# Supplementary material for: The Transcriptome of the Intraerythrocytic Developmental Cycle of Plasmodium falciparum
Source: PLoS Biol. 2003 Aug 18;1(1):e5. doi: 10.1371/journal.pbio.0000005 (PMC176545; doi:10.1371/journal.pbio.0000005)
Supplement: Dataset S1 — (29.5 MB ZIP). [file pbio.0000005.sd001.zip]

Archive with 55 entries (55 files):
- TP_01a.gpr
- TP_01b.gpr
- TP_01c.gpr
- TP_02.gpr
- TP_03.gpr
- TP_04.gpr
- TP_05.gpr
- TP_06.gpr
- TP_07a.gpr
- TP_07b.gpr
- TP_08.gpr
- TP_09.gpr
- TP_10.gpr
- TP_11a.gpr
- TP_11b.gpr
- TP_12.gpr
- TP_13.gpr
- TP_14a.gpr
- TP_14b.gpr
- TP_15.gpr
- TP_16.gpr
- TP_17.gpr
- TP_18a.gpr
- TP_18b.gpr
- TP_19.gpr
- TP_20a.gpr
- TP_20b.gpr
- TP_21.gpr
- TP_22.gpr
- TP_24.gpr
- TP_25.gpr
- TP_26.gpr
- TP_27a.gpr
- TP_27b.gpr
- TP_28.gpr
- TP_30.gpr
- TP_31a.gpr
- TP_31b.gpr
- TP_32.gpr
- TP_33.gpr
- TP_34.gpr
- TP_35.gpr
- TP_36.gpr
- TP_37.gpr
- TP_38.gpr
- TP_39.gpr
- TP_40.gpr
- TP_41.gpr
- TP_42.gpr
- TP_43.gpr
- TP_44.gpr
- TP_45.gpr
- TP_46.gpr
- TP_47.gpr
- TP_48.gpr
