# Supplementary material for: The Transcriptome of the Intraerythrocytic Developmental Cycle of Plasmodium falciparum
Source: PLoS Biol. 2003 Aug 18;1(1):e5. doi: 10.1371/journal.pbio.0000005 (PMC176545; doi:10.1371/journal.pbio.0000005)
Supplement: Dataset S1 — (29.5 MB ZIP). [file pbio.0000005.sd001.zip › TP_01a.gpr]

ATF	1.0
27	43    
"Type=GenePix Results 1.4"
"DateTime=2002/08/27 17:14:24"
"Settings=C:\Documents and Settings\Manuel\My Documents\Malaria Hybes\HB3 Timecourse\MOS12_036.gps"
"GalFile=C:\Documents and Settings\Manuel\My Documents\Malaria Hybes\mos11galv2"
"Scanner=GenePix 4000B [88593]"
"Comment="
"PixelSize=10"
"ImageName=635	532"
"FileName=C:\Documents and Settings\Manuel\My Documents\Malaria Hybes\HB3 Timecourse\MOS12_036_635.tif	C:\Documents and Settings\Manuel\My Documents\Malaria Hybes\HB3 Timecourse\MOS12_036_532.tif"
"PMTVolts=530	510"
"ScanPower=100	100"
"FocusPosition=0"
"NormalizationFactor:RatioOfMedians=1.41101"
"NormalizationFactor:RatioOfMeans=1.4156"
"NormalizationFactor:MedianOfRatios=1.41807"
"NormalizationFactor:MeanOfRatios=1.44411"
"NormalizationFactor:RegressionRatio=1.44628"
"JpegImage=C:\Documents and Settings\Manuel\My Documents\Malaria Hybes\HB3 Timecourse\MOS12_036.jpg"
"RatioFormulation=W1/W2 (635/532)"
"Barcode="
"ImageOrigin=1360, 19310"
"JpegOrigin=1360, 19310"
"Creator=GenePix Pro 3.0.6.73"
"Temperature=27.94"
"LaserPower=3.47	3.46"
"LaserOnTime=7540	7540"
"Supplier="
"Block"	"Column"	"Row"	"Name"	"ID"	"X"	"Y"	"Dia."	"F635 Median"	"F635 Mean"	"F635 SD"	"B635 Median"	"B635 Mean"	"B635 SD"	"% > B635+1SD"	"% > B635+2SD"	"F635 % Sat."	"F532 Median"	"F532 Mean"	"F532 SD"	"B532 Median"	"B532 Mean"	"B532 SD"	"% > B532+1SD"	"% > B532+2SD"	"F532 % Sat."	"Ratio of Medians"	"Ratio of Means"	"Median of Ratios"	"Mean of Ratios"	"Ratios SD"	"Rgn Ratio"	"Rgn R�"	"F Pixels"	"B Pixels"	"Sum of Medians"	"Sum of Means"	"Log Ratio"	"F635 Median - B635"	"F532 Median - B532"	"F635 Mean - B635"	"F532 Mean - B532"	"Flags"
1	1	1	"PFE0192"	"E18031_6"	1660	19650	120	825	823	236	52	52	7	100	100	0	2787	2815	764	111	115	19	100	100	0	0.289	0.285	0.295	0.278	1.425	0.278	0.906	120	554	3449	3475	-1.792	773	2676	771	2704	0
1	2	1	"PFE0272"	"E20827_3"	1870	19650	120	138	136	31	55	55	7	100	100	0	457	455	105	133	134	15	100	100	0	0.256	0.252	0.248	0.248	1.464	0.243	0.830	120	568	407	403	-1.965	83	324	81	322	0
1	3	1	"PFE0225"	"E18877_1"	2050	19650	120	157	158	34	57	58	8	100	100	0	471	470	111	134	135	15	100	100	0	0.297	0.301	0.307	0.302	1.382	0.288	0.868	120	576	437	437	-1.753	100	337	101	336	0
1	4	1	"PFE0214"	"E18651_4"	2250	19650	130	234	236	57	59	60	9	100	100	0	816	803	215	134	137	20	100	100	0	0.257	0.265	0.265	0.267	1.342	0.251	0.903	120	660	857	846	-1.962	175	682	177	669	0
1	5	1	"PFE0258"	"E20360_1"	2440	19650	130	647	647	173	61	62	10	100	100	0	6878	6703	1890	131	134	21	100	100	0	0.087	0.089	0.090	0.089	1.305	0.086	0.919	120	628	7333	7158	-3.525	586	6747	586	6572	0
1	6	1	"PFE0606"	"E714_15"	2620	19650	120	95	96	16	62	63	9	95	82	0	295	295	56	129	131	15	98	98	0	0.199	0.205	0.203	0.200	1.563	0.189	0.649	120	562	199	200	-2.331	33	166	34	166	0
1	7	1	"PFF1886"	"F7915_1"	2820	19650	140	660	671	279	63	64	13	100	99	0	763	759	291	125	127	17	100	99	0	0.936	0.959	0.955	0.953	1.763	0.958	0.916	156	710	1235	1242	-0.096	597	638	608	634	0
1	8	1	"PFF0067"	"F11738_1"	3010	19650	140	890	919	421	66	67	15	100	100	0	741	746	299	126	127	16	100	99	0	1.340	1.376	1.400	1.387	1.694	1.404	0.912	156	689	1439	1473	0.422	824	615	853	620	0
1	9	1	"PFF0367"	"F20673_1"	3200	19660	130	776	766	235	70	71	12	100	100	0	2296	2232	613	124	126	16	100	100	0	0.325	0.330	0.336	0.320	1.402	0.324	0.909	120	596	2878	2804	-1.621	706	2172	696	2108	0
1	10	1	"PFF1686"	"F66030_3"	3390	19650	120	5738	5980	1969	73	75	16	100	100	0	3169	3146	1004	123	124	18	100	100	0	1.860	1.954	1.918	1.967	1.248	1.972	0.916	120	581	8711	8930	0.895	5665	3046	5907	3023	0
1	11	1	"PFF1346"	"F54003_1"	3580	19650	130	1182	1175	314	77	79	17	100	100	0	2740	2718	743	128	131	21	100	100	0	0.423	0.424	0.427	0.424	1.259	0.407	0.923	120	639	3717	3688	-1.241	1105	2612	1098	2590	0
1	12	1	"PFF0819"	"F36648_2"	3770	19650	130	261	260	57	82	85	18	100	99	0	648	628	134	138	141	24	100	100	0	0.351	0.363	0.362	0.356	1.330	0.345	0.871	120	639	689	668	-1.511	179	510	178	490	0
1	13	1	"PFF0467"	"F23644_4"	3960	19640	130	24144	23764	7150	89	105	63	100	100	0	24593	23894	8215	138	161	115	100	100	0	0.984	0.997	0.966	1.068	1.510	0.956	0.941	120	667	48510	47431	-0.024	24055	24455	23675	23756	0
1	14	1	"PFF1450"	"F57655_2"	4150	19660	130	163	164	27	92	98	33	94	57	0	267	270	45	139	153	98	74	5	0	0.555	0.550	0.543	0.538	1.565	0.314	0.452	120	637	199	203	-0.850	71	128	72	131	0
1	15	1	"PFF0809"	"F36380_1"	4360	19620	150	88	90	21	77	80	17	37	14	0	138	141	26	120	122	22	40	19	0	0.611	0.619	0.784	0.768	3.065	0.394	0.276	156	862	29	34	-0.710	11	18	13	21	-50
1	16	1	"PFF0511"	"F25016_1"	4530	19650	130	415	418	141	76	78	14	100	100	0	324	330	89	113	114	18	100	99	0	1.607	1.576	1.597	1.563	1.338	1.592	0.865	120	595	550	559	0.684	339	211	342	217	0
1	17	1	"PFF1712"	"F67192_1"	4720	19640	130	258	242	81	73	75	14	98	96	0	602	578	216	110	111	19	100	100	0	0.376	0.361	0.344	0.349	1.416	0.331	0.877	120	678	677	637	-1.411	185	492	169	468	0
1	18	1	"PFF0870"	"F39343_3"	4920	19650	120	223	218	67	69	70	14	100	98	0	788	779	217	103	106	19	100	100	0	0.225	0.220	0.217	0.205	1.442	0.224	0.881	120	579	839	825	-2.153	154	685	149	676	0
1	19	1	"PFF1637"	"F64125_2"	5100	19650	130	488	471	142	75	76	15	100	100	0	911	924	278	110	112	20	100	100	0	0.516	0.486	0.484	0.482	1.320	0.470	0.905	120	630	1214	1210	-0.956	413	801	396	814	0
1	20	1	"PFF0483"	"F23940_2"	5290	19640	130	324	332	123	77	79	14	100	99	0	854	893	338	114	114	18	100	100	0	0.334	0.327	0.323	0.312	1.385	0.301	0.881	120	646	987	1034	-1.583	247	740	255	779	0
1	21	1	"PFF0101"	"F13309_2"	5470	19650	120	394	411	145	79	80	13	100	99	0	725	725	234	113	115	22	100	100	0	0.515	0.542	0.536	0.519	1.496	0.543	0.880	120	576	927	944	-0.958	315	612	332	612	0
1	22	1	"PFF1826"	"F71130_4"	5670	19650	130	455	455	146	77	80	19	100	99	0	1073	1042	313	115	120	89	100	100	0	0.395	0.408	0.415	0.395	1.429	0.403	0.913	120	758	1336	1305	-1.342	378	958	378	927	0
1	1	2	"PFF0961"	"F42117_4"	1700	19820	150	69	70	12	54	54	7	76	50	0	166	165	31	115	118	21	77	54	0	0.294	0.320	0.352	0.333	2.227	0.248	0.389	156	752	66	66	-1.766	15	51	16	50	-50
1	2	2	"PFF1620"	"F63632_3"	1880	19840	120	322	309	90	56	57	7	100	100	0	1020	990	323	134	134	16	100	100	0	0.300	0.296	0.295	0.302	1.350	0.281	0.891	120	463	1152	1109	-1.736	266	886	253	856	0
1	3	2	"PFM0802"	"M5804_3"	2070	19840	130	146	151	36	59	60	8	100	98	0	490	497	118	135	137	15	100	100	0	0.245	0.254	0.253	0.248	1.472	0.249	0.864	120	544	442	454	-2.029	87	355	92	362	0
1	4	2	"PFM0091"	"M1661_1"	2260	19840	130	616	599	157	62	63	9	100	100	0	829	808	210	137	139	20	100	100	0	0.801	0.800	0.804	0.814	1.322	0.789	0.912	120	546	1246	1208	-0.321	554	692	537	671	0
1	5	2	"PFM0462"	"M3816_2"	2450	19840	130	3647	3539	975	66	67	10	100	100	0	6065	5877	1640	138	140	20	100	100	0	0.604	0.605	0.598	0.606	1.310	0.591	0.910	120	557	9508	9212	-0.727	3581	5927	3473	5739	0
1	6	2	"PFM0294"	"M29681_1"	2650	19840	120	659	638	166	70	71	11	100	100	0	981	939	238	139	139	17	100	100	0	0.700	0.710	0.721	0.715	1.312	0.701	0.923	120	505	1431	1368	-0.516	589	842	568	800	0
1	7	2	"PFM0525"	"M42687_2"	2840	19840	120	622	606	188	71	73	17	100	100	0	943	948	250	134	135	18	100	100	0	0.681	0.657	0.667	0.635	1.398	0.664	0.896	120	421	1360	1349	-0.554	551	809	535	814	0
1	8	2	"PFM0582"	"M45177_10"	3030	19840	130	867	874	226	72	74	17	100	100	0	975	969	253	132	133	17	100	100	0	0.943	0.958	0.968	0.966	1.281	0.952	0.909	120	468	1638	1639	-0.085	795	843	802	837	0
1	9	2	"PFM0415"	"M36754_19"	3210	19840	130	728	732	213	77	78	12	100	100	0	568	555	137	130	131	17	100	100	0	1.486	1.541	1.517	1.551	1.271	1.534	0.904	120	527	1089	1080	0.572	651	438	655	425	0
1	10	2	"PFM0252"	"M26245_1"	3410	19840	130	642	620	196	80	81	14	100	100	0	568	577	141	128	129	18	100	100	0	1.277	1.203	1.211	1.166	1.388	1.246	0.900	120	554	1002	989	0.353	562	440	540	449	0
1	11	2	"PFM0169"	"M21665_1"	3600	19840	130	869	843	267	80	83	16	100	100	0	1465	1464	433	128	129	21	100	100	0	0.590	0.571	0.571	0.566	1.267	0.570	0.921	120	500	2126	2099	-0.761	789	1337	763	1336	0
1	12	2	"PFM0497"	"M40872_1"	3780	19840	130	979	961	258	85	87	17	100	100	0	735	748	138	133	135	22	100	100	0	1.485	1.424	1.453	1.384	1.326	1.490	0.918	120	524	1496	1491	0.571	894	602	876	615	0
1	13	2	"PFM0499"	"M40872_5"	3980	19840	130	130	130	26	91	99	32	57	17	0	263	258	38	139	154	104	64	0	0	0.315	0.328	0.336	0.272	2.270	0.331	0.500	120	550	163	158	-1.669	39	124	39	119	0
1	14	2	"PFM0670"	"M49091_1"	4160	19840	120	330	319	79	92	95	22	100	100	0	720	731	181	136	140	28	100	100	0	0.408	0.382	0.386	0.373	1.334	0.372	0.880	120	468	822	822	-1.295	238	584	227	595	0
1	15	2	"PFM0324"	"M31208_9"	4350	19840	130	431	421	130	87	88	16	100	99	0	868	898	242	125	127	20	100	100	0	0.463	0.432	0.433	0.408	1.403	0.431	0.910	120	594	1087	1107	-1.111	344	743	334	773	0
1	16	2	"PFM0024"	"M11377_3"	4550	19840	120	1645	1606	483	83	84	14	100	100	0	2783	2795	611	122	123	18	100	100	0	0.587	0.570	0.583	0.548	1.321	0.579	0.924	120	483	4223	4196	-0.769	1562	2661	1523	2673	0
1	17	2	"PFM0019"	"M11356_1"	4730	19840	120	170	167	32	84	86	14	99	95	0	493	488	95	124	126	19	100	100	0	0.233	0.228	0.227	0.215	1.437	0.216	0.784	120	496	455	447	-2.101	86	369	83	364	0
1	18	2	"PFM0187"	"M22455_1"	4920	19840	130	13732	12498	4091	84	86	14	100	100	0	63240	56220	12493	122	146	517	100	100	43	0.216	0.221	0.224	0.214	1.351	0.220	0.910	120	559	76766	68512	-2.209	13648	63118	12414	56098	0
1	19	2	"PFM0042"	"M12812_3"	5120	19840	130	97	99	16	86	88	15	43	16	0	289	292	53	125	151	543	0	0	0	0.067	0.078	0.099	0.090	2.237	0.001	0.001	120	505	175	180	-3.898	11	164	13	167	0
1	20	2	"PFM0044"	"M12812_6"	5300	19840	120	621	614	197	86	87	14	100	100	0	1143	1127	294	122	123	19	100	100	0	0.524	0.525	0.519	0.505	1.332	0.533	0.910	120	446	1556	1533	-0.932	535	1021	528	1005	0
1	21	2	"PFN0072"	"N128_74"	5490	19840	120	184	187	45	84	86	13	100	97	0	458	462	103	121	121	17	100	100	0	0.297	0.302	0.289	0.284	1.544	0.289	0.783	120	469	437	444	-1.753	100	337	103	341	0
1	22	2	"PFN0081"	"N128_88"	5680	19840	130	114	113	20	83	83	13	77	57	0	296	290	62	118	120	22	98	97	0	0.174	0.174	0.172	0.159	1.893	0.161	0.363	120	639	209	202	-2.522	31	178	30	172	0
1	1	3	"PFN0030"	"N128_103"	1700	20030	130	1978	2065	631	53	54	7	100	100	0	3717	3603	1145	106	110	20	100	100	0	0.533	0.575	0.575	0.584	1.282	0.559	0.926	120	654	5536	5509	-0.908	1925	3611	2012	3497	0
1	2	3	"PFN0126"	"N130_31"	1890	20030	130	93	94	16	56	57	8	96	91	0	259	249	51	126	127	19	96	94	0	0.278	0.309	0.293	0.291	1.702	0.265	0.645	120	473	170	161	-1.846	37	133	38	123	0
1	3	3	"PFN0135"	"N130_44"	2070	20030	130	141	139	28	60	61	8	100	98	0	296	290	57	136	138	16	97	95	0	0.506	0.513	0.496	0.503	1.617	0.482	0.784	120	488	241	233	-0.982	81	160	79	154	0
1	4	3	"PFN0150"	"N131_2"	2260	20030	120	252	256	53	62	63	8	100	100	0	455	453	90	137	137	16	100	100	0	0.597	0.614	0.608	0.621	1.331	0.598	0.899	120	514	508	510	-0.743	190	318	194	316	0
1	5	3	"PFB0094"	"B325"	2460	20030	130	78	79	12	67	69	10	50	20	0	222	224	34	139	139	16	95	90	0	0.133	0.141	0.168	0.148	2.361	0.119	0.195	120	557	94	97	-2.916	11	83	12	85	0
1	6	3	"PFB0096"	"B327"	2650	20030	130	1157	1097	262	75	76	11	100	100	0	730	692	146	138	139	17	100	100	0	1.828	1.845	1.813	1.849	1.314	1.885	0.916	120	541	1674	1576	0.870	1082	592	1022	554	0
1	7	3	"PFB0098"	"B34"	2850	20010	150	62	64	12	74	76	17	0	0	0	158	160	22	136	137	17	59	28	0	-0.545	-0.417	0.471	0.577	4.331	32.463	0.001	156	542	10	14	Error	-12	22	-10	24	-50
1	8	3	"PFB0100"	"B343"	3030	20030	130	2958	2961	918	73	74	12	100	100	0	3445	3422	985	133	134	17	100	100	0	0.871	0.878	0.866	0.873	1.274	0.872	0.926	120	475	6197	6177	-0.199	2885	3312	2888	3289	0
1	9	3	"PFB0103"	"B347"	3210	20030	120	140	143	26	76	77	12	99	98	0	312	309	57	129	131	18	100	99	0	0.350	0.372	0.367	0.363	1.615	0.346	0.684	120	463	247	247	-1.516	64	183	67	180	0
1	10	3	"PFB0106"	"B362"	3410	20030	120	103	103	17	75	76	13	80	54	0	213	212	31	123	125	17	100	94	0	0.311	0.315	0.309	0.286	2.127	0.287	0.349	120	498	118	117	-1.684	28	90	28	89	0
1	11	3	"PFB0128"	"B405"	3600	20020	130	135	135	28	75	75	11	97	90	0	279	286	67	121	121	16	99	98	0	0.380	0.364	0.370	0.362	1.709	0.347	0.749	120	506	218	225	-1.397	60	158	60	165	0
1	12	3	"PFB0131"	"B415"	3780	20020	130	674	678	244	79	80	12	100	100	0	600	588	158	124	125	17	100	99	0	1.250	1.291	1.258	1.267	1.433	1.328	0.908	120	482	1071	1063	0.322	595	476	599	464	0
1	13	3	"PFB0133"	"B418"	3980	20030	130	103	103	18	83	84	14	60	30	0	223	226	31	130	131	18	100	98	0	0.215	0.208	0.250	0.200	2.582	0.190	0.209	120	511	113	116	-2.217	20	93	20	96	0
1	14	3	"PFB0135"	"B424"	4170	20030	130	362	366	109	83	84	14	100	100	0	1045	1049	314	125	127	19	100	100	0	0.303	0.306	0.315	0.300	1.293	0.303	0.919	120	593	1199	1207	-1.721	279	920	283	924	0
1	15	3	"PFB0137"	"B427"	4370	20000	90	86	85	16	82	84	16	17	5	0	154	154	24	121	126	21	67	32	0	0.121	0.091	0.417	0.414	2.601	0.314	0.070	52	346	37	36	-3.044	4	33	3	33	0
1	16	3	"PFB0139"	"B431"	4550	20020	130	3830	3594	1115	84	85	15	100	100	0	2885	2803	838	122	124	20	100	100	0	1.356	1.309	1.280	1.307	1.273	1.294	0.936	120	554	6509	6191	0.439	3746	2763	3510	2681	0
1	17	3	"PFB0155"	"B464"	4740	20030	130	138	138	29	88	88	14	89	77	0	170	168	33	127	127	20	69	53	0	1.163	1.220	1.194	1.180	2.457	0.968	0.347	120	536	93	91	0.218	50	43	50	41	0
1	18	3	"PFB0158"	"B467"	4930	20030	130	680	648	199	89	90	14	100	100	0	580	573	138	127	151	531	28	0	0	1.305	1.253	1.273	1.212	1.339	1.289	0.914	120	528	1044	1005	0.384	591	453	559	446	0
1	19	3	"PFB0160"	"B47"	5130	20020	150	73	80	22	92	93	14	14	7	0	118	118	24	131	155	526	0	0	0	1.462	0.923	0.938	1.016	2.443	0.603	0.167	156	538	-32	-25	0.547	-19	-13	-12	-13	-50
1	20	3	"PFB0163"	"B476"	5320	20020	150	90	91	21	89	90	15	23	10	0	146	145	27	129	130	19	44	16	0	0.059	0.125	0.714	0.639	3.248	0.437	0.154	156	496	18	18	-4.087	1	17	2	16	-50
1	21	3	"PFB0166"	"B484"	5500	20020	120	616	591	167	87	89	14	100	100	0	669	650	167	126	127	18	100	100	0	0.974	0.962	0.947	0.947	1.325	0.945	0.909	120	459	1072	1028	-0.038	529	543	504	524	0
1	22	3	"PFB0168"	"B489"	5690	20030	130	284	291	86	85	86	13	100	98	0	663	652	163	122	124	19	100	100	0	0.368	0.389	0.390	0.363	1.445	0.396	0.884	120	633	740	736	-1.443	199	541	206	530	0
1	1	4	"PFB0186"	"B513"	1710	20220	120	198	289	320	51	52	7	97	97	0	442	730	923	105	107	14	99	98	0	0.436	0.381	0.444	0.417	1.861	0.317	0.728	120	564	484	863	-1.197	147	337	238	625	0
1	2	4	"PFB0188"	"B516"	1910	20200	150	61	63	10	55	56	9	34	17	0	161	159	28	120	122	21	75	48	0	0.146	0.205	0.217	0.225	3.132	0.119	0.114	156	571	47	47	-2.773	6	41	8	39	-50
1	3	4	"PFB0191"	"B521"	2090	20220	120	2303	2195	664	60	61	9	100	100	0	1769	1781	501	133	134	17	100	100	0	1.371	1.296	1.313	1.287	1.351	1.331	0.902	120	478	3879	3783	0.455	2243	1636	2135	1648	0
1	4	4	"PFB0193"	"B527"	2290	20220	130	143	145	35	62	63	9	98	95	0	353	350	77	130	130	16	100	100	0	0.363	0.377	0.373	0.362	1.613	0.367	0.821	120	539	304	303	-1.461	81	223	83	220	0
1	5	4	"PFB0195"	"B530"	2470	20220	130	101	103	20	67	68	11	89	77	0	231	226	37	133	133	16	96	93	0	0.347	0.387	0.364	0.354	1.888	0.353	0.567	120	507	132	129	-1.527	34	98	36	93	0
1	6	4	"PFB0198"	"B536"	2660	20220	120	234	236	61	71	72	11	100	100	0	631	633	161	134	134	16	100	100	0	0.328	0.331	0.337	0.322	1.348	0.320	0.884	120	478	660	664	-1.608	163	497	165	499	0
1	7	4	"PFD0038"	"D12635_8"	2850	20210	150	62	63	12	69	71	11	9	4	0	168	168	22	133	133	16	85	53	0	-0.200	-0.171	0.316	0.307	3.910	14.324	0.013	156	567	28	29	Error	-7	35	-6	35	-50
1	8	4	"PFD0046"	"D13568_2"	3040	20220	120	301	298	75	69	70	10	100	100	0	795	769	176	130	129	17	100	100	0	0.349	0.358	0.356	0.350	1.353	0.355	0.889	120	461	897	868	-1.519	232	665	229	639	0
1	9	4	"PFD0050"	"D14936_1"	3240	20210	150	88	88	13	70	71	13	60	25	0	184	185	30	123	123	20	93	80	0	0.295	0.290	0.331	0.310	2.675	0.237	0.226	156	532	79	80	-1.761	18	61	18	62	-50
1	10	4	"PFD0055"	"D15909_10"	3420	20220	120	4728	4581	1334	75	76	14	100	100	0	2145	2148	588	123	124	19	100	100	0	2.301	2.225	2.211	2.218	1.282	2.307	0.911	120	412	6675	6531	1.202	4653	2022	4506	2025	0
1	11	4	"PFD0058"	"D15909_5"	3610	20210	130	1140	1103	336	81	82	13	100	100	0	522	499	132	128	130	19	100	98	0	2.688	2.755	2.675	2.873	1.464	2.783	0.904	120	520	1453	1393	1.426	1059	394	1022	371	0
1	12	4	"PFD0060"	"D16430_1"	3810	20200	150	87	89	16	85	86	14	21	8	0	158	162	27	131	133	19	67	28	0	0.074	0.129	0.450	0.465	3.378	0.169	0.036	156	582	29	35	-3.755	2	27	4	31	-50
1	13	4	"PFD0079"	"D16785_4"	3990	20210	120	3489	3472	1066	86	87	16	100	100	0	3907	3791	1315	130	131	19	100	100	0	0.901	0.925	0.913	0.955	1.392	0.881	0.912	120	446	7180	7047	-0.150	3403	3777	3386	3661	0
1	14	4	"PFD0082"	"D16785_6"	4180	20220	120	165	163	34	79	80	16	96	91	0	259	258	38	118	119	22	99	98	0	0.610	0.600	0.612	0.561	1.622	0.613	0.748	120	481	227	224	-0.713	86	141	84	140	0
1	15	4	"PFD0085"	"D16785_9"	4370	20220	120	450	448	156	79	79	15	100	99	0	807	785	201	117	118	20	100	100	0	0.538	0.552	0.568	0.505	1.601	0.573	0.882	120	528	1061	1037	-0.895	371	690	369	668	0
1	16	4	"PFD0087"	"D17715_10"	4560	20210	120	302	295	84	79	81	14	100	98	0	387	377	80	116	118	18	100	100	0	0.823	0.828	0.843	0.783	1.445	0.832	0.830	120	493	494	477	-0.281	223	271	216	261	0
1	17	4	"PFD0092"	"D17715_109"	4750	20220	120	166	164	40	82	83	12	94	91	0	529	518	125	119	120	19	100	100	0	0.205	0.206	0.204	0.188	1.616	0.204	0.773	120	465	494	481	-2.287	84	410	82	399	0
1	18	4	"PFD0094"	"D17715_110"	4930	20210	130	3293	3286	1153	88	88	14	100	100	0	5090	4830	1981	123	125	18	100	100	0	0.645	0.679	0.679	0.715	1.504	0.631	0.906	120	491	8172	7905	-0.632	3205	4967	3198	4707	0
1	19	4	"PFD0112"	"D17715_16"	5130	20220	150	100	100	22	93	93	14	33	18	0	146	149	22	127	128	17	51	28	0	0.368	0.318	0.753	0.771	3.448	0.530	0.106	156	530	26	29	-1.441	7	19	7	22	-50
1	20	4	"PFD0115"	"D17715_20"	5320	20210	130	98	105	45	92	92	14	35	21	0	310	312	61	128	129	17	100	100	0	0.033	0.071	0.105	0.092	2.739	0.080	0.031	120	484	188	197	-4.923	6	182	13	184	0
1	21	4	"PFD0118"	"D17715_25"	5500	20220	130	129	129	27	90	91	14	79	62	0	246	245	58	127	128	18	99	94	0	0.328	0.331	0.355	0.324	1.977	0.305	0.466	120	540	158	157	-1.609	39	119	39	118	0
1	22	4	"PFD0121"	"D17715_28"	5700	20210	120	602	595	191	85	86	13	100	100	0	812	783	223	124	125	19	100	100	0	0.751	0.774	0.772	0.766	1.340	0.774	0.911	120	569	1205	1169	-0.412	517	688	510	659	0
1	1	5	"PFD0124"	"D17715_32"	1710	20400	130	256	250	69	51	52	8	100	100	0	404	383	108	106	109	20	100	99	0	0.688	0.718	0.704	0.744	1.474	0.683	0.873	120	627	503	476	-0.540	205	298	199	277	0
1	2	5	"PFD0126"	"D17715_37"	1910	20410	120	190	182	49	55	56	8	100	99	0	351	339	76	124	126	20	97	97	0	0.595	0.591	0.591	0.587	1.638	0.589	0.822	120	501	362	342	-0.750	135	227	127	215	0
1	3	5	"PFD0143"	"D17715_67"	2100	20410	130	130	130	37	58	59	8	97	94	0	367	348	85	130	130	16	98	97	0	0.304	0.330	0.334	0.309	1.860	0.328	0.790	120	519	309	290	-1.719	72	237	72	218	0
1	4	5	"PFD0145"	"D17715_7"	2290	20410	120	70	71	11	60	61	9	51	26	0	186	178	32	128	128	15	85	77	0	0.172	0.220	0.237	0.237	2.804	0.155	0.185	120	465	68	61	-2.536	10	58	11	50	0
1	5	5	"PFD0147"	"D17715_76"	2480	20410	150	63	63	9	65	65	10	11	1	0	162	161	23	130	130	15	78	50	0	-0.063	-0.065	0.281	0.255	3.603	31.561	0.004	156	529	30	29	Error	-2	32	-2	31	-50
1	6	5	"PFD0149"	"D17715_8"	2670	20410	120	98	97	15	66	67	9	90	79	0	280	278	55	131	131	14	97	97	0	0.215	0.211	0.205	0.204	1.756	0.195	0.617	120	433	181	178	-2.219	32	149	31	147	0
1	7	5	"PFD0151"	"D17715_81"	2850	20400	130	183	182	42	67	68	9	100	100	0	433	427	110	126	126	17	99	99	0	0.378	0.382	0.379	0.390	1.466	0.352	0.860	120	512	423	416	-1.404	116	307	115	301	0
1	8	5	"PFD0153"	"D17715_89"	3050	20400	120	818	838	283	62	61	13	100	100	0	1416	1478	509	112	111	25	100	100	0	0.580	0.568	0.567	0.573	1.308	0.543	0.899	120	465	2060	2142	-0.786	756	1304	776	1366	0
1	9	5	"PFE0210"	"E18550_2"	3230	20400	120	1547	1487	534	52	55	13	99	99	0	855	837	226	92	96	21	100	100	0	1.959	1.926	1.977	1.792	1.703	2.061	0.895	120	464	2258	2180	0.970	1495	763	1435	745	0
1	10	5	"PFE0213"	"E18651_3"	3430	20390	150	93	94	20	65	66	18	66	35	0	178	179	41	107	108	25	85	64	0	0.394	0.403	0.404	0.402	2.066	0.420	0.654	156	545	99	101	-1.342	28	71	29	72	-50
1	11	5	"PFE0218"	"E18737_1"	3610	20400	130	1654	1559	589	82	82	14	100	100	0	1483	1479	514	130	131	21	100	100	0	1.162	1.095	1.108	1.078	1.363	1.107	0.921	120	486	2925	2826	0.216	1572	1353	1477	1349	0
1	12	5	"PFE0223"	"E1884_3"	3800	20400	130	8108	7948	2417	87	88	14	100	100	0	11864	11765	3728	134	136	18	100	100	0	0.684	0.676	0.664	0.679	1.284	0.659	0.933	120	544	19751	19492	-0.548	8021	11730	7861	11631	0
1	13	5	"PFE0226"	"E18877_2"	4000	20400	120	163	160	32	83	84	17	98	90	0	354	345	79	127	127	23	100	98	0	0.352	0.353	0.350	0.346	1.526	0.346	0.801	120	511	307	295	-1.505	80	227	77	218	0
1	14	5	"PFE0228"	"E18957_1"	4190	20400	120	188	182	49	73	74	16	95	90	0	513	505	123	105	109	23	99	99	0	0.282	0.273	0.269	0.251	1.688	0.291	0.871	120	463	523	509	-1.827	115	408	109	400	0
1	15	5	"PFE0249"	"E19870_1"	4380	20400	150	129	126	28	77	78	15	86	69	0	148	148	22	113	113	20	71	36	0	1.486	1.400	1.350	1.458	2.012	1.217	0.421	156	559	87	84	0.571	52	35	49	35	-50
1	16	5	"PFE0251"	"E20152_1"	4570	20400	120	82	82	17	81	82	13	22	7	0	141	140	25	118	120	18	57	29	0	0.043	0.045	0.548	0.475	4.255	0.265	0.070	120	459	24	23	-4.524	1	23	1	22	0
1	17	5	"PFE0257"	"E20313_1"	4750	20400	130	108	107	25	82	83	13	63	49	0	241	243	58	118	119	18	95	92	0	0.211	0.200	0.244	0.204	2.207	0.214	0.315	120	488	149	150	-2.242	26	123	25	125	0
1	18	5	"PFE0260"	"E20360_12"	4950	20400	150	90	90	18	85	86	14	32	10	0	131	134	26	122	123	17	37	19	0	0.556	0.417	0.640	0.780	3.526	0.356	0.107	156	496	14	17	-0.848	5	9	5	12	-50
1	19	5	"PFE0265"	"E20424_1"	5120	20400	120	2065	2074	716	88	88	13	100	100	0	1879	1780	552	126	127	18	100	100	0	1.128	1.201	1.180	1.199	1.364	1.204	0.926	120	390	3730	3640	0.173	1977	1753	1986	1654	0
1	20	5	"PFE0267"	"E20514_1"	5310	20400	130	2610	2634	891	92	93	14	100	100	0	2384	2232	739	128	130	20	100	99	0	1.116	1.208	1.205	1.254	1.535	1.190	0.922	120	517	4774	4646	0.159	2518	2256	2542	2104	0
1	21	5	"PFE0293"	"E22156_1"	5500	20400	130	1000	1031	332	93	95	14	100	100	0	1980	1930	622	129	130	19	100	100	0	0.490	0.521	0.520	0.525	1.369	0.497	0.913	120	511	2758	2739	-1.029	907	1851	938	1801	0
1	22	5	"PFE0299"	"E22468_1"	5690	20400	120	257	256	76	89	91	14	96	95	0	387	392	103	126	126	18	100	100	0	0.644	0.628	0.620	0.588	1.606	0.616	0.842	120	561	429	433	-0.636	168	261	167	266	0
1	1	6	"PFE0302"	"E22504_2"	1720	20590	150	59	59	9	52	52	8	39	12	0	154	152	26	108	112	21	79	55	0	0.152	0.159	0.196	0.211	2.467	0.137	0.171	156	750	53	51	-2.716	7	46	7	44	-50
1	2	6	"PFE0309"	"E2283_4"	1900	20590	120	73	74	12	55	55	8	80	53	0	219	214	43	126	127	18	93	85	0	0.194	0.216	0.200	0.201	2.268	0.176	0.418	120	432	111	107	-2.369	18	93	19	88	0
1	3	6	"PFE0314"	"E22930_2"	2080	20590	120	80	80	15	57	57	8	83	67	0	274	261	65	129	129	15	94	92	0	0.159	0.174	0.174	0.171	1.934	0.161	0.565	120	463	168	155	-2.656	23	145	23	132	0
1	4	6	"PFE0318"	"E23098_1"	2270	20590	120	274	282	72	60	61	9	100	100	0	426	436	100	129	130	15	100	100	0	0.721	0.723	0.741	0.723	1.345	0.707	0.887	120	490	511	529	-0.473	214	297	222	307	0
1	5	6	"PFE0353"	"E24637_1"	2470	20590	130	1991	1983	562	64	65	10	100	100	0	3120	3163	954	128	129	15	100	100	0	0.644	0.632	0.641	0.637	1.304	0.619	0.910	120	500	4919	4954	-0.635	1927	2992	1919	3035	0
1	6	6	"PFE0361"	"E248_3"	2650	20580	130	1170	1148	278	67	68	10	100	100	0	1406	1343	391	130	133	27	100	100	0	0.864	0.891	0.888	0.919	1.272	0.836	0.935	120	499	2379	2294	-0.210	1103	1276	1081	1213	0
1	7	6	"PFE0363"	"E24971_1"	2850	20590	130	113	115	24	68	69	10	96	85	0	238	241	46	124	127	28	97	91	0	0.395	0.402	0.383	0.371	1.793	0.364	0.661	120	515	159	164	-1.341	45	114	47	117	0
1	8	6	"PFE0367"	"E25193_1"	3030	20590	150	64	64	12	55	57	15	31	3	0	152	149	37	97	101	23	75	60	0	0.164	0.173	0.234	0.223	2.624	0.268	0.369	156	547	64	61	-2.611	9	55	9	52	-50
1	9	6	"PFE0373"	"E25749_1"	3230	20590	120	228	222	57	44	45	5	99	99	0	633	607	147	82	82	10	100	100	0	0.334	0.339	0.333	0.329	1.546	0.323	0.871	120	490	735	703	-1.582	184	551	178	525	0
1	10	6	"PFE0375"	"E25972_1"	3430	20590	120	501	496	140	53	61	20	100	100	0	1352	1338	338	93	100	26	100	100	0	0.356	0.356	0.355	0.349	1.318	0.348	0.905	120	496	1707	1688	-1.491	448	1259	443	1245	0
1	11	6	"PFF0292"	"F18577_5"	3610	20590	120	340	337	84	80	81	14	100	99	0	445	442	86	128	129	21	100	100	0	0.820	0.818	0.833	0.792	1.500	0.821	0.854	120	430	577	571	-0.286	260	317	257	314	0
1	12	6	"PFF0300"	"F18770_1"	3780	20590	150	74	75	15	85	85	13	8	0	0	148	151	25	130	132	19	47	21	0	-0.611	-0.476	0.764	0.819	3.600	16.973	0.004	156	588	7	11	Error	-11	18	-10	21	-50
1	13	6	"PFF0307"	"F19110_2"	3990	20590	130	318	317	81	84	85	14	100	99	0	403	407	83	126	128	20	100	100	0	0.845	0.829	0.847	0.802	1.455	0.830	0.854	120	560	511	514	-0.243	234	277	233	281	0
1	14	6	"PFF0309"	"F19190_1"	4180	20590	120	215	216	45	81	81	15	100	99	0	505	517	106	120	120	22	100	100	0	0.348	0.340	0.338	0.332	1.364	0.325	0.831	120	484	519	532	-1.523	134	385	135	397	0
1	15	6	"PFF0313"	"F19243_2"	4370	20590	130	990	944	287	81	81	14	100	100	0	1277	1336	339	118	118	18	100	100	0	0.784	0.709	0.697	0.686	1.350	0.704	0.907	120	502	2068	2081	-0.351	909	1159	863	1218	0
1	16	6	"PFF0316"	"F19409_1"	4560	20590	130	188	188	49	84	84	13	97	93	0	417	408	101	120	121	17	100	100	0	0.350	0.361	0.345	0.332	1.660	0.363	0.820	120	496	401	392	-1.514	104	297	104	288	0
1	17	6	"PFF0345"	"F20077_1"	4750	20590	150	91	91	14	85	85	13	32	6	0	131	132	18	121	122	18	29	10	0	0.600	0.545	0.690	0.786	3.967	0.197	0.012	156	537	16	17	-0.737	6	10	6	11	-50
1	18	6	"PFF0351"	"F20166_1"	4940	20580	130	106	106	19	85	86	13	64	37	0	176	178	31	122	123	17	91	70	0	0.389	0.375	0.411	0.367	2.267	0.341	0.259	120	474	75	77	-1.363	21	54	21	56	0
1	19	6	"PFF0355"	"F20234_1"	5130	20590	150	78	82	21	89	89	12	21	8	0	126	130	25	123	125	19	29	12	0	-3.667	-1.000	0.967	1.137	3.110	0.471	0.078	156	536	-8	0	Error	-11	3	-7	7	-50
1	20	6	"PFF0357"	"F20284_1"	5320	20590	120	269	262	67	91	92	13	100	97	0	399	393	79	126	129	21	100	100	0	0.652	0.640	0.643	0.604	1.417	0.665	0.849	120	482	451	438	-0.617	178	273	171	267	0
1	21	6	"PFF0360"	"F20385_1"	5510	20580	130	419	420	109	95	96	16	100	100	0	608	600	144	131	132	21	100	100	0	0.679	0.693	0.686	0.691	1.310	0.676	0.890	120	515	801	794	-0.558	324	477	325	469	0
1	22	6	"PFF0362"	"F20385_3"	5700	20580	120	655	679	196	93	94	15	100	100	0	897	886	226	128	129	18	100	100	0	0.731	0.773	0.762	0.761	1.293	0.767	0.914	120	530	1331	1344	-0.452	562	769	586	758	0
1	1	7	"PFF0380"	"F20989_1"	1710	20780	120	130	128	26	53	54	9	99	96	0	531	506	135	120	121	18	100	100	0	0.187	0.194	0.189	0.197	1.585	0.173	0.797	120	558	488	461	-2.416	77	411	75	386	0
1	2	7	"PFF0388"	"F21429_3"	1900	20780	130	2069	2004	596	55	56	8	100	100	0	3209	3251	976	130	131	18	100	100	0	0.654	0.624	0.624	0.627	1.305	0.600	0.906	120	527	5093	5070	-0.612	2014	3079	1949	3121	0
1	3	7	"PFF0396"	"F21560_1"	2100	20780	130	1006	953	278	59	59	8	100	100	0	852	843	235	130	132	18	100	100	0	1.312	1.254	1.244	1.261	1.430	1.276	0.896	120	555	1669	1607	0.391	947	722	894	713	0
1	4	7	"PFF0401"	"F21821_1"	2290	20780	120	266	266	65	62	62	9	100	100	0	464	454	104	129	131	16	99	99	0	0.609	0.628	0.622	0.639	1.418	0.617	0.894	120	522	539	529	-0.716	204	335	204	325	0
1	5	7	"PFF0404"	"F21902_1"	2480	20780	130	717	707	208	66	67	11	100	100	0	1214	1229	358	128	129	16	100	100	0	0.599	0.582	0.584	0.582	1.344	0.578	0.914	120	547	1737	1742	-0.738	651	1086	641	1101	0
1	6	7	"PFF0407"	"F21981_2"	2670	20780	130	2479	2390	773	70	70	11	100	100	0	5090	4946	1391	128	131	27	100	100	0	0.485	0.482	0.494	0.467	1.403	0.483	0.905	120	547	7371	7138	-1.042	2409	4962	2320	4818	0
1	7	7	"PFF0440"	"F22946_1"	2850	20780	130	157	154	33	71	71	10	100	100	0	251	251	45	126	128	17	100	98	0	0.688	0.664	0.648	0.664	1.461	0.653	0.760	120	517	211	208	-0.540	86	125	83	125	0
1	8	7	"PFF0446"	"F23145_4"	3050	20780	150	81	82	17	68	65	15	43	19	0	148	143	27	115	113	24	60	22	0	0.394	0.500	0.537	0.437	2.945	0.495	0.456	156	528	46	42	-1.344	13	33	14	28	-50
1	9	7	"PFF0452"	"F23274_1"	3230	20780	150	54	54	8	54	59	18	1	0	0	120	118	23	95	99	21	52	24	0	0.000	0.000	0.271	0.259	3.109	0.391	0.183	156	542	25	23	Error	0	25	0	23	-50
1	10	7	"PFF0458"	"F23526_2"	3430	20780	120	509	504	146	73	71	20	100	100	0	1428	1482	410	116	115	27	100	100	0	0.332	0.316	0.314	0.309	1.299	0.313	0.916	120	466	1748	1797	-1.589	436	1312	431	1366	0
1	11	7	"PFF0461"	"F23551_1"	3610	20780	120	828	812	216	84	85	14	100	100	0	534	523	114	132	133	19	100	100	0	1.851	1.862	1.901	1.861	1.239	1.894	0.918	120	475	1146	1119	0.888	744	402	728	391	0
1	12	7	"PFF0463"	"F23564_1"	3800	20780	130	1563	1545	427	83	84	13	100	100	0	2170	2157	619	130	131	19	100	100	0	0.725	0.721	0.724	0.728	1.284	0.695	0.930	120	558	3520	3489	-0.463	1480	2040	1462	2027	0
1	13	7	"PFF1088"	"F45524_1"	3990	20780	130	1504	1492	421	83	84	13	100	100	0	567	575	116	125	128	18	100	100	0	3.215	3.131	3.035	3.093	1.312	3.276	0.916	120	550	1863	1859	1.685	1421	442	1409	450	0
1	14	7	"PFF1100"	"F45683_2"	4180	20770	130	1015	997	294	83	84	13	100	100	0	1727	1697	489	126	129	22	100	100	0	0.582	0.582	0.575	0.579	1.206	0.557	0.927	120	524	2533	2485	-0.781	932	1601	914	1571	0
1	15	7	"PFF1105"	"F45820_1"	4370	20780	150	90	91	16	83	83	12	39	12	0	155	156	23	122	124	21	69	30	0	0.212	0.235	0.359	0.347	3.174	0.183	0.073	156	582	40	42	-2.237	7	33	8	34	-50
1	16	7	"PFF1110"	"F46067_3"	4570	20770	120	684	666	193	81	82	13	100	100	0	832	815	200	117	118	17	100	100	0	0.843	0.838	0.844	0.823	1.363	0.841	0.911	120	457	1318	1283	-0.246	603	715	585	698	0
1	17	7	"PFF1112"	"F46181_1"	4750	20770	120	665	693	225	83	83	13	100	100	0	501	493	133	117	119	19	100	99	0	1.516	1.622	1.619	1.636	1.467	1.625	0.893	120	462	966	986	0.600	582	384	610	376	0
1	18	7	"PFF1114"	"F46183_2"	4940	20780	130	103	106	22	86	87	13	51	36	0	190	191	40	121	122	18	92	78	0	0.246	0.286	0.297	0.287	2.763	0.282	0.288	120	539	86	90	-2.021	17	69	20	70	0
1	19	7	"PFF1142"	"F4688_1"	5130	20770	130	3169	3006	924	91	91	14	100	100	0	1656	1578	574	122	124	18	99	98	0	2.007	2.002	1.942	2.235	1.749	1.951	0.909	120	509	4612	4371	1.005	3078	1534	2915	1456	0
1	20	7	"PFF1151"	"F47145_2"	5320	20780	120	572	548	166	91	93	17	100	100	0	579	588	162	123	125	22	100	100	0	1.055	0.983	1.004	0.968	1.440	0.976	0.886	120	538	937	922	0.077	481	456	457	465	0
1	21	7	"PFF1154"	"F47255_1"	5560	20770	150	98	105	24	93	95	18	36	16	0	137	142	25	127	130	23	35	12	0	0.500	0.800	0.889	0.917	3.189	0.817	0.278	156	572	15	27	-1.000	5	10	12	15	-50
1	22	7	"PFF1156"	"F47255_3"	5690	20780	150	98	99	18	92	94	17	28	5	0	134	136	21	128	130	22	23	6	0	1.000	0.875	0.917	0.811	3.370	0.475	0.107	156	698	12	15	0.000	6	6	7	8	-50
1	1	8	"PFF1158"	"F47327_1"	1720	20970	120	254	241	59	54	55	9	100	100	0	382	373	89	132	133	17	99	97	0	0.800	0.776	0.770	0.812	1.582	0.762	0.843	120	526	450	428	-0.322	200	250	187	241	0
1	2	8	"PFF1160"	"F47350_1"	1890	20970	150	61	61	9	56	57	8	32	11	0	164	164	28	128	128	21	73	41	0	0.139	0.139	0.188	0.200	2.883	0.101	0.098	156	557	41	41	-2.848	5	36	5	36	-50
1	3	8	"PFF1184"	"F48253_6"	2090	20980	150	60	60	8	57	58	8	21	5	0	161	162	27	129	130	21	62	37	0	0.094	0.091	0.231	0.234	3.355	0.062	0.034	156	642	35	36	-3.415	3	32	3	33	-50
1	4	8	"PFF1186"	"F48363_2"	2280	20970	110	70	69	10	60	60	8	52	22	0	194	187	36	133	134	16	85	77	0	0.164	0.167	0.175	0.194	2.481	0.168	0.252	80	444	71	63	-2.609	10	61	9	54	0
1	5	8	"PFF1188"	"F48395_1"	2470	20970	120	1241	1182	279	63	63	10	100	100	0	1096	1077	259	131	132	17	100	100	0	1.221	1.183	1.182	1.190	1.251	1.183	0.925	120	534	2143	2065	0.288	1178	965	1119	946	0
1	6	8	"PFF1190"	"F48424_2"	2670	20970	120	349	350	106	65	67	10	100	100	0	523	527	135	127	128	14	100	100	0	0.717	0.712	0.712	0.696	1.480	0.710	0.869	120	511	680	685	-0.480	284	396	285	400	0
1	7	8	"PFF1193"	"F48446_1"	2860	20970	130	145	147	34	69	70	10	97	96	0	384	377	87	129	129	15	100	100	0	0.298	0.315	0.311	0.305	1.603	0.312	0.807	120	530	331	326	-1.746	76	255	78	248	0
1	8	8	"PFF1195"	"F48446_5"	3050	20970	120	260	255	59	72	72	10	100	100	0	378	380	83	124	125	16	100	100	0	0.740	0.715	0.727	0.717	1.382	0.699	0.867	120	478	442	439	-0.434	188	254	183	256	0
1	9	8	"PFF1220"	"F49665_1"	3240	20970	120	166	166	39	75	78	36	91	65	0	395	397	88	119	121	18	100	100	0	0.330	0.327	0.323	0.306	1.566	0.320	0.818	120	466	367	369	-1.601	91	276	91	278	0
1	10	8	"PFF1222"	"F49677_3"	3420	20960	130	3846	3996	1311	78	79	14	100	100	0	4698	4545	1716	125	128	37	100	100	0	0.824	0.886	0.878	0.931	1.471	0.838	0.914	120	519	8341	8338	-0.279	3768	4573	3918	4420	0
1	11	8	"PFF1225"	"F49959_1"	3610	20970	120	107	107	17	83	84	14	72	41	0	279	274	46	130	134	36	98	91	0	0.161	0.167	0.181	0.161	2.281	0.149	0.338	120	530	173	168	-2.634	24	149	24	144	0
1	12	8	"PFF1234"	"F50107_1"	3810	20960	90	85	87	16	83	82	12	25	13	0	173	177	31	128	129	17	88	65	0	0.044	0.082	0.188	0.155	2.999	0.181	0.085	52	362	47	53	-4.492	2	45	4	49	0
1	13	8	"PFF1237"	"F50551_1"	4000	20970	120	216	219	44	82	83	12	99	99	0	311	318	51	124	126	18	100	100	0	0.717	0.706	0.707	0.680	1.642	0.714	0.803	120	518	321	331	-0.481	134	187	137	194	0
1	14	8	"PFF1239"	"F50598_1"	4190	20970	130	247	252	63	83	84	13	100	99	0	411	423	95	125	127	22	100	100	0	0.573	0.567	0.553	0.551	1.401	0.567	0.853	120	513	450	467	-0.802	164	286	169	298	0
1	15	8	"PFF1927"	"F960_2"	4370	20970	120	415	410	137	83	83	13	98	98	0	1034	1068	323	122	123	17	100	100	0	0.364	0.346	0.359	0.327	1.536	0.347	0.885	120	447	1244	1273	-1.458	332	912	327	946	0
1	16	8	"PFF1931"	"F960_7"	4560	20960	130	243	244	59	81	81	12	100	100	0	345	350	81	116	118	17	100	99	0	0.707	0.697	0.715	0.692	1.420	0.672	0.844	120	540	391	397	-0.499	162	229	163	234	0
1	17	8	"PFF1933"	"F9676_1"	4750	20970	130	351	338	122	81	81	13	98	98	0	724	713	223	114	116	18	100	100	0	0.443	0.429	0.438	0.392	1.606	0.436	0.880	120	543	880	856	-1.176	270	610	257	599	0
1	18	8	"PFI0003"	"I10209_1"	4940	20960	130	1280	1237	352	84	85	13	100	100	0	1507	1405	431	120	121	18	99	99	0	0.862	0.897	0.899	0.916	1.397	0.863	0.914	120	547	2583	2438	-0.214	1196	1387	1153	1285	0
1	19	8	"PFI0005"	"I1033_3"	5130	20960	130	2360	2322	750	90	91	14	100	100	0	3842	3687	1163	127	129	19	100	100	0	0.611	0.627	0.625	0.631	1.383	0.604	0.913	120	543	5985	5792	-0.711	2270	3715	2232	3560	0
1	20	8	"PFI0009"	"I10565_1"	5320	20960	130	156	155	34	92	94	14	91	80	0	397	399	91	127	129	20	100	100	0	0.237	0.232	0.233	0.216	1.787	0.222	0.677	120	527	334	335	-2.077	64	270	63	272	0
1	21	8	"PFI0038"	"I1136_2"	5510	20960	120	188	192	47	93	95	16	95	92	0	213	209	37	128	129	20	96	84	0	1.118	1.222	1.208	1.231	1.815	1.236	0.627	120	470	180	180	0.160	95	85	99	81	0
1	22	8	"PFI0041"	"I11448_2"	5690	20960	120	12042	12304	4082	99	101	20	100	100	0	14508	14037	4549	137	141	27	100	100	0	0.831	0.878	0.869	0.899	1.367	0.860	0.937	120	502	26314	26105	-0.267	11943	14371	12205	13900	0
1	1	9	"PFI0043"	"I11495_1"	1710	21160	130	3265	3217	1057	54	55	8	100	100	0	2654	2661	840	126	129	17	100	100	0	1.270	1.248	1.247	1.251	1.308	1.274	0.916	120	653	5739	5698	0.345	3211	2528	3163	2535	0
1	2	9	"PFI0045"	"I11523_4"	1910	21160	120	1631	1583	492	55	56	8	100	100	0	3711	3559	1047	119	120	18	100	100	0	0.439	0.444	0.442	0.441	1.355	0.430	0.906	120	480	5168	4968	-1.189	1576	3592	1528	3440	0
1	3	9	"PFI0048"	"I1175_1"	2080	21160	110	86	85	16	56	57	9	87	76	0	235	228	44	123	125	24	95	88	0	0.268	0.276	0.260	0.254	2.043	0.235	0.565	80	426	142	134	-1.900	30	112	29	105	0
1	4	9	"PFI0053"	"I11857_2"	2290	21160	120	139	139	30	58	58	8	100	100	0	277	270	54	130	133	20	97	95	0	0.551	0.579	0.595	0.595	1.634	0.544	0.799	120	551	228	221	-0.860	81	147	81	140	0
1	5	9	"PFI0079"	"I12708_1"	2470	21160	120	100	101	20	60	61	8	95	89	0	299	293	67	128	129	14	97	95	0	0.234	0.248	0.250	0.243	1.751	0.232	0.673	120	480	211	206	-2.096	40	171	41	165	0
1	6	9	"PFI0085"	"I12812_3"	2670	21160	120	156	157	32	63	64	8	100	100	0	385	384	81	130	130	16	100	100	0	0.365	0.370	0.374	0.366	1.435	0.352	0.827	120	505	348	348	-1.455	93	255	94	254	0
1	7	9	"PFI0087"	"I12861_2"	2850	21150	120	8855	8691	2783	67	68	9	100	100	0	17915	17145	5780	133	135	19	100	100	0	0.494	0.507	0.495	0.516	1.344	0.492	0.944	120	495	26570	25636	-1.017	8788	17782	8624	17012	0
1	8	9	"PFI0089"	"I12932_1"	3050	21160	130	136	134	31	70	73	34	82	45	0	367	361	82	130	132	20	99	99	0	0.278	0.277	0.269	0.262	1.850	0.305	0.449	120	556	303	295	-1.844	66	237	64	231	0
1	9	9	"PFI0099"	"I13128_2"	3250	21160	130	2184	2182	712	73	76	35	100	100	0	3213	3229	1028	126	128	18	100	100	0	0.684	0.680	0.669	0.673	1.372	0.682	0.909	120	528	5198	5212	-0.548	2111	3087	2109	3103	0
1	10	9	"PFI0102"	"I13218_1"	3430	21160	120	140	141	27	78	78	13	97	90	0	266	265	45	128	133	37	100	89	0	0.449	0.460	0.437	0.447	1.594	0.440	0.672	120	497	200	200	-1.154	62	138	63	137	0
1	11	9	"PFI0124"	"I13978_1"	3620	21150	130	561	560	176	80	81	12	100	100	0	670	665	180	127	129	17	100	100	0	0.886	0.892	0.871	0.885	1.311	0.914	0.888	120	534	1024	1018	-0.175	481	543	480	538	0
1	12	9	"PFI0126"	"I14041_1"	3800	21150	130	151	152	30	82	82	12	97	92	0	299	291	55	126	128	17	100	99	0	0.399	0.424	0.396	0.400	1.553	0.423	0.729	120	570	242	235	-1.326	69	173	70	165	0
1	13	9	"PFI0128"	"I14195_1"	3990	21150	130	2601	2595	765	85	86	16	100	100	0	2997	2761	828	125	129	31	100	100	0	0.876	0.952	0.949	0.963	1.354	0.937	0.920	120	547	5388	5146	-0.191	2516	2872	2510	2636	0
1	14	9	"PFI0131"	"I1431_1"	4190	21150	120	129	128	22	85	87	16	87	68	0	226	224	30	122	127	33	97	88	0	0.423	0.422	0.429	0.383	1.960	0.414	0.536	120	493	148	145	-1.241	44	104	43	102	0
1	15	9	"PFI0137"	"I14413_3"	4370	21150	120	942	916	300	82	83	13	100	100	0	1669	1680	521	120	121	17	100	100	0	0.555	0.535	0.530	0.533	1.376	0.516	0.914	120	473	2409	2394	-0.849	860	1549	834	1560	0
1	16	9	"PFI0141"	"I14670_1"	4560	21150	130	191	192	44	82	82	13	99	97	0	417	413	91	118	118	17	100	100	0	0.365	0.373	0.365	0.355	1.522	0.351	0.824	120	497	408	405	-1.456	109	299	110	295	0
1	17	9	"PFJ0122"	"J167_5"	4750	21160	150	91	88	15	81	81	13	35	10	0	141	140	21	115	116	17	66	31	0	0.385	0.280	0.491	0.507	2.993	0.225	0.053	156	547	36	32	-1.379	10	26	7	25	-50
1	18	9	"PFJ0124"	"J167_7"	4940	21170	150	82	82	15	82	83	13	16	4	0	123	122	20	117	118	18	21	7	0	0.000	0.000	0.845	0.814	3.047	0.196	0.025	156	613	6	5	Error	0	6	0	5	-50
1	19	9	"PFJ0128"	"J170_18"	5140	21150	130	230	232	62	87	87	14	99	98	0	333	328	83	124	125	20	98	98	0	0.684	0.711	0.697	0.693	1.566	0.696	0.831	120	542	352	349	-0.547	143	209	145	204	0
1	20	9	"PFJ0137"	"J171_6"	5320	21160	150	64	69	19	89	90	14	6	1	0	105	109	21	127	129	21	6	1	0	1.136	1.111	1.000	1.077	2.214	0.530	0.137	156	598	-47	-38	0.184	-25	-22	-20	-18	-50
1	21	9	"PFJ0150"	"J181_2"	5520	21150	120	400	399	122	91	92	14	100	100	0	626	633	167	127	129	19	100	100	0	0.619	0.609	0.611	0.583	1.419	0.614	0.878	120	495	808	814	-0.691	309	499	308	506	0
1	22	9	"PFJ0153"	"J181_9"	5710	21150	120	1295	1275	350	92	94	17	100	100	0	1319	1293	307	131	133	24	100	100	0	1.013	1.018	1.012	1.004	1.225	1.026	0.949	120	557	2391	2345	0.018	1203	1188	1183	1162	0
1	1	10	"PFJ0179"	"J198_2"	1720	21350	120	63	63	10	53	54	7	57	31	0	172	169	27	124	125	15	84	69	0	0.208	0.222	0.250	0.235	2.507	0.132	0.124	120	580	58	55	-2.263	10	48	10	45	0
1	2	10	"PFJ0184"	"J206_1"	1910	21350	120	164	165	47	55	55	8	96	95	0	393	373	90	120	121	14	100	99	0	0.399	0.435	0.437	0.415	1.854	0.424	0.810	120	484	382	363	-1.325	109	273	110	253	0
1	3	10	"PFJ0186"	"J206_6"	2100	21350	120	125	124	32	55	55	8	99	94	0	231	226	50	120	122	19	95	89	0	0.631	0.651	0.636	0.587	1.749	0.627	0.703	120	506	181	175	-0.665	70	111	69	106	0
1	4	10	"PFJ0188"	"J212_1"	2290	21350	130	162	159	50	57	58	8	99	98	0	438	427	121	121	122	14	100	100	0	0.331	0.333	0.323	0.314	1.806	0.322	0.799	120	523	422	408	-1.594	105	317	102	306	0
1	5	10	"PFJ0190"	"J212_4"	2480	21350	150	66	67	11	61	61	9	28	14	0	152	153	29	121	121	15	71	50	0	0.161	0.188	0.289	0.274	3.335	0.115	0.063	156	567	36	38	-2.632	5	31	6	32	-50
1	6	10	"PFJ0197"	"J218_1"	2660	21340	110	74	75	10	64	64	9	50	25	0	195	187	39	124	127	20	81	72	0	0.141	0.175	0.176	0.174	2.767	0.185	0.289	80	413	81	74	-2.828	10	71	11	63	0
1	7	10	"PFJ0220"	"J222_7"	2860	21350	120	187	185	51	66	67	10	99	98	0	304	302	75	126	128	23	98	95	0	0.680	0.676	0.686	0.656	1.682	0.628	0.768	120	542	299	295	-0.557	121	178	119	176	0
1	8	10	"PFJ0228"	"J227_3"	3050	21340	130	777	792	281	69	69	10	100	100	0	672	634	181	125	126	17	100	100	0	1.294	1.420	1.393	1.412	1.302	1.467	0.893	120	518	1255	1232	0.372	708	547	723	509	0
1	9	10	"PFJ0231"	"J22_1"	3230	21340	120	135	134	29	71	72	10	97	92	0	249	242	49	126	128	17	95	91	0	0.520	0.543	0.542	0.537	1.759	0.501	0.667	120	483	187	179	-0.943	64	123	63	116	0
1	10	10	"PFJ0233"	"J22_3"	3430	21360	150	74	74	11	76	76	11	12	1	0	157	155	26	125	127	18	64	40	0	-0.063	-0.067	0.217	0.249	3.363	29.678	0.003	156	600	30	28	Error	-2	32	-2	30	-50
1	11	10	"PFJ0238"	"J232_6"	3620	21350	120	95	95	17	79	80	12	55	27	0	252	253	48	122	123	17	99	98	0	0.123	0.122	0.143	0.126	2.219	0.133	0.287	120	496	146	147	-3.022	16	130	16	131	0
1	12	10	"PFJ0242"	"J236_1"	3810	21340	130	301	302	78	86	88	18	100	100	0	606	581	130	125	127	18	100	100	0	0.447	0.474	0.479	0.461	1.374	0.454	0.863	120	547	696	672	-1.162	215	481	216	456	0
1	13	10	"PFJ0262"	"J248_1"	4000	21340	120	217	213	42	89	91	17	100	98	0	402	398	72	128	132	33	100	99	0	0.467	0.459	0.463	0.448	1.392	0.449	0.830	120	466	402	394	-1.098	128	274	124	270	0
1	14	10	"PFJ0264"	"J248_11"	4180	21360	150	74	76	13	85	86	15	5	0	0	127	128	19	122	127	31	8	0	0	-2.200	-1.500	0.955	0.911	3.777	0.158	0.043	156	628	-6	-3	Error	-11	5	-9	6	-50
1	15	10	"PFJ0267"	"J248_5"	4420	21350	150	83	85	16	81	82	14	24	5	0	136	139	25	118	121	19	48	25	0	0.111	0.190	0.422	0.467	3.471	0.202	0.054	156	581	20	25	-3.170	2	18	4	21	-50
1	16	10	"PFJ0271"	"J252_2"	4560	21340	120	233	232	53	77	78	13	100	100	0	422	412	101	114	116	20	100	100	0	0.506	0.520	0.515	0.522	1.484	0.476	0.822	120	410	464	453	-0.981	156	308	155	298	0
1	17	10	"PFJ0273"	"J252_4"	4750	21340	130	1574	1539	521	78	80	13	100	100	0	1373	1321	482	114	116	19	100	99	0	1.188	1.210	1.194	1.272	1.610	1.162	0.876	120	491	2755	2668	0.249	1496	1259	1461	1207	0
1	18	10	"PFJ0275"	"J2541_2"	4940	21350	120	220	207	64	82	83	13	93	88	0	387	375	105	114	116	17	99	99	0	0.505	0.479	0.471	0.412	2.029	0.476	0.814	120	475	411	386	-0.984	138	273	125	261	0
1	19	10	"PFK0357"	"Kn3479_1"	5150	21350	100	116	126	47	82	84	13	73	61	0	189	203	77	118	120	19	90	76	0	0.479	0.518	0.489	0.487	2.723	0.504	0.568	80	410	105	129	-1.062	34	71	44	85	0
1	20	10	"PFK0369"	"Kn3690_1"	5320	21340	120	675	689	250	85	86	13	100	100	0	767	765	285	121	122	19	100	99	0	0.913	0.938	0.927	0.978	1.576	0.912	0.897	120	471	1236	1248	-0.131	590	646	604	644	0
1	21	10	"PFK0371"	"Kn3698_1"	5520	21340	120	438	430	124	89	90	13	100	100	0	582	558	148	123	125	19	100	100	0	0.760	0.784	0.768	0.784	1.360	0.778	0.901	120	498	808	776	-0.395	349	459	341	435	0
1	22	10	"PFK0373"	"Kn3698_4"	5710	21340	130	403	390	116	88	89	13	100	100	0	1221	1197	352	124	125	19	100	100	0	0.287	0.281	0.290	0.274	1.362	0.277	0.909	120	636	1412	1375	-1.800	315	1097	302	1073	0
1	1	11	"PFK0375"	"Kn3744_1"	1720	21540	130	355	339	123	52	52	6	100	100	0	701	690	225	122	122	16	100	100	0	0.523	0.505	0.527	0.495	1.632	0.502	0.857	120	627	882	855	-0.934	303	579	287	568	0
1	2	11	"PFK0378"	"Kn3773_1"	1910	21530	120	94	91	16	52	53	7	99	90	0	259	253	57	122	124	14	96	94	0	0.307	0.298	0.295	0.296	1.941	0.252	0.629	120	499	179	170	-1.706	42	137	39	131	0
1	3	11	"PFK0408"	"Kn4447_1"	2100	21530	120	108	107	17	53	54	8	100	100	0	200	200	39	118	119	13	95	90	0	0.671	0.659	0.651	0.685	1.732	0.537	0.635	120	499	137	136	-0.576	55	82	54	82	0
1	4	11	"PFK0410"	"Kn4524_1"	2300	21540	120	117	114	27	56	57	8	96	93	0	315	317	85	116	117	14	99	98	0	0.307	0.289	0.285	0.278	1.766	0.267	0.770	120	479	260	259	-1.706	61	199	58	201	0
1	5	11	"PFK0412"	"Kn459_3"	2480	21540	130	616	576	194	61	61	9	100	98	0	1053	1002	305	116	117	14	100	100	0	0.592	0.581	0.589	0.544	1.728	0.573	0.886	120	480	1492	1401	-0.756	555	937	515	886	0
1	6	11	"PFK0415"	"Kn4670_1"	2670	21530	140	70	70	12	64	64	9	33	14	0	191	186	38	118	119	18	91	78	0	0.082	0.088	0.149	0.144	3.035	0.092	0.111	156	595	79	74	-3.605	6	73	6	68	0
1	7	11	"PFK0423"	"Kn4895_2"	2870	21540	120	92	93	19	65	65	9	87	67	0	185	184	37	118	121	19	90	79	0	0.403	0.424	0.404	0.405	2.036	0.343	0.413	120	473	94	94	-1.311	27	67	28	66	0
1	8	11	"PFK0431"	"Kn5081_1"	3040	21530	120	178	174	33	67	68	9	99	99	0	697	631	158	125	125	17	100	100	0	0.194	0.211	0.216	0.211	1.471	0.200	0.879	120	510	683	613	-2.365	111	572	107	506	0
1	9	11	"PFK0462"	"Kn585_3"	3250	21540	130	260	254	72	71	72	10	98	95	0	496	498	108	125	126	16	100	100	0	0.509	0.491	0.492	0.457	1.643	0.498	0.884	120	577	560	556	-0.973	189	371	183	373	0
1	10	11	"PFK0466"	"Kn588_2"	3440	21540	120	226	218	62	75	76	11	98	95	0	699	659	180	123	123	16	100	100	0	0.262	0.267	0.276	0.255	1.612	0.261	0.809	120	462	727	679	-1.932	151	576	143	536	0
1	11	11	"PFK0469"	"Kn5905_4"	3630	21540	120	128	127	26	81	83	16	85	70	0	391	383	95	122	124	18	99	99	0	0.175	0.176	0.186	0.172	1.876	0.164	0.558	120	468	316	307	-2.517	47	269	46	261	0
1	12	11	"PFK0476"	"Kn603_2"	3810	21530	130	5663	5773	2021	90	94	20	100	100	0	4040	4032	1266	129	132	22	100	100	0	1.425	1.456	1.453	1.443	1.254	1.468	0.912	120	547	9484	9586	0.511	5573	3911	5683	3903	0
1	13	11	"PFK0484"	"Kn656_1"	4000	21530	120	237	233	63	87	90	19	99	96	0	358	355	70	126	129	22	100	100	0	0.647	0.638	0.618	0.595	1.591	0.637	0.771	120	498	382	375	-0.629	150	232	146	229	0
1	14	11	"PFK0486"	"Kn657_2"	4190	21530	130	1077	1025	330	80	81	12	100	100	0	1002	960	273	117	118	18	100	100	0	1.127	1.121	1.136	1.104	1.328	1.123	0.895	120	509	1882	1788	0.172	997	885	945	843	0
1	15	11	"PFK0519"	"Kn819_1"	4380	21530	120	2230	2316	842	79	80	12	100	100	0	3725	3514	1197	113	115	18	100	100	0	0.596	0.658	0.652	0.658	1.463	0.639	0.895	120	452	5763	5638	-0.748	2151	3612	2237	3401	0
1	16	11	"PFK0523"	"Kn8362_1"	4560	21530	120	460	446	148	75	76	12	100	100	0	572	543	131	111	113	20	100	100	0	0.835	0.859	0.885	0.817	1.459	0.890	0.886	120	480	846	803	-0.260	385	461	371	432	0
1	17	11	"PFK0526"	"Kn8409_1"	4760	21530	120	222	216	54	78	79	13	100	100	0	578	546	136	112	114	18	100	100	0	0.309	0.318	0.322	0.307	1.438	0.305	0.846	120	495	610	572	-1.694	144	466	138	434	0
1	18	11	"PFK0538"	"Kn906_1"	4940	21520	130	491	461	141	83	84	13	100	100	0	582	550	160	117	118	18	99	99	0	0.877	0.873	0.881	0.881	1.598	0.835	0.870	120	575	873	811	-0.189	408	465	378	433	0
1	19	11	"PFK0541"	"Kn918_1"	5140	21530	120	2172	2035	733	85	86	14	100	100	0	5409	5253	1739	121	123	19	100	100	0	0.395	0.380	0.380	0.370	1.359	0.363	0.903	120	522	7375	7082	-1.341	2087	5288	1950	5132	0
1	20	11	"PFK0549"	"Kn945_1"	5330	21530	120	1278	1230	388	88	89	14	100	100	0	2125	2063	568	124	126	19	100	100	0	0.595	0.589	0.623	0.576	1.352	0.581	0.923	120	499	3191	3081	-0.750	1190	2001	1142	1939	0
1	21	11	"PFK1038"	"Ks510_8"	5510	21520	130	2287	2136	751	93	95	15	100	100	0	958	911	288	128	131	33	100	100	0	2.643	2.609	2.593	2.606	1.417	2.611	0.906	120	562	3024	2826	1.402	2194	830	2043	783	0
1	22	11	"PFK1040"	"Ks51_11"	5710	21530	120	1012	982	307	94	95	16	100	100	0	1236	1227	347	132	134	33	100	100	0	0.832	0.811	0.823	0.801	1.339	0.810	0.918	120	571	2022	1983	-0.266	918	1104	888	1095	0
1	1	12	"PFK1042"	"Ks51_2"	1720	21730	150	61	62	9	52	52	7	53	27	0	163	163	27	120	121	16	87	66	0	0.209	0.233	0.230	0.217	2.497	0.136	0.126	156	821	52	53	-2.256	9	43	10	43	-50
1	2	12	"PFK1044"	"Ks51_4"	1920	21730	120	139	137	39	53	54	7	98	95	0	421	402	110	124	124	14	100	99	0	0.290	0.302	0.298	0.288	1.881	0.290	0.800	120	481	383	362	-1.788	86	297	84	278	0
1	3	12	"PFK1046"	"Ks51_6"	2100	21720	130	69	70	10	54	55	8	75	45	0	204	197	38	121	122	13	94	88	0	0.181	0.211	0.197	0.205	2.289	0.160	0.317	120	531	98	92	-2.468	15	83	16	76	0
1	4	12	"PFK1048"	"Ks532_3"	2290	21720	130	79	78	13	57	57	8	81	63	0	180	177	34	122	123	16	89	75	0	0.379	0.382	0.347	0.361	2.456	0.278	0.339	120	596	80	76	-1.399	22	58	21	55	0
1	5	12	"PFK1074"	"Ks56_11"	2480	21730	130	83	85	14	61	61	9	85	62	0	201	198	30	119	120	14	95	93	0	0.268	0.304	0.275	0.281	2.381	0.261	0.411	120	533	104	103	-1.898	22	82	24	79	0
1	6	12	"PFK1076"	"Ks56_16"	2660	21720	120	137	136	32	63	63	9	97	95	0	231	224	50	114	115	15	95	92	0	0.632	0.664	0.680	0.644	1.865	0.610	0.708	120	483	191	183	-0.661	74	117	73	110	0
1	7	12	"PFK1078"	"Ks56_18"	2860	21720	110	101	101	23	64	64	9	91	71	0	270	255	50	122	126	23	96	92	0	0.250	0.278	0.254	0.253	1.930	0.254	0.597	80	463	185	170	-2.000	37	148	37	133	0
1	8	12	"PFK1080"	"Ks56_23"	3060	21730	120	89	91	16	67	68	10	80	55	0	274	271	59	133	134	20	97	94	0	0.156	0.174	0.174	0.168	1.944	0.148	0.413	120	486	163	162	-2.680	22	141	24	138	0
1	9	12	"PFK1082"	"Ks56_26"	3240	21740	150	67	68	11	71	72	11	12	1	0	148	152	25	127	128	14	59	41	0	-0.190	-0.120	0.286	0.283	4.074	15.852	0.007	156	571	17	22	Error	-4	21	-3	25	-50
1	10	12	"PFK1085"	"Ks56_32"	3440	21730	120	362	372	100	75	75	11	100	100	0	634	638	139	125	125	15	100	100	0	0.564	0.579	0.589	0.568	1.250	0.587	0.927	120	463	796	810	-0.827	287	509	297	513	0
1	11	12	"PFK1110"	"Ks624_12"	3620	21720	130	189	188	41	77	79	14	100	99	0	385	376	87	121	122	16	100	100	0	0.424	0.435	0.422	0.437	1.446	0.417	0.835	120	519	376	366	-1.237	112	264	111	255	0
1	12	12	"PFK1113"	"Ks624_4"	3820	21730	120	233	224	62	78	81	17	96	95	0	467	467	108	123	127	21	100	100	0	0.451	0.424	0.420	0.394	1.567	0.424	0.845	120	461	499	490	-1.150	155	344	146	344	0
1	13	12	"PFK1115"	"Ks625_10"	4000	21740	150	73	74	10	76	78	16	2	0	0	145	147	25	118	121	22	57	27	0	-0.111	-0.069	0.240	0.243	3.675	0.043	0.005	156	570	24	27	Error	-3	27	-2	29	-50
1	14	12	"PFK1117"	"Ks625_14"	4200	21730	130	496	475	174	75	76	12	99	96	0	1491	1437	457	112	112	16	100	100	0	0.305	0.302	0.297	0.274	1.699	0.304	0.889	120	493	1800	1725	-1.712	421	1379	400	1325	0
1	15	12	"PFK1119"	"Ks625_7"	4380	21720	120	145	144	34	75	77	13	94	87	0	375	361	96	110	111	17	100	97	0	0.264	0.275	0.278	0.264	1.723	0.259	0.784	120	494	335	320	-1.921	70	265	69	251	0
1	16	12	"PFK1122"	"Ks646_2"	4580	21730	120	247	233	66	76	76	12	99	98	0	442	439	105	112	113	18	100	100	0	0.518	0.480	0.478	0.445	1.540	0.480	0.859	120	483	501	484	-0.948	171	330	157	327	0
1	17	12	"PFK1144"	"Ks66_16"	4760	21720	120	593	609	208	78	78	12	100	100	0	672	653	211	114	115	17	100	99	0	0.923	0.985	0.977	1.013	1.489	0.961	0.905	120	442	1073	1070	-0.116	515	558	531	539	0
1	18	12	"PFK1146"	"Ks66_3"	4940	21760	150	88	88	17	82	84	14	30	5	0	131	133	21	117	119	18	42	14	0	0.429	0.375	0.760	0.762	3.553	0.324	0.054	156	615	20	22	-1.222	6	14	6	16	-50
1	19	12	"PFK1149"	"Ks66_7"	5150	21720	120	493	483	126	89	90	13	100	100	0	396	385	98	122	125	19	100	97	0	1.474	1.498	1.533	1.560	1.444	1.495	0.878	120	521	678	657	0.560	404	274	394	263	0
1	20	12	"PFK1151"	"Ks68_13"	5340	21730	120	4821	4796	1579	90	91	14	100	100	0	5118	4974	1534	126	128	19	100	100	0	0.948	0.971	0.984	0.966	1.283	0.976	0.935	120	435	9723	9554	-0.077	4731	4992	4706	4848	0
1	21	12	"PFK1153"	"Ks692_12"	5510	21740	150	87	89	18	95	96	15	16	3	0	134	134	23	130	133	33	9	0	0	-2.000	-1.500	0.889	0.887	3.160	0.320	0.042	156	590	-4	-2	Error	-8	4	-6	4	-50
1	22	12	"PFK1155"	"Ks692_6"	5710	21720	120	124	125	31	95	96	14	70	50	0	179	180	37	133	133	21	76	55	0	0.630	0.638	0.661	0.638	2.752	0.548	0.263	120	559	75	77	-0.666	29	46	30	47	0
1	1	13	"PFM0107"	"M17691_2"	1720	21910	110	132	131	28	53	53	7	100	100	0	289	279	74	122	124	20	96	91	0	0.473	0.497	0.461	0.532	1.787	0.466	0.802	80	506	246	235	-1.080	79	167	78	157	0
1	2	13	"PFM0110"	"M18079_3"	1920	21910	120	211	205	60	54	55	8	100	99	0	429	407	93	120	122	19	100	100	0	0.508	0.526	0.536	0.503	1.472	0.519	0.876	120	522	466	438	-0.977	157	309	151	287	0
1	3	13	"PFM0112"	"M18079_5"	2110	21910	130	372	384	113	55	55	7	100	100	0	726	706	229	124	125	15	100	100	0	0.527	0.565	0.552	0.589	1.430	0.532	0.897	120	633	919	911	-0.925	317	602	329	582	0
1	4	13	"PFM0116"	"M18377_2"	2330	21930	90	55	55	6	56	57	7	11	0	0	163	159	31	128	129	17	69	50	0	-0.029	-0.032	0.167	0.162	3.137	36.893	0.008	52	373	34	30	Error	-1	35	-1	31	0
1	5	13	"PFM0118"	"M1840_2"	2500	21920	120	79	80	14	60	61	9	76	54	0	226	220	41	121	121	16	97	94	0	0.181	0.202	0.220	0.194	2.128	0.182	0.431	120	494	124	119	-2.466	19	105	20	99	0
1	6	13	"PFM0121"	"M18869_1"	2680	21910	130	377	383	127	62	62	9	100	100	0	449	452	161	112	113	14	98	98	0	0.935	0.944	0.914	1.010	1.597	0.882	0.868	120	494	652	661	-0.097	315	337	321	340	0
1	7	13	"PFM0142"	"M196_6"	2820	21900	120	120	118	26	63	64	10	97	88	0	266	264	58	120	123	23	97	93	0	0.390	0.382	0.364	0.373	1.771	0.347	0.722	120	477	203	199	-1.357	57	146	55	144	0
1	8	13	"PFM0144"	"M196_8"	3020	21910	120	663	636	212	67	68	10	100	100	0	730	697	204	131	133	18	100	99	0	0.995	1.005	0.986	0.973	1.515	1.012	0.918	120	527	1195	1135	-0.007	596	599	569	566	0
1	9	13	"PFM0148"	"M19895_2"	3210	21910	120	108	108	21	70	71	10	89	81	0	214	211	33	127	128	15	98	93	0	0.437	0.452	0.454	0.406	1.909	0.409	0.573	120	446	125	122	-1.195	38	87	38	84	0
1	10	13	"PFM0152"	"M20060_1"	3400	21910	120	128	126	30	71	72	11	93	85	0	276	266	55	126	126	16	98	97	0	0.380	0.393	0.387	0.363	1.730	0.390	0.718	120	493	207	195	-1.396	57	150	55	140	0
1	11	13	"PFM0154"	"M20186_2"	3600	21900	100	195	214	76	71	71	10	98	98	0	446	445	131	115	116	14	100	100	0	0.375	0.433	0.423	0.412	1.532	0.442	0.835	80	442	455	473	-1.416	124	331	143	330	0
1	12	13	"PFM0156"	"M20989_1"	3780	21890	110	526	534	162	70	72	23	100	100	0	722	724	209	114	120	51	100	100	0	0.750	0.761	0.732	0.766	1.372	0.735	0.916	80	468	1064	1074	-0.415	456	608	464	610	0
1	13	13	"PFM0179"	"M22143_2"	3970	21910	120	125	128	25	68	71	23	95	65	0	298	294	60	111	116	51	99	91	0	0.305	0.328	0.328	0.313	1.584	0.308	0.752	120	474	244	243	-1.714	57	187	60	183	0
1	14	13	"PFM0182"	"M22193_2"	4160	21900	130	597	567	121	69	69	10	100	100	0	627	593	136	107	108	15	100	99	0	1.015	1.025	1.035	1.055	1.371	0.986	0.933	120	507	1048	984	0.022	528	520	498	486	0
1	15	13	"PFM0184"	"M22193_8"	4350	21910	120	233	225	74	68	69	11	99	99	0	412	410	105	105	106	16	100	100	0	0.537	0.515	0.509	0.468	1.622	0.530	0.849	120	465	472	462	-0.896	165	307	157	305	0
1	16	13	"PFM0186"	"M22451_2"	4540	21920	150	75	76	13	71	72	12	25	7	0	122	124	22	108	109	17	40	23	0	0.286	0.313	0.468	0.500	3.525	0.214	0.037	156	569	18	21	-1.807	4	14	5	16	-50
1	17	13	"PFM0193"	"M22678_3"	4730	21910	120	440	427	160	75	76	12	100	100	0	1037	1040	320	111	112	17	100	100	0	0.394	0.379	0.390	0.350	1.504	0.381	0.887	120	465	1291	1281	-1.343	365	926	352	929	0
1	18	13	"PFM0196"	"M2305_1"	4910	21900	120	154	156	41	78	79	12	93	90	0	235	232	60	113	114	16	97	90	0	0.623	0.655	0.618	0.635	1.958	0.626	0.738	120	396	198	197	-0.683	76	122	78	119	0
1	19	13	"PFM0218"	"M24561_3"	5100	21910	120	547	563	167	84	85	14	100	100	0	948	902	276	118	119	18	100	99	0	0.558	0.611	0.592	0.635	1.543	0.595	0.907	120	549	1293	1263	-0.842	463	830	479	784	0
1	20	13	"PFM0224"	"M24933_22"	5300	21900	110	106	108	26	86	87	14	56	43	0	194	191	37	121	122	18	91	78	0	0.274	0.314	0.393	0.349	2.428	0.321	0.288	80	446	93	92	-1.868	20	73	22	70	0
1	21	13	"PFM0227"	"M24933_9"	5480	21910	120	248	251	89	87	89	14	95	94	0	276	273	77	122	123	19	92	91	0	1.045	1.086	1.119	1.088	1.871	1.100	0.812	120	456	315	315	0.064	161	154	164	151	0
1	22	13	"PFM0229"	"M25032_3"	5680	21910	120	1499	1428	463	89	90	15	100	100	0	1531	1504	406	125	127	20	100	100	0	1.003	0.971	0.998	0.936	1.355	0.989	0.935	120	571	2816	2718	0.004	1410	1406	1339	1379	0
1	1	14	"PFM0231"	"M2511_3"	1690	22110	120	86	85	15	52	52	8	95	84	0	219	215	37	125	127	18	96	92	0	0.362	0.367	0.370	0.368	1.963	0.316	0.603	120	594	128	123	-1.467	34	94	33	90	0
1	2	14	"PFM0234"	"M25344_2"	1880	22100	120	107	109	21	54	55	8	99	96	0	240	234	45	121	123	17	97	95	0	0.445	0.487	0.464	0.496	1.709	0.425	0.679	120	536	172	168	-1.167	53	119	55	113	0
1	3	14	"PFM0693"	"M50721_5"	2080	22110	120	186	180	48	55	56	7	99	98	0	302	292	60	125	125	14	98	98	0	0.740	0.749	0.753	0.704	1.761	0.729	0.843	120	573	308	292	-0.434	131	177	125	167	0
1	4	14	"PFM0695"	"M51089_1"	2270	22100	110	88	88	14	57	58	8	95	81	0	251	245	46	127	128	16	97	95	0	0.250	0.263	0.256	0.247	1.783	0.228	0.575	80	480	155	149	-2.000	31	124	31	118	0
1	5	14	"PFM0698"	"M51323_1"	2440	22100	110	618	599	128	60	61	10	100	100	0	838	820	166	126	130	38	100	100	0	0.784	0.777	0.754	0.776	1.241	0.734	0.903	80	469	1270	1233	-0.352	558	712	539	694	0
1	6	14	"PFM0702"	"M5172_2"	2630	22100	110	78	81	13	62	63	10	68	36	0	236	234	37	120	123	37	96	87	0	0.138	0.167	0.169	0.145	2.189	0.157	0.393	80	499	132	133	-2.858	16	116	19	114	0
1	7	14	"PFM0705"	"M52114_1"	2840	22110	120	423	405	126	65	67	20	99	98	0	671	652	180	124	126	24	100	99	0	0.654	0.644	0.647	0.628	1.514	0.866	0.847	120	601	905	868	-0.612	358	547	340	528	0
1	8	14	"PFM0710"	"M52423_1"	3030	22100	110	236	236	49	67	69	10	100	100	0	596	596	96	128	131	28	100	100	0	0.361	0.361	0.355	0.355	1.231	0.337	0.876	80	477	637	637	-1.469	169	468	169	468	0
1	9	14	"PFM0728"	"M53642_4"	3220	22110	120	409	403	136	68	69	11	98	96	0	491	481	129	124	126	28	100	97	0	0.929	0.938	0.926	0.873	1.813	0.955	0.866	120	543	708	692	-0.106	341	367	335	357	0
1	10	14	"PFM0732"	"M53850_1"	3410	22100	120	3915	4075	1208	71	71	10	100	100	0	3201	3119	1054	125	126	17	100	100	0	1.250	1.337	1.323	1.404	1.432	1.310	0.923	120	500	6920	6998	0.322	3844	3076	4004	2994	0
1	11	14	"PFM0734"	"M53930_1"	3600	22110	120	1030	962	339	71	72	10	100	100	0	1169	1152	291	122	123	16	100	100	0	0.916	0.865	0.876	0.797	1.499	0.903	0.923	120	544	2006	1921	-0.127	959	1047	891	1030	0
1	12	14	"PFM0738"	"M54370_2"	3770	22110	100	80	80	11	70	70	10	46	17	0	172	176	27	115	116	15	98	93	0	0.175	0.164	0.203	0.171	2.616	0.139	0.122	80	442	67	71	-2.511	10	57	10	61	0
1	13	14	"PFM0742"	"M5455_1"	3960	22100	110	340	336	63	67	68	10	100	100	0	689	706	122	109	111	20	100	100	0	0.471	0.451	0.453	0.448	1.218	0.435	0.907	80	496	853	866	-1.087	273	580	269	597	0
1	14	14	"PFM0744"	"M5455_6"	4150	22100	110	93	91	13	68	69	10	85	63	0	214	215	33	107	109	21	100	98	0	0.234	0.213	0.223	0.203	1.935	0.205	0.443	80	532	132	131	-2.098	25	107	23	108	0
1	15	14	"PFM0765"	"M55888_4"	4360	22100	120	194	191	51	69	69	11	99	96	0	325	315	86	105	105	16	98	96	0	0.568	0.581	0.554	0.570	1.614	0.550	0.820	120	533	345	332	-0.816	125	220	122	210	0
1	16	14	"PFM0770"	"M55941_1"	4550	22110	150	60	63	14	71	71	11	10	4	0	108	109	17	106	106	16	21	5	0	-5.500	-2.667	1.226	1.199	3.020	0.196	0.011	156	623	-9	-5	Error	-11	2	-8	3	-50
1	17	14	"PFM0772"	"M56059_1"	4740	22100	110	119	119	28	73	74	11	90	81	0	407	397	89	109	111	17	100	100	0	0.154	0.160	0.159	0.140	1.840	0.156	0.650	80	443	344	334	-2.696	46	298	46	288	0
1	18	14	"PFM0780"	"M56462_2"	4930	22100	120	3251	3054	1116	77	79	13	100	100	0	1809	1702	613	115	117	18	100	98	0	1.874	1.876	1.870	1.942	1.622	1.892	0.934	120	613	4868	4564	0.906	3174	1694	2977	1587	0
1	19	14	"PFM0782"	"M56512_15"	5150	22110	90	89	89	16	84	85	13	28	9	0	145	149	26	122	124	19	61	34	0	0.217	0.185	0.519	0.447	3.307	0.376	0.109	52	358	28	32	-2.202	5	23	5	27	0
1	20	14	"PFM0785"	"M56710_1"	5310	22100	120	455	442	136	81	82	12	100	100	0	717	688	192	117	118	17	100	100	0	0.623	0.632	0.632	0.615	1.426	0.631	0.922	120	509	974	932	-0.682	374	600	361	571	0
1	21	14	"PFM0809"	"M58416_1"	5490	22120	150	78	79	12	83	84	13	8	1	0	131	132	21	119	120	18	41	14	0	-0.417	-0.308	0.643	0.581	4.401	28.627	0.001	156	596	7	9	Error	-5	12	-4	13	-50
1	22	14	"PFM0815"	"M58784_1"	5680	22110	150	76	78	17	82	83	13	15	4	0	132	134	20	117	119	19	39	14	0	-0.400	-0.235	0.887	1.009	3.288	7.327	0.007	156	821	9	13	Error	-6	15	-4	17	-50
1	1	15	"PFM0817"	"M58847_5"	1710	22300	120	117	115	25	51	51	7	97	95	0	349	338	73	128	129	15	100	100	0	0.299	0.305	0.317	0.301	1.564	0.286	0.797	120	563	287	274	-1.744	66	221	64	210	0
1	2	15	"PFM0820"	"M5894_7"	1890	22300	120	76	77	13	55	55	7	85	74	0	239	230	47	127	127	16	94	90	0	0.188	0.214	0.204	0.200	1.964	0.189	0.509	120	533	133	125	-2.415	21	112	22	103	0
1	3	15	"PFM0824"	"M59170_6"	2090	22300	100	63	65	10	58	59	8	30	16	0	165	161	25	122	123	16	82	61	0	0.116	0.179	0.189	0.211	3.058	0.078	0.034	80	418	48	46	-3.104	5	43	7	39	0
1	4	15	"PFM0828"	"M59497_4"	2270	22300	120	501	490	164	60	61	9	100	100	0	567	563	140	127	128	17	100	100	0	1.002	0.986	1.011	0.939	1.541	1.015	0.894	120	508	881	866	0.003	441	440	430	436	0
1	5	15	"PFN0330"	"N134_61"	2450	22300	120	100	100	21	63	63	10	87	75	0	231	232	44	129	132	37	92	80	0	0.363	0.359	0.381	0.356	1.904	0.330	0.609	120	526	139	140	-1.463	37	102	37	103	0
1	6	15	"PFN0332"	"N134_67"	2650	22290	120	331	330	85	63	65	20	100	100	0	426	406	112	124	126	23	99	97	0	0.887	0.947	0.954	1.008	1.453	0.897	0.899	120	571	570	549	-0.172	268	302	267	282	0
1	7	15	"PFN0334"	"N134_74"	2840	22290	110	140	139	27	66	68	22	98	88	0	282	275	55	123	125	27	97	93	0	0.465	0.480	0.460	0.496	1.571	0.443	0.737	80	463	233	225	-1.103	74	159	73	152	0
1	8	15	"PFN0336"	"N134_76"	3020	22290	110	706	699	151	67	68	13	100	100	0	423	408	79	126	129	33	100	98	0	2.152	2.241	2.197	2.297	1.325	2.258	0.884	80	527	936	914	1.105	639	297	632	282	0
1	9	15	"PFN0338"	"N134_78"	3210	22290	110	101	102	20	68	69	14	82	60	0	278	281	48	123	125	24	100	98	0	0.213	0.215	0.221	0.183	2.347	0.207	0.535	80	482	188	192	-2.232	33	155	34	158	0
1	10	15	"PFN0342"	"N134_83"	3410	22290	120	674	669	174	70	71	11	100	100	0	826	801	204	120	121	18	100	100	0	0.856	0.880	0.855	0.893	1.307	0.863	0.930	120	561	1310	1280	-0.225	604	706	599	681	0
1	11	15	"PFN0360"	"N135_22"	3600	22290	110	277	280	48	70	71	10	100	100	0	268	269	41	121	122	18	100	100	0	1.408	1.419	1.379	1.436	1.382	1.402	0.790	80	461	354	358	0.494	207	147	210	148	0
1	12	15	"PFN0363"	"N135_27"	3790	22290	110	115	114	20	70	71	11	96	85	0	246	247	36	118	120	19	100	98	0	0.352	0.341	0.318	0.304	2.003	0.353	0.586	80	540	173	173	-1.508	45	128	44	129	0
1	13	15	"PFN0365"	"N135_7"	3990	22290	120	132	134	27	69	70	11	97	95	0	337	328	74	111	112	21	99	99	0	0.279	0.300	0.306	0.292	1.564	0.274	0.744	120	546	289	282	-1.843	63	226	65	217	0
1	14	15	"PFN0367"	"N135_9"	4160	22290	110	424	415	99	68	69	10	100	100	0	734	708	168	106	109	24	100	100	0	0.567	0.576	0.572	0.575	1.243	0.532	0.898	80	446	984	949	-0.819	356	628	347	602	0
1	15	15	"PFN0369"	"N136_13"	4360	22300	120	248	240	75	70	71	11	97	95	0	596	577	160	105	107	22	100	99	0	0.363	0.360	0.362	0.324	1.781	0.360	0.859	120	557	669	642	-1.464	178	491	170	472	0
1	16	15	"PFN0371"	"N136_16"	4540	22300	110	94	94	16	72	73	11	71	48	0	166	167	30	105	106	15	95	83	0	0.361	0.355	0.352	0.320	2.579	0.340	0.451	80	449	83	84	-1.471	22	61	22	62	0
1	17	15	"PFN0390"	"N137_31"	4740	22290	120	365	355	118	71	72	10	100	97	0	473	483	136	107	108	17	99	99	0	0.803	0.755	0.773	0.707	1.455	0.761	0.900	120	530	660	660	-0.316	294	366	284	376	0
1	18	15	"PFN0393"	"N137_38"	4920	22310	150	72	74	12	74	75	11	13	3	0	115	117	17	111	113	18	21	4	0	-0.500	0.000	0.583	0.652	3.715	0.245	0.051	156	616	2	6	Error	-2	4	0	6	-50
1	19	15	"PFN0395"	"N137_4"	5120	22300	120	272	260	73	78	80	13	99	98	0	618	586	162	117	119	18	99	98	0	0.387	0.388	0.395	0.377	1.532	0.379	0.884	120	550	695	651	-1.369	194	501	182	469	0
1	20	15	"PFN0398"	"N137_44"	5310	22300	120	148	148	35	80	81	12	95	87	0	498	482	139	115	116	16	99	99	0	0.178	0.185	0.187	0.188	2.023	0.177	0.725	120	505	451	435	-2.494	68	383	68	367	0
1	21	15	"PFN0400"	"N137_5"	5500	22300	120	201	195	56	82	82	12	96	90	0	458	452	123	113	115	17	100	100	0	0.345	0.333	0.326	0.294	1.896	0.329	0.800	120	468	464	452	-1.536	119	345	113	339	0
1	22	15	"PFN0403"	"N137_53"	5680	22310	100	93	94	17	82	82	12	45	21	0	144	147	23	118	119	18	62	38	0	0.423	0.414	0.500	0.470	3.043	0.298	0.099	80	426	37	41	-1.241	11	26	12	29	0
1	1	16	"PFN0420"	"N138_29"	1700	22500	150	69	68	12	52	53	7	73	57	0	167	163	31	122	122	18	71	57	0	0.378	0.390	0.417	0.428	2.969	0.214	0.223	156	862	62	57	-1.404	17	45	16	41	-50
1	2	16	"PFN0422"	"N138_30"	1900	22490	120	71	70	11	54	55	8	68	50	0	203	202	32	121	122	19	96	90	0	0.207	0.198	0.214	0.198	2.206	0.149	0.271	120	576	99	97	-2.270	17	82	16	81	0
1	3	16	"PFN0427"	"N138_36"	2090	22480	110	89	89	17	58	58	9	92	73	0	159	156	20	112	114	15	90	75	0	0.660	0.705	0.651	0.726	2.365	0.675	0.321	80	477	78	75	-0.600	31	47	31	44	0
1	4	16	"PFN0429"	"N138_39"	2280	22480	120	423	407	111	61	61	9	100	100	0	517	496	137	120	120	18	100	100	0	0.912	0.920	0.899	0.950	1.425	0.888	0.877	120	510	759	722	-0.133	362	397	346	376	0
1	5	16	"PFN0431"	"N138_43"	2470	22490	120	242	233	77	62	63	9	99	98	0	597	585	165	126	127	17	100	100	0	0.382	0.373	0.372	0.338	1.673	0.376	0.880	120	459	651	630	-1.388	180	471	171	459	0
1	6	16	"PFN0435"	"N138_51"	2650	22500	150	60	61	10	63	65	28	0	0	0	142	141	20	119	121	43	12	0	0	-0.130	-0.091	0.286	0.327	4.197	16.672	0.006	156	643	20	20	Error	-3	23	-2	22	-50
1	7	16	"PFN0839"	"N163_7"	2860	22500	150	72	77	24	64	65	10	44	26	0	142	145	35	115	116	18	55	37	0	0.296	0.433	0.532	0.501	3.242	0.415	0.287	156	693	35	43	-1.755	8	27	13	30	-50
1	8	16	"PFN0843"	"N164_7"	3040	22490	110	197	194	43	65	66	14	100	100	0	370	353	71	112	115	23	100	98	0	0.512	0.535	0.540	0.533	1.375	0.515	0.830	80	479	390	370	-0.967	132	258	129	241	0
1	9	16	"PFN0846"	"N165_14"	3230	22470	110	411	395	97	66	70	36	100	100	0	620	579	129	114	120	39	100	100	0	0.682	0.708	0.709	0.703	1.353	0.691	0.891	80	535	851	794	-0.553	345	506	329	465	0
1	10	16	"PFN0848"	"N165_16"	3420	22470	110	11035	11143	3281	74	182	993	100	100	0	5653	5419	1701	118	235	780	98	96	0	1.980	2.088	2.044	2.151	1.395	2.064	0.919	80	488	16496	16370	0.986	10961	5535	11069	5301	0
1	11	16	"PFN0852"	"N165_8"	3610	22480	120	160	161	30	74	150	876	0	0	0	231	229	44	116	185	639	0	0	0	0.748	0.770	0.751	0.773	1.548	0.695	0.710	120	623	201	200	-0.419	86	115	87	113	0
1	12	16	"PFN0854"	"N166_2"	3810	22500	80	82	82	11	73	74	12	36	9	0	161	160	23	112	113	17	94	63	0	0.184	0.188	0.239	0.230	2.470	0.090	0.027	52	280	58	57	-2.445	9	49	9	48	0
1	13	16	"PFN0877"	"N168_9"	3970	22490	150	64	66	11	69	70	12	12	1	0	124	126	22	110	111	17	45	16	0	-0.357	-0.188	0.683	0.584	3.179	54.449	0.000	156	670	9	13	Error	-5	14	-3	16	-50
1	14	16	"PFN0881"	"N169_15"	4170	22480	150	63	64	10	67	67	11	7	1	0	103	104	14	104	106	21	5	0	0	4.000	100000.000	0.710	0.840	3.528	0.048	0.005	156	671	-5	-3	2.000	-4	-1	-3	0	-50
1	15	16	"PFN0884"	"N169_20"	4370	22480	110	78	77	14	67	67	11	43	15	0	132	134	21	100	102	15	81	52	0	0.344	0.294	0.431	0.453	2.928	0.217	0.069	80	497	43	44	-1.541	11	32	10	34	0
1	16	16	"PFN0889"	"N170_4"	4560	22480	110	142	142	29	67	68	10	98	97	0	175	174	28	100	101	15	97	95	0	1.000	1.014	1.000	0.957	1.720	1.012	0.654	80	496	150	149	0.000	75	75	75	74	0
1	17	16	"PFN0891"	"N171_3"	4740	22490	120	150	144	35	64	65	11	98	95	0	271	275	60	96	97	17	100	100	0	0.491	0.447	0.443	0.423	1.494	0.441	0.804	120	524	261	259	-1.025	86	175	80	179	0
1	18	16	"PFN0895"	"N173_3"	4920	22500	150	73	73	14	68	70	12	26	9	0	107	107	14	102	104	19	17	1	0	1.000	1.000	1.000	1.069	3.019	0.279	0.038	156	518	10	10	0.000	5	5	5	5	-50
1	19	16	"PFN0917"	"N177_5"	5110	22510	150	71	73	12	76	76	11	12	1	0	111	113	16	111	113	17	15	3	0	100000.000	-1.500	0.854	1.014	2.980	0.089	0.005	156	543	-5	-1	16.610	-5	0	-3	2	-50
1	20	16	"PFN0923"	"N181_1"	5310	22490	120	435	423	115	77	78	12	100	100	0	673	670	153	112	113	16	100	100	0	0.638	0.620	0.609	0.600	1.430	0.619	0.904	120	516	919	904	-0.648	358	561	346	558	0
1	21	16	"PFN0925"	"N181_11"	5500	22490	120	1240	1162	411	81	81	12	100	100	0	1307	1264	332	113	114	17	100	100	0	0.971	0.939	0.947	0.880	1.494	0.983	0.917	120	506	2353	2232	-0.043	1159	1194	1081	1151	0
1	22	16	"PFN0928"	"N181_17"	5690	22490	120	1776	1661	637	81	82	12	100	100	0	3389	3309	1114	116	118	18	100	100	0	0.518	0.495	0.508	0.471	1.592	0.493	0.908	120	585	4968	4773	-0.949	1695	3273	1580	3193	0
1	1	17	"PFN0931"	"N181_21"	1700	22680	110	79	81	13	52	62	87	0	0	0	230	224	42	113	139	288	0	0	0	0.231	0.261	0.261	0.247	1.939	0.220	0.483	80	506	144	140	-2.115	27	117	29	111	0
1	2	17	"PFN0933"	"N181_25"	1890	22700	80	63	62	8	55	55	8	42	15	0	175	172	30	124	127	19	78	57	0	0.157	0.146	0.200	0.202	3.261	0.058	0.042	52	310	59	55	-2.672	8	51	7	48	0
1	3	17	"PFN0958"	"N187_1"	2090	22690	150	59	59	8	55	56	8	29	6	0	132	135	20	117	120	21	39	12	0	0.267	0.222	0.367	0.423	3.624	0.051	0.013	156	745	19	22	-1.907	4	15	4	18	-50
1	4	17	"PFN0960"	"N187_5"	2280	22680	120	159	159	40	56	57	8	100	98	0	336	321	92	117	118	17	96	94	0	0.470	0.505	0.506	0.547	2.028	0.448	0.800	120	524	322	307	-1.088	103	219	103	204	0
1	5	17	"PFN0964"	"N189_3"	2460	22660	110	61	61	8	60	60	9	13	1	0	189	187	30	125	126	17	92	81	0	0.016	0.016	0.141	0.100	3.340	0.024	0.007	80	448	65	63	-6.000	1	64	1	62	0
1	6	17	"PFN0966"	"N189_6"	2640	22670	110	1269	1293	392	62	68	59	100	100	0	1095	1038	311	122	132	80	98	97	0	1.240	1.344	1.300	1.395	1.507	1.361	0.919	80	481	2180	2147	0.311	1207	973	1231	916	0
1	7	17	"PFN0969"	"N197_2"	2850	22680	120	841	817	293	62	66	54	100	97	0	868	875	276	114	120	68	99	99	0	1.033	0.992	1.013	0.968	1.487	1.000	0.918	120	538	1533	1516	0.047	779	754	755	761	0
1	8	17	"PFN0979"	"N243_1"	3040	22670	110	220	219	52	61	62	9	100	100	0	574	540	117	106	108	19	100	100	0	0.340	0.364	0.371	0.356	1.429	0.349	0.880	80	499	627	592	-1.557	159	468	158	434	0
1	9	17	"PFF1893"	"F8058_1"	3230	22680	110	110	125	48	60	62	10	98	92	0	179	204	75	103	107	26	98	77	0	0.658	0.644	0.678	0.636	1.839	0.591	0.702	80	516	126	166	-0.604	50	76	65	101	0
1	10	17	"PFB0086"	"B312"	3420	22680	120	1880	1859	719	67	152	889	88	51	0	2545	2584	948	109	200	695	96	85	0	0.744	0.724	0.734	0.707	1.513	0.720	0.933	120	611	4249	4267	-0.426	1813	2436	1792	2475	0
1	11	17	"PFB0247"	"B619"	3610	22680	100	93	103	41	73	74	12	65	41	0	182	198	63	114	116	21	96	82	0	0.294	0.357	0.337	0.314	2.863	0.404	0.456	80	357	88	114	-1.766	20	68	30	84	0
1	12	17	"PFB0263"	"B648"	3780	22690	150	65	67	13	72	73	12	7	2	0	126	126	19	111	112	17	42	15	0	-0.467	-0.333	0.613	0.746	3.861	14.951	0.003	156	555	8	10	Error	-7	15	-5	15	-50
1	13	17	"PFB0272"	"B666"	3980	22670	110	84	84	17	68	69	11	58	33	0	143	145	20	106	108	16	86	62	0	0.432	0.410	0.467	0.465	2.810	0.411	0.182	80	424	53	55	-1.209	16	37	16	39	0
1	14	17	"PFC0108"	"C322"	4180	22670	120	291	283	92	66	66	10	100	98	0	339	336	105	100	102	15	98	96	0	0.941	0.919	0.916	0.930	1.557	0.899	0.897	120	562	464	453	-0.087	225	239	217	236	0
1	15	17	"PFA0055"	"A14801_28"	4370	22690	100	92	102	40	66	66	10	80	60	0	160	169	45	97	99	17	92	78	0	0.413	0.500	0.460	0.430	2.380	0.585	0.536	80	418	89	108	-1.277	26	63	36	72	0
1	16	17	"PFA0082"	"A18792_10"	4560	22680	110	82	84	18	65	66	11	61	37	0	136	138	28	96	98	16	83	58	0	0.425	0.452	0.409	0.466	2.729	0.471	0.318	80	525	57	61	-1.234	17	40	19	42	0
1	17	17	"PFA0091"	"A18792_4"	4760	22690	80	173	167	57	63	64	11	98	96	0	407	417	135	94	95	14	100	100	0	0.351	0.322	0.318	0.286	1.713	0.338	0.846	52	281	423	427	-1.509	110	313	104	323	0
1	18	17	"PFA0097"	"A19747_2"	4930	22700	150	68	69	13	71	74	18	5	0	0	107	108	20	102	104	19	21	5	0	-0.600	-0.333	0.660	0.681	3.537	0.337	0.063	156	508	2	4	Error	-3	5	-2	6	-50
1	19	17	"PFA0173"	"A4732_13"	5120	22670	150	78	79	15	78	80	14	16	4	0	124	125	20	113	114	17	37	12	0	0.000	0.083	0.583	0.563	3.804	0.215	0.025	156	509	11	13	Error	0	11	1	12	-50
1	20	17	"PFA0219"	"A8784_10"	5310	22680	110	179	177	49	76	78	13	100	96	0	341	348	86	113	114	17	100	100	0	0.452	0.430	0.415	0.401	1.407	0.426	0.805	80	446	331	336	-1.146	103	228	101	235	0
1	21	17	"PFM0561"	"M44175_1"	5500	22670	110	2077	1990	514	78	81	28	100	100	0	1660	1641	444	116	122	69	100	100	0	1.295	1.254	1.245	1.271	1.232	1.226	0.953	80	461	3543	3437	0.373	1999	1544	1912	1525	0
1	22	17	"PFM0639"	"M46861_1"	5690	22690	150	92	93	17	82	83	22	26	1	0	137	138	22	119	122	54	5	0	0	0.556	0.579	0.734	0.756	3.158	0.354	0.655	156	803	28	30	-0.848	10	18	11	19	-50
1	1	18	"PFM0668"	"M48963_5"	1710	22870	120	103	103	22	53	60	79	11	0	0	300	297	67	108	129	262	10	0	0	0.260	0.265	0.266	0.244	1.707	0.172	0.398	120	612	242	239	-1.941	50	192	50	189	0
1	2	18	"PFM0751"	"M55156_1"	1890	22880	150	56	58	8	55	62	75	0	0	0	151	152	31	127	147	246	0	0	0	0.042	0.120	0.183	0.199	3.895	0.060	0.031	156	687	25	28	-4.585	1	24	3	25	-50
1	3	18	"PFM0789"	"M57163_1"	2100	22870	100	100	100	18	56	57	7	100	97	0	241	239	36	132	132	19	100	96	0	0.404	0.411	0.407	0.405	1.683	0.356	0.619	80	404	153	151	-1.309	44	109	44	107	0
1	4	18	"PFM0887"	"M8047_1"	2280	22870	110	205	212	52	56	56	7	100	100	0	491	494	96	126	127	17	100	100	0	0.408	0.424	0.431	0.415	1.358	0.407	0.858	80	462	514	524	-1.293	149	365	156	368	0
1	5	18	"PFD0324"	"D37405_1"	2470	22870	120	94	93	19	58	59	9	90	79	0	201	198	34	125	127	17	94	86	0	0.474	0.479	0.500	0.460	1.881	0.405	0.523	120	612	112	108	-1.078	36	76	35	73	0
1	6	18	"PFD0374"	"D42243_5"	2670	22870	80	61	61	8	60	61	8	19	1	0	182	182	25	122	124	16	96	92	0	0.017	0.017	0.114	0.115	2.264	78.778	0.002	52	328	61	61	-5.907	1	60	1	60	0
1	7	18	"PFD0381"	"D42873_1"	2850	22860	110	117	119	22	59	60	9	100	98	0	253	246	48	114	114	16	97	97	0	0.417	0.455	0.436	0.468	1.663	0.399	0.705	80	506	197	192	-1.261	58	139	60	132	0
1	8	18	"PFD0391"	"D42954_8"	3040	22860	100	109	109	22	58	59	9	97	93	0	227	222	42	103	106	19	98	97	0	0.411	0.429	0.412	0.431	1.842	0.369	0.636	80	472	175	170	-1.282	51	124	51	119	0
1	9	18	"PFD0408"	"D47995_1"	3230	22860	110	464	448	109	58	59	9	100	100	0	926	938	227	102	105	42	100	100	0	0.493	0.467	0.454	0.463	1.245	0.420	0.867	80	531	1230	1226	-1.021	406	824	390	836	0
1	10	18	"PFD0468"	"D53677_9"	3430	22870	80	69	67	9	63	63	9	32	3	0	173	174	29	104	104	14	100	94	0	0.087	0.057	0.135	0.114	2.204	0.065	0.047	52	299	75	74	-3.524	6	69	4	70	0
1	11	18	"IMX067I"	"Y_IMX067I"	3600	22860	150	61	61	10	67	68	10	7	0	0	124	133	33	113	115	19	37	21	0	-0.545	-0.300	0.646	0.619	4.341	0.028	0.002	156	631	5	14	Error	-6	11	-6	20	-50
1	12	18	"IOX204I"	"Y_IOX204I"	3810	22840	140	82	93	49	70	71	11	50	30	0	153	162	59	114	115	17	75	52	0	0.308	0.479	0.431	0.420	2.954	0.664	0.529	156	493	51	71	-1.700	12	39	23	48	0
1	13	18	"IDX437I"	"Y_IDX437I"	3980	22860	150	69	73	26	69	70	12	21	7	0	129	137	31	111	112	22	45	21	0	0.000	0.154	0.375	0.465	3.424	0.383	0.207	156	567	18	30	Error	0	18	4	26	-50
1	14	18	"ILX005I"	"Y_ILX005I"	4180	22890	150	62	64	11	66	68	11	8	3	0	107	108	14	101	105	22	13	0	0	-0.667	-0.286	1.067	0.898	3.426	0.178	0.025	156	552	2	5	Error	-4	6	-2	7	-50
1	15	18	"Z_1_10"	"Z_1_10"	4360	22860	150	57	59	10	65	66	10	6	1	0	101	102	14	98	100	17	14	2	0	-2.667	-1.500	1.429	1.116	3.495	25.078	0.001	156	550	-5	-2	Error	-8	3	-6	4	-50
1	16	18	"Z_1_30"	"Z_1_30"	4550	22870	150	61	62	11	69	70	13	5	1	0	107	108	16	102	103	17	17	3	0	-1.600	-1.167	1.142	1.282	3.429	0.128	0.006	156	622	-3	-1	Error	-8	5	-7	6	-50
1	17	18	"Z_2_70"	"Z_2_70"	4750	22860	130	10394	9963	2650	76	78	16	100	100	0	6780	6503	1537	107	108	17	100	100	0	1.546	1.546	1.534	1.531	1.165	1.539	0.939	120	544	16991	16283	0.629	10318	6673	9887	6396	0
1	18	18	"Z_2_90"	"Z_2_90"	4940	22870	120	20794	19603	7910	85	89	20	100	100	0	14286	13879	4264	120	122	26	100	100	0	1.462	1.419	1.465	1.322	1.574	1.498	0.921	120	447	34875	33277	0.548	20709	14166	19518	13759	0
1	19	18	"Z_3_10"	"Z_3_10"	5130	22870	120	307	304	89	87	90	18	100	98	0	314	309	64	122	126	25	100	99	0	1.146	1.160	1.194	1.107	1.552	1.200	0.823	120	473	412	404	0.196	220	192	217	187	0
1	20	18	"Z_3_30"	"Z_3_30"	5310	22870	150	93	94	16	86	86	14	28	9	0	130	131	18	121	123	18	32	7	0	0.778	0.800	0.800	0.825	3.162	0.275	0.018	156	649	16	18	-0.363	7	9	8	10	-50
1	21	18	"Z_3_50"	"Z_3_50"	5510	22870	120	494	488	165	85	87	26	100	98	0	463	460	112	124	129	65	99	95	0	1.206	1.199	1.217	1.134	1.564	1.252	0.878	120	523	748	739	0.271	409	339	403	336	0
1	22	18	"Z_3_70"	"Z_3_70"	5700	22870	120	2347	2223	895	88	88	13	100	100	0	1978	1963	643	123	124	18	100	100	0	1.218	1.160	1.198	1.088	1.585	1.205	0.924	120	549	4114	3975	0.284	2259	1855	2135	1840	0
1	1	19	"Z_5_10"	"Z_5_10"	1720	23080	100	58	59	9	53	54	10	30	1	0	183	181	30	108	113	26	91	80	0	0.067	0.082	0.125	0.105	2.746	0.046	0.035	80	402	80	79	-3.907	5	75	6	73	0
1	2	19	"Z_5_30"	"Z_5_30"	1890	23080	150	65	66	12	55	55	7	57	38	0	181	181	41	140	139	26	58	38	0	0.244	0.268	0.284	0.271	2.808	0.157	0.249	156	579	51	52	-2.036	10	41	11	41	-50
1	3	19	"Z_5_50"	"Z_5_50"	2100	23060	120	193	185	45	57	57	7	100	99	0	488	468	117	140	141	18	100	99	0	0.391	0.390	0.388	0.393	1.558	0.373	0.878	120	526	484	456	-1.355	136	348	128	328	0
1	4	19	"Z_5_70"	"Z_5_70"	2280	23060	120	669	620	166	58	59	8	100	100	0	1800	1690	405	134	134	16	100	100	0	0.367	0.361	0.361	0.356	1.275	0.357	0.927	120	538	2277	2118	-1.447	611	1666	562	1556	0
1	5	19	"Z_5_90"	"Z_5_90"	2470	23060	120	2266	2136	734	59	60	8	100	100	0	6976	6561	2179	130	131	17	100	100	0	0.322	0.323	0.331	0.321	1.521	0.315	0.930	120	482	9053	8508	-1.633	2207	6846	2077	6431	0
1	6	19	"Z_6_10"	"Z_6_10"	2660	23070	150	65	64	9	59	59	8	40	9	0	160	164	34	124	125	18	67	48	0	0.167	0.125	0.214	0.199	3.223	0.057	0.025	156	713	42	45	-2.585	6	36	5	40	-50
1	7	19	"Z_7_50"	"Z_7_50"	2860	23060	100	75	75	9	54	55	9	90	61	0	197	200	24	111	115	18	100	100	0	0.244	0.236	0.250	0.223	1.658	0.218	0.485	80	476	107	110	-2.034	21	86	21	89	0
1	8	19	"Z_7_70"	"Z_7_70"	3050	23050	110	144	144	34	55	56	9	98	97	0	381	379	77	104	106	16	100	100	0	0.321	0.324	0.317	0.313	1.432	0.321	0.804	80	521	366	364	-1.638	89	277	89	275	0
1	9	19	"Z_7_90"	"Z_7_90"	3240	23060	120	484	445	162	61	61	10	100	97	0	1189	1162	350	111	114	40	100	100	0	0.392	0.365	0.369	0.327	1.668	0.367	0.912	120	595	1501	1435	-1.350	423	1078	384	1051	0
1	10	19	"Z_8_10"	"Z_8_10"	3430	23060	100	65	66	10	64	65	9	21	3	0	168	169	22	115	116	15	95	86	0	0.019	0.037	0.159	0.146	2.755	0.001	0.000	80	480	54	56	-5.728	1	53	2	54	0
1	11	19	"Z_8_30"	"Z_8_30"	3630	23060	120	115	114	21	66	67	9	97	89	0	214	213	40	116	118	16	99	93	0	0.500	0.495	0.466	0.481	1.862	0.450	0.627	120	551	147	145	-1.000	49	98	48	97	0
1	12	19	"Z_8_50"	"Z_8_50"	3800	23060	120	29037	26987	9761	72	72	11	100	100	0	29248	26246	8667	118	120	16	100	100	0	0.994	1.030	1.053	1.013	1.532	1.043	0.941	120	481	58095	53043	-0.008	28965	29130	26915	26128	0
1	13	19	"PFA32032"	"oPFA32032"	3980	23050	120	156	152	25	72	73	13	99	98	0	211	211	39	116	119	22	95	90	0	0.884	0.842	0.906	0.875	1.579	0.745	0.664	120	489	179	175	-0.178	84	95	80	95	0
1	14	19	"PFC0775"	"oPFC0775"	4180	23060	120	649	614	247	67	68	10	99	99	0	1220	1200	387	108	109	16	100	99	0	0.523	0.501	0.512	0.446	1.629	0.510	0.912	120	423	1694	1639	-0.934	582	1112	547	1092	0
1	15	19	"PFI17647"	"oPFI17647"	4360	23070	150	66	68	12	66	68	10	17	6	0	116	117	17	104	106	18	38	6	0	0.000	0.154	0.645	0.702	3.843	0.051	0.005	156	461	12	15	Error	0	12	2	13	-50
1	16	19	"PFF72435"	"oPFF72435"	4560	23060	120	189	181	47	68	70	11	99	97	0	317	306	68	107	109	19	99	98	0	0.576	0.568	0.553	0.548	1.682	0.555	0.801	120	452	331	312	-0.795	121	210	113	199	0
1	17	19	"PFL0040"	"oPFL0040"	4740	23060	120	626	617	184	76	77	14	100	100	0	1262	1271	325	114	115	19	100	100	0	0.479	0.468	0.474	0.451	1.363	0.469	0.920	120	519	1698	1698	-1.062	550	1148	541	1157	0
1	18	19	"PFL0041"	"oPFL0041"	4940	23060	130	906	868	342	81	84	18	100	100	0	1538	1521	458	122	123	23	100	100	0	0.583	0.563	0.577	0.515	1.498	0.586	0.923	120	529	2241	2186	-0.779	825	1416	787	1399	0
1	19	19	"PFI17649"	"oPFI17649"	5120	23080	150	73	74	14	88	89	18	1	0	0	120	120	16	124	131	65	0	0	0	3.750	3.500	1.357	1.349	3.094	0.134	0.101	156	574	-19	-18	1.907	-15	-4	-14	-4	-50
1	20	19	"PFJ12790"	"oPFJ12790"	5330	23060	120	269	270	60	90	91	15	100	99	0	359	354	80	128	132	67	97	86	0	0.775	0.796	0.788	0.811	1.467	0.765	0.861	120	501	410	406	-0.368	179	231	180	226	0
1	21	19	"PFJ12792"	"oPFJ12792"	5520	23060	120	222	223	45	92	91	13	100	100	0	473	455	98	130	130	18	100	99	0	0.379	0.403	0.408	0.402	1.439	0.387	0.845	120	448	473	456	-1.400	130	343	131	325	0
1	22	19	"PFK12895"	"oPFK12895"	5690	23080	150	79	82	20	88	89	14	17	5	0	140	139	19	127	129	21	37	5	0	-0.692	-0.500	0.951	1.088	3.486	0.344	0.012	156	770	4	6	Error	-9	13	-6	12	-50
1	1	20	"PFF72440"	"oPFF72440"	1720	23250	120	498	487	164	52	53	7	100	100	0	1330	1268	384	126	130	30	100	100	0	0.370	0.381	0.372	0.375	1.383	0.376	0.898	120	562	1650	1577	-1.433	446	1204	435	1142	0
1	2	20	"PFH0004"	"oPFH0004"	1910	23250	120	221	217	51	55	55	7	100	100	0	441	422	101	146	148	21	100	99	0	0.563	0.587	0.591	0.607	1.446	0.559	0.866	120	476	461	438	-0.830	166	295	162	276	0
1	3	20	"PFD66983"	"oPFD66983"	2090	23240	110	110	109	21	56	57	7	98	98	0	216	209	32	134	137	20	95	82	0	0.659	0.707	0.683	0.729	1.683	0.613	0.585	80	487	136	128	-0.603	54	82	53	75	0
1	4	20	"PFBL B0087"	"oPFBLOB0087"	2290	23260	110	72	72	12	57	58	8	65	41	0	200	199	33	126	129	17	92	85	0	0.203	0.205	0.211	0.200	2.324	0.166	0.283	80	502	89	88	-2.303	15	74	15	73	0
1	5	20	"PFBL B0089"	"oPFBLOB0089"	2480	23250	120	98	97	16	59	60	8	96	90	0	251	248	45	129	130	16	97	95	0	0.320	0.319	0.318	0.310	1.922	0.277	0.639	120	526	161	157	-1.645	39	122	38	119	0
1	6	20	"PFL0045"	"oPFL0045"	2670	23250	120	3614	3467	1258	58	59	8	100	100	0	1519	1488	425	125	126	16	100	100	0	2.551	2.501	2.518	2.417	1.366	2.626	0.938	120	521	4950	4772	1.351	3556	1394	3409	1363	0
1	7	20	"PFF72441"	"oPFF72441"	2870	23260	110	75	73	11	54	55	8	81	57	0	209	210	31	124	126	19	98	95	0	0.247	0.221	0.234	0.207	2.167	0.182	0.291	80	491	106	105	-2.017	21	85	19	86	0
1	8	20	"PFBL B0090"	"oPFBLOB0090"	3050	23250	110	264	268	60	54	55	8	100	100	0	552	536	99	116	118	21	100	100	0	0.482	0.510	0.496	0.503	1.277	0.505	0.884	80	508	646	634	-1.054	210	436	214	420	0
1	9	20	"PFD66986"	"oPFD66986"	3240	23250	110	71	71	9	61	62	10	43	13	0	187	188	24	115	116	15	98	93	0	0.139	0.137	0.135	0.125	2.549	0.114	0.125	80	502	82	83	-2.848	10	72	10	73	0
1	10	20	"PFL0049"	"oPFL0049"	3430	23260	80	68	69	11	64	65	9	28	7	0	180	182	27	118	118	18	94	84	0	0.065	0.078	0.143	0.132	3.047	0.031	0.009	52	334	66	69	-3.954	4	62	5	64	0
1	11	20	"PFK12897"	"oPFK12897"	3610	23260	80	68	68	14	64	65	9	26	11	0	159	160	30	112	113	16	92	78	0	0.085	0.083	0.192	0.215	2.495	0.080	0.031	52	326	51	52	-3.555	4	47	4	48	0
1	12	20	"PFF72442"	"oPFF72442"	3810	23250	120	379	366	123	67	68	10	99	99	0	597	589	162	113	113	16	100	99	0	0.645	0.628	0.637	0.592	1.473	0.636	0.921	120	546	796	775	-0.633	312	484	299	476	0
1	13	20	"PFF72443"	"oPFF72443"	4000	23250	120	506	490	176	69	69	11	98	98	0	647	645	191	111	112	16	99	99	0	0.815	0.788	0.772	0.736	1.630	0.807	0.921	120	530	973	955	-0.295	437	536	421	534	0
1	14	20	"PFBL B0094"	"oPFBLOB0094"	4190	23250	120	2543	2513	772	68	68	10	100	100	0	3049	3027	841	110	110	15	100	100	0	0.842	0.838	0.864	0.830	1.249	0.837	0.943	120	452	5414	5362	-0.248	2475	2939	2445	2917	0
1	15	20	"PFH0026"	"oPFH0026"	4360	23240	120	113	113	18	67	68	10	98	90	0	202	200	34	106	107	15	98	95	0	0.479	0.489	0.477	0.476	1.798	0.414	0.573	120	395	142	140	-1.061	46	96	46	94	0
1	16	20	"PFD67003"	"oPFD67003"	4530	23240	120	269	265	74	67	68	11	99	99	0	970	931	294	105	107	16	100	99	0	0.234	0.240	0.234	0.243	1.536	0.227	0.883	120	507	1067	1024	-2.098	202	865	198	826	0
1	17	20	"PFM60515"	"oPFM60515"	4740	23240	110	115	118	32	69	70	12	91	82	0	185	203	81	107	109	18	100	91	0	0.590	0.510	0.529	0.517	1.961	0.410	0.554	80	502	124	145	-0.762	46	78	49	96	0
1	18	20	"PFL0099"	"oPFL0099"	4930	23250	120	1535	1463	478	73	75	13	100	100	0	4328	4307	1251	114	116	18	100	100	0	0.347	0.332	0.336	0.322	1.356	0.329	0.943	120	497	5676	5583	-1.527	1462	4214	1390	4193	0
1	19	20	"PFJ12808"	"oPFJ12808"	5130	23250	120	324	312	91	82	83	15	99	97	0	453	461	108	120	126	74	98	97	0	0.727	0.674	0.683	0.637	1.416	0.687	0.909	120	411	575	571	-0.461	242	333	230	341	0
1	20	20	"PFBL B0145"	"oPFBLOB0145"	5300	23250	120	540	538	152	87	88	15	100	100	0	546	530	141	125	130	69	98	95	0	1.076	1.114	1.116	1.118	1.397	1.059	0.813	120	480	874	856	0.106	453	421	451	405	0
1	21	20	"PFBL B0149"	"oPFBLOB0149"	5510	23250	130	183	181	30	88	89	16	98	95	0	323	330	55	130	130	22	100	100	0	0.492	0.465	0.458	0.446	1.537	0.446	0.749	120	530	288	293	-1.023	95	193	93	200	0
1	22	20	"PFI17700"	"oPFI17700"	5690	23250	110	410	402	125	84	86	25	100	97	0	873	878	237	130	131	28	100	100	0	0.439	0.425	0.422	0.404	1.440	0.416	0.891	80	432	1069	1066	-1.188	326	743	318	748	0
1	1	21	"PFI17702"	"oPFI17702"	1720	23450	120	370	350	126	56	56	8	100	98	0	587	545	147	143	147	28	99	98	0	0.707	0.731	0.717	0.674	1.774	0.733	0.868	120	621	758	696	-0.500	314	444	294	402	0
1	2	21	"PFG0046"	"oPFG0046"	1900	23440	110	94	94	18	56	56	7	96	91	0	281	270	52	136	138	19	95	93	0	0.262	0.284	0.276	0.281	2.129	0.266	0.644	80	476	183	172	-1.932	38	145	38	134	0
1	3	21	"PFBL B0151"	"oPFBLOB0151"	2090	23440	110	153	153	33	56	57	8	100	97	0	434	408	93	129	133	24	98	97	0	0.318	0.348	0.339	0.342	1.586	0.334	0.805	80	461	402	376	-1.653	97	305	97	279	0
1	4	21	"PFG0047"	"oPFG0047"	2270	23450	120	78	79	15	57	58	8	80	59	0	218	213	41	124	128	23	91	82	0	0.223	0.247	0.244	0.225	2.222	0.206	0.440	120	485	115	111	-2.162	21	94	22	89	0
1	5	21	"PFD67004"	"oPFD67004"	2480	23450	120	150	148	41	58	59	8	97	95	0	378	367	89	122	124	16	99	99	0	0.359	0.367	0.364	0.360	1.600	0.365	0.823	120	486	348	335	-1.476	92	256	90	245	0
1	6	21	"PFL0107"	"oPFL0107"	2650	23440	110	89	92	17	58	59	8	93	85	0	289	281	50	122	124	15	97	97	0	0.186	0.214	0.203	0.207	1.891	0.207	0.628	80	493	198	193	-2.430	31	167	34	159	0
1	7	21	"PFM60519"	"oPFM60519"	2860	23440	120	780	748	253	57	58	8	100	100	0	802	738	246	123	126	17	99	96	0	1.065	1.124	1.120	1.225	1.697	1.107	0.906	120	575	1402	1306	0.091	723	679	691	615	0
1	8	21	"PFI17707"	"oPFI17707"	3050	23440	120	485	488	152	59	60	9	100	100	0	528	501	154	116	118	18	98	98	0	1.034	1.114	1.111	1.212	1.660	1.082	0.880	120	554	838	814	0.048	426	412	429	385	0
1	9	21	"PFBL B0154"	"oPFBLOB0154"	3240	23440	120	8288	8300	2812	64	66	13	100	100	0	4610	4430	1706	109	110	14	100	100	0	1.827	1.906	1.889	1.967	1.459	1.884	0.912	120	572	12725	12557	0.870	8224	4501	8236	4321	0
1	10	21	"PFM60520"	"oPFM60520"	3420	23440	110	174	169	36	68	70	13	100	96	0	331	322	71	112	114	16	100	100	0	0.484	0.481	0.491	0.474	1.500	0.440	0.788	80	500	325	311	-1.047	106	219	101	210	0
1	11	21	"PFBL B0158"	"oPFBLOB0158"	3620	23440	120	1484	1338	446	66	67	10	100	100	0	969	890	342	111	112	16	98	97	0	1.653	1.633	1.603	1.802	1.752	1.594	0.874	120	571	2276	2051	0.725	1418	858	1272	779	0
1	12	21	"PFI17709"	"oPFI17709"	3810	23440	120	1670	1565	500	66	67	10	100	100	0	1745	1601	568	106	107	15	100	99	0	0.979	1.003	0.990	1.075	1.698	0.976	0.899	120	534	3243	2994	-0.031	1604	1639	1499	1495	0
1	13	21	"PFG0048"	"oPFG0048"	4000	23450	120	1614	1429	593	66	67	11	100	100	0	3698	3576	1219	106	106	16	100	100	0	0.431	0.393	0.393	0.348	1.830	0.395	0.899	120	518	5140	4833	-1.214	1548	3592	1363	3470	0
1	14	21	"PFM60526"	"oPFM60526"	4180	23440	120	748	695	222	66	67	11	100	100	0	1146	1075	418	106	106	15	99	98	0	0.656	0.649	0.624	0.707	1.665	0.606	0.897	120	532	1722	1598	-0.609	682	1040	629	969	0
1	15	21	"PFM60528"	"oPFM60528"	4380	23440	120	1505	1431	476	66	66	10	100	100	0	1068	980	311	104	106	14	99	99	0	1.493	1.558	1.532	1.624	1.680	1.578	0.922	120	558	2403	2241	0.578	1439	964	1365	876	0
1	16	21	"PFL0111"	"oPFL0111"	4570	23450	120	174	171	48	66	67	10	95	95	0	300	286	65	103	105	14	100	100	0	0.548	0.574	0.544	0.508	1.815	0.569	0.795	120	548	305	288	-0.867	108	197	105	183	0
1	17	21	"E598_1c"	"E598_1c"	4740	23450	100	93	95	18	65	66	10	87	67	0	129	129	19	99	100	14	75	52	0	0.933	1.000	0.945	0.976	2.662	0.890	0.272	80	362	58	60	-0.100	28	30	30	30	0
1	18	21	"E598_1e"	"E598_1e"	4890	23430	150	70	72	13	70	72	13	18	5	0	105	106	19	107	109	18	14	3	0	0.000	-2.000	0.826	0.690	3.890	0.401	0.139	156	703	-2	1	Error	0	-2	2	-1	-50
1	19	21	"E598_1g"	"E598_1g"	5120	23440	150	66	68	14	78	79	13	5	1	0	108	110	20	117	118	18	8	3	0	1.333	1.429	1.000	0.929	2.531	0.361	0.054	156	610	-21	-17	0.415	-12	-9	-10	-7	-50
1	20	21	"E598_1i"	"E598_1i"	5320	23440	120	4929	5122	1743	82	83	13	100	100	0	3546	3494	1272	122	123	18	100	99	0	1.416	1.495	1.465	1.565	1.617	1.494	0.906	120	441	8271	8412	0.501	4847	3424	5040	3372	0
1	21	21	"F48446_9a"	"F48446_9a"	5500	23440	150	70	72	15	83	83	16	5	0	0	117	119	18	128	128	25	4	0	0	1.182	1.222	0.884	0.982	2.828	0.446	0.079	156	510	-24	-20	0.241	-13	-11	-11	-9	-50
1	22	21	"F48446_9c"	"F48446_9c"	5690	23440	150	72	73	15	79	80	16	9	0	0	114	116	22	127	127	26	4	0	0	0.538	0.545	0.583	0.636	2.998	0.419	0.098	156	738	-20	-17	-0.893	-7	-13	-6	-11	-50
1	1	22	"I12861_2g"	"I12861_2g"	1720	23640	100	67	68	9	55	56	7	66	43	0	215	216	29	137	139	19	97	95	0	0.154	0.165	0.186	0.145	2.316	0.118	0.196	80	480	90	92	-2.700	12	78	13	79	0
1	2	22	"I12861_2i"	"I12861_2i"	1910	23640	120	144	134	37	55	55	7	95	94	0	308	304	68	129	131	18	99	95	0	0.497	0.451	0.446	0.420	1.816	0.431	0.760	120	558	268	254	-1.008	89	179	79	175	0
1	3	22	"J512_2a"	"J512_2a"	2070	23620	150	56	59	19	55	55	7	23	9	0	130	136	26	122	124	19	39	19	0	0.125	0.286	0.500	0.434	4.216	0.123	0.024	156	717	9	18	-3.000	1	8	4	14	-50
1	4	22	"J512_2c"	"J512_2c"	2260	23620	150	56	57	7	55	55	7	21	4	0	139	139	24	114	115	20	57	24	0	0.040	0.080	0.238	0.239	3.774	0.029	0.005	156	698	26	27	-4.644	1	25	2	25	-50
1	5	22	"J512_2e"	"J512_2e"	2450	23620	150	58	58	8	56	56	8	19	3	0	125	125	20	108	110	16	51	19	0	0.118	0.118	0.333	0.381	3.746	0.041	0.006	156	791	19	19	-3.087	2	17	2	17	-50
1	6	22	"J512_2g"	"J512_2g"	2660	23640	90	56	56	7	57	59	9	5	0	0	161	159	22	118	118	16	86	67	0	-0.023	-0.024	0.133	0.157	2.536	49.145	0.002	52	415	42	40	Error	-1	43	-1	41	0
1	7	22	"M40872_8a"	"M40872_8a"	2870	23620	80	55	57	14	59	59	8	7	3	0	168	169	51	121	122	17	82	57	0	-0.085	-0.042	0.141	0.141	4.052	0.025	0.009	52	314	43	46	Error	-4	47	-2	48	0
1	8	22	"M40872_8c"	"M40872_8c"	3040	23640	100	61	61	7	59	60	8	18	2	0	157	156	26	110	112	15	90	71	0	0.043	0.043	0.128	0.123	3.874	0.030	0.007	80	490	49	48	-4.555	2	47	2	46	0
1	9	22	"M40872_8e"	"M40872_8e"	3240	23640	90	61	62	7	60	62	10	13	1	0	147	148	20	107	107	13	90	80	0	0.025	0.049	0.146	0.130	2.711	72.260	0.001	52	391	41	43	-5.322	1	40	2	41	0
1	10	22	"M40872_8g"	"M40872_8g"	3430	23660	150	67	67	10	60	61	11	33	6	0	125	127	23	104	105	16	59	34	0	0.333	0.304	0.424	0.438	3.164	0.231	0.110	156	907	28	30	-1.585	7	21	7	23	-50
1	11	22	"M40872_8i"	"M40872_8i"	3610	23640	120	98	97	18	59	61	11	91	79	0	179	176	33	100	103	16	93	87	0	0.494	0.500	0.484	0.509	1.916	0.434	0.547	120	585	118	114	-1.018	39	79	38	76	0
1	12	22	"EMPTY"	"EMPTY"	3810	23640	110	110	115	36	60	61	9	96	88	0	163	176	41	98	99	15	98	91	0	0.769	0.705	0.670	0.649	1.812	0.669	0.650	80	552	115	133	-0.379	50	65	55	78	0
1	13	22	"EMPTY"	"EMPTY"	4000	23640	100	162	174	77	60	61	10	95	90	0	267	293	117	95	97	17	100	97	0	0.593	0.576	0.523	0.537	1.802	0.575	0.803	80	472	274	312	-0.754	102	172	114	198	0
1	14	22	"EMPTY"	"EMPTY"	4190	23640	110	152	173	77	60	61	10	93	90	0	256	268	96	98	100	22	98	92	0	0.582	0.665	0.627	0.591	1.904	0.686	0.816	80	544	250	283	-0.780	92	158	113	170	0
1	15	22	"EMPTY"	"EMPTY"	4370	23640	100	202	211	86	61	61	9	98	96	0	292	318	98	97	99	15	100	100	0	0.723	0.679	0.700	0.625	1.594	0.703	0.855	80	474	336	371	-0.468	141	195	150	221	0
1	16	22	"EMPTY"	"EMPTY"	4560	23640	110	301	347	200	59	60	10	98	97	0	433	492	263	94	96	15	100	98	0	0.714	0.724	0.693	0.680	1.759	0.728	0.891	80	553	581	686	-0.486	242	339	288	398	0
1	17	22	"EMPTY"	"EMPTY"	4760	23640	100	148	154	52	59	60	9	98	98	0	230	247	77	93	98	47	100	81	0	0.650	0.617	0.623	0.572	1.775	0.599	0.763	80	485	226	249	-0.622	89	137	95	154	0
1	18	22	"EMPTY"	"EMPTY"	4940	23640	110	156	154	43	69	70	11	96	93	0	227	234	53	105	106	17	100	96	0	0.713	0.659	0.664	0.618	1.778	0.662	0.754	80	503	209	214	-0.488	87	122	85	129	0
1	19	22	"EMPTY"	"EMPTY"	5120	23630	150	70	71	10	72	73	14	6	1	0	109	111	20	113	113	20	10	2	0	0.500	0.500	0.550	0.540	3.931	0.010	0.000	156	777	-6	-3	-1.000	-2	-4	-1	-2	-50
1	20	22	"EMPTY"	"EMPTY"	5310	23630	150	73	74	12	71	71	15	14	1	0	112	112	16	111	110	24	8	1	0	2.000	3.000	0.955	0.870	3.490	0.124	0.010	156	705	3	4	1.000	2	1	3	1	-50
1	21	22	"EMPTY"	"EMPTY"	5500	23630	150	75	75	13	66	67	17	24	1	0	123	122	21	107	107	29	19	3	0	0.563	0.600	0.690	0.614	4.155	0.245	0.109	156	682	25	24	-0.830	9	16	9	15	-50
1	22	22	"EMPTY"	"EMPTY"	5690	23630	150	73	73	20	67	69	16	31	8	0	118	119	33	110	110	27	23	8	0	0.750	0.667	0.593	0.778	3.440	0.360	0.212	156	889	14	15	-0.415	6	8	6	9	-50
2	1	1	"PFA0116"	"A23157_2"	6300	19750	150	581	555	183	78	79	14	100	100	0	1401	1341	416	113	115	19	100	100	0	0.391	0.388	0.390	0.377	1.286	0.381	0.927	156	909	1791	1705	-1.357	503	1288	477	1228	0
2	2	1	"PFA0048"	"A14801_13"	6520	19750	150	427	415	132	82	85	15	100	100	0	2485	2394	769	118	119	19	100	100	0	0.146	0.146	0.145	0.141	1.321	0.142	0.904	156	729	2712	2609	-2.778	345	2367	333	2276	0
2	3	1	"PFA0211"	"A8109_3"	6690	19760	150	1727	1618	630	84	86	16	100	100	0	2671	2516	808	117	118	19	100	100	0	0.643	0.639	0.638	0.610	1.329	0.656	0.940	156	684	4197	3933	-0.636	1643	2554	1534	2399	0
2	4	1	"PFA0021"	"A11962_3"	6900	19760	150	411	409	112	84	86	15	100	100	0	322	331	78	118	120	20	100	98	0	1.603	1.526	1.521	1.544	1.350	1.564	0.866	156	662	531	538	0.681	327	204	325	213	0
2	5	1	"PFA0164"	"A3310_6"	7080	19760	160	282	275	83	85	88	18	98	96	0	569	568	186	121	124	23	100	100	0	0.440	0.425	0.428	0.409	1.446	0.408	0.890	208	748	645	637	-1.185	197	448	190	447	0
2	6	1	"PFA0033"	"A13725_2"	7260	19750	150	805	786	246	87	90	18	100	100	0	729	705	200	121	123	24	99	99	0	1.181	1.197	1.188	1.202	1.397	1.193	0.917	156	701	1326	1283	0.240	718	608	699	584	0
2	7	1	"PFB0041"	"B180"	7460	19760	150	1596	1550	416	88	90	17	100	100	0	1349	1305	335	121	123	22	100	100	0	1.228	1.235	1.253	1.219	1.242	1.229	0.923	156	682	2736	2646	0.296	1508	1228	1462	1184	0
2	8	1	"PFB0043"	"B186"	7660	19760	150	603	591	173	88	90	18	100	100	0	619	606	158	123	123	21	100	98	0	1.038	1.041	1.032	1.030	1.293	1.047	0.916	156	677	1011	986	0.054	515	496	503	483	0
2	9	1	"PFB0048"	"B197"	7850	19760	150	2059	1968	564	85	85	19	100	100	0	1519	1454	397	118	119	22	100	100	0	1.409	1.409	1.454	1.398	1.238	1.436	0.930	156	658	3375	3219	0.495	1974	1401	1883	1336	0
2	10	1	"PFB0056"	"B218"	8040	19760	150	9688	9208	2933	73	76	22	100	100	0	23134	22491	6323	112	118	43	100	100	0	0.418	0.408	0.411	0.401	1.214	0.405	0.931	156	659	32637	31514	-1.260	9615	23022	9135	22379	0
2	11	1	"PFB0059"	"B241"	8230	19760	150	338	332	91	76	79	21	100	100	0	773	727	190	115	122	41	100	100	0	0.398	0.418	0.417	0.411	1.300	0.411	0.909	156	651	920	868	-1.329	262	658	256	612	0
2	12	1	"PFB0069"	"B270"	8420	19750	140	350	337	84	82	84	16	100	100	0	673	655	157	117	120	22	100	100	0	0.482	0.474	0.482	0.464	1.289	0.459	0.907	156	633	824	793	-1.053	268	556	255	538	0
2	13	1	"PFB0161"	"B471"	8610	19760	140	939	892	235	85	87	17	100	100	0	1250	1208	277	118	121	19	100	100	0	0.754	0.740	0.752	0.730	1.204	0.747	0.941	156	608	1986	1897	-0.407	854	1132	807	1090	0
2	14	1	"PFB0183"	"B508"	8790	19760	150	213	212	54	86	88	15	95	94	0	515	511	128	118	120	19	100	100	0	0.320	0.321	0.313	0.298	1.448	0.310	0.850	156	684	524	519	-1.644	127	397	126	393	0
2	15	1	"PFB0185"	"B511"	8990	19750	150	689	677	172	84	85	15	100	100	0	647	634	150	116	118	20	100	100	0	1.139	1.145	1.124	1.147	1.250	1.110	0.934	156	724	1136	1111	0.188	605	531	593	518	0
2	16	1	"PFB0199"	"B537"	9180	19750	150	386	380	85	82	83	15	100	100	0	1062	999	240	114	116	19	100	100	0	0.321	0.337	0.340	0.336	1.292	0.318	0.923	156	668	1252	1183	-1.641	304	948	298	885	0
2	17	1	"PFB0205"	"B549"	9370	19760	150	452	429	94	85	87	16	100	100	0	544	527	100	115	118	20	100	100	0	0.855	0.835	0.863	0.822	1.275	0.845	0.927	156	648	796	756	-0.225	367	429	344	412	0
2	18	1	"PFB0211"	"B556"	9560	19750	150	9457	9035	2768	87	89	16	100	100	0	12165	11563	3204	116	120	22	100	100	0	0.778	0.782	0.787	0.773	1.173	0.771	0.956	156	685	21419	20395	-0.363	9370	12049	8948	11447	0
2	19	1	"PFC0047"	"C187"	9750	19750	150	1415	1430	479	88	90	18	100	100	0	2739	2806	886	120	122	23	100	100	0	0.507	0.500	0.500	0.494	1.237	0.479	0.934	156	690	3946	4028	-0.981	1327	2619	1342	2686	0
2	20	1	"PFC0049"	"C191"	9940	19750	150	1409	1323	442	85	89	19	100	100	0	1915	1802	535	115	120	24	100	100	0	0.736	0.734	0.743	0.717	1.256	0.725	0.945	156	674	3124	2925	-0.443	1324	1800	1238	1687	0
2	21	1	"PFC0053"	"C199"	10110	19760	140	272	274	53	89	92	20	100	99	0	561	582	108	120	126	30	100	100	0	0.415	0.400	0.406	0.392	1.290	0.387	0.879	156	642	624	647	-1.269	183	441	185	462	0
2	22	1	"PFC0064"	"C230"	10340	19740	150	99	100	18	85	91	26	25	3	0	176	177	36	118	127	39	71	27	0	0.241	0.254	0.286	0.289	3.316	0.333	0.291	156	951	72	74	-2.051	14	58	15	59	-50
2	1	2	"PFC0067"	"C234"	6330	19940	150	1703	1688	463	82	86	45	100	100	0	2602	2576	630	119	122	35	100	100	0	0.653	0.654	0.652	0.646	1.222	0.639	0.951	156	699	4104	4063	-0.615	1621	2483	1606	2457	0
2	2	2	"PFC0074"	"C249"	6520	19950	140	222	216	52	95	99	54	85	60	0	427	424	101	129	131	39	100	99	0	0.426	0.410	0.402	0.380	1.465	0.461	0.630	156	447	425	416	-1.230	127	298	121	295	0
2	3	2	"PFK0421"	"Kn479_3"	6710	19950	150	231	232	42	95	97	15	100	100	0	605	609	99	127	128	19	100	100	0	0.285	0.284	0.280	0.276	1.320	0.278	0.845	156	431	614	619	-1.813	136	478	137	482	0
2	4	2	"PFK0499"	"Kn722_1"	6900	19950	150	466	468	141	98	99	15	100	100	0	562	569	124	129	131	21	100	100	0	0.850	0.841	0.834	0.810	1.298	0.874	0.895	156	388	801	810	-0.235	368	433	370	440	0
2	5	2	"PFK0529"	"Kn862_1"	7090	19940	150	5176	4808	1835	105	110	32	100	100	0	3229	3046	1029	137	140	25	100	100	0	1.640	1.617	1.635	1.575	1.234	1.634	0.947	156	428	8163	7612	0.714	5071	3092	4703	2909	0
2	6	2	"PFK0159"	"Kn1106_2"	7300	19950	120	157	157	34	103	104	19	80	64	0	235	233	43	136	138	24	97	86	0	0.545	0.557	0.574	0.509	1.987	0.636	0.374	120	406	153	151	-0.874	54	99	54	97	0
2	7	2	"PFK0179"	"Kn1255_4"	7470	19940	150	5672	5631	1570	98	100	17	100	100	0	3932	3845	1008	134	135	21	100	100	0	1.468	1.491	1.477	1.505	1.301	1.471	0.945	156	413	9372	9244	0.553	5574	3798	5533	3711	0
2	8	2	"PFK0266"	"Kn2144_2"	7660	19940	150	3506	3346	988	101	102	17	100	100	0	1311	1283	355	134	136	21	100	100	0	2.893	2.824	2.805	2.853	1.281	2.803	0.940	156	426	4582	4394	1.533	3405	1177	3245	1149	0
2	9	2	"PFK1250"	"Ks8_1"	7860	19950	150	393	403	89	97	101	26	100	100	0	615	632	128	132	137	39	100	100	0	0.613	0.612	0.639	0.604	1.282	0.611	0.887	156	389	779	806	-0.706	296	483	306	500	0
2	10	2	"PFK0668"	"Ks13_2"	8040	19940	150	1498	1464	389	92	96	25	100	100	0	892	871	213	130	136	41	100	100	0	1.845	1.852	1.829	1.858	1.213	1.840	0.947	156	379	2168	2113	0.884	1406	762	1372	741	0
2	11	2	"PFK0833"	"Ks25_5"	8240	19950	150	162	166	36	94	95	15	95	86	0	361	354	71	131	134	25	100	100	0	0.296	0.323	0.320	0.288	1.735	0.319	0.727	156	376	298	295	-1.758	68	230	72	223	0
2	12	2	"PFK0849"	"Ks26_17"	8410	19940	150	389	378	108	92	93	15	100	100	0	475	466	105	128	129	21	100	100	0	0.856	0.846	0.841	0.816	1.332	0.852	0.890	156	411	644	624	-0.224	297	347	286	338	0
2	13	2	"PFK0898"	"Ks31_1"	8620	19950	150	897	885	248	93	94	15	100	100	0	878	878	180	127	127	19	100	100	0	1.071	1.055	1.070	1.027	1.240	1.094	0.940	156	425	1555	1543	0.098	804	751	792	751	0
2	14	2	"PFK0968"	"Ks42_6"	8800	19950	150	225	227	50	93	94	15	99	99	0	477	480	98	127	128	19	100	100	0	0.377	0.380	0.382	0.363	1.372	0.376	0.852	156	418	482	487	-1.407	132	350	134	353	0
2	15	2	"PFK1224"	"Ks83_19"	9010	19950	150	82	84	14	90	91	15	7	1	0	127	129	23	124	126	20	23	7	0	-2.667	-1.200	0.840	0.961	3.602	0.282	0.044	156	434	-5	-1	Error	-8	3	-6	5	-50
2	16	2	"PFK1246"	"Ks89_2"	9190	19940	150	184	181	38	90	91	15	98	92	0	326	345	79	125	126	20	100	100	0	0.468	0.414	0.414	0.388	1.548	0.401	0.793	156	398	295	311	-1.096	94	201	91	220	0
2	17	2	"PFK1245"	"Ks89_10"	9380	19940	150	90	93	15	92	94	15	19	3	0	142	144	21	127	129	20	42	17	0	-0.133	0.059	0.757	0.731	3.487	0.370	0.107	156	409	13	18	Error	-2	15	1	17	-50
2	18	2	"PFK1268"	"Ks97_1"	9570	19950	150	551	558	131	95	97	15	100	100	0	536	543	91	128	130	20	100	100	0	1.118	1.116	1.140	1.088	1.291	1.143	0.921	156	388	864	878	0.160	456	408	463	415	0
2	19	2	"PFK0567"	"Ks101_10"	9750	19950	150	718	692	155	100	100	17	100	100	0	1407	1360	252	131	133	21	100	100	0	0.484	0.482	0.486	0.473	1.200	0.485	0.941	156	408	1894	1821	-1.046	618	1276	592	1229	0
2	20	2	"PFK0617"	"Ks117_4"	9930	19940	130	147	144	27	101	102	17	76	65	0	338	336	66	132	135	22	100	99	0	0.223	0.211	0.212	0.188	1.881	0.221	0.581	120	428	252	247	-2.163	46	206	43	204	0
2	21	2	"PFK0689"	"Ks157_11"	10130	19940	150	8544	8539	2116	106	109	20	100	100	0	5037	4959	1156	139	143	29	100	100	0	1.723	1.750	1.749	1.751	1.189	1.736	0.955	156	468	13336	13253	0.785	8438	4898	8433	4820	0
2	22	2	"PFK0731"	"Ks186_10"	10320	19940	160	65535	58939	12893	108	112	27	100	100	73	55117	47595	18311	147	154	41	100	99	0	1.190	1.240	1.183	1.521	2.200	1.162	0.919	208	765	120397	106279	0.251	65427	54970	58831	47448	0
2	1	3	"PFK0746"	"Ks202_1"	6340	20140	150	2062	2114	648	87	90	46	100	100	0	3455	3547	877	120	123	35	100	100	0	0.592	0.591	0.599	0.577	1.223	0.602	0.951	156	650	5310	5454	-0.756	1975	3335	2027	3427	0
2	2	3	"PFK0750"	"Ks202_4"	6520	20140	150	322	319	71	98	103	56	99	92	0	472	478	91	130	133	40	100	100	0	0.655	0.635	0.634	0.618	1.332	0.650	0.780	156	410	566	569	-0.610	224	342	221	348	0
2	3	3	"PFK0747"	"Ks202_10"	6720	20140	150	1434	1417	403	99	100	16	100	100	0	1564	1586	367	130	131	19	100	100	0	0.931	0.905	0.944	0.881	1.295	0.929	0.933	156	406	2769	2774	-0.103	1335	1434	1318	1456	0
2	4	3	"PFK0766"	"Ks212_4"	6900	20130	150	3202	3256	897	101	102	16	100	100	0	1716	1748	394	131	134	21	100	100	0	1.956	1.951	1.933	1.930	1.158	1.965	0.954	156	409	4686	4772	0.968	3101	1585	3155	1617	0
2	5	3	"PFA0029"	"A12706_1"	7090	20130	150	37717	36763	18523	112	119	34	100	100	0	18448	18573	8250	139	142	26	100	100	0	2.054	1.988	1.936	1.907	1.287	2.062	0.916	156	476	55914	55085	1.038	37605	18309	36651	18434	0
2	6	3	"PFA0034"	"A13725_4"	7290	20130	150	4972	4898	1119	113	121	35	100	100	0	3753	3701	749	139	143	26	100	100	0	1.344	1.343	1.343	1.335	1.178	1.354	0.952	156	446	8473	8347	0.427	4859	3614	4785	3562	0
2	7	3	"PFA0036"	"A13725_6"	7480	20130	150	1897	1809	486	101	102	17	100	100	0	1421	1382	370	133	135	21	100	100	0	1.394	1.367	1.402	1.370	1.200	1.359	0.923	156	402	3084	2957	0.480	1796	1288	1708	1249	0
2	8	3	"PFA0038"	"A13725_9"	7670	20130	150	737	724	157	98	100	16	100	100	0	976	952	206	132	134	23	100	100	0	0.757	0.763	0.768	0.762	1.218	0.748	0.926	156	478	1483	1446	-0.401	639	844	626	820	0
2	9	3	"PFA0041"	"A14195_3"	7870	20130	150	121	119	23	94	98	25	52	12	0	145	146	23	126	132	39	24	0	0	1.421	1.250	1.071	1.066	2.896	0.626	0.359	156	422	46	45	0.507	27	19	25	20	-50
2	10	3	"PFA0043"	"A14263_1"	8050	20130	150	1356	1321	382	91	94	25	100	100	0	1014	986	248	121	126	38	100	100	0	1.417	1.422	1.417	1.403	1.220	1.426	0.928	156	397	2158	2095	0.502	1265	893	1230	865	0
2	11	3	"PFA0063"	"A14801_9"	8240	20130	140	212	208	46	89	91	15	99	96	0	193	190	30	120	121	19	96	82	0	1.685	1.700	1.720	1.741	1.541	1.750	0.668	156	385	196	189	0.753	123	73	119	70	0
2	12	3	"PFA0065"	"A15774_2"	8420	20130	150	211	208	39	86	87	15	100	98	0	292	287	48	117	119	19	100	100	0	0.714	0.718	0.748	0.704	1.442	0.699	0.785	156	416	300	292	-0.485	125	175	122	170	0
2	13	3	"PFA0067"	"A16096_5"	8620	20130	140	462	445	87	88	88	15	100	100	0	606	578	96	119	120	18	100	100	0	0.768	0.778	0.792	0.766	1.263	0.777	0.916	156	468	861	816	-0.381	374	487	357	459	0
2	14	3	"PFA0071"	"A16972_1"	8820	20130	150	65	68	15	88	90	16	3	1	0	102	104	19	123	123	18	5	1	0	1.095	1.053	0.931	0.990	2.359	0.729	0.241	156	449	-44	-39	0.131	-23	-21	-20	-19	-50
2	15	3	"PFA0073"	"A1700_2"	9000	20130	150	92	91	17	87	89	15	22	3	0	103	120	137	121	122	19	3	1	0	-0.278	-4.000	0.561	0.589	3.538	0.026	0.013	156	444	-13	3	Error	5	-18	4	-1	-50
2	16	3	"PFA0076"	"A1700_6"	9190	20130	140	197	196	41	88	89	15	100	98	0	372	381	78	120	123	20	100	100	0	0.433	0.414	0.418	0.397	1.404	0.404	0.816	156	427	361	369	-1.209	109	252	108	261	0
2	17	3	"PFA0109"	"A22053_4"	9380	20130	150	238	235	53	88	89	14	100	98	0	227	228	40	120	122	19	100	98	0	1.402	1.361	1.378	1.338	1.406	1.336	0.788	156	435	257	255	0.487	150	107	147	108	0
2	18	3	"PFA0112"	"A23157_12"	9570	20130	150	917	912	251	88	89	14	100	100	0	918	908	246	120	121	17	100	100	0	1.039	1.046	1.044	1.045	1.243	1.010	0.931	156	380	1627	1612	0.055	829	798	824	788	0
2	19	3	"PFA0114"	"A23157_18"	9750	20130	150	806	796	202	87	89	15	100	100	0	2167	2161	484	122	123	17	100	100	0	0.352	0.348	0.354	0.343	1.207	0.336	0.926	156	366	2764	2748	-1.508	719	2045	709	2039	0
2	20	3	"PFA0117"	"A23157_8"	9940	20130	140	151	151	37	93	94	15	85	73	0	268	258	76	125	126	19	96	87	0	0.406	0.436	0.442	0.446	1.774	0.415	0.682	156	451	201	191	-1.302	58	143	58	133	0
2	21	3	"PFA0123"	"A24704_11"	10140	20130	150	155	156	34	98	101	19	86	69	0	419	416	71	128	132	26	100	100	0	0.196	0.201	0.199	0.174	2.016	0.203	0.605	156	490	348	346	-2.352	57	291	58	288	0
2	22	3	"PFA0126"	"A24704_6"	10340	20130	150	94	97	20	93	100	26	11	1	0	157	156	23	128	137	35	37	4	0	0.034	0.143	0.538	0.599	3.388	0.646	0.183	156	701	30	32	-4.858	1	29	4	28	-50
2	1	4	"PFA0154"	"A3310_10"	6340	20320	150	64	67	13	88	89	14	2	0	0	106	110	21	124	125	19	7	3	0	1.333	1.500	1.000	1.166	2.494	0.660	0.230	156	677	-42	-35	0.415	-24	-18	-21	-14	-50
2	2	4	"PFA0156"	"A3310_15"	6540	20320	150	338	332	65	97	97	16	100	100	0	477	483	93	129	133	19	100	100	0	0.693	0.664	0.673	0.662	1.323	0.646	0.875	156	399	589	589	-0.530	241	348	235	354	0
2	3	4	"PFA0159"	"A3310_22"	6730	20320	150	649	641	162	97	98	16	100	100	0	592	595	128	131	132	19	100	100	0	1.197	1.172	1.170	1.163	1.282	1.165	0.926	156	417	1013	1008	0.260	552	461	544	464	0
2	4	4	"PFA0162"	"A3310_32"	6930	20330	140	431	424	100	98	99	17	100	100	0	1068	1097	256	131	132	20	100	100	0	0.355	0.337	0.345	0.329	1.298	0.335	0.917	156	414	1270	1292	-1.493	333	937	326	966	0
2	5	4	"PFA0165"	"A3310_7"	7110	20330	150	206	204	47	104	110	28	91	80	0	399	397	92	133	138	26	100	99	0	0.383	0.379	0.369	0.353	1.578	0.388	0.781	156	426	368	364	-1.383	102	266	100	264	0
2	6	4	"PFA0168"	"A3920_1"	7300	20320	150	75	77	15	105	110	29	0	0	0	116	119	24	132	136	26	4	2	0	1.875	2.154	1.320	1.452	2.957	0.747	0.185	156	419	-46	-41	0.907	-30	-16	-28	-13	-50
2	7	4	"PFC0075"	"C25"	7480	20310	150	67	71	19	96	98	18	4	1	0	110	116	25	128	130	22	10	2	0	1.611	2.083	1.154	1.230	2.197	0.777	0.225	156	418	-47	-37	0.688	-29	-18	-25	-12	-50
2	8	4	"PFC0079"	"C258"	7680	20330	140	255	247	62	93	95	16	99	98	0	297	289	55	123	127	23	100	99	0	0.931	0.928	0.923	0.882	1.481	0.963	0.844	156	446	336	320	-0.103	162	174	154	166	0
2	9	4	"PFC0082"	"C269"	7880	20330	140	202	199	50	91	93	16	98	94	0	457	448	110	121	124	20	100	100	0	0.330	0.330	0.322	0.314	1.411	0.330	0.815	156	380	447	435	-1.598	111	336	108	327	0
2	10	4	"PFC0085"	"C273"	8040	20320	150	76	79	15	88	89	14	10	2	0	113	116	21	120	122	18	14	3	0	1.714	2.250	0.781	0.859	3.104	0.391	0.064	156	401	-19	-13	0.778	-12	-7	-9	-4	-50
2	11	4	"PFC0087"	"C277"	8250	20320	150	500	481	133	87	88	14	100	100	0	739	705	187	120	120	17	100	100	0	0.667	0.674	0.673	0.661	1.291	0.657	0.909	156	416	1032	979	-0.584	413	619	394	585	0
2	12	4	"PFC0090"	"C285"	8430	20320	150	785	768	187	85	86	15	100	100	0	808	783	225	117	118	17	100	100	0	1.013	1.026	1.043	1.054	1.296	0.987	0.914	156	427	1391	1349	0.019	700	691	683	666	0
2	13	4	"PFC0107"	"C321"	8630	20330	150	224	225	58	82	81	18	100	98	0	257	266	51	114	113	21	100	100	0	0.993	0.941	0.929	0.911	1.378	0.955	0.835	156	453	285	295	-0.010	142	143	143	152	0
2	14	4	"PFC0110"	"C332"	8820	20330	140	155	156	34	79	78	20	95	92	0	379	385	62	108	108	24	100	99	0	0.280	0.278	0.278	0.260	1.603	0.295	0.754	156	422	347	354	-1.834	76	271	77	277	0
2	15	4	"PFC0112"	"C337"	9010	20330	130	118	118	21	85	85	18	75	44	0	237	236	40	114	115	22	100	96	0	0.268	0.270	0.266	0.243	1.884	0.303	0.528	120	433	156	155	-1.898	33	123	33	122	0
2	16	4	"PFC0114"	"C344"	9200	20320	140	121	120	20	89	89	14	82	54	0	188	191	31	119	121	19	97	87	0	0.464	0.431	0.449	0.420	2.110	0.411	0.400	156	447	101	103	-1.109	32	69	31	72	0
2	17	4	"PFC0116"	"C35"	9390	20330	150	80	81	15	88	89	14	8	2	0	112	115	18	119	120	18	14	1	0	1.143	1.750	1.000	0.915	2.627	0.368	0.053	156	446	-15	-11	0.193	-8	-7	-7	-4	-50
2	18	4	"PFC0119"	"C354"	9580	20320	140	148	146	27	87	88	14	94	87	0	327	326	63	117	118	17	100	100	0	0.290	0.282	0.286	0.262	1.718	0.270	0.684	156	435	271	268	-1.784	61	210	59	209	0
2	19	4	"PFC0135"	"C394"	9770	20320	140	162	164	33	85	87	14	97	93	0	437	439	94	119	118	16	100	100	0	0.242	0.247	0.255	0.234	1.539	0.232	0.752	156	391	395	399	-2.046	77	318	79	320	0
2	20	4	"PFC0138"	"C41"	9950	20320	150	67	70	14	87	88	13	3	1	0	110	111	18	121	121	18	8	0	0	1.818	1.700	1.074	1.260	2.751	0.684	0.120	156	409	-31	-27	0.862	-20	-11	-17	-10	-50
2	21	4	"PFC0140"	"C413"	10140	20330	150	78	78	13	89	91	14	3	1	0	112	115	16	122	124	20	5	0	0	1.100	1.571	0.906	0.846	2.586	0.359	0.026	156	460	-21	-18	0.138	-11	-10	-11	-7	-50
2	22	4	"PFC0142"	"C417"	10340	20320	150	284	284	68	85	86	14	100	99	0	479	479	104	116	119	19	100	100	0	0.548	0.548	0.554	0.536	1.290	0.542	0.888	156	705	562	562	-0.867	199	363	199	363	0
2	1	5	"PFC0144"	"C419"	6360	20510	140	225	221	55	90	91	15	98	96	0	533	524	132	127	129	20	100	100	0	0.333	0.330	0.325	0.312	1.440	0.311	0.850	156	610	541	528	-1.589	135	406	131	397	0
2	2	5	"PFC0147"	"C423"	6550	20510	150	546	523	154	97	98	15	100	100	0	836	811	229	132	135	19	100	100	0	0.638	0.627	0.632	0.611	1.319	0.614	0.923	156	395	1153	1105	-0.649	449	704	426	679	0
2	3	5	"PFC0161"	"C449"	6730	20510	150	127	129	24	97	97	14	78	53	0	125	128	21	130	131	18	16	5	0	-6.000	-16.000	2.401	2.365	3.750	29.944	0.000	156	390	25	30	Error	30	-5	32	-2	-50
2	4	5	"PFC0163"	"C453"	6930	20510	140	422	438	126	96	98	16	100	100	0	278	287	64	131	131	19	100	98	0	2.218	2.192	2.109	2.233	1.356	2.136	0.768	156	435	473	498	1.149	326	147	342	156	0
2	5	5	"PFC0165"	"C46"	7120	20510	150	2509	2493	762	98	99	17	100	100	0	1783	1801	480	133	136	25	100	100	0	1.461	1.436	1.432	1.412	1.209	1.472	0.930	156	499	4061	4063	0.547	2411	1650	2395	1668	0
2	6	5	"PFC0168"	"C472"	7320	20510	150	328	313	80	95	96	16	100	99	0	657	648	150	132	133	22	100	100	0	0.444	0.422	0.410	0.405	1.323	0.425	0.887	156	430	758	734	-1.172	233	525	218	516	0
2	7	5	"PFC0171"	"C489"	7500	20510	140	322	320	48	91	92	15	100	100	0	344	342	48	125	127	20	100	100	0	1.055	1.055	1.067	1.059	1.262	1.052	0.863	156	383	450	446	0.077	231	219	229	217	0
2	8	5	"PFC0174"	"C492"	7690	20510	150	71	74	13	91	92	15	1	0	0	108	110	19	121	122	19	7	1	0	1.538	1.545	1.000	1.131	2.539	0.349	0.155	156	392	-33	-28	0.621	-20	-13	-17	-11	-50
2	9	5	"PFD0418"	"D49176_20"	7870	20500	140	705	700	181	91	91	14	100	100	0	978	985	213	120	121	18	100	100	0	0.716	0.704	0.702	0.692	1.234	0.706	0.919	156	366	1472	1474	-0.483	614	858	609	865	0
2	10	5	"PFD0422"	"D49176_29"	8070	20510	150	65	66	14	88	88	13	2	0	0	97	99	18	121	122	18	3	0	0	0.958	1.000	0.957	1.015	2.392	1.662	0.078	156	394	-47	-44	-0.061	-23	-24	-22	-22	-50
2	11	5	"PFD0425"	"D49176_32"	8250	20500	150	280	273	63	88	89	14	99	98	0	337	336	73	120	121	16	100	100	0	0.885	0.856	0.861	0.840	1.402	0.824	0.868	156	408	409	401	-0.177	192	217	185	216	0
2	12	5	"PFD0428"	"D49176_37"	8450	20510	150	79	82	16	89	90	15	11	2	0	136	139	24	120	121	17	49	23	0	-0.625	-0.368	0.825	0.951	3.727	0.186	0.014	156	398	6	12	Error	-10	16	-7	19	-50
2	13	5	"PFD0431"	"D49176_44"	8640	20510	140	457	448	104	78	77	20	100	99	0	619	628	116	107	105	24	100	100	0	0.740	0.710	0.726	0.688	1.353	0.715	0.910	156	366	891	891	-0.434	379	512	370	521	0
2	14	5	"PFD0436"	"D49176_6"	8830	20500	140	3476	3435	723	62	65	16	100	100	0	2757	2730	557	85	90	21	100	100	0	1.278	1.275	1.293	1.278	1.176	1.258	0.950	156	393	6086	6018	0.354	3414	2672	3373	2645	0
2	15	5	"PFD0454"	"D51731_2"	9010	20500	130	358	364	73	77	77	18	100	100	0	460	465	68	104	105	26	100	100	0	0.789	0.795	0.773	0.790	1.238	0.792	0.872	120	394	637	648	-0.341	281	356	287	361	0
2	16	5	"PFD0463"	"D53677_1"	9190	20520	150	85	86	15	88	89	14	12	3	0	123	129	24	119	121	19	28	10	0	-0.750	-0.200	0.680	0.704	3.966	0.338	0.066	156	391	1	8	Error	-3	4	-2	10	-50
2	17	5	"PFD0467"	"D53677_8"	9370	20510	150	66	70	17	89	90	14	7	1	0	103	108	22	122	122	19	8	3	0	1.211	1.357	1.105	1.135	2.575	0.685	0.165	156	431	-42	-33	0.276	-23	-19	-19	-14	-50
2	18	5	"PFD0471"	"D54177_1"	9570	20520	150	92	93	14	87	87	16	21	5	0	131	133	20	119	120	20	32	8	0	0.417	0.429	0.698	0.632	3.566	0.410	0.089	156	491	17	20	-1.263	5	12	6	14	-50
2	19	5	"PFD0474"	"D54346_3"	9760	20510	140	322	316	57	87	89	22	100	100	0	452	452	73	119	121	30	100	100	0	0.706	0.688	0.690	0.680	1.258	0.684	0.912	156	393	568	562	-0.503	235	333	229	333	0
2	20	5	"PFD0478"	"D56259_1"	9940	20510	140	263	257	50	88	90	21	99	98	0	607	589	116	121	123	30	100	100	0	0.360	0.361	0.362	0.351	1.322	0.354	0.885	156	370	661	637	-1.474	175	486	169	468	0
2	21	5	"PFD0512"	"D6287_18"	10130	20510	150	80	81	13	88	90	13	8	0	0	126	129	19	121	122	18	28	9	0	-1.600	-0.875	1.103	0.994	3.891	0.170	0.010	156	390	-3	1	Error	-8	5	-7	8	-50
2	22	5	"PFD0515"	"D6287_22"	10330	20500	150	610	622	199	85	86	14	100	100	0	855	887	260	116	118	20	100	100	0	0.710	0.696	0.684	0.687	1.205	0.658	0.930	156	674	1264	1308	-0.493	525	739	537	771	0
2	1	6	"PFD0519"	"D6287_3"	6350	20700	150	87	90	18	90	91	15	17	6	0	152	153	26	123	124	19	64	35	0	-0.103	0.000	0.500	0.510	3.341	0.224	0.039	156	701	26	30	Error	-3	29	0	30	-50
2	2	6	"PFD0521"	"D6287_31"	6540	20700	150	294	294	66	97	98	15	100	100	0	754	750	154	132	133	20	100	100	0	0.317	0.319	0.312	0.308	1.349	0.314	0.854	156	417	819	815	-1.659	197	622	197	618	0
2	3	6	"PFD0525"	"D6287_49"	6720	20690	140	3762	3606	1194	97	98	15	100	100	0	1790	1749	646	130	132	18	99	99	0	2.208	2.167	2.079	2.346	1.671	2.106	0.926	156	368	5325	5128	1.143	3665	1660	3509	1619	0
2	4	6	"PFD0527"	"D6287_53"	6900	20700	140	254	263	74	99	100	17	99	97	0	293	299	60	130	132	20	100	100	0	0.951	0.970	0.986	0.899	1.489	1.024	0.839	156	387	318	333	-0.073	155	163	164	169	0
2	5	6	"PFD0563"	"D65980_2"	7090	20740	150	107	108	25	101	102	18	30	12	0	152	158	37	137	140	26	35	21	0	0.400	0.333	0.611	0.677	3.401	0.465	0.210	156	460	21	28	-1.322	6	15	7	21	-50
2	6	6	"PFD0569"	"D6681_10"	7300	20700	150	65	66	10	98	100	17	0	0	0	103	105	14	138	140	25	0	0	0	0.943	0.970	0.900	1.027	2.040	0.688	0.317	156	445	-68	-65	-0.085	-33	-35	-32	-33	-50
2	7	6	"PFD0572"	"D6681_3"	7490	20690	150	367	349	67	92	93	14	100	100	0	419	395	73	129	130	19	99	99	0	0.948	0.966	0.955	0.973	1.370	0.937	0.897	156	371	565	523	-0.077	275	290	257	266	0
2	8	6	"PFD0575"	"D66953_1"	7670	20700	150	65	69	18	90	91	13	5	2	0	107	109	22	125	126	19	10	1	0	1.389	1.313	1.083	1.123	2.764	0.750	0.219	156	427	-43	-37	0.474	-25	-18	-21	-16	-50
2	9	6	"PFD0579"	"D7726_1"	7870	20690	150	178	176	39	91	92	14	96	91	0	228	226	47	123	125	18	96	93	0	0.829	0.825	0.787	0.802	1.858	0.753	0.717	156	461	192	188	-0.271	87	105	85	103	0
2	10	6	"PFD0583"	"D8137_1"	8060	20690	150	827	796	210	90	92	14	100	100	0	837	818	210	123	125	19	100	100	0	1.032	1.016	1.028	1.015	1.309	0.993	0.930	156	473	1451	1401	0.046	737	714	706	695	0
2	11	6	"PFE0587"	"E6125_5"	8260	20690	150	269	268	65	91	92	14	100	99	0	300	305	60	122	124	19	100	100	0	1.000	0.967	0.975	0.940	1.380	0.980	0.845	156	478	356	360	0.000	178	178	177	183	0
2	12	6	"PFE0589"	"E6662_1"	8450	20690	150	213	218	52	92	93	14	98	96	0	483	488	126	123	124	18	100	100	0	0.336	0.345	0.346	0.334	1.497	0.337	0.835	156	457	481	491	-1.573	121	360	126	365	0
2	13	6	"PFE0591"	"E679_1"	8640	20690	150	4288	4337	1233	88	87	19	100	100	0	2534	2562	674	119	117	24	100	100	0	1.739	1.739	1.760	1.730	1.187	1.758	0.943	156	437	6615	6692	0.798	4200	2415	4249	2443	0
2	14	6	"PFE0593"	"E679_4"	8820	20700	150	148	150	27	81	80	20	96	87	0	148	150	23	110	109	27	68	26	0	1.763	1.725	1.847	1.871	2.229	1.341	0.542	156	463	105	109	0.818	67	38	69	40	-50
2	15	6	"PFE0596"	"E6820_1"	9020	20690	150	286	292	75	83	83	18	100	100	0	636	648	159	114	113	26	100	100	0	0.389	0.391	0.395	0.379	1.347	0.388	0.898	156	420	725	743	-1.363	203	522	209	534	0
2	16	6	"PFE0601"	"E70_3"	9200	20700	150	104	106	16	88	89	13	51	29	0	160	163	25	120	122	19	82	53	0	0.400	0.419	0.451	0.413	2.901	0.288	0.132	156	343	56	61	-1.322	16	40	18	43	-50
2	17	6	"PFE0626"	"E8167_12"	9390	20700	150	66	68	16	87	87	15	4	2	0	110	112	20	122	123	20	7	1	0	1.750	1.900	1.221	1.371	2.540	0.695	0.121	156	450	-33	-29	0.807	-21	-12	-19	-10	-50
2	18	6	"PFE0628"	"E8167_2"	9630	20720	150	77	79	21	87	87	17	10	2	0	112	115	25	123	123	20	16	5	0	0.909	1.000	0.944	0.845	2.513	0.613	0.258	156	432	-21	-16	-0.138	-10	-11	-8	-8	-50
2	19	6	"PFE0632"	"E8314_4"	9760	20700	150	72	77	18	90	91	23	3	1	0	113	115	20	124	126	32	4	0	0	1.636	1.444	1.110	1.167	2.910	0.657	0.448	156	384	-29	-22	0.710	-18	-11	-13	-9	-50
2	20	6	"PFE0634"	"E832_1"	9970	20690	150	356	354	86	91	93	20	100	100	0	527	522	137	123	125	29	100	100	0	0.656	0.659	0.662	0.663	1.317	0.638	0.893	156	418	669	662	-0.608	265	404	263	399	0
2	21	6	"PFE0638"	"E84_1"	10150	20690	140	1958	1922	449	89	90	13	100	100	0	1600	1614	345	121	122	17	100	100	0	1.264	1.228	1.264	1.220	1.211	1.229	0.930	156	418	3348	3326	0.338	1869	1479	1833	1493	0
2	22	6	"PFE0645"	"E886_1"	10330	20690	130	143	143	29	87	88	14	91	79	0	164	168	30	120	122	21	86	50	0	1.273	1.167	1.228	1.178	2.346	0.943	0.452	120	587	100	104	0.348	56	44	56	48	0
2	1	7	"PFF0003"	"F10044_2"	6360	20880	140	745	712	214	93	94	15	100	100	0	735	726	178	126	128	20	100	100	0	1.071	1.032	1.027	1.014	1.349	1.040	0.920	156	614	1261	1219	0.098	652	609	619	600	0
2	2	7	"PFF0005"	"F10154_1"	6560	20910	150	111	110	22	98	98	15	44	21	0	185	186	41	131	132	20	78	62	0	0.241	0.218	0.319	0.343	3.587	0.264	0.209	156	395	67	67	-2.054	13	54	12	55	-50
2	3	7	"PFF0010"	"F1021_1"	6740	20880	150	809	790	227	98	99	15	100	100	0	1945	1850	516	132	134	19	100	100	0	0.392	0.403	0.400	0.400	1.256	0.390	0.928	156	387	2524	2410	-1.350	711	1813	692	1718	0
2	4	7	"PFF0012"	"F1021_3"	6930	20880	140	858	869	221	98	99	16	100	100	0	1925	1927	511	131	132	19	100	100	0	0.424	0.429	0.431	0.429	1.248	0.412	0.930	156	369	2554	2567	-1.239	760	1794	771	1796	0
2	5	7	"PFF0016"	"F10318_1"	7120	20890	150	166	168	40	96	97	17	90	81	0	425	437	109	129	133	23	100	100	0	0.236	0.234	0.229	0.210	1.729	0.244	0.714	156	411	366	380	-2.080	70	296	72	308	0
2	6	7	"PFF0020"	"F10626_1"	7310	20880	140	426	421	135	92	94	16	100	99	0	512	519	148	127	130	21	100	100	0	0.868	0.839	0.844	0.817	1.360	0.836	0.898	156	393	719	721	-0.205	334	385	329	392	0
2	7	7	"PFF0043"	"F11007_3"	7480	20890	150	99	99	16	91	94	17	28	5	0	180	183	34	125	128	20	87	67	0	0.145	0.138	0.290	0.234	2.807	0.130	0.079	156	387	63	66	-2.781	8	55	8	58	-50
2	8	7	"PFF0046"	"F11089_1"	7680	20880	150	386	398	102	90	93	21	100	100	0	531	521	128	126	129	33	100	98	0	0.731	0.780	0.780	0.780	1.339	0.753	0.892	156	445	701	703	-0.452	296	405	308	395	0
2	9	7	"PFF0054"	"F11484_1"	7880	20890	150	169	169	45	91	94	20	87	78	0	452	447	130	124	127	33	100	97	0	0.238	0.241	0.230	0.225	1.638	0.248	0.793	156	430	406	401	-2.072	78	328	78	323	0
2	10	7	"PFF0057"	"F1150_5"	8060	20900	150	112	112	23	94	95	15	55	30	0	161	164	31	125	127	20	66	42	0	0.500	0.462	0.632	0.682	3.054	0.520	0.299	156	418	54	57	-1.000	18	36	18	39	-50
2	11	7	"PFF0059"	"F11570_1"	8250	20890	140	334	325	106	94	95	14	98	96	0	620	621	187	126	128	20	100	100	0	0.486	0.467	0.477	0.430	1.586	0.467	0.887	156	445	734	726	-1.041	240	494	231	495	0
2	12	7	"PFF0063"	"F11624_1"	8450	20890	140	266	270	73	94	96	14	99	99	0	405	414	94	126	129	21	100	100	0	0.616	0.611	0.610	0.580	1.421	0.617	0.856	156	432	451	464	-0.698	172	279	176	288	0
2	13	7	"PFF0697"	"F3247_2"	8620	20910	150	79	81	18	94	95	15	8	0	0	126	127	21	128	131	20	16	2	0	7.500	13.000	1.265	1.111	3.387	0.537	0.065	156	452	-17	-14	2.907	-15	-2	-13	-1	-50
2	14	7	"PFF0700"	"F32494_1"	8820	20880	150	4436	4782	1739	93	94	15	100	100	0	4208	4431	1591	128	129	19	100	100	0	1.064	1.090	1.084	1.088	1.266	1.076	0.925	156	454	8423	8992	0.090	4343	4080	4689	4303	0
2	15	7	"PFF0702"	"F3277_1"	9020	20880	150	621	617	210	94	95	14	100	100	0	1082	1064	336	126	126	19	100	100	0	0.551	0.558	0.558	0.543	1.321	0.555	0.918	156	425	1483	1461	-0.859	527	956	523	938	0
2	16	7	"PFF0706"	"F32922_1"	9210	20880	140	336	334	84	94	94	14	100	99	0	429	438	107	126	128	21	100	100	0	0.799	0.769	0.767	0.759	1.367	0.748	0.857	156	396	545	552	-0.324	242	303	240	312	0
2	17	7	"PFF0708"	"F33056_1"	9390	20880	150	283	282	64	93	93	15	100	100	0	734	746	193	127	130	22	100	100	0	0.313	0.305	0.303	0.304	1.330	0.292	0.897	156	455	797	808	-1.676	190	607	189	619	0
2	18	7	"PFF0711"	"F33107_1"	9570	20890	150	62	67	17	93	94	16	3	1	0	100	105	21	124	126	21	4	1	0	1.292	1.368	1.128	1.113	2.163	0.807	0.179	156	462	-55	-45	0.369	-31	-24	-26	-19	-50
2	19	7	"PFF0740"	"F34425_1"	9770	20880	140	509	500	105	93	94	15	100	100	0	644	643	134	125	126	18	100	100	0	0.802	0.786	0.793	0.789	1.258	0.765	0.909	156	408	935	925	-0.319	416	519	407	518	0
2	20	7	"PFF0742"	"F34449_1"	9950	20890	150	88	88	15	90	92	14	12	5	0	145	149	25	125	126	19	50	21	0	-0.100	-0.083	0.431	0.402	4.110	0.102	0.011	156	465	18	22	Error	-2	20	-2	24	-50
2	21	7	"PFF0744"	"F34605_1"	10150	20880	140	239	241	61	89	91	13	99	98	0	308	306	68	121	123	18	100	100	0	0.802	0.822	0.817	0.787	1.451	0.810	0.833	156	433	337	337	-0.318	150	187	152	185	0
2	22	7	"PFF0749"	"F34859_1"	10330	20900	150	83	85	18	86	87	14	20	5	0	127	128	19	119	121	18	31	8	0	-0.375	-0.111	0.887	0.957	3.446	0.374	0.037	156	668	5	8	Error	-3	8	-1	9	-50
2	1	8	"PFF0757"	"F35105_1"	6360	21080	140	123	123	23	97	97	16	64	37	0	253	260	51	129	131	20	98	98	0	0.210	0.198	0.214	0.191	2.054	0.202	0.343	156	640	150	157	-2.254	26	124	26	131	0
2	2	8	"PFF0759"	"F35197_1"	6540	21070	160	1157	1114	298	101	102	16	100	100	0	1933	1826	540	134	136	21	100	100	0	0.587	0.599	0.609	0.626	1.426	0.585	0.943	208	479	2855	2705	-0.769	1056	1799	1013	1692	0
2	3	8	"PFF0791"	"F35823_1"	6740	21070	140	269	272	51	99	100	16	100	100	0	471	469	81	135	135	21	100	100	0	0.506	0.518	0.528	0.510	1.309	0.511	0.886	156	400	506	507	-0.983	170	336	173	334	0
2	4	8	"PFF0796"	"F36083_1"	6930	21080	140	342	330	81	97	98	14	98	98	0	660	667	138	132	133	19	100	100	0	0.464	0.436	0.447	0.417	1.455	0.435	0.886	156	408	773	768	-1.108	245	528	233	535	0
2	5	8	"PFF0798"	"F36120_1"	7110	21080	140	116	115	18	91	92	15	67	32	0	220	223	44	125	126	19	98	93	0	0.263	0.245	0.250	0.241	2.220	0.242	0.359	156	459	120	122	-1.926	25	95	24	98	0
2	6	8	"PFF0804"	"F36356_4"	7320	21080	150	265	260	74	88	89	15	98	96	0	926	936	245	121	122	17	100	100	0	0.220	0.211	0.217	0.198	1.428	0.216	0.888	156	444	982	987	-2.185	177	805	172	815	0
2	7	8	"PFF0808"	"F36374_1"	7500	21070	150	750	751	222	90	93	18	100	100	0	948	920	258	126	127	19	100	100	0	0.803	0.832	0.817	0.826	1.235	0.813	0.917	156	394	1482	1455	-0.317	660	822	661	794	0
2	8	8	"PFF0813"	"F36383_1"	7690	21070	150	222	222	58	94	97	22	96	92	0	460	451	114	128	131	33	100	100	0	0.386	0.396	0.387	0.378	1.383	0.386	0.784	156	439	460	451	-1.375	128	332	128	323	0
2	9	8	"PFF0836"	"F37362_1"	7880	21070	140	1818	1793	577	94	96	19	100	100	0	954	944	273	128	130	33	100	100	0	2.087	2.082	2.132	2.067	1.232	2.132	0.922	156	412	2550	2515	1.062	1724	826	1699	816	0
2	10	8	"PFF0842"	"F37536_1"	8070	21070	140	190	191	48	94	95	14	96	92	0	417	411	111	131	132	21	100	100	0	0.336	0.346	0.349	0.324	1.600	0.337	0.801	156	385	382	377	-1.575	96	286	97	280	0
2	11	8	"PFF0844"	"F37871_2"	8260	21070	140	298	298	79	94	95	14	100	99	0	516	513	126	129	131	21	100	100	0	0.527	0.531	0.540	0.512	1.347	0.528	0.884	156	413	591	588	-0.924	204	387	204	384	0
2	12	8	"PFF0850"	"F38025_1"	8450	21070	140	372	382	86	96	96	14	100	100	0	616	635	139	129	132	21	100	100	0	0.567	0.565	0.574	0.560	1.263	0.546	0.893	156	441	763	792	-0.819	276	487	286	506	0
2	13	8	"PFF0854"	"F38531_3"	8650	21080	130	115	118	23	96	96	15	56	32	0	178	181	30	131	134	21	84	56	0	0.404	0.440	0.505	0.431	2.622	0.444	0.308	120	395	66	72	-1.307	19	47	22	50	0
2	14	8	"PFF0857"	"F38658_1"	8830	21070	140	793	806	234	94	96	15	100	100	0	571	581	161	132	133	19	100	100	0	1.592	1.586	1.612	1.604	1.252	1.580	0.910	156	411	1138	1161	0.671	699	439	712	449	0
2	15	8	"PFF1501"	"F59165_1"	9010	21070	140	227	228	48	98	98	14	99	98	0	318	326	71	132	133	20	100	100	0	0.694	0.670	0.665	0.645	1.648	0.634	0.790	156	445	315	324	-0.528	129	186	130	194	0
2	16	8	"PFF1503"	"F59212_1"	9210	21070	150	690	667	166	98	99	15	100	100	0	506	511	103	133	134	22	100	100	0	1.587	1.505	1.488	1.485	1.298	1.527	0.918	156	500	965	947	0.666	592	373	569	378	0
2	17	8	"PFF1507"	"F59325_1"	9400	21090	120	92	93	17	96	97	14	14	8	0	198	201	42	131	134	23	90	66	0	-0.060	-0.043	0.137	0.130	2.958	0.036	0.007	120	397	63	67	Error	-4	67	-3	70	0
2	18	8	"PFF1515"	"F59681_5"	9580	21090	150	79	81	18	96	97	14	7	2	0	111	113	22	127	130	21	5	1	0	1.063	1.071	0.961	0.959	2.859	0.582	0.134	156	437	-33	-29	0.087	-17	-16	-15	-14	-50
2	19	8	"PFF1523"	"F60089_1"	9770	21090	150	58	67	23	93	95	14	10	2	0	96	103	22	125	127	18	6	1	0	1.207	1.182	1.179	1.207	1.961	0.957	0.336	156	402	-64	-48	0.271	-35	-29	-26	-22	-50
2	20	8	"PFF1525"	"F60196_1"	9950	21080	150	63	70	21	92	95	20	5	0	0	101	106	22	128	130	24	4	0	0	1.074	1.000	1.000	1.024	2.076	0.847	0.402	156	439	-56	-44	0.103	-29	-27	-22	-22	-50
2	21	8	"PFF1565"	"F62141_1"	10150	21070	140	3208	3148	897	92	96	21	100	100	0	1627	1634	396	127	131	25	100	100	0	2.077	2.028	2.060	2.001	1.219	2.090	0.936	156	418	4616	4563	1.055	3116	1500	3056	1507	0
2	22	8	"PFF1569"	"F62233_2"	10340	21070	140	260	266	65	86	87	14	98	98	0	178	180	34	119	121	18	92	77	0	2.949	2.951	3.201	3.141	1.793	2.989	0.609	156	595	233	241	1.560	174	59	180	61	0
2	1	9	"PFF1573"	"F62329_1"	6330	21280	150	93	94	18	91	92	16	21	5	0	121	125	23	127	128	20	16	7	0	-0.333	-1.500	0.700	0.720	3.570	0.336	0.044	156	795	-4	1	Error	2	-6	3	-2	-50
2	2	9	"PFF1576"	"F62396_2"	6560	21270	130	103	104	20	99	101	16	28	8	0	205	209	35	134	136	21	94	81	0	0.056	0.067	0.217	0.193	2.272	0.138	0.070	120	491	75	80	-4.150	4	71	5	75	0
2	3	9	"PFF1579"	"F62610_1"	6740	21260	140	215	217	47	98	99	16	99	93	0	364	367	83	134	135	21	100	99	0	0.509	0.511	0.510	0.491	1.528	0.480	0.777	156	451	347	352	-0.975	117	230	119	233	0
2	4	9	"PFF1581"	"F62610_13"	6930	21270	140	243	235	56	93	91	19	96	95	0	386	388	84	127	126	23	100	100	0	0.579	0.544	0.558	0.517	1.527	0.550	0.846	156	398	409	403	-0.788	150	259	142	261	0
2	5	9	"PFF1628"	"F63860_1"	7090	21280	150	67	69	13	80	81	17	3	0	0	106	107	16	114	115	21	5	0	0	1.625	1.571	1.000	1.029	2.586	0.706	0.210	156	441	-21	-18	0.700	-13	-8	-11	-7	-50
2	6	9	"PFF1634"	"F64095_1"	7290	21270	140	223	221	47	84	84	15	100	100	0	440	444	91	119	120	19	100	100	0	0.433	0.422	0.415	0.414	1.338	0.397	0.829	156	466	460	462	-1.207	139	321	137	325	0
2	7	9	"PFF1641"	"F64252_1"	7480	21260	140	271	262	76	89	92	15	97	95	0	191	200	49	127	128	19	85	74	0	2.844	2.370	2.420	2.578	1.825	2.231	0.644	156	424	246	246	1.508	182	64	173	73	0
2	8	9	"PFF1644"	"F64347_2"	7670	21260	140	169	171	36	95	96	15	94	89	0	434	430	104	131	133	20	100	100	0	0.244	0.254	0.250	0.233	1.698	0.243	0.756	156	435	377	375	-2.034	74	303	76	299	0
2	9	9	"PFF1647"	"F6440_2"	7860	21270	140	687	642	203	98	98	14	100	100	0	1573	1522	470	134	135	20	100	100	0	0.409	0.392	0.393	0.374	1.344	0.387	0.932	156	435	2028	1932	-1.289	589	1439	544	1388	0
2	10	9	"PFF1652"	"F64735_1"	8050	21270	140	1306	1255	394	91	90	19	100	100	0	1794	1824	491	130	129	24	100	100	0	0.730	0.687	0.710	0.664	1.343	0.694	0.936	156	444	2879	2858	-0.454	1215	1664	1164	1694	0
2	11	9	"PFF1680"	"F65658_4"	8240	21260	140	963	869	269	83	82	20	100	99	0	751	702	196	118	120	25	99	98	0	1.390	1.346	1.383	1.341	1.608	1.365	0.923	156	471	1513	1370	0.475	880	633	786	584	0
2	12	9	"PFF1682"	"F65704_1"	8430	21280	150	99	99	18	91	90	20	23	3	0	143	145	26	125	126	23	43	15	0	0.444	0.400	0.714	0.747	3.336	0.499	0.205	156	510	26	28	-1.170	8	18	8	20	-50
2	13	9	"PFF1687"	"F66126_1"	8620	21270	150	148	143	34	97	98	14	80	69	0	237	239	52	132	134	20	92	90	0	0.486	0.430	0.471	0.434	2.110	0.463	0.635	156	474	156	153	-1.042	51	105	46	107	0
2	14	9	"PFF1693"	"F66450_1"	8810	21260	140	366	354	95	97	98	14	100	99	0	408	401	103	134	135	19	99	98	0	0.982	0.963	0.960	0.966	1.419	0.937	0.888	156	405	543	524	-0.027	269	274	257	267	0
2	15	9	"PFF1696"	"F66665_1"	9000	21260	140	3759	3564	1063	99	100	14	100	100	0	2591	2440	727	135	137	20	100	99	0	1.490	1.503	1.511	1.537	1.363	1.490	0.950	156	412	6116	5770	0.576	3660	2456	3465	2305	0
2	16	9	"PFF1698"	"F66828_1"	9190	21280	150	134	143	38	100	100	15	72	53	0	155	159	33	137	138	20	44	23	0	1.889	1.955	1.771	1.673	3.119	1.307	0.298	156	425	52	65	0.918	34	18	43	22	-50
2	17	9	"PFI0357"	"I4256_1"	9380	21260	150	111	114	24	98	99	14	44	30	0	261	266	57	135	136	20	97	93	0	0.103	0.122	0.158	0.152	2.310	0.128	0.201	156	419	139	147	-3.277	13	126	16	131	0
2	18	9	"PFI0360"	"I4355_3"	9580	21270	140	276	270	62	97	98	13	99	97	0	455	454	103	132	133	19	100	100	0	0.554	0.537	0.556	0.520	1.439	0.524	0.868	156	363	502	495	-0.852	179	323	173	322	0
2	19	9	"PFI0362"	"I4394_2"	9760	21260	140	525	526	117	97	97	13	100	100	0	484	487	103	131	131	19	100	100	0	1.212	1.205	1.240	1.209	1.259	1.197	0.909	156	335	781	785	0.278	428	353	429	356	0
2	20	9	"PFI0367"	"I4500_1"	9950	21270	150	156	156	40	97	99	21	82	65	0	336	334	79	131	134	24	100	98	0	0.288	0.291	0.300	0.266	1.896	0.305	0.688	156	404	264	262	-1.797	59	205	59	203	0
2	21	9	"PFI0369"	"I4547_2"	10150	21260	150	341	334	79	95	98	20	100	99	0	602	590	137	131	134	25	100	100	0	0.522	0.521	0.523	0.510	1.321	0.507	0.895	156	472	717	698	-0.937	246	471	239	459	0
2	22	9	"PFI0371"	"I4582_1"	10330	21260	140	241	246	50	88	89	15	100	99	0	346	354	65	122	124	20	100	100	0	0.683	0.681	0.679	0.666	1.378	0.658	0.844	156	612	377	390	-0.550	153	224	158	232	0
2	1	10	"PFI0397"	"I5035_1"	6340	21460	150	90	93	18	91	92	15	19	7	0	109	111	22	125	126	18	8	3	0	0.063	-0.143	0.544	0.608	3.291	0.283	0.032	156	716	-17	-12	-4.000	-1	-16	2	-14	-50
2	2	10	"PFI0404"	"I5222_1"	6540	21460	140	425	413	119	99	99	14	100	99	0	537	553	141	132	133	19	100	100	0	0.805	0.746	0.776	0.720	1.390	0.756	0.892	156	452	731	735	-0.313	326	405	314	421	0
2	3	10	"PFI0407"	"I5252_1"	6730	21460	140	131	137	30	98	99	14	80	56	0	240	246	55	131	133	19	98	94	0	0.303	0.339	0.348	0.315	2.043	0.345	0.522	156	430	142	154	-1.724	33	109	39	115	0
2	4	10	"PFI0409"	"I5362_4"	6920	21450	130	229	221	51	87	86	19	100	96	0	343	337	61	118	119	22	100	100	0	0.631	0.612	0.596	0.583	1.388	0.624	0.826	120	413	367	353	-0.664	142	225	134	219	0
2	5	10	"PFI0418"	"I5700_1"	7110	21460	130	161	842	2437	72	74	14	100	100	0	366	1858	5416	108	111	20	100	100	0	0.345	0.440	0.365	0.358	1.794	0.394	0.684	120	444	347	2520	-1.535	89	258	770	1750	0
2	6	10	"PFI0423"	"I5893_2"	7300	21460	140	182	180	38	82	82	16	96	94	0	252	250	44	119	120	21	100	99	0	0.752	0.748	0.764	0.722	1.613	0.742	0.766	156	470	233	229	-0.411	100	133	98	131	0
2	7	10	"PFI0448"	"I6567_2"	7490	21460	140	669	655	197	89	91	14	100	100	0	1233	1237	350	125	126	19	100	100	0	0.523	0.509	0.529	0.496	1.383	0.504	0.914	156	454	1688	1678	-0.934	580	1108	566	1112	0
2	8	10	"PFI0451"	"I6639_1"	7680	21450	140	315	297	72	93	94	14	99	99	0	326	327	71	130	131	20	100	100	0	1.133	1.036	1.030	1.000	1.609	1.025	0.808	156	452	418	401	0.180	222	196	204	197	0
2	9	10	"PFI0457"	"I6658_1"	7870	21460	140	263	255	72	97	97	15	96	94	0	527	513	134	136	138	19	99	99	0	0.425	0.419	0.417	0.403	1.562	0.420	0.829	156	418	557	535	-1.236	166	391	158	377	0
2	10	10	"PFI0459"	"I6658_3"	8060	21450	140	336	328	99	93	91	20	98	95	0	473	465	134	128	128	24	99	98	0	0.704	0.697	0.719	0.674	1.499	0.683	0.891	156	420	588	572	-0.506	243	345	235	337	0
2	11	10	"PFI0461"	"I6724_2"	8250	21460	130	279	275	63	85	83	21	100	98	0	607	603	134	118	118	24	100	100	0	0.397	0.392	0.391	0.381	1.329	0.384	0.869	120	436	683	675	-1.334	194	489	190	485	0
2	12	10	"PFI0465"	"I6851_2"	8440	21450	130	224	215	63	93	92	19	91	88	0	211	209	53	129	128	25	82	68	0	1.598	1.525	1.544	1.593	1.846	1.329	0.706	120	452	213	202	0.676	131	82	122	80	0
2	13	10	"PFI0492"	"I7697_2"	8650	21450	150	244	234	57	98	99	14	96	93	0	329	326	77	135	137	21	98	96	0	0.753	0.712	0.712	0.669	1.703	0.696	0.819	156	489	340	327	-0.410	146	194	136	191	0
2	14	10	"PFI0498"	"I7884_1"	8840	21450	150	155	148	37	98	100	14	83	75	0	253	245	62	136	137	18	91	85	0	0.487	0.459	0.493	0.489	1.892	0.445	0.613	156	445	174	159	-1.037	57	117	50	109	0
2	15	10	"PFI0501"	"I8013_1"	9030	21450	140	141	140	30	102	103	15	77	60	0	287	281	63	136	139	19	94	93	0	0.258	0.262	0.271	0.272	2.080	0.265	0.499	156	380	190	183	-1.953	39	151	38	145	0
2	16	10	"PFI0504"	"I8083_1"	9210	21450	140	1401	1383	447	102	103	16	100	100	0	1856	1830	614	139	140	20	100	100	0	0.757	0.758	0.757	0.760	1.290	0.740	0.939	156	388	3016	2972	-0.402	1299	1717	1281	1691	0
2	17	10	"PFI0510"	"I8305_1"	9400	21450	140	933	911	306	103	104	17	100	100	0	908	875	263	139	140	21	100	100	0	1.079	1.098	1.109	1.079	1.306	1.097	0.925	156	441	1599	1544	0.110	830	769	808	736	0
2	18	10	"PFI0513"	"I8332_1"	9590	21450	140	359	372	130	107	111	23	99	97	0	448	476	165	141	145	30	98	97	0	0.821	0.791	0.770	0.792	1.473	0.771	0.886	156	432	559	600	-0.285	252	307	265	335	0
2	19	10	"PFJ0455"	"J53_17"	9790	21450	150	535	519	166	107	111	24	100	100	0	861	874	273	141	147	31	100	100	0	0.594	0.562	0.560	0.548	1.306	0.559	0.901	156	426	1148	1145	-0.750	428	720	412	733	0
2	20	10	"PFJ0457"	"J53_21"	9970	21450	150	2904	2698	992	99	102	17	100	100	0	1131	1101	382	133	136	21	100	99	0	2.811	2.685	2.684	2.711	1.372	2.726	0.925	156	416	3803	3567	1.491	2805	998	2599	968	0
2	21	10	"PFJ0459"	"J53_23"	10150	21470	150	88	89	16	97	98	15	10	2	0	115	117	21	131	133	21	7	0	0	0.563	0.571	0.615	0.595	2.978	0.193	0.021	156	471	-25	-22	-0.830	-9	-16	-8	-14	-50
2	22	10	"PFJ0463"	"J53_29"	10360	21450	140	1110	1089	351	90	91	15	100	100	0	1687	1620	454	123	125	21	100	100	0	0.652	0.667	0.670	0.641	1.346	0.671	0.932	156	696	2584	2496	-0.617	1020	1564	999	1497	0
2	1	11	"PFJ0468"	"J53_37"	6370	21640	140	166	164	39	94	94	15	89	84	0	243	242	53	127	128	19	94	90	0	0.621	0.609	0.597	0.573	1.876	0.582	0.666	156	583	188	185	-0.688	72	116	70	115	0
2	2	11	"PFJ0472"	"J53_41"	6560	21640	140	337	318	83	99	100	15	96	95	0	740	713	188	130	133	20	100	100	0	0.390	0.376	0.365	0.363	1.494	0.366	0.861	156	400	848	802	-1.358	238	610	219	583	0
2	3	11	"PFJ0495"	"J564_1"	6750	21640	150	1606	1442	384	97	97	16	100	100	0	1426	1299	336	129	131	20	100	100	0	1.163	1.150	1.148	1.135	1.311	1.149	0.934	156	490	2806	2515	0.218	1509	1297	1345	1170	0
2	4	11	"PFJ0497"	"J564_3"	6940	21640	140	2200	2124	642	87	88	17	100	100	0	999	987	297	120	123	21	100	100	0	2.404	2.349	2.352	2.389	1.317	2.369	0.936	156	514	2992	2904	1.265	2113	879	2037	867	0
2	5	11	"PFJ0500"	"J56_7"	7120	21660	150	92	94	17	82	83	16	37	14	0	150	152	29	119	120	21	65	41	0	0.323	0.364	0.432	0.402	3.121	0.328	0.182	156	495	41	45	-1.632	10	31	12	33	-50
2	6	11	"PFJ0503"	"J583_1"	7320	21650	150	85	87	18	88	88	15	20	3	0	118	119	23	125	126	20	14	1	0	0.429	0.167	0.727	0.780	2.760	0.395	0.106	156	431	-10	-7	-1.222	-3	-7	-1	-6	-50
2	7	11	"PFJ0506"	"J587_3"	7500	21660	150	91	91	20	90	91	14	29	6	0	126	125	21	125	125	18	21	6	0	1.000	100000.000	1.000	1.214	3.562	0.382	0.038	156	406	2	1	0.000	1	1	1	0	-50
2	8	11	"PFJ0508"	"J587_5"	7690	21650	150	89	90	14	92	93	13	12	3	0	124	124	20	127	129	19	13	0	0	1.000	0.667	0.600	0.671	3.904	0.076	0.004	156	428	-6	-5	0.000	-3	-3	-2	-3	-50
2	9	11	"PFJ0527"	"J647_6"	7890	21640	140	983	915	282	95	96	14	100	100	0	921	888	260	133	134	19	100	100	0	1.127	1.086	1.083	1.070	1.298	1.080	0.922	156	454	1676	1575	0.172	888	788	820	755	0
2	10	11	"PFJ0531"	"J64_1"	8090	21640	140	295	289	85	98	98	14	97	94	0	494	477	136	133	134	19	99	96	0	0.546	0.555	0.572	0.530	1.547	0.552	0.872	156	453	558	535	-0.874	197	361	191	344	0
2	11	11	"PFJ0533"	"J64_3"	8270	21640	140	348	332	99	97	98	14	100	98	0	387	370	92	131	132	18	98	96	0	0.980	0.983	0.992	0.954	1.522	0.992	0.880	156	462	507	474	-0.028	251	256	235	239	0
2	12	11	"PFJ0536"	"J65_10"	8460	21640	140	568	548	166	97	99	14	100	99	0	739	740	218	133	136	21	100	100	0	0.777	0.743	0.752	0.723	1.387	0.732	0.908	156	491	1077	1058	-0.364	471	606	451	607	0
2	13	11	"PFJ0538"	"J65_12"	8640	21660	150	91	90	16	99	100	15	5	1	0	138	138	24	136	138	21	16	5	0	-4.000	-4.500	0.865	0.880	3.037	0.207	0.025	156	481	-6	-7	Error	-8	2	-9	2	-50
2	14	11	"PFJ0540"	"J65_2"	8840	21640	140	495	481	140	101	102	15	100	98	0	581	577	150	138	140	21	100	100	0	0.889	0.866	0.893	0.838	1.421	0.869	0.898	156	477	837	819	-0.169	394	443	380	439	0
2	15	11	"PFJ0567"	"J71_12"	9030	21640	140	198	195	48	104	105	15	91	88	0	282	276	68	142	143	21	94	89	0	0.671	0.679	0.653	0.662	1.556	0.649	0.779	156	423	234	225	-0.575	94	140	91	134	0
2	16	11	"PFJ0569"	"J71_2"	9210	21650	150	72	75	17	105	106	15	1	0	0	102	108	22	142	142	20	1	0	0	0.825	0.882	0.875	0.873	1.897	0.618	0.318	156	385	-73	-64	-0.278	-33	-40	-30	-34	-50
2	17	11	"PFJ0571"	"J71_6"	9390	21660	150	77	81	20	108	109	17	1	0	0	106	112	29	143	144	22	5	3	0	0.838	0.871	0.775	0.732	2.440	0.712	0.330	156	428	-68	-58	-0.255	-31	-37	-27	-31	-50
2	18	11	"PFJ0573"	"J71_9"	9590	21630	150	26447	24270	8220	113	117	23	100	100	0	23606	21585	7969	149	154	30	99	99	0	1.123	1.127	1.103	1.168	1.556	1.091	0.945	156	531	49791	45593	0.167	26334	23457	24157	21436	0
2	19	11	"PFJ0576"	"J73_13"	9780	21640	130	276	264	68	114	117	24	93	89	0	325	316	72	148	153	31	94	91	0	0.915	0.893	0.905	0.897	1.726	0.881	0.793	120	512	339	318	-0.128	162	177	150	168	0
2	20	11	"PFJ0578"	"J73_15"	9980	21640	140	1454	1471	564	105	106	18	100	100	0	1873	1856	653	139	140	22	100	100	0	0.778	0.796	0.809	0.768	1.357	0.804	0.937	156	473	3083	3083	-0.362	1349	1734	1366	1717	0
2	21	11	"PFK0742"	"Ks1964_2"	10160	21660	150	65	71	19	100	101	16	2	0	0	112	117	27	138	137	20	10	0	0	1.346	1.381	1.086	1.257	2.413	0.937	0.229	156	475	-61	-50	0.429	-35	-26	-29	-21	-50
2	22	11	"PFK0745"	"Ks1_2"	10360	21640	140	260	251	60	94	95	16	98	97	0	466	462	113	130	132	20	99	98	0	0.494	0.473	0.469	0.467	1.474	0.457	0.863	156	660	502	489	-1.017	166	336	157	332	0
2	1	12	"PFK0752"	"Ks202_6"	6380	21830	140	1062	1022	359	93	94	15	100	100	0	1515	1491	493	132	132	19	100	100	0	0.701	0.684	0.703	0.665	1.375	0.682	0.939	156	644	2352	2288	-0.513	969	1383	929	1359	0
2	2	12	"PFK0755"	"Ks202_9"	6560	21830	140	247	239	60	97	98	15	96	94	0	320	317	80	133	135	20	97	95	0	0.802	0.772	0.798	0.777	1.551	0.743	0.828	156	456	337	326	-0.318	150	187	142	184	0
2	3	12	"PFK0757"	"Ks206_2"	6740	21860	150	71	72	15	94	94	16	1	0	0	107	112	20	131	133	21	3	0	0	0.958	1.158	1.000	0.883	2.337	0.508	0.107	156	457	-47	-41	-0.061	-23	-24	-22	-19	-50
2	4	12	"PFK0760"	"Ks210_1"	6930	21860	150	94	96	16	89	90	16	30	7	0	149	150	31	126	128	21	52	26	0	0.217	0.292	0.455	0.443	2.759	0.336	0.158	156	495	28	31	-2.202	5	23	7	24	-50
2	5	12	"PFK0786"	"Ks225_7"	7140	21830	140	121	121	24	91	92	17	72	38	0	252	247	49	126	129	29	94	89	0	0.238	0.248	0.252	0.242	2.096	0.259	0.434	156	469	156	151	-2.070	30	126	30	121	0
2	6	12	"PFK0793"	"Ks2300_1"	7320	21850	150	95	97	17	94	95	16	23	6	0	143	148	24	129	132	29	32	5	0	0.071	0.158	0.773	0.649	3.008	0.245	0.048	156	372	15	22	-3.807	1	14	3	19	-50
2	7	12	"PFK0795"	"Ks2345_1"	7510	21830	140	1402	1386	435	92	94	14	100	100	0	947	916	285	128	129	17	100	100	0	1.600	1.642	1.656	1.675	1.300	1.626	0.931	156	327	2129	2082	0.678	1310	819	1294	788	0
2	8	12	"PFK0799"	"Ks244_1"	7700	21830	140	573	546	148	95	96	14	100	100	0	486	468	122	130	131	18	98	98	0	1.343	1.334	1.319	1.365	1.482	1.320	0.893	156	382	834	789	0.425	478	356	451	338	0
2	9	12	"PFK0802"	"Ks244_3"	7890	21830	140	598	601	178	96	97	14	100	100	0	482	482	141	133	135	20	100	98	0	1.438	1.447	1.463	1.502	1.392	1.410	0.911	156	426	851	854	0.524	502	349	505	349	0
2	10	12	"PFK0804"	"Ks244_8"	8080	21850	150	85	87	19	99	99	14	7	2	0	157	161	30	134	136	20	55	32	0	-0.609	-0.444	0.863	0.870	4.129	44.156	0.001	156	437	9	15	Error	-14	23	-12	27	-50
2	11	12	"PFK0825"	"Ks25_1"	8270	21830	140	161	161	36	98	98	15	87	83	0	265	269	62	135	136	20	96	92	0	0.485	0.470	0.507	0.454	1.813	0.455	0.717	156	448	193	197	-1.045	63	130	63	134	0
2	12	12	"PFK0827"	"Ks25_12"	8470	21840	130	107	107	20	97	97	15	35	17	0	219	224	49	136	137	21	91	87	0	0.120	0.114	0.191	0.194	2.856	0.135	0.132	120	381	93	98	-3.053	10	83	10	88	0
2	13	12	"PFK0830"	"Ks25_19"	8650	21830	140	270	265	63	99	99	16	98	96	0	556	555	132	138	139	21	100	100	0	0.409	0.398	0.408	0.380	1.492	0.392	0.858	156	371	589	583	-1.290	171	418	166	417	0
2	14	12	"PFK0834"	"Ks25_8"	8830	21850	150	86	87	18	100	101	15	6	1	0	182	184	44	140	142	22	63	46	0	-0.333	-0.295	0.581	0.379	4.568	7.156	0.068	156	421	28	31	Error	-14	42	-13	44	-50
2	15	12	"PFK0839"	"Ks266_15"	9030	21830	140	1220	1168	394	102	104	15	100	100	0	1111	1057	317	141	143	21	100	100	0	1.153	1.164	1.187	1.143	1.361	1.180	0.923	156	408	2088	1982	0.205	1118	970	1066	916	0
2	16	12	"PFK0841"	"Ks266_6"	9230	21830	150	707	670	198	104	105	15	100	100	0	905	904	250	141	142	20	100	100	0	0.789	0.742	0.757	0.720	1.338	0.744	0.931	156	342	1367	1329	-0.341	603	764	566	763	0
2	17	12	"PFK0858"	"Ks271_1"	9410	21830	140	629	635	210	106	107	16	100	100	0	968	1011	331	144	144	20	100	100	0	0.635	0.610	0.608	0.602	1.340	0.599	0.914	156	337	1347	1396	-0.656	523	824	529	867	0
2	18	12	"PFK0868"	"Ks2886_1"	9590	21850	150	66	72	20	107	110	20	0	0	0	103	111	29	145	148	25	4	1	0	0.976	1.029	0.893	0.899	1.766	0.776	0.399	156	428	-83	-69	-0.035	-41	-42	-35	-34	-50
2	19	12	"PFK0871"	"Ks291_5"	9780	21850	150	72	76	19	106	108	21	0	0	0	109	113	23	143	147	25	1	0	0	1.000	1.000	0.943	0.935	2.308	0.707	0.326	156	457	-68	-60	0.000	-34	-34	-30	-30	-50
2	20	12	"PFK0873"	"Ks291_8"	9960	21850	150	79	81	14	102	103	17	0	0	0	115	118	24	139	140	20	5	2	0	0.958	1.000	0.862	0.926	2.300	0.648	0.178	156	439	-47	-42	-0.061	-23	-24	-21	-21	-50
2	21	12	"PFK0878"	"Ks2_13"	10160	21850	150	64	71	21	100	101	15	5	1	0	96	103	24	142	140	19	1	0	0	0.783	0.744	0.780	0.760	1.822	0.794	0.385	156	441	-82	-68	-0.354	-36	-46	-29	-39	-50
2	22	12	"PFK0881"	"Ks2_9"	10360	21830	140	197	195	51	94	96	16	92	88	0	253	246	58	134	135	19	92	88	0	0.866	0.902	0.842	0.853	1.823	0.818	0.710	156	669	222	213	-0.208	103	119	101	112	0
2	1	13	"PFL0033"	"L1_66"	6370	22040	150	71	75	18	91	92	15	5	1	0	121	122	22	128	130	20	10	3	0	2.857	2.667	1.095	1.205	2.670	0.827	0.136	156	710	-27	-22	1.515	-20	-7	-16	-6	-50
2	2	13	"PFL0035"	"L1_7"	6560	22040	150	72	76	18	95	96	14	5	1	0	116	120	21	133	135	20	7	0	0	1.353	1.462	1.115	1.122	2.666	0.677	0.163	156	411	-40	-32	0.436	-23	-17	-19	-13	-50
2	3	13	"PFL0037"	"L1_72"	6750	22040	150	78	80	17	93	94	14	8	1	0	131	132	24	131	134	20	21	4	0	100000.000	-13.000	1.176	1.169	2.888	0.371	0.068	156	321	-15	-12	16.610	-15	0	-13	1	-50
2	4	13	"PFL0041"	"L1_79"	6920	22030	150	66	73	23	92	93	15	10	4	0	102	108	24	131	132	20	6	1	0	0.897	0.826	0.963	0.972	2.254	0.758	0.260	156	341	-55	-42	-0.158	-26	-29	-19	-23	-50
2	5	13	"PFL0043"	"L1_81"	7120	22040	150	101	102	19	94	95	17	29	9	0	137	141	22	128	131	28	23	3	0	0.778	0.615	0.962	0.880	3.956	0.327	0.220	156	469	16	21	-0.363	7	9	8	13	-50
2	6	13	"PFL0045"	"L1_83"	7330	22020	140	129	130	24	96	97	17	78	46	0	254	251	42	129	133	35	96	89	0	0.264	0.279	0.285	0.268	1.908	0.283	0.481	156	408	158	156	-1.921	33	125	34	122	0
2	7	13	"PFL0068"	"L2_117"	7490	22010	140	942	938	238	96	98	15	100	100	0	705	697	171	130	134	28	100	100	0	1.471	1.485	1.479	1.509	1.255	1.482	0.926	156	387	1421	1409	0.557	846	575	842	567	0
2	8	13	"PFL0070"	"L2_12"	7690	22010	140	860	812	172	98	99	15	100	100	0	1180	1132	200	132	133	20	100	100	0	0.727	0.714	0.728	0.700	1.232	0.717	0.949	156	458	1810	1714	-0.460	762	1048	714	1000	0
2	9	13	"PFL0072"	"L2_123"	7880	22010	130	137	139	24	96	97	15	87	70	0	174	181	38	136	137	21	70	45	0	1.079	0.956	1.049	1.065	3.209	0.669	0.338	120	430	79	88	0.110	41	38	43	45	0
2	10	13	"PFL0074"	"L2_127"	8070	22010	140	244	244	49	97	97	14	99	99	0	318	315	54	138	139	20	100	100	0	0.817	0.831	0.831	0.828	1.418	0.814	0.791	156	460	327	324	-0.292	147	180	147	177	0
2	11	13	"PFL0077"	"L2_135"	8260	22010	130	919	927	167	98	97	14	100	100	0	560	560	97	136	138	20	100	100	0	1.936	1.955	1.989	1.966	1.242	2.008	0.905	120	452	1245	1253	0.953	821	424	829	424	0
2	12	13	"PFL0079"	"L2_139"	8450	22010	140	177	187	44	97	98	16	98	94	0	354	366	79	136	137	20	100	100	0	0.367	0.391	0.391	0.366	1.531	0.389	0.777	156	435	298	320	-1.446	80	218	90	230	0
2	13	13	"PFL0101"	"L2_180"	8630	22010	140	253	258	62	98	99	15	100	99	0	363	371	90	138	138	20	99	99	0	0.689	0.687	0.671	0.692	1.474	0.660	0.857	156	437	380	393	-0.538	155	225	160	233	0
2	14	13	"PFL0104"	"L2_185"	8840	22010	120	143	141	22	96	98	14	93	77	0	168	176	32	138	139	20	67	39	0	1.567	1.184	1.382	1.453	2.256	0.826	0.339	120	400	77	83	0.648	47	30	45	38	0
2	15	13	"PFL0109"	"L2_193"	9010	22010	150	637	614	102	99	100	15	100	100	0	1153	1108	190	136	138	19	100	100	0	0.529	0.530	0.526	0.529	1.219	0.515	0.932	156	462	1555	1487	-0.919	538	1017	515	972	0
2	16	13	"PFL0111"	"L2_195"	9210	22010	140	109	109	20	99	100	15	36	14	0	227	228	41	135	137	19	98	89	0	0.109	0.108	0.188	0.180	2.554	0.130	0.122	156	434	102	103	-3.202	10	92	10	93	0
2	17	13	"PFL0113"	"L2_198"	9390	22020	150	90	92	16	100	101	15	8	1	0	180	180	34	136	138	20	73	51	0	-0.227	-0.182	0.250	0.280	4.112	15.619	0.011	156	389	34	36	Error	-10	44	-8	44	-50
2	18	13	"PFL0115"	"L2_20"	9580	22010	140	588	606	152	100	102	14	100	100	0	561	573	141	136	137	21	100	100	0	1.148	1.158	1.186	1.163	1.310	1.147	0.917	156	363	913	943	0.199	488	425	506	437	0
2	19	13	"PFL0135"	"L2_233"	9770	22020	150	92	92	16	99	101	16	6	1	0	148	148	24	136	137	21	33	8	0	-0.583	-0.583	0.813	0.701	4.196	0.080	0.003	156	353	5	5	Error	-7	12	-7	12	-50
2	20	13	"PFL0138"	"L2_238"	9960	22030	150	73	77	19	98	100	15	7	1	0	124	127	21	137	138	20	7	2	0	1.923	2.100	1.397	1.358	2.424	0.850	0.073	156	374	-38	-31	0.943	-25	-13	-21	-10	-50
2	21	13	"PFL0141"	"L2_248"	10150	22010	140	276	268	54	97	99	14	100	99	0	480	461	107	137	137	20	100	100	0	0.522	0.528	0.537	0.532	1.353	0.498	0.867	156	391	522	495	-0.938	179	343	171	324	0
2	22	13	"PFL0145"	"L2_259"	10340	22030	150	77	79	14	93	94	15	3	0	0	122	124	20	130	131	20	12	1	0	2.000	2.333	1.179	1.208	3.073	0.543	0.099	156	637	-24	-20	1.000	-16	-8	-14	-6	-50
2	1	14	"PFL0149"	"L2_268"	6360	22220	120	99	100	18	90	91	15	36	14	0	190	189	33	124	126	27	87	60	0	0.136	0.154	0.222	0.222	2.228	0.172	0.113	120	510	75	75	-2.874	9	66	10	65	0
2	2	14	"PFL0152"	"L2_277"	6550	22200	140	680	687	196	92	93	15	100	100	0	623	613	146	129	133	28	100	99	0	1.190	1.229	1.239	1.229	1.310	1.234	0.919	156	425	1082	1079	0.251	588	494	595	484	0
2	3	14	"PFM0408"	"M36520_1"	6750	22210	140	192	187	35	95	96	14	98	94	0	418	415	76	132	134	20	100	100	0	0.339	0.325	0.337	0.309	1.503	0.320	0.812	156	370	383	375	-1.560	97	286	92	283	0
2	4	14	"PFM0410"	"M36520_4"	6940	22210	140	141	141	26	96	96	15	87	70	0	257	262	49	131	132	20	98	96	0	0.357	0.344	0.344	0.318	1.922	0.327	0.610	156	328	171	176	-1.485	45	126	45	131	0
2	5	14	"PFM0413"	"M36754_16"	7110	22210	140	1458	1458	354	93	94	15	100	100	0	965	1000	238	128	129	20	100	100	0	1.631	1.565	1.610	1.565	1.266	1.573	0.932	156	418	2202	2237	0.706	1365	837	1365	872	0
2	6	14	"PFM0417"	"M36754_20"	7320	22220	150	100	99	16	96	99	18	16	1	0	112	115	22	130	134	28	5	0	0	-0.222	-0.200	0.514	0.525	3.047	0.149	0.028	156	527	-14	-12	Error	4	-18	3	-15	-50
2	7	14	"PFM0419"	"M36754_23"	7510	22210	140	520	522	131	97	99	15	100	100	0	655	661	167	132	136	28	100	99	0	0.809	0.803	0.825	0.804	1.342	0.795	0.914	156	431	946	954	-0.306	423	523	425	529	0
2	8	14	"PFM0422"	"M3675_2"	7700	22210	140	607	602	143	97	98	15	100	100	0	790	777	188	133	135	22	100	100	0	0.776	0.784	0.779	0.788	1.294	0.771	0.931	156	456	1167	1149	-0.365	510	657	505	644	0
2	9	14	"PFM0440"	"M3766_1"	7890	22210	140	373	375	89	97	98	15	100	100	0	875	890	217	135	135	20	100	100	0	0.373	0.368	0.372	0.362	1.277	0.359	0.913	156	475	1016	1033	-1.423	276	740	278	755	0
2	10	14	"PFM0442"	"M37744_2"	8070	22220	150	82	85	17	96	97	14	10	3	0	144	148	25	136	136	19	35	16	0	-1.750	-0.917	0.971	0.973	3.577	0.101	0.003	156	498	-6	1	Error	-14	8	-11	12	-50
2	11	14	"PFM0444"	"M37773_2"	8260	22220	150	79	81	17	97	98	15	6	0	0	126	129	28	137	138	20	12	2	0	1.636	2.000	1.000	1.075	2.620	0.383	0.052	156	548	-29	-24	0.710	-18	-11	-16	-8	-50
2	12	14	"PFM0446"	"M3777_1"	8450	22210	140	275	279	66	98	99	15	100	98	0	339	348	82	138	139	19	100	99	0	0.881	0.862	0.906	0.864	1.436	0.832	0.842	156	504	378	391	-0.183	177	201	181	210	0
2	13	14	"PFM0448"	"M37794_11"	8630	22210	140	314	320	78	97	98	15	100	99	0	320	321	60	138	139	20	99	98	0	1.192	1.219	1.224	1.200	1.538	1.239	0.811	156	546	399	406	0.254	217	182	223	183	0
2	14	14	"PFM0450"	"M37794_14"	8840	22220	150	76	78	17	96	96	14	7	1	0	103	111	28	137	139	21	5	2	0	0.588	0.692	0.683	0.675	2.190	0.425	0.207	156	605	-54	-44	-0.766	-20	-34	-18	-26	-50
2	15	14	"PFM0469"	"M38740_1"	9020	22220	150	67	71	17	97	97	14	3	0	0	106	111	24	136	139	21	5	1	0	1.000	1.040	0.910	0.977	2.178	0.545	0.200	156	531	-60	-51	0.000	-30	-30	-26	-25	-50
2	16	14	"PFM0472"	"M38757_4"	9210	22210	140	613	579	149	98	98	15	100	99	0	892	845	228	137	139	19	100	99	0	0.682	0.679	0.694	0.688	1.341	0.664	0.927	156	480	1270	1189	-0.552	515	755	481	708	0
2	17	14	"PFM0476"	"M38913_1"	9410	22210	140	1506	1470	446	101	102	17	100	100	0	1094	1064	260	139	141	21	100	100	0	1.471	1.480	1.502	1.432	1.404	1.536	0.922	156	455	2360	2294	0.557	1405	955	1369	925	0
2	18	14	"PFM0478"	"M38913_6"	9600	22210	140	751	723	196	104	106	16	100	100	0	707	718	170	140	142	22	100	100	0	1.141	1.071	1.081	1.054	1.275	1.085	0.930	156	428	1214	1197	0.190	647	567	619	578	0
2	19	14	"PFM0481"	"M38941_1"	9780	22210	140	525	525	154	101	103	16	100	99	0	500	486	129	137	139	20	99	98	0	1.168	1.215	1.217	1.229	1.333	1.210	0.928	156	415	787	773	0.224	424	363	424	349	0
2	20	14	"PFM0484"	"M38941_6"	9980	22210	140	137	136	26	99	100	15	76	60	0	289	287	52	135	137	20	99	99	0	0.247	0.243	0.259	0.225	2.141	0.236	0.449	156	438	192	189	-2.019	38	154	37	152	0
2	21	14	"PFM0510"	"M41547_1"	10170	22210	150	375	367	75	98	99	15	100	100	0	1338	1307	266	133	136	20	100	100	0	0.230	0.229	0.227	0.226	1.228	0.224	0.918	156	436	1482	1443	-2.121	277	1205	269	1174	0
2	22	14	"PFM0512"	"M41763_12"	10350	22210	140	1942	1746	455	93	94	14	100	100	0	1796	1716	345	130	132	20	100	100	0	1.110	1.042	1.060	1.002	1.318	1.063	0.953	156	641	3515	3239	0.150	1849	1666	1653	1586	0
2	1	15	"PFM0514"	"M41763_4"	6360	22410	150	65	69	17	87	88	14	7	1	0	114	115	22	121	124	26	7	1	0	3.143	3.000	1.316	1.425	3.227	0.651	0.111	156	766	-29	-24	1.652	-22	-7	-18	-6	-50
2	2	15	"PFM0516"	"M41776_1"	6560	22400	140	177	173	37	93	94	16	94	88	0	183	184	30	130	133	29	83	35	0	1.585	1.481	1.448	1.544	1.898	1.206	0.358	156	476	137	134	0.664	84	53	80	54	0
2	3	15	"PFM0524"	"M42658_1"	6760	22400	140	250	245	56	95	97	15	98	98	0	311	315	69	132	134	22	99	98	0	0.866	0.820	0.812	0.800	1.558	0.782	0.777	156	458	334	333	-0.208	155	179	150	183	0
2	4	15	"PFM0531"	"M42966_1"	6940	22400	140	801	790	272	93	94	14	100	100	0	774	773	234	129	131	20	100	100	0	1.098	1.082	1.107	1.047	1.410	1.096	0.910	156	405	1353	1341	0.134	708	645	697	644	0
2	5	15	"PFN0076"	"N128_81"	7130	22400	150	109	117	32	94	97	19	41	21	0	155	165	46	130	133	24	51	24	0	0.600	0.657	0.756	0.692	3.055	0.585	0.397	156	511	40	58	-0.737	15	25	23	35	-50
2	6	15	"PFN0079"	"N128_86"	7350	22400	100	128	129	29	99	103	20	61	30	0	173	175	35	131	136	26	63	35	0	0.690	0.682	0.800	0.736	2.611	0.475	0.260	80	360	71	74	-0.534	29	42	30	44	0
2	7	15	"PFN0082"	"N128_90"	7520	22400	140	207	202	44	98	100	16	97	91	0	424	412	93	132	135	22	99	98	0	0.373	0.371	0.374	0.346	1.539	0.369	0.832	156	413	401	384	-1.422	109	292	104	280	0
2	8	15	"PFN0084"	"N128_92"	7690	22400	140	182	192	36	99	100	15	98	98	0	460	467	105	136	138	23	99	99	0	0.256	0.281	0.285	0.275	1.418	0.272	0.806	156	415	407	424	-1.965	83	324	93	331	0
2	9	15	"PFN0086"	"N128_95"	7880	22400	140	184	184	34	99	100	15	98	96	0	450	449	99	135	136	21	100	100	0	0.270	0.271	0.275	0.259	1.569	0.261	0.777	156	444	400	399	-1.890	85	315	85	314	0
2	10	15	"PFN0090"	"N129_1"	8070	22420	150	67	74	19	97	98	16	3	0	0	108	113	22	131	131	20	7	0	0	1.304	1.278	1.134	1.191	2.403	0.715	0.197	156	420	-53	-41	0.383	-30	-23	-23	-18	-50
2	11	15	"PFN0105"	"N129_41"	8250	22410	150	114	120	31	100	101	17	43	23	0	164	172	47	136	138	21	56	33	0	0.500	0.556	0.575	0.549	2.813	0.519	0.370	156	491	42	56	-1.000	14	28	20	36	-50
2	12	15	"PFN0107"	"N129_48"	8460	22420	150	114	114	22	102	103	16	41	16	0	142	143	21	142	143	21	16	4	0	100000.000	12.000	1.048	1.081	3.163	0.661	0.008	156	474	12	13	16.610	12	0	12	1	-50
2	13	15	"PFN0109"	"N129_6"	8640	22420	150	79	82	17	99	100	16	2	0	0	120	122	19	138	140	20	1	0	0	1.111	1.063	1.000	1.146	2.892	0.785	0.083	156	454	-38	-33	0.152	-20	-18	-17	-16	-50
2	14	15	"PFN0112"	"N130_1"	8840	22420	150	77	79	15	97	98	16	2	0	0	109	112	22	136	138	21	3	0	0	0.741	0.750	0.710	0.719	2.212	0.455	0.160	156	498	-47	-42	-0.433	-20	-27	-18	-24	-50
2	15	15	"PFN0114"	"N130_17"	9040	22440	150	92	91	16	97	98	15	8	1	0	170	174	37	137	139	22	62	39	0	-0.152	-0.162	0.280	0.282	3.933	211.079	0.000	156	426	28	31	Error	-5	33	-6	37	-50
2	16	15	"PFN0116"	"N130_19"	9210	22400	140	536	536	141	100	101	15	100	100	0	592	591	141	138	140	20	99	99	0	0.960	0.962	0.985	0.971	1.453	0.971	0.908	156	412	890	889	-0.058	436	454	436	453	0
2	17	15	"PFN0134"	"N130_43"	9400	22400	140	50148	45073	11267	104	106	17	100	100	0	37370	33854	8921	143	145	21	100	100	0	1.344	1.334	1.350	1.368	1.323	1.328	0.953	156	470	87271	78680	0.427	50044	37227	44969	33711	0
2	18	15	"PFN0137"	"N130_46"	9600	22400	140	1562	1558	534	107	110	17	100	100	0	1671	1681	570	149	150	21	100	100	0	0.956	0.947	0.962	0.940	1.301	0.919	0.919	156	439	2977	2983	-0.065	1455	1522	1451	1532	0
2	19	15	"PFN0139"	"N130_5"	9790	22400	140	1482	1446	432	103	105	16	100	100	0	2535	2466	870	143	143	20	100	99	0	0.577	0.578	0.580	0.616	1.570	0.547	0.921	156	437	3771	3666	-0.795	1379	2392	1343	2323	0
2	20	15	"PFN0141"	"N130_52"	9980	22400	140	2455	2544	781	101	102	15	100	100	0	4405	4416	1330	137	138	20	100	100	0	0.552	0.571	0.580	0.571	1.280	0.558	0.933	156	468	6622	6722	-0.858	2354	4268	2443	4279	0
2	21	15	"PFN0145"	"N130_61"	10170	22410	140	935	886	347	101	101	14	99	98	0	1654	1620	558	136	139	21	99	99	0	0.549	0.529	0.557	0.489	1.634	0.539	0.906	156	422	2352	2269	-0.864	834	1518	785	1484	0
2	22	15	"PFN0147"	"N131_12"	10350	22420	150	89	88	15	94	95	14	10	1	0	129	130	20	133	136	20	12	3	0	1.250	2.000	0.783	0.941	3.849	0.327	0.046	156	645	-9	-9	0.322	-5	-4	-6	-3	-50
2	1	16	"PFN0168"	"N132_106"	6410	22600	150	85	87	14	89	91	14	12	3	0	161	161	32	127	129	21	60	39	0	-0.118	-0.059	0.389	0.441	5.035	9.902	0.019	156	568	30	32	Error	-4	34	-2	34	-50
2	2	16	"PFN0170"	"N132_108"	6570	22590	150	122	122	26	96	97	15	62	44	0	287	286	57	132	134	21	99	96	0	0.168	0.169	0.183	0.168	2.160	0.178	0.390	156	436	181	180	-2.576	26	155	26	154	0
2	3	16	"PFN0172"	"N132_11"	6750	22590	130	218	217	47	96	96	15	97	95	0	673	667	137	132	134	21	100	100	0	0.226	0.226	0.230	0.216	1.455	0.221	0.851	120	478	663	656	-2.149	122	541	121	535	0
2	4	16	"PFN0175"	"N132_116"	6950	22590	140	883	883	259	94	94	14	100	100	0	1043	1064	319	132	136	26	100	100	0	0.866	0.847	0.845	0.860	1.393	0.831	0.920	156	472	1700	1721	-0.207	789	911	789	932	0
2	5	16	"PFN0177"	"N132_119"	7140	22590	150	180	186	39	95	96	17	100	95	0	394	403	93	131	136	28	100	100	0	0.323	0.335	0.320	0.325	1.427	0.328	0.808	156	472	348	363	-1.630	85	263	91	272	0
2	6	16	"PFN0180"	"N132_125"	7320	22590	150	845	844	226	98	100	18	100	100	0	706	708	185	130	134	23	100	100	0	1.297	1.291	1.293	1.294	1.277	1.247	0.913	156	533	1323	1324	0.375	747	576	746	578	0
2	7	16	"PFN0582"	"N145_33"	7520	22590	140	348	331	79	99	99	15	100	100	0	1570	1559	441	131	134	22	100	100	0	0.173	0.162	0.159	0.158	1.330	0.158	0.918	156	458	1688	1660	-2.531	249	1439	232	1428	0
2	8	16	"PFN0584"	"N145_38"	7700	22600	150	73	77	20	101	102	16	3	1	0	106	111	23	136	138	21	1	0	0	0.933	0.960	0.906	0.872	2.177	0.637	0.286	156	443	-58	-49	-0.100	-28	-30	-24	-25	-50
2	9	16	"PFN0589"	"N145_44"	7900	22610	150	70	77	22	103	105	17	3	1	0	125	128	25	137	139	21	11	1	0	2.750	2.889	1.389	1.468	2.678	0.758	0.122	156	402	-45	-35	1.459	-33	-12	-26	-9	-50
2	10	16	"PFN0592"	"N145_50"	8060	22600	150	63	74	27	104	105	19	5	1	0	106	113	27	135	136	22	5	0	0	1.414	1.364	1.204	1.215	2.444	0.702	0.393	156	375	-70	-52	0.500	-41	-29	-30	-22	-50
2	11	16	"PFN0598"	"N145_61"	8260	22610	150	105	107	18	108	110	19	13	1	0	162	166	32	142	143	23	46	17	0	-0.150	-0.042	0.639	0.597	3.579	0.225	0.028	156	481	17	23	Error	-3	20	-1	24	-50
2	12	16	"PFN0600"	"N145_9"	8470	22590	140	466	442	126	109	111	17	99	99	0	363	361	90	146	147	21	97	96	0	1.645	1.549	1.539	1.588	1.629	1.544	0.845	156	400	574	548	0.718	357	217	333	215	0
2	13	16	"PFN0620"	"N148_2"	8640	22610	150	72	78	18	106	108	18	1	0	0	114	118	23	143	145	20	4	0	0	1.172	1.120	1.059	1.148	2.324	0.861	0.314	156	356	-63	-53	0.229	-34	-29	-28	-25	-50
2	14	16	"PFN0622"	"N148_6"	8830	22600	150	69	76	22	104	106	17	7	0	0	116	122	26	140	142	23	7	1	0	1.458	1.556	1.175	1.345	2.419	0.857	0.202	156	410	-59	-46	0.544	-35	-24	-28	-18	-50
2	15	16	"PFN0628"	"N149_12"	9030	22590	140	4289	4120	1202	104	105	16	100	100	0	3138	3072	932	142	143	22	100	100	0	1.397	1.371	1.374	1.404	1.338	1.365	0.954	156	356	7181	6946	0.482	4185	2996	4016	2930	0
2	16	16	"PFN0632"	"N149_18"	9220	22590	150	840	817	234	106	107	30	100	100	0	2634	2628	1036	142	144	26	99	99	0	0.295	0.286	0.295	0.304	1.464	0.255	0.891	156	408	3226	3197	-1.763	734	2492	711	2486	0
2	17	16	"PFN0634"	"N149_2"	9410	22590	130	176	174	34	106	109	29	86	61	0	256	258	46	141	144	25	98	93	0	0.609	0.581	0.587	0.553	1.653	0.557	0.660	120	460	185	185	-0.716	70	115	68	117	0
2	18	16	"PFN0637"	"N149_30"	9600	22590	140	740	709	210	109	110	17	100	99	0	1765	1726	532	145	147	21	100	100	0	0.390	0.380	0.385	0.381	1.454	0.372	0.935	156	460	2251	2181	-1.360	631	1620	600	1581	0
2	19	16	"PFN0655"	"N150_39"	9790	22590	140	534	533	139	105	104	19	100	100	0	659	656	145	143	143	23	100	100	0	0.831	0.834	0.864	0.818	1.264	0.843	0.932	156	493	945	941	-0.266	429	516	428	513	0
2	20	16	"PFN0658"	"N150_49"	9980	22600	130	137	142	31	98	97	20	77	48	0	236	240	50	137	137	25	99	85	0	0.394	0.427	0.457	0.422	1.677	0.457	0.611	120	498	138	147	-1.344	39	99	44	103	0
2	21	16	"PFN0660"	"N150_51"	10170	22590	140	245	251	59	100	99	17	100	99	0	390	401	91	137	138	22	100	100	0	0.573	0.572	0.580	0.562	1.380	0.563	0.836	156	435	398	415	-0.803	145	253	151	264	0
2	22	16	"PFN0662"	"N150_53"	10370	22590	140	793	766	214	96	95	14	100	99	0	996	986	279	133	135	19	99	99	0	0.808	0.785	0.795	0.789	1.341	0.772	0.926	156	604	1560	1523	-0.308	697	863	670	853	0
2	1	17	"PFN0664"	"N150_57"	6380	22780	150	374	379	100	91	92	16	100	100	0	422	427	101	128	130	21	100	100	0	0.963	0.963	0.972	0.960	1.283	0.937	0.888	156	675	577	587	-0.055	283	294	288	299	0
2	2	17	"PFN0666"	"N150_6"	6560	22790	140	357	349	82	100	99	14	99	99	0	441	440	132	134	136	19	100	98	0	0.837	0.814	0.849	0.818	1.442	0.771	0.822	156	439	564	555	-0.256	257	307	249	306	0
2	3	17	"PFN0680"	"N150_8"	6760	22790	140	425	419	109	97	98	15	99	98	0	734	731	177	136	137	20	100	100	0	0.548	0.541	0.525	0.522	1.420	0.541	0.917	156	501	926	917	-0.866	328	598	322	595	0
2	4	17	"PFN0682"	"N150_82"	6950	22790	140	373	368	100	97	98	15	100	99	0	674	654	153	137	141	27	100	100	0	0.514	0.524	0.519	0.502	1.405	0.530	0.895	156	454	813	788	-0.960	276	537	271	517	0
2	5	17	"PFN0685"	"N150_87"	7120	22780	130	316	323	66	98	98	15	100	100	0	728	727	140	135	138	27	100	100	0	0.368	0.380	0.374	0.374	1.232	0.367	0.900	120	417	811	817	-1.444	218	593	225	592	0
2	6	17	"PFN0688"	"N150_9"	7310	22780	140	315	319	67	97	98	15	100	99	0	269	265	52	132	134	20	96	94	0	1.591	1.669	1.639	1.743	1.476	1.630	0.829	156	522	355	355	0.670	218	137	222	133	0
2	7	17	"PFN0694"	"N151_11"	7520	22790	140	476	473	118	98	99	15	100	99	0	464	463	88	134	137	22	100	100	0	1.145	1.140	1.136	1.108	1.373	1.163	0.907	156	528	708	704	0.196	378	330	375	329	0
2	8	17	"PFN0696"	"N151_18"	7710	22780	130	297	298	67	103	104	16	100	100	0	652	659	143	142	144	23	100	100	0	0.380	0.377	0.365	0.369	1.252	0.362	0.881	120	455	704	712	-1.394	194	510	195	517	0
2	9	17	"PFN0876"	"N168_6"	7890	22780	140	191	193	41	111	113	18	94	86	0	315	320	60	149	149	22	100	99	0	0.482	0.480	0.487	0.444	1.679	0.447	0.679	156	388	246	253	-1.053	80	166	82	171	0
2	10	17	"PFN0874"	"N168_34"	8090	22780	140	2129	2104	612	122	122	21	100	100	0	1223	1208	335	153	154	23	99	99	0	1.876	1.879	1.892	1.918	1.458	1.891	0.928	156	409	3077	3037	0.907	2007	1070	1982	1055	0
2	11	17	"PFN0894"	"N173_1"	8270	22790	130	143	143	25	122	121	19	51	20	0	292	290	63	152	154	22	95	95	0	0.150	0.152	0.185	0.165	2.202	0.180	0.291	120	429	161	159	-2.737	21	140	21	138	0
2	12	17	"PFN0907"	"N175_2"	8470	22780	140	1418	1480	632	116	117	17	100	99	0	2363	2440	1111	151	152	22	100	100	0	0.589	0.596	0.598	0.592	1.463	0.572	0.924	156	451	3514	3653	-0.765	1302	2212	1364	2289	0
2	13	17	"PFN0906"	"N175_16"	8650	22780	130	190	187	29	115	116	16	95	89	0	388	386	65	153	155	23	100	100	0	0.319	0.309	0.307	0.291	1.597	0.296	0.685	120	421	310	305	-1.648	75	235	72	233	0
2	14	17	"PFN0918"	"N177_6"	8850	22780	140	770	769	192	113	114	17	100	100	0	1126	1127	288	152	153	23	100	100	0	0.675	0.673	0.688	0.674	1.269	0.662	0.943	156	497	1631	1631	-0.568	657	974	656	975	0
2	15	17	"PFL0005"	"L1_103"	9040	22780	140	175	173	32	111	112	17	92	78	0	247	245	44	150	151	21	96	86	0	0.660	0.653	0.653	0.650	1.947	0.572	0.559	156	454	161	157	-0.600	64	97	62	95	0
2	16	17	"PFL0159"	"L2_30"	9220	22780	140	7521	7297	1922	114	118	33	100	100	0	4031	3921	1159	153	157	31	100	100	0	1.910	1.906	1.896	1.963	1.267	1.883	0.963	156	517	11285	10951	0.934	7407	3878	7183	3768	0
2	17	17	"PFL0171"	"L2_55"	9420	22780	140	1632	1585	463	111	113	29	100	100	0	2368	2314	668	149	152	27	100	100	0	0.685	0.681	0.686	0.675	1.245	0.674	0.956	156	491	3740	3639	-0.545	1521	2219	1474	2165	0
2	18	17	"PFL0176"	"L2_62"	9610	22780	140	2585	2516	790	112	112	17	100	100	0	2787	2711	771	149	151	22	100	100	0	0.937	0.938	0.965	0.913	1.288	0.946	0.957	156	470	5111	4966	-0.093	2473	2638	2404	2562	0
2	19	17	"PFL0064"	"L2_109"	9790	22790	130	184	184	33	107	105	21	95	83	0	384	383	62	148	148	26	100	100	0	0.326	0.328	0.336	0.304	1.690	0.335	0.704	120	463	313	312	-1.616	77	236	77	235	0
2	20	17	"PFL0066"	"L2_114"	9980	22790	130	124	124	18	97	95	22	56	18	0	451	469	68	138	137	27	100	100	0	0.086	0.082	0.085	0.076	1.837	0.121	0.458	120	521	340	358	-3.535	27	313	27	331	0
2	21	17	"PFL0140"	"L2_247"	10180	22780	140	209	215	48	100	99	20	99	94	0	364	373	77	137	136	23	100	100	0	0.480	0.487	0.505	0.468	1.395	0.487	0.824	156	498	336	351	-1.058	109	227	115	236	0
2	22	17	"PFL0150"	"L2_270"	10360	22780	140	1105	1114	407	98	98	16	100	100	0	1242	1249	441	134	136	19	100	100	0	0.909	0.911	0.898	0.908	1.248	0.907	0.941	156	616	2115	2131	-0.138	1007	1108	1016	1115	0
2	1	18	"PFN0982"	"N244_3"	6350	22980	150	84	87	17	93	94	16	12	3	0	137	139	21	132	134	21	22	3	0	-1.800	-0.857	1.139	1.196	3.443	0.278	0.023	156	800	-4	1	Error	-9	5	-6	7	-50
2	2	18	"PFJ0260"	"J246_2"	6570	22970	140	1897	1762	499	100	102	15	100	100	0	2627	2344	655	143	143	21	100	100	0	0.723	0.755	0.759	0.756	1.371	0.747	0.947	156	513	4281	3863	-0.467	1797	2484	1662	2201	0
2	3	18	"PFJ0281"	"J269_1"	6760	22980	130	181	178	31	97	99	15	98	92	0	328	325	53	140	140	20	99	99	0	0.447	0.438	0.441	0.407	1.622	0.412	0.756	120	445	272	266	-1.162	84	188	81	185	0
2	4	18	"PFJ0305"	"J27_3"	6950	22970	140	216	217	48	99	108	54	91	55	0	384	389	86	141	175	186	78	7	0	0.481	0.476	0.469	0.456	1.477	0.453	0.822	156	465	360	366	-1.054	117	243	118	248	0
2	5	18	"PFJ0475"	"J53_46"	7140	22980	150	337	342	85	100	108	52	97	95	0	912	914	219	138	171	183	99	96	0	0.306	0.312	0.313	0.302	1.369	0.306	0.902	156	483	1011	1018	-1.707	237	774	242	776	0
2	6	18	"PFJ0505"	"J583_7"	7320	22990	150	94	94	15	97	98	15	10	3	0	134	137	20	135	137	30	10	0	0	3.000	-1.500	0.925	0.819	3.292	0.283	0.049	156	512	-4	-1	1.585	-3	-1	-3	2	-50
2	7	18	"PFJ0549"	"J697_3"	7520	22970	140	197	202	48	97	98	16	97	94	0	308	307	76	135	138	22	97	95	0	0.578	0.610	0.604	0.593	1.722	0.573	0.734	156	531	273	277	-0.791	100	173	105	172	0
2	8	18	"PFJ0586"	"J753_2"	7730	23000	150	106	107	20	100	101	16	26	11	0	190	191	40	141	142	24	71	50	0	0.122	0.140	0.262	0.302	3.527	0.203	0.122	156	466	55	57	-3.030	6	49	7	50	-50
2	9	18	"PFJ0594"	"J82_7"	7900	22970	140	1508	1488	375	110	111	20	100	100	0	1338	1322	342	149	149	24	100	100	0	1.176	1.175	1.183	1.184	1.233	1.164	0.933	156	366	2587	2551	0.234	1398	1189	1378	1173	0
2	10	18	"PFK0025"	"Km2326_6"	8060	22980	150	85	94	28	121	122	21	8	1	0	150	151	23	156	158	24	12	0	0	6.000	5.400	1.984	2.035	3.182	1.588	0.094	156	445	-42	-32	2.585	-36	-6	-27	-5	-50
2	11	18	"PFJ0390"	"J40_6"	8280	22970	140	299	298	55	127	127	21	100	99	0	321	329	65	159	159	23	100	98	0	1.062	1.006	1.037	1.024	1.504	0.959	0.772	156	491	334	341	0.086	172	162	171	170	0
2	12	18	"PFJ0410"	"J43_3"	8460	22970	130	1033	1036	181	126	128	21	100	100	0	1833	1805	321	158	158	21	100	100	0	0.541	0.553	0.545	0.551	1.161	0.530	0.932	120	414	2582	2557	-0.885	907	1675	910	1647	0
2	13	18	"PFJ0426"	"J461_4"	8640	22980	150	64	78	33	124	126	19	7	0	0	103	118	36	158	159	23	8	1	0	1.091	1.150	1.035	1.147	2.245	0.992	0.509	156	451	-115	-86	0.126	-60	-55	-46	-40	-50
2	14	18	"PFJ0465"	"J53_31"	8830	22990	150	81	90	27	115	117	17	8	2	0	138	141	30	154	155	23	12	4	0	2.125	1.923	1.320	1.455	3.038	0.892	0.125	156	495	-50	-38	1.087	-34	-16	-25	-13	-50
2	15	18	"PFJ0557"	"J6_2"	9040	22970	140	312	318	76	113	115	18	99	99	0	573	574	134	152	154	24	99	99	0	0.473	0.486	0.479	0.467	1.449	0.475	0.876	156	545	620	627	-1.081	199	421	205	422	0
2	16	18	"PFK0041"	"Km302_3"	9210	22990	80	181	173	40	125	131	31	67	42	0	208	215	43	161	168	37	65	25	0	1.191	0.889	1.254	0.968	2.907	0.900	0.375	52	267	103	102	0.253	56	47	48	54	0
2	17	18	"PFK0298"	"Kn2549_3"	9410	22970	140	1555	1499	435	124	128	27	100	100	0	1394	1338	396	163	167	31	100	100	0	1.162	1.170	1.156	1.197	1.332	1.157	0.940	156	536	2662	2550	0.217	1431	1231	1375	1175	0
2	18	18	"PFK0338"	"Kn3092_1"	9600	22970	130	305	298	54	116	118	20	100	99	0	265	268	31	157	159	23	100	100	0	1.750	1.640	1.737	1.616	1.500	1.682	0.730	120	468	297	293	0.807	189	108	182	111	0
2	19	18	"PFK0404"	"Kn427_6"	9800	22970	140	506	483	132	109	109	17	99	99	0	650	637	174	150	151	24	98	98	0	0.794	0.768	0.753	0.769	1.745	0.747	0.877	156	496	897	861	-0.333	397	500	374	487	0
2	20	18	"PFK0425"	"Kn5026_1"	9970	22990	150	103	105	19	104	105	18	16	5	0	182	184	32	145	145	24	62	33	0	-0.027	0.026	0.347	0.343	3.679	0.177	0.067	156	580	36	40	Error	-1	37	1	39	-50
2	21	18	"PFK0442"	"Kn5244_3"	10170	22980	150	63	67	19	105	106	18	2	0	0	107	110	20	144	144	23	1	0	0	1.135	1.118	1.109	1.163	1.819	0.827	0.348	156	567	-79	-72	0.183	-42	-37	-38	-34	-50
2	22	18	"PFK0457"	"Kn5587_2"	10370	22970	140	4290	4214	1205	101	101	16	100	100	0	4069	4025	1133	138	139	20	100	100	0	1.066	1.058	1.069	1.064	1.303	1.053	0.945	156	639	8120	8000	0.092	4189	3931	4113	3887	0
2	1	19	"PFK0782"	"Ks2242_1"	6370	23170	140	1527	1468	440	91	91	19	100	100	0	1248	1228	318	138	139	27	100	99	0	1.294	1.263	1.308	1.225	1.532	1.292	0.924	156	750	2546	2467	0.371	1436	1110	1377	1090	0
2	2	19	"PFK0818"	"Ks2565_1"	6570	23170	140	602	611	240	101	101	17	98	96	0	608	617	199	147	147	23	100	98	0	1.087	1.085	1.120	1.018	1.711	1.126	0.885	156	533	962	980	0.120	501	461	510	470	0
2	3	19	"PFK0876"	"Ks2_11"	6760	23170	140	644	614	201	100	101	15	100	100	0	1074	1040	305	143	144	22	100	100	0	0.584	0.573	0.583	0.549	1.546	0.569	0.898	156	443	1475	1411	-0.775	544	931	514	897	0
2	4	19	"PFK1002"	"Ks48_16"	6920	23180	150	82	85	19	101	109	50	0	0	0	139	141	19	142	171	174	0	0	0	6.333	16.000	1.915	1.979	3.232	0.490	0.026	156	537	-22	-17	2.663	-19	-3	-16	-1	-50
2	5	19	"PFK1139"	"Ks667_1"	7130	23160	130	695	695	130	101	109	52	100	100	0	1475	1437	255	143	175	183	100	100	0	0.446	0.459	0.452	0.457	1.198	0.423	0.897	120	481	1926	1888	-1.165	594	1332	594	1294	0
2	6	19	"PFK1174"	"Ks75_10"	7320	23160	130	8778	8663	1840	98	99	16	100	100	0	12673	12726	2289	136	141	48	100	100	0	0.692	0.680	0.671	0.675	1.128	0.657	0.944	120	463	21217	21155	-0.530	8680	12537	8565	12590	0
2	7	19	"PFK0629"	"Ks1228_7"	7520	23160	130	523	529	115	96	97	16	100	100	0	786	803	170	134	138	45	100	100	0	0.655	0.647	0.657	0.644	1.207	0.633	0.940	120	523	1079	1102	-0.611	427	652	433	669	0
2	8	19	"PFK1093"	"Ks586_7"	7710	23160	140	1254	1208	353	94	95	15	100	100	0	1153	1113	318	133	135	20	100	100	0	1.137	1.137	1.117	1.143	1.374	1.135	0.930	156	444	2180	2094	0.186	1160	1020	1114	980	0
2	9	19	"pla_LSU"	"PLSU"	7900	23160	140	706	675	172	95	96	16	100	100	0	614	612	141	132	135	20	100	100	0	1.268	1.208	1.234	1.203	1.335	1.222	0.927	156	405	1093	1060	0.342	611	482	580	480	0
2	10	19	"pla_ORF129"	"PORF129"	8090	23160	140	744	686	185	103	104	21	100	100	0	1415	1338	360	141	143	24	100	100	0	0.503	0.487	0.502	0.480	1.339	0.479	0.932	156	465	1915	1780	-0.991	641	1274	583	1197	0
2	11	19	"pla_ORF79"	"PORF79"	8280	23160	140	314	312	75	113	115	24	100	98	0	491	478	117	153	153	23	99	98	0	0.595	0.612	0.627	0.615	1.414	0.582	0.859	156	492	539	524	-0.750	201	338	199	325	0
2	12	19	"pla_rpl14"	"Prpl14"	8470	23160	140	460	462	100	124	125	25	100	100	0	897	890	207	158	159	22	100	100	0	0.455	0.462	0.456	0.460	1.315	0.434	0.869	156	444	1075	1070	-1.137	336	739	338	732	0
2	13	19	"PFBL B0020"	"oPFBLOB0020"	8650	23160	140	953	919	193	127	128	21	100	100	0	674	651	147	161	162	22	98	98	0	1.610	1.616	1.602	1.675	1.392	1.591	0.937	156	386	1339	1282	0.687	826	513	792	490	0
2	14	19	"PFD66970"	"oPFD66970"	8840	23160	140	249	262	58	114	116	18	100	98	0	460	472	105	155	155	23	100	100	0	0.443	0.467	0.464	0.456	1.435	0.456	0.831	156	376	440	465	-1.176	135	305	148	317	0
2	15	19	"PFC0765"	"oPFC0765"	9020	23180	150	99	101	17	109	110	16	7	1	0	149	149	26	149	150	22	20	5	0	100000.000	100000.000	0.671	0.719	3.215	0.301	0.066	156	433	-10	-8	16.610	-10	0	-8	0	-50
2	16	19	"PFN0250"	"oPFN0250"	9230	23160	140	292	282	55	114	118	25	99	98	0	475	460	95	155	159	29	100	100	0	0.556	0.551	0.542	0.545	1.392	0.532	0.867	156	514	498	473	-0.846	178	320	168	305	0
2	17	19	"PFL0017"	"oPFL0017"	9410	23160	140	2584	2548	947	123	124	24	100	100	0	2046	2076	676	161	163	28	100	100	0	1.306	1.266	1.294	1.214	1.369	1.296	0.943	156	464	4346	4340	0.385	2461	1885	2425	1915	0
2	18	19	"PFI17637"	"oPFI17637"	9610	23160	140	791	808	191	115	119	31	100	100	0	921	908	226	153	156	25	99	98	0	0.880	0.918	0.917	0.956	1.354	0.897	0.938	156	477	1444	1448	-0.184	676	768	693	755	0
2	19	19	"PFM60472"	"oPFM60472"	9800	23180	150	122	123	22	108	110	30	29	1	0	186	184	31	147	148	23	66	37	0	0.359	0.405	0.616	0.562	2.975	0.854	0.200	156	424	53	52	-1.478	14	39	15	37	-50
2	20	19	"PFL0020"	"oPFL0020"	9990	23210	150	101	101	15	109	110	18	4	0	0	140	141	19	148	149	22	7	0	0	1.000	1.143	0.909	0.895	3.569	0.431	0.052	156	496	-16	-15	0.000	-8	-8	-8	-7	-50
2	21	19	"PFI17639"	"oPFI17639"	10220	23180	150	115	116	25	108	108	16	32	17	0	176	178	31	147	149	22	57	33	0	0.241	0.258	0.531	0.502	2.948	0.420	0.176	156	461	36	39	-2.051	7	29	8	31	-50
2	22	19	"PFN0252"	"oPFN0252"	10370	23160	140	1606	1554	501	98	99	16	100	100	0	4724	4670	1375	135	137	23	100	100	0	0.329	0.321	0.329	0.311	1.325	0.320	0.957	156	635	6097	5991	-1.606	1508	4589	1456	4535	0
2	1	20	"PFBL B0027"	"oPFBLOB0027"	6380	23370	100	99	101	25	91	90	21	33	10	0	211	214	53	141	139	31	75	56	0	0.114	0.137	0.287	0.272	2.866	0.262	0.346	80	440	78	83	-3.129	8	70	10	73	0
2	2	20	"PFC0768"	"oPFC0768"	6580	23360	120	100	100	20	101	101	19	14	5	0	237	236	44	148	148	25	92	79	0	-0.011	-0.011	0.117	0.123	2.556	0.103	0.057	120	440	88	87	Error	-1	89	-1	88	0
2	3	20	"PFBL B0032"	"oPFBLOB0032"	6740	23370	150	79	82	19	104	106	18	3	0	0	145	145	21	148	150	23	10	1	0	8.333	7.333	1.667	1.743	3.535	0.428	0.013	156	438	-28	-25	3.059	-25	-3	-22	-3	-50
2	4	20	"PFBL B0033"	"oPFBLOB0033"	6940	23370	150	77	81	19	105	108	19	2	0	0	127	131	23	143	145	21	8	1	0	1.750	2.000	1.241	1.248	2.528	0.852	0.140	156	523	-44	-36	0.807	-28	-16	-24	-12	-50
2	5	20	"PFB0684"	"oPFB0684"	7150	23360	150	63	66	16	103	105	18	0	0	0	114	117	18	141	142	21	1	0	0	1.481	1.542	1.467	1.646	2.509	1.111	0.214	156	526	-67	-61	0.567	-40	-27	-37	-24	-50
2	6	20	"PFF72417"	"oPFF72417"	7300	23350	150	67	73	18	97	98	16	1	0	0	116	121	21	136	140	43	0	0	0	1.500	1.600	1.216	1.205	2.498	0.422	0.122	156	614	-50	-39	0.585	-30	-20	-24	-15	-50
2	7	20	"PFG0010"	"oPFG0010"	7530	23360	120	90	91	14	93	94	15	13	0	0	192	195	28	131	132	19	95	79	0	-0.049	-0.031	0.135	0.144	3.012	195.642	0.000	120	527	58	62	Error	-3	61	-2	64	0
2	8	20	"PFBL B0035"	"oPFBLOB0035"	7710	23350	130	764	727	125	92	93	14	100	100	0	1171	1132	166	132	134	21	100	100	0	0.647	0.635	0.640	0.630	1.179	0.626	0.953	120	449	1711	1635	-0.629	672	1039	635	1000	0
2	9	20	"PFBL B0038"	"oPFBLOB0038"	7880	23370	150	69	73	18	92	92	15	5	1	0	127	129	18	131	134	23	10	0	0	5.750	9.500	1.739	1.848	3.000	0.436	0.048	156	473	-27	-21	2.524	-23	-4	-19	-2	-50
2	10	20	"PFG0012"	"oPFG0012"	8080	23370	150	82	83	14	94	94	15	3	0	0	140	141	20	132	135	22	23	3	0	-1.500	-1.222	1.600	1.235	3.974	0.096	0.009	156	449	-4	-2	Error	-12	8	-11	9	-50
2	11	20	"PFD66974"	"oPFD66974"	8260	23360	150	85	87	17	96	98	16	8	0	0	168	171	28	140	141	21	60	30	0	-0.393	-0.290	0.465	0.411	4.669	24.770	0.003	156	492	17	22	Error	-11	28	-9	31	-50
2	12	20	"PFL0029"	"oPFL0029"	8470	23350	130	188	191	41	100	104	21	97	87	0	533	542	116	145	146	24	100	100	0	0.227	0.229	0.227	0.213	1.584	0.214	0.728	120	503	476	488	-2.140	88	388	91	397	0
2	13	20	"PFD66975"	"oPFD66975"	8660	23350	140	1024	972	229	106	109	22	100	100	0	1455	1411	373	153	153	25	100	100	0	0.705	0.688	0.702	0.700	1.282	0.657	0.924	156	479	2220	2124	-0.504	918	1302	866	1258	0
2	14	20	"PFM60473"	"oPFM60473"	8850	23360	150	90	91	17	103	105	18	4	0	0	158	163	30	148	150	24	35	12	0	-1.300	-0.800	1.000	0.888	3.630	0.387	0.070	156	432	-3	3	Error	-13	10	-12	15	-50
2	15	20	"PFM60503"	"oPFM60503"	9000	23340	130	197	201	42	101	102	15	100	96	0	607	606	134	140	141	19	100	100	0	0.206	0.215	0.209	0.202	1.381	0.209	0.824	120	333	563	566	-2.282	96	467	100	466	0
2	16	20	"PFL0061"	"oPFL0061"	9160	23350	130	261	256	51	101	102	15	100	100	0	865	860	178	141	143	20	100	100	0	0.221	0.216	0.215	0.210	1.321	0.209	0.863	120	425	884	874	-2.178	160	724	155	719	0
2	17	20	"PFG0034"	"oPFG0034"	9380	23350	140	482	477	130	106	107	18	100	100	0	1628	1621	459	148	149	23	100	100	0	0.254	0.252	0.254	0.246	1.412	0.246	0.915	156	515	1856	1844	-1.977	376	1480	371	1473	0
2	18	20	"PFF72455"	"oPFF72455"	9580	23350	150	90	91	15	111	113	35	0	0	0	163	165	26	147	150	34	25	1	0	-1.313	-1.111	1.202	1.339	4.499	3.687	0.023	156	470	-5	-2	Error	-21	16	-20	18	-50
2	19	20	"PFM60505"	"oPFM60505"	9770	23350	140	191	190	37	115	118	38	82	49	0	317	321	61	150	161	56	98	82	0	0.455	0.439	0.467	0.415	1.662	0.456	0.670	156	389	243	246	-1.136	76	167	75	171	0
2	20	20	"PFL0063"	"oPFL0063"	9940	23350	130	148	153	32	125	128	26	46	23	0	351	360	60	163	166	31	100	100	0	0.122	0.142	0.144	0.137	2.222	0.172	0.353	120	298	211	225	-3.031	23	188	28	197	0
2	21	20	"PFJ12800"	"oPFJ12800"	10140	23350	140	189	193	42	115	121	28	87	68	0	323	326	73	156	160	28	98	92	0	0.443	0.459	0.442	0.438	1.603	0.449	0.720	156	420	241	248	-1.174	74	167	78	170	0
2	22	20	"PFF72460"	"oPFF72460"	10330	23350	130	222	225	51	99	101	16	100	98	0	431	449	95	141	143	23	100	100	0	0.424	0.409	0.408	0.393	1.326	0.384	0.843	120	514	413	434	-1.237	123	290	126	308	0
2	1	21	"PFK12904"	"oPFK12904"	6350	23550	140	1151	1105	338	91	93	18	100	99	0	1423	1415	357	135	136	24	100	100	0	0.823	0.792	0.798	0.756	1.479	0.800	0.920	156	759	2348	2294	-0.281	1060	1288	1014	1280	0
2	2	21	"PFM60507"	"oPFM60507"	6540	23550	130	1408	1357	320	103	103	17	100	100	0	1007	994	192	146	147	22	100	100	0	1.516	1.479	1.543	1.463	1.249	1.534	0.926	120	518	2166	2102	0.600	1305	861	1254	848	0
2	3	21	"PFK12905"	"oPFK12905"	6730	23550	130	388	395	107	106	109	30	100	100	0	1096	1108	310	148	150	30	100	100	0	0.297	0.301	0.305	0.296	1.280	0.282	0.886	120	454	1230	1249	-1.749	282	948	289	960	0
2	4	21	"PFF72461"	"oPFF72461"	6910	23540	130	31751	31465	7639	109	114	33	100	100	0	13262	12834	2888	147	149	34	100	100	0	2.413	2.472	2.463	2.478	1.222	2.455	0.954	120	464	44757	44043	1.271	31642	13115	31356	12687	0
2	5	21	"PFN0268"	"oPFN0268"	7110	23550	130	793	804	165	106	109	22	100	100	0	856	853	148	141	144	26	100	100	0	0.961	0.980	0.981	0.972	1.192	0.958	0.918	120	472	1402	1410	-0.058	687	715	698	712	0
2	6	21	"PFL0071"	"oPFL0071"	7280	23550	130	163	168	34	100	101	17	92	82	0	285	288	47	138	139	20	100	100	0	0.429	0.453	0.436	0.406	1.734	0.434	0.640	120	456	210	218	-1.222	63	147	68	150	0
2	7	21	"PFG0037"	"oPFG0037"	7490	23550	130	325	314	63	94	95	15	100	100	0	415	419	76	133	134	20	100	100	0	0.819	0.769	0.759	0.760	1.292	0.759	0.890	120	554	513	506	-0.288	231	282	220	286	0
2	8	21	"PFJ12801"	"oPFJ12801"	7680	23540	130	623	622	129	94	94	15	100	100	0	426	424	73	132	133	20	100	100	0	1.799	1.808	1.774	1.819	1.245	1.739	0.902	120	508	823	820	0.847	529	294	528	292	0
2	9	21	"PFBL B0124"	"oPFBLOB0124"	7880	23550	140	173	173	33	95	95	16	98	91	0	336	344	72	130	133	23	100	100	0	0.379	0.364	0.373	0.345	1.548	0.345	0.754	156	431	284	292	-1.401	78	206	78	214	0
2	10	21	"PFI17675"	"oPFI17675"	8060	23540	140	10984	10645	3032	97	97	15	100	100	0	7576	7256	2421	131	134	23	100	99	0	1.462	1.480	1.472	1.617	1.665	1.452	0.940	156	402	18332	17673	0.548	10887	7445	10548	7125	0
2	11	21	"PFI17677"	"oPFI17677"	8260	23550	140	1390	1308	359	94	95	13	100	100	0	1230	1194	306	131	132	19	100	99	0	1.179	1.142	1.174	1.126	1.420	1.150	0.933	156	425	2395	2277	0.238	1296	1099	1214	1063	0
2	12	21	"PFBL B0128"	"oPFBLOB0128"	8430	23550	150	109	109	16	94	95	15	48	12	0	159	161	27	135	135	20	55	26	0	0.625	0.577	0.725	0.681	2.990	0.300	0.088	156	532	39	41	-0.678	15	24	15	26	-50
2	13	21	"PFG0038"	"oPFG0038"	8640	23540	130	345	351	70	96	97	16	100	100	0	352	349	60	137	139	22	100	100	0	1.158	1.203	1.196	1.203	1.352	1.149	0.850	120	526	464	467	0.212	249	215	255	212	0
2	14	21	"PFF72465"	"oPFF72465"	8830	23550	150	1030	994	286	99	99	15	99	99	0	1698	1710	401	138	140	21	100	100	0	0.597	0.569	0.579	0.542	1.413	0.580	0.943	156	504	2491	2467	-0.745	931	1560	895	1572	0
2	15	21	"PFI17678"	"oPFI17678"	9030	23550	140	159	160	29	99	99	14	96	85	0	240	244	42	135	137	19	99	97	0	0.571	0.560	0.564	0.537	1.648	0.543	0.651	156	450	165	170	-0.807	60	105	61	109	0
2	16	21	"PFD66997"	"oPFD66997"	9210	23540	140	191	192	27	99	99	15	100	99	0	299	297	39	137	139	19	99	98	0	0.568	0.581	0.558	0.567	1.418	0.562	0.767	156	497	254	253	-0.816	92	162	93	160	0
2	17	21	"PFM60539"	"oPFM60539"	9410	23550	150	65	73	22	98	97	19	2	0	0	117	120	23	135	136	23	6	0	0	1.833	1.667	1.300	1.340	2.608	1.018	0.363	156	468	-51	-40	0.874	-33	-18	-25	-15	-50
2	18	21	"PFBL B0176"	"oPFBLOB0176"	9580	23540	140	745	871	433	88	93	37	100	100	0	709	818	379	122	141	78	99	98	0	1.119	1.125	1.076	1.122	1.317	1.142	0.934	156	550	1244	1479	0.163	657	587	783	696	0
2	19	21	"PFI17723"	"oPFI17723"	9800	23520	110	378	373	175	107	107	42	86	78	0	897	871	421	142	170	107	96	85	0	0.359	0.365	0.357	0.315	1.644	0.364	0.895	80	407	1026	995	-1.478	271	755	266	729	0
2	20	21	"PFG0055"	"oPFG0055"	9970	23540	140	2000	2091	534	121	122	32	100	100	0	1758	1806	449	161	168	69	100	100	0	1.177	1.198	1.211	1.203	1.225	1.193	0.951	156	497	3476	3615	0.235	1879	1597	1970	1645	0
2	21	21	"PFF72499"	"oPFF72499"	10160	23540	140	301	299	48	113	118	29	100	99	0	353	357	46	156	158	28	100	100	0	0.954	0.925	0.924	0.915	1.311	0.903	0.805	156	495	385	387	-0.067	188	197	186	201	0
2	22	21	"PFF72501"	"oPFF72501"	10340	23540	130	171	171	25	98	99	15	99	98	0	376	380	59	141	142	21	100	100	0	0.311	0.305	0.305	0.293	1.456	0.269	0.713	120	617	308	312	-1.687	73	235	73	239	0
2	1	22	"PFI17727"	"oPFI17727"	6360	23740	130	174	176	27	91	92	16	100	98	0	362	367	51	128	132	23	100	100	0	0.355	0.356	0.347	0.344	1.436	0.323	0.723	120	721	317	324	-1.495	83	234	85	239	0
2	2	22	"PFF72502"	"oPFF72502"	6550	23740	130	117	118	20	93	94	17	57	26	0	268	277	46	135	137	23	100	99	0	0.180	0.176	0.185	0.162	2.207	0.179	0.310	120	642	157	167	-2.470	24	133	25	142	0
2	3	22	"PFA32037"	"oPFA32037"	6750	23740	140	128	127	24	94	97	28	58	15	0	270	268	60	136	139	28	94	91	0	0.254	0.250	0.254	0.237	2.165	0.224	0.401	156	720	168	165	-1.979	34	134	33	132	0
2	4	22	"PFM60541"	"oPFM60541"	6930	23740	130	154	156	32	96	101	30	80	48	0	392	407	68	141	144	32	100	100	0	0.231	0.226	0.219	0.199	1.808	0.221	0.562	120	621	309	326	-2.114	58	251	60	266	0
2	5	22	"PFL0145"	"oPFL0145"	7130	23740	140	241	246	53	95	97	18	98	98	0	427	434	90	138	139	20	100	100	0	0.505	0.510	0.512	0.487	1.520	0.489	0.828	156	696	435	447	-0.985	146	289	151	296	0
2	6	22	"PFL0147"	"oPFL0147"	7320	23740	140	308	300	76	95	97	16	100	98	0	632	622	140	135	135	21	100	99	0	0.429	0.421	0.421	0.401	1.433	0.416	0.873	156	668	710	692	-1.222	213	497	205	487	0
2	7	22	"PFF72508"	"oPFF72508"	7490	23730	130	576	580	117	94	95	15	100	100	0	346	339	64	132	134	21	99	98	0	2.252	2.348	2.311	2.432	1.393	2.295	0.858	120	572	696	693	1.171	482	214	486	207	0
2	8	22	"PFF72510"	"oPFF72510"	7690	23740	150	87	89	14	89	90	20	8	0	0	131	133	22	129	131	19	22	8	0	-1.000	0.000	0.588	0.638	3.449	0.306	0.046	156	766	0	4	Error	-2	2	0	4	-50
2	9	22	"PFM60545"	"oPFM60545"	7870	23740	150	71	75	16	90	91	18	4	0	0	115	118	22	128	130	18	10	4	0	1.462	1.500	1.059	1.104	2.670	0.670	0.081	156	707	-32	-25	0.547	-19	-13	-15	-10	-50
2	10	22	"PFM60547"	"oPFM60547"	8070	23740	140	243	245	59	89	90	16	99	98	0	329	338	83	126	127	19	100	99	0	0.759	0.736	0.729	0.720	1.591	0.703	0.815	156	662	357	368	-0.399	154	203	156	212	0
2	11	22	"PFL0150"	"oPFL0150"	8260	23740	140	617	603	166	85	87	14	100	100	0	569	577	134	123	124	18	99	99	0	1.193	1.141	1.164	1.131	1.433	1.156	0.919	156	644	978	972	0.254	532	446	518	454	0
2	12	22	"PFL0152"	"oPFL0152"	8460	23740	140	132	131	24	86	88	15	90	73	0	209	208	31	124	125	19	98	92	0	0.541	0.536	0.556	0.496	2.128	0.497	0.443	156	651	131	129	-0.886	46	85	45	84	0
2	13	22	"PFL0154"	"oPFL0154"	8640	23750	150	79	81	15	90	92	16	5	1	0	128	130	18	127	129	19	13	3	0	-11.000	-3.000	1.261	1.252	2.913	0.635	0.047	156	780	-10	-6	Error	-11	1	-9	3	-50
2	14	22	"PFL0156"	"oPFL0156"	8830	23730	130	3185	3252	665	95	96	16	100	100	0	1523	1523	280	131	132	21	100	100	0	2.220	2.268	2.266	2.264	1.164	2.232	0.933	120	566	4482	4549	1.150	3090	1392	3157	1392	0
2	15	22	"PFBL B0186"	"oPFBLOB0186"	9020	23740	140	444	445	104	91	92	16	100	100	0	447	453	98	127	129	21	100	99	0	1.103	1.086	1.096	1.094	1.345	1.083	0.913	156	659	673	680	0.142	353	320	354	326	0
2	16	22	"PFH0037"	"oPFH0037"	9210	23740	140	1152	1172	316	90	91	15	100	100	0	700	719	178	128	129	19	100	100	0	1.857	1.831	1.898	1.804	1.350	1.871	0.922	156	643	1634	1673	0.893	1062	572	1082	591	0
2	17	22	"PFF72513"	"oPFF72513"	9400	23740	140	283	289	58	90	90	16	100	100	0	295	302	57	128	129	20	99	99	0	1.156	1.144	1.167	1.175	1.419	1.126	0.862	156	618	360	373	0.209	193	167	199	174	0
2	18	22	"PFM60550"	"oPFM60550"	9580	23750	150	116	119	25	80	81	20	78	43	0	144	145	24	117	119	29	45	10	0	1.333	1.393	1.323	1.372	2.527	1.042	0.418	156	764	63	67	0.415	36	27	39	28	-50
2	19	22	"EMPTY"	"EMPTY"	9790	23740	150	61	66	17	82	85	27	1	0	0	94	98	19	116	132	76	0	0	0	0.955	0.889	0.952	1.004	2.339	0.290	0.476	156	837	-43	-34	-0.067	-21	-22	-16	-18	-50
2	20	22	"EMPTY"	"EMPTY"	9980	23740	150	88	90	13	92	96	21	7	0	0	125	126	18	128	135	49	1	0	0	1.333	1.000	0.765	0.930	3.381	0.368	0.070	156	733	-7	-4	0.415	-4	-3	-2	-2	-50
2	21	22	"EMPTY"	"EMPTY"	10170	23740	150	96	101	24	95	96	18	19	8	0	140	146	34	132	135	23	26	10	0	0.125	0.429	0.921	0.876	3.157	0.538	0.312	156	736	9	20	-3.000	1	8	6	14	-50
2	22	22	"EMPTY"	"EMPTY"	10370	23750	150	88	90	14	90	91	14	14	4	0	122	124	16	126	129	21	7	1	0	0.500	0.000	0.862	0.963	3.378	0.182	0.011	156	1001	-6	-2	-1.000	-2	-4	0	-2	-50
3	1	1	"PFE0652"	"E9164_1"	10660	19640	130	358	376	99	81	90	117	99	64	0	380	399	103	112	128	200	72	15	0	1.034	1.028	1.065	1.037	1.308	1.004	0.871	120	682	545	582	0.048	277	268	295	287	0
3	2	1	"PFE0127"	"E15452_2"	10870	19640	130	215	210	54	82	91	119	56	1	0	2098	1986	567	113	130	204	100	100	0	0.067	0.068	0.067	0.065	1.448	0.065	0.816	120	659	2118	2001	-3.900	133	1985	128	1873	0
3	3	1	"PFE0630"	"E8314_1"	11050	19650	130	414	393	128	82	84	14	100	100	0	1150	1125	339	115	117	19	100	100	0	0.321	0.308	0.314	0.292	1.433	0.311	0.907	120	641	1367	1321	-1.640	332	1035	311	1010	0
3	4	1	"PFE0335"	"E23986_4"	11250	19640	130	4673	4745	1545	84	86	16	100	100	0	8479	8628	2714	116	119	22	100	100	0	0.549	0.548	0.554	0.542	1.287	0.525	0.924	120	655	12952	13173	-0.866	4589	8363	4661	8512	0
3	5	1	"PFE0497"	"E3038_1"	11430	19640	130	672	697	214	84	85	20	100	100	0	1492	1572	469	116	118	26	100	100	0	0.427	0.421	0.419	0.413	1.247	0.406	0.941	120	647	1964	2069	-1.227	588	1376	613	1456	0
3	6	1	"PFE0489"	"E29931_1"	11630	19650	130	322	328	116	80	82	27	100	99	0	1360	1356	468	113	115	26	100	100	0	0.194	0.200	0.199	0.190	1.369	0.198	0.883	120	678	1489	1491	-2.365	242	1247	248	1243	0
3	7	1	"PFE0152"	"E16122_8"	11830	19650	130	1278	1293	597	81	84	25	100	100	0	3335	3347	1537	114	116	20	100	100	0	0.372	0.375	0.382	0.373	1.401	0.374	0.915	120	657	4418	4445	-1.428	1197	3221	1212	3233	0
3	8	1	"PFE0560"	"E5006_15"	12020	19650	130	180	182	52	80	83	19	96	86	0	467	481	139	114	116	20	100	100	0	0.283	0.278	0.265	0.253	1.529	0.286	0.772	120	627	453	469	-1.820	100	353	102	367	0
3	9	1	"PFE0506"	"E3215_1"	12210	19650	130	3992	4049	1611	81	85	20	100	100	0	4794	5290	1924	115	117	20	100	100	0	0.836	0.767	0.760	0.746	1.441	0.779	0.902	120	628	8590	9143	-0.259	3911	4679	3968	5175	0
3	10	1	"PFF0276"	"F18248_2"	12400	19650	130	820	789	250	82	84	15	100	100	0	1017	1002	237	113	115	20	100	100	0	0.816	0.795	0.795	0.758	1.410	0.830	0.913	120	622	1642	1596	-0.293	738	904	707	889	0
3	11	1	"PFF1508"	"F59453_1"	12590	19650	130	434	433	141	80	81	14	100	100	0	668	691	194	110	112	18	100	100	0	0.634	0.608	0.619	0.579	1.431	0.623	0.907	120	637	912	934	-0.657	354	558	353	581	0
3	12	1	"PFF1029"	"F4425_1"	12780	19650	130	1047	1076	405	80	81	15	100	100	0	2298	2454	833	110	111	19	100	100	0	0.442	0.425	0.431	0.406	1.462	0.429	0.914	120	597	3155	3340	-1.178	967	2188	996	2344	0
3	13	1	"PFF0774"	"F35531_1"	12970	19650	130	516	500	152	81	82	15	100	99	0	849	846	207	109	112	21	100	100	0	0.588	0.569	0.568	0.538	1.468	0.585	0.904	120	609	1175	1156	-0.767	435	740	419	737	0
3	14	1	"PFF0382"	"F21003_1"	13180	19630	150	85	86	13	75	77	15	33	7	0	127	130	24	105	109	19	53	25	0	0.455	0.440	0.526	0.538	3.208	0.315	0.132	156	786	32	36	-1.138	10	22	11	25	-50
3	15	1	"PFF0437"	"F22770_1"	13350	19640	130	7974	8800	3353	75	76	14	100	100	0	8641	9598	3660	105	107	17	100	100	0	0.925	0.919	0.903	0.926	1.385	0.896	0.894	120	564	16435	18218	-0.112	7899	8536	8725	9493	0
3	16	1	"PFF0027"	"F10724_1"	13540	19640	120	146	149	30	76	78	14	100	93	0	184	186	28	107	108	18	98	96	0	0.909	0.924	0.935	0.906	1.640	0.847	0.556	120	522	147	152	-0.138	70	77	73	79	0
3	17	1	"PFF0760"	"F35197_2"	13720	19640	130	1760	1892	640	75	77	15	100	100	0	2728	2917	991	106	108	22	100	100	0	0.643	0.646	0.633	0.652	1.382	0.619	0.910	120	612	4307	4628	-0.638	1685	2622	1817	2811	0
3	18	1	"PFF0169"	"F15775_1"	13910	19650	130	149	154	38	74	76	15	97	92	0	311	305	67	104	107	22	100	100	0	0.362	0.398	0.408	0.372	1.540	0.385	0.742	120	655	282	281	-1.465	75	207	80	201	0
3	19	1	"PFF1930"	"F960_5"	14110	19640	130	834	879	284	70	71	12	100	100	0	1895	1978	654	101	103	17	100	100	0	0.426	0.431	0.437	0.432	1.298	0.414	0.906	120	639	2558	2686	-1.232	764	1794	809	1877	0
3	20	1	"PFF0151"	"F15196_1"	14290	19650	130	1627	1639	582	72	73	12	100	100	0	2528	2627	738	103	104	18	100	100	0	0.641	0.621	0.646	0.586	1.475	0.617	0.892	120	628	3980	4091	-0.641	1555	2425	1567	2524	0
3	21	1	"PFF1609"	"F63380_2"	14510	19640	150	72	73	12	71	73	12	19	3	0	118	118	19	103	103	17	44	14	0	0.067	0.133	0.571	0.508	3.650	0.058	0.003	156	760	16	17	-3.907	1	15	2	15	-50
3	22	1	"PFF1869"	"F7374_2"	14660	19650	130	108	111	22	69	70	11	94	79	0	143	147	29	100	101	14	90	70	0	0.907	0.894	0.898	0.926	2.029	0.747	0.462	120	624	82	89	-0.141	39	43	42	47	0
3	1	2	"PFF1444"	"F5729_1"	10690	19830	150	68	74	21	93	95	18	7	1	0	115	120	22	127	129	24	8	0	0	2.083	2.714	1.314	1.326	2.620	0.620	0.124	156	798	-37	-26	1.059	-25	-12	-19	-7	-50
3	2	2	"PFF0230"	"F17039_3"	10880	19840	130	967	1090	511	90	92	15	100	100	0	860	954	345	121	123	20	100	100	0	1.187	1.200	1.132	1.133	1.428	1.277	0.914	120	537	1616	1833	0.247	877	739	1000	833	0
3	3	2	"PFM0480"	"M38913_8"	11070	19840	130	754	767	259	86	89	15	100	100	0	1115	1144	337	117	121	20	100	100	0	0.669	0.663	0.669	0.641	1.329	0.662	0.926	120	527	1666	1708	-0.579	668	998	681	1027	0
3	4	2	"PFM0579"	"M446_3"	11270	19840	130	575	578	213	89	91	16	100	100	0	1278	1297	375	121	124	21	100	100	0	0.420	0.416	0.423	0.384	1.482	0.429	0.906	120	537	1643	1665	-1.251	486	1157	489	1176	0
3	5	2	"PFM0717"	"M5299_3"	11450	19840	130	132	133	25	88	89	16	89	65	0	212	211	41	120	121	22	96	87	0	0.478	0.495	0.495	0.477	1.798	0.463	0.525	120	548	136	136	-1.064	44	92	45	91	0
3	6	2	"PFM0868"	"M724_5"	11650	19840	130	226	223	61	84	86	15	100	95	0	384	391	90	116	117	18	100	100	0	0.530	0.505	0.504	0.469	1.548	0.525	0.808	120	541	410	414	-0.916	142	268	139	275	0
3	7	2	"PFM0875"	"M783_4"	11840	19840	130	549	554	153	82	83	14	100	100	0	889	938	224	116	117	18	100	100	0	0.604	0.574	0.571	0.557	1.327	0.579	0.916	120	509	1240	1294	-0.727	467	773	472	822	0
3	8	2	"PFM0093"	"M16622_6"	12020	19830	120	842	789	239	76	78	14	100	100	0	1262	1171	346	111	113	19	99	99	0	0.666	0.673	0.680	0.694	1.566	0.661	0.918	120	482	1917	1773	-0.587	766	1151	713	1060	0
3	9	2	"PFM0612"	"M45542_7"	12220	19830	130	960	955	283	81	83	16	100	100	0	1473	1520	459	113	115	20	100	100	0	0.646	0.621	0.623	0.618	1.225	0.595	0.919	120	544	2239	2281	-0.630	879	1360	874	1407	0
3	10	2	"PFM0634"	"M46791_1"	12410	19830	130	966	947	249	84	85	14	100	100	0	1700	1711	434	114	115	19	100	100	0	0.556	0.540	0.548	0.534	1.253	0.526	0.932	120	488	2468	2460	-0.847	882	1586	863	1597	0
3	11	2	"PFM0704"	"M52103_1"	12590	19840	130	307	306	74	83	83	13	100	100	0	353	363	75	112	114	17	100	100	0	0.929	0.888	0.879	0.870	1.301	0.907	0.893	120	521	465	474	-0.106	224	241	223	251	0
3	12	2	"PFM0190"	"M22662_1"	12800	19830	150	84	86	18	80	81	14	27	12	0	124	125	20	110	112	19	39	10	0	0.286	0.400	0.646	0.690	3.455	0.602	0.136	156	553	18	21	-1.807	4	14	6	15	-50
3	13	2	"PFM0225"	"M24933_4"	12970	19830	130	1673	1762	580	81	82	16	100	100	0	1567	1642	534	110	114	26	100	100	0	1.093	1.097	1.110	1.100	1.413	1.071	0.898	120	475	3049	3213	0.128	1592	1457	1681	1532	0
3	14	2	"PFM0412"	"M36754_1"	13160	19840	130	607	598	182	81	83	15	100	99	0	1714	1708	415	113	116	24	100	100	0	0.329	0.324	0.331	0.305	1.477	0.327	0.902	120	542	2127	2112	-1.606	526	1601	517	1595	0
3	15	2	"PFM0630"	"M46462_5"	13350	19830	130	884	881	310	80	82	15	100	100	0	1286	1359	451	112	115	27	100	100	0	0.685	0.642	0.636	0.625	1.327	0.623	0.913	120	553	1978	2048	-0.546	804	1174	801	1247	0
3	16	2	"PFM0465"	"M38247_1"	13550	19830	130	503	498	143	82	85	15	100	100	0	825	828	226	113	116	28	100	100	0	0.591	0.582	0.602	0.567	1.350	0.555	0.887	120	521	1133	1131	-0.758	421	712	416	715	0
3	17	2	"PFM0026"	"M11919_1"	13720	19840	130	12482	12589	3796	86	88	17	100	100	0	12468	12896	3241	118	119	23	100	100	0	1.004	0.978	0.966	0.952	1.305	0.991	0.933	120	497	24746	25281	0.005	12396	12350	12503	12778	0
3	18	2	"PFM0819"	"M5894_4"	13920	19840	130	260	261	62	84	86	17	100	99	0	616	639	141	111	114	20	100	100	0	0.349	0.335	0.341	0.324	1.421	0.328	0.844	120	544	681	705	-1.521	176	505	177	528	0
3	19	2	"PFM0473"	"M38757_6"	14120	19840	130	177	176	48	78	79	12	94	90	0	336	334	78	106	109	17	100	100	0	0.430	0.430	0.452	0.399	1.765	0.429	0.734	120	530	329	326	-1.216	99	230	98	228	0
3	20	2	"PFM0062"	"M14235_3"	14300	19830	130	1715	1749	558	77	78	12	100	100	0	3591	3623	1142	107	109	17	100	100	0	0.470	0.476	0.483	0.474	1.319	0.465	0.909	120	518	5122	5188	-1.089	1638	3484	1672	3516	0
3	21	2	"PFM0821"	"M59170_2"	14490	19830	130	2554	2455	745	78	78	13	100	100	0	2808	2687	842	107	108	15	100	100	0	0.917	0.921	0.922	0.939	1.488	0.889	0.904	120	517	5177	4957	-0.125	2476	2701	2377	2580	0
3	22	2	"PFN0022"	"N127_5"	14680	19830	130	408	400	97	73	74	13	100	100	0	333	337	74	103	104	18	99	99	0	1.457	1.397	1.406	1.409	1.451	1.355	0.847	120	615	565	561	0.543	335	230	327	234	0
3	1	3	"PFN0013"	"N127_32"	10690	20030	130	288	281	75	97	98	16	100	99	0	379	390	93	130	132	23	100	100	0	0.767	0.708	0.697	0.682	1.456	0.695	0.846	120	636	440	444	-0.383	191	249	184	260	0
3	2	3	"PFN0021"	"N127_48"	10890	20030	130	174	171	42	96	97	15	90	83	0	611	610	162	128	130	21	100	100	0	0.161	0.156	0.158	0.145	1.658	0.157	0.727	120	536	561	557	-2.630	78	483	75	482	0
3	3	3	"PFN0027"	"N128_1"	11090	20020	150	90	93	21	90	92	15	27	10	0	146	147	24	122	125	20	54	22	0	0.000	0.120	0.740	0.599	3.760	0.378	0.092	156	523	24	28	Error	0	24	3	25	-50
3	4	3	"PFN0057"	"N128_56"	11260	20030	130	228	234	50	85	87	14	100	100	0	630	629	134	118	120	18	100	100	0	0.279	0.292	0.289	0.285	1.346	0.277	0.853	120	456	655	660	-1.840	143	512	149	511	0
3	5	3	"PFB0078"	"B297"	11460	20020	120	264	267	52	83	85	13	100	100	0	372	372	68	114	115	18	100	100	0	0.702	0.713	0.693	0.708	1.274	0.697	0.879	120	499	439	442	-0.511	181	258	184	258	0
3	6	3	"PFB0080"	"B3"	11650	20020	130	567	546	117	82	83	13	100	100	0	622	599	113	111	113	17	100	100	0	0.949	0.951	0.940	0.949	1.249	0.948	0.939	120	524	996	952	-0.075	485	511	464	488	0
3	7	3	"PFB0083"	"B306"	11840	20020	120	252	253	49	82	83	14	100	100	0	267	261	44	111	113	18	100	100	0	1.090	1.140	1.168	1.142	1.344	1.146	0.830	120	484	326	321	0.124	170	156	171	150	0
3	8	3	"PFB0085"	"B310"	12030	20020	120	1469	1438	460	79	81	14	100	100	0	796	817	225	109	112	19	100	100	0	2.023	1.919	1.937	1.891	1.248	1.956	0.934	120	542	2077	2067	1.017	1390	687	1359	708	0
3	9	3	"PFB0090"	"B32"	12260	20030	150	79	81	15	82	84	15	15	3	0	116	119	20	110	113	20	29	6	0	-0.500	-0.111	0.739	0.736	4.156	0.384	0.093	156	596	3	8	Error	-3	6	-1	9	-50
3	10	3	"PFB0092"	"B322"	12410	20020	130	135	135	28	80	81	13	93	85	0	329	327	80	107	109	18	100	99	0	0.248	0.250	0.243	0.233	1.835	0.234	0.677	120	457	277	275	-2.013	55	222	55	220	0
3	11	3	"PFB0109"	"B366"	12600	20020	120	257	255	57	78	78	13	100	100	0	515	512	130	108	110	17	100	100	0	0.440	0.438	0.437	0.439	1.310	0.418	0.872	120	468	586	581	-1.185	179	407	177	404	0
3	12	3	"PFB0111"	"B370"	12780	20020	130	148	149	33	75	77	14	99	94	0	338	336	75	105	106	16	100	100	0	0.313	0.320	0.308	0.302	1.462	0.318	0.754	120	519	306	305	-1.674	73	233	74	231	0
3	13	3	"PFB0114"	"B374"	12980	20020	130	283	280	57	75	77	15	100	100	0	419	415	88	105	108	23	100	100	0	0.662	0.661	0.663	0.664	1.270	0.621	0.891	120	546	522	515	-0.594	208	314	205	310	0
3	14	3	"PFB0120"	"B388"	13170	20020	130	122	121	21	75	76	13	91	86	0	210	210	38	105	107	16	100	97	0	0.448	0.438	0.450	0.415	1.793	0.416	0.597	120	528	152	151	-1.160	47	105	46	105	0
3	15	3	"PFB0122"	"B391"	13360	20020	120	631	610	191	74	76	13	100	100	0	778	777	240	106	108	27	100	100	0	0.829	0.799	0.795	0.797	1.349	0.765	0.892	120	500	1229	1207	-0.271	557	672	536	671	0
3	16	3	"PFB0125"	"B397"	13550	20020	130	133	132	24	77	79	14	99	81	0	305	317	66	107	110	18	100	100	0	0.283	0.262	0.268	0.246	1.546	0.236	0.636	120	513	254	265	-1.822	56	198	55	210	0
3	17	3	"PFB0143"	"B440"	13740	20020	150	73	75	15	82	85	17	5	0	0	108	111	20	112	114	21	17	2	0	2.250	7.000	1.000	1.016	3.234	0.478	0.069	156	511	-13	-8	1.170	-9	-4	-7	-1	-50
3	18	3	"PFB0145"	"B444"	13930	20020	120	1621	1645	417	79	79	14	100	100	0	544	540	118	105	107	16	100	100	0	3.513	3.600	3.618	3.606	1.225	3.681	0.914	120	421	1981	2001	1.813	1542	439	1566	435	0
3	19	3	"PFB0147"	"B449"	14110	20020	130	1232	1232	405	76	75	14	100	100	0	501	516	138	102	103	17	100	100	0	2.897	2.792	2.741	2.773	1.287	2.841	0.911	120	512	1555	1570	1.535	1156	399	1156	414	0
3	20	3	"PFB0149"	"B453"	14300	20020	130	2070	1994	595	79	80	14	100	100	0	932	960	262	106	107	17	100	100	0	2.410	2.242	2.233	2.237	1.274	2.293	0.917	120	554	2817	2769	1.269	1991	826	1915	854	0
3	21	3	"PFB0151"	"B456"	14500	20020	130	975	963	264	81	81	13	100	100	0	927	950	259	107	109	16	100	100	0	1.090	1.046	1.018	1.047	1.262	1.041	0.906	120	559	1714	1725	0.125	894	820	882	843	0
3	22	3	"PFB0153"	"B458"	14690	20020	120	144	145	26	76	76	12	100	95	0	279	281	58	104	105	15	100	100	0	0.389	0.390	0.389	0.381	1.561	0.365	0.702	120	564	243	246	-1.364	68	175	69	177	0
3	1	4	"PFB0170"	"B491"	10710	20210	120	2900	2894	973	89	91	16	100	100	0	1685	1737	543	120	121	19	100	100	0	1.796	1.735	1.714	1.722	1.248	1.762	0.917	120	563	4376	4422	0.845	2811	1565	2805	1617	0
3	2	4	"PFB0172"	"B496"	10900	20210	130	297	297	78	93	94	15	100	97	0	222	221	41	126	127	20	96	90	0	2.125	2.147	2.129	2.150	1.450	2.109	0.762	120	529	300	299	1.087	204	96	204	95	0
3	3	4	"PFB0174"	"B498"	11090	20210	130	179	181	44	90	91	14	95	93	0	255	255	54	122	124	19	100	98	0	0.669	0.684	0.671	0.647	1.723	0.655	0.730	120	475	222	224	-0.580	89	133	91	133	0
3	4	4	"PFB0177"	"B50"	11270	20210	150	76	83	21	87	88	13	23	10	0	120	125	25	117	119	17	31	18	0	-3.667	-0.500	0.971	1.031	3.231	0.514	0.110	156	536	-8	4	Error	-11	3	-4	8	-50
3	5	4	"PFB0179"	"B504"	11470	20210	120	653	649	200	85	87	13	100	100	0	678	699	217	115	117	17	100	100	0	1.009	0.966	0.965	0.967	1.322	0.932	0.914	120	480	1131	1148	0.013	568	563	564	584	0
3	6	4	"PFB0181"	"B506"	11660	20220	150	89	90	17	84	86	13	29	12	0	139	140	25	114	116	17	60	36	0	0.200	0.231	0.455	0.541	3.455	0.330	0.097	156	584	30	32	-2.322	5	25	6	26	-50
3	7	4	"PFD0024"	"D12635_25"	11850	20210	120	474	464	131	83	84	13	100	100	0	674	672	186	112	113	16	100	100	0	0.696	0.680	0.690	0.678	1.343	0.661	0.875	120	482	953	941	-0.523	391	562	381	560	0
3	8	4	"PFD0027"	"D12635_33"	12040	20210	130	304	302	79	84	85	14	100	100	0	243	240	54	110	113	17	100	98	0	1.654	1.677	1.710	1.712	1.511	1.714	0.750	120	547	353	348	0.726	220	133	218	130	0
3	9	4	"PFD0029"	"D12635_37"	12230	20210	130	563	547	150	84	85	14	100	100	0	482	474	119	110	113	17	100	99	0	1.288	1.272	1.279	1.293	1.425	1.272	0.870	120	493	851	827	0.365	479	372	463	364	0
3	10	4	"PFD0031"	"D12635_39"	12420	20210	120	742	755	251	81	82	14	100	100	0	914	939	282	108	110	18	100	100	0	0.820	0.811	0.789	0.796	1.294	0.796	0.896	120	475	1467	1505	-0.286	661	806	674	831	0
3	11	4	"PFD0034"	"D12635_48"	12610	20210	130	881	843	263	78	80	14	100	100	0	763	757	218	106	108	16	100	100	0	1.222	1.175	1.183	1.170	1.326	1.174	0.901	120	493	1460	1416	0.290	803	657	765	651	0
3	12	4	"PFD0036"	"D12635_51"	12790	20210	130	8006	7629	2025	77	78	14	100	100	0	2968	2927	774	104	105	15	100	100	0	2.769	2.675	2.662	2.687	1.273	2.697	0.926	120	511	10793	10375	1.469	7929	2864	7552	2823	0
3	13	4	"PFD0064"	"D16785_11"	12990	20210	120	125	127	27	75	76	13	95	82	0	217	215	47	101	103	15	97	96	0	0.431	0.456	0.436	0.421	1.967	0.415	0.645	120	478	166	166	-1.214	50	116	52	114	0
3	14	4	"PFD0066"	"D16785_17"	13180	20210	130	126	127	20	72	73	11	97	95	0	195	192	33	101	102	14	99	97	0	0.574	0.604	0.589	0.594	1.615	0.560	0.659	120	480	148	146	-0.800	54	94	55	91	0
3	15	4	"PFD0069"	"D16785_21"	13360	20210	120	277	269	71	70	71	11	100	100	0	331	338	87	100	102	14	100	100	0	0.896	0.836	0.817	0.835	1.519	0.806	0.828	120	473	438	437	-0.158	207	231	199	238	0
3	16	4	"PFD0073"	"D16785_3"	13560	20210	130	4053	3934	1236	74	76	13	100	100	0	3735	3894	1219	103	105	16	100	100	0	1.096	1.018	0.999	1.016	1.317	1.017	0.906	120	563	7611	7651	0.132	3979	3632	3860	3791	0
3	17	4	"PFD0075"	"D16785_33"	13780	20200	150	100	102	22	77	78	13	66	42	0	132	132	24	105	107	17	66	36	0	0.852	0.926	0.935	0.920	2.963	0.769	0.245	156	519	50	52	-0.231	23	27	25	27	-50
3	18	4	"PFD0077"	"D16785_36"	13930	20210	120	437	436	127	71	71	13	100	100	0	932	968	298	100	100	16	100	100	0	0.440	0.421	0.407	0.418	1.404	0.385	0.856	120	402	1198	1233	-1.185	366	832	365	868	0
3	19	4	"PFD0096"	"D17715_112"	14120	20210	130	612	590	139	67	68	14	100	100	0	547	531	124	94	95	15	100	100	0	1.203	1.197	1.175	1.207	1.390	1.181	0.885	120	532	998	960	0.267	545	453	523	437	0
3	20	4	"PFD0098"	"D17715_12"	14320	20210	120	176	176	43	74	75	15	99	95	0	378	374	81	100	102	17	100	100	0	0.367	0.372	0.372	0.351	1.612	0.359	0.742	120	475	380	376	-1.447	102	278	102	274	0
3	21	4	"PFD0102"	"D17715_13"	14500	20210	120	385	361	103	78	79	13	100	100	0	663	647	176	106	108	16	100	100	0	0.551	0.523	0.538	0.515	1.546	0.493	0.845	120	483	864	824	-0.859	307	557	283	541	0
3	22	4	"PFD0104"	"D17715_134"	14700	20200	130	312	301	75	74	75	12	100	100	0	263	261	57	105	105	14	100	98	0	1.506	1.455	1.457	1.485	1.530	1.422	0.802	120	662	396	383	0.591	238	158	227	156	0
3	1	5	"PFD0106"	"D17715_138"	10710	20400	120	170	169	43	85	87	14	95	88	0	344	358	92	119	119	19	100	99	0	0.378	0.351	0.336	0.320	1.680	0.328	0.739	120	580	310	323	-1.404	85	225	84	239	0
3	2	5	"PFD0108"	"D17715_140"	10900	20400	120	213	220	54	88	89	13	99	96	0	409	431	112	122	122	19	100	100	0	0.436	0.427	0.430	0.409	1.421	0.407	0.855	120	514	412	441	-1.199	125	287	132	309	0
3	3	5	"PFD0130"	"D17715_44"	11100	20400	120	173	173	44	87	88	13	92	89	0	232	229	50	119	121	19	96	91	0	0.761	0.782	0.795	0.751	1.941	0.777	0.709	120	497	199	196	-0.394	86	113	86	110	0
3	4	5	"PFD0132"	"D17715_47"	11290	20400	120	251	246	63	85	86	12	99	98	0	562	535	143	117	118	17	100	99	0	0.373	0.385	0.376	0.374	1.419	0.377	0.871	120	432	611	579	-1.423	166	445	161	418	0
3	5	5	"PFD0134"	"D17715_5"	11470	20400	120	130	132	25	86	87	12	90	78	0	222	221	41	116	117	17	97	95	0	0.415	0.438	0.437	0.407	1.931	0.406	0.609	120	450	150	151	-1.268	44	106	46	105	0
3	6	5	"PFD0136"	"D17715_51"	11670	20400	120	146	144	30	85	86	12	97	86	0	326	315	75	115	117	17	100	100	0	0.289	0.295	0.286	0.276	1.685	0.283	0.717	120	414	272	259	-1.790	61	211	59	200	0
3	7	5	"PFD0138"	"D17715_56"	11850	20400	120	1815	1783	492	85	87	13	100	100	0	1390	1346	360	117	119	17	100	100	0	1.359	1.382	1.382	1.385	1.235	1.364	0.937	120	456	3003	2927	0.443	1730	1273	1698	1229	0
3	8	5	"PFD0141"	"D17715_61"	12050	20400	120	188	190	47	86	88	14	98	97	0	289	288	65	116	118	17	98	96	0	0.590	0.605	0.624	0.595	1.498	0.581	0.782	120	445	275	276	-0.762	102	173	104	172	0
3	9	5	"PFE0196"	"E18169_1"	12230	20390	130	877	900	348	87	88	14	100	100	0	807	837	298	115	117	16	100	100	0	1.142	1.126	1.146	1.098	1.281	1.114	0.928	120	485	1482	1535	0.191	790	692	813	722	0
3	10	5	"PFE0199"	"E18440_1"	12420	20400	130	518	499	164	84	85	14	99	97	0	670	644	168	114	115	17	100	100	0	0.781	0.783	0.759	0.726	1.579	0.804	0.901	120	487	990	945	-0.357	434	556	415	530	0
3	11	5	"PFE0201"	"E18440_5"	12600	20390	120	122	123	27	80	82	13	85	72	0	212	217	51	109	111	16	98	94	0	0.408	0.398	0.393	0.406	1.923	0.386	0.564	120	449	145	151	-1.294	42	103	43	108	0
3	12	5	"PFE0203"	"E18445_1"	12790	20380	120	307	319	88	79	81	16	100	100	0	535	551	144	105	108	18	100	100	0	0.530	0.538	0.530	0.530	1.323	0.530	0.908	120	474	658	686	-0.915	228	430	240	446	0
3	13	5	"PFE0206"	"E18512_1"	12990	20380	120	253	261	71	77	78	16	99	99	0	385	395	96	103	105	17	100	100	0	0.624	0.630	0.638	0.609	1.519	0.640	0.859	120	475	458	476	-0.680	176	282	184	292	0
3	14	5	"PFE0208"	"E18512_4"	13180	20390	150	77	78	11	74	75	11	23	3	0	115	114	16	103	104	15	37	10	0	0.250	0.364	0.565	0.583	3.491	0.188	0.025	156	538	15	15	-2.000	3	12	4	11	-50
3	15	5	"PFE0230"	"E19008_1"	13370	20390	120	452	440	118	72	74	14	100	100	0	977	973	230	101	102	17	100	100	0	0.434	0.422	0.427	0.411	1.336	0.418	0.915	120	466	1256	1240	-1.205	380	876	368	872	0
3	16	5	"PFE0234"	"E19248_7"	13560	20390	120	1258	1347	459	71	73	14	100	100	0	1013	1029	276	100	102	17	100	100	0	1.300	1.374	1.364	1.325	1.367	1.431	0.930	120	463	2100	2205	0.379	1187	913	1276	929	0
3	17	5	"PFE0237"	"E19278_2"	13750	20390	120	275	270	62	72	73	13	100	100	0	387	386	92	102	104	16	100	100	0	0.712	0.697	0.704	0.697	1.455	0.685	0.861	120	440	488	482	-0.489	203	285	198	284	0
3	18	5	"PFE0239"	"E19278_6"	13940	20400	150	83	84	14	71	72	13	44	19	0	127	129	24	99	101	16	70	41	0	0.429	0.433	0.500	0.540	3.251	0.288	0.100	156	463	40	43	-1.222	12	28	13	30	-50
3	19	5	"PFE0243"	"E19631_3"	14120	20390	120	528	556	192	69	69	12	100	100	0	1427	1497	550	96	97	16	100	100	0	0.345	0.348	0.354	0.348	1.238	0.339	0.941	120	447	1790	1888	-1.536	459	1331	487	1401	0
3	20	5	"PFE0246"	"E19695_2"	14310	20390	130	459	467	134	71	72	12	100	100	0	508	524	147	100	101	15	100	100	0	0.951	0.934	0.947	0.943	1.327	0.915	0.917	120	511	796	820	-0.073	388	408	396	424	0
3	21	5	"PFE0270"	"E20800_3"	14490	20390	120	304	303	79	75	75	11	100	100	0	353	339	84	107	107	15	99	99	0	0.931	0.983	0.976	1.005	1.505	0.963	0.874	120	461	475	460	-0.103	229	246	228	232	0
3	22	5	"PFE0275"	"E21089_1"	14700	20410	150	70	70	12	72	74	12	10	1	0	103	104	16	104	104	16	14	2	0	2.000	100000.000	0.750	0.872	3.473	0.241	0.022	156	791	-3	-2	1.000	-2	-1	-2	0	-50
3	1	6	"PFE0277"	"E21208_2"	10710	20590	120	114	113	24	86	87	14	64	50	0	149	150	29	119	121	20	64	38	0	0.933	0.871	0.810	0.877	2.678	0.598	0.264	120	545	58	58	-0.100	28	30	27	31	0
3	2	6	"PFE0279"	"E21208_4"	10890	20590	120	154	156	45	89	91	23	80	61	0	266	259	72	121	123	21	94	90	0	0.448	0.486	0.474	0.460	2.073	0.486	0.688	120	482	210	205	-1.158	65	145	67	138	0
3	3	6	"PFE0282"	"E21586_1"	11090	20590	130	568	555	236	88	95	46	92	90	0	908	889	331	121	126	49	100	100	0	0.610	0.608	0.610	0.526	2.108	0.600	0.843	120	531	1267	1235	-0.713	480	787	467	768	0
3	4	6	"PFE0285"	"E21786_1"	11270	20580	120	747	725	230	87	89	12	100	100	0	1184	1209	338	120	121	17	100	100	0	0.620	0.586	0.590	0.560	1.539	0.576	0.879	120	446	1724	1727	-0.689	660	1064	638	1089	0
3	5	6	"PFE0322"	"E23195_1"	11450	20570	120	381	368	124	87	88	13	100	97	0	586	558	163	118	120	18	100	100	0	0.628	0.639	0.647	0.609	1.534	0.640	0.873	120	449	762	721	-0.671	294	468	281	440	0
3	6	6	"PFE0330"	"E23784_1"	11640	20570	120	408	411	99	87	88	13	100	100	0	749	755	183	118	119	17	100	100	0	0.509	0.509	0.499	0.505	1.282	0.490	0.899	120	472	952	961	-0.975	321	631	324	637	0
3	7	6	"PFE0333"	"E23986_1"	11830	20570	120	112	112	24	86	87	13	66	45	0	210	208	58	119	121	17	86	81	0	0.286	0.292	0.323	0.323	2.540	0.279	0.399	120	477	117	115	-1.807	26	91	26	89	0
3	8	6	"PFE0342"	"E24470_2"	12030	20570	120	567	540	144	86	88	13	100	100	0	967	966	252	117	119	17	100	100	0	0.566	0.535	0.538	0.524	1.369	0.522	0.898	120	456	1331	1303	-0.821	481	850	454	849	0
3	9	6	"PFE0347"	"E24550_1"	12210	20580	150	89	91	16	88	89	14	21	5	0	137	137	21	117	119	18	53	23	0	0.050	0.150	0.500	0.538	3.573	0.303	0.052	156	554	21	23	-4.322	1	20	3	20	-50
3	10	6	"PFE0349"	"E24569_3"	12410	20570	120	242	250	74	86	86	13	100	99	0	369	382	103	117	118	17	100	100	0	0.619	0.619	0.601	0.597	1.468	0.601	0.847	120	477	408	429	-0.692	156	252	164	265	0
3	11	6	"PFF0266"	"F17836_2"	12600	20570	120	249	248	72	84	85	14	97	96	0	690	707	191	115	116	17	100	100	0	0.287	0.277	0.282	0.251	1.623	0.276	0.849	120	490	740	756	-1.801	165	575	164	592	0
3	12	6	"PFF0268"	"F17989_2"	12790	20570	120	183	184	42	83	84	16	100	96	0	458	443	106	112	114	19	100	100	0	0.289	0.305	0.291	0.298	1.423	0.292	0.800	120	515	446	432	-1.791	100	346	101	331	0
3	13	6	"PFF0274"	"F18154_3"	12990	20590	150	68	72	21	79	80	15	7	2	0	114	114	15	107	110	18	23	3	0	-1.571	-1.000	1.211	1.083	4.313	0.989	0.132	156	601	-4	0	Error	-11	7	-7	7	-50
3	14	6	"PFF0278"	"F18417_1"	13170	20580	120	540	512	161	75	76	11	99	97	0	1456	1429	351	106	106	15	100	100	0	0.344	0.330	0.342	0.304	1.678	0.327	0.877	120	461	1815	1760	-1.538	465	1350	437	1323	0
3	15	6	"PFF0285"	"F18525_1"	13370	20580	130	165	161	40	74	75	13	96	91	0	513	510	130	104	105	21	100	100	0	0.222	0.214	0.214	0.200	1.538	0.213	0.779	120	558	500	493	-2.168	91	409	87	406	0
3	16	6	"PFF0289"	"F18567_3"	13570	20580	150	66	68	13	70	72	13	14	3	0	109	110	18	102	103	21	19	4	0	-0.571	-0.250	0.929	0.980	3.370	0.236	0.069	156	567	3	6	Error	-4	7	-2	8	-50
3	17	6	"PFF0323"	"F19549_1"	13740	20570	130	1967	1872	658	70	70	12	100	100	0	1458	1453	402	100	101	14	100	100	0	1.397	1.332	1.385	1.259	1.546	1.401	0.893	120	452	3255	3155	0.482	1897	1358	1802	1353	0
3	18	6	"PFF0329"	"F19626_1"	13930	20580	150	66	68	13	72	73	12	13	3	0	104	107	17	99	101	14	28	12	0	-1.200	-0.500	0.909	0.904	4.281	0.520	0.046	156	495	-1	4	Error	-6	5	-4	8	-50
3	19	6	"PFF0332"	"F19746_5"	14120	20590	150	73	74	13	71	72	13	16	5	0	119	120	19	100	101	15	57	25	0	0.105	0.150	0.450	0.465	3.887	0.203	0.027	156	542	21	23	-3.248	2	19	3	20	-50
3	20	6	"PFF0334"	"F19787_2"	14310	20580	120	4056	3978	1542	71	73	15	100	100	0	7165	7373	2355	103	106	26	100	100	0	0.564	0.537	0.560	0.496	1.701	0.538	0.884	120	498	11047	11177	-0.825	3985	7062	3907	7270	0
3	21	6	"PFF0336"	"F19828_2"	14510	20570	130	197	195	45	75	77	15	98	97	0	175	177	38	106	109	25	85	66	0	1.768	1.690	1.784	1.888	1.932	1.447	0.543	120	523	191	191	0.822	122	69	120	71	0
3	22	6	"PFF0338"	"F19846_4"	14700	20590	150	70	72	14	74	75	12	15	4	0	105	107	19	104	105	16	25	8	0	-4.000	-0.667	0.778	0.835	3.464	0.323	0.042	156	735	-3	1	Error	-4	1	-2	3	-50
3	1	7	"PFF0364"	"F20448_4"	10700	20770	120	382	378	123	89	90	14	100	100	0	908	899	289	119	121	18	100	100	0	0.371	0.371	0.368	0.352	1.450	0.360	0.875	120	555	1082	1069	-1.429	293	789	289	780	0
3	2	7	"PFF0366"	"F20625_1"	10890	20770	120	628	602	180	93	99	47	100	100	0	724	712	201	124	130	52	100	99	0	0.892	0.866	0.865	0.863	1.381	0.849	0.911	120	492	1135	1097	-0.165	535	600	509	588	0
3	3	7	"PFF0369"	"F20760_1"	11090	20770	130	497	495	123	92	97	45	100	99	0	683	690	154	121	127	49	100	100	0	0.721	0.708	0.709	0.694	1.347	0.711	0.916	120	545	967	972	-0.473	405	562	403	569	0
3	4	7	"PFF0372"	"F20855_1"	11280	20770	130	124	127	30	88	90	13	81	70	0	200	198	36	119	120	15	94	89	0	0.444	0.494	0.547	0.504	1.887	0.496	0.446	120	543	117	118	-1.170	36	81	39	79	0
3	5	7	"PFF0375"	"F20870_2"	11470	20770	120	132	133	26	88	89	13	88	74	0	265	261	59	118	120	17	98	96	0	0.299	0.315	0.315	0.299	1.812	0.306	0.631	120	481	191	188	-1.740	44	147	45	143	0
3	6	7	"PFF0378"	"F20896_3"	11650	20780	150	86	85	16	86	88	14	16	5	0	128	128	22	119	120	17	35	14	0	0.000	-0.111	0.775	0.681	3.148	0.452	0.096	156	572	9	8	Error	0	9	-1	9	-50
3	7	7	"PFF0409"	"F22107_2"	11840	20780	150	65	70	19	86	87	13	10	1	0	105	107	19	118	119	17	8	1	0	1.615	1.455	1.133	1.195	2.280	0.870	0.153	156	595	-34	-27	0.692	-21	-13	-16	-11	-50
3	8	7	"PFF0415"	"F22233_2"	12040	20770	120	216	214	46	85	87	13	100	100	0	467	472	128	116	117	18	100	100	0	0.373	0.362	0.360	0.362	1.347	0.344	0.870	120	502	482	485	-1.422	131	351	129	356	0
3	9	7	"PFF0417"	"F2227_1"	12230	20770	120	1246	1162	321	87	88	13	100	100	0	1503	1481	453	117	119	18	100	100	0	0.836	0.788	0.781	0.803	1.290	0.749	0.933	120	465	2545	2439	-0.258	1159	1386	1075	1364	0
3	10	7	"PFF0420"	"F22395_1"	12420	20780	150	80	81	16	88	88	13	12	2	0	117	115	21	119	121	17	13	3	0	4.000	1.750	0.781	0.878	3.154	0.450	0.084	156	565	-10	-11	2.000	-8	-2	-7	-4	-50
3	11	7	"PFF0431"	"F22631_1"	12610	20780	150	67	71	16	88	89	14	7	0	0	106	107	19	117	119	17	8	1	0	1.909	1.700	1.182	1.323	2.646	0.803	0.148	156	567	-32	-27	0.933	-21	-11	-17	-10	-50
3	12	7	"PFF0435"	"F22741_2"	12800	20770	120	271	263	65	88	88	14	100	100	0	564	555	163	116	118	18	100	100	0	0.408	0.399	0.403	0.397	1.406	0.369	0.867	120	493	631	614	-1.292	183	448	175	439	0
3	13	7	"PFF1070"	"F45236_1"	12990	20770	120	1979	1920	615	82	84	14	100	100	0	1143	1117	359	110	113	17	100	100	0	1.836	1.825	1.816	1.845	1.274	1.828	0.934	120	464	2930	2845	0.877	1897	1033	1838	1007	0
3	14	7	"PFF1072"	"F4524_3"	13180	20770	120	208	205	49	76	77	11	100	97	0	473	462	106	107	108	15	100	100	0	0.361	0.363	0.359	0.348	1.567	0.355	0.834	120	496	498	484	-1.471	132	366	129	355	0
3	15	7	"PFF1075"	"F45282_1"	13370	20770	120	309	308	94	74	75	10	100	99	0	822	823	236	105	107	21	100	100	0	0.328	0.326	0.335	0.307	1.540	0.308	0.851	120	498	952	952	-1.609	235	717	234	718	0
3	16	7	"PFF1077"	"F45296_2"	13570	20770	120	116	118	26	71	72	12	93	82	0	297	298	75	102	104	21	100	100	0	0.231	0.240	0.228	0.224	1.780	0.233	0.640	120	480	240	243	-2.115	45	195	47	196	0
3	17	7	"PFF1080"	"F45354_1"	13750	20770	130	772	747	215	69	70	10	100	100	0	609	595	165	101	102	15	100	100	0	1.384	1.372	1.392	1.371	1.379	1.365	0.887	120	508	1211	1172	0.469	703	508	678	494	0
3	18	7	"PFF1082"	"F4541_1"	13930	20770	120	398	398	99	69	71	12	100	100	0	1288	1322	344	100	101	14	100	100	0	0.277	0.269	0.270	0.265	1.338	0.254	0.899	120	463	1517	1551	-1.852	329	1188	329	1222	0
3	19	7	"PFF1120"	"F46301_17"	14120	20770	120	879	858	248	70	71	12	100	100	0	740	734	200	99	100	13	100	100	0	1.262	1.241	1.268	1.240	1.301	1.240	0.914	120	490	1450	1423	0.336	809	641	788	635	0
3	20	7	"PFF1128"	"F46381_1"	14330	20770	130	2187	2088	829	71	72	12	100	100	0	1937	1898	542	102	103	15	100	100	0	1.153	1.123	1.154	1.020	1.613	1.196	0.905	120	518	3951	3813	0.206	2116	1835	2017	1796	0
3	21	7	"PFF1133"	"F46513_1"	14510	20770	120	921	867	294	75	76	12	100	99	0	3213	3087	817	105	106	14	100	100	0	0.272	0.266	0.272	0.246	1.545	0.266	0.906	120	477	3954	3774	-1.877	846	3108	792	2982	0
3	22	7	"PFF1136"	"F46584_1"	14700	20770	120	4283	4004	1523	77	78	12	100	100	0	5377	5289	1550	108	110	17	100	100	0	0.798	0.758	0.768	0.688	1.678	0.778	0.894	120	532	9475	9108	-0.325	4206	5269	3927	5181	0
3	1	8	"PFF1138"	"F46705_1"	10720	20960	120	6378	5911	1719	89	90	13	100	100	0	3462	3442	892	118	120	17	100	100	0	1.881	1.752	1.807	1.728	1.263	1.799	0.937	120	545	9633	9146	0.911	6289	3344	5822	3324	0
3	2	8	"PFF1140"	"F46816_1"	10900	20960	120	587	569	135	92	93	14	100	100	0	613	605	133	124	125	21	100	100	0	1.012	0.992	0.995	0.991	1.265	0.990	0.920	120	459	984	958	0.018	495	489	477	481	0
3	3	8	"PFF1163"	"F47563_1"	11090	20960	120	153	151	31	90	90	13	93	84	0	247	244	54	120	121	17	96	94	0	0.496	0.492	0.492	0.469	1.798	0.469	0.650	120	480	190	185	-1.011	63	127	61	124	0
3	4	8	"PFF1165"	"F47822_1"	11280	20960	120	839	841	284	86	87	12	100	100	0	1250	1313	514	117	118	15	100	100	0	0.665	0.631	0.623	0.651	1.413	0.604	0.940	120	474	1886	1951	-0.589	753	1133	755	1196	0
3	5	8	"PFF1167"	"F47864_3"	11470	20960	120	410	411	117	86	87	12	100	100	0	469	477	118	116	118	17	100	100	0	0.918	0.900	0.929	0.877	1.427	0.910	0.893	120	499	677	686	-0.124	324	353	325	361	0
3	6	8	"PFF1175"	"F48138_1"	11670	20960	120	113	112	22	86	88	13	70	50	0	195	196	38	118	120	18	92	84	0	0.351	0.333	0.353	0.365	2.006	0.318	0.353	120	425	104	104	-1.512	27	77	26	78	0
3	7	8	"PFF1179"	"F48181_2"	11850	20960	120	1007	973	260	88	89	14	100	100	0	1176	1118	292	121	122	18	100	100	0	0.871	0.888	0.888	0.882	1.300	0.865	0.922	120	409	1974	1882	-0.199	919	1055	885	997	0
3	8	8	"PFF1182"	"F48253_3"	12040	20970	150	84	87	18	88	90	13	19	9	0	128	130	21	120	122	18	36	12	0	-0.500	-0.100	0.800	0.893	3.640	0.177	0.007	156	510	4	9	Error	-4	8	-1	10	-50
3	9	8	"PFF1197"	"F48515_1"	12230	20960	120	435	407	136	89	90	14	100	99	0	637	642	185	120	121	17	100	100	0	0.669	0.609	0.602	0.561	1.620	0.602	0.863	120	457	863	840	-0.579	346	517	318	522	0
3	10	8	"PFF1204"	"F48839_1"	12430	20960	120	275	272	73	91	92	14	100	100	0	496	474	105	120	122	17	100	100	0	0.489	0.511	0.516	0.484	1.510	0.525	0.828	120	385	560	535	-1.031	184	376	181	354	0
3	11	8	"PFF1208"	"F49178_1"	12600	20970	150	91	92	17	92	94	15	12	4	0	128	129	20	119	122	18	31	10	0	-0.111	0.000	0.856	0.786	3.921	0.357	0.035	156	442	8	10	Error	-1	9	0	10	-50
3	12	8	"PFF1210"	"F4934_1"	12800	20960	120	367	361	106	90	91	14	100	100	0	478	479	123	119	121	19	100	100	0	0.772	0.753	0.776	0.730	1.440	0.760	0.885	120	473	636	631	-0.374	277	359	271	360	0
3	13	8	"PFF1215"	"F49538_1"	13000	20960	130	1668	1603	580	85	87	14	100	100	0	2559	2478	682	116	118	19	100	100	0	0.648	0.643	0.662	0.591	1.574	0.661	0.909	120	537	4026	3880	-0.626	1583	2443	1518	2362	0
3	14	8	"PFF1218"	"F49644_4"	13190	20960	130	566	524	182	81	82	13	99	98	0	667	646	180	112	113	17	100	100	0	0.874	0.830	0.853	0.746	1.731	0.858	0.897	120	521	1040	977	-0.195	485	555	443	534	0
3	15	8	"PFF1901"	"F8433_1"	13370	20950	130	1074	1071	380	78	79	13	100	100	0	936	950	332	110	111	16	100	100	0	1.206	1.182	1.166	1.201	1.451	1.164	0.905	120	531	1822	1833	0.270	996	826	993	840	0
3	16	8	"PFF1905"	"F8612_1"	13570	20960	130	850	816	309	74	76	21	99	99	0	2002	2038	659	106	107	16	100	100	0	0.409	0.384	0.401	0.353	1.684	0.381	0.879	120	481	2672	2674	-1.289	776	1896	742	1932	0
3	17	8	"PFF1913"	"F8921_1"	13750	20960	120	712	686	229	70	71	11	100	100	0	2412	2285	633	104	105	16	100	100	0	0.278	0.282	0.282	0.267	1.504	0.274	0.875	120	442	2950	2797	-1.846	642	2308	616	2181	0
3	18	8	"PFF1915"	"F8939_2"	13950	20960	120	161	161	44	69	70	11	95	91	0	386	405	117	103	104	17	100	100	0	0.325	0.305	0.304	0.279	1.829	0.296	0.773	120	487	375	394	-1.621	92	283	92	302	0
3	19	8	"PFF1919"	"F9091_1"	14140	20960	120	183	183	57	69	69	11	95	92	0	422	411	114	100	102	15	100	100	0	0.354	0.367	0.353	0.328	1.814	0.359	0.811	120	473	436	425	-1.498	114	322	114	311	0
3	20	8	"PFF1921"	"F9247_1"	14320	20940	120	332	326	77	69	70	11	100	100	0	428	415	91	99	101	15	100	100	0	0.799	0.813	0.818	0.807	1.333	0.789	0.860	120	430	592	573	-0.323	263	329	257	316	0
3	21	8	"PFI0014"	"I10798_1"	14490	20970	150	69	74	35	72	73	12	12	3	0	101	103	17	100	102	15	23	5	0	-3.000	0.667	0.732	0.797	3.419	2.638	0.059	156	531	-2	5	Error	-3	1	2	3	-50
3	22	8	"PFI0017"	"I10882_1"	14670	20950	120	245	241	59	75	76	13	97	96	0	574	582	159	106	107	17	100	100	0	0.363	0.349	0.361	0.333	1.591	0.333	0.853	120	520	638	642	-1.461	170	468	166	476	0
3	1	9	"PFI0023"	"I11056_2"	10680	21140	120	93	94	15	85	86	12	37	15	0	179	181	29	117	118	18	96	81	0	0.129	0.141	0.255	0.208	2.713	0.095	0.046	120	561	70	73	-2.954	8	62	9	64	0
3	2	9	"PFI0029"	"I11211_1"	10890	21140	120	142	144	25	88	89	14	96	87	0	229	225	32	119	121	19	100	99	0	0.491	0.528	0.490	0.493	1.648	0.530	0.613	120	500	164	162	-1.026	54	110	56	106	0
3	3	9	"PFI0033"	"I11281_1"	11070	21150	150	68	71	17	87	89	14	6	1	0	107	108	21	119	121	19	8	1	0	1.583	1.455	1.182	1.151	2.510	0.575	0.132	156	540	-31	-27	0.663	-19	-12	-16	-11	-50
3	4	9	"PFI0035"	"I11342_1"	11270	21140	120	695	671	206	84	85	12	100	100	0	1159	1136	241	115	116	16	100	100	0	0.585	0.575	0.583	0.529	1.509	0.588	0.912	120	467	1655	1608	-0.773	611	1044	587	1021	0
3	5	9	"PFI0056"	"I12038_2"	11440	21130	110	191	198	60	85	86	13	98	96	0	279	287	71	115	117	20	100	98	0	0.646	0.657	0.665	0.604	1.586	0.649	0.801	80	429	270	285	-0.630	106	164	113	172	0
3	6	9	"PFI0058"	"I12132_1"	11650	21140	120	260	261	68	87	88	14	99	99	0	840	841	215	118	120	21	100	100	0	0.240	0.241	0.238	0.227	1.429	0.234	0.853	120	462	895	897	-2.061	173	722	174	723	0
3	7	9	"PFI0060"	"I12159_3"	11840	21150	150	100	100	19	89	90	14	39	18	0	141	142	27	121	122	18	50	27	0	0.550	0.524	0.700	0.631	2.936	0.423	0.129	156	402	31	32	-0.862	11	20	11	21	-50
3	8	9	"PFI0063"	"I12192_2"	12030	21150	150	71	74	16	90	91	14	5	1	0	120	119	19	121	123	21	8	3	0	19.000	8.000	1.393	1.428	3.045	0.619	0.046	156	443	-20	-18	4.248	-19	-1	-16	-2	-50
3	9	9	"PFI0069"	"I12412_1"	12220	21130	130	662	611	159	90	93	19	100	100	0	701	645	169	123	127	34	100	99	0	0.990	0.998	0.990	1.016	1.398	0.969	0.893	120	479	1150	1043	-0.015	572	578	521	522	0
3	10	9	"PFI0072"	"I12552_2"	12420	21130	130	13429	13035	3778	95	98	20	100	100	0	5820	5570	1730	124	128	34	100	100	0	2.341	2.376	2.359	2.457	1.403	2.365	0.936	120	497	19030	18386	1.227	13334	5696	12940	5446	0
3	11	9	"PFI0105"	"I13369_2"	12620	21140	120	722	679	210	95	96	16	100	100	0	499	498	115	123	124	18	100	100	0	1.668	1.557	1.599	1.506	1.376	1.638	0.908	120	432	1003	959	0.738	627	376	584	375	0
3	12	9	"PFI0107"	"I13466_1"	12790	21130	120	394	382	92	92	93	15	100	100	0	475	461	118	123	124	18	100	99	0	0.858	0.858	0.864	0.875	1.425	0.821	0.886	120	452	654	628	-0.221	302	352	290	338	0
3	13	9	"PFI0111"	"I13569_2"	12990	21140	130	1060	1010	333	91	92	14	100	100	0	1814	1738	529	120	121	19	100	100	0	0.572	0.568	0.578	0.548	1.519	0.564	0.902	120	523	2663	2537	-0.806	969	1694	919	1618	0
3	14	9	"PFI0113"	"I13674_4"	13170	21160	150	82	83	15	89	92	18	6	0	0	125	127	21	118	123	29	19	0	0	-1.000	-0.667	1.000	0.818	4.604	0.314	0.076	156	605	0	3	Error	-7	7	-6	9	-50
3	15	9	"PFI0118"	"I13901_1"	13370	21140	130	235	231	53	82	85	22	100	96	0	261	254	42	112	114	17	100	99	0	1.027	1.049	1.055	1.022	1.490	1.101	0.728	120	535	302	291	0.038	153	149	149	142	0
3	16	9	"PFI0122"	"I13918_1"	13570	21140	130	6525	6010	1795	78	79	21	100	100	0	8087	7471	1820	111	112	16	100	100	0	0.808	0.806	0.816	0.779	1.369	0.820	0.921	120	457	14423	13292	-0.307	6447	7976	5932	7360	0
3	17	9	"PFJ0094"	"J1546_3"	13720	21130	150	87	87	16	73	75	15	44	12	0	120	123	21	108	110	27	25	3	0	1.167	0.933	0.949	0.887	2.771	0.594	0.132	156	533	26	29	0.222	14	12	14	15	-50
3	18	9	"PFJ0104"	"J157_2"	13930	21150	150	82	83	17	70	72	18	39	7	0	120	120	21	105	109	41	8	0	0	0.800	0.867	0.667	0.711	2.980	0.379	0.464	156	604	27	28	-0.322	12	15	13	15	-50
3	19	9	"PFJ0107"	"J1588_1"	14120	21140	130	492	465	194	67	69	16	100	99	0	1191	1190	500	100	105	38	100	100	0	0.390	0.365	0.368	0.358	1.610	0.349	0.828	120	528	1516	1488	-1.360	425	1091	398	1090	0
3	20	9	"PFJ0110"	"J1616_1"	14320	21160	150	69	70	12	67	68	10	25	7	0	105	105	17	96	98	15	34	8	0	0.222	0.333	0.905	0.747	2.885	0.129	0.014	156	622	11	12	-2.170	2	9	3	9	-50
3	21	9	"PFJ0116"	"J163_7"	14520	21150	120	92	92	17	69	70	11	70	50	0	209	206	48	99	100	16	95	92	0	0.209	0.215	0.224	0.193	2.205	0.184	0.383	120	441	133	130	-2.258	23	110	23	107	0
3	22	9	"PFJ0119"	"J167_13"	14710	21140	130	153	153	36	71	71	11	97	95	0	391	386	109	103	104	15	100	100	0	0.285	0.290	0.282	0.281	1.628	0.265	0.764	120	670	370	365	-1.812	82	288	82	283	0
3	1	10	"PFJ0157"	"J183_4"	10720	21340	140	201	205	59	85	86	14	94	94	0	436	453	117	118	120	18	100	100	0	0.365	0.358	0.369	0.343	1.473	0.352	0.819	156	743	434	455	-1.455	116	318	120	335	0
3	2	10	"PFJ0159"	"J183_6"	10900	21340	100	79	80	17	87	88	14	13	3	0	161	160	40	120	122	25	63	40	0	-0.195	-0.175	0.510	0.479	4.490	0.036	0.004	80	401	33	33	Error	-8	41	-7	40	0
3	3	10	"PFJ0161"	"J183_8"	11090	21320	120	218	218	59	85	86	14	97	95	0	338	330	94	118	121	25	95	92	0	0.605	0.627	0.634	0.610	1.604	0.589	0.817	120	457	353	345	-0.726	133	220	133	212	0
3	4	10	"PFJ0165"	"J1901_2"	11260	21340	150	75	77	14	85	86	13	5	1	0	118	118	17	116	117	17	16	3	0	-5.000	-4.000	1.056	1.010	3.010	0.145	0.005	156	624	-8	-6	Error	-10	2	-8	2	-50
3	5	10	"PFJ0168"	"J191_1"	11470	21320	120	148	149	34	86	88	15	91	78	0	245	246	63	118	119	20	94	93	0	0.488	0.492	0.481	0.462	1.964	0.450	0.689	120	594	189	191	-1.034	62	127	63	128	0
3	6	10	"PFJ0170"	"J191_6"	11690	21310	150	106	105	23	87	91	37	19	0	0	130	131	28	119	122	28	28	5	0	1.727	1.500	1.000	0.960	3.074	0.725	0.181	156	571	30	30	0.788	19	11	18	12	-50
3	7	10	"PFJ0203"	"J21_13"	11850	21340	150	89	89	17	87	91	42	0	0	0	115	119	22	119	122	29	11	1	0	-0.500	100000.000	0.731	0.796	3.155	0.673	0.044	156	456	-2	2	Error	2	-4	2	0	-50
3	8	10	"PFJ0207"	"J21_24"	12030	21320	120	186	184	43	86	88	14	97	92	0	374	366	88	118	120	22	100	100	0	0.391	0.395	0.387	0.372	1.612	0.380	0.819	120	418	356	346	-1.356	100	256	98	248	0
3	9	10	"PFJ0209"	"J21_26"	12220	21320	130	236	240	77	90	91	18	96	94	0	501	497	165	120	125	34	100	98	0	0.383	0.398	0.407	0.386	1.526	0.388	0.854	120	563	527	527	-1.384	146	381	150	377	0
3	10	10	"PFJ0212"	"J21_31"	12410	21320	130	16308	16154	6850	93	97	35	100	100	0	18577	18914	7651	123	139	263	100	100	0	0.879	0.855	0.866	0.851	1.315	0.837	0.918	120	529	34669	34852	-0.187	16215	18454	16061	18791	0
3	11	10	"PFJ0216"	"J21_9"	12580	21340	150	73	78	20	94	97	32	1	0	0	114	115	24	124	137	238	0	0	0	2.100	1.778	1.018	1.034	2.822	0.121	0.704	156	647	-31	-25	1.070	-21	-10	-16	-9	-50
3	12	10	"PFJ0218"	"J222_2"	12810	21330	130	153	158	49	93	94	15	84	76	0	354	355	130	122	124	18	96	95	0	0.259	0.279	0.277	0.257	1.924	0.286	0.731	120	571	292	298	-1.951	60	232	65	233	0
3	13	10	"PFJ0247"	"J242_2"	12980	21350	150	82	85	19	94	96	21	3	0	0	131	133	24	122	124	20	35	15	0	-1.333	-0.818	0.900	0.889	4.009	0.086	0.002	156	561	-3	2	Error	-12	9	-9	11	-50
3	14	10	"PFJ0250"	"J245_1"	13160	21340	110	111	108	23	96	97	17	43	13	0	196	197	50	123	129	33	77	55	0	0.205	0.162	0.273	0.269	2.640	0.236	0.280	80	410	88	86	-2.283	15	73	12	74	0
3	15	10	"PFJ0252"	"J245_13"	13370	21320	130	117	117	28	89	92	18	60	36	0	263	267	80	118	123	29	94	85	0	0.193	0.188	0.219	0.190	2.160	0.285	0.510	120	584	173	177	-2.373	28	145	28	149	0
3	16	10	"PFJ0254"	"J245_5"	13550	21330	120	89	89	15	84	87	17	21	1	0	205	203	47	114	115	16	93	86	0	0.055	0.056	0.143	0.126	2.913	0.081	0.071	120	465	96	94	-4.186	5	91	5	89	0
3	17	10	"PFJ0257"	"J245_9"	13740	21350	150	78	79	19	82	86	27	6	1	0	118	118	21	115	122	51	1	0	0	-1.333	-1.000	1.053	0.996	3.728	0.312	0.272	156	551	-1	0	Error	-4	3	-3	3	-50
3	18	10	"PFJ0259"	"J2465_2"	13940	21350	150	63	65	13	74	78	27	1	0	0	103	106	18	108	118	62	0	0	0	2.200	4.500	1.125	1.150	2.943	0.307	0.275	156	528	-16	-11	1.138	-11	-5	-9	-2	-50
3	19	10	"PFK0310"	"Kn2750_3"	14130	21360	150	81	102	138	69	71	17	35	16	0	118	135	93	101	104	38	21	6	0	0.706	0.971	0.780	0.721	3.237	1.444	0.819	156	513	29	67	-0.503	12	17	33	34	-50
3	20	10	"PFK0321"	"Kn2865_1"	14320	21370	150	74	76	15	69	72	15	25	7	0	118	124	30	98	102	31	34	13	0	0.250	0.269	0.385	0.452	3.489	0.300	0.195	156	507	25	33	-2.000	5	20	7	26	-50
3	21	10	"PFK0331"	"Kn3020_1"	14510	21330	120	709	653	193	70	71	11	100	100	0	1036	988	262	100	102	16	100	100	0	0.683	0.657	0.656	0.637	1.402	0.655	0.901	120	429	1575	1471	-0.551	639	936	583	888	0
3	22	10	"PFK0339"	"Kn3094_1"	14690	21350	150	64	67	14	70	71	11	17	3	0	107	108	17	101	102	16	27	6	0	-1.000	-0.429	0.829	0.907	3.431	0.146	0.006	156	752	0	4	Error	-6	6	-3	7	-50
3	1	11	"PFK0353"	"Kn3360_3"	10710	21530	130	90	91	17	90	91	15	20	2	0	214	209	56	121	123	17	91	80	0	0.000	0.011	0.144	0.122	2.609	0.068	0.044	120	627	93	89	Error	0	93	1	88	0
3	2	11	"PFK0355"	"Kn3360_5"	10900	21530	130	402	389	131	90	91	15	98	95	0	621	626	184	121	122	22	100	100	0	0.624	0.592	0.600	0.539	1.954	0.580	0.861	120	541	812	804	-0.680	312	500	299	505	0
3	3	11	"PFK0384"	"Kn386_1"	11090	21550	150	91	92	19	89	112	324	0	0	0	139	137	28	119	141	280	0	0	0	0.100	0.167	0.548	0.573	3.953	0.439	0.171	156	614	22	21	-3.322	2	20	3	18	-50
3	4	11	"PFK0387"	"Kn400_3"	11290	21530	130	2329	2263	848	88	89	14	100	100	0	1408	1386	360	120	121	18	100	100	0	1.740	1.718	1.781	1.623	1.469	1.898	0.872	120	531	3529	3441	0.799	2241	1288	2175	1266	0
3	5	11	"PFK0390"	"Kn4028_2"	11480	21530	130	1301	1192	417	89	89	13	100	100	0	1648	1580	477	121	122	18	100	100	0	0.794	0.756	0.786	0.715	1.550	0.772	0.914	120	577	2739	2562	-0.333	1212	1527	1103	1459	0
3	6	11	"PFK0393"	"Kn4044_1"	11670	21530	130	321	322	113	90	93	38	96	88	0	281	268	78	121	124	29	91	85	0	1.444	1.578	1.579	1.591	1.847	1.607	0.807	120	586	391	379	0.530	231	160	232	147	0
3	7	11	"PFK0400"	"Kn4252_3"	11870	21530	130	1984	1803	714	89	93	40	100	100	0	3408	3244	1064	123	126	30	100	100	0	0.577	0.549	0.556	0.517	1.458	0.566	0.928	120	510	5180	4835	-0.794	1895	3285	1714	3121	0
3	8	11	"PFK0406"	"Kn434_1"	12040	21520	130	1127	1099	316	89	90	14	100	100	0	470	456	119	122	124	21	100	98	0	2.983	3.024	2.954	3.116	1.350	3.041	0.893	120	557	1386	1344	1.577	1038	348	1010	334	0
3	9	11	"PFK0434"	"Kn5123_1"	12240	21530	130	165	160	42	92	92	14	85	80	0	384	395	120	120	122	18	97	96	0	0.277	0.247	0.242	0.235	1.745	0.252	0.722	120	614	337	343	-1.855	73	264	68	275	0
3	10	11	"PFK0438"	"Kn5186_3"	12440	21530	130	745	738	285	92	94	34	100	99	0	1435	1466	484	121	137	260	100	95	0	0.497	0.480	0.486	0.454	1.445	0.487	0.913	120	540	1967	1991	-1.009	653	1314	646	1345	0
3	11	11	"PFK0449"	"Kn5414_1"	12620	21530	120	131	129	28	91	92	14	74	63	0	272	265	64	122	123	18	97	95	0	0.267	0.266	0.276	0.237	2.129	0.273	0.543	120	486	190	181	-1.907	40	150	38	143	0
3	12	11	"PFK0454"	"Kn5561_2"	12810	21530	120	266	257	62	91	93	20	98	94	0	556	529	117	121	122	19	100	100	0	0.402	0.407	0.402	0.380	1.516	0.399	0.828	120	498	610	574	-1.314	175	435	166	408	0
3	13	11	"PFK0456"	"Kn5587_1"	13000	21530	130	10430	10194	3958	92	95	22	100	100	0	10444	10761	3743	122	124	19	100	100	0	1.002	0.950	0.963	0.925	1.337	0.951	0.917	120	492	20660	20741	0.002	10338	10322	10102	10639	0
3	14	11	"PFK0460"	"Kn569_3"	13180	21520	130	1127	1069	341	95	96	17	100	100	0	444	437	120	123	125	24	100	99	0	3.215	3.102	3.151	3.191	1.404	3.174	0.876	120	568	1353	1288	1.685	1032	321	974	314	0
3	15	11	"PFK0488"	"Kn67_1"	13380	21530	130	247	247	69	92	94	17	98	96	0	374	368	104	121	121	19	100	100	0	0.613	0.628	0.624	0.618	1.636	0.585	0.770	120	563	408	402	-0.707	155	253	155	247	0
3	16	11	"PFK0491"	"Kn6869_1"	13550	21520	130	2634	2512	735	92	96	19	100	100	0	977	907	273	119	120	18	100	100	0	2.963	3.071	3.057	3.194	1.382	3.019	0.900	120	530	3400	3208	1.567	2542	858	2420	788	0
3	17	11	"PFK0496"	"Kn707_1"	13750	21520	130	4332	3977	1269	93	97	26	100	100	0	2922	2658	910	122	128	48	100	100	0	1.514	1.532	1.532	1.580	1.431	1.485	0.913	120	507	7039	6420	0.598	4239	2800	3884	2536	0
3	18	11	"PFK0507"	"Kn768_1"	13940	21520	130	280	271	67	85	87	23	100	98	0	400	383	109	116	122	50	95	91	0	0.687	0.697	0.698	0.750	1.688	0.648	0.823	120	490	479	453	-0.542	195	284	186	267	0
3	19	11	"PFK0510"	"Kn7854_1"	14140	21530	120	264	258	81	82	82	13	98	96	0	551	542	146	109	110	16	100	100	0	0.412	0.406	0.422	0.367	1.622	0.401	0.851	120	425	624	609	-1.280	182	442	176	433	0
3	20	11	"PFK0516"	"Kn8017_1"	14320	21520	120	8763	8615	3442	81	83	17	100	100	0	3527	3442	1392	107	110	33	100	100	0	2.539	2.559	2.589	2.685	1.458	2.604	0.915	120	406	12102	11869	1.344	8682	3420	8534	3335	0
3	21	11	"PFK1023"	"Ks506_1"	14510	21520	130	2008	1920	630	79	81	16	100	100	0	1530	1420	499	106	110	31	100	100	0	1.355	1.401	1.399	1.461	1.430	1.374	0.887	120	538	3353	3155	0.438	1929	1424	1841	1314	0
3	22	11	"PFK1025"	"Ks506_6"	14710	21530	130	423	399	124	71	72	12	100	99	0	844	847	240	102	103	18	100	100	0	0.474	0.440	0.447	0.416	1.667	0.434	0.861	120	611	1094	1073	-1.076	352	742	328	745	0
3	1	12	"PFK1027"	"Ks509_1"	10720	21720	120	175	171	45	94	96	16	90	84	0	308	311	83	130	130	18	98	96	0	0.455	0.425	0.438	0.412	1.585	0.415	0.744	120	580	259	258	-1.136	81	178	77	181	0
3	2	12	"PFK1030"	"Ks509_6"	10910	21720	120	930	917	272	98	98	17	100	100	0	782	779	223	127	128	21	100	100	0	1.270	1.256	1.272	1.257	1.294	1.263	0.932	120	484	1487	1471	0.345	832	655	819	652	0
3	3	12	"PFK1033"	"Ks510_10"	11100	21720	120	1882	1760	554	97	129	379	97	94	0	750	738	209	126	156	327	90	42	0	2.861	2.717	2.716	2.728	1.419	2.379	0.593	120	447	2409	2275	1.516	1785	624	1663	612	0
3	4	12	"PFK1036"	"Ks510_3"	11290	21720	120	585	577	170	95	124	359	73	8	0	477	483	140	128	156	310	63	2	0	1.404	1.358	1.351	1.404	1.407	1.282	0.520	120	497	839	837	0.490	490	349	482	355	0
3	5	12	"PFK1051"	"Ks539_1"	11480	21720	120	5940	5680	1594	92	93	14	100	100	0	8444	7840	2089	128	129	19	100	100	0	0.703	0.725	0.734	0.715	1.260	0.708	0.942	120	498	14164	13300	-0.508	5848	8316	5588	7712	0
3	6	12	"PFK1053"	"Ks545_4"	11660	21720	120	389	369	102	92	93	14	100	98	0	556	537	129	124	125	18	100	100	0	0.688	0.671	0.669	0.640	1.492	0.660	0.887	120	499	729	690	-0.541	297	432	277	413	0
3	7	12	"PFK1057"	"Ks54_4"	11860	21720	120	700	672	181	93	95	17	100	100	0	908	870	236	125	127	21	100	100	0	0.775	0.777	0.774	0.775	1.299	0.749	0.915	120	533	1390	1324	-0.367	607	783	579	745	0
3	8	12	"PFK1062"	"Ks5580_5"	12050	21720	120	626	609	164	94	95	14	100	100	0	959	929	226	128	129	19	100	100	0	0.640	0.643	0.653	0.630	1.338	0.630	0.907	120	496	1363	1316	-0.643	532	831	515	801	0
3	9	12	"PFK1065"	"Ks565_1"	12240	21720	130	1309	1271	317	96	97	14	100	100	0	567	561	141	127	128	19	100	100	0	2.757	2.707	2.737	2.762	1.265	2.652	0.909	120	540	1653	1609	1.463	1213	440	1175	434	0
3	10	12	"PFK1067"	"Ks565_2"	12440	21720	130	686	691	208	95	95	14	100	100	0	646	638	190	124	126	19	100	100	0	1.132	1.160	1.163	1.191	1.358	1.163	0.901	120	501	1113	1110	0.179	591	522	596	514	0
3	11	12	"PFK1087"	"Ks56_4"	12620	21740	150	83	83	15	94	94	14	5	1	0	122	124	21	125	126	19	14	4	0	3.667	11.000	1.000	0.946	3.260	0.223	0.017	156	578	-14	-12	1.874	-11	-3	-11	-1	-50
3	12	12	"PFK1089"	"Ks56_9"	12810	21720	120	156	156	33	90	91	14	95	86	0	253	248	52	124	124	19	96	93	0	0.512	0.532	0.527	0.525	1.790	0.486	0.667	120	464	195	190	-0.967	66	129	66	124	0
3	13	12	"PFK1091"	"Ks586_5"	13000	21720	120	315	307	81	89	91	15	99	99	0	424	415	99	123	124	18	100	100	0	0.751	0.747	0.759	0.714	1.594	0.739	0.849	120	481	527	510	-0.413	226	301	218	292	0
3	14	12	"PFK1096"	"Ks592_4"	13190	21720	120	1066	970	279	90	92	15	100	100	0	1255	1137	287	121	122	19	100	100	0	0.861	0.866	0.897	0.839	1.382	0.855	0.913	120	496	2110	1896	-0.216	976	1134	880	1016	0
3	15	12	"PFK1098"	"Ks595_2"	13380	21720	130	244	238	72	89	90	14	95	90	0	324	323	85	119	120	18	98	95	0	0.756	0.730	0.751	0.757	2.008	0.719	0.779	120	521	360	353	-0.403	155	205	149	204	0
3	16	12	"PFK1103"	"Ks5_1"	13570	21720	120	1608	1625	534	88	90	16	100	100	0	920	905	276	118	119	19	100	100	0	1.895	1.953	1.955	1.932	1.398	1.957	0.905	120	500	2322	2324	0.922	1520	802	1537	787	0
3	17	12	"PFK1124"	"Ks646_6"	13760	21720	120	395	378	122	90	92	15	98	95	0	774	756	226	120	121	19	100	100	0	0.466	0.453	0.445	0.422	1.584	0.440	0.881	120	511	959	924	-1.100	305	654	288	636	0
3	18	12	"PFK1126"	"Ks64_1"	13950	21720	120	136	134	32	91	92	14	78	66	0	264	265	65	122	124	23	97	94	0	0.317	0.301	0.324	0.270	2.119	0.436	0.486	120	489	187	186	-1.658	45	142	43	143	0
3	19	12	"PFK1135"	"Ks664_1"	14140	21720	120	201	198	45	88	89	14	98	95	0	499	498	124	117	120	23	100	100	0	0.296	0.289	0.283	0.273	1.595	0.275	0.811	120	483	495	491	-1.757	113	382	110	381	0
3	20	12	"PFK1137"	"Ks664_35"	14330	21720	120	1627	1586	501	87	88	15	100	100	0	2231	2211	618	114	117	32	100	100	0	0.727	0.715	0.708	0.697	1.317	0.711	0.918	120	478	3657	3596	-0.459	1540	2117	1499	2097	0
3	21	12	"PFK1140"	"Ks667_3"	14510	21740	150	76	78	16	82	84	15	11	2	0	116	118	19	111	114	30	12	0	0	-1.200	-0.571	0.971	0.955	3.698	0.356	0.047	156	609	-1	3	Error	-6	5	-4	7	-50
3	22	12	"PFK1142"	"Ks66_1"	14710	21710	130	5332	4987	1539	74	76	12	100	100	0	3844	3537	1171	105	106	17	100	100	0	1.406	1.432	1.445	1.482	1.459	1.403	0.912	120	648	8997	8345	0.492	5258	3739	4913	3432	0
3	1	13	"PFM0090"	"M16407_5"	10730	21910	120	599	584	201	96	96	15	100	99	0	1474	1572	509	132	133	19	100	100	0	0.375	0.339	0.342	0.325	1.425	0.336	0.912	120	578	1845	1928	-1.416	503	1342	488	1440	0
3	2	13	"PFM0095"	"M16853_1"	10920	21910	120	247	238	66	101	101	15	95	94	0	506	499	133	133	135	20	99	99	0	0.391	0.374	0.377	0.357	1.457	0.373	0.851	120	497	519	503	-1.353	146	373	137	366	0
3	3	13	"PFM0099"	"M17049_2"	11110	21910	130	1752	1704	599	102	103	15	100	100	0	1635	1625	510	136	139	26	100	100	0	1.101	1.076	1.089	1.040	1.321	1.075	0.931	120	554	3149	3091	0.138	1650	1499	1602	1489	0
3	4	13	"PFM0101"	"M17181_1"	11300	21910	120	262	258	75	99	100	15	95	94	0	405	415	113	132	135	24	99	99	0	0.597	0.562	0.574	0.540	1.595	0.553	0.849	120	460	436	442	-0.744	163	273	159	283	0
3	5	13	"PFM0103"	"M17230_2"	11480	21930	150	77	80	18	96	97	14	6	1	0	110	114	25	131	132	21	5	1	0	0.905	0.941	0.778	0.757	2.562	0.584	0.163	156	554	-40	-33	-0.144	-19	-21	-16	-17	-50
3	6	13	"PFM0105"	"M17327_1"	11680	21910	120	960	934	302	92	95	18	100	100	0	1052	1041	286	129	129	20	100	100	0	0.940	0.923	0.928	0.887	1.372	0.939	0.934	120	503	1791	1754	-0.089	868	923	842	912	0
3	7	13	"PFM0123"	"M18924_1"	11860	21900	90	298	333	166	92	95	20	100	98	0	266	288	113	123	126	20	100	90	0	1.441	1.461	1.443	1.458	1.563	1.493	0.861	52	334	349	406	0.527	206	143	241	165	0
3	8	13	"PFM0125"	"M18924_16"	12040	21900	120	986	937	296	93	94	14	100	100	0	1767	1722	494	126	128	18	100	100	0	0.544	0.529	0.542	0.507	1.483	0.521	0.907	120	503	2534	2440	-0.878	893	1641	844	1596	0
3	9	13	"PFM0128"	"M18924_2"	12230	21900	120	3453	3326	1228	98	98	13	100	100	0	3203	3260	1140	132	134	19	100	100	0	1.092	1.032	1.047	1.011	1.398	1.046	0.933	120	479	6426	6356	0.128	3355	3071	3228	3128	0
3	10	13	"PFM0134"	"M19188_5"	12420	21900	120	302	306	87	97	97	14	98	97	0	219	220	52	131	132	19	92	82	0	2.330	2.348	2.423	2.547	1.877	2.319	0.721	120	496	293	298	1.220	205	88	209	89	0
3	11	13	"PFM0138"	"M19559_4"	12610	21890	110	145	141	32	93	94	14	81	70	0	308	323	89	127	128	19	98	96	0	0.287	0.245	0.251	0.219	1.958	0.219	0.653	80	409	233	244	-1.799	52	181	48	196	0
3	12	13	"PFM0140"	"M196_2"	12810	21900	130	1091	1068	397	93	93	14	99	99	0	751	747	237	125	127	19	100	100	0	1.594	1.568	1.612	1.515	1.509	1.627	0.906	120	519	1624	1597	0.673	998	626	975	622	0
3	13	13	"PFM0160"	"M21368_2"	12990	21900	120	431	405	120	90	92	14	100	100	0	221	220	50	125	126	18	92	85	0	3.552	3.316	3.250	3.670	1.963	3.407	0.727	120	465	437	410	1.829	341	96	315	95	0
3	14	13	"PFM0162"	"M21439_1"	13180	21900	120	527	494	138	90	91	14	100	99	0	418	417	94	123	124	18	100	100	0	1.481	1.374	1.403	1.326	1.493	1.404	0.891	120	479	732	698	0.567	437	295	404	294	0
3	15	13	"PFM0165"	"M21508_2"	13370	21900	120	1023	989	291	88	90	15	100	100	0	1013	1012	269	118	120	18	100	100	0	1.045	1.008	0.995	0.995	1.243	1.022	0.934	120	481	1830	1795	0.063	935	895	901	894	0
3	16	13	"PFM0167"	"M2157_1"	13560	21900	120	770	711	269	87	88	13	100	100	0	355	348	112	117	119	18	98	95	0	2.870	2.701	2.666	2.723	1.478	2.758	0.859	120	481	921	855	1.521	683	238	624	231	0
3	17	13	"PFM0171"	"M21780_2"	13750	21910	120	609	576	205	87	88	14	97	97	0	1076	1076	373	121	121	19	99	98	0	0.547	0.512	0.499	0.490	1.688	0.507	0.891	120	476	1477	1444	-0.871	522	955	489	955	0
3	18	13	"PFM0173"	"M21780_4"	13940	21910	150	76	79	14	92	93	15	1	0	0	115	117	18	126	128	21	5	1	0	1.455	1.444	1.000	1.087	3.244	0.450	0.036	156	564	-27	-22	0.541	-16	-11	-13	-9	-50
3	19	13	"PFM0202"	"M23550_4"	14120	21900	120	2865	2734	831	93	94	15	100	100	0	1557	1566	425	127	130	24	100	100	0	1.938	1.835	1.846	1.795	1.385	1.880	0.932	120	487	4202	4080	0.955	2772	1430	2641	1439	0
3	20	13	"PFM0204"	"M23550_7"	14310	21920	150	114	116	25	90	92	15	62	39	0	129	128	19	120	123	21	23	3	0	2.667	3.250	1.412	1.441	3.022	1.495	0.070	156	561	33	34	1.415	24	9	26	8	-50
3	21	13	"PFM0209"	"M24104_1"	14510	21900	130	288	288	78	84	84	13	100	99	0	637	639	212	112	114	18	100	99	0	0.389	0.387	0.394	0.392	1.572	0.363	0.867	120	471	729	731	-1.364	204	525	204	527	0
3	22	13	"PFM0211"	"M24315_1"	14700	21910	120	385	364	119	75	77	13	97	96	0	632	643	217	106	107	16	100	99	0	0.589	0.538	0.546	0.521	1.665	0.519	0.876	120	600	836	826	-0.763	310	526	289	537	0
3	1	14	"PFM0214"	"M24561_16"	10710	22100	120	262	255	68	93	94	16	100	99	0	475	467	117	130	132	19	100	99	0	0.490	0.481	0.475	0.468	1.403	0.471	0.841	120	563	514	499	-1.030	169	345	162	337	0
3	2	14	"PFM0216"	"M24561_22"	10900	22100	120	623	590	187	98	98	14	100	99	0	917	945	306	135	136	18	100	100	0	0.671	0.607	0.616	0.587	1.599	0.588	0.886	120	489	1307	1302	-0.575	525	782	492	810	0
3	3	14	"PFM0675"	"M49210_1"	11080	22090	110	146	142	29	101	102	15	80	66	0	264	266	54	136	140	28	98	91	0	0.352	0.315	0.349	0.312	1.945	0.339	0.588	80	487	173	171	-1.508	45	128	41	130	0
3	4	14	"PFM0678"	"M49439_1"	11280	22090	110	171	169	40	100	101	14	92	82	0	229	228	46	135	139	27	92	83	0	0.755	0.742	0.753	0.766	2.269	0.663	0.625	80	472	165	162	-0.405	71	94	69	93	0
3	5	14	"PFM0682"	"M49680_3"	11460	22090	120	171	171	28	98	98	15	98	92	0	486	488	90	135	136	20	100	100	0	0.208	0.207	0.207	0.194	1.541	0.199	0.741	120	426	424	426	-2.266	73	351	73	353	0
3	6	14	"PFM0685"	"M50030_1"	11650	22090	120	570	585	158	94	95	15	100	100	0	1118	1139	286	131	132	19	100	100	0	0.482	0.487	0.480	0.479	1.319	0.483	0.915	120	471	1463	1499	-1.052	476	987	491	1008	0
3	7	14	"PFM0689"	"M50253_2"	11850	22090	120	309	305	74	94	95	16	100	98	0	498	482	108	128	129	19	100	100	0	0.581	0.596	0.603	0.577	1.450	0.583	0.880	120	554	585	565	-0.783	215	370	211	354	0
3	8	14	"PFM0691"	"M50721_1"	12050	22090	130	237	234	62	93	94	18	99	95	0	359	358	108	127	127	21	98	95	0	0.621	0.610	0.594	0.620	1.622	0.576	0.804	120	522	376	372	-0.688	144	232	141	231	0
3	9	14	"PFM0712"	"M52704_3"	12230	22100	150	75	79	18	97	97	18	3	0	0	125	127	24	130	131	22	14	1	0	4.400	6.000	1.156	1.225	3.363	0.607	0.115	156	579	-27	-21	2.138	-22	-5	-18	-3	-50
3	10	14	"PFM0715"	"M5299_1"	12420	22090	120	1260	1190	342	97	97	14	100	100	0	903	875	255	130	132	20	100	100	0	1.505	1.467	1.464	1.499	1.430	1.449	0.901	120	510	1936	1838	0.589	1163	773	1093	745	0
3	11	14	"PFM0718"	"M53027_1"	12620	22090	130	202	196	44	94	94	14	97	93	0	417	397	114	129	130	19	99	96	0	0.375	0.381	0.380	0.372	1.977	0.350	0.756	120	585	396	370	-1.415	108	288	102	268	0
3	12	14	"PFM0720"	"M53181_3"	12790	22090	120	1362	1348	380	95	95	14	100	100	0	1383	1305	394	129	131	20	100	100	0	1.010	1.065	1.065	1.099	1.396	1.042	0.923	120	484	2521	2429	0.015	1267	1254	1253	1176	0
3	13	14	"PFM0722"	"M53240_1"	12980	22090	120	554	569	178	94	94	15	100	100	0	731	758	208	128	130	22	100	100	0	0.763	0.754	0.744	0.735	1.303	0.760	0.913	120	533	1063	1105	-0.391	460	603	475	630	0
3	14	14	"PFM0726"	"M53565_1"	13190	22100	150	81	83	19	93	95	16	7	1	0	124	126	20	127	129	20	15	2	0	4.000	10.000	1.075	0.984	3.238	0.724	0.037	156	614	-15	-11	2.000	-12	-3	-10	-1	-50
3	15	14	"PFM0746"	"M54626_1"	13370	22090	120	1015	995	284	92	94	15	100	100	0	2343	2329	654	125	126	19	100	100	0	0.416	0.410	0.424	0.405	1.301	0.398	0.922	120	465	3141	3107	-1.265	923	2218	903	2204	0
3	16	14	"PFM0749"	"M5464_1"	13560	22090	120	500	472	123	89	90	14	100	100	0	832	828	215	124	125	20	100	100	0	0.581	0.544	0.540	0.536	1.353	0.530	0.896	120	497	1119	1087	-0.785	411	708	383	704	0
3	17	14	"PFM0753"	"M55240_4"	13750	22110	150	68	78	46	89	89	14	10	3	0	118	122	28	125	127	20	15	4	0	3.000	3.667	1.237	1.051	3.010	6.773	0.440	156	521	-28	-14	1.585	-21	-7	-11	-3	-50
3	18	14	"PFM0758"	"M55479_1"	13930	22100	150	80	84	20	95	95	16	8	4	0	117	119	25	130	134	26	9	1	0	1.154	1.000	0.879	0.880	2.688	0.374	0.100	156	588	-28	-22	0.206	-15	-13	-11	-11	-50
3	19	14	"PFM0761"	"M55746_2"	14160	22110	80	110	112	23	100	101	15	40	21	0	185	184	46	137	141	30	57	36	0	0.208	0.255	0.377	0.394	2.397	0.326	0.282	52	283	58	59	-2.263	10	48	12	47	0
3	20	14	"PFM0763"	"M55888_10"	14320	22090	120	4222	3953	1162	95	97	25	100	100	0	1927	1913	522	128	129	22	100	100	0	2.294	2.161	2.223	2.138	1.329	2.212	0.922	120	461	5926	5643	1.198	4127	1799	3858	1785	0
3	21	14	"PFM0787"	"M57062_3"	14510	22090	120	311	303	69	90	92	25	99	98	0	205	206	37	119	121	20	99	90	0	2.570	2.448	2.482	2.501	1.486	2.496	0.690	120	482	307	300	1.362	221	86	213	87	0
3	22	14	"PFM0790"	"M57295_1"	14700	22120	150	68	71	15	78	80	15	7	1	0	105	105	18	108	110	20	8	1	0	3.333	2.333	1.000	1.184	3.087	0.603	0.099	156	808	-13	-10	1.737	-10	-3	-7	-3	-50
3	1	15	"PFM0798"	"M57785_5"	10700	22290	150	87	87	19	91	92	14	14	4	0	117	121	22	128	130	19	12	3	0	0.364	0.571	0.847	0.794	3.019	0.397	0.068	156	813	-15	-11	-1.459	-4	-11	-4	-7	-50
3	2	15	"PFM0800"	"M58024_1"	10900	22280	120	227	224	47	96	97	14	99	98	0	425	414	92	131	133	19	100	100	0	0.446	0.452	0.446	0.447	1.371	0.436	0.837	120	481	425	411	-1.166	131	294	128	283	0
3	3	15	"PFM0804"	"M58298_1"	11090	22310	150	82	83	19	98	99	15	5	1	0	117	121	24	135	138	28	6	0	0	0.889	1.071	0.811	0.824	2.884	0.344	0.132	156	633	-34	-29	-0.170	-16	-18	-15	-14	-50
3	4	15	"PFM0807"	"M58361_1"	11280	22290	130	1672	1542	535	99	100	15	99	99	0	3111	3064	964	135	138	27	100	100	0	0.529	0.493	0.505	0.459	1.711	0.483	0.912	120	535	4549	4372	-0.920	1573	2976	1443	2929	0
3	5	15	"PFN0316"	"N134_30"	11460	22280	120	321	319	78	98	97	15	99	99	0	379	380	87	134	135	19	100	100	0	0.910	0.898	0.900	0.887	1.447	0.868	0.859	120	510	468	467	-0.136	223	245	221	246	0
3	6	15	"PFN0318"	"N134_34"	11670	22280	120	448	448	123	97	97	15	100	100	0	648	645	167	133	134	19	100	100	0	0.682	0.686	0.702	0.672	1.354	0.677	0.909	120	543	866	863	-0.553	351	515	351	512	0
3	7	15	"PFN0320"	"N134_41"	11860	22280	120	300	310	71	96	96	18	100	100	0	484	481	105	133	133	22	100	100	0	0.581	0.615	0.586	0.612	1.360	0.601	0.877	120	484	555	562	-0.783	204	351	214	348	0
3	8	15	"PFN0324"	"N134_45"	12040	22280	120	4520	4412	1156	92	93	21	100	100	0	3295	3301	765	129	127	26	100	100	0	1.399	1.362	1.388	1.348	1.213	1.384	0.940	120	505	7594	7492	0.484	4428	3166	4320	3172	0
3	9	15	"PFN0326"	"N134_5"	12230	22280	120	1078	1026	240	97	98	19	100	100	0	992	937	205	129	129	22	100	100	0	1.137	1.150	1.167	1.147	1.242	1.160	0.934	120	479	1844	1737	0.185	981	863	929	808	0
3	10	15	"PFN0328"	"N134_57"	12430	22300	150	80	82	15	99	100	15	2	0	0	127	128	20	132	135	22	10	1	0	3.800	4.250	1.248	1.274	3.403	0.466	0.050	156	538	-24	-21	1.926	-19	-5	-17	-4	-50
3	11	15	"PFN0346"	"N134_93"	12610	22300	150	68	74	19	97	98	15	4	1	0	111	116	22	135	137	23	5	0	0	1.208	1.211	1.071	1.087	2.649	0.649	0.162	156	494	-53	-42	0.273	-29	-24	-23	-19	-50
3	12	15	"PFN0348"	"N134_96"	12810	22300	150	82	85	17	94	94	15	6	1	0	119	122	21	131	133	21	7	1	0	1.000	1.000	0.889	0.876	2.965	0.353	0.088	156	581	-24	-18	0.000	-12	-12	-9	-9	-50
3	13	15	"PFN0350"	"N135_1"	13000	22280	110	155	157	32	91	91	15	93	87	0	277	277	34	124	127	23	100	100	0	0.418	0.431	0.442	0.403	1.897	0.358	0.423	80	431	217	219	-1.257	64	153	66	153	0
3	14	15	"PFN0353"	"N135_14"	13180	22280	130	610	603	147	94	95	16	100	100	0	758	733	190	127	129	20	100	100	0	0.818	0.840	0.825	0.852	1.343	0.812	0.900	120	518	1147	1115	-0.290	516	631	509	606	0
3	15	15	"PFN0355"	"N135_17"	13380	22280	120	500	494	143	92	93	14	100	100	0	503	490	154	128	130	19	98	98	0	1.088	1.110	1.116	1.205	1.706	1.079	0.849	120	494	783	764	0.122	408	375	402	362	0
3	16	15	"PFN0357"	"N135_2"	13560	22290	130	189	185	43	90	91	13	97	90	0	365	365	94	128	130	21	98	95	0	0.418	0.401	0.410	0.391	1.879	0.379	0.756	120	517	336	332	-1.259	99	237	95	237	0
3	17	15	"PFN0375"	"N136_7"	13750	22280	130	2624	2553	634	93	94	14	100	100	0	1315	1268	387	130	130	20	100	100	0	2.136	2.162	2.112	2.252	1.335	2.142	0.902	120	502	3716	3598	1.095	2531	1185	2460	1138	0
3	18	15	"PFN0377"	"N137_11"	13950	22280	120	1580	1537	433	97	97	14	100	100	0	1444	1366	437	128	130	20	99	98	0	1.127	1.163	1.152	1.220	1.510	1.140	0.901	120	492	2799	2678	0.172	1483	1316	1440	1238	0
3	19	15	"PFN0379"	"N137_15"	14140	22280	120	122	122	22	99	99	14	65	44	0	182	184	36	130	133	22	82	60	0	0.442	0.426	0.508	0.457	2.832	0.336	0.225	120	496	75	77	-1.177	23	52	23	54	0
3	20	15	"PFN0383"	"N137_20"	14320	22290	120	100	100	15	98	100	23	11	0	0	223	226	44	131	133	20	95	90	0	0.022	0.021	0.115	0.098	2.744	0.083	0.062	120	496	94	97	-5.524	2	92	2	95	0
3	21	15	"PFN0385"	"N137_22"	14510	22280	120	812	866	278	94	97	25	100	100	0	4034	4268	1673	127	128	20	100	100	0	0.184	0.186	0.187	0.191	1.410	0.168	0.888	120	491	4625	4913	-2.444	718	3907	772	4141	0
3	22	15	"PFN0387"	"N137_25"	14680	22280	110	151	154	29	87	88	18	92	85	0	189	187	36	115	118	22	90	80	0	0.865	0.931	0.938	0.922	1.869	0.756	0.539	80	432	138	139	-0.209	64	74	67	72	0
3	1	16	"PFN0405"	"N137_9"	10720	22480	130	334	324	87	92	93	15	99	98	0	470	470	107	128	129	19	100	100	0	0.708	0.678	0.683	0.638	1.567	0.683	0.858	120	590	584	574	-0.499	242	342	232	342	0
3	2	16	"PFN0407"	"N138_101"	10900	22490	150	81	85	20	96	96	14	12	3	0	131	132	23	130	132	20	19	6	0	-15.000	-5.500	1.238	1.169	2.847	0.388	0.055	156	574	-14	-9	Error	-15	1	-11	2	-50
3	3	16	"PFN0410"	"N138_105"	11100	22480	120	1064	1011	299	94	96	15	100	100	0	2976	2872	735	133	134	19	100	100	0	0.341	0.335	0.346	0.314	1.560	0.332	0.916	120	445	3813	3656	-1.551	970	2843	917	2739	0
3	4	16	"PFN0413"	"N138_15"	11290	22470	120	116	118	22	96	98	16	59	30	0	227	226	39	133	135	24	95	88	0	0.213	0.237	0.243	0.257	1.985	0.247	0.254	120	487	114	115	-2.233	20	94	22	93	0
3	5	16	"PFN0416"	"N138_21"	11480	22470	120	212	206	40	96	97	14	100	98	0	246	251	49	133	133	19	99	94	0	1.027	0.932	0.937	0.966	1.447	0.870	0.768	120	515	229	228	0.038	116	113	110	118	0
3	6	16	"PFN0418"	"N138_26"	11670	22480	130	317	312	77	99	99	14	100	98	0	655	639	144	135	136	19	100	100	0	0.419	0.423	0.425	0.403	1.456	0.423	0.884	120	583	738	717	-1.254	218	520	213	504	0
3	7	16	"PFN0821"	"N159_40"	11870	22470	120	2107	2013	534	98	98	15	100	100	0	1869	1832	459	135	136	20	100	100	0	1.159	1.128	1.150	1.124	1.222	1.133	0.947	120	478	3743	3612	0.212	2009	1734	1915	1697	0
3	8	16	"PFN0823"	"N159_45"	12040	22500	150	80	85	20	95	97	17	11	3	0	118	123	27	131	132	22	12	4	0	1.154	1.250	0.838	0.835	2.757	0.542	0.149	156	615	-28	-18	0.206	-15	-13	-10	-8	-50
3	9	16	"PFN0826"	"N159_51"	12250	22490	150	69	79	22	97	98	16	8	0	0	109	115	27	131	132	21	9	1	0	1.273	1.125	1.000	1.001	2.181	0.794	0.275	156	634	-50	-34	0.348	-28	-22	-18	-16	-50
3	10	16	"PFN0828"	"N159_7"	12440	22470	120	677	792	391	99	99	16	100	100	0	945	1027	416	132	135	23	100	100	0	0.711	0.774	0.750	0.762	1.348	0.811	0.917	120	390	1391	1588	-0.492	578	813	693	895	0
3	11	16	"PFN0830"	"N161_2"	12620	22470	130	382	370	102	98	99	16	98	98	0	659	661	185	135	137	23	100	100	0	0.542	0.517	0.563	0.516	1.477	0.508	0.867	120	450	808	798	-0.884	284	524	272	526	0
3	12	16	"PFN0833"	"N162_3"	12800	22460	130	236	231	50	97	97	14	98	96	0	442	439	103	132	133	19	100	100	0	0.448	0.436	0.419	0.424	1.473	0.397	0.829	120	501	449	441	-1.157	139	310	134	307	0
3	13	16	"PFN0859"	"N168_1"	13000	22470	120	208	209	47	93	94	16	99	95	0	458	443	114	125	127	20	100	100	0	0.345	0.365	0.346	0.355	1.541	0.348	0.805	120	547	448	434	-1.534	115	333	116	318	0
3	14	16	"PFN0861"	"N168_12"	13190	22460	120	5833	5537	1694	93	95	15	100	100	0	2234	2111	692	125	127	19	100	100	0	2.722	2.741	2.724	2.817	1.310	2.756	0.931	120	482	7849	7430	1.444	5740	2109	5444	1986	0
3	15	16	"PFN0863"	"N168_17"	13370	22470	120	131	131	25	93	94	15	79	59	0	373	375	78	128	130	19	100	100	0	0.155	0.154	0.146	0.141	1.935	0.139	0.443	120	532	283	285	-2.689	38	245	38	247	0
3	16	16	"PFN0866"	"N168_23"	13570	22470	120	3447	3360	1232	92	93	14	100	100	0	3056	3027	1196	128	130	19	100	100	0	1.146	1.127	1.104	1.175	1.428	1.115	0.925	120	460	6283	6167	0.196	3355	2928	3268	2899	0
3	17	16	"PFN0870"	"N168_29"	13740	22490	150	78	82	18	94	96	14	8	3	0	111	115	23	131	132	19	7	2	0	0.800	0.750	0.838	0.803	2.220	0.543	0.130	156	626	-36	-28	-0.322	-16	-20	-12	-16	-50
3	18	16	"PFN0873"	"N168_32"	13940	22480	130	151	147	33	98	99	15	84	71	0	259	251	55	131	132	19	95	89	0	0.414	0.408	0.442	0.430	1.967	0.409	0.546	120	565	181	169	-1.272	53	128	49	120	0
3	19	16	"PFN0901"	"N175_10"	14130	22470	120	2542	2495	660	100	101	15	100	100	0	2229	2163	684	131	132	20	100	100	0	1.164	1.179	1.176	1.231	1.405	1.149	0.924	120	481	4540	4427	0.219	2442	2098	2395	2032	0
3	20	16	"PFN0903"	"N175_12"	14310	22490	150	103	103	17	99	100	15	26	6	0	129	132	25	133	134	20	18	5	0	-1.000	-4.000	0.815	0.845	4.122	0.313	0.049	156	603	0	3	Error	4	-4	4	-1	-50
3	21	16	"PFN0908"	"N175_3"	14510	22490	150	80	81	15	95	98	18	0	0	0	119	120	20	131	132	19	8	0	0	1.250	1.273	0.943	0.989	2.617	0.545	0.074	156	636	-27	-25	0.322	-15	-12	-14	-11	-50
3	22	16	"PFN0910"	"N175_8"	14710	22480	130	734	705	209	85	86	17	100	100	0	781	769	200	119	121	21	100	100	0	0.980	0.954	0.973	0.930	1.426	0.982	0.897	120	653	1311	1270	-0.029	649	662	620	650	0
3	1	17	"PFN0912"	"N176_2"	10720	22670	120	454	428	117	93	94	15	100	99	0	696	682	166	129	130	20	100	100	0	0.637	0.606	0.608	0.582	1.412	0.606	0.919	120	550	928	888	-0.651	361	567	335	553	0
3	2	17	"PFN0914"	"N176_4"	10910	22670	120	228	221	47	95	96	14	96	95	0	434	436	91	130	131	19	100	100	0	0.438	0.412	0.419	0.394	1.523	0.400	0.850	120	449	437	432	-1.193	133	304	126	306	0
3	3	17	"PFN0936"	"N181_8"	11110	22670	120	302	291	81	93	95	15	100	98	0	682	691	173	131	133	19	100	100	0	0.379	0.354	0.354	0.332	1.461	0.357	0.898	120	477	760	758	-1.399	209	551	198	560	0
3	4	17	"PFN0938"	"N182_2"	11290	22670	120	298	291	68	93	96	16	100	98	0	372	368	77	132	133	20	100	100	0	0.854	0.839	0.834	0.824	1.464	0.820	0.843	120	447	445	434	-0.227	205	240	198	236	0
3	5	17	"PFN0940"	"N182_5"	11470	22680	150	91	91	15	96	97	14	10	1	0	131	130	19	132	134	18	12	1	0	5.000	2.500	0.674	0.768	3.344	0.265	0.025	156	586	-6	-7	2.322	-5	-1	-5	-2	-50
3	6	17	"PFN0947"	"N185_15"	11660	22670	120	526	514	139	97	97	14	99	99	0	507	491	113	133	135	19	100	100	0	1.147	1.165	1.183	1.127	1.495	1.185	0.884	120	461	803	775	0.198	429	374	417	358	0
3	7	17	"PFN0951"	"N185_4"	11860	22670	120	619	597	169	95	96	15	100	98	0	561	564	154	130	132	19	100	99	0	1.216	1.157	1.199	1.131	1.533	1.153	0.891	120	478	955	936	0.282	524	431	502	434	0
3	8	17	"PFN0953"	"N185_6"	12050	22670	130	263	258	63	93	94	23	99	95	0	317	323	71	128	130	20	100	99	0	0.899	0.846	0.876	0.821	1.568	0.841	0.790	120	543	359	360	-0.153	170	189	165	195	0
3	9	17	"PFF1635"	"F64095_4"	12260	22660	90	123	131	33	91	91	14	78	59	0	174	179	41	125	127	19	76	59	0	0.653	0.741	0.864	0.820	2.031	0.705	0.490	52	330	81	94	-0.615	32	49	40	54	0
3	10	17	"PFF1651"	"F64732_1"	12430	22660	120	7228	7062	1961	93	95	15	100	100	0	2666	2555	857	127	130	19	99	99	0	2.810	2.870	2.854	3.085	1.519	2.814	0.939	120	528	9674	9397	1.491	7135	2539	6969	2428	0
3	11	17	"PFF1691"	"F66430_1"	12620	22660	110	174	170	35	97	98	15	92	88	0	208	206	35	133	134	20	93	82	0	1.027	1.000	1.000	1.038	1.840	0.824	0.479	80	456	152	146	0.038	77	75	73	73	0
3	12	17	"PFF1706"	"F67045_1"	12800	22690	150	85	86	17	97	97	15	6	1	0	120	123	23	130	131	19	12	5	0	1.200	1.571	0.923	0.920	2.934	0.449	0.063	156	667	-22	-18	0.263	-12	-10	-11	-7	-50
3	13	17	"PFF1770"	"F69174_1"	12990	22660	110	838	796	160	94	96	18	100	100	0	1338	1303	304	129	134	57	100	100	0	0.615	0.598	0.595	0.604	1.233	0.567	0.931	80	474	1953	1876	-0.700	744	1209	702	1174	0
3	14	17	"PFF1856"	"F72113_1"	13190	22660	120	4154	3957	1269	93	94	18	100	100	0	4383	4296	1654	127	132	52	98	98	0	0.954	0.927	0.915	1.054	1.892	0.894	0.939	120	599	8317	8033	-0.068	4061	4256	3864	4169	0
3	15	17	"PFC0253"	"C664"	13370	22660	90	142	163	70	93	94	16	78	63	0	215	242	82	130	131	21	100	98	0	0.576	0.625	0.523	0.452	2.537	0.623	0.701	52	376	134	182	-0.795	49	85	70	112	0
3	16	17	"PFC0263"	"C68"	13570	22670	120	155	157	33	93	95	15	94	82	0	187	190	35	132	133	20	88	70	0	1.127	1.103	1.111	1.113	2.213	0.954	0.468	120	578	117	122	0.173	62	55	64	58	0
3	17	17	"PFC0294"	"C735"	13760	22670	110	121	122	24	94	97	17	62	37	0	210	212	36	132	134	23	95	83	0	0.346	0.350	0.390	0.348	2.087	0.317	0.304	80	428	105	108	-1.531	27	78	28	80	0
3	18	17	"PFC0298"	"C739"	13950	22670	120	121	124	27	97	99	17	61	38	0	292	291	69	132	135	23	99	93	0	0.150	0.170	0.201	0.183	2.048	0.179	0.321	120	504	184	186	-2.737	24	160	27	159	0
3	19	17	"PFC0301"	"C741"	14140	22670	120	253	255	70	103	103	16	97	91	0	726	706	202	135	135	19	100	100	0	0.254	0.266	0.268	0.244	1.599	0.261	0.850	120	468	741	723	-1.978	150	591	152	571	0
3	20	17	"PFL0015"	"L1_3"	14330	22700	150	129	130	30	102	104	16	58	41	0	152	156	30	137	138	21	40	19	0	1.800	1.474	1.236	1.296	3.040	1.047	0.165	156	490	42	47	0.848	27	15	28	19	-50
3	21	17	"PFM0073"	"M15459_3"	14520	22700	150	99	99	17	102	104	19	9	1	0	160	165	32	141	144	24	41	17	0	-0.158	-0.125	0.586	0.534	4.586	0.041	0.001	156	571	16	21	Error	-3	19	-3	24	-50
3	22	17	"PFM0096"	"M16857_1"	14710	22650	120	2294	2131	661	91	93	21	100	100	0	1490	1470	437	129	131	22	100	100	0	1.619	1.521	1.519	1.541	1.379	1.542	0.925	120	546	3564	3381	0.695	2203	1361	2040	1341	0
3	1	18	"PFM0259"	"M26257_1"	10710	22840	110	373	368	81	94	95	15	100	100	0	1057	1022	205	130	136	51	100	100	0	0.301	0.307	0.308	0.298	1.311	0.293	0.909	80	478	1206	1166	-1.732	279	927	274	892	0
3	2	18	"PFM0321"	"M31208_3"	10890	22840	120	164	165	31	95	97	16	94	90	0	524	515	123	133	137	49	99	98	0	0.176	0.183	0.182	0.179	1.551	0.181	0.721	120	519	460	452	-2.503	69	391	70	382	0
3	3	18	"PFM0389"	"M3590_2"	11100	22860	150	81	81	16	95	96	15	4	0	0	125	126	15	133	134	20	5	0	0	1.750	2.000	1.222	1.341	3.340	0.309	0.015	156	638	-22	-21	0.807	-14	-8	-14	-7	-50
3	4	18	"PFM0523"	"M42640_1"	11290	22850	120	529	506	153	93	93	14	99	98	0	576	570	144	130	132	22	100	100	0	0.978	0.939	0.951	0.882	1.602	0.962	0.890	120	467	882	853	-0.033	436	446	413	440	0
3	5	18	"PFD0044"	"D13561_3"	11480	22850	100	122	127	26	93	94	15	72	47	0	200	209	41	129	131	21	95	78	0	0.408	0.425	0.454	0.383	2.253	0.422	0.360	80	373	100	114	-1.292	29	71	34	80	0
3	6	18	"PFD0057"	"D15909_4"	11670	22840	120	1092	1079	259	95	96	16	100	100	0	443	438	100	130	132	19	100	100	0	3.185	3.195	3.253	3.287	1.310	3.277	0.898	120	476	1310	1292	1.671	997	313	984	308	0
3	7	18	"PFD0156"	"D17715_93"	11850	22840	120	374	370	96	94	97	23	100	98	0	369	367	79	129	131	19	100	100	0	1.167	1.160	1.202	1.136	1.475	1.165	0.880	120	525	520	514	0.222	280	240	276	238	0
3	8	18	"PFD0171"	"D21102_1"	12040	22850	90	1938	1942	755	91	93	27	100	100	0	1997	1941	617	126	129	20	100	100	0	0.987	1.020	1.053	0.990	1.650	1.060	0.906	52	320	3718	3666	-0.019	1847	1871	1851	1815	0
3	9	18	"PFD0194"	"D23657_11"	12200	22860	150	88	88	13	91	92	21	1	0	0	127	130	20	127	128	19	19	5	0	100000.000	-1.000	0.604	0.803	4.267	0.119	0.006	156	700	-3	0	16.610	-3	0	-3	3	-50
3	10	18	"PFD0273"	"D33539_50"	12420	22870	150	85	87	15	93	94	14	12	1	0	127	128	18	127	129	19	14	3	0	100000.000	-6.000	0.894	1.011	3.209	0.116	0.003	156	605	-8	-5	16.610	-8	0	-6	1	-50
3	11	18	"IAX099I"	"Y_IAX099I"	12610	22880	150	78	78	20	96	97	15	4	0	0	112	116	23	132	133	20	9	1	0	0.900	1.125	1.031	0.974	2.337	0.712	0.185	156	495	-38	-34	-0.152	-18	-20	-18	-16	-50
3	12	18	"ICX188I"	"Y_ICX188I"	12800	22880	150	70	74	24	96	97	16	5	1	0	111	112	24	129	132	21	5	0	0	1.444	1.294	1.082	1.097	2.291	0.824	0.291	156	438	-44	-39	0.531	-26	-18	-22	-17	-50
3	13	18	"IEX355I"	"Y_IEX355I"	12980	22870	150	76	78	15	95	96	18	2	0	0	128	127	20	131	136	56	0	0	0	6.333	4.250	1.343	1.495	2.548	0.502	0.063	156	502	-22	-21	2.663	-19	-3	-17	-4	-50
3	14	18	"IGX361I"	"Y_IGX361I"	13180	22880	150	70	73	22	94	95	15	3	1	0	111	115	28	132	133	32	5	0	0	1.143	1.235	0.989	0.972	2.786	0.699	0.300	156	550	-45	-38	0.193	-24	-21	-21	-17	-50
3	15	18	"IIX063I"	"Y_IIX063I"	13370	22880	150	70	74	23	93	94	16	8	0	0	106	109	22	131	132	21	5	0	0	0.920	0.864	0.977	0.972	2.050	0.870	0.265	156	579	-48	-41	-0.120	-23	-25	-19	-22	-50
3	16	18	"IKX121I"	"Y_IKX121I"	13560	22880	150	72	75	22	95	96	16	5	0	0	110	114	25	134	136	21	6	0	0	0.958	1.000	0.958	0.964	2.271	0.736	0.225	156	558	-47	-40	-0.061	-23	-24	-20	-20	-50
3	17	18	"Z_1_50"	"Z_1_50"	13760	22870	150	99	102	18	97	100	26	9	0	0	168	170	35	136	141	48	32	6	0	0.063	0.147	0.392	0.433	3.553	0.394	0.482	156	630	34	39	-4.000	2	32	5	34	-50
3	18	18	"Z_1_70"	"Z_1_70"	13950	22850	120	195	193	48	96	99	18	95	87	0	399	395	99	135	137	23	100	98	0	0.375	0.373	0.385	0.349	1.766	0.355	0.701	120	467	363	357	-1.415	99	264	97	260	0
3	19	18	"Z_1_90"	"Z_1_90"	14140	22850	120	650	625	189	102	104	16	99	99	0	1440	1351	335	137	138	19	100	100	0	0.421	0.431	0.429	0.409	1.500	0.428	0.900	120	444	1851	1737	-1.250	548	1303	523	1214	0
3	20	18	"Z_2_10"	"Z_2_10"	14320	22880	150	77	81	26	108	108	15	7	2	0	122	123	24	144	145	22	5	1	0	1.409	1.286	1.250	1.299	2.625	0.913	0.249	156	499	-53	-48	0.495	-31	-22	-27	-21	-50
3	21	18	"Z_2_30"	"Z_2_30"	14510	22840	110	204	207	40	106	107	17	98	95	0	208	208	33	148	149	25	87	61	0	1.633	1.683	1.639	1.784	2.218	1.528	0.505	80	374	158	161	0.708	98	60	101	60	0
3	22	18	"Z_2_50"	"Z_2_50"	14710	22850	120	27870	24955	7771	102	103	20	100	100	0	19113	17221	4574	141	144	27	100	100	0	1.464	1.455	1.486	1.412	1.436	1.498	0.931	120	621	46740	41933	0.550	27768	18972	24853	17080	0
3	1	19	"Z_3_90"	"Z_3_90"	10720	23040	120	12813	11889	2978	98	100	18	100	100	0	7237	6897	1878	134	140	48	100	100	0	1.790	1.743	1.750	1.793	1.349	1.752	0.947	120	579	19818	18554	0.840	12715	7103	11791	6763	0
3	2	19	"Z_4_10"	"Z_4_10"	10890	23070	150	96	100	23	99	100	15	26	11	0	129	131	22	139	139	23	10	0	0	0.300	-0.125	0.774	0.773	3.589	0.561	0.035	156	610	-13	-7	-1.737	-3	-10	1	-8	-50
3	3	19	"Z_4_30"	"Z_4_30"	11100	23070	150	93	94	15	97	98	15	8	1	0	130	132	21	137	137	21	13	1	0	0.571	0.600	0.700	0.630	3.375	0.156	0.010	156	556	-11	-8	-0.807	-4	-7	-3	-5	-50
3	4	19	"Z_4_50"	"Z_4_50"	11290	23040	120	2810	2766	743	96	97	15	100	100	0	1771	1693	420	130	133	23	100	100	0	1.654	1.708	1.717	1.720	1.269	1.732	0.955	120	495	4355	4233	0.726	2714	1641	2670	1563	0
3	5	19	"Z_4_70"	"Z_4_70"	11480	23040	120	6172	5826	1616	95	97	16	100	100	0	3942	3707	1033	128	132	22	100	100	0	1.593	1.601	1.605	1.631	1.316	1.615	0.953	120	535	9891	9310	0.672	6077	3814	5731	3579	0
3	6	19	"Z_4_90"	"Z_4_90"	11670	23040	120	14370	13275	3501	97	99	17	100	100	0	9301	8570	2499	133	134	20	100	100	0	1.557	1.562	1.529	1.596	1.282	1.552	0.957	120	482	23441	21615	0.639	14273	9168	13178	8437	0
3	7	19	"Z_6_30"	"Z_6_30"	11850	23070	150	93	96	18	98	99	16	11	3	0	129	132	21	133	134	20	14	4	0	1.250	2.000	0.923	0.880	2.911	0.486	0.048	156	561	-9	-3	0.322	-5	-4	-2	-1	-50
3	8	19	"Z_6_50"	"Z_6_50"	12040	23070	150	76	81	23	96	97	15	12	2	0	120	123	22	131	132	20	12	1	0	1.818	1.875	1.192	1.225	2.951	0.784	0.113	156	558	-31	-23	0.862	-20	-11	-15	-8	-50
3	9	19	"Z_6_70"	"Z_6_70"	12230	23060	150	97	98	15	94	95	14	25	4	0	148	152	26	130	132	21	46	23	0	0.167	0.182	0.429	0.479	3.369	0.134	0.020	156	513	21	26	-2.585	3	18	4	22	-50
3	10	19	"Z_6_90"	"Z_6_90"	12430	23040	120	155	156	28	94	95	15	95	89	0	290	288	46	131	131	19	100	100	0	0.384	0.395	0.401	0.372	1.711	0.374	0.651	120	390	220	219	-1.382	61	159	62	157	0
3	11	19	"Z_7_10"	"Z_7_10"	12610	23060	150	80	84	19	96	97	15	9	3	0	136	138	20	134	135	19	18	5	0	-8.000	-3.000	1.571	1.531	2.574	0.548	0.022	156	411	-14	-8	Error	-16	2	-12	4	-50
3	12	19	"Z_7_30"	"Z_7_30"	12800	23050	150	74	78	19	96	96	15	4	3	0	131	134	18	133	134	21	16	1	0	11.000	-18.000	1.933	1.763	3.315	0.749	0.024	156	423	-24	-17	3.459	-22	-2	-18	1	-50
3	13	19	"PFI17646"	"oPFI17646"	13000	23030	120	444	442	116	93	94	14	100	100	0	373	365	88	132	134	22	100	98	0	1.456	1.498	1.514	1.554	1.436	1.502	0.869	120	420	592	582	0.542	351	241	349	233	0
3	14	19	"PFN0256"	"oPFN0256"	13180	23030	120	734	721	192	94	95	14	100	100	0	618	598	152	132	133	21	100	100	0	1.317	1.345	1.342	1.366	1.332	1.330	0.908	120	380	1126	1093	0.397	640	486	627	466	0
3	15	19	"PFG0021"	"oPFG0021"	13370	23070	150	90	91	15	95	96	15	10	0	0	140	142	19	132	133	20	33	5	0	-0.625	-0.400	0.958	0.940	4.302	0.226	0.012	156	398	3	6	Error	-5	8	-4	10	-50
3	16	19	"PFF72433"	"oPFF72433"	13560	23060	150	95	95	14	96	96	16	13	1	0	155	154	25	132	135	21	51	17	0	-0.043	-0.045	0.441	0.418	4.178	0.108	0.013	156	424	22	21	Error	-1	23	-1	22	-50
3	17	19	"PFJ12787"	"oPFJ12787"	13740	23040	100	131	126	28	98	100	29	53	15	0	189	191	38	139	145	59	42	2	0	0.660	0.538	0.606	0.608	2.456	0.493	0.750	80	365	83	80	-0.599	33	50	28	52	0
3	18	19	"PFG0023"	"oPFG0023"	13960	23040	120	4768	4634	1586	99	101	27	100	100	0	6945	7013	1871	139	143	51	100	100	0	0.686	0.660	0.693	0.614	1.558	0.672	0.924	120	497	11475	11409	-0.544	4669	6806	4535	6874	0
3	19	19	"PFJ12789"	"oPFJ12789"	14130	23060	150	107	109	19	106	106	17	21	6	0	182	181	34	145	145	22	59	42	0	0.027	0.083	0.375	0.399	4.141	0.253	0.107	156	543	38	39	-5.209	1	37	3	36	-50
3	20	19	"PFBL B0077"	"oPFBLOB0077"	14340	23040	120	412	407	113	108	107	15	100	97	0	450	456	97	145	146	22	100	100	0	0.997	0.961	0.975	0.899	1.626	1.003	0.854	120	452	609	610	-0.005	304	305	299	311	0
3	21	19	"PFF72437"	"oPFF72437"	14530	23040	120	635	613	183	108	108	16	99	99	0	876	863	195	145	147	23	100	100	0	0.721	0.703	0.715	0.656	1.541	0.726	0.916	120	476	1258	1223	-0.472	527	731	505	718	0
3	22	19	"PFL0043"	"oPFL0043"	14700	23060	150	79	86	23	97	98	19	11	3	0	134	137	23	137	138	25	16	2	0	6.000	100000.000	1.263	1.187	2.938	0.625	0.107	156	737	-21	-11	2.585	-18	-3	-11	0	-50
3	1	20	"PFBL B0079"	"oPFBLOB0079"	10710	23250	150	105	106	15	93	95	17	38	8	0	164	162	25	133	135	24	57	23	0	0.387	0.448	0.522	0.514	3.544	0.302	0.104	156	775	43	42	-1.369	12	31	13	29	-50
3	2	20	"PFF72438"	"oPFF72438"	10920	23230	120	2352	2315	716	97	98	16	100	100	0	4679	4726	1436	140	140	21	100	100	0	0.497	0.484	0.485	0.482	1.282	0.472	0.934	120	443	6794	6804	-1.009	2255	4539	2218	4586	0
3	3	20	"PFH0006"	"oPFH0006"	11110	23230	120	1527	1467	432	98	99	14	100	100	0	1574	1585	446	139	140	22	100	100	0	0.996	0.947	0.963	0.942	1.325	0.952	0.936	120	412	2864	2815	-0.006	1429	1435	1369	1446	0
3	4	20	"PFBL B0083"	"oPFBLOB0083"	11290	23250	150	83	84	18	100	101	15	5	0	0	126	129	21	137	138	21	10	3	0	1.545	2.000	1.107	1.123	3.140	0.491	0.097	156	474	-28	-24	0.628	-17	-11	-16	-8	-50
3	5	20	"PFBL B0084"	"oPFBLOB0084"	11460	23250	150	82	85	22	102	102	16	7	3	0	121	124	22	136	137	20	8	1	0	1.333	1.417	1.168	1.206	2.558	0.612	0.083	156	560	-35	-29	0.415	-20	-15	-17	-12	-50
3	6	20	"PFM60485"	"oPFM60485"	11680	23230	120	605	606	146	100	102	16	100	100	0	896	903	231	136	139	20	100	100	0	0.664	0.660	0.664	0.662	1.263	0.644	0.915	120	449	1265	1273	-0.590	505	760	506	767	0
3	7	20	"PFN0258"	"oPFN0258"	11850	23250	150	81	84	20	100	102	17	7	0	0	124	125	20	139	139	20	4	1	0	1.267	1.143	0.859	0.937	2.798	0.588	0.066	156	501	-34	-30	0.341	-19	-15	-16	-14	-50
3	8	20	"PFM60486"	"oPFM60486"	12060	23230	120	389	374	92	98	99	14	99	99	0	483	466	114	133	134	19	100	100	0	0.831	0.829	0.824	0.826	1.405	0.815	0.908	120	423	641	609	-0.266	291	350	276	333	0
3	9	20	"PFK12896"	"oPFK12896"	12250	23230	120	464	464	118	95	95	14	100	100	0	428	428	90	131	132	19	100	100	0	1.242	1.242	1.285	1.229	1.390	1.273	0.883	120	445	666	666	0.313	369	297	369	297	0
3	10	20	"PFN0259"	"oPFN0259"	12430	23230	120	569	569	155	93	94	15	100	100	0	1342	1265	376	131	133	19	100	100	0	0.393	0.420	0.413	0.431	1.412	0.399	0.923	120	479	1687	1610	-1.347	476	1211	476	1134	0
3	11	20	"PFL0046"	"oPFL0046"	12620	23230	120	311	304	70	96	97	16	100	99	0	761	757	182	133	134	19	100	100	0	0.342	0.333	0.337	0.325	1.418	0.321	0.872	120	467	843	832	-1.546	215	628	208	624	0
3	12	20	"PFD66984"	"oPFD66984"	12820	23230	120	627	629	184	96	97	15	100	100	0	859	865	230	134	134	18	100	100	0	0.732	0.729	0.735	0.723	1.350	0.726	0.914	120	446	1256	1264	-0.449	531	725	533	731	0
3	13	20	"PFD66985"	"oPFD66985"	12980	23260	150	72	79	24	96	98	15	10	3	0	125	128	25	135	136	21	14	2	0	2.400	2.429	1.097	1.161	2.725	0.892	0.165	156	599	-34	-24	1.263	-24	-10	-17	-7	-50
3	14	20	"PFL0047"	"oPFL0047"	13200	23230	120	274	267	68	95	97	16	100	100	0	477	479	118	132	134	22	100	100	0	0.519	0.496	0.503	0.481	1.493	0.481	0.841	120	508	524	519	-0.947	179	345	172	347	0
3	15	20	"PFF72478"	"oPFF72478"	13370	23220	100	444	461	243	93	93	14	93	91	0	563	552	246	132	134	19	93	93	0	0.814	0.876	0.919	0.860	2.009	0.919	0.828	80	289	782	788	-0.296	351	431	368	420	0
3	16	20	"PFL0097"	"oPFL0097"	13530	23220	120	402	399	84	90	91	17	100	100	0	530	534	111	127	129	20	100	100	0	0.774	0.759	0.764	0.759	1.327	0.741	0.889	120	424	715	716	-0.369	312	403	309	407	0
3	17	20	"PFBL B0142"	"oPFBLOB0142"	13740	23220	120	1010	986	257	96	95	17	100	100	0	570	562	154	132	133	21	100	98	0	2.087	2.070	2.085	2.168	1.408	2.063	0.893	120	553	1352	1320	1.061	914	438	890	430	0
3	18	20	"PFI17693"	"oPFI17693"	13930	23230	130	2695	2585	883	101	102	15	100	100	0	2488	2370	594	139	141	22	100	100	0	1.104	1.113	1.158	1.025	1.682	1.171	0.895	120	574	4943	4715	0.143	2594	2349	2484	2231	0
3	19	20	"PFI17695"	"oPFI17695"	14120	23230	120	5542	5369	1847	105	105	16	100	100	0	8141	8214	2491	144	144	23	100	100	0	0.680	0.652	0.663	0.625	1.504	0.641	0.901	120	469	13434	13334	-0.557	5437	7997	5264	8070	0
3	20	20	"PFH0024"	"oPFH0024"	14310	23230	120	404	400	125	105	107	16	95	95	0	447	452	101	145	146	22	100	100	0	0.990	0.961	0.990	0.860	1.974	1.009	0.848	120	545	601	602	-0.014	299	302	295	307	0
3	21	20	"PFBL B0147"	"oPFBLOB0147"	14530	23240	150	105	104	19	108	109	17	12	2	0	160	160	26	145	147	22	39	11	0	-0.200	-0.267	0.801	0.699	3.995	0.275	0.042	156	627	12	11	Error	-3	15	-4	15	-50
3	22	20	"PFF72481"	"oPFF72481"	14700	23230	120	209	205	57	99	98	17	91	89	0	451	447	123	140	141	23	100	98	0	0.354	0.345	0.349	0.325	1.862	0.330	0.714	120	499	421	413	-1.499	110	311	106	307	0
3	1	21	"PFJ12809"	"oPFJ12809"	10730	23430	150	83	84	16	95	95	15	7	0	0	128	130	22	132	133	21	14	3	0	3.000	5.500	1.043	0.932	2.999	0.395	0.071	156	734	-16	-13	1.585	-12	-4	-11	-2	-50
3	2	21	"PFH0027"	"oPFH0027"	10910	23430	120	3478	3448	1104	95	95	14	100	100	0	5923	5583	1931	138	138	18	100	100	0	0.585	0.616	0.594	0.636	1.427	0.594	0.942	120	479	9168	8798	-0.774	3383	5785	3353	5445	0
3	3	21	"PFF72482"	"oPFF72482"	11100	23430	120	1475	1411	455	97	98	14	100	100	0	1471	1430	424	139	139	20	100	100	0	1.035	1.018	1.048	1.000	1.404	1.017	0.912	120	479	2710	2605	0.049	1378	1332	1314	1291	0
3	4	21	"PFG0045"	"oPFG0045"	11280	23420	120	315	311	83	100	101	17	98	95	0	450	431	117	136	138	21	99	97	0	0.685	0.715	0.729	0.706	1.759	0.693	0.873	120	442	529	506	-0.546	215	314	211	295	0
3	5	21	"PFF72484"	"oPFF72484"	11470	23420	120	563	542	174	100	102	18	100	100	0	450	446	121	136	137	21	98	97	0	1.475	1.426	1.420	1.451	1.573	1.425	0.891	120	444	777	752	0.560	463	314	442	310	0
3	6	21	"PFI17704"	"oPFI17704"	11650	23420	130	3034	2960	987	100	101	16	100	100	0	1651	1632	441	135	137	20	100	100	0	1.935	1.910	1.950	1.848	1.388	2.001	0.919	120	571	4450	4357	0.953	2934	1516	2860	1497	0
3	7	21	"PFH0030"	"oPFH0030"	11860	23430	120	351	342	92	99	101	17	96	95	0	449	455	105	135	137	19	100	99	0	0.803	0.759	0.773	0.690	1.885	0.764	0.865	120	508	566	563	-0.317	252	314	243	320	0
3	8	21	"PFM60518"	"oPFM60518"	12050	23420	120	557	556	140	95	97	16	100	100	0	722	694	189	132	133	19	98	98	0	0.783	0.820	0.816	0.847	1.417	0.786	0.903	120	492	1052	1023	-0.353	462	590	461	562	0
3	9	21	"PFL0104"	"oPFL0104"	12240	23430	120	390	378	92	95	95	15	99	99	0	409	411	79	130	132	20	100	100	0	1.057	1.007	1.034	0.944	1.718	1.027	0.876	120	498	574	564	0.080	295	279	283	281	0
3	10	21	"PFI17705"	"oPFI17705"	12430	23430	130	1313	1254	409	95	96	15	100	100	0	1448	1441	368	134	136	21	100	100	0	0.927	0.887	0.919	0.821	1.615	0.917	0.908	120	595	2532	2466	-0.109	1218	1314	1159	1307	0
3	11	21	"PFBL B0155"	"oPFBLOB0155"	12630	23430	120	119	119	22	98	101	20	50	16	0	311	305	59	139	143	25	99	96	0	0.122	0.127	0.145	0.135	2.051	0.121	0.218	120	492	193	187	-3.034	21	172	21	166	0
3	12	21	"PFBL B0157"	"oPFBLOB0157"	12800	23450	150	73	82	25	101	106	24	8	0	0	120	122	26	143	148	31	4	0	0	1.217	0.905	0.864	0.990	2.398	0.736	0.286	156	557	-51	-40	0.284	-28	-23	-19	-21	-50
3	13	21	"PFD67005"	"oPFD67005"	13000	23430	150	74	79	20	98	99	18	5	1	0	120	123	21	134	137	26	3	0	0	1.714	1.727	1.186	1.242	2.729	0.832	0.164	156	550	-38	-30	0.778	-24	-14	-19	-11	-50
3	14	21	"PFD67007"	"oPFD67007"	13190	23430	150	74	78	19	93	94	15	8	3	0	123	126	22	128	130	22	13	5	0	3.800	7.500	1.500	1.511	3.185	0.487	0.071	156	639	-24	-17	1.926	-19	-5	-15	-2	-50
3	15	21	"PFM60523"	"oPFM60523"	13380	23420	120	670	664	154	92	93	15	100	100	0	425	415	108	129	131	21	100	99	0	1.953	2.000	1.971	2.106	1.388	1.959	0.888	120	546	874	858	0.965	578	296	572	286	0
3	16	21	"PFL0108"	"oPFL0108"	13570	23430	120	159	160	36	89	89	16	93	85	0	304	310	67	126	127	20	99	98	0	0.393	0.386	0.375	0.361	1.648	0.390	0.701	120	522	248	255	-1.346	70	178	71	184	0
3	17	21	"A10325_30a"	"A10325_30a"	13750	23450	150	69	73	23	89	90	16	8	2	0	110	111	26	127	127	20	7	3	0	1.176	1.000	0.967	1.055	2.757	0.754	0.201	156	643	-37	-32	0.234	-20	-17	-16	-16	-50
3	18	21	"A10325_30c"	"A10325_30c"	13940	23450	150	73	76	19	93	93	16	7	1	0	115	116	18	132	132	21	4	0	0	1.176	1.063	1.073	1.070	2.732	0.665	0.118	156	603	-37	-33	0.234	-20	-17	-17	-16	-50
3	19	21	"A10325_30e"	"A10325_30e"	14130	23450	150	62	72	24	95	96	17	6	2	0	109	114	28	134	135	23	9	1	0	1.320	1.150	0.990	0.972	2.255	0.835	0.331	156	580	-58	-43	0.401	-33	-25	-23	-20	-50
3	20	21	"A10325_30g"	"A10325_30g"	14320	23450	150	76	82	27	100	101	17	14	2	0	114	121	30	137	138	23	10	3	0	1.043	1.125	1.025	1.043	2.071	0.785	0.335	156	642	-47	-34	0.061	-24	-23	-18	-16	-50
3	21	21	"A10325_30i"	"A10325_30i"	14520	23430	110	197	198	35	104	105	18	100	93	0	187	187	30	140	143	23	78	52	0	1.979	2.000	1.816	2.178	2.345	1.863	0.364	80	445	140	141	0.985	93	47	94	47	0
3	22	21	"E598_1a"	"E598_1a"	14710	23450	150	70	83	30	98	100	17	18	5	0	116	123	33	136	138	23	17	5	0	1.400	1.154	0.898	0.938	2.453	0.690	0.297	156	820	-48	-28	0.485	-28	-20	-15	-13	-50
3	1	22	"F48446_9e"	"F48446_9e"	10710	23640	150	69	78	24	91	92	16	15	4	0	113	117	25	127	129	21	14	3	0	1.571	1.300	1.124	1.161	2.618	0.610	0.132	156	1004	-36	-23	0.652	-22	-14	-13	-10	-50
3	2	22	"F48446_9g"	"F48446_9g"	10910	23620	120	176	175	41	95	96	15	93	88	0	250	253	55	134	135	19	95	93	0	0.698	0.672	0.672	0.640	1.801	0.646	0.644	120	576	197	199	-0.518	81	116	80	119	0
3	3	22	"F48446_9i"	"F48446_9i"	11100	23610	120	575	555	124	94	96	15	100	100	0	923	879	219	132	134	19	99	99	0	0.608	0.617	0.619	0.638	1.439	0.588	0.920	120	515	1272	1208	-0.718	481	791	461	747	0
3	4	22	"I12861_2a"	"I12861_2a"	11270	23640	150	61	70	22	92	94	17	5	0	0	105	109	24	128	130	21	6	2	0	1.348	1.158	1.024	0.943	2.330	0.713	0.262	156	822	-54	-41	0.431	-31	-23	-22	-19	-50
3	5	22	"I12861_2c"	"I12861_2c"	11470	23640	150	60	69	22	91	92	16	8	1	0	102	106	24	128	129	21	5	2	0	1.192	1.000	1.000	0.957	2.108	0.802	0.325	156	831	-57	-44	0.254	-31	-26	-22	-22	-50
3	6	22	"I12861_2e"	"I12861_2e"	11660	23640	150	67	73	23	91	93	16	8	3	0	109	113	23	127	128	20	10	1	0	1.333	1.286	1.062	1.075	2.156	0.854	0.206	156	819	-42	-32	0.415	-24	-18	-18	-14	-50
3	7	22	"J512_2i"	"J512_2i"	11850	23640	150	72	79	25	93	94	15	8	3	0	110	113	24	129	130	19	10	1	0	1.105	0.875	0.929	0.958	2.178	0.752	0.182	156	831	-40	-30	0.144	-21	-19	-14	-16	-50
3	8	22	"Ks592_1a"	"Ks592_1a"	12050	23620	150	70	75	20	91	92	15	9	1	0	110	115	26	129	129	19	12	2	0	1.105	1.143	0.912	0.850	2.354	0.637	0.229	156	734	-40	-30	0.144	-21	-19	-16	-14	-50
3	9	22	"Ks592_1c"	"Ks592_1c"	12220	23620	150	81	81	14	89	90	15	5	1	0	126	128	21	124	126	19	21	5	0	-4.000	-2.000	0.971	0.876	3.478	0.261	0.017	156	728	-6	-4	Error	-8	2	-8	4	-50
3	10	22	"Ks592_1e"	"Ks592_1e"	12420	23640	150	80	81	18	90	91	16	9	2	0	121	123	22	127	129	21	10	3	0	1.667	2.250	0.887	0.918	3.619	0.540	0.130	156	814	-16	-13	0.737	-10	-6	-9	-4	-50
3	11	22	"Ks592_1g"	"Ks592_1g"	12610	23640	150	89	92	28	92	96	23	17	6	0	127	134	33	133	138	28	16	6	0	0.500	0.000	1.125	1.126	2.734	0.855	0.394	156	803	-9	1	-1.000	-3	-6	0	1	-50
3	12	22	"Ks592_1i"	"Ks592_1i"	12810	23620	120	1758	1690	553	93	99	27	100	100	0	3020	2892	777	134	142	34	100	100	0	0.577	0.579	0.600	0.544	1.462	0.589	0.948	120	547	4551	4355	-0.794	1665	2886	1597	2758	0
3	13	22	"EMPTY"	"EMPTY"	13000	23620	110	172	180	65	87	89	18	87	78	0	262	270	67	126	130	27	98	96	0	0.625	0.646	0.681	0.547	1.918	0.699	0.762	80	510	221	237	-0.678	85	136	93	144	0
3	14	22	"EMPTY"	"EMPTY"	13180	23610	90	209	214	54	86	87	14	100	98	0	291	308	81	122	125	24	100	98	0	0.728	0.688	0.746	0.678	1.571	0.648	0.809	52	366	292	314	-0.458	123	169	128	186	0
3	15	22	"EMPTY"	"EMPTY"	13360	23610	90	184	195	58	83	85	16	100	96	0	274	278	77	120	124	26	100	98	0	0.656	0.709	0.707	0.687	1.679	0.673	0.774	52	401	255	270	-0.609	101	154	112	158	0
3	16	22	"EMPTY"	"EMPTY"	13560	23620	100	145	145	24	82	83	13	100	92	0	223	220	34	120	122	21	98	93	0	0.612	0.630	0.633	0.599	1.709	0.603	0.578	80	504	166	163	-0.709	63	103	63	100	0
3	17	22	"EMPTY"	"EMPTY"	13760	23620	100	166	174	49	81	82	12	97	96	0	242	251	51	120	120	17	98	97	0	0.697	0.710	0.675	0.660	1.928	0.723	0.667	80	435	207	224	-0.521	85	122	93	131	0
3	18	22	"EMPTY"	"EMPTY"	13940	23610	110	143	146	29	79	80	13	97	96	0	221	225	42	118	120	18	100	98	0	0.621	0.626	0.609	0.614	1.732	0.577	0.623	80	451	167	174	-0.687	64	103	67	107	0
3	19	22	"EMPTY"	"EMPTY"	14140	23640	150	83	84	13	82	84	13	18	6	0	118	120	20	119	120	19	17	3	0	-1.000	2.000	0.821	0.721	3.649	0.203	0.018	156	750	0	3	Error	1	-1	2	1	-50
3	20	22	"EMPTY"	"EMPTY"	14330	23640	150	86	88	14	86	87	15	11	3	0	121	121	19	119	121	19	16	5	0	0.000	1.000	0.700	0.695	3.270	0.245	0.037	156	723	2	4	Error	0	2	2	2	-50
3	21	22	"EMPTY"	"EMPTY"	14520	23640	150	88	89	15	88	89	16	13	3	0	126	126	18	123	125	21	14	1	0	0.000	0.333	0.690	0.697	3.154	0.379	0.069	156	771	3	4	Error	0	3	1	3	-50
3	22	22	"EMPTY"	"EMPTY"	14710	23640	150	87	88	14	90	91	16	11	0	0	126	126	18	127	130	27	8	0	0	3.000	2.000	0.787	0.744	3.170	0.311	0.051	156	925	-4	-3	1.585	-3	-1	-2	-1	-50
4	1	1	"PFA0039"	"A1411_1"	15190	19620	130	4034	3941	946	73	74	12	100	100	0	8514	8659	2551	100	104	45	100	100	0	0.471	0.452	0.449	0.462	1.278	0.420	0.931	120	618	12375	12427	-1.087	3961	8414	3868	8559	0
4	2	1	"PFA0101"	"A21885_1"	15410	19620	140	9535	8169	3479	73	75	12	100	100	0	9322	8005	3350	102	105	45	99	98	0	1.026	1.024	1.023	1.106	2.211	1.029	0.913	156	629	18682	15999	0.037	9462	9220	8096	7903	0
4	3	1	"PFA0019"	"A11546_1"	15580	19620	130	1733	1645	354	73	75	13	100	100	0	1687	1568	388	100	101	15	100	100	0	1.046	1.071	1.055	1.091	1.248	1.036	0.948	120	531	3247	3040	0.065	1660	1587	1572	1468	0
4	4	1	"PFA0144"	"A31870_1"	15790	19630	140	6286	5686	2180	75	78	16	100	100	0	9007	8338	2641	101	104	19	100	100	0	0.697	0.681	0.700	0.611	1.847	0.692	0.936	156	678	15117	13848	-0.520	6211	8906	5611	8237	0
4	5	1	"PFA0009"	"A10325_29"	15970	19620	130	31402	30775	8156	83	94	36	100	100	0	14676	14329	3557	109	113	26	100	100	0	2.150	2.158	2.105	2.143	1.233	2.163	0.936	120	523	45886	44912	1.104	31319	14567	30692	14220	0
4	6	1	"PFA0012"	"A10325_32"	16150	19620	130	34044	33949	10877	91	102	44	100	100	0	16366	15578	4690	110	121	86	100	100	0	2.089	2.189	2.128	2.190	1.379	2.214	0.934	120	563	50209	49326	1.063	33953	16256	33858	15468	0
4	7	1	"PFA0030"	"A12797_1"	16350	19630	130	910	900	274	75	85	35	100	99	0	1683	1669	447	101	111	84	100	100	0	0.528	0.526	0.523	0.509	1.402	0.507	0.877	120	561	2417	2393	-0.922	835	1582	825	1568	0
4	8	1	"PFB0005"	"B11"	16540	19630	140	646	614	248	70	77	92	93	89	0	513	511	176	95	127	539	26	0	0	1.378	1.308	1.309	1.201	2.001	1.347	0.874	156	676	994	960	0.463	576	418	544	416	0
4	9	1	"PFB0219"	"B57"	16770	19610	150	76	77	14	66	67	12	41	14	0	119	120	21	92	94	16	69	39	0	0.370	0.393	0.488	0.426	2.995	0.372	0.226	156	719	37	39	-1.433	10	27	11	28	-50
4	10	1	"PFB0285"	"B92"	16930	19630	120	748	716	273	63	63	10	100	100	0	593	582	188	90	91	13	100	100	0	1.362	1.327	1.278	1.292	1.512	1.389	0.866	120	410	1188	1145	0.446	685	503	653	492	0
4	11	1	"PFB0008"	"B114"	17120	19630	140	1847	1916	948	63	65	15	99	98	0	2857	3005	1308	89	91	13	100	100	0	0.645	0.635	0.635	0.565	1.938	0.645	0.895	156	629	4552	4769	-0.634	1784	2768	1853	2916	0
4	12	1	"PFB0034"	"B165"	17320	19630	130	1022	998	366	62	64	16	100	99	0	2054	1972	676	88	90	13	100	100	0	0.488	0.497	0.508	0.473	1.632	0.487	0.895	120	530	2926	2820	-1.034	960	1966	936	1884	0
4	13	1	"PFB0089"	"B319"	17500	19630	140	3066	2963	1139	63	64	10	100	100	0	3233	3092	1121	91	92	13	99	99	0	0.956	0.966	0.979	0.912	1.904	0.973	0.919	156	601	6145	5901	-0.065	3003	3142	2900	3001	0
4	14	1	"PFB0104"	"B351"	17690	19630	130	174	166	45	65	66	11	95	93	0	218	217	52	92	93	14	96	96	0	0.865	0.808	0.826	0.770	1.579	0.781	0.737	120	565	235	226	-0.209	109	126	101	125	0
4	15	1	"PFB0113"	"B372"	17890	19630	130	671	626	163	63	64	11	100	100	0	1096	1066	206	90	92	13	100	100	0	0.604	0.577	0.585	0.555	1.410	0.593	0.901	120	555	1614	1539	-0.726	608	1006	563	976	0
4	16	1	"PFB0116"	"B380"	18070	19620	130	103	103	20	61	62	9	96	89	0	146	147	26	90	91	13	98	88	0	0.750	0.737	0.755	0.732	2.102	0.632	0.486	120	533	98	99	-0.415	42	56	42	57	0
4	17	1	"PFB0118"	"B383"	18260	19620	130	1414	1387	381	61	62	9	100	100	0	2016	1961	556	89	90	12	100	100	0	0.702	0.708	0.696	0.709	1.340	0.676	0.906	120	548	3280	3198	-0.510	1353	1927	1326	1872	0
4	18	1	"PFB0140"	"B432"	18450	19620	130	799	811	258	62	63	10	100	100	0	1155	1192	417	90	91	12	100	100	0	0.692	0.680	0.664	0.685	1.404	0.638	0.905	120	570	1802	1851	-0.531	737	1065	749	1102	0
4	19	1	"PFC0315"	"C9"	18650	19630	130	359	336	89	62	63	10	100	99	0	481	453	103	91	92	13	100	98	0	0.762	0.757	0.766	0.748	1.581	0.761	0.875	120	539	687	636	-0.393	297	390	274	362	0
4	20	1	"PFC0207"	"C56"	18830	19620	130	646	629	160	62	63	11	100	100	0	684	658	182	91	92	14	100	100	0	0.985	1.000	1.006	1.010	1.344	0.955	0.899	120	512	1177	1134	-0.022	584	593	567	567	0
4	21	1	"PFC0316"	"C96"	19010	19630	130	234	221	50	64	65	10	99	99	0	390	384	66	90	92	14	100	100	0	0.567	0.534	0.532	0.520	1.423	0.538	0.849	120	554	470	451	-0.819	170	300	157	294	0
4	22	1	"PFC0007"	"C114"	19210	19630	130	741	698	193	63	64	11	100	100	0	2481	2379	625	89	91	13	100	100	0	0.283	0.277	0.277	0.273	1.445	0.272	0.906	120	668	3070	2925	-1.819	678	2392	635	2290	0
4	1	2	"PFC0021"	"C134"	15230	19820	140	160	160	38	73	74	12	98	94	0	357	344	85	102	105	43	98	93	0	0.341	0.360	0.367	0.346	1.632	0.345	0.800	156	653	342	329	-1.551	87	255	87	242	0
4	2	2	"PFC0034"	"C161"	15410	19820	140	947	958	373	71	73	11	100	99	0	1277	1252	448	103	104	16	99	99	0	0.746	0.772	0.794	0.759	1.697	0.771	0.911	156	516	2050	2036	-0.422	876	1174	887	1149	0
4	3	2	"PFJ0545"	"J687_3"	15610	19810	130	306	296	85	72	73	11	100	100	0	710	669	221	99	100	16	100	100	0	0.383	0.393	0.389	0.394	1.331	0.371	0.888	120	535	845	794	-1.385	234	611	224	570	0
4	4	2	"PFK0100"	"Km695_2"	15770	19820	100	73	72	10	72	73	11	11	1	0	149	147	22	100	105	24	80	51	0	0.020	0.000	0.122	0.131	3.354	0.030	0.003	80	398	50	47	-5.615	1	49	0	47	0
4	5	2	"PFK0134"	"Km993_1"	15990	19820	140	476	467	150	77	87	34	98	96	0	590	576	144	106	111	27	100	99	0	0.824	0.830	0.858	0.791	1.576	0.846	0.890	156	624	883	860	-0.279	399	484	390	470	0
4	6	2	"PFK0052"	"Km3535_1"	16180	19820	140	244	249	77	86	97	42	93	82	0	448	469	148	108	119	89	96	91	0	0.465	0.452	0.468	0.428	1.947	0.435	0.772	156	516	498	524	-1.106	158	340	163	361	0
4	7	2	"PFK0059"	"Km3703_4"	16370	19820	140	719	679	200	78	82	20	100	100	0	430	415	116	102	105	19	98	96	0	1.954	1.920	1.945	2.051	1.796	1.933	0.895	156	502	969	914	0.967	641	328	601	313	0
4	8	2	"PFK0303"	"Kn267_1"	16560	19820	130	326	316	92	72	73	11	100	100	0	528	519	145	97	98	14	100	100	0	0.589	0.578	0.571	0.563	1.401	0.551	0.846	120	469	685	666	-0.763	254	431	244	422	0
4	9	2	"PFK0297"	"Kn2497_2"	16750	19820	140	207	207	47	70	71	12	99	98	0	587	591	132	94	97	16	100	100	0	0.278	0.276	0.270	0.265	1.524	0.268	0.860	156	524	630	634	-1.847	137	493	137	497	0
4	10	2	"PFK0436"	"Kn5150_1"	16940	19820	140	12156	12009	4671	68	69	12	100	100	0	10930	10418	3837	95	97	15	100	100	0	1.116	1.157	1.159	1.162	1.938	1.175	0.909	156	500	22923	22264	0.158	12088	10835	11941	10323	0
4	11	2	"PFK0536"	"Kn8928_1"	17140	19820	140	758	716	271	67	68	11	100	100	0	1091	1033	338	95	96	15	100	100	0	0.694	0.692	0.718	0.642	1.680	0.699	0.898	156	487	1687	1587	-0.527	691	996	649	938	0
4	12	2	"PFK0544"	"Kn9335_1"	17320	19820	130	173	170	39	62	63	9	98	97	0	404	393	83	89	90	12	100	100	0	0.352	0.355	0.346	0.342	1.560	0.351	0.828	120	504	426	412	-1.505	111	315	108	304	0
4	13	2	"PFK0875"	"Ks2_1"	17520	19820	130	228	220	52	62	63	9	100	99	0	295	299	65	90	91	13	100	100	0	0.810	0.756	0.784	0.744	1.452	0.742	0.852	120	485	371	367	-0.304	166	205	158	209	0
4	14	2	"PFK0879"	"Ks2_14"	17690	19820	130	2129	2037	488	63	64	9	100	100	0	3887	3780	758	92	93	14	100	100	0	0.544	0.535	0.538	0.527	1.257	0.521	0.908	120	494	5861	5662	-0.877	2066	3795	1974	3688	0
4	15	2	"PFK1056"	"Ks54_1"	17890	19820	140	311	293	92	63	64	10	99	98	0	502	466	146	92	93	15	100	97	0	0.605	0.615	0.608	0.617	1.825	0.599	0.857	156	555	658	604	-0.725	248	410	230	374	0
4	16	2	"PFK1101"	"Ks59_1"	18080	19820	140	770	734	217	63	64	10	100	100	0	807	775	211	93	94	15	99	99	0	0.990	0.984	0.990	0.982	1.698	0.987	0.892	156	500	1421	1353	-0.014	707	714	671	682	0
4	17	2	"PFK1165"	"Ks72_6"	18260	19820	140	1535	1426	484	62	63	10	100	100	0	783	726	225	90	91	13	99	98	0	2.126	2.145	2.178	2.127	1.958	2.227	0.872	156	515	2166	2000	1.088	1473	693	1364	636	0
4	18	2	"PFK1183"	"Ks75_9"	18470	19820	140	147	141	33	64	64	11	96	91	0	360	347	87	91	93	15	99	98	0	0.309	0.301	0.297	0.291	1.730	0.291	0.782	156	513	352	333	-1.696	83	269	77	256	0
4	19	2	"PFK1209"	"Ks82_1"	18660	19820	140	1065	1009	400	65	66	11	99	99	0	1426	1364	461	95	96	15	100	99	0	0.751	0.744	0.766	0.692	1.940	0.755	0.885	156	449	2331	2213	-0.413	1000	1331	944	1269	0
4	20	2	"PFK1228"	"Ks83_8"	18830	19820	140	1244	1181	488	66	67	10	100	98	0	1571	1500	559	96	97	14	100	100	0	0.799	0.794	0.811	0.726	1.845	0.791	0.881	156	499	2653	2519	-0.324	1178	1475	1115	1404	0
4	21	2	"PFK0643"	"Ks127_5"	19030	19810	130	414	407	114	66	67	10	100	99	0	413	406	114	93	95	14	100	98	0	1.087	1.089	1.067	1.109	1.580	1.050	0.882	120	524	668	654	0.121	348	320	341	313	0
4	22	2	"PFK0638"	"Ks127_16"	19220	19810	130	601	573	194	64	65	12	100	99	0	860	812	266	89	91	16	100	100	0	0.696	0.704	0.683	0.692	1.692	0.682	0.864	120	628	1308	1232	-0.522	537	771	509	723	0
4	1	3	"PFK0659"	"Ks133_2"	15230	20000	130	550	524	166	73	74	12	100	99	0	475	450	138	103	105	23	97	96	0	1.282	1.300	1.303	1.313	1.519	1.271	0.900	120	576	849	798	0.359	477	372	451	347	0
4	2	3	"PFK0667"	"Ks139_1"	15440	20010	150	80	80	15	72	74	12	36	14	0	109	108	19	101	104	23	22	0	0	1.000	1.143	0.775	0.831	2.813	0.321	0.150	156	541	16	15	0.000	8	8	8	7	-50
4	3	3	"PFK0682"	"Ks152_11"	15620	20020	130	88	89	17	70	71	11	64	43	0	136	136	26	96	97	15	80	63	0	0.450	0.475	0.574	0.500	2.598	0.392	0.266	120	465	58	59	-1.152	18	40	19	40	0
4	4	3	"PFK0686"	"Ks155_1"	15800	20020	130	633	615	165	71	72	11	100	100	0	897	865	204	97	100	20	100	100	0	0.702	0.708	0.721	0.698	1.259	0.702	0.927	120	502	1362	1312	-0.509	562	800	544	768	0
4	5	3	"PFA0001"	"A10325_1"	16010	20020	150	62	62	10	71	72	11	5	0	0	90	91	18	98	99	17	8	2	0	1.125	1.286	0.715	0.792	2.784	0.381	0.080	156	499	-17	-16	0.170	-9	-8	-9	-7	-50
4	6	3	"PFA0004"	"A10325_16"	16210	20020	150	64	65	11	69	70	11	8	2	0	94	94	17	97	98	15	15	3	0	1.667	1.333	0.646	0.689	3.367	0.303	0.059	156	446	-8	-7	0.737	-5	-3	-4	-3	-50
4	7	3	"PFA0008"	"A10325_26"	16380	20010	130	104	102	21	70	71	12	85	70	0	187	185	45	98	99	16	93	90	0	0.382	0.368	0.373	0.390	2.069	0.324	0.491	120	435	123	119	-1.388	34	89	32	87	0
4	8	3	"PFA0016"	"A10935_1"	16580	20010	140	5442	4735	1929	72	73	12	100	100	0	4395	3852	1590	97	99	15	98	98	0	1.249	1.242	1.249	1.337	2.287	1.255	0.891	156	493	9668	8418	0.321	5370	4298	4663	3755	0
4	9	3	"PFA0020"	"A11962_1"	16750	20010	130	140	138	33	70	71	12	93	88	0	155	152	36	94	95	14	87	80	0	1.148	1.172	1.082	1.121	1.894	1.047	0.611	120	459	131	126	0.199	70	61	68	58	0
4	10	3	"PFA0023"	"A12312_15"	16950	20010	130	249	237	74	69	71	12	95	95	0	401	402	142	95	97	15	95	95	0	0.588	0.547	0.551	0.570	1.940	0.495	0.845	120	499	486	475	-0.766	180	306	168	307	0
4	11	3	"PFA0047"	"A14801_11"	17140	20010	140	877	882	390	68	69	12	100	98	0	5602	5920	3008	94	97	15	100	100	0	0.147	0.140	0.139	0.139	1.931	0.129	0.890	156	451	6317	6640	-2.767	809	5508	814	5826	0
4	12	3	"PFA0051"	"A14801_2"	17320	20010	130	158	146	38	62	64	10	93	93	0	303	291	85	89	90	13	96	95	0	0.449	0.416	0.404	0.416	1.631	0.378	0.751	120	455	310	286	-1.157	96	214	84	202	0
4	13	3	"PFA0053"	"A14801_24"	17520	20010	140	1238	1158	390	62	63	9	100	100	0	608	571	205	87	88	11	98	98	0	2.257	2.264	2.265	2.447	1.804	2.257	0.901	156	505	1697	1580	1.175	1176	521	1096	484	0
4	14	3	"PFA0056"	"A14801_31"	17710	20010	120	90	93	21	62	62	9	86	73	0	118	118	19	89	89	13	83	55	0	0.966	1.069	1.013	0.955	2.330	0.986	0.292	120	417	57	60	-0.051	28	29	31	29	0
4	15	3	"PFA0058"	"A14801_37"	17900	20020	150	67	67	11	62	63	10	28	5	0	98	97	16	90	92	16	26	6	0	0.625	0.714	0.640	0.657	3.189	0.233	0.032	156	483	13	12	-0.678	5	8	5	7	-50
4	16	3	"PFA0060"	"A14801_6"	18100	20020	150	73	74	14	62	63	10	51	25	0	107	108	18	90	92	16	50	22	0	0.647	0.667	0.786	0.741	2.804	0.460	0.159	156	458	28	30	-0.628	11	17	12	18	-50
4	17	3	"PFA0083"	"A18792_11"	18290	20010	150	72	72	13	61	63	10	50	21	0	107	107	18	88	90	13	64	28	0	0.579	0.579	0.695	0.632	3.208	0.472	0.142	156	446	30	30	-0.788	11	19	11	19	-50
4	18	3	"PFA0087"	"A18792_19"	18470	20010	150	68	68	11	64	64	11	25	5	0	99	100	18	90	93	15	40	14	0	0.444	0.400	0.586	0.625	3.105	0.279	0.062	156	433	13	14	-1.170	4	9	4	10	-50
4	19	3	"PFA0098"	"A20643_1"	18650	20000	130	224	216	54	66	66	11	96	95	0	206	199	44	94	96	16	95	93	0	1.411	1.429	1.405	1.395	1.739	1.437	0.708	120	406	270	255	0.496	158	112	150	105	0
4	20	3	"PFA0103"	"A21885_19"	18840	20000	130	658	575	198	67	68	10	98	98	0	1163	1062	362	96	98	28	100	100	0	0.554	0.526	0.537	0.508	1.780	0.499	0.846	120	497	1658	1474	-0.852	591	1067	508	966	0
4	21	3	"PFA0105"	"A21885_20"	19040	20000	130	465	437	137	66	68	10	100	100	0	830	826	271	95	97	27	100	100	0	0.543	0.508	0.504	0.504	1.507	0.472	0.880	120	542	1134	1102	-0.881	399	735	371	731	0
4	22	3	"PFA0107"	"A21885_9"	19220	20000	130	131	129	29	65	66	11	95	91	0	202	195	38	93	94	17	96	94	0	0.606	0.627	0.605	0.616	1.880	0.575	0.606	120	628	175	166	-0.724	66	109	64	102	0
4	1	4	"PFA0130"	"A2546_1"	15250	20190	140	5679	5307	2116	75	76	12	100	100	0	8635	8625	3491	107	109	23	98	98	0	0.657	0.614	0.624	0.634	2.026	0.596	0.893	156	702	14132	13750	-0.606	5604	8528	5232	8518	0
4	2	4	"PFA0132"	"A26463_1"	15440	20200	120	90	91	14	75	76	12	57	23	0	187	184	35	105	107	17	95	90	0	0.183	0.203	0.207	0.197	2.304	0.193	0.303	120	427	97	95	-2.451	15	82	16	79	0
4	3	4	"PFA0137"	"A29544_1"	15630	20200	150	79	79	14	73	74	11	35	14	0	97	98	15	101	102	15	13	1	0	-1.500	-2.000	0.750	0.837	3.181	0.364	0.032	156	454	2	3	Error	6	-4	6	-3	-50
4	4	4	"PFA0145"	"A31914_2"	15820	20190	140	13333	11982	4330	74	76	13	100	100	0	4332	4094	1675	100	101	16	99	97	0	3.133	2.981	2.918	3.154	1.773	2.988	0.904	156	435	17491	15902	1.648	13259	4232	11908	3994	0
4	5	4	"PFA0147"	"A31914_5"	16010	20190	140	781	705	218	73	75	13	100	100	0	350	338	101	99	101	17	96	93	0	2.821	2.644	2.709	2.832	1.768	2.691	0.842	156	454	959	871	1.496	708	251	632	239	0
4	6	4	"PFA0149"	"A31914_8"	16200	20190	130	178	176	35	68	69	10	99	99	0	396	372	87	95	96	12	100	99	0	0.365	0.390	0.395	0.396	1.392	0.369	0.857	120	402	411	385	-1.452	110	301	108	277	0
4	7	4	"PFC0052"	"C198"	16390	20200	150	92	92	18	68	68	11	73	51	0	105	108	20	96	96	14	41	17	0	2.667	2.000	1.270	1.390	3.900	1.284	0.114	156	452	33	36	1.415	24	9	24	12	-50
4	8	4	"PFC0057"	"C216"	16570	20190	130	84	83	15	71	71	12	50	19	0	159	153	37	97	97	15	83	72	0	0.210	0.214	0.268	0.253	2.486	0.230	0.305	120	455	75	68	-2.254	13	62	12	56	0
4	9	4	"PFC0059"	"C222"	16780	20200	150	76	77	12	70	71	11	32	10	0	122	124	23	98	100	18	61	28	0	0.250	0.269	0.375	0.403	3.023	0.193	0.062	156	551	30	33	-2.000	6	24	7	26	-50
4	10	4	"PFC0062"	"C228"	16960	20200	130	76	76	12	68	69	10	37	16	0	158	157	28	95	97	15	95	88	0	0.127	0.129	0.195	0.184	3.110	0.151	0.129	120	459	71	70	-2.977	8	63	8	62	0
4	11	4	"PFC0068"	"C237"	17150	20190	140	2139	2008	797	68	69	11	100	100	0	893	846	305	93	94	14	100	100	0	2.589	2.576	2.535	2.548	1.864	2.691	0.862	156	477	2871	2693	1.372	2071	800	1940	753	0
4	12	4	"PFC0072"	"C244"	17330	20190	130	563	526	123	66	67	10	100	100	0	768	730	175	90	92	13	100	100	0	0.733	0.719	0.707	0.716	1.479	0.687	0.875	120	461	1175	1100	-0.448	497	678	460	640	0
4	13	4	"PFC0092"	"C291"	17530	20190	140	386	367	119	65	65	10	99	98	0	516	504	163	90	91	13	99	98	0	0.754	0.729	0.729	0.724	2.099	0.712	0.860	156	489	747	716	-0.408	321	426	302	414	0
4	14	4	"PFC0094"	"C296"	17720	20190	140	251	240	78	65	65	11	98	96	0	383	374	119	91	91	13	98	98	0	0.637	0.618	0.602	0.621	2.037	0.596	0.783	156	464	478	458	-0.651	186	292	175	283	0
4	15	4	"PFC0096"	"C299"	17900	20190	120	102	100	21	63	64	11	87	75	0	140	141	26	91	92	13	92	84	0	0.796	0.740	0.741	0.734	2.010	0.666	0.544	120	422	88	87	-0.329	39	49	37	50	0
4	16	4	"PFC0099"	"C302"	18090	20190	130	131	135	31	63	64	11	98	93	0	232	229	52	91	92	13	97	97	0	0.482	0.522	0.521	0.508	1.701	0.479	0.699	120	466	209	210	-1.052	68	141	72	138	0
4	17	4	"PFC0101"	"C307"	18280	20190	130	193	182	46	65	68	15	96	94	0	276	260	66	92	94	15	97	96	0	0.696	0.696	0.714	0.705	1.507	0.650	0.796	120	470	312	285	-0.524	128	184	117	168	0
4	18	4	"PFC0103"	"C311"	18480	20200	150	72	73	12	67	70	16	19	3	0	105	104	19	94	96	15	35	11	0	0.455	0.600	0.714	0.745	3.161	0.243	0.023	156	477	16	16	-1.138	5	11	6	10	-50
4	19	4	"PFC0123"	"C370"	18660	20190	140	164	160	46	66	67	11	93	89	0	417	397	128	92	93	13	100	97	0	0.302	0.308	0.319	0.301	1.780	0.295	0.782	156	476	423	399	-1.730	98	325	94	305	0
4	20	4	"PFC0125"	"C374"	18860	20200	150	72	74	14	66	68	12	38	14	0	119	119	24	93	96	26	47	13	0	0.231	0.308	0.439	0.394	2.918	0.281	0.109	156	557	32	34	-2.115	6	26	8	26	-50
4	21	4	"PFC0127"	"C38"	19040	20190	130	607	575	201	66	66	11	100	100	0	252	248	69	94	95	14	93	93	0	3.424	3.305	3.390	3.473	1.817	3.526	0.781	120	508	699	663	1.776	541	158	509	154	0
4	22	4	"PFC0129"	"C382"	19230	20190	130	103	101	21	64	64	11	90	76	0	202	198	45	93	94	13	95	95	0	0.358	0.352	0.363	0.334	2.096	0.317	0.500	120	647	148	142	-1.483	39	109	37	105	0
4	1	5	"PFC0131"	"C385"	15250	20380	130	109	109	23	76	77	14	80	58	0	213	213	48	106	108	32	92	80	0	0.308	0.308	0.309	0.299	1.927	0.281	0.481	120	637	140	140	-1.697	33	107	33	107	0
4	2	5	"PFC0133"	"C387"	15440	20380	130	109	110	25	75	76	14	81	62	0	233	233	64	107	110	35	91	79	0	0.270	0.278	0.297	0.283	2.479	0.261	0.566	120	518	160	161	-1.890	34	126	35	126	0
4	3	5	"PFC0149"	"C427"	15630	20380	130	143	140	34	72	74	14	94	85	0	244	238	55	103	105	16	95	95	0	0.504	0.504	0.508	0.470	1.684	0.469	0.723	120	508	212	203	-0.990	71	141	68	135	0
4	4	5	"PFC0151"	"C43"	15820	20380	140	332	314	112	71	74	13	98	94	0	361	348	119	103	103	14	96	94	0	1.012	0.992	1.023	1.007	2.036	0.958	0.837	156	503	519	488	0.017	261	258	243	245	0
4	5	5	"PFC0153"	"C436"	16020	20400	150	96	95	18	73	75	13	66	36	0	128	129	24	101	102	14	72	46	0	0.852	0.786	0.750	0.749	2.499	0.641	0.261	156	500	50	50	-0.231	23	27	22	28	-50
4	6	5	"PFC0155"	"C441"	16200	20380	140	400	368	131	71	72	11	97	96	0	1010	904	348	99	101	15	99	99	0	0.361	0.369	0.373	0.348	1.852	0.347	0.893	156	470	1240	1102	-1.469	329	911	297	805	0
4	7	5	"PFC0157"	"C445"	16380	20390	150	71	72	11	70	71	11	21	2	0	103	104	16	100	101	15	19	5	0	0.333	0.500	0.750	0.821	3.446	0.100	0.005	156	492	4	6	-1.585	1	3	2	4	-50
4	8	5	"PFC0159"	"C447"	16580	20380	140	613	571	199	73	75	15	100	99	0	498	476	170	105	108	21	96	94	0	1.374	1.342	1.336	1.404	1.662	1.301	0.890	156	519	933	869	0.458	540	393	498	371	0
4	9	5	"PFD0373"	"D42243_45"	16770	20380	130	1838	1785	752	76	78	17	100	100	0	16995	17863	7455	117	122	28	100	100	0	0.104	0.096	0.095	0.094	1.441	0.089	0.898	120	482	18640	19455	-3.260	1762	16878	1709	17746	0
4	10	5	"PFD0380"	"D42715_1"	16980	20390	150	74	74	12	73	77	19	7	0	0	124	125	22	106	115	31	28	5	0	0.056	0.053	0.509	0.443	3.540	0.219	0.117	156	512	19	20	-4.170	1	18	1	19	-50
4	11	5	"PFD0387"	"D42954_2"	17170	20400	150	65	66	12	70	72	12	8	1	0	96	97	15	96	97	15	17	5	0	100000.000	-4.000	1.111	1.059	3.246	0.175	0.013	156	447	-5	-3	16.610	-5	0	-4	1	-50
4	12	5	"PFD0397"	"D45582_1"	17350	20390	150	68	69	10	69	70	12	11	3	0	102	102	16	94	95	13	36	8	0	-0.125	0.000	0.556	0.509	3.894	0.047	0.001	156	455	7	8	Error	-1	8	0	8	-50
4	13	5	"PFD0405"	"D4722_1"	17530	20380	130	156	152	31	69	70	11	97	95	0	280	282	60	94	95	14	100	99	0	0.468	0.441	0.431	0.423	1.501	0.403	0.736	120	457	273	271	-1.096	87	186	83	188	0
4	14	5	"PFD0416"	"D49176_11"	17720	20380	130	1250	1222	220	69	70	12	100	100	0	1288	1245	239	94	95	13	100	100	0	0.989	1.002	0.994	1.007	1.232	0.977	0.916	120	501	2375	2304	-0.016	1181	1194	1153	1151	0
4	15	5	"PFD0438"	"D49176_65"	17920	20400	150	97	97	19	69	72	15	74	42	0	130	133	35	95	96	13	78	62	0	0.800	0.737	0.818	0.839	2.736	0.489	0.276	156	509	63	66	-0.322	28	35	28	38	-50
4	16	5	"PFD0441"	"D49176_7"	18090	20380	130	2800	2650	682	74	79	19	100	100	0	1984	1877	465	99	100	16	100	100	0	1.446	1.449	1.464	1.444	1.311	1.435	0.904	120	468	4611	4354	0.532	2726	1885	2576	1778	0
4	17	5	"PFD0444"	"D49942_10"	18280	20380	130	25906	23959	6998	84	86	22	100	100	0	10968	10391	2976	102	104	22	100	100	0	2.376	2.320	2.287	2.305	1.381	2.348	0.909	120	541	36688	34164	1.249	25822	10866	23875	10289	0
4	18	5	"PFD0446"	"D49942_3"	18470	20380	130	7680	6944	1984	81	83	20	100	100	0	2278	2128	643	98	100	21	100	100	0	3.486	3.381	3.382	3.416	1.436	3.432	0.905	120	507	9779	8893	1.801	7599	2180	6863	2030	0
4	19	5	"PFD0448"	"D49942_6"	18660	20380	120	11960	11250	2637	74	75	14	100	100	0	3935	3706	887	93	95	13	100	100	0	3.094	3.093	3.090	3.092	1.315	3.151	0.920	120	457	15728	14789	1.629	11886	3842	11176	3613	0
4	20	5	"PFD0450"	"D49942_9"	18840	20380	130	27141	25146	9024	72	73	13	100	100	0	10226	9540	3545	92	95	14	100	100	0	2.671	2.654	2.631	2.687	1.476	2.668	0.890	120	481	37203	34522	1.417	27069	10134	25074	9448	0
4	21	5	"PFD0482"	"D56400_4"	19030	20380	120	454	424	116	68	68	12	99	98	0	233	225	53	93	94	14	95	95	0	2.757	2.697	2.670	2.650	1.694	2.711	0.796	120	495	526	488	1.463	386	140	356	132	0
4	22	5	"PFD0484"	"D56470_2"	19230	20380	130	831	787	248	64	65	10	100	100	0	477	449	123	93	94	13	99	99	0	1.997	2.031	2.087	2.046	1.715	2.078	0.851	120	663	1151	1079	0.998	767	384	723	356	0
4	1	6	"PFD0487"	"D56950_2"	15240	20580	130	833	778	217	75	77	15	100	100	0	1753	1676	377	105	107	32	100	100	0	0.460	0.447	0.454	0.432	1.322	0.443	0.929	120	639	2406	2274	-1.120	758	1648	703	1571	0
4	2	6	"PFD0490"	"D5782_1"	15430	20570	130	344	332	76	77	80	19	100	100	0	712	703	173	110	113	35	100	100	0	0.444	0.430	0.417	0.426	1.328	0.397	0.863	120	595	869	848	-1.173	267	602	255	593	0
4	3	6	"PFD0508"	"D6287_1"	15650	20570	110	110	113	30	75	79	18	70	48	0	145	145	33	108	111	21	68	38	0	0.946	1.027	1.032	0.938	2.950	0.916	0.438	80	477	72	75	-0.080	35	37	38	37	0
4	4	6	"PFD0510"	"D6287_13"	15820	20590	150	76	78	12	72	74	12	26	7	0	109	111	18	106	107	16	19	7	0	1.333	1.200	0.764	0.722	3.739	0.187	0.014	156	511	7	11	0.415	4	3	6	5	-50
4	5	6	"PFD0529"	"D6287_55"	16000	20570	130	868	802	265	76	76	12	100	100	0	505	463	140	106	107	15	98	98	0	1.985	2.034	2.063	2.058	1.388	2.069	0.869	120	426	1191	1083	0.989	792	399	726	357	0
4	6	6	"PFD0532"	"D6287_61"	16190	20590	150	81	82	15	76	77	12	33	10	0	120	121	20	106	107	16	43	24	0	0.357	0.400	0.650	0.713	3.343	0.283	0.049	156	475	19	21	-1.485	5	14	6	15	-50
4	7	6	"PFD0536"	"D6287_69"	16390	20590	150	90	89	17	77	78	12	51	25	0	134	134	27	108	109	16	64	40	0	0.500	0.462	0.530	0.543	2.471	0.398	0.180	156	488	39	38	-1.000	13	26	12	26	-50
4	8	6	"PFD0538"	"D6287_70"	16570	20570	120	184	182	44	85	88	20	93	89	0	210	207	47	120	123	23	91	79	0	1.100	1.115	1.137	1.134	1.738	1.008	0.665	120	442	189	184	0.138	99	90	97	87	0
4	9	6	"PFD0549"	"D64289_1"	16770	20570	140	55561	45470	20109	96	105	38	100	100	7	38356	32860	13058	139	146	35	100	99	0	1.451	1.387	1.424	1.332	2.379	1.442	0.901	156	544	93682	78095	0.537	55465	38217	45374	32721	0
4	10	6	"PFD0558"	"D65681_2"	16960	20570	130	373	379	130	90	100	41	96	93	0	421	430	141	129	136	38	95	93	0	0.969	0.960	0.962	0.977	1.684	0.896	0.815	120	459	575	590	-0.045	283	292	289	301	0
4	11	6	"PFE0558"	"E49_1"	17140	20570	130	192	189	49	76	78	16	94	92	0	225	223	52	106	108	21	94	92	0	0.975	0.966	0.939	0.957	1.608	0.923	0.711	120	420	235	230	-0.037	116	119	113	117	0
4	12	6	"PFE0562"	"E5006_5"	17330	20570	140	1456	1342	551	74	165	953	73	7	0	1337	1227	429	100	145	533	89	59	0	1.117	1.125	1.173	1.012	1.952	1.159	0.884	156	461	2619	2395	0.160	1382	1237	1268	1127	0
4	13	6	"PFE0565"	"E5141_1"	17520	20570	140	366	366	135	73	105	452	8	0	0	524	525	176	98	109	142	92	80	0	0.688	0.686	0.707	0.644	1.840	0.689	0.897	156	540	719	720	-0.540	293	426	293	427	0
4	14	6	"PFE0569"	"E517_1"	17710	20560	130	493	476	117	70	72	11	100	99	0	586	568	140	98	98	14	100	100	0	0.867	0.864	0.858	0.863	1.471	0.833	0.879	120	509	911	876	-0.206	423	488	406	470	0
4	15	6	"PFE0579"	"E5479_3"	17910	20570	140	754	726	326	75	78	19	96	95	0	1227	1202	470	99	100	15	99	99	0	0.602	0.590	0.608	0.541	1.954	0.598	0.882	156	503	1807	1754	-0.732	679	1128	651	1103	0
4	16	6	"PFE0585"	"E598_1"	18090	20560	130	37106	38329	15910	91	96	30	100	100	0	18393	18613	6909	107	115	81	100	100	0	2.024	2.066	2.032	2.024	1.458	2.139	0.900	120	466	55301	56744	1.017	37015	18286	38238	18506	0
4	17	6	"PFE0608"	"E714_7"	18280	20570	130	254	252	61	88	93	28	97	94	0	245	245	52	106	113	75	90	43	0	1.194	1.180	1.162	1.145	1.631	0.747	0.506	120	562	305	303	0.256	166	139	164	139	0
4	18	6	"PFE0610"	"E7279_2"	18480	20570	130	273	254	85	76	79	15	92	90	0	447	422	136	96	97	13	97	95	0	0.561	0.546	0.570	0.534	1.978	0.543	0.818	120	544	548	504	-0.833	197	351	178	326	0
4	19	6	"PFE0613"	"E7418_1"	18660	20570	120	117	117	22	73	74	12	92	85	0	213	211	44	93	94	13	96	96	0	0.367	0.373	0.379	0.358	1.746	0.341	0.596	120	482	164	162	-1.447	44	120	44	118	0
4	20	6	"PFE0616"	"E7745_1"	18860	20580	150	82	82	16	73	73	11	40	21	0	132	131	25	93	94	14	83	64	0	0.231	0.237	0.340	0.342	2.911	0.284	0.126	156	571	48	47	-2.115	9	39	9	38	-50
4	21	6	"PFE0619"	"E7861_3"	19040	20570	130	279	265	74	68	69	10	100	98	0	328	315	79	92	93	13	97	97	0	0.894	0.883	0.890	0.880	1.569	0.863	0.815	120	525	447	420	-0.162	211	236	197	223	0
4	22	6	"PFE0623"	"E8100_2"	19240	20570	130	2455	2370	676	64	65	10	100	100	0	1678	1602	427	91	92	14	100	100	0	1.507	1.526	1.532	1.513	1.314	1.583	0.893	120	663	3978	3817	0.591	2391	1587	2306	1511	0
4	1	7	"PFE0649"	"E8914_2"	15240	20760	130	195	184	50	75	76	13	94	91	0	446	436	147	106	108	17	99	96	0	0.353	0.330	0.328	0.338	1.625	0.298	0.805	120	618	460	439	-1.503	120	340	109	330	0
4	2	7	"PFE0654"	"E9225_1"	15430	20750	130	1067	1030	374	79	83	30	100	100	0	861	810	285	113	119	56	99	97	0	1.321	1.364	1.348	1.369	1.431	1.320	0.911	120	606	1736	1648	0.401	988	748	951	697	0
4	3	7	"PFE0657"	"E9299_3"	15650	20770	100	104	104	20	82	86	35	23	0	0	146	149	28	115	122	62	15	0	0	0.710	0.647	0.814	0.707	2.513	0.634	0.298	80	398	53	56	-0.495	22	31	22	34	0
4	4	7	"PFE0659"	"E9299_6"	15810	20760	140	2117	2061	866	79	81	13	100	98	0	4882	4733	1934	109	111	16	100	99	0	0.427	0.429	0.435	0.409	1.916	0.416	0.917	156	515	6811	6606	-1.228	2038	4773	1982	4624	0
4	5	7	"PFE0663"	"E9475_1"	16010	20760	130	749	735	236	81	82	13	100	98	0	1210	1161	354	110	111	16	100	100	0	0.607	0.622	0.616	0.601	1.374	0.600	0.892	120	516	1768	1705	-0.720	668	1100	654	1051	0
4	6	7	"PFE0668"	"E9987_1"	16200	20760	130	486	464	118	81	81	12	100	100	0	508	498	114	112	113	17	100	100	0	1.023	0.992	1.008	0.984	1.335	0.990	0.860	120	459	801	769	0.032	405	396	383	386	0
4	7	7	"PFF0025"	"F10660_2"	16380	20760	130	177	173	39	79	79	11	95	95	0	425	405	106	111	112	16	100	99	0	0.312	0.320	0.331	0.328	1.564	0.296	0.806	120	450	412	388	-1.680	98	314	94	294	0
4	8	7	"PFF0029"	"F10730_3"	16570	20760	130	518	501	128	83	85	18	100	100	0	901	881	232	114	118	22	100	100	0	0.553	0.545	0.534	0.543	1.309	0.522	0.890	120	517	1222	1185	-0.855	435	787	418	767	0
4	9	7	"PFF0032"	"F10872_1"	16770	20760	140	364	383	217	89	99	39	91	88	0	476	604	622	120	130	37	96	92	0	0.772	0.607	0.785	0.705	1.855	0.404	0.727	156	562	631	778	-0.372	275	356	294	484	0
4	10	7	"PFF0035"	"F10935_2"	16960	20760	130	2189	2051	679	88	98	38	100	100	0	3389	3146	904	118	127	33	100	100	0	0.642	0.648	0.669	0.626	1.409	0.651	0.914	120	487	5372	4991	-0.639	2101	3271	1963	3028	0
4	11	7	"PFF0038"	"F10949_3"	17130	20760	120	394	365	121	83	85	17	97	96	0	671	622	203	114	117	31	98	96	0	0.558	0.555	0.571	0.536	1.614	0.537	0.850	120	444	868	790	-0.841	311	557	282	508	0
4	12	7	"PFF0040"	"F10953_1"	17320	20760	130	21706	21947	7729	81	189	1005	100	100	0	8580	8603	3108	110	194	758	99	96	0	2.553	2.575	2.566	2.600	1.615	2.636	0.890	120	585	30095	30359	1.352	21625	8470	21866	8493	0
4	13	7	"PFF0668"	"F310_1"	17550	20760	110	112	115	31	75	218	1165	0	0	0	159	157	32	104	207	870	0	0	0	0.673	0.755	0.781	0.730	2.037	0.767	0.520	80	435	92	93	-0.572	37	55	40	53	0
4	14	7	"PFF0671"	"F31319_2"	17710	20760	130	247	235	70	70	71	11	97	94	0	1648	1486	499	99	100	15	100	100	0	0.114	0.119	0.120	0.115	1.610	0.113	0.860	120	556	1726	1552	-3.130	177	1549	165	1387	0
4	15	7	"PFF0680"	"F31855_1"	17910	20760	120	163	160	42	71	72	12	95	92	0	220	216	48	99	100	14	97	95	0	0.760	0.761	0.761	0.726	1.737	0.750	0.702	120	496	213	206	-0.395	92	121	89	117	0
4	16	7	"PFF0682"	"F32050_1"	18100	20760	120	136	134	30	78	83	27	82	51	0	316	318	66	101	109	77	97	85	0	0.270	0.258	0.254	0.227	1.957	0.255	0.519	120	513	273	273	-1.890	58	215	56	217	0
4	17	7	"PFF0686"	"F32122_1"	18280	20760	130	1093	1030	330	76	80	18	100	100	0	1392	1283	439	100	103	18	100	100	0	0.787	0.806	0.773	0.812	1.468	0.767	0.861	120	533	2309	2137	-0.345	1017	1292	954	1183	0
4	18	7	"PFF0693"	"F32325_1"	18470	20760	130	1072	1024	322	73	73	11	100	100	0	801	784	232	97	100	19	100	100	0	1.419	1.384	1.378	1.375	1.431	1.441	0.871	120	573	1703	1638	0.505	999	704	951	687	0
4	19	7	"PFF0715"	"F33346_1"	18660	20760	130	771	746	279	71	71	13	100	100	0	781	749	253	95	95	14	100	100	0	1.020	1.032	1.010	1.010	1.541	1.052	0.844	120	516	1386	1329	0.029	700	686	675	654	0
4	20	7	"PFF0719"	"F33441_1"	18850	20750	130	2634	2388	694	70	71	10	100	100	0	2005	1842	633	94	95	13	100	100	0	1.342	1.326	1.318	1.397	1.683	1.263	0.887	120	489	4475	4066	0.424	2564	1911	2318	1748	0
4	21	7	"PFF0722"	"F33612_1"	19050	20760	120	236	226	68	67	69	14	97	93	0	304	294	79	91	93	17	96	95	0	0.793	0.783	0.813	0.751	1.741	0.807	0.687	120	475	382	362	-0.334	169	213	159	203	0
4	22	7	"PFF0725"	"F33675_1"	19240	20760	130	89	90	20	62	63	10	79	66	0	158	156	32	88	89	13	96	92	0	0.386	0.412	0.411	0.383	2.092	0.382	0.435	120	615	97	96	-1.374	27	70	28	68	0
4	1	8	"PFF0728"	"F33814_1"	15200	20950	150	77	79	15	74	75	13	25	7	0	120	122	22	105	107	21	38	14	0	0.200	0.294	0.500	0.549	3.551	0.106	0.020	156	847	18	22	-2.322	3	15	5	17	-50
4	2	8	"PFF0734"	"F34109_1"	15440	20950	120	163	159	38	77	80	29	90	70	0	193	195	37	110	115	54	77	25	0	1.036	0.965	0.978	0.947	1.756	0.984	0.644	120	567	169	167	0.051	86	83	82	85	0
4	3	8	"PFF0764"	"F35293_1"	15630	20950	130	397	386	106	77	78	12	100	100	0	412	397	90	109	110	16	100	100	0	1.056	1.073	1.084	1.064	1.402	1.106	0.873	120	508	623	597	0.079	320	303	309	288	0
4	4	8	"PFF0773"	"F35453_1"	15810	20970	150	82	84	14	79	80	13	24	8	0	119	118	18	108	109	16	35	13	0	0.273	0.500	0.778	0.705	3.708	0.225	0.018	156	512	14	15	-1.874	3	11	5	10	-50
4	5	8	"PFF0777"	"F35590_1"	16010	20970	150	81	82	15	81	82	13	16	6	0	122	125	23	110	111	17	38	17	0	0.000	0.067	0.577	0.584	3.765	0.243	0.040	156	555	12	16	Error	0	12	1	15	-50
4	6	8	"PFF0781"	"F35756_2"	16210	20950	130	1003	944	303	79	80	13	100	100	0	1251	1185	324	111	112	17	100	100	0	0.811	0.805	0.846	0.779	1.403	0.821	0.914	120	517	2064	1939	-0.303	924	1140	865	1074	0
4	7	8	"PFF0784"	"F35756_5"	16390	20950	130	465	440	122	77	78	12	100	100	0	1157	1127	276	110	111	16	100	100	0	0.371	0.357	0.376	0.346	1.417	0.347	0.902	120	527	1435	1380	-1.432	388	1047	363	1017	0
4	8	8	"PFF0788"	"F35774_1"	16580	20950	130	5940	5534	1698	76	77	12	100	100	0	3866	3695	915	107	109	16	100	100	0	1.560	1.521	1.566	1.471	1.355	1.587	0.920	120	526	9623	9046	0.642	5864	3759	5458	3588	0
4	9	8	"PFF0818"	"F36648_1"	16770	20950	120	377	365	97	76	77	11	100	100	0	777	753	188	105	106	15	100	100	0	0.448	0.446	0.445	0.431	1.412	0.425	0.868	120	480	973	937	-1.159	301	672	289	648	0
4	10	8	"PFF0821"	"F3666_3"	16970	20950	120	104	103	19	78	78	12	78	53	0	184	180	34	107	108	16	95	86	0	0.338	0.342	0.386	0.371	2.041	0.309	0.317	120	502	103	98	-1.566	26	77	25	73	0
4	11	8	"PFF0823"	"F36721_3"	17150	20940	120	135	134	28	80	80	14	90	85	0	179	177	28	109	112	23	91	80	0	0.786	0.794	0.797	0.799	1.834	0.791	0.568	120	462	125	122	-0.348	55	70	54	68	0
4	12	8	"PFF0825"	"F36734_1"	17340	20950	120	110	109	27	79	108	521	0	0	0	182	181	34	109	149	541	0	0	0	0.425	0.417	0.449	0.434	2.132	0.432	0.394	120	469	104	102	-1.236	31	73	30	72	0
4	13	8	"PFF0827"	"F36803_1"	17520	20940	120	171	167	38	75	77	14	95	95	0	325	320	84	105	107	18	98	98	0	0.436	0.428	0.434	0.424	1.610	0.394	0.764	120	524	316	307	-1.196	96	220	92	215	0
4	14	8	"PFF0831"	"F37098_2"	17720	20950	130	823	749	244	73	74	12	100	100	0	1438	1387	373	103	106	16	100	100	0	0.562	0.526	0.531	0.493	1.727	0.529	0.885	120	547	2085	1960	-0.832	750	1335	676	1284	0
4	15	8	"PFF1472"	"F58335_1"	17910	20950	130	209	199	52	69	71	12	97	96	0	386	391	88	101	103	16	100	100	0	0.491	0.448	0.458	0.416	1.727	0.449	0.830	120	511	425	420	-1.026	140	285	130	290	0
4	16	8	"PFF1476"	"F58487_1"	18100	20970	150	73	74	14	69	69	10	32	15	0	121	119	25	97	98	15	58	37	0	0.167	0.227	0.474	0.444	2.942	0.283	0.141	156	562	28	27	-2.585	4	24	5	22	-50
4	17	8	"PFF1492"	"F58910_1"	18290	20950	130	160	160	48	72	73	12	93	89	0	267	262	67	98	102	22	97	96	0	0.521	0.537	0.531	0.499	1.685	0.544	0.746	120	576	257	252	-0.941	88	169	88	164	0
4	18	8	"PFF1495"	"F59075_2"	18510	20950	100	78	80	15	74	74	13	27	16	0	149	148	32	100	105	25	75	45	0	0.082	0.125	0.234	0.235	3.386	0.194	0.145	80	382	53	54	-3.615	4	49	6	48	0
4	19	8	"PFF1497"	"F5910_2"	18660	20940	130	8882	7807	2668	73	78	70	100	100	0	8580	7493	2784	101	124	272	99	99	0	1.039	1.046	1.036	1.063	1.715	1.003	0.898	120	506	17288	15126	0.055	8809	8479	7734	7392	0
4	20	8	"PFF1499"	"F59139_2"	18860	20940	130	5630	5164	1572	72	77	68	100	100	0	3236	3015	957	99	120	266	100	95	0	1.772	1.746	1.744	1.765	1.524	1.731	0.874	120	527	8695	8008	0.825	5558	3137	5092	2916	0
4	21	8	"PFF1536"	"F6061_1"	19020	20930	130	197	188	57	66	69	19	92	90	0	204	201	56	92	97	26	90	84	0	1.170	1.119	1.108	1.131	1.740	1.054	0.723	120	503	243	231	0.226	131	112	122	109	0
4	22	8	"PFF1543"	"F607_1"	19230	20930	120	84	83	22	62	65	19	53	18	0	118	115	25	89	93	25	53	14	0	0.759	0.808	0.840	0.728	3.084	0.624	0.267	120	568	51	47	-0.399	22	29	21	26	0
4	1	9	"PFF1546"	"F61052_1"	15230	21150	150	77	77	14	74	75	19	14	1	0	119	119	20	105	108	22	28	10	0	0.214	0.214	0.489	0.539	3.512	1.766	0.017	156	747	17	17	-2.222	3	14	3	14	-50
4	2	9	"PFF1550"	"F61158_1"	15450	21150	140	147	144	38	74	75	12	91	85	0	469	443	135	105	107	15	100	98	0	0.201	0.207	0.213	0.189	1.792	0.198	0.714	156	481	437	408	-2.318	73	364	70	338	0
4	3	9	"PFF1556"	"F61469_1"	15630	21140	130	184	187	39	75	75	11	100	99	0	266	267	48	104	106	14	100	100	0	0.673	0.687	0.702	0.665	1.466	0.669	0.795	120	411	271	275	-0.572	109	162	112	163	0
4	4	9	"PFF1560"	"F61859_2"	15820	21160	150	61	65	15	75	75	11	6	3	0	98	99	17	106	107	16	8	2	0	1.750	1.429	1.167	1.251	3.353	0.527	0.088	156	430	-22	-17	0.807	-14	-8	-10	-7	-50
4	5	9	"PFF1588"	"F6265_1"	16010	21130	140	2080	1770	798	77	77	12	100	100	0	1823	1585	666	105	107	17	98	97	0	1.166	1.144	1.158	1.168	2.217	1.166	0.899	156	417	3721	3173	0.221	2003	1718	1693	1480	0
4	6	9	"PFF1595"	"F62846_1"	16200	21140	130	370	369	112	77	77	12	100	100	0	523	524	140	106	107	15	100	100	0	0.703	0.699	0.713	0.674	1.385	0.687	0.897	120	457	710	710	-0.509	293	417	292	418	0
4	7	9	"PFF1604"	"F63188_2"	16390	21140	130	1097	1021	289	77	77	12	100	100	0	2210	2122	507	106	107	15	100	100	0	0.485	0.468	0.482	0.454	1.327	0.463	0.927	120	498	3124	2960	-1.045	1020	2104	944	2016	0
4	8	9	"PFF1607"	"F63326_1"	16580	21130	130	96	94	20	75	76	13	65	33	0	160	160	30	105	106	15	90	84	0	0.382	0.345	0.419	0.379	2.551	0.323	0.228	120	481	76	74	-1.389	21	55	19	55	0
4	9	9	"PFF1610"	"F63399_1"	16770	21130	130	3555	3130	1246	76	77	17	100	100	0	3913	3371	1356	106	111	75	100	99	0	0.914	0.935	0.944	0.923	1.778	0.900	0.896	120	485	7286	6319	-0.130	3479	3807	3054	3265	0
4	10	9	"PFF1614"	"F63448_3"	16960	21160	150	80	83	18	74	75	16	33	12	0	112	112	20	104	109	69	0	0	0	0.750	1.125	1.000	0.867	3.265	0.172	0.413	156	590	14	17	-0.415	6	8	9	8	-50
4	11	9	"PFF1654"	"F64738_1"	17150	21130	130	352	342	91	72	73	11	99	98	0	609	576	155	102	103	15	100	100	0	0.552	0.570	0.591	0.551	1.632	0.528	0.858	120	550	787	744	-0.857	280	507	270	474	0
4	12	9	"PFF1656"	"F64738_5"	17330	21130	120	173	168	44	73	73	11	95	94	0	290	282	72	103	103	14	95	95	0	0.535	0.531	0.535	0.529	1.722	0.504	0.764	120	510	287	274	-0.903	100	187	95	179	0
4	13	9	"PFF1659"	"F64888_1"	17530	21150	150	76	77	13	72	73	11	30	7	0	122	123	24	102	103	14	64	34	0	0.200	0.238	0.444	0.448	3.749	0.219	0.062	156	670	24	26	-2.322	4	20	5	21	-50
4	14	9	"PFF1666"	"F65043_1"	17720	21130	130	2459	2344	685	73	74	12	100	100	0	859	826	217	105	106	16	100	100	0	3.164	3.150	3.177	3.142	1.280	3.268	0.900	120	541	3140	2992	1.662	2386	754	2271	721	0
4	15	9	"PFF1668"	"F65043_4"	17910	21130	130	802	744	263	71	73	12	100	100	0	542	515	158	101	102	17	98	98	0	1.658	1.626	1.612	1.630	1.535	1.679	0.882	120	473	1172	1087	0.729	731	441	673	414	0
4	16	9	"PFF1673"	"F65467_1"	18100	21160	150	76	78	16	68	71	14	36	14	0	108	109	20	95	96	15	41	20	0	0.615	0.714	0.739	0.713	3.599	0.554	0.120	156	555	21	24	-0.700	8	13	10	14	-50
4	17	9	"PFI0337"	"I3634_1"	18290	21130	120	270	265	92	66	67	10	96	94	0	607	571	201	93	94	14	99	96	0	0.397	0.416	0.412	0.403	1.786	0.399	0.859	120	454	718	677	-1.333	204	514	199	478	0
4	18	9	"PFI0339"	"I3665_1"	18490	21130	120	137	132	35	68	69	11	91	86	0	309	291	84	95	97	17	94	92	0	0.322	0.327	0.321	0.324	1.941	0.302	0.669	120	496	283	260	-1.633	69	214	64	196	0
4	19	9	"PFI0341"	"I3767_1"	18680	21130	120	184	173	44	70	75	71	80	14	0	364	349	97	98	118	278	43	0	0	0.429	0.410	0.416	0.402	1.923	0.388	0.782	120	458	380	354	-1.222	114	266	103	251	0
4	20	9	"PFI0347"	"I398_3"	18870	21150	150	58	60	12	69	70	12	7	0	0	97	97	18	96	101	66	0	0	0	-11.000	-9.000	1.167	1.397	3.266	0.159	0.014	156	546	-10	-8	Error	-11	1	-9	1	-50
4	21	9	"PFI0352"	"I4167_1"	19060	21130	130	802	712	237	66	67	16	100	97	0	995	905	305	92	96	25	100	98	0	0.815	0.795	0.826	0.785	1.776	0.755	0.881	120	499	1639	1459	-0.295	736	903	646	813	0
4	22	9	"PFI0354"	"I4179_1"	19240	21120	130	332	319	89	62	63	10	100	100	0	489	468	135	88	90	19	100	100	0	0.673	0.676	0.697	0.673	1.497	0.633	0.868	120	634	671	637	-0.571	270	401	257	380	0
4	1	10	"PFI0375"	"I4688_1"	15260	21320	150	114	114	20	73	75	20	87	51	0	196	192	34	104	106	16	97	95	0	0.446	0.466	0.484	0.446	1.817	0.465	0.327	156	617	133	129	-1.166	41	92	41	88	0
4	2	10	"PFI0378"	"I4719_5"	15430	21310	130	781	746	224	73	74	13	100	100	0	504	488	126	105	106	16	100	99	0	1.774	1.757	1.783	1.770	1.283	1.795	0.906	120	394	1107	1056	0.827	708	399	673	383	0
4	3	10	"PFI0380"	"I4730_1"	15610	21310	120	649	644	116	72	73	12	100	100	0	590	582	99	104	105	16	100	100	0	1.187	1.197	1.191	1.200	1.210	1.192	0.930	120	390	1063	1050	0.248	577	486	572	478	0
4	4	10	"PFI0383"	"I4780_1"	15800	21310	120	176	175	33	71	72	11	98	98	0	360	358	63	103	104	15	100	100	0	0.409	0.408	0.410	0.400	1.519	0.388	0.777	120	410	362	359	-1.291	105	257	104	255	0
4	5	10	"PFI0386"	"I4862_1"	15990	21310	130	806	824	338	72	72	11	100	100	0	1015	1013	362	101	102	15	100	100	0	0.803	0.825	0.835	0.781	1.456	0.837	0.907	120	463	1648	1664	-0.316	734	914	752	912	0
4	6	10	"PFI0393"	"I4989_1"	16180	21310	130	1674	1575	328	74	74	11	100	100	0	1751	1718	282	102	103	15	100	100	0	0.970	0.929	0.947	0.906	1.293	0.939	0.944	120	452	3249	3117	-0.044	1600	1649	1501	1616	0
4	7	10	"PFI0428"	"I601_1"	16360	21330	150	68	68	11	71	72	11	8	3	0	103	105	15	101	101	15	17	5	0	-1.500	-0.750	0.833	0.835	4.156	181.641	0.000	156	552	-1	1	Error	-3	2	-3	4	-50
4	8	10	"PFI0430"	"I6032_2"	16560	21300	130	1528	1489	340	68	70	11	100	100	0	1617	1534	493	99	100	14	99	98	0	0.962	0.990	0.971	1.134	1.861	0.936	0.915	120	548	2978	2856	-0.056	1460	1518	1421	1435	0
4	9	10	"PFI0434"	"I607_1"	16750	21310	120	436	439	105	70	72	18	100	99	0	470	477	93	101	107	76	100	100	0	0.992	0.981	0.977	0.955	1.417	0.997	0.892	120	472	735	745	-0.012	366	369	369	376	0
4	10	10	"PFI0439"	"I6174_2"	16940	21310	120	167	169	34	70	72	18	98	94	0	439	445	88	100	106	79	100	97	0	0.286	0.287	0.285	0.275	1.432	0.278	0.843	120	438	436	444	-1.805	97	339	99	345	0
4	11	10	"PFI0441"	"I6204_2"	17140	21360	150	68	68	11	69	70	21	3	0	0	101	101	15	97	98	17	17	3	0	-0.250	-0.250	0.714	0.763	3.872	0.037	0.001	156	582	3	3	Error	-1	4	-1	4	-50
4	12	10	"PFI0443"	"I6356_1"	17330	21360	150	66	66	9	69	70	13	3	0	0	93	95	14	97	99	22	3	0	0	0.750	1.500	0.739	0.705	3.514	0.210	0.014	156	561	-7	-5	-0.415	-3	-4	-3	-2	-50
4	13	10	"PFI0469"	"I7030_1"	17520	21360	150	65	67	11	67	69	13	14	1	0	98	97	14	96	99	22	7	0	0	-1.000	0.000	0.692	0.716	3.512	0.327	0.025	156	527	0	1	Error	-2	2	0	1	-50
4	14	10	"PFI0471"	"I7085_1"	17710	21360	150	65	65	9	67	68	11	7	0	0	93	94	14	99	99	14	7	1	0	0.333	0.400	0.714	0.724	3.020	0.179	0.014	156	560	-8	-7	-1.585	-2	-6	-2	-5	-50
4	15	10	"PFI0473"	"I7097_2"	17890	21310	130	937	914	232	70	72	14	100	100	0	1075	1112	231	98	99	14	100	100	0	0.887	0.832	0.868	0.799	1.497	0.841	0.892	120	549	1844	1858	-0.172	867	977	844	1014	0
4	16	10	"PFI0475"	"I7106_1"	18090	21330	80	103	104	15	72	75	17	86	40	0	126	126	19	96	98	13	82	53	0	1.033	1.067	1.139	1.097	2.842	1.197	0.180	52	267	61	62	0.047	31	30	32	30	0
4	17	10	"PFI0481"	"I7243_1"	18270	21330	150	70	71	12	67	69	13	22	3	0	115	115	21	95	97	14	62	29	0	0.150	0.200	0.426	0.410	3.391	0.229	0.042	156	605	23	24	-2.737	3	20	4	20	-50
4	18	10	"PFI0484"	"I7365_3"	18450	21310	120	373	376	83	66	67	10	100	100	0	428	420	98	93	95	14	100	99	0	0.916	0.948	0.932	0.965	1.482	0.910	0.871	120	492	642	637	-0.126	307	335	310	327	0
4	19	10	"PFJ0441"	"J490_1"	18650	21310	130	1629	1704	508	65	67	10	100	100	0	510	544	128	92	93	14	100	100	0	3.742	3.626	3.674	3.586	1.324	3.879	0.890	120	564	1982	2091	1.904	1564	418	1639	452	0
4	20	10	"PFJ0443"	"J504_1"	18840	21310	120	465	454	106	65	65	10	100	100	0	494	494	96	93	93	13	100	100	0	0.998	0.970	0.985	0.955	1.331	0.982	0.899	120	456	801	790	-0.004	400	401	389	401	0
4	21	10	"PFJ0445"	"J504_5"	19030	21310	120	169	169	34	65	66	10	99	99	0	323	325	58	91	92	17	100	100	0	0.448	0.444	0.442	0.431	1.432	0.443	0.822	120	462	336	338	-1.158	104	232	104	234	0
4	22	10	"PFJ0448"	"J50_1"	19220	21310	130	5136	5169	1076	63	64	10	100	100	0	6867	6853	1256	88	89	18	100	100	0	0.748	0.755	0.758	0.747	1.248	0.761	0.923	120	677	11852	11871	-0.418	5073	6779	5106	6765	0
4	1	11	"PFJ0450"	"J512_2"	15230	21500	120	3664	3726	1112	71	72	11	100	100	0	3196	3212	803	103	104	15	100	100	0	1.162	1.176	1.188	1.153	1.325	1.203	0.927	120	524	6686	6764	0.216	3593	3093	3655	3109	0
4	2	11	"PFJ0452"	"J53_1"	15410	21520	150	91	92	21	72	73	12	60	42	0	117	123	29	103	104	15	48	23	0	1.357	1.000	0.963	0.950	3.063	0.904	0.161	156	602	33	40	0.441	19	14	20	20	-50
4	3	11	"PFJ0477"	"J53_50"	15610	21500	140	623	621	166	70	71	11	100	100	0	320	325	88	101	103	16	97	96	0	2.525	2.460	2.609	2.625	1.748	2.487	0.855	156	611	772	775	1.336	553	219	551	224	0
4	4	11	"PFJ0479"	"J53_52"	15800	21500	120	870	832	176	69	69	10	100	100	0	655	634	132	100	100	14	100	100	0	1.443	1.429	1.438	1.428	1.343	1.414	0.924	120	511	1356	1297	0.529	801	555	763	534	0
4	5	11	"PFJ0483"	"J53_56"	16000	21500	120	1835	1715	486	68	69	11	100	100	0	2557	2451	583	98	98	14	100	100	0	0.719	0.700	0.725	0.674	1.518	0.704	0.936	120	512	4226	4000	-0.477	1767	2459	1647	2353	0
4	6	11	"PFJ0485"	"J53_60"	16180	21500	130	972	962	188	69	69	11	100	100	0	628	631	108	98	99	14	100	100	0	1.704	1.675	1.696	1.657	1.330	1.696	0.920	120	522	1433	1426	0.769	903	530	893	533	0
4	7	11	"PFJ0488"	"J541_1"	16370	21500	120	278	272	49	68	68	10	100	99	0	457	464	91	96	98	17	100	100	0	0.582	0.554	0.540	0.553	1.403	0.528	0.868	120	461	571	572	-0.782	210	361	204	368	0
4	8	11	"PFJ0490"	"J541_4"	16570	21540	150	65	84	52	67	68	10	26	18	0	99	224	307	97	98	17	25	21	0	-1.000	0.134	0.438	0.442	3.863	0.157	0.561	156	635	0	144	Error	-2	2	17	127	-50
4	9	11	"PFJ0511"	"J58_3"	16750	21500	120	1416	1335	367	67	68	11	100	100	0	1308	1285	327	97	98	13	100	100	0	1.114	1.067	1.093	1.029	1.480	1.066	0.908	120	469	2560	2456	0.156	1349	1211	1268	1188	0
4	10	11	"PFJ0515"	"J6186_1"	16940	21520	150	82	88	34	69	71	30	19	1	0	109	112	21	98	102	54	3	0	0	1.182	1.357	1.267	1.234	3.672	0.427	0.258	156	593	24	33	0.241	13	11	19	14	-50
4	11	11	"PFJ0518"	"J634_1"	17140	21500	120	11509	10886	2844	68	71	35	100	100	0	9466	9299	1797	97	102	65	100	100	0	1.221	1.176	1.238	1.122	1.479	1.203	0.940	120	406	20810	20020	0.288	11441	9369	10818	9202	0
4	12	11	"PFJ0520"	"J63_1"	17330	21550	150	62	63	9	67	67	13	7	0	0	92	93	13	94	97	24	3	0	0	2.500	4.000	0.867	0.754	3.623	0.285	0.159	156	418	-7	-5	1.322	-5	-2	-4	-1	-50
4	13	11	"PFJ0522"	"J63_4"	17520	21550	150	65	66	9	65	66	13	8	0	0	91	92	12	95	98	25	1	0	0	0.000	-0.333	0.652	0.665	3.553	0.194	0.177	156	370	-4	-2	Error	0	-4	1	-3	-50
4	14	11	"PFJ0525"	"J647_1"	17710	21510	120	421	425	157	66	67	10	100	99	0	511	481	148	97	99	14	98	98	0	0.857	0.935	0.908	0.849	1.808	0.958	0.862	120	409	769	743	-0.222	355	414	359	384	0
4	15	11	"PFJ0544"	"J687_1"	17910	21510	120	299	295	72	68	70	14	100	100	0	333	331	66	97	100	22	100	100	0	0.979	0.970	0.958	0.954	1.415	0.983	0.825	120	522	467	461	-0.031	231	236	227	234	0
4	16	11	"PFJ0548"	"J697_2"	18090	21510	130	163	166	26	68	70	15	100	98	0	314	311	50	98	101	22	100	100	0	0.440	0.460	0.473	0.457	1.374	0.440	0.781	120	589	311	311	-1.185	95	216	98	213	0
4	17	11	"PFJ0552"	"J69_1"	18280	21510	110	386	384	72	69	70	13	100	100	0	460	460	89	99	101	16	100	100	0	0.878	0.873	0.879	0.875	1.295	0.836	0.870	80	458	678	676	-0.188	317	361	315	361	0
4	18	11	"PFJ0555"	"J6_12"	18470	21510	110	252	256	43	69	70	10	100	100	0	312	314	63	98	101	17	100	100	0	0.855	0.866	0.830	0.882	1.377	0.793	0.821	80	525	397	403	-0.226	183	214	187	216	0
4	19	11	"PFJ0559"	"J6_6"	18660	21510	110	995	1000	184	66	67	10	100	100	0	920	901	192	95	97	18	100	100	0	1.126	1.159	1.151	1.170	1.243	1.109	0.902	80	524	1754	1740	0.171	929	825	934	806	0
4	20	11	"PFJ0565"	"J71_1"	18850	21510	110	126	126	21	64	65	10	100	100	0	168	168	27	93	94	16	98	91	0	0.827	0.827	0.784	0.836	1.755	0.710	0.558	80	502	137	137	-0.275	62	75	62	75	0
4	21	11	"PFK0726"	"Ks17_16"	19040	21510	120	4151	3857	1418	63	64	10	100	100	0	3739	3562	1407	90	91	13	100	100	0	1.120	1.093	1.101	1.152	1.876	1.084	0.878	120	589	7737	7266	0.164	4088	3649	3794	3472	0
4	22	11	"PFK0728"	"Ks1832_1"	19240	21520	110	107	107	22	63	63	10	93	85	0	185	187	32	89	90	14	100	100	0	0.458	0.449	0.484	0.432	1.728	0.428	0.591	80	533	140	142	-1.126	44	96	44	98	0
4	1	12	"PFK0730"	"Ks186_1"	15240	21700	110	1330	1262	342	71	72	11	100	100	0	1077	1052	314	102	103	15	100	100	0	1.291	1.254	1.249	1.274	1.294	1.188	0.918	80	556	2234	2141	0.369	1259	975	1191	950	0
4	2	12	"PFK0733"	"Ks186_9"	15430	21700	110	179	176	41	71	71	11	100	97	0	199	207	49	102	104	16	97	93	0	1.113	1.000	1.049	1.034	1.540	0.909	0.751	80	465	205	210	0.155	108	97	105	105	0
4	3	12	"PFK0735"	"Ks187_4"	15620	21700	110	177	174	31	70	71	10	100	98	0	338	334	76	100	101	16	100	100	0	0.450	0.444	0.436	0.448	1.381	0.390	0.792	80	503	345	338	-1.153	107	238	104	234	0
4	4	12	"PFK0737"	"Ks187_7"	15810	21700	130	217	217	35	67	69	10	100	100	0	284	291	45	98	99	14	100	100	0	0.806	0.777	0.785	0.775	1.321	0.760	0.855	120	613	336	343	-0.310	150	186	150	193	0
4	5	12	"PFK0762"	"Ks210_15"	16000	21700	120	102	103	13	66	66	11	99	86	0	149	148	21	95	96	13	99	88	0	0.667	0.698	0.714	0.720	1.704	0.598	0.453	120	535	90	90	-0.585	36	54	37	53	0
4	6	12	"PFK0765"	"Ks210_4"	16190	21700	120	123	122	20	66	67	10	99	95	0	174	176	26	95	97	16	100	96	0	0.722	0.691	0.667	0.672	1.625	0.650	0.626	120	574	136	137	-0.471	57	79	56	81	0
4	7	12	"PFK0768"	"Ks220_1"	16380	21670	90	85	83	12	69	70	11	59	26	0	129	128	18	101	105	21	59	23	0	0.571	0.519	0.671	0.597	3.553	0.154	0.041	52	361	44	41	-0.807	16	28	14	27	0
4	8	12	"PFK0770"	"Ks220_7"	16570	21700	130	86	90	16	69	70	11	70	40	0	196	202	32	99	101	18	100	99	0	0.175	0.204	0.203	0.184	2.122	0.169	0.285	120	544	114	124	-2.512	17	97	21	103	0
4	9	12	"PFK0781"	"Ks222_1"	16760	21700	130	735	753	152	69	70	11	100	100	0	1143	1180	245	98	99	14	100	100	0	0.637	0.632	0.638	0.632	1.184	0.609	0.916	120	546	1711	1766	-0.650	666	1045	684	1082	0
4	10	12	"PFK0784"	"Ks225_10"	16950	21700	130	261	262	42	71	75	36	100	98	0	400	399	63	101	106	61	100	100	0	0.635	0.641	0.636	0.638	1.305	0.614	0.877	120	499	489	489	-0.654	190	299	191	298	0
4	11	12	"PFK0806"	"Ks245_1"	17130	21720	150	87	89	17	71	74	34	15	0	0	139	139	26	101	106	58	23	0	0	0.421	0.474	0.451	0.491	3.047	0.509	0.307	156	586	54	56	-1.248	16	38	18	38	-50
4	12	12	"PFK0808"	"Ks245_4"	17350	21700	140	438	402	129	70	71	21	98	98	0	297	293	89	98	102	32	94	91	0	1.849	1.703	1.705	1.706	1.856	1.721	0.833	156	470	567	527	0.887	368	199	332	195	0
4	13	12	"PFK0810"	"Ks248_3"	17540	21700	140	310	299	87	68	70	12	98	96	0	329	318	77	100	102	16	100	99	0	1.057	1.060	1.052	1.006	1.651	1.081	0.864	156	438	471	449	0.080	242	229	231	218	0
4	14	12	"PFK0813"	"Ks249_3"	17720	21710	130	250	249	47	69	70	10	100	100	0	395	401	62	99	100	15	100	100	0	0.611	0.596	0.586	0.578	1.340	0.601	0.886	120	517	477	482	-0.710	181	296	180	302	0
4	15	12	"PFK0819"	"Ks259_1"	17900	21700	110	2138	2003	477	71	71	11	100	100	0	1672	1589	411	99	103	40	100	100	0	1.314	1.297	1.287	1.311	1.229	1.249	0.920	80	463	3640	3422	0.394	2067	1573	1932	1490	0
4	16	12	"PFK0823"	"Ks259_6"	18090	21700	110	826	799	168	71	71	11	100	100	0	824	794	181	100	105	43	100	100	0	1.043	1.049	1.043	1.057	1.248	1.017	0.897	80	506	1479	1422	0.060	755	724	728	694	0
4	17	12	"PFK0843"	"Ks26_1"	18290	21710	120	199	195	52	69	70	11	98	96	0	337	334	76	98	101	20	100	100	0	0.544	0.534	0.530	0.518	1.576	0.533	0.797	120	575	369	362	-0.878	130	239	126	236	0
4	18	12	"PFK0845"	"Ks26_11"	18470	21700	110	279	278	55	68	69	11	100	100	0	762	741	182	96	98	14	100	100	0	0.317	0.326	0.324	0.331	1.286	0.295	0.875	80	480	877	855	-1.658	211	666	210	645	0
4	19	12	"PFK0847"	"Ks26_15"	18660	21700	110	402	411	100	68	68	10	100	100	0	400	393	80	96	99	20	100	100	0	1.099	1.155	1.101	1.152	1.303	1.131	0.871	80	464	638	640	0.136	334	304	343	297	0
4	20	12	"PFK0850"	"Ks26_2"	18840	21720	150	71	74	14	66	68	14	28	5	0	115	118	22	95	99	23	42	14	0	0.250	0.348	0.427	0.461	3.377	0.170	0.043	156	721	25	31	-2.000	5	20	8	23	-50
4	21	12	"PFK0853"	"Ks26_24"	19040	21700	110	490	474	85	63	65	17	100	100	0	566	540	122	93	95	15	100	100	0	0.903	0.919	0.914	0.937	1.325	0.871	0.884	80	459	900	858	-0.148	427	473	411	447	0
4	22	12	"PFK0856"	"Ks26_5"	19230	21700	120	411	377	96	63	65	16	100	100	0	446	410	120	92	94	16	99	98	0	0.983	0.987	0.993	1.075	1.659	0.950	0.897	120	628	702	632	-0.025	348	354	314	318	0
4	1	13	"PFL0017"	"L1_32"	15240	21890	110	711	683	163	70	72	12	100	100	0	675	634	159	102	103	16	100	100	0	1.119	1.152	1.133	1.172	1.301	1.122	0.912	80	553	1214	1145	0.162	641	573	613	532	0
4	2	13	"PFL0021"	"L1_42"	15440	21890	120	2471	2316	784	71	72	12	100	100	0	1171	1104	415	102	103	15	97	97	0	2.245	2.241	2.207	2.347	1.554	2.232	0.928	120	591	3469	3247	1.167	2400	1069	2245	1002	0
4	3	13	"PFL0023"	"L1_45"	15630	21900	110	107	108	20	73	74	11	88	70	0	155	157	31	103	104	15	91	80	0	0.654	0.648	0.757	0.657	2.378	0.521	0.376	80	491	86	89	-0.613	34	52	35	54	0
4	4	13	"PFL0026"	"L1_48"	15820	21890	110	194	189	40	70	71	11	98	98	0	274	264	51	100	101	15	100	100	0	0.713	0.726	0.738	0.708	1.487	0.690	0.820	80	495	298	283	-0.489	124	174	119	164	0
4	5	13	"PFL0028"	"L1_52"	16010	21890	110	146	150	33	66	66	10	100	98	0	282	281	59	96	97	14	100	100	0	0.430	0.454	0.469	0.442	1.491	0.410	0.782	80	494	266	269	-1.217	80	186	84	185	0
4	6	13	"PFL0030"	"L1_56"	16200	21890	110	281	273	57	67	67	10	100	100	0	446	427	104	96	97	14	100	100	0	0.611	0.622	0.603	0.628	1.366	0.571	0.870	80	489	564	537	-0.710	214	350	206	331	0
4	7	13	"PFL0048"	"L1_89"	16400	21900	130	154	148	33	69	69	11	97	92	0	220	219	36	98	99	16	99	98	0	0.697	0.653	0.664	0.590	1.704	0.652	0.763	120	688	207	200	-0.521	85	122	79	121	0
4	8	13	"PFL0052"	"L1_94"	16580	21890	110	1140	1105	276	68	71	22	100	100	0	809	774	196	99	104	44	100	100	0	1.510	1.536	1.523	1.550	1.276	1.470	0.901	80	480	1782	1712	0.594	1072	710	1037	675	0
4	9	13	"PFL0055"	"L1_97"	16770	21890	110	694	662	153	72	75	22	100	100	0	988	944	245	102	107	45	100	100	0	0.702	0.701	0.691	0.706	1.247	0.655	0.903	80	505	1508	1432	-0.510	622	886	590	842	0
4	10	13	"PFL0057"	"L1_99"	16970	21890	110	167	161	33	72	74	21	97	88	0	282	289	75	103	106	31	97	93	0	0.531	0.478	0.469	0.487	1.581	0.429	0.769	80	477	274	275	-0.914	95	179	89	186	0
4	11	13	"PFL0059"	"L2_10"	17160	21890	120	286	280	76	73	75	21	100	99	0	482	462	130	104	106	26	98	97	0	0.563	0.578	0.575	0.590	1.592	0.563	0.862	120	477	591	565	-0.828	213	378	207	358	0
4	12	13	"PFL0061"	"L2_104"	17340	21890	110	790	787	216	76	78	24	100	100	0	814	794	217	106	113	55	100	100	0	1.008	1.033	1.053	1.036	1.280	1.002	0.903	80	429	1422	1399	0.012	714	708	711	688	0
4	13	13	"PFL0082"	"L2_146"	17530	21890	120	1117	1043	254	73	76	23	100	100	0	1039	939	288	103	110	52	98	98	0	1.115	1.160	1.136	1.247	1.626	1.118	0.915	120	498	1980	1806	0.158	1044	936	970	836	0
4	14	13	"PFL0084"	"L2_148"	17730	21910	150	71	73	12	71	72	11	18	3	0	104	105	16	101	103	16	20	3	0	0.000	0.500	0.882	0.963	3.659	0.199	0.019	156	571	3	6	Error	0	3	2	4	-50
4	15	13	"PFL0086"	"L2_15"	17910	21890	130	1158	1086	231	72	73	11	100	100	0	1619	1455	352	101	105	36	100	100	0	0.715	0.749	0.754	0.760	1.285	0.719	0.922	120	555	2604	2368	-0.483	1086	1518	1014	1354	0
4	16	13	"PFL0089"	"L2_154"	18100	21890	110	228	218	45	72	72	11	100	100	0	214	212	43	101	102	19	97	95	0	1.381	1.315	1.385	1.375	1.559	1.261	0.782	80	510	269	257	0.465	156	113	146	111	0
4	17	13	"PFL0091"	"L2_158"	18300	21900	120	105	103	19	68	69	11	87	74	0	185	179	42	96	98	15	93	88	0	0.416	0.422	0.414	0.414	1.957	0.371	0.541	120	498	126	118	-1.266	37	89	35	83	0
4	18	13	"PFL0098"	"L2_172"	18480	21890	120	913	829	266	68	69	12	100	100	0	818	722	247	98	99	15	97	96	0	1.174	1.220	1.191	1.318	1.928	1.205	0.910	120	486	1565	1385	0.231	845	720	761	624	0
4	19	13	"PFL0119"	"L2_203"	18660	21890	130	2605	2483	633	68	70	11	100	100	0	2027	1881	655	97	99	16	99	99	0	1.315	1.354	1.349	1.498	1.712	1.280	0.907	120	548	4467	4199	0.395	2537	1930	2415	1784	0
4	20	13	"PFL0123"	"L2_210"	18850	21890	110	203	194	41	67	70	16	98	97	0	259	253	59	99	102	25	98	95	0	0.850	0.825	0.823	0.847	1.688	0.740	0.776	80	427	296	281	-0.234	136	160	127	154	0
4	21	13	"PFL0127"	"L2_216"	19050	21890	120	2735	2572	850	68	70	19	100	100	0	1651	1535	568	99	103	25	98	97	0	1.718	1.744	1.740	1.951	1.891	1.724	0.921	120	572	4219	3940	0.781	2667	1552	2504	1436	0
4	22	13	"PFL0129"	"L2_220"	19240	21890	110	795	744	162	66	67	11	100	100	0	1150	1007	278	94	98	25	100	100	0	0.690	0.743	0.726	0.763	1.344	0.690	0.901	80	508	1785	1591	-0.535	729	1056	678	913	0
4	1	14	"PFL0131"	"L2_226"	15260	22090	120	122	123	27	71	72	11	92	85	0	219	222	57	101	103	16	96	93	0	0.432	0.430	0.411	0.402	1.808	0.387	0.616	120	622	169	173	-1.210	51	118	52	121	0
4	2	14	"PFL0133"	"L2_23"	15450	22090	120	148	144	36	72	73	11	95	87	0	288	281	72	103	104	15	98	98	0	0.411	0.404	0.409	0.366	1.913	0.393	0.742	120	537	261	250	-1.283	76	185	72	178	0
4	3	14	"PFM0391"	"M35930_11"	15650	22080	130	217	209	51	74	75	11	98	97	0	540	522	136	104	105	15	100	100	0	0.328	0.323	0.329	0.318	1.555	0.301	0.811	120	577	579	553	-1.608	143	436	135	418	0
4	4	14	"PFM0393"	"M35930_13"	15840	22080	120	158	158	37	71	72	11	97	97	0	370	364	104	102	102	15	98	97	0	0.325	0.332	0.336	0.335	1.764	0.310	0.810	120	506	355	349	-1.623	87	268	87	262	0
4	5	14	"PFM0395"	"M35930_4"	16020	22080	120	329	319	100	67	68	10	99	99	0	839	812	277	98	99	14	100	100	0	0.354	0.353	0.359	0.346	1.676	0.338	0.890	120	519	1003	966	-1.500	262	741	252	714	0
4	6	14	"PFM0398"	"M35930_8"	16200	22080	120	680	651	204	68	68	10	100	100	0	635	617	221	99	99	14	98	97	0	1.142	1.125	1.112	1.211	1.763	1.086	0.900	120	568	1148	1101	0.191	612	536	583	518	0
4	7	14	"PFM0400"	"M35935_1"	16400	22080	110	117	123	42	69	69	10	86	73	0	201	208	62	99	100	16	97	93	0	0.471	0.495	0.504	0.410	2.371	0.500	0.680	80	502	150	163	-1.087	48	102	54	109	0
4	8	14	"PFM0406"	"M364_1"	16600	22080	110	128	127	30	69	70	11	92	87	0	294	290	64	100	102	27	98	97	0	0.304	0.305	0.294	0.281	1.845	0.284	0.706	80	502	253	248	-1.717	59	194	58	190	0
4	9	14	"PFM0424"	"M36950_1"	16790	22080	130	195	193	40	69	70	11	100	100	0	359	347	82	100	101	21	99	99	0	0.486	0.502	0.501	0.520	1.746	0.450	0.810	120	621	385	371	-1.040	126	259	124	247	0
4	10	14	"PFM0426"	"M3696_3"	16980	22080	120	293	286	87	67	69	12	99	98	0	389	381	113	98	99	14	98	98	0	0.777	0.774	0.790	0.756	1.675	0.751	0.873	120	521	517	502	-0.365	226	291	219	283	0
4	11	14	"PFM0431"	"M37116_3"	17170	22080	120	17650	16046	4584	72	73	14	100	100	0	11565	10584	3595	100	102	15	100	100	0	1.533	1.524	1.498	1.648	1.795	1.513	0.916	120	514	29043	26458	0.617	17578	11465	15974	10484	0
4	12	14	"PFM0433"	"M37145_2"	17350	22080	120	1034	987	287	76	77	16	100	100	0	1156	1103	340	106	111	49	99	98	0	0.912	0.914	0.917	0.947	1.598	0.898	0.909	120	505	2008	1908	-0.132	958	1050	911	997	0
4	13	14	"PFM0435"	"M37197_1"	17540	22080	120	109	109	23	74	75	13	82	65	0	321	320	89	105	108	33	96	94	0	0.162	0.163	0.169	0.158	2.104	0.149	0.525	120	512	251	250	-2.626	35	216	35	215	0
4	14	14	"PFM0438"	"M37465_1"	17740	22100	150	70	71	12	74	75	12	11	1	0	106	108	16	105	107	17	19	4	0	-4.000	-1.000	0.969	0.989	3.642	0.276	0.006	156	552	-3	0	Error	-4	1	-3	3	-50
4	15	14	"PFM0452"	"M37794_2"	17930	22080	120	349	324	98	75	76	12	100	99	0	655	656	206	104	106	17	99	99	0	0.497	0.451	0.464	0.449	1.694	0.438	0.888	120	527	825	801	-1.008	274	551	249	552	0
4	16	14	"PFM0454"	"M37794_6"	18140	22080	100	75	76	14	72	73	11	28	7	0	145	142	26	102	104	17	77	62	0	0.070	0.100	0.316	0.282	2.809	0.138	0.053	80	444	46	44	-3.841	3	43	4	40	0
4	17	14	"PFM0457"	"M37914_2"	18310	22080	120	397	374	117	68	69	10	99	99	0	631	601	179	99	100	15	99	99	0	0.618	0.610	0.607	0.614	1.850	0.592	0.849	120	478	861	808	-0.693	329	532	306	502	0
4	18	14	"PFM0459"	"M38113_2"	18490	22080	120	1499	1326	494	68	69	11	100	100	0	700	655	229	99	100	15	99	98	0	2.381	2.263	2.245	2.193	1.730	2.322	0.891	120	516	2032	1814	1.252	1431	601	1258	556	0
4	19	14	"PFM0461"	"M38127_1"	18690	22080	120	151	144	36	67	69	12	96	91	0	269	258	67	97	99	15	98	96	0	0.488	0.478	0.488	0.464	1.855	0.454	0.737	120	538	256	238	-1.034	84	172	77	161	0
4	20	14	"PFM0464"	"M38218_2"	18880	22080	120	5213	4465	1747	68	70	14	100	100	0	3564	3195	1077	100	102	22	99	99	0	1.485	1.421	1.468	1.303	1.897	1.482	0.894	120	526	8609	7492	0.571	5145	3464	4397	3095	0
4	21	14	"PFM0486"	"M38941_8"	19060	22080	120	260	256	53	69	70	13	100	100	0	258	260	54	100	102	18	100	99	0	1.209	1.169	1.220	1.191	1.456	1.141	0.785	120	504	349	347	0.274	191	158	187	160	0
4	22	14	"PFM0489"	"M39036_2"	19250	22080	120	141	139	32	64	66	11	95	93	0	188	188	37	94	98	23	97	86	0	0.819	0.798	0.839	0.771	1.953	0.776	0.630	120	598	171	169	-0.288	77	94	75	94	0
4	1	15	"PFM0494"	"M39668_5"	15270	22270	110	283	280	65	75	76	12	100	100	0	359	360	92	107	109	22	98	98	0	0.825	0.810	0.811	0.840	1.552	0.734	0.838	80	511	460	458	-0.277	208	252	205	253	0
4	2	15	"PFM0503"	"M40983_1"	15460	22270	110	101	102	19	75	76	11	80	61	0	177	178	33	106	108	18	92	86	0	0.366	0.375	0.393	0.396	2.239	0.325	0.392	80	493	97	99	-1.449	26	71	27	72	0
4	3	15	"PFM0505"	"M40983_3"	15660	22270	120	144	146	35	74	74	12	96	91	0	141	140	26	104	105	15	81	60	0	1.892	2.000	1.839	1.951	2.086	1.892	0.393	120	548	107	108	0.920	70	37	72	36	0
4	4	15	"PFM0508"	"M41041_1"	15840	22270	120	502	473	172	73	74	12	100	99	0	750	728	233	101	103	15	100	100	0	0.661	0.638	0.658	0.609	1.668	0.641	0.886	120	450	1078	1027	-0.597	429	649	400	627	0
4	5	15	"PFN0062"	"N128_62"	16000	22300	150	75	80	23	71	72	12	32	15	0	113	123	37	101	104	17	46	25	0	0.333	0.409	0.600	0.619	3.720	0.491	0.355	156	596	16	31	-1.585	4	12	9	22	-50
4	6	15	"PFN0064"	"N128_64"	16220	22300	150	73	73	13	71	72	11	21	3	0	107	108	15	102	103	16	19	5	0	0.400	0.333	0.823	0.914	3.348	0.089	0.003	156	685	7	8	-1.322	2	5	2	6	-50
4	7	15	"PFN0066"	"N128_68"	16400	22270	110	208	201	58	72	73	12	97	96	0	350	366	112	101	104	21	100	100	0	0.546	0.487	0.498	0.467	1.477	0.463	0.823	80	501	385	394	-0.873	136	249	129	265	0
4	8	15	"PFN0069"	"N128_71"	16600	22270	120	251	241	69	71	72	11	98	97	0	308	304	83	100	102	20	99	96	0	0.865	0.833	0.848	0.867	1.781	0.826	0.814	120	560	388	374	-0.209	180	208	170	204	0
4	9	15	"PFN0071"	"N128_73"	16780	22270	110	123	128	39	68	69	11	87	81	0	179	173	38	99	99	15	90	81	0	0.688	0.811	0.774	0.702	2.431	0.792	0.626	80	493	135	134	-0.541	55	80	60	74	0
4	10	15	"PFN0074"	"N128_76"	16990	22270	120	180	172	49	65	65	11	96	93	0	342	328	83	93	95	13	100	98	0	0.462	0.455	0.471	0.442	1.707	0.463	0.815	120	548	364	342	-1.115	115	249	107	235	0
4	11	15	"PFN0092"	"N129_12"	17190	22300	150	65	77	41	67	68	14	19	12	0	107	122	52	94	96	14	49	29	0	-0.154	0.357	0.688	0.608	3.136	0.763	0.656	156	553	11	38	Error	-2	13	10	28	-50
4	12	15	"PFN0094"	"N129_14"	17360	22270	120	707	669	209	72	74	16	100	100	0	534	520	161	100	101	15	99	99	0	1.463	1.421	1.475	1.417	1.523	1.400	0.885	120	471	1069	1017	0.549	635	434	597	420	0
4	13	15	"PFN0096"	"N129_17"	17550	22270	110	206	198	51	75	82	62	86	52	0	297	304	70	106	121	203	47	1	0	0.686	0.621	0.656	0.615	1.552	0.329	0.755	80	443	322	321	-0.544	131	191	123	198	0
4	14	15	"PFN0098"	"N129_22"	17730	22270	120	4001	3804	1358	76	78	18	100	100	0	1529	1492	576	106	109	18	99	99	0	2.758	2.690	2.705	2.798	1.658	2.723	0.908	120	467	5348	5114	1.464	3925	1423	3728	1386	0
4	15	15	"PFN0100"	"N129_33"	17930	22270	120	729	676	217	75	76	12	100	100	0	1071	995	338	106	108	17	99	98	0	0.678	0.676	0.662	0.698	1.708	0.653	0.893	120	511	1619	1490	-0.561	654	965	601	889	0
4	16	15	"PFN0102"	"N129_38"	18110	22270	110	113	110	23	74	74	11	78	67	0	136	136	22	106	106	16	76	38	0	1.300	1.200	1.158	1.212	2.444	0.796	0.286	80	498	69	66	0.379	39	30	36	30	0
4	17	15	"PFN0119"	"N130_21"	18300	22270	110	111	113	23	71	72	10	93	83	0	178	177	32	104	105	15	95	93	0	0.541	0.575	0.585	0.560	2.412	0.529	0.479	80	521	114	115	-0.888	40	74	42	73	0
4	18	15	"PFN0121"	"N130_25"	18500	22270	110	182	180	37	69	69	11	100	98	0	219	221	46	101	102	15	98	96	0	0.958	0.925	0.922	0.927	1.445	0.880	0.754	80	492	231	231	-0.062	113	118	111	120	0
4	19	15	"PFN0124"	"N130_29"	18680	22270	110	320	311	83	67	68	12	100	98	0	450	445	114	98	102	24	98	98	0	0.719	0.703	0.712	0.705	1.527	0.655	0.849	80	499	605	591	-0.476	253	352	244	347	0
4	20	15	"PFN0127"	"N130_35"	18870	22270	110	112	114	25	67	68	11	93	82	0	260	267	60	100	103	24	98	98	0	0.281	0.281	0.270	0.247	2.067	0.245	0.584	80	511	205	214	-1.830	45	160	47	167	0
4	21	15	"PFN0130"	"N130_4"	19060	22270	110	1224	1175	334	65	66	11	100	100	0	2065	1996	561	99	102	29	100	100	0	0.590	0.585	0.578	0.582	1.453	0.539	0.850	80	498	3125	3007	-0.762	1159	1966	1110	1897	0
4	22	15	"PFN0132"	"N130_41"	19240	22270	110	191	187	44	64	64	11	97	97	0	324	312	72	96	98	29	98	98	0	0.557	0.569	0.569	0.541	1.789	0.530	0.799	80	531	355	339	-0.844	127	228	123	216	0
4	1	16	"PFN0149"	"N131_17"	15270	22460	130	662	642	151	78	79	13	100	100	0	469	449	118	111	113	21	98	98	0	1.631	1.669	1.686	1.757	1.425	1.646	0.882	120	718	942	902	0.706	584	358	564	338	0
4	2	16	"PFN0153"	"N131_27"	15460	22460	110	621	599	157	76	77	12	100	100	0	1062	1038	297	110	113	28	100	100	0	0.572	0.564	0.545	0.571	1.362	0.514	0.879	80	462	1497	1451	-0.805	545	952	523	928	0
4	3	16	"PFN0155"	"N131_4"	15640	22490	150	71	71	13	75	76	12	9	3	0	107	108	15	108	113	40	0	0	0	4.000	100000.000	0.950	0.914	3.079	0.061	0.009	156	597	-5	-4	2.000	-4	-1	-4	0	-50
4	4	16	"PFN0157"	"N131_5"	15820	22490	150	73	74	14	76	77	13	14	2	0	111	111	16	109	113	37	2	0	0	-1.500	-1.000	0.854	0.938	3.426	0.061	0.021	156	534	-1	0	Error	-3	2	-2	2	-50
4	5	16	"PFN0159"	"N131_52"	16030	22460	120	5218	4948	1469	79	80	13	100	100	0	2667	2593	803	111	112	19	100	100	0	2.011	1.962	1.957	1.991	1.414	1.971	0.920	120	459	7695	7351	1.008	5139	2556	4869	2482	0
4	6	16	"PFN0164"	"N132_101"	16220	22460	130	1524	1429	386	78	78	12	100	100	0	1579	1475	443	109	110	16	100	100	0	0.984	0.989	1.002	1.029	1.535	0.964	0.916	120	529	2916	2717	-0.024	1446	1470	1351	1366	0
4	7	16	"PFN0559"	"N143_59"	16440	22500	150	73	74	14	76	77	12	14	1	0	107	108	14	108	110	20	8	0	0	3.000	100000.000	0.798	0.927	3.159	0.401	0.036	156	659	-4	-2	1.585	-3	-1	-2	0	-50
4	8	16	"PFN0564"	"N143_71"	16610	22460	120	328	312	86	75	76	13	100	97	0	701	674	187	105	107	17	100	100	0	0.424	0.417	0.423	0.404	1.629	0.405	0.895	120	540	849	806	-1.236	253	596	237	569	0
4	9	16	"PFN0566"	"N143_9"	16830	22450	90	95	93	20	71	74	15	59	34	0	142	142	29	102	106	19	75	50	0	0.600	0.550	0.717	0.632	3.181	0.518	0.221	52	365	64	62	-0.737	24	40	22	40	0
4	10	16	"PFN0576"	"N145_12"	16990	22460	120	1126	1059	336	64	65	10	100	100	0	1525	1443	485	94	96	12	99	99	0	0.742	0.738	0.752	0.770	1.851	0.716	0.906	120	504	2493	2344	-0.430	1062	1431	995	1349	0
4	11	16	"PFN0578"	"N145_20"	17180	22460	120	1431	1339	479	65	67	17	100	100	0	1284	1256	394	94	97	14	100	100	0	1.148	1.096	1.143	1.056	1.618	1.125	0.899	120	439	2556	2436	0.199	1366	1190	1274	1162	0
4	12	16	"PFN0580"	"N145_23"	17360	22460	120	65535	59730	11394	84	95	38	100	100	68	22753	19947	5864	107	111	24	100	100	0	2.890	3.006	2.778	3.171	1.523	3.050	0.884	120	473	88097	79486	1.531	65451	22646	59646	19840	0
4	13	16	"PFN0603"	"N147_10"	17550	22460	120	623	609	154	94	105	63	99	98	0	410	409	100	117	131	187	86	17	0	1.805	1.764	1.774	1.786	1.536	1.002	0.459	120	520	822	807	0.852	529	293	515	292	0
4	14	16	"PFN0605"	"N147_13"	17740	22460	120	3076	2849	1002	81	83	16	100	100	0	2446	2194	735	110	112	18	100	100	0	1.282	1.328	1.344	1.318	1.608	1.339	0.906	120	520	5331	4852	0.359	2995	2336	2768	2084	0
4	15	16	"PFN0610"	"N147_2"	17930	22460	120	1296	1156	370	75	76	12	100	100	0	868	788	252	106	108	17	99	98	0	1.602	1.585	1.605	1.580	1.724	1.604	0.902	120	563	1983	1763	0.680	1221	762	1081	682	0
4	16	16	"PFN0612"	"N147_24"	18130	22460	110	119	132	83	75	75	12	92	80	0	194	193	40	107	108	15	95	93	0	0.506	0.663	0.593	0.511	2.593	1.106	0.280	80	512	131	143	-0.984	44	87	57	86	0
4	17	16	"PFN0615"	"N147_4"	18310	22460	110	429	411	94	76	77	12	100	98	0	669	640	153	109	110	15	100	100	0	0.630	0.631	0.628	0.619	1.562	0.601	0.865	80	466	913	866	-0.666	353	560	335	531	0
4	18	16	"PFN0617"	"N148_1"	18490	22460	120	267	258	56	73	74	12	99	99	0	217	213	41	107	107	16	98	95	0	1.764	1.745	1.741	1.797	1.537	1.705	0.757	120	582	304	291	0.819	194	110	185	106	0
4	19	16	"PFN0640"	"N149_7"	18690	22460	110	224	219	40	69	70	18	100	98	0	246	240	44	101	104	20	97	97	0	1.069	1.079	1.082	1.089	1.464	1.001	0.755	80	512	300	289	0.096	155	145	150	139	0
4	20	16	"PFN0642"	"N150_10"	18870	22460	110	1184	1168	268	67	68	17	100	100	0	704	657	161	99	102	28	100	100	0	1.846	1.973	1.944	2.019	1.354	1.927	0.909	80	526	1722	1659	0.885	1117	605	1101	558	0
4	21	16	"PFN0645"	"N150_15"	19070	22460	110	728	764	199	62	63	10	100	100	0	580	684	409	96	100	34	100	100	0	1.376	1.194	1.354	1.312	1.403	0.998	0.745	80	538	1150	1290	0.461	666	484	702	588	0
4	22	16	"PFN0647"	"N150_19"	19260	22460	110	166	170	37	61	62	9	100	98	0	328	327	83	94	96	18	100	100	0	0.449	0.468	0.468	0.467	1.476	0.404	0.776	80	520	339	342	-1.156	105	234	109	233	0
4	1	17	"PFN0649"	"N150_27"	15270	22650	110	4283	3914	883	82	90	83	100	100	0	2220	2152	532	119	130	106	100	100	0	2.000	1.885	1.852	1.901	1.184	1.811	0.921	80	508	6302	5865	1.000	4201	2101	3832	2033	0
4	2	17	"PFN0652"	"N150_32"	15460	22660	120	361	361	130	84	85	19	100	100	0	333	362	223	120	127	64	99	89	0	1.300	1.145	1.254	1.207	1.465	0.866	0.753	120	534	490	519	0.379	277	213	277	242	0
4	3	17	"PFN0668"	"N150_62"	15660	22660	120	116	116	22	83	83	13	78	62	0	218	219	50	116	120	41	91	67	0	0.324	0.320	0.320	0.326	2.467	0.275	0.428	120	402	135	136	-1.628	33	102	33	103	0
4	4	17	"PFN0670"	"N150_65"	15840	22680	150	102	105	23	84	86	16	53	29	0	134	134	19	116	121	40	13	0	0	1.000	1.167	1.108	1.089	3.741	0.154	0.052	156	505	36	39	0.000	18	18	21	18	-50
4	5	17	"PFN0672"	"N150_68"	16020	22650	110	3107	2958	773	83	89	60	100	100	0	2391	2211	624	115	131	145	100	100	0	1.329	1.372	1.341	1.391	1.210	1.306	0.920	80	446	5300	4971	0.410	3024	2276	2875	2096	0
4	6	17	"PFN0674"	"N150_71"	16220	22660	120	538	514	173	83	87	54	95	92	0	806	787	237	116	127	130	97	94	0	0.659	0.642	0.668	0.598	1.684	0.643	0.902	120	561	1145	1102	-0.601	455	690	431	671	0
4	7	17	"PFN0676"	"N150_75"	16430	22650	130	318	312	72	79	80	12	100	99	0	497	482	105	111	113	16	100	100	0	0.619	0.628	0.653	0.623	1.446	0.619	0.885	120	532	625	604	-0.692	239	386	233	371	0
4	8	17	"PFN0678"	"N150_78"	16610	22650	110	261	262	52	78	78	11	100	100	0	473	456	108	109	110	15	100	100	0	0.503	0.530	0.521	0.535	1.416	0.488	0.855	80	450	547	531	-0.992	183	364	184	347	0
4	9	17	"PFN0783"	"N157_18"	16790	22650	110	561	538	93	76	77	12	100	100	0	853	823	143	107	109	17	100	100	0	0.650	0.645	0.648	0.646	1.234	0.623	0.915	80	534	1231	1178	-0.621	485	746	462	716	0
4	10	17	"PFN0789"	"N157_41"	16990	22660	120	202	200	46	72	73	13	97	97	0	552	529	129	101	104	17	100	99	0	0.288	0.299	0.298	0.285	1.562	0.289	0.873	120	539	581	556	-1.795	130	451	128	428	0
4	11	17	"PFN0807"	"N159_20"	17170	22650	110	651	635	148	67	69	14	100	100	0	1657	1561	420	100	102	17	100	100	0	0.375	0.389	0.377	0.396	1.311	0.355	0.909	80	488	2141	2029	-1.415	584	1557	568	1461	0
4	12	17	"PFN0836"	"N163_1"	17360	22650	110	1643	1575	350	77	83	26	100	100	0	1237	1161	312	108	112	28	100	100	0	1.387	1.423	1.401	1.467	1.364	1.366	0.907	80	492	2695	2551	0.472	1566	1129	1498	1053	0
4	13	17	"PFN0840"	"N164_1"	17550	22650	120	2173	2048	627	92	95	22	100	100	0	3317	3099	1169	120	123	26	99	98	0	0.651	0.657	0.650	0.751	1.975	0.624	0.925	120	560	5278	4935	-0.619	2081	3197	1956	2979	0
4	14	17	"PFN0849"	"N165_2"	17740	22650	110	590	564	133	91	92	17	100	100	0	1370	1291	310	121	124	22	100	100	0	0.400	0.404	0.405	0.401	1.276	0.383	0.915	80	430	1748	1643	-1.324	499	1249	473	1170	0
4	15	17	"PFN0935"	"N181_4"	17920	22680	150	84	86	15	82	85	18	14	1	0	131	135	26	116	120	23	37	15	0	0.133	0.211	0.562	0.611	3.851	0.183	0.032	156	663	17	23	-2.907	2	15	4	19	-50
4	16	17	"PFN0929"	"N181_18"	18120	22650	110	641	635	127	79	81	15	100	100	0	1529	1469	365	114	115	17	100	100	0	0.397	0.410	0.408	0.415	1.248	0.379	0.911	80	495	1977	1911	-1.332	562	1415	556	1355	0
4	17	17	"PFN0946"	"N185_14"	18310	22650	120	1616	1473	542	83	85	15	100	100	0	1059	978	389	114	116	17	97	96	0	1.622	1.609	1.646	1.793	1.982	1.597	0.901	120	588	2478	2254	0.698	1533	945	1390	864	0
4	18	17	"PFN0382"	"N137_2"	18500	22650	110	1984	1886	529	77	79	13	100	100	0	2037	1960	580	110	114	37	100	100	0	0.990	0.978	0.957	0.980	1.452	0.925	0.883	80	493	3834	3659	-0.015	1907	1927	1809	1850	0
4	19	17	"PFL0032"	"L1_63"	18690	22650	110	396	377	94	72	73	12	100	100	0	603	560	182	106	109	37	98	98	0	0.652	0.672	0.677	0.730	1.773	0.586	0.865	80	538	821	759	-0.617	324	497	305	454	0
4	20	17	"PFL0051"	"L1_92"	18880	22650	110	903	846	207	68	70	13	100	100	0	983	968	282	102	107	40	100	100	0	0.948	0.898	0.890	0.927	1.403	0.816	0.900	80	556	1716	1644	-0.077	835	881	778	866	0
4	21	17	"PFL0093"	"L2_163"	19070	22650	110	106	106	23	66	68	12	90	72	0	159	158	32	101	105	39	75	23	0	0.690	0.702	0.672	0.635	1.923	0.554	0.418	80	510	98	97	-0.536	40	58	40	57	0
4	22	17	"PFL0100"	"L2_176"	19260	22650	120	2243	2019	727	64	65	11	100	100	0	1840	1772	598	98	99	18	100	99	0	1.251	1.168	1.202	1.166	1.878	1.185	0.907	120	621	3921	3629	0.323	2179	1742	1955	1674	0
4	1	18	"PFL0105"	"L2_187"	15280	22840	120	32972	30450	9574	87	89	20	100	100	0	27783	25246	8896	125	132	58	99	99	0	1.189	1.209	1.193	1.284	1.715	1.198	0.934	120	614	60543	55484	0.250	32885	27658	30363	25121	0
4	2	18	"PFL0107"	"L2_190"	15470	22840	120	414	407	121	91	93	14	100	100	0	706	678	199	132	133	20	99	99	0	0.563	0.579	0.564	0.581	1.658	0.563	0.879	120	524	897	862	-0.830	323	574	316	546	0
4	3	18	"PFL0118"	"L2_202"	15660	22840	110	388	376	88	90	92	15	100	100	0	575	565	154	128	131	32	100	97	0	0.667	0.654	0.631	0.672	1.472	0.596	0.889	80	453	745	723	-0.585	298	447	286	437	0
4	4	18	"PFL0126"	"L2_215"	15850	22850	120	856	761	265	90	92	16	99	96	0	1196	1127	372	125	129	33	100	99	0	0.715	0.670	0.685	0.624	1.780	0.665	0.896	120	459	1837	1673	-0.484	766	1071	671	1002	0
4	5	18	"PFJ0334"	"J326_1"	16030	22840	130	15371	14097	3513	89	95	54	100	100	0	9659	8792	2647	124	135	128	99	99	0	1.603	1.616	1.617	1.705	1.530	1.591	0.929	120	571	24817	22676	0.681	15282	9535	14008	8668	0
4	6	18	"PFJ0360"	"J352_5"	16230	22840	120	1171	1087	363	87	88	14	100	100	0	1401	1315	455	121	122	18	100	98	0	0.847	0.838	0.868	0.882	1.812	0.824	0.920	120	538	2364	2194	-0.240	1084	1280	1000	1194	0
4	7	18	"PFJ0381"	"J38_18"	16410	22840	110	265	253	54	81	82	12	98	98	0	290	291	53	115	115	17	100	100	0	1.051	0.977	1.000	0.975	1.370	0.934	0.832	80	488	359	348	0.072	184	175	172	176	0
4	8	18	"PFJ0399"	"J43_10"	16600	22840	110	181	178	32	79	79	12	98	97	0	323	308	56	111	112	16	100	100	0	0.481	0.503	0.498	0.505	1.461	0.462	0.757	80	538	314	296	-1.055	102	212	99	197	0
4	9	18	"PFJ0409"	"J43_23"	16790	22840	110	401	392	79	80	80	12	100	100	0	1034	1001	201	113	115	20	100	100	0	0.349	0.351	0.351	0.349	1.318	0.327	0.873	80	532	1242	1200	-1.521	321	921	312	888	0
4	10	18	"PFJ0430"	"J478_10"	16990	22840	120	5000	4724	1473	79	80	12	100	100	0	3640	3378	1049	113	115	20	100	99	0	1.395	1.423	1.454	1.485	1.683	1.441	0.930	120	515	8448	7910	0.481	4921	3527	4645	3265	0
4	11	18	"PFJ0226"	"J227_1"	17170	22870	150	104	107	31	74	75	13	66	55	0	129	133	29	111	113	19	47	27	0	1.667	1.500	1.128	1.332	3.044	1.128	0.319	156	604	48	55	0.737	30	18	33	22	-50
4	12	18	"PFJ0237"	"J232_2"	17350	22840	110	115	115	22	74	75	12	90	76	0	247	244	39	109	113	25	100	100	0	0.297	0.304	0.289	0.269	1.940	0.311	0.609	80	477	179	176	-1.751	41	138	41	135	0
4	13	18	"PFJ0256"	"J245_7"	17550	22840	110	169	163	32	83	86	17	97	88	0	231	231	33	121	124	23	100	98	0	0.782	0.727	0.685	0.694	1.607	0.655	0.658	80	485	196	190	-0.355	86	110	80	110	0
4	14	18	"PFJ0284"	"J269_5"	17740	22840	120	1063	965	303	94	97	19	100	100	0	1065	979	259	132	135	23	100	100	0	1.039	1.028	1.058	0.993	1.511	1.054	0.922	120	501	1902	1718	0.055	969	933	871	847	0
4	15	18	"PFJ0315"	"J2975_2"	17930	22840	120	1068	1004	338	85	88	19	100	100	0	941	875	299	122	125	21	99	98	0	1.200	1.220	1.244	1.247	1.706	1.214	0.891	120	454	1802	1672	0.263	983	819	919	753	0
4	16	18	"PFJ0365"	"J378_1"	18120	22840	110	671	661	136	79	80	12	100	100	0	1815	1818	370	114	115	17	100	100	0	0.348	0.342	0.347	0.338	1.251	0.320	0.890	80	463	2293	2286	-1.523	592	1701	582	1704	0
4	17	18	"PFK0117"	"Km799_7"	18310	22870	150	78	80	13	82	83	12	12	3	0	129	132	24	114	115	17	46	23	0	-0.267	-0.111	0.522	0.433	3.546	0.095	0.012	156	657	11	16	Error	-4	15	-2	18	-50
4	18	18	"PFK0142"	"Kn10286_1"	18490	22840	110	1266	1265	293	80	81	12	100	100	0	938	918	222	114	118	42	100	100	0	1.439	1.474	1.442	1.487	1.311	1.436	0.883	80	467	2010	1989	0.525	1186	824	1185	804	0
4	19	18	"PFK0175"	"Kn1239_1"	18680	22850	100	92	92	14	77	78	12	56	25	0	178	180	30	110	113	29	93	63	0	0.221	0.214	0.233	0.216	2.915	0.171	0.152	80	404	83	85	-2.181	15	68	15	70	0
4	20	18	"PFK0203"	"Kn1453_6"	18850	22890	150	72	78	53	73	76	16	9	2	0	111	120	59	108	110	28	8	2	0	-0.333	0.417	0.652	0.718	3.096	0.809	0.312	156	681	2	17	Error	-1	3	5	12	-50
4	21	18	"PFK0250"	"Kn2004_3"	19060	22840	110	477	448	98	70	72	12	100	100	0	678	651	154	106	107	21	100	100	0	0.712	0.694	0.690	0.697	1.391	0.654	0.875	80	473	979	923	-0.491	407	572	378	545	0
4	22	18	"PFK0277"	"Kn2223_1"	19240	22880	150	72	73	12	65	85	138	0	0	0	113	113	17	98	137	274	0	0	0	0.467	0.533	0.625	0.572	2.937	0.237	0.094	156	795	22	23	-1.100	7	15	8	15	-50
4	1	19	"PFK0478"	"Kn610_1"	15260	23030	110	1616	1534	338	87	90	23	100	100	0	1413	1313	349	127	133	64	100	100	0	1.189	1.220	1.173	1.257	1.296	1.129	0.905	80	464	2815	2633	0.250	1529	1286	1447	1186	0
4	2	19	"PFK0517"	"Kn8027_1"	15430	23050	150	86	88	13	92	93	21	3	0	0	133	132	22	133	138	54	1	0	0	100000.000	4.000	0.694	0.717	3.451	0.287	0.508	156	674	-6	-5	16.610	-6	0	-4	-1	-50
4	3	19	"PFK0524"	"Kn836_1"	15660	23040	120	173	176	42	90	92	15	95	90	0	325	317	74	131	134	29	96	94	0	0.428	0.462	0.487	0.444	1.686	0.446	0.747	120	564	277	272	-1.225	83	194	86	186	0
4	4	19	"PFK0554"	"Kn962_1"	15840	23030	110	281	276	60	92	92	14	100	100	0	916	861	210	130	132	20	100	100	0	0.240	0.252	0.246	0.250	1.431	0.232	0.852	80	419	975	915	-2.056	189	786	184	731	0
4	5	19	"PFK0701"	"Ks15_2"	16030	23060	150	99	100	18	92	93	14	34	10	0	144	146	22	130	133	20	37	14	0	0.500	0.500	0.653	0.729	3.006	0.419	0.070	156	550	21	24	-1.000	7	14	8	16	-50
4	6	19	"PFK0743"	"Ks196_1"	16190	23060	150	79	80	16	89	90	14	8	1	0	125	125	20	129	132	23	8	0	0	2.500	2.250	0.893	0.922	3.230	0.310	0.029	156	566	-14	-13	1.322	-10	-4	-9	-4	-50
4	7	19	"PFK1214"	"Ks82_7"	16400	23060	150	78	80	16	85	87	15	10	1	0	132	132	20	125	133	36	5	0	0	-1.000	-0.714	0.769	0.690	3.613	0.027	0.000	156	692	0	2	Error	-7	7	-5	7	-50
4	8	19	"PFK1273"	"Ks97_17"	16590	23030	90	99	102	21	84	85	15	48	26	0	190	189	33	123	127	25	88	67	0	0.224	0.273	0.323	0.267	2.663	0.352	0.339	52	367	82	84	-2.159	15	67	18	66	0
4	9	19	"PFK0237"	"Kn1802_2"	16780	23050	130	205	240	125	84	92	67	84	45	0	563	740	468	128	167	258	90	35	0	0.278	0.255	0.271	0.240	1.757	0.245	0.945	120	585	556	768	-1.846	121	435	156	612	0
4	10	19	"PFK0352"	"Kn3360_1"	16980	23060	150	91	92	16	81	84	41	5	0	0	143	143	20	125	137	162	0	0	0	0.556	0.611	0.692	0.744	3.472	0.346	0.050	156	614	28	29	-0.848	10	18	11	18	-50
4	11	19	"PFK0401"	"Kn4252_4"	17190	23040	150	112	118	37	78	78	12	72	56	0	133	135	24	120	121	19	38	17	0	2.615	2.667	2.029	2.055	3.481	2.102	0.200	156	551	47	55	1.387	34	13	40	15	-50
4	12	19	"PFK0571"	"Ks101_8"	17360	23030	120	304	299	81	77	77	12	98	98	0	360	350	88	115	116	17	100	99	0	0.927	0.945	0.989	0.921	1.757	0.945	0.845	120	457	472	457	-0.110	227	245	222	235	0
4	13	19	"PFBL B0018"	"oPFBLOB0018"	17540	23030	120	1928	1857	622	81	82	13	100	100	0	853	836	257	118	120	20	99	99	0	2.513	2.474	2.536	2.505	1.557	2.534	0.925	120	526	2582	2494	1.329	1847	735	1776	718	0
4	14	19	"PFM60469"	"oPFM60469"	17730	23020	120	37786	36413	13501	91	94	18	100	100	0	27239	24317	11109	129	132	22	99	97	0	1.390	1.502	1.478	1.653	1.831	1.449	0.933	120	514	64805	60510	0.476	37695	27110	36322	24188	0
4	15	19	"PFB0683"	"oPFB0683"	17930	23030	120	1860	1715	702	89	91	18	100	100	0	1933	1797	642	122	124	20	100	100	0	0.978	0.971	1.013	0.909	1.752	0.992	0.923	120	525	3582	3301	-0.032	1771	1811	1626	1675	0
4	16	19	"PFG0004"	"oPFG0004"	18120	23030	120	662	634	224	80	81	12	99	98	0	855	798	246	113	114	16	100	100	0	0.784	0.809	0.831	0.755	1.859	0.814	0.887	120	472	1324	1239	-0.350	582	742	554	685	0
4	17	19	"PFC0763"	"oPFC0763"	18300	23060	150	86	87	17	80	81	12	33	14	0	122	123	20	110	111	16	36	17	0	0.500	0.538	0.722	0.781	3.141	0.417	0.092	156	543	18	20	-1.000	6	12	7	13	-50
4	18	19	"PFL0014"	"oPFL0014"	18500	23030	120	816	761	298	80	81	13	99	99	0	1510	1424	486	110	113	28	99	99	0	0.526	0.518	0.540	0.486	1.994	0.514	0.885	120	532	2136	1995	-0.928	736	1400	681	1314	0
4	19	19	"PFM60471"	"oPFM60471"	18690	23030	120	19069	17888	4832	83	85	15	100	100	0	13551	12669	3236	117	117	17	100	100	0	1.413	1.418	1.424	1.409	1.296	1.433	0.921	120	451	32420	30357	0.499	18986	13434	17805	12552	0
4	20	19	"PFL0019"	"oPFL0019"	18880	23030	120	1645	1512	574	79	81	16	100	100	0	1917	1748	615	112	114	19	99	99	0	0.868	0.876	0.910	0.841	1.790	0.880	0.897	120	441	3371	3069	-0.205	1566	1805	1433	1636	0
4	21	19	"PFG0007"	"oPFG0007"	19070	23030	120	1451	1389	530	72	73	11	100	100	0	870	844	272	105	107	21	100	99	0	1.803	1.782	1.822	1.734	1.770	1.853	0.912	120	494	2144	2056	0.850	1379	765	1317	739	0
4	22	19	"PFI17638"	"oPFI17638"	19260	23030	120	7465	6857	2897	67	67	11	100	100	0	4814	4451	1518	99	100	15	100	100	0	1.569	1.560	1.591	1.426	1.972	1.652	0.905	120	489	12113	11142	0.650	7398	4715	6790	4352	0
4	1	20	"PFBL B0024"	"oPFBLOB0024"	15270	23220	120	1348	1256	408	88	90	21	100	100	0	1238	1199	406	126	131	58	98	98	0	1.133	1.089	1.115	1.134	1.585	1.081	0.923	120	589	2372	2241	0.180	1260	1112	1168	1073	0
4	2	20	"PFBL B0025"	"oPFBLOB0025"	15460	23220	110	167	167	32	90	91	13	96	92	0	360	352	63	128	130	21	100	100	0	0.332	0.344	0.328	0.324	1.585	0.328	0.743	80	429	309	301	-1.591	77	232	77	224	0
4	3	20	"PFN0253"	"oPFN0253"	15650	23220	120	322	307	76	92	93	14	100	99	0	553	547	138	131	132	21	100	98	0	0.545	0.517	0.530	0.515	1.618	0.504	0.876	120	537	652	631	-0.876	230	422	215	416	0
4	4	20	"PFL0021"	"oPFL0021"	15840	23220	120	1261	1194	347	93	94	15	100	100	0	1527	1422	457	137	138	21	99	99	0	0.840	0.857	0.852	0.892	1.526	0.838	0.926	120	503	2558	2386	-0.251	1168	1390	1101	1285	0
4	5	20	"PFF72416"	"oPFF72416"	16030	23240	150	98	100	17	95	95	15	25	7	0	160	162	26	138	140	22	48	20	0	0.136	0.208	0.480	0.468	3.350	0.232	0.056	156	514	25	29	-2.874	3	22	5	24	-50
4	6	20	"PFI17640"	"oPFI17640"	16220	23220	110	331	325	78	90	91	15	100	100	0	462	448	96	137	141	25	100	100	0	0.742	0.756	0.737	0.745	1.423	0.748	0.878	80	410	566	546	-0.431	241	325	235	311	0
4	7	20	"PFK12891"	"oPFK12891"	16420	23220	120	1683	1555	575	87	88	16	100	100	0	771	732	221	141	150	42	96	95	0	2.533	2.484	2.572	2.527	1.834	2.696	0.884	120	505	2226	2059	1.341	1596	630	1468	591	0
4	8	20	"PFJ12782"	"oPFJ12782"	16610	23220	120	19769	18471	8467	92	101	57	100	100	0	65535	55338	14972	170	230	226	100	99	53	0.301	0.333	0.335	0.297	2.090	0.339	0.847	120	538	85042	73547	-1.732	19677	65365	18379	55168	0
4	9	20	"PFL0025"	"oPFL0025"	16800	23220	120	1021	1033	331	96	107	73	100	98	0	4253	4358	1414	214	268	289	100	99	0	0.229	0.226	0.236	0.222	1.427	0.220	0.917	120	484	4964	5081	-2.126	925	4039	937	4144	0
4	10	20	"PFF72418"	"oPFF72418"	16980	23220	110	2290	2124	569	83	84	13	100	100	0	7830	7092	1955	157	162	41	100	100	0	0.288	0.294	0.293	0.292	1.467	0.277	0.901	80	400	9880	8976	-1.798	2207	7673	2041	6935	0
4	11	20	"PFC0772"	"oPFC0772"	17160	23220	110	434	420	99	79	79	12	100	100	0	1618	1505	409	128	132	34	100	100	0	0.238	0.248	0.255	0.248	1.395	0.233	0.898	80	474	1845	1718	-2.069	355	1490	341	1377	0
4	12	20	"PFA32028"	"oPFA32028"	17360	23220	110	114	113	21	76	76	11	87	76	0	428	420	79	118	120	27	100	100	0	0.123	0.123	0.134	0.120	1.703	0.118	0.568	80	517	348	339	-3.028	38	310	37	302	0
4	13	20	"PFI17641"	"oPFI17641"	17550	23220	110	1232	1179	291	76	77	11	100	100	0	3662	3414	849	114	115	18	100	100	0	0.326	0.334	0.331	0.330	1.338	0.309	0.901	80	493	4704	4403	-1.618	1156	3548	1103	3300	0
4	14	20	"PFL0027"	"oPFL0027"	17740	23220	120	764	705	215	83	85	16	100	100	0	677	669	221	120	123	19	100	99	0	1.223	1.133	1.136	1.193	1.719	1.114	0.896	120	543	1238	1171	0.290	681	557	622	549	0
4	15	20	"PFK12903"	"oPFK12903"	17910	23220	100	133	130	25	87	87	14	86	72	0	202	202	34	120	121	16	96	93	0	0.561	0.524	0.519	0.499	2.172	0.447	0.444	80	373	128	125	-0.834	46	82	43	82	0
4	16	20	"PFI17664"	"oPFI17664"	18080	23220	120	831	807	302	83	84	13	99	98	0	741	698	206	118	119	17	100	100	0	1.201	1.248	1.281	1.141	1.936	1.305	0.865	120	516	1371	1304	0.264	748	623	724	580	0
4	17	20	"PFH0013"	"oPFH0013"	18280	23220	120	1756	1603	553	81	81	12	100	100	0	883	832	270	115	116	18	100	99	0	2.181	2.123	2.135	2.150	1.774	2.185	0.892	120	461	2443	2239	1.125	1675	768	1522	717	0
4	18	20	"PFD66991"	"oPFD66991"	18460	23220	110	1276	1179	317	79	80	13	100	100	0	1318	1221	358	111	115	41	100	100	0	0.992	0.991	0.979	0.998	1.448	0.944	0.897	80	471	2404	2210	-0.012	1197	1207	1100	1110	0
4	19	20	"PFM60502"	"oPFM60502"	18670	23220	120	1393	1260	465	80	82	14	100	100	0	1395	1246	464	114	119	38	97	97	0	1.025	1.042	1.052	1.066	2.054	1.040	0.880	120	557	2594	2312	0.036	1313	1281	1180	1132	0
4	20	20	"PFI17667"	"oPFI17667"	18840	23220	110	365	349	90	81	82	14	97	97	0	619	597	158	114	116	18	100	100	0	0.562	0.555	0.574	0.541	1.580	0.523	0.868	80	477	789	751	-0.830	284	505	268	483	0
4	21	20	"PFF72456"	"oPFF72456"	19040	23230	120	473	438	146	76	77	12	98	95	0	473	462	123	110	110	17	99	99	0	1.094	1.028	1.073	0.949	2.044	1.057	0.863	120	578	760	714	0.129	397	363	362	352	0
4	22	20	"PFI17668"	"oPFI17668"	19220	23220	110	294	293	76	71	72	10	98	98	0	457	454	115	103	104	19	100	100	0	0.630	0.632	0.628	0.607	1.625	0.582	0.844	80	500	577	573	-0.667	223	354	222	351	0
4	1	21	"PFJ12799"	"oPFJ12799"	15250	23420	150	108	108	19	94	98	24	28	2	0	146	147	27	131	133	23	39	14	0	0.933	0.875	0.833	0.819	2.959	0.713	0.063	156	825	29	30	-0.100	14	15	14	16	-50
4	2	21	"PFF72457"	"oPFF72457"	15440	23420	120	1711	1593	634	103	108	26	100	98	0	4829	4462	1579	135	137	23	100	100	0	0.343	0.344	0.358	0.312	1.816	0.340	0.910	120	537	6302	5817	-1.546	1608	4694	1490	4327	0
4	3	21	"PFF72459"	"oPFF72459"	15630	23420	100	178	177	37	101	103	16	92	87	0	371	361	87	132	134	19	97	97	0	0.322	0.332	0.328	0.316	1.821	0.292	0.611	80	414	316	305	-1.634	77	239	76	229	0
4	4	21	"PFM60506"	"oPFM60506"	15810	23420	120	490	485	162	95	96	15	99	98	0	1020	986	306	135	136	20	100	100	0	0.446	0.458	0.469	0.435	1.748	0.451	0.889	120	533	1280	1241	-1.164	395	885	390	851	0
4	5	21	"PFL0067"	"oPFL0067"	16010	23420	120	192	186	42	95	96	15	96	91	0	583	567	166	136	137	20	100	99	0	0.217	0.211	0.209	0.203	1.721	0.200	0.797	120	464	544	522	-2.204	97	447	91	431	0
4	6	21	"PFI17670"	"oPFI17670"	16190	23420	120	1024	967	351	93	94	15	100	99	0	1211	1184	390	134	136	22	99	99	0	0.864	0.832	0.849	0.812	1.856	0.837	0.904	120	518	2008	1924	-0.210	931	1077	874	1050	0
4	7	21	"PFI17672"	"oPFI17672"	16380	23420	110	311	301	72	88	89	14	98	97	0	607	570	127	128	131	23	100	100	0	0.466	0.482	0.474	0.473	1.424	0.451	0.852	80	489	702	655	-1.103	223	479	213	442	0
4	8	21	"PFL0068"	"oPFL0068"	16580	23420	120	892	833	296	88	90	17	100	99	0	665	636	198	134	158	74	98	95	0	1.514	1.484	1.532	1.469	1.850	1.528	0.875	120	590	1335	1247	0.598	804	531	745	502	0
4	9	21	"PFL0070"	"oPFL0070"	16770	23420	110	629	595	167	89	91	18	100	100	0	981	977	248	169	194	85	100	98	0	0.665	0.626	0.624	0.618	1.312	0.604	0.881	80	458	1352	1314	-0.589	540	812	506	808	0
4	10	21	"PFF72463"	"oPFF72463"	16950	23420	120	1035	963	377	88	88	14	99	99	0	919	859	297	161	172	47	98	96	0	1.249	1.254	1.283	1.219	1.872	1.282	0.883	120	535	1705	1573	0.321	947	758	875	698	0
4	11	21	"PFD66995"	"oPFD66995"	17150	23430	150	118	125	37	86	87	16	66	50	0	183	186	38	146	147	31	53	23	0	0.865	0.975	0.909	0.926	3.100	0.651	0.229	156	680	69	79	-0.209	32	37	39	40	-50
4	12	21	"PFL0074"	"oPFL0074"	17340	23420	120	2253	2140	784	83	84	15	100	100	0	1961	1864	601	132	133	23	100	100	0	1.186	1.188	1.225	1.119	1.785	1.219	0.902	120	545	3999	3789	0.247	2170	1829	2057	1732	0
4	13	21	"PFJ12802"	"oPFJ12802"	17530	23410	110	2811	2695	713	80	82	14	100	100	0	831	775	207	120	124	27	100	100	0	3.841	3.992	3.977	4.076	1.248	3.869	0.878	80	490	3442	3270	1.942	2731	711	2615	655	0
4	14	21	"PFBL B0125"	"oPFBLOB0125"	17720	23420	120	245	231	71	80	81	13	94	92	0	402	386	106	122	124	24	97	97	0	0.589	0.572	0.571	0.495	2.028	0.563	0.833	120	537	445	415	-0.763	165	280	151	264	0
4	15	21	"PFN0269"	"oPFN0269"	17910	23420	120	1478	1358	527	81	82	12	99	98	0	4594	4212	1570	121	122	17	100	100	0	0.312	0.312	0.321	0.295	1.913	0.300	0.884	120	534	5870	5368	-1.679	1397	4473	1277	4091	0
4	16	21	"PFD66996"	"oPFD66996"	18100	23420	120	382	367	112	83	84	12	98	98	0	627	598	166	121	122	18	100	99	0	0.591	0.595	0.604	0.575	1.798	0.582	0.834	120	465	805	761	-0.759	299	506	284	477	0
4	17	21	"PFF72496"	"oPFF72496"	18280	23420	120	239	237	69	85	87	15	94	92	0	332	327	86	120	121	18	97	96	0	0.726	0.734	0.771	0.700	1.864	0.728	0.784	120	482	366	359	-0.461	154	212	152	207	0
4	18	21	"PFH0035"	"oPFH0035"	18470	23420	120	150	148	34	87	89	17	87	78	0	427	396	112	119	123	37	95	93	0	0.205	0.220	0.226	0.211	2.096	0.206	0.676	120	555	371	338	-2.290	63	308	61	277	0
4	19	21	"PFL0139"	"oPFL0139"	18660	23410	110	360	347	84	84	85	14	100	100	0	619	601	165	119	121	22	100	98	0	0.552	0.546	0.530	0.553	1.599	0.484	0.848	80	522	776	745	-0.857	276	500	263	482	0
4	20	21	"PFBL B0173"	"oPFBLOB0173"	18860	23420	110	118	118	28	79	81	13	82	66	0	258	252	58	117	119	22	93	93	0	0.277	0.289	0.308	0.289	2.191	0.257	0.441	80	557	180	174	-1.854	39	141	39	135	0
4	21	21	"PFI17720"	"oPFI17720"	19050	23420	110	102	102	21	76	76	11	72	58	0	157	160	31	111	112	17	86	68	0	0.565	0.531	0.509	0.495	2.796	0.435	0.255	80	498	72	75	-0.823	26	46	26	49	0
4	22	21	"PFG0054"	"oPFG0054"	19230	23410	120	1691	1609	573	71	72	11	100	100	0	1343	1207	494	104	106	19	96	95	0	1.308	1.394	1.407	1.613	1.945	1.354	0.891	120	662	2859	2641	0.387	1620	1239	1538	1103	0
4	1	22	"PFN0287"	"oPFN0287"	15250	23610	120	336	325	83	99	104	24	99	97	0	424	402	93	135	137	24	100	100	0	0.820	0.846	0.870	0.830	1.568	0.812	0.849	120	642	526	493	-0.286	237	289	226	267	0
4	2	22	"PFL0140"	"oPFL0140"	15440	23610	120	1862	1687	567	107	112	29	100	100	0	993	976	290	138	141	25	100	100	0	2.053	1.885	1.911	1.858	1.496	1.944	0.915	120	594	2610	2418	1.037	1755	855	1580	838	0
4	3	22	"PFL0142"	"oPFL0142"	15640	23610	120	367	358	102	98	102	23	95	95	0	554	545	153	135	137	23	98	98	0	0.642	0.634	0.644	0.587	1.812	0.615	0.847	120	580	688	670	-0.639	269	419	260	410	0
4	4	22	"PFL0144"	"oPFL0144"	15810	23610	120	398	388	110	93	93	15	99	99	0	357	355	93	129	130	20	98	97	0	1.338	1.305	1.299	1.361	1.566	1.312	0.850	120	562	533	521	0.420	305	228	295	226	0
4	5	22	"PFJ12815"	"oPFJ12815"	16010	23610	120	1364	1287	453	94	94	15	100	100	0	954	911	298	131	132	20	100	100	0	1.543	1.529	1.574	1.534	1.540	1.552	0.920	120	594	2093	1973	0.626	1270	823	1193	780	0
4	6	22	"PFI17725"	"oPFI17725"	16200	23610	120	31765	29801	12191	92	94	20	100	100	0	51869	45641	17022	130	131	22	100	100	0	0.612	0.653	0.677	0.636	1.720	0.650	0.919	120	580	83412	75220	-0.708	31673	51739	29709	45511	0
4	7	22	"PFL0149"	"oPFL0149"	16390	23610	120	115	116	22	87	89	16	70	43	0	187	184	30	125	127	22	86	70	0	0.452	0.492	0.475	0.470	2.166	0.415	0.272	120	621	90	88	-1.147	28	62	29	59	0
4	8	22	"PFG0057"	"oPFG0057"	16580	23610	110	154	149	37	86	87	14	90	83	0	267	259	54	122	123	19	93	93	0	0.469	0.460	0.502	0.485	1.854	0.456	0.657	80	506	213	200	-1.092	68	145	63	137	0
4	9	22	"PFF72505"	"oPFF72505"	16770	23610	120	270	263	82	82	83	14	96	94	0	392	363	107	120	121	20	96	94	0	0.691	0.745	0.789	0.754	1.930	0.716	0.829	120	620	460	424	-0.533	188	272	181	243	0
4	10	22	"PFM60543"	"oPFM60543"	16960	23610	120	639	584	202	80	82	15	100	99	0	596	582	174	123	125	22	100	99	0	1.182	1.098	1.131	1.072	1.605	1.103	0.890	120	576	1032	963	0.241	559	473	504	459	0
4	11	22	"PFBL B0178"	"oPFBLOB0178"	17150	23610	120	10322	9635	3654	85	88	19	100	100	0	3445	3281	1174	129	132	26	100	100	0	3.087	3.030	3.147	2.967	1.691	3.162	0.907	120	578	13553	12702	1.626	10237	3316	9550	3152	0
4	12	22	"PFG0058"	"oPFG0058"	17350	23600	110	561	556	157	88	90	19	100	100	0	348	344	92	139	138	24	96	95	0	2.263	2.283	2.255	2.424	1.608	2.136	0.805	80	508	682	673	1.178	473	209	468	205	0
4	13	22	"PFBL B0180"	"oPFBLOB0180"	17540	23610	120	250	254	82	84	85	13	99	98	0	259	260	63	130	132	26	93	88	0	1.287	1.308	1.291	1.260	2.166	1.361	0.696	120	619	295	300	0.364	166	129	170	130	0
4	14	22	"PFBL B0182"	"oPFBLOB0182"	17720	23610	120	365	359	109	83	84	12	100	100	0	600	575	179	128	130	20	100	98	0	0.597	0.617	0.625	0.624	1.691	0.596	0.880	120	564	754	723	-0.743	282	472	276	447	0
4	15	22	"PFBL B0184"	"oPFBLOB0184"	17910	23610	120	413	392	112	85	85	14	100	99	0	427	414	102	127	128	20	100	98	0	1.093	1.070	1.111	1.065	1.654	1.090	0.855	120	578	628	594	0.129	328	300	307	287	0
4	16	22	"PFI17729"	"oPFI17729"	18110	23600	150	116	116	23	84	85	15	72	51	0	144	147	26	125	125	19	47	23	0	1.684	1.455	1.137	1.170	3.285	0.768	0.160	156	741	51	54	0.752	32	19	32	22	-50
4	17	22	"PFH0036"	"oPFH0036"	18290	23610	120	989	945	296	90	94	22	100	100	0	1653	1541	483	127	128	20	100	100	0	0.589	0.605	0.613	0.599	1.589	0.583	0.896	120	545	2425	2269	-0.763	899	1526	855	1414	0
4	18	22	"PFA32038"	"oPFA32038"	18480	23610	120	6135	5478	2064	94	98	25	100	100	0	3093	2857	950	129	131	21	100	100	0	2.038	1.974	2.071	1.857	1.844	2.075	0.890	120	548	9005	8112	1.027	6041	2964	5384	2728	0
4	19	22	"EMPTY"	"EMPTY"	18660	23640	150	84	86	15	79	82	19	19	2	0	115	115	17	118	120	22	8	0	0	-1.667	-2.333	0.854	0.874	3.241	1.060	0.155	156	877	2	4	Error	5	-3	7	-3	-50
4	20	22	"EMPTY"	"EMPTY"	18850	23640	150	69	70	11	74	75	13	6	0	0	104	105	16	110	112	18	8	0	0	0.833	0.800	0.728	0.665	3.059	0.177	0.013	156	854	-11	-9	-0.263	-5	-6	-4	-5	-50
4	21	22	"EMPTY"	"EMPTY"	19040	23650	150	71	70	11	73	73	11	9	0	0	103	105	17	106	108	16	15	3	0	0.667	3.000	0.643	0.619	4.086	0.095	0.004	156	868	-5	-4	-0.585	-2	-3	-3	-1	-50
4	22	22	"EMPTY"	"EMPTY"	19230	23650	150	67	68	11	70	70	11	12	3	0	98	101	16	103	105	16	13	1	0	0.600	1.000	0.667	0.677	3.005	0.192	0.033	156	1034	-8	-4	-0.737	-3	-5	-2	-2	-50
5	1	1	"PFI0414"	"I5572_1"	1620	24160	150	106	103	25	52	53	7	93	90	0	253	245	40	148	148	36	89	75	0	0.514	0.526	0.501	0.493	1.988	0.407	0.547	156	937	159	148	-0.959	54	105	51	97	-50
5	2	1	"PFI0486"	"I7438_2"	1830	24160	130	944	941	267	53	54	7	100	100	0	1186	1166	308	149	153	23	100	100	0	0.859	0.873	0.864	0.876	1.178	0.849	0.933	120	636	1928	1905	-0.219	891	1037	888	1017	0
5	3	1	"PFI0416"	"I5607_1"	2010	24170	140	92	92	15	54	55	8	96	94	0	224	225	29	136	138	22	100	94	0	0.432	0.427	0.430	0.427	1.553	0.377	0.644	156	715	126	127	-1.212	38	88	38	89	0
5	4	1	"PFI0237"	"I16933_1"	2220	24170	140	129	130	28	56	56	8	99	98	0	415	405	84	126	127	17	100	100	0	0.253	0.265	0.263	0.260	1.439	0.259	0.861	156	730	362	353	-1.985	73	289	74	279	0
5	5	1	"PFI0401"	"I5180_2"	2410	24170	130	321	336	88	56	57	8	100	100	0	582	586	122	121	122	16	100	100	0	0.575	0.602	0.601	0.592	1.223	0.619	0.932	120	588	726	745	-0.799	265	461	280	465	0
5	6	1	"PFI0236"	"I1689_2"	2590	24170	140	822	807	266	56	57	8	100	100	0	3231	3106	1006	120	121	16	100	100	0	0.246	0.252	0.251	0.252	1.457	0.246	0.935	156	725	3877	3737	-2.022	766	3111	751	2986	0
5	7	1	"PFJ0542"	"J667_1"	2800	24180	140	232	247	89	58	58	8	99	98	0	557	554	139	118	119	16	100	100	0	0.396	0.433	0.437	0.392	1.536	0.455	0.895	156	659	613	625	-1.335	174	439	189	436	0
5	8	1	"PFJ0005"	"J1011_3"	2980	24180	140	286	295	94	58	59	9	98	98	0	577	563	132	113	114	15	100	100	0	0.491	0.527	0.531	0.489	1.561	0.542	0.912	156	603	692	687	-1.025	228	464	237	450	0
5	9	1	"PFJ0310"	"J2896_1"	3170	24170	140	943	963	323	59	60	9	100	100	0	2879	2823	883	112	114	16	100	100	0	0.319	0.333	0.330	0.321	1.478	0.333	0.956	156	655	3651	3615	-1.646	884	2767	904	2711	0
5	10	1	"PFJ0140"	"J17_1"	3370	24170	140	1689	1700	657	61	62	10	100	99	0	2710	2724	795	116	117	17	100	100	0	0.628	0.628	0.633	0.567	1.544	0.650	0.954	156	654	4222	4247	-0.672	1628	2594	1639	2608	0
5	11	1	"PFJ0200"	"J21_1"	3560	24170	140	1284	1167	380	62	62	10	100	98	0	2696	2541	667	113	114	19	100	100	0	0.473	0.455	0.468	0.419	1.506	0.463	0.957	156	653	3805	3533	-1.080	1222	2583	1105	2428	0
5	12	1	"PFJ0215"	"J21_7"	3740	24160	140	1111	1147	389	62	63	11	100	100	0	2025	2018	729	106	108	18	100	99	0	0.547	0.567	0.552	0.598	1.645	0.551	0.932	156	726	2968	2997	-0.871	1049	1919	1085	1912	0
5	13	1	"PFJ0476"	"J53_48"	3940	24160	140	3211	3296	1194	60	62	13	100	100	0	11779	12093	4237	101	102	20	100	100	0	0.270	0.270	0.268	0.277	1.540	0.265	0.949	156	692	14829	15228	-1.890	3151	11678	3236	11992	0
5	14	1	"PFJ0510"	"J58_2"	4120	24170	140	609	593	185	59	61	12	99	98	0	2288	2223	582	96	100	19	100	100	0	0.251	0.251	0.252	0.237	1.493	0.250	0.935	156	614	2742	2661	-1.995	550	2192	534	2127	0
5	15	1	"PFJ0563"	"J70_2"	4310	24170	140	443	442	140	64	65	12	99	98	0	628	648	170	102	105	18	100	100	0	0.721	0.692	0.695	0.656	1.496	0.707	0.909	156	676	905	924	-0.473	379	526	378	546	0
5	16	1	"PFJ0575"	"J73_12"	4500	24160	130	1217	1237	370	69	70	12	100	100	0	2019	2047	467	110	112	18	100	100	0	0.601	0.603	0.606	0.589	1.206	0.602	0.943	120	639	3057	3105	-0.734	1148	1909	1168	1937	0
5	17	1	"PFJ0599"	"J85_3"	4690	24160	130	351	351	101	72	76	17	100	100	0	831	827	183	113	124	51	100	100	0	0.389	0.391	0.396	0.375	1.295	0.386	0.906	120	606	997	993	-1.364	279	718	279	714	0
5	18	1	"PFJ0018"	"J109_5"	4890	24160	150	183	183	43	74	78	18	98	94	0	268	277	71	117	132	58	94	77	0	0.722	0.681	0.723	0.675	1.731	0.422	0.453	156	735	260	269	-0.470	109	151	109	160	0
5	19	1	"PFJ0181"	"J198_5"	5070	24170	140	5061	5057	2491	76	85	39	99	98	0	7569	7522	3092	125	148	84	99	99	0	0.670	0.673	0.661	0.609	1.564	0.697	0.915	156	617	12429	12378	-0.578	4985	7444	4981	7397	0
5	20	1	"PFJ0227"	"J227_2"	5260	24160	150	191	192	60	84	96	42	82	62	0	452	470	163	139	170	99	97	82	0	0.342	0.326	0.327	0.289	1.859	0.308	0.550	156	764	420	439	-1.549	107	313	108	331	-50
5	21	1	"PFJ0246"	"J242_1"	5470	24150	150	109	113	26	94	102	37	16	4	0	193	211	76	151	188	102	22	6	0	0.357	0.317	0.372	0.369	3.057	0.193	0.255	156	755	57	79	-1.485	15	42	19	60	-50
5	22	1	"PFJ0280"	"J268_1"	5630	24170	140	1821	1876	835	95	102	31	99	99	0	2055	2101	870	144	173	84	99	99	0	0.903	0.910	0.929	0.868	1.563	0.930	0.921	156	751	3637	3738	-0.147	1726	1911	1781	1957	0
5	1	2	"PFJ0322"	"J309_17"	1660	24360	130	170	170	33	53	54	7	100	100	0	420	413	67	143	141	34	100	100	0	0.422	0.433	0.426	0.432	1.381	0.421	0.806	120	618	394	387	-1.243	117	277	117	270	0
5	2	2	"PFJ0363"	"J373_1"	1840	24360	130	202	208	46	55	56	7	100	100	0	437	433	77	147	148	23	100	100	0	0.507	0.535	0.536	0.532	1.315	0.522	0.857	120	528	437	439	-0.980	147	290	153	286	0
5	3	2	"PFN0173"	"N132_113"	2030	24360	130	278	278	67	56	56	8	100	100	0	716	707	158	132	133	17	100	100	0	0.380	0.386	0.390	0.383	1.247	0.375	0.917	120	506	806	797	-1.395	222	584	222	575	0
5	4	2	"PFN0184"	"N132_132"	2220	24360	130	294	294	46	57	58	8	100	100	0	561	541	87	129	130	16	100	100	0	0.549	0.575	0.572	0.578	1.230	0.563	0.913	120	518	669	649	-0.866	237	432	237	412	0
5	5	2	"PFN0186"	"N132_136"	2410	24360	130	376	380	91	58	59	9	100	100	0	1161	1155	259	123	125	16	100	100	0	0.306	0.312	0.309	0.311	1.252	0.301	0.906	120	527	1356	1354	-1.707	318	1038	322	1032	0
5	6	2	"PFN0203"	"N132_171"	2610	24360	130	139	142	24	59	60	9	100	100	0	411	414	63	121	124	19	100	100	0	0.276	0.283	0.276	0.279	1.366	0.272	0.813	120	510	370	376	-1.858	80	290	83	293	0
5	7	2	"PFN0208"	"N132_178"	2810	24360	130	356	370	75	60	61	9	100	100	0	886	863	174	119	122	22	100	100	0	0.386	0.417	0.406	0.418	1.215	0.403	0.922	120	444	1063	1054	-1.374	296	767	310	744	0
5	8	2	"PFN0211"	"N132_181"	2990	24360	130	143	142	21	60	61	10	100	99	0	317	317	34	114	116	18	100	100	0	0.409	0.404	0.404	0.394	1.344	0.400	0.833	120	405	286	285	-1.290	83	203	82	203	0
5	9	2	"PFN0362"	"N135_24"	3180	24360	140	404	416	140	62	62	10	99	98	0	980	985	266	117	119	16	100	100	0	0.396	0.408	0.411	0.371	1.633	0.415	0.928	156	448	1205	1222	-1.335	342	863	354	868	0
5	10	2	"PFN0373"	"N136_4"	3370	24360	140	291	296	85	64	64	10	99	97	0	689	695	160	121	122	18	100	100	0	0.400	0.404	0.407	0.380	1.540	0.409	0.910	156	413	795	806	-1.323	227	568	232	574	0
5	11	2	"PFN0401"	"N137_50"	3560	24360	130	282	286	44	64	65	11	100	100	0	682	692	103	116	118	22	100	100	0	0.385	0.385	0.382	0.385	1.225	0.374	0.911	120	418	784	798	-1.376	218	566	222	576	0
5	12	2	"PFN0423"	"N138_31"	3750	24360	110	105	120	41	65	66	11	93	88	0	236	254	63	112	115	21	100	98	0	0.323	0.387	0.336	0.327	1.849	0.382	0.618	80	411	164	197	-1.632	40	124	55	142	0
5	13	2	"PFN0433"	"N138_45"	3940	24360	130	165	169	32	67	69	13	100	100	0	375	371	44	111	115	19	100	100	0	0.371	0.392	0.377	0.377	1.350	0.392	0.818	120	448	362	362	-1.430	98	264	102	260	0
5	14	2	"PFN0409"	"N138_104"	4120	24360	140	318	318	86	65	68	13	99	97	0	544	533	121	107	109	20	99	99	0	0.579	0.594	0.600	0.571	1.530	0.593	0.910	156	414	690	679	-0.788	253	437	253	426	0
5	15	2	"PFN0534"	"N143_18"	4310	24350	130	538	524	107	67	68	12	100	100	0	430	417	70	107	109	18	100	100	0	1.458	1.474	1.485	1.475	1.253	1.495	0.910	120	479	794	767	0.544	471	323	457	310	0
5	16	2	"PFN0540"	"N143_29"	4510	24360	130	274	282	67	71	73	14	100	100	0	615	621	150	116	117	20	100	100	0	0.407	0.418	0.419	0.413	1.335	0.396	0.859	120	543	702	716	-1.298	203	499	211	505	0
5	17	2	"PFN0556"	"N143_56"	4700	24340	150	73	75	13	75	78	18	8	0	0	128	129	19	125	137	51	0	0	0	-0.667	0.000	0.631	0.700	4.103	0.132	0.092	156	578	1	4	Error	-2	3	0	4	-50
5	18	2	"PFN0562"	"N143_66"	4880	24360	130	364	362	94	78	82	19	100	100	0	1049	1043	246	136	157	68	100	100	0	0.313	0.313	0.312	0.307	1.368	0.306	0.890	120	481	1199	1191	-1.675	286	913	284	907	0
5	19	2	"PFN0608"	"N147_16"	5080	24350	150	103	106	21	81	85	21	51	21	0	175	176	27	143	158	67	9	0	0	0.688	0.758	0.757	0.742	3.490	0.271	0.205	156	491	54	58	-0.541	22	32	25	33	-50
5	20	2	"PFN0623"	"N148_7"	5270	24360	120	107	114	29	87	90	23	44	20	0	270	281	68	141	154	67	85	45	0	0.155	0.193	0.175	0.176	2.078	0.217	0.408	120	402	149	167	-2.689	20	129	27	140	0
5	21	2	"PFN0714"	"N151_50"	5460	24360	140	6136	6185	2043	94	96	20	100	100	0	9429	9604	2809	142	152	61	100	100	0	0.651	0.644	0.645	0.639	1.491	0.645	0.939	156	423	15329	15553	-0.620	6042	9287	6091	9462	0
5	22	2	"PFN0723"	"N152_1"	5650	24360	140	1063	1026	317	90	91	17	100	99	0	1086	1064	245	133	134	23	100	100	0	1.021	1.005	1.033	0.954	1.408	1.043	0.937	156	596	1926	1867	0.030	973	953	936	931	0
5	1	3	"PFN0727"	"N152_17"	1660	24550	120	113	115	32	53	53	7	100	100	0	320	315	42	121	129	32	100	100	0	0.302	0.320	0.296	0.300	1.427	0.322	0.640	120	524	259	256	-1.730	60	199	62	194	0
5	2	3	"PFN0735"	"N153_15"	1840	24550	120	95	98	16	55	56	7	99	98	0	363	357	52	135	138	25	100	100	0	0.175	0.194	0.185	0.188	1.401	0.186	0.770	120	475	268	265	-2.511	40	228	43	222	0
5	3	3	"PFN0750"	"N155_14"	2040	24550	140	603	574	177	55	56	8	99	98	0	1311	1264	348	126	126	16	100	100	0	0.462	0.456	0.456	0.428	1.791	0.451	0.926	156	559	1733	1657	-1.113	548	1185	519	1138	0
5	4	3	"PFN0757"	"N155_25"	2230	24550	130	166	166	26	56	57	8	100	100	0	467	465	62	126	125	17	100	100	0	0.323	0.324	0.329	0.321	1.246	0.317	0.899	120	504	451	449	-1.632	110	341	110	339	0
5	5	3	"PFB0217"	"B567"	2420	24540	130	323	332	64	57	57	9	100	100	0	337	335	43	121	121	17	100	100	0	1.231	1.285	1.277	1.282	1.287	1.327	0.892	120	519	482	489	0.300	266	216	275	214	0
5	6	3	"PFB0221"	"B573"	2610	24540	140	830	854	240	58	59	9	100	100	0	677	669	199	123	125	19	98	97	0	1.394	1.458	1.430	1.607	1.629	1.419	0.921	156	584	1326	1342	0.479	772	554	796	546	0
5	7	3	"PFB0223"	"B577"	2810	24540	130	142	142	25	59	59	9	100	100	0	497	495	87	118	122	22	100	100	0	0.219	0.220	0.219	0.216	1.306	0.214	0.832	120	483	462	460	-2.191	83	379	83	377	0
5	8	3	"PFB0225"	"B583"	2990	24540	140	824	874	255	58	58	9	100	100	0	1529	1505	435	110	111	17	100	99	0	0.540	0.585	0.574	0.600	1.513	0.572	0.926	156	498	2185	2211	-0.889	766	1419	816	1395	0
5	9	3	"PFB0227"	"B587"	3180	24550	130	143	147	29	54	55	10	99	99	0	407	404	65	111	113	19	100	100	0	0.301	0.317	0.312	0.305	1.412	0.312	0.845	120	472	385	386	-1.734	89	296	93	293	0
5	10	3	"PFB0229"	"B590"	3380	24520	150	68	69	12	56	57	11	53	19	0	135	147	42	110	114	19	58	32	0	0.480	0.351	0.411	0.475	3.515	0.163	0.143	156	448	37	50	-1.059	12	25	13	37	-50
5	11	3	"PFB0246"	"B618"	3570	24530	150	64	65	13	60	61	11	25	7	0	133	137	27	106	109	19	60	36	0	0.148	0.161	0.333	0.351	3.300	0.181	0.097	156	424	31	36	-2.755	4	27	5	31	-50
5	12	3	"PFB0256"	"B634"	3750	24530	150	63	65	11	62	63	11	21	6	0	144	147	27	106	109	20	77	45	0	0.026	0.073	0.195	0.183	2.780	0.157	0.098	156	475	39	44	-5.248	1	38	3	41	-50
5	13	3	"PFB0259"	"B64"	3940	24540	140	3637	3520	935	62	63	12	100	100	0	1494	1464	424	102	104	18	99	99	0	2.568	2.539	2.530	2.700	1.508	2.549	0.948	156	460	4967	4820	1.361	3575	1392	3458	1362	0
5	14	3	"PFB0262"	"B645"	4130	24530	150	102	103	19	63	64	11	93	80	0	111	112	18	98	100	18	39	11	0	3.000	2.857	2.472	2.617	2.949	1.540	0.111	156	455	52	54	1.585	39	13	40	14	-50
5	15	3	"PFB0270"	"B664"	4320	24540	130	147	152	32	67	68	11	100	99	0	190	192	32	104	106	18	100	97	0	0.930	0.966	0.973	0.969	1.579	0.944	0.670	120	475	166	173	-0.104	80	86	85	88	0
5	16	3	"PFB0273"	"B667"	4500	24540	130	419	402	71	71	73	13	100	100	0	478	467	68	112	114	20	100	100	0	0.951	0.932	0.934	0.932	1.288	0.917	0.915	120	523	714	686	-0.073	348	366	331	355	0
5	17	3	"PFC0002"	"C101"	4700	24540	130	536	516	127	74	75	13	100	100	0	651	636	122	116	120	25	100	100	0	0.864	0.850	0.855	0.835	1.294	0.845	0.893	120	542	997	962	-0.212	462	535	442	520	0
5	18	3	"PFC0006"	"C113"	4900	24540	130	175	170	33	76	77	15	100	95	0	298	300	57	123	131	37	99	99	0	0.566	0.531	0.528	0.521	1.467	0.505	0.735	120	515	274	271	-0.822	99	175	94	177	0
5	19	3	"PFC0009"	"C116"	5090	24540	130	196	197	40	81	83	19	100	100	0	397	403	74	132	142	44	100	100	0	0.434	0.428	0.424	0.416	1.317	0.428	0.852	120	470	380	387	-1.204	115	265	116	271	0
5	20	3	"PFC0011"	"C118"	5270	24530	150	91	93	16	85	88	20	22	2	0	143	143	20	134	142	45	5	0	0	0.667	0.889	0.909	0.875	3.521	0.276	0.068	156	448	15	17	-0.585	6	9	8	9	-50
5	21	3	"PFC0013"	"C122"	5470	24530	150	72	74	16	89	90	17	4	0	0	104	111	27	132	137	38	3	0	0	0.607	0.714	0.625	0.629	2.685	0.369	0.160	156	371	-45	-36	-0.720	-17	-28	-15	-21	-50
5	22	3	"PFC0015"	"C125"	5650	24540	140	1634	1523	417	86	87	14	100	100	0	1121	1059	261	128	131	21	100	100	0	1.559	1.544	1.544	1.536	1.481	1.577	0.938	156	547	2541	2368	0.641	1548	993	1437	931	0
5	1	4	"PFC0035"	"C162"	1670	24730	130	1331	1319	324	53	53	7	100	100	0	2729	2695	616	119	122	27	100	100	0	0.490	0.491	0.493	0.490	1.199	0.487	0.914	120	613	3888	3842	-1.030	1278	2610	1266	2576	0
5	2	4	"PFC0037"	"C164"	1860	24740	120	106	106	18	56	56	8	98	97	0	286	286	32	130	130	20	100	100	0	0.321	0.321	0.330	0.304	1.533	0.308	0.716	120	441	206	206	-1.642	50	156	50	156	0
5	3	4	"PFC0039"	"C171"	2050	24730	130	84	86	16	55	55	7	95	84	0	288	288	40	122	123	15	100	100	0	0.175	0.187	0.177	0.163	1.758	0.178	0.620	120	484	195	197	-2.517	29	166	31	166	0
5	4	4	"PFC0042"	"C179"	2250	24730	130	109	111	17	55	55	8	100	100	0	319	315	44	124	124	17	100	100	0	0.277	0.293	0.293	0.291	1.402	0.285	0.791	120	512	249	247	-1.852	54	195	56	191	0
5	5	4	"PFC0044"	"C180"	2430	24740	130	100	101	16	55	55	8	99	99	0	278	278	35	123	123	18	100	100	0	0.290	0.297	0.304	0.283	1.581	0.284	0.730	120	493	200	201	-1.784	45	155	46	155	0
5	6	4	"PFC0046"	"C184"	2630	24740	120	79	80	11	55	56	7	97	83	0	211	212	26	122	122	15	100	100	0	0.270	0.278	0.281	0.263	1.686	0.252	0.535	120	444	113	115	-1.891	24	89	25	90	0
5	7	4	"PFD0183"	"D23156_27"	2810	24730	130	142	143	20	56	57	7	100	100	0	546	545	65	114	116	16	100	100	0	0.199	0.202	0.199	0.200	1.284	0.201	0.870	120	491	518	518	-2.329	86	432	87	431	0
5	8	4	"PFD0186"	"D23156_40"	3000	24730	130	150	149	19	55	55	7	100	100	0	502	506	63	108	110	15	100	100	0	0.241	0.236	0.233	0.234	1.234	0.229	0.884	120	529	489	492	-2.052	95	394	94	398	0
5	9	4	"PFD0190"	"D2337_1"	3200	24730	130	106	108	17	52	52	7	100	100	0	269	272	45	107	109	17	100	100	0	0.333	0.339	0.333	0.335	1.445	0.323	0.771	120	494	216	221	-1.585	54	162	56	165	0
5	10	4	"PFD0198"	"D23657_2"	3380	24720	150	63	64	12	53	54	8	54	27	0	123	137	42	106	108	18	48	28	0	0.588	0.355	0.437	0.448	2.905	0.150	0.151	156	521	27	42	-0.766	10	17	11	31	-50
5	11	4	"PFD0208"	"D25498_1"	3570	24730	150	58	59	8	58	58	9	16	2	0	120	128	31	102	104	15	52	31	0	0.000	0.038	0.354	0.355	3.229	0.068	0.025	156	471	18	27	Error	0	18	1	26	-50
5	12	4	"PFD0213"	"D2660_1"	3750	24730	150	59	60	10	60	61	10	11	5	0	115	121	25	103	105	14	44	23	0	-0.083	0.000	0.519	0.502	4.804	0.055	0.009	156	495	11	18	Error	-1	12	0	18	-50
5	13	4	"PFD0248"	"D33539_109"	3950	24730	130	369	367	68	60	61	10	100	100	0	442	449	78	98	100	16	100	100	0	0.898	0.875	0.882	0.875	1.238	0.851	0.891	120	461	653	658	-0.155	309	344	307	351	0
5	14	4	"PFD0250"	"D33539_15"	4140	24730	140	331	330	107	59	61	10	100	99	0	438	442	114	94	95	14	100	99	0	0.791	0.779	0.784	0.758	1.545	0.791	0.897	156	470	616	619	-0.339	272	344	271	348	0
5	15	4	"PFD0252"	"D33539_17"	4320	24730	140	987	927	300	64	65	11	100	100	0	413	400	108	101	104	41	94	92	0	2.958	2.886	2.930	2.969	1.578	3.006	0.891	156	500	1235	1162	1.565	923	312	863	299	0
5	16	4	"PFD0256"	"D33539_23"	4510	24730	130	374	364	81	70	72	23	100	100	0	468	473	74	109	116	41	100	100	0	0.847	0.808	0.814	0.795	1.306	0.799	0.894	120	509	663	658	-0.240	304	359	294	364	0
5	17	4	"PFD0259"	"D33539_28"	4710	24730	140	1593	1490	538	70	73	23	99	99	0	1511	1449	383	114	120	31	99	99	0	1.090	1.064	1.108	1.020	1.642	1.111	0.903	156	527	2920	2755	0.125	1523	1397	1420	1335	0
5	18	4	"PFD0261"	"D33539_3"	4890	24730	150	83	83	16	71	72	15	39	11	0	121	129	32	117	120	25	25	13	0	3.000	1.000	0.626	0.681	3.289	0.348	0.335	156	511	16	24	1.585	12	4	12	12	-50
5	19	4	"PFD0277"	"D33539_63"	5090	24730	130	299	301	83	75	76	15	100	100	0	653	649	170	124	127	28	100	100	0	0.423	0.430	0.448	0.424	1.334	0.426	0.886	120	493	753	751	-1.240	224	529	226	525	0
5	20	4	"PFD0281"	"D33539_69"	5280	24720	150	77	79	16	79	79	16	14	4	0	119	122	20	124	124	25	10	0	0	0.400	0.000	0.737	0.753	3.151	0.411	0.129	156	494	-7	-2	-1.322	-2	-5	0	-2	-50
5	21	4	"PFD0283"	"D33539_74"	5470	24720	150	78	79	17	87	85	16	7	2	0	112	116	22	124	124	22	8	4	0	0.750	1.000	0.810	0.838	3.357	0.504	0.150	156	445	-21	-16	-0.415	-9	-12	-8	-8	-50
5	22	4	"PFD0286"	"D33539_85"	5660	24720	140	418	421	116	85	85	13	100	100	0	606	631	198	127	129	20	99	98	0	0.695	0.667	0.672	0.695	1.467	0.640	0.917	156	640	812	840	-0.525	333	479	336	504	0
5	1	5	"PFD0288"	"D33539_87"	1680	24920	120	124	124	24	52	53	8	100	100	0	318	314	47	126	127	27	100	98	0	0.375	0.383	0.370	0.375	1.366	0.375	0.762	120	556	264	260	-1.415	72	192	72	188	0
5	2	5	"PFD0292"	"D33539_97"	1870	24910	150	59	59	7	54	55	8	28	7	0	177	181	22	134	134	23	87	45	0	0.116	0.106	0.167	0.170	2.647	0.060	0.046	156	561	48	52	-3.104	5	43	5	47	-50
5	3	5	"PFD0343"	"D40381_1"	2060	24910	130	282	273	57	53	54	7	100	100	0	288	284	39	114	115	15	100	100	0	1.316	1.294	1.322	1.283	1.305	1.331	0.883	120	523	403	390	0.396	229	174	220	170	0
5	4	5	"PFD0345"	"D4043_2"	2250	24920	130	221	222	56	54	55	8	100	100	0	571	541	97	121	121	17	100	100	0	0.371	0.400	0.390	0.388	1.285	0.403	0.894	120	513	617	588	-1.430	167	450	168	420	0
5	5	5	"PFD0355"	"D42243_17"	2440	24910	150	56	57	8	55	56	8	18	4	0	147	149	21	125	127	16	63	30	0	0.045	0.083	0.260	0.247	3.026	0.055	0.014	156	500	23	26	-4.459	1	22	2	24	-50
5	6	5	"PFD0362"	"D42243_29"	2630	24920	150	54	54	7	55	55	8	9	1	0	143	144	21	118	120	23	51	17	0	-0.040	-0.038	0.145	0.181	4.099	255.459	0.000	156	436	24	25	Error	-1	25	-1	26	-50
5	7	5	"PFD0367"	"D42243_37"	2810	24920	140	1057	1022	329	55	56	8	100	100	0	1390	1287	408	108	110	22	100	100	0	0.782	0.820	0.822	0.840	1.547	0.814	0.940	156	496	2284	2146	-0.356	1002	1282	967	1179	0
5	8	5	"PFD0369"	"D42243_39"	3010	24920	130	191	196	41	56	56	8	100	100	0	474	485	89	106	107	14	100	100	0	0.367	0.369	0.365	0.364	1.277	0.357	0.896	120	530	503	519	-1.447	135	368	140	379	0
5	9	5	"PFE0400"	"E2667_1"	3190	24910	130	125	125	20	55	56	9	100	99	0	245	246	39	107	110	22	100	99	0	0.507	0.504	0.514	0.508	1.459	0.477	0.791	120	543	208	209	-0.979	70	138	70	139	0
5	10	5	"PFE0403"	"E26771_1"	3390	24910	130	826	844	160	56	57	8	100	100	0	1104	1100	181	106	108	23	100	100	0	0.772	0.793	0.786	0.792	1.163	0.790	0.952	120	506	1768	1782	-0.374	770	998	788	994	0
5	11	5	"PFE0405"	"E26771_4"	3570	24920	130	141	141	24	58	59	8	100	100	0	387	386	58	104	105	16	100	100	0	0.293	0.294	0.293	0.287	1.328	0.282	0.848	120	454	366	365	-1.770	83	283	83	282	0
5	12	5	"PFE0408"	"E26934_1"	3760	24910	130	430	431	68	60	61	9	100	100	0	639	639	110	104	105	15	100	100	0	0.692	0.693	0.687	0.699	1.218	0.668	0.933	120	464	905	906	-0.532	370	535	371	535	0
5	13	5	"PFE0411"	"E27042_1"	3960	24910	150	64	64	10	60	61	10	26	5	0	118	121	19	101	103	15	55	25	0	0.235	0.200	0.500	0.501	3.021	0.278	0.117	156	496	21	24	-2.087	4	17	4	20	-50
5	14	5	"PFE0415"	"E27173_1"	4140	24920	130	109	110	18	59	60	9	100	98	0	238	238	41	97	99	15	100	100	0	0.355	0.362	0.363	0.351	1.494	0.330	0.721	120	448	191	192	-1.496	50	141	51	141	0
5	15	5	"PFE0439"	"E27723_18"	4330	24920	130	1103	1030	289	60	61	10	100	100	0	1540	1494	282	101	104	42	100	100	0	0.725	0.696	0.710	0.674	1.269	0.717	0.927	120	478	2482	2363	-0.464	1043	1439	970	1393	0
5	16	5	"PFE0443"	"E27723_9"	4520	24910	120	98	98	15	65	69	24	70	15	0	226	228	43	108	118	50	95	67	0	0.280	0.275	0.261	0.264	1.916	0.178	0.376	120	480	151	153	-1.838	33	118	33	120	0
5	17	5	"PFE0446"	"E27742_6"	4710	24920	120	129	128	29	71	76	28	80	55	0	198	197	39	123	133	43	81	35	0	0.773	0.770	0.788	0.746	2.120	0.704	0.651	120	460	133	131	-0.371	58	75	57	74	0
5	18	5	"PFE0452"	"E28056_1"	4910	24910	150	75	76	13	77	83	27	0	0	0	123	124	21	131	147	54	0	0	0	0.250	0.143	0.571	0.602	3.552	0.340	0.265	156	482	-10	-8	-2.000	-2	-8	-1	-7	-50
5	19	5	"PFE0454"	"E28350_1"	5080	24920	130	599	572	150	74	77	20	100	100	0	880	853	215	123	129	39	100	100	0	0.694	0.682	0.684	0.682	1.312	0.674	0.903	120	415	1282	1228	-0.528	525	757	498	730	0
5	20	5	"PFE0458"	"E28462_2"	5270	24920	150	92	91	17	73	74	17	53	18	0	145	145	28	114	115	24	57	25	0	0.613	0.581	0.632	0.653	3.021	0.510	0.433	156	483	50	49	-0.706	19	31	18	31	-50
5	21	5	"PFE0487"	"E29895_1"	5460	24910	150	100	104	22	85	84	17	44	16	0	147	152	24	123	123	23	50	23	0	0.625	0.655	0.709	0.692	2.856	0.657	0.362	156	482	39	48	-0.678	15	24	19	29	-50
5	22	5	"PFE0491"	"E29931_3"	5660	24910	130	438	430	90	89	89	13	100	100	0	391	389	68	128	130	19	100	100	0	1.327	1.307	1.329	1.306	1.246	1.353	0.900	120	596	612	602	0.408	349	263	341	261	0
5	1	6	"PFE0494"	"E30210_1"	1670	25110	120	102	103	20	52	53	7	100	98	0	298	297	42	118	122	27	100	99	0	0.278	0.285	0.278	0.269	1.496	0.273	0.699	120	506	230	230	-1.848	50	180	51	179	0
5	2	6	"PFE0498"	"E3038_3"	1850	25110	120	158	159	25	53	54	7	100	100	0	294	291	40	138	144	41	100	94	0	0.673	0.693	0.679	0.699	1.321	0.655	0.777	120	398	261	259	-0.571	105	156	106	153	0
5	3	6	"PFE0502"	"E3185_4"	2040	25110	120	149	150	29	53	54	7	100	100	0	380	367	64	115	125	40	100	97	0	0.362	0.385	0.375	0.383	1.411	0.354	0.752	120	462	361	349	-1.465	96	265	97	252	0
5	4	6	"PFE0504"	"E3185_6"	2230	25110	130	604	605	119	55	56	8	100	100	0	831	831	137	116	117	15	100	100	0	0.768	0.769	0.766	0.765	1.170	0.769	0.931	120	523	1264	1265	-0.381	549	715	550	715	0
5	5	6	"PFE0525"	"E3552_1"	2430	25100	130	348	359	88	56	57	8	100	100	0	395	390	67	117	117	16	100	100	0	1.050	1.110	1.076	1.101	1.247	1.133	0.911	120	489	570	576	0.071	292	278	303	273	0
5	6	6	"PFE0531"	"E3831_2"	2620	25100	150	64	65	9	55	56	8	53	21	0	142	143	17	114	116	23	62	11	0	0.321	0.345	0.379	0.357	3.052	0.137	0.101	156	490	37	39	-1.637	9	28	10	29	-50
5	7	6	"PFE0534"	"E390_1"	2810	25110	130	290	288	57	56	57	9	100	100	0	315	314	38	110	113	23	100	100	0	1.141	1.137	1.138	1.114	1.288	1.191	0.857	120	478	439	436	0.191	234	205	232	204	0
5	8	6	"PFE0539"	"E4159_1"	3000	25110	130	212	212	35	58	58	9	100	100	0	290	293	41	110	111	16	100	100	0	0.856	0.842	0.848	0.836	1.336	0.842	0.840	120	542	334	337	-0.225	154	180	154	183	0
5	9	6	"PFE0542"	"E4247_1"	3190	25110	130	441	440	89	59	60	10	100	100	0	968	962	151	113	115	20	100	100	0	0.447	0.449	0.449	0.442	1.197	0.448	0.941	120	571	1237	1230	-1.162	382	855	381	849	0
5	10	6	"PFE0547"	"E4295_1"	3380	25110	130	162	157	23	60	61	9	100	99	0	286	295	51	110	113	23	100	100	0	0.580	0.524	0.545	0.525	1.403	0.505	0.814	120	524	278	282	-0.787	102	176	97	185	0
5	11	6	"PFF0499"	"F2457_1"	3560	25100	150	60	62	11	60	62	19	5	0	0	131	135	25	109	111	24	46	18	0	0.000	0.077	0.310	0.326	3.709	0.086	0.028	156	543	22	28	Error	0	22	2	26	-50
5	12	6	"PFF0505"	"F24631_2"	3760	25100	140	788	769	235	61	64	20	99	99	0	762	741	213	108	113	25	99	99	0	1.112	1.118	1.126	1.133	1.704	1.121	0.925	156	499	1381	1341	0.153	727	654	708	633	0
5	13	6	"PFF0507"	"F246_1"	3940	25100	150	74	75	11	65	67	17	26	1	0	116	120	18	110	117	30	11	0	0	1.500	1.000	0.821	0.787	3.687	0.257	0.126	156	522	15	20	0.585	9	6	10	10	-50
5	14	6	"PFF0509"	"F24843_2"	4140	25100	130	344	341	68	64	66	11	100	100	0	634	635	108	110	114	23	100	100	0	0.534	0.528	0.530	0.523	1.310	0.513	0.870	120	485	804	802	-0.904	280	524	277	525	0
5	15	6	"PFF0513"	"F25069_1"	4330	25100	150	66	66	9	66	67	13	5	1	0	102	103	15	111	119	38	0	0	0	0.000	0.000	0.625	0.609	3.071	0.189	0.099	156	518	-9	-8	Error	0	-9	0	-8	-50
5	16	6	"PFF0515"	"F25114_1"	4520	25100	130	567	587	159	72	78	37	100	100	0	656	670	157	126	139	64	100	100	0	0.934	0.947	0.945	0.941	1.287	0.943	0.893	120	498	1025	1059	-0.099	495	530	515	544	0
5	17	6	"PFF0554"	"F26408_1"	4710	25100	130	1301	1282	450	89	104	62	100	100	0	1412	1382	424	155	189	148	100	100	0	0.964	0.972	0.987	0.960	1.310	0.989	0.909	120	505	2469	2420	-0.053	1212	1257	1193	1227	0
5	18	6	"PFF0556"	"F26422_2"	4910	25100	130	436	458	133	100	115	57	99	97	0	818	835	199	160	206	152	100	97	0	0.511	0.530	0.520	0.513	1.382	0.544	0.868	120	443	994	1033	-0.970	336	658	358	675	0
5	19	6	"PFF0558"	"F26666_3"	5090	25100	140	4314	4091	1576	90	96	35	100	100	0	2555	2627	935	139	155	82	99	98	0	1.748	1.608	1.622	1.585	1.651	1.651	0.926	156	443	6640	6489	0.806	4224	2416	4001	2488	0
5	20	6	"PFF0560"	"F26774_1"	5280	25100	130	326	321	57	86	85	18	100	100	0	687	694	123	126	124	24	100	100	0	0.428	0.414	0.413	0.410	1.246	0.393	0.900	120	451	801	803	-1.225	240	561	235	568	0
5	21	6	"PFF0563"	"F27064_1"	5470	25100	140	438	427	131	89	89	16	100	98	0	751	732	215	129	127	21	99	98	0	0.561	0.561	0.571	0.553	1.550	0.552	0.916	156	464	971	941	-0.834	349	622	338	603	0
5	22	6	"PFF0568"	"F27351_1"	5660	25100	140	581	577	177	88	89	13	100	99	0	394	392	88	129	129	19	100	98	0	1.860	1.859	1.886	1.824	1.530	1.933	0.904	156	658	758	752	0.896	493	265	489	263	0
5	1	7	"PFF0597"	"F28584_1"	1670	25290	150	54	55	7	53	54	7	16	2	0	178	181	38	134	133	25	78	37	0	0.023	0.043	0.132	0.121	2.689	0.016	0.005	156	742	45	49	-5.459	1	44	2	47	-50
5	2	7	"PFF0599"	"F28782_1"	1870	25280	170	110	105	38	54	55	8	77	73	0	365	340	127	136	141	34	79	77	0	0.245	0.250	0.269	0.276	2.092	0.230	0.700	208	602	285	255	-2.032	56	229	51	204	0
5	3	7	"PFF0601"	"F28897_1"	2060	25290	130	139	138	23	54	55	7	100	100	0	447	436	81	128	135	37	100	100	0	0.266	0.273	0.267	0.273	1.332	0.256	0.847	120	473	404	392	-1.908	85	319	84	308	0
5	4	7	"PFF0611"	"F29309_1"	2250	25290	130	98	99	19	56	56	8	99	94	0	238	242	32	120	121	15	100	100	0	0.356	0.352	0.359	0.331	1.668	0.348	0.669	120	472	160	165	-1.490	42	118	43	122	0
5	5	7	"PFF0617"	"F29473_1"	2420	25290	150	58	59	10	56	57	8	25	9	0	143	147	27	111	113	15	71	51	0	0.063	0.083	0.235	0.217	3.414	0.074	0.037	156	555	34	39	-4.000	2	32	3	36	-50
5	6	7	"PFF0622"	"F29632_5"	2620	25290	130	239	242	40	56	57	8	100	100	0	511	488	84	114	115	16	100	100	0	0.461	0.497	0.492	0.501	1.246	0.484	0.906	120	524	580	560	-1.117	183	397	186	374	0
5	7	7	"PFF0646"	"F30537_4"	2810	25290	130	661	665	92	58	58	8	100	100	0	948	901	140	120	121	16	100	100	0	0.728	0.777	0.774	0.789	1.239	0.763	0.944	120	547	1431	1388	-0.457	603	828	607	781	0
5	8	7	"PFF0652"	"F30663_2"	3000	25300	130	356	348	71	61	64	21	100	99	0	731	737	99	123	127	51	100	100	0	0.485	0.467	0.472	0.453	1.311	0.470	0.922	120	557	903	901	-1.043	295	608	287	614	0
5	9	7	"PFF0656"	"F30728_1"	3190	25290	100	109	110	16	62	63	10	100	98	0	204	209	36	123	123	17	97	97	0	0.580	0.558	0.606	0.588	1.906	0.544	0.487	80	402	128	134	-0.785	47	81	48	86	0
5	10	7	"PFF0659"	"F30796_1"	3380	25300	130	125	140	98	62	63	9	97	97	0	398	407	69	113	115	17	100	100	0	0.221	0.265	0.211	0.216	1.672	0.294	0.343	120	545	348	372	-2.178	63	285	78	294	0
5	11	7	"PFF0661"	"F3084_1"	3570	25290	130	1169	1161	175	62	65	20	100	100	0	1298	1287	194	112	117	29	100	100	0	0.933	0.935	0.937	0.939	1.175	0.926	0.947	120	520	2293	2274	-0.099	1107	1186	1099	1175	0
5	12	7	"PFF0665"	"F31008_1"	3760	25290	130	2393	2339	656	65	69	23	100	100	0	2407	2338	554	122	129	36	100	100	0	1.019	1.026	1.032	1.032	1.386	1.016	0.937	120	514	4613	4490	0.027	2328	2285	2274	2216	0
5	13	7	"PFF1271"	"F51945_3"	3950	25290	130	1734	1713	385	69	71	19	100	100	0	2204	2116	394	126	131	34	100	100	0	0.801	0.826	0.838	0.821	1.263	0.820	0.921	120	524	3743	3634	-0.320	1665	2078	1644	1990	0
5	14	7	"PFF1274"	"F5206_2"	4140	25290	130	265	263	64	71	78	26	99	97	0	559	548	117	130	152	71	100	99	0	0.452	0.459	0.456	0.447	1.460	0.437	0.792	120	493	623	610	-1.145	194	429	192	418	0
5	15	7	"PFF1276"	"F5206_7"	4320	25290	150	105	113	34	78	106	73	14	1	0	217	240	95	147	238	220	9	1	0	0.386	0.376	0.382	0.366	2.601	0.281	0.611	156	456	97	128	-1.374	27	70	35	93	-50
5	16	7	"PFF1278"	"F52084_1"	4520	25290	150	267	287	120	86	124	98	78	47	0	665	706	345	163	301	346	64	33	0	0.361	0.370	0.376	0.376	1.838	0.272	0.640	156	486	683	744	-1.472	181	502	201	543	-50
5	17	7	"PFF1290"	"F52397_2"	4710	25290	140	7779	8463	4535	97	127	91	100	100	0	11471	12003	6674	174	272	322	97	97	0	0.680	0.707	0.746	0.766	2.362	0.671	0.773	156	490	18979	20195	-0.556	7682	11297	8366	11829	0
5	18	7	"PFF1292"	"F52444_1"	4890	25280	150	417	447	152	110	122	61	100	96	0	704	861	397	169	210	160	98	92	0	0.574	0.487	0.560	0.510	1.573	0.354	0.657	156	518	842	1029	-0.801	307	535	337	692	0
5	19	7	"PFF1323"	"F53383_7"	5090	25290	140	8678	8795	3748	99	105	31	100	100	0	10517	10526	4473	150	163	70	99	98	0	0.828	0.838	0.850	0.856	1.948	0.830	0.891	156	519	18946	19072	-0.273	8579	10367	8696	10376	0
5	20	7	"PFF1327"	"F53446_1"	5280	25290	130	220	219	38	94	95	15	100	100	0	379	376	70	142	143	22	100	100	0	0.532	0.534	0.548	0.534	1.323	0.496	0.807	120	496	363	359	-0.911	126	237	125	234	0
5	21	7	"PFF1329"	"F53449_1"	5470	25290	140	339	345	98	93	94	14	100	98	0	520	526	143	137	138	21	99	98	0	0.642	0.648	0.638	0.648	1.733	0.639	0.878	156	482	629	641	-0.639	246	383	252	389	0
5	22	7	"PFF1335"	"F53749_1"	5660	25290	140	339	338	92	87	89	14	100	97	0	384	384	84	131	131	19	99	99	0	0.996	0.992	0.996	0.958	1.516	1.009	0.878	156	641	505	504	-0.006	252	253	251	253	0
5	1	8	"PFF1338"	"F53871_1"	1670	25480	110	72	74	9	55	55	8	87	55	0	226	223	27	138	139	22	97	92	0	0.193	0.224	0.207	0.212	1.942	0.200	0.424	80	492	105	104	-2.372	17	88	19	85	0
5	2	8	"PFF1343"	"F53897_2"	1860	25480	130	1167	1173	314	55	56	8	100	100	0	1391	1358	320	128	129	19	100	100	0	0.880	0.909	0.897	0.907	1.243	0.901	0.916	120	559	2375	2348	-0.184	1112	1263	1118	1230	0
5	3	8	"PFF1370"	"F54899_1"	2060	25480	120	381	388	99	55	56	8	100	100	0	345	342	47	126	126	15	100	100	0	1.489	1.542	1.544	1.504	1.337	1.641	0.873	120	512	545	549	0.574	326	219	333	216	0
5	4	8	"PFF1379"	"F55001_1"	2250	25480	130	445	452	108	55	56	8	100	100	0	663	638	124	118	119	15	100	100	0	0.716	0.763	0.774	0.758	1.233	0.763	0.917	120	531	935	917	-0.483	390	545	397	520	0
5	5	8	"PFF1381"	"F55001_6"	2430	25480	130	212	211	44	56	56	8	100	100	0	313	311	50	111	112	14	100	100	0	0.772	0.775	0.753	0.769	1.400	0.752	0.820	120	541	358	355	-0.373	156	202	155	200	0
5	6	8	"PFF1388"	"F5510_1"	2630	25480	130	72	72	9	56	58	21	26	0	0	213	209	27	114	125	121	16	0	0	0.162	0.168	0.160	0.149	1.998	0.155	0.392	120	572	115	111	-2.629	16	99	16	95	0
5	7	8	"PFF1391"	"F55150_2"	2810	25480	100	84	86	15	57	58	8	98	78	0	189	197	46	120	122	14	95	88	0	0.391	0.377	0.389	0.433	2.457	0.287	0.434	80	403	96	106	-1.354	27	69	29	77	0
5	8	8	"PFF1406"	"F55492_1"	3000	25480	130	5673	5673	1837	63	66	21	100	100	0	13427	13924	4536	127	136	66	100	100	0	0.422	0.407	0.399	0.409	1.266	0.385	0.902	120	564	18910	19407	-1.245	5610	13300	5610	13797	0
5	9	8	"PFF1434"	"F57034_1"	3200	25480	120	322	322	52	65	68	22	100	100	0	399	400	62	125	134	69	100	99	0	0.938	0.935	0.912	0.934	1.303	0.936	0.868	120	514	531	532	-0.092	257	274	257	275	0
5	10	8	"PFF1437"	"F57064_2"	3390	25480	120	372	372	61	62	63	9	100	100	0	609	604	80	117	119	20	100	100	0	0.630	0.637	0.631	0.632	1.276	0.631	0.889	120	482	802	797	-0.666	310	492	310	487	0
5	11	8	"PFF1447"	"F57388_2"	3580	25480	120	231	226	46	63	64	11	99	99	0	578	562	87	119	123	23	100	100	0	0.366	0.368	0.368	0.361	1.308	0.372	0.882	120	463	627	606	-1.450	168	459	163	443	0
5	12	8	"PFF1456"	"F5774_1"	3760	25480	130	390	399	127	65	67	14	100	99	0	361	373	97	123	128	27	99	98	0	1.366	1.336	1.385	1.307	1.582	1.387	0.797	120	505	563	584	0.449	325	238	334	250	0
5	13	8	"PFF1458"	"F57777_2"	3950	25480	130	140	138	30	66	68	14	98	90	0	351	346	94	122	127	28	100	99	0	0.323	0.321	0.327	0.320	1.687	0.281	0.691	120	562	303	296	-1.630	74	229	72	224	0
5	14	8	"PFF1464"	"F57982_1"	4150	25480	130	176	176	38	70	76	24	99	92	0	424	415	86	125	148	70	100	94	0	0.355	0.366	0.350	0.355	1.397	0.337	0.758	120	502	405	396	-1.496	106	299	106	290	0
5	15	8	"PFI0170"	"I15363_1"	4340	25470	170	204	198	85	77	103	68	72	45	0	509	495	221	136	218	204	76	41	0	0.340	0.337	0.348	0.333	1.896	0.310	0.716	208	575	500	480	-1.554	127	373	121	359	0
5	16	8	"PFI0172"	"I15423_1"	4530	25480	120	237	231	53	79	114	90	87	33	0	486	485	81	135	263	317	62	0	0	0.450	0.434	0.434	0.407	1.538	0.397	0.773	120	421	509	502	-1.152	158	351	152	350	0
5	17	8	"PFI0174"	"I15461_2"	4710	25480	120	197	196	46	82	99	63	85	40	0	419	418	79	133	198	250	69	0	0	0.402	0.400	0.406	0.372	1.678	0.384	0.781	120	464	401	399	-1.314	115	286	114	285	0
5	18	8	"PFI0180"	"I15544_1"	4900	25480	120	491	485	135	89	95	26	100	100	0	914	908	200	138	150	63	100	100	0	0.518	0.514	0.510	0.498	1.266	0.512	0.913	120	482	1178	1166	-0.949	402	776	396	770	0
5	19	8	"PFI0185"	"I1568_2"	5090	25480	130	284	284	90	91	93	18	100	100	0	323	317	71	142	143	26	100	97	0	1.066	1.103	1.115	1.065	1.400	1.126	0.847	120	500	374	368	0.093	193	181	193	175	0
5	20	8	"PFI0189"	"I15719_2"	5280	25480	130	165	166	34	91	92	15	95	86	0	494	496	105	144	143	22	100	100	0	0.211	0.213	0.220	0.189	1.686	0.202	0.733	120	462	424	427	-2.242	74	350	75	352	0
5	21	8	"PFI0204"	"I16009_1"	5460	25490	150	97	97	16	91	92	14	28	9	0	174	181	38	141	142	20	68	37	0	0.182	0.150	0.365	0.330	3.089	0.136	0.056	156	480	39	46	-2.459	6	33	6	40	-50
5	22	8	"PFI0212"	"I16172_1"	5660	25480	140	129	130	25	85	85	14	88	71	0	230	235	41	132	133	20	99	94	0	0.449	0.437	0.428	0.401	2.160	0.361	0.436	156	661	142	148	-1.155	44	98	45	103	0
5	1	9	"PFI0215"	"I16356_1"	1670	25670	130	272	266	67	53	54	7	100	100	0	354	354	64	123	127	22	99	99	0	0.948	0.922	0.886	0.924	1.485	0.913	0.852	120	710	450	444	-0.077	219	231	213	231	0
5	2	9	"PFI0220"	"I16487_2"	1870	25670	130	428	412	143	54	55	8	100	100	0	516	501	135	119	120	16	100	100	0	0.942	0.937	0.937	0.913	1.304	0.948	0.900	120	573	771	740	-0.086	374	397	358	382	0
5	3	9	"PFI0224"	"I16629_1"	2050	25670	130	333	328	105	54	55	8	100	100	0	595	587	162	120	121	15	100	100	0	0.587	0.587	0.561	0.578	1.276	0.577	0.906	120	535	754	741	-0.768	279	475	274	467	0
5	4	9	"PFI0228"	"I16684_1"	2240	25680	120	74	76	12	55	55	8	85	55	0	179	178	22	116	117	14	99	94	0	0.302	0.339	0.304	0.297	2.192	0.302	0.390	120	496	82	83	-1.729	19	63	21	62	0
5	5	9	"PFI0262"	"I17505_1"	2430	25680	130	89	91	18	56	56	8	93	82	0	189	187	24	113	114	14	99	97	0	0.434	0.473	0.423	0.427	1.850	0.450	0.556	120	557	109	109	-1.204	33	76	35	74	0
5	6	9	"PFI0266"	"I17587_1"	2630	25670	130	77	80	13	56	58	21	48	8	0	201	202	32	116	126	120	12	0	0	0.247	0.279	0.253	0.249	2.085	0.166	0.764	120	581	106	110	-2.017	21	85	24	86	0
5	7	9	"PFI0268"	"I1781_2"	2830	25670	130	164	172	36	58	60	21	100	98	0	449	450	75	118	128	122	100	90	0	0.320	0.343	0.338	0.333	1.340	0.343	0.881	120	562	437	446	-1.643	106	331	114	332	0
5	8	9	"PFI0273"	"I1897_2"	3010	25670	130	384	386	123	60	60	10	100	100	0	712	696	191	120	125	47	100	100	0	0.547	0.566	0.552	0.557	1.270	0.562	0.907	120	502	916	902	-0.870	324	592	326	576	0
5	9	9	"PFI0275"	"I1904_2"	3200	25670	140	155	154	44	61	62	10	94	92	0	463	462	129	120	125	47	98	95	0	0.274	0.272	0.274	0.259	1.992	0.274	0.866	156	497	437	435	-1.867	94	343	93	342	0
5	10	9	"PFI0286"	"I2458_1"	3380	25680	150	75	75	13	61	62	10	62	28	0	150	154	34	118	121	19	64	41	0	0.438	0.389	0.441	0.396	3.057	0.259	0.251	156	533	46	50	-1.193	14	32	14	36	-50
5	11	9	"PFI0317"	"I3248_1"	3580	25670	140	452	444	138	63	64	10	98	97	0	571	565	145	120	123	21	99	98	0	0.863	0.856	0.871	0.803	1.848	0.863	0.919	156	529	840	826	-0.213	389	451	381	445	0
5	12	9	"PFI0323"	"I3340_2"	3760	25660	130	243	240	49	66	67	10	100	100	0	275	276	38	125	127	20	100	100	0	1.180	1.152	1.131	1.143	1.366	1.125	0.820	120	513	327	325	0.239	177	150	174	151	0
5	13	9	"PFI0325"	"I3340_6"	3960	25670	130	200	208	74	69	70	11	100	100	0	289	305	192	127	129	21	100	100	0	0.809	0.781	0.836	0.808	1.457	0.448	0.642	120	560	293	317	-0.306	131	162	139	178	0
5	14	9	"PFI0329"	"I3489_1"	4150	25670	130	174	176	46	71	72	13	99	96	0	403	396	79	126	126	20	100	100	0	0.372	0.389	0.376	0.358	1.687	0.376	0.754	120	555	380	375	-1.427	103	277	105	270	0
5	15	9	"PFI0332"	"I3519_2"	4350	25670	120	114	114	24	73	78	22	76	40	0	179	180	25	126	129	26	85	50	0	0.774	0.759	0.785	0.724	2.102	0.762	0.362	120	509	94	95	-0.370	41	53	41	54	0
5	16	9	"PFI0334"	"I3555_1"	4530	25670	130	1664	1694	528	76	78	19	100	100	0	934	941	262	126	128	21	100	100	0	1.965	1.985	1.979	1.982	1.300	2.024	0.911	120	484	2396	2433	0.975	1588	808	1618	815	0
5	17	9	"PFJ0294"	"J26_9"	4710	25680	150	95	95	16	77	78	13	60	33	0	138	141	20	126	127	18	38	13	0	1.500	1.200	0.952	1.054	3.313	0.588	0.114	156	577	30	33	0.585	18	12	18	15	-50
5	18	9	"PFJ0296"	"J2708_2"	4910	25660	130	394	383	69	80	81	13	100	100	0	426	421	82	128	128	17	99	99	0	1.054	1.034	1.037	1.067	1.406	0.998	0.888	120	539	612	596	0.075	314	298	303	293	0
5	19	9	"PFJ0298"	"J276_1"	5100	25660	120	269	260	61	83	84	13	100	100	0	192	192	31	131	131	18	91	75	0	3.049	2.902	2.906	3.200	1.843	2.911	0.614	120	460	247	238	1.608	186	61	177	61	0
5	20	9	"PFJ0300"	"J276_4"	5280	25670	150	115	114	19	85	87	14	76	51	0	136	136	18	136	136	18	14	2	0	100000.000	100000.000	3.167	2.870	3.379	2.031	0.017	156	489	30	29	16.610	30	0	29	0	-50
5	21	9	"PFJ0307"	"J2870_1"	5460	25670	150	88	89	13	91	92	14	12	0	0	143	142	19	138	140	20	18	3	0	-0.600	-0.500	0.760	0.721	3.319	0.142	0.008	156	526	2	2	Error	-3	5	-2	4	-50
5	22	9	"PFJ0312"	"J293_4"	5670	25660	130	342	342	80	85	84	17	100	100	0	644	634	113	131	132	23	100	100	0	0.501	0.511	0.521	0.500	1.309	0.500	0.908	120	657	770	760	-0.997	257	513	257	503	0
5	1	10	"PFJ0332"	"J322_6"	1680	25860	110	63	62	8	54	55	7	56	20	0	183	183	21	117	118	14	100	96	0	0.136	0.121	0.194	0.156	2.236	0.084	0.085	80	526	75	74	-2.874	9	66	8	66	0
5	2	10	"PFJ0335"	"J33_1"	1870	25860	110	62	64	10	55	56	7	48	26	0	188	185	23	121	121	14	98	93	0	0.104	0.141	0.163	0.153	2.526	0.125	0.152	80	475	74	73	-3.259	7	67	9	64	0
5	3	10	"PFJ0337"	"J33_11"	2060	25860	130	1310	1286	338	55	56	8	100	100	0	676	659	127	118	119	15	100	100	0	2.249	2.275	2.259	2.248	1.251	2.353	0.917	120	561	1813	1772	1.169	1255	558	1231	541	0
[truncated: 1,070,936 more chars]
