# Supplementary material for: The Transcriptome of the Intraerythrocytic Developmental Cycle of Plasmodium falciparum
Source: PLoS Biol. 2003 Aug 18;1(1):e5. doi: 10.1371/journal.pbio.0000005 (PMC176545; doi:10.1371/journal.pbio.0000005)
Supplement: Dataset S1 — (29.5 MB ZIP). [file pbio.0000005.sd001.zip › TP_01b.gpr]

ATF	1.0
27	43    
"Type=GenePix Results 1.4"
"DateTime=2002/09/03 15:02:54"
"Settings=C:\Documents and Settings\Manuel\My Documents\Malaria Hybes\HB3 Timecourse\MOS12_099.gps"
"GalFile=C:\Documents and Settings\Manuel\My Documents\Malaria Hybes\mos11galv2"
"Scanner=GenePix 4000B [88593]"
"Comment="
"PixelSize=10"
"ImageName=635	532"
"FileName=C:\Documents and Settings\Manuel\My Documents\Malaria Hybes\HB3 Timecourse\MOS12_099_635.tif	C:\Documents and Settings\Manuel\My Documents\Malaria Hybes\HB3 Timecourse\MOS12_099_532.tif"
"PMTVolts=580	540"
"ScanPower=100	100"
"FocusPosition=0"
"NormalizationFactor:RatioOfMedians=1.15547"
"NormalizationFactor:RatioOfMeans=1.15284"
"NormalizationFactor:MedianOfRatios=1.15667"
"NormalizationFactor:MeanOfRatios=1.16293"
"NormalizationFactor:RegressionRatio=1.17769"
"JpegImage=C:\Documents and Settings\Manuel\My Documents\Malaria Hybes\HB3 Timecourse\MOS12_099.jpg"
"RatioFormulation=W1/W2 (635/532)"
"Barcode="
"ImageOrigin=1000, 21400"
"JpegOrigin=1000, 21440"
"Creator=GenePix Pro 3.0.6.89"
"Temperature=28.43"
"LaserPower=3.47	3.46"
"LaserOnTime=8036	8036"
"Supplier="
"Block"	"Column"	"Row"	"Name"	"ID"	"X"	"Y"	"Dia."	"F635 Median"	"F635 Mean"	"F635 SD"	"B635 Median"	"B635 Mean"	"B635 SD"	"% > B635+1SD"	"% > B635+2SD"	"F635 % Sat."	"F532 Median"	"F532 Mean"	"F532 SD"	"B532 Median"	"B532 Mean"	"B532 SD"	"% > B532+1SD"	"% > B532+2SD"	"F532 % Sat."	"Ratio of Medians"	"Ratio of Means"	"Median of Ratios"	"Mean of Ratios"	"Ratios SD"	"Rgn Ratio"	"Rgn R�"	"F Pixels"	"B Pixels"	"Sum of Medians"	"Sum of Means"	"Log Ratio"	"F635 Median - B635"	"F532 Median - B532"	"F635 Mean - B635"	"F532 Mean - B532"	"Flags"
1	1	1	"PFE0192"	"E18031_6"	1380	21730	150	2846	2644	1012	70	74	30	100	100	0	6485	5893	2288	117	125	62	100	100	0	0.436	0.446	0.450	0.461	1.487	0.437	0.950	156	968	9144	8350	-1.198	2776	6368	2574	5776	0
1	2	1	"PFE0272"	"E20827_3"	1570	21730	130	392	381	78	74	78	20	100	100	0	848	844	184	123	127	31	100	100	0	0.439	0.426	0.433	0.425	1.251	0.407	0.890	120	648	1043	1028	-1.189	318	725	307	721	0
1	3	1	"PFE0225"	"E18877_1"	1770	21730	130	395	392	64	75	78	18	100	100	0	749	748	127	120	124	20	100	100	0	0.509	0.505	0.499	0.505	1.232	0.487	0.905	120	649	949	945	-0.975	320	629	317	628	0
1	4	1	"PFE0214"	"E18651_4"	1950	21730	130	587	562	104	74	77	19	100	100	0	1371	1377	236	121	128	45	100	100	0	0.410	0.389	0.382	0.386	1.229	0.370	0.920	120	618	1763	1744	-1.285	513	1250	488	1256	0
1	5	1	"PFE0258"	"E20360_1"	2140	21730	130	738	738	123	77	83	26	100	100	0	5665	5874	1306	126	162	264	100	100	0	0.119	0.115	0.115	0.116	1.228	0.106	0.928	120	652	6200	6409	-3.067	661	5539	661	5748	0
1	6	1	"PFE0606"	"E714_15"	2330	21730	130	179	186	42	78	87	35	99	85	0	339	348	69	123	156	261	23	0	0	0.468	0.480	0.470	0.467	1.528	0.095	0.227	120	653	317	333	-1.097	101	216	108	225	0
1	7	1	"PFF1886"	"F7915_1"	2520	21730	130	1980	1930	453	78	88	39	100	100	0	1308	1259	310	121	127	32	100	100	0	1.602	1.627	1.607	1.646	1.203	1.609	0.947	120	637	3089	2990	0.680	1902	1187	1852	1138	0
1	8	1	"PFF0067"	"F11738_1"	2700	21740	120	2074	2001	476	80	87	34	100	100	0	1315	1277	303	120	126	30	100	100	0	1.669	1.660	1.663	1.708	1.340	1.680	0.938	120	584	3189	3078	0.739	1994	1195	1921	1157	0
1	9	1	"PFF0367"	"F20673_1"	2900	21740	130	727	733	113	79	84	30	100	100	0	1738	1730	257	119	123	22	100	100	0	0.400	0.406	0.407	0.405	1.223	0.391	0.907	120	638	2267	2265	-1.321	648	1619	654	1611	0
1	10	1	"PFF1686"	"F66030_3"	3080	21740	140	8282	7417	2624	76	78	17	100	100	0	4681	4118	1588	114	117	20	100	100	0	1.797	1.833	1.859	1.973	1.547	1.826	0.956	156	716	12773	11345	0.845	8206	4567	7341	4004	0
1	11	1	"PFF1346"	"F54003_1"	3270	21740	130	2464	2415	384	75	77	19	100	100	0	4411	4333	792	111	115	25	100	100	0	0.556	0.554	0.560	0.557	1.174	0.540	0.949	120	643	6689	6562	-0.848	2389	4300	2340	4222	0
1	12	1	"PFF0819"	"F36648_2"	3460	21740	130	605	588	105	80	84	26	100	100	0	1143	1123	219	116	127	50	100	100	0	0.511	0.504	0.506	0.506	1.256	0.482	0.921	120	653	1552	1515	-0.968	525	1027	508	1007	0
1	13	1	"PFF0467"	"F23644_4"	3650	21740	130	46601	45746	7391	99	137	144	100	100	0	39016	36973	8350	135	195	254	100	100	0	1.196	1.239	1.189	1.286	1.340	1.215	0.963	120	669	85383	82485	0.258	46502	38881	45647	36838	0
1	14	1	"PFF1450"	"F57655_2"	3840	21750	120	285	296	68	103	145	154	74	8	0	341	351	66	136	195	260	22	0	0	0.888	0.898	0.912	0.891	1.335	0.538	0.825	120	599	387	408	-0.172	182	205	193	215	0
1	15	1	"PFF0809"	"F36380_1"	4040	21740	130	147	146	25	81	83	19	98	86	0	187	186	31	121	123	19	91	78	0	1.000	1.000	0.964	1.100	2.201	0.960	0.460	120	665	132	130	0.000	66	66	65	65	0
1	16	1	"PFF0511"	"F25016_1"	4230	21750	140	553	545	170	75	78	17	100	100	0	384	396	120	116	119	19	100	98	0	1.784	1.679	1.773	1.736	1.500	1.671	0.865	156	685	746	750	0.835	478	268	470	280	0
1	17	1	"PFF1712"	"F67192_1"	4400	21750	130	272	270	38	73	74	15	100	100	0	434	430	67	111	113	19	100	100	0	0.616	0.618	0.639	0.623	1.344	0.589	0.852	120	613	522	516	-0.699	199	323	197	319	0
1	18	1	"PFF0870"	"F39343_3"	4600	21750	130	247	246	46	69	72	27	100	100	0	670	675	147	111	124	138	100	98	0	0.318	0.314	0.309	0.314	1.393	0.289	0.841	120	694	737	741	-1.651	178	559	177	564	0
1	19	1	"PFF1637"	"F64125_2"	4800	21750	130	560	546	104	71	74	16	100	100	0	915	896	150	113	117	24	100	100	0	0.610	0.607	0.621	0.602	1.275	0.593	0.907	120	662	1291	1258	-0.714	489	802	475	783	0
1	20	1	"PFF0483"	"F23940_2"	4980	21750	130	339	346	81	71	73	15	100	100	0	827	843	200	112	115	22	100	100	0	0.375	0.376	0.369	0.376	1.346	0.348	0.874	120	647	983	1006	-1.416	268	715	275	731	0
1	21	1	"PFF0101"	"F13309_2"	5170	21750	130	462	461	113	69	70	12	100	100	0	705	704	168	109	110	14	100	100	0	0.659	0.659	0.651	0.660	1.265	0.642	0.915	120	679	989	987	-0.601	393	596	392	595	0
1	22	1	"PFF1826"	"F71130_4"	5360	21760	130	594	601	144	69	71	16	100	100	0	1139	1155	195	107	108	15	100	100	0	0.509	0.508	0.491	0.497	1.215	0.518	0.936	120	763	1557	1580	-0.975	525	1032	532	1048	0
1	1	2	"PFF0961"	"F42117_4"	1370	21930	130	154	156	26	73	75	19	100	97	0	207	206	33	120	124	33	95	73	0	0.931	0.965	1.048	0.991	1.689	0.737	0.568	120	648	168	169	-0.103	81	87	83	86	0
1	2	2	"PFF1620"	"F63632_3"	1570	21930	130	320	317	66	76	79	20	100	100	0	769	771	154	123	127	34	100	100	0	0.378	0.372	0.362	0.367	1.295	0.354	0.855	120	591	890	889	-1.405	244	646	241	648	0
1	3	2	"PFM0802"	"M5804_3"	1760	21930	130	402	406	75	76	78	16	100	100	0	870	872	157	121	125	23	100	100	0	0.435	0.439	0.439	0.438	1.248	0.413	0.888	120	563	1075	1081	-1.200	326	749	330	751	0
1	4	2	"PFM0091"	"M1661_1"	1950	21930	140	1402	1439	480	76	81	31	100	100	0	1289	1301	430	124	138	65	100	98	0	1.138	1.158	1.131	1.183	1.562	1.156	0.922	156	620	2491	2540	0.187	1326	1165	1363	1177	0
1	5	2	"PFM0462"	"M3816_2"	2140	21930	130	6945	7297	2219	80	90	53	100	100	0	9726	9587	2793	132	185	292	100	100	0	0.716	0.763	0.747	0.771	1.335	0.739	0.931	120	544	16459	16672	-0.483	6865	9594	7217	9455	0
1	6	2	"PFM0294"	"M29681_1"	2320	21930	130	1359	1389	341	83	91	44	100	100	0	1331	1352	324	131	163	145	99	99	0	1.063	1.070	1.051	1.082	1.292	1.048	0.914	120	577	2476	2527	0.089	1276	1200	1306	1221	0
1	7	2	"PFM0525"	"M42687_2"	2520	21930	130	1315	1286	257	82	88	29	100	100	0	1581	1544	273	125	133	41	100	100	0	0.847	0.848	0.858	0.847	1.274	0.836	0.932	120	574	2689	2623	-0.240	1233	1456	1204	1419	0
1	8	2	"PFM0582"	"M45177_10"	2720	21940	130	1921	1899	425	83	92	43	100	100	0	1434	1455	278	124	132	36	100	100	0	1.403	1.364	1.366	1.353	1.201	1.384	0.935	120	581	3148	3147	0.489	1838	1310	1816	1331	0
1	9	2	"PFM0415"	"M36754_19"	2910	21940	130	1395	1400	326	82	88	33	100	100	0	843	861	151	121	126	24	100	100	0	1.819	1.781	1.771	1.763	1.215	1.865	0.925	120	505	2035	2058	0.863	1313	722	1318	740	0
1	10	2	"PFM0252"	"M26245_1"	3070	21940	130	1199	1208	226	80	84	22	100	100	0	889	877	183	118	123	23	100	100	0	1.451	1.486	1.476	1.515	1.249	1.458	0.923	120	535	1890	1887	0.537	1119	771	1128	759	0
1	11	2	"PFM0169"	"M21665_1"	3280	21940	130	1257	1273	252	80	84	32	100	100	0	1837	1797	345	118	129	55	100	100	0	0.685	0.711	0.715	0.713	1.223	0.696	0.930	120	613	2896	2872	-0.546	1177	1719	1193	1679	0
1	12	2	"PFM0497"	"M40872_1"	3470	21940	130	1182	1180	254	83	89	33	100	100	0	894	908	168	122	135	66	100	100	0	1.424	1.396	1.417	1.394	1.240	1.405	0.918	120	550	1871	1883	0.510	1099	772	1097	786	0
1	13	2	"PFM0499"	"M40872_5"	3650	21950	120	235	233	40	93	105	75	95	37	0	329	330	54	130	158	182	58	0	0	0.714	0.700	0.696	0.699	1.364	0.696	0.779	120	509	341	340	-0.487	142	199	140	200	0
1	14	2	"PFM0670"	"M49091_1"	3840	21950	130	571	570	122	93	98	30	100	100	0	1042	1037	165	131	135	29	100	100	0	0.525	0.526	0.525	0.516	1.242	0.526	0.908	120	561	1389	1383	-0.930	478	911	477	906	0
1	15	2	"PFM0324"	"M31208_9"	4030	21950	130	626	618	115	85	87	18	100	100	0	1075	1101	205	125	127	20	100	100	0	0.569	0.546	0.546	0.542	1.262	0.540	0.927	120	602	1491	1509	-0.812	541	950	533	976	0
1	16	2	"PFM0024"	"M11377_3"	4230	21950	140	2076	2062	883	82	85	17	100	100	0	2848	2843	1130	124	126	19	100	100	0	0.732	0.728	0.719	0.721	1.629	0.731	0.934	156	564	4718	4699	-0.450	1994	2724	1980	2719	0
1	17	2	"PFM0019"	"M11356_1"	4410	21950	120	252	251	48	78	79	15	100	100	0	540	523	98	119	124	33	100	100	0	0.413	0.428	0.414	0.423	1.345	0.404	0.855	120	461	595	577	-1.275	174	421	173	404	0
1	18	2	"PFM0187"	"M22455_1"	4600	21950	130	10820	10706	2861	74	91	186	100	100	0	64154	57315	11230	115	474	2797	100	100	40	0.168	0.186	0.183	0.183	1.290	0.190	0.910	120	559	74785	67832	-2.575	10746	64039	10632	57200	0
1	19	2	"PFM0042"	"M12812_3"	4800	21950	130	138	139	26	73	91	189	0	0	0	257	258	39	114	477	2840	0	0	0	0.455	0.458	0.472	0.442	1.501	0.069	0.765	120	542	208	210	-1.138	65	143	66	144	0
1	20	2	"PFM0044"	"M12812_6"	4990	21950	130	842	834	195	70	73	14	100	100	0	1263	1259	279	111	112	16	100	100	0	0.670	0.666	0.674	0.664	1.225	0.649	0.928	120	546	1924	1912	-0.577	772	1152	764	1148	0
1	21	2	"PFN0072"	"N128_74"	5160	21960	130	245	243	48	70	73	16	100	100	0	487	488	81	110	111	16	100	100	0	0.464	0.458	0.466	0.448	1.347	0.441	0.862	120	590	552	551	-1.107	175	377	173	378	0
1	22	2	"PFN0081"	"N128_88"	5380	21960	130	161	157	30	69	71	15	99	96	0	306	303	61	107	108	17	100	100	0	0.462	0.449	0.448	0.440	1.426	0.428	0.752	120	712	291	284	-1.113	92	199	88	196	0
1	1	3	"PFN0030"	"N128_103"	1370	22130	140	6011	5557	1936	76	78	19	100	100	0	8227	7430	2825	120	126	32	100	100	0	0.732	0.750	0.752	0.801	1.680	0.731	0.943	156	754	14042	12791	-0.450	5935	8107	5481	7310	0
1	2	3	"PFN0126"	"N130_31"	1570	22140	140	197	197	39	78	83	25	99	97	0	351	352	68	124	131	36	98	97	0	0.524	0.522	0.515	0.523	1.385	0.483	0.780	156	538	346	347	-0.932	119	227	119	228	0
1	3	3	"PFN0135"	"N130_44"	1740	22130	130	438	449	71	78	82	23	100	100	0	480	486	97	122	126	25	100	100	0	1.006	1.019	1.036	1.037	1.308	0.979	0.878	120	515	718	735	0.008	360	358	371	364	0
1	4	3	"PFN0150"	"N131_2"	1940	22130	130	806	802	146	74	76	16	100	100	0	823	830	154	119	121	22	100	100	0	1.040	1.024	1.013	1.029	1.219	1.010	0.939	120	596	1436	1439	0.056	732	704	728	711	0
1	5	3	"PFB0094"	"B325"	2140	22130	120	170	169	30	74	81	45	93	60	0	305	304	52	119	137	82	98	66	0	0.516	0.514	0.522	0.507	1.459	0.434	0.680	120	527	282	280	-0.954	96	186	95	185	0
1	6	3	"PFB0096"	"B327"	2320	22130	130	4882	4834	1075	80	88	45	100	100	0	2077	2088	437	124	140	70	100	100	0	2.459	2.421	2.426	2.433	1.263	2.438	0.931	120	531	6755	6718	1.298	4802	1953	4754	1964	0
1	7	3	"PFB0098"	"B34"	2510	22120	150	115	115	22	81	88	30	56	12	0	136	139	21	125	136	43	8	0	0	3.091	2.429	1.800	1.869	3.394	0.788	0.317	156	606	45	48	1.628	34	11	34	14	-50
1	8	3	"PFB0100"	"B343"	2710	22130	130	5276	5284	1269	82	106	177	100	100	0	5301	5277	1121	124	174	371	100	99	0	1.003	1.010	1.017	1.009	1.270	1.007	0.937	120	560	10371	10355	0.005	5194	5177	5202	5153	0
1	9	3	"PFB0103"	"B347"	2900	22130	130	266	271	48	81	106	184	50	0	0	396	390	68	119	171	384	2	0	0	0.668	0.701	0.694	0.701	1.287	0.529	0.887	120	520	462	461	-0.582	185	277	190	271	0
1	10	3	"PFB0106"	"B362"	3080	22140	120	173	174	33	76	80	23	100	95	0	248	247	39	114	117	24	100	98	0	0.724	0.737	0.745	0.728	1.490	0.695	0.718	120	509	231	231	-0.466	97	134	98	133	0
1	11	3	"PFB0128"	"B405"	3280	22140	120	217	224	52	75	77	17	100	100	0	358	354	63	112	118	36	100	100	0	0.577	0.616	0.605	0.600	1.393	0.606	0.820	120	512	388	391	-0.793	142	246	149	242	0
1	12	3	"PFB0131"	"B415"	3470	22130	130	546	606	196	79	83	28	100	100	0	427	432	95	118	126	41	100	99	0	1.511	1.678	1.618	1.649	1.355	1.795	0.897	120	523	776	841	0.596	467	309	527	314	0
1	13	3	"PFB0133"	"B418"	3660	22140	130	136	139	31	83	89	34	76	33	0	200	201	36	122	127	34	92	58	0	0.679	0.709	0.712	0.722	1.845	0.736	0.504	120	531	131	135	-0.557	53	78	56	79	0
1	14	3	"PFB0135"	"B424"	3840	22140	130	544	542	107	78	81	26	100	100	0	1260	1237	201	116	118	20	100	100	0	0.407	0.414	0.411	0.409	1.270	0.406	0.881	120	555	1610	1585	-1.296	466	1144	464	1121	0
1	15	3	"PFB0137"	"B427"	4020	22140	110	114	115	18	73	77	18	88	61	0	168	168	26	114	117	24	88	57	0	0.759	0.778	0.765	0.762	2.171	0.593	0.339	80	472	95	96	-0.397	41	54	42	54	0
1	16	3	"PFB0139"	"B431"	4220	22140	130	4527	4522	923	80	82	20	100	100	0	3161	3143	665	118	123	31	100	100	0	1.461	1.468	1.470	1.483	1.244	1.451	0.943	120	581	7490	7467	0.547	4447	3043	4442	3025	0
1	17	3	"PFB0155"	"B464"	4420	22140	140	190	191	43	76	78	16	99	98	0	211	209	36	111	118	34	95	80	0	1.140	1.173	1.138	1.176	1.666	1.177	0.681	156	586	214	213	0.189	114	100	115	98	0
1	18	3	"PFB0158"	"B467"	4610	22140	130	686	697	187	72	85	181	100	91	0	528	529	118	107	437	2884	0	0	0	1.458	1.481	1.481	1.485	1.325	1.442	0.786	120	507	1035	1047	0.544	614	421	625	422	0
1	19	3	"PFB0160"	"B47"	4790	22130	150	86	88	18	72	86	179	0	0	0	124	123	19	107	424	2712	0	0	0	0.824	1.000	0.914	0.959	3.270	0.895	0.117	156	593	31	32	-0.280	14	17	16	16	-50
1	20	3	"PFB0163"	"B476"	4990	22150	130	142	138	28	68	70	13	98	92	0	186	187	32	106	107	14	98	96	0	0.925	0.864	0.858	0.845	1.799	0.832	0.603	120	543	154	151	-0.112	74	80	70	81	0
1	21	3	"PFB0166"	"B484"	5190	22150	130	691	689	175	68	70	13	100	100	0	635	635	142	107	107	15	100	100	0	1.180	1.176	1.151	1.165	1.243	1.194	0.909	120	535	1151	1149	0.239	623	528	621	528	0
1	22	3	"PFB0168"	"B489"	5360	22150	130	366	376	87	67	69	12	100	100	0	656	673	147	106	107	16	100	100	0	0.544	0.545	0.539	0.540	1.276	0.505	0.887	120	617	849	876	-0.879	299	550	309	567	0
1	1	4	"PFB0186"	"B513"	1380	22330	130	536	530	108	77	81	21	100	100	0	908	893	135	121	126	28	100	100	0	0.583	0.587	0.580	0.576	1.220	0.591	0.920	120	613	1246	1225	-0.778	459	787	453	772	0
1	2	4	"PFB0188"	"B516"	1580	22320	150	126	129	26	83	88	27	75	34	0	161	164	33	126	133	35	48	14	0	1.229	1.211	1.282	1.228	2.416	1.071	0.409	156	506	78	84	0.297	43	35	46	38	-50
1	3	4	"PFB0191"	"B521"	1760	22330	130	6127	6040	1463	77	81	23	100	100	0	3463	3568	774	120	124	22	100	100	0	1.810	1.729	1.771	1.715	1.194	1.768	0.949	120	527	9393	9411	0.856	6050	3343	5963	3448	0
1	4	4	"PFB0193"	"B527"	1960	22330	130	297	290	58	73	75	14	100	100	0	473	479	75	117	118	18	100	100	0	0.629	0.599	0.594	0.585	1.377	0.593	0.867	120	575	580	579	-0.668	224	356	217	362	0
1	5	4	"PFB0195"	"B530"	2150	22330	120	198	196	38	71	73	13	99	99	0	232	236	37	115	116	16	100	99	0	1.085	1.033	1.043	1.016	1.570	1.011	0.771	120	497	244	246	0.118	127	117	125	121	0
1	6	4	"PFB0198"	"B536"	2330	22330	120	663	651	144	73	77	24	100	100	0	1244	1214	221	114	119	27	100	100	0	0.522	0.525	0.534	0.517	1.274	0.525	0.921	120	465	1720	1678	-0.938	590	1130	578	1100	0
1	7	4	"PFD0038"	"D12635_8"	2510	22310	150	98	100	21	79	84	29	28	4	0	136	138	24	117	125	34	26	2	0	1.000	1.000	0.868	0.809	3.225	0.802	0.211	156	596	38	42	0.000	19	19	21	21	-50
1	8	4	"PFD0046"	"D13568_2"	2700	22330	130	627	620	117	78	94	169	100	94	0	1216	1243	244	118	161	378	99	92	0	0.500	0.482	0.477	0.483	1.266	0.465	0.910	120	522	1647	1667	-1.000	549	1098	542	1125	0
1	9	4	"PFD0050"	"D14936_1"	2900	22330	140	128	128	23	77	94	164	0	0	0	171	174	37	117	156	357	0	0	0	0.944	0.895	0.984	0.937	2.434	0.692	0.438	156	592	105	108	-0.082	51	54	51	57	0
1	10	4	"PFD0055"	"D15909_10"	3090	22330	130	8614	8551	1813	78	87	53	100	100	0	3546	3481	675	115	122	38	100	100	0	2.488	2.517	2.509	2.518	1.207	2.528	0.947	120	528	11967	11839	1.315	8536	3431	8473	3366	0
1	11	4	"PFD0058"	"D15909_5"	3280	22330	130	2351	2358	559	79	88	56	100	100	0	825	805	171	114	120	37	100	100	0	3.195	3.298	3.330	3.323	1.253	3.362	0.934	120	484	2983	2970	1.676	2272	711	2279	691	0
1	12	4	"PFD0060"	"D16430_1"	3450	22320	150	107	107	22	81	88	33	41	3	0	139	138	24	118	126	37	23	1	0	1.238	1.300	1.087	1.097	2.823	0.889	0.312	156	600	47	46	0.308	26	21	26	20	-50
1	13	4	"PFD0079"	"D16785_4"	3660	22330	130	7284	7067	1429	80	83	20	100	100	0	5970	5827	1113	118	124	30	100	100	0	1.231	1.224	1.231	1.226	1.224	1.220	0.956	120	537	13056	12696	0.300	7204	5852	6987	5709	0
1	14	4	"PFD0082"	"D16785_6"	3840	22340	120	289	282	67	69	72	16	100	100	0	314	302	53	107	110	23	99	99	0	1.063	1.092	1.059	1.082	1.380	1.079	0.863	120	490	427	408	0.088	220	207	213	195	0
1	15	4	"PFD0085"	"D16785_9"	4040	22340	130	687	675	179	70	72	15	100	100	0	915	909	175	108	111	25	100	100	0	0.765	0.755	0.761	0.736	1.249	0.773	0.930	120	570	1424	1406	-0.387	617	807	605	801	0
1	16	4	"PFD0087"	"D17715_10"	4230	22340	130	469	453	92	74	77	16	100	100	0	482	489	86	112	117	28	100	100	0	1.068	1.005	0.995	0.999	1.218	1.006	0.913	120	538	765	756	0.094	395	370	379	377	0
1	17	4	"PFD0092"	"D17715_109"	4420	22340	120	266	259	50	74	75	13	100	100	0	659	652	111	110	111	16	100	100	0	0.350	0.341	0.341	0.334	1.300	0.336	0.877	120	482	741	727	-1.516	192	549	185	542	0
1	18	4	"PFD0094"	"D17715_110"	4610	22340	130	2317	2236	568	73	73	14	100	100	0	1324	1348	297	107	108	15	100	100	0	1.844	1.743	1.809	1.721	1.268	1.778	0.927	120	552	3461	3404	0.883	2244	1217	2163	1241	0
1	19	4	"PFD0112"	"D17715_16"	4800	22340	140	126	125	23	72	79	48	55	3	0	152	155	29	106	111	32	72	25	0	1.174	1.082	1.109	1.126	2.016	1.008	0.467	156	574	100	102	0.231	54	46	53	49	0
1	20	4	"PFD0115"	"D17715_20"	4990	22340	140	128	131	27	70	79	53	59	6	0	286	282	66	106	112	38	97	92	0	0.322	0.347	0.346	0.342	2.038	0.310	0.604	156	536	238	237	-1.634	58	180	61	176	0
1	21	4	"PFD0118"	"D17715_25"	5170	22340	120	150	152	28	67	70	12	100	99	0	223	217	38	106	107	14	100	98	0	0.709	0.766	0.770	0.782	1.687	0.718	0.685	120	476	200	196	-0.495	83	117	85	111	0
1	22	4	"PFD0121"	"D17715_28"	5370	22340	120	602	598	200	69	71	13	100	100	0	621	612	153	107	109	14	100	100	0	1.037	1.048	1.026	1.015	1.293	1.079	0.918	120	594	1047	1034	0.052	533	514	529	505	0
1	1	5	"PFD0124"	"D17715_32"	1360	22510	130	358	373	88	73	76	18	100	100	0	378	366	77	116	118	18	100	98	0	1.088	1.200	1.164	1.225	1.441	1.186	0.869	120	661	547	550	0.121	285	262	300	250	0
1	2	5	"PFD0126"	"D17715_37"	1570	22510	140	334	322	93	75	78	20	98	96	0	375	362	100	116	120	21	96	95	0	1.000	1.004	1.002	1.018	1.546	0.957	0.821	156	569	518	493	0.000	259	259	247	246	0
1	3	5	"PFD0143"	"D17715_67"	1750	22520	130	342	336	70	72	73	14	100	100	0	608	616	112	114	117	19	100	100	0	0.547	0.526	0.519	0.519	1.303	0.509	0.889	120	499	764	766	-0.872	270	494	264	502	0
1	4	5	"PFD0145"	"D17715_7"	1940	22520	130	108	111	24	71	72	12	91	74	0	146	149	24	114	116	18	78	41	0	1.156	1.143	1.141	1.087	2.579	1.031	0.277	120	544	69	75	0.209	37	32	40	35	0
1	5	5	"PFD0147"	"D17715_76"	2130	22520	120	108	106	18	71	72	12	91	72	0	152	154	21	116	116	15	86	60	0	1.028	0.921	0.965	0.926	2.034	0.812	0.276	120	498	73	73	0.040	37	36	35	38	0
1	6	5	"PFD0149"	"D17715_8"	2320	22520	120	220	221	36	74	78	44	100	96	0	374	381	66	116	118	21	100	100	0	0.566	0.555	0.547	0.559	1.359	0.512	0.811	120	512	404	412	-0.821	146	258	147	265	0
1	7	5	"PFD0151"	"D17715_81"	2520	22520	130	356	353	80	75	78	18	100	100	0	673	670	127	115	118	19	100	100	0	0.504	0.501	0.497	0.492	1.283	0.492	0.886	120	551	839	833	-0.990	281	558	278	555	0
1	8	5	"PFD0153"	"D17715_89"	2710	22520	140	1111	1038	377	74	77	18	100	100	0	1724	1595	571	115	119	20	100	100	0	0.644	0.651	0.647	0.671	1.622	0.641	0.919	156	576	2646	2444	-0.634	1037	1609	964	1480	0
1	9	5	"PFE0210"	"E18550_2"	2910	22520	130	4036	3900	931	75	78	18	100	100	0	1612	1601	289	116	118	20	100	100	0	2.648	2.576	2.617	2.538	1.238	2.720	0.931	120	532	5457	5310	1.405	3961	1496	3825	1485	0
1	10	5	"PFE0213"	"E18651_3"	3110	22520	120	185	186	40	80	86	49	92	56	0	212	212	39	120	124	33	93	75	0	1.141	1.152	1.107	1.160	1.579	1.136	0.706	120	492	197	198	0.191	105	92	106	92	0
1	11	5	"PFE0218"	"E18737_1"	3290	22520	130	2407	2423	895	84	89	31	100	100	0	1856	1842	614	122	127	32	100	100	0	1.340	1.360	1.338	1.338	1.241	1.383	0.938	120	516	4057	4059	0.422	2323	1734	2339	1720	0
1	12	5	"PFE0223"	"E1884_3"	3490	22520	130	5844	5633	1333	82	86	29	100	100	0	6491	6391	1434	121	128	36	100	100	0	0.905	0.885	0.907	0.881	1.180	0.893	0.937	120	530	12132	11821	-0.145	5762	6370	5551	6270	0
1	13	5	"PFE0226"	"E18877_2"	3670	22520	120	280	280	64	74	76	16	100	100	0	446	468	104	112	119	32	100	100	0	0.617	0.579	0.566	0.575	1.371	0.563	0.845	120	477	540	562	-0.697	206	334	206	356	0
1	14	5	"PFE0228"	"E18957_1"	3860	22520	120	264	269	60	65	66	12	100	100	0	585	610	137	102	101	14	100	100	0	0.412	0.402	0.398	0.398	1.350	0.376	0.852	120	498	682	712	-1.279	199	483	204	508	0
1	15	5	"PFE0249"	"E19870_1"	4050	22520	130	188	185	39	71	73	17	100	100	0	199	199	35	107	108	17	98	95	0	1.272	1.239	1.235	1.278	1.686	1.233	0.685	120	501	209	206	0.347	117	92	114	92	0
1	16	5	"PFE0251"	"E20152_1"	4220	22520	130	139	139	24	75	77	14	99	94	0	189	190	33	115	116	15	97	93	0	0.865	0.853	0.845	0.907	2.056	0.756	0.508	120	525	138	139	-0.209	64	74	64	75	0
1	17	5	"PFE0257"	"E20313_1"	4420	22520	130	176	177	33	75	76	14	100	99	0	321	323	58	114	115	16	100	100	0	0.488	0.488	0.487	0.481	1.526	0.466	0.755	120	554	308	311	-1.035	101	207	102	209	0
1	18	5	"PFE0260"	"E20360_12"	4590	22520	110	121	122	23	73	74	15	93	77	0	172	170	24	108	109	16	97	88	0	0.750	0.790	0.775	0.764	1.752	0.802	0.455	80	456	112	111	-0.415	48	64	49	62	0
1	19	5	"PFE0265"	"E20424_1"	4800	22530	130	2443	2404	530	74	86	55	100	100	0	2058	2084	424	112	120	45	100	100	0	1.217	1.182	1.184	1.175	1.210	1.175	0.938	120	592	4315	4302	0.284	2369	1946	2330	1972	0
1	20	5	"PFE0267"	"E20514_1"	5000	22530	130	2876	3037	957	78	95	69	100	100	0	2255	2311	571	117	132	71	100	100	0	1.309	1.349	1.358	1.323	1.199	1.382	0.937	120	510	4936	5153	0.388	2798	2138	2959	2194	0
1	21	5	"PFE0293"	"E22156_1"	5180	22530	130	1218	1185	270	75	80	39	100	100	0	2292	2215	451	111	118	39	100	100	0	0.524	0.528	0.527	0.523	1.206	0.520	0.941	120	511	3324	3214	-0.932	1143	2181	1110	2104	0
1	22	5	"PFE0299"	"E22468_1"	5360	22530	130	522	521	120	76	79	20	100	100	0	722	725	161	114	117	22	100	100	0	0.734	0.728	0.717	0.729	1.271	0.708	0.906	120	633	1054	1056	-0.447	446	608	445	611	0
1	1	6	"PFE0302"	"E22504_2"	1390	22710	100	106	107	17	72	73	13	88	66	0	151	148	29	116	117	16	73	53	0	0.971	1.094	0.868	0.962	2.078	0.644	0.229	80	453	69	67	-0.042	34	35	35	32	0
1	2	6	"PFE0309"	"E2283_4"	1570	22710	120	145	143	24	71	73	14	99	95	0	289	288	51	114	115	16	100	100	0	0.423	0.414	0.410	0.405	1.534	0.388	0.707	120	504	249	246	-1.242	74	175	72	174	0
1	3	6	"PFE0314"	"E22930_2"	1760	22710	120	193	194	38	70	72	12	100	100	0	488	498	96	114	116	17	100	100	0	0.329	0.323	0.312	0.316	1.349	0.295	0.801	120	484	497	508	-1.604	123	374	124	384	0
1	4	6	"PFE0318"	"E23098_1"	1940	22710	130	862	866	206	71	73	13	100	100	0	765	771	166	114	116	16	100	100	0	1.215	1.210	1.170	1.205	1.321	1.203	0.890	120	533	1442	1452	0.281	791	651	795	657	0
1	5	6	"PFE0353"	"E24637_1"	2130	22710	130	2570	2549	519	76	81	46	100	100	0	3191	3165	644	120	124	24	100	100	0	0.812	0.812	0.808	0.810	1.228	0.805	0.943	120	577	5565	5518	-0.300	2494	3071	2473	3045	0
1	6	6	"PFE0361"	"E248_3"	2340	22710	130	2889	2768	613	78	85	47	100	100	0	2478	2399	431	123	127	26	100	100	0	1.194	1.182	1.177	1.165	1.232	1.219	0.937	120	534	5166	4966	0.255	2811	2355	2690	2276	0
1	7	6	"PFE0363"	"E24971_1"	2510	22710	120	278	282	57	75	77	14	100	100	0	365	370	62	118	120	17	100	100	0	0.822	0.821	0.808	0.815	1.309	0.798	0.848	120	468	450	459	-0.283	203	247	207	252	0
1	8	6	"PFE0367"	"E25193_1"	2700	22710	120	140	141	28	74	75	15	95	90	0	219	220	37	114	116	17	100	99	0	0.629	0.632	0.618	0.584	2.002	0.607	0.554	120	478	171	173	-0.670	66	105	67	106	0
1	9	6	"PFE0373"	"E25749_1"	2890	22710	130	564	578	130	73	74	15	100	100	0	1502	1486	283	115	116	19	100	100	0	0.354	0.368	0.367	0.364	1.240	0.356	0.886	120	501	1878	1876	-1.498	491	1387	505	1371	0
1	10	6	"PFE0375"	"E25972_1"	3080	22710	130	929	940	164	77	79	18	100	100	0	2377	2355	422	120	121	19	100	100	0	0.377	0.386	0.387	0.387	1.205	0.380	0.938	120	548	3109	3098	-1.405	852	2257	863	2235	0
1	11	6	"PFF0292"	"F18577_5"	3270	22710	130	483	478	89	80	83	19	100	100	0	491	497	98	122	124	21	100	100	0	1.092	1.061	1.047	1.072	1.274	1.030	0.909	120	546	772	773	0.127	403	369	398	375	0
1	12	6	"PFF0300"	"F18770_1"	3450	22690	100	123	129	36	84	87	25	66	35	0	159	167	37	125	131	34	48	18	0	1.147	1.071	1.018	1.001	2.875	0.935	0.293	80	427	73	87	0.198	39	34	45	42	0
1	13	6	"PFF0307"	"F19110_2"	3650	22710	130	524	516	110	80	82	17	100	100	0	566	562	115	119	123	26	100	100	0	0.993	0.984	0.991	0.989	1.316	0.966	0.912	120	604	891	879	-0.010	444	447	436	443	0
1	14	6	"PFF0309"	"F19190_1"	3850	22720	130	377	367	87	74	76	17	100	100	0	708	692	119	111	113	21	100	100	0	0.508	0.504	0.507	0.489	1.304	0.506	0.887	120	580	900	874	-0.978	303	597	293	581	0
1	15	6	"PFF0313"	"F19243_2"	4040	22720	130	1392	1313	301	75	77	18	100	100	0	1671	1695	313	111	113	20	100	100	0	0.844	0.782	0.803	0.769	1.235	0.796	0.925	120	534	2877	2822	-0.244	1317	1560	1238	1584	0
1	16	6	"PFF0316"	"F19409_1"	4210	22720	120	241	243	39	76	78	17	100	100	0	488	481	80	117	119	19	100	100	0	0.445	0.459	0.456	0.456	1.365	0.435	0.849	120	510	536	531	-1.169	165	371	167	364	0
1	17	6	"PFF0345"	"F20077_1"	4420	22720	130	130	133	23	74	75	13	98	91	0	161	161	25	114	115	16	85	70	0	1.191	1.255	1.210	1.352	2.017	1.197	0.409	120	580	103	106	0.253	56	47	59	47	0
1	18	6	"PFF0351"	"F20166_1"	4600	22720	120	175	176	35	70	71	13	100	99	0	250	249	41	106	107	15	100	100	0	0.729	0.741	0.735	0.726	1.474	0.739	0.786	120	532	249	249	-0.456	105	144	106	143	0
1	19	6	"PFF0355"	"F20234_1"	4800	22720	130	136	137	27	72	77	29	93	60	0	182	184	29	108	115	51	82	17	0	0.865	0.855	0.869	0.864	1.849	0.892	0.587	120	580	138	141	-0.209	64	74	65	76	0
1	20	6	"PFF0357"	"F20284_1"	5000	22720	130	392	374	81	76	84	45	100	98	0	502	507	115	112	123	61	100	99	0	0.810	0.754	0.774	0.750	1.251	0.708	0.859	120	542	706	693	-0.304	316	390	298	395	0
1	21	6	"PFF0360"	"F20385_1"	5170	22720	120	686	687	139	76	80	29	100	100	0	811	810	162	113	118	32	100	100	0	0.874	0.877	0.895	0.876	1.258	0.870	0.924	120	493	1308	1308	-0.194	610	698	611	697	0
1	22	6	"PFF0362"	"F20385_3"	5380	22720	130	843	814	179	77	79	21	100	100	0	874	870	174	115	117	20	100	100	0	1.009	0.976	0.970	0.969	1.202	0.976	0.938	120	698	1525	1492	0.013	766	759	737	755	0
1	1	7	"PFF0380"	"F20989_1"	1370	22900	130	384	368	72	71	72	15	99	99	0	1229	1232	216	116	118	16	100	100	0	0.281	0.266	0.266	0.259	1.348	0.263	0.905	120	678	1426	1413	-1.830	313	1113	297	1116	0
1	2	7	"PFF0388"	"F21429_3"	1570	22900	130	2991	2899	763	73	74	15	100	100	0	3856	3887	796	118	119	16	100	100	0	0.781	0.750	0.764	0.727	1.315	0.765	0.928	120	587	6656	6595	-0.357	2918	3738	2826	3769	0
1	3	7	"PFF0396"	"F21560_1"	1750	22900	130	2995	2841	683	73	74	13	100	100	0	1939	1967	429	117	119	18	100	100	0	1.604	1.496	1.495	1.480	1.287	1.507	0.931	120	547	4744	4618	0.681	2922	1822	2768	1850	0
1	4	7	"PFF0401"	"F21821_1"	1950	22900	120	724	692	155	74	75	14	100	100	0	912	905	183	117	119	18	100	100	0	0.818	0.784	0.794	0.775	1.296	0.785	0.905	120	495	1445	1406	-0.291	650	795	618	788	0
1	5	7	"PFF0404"	"F21902_1"	2130	22900	130	2537	2455	525	76	77	15	100	100	0	3326	3299	689	123	126	21	100	100	0	0.768	0.749	0.752	0.747	1.232	0.728	0.930	120	530	5664	5555	-0.380	2461	3203	2379	3176	0
1	6	7	"PFF0407"	"F21981_2"	2320	22900	120	4834	4710	1092	80	83	24	100	100	0	10059	9947	2268	130	135	33	100	100	0	0.479	0.472	0.479	0.471	1.214	0.455	0.942	120	485	14683	14447	-1.063	4754	9929	4630	9817	0
1	7	7	"PFF0440"	"F22946_1"	2500	22900	120	312	312	63	79	80	18	100	100	0	286	292	54	124	128	30	100	100	0	1.438	1.387	1.446	1.405	1.404	1.376	0.722	120	506	395	401	0.524	233	162	233	168	0
1	8	7	"PFF0446"	"F23145_4"	2700	22900	130	151	150	28	76	77	15	99	95	0	165	165	24	118	120	17	89	65	0	1.596	1.574	1.520	1.645	1.957	1.616	0.413	120	557	122	121	0.674	75	47	74	47	0
1	9	7	"PFF0452"	"F23274_1"	2890	22890	150	101	103	20	77	79	16	63	32	0	139	141	22	120	122	19	49	23	0	1.263	1.238	1.101	1.092	2.748	0.729	0.180	156	614	43	47	0.337	24	19	26	21	-50
1	10	7	"PFF0458"	"F23526_2"	3080	22910	130	664	631	151	81	83	17	100	100	0	1791	1779	348	122	126	21	100	100	0	0.349	0.332	0.334	0.322	1.290	0.331	0.935	120	529	2252	2207	-1.517	583	1669	550	1657	0
1	11	7	"PFF0461"	"F23551_1"	3270	22900	130	1549	1466	320	82	89	40	100	100	0	786	763	176	124	130	32	100	100	0	2.216	2.166	2.163	2.220	1.322	2.142	0.923	120	594	2129	2023	1.148	1467	662	1384	639	0
1	12	7	"PFF0463"	"F23564_1"	3480	22910	130	1807	1679	397	84	90	39	100	100	0	2063	2001	416	126	130	30	100	100	0	0.890	0.851	0.853	0.841	1.247	0.874	0.932	120	609	3660	3470	-0.169	1723	1937	1595	1875	0
1	13	7	"PFF1088"	"F45524_1"	3650	22910	130	3102	3021	600	81	83	17	100	100	0	922	919	173	120	122	20	100	100	0	3.767	3.680	3.676	3.686	1.235	3.771	0.927	120	530	3823	3739	1.913	3021	802	2940	799	0
1	14	7	"PFF1100"	"F45683_2"	3840	22910	120	1278	1231	260	78	80	16	100	100	0	1927	1895	425	118	119	18	100	100	0	0.663	0.649	0.653	0.650	1.250	0.626	0.933	120	500	3009	2930	-0.592	1200	1809	1153	1777	0
1	15	7	"PFF1105"	"F45820_1"	4030	22910	120	125	126	27	76	77	14	91	77	0	172	171	31	116	118	21	86	63	0	0.875	0.909	1.000	0.918	2.169	0.841	0.433	120	514	105	105	-0.193	49	56	50	55	0
1	16	7	"PFF1110"	"F46067_3"	4230	22910	130	1226	1169	297	75	76	14	100	100	0	1219	1208	238	116	118	17	100	100	0	1.044	1.002	1.023	0.976	1.273	1.012	0.931	120	566	2254	2186	0.061	1151	1103	1094	1092	0
1	17	7	"PFF1112"	"F46181_1"	4420	22910	130	934	901	258	71	73	13	100	100	0	607	593	131	113	114	17	100	100	0	1.747	1.729	1.712	1.699	1.288	1.816	0.898	120	545	1357	1310	0.805	863	494	830	480	0
1	18	7	"PFF1114"	"F46183_2"	4610	22910	130	261	253	62	68	69	12	100	99	0	318	315	64	106	106	15	99	99	0	0.910	0.885	0.881	0.878	1.458	0.863	0.846	120	549	405	394	-0.135	193	212	185	209	0
1	19	7	"PFF1142"	"F4688_1"	4800	22910	120	3710	3607	914	70	72	13	100	100	0	2000	1888	424	104	106	20	100	100	0	1.920	1.983	2.028	1.977	1.249	1.997	0.940	120	515	5536	5321	0.941	3640	1896	3537	1784	0
1	20	7	"PFF1151"	"F47145_2"	5000	22920	130	709	691	192	72	73	13	100	100	0	688	690	140	107	109	20	100	100	0	1.096	1.062	1.041	1.031	1.312	1.103	0.901	120	548	1218	1202	0.133	637	581	619	583	0
1	21	7	"PFF1154"	"F47255_1"	5180	22910	120	177	175	32	73	74	14	100	99	0	198	197	30	110	111	16	100	95	0	1.182	1.172	1.156	1.183	1.597	1.176	0.717	120	468	192	189	0.241	104	88	102	87	0
1	22	7	"PFF1156"	"F47255_3"	5360	22920	130	158	157	32	76	78	19	98	90	0	195	198	32	114	117	25	97	86	0	1.012	0.964	0.961	0.948	1.778	0.983	0.584	120	630	163	165	0.018	82	81	81	84	0
1	1	8	"PFF1158"	"F47327_1"	1360	23090	130	1050	1013	232	69	71	14	100	100	0	885	858	156	115	116	15	100	100	0	1.274	1.271	1.241	1.254	1.256	1.287	0.917	120	662	1751	1687	0.349	981	770	944	743	0
1	2	8	"PFF1160"	"F47350_1"	1550	23100	100	103	104	17	72	73	15	82	51	0	152	151	25	117	118	16	80	53	0	0.886	0.941	0.852	0.892	2.411	0.743	0.266	80	436	66	66	-0.175	31	35	32	34	0
1	3	8	"PFF1184"	"F48253_6"	1760	23090	130	115	115	20	71	73	13	92	80	0	158	158	26	116	117	17	82	57	0	1.048	1.048	0.982	1.215	2.606	0.775	0.320	120	618	86	86	0.067	44	42	44	42	0
1	4	8	"PFF1186"	"F48363_2"	1950	23090	120	108	111	21	70	72	13	92	75	0	172	178	45	117	118	17	91	79	0	0.691	0.672	0.733	0.707	2.074	0.433	0.334	120	483	93	102	-0.533	38	55	41	61	0
1	5	8	"PFF1188"	"F48395_1"	2120	23090	130	3495	3370	771	74	75	13	100	100	0	2592	2433	710	121	124	28	100	100	0	1.384	1.426	1.407	1.514	1.426	1.381	0.927	120	558	5892	5608	0.469	3421	2471	3296	2312	0
1	6	8	"PFF1190"	"F48424_2"	2330	23090	120	1073	1041	281	78	79	16	100	100	0	1103	1105	283	124	128	28	100	100	0	1.016	0.982	1.009	0.978	1.287	0.973	0.918	120	555	1974	1944	0.023	995	979	963	981	0
1	7	8	"PFF1193"	"F48446_1"	2530	23100	130	318	312	86	76	78	18	100	99	0	644	638	147	123	126	27	100	100	0	0.464	0.458	0.453	0.442	1.423	0.464	0.880	120	532	763	751	-1.106	242	521	236	515	0
1	8	8	"PFF1195"	"F48446_5"	2700	23100	130	389	375	82	74	76	15	100	100	0	392	386	72	120	124	27	100	99	0	1.158	1.132	1.103	1.124	1.380	1.134	0.861	120	546	587	567	0.212	315	272	301	266	0
1	9	8	"PFF1220"	"F49665_1"	2900	23100	130	441	429	113	80	82	17	100	100	0	868	876	176	124	127	20	100	100	0	0.485	0.464	0.469	0.446	1.351	0.469	0.897	120	575	1105	1101	-1.043	361	744	349	752	0
1	10	8	"PFF1222"	"F49677_3"	3090	23090	130	6955	6912	1743	84	88	34	100	100	0	4142	3931	1063	125	131	38	100	100	0	1.710	1.794	1.783	1.858	1.447	1.760	0.923	120	533	10888	10634	0.774	6871	4017	6828	3806	0
1	11	8	"PFF1225"	"F49959_1"	3270	23100	120	275	276	54	82	86	34	100	99	0	559	554	100	122	129	38	100	100	0	0.442	0.449	0.458	0.442	1.315	0.434	0.836	120	494	630	626	-1.179	193	437	194	432	0
1	12	8	"PFF1234"	"F50107_1"	3470	23100	120	151	150	31	80	82	18	95	84	0	169	170	29	120	124	22	86	57	0	1.449	1.400	1.367	1.309	2.006	1.320	0.435	120	514	120	120	0.535	71	49	70	50	0
1	13	8	"PFF1237"	"F50551_1"	3660	23100	120	383	383	88	78	80	15	100	100	0	427	429	78	120	121	16	100	100	0	0.993	0.987	1.004	0.975	1.321	0.966	0.856	120	500	612	614	-0.009	305	307	305	309	0
1	14	8	"PFF1239"	"F50598_1"	3850	23100	130	429	424	113	77	78	15	100	100	0	673	673	138	119	121	21	100	100	0	0.635	0.626	0.630	0.609	1.288	0.622	0.905	120	527	906	901	-0.654	352	554	347	554	0
1	15	8	"PFF1927"	"F960_2"	4030	23100	120	719	713	165	76	78	15	100	100	0	1768	1742	400	120	122	20	100	100	0	0.390	0.393	0.382	0.391	1.251	0.376	0.928	120	498	2291	2259	-1.358	643	1648	637	1622	0
1	16	8	"PFF1931"	"F960_7"	4230	23100	130	418	401	97	74	76	14	100	100	0	515	501	113	118	119	16	100	100	0	0.866	0.854	0.849	0.852	1.348	0.835	0.880	120	565	741	710	-0.207	344	397	327	383	0
1	17	8	"PFF1933"	"F9676_1"	4420	23100	130	410	413	108	70	71	13	100	100	0	870	851	240	114	114	16	100	100	0	0.450	0.465	0.465	0.468	1.286	0.445	0.891	120	548	1096	1080	-1.153	340	756	343	737	0
1	18	8	"PFI0003"	"I10209_1"	4610	23100	120	1844	1779	470	69	71	17	100	100	0	1933	1786	472	109	110	19	100	100	0	0.973	1.020	1.021	1.027	1.305	0.999	0.931	120	559	3599	3387	-0.039	1775	1824	1710	1677	0
1	19	8	"PFI0005"	"I1033_3"	4800	23100	130	4373	4228	1205	71	72	18	100	100	0	5397	5169	1410	107	110	23	100	100	0	0.813	0.821	0.837	0.829	1.342	0.795	0.929	120	546	9592	9219	-0.298	4302	5290	4157	5062	0
1	20	8	"PFI0009"	"I10565_1"	4990	23110	130	262	258	69	74	76	19	100	99	0	511	517	108	111	114	21	100	100	0	0.470	0.453	0.444	0.432	1.416	0.454	0.834	120	476	588	590	-1.089	188	400	184	406	0
1	21	8	"PFI0038"	"I1136_2"	5170	23100	120	311	315	61	78	81	19	100	100	0	261	261	48	117	119	18	100	98	0	1.618	1.646	1.647	1.689	1.485	1.646	0.780	120	472	377	381	0.694	233	144	237	144	0
1	22	8	"PFI0041"	"I11448_2"	5360	23100	130	21759	21505	4660	86	90	22	100	100	0	21682	20539	5539	127	132	29	100	100	0	1.005	1.049	1.035	1.095	1.385	1.021	0.949	120	641	43228	41831	0.008	21673	21555	21419	20412	0
1	1	9	"PFI0043"	"I11495_1"	1370	23280	130	4835	5171	1535	70	72	13	100	100	0	3798	3830	904	115	116	18	100	100	0	1.294	1.373	1.365	1.354	1.201	1.396	0.937	120	631	8448	8816	0.372	4765	3683	5101	3715	0
1	2	9	"PFI0045"	"I11523_4"	1550	23280	120	1108	1065	238	72	73	13	100	100	0	1816	1758	389	116	118	18	100	100	0	0.609	0.605	0.608	0.603	1.261	0.596	0.947	120	506	2736	2635	-0.715	1036	1700	993	1642	0
1	3	9	"PFI0048"	"I1175_1"	1750	23290	120	224	220	46	68	70	12	100	100	0	348	349	65	115	116	17	100	100	0	0.670	0.650	0.630	0.641	1.383	0.616	0.819	120	511	389	386	-0.579	156	233	152	234	0
1	4	9	"PFI0053"	"I11857_2"	1940	23290	120	372	361	90	70	71	12	100	100	0	404	405	77	114	116	17	100	100	0	1.041	1.000	0.984	0.972	1.326	1.007	0.902	120	529	592	582	0.058	302	290	291	291	0
1	5	9	"PFI0079"	"I12708_1"	2140	23290	130	276	267	69	71	72	13	100	100	0	547	556	116	115	117	25	100	100	0	0.475	0.444	0.444	0.421	1.472	0.442	0.849	120	587	637	637	-1.075	205	432	196	441	0
1	6	9	"PFI0085"	"I12812_3"	2320	23290	120	392	385	101	73	74	14	100	100	0	631	639	148	119	121	18	100	100	0	0.623	0.600	0.586	0.590	1.319	0.579	0.887	120	499	831	832	-0.683	319	512	312	520	0
1	7	9	"PFI0087"	"I12861_2"	2510	23280	120	16608	16932	5358	74	75	15	100	100	0	22592	22359	7575	120	123	28	100	100	0	0.736	0.758	0.758	0.788	1.444	0.744	0.946	120	516	39006	39097	-0.443	16534	22472	16858	22239	0
1	8	9	"PFI0089"	"I12932_1"	2710	23290	120	263	264	60	73	75	14	100	100	0	552	546	96	118	121	27	100	100	0	0.438	0.446	0.432	0.433	1.357	0.437	0.851	120	499	624	619	-1.192	190	434	191	428	0
1	9	9	"PFI0099"	"I13128_2"	2890	23290	120	6324	6285	1428	78	80	16	100	100	0	7599	7612	1559	123	126	24	100	100	0	0.835	0.829	0.827	0.828	1.205	0.818	0.947	120	484	13722	13696	-0.259	6246	7476	6207	7489	0
1	10	9	"PFI0102"	"I13218_1"	3080	23290	120	325	322	65	81	84	25	100	100	0	392	385	63	122	129	33	100	100	0	0.904	0.916	0.912	0.906	1.289	0.924	0.871	120	548	514	504	-0.146	244	270	241	263	0
1	11	9	"PFI0124"	"I13978_1"	3280	23290	140	634	602	236	76	81	32	96	94	0	621	578	197	118	123	36	95	92	0	1.109	1.143	1.115	1.125	1.782	1.162	0.888	156	561	1061	986	0.150	558	503	526	460	0
1	12	9	"PFI0126"	"I14041_1"	3460	23290	120	316	309	64	77	79	14	100	100	0	449	449	77	119	121	16	100	100	0	0.724	0.703	0.704	0.696	1.322	0.699	0.881	120	464	569	562	-0.465	239	330	232	330	0
1	13	9	"PFI0128"	"I14195_1"	3650	23290	120	6189	5975	1402	79	82	15	100	100	0	6194	5918	1227	121	123	17	100	100	0	1.006	1.017	1.037	1.012	1.212	1.024	0.952	120	499	12183	11693	0.009	6110	6073	5896	5797	0
1	14	9	"PFI0131"	"I1431_1"	3850	23290	130	227	230	44	77	78	15	100	100	0	334	327	59	120	120	17	100	100	0	0.701	0.739	0.746	0.738	1.398	0.722	0.818	120	532	364	360	-0.513	150	214	153	207	0
1	15	9	"PFI0137"	"I14413_3"	4030	23290	120	1858	1820	437	75	76	14	100	100	0	2814	2697	591	119	120	16	100	100	0	0.662	0.677	0.686	0.673	1.237	0.668	0.938	120	504	4478	4323	-0.596	1783	2695	1745	2578	0
1	16	9	"PFI0141"	"I14670_1"	4220	23290	130	352	353	86	75	77	14	100	100	0	647	646	155	120	121	16	100	100	0	0.526	0.529	0.524	0.528	1.304	0.504	0.905	120	581	804	804	-0.928	277	527	278	526	0
1	17	9	"PFJ0122"	"J167_5"	4420	23290	120	132	134	38	77	80	19	85	66	0	187	187	42	121	123	20	87	78	0	0.833	0.864	0.842	0.774	2.101	0.825	0.457	120	597	121	123	-0.263	55	66	57	66	0
1	18	9	"PFJ0124"	"J167_7"	4640	23310	80	116	117	26	80	85	23	69	38	0	165	161	34	122	126	25	65	32	0	0.837	0.949	0.958	0.793	2.638	0.737	0.293	52	295	79	76	-0.256	36	43	37	39	0
1	19	9	"PFJ0128"	"J170_18"	4800	23300	130	375	368	108	72	73	14	100	100	0	479	464	123	111	115	20	100	100	0	0.823	0.839	0.846	0.828	1.415	0.841	0.866	120	542	671	649	-0.280	303	368	296	353	0
1	20	9	"PFJ0137"	"J171_6"	4980	23280	150	94	95	22	74	76	18	52	19	0	128	131	24	113	117	20	41	18	0	1.333	1.167	1.041	1.194	2.896	0.864	0.158	156	589	35	39	0.415	20	15	21	18	-50
1	21	9	"PFJ0150"	"J181_2"	5180	23290	130	764	755	201	77	79	17	100	100	0	951	941	231	119	122	18	100	100	0	0.826	0.825	0.841	0.831	1.366	0.817	0.922	120	559	1519	1500	-0.276	687	832	678	822	0
1	22	9	"PFJ0153"	"J181_9"	5370	23300	130	2124	1984	554	82	85	19	100	100	0	1726	1720	338	126	130	28	100	100	0	1.276	1.193	1.205	1.160	1.276	1.227	0.933	120	664	3642	3496	0.352	2042	1600	1902	1594	0
1	1	10	"PFJ0179"	"J198_2"	1370	23470	120	138	138	29	69	70	12	98	94	0	162	163	26	114	115	16	89	75	0	1.438	1.408	1.500	1.480	2.281	1.281	0.442	120	598	117	118	0.524	69	48	69	49	0
1	2	10	"PFJ0184"	"J206_1"	1570	23470	130	601	613	148	70	71	12	100	100	0	924	904	183	114	115	14	100	100	0	0.656	0.687	0.714	0.683	1.285	0.684	0.912	120	558	1341	1333	-0.609	531	810	543	790	0
1	3	10	"PFJ0186"	"J206_6"	1750	23470	120	373	381	87	70	70	12	100	100	0	313	322	84	114	115	16	99	98	0	1.523	1.495	1.492	1.562	1.481	1.442	0.812	120	497	502	519	0.607	303	199	311	208	0
1	4	10	"PFJ0188"	"J212_1"	1950	23480	130	310	310	87	70	71	12	100	100	0	765	759	182	113	114	15	100	100	0	0.368	0.372	0.371	0.354	1.405	0.371	0.867	120	588	892	886	-1.442	240	652	240	646	0
1	5	10	"PFJ0190"	"J212_4"	2140	23480	110	119	120	26	69	71	12	95	83	0	154	156	29	113	114	14	82	66	0	1.220	1.186	1.098	1.208	2.318	1.140	0.342	80	443	91	94	0.286	50	41	51	43	0
1	6	10	"PFJ0197"	"J218_1"	2320	23480	120	170	171	37	69	70	12	99	97	0	231	235	41	114	114	15	100	100	0	0.863	0.843	0.839	0.816	1.734	0.833	0.710	120	490	218	223	-0.212	101	117	102	121	0
1	7	10	"PFJ0220"	"J222_7"	2500	23480	120	548	544	137	71	71	13	100	100	0	544	562	125	113	115	18	100	100	0	1.107	1.053	1.054	1.033	1.392	1.063	0.877	120	513	908	922	0.146	477	431	473	449	0
1	8	10	"PFJ0228"	"J227_3"	2700	23480	120	2361	2317	575	73	74	14	100	100	0	1424	1403	300	115	116	17	100	100	0	1.748	1.742	1.737	1.735	1.252	1.767	0.936	120	514	3597	3532	0.806	2288	1309	2244	1288	0
1	9	10	"PFJ0231"	"J22_1"	2890	23480	120	292	290	61	75	78	17	100	100	0	349	347	63	117	120	21	100	100	0	0.935	0.935	0.907	0.932	1.332	0.941	0.848	120	546	449	445	-0.096	217	232	215	230	0
1	10	10	"PFJ0233"	"J22_3"	3100	23490	100	109	107	21	74	77	17	76	51	0	140	140	25	117	119	19	57	28	0	1.522	1.435	1.250	1.425	2.991	1.236	0.137	80	411	58	56	0.606	35	23	33	23	0
1	11	10	"PFJ0238"	"J232_6"	3270	23480	120	139	142	31	72	73	13	99	93	0	294	304	62	114	116	17	100	100	0	0.372	0.368	0.366	0.348	1.555	0.338	0.722	120	473	247	260	-1.426	67	180	70	190	0
1	12	10	"PFJ0242"	"J236_1"	3450	23480	130	479	474	106	76	77	14	100	100	0	911	882	186	118	119	15	100	100	0	0.508	0.521	0.522	0.524	1.366	0.504	0.907	120	532	1196	1162	-0.977	403	793	398	764	0
1	13	10	"PFJ0262"	"J248_1"	3650	23480	130	287	288	53	78	79	16	100	100	0	363	352	61	120	121	17	100	100	0	0.860	0.905	0.893	0.912	1.343	0.883	0.855	120	496	452	442	-0.217	209	243	210	232	0
1	14	10	"PFJ0264"	"J248_11"	3810	23480	150	92	95	20	75	77	16	53	25	0	130	130	24	117	118	17	39	21	0	1.308	1.538	0.881	0.944	2.525	0.937	0.172	156	609	30	33	0.387	17	13	20	13	-50
1	15	10	"PFJ0267"	"J248_5"	4030	23480	110	130	126	23	73	74	14	95	82	0	185	178	37	115	116	16	90	75	0	0.814	0.841	0.842	0.876	2.097	0.648	0.509	80	484	127	116	-0.296	57	70	53	63	0
1	16	10	"PFJ0271"	"J252_2"	4220	23490	130	351	333	92	75	77	13	99	97	0	582	560	131	118	120	17	100	100	0	0.595	0.584	0.585	0.554	1.555	0.584	0.874	120	556	740	700	-0.749	276	464	258	442	0
1	17	10	"PFJ0273"	"J252_4"	4400	23490	130	1969	1808	505	77	78	14	100	100	0	1581	1505	398	120	122	18	100	100	0	1.295	1.250	1.236	1.246	1.305	1.254	0.930	120	558	3353	3116	0.373	1892	1461	1731	1385	0
1	18	10	"PFJ0275"	"J2541_2"	4600	23490	120	295	288	81	75	77	16	100	99	0	479	476	130	117	120	20	100	100	0	0.608	0.593	0.589	0.582	1.465	0.571	0.849	120	577	582	572	-0.718	220	362	213	359	0
1	19	10	"PFK0357"	"Kn3479_1"	4800	23480	100	120	136	56	72	73	13	91	81	0	156	176	69	112	114	17	80	60	0	1.091	1.000	0.947	0.930	2.754	0.846	0.539	80	426	92	128	0.126	48	44	64	64	0
1	20	10	"PFK0369"	"Kn3690_1"	4990	23490	120	1111	1055	323	72	74	14	100	100	0	1158	1129	270	113	115	17	100	100	0	0.994	0.968	0.973	0.939	1.362	0.993	0.928	120	519	2084	1999	-0.008	1039	1045	983	1016	0
1	21	10	"PFK0371"	"Kn3698_1"	5170	23490	120	469	467	106	73	74	14	100	100	0	505	495	132	114	116	16	99	99	0	1.013	1.034	1.019	1.085	1.488	1.004	0.909	120	513	787	775	0.018	396	391	394	381	0
1	22	10	"PFK0373"	"Kn3698_4"	5370	23490	120	518	538	187	75	76	14	100	100	0	1295	1303	454	119	121	18	100	100	0	0.377	0.391	0.389	0.399	1.403	0.382	0.926	120	594	1619	1647	-1.409	443	1176	463	1184	0
1	1	11	"PFK0375"	"Kn3744_1"	1370	23670	120	1047	1014	353	68	70	16	100	100	0	1794	1801	518	114	115	14	100	100	0	0.583	0.561	0.586	0.525	1.505	0.565	0.923	120	591	2659	2633	-0.779	979	1680	946	1687	0
1	2	11	"PFK0378"	"Kn3773_1"	1560	23670	120	247	242	57	69	70	13	100	100	0	448	449	92	113	114	16	100	100	0	0.531	0.515	0.508	0.502	1.373	0.500	0.831	120	515	513	509	-0.912	178	335	173	336	0
1	3	11	"PFK0408"	"Kn4447_1"	1750	23670	130	296	297	79	70	71	13	100	98	0	256	258	47	115	116	17	100	99	0	1.603	1.587	1.584	1.540	1.520	1.661	0.784	120	564	367	370	0.681	226	141	227	143	0
1	4	11	"PFK0410"	"Kn4524_1"	1940	23670	120	245	241	52	69	70	12	100	100	0	596	591	117	114	115	15	100	100	0	0.365	0.361	0.360	0.354	1.360	0.342	0.848	120	500	658	649	-1.453	176	482	172	477	0
1	5	11	"PFK0412"	"Kn459_3"	2130	23670	130	989	932	218	69	70	12	100	100	0	1150	1107	188	114	115	15	100	100	0	0.888	0.869	0.862	0.851	1.272	0.880	0.927	120	550	1956	1856	-0.171	920	1036	863	993	0
1	6	11	"PFK0415"	"Kn4670_1"	2310	23670	120	126	126	25	68	69	12	95	90	0	181	182	30	111	112	14	98	94	0	0.829	0.817	0.855	0.793	2.152	0.770	0.554	120	498	128	129	-0.271	58	70	58	71	0
1	7	11	"PFK0423"	"Kn4895_2"	2510	23670	130	144	143	30	68	70	14	98	94	0	182	182	32	112	114	17	96	87	0	1.086	1.071	1.068	1.121	1.936	1.029	0.550	120	566	146	145	0.119	76	70	75	70	0
1	8	11	"PFK0431"	"Kn5081_1"	2700	23670	120	344	342	76	72	73	15	99	98	0	1217	1168	211	114	116	20	100	100	0	0.247	0.256	0.258	0.252	1.250	0.255	0.908	120	514	1375	1324	-2.020	272	1103	270	1054	0
1	9	11	"PFK0462"	"Kn585_3"	2890	23670	130	562	551	137	73	74	14	100	100	0	667	637	151	116	117	18	100	100	0	0.887	0.917	0.892	0.923	1.358	0.899	0.910	120	614	1040	999	-0.172	489	551	478	521	0
1	10	11	"PFK0466"	"Kn588_2"	3080	23670	120	295	289	64	73	74	13	100	100	0	618	612	122	114	116	16	100	100	0	0.440	0.434	0.424	0.425	1.314	0.422	0.881	120	522	726	714	-1.183	222	504	216	498	0
1	11	11	"PFK0469"	"Kn5905_4"	3270	23680	130	218	214	57	75	76	14	99	97	0	549	547	122	116	118	18	100	100	0	0.330	0.323	0.321	0.296	1.630	0.321	0.832	120	566	576	570	-1.598	143	433	139	431	0
1	12	11	"PFK0476"	"Kn603_2"	3460	23670	130	16111	15994	4249	78	80	16	100	100	0	9968	9814	2523	119	121	17	100	100	0	1.628	1.642	1.645	1.684	1.449	1.670	0.928	120	566	25882	25611	0.703	16033	9849	15916	9695	0
1	13	11	"PFK0484"	"Kn656_1"	3650	23670	120	458	454	100	77	79	17	100	100	0	543	542	109	119	121	17	100	100	0	0.899	0.891	0.878	0.891	1.336	0.879	0.891	120	519	805	800	-0.154	381	424	377	423	0
1	14	11	"PFK0486"	"Kn657_2"	3840	23670	120	1540	1530	465	72	74	15	100	100	0	1151	1113	303	114	115	17	100	100	0	1.416	1.459	1.449	1.469	1.308	1.444	0.936	120	490	2505	2457	0.501	1468	1037	1458	999	0
1	15	11	"PFK0519"	"Kn819_1"	4020	23670	130	2968	3016	985	73	75	15	100	100	0	5050	5104	1647	115	116	18	100	100	0	0.587	0.590	0.587	0.602	1.395	0.569	0.934	120	588	7830	7932	-0.769	2895	4935	2943	4989	0
1	16	11	"PFK0523"	"Kn8362_1"	4220	23670	130	552	536	156	75	76	14	100	100	0	584	556	157	117	119	18	100	100	0	1.021	1.050	1.062	1.072	1.332	1.028	0.922	120	556	944	900	0.031	477	467	461	439	0
1	17	11	"PFK0526"	"Kn8409_1"	4410	23680	130	274	263	77	75	76	14	99	97	0	642	611	158	117	118	18	100	100	0	0.379	0.381	0.375	0.355	1.557	0.380	0.875	120	566	724	682	-1.400	199	525	188	494	0
1	18	11	"PFK0538"	"Kn906_1"	4610	23680	130	541	500	156	74	74	14	100	100	0	543	512	134	113	116	17	100	100	0	1.086	1.068	1.094	1.043	1.358	1.111	0.901	120	563	897	825	0.119	467	430	426	399	0
1	19	11	"PFK0541"	"Kn918_1"	4800	23680	130	1830	1645	567	73	74	13	100	100	0	2661	2530	739	114	116	17	100	100	0	0.690	0.651	0.651	0.626	1.321	0.656	0.927	120	584	4304	3988	-0.536	1757	2547	1572	2416	0
1	20	11	"PFK0549"	"Kn945_1"	4990	23680	120	1855	1709	453	76	80	46	100	100	0	2369	2242	460	119	123	27	100	100	0	0.791	0.769	0.775	0.752	1.233	0.779	0.940	120	460	4029	3756	-0.339	1779	2250	1633	2123	0
1	21	11	"PFK1038"	"Ks510_8"	5170	23680	130	3335	3169	957	79	82	19	100	100	0	1198	1207	288	124	126	21	100	100	0	3.032	2.853	2.911	2.801	1.262	2.933	0.915	120	489	4330	4173	1.600	3256	1074	3090	1083	0
1	22	11	"PFK1040"	"Ks51_11"	5370	23680	120	1402	1317	355	79	82	21	100	100	0	1546	1512	325	125	127	20	100	100	0	0.931	0.893	0.908	0.872	1.260	0.900	0.931	120	594	2744	2625	-0.103	1323	1421	1238	1387	0
1	1	12	"PFK1042"	"Ks51_2"	1360	23850	110	109	108	18	71	73	18	78	53	0	143	143	28	119	120	18	62	27	0	1.583	1.542	1.343	1.389	2.228	0.847	0.207	80	514	62	61	0.663	38	24	37	24	0
1	2	12	"PFK1044"	"Ks51_4"	1560	23860	120	328	327	83	69	70	13	100	100	0	627	629	134	115	116	17	100	100	0	0.506	0.502	0.505	0.491	1.377	0.486	0.867	120	534	771	772	-0.983	259	512	258	514	0
1	3	12	"PFK1046"	"Ks51_6"	1750	23860	120	140	139	28	69	70	13	98	95	0	226	226	40	115	116	18	100	99	0	0.640	0.631	0.653	0.610	1.745	0.578	0.647	120	484	182	181	-0.645	71	111	70	111	0
1	4	12	"PFK1048"	"Ks532_3"	1940	23860	120	152	154	29	69	69	12	100	100	0	165	167	30	114	115	15	90	78	0	1.627	1.604	1.624	1.748	2.031	1.452	0.515	120	447	134	138	0.703	83	51	85	53	0
1	5	12	"PFK1074"	"Ks56_11"	2130	23860	130	142	144	32	68	70	13	98	95	0	205	206	37	113	115	17	95	93	0	0.804	0.817	0.772	0.823	2.002	0.768	0.541	120	520	166	169	-0.314	74	92	76	93	0
1	6	12	"PFK1076"	"Ks56_16"	2310	23860	120	198	198	43	67	70	13	100	100	0	188	190	40	112	115	18	92	85	0	1.724	1.679	1.644	1.847	1.781	1.522	0.665	120	481	207	209	0.785	131	76	131	78	0
1	7	12	"PFK1078"	"Ks56_18"	2500	23860	130	214	220	50	69	71	15	100	100	0	332	330	71	114	115	16	100	99	0	0.665	0.699	0.709	0.709	1.454	0.641	0.792	120	544	363	367	-0.588	145	218	151	216	0
1	8	12	"PFK1080"	"Ks56_23"	2700	23870	130	223	213	55	71	74	15	100	100	0	429	425	85	116	118	18	100	100	0	0.486	0.460	0.445	0.438	1.463	0.451	0.809	120	540	465	451	-1.042	152	313	142	309	0
1	9	12	"PFK1082"	"Ks56_26"	2860	23880	90	104	104	19	75	77	15	75	40	0	140	138	23	119	122	21	48	13	0	1.381	1.526	1.083	1.270	2.580	0.655	0.153	52	340	50	48	0.466	29	21	29	19	0
1	10	12	"PFK1085"	"Ks56_32"	3080	23870	130	1160	1110	303	74	75	14	100	100	0	1313	1300	265	116	118	18	100	100	0	0.907	0.875	0.868	0.849	1.292	0.890	0.926	120	603	2283	2220	-0.140	1086	1197	1036	1184	0
1	11	12	"PFK1110"	"Ks624_12"	3270	23870	130	409	402	113	75	77	22	100	100	0	678	675	138	118	119	16	100	100	0	0.596	0.587	0.581	0.561	1.339	0.599	0.901	120	536	894	884	-0.746	334	560	327	557	0
1	12	12	"PFK1113"	"Ks624_4"	3460	23870	120	426	417	119	77	79	23	99	97	0	793	780	177	118	120	18	100	100	0	0.517	0.514	0.507	0.489	1.427	0.519	0.888	120	519	1024	1002	-0.952	349	675	340	662	0
1	13	12	"PFK1115"	"Ks625_10"	3650	23870	110	106	107	22	73	75	15	76	53	0	150	150	25	115	116	17	81	50	0	0.943	0.971	0.863	0.889	2.330	0.988	0.266	80	448	68	69	-0.085	33	35	34	35	0
1	14	12	"PFK1117"	"Ks625_14"	3830	23860	110	738	1359	1819	67	70	16	100	100	0	1765	2514	2683	110	117	68	100	100	0	0.405	0.537	0.438	0.452	1.369	0.594	0.921	80	464	2326	3696	-1.302	671	1655	1292	2404	0
1	15	12	"PFK1119"	"Ks625_7"	4020	23870	120	279	279	63	71	73	16	100	100	0	621	610	135	113	120	64	100	100	0	0.409	0.419	0.412	0.412	1.365	0.395	0.872	120	533	716	705	-1.288	208	508	208	497	0
1	16	12	"PFK1122"	"Ks646_2"	4220	23870	120	393	388	105	71	73	13	100	100	0	625	596	152	114	115	16	100	100	0	0.630	0.658	0.681	0.652	1.377	0.636	0.879	120	531	833	799	-0.666	322	511	317	482	0
1	17	12	"PFK1144"	"Ks66_16"	4410	23870	120	1131	1092	330	74	75	14	100	100	0	1036	1009	257	116	118	20	100	100	0	1.149	1.140	1.155	1.119	1.308	1.140	0.917	120	503	1977	1911	0.200	1057	920	1018	893	0
1	18	12	"PFK1146"	"Ks66_3"	4600	23870	120	125	125	27	75	76	16	88	78	0	174	172	41	118	120	21	79	65	0	0.893	0.926	0.972	0.920	2.491	0.732	0.311	120	483	106	104	-0.163	50	56	50	54	0
1	19	12	"PFK1149"	"Ks66_7"	4790	23870	130	891	888	230	74	75	14	100	100	0	594	585	155	114	116	17	100	100	0	1.702	1.728	1.722	1.771	1.303	1.698	0.913	120	531	1297	1285	0.767	817	480	814	471	0
1	20	12	"PFK1151"	"Ks68_13"	4980	23870	130	5047	4845	1506	81	144	497	100	100	0	5411	5035	1532	122	220	682	99	98	0	0.939	0.970	0.974	0.978	1.381	0.969	0.940	120	525	10255	9677	-0.091	4966	5289	4764	4913	0
1	21	12	"PFK1153"	"Ks692_12"	5160	23850	150	121	127	35	90	148	483	0	0	0	158	159	41	136	227	663	0	0	0	1.409	1.609	1.054	1.224	3.623	0.727	0.928	156	554	53	60	0.495	31	22	37	23	-50
1	22	12	"PFK1155"	"Ks692_6"	5360	23870	130	184	182	46	82	86	22	96	86	0	224	218	42	129	131	22	95	86	0	1.074	1.124	1.152	1.137	1.694	1.119	0.591	120	634	197	189	0.103	102	95	100	89	0
1	1	13	"PFM0107"	"M17691_2"	1380	24050	130	200	198	49	68	69	12	98	98	0	370	363	77	112	113	15	100	100	0	0.512	0.518	0.541	0.492	1.604	0.519	0.842	120	655	390	381	-0.967	132	258	130	251	0
1	2	13	"PFM0110"	"M18079_3"	1570	24050	120	324	313	81	68	69	13	100	100	0	392	375	81	113	114	16	100	100	0	0.918	0.935	0.927	0.921	1.339	0.932	0.873	120	469	535	507	-0.124	256	279	245	262	0
1	3	13	"PFM0112"	"M18079_5"	1750	24050	120	1260	1261	385	69	69	12	100	100	0	1674	1665	480	113	114	16	100	100	0	0.763	0.768	0.770	0.770	1.371	0.747	0.925	120	429	2752	2744	-0.390	1191	1561	1192	1552	0
1	4	13	"PFM0116"	"M18377_2"	1930	24030	150	75	76	13	68	68	11	39	14	0	113	114	20	112	112	15	23	7	0	7.000	4.000	0.750	0.810	3.365	0.233	0.021	156	586	8	10	2.807	7	1	8	2	-50
1	5	13	"PFM0118"	"M1840_2"	2140	24050	120	139	142	34	67	68	13	98	95	0	297	296	72	111	112	17	99	99	0	0.387	0.405	0.410	0.391	1.688	0.387	0.759	120	504	258	260	-1.369	72	186	75	185	0
1	6	13	"PFM0121"	"M18869_1"	2320	24050	130	1057	1028	312	68	70	13	100	100	0	940	928	288	112	114	17	98	98	0	1.194	1.176	1.155	1.222	1.480	1.146	0.923	120	512	1817	1776	0.256	989	828	960	816	0
1	7	13	"PFM0142"	"M196_6"	2500	24040	130	236	231	56	71	72	14	100	100	0	360	361	76	113	116	22	100	100	0	0.668	0.645	0.652	0.631	1.441	0.639	0.827	120	524	412	408	-0.582	165	247	160	248	0
1	8	13	"PFM0144"	"M196_8"	2690	24040	120	2766	2603	757	72	74	15	100	100	0	1859	1753	426	114	117	24	100	100	0	1.544	1.544	1.582	1.525	1.280	1.589	0.937	120	470	4439	4170	0.627	2694	1745	2531	1639	0
1	9	13	"PFM0148"	"M19895_2"	2870	24040	110	177	181	34	73	75	14	100	100	0	228	231	36	114	115	19	100	100	0	0.912	0.923	0.911	0.918	1.504	0.922	0.675	80	465	218	225	-0.132	104	114	108	117	0
1	10	13	"PFM0152"	"M20060_1"	3070	24040	120	178	179	49	73	74	14	100	95	0	309	315	74	114	114	15	100	100	0	0.538	0.527	0.524	0.500	1.661	0.511	0.761	120	536	300	307	-0.893	105	195	106	201	0
1	11	13	"PFM0154"	"M20186_2"	3260	24040	100	344	341	135	72	75	23	98	95	0	475	524	212	116	117	16	100	100	0	0.758	0.659	0.641	0.641	1.626	0.633	0.889	80	415	631	677	-0.400	272	359	269	408	0
1	12	13	"PFM0156"	"M20989_1"	3450	24040	100	1304	1390	545	71	74	24	100	100	0	1274	1293	432	112	114	16	100	100	0	1.061	1.117	1.117	1.096	1.381	1.162	0.925	80	415	2395	2500	0.086	1233	1162	1319	1181	0
1	13	13	"PFM0179"	"M22143_2"	3640	24040	130	250	246	59	71	73	13	100	100	0	443	429	98	112	114	17	100	100	0	0.541	0.552	0.554	0.552	1.354	0.529	0.862	120	569	510	492	-0.887	179	331	175	317	0
1	14	13	"PFM0182"	"M22193_2"	3830	24050	130	863	825	224	72	74	16	100	100	0	754	741	167	114	119	62	100	100	0	1.236	1.201	1.184	1.180	1.273	1.223	0.933	120	568	1431	1380	0.306	791	640	753	627	0
1	15	13	"PFM0184"	"M22193_8"	4020	24050	120	458	446	135	73	75	15	100	100	0	638	640	140	117	118	16	100	100	0	0.739	0.713	0.706	0.676	1.416	0.723	0.887	120	500	906	896	-0.436	385	521	373	523	0
1	16	13	"PFM0186"	"M22451_2"	4210	24050	100	125	124	22	70	73	15	97	83	0	161	162	22	115	116	17	93	70	0	1.196	1.149	1.148	1.206	2.080	1.045	0.401	80	367	101	101	0.258	55	46	54	47	0
1	17	13	"PFM0193"	"M22678_3"	4380	24050	100	1078	1068	299	71	73	15	100	100	0	2031	2001	504	114	114	16	100	100	0	0.525	0.528	0.529	0.523	1.233	0.520	0.928	80	425	2924	2884	-0.929	1007	1917	997	1887	0
1	18	13	"PFM0196"	"M2305_1"	4580	24050	120	281	283	59	74	75	15	100	100	0	334	332	66	115	116	19	100	100	0	0.945	0.963	0.977	0.977	1.374	0.955	0.869	120	532	426	426	-0.081	207	219	209	217	0
1	19	13	"PFM0218"	"M24561_3"	4780	24050	130	1065	1039	296	74	77	19	100	100	0	1376	1294	344	115	116	18	100	100	0	0.786	0.818	0.830	0.822	1.297	0.815	0.938	120	603	2252	2144	-0.348	991	1261	965	1179	0
1	20	13	"PFM0224"	"M24933_22"	4980	24070	110	137	137	33	81	92	149	0	0	0	159	163	41	120	142	260	0	0	0	1.436	1.302	1.098	1.318	2.783	1.209	0.376	80	426	95	99	0.522	56	39	56	43	0
1	21	13	"PFM0227"	"M24933_9"	5140	24050	120	316	308	81	83	133	481	0	0	0	300	297	73	128	214	668	0	0	0	1.355	1.331	1.301	1.405	1.606	1.289	0.812	120	432	405	394	0.438	233	172	225	169	0
1	22	13	"PFM0229"	"M25032_3"	5330	24050	120	2184	2082	488	77	81	19	100	100	0	1997	1884	460	123	127	22	100	100	0	1.124	1.139	1.148	1.155	1.290	1.129	0.949	120	515	3981	3766	0.169	2107	1874	2005	1761	0
1	1	14	"PFM0231"	"M2511_3"	1330	24230	120	113	114	22	66	67	12	95	80	0	158	164	33	109	110	15	93	76	0	0.959	0.873	0.944	0.926	2.451	0.670	0.381	120	557	96	103	-0.060	47	49	48	55	0
1	2	14	"PFM0234"	"M25344_2"	1540	24230	130	303	307	74	68	69	12	100	100	0	404	409	91	110	112	15	100	99	0	0.799	0.799	0.804	0.810	1.432	0.797	0.845	120	594	529	538	-0.323	235	294	239	299	0
1	3	14	"PFM0693"	"M50721_5"	1750	24230	120	782	787	191	71	72	14	100	100	0	686	673	129	112	113	15	100	100	0	1.239	1.276	1.256	1.267	1.309	1.309	0.898	120	555	1285	1277	0.309	711	574	716	561	0
1	4	14	"PFM0695"	"M51089_1"	1920	24220	110	187	189	37	68	70	13	100	100	0	372	368	71	112	114	23	100	100	0	0.458	0.473	0.456	0.467	1.404	0.404	0.771	80	456	379	377	-1.128	119	260	121	256	0
1	5	14	"PFM0698"	"M51323_1"	2120	24230	110	1548	1544	242	68	70	13	100	100	0	1967	2008	259	112	114	28	100	100	0	0.798	0.778	0.790	0.775	1.194	0.764	0.921	80	500	3335	3372	-0.326	1480	1855	1476	1896	0
1	6	14	"PFM0702"	"M5172_2"	2320	24240	120	160	155	39	69	71	12	94	94	0	344	345	77	113	115	26	99	99	0	0.394	0.371	0.364	0.343	1.792	0.368	0.794	120	521	322	318	-1.344	91	231	86	232	0
1	7	14	"PFM0705"	"M52114_1"	2500	24240	120	1696	1639	520	71	72	13	100	100	0	2034	1920	543	112	113	15	100	100	0	0.845	0.867	0.874	0.853	1.472	0.877	0.919	120	482	3547	3376	-0.242	1625	1922	1568	1808	0
1	8	14	"PFM0710"	"M52423_1"	2680	24230	120	470	476	117	71	73	13	100	100	0	1165	1103	316	112	114	16	100	100	0	0.379	0.409	0.412	0.431	1.434	0.388	0.916	120	527	1452	1396	-1.400	399	1053	405	991	0
1	9	14	"PFM0728"	"M53642_4"	2890	24240	120	1095	1032	320	74	75	14	100	99	0	988	968	219	115	117	17	100	100	0	1.170	1.123	1.115	1.061	1.508	1.172	0.912	120	541	1894	1811	0.226	1021	873	958	853	0
1	10	14	"PFM0732"	"M53850_1"	3070	24240	120	10508	10360	3811	75	77	15	100	100	0	6590	6767	1703	117	118	16	100	100	0	1.612	1.547	1.617	1.416	1.519	1.654	0.925	120	499	16906	16935	0.689	10433	6473	10285	6650	0
1	11	14	"PFM0734"	"M53930_1"	3260	24240	120	2507	2287	736	74	76	15	100	100	0	2247	2180	478	115	116	16	100	100	0	1.141	1.072	1.093	1.000	1.461	1.119	0.934	120	548	4565	4278	0.191	2433	2132	2213	2065	0
1	12	14	"PFM0738"	"M54370_2"	3460	24240	120	133	134	30	72	74	14	93	88	0	155	158	34	112	113	16	84	65	0	1.419	1.348	1.410	1.380	2.123	1.102	0.416	120	533	104	108	0.504	61	43	62	46	0
1	13	14	"PFM0742"	"M5455_1"	3640	24240	120	769	764	187	72	75	13	100	100	0	1495	1477	292	115	116	18	100	100	0	0.505	0.508	0.498	0.500	1.265	0.506	0.935	120	482	2077	2054	-0.985	697	1380	692	1362	0
1	14	14	"PFM0744"	"M5455_6"	3820	24240	120	145	148	28	72	74	14	100	96	0	342	334	73	116	120	52	98	92	0	0.323	0.349	0.346	0.348	1.662	0.260	0.585	120	499	299	294	-1.630	73	226	76	218	0
1	15	14	"PFM0765"	"M55888_4"	4010	24240	120	423	415	107	73	74	13	100	100	0	530	519	130	116	117	16	99	99	0	0.845	0.849	0.878	0.860	1.491	0.838	0.879	120	513	764	745	-0.242	350	414	342	403	0
1	16	14	"PFM0770"	"M55941_1"	4210	24230	150	86	87	16	74	76	15	41	12	0	123	124	18	117	119	17	24	7	0	2.000	1.857	1.000	0.941	3.503	0.109	0.001	156	687	18	20	1.000	12	6	13	7	-50
1	17	14	"PFM0772"	"M56059_1"	4400	24240	110	204	205	43	74	78	32	98	91	0	662	669	106	117	119	29	100	100	0	0.239	0.237	0.241	0.227	1.381	0.229	0.848	80	480	675	683	-2.068	130	545	131	552	0
1	18	14	"PFM0780"	"M56462_2"	4580	24230	110	5822	5571	1247	76	99	232	100	100	0	2532	2482	512	116	141	191	100	100	0	2.378	2.322	2.322	2.323	1.243	2.342	0.951	80	511	8162	7861	1.250	5746	2416	5495	2366	0
1	19	14	"PFM0782"	"M56512_15"	4790	24240	110	111	113	22	75	83	139	0	0	0	159	156	23	115	123	119	0	0	0	0.818	0.927	0.937	0.914	2.473	1.001	0.210	80	495	80	79	-0.290	36	44	38	41	0
1	20	14	"PFM0785"	"M56710_1"	4970	24250	120	978	970	258	75	77	15	100	100	0	1061	1043	254	118	119	18	100	100	0	0.958	0.968	0.955	0.965	1.353	0.972	0.920	120	497	1846	1820	-0.063	903	943	895	925	0
1	21	14	"PFM0809"	"M58416_1"	5160	24230	150	90	90	17	73	75	13	55	25	0	124	124	16	117	119	18	21	3	0	2.429	2.429	1.312	1.260	3.832	0.332	0.016	156	551	24	24	1.280	17	7	17	7	-50
1	22	14	"PFM0815"	"M58784_1"	5350	24230	150	85	86	14	73	75	14	44	12	0	133	135	20	121	123	19	36	12	0	1.000	0.929	0.761	0.705	3.288	0.276	0.030	156	780	24	27	0.000	12	12	13	14	-50
1	1	15	"PFM0817"	"M58847_5"	1360	24430	120	348	331	99	66	67	11	100	98	0	786	764	194	108	109	15	100	100	0	0.416	0.404	0.394	0.377	1.441	0.405	0.911	120	588	960	921	-1.266	282	678	265	656	0
1	2	15	"PFM0820"	"M5894_7"	1550	24430	120	161	165	44	68	69	13	97	92	0	350	350	81	110	112	15	99	99	0	0.387	0.404	0.385	0.378	1.445	0.409	0.825	120	582	333	337	-1.368	93	240	97	240	0
1	3	15	"PFM0824"	"M59170_6"	1750	24440	90	100	103	27	70	73	15	76	46	0	133	135	22	112	114	15	61	28	0	1.429	1.435	1.331	1.466	3.168	1.574	0.083	52	356	51	56	0.515	30	21	33	23	0
1	4	15	"PFM0828"	"M59497_4"	1920	24420	120	2016	1861	585	70	73	16	100	100	0	1391	1317	438	114	116	21	100	98	0	1.524	1.489	1.487	1.599	1.687	1.483	0.915	120	557	3223	2994	0.608	1946	1277	1791	1203	0
1	5	15	"PFN0330"	"N134_61"	2110	24430	130	316	320	87	71	73	15	100	100	0	243	248	48	113	116	25	99	98	0	1.885	1.844	1.895	1.860	1.423	1.885	0.855	120	561	375	384	0.914	245	130	249	135	0
1	6	15	"PFN0332"	"N134_67"	2290	24430	120	769	739	236	70	72	13	100	100	0	753	766	241	113	114	14	100	100	0	1.092	1.025	1.050	1.028	1.492	1.020	0.884	120	463	1339	1322	0.127	699	640	669	653	0
1	7	15	"PFN0334"	"N134_74"	2500	24430	120	317	318	85	71	73	16	100	99	0	434	411	97	111	113	16	100	100	0	0.762	0.823	0.809	0.810	1.449	0.814	0.860	120	549	569	547	-0.393	246	323	247	300	0
1	8	15	"PFN0336"	"N134_76"	2680	24430	120	2303	2189	587	71	73	14	100	100	0	709	695	191	110	112	16	100	99	0	3.726	3.621	3.709	3.791	1.466	3.690	0.917	120	513	2831	2703	1.898	2232	599	2118	585	0
1	9	15	"PFN0338"	"N134_78"	2880	24430	120	257	257	60	73	75	14	100	100	0	521	507	139	113	115	17	99	97	0	0.451	0.467	0.467	0.491	1.641	0.435	0.857	120	502	592	578	-1.149	184	408	184	394	0
1	10	15	"PFN0342"	"N134_83"	3050	24430	120	2172	2054	686	77	79	17	100	100	0	1919	1835	455	115	117	17	100	100	0	1.161	1.149	1.190	1.085	1.432	1.192	0.937	120	493	3899	3697	0.216	2095	1804	1977	1720	0
1	11	15	"PFN0360"	"N135_22"	3260	24430	120	578	548	130	78	80	15	100	100	0	350	342	75	114	116	16	99	98	0	2.119	2.061	2.085	2.127	1.347	2.078	0.896	120	527	736	698	1.083	500	236	470	228	0
1	12	15	"PFN0363"	"N135_27"	3440	24430	120	192	198	48	76	77	14	99	97	0	302	307	71	114	116	17	100	100	0	0.617	0.632	0.637	0.621	1.543	0.612	0.798	120	532	304	315	-0.697	116	188	122	193	0
1	13	15	"PFN0365"	"N135_7"	3640	24430	120	297	285	78	72	74	13	98	97	0	547	536	140	116	117	17	100	99	0	0.522	0.507	0.504	0.509	1.399	0.490	0.873	120	444	656	633	-0.938	225	431	213	420	0
1	14	15	"PFN0367"	"N135_9"	3830	24440	120	274	267	71	70	71	13	100	100	0	392	390	88	114	118	56	98	95	0	0.734	0.714	0.692	0.694	1.522	0.645	0.741	120	422	482	473	-0.447	204	278	197	276	0
1	15	15	"PFN0369"	"N136_13"	4020	24440	120	540	545	151	72	72	13	100	100	0	1079	1067	284	115	116	20	100	100	0	0.485	0.497	0.485	0.497	1.421	0.481	0.895	120	452	1432	1425	-1.043	468	964	473	952	0
1	16	15	"PFN0371"	"N136_16"	4210	24440	120	149	155	31	74	75	13	100	97	0	261	259	42	118	120	19	100	99	0	0.524	0.574	0.564	0.558	1.601	0.548	0.705	120	527	218	222	-0.931	75	143	81	141	0
1	17	15	"PFN0390"	"N137_31"	4400	24440	120	628	609	162	74	76	14	100	100	0	561	557	116	118	120	21	100	100	0	1.251	1.219	1.215	1.189	1.374	1.251	0.911	120	509	997	974	0.323	554	443	535	439	0
1	18	15	"PFN0393"	"N137_38"	4580	24440	130	108	109	22	77	99	227	0	0	0	145	143	20	118	141	186	0	0	0	1.148	1.280	1.137	1.259	3.111	1.078	0.136	120	534	58	57	0.199	31	27	32	25	0
1	19	15	"PFN0395"	"N137_4"	4780	24440	120	458	442	106	76	76	14	100	100	0	814	796	161	114	116	16	100	100	0	0.546	0.537	0.549	0.526	1.304	0.533	0.916	120	485	1082	1048	-0.874	382	700	366	682	0
1	20	15	"PFN0398"	"N137_44"	4970	24440	120	166	170	36	71	72	13	100	100	0	564	546	126	111	112	17	100	100	0	0.210	0.228	0.218	0.224	1.507	0.214	0.782	120	491	548	534	-2.254	95	453	99	435	0
1	21	15	"PFN0400"	"N137_5"	5160	24440	120	380	394	96	71	71	12	100	100	0	663	680	159	111	112	17	100	100	0	0.560	0.568	0.564	0.565	1.310	0.552	0.895	120	529	861	892	-0.837	309	552	323	569	0
1	22	15	"PFN0403"	"N137_53"	5350	24430	120	129	130	26	72	74	14	94	86	0	166	168	30	118	120	18	89	66	0	1.188	1.160	1.245	1.227	2.087	0.932	0.357	120	607	105	108	0.248	57	48	58	50	0
1	1	16	"PFN0420"	"N138_29"	1350	24620	120	144	148	32	66	68	12	99	98	0	151	152	25	108	109	14	87	73	0	1.814	1.864	1.930	2.000	2.206	1.812	0.464	120	590	121	126	0.859	78	43	82	44	0
1	2	16	"PFN0422"	"N138_30"	1540	24620	110	154	154	27	67	68	12	100	100	0	303	306	50	109	110	15	100	100	0	0.448	0.442	0.463	0.433	1.426	0.440	0.799	80	471	281	284	-1.157	87	194	87	197	0
1	3	16	"PFN0427"	"N138_36"	1740	24620	120	188	190	41	68	69	13	100	100	0	162	162	24	111	112	15	94	80	0	2.353	2.392	2.377	2.597	2.007	2.554	0.529	120	486	171	173	1.234	120	51	122	51	0
1	4	16	"PFN0429"	"N138_39"	1920	24620	120	1133	1124	293	71	72	15	100	100	0	936	911	232	112	113	15	100	100	0	1.289	1.318	1.314	1.344	1.399	1.327	0.915	120	479	1886	1852	0.366	1062	824	1053	799	0
1	5	16	"PFN0431"	"N138_43"	2110	24620	130	354	361	107	71	75	29	100	99	0	823	828	253	112	113	15	100	100	0	0.398	0.405	0.406	0.415	1.424	0.387	0.901	120	485	994	1006	-1.329	283	711	290	716	0
1	6	16	"PFN0435"	"N138_51"	2310	24600	150	75	77	14	70	72	17	23	3	0	122	124	20	113	114	15	37	13	0	0.556	0.636	0.792	0.743	3.268	0.846	0.018	156	631	14	18	-0.848	5	9	7	11	-50
1	7	16	"PFN0839"	"N163_7"	2500	24630	90	149	159	45	69	71	14	100	98	0	176	182	38	111	111	15	100	84	0	1.231	1.268	1.336	1.314	1.629	1.179	0.607	52	374	145	161	0.300	80	65	90	71	0
1	8	16	"PFN0843"	"N164_7"	2700	24620	120	320	312	87	69	70	12	100	100	0	489	463	128	111	111	15	99	99	0	0.664	0.690	0.705	0.705	1.482	0.672	0.888	120	569	629	595	-0.591	251	378	243	352	0
1	9	16	"PFN0846"	"N165_14"	2880	24620	110	471	457	98	73	75	17	100	100	0	438	435	69	111	113	20	100	100	0	1.217	1.185	1.154	1.168	1.256	1.178	0.907	80	474	725	708	0.283	398	327	384	324	0
1	10	16	"PFN0848"	"N165_16"	3080	24620	120	31005	29368	9269	81	85	24	100	100	0	11899	11128	3309	116	119	26	100	100	0	2.624	2.660	2.671	2.726	1.449	2.740	0.934	120	552	42707	40299	1.392	30924	11783	29287	11012	0
1	11	16	"PFN0852"	"N165_8"	3270	24630	120	413	400	124	80	83	18	99	99	0	363	358	80	118	120	18	100	100	0	1.359	1.333	1.329	1.276	1.505	1.383	0.872	120	541	578	560	0.443	333	245	320	240	0
1	12	16	"PFN0854"	"N166_2"	3460	24630	110	105	109	21	75	77	14	83	53	0	149	148	21	117	118	16	78	47	0	0.938	1.097	1.043	1.016	2.656	0.957	0.164	80	416	62	65	-0.093	30	32	34	31	0
1	13	16	"PFN0877"	"N168_9"	3650	24590	150	84	83	16	74	76	14	36	12	0	123	123	20	117	117	16	29	10	0	1.667	1.500	0.823	0.801	3.403	0.525	0.022	156	583	16	15	0.737	10	6	9	6	-50
1	14	16	"PFN0881"	"N169_15"	3830	24610	150	74	74	15	72	73	14	13	3	0	109	110	14	113	114	15	8	3	0	-0.500	-0.667	0.857	0.914	3.750	0.691	0.013	156	534	-2	-1	Error	2	-4	2	-3	-50
1	15	16	"PFN0884"	"N169_20"	4020	24610	150	87	90	20	72	73	14	50	26	0	125	126	20	111	114	19	37	14	0	1.071	1.200	1.000	0.915	3.666	0.810	0.139	156	566	29	33	0.100	15	14	18	15	-50
1	16	16	"PFN0889"	"N170_4"	4190	24630	110	296	299	67	72	73	13	100	100	0	210	216	44	113	115	16	100	100	0	2.309	2.204	2.293	2.286	1.472	2.315	0.715	80	364	321	330	1.207	224	97	227	103	0
1	17	16	"PFN0891"	"N171_3"	4390	24630	120	208	210	62	73	74	13	98	96	0	372	372	96	115	117	15	100	99	0	0.525	0.533	0.530	0.505	1.734	0.526	0.826	120	537	392	394	-0.929	135	257	137	257	0
1	18	16	"PFN0895"	"N173_3"	4590	24610	150	94	97	24	77	78	13	57	35	0	126	130	20	117	118	16	35	17	0	1.889	1.538	1.000	1.088	3.386	1.677	0.035	156	525	26	33	0.918	17	9	20	13	-50
1	19	16	"PFN0917"	"N177_5"	4780	24610	150	90	90	18	78	79	14	43	15	0	124	126	21	117	119	17	27	10	0	1.714	1.333	1.012	0.963	3.424	0.394	0.020	156	542	19	21	0.778	12	7	12	9	-50
1	20	16	"PFN0923"	"N181_1"	4960	24630	120	738	708	224	75	77	14	99	99	0	1188	1108	350	117	119	21	100	99	0	0.619	0.639	0.622	0.643	1.396	0.630	0.951	120	487	1734	1624	-0.692	663	1071	633	991	0
1	21	16	"PFN0925"	"N181_11"	5150	24640	120	2586	2455	848	74	76	14	100	100	0	2081	1897	564	118	120	20	100	100	0	1.280	1.338	1.359	1.289	1.390	1.368	0.956	120	522	4475	4160	0.356	2512	1963	2381	1779	0
1	22	16	"PFN0928"	"N181_17"	5340	24640	120	2286	2114	651	74	75	14	100	100	0	3910	3852	975	118	120	18	100	100	0	0.583	0.546	0.558	0.517	1.400	0.551	0.949	120	615	6004	5774	-0.778	2212	3792	2040	3734	0
1	1	17	"PFN0931"	"N181_21"	1350	24820	120	157	155	36	66	67	12	96	95	0	270	271	53	109	109	16	100	100	0	0.565	0.549	0.553	0.529	1.669	0.522	0.700	120	554	252	251	-0.823	91	161	89	162	0
1	2	17	"PFN0933"	"N181_25"	1540	24810	120	118	119	24	66	67	11	96	91	0	160	162	28	107	108	13	91	84	0	0.981	0.964	1.000	1.072	2.477	0.860	0.450	120	554	105	108	-0.027	52	53	53	55	0
1	3	17	"PFN0958"	"N187_1"	1740	24790	150	73	76	17	66	67	12	39	19	0	113	114	16	109	110	15	21	8	0	1.750	2.000	1.150	1.024	4.423	0.344	0.006	156	644	11	15	0.807	7	4	10	5	-50
1	4	17	"PFN0960"	"N187_5"	1930	24810	120	444	426	127	67	69	26	98	97	0	635	607	185	109	110	15	99	98	0	0.717	0.721	0.710	0.720	1.553	0.698	0.866	120	466	903	857	-0.480	377	526	359	498	0
1	5	17	"PFN0964"	"N189_3"	2120	24790	150	77	80	18	68	71	26	15	3	0	119	124	38	111	112	16	33	12	0	1.125	0.923	0.938	0.983	3.397	1.454	0.052	156	569	17	25	0.170	9	8	12	13	-50
1	6	17	"PFN0966"	"N189_6"	2300	24810	120	1369	1336	347	69	72	17	100	100	0	856	822	241	113	114	16	100	99	0	1.750	1.787	1.789	1.899	1.528	1.762	0.911	120	429	2043	1976	0.807	1300	743	1267	709	0
1	7	17	"PFN0969"	"N197_2"	2480	24820	120	3158	2925	990	70	72	14	100	100	0	2397	2267	694	110	111	15	100	100	0	1.350	1.324	1.348	1.316	1.455	1.354	0.926	120	458	5375	5012	0.433	3088	2287	2855	2157	0
1	8	17	"PFN0979"	"N243_1"	2680	24820	120	217	218	59	69	71	14	99	96	0	385	376	87	109	111	17	100	100	0	0.536	0.558	0.553	0.530	1.549	0.546	0.836	120	572	424	416	-0.899	148	276	149	267	0
1	9	17	"PFF1893"	"F8058_1"	2890	24800	80	206	222	86	70	72	16	100	98	0	239	248	92	107	111	21	94	86	0	1.030	1.078	1.041	1.202	1.810	1.001	0.804	52	321	268	293	0.043	136	132	152	141	0
1	10	17	"PFB0086"	"B312"	3070	24820	120	6968	6702	1803	77	86	47	100	100	0	7371	6787	2086	114	124	60	100	100	0	0.950	0.993	0.982	1.039	1.396	0.978	0.957	120	522	14148	13298	-0.075	6891	7257	6625	6673	0
1	11	17	"PFB0247"	"B619"	3270	24810	90	109	109	20	82	92	56	7	0	0	149	147	25	119	132	73	0	0	0	0.900	0.964	0.688	0.782	2.727	0.791	0.113	52	320	57	55	-0.152	27	30	27	28	0
1	12	17	"PFB0263"	"B648"	3450	24800	150	78	80	16	76	77	15	19	7	0	116	117	16	118	118	16	13	2	0	-1.000	-4.000	1.000	1.107	4.503	0.429	0.006	156	564	0	3	Error	2	-2	4	-1	-50
1	13	17	"PFB0272"	"B666"	3640	24820	120	123	126	32	75	76	15	89	77	0	142	142	24	117	117	15	61	37	0	1.920	2.040	2.000	2.162	2.776	2.036	0.269	120	453	73	76	0.941	48	25	51	25	0
1	14	17	"PFC0108"	"C322"	3830	24820	120	539	510	145	72	74	15	100	100	0	556	536	148	114	115	15	100	99	0	1.057	1.038	1.017	1.068	1.451	1.030	0.914	120	488	909	860	0.079	467	442	438	422	0
1	15	17	"PFA0055"	"A14801_28"	4030	24830	80	118	123	38	71	73	15	90	65	0	149	158	33	111	113	16	86	61	0	1.237	1.106	0.906	1.003	3.026	1.209	0.347	52	263	85	99	0.307	47	38	52	47	0
1	16	17	"PFA0082"	"A18792_10"	4200	24790	150	81	83	16	72	74	15	38	10	0	119	120	21	113	114	16	26	13	0	1.500	1.571	1.000	0.919	4.109	0.687	0.059	156	605	15	18	0.585	9	6	11	7	-50
1	17	17	"PFA0091"	"A18792_4"	4400	24820	100	237	236	67	76	79	16	98	96	0	486	485	139	118	120	19	100	100	0	0.438	0.436	0.424	0.419	1.714	0.412	0.799	80	406	529	527	-1.193	161	368	160	367	0
1	18	17	"PFA0097"	"A19747_2"	4590	24800	150	86	88	19	82	85	20	21	5	0	131	131	20	122	124	18	29	8	0	0.444	0.667	0.800	0.718	3.500	0.684	0.046	156	663	13	15	-1.170	4	9	6	9	-50
1	19	17	"PFA0173"	"A4732_13"	4780	24810	110	109	113	26	80	80	14	72	52	0	146	145	25	121	122	18	58	28	0	1.160	1.375	0.938	0.941	2.928	1.054	0.214	80	488	54	57	0.214	29	25	33	24	0
1	20	17	"PFA0219"	"A8784_10"	4970	24820	100	149	154	34	77	78	13	98	95	0	229	229	46	122	123	19	98	96	0	0.673	0.720	0.798	0.698	1.982	0.672	0.607	80	400	179	184	-0.572	72	107	77	107	0
1	21	17	"PFM0561"	"M44175_1"	5160	24820	110	3084	2891	614	74	78	31	100	100	0	1896	1850	351	119	124	53	100	100	0	1.694	1.627	1.583	1.625	1.242	1.646	0.933	80	481	4787	4548	0.760	3010	1777	2817	1731	0
1	22	17	"PFM0639"	"M46861_1"	5340	24820	100	116	120	18	71	74	32	81	21	0	144	145	20	112	117	52	18	0	0	1.406	1.485	1.500	1.528	2.210	1.362	0.256	80	456	77	82	0.492	45	32	49	33	0
1	1	18	"PFM0668"	"M48963_5"	1340	25000	120	311	313	76	65	66	11	100	100	0	705	688	187	108	109	17	99	99	0	0.412	0.428	0.418	0.450	1.618	0.408	0.901	120	534	843	828	-1.279	246	597	248	580	0
1	2	18	"PFM0751"	"M55156_1"	1550	25010	100	85	86	16	66	66	11	66	40	0	154	153	25	107	108	15	86	76	0	0.404	0.435	0.449	0.428	2.869	0.366	0.277	80	478	66	66	-1.307	19	47	20	46	0
1	3	18	"PFM0789"	"M57163_1"	1740	25000	110	235	237	62	66	67	12	100	100	0	284	282	56	108	110	15	98	98	0	0.960	0.983	0.988	0.983	1.529	0.985	0.771	80	475	345	345	-0.059	169	176	171	174	0
1	4	18	"PFM0887"	"M8047_1"	1920	25000	120	459	424	129	67	69	14	100	100	0	809	758	246	110	113	20	100	98	0	0.561	0.551	0.575	0.576	1.530	0.530	0.910	120	535	1091	1005	-0.834	392	699	357	648	0
1	5	18	"PFD0324"	"D37405_1"	2120	25000	120	157	162	43	70	71	15	98	95	0	163	164	33	113	116	21	78	61	0	1.740	1.804	1.744	1.900	1.949	1.749	0.583	120	510	137	143	0.799	87	50	92	51	0
1	6	18	"PFD0374"	"D42243_5"	2310	24990	150	76	78	14	71	74	32	5	0	0	121	125	29	116	118	19	29	9	0	1.000	0.778	0.514	0.619	3.831	2.914	0.118	156	548	10	16	0.000	5	5	7	9	-50
1	7	18	"PFD0381"	"D42873_1"	2500	24990	150	82	84	17	71	74	32	12	1	0	127	128	21	114	115	16	44	20	0	0.846	0.929	0.823	0.856	3.971	3.553	0.129	156	546	24	27	-0.241	11	13	13	14	-50
1	8	18	"PFD0391"	"D42954_8"	2680	25010	120	146	143	34	70	71	13	94	90	0	206	206	47	111	113	15	97	91	0	0.800	0.768	0.775	0.776	1.786	0.720	0.614	120	486	171	168	-0.322	76	95	73	95	0
1	9	18	"PFD0408"	"D47995_1"	2880	25010	120	1112	1002	288	72	73	14	100	100	0	1734	1584	431	113	119	54	100	99	0	0.642	0.632	0.639	0.629	1.386	0.625	0.924	120	545	2661	2401	-0.640	1040	1621	930	1471	0
1	10	18	"PFD0468"	"D53677_9"	3070	24990	150	79	81	16	76	82	43	2	0	0	130	135	30	116	127	75	5	0	0	0.214	0.263	0.469	0.523	3.723	0.217	0.040	156	569	17	24	-2.222	3	14	5	19	-50
1	11	18	"IMX067I"	"Y_IMX067I"	3260	24990	150	80	81	15	77	82	37	3	0	0	126	126	21	119	126	52	1	0	0	0.429	0.571	0.769	0.750	3.519	0.211	0.021	156	601	10	11	-1.222	3	7	4	7	-50
1	12	18	"IOX204I"	"Y_IOX204I"	3450	24990	150	71	73	13	76	77	14	8	1	0	114	115	18	120	121	18	8	1	0	0.833	0.600	0.727	0.828	3.544	0.277	0.013	156	577	-11	-8	-0.263	-5	-6	-3	-5	-50
1	13	18	"IDX437I"	"Y_IDX437I"	3640	24990	150	76	76	14	75	76	14	14	4	0	113	113	16	119	119	16	8	0	0	-0.167	-0.167	0.530	0.609	3.410	0.141	0.004	156	557	-5	-5	Error	1	-6	1	-6	-50
1	14	18	"ILX005I"	"Y_ILX005I"	3830	24990	150	75	76	15	72	74	17	16	4	0	114	117	19	116	117	16	17	5	0	-1.500	4.000	0.764	0.910	4.005	0.198	0.010	156	535	1	5	Error	3	-2	4	1	-50
1	15	18	"Z_1_10"	"Z_1_10"	4020	24990	150	72	72	13	71	74	18	8	0	0	111	114	19	113	115	16	19	6	0	-0.500	1.000	0.625	0.634	3.876	2.801	0.003	156	535	-1	2	Error	1	-2	1	1	-50
1	16	18	"Z_1_30"	"Z_1_30"	4210	24990	150	77	78	14	74	78	21	10	1	0	118	119	19	115	117	18	17	5	0	1.000	1.000	0.833	0.822	3.657	2.174	0.016	156	584	6	8	0.000	3	3	4	4	-50
1	17	18	"Z_2_70"	"Z_2_70"	4400	25010	130	30521	28357	6067	85	90	25	100	100	0	17796	17013	2926	125	128	28	100	100	0	1.722	1.674	1.716	1.657	1.245	1.685	0.946	120	583	48107	45160	0.784	30436	17671	28272	16888	0
1	18	18	"Z_2_90"	"Z_2_90"	4600	25010	120	43619	39885	12740	93	97	25	100	100	0	24608	22145	7024	129	132	27	100	100	0	1.778	1.807	1.823	1.876	1.531	1.833	0.942	120	518	68005	61808	0.830	43526	24479	39792	22016	0
1	19	18	"Z_3_10"	"Z_3_10"	4770	25010	110	446	444	99	88	90	21	100	100	0	325	327	60	127	128	20	100	100	0	1.808	1.780	1.791	1.791	1.409	1.824	0.841	80	412	556	556	0.854	358	198	356	200	0
1	20	18	"Z_3_30"	"Z_3_30"	4970	24990	150	97	99	22	80	82	15	50	27	0	134	135	22	123	123	18	33	12	0	1.545	1.583	1.088	1.091	3.331	1.142	0.067	156	700	28	31	0.628	17	11	19	12	-50
1	21	18	"Z_3_50"	"Z_3_50"	5160	25020	120	854	768	228	74	78	31	100	100	0	510	492	120	116	120	50	100	99	0	1.980	1.846	1.850	1.810	1.376	1.889	0.925	120	531	1174	1070	0.985	780	394	694	376	0
1	22	18	"Z_3_70"	"Z_3_70"	5350	25010	110	1965	1953	663	70	72	18	100	100	0	1178	1183	444	111	114	28	100	100	0	1.776	1.757	1.708	1.865	1.502	1.701	0.937	80	495	2962	2955	0.829	1895	1067	1883	1072	0
1	1	19	"Z_5_10"	"Z_5_10"	1360	25180	150	81	82	15	66	67	12	58	24	0	119	120	19	109	110	15	35	14	0	1.500	1.455	1.000	1.188	3.138	0.558	0.051	156	820	25	27	0.585	15	10	16	11	-50
1	2	19	"Z_5_30"	"Z_5_30"	1550	25200	110	105	106	18	68	68	12	96	68	0	170	171	29	111	112	16	95	82	0	0.627	0.633	0.567	0.628	2.236	0.531	0.326	80	434	96	98	-0.673	37	59	38	60	0
1	3	19	"Z_5_50"	"Z_5_50"	1730	25190	120	2756	2519	757	68	69	12	100	100	0	5575	4986	1383	113	114	16	100	100	0	0.492	0.503	0.508	0.501	1.341	0.500	0.951	120	573	8150	7324	-1.023	2688	5462	2451	4873	0
1	4	19	"Z_5_70"	"Z_5_70"	1930	25200	120	6863	6161	2309	71	73	16	100	100	0	13734	12580	3352	116	120	21	100	100	0	0.499	0.489	0.505	0.441	1.577	0.502	0.931	120	477	20410	18554	-1.004	6792	13618	6090	12464	0
1	5	19	"Z_5_90"	"Z_5_90"	2120	25190	120	14587	13461	4342	74	77	18	100	100	0	28329	25635	8228	120	124	23	100	100	0	0.514	0.525	0.535	0.533	1.367	0.515	0.945	120	531	42722	38902	-0.959	14513	28209	13387	25515	0
1	6	19	"Z_6_10"	"Z_6_10"	2310	25200	120	114	119	27	74	78	29	65	34	0	186	185	36	121	124	20	89	71	0	0.615	0.703	0.678	0.660	2.173	0.622	0.400	120	484	105	109	-0.700	40	65	45	64	0
1	7	19	"Z_7_50"	"Z_7_50"	2490	25200	120	292	276	84	73	76	33	95	91	0	621	589	152	116	118	17	100	100	0	0.434	0.429	0.415	0.403	1.490	0.431	0.877	120	553	724	676	-1.205	219	505	203	473	0
1	8	19	"Z_7_70"	"Z_7_70"	2680	25190	110	716	675	166	71	73	16	100	100	0	1458	1364	362	114	119	54	100	100	0	0.480	0.483	0.474	0.484	1.319	0.453	0.919	80	471	1989	1854	-1.059	645	1344	604	1250	0
1	9	19	"Z_7_90"	"Z_7_90"	2880	25200	120	1573	1472	497	74	85	55	99	98	0	3120	2979	740	117	137	106	100	100	0	0.499	0.488	0.499	0.456	1.485	0.499	0.934	120	448	4502	4260	-1.002	1499	3003	1398	2862	0
1	10	19	"Z_8_10"	"Z_8_10"	3070	25180	150	79	79	15	77	85	52	0	0	0	121	123	19	118	133	88	0	0	0	0.667	0.400	0.765	0.859	3.283	0.571	0.496	156	494	5	7	-0.585	2	3	2	5	-50
1	11	19	"Z_8_30"	"Z_8_30"	3250	25200	110	107	107	20	75	76	15	77	51	0	151	149	24	119	121	18	70	40	0	1.000	1.067	1.092	1.011	2.661	0.868	0.104	80	410	64	62	0.000	32	32	32	30	0
1	12	19	"Z_8_50"	"Z_8_50"	3450	25200	120	24090	21611	6251	76	78	17	100	100	0	20917	19093	4996	122	124	22	100	100	0	1.155	1.135	1.170	1.131	1.289	1.148	0.956	120	579	44809	40506	0.208	24014	20795	21535	18971	0
1	13	19	"PFA32032"	"oPFA32032"	3640	25200	110	105	109	20	76	78	18	80	37	0	136	136	22	122	123	23	28	6	0	2.071	2.357	1.739	1.872	3.159	0.678	0.104	80	471	43	47	1.051	29	14	33	14	0
1	14	19	"PFC0775"	"oPFC0775"	3830	25200	120	1629	1550	442	73	74	13	100	100	0	2191	2043	511	120	121	17	100	100	0	0.751	0.768	0.781	0.763	1.303	0.769	0.942	120	532	3627	3400	-0.412	1556	2071	1477	1923	0
1	15	19	"PFI17647"	"oPFI17647"	4020	25180	150	83	85	17	73	74	17	29	9	0	122	127	22	118	118	16	29	14	0	2.500	1.333	0.972	0.986	4.249	0.861	0.080	156	598	14	21	1.322	10	4	12	9	-50
1	16	19	"PFF72435"	"oPFF72435"	4220	25200	120	166	161	37	73	75	14	96	94	0	216	214	42	115	117	16	98	93	0	0.921	0.889	0.871	0.907	1.719	0.846	0.675	120	460	194	187	-0.119	93	101	88	99	0
1	17	19	"PFL0040"	"oPFL0040"	4400	25210	120	1503	1437	548	79	81	18	100	100	0	2414	2397	665	119	122	23	100	100	0	0.620	0.596	0.599	0.540	1.574	0.615	0.917	120	463	3719	3636	-0.689	1424	2295	1358	2278	0
1	18	19	"PFL0041"	"oPFL0041"	4600	25210	120	2074	2014	732	82	84	20	100	99	0	2888	2797	801	121	125	25	100	100	0	0.720	0.722	0.735	0.662	1.535	0.739	0.935	120	437	4759	4608	-0.474	1992	2767	1932	2676	0
1	19	19	"PFI17649"	"oPFI17649"	4780	25180	150	92	93	19	82	86	21	23	6	0	134	140	32	122	124	24	34	10	0	0.833	0.611	0.636	0.711	3.918	0.407	0.139	156	560	22	29	-0.263	10	12	11	18	-50
1	20	19	"PFJ12790"	"oPFJ12790"	4980	25210	120	523	534	164	76	78	14	100	100	0	560	564	148	119	119	16	100	100	0	1.014	1.029	1.012	1.017	1.296	1.026	0.913	120	476	888	903	0.019	447	441	458	445	0
1	21	19	"PFJ12792"	"oPFJ12792"	5170	25210	120	412	400	106	73	75	15	100	100	0	702	677	174	114	115	16	100	99	0	0.577	0.581	0.586	0.590	1.485	0.566	0.906	120	397	927	890	-0.795	339	588	327	563	0
1	22	19	"PFK12895"	"oPFK12895"	5350	25190	150	82	84	17	74	76	18	27	7	0	132	134	25	115	117	25	32	13	0	0.471	0.526	0.628	0.578	3.597	0.501	0.349	156	727	25	29	-1.087	8	17	10	19	-50
1	1	20	"PFF72440"	"oPFF72440"	1360	25380	130	2632	2507	778	66	68	13	100	100	0	4378	4186	1219	113	113	15	100	100	0	0.602	0.599	0.588	0.607	1.430	0.585	0.924	120	614	6831	6514	-0.733	2566	4265	2441	4073	0
1	2	20	"PFH0004"	"oPFH0004"	1550	25380	130	1163	1159	365	70	71	13	100	100	0	1117	1084	303	117	118	17	100	100	0	1.093	1.126	1.126	1.134	1.405	1.120	0.916	120	527	2093	2056	0.128	1093	1000	1089	967	0
1	3	20	"PFD66983"	"oPFD66983"	1740	25390	110	122	132	66	70	70	13	92	86	0	149	160	72	116	117	16	71	51	0	1.576	1.409	1.254	1.516	2.603	1.119	0.337	80	394	85	106	0.656	52	33	62	44	0
1	4	20	"PFBL B0087"	"oPFBLOB0087"	1920	25370	150	84	87	19	69	70	14	50	26	0	135	139	28	113	115	16	52	39	0	0.682	0.692	0.788	0.800	3.031	0.491	0.167	156	582	37	44	-0.553	15	22	18	26	-50
1	5	20	"PFBL B0089"	"oPFBLOB0089"	2120	25390	100	100	104	24	70	72	16	76	47	0	163	159	33	114	116	17	81	60	0	0.612	0.756	0.696	0.713	2.463	0.579	0.265	80	377	79	79	-0.708	30	49	34	45	0
1	6	20	"PFL0045"	"oPFL0045"	2290	25380	120	13906	13386	4301	75	77	17	100	100	0	4058	3815	1359	118	120	18	100	100	0	3.510	3.600	3.531	3.920	1.641	3.613	0.929	120	486	17771	17008	1.812	13831	3940	13311	3697	0
1	7	20	"PFF72441"	"oPFF72441"	2490	25400	100	134	139	31	76	78	16	93	85	0	142	143	24	117	118	16	65	35	0	2.320	2.423	2.261	2.509	2.529	2.863	0.224	80	411	83	89	1.214	58	25	63	26	0
1	8	20	"PFBL B0090"	"oPFBLOB0090"	2690	25390	120	841	808	246	75	77	19	100	100	0	1014	979	252	117	122	53	100	100	0	0.854	0.850	0.875	0.833	1.309	0.853	0.922	120	483	1663	1595	-0.228	766	897	733	862	0
1	9	20	"PFD66986"	"oPFD66986"	2870	25370	150	87	88	19	80	92	53	1	0	0	136	138	21	120	135	85	0	0	0	0.438	0.444	0.686	0.722	3.731	1.079	0.153	156	504	23	26	-1.193	7	16	8	18	-50
1	10	20	"PFL0049"	"oPFL0049"	3060	25370	150	76	77	13	82	93	53	0	0	0	125	125	18	122	134	72	0	0	0	-2.000	-1.667	0.875	0.865	3.443	0.651	0.623	156	474	-3	-2	Error	-6	3	-5	3	-50
1	11	20	"PFK12897"	"oPFK12897"	3250	25370	150	73	74	12	78	79	15	7	0	0	124	125	17	120	122	17	21	5	0	-1.250	-0.800	0.714	0.892	3.515	0.388	0.013	156	555	-1	1	Error	-5	4	-4	5	-50
1	12	20	"PFF72442"	"oPFF72442"	3450	25400	120	1246	1161	399	77	79	18	100	98	0	1397	1370	324	121	123	23	100	100	0	0.916	0.868	0.876	0.797	1.465	0.908	0.930	120	440	2445	2333	-0.126	1169	1276	1084	1249	0
1	13	20	"PFF72443"	"oPFF72443"	3630	25390	130	1171	1179	360	78	80	18	100	100	0	1271	1240	364	123	126	23	100	100	0	0.952	0.986	0.989	1.012	1.372	0.968	0.936	120	515	2241	2218	-0.071	1093	1148	1101	1117	0
1	14	20	"PFBL B0094"	"oPFBLOB0094"	3820	25400	120	5853	5588	1766	77	78	14	100	100	0	5985	5701	1608	125	125	17	100	100	0	0.986	0.988	1.023	0.982	1.381	0.999	0.944	120	502	11636	11087	-0.021	5776	5860	5511	5576	0
1	15	20	"PFH0026"	"oPFH0026"	4040	25370	120	188	192	47	74	74	12	100	98	0	279	279	55	121	122	16	100	99	0	0.722	0.747	0.751	0.733	1.552	0.734	0.762	120	548	272	276	-0.471	114	158	118	158	0
1	16	20	"PFD67003"	"oPFD67003"	4240	25370	120	292	284	82	72	73	13	100	98	0	992	960	254	116	118	16	100	100	0	0.251	0.251	0.249	0.239	1.441	0.246	0.872	120	432	1096	1056	-1.993	220	876	212	844	0
1	17	20	"PFM60515"	"oPFM60515"	4420	25370	110	127	128	24	70	72	13	97	87	0	149	152	25	112	115	19	75	48	0	1.541	1.450	1.439	1.594	2.250	1.302	0.338	80	380	94	98	0.623	57	37	58	40	0
1	18	20	"PFL0099"	"oPFL0099"	4610	25370	120	3985	3760	1223	72	75	18	100	100	0	7949	7417	1979	116	123	42	100	100	0	0.500	0.505	0.514	0.486	1.321	0.510	0.950	120	446	11746	10989	-1.001	3913	7833	3688	7301	0
1	19	20	"PFJ12808"	"oPFJ12808"	4790	25370	120	635	639	186	77	78	17	100	100	0	737	715	208	121	126	39	100	97	0	0.906	0.946	0.956	0.974	1.372	0.928	0.925	120	478	1174	1156	-0.143	558	616	562	594	0
1	20	20	"PFBL B0145"	"oPFBLOB0145"	5000	25370	120	998	993	323	76	78	14	100	100	0	781	756	202	119	119	18	100	100	0	1.393	1.440	1.454	1.414	1.341	1.472	0.924	120	452	1584	1554	0.478	922	662	917	637	0
1	21	20	"PFBL B0149"	"oPFBLOB0149"	5180	25370	130	207	205	56	75	76	14	98	95	0	431	419	92	116	117	16	100	99	0	0.419	0.429	0.427	0.405	1.480	0.424	0.829	120	455	447	433	-1.255	132	315	130	303	0
1	22	20	"PFI17700"	"oPFI17700"	5380	25370	130	982	936	327	73	74	13	100	100	0	1513	1385	479	115	115	16	100	100	0	0.650	0.680	0.696	0.697	1.530	0.667	0.909	120	601	2307	2133	-0.621	909	1398	863	1270	0
1	1	21	"PFI17702"	"oPFI17702"	1380	25550	120	2441	2442	952	66	68	13	100	100	0	2139	2128	678	111	112	16	100	100	0	1.171	1.178	1.187	1.130	1.496	1.217	0.939	120	572	4403	4393	0.228	2375	2028	2376	2017	0
1	2	21	"PFG0046"	"oPFG0046"	1580	25550	120	260	268	86	69	70	14	100	99	0	508	503	142	114	115	16	100	98	0	0.485	0.512	0.511	0.496	1.617	0.505	0.858	120	492	585	588	-1.045	191	394	199	389	0
1	3	21	"PFBL B0151"	"oPFBLOB0151"	1770	25550	120	464	459	148	67	68	13	100	100	0	914	885	263	113	113	15	100	100	0	0.496	0.508	0.508	0.505	1.472	0.499	0.898	120	411	1198	1164	-1.013	397	801	392	772	0
1	4	21	"PFG0047"	"oPFG0047"	1940	25560	120	161	160	41	67	68	13	100	95	0	319	313	63	109	111	18	100	100	0	0.448	0.456	0.439	0.425	1.608	0.444	0.760	120	439	304	297	-1.160	94	210	93	204	0
1	5	21	"PFD67004"	"oPFD67004"	2140	25560	120	356	355	117	68	69	13	100	99	0	641	654	190	109	112	18	100	100	0	0.541	0.527	0.518	0.501	1.442	0.524	0.896	120	472	820	832	-0.885	288	532	287	545	0
1	6	21	"PFL0107"	"oPFL0107"	2340	25560	120	219	209	64	70	71	14	95	95	0	441	435	124	113	114	16	100	100	0	0.454	0.432	0.422	0.412	1.628	0.422	0.828	120	458	477	461	-1.138	149	328	139	322	0
1	7	21	"PFM60519"	"oPFM60519"	2530	25560	120	1924	1876	738	73	75	16	100	100	0	1709	1645	521	115	116	16	100	100	0	1.161	1.178	1.200	1.127	1.419	1.228	0.930	120	394	3445	3333	0.216	1851	1594	1803	1530	0
1	8	21	"PFI17707"	"oPFI17707"	2710	25560	120	1668	1663	588	77	79	19	100	100	0	1010	985	298	119	119	15	100	100	0	1.786	1.831	1.851	1.791	1.445	1.884	0.914	120	393	2482	2452	0.836	1591	891	1586	866	0
1	9	21	"PFBL B0154"	"oPFBLOB0154"	2890	25560	120	27710	26883	8032	86	90	23	100	100	0	11660	11406	2841	124	125	18	100	100	0	2.395	2.375	2.443	2.329	1.308	2.462	0.943	120	432	39160	38079	1.260	27624	11536	26797	11282	0
1	10	21	"PFM60520"	"oPFM60520"	3080	25560	120	611	583	171	87	91	22	100	100	0	731	691	199	125	126	19	100	100	0	0.865	0.876	0.882	0.886	1.482	0.858	0.899	120	457	1130	1062	-0.210	524	606	496	566	0
1	11	21	"PFBL B0158"	"oPFBLOB0158"	3270	25560	120	4506	4456	1405	80	82	15	100	100	0	2369	2249	705	120	121	16	100	100	0	1.968	2.055	2.085	2.106	1.403	2.075	0.946	120	489	6675	6505	0.977	4426	2249	4376	2129	0
1	12	21	"PFI17709"	"oPFI17709"	3470	25560	130	4305	4103	1360	78	80	15	100	100	0	3312	3209	1083	121	123	21	100	100	0	1.325	1.303	1.279	1.345	1.475	1.275	0.937	120	461	7418	7113	0.406	4227	3191	4025	3088	0
1	13	21	"PFG0048"	"oPFG0048"	3670	25570	130	4611	4279	1488	80	82	16	100	100	0	8026	7935	2295	124	125	22	100	100	0	0.573	0.538	0.544	0.513	1.330	0.544	0.933	120	409	12433	12010	-0.802	4531	7902	4199	7811	0
1	14	21	"PFM60526"	"oPFM60526"	3840	25570	120	1780	1665	597	77	78	15	100	100	0	2342	2285	692	121	123	18	100	100	0	0.767	0.734	0.757	0.701	1.408	0.744	0.932	120	402	3924	3752	-0.383	1703	2221	1588	2164	0
1	15	21	"PFM60528"	"oPFM60528"	4040	25570	120	2368	2126	695	73	74	13	100	100	0	1165	1130	330	118	120	16	100	100	0	2.192	2.029	1.996	1.979	1.345	2.081	0.936	120	465	3342	3065	1.132	2295	1047	2053	1012	0
1	16	21	"PFL0111"	"oPFL0111"	4220	25570	120	298	292	91	70	72	13	100	95	0	393	394	122	115	117	16	99	97	0	0.820	0.796	0.796	0.801	1.629	0.767	0.851	120	398	506	501	-0.286	228	278	222	279	0
1	17	21	"E598_1c"	"E598_1c"	4370	25550	150	84	85	20	69	71	13	52	28	0	122	123	17	113	115	17	35	8	0	1.667	1.600	1.096	1.153	3.159	1.145	0.052	156	559	24	26	0.737	15	9	16	10	-50
1	18	21	"E598_1e"	"E598_1e"	4580	25570	150	78	79	15	70	72	17	28	3	0	114	113	19	114	117	35	4	0	0	100000.000	-9.000	1.059	1.041	3.980	0.647	0.023	156	575	8	8	16.610	8	0	9	-1	-50
1	19	21	"E598_1g"	"E598_1g"	4780	25570	150	74	76	13	73	75	17	15	1	0	111	111	18	119	121	35	1	0	0	-0.125	-0.375	0.515	0.574	3.489	0.339	0.018	156	588	-7	-5	Error	1	-8	3	-8	-50
1	20	21	"E598_1i"	"E598_1i"	4990	25570	120	11648	11649	3745	74	76	14	100	100	0	6212	5932	1751	119	120	18	100	100	0	1.900	1.991	2.012	1.981	1.363	2.039	0.949	120	445	17667	17388	0.926	11574	6093	11575	5813	0
1	21	21	"F48446_9a"	"F48446_9a"	5160	25570	150	83	85	17	73	74	15	36	12	0	120	118	20	116	117	17	23	3	0	2.500	6.000	0.939	1.002	3.240	0.647	0.028	156	501	14	14	1.322	10	4	12	2	-50
1	22	21	"F48446_9c"	"F48446_9c"	5350	25570	150	76	78	13	67	69	12	40	14	0	117	115	20	109	110	15	30	11	0	1.125	1.833	0.727	0.749	3.387	0.380	0.027	156	738	17	17	0.170	9	8	11	6	-50
1	1	22	"I12861_2g"	"I12861_2g"	1360	25740	110	81	83	20	63	64	12	62	40	0	122	125	33	106	106	14	55	38	0	1.125	1.053	0.769	0.807	3.098	0.531	0.115	80	586	34	39	0.170	18	16	20	19	0
1	2	22	"I12861_2i"	"I12861_2i"	1560	25750	110	116	112	25	63	65	12	91	83	0	152	155	26	108	109	14	92	76	0	1.205	1.043	1.046	1.022	2.762	1.083	0.369	80	503	97	96	0.268	53	44	49	47	0
1	3	22	"J512_2a"	"J512_2a"	1730	25750	150	67	69	13	65	66	12	24	5	0	108	109	16	108	109	15	15	5	0	100000.000	4.000	0.867	0.836	3.714	0.048	0.001	156	772	2	5	16.610	2	0	4	1	-50
1	4	22	"J512_2c"	"J512_2c"	1920	25750	150	65	68	13	64	65	12	19	7	0	107	107	18	107	109	18	9	3	0	100000.000	100000.000	0.778	0.734	3.536	0.157	0.010	156	727	1	4	16.610	1	0	4	0	-50
1	5	22	"J512_2e"	"J512_2e"	2110	25750	150	70	72	13	64	65	12	31	12	0	110	110	18	107	109	17	22	5	0	2.000	2.667	0.733	0.842	3.625	0.298	0.054	156	741	9	11	1.000	6	3	8	3	-50
1	6	22	"J512_2g"	"J512_2g"	2300	25750	150	71	72	14	65	66	11	32	13	0	110	110	17	107	108	15	25	4	0	2.000	2.333	0.972	0.812	3.062	0.090	0.002	156	771	9	10	1.000	6	3	7	3	-50
1	7	22	"M40872_8a"	"M40872_8a"	2510	25740	150	70	70	13	66	67	12	29	5	0	108	107	18	108	109	15	16	1	0	100000.000	-4.000	0.900	0.917	4.289	0.054	0.001	156	694	4	3	16.610	4	0	4	-1	-50
1	8	22	"M40872_8c"	"M40872_8c"	2680	25750	150	72	73	14	68	70	14	17	5	0	111	111	18	112	112	15	15	4	0	-4.000	-5.000	0.667	0.657	3.598	0.153	0.005	156	682	3	4	Error	4	-1	5	-1	-50
1	9	22	"M40872_8e"	"M40872_8e"	2870	25750	150	73	79	49	71	75	20	11	3	0	121	127	73	114	116	18	28	5	0	0.286	0.615	0.647	0.697	3.351	0.530	0.503	156	719	9	21	-1.807	2	7	8	13	-50
1	10	22	"M40872_8g"	"M40872_8g"	3060	25750	150	74	75	15	73	77	21	12	1	0	114	114	22	115	117	18	16	4	0	-1.000	-2.000	0.611	0.665	3.736	0.447	0.023	156	771	0	1	Error	1	-1	2	-1	-50
1	11	22	"M40872_8i"	"M40872_8i"	3260	25760	120	246	387	414	73	74	15	99	95	0	306	466	408	115	117	16	100	100	0	0.906	0.895	0.777	0.761	1.728	0.971	0.754	120	558	364	665	-0.143	173	191	314	351	0
1	12	22	"EMPTY"	"EMPTY"	3440	25750	150	118	131	57	71	73	14	75	61	0	158	173	67	115	116	18	60	53	0	1.093	1.034	1.036	1.065	2.618	0.884	0.629	156	748	90	118	0.128	47	43	60	58	-75
1	13	22	"EMPTY"	"EMPTY"	3630	25750	150	213	421	412	71	72	14	76	70	0	250	351	273	112	115	19	66	62	0	1.029	1.464	1.286	1.324	1.996	1.531	0.887	156	703	280	589	0.041	142	138	350	239	-75
1	14	22	"EMPTY"	"EMPTY"	3820	25750	150	116	168	124	67	69	14	66	58	0	148	206	121	110	112	17	69	53	0	1.289	1.052	0.980	1.002	2.554	1.030	0.836	156	683	87	197	0.367	49	38	101	96	-75
1	15	22	"EMPTY"	"EMPTY"	4010	25750	150	157	171	106	66	67	12	71	62	0	170	214	108	110	111	17	72	59	0	1.517	1.010	1.068	1.129	2.358	0.984	0.819	156	699	151	209	0.601	91	60	105	104	-75
1	16	22	"EMPTY"	"EMPTY"	4200	25760	150	178	307	312	67	67	12	77	66	0	186	322	282	111	112	15	69	62	0	1.480	1.137	1.131	1.184	2.240	1.117	0.915	156	700	186	451	0.566	111	75	240	211	-75
1	17	22	"EMPTY"	"EMPTY"	4390	25760	150	107	128	70	66	68	12	71	58	0	144	171	70	111	112	15	63	51	0	1.242	1.033	1.085	1.022	2.841	0.997	0.698	156	716	74	122	0.313	41	33	62	60	-75
1	18	22	"EMPTY"	"EMPTY"	4580	25760	150	106	116	51	66	67	12	69	55	0	149	154	47	108	109	15	67	54	0	0.976	1.087	0.996	0.983	2.364	1.080	0.598	156	719	81	96	-0.036	40	41	50	46	-75
1	19	22	"EMPTY"	"EMPTY"	4770	25760	150	64	65	11	66	67	12	14	3	0	105	107	15	108	108	15	12	2	0	0.667	1.000	0.703	0.759	3.253	0.129	0.003	156	711	-5	-2	-0.585	-2	-3	-1	-1	-75
1	20	22	"EMPTY"	"EMPTY"	4960	25760	150	68	68	11	66	67	12	17	1	0	106	108	14	110	110	14	13	2	0	-0.500	-1.000	0.875	0.752	3.159	0.193	0.004	156	707	-2	0	Error	2	-4	2	-2	-75
1	21	22	"EMPTY"	"EMPTY"	5150	25760	150	62	62	9	64	65	12	5	0	0	105	106	15	105	107	14	19	4	0	100000.000	-2.000	0.615	0.578	3.102	0.065	0.001	156	673	-2	-1	16.610	-2	0	-2	1	-75
1	22	22	"EMPTY"	"EMPTY"	5340	25760	150	62	62	9	62	64	11	11	1	0	99	100	13	102	104	27	1	0	0	0.000	0.000	0.500	0.563	3.009	0.024	0.000	156	879	-3	-2	Error	0	-3	0	-2	-75
2	1	1	"PFA0116"	"A23157_2"	6030	21850	150	500	513	179	68	70	13	100	100	0	894	903	298	107	109	16	100	100	0	0.549	0.559	0.554	0.552	1.269	0.554	0.931	156	891	1219	1241	-0.865	432	787	445	796	0
2	2	1	"PFA0048"	"A14801_13"	6210	21850	150	399	402	91	70	71	15	100	100	0	1577	1617	401	108	111	20	100	100	0	0.224	0.220	0.215	0.219	1.198	0.209	0.928	156	724	1798	1841	-2.159	329	1469	332	1509	0
2	3	1	"PFA0211"	"A8109_3"	6410	21850	150	2357	2151	1162	72	77	24	100	100	0	2066	2077	1036	114	118	30	100	100	0	1.171	1.059	1.043	1.019	1.409	1.052	0.937	156	741	4237	4042	0.227	2285	1952	2079	1963	0
2	4	1	"PFA0021"	"A11962_3"	6600	21850	150	493	461	128	73	78	24	100	100	0	278	276	56	115	119	30	97	94	0	2.577	2.410	2.496	2.440	1.414	2.509	0.791	156	677	583	549	1.366	420	163	388	161	0
2	5	1	"PFA0164"	"A3310_6"	6790	21860	160	391	375	106	71	75	50	99	94	0	619	586	155	109	111	16	100	100	0	0.627	0.637	0.627	0.626	1.343	0.628	0.924	208	740	830	781	-0.672	320	510	304	477	0
2	6	1	"PFA0033"	"A13725_2"	6970	21860	150	827	771	172	69	73	52	100	100	0	654	640	126	106	107	16	100	100	0	1.383	1.315	1.338	1.308	1.247	1.346	0.901	156	683	1306	1236	0.468	758	548	702	534	0
2	7	1	"PFB0041"	"B180"	7160	21860	150	1144	1119	359	67	68	13	100	100	0	865	884	250	104	106	16	100	100	0	1.415	1.349	1.345	1.343	1.282	1.363	0.948	156	731	1838	1832	0.501	1077	761	1052	780	0
2	8	1	"PFB0043"	"B186"	7350	21860	150	588	593	148	69	71	17	100	100	0	524	519	106	108	109	15	100	100	0	1.248	1.275	1.265	1.266	1.242	1.286	0.924	156	731	935	935	0.319	519	416	524	411	0
2	9	1	"PFB0048"	"B197"	7540	21860	150	2748	2677	623	73	80	42	100	100	0	1614	1542	363	112	126	113	99	99	0	1.781	1.821	1.820	1.856	1.262	1.811	0.962	156	715	4177	4034	0.833	2675	1502	2604	1430	0
2	10	1	"PFB0056"	"B218"	7730	21860	150	10870	11752	4080	78	92	93	100	100	0	23848	24875	7922	117	164	297	100	100	0	0.455	0.472	0.470	0.470	1.224	0.463	0.959	156	686	34523	36432	-1.137	10792	23731	11674	24758	0
2	11	1	"PFB0059"	"B241"	7910	21870	160	196	198	45	79	89	82	78	15	0	301	309	67	120	156	272	11	0	0	0.646	0.630	0.643	0.630	1.517	0.303	0.521	208	792	298	308	-0.629	117	181	119	189	0
2	12	1	"PFB0069"	"B270"	8110	21870	150	375	367	89	72	75	17	100	100	0	572	557	119	111	113	18	100	100	0	0.657	0.661	0.658	0.650	1.256	0.651	0.913	156	674	764	741	-0.605	303	461	295	446	0
2	13	1	"PFB0161"	"B471"	8300	21870	140	1013	1026	205	69	71	14	100	100	0	1084	1066	206	105	107	15	100	100	0	0.964	0.996	1.037	0.998	1.214	0.983	0.938	156	622	1923	1918	-0.053	944	979	957	961	0
2	14	1	"PFB0183"	"B508"	8490	21880	150	262	262	58	72	76	21	100	99	0	504	502	98	108	111	21	100	100	0	0.480	0.482	0.467	0.471	1.325	0.473	0.878	156	747	586	584	-1.060	190	396	190	394	0
2	15	1	"PFB0185"	"B511"	8680	21880	150	1139	1055	321	72	77	20	100	100	0	814	795	189	108	113	26	100	100	0	1.511	1.431	1.428	1.387	1.245	1.487	0.952	156	807	1773	1670	0.596	1067	706	983	687	0
2	16	1	"PFB0199"	"B537"	8880	21880	150	373	372	118	73	75	15	100	100	0	860	853	259	113	115	20	100	100	0	0.402	0.404	0.402	0.392	1.271	0.403	0.925	156	695	1047	1039	-1.316	300	747	299	740	0
2	17	1	"PFB0205"	"B549"	9040	21880	150	1061	1067	173	78	81	20	100	100	0	1056	1057	135	119	126	98	100	100	0	1.049	1.054	1.058	1.050	1.149	1.064	0.959	156	692	1920	1927	0.069	983	937	989	938	0
2	18	1	"PFB0211"	"B556"	9250	21880	150	15546	14437	4422	80	84	21	100	100	0	19074	17607	4927	119	123	23	100	100	0	0.816	0.821	0.831	0.809	1.158	0.830	0.964	156	732	34421	31845	-0.293	15466	18955	14357	17488	0
2	19	1	"PFC0047"	"C187"	9440	21880	150	1097	1033	307	82	109	341	92	83	0	2281	2122	605	124	158	402	98	94	0	0.471	0.476	0.471	0.469	1.192	0.510	0.749	156	687	3172	2949	-1.088	1015	2157	951	1998	0
2	20	1	"PFC0049"	"C191"	9620	21880	150	1367	1423	514	80	106	342	100	89	0	1508	1602	557	122	157	402	100	89	0	0.929	0.907	0.905	0.902	1.158	0.898	0.948	156	687	2673	2823	-0.107	1287	1386	1343	1480	0
2	21	1	"PFC0053"	"C199"	9810	21880	140	302	307	54	79	86	27	100	100	0	511	511	80	118	127	42	100	100	0	0.567	0.580	0.584	0.578	1.243	0.554	0.879	156	692	616	621	-0.817	223	393	228	393	0
2	22	1	"PFC0064"	"C230"	10020	21830	150	112	108	34	77	84	28	53	25	0	160	159	51	116	124	32	52	39	0	0.795	0.721	0.806	0.851	2.164	0.706	0.618	156	963	79	74	-0.330	35	44	31	43	-50
2	1	2	"PFC0067"	"C234"	6020	22060	150	2297	2263	520	72	82	143	100	100	0	2897	2891	492	110	113	26	100	100	0	0.798	0.788	0.794	0.776	1.194	0.800	0.947	156	750	5012	4972	-0.325	2225	2787	2191	2781	0
2	2	2	"PFC0074"	"C249"	6210	22060	150	260	253	52	76	79	19	100	100	0	396	402	78	114	117	21	100	100	0	0.652	0.615	0.615	0.612	1.355	0.586	0.819	156	525	466	465	-0.616	184	282	177	288	0
2	3	2	"PFK0421"	"Kn479_3"	6400	22060	150	337	330	73	80	85	26	100	100	0	681	670	130	118	124	31	100	100	0	0.456	0.453	0.443	0.443	1.281	0.448	0.888	156	535	820	802	-1.131	257	563	250	552	0
2	4	2	"PFK0499"	"Kn722_1"	6590	22060	150	617	603	155	88	94	29	100	100	0	558	577	130	124	131	32	100	100	0	1.219	1.137	1.141	1.118	1.317	1.144	0.876	156	491	963	968	0.286	529	434	515	453	0
2	5	2	"PFK0529"	"Kn862_1"	6780	22060	160	3646	3591	1900	89	130	658	97	82	0	1976	1957	945	123	128	35	100	99	0	1.920	1.909	1.923	1.943	1.685	1.979	0.938	208	470	5410	5336	0.941	3557	1853	3502	1834	0
2	6	2	"PFK0159"	"Kn1106_2"	6970	22070	130	162	165	26	80	91	66	74	5	0	228	230	38	116	120	23	100	98	0	0.732	0.746	0.741	0.749	1.544	1.569	0.230	120	455	194	199	-0.450	82	112	85	114	0
2	7	2	"PFK0179"	"Kn1255_4"	7160	22060	150	7729	8027	3305	77	81	20	100	100	0	3910	4052	1449	113	117	31	100	100	0	2.015	2.018	1.944	1.981	1.334	2.064	0.934	156	544	11449	11889	1.011	7652	3797	7950	3939	0
2	8	2	"PFK0266"	"Kn2144_2"	7350	22070	150	3845	3583	1188	76	79	23	100	100	0	1282	1190	289	109	114	32	100	100	0	3.213	3.244	3.204	3.125	1.282	3.454	0.936	156	497	4942	4588	1.684	3769	1173	3507	1081	0
2	9	2	"PFK1250"	"Ks8_1"	7540	22070	140	450	440	90	77	85	46	100	99	0	572	568	91	110	127	130	100	96	0	0.807	0.793	0.793	0.780	1.228	0.798	0.911	156	447	835	821	-0.309	373	462	363	458	0
2	10	2	"PFK0668"	"Ks13_2"	7710	22060	150	1420	1415	356	84	101	107	100	100	0	766	771	168	121	184	347	96	39	0	2.071	2.048	2.037	2.058	1.264	1.714	0.573	156	494	1981	1981	1.051	1336	645	1331	650	0
2	11	2	"PFK0833"	"Ks25_5"	7930	22070	140	197	195	45	81	91	92	69	6	0	343	345	65	121	160	305	9	0	0	0.523	0.509	0.502	0.486	1.500	0.500	0.792	156	506	338	338	-0.936	116	222	114	224	0
2	12	2	"PFK0849"	"Ks26_17"	8110	22070	150	502	505	117	77	80	18	100	100	0	496	494	90	114	117	22	100	100	0	1.113	1.126	1.107	1.112	1.289	1.139	0.878	156	475	807	808	0.154	425	382	428	380	0
2	13	2	"PFK0898"	"Ks31_1"	8290	22070	150	1005	964	267	81	85	20	100	100	0	853	833	193	117	119	20	100	100	0	1.255	1.233	1.253	1.215	1.295	1.239	0.918	156	427	1660	1599	0.328	924	736	883	716	0
2	14	2	"PFK0968"	"Ks42_6"	8460	22080	150	273	275	54	88	93	22	100	100	0	489	492	98	125	129	24	100	100	0	0.508	0.510	0.505	0.506	1.282	0.487	0.866	156	521	549	554	-0.976	185	364	187	367	0
2	15	2	"PFK1224"	"Ks83_19"	8690	22080	100	121	122	22	84	90	24	72	33	0	180	181	26	123	128	25	90	61	0	0.649	0.655	0.658	0.621	2.195	0.753	0.394	80	390	94	96	-0.623	37	57	38	58	0
2	16	2	"PFK1246"	"Ks89_2"	8870	22080	150	211	213	38	79	82	17	100	100	0	344	345	45	120	120	17	100	100	0	0.589	0.596	0.595	0.579	1.391	0.589	0.800	156	484	356	359	-0.763	132	224	134	225	0
2	17	2	"PFK1245"	"Ks89_10"	9060	22070	150	122	123	20	87	89	19	80	44	0	169	170	27	124	127	18	86	62	0	0.778	0.783	0.772	0.822	2.292	0.730	0.363	156	463	80	82	-0.363	35	45	36	46	-50
2	18	2	"PFK1268"	"Ks97_1"	9250	22080	150	638	607	148	89	94	59	100	98	0	520	503	99	127	129	20	100	100	0	1.397	1.378	1.383	1.362	1.246	1.434	0.870	156	462	942	894	0.482	549	393	518	376	0
2	19	2	"PFK0567"	"Ks101_10"	9430	22080	140	638	632	117	89	128	431	82	0	0	963	945	146	128	177	503	98	7	0	0.657	0.665	0.655	0.660	1.236	0.737	0.605	156	436	1384	1360	-0.605	549	835	543	817	0
2	20	2	"PFK0617"	"Ks117_4"	9620	22080	140	183	185	34	86	121	417	0	0	0	312	316	59	126	173	490	0	0	0	0.522	0.521	0.527	0.519	1.530	0.248	0.780	156	459	283	289	-0.939	97	186	99	190	0
2	21	2	"PFK0689"	"Ks157_11"	9800	22080	140	11307	11728	2300	92	96	22	100	100	0	6697	6584	1307	130	134	25	100	100	0	1.708	1.803	1.809	1.812	1.163	1.801	0.963	156	481	17782	18090	0.772	11215	6567	11636	6454	0
2	22	2	"PFK0731"	"Ks186_10"	10010	22080	160	65535	59059	12990	106	120	79	100	100	74	65535	56407	17007	146	163	79	100	100	68	1.001	1.048	1.001	1.146	1.615	1.017	0.963	208	910	130818	115214	0.001	65429	65389	58953	56261	0
2	1	3	"PFK0746"	"Ks202_1"	6010	22260	150	1380	1296	274	75	85	144	100	100	0	1908	1850	316	114	117	27	100	100	0	0.727	0.703	0.714	0.694	1.197	0.718	0.885	156	731	3099	2957	-0.459	1305	1794	1221	1736	0
2	2	3	"PFK0750"	"Ks202_4"	6200	22260	140	316	317	63	86	87	17	100	100	0	387	394	65	124	125	19	100	100	0	0.875	0.856	0.862	0.848	1.313	0.861	0.861	156	436	493	501	-0.193	230	263	231	270	0
2	3	3	"PFK0747"	"Ks202_10"	6380	22260	150	1654	1675	288	84	86	20	100	100	0	1716	1738	281	120	123	23	100	100	0	0.984	0.983	0.992	0.982	1.187	0.981	0.931	156	443	3166	3209	-0.024	1570	1596	1591	1618	0
2	4	3	"PFK0766"	"Ks212_4"	6570	22260	150	4481	4664	986	92	100	54	100	100	0	2020	2070	393	123	135	75	100	100	0	2.314	2.348	2.386	2.344	1.172	2.399	0.945	156	504	6286	6519	1.210	4389	1897	4572	1947	0
2	5	3	"PFA0029"	"A12706_1"	6780	22250	150	56065	51297	15220	106	221	1236	100	100	33	26832	28168	11002	132	166	179	100	100	0	2.096	1.826	1.804	1.896	1.352	1.762	0.897	156	446	82659	79227	1.068	55959	26700	51191	28036	0
2	6	3	"PFA0034"	"A13725_4"	6960	22260	150	2820	2875	619	99	215	1271	100	66	0	1987	1994	391	128	157	171	100	100	0	1.464	1.488	1.490	1.485	1.191	2.246	0.604	156	422	4580	4642	0.550	2721	1859	2776	1866	0
2	7	3	"PFA0036"	"A13725_6"	7160	22260	150	2304	2277	690	86	90	24	100	100	0	1585	1575	411	120	126	37	100	100	0	1.514	1.506	1.497	1.483	1.223	1.525	0.937	156	458	3683	3646	0.598	2218	1465	2191	1455	0
2	8	3	"PFA0038"	"A13725_9"	7350	22270	150	634	632	143	77	81	23	100	100	0	822	814	151	110	117	38	100	100	0	0.782	0.788	0.792	0.781	1.255	0.788	0.932	156	448	1269	1259	-0.354	557	712	555	704	0
2	9	3	"PFA0041"	"A14195_3"	7530	22250	150	131	133	26	76	80	20	92	71	0	152	152	23	110	115	24	80	39	0	1.310	1.357	1.333	1.422	2.302	1.283	0.436	156	439	97	99	0.389	55	42	57	42	-50
2	10	3	"PFA0043"	"A14263_1"	7730	22260	150	1691	1693	567	80	83	21	100	100	0	1059	1044	302	117	121	25	100	100	0	1.710	1.740	1.756	1.714	1.238	1.763	0.939	156	459	2553	2540	0.774	1611	942	1613	927	0
2	11	3	"PFA0063"	"A14801_9"	7910	22270	150	225	226	46	77	78	15	100	99	0	202	208	30	113	116	22	100	98	0	1.663	1.568	1.647	1.551	1.573	1.648	0.655	156	506	237	244	0.734	148	89	149	95	0
2	12	3	"PFA0065"	"A15774_2"	8120	22270	150	277	273	70	78	81	17	100	98	0	338	331	84	115	118	21	100	97	0	0.892	0.903	0.901	0.908	1.434	0.884	0.832	156	481	422	411	-0.164	199	223	195	216	0
2	13	3	"PFA0067"	"A16096_5"	8310	22270	140	248	242	55	88	90	19	98	94	0	307	299	54	126	128	20	98	96	0	0.884	0.890	0.872	0.868	1.476	0.906	0.792	156	393	341	327	-0.178	160	181	154	173	0
2	14	3	"PFA0071"	"A16972_1"	8490	22260	150	103	105	18	89	91	20	37	8	0	143	143	21	128	131	21	39	8	0	0.933	1.067	0.887	0.857	3.195	0.693	0.150	156	478	29	31	-0.100	14	15	16	15	-50
2	15	3	"PFA0073"	"A1700_2"	8680	22260	150	143	144	26	83	86	19	95	81	0	150	153	22	123	126	19	67	33	0	2.222	2.033	1.941	2.031	2.132	1.890	0.303	156	533	87	91	1.152	60	27	61	30	-50
2	16	3	"PFA0076"	"A1700_6"	8870	22270	150	248	256	52	83	85	18	100	100	0	457	460	89	122	123	17	100	100	0	0.493	0.512	0.510	0.505	1.328	0.503	0.850	156	503	500	511	-1.022	165	335	173	338	0
2	17	3	"PFA0109"	"A22053_4"	9060	22270	150	306	315	69	85	89	20	100	100	0	273	274	46	124	126	21	99	98	0	1.483	1.533	1.533	1.540	1.392	1.521	0.825	156	517	370	380	0.569	221	149	230	150	0
2	18	3	"PFA0112"	"A23157_12"	9250	22270	150	1091	1053	319	80	86	61	100	100	0	991	952	261	119	121	18	100	100	0	1.159	1.168	1.165	1.153	1.256	1.163	0.913	156	431	1883	1806	0.213	1011	872	973	833	0
2	19	3	"PFA0114"	"A23157_18"	9440	22270	150	914	955	280	76	81	58	100	99	0	2144	2234	602	116	118	16	100	100	0	0.413	0.415	0.419	0.408	1.225	0.409	0.936	156	469	2866	2997	-1.275	838	2028	879	2118	0
2	20	3	"PFA0117"	"A23157_8"	9630	22270	130	140	142	33	74	76	14	97	89	0	185	187	29	118	119	16	98	90	0	0.985	0.986	0.979	0.928	1.818	0.930	0.587	120	468	133	137	-0.022	66	67	68	69	0
2	21	3	"PFA0123"	"A24704_11"	9820	22280	150	255	249	61	80	85	21	99	94	0	518	509	127	123	128	25	100	100	0	0.443	0.438	0.435	0.423	1.377	0.434	0.838	156	525	570	555	-1.174	175	395	169	386	0
2	22	3	"PFA0126"	"A24704_6"	10010	22260	150	140	144	33	84	94	37	71	28	0	178	178	29	121	133	42	70	19	0	0.982	1.053	0.942	1.050	2.271	1.116	0.399	156	699	113	117	-0.026	56	57	60	57	-50
2	1	4	"PFA0154"	"A3310_10"	6020	22450	150	129	127	24	74	76	15	91	82	0	173	172	30	115	116	18	90	78	0	0.948	0.930	0.975	0.950	1.978	0.838	0.500	156	686	113	110	-0.077	55	58	53	57	0
2	2	4	"PFA0156"	"A3310_15"	6220	22450	150	371	367	82	83	85	17	100	100	0	602	600	137	124	125	18	100	100	0	0.603	0.597	0.608	0.596	1.219	0.572	0.901	156	425	766	760	-0.731	288	478	284	476	0
2	3	4	"PFA0159"	"A3310_22"	6400	22450	150	882	887	238	80	83	18	100	100	0	753	759	173	117	119	19	100	100	0	1.261	1.257	1.243	1.241	1.225	1.253	0.938	156	419	1438	1449	0.335	802	636	807	642	0
2	4	4	"PFA0162"	"A3310_32"	6600	22450	140	621	591	162	83	91	56	100	98	0	1335	1311	345	117	130	83	100	100	0	0.442	0.425	0.426	0.417	1.251	0.414	0.936	156	454	1756	1702	-1.179	538	1218	508	1194	0
2	5	4	"PFA0165"	"A3310_7"	6790	22460	150	265	264	78	88	208	1257	0	0	0	391	398	101	120	156	183	85	18	0	0.653	0.633	0.627	0.600	1.493	0.541	0.752	156	432	448	454	-0.615	177	271	176	278	0
2	6	4	"PFA0168"	"A3920_1"	6960	22440	150	128	130	21	86	199	1244	0	0	0	160	163	23	121	148	168	0	0	0	1.077	1.048	1.041	1.070	2.113	1.042	0.350	156	441	81	86	0.107	42	39	44	42	-50
2	7	4	"PFC0075"	"C25"	7150	22440	150	108	113	26	84	89	23	50	22	0	155	155	29	122	126	28	58	17	0	0.727	0.879	0.838	0.763	3.394	0.780	0.386	156	472	57	62	-0.459	24	33	29	33	-50
2	8	4	"PFC0079"	"C258"	7340	22460	150	297	302	64	78	82	22	100	100	0	335	336	55	115	121	28	100	100	0	0.995	1.014	1.000	0.996	1.310	1.008	0.883	156	478	439	445	-0.007	219	220	224	221	0
2	9	4	"PFC0082"	"C269"	7540	22460	140	248	245	58	76	79	17	100	98	0	467	462	96	113	115	19	100	100	0	0.486	0.484	0.491	0.465	1.384	0.476	0.867	156	452	526	518	-1.041	172	354	169	349	0
2	10	4	"PFC0085"	"C273"	7720	22440	150	118	117	28	77	80	18	75	55	0	148	147	24	113	117	22	69	36	0	1.171	1.176	1.103	1.004	2.411	1.076	0.328	156	439	76	74	0.228	41	35	40	34	-50
2	11	4	"PFC0087"	"C277"	7920	22460	150	609	624	143	74	76	15	100	100	0	800	827	185	109	112	18	100	100	0	0.774	0.766	0.755	0.767	1.228	0.754	0.927	156	462	1226	1268	-0.369	535	691	550	718	0
2	12	4	"PFC0090"	"C285"	8120	22460	140	1169	1136	271	76	78	14	100	100	0	994	975	213	112	115	16	100	100	0	1.239	1.228	1.253	1.220	1.217	1.232	0.936	156	418	1975	1923	0.309	1093	882	1060	863	0
2	13	4	"PFC0107"	"C321"	8300	22460	150	305	313	60	81	82	17	100	100	0	327	326	52	121	122	19	100	100	0	1.087	1.132	1.142	1.132	1.332	1.129	0.848	156	395	430	437	0.121	224	206	232	205	0
2	14	4	"PFC0110"	"C332"	8490	22460	140	253	256	44	79	81	17	100	100	0	479	478	75	118	120	20	100	100	0	0.482	0.492	0.494	0.486	1.315	0.471	0.846	156	438	535	537	-1.053	174	361	177	360	0
2	15	4	"PFC0112"	"C337"	8680	22470	150	149	148	27	79	81	15	96	92	0	269	265	48	118	120	20	98	96	0	0.464	0.469	0.469	0.470	1.805	0.441	0.662	156	425	221	216	-1.109	70	151	69	147	0
2	16	4	"PFC0114"	"C344"	8870	22460	150	182	179	36	83	87	22	99	92	0	242	243	35	124	126	24	100	98	0	0.839	0.807	0.805	0.783	1.583	0.777	0.673	156	533	217	215	-0.253	99	118	96	119	0
2	17	4	"PFC0116"	"C35"	9100	22460	100	126	126	26	83	90	25	77	41	0	159	161	26	125	129	23	72	35	0	1.265	1.194	1.203	1.186	2.759	1.116	0.295	80	372	77	79	0.339	43	34	43	36	0
2	18	4	"PFC0119"	"C354"	9260	22460	150	249	250	54	75	78	17	100	99	0	453	448	91	115	116	17	100	100	0	0.515	0.526	0.533	0.516	1.407	0.513	0.857	156	460	512	508	-0.958	174	338	175	333	0
2	19	4	"PFC0135"	"C394"	9440	22470	150	236	230	53	72	73	13	99	99	0	491	487	102	113	114	15	100	100	0	0.434	0.422	0.428	0.406	1.435	0.416	0.858	156	484	542	532	-1.205	164	378	158	374	0
2	20	4	"PFC0138"	"C41"	9640	22470	140	119	123	31	72	75	16	86	68	0	183	179	34	124	131	32	80	41	0	0.797	0.927	0.881	0.849	2.645	0.496	0.185	156	561	106	106	-0.328	47	59	51	55	0
2	21	4	"PFC0140"	"C413"	9840	22460	100	141	138	31	73	77	16	97	81	0	193	192	30	126	136	36	86	41	0	1.015	0.985	1.000	1.001	1.991	0.841	0.451	80	359	135	131	0.021	68	67	65	66	0
2	22	4	"PFC0142"	"C417"	10010	22470	150	348	344	95	72	74	15	100	100	0	490	478	100	111	113	18	100	100	0	0.728	0.741	0.750	0.714	1.318	0.751	0.913	156	749	655	639	-0.458	276	379	272	367	0
2	1	5	"PFC0144"	"C419"	6010	22640	150	287	287	48	71	73	14	100	100	0	614	611	89	113	115	17	100	100	0	0.431	0.434	0.433	0.429	1.273	0.419	0.887	156	743	717	714	-1.214	216	501	216	498	0
2	2	5	"PFC0147"	"C423"	6210	22640	150	646	639	160	82	84	18	100	100	0	879	873	198	126	126	18	100	100	0	0.749	0.746	0.757	0.739	1.238	0.740	0.919	156	446	1317	1304	-0.417	564	753	557	747	0
2	3	5	"PFC0161"	"C449"	6400	22640	140	215	216	51	84	93	47	94	78	0	183	181	31	127	132	45	61	13	0	2.339	2.444	2.515	2.648	1.881	2.174	0.442	156	410	187	186	1.226	131	56	132	54	0
2	4	5	"PFC0163"	"C453"	6590	22640	150	588	575	156	79	89	48	100	99	0	383	375	79	122	128	46	99	96	0	1.950	1.960	1.943	1.969	1.293	1.970	0.885	156	400	770	749	0.964	509	261	496	253	0
2	5	5	"PFC0165"	"C46"	6770	22640	150	3521	3459	798	76	79	24	100	100	0	2228	2190	510	115	117	19	100	100	0	1.630	1.630	1.644	1.639	1.204	1.618	0.950	156	396	5558	5458	0.705	3445	2113	3383	2075	0
2	6	5	"PFC0168"	"C472"	6970	22650	150	435	412	112	78	83	26	99	97	0	742	734	161	117	120	21	100	100	0	0.571	0.541	0.544	0.511	1.373	0.549	0.888	156	444	982	951	-0.808	357	625	334	617	0
2	7	5	"PFC0171"	"C489"	7160	22650	150	430	409	97	83	87	21	100	99	0	374	364	66	122	126	23	100	100	0	1.377	1.347	1.361	1.312	1.361	1.390	0.893	156	516	599	568	0.462	347	252	326	242	0
2	8	5	"PFC0174"	"C492"	7360	22640	130	130	134	35	79	81	18	87	66	0	166	166	30	117	120	19	84	66	0	1.041	1.122	1.081	1.102	2.423	1.148	0.396	120	459	100	104	0.058	51	49	55	49	0
2	9	5	"PFD0418"	"D49176_20"	7550	22640	150	1084	1055	183	77	79	15	100	100	0	1190	1170	164	115	118	17	100	100	0	0.937	0.927	0.932	0.921	1.181	0.937	0.945	156	483	2082	2033	-0.094	1007	1075	978	1055	0
2	10	5	"PFD0422"	"D49176_29"	7750	22640	140	137	137	26	76	77	16	95	87	0	161	158	36	111	113	18	82	62	0	1.220	1.298	1.217	1.271	2.333	1.056	0.460	156	462	111	108	0.287	61	50	61	47	0
2	11	5	"PFD0425"	"D49176_32"	7930	22650	140	455	438	105	72	74	14	100	100	0	478	476	94	107	108	15	100	100	0	1.032	0.992	0.992	0.976	1.271	1.006	0.925	156	453	754	735	0.046	383	371	366	369	0
2	12	5	"PFD0428"	"D49176_37"	8130	22640	140	143	143	30	74	75	13	94	91	0	201	203	41	109	110	15	97	95	0	0.750	0.734	0.758	0.742	1.870	0.685	0.626	156	407	161	163	-0.415	69	92	69	94	0
2	13	5	"PFD0431"	"D49176_44"	8310	22650	140	624	623	123	75	76	15	100	100	0	828	826	153	110	112	17	100	100	0	0.765	0.765	0.768	0.762	1.181	0.766	0.943	156	431	1267	1264	-0.387	549	718	548	716	0
2	14	5	"PFD0436"	"D49176_6"	8510	22650	150	4277	3938	905	74	76	15	100	100	0	3627	3438	563	108	111	17	100	100	0	1.194	1.160	1.186	1.137	1.198	1.200	0.954	156	449	7722	7194	0.256	4203	3519	3864	3330	0
2	15	5	"PFD0454"	"D51731_2"	8690	22650	140	256	257	54	75	76	14	100	100	0	322	312	57	112	115	20	100	98	0	0.862	0.910	0.916	0.909	1.414	0.899	0.836	156	350	391	382	-0.214	181	210	182	200	0
2	16	5	"PFD0463"	"D53677_1"	8860	22650	140	146	147	25	76	77	16	100	95	0	177	178	27	114	117	21	94	79	0	1.111	1.109	1.130	1.161	1.844	1.044	0.477	156	439	133	135	0.152	70	63	71	64	0
2	17	5	"PFD0467"	"D53677_8"	9050	22650	140	125	126	23	77	82	21	87	57	0	158	157	23	117	121	23	80	37	0	1.171	1.225	1.165	1.241	2.339	1.067	0.390	156	574	89	89	0.227	48	41	49	40	0
2	18	5	"PFD0471"	"D54177_1"	9240	22650	140	149	148	26	73	75	15	100	97	0	186	192	29	111	114	19	100	94	0	1.013	0.926	1.000	0.931	1.609	0.913	0.624	156	494	151	156	0.019	76	75	75	81	0
2	19	5	"PFD0474"	"D54346_3"	9450	22660	150	381	365	100	71	72	13	99	98	0	432	433	103	109	110	15	100	100	0	0.960	0.907	0.905	0.892	1.372	0.916	0.899	156	487	633	618	-0.059	310	323	294	324	0
2	20	5	"PFD0478"	"D56259_1"	9640	22660	140	354	338	90	71	72	13	100	99	0	747	725	177	120	126	34	100	100	0	0.451	0.441	0.455	0.429	1.318	0.438	0.911	156	471	910	872	-1.148	283	627	267	605	0
2	21	5	"PFD0512"	"D6287_18"	9830	22660	130	135	137	27	70	72	14	100	93	0	170	173	30	118	126	34	75	28	0	1.250	1.218	1.304	1.309	1.813	1.102	0.513	120	462	117	122	0.322	65	52	67	55	0
2	22	5	"PFD0515"	"D6287_22"	10000	22660	150	879	893	222	68	70	12	100	100	0	1255	1279	284	108	109	14	100	100	0	0.707	0.705	0.708	0.698	1.196	0.701	0.942	156	686	1958	1996	-0.500	811	1147	825	1171	0
2	1	6	"PFD0519"	"D6287_3"	6030	22840	150	126	129	29	73	75	15	94	80	0	174	173	33	114	116	17	91	78	0	0.883	0.949	0.896	0.938	2.112	0.870	0.480	156	654	113	115	-0.179	53	60	56	59	0
2	2	6	"PFD0521"	"D6287_31"	6210	22830	140	484	490	99	82	83	15	100	100	0	952	941	179	123	125	18	100	100	0	0.485	0.499	0.508	0.497	1.288	0.482	0.886	156	436	1231	1226	-1.044	402	829	408	818	0
2	3	6	"PFD0525"	"D6287_49"	6400	22830	150	4138	4038	1071	85	93	46	100	100	0	2332	2230	597	127	133	44	100	100	0	1.838	1.880	1.885	1.892	1.238	1.878	0.948	156	428	6258	6056	0.878	4053	2205	3953	2103	0
2	4	6	"PFD0527"	"D6287_53"	6580	22830	150	422	420	66	83	92	46	100	100	0	427	432	78	123	130	44	100	98	0	1.115	1.091	1.118	1.109	1.269	1.051	0.867	156	417	643	646	0.157	339	304	337	309	0
2	5	6	"PFD0563"	"D65980_2"	6770	22830	140	182	181	30	78	80	20	100	97	0	208	209	32	115	117	20	100	96	0	1.118	1.096	1.057	1.110	1.568	1.048	0.667	156	446	197	197	0.161	104	93	103	94	0
2	6	6	"PFD0569"	"D6681_10"	6960	22820	150	127	127	25	80	86	28	78	31	0	160	158	32	118	121	24	71	38	0	1.119	1.175	1.024	1.099	2.374	0.947	0.434	156	447	89	87	0.162	47	42	47	40	-50
2	7	6	"PFD0572"	"D6681_3"	7150	22840	140	472	460	76	84	88	22	100	100	0	476	469	67	122	125	21	100	100	0	1.096	1.084	1.088	1.079	1.228	1.092	0.905	156	453	742	723	0.132	388	354	376	347	0
2	8	6	"PFD0575"	"D66953_1"	7350	22840	140	127	127	26	78	80	17	86	69	0	166	166	25	117	119	17	91	72	0	1.000	1.000	1.018	0.984	2.142	1.037	0.424	156	492	98	98	0.000	49	49	49	49	0
2	9	6	"PFD0579"	"D7726_1"	7530	22840	140	360	357	61	75	76	15	100	100	0	426	430	77	114	115	17	100	100	0	0.913	0.892	0.904	0.902	1.288	0.887	0.887	156	460	597	598	-0.131	285	312	282	316	0
2	10	6	"PFD0583"	"D8137_1"	7720	22840	140	2414	2311	471	73	74	13	100	100	0	1870	1836	310	110	111	15	100	100	0	1.330	1.297	1.346	1.282	1.216	1.320	0.946	156	474	4101	3964	0.412	2341	1760	2238	1726	0
2	11	6	"PFE0587"	"E6125_5"	7920	22840	140	404	400	99	70	72	12	100	100	0	394	404	82	106	107	14	100	100	0	1.160	1.107	1.127	1.090	1.336	1.122	0.904	156	478	622	628	0.214	334	288	330	298	0
2	12	6	"PFE0589"	"E6662_1"	8110	22840	140	282	289	73	72	73	15	100	99	0	538	554	123	107	108	15	100	100	0	0.487	0.485	0.497	0.473	1.323	0.482	0.895	156	437	641	664	-1.037	210	431	217	447	0
2	13	6	"PFE0591"	"E679_1"	8290	22840	150	7010	7002	1517	76	78	17	100	100	0	4227	4133	870	111	114	18	100	100	0	1.685	1.722	1.732	1.732	1.199	1.731	0.957	156	442	11050	10948	0.752	6934	4116	6926	4022	0
2	14	6	"PFE0593"	"E679_4"	8500	22840	130	162	162	25	77	78	15	100	99	0	189	192	28	113	116	18	100	95	0	1.118	1.076	1.138	1.097	1.646	1.054	0.617	120	450	161	164	0.161	85	76	85	79	0
2	15	6	"PFE0596"	"E6820_1"	8680	22840	150	367	358	84	78	79	15	100	100	0	747	724	173	117	119	18	100	100	0	0.459	0.461	0.462	0.459	1.309	0.439	0.894	156	444	919	887	-1.124	289	630	280	607	0
2	16	6	"PFE0601"	"E70_3"	8850	22840	130	137	136	23	77	78	14	99	89	0	181	183	28	116	118	17	98	90	0	0.923	0.881	0.928	0.881	1.949	0.829	0.476	120	475	125	126	-0.115	60	65	59	67	0
2	17	6	"PFE0626"	"E8167_12"	9050	22850	110	114	115	19	75	78	17	91	62	0	154	157	23	113	117	22	85	43	0	0.951	0.909	1.023	0.988	2.222	0.804	0.362	80	458	80	84	-0.072	39	41	40	44	0
2	18	6	"PFE0628"	"E8167_2"	9240	22830	120	114	113	20	72	76	16	87	65	0	142	146	23	108	112	21	75	37	0	1.235	1.079	1.145	1.184	2.390	0.918	0.365	120	511	76	79	0.305	42	34	41	38	0
2	19	6	"PFE0632"	"E8314_4"	9440	22850	140	124	123	22	71	72	12	98	90	0	156	157	24	106	108	16	94	80	0	1.060	1.020	1.017	1.024	1.803	0.954	0.491	156	521	103	103	0.084	53	50	52	51	0
2	20	6	"PFE0634"	"E832_1"	9640	22850	150	335	320	87	70	71	12	100	99	0	395	380	90	106	108	15	100	98	0	0.917	0.912	0.909	0.899	1.407	0.924	0.910	156	418	554	524	-0.125	265	289	250	274	0
2	21	6	"PFE0638"	"E84_1"	9810	22850	140	2282	2234	615	70	70	13	100	100	0	1634	1586	336	108	108	14	100	100	0	1.450	1.464	1.479	1.428	1.262	1.512	0.954	156	406	3738	3642	0.536	2212	1526	2164	1478	0
2	22	6	"PFE0645"	"E886_1"	10010	22850	140	134	135	31	70	71	13	94	89	0	159	156	30	109	110	15	85	76	0	1.280	1.383	1.255	1.331	1.984	1.234	0.555	156	647	114	112	0.356	64	50	65	47	0
2	1	7	"PFF0003"	"F10044_2"	6010	23020	150	1191	1220	340	72	73	15	100	100	0	1013	1016	282	112	113	16	100	100	0	1.242	1.270	1.293	1.284	1.249	1.253	0.941	156	675	2020	2052	0.313	1119	901	1148	904	0
2	2	7	"PFF0005"	"F10154_1"	6210	23030	150	191	266	899	80	81	14	97	94	0	278	288	164	119	121	17	95	94	0	0.698	1.101	0.659	0.721	1.919	5.149	0.764	156	417	270	355	-0.518	111	159	186	169	0
2	3	7	"PFF0010"	"F1021_1"	6400	23020	140	587	565	121	78	79	15	100	100	0	1210	1168	243	120	121	16	100	100	0	0.467	0.465	0.460	0.461	1.257	0.456	0.935	156	434	1599	1535	-1.099	509	1090	487	1048	0
2	4	7	"PFF0012"	"F1021_3"	6590	23030	140	1217	1191	299	76	79	18	100	100	0	2772	2785	506	117	118	17	100	100	0	0.430	0.418	0.426	0.404	1.287	0.422	0.939	156	413	3796	3783	-1.218	1141	2655	1115	2668	0
2	5	7	"PFF0016"	"F10318_1"	6770	23030	150	287	294	60	74	77	18	100	100	0	615	622	89	112	114	18	100	100	0	0.423	0.431	0.425	0.421	1.254	0.432	0.885	156	476	716	730	-1.240	213	503	220	510	0
2	6	7	"PFF0020"	"F10626_1"	6970	23030	140	674	653	179	76	81	21	100	100	0	669	667	141	116	119	22	100	100	0	1.081	1.047	1.049	1.022	1.271	1.083	0.931	156	466	1151	1128	0.113	598	553	577	551	0
2	7	7	"PFF0043"	"F11007_3"	7140	23030	140	141	143	24	82	86	20	96	78	0	204	207	38	123	126	21	98	91	0	0.728	0.726	0.712	0.724	1.877	0.638	0.457	156	433	140	145	-0.457	59	81	61	84	0
2	8	7	"PFF0046"	"F11089_1"	7340	23030	150	719	698	119	78	79	15	100	100	0	759	753	143	118	120	19	100	100	0	1.000	0.976	0.977	0.988	1.216	0.964	0.933	156	463	1282	1255	0.000	641	641	620	635	0
2	9	7	"PFF0054"	"F11484_1"	7540	23030	150	255	253	55	73	74	13	100	100	0	676	649	140	113	114	16	100	100	0	0.323	0.336	0.331	0.328	1.306	0.326	0.871	156	436	745	716	-1.629	182	563	180	536	0
2	10	7	"PFF0057"	"F1150_5"	7730	23030	150	148	147	29	71	73	12	98	96	0	191	192	35	109	110	14	97	94	0	0.939	0.916	0.928	0.940	1.769	0.867	0.613	156	437	159	159	-0.091	77	82	76	83	0
2	11	7	"PFF0059"	"F11570_1"	7920	23040	140	541	522	134	69	71	12	100	99	0	876	858	164	105	108	14	100	100	0	0.612	0.602	0.603	0.576	1.361	0.612	0.927	156	425	1243	1206	-0.708	472	771	453	753	0
2	12	7	"PFF0063"	"F11624_1"	8110	23040	150	335	315	84	74	77	17	100	100	0	489	480	117	111	115	19	100	100	0	0.690	0.653	0.648	0.639	1.419	0.649	0.870	156	457	639	610	-0.534	261	378	241	369	0
2	13	7	"PFF0697"	"F3247_2"	8310	23000	150	123	166	111	81	83	21	71	50	0	164	192	89	122	125	25	62	44	0	1.000	1.214	1.119	1.106	2.572	1.231	0.738	156	477	84	155	0.000	42	42	85	70	-50
2	14	7	"PFF0700"	"F32494_1"	8480	23030	140	4973	4812	829	81	83	21	100	100	0	4489	4297	879	123	128	29	100	100	0	1.120	1.133	1.134	1.160	1.260	1.118	0.962	156	464	9258	8905	0.164	4892	4366	4731	4174	0
2	15	7	"PFF0702"	"F3277_1"	8680	23040	140	704	702	250	82	84	19	100	100	0	1044	1076	337	121	125	24	100	100	0	0.674	0.649	0.647	0.631	1.327	0.659	0.905	156	462	1545	1575	-0.569	622	923	620	955	0
2	16	7	"PFF0706"	"F32922_1"	8870	23040	150	455	434	114	77	79	14	100	100	0	545	530	126	118	119	16	100	100	0	0.885	0.867	0.874	0.862	1.330	0.857	0.896	156	499	805	769	-0.176	378	427	357	412	0
2	17	7	"PFF0708"	"F33056_1"	9060	23040	140	444	415	118	72	74	14	100	99	0	978	922	242	110	113	18	100	100	0	0.429	0.422	0.422	0.405	1.377	0.418	0.925	156	557	1240	1155	-1.222	372	868	343	812	0
2	18	7	"PFF0711"	"F33107_1"	9250	23040	120	111	111	18	70	72	12	95	80	0	146	147	19	106	108	15	90	71	0	1.025	1.000	1.024	1.013	2.169	0.903	0.390	120	509	81	82	0.036	41	40	41	41	0
2	19	7	"PFF0740"	"F34425_1"	9450	23040	140	553	522	153	71	73	13	100	100	0	644	621	140	105	107	16	100	100	0	0.894	0.874	0.879	0.837	1.335	0.899	0.922	156	528	1021	967	-0.161	482	539	451	516	0
2	20	7	"PFF0742"	"F34449_1"	9640	23040	140	129	125	27	70	71	13	91	85	0	180	176	31	105	106	13	94	90	0	0.787	0.775	0.727	0.755	1.918	0.759	0.614	156	397	134	126	-0.346	59	75	55	71	0
2	21	7	"PFF0744"	"F34605_1"	9820	23040	140	335	330	78	69	70	12	100	100	0	391	385	70	106	106	13	100	99	0	0.933	0.935	0.917	0.922	1.337	0.939	0.899	156	396	551	540	-0.100	266	285	261	279	0
2	22	7	"PFF0749"	"F34859_1"	10010	23040	140	157	155	28	71	72	13	98	96	0	174	176	25	109	111	16	97	94	0	1.323	1.254	1.317	1.299	1.702	1.266	0.643	156	634	151	151	0.404	86	65	84	67	0
2	1	8	"PFF0757"	"F35105_1"	6010	23210	140	210	212	44	74	75	15	99	99	0	396	399	67	114	116	17	100	100	0	0.482	0.484	0.483	0.467	1.450	0.478	0.827	156	614	418	423	-1.052	136	282	138	285	0
2	2	8	"PFF0759"	"F35197_1"	6200	23210	160	2397	2303	653	82	83	14	100	100	0	2952	2832	868	122	123	17	100	100	0	0.818	0.820	0.823	0.848	1.440	0.807	0.956	208	461	5145	4931	-0.290	2315	2830	2221	2710	0
2	3	8	"PFF0791"	"F35823_1"	6400	23220	150	173	175	39	77	79	15	98	95	0	281	278	56	121	123	16	99	98	0	0.600	0.624	0.612	0.605	1.489	0.604	0.749	156	436	256	255	-0.737	96	160	98	157	0
2	4	8	"PFF0796"	"F36083_1"	6590	23220	140	457	448	96	74	76	17	100	100	0	799	798	149	118	119	18	100	100	0	0.562	0.550	0.548	0.543	1.310	0.537	0.893	156	364	1064	1054	-0.830	383	681	374	680	0
2	5	8	"PFF0798"	"F36120_1"	6760	23220	140	178	182	39	71	73	16	97	96	0	333	333	58	113	115	18	100	100	0	0.486	0.505	0.490	0.478	1.579	0.488	0.756	156	407	327	331	-1.040	107	220	111	220	0
2	6	8	"PFF0804"	"F36356_4"	6970	23220	140	471	457	133	74	77	16	100	99	0	1441	1449	367	117	119	18	100	100	0	0.300	0.288	0.291	0.274	1.339	0.283	0.921	156	455	1721	1715	-1.738	397	1324	383	1332	0
2	7	8	"PFF0808"	"F36374_1"	7160	23220	140	1137	1086	277	81	83	16	100	100	0	1259	1216	285	124	126	20	100	100	0	0.930	0.920	0.938	0.906	1.264	0.919	0.930	156	434	2191	2097	-0.104	1056	1135	1005	1092	0
2	8	8	"PFF0813"	"F36383_1"	7350	23220	140	310	316	71	77	79	18	99	99	0	607	613	116	117	119	20	100	100	0	0.476	0.482	0.482	0.469	1.352	0.477	0.882	156	461	723	735	-1.072	233	490	239	496	0
2	9	8	"PFF0836"	"F37362_1"	7540	23220	140	2523	2405	682	73	74	16	100	100	0	1252	1221	277	110	111	17	100	100	0	2.145	2.099	2.180	2.053	1.258	2.177	0.936	156	464	3592	3443	1.101	2450	1142	2332	1111	0
2	10	8	"PFF0842"	"F37536_1"	7730	23220	140	185	182	40	73	74	14	99	98	0	286	278	61	109	111	17	98	97	0	0.633	0.645	0.639	0.642	1.591	0.619	0.826	156	439	289	278	-0.660	112	177	109	169	0
2	11	8	"PFF0844"	"F37871_2"	7920	23220	140	352	349	83	72	73	14	100	100	0	625	600	149	111	112	17	100	100	0	0.545	0.566	0.563	0.568	1.353	0.545	0.897	156	421	794	766	-0.876	280	514	277	489	0
2	12	8	"PFF0850"	"F38025_1"	8110	23220	140	584	548	132	77	79	17	100	100	0	902	866	234	118	119	17	100	100	0	0.647	0.630	0.620	0.636	1.319	0.605	0.931	156	451	1291	1219	-0.629	507	784	471	748	0
2	13	8	"PFF0854"	"F38531_3"	8300	23230	140	155	154	34	81	84	21	92	82	0	226	218	47	122	125	24	92	85	0	0.712	0.760	0.732	0.717	1.741	0.728	0.649	156	503	178	169	-0.491	74	104	73	96	0
2	14	8	"PFF0857"	"F38658_1"	8490	23220	150	1219	1117	325	78	83	26	100	100	0	801	744	204	121	126	31	99	99	0	1.678	1.668	1.651	1.677	1.272	1.654	0.947	156	476	1821	1662	0.747	1141	680	1039	623	0
2	15	8	"PFF1501"	"F59165_1"	8680	23230	140	374	370	83	80	84	23	100	100	0	489	484	94	119	123	26	100	100	0	0.795	0.795	0.800	0.779	1.312	0.798	0.894	156	437	664	655	-0.332	294	370	290	365	0
2	16	8	"PFF1503"	"F59212_1"	8870	23230	140	1151	1091	327	77	80	17	100	100	0	786	755	184	116	117	17	100	100	0	1.603	1.587	1.579	1.545	1.314	1.633	0.935	156	444	1744	1653	0.681	1074	670	1014	639	0
2	17	8	"PFF1507"	"F59325_1"	9060	23230	140	163	163	34	72	89	175	0	0	0	312	304	63	110	131	235	26	0	0	0.450	0.469	0.456	0.462	1.573	0.708	0.954	156	496	293	285	-1.150	91	202	91	194	0
2	18	8	"PFF1515"	"F59681_5"	9260	23230	130	122	123	24	69	74	60	38	0	0	148	148	25	105	109	79	8	0	0	1.233	1.256	1.092	1.319	2.446	1.145	0.458	120	551	96	97	0.302	53	43	54	43	0
2	19	8	"PFF1523"	"F60089_1"	9460	23240	120	104	102	19	69	71	13	83	61	0	139	139	27	104	106	14	75	61	0	1.000	0.943	0.977	0.968	2.768	0.614	0.284	120	423	70	68	0.000	35	35	33	35	0
2	20	8	"PFF1525"	"F60196_1"	9630	23230	140	121	123	26	69	70	12	92	89	0	156	154	28	105	106	13	91	83	0	1.020	1.102	1.000	1.060	2.005	1.057	0.489	156	450	103	103	0.028	52	51	54	49	0
2	21	8	"PFF1565"	"F62141_1"	9820	23230	140	4471	4368	1074	68	70	12	100	100	0	2226	2228	449	106	107	14	100	100	0	2.077	2.026	2.044	1.988	1.215	2.072	0.962	156	474	6523	6422	1.054	4403	2120	4300	2122	0
2	22	8	"PFF1569"	"F62233_2"	10010	23230	140	446	432	97	72	72	12	100	100	0	236	236	43	111	112	17	98	97	0	2.992	2.880	2.911	2.929	1.351	2.936	0.843	156	667	499	485	1.581	374	125	360	125	0
2	1	9	"PFF1573"	"F62329_1"	6010	23410	140	146	147	26	76	76	14	100	95	0	178	178	28	118	119	17	92	80	0	1.167	1.183	1.137	1.233	1.884	1.109	0.484	156	637	130	131	0.222	70	60	71	60	0
2	2	9	"PFF1576"	"F62396_2"	6200	23410	140	169	170	31	81	82	14	100	98	0	279	282	42	125	125	17	100	100	0	0.571	0.567	0.576	0.545	1.567	0.545	0.702	156	462	242	246	-0.807	88	154	89	157	0
2	3	9	"PFF1579"	"F62610_1"	6400	23410	140	316	311	70	81	83	15	100	100	0	466	459	108	126	127	17	100	100	0	0.691	0.691	0.702	0.693	1.385	0.658	0.856	156	459	575	563	-0.533	235	340	230	333	0
2	4	9	"PFF1581"	"F62610_13"	6580	23410	150	396	405	79	79	81	15	100	100	0	604	595	118	124	124	18	100	100	0	0.660	0.692	0.688	0.699	1.301	0.672	0.913	156	447	797	797	-0.599	317	480	326	471	0
2	5	9	"PFF1628"	"F63860_1"	6770	23390	150	93	97	23	74	76	14	57	37	0	135	134	27	116	117	17	51	28	0	1.000	1.278	0.900	0.862	3.555	0.849	0.249	156	518	38	41	0.000	19	19	23	18	-50
2	6	9	"PFF1634"	"F64095_1"	6960	23420	130	147	145	28	75	77	15	99	90	0	184	184	27	117	117	16	97	91	0	1.075	1.045	1.085	1.044	1.834	1.049	0.550	120	458	139	137	0.104	72	67	70	67	0
2	7	9	"PFF1641"	"F64252_1"	7130	23410	140	321	315	60	77	79	15	100	99	0	255	255	38	117	120	18	100	99	0	1.768	1.725	1.756	1.731	1.397	1.800	0.817	156	479	382	376	0.822	244	138	238	138	0
2	8	9	"PFF1644"	"F64347_2"	7330	23420	140	252	247	63	73	75	18	99	98	0	526	528	92	111	113	18	100	100	0	0.431	0.417	0.412	0.390	1.453	0.420	0.847	156	453	594	591	-1.213	179	415	174	417	0
2	9	9	"PFF1647"	"F6440_2"	7510	23420	140	930	912	239	69	71	16	100	100	0	1971	1960	511	105	106	15	100	100	0	0.461	0.454	0.454	0.453	1.234	0.445	0.939	156	450	2727	2698	-1.116	861	1866	843	1855	0
2	10	9	"PFF1652"	"F64735_1"	7710	23420	140	1555	1471	408	72	73	13	100	100	0	2256	2216	448	107	109	16	100	100	0	0.690	0.663	0.681	0.637	1.286	0.681	0.949	156	488	3632	3508	-0.535	1483	2149	1399	2109	0
2	11	9	"PFF1680"	"F65658_4"	7900	23410	140	681	651	138	72	73	13	100	100	0	455	440	78	111	113	17	100	100	0	1.770	1.760	1.727	1.771	1.305	1.804	0.908	156	479	953	908	0.824	609	344	579	329	0
2	12	9	"PFF1682"	"F65704_1"	8090	23420	120	138	139	25	74	75	13	99	98	0	181	179	25	113	115	16	99	88	0	0.941	0.985	0.975	1.032	1.865	1.006	0.536	120	403	132	131	-0.087	64	68	65	66	0
2	13	9	"PFF1687"	"F66126_1"	8260	23420	140	190	191	33	79	80	15	100	99	0	233	235	37	117	118	17	98	98	0	0.957	0.949	0.974	0.975	1.471	0.913	0.747	156	467	227	230	-0.064	111	116	112	118	0
2	14	9	"PFF1693"	"F66450_1"	8470	23420	140	533	526	98	75	78	18	100	100	0	568	565	98	113	116	17	100	100	0	1.007	0.998	1.010	0.997	1.251	0.996	0.920	156	465	913	903	0.009	458	455	451	452	0
2	15	9	"PFF1696"	"F66665_1"	8650	23420	140	4809	4623	1038	75	79	21	100	100	0	3237	3073	738	112	115	20	100	100	0	1.515	1.536	1.539	1.576	1.274	1.535	0.956	156	427	7859	7509	0.599	4734	3125	4548	2961	0
2	16	9	"PFF1698"	"F66828_1"	8850	23420	140	217	219	35	76	78	17	100	100	0	231	236	40	114	116	18	99	98	0	1.205	1.172	1.185	1.191	1.462	1.136	0.760	156	448	258	265	0.269	141	117	143	122	0
2	17	9	"PFI0357"	"I4256_1"	9050	23430	150	169	170	35	75	94	185	0	0	0	339	336	70	113	137	249	31	0	0	0.416	0.426	0.427	0.423	1.484	0.695	0.942	156	440	320	318	-1.266	94	226	95	223	0
2	18	9	"PFI0360"	"I4355_3"	9230	23430	140	432	422	92	70	89	182	96	47	0	559	545	105	108	132	245	92	32	0	0.803	0.805	0.803	0.802	1.337	0.789	0.916	156	456	813	789	-0.317	362	451	352	437	0
2	19	9	"PFI0362"	"I4394_2"	9430	23430	140	1022	974	265	68	70	13	100	100	0	683	658	156	105	107	14	100	100	0	1.651	1.638	1.637	1.634	1.297	1.670	0.931	156	438	1532	1459	0.723	954	578	906	553	0
2	20	9	"PFI0367"	"I4500_1"	9610	23430	140	179	182	41	70	70	12	100	98	0	338	341	68	107	109	24	100	100	0	0.472	0.479	0.485	0.461	1.462	0.462	0.802	156	437	340	346	-1.084	109	231	112	234	0
2	21	9	"PFI0369"	"I4547_2"	9810	23430	130	343	337	61	72	73	15	100	100	0	635	626	106	109	112	24	100	100	0	0.515	0.513	0.513	0.511	1.249	0.499	0.912	120	453	797	782	-0.957	271	526	265	517	0
2	22	9	"PFI0371"	"I4582_1"	10000	23430	140	462	432	103	76	78	16	100	100	0	561	546	131	117	119	18	100	100	0	0.869	0.830	0.830	0.839	1.325	0.806	0.912	156	641	830	785	-0.202	386	444	356	429	0
2	1	10	"PFI0397"	"I5035_1"	6010	23600	140	142	145	31	73	74	14	100	94	0	148	150	25	115	116	16	76	50	0	2.091	2.057	2.012	2.263	2.265	2.087	0.379	156	624	102	107	1.064	69	33	72	35	0
2	2	10	"PFI0404"	"I5222_1"	6200	23610	140	715	700	205	80	81	15	100	100	0	803	797	174	123	123	17	100	100	0	0.934	0.920	0.935	0.882	1.364	0.946	0.923	156	407	1315	1294	-0.099	635	680	620	674	0
2	3	10	"PFI0407"	"I5252_1"	6380	23610	140	234	235	60	81	84	20	98	96	0	371	374	71	126	129	27	100	99	0	0.624	0.621	0.628	0.587	1.502	0.621	0.838	156	417	398	402	-0.679	153	245	154	248	0
2	4	10	"PFI0409"	"I5362_4"	6580	23610	140	411	398	117	79	82	22	100	99	0	451	446	101	123	126	30	100	99	0	1.012	0.988	1.008	0.953	1.406	1.010	0.872	156	476	660	642	0.017	332	328	319	323	0
2	5	10	"PFI0418"	"I5700_1"	6760	23610	130	126	127	30	75	78	18	89	69	0	232	233	49	117	119	21	96	92	0	0.443	0.448	0.444	0.423	1.758	0.447	0.663	120	492	166	168	-1.173	51	115	52	116	0
2	6	10	"PFI0423"	"I5893_2"	6940	23610	130	260	257	49	77	79	15	100	100	0	288	288	45	118	119	15	100	100	0	1.076	1.059	1.059	1.055	1.400	1.067	0.823	120	479	353	350	0.106	183	170	180	170	0
2	7	10	"PFI0448"	"I6567_2"	7130	23610	140	780	776	207	75	77	15	99	99	0	1521	1473	302	114	117	16	100	100	0	0.501	0.516	0.521	0.488	1.426	0.521	0.943	156	481	2112	2060	-0.997	705	1407	701	1359	0
2	8	10	"PFI0451"	"I6639_1"	7330	23610	140	281	272	74	71	72	13	100	98	0	304	302	73	109	110	16	99	98	0	1.077	1.041	1.007	1.028	1.527	1.034	0.848	156	433	405	394	0.107	210	195	201	193	0
2	9	10	"PFI0457"	"I6658_1"	7510	23610	140	418	408	99	68	68	11	100	100	0	689	666	150	105	107	16	100	100	0	0.599	0.606	0.585	0.599	1.293	0.600	0.907	156	422	934	901	-0.739	350	584	340	561	0
2	10	10	"PFI0459"	"I6658_3"	7710	23610	140	528	515	144	69	69	11	100	100	0	610	588	142	106	108	15	100	100	0	0.911	0.925	0.921	0.908	1.292	0.930	0.926	156	473	963	928	-0.135	459	504	446	482	0
2	11	10	"PFI0461"	"I6724_2"	7910	23610	140	379	377	124	71	71	12	100	99	0	750	737	210	108	109	15	100	100	0	0.480	0.486	0.496	0.465	1.369	0.493	0.910	156	464	950	935	-1.060	308	642	306	629	0
2	12	10	"PFI0465"	"I6851_2"	8090	23610	140	413	406	94	71	73	13	100	100	0	339	331	74	109	111	16	100	99	0	1.487	1.509	1.519	1.554	1.374	1.509	0.869	156	445	572	557	0.572	342	230	335	222	0
2	13	10	"PFI0492"	"I7697_2"	8290	23610	140	346	341	82	73	75	14	100	100	0	481	475	98	111	113	17	100	100	0	0.738	0.736	0.729	0.725	1.311	0.736	0.885	156	476	643	632	-0.439	273	370	268	364	0
2	14	10	"PFI0498"	"I7884_1"	8490	23610	140	258	253	70	72	75	15	100	97	0	372	362	82	110	112	16	100	98	0	0.710	0.718	0.718	0.694	1.430	0.712	0.834	156	437	448	433	-0.494	186	262	181	252	0
2	15	10	"PFI0501"	"I8013_1"	8680	23610	140	202	203	51	71	74	16	99	96	0	337	337	80	109	111	19	99	98	0	0.575	0.579	0.589	0.570	1.444	0.571	0.842	156	422	359	360	-0.799	131	228	132	228	0
2	16	10	"PFI0504"	"I8083_1"	8870	23610	150	2243	2169	693	74	76	16	100	100	0	2699	2565	716	111	114	19	100	100	0	0.838	0.854	0.863	0.835	1.251	0.864	0.949	156	458	4757	4549	-0.255	2169	2588	2095	2454	0
2	17	10	"PFI0510"	"I8305_1"	9050	23610	140	1416	1392	343	77	79	15	100	100	0	1284	1227	284	114	116	16	100	100	0	1.144	1.181	1.192	1.180	1.243	1.182	0.950	156	417	2509	2428	0.195	1339	1170	1315	1113	0
2	18	10	"PFI0513"	"I8332_1"	9250	23610	140	320	298	77	77	81	21	100	97	0	341	330	78	114	118	19	99	96	0	1.070	1.023	1.036	1.046	1.539	1.018	0.887	156	409	470	437	0.098	243	227	221	216	0
2	19	10	"PFJ0455"	"J53_17"	9440	23610	150	385	361	103	78	81	22	100	97	0	501	461	129	115	117	19	98	97	0	0.795	0.818	0.808	0.848	1.605	0.788	0.875	156	439	693	629	-0.330	307	386	283	346	0
2	20	10	"PFJ0457"	"J53_21"	9630	23620	140	3873	3481	1184	79	82	18	100	100	0	1541	1439	430	118	120	26	100	100	0	2.666	2.575	2.630	2.518	1.336	2.635	0.947	156	462	5217	4723	1.415	3794	1423	3402	1321	0
2	21	10	"PFJ0459"	"J53_23"	9820	23600	150	125	123	24	83	86	20	77	51	0	154	154	27	123	126	27	53	18	0	1.355	1.290	1.240	1.293	2.496	1.076	0.373	156	511	73	71	0.438	42	31	40	31	-50
2	22	10	"PFJ0463"	"J53_29"	10020	23620	150	1854	1760	573	80	82	17	100	100	0	2238	2148	593	122	123	18	100	100	0	0.838	0.829	0.853	0.804	1.321	0.846	0.949	156	739	3890	3706	-0.254	1774	2116	1680	2026	0
2	1	11	"PFJ0468"	"J53_37"	6010	23790	140	284	281	65	77	78	16	99	98	0	350	348	80	118	120	18	100	100	0	0.892	0.887	0.886	0.886	1.492	0.863	0.839	156	633	439	434	-0.164	207	232	204	230	0
2	2	11	"PFJ0472"	"J53_41"	6210	23790	150	458	444	118	80	81	16	100	99	0	903	864	215	120	122	18	100	100	0	0.483	0.489	0.496	0.474	1.335	0.483	0.898	156	414	1161	1108	-1.051	378	783	364	744	0
2	3	11	"PFJ0495"	"J564_1"	6390	23790	150	1965	1851	365	79	81	20	100	100	0	1248	1202	200	120	122	27	100	100	0	1.672	1.638	1.631	1.620	1.221	1.659	0.943	156	464	3014	2854	0.742	1886	1128	1772	1082	0
2	4	11	"PFJ0497"	"J564_3"	6590	23790	150	3924	3798	1059	77	80	21	100	100	0	1413	1380	320	116	121	29	100	100	0	2.966	2.944	2.972	2.909	1.238	3.040	0.944	156	504	5144	4985	1.569	3847	1297	3721	1264	0
2	5	11	"PFJ0500"	"J56_7"	6780	23800	120	130	133	33	75	78	19	88	67	0	186	183	41	118	120	23	82	68	0	0.809	0.892	0.941	0.889	2.142	0.761	0.381	120	400	123	123	-0.306	55	68	58	65	0
2	6	11	"PFJ0503"	"J583_1"	6950	23800	140	159	158	26	80	82	15	99	96	0	200	198	27	124	124	16	100	92	0	1.039	1.054	1.029	1.065	1.825	1.070	0.542	156	471	155	152	0.056	79	76	78	74	0
2	7	11	"PFJ0506"	"J587_3"	7150	23790	140	140	143	31	76	78	14	94	90	0	172	170	30	117	118	16	88	74	0	1.164	1.264	1.237	1.260	2.234	1.218	0.513	156	511	119	120	0.219	64	55	67	53	0
2	8	11	"PFJ0508"	"J587_5"	7350	23790	130	115	117	21	70	71	12	95	85	0	153	153	26	110	111	15	85	69	0	1.047	1.093	1.047	1.226	2.504	0.919	0.370	120	452	88	90	0.066	45	43	47	43	0
2	9	11	"PFJ0527"	"J647_6"	7540	23800	150	1097	1007	306	68	69	12	100	100	0	848	795	204	107	109	15	100	100	0	1.389	1.365	1.375	1.327	1.333	1.403	0.922	156	469	1770	1627	0.474	1029	741	939	688	0
2	10	11	"PFJ0531"	"J64_1"	7730	23800	140	467	448	136	68	69	12	100	100	0	748	721	194	108	109	16	100	100	0	0.623	0.620	0.633	0.607	1.370	0.619	0.893	156	467	1039	993	-0.682	399	640	380	613	0
2	11	11	"PFJ0533"	"J64_3"	7910	23800	130	364	347	88	69	69	12	100	100	0	328	319	68	108	109	15	97	97	0	1.341	1.318	1.336	1.319	1.367	1.325	0.856	120	436	515	489	0.423	295	220	278	211	0
2	12	11	"PFJ0536"	"J65_10"	8100	23800	140	1215	1189	318	69	70	12	100	100	0	1184	1181	268	108	109	15	100	100	0	1.065	1.044	1.058	1.027	1.261	1.058	0.934	156	459	2222	2193	0.091	1146	1076	1120	1073	0
2	13	11	"PFJ0538"	"J65_12"	8290	23800	140	118	118	21	69	71	12	96	89	0	168	172	28	108	109	16	98	88	0	0.817	0.766	0.772	0.754	2.038	0.646	0.435	156	464	109	113	-0.292	49	60	49	64	0
2	14	11	"PFJ0540"	"J65_2"	8490	23800	140	626	624	176	70	71	12	100	100	0	764	747	186	108	109	15	100	100	0	0.848	0.867	0.865	0.860	1.262	0.868	0.932	156	427	1212	1193	-0.239	556	656	554	639	0
2	15	11	"PFJ0567"	"J71_12"	8670	23800	140	313	314	64	71	73	14	99	98	0	392	392	72	110	111	19	100	100	0	0.858	0.862	0.844	0.847	1.399	0.848	0.888	156	434	524	525	-0.221	242	282	243	282	0
2	16	11	"PFJ0569"	"J71_2"	8870	23800	140	116	116	22	74	77	19	82	57	0	146	144	26	111	113	19	69	44	0	1.200	1.273	1.249	1.404	2.475	1.169	0.269	156	517	77	75	0.263	42	35	42	33	0
2	17	11	"PFJ0571"	"J71_6"	9090	23810	150	112	111	24	77	80	19	68	41	0	135	139	27	113	115	16	58	32	0	1.591	1.308	1.341	1.529	2.691	1.215	0.201	156	456	57	60	0.670	35	22	34	26	-50
2	18	11	"PFJ0573"	"J71_9"	9250	23800	150	42777	39479	11897	82	86	22	100	100	0	33166	30602	8599	118	121	19	100	100	0	1.292	1.292	1.320	1.294	1.391	1.299	0.947	156	406	75743	69881	0.370	42695	33048	39397	30484	0
2	19	11	"PFJ0576"	"J73_13"	9440	23810	130	143	142	31	81	86	21	89	70	0	175	172	37	119	121	20	82	70	0	1.107	1.151	1.060	1.146	1.952	1.094	0.412	120	411	118	114	0.147	62	56	61	53	0
2	20	11	"PFJ0578"	"J73_15"	9630	23810	140	2106	1960	723	83	87	19	100	100	0	2221	2082	655	121	123	20	100	100	0	0.963	0.957	0.970	0.918	1.474	0.976	0.938	156	486	4123	3838	-0.054	2023	2100	1877	1961	0
2	21	11	"PFK0742"	"Ks1964_2"	9830	23810	130	131	132	29	88	91	20	82	52	0	190	187	44	126	129	20	84	73	0	0.672	0.721	0.585	0.667	2.444	0.618	0.363	120	485	107	105	-0.574	43	64	44	61	0
2	22	11	"PFK0745"	"Ks1_2"	10010	23810	140	374	367	101	81	83	17	99	98	0	597	589	151	121	123	18	100	99	0	0.616	0.611	0.627	0.609	1.309	0.596	0.899	156	629	769	754	-0.700	293	476	286	468	0
2	1	12	"PFK0752"	"Ks202_6"	6020	23980	150	2017	2016	665	79	80	15	100	100	0	2335	2354	661	124	125	18	100	100	0	0.877	0.869	0.891	0.850	1.272	0.877	0.937	156	620	4149	4167	-0.190	1938	2211	1937	2230	0
2	2	12	"PFK0755"	"Ks202_9"	6210	23980	150	746	758	242	78	80	15	100	100	0	767	796	233	118	121	21	100	100	0	1.029	1.003	1.007	0.996	1.456	0.991	0.898	156	428	1317	1358	0.042	668	649	680	678	0
2	3	12	"PFK0757"	"Ks206_2"	6400	24000	130	119	117	26	75	77	19	76	56	0	159	157	33	116	118	21	74	50	0	1.023	1.024	1.022	0.947	2.577	0.814	0.263	120	464	87	83	0.033	44	43	42	41	0
2	4	12	"PFK0760"	"Ks210_1"	6600	23990	140	153	173	105	75	80	36	96	58	0	216	262	263	117	120	22	100	96	0	0.788	0.676	0.786	0.785	1.584	0.404	0.666	156	556	177	243	-0.344	78	99	98	145	0
2	5	12	"PFK0786"	"Ks225_7"	6780	23990	140	206	202	50	74	78	35	94	87	0	353	352	77	119	121	18	98	98	0	0.564	0.549	0.544	0.534	1.519	0.538	0.816	156	457	366	361	-0.826	132	234	128	233	0
2	6	12	"PFK0793"	"Ks2300_1"	6960	23990	130	184	185	41	79	80	14	97	95	0	204	202	39	124	125	18	90	87	0	1.313	1.359	1.226	1.300	1.666	1.350	0.669	120	455	185	184	0.392	105	80	106	78	0
2	7	12	"PFK0795"	"Ks2345_1"	7150	23990	140	2629	2514	686	75	76	14	100	100	0	1451	1405	344	117	119	18	100	100	0	1.915	1.894	1.941	1.867	1.273	1.932	0.949	156	508	3888	3727	0.937	2554	1334	2439	1288	0
2	8	12	"PFK0799"	"Ks244_1"	7350	23990	140	872	798	223	71	72	13	100	100	0	655	635	153	112	113	15	100	100	0	1.475	1.390	1.397	1.369	1.381	1.420	0.912	156	444	1344	1250	0.561	801	543	727	523	0
2	9	12	"PFK0802"	"Ks244_3"	7540	23990	140	1123	1032	297	69	70	13	100	100	0	786	745	193	109	111	15	100	100	0	1.557	1.514	1.525	1.506	1.327	1.531	0.928	156	434	1731	1599	0.639	1054	677	963	636	0
2	10	12	"PFK0804"	"Ks244_8"	7730	23990	130	117	118	23	68	69	12	95	84	0	212	214	42	109	110	16	97	95	0	0.476	0.476	0.476	0.463	1.839	0.405	0.545	120	437	152	155	-1.072	49	103	50	105	0
2	11	12	"PFK0825"	"Ks25_1"	7920	23990	140	246	240	57	69	70	13	100	99	0	359	353	85	109	110	15	98	98	0	0.708	0.701	0.708	0.726	1.606	0.669	0.849	156	426	427	415	-0.498	177	250	171	244	0
2	12	12	"PFK0827"	"Ks25_12"	8100	23990	130	193	194	32	68	70	13	100	100	0	340	345	51	108	110	15	100	100	0	0.539	0.532	0.529	0.524	1.355	0.497	0.813	120	390	357	363	-0.892	125	232	126	237	0
2	13	12	"PFK0830"	"Ks25_19"	8290	23990	140	377	367	88	68	69	12	100	100	0	741	717	170	107	109	15	100	100	0	0.487	0.490	0.491	0.493	1.344	0.476	0.918	156	420	943	909	-1.037	309	634	299	610	0
2	14	12	"PFK0834"	"Ks25_8"	8480	23990	140	120	120	23	69	70	12	96	87	0	266	264	49	108	108	14	100	99	0	0.323	0.327	0.321	0.318	1.655	0.308	0.640	156	394	209	207	-1.631	51	158	51	156	0
2	15	12	"PFK0839"	"Ks266_15"	8670	23990	150	1864	1790	576	71	72	13	100	100	0	1282	1195	404	108	108	14	99	99	0	1.527	1.581	1.580	1.697	1.618	1.571	0.927	156	415	2967	2806	0.611	1793	1174	1719	1087	0
2	16	12	"PFK0841"	"Ks266_6"	8870	24000	150	984	919	281	72	75	17	100	99	0	1253	1247	323	109	110	15	100	100	0	0.797	0.744	0.754	0.713	1.383	0.752	0.934	156	423	2056	1985	-0.327	912	1144	847	1138	0
2	17	12	"PFK0858"	"Ks271_1"	9060	24000	140	724	697	214	79	82	22	99	99	0	1021	989	280	115	118	19	100	100	0	0.712	0.707	0.720	0.686	1.392	0.702	0.927	156	375	1551	1492	-0.490	645	906	618	874	0
2	18	12	"PFK0868"	"Ks2886_1"	9250	23980	150	107	111	23	84	87	20	56	25	0	141	142	25	121	123	19	50	23	0	1.150	1.286	0.919	1.069	3.464	0.915	0.235	156	394	43	48	0.202	23	20	27	21	-50
2	19	12	"PFK0871"	"Ks291_5"	9440	23980	150	84	86	16	79	81	19	21	3	0	119	118	18	115	118	19	16	2	0	1.250	2.333	0.900	0.913	3.770	0.545	0.036	156	423	9	10	0.322	5	4	7	3	-50
2	20	12	"PFK0873"	"Ks291_8"	9630	23980	150	96	98	22	81	85	22	39	9	0	125	125	20	121	124	21	18	1	0	3.750	4.250	1.320	1.223	3.627	1.149	0.208	156	473	19	21	1.907	15	4	17	4	-50
2	21	12	"PFK0878"	"Ks2_13"	9860	24000	150	116	116	27	88	92	20	58	29	0	155	155	33	130	131	20	58	28	0	1.120	1.120	1.020	0.929	2.633	0.956	0.240	156	469	53	53	0.163	28	25	28	25	-50
2	22	12	"PFK0881"	"Ks2_9"	10010	23990	130	434	426	109	82	84	17	99	98	0	458	444	110	121	123	18	100	99	0	1.045	1.065	1.048	1.068	1.380	1.035	0.911	120	479	689	667	0.063	352	337	344	323	0
2	1	13	"PFL0033"	"L1_66"	6010	24150	150	97	99	21	80	81	14	54	35	0	137	134	26	131	132	21	20	5	0	2.833	6.333	0.929	0.889	3.978	0.363	0.024	156	669	23	22	1.503	17	6	19	3	-50
2	2	13	"PFL0035"	"L1_7"	6200	24150	150	92	92	17	78	80	16	41	13	0	134	135	26	127	129	24	21	5	0	2.000	1.750	0.783	0.867	3.546	0.395	0.130	156	464	21	22	1.000	14	7	14	8	-50
2	3	13	"PFL0037"	"L1_72"	6410	24170	150	90	92	16	75	79	21	33	6	0	143	145	30	120	125	25	42	14	0	0.652	0.680	0.791	0.663	3.200	0.590	0.256	156	568	38	42	-0.617	15	23	17	25	-50
2	4	13	"PFL0041"	"L1_79"	6610	24190	90	117	113	20	73	83	46	42	0	0	149	146	29	117	121	26	55	21	0	1.375	1.379	1.098	1.083	2.376	4.206	0.083	52	312	76	69	0.459	44	32	40	29	0
2	5	13	"PFL0043"	"L1_81"	6780	24170	130	153	150	34	71	77	36	88	57	0	177	174	34	116	118	18	90	80	0	1.344	1.362	1.295	1.363	1.766	1.798	0.390	120	465	143	137	0.427	82	61	79	58	0
2	6	13	"PFL0045"	"L1_83"	6960	24180	130	241	241	43	72	73	13	100	100	0	377	376	61	114	117	18	100	100	0	0.643	0.645	0.654	0.642	1.313	0.645	0.857	120	506	432	431	-0.638	169	263	169	262	0
2	7	13	"PFL0068"	"L2_117"	7160	24160	130	1874	1830	387	73	74	14	100	100	0	1135	1139	205	115	116	17	100	100	0	1.766	1.716	1.733	1.702	1.149	1.717	0.958	120	468	2821	2781	0.820	1801	1020	1757	1024	0
2	8	13	"PFL0070"	"L2_12"	7350	24160	140	997	920	208	72	74	16	100	100	0	1155	1101	243	113	115	16	100	100	0	0.888	0.858	0.858	0.869	1.294	0.852	0.953	156	429	1967	1836	-0.172	925	1042	848	988	0
2	9	13	"PFL0072"	"L2_123"	7530	24160	130	171	186	104	67	69	14	100	100	0	215	219	49	110	111	15	100	100	0	0.990	1.092	1.042	1.052	1.515	1.458	0.623	120	437	209	228	-0.014	104	105	119	109	0
2	10	13	"PFL0074"	"L2_127"	7730	24160	130	220	219	46	68	69	12	100	100	0	235	232	38	108	109	15	100	99	0	1.197	1.218	1.203	1.217	1.397	1.231	0.815	120	531	279	275	0.259	152	127	151	124	0
2	11	13	"PFL0077"	"L2_135"	7920	24160	130	1883	1801	428	70	70	12	100	100	0	754	733	165	109	110	15	100	100	0	2.811	2.774	2.867	2.781	1.260	2.791	0.939	120	461	2458	2355	1.491	1813	645	1731	624	0
2	12	13	"PFL0079"	"L2_139"	8100	24160	140	297	302	68	69	70	12	99	99	0	492	488	115	108	110	16	100	100	0	0.594	0.613	0.606	0.619	1.330	0.592	0.918	156	452	612	613	-0.752	228	384	233	380	0
2	13	13	"PFL0101"	"L2_180"	8300	24170	140	324	314	91	67	69	13	100	100	0	445	432	111	105	106	15	99	99	0	0.756	0.755	0.763	0.749	1.452	0.753	0.887	156	475	597	574	-0.404	257	340	247	327	0
2	14	13	"PFL0104"	"L2_185"	8490	24160	130	140	144	28	68	71	13	98	97	0	162	161	29	106	106	14	92	80	0	1.286	1.382	1.361	1.479	1.801	1.261	0.583	120	436	128	131	0.363	72	56	76	55	0
2	15	13	"PFL0109"	"L2_193"	8680	24170	140	363	357	80	74	76	14	100	100	0	533	516	106	111	113	17	100	100	0	0.685	0.699	0.709	0.698	1.253	0.693	0.924	156	420	711	688	-0.546	289	422	283	405	0
2	16	13	"PFL0111"	"L2_195"	8870	24170	140	146	146	31	78	80	16	95	85	0	275	273	59	119	119	18	100	99	0	0.436	0.442	0.445	0.430	1.699	0.414	0.691	156	378	224	222	-1.198	68	156	68	154	0
2	17	13	"PFL0113"	"L2_198"	9040	24170	140	155	154	27	85	86	18	96	89	0	242	247	42	126	126	19	99	98	0	0.603	0.570	0.570	0.544	1.735	0.558	0.698	156	386	186	190	-0.729	70	116	69	121	0
2	18	13	"PFL0115"	"L2_20"	9240	24170	140	1137	1146	266	84	85	18	100	100	0	916	907	205	123	124	19	100	100	0	1.328	1.355	1.355	1.372	1.178	1.354	0.961	156	491	1846	1846	0.409	1053	793	1062	784	0
2	19	13	"PFL0135"	"L2_233"	9440	24170	130	140	138	27	76	78	16	94	85	0	173	176	36	114	116	18	88	80	0	1.085	1.000	0.914	0.989	1.891	0.906	0.528	120	478	123	124	0.117	64	59	62	62	0
2	20	13	"PFL0138"	"L2_238"	9620	24170	150	106	107	24	81	83	20	58	25	0	156	156	32	120	122	20	69	44	0	0.694	0.722	0.644	0.704	2.968	0.642	0.335	156	485	61	62	-0.526	25	36	26	36	-50
2	21	13	"PFL0141"	"L2_248"	9810	24170	140	346	352	77	88	91	19	100	100	0	560	568	116	130	132	20	100	100	0	0.600	0.603	0.609	0.597	1.325	0.594	0.909	156	476	688	702	-0.737	258	430	264	438	0
2	22	13	"PFL0145"	"L2_259"	10030	24170	150	95	96	16	83	84	16	38	10	0	137	139	22	122	124	19	41	17	0	0.800	0.765	0.902	0.857	3.455	0.513	0.094	156	749	27	30	-0.322	12	15	13	17	-50
2	1	14	"PFL0149"	"L2_268"	6000	24350	140	173	175	33	80	81	14	99	98	0	291	293	56	138	140	20	100	98	0	0.608	0.613	0.604	0.617	1.586	0.558	0.703	156	627	246	250	-0.718	93	153	95	155	0
2	2	14	"PFL0152"	"L2_277"	6200	24350	140	1554	1554	338	79	82	17	100	100	0	1051	1046	240	137	138	22	100	100	0	1.614	1.623	1.604	1.654	1.293	1.614	0.945	156	546	2389	2384	0.690	1475	914	1475	909	0
2	3	14	"PFM0408"	"M36520_1"	6410	24350	130	283	270	66	73	75	15	100	99	0	521	509	101	124	126	21	100	100	0	0.529	0.512	0.504	0.493	1.412	0.504	0.875	120	513	607	582	-0.919	210	397	197	385	0
2	4	14	"PFM0410"	"M36520_4"	6590	24350	130	231	237	39	71	74	17	100	100	0	370	372	79	116	119	19	100	100	0	0.630	0.648	0.655	0.659	1.335	0.589	0.803	120	502	414	422	-0.667	160	254	166	256	0
2	5	14	"PFM0413"	"M36754_16"	6780	24350	130	2546	2563	445	69	72	16	100	100	0	1319	1314	233	112	116	27	100	100	0	2.052	2.075	2.056	2.086	1.187	2.036	0.938	120	504	3684	3696	1.037	2477	1207	2494	1202	0
2	6	14	"PFM0417"	"M36754_20"	6980	24360	130	146	146	33	68	70	13	99	94	0	121	122	22	109	112	26	28	4	0	6.500	6.000	4.241	4.765	2.657	4.847	0.101	120	533	90	91	2.700	78	12	78	13	0
2	7	14	"PFM0419"	"M36754_23"	7170	24360	140	820	805	261	69	71	13	100	99	0	967	986	265	110	113	16	100	100	0	0.876	0.840	0.849	0.798	1.419	0.856	0.936	156	530	1608	1612	-0.190	751	857	736	876	0
2	8	14	"PFM0422"	"M3675_2"	7350	24360	140	1339	1253	429	68	70	15	98	98	0	1278	1216	320	111	113	16	100	100	0	1.089	1.072	1.088	0.991	1.550	1.109	0.944	156	515	2438	2290	0.123	1271	1167	1185	1105	0
2	9	14	"PFM0440"	"M3766_1"	7550	24360	140	642	605	173	68	69	14	100	100	0	1322	1244	371	109	111	15	100	100	0	0.473	0.473	0.466	0.472	1.353	0.459	0.937	156	576	1787	1672	-1.079	574	1213	537	1135	0
2	10	14	"PFM0442"	"M37744_2"	7750	24360	110	95	96	18	69	70	12	78	52	0	136	140	26	108	110	16	65	47	0	0.929	0.844	0.837	0.847	3.054	0.579	0.143	80	401	54	59	-0.107	26	28	27	32	0
2	11	14	"PFM0444"	"M37773_2"	7920	24370	130	111	112	21	68	69	12	95	79	0	145	145	24	109	111	16	77	59	0	1.194	1.222	1.183	1.273	2.388	1.016	0.330	120	564	79	80	0.256	43	36	44	36	0
2	12	14	"PFM0446"	"M3777_1"	8120	24360	140	402	383	108	69	70	13	100	100	0	431	422	114	107	109	16	100	99	0	1.028	0.997	0.987	1.018	1.493	0.982	0.886	156	597	657	629	0.040	333	324	314	315	0
2	13	14	"PFM0448"	"M37794_11"	8300	24360	130	252	251	52	70	72	15	100	100	0	236	233	46	105	107	15	99	97	0	1.389	1.414	1.450	1.478	1.477	1.388	0.839	120	554	313	309	0.474	182	131	181	128	0
2	14	14	"PFM0450"	"M37794_14"	8500	24370	120	116	117	20	72	74	15	95	79	0	150	151	23	109	111	18	85	55	0	1.073	1.071	1.071	1.166	2.239	1.071	0.349	120	436	85	87	0.102	44	41	45	42	0
2	15	14	"PFM0469"	"M38740_1"	8670	24350	150	97	98	19	77	80	16	57	26	0	135	135	21	118	119	19	44	11	0	1.176	1.235	0.932	1.059	3.035	0.839	0.129	156	518	37	38	0.234	20	17	21	17	-50
2	16	14	"PFM0472"	"M38757_4"	8880	24370	140	825	771	215	82	84	16	100	100	0	1038	999	241	124	126	18	100	100	0	0.813	0.787	0.793	0.765	1.331	0.792	0.942	156	501	1657	1564	-0.299	743	914	689	875	0
2	17	14	"PFM0476"	"M38913_1"	9070	24370	140	2740	2633	737	85	86	17	100	100	0	1572	1543	379	128	129	19	100	100	0	1.839	1.801	1.800	1.778	1.207	1.840	0.947	156	440	4099	3963	0.879	2655	1444	2548	1415	0
2	18	14	"PFM0478"	"M38913_6"	9250	24370	140	1410	1318	361	81	83	18	100	100	0	1071	1035	220	121	122	20	100	100	0	1.399	1.353	1.373	1.313	1.299	1.394	0.946	156	494	2279	2151	0.484	1329	950	1237	914	0
2	19	14	"PFM0481"	"M38941_1"	9450	24370	140	344	330	88	77	78	15	100	99	0	305	294	65	114	116	18	99	98	0	1.398	1.406	1.440	1.394	1.420	1.431	0.866	156	542	458	433	0.483	267	191	253	180	0
2	20	14	"PFM0484"	"M38941_6"	9640	24370	140	197	196	49	80	82	15	98	92	0	340	343	71	118	119	17	100	100	0	0.527	0.516	0.502	0.487	1.681	0.493	0.736	156	489	339	341	-0.924	117	222	116	225	0
2	21	14	"PFM0510"	"M41547_1"	9820	24370	140	652	622	174	84	85	16	100	100	0	2071	1980	491	120	122	18	100	100	0	0.291	0.289	0.292	0.282	1.304	0.287	0.928	156	487	2519	2398	-1.780	568	1951	538	1860	0
2	22	14	"PFM0512"	"M41763_12"	10000	24370	140	2071	1937	439	79	81	15	100	100	0	1843	1705	410	118	120	18	100	100	0	1.155	1.171	1.176	1.204	1.270	1.163	0.964	156	667	3717	3445	0.208	1992	1725	1858	1587	0
2	1	15	"PFM0514"	"M41763_4"	6010	24530	150	102	102	18	76	78	16	66	34	0	142	145	27	134	139	29	22	7	0	3.250	2.364	1.095	1.079	3.621	0.364	0.058	156	692	34	37	1.700	26	8	26	11	-50
2	2	15	"PFM0516"	"M41776_1"	6180	24540	150	154	151	39	91	98	31	76	50	0	165	165	29	160	183	67	1	0	0	12.600	12.000	3.131	2.408	3.912	1.071	0.013	156	550	68	65	3.655	63	5	60	5	-50
2	3	15	"PFM0524"	"M42658_1"	6400	24560	140	428	415	129	91	99	33	98	96	0	463	458	112	156	185	76	98	89	0	1.098	1.073	1.097	1.034	1.714	1.110	0.791	156	549	644	626	0.135	337	307	324	302	0
2	4	15	"PFM0531"	"M42966_1"	6580	24550	140	1342	1338	348	79	85	27	100	100	0	1153	1133	299	132	147	50	100	100	0	1.237	1.258	1.252	1.276	1.244	1.252	0.951	156	520	2284	2260	0.307	1263	1021	1259	1001	0
2	5	15	"PFN0076"	"N128_81"	6770	24540	150	88	100	47	77	105	85	7	4	0	133	146	53	123	180	158	5	0	0	1.100	1.000	0.857	0.824	3.296	0.614	0.802	156	676	21	46	0.138	11	10	23	23	-50
2	6	15	"PFN0079"	"N128_86"	6960	24550	120	173	176	31	71	72	13	100	100	0	230	230	33	112	114	16	99	99	0	0.864	0.890	0.883	0.894	1.599	0.863	0.743	120	479	220	223	-0.210	102	118	105	118	0
2	7	15	"PFN0082"	"N128_90"	7170	24560	140	338	334	114	70	71	12	99	98	0	572	546	149	114	115	16	100	99	0	0.585	0.611	0.623	0.582	1.537	0.624	0.887	156	476	726	696	-0.773	268	458	264	432	0
2	8	15	"PFN0084"	"N128_92"	7340	24560	130	320	317	83	68	70	12	100	100	0	740	729	164	111	113	16	100	100	0	0.401	0.403	0.406	0.399	1.306	0.399	0.898	120	387	881	867	-1.320	252	629	249	618	0
2	9	15	"PFN0086"	"N128_95"	7540	24560	140	320	319	97	68	70	12	100	99	0	667	650	199	111	112	16	100	99	0	0.453	0.466	0.461	0.467	1.464	0.451	0.903	156	430	808	790	-1.142	252	556	251	539	0
2	10	15	"PFN0090"	"N129_1"	7720	24530	150	81	82	16	68	70	12	50	21	0	122	125	22	110	112	16	40	18	0	1.083	0.933	0.846	0.833	3.045	0.372	0.067	156	541	25	29	0.115	13	12	14	15	-50
2	11	15	"PFN0105"	"N129_41"	7920	24550	100	90	105	48	68	71	16	61	30	0	132	140	45	108	110	16	60	35	0	0.917	1.156	1.016	0.833	3.394	1.135	0.391	80	426	46	69	-0.126	22	24	37	32	0
2	12	15	"PFN0107"	"N129_48"	8100	24560	130	150	154	33	70	72	16	99	93	0	157	156	24	107	109	16	91	75	0	1.600	1.714	1.708	1.848	2.001	1.856	0.516	120	599	130	133	0.678	80	50	84	49	0
2	13	15	"PFN0109"	"N129_6"	8330	24570	90	98	97	18	71	74	16	69	42	0	135	136	19	108	111	16	65	40	0	1.000	0.929	0.971	1.004	2.937	0.926	0.126	52	291	54	54	0.000	27	27	26	28	0
2	14	15	"PFN0112"	"N130_1"	8480	24540	150	87	90	21	76	78	17	39	15	0	112	112	18	112	115	20	8	3	0	100000.000	100000.000	1.486	1.236	3.198	1.363	0.024	156	542	11	14	16.610	11	0	14	0	-50
2	15	15	"PFN0114"	"N130_17"	8680	24560	150	150	153	40	82	85	18	91	80	0	257	250	62	120	123	21	95	92	0	0.496	0.546	0.510	0.520	1.909	0.510	0.603	156	523	205	201	-1.011	68	137	71	130	0
2	16	15	"PFN0116"	"N130_19"	8870	24560	130	1004	978	212	82	84	17	100	100	0	894	864	209	124	125	19	100	100	0	1.197	1.211	1.205	1.240	1.306	1.177	0.940	120	454	1692	1636	0.260	922	770	896	740	0
2	17	15	"PFN0134"	"N130_43"	9060	24560	140	17075	15481	4106	81	83	17	100	100	0	12293	11183	3286	123	124	19	100	100	0	1.396	1.392	1.384	1.462	1.474	1.375	0.953	156	470	29164	26460	0.482	16994	12170	15400	11060	0
2	18	15	"PFN0137"	"N130_46"	9250	24560	150	3457	3451	1016	78	80	16	100	100	0	3098	3025	776	115	117	19	100	100	0	1.133	1.159	1.148	1.173	1.442	1.164	0.944	156	509	6362	6283	0.180	3379	2983	3373	2910	0
2	19	15	"PFN0139"	"N130_5"	9440	24570	130	3037	2906	879	74	76	14	100	100	0	4358	4158	1021	110	113	17	100	100	0	0.698	0.700	0.715	0.682	1.225	0.705	0.949	120	483	7211	6880	-0.520	2963	4248	2832	4048	0
2	20	15	"PFN0141"	"N130_52"	9630	24570	140	4767	4437	1527	78	80	15	100	100	0	5820	5434	1768	114	115	17	100	100	0	0.822	0.819	0.822	0.806	1.264	0.820	0.961	156	518	10395	9679	-0.283	4689	5706	4359	5320	0
2	21	15	"PFN0145"	"N130_61"	9820	24570	130	1730	1630	569	77	80	16	100	100	0	2379	2227	656	116	117	18	100	100	0	0.730	0.736	0.743	0.710	1.306	0.744	0.937	120	457	3916	3664	-0.453	1653	2263	1553	2111	0
2	22	15	"PFN0147"	"N131_12"	10000	24570	140	98	98	18	72	74	14	69	42	0	136	137	22	108	111	17	67	41	0	0.929	0.897	0.840	0.838	2.804	0.670	0.137	156	667	54	55	-0.107	26	28	26	29	0
2	1	16	"PFN0168"	"N132_106"	6020	24740	140	103	105	24	71	75	19	73	41	0	219	216	45	122	131	37	87	67	0	0.330	0.362	0.378	0.356	2.080	0.333	0.423	156	687	129	128	-1.600	32	97	34	94	0
2	2	16	"PFN0170"	"N132_108"	6220	24740	130	198	201	51	93	100	33	94	79	0	429	433	94	168	189	75	98	88	0	0.402	0.408	0.396	0.388	1.671	0.380	0.731	120	474	366	373	-1.314	105	261	108	265	0
2	3	16	"PFN0172"	"N132_11"	6400	24750	140	781	1025	1523	114	124	48	99	96	0	1998	2327	1771	230	254	121	100	99	0	0.377	0.434	0.379	0.375	1.578	0.655	0.717	156	457	2435	3008	-1.406	667	1768	911	2097	0
2	4	16	"PFN0175"	"N132_116"	6580	24740	130	1648	1596	469	133	155	82	100	100	0	1542	1508	370	272	313	174	100	100	0	1.193	1.184	1.185	1.167	1.243	1.162	0.901	120	561	2785	2699	0.254	1515	1270	1463	1236	0
2	5	16	"PFN0177"	"N132_119"	6800	24780	90	387	382	83	159	196	103	94	63	0	736	733	112	311	370	189	96	59	0	0.536	0.528	0.555	0.473	1.947	0.553	0.796	52	319	653	645	-0.898	228	425	223	422	0
2	6	16	"PFN0180"	"N132_125"	6960	24740	150	1771	1766	405	95	116	73	100	100	0	1182	1227	258	158	207	135	100	100	0	1.637	1.563	1.568	1.560	1.165	1.574	0.933	156	623	2700	2740	0.711	1676	1024	1671	1069	0
2	7	16	"PFN0582"	"N145_33"	7170	24750	140	442	443	138	82	87	22	99	99	0	1796	1825	533	142	151	42	100	100	0	0.218	0.214	0.213	0.204	1.371	0.212	0.931	156	468	2014	2044	-2.200	360	1654	361	1683	0
2	8	16	"PFN0584"	"N145_38"	7340	24730	150	83	85	22	77	79	17	30	9	0	116	117	21	130	133	28	2	0	0	-0.429	-0.615	0.638	0.700	4.273	0.556	0.066	156	439	-8	-5	Error	6	-14	8	-13	-50
2	9	16	"PFN0589"	"N145_44"	7530	24730	150	72	74	13	74	76	14	13	3	0	122	121	22	123	125	20	12	4	0	2.000	0.000	0.665	0.703	3.275	0.243	0.055	156	481	-3	-2	1.000	-2	-1	0	-2	-50
2	10	16	"PFN0592"	"N145_50"	7720	24730	150	68	68	12	73	76	17	5	0	0	109	109	18	117	119	19	5	1	0	0.625	0.625	0.588	0.625	3.387	0.316	0.033	156	661	-13	-13	-0.678	-5	-8	-5	-8	-50
2	11	16	"PFN0598"	"N145_61"	7960	24760	90	101	104	34	76	80	19	61	23	0	140	139	22	117	118	21	57	9	0	1.087	1.273	1.059	0.971	2.286	1.384	0.161	52	339	48	50	0.120	25	23	28	22	0
2	12	16	"PFN0600"	"N145_9"	8120	24750	140	633	596	185	73	77	42	98	97	0	414	409	108	111	120	87	94	88	0	1.848	1.755	1.759	1.757	1.491	1.643	0.747	156	545	863	821	0.886	560	303	523	298	0
2	13	16	"PFN0620"	"N148_2"	8290	24730	150	98	99	24	74	75	15	64	38	0	123	127	22	111	113	17	42	18	0	2.000	1.563	1.286	1.430	2.610	1.325	0.150	156	573	36	41	1.000	24	12	25	16	-50
2	14	16	"PFN0622"	"N148_6"	8480	24740	150	75	76	14	75	77	16	12	2	0	109	109	16	112	114	18	10	1	0	0.000	-0.333	0.889	0.942	3.329	0.470	0.013	156	560	-3	-2	Error	0	-3	1	-3	-50
2	15	16	"PFN0628"	"N149_12"	8690	24750	140	6196	5952	2338	81	83	17	100	100	0	4583	4350	1539	116	119	20	100	100	0	1.369	1.387	1.395	1.350	1.430	1.417	0.959	156	500	10582	10105	0.453	6115	4467	5871	4234	0
2	16	16	"PFN0632"	"N149_18"	8870	24750	140	754	728	221	83	87	28	98	98	0	1497	1467	464	121	124	20	100	99	0	0.488	0.479	0.489	0.466	1.512	0.465	0.913	156	483	2047	1991	-1.036	671	1376	645	1346	0
2	17	16	"PFN0634"	"N149_2"	9050	24750	130	333	340	64	80	83	27	100	100	0	404	403	70	117	119	20	100	100	0	0.882	0.909	0.904	0.907	1.293	0.894	0.891	120	514	540	546	-0.182	253	287	260	286	0
2	18	16	"PFN0637"	"N149_30"	9250	24750	130	1516	1461	413	75	77	15	100	100	0	2920	2717	816	110	112	17	100	100	0	0.513	0.532	0.536	0.542	1.340	0.509	0.941	120	519	4251	3993	-0.963	1441	2810	1386	2607	0
2	19	16	"PFN0655"	"N150_39"	9440	24760	140	904	816	288	74	76	14	99	98	0	883	813	251	110	111	17	99	99	0	1.074	1.055	1.072	1.030	1.519	1.072	0.932	156	519	1603	1445	0.103	830	773	742	703	0
2	20	16	"PFN0658"	"N150_49"	9630	24760	130	188	189	38	77	78	14	100	100	0	276	278	44	112	114	18	100	99	0	0.677	0.675	0.678	0.660	1.507	0.689	0.761	120	464	275	278	-0.563	111	164	112	166	0
2	21	16	"PFN0660"	"N150_51"	9820	24760	140	374	366	112	75	76	14	99	99	0	619	637	170	112	114	19	100	100	0	0.590	0.554	0.553	0.524	1.429	0.559	0.921	156	461	806	816	-0.762	299	507	291	525	0
2	22	16	"PFN0662"	"N150_53"	10000	24760	130	1128	1073	256	70	71	12	100	100	0	1419	1361	298	107	108	16	100	100	0	0.806	0.800	0.805	0.794	1.171	0.790	0.957	120	548	2370	2257	-0.310	1058	1312	1003	1254	0
2	1	17	"PFN0664"	"N150_57"	6010	24930	150	782	776	191	69	71	14	100	100	0	739	730	170	111	115	24	100	100	0	1.135	1.142	1.134	1.144	1.238	1.118	0.939	156	748	1341	1326	0.183	713	628	707	619	0
2	2	17	"PFN0666"	"N150_6"	6200	24940	140	387	376	99	74	78	18	100	98	0	384	377	77	121	128	32	100	98	0	1.190	1.180	1.197	1.160	1.442	1.195	0.859	156	465	576	558	0.251	313	263	302	256	0
2	3	17	"PFN0680"	"N150_8"	6390	24930	140	748	751	181	83	98	48	100	99	0	1113	1108	237	135	184	124	100	99	0	0.680	0.687	0.689	0.678	1.296	0.686	0.931	156	480	1643	1641	-0.556	665	978	668	973	0
2	4	17	"PFN0682"	"N150_82"	6580	24940	130	1122	1088	297	106	125	56	100	100	0	1610	1563	331	170	247	145	100	100	0	0.706	0.705	0.711	0.685	1.209	0.711	0.941	120	513	2456	2375	-0.503	1016	1440	982	1393	0
2	5	17	"PFN0685"	"N150_87"	6770	24940	130	584	591	103	113	129	62	100	100	0	1119	1116	157	204	243	135	100	100	0	0.515	0.524	0.526	0.520	1.213	0.517	0.906	120	548	1386	1390	-0.958	471	915	478	912	0
2	6	17	"PFN0688"	"N150_9"	6970	24930	130	624	622	147	97	103	31	100	100	0	388	391	65	160	182	63	99	95	0	2.311	2.273	2.324	2.263	1.305	2.499	0.761	120	529	755	756	1.209	527	228	525	231	0
2	7	17	"PFN0694"	"N151_11"	7140	24940	130	1047	1010	232	86	90	20	100	100	0	779	772	137	149	157	39	100	100	0	1.525	1.483	1.478	1.466	1.197	1.491	0.931	120	475	1591	1547	0.609	961	630	924	623	0
2	8	17	"PFN0696"	"N151_18"	7340	24940	140	472	444	122	79	82	16	100	100	0	1031	961	282	135	139	26	100	100	0	0.439	0.442	0.448	0.446	1.377	0.430	0.938	156	521	1289	1191	-1.189	393	896	365	826	0
2	9	17	"PFN0876"	"N168_6"	7540	24940	140	644	613	179	77	78	14	100	100	0	1216	1160	294	127	128	19	100	100	0	0.521	0.519	0.524	0.503	1.329	0.518	0.934	156	487	1656	1569	-0.942	567	1089	536	1033	0
2	10	17	"PFN0874"	"N168_34"	7730	24940	140	3540	3315	1022	77	78	15	100	100	0	1463	1392	446	121	123	18	100	100	0	2.580	2.548	2.550	2.624	1.378	2.539	0.939	156	481	4805	4509	1.368	3463	1342	3238	1271	0
2	11	17	"PFN0894"	"N173_1"	7920	24950	140	179	176	51	77	82	43	83	61	0	348	343	79	119	127	89	94	71	0	0.445	0.442	0.441	0.407	1.725	0.446	0.730	156	515	331	323	-1.167	102	229	99	224	0
2	12	17	"PFN0907"	"N175_2"	8110	24950	140	3168	3065	1220	76	81	47	99	99	0	4367	4245	1366	117	127	97	100	100	0	0.728	0.724	0.753	0.672	1.456	0.745	0.943	156	422	7342	7117	-0.459	3092	4250	2989	4128	0
2	13	17	"PFN0906"	"N175_16"	8290	24950	130	230	231	50	76	76	14	100	100	0	470	469	89	118	119	18	100	100	0	0.438	0.442	0.433	0.431	1.324	0.427	0.856	120	453	506	506	-1.193	154	352	155	351	0
2	14	17	"PFN0918"	"N177_6"	8490	24950	140	1010	919	299	74	75	14	100	100	0	1406	1302	377	115	116	17	100	100	0	0.725	0.712	0.715	0.697	1.322	0.716	0.946	156	553	2227	2032	-0.464	936	1291	845	1187	0
2	15	17	"PFL0005"	"L1_103"	8680	24950	140	242	240	62	75	76	14	98	98	0	323	316	80	112	113	17	99	98	0	0.791	0.809	0.831	0.799	1.716	0.789	0.857	156	488	378	369	-0.337	167	211	165	204	0
2	16	17	"PFL0159"	"L2_30"	8870	24950	140	10833	10108	3415	80	84	27	100	100	0	5854	5487	1574	116	118	20	100	100	0	1.874	1.867	1.917	1.784	1.372	1.930	0.954	156	513	16491	15399	0.906	10753	5738	10028	5371	0
2	17	17	"PFL0171"	"L2_55"	9070	24950	130	2938	2795	905	80	84	28	100	100	0	4133	4027	1024	115	118	20	100	100	0	0.711	0.694	0.705	0.673	1.230	0.713	0.962	120	494	6876	6627	-0.491	2858	4018	2715	3912	0
2	18	17	"PFL0176"	"L2_62"	9230	24940	130	5032	5016	788	78	80	17	100	100	0	3892	3885	645	114	117	20	100	100	0	1.311	1.309	1.300	1.313	1.137	1.294	0.971	120	523	8732	8709	0.391	4954	3778	4938	3771	0
2	19	17	"PFL0064"	"L2_109"	9440	24950	140	224	221	61	77	79	18	95	93	0	452	429	109	114	117	20	99	98	0	0.435	0.457	0.455	0.424	1.747	0.445	0.839	156	556	485	459	-1.201	147	338	144	315	0
2	20	17	"PFL0066"	"L2_114"	9630	24950	140	209	201	44	75	77	15	99	98	0	642	630	134	112	115	19	100	100	0	0.253	0.243	0.242	0.235	1.408	0.240	0.870	156	488	664	644	-1.984	134	530	126	518	0
2	21	17	"PFL0140"	"L2_247"	9830	24950	140	283	296	131	74	75	14	100	99	0	465	457	123	111	113	18	100	99	0	0.590	0.642	0.615	0.613	1.462	0.685	0.681	156	390	563	568	-0.760	209	354	222	346	0
2	22	17	"PFL0150"	"L2_270"	10000	24950	140	1883	1848	568	70	71	13	100	100	0	1818	1790	543	108	110	20	100	100	0	1.060	1.057	1.058	1.057	1.216	1.055	0.950	156	586	3523	3460	0.084	1813	1710	1778	1682	0
2	1	18	"PFN0982"	"N244_3"	6020	25130	120	103	104	20	74	75	13	82	56	0	159	159	31	113	115	16	87	70	0	0.630	0.652	0.673	0.722	2.296	0.514	0.229	120	512	75	76	-0.666	29	46	30	46	0
2	2	18	"PFJ0260"	"J246_2"	6200	25120	140	2471	2292	654	76	78	15	100	100	0	2587	2373	745	119	119	16	99	99	0	0.970	0.983	0.985	1.024	1.383	0.960	0.942	156	447	4863	4470	-0.043	2395	2468	2216	2254	0
2	3	18	"PFJ0281"	"J269_1"	6390	25130	130	198	196	48	78	80	16	97	96	0	377	369	71	122	125	24	99	98	0	0.471	0.478	0.483	0.457	1.587	0.462	0.785	120	459	375	365	-1.087	120	255	118	247	0
2	4	18	"PFJ0305"	"J27_3"	6580	25130	140	457	466	106	87	113	127	99	88	0	645	649	129	133	190	271	97	37	0	0.723	0.734	0.735	0.722	1.315	0.722	0.908	156	485	882	895	-0.469	370	512	379	516	0
2	5	18	"PFJ0475"	"J53_46"	6780	25130	150	718	688	186	91	115	119	99	94	0	1457	1421	325	139	190	253	99	98	0	0.476	0.466	0.476	0.455	1.266	0.464	0.933	156	553	1945	1879	-1.072	627	1318	597	1282	0
2	6	18	"PFJ0505"	"J583_7"	6970	25130	100	145	146	23	82	87	23	98	71	0	175	178	28	129	131	22	82	55	0	1.370	1.306	1.300	1.417	2.123	1.102	0.410	80	373	109	113	0.454	63	46	64	49	0
2	7	18	"PFJ0549"	"J697_3"	7150	25130	140	197	199	52	80	82	15	97	94	0	248	246	50	129	131	21	98	93	0	0.983	1.017	0.978	1.009	1.761	0.995	0.728	156	494	236	236	-0.024	117	119	119	117	0
2	8	18	"PFJ0586"	"J753_2"	7340	25130	140	163	163	29	79	81	15	98	97	0	277	279	47	125	127	21	98	98	0	0.553	0.545	0.576	0.540	1.655	0.521	0.729	156	481	236	238	-0.856	84	152	84	154	0
2	9	18	"PFJ0594"	"J82_7"	7540	25130	140	2446	2231	709	76	78	15	100	100	0	2018	1932	500	116	118	17	100	100	0	1.246	1.187	1.236	1.153	1.310	1.219	0.931	156	465	4272	3971	0.317	2370	1902	2155	1816	0
2	10	18	"PFK0025"	"Km2326_6"	7720	25110	150	83	85	18	76	77	15	33	10	0	133	133	27	115	117	19	45	21	0	0.389	0.500	0.667	0.606	2.933	0.360	0.077	156	443	25	27	-1.363	7	18	9	18	-50
2	11	18	"PFJ0390"	"J40_6"	7920	25140	140	452	425	141	73	75	14	99	99	0	395	387	86	116	118	18	100	100	0	1.358	1.299	1.312	1.198	1.601	1.379	0.863	156	451	658	623	0.442	379	279	352	271	0
2	12	18	"PFJ0410"	"J43_3"	8110	25130	140	1443	1298	439	73	75	14	99	99	0	2135	1930	650	115	116	16	99	99	0	0.678	0.675	0.679	0.692	1.703	0.666	0.941	156	408	3390	3040	-0.560	1370	2020	1225	1815	0
2	13	18	"PFJ0426"	"J461_4"	8290	25120	150	79	79	12	74	76	13	23	3	0	115	117	18	116	118	18	16	3	0	-5.000	5.000	0.667	0.749	3.256	0.111	0.004	156	486	4	6	Error	5	-1	5	1	-50
2	14	18	"PFJ0465"	"J53_31"	8490	25140	130	109	111	19	73	75	14	89	69	0	177	181	31	112	114	17	95	88	0	0.554	0.551	0.544	0.528	2.114	0.455	0.319	120	479	101	107	-0.852	36	65	38	69	0
2	15	18	"PFJ0557"	"J6_2"	8680	25140	140	278	276	74	72	73	14	100	98	0	489	485	137	109	110	16	100	100	0	0.542	0.543	0.564	0.532	1.378	0.526	0.863	156	468	586	580	-0.883	206	380	204	376	0
2	16	18	"PFK0041"	"Km302_3"	8870	25140	120	151	152	33	74	75	14	97	93	0	155	155	28	110	112	17	87	65	0	1.711	1.733	1.814	1.760	2.041	1.767	0.444	120	424	122	123	0.775	77	45	78	45	0
2	17	18	"PFK0298"	"Kn2549_3"	9060	25140	140	2366	2259	688	80	82	17	100	100	0	1613	1605	402	117	119	19	100	100	0	1.528	1.464	1.482	1.426	1.312	1.506	0.948	156	505	3782	3667	0.612	2286	1496	2179	1488	0
2	18	18	"PFK0338"	"Kn3092_1"	9250	25140	130	201	206	57	80	83	19	96	95	0	198	200	41	118	120	20	94	85	0	1.513	1.537	1.500	1.621	1.799	1.610	0.660	120	503	201	208	0.597	121	80	126	82	0
2	19	18	"PFK0404"	"Kn427_6"	9430	25140	130	635	616	99	77	80	19	100	100	0	814	799	118	112	114	17	100	100	0	0.795	0.785	0.781	0.783	1.209	0.780	0.933	120	568	1260	1226	-0.331	558	702	539	687	0
2	20	18	"PFK0425"	"Kn5026_1"	9640	25140	130	143	148	37	74	76	19	94	86	0	198	198	39	110	112	17	95	89	0	0.784	0.841	0.812	0.858	1.815	0.825	0.555	120	461	157	162	-0.351	69	88	74	88	0
2	21	18	"PFK0442"	"Kn5244_3"	9820	25120	150	72	73	12	74	76	18	5	0	0	112	112	15	110	112	16	16	1	0	-1.000	-0.500	0.583	0.673	3.701	1.260	0.031	156	442	0	1	Error	-2	2	-1	2	-50
2	22	18	"PFK0457"	"Kn5587_2"	10010	25140	140	4945	4377	1476	73	74	13	100	100	0	4826	4277	1564	111	112	16	100	100	0	1.033	1.033	1.022	1.073	1.461	1.013	0.947	156	634	9587	8470	0.047	4872	4715	4304	4166	0
2	1	19	"PFK0782"	"Ks2242_1"	6010	25320	140	2891	2672	901	73	75	14	100	100	0	1902	1789	503	116	116	16	100	100	0	1.578	1.553	1.579	1.518	1.305	1.603	0.947	156	709	4604	4272	0.658	2818	1786	2599	1673	0
2	2	19	"PFK0818"	"Ks2565_1"	6200	25310	140	948	922	284	78	78	14	100	100	0	821	770	234	120	120	17	98	98	0	1.241	1.298	1.288	1.350	1.499	1.287	0.931	156	461	1571	1494	0.312	870	701	844	650	0
2	3	19	"PFK0876"	"Ks2_11"	6380	25310	130	1457	1453	249	78	80	17	100	100	0	1792	1780	338	119	126	56	100	100	0	0.824	0.828	0.811	0.835	1.215	0.813	0.950	120	426	3052	3036	-0.279	1379	1673	1375	1661	0
2	4	19	"PFK1002"	"Ks48_16"	6580	25300	150	102	105	22	83	114	135	0	0	0	138	139	23	126	195	291	0	0	0	1.583	1.692	1.175	1.261	3.102	0.476	0.452	156	432	31	35	0.663	19	12	22	13	-50
2	5	19	"PFK1139"	"Ks667_1"	6770	25320	140	1251	1162	348	85	119	141	99	96	0	1954	1769	516	131	200	302	97	94	0	0.640	0.658	0.660	0.667	1.417	0.639	0.922	156	387	2989	2715	-0.645	1166	1823	1077	1638	0
2	6	19	"PFK1174"	"Ks75_10"	6960	25320	140	13695	12655	3662	83	86	18	100	100	0	18688	17414	4704	127	129	19	100	100	0	0.733	0.727	0.745	0.728	1.334	0.726	0.956	156	426	32173	29859	-0.447	13612	18561	12572	17287	0
2	7	19	"PFK0629"	"Ks1228_7"	7140	25320	140	239	241	55	80	82	16	99	98	0	268	270	61	124	125	18	98	96	0	1.104	1.103	1.117	1.170	1.702	1.074	0.803	156	459	303	307	0.143	159	144	161	146	0
2	8	19	"PFK1093"	"Ks586_7"	7340	25320	140	2328	2238	722	77	78	14	100	100	0	1620	1552	440	116	119	17	100	100	0	1.497	1.505	1.527	1.473	1.330	1.539	0.953	156	465	3755	3597	0.582	2251	1504	2161	1436	0
2	9	19	"pla_LSU"	"PLSU"	7530	25320	130	918	865	193	75	76	14	100	100	0	631	618	143	111	112	15	100	100	0	1.621	1.558	1.551	1.571	1.309	1.544	0.896	120	449	1363	1297	0.697	843	520	790	507	0
2	10	19	"pla_ORF129"	"PORF129"	7730	25320	140	569	540	157	74	75	15	100	100	0	1068	996	299	111	114	17	100	100	0	0.517	0.527	0.533	0.529	1.392	0.512	0.916	156	494	1452	1351	-0.951	495	957	466	885	0
2	11	19	"pla_ORF79"	"PORF79"	7910	25320	130	342	340	63	71	72	14	100	100	0	455	460	74	111	113	16	100	100	0	0.788	0.771	0.758	0.765	1.328	0.755	0.872	120	476	615	618	-0.344	271	344	269	349	0
2	12	19	"pla_rpl14"	"Prpl14"	8110	25330	140	771	679	262	71	72	13	98	98	0	1206	1137	362	110	111	14	100	100	0	0.639	0.592	0.602	0.546	1.588	0.606	0.909	156	523	1796	1635	-0.647	700	1096	608	1027	0
2	13	19	"PFBL B0020"	"oPFBLOB0020"	8290	25320	130	3566	3465	1010	73	75	13	100	100	0	1634	1621	407	111	112	15	100	100	0	2.293	2.246	2.264	2.216	1.200	2.269	0.945	120	493	5016	4902	1.198	3493	1523	3392	1510	0
2	14	19	"PFD66970"	"oPFD66970"	8490	25330	140	386	365	122	73	75	13	98	97	0	599	603	165	112	114	17	100	100	0	0.643	0.595	0.603	0.541	1.666	0.601	0.865	156	538	800	783	-0.638	313	487	292	491	0
2	15	19	"PFC0765"	"oPFC0765"	8680	25330	140	125	127	27	72	73	13	94	83	0	160	160	31	111	112	16	86	72	0	1.082	1.122	1.080	1.126	1.999	1.004	0.456	156	432	102	104	0.113	53	49	55	49	0
2	16	19	"PFN0250"	"oPFN0250"	8870	25330	140	352	342	100	72	74	14	100	98	0	490	478	130	114	115	17	98	98	0	0.745	0.742	0.724	0.748	1.431	0.730	0.907	156	370	656	634	-0.425	280	376	270	364	0
2	17	19	"PFL0017"	"oPFL0017"	9050	25330	150	6571	6575	2535	79	83	27	100	100	0	4282	4554	1670	119	122	23	100	100	0	1.559	1.465	1.496	1.469	1.314	1.488	0.934	156	420	10655	10931	0.641	6492	4163	6496	4435	0
2	18	19	"PFI17637"	"oPFI17637"	9260	25330	140	1372	1375	331	78	84	27	100	100	0	1258	1254	291	115	117	19	100	100	0	1.132	1.139	1.163	1.141	1.271	1.134	0.951	156	489	2437	2436	0.179	1294	1143	1297	1139	0
2	19	19	"PFM60472"	"oPFM60472"	9450	25350	110	113	114	23	77	81	19	77	46	0	144	141	25	112	113	18	71	42	0	1.125	1.276	1.000	1.037	2.533	1.102	0.196	80	385	68	66	0.170	36	32	37	29	0
2	20	19	"PFL0020"	"oPFL0020"	9630	25310	150	97	96	19	76	79	19	52	17	0	127	126	23	111	114	17	46	16	0	1.313	1.333	1.000	1.033	3.385	1.258	0.130	156	535	37	35	0.392	21	16	20	15	-50
2	21	19	"PFI17639"	"oPFI17639"	9820	25330	130	205	200	53	75	77	18	96	94	0	234	235	52	111	113	16	98	97	0	1.057	1.008	0.996	0.984	1.474	0.997	0.739	120	431	253	249	0.080	130	123	125	124	0
2	22	19	"PFN0252"	"oPFN0252"	10010	25330	140	3079	2950	1062	73	74	13	100	100	0	6961	6685	2589	111	112	15	100	100	0	0.439	0.438	0.435	0.456	1.561	0.423	0.942	156	630	9856	9451	-1.188	3006	6850	2877	6574	0
2	1	20	"PFBL B0027"	"oPFBLOB0027"	6010	25510	110	98	98	27	72	75	15	66	45	0	140	141	31	115	115	16	66	42	0	1.040	1.000	0.791	0.877	3.178	0.692	0.176	80	446	51	52	0.057	26	25	26	26	0
2	2	20	"PFC0768"	"oPFC0768"	6210	25510	140	125	127	27	75	76	14	90	80	0	280	269	55	114	115	17	98	98	0	0.301	0.335	0.315	0.305	1.816	0.330	0.649	156	488	216	207	-1.731	50	166	52	155	0
2	3	20	"PFBL B0032"	"oPFBLOB0032"	6390	25490	150	74	76	16	77	80	18	9	1	0	117	116	19	114	121	52	0	0	0	-1.000	-0.500	0.758	0.761	3.340	0.136	0.125	156	449	0	1	Error	-3	3	-1	2	-50
2	4	20	"PFBL B0033"	"oPFBLOB0033"	6580	25490	150	85	86	16	79	84	26	10	1	0	126	129	25	119	125	52	6	0	0	0.857	0.700	0.753	0.813	3.926	2.026	0.019	156	456	13	17	-0.222	6	7	7	10	-50
2	5	20	"PFB0684"	"oPFB0684"	6770	25490	150	71	71	13	77	81	25	2	0	0	118	118	22	117	119	17	13	3	0	-6.000	-6.000	0.718	0.884	3.247	0.297	0.022	156	429	-5	-5	Error	-6	1	-6	1	-50
2	6	20	"PFF72417"	"oPFF72417"	6960	25490	150	88	89	18	76	79	15	39	13	0	142	143	24	118	119	17	59	30	0	0.500	0.520	0.622	0.600	3.144	0.472	0.105	156	453	36	38	-1.000	12	24	13	25	-50
2	7	20	"PFG0010"	"oPFG0010"	7180	25520	150	89	91	18	76	78	15	40	19	0	142	146	28	118	118	17	62	33	0	0.542	0.536	0.592	0.660	3.031	0.481	0.150	156	435	37	43	-0.885	13	24	15	28	-50
2	8	20	"PFBL B0035"	"oPFBLOB0035"	7350	25520	140	475	453	148	74	76	14	99	99	0	557	533	126	113	114	16	100	99	0	0.903	0.902	0.902	0.843	1.386	0.936	0.920	156	324	845	799	-0.147	401	444	379	420	0
2	9	20	"PFBL B0038"	"oPFBLOB0038"	7530	25500	150	71	71	12	73	75	15	7	1	0	112	113	16	110	112	16	16	2	0	-1.000	-0.667	0.857	0.720	3.685	0.011	0.000	156	372	0	1	Error	-2	2	-2	3	-50
2	10	20	"PFG0012"	"oPFG0012"	7720	25500	150	83	83	15	74	76	15	30	7	0	128	129	19	115	117	17	43	14	0	0.692	0.643	0.815	0.726	3.247	0.339	0.038	156	438	22	23	-0.531	9	13	9	14	-50
2	11	20	"PFD66974"	"oPFD66974"	7920	25520	120	96	99	20	72	73	14	73	42	0	173	172	27	112	114	17	95	82	0	0.393	0.450	0.453	0.448	2.311	0.440	0.308	120	443	85	87	-1.346	24	61	27	60	0
2	12	20	"PFL0029"	"oPFL0029"	8100	25520	130	372	365	82	71	71	13	100	100	0	832	842	180	106	108	14	100	100	0	0.415	0.399	0.400	0.395	1.248	0.390	0.911	120	447	1027	1030	-1.270	301	726	294	736	0
2	13	20	"PFD66975"	"oPFD66975"	8290	25520	140	1766	1719	527	72	73	13	100	100	0	2296	2227	647	109	110	15	100	100	0	0.775	0.778	0.781	0.791	1.333	0.776	0.955	156	475	3881	3765	-0.369	1694	2187	1647	2118	0
2	14	20	"PFM60473"	"oPFM60473"	8490	25520	120	113	115	23	76	77	14	87	61	0	173	174	27	114	116	18	92	79	0	0.627	0.650	0.642	0.591	2.340	0.593	0.385	120	434	96	99	-0.673	37	59	39	60	0
2	15	20	"PFM60503"	"oPFM60503"	8690	25490	130	350	351	78	77	79	14	100	100	0	904	896	178	118	119	18	100	100	0	0.347	0.352	0.349	0.347	1.225	0.348	0.928	120	441	1059	1052	-1.526	273	786	274	778	0
2	16	20	"PFL0061"	"oPFL0061"	8880	25490	120	363	359	70	78	80	15	100	100	0	1047	1009	204	121	123	24	100	100	0	0.308	0.316	0.323	0.315	1.294	0.302	0.897	120	359	1211	1169	-1.700	285	926	281	888	0
2	17	20	"PFG0034"	"oPFG0034"	9050	25490	130	810	811	195	79	83	26	100	100	0	2315	2346	530	122	126	34	100	100	0	0.333	0.329	0.323	0.327	1.199	0.313	0.939	120	398	2924	2956	-1.585	731	2193	732	2224	0
2	18	20	"PFF72455"	"oPFF72455"	9250	25500	150	84	86	15	76	79	25	14	1	0	136	137	25	116	119	29	36	9	0	0.400	0.476	0.526	0.504	4.279	0.415	0.069	156	459	28	31	-1.322	8	20	10	21	-50
2	19	20	"PFM60505"	"oPFM60505"	9430	25500	130	232	227	46	72	74	14	100	99	0	323	323	49	109	110	16	100	100	0	0.748	0.724	0.751	0.702	1.402	0.719	0.836	120	422	374	369	-0.420	160	214	155	214	0
2	20	20	"PFL0063"	"oPFL0063"	9640	25500	140	188	191	55	77	79	18	96	91	0	440	435	132	114	116	19	99	98	0	0.340	0.355	0.351	0.338	1.691	0.343	0.799	156	456	437	435	-1.554	111	326	114	321	0
2	21	20	"PFJ12800"	"oPFJ12800"	9830	25500	140	277	272	64	80	83	18	99	98	0	409	399	79	119	121	19	100	100	0	0.679	0.686	0.686	0.658	1.589	0.681	0.867	156	411	487	472	-0.558	197	290	192	280	0
2	22	20	"PFF72460"	"oPFF72460"	10020	25500	130	310	306	73	72	74	14	100	100	0	559	557	125	110	111	16	100	100	0	0.530	0.523	0.531	0.519	1.272	0.515	0.899	120	569	687	681	-0.916	238	449	234	447	0
2	1	21	"PFK12904"	"oPFK12904"	6010	25680	140	2293	2132	832	70	72	13	100	100	0	1642	1570	503	110	111	16	100	100	0	1.451	1.412	1.450	1.333	1.579	1.464	0.951	156	680	3755	3522	0.537	2223	1532	2062	1460	0
2	2	21	"PFM60507"	"oPFM60507"	6210	25680	130	2035	1935	549	71	73	14	100	100	0	1139	1085	271	110	111	15	100	100	0	1.909	1.912	1.933	1.898	1.277	1.956	0.931	120	464	2993	2839	0.933	1964	1029	1864	975	0
2	3	21	"PFK12905"	"oPFK12905"	6410	25680	120	352	352	82	74	78	25	100	100	0	737	723	181	113	114	18	100	100	0	0.446	0.456	0.463	0.457	1.278	0.438	0.914	120	416	902	888	-1.166	278	624	278	610	0
2	4	21	"PFF72461"	"oPFF72461"	6570	25680	130	50625	50561	8238	79	85	33	100	100	0	16357	16067	2644	117	121	44	100	100	0	3.112	3.165	3.189	3.171	1.135	3.175	0.966	120	454	66786	66432	1.638	50546	16240	50482	15950	0
2	5	21	"PFN0268"	"oPFN0268"	6780	25680	140	803	803	246	77	82	27	100	100	0	1006	994	306	114	119	42	100	99	0	0.814	0.825	0.840	0.836	1.421	0.811	0.934	156	506	1618	1606	-0.297	726	892	726	880	0
2	6	21	"PFL0071"	"oPFL0071"	6980	25680	130	202	202	38	75	77	14	100	100	0	377	375	59	113	114	15	100	100	0	0.481	0.485	0.471	0.474	1.388	0.470	0.791	120	483	391	389	-1.056	127	264	127	262	0
2	7	21	"PFG0037"	"oPFG0037"	7170	25680	130	211	214	45	73	75	13	100	100	0	260	265	56	111	113	15	99	99	0	0.926	0.916	0.929	0.923	1.476	0.886	0.778	120	385	287	295	-0.111	138	149	141	154	0
2	8	21	"PFJ12801"	"oPFJ12801"	7350	25680	140	1036	1034	319	72	75	14	100	100	0	624	604	176	111	113	17	100	99	0	1.879	1.951	1.957	2.013	1.324	1.970	0.940	156	333	1477	1455	0.910	964	513	962	493	0
2	9	21	"PFBL B0124"	"oPFBLOB0124"	7530	25680	140	241	240	56	71	73	14	100	100	0	482	480	117	110	112	16	100	99	0	0.457	0.457	0.459	0.461	1.475	0.428	0.840	156	387	542	539	-1.130	170	372	169	370	0
2	10	21	"PFI17675"	"oPFI17675"	7720	25680	140	18183	18106	4813	74	75	16	100	100	0	11216	10970	2980	112	114	17	100	100	0	1.631	1.661	1.673	1.693	1.326	1.664	0.959	156	442	29213	28890	0.706	18109	11104	18032	10858	0
2	11	21	"PFI17677"	"oPFI17677"	7910	25680	130	1450	1408	287	74	75	15	100	100	0	1267	1235	261	114	116	18	100	100	0	1.193	1.190	1.186	1.201	1.196	1.161	0.952	120	481	2529	2455	0.255	1376	1153	1334	1121	0
2	12	21	"PFBL B0128"	"oPFBLOB0128"	8120	25690	120	124	122	30	71	73	13	86	75	0	163	158	32	110	111	17	84	71	0	1.000	1.063	0.965	0.941	2.213	0.927	0.454	120	454	106	99	0.000	53	53	51	48	0
2	13	21	"PFG0038"	"oPFG0038"	8310	25690	130	670	643	187	72	78	38	100	99	0	486	483	130	110	112	19	99	99	0	1.590	1.531	1.559	1.532	1.298	1.503	0.894	120	451	974	944	0.669	598	376	571	373	0
2	14	21	"PFF72465"	"oPFF72465"	8480	25690	140	2021	2016	454	75	77	16	100	100	0	2634	2533	542	113	115	17	100	100	0	0.772	0.802	0.804	0.806	1.196	0.801	0.965	156	469	4467	4361	-0.373	1946	2521	1941	2420	0
2	15	21	"PFI17678"	"oPFI17678"	8690	25690	140	237	227	70	79	79	15	94	92	0	287	292	71	119	120	16	97	96	0	0.940	0.855	0.893	0.803	1.839	0.876	0.794	156	513	326	321	-0.089	158	168	148	173	0
2	16	21	"PFD66997"	"oPFD66997"	8870	25690	140	192	190	34	82	83	16	99	98	0	232	232	33	122	124	22	100	99	0	1.000	0.982	0.961	0.967	1.466	0.971	0.773	156	481	220	218	0.000	110	110	108	110	0
2	17	21	"PFM60539"	"oPFM60539"	9050	25690	150	77	77	13	81	84	16	5	1	0	120	119	16	123	127	30	3	0	0	1.333	1.000	0.802	0.774	3.755	0.460	0.137	156	524	-7	-8	0.415	-4	-3	-4	-4	-50
2	18	21	"PFBL B0176"	"oPFBLOB0176"	9260	25690	140	2467	2278	686	77	78	15	100	100	0	1904	1729	491	117	120	26	100	100	0	1.337	1.365	1.364	1.363	1.256	1.380	0.956	156	500	4177	3813	0.419	2390	1787	2201	1612	0
2	19	21	"PFI17723"	"oPFI17723"	9440	25690	140	1208	1195	291	71	71	12	100	100	0	2290	2276	499	106	107	15	100	100	0	0.521	0.518	0.521	0.511	1.241	0.516	0.956	156	476	3321	3294	-0.942	1137	2184	1124	2170	0
2	20	21	"PFG0055"	"oPFG0055"	9640	25690	140	4221	4117	1466	73	76	17	100	100	0	3247	3262	1119	109	112	19	100	100	0	1.322	1.283	1.276	1.264	1.335	1.293	0.957	156	442	7286	7197	0.403	4148	3138	4044	3153	0
2	21	21	"PFF72499"	"oPFF72499"	9820	25690	150	251	248	57	77	80	17	99	98	0	335	327	73	115	118	21	98	97	0	0.791	0.807	0.796	0.825	1.591	0.751	0.818	156	439	394	383	-0.338	174	220	171	212	0
2	22	21	"PFF72501"	"oPFF72501"	10000	25690	130	310	305	57	71	73	14	100	100	0	554	544	101	107	109	16	100	100	0	0.535	0.535	0.533	0.534	1.304	0.505	0.880	120	579	686	671	-0.903	239	447	234	437	0
2	1	22	"PFI17727"	"oPFI17727"	6010	25870	140	165	166	33	67	68	12	100	98	0	303	310	56	108	109	15	100	100	0	0.503	0.490	0.501	0.478	1.499	0.462	0.780	156	831	293	301	-0.993	98	195	99	202	0
2	2	22	"PFF72502"	"oPFF72502"	6210	25870	140	187	186	40	71	72	12	98	98	0	364	362	83	113	113	15	100	99	0	0.462	0.462	0.452	0.460	1.423	0.441	0.855	156	675	367	364	-1.114	116	251	115	249	0
2	3	22	"PFA32037"	"oPFA32037"	6390	25870	140	213	216	47	70	72	20	99	99	0	426	420	90	111	112	15	99	98	0	0.454	0.472	0.463	0.468	1.418	0.458	0.882	156	658	458	455	-1.139	143	315	146	309	0
2	4	22	"PFM60541"	"oPFM60541"	6590	25870	140	265	265	66	73	77	24	100	96	0	609	614	137	112	117	39	100	100	0	0.386	0.382	0.384	0.367	1.459	0.370	0.846	156	673	689	694	-1.372	192	497	192	502	0
2	5	22	"PFL0145"	"oPFL0145"	6780	25870	140	401	388	112	75	78	19	100	100	0	679	660	185	113	117	38	100	98	0	0.576	0.572	0.569	0.569	1.391	0.562	0.910	156	648	892	860	-0.796	326	566	313	547	0
2	6	22	"PFL0147"	"oPFL0147"	6960	25870	140	443	438	101	74	77	15	100	100	0	833	796	171	114	115	17	100	100	0	0.513	0.534	0.534	0.534	1.308	0.520	0.919	156	666	1088	1046	-0.962	369	719	364	682	0
2	7	22	"PFF72508"	"oPFF72508"	7160	25870	140	921	887	302	71	72	14	100	100	0	422	408	113	110	111	16	99	98	0	2.724	2.738	2.789	2.806	1.459	2.810	0.912	156	680	1162	1114	1.446	850	312	816	298	0
2	8	22	"PFF72510"	"oPFF72510"	7340	25870	130	124	123	24	69	73	50	55	3	0	149	150	27	106	114	96	1	0	0	1.279	1.227	1.286	1.306	2.229	1.108	0.338	120	555	98	98	0.355	55	43	54	44	0
2	9	22	"PFM60545"	"oPFM60545"	7530	25880	150	75	396	586	66	70	43	37	33	0	115	398	521	103	110	90	32	31	0	0.750	1.119	1.043	0.932	3.371	1.124	0.887	156	750	21	625	-0.415	9	12	330	295	-50
2	10	22	"PFM60547"	"oPFM60547"	7730	25880	140	491	488	181	68	70	15	98	98	0	564	572	175	105	109	41	100	98	0	0.922	0.899	0.872	0.850	1.494	0.921	0.895	156	658	882	887	-0.118	423	459	420	467	0
2	11	22	"PFL0150"	"oPFL0150"	7900	25880	140	890	896	222	71	73	14	100	100	0	804	794	191	114	116	20	99	99	0	1.187	1.213	1.211	1.243	1.297	1.218	0.953	156	681	1509	1505	0.247	819	690	825	680	0
2	12	22	"PFL0152"	"oPFL0152"	8100	25880	140	171	172	42	71	72	15	98	96	0	263	263	49	112	115	20	100	97	0	0.662	0.669	0.673	0.640	1.728	0.675	0.730	156	693	251	252	-0.595	100	151	101	151	0
2	13	22	"PFL0154"	"oPFL0154"	8260	25900	120	606	820	663	67	103	262	68	50	0	352	511	368	107	128	157	66	45	0	2.200	1.864	1.798	1.668	1.653	2.003	0.897	120	581	784	1157	1.138	539	245	753	404	0
2	14	22	"PFL0156"	"oPFL0156"	8490	25880	140	6303	5981	2261	67	97	240	100	100	0	2382	2231	819	105	125	144	98	97	0	2.739	2.782	2.750	2.853	1.483	2.826	0.947	156	696	8513	8040	1.453	6236	2277	5914	2126	0
2	15	22	"PFBL B0186"	"oPFBLOB0186"	8660	25880	140	748	766	198	71	72	14	100	100	0	611	583	145	109	111	16	99	99	0	1.349	1.466	1.463	1.537	1.444	1.464	0.933	156	643	1179	1169	0.431	677	502	695	474	0
2	16	22	"PFH0037"	"oPFH0037"	8870	25890	150	2976	3010	1260	75	76	15	100	100	0	1683	1682	563	113	114	16	100	100	0	1.848	1.871	1.892	1.786	1.336	1.982	0.948	156	714	4471	4504	0.886	2901	1570	2935	1569	0
2	17	22	"PFF72513"	"oPFF72513"	9050	25890	140	489	479	155	79	86	106	95	86	0	433	432	117	115	120	51	98	95	0	1.289	1.262	1.286	1.251	1.471	1.287	0.892	156	657	728	717	0.367	410	318	400	317	0
2	18	22	"PFM60550"	"oPFM60550"	9230	25880	130	191	187	34	76	81	76	85	10	0	180	179	27	113	115	35	85	46	0	1.716	1.682	1.705	1.810	1.942	1.749	0.543	120	595	182	177	0.779	115	67	111	66	0
2	19	22	"EMPTY"	"EMPTY"	9440	25880	150	70	70	12	69	70	12	17	3	0	100	102	13	104	105	15	10	1	0	-0.250	-0.500	0.944	0.969	3.704	0.135	0.002	156	735	-3	-1	Error	1	-4	1	-2	-75
2	20	22	"EMPTY"	"EMPTY"	9630	25880	150	67	68	11	69	70	11	14	3	0	102	104	19	102	103	15	17	3	0	100000.000	-0.500	0.862	0.804	3.240	0.184	0.018	156	678	-2	1	16.610	-2	0	-1	2	-75
2	21	22	"EMPTY"	"EMPTY"	9820	25880	150	67	70	13	67	69	12	19	8	0	103	106	18	103	103	14	16	4	0	0.000	1.000	0.867	0.969	3.253	0.179	0.006	156	672	0	6	Error	0	0	3	3	-75
2	22	22	"EMPTY"	"EMPTY"	10010	25890	150	67	68	10	69	70	12	10	1	0	102	103	15	104	105	14	16	3	0	1.000	1.000	0.767	0.707	3.281	0.217	0.007	156	941	-4	-2	0.000	-2	-2	-1	-1	-75
3	1	1	"PFE0652"	"E9164_1"	10390	21760	130	470	485	138	75	77	15	100	100	0	419	425	82	112	113	16	100	100	0	1.287	1.310	1.280	1.279	1.329	1.379	0.903	120	685	702	723	0.364	395	307	410	313	0
3	2	1	"PFE0127"	"E15452_2"	10560	21760	130	215	216	49	80	83	19	100	99	0	1274	1295	393	117	124	58	100	100	0	0.117	0.115	0.108	0.113	1.457	0.100	0.789	120	636	1292	1314	-3.099	135	1157	136	1178	0
3	3	1	"PFE0630"	"E8314_1"	10760	21760	130	361	368	108	76	81	24	100	100	0	780	813	289	115	123	63	100	100	0	0.429	0.418	0.418	0.430	1.344	0.386	0.900	120	684	950	990	-1.222	285	665	292	698	0
3	4	1	"PFE0335"	"E23986_4"	10960	21760	130	7653	7889	3015	79	88	61	100	100	0	11546	11850	4090	115	138	199	100	100	0	0.663	0.666	0.649	0.664	1.389	0.671	0.938	120	652	19005	19545	-0.594	7574	11431	7810	11735	0
3	5	1	"PFE0497"	"E3038_1"	11140	21760	130	911	922	347	80	93	74	100	99	0	1649	1783	586	116	152	242	100	99	0	0.542	0.505	0.496	0.486	1.319	0.488	0.930	120	637	2364	2509	-0.883	831	1533	842	1667	0
3	6	1	"PFE0489"	"E29931_1"	11330	21770	130	350	350	84	80	86	46	100	99	0	988	1008	287	120	136	139	100	98	0	0.311	0.304	0.308	0.305	1.259	0.291	0.901	120	654	1138	1158	-1.685	270	868	270	888	0
3	7	1	"PFE0152"	"E16122_8"	11520	21770	120	1255	1187	523	77	81	22	100	100	0	2060	2095	920	122	128	71	100	100	0	0.608	0.563	0.557	0.559	1.307	0.543	0.924	120	568	3116	3083	-0.718	1178	1938	1110	1973	0
3	8	1	"PFE0560"	"E5006_15"	11700	21770	130	268	261	66	78	80	20	100	99	0	534	519	109	115	122	67	100	100	0	0.453	0.453	0.446	0.437	1.381	0.424	0.839	120	653	609	587	-1.141	190	419	183	404	0
3	9	1	"PFE0506"	"E3215_1"	11900	21770	130	7943	8070	2876	80	82	17	100	100	0	9103	9450	3321	116	118	18	100	100	0	0.875	0.856	0.850	0.876	1.441	0.834	0.934	120	669	16850	17324	-0.193	7863	8987	7990	9334	0
3	10	1	"PFF0276"	"F18248_2"	12090	21780	130	927	891	257	78	81	17	100	100	0	1114	1104	291	114	117	19	100	100	0	0.849	0.821	0.833	0.811	1.268	0.831	0.924	120	664	1849	1803	-0.236	849	1000	813	990	0
3	11	1	"PFF1508"	"F59453_1"	12280	21780	130	639	687	207	79	83	31	100	100	0	847	910	260	113	117	23	100	100	0	0.763	0.763	0.763	0.757	1.294	0.761	0.920	120	678	1294	1405	-0.390	560	734	608	797	0
3	12	1	"PFF1029"	"F4425_1"	12480	21780	130	2070	2128	832	82	87	33	100	100	0	3294	3467	1277	118	123	25	100	100	0	0.626	0.611	0.599	0.602	1.219	0.611	0.933	120	606	5164	5395	-0.676	1988	3176	2046	3349	0
3	13	1	"PFF0774"	"F35531_1"	12650	21780	120	1722	1621	441	87	90	22	100	100	0	2128	2069	569	124	130	36	100	100	0	0.816	0.789	0.783	0.796	1.298	0.782	0.948	120	522	3639	3479	-0.294	1635	2004	1534	1945	0
3	14	1	"PFF0382"	"F21003_1"	12840	21780	130	235	230	52	87	90	22	97	95	0	309	298	54	125	129	33	99	95	0	0.804	0.827	0.840	0.798	1.400	0.791	0.819	120	652	332	316	-0.314	148	184	143	173	0
3	15	1	"PFF0437"	"F22770_1"	13030	21780	130	11713	11722	3915	88	105	254	100	100	0	10779	10834	3479	124	164	525	99	99	0	1.091	1.086	1.082	1.095	1.444	1.082	0.931	120	685	22280	22344	0.126	11625	10655	11634	10710	0
3	16	1	"PFF0027"	"F10724_1"	13240	21780	130	263	267	78	88	107	262	13	0	0	282	282	66	123	166	538	0	0	0	1.101	1.126	1.146	1.140	1.635	0.660	0.545	120	653	334	338	0.138	175	159	179	159	0
3	17	1	"PFF0760"	"F35197_2"	13400	21790	120	5513	5447	1266	92	98	57	100	100	0	7562	7185	1434	129	132	24	100	100	0	0.729	0.759	0.755	0.752	1.169	0.764	0.959	120	566	12854	12411	-0.455	5421	7433	5355	7056	0
3	18	1	"PFF0169"	"F15775_1"	13610	21790	130	307	308	74	91	94	22	100	100	0	483	508	115	129	131	22	100	100	0	0.610	0.573	0.575	0.561	1.348	0.570	0.825	120	694	570	596	-0.713	216	354	217	379	0
3	19	1	"PFF1930"	"F960_5"	13800	21790	120	1647	1644	556	82	85	21	100	100	0	3040	3071	905	119	120	21	100	100	0	0.536	0.529	0.515	0.518	1.258	0.529	0.922	120	553	4486	4514	-0.900	1565	2921	1562	2952	0
3	20	1	"PFF0151"	"F15196_1"	13970	21790	130	3718	3733	875	80	83	18	100	100	0	5452	5291	1207	116	119	24	100	100	0	0.682	0.706	0.693	0.711	1.271	0.694	0.952	120	648	8974	8828	-0.553	3638	5336	3653	5175	0
3	21	1	"PFF1609"	"F63380_2"	14170	21790	130	142	145	21	83	86	19	99	90	0	187	187	26	121	124	22	95	79	0	0.894	0.939	0.931	0.982	1.907	0.887	0.461	120	663	125	128	-0.162	59	66	62	66	0
3	22	1	"PFF1869"	"F7374_2"	14350	21790	130	330	333	63	86	89	19	100	100	0	263	265	38	124	127	19	100	100	0	1.755	1.752	1.682	1.766	1.354	1.798	0.744	120	746	383	388	0.812	244	139	247	141	0
3	1	2	"PFF1444"	"F5729_1"	10370	21960	150	123	124	24	93	97	29	50	12	0	157	162	30	131	137	34	41	10	0	1.154	1.000	0.897	1.029	2.876	0.721	0.334	156	838	56	62	0.206	30	26	31	31	-50
3	2	2	"PFF0230"	"F17039_3"	10560	21970	120	521	532	164	88	93	27	100	100	0	404	413	91	125	130	24	100	100	0	1.552	1.542	1.545	1.508	1.365	1.619	0.872	120	552	712	732	0.634	433	279	444	288	0
3	3	2	"PFM0480"	"M38913_8"	10770	21970	130	1406	1352	368	84	88	25	100	100	0	1550	1486	332	117	121	25	100	100	0	0.923	0.926	0.918	0.908	1.336	0.947	0.925	120	627	2755	2637	-0.116	1322	1433	1268	1369	0
3	4	2	"PFM0579"	"M446_3"	10960	21970	130	577	578	191	85	92	62	100	99	0	909	939	261	119	140	210	100	92	0	0.623	0.601	0.592	0.584	1.229	0.604	0.925	120	566	1282	1313	-0.683	492	790	493	820	0
3	5	2	"PFM0717"	"M5299_3"	11130	21970	130	174	173	37	84	90	35	89	71	0	228	232	46	120	138	111	48	0	0	0.833	0.795	0.798	0.789	1.523	0.704	0.678	120	566	198	201	-0.263	90	108	89	112	0
3	6	2	"PFM0868"	"M724_5"	11320	21970	120	327	327	76	82	84	16	100	100	0	449	447	98	119	123	24	100	100	0	0.742	0.747	0.727	0.749	1.290	0.724	0.896	120	543	575	573	-0.430	245	330	245	328	0
3	7	2	"PFM0875"	"M783_4"	11520	21970	130	869	880	259	87	89	20	100	100	0	1298	1236	316	125	130	67	100	100	0	0.667	0.714	0.716	0.698	1.289	0.703	0.931	120	597	1955	1904	-0.585	782	1173	793	1111	0
3	8	2	"PFM0093"	"M16622_6"	11710	21970	130	1030	1010	315	83	85	22	100	100	0	1245	1244	362	120	124	48	100	100	0	0.842	0.825	0.820	0.815	1.320	0.817	0.922	120	581	2072	2051	-0.248	947	1125	927	1124	0
3	9	2	"PFM0612"	"M45542_7"	11900	21970	130	1015	988	322	80	84	24	100	100	0	1397	1331	405	115	123	64	100	100	0	0.729	0.747	0.731	0.734	1.362	0.720	0.897	120	565	2217	2124	-0.455	935	1282	908	1216	0
3	10	2	"PFM0634"	"M46791_1"	12080	21980	130	1872	1783	411	82	84	19	100	100	0	2668	2532	527	117	122	46	100	100	0	0.702	0.704	0.703	0.698	1.205	0.708	0.946	120	564	4341	4116	-0.511	1790	2551	1701	2415	0
3	11	2	"PFM0704"	"M52103_1"	12280	21980	120	427	418	116	81	85	18	100	100	0	494	489	129	118	121	21	100	100	0	0.920	0.908	0.881	0.909	1.291	0.877	0.888	120	582	722	708	-0.120	346	376	337	371	0
3	12	2	"PFM0190"	"M22662_1"	12520	21970	150	108	148	255	81	85	20	56	26	0	144	158	108	116	121	24	54	23	0	0.964	1.595	0.878	0.940	2.810	0.730	0.277	156	652	55	109	-0.052	27	28	67	42	-50
3	13	2	"PFM0225"	"M24933_4"	12650	21980	130	2253	2370	790	84	86	19	100	100	0	2095	2235	589	118	123	32	100	100	0	1.097	1.080	1.088	1.052	1.227	1.077	0.925	120	483	4146	4403	0.134	2169	1977	2286	2117	0
3	14	2	"PFM0412"	"M36754_1"	12840	21980	130	1391	1425	373	87	89	18	100	100	0	3418	3390	731	122	124	21	100	100	0	0.396	0.409	0.408	0.403	1.177	0.402	0.943	120	561	4600	4606	-1.338	1304	3296	1338	3268	0
3	15	2	"PFM0630"	"M46462_5"	13020	21980	130	1369	1368	354	84	99	269	100	99	0	1773	1796	395	117	155	554	99	95	0	0.776	0.765	0.760	0.758	1.245	0.746	0.928	120	599	2941	2963	-0.366	1285	1656	1284	1679	0
3	16	2	"PFM0465"	"M38247_1"	13230	21990	130	867	852	274	84	97	148	99	93	0	1192	1160	271	116	125	102	100	100	0	0.728	0.736	0.748	0.700	1.375	0.797	0.883	120	609	1859	1812	-0.459	783	1076	768	1044	0
3	17	2	"PFM0026"	"M11919_1"	13420	21990	130	30275	29158	8331	92	107	149	100	100	0	24739	24085	5462	125	135	103	100	100	0	1.226	1.213	1.204	1.191	1.197	1.254	0.950	120	609	54797	53026	0.294	30183	24614	29066	23960	0
3	18	2	"PFM0819"	"M5894_4"	13610	21990	130	385	374	90	92	97	25	100	99	0	842	847	195	125	128	24	100	100	0	0.409	0.391	0.393	0.382	1.364	0.370	0.863	120	545	1010	1004	-1.291	293	717	282	722	0
3	19	2	"PFM0473"	"M38757_6"	13790	21990	120	262	254	63	86	89	19	99	97	0	385	380	88	118	121	20	100	97	0	0.659	0.641	0.644	0.622	1.674	0.617	0.817	120	513	443	430	-0.601	176	267	168	262	0
3	20	2	"PFM0062"	"M14235_3"	13990	21990	130	2347	2414	797	85	86	16	100	100	0	4626	4734	1409	117	120	23	100	100	0	0.502	0.504	0.498	0.498	1.245	0.496	0.919	120	550	6771	6946	-0.995	2262	4509	2329	4617	0
3	21	2	"PFM0821"	"M59170_2"	14160	21990	130	6464	6560	2091	85	89	23	100	100	0	5956	5888	1806	122	127	73	100	100	0	1.093	1.123	1.115	1.123	1.314	1.121	0.939	120	558	12213	12241	0.129	6379	5834	6475	5766	0
3	22	2	"PFN0022"	"N127_5"	14370	21990	120	641	645	188	83	86	22	100	100	0	528	520	139	119	125	70	97	93	0	1.364	1.401	1.421	1.425	1.334	1.410	0.891	120	624	967	963	0.448	558	409	562	401	0
3	1	3	"PFN0013"	"N127_32"	10370	22160	130	419	413	88	103	108	53	100	100	0	489	475	96	142	145	27	100	100	0	0.911	0.931	0.931	0.941	1.343	0.913	0.888	120	663	663	643	-0.135	316	347	310	333	0
3	2	3	"PFN0021"	"N127_48"	10560	22170	120	220	220	40	97	100	23	100	99	0	593	593	129	138	140	24	100	100	0	0.270	0.270	0.270	0.265	1.374	0.247	0.769	120	511	578	578	-1.887	123	455	123	455	0
3	3	3	"PFN0027"	"N128_1"	10750	22170	130	138	140	25	88	89	18	90	74	0	198	196	34	124	127	20	94	81	0	0.676	0.722	0.768	0.726	2.067	0.700	0.496	120	524	124	124	-0.566	50	74	52	72	0
3	4	3	"PFN0057"	"N128_56"	10940	22170	120	305	310	65	80	82	15	100	100	0	628	635	145	116	118	18	100	100	0	0.439	0.443	0.448	0.441	1.302	0.428	0.875	120	467	737	749	-1.186	225	512	230	519	0
3	5	3	"PFB0078"	"B297"	11150	22170	130	407	426	127	77	79	15	100	100	0	465	474	116	113	114	19	100	100	0	0.938	0.967	0.982	0.947	1.389	0.982	0.891	120	547	682	710	-0.093	330	352	349	361	0
3	6	3	"PFB0080"	"B3"	11320	22170	120	768	737	157	80	81	15	100	100	0	692	674	110	115	116	16	100	100	0	1.192	1.175	1.152	1.162	1.222	1.191	0.937	120	510	1265	1216	0.254	688	577	657	559	0
3	7	3	"PFB0083"	"B306"	11530	22170	130	373	359	91	85	86	17	100	100	0	323	321	72	118	121	20	99	97	0	1.405	1.350	1.369	1.377	1.456	1.379	0.871	120	573	493	477	0.490	288	205	274	203	0
3	8	3	"PFB0085"	"B310"	11710	22170	120	1347	1299	385	84	85	19	100	100	0	846	808	216	118	123	39	100	100	0	1.735	1.761	1.802	1.752	1.266	1.789	0.925	120	498	1991	1905	0.795	1263	728	1215	690	0
3	9	3	"PFB0090"	"B32"	11900	22170	130	123	124	22	83	85	21	79	45	0	163	163	32	118	124	50	43	3	0	0.889	0.911	0.761	0.897	2.133	0.624	0.473	120	561	85	86	-0.170	40	45	41	45	0
3	10	3	"PFB0092"	"B322"	12090	22170	130	277	267	73	85	87	19	97	95	0	490	495	125	121	123	18	100	100	0	0.520	0.487	0.489	0.457	1.534	0.477	0.857	120	566	561	556	-0.943	192	369	182	374	0
3	11	3	"PFB0109"	"B366"	12280	22170	130	414	405	112	80	82	16	100	100	0	709	688	186	116	118	18	100	100	0	0.563	0.568	0.568	0.563	1.314	0.547	0.911	120	564	927	897	-0.828	334	593	325	572	0
3	12	3	"PFB0111"	"B370"	12470	22170	130	230	234	67	78	80	17	100	97	0	382	399	113	110	113	17	100	100	0	0.559	0.540	0.543	0.530	1.458	0.539	0.872	120	588	424	445	-0.840	152	272	156	289	0
3	13	3	"PFB0114"	"B374"	12670	22180	130	379	369	104	81	84	18	100	99	0	496	496	110	114	116	19	100	100	0	0.780	0.754	0.745	0.721	1.431	0.780	0.884	120	529	680	670	-0.358	298	382	288	382	0
3	14	3	"PFB0120"	"B388"	12840	22180	120	229	232	52	86	88	18	100	99	0	350	347	68	122	124	19	100	100	0	0.627	0.649	0.637	0.639	1.374	0.652	0.796	120	496	371	371	-0.673	143	228	146	225	0
3	15	3	"PFB0122"	"B391"	13040	22180	130	1013	1036	384	83	85	18	100	100	0	1041	1125	352	117	119	20	100	100	0	1.006	0.945	0.928	0.916	1.307	0.989	0.916	120	583	1854	1961	0.009	930	924	953	1008	0
3	16	3	"PFB0125"	"B397"	13230	22180	120	284	283	55	82	83	15	100	100	0	590	572	108	114	115	17	100	100	0	0.424	0.439	0.434	0.435	1.271	0.427	0.889	120	498	678	659	-1.237	202	476	201	458	0
3	17	3	"PFB0143"	"B440"	13390	22180	80	123	123	23	87	91	21	73	36	0	153	154	29	119	124	23	63	34	0	1.059	1.029	1.024	1.118	2.778	0.699	0.228	52	296	70	71	0.082	36	34	36	35	0
3	18	3	"PFB0145"	"B444"	13610	22180	130	2350	2530	898	86	89	22	100	100	0	732	755	198	118	122	22	100	100	0	3.687	3.837	3.788	3.751	1.226	4.008	0.928	120	616	2878	3081	1.883	2264	614	2444	637	0
3	19	3	"PFB0147"	"B449"	13790	22180	120	1923	2071	686	81	83	17	100	100	0	789	805	198	112	114	17	100	100	0	2.721	2.872	2.843	2.813	1.225	3.001	0.918	120	498	2519	2683	1.444	1842	677	1990	693	0
3	20	3	"PFB0149"	"B453"	13990	22180	120	4022	4159	1296	81	83	15	100	100	0	1602	1594	407	114	115	16	100	100	0	2.649	2.755	2.755	2.711	1.219	2.851	0.930	120	525	5429	5558	1.405	3941	1488	4078	1480	0
3	21	3	"PFB0151"	"B456"	14180	22180	130	1596	1584	517	82	85	22	100	100	0	1437	1457	436	117	122	73	100	100	0	1.147	1.121	1.073	1.112	1.353	1.098	0.923	120	551	2834	2842	0.198	1514	1320	1502	1340	0
3	22	3	"PFB0153"	"B458"	14360	22180	130	235	237	55	78	78	14	99	99	0	359	348	80	111	113	16	100	99	0	0.633	0.671	0.715	0.673	1.575	0.629	0.807	120	632	405	396	-0.660	157	248	159	237	0
3	1	4	"PFB0170"	"B491"	10390	22360	130	4225	4277	1337	84	94	68	100	100	0	2088	2159	548	121	126	30	100	100	0	2.105	2.057	2.102	2.023	1.210	2.165	0.948	120	632	6108	6231	1.074	4141	1967	4193	2038	0
3	2	4	"PFB0172"	"B496"	10570	22360	120	381	367	93	87	89	18	100	100	0	267	265	53	128	129	19	95	95	0	2.115	2.044	2.063	2.111	1.450	2.061	0.853	120	484	433	417	1.081	294	139	280	137	0
3	3	4	"PFB0174"	"B498"	10760	22360	120	249	248	69	84	85	16	99	98	0	296	299	68	124	126	19	98	95	0	0.959	0.937	0.909	0.934	1.526	0.932	0.823	120	474	337	339	-0.060	165	172	164	175	0
3	4	4	"PFB0177"	"B50"	10930	22320	150	103	104	26	78	82	18	57	35	0	136	139	31	116	118	21	47	25	0	1.250	1.130	0.947	1.212	2.933	0.767	0.373	156	621	45	49	0.322	25	20	26	23	-50
3	5	4	"PFB0179"	"B504"	11140	22360	130	1018	952	311	74	77	16	100	100	0	919	904	264	109	112	23	100	100	0	1.165	1.104	1.109	1.084	1.311	1.096	0.941	120	575	1754	1673	0.221	944	810	878	795	0
3	6	4	"PFB0181"	"B506"	11320	22360	120	157	155	34	76	78	14	95	90	0	195	201	37	112	114	22	97	87	0	0.976	0.888	0.867	0.839	1.655	0.826	0.674	120	510	164	168	-0.035	81	83	79	89	0
3	7	4	"PFD0024"	"D12635_25"	11520	22360	130	590	574	159	78	80	15	100	100	0	778	746	185	113	115	18	100	100	0	0.770	0.784	0.759	0.772	1.301	0.774	0.923	120	565	1177	1129	-0.377	512	665	496	633	0
3	8	4	"PFD0027"	"D12635_33"	11700	22360	130	478	469	118	78	80	17	100	100	0	310	303	73	112	115	28	97	94	0	2.020	2.047	1.996	2.144	1.561	2.024	0.864	120	557	598	582	1.014	400	198	391	191	0
3	9	4	"PFD0029"	"D12635_37"	11900	22360	130	800	767	198	82	84	18	100	100	0	598	578	124	116	119	20	100	100	0	1.490	1.483	1.490	1.477	1.364	1.511	0.908	120	581	1200	1147	0.575	718	482	685	462	0
3	10	4	"PFD0031"	"D12635_39"	12100	22370	130	1358	1306	396	81	83	19	100	100	0	1508	1486	392	116	118	21	100	100	0	0.917	0.894	0.894	0.883	1.253	0.909	0.936	120	555	2669	2595	-0.124	1277	1392	1225	1370	0
3	11	4	"PFD0034"	"D12635_48"	12280	22370	120	1254	1194	321	81	84	20	100	100	0	1143	1093	237	116	118	21	100	100	0	1.142	1.139	1.163	1.121	1.224	1.164	0.933	120	520	2200	2090	0.192	1173	1027	1113	977	0
3	12	4	"PFD0036"	"D12635_51"	12480	22370	130	13818	13281	3714	83	86	20	100	100	0	5275	5058	1216	114	116	17	100	100	0	2.661	2.669	2.667	2.641	1.174	2.776	0.950	120	533	18896	18142	1.412	13735	5161	13198	4944	0
3	13	4	"PFD0064"	"D16785_11"	12660	22370	120	215	214	48	84	86	19	99	95	0	297	293	63	116	118	17	97	96	0	0.724	0.734	0.715	0.752	1.518	0.669	0.761	120	433	312	307	-0.466	131	181	130	177	0
3	14	4	"PFD0066"	"D16785_17"	12840	22370	130	270	263	55	87	88	18	100	100	0	381	369	74	124	125	19	100	100	0	0.712	0.718	0.728	0.716	1.342	0.688	0.855	120	504	440	421	-0.490	183	257	176	245	0
3	15	4	"PFD0069"	"D16785_21"	13030	22370	120	537	542	144	84	86	18	100	100	0	562	541	126	121	122	20	100	100	0	1.027	1.090	1.063	1.089	1.373	1.071	0.900	120	495	894	878	0.039	453	441	458	420	0
3	16	4	"PFD0073"	"D16785_3"	13230	22370	120	9976	9453	2905	83	86	18	100	100	0	7652	7524	2156	115	117	19	100	100	0	1.313	1.265	1.254	1.257	1.290	1.272	0.945	120	495	17430	16779	0.392	9893	7537	9370	7409	0
3	17	4	"PFD0075"	"D16785_33"	13420	22370	130	172	174	40	86	89	19	94	89	0	204	205	35	119	121	19	96	90	0	1.012	1.023	0.965	0.961	1.758	1.037	0.572	120	593	171	174	0.017	86	85	88	86	0
3	18	4	"PFD0077"	"D16785_36"	13610	22380	130	851	782	244	86	87	20	100	100	0	1773	1696	392	119	121	18	100	100	0	0.463	0.441	0.444	0.416	1.339	0.449	0.922	120	551	2419	2273	-1.112	765	1654	696	1577	0
3	19	4	"PFD0096"	"D17715_112"	13790	22370	130	1308	1255	350	80	81	17	100	100	0	1021	968	254	111	113	20	100	100	0	1.349	1.371	1.376	1.390	1.436	1.378	0.925	120	547	2138	2032	0.432	1228	910	1175	857	0
3	20	4	"PFD0098"	"D17715_12"	13990	22380	130	297	292	85	77	79	15	100	98	0	508	493	124	109	114	27	100	100	0	0.551	0.560	0.562	0.532	1.474	0.547	0.853	120	540	619	599	-0.859	220	399	215	384	0
3	21	4	"PFD0102"	"D17715_13"	14170	22380	120	476	468	105	77	79	15	100	100	0	958	948	160	114	117	25	100	100	0	0.473	0.469	0.481	0.455	1.341	0.465	0.902	120	495	1243	1225	-1.081	399	844	391	834	0
3	22	4	"PFD0104"	"D17715_134"	14370	22370	130	610	587	182	76	77	14	100	100	0	435	422	133	110	111	16	97	97	0	1.643	1.638	1.658	1.812	1.857	1.614	0.877	120	704	859	823	0.716	534	325	511	312	0
3	1	5	"PFD0106"	"D17715_138"	10370	22550	120	198	197	42	72	75	26	98	96	0	392	383	80	108	109	16	100	99	0	0.444	0.455	0.444	0.451	1.403	0.445	0.847	120	571	410	400	-1.172	126	284	125	275	0
3	2	5	"PFD0108"	"D17715_140"	10560	22550	120	327	330	82	75	77	14	100	100	0	627	601	146	116	116	15	100	100	0	0.493	0.526	0.529	0.523	1.278	0.506	0.923	120	531	763	740	-1.020	252	511	255	485	0
3	3	5	"PFD0130"	"D17715_44"	10760	22550	110	209	205	52	75	77	14	98	97	0	245	245	65	115	116	18	95	93	0	1.031	1.000	0.939	1.034	1.582	0.918	0.743	80	456	264	260	0.044	134	130	130	130	0
3	4	5	"PFD0132"	"D17715_47"	10940	22550	120	223	225	59	74	77	16	98	97	0	376	358	99	112	114	20	98	98	0	0.564	0.614	0.601	0.596	1.564	0.570	0.841	120	530	413	397	-0.825	149	264	151	246	0
3	5	5	"PFD0134"	"D17715_5"	11120	22550	110	158	159	27	73	74	12	100	100	0	223	219	35	110	112	19	100	100	0	0.752	0.789	0.796	0.790	1.475	0.753	0.743	80	457	198	195	-0.411	85	113	86	109	0
3	6	5	"PFD0136"	"D17715_51"	11330	22560	120	157	153	38	74	75	13	92	87	0	279	268	60	112	114	15	100	98	0	0.497	0.506	0.521	0.464	1.839	0.486	0.732	120	515	250	235	-1.009	83	167	79	156	0
3	7	5	"PFD0138"	"D17715_56"	11520	22560	130	2431	2316	612	78	79	15	100	100	0	1693	1638	376	114	116	19	100	100	0	1.490	1.469	1.466	1.458	1.250	1.505	0.926	120	507	3932	3762	0.575	2353	1579	2238	1524	0
3	8	5	"PFD0141"	"D17715_61"	11710	22560	120	260	259	68	76	78	13	100	99	0	355	361	91	113	114	15	100	100	0	0.760	0.738	0.747	0.731	1.468	0.720	0.845	120	471	426	431	-0.395	184	242	183	248	0
3	9	5	"PFE0196"	"E18169_1"	11900	22550	130	1158	1150	406	75	77	17	100	100	0	830	887	285	110	112	18	100	100	0	1.504	1.384	1.374	1.367	1.308	1.375	0.937	120	543	1803	1852	0.589	1083	720	1075	777	0
3	10	5	"PFE0199"	"E18440_1"	12100	22560	120	602	606	246	74	76	17	100	99	0	652	672	216	109	110	20	100	100	0	0.972	0.945	0.952	0.862	1.595	0.959	0.894	120	474	1071	1095	-0.040	528	543	532	563	0
3	11	5	"PFE0201"	"E18440_5"	12260	22550	110	188	187	40	75	80	24	98	95	0	284	284	46	111	118	39	100	97	0	0.653	0.647	0.651	0.624	1.467	0.649	0.777	80	437	286	285	-0.614	113	173	112	173	0
3	12	5	"PFE0203"	"E18445_1"	12480	22550	120	416	412	136	77	82	23	97	97	0	734	705	178	112	118	34	100	100	0	0.545	0.565	0.568	0.518	1.654	0.578	0.865	120	515	961	928	-0.876	339	622	335	593	0
3	13	5	"PFE0206"	"E18512_1"	12660	22540	120	398	393	79	78	81	16	100	100	0	525	497	115	114	116	17	100	99	0	0.779	0.822	0.796	0.857	1.497	0.791	0.875	120	468	731	698	-0.361	320	411	315	383	0
3	14	5	"PFE0208"	"E18512_4"	12860	22540	110	147	144	28	78	80	15	96	87	0	175	173	36	114	116	18	88	76	0	1.131	1.119	1.095	1.100	1.845	0.978	0.568	80	470	130	125	0.178	69	61	66	59	0
3	15	5	"PFE0230"	"E19008_1"	13050	22550	120	711	688	206	78	79	15	100	100	0	1472	1422	397	112	114	19	100	100	0	0.465	0.466	0.455	0.459	1.256	0.460	0.925	120	488	1993	1920	-1.103	633	1360	610	1310	0
3	16	5	"PFE0234"	"E19248_7"	13220	22550	120	2562	2793	1104	81	83	16	100	100	0	1449	1549	563	117	118	18	100	100	0	1.863	1.894	1.811	2.002	1.709	1.887	0.918	120	486	3813	4144	0.897	2481	1332	2712	1432	0
3	17	5	"PFE0237"	"E19278_2"	13410	22560	130	481	488	150	86	88	19	99	98	0	575	575	146	120	122	19	100	100	0	0.868	0.884	0.881	0.838	1.493	0.898	0.895	120	553	850	857	-0.204	395	455	402	455	0
3	18	5	"PFE0239"	"E19278_6"	13600	22560	110	138	134	26	87	88	17	86	63	0	166	165	27	122	124	18	81	60	0	1.159	1.093	1.067	1.095	2.511	0.866	0.315	80	429	95	90	0.213	51	44	47	43	0
3	19	5	"PFE0243"	"E19631_3"	13790	22560	120	761	719	187	84	85	17	100	100	0	1905	1838	492	119	122	25	100	100	0	0.379	0.369	0.365	0.369	1.299	0.357	0.927	120	531	2463	2354	-1.400	677	1786	635	1719	0
3	20	5	"PFE0246"	"E19695_2"	13990	22560	120	707	706	208	79	81	16	100	100	0	749	729	187	114	118	30	100	100	0	0.989	1.020	1.021	1.011	1.262	1.022	0.920	120	479	1263	1242	-0.016	628	635	627	615	0
3	21	5	"PFE0270"	"E20800_3"	14170	22560	120	645	615	184	77	78	14	100	100	0	569	537	139	110	113	24	100	99	0	1.237	1.260	1.245	1.252	1.415	1.256	0.899	120	511	1027	965	0.307	568	459	538	427	0
3	22	5	"PFE0275"	"E21089_1"	14370	22560	90	114	114	19	77	79	15	88	65	0	140	140	33	111	112	15	65	48	0	1.276	1.276	0.951	1.049	2.217	0.727	0.158	52	386	66	66	0.351	37	29	37	29	0
3	1	6	"PFE0277"	"E21208_2"	10380	22740	120	159	160	44	71	72	12	96	95	0	191	191	50	108	110	15	87	85	0	1.060	1.072	1.023	1.123	2.043	0.999	0.741	120	564	171	172	0.084	88	83	89	83	0
3	2	6	"PFE0279"	"E21208_4"	10560	22740	120	232	230	72	73	74	13	100	100	0	337	333	106	113	114	16	97	95	0	0.710	0.714	0.682	0.742	1.581	0.657	0.821	120	482	383	377	-0.494	159	224	157	220	0
3	3	6	"PFE0282"	"E21586_1"	10760	22740	120	404	423	171	71	72	12	100	100	0	604	594	229	109	109	14	99	96	0	0.673	0.726	0.732	0.750	1.564	0.708	0.881	120	483	828	837	-0.572	333	495	352	485	0
3	4	6	"PFE0285"	"E21786_1"	10940	22730	120	1051	1012	316	71	72	13	100	100	0	1501	1399	457	109	109	15	100	100	0	0.704	0.729	0.710	0.745	1.411	0.697	0.934	120	451	2372	2231	-0.506	980	1392	941	1290	0
3	5	6	"PFE0322"	"E23195_1"	11110	22730	120	255	251	58	72	73	13	100	100	0	336	328	83	110	111	16	97	97	0	0.810	0.821	0.825	0.852	1.678	0.794	0.853	120	511	409	397	-0.304	183	226	179	218	0
3	6	6	"PFE0330"	"E23784_1"	11320	22730	120	474	467	129	71	72	11	100	100	0	883	859	203	107	108	14	100	100	0	0.519	0.527	0.537	0.509	1.398	0.523	0.898	120	495	1179	1148	-0.945	403	776	396	752	0
3	7	6	"PFE0333"	"E23986_1"	11500	22730	120	159	160	34	73	73	13	100	99	0	231	233	50	109	110	15	100	98	0	0.705	0.702	0.724	0.706	1.552	0.657	0.743	120	469	208	211	-0.504	86	122	87	124	0
3	8	6	"PFE0342"	"E24470_2"	11690	22730	120	814	761	171	74	75	14	100	100	0	1337	1295	295	111	113	17	100	100	0	0.604	0.580	0.570	0.583	1.233	0.558	0.941	120	470	1966	1871	-0.728	740	1226	687	1184	0
3	9	6	"PFE0347"	"E24550_1"	11880	22730	130	133	133	28	74	76	17	96	81	0	185	186	33	109	111	18	95	89	0	0.776	0.766	0.716	0.772	2.123	0.731	0.531	120	543	135	136	-0.365	59	76	59	77	0
3	10	6	"PFE0349"	"E24569_3"	12070	22740	120	370	357	87	72	74	16	100	99	0	550	549	99	107	109	16	100	100	0	0.673	0.645	0.671	0.617	1.393	0.648	0.916	120	514	741	727	-0.572	298	443	285	442	0
3	11	6	"PFF0266"	"F17836_2"	12270	22740	120	369	367	80	74	76	17	100	100	0	909	873	153	110	114	27	100	100	0	0.369	0.384	0.381	0.373	1.317	0.378	0.898	120	526	1094	1056	-1.437	295	799	293	763	0
3	12	6	"PFF0268"	"F17989_2"	12450	22740	120	311	306	63	73	75	17	100	100	0	701	694	156	110	111	15	100	100	0	0.403	0.399	0.391	0.401	1.323	0.382	0.919	120	500	829	817	-1.312	238	591	233	584	0
3	13	6	"PFF0274"	"F18154_3"	12650	22740	140	130	133	30	74	75	16	92	82	0	172	174	32	111	112	15	91	83	0	0.918	0.937	0.875	0.936	2.049	0.902	0.522	156	637	117	122	-0.123	56	61	59	63	0
3	14	6	"PFF0278"	"F18417_1"	12850	22750	130	1074	952	311	75	76	13	99	98	0	2218	2105	470	111	112	16	100	100	0	0.474	0.440	0.454	0.390	1.700	0.452	0.919	120	580	3106	2871	-1.077	999	2107	877	1994	0
3	15	6	"PFF0285"	"F18525_1"	13030	22750	120	251	241	69	75	76	13	99	95	0	624	604	135	109	110	14	100	100	0	0.342	0.335	0.330	0.304	1.580	0.334	0.841	120	506	691	661	-1.549	176	515	166	495	0
3	16	6	"PFF0289"	"F18567_3"	13210	22750	110	123	125	20	79	81	19	92	65	0	160	161	19	115	117	17	93	72	0	0.978	1.000	1.000	1.050	1.895	1.034	0.345	80	484	89	92	-0.032	44	45	46	46	0
3	17	6	"PFF0323"	"F19549_1"	13420	22740	130	4434	4273	1151	86	88	19	100	100	0	3086	2922	679	122	123	18	100	100	0	1.467	1.495	1.518	1.471	1.232	1.538	0.952	120	585	7312	6987	0.553	4348	2964	4187	2800	0
3	18	6	"PFF0329"	"F19626_1"	13600	22740	130	135	136	24	86	87	16	90	75	0	171	172	25	122	123	17	95	71	0	1.000	1.000	1.057	0.940	2.141	0.956	0.353	120	585	98	100	0.000	49	49	50	50	0
3	19	6	"PFF0332"	"F19746_5"	13800	22750	120	163	164	35	85	87	16	97	90	0	213	211	34	122	124	22	98	91	0	0.857	0.888	0.887	0.870	1.797	0.892	0.575	120	499	169	168	-0.222	78	91	79	89	0
3	20	6	"PFF0334"	"F19787_2"	13980	22750	120	9092	8725	2626	88	91	20	100	100	0	14945	14571	3927	127	132	86	100	100	0	0.608	0.598	0.603	0.589	1.229	0.588	0.943	120	484	23822	23081	-0.719	9004	14818	8637	14444	0
3	21	6	"PFF0336"	"F19828_2"	14170	22750	120	509	493	113	82	85	19	100	100	0	356	354	71	122	128	83	95	80	0	1.825	1.772	1.781	1.810	1.390	1.531	0.549	120	528	661	643	0.868	427	234	411	232	0
3	22	6	"PFF0338"	"F19846_4"	14370	22750	120	140	141	28	77	78	14	95	90	0	178	174	42	116	118	17	80	71	0	1.016	1.103	1.189	1.277	2.491	0.915	0.579	120	643	125	122	0.023	63	62	64	58	0
3	1	7	"PFF0364"	"F20448_4"	10350	22930	130	588	564	164	75	76	14	100	100	0	1262	1205	291	115	117	17	100	100	0	0.447	0.449	0.442	0.433	1.318	0.438	0.914	120	642	1660	1579	-1.161	513	1147	489	1090	0
3	2	7	"PFF0366"	"F20625_1"	10550	22930	120	718	693	186	75	76	14	100	100	0	924	901	264	114	117	28	100	100	0	0.794	0.785	0.756	0.799	1.339	0.748	0.921	120	476	1453	1405	-0.333	643	810	618	787	0
3	3	7	"PFF0369"	"F20760_1"	10730	22920	140	662	603	189	71	73	13	99	98	0	933	849	257	109	111	26	98	96	0	0.717	0.719	0.728	0.733	1.575	0.713	0.930	156	565	1415	1272	-0.479	591	824	532	740	0
3	4	7	"PFF0372"	"F20855_1"	10930	22930	130	168	168	46	69	70	12	98	95	0	231	228	53	107	108	14	98	95	0	0.798	0.818	0.826	0.828	2.002	0.807	0.727	120	562	223	220	-0.325	99	124	99	121	0
3	5	7	"PFF0375"	"F20870_2"	11130	22930	120	219	217	53	68	70	12	100	100	0	398	389	90	107	107	13	100	100	0	0.519	0.528	0.529	0.526	1.463	0.512	0.834	120	529	442	431	-0.946	151	291	149	282	0
3	6	7	"PFF0378"	"F20896_3"	11310	22930	120	129	130	22	70	71	12	99	95	0	171	174	35	105	106	14	95	90	0	0.894	0.870	0.862	0.938	1.987	0.754	0.561	120	484	125	129	-0.162	59	66	60	69	0
3	7	7	"PFF0409"	"F22107_2"	11490	22940	130	116	117	21	70	71	11	94	90	0	162	162	26	107	108	14	96	81	0	0.836	0.855	0.802	0.879	1.906	0.795	0.460	120	545	101	102	-0.258	46	55	47	55	0
3	8	7	"PFF0415"	"F22233_2"	11690	22930	130	390	381	98	72	73	12	100	100	0	751	728	186	109	110	14	100	100	0	0.495	0.499	0.500	0.501	1.364	0.481	0.916	120	612	960	928	-1.014	318	642	309	619	0
3	9	7	"PFF0417"	"F2227_1"	11890	22940	130	857	812	243	73	75	13	100	100	0	1054	1022	214	108	110	15	100	100	0	0.829	0.809	0.850	0.768	1.402	0.825	0.912	120	597	1730	1653	-0.271	784	946	739	914	0
3	10	7	"PFF0420"	"F22395_1"	12080	22940	120	145	146	32	73	74	12	97	94	0	176	174	33	107	108	14	95	88	0	1.043	1.090	1.145	1.061	1.916	1.045	0.561	120	529	141	140	0.061	72	69	73	67	0
3	11	7	"PFF0431"	"F22631_1"	12280	22940	130	121	121	29	74	75	13	88	75	0	168	166	33	110	111	15	86	80	0	0.810	0.839	0.838	0.874	2.218	0.812	0.468	120	560	105	103	-0.303	47	58	47	56	0
3	12	7	"PFF0435"	"F22741_2"	12460	22940	120	425	406	121	73	75	16	100	100	0	820	776	223	110	112	22	100	100	0	0.496	0.500	0.487	0.494	1.381	0.484	0.892	120	499	1062	999	-1.012	352	710	333	666	0
3	13	7	"PFF1070"	"F45236_1"	12650	22940	120	2312	2169	537	73	75	17	100	100	0	1582	1466	355	110	112	22	100	100	0	1.521	1.546	1.555	1.560	1.277	1.559	0.945	120	498	3711	3452	0.605	2239	1472	2096	1356	0
3	14	7	"PFF1072"	"F4524_3"	12840	22940	120	396	380	78	77	78	15	100	100	0	687	649	146	112	113	15	100	100	0	0.555	0.564	0.551	0.571	1.331	0.545	0.905	120	500	894	840	-0.850	319	575	303	537	0
3	15	7	"PFF1075"	"F45282_1"	13030	22940	120	340	326	81	76	78	16	100	100	0	841	799	210	114	115	19	100	100	0	0.363	0.365	0.357	0.365	1.369	0.341	0.877	120	514	991	935	-1.461	264	727	250	685	0
3	16	7	"PFF1077"	"F45296_2"	13230	22940	120	234	229	54	76	79	19	100	100	0	489	477	123	115	119	53	100	96	0	0.422	0.423	0.435	0.422	1.406	0.387	0.833	120	551	532	515	-1.243	158	374	153	362	0
3	17	7	"PFF1080"	"F45354_1"	13420	22940	120	1631	1562	409	84	86	17	100	100	0	1154	1116	272	119	123	53	100	100	0	1.495	1.482	1.470	1.485	1.248	1.493	0.936	120	528	2582	2475	0.580	1547	1035	1478	997	0
3	18	7	"PFF1082"	"F4541_1"	13610	22950	130	920	865	280	84	86	17	100	100	0	2683	2552	604	122	123	17	100	100	0	0.326	0.321	0.326	0.297	1.494	0.328	0.913	120	567	3397	3211	-1.615	836	2561	781	2430	0
3	19	7	"PFF1120"	"F46301_17"	13790	22940	130	1540	1478	451	80	82	15	100	100	0	1228	1191	351	118	119	17	100	99	0	1.315	1.303	1.306	1.344	1.475	1.284	0.922	120	555	2570	2471	0.395	1460	1110	1398	1073	0
3	20	7	"PFF1128"	"F46381_1"	13990	22940	120	5854	5194	1542	87	90	25	100	100	0	3778	3614	1017	124	134	105	100	100	0	1.578	1.463	1.450	1.464	1.324	1.472	0.928	120	484	9421	8597	0.658	5767	3654	5107	3490	0
3	21	7	"PFF1133"	"F46513_1"	14170	22950	120	1733	1635	520	87	89	24	100	100	0	5787	5643	1286	126	131	63	100	100	0	0.291	0.281	0.284	0.260	1.492	0.283	0.918	120	500	7307	7065	-1.782	1646	5661	1548	5517	0
3	22	7	"PFF1136"	"F46584_1"	14360	22950	130	10514	9579	3373	81	82	15	100	100	0	12756	11722	3312	120	122	19	100	100	0	0.826	0.819	0.821	0.749	1.653	0.836	0.913	120	649	23069	21100	-0.276	10433	12636	9498	11602	0
3	1	8	"PFF1138"	"F46705_1"	10370	23120	120	9165	8305	2339	77	79	15	100	100	0	4950	4402	1216	114	116	16	100	100	0	1.879	1.919	1.957	1.926	1.225	1.951	0.957	120	545	13924	12516	0.910	9088	4836	8228	4288	0
3	2	8	"PFF1140"	"F46816_1"	10560	23120	120	805	773	200	74	77	15	100	100	0	777	736	199	109	112	27	99	99	0	1.094	1.115	1.101	1.160	1.501	1.102	0.923	120	495	1399	1326	0.130	731	668	699	627	0
3	3	8	"PFF1163"	"F47563_1"	10760	23120	120	227	219	56	70	72	12	100	98	0	315	306	80	106	107	14	98	96	0	0.751	0.745	0.761	0.769	1.515	0.716	0.841	120	450	366	349	-0.413	157	209	149	200	0
3	4	8	"PFF1165"	"F47822_1"	10940	23120	120	617	578	170	69	71	13	100	100	0	486	463	137	106	107	14	98	98	0	1.442	1.426	1.441	1.516	1.626	1.397	0.905	120	458	928	866	0.528	548	380	509	357	0
3	5	8	"PFF1167"	"F47864_3"	11120	23130	120	630	592	166	70	72	14	100	100	0	604	582	146	108	109	17	100	100	0	1.129	1.101	1.106	1.074	1.386	1.102	0.918	120	522	1056	996	0.175	560	496	522	474	0
3	6	8	"PFF1175"	"F48138_1"	11330	23120	120	140	133	43	70	72	13	86	77	0	198	200	78	108	109	15	80	77	0	0.778	0.685	0.611	0.615	1.935	0.557	0.710	120	495	160	155	-0.363	70	90	63	92	0
3	7	8	"PFF1179"	"F48181_2"	11510	23120	130	1513	1384	466	71	72	12	100	100	0	1528	1418	466	108	109	16	100	100	0	1.015	1.002	0.996	1.042	1.561	0.979	0.931	120	490	2862	2623	0.022	1442	1420	1313	1310	0
3	8	8	"PFF1182"	"F48253_3"	11700	23130	130	128	128	27	72	73	11	95	89	0	180	177	28	109	110	15	97	88	0	0.789	0.824	0.872	0.771	2.130	0.780	0.545	120	498	127	124	-0.342	56	71	56	68	0
3	9	8	"PFF1197"	"F48515_1"	11890	23130	120	626	606	194	73	74	13	100	100	0	886	878	227	111	112	14	100	100	0	0.714	0.695	0.684	0.665	1.400	0.694	0.905	120	486	1328	1300	-0.487	553	775	533	767	0
3	10	8	"PFF1204"	"F48839_1"	12090	23130	120	431	413	119	74	76	16	100	100	0	653	623	154	112	112	15	100	100	0	0.660	0.663	0.673	0.652	1.354	0.665	0.899	120	476	898	850	-0.600	357	541	339	511	0
3	11	8	"PFF1208"	"F49178_1"	12270	23130	120	141	138	26	74	76	14	95	91	0	168	167	29	110	111	16	91	80	0	1.155	1.123	1.108	1.181	2.105	1.017	0.526	120	465	125	121	0.208	67	58	64	57	0
3	12	8	"PFF1210"	"F4934_1"	12460	23130	120	518	502	153	73	74	12	100	100	0	620	601	171	108	110	21	100	100	0	0.869	0.870	0.852	0.874	1.409	0.858	0.903	120	495	957	922	-0.202	445	512	429	493	0
3	13	8	"PFF1215"	"F49538_1"	12660	23130	120	3617	3385	1065	74	75	13	100	100	0	4677	4345	1147	110	111	15	100	100	0	0.776	0.782	0.787	0.762	1.319	0.781	0.932	120	484	8110	7546	-0.366	3543	4567	3311	4235	0
3	14	8	"PFF1218"	"F49644_4"	12840	23130	120	889	834	255	79	82	18	100	100	0	805	783	237	115	117	23	100	100	0	1.174	1.130	1.139	1.140	1.406	1.102	0.912	120	484	1500	1423	0.231	810	690	755	668	0
3	15	8	"PFF1901"	"F8433_1"	13030	23130	120	1827	1741	466	80	83	22	100	100	0	1515	1465	389	116	120	25	100	100	0	1.249	1.231	1.249	1.236	1.213	1.222	0.952	120	529	3146	3010	0.320	1747	1399	1661	1349	0
3	16	8	"PFF1905"	"F8612_1"	13240	23140	130	863	818	284	76	78	19	100	100	0	2313	2260	551	114	119	60	100	100	0	0.358	0.346	0.352	0.320	1.478	0.348	0.904	120	543	2986	2888	-1.482	787	2199	742	2146	0
3	17	8	"PFF1913"	"F8921_1"	13420	23140	120	1673	1545	503	75	79	15	100	100	0	4605	4359	1061	115	121	63	100	100	0	0.356	0.346	0.347	0.327	1.413	0.344	0.907	120	477	6088	5714	-1.490	1598	4490	1470	4244	0
3	18	8	"PFF1915"	"F8939_2"	13620	23140	120	282	280	85	76	78	16	99	98	0	641	621	162	115	117	17	100	100	0	0.392	0.403	0.405	0.372	1.577	0.391	0.831	120	474	732	710	-1.352	206	526	204	506	0
3	19	8	"PFF1919"	"F9091_1"	13800	23140	120	264	259	82	76	78	15	98	96	0	528	512	130	113	114	17	100	100	0	0.453	0.459	0.448	0.414	1.672	0.450	0.814	120	463	603	582	-1.142	188	415	183	399	0
3	20	8	"PFF1921"	"F9247_1"	13970	23120	120	664	637	134	79	86	57	100	100	0	677	652	149	118	124	63	100	99	0	1.047	1.045	1.046	1.064	1.334	1.039	0.884	120	536	1144	1092	0.066	585	559	558	534	0
3	21	8	"PFI0014"	"I10798_1"	14160	23120	90	137	142	31	82	90	67	28	1	0	181	185	27	121	126	27	96	59	0	0.917	0.938	0.980	0.952	1.973	1.039	0.396	52	347	115	124	-0.126	55	60	60	64	0
3	22	8	"PFI0017"	"I10882_1"	14340	23130	120	421	402	97	72	74	15	100	99	0	986	970	206	111	113	18	100	100	0	0.399	0.384	0.380	0.370	1.411	0.383	0.918	120	592	1224	1189	-1.326	349	875	330	859	0
3	1	9	"PFI0023"	"I11056_2"	10340	23300	120	120	121	23	75	77	14	95	79	0	207	204	37	116	118	17	97	94	0	0.495	0.523	0.545	0.520	2.226	0.463	0.447	120	524	136	134	-1.016	45	91	46	88	0
3	2	9	"PFI0029"	"I11211_1"	10530	23300	120	248	247	45	75	77	15	100	100	0	355	343	55	111	114	17	100	100	0	0.709	0.741	0.746	0.742	1.383	0.734	0.871	120	533	417	404	-0.496	173	244	172	232	0
3	3	9	"PFI0033"	"I11281_1"	10750	23300	150	80	84	19	71	72	13	41	21	0	115	117	17	106	108	15	35	15	0	1.000	1.182	1.000	0.989	3.719	0.882	0.092	156	596	18	24	0.000	9	9	13	11	-50
3	4	9	"PFI0035"	"I11342_1"	10910	23310	130	1273	1226	360	70	71	13	100	100	0	1721	1677	446	107	108	14	100	100	0	0.745	0.736	0.733	0.719	1.370	0.733	0.932	120	484	2817	2726	-0.424	1203	1614	1156	1570	0
3	5	9	"PFI0056"	"I12038_2"	11090	23300	110	218	226	44	72	75	18	100	100	0	265	266	48	112	114	23	100	98	0	0.954	1.000	1.004	1.019	1.475	1.020	0.804	80	443	299	308	-0.068	146	153	154	154	0
3	6	9	"PFI0058"	"I12132_1"	11300	23310	120	487	469	111	73	76	17	100	100	0	1233	1184	266	114	116	24	100	100	0	0.370	0.370	0.362	0.364	1.246	0.362	0.931	120	545	1533	1466	-1.435	414	1119	396	1070	0
3	7	9	"PFI0060"	"I12159_3"	11500	23300	120	169	173	38	72	75	17	100	99	0	184	184	35	109	111	20	95	81	0	1.293	1.347	1.381	1.477	1.784	1.258	0.679	120	477	172	176	0.371	97	75	101	75	0
3	8	9	"PFI0063"	"I12192_2"	11700	23300	150	84	88	16	72	74	14	42	18	0	121	121	17	107	109	15	45	17	0	0.857	1.143	0.935	0.815	3.837	0.858	0.058	156	501	26	30	-0.222	12	14	16	14	-50
3	9	9	"PFI0069"	"I12412_1"	11880	23310	120	959	914	229	74	76	16	100	100	0	681	653	144	110	111	14	100	100	0	1.550	1.547	1.520	1.537	1.254	1.568	0.928	120	446	1456	1383	0.632	885	571	840	543	0
3	10	9	"PFI0072"	"I12552_2"	12070	23310	120	25898	24299	6305	78	83	23	100	100	0	10028	9413	2279	115	118	32	100	100	0	2.605	2.605	2.617	2.604	1.232	2.645	0.956	120	483	35733	33519	1.381	25820	9913	24221	9298	0
3	11	9	"PFI0105"	"I13369_2"	12260	23310	120	331	322	81	79	83	23	100	100	0	315	310	62	115	118	32	100	98	0	1.260	1.246	1.228	1.243	1.343	1.158	0.814	120	511	452	438	0.333	252	200	243	195	0
3	12	9	"PFI0107"	"I13466_1"	12450	23310	120	500	489	119	75	76	15	100	100	0	607	587	136	110	111	15	100	100	0	0.855	0.868	0.867	0.860	1.309	0.854	0.905	120	495	922	891	-0.226	425	497	414	477	0
3	13	9	"PFI0111"	"I13569_2"	12640	23310	130	917	902	217	73	74	12	100	100	0	1376	1323	361	108	109	15	99	99	0	0.666	0.682	0.680	0.729	1.722	0.654	0.930	120	566	2112	2044	-0.587	844	1268	829	1215	0
3	14	9	"PFI0113"	"I13674_4"	12840	23320	120	148	148	31	74	76	17	95	91	0	179	184	33	108	113	37	87	47	0	1.042	0.974	0.967	0.941	1.855	0.850	0.537	120	483	145	150	0.060	74	71	74	76	0
3	15	9	"PFI0118"	"I13901_1"	13020	23320	120	253	250	50	74	76	17	100	100	0	257	255	47	107	112	34	100	94	0	1.193	1.189	1.162	1.202	1.429	1.113	0.739	120	498	329	324	0.255	179	150	176	148	0
3	16	9	"PFI0122"	"I13918_1"	13220	23320	130	2580	2452	572	72	73	13	100	100	0	2979	2808	646	108	110	32	100	100	0	0.874	0.881	0.879	0.879	1.210	0.884	0.946	120	552	5379	5080	-0.195	2508	2871	2380	2700	0
3	17	9	"PFJ0094"	"J1546_3"	13410	23310	130	156	157	35	71	73	14	99	95	0	163	164	30	108	111	32	78	39	0	1.545	1.536	1.560	1.678	1.931	1.512	0.580	120	547	140	142	0.628	85	55	86	56	0
3	18	9	"PFJ0104"	"J157_2"	13600	23320	120	121	125	26	70	70	12	95	90	0	151	151	25	106	107	14	88	76	0	1.133	1.222	1.197	1.201	2.184	1.180	0.416	120	490	96	100	0.181	51	45	55	45	0
3	19	9	"PFJ0107"	"J1588_1"	13780	23310	110	436	453	156	72	73	21	100	100	0	752	761	287	106	114	73	100	97	0	0.563	0.582	0.575	0.595	1.487	0.527	0.858	80	473	1010	1036	-0.828	364	646	381	655	0
3	20	9	"PFJ0110"	"J1616_1"	14000	23330	110	103	107	18	73	75	16	83	47	0	146	149	26	108	113	56	21	1	0	0.789	0.829	0.824	0.797	2.156	0.770	0.358	80	501	68	75	-0.341	30	38	34	41	0
3	21	9	"PFJ0116"	"J163_7"	14190	23330	120	138	141	29	72	74	15	97	92	0	276	265	59	110	112	17	98	97	0	0.398	0.445	0.433	0.454	1.773	0.422	0.729	120	560	232	224	-1.331	66	166	69	155	0
3	22	9	"PFJ0119"	"J167_13"	14370	23330	120	230	229	59	69	70	12	99	99	0	523	503	131	105	107	17	100	100	0	0.385	0.402	0.413	0.397	1.502	0.380	0.828	120	602	579	558	-1.376	161	418	160	398	0
3	1	10	"PFJ0157"	"J183_4"	10380	23510	140	243	233	63	74	76	14	97	94	0	507	491	140	115	116	17	98	98	0	0.431	0.423	0.445	0.406	1.646	0.405	0.859	156	739	561	535	-1.214	169	392	159	376	0
3	2	10	"PFJ0159"	"J183_6"	10560	23500	110	96	96	17	74	75	15	63	27	0	167	167	37	113	115	18	82	71	0	0.407	0.407	0.379	0.379	2.432	0.347	0.313	80	456	76	76	-1.295	22	54	22	54	0
3	3	10	"PFJ0161"	"J183_8"	10750	23500	120	245	240	78	69	71	18	100	93	0	309	308	89	106	109	17	96	96	0	0.867	0.847	0.847	0.823	1.631	0.822	0.823	120	524	379	373	-0.206	176	203	171	202	0
3	4	10	"PFJ0165"	"J1901_2"	10910	23490	80	124	135	38	70	72	20	96	73	0	168	171	32	106	107	12	96	92	0	0.871	1.000	0.928	0.968	1.921	1.216	0.491	52	291	116	130	-0.199	54	62	65	65	0
3	5	10	"PFJ0168"	"J191_1"	11110	23490	130	235	245	60	73	75	15	100	100	0	351	354	76	114	116	20	99	98	0	0.684	0.717	0.696	0.722	1.523	0.701	0.831	120	654	399	412	-0.549	162	237	172	240	0
3	6	10	"PFJ0170"	"J191_6"	11300	23490	120	225	217	46	80	87	48	95	80	0	210	204	41	121	127	39	85	59	0	1.629	1.651	1.615	1.780	1.666	1.477	0.774	120	567	234	220	0.704	145	89	137	83	0
3	7	10	"PFJ0203"	"J21_13"	11540	23490	150	105	110	41	75	83	46	41	10	0	125	136	36	113	119	38	30	8	0	2.500	1.522	1.155	1.232	2.667	1.278	0.745	156	658	42	58	1.322	30	12	35	23	-50
3	8	10	"PFJ0207"	"J21_24"	11690	23500	120	305	303	79	72	72	13	100	100	0	508	498	117	107	108	14	100	100	0	0.581	0.591	0.571	0.579	1.363	0.586	0.881	120	419	634	622	-0.783	233	401	231	391	0
3	9	10	"PFJ0209"	"J21_26"	11870	23500	120	388	384	141	72	74	19	99	97	0	654	677	236	107	111	54	99	97	0	0.578	0.547	0.549	0.526	1.641	0.521	0.840	120	497	863	882	-0.792	316	547	312	570	0
3	10	10	"PFJ0212"	"J21_31"	12060	23500	120	13869	12467	3552	75	79	21	100	100	0	14955	13494	3505	113	121	72	100	100	0	0.929	0.926	0.927	0.914	1.242	0.925	0.961	120	591	28636	25773	-0.106	13794	14842	12392	13381	0
3	11	10	"PFJ0216"	"J21_9"	12280	23510	110	90	94	24	73	76	14	53	28	0	140	135	29	114	118	52	13	0	0	0.654	1.000	0.650	0.646	3.073	0.515	0.119	80	494	43	42	-0.613	17	26	21	21	0
3	12	10	"PFJ0218"	"J222_2"	12450	23510	120	230	221	64	71	73	12	96	96	0	507	489	132	109	110	15	100	98	0	0.399	0.395	0.390	0.383	1.640	0.390	0.836	120	541	557	530	-1.324	159	398	150	380	0
3	13	10	"PFJ0247"	"J242_2"	12640	23500	110	119	119	23	71	73	12	92	86	0	180	177	39	106	107	15	88	86	0	0.649	0.676	0.670	0.667	1.960	0.603	0.541	80	483	122	119	-0.624	48	74	48	71	0
3	14	10	"PFJ0250"	"J245_1"	12830	23500	120	157	157	39	70	72	20	96	87	0	239	239	57	106	108	22	95	93	0	0.654	0.654	0.681	0.634	1.700	0.573	0.670	120	538	220	220	-0.612	87	133	87	133	0
3	15	10	"PFJ0252"	"J245_13"	13020	23510	120	172	168	46	71	72	15	93	89	0	337	328	83	105	108	30	96	95	0	0.435	0.435	0.435	0.390	1.807	0.431	0.804	120	514	333	320	-1.200	101	232	97	223	0
3	16	10	"PFJ0254"	"J245_5"	13210	23510	120	159	157	37	72	73	14	96	95	0	309	302	59	107	108	15	100	100	0	0.431	0.436	0.447	0.420	1.513	0.426	0.722	120	549	289	280	-1.215	87	202	85	195	0
3	17	10	"PFJ0257"	"J245_9"	13410	23520	110	100	105	20	72	74	16	75	43	0	140	137	22	107	108	15	76	52	0	0.848	1.100	0.958	1.003	2.635	1.060	0.191	80	497	61	63	-0.237	28	33	33	30	0
3	18	10	"PFJ0259"	"J2465_2"	13600	23510	120	105	107	20	71	73	15	86	58	0	140	140	25	107	109	14	80	55	0	1.030	1.091	1.139	1.046	2.480	0.953	0.228	120	533	67	69	0.043	34	33	36	33	0
3	19	10	"PFK0310"	"Kn2750_3"	13800	23520	150	89	95	31	74	77	20	40	18	0	123	132	35	110	116	62	9	2	0	1.154	0.955	0.948	0.963	3.327	0.883	0.371	156	647	28	43	0.206	15	13	21	22	-50
3	20	10	"PFK0321"	"Kn2865_1"	13980	23510	150	82	95	38	75	77	22	32	20	0	118	133	42	109	115	65	12	3	0	0.778	0.833	1.109	1.189	2.764	0.839	0.410	156	597	16	44	-0.363	7	9	20	24	-50
3	21	10	"PFK0331"	"Kn3020_1"	14160	23520	130	1363	1274	323	74	76	17	100	100	0	1352	1263	269	108	109	16	100	100	0	1.036	1.039	1.024	1.021	1.271	1.046	0.927	120	558	2533	2355	0.051	1289	1244	1200	1155	0
3	22	10	"PFK0339"	"Kn3094_1"	14370	23520	100	108	108	24	71	72	13	85	66	0	142	141	25	108	109	15	80	53	0	1.088	1.121	1.000	1.094	2.960	0.967	0.302	80	474	71	70	0.122	37	34	37	33	0
3	1	11	"PFK0353"	"Kn3360_3"	10360	23690	130	100	102	20	70	72	13	85	55	0	179	178	40	109	110	14	91	85	0	0.429	0.464	0.446	0.421	2.539	0.356	0.351	120	634	100	101	-1.222	30	70	32	69	0
3	2	11	"PFK0355"	"Kn3360_5"	10560	23700	120	588	560	197	71	71	13	99	97	0	887	843	242	110	111	16	100	100	0	0.665	0.667	0.668	0.630	1.460	0.687	0.923	120	536	1294	1222	-0.588	517	777	489	733	0
3	3	11	"PFK0384"	"Kn386_1"	10740	23700	120	160	161	29	72	73	12	99	98	0	181	180	32	109	110	15	95	89	0	1.222	1.254	1.309	1.342	1.880	1.160	0.628	120	513	160	160	0.290	88	72	89	71	0
3	4	11	"PFK0387"	"Kn400_3"	10940	23700	120	1985	2020	646	75	76	15	100	100	0	1172	1154	304	111	113	19	100	100	0	1.800	1.865	1.894	1.835	1.241	1.927	0.934	120	557	2971	2988	0.848	1910	1061	1945	1043	0
3	5	11	"PFK0390"	"Kn4028_2"	11120	23700	120	2371	2142	620	79	81	16	100	100	0	2466	2334	539	117	120	20	100	100	0	0.976	0.931	0.952	0.904	1.266	0.941	0.947	120	513	4641	4280	-0.035	2292	2349	2063	2217	0
3	6	11	"PFK0393"	"Kn4044_1"	11310	23700	130	590	581	149	79	80	15	100	100	0	398	392	92	117	119	17	100	100	0	1.819	1.825	1.786	1.875	1.370	1.846	0.897	120	613	792	777	0.863	511	281	502	275	0
3	7	11	"PFK0400"	"Kn4252_3"	11510	23700	120	2252	2076	609	75	77	15	100	100	0	3447	3215	784	112	114	17	100	100	0	0.653	0.645	0.654	0.628	1.264	0.652	0.946	120	530	5512	5104	-0.615	2177	3335	2001	3103	0
3	8	11	"PFK0406"	"Kn434_1"	11690	23700	120	1300	1296	318	73	74	13	100	100	0	525	528	126	109	110	15	100	100	0	2.950	2.919	2.957	2.981	1.303	2.928	0.917	120	520	1643	1642	1.560	1227	416	1223	419	0
3	9	11	"PFK0434"	"Kn5123_1"	11890	23700	130	227	236	68	73	75	17	100	100	0	517	506	140	110	113	50	97	95	0	0.378	0.412	0.401	0.415	1.491	0.396	0.864	120	590	561	559	-1.402	154	407	163	396	0
3	10	11	"PFK0438"	"Kn5186_3"	12070	23700	110	1229	1263	488	73	79	66	100	100	0	1964	1931	734	112	131	171	100	93	0	0.624	0.654	0.650	0.667	1.462	0.629	0.924	80	471	3008	3009	-0.680	1156	1852	1190	1819	0
3	11	11	"PFK0449"	"Kn5414_1"	12260	23710	130	174	174	49	72	77	59	80	36	0	307	316	80	113	128	150	73	12	0	0.526	0.502	0.525	0.489	1.554	0.406	0.808	120	612	296	305	-0.927	102	194	102	203	0
3	12	11	"PFK0454"	"Kn5561_2"	12450	23710	120	493	471	143	73	75	14	100	99	0	855	813	211	111	112	15	100	100	0	0.565	0.567	0.573	0.539	1.400	0.567	0.915	120	528	1164	1100	-0.825	420	744	398	702	0
3	13	11	"PFK0456"	"Kn5587_1"	12650	23710	130	10650	10359	3460	74	76	15	100	100	0	12823	12683	3094	110	112	16	100	100	0	0.832	0.818	0.834	0.780	1.326	0.852	0.951	120	623	23289	22858	-0.266	10576	12713	10285	12573	0
3	14	11	"PFK0460"	"Kn569_3"	12830	23700	110	1627	1513	516	73	102	189	100	93	0	611	567	149	108	121	81	98	98	0	3.089	3.137	3.232	3.055	1.421	3.311	0.904	80	472	2057	1899	1.627	1554	503	1440	459	0
3	15	11	"PFK0488"	"Kn67_1"	13020	23710	120	379	382	85	78	103	175	95	24	0	464	457	96	112	124	75	100	95	0	0.855	0.881	0.882	0.891	1.345	0.976	0.819	120	549	653	649	-0.226	301	352	304	345	0
3	16	11	"PFK0491"	"Kn6869_1"	13220	23710	130	4093	3846	1207	78	82	19	100	100	0	1320	1257	320	113	114	17	100	100	0	3.326	3.294	3.329	3.203	1.304	3.421	0.934	120	581	5222	4912	1.734	4015	1207	3768	1144	0
3	17	11	"PFK0496"	"Kn707_1"	13410	23710	120	4577	4165	1245	79	81	17	100	100	0	2929	2698	730	113	116	19	100	100	0	1.597	1.581	1.586	1.558	1.286	1.593	0.940	120	520	7314	6671	0.676	4498	2816	4086	2585	0
3	18	11	"PFK0507"	"Kn768_1"	13600	23710	130	432	411	103	79	81	17	100	100	0	530	508	129	114	117	18	100	100	0	0.849	0.843	0.832	0.860	1.417	0.803	0.879	120	580	769	726	-0.237	353	416	332	394	0
3	19	11	"PFK0510"	"Kn7854_1"	13790	23710	120	536	522	144	79	82	19	100	100	0	878	817	227	113	114	15	100	100	0	0.597	0.629	0.621	0.634	1.397	0.608	0.913	120	482	1222	1147	-0.743	457	765	443	704	0
3	20	11	"PFK0516"	"Kn8017_1"	13980	23710	120	14720	13895	4915	79	82	18	100	100	0	5061	4828	1724	112	113	17	100	100	0	2.958	2.930	2.890	3.005	1.367	2.957	0.945	120	478	19590	18532	1.565	14641	4949	13816	4716	0
3	21	11	"PFK1023"	"Ks506_1"	14160	23710	120	3984	3740	1106	77	82	59	100	100	0	2541	2379	690	109	117	95	100	100	0	1.606	1.614	1.570	1.627	1.380	1.599	0.933	120	528	6339	5933	0.684	3907	2432	3663	2270	0
3	22	11	"PFK1025"	"Ks506_6"	14370	23710	130	1035	954	298	75	81	58	100	100	0	1669	1561	480	110	117	84	99	99	0	0.616	0.606	0.618	0.617	1.378	0.589	0.922	120	719	2519	2330	-0.700	960	1559	879	1451	0
3	1	12	"PFK1027"	"Ks509_1"	10370	23890	120	307	299	90	71	102	416	1	0	0	490	478	135	110	116	65	100	97	0	0.621	0.620	0.605	0.601	1.545	4.257	0.280	120	602	616	596	-0.687	236	380	228	368	0
3	2	12	"PFK1030"	"Ks509_6"	10550	23880	110	1668	1642	358	72	101	205	100	100	0	1240	1174	254	108	137	176	100	98	0	1.410	1.473	1.429	1.486	1.260	1.470	0.927	80	459	2728	2636	0.496	1596	1132	1570	1066	0
3	3	12	"PFK1033"	"Ks510_10"	10740	23890	120	3204	2954	915	76	101	190	100	100	0	915	869	247	111	136	163	97	93	0	3.891	3.797	3.806	3.856	1.281	3.809	0.896	120	535	3932	3636	1.960	3128	804	2878	758	0
3	4	12	"PFK1036"	"Ks510_3"	10940	23890	130	877	851	245	80	82	16	100	100	0	729	693	192	115	117	21	100	100	0	1.298	1.334	1.338	1.349	1.286	1.324	0.923	120	535	1411	1349	0.376	797	614	771	578	0
3	5	12	"PFK1051"	"Ks539_1"	11120	23890	130	3364	3212	874	81	126	386	100	100	0	3048	2877	642	118	162	356	100	100	0	1.120	1.135	1.150	1.114	1.273	1.168	0.943	120	487	6213	5890	0.164	3283	2930	3131	2759	0
3	6	12	"PFK1053"	"Ks545_4"	11320	23900	130	555	529	174	78	117	364	70	4	0	715	690	181	116	155	335	90	30	0	0.796	0.786	0.781	0.742	1.467	1.013	0.912	120	549	1076	1025	-0.329	477	599	451	574	0
3	7	12	"PFK1057"	"Ks54_4"	11500	23900	130	1377	1265	413	76	78	16	100	100	0	1428	1324	327	114	116	18	100	100	0	0.990	0.983	0.990	0.936	1.367	1.001	0.911	120	565	2615	2399	-0.014	1301	1314	1189	1210	0
3	8	12	"PFK1062"	"Ks5580_5"	11690	23900	120	730	671	192	73	75	13	100	100	0	1015	944	264	111	112	18	100	100	0	0.727	0.718	0.717	0.708	1.368	0.702	0.917	120	480	1561	1431	-0.460	657	904	598	833	0
3	9	12	"PFK1065"	"Ks565_1"	11880	23890	130	2507	2361	740	76	86	83	100	100	0	928	882	246	113	121	66	100	99	0	2.983	2.971	2.989	2.950	1.369	3.004	0.929	120	532	3246	3054	1.577	2431	815	2285	769	0
3	10	12	"PFK1067"	"Ks565_2"	12070	23900	120	937	958	321	79	93	105	100	100	0	807	797	228	119	140	169	97	94	0	1.247	1.296	1.275	1.293	1.393	1.325	0.910	120	517	1546	1557	0.319	858	688	879	678	0
3	11	12	"PFK1087"	"Ks56_4"	12270	23900	120	129	127	29	81	83	21	80	55	0	182	179	41	122	127	33	70	45	0	0.800	0.807	0.805	0.828	2.317	0.711	0.460	120	504	108	103	-0.322	48	60	46	57	0
3	12	12	"PFK1089"	"Ks56_9"	12460	23900	130	375	367	69	83	85	17	100	100	0	548	536	91	122	125	24	100	100	0	0.685	0.686	0.682	0.684	1.328	0.678	0.895	120	512	718	698	-0.545	292	426	284	414	0
3	13	12	"PFK1091"	"Ks586_5"	12650	23900	120	607	575	140	81	91	78	100	99	0	595	571	132	119	122	27	100	100	0	1.105	1.093	1.103	1.096	1.301	1.093	0.907	120	474	1002	946	0.144	526	476	494	452	0
3	14	12	"PFK1096"	"Ks592_4"	12830	23900	120	1613	1568	396	76	97	166	100	100	0	1441	1370	338	112	123	69	100	100	0	1.157	1.186	1.172	1.192	1.260	1.194	0.934	120	510	2866	2750	0.210	1537	1329	1492	1258	0
3	15	12	"PFK1098"	"Ks595_2"	13020	23900	130	344	344	93	79	82	24	100	99	0	445	431	107	115	116	20	100	99	0	0.803	0.839	0.842	0.846	1.425	0.834	0.886	120	533	595	581	-0.316	265	330	265	316	0
3	16	12	"PFK1103"	"Ks5_1"	13220	23900	120	3293	3066	869	80	86	51	100	100	0	1602	1481	411	116	118	21	100	100	0	2.162	2.188	2.182	2.224	1.322	2.200	0.924	120	499	4699	4351	1.112	3213	1486	2986	1365	0
3	17	12	"PFK1124"	"Ks646_6"	13410	23900	130	583	555	153	83	85	18	100	100	0	938	881	257	117	120	19	100	100	0	0.609	0.618	0.617	0.633	1.430	0.592	0.904	120	529	1321	1236	-0.715	500	821	472	764	0
3	18	12	"PFK1126"	"Ks64_1"	13600	23910	130	198	193	52	80	82	18	95	88	0	338	341	78	115	118	19	100	98	0	0.529	0.500	0.511	0.457	1.750	0.498	0.767	120	482	341	339	-0.918	118	223	113	226	0
3	19	12	"PFK1135"	"Ks664_1"	13790	23900	130	275	273	64	75	83	91	94	63	0	672	642	171	112	115	41	99	99	0	0.357	0.374	0.374	0.381	1.510	0.351	0.851	120	517	760	728	-1.485	200	560	198	530	0
3	20	12	"PFK1137"	"Ks664_35"	13980	23900	130	3614	3384	1046	78	81	22	100	100	0	4079	3921	1213	114	117	39	100	100	0	0.892	0.868	0.851	0.875	1.310	0.853	0.931	120	572	7501	7113	-0.165	3536	3965	3306	3807	0
3	21	12	"PFK1140"	"Ks667_3"	14180	23910	130	140	142	33	76	81	58	55	7	0	190	187	34	112	121	100	18	0	0	0.821	0.880	0.814	0.872	2.008	0.573	0.397	120	534	142	141	-0.285	64	78	66	75	0
3	22	12	"PFK1142"	"Ks66_1"	14360	23910	130	6718	5977	1850	76	78	15	100	100	0	4209	3992	1006	114	115	18	100	100	0	1.622	1.522	1.551	1.471	1.332	1.559	0.923	120	641	10737	9779	0.698	6642	4095	5901	3878	0
3	1	13	"PFM0090"	"M16407_5"	10380	24080	120	962	882	260	74	76	15	100	100	0	2260	2134	689	113	114	16	100	100	0	0.414	0.400	0.394	0.404	1.342	0.388	0.943	120	569	3035	2829	-1.274	888	2147	808	2021	0
3	2	13	"PFM0095"	"M16853_1"	10560	24080	110	310	298	86	73	81	76	92	83	0	562	546	168	111	122	80	95	93	0	0.525	0.517	0.511	0.521	1.475	0.490	0.895	80	456	688	660	-0.928	237	451	225	435	0
3	3	13	"PFM0099"	"M17049_2"	10750	24080	130	4327	4307	1407	79	82	22	100	100	0	3184	3090	1000	115	122	45	100	100	0	1.384	1.421	1.407	1.458	1.378	1.403	0.949	120	563	7317	7203	0.469	4248	3069	4228	2975	0
3	4	13	"PFM0101"	"M17181_1"	10950	24090	120	426	430	164	82	85	18	99	97	0	489	483	148	120	122	20	98	96	0	0.932	0.959	0.950	0.925	1.589	0.984	0.870	120	427	713	711	-0.101	344	369	348	363	0
3	5	13	"PFM0103"	"M17230_2"	11120	24060	150	86	88	18	80	121	369	0	0	0	117	117	18	119	159	340	0	0	0	-3.000	-4.000	1.232	1.031	3.202	1.098	0.935	156	533	4	6	Error	6	-2	8	-2	-50
3	6	13	"PFM0105"	"M17327_1"	11320	24090	120	1085	1080	343	79	81	17	100	100	0	896	881	225	118	120	19	100	100	0	1.293	1.312	1.316	1.274	1.350	1.347	0.939	120	520	1784	1764	0.371	1006	778	1001	763	0
3	7	13	"PFM0123"	"M18924_1"	11530	24070	80	332	380	176	80	82	17	100	100	0	287	291	111	120	122	19	98	94	0	1.509	1.754	1.768	1.861	1.836	1.737	0.710	52	299	419	471	0.594	252	167	300	171	0
3	8	13	"PFM0125"	"M18924_16"	11710	24070	120	1330	1229	458	74	79	33	100	98	0	2199	1999	684	112	117	37	100	100	0	0.602	0.612	0.611	0.592	1.459	0.616	0.936	120	490	3343	3042	-0.733	1256	2087	1155	1887	0
3	9	13	"PFM0128"	"M18924_2"	11900	24060	110	7074	6771	1960	78	92	95	100	100	0	6384	6056	2023	117	130	79	100	100	0	1.116	1.127	1.113	1.185	1.441	1.106	0.943	80	436	13263	12632	0.159	6996	6267	6693	5939	0
3	10	13	"PFM0134"	"M19188_5"	12080	24060	110	401	390	108	82	92	59	97	95	0	253	253	57	124	130	37	92	83	0	2.473	2.388	2.309	2.444	1.403	2.269	0.846	80	438	448	437	1.306	319	129	308	129	0
3	11	13	"PFM0138"	"M19559_4"	12260	24070	110	184	183	44	88	99	58	81	33	0	404	401	95	133	142	49	100	96	0	0.354	0.354	0.349	0.343	1.616	0.366	0.570	80	462	367	363	-1.497	96	271	95	268	0
3	12	13	"PFM0140"	"M196_2"	12460	24070	120	2019	1928	621	89	91	19	100	100	0	1090	1046	345	130	136	39	100	97	0	2.010	2.008	1.962	2.118	1.470	2.003	0.942	120	502	2890	2755	1.007	1930	960	1839	916	0
3	13	13	"PFM0160"	"M21368_2"	12640	24070	110	738	693	172	82	106	120	100	97	0	279	269	63	121	130	45	97	78	0	4.152	4.128	4.261	4.381	1.430	3.864	0.823	80	433	814	759	2.054	656	158	611	148	0
3	14	13	"PFM0162"	"M21439_1"	12830	24070	110	560	525	132	78	111	131	98	88	0	356	337	83	117	132	58	96	87	0	2.017	2.032	2.011	2.138	1.509	1.946	0.866	80	446	721	667	1.012	482	239	447	220	0
3	15	13	"PFM0165"	"M21508_2"	13030	24070	130	1015	944	258	76	85	55	100	100	0	1063	974	313	114	120	38	99	99	0	0.989	1.009	1.011	1.070	1.406	0.969	0.937	120	565	1888	1728	-0.015	939	949	868	860	0
3	16	13	"PFM0167"	"M2157_1"	13210	24070	110	1361	1317	424	76	96	136	100	100	0	489	473	130	111	119	52	100	95	0	3.399	3.428	3.368	3.465	1.315	3.564	0.925	80	449	1663	1603	1.765	1285	378	1241	362	0
3	17	13	"PFM0171"	"M21780_2"	13390	24070	110	1271	1263	233	76	98	135	100	100	0	1834	1811	316	112	122	56	100	100	0	0.694	0.699	0.676	0.699	1.190	0.695	0.938	80	454	2917	2886	-0.527	1195	1722	1187	1699	0
3	18	13	"PFM0173"	"M21780_4"	13600	24070	150	97	98	22	76	78	17	55	25	0	126	131	25	112	115	26	32	12	0	1.500	1.158	1.076	1.150	3.439	0.841	0.157	156	610	35	41	0.585	21	14	22	19	-50
3	19	13	"PFM0202"	"M23550_4"	13780	24080	120	5140	4719	1479	76	85	98	100	100	0	2320	2126	596	111	117	56	100	99	0	2.292	2.304	2.312	2.294	1.422	2.360	0.942	120	462	7273	6658	1.197	5064	2209	4643	2015	0
3	20	13	"PFM0204"	"M23550_7"	13970	24080	100	173	173	45	77	88	104	43	0	0	152	154	27	114	123	63	18	0	0	2.526	2.400	2.386	2.551	2.446	2.584	0.406	80	416	134	136	1.337	96	38	96	40	0
3	21	13	"PFM0209"	"M24104_1"	14170	24090	120	488	476	151	74	77	18	100	99	0	973	956	261	112	115	25	100	100	0	0.481	0.476	0.477	0.457	1.377	0.477	0.916	120	492	1275	1246	-1.056	414	861	402	844	0
3	22	13	"PFM0211"	"M24315_1"	14340	24080	110	539	541	115	75	77	19	100	100	0	969	980	206	113	116	34	100	100	0	0.542	0.537	0.549	0.538	1.307	0.508	0.903	80	466	1320	1333	-0.883	464	856	466	867	0
3	1	14	"PFM0214"	"M24561_16"	10360	24260	120	360	365	120	74	76	15	97	97	0	593	586	172	112	114	17	100	100	0	0.595	0.614	0.630	0.600	1.615	0.617	0.890	120	591	767	765	-0.750	286	481	291	474	0
3	2	14	"PFM0216"	"M24561_22"	10560	24260	120	1108	1108	342	74	76	20	100	100	0	1670	1591	404	112	116	42	100	100	0	0.664	0.699	0.698	0.681	1.280	0.709	0.940	120	522	2592	2513	-0.591	1034	1558	1034	1479	0
3	3	14	"PFM0675"	"M49210_1"	10760	24260	130	308	305	73	80	82	17	100	100	0	460	452	103	118	120	18	100	100	0	0.667	0.674	0.670	0.668	1.329	0.655	0.892	120	480	570	559	-0.585	228	342	225	334	0
3	4	14	"PFM0678"	"M49439_1"	10940	24250	120	312	310	67	83	86	18	100	100	0	370	368	70	124	127	21	100	100	0	0.931	0.930	0.898	0.938	1.389	0.924	0.832	120	459	475	471	-0.103	229	246	227	244	0
3	5	14	"PFM0682"	"M49680_3"	11140	24260	130	227	228	57	78	81	16	100	97	0	632	625	147	121	122	19	100	100	0	0.292	0.298	0.297	0.285	1.421	0.290	0.842	120	531	660	654	-1.778	149	511	150	504	0
3	6	14	"PFM0685"	"M50030_1"	11330	24260	120	1040	1010	318	79	81	15	100	100	0	1657	1630	485	121	122	16	100	100	0	0.626	0.617	0.623	0.606	1.262	0.604	0.934	120	469	2497	2440	-0.677	961	1536	931	1509	0
3	7	14	"PFM0689"	"M50253_2"	11520	24260	120	548	525	145	75	78	17	100	100	0	912	846	207	117	119	22	100	100	0	0.595	0.617	0.613	0.604	1.296	0.616	0.934	120	532	1268	1179	-0.749	473	795	450	729	0
3	8	14	"PFM0691"	"M50721_1"	11700	24260	120	189	183	43	71	72	15	99	96	0	249	246	46	108	110	20	100	98	0	0.837	0.812	0.818	0.786	1.515	0.831	0.787	120	445	259	250	-0.257	118	141	112	138	0
3	9	14	"PFM0712"	"M52704_3"	11870	24260	150	84	86	18	73	82	77	0	0	0	124	127	21	111	118	70	0	0	0	0.846	0.813	0.845	0.839	3.303	1.140	0.881	156	668	24	29	-0.241	11	13	13	16	-50
3	10	14	"PFM0715"	"M5299_1"	12080	24260	120	2136	2035	513	75	86	88	100	100	0	1277	1253	311	115	123	73	100	100	0	1.774	1.722	1.717	1.731	1.222	1.729	0.949	120	560	3223	3098	0.827	2061	1162	1960	1138	0
3	11	14	"PFM0718"	"M53027_1"	12270	24270	130	324	305	84	82	84	18	97	95	0	606	587	147	121	124	26	100	99	0	0.499	0.479	0.480	0.457	1.581	0.473	0.857	120	537	727	689	-1.003	242	485	223	466	0
3	12	14	"PFM0720"	"M53181_3"	12470	24260	130	2474	2298	715	85	86	17	100	100	0	1964	1819	596	123	124	18	100	100	0	1.298	1.305	1.307	1.387	1.465	1.279	0.940	120	530	4230	3909	0.376	2389	1841	2213	1696	0
3	13	14	"PFM0722"	"M53240_1"	12650	24260	130	781	761	184	85	93	69	100	100	0	1040	976	272	124	128	32	100	99	0	0.760	0.793	0.779	0.827	1.414	0.765	0.924	120	564	1612	1528	-0.396	696	916	676	852	0
3	14	14	"PFM0726"	"M53565_1"	12840	24260	150	85	85	17	83	97	78	0	0	0	123	126	18	121	130	42	2	0	0	1.000	0.400	0.892	0.934	3.657	0.733	0.133	156	677	4	7	0.000	2	2	2	5	-50
3	15	14	"PFM0746"	"M54626_1"	13030	24270	130	2464	2353	747	77	79	15	100	100	0	4393	4416	1078	115	116	18	100	100	0	0.558	0.529	0.544	0.504	1.408	0.539	0.935	120	580	6665	6577	-0.842	2387	4278	2276	4301	0
3	16	14	"PFM0749"	"M5464_1"	13230	24270	110	820	817	229	73	79	69	100	100	0	1007	985	203	107	110	27	100	100	0	0.830	0.847	0.854	0.821	1.344	0.861	0.905	80	513	1647	1622	-0.269	747	900	744	878	0
3	17	14	"PFM0753"	"M55240_4"	13430	24270	150	79	79	14	73	76	28	5	0	0	113	113	18	107	111	28	12	0	0	1.000	1.000	0.750	0.789	3.176	0.161	0.011	156	764	12	12	0.000	6	6	6	6	-50
3	18	14	"PFM0758"	"M55479_1"	13620	24270	80	106	105	19	74	79	55	5	0	0	134	136	21	110	112	20	57	23	0	1.333	1.192	1.173	1.225	2.444	1.682	0.092	52	307	56	57	0.415	32	24	31	26	0
3	19	14	"PFM0761"	"M55746_2"	13800	24270	120	165	169	41	74	75	20	96	90	0	247	245	44	109	111	29	100	96	0	0.659	0.699	0.699	0.645	1.758	0.711	0.770	120	538	229	231	-0.601	91	138	95	136	0
3	20	14	"PFM0763"	"M55888_10"	13990	24270	120	8460	7941	2219	74	75	14	100	100	0	3248	3088	927	109	111	16	100	100	0	2.672	2.641	2.614	2.780	1.478	2.669	0.938	120	518	11525	10846	1.418	8386	3139	7867	2979	0
3	21	14	"PFM0787"	"M57062_3"	14170	24270	120	444	429	100	71	73	14	100	100	0	258	255	52	110	112	15	99	99	0	2.520	2.469	2.514	2.557	1.459	2.519	0.825	120	505	521	503	1.334	373	148	358	145	0
3	22	14	"PFM0790"	"M57295_1"	14350	24260	90	87	87	16	70	75	32	19	0	0	121	124	18	109	112	22	32	7	0	1.417	1.133	1.161	1.061	3.965	2.470	0.300	52	383	29	32	0.503	17	12	17	15	0
3	1	15	"PFM0798"	"M57785_5"	10370	24450	110	91	91	17	70	71	13	65	30	0	121	119	16	108	109	15	42	8	0	1.615	1.909	1.593	1.337	3.815	0.811	0.061	80	507	34	32	0.692	21	13	21	11	0
3	2	15	"PFM0800"	"M58024_1"	10550	24450	120	264	254	78	70	72	13	99	96	0	484	467	128	106	108	17	100	100	0	0.513	0.510	0.503	0.475	1.593	0.494	0.847	120	503	572	545	-0.962	194	378	184	361	0
3	3	15	"PFM0804"	"M58298_1"	10740	24440	150	89	88	22	73	75	14	51	19	0	113	115	22	112	113	18	20	7	0	16.000	5.000	1.017	1.055	4.157	0.653	0.041	156	616	17	18	4.000	16	1	15	3	-50
3	4	15	"PFM0807"	"M58361_1"	10930	24450	120	3440	3211	947	74	76	14	100	100	0	5373	5067	1623	115	116	17	100	100	0	0.640	0.633	0.628	0.645	1.290	0.616	0.953	120	522	8624	8089	-0.643	3366	5258	3137	4952	0
3	5	15	"PFN0316"	"N134_30"	11130	24450	120	468	445	129	74	75	14	100	100	0	465	460	144	112	114	16	97	95	0	1.116	1.066	1.037	1.134	1.610	1.022	0.876	120	512	747	719	0.159	394	353	371	348	0
3	6	15	"PFN0318"	"N134_34"	11310	24450	120	647	616	157	75	76	15	100	100	0	869	836	234	114	115	16	100	99	0	0.758	0.749	0.762	0.779	1.463	0.728	0.925	120	525	1327	1263	-0.400	572	755	541	722	0
3	7	15	"PFN0320"	"N134_41"	11520	24460	130	508	461	187	73	75	18	97	95	0	709	643	232	109	112	21	97	96	0	0.725	0.727	0.727	0.705	1.752	0.744	0.892	120	564	1035	922	-0.464	435	600	388	534	0
3	8	15	"PFN0324"	"N134_45"	11690	24460	130	9262	9153	2607	72	75	17	100	100	0	5364	5344	1136	106	109	22	100	100	0	1.748	1.734	1.762	1.690	1.245	1.805	0.941	120	532	14448	14319	0.806	9190	5258	9081	5238	0
3	9	15	"PFN0326"	"N134_5"	11890	24460	120	1222	1134	312	74	82	87	100	100	0	928	881	200	109	114	76	100	99	0	1.402	1.373	1.397	1.355	1.337	1.400	0.931	120	464	1967	1832	0.487	1148	819	1060	772	0
3	10	15	"PFN0328"	"N134_57"	12070	24450	100	100	100	14	74	74	13	82	48	0	146	149	24	110	111	15	87	61	0	0.722	0.667	0.694	0.703	2.839	0.527	0.211	80	402	62	65	-0.469	26	36	26	39	0
3	11	15	"PFN0346"	"N134_93"	12260	24440	150	83	85	15	75	76	14	39	11	0	121	123	18	112	113	16	33	14	0	0.889	0.909	0.933	0.868	3.263	0.811	0.038	156	613	17	21	-0.170	8	9	10	11	-50
3	12	15	"PFN0348"	"N134_96"	12460	24450	150	104	105	21	82	84	17	58	26	0	134	136	22	119	121	19	41	16	0	1.467	1.353	1.105	1.006	3.340	0.970	0.126	156	568	37	40	0.553	22	15	23	17	-50
3	13	15	"PFN0350"	"N135_1"	12650	24470	120	133	140	34	89	91	18	87	61	0	240	239	53	127	128	17	95	92	0	0.389	0.455	0.441	0.430	1.979	0.472	0.534	120	503	157	163	-1.361	44	113	51	112	0
3	14	15	"PFN0353"	"N135_14"	12850	24460	130	941	904	246	90	93	19	100	100	0	1133	1070	293	127	129	18	100	100	0	0.846	0.863	0.860	0.878	1.310	0.846	0.921	120	545	1857	1757	-0.241	851	1006	814	943	0
3	15	15	"PFN0355"	"N135_17"	13040	24460	120	1028	968	290	83	85	18	100	100	0	728	714	217	118	121	19	99	99	0	1.549	1.485	1.500	1.562	1.521	1.501	0.914	120	502	1555	1481	0.632	945	610	885	596	0
3	16	15	"PFN0357"	"N135_2"	13220	24470	130	298	301	90	75	77	15	100	99	0	481	490	118	109	111	16	100	100	0	0.599	0.593	0.590	0.561	1.489	0.590	0.857	120	538	595	607	-0.738	223	372	226	381	0
3	17	15	"PFN0375"	"N136_7"	13410	24470	130	4950	4685	1303	74	75	15	100	100	0	1779	1715	392	106	107	14	100	100	0	2.915	2.866	2.866	2.787	1.338	2.978	0.937	120	491	6549	6220	1.543	4876	1673	4611	1609	0
3	18	15	"PFN0377"	"N137_11"	13600	24470	120	2540	2452	950	74	79	56	99	97	0	2114	1952	574	108	109	15	100	100	0	1.229	1.290	1.335	1.163	1.692	1.351	0.923	120	535	4472	4222	0.298	2466	2006	2378	1844	0
3	19	15	"PFN0379"	"N137_15"	13790	24470	120	174	172	47	75	80	56	80	35	0	227	225	48	111	111	15	98	95	0	0.853	0.851	0.824	0.820	1.838	0.849	0.737	120	515	215	211	-0.229	99	116	97	114	0
3	20	15	"PFN0383"	"N137_20"	13980	24470	120	133	133	27	73	74	13	96	89	0	243	233	47	109	110	16	98	97	0	0.448	0.484	0.473	0.472	1.793	0.437	0.628	120	549	194	184	-1.159	60	134	60	124	0
3	21	15	"PFN0385"	"N137_22"	14180	24470	120	994	1000	307	70	71	13	100	100	0	4747	4844	1344	110	112	16	100	100	0	0.199	0.196	0.200	0.191	1.300	0.195	0.936	120	543	5561	5664	-2.327	924	4637	930	4734	0
3	22	15	"PFN0387"	"N137_25"	14350	24470	110	237	236	49	68	70	14	100	100	0	278	277	49	116	124	28	100	98	0	1.043	1.043	1.009	1.049	1.412	1.063	0.745	80	540	331	329	0.061	169	162	168	161	0
3	1	16	"PFN0405"	"N137_9"	10370	24650	120	543	502	166	69	70	12	99	98	0	613	581	162	104	106	15	100	99	0	0.931	0.908	0.907	0.863	1.580	0.927	0.904	120	634	983	910	-0.103	474	509	433	477	0
3	2	16	"PFN0407"	"N138_101"	10560	24650	120	90	94	21	69	71	13	69	40	0	135	135	21	105	107	16	74	45	0	0.700	0.833	0.779	0.802	2.567	0.381	0.116	120	515	51	55	-0.515	21	30	25	30	0
3	3	16	"PFN0410"	"N138_105"	10750	24650	120	1573	1464	511	70	71	12	100	100	0	4223	3934	1222	107	109	16	100	100	0	0.365	0.364	0.364	0.350	1.336	0.364	0.949	120	498	5619	5221	-1.453	1503	4116	1394	3827	0
3	4	16	"PFN0413"	"N138_15"	10930	24650	120	177	174	37	70	71	13	99	96	0	263	267	54	107	109	15	100	100	0	0.686	0.650	0.627	0.637	1.538	0.635	0.802	120	512	263	264	-0.544	107	156	104	160	0
3	5	16	"PFN0416"	"N138_21"	11130	24650	120	277	281	69	70	71	13	100	100	0	319	311	78	106	107	14	100	98	0	0.972	1.029	1.038	1.064	1.506	1.010	0.863	120	532	420	416	-0.041	207	213	211	205	0
3	6	16	"PFN0418"	"N138_26"	11310	24650	120	376	372	102	72	73	14	100	100	0	808	777	196	108	110	16	100	100	0	0.434	0.448	0.447	0.436	1.414	0.446	0.899	120	526	1004	969	-1.203	304	700	300	669	0
3	7	16	"PFN0821"	"N159_40"	11520	24650	120	3213	3046	773	77	79	18	100	100	0	2088	1981	449	112	114	18	100	100	0	1.587	1.589	1.606	1.578	1.196	1.613	0.965	120	571	5112	4838	0.666	3136	1976	2969	1869	0
3	8	16	"PFN0823"	"N159_45"	11730	24640	110	114	114	20	80	82	16	78	51	0	144	142	25	115	116	18	66	28	0	1.172	1.259	1.212	1.180	3.006	0.867	0.222	80	407	63	61	0.229	34	29	34	27	0
3	9	16	"PFN0826"	"N159_51"	11880	24630	150	88	90	18	76	78	15	41	17	0	126	128	18	110	112	16	48	18	0	0.750	0.778	0.880	0.852	2.710	0.880	0.129	156	581	28	32	-0.415	12	16	14	18	-50
3	10	16	"PFN0828"	"N159_7"	12090	24650	120	691	710	296	74	80	81	100	100	0	837	818	247	110	112	20	100	100	0	0.849	0.898	0.865	0.884	1.309	0.938	0.889	120	572	1344	1344	-0.237	617	727	636	708	0
3	11	16	"PFN0830"	"N161_2"	12280	24650	130	608	600	192	75	76	13	100	100	0	851	834	221	110	113	33	100	100	0	0.719	0.725	0.735	0.699	1.340	0.744	0.920	120	533	1274	1249	-0.475	533	741	525	724	0
3	12	16	"PFN0833"	"N162_3"	12460	24650	140	321	314	93	82	83	17	97	96	0	530	512	145	117	120	34	99	96	0	0.579	0.587	0.596	0.564	1.590	0.577	0.885	156	524	652	627	-0.789	239	413	232	395	0
3	13	16	"PFN0859"	"N168_1"	12650	24650	120	286	286	72	89	91	17	100	100	0	580	570	136	127	128	18	100	100	0	0.435	0.445	0.437	0.435	1.403	0.429	0.867	120	500	650	640	-1.201	197	453	197	443	0
3	14	16	"PFN0861"	"N168_12"	12840	24640	120	11445	10615	3482	89	91	19	100	100	0	3790	3518	1224	124	127	18	100	100	0	3.098	3.101	3.065	3.276	1.478	3.102	0.951	120	530	15022	13920	1.631	11356	3666	10526	3394	0
3	15	16	"PFN0863"	"N168_17"	13030	24650	110	199	203	45	80	82	19	98	96	0	525	511	97	115	117	19	100	100	0	0.290	0.311	0.320	0.296	1.450	0.294	0.786	80	481	529	519	-1.785	119	410	123	396	0
3	16	16	"PFN0866"	"N168_23"	13210	24650	120	385	368	109	77	78	15	100	100	0	209	211	49	109	112	18	95	90	0	3.080	2.853	2.863	2.963	1.515	2.846	0.815	120	500	408	393	1.623	308	100	291	102	0
3	17	16	"PFN0870"	"N168_29"	13410	24640	150	93	94	19	76	77	15	50	23	0	122	122	21	107	109	14	50	24	0	1.133	1.200	1.000	0.985	3.088	0.987	0.133	156	617	32	33	0.181	17	15	18	15	-50
3	18	16	"PFN0873"	"N168_32"	13600	24660	120	233	231	59	75	76	14	99	99	0	326	339	89	109	110	14	99	99	0	0.728	0.678	0.672	0.683	1.486	0.652	0.843	120	483	375	386	-0.458	158	217	156	230	0
3	19	16	"PFN0901"	"N175_10"	13790	24660	120	6535	6070	1802	79	80	16	100	100	0	4196	4060	923	114	115	17	100	100	0	1.582	1.518	1.559	1.459	1.321	1.571	0.947	120	534	10538	9937	0.661	6456	4082	5991	3946	0
3	20	16	"PFN0903"	"N175_12"	13980	24660	100	269	271	82	77	79	16	100	100	0	221	225	50	111	112	16	98	96	0	1.745	1.702	1.766	1.767	1.702	1.753	0.749	80	432	302	308	0.804	192	110	194	114	0
3	21	16	"PFN0908"	"N175_3"	14160	24660	100	107	114	25	72	73	13	91	73	0	145	146	24	107	109	15	83	66	0	0.921	1.077	0.983	1.026	2.393	0.916	0.197	80	461	73	81	-0.119	35	38	42	39	0
3	22	16	"PFN0910"	"N175_8"	14340	24660	110	1841	1728	412	69	76	68	100	100	0	1345	1303	380	117	132	92	100	97	0	1.443	1.399	1.386	1.455	1.333	1.307	0.948	80	517	3000	2845	0.529	1772	1228	1659	1186	0
3	1	17	"PFN0912"	"N176_2"	10370	24840	100	412	412	116	68	69	12	100	100	0	603	624	144	106	106	14	100	100	0	0.692	0.664	0.683	0.640	1.405	0.675	0.889	80	444	841	862	-0.531	344	497	344	518	0
3	2	17	"PFN0914"	"N176_4"	10550	24840	120	220	221	52	69	71	13	100	100	0	385	375	96	106	108	25	100	100	0	0.541	0.565	0.550	0.568	1.499	0.526	0.820	120	514	430	421	-0.886	151	279	152	269	0
3	3	17	"PFN0936"	"N181_8"	10740	24840	120	359	356	108	69	70	14	100	99	0	867	850	229	106	108	15	100	100	0	0.381	0.386	0.383	0.370	1.383	0.384	0.909	120	460	1051	1031	-1.392	290	761	287	744	0
3	4	17	"PFN0938"	"N182_2"	10940	24840	120	294	290	73	69	71	14	100	100	0	377	367	90	107	108	15	100	100	0	0.833	0.850	0.869	0.859	1.475	0.831	0.864	120	535	495	481	-0.263	225	270	221	260	0
3	5	17	"PFN0940"	"N182_5"	11130	24840	110	110	109	22	70	71	12	90	75	0	149	148	26	107	108	15	83	70	0	0.952	0.951	0.889	0.945	2.797	0.788	0.309	80	412	82	80	-0.070	40	42	39	41	0
3	6	17	"PFN0947"	"N185_15"	11310	24840	120	891	833	234	70	71	15	100	100	0	719	685	186	107	109	17	100	100	0	1.342	1.320	1.320	1.326	1.358	1.323	0.920	120	463	1433	1341	0.424	821	612	763	578	0
3	7	17	"PFN0951"	"N185_4"	11490	24840	120	920	875	281	74	76	19	100	100	0	802	797	291	109	114	28	99	97	0	1.221	1.164	1.146	1.269	1.696	1.140	0.899	120	509	1539	1489	0.288	846	693	801	688	0
3	8	17	"PFN0953"	"N185_6"	11690	24840	120	526	512	127	77	78	16	100	100	0	437	441	119	111	114	22	100	99	0	1.377	1.318	1.334	1.365	1.334	1.294	0.908	120	559	775	765	0.462	449	326	435	330	0
3	9	17	"PFF1635"	"F64095_4"	11880	24820	150	90	99	38	74	75	14	52	28	0	117	131	45	109	110	16	35	23	0	2.000	1.136	1.000	1.066	2.883	0.853	0.448	156	658	24	47	1.000	16	8	25	22	-50
3	10	17	"PFF1651"	"F64732_1"	12070	24840	110	13835	13142	2989	77	130	456	100	100	0	4453	4120	1119	111	145	275	100	100	0	3.169	3.259	3.216	3.335	1.244	3.213	0.957	80	427	18100	17074	1.664	13758	4342	13065	4009	0
3	11	17	"PFF1691"	"F66430_1"	12270	24850	100	187	184	37	78	124	455	0	0	0	187	188	32	112	143	262	0	0	0	1.453	1.395	1.405	1.450	1.694	1.381	0.653	80	382	184	182	0.539	109	75	106	76	0
3	12	17	"PFF1706"	"F67045_1"	12450	24830	150	104	105	24	82	83	17	54	33	0	128	129	20	117	122	35	13	0	0	2.000	1.917	1.347	1.464	2.983	0.161	0.022	156	509	33	35	1.000	22	11	23	12	-50
3	13	17	"PFF1770"	"F69174_1"	12640	24850	100	613	590	125	90	92	17	100	100	0	848	826	152	128	129	19	100	100	0	0.726	0.716	0.717	0.709	1.262	0.701	0.903	80	384	1243	1198	-0.461	523	720	500	698	0
3	14	17	"PFF1856"	"F72113_1"	12840	24850	120	7300	7176	2319	81	84	17	100	100	0	7570	7103	2224	120	122	19	100	100	0	0.969	1.016	1.015	1.011	1.408	1.019	0.940	120	543	14669	14078	-0.045	7219	7450	7095	6983	0
3	15	17	"PFC0253"	"C664"	13040	24850	80	143	166	76	72	72	12	98	92	0	190	219	81	108	110	14	98	94	0	0.866	0.847	0.901	0.842	1.983	0.873	0.702	52	291	153	205	-0.208	71	82	94	111	0
3	16	17	"PFC0263"	"C68"	13220	24850	120	239	246	62	73	74	13	100	99	0	232	231	50	107	108	14	100	98	0	1.328	1.395	1.382	1.416	1.721	1.402	0.741	120	508	291	297	0.409	166	125	173	124	0
3	17	17	"PFC0294"	"C735"	13420	24850	110	131	131	28	75	75	13	93	83	0	179	185	39	109	109	14	96	91	0	0.800	0.737	0.744	0.715	2.042	0.711	0.555	80	463	126	132	-0.322	56	70	56	76	0
3	18	17	"PFC0298"	"C739"	13590	24850	120	115	119	27	77	78	15	82	61	0	202	195	40	112	115	19	92	84	0	0.422	0.506	0.530	0.488	1.908	0.484	0.528	120	488	128	125	-1.244	38	90	42	83	0
3	19	17	"PFC0301"	"C741"	13790	24860	120	194	193	43	81	84	16	99	96	0	397	383	86	122	123	19	99	99	0	0.411	0.429	0.435	0.428	1.504	0.398	0.782	120	481	388	373	-1.283	113	275	112	261	0
3	20	17	"PFL0015"	"L1_3"	13980	24860	120	191	199	45	82	84	18	100	97	0	194	196	36	117	120	23	93	83	0	1.416	1.481	1.418	1.549	1.665	1.524	0.652	120	522	186	196	0.501	109	77	117	79	0
3	21	17	"PFM0073"	"M15459_3"	14190	24870	90	137	140	40	78	81	19	80	67	0	221	210	51	116	120	25	86	80	0	0.562	0.660	0.631	0.677	2.317	0.679	0.614	52	342	164	156	-0.832	59	105	62	94	0
3	22	17	"PFM0096"	"M16857_1"	14350	24840	120	3814	3534	1078	75	80	62	100	100	0	2523	2406	674	115	123	82	99	99	0	1.553	1.510	1.511	1.524	1.459	1.536	0.942	120	604	6147	5750	0.635	3739	2408	3459	2291	0
3	1	18	"PFM0259"	"M26257_1"	10340	25010	90	285	289	80	68	70	13	100	100	0	763	740	219	107	110	30	100	98	0	0.331	0.349	0.363	0.352	1.440	0.325	0.899	52	362	873	854	-1.596	217	656	221	633	0
3	2	18	"PFM0321"	"M31208_3"	10510	25010	90	252	244	54	70	73	15	100	98	0	712	683	171	109	116	50	100	100	0	0.302	0.303	0.304	0.301	1.303	0.294	0.908	52	374	785	748	-1.728	182	603	174	574	0
3	3	18	"PFM0389"	"M3590_2"	10740	25010	150	85	89	22	72	81	152	0	0	0	119	121	21	109	125	209	0	0	0	1.300	1.417	1.131	1.048	3.561	0.928	0.733	156	638	23	29	0.379	13	10	17	12	-50
3	4	18	"PFM0523"	"M42640_1"	10920	25020	110	439	435	134	71	74	18	100	100	0	460	450	150	112	113	18	100	96	0	1.057	1.077	1.085	1.136	1.507	1.048	0.888	80	456	716	702	0.081	368	348	364	338	0
3	5	18	"PFD0044"	"D13561_3"	11130	25020	150	86	92	23	75	83	65	3	0	0	132	135	30	115	119	28	34	12	0	0.647	0.850	0.840	0.829	3.147	1.963	0.328	156	660	28	37	-0.628	11	17	17	20	-50
3	6	18	"PFD0057"	"D15909_4"	11290	25020	120	1501	1393	402	76	79	19	100	100	0	536	531	130	112	115	21	100	100	0	3.361	3.143	3.158	3.133	1.278	3.221	0.931	120	438	1849	1736	1.749	1425	424	1317	419	0
3	7	18	"PFD0156"	"D17715_93"	11470	25020	110	472	427	211	78	80	19	88	87	0	415	364	156	111	116	27	85	81	0	1.296	1.379	1.401	1.149	1.980	1.413	0.885	80	486	698	602	0.374	394	304	349	253	0
3	8	18	"PFD0171"	"D21102_1"	11660	25020	80	2413	2359	422	75	77	13	100	100	0	2080	2072	339	108	110	14	100	100	0	1.186	1.163	1.160	1.161	1.111	1.155	0.949	52	307	4310	4248	0.246	2338	1972	2284	1964	0
3	9	18	"PFD0194"	"D23657_11"	11860	25030	90	94	96	16	74	75	13	67	36	0	135	136	19	109	109	14	69	46	0	0.769	0.815	0.715	0.836	3.062	0.583	0.082	52	397	46	49	-0.379	20	26	22	27	0
3	10	18	"PFD0273"	"D33539_50"	12070	25010	150	86	88	18	76	107	357	0	0	0	125	124	20	108	130	220	0	0	0	0.588	0.750	0.884	0.877	3.122	1.665	0.930	156	676	27	28	-0.766	10	17	12	16	-50
3	11	18	"IAX099I"	"Y_IAX099I"	12260	25020	150	76	78	16	78	117	417	0	0	0	114	116	19	111	139	257	0	0	0	-0.667	0.000	0.871	0.904	3.888	0.799	0.033	156	490	1	5	Error	-2	3	0	5	-50
3	12	18	"ICX188I"	"Y_ICX188I"	12450	25020	150	79	81	15	77	80	16	18	4	0	114	114	18	116	118	18	9	3	0	-1.000	-2.000	0.964	0.944	3.364	0.580	0.093	156	435	0	2	Error	2	-2	4	-2	-50
3	13	18	"IEX355I"	"Y_IEX355I"	12640	25020	150	92	94	18	82	83	17	31	10	0	127	130	22	119	120	20	32	8	0	1.250	1.091	0.962	0.972	3.594	0.594	0.094	156	510	18	23	0.322	10	8	12	11	-50
3	14	18	"IGX361I"	"Y_IGX361I"	12830	25020	150	82	85	19	78	80	16	27	7	0	118	120	18	114	115	18	24	5	0	1.000	1.167	1.000	1.086	3.785	0.690	0.066	156	548	8	13	0.000	4	4	7	6	-50
3	15	18	"IIX063I"	"Y_IIX063I"	13030	25020	150	74	75	13	74	76	15	13	1	0	106	106	14	110	112	17	6	1	0	0.000	-0.250	0.890	0.726	3.338	0.314	0.032	156	560	-4	-3	Error	0	-4	1	-4	-50
3	16	18	"IKX121I"	"Y_IKX121I"	13220	25020	150	74	75	14	73	76	16	14	1	0	111	112	23	108	111	19	15	2	0	0.333	0.500	0.869	1.015	3.424	0.244	0.017	156	659	4	6	-1.585	1	3	2	4	-50
3	17	18	"Z_1_50"	"Z_1_50"	13400	25030	110	450	445	94	72	73	13	100	100	0	718	704	164	109	110	21	100	100	0	0.621	0.627	0.624	0.630	1.291	0.595	0.913	80	485	987	968	-0.688	378	609	373	595	0
3	18	18	"Z_1_70"	"Z_1_70"	13600	25030	120	1166	1098	296	76	77	15	100	100	0	1786	1650	448	113	116	22	100	100	0	0.652	0.665	0.678	0.670	1.344	0.656	0.938	120	497	2763	2559	-0.618	1090	1673	1022	1537	0
3	19	18	"Z_1_90"	"Z_1_90"	13770	25030	120	3370	3134	875	81	83	16	100	100	0	4618	4299	1443	121	122	18	100	100	0	0.731	0.731	0.710	0.772	1.421	0.703	0.950	120	486	7786	7231	-0.451	3289	4497	3053	4178	0
3	20	18	"Z_2_10"	"Z_2_10"	13980	25020	150	80	80	15	80	82	17	13	1	0	122	123	19	118	120	21	18	3	0	0.000	0.000	0.702	0.674	3.467	0.236	0.010	156	614	4	5	Error	0	4	0	5	-50
3	21	18	"Z_2_30"	"Z_2_30"	14160	25040	120	175	172	34	83	86	18	95	92	0	171	170	28	122	124	22	79	53	0	1.878	1.854	1.814	2.037	2.209	1.871	0.417	120	488	141	137	0.909	92	49	89	48	0
3	22	18	"Z_2_50"	"Z_2_50"	14360	25040	120	23211	20655	5546	84	86	17	100	100	0	14732	13354	3422	123	126	18	100	100	0	1.583	1.555	1.578	1.557	1.287	1.574	0.958	120	631	37736	33802	0.663	23127	14609	20571	13231	0
3	1	19	"Z_3_90"	"Z_3_90"	10360	25210	120	33997	31763	13011	76	79	20	100	100	0	14918	14488	6476	110	115	28	99	99	0	2.291	2.204	2.215	2.425	1.677	2.196	0.938	120	636	48729	46065	1.196	33921	14808	31687	14378	0
3	2	19	"Z_4_10"	"Z_4_10"	10560	25220	150	102	102	18	77	81	20	60	21	0	128	130	21	112	118	39	16	0	0	1.563	1.389	1.216	1.263	3.102	1.174	0.172	156	670	41	43	0.644	25	16	25	18	-50
3	3	19	"Z_4_30"	"Z_4_30"	10740	25200	150	104	105	26	78	88	157	0	0	0	125	128	19	114	128	213	0	0	0	2.364	1.929	1.861	1.700	3.016	0.700	0.721	156	598	37	41	1.241	26	11	27	14	-50
3	4	19	"Z_4_50"	"Z_4_50"	10930	25220	110	13685	13318	4847	83	88	25	100	100	0	9301	8646	2706	118	122	21	100	100	0	1.481	1.552	1.572	1.498	1.390	1.612	0.913	80	443	22785	21763	0.567	13602	9183	13235	8528	0
3	5	19	"Z_4_70"	"Z_4_70"	11120	25220	110	23873	24074	7499	90	104	83	100	100	0	13795	13891	4091	123	131	40	100	100	0	1.740	1.742	1.749	1.738	1.285	1.754	0.936	80	429	37455	37752	0.799	23783	13672	23984	13768	0
3	6	19	"Z_4_90"	"Z_4_90"	11310	25220	120	38036	37028	17451	90	104	76	100	100	0	20808	19281	8910	122	130	39	100	100	0	1.834	1.928	1.928	1.892	1.637	1.974	0.933	120	510	58632	56097	0.875	37946	20686	36938	19159	0
3	7	19	"Z_6_30"	"Z_6_30"	11480	25220	110	169	167	30	91	95	27	95	77	0	162	164	27	120	122	24	81	40	0	1.857	1.727	1.653	1.699	1.961	1.630	0.288	80	426	120	120	0.893	78	42	76	44	0
3	8	19	"Z_6_50"	"Z_6_50"	11690	25200	150	97	99	18	84	86	18	35	14	0	129	130	20	116	117	17	40	15	0	1.000	1.071	0.947	0.952	3.076	1.082	0.074	156	746	26	29	0.000	13	13	15	14	-50
3	9	19	"Z_6_70"	"Z_6_70"	11880	25220	120	149	152	31	79	81	16	98	87	0	207	208	43	113	115	15	99	95	0	0.745	0.768	0.808	0.795	1.783	0.703	0.600	120	533	164	168	-0.425	70	94	73	95	0
3	10	19	"Z_6_90"	"Z_6_90"	12080	25220	120	319	303	71	75	77	14	100	100	0	519	504	123	109	111	15	100	100	0	0.595	0.577	0.562	0.580	1.376	0.557	0.884	120	510	654	623	-0.749	244	410	228	395	0
3	11	19	"Z_7_10"	"Z_7_10"	12270	25210	150	87	88	18	74	75	13	46	21	0	122	124	22	108	109	14	48	23	0	0.929	0.875	0.773	0.880	3.792	0.647	0.059	156	527	27	30	-0.107	13	14	14	16	-50
3	12	19	"Z_7_30"	"Z_7_30"	12450	25210	150	79	80	15	72	74	12	33	14	0	121	119	20	109	110	15	42	15	0	0.583	0.800	0.681	0.863	3.151	0.286	0.019	156	491	19	18	-0.778	7	12	8	10	-50
3	13	19	"PFI17646"	"oPFI17646"	12630	25210	120	715	694	186	72	74	12	100	100	0	427	419	112	109	110	15	100	100	0	2.022	2.006	2.010	2.071	1.391	1.959	0.874	120	439	961	932	1.016	643	318	622	310	0
3	14	19	"PFN0256"	"oPFN0256"	12830	25220	120	1223	1152	413	75	76	14	100	100	0	733	711	237	110	111	17	100	99	0	1.843	1.792	1.747	1.829	1.537	1.824	0.901	120	505	1771	1678	0.882	1148	623	1077	601	0
3	15	19	"PFG0021"	"oPFG0021"	13020	25210	150	91	91	18	78	80	18	36	12	0	123	125	19	117	119	20	26	5	0	2.167	1.625	1.117	1.129	3.655	0.596	0.069	156	627	19	21	1.115	13	6	13	8	-50
3	16	19	"PFF72433"	"oPFF72433"	13210	25250	110	104	105	26	78	82	20	60	31	0	165	163	25	117	120	21	82	56	0	0.542	0.587	0.758	0.595	3.089	0.628	0.208	80	442	74	73	-0.885	26	48	27	46	0
3	17	19	"PFJ12787"	"oPFJ12787"	13420	25240	100	101	104	24	75	78	18	62	31	0	143	143	27	113	116	17	72	46	0	0.867	0.967	0.860	0.846	3.216	1.178	0.157	80	406	56	59	-0.206	26	30	29	30	0
3	18	19	"PFG0023"	"oPFG0023"	13600	25230	130	8432	8179	2785	79	80	16	100	100	0	11971	12224	3536	117	118	18	100	100	0	0.705	0.669	0.684	0.644	1.448	0.673	0.925	120	530	20207	20207	-0.505	8353	11854	8100	12107	0
3	19	19	"PFJ12789"	"oPFJ12789"	13800	25230	110	210	211	47	81	83	16	100	98	0	322	319	49	120	121	17	100	100	0	0.639	0.653	0.663	0.629	1.405	0.657	0.810	80	442	331	329	-0.647	129	202	130	199	0
3	20	19	"PFBL B0077"	"oPFBLOB0077"	13990	25230	130	795	764	248	81	83	16	100	100	0	637	623	152	120	121	19	100	100	0	1.381	1.358	1.342	1.299	1.427	1.428	0.896	120	476	1231	1186	0.466	714	517	683	503	0
3	21	19	"PFF72437"	"oPFF72437"	14170	25230	120	1007	986	273	86	88	17	100	100	0	1216	1172	321	128	131	20	100	100	0	0.847	0.862	0.868	0.867	1.343	0.852	0.936	120	389	2009	1944	-0.240	921	1088	900	1044	0
3	22	19	"PFL0043"	"oPFL0043"	14340	25230	110	122	124	18	83	86	18	85	57	0	197	199	31	126	129	21	95	88	0	0.549	0.562	0.603	0.584	2.183	0.443	0.343	80	441	110	114	-0.864	39	71	41	73	0
3	1	20	"PFBL B0079"	"oPFBLOB0079"	10370	25400	110	99	100	16	74	75	15	72	36	0	146	145	28	109	112	18	78	50	0	0.676	0.722	0.653	0.618	2.491	0.566	0.231	80	478	62	62	-0.566	25	37	26	36	0
3	2	20	"PFF72438"	"oPFF72438"	10560	25410	120	4570	4483	1750	76	84	65	100	100	0	7297	7287	2496	112	121	77	100	100	0	0.625	0.614	0.625	0.581	1.442	0.617	0.941	120	493	11679	11582	-0.677	4494	7185	4407	7175	0
3	3	20	"PFH0006"	"oPFH0006"	10750	25410	120	2695	2529	751	86	103	146	100	100	0	2339	2280	539	122	138	145	100	100	0	1.177	1.132	1.149	1.091	1.334	1.160	0.943	120	459	4826	4601	0.235	2609	2217	2443	2158	0
3	4	20	"PFBL B0083"	"oPFBLOB0083"	10930	25390	150	101	103	20	93	117	214	0	0	0	140	144	25	125	150	221	0	0	0	0.533	0.526	0.667	0.813	4.510	0.477	0.071	156	524	23	29	-0.907	8	15	10	19	-50
3	5	20	"PFBL B0084"	"oPFBLOB0084"	11120	25390	150	93	93	16	93	100	32	3	0	0	131	133	20	125	131	32	10	0	0	0.000	0.000	1.089	0.967	4.453	0.477	0.107	156	503	6	8	Error	0	6	0	8	-50
3	6	20	"PFM60485"	"oPFM60485"	11300	25410	120	1265	1253	398	88	93	31	100	99	0	1494	1456	390	121	124	25	100	100	0	0.857	0.873	0.872	0.843	1.384	0.885	0.942	120	401	2550	2500	-0.222	1177	1373	1165	1335	0
3	7	20	"PFN0258"	"oPFN0258"	11500	25390	150	93	95	17	92	96	24	11	0	0	125	127	22	124	126	20	17	7	0	1.000	1.000	0.591	0.691	3.992	0.505	0.039	156	585	2	6	0.000	1	1	3	3	-50
3	8	20	"PFM60486"	"oPFM60486"	11700	25410	120	623	619	171	92	96	39	100	100	0	671	640	164	128	130	22	100	99	0	0.978	1.029	1.010	1.045	1.355	1.031	0.919	120	465	1074	1039	-0.032	531	543	527	512	0
3	9	20	"PFK12896"	"oPFK12896"	11890	25410	120	981	952	246	89	92	40	100	100	0	649	625	159	126	128	24	99	98	0	1.706	1.729	1.693	1.796	1.432	1.738	0.921	120	457	1415	1362	0.770	892	523	863	499	0
3	10	20	"PFN0259"	"oPFN0259"	12080	25410	130	927	901	260	80	82	19	100	100	0	1775	1730	494	118	121	21	99	99	0	0.511	0.509	0.515	0.523	1.503	0.504	0.941	120	504	2504	2433	-0.968	847	1657	821	1612	0
3	11	20	"PFL0046"	"oPFL0046"	12270	25410	130	454	448	145	73	75	13	100	100	0	905	877	275	109	111	16	100	99	0	0.479	0.488	0.475	0.486	1.505	0.480	0.907	120	483	1177	1143	-1.063	381	796	375	768	0
3	12	20	"PFD66984"	"oPFD66984"	12450	25420	120	891	900	300	71	73	12	100	100	0	1242	1229	373	107	108	14	100	100	0	0.722	0.739	0.746	0.722	1.423	0.737	0.917	120	410	1955	1951	-0.469	820	1135	829	1122	0
3	13	20	"PFD66985"	"oPFD66985"	12640	25400	150	72	73	11	71	72	12	16	5	0	113	114	16	107	108	15	31	8	0	0.167	0.286	0.831	0.701	3.380	0.298	0.023	156	515	7	9	-2.585	1	6	2	7	-50
3	14	20	"PFL0047"	"oPFL0047"	12830	25420	120	429	432	133	72	74	14	100	100	0	686	686	158	110	112	16	100	100	0	0.620	0.625	0.609	0.599	1.428	0.632	0.875	120	493	933	936	-0.690	357	576	360	576	0
3	15	20	"PFF72478"	"oPFF72478"	13050	25390	100	688	735	381	77	79	17	97	96	0	507	583	350	118	120	19	95	93	0	1.571	1.415	1.339	1.454	2.249	1.343	0.853	80	433	1000	1123	0.651	611	389	658	465	0
3	16	20	"PFL0097"	"oPFL0097"	13240	25390	120	611	591	173	77	78	14	100	100	0	663	642	151	115	118	17	100	100	0	0.974	0.975	0.973	0.948	1.377	1.000	0.904	120	467	1082	1041	-0.037	534	548	514	527	0
3	17	20	"PFBL B0142"	"oPFBLOB0142"	13420	25390	120	1482	1436	477	77	78	15	100	100	0	754	747	192	113	114	16	100	100	0	2.192	2.144	2.231	2.065	1.394	2.244	0.929	120	416	2046	1993	1.132	1405	641	1359	634	0
3	18	20	"PFI17693"	"oPFI17693"	13600	25390	120	4214	4240	1349	78	80	17	100	100	0	2947	2966	853	113	115	18	100	100	0	1.459	1.459	1.455	1.438	1.346	1.470	0.927	120	439	6970	7015	0.545	4136	2834	4162	2853	0
3	19	20	"PFI17695"	"oPFI17695"	13800	25390	120	12743	12191	3954	82	84	18	100	100	0	15124	14471	4482	117	118	19	100	100	0	0.844	0.844	0.840	0.841	1.359	0.845	0.958	120	495	27668	26463	-0.245	12661	15007	12109	14354	0
3	20	20	"PFH0024"	"oPFH0024"	14000	25390	120	548	552	184	85	88	17	100	100	0	511	496	157	126	126	19	98	95	0	1.203	1.262	1.260	1.291	1.583	1.219	0.866	120	410	848	837	0.266	463	385	467	370	0
3	21	20	"PFBL B0147"	"oPFBLOB0147"	14180	25390	150	126	127	29	83	85	17	82	57	0	164	164	36	125	127	20	66	46	0	1.103	1.128	1.012	1.069	2.618	0.883	0.361	156	487	82	83	0.141	43	39	44	39	-50
3	22	20	"PFF72481"	"oPFF72481"	14380	25400	120	327	311	109	76	78	16	96	92	0	581	568	163	117	120	20	99	98	0	0.541	0.521	0.514	0.469	1.806	0.527	0.835	120	551	715	686	-0.886	251	464	235	451	0
3	1	21	"PFJ12809"	"oPFJ12809"	10360	25580	150	84	85	16	73	74	14	42	14	0	114	114	18	108	110	18	23	3	0	1.833	2.000	1.000	1.009	2.947	0.479	0.091	156	840	17	18	0.874	11	6	12	6	-50
3	2	21	"PFH0027"	"oPFH0027"	10570	25580	110	1252	1218	459	76	102	159	98	96	0	1636	1652	611	112	157	280	96	91	0	0.772	0.742	0.760	0.749	1.443	0.726	0.919	80	489	2700	2682	-0.374	1176	1524	1142	1540	0
3	3	21	"PFF72482"	"oPFF72482"	10760	25570	110	1907	1828	729	86	173	394	95	88	0	1699	1680	606	125	237	466	92	83	0	1.157	1.120	1.105	1.085	1.423	1.132	0.933	80	446	3395	3297	0.210	1821	1574	1742	1555	0
3	4	21	"PFG0045"	"oPFG0045"	10950	25580	120	488	461	160	88	150	359	55	0	0	593	573	149	127	192	369	72	0	0	0.858	0.836	0.829	0.770	1.491	0.901	0.949	120	453	866	819	-0.220	400	466	373	446	0
3	5	21	"PFF72484"	"oPFF72484"	11130	25570	120	711	658	229	88	90	19	100	98	0	517	492	157	125	127	27	96	94	0	1.589	1.553	1.546	1.611	1.393	1.523	0.925	120	440	1015	937	0.668	623	392	570	367	0
3	6	21	"PFI17704"	"oPFI17704"	11330	25570	120	4766	4405	1608	88	90	24	100	100	0	2001	1853	672	125	129	35	99	99	0	2.494	2.498	2.517	2.548	1.436	2.502	0.949	120	469	6554	6045	1.318	4678	1876	4317	1728	0
3	7	21	"PFH0030"	"oPFH0030"	11530	25580	120	622	593	178	88	91	23	100	100	0	732	716	190	127	130	30	100	100	0	0.883	0.857	0.884	0.849	1.330	0.864	0.915	120	464	1139	1094	-0.180	534	605	505	589	0
3	8	21	"PFM60518"	"oPFM60518"	11710	25580	120	929	919	273	91	95	40	100	100	0	906	887	236	133	135	22	100	100	0	1.084	1.098	1.093	1.094	1.287	1.086	0.927	120	425	1611	1582	0.116	838	773	828	754	0
3	9	21	"PFL0104"	"oPFL0104"	11890	25580	120	585	564	135	95	99	40	100	100	0	474	461	104	136	138	23	100	99	0	1.450	1.443	1.411	1.472	1.360	1.455	0.893	120	444	828	794	0.536	490	338	469	325	0
3	10	21	"PFI17705"	"oPFI17705"	12080	25580	130	1874	1850	601	86	89	19	100	100	0	1860	1829	587	126	129	21	100	100	0	1.031	1.036	1.036	1.052	1.315	1.014	0.947	120	493	3522	3467	0.044	1788	1734	1764	1703	0
3	11	21	"PFBL B0155"	"oPFBLOB0155"	12270	25590	120	152	156	37	74	76	16	96	90	0	370	364	86	113	114	18	100	99	0	0.304	0.327	0.313	0.306	1.587	0.304	0.729	120	422	335	333	-1.720	78	257	82	251	0
3	12	21	"PFBL B0157"	"oPFBLOB0157"	12450	25590	150	76	78	16	70	71	13	30	11	0	111	112	18	106	107	14	32	12	0	1.200	1.333	0.834	0.802	3.491	0.359	0.023	156	455	11	14	0.263	6	5	8	6	-50
3	13	21	"PFD67005"	"oPFD67005"	12640	25590	150	71	72	12	71	71	12	14	5	0	106	107	17	106	107	14	22	5	0	0.000	1.000	0.727	0.714	2.821	0.285	0.033	156	430	0	2	Error	0	0	1	1	-50
3	14	21	"PFD67007"	"oPFD67007"	12830	25590	150	77	79	12	69	70	12	36	12	0	116	118	18	106	107	15	42	16	0	0.800	0.833	0.600	0.695	2.990	0.437	0.053	156	521	18	22	-0.322	8	10	10	12	-50
3	15	21	"PFM60523"	"oPFM60523"	13040	25590	120	1142	1116	372	70	84	163	100	97	0	626	597	167	109	113	47	100	100	0	2.074	2.143	2.084	2.124	1.337	2.288	0.884	120	506	1589	1534	1.052	1072	517	1046	488	0
3	16	21	"PFL0108"	"oPFL0108"	13220	25590	130	221	223	45	75	88	163	38	0	0	392	390	77	113	118	48	100	98	0	0.523	0.534	0.531	0.531	1.316	1.578	0.346	120	499	425	425	-0.934	146	279	148	277	0
3	17	21	"A10325_30a"	"A10325_30a"	13410	25590	150	73	74	13	73	74	15	14	1	0	108	111	18	110	111	16	15	4	0	0.000	1.000	0.743	0.779	3.953	0.421	0.018	156	531	-2	2	Error	0	-2	1	1	-50
3	18	21	"A10325_30c"	"A10325_30c"	13600	25590	150	70	71	13	70	72	17	10	1	0	105	103	17	104	105	16	12	1	0	0.000	-1.000	0.667	0.725	3.819	1.332	0.012	156	519	1	0	Error	0	1	1	-1	-50
3	19	21	"A10325_30e"	"A10325_30e"	13790	25590	150	68	69	12	73	76	18	4	0	0	105	104	16	108	110	18	6	1	0	1.667	1.000	0.703	0.685	3.821	0.671	0.041	156	524	-8	-8	0.737	-5	-3	-4	-4	-50
3	20	21	"A10325_30g"	"A10325_30g"	13980	25590	150	82	85	18	79	81	17	22	7	0	119	121	22	118	120	19	23	5	0	3.000	2.000	0.776	0.795	4.214	0.594	0.044	156	544	4	9	1.585	3	1	6	3	-50
3	21	21	"A10325_30i"	"A10325_30i"	14180	25590	120	161	168	60	79	81	16	97	92	0	150	150	28	118	120	17	66	45	0	2.563	2.781	2.556	2.882	2.597	3.448	0.256	120	438	114	121	1.358	82	32	89	32	0
3	22	21	"E598_1a"	"E598_1a"	14360	25590	150	81	82	17	72	73	13	41	16	0	113	114	18	109	110	16	23	7	0	2.250	2.000	1.111	1.096	3.685	0.641	0.057	156	716	13	15	1.170	9	4	10	5	-50
3	1	22	"F48446_9e"	"F48446_9e"	10350	25770	150	99	100	18	76	78	15	68	32	0	130	134	19	114	116	26	32	7	0	1.438	1.200	1.000	1.193	3.290	0.588	0.045	156	988	39	44	0.524	23	16	24	20	-50
3	2	22	"F48446_9g"	"F48446_9g"	10550	25780	110	103	103	18	77	79	23	57	11	0	133	133	23	114	118	46	12	0	0	1.368	1.368	1.277	1.174	3.525	1.031	0.120	80	537	45	45	0.453	26	19	26	19	0
3	3	22	"F48446_9i"	"F48446_9i"	10740	25770	120	186	188	41	76	90	152	15	0	0	224	230	46	114	134	176	8	0	0	1.000	0.966	0.937	0.969	1.564	0.945	0.757	120	618	220	228	0.000	110	110	112	116	0
3	4	22	"I12861_2a"	"I12861_2a"	10930	25770	150	79	92	79	76	106	258	1	0	0	108	126	84	115	149	266	2	0	0	-0.429	1.455	0.513	0.628	3.684	0.909	0.396	156	778	-4	27	Error	3	-7	16	11	-50
3	5	22	"I12861_2c"	"I12861_2c"	11120	25770	150	68	70	13	76	78	18	7	0	0	103	104	18	112	116	26	3	0	0	0.889	0.750	0.857	0.876	2.934	0.516	0.072	156	749	-17	-14	-0.170	-8	-9	-6	-8	-50
3	6	22	"I12861_2e"	"I12861_2e"	11310	25770	150	73	75	15	76	78	21	8	1	0	112	112	19	112	116	30	6	0	0	100000.000	100000.000	0.800	0.712	3.232	0.444	0.063	156	768	-3	-1	16.610	-3	0	-1	0	-50
3	7	22	"J512_2i"	"J512_2i"	11500	25780	150	74	75	13	72	76	20	9	0	0	108	109	19	110	113	27	8	0	0	-1.000	-3.000	0.711	0.669	3.441	0.546	0.114	156	771	0	2	Error	2	-2	3	-1	-50
3	8	22	"Ks592_1a"	"Ks592_1a"	11690	25780	150	83	83	16	71	75	17	35	9	0	125	126	23	112	114	21	34	8	0	0.923	0.857	0.800	0.901	3.659	0.503	0.089	156	746	25	26	-0.115	12	13	12	14	-50
3	9	22	"Ks592_1c"	"Ks592_1c"	11880	25780	150	86	87	18	80	81	18	22	4	0	124	125	21	117	120	21	26	5	0	0.857	0.875	0.832	0.806	3.496	0.633	0.036	156	753	13	15	-0.222	6	7	7	8	-50
3	10	22	"Ks592_1e"	"Ks592_1e"	12070	25780	150	83	85	20	81	89	88	0	0	0	117	119	23	119	122	24	16	1	0	-1.000	100000.000	0.781	0.846	3.914	0.502	0.073	156	754	0	4	Error	2	-2	4	0	-50
3	11	22	"Ks592_1g"	"Ks592_1g"	12260	25780	150	75	77	16	71	74	14	19	6	0	108	109	18	109	111	18	14	5	0	-4.000	100000.000	0.700	0.743	3.682	0.449	0.031	156	744	3	6	Error	4	-1	6	0	-50
3	12	22	"Ks592_1i"	"Ks592_1i"	12450	25780	120	1042	946	253	66	68	11	100	100	0	1326	1223	334	102	103	14	100	100	0	0.797	0.785	0.783	0.793	1.363	0.773	0.933	120	526	2200	2001	-0.327	976	1224	880	1121	0
3	13	22	"EMPTY"	"EMPTY"	12640	25780	150	96	117	60	65	66	11	66	55	0	135	156	64	100	101	14	62	53	0	0.886	0.929	0.962	0.970	2.286	0.922	0.713	156	704	66	108	-0.175	31	35	52	56	-75
3	14	22	"EMPTY"	"EMPTY"	12830	25780	150	100	123	65	63	64	11	75	60	0	131	164	71	100	101	14	67	51	0	1.194	0.938	0.956	1.014	2.351	0.890	0.758	156	705	68	124	0.255	37	31	60	64	-75
3	15	22	"EMPTY"	"EMPTY"	13020	25780	150	114	131	69	66	68	12	66	57	0	136	173	85	104	105	15	62	50	0	1.500	0.942	1.000	0.972	2.283	0.829	0.728	156	726	80	134	0.585	48	32	65	69	-75
3	16	22	"EMPTY"	"EMPTY"	13210	25780	150	97	104	37	69	70	13	66	50	0	132	141	39	108	109	16	56	40	0	1.167	1.061	1.131	1.134	3.167	0.906	0.381	156	709	52	68	0.222	28	24	35	33	-75
3	17	22	"EMPTY"	"EMPTY"	13400	25780	150	98	109	48	67	68	13	64	52	0	130	146	52	103	104	15	57	48	0	1.148	0.977	0.970	1.119	2.589	0.913	0.638	156	709	58	85	0.199	31	27	42	43	-75
3	18	22	"EMPTY"	"EMPTY"	13600	25780	150	96	106	42	65	66	11	64	56	0	131	149	57	98	99	13	66	53	0	0.939	0.804	0.863	0.832	2.486	0.704	0.551	156	696	64	92	-0.090	31	33	41	51	-75
3	19	22	"EMPTY"	"EMPTY"	13790	25780	150	65	66	11	67	67	11	14	1	0	101	100	14	100	101	13	16	3	0	-2.000	100000.000	0.743	0.864	3.217	0.015	0.000	156	678	-1	-1	Error	-2	1	-1	0	-75
3	20	22	"EMPTY"	"EMPTY"	13980	25780	150	69	69	12	71	73	16	7	0	0	101	103	13	106	108	29	1	0	0	0.400	0.667	0.800	0.732	3.460	0.279	0.017	156	698	-7	-5	-1.322	-2	-5	-2	-3	-75
3	21	22	"EMPTY"	"EMPTY"	14170	25780	150	76	75	14	73	74	14	16	5	0	113	113	15	110	112	17	17	2	0	1.000	0.667	0.933	0.853	2.589	0.166	0.003	156	705	6	5	0.000	3	3	2	3	-75
3	22	22	"EMPTY"	"EMPTY"	14360	25780	150	73	73	13	69	69	12	28	5	0	112	112	16	105	106	15	32	8	0	0.571	0.571	0.667	0.714	3.930	0.213	0.011	156	893	11	11	-0.807	4	7	4	7	-75
4	1	1	"PFA0039"	"A1411_1"	14920	21760	130	9783	9874	2275	85	90	23	100	100	0	18736	18871	4208	127	131	27	100	100	0	0.521	0.522	0.515	0.521	1.141	0.506	0.956	120	710	28307	28533	-0.940	9698	18609	9789	18744	0
4	2	1	"PFA0101"	"A21885_1"	15110	21770	140	16151	15898	8729	90	96	25	100	100	0	16372	15502	7372	129	133	26	100	100	0	0.989	1.028	1.039	0.931	1.515	1.074	0.939	156	702	32304	31181	-0.016	16061	16243	15808	15373	0
4	3	1	"PFA0019"	"A11546_1"	15300	21760	130	1249	1223	389	99	105	28	100	100	0	1208	1184	353	134	139	33	100	100	0	1.071	1.070	1.069	1.068	1.275	1.062	0.947	120	610	2224	2174	0.099	1150	1074	1124	1050	0
4	4	1	"PFA0144"	"A31870_1"	15500	21770	140	15390	13754	4952	102	107	29	100	100	0	21262	19546	6089	134	138	30	100	100	0	0.724	0.703	0.709	0.679	1.553	0.704	0.931	156	694	36416	33064	-0.467	15288	21128	13652	19412	0
4	5	1	"PFA0009"	"A10325_29"	15680	21770	140	50783	47910	16884	101	122	178	100	100	23	21118	22192	9147	130	146	160	100	100	0	2.415	2.167	2.139	2.283	1.677	2.126	0.916	156	631	71670	69871	1.272	50682	20988	47809	22062	0
4	6	1	"PFA0012"	"A10325_32"	15860	21770	140	44912	41820	14824	102	124	171	100	100	1	26114	25402	10194	129	147	154	100	98	0	1.724	1.651	1.612	1.849	1.904	1.632	0.939	156	698	70795	66991	0.786	44810	25985	41718	25273	0
4	7	1	"PFA0030"	"A12797_1"	16060	21770	130	1485	1522	471	98	109	50	100	100	0	3100	3152	897	127	146	151	100	100	0	0.467	0.471	0.469	0.464	1.278	0.466	0.930	120	596	4360	4449	-1.100	1387	2973	1424	3025	0
4	8	1	"PFB0005"	"B11"	16240	21780	140	462	426	141	89	96	38	96	95	0	428	425	125	121	135	133	90	62	0	1.215	1.109	1.139	1.062	1.658	0.756	0.581	156	752	680	641	0.281	373	307	337	304	0
4	9	1	"PFB0219"	"B57"	16480	21810	150	127	125	28	88	95	40	47	4	0	162	163	30	123	127	34	55	16	0	1.000	0.925	1.019	1.018	2.175	0.835	0.277	156	674	78	77	0.000	39	39	37	40	-50
4	10	1	"PFB0285"	"B92"	16620	21780	130	843	824	323	87	89	19	100	100	0	591	576	200	124	125	19	100	100	0	1.619	1.631	1.569	1.624	1.492	1.650	0.856	120	544	1223	1189	0.695	756	467	737	452	0
4	11	1	"PFB0008"	"B114"	16810	21780	140	1839	1774	686	84	87	18	100	100	0	2405	2306	893	122	124	20	100	100	0	0.769	0.774	0.769	0.802	1.725	0.740	0.893	156	749	4038	3874	-0.379	1755	2283	1690	2184	0
4	12	1	"PFB0034"	"B165"	17000	21780	130	2305	2266	1004	85	88	23	100	100	0	3827	3655	1624	122	130	92	100	100	0	0.599	0.617	0.621	0.614	1.603	0.601	0.891	120	633	5925	5714	-0.739	2220	3705	2181	3533	0
4	13	1	"PFB0089"	"B319"	17190	21780	130	7126	6614	1774	86	92	52	100	100	0	8250	7874	2058	125	147	215	100	100	0	0.866	0.842	0.850	0.835	1.237	0.819	0.937	120	633	15165	14277	-0.207	7040	8125	6528	7749	0
4	14	1	"PFB0104"	"B351"	17390	21790	140	191	199	59	83	88	48	89	53	0	268	276	73	121	135	189	30	0	0	0.735	0.748	0.750	0.736	1.772	0.305	0.677	156	680	255	271	-0.445	108	147	116	155	0
4	15	1	"PFB0113"	"B372"	17580	21790	140	1349	1209	443	81	83	16	99	99	0	2158	1954	614	118	119	18	100	100	0	0.622	0.614	0.616	0.575	1.613	0.611	0.915	156	693	3308	2964	-0.686	1268	2040	1128	1836	0
4	16	1	"PFB0116"	"B380"	17780	21790	140	209	207	56	79	81	16	98	94	0	260	251	57	116	117	18	95	93	0	0.903	0.948	0.940	0.951	1.819	0.943	0.711	156	638	274	263	-0.148	130	144	128	135	0
4	17	1	"PFB0118"	"B383"	17940	21790	140	2600	2356	847	80	80	14	100	100	0	3444	3108	1025	115	116	16	100	100	0	0.757	0.760	0.761	0.733	1.798	0.763	0.930	156	653	5849	5269	-0.402	2520	3329	2276	2993	0
4	18	1	"PFB0140"	"B432"	18150	21790	140	2183	1939	684	79	80	16	100	100	0	2967	2742	955	113	116	26	99	99	0	0.737	0.707	0.707	0.724	1.882	0.698	0.906	156	736	4958	4489	-0.440	2104	2854	1860	2629	0
4	19	1	"PFC0315"	"C9"	18340	21790	130	588	563	165	77	78	20	100	100	0	804	752	217	112	114	22	100	100	0	0.738	0.759	0.769	0.758	1.461	0.747	0.889	120	597	1203	1126	-0.437	511	692	486	640	0
4	20	1	"PFC0207"	"C56"	18510	21790	130	1487	1492	312	74	76	15	100	100	0	1297	1252	291	109	113	26	100	100	0	1.189	1.241	1.236	1.280	1.380	1.214	0.926	120	634	2601	2561	0.250	1413	1188	1418	1143	0
4	21	1	"PFC0316"	"C96"	18720	21800	130	530	503	128	74	75	15	100	100	0	784	766	144	107	109	21	100	100	0	0.674	0.651	0.648	0.628	1.348	0.665	0.892	120	663	1133	1088	-0.570	456	677	429	659	0
4	22	1	"PFC0007"	"C114"	18890	21800	130	525	516	86	69	70	13	100	100	0	992	981	136	103	104	15	100	100	0	0.513	0.509	0.514	0.506	1.241	0.492	0.908	120	711	1345	1325	-0.963	456	889	447	878	0
4	1	2	"PFC0021"	"C134"	14910	21970	130	303	288	72	82	86	21	99	97	0	556	532	143	123	128	32	100	98	0	0.510	0.504	0.497	0.500	1.451	0.466	0.847	120	693	654	615	-0.970	221	433	206	409	0
4	2	2	"PFC0034"	"C161"	15110	21970	140	2761	2542	935	90	94	22	100	100	0	3228	2951	1048	127	133	33	100	99	0	0.861	0.868	0.865	0.890	1.601	0.867	0.926	156	608	5772	5276	-0.215	2671	3101	2452	2824	0
4	3	2	"PFJ0545"	"J687_3"	15290	21970	130	512	492	212	93	99	32	98	95	0	759	814	383	129	141	68	100	95	0	0.665	0.582	0.578	0.573	1.495	0.551	0.917	120	568	1049	1084	-0.588	419	630	399	685	0
4	4	2	"PFK0100"	"Km695_2"	15490	21970	130	155	156	38	96	101	33	75	43	0	293	290	71	131	142	68	87	69	0	0.364	0.377	0.367	0.357	1.958	0.377	0.670	120	550	221	219	-1.457	59	162	60	159	0
4	5	2	"PFK0134"	"Km993_1"	15670	21970	130	808	759	263	94	104	60	99	96	0	768	751	243	125	146	161	95	87	0	1.110	1.062	1.072	1.042	1.448	1.057	0.903	120	476	1357	1291	0.151	714	643	665	626	0
4	6	2	"PFK0052"	"Km3535_1"	15860	21980	140	367	351	105	90	100	58	94	91	0	617	586	168	122	139	151	92	82	0	0.560	0.563	0.550	0.546	1.676	0.549	0.863	156	552	772	725	-0.838	277	495	261	464	0
4	7	2	"PFK0059"	"Km3703_4"	16060	21970	130	1272	1179	337	92	98	40	100	100	0	732	687	180	124	138	143	98	90	0	1.941	1.931	1.895	1.952	1.361	1.907	0.901	120	564	1788	1650	0.957	1180	608	1087	563	0
4	8	2	"PFK0303"	"Kn267_1"	16260	21980	140	536	546	231	96	100	23	100	98	0	759	779	328	125	133	59	98	95	0	0.694	0.688	0.651	0.699	1.650	0.672	0.862	156	537	1074	1104	-0.527	440	634	450	654	0
4	9	2	"PFK0297"	"Kn2497_2"	16440	21980	140	440	412	110	97	102	45	99	94	0	1222	1134	341	124	133	73	99	99	0	0.312	0.312	0.316	0.306	1.615	0.293	0.838	156	460	1441	1325	-1.679	343	1098	315	1010	0
4	10	2	"PFK0436"	"Kn5150_1"	16610	21980	130	27757	26397	5402	94	101	49	100	100	0	22781	21810	4170	126	143	134	100	100	0	1.221	1.213	1.201	1.210	1.195	1.198	0.943	120	473	50318	47987	0.288	27663	22655	26303	21684	0
4	11	2	"PFK0536"	"Kn8928_1"	16820	21990	140	1423	1391	680	88	93	29	99	98	0	1670	1717	759	121	130	99	99	99	0	0.862	0.816	0.796	0.755	1.524	0.827	0.912	156	661	2884	2899	-0.214	1335	1549	1303	1596	0
4	12	2	"PFK0544"	"Kn9335_1"	17020	21990	130	370	357	103	84	87	23	99	98	0	825	772	182	118	125	97	100	98	0	0.405	0.417	0.422	0.390	1.578	0.419	0.898	120	554	993	927	-1.306	286	707	273	654	0
4	13	2	"PFK0875"	"Ks2_1"	17200	21990	140	473	432	150	82	88	54	92	91	0	630	580	168	119	137	210	91	61	0	0.765	0.759	0.771	0.726	1.606	0.774	0.896	156	562	902	811	-0.386	391	511	350	461	0
4	14	2	"PFK0879"	"Ks2_14"	17380	21990	140	6207	5445	1996	79	85	55	100	100	0	9823	8857	2905	115	131	215	99	98	0	0.631	0.614	0.622	0.603	1.778	0.612	0.913	156	519	15836	14108	-0.664	6128	9708	5366	8742	0
4	15	2	"PFK1056"	"Ks54_1"	17550	21990	130	667	665	150	78	80	14	100	100	0	985	973	216	112	113	17	100	100	0	0.675	0.682	0.659	0.683	1.342	0.668	0.900	120	472	1462	1448	-0.568	589	873	587	861	0
4	16	2	"PFK1101"	"Ks59_1"	17760	21990	140	2055	2012	724	79	81	15	100	100	0	1891	1827	682	111	113	19	99	99	0	1.110	1.126	1.094	1.214	1.860	1.106	0.909	156	561	3756	3649	0.151	1976	1780	1933	1716	0
4	17	2	"PFK1165"	"Ks72_6"	17960	21990	140	2875	2630	921	80	82	15	100	100	0	1345	1264	423	114	115	18	100	98	0	2.271	2.217	2.198	2.309	1.707	2.248	0.893	156	510	4026	3700	1.183	2795	1231	2550	1150	0
4	18	2	"PFK1183"	"Ks75_9"	18140	21990	130	262	255	75	82	86	23	95	92	0	615	589	158	117	130	72	98	95	0	0.361	0.367	0.372	0.335	1.921	0.346	0.814	120	436	678	645	-1.468	180	498	173	472	0
4	19	2	"PFK1209"	"Ks82_1"	18330	21990	130	1993	1911	692	80	95	104	100	100	0	2880	2700	892	118	160	252	100	100	0	0.693	0.709	0.712	0.694	1.412	0.702	0.905	120	507	4675	4413	-0.530	1913	2762	1831	2582	0
4	20	2	"PFK1228"	"Ks83_8"	18520	21990	140	5954	5851	2422	80	92	95	100	100	0	6067	5918	2502	118	152	242	96	96	0	0.987	0.995	0.964	1.081	2.040	0.975	0.900	156	613	11823	11571	-0.018	5874	5949	5771	5800	0
4	21	2	"PFK0643"	"Ks127_5"	18710	22000	130	828	766	243	80	83	21	100	100	0	1013	954	250	114	123	104	100	97	0	0.832	0.817	0.841	0.790	1.422	0.829	0.844	120	537	1647	1526	-0.265	748	899	686	840	0
4	22	2	"PFK0638"	"Ks127_16"	18910	22000	140	863	808	312	76	79	24	97	96	0	1186	1117	369	112	115	30	100	99	0	0.733	0.728	0.745	0.683	1.693	0.732	0.889	156	768	1861	1737	-0.449	787	1074	732	1005	0
4	1	3	"PFK0659"	"Ks133_2"	14900	22170	130	492	468	137	77	81	28	100	97	0	499	476	129	114	119	37	100	98	0	1.078	1.080	1.101	1.075	1.478	1.065	0.876	120	670	800	753	0.108	415	385	391	362	0
4	2	3	"PFK0667"	"Ks139_1"	15100	22170	130	143	142	32	83	86	22	85	71	0	171	171	34	119	123	33	69	33	0	1.154	1.135	1.192	1.110	2.139	0.815	0.531	120	544	112	111	0.206	60	52	59	52	0
4	3	3	"PFK0682"	"Ks152_11"	15290	22180	140	168	166	40	84	88	23	91	81	0	216	212	47	119	126	57	80	32	0	0.866	0.882	0.863	0.878	1.822	0.834	0.639	156	543	181	175	-0.208	84	97	82	93	0
4	4	3	"PFK0686"	"Ks155_1"	15480	22180	140	1304	1175	399	90	119	325	94	84	0	1690	1509	531	121	142	212	96	91	0	0.774	0.782	0.771	0.801	1.705	0.765	0.907	156	543	2783	2473	-0.370	1214	1569	1085	1388	0
4	5	3	"PFA0001"	"A10325_1"	15670	22160	150	117	115	27	93	113	193	0	0	0	150	149	32	123	139	119	0	0	0	0.889	0.846	0.800	0.793	2.605	0.447	0.260	156	550	51	48	-0.170	24	27	22	26	-50
4	6	3	"PFA0004"	"A10325_16"	15860	22160	150	102	102	21	87	92	38	10	0	0	130	130	25	116	126	65	1	0	0	1.071	1.071	0.986	0.931	3.497	0.979	0.148	156	536	29	29	0.100	15	14	15	14	-50
4	7	3	"PFA0008"	"A10325_26"	16070	22180	140	159	159	45	89	96	33	79	53	0	217	212	53	118	126	34	83	71	0	0.707	0.745	0.782	0.762	2.127	0.718	0.550	156	539	169	164	-0.500	70	99	70	94	0
4	8	3	"PFA0016"	"A10935_1"	16250	22180	140	11454	10223	4152	90	97	40	100	100	0	7649	6938	2794	118	132	138	98	96	0	1.509	1.486	1.462	1.599	1.942	1.494	0.917	156	533	18895	16953	0.594	11364	7531	10133	6820	0
4	9	3	"PFA0020"	"A11962_1"	16440	22180	120	315	299	85	89	93	36	96	88	0	281	265	63	116	128	146	60	0	0	1.370	1.409	1.365	1.390	1.862	0.561	0.405	120	464	391	359	0.454	226	165	210	149	0
4	10	3	"PFA0023"	"A12312_15"	16620	22180	130	477	451	150	85	97	66	93	90	0	739	664	208	116	142	147	93	88	0	0.629	0.668	0.655	0.650	1.648	0.626	0.827	120	559	1015	914	-0.668	392	623	366	548	0
4	11	3	"PFA0047"	"A14801_11"	16820	22180	130	1640	1512	521	83	93	65	100	100	0	4253	4092	1408	114	133	135	100	100	0	0.376	0.359	0.364	0.350	1.465	0.354	0.905	120	562	5696	5407	-1.411	1557	4139	1429	3978	0
4	12	3	"PFA0051"	"A14801_2"	17020	22190	130	299	281	91	81	84	22	94	91	0	555	522	158	113	121	111	93	85	0	0.493	0.489	0.506	0.482	1.736	0.414	0.732	120	547	660	609	-1.020	218	442	200	409	0
4	13	3	"PFA0053"	"A14801_24"	17200	22180	130	2874	2620	907	78	90	101	100	100	0	1175	1076	375	110	121	87	99	98	0	2.625	2.631	2.580	2.687	1.569	2.640	0.905	120	540	3861	3508	1.393	2796	1065	2542	966	0
4	14	3	"PFA0056"	"A14801_31"	17390	22190	100	120	126	32	76	90	117	5	0	0	152	153	34	108	121	102	3	0	0	1.000	1.111	1.092	1.220	2.424	1.147	0.423	80	388	88	95	0.000	44	44	50	45	0
4	15	3	"PFA0058"	"A14801_37"	17570	22180	140	117	121	31	75	77	14	84	72	0	149	148	31	109	110	16	80	66	0	1.050	1.179	1.047	1.147	2.435	1.094	0.357	156	539	82	85	0.070	42	40	46	39	0
4	16	3	"PFA0060"	"A14801_6"	17760	22190	140	114	114	24	75	76	14	84	67	0	155	151	27	107	108	15	85	67	0	0.813	0.886	0.893	0.880	2.673	0.795	0.357	156	577	87	83	-0.300	39	48	39	44	0
4	17	3	"PFA0083"	"A18792_11"	17980	22180	120	113	113	23	77	80	16	80	60	0	158	153	30	111	113	17	78	65	0	0.766	0.857	0.793	0.860	2.623	0.728	0.319	120	456	83	78	-0.385	36	47	36	42	0
4	18	3	"PFA0087"	"A18792_19"	18160	22160	150	103	102	22	82	86	24	41	9	0	143	141	27	120	132	69	2	0	0	0.913	0.952	0.821	0.937	3.137	0.329	0.247	156	479	44	41	-0.131	21	23	20	21	-50
4	19	3	"PFA0098"	"A20643_1"	18320	22180	130	278	270	67	84	90	66	94	80	0	249	243	59	122	149	197	8	0	0	1.528	1.537	1.477	1.659	1.951	1.473	0.721	120	498	321	307	0.611	194	127	186	121	0
4	20	3	"PFA0103"	"A21885_19"	18530	22190	130	1112	1024	289	84	86	20	100	100	0	2345	2157	557	121	129	103	100	100	0	0.462	0.462	0.461	0.452	1.318	0.456	0.886	120	536	3252	2976	-1.113	1028	2224	940	2036	0
4	21	3	"PFA0105"	"A21885_20"	18710	22190	130	647	594	176	81	87	35	100	96	0	1193	1090	336	117	132	95	99	98	0	0.526	0.527	0.523	0.522	1.667	0.494	0.872	120	486	1642	1486	-0.927	566	1076	513	973	0
4	22	3	"PFA0107"	"A21885_9"	18890	22190	130	291	278	76	78	86	39	97	92	0	385	370	99	111	126	89	92	79	0	0.777	0.772	0.804	0.782	1.485	0.671	0.766	120	607	487	459	-0.363	213	274	200	259	0
4	1	4	"PFA0130"	"A2546_1"	14910	22360	130	6230	5602	1746	83	91	62	100	100	0	8502	7582	2341	119	140	208	100	100	0	0.733	0.740	0.736	0.731	1.304	0.728	0.948	120	695	14530	12982	-0.448	6147	8383	5519	7463	0
4	2	4	"PFA0132"	"A26463_1"	15120	22360	130	155	153	37	82	91	67	59	0	0	245	241	60	118	140	228	0	0	0	0.575	0.577	0.582	0.580	1.737	0.308	0.695	120	572	200	194	-0.799	73	127	71	123	0
4	3	4	"PFA0137"	"A29544_1"	15310	22360	130	141	138	30	85	88	19	85	72	0	160	155	36	117	117	16	75	60	0	1.302	1.395	1.214	1.366	2.432	1.100	0.355	120	477	99	91	0.381	56	43	53	38	0
4	4	4	"PFA0145"	"A31914_2"	15490	22360	130	30744	26784	8997	94	178	790	100	100	0	9710	8571	2614	121	189	595	100	100	0	3.196	3.159	3.184	3.091	1.391	3.285	0.930	120	504	40239	35140	1.676	30650	9589	26690	8450	0
4	5	4	"PFA0147"	"A31914_5"	15690	22370	130	1745	1590	485	92	170	765	90	59	0	669	622	156	122	184	576	38	0	0	3.022	2.996	2.998	2.988	1.293	1.789	0.807	120	538	2200	1998	1.595	1653	547	1498	500	0
4	6	4	"PFA0149"	"A31914_8"	15860	22370	130	327	317	87	84	85	19	98	95	0	630	589	146	113	115	22	100	100	0	0.470	0.489	0.486	0.476	1.350	0.481	0.870	120	461	760	709	-1.089	243	517	233	476	0
4	7	4	"PFC0052"	"C198"	16020	22360	150	138	147	60	84	91	35	58	45	0	145	155	46	113	120	32	50	35	0	1.688	1.500	1.368	1.297	2.361	1.397	0.602	156	576	86	105	0.755	54	32	63	42	-50
4	8	4	"PFC0057"	"C216"	16240	22370	130	143	144	37	82	124	517	0	0	0	224	220	49	114	131	150	15	0	0	0.555	0.585	0.610	0.583	2.014	10.523	0.329	120	554	171	168	-0.851	61	110	62	106	0
4	9	4	"PFC0059"	"C222"	16440	22370	130	134	138	32	79	114	507	0	0	0	192	195	43	113	127	146	6	0	0	0.696	0.720	0.661	0.660	1.959	0.642	0.565	120	574	134	141	-0.522	55	79	59	82	0
4	10	4	"PFC0062"	"C228"	16630	22370	130	134	134	31	79	85	43	67	13	0	254	246	60	116	127	73	78	44	0	0.399	0.423	0.430	0.419	1.853	0.393	0.631	120	538	193	185	-1.327	55	138	55	130	0
4	11	4	"PFC0068"	"C237"	16810	22370	130	5838	5374	1951	81	121	346	100	100	0	1849	1776	607	116	152	223	99	95	0	3.322	3.189	3.185	3.189	1.544	3.307	0.914	120	511	7490	6953	1.732	5757	1733	5293	1660	0
4	12	4	"PFC0072"	"C244"	17010	22370	130	1167	1072	301	84	118	325	96	82	0	1436	1307	363	117	142	182	99	98	0	0.821	0.830	0.837	0.833	1.447	0.940	0.798	120	580	2402	2178	-0.284	1083	1319	988	1190	0
4	13	4	"PFC0092"	"C291"	17210	22380	130	783	734	245	82	92	95	99	94	0	1057	1008	269	114	125	87	100	100	0	0.743	0.729	0.749	0.685	1.568	0.755	0.911	120	563	1644	1546	-0.428	701	943	652	894	0
4	14	4	"PFC0094"	"C296"	17390	22380	130	406	387	117	80	81	15	99	99	0	655	630	170	112	113	16	100	99	0	0.600	0.593	0.602	0.573	1.459	0.598	0.886	120	530	869	825	-0.736	326	543	307	518	0
4	15	4	"PFC0096"	"C299"	17580	22380	140	157	155	43	80	82	17	87	80	0	195	193	48	112	113	16	90	85	0	0.928	0.926	0.881	0.816	2.334	0.928	0.586	156	545	160	156	-0.108	77	83	75	81	0
4	16	4	"PFC0099"	"C302"	17780	22380	130	382	378	114	78	81	18	100	99	0	483	465	125	111	112	17	99	99	0	0.817	0.847	0.855	0.855	1.577	0.854	0.876	120	483	676	654	-0.291	304	372	300	354	0
4	17	4	"PFC0101"	"C307"	17960	22380	140	356	340	110	84	89	25	96	91	0	489	460	128	116	118	20	98	97	0	0.729	0.744	0.749	0.712	1.740	0.756	0.868	156	523	645	600	-0.456	272	373	256	344	0
4	18	4	"PFC0103"	"C311"	18140	22370	150	124	122	28	92	108	119	0	0	0	158	155	29	123	132	86	3	0	0	0.914	0.938	0.902	0.888	2.950	0.960	0.323	156	540	67	62	-0.129	32	35	30	32	-50
4	19	4	"PFC0123"	"C370"	18340	22380	140	416	390	124	94	106	73	92	86	0	940	881	290	125	132	53	99	97	0	0.395	0.392	0.397	0.370	1.905	0.381	0.869	156	619	1137	1052	-1.340	322	815	296	756	0
4	20	4	"PFC0125"	"C374"	18560	22380	150	118	121	30	93	99	36	32	7	0	159	160	35	124	127	20	67	44	0	0.714	0.778	0.742	0.807	2.557	0.811	0.275	156	555	60	64	-0.485	25	35	28	36	-50
4	21	4	"PFC0127"	"C38"	18710	22380	130	1812	1694	439	89	93	29	100	100	0	611	580	134	119	127	73	98	96	0	3.502	3.482	3.508	3.510	1.304	3.620	0.889	120	459	2215	2066	1.808	1723	492	1605	461	0
4	22	4	"PFC0129"	"C382"	18900	22380	130	189	180	42	85	88	23	92	86	0	342	331	84	115	122	44	95	90	0	0.458	0.440	0.425	0.437	1.813	0.412	0.721	120	664	331	311	-1.126	104	227	95	216	0
4	1	5	"PFC0131"	"C385"	14910	22560	130	234	232	53	82	86	51	94	82	0	371	364	57	120	130	177	86	0	0	0.606	0.615	0.607	0.583	1.425	0.618	0.836	120	658	403	394	-0.724	152	251	150	244	0
4	2	5	"PFC0133"	"C387"	15110	22560	130	289	293	98	80	82	16	98	95	0	641	625	198	117	119	19	100	100	0	0.399	0.419	0.419	0.397	1.441	0.409	0.878	120	578	733	721	-1.326	209	524	213	508	0
4	3	5	"PFC0149"	"C427"	15300	22560	130	212	205	52	82	84	17	97	94	0	357	341	81	118	118	17	97	96	0	0.544	0.552	0.540	0.531	1.656	0.555	0.783	120	550	369	346	-0.878	130	239	123	223	0
4	4	5	"PFC0151"	"C43"	15480	22550	130	731	667	219	87	135	696	38	0	0	617	582	179	122	168	527	45	0	0	1.301	1.261	1.254	1.269	1.548	1.245	0.882	120	498	1139	1040	0.380	644	495	580	460	0
4	5	5	"PFC0153"	"C436"	15670	22560	130	167	169	36	83	97	133	6	0	0	205	203	39	119	139	237	0	0	0	0.977	1.024	1.031	1.002	1.689	0.961	0.648	120	493	170	170	-0.034	84	86	86	84	0
4	6	5	"PFC0155"	"C441"	15860	22560	130	858	793	243	79	81	16	100	100	0	1708	1554	449	114	119	45	100	100	0	0.489	0.496	0.491	0.484	1.318	0.478	0.895	120	539	2373	2154	-1.033	779	1594	714	1440	0
4	7	5	"PFC0157"	"C445"	16060	22560	130	126	126	28	80	84	26	75	43	0	156	157	28	116	122	45	45	3	0	1.150	1.122	0.984	0.996	2.210	0.363	0.217	120	566	86	87	0.202	46	40	46	41	0
4	8	5	"PFC0159"	"C447"	16240	22560	130	1051	1000	311	81	116	505	89	47	0	778	748	220	120	127	71	100	97	0	1.474	1.463	1.430	1.464	1.390	2.687	0.492	120	578	1628	1547	0.560	970	658	919	628	0
4	9	5	"PFD0373"	"D42243_45"	16450	22570	130	2987	2862	972	87	114	366	99	97	0	28667	29167	7665	131	154	197	100	100	0	0.102	0.096	0.100	0.091	1.379	0.098	0.934	120	580	31436	31811	-3.299	2900	28536	2775	29036	0
4	10	5	"PFD0380"	"D42715_1"	16630	22560	100	135	130	37	88	93	25	66	46	0	214	199	55	133	156	224	0	0	0	0.580	0.636	0.648	0.598	2.944	0.027	0.034	80	387	128	108	-0.785	47	81	42	66	0
4	11	5	"PFD0387"	"D42954_2"	16810	22550	150	112	113	25	90	120	298	0	0	0	153	151	31	126	157	232	0	0	0	0.815	0.920	0.805	0.848	3.014	0.834	0.746	156	688	49	48	-0.295	22	27	23	25	-50
4	12	5	"PFD0397"	"D45582_1"	17030	22570	120	128	128	30	87	89	18	78	57	0	180	171	37	123	126	35	70	26	0	0.719	0.854	0.775	0.761	2.357	0.842	0.423	120	524	98	89	-0.475	41	57	41	48	0
4	13	5	"PFD0405"	"D4722_1"	17210	22570	120	325	317	66	87	89	18	100	100	0	503	498	83	121	123	16	100	100	0	0.623	0.610	0.601	0.597	1.348	0.613	0.873	120	477	620	607	-0.683	238	382	230	377	0
4	14	5	"PFD0416"	"D49176_11"	17400	22570	130	1928	1766	461	87	89	16	100	100	0	1622	1506	346	120	122	16	100	100	0	1.226	1.211	1.202	1.198	1.258	1.237	0.919	120	515	3343	3065	0.294	1841	1502	1679	1386	0
4	15	5	"PFD0438"	"D49176_65"	17590	22570	130	149	151	36	92	99	32	80	43	0	196	197	52	121	127	27	85	70	0	0.760	0.776	0.762	0.801	2.199	0.739	0.472	120	472	132	135	-0.396	57	75	59	76	0
4	16	5	"PFD0441"	"D49176_7"	17760	22570	130	6342	5873	1311	103	108	32	100	100	0	3946	3701	671	126	129	27	100	100	0	1.633	1.614	1.606	1.594	1.230	1.650	0.923	120	487	10059	9345	0.708	6239	3820	5770	3575	0
4	17	5	"PFD0444"	"D49942_10"	17950	22570	130	36466	33414	7646	107	110	27	100	100	0	18195	17443	3393	128	129	21	100	100	0	2.012	1.924	1.954	1.902	1.230	1.962	0.929	120	504	54426	50622	1.009	36359	18067	33307	17315	0
4	18	5	"PFD0446"	"D49942_3"	18130	22570	130	12247	11162	3626	110	136	188	100	100	0	4341	3976	1277	130	151	185	100	99	0	2.882	2.874	2.883	2.910	1.542	2.939	0.908	120	520	16348	14898	1.527	12137	4211	11052	3846	0
4	19	5	"PFD0448"	"D49942_6"	18330	22570	130	24611	22047	7366	112	153	285	100	100	0	7126	6233	2152	131	171	306	98	98	0	3.502	3.595	3.631	3.746	1.660	3.647	0.915	120	577	31494	28037	1.808	24499	6995	21935	6102	0
4	20	5	"PFD0450"	"D49942_9"	18530	22570	130	36459	38281	16099	110	135	237	100	100	2	17831	18357	7582	129	157	273	100	100	0	2.053	2.094	2.045	2.084	1.592	2.085	0.889	120	522	54051	56399	1.038	36349	17702	38171	18228	0
4	21	5	"PFD0482"	"D56400_4"	18710	22570	130	347	327	86	98	103	28	96	94	0	219	214	45	123	129	66	74	15	0	2.594	2.516	2.446	2.584	1.742	1.694	0.300	120	533	345	320	1.375	249	96	229	91	0
4	22	5	"PFD0484"	"D56470_2"	18910	22580	130	649	603	176	87	89	19	100	100	0	497	470	110	118	121	22	99	98	0	1.483	1.466	1.454	1.461	1.524	1.543	0.869	120	664	941	868	0.568	562	379	516	352	0
4	1	6	"PFD0487"	"D56950_2"	14920	22750	140	1108	988	386	83	84	17	98	98	0	2276	2019	775	121	123	18	99	99	0	0.476	0.477	0.482	0.469	1.754	0.471	0.935	156	698	3180	2803	-1.072	1025	2155	905	1898	0
4	2	6	"PFD0490"	"D5782_1"	15100	22750	130	656	639	178	83	84	17	100	100	0	1304	1274	330	121	122	19	100	100	0	0.484	0.482	0.482	0.469	1.327	0.466	0.902	120	527	1756	1709	-1.046	573	1183	556	1153	0
4	3	6	"PFD0508"	"D6287_1"	15300	22750	130	219	212	55	84	86	19	94	92	0	237	230	56	121	123	20	91	88	0	1.164	1.174	1.147	1.138	1.988	1.128	0.748	120	609	251	237	0.219	135	116	128	109	0
4	4	6	"PFD0510"	"D6287_13"	15530	22730	150	111	166	272	86	90	33	38	12	0	146	165	114	122	127	37	34	9	0	1.042	1.860	0.938	1.143	3.219	0.828	0.333	156	621	49	123	0.059	25	24	80	43	-50
4	5	6	"PFD0529"	"D6287_55"	15650	22740	130	1794	1623	507	85	90	35	100	100	0	857	776	223	121	126	40	99	99	0	2.322	2.348	2.401	2.382	1.461	2.332	0.919	120	475	2445	2193	1.215	1709	736	1538	655	0
4	6	6	"PFD0532"	"D6287_61"	15860	22750	130	141	140	33	85	89	33	77	35	0	182	180	37	120	125	51	63	12	0	0.903	0.917	0.842	0.893	2.245	0.869	0.548	120	578	118	115	-0.147	56	62	55	60	0
4	7	6	"PFD0536"	"D6287_69"	16050	22760	130	168	167	44	87	90	20	89	82	0	211	205	47	120	122	18	90	84	0	0.890	0.941	0.914	0.929	2.040	0.954	0.554	120	581	172	165	-0.168	81	91	80	85	0
4	8	6	"PFD0538"	"D6287_70"	16250	22760	130	364	344	117	95	103	35	93	88	0	331	317	87	130	137	34	94	90	0	1.338	1.332	1.333	1.239	1.673	1.381	0.804	120	548	470	436	0.420	269	201	249	187	0
4	9	6	"PFD0549"	"D64289_1"	16420	22750	130	64298	55136	14215	113	138	202	100	100	43	56058	48897	14400	149	211	784	100	99	0	1.148	1.129	1.109	1.171	1.476	1.098	0.943	120	520	120094	103771	0.199	64185	55909	55023	48748	0
4	10	6	"PFD0558"	"D65681_2"	16610	22760	130	1271	1173	318	109	132	193	98	96	0	1306	1219	281	142	209	759	86	0	0	0.998	0.988	0.982	0.971	1.281	0.472	0.567	120	586	2326	2141	-0.002	1162	1164	1064	1077	0
4	11	6	"PFE0558"	"E49_1"	16810	22760	130	468	443	118	98	102	30	99	98	0	452	436	96	132	135	22	98	97	0	1.156	1.135	1.138	1.137	1.433	1.171	0.851	120	594	690	649	0.209	370	320	345	304	0
4	12	6	"PFE0562"	"E5006_5"	17010	22760	130	3554	3347	1069	96	100	32	100	100	0	2921	2794	745	125	128	21	100	100	0	1.237	1.218	1.234	1.190	1.269	1.263	0.927	120	548	6254	5920	0.307	3458	2796	3251	2669	0
4	13	6	"PFE0565"	"E5141_1"	17190	22760	130	911	815	257	92	94	19	100	100	0	1168	1079	316	120	121	18	100	100	0	0.781	0.754	0.755	0.736	1.336	0.742	0.901	120	517	1867	1682	-0.356	819	1048	723	959	0
4	14	6	"PFE0569"	"E517_1"	17380	22750	130	1022	981	274	90	91	16	100	100	0	1109	1072	272	118	120	20	100	100	0	0.940	0.934	0.936	0.918	1.385	0.914	0.907	120	537	1923	1845	-0.089	932	991	891	954	0
4	15	6	"PFE0579"	"E5479_3"	17570	22760	130	1435	1442	537	94	101	32	100	100	0	2194	2195	753	121	130	54	100	100	0	0.647	0.650	0.634	0.629	1.307	0.640	0.884	120	520	3414	3422	-0.628	1341	2073	1348	2074	0
4	16	6	"PFE0585"	"E598_1"	17750	22760	140	65535	56491	15641	109	113	31	100	100	60	35225	32844	12228	128	135	51	100	100	0	1.864	1.723	1.706	1.913	2.171	1.710	0.871	156	583	100523	89098	0.899	65426	35097	56382	32716	0
4	17	6	"PFE0608"	"E714_7"	17960	22760	120	321	323	83	104	106	23	98	97	0	327	321	61	124	126	20	99	98	0	1.069	1.112	1.103	1.109	1.543	1.135	0.780	120	495	420	416	0.096	217	203	219	197	0
4	18	6	"PFE0610"	"E7279_2"	18140	22760	130	775	739	155	95	108	142	100	100	0	1200	1160	227	122	136	158	99	98	0	0.631	0.620	0.627	0.623	1.317	0.611	0.913	120	566	1758	1682	-0.665	680	1078	644	1038	0
4	19	6	"PFE0613"	"E7418_1"	18340	22770	130	245	236	63	93	108	217	9	0	0	413	400	83	125	141	244	70	0	0	0.528	0.520	0.533	0.477	1.832	0.531	0.808	120	583	440	418	-0.922	152	288	143	275	0
4	20	6	"PFE0616"	"E7745_1"	18530	22760	120	133	131	32	95	101	32	56	17	0	193	184	45	124	128	69	48	0	0	0.551	0.600	0.563	0.567	2.522	0.612	0.371	120	483	107	96	-0.861	38	69	36	60	0
4	21	6	"PFE0619"	"E7861_3"	18700	22770	130	778	736	190	91	96	25	100	100	0	854	816	169	121	127	66	100	100	0	0.937	0.928	0.919	0.904	1.360	0.944	0.910	120	549	1420	1340	-0.094	687	733	645	695	0
4	22	6	"PFE0623"	"E8100_2"	18910	22760	130	9344	8275	2952	87	88	17	100	100	0	5494	4876	1806	118	123	52	100	100	0	1.722	1.721	1.700	1.756	1.598	1.710	0.903	120	679	14633	12946	0.784	9257	5376	8188	4758	0
4	1	7	"PFE0649"	"E8914_2"	14900	22940	130	325	309	80	81	82	17	98	96	0	737	704	159	117	119	18	100	100	0	0.394	0.388	0.403	0.373	1.496	0.392	0.881	120	634	864	815	-1.345	244	620	228	587	0
4	2	7	"PFE0654"	"E9225_1"	15100	22940	130	2119	1975	542	81	83	20	100	100	0	1500	1403	351	117	120	29	100	100	0	1.474	1.473	1.482	1.457	1.265	1.467	0.921	120	554	3421	3180	0.559	2038	1383	1894	1286	0
4	3	7	"PFE0657"	"E9299_3"	15290	22940	130	150	149	25	83	85	19	96	85	0	182	185	25	118	121	28	94	63	0	1.047	0.985	0.949	0.967	1.918	0.792	0.480	120	549	131	133	0.066	67	64	66	67	0
4	4	7	"PFE0659"	"E9299_6"	15480	22940	130	3414	3319	1082	86	88	19	100	100	0	6566	6103	1795	122	125	34	100	100	0	0.516	0.541	0.550	0.531	1.347	0.534	0.933	120	584	9772	9214	-0.953	3328	6444	3233	5981	0
4	5	7	"PFE0663"	"E9475_1"	15670	22940	130	1405	1317	312	86	89	30	100	100	0	2191	2049	469	124	128	44	100	100	0	0.638	0.639	0.647	0.639	1.327	0.620	0.931	120	569	3386	3156	-0.648	1319	2067	1231	1925	0
4	6	7	"PFE0668"	"E9987_1"	15860	22940	130	876	823	220	86	88	16	100	100	0	854	825	205	123	124	17	100	100	0	1.081	1.050	1.019	1.046	1.444	1.044	0.902	120	531	1521	1439	0.112	790	731	737	702	0
4	7	7	"PFF0025"	"F10660_2"	16030	22950	130	338	326	75	86	87	16	100	100	0	731	709	138	121	121	16	100	100	0	0.413	0.408	0.413	0.395	1.344	0.403	0.892	120	535	862	828	-1.275	252	610	240	588	0
4	8	7	"PFF0029"	"F10730_3"	16240	22950	130	718	685	199	95	100	26	100	100	0	1122	1068	284	128	132	25	100	100	0	0.627	0.628	0.624	0.615	1.346	0.628	0.893	120	581	1617	1530	-0.674	623	994	590	940	0
4	9	7	"PFF0032"	"F10872_1"	16430	22950	120	862	790	238	100	119	202	96	85	0	960	900	209	133	189	798	55	0	0	0.921	0.900	0.920	0.857	1.380	0.925	0.912	120	499	1589	1457	-0.118	762	827	690	767	0
4	10	7	"PFF0035"	"F10935_2"	16610	22950	130	5079	4573	1607	95	105	54	100	100	0	7357	6546	2302	129	148	186	100	100	0	0.690	0.698	0.693	0.694	1.404	0.679	0.908	120	547	12212	10895	-0.536	4984	7228	4478	6417	0
4	11	7	"PFF0038"	"F10949_3"	16810	22950	130	700	635	182	94	100	50	99	97	0	1308	1170	357	126	143	184	96	91	0	0.513	0.518	0.516	0.523	1.483	0.458	0.806	120	562	1788	1585	-0.964	606	1182	541	1044	0
4	12	7	"PFF0040"	"F10953_1"	17000	22950	130	38401	36782	11132	93	102	70	100	100	0	15767	14713	4839	121	136	203	100	100	0	2.448	2.514	2.477	2.585	1.558	2.533	0.901	120	546	53954	51281	1.292	38308	15646	36689	14592	0
4	13	7	"PFF0668"	"F310_1"	17190	22950	120	222	221	53	89	99	74	87	43	0	251	246	52	115	131	216	1	0	0	0.978	1.008	0.960	0.957	1.691	0.371	0.744	120	484	269	263	-0.032	133	136	132	131	0
4	14	7	"PFF0671"	"F31319_2"	17370	22950	130	420	392	115	85	86	16	100	99	0	2530	2291	705	111	114	24	100	100	0	0.138	0.141	0.141	0.135	1.585	0.132	0.860	120	561	2754	2487	-2.852	335	2419	307	2180	0
4	15	7	"PFF0680"	"F31855_1"	17570	22960	130	246	237	78	86	87	18	93	90	0	311	297	79	114	118	46	93	84	0	0.812	0.825	0.878	0.825	2.258	0.847	0.717	120	571	357	334	-0.300	160	197	151	183	0
4	16	7	"PFF0682"	"F32050_1"	17770	22960	130	231	220	60	89	91	18	95	92	0	654	615	163	119	121	24	98	98	0	0.265	0.264	0.266	0.260	1.673	0.259	0.778	120	533	677	627	-1.914	142	535	131	496	0
4	17	7	"PFF0686"	"F32122_1"	17950	22950	130	2622	2376	760	89	90	18	100	100	0	3307	2942	922	119	122	24	100	100	0	0.795	0.810	0.829	0.809	1.604	0.788	0.899	120	552	5721	5110	-0.332	2533	3188	2287	2823	0
4	18	7	"PFF0693"	"F32325_1"	18140	22960	130	3417	3010	1000	87	88	16	100	100	0	2116	1889	511	121	122	19	100	100	0	1.669	1.653	1.668	1.602	1.393	1.730	0.897	120	579	5325	4691	0.739	3330	1995	2923	1768	0
4	19	7	"PFF0715"	"F33346_1"	18340	22960	130	883	846	273	90	92	23	100	100	0	944	911	263	125	126	19	100	100	0	0.968	0.962	0.959	0.952	1.422	0.978	0.873	120	557	1612	1542	-0.047	793	819	756	786	0
4	20	7	"PFF0719"	"F33441_1"	18540	22960	130	8826	7647	2606	95	96	25	100	100	0	6315	5620	1557	124	126	18	100	100	0	1.410	1.374	1.420	1.318	1.433	1.451	0.903	120	505	14922	13048	0.496	8731	6191	7552	5496	0
4	21	7	"PFF0722"	"F33612_1"	18710	22960	130	621	585	134	90	94	30	100	100	0	761	724	161	123	127	30	100	100	0	0.832	0.824	0.815	0.820	1.357	0.805	0.872	120	500	1169	1096	-0.265	531	638	495	601	0
4	22	7	"PFF0725"	"F33675_1"	18900	22960	130	200	199	48	83	84	17	97	95	0	313	309	70	118	123	52	95	86	0	0.600	0.607	0.582	0.601	1.618	0.582	0.720	120	647	312	307	-0.737	117	195	116	191	0
4	1	8	"PFF0728"	"F33814_1"	14900	23130	120	163	163	30	76	78	15	100	97	0	221	220	35	114	115	17	98	98	0	0.813	0.821	0.820	0.816	1.545	0.797	0.691	120	585	194	193	-0.299	87	107	87	106	0
4	2	8	"PFF0734"	"F34109_1"	15090	23130	130	242	236	47	78	80	17	100	99	0	240	240	47	116	119	30	98	90	0	1.323	1.274	1.238	1.321	1.476	1.208	0.745	120	581	288	282	0.403	164	124	158	124	0
4	3	8	"PFF0764"	"F35293_1"	15290	23130	130	396	390	96	78	80	17	100	100	0	409	398	103	117	119	24	100	99	0	1.089	1.110	1.128	1.145	1.430	1.053	0.878	120	586	610	593	0.123	318	292	312	281	0
4	4	8	"PFF0773"	"F35453_1"	15490	23140	120	135	138	26	83	84	15	95	81	0	182	185	32	121	122	18	95	82	0	0.852	0.859	0.872	0.841	1.995	0.833	0.449	120	442	113	119	-0.230	52	61	55	64	0
4	5	8	"PFF0777"	"F35590_1"	15660	23140	120	142	145	25	82	83	15	97	94	0	177	179	26	120	122	36	80	25	0	1.053	1.068	1.058	1.121	2.095	0.993	0.492	120	479	117	122	0.074	60	57	63	59	0
4	6	8	"PFF0781"	"F35756_2"	15870	23140	130	3023	2643	918	79	80	14	100	100	0	3133	2783	789	116	117	17	100	100	0	0.976	0.961	0.975	0.926	1.411	0.999	0.914	120	543	5961	5231	-0.035	2944	3017	2564	2667	0
4	7	8	"PFF0784"	"F35756_5"	16050	23140	120	679	623	185	83	85	16	100	100	0	1785	1639	468	118	119	17	100	100	0	0.358	0.355	0.349	0.346	1.347	0.344	0.911	120	485	2263	2061	-1.484	596	1667	540	1521	0
4	8	8	"PFF0788"	"F35774_1"	16240	23140	130	15838	14862	3580	92	92	17	100	100	0	7426	7154	1432	126	129	20	100	100	0	2.157	2.102	2.102	2.075	1.224	2.177	0.930	120	548	23046	21798	1.109	15746	7300	14770	7028	0
4	9	8	"PFF0818"	"F36648_1"	16430	23140	130	799	749	228	91	92	18	100	100	0	1458	1374	404	128	130	20	100	100	0	0.532	0.528	0.527	0.514	1.354	0.504	0.914	120	561	2038	1904	-0.910	708	1330	658	1246	0
4	10	8	"PFF0821"	"F3666_3"	16630	23140	130	177	173	46	87	91	25	90	77	0	292	278	64	124	136	167	51	0	0	0.536	0.558	0.586	0.545	1.841	0.548	0.667	120	561	258	240	-0.900	90	168	86	154	0
4	11	8	"PFF0823"	"F36721_3"	16820	23140	120	158	159	33	86	88	16	95	91	0	199	199	35	118	120	19	96	88	0	0.889	0.901	0.887	0.861	2.261	0.879	0.590	120	484	153	154	-0.170	72	81	73	81	0
4	12	8	"PFF0825"	"F36734_1"	17000	23140	120	190	194	44	82	89	71	87	23	0	326	317	62	113	128	213	49	0	0	0.507	0.549	0.517	0.530	1.579	0.540	0.771	120	498	321	316	-0.980	108	213	112	204	0
4	13	8	"PFF0827"	"F36803_1"	17190	23140	130	327	310	87	78	82	24	96	95	0	651	595	164	110	115	57	99	97	0	0.460	0.478	0.477	0.455	1.745	0.460	0.867	120	561	790	717	-1.119	249	541	232	485	0
4	14	8	"PFF0831"	"F37098_2"	17380	23140	130	1480	1391	396	79	80	15	100	100	0	2746	2539	734	110	113	28	100	100	0	0.531	0.540	0.534	0.540	1.489	0.517	0.916	120	546	4037	3741	-0.912	1401	2636	1312	2429	0
4	15	8	"PFF1472"	"F58335_1"	17570	23140	130	445	436	91	82	83	15	100	100	0	836	818	173	114	116	22	100	100	0	0.503	0.503	0.510	0.500	1.283	0.486	0.896	120	532	1085	1058	-0.992	363	722	354	704	0
4	16	8	"PFF1476"	"F58487_1"	17760	23140	130	156	160	33	81	83	15	97	93	0	201	200	38	116	119	22	92	87	0	0.882	0.940	0.965	0.935	1.744	0.901	0.598	120	563	160	163	-0.181	75	85	79	84	0
4	17	8	"PFF1492"	"F58910_1"	17960	23150	130	423	414	95	82	83	14	100	100	0	596	571	118	120	122	23	100	100	0	0.716	0.736	0.735	0.732	1.368	0.733	0.884	120	563	817	783	-0.481	341	476	332	451	0
4	18	8	"PFF1495"	"F59075_2"	18150	23150	120	235	231	58	89	89	17	97	95	0	404	388	90	125	125	18	97	97	0	0.523	0.540	0.536	0.537	1.749	0.527	0.797	120	482	425	405	-0.934	146	279	142	263	0
4	19	8	"PFF1497"	"F5910_2"	18340	23150	140	27668	23776	10123	94	97	22	100	100	0	23283	20161	8666	128	129	20	100	100	0	1.191	1.182	1.176	1.250	2.351	1.187	0.912	156	563	50729	43715	0.252	27574	23155	23682	20033	0
4	20	8	"PFF1499"	"F59139_2"	18520	23150	130	21905	19664	5691	98	101	25	100	100	0	11262	10167	2460	129	130	21	100	100	0	1.959	1.949	1.943	1.903	1.315	2.028	0.910	120	502	32940	29604	0.970	21807	11133	19566	10038	0
4	21	8	"PFF1536"	"F6061_1"	18690	23140	130	472	436	134	92	99	42	96	93	0	471	446	131	126	134	48	95	91	0	1.101	1.075	1.018	1.040	1.663	1.064	0.828	120	514	725	664	0.139	380	345	344	320	0
4	22	8	"PFF1543"	"F607_1"	18900	23140	130	156	158	40	81	87	37	86	50	0	197	196	40	118	124	45	80	39	0	0.949	0.987	0.989	0.969	1.898	0.919	0.668	120	639	154	155	-0.075	75	79	77	78	0
4	1	9	"PFF1546"	"F61052_1"	14910	23330	130	146	145	29	74	77	16	95	90	0	197	196	33	111	112	16	97	95	0	0.837	0.835	0.823	0.823	1.887	0.827	0.589	120	585	158	156	-0.256	72	86	71	85	0
4	2	9	"PFF1550"	"F61158_1"	15090	23330	130	317	305	71	75	77	14	100	100	0	786	782	171	114	114	19	100	100	0	0.360	0.344	0.345	0.337	1.329	0.326	0.873	120	490	914	898	-1.473	242	672	230	668	0
4	3	9	"PFF1556"	"F61469_1"	15290	23330	130	419	411	117	75	76	15	99	98	0	477	470	120	112	112	15	100	100	0	0.942	0.939	0.954	0.921	1.410	0.921	0.859	120	510	709	694	-0.085	344	365	336	358	0
4	4	9	"PFF1560"	"F61859_2"	15480	23310	150	108	110	23	78	79	14	80	53	0	144	145	28	114	117	17	65	44	0	1.000	1.032	0.920	1.035	2.664	0.800	0.251	156	515	60	63	0.000	30	30	32	31	-50
4	5	9	"PFF1588"	"F6265_1"	15670	23320	130	2398	2165	701	78	78	13	100	100	0	2238	2023	616	111	114	17	100	100	0	1.091	1.092	1.104	1.084	1.481	1.083	0.913	120	441	4447	3999	0.125	2320	2127	2087	1912	0
4	6	9	"PFF1595"	"F62846_1"	15860	23330	140	756	692	268	76	76	13	99	99	0	889	818	316	110	112	15	99	98	0	0.873	0.870	0.868	0.876	2.012	0.857	0.888	156	507	1459	1324	-0.196	680	779	616	708	0
4	7	9	"PFF1604"	"F63188_2"	16050	23330	130	1835	1678	471	80	82	15	100	100	0	4537	4182	1117	117	119	18	100	100	0	0.397	0.393	0.398	0.388	1.267	0.383	0.917	120	485	6175	5663	-1.333	1755	4420	1598	4065	0
4	8	9	"PFF1607"	"F63326_1"	16240	23330	130	149	149	30	88	89	15	94	83	0	216	208	44	126	128	19	90	85	0	0.678	0.744	0.697	0.719	1.960	0.652	0.570	120	479	151	143	-0.561	61	90	61	82	0
4	9	9	"PFF1610"	"F63399_1"	16430	23330	130	10960	10121	2752	90	92	18	100	100	0	10350	9318	2531	128	130	20	100	100	0	1.063	1.092	1.087	1.091	1.313	1.070	0.933	120	501	21092	19221	0.089	10870	10222	10031	9190	0
4	10	9	"PFF1614"	"F63448_3"	16620	23330	130	164	161	37	89	90	18	89	81	0	192	188	39	127	128	19	90	75	0	1.154	1.180	1.116	1.054	2.189	1.076	0.489	120	519	140	133	0.206	75	65	72	61	0
4	11	9	"PFF1654"	"F64738_1"	16810	23330	130	627	601	138	84	85	16	100	100	0	948	894	207	119	121	17	100	100	0	0.655	0.667	0.678	0.669	1.341	0.640	0.889	120	474	1372	1292	-0.610	543	829	517	775	0
4	12	9	"PFF1656"	"F64738_5"	17000	23340	120	312	290	86	77	78	15	98	94	0	544	521	115	110	112	15	100	100	0	0.541	0.518	0.518	0.467	1.762	0.530	0.848	120	418	669	624	-0.885	235	434	213	411	0
4	13	9	"PFF1659"	"F64888_1"	17190	23340	120	120	125	28	75	77	15	93	72	0	171	173	33	108	110	17	96	81	0	0.714	0.769	0.813	0.735	1.952	0.703	0.476	120	418	108	115	-0.485	45	63	50	65	0
4	14	9	"PFF1666"	"F65043_1"	17380	23330	130	6657	6020	1720	78	79	16	100	100	0	2006	1839	541	110	114	24	99	99	0	3.470	3.437	3.442	3.479	1.441	3.484	0.907	120	451	8475	7671	1.795	6579	1896	5942	1729	0
4	15	9	"PFF1668"	"F65043_4"	17570	23330	130	1556	1458	446	78	80	16	100	100	0	578	540	146	112	114	18	100	99	0	3.172	3.224	3.339	3.278	1.614	3.318	0.878	120	508	1944	1808	1.665	1478	466	1380	428	0
4	16	9	"PFF1673"	"F65467_1"	17760	23340	120	115	116	25	78	79	14	84	65	0	154	154	32	113	114	16	78	59	0	0.902	0.927	0.976	0.948	2.706	0.772	0.274	120	509	78	79	-0.148	37	41	38	41	0
4	17	9	"PFI0337"	"I3634_1"	17960	23330	130	553	515	155	81	83	16	100	100	0	1178	1068	329	118	120	16	100	100	0	0.445	0.457	0.458	0.451	1.580	0.428	0.878	120	552	1532	1384	-1.167	472	1060	434	950	0
4	18	9	"PFI0339"	"I3665_1"	18160	23340	130	264	247	71	87	89	18	94	91	0	593	565	142	122	123	18	100	100	0	0.376	0.361	0.378	0.336	1.814	0.364	0.800	120	485	648	603	-1.412	177	471	160	443	0
4	19	9	"PFI0341"	"I3767_1"	18340	23340	130	349	327	97	89	93	21	96	95	0	759	712	177	126	128	21	100	100	0	0.411	0.406	0.415	0.385	1.605	0.401	0.844	120	506	893	824	-1.284	260	633	238	586	0
4	20	9	"PFI0347"	"I398_3"	18550	23340	110	119	115	30	86	89	20	61	40	0	181	170	46	124	128	28	68	51	0	0.579	0.630	0.643	0.661	3.568	0.496	0.285	80	445	90	75	-0.788	33	57	29	46	0
4	21	9	"PFI0352"	"I4167_1"	18720	23340	130	1207	1072	373	83	87	27	100	100	0	1221	1089	369	122	129	59	100	99	0	1.023	1.023	1.034	0.998	1.616	0.985	0.874	120	486	2223	1956	0.032	1124	1099	989	967	0
4	22	9	"PFI0354"	"I4179_1"	18900	23330	140	1230	1151	330	75	78	24	100	100	0	1480	1389	393	114	120	47	98	98	0	0.846	0.844	0.845	0.875	1.675	0.830	0.889	156	736	2521	2351	-0.242	1155	1366	1076	1275	0
4	1	10	"PFI0375"	"I4688_1"	14910	23510	150	175	175	43	73	74	13	96	95	0	268	263	58	110	111	15	97	96	0	0.646	0.667	0.642	0.653	1.619	0.642	0.752	156	683	260	255	-0.631	102	158	102	153	0
4	2	10	"PFI0378"	"I4719_5"	15080	23500	130	1213	1156	226	72	73	13	100	100	0	763	753	128	109	109	15	100	100	0	1.745	1.683	1.696	1.665	1.269	1.729	0.924	120	420	1795	1728	0.803	1141	654	1084	644	0
4	3	10	"PFI0380"	"I4730_1"	15260	23500	120	1453	1398	260	72	73	14	100	100	0	1045	1038	181	108	108	14	100	100	0	1.474	1.426	1.434	1.430	1.240	1.445	0.940	120	438	2318	2256	0.560	1381	937	1326	930	0
4	4	10	"PFI0383"	"I4780_1"	15460	23500	120	291	287	61	74	76	16	100	100	0	454	458	94	112	112	16	100	100	0	0.635	0.616	0.602	0.611	1.383	0.593	0.856	120	467	559	559	-0.656	217	342	213	346	0
4	5	10	"PFI0386"	"I4862_1"	15640	23500	130	1045	1023	173	77	78	16	100	100	0	1056	1026	189	114	115	16	100	100	0	1.028	1.037	1.047	1.049	1.228	1.022	0.940	120	492	1910	1858	0.039	968	942	946	912	0
4	6	10	"PFI0393"	"I4989_1"	15820	23500	120	2133	2011	407	73	74	13	100	100	0	1939	1822	415	110	112	15	100	100	0	1.126	1.132	1.125	1.151	1.278	1.106	0.940	120	418	3889	3650	0.172	2060	1829	1938	1712	0
4	7	10	"PFI0428"	"I601_1"	16010	23510	130	134	134	24	75	76	14	96	90	0	181	183	28	112	114	15	96	95	0	0.855	0.831	0.869	0.825	2.005	0.808	0.483	120	495	128	130	-0.226	59	69	59	71	0
4	8	10	"PFI0430"	"I6032_2"	16210	23500	130	4581	4489	849	81	82	14	100	100	0	3898	3741	801	119	120	16	100	100	0	1.191	1.217	1.220	1.242	1.295	1.199	0.940	120	505	8279	8030	0.252	4500	3779	4408	3622	0
4	9	10	"PFI0434"	"I607_1"	16390	23500	130	1018	1019	208	86	88	17	100	100	0	1077	1041	275	122	124	17	100	100	0	0.976	1.015	0.988	1.076	1.445	0.972	0.931	120	501	1887	1852	-0.035	932	955	933	919	0
4	10	10	"PFI0439"	"I6174_2"	16590	23510	120	440	428	86	84	86	16	100	100	0	994	953	148	123	125	17	100	100	0	0.409	0.414	0.426	0.401	1.348	0.414	0.906	120	518	1227	1174	-1.291	356	871	344	830	0
4	11	10	"PFI0441"	"I6204_2"	16810	23500	150	89	126	91	80	81	16	41	28	0	125	181	126	119	119	17	38	30	0	1.500	0.742	0.620	0.762	3.559	0.667	0.577	156	567	15	108	0.585	9	6	46	62	-50
4	12	10	"PFI0443"	"I6356_1"	17000	23500	150	72	72	10	71	73	13	12	0	0	108	109	16	109	109	15	13	5	0	-1.000	100000.000	0.611	0.641	3.182	0.379	0.017	156	486	0	1	Error	1	-1	1	0	-50
4	13	10	"PFI0469"	"I7030_1"	17190	23500	150	72	73	14	71	73	15	12	3	0	109	111	16	109	110	16	16	3	0	100000.000	1.000	0.789	0.785	3.307	0.181	0.004	156	465	1	4	16.610	1	0	2	2	-50
4	14	10	"PFI0471"	"I7085_1"	17380	23500	150	88	760	1844	75	77	17	46	35	0	119	655	1270	112	114	15	38	33	0	1.857	1.262	1.000	1.040	4.510	1.538	0.670	156	483	20	1228	0.893	13	7	685	543	-50
4	15	10	"PFI0473"	"I7097_2"	17530	23510	130	2373	2298	617	72	75	19	100	100	0	2507	2315	719	109	111	20	100	100	0	0.960	1.009	0.976	1.068	1.527	0.973	0.911	120	465	4699	4432	-0.060	2301	2398	2226	2206	0
4	16	10	"PFI0475"	"I7106_1"	17720	23510	110	158	161	23	71	74	17	100	100	0	162	164	26	107	109	20	96	73	0	1.582	1.579	1.608	1.705	1.766	1.522	0.388	80	448	142	147	0.662	87	55	90	57	0
4	17	10	"PFI0481"	"I7243_1"	17910	23520	120	169	166	37	75	77	14	97	94	0	246	244	36	110	111	16	100	98	0	0.691	0.679	0.712	0.648	1.592	0.682	0.729	120	528	230	225	-0.533	94	136	91	134	0
4	18	10	"PFI0484"	"I7365_3"	18110	23520	120	1224	1135	324	76	79	19	100	99	0	1226	1172	225	111	118	84	100	100	0	1.030	0.998	1.018	0.921	1.651	1.030	0.890	120	491	2263	2120	0.042	1148	1115	1059	1061	0
4	19	10	"PFJ0441"	"J490_1"	18300	23510	130	4993	4860	1005	76	77	14	100	100	0	1561	1499	377	110	113	18	100	99	0	3.389	3.444	3.361	3.606	1.505	3.405	0.918	120	481	6368	6173	1.761	4917	1451	4784	1389	0
4	20	10	"PFJ0443"	"J504_1"	18490	23520	120	537	520	105	76	77	16	100	100	0	760	736	138	113	117	28	100	100	0	0.713	0.713	0.700	0.705	1.355	0.698	0.906	120	497	1108	1067	-0.489	461	647	444	623	0
4	21	10	"PFJ0445"	"J504_5"	18680	23520	120	547	520	127	73	75	14	99	99	0	855	809	182	110	114	31	100	100	0	0.636	0.639	0.641	0.609	1.596	0.624	0.898	120	467	1219	1146	-0.652	474	745	447	699	0
4	22	10	"PFJ0448"	"J50_1"	18870	23520	120	20120	19294	4099	72	75	18	100	100	0	23311	21620	4835	110	115	43	100	100	0	0.864	0.894	0.875	0.900	1.327	0.878	0.939	120	541	43249	40732	-0.211	20048	23201	19222	21510	0
4	1	11	"PFJ0450"	"J512_2"	14870	23690	120	8613	8038	2284	75	76	14	100	100	0	6165	5555	1774	112	114	18	100	100	0	1.411	1.463	1.446	1.540	1.519	1.452	0.951	120	529	14591	13406	0.496	8538	6053	7963	5443	0
4	2	11	"PFJ0452"	"J53_1"	15070	23700	130	139	138	28	72	75	34	83	45	0	163	167	26	109	109	15	98	86	0	1.241	1.138	1.207	1.121	2.092	2.529	0.520	120	520	121	124	0.311	67	54	66	58	0
4	3	11	"PFJ0477"	"J53_50"	15250	23690	140	1143	1081	294	71	72	13	100	100	0	532	501	139	108	108	14	98	96	0	2.528	2.570	2.607	2.829	1.676	2.555	0.927	156	580	1496	1403	1.338	1072	424	1010	393	0
4	4	11	"PFJ0479"	"J53_52"	15450	23690	130	1665	1627	328	74	76	16	100	100	0	1089	1033	247	113	114	17	100	99	0	1.630	1.688	1.708	1.773	1.396	1.680	0.932	120	542	2567	2473	0.705	1591	976	1553	920	0
4	5	11	"PFJ0483"	"J53_56"	15630	23700	130	4541	4205	1189	77	78	19	100	100	0	5115	4819	1116	116	118	17	100	100	0	0.893	0.878	0.891	0.835	1.397	0.884	0.946	120	540	9463	8831	-0.163	4464	4999	4128	4703	0
4	6	11	"PFJ0485"	"J53_60"	15820	23690	120	2469	2312	520	73	74	17	100	100	0	1267	1177	324	109	111	16	100	98	0	2.069	2.096	2.098	2.251	1.483	2.072	0.942	120	529	3554	3307	1.049	2396	1158	2239	1068	0
4	7	11	"PFJ0488"	"J541_1"	16020	23690	130	508	484	101	72	73	14	100	100	0	807	787	174	107	109	19	100	99	0	0.623	0.606	0.618	0.613	1.318	0.596	0.925	120	594	1136	1092	-0.683	436	700	412	680	0
4	8	11	"PFJ0490"	"J541_4"	16210	23700	120	286	278	71	76	78	16	97	95	0	843	820	153	113	117	29	100	100	0	0.288	0.286	0.282	0.261	1.686	0.289	0.874	120	528	940	909	-1.798	210	730	202	707	0
4	9	11	"PFJ0511"	"J58_3"	16400	23700	130	1962	1900	427	81	84	17	100	100	0	1688	1631	283	119	122	26	100	100	0	1.199	1.203	1.213	1.177	1.242	1.232	0.951	120	567	3450	3331	0.262	1881	1569	1819	1512	0
4	10	11	"PFJ0515"	"J6186_1"	16590	23700	130	166	168	32	82	84	18	99	95	0	198	203	32	120	121	17	100	98	0	1.077	1.036	1.007	1.037	1.651	1.044	0.613	120	540	162	169	0.107	84	78	86	83	0
4	11	11	"PFJ0518"	"J634_1"	16770	23700	120	25165	23696	4787	77	80	35	100	100	0	16804	15653	3170	116	117	16	100	100	0	1.503	1.520	1.500	1.521	1.212	1.517	0.961	120	518	41776	39156	0.588	25088	16688	23619	15537	0
4	12	11	"PFJ0520"	"J63_1"	16970	23700	120	315	294	86	70	73	33	95	91	0	379	361	84	109	110	16	100	99	0	0.907	0.889	0.907	0.845	1.632	0.928	0.801	120	555	515	476	-0.140	245	270	224	252	0
4	13	11	"PFJ0522"	"J63_4"	17190	23690	150	72	73	13	71	72	13	18	3	0	109	110	14	111	112	16	8	2	0	-0.500	-2.000	1.000	0.957	3.735	0.152	0.003	156	652	-1	1	Error	1	-2	2	-1	-50
4	14	11	"PFJ0525"	"J647_1"	17380	23710	120	791	735	244	75	77	15	100	100	0	677	638	183	115	117	18	100	99	0	1.274	1.262	1.306	1.206	1.624	1.284	0.911	120	525	1278	1183	0.349	716	562	660	523	0
4	15	11	"PFJ0544"	"J687_1"	17580	23710	130	543	520	121	74	76	18	100	100	0	418	414	80	111	113	22	100	100	0	1.528	1.472	1.484	1.458	1.323	1.517	0.880	120	542	776	749	0.611	469	307	446	303	0
4	16	11	"PFJ0548"	"J697_2"	17750	23710	120	356	340	100	72	73	17	98	96	0	534	506	126	107	110	20	100	99	0	0.665	0.672	0.670	0.624	1.731	0.673	0.883	120	526	711	667	-0.588	284	427	268	399	0
4	17	11	"PFJ0552"	"J69_1"	17960	23710	120	1052	927	326	72	73	16	98	98	0	1073	990	261	105	111	80	100	98	0	1.012	0.966	0.996	0.835	1.910	1.004	0.930	120	529	1948	1740	0.018	980	968	855	885	0
4	18	11	"PFJ0555"	"J6_12"	18150	23710	120	602	554	195	70	72	16	99	98	0	629	593	156	104	111	83	98	95	0	1.013	0.990	1.007	0.942	1.679	0.972	0.819	120	493	1057	973	0.019	532	525	484	489	0
4	19	11	"PFJ0559"	"J6_6"	18330	23710	120	1918	1732	574	70	71	12	100	100	0	1434	1284	422	105	106	14	100	100	0	1.391	1.410	1.413	1.424	1.647	1.418	0.929	120	493	3177	2841	0.476	1848	1329	1662	1179	0
4	20	11	"PFJ0565"	"J71_1"	18520	23710	120	334	316	95	68	69	11	100	99	0	311	301	78	105	106	14	99	96	0	1.291	1.265	1.289	1.254	1.685	1.268	0.851	120	497	472	444	0.369	266	206	248	196	0
4	21	11	"PFK0726"	"Ks17_16"	18710	23710	120	1149	1067	358	71	72	13	100	100	0	1045	1024	310	106	108	15	99	99	0	1.148	1.085	1.102	1.079	1.727	1.101	0.929	120	496	2017	1914	0.199	1078	939	996	918	0
4	22	11	"PFK0728"	"Ks1832_1"	18900	23710	120	193	190	47	72	74	13	99	96	0	287	279	58	110	111	15	100	98	0	0.684	0.698	0.720	0.681	1.763	0.674	0.741	120	598	298	287	-0.549	121	177	118	169	0
4	1	12	"PFK0730"	"Ks186_1"	14910	23880	110	2769	2659	639	73	75	15	100	100	0	1958	1864	496	108	111	21	100	100	0	1.457	1.473	1.469	1.504	1.291	1.427	0.924	80	544	4546	4342	0.543	2696	1850	2586	1756	0
4	2	12	"PFK0733"	"Ks186_9"	15100	23880	110	272	296	145	73	75	35	100	98	0	255	313	266	110	112	22	98	97	0	1.372	1.099	1.353	1.309	1.702	0.692	0.482	80	476	344	426	0.457	199	145	223	203	0
4	3	12	"PFK0735"	"Ks187_4"	15290	23890	120	292	279	73	72	73	13	98	97	0	493	478	106	109	109	15	100	100	0	0.573	0.561	0.562	0.533	1.515	0.561	0.875	120	528	604	576	-0.804	220	384	207	369	0
4	4	12	"PFK0737"	"Ks187_7"	15470	23890	120	203	197	49	75	78	29	92	87	0	236	236	43	115	116	17	98	95	0	1.058	1.008	1.068	0.978	1.615	1.021	0.749	120	507	249	243	0.081	128	121	122	121	0
4	5	12	"PFK0762"	"Ks210_15"	15670	23890	120	156	160	31	77	79	30	96	76	0	201	201	35	115	116	17	97	90	0	0.919	0.965	0.949	0.997	1.817	1.102	0.479	120	535	165	169	-0.122	79	86	83	86	0
4	6	12	"PFK0765"	"Ks210_4"	15860	23890	120	149	152	33	74	76	17	97	91	0	198	199	41	110	112	18	94	90	0	0.852	0.876	0.885	0.922	2.077	0.804	0.602	120	539	163	167	-0.231	75	88	78	89	0
4	7	12	"PFK0768"	"Ks220_1"	16020	23890	90	102	102	19	71	73	13	80	53	0	147	148	21	107	110	21	82	44	0	0.775	0.756	0.813	0.759	2.873	0.610	0.204	52	348	71	72	-0.368	31	40	31	41	0
4	8	12	"PFK0770"	"Ks220_7"	16210	23900	120	139	136	30	73	75	15	94	85	0	286	286	53	112	113	17	100	100	0	0.379	0.362	0.360	0.332	1.770	0.342	0.603	120	561	240	237	-1.399	66	174	63	174	0
4	9	12	"PFK0781"	"Ks222_1"	16420	23890	120	1795	1688	439	79	81	16	100	100	0	2018	1865	574	121	121	17	100	99	0	0.905	0.923	0.897	1.003	1.661	0.896	0.918	120	529	3613	3353	-0.145	1716	1897	1609	1744	0
4	10	12	"PFK0784"	"Ks225_10"	16600	23900	130	439	420	97	77	80	16	98	97	0	580	563	89	116	118	17	100	100	0	0.780	0.767	0.752	0.726	1.558	0.784	0.889	120	555	826	790	-0.358	362	464	343	447	0
4	11	12	"PFK0806"	"Ks245_1"	16790	23900	130	132	132	25	71	75	33	85	39	0	196	197	32	109	111	16	100	98	0	0.701	0.693	0.706	0.698	1.641	0.644	0.567	120	591	148	149	-0.512	61	87	61	88	0
4	12	12	"PFK0808"	"Ks245_4"	17000	23900	120	1009	948	267	69	72	29	100	100	0	585	549	154	108	109	16	99	99	0	1.971	1.993	2.014	2.071	1.588	2.009	0.871	120	546	1417	1320	0.979	940	477	879	441	0
4	13	12	"PFK0810"	"Ks248_3"	17190	23900	130	764	701	202	72	73	13	100	100	0	588	552	155	110	111	16	99	99	0	1.448	1.423	1.439	1.472	1.569	1.425	0.879	120	561	1170	1071	0.534	692	478	629	442	0
4	14	12	"PFK0813"	"Ks249_3"	17380	23900	110	525	507	92	74	75	14	100	100	0	733	713	129	111	113	17	100	100	0	0.725	0.719	0.704	0.715	1.290	0.692	0.889	80	431	1073	1035	-0.464	451	622	433	602	0
4	15	12	"PFK0819"	"Ks259_1"	17560	23900	120	5616	4894	1446	72	73	14	100	100	0	3557	3136	1119	109	110	19	99	99	0	1.608	1.593	1.545	1.695	1.699	1.572	0.931	120	490	8992	7849	0.685	5544	3448	4822	3027	0
4	16	12	"PFK0823"	"Ks259_6"	17750	23900	120	1825	1641	445	72	74	14	100	100	0	1793	1568	514	111	112	16	100	99	0	1.042	1.077	1.056	1.169	1.744	1.048	0.928	120	473	3435	3026	0.060	1753	1682	1569	1457	0
4	17	12	"PFK0843"	"Ks26_1"	17930	23900	130	342	340	61	71	73	13	100	100	0	477	475	93	109	110	15	99	99	0	0.736	0.735	0.749	0.757	1.553	0.689	0.844	120	559	639	635	-0.441	271	368	269	366	0
4	18	12	"PFK0845"	"Ks26_11"	18130	23910	120	796	716	232	70	71	12	98	97	0	1950	1783	520	106	108	15	99	99	0	0.394	0.385	0.381	0.359	1.537	0.380	0.910	120	501	2570	2323	-1.345	726	1844	646	1677	0
4	19	12	"PFK0847"	"Ks26_15"	18310	23900	120	978	896	215	72	74	14	100	100	0	815	759	192	109	111	17	100	100	0	1.283	1.268	1.259	1.314	1.496	1.262	0.917	120	472	1612	1474	0.360	906	706	824	650	0
4	20	12	"PFK0850"	"Ks26_2"	18500	23900	130	123	126	26	71	74	15	95	84	0	164	165	31	109	110	16	90	75	0	0.945	0.982	0.924	0.998	2.160	0.876	0.449	120	567	107	111	-0.081	52	55	55	56	0
4	21	12	"PFK0853"	"Ks26_24"	18700	23900	120	1051	992	270	73	75	14	100	100	0	908	853	277	111	111	15	95	95	0	1.227	1.239	1.232	1.386	1.939	1.211	0.898	120	529	1775	1661	0.295	978	797	919	742	0
4	22	12	"PFK0856"	"Ks26_5"	18890	23910	120	1290	1148	416	74	76	15	100	97	0	1180	1062	350	110	111	15	99	98	0	1.136	1.128	1.137	1.049	1.787	1.141	0.903	120	595	2286	2026	0.185	1216	1070	1074	952	0
4	1	13	"PFL0017"	"L1_32"	14910	24080	120	879	787	276	72	76	19	98	98	0	499	481	127	110	115	25	99	98	0	2.075	1.927	1.887	1.780	1.724	2.027	0.905	120	620	1196	1086	1.053	807	389	715	371	0
4	2	13	"PFL0021"	"L1_42"	15090	24080	120	5683	5064	1715	75	78	18	100	100	0	2035	1838	642	113	117	21	100	100	0	2.918	2.892	2.879	2.988	1.505	2.916	0.952	120	553	7530	6714	1.545	5608	1922	4989	1725	0
4	3	13	"PFL0023"	"L1_45"	15280	24080	110	139	142	29	72	73	13	98	95	0	148	150	22	108	109	14	96	70	0	1.675	1.667	1.717	1.740	2.023	1.633	0.420	80	460	107	112	0.744	67	40	70	42	0
4	4	13	"PFL0026"	"L1_48"	15470	24080	120	197	190	42	73	76	28	98	91	0	234	231	47	109	110	15	99	95	0	0.992	0.959	0.944	0.978	1.613	0.946	0.744	120	555	249	239	-0.012	124	125	117	122	0
4	5	13	"PFL0028"	"L1_52"	15660	24080	110	223	223	38	75	78	30	100	100	0	396	398	58	112	114	17	100	100	0	0.521	0.517	0.519	0.511	1.348	0.497	0.834	80	466	432	434	-0.940	148	284	148	286	0
4	6	13	"PFL0030"	"L1_56"	15840	24080	110	350	350	59	77	79	14	100	100	0	545	540	93	115	116	17	100	100	0	0.635	0.642	0.635	0.641	1.289	0.627	0.891	80	496	703	698	-0.655	273	430	273	425	0
4	7	13	"PFL0048"	"L1_89"	16050	24090	130	212	211	41	73	74	14	99	98	0	265	262	42	109	112	19	100	99	0	0.891	0.902	0.901	0.898	1.414	0.896	0.806	120	652	295	291	-0.166	139	156	138	153	0
4	8	13	"PFL0052"	"L1_94"	16250	24080	120	2134	1942	643	74	76	15	100	100	0	1287	1184	429	113	115	18	99	95	0	1.755	1.744	1.732	1.952	1.773	1.722	0.939	120	523	3234	2939	0.811	2060	1174	1868	1071	0
4	9	13	"PFL0055"	"L1_97"	16430	24080	110	1142	1081	222	78	80	17	100	100	0	1342	1284	252	116	121	44	100	100	0	0.868	0.859	0.852	0.856	1.221	0.830	0.926	80	487	2290	2171	-0.204	1064	1226	1003	1168	0
4	10	13	"PFL0057"	"L1_99"	16630	24080	110	273	277	74	73	75	18	100	100	0	434	423	99	112	119	49	100	98	0	0.621	0.656	0.659	0.643	1.468	0.615	0.808	80	489	522	515	-0.687	200	322	204	311	0
4	11	13	"PFL0059"	"L2_10"	16820	24090	120	647	592	185	71	73	16	99	97	0	964	904	239	109	114	33	100	99	0	0.674	0.655	0.651	0.616	1.536	0.653	0.915	120	524	1431	1316	-0.570	576	855	521	795	0
4	12	13	"PFL0061"	"L2_104"	17010	24090	120	1785	1632	560	72	74	15	100	100	0	1594	1485	424	108	110	17	99	99	0	1.153	1.133	1.165	1.099	1.698	1.171	0.914	120	500	3199	2937	0.205	1713	1486	1560	1377	0
4	13	13	"PFL0082"	"L2_146"	17200	24090	120	1637	1477	440	74	76	15	100	100	0	1529	1418	362	113	113	16	100	100	0	1.104	1.075	1.087	1.046	1.466	1.087	0.922	120	422	2979	2708	0.142	1563	1416	1403	1305	0
4	14	13	"PFL0084"	"L2_148"	17350	24090	150	93	95	21	75	77	15	55	34	0	127	128	24	113	114	18	40	23	0	1.286	1.333	0.978	0.969	3.245	0.762	0.167	156	639	32	35	0.363	18	14	20	15	-50
4	15	13	"PFL0086"	"L2_15"	17580	24090	140	1040	932	267	72	74	14	100	100	0	1314	1200	336	109	111	18	100	99	0	0.803	0.788	0.797	0.795	1.701	0.777	0.905	156	628	2173	1951	-0.316	968	1205	860	1091	0
4	16	13	"PFL0089"	"L2_154"	17770	24090	120	377	369	98	71	84	102	98	79	0	271	260	59	109	121	113	76	10	0	1.889	1.974	2.008	2.058	1.585	1.380	0.688	120	468	468	449	0.918	306	162	298	151	0
4	17	13	"PFL0091"	"L2_158"	17940	24090	110	199	199	37	72	74	17	100	100	0	291	289	53	110	112	16	100	100	0	0.702	0.709	0.704	0.713	1.473	0.653	0.755	80	458	308	306	-0.511	127	181	127	179	0
4	18	13	"PFL0098"	"L2_172"	18150	24090	120	702	656	194	73	75	14	99	99	0	577	527	174	111	113	16	94	93	0	1.350	1.401	1.375	1.449	1.725	1.376	0.889	120	509	1095	999	0.433	629	466	583	416	0
4	19	13	"PFL0119"	"L2_203"	18330	24090	130	7266	6815	1679	79	82	23	100	100	0	5793	5199	1583	116	120	50	100	99	0	1.266	1.325	1.279	1.415	1.633	1.280	0.920	120	563	12864	11819	0.340	7187	5677	6736	5083	0
4	20	13	"PFL0123"	"L2_210"	18530	24100	120	266	252	69	80	82	19	98	95	0	259	253	54	113	118	50	94	76	0	1.274	1.229	1.276	1.159	1.836	1.298	0.726	120	501	332	312	0.349	186	146	172	140	0
4	21	13	"PFL0127"	"L2_216"	18710	24100	120	7773	7125	2421	79	79	15	100	100	0	4438	4125	1131	111	114	17	100	100	0	1.778	1.755	1.787	1.671	1.699	1.836	0.909	120	480	12021	11060	0.830	7694	4327	7046	4014	0
4	22	13	"PFL0129"	"L2_220"	18890	24100	120	941	877	276	76	77	13	100	100	0	1449	1294	378	112	114	16	100	100	0	0.647	0.678	0.680	0.664	1.723	0.666	0.903	120	568	2202	1983	-0.628	865	1337	801	1182	0
4	1	14	"PFL0131"	"L2_226"	14890	24270	110	174	176	41	70	74	18	100	97	0	277	277	64	107	113	30	96	96	0	0.612	0.624	0.636	0.645	1.913	0.566	0.724	80	515	274	276	-0.709	104	170	106	170	0
4	2	14	"PFL0133"	"L2_23"	15100	24280	120	212	214	59	73	77	19	95	95	0	403	385	94	110	116	30	99	97	0	0.474	0.513	0.509	0.495	1.614	0.506	0.818	120	571	432	416	-1.076	139	293	141	275	0
4	3	14	"PFM0391"	"M35930_11"	15310	24270	130	274	268	77	72	72	13	100	100	0	675	655	162	106	107	15	100	100	0	0.355	0.357	0.363	0.343	1.439	0.339	0.833	120	618	771	745	-1.494	202	569	196	549	0
4	4	14	"PFM0393"	"M35930_13"	15490	24270	110	191	195	41	73	75	14	100	100	0	428	417	87	109	110	15	100	100	0	0.370	0.396	0.385	0.391	1.470	0.365	0.802	80	459	437	430	-1.435	118	319	122	308	0
4	5	14	"PFM0395"	"M35930_4"	15690	24270	120	649	624	164	75	78	17	100	100	0	1389	1295	383	113	114	16	100	100	0	0.450	0.464	0.465	0.471	1.421	0.443	0.924	120	500	1850	1731	-1.153	574	1276	549	1182	0
4	6	14	"PFM0398"	"M35930_8"	15880	24270	120	1349	1313	399	75	77	16	100	100	0	1091	1000	295	112	113	17	99	99	0	1.301	1.394	1.373	1.468	1.592	1.390	0.924	120	507	2253	2126	0.380	1274	979	1238	888	0
4	7	14	"PFM0400"	"M35935_1"	16070	24270	110	139	142	31	71	72	12	97	95	0	233	227	50	106	107	16	96	95	0	0.535	0.587	0.547	0.564	1.743	0.503	0.590	80	445	195	192	-0.901	68	127	71	121	0
4	8	14	"PFM0406"	"M364_1"	16250	24280	120	182	176	52	72	73	13	95	90	0	357	353	93	107	108	15	98	96	0	0.440	0.423	0.442	0.399	1.702	0.416	0.777	120	549	360	350	-1.184	110	250	104	246	0
4	9	14	"PFM0424"	"M36950_1"	16460	24280	130	407	386	113	74	76	17	100	99	0	612	583	147	109	114	39	100	100	0	0.662	0.658	0.651	0.636	1.464	0.659	0.886	120	591	836	786	-0.595	333	503	312	474	0
4	10	14	"PFM0426"	"M3696_3"	16640	24280	120	542	507	162	73	75	16	99	99	0	670	622	179	110	114	32	100	99	0	0.837	0.848	0.843	0.815	1.636	0.855	0.878	120	503	1029	946	-0.256	469	560	434	512	0
4	11	14	"PFM0431"	"M37116_3"	16830	24280	120	31466	28020	10607	76	79	17	100	100	0	22999	20166	6589	113	115	19	100	100	0	1.372	1.394	1.453	1.313	1.663	1.457	0.921	120	466	54276	47997	0.456	31390	22886	27944	20053	0
4	12	14	"PFM0433"	"M37145_2"	17020	24280	120	3031	2754	965	78	82	18	100	100	0	2663	2414	736	115	117	18	100	100	0	1.159	1.164	1.190	1.107	1.535	1.190	0.919	120	484	5501	4975	0.213	2953	2548	2676	2299	0
4	13	14	"PFM0435"	"M37197_1"	17200	24280	120	213	210	55	80	82	19	95	93	0	651	613	180	118	119	17	100	100	0	0.250	0.263	0.260	0.241	1.760	0.238	0.781	120	506	666	625	-2.003	133	533	130	495	0
4	14	14	"PFM0438"	"M37465_1"	17380	24270	90	105	103	20	79	80	16	61	34	0	145	142	25	118	119	17	59	34	0	0.963	1.000	0.959	1.109	2.894	0.828	0.139	52	357	53	48	-0.054	26	27	24	24	0
4	15	14	"PFM0452"	"M37794_2"	17580	24280	120	672	642	216	75	76	14	100	100	0	1393	1264	375	112	113	17	100	100	0	0.466	0.492	0.514	0.469	1.567	0.487	0.896	120	557	1878	1719	-1.101	597	1281	567	1152	0
4	16	14	"PFM0454"	"M37794_6"	17780	24280	130	121	119	28	75	86	92	3	0	0	193	196	38	111	121	102	26	0	0	0.561	0.518	0.521	0.463	2.479	0.730	0.669	120	577	128	129	-0.834	46	82	44	85	0
4	17	14	"PFM0457"	"M37914_2"	17970	24280	120	1306	1231	371	77	80	35	100	100	0	1377	1263	423	113	118	61	98	98	0	0.972	1.003	0.993	1.078	1.602	0.981	0.913	120	523	2493	2304	-0.041	1229	1264	1154	1150	0
4	18	14	"PFM0459"	"M38113_2"	18150	24280	120	4737	4253	1332	80	82	18	100	100	0	1547	1425	456	114	115	15	99	99	0	3.250	3.183	3.193	3.355	1.621	3.212	0.926	120	504	6090	5484	1.700	4657	1433	4173	1311	0
4	19	14	"PFM0461"	"M38127_1"	18330	24280	110	357	357	71	81	86	33	100	100	0	506	497	109	115	124	55	100	100	0	0.706	0.723	0.707	0.730	1.344	0.687	0.890	80	470	667	658	-0.503	276	391	276	382	0
4	20	14	"PFM0464"	"M38218_2"	18530	24280	120	14698	12808	4325	80	85	31	100	100	0	7575	6653	2664	115	123	53	98	96	0	1.960	1.947	1.918	2.321	2.084	1.906	0.923	120	529	22078	19266	0.970	14618	7460	12728	6538	0
4	21	14	"PFM0486"	"M38941_8"	18720	24290	130	853	791	221	76	78	15	100	100	0	611	582	132	111	113	18	100	100	0	1.554	1.518	1.529	1.482	1.459	1.560	0.897	120	551	1277	1186	0.636	777	500	715	471	0
4	22	14	"PFM0489"	"M39036_2"	18900	24280	110	210	207	43	74	74	12	100	100	0	211	211	42	108	110	16	97	93	0	1.320	1.291	1.243	1.334	1.539	1.190	0.698	80	508	239	236	0.401	136	103	133	103	0
4	1	15	"PFM0494"	"M39668_5"	14920	24460	120	547	513	157	69	71	14	100	100	0	550	522	163	106	110	24	100	97	0	1.077	1.067	1.037	1.120	1.611	1.047	0.887	120	622	922	860	0.106	478	444	444	416	0
4	2	15	"PFM0503"	"M40983_1"	15110	24460	120	148	148	35	72	74	13	96	91	0	214	204	44	108	109	15	95	94	0	0.717	0.792	0.767	0.814	2.162	0.749	0.631	120	488	182	172	-0.480	76	106	76	96	0
4	3	15	"PFM0505"	"M40983_3"	15290	24460	110	252	253	59	75	77	18	100	100	0	171	171	35	108	110	16	93	83	0	2.810	2.825	2.839	3.004	1.966	2.730	0.640	80	414	240	241	1.490	177	63	178	63	0
4	4	15	"PFM0508"	"M41041_1"	15480	24460	120	1220	1118	337	76	78	18	100	100	0	1377	1279	432	113	114	16	99	98	0	0.905	0.894	0.870	0.966	1.634	0.856	0.928	120	468	2408	2208	-0.144	1144	1264	1042	1166	0
4	5	15	"PFN0062"	"N128_62"	15660	24450	150	89	94	27	79	81	17	38	18	0	123	129	32	118	119	16	33	16	0	2.000	1.364	1.218	1.092	3.074	0.844	0.186	156	576	15	26	1.000	10	5	15	11	-50
4	6	15	"PFN0064"	"N128_64"	15850	24450	150	98	98	20	77	79	17	57	19	0	123	127	22	113	114	17	38	17	0	2.100	1.500	1.139	1.302	3.047	0.928	0.106	156	595	31	35	1.070	21	10	21	14	-50
4	7	15	"PFN0066"	"N128_68"	16060	24470	120	279	270	85	70	72	12	98	97	0	468	464	149	105	106	15	98	97	0	0.576	0.557	0.585	0.556	1.871	0.528	0.842	120	481	572	559	-0.796	209	363	200	359	0
4	8	15	"PFN0069"	"N128_71"	16240	24470	120	394	366	116	72	72	12	97	97	0	419	405	121	104	104	15	100	100	0	1.022	0.977	0.952	0.938	1.675	0.964	0.856	120	530	637	595	0.032	322	315	294	301	0
4	9	15	"PFN0071"	"N128_73"	16450	24470	120	173	175	49	74	75	13	95	93	0	212	208	43	109	110	15	97	94	0	0.961	1.020	1.019	0.984	1.668	1.023	0.734	120	516	202	200	-0.057	99	103	101	99	0
4	10	15	"PFN0074"	"N128_76"	16620	24470	120	218	216	58	74	75	13	99	96	0	372	365	97	110	112	19	100	100	0	0.550	0.557	0.575	0.556	1.513	0.539	0.826	120	444	406	397	-0.863	144	262	142	255	0
4	11	15	"PFN0092"	"N129_12"	16810	24460	150	87	104	56	77	80	17	41	24	0	123	149	72	112	114	20	40	25	0	0.909	0.730	0.728	0.723	2.430	0.624	0.671	156	600	21	64	-0.138	10	11	27	37	-50
4	12	15	"PFN0094"	"N129_14"	17010	24470	120	1513	1383	486	84	88	23	100	100	0	949	873	300	115	117	19	99	98	0	1.713	1.714	1.706	1.759	1.589	1.744	0.915	120	504	2263	2057	0.777	1429	834	1299	758	0
4	13	15	"PFN0096"	"N129_17"	17190	24470	110	155	151	40	87	88	20	80	72	0	183	182	41	119	119	17	87	77	0	1.063	1.016	1.023	0.893	2.684	0.873	0.429	80	462	132	127	0.087	68	64	64	63	0
4	14	15	"PFN0098"	"N129_22"	17380	24470	110	12198	11731	3418	85	198	928	100	100	0	3445	3275	1119	119	172	400	100	96	0	3.642	3.690	3.673	3.864	1.485	3.618	0.917	80	554	15439	14802	1.865	12113	3326	11646	3156	0
4	15	15	"PFN0100"	"N129_33"	17590	24480	120	1054	967	344	83	196	930	55	0	0	1294	1204	368	115	168	401	95	77	0	0.824	0.812	0.823	0.758	1.717	0.836	0.897	120	552	2150	1973	-0.280	971	1179	884	1089	0
4	16	15	"PFN0102"	"N129_38"	17770	24480	120	126	125	34	79	81	15	77	63	0	146	144	27	114	115	16	70	48	0	1.469	1.533	1.524	1.374	2.611	1.289	0.205	120	499	79	76	0.555	47	32	46	30	0
4	17	15	"PFN0119"	"N130_21"	17960	24480	120	185	182	42	78	79	14	98	94	0	253	252	53	113	115	16	99	99	0	0.764	0.748	0.739	0.739	1.603	0.749	0.716	120	515	247	243	-0.388	107	140	104	139	0
4	18	15	"PFN0121"	"N130_25"	18150	24480	120	361	351	107	79	80	17	97	97	0	370	356	90	112	114	16	100	99	0	1.093	1.115	1.149	1.071	1.718	1.153	0.846	120	514	540	516	0.128	282	258	272	244	0
4	19	15	"PFN0124"	"N130_29"	18340	24480	120	756	683	219	74	76	18	99	98	0	872	808	222	108	112	34	100	100	0	0.893	0.870	0.887	0.823	1.715	0.879	0.901	120	534	1446	1309	-0.164	682	764	609	700	0
4	20	15	"PFN0127"	"N130_35"	18530	24480	120	210	203	53	72	73	13	97	95	0	427	401	106	106	108	16	99	98	0	0.430	0.444	0.419	0.442	1.772	0.413	0.774	120	514	459	426	-1.218	138	321	131	295	0
4	21	15	"PFN0130"	"N130_4"	18720	24480	120	3269	3124	1341	72	74	14	100	100	0	4296	3908	1744	109	110	15	99	99	0	0.764	0.803	0.803	0.827	2.027	0.779	0.888	120	506	7384	6851	-0.389	3197	4187	3052	3799	0
4	22	15	"PFN0132"	"N130_41"	18900	24480	110	172	176	36	73	74	13	100	98	0	298	287	65	110	111	15	98	97	0	0.527	0.582	0.567	0.584	1.555	0.546	0.755	80	538	287	280	-0.925	99	188	103	177	0
4	1	16	"PFN0149"	"N131_17"	14910	24650	110	838	790	166	70	73	22	100	100	0	514	495	100	108	112	26	100	100	0	1.892	1.860	1.905	1.882	1.241	1.817	0.918	80	535	1174	1107	0.920	768	406	720	387	0
4	2	16	"PFN0153"	"N131_27"	15110	24660	120	868	781	290	74	77	23	99	97	0	1312	1205	372	110	114	26	100	99	0	0.661	0.646	0.643	0.599	1.633	0.657	0.929	120	496	1996	1802	-0.598	794	1202	707	1095	0
4	3	16	"PFN0155"	"N131_4"	15280	24640	150	85	133	544	76	78	17	30	10	0	123	134	145	111	113	16	40	15	0	0.750	2.478	0.667	0.698	3.837	3.354	0.954	156	584	21	80	-0.415	9	12	57	23	-50
4	4	16	"PFN0157"	"N131_5"	15470	24640	150	87	86	16	78	80	20	19	2	0	119	120	20	116	117	17	20	8	0	3.000	2.000	1.000	0.996	3.122	0.557	0.033	156	632	12	12	1.585	9	3	8	4	-50
4	5	16	"PFN0159"	"N131_52"	15670	24660	120	10209	9646	2912	81	83	20	100	100	0	4624	4329	1299	121	122	16	100	100	0	2.249	2.273	2.258	2.282	1.347	2.288	0.954	120	514	14631	13773	1.169	10128	4503	9565	4208	0
4	6	16	"PFN0164"	"N132_101"	15860	24660	120	2982	2742	819	76	78	16	100	100	0	2575	2339	578	112	114	17	100	100	0	1.180	1.197	1.206	1.162	1.299	1.228	0.951	120	500	5369	4893	0.239	2906	2463	2666	2227	0
4	7	16	"PFN0559"	"N143_59"	16040	24640	150	77	78	13	72	73	13	28	5	0	109	111	16	104	106	14	31	8	0	1.000	0.857	0.786	0.843	3.716	0.331	0.004	156	657	10	13	0.000	5	5	6	7	-50
4	8	16	"PFN0564"	"N143_71"	16250	24660	110	606	579	140	73	76	19	100	100	0	1094	1036	243	105	113	54	100	100	0	0.539	0.544	0.547	0.540	1.321	0.526	0.915	80	518	1522	1437	-0.892	533	989	506	931	0
4	9	16	"PFN0566"	"N143_9"	16450	24660	110	105	112	27	76	79	19	63	40	0	133	132	25	111	117	53	10	0	0	1.318	1.714	1.366	1.644	3.022	1.292	0.179	80	484	51	57	0.399	29	22	36	21	0
4	10	16	"PFN0576"	"N145_12"	16630	24660	120	2378	2196	798	76	78	14	100	100	0	2488	2324	956	112	113	15	100	99	0	0.969	0.958	0.919	1.073	1.831	0.917	0.935	120	534	4678	4332	-0.046	2302	2376	2120	2212	0
4	11	16	"PFN0578"	"N145_20"	16830	24660	120	5097	4638	1487	80	83	19	100	100	0	3471	3101	1084	112	114	17	100	99	0	1.494	1.525	1.494	1.633	1.691	1.501	0.934	120	513	8376	7547	0.579	5017	3359	4558	2989	0
4	12	16	"PFN0580"	"N145_23"	17010	24660	120	65535	60415	10911	93	217	1287	100	100	75	33188	29554	11520	116	121	25	100	100	0	1.979	2.049	1.793	2.286	1.737	1.971	0.847	120	498	98514	89760	0.985	65442	33072	60322	29438	0
4	13	16	"PFN0603"	"N147_10"	17200	24660	120	699	659	195	92	203	1219	0	0	0	360	354	106	118	124	29	95	91	0	2.508	2.403	2.426	2.578	1.683	59.340	0.039	120	556	849	803	1.327	607	242	567	236	0
4	14	16	"PFN0605"	"N147_13"	17390	24660	110	1149	1089	211	85	103	285	100	96	0	797	763	180	116	132	177	98	92	0	1.562	1.552	1.583	1.603	1.342	1.508	0.917	80	506	1745	1651	0.644	1064	681	1004	647	0
4	15	16	"PFN0610"	"N147_2"	17580	24660	110	958	887	251	81	83	20	100	100	0	747	717	198	116	119	34	100	100	0	1.390	1.341	1.333	1.360	1.280	1.311	0.935	80	476	1508	1407	0.475	877	631	806	601	0
4	16	16	"PFN0612"	"N147_24"	17770	24670	120	152	155	35	80	83	21	91	82	0	241	239	53	117	119	31	95	87	0	0.581	0.615	0.632	0.609	1.880	0.585	0.687	120	526	196	197	-0.784	72	124	75	122	0
4	17	16	"PFN0615"	"N147_4"	17950	24670	120	276	269	81	77	78	14	97	97	0	327	323	89	114	115	15	99	96	0	0.934	0.919	0.920	0.915	1.846	0.898	0.856	120	518	412	401	-0.098	199	213	192	209	0
4	18	16	"PFN0617"	"N148_1"	18160	24670	130	558	535	131	76	77	14	100	100	0	350	343	64	112	113	16	100	99	0	2.025	1.987	2.020	1.984	1.379	2.087	0.857	120	561	720	690	1.018	482	238	459	231	0
4	19	16	"PFN0640"	"N149_7"	18340	24670	120	180	178	56	74	75	15	94	89	0	185	182	50	110	112	18	81	77	0	1.413	1.444	1.262	1.523	2.371	1.336	0.588	120	484	181	176	0.499	106	75	104	72	0
4	20	16	"PFN0642"	"N150_10"	18530	24670	120	2630	2590	900	71	72	13	100	100	0	1123	1091	385	107	108	17	100	99	0	2.519	2.560	2.534	2.694	1.725	2.648	0.884	120	484	3575	3503	1.333	2559	1016	2519	984	0
4	21	16	"PFN0645"	"N150_15"	18710	24670	120	1450	1312	446	71	72	13	100	100	0	760	725	283	108	108	15	97	96	0	2.115	2.011	1.931	2.213	1.785	1.932	0.904	120	525	2031	1858	1.081	1379	652	1241	617	0
4	22	16	"PFN0647"	"N150_19"	18900	24670	110	347	333	77	73	74	13	100	100	0	638	611	150	111	114	25	100	100	0	0.520	0.520	0.535	0.520	1.372	0.479	0.858	80	524	801	760	-0.944	274	527	260	500	0
4	1	17	"PFN0649"	"N150_27"	14910	24850	120	6412	5776	2083	79	84	36	100	100	0	3573	3181	1106	117	121	34	100	100	0	1.832	1.859	1.928	1.871	1.581	1.885	0.944	120	614	9789	8761	0.874	6333	3456	5697	3064	0
4	2	17	"PFN0652"	"N150_32"	15100	24850	120	783	767	195	80	82	17	100	100	0	522	510	118	115	118	18	100	100	0	1.727	1.739	1.718	1.749	1.255	1.761	0.928	120	500	1110	1082	0.788	703	407	687	395	0
4	3	17	"PFN0668"	"N150_62"	15290	24850	120	152	156	41	75	77	14	97	90	0	269	271	64	111	113	17	100	96	0	0.487	0.506	0.493	0.493	1.719	0.484	0.725	120	548	235	241	-1.037	77	158	81	160	0
4	4	17	"PFN0670"	"N150_65"	15490	24850	100	142	142	31	77	79	15	95	88	0	151	151	29	115	117	18	77	48	0	1.806	1.806	1.636	1.673	2.006	1.688	0.359	80	426	101	101	0.852	65	36	65	36	0
4	5	17	"PFN0672"	"N150_68"	15670	24850	120	7782	7235	2425	81	85	24	100	100	0	4814	4466	1546	121	123	18	100	99	0	1.641	1.646	1.678	1.741	1.846	1.662	0.929	120	526	12394	11499	0.715	7701	4693	7154	4345	0
4	6	17	"PFN0674"	"N150_71"	15860	24850	110	1134	1074	218	75	77	13	100	100	0	1406	1348	271	114	116	18	100	100	0	0.820	0.810	0.805	0.810	1.215	0.776	0.928	80	471	2351	2233	-0.287	1059	1292	999	1234	0
4	7	17	"PFN0676"	"N150_75"	16060	24850	130	522	494	122	73	75	15	100	100	0	734	691	156	108	109	17	100	100	0	0.717	0.722	0.716	0.717	1.389	0.709	0.904	120	636	1075	1004	-0.479	449	626	421	583	0
4	8	17	"PFN0678"	"N150_78"	16240	24850	110	532	502	126	72	74	16	100	100	0	665	636	157	108	112	42	100	100	0	0.826	0.814	0.822	0.811	1.304	0.806	0.897	80	492	1017	958	-0.276	460	557	430	528	0
4	9	17	"PFN0783"	"N157_18"	16440	24860	120	282	265	78	74	77	15	98	94	0	348	339	78	112	116	29	100	97	0	0.881	0.841	0.825	0.781	1.616	0.862	0.836	120	573	444	418	-0.182	208	236	191	227	0
4	10	17	"PFN0789"	"N157_41"	16630	24860	120	436	419	111	79	82	18	100	99	0	1023	982	266	114	118	29	100	100	0	0.393	0.392	0.382	0.384	1.352	0.374	0.903	120	498	1266	1208	-1.348	357	909	340	868	0
4	11	17	"PFN0807"	"N159_20"	16820	24860	120	1732	1611	583	82	84	16	100	100	0	3870	3452	1104	118	120	18	100	100	0	0.440	0.459	0.466	0.432	1.573	0.458	0.928	120	522	5402	4863	-1.185	1650	3752	1529	3334	0
4	12	17	"PFN0836"	"N163_1"	17010	24860	120	2392	2163	757	83	86	21	100	100	0	1740	1541	473	116	118	20	100	100	0	1.422	1.460	1.480	1.393	1.600	1.499	0.925	120	498	3933	3505	0.508	2309	1624	2080	1425	0
4	13	17	"PFN0840"	"N164_1"	17190	24860	120	3361	3081	1174	78	81	19	100	100	0	5581	4956	1835	111	114	19	100	100	0	0.600	0.620	0.624	0.591	1.599	0.605	0.921	120	534	8753	7848	-0.737	3283	5470	3003	4845	0
4	14	17	"PFN0849"	"N165_2"	17390	24860	120	1013	946	313	76	78	21	100	99	0	2293	2066	633	111	114	23	100	100	0	0.429	0.445	0.448	0.433	1.548	0.438	0.928	120	562	3119	2825	-1.220	937	2182	870	1955	0
4	15	17	"PFN0935"	"N181_4"	17590	24860	120	104	104	21	79	81	25	49	12	0	168	167	32	116	121	33	69	30	0	0.481	0.490	0.584	0.551	2.951	0.666	0.294	120	538	77	76	-1.057	25	52	25	51	0
4	16	17	"PFN0929"	"N181_18"	17760	24860	110	1364	1305	344	79	81	18	100	100	0	2875	2715	646	120	122	31	100	100	0	0.466	0.472	0.477	0.467	1.252	0.463	0.904	80	447	4040	3821	-1.100	1285	2755	1226	2595	0
4	17	17	"PFN0946"	"N185_14"	17950	24850	110	6330	6012	1510	79	100	191	100	100	0	3127	2946	782	120	150	224	100	100	0	2.079	2.099	2.038	2.120	1.273	2.073	0.934	80	475	9258	8759	1.056	6251	3007	5933	2826	0
4	18	17	"PFN0382"	"N137_2"	18140	24860	120	5635	5163	1873	80	97	180	99	98	0	4973	4560	1388	117	141	211	100	100	0	1.144	1.144	1.167	1.072	1.598	1.176	0.924	120	536	10411	9526	0.194	5555	4856	5083	4443	0
4	19	17	"PFL0032"	"L1_63"	18340	24860	120	687	667	216	79	79	14	100	100	0	970	905	342	117	119	21	99	98	0	0.713	0.746	0.756	0.794	1.650	0.696	0.884	120	520	1461	1376	-0.488	608	853	588	788	0
4	20	17	"PFL0051"	"L1_92"	18530	24860	120	2328	2056	653	72	74	14	100	100	0	2016	1802	649	110	112	22	96	96	0	1.184	1.173	1.173	1.241	1.751	1.140	0.897	120	467	4162	3676	0.243	2256	1906	1984	1692	0
4	21	17	"PFL0093"	"L2_163"	18720	24860	110	151	150	35	71	72	12	96	92	0	194	198	48	109	109	15	96	92	0	0.941	0.888	0.917	0.871	1.767	0.756	0.616	80	457	165	168	-0.087	80	85	79	89	0
4	22	17	"PFL0100"	"L2_176"	18900	24860	120	8709	7452	2889	73	74	12	100	100	0	5909	5264	2033	110	112	24	98	98	0	1.489	1.432	1.423	1.456	1.988	1.453	0.912	120	628	14435	12533	0.575	8636	5799	7379	5154	0
4	1	18	"PFL0105"	"L2_187"	14900	25040	120	45891	39990	16879	89	97	56	100	100	0	34479	30110	11642	131	135	48	100	100	0	1.333	1.331	1.356	1.243	1.662	1.361	0.949	120	589	80150	69880	0.415	45802	34348	39901	29979	0
4	2	18	"PFL0107"	"L2_190"	15110	25040	120	456	420	138	85	88	20	99	96	0	795	758	208	124	127	21	100	100	0	0.553	0.528	0.540	0.498	1.550	0.535	0.892	120	476	1042	969	-0.855	371	671	335	634	0
4	3	18	"PFL0118"	"L2_202"	15300	25040	120	569	550	176	82	83	15	100	100	0	787	755	195	118	120	18	100	99	0	0.728	0.735	0.752	0.712	1.515	0.749	0.905	120	508	1156	1105	-0.458	487	669	468	637	0
4	4	18	"PFL0126"	"L2_215"	15480	25040	120	1489	1363	436	82	84	17	100	100	0	1843	1643	533	119	121	19	100	100	0	0.816	0.841	0.834	0.868	1.441	0.826	0.939	120	503	3131	2805	-0.293	1407	1724	1281	1524	0
4	5	18	"PFJ0334"	"J326_1"	15670	25040	120	29335	25888	7104	82	86	24	100	100	0	16147	14226	3653	119	122	19	100	100	0	1.825	1.829	1.862	1.822	1.285	1.856	0.953	120	415	45281	39913	0.868	29253	16028	25806	14107	0
4	6	18	"PFJ0360"	"J352_5"	15850	25040	120	2262	1986	782	78	81	22	100	99	0	2381	2117	788	116	118	19	100	100	0	0.964	0.954	0.965	0.951	1.811	0.959	0.928	120	472	4449	3909	-0.053	2184	2265	1908	2001	0
4	7	18	"PFJ0381"	"J38_18"	16050	25040	110	217	233	58	74	76	15	100	100	0	235	236	57	112	113	17	100	96	0	1.163	1.282	1.276	1.352	1.529	1.218	0.726	80	447	266	283	0.217	143	123	159	124	0
4	8	18	"PFJ0399"	"J43_10"	16230	25040	110	293	287	48	71	72	12	100	100	0	461	449	59	109	110	19	100	100	0	0.631	0.635	0.628	0.630	1.287	0.606	0.889	80	526	574	556	-0.665	222	352	216	340	0
4	9	18	"PFJ0409"	"J43_23"	16420	25040	110	564	549	115	74	77	17	100	100	0	1380	1289	296	114	121	59	100	100	0	0.387	0.404	0.405	0.407	1.312	0.390	0.911	80	446	1756	1650	-1.369	490	1266	475	1175	0
4	10	18	"PFJ0430"	"J478_10"	16620	25040	120	10432	9647	2836	81	84	21	100	100	0	6693	6080	2098	118	128	61	100	98	0	1.574	1.604	1.567	1.783	1.771	1.587	0.930	120	499	16926	15528	0.655	10351	6575	9566	5962	0
4	11	18	"PFJ0226"	"J227_1"	16810	25040	110	184	181	40	80	82	17	100	95	0	169	171	37	119	121	19	83	66	0	2.080	1.942	1.817	2.035	1.954	1.685	0.435	80	485	154	153	1.057	104	50	101	52	0
4	12	18	"PFJ0237"	"J232_2"	17010	25050	120	156	154	41	76	78	16	90	85	0	373	369	104	116	116	18	98	97	0	0.311	0.308	0.321	0.300	2.061	0.294	0.722	120	526	337	331	-1.684	80	257	78	253	0
4	13	18	"PFJ0256"	"J245_7"	17180	25050	100	236	231	71	74	76	15	96	93	0	287	287	71	111	113	18	98	98	0	0.920	0.892	0.854	0.840	2.010	0.912	0.732	80	386	338	333	-0.120	162	176	157	176	0
4	14	18	"PFJ0284"	"J269_5"	17380	25050	120	2133	2033	767	76	79	23	98	98	0	1859	1732	538	114	118	22	100	100	0	1.179	1.210	1.232	1.087	1.812	1.247	0.928	120	518	3802	3575	0.237	2057	1745	1957	1618	0
4	15	18	"PFJ0315"	"J2975_2"	17570	25050	120	2172	2083	780	82	85	24	100	99	0	1551	1434	465	125	127	23	100	100	0	1.466	1.529	1.580	1.470	1.701	1.568	0.912	120	501	3516	3310	0.552	2090	1426	2001	1309	0
4	16	18	"PFJ0365"	"J378_1"	17760	25050	120	1204	1114	312	80	83	21	100	100	0	3101	2796	760	124	126	29	100	100	0	0.378	0.387	0.398	0.391	1.519	0.379	0.936	120	531	4101	3706	-1.405	1124	2977	1034	2672	0
4	17	18	"PFK0117"	"Km799_7"	17960	25050	120	112	114	27	78	93	173	0	0	0	165	166	31	119	139	198	0	0	0	0.739	0.766	0.892	0.852	2.595	0.686	0.245	120	552	80	83	-0.436	34	46	36	47	0
4	18	18	"PFK0142"	"Kn10286_1"	18140	25050	120	2259	2068	748	79	80	15	100	100	0	1679	1525	529	119	120	17	99	99	0	1.397	1.415	1.421	1.446	1.842	1.422	0.912	120	490	3740	3395	0.483	2180	1560	1989	1406	0
4	19	18	"PFK0175"	"Kn1239_1"	18320	25050	110	96	96	17	79	80	16	51	17	0	203	205	32	120	121	23	95	90	0	0.205	0.200	0.247	0.230	2.901	0.145	0.097	80	447	100	102	-2.288	17	83	17	85	0
4	20	18	"PFK0203"	"Kn1453_6"	18520	25030	150	80	79	14	75	78	16	17	3	0	110	112	16	116	117	21	6	0	0	-0.833	-1.000	0.814	0.755	3.516	0.090	0.006	156	641	-1	0	Error	5	-6	4	-4	-50
4	21	18	"PFK0250"	"Kn2004_3"	18710	25060	120	341	330	112	74	75	14	99	95	0	434	416	112	115	115	16	98	96	0	0.837	0.850	0.894	0.860	2.100	0.863	0.855	120	527	586	557	-0.257	267	319	256	301	0
4	22	18	"PFK0277"	"Kn2223_1"	18890	25040	90	96	104	23	74	75	14	65	46	0	120	122	25	112	113	16	36	23	0	2.750	3.000	1.828	1.521	3.372	1.232	0.129	52	367	30	40	1.459	22	8	30	10	0
4	1	19	"PFK0478"	"Kn610_1"	14910	25230	120	1224	1165	483	79	80	15	100	99	0	913	887	286	123	125	18	100	100	0	1.449	1.421	1.495	1.351	1.593	1.491	0.909	120	546	1935	1850	0.535	1145	790	1086	764	0
4	2	19	"PFK0517"	"Kn8027_1"	15090	25210	150	92	93	18	76	79	18	47	14	0	141	142	25	121	122	19	50	22	0	0.800	0.810	0.800	0.810	2.812	0.492	0.152	156	628	36	38	-0.322	16	20	17	21	-50
4	3	19	"PFK0524"	"Kn836_1"	15270	25230	110	340	342	83	81	82	17	100	98	0	465	460	104	124	127	26	98	98	0	0.760	0.777	0.782	0.791	1.632	0.731	0.851	80	459	600	597	-0.397	259	341	261	336	0
4	4	19	"PFK0554"	"Kn962_1"	15480	25240	120	124	123	27	80	82	17	82	63	0	245	244	51	123	127	26	97	90	0	0.361	0.355	0.379	0.348	2.249	0.310	0.379	120	512	166	164	-1.471	44	122	43	121	0
4	5	19	"PFK0701"	"Ks15_2"	15660	25210	150	91	93	21	74	77	17	49	21	0	119	122	21	115	117	18	29	8	0	4.250	2.714	1.333	1.220	3.220	0.998	0.058	156	520	21	26	2.087	17	4	19	7	-50
4	6	19	"PFK0743"	"Ks196_1"	15850	25210	150	81	82	14	73	75	15	30	6	0	122	122	19	114	116	17	30	7	0	1.000	1.125	0.727	0.675	3.596	0.293	0.018	156	535	16	17	0.000	8	8	9	8	-50
4	7	19	"PFK1214"	"Ks82_7"	16040	25220	150	90	91	16	72	74	14	57	26	0	132	133	22	114	118	22	39	11	0	1.000	1.000	0.831	0.918	3.126	0.357	0.073	156	665	36	38	0.000	18	18	19	19	-50
4	8	19	"PFK1273"	"Ks97_17"	16240	25240	110	142	142	33	72	75	16	96	86	0	232	231	51	116	126	40	96	75	0	0.603	0.609	0.596	0.579	1.722	0.577	0.653	80	458	186	185	-0.729	70	116	70	115	0
4	9	19	"PFK0237"	"Kn1802_2"	16420	25220	150	89	91	23	78	93	95	1	0	0	125	130	40	126	185	334	0	0	0	-11.000	3.250	0.893	0.995	3.737	0.274	0.911	156	676	10	17	Error	11	-1	13	4	-50
4	10	19	"PFK0352"	"Kn3360_1"	16620	25220	150	105	106	26	77	79	18	62	37	0	140	140	28	128	137	58	7	0	0	2.333	2.417	1.350	1.370	3.089	0.318	0.130	156	655	40	41	1.222	28	12	29	12	-50
4	11	19	"PFK0401"	"Kn4252_4"	16800	25240	100	137	139	27	75	76	15	97	88	0	141	142	25	120	125	38	20	2	0	2.952	2.909	3.040	2.720	2.709	0.473	0.092	80	427	83	86	1.562	62	21	64	22	0
4	12	19	"PFK0571"	"Ks101_8"	16990	25230	110	580	566	141	75	76	15	100	100	0	562	544	127	118	121	29	100	98	0	1.137	1.153	1.156	1.174	1.414	1.102	0.886	80	476	949	917	0.186	505	444	491	426	0
4	13	19	"PFBL B0018"	"oPFBLOB0018"	17180	25230	120	5155	4659	1623	76	80	20	100	100	0	1624	1511	511	121	124	30	100	99	0	3.379	3.297	3.298	3.355	1.622	3.346	0.913	120	547	6582	5973	1.757	5079	1503	4583	1390	0
4	14	19	"PFM60469"	"oPFM60469"	17380	25230	130	57935	50302	16522	82	86	21	100	100	26	42598	37566	14560	124	128	26	100	99	0	1.362	1.341	1.318	1.564	2.111	1.309	0.916	120	563	100327	87662	0.446	57853	42474	50220	37442	0
4	15	19	"PFB0683"	"oPFB0683"	17570	25240	130	510	632	335	86	88	19	98	96	0	520	632	300	128	131	23	100	100	0	1.082	1.083	1.099	1.015	1.684	1.102	0.904	120	523	816	1050	0.113	424	392	546	504	0
4	16	19	"PFG0004"	"oPFG0004"	17760	25240	120	718	710	228	85	87	26	100	99	0	952	886	257	124	126	18	100	100	0	0.764	0.820	0.833	0.799	1.491	0.815	0.899	120	475	1461	1387	-0.387	633	828	625	762	0
4	17	19	"PFC0763"	"oPFC0763"	17960	25240	100	120	121	27	82	85	28	63	22	0	140	137	25	119	119	16	55	28	0	1.810	2.167	1.250	1.586	3.292	1.632	0.167	80	386	59	57	0.856	38	21	39	18	0
4	18	19	"PFL0014"	"oPFL0014"	18150	25240	120	1713	1622	623	80	82	16	100	99	0	2662	2433	790	118	119	17	100	100	0	0.642	0.666	0.669	0.625	1.901	0.670	0.897	120	473	4177	3857	-0.640	1633	2544	1542	2315	0
4	19	19	"PFM60471"	"oPFM60471"	18330	25240	120	58713	53547	11817	83	86	19	100	100	0	31678	29075	5719	118	120	21	100	100	0	1.858	1.846	1.888	1.835	1.275	1.893	0.924	120	473	90190	82421	0.894	58630	31560	53464	28957	0
4	20	19	"PFL0019"	"oPFL0019"	18520	25240	120	3079	2814	1074	80	87	47	100	100	0	2829	2441	971	117	124	63	97	96	0	1.106	1.176	1.173	1.231	1.964	1.164	0.893	120	503	5711	5058	0.145	2999	2712	2734	2324	0
4	21	19	"PFG0007"	"oPFG0007"	18710	25240	120	3039	2783	928	80	82	17	100	100	0	1228	1096	434	117	120	18	97	95	0	2.663	2.761	2.674	3.069	1.926	2.747	0.878	120	452	4070	3682	1.413	2959	1111	2703	979	0
4	22	19	"PFI17638"	"oPFI17638"	18900	25240	120	24961	22439	7427	80	83	19	100	100	0	12393	11048	4363	116	118	20	99	98	0	2.027	2.045	2.010	2.216	1.915	2.044	0.910	120	610	37158	33291	1.019	24881	12277	22359	10932	0
4	1	20	"PFBL B0024"	"oPFBLOB0024"	14910	25420	120	2228	2039	815	72	74	13	100	100	0	1667	1554	518	113	114	17	100	100	0	1.387	1.365	1.397	1.282	1.508	1.413	0.936	120	593	3710	3408	0.472	2156	1554	1967	1441	0
4	2	20	"PFBL B0025"	"oPFBLOB0025"	15100	25420	110	196	194	56	71	93	213	7	0	0	449	428	117	111	140	331	53	0	0	0.370	0.388	0.394	0.376	1.602	0.369	0.792	80	463	463	440	-1.435	125	338	123	317	0
4	3	20	"PFN0253"	"oPFN0253"	15290	25420	120	337	324	104	73	76	15	98	98	0	426	416	114	116	120	27	99	97	0	0.852	0.837	0.843	0.819	1.688	0.842	0.876	120	535	574	551	-0.232	264	310	251	300	0
4	4	20	"PFL0021"	"oPFL0021"	15480	25420	120	2442	2327	820	72	74	14	100	100	0	2296	2204	769	118	121	21	100	99	0	1.088	1.081	1.092	1.114	1.822	1.082	0.916	120	477	4548	4341	0.122	2370	2178	2255	2086	0
4	5	20	"PFF72416"	"oPFF72416"	15670	25420	120	90	92	19	70	71	12	71	43	0	154	158	26	114	115	17	83	56	0	0.500	0.500	0.600	0.555	2.872	0.346	0.141	120	474	60	66	-1.000	20	40	22	44	0
4	6	20	"PFI17640"	"oPFI17640"	15840	25420	120	316	301	96	71	72	13	99	98	0	413	397	120	114	116	18	97	95	0	0.819	0.813	0.830	0.830	1.764	0.799	0.840	120	463	544	513	-0.287	245	299	230	283	0
4	7	20	"PFK12891"	"oPFK12891"	16040	25420	120	2893	2668	1007	74	75	15	100	100	0	994	929	379	120	126	28	96	93	0	3.225	3.206	3.253	3.657	1.800	3.208	0.911	120	461	3693	3403	1.689	2819	874	2594	809	0
4	8	20	"PFJ12782"	"oPFJ12782"	16240	25430	120	26957	25492	11274	80	87	37	100	100	0	65535	58401	14747	138	171	129	100	100	69	0.411	0.436	0.447	0.364	2.019	0.449	0.837	120	490	92274	83675	-1.283	26877	65397	25412	58263	0
4	9	20	"PFL0025"	"oPFL0025"	16430	25430	130	814	851	248	81	101	105	100	99	0	2763	2999	1031	154	221	368	100	99	0	0.281	0.271	0.285	0.275	1.291	0.259	0.926	120	538	3342	3615	-1.832	733	2609	770	2845	0
4	10	20	"PFF72418"	"oPFF72418"	16620	25430	120	2167	1851	759	77	78	14	100	98	0	5804	5164	1881	138	144	35	100	100	0	0.369	0.353	0.365	0.321	1.749	0.351	0.929	120	482	7756	6800	-1.439	2090	5666	1774	5026	0
4	11	20	"PFC0772"	"oPFC0772"	16810	25430	120	343	324	114	75	77	15	99	96	0	1286	1153	363	128	131	36	100	99	0	0.231	0.243	0.237	0.227	1.582	0.244	0.890	120	533	1426	1274	-2.111	268	1158	249	1025	0
4	12	20	"PFA32028"	"oPFA32028"	17000	25430	120	87	89	19	77	78	15	39	16	0	189	193	36	127	130	28	85	55	0	0.161	0.182	0.296	0.255	2.917	0.178	0.109	120	502	72	78	-2.632	10	62	12	66	0
4	13	20	"PFI17641"	"oPFI17641"	17190	25430	120	2661	2340	893	75	78	17	100	100	0	6205	5622	1896	124	126	23	100	100	0	0.425	0.412	0.418	0.397	1.739	0.410	0.929	120	459	8667	7763	-1.234	2586	6081	2265	5498	0
4	14	20	"PFL0027"	"oPFL0027"	17370	25430	120	1277	1149	392	74	76	17	100	100	0	946	884	266	118	120	17	99	99	0	1.453	1.403	1.441	1.360	1.612	1.438	0.904	120	526	2031	1841	0.539	1203	828	1075	766	0
4	15	20	"PFK12903"	"oPFK12903"	17580	25400	110	122	124	31	75	76	14	87	78	0	159	159	38	115	117	18	75	57	0	1.068	1.114	1.017	1.093	2.460	0.939	0.423	80	468	91	93	0.095	47	44	49	44	0
4	16	20	"PFI17664"	"oPFI17664"	17770	25400	120	1405	1339	473	78	78	16	100	100	0	852	806	317	115	117	18	97	95	0	1.801	1.825	1.804	2.128	2.032	1.779	0.898	120	484	2064	1952	0.848	1327	737	1261	691	0
4	17	20	"PFH0013"	"oPFH0013"	17950	25400	120	4124	3675	1257	77	79	15	100	100	0	1498	1383	561	116	118	18	96	93	0	2.928	2.840	2.725	3.265	1.968	2.766	0.911	120	509	5429	4865	1.550	4047	1382	3598	1267	0
4	18	20	"PFD66991"	"oPFD66991"	18140	25400	110	357	345	91	76	80	20	100	100	0	350	335	83	116	119	26	100	97	0	1.201	1.228	1.244	1.264	1.484	1.195	0.840	80	439	515	488	0.264	281	234	269	219	0
4	19	20	"PFM60502"	"oPFM60502"	18330	25410	120	2740	2524	962	77	80	20	100	99	0	2055	1829	628	112	116	25	100	100	0	1.371	1.425	1.433	1.361	1.757	1.450	0.919	120	512	4606	4164	0.455	2663	1943	2447	1717	0
4	20	20	"PFI17667"	"oPFI17667"	18520	25410	110	618	556	171	76	93	89	97	91	0	1036	929	295	112	144	168	98	95	0	0.587	0.588	0.582	0.578	1.602	0.583	0.876	80	456	1466	1297	-0.770	542	924	480	817	0
4	21	20	"PFF72456"	"oPFF72456"	18720	25410	120	1068	963	289	76	92	88	100	98	0	851	772	251	112	142	159	93	90	0	1.342	1.344	1.302	1.454	1.889	1.314	0.868	120	514	1731	1547	0.425	992	739	887	660	0
4	22	20	"PFI17668"	"oPFI17668"	18900	25410	110	417	407	121	74	81	41	100	95	0	617	563	177	113	124	72	96	95	0	0.681	0.740	0.743	0.784	1.978	0.674	0.850	80	478	847	783	-0.555	343	504	333	450	0
4	1	21	"PFJ12799"	"oPFJ12799"	14900	25590	110	119	120	31	66	68	13	90	77	0	148	145	38	105	106	14	77	60	0	1.233	1.350	1.163	1.307	2.774	1.104	0.390	80	506	96	94	0.302	53	43	54	40	0
4	2	21	"PFF72457"	"oPFF72457"	15090	25590	110	3083	2717	897	71	155	474	96	93	0	6599	5969	1718	107	307	1070	100	98	0	0.464	0.451	0.464	0.431	1.481	0.453	0.925	80	503	9504	8508	-1.108	3012	6492	2646	5862	0
4	3	21	"PFF72459"	"oPFF72459"	15300	25590	110	200	205	61	68	149	476	0	0	0	370	373	97	108	291	1046	0	0	0	0.504	0.517	0.511	0.478	1.744	0.506	0.788	80	458	394	402	-0.989	132	262	137	265	0
4	4	21	"PFM60506"	"oPFM60506"	15470	25590	110	884	841	179	67	68	11	100	100	0	1492	1415	308	108	109	15	100	100	0	0.590	0.592	0.592	0.588	1.271	0.566	0.927	80	462	2201	2081	-0.760	817	1384	774	1307	0
4	5	21	"PFL0067"	"oPFL0067"	15670	25590	110	259	246	60	70	71	12	100	100	0	698	657	146	107	109	18	100	100	0	0.320	0.320	0.321	0.306	1.488	0.302	0.858	80	484	780	726	-1.645	189	591	176	550	0
4	6	21	"PFI17670"	"oPFI17670"	15870	25590	120	1734	1620	540	71	72	12	100	100	0	1488	1333	493	109	111	19	97	95	0	1.206	1.266	1.279	1.432	1.935	1.240	0.916	120	490	3042	2773	0.270	1663	1379	1549	1224	0
4	7	21	"PFI17672"	"oPFI17672"	16060	25590	140	238	236	110	74	76	14	90	85	0	424	437	518	113	117	24	88	83	0	0.527	0.500	0.559	0.573	1.924	0.216	0.586	156	550	475	486	-0.923	164	311	162	324	0
4	8	21	"PFL0068"	"oPFL0068"	16240	25590	110	1423	1295	384	74	78	22	100	100	0	780	746	226	117	129	54	100	100	0	2.035	1.941	1.921	1.995	1.284	1.843	0.902	80	402	2012	1850	1.025	1349	663	1221	629	0
4	9	21	"PFL0070"	"oPFL0070"	16420	25600	110	924	902	297	74	79	23	100	100	0	1322	1286	421	122	135	54	100	100	0	0.708	0.711	0.696	0.715	1.294	0.707	0.906	80	434	2050	1992	-0.497	850	1200	828	1164	0
4	10	21	"PFF72463"	"oPFF72463"	16610	25600	120	2013	1849	697	74	80	44	100	100	0	1275	1172	406	119	125	39	98	98	0	1.677	1.686	1.672	1.634	1.625	1.699	0.900	120	567	3095	2828	0.746	1939	1156	1775	1053	0
4	11	21	"PFD66995"	"oPFD66995"	16830	25600	80	150	141	40	73	75	15	90	75	0	155	150	35	116	117	19	65	50	0	1.974	2.000	1.604	1.758	2.285	1.690	0.319	52	300	116	102	0.981	77	39	68	34	0
4	12	21	"PFL0074"	"oPFL0074"	17010	25600	120	4255	3885	1504	74	76	15	100	100	0	3316	3113	1217	117	120	20	99	98	0	1.307	1.272	1.292	1.427	2.386	1.280	0.912	120	504	7380	6807	0.386	4181	3199	3811	2996	0
4	13	21	"PFJ12802"	"oPFJ12802"	17200	25600	120	6636	6061	1919	78	79	15	100	100	0	1410	1299	451	120	123	18	100	99	0	5.084	5.075	5.065	5.539	1.676	5.120	0.913	120	464	7848	7162	2.346	6558	1290	5983	1179	0
4	14	21	"PFBL B0125"	"oPFBLOB0125"	17370	25600	110	392	388	81	75	76	15	100	100	0	626	598	118	119	121	17	100	100	0	0.625	0.653	0.638	0.650	1.301	0.628	0.879	80	442	824	792	-0.678	317	507	313	479	0
4	15	21	"PFN0269"	"oPFN0269"	17570	25600	110	2631	2509	700	74	77	24	100	100	0	6808	6497	2108	115	133	182	100	100	0	0.382	0.382	0.373	0.391	1.290	0.354	0.928	80	514	9250	8817	-1.388	2557	6693	2435	6382	0
4	16	21	"PFD66996"	"oPFD66996"	17750	25610	120	689	623	219	72	74	22	95	95	0	852	808	251	113	129	177	96	89	0	0.835	0.793	0.818	0.699	2.190	0.770	0.843	120	544	1356	1246	-0.260	617	739	551	695	0
4	17	21	"PFF72496"	"oPFF72496"	17930	25600	110	522	509	93	72	75	17	100	100	0	578	568	125	112	117	36	100	100	0	0.966	0.958	0.956	0.974	1.248	0.914	0.918	80	508	916	893	-0.050	450	466	437	456	0
4	18	21	"PFH0035"	"oPFH0035"	18150	25610	120	193	193	56	74	76	19	95	91	0	558	515	161	113	119	36	97	95	0	0.267	0.296	0.289	0.282	1.780	0.291	0.824	120	586	564	521	-1.903	119	445	119	402	0
4	19	21	"PFL0139"	"oPFL0139"	18330	25610	120	567	502	178	71	72	12	96	95	0	922	874	274	109	111	15	99	98	0	0.610	0.563	0.572	0.534	2.436	0.565	0.862	120	480	1309	1196	-0.713	496	813	431	765	0
4	20	21	"PFBL B0173"	"oPFBLOB0173"	18520	25610	120	143	136	36	71	74	35	80	51	0	307	293	85	108	117	81	89	57	0	0.362	0.351	0.342	0.336	1.838	0.315	0.665	120	530	271	250	-1.467	72	199	65	185	0
4	21	21	"PFI17720"	"oPFI17720"	18720	25610	120	114	117	31	70	74	33	65	24	0	156	151	36	109	110	25	65	45	0	0.936	1.119	1.037	1.090	2.681	1.091	0.333	120	490	91	89	-0.095	44	47	47	42	0
4	22	21	"PFG0054"	"oPFG0054"	18900	25610	120	4831	4209	1619	72	75	33	99	99	0	3168	2858	979	111	114	44	100	99	0	1.557	1.506	1.528	1.404	2.097	1.575	0.899	120	580	7816	6884	0.639	4759	3057	4137	2747	0
4	1	22	"PFN0287"	"oPFN0287"	14900	25780	110	200	199	44	64	66	13	98	96	0	327	319	64	102	103	14	100	100	0	0.604	0.622	0.603	0.603	1.504	0.595	0.812	80	566	361	352	-0.726	136	225	135	217	0
4	2	22	"PFL0140"	"oPFL0140"	15090	25780	120	2899	2722	1028	67	82	175	99	98	0	1087	1002	402	105	156	534	84	42	0	2.884	2.960	2.971	3.420	1.848	2.918	0.927	120	620	3814	3552	1.528	2832	982	2655	897	0
4	3	22	"PFL0142"	"oPFL0142"	15280	25780	120	564	534	157	66	67	11	100	100	0	668	625	203	106	107	14	98	95	0	0.886	0.902	0.902	0.965	1.685	0.871	0.905	120	617	1060	987	-0.174	498	562	468	519	0
4	4	22	"PFL0144"	"oPFL0144"	15480	25790	120	620	563	200	65	66	11	97	96	0	438	418	126	105	106	14	100	100	0	1.667	1.591	1.609	1.502	2.012	1.629	0.883	120	629	888	811	0.737	555	333	498	313	0
4	5	22	"PFJ12815"	"oPFJ12815"	15670	25790	120	2289	2084	726	68	68	12	100	100	0	1225	1132	339	104	105	17	100	100	0	1.981	1.961	2.024	1.878	1.657	2.050	0.897	120	598	3342	3044	0.986	2221	1121	2016	1028	0
4	6	22	"PFI17725"	"oPFI17725"	15850	25790	120	4187	3781	1305	68	69	11	100	100	0	6040	5679	1551	104	105	14	100	100	0	0.694	0.666	0.696	0.628	1.622	0.672	0.894	120	594	10055	9288	-0.527	4119	5936	3713	5575	0
4	7	22	"PFL0149"	"oPFL0149"	16050	25790	120	120	125	31	69	70	13	89	81	0	178	176	40	104	106	14	91	87	0	0.689	0.778	0.785	0.741	2.280	0.731	0.485	120	592	125	128	-0.537	51	74	56	72	0
4	8	22	"PFG0057"	"oPFG0057"	16240	25790	120	218	210	53	70	73	19	97	95	0	323	310	74	109	112	36	98	95	0	0.692	0.697	0.715	0.699	1.719	0.679	0.811	120	598	362	341	-0.532	148	214	140	201	0
4	9	22	"PFF72505"	"oPFF72505"	16420	25790	120	303	293	83	69	71	13	100	100	0	364	339	88	109	111	21	98	97	0	0.918	0.974	0.977	1.005	1.656	0.955	0.869	120	590	489	454	-0.124	234	255	224	230	0
4	10	22	"PFM60543"	"oPFM60543"	16600	25790	110	1132	1021	326	70	94	150	97	95	0	868	842	276	107	132	149	98	91	0	1.396	1.294	1.314	1.301	1.589	1.235	0.902	80	493	1823	1686	0.481	1062	761	951	735	0
4	11	22	"PFBL B0178"	"oPFBLOB0178"	16790	25790	120	17575	15467	4938	70	90	130	100	100	0	5513	4985	1939	107	126	130	95	95	0	3.238	3.156	3.095	3.499	1.846	3.139	0.929	120	660	22911	20275	1.695	17505	5406	15397	4878	0
4	12	22	"PFG0058"	"oPFG0058"	16980	25790	110	436	459	139	72	76	25	100	100	0	296	288	77	107	111	26	97	95	0	1.926	2.138	2.133	2.295	1.817	2.072	0.839	80	510	553	568	0.946	364	189	387	181	0
4	13	22	"PFBL B0180"	"oPFBLOB0180"	17170	25800	120	269	264	76	75	77	23	98	94	0	287	283	59	113	116	25	99	96	0	1.115	1.112	1.093	1.071	1.736	1.147	0.797	120	631	368	359	0.157	194	174	189	170	0
4	14	22	"PFBL B0182"	"oPFBLOB0182"	17370	25800	120	617	588	204	75	76	14	100	99	0	925	851	291	115	116	16	100	99	0	0.669	0.697	0.712	0.702	1.774	0.683	0.874	120	612	1352	1249	-0.580	542	810	513	736	0
4	15	22	"PFBL B0184"	"oPFBLOB0184"	17550	25800	120	681	642	203	72	74	20	100	98	0	590	568	158	112	122	153	95	80	0	1.274	1.250	1.280	1.221	1.647	1.266	0.895	120	613	1087	1026	0.349	609	478	570	456	0
4	16	22	"PFI17729"	"oPFI17729"	17750	25800	120	152	152	36	70	71	12	98	93	0	150	151	30	109	110	15	79	64	0	2.000	1.952	2.277	2.094	2.447	1.970	0.400	120	594	123	124	1.000	82	41	82	42	0
4	17	22	"PFH0036"	"oPFH0036"	17940	25800	120	2036	1900	593	70	71	15	100	100	0	2655	2414	809	108	111	30	100	98	0	0.772	0.794	0.787	0.840	1.769	0.757	0.899	120	598	4513	4136	-0.374	1966	2547	1830	2306	0
4	18	22	"PFA32038"	"oPFA32038"	18120	25800	120	10801	9792	3060	73	74	14	100	100	0	4861	4457	1627	110	111	15	99	98	0	2.258	2.236	2.172	2.329	1.608	2.220	0.905	120	581	15479	14066	1.175	10728	4751	9719	4347	0
4	19	22	"EMPTY"	"EMPTY"	18330	25800	150	74	74	12	71	72	13	20	4	0	109	111	15	111	111	15	15	4	0	-1.500	100000.000	1.000	0.915	3.266	0.357	0.008	156	778	1	3	Error	3	-2	3	0	-75
4	20	22	"EMPTY"	"EMPTY"	18520	25800	150	71	72	12	70	71	15	13	2	0	113	115	15	111	114	34	2	0	0	0.500	0.500	0.900	0.731	3.172	110.559	0.000	156	736	3	6	-1.000	1	2	2	4	-75
4	21	22	"EMPTY"	"EMPTY"	18710	25800	150	68	68	12	66	68	15	8	2	0	106	108	14	107	110	34	1	0	0	-2.000	2.000	0.706	0.653	3.039	0.229	0.016	156	729	1	3	Error	2	-1	2	1	-75
4	22	22	"EMPTY"	"EMPTY"	18900	25800	150	66	67	11	65	66	11	16	4	0	102	102	14	103	104	15	13	1	0	-1.000	-2.000	0.621	0.657	3.398	9.221	0.003	156	919	0	1	Error	1	-1	2	-1	-75
5	1	1	"PFI0414"	"I5572_1"	1340	26240	140	542	545	132	62	62	10	100	100	0	374	376	78	104	105	14	100	100	0	1.778	1.776	1.795	1.798	1.312	1.817	0.905	156	796	750	755	0.830	480	270	483	272	0
5	2	1	"PFI0486"	"I7438_2"	1520	26240	140	5452	5500	2005	64	65	11	100	100	0	4141	4293	1400	106	107	14	100	100	0	1.335	1.298	1.323	1.254	1.446	1.332	0.937	156	704	9423	9623	0.417	5388	4035	5436	4187	0
5	3	1	"PFI0416"	"I5607_1"	1720	26240	130	184	189	32	65	66	12	100	100	0	205	205	34	106	107	14	100	100	0	1.202	1.253	1.242	1.277	1.417	1.172	0.775	120	627	218	223	0.265	119	99	124	99	0
5	4	1	"PFI0237"	"I16933_1"	1910	26250	140	423	424	104	63	64	11	100	100	0	798	820	202	104	105	13	100	100	0	0.519	0.504	0.510	0.506	1.380	0.494	0.926	156	696	1054	1077	-0.947	360	694	361	716	0
5	5	1	"PFI0401"	"I5180_2"	2100	26250	140	1296	1283	335	63	64	11	100	100	0	1284	1236	349	103	104	14	100	99	0	1.044	1.077	1.064	1.131	1.452	1.061	0.933	156	683	2414	2353	0.062	1233	1181	1220	1133	0
5	6	1	"PFI0236"	"I1689_2"	2290	26250	140	3229	3215	937	63	64	11	100	100	0	9098	8866	2463	105	106	14	100	100	0	0.352	0.360	0.364	0.362	1.407	0.354	0.943	156	683	12159	11913	-1.506	3166	8993	3152	8761	0
5	7	1	"PFJ0542"	"J667_1"	2480	26260	140	774	754	202	64	65	11	100	99	0	1456	1477	341	107	108	14	100	100	0	0.526	0.504	0.522	0.486	1.382	0.503	0.927	156	628	2059	2060	-0.926	710	1349	690	1370	0
5	8	1	"PFJ0005"	"J1011_3"	2660	26260	140	1105	1125	288	64	66	13	100	100	0	1525	1540	315	106	108	19	100	100	0	0.734	0.740	0.753	0.726	1.282	0.747	0.944	156	642	2460	2495	-0.447	1041	1419	1061	1434	0
5	9	1	"PFJ0310"	"J2896_1"	2850	26250	140	3903	4048	1052	65	68	29	100	100	0	8967	8967	2635	105	110	42	100	100	0	0.433	0.449	0.452	0.467	1.326	0.434	0.955	156	680	12700	12845	-1.207	3838	8862	3983	8862	0
5	10	1	"PFJ0140"	"J17_1"	3040	26260	140	5978	6052	1728	65	68	29	100	100	0	7722	7871	1815	108	112	43	100	100	0	0.777	0.771	0.796	0.737	1.383	0.783	0.947	156	643	13527	13750	-0.365	5913	7614	5987	7763	0
5	11	1	"PFJ0200"	"J21_1"	3220	26260	140	1014	981	255	64	66	11	100	100	0	1414	1343	306	108	109	14	100	100	0	0.727	0.743	0.750	0.722	1.364	0.745	0.937	156	667	2256	2152	-0.459	950	1306	917	1235	0
5	12	1	"PFJ0215"	"J21_7"	3420	26260	140	1893	1793	504	63	65	12	100	100	0	3340	3242	829	106	108	15	100	100	0	0.566	0.552	0.563	0.540	1.391	0.551	0.956	156	659	5064	4866	-0.821	1830	3234	1730	3136	0
5	13	1	"PFJ0476"	"J53_48"	3610	26260	140	9559	9959	2829	63	66	14	100	100	0	26763	27386	7781	108	113	33	100	100	0	0.356	0.363	0.357	0.370	1.348	0.354	0.945	156	643	36151	37174	-1.489	9496	26655	9896	27278	0
5	14	1	"PFJ0510"	"J58_2"	3800	26260	140	1307	1311	324	67	69	17	100	100	0	4731	4715	1081	111	115	32	100	100	0	0.268	0.270	0.276	0.268	1.265	0.266	0.947	156	650	5860	5848	-1.898	1240	4620	1244	4604	0
5	15	1	"PFJ0563"	"J70_2"	3990	26260	140	1158	1144	275	66	68	17	100	100	0	1407	1377	302	109	111	19	100	100	0	0.841	0.850	0.858	0.848	1.414	0.852	0.930	156	670	2390	2346	-0.249	1092	1298	1078	1268	0
5	16	1	"PFJ0575"	"J73_12"	4170	26260	130	2678	2759	427	68	69	13	100	100	0	3961	3996	611	110	113	23	100	100	0	0.678	0.692	0.697	0.694	1.143	0.674	0.953	120	583	6461	6577	-0.561	2610	3851	2691	3886	0
5	17	1	"PFJ0599"	"J85_3"	4340	26260	130	810	819	130	70	72	24	100	100	0	1645	1636	300	109	117	48	100	100	0	0.482	0.491	0.491	0.494	1.245	0.475	0.927	120	652	2276	2276	-1.054	740	1536	749	1527	0
5	18	1	"PFJ0018"	"J109_5"	4540	26260	130	297	294	52	70	73	23	100	100	0	293	289	45	108	115	47	100	97	0	1.227	1.238	1.228	1.246	1.315	1.101	0.766	120	664	412	405	0.295	227	185	224	181	0
5	19	1	"PFJ0181"	"J198_5"	4740	26270	140	12087	11489	3095	72	73	15	100	100	0	13787	13294	3100	112	113	16	100	100	0	0.879	0.866	0.873	0.861	1.371	0.874	0.954	156	700	25690	24599	-0.187	12015	13675	11417	13182	0
5	20	1	"PFJ0227"	"J227_2"	4930	26270	140	268	268	54	71	73	15	100	100	0	524	521	110	112	113	16	100	100	0	0.478	0.482	0.473	0.489	1.432	0.454	0.877	156	652	609	606	-1.064	197	412	197	409	0
5	21	1	"PFJ0246"	"J242_1"	5110	26270	150	130	131	28	69	73	44	73	16	0	190	190	29	110	112	18	98	92	0	0.762	0.775	0.804	0.747	1.840	0.819	0.523	156	728	141	142	-0.391	61	80	62	80	0
5	22	1	"PFJ0280"	"J268_1"	5300	26270	140	2270	2320	623	68	72	42	100	100	0	2721	2828	745	109	110	17	100	100	0	0.843	0.828	0.832	0.832	1.241	0.825	0.961	156	841	4814	4971	-0.246	2202	2612	2252	2719	0
5	1	2	"PFJ0322"	"J309_17"	1310	26450	140	233	231	49	62	63	11	99	99	0	437	432	117	104	106	15	98	98	0	0.514	0.515	0.513	0.543	1.710	0.477	0.874	156	715	504	497	-0.962	171	333	169	328	0
5	2	2	"PFJ0363"	"J373_1"	1500	26450	140	758	744	200	65	66	12	100	100	0	805	785	195	105	107	18	100	100	0	0.990	0.999	1.004	0.989	1.432	1.002	0.933	156	563	1393	1359	-0.014	693	700	679	680	0
5	3	2	"PFN0173"	"N132_113"	1700	26450	130	1408	1424	191	66	67	14	100	100	0	2276	2314	380	105	107	19	100	100	0	0.618	0.615	0.618	0.618	1.156	0.600	0.958	120	556	3513	3567	-0.694	1342	2171	1358	2209	0
5	4	2	"PFN0184"	"N132_132"	1890	26450	140	577	561	115	66	68	17	100	100	0	790	762	189	105	106	17	100	100	0	0.746	0.753	0.757	0.780	1.405	0.729	0.920	156	561	1196	1152	-0.423	511	685	495	657	0
5	5	2	"PFN0186"	"N132_136"	2090	26460	140	1448	1382	416	65	67	17	100	100	0	3443	3344	846	105	106	15	100	100	0	0.414	0.407	0.419	0.390	1.387	0.408	0.946	156	512	4721	4556	-1.271	1383	3338	1317	3239	0
5	6	2	"PFN0203"	"N132_171"	2280	26460	140	345	350	91	65	67	13	99	98	0	743	751	159	105	106	13	100	100	0	0.439	0.441	0.448	0.425	1.362	0.444	0.913	156	484	918	931	-1.188	280	638	285	646	0
5	7	2	"PFN0208"	"N132_178"	2470	26460	140	1176	1158	245	67	68	13	100	100	0	2248	2179	573	106	107	14	100	100	0	0.518	0.526	0.525	0.551	1.381	0.509	0.955	156	445	3251	3164	-0.950	1109	2142	1091	2073	0
5	8	2	"PFN0211"	"N132_181"	2640	26450	130	321	321	53	68	70	14	100	100	0	490	492	73	108	111	22	100	100	0	0.662	0.659	0.672	0.658	1.291	0.650	0.895	120	422	635	637	-0.594	253	382	253	384	0
5	9	2	"PFN0362"	"N135_24"	2840	26460	140	1390	1299	357	66	68	15	100	99	0	2576	2447	558	107	112	46	100	100	0	0.536	0.527	0.547	0.501	1.358	0.531	0.961	156	493	3793	3573	-0.899	1324	2469	1233	2340	0
5	10	2	"PFN0373"	"N136_4"	3020	26460	140	942	913	279	66	67	13	99	99	0	1760	1732	410	108	112	45	100	99	0	0.530	0.522	0.530	0.489	1.400	0.530	0.952	156	443	2528	2471	-0.915	876	1652	847	1624	0
5	11	2	"PFN0401"	"N137_50"	3220	26460	140	588	583	164	68	69	13	99	99	0	1176	1164	262	110	111	14	100	100	0	0.488	0.489	0.493	0.468	1.323	0.493	0.949	156	470	1586	1569	-1.036	520	1066	515	1054	0
5	12	2	"PFN0423"	"N138_31"	3410	26460	140	130	130	25	69	70	14	96	89	0	259	260	47	111	112	14	100	100	0	0.412	0.409	0.417	0.383	1.768	0.392	0.681	156	468	209	210	-1.279	61	148	61	149	0
5	13	2	"PFN0433"	"N138_45"	3590	26460	140	307	308	63	70	71	13	100	100	0	604	598	109	114	117	29	100	100	0	0.484	0.492	0.494	0.485	1.316	0.485	0.909	156	431	727	722	-1.048	237	490	238	484	0
5	14	2	"PFN0409"	"N138_104"	3780	26460	140	704	693	163	70	71	16	100	100	0	957	935	208	112	116	29	100	99	0	0.750	0.757	0.769	0.755	1.305	0.753	0.940	156	455	1479	1446	-0.414	634	845	623	823	0
5	15	2	"PFN0534"	"N143_18"	3970	26460	140	975	948	210	69	71	19	100	100	0	613	612	116	109	112	20	100	99	0	1.798	1.748	1.767	1.747	1.344	1.788	0.931	156	520	1410	1382	0.846	906	504	879	503	0
5	16	2	"PFN0540"	"N143_29"	4160	26460	130	643	647	117	67	69	13	100	100	0	1205	1216	218	108	110	22	100	100	0	0.525	0.523	0.520	0.523	1.175	0.506	0.946	120	537	1673	1688	-0.929	576	1097	580	1108	0
5	17	2	"PFN0556"	"N143_56"	4350	26470	130	112	116	20	67	69	14	98	84	0	177	178	24	106	110	36	95	44	0	0.634	0.681	0.685	0.658	1.718	0.651	0.493	120	528	116	121	-0.658	45	71	49	72	0
5	18	2	"PFN0562"	"N143_66"	4540	26470	140	720	705	144	71	72	14	100	100	0	1654	1575	367	110	112	23	100	99	0	0.420	0.433	0.432	0.443	1.329	0.421	0.951	156	532	2193	2099	-1.250	649	1544	634	1465	0
5	19	2	"PFN0608"	"N147_16"	4730	26470	140	162	161	35	74	76	14	99	96	0	227	229	39	114	114	16	100	98	0	0.779	0.757	0.763	0.734	1.589	0.749	0.731	156	487	201	202	-0.361	88	113	87	115	0
5	20	2	"PFN0623"	"N148_7"	4920	26470	140	174	171	38	73	77	31	96	84	0	369	378	86	112	115	30	99	98	0	0.393	0.368	0.374	0.361	1.531	0.368	0.729	156	496	358	364	-1.347	101	257	98	266	0
5	21	2	"PFN0714"	"N151_50"	5110	26470	130	11488	11553	2359	70	73	31	100	100	0	15830	15828	3087	109	113	31	100	100	0	0.726	0.731	0.728	0.730	1.092	0.718	0.974	120	474	27139	27202	-0.461	11418	15721	11483	15719	0
5	22	2	"PFN0723"	"N152_1"	5310	26470	140	2253	2172	637	67	69	13	100	100	0	1954	1881	486	106	109	17	100	100	0	1.183	1.186	1.203	1.159	1.457	1.203	0.962	156	677	4034	3880	0.242	2186	1848	2105	1775	0
5	1	3	"PFN0727"	"N152_17"	1300	26640	130	307	308	47	64	65	12	100	100	0	445	446	68	105	107	17	100	100	0	0.715	0.716	0.712	0.717	1.274	0.676	0.892	120	599	583	585	-0.485	243	340	244	341	0
5	2	3	"PFN0735"	"N153_15"	1500	26650	140	222	223	65	67	69	17	96	93	0	723	698	179	107	113	29	99	99	0	0.252	0.264	0.258	0.250	1.540	0.264	0.867	156	573	771	747	-1.991	155	616	156	591	0
5	3	3	"PFN0750"	"N155_14"	1690	26640	130	1735	1813	392	68	70	19	100	100	0	2545	2662	587	110	117	37	100	100	0	0.685	0.684	0.689	0.687	1.154	0.674	0.952	120	521	4102	4297	-0.547	1667	2435	1745	2552	0
5	4	3	"PFN0757"	"N155_25"	1880	26650	140	563	549	149	68	72	23	100	98	0	1126	1110	240	112	117	31	100	100	0	0.488	0.482	0.488	0.461	1.364	0.482	0.923	156	574	1509	1479	-1.035	495	1014	481	998	0
5	5	3	"PFB0217"	"B567"	2080	26640	130	1351	1367	198	67	72	24	100	100	0	719	726	147	111	113	22	100	100	0	2.112	2.114	2.172	2.161	1.236	2.094	0.915	120	460	1892	1915	1.079	1284	608	1300	615	0
5	6	3	"PFB0221"	"B573"	2260	26650	140	2022	2130	701	67	70	15	100	100	0	1362	1424	361	108	110	18	100	100	0	1.559	1.568	1.580	1.533	1.239	1.645	0.936	156	454	3209	3379	0.641	1955	1254	2063	1316	0
5	7	3	"PFB0223"	"B577"	2460	26650	140	411	417	100	68	70	14	100	99	0	1273	1303	286	109	110	14	100	100	0	0.295	0.292	0.294	0.284	1.334	0.288	0.916	156	434	1507	1543	-1.763	343	1164	349	1194	0
5	8	3	"PFB0225"	"B583"	2650	26640	140	1783	1977	599	68	69	13	100	100	0	1976	2086	617	110	111	18	100	100	0	0.919	0.966	0.956	0.980	1.297	0.960	0.943	156	478	3581	3885	-0.122	1715	1866	1909	1976	0
5	9	3	"PFB0227"	"B587"	2840	26640	130	453	468	110	64	66	12	100	100	0	863	866	188	107	108	15	100	100	0	0.515	0.532	0.529	0.529	1.205	0.512	0.911	120	467	1145	1163	-0.959	389	756	404	759	0
5	10	3	"PFB0229"	"B590"	3030	26650	140	108	113	34	65	67	14	94	78	0	145	153	64	107	109	16	84	60	0	1.132	1.043	1.093	1.246	2.446	0.624	0.515	156	490	81	94	0.178	43	38	48	46	0
5	11	3	"PFB0246"	"B618"	3210	26640	150	67	79	45	67	69	15	19	12	0	109	123	52	110	112	15	21	13	0	0.000	0.923	1.083	1.026	3.386	0.806	0.371	156	477	-1	25	Error	0	-1	12	13	-50
5	12	3	"PFB0256"	"B634"	3420	26650	120	102	103	17	68	70	13	89	62	0	140	142	22	111	113	14	74	50	0	1.172	1.129	1.104	1.236	3.189	0.986	0.177	120	417	63	66	0.229	34	29	35	31	0
5	13	3	"PFB0259"	"B64"	3600	26650	140	10034	9679	2137	71	71	13	100	100	0	2966	2792	704	111	112	14	100	100	0	3.490	3.584	3.534	3.743	1.447	3.618	0.949	156	419	12818	12289	1.803	9963	2855	9608	2681	0
5	14	3	"PFB0262"	"B645"	3780	26650	140	175	172	34	69	70	13	99	98	0	151	153	23	111	112	15	86	66	0	2.650	2.452	2.538	2.737	2.382	2.697	0.389	156	452	146	145	1.406	106	40	103	42	0
5	15	3	"PFB0270"	"B664"	3970	26650	130	239	240	43	69	71	17	100	100	0	234	231	38	113	115	16	99	98	0	1.405	1.449	1.417	1.493	1.475	1.448	0.795	120	518	291	289	0.491	170	121	171	118	0
5	16	3	"PFB0273"	"B667"	4170	26650	130	548	540	93	68	70	16	100	100	0	537	521	86	112	113	16	100	100	0	1.129	1.154	1.149	1.160	1.177	1.140	0.934	120	549	905	881	0.176	480	425	472	409	0
5	17	3	"PFC0002"	"C101"	4360	26660	140	992	959	270	66	68	11	100	100	0	1042	1017	211	109	110	15	100	100	0	0.992	0.983	1.015	0.942	1.425	1.011	0.936	156	450	1859	1801	-0.011	926	933	893	908	0
5	18	3	"PFC0006"	"C113"	4540	26660	140	299	292	64	68	70	14	100	100	0	435	429	78	108	110	15	100	100	0	0.706	0.698	0.701	0.690	1.402	0.691	0.874	156	443	558	545	-0.501	231	327	224	321	0
5	19	3	"PFC0009"	"C116"	4730	26660	140	351	357	98	68	71	14	99	99	0	726	733	163	108	110	17	100	100	0	0.458	0.462	0.455	0.447	1.347	0.464	0.910	156	535	901	914	-1.127	283	618	289	625	0
5	20	3	"PFC0011"	"C118"	4930	26650	130	129	133	26	68	72	29	91	55	0	166	168	27	107	111	31	86	40	0	1.034	1.066	1.076	1.082	1.978	0.852	0.448	120	526	120	126	0.048	61	59	65	61	0
5	21	3	"PFC0013"	"C122"	5140	26650	150	102	103	24	68	72	31	54	13	0	128	129	22	104	109	31	39	5	0	1.417	1.400	1.427	1.271	2.306	0.929	0.465	156	477	58	60	0.503	34	24	35	25	-50
5	22	3	"PFC0015"	"C125"	5300	26660	140	3007	2932	876	65	66	12	100	100	0	1782	1782	481	103	104	15	100	99	0	1.752	1.708	1.743	1.686	1.595	1.748	0.941	156	586	4621	4546	0.809	2942	1679	2867	1679	0
5	1	4	"PFC0035"	"C162"	1310	26830	130	924	916	120	66	67	13	100	100	0	1321	1310	236	108	111	19	100	100	0	0.707	0.707	0.707	0.719	1.252	0.692	0.937	120	643	2071	2052	-0.500	858	1213	850	1202	0
5	2	4	"PFC0037"	"C164"	1510	26840	130	415	407	65	69	70	15	100	100	0	570	570	89	110	114	23	100	100	0	0.752	0.735	0.725	0.732	1.196	0.739	0.934	120	554	806	798	-0.411	346	460	338	460	0
5	3	4	"PFC0039"	"C171"	1690	26840	130	246	254	49	71	77	24	100	100	0	605	608	99	117	126	39	100	100	0	0.359	0.373	0.369	0.368	1.277	0.364	0.881	120	538	663	674	-1.480	175	488	183	491	0
5	4	4	"PFC0042"	"C179"	1890	26840	130	363	364	54	73	78	22	100	100	0	675	681	117	119	125	26	100	100	0	0.522	0.518	0.512	0.520	1.257	0.494	0.899	120	503	846	853	-0.939	290	556	291	562	0
5	5	4	"PFC0044"	"C180"	2080	26840	140	260	263	55	70	74	21	100	98	0	454	450	103	114	117	22	99	98	0	0.559	0.574	0.566	0.588	1.402	0.549	0.886	156	567	530	529	-0.840	190	340	193	336	0
5	6	4	"PFC0046"	"C184"	2270	26840	140	173	171	32	70	72	14	98	97	0	288	286	57	111	114	18	100	99	0	0.582	0.577	0.581	0.574	1.546	0.540	0.772	156	488	280	276	-0.781	103	177	101	175	0
5	7	4	"PFD0183"	"D23156_27"	2470	26840	140	337	327	84	70	74	32	97	95	0	1100	1077	272	110	115	36	100	99	0	0.270	0.266	0.267	0.256	1.395	0.261	0.925	156	439	1257	1224	-1.891	267	990	257	967	0
5	8	4	"PFD0186"	"D23156_40"	2640	26840	140	353	340	73	68	71	29	100	99	0	1012	953	247	111	113	31	100	99	0	0.316	0.323	0.321	0.329	1.403	0.309	0.928	156	519	1186	1114	-1.661	285	901	272	842	0
5	9	4	"PFD0190"	"D2337_1"	2840	26840	130	187	189	33	67	69	13	100	100	0	289	288	40	110	111	15	100	100	0	0.670	0.685	0.685	0.676	1.388	0.667	0.802	120	587	299	300	-0.577	120	179	122	178	0
5	10	4	"PFD0198"	"D23657_2"	3020	26840	90	101	100	21	69	72	17	69	40	0	128	129	19	110	113	18	46	19	0	1.778	1.632	1.423	1.568	2.587	1.037	0.124	52	335	50	50	0.830	32	18	31	19	0
5	11	4	"PFD0208"	"D25498_1"	3210	26830	150	82	85	17	68	70	15	46	17	0	117	120	18	111	114	17	30	5	0	2.333	1.889	1.176	1.061	3.479	0.973	0.080	156	587	20	26	1.222	14	6	17	9	-50
5	12	4	"PFD0213"	"D2660_1"	3400	26830	150	84	85	19	68	70	13	53	27	0	118	121	19	112	115	16	33	8	0	2.667	1.889	1.050	1.157	3.659	0.691	0.044	156	519	22	26	1.415	16	6	17	9	-50
5	13	4	"PFD0248"	"D33539_109"	3600	26850	140	707	679	197	70	71	13	100	100	0	729	712	185	112	114	16	100	100	0	1.032	1.015	1.025	0.996	1.463	1.024	0.923	156	432	1254	1209	0.046	637	617	609	600	0
5	14	4	"PFD0250"	"D33539_15"	3780	26850	140	701	689	180	70	71	13	100	99	0	828	821	185	112	113	15	100	100	0	0.881	0.873	0.877	0.853	1.407	0.880	0.937	156	465	1347	1328	-0.182	631	716	619	709	0
5	15	4	"PFD0252"	"D33539_17"	3970	26850	140	1734	1646	419	70	73	17	100	100	0	559	542	126	115	116	17	100	98	0	3.748	3.691	3.694	3.778	1.398	3.746	0.939	156	545	2108	2003	1.906	1664	444	1576	427	0
5	16	4	"PFD0256"	"D33539_23"	4160	26850	130	671	674	88	69	71	17	100	100	0	707	701	88	110	112	17	100	100	0	1.008	1.024	1.034	1.026	1.208	1.013	0.936	120	522	1199	1196	0.012	602	597	605	591	0
5	17	4	"PFD0259"	"D33539_28"	4350	26850	140	3220	3164	1010	66	67	12	100	100	0	2450	2326	731	106	107	14	100	99	0	1.346	1.395	1.375	1.458	1.637	1.421	0.951	156	433	5498	5318	0.428	3154	2344	3098	2220	0
5	18	4	"PFD0261"	"D33539_3"	4500	26850	150	81	83	18	67	70	14	48	20	0	117	118	18	106	108	16	33	12	0	1.273	1.333	1.261	1.154	3.749	1.043	0.161	156	475	25	28	0.348	14	11	16	12	-50
5	19	4	"PFD0277"	"D33539_63"	4740	26850	130	500	525	121	67	69	14	100	100	0	962	993	189	107	108	15	100	100	0	0.506	0.517	0.514	0.511	1.201	0.515	0.936	120	600	1288	1344	-0.982	433	855	458	886	0
5	20	4	"PFD0281"	"D33539_69"	4940	26850	130	105	106	19	66	68	12	89	80	0	146	145	22	105	107	18	85	55	0	0.951	1.000	1.020	1.002	2.227	0.715	0.291	120	541	80	80	-0.072	39	41	40	40	0
5	21	4	"PFD0283"	"D33539_74"	5120	26850	140	120	119	20	65	67	12	97	92	0	144	146	23	104	105	14	90	69	0	1.375	1.286	1.308	1.381	2.228	1.202	0.415	156	479	95	96	0.459	55	40	54	42	0
5	22	4	"PFD0286"	"D33539_85"	5300	26850	140	750	752	245	64	65	11	100	100	0	1072	1052	376	103	103	13	99	98	0	0.708	0.725	0.721	0.779	1.663	0.704	0.932	156	624	1655	1637	-0.498	686	969	688	949	0
5	1	5	"PFD0288"	"D33539_87"	1310	27020	130	184	188	32	66	68	13	100	100	0	264	268	53	110	112	18	100	100	0	0.766	0.772	0.779	0.785	1.372	0.729	0.809	120	716	272	280	-0.384	118	154	122	158	0
5	2	5	"PFD0292"	"D33539_97"	1520	27020	90	104	105	20	72	75	19	76	32	0	158	161	24	115	120	30	67	25	0	0.744	0.717	0.727	0.727	2.650	0.498	0.155	52	367	75	79	-0.426	32	43	33	46	0
5	3	5	"PFD0343"	"D40381_1"	1700	27020	130	221	222	36	73	78	22	100	100	0	193	206	41	116	122	31	100	71	0	1.922	1.656	1.810	1.761	1.475	1.485	0.659	120	567	225	239	0.943	148	77	149	90	0
5	4	5	"PFD0345"	"D4043_2"	1880	27020	130	463	475	87	74	78	22	100	100	0	552	557	106	117	123	27	100	100	0	0.894	0.911	0.908	0.920	1.269	0.886	0.899	120	461	824	841	-0.161	389	435	401	440	0
5	5	5	"PFD0355"	"D42243_17"	2050	27060	150	82	84	20	71	73	15	41	17	0	126	129	23	114	116	18	38	18	0	0.917	0.867	0.882	0.846	3.142	0.568	0.127	156	580	23	28	-0.126	11	12	13	15	-50
5	6	5	"PFD0362"	"D42243_29"	2290	27030	150	85	85	17	72	75	19	30	7	0	124	127	20	115	118	26	22	3	0	1.444	1.083	1.028	1.055	3.277	0.608	0.115	156	606	22	25	0.531	13	9	13	12	-50
5	7	5	"PFD0367"	"D42243_37"	2450	27030	130	3565	3562	481	72	76	34	100	100	0	3037	3043	556	113	119	42	100	100	0	1.195	1.191	1.221	1.204	1.176	1.168	0.949	120	444	6417	6420	0.257	3493	2924	3490	2930	0
5	8	5	"PFD0369"	"D42243_39"	2640	27030	130	337	334	51	70	74	30	100	100	0	761	754	127	112	117	35	100	100	0	0.411	0.411	0.414	0.413	1.268	0.393	0.876	120	520	916	906	-1.281	267	649	264	642	0
5	9	5	"PFE0400"	"E2667_1"	2850	27030	130	209	208	32	69	71	14	100	100	0	255	255	37	112	114	18	100	99	0	0.979	0.972	0.970	0.978	1.414	0.936	0.797	120	570	283	282	-0.031	140	143	139	143	0
5	10	5	"PFE0403"	"E26771_1"	3040	27030	130	1970	1965	375	69	71	14	100	100	0	2030	2040	393	112	114	16	100	100	0	0.991	0.983	1.007	0.982	1.189	0.986	0.945	120	549	3819	3824	-0.013	1901	1918	1896	1928	0
5	11	5	"PFE0405"	"E26771_4"	3220	27030	130	309	317	51	68	70	13	100	100	0	712	711	119	114	115	16	100	100	0	0.403	0.417	0.425	0.418	1.253	0.393	0.902	120	519	839	846	-1.311	241	598	249	597	0
5	12	5	"PFE0408"	"E26934_1"	3420	27030	130	1161	1156	200	68	70	12	100	100	0	1326	1311	235	115	116	17	100	100	0	0.903	0.910	0.916	0.916	1.178	0.898	0.952	120	452	2304	2284	-0.148	1093	1211	1088	1196	0
5	13	5	"PFE0411"	"E27042_1"	3590	27020	150	86	87	16	70	71	13	58	24	0	129	131	27	113	114	17	45	19	0	1.000	0.944	0.967	0.891	3.533	0.463	0.136	156	511	32	35	0.000	16	16	17	18	-50
5	14	5	"PFE0415"	"E27173_1"	3800	27040	130	206	212	46	69	70	13	100	100	0	398	408	59	110	111	15	100	100	0	0.476	0.480	0.479	0.467	1.342	0.484	0.858	120	477	425	441	-1.072	137	288	143	298	0
5	15	5	"PFE0439"	"E27723_18"	3980	27040	130	2026	1993	251	68	70	13	100	100	0	2047	2050	298	111	112	16	100	100	0	1.011	0.993	1.012	0.996	1.161	0.990	0.954	120	448	3894	3864	0.016	1958	1936	1925	1939	0
5	16	5	"PFE0443"	"E27723_9"	4160	27040	130	126	127	20	66	67	13	100	96	0	225	224	32	106	108	16	100	100	0	0.504	0.517	0.497	0.507	1.533	0.474	0.634	120	537	179	179	-0.988	60	119	61	118	0
5	17	5	"PFE0446"	"E27742_6"	4360	27040	130	169	166	33	65	66	12	100	98	0	235	238	37	104	105	15	100	100	0	0.794	0.754	0.762	0.731	1.544	0.753	0.758	120	453	235	235	-0.333	104	131	101	134	0
5	18	5	"PFE0452"	"E28056_1"	4540	27030	150	86	87	15	68	70	15	54	23	0	128	129	20	107	108	17	58	26	0	0.857	0.864	0.786	0.853	3.142	0.501	0.116	156	543	39	41	-0.222	18	21	19	22	-50
5	19	5	"PFE0454"	"E28350_1"	4740	27040	130	302	300	50	66	68	13	100	100	0	376	376	53	105	105	14	100	100	0	0.871	0.863	0.846	0.858	1.314	0.847	0.876	120	523	507	505	-0.200	236	271	234	271	0
5	20	5	"PFE0458"	"E28462_2"	4930	27040	120	93	97	18	65	67	13	88	57	0	139	136	22	103	103	14	78	60	0	0.778	0.970	0.813	0.976	3.112	0.783	0.261	120	500	64	65	-0.363	28	36	32	33	0
5	21	5	"PFE0487"	"E29895_1"	5120	27040	130	114	114	19	68	69	13	97	84	0	166	164	24	106	106	15	96	83	0	0.767	0.793	0.796	0.803	1.858	0.741	0.490	120	496	106	104	-0.383	46	60	46	58	0
5	22	5	"PFE0491"	"E29931_3"	5300	27040	130	676	660	127	65	66	12	100	100	0	516	513	97	103	104	15	100	100	0	1.479	1.451	1.459	1.462	1.246	1.411	0.919	120	599	1024	1005	0.565	611	413	595	410	0
5	1	6	"PFE0494"	"E30210_1"	1310	27220	130	315	314	51	64	66	15	100	100	0	535	531	97	112	113	19	100	100	0	0.593	0.597	0.612	0.599	1.315	0.568	0.891	120	637	674	669	-0.753	251	423	250	419	0
5	2	6	"PFE0498"	"E3038_3"	1500	27220	130	201	201	32	67	71	19	100	100	0	228	225	32	113	116	25	100	95	0	1.165	1.196	1.150	1.214	1.464	1.138	0.734	120	603	249	246	0.221	134	115	134	112	0
5	3	6	"PFE0502"	"E3185_4"	1690	27230	130	312	309	49	69	72	17	100	100	0	609	607	87	110	113	25	100	100	0	0.487	0.483	0.472	0.478	1.225	0.470	0.921	120	534	742	737	-1.038	243	499	240	497	0
5	4	6	"PFE0504"	"E3185_6"	1880	27220	140	1768	1741	531	67	68	12	100	100	0	1805	1754	488	109	110	15	100	100	0	1.003	1.018	1.034	0.999	1.422	1.027	0.945	156	497	3397	3319	0.004	1701	1696	1674	1645	0
5	5	6	"PFE0525"	"E3552_1"	2070	27220	140	1025	1004	273	69	71	14	100	99	0	689	663	164	112	113	16	100	100	0	1.657	1.697	1.725	1.691	1.561	1.737	0.892	156	522	1533	1486	0.728	956	577	935	551	0
5	6	6	"PFE0531"	"E3831_2"	2270	27240	110	104	106	21	69	72	16	87	57	0	150	148	20	114	115	16	80	57	0	0.972	1.088	1.133	1.115	2.577	1.147	0.269	80	400	71	71	-0.041	35	36	37	34	0
5	7	6	"PFE0534"	"E390_1"	2440	27220	130	464	462	77	70	72	19	100	100	0	327	328	53	114	117	27	100	100	0	1.850	1.832	1.812	1.861	1.307	1.807	0.851	120	501	607	606	0.887	394	213	392	214	0
5	8	6	"PFE0539"	"E4159_1"	2640	27220	140	512	492	124	71	73	16	100	99	0	434	425	106	113	117	24	98	97	0	1.374	1.349	1.369	1.378	1.551	1.340	0.887	156	576	762	733	0.458	441	321	421	312	0
5	9	6	"PFE0542"	"E4247_1"	2820	27220	130	784	783	99	72	74	16	100	100	0	1252	1216	208	114	118	28	100	100	0	0.626	0.645	0.648	0.655	1.250	0.623	0.936	120	509	1850	1813	-0.677	712	1138	711	1102	0
5	10	6	"PFE0547"	"E4295_1"	3010	27220	130	296	296	43	70	72	16	100	100	0	406	403	68	114	117	27	100	99	0	0.774	0.782	0.790	0.794	1.326	0.727	0.873	120	549	518	515	-0.370	226	292	226	289	0
5	11	6	"PFF0499"	"F2457_1"	3210	27220	150	89	91	17	69	72	33	21	0	0	129	131	20	114	115	18	41	15	0	1.333	1.294	1.063	1.186	3.485	0.627	0.108	156	618	35	39	0.415	20	15	22	17	-50
5	12	6	"PFF0505"	"F24631_2"	3400	27220	130	1613	1646	335	70	73	37	100	100	0	1370	1354	242	115	116	18	100	100	0	1.229	1.272	1.293	1.277	1.238	1.265	0.942	120	476	2798	2815	0.298	1543	1255	1576	1239	0
5	13	6	"PFF0507"	"F246_1"	3560	27220	150	104	101	22	70	71	13	76	60	0	135	139	23	115	116	17	55	28	0	1.700	1.292	1.314	1.414	2.980	1.041	0.214	156	583	54	55	0.766	34	20	31	24	-50
5	14	6	"PFF0509"	"F24843_2"	3790	27230	130	615	621	120	70	71	14	100	100	0	974	966	136	112	113	16	100	100	0	0.632	0.645	0.641	0.636	1.223	0.648	0.937	120	537	1407	1405	-0.661	545	862	551	854	0
5	15	6	"PFF0513"	"F25069_1"	3960	27220	150	92	93	19	68	69	13	73	44	0	131	130	19	111	111	15	57	26	0	1.200	1.316	1.075	1.124	3.244	0.980	0.151	156	540	44	44	0.263	24	20	25	19	-50
5	16	6	"PFF0515"	"F25114_1"	4150	27230	130	1259	1273	173	67	69	14	100	100	0	1092	1080	167	110	111	17	100	100	0	1.214	1.243	1.257	1.250	1.194	1.227	0.934	120	551	2174	2176	0.280	1192	982	1206	970	0
5	17	6	"PFF0554"	"F26408_1"	4360	27220	130	2782	2828	663	68	70	14	100	100	0	2582	2644	664	109	111	18	100	100	0	1.097	1.089	1.089	1.110	1.273	1.065	0.956	120	536	5187	5295	0.134	2714	2473	2760	2535	0
5	18	6	"PFF0556"	"F26422_2"	4540	27230	130	671	663	109	68	71	14	100	100	0	1226	1211	169	109	111	17	100	100	0	0.540	0.540	0.534	0.538	1.186	0.531	0.935	120	505	1720	1697	-0.889	603	1117	595	1102	0
5	19	6	"PFF0558"	"F26666_3"	4730	27230	140	8005	7807	2694	67	69	13	100	100	0	4746	4588	1570	106	107	15	100	100	0	1.711	1.727	1.732	1.781	1.644	1.747	0.950	156	563	12578	12222	0.775	7938	4640	7740	4482	0
5	20	6	"PFF0560"	"F26774_1"	4920	27230	130	570	569	114	66	67	12	100	100	0	1186	1210	222	103	104	15	100	100	0	0.465	0.454	0.453	0.452	1.208	0.439	0.903	120	524	1587	1610	-1.104	504	1083	503	1107	0
5	21	6	"PFF0563"	"F27064_1"	5110	27230	130	761	773	161	68	69	12	100	100	0	1259	1250	218	105	106	15	100	100	0	0.601	0.616	0.606	0.612	1.193	0.605	0.936	120	544	1847	1850	-0.736	693	1154	705	1145	0
5	22	6	"PFF0568"	"F27351_1"	5300	27230	130	880	879	175	67	68	12	100	100	0	672	671	129	105	106	15	100	100	0	1.434	1.435	1.423	1.443	1.184	1.414	0.951	120	641	1380	1378	0.520	813	567	812	566	0
5	1	7	"PFF0597"	"F28584_1"	1300	27400	120	91	95	20	64	66	13	80	52	0	140	141	20	111	111	16	75	45	0	0.931	1.033	1.021	0.960	2.628	0.928	0.289	120	569	56	61	-0.103	27	29	31	30	0
5	2	7	"PFF0599"	"F28782_1"	1510	27410	130	424	420	93	66	68	15	100	100	0	1032	1050	167	109	111	18	100	100	0	0.388	0.376	0.383	0.366	1.324	0.376	0.922	120	554	1281	1295	-1.366	358	923	354	941	0
5	3	7	"PFF0601"	"F28897_1"	1700	27410	130	572	552	123	66	69	19	100	100	0	1328	1319	220	107	108	17	100	100	0	0.414	0.401	0.409	0.388	1.306	0.402	0.929	120	495	1727	1698	-1.271	506	1221	486	1212	0
5	4	7	"PFF0611"	"F29309_1"	1880	27410	120	255	262	46	67	69	18	100	100	0	364	361	58	108	109	15	100	100	0	0.734	0.771	0.758	0.769	1.286	0.763	0.865	120	462	444	448	-0.445	188	256	195	253	0
5	5	7	"PFF0617"	"F29473_1"	2080	27410	120	92	95	19	67	68	12	76	50	0	148	151	21	110	110	14	92	69	0	0.658	0.683	0.673	0.651	2.316	0.657	0.320	120	461	63	69	-0.604	25	38	28	41	0
5	6	7	"PFF0622"	"F29632_5"	2260	27410	140	832	797	222	68	69	13	100	100	0	1077	1026	289	111	113	15	100	99	0	0.791	0.797	0.802	0.820	1.495	0.787	0.924	156	514	1730	1644	-0.338	764	966	729	915	0
5	7	7	"PFF0646"	"F30537_4"	2440	27410	130	1414	1386	192	69	70	14	100	100	0	1455	1441	223	111	114	17	100	100	0	1.001	0.990	1.017	0.996	1.177	0.983	0.956	120	513	2689	2647	0.001	1345	1344	1317	1330	0
5	8	7	"PFF0652"	"F30663_2"	2640	27410	130	764	742	145	70	73	16	100	100	0	1304	1295	222	114	118	21	100	100	0	0.583	0.569	0.575	0.567	1.195	0.561	0.945	120	541	1884	1853	-0.778	694	1190	672	1181	0
5	9	7	"PFF0656"	"F30728_1"	2830	27410	130	249	248	45	73	75	15	100	100	0	278	278	52	118	122	25	100	99	0	1.100	1.094	1.062	1.119	1.429	1.026	0.797	120	543	336	335	0.138	176	160	175	160	0
5	10	7	"PFF0659"	"F30796_1"	3020	27420	130	255	254	43	72	74	17	100	100	0	651	646	98	117	119	22	100	100	0	0.343	0.344	0.348	0.339	1.276	0.331	0.888	120	549	717	711	-1.545	183	534	182	529	0
5	11	7	"PFF0661"	"F3084_1"	3210	27410	130	2399	2385	369	70	74	40	100	100	0	2109	2082	380	115	118	26	100	100	0	1.168	1.177	1.184	1.192	1.193	1.158	0.956	120	559	4323	4282	0.224	2329	1994	2315	1967	0
5	12	7	"PFF0665"	"F31008_1"	3410	27420	130	4477	4326	894	70	74	41	100	100	0	3984	3907	557	113	116	23	100	100	0	1.138	1.122	1.132	1.100	1.233	1.160	0.951	120	519	8278	8050	0.187	4407	3871	4256	3794	0
5	13	7	"PFF1271"	"F51945_3"	3590	27420	140	2782	2689	831	70	72	13	100	100	0	2806	2677	784	116	115	16	100	100	0	1.008	1.023	1.033	1.019	1.514	1.028	0.949	156	543	5402	5180	0.012	2712	2690	2619	2561	0
5	14	7	"PFF1274"	"F5206_2"	3780	27420	130	481	478	83	69	71	13	100	100	0	792	784	117	115	114	15	100	100	0	0.609	0.611	0.603	0.608	1.224	0.602	0.924	120	501	1089	1078	-0.717	412	677	409	669	0
5	15	7	"PFF1276"	"F5206_7"	3970	27420	130	183	181	32	69	70	13	100	100	0	342	343	46	112	112	14	100	100	0	0.496	0.485	0.481	0.474	1.396	0.474	0.807	120	532	344	343	-1.013	114	230	112	231	0
5	16	7	"PFF1278"	"F52084_1"	4170	27420	120	311	305	54	68	69	12	100	100	0	614	608	96	111	112	16	100	100	0	0.483	0.477	0.467	0.472	1.293	0.467	0.892	120	479	746	734	-1.050	243	503	237	497	0
5	17	7	"PFF1290"	"F52397_2"	4350	27420	140	15248	13594	4890	70	72	14	100	100	0	22877	20373	7187	110	113	19	100	100	0	0.667	0.667	0.676	0.677	1.638	0.665	0.959	156	574	37945	33787	-0.585	15178	22767	13524	20263	0
5	18	7	"PFF1292"	"F52444_1"	4550	27420	130	373	363	70	69	71	14	100	100	0	547	536	88	110	112	16	100	100	0	0.696	0.690	0.692	0.686	1.265	0.692	0.917	120	537	741	720	-0.524	304	437	294	426	0
5	19	7	"PFF1323"	"F53383_7"	4740	27420	130	2104	2019	432	68	132	1004	96	53	0	4061	3933	819	107	132	543	100	100	0	0.515	0.510	0.514	0.508	1.166	0.690	0.599	120	525	5990	5777	-0.958	2036	3954	1951	3826	0
5	20	7	"PFF1327"	"F53446_1"	4930	27420	130	342	459	1330	68	130	985	0	0	0	610	617	113	106	131	533	38	0	0	0.544	0.765	0.522	0.546	1.539	3.443	0.296	120	546	778	902	-0.879	274	504	391	511	0
5	21	7	"PFF1329"	"F53449_1"	5120	27420	130	557	549	114	66	67	12	100	100	0	832	798	138	105	105	14	100	100	0	0.675	0.697	0.705	0.690	1.211	0.701	0.946	120	563	1218	1176	-0.566	491	727	483	693	0
5	22	7	"PFF1335"	"F53749_1"	5310	27420	130	685	682	125	67	67	12	100	100	0	698	701	127	106	107	15	100	100	0	1.044	1.034	1.043	1.037	1.191	1.025	0.946	120	664	1210	1210	0.062	618	592	615	595	0
5	1	8	"PFF1338"	"F53871_1"	1300	27590	130	121	123	24	64	65	11	100	96	0	155	159	28	107	108	13	95	83	0	1.188	1.135	1.150	1.202	1.953	1.039	0.484	120	617	105	111	0.248	57	48	59	52	0
5	2	8	"PFF1343"	"F53897_2"	1490	27600	140	3465	3326	1173	65	66	12	100	99	0	3746	3417	1175	108	110	16	100	100	0	0.935	0.985	0.980	0.986	1.783	0.989	0.928	156	612	7038	6570	-0.098	3400	3638	3261	3309	0
5	3	8	"PFF1370"	"F54899_1"	1700	27600	130	1601	1575	311	65	67	18	100	100	0	715	722	107	108	109	16	100	100	0	2.530	2.459	2.514	2.436	1.251	2.582	0.923	120	519	2143	2124	1.339	1536	607	1510	614	0
5	4	8	"PFF1379"	"F55001_1"	1880	27600	140	1579	1518	472	65	67	17	99	99	0	1694	1578	474	110	110	15	100	100	0	0.956	0.990	0.990	0.995	1.644	0.990	0.931	156	542	3098	2921	-0.065	1514	1584	1453	1468	0
5	5	8	"PFF1381"	"F55001_6"	2060	27600	130	447	452	65	67	68	12	100	100	0	537	532	91	110	110	14	100	100	0	0.890	0.912	0.918	0.924	1.320	0.873	0.887	120	541	807	807	-0.168	380	427	385	422	0
5	6	8	"PFF1388"	"F5510_1"	2260	27600	130	122	121	21	67	68	12	100	95	0	219	217	28	110	111	15	100	100	0	0.505	0.505	0.513	0.483	1.662	0.477	0.593	120	554	164	161	-0.987	55	109	54	107	0
5	7	8	"PFF1391"	"F55150_2"	2450	27600	130	136	138	24	68	72	25	98	80	0	192	193	27	112	119	47	90	31	0	0.850	0.864	0.875	0.871	1.685	0.778	0.620	120	543	148	151	-0.234	68	80	70	81	0
5	8	8	"PFF1406"	"F55492_1"	2640	27600	130	8132	8601	2846	74	78	27	100	100	0	20436	21188	5971	119	132	71	100	100	0	0.397	0.405	0.406	0.399	1.168	0.393	0.946	120	564	28375	29596	-1.334	8058	20317	8527	21069	0
5	9	8	"PFF1434"	"F57034_1"	2830	27600	130	699	692	135	75	78	18	100	100	0	562	552	89	121	129	52	100	99	0	1.415	1.432	1.464	1.432	1.271	1.455	0.909	120	578	1065	1048	0.501	624	441	617	431	0
5	10	8	"PFF1437"	"F57064_2"	3030	27600	130	711	702	115	72	74	19	100	100	0	1050	1017	162	118	121	26	100	100	0	0.686	0.701	0.691	0.704	1.227	0.694	0.939	120	544	1571	1529	-0.545	639	932	630	899	0
5	11	8	"PFF1447"	"F57388_2"	3210	27610	130	531	524	89	69	70	16	100	100	0	989	990	145	113	117	25	100	100	0	0.527	0.519	0.526	0.514	1.223	0.516	0.928	120	518	1338	1332	-0.923	462	876	455	877	0
5	12	8	"PFF1456"	"F5774_1"	3400	27610	130	1025	1015	173	68	70	21	100	100	0	713	703	97	110	112	17	100	100	0	1.587	1.597	1.581	1.589	1.218	1.646	0.930	120	500	1560	1540	0.666	957	603	947	593	0
5	13	8	"PFF1458"	"F57777_2"	3590	27610	130	275	275	46	67	69	12	100	100	0	598	599	87	110	111	14	100	100	0	0.426	0.425	0.425	0.420	1.286	0.417	0.887	120	495	696	697	-1.230	208	488	208	489	0
5	14	8	"PFF1464"	"F57982_1"	3780	27610	140	268	266	67	66	68	12	99	99	0	552	527	127	110	111	14	100	99	0	0.457	0.480	0.467	0.475	1.551	0.466	0.884	156	530	644	617	-1.130	202	442	200	417	0
5	15	8	"PFI0170"	"I15363_1"	3970	27610	140	497	471	143	68	69	12	99	98	0	1072	1017	294	109	110	14	100	99	0	0.445	0.444	0.438	0.439	1.530	0.438	0.924	156	532	1392	1311	-1.167	429	963	403	908	0
5	16	8	"PFI0172"	"I15423_1"	4160	27610	130	460	464	84	67	68	12	100	100	0	803	800	127	106	107	14	100	100	0	0.564	0.572	0.573	0.571	1.276	0.560	0.905	120	505	1090	1091	-0.827	393	697	397	694	0
5	17	8	"PFI0174"	"I15461_2"	4350	27620	140	287	285	88	67	68	13	96	96	0	542	527	153	106	108	15	98	98	0	0.505	0.518	0.539	0.517	1.600	0.510	0.879	156	545	656	639	-0.987	220	436	218	421	0
5	18	8	"PFI0180"	"I15544_1"	4540	27610	130	959	973	181	67	68	12	100	100	0	1431	1412	254	107	108	14	100	100	0	0.674	0.694	0.697	0.696	1.232	0.673	0.936	120	539	2216	2211	-0.570	892	1324	906	1305	0
5	19	8	"PFI0185"	"I1568_2"	4740	27610	130	498	515	124	66	69	28	100	100	0	466	450	88	107	110	33	100	100	0	1.203	1.309	1.303	1.305	1.291	1.323	0.902	120	564	791	792	0.267	432	359	449	343	0
[truncated: 1,078,316 more chars]
