# Supplementary material for: The Transcriptome of the Intraerythrocytic Developmental Cycle of Plasmodium falciparum
Source: PLoS Biol. 2003 Aug 18;1(1):e5. doi: 10.1371/journal.pbio.0000005 (PMC176545; doi:10.1371/journal.pbio.0000005)
Supplement: Dataset S1 — (29.5 MB ZIP). [file pbio.0000005.sd001.zip › TP_01c.gpr]

ATF	1.0
27	43    
"Type=GenePix Results 1.4"
"DateTime=2002/09/06 15:58:14"
"Settings=C:\Documents and Settings\Manuel\My Documents\Malaria Hybes\HB3 Timecourse\MOS12_115.gps"
"GalFile=C:\Documents and Settings\Manuel\My Documents\Malaria Hybes\mos11galv2"
"Scanner=GenePix 4000B [88593]"
"Comment="
"PixelSize=10"
"ImageName=635	532"
"FileName=C:\Documents and Settings\Manuel\My Documents\Malaria Hybes\HB3 Timecourse\MOS12_115_635.tif	C:\Documents and Settings\Manuel\My Documents\Malaria Hybes\HB3 Timecourse\MOS12_115_532.tif"
"PMTVolts=650	550"
"ScanPower=100	100"
"FocusPosition=0"
"NormalizationFactor:RatioOfMedians=1.30703"
"NormalizationFactor:RatioOfMeans=1.29053"
"NormalizationFactor:MedianOfRatios=1.2764"
"NormalizationFactor:MeanOfRatios=1.31468"
"NormalizationFactor:RegressionRatio=1.2389"
"JpegImage=C:\Documents and Settings\Manuel\My Documents\Malaria Hybes\HB3 Timecourse\MOS12_115.jpg"
"RatioFormulation=W1/W2 (635/532)"
"Barcode="
"ImageOrigin=560, 22760"
"JpegOrigin=660, 23050"
"Creator=GenePix Pro 3.0.6.89"
"Temperature=27.52"
"LaserPower=3.49	3.45"
"LaserOnTime=8325	8325"
"Supplier="
"Block"	"Column"	"Row"	"Name"	"ID"	"X"	"Y"	"Dia."	"F635 Median"	"F635 Mean"	"F635 SD"	"B635 Median"	"B635 Mean"	"B635 SD"	"% > B635+1SD"	"% > B635+2SD"	"F635 % Sat."	"F532 Median"	"F532 Mean"	"F532 SD"	"B532 Median"	"B532 Mean"	"B532 SD"	"% > B532+1SD"	"% > B532+2SD"	"F532 % Sat."	"Ratio of Medians"	"Ratio of Means"	"Median of Ratios"	"Mean of Ratios"	"Ratios SD"	"Rgn Ratio"	"Rgn R�"	"F Pixels"	"B Pixels"	"Sum of Medians"	"Sum of Means"	"Log Ratio"	"F635 Median - B635"	"F532 Median - B532"	"F635 Mean - B635"	"F532 Mean - B532"	"Flags"
1	1	1	"PFE0192"	"E18031_6"	940	23400	120	1985	1977	614	180	187	47	100	100	0	3937	3793	1236	125	139	44	100	100	0	0.474	0.490	0.485	0.497	1.423	0.477	0.930	120	619	5617	5465	-1.079	1805	3812	1797	3668	0
1	2	1	"PFE0272"	"E20827_3"	1130	23400	120	588	583	154	175	189	120	98	85	0	772	796	250	123	136	76	98	97	0	0.636	0.606	0.588	0.615	1.514	0.655	0.722	120	585	1062	1081	-0.652	413	649	408	673	0
1	3	1	"PFE0225"	"E18877_1"	1320	23400	120	411	403	92	167	173	42	100	95	0	564	558	146	120	128	32	100	99	0	0.550	0.539	0.504	0.530	1.640	0.514	0.706	120	586	688	674	-0.864	244	444	236	438	0
1	4	1	"PFE0214"	"E18651_4"	1510	23400	120	490	480	133	163	168	38	96	94	0	991	973	265	120	128	31	100	100	0	0.375	0.372	0.376	0.348	1.601	0.368	0.835	120	570	1198	1170	-1.413	327	871	317	853	0
1	5	1	"PFE0258"	"E20360_1"	1690	23400	120	694	692	173	163	170	55	99	97	0	3323	3266	800	120	127	31	100	100	0	0.166	0.168	0.162	0.162	1.479	0.160	0.838	120	567	3734	3675	-2.593	531	3203	529	3146	0
1	6	1	"PFE0606"	"E714_15"	1890	23400	120	470	474	138	161	165	34	99	98	0	492	489	112	121	125	26	100	100	0	0.833	0.851	0.791	0.799	1.529	0.904	0.757	120	584	680	681	-0.264	309	371	313	368	0
1	7	1	"PFF1886"	"F7915_1"	2080	23400	120	1280	1274	494	160	163	35	99	99	0	880	915	284	122	127	29	100	100	0	1.478	1.405	1.403	1.342	1.445	1.515	0.882	120	555	1878	1907	0.563	1120	758	1114	793	0
1	8	1	"PFF0067"	"F11738_1"	2260	23400	130	1492	1439	349	156	160	36	100	100	0	871	873	164	119	125	31	100	100	0	1.777	1.702	1.707	1.667	1.289	1.774	0.911	120	609	2088	2037	0.829	1336	752	1283	754	0
1	9	1	"PFF0367"	"F20673_1"	2450	23400	130	797	768	247	151	155	32	100	99	0	999	925	304	120	125	29	100	100	0	0.735	0.766	0.763	0.756	1.352	0.756	0.907	120	641	1525	1422	-0.444	646	879	617	805	0
1	10	1	"PFF1686"	"F66030_3"	2650	23400	130	7599	7001	2536	155	161	39	100	100	0	3271	2921	952	123	128	26	100	100	0	2.365	2.447	2.452	2.359	1.393	2.512	0.925	120	661	10592	9644	1.242	7444	3148	6846	2798	0
1	11	1	"PFF1346"	"F54003_1"	2850	23400	130	1566	1441	495	157	163	42	99	99	0	2669	2509	817	126	130	26	100	100	0	0.554	0.539	0.543	0.525	1.362	0.540	0.910	120	636	3952	3667	-0.852	1409	2543	1284	2383	0
1	12	1	"PFF0819"	"F36648_2"	3030	23390	130	432	428	110	158	160	34	99	97	0	614	619	209	128	133	30	99	99	0	0.564	0.550	0.555	0.545	1.629	0.503	0.787	120	617	760	761	-0.827	274	486	270	491	0
1	13	1	"PFF0467"	"F23644_4"	3220	23400	120	23131	20995	7575	172	176	41	100	100	0	20728	20372	5944	140	149	39	100	100	0	1.115	1.029	1.060	0.983	1.399	1.074	0.919	120	579	43547	41055	0.157	22959	20588	20823	20232	0
1	14	1	"PFF1450"	"F57655_2"	3420	23390	120	342	341	109	179	186	48	85	73	0	305	327	130	150	161	46	93	85	0	1.052	0.915	0.981	0.876	2.129	0.894	0.625	120	533	318	339	0.073	163	155	162	177	0
1	15	1	"PFF0809"	"F36380_1"	3590	23390	150	164	166	34	154	160	42	14	3	0	144	145	32	131	140	39	14	3	0	0.769	0.857	1.071	1.074	3.787	1.005	0.034	156	766	23	26	-0.379	10	13	12	14	-50
1	16	1	"PFF0511"	"F25016_1"	3790	23390	120	642	621	189	149	151	30	99	99	0	424	424	127	122	128	27	99	97	0	1.632	1.563	1.501	1.569	1.607	1.643	0.801	120	584	795	774	0.707	493	302	472	302	0
1	17	1	"PFF1712"	"F67192_1"	3990	23390	120	329	323	67	145	149	46	98	86	0	385	370	100	118	123	38	100	93	0	0.689	0.706	0.684	0.720	1.645	0.652	0.696	120	585	451	430	-0.537	184	267	178	252	0
1	18	1	"PFF0870"	"F39343_3"	4180	23390	120	275	274	71	144	150	48	87	65	0	516	551	171	120	128	40	100	99	0	0.331	0.302	0.293	0.275	1.863	0.293	0.528	120	574	527	561	-1.596	131	396	130	431	0
1	19	1	"PFF1637"	"F64125_2"	4370	23390	130	510	498	140	151	152	31	99	97	0	733	736	224	119	125	28	100	100	0	0.585	0.562	0.552	0.541	1.483	0.565	0.828	120	645	973	964	-0.774	359	614	347	617	0
1	20	1	"PFF0483"	"F23940_2"	4560	23390	120	404	400	130	148	151	31	98	93	0	513	524	190	121	124	24	99	98	0	0.653	0.625	0.603	0.618	1.747	0.584	0.783	120	579	648	655	-0.615	256	392	252	403	0
1	21	1	"PFF0101"	"F13309_2"	4760	23390	130	382	382	122	147	149	29	95	93	0	463	464	163	123	127	26	99	97	0	0.691	0.689	0.679	0.662	1.677	0.684	0.757	120	654	575	576	-0.533	235	340	235	341	0
1	22	1	"PFF1826"	"F71130_4"	4950	23390	130	468	457	132	145	153	116	89	75	0	821	814	239	124	129	25	100	100	0	0.463	0.452	0.455	0.431	1.416	0.511	0.458	120	732	1020	1002	-1.110	323	697	312	690	0
1	1	2	"PFF0961"	"F42117_4"	930	23620	110	250	261	88	181	188	47	62	33	0	229	235	71	127	141	43	82	60	0	0.676	0.741	0.900	0.793	2.888	1.036	0.331	80	464	171	188	-0.564	69	102	80	108	0
1	2	2	"PFF1620"	"F63632_3"	1140	23600	120	387	413	139	177	183	45	95	87	0	451	479	140	123	135	40	100	99	0	0.640	0.663	0.642	0.595	1.698	0.730	0.771	120	591	538	592	-0.643	210	328	236	356	0
1	3	2	"PFM0802"	"M5804_3"	1340	23600	120	376	387	102	165	169	38	100	96	0	628	619	151	119	125	27	100	100	0	0.415	0.444	0.424	0.419	1.428	0.445	0.790	120	546	720	722	-1.270	211	509	222	500	0
1	4	2	"PFM0091"	"M1661_1"	1530	23600	130	1226	1176	398	159	165	37	100	100	0	1117	1123	314	119	126	47	100	100	0	1.069	1.013	1.016	0.968	1.428	1.065	0.897	120	541	2065	2021	0.096	1067	998	1017	1004	0
1	5	2	"PFM0462"	"M3816_2"	1710	23590	130	4519	4510	1890	166	169	36	100	100	0	5464	5237	2187	122	130	47	100	99	0	0.815	0.849	0.845	0.872	1.606	0.817	0.903	120	583	9695	9459	-0.295	4353	5342	4344	5115	0
1	6	2	"PFM0294"	"M29681_1"	1900	23590	120	1090	1110	348	163	169	39	100	100	0	988	966	297	119	125	31	100	100	0	1.067	1.118	1.080	1.109	1.359	1.120	0.880	120	530	1796	1794	0.093	927	869	947	847	0
1	7	2	"PFM0525"	"M42687_2"	2100	23590	120	1032	1015	380	161	163	32	99	97	0	1154	1090	303	117	122	26	99	98	0	0.840	0.878	0.874	0.824	1.417	0.928	0.889	120	496	1908	1827	-0.252	871	1037	854	973	0
1	8	2	"PFM0582"	"M45177_10"	2290	23590	120	1313	1251	400	159	162	35	100	100	0	923	919	254	120	126	36	100	100	0	1.437	1.367	1.381	1.327	1.371	1.412	0.898	120	490	1957	1891	0.523	1154	803	1092	799	0
1	9	2	"PFM0415"	"M36754_19"	2480	23590	130	980	955	317	159	162	34	100	99	0	555	570	169	123	128	33	99	99	0	1.900	1.781	1.787	1.728	1.408	1.862	0.823	120	557	1253	1243	0.926	821	432	796	447	0
1	10	2	"PFM0252"	"M26245_1"	2670	23590	130	744	727	230	158	163	37	100	100	0	508	507	148	123	126	23	100	99	0	1.522	1.482	1.455	1.465	1.554	1.525	0.837	120	580	971	953	0.606	586	385	569	384	0
1	11	2	"PFM0169"	"M21665_1"	2870	23590	120	1017	1025	340	156	161	37	100	100	0	1366	1361	397	123	127	25	100	100	0	0.693	0.702	0.685	0.675	1.339	0.695	0.874	120	527	2104	2107	-0.530	861	1243	869	1238	0
1	12	2	"PFM0497"	"M40872_1"	3060	23590	120	1289	1258	381	157	161	32	100	99	0	796	801	207	124	132	39	100	100	0	1.685	1.626	1.685	1.574	1.423	1.698	0.869	120	495	1804	1778	0.752	1132	672	1101	677	0
1	13	2	"PFM0499"	"M40872_5"	3240	23590	120	227	238	65	163	166	35	65	45	0	240	245	54	130	137	40	94	75	0	0.582	0.652	0.681	0.588	2.341	0.691	0.288	120	499	174	190	-0.781	64	110	75	115	0
1	14	2	"PFM0670"	"M49091_1"	3440	23590	130	391	405	121	159	161	33	99	95	0	643	632	167	131	135	28	100	100	0	0.453	0.491	0.480	0.454	1.558	0.503	0.781	120	560	744	747	-1.142	232	512	246	501	0
1	15	2	"PFM0324"	"M31208_9"	3630	23590	120	466	471	137	154	157	29	99	97	0	692	720	216	125	129	26	100	100	0	0.550	0.533	0.540	0.505	1.545	0.513	0.819	120	499	879	912	-0.862	312	567	317	595	0
1	16	2	"PFM0024"	"M11377_3"	3820	23590	120	1402	1394	492	152	155	29	100	100	0	1783	1896	549	120	125	24	100	100	0	0.752	0.699	0.695	0.668	1.389	0.714	0.889	120	502	2913	3018	-0.412	1250	1663	1242	1776	0
1	17	2	"PFM0019"	"M11356_1"	4000	23590	120	230	226	54	150	153	31	76	55	0	360	365	89	118	122	24	100	100	0	0.331	0.308	0.301	0.266	2.267	0.327	0.485	120	518	322	323	-1.597	80	242	76	247	0
1	18	2	"PFM0187"	"M22455_1"	4210	23590	130	6711	6426	2463	149	152	30	100	100	0	32135	31270	10876	124	129	28	100	100	0	0.205	0.202	0.208	0.193	1.451	0.194	0.907	120	632	38573	37423	-2.286	6562	32011	6277	31146	0
1	19	2	"PFM0042"	"M12812_3"	4420	23580	100	168	186	70	150	152	30	36	22	0	190	193	53	120	127	28	80	56	0	0.257	0.493	0.529	0.451	3.380	0.948	0.076	80	406	88	109	-1.959	18	70	36	73	0
1	20	2	"PFM0044"	"M12812_6"	4580	23590	120	580	579	161	149	151	30	100	100	0	792	797	209	116	123	34	100	100	0	0.638	0.631	0.615	0.611	1.358	0.638	0.864	120	491	1107	1111	-0.649	431	676	430	681	0
1	21	2	"PFN0072"	"N128_74"	4780	23590	120	236	237	55	144	148	28	87	72	0	362	355	84	118	125	34	99	96	0	0.377	0.392	0.413	0.352	2.085	0.381	0.516	120	514	336	330	-1.407	92	244	93	237	0
1	22	2	"PFN0081"	"N128_88"	4960	23590	120	184	186	43	143	149	98	10	0	0	230	236	52	118	124	27	97	90	0	0.366	0.364	0.470	0.383	2.823	0.366	0.186	120	580	153	161	-1.450	41	112	43	118	0
1	1	3	"PFN0030"	"N128_103"	970	23790	120	4655	4395	1391	174	189	148	100	100	0	5868	5414	1802	127	140	78	99	99	0	0.781	0.798	0.795	0.832	1.533	0.778	0.928	120	579	10222	9508	-0.357	4481	5741	4221	5287	0
1	2	3	"PFN0126"	"N130_31"	1170	23800	130	260	277	92	172	176	42	80	54	0	296	319	148	124	130	31	100	96	0	0.512	0.538	0.507	0.477	1.931	0.579	0.633	120	522	260	300	-0.967	88	172	105	195	0
1	3	3	"PFN0135"	"N130_44"	1360	23800	120	397	407	124	163	168	38	97	93	0	333	342	84	119	124	25	100	99	0	1.093	1.094	1.040	1.026	1.641	1.240	0.697	120	481	448	467	0.129	234	214	244	223	0
1	4	3	"PFN0150"	"N131_2"	1540	23790	120	611	612	171	162	167	38	100	99	0	567	561	152	121	129	48	100	100	0	1.007	1.023	1.019	1.004	1.345	1.040	0.871	120	540	895	890	0.010	449	446	450	440	0
1	5	3	"PFB0094"	"B325"	1740	23800	110	205	216	57	166	170	37	51	27	0	216	220	47	121	130	49	87	45	0	0.411	0.505	0.486	0.447	3.156	0.697	0.193	80	486	134	149	-1.284	39	95	50	99	0
1	6	3	"PFB0096"	"B327"	1920	23790	120	3410	3395	1169	163	168	39	100	100	0	1391	1393	434	121	127	31	100	100	0	2.557	2.541	2.570	2.510	1.253	2.622	0.928	120	567	4517	4504	1.354	3247	1270	3232	1272	0
1	7	3	"PFB0098"	"B34"	2140	23780	150	160	163	36	159	164	38	15	3	0	130	131	21	120	125	26	21	3	0	0.100	0.364	1.419	1.476	3.459	2222.236	0.000	156	662	11	15	-3.322	1	10	4	11	-50
1	8	3	"PFB0100"	"B343"	2310	23790	130	4112	4168	1577	159	164	38	100	100	0	3289	3367	1154	123	127	27	100	100	0	1.249	1.236	1.241	1.206	1.240	1.270	0.928	120	491	7119	7253	0.320	3953	3166	4009	3244	0
1	9	3	"PFB0103"	"B347"	2490	23790	120	288	298	71	160	164	36	95	81	0	298	309	84	122	127	25	99	98	0	0.727	0.738	0.745	0.718	1.880	0.748	0.527	120	499	304	325	-0.459	128	176	138	187	0
1	10	3	"PFB0106"	"B362"	2680	23790	130	226	236	61	155	159	34	75	52	0	224	227	52	120	123	23	95	90	0	0.683	0.757	0.716	0.657	2.329	0.894	0.370	120	563	175	188	-0.551	71	104	81	107	0
1	11	3	"PFB0128"	"B405"	2870	23790	130	236	234	53	149	155	31	85	67	0	274	279	61	121	125	25	99	97	0	0.569	0.538	0.550	0.481	2.236	0.577	0.473	120	553	240	243	-0.814	87	153	85	158	0
1	12	3	"PFB0131"	"B415"	3060	23780	130	757	747	250	148	153	30	100	100	0	535	536	144	120	128	36	100	98	0	1.467	1.440	1.415	1.382	1.441	1.498	0.871	120	523	1024	1015	0.553	609	415	599	416	0
1	13	3	"PFB0133"	"B418"	3250	23780	130	347	363	105	151	154	32	99	93	0	323	333	95	119	126	34	100	95	0	0.961	0.991	0.988	0.956	1.563	1.018	0.715	120	578	400	426	-0.058	196	204	212	214	0
1	14	3	"PFB0135"	"B424"	3460	23780	120	371	375	96	151	153	31	98	92	0	817	777	210	122	125	23	100	100	0	0.317	0.342	0.334	0.324	1.551	0.329	0.778	120	510	915	879	-1.660	220	695	224	655	0
1	15	3	"PFB0137"	"B427"	3640	23780	130	181	188	54	150	153	28	51	34	0	174	178	47	123	127	26	75	49	0	0.608	0.691	0.947	0.896	3.382	0.827	0.191	120	548	82	93	-0.718	31	51	38	55	0
1	16	3	"PFB0139"	"B431"	3830	23780	130	2732	2684	896	148	152	30	100	100	0	2095	2079	590	120	124	25	100	100	0	1.308	1.295	1.275	1.250	1.319	1.326	0.914	120	578	4559	4495	0.388	2584	1975	2536	1959	0
1	17	3	"PFB0155"	"B464"	4020	23760	110	210	210	44	147	152	35	72	45	0	179	184	44	119	124	26	82	56	0	1.050	0.969	1.062	1.043	2.531	1.290	0.336	80	459	123	128	0.070	63	60	63	65	0
1	18	3	"PFB0158"	"B467"	4210	23780	130	535	558	203	148	151	34	100	97	0	451	452	125	119	124	26	100	100	0	1.166	1.231	1.178	1.141	1.508	1.318	0.807	120	533	719	743	0.221	387	332	410	333	0
1	19	3	"PFB0160"	"B47"	4390	23780	150	156	159	43	150	152	29	19	4	0	125	126	26	120	125	27	19	5	0	1.200	1.500	1.145	1.086	3.571	5.378	0.014	156	605	11	15	0.263	6	5	9	6	-50
1	20	3	"PFB0163"	"B476"	4580	23780	150	154	153	30	147	151	32	16	3	0	136	138	26	117	121	26	39	12	0	0.368	0.286	1.000	0.930	3.646	1.722	0.057	156	613	26	27	-1.441	7	19	6	21	-50
1	21	3	"PFB0166"	"B484"	4780	23780	130	492	506	151	145	149	32	99	97	0	502	502	143	115	121	28	100	98	0	0.897	0.933	0.922	0.912	1.564	0.937	0.801	120	589	734	748	-0.157	347	387	361	387	0
1	22	3	"PFB0168"	"B489"	4980	23780	130	305	312	82	144	147	29	97	89	0	428	443	137	118	122	26	100	100	0	0.519	0.517	0.519	0.481	1.743	0.465	0.677	120	664	471	493	-0.945	161	310	168	325	0
1	1	4	"PFB0186"	"B513"	980	23990	120	501	493	122	171	188	152	92	56	0	686	673	168	123	138	83	99	98	0	0.586	0.585	0.591	0.568	1.528	0.578	0.816	120	552	893	872	-0.771	330	563	322	550	0
1	2	4	"PFB0188"	"B516"	1160	23970	150	184	190	43	172	177	44	21	6	0	150	152	31	126	132	32	42	8	0	0.500	0.692	0.811	0.909	3.653	2.422	0.050	156	577	36	44	-1.000	12	24	18	26	-50
1	3	4	"PFB0191"	"B521"	1360	23980	120	4481	4225	1630	162	166	37	100	100	0	2388	2192	936	120	125	26	97	96	0	1.904	1.961	1.957	2.263	1.862	1.936	0.909	120	528	6587	6135	0.929	4319	2268	4063	2072	0
1	4	4	"PFB0193"	"B527"	1560	23980	110	304	308	57	157	160	33	98	91	0	379	365	74	120	125	28	100	100	0	0.568	0.616	0.637	0.593	1.666	0.613	0.655	80	491	406	396	-0.817	147	259	151	245	0
1	5	4	"PFB0195"	"B530"	1750	23990	120	264	267	61	154	162	38	90	68	0	231	234	49	120	128	36	95	80	0	0.991	0.991	0.950	0.965	2.064	1.772	0.232	120	508	221	227	-0.013	110	111	113	114	0
1	6	4	"PFB0198"	"B536"	1930	23990	120	510	513	164	153	160	36	98	95	0	805	790	206	120	125	27	100	100	0	0.521	0.537	0.514	0.485	1.667	0.552	0.840	120	480	1042	1030	-0.940	357	685	360	670	0
1	7	4	"PFD0038"	"D12635_8"	2120	24010	150	162	164	42	156	162	39	16	5	0	139	142	30	120	124	23	43	21	0	0.316	0.364	1.184	1.166	4.056	5.442	0.025	156	616	25	30	-1.663	6	19	8	22	-50
1	8	4	"PFD0046"	"D13568_2"	2310	23980	120	533	527	151	157	162	38	98	96	0	794	785	231	123	127	25	99	99	0	0.560	0.559	0.551	0.558	1.698	0.555	0.847	120	483	1047	1032	-0.836	376	671	370	662	0
1	9	4	"PFD0050"	"D14936_1"	2500	23980	130	219	222	46	155	167	116	16	0	0	218	218	47	120	124	23	95	85	0	0.653	0.684	0.682	0.640	2.184	11.554	0.029	120	522	162	165	-0.615	64	98	67	98	0
1	10	4	"PFD0055"	"D15909_10"	2690	23980	130	6633	6250	2485	154	163	110	100	99	0	2150	2045	815	120	123	23	99	99	0	3.192	3.167	3.175	3.297	1.647	3.209	0.923	120	574	8509	8021	1.674	6479	2030	6096	1925	0
1	11	4	"PFD0058"	"D15909_5"	2890	23980	120	1215	1245	438	150	154	30	100	100	0	450	447	124	118	123	25	100	100	0	3.208	3.328	3.332	3.270	1.377	3.530	0.884	120	446	1397	1424	1.682	1065	332	1095	329	0
1	12	4	"PFD0060"	"D16430_1"	3060	23970	150	156	158	31	149	162	160	0	0	0	124	127	26	120	126	28	15	3	0	1.750	1.286	1.200	1.294	4.036	189.516	0.001	156	577	11	16	0.807	7	4	9	7	-50
1	13	4	"PFD0079"	"D16785_4"	3260	23970	120	3954	3740	990	149	164	170	100	100	0	3432	3152	908	121	126	28	100	100	0	1.149	1.185	1.167	1.210	1.356	1.174	0.909	120	514	7116	6622	0.201	3805	3311	3591	3031	0
1	14	4	"PFD0082"	"D16785_6"	3450	23970	130	430	419	110	146	150	32	98	96	0	489	449	145	116	120	25	98	95	0	0.761	0.820	0.816	0.836	1.566	0.788	0.817	120	596	657	606	-0.393	284	373	273	333	0
1	15	4	"PFD0085"	"D16785_9"	3660	23980	130	475	457	132	144	149	31	100	97	0	561	571	149	117	122	25	100	100	0	0.745	0.689	0.678	0.654	1.572	0.706	0.792	120	545	775	767	-0.424	331	444	313	454	0
1	16	4	"PFD0087"	"D17715_10"	3830	23980	120	344	343	89	146	149	31	96	95	0	341	341	86	118	121	22	100	99	0	0.888	0.883	0.868	0.869	1.660	0.928	0.699	120	494	421	420	-0.172	198	223	197	223	0
1	17	4	"PFD0092"	"D17715_109"	4030	23970	120	267	271	71	147	150	33	91	82	0	469	488	144	119	122	24	100	99	0	0.343	0.336	0.337	0.324	1.814	0.319	0.603	120	575	470	493	-1.544	120	350	124	369	0
1	18	4	"PFD0094"	"D17715_110"	4220	23970	130	1506	1435	453	149	151	31	100	100	0	934	909	253	117	120	21	100	100	0	1.661	1.624	1.679	1.588	1.363	1.670	0.897	120	601	2174	2078	0.732	1357	817	1286	792	0
1	19	4	"PFD0112"	"D17715_16"	4400	23970	110	180	181	34	150	154	30	48	21	0	160	158	28	116	120	24	80	41	0	0.682	0.738	0.638	0.617	3.281	1.709	0.104	80	443	74	73	-0.553	30	44	31	42	0
1	20	4	"PFD0115"	"D17715_20"	4600	23970	130	210	212	44	146	149	31	77	51	0	271	278	81	116	120	24	97	95	0	0.413	0.407	0.420	0.412	2.184	0.385	0.431	120	600	219	228	-1.276	64	155	66	162	0
1	21	4	"PFD0118"	"D17715_25"	4810	24000	150	156	161	31	144	147	29	29	9	0	138	146	38	114	117	23	50	32	0	0.500	0.531	0.633	0.788	3.601	0.786	0.033	156	597	36	49	-1.000	12	24	17	32	-50
1	22	4	"PFD0121"	"D17715_28"	4980	23970	120	479	468	148	145	147	28	99	95	0	476	465	151	116	120	25	100	100	0	0.928	0.926	0.916	0.883	1.590	0.935	0.836	120	531	694	672	-0.108	334	360	323	349	0
1	1	5	"PFD0124"	"D17715_32"	1000	24180	120	705	704	214	166	175	72	99	96	0	624	630	179	121	135	75	100	97	0	1.072	1.057	1.057	1.037	1.460	1.076	0.849	120	621	1042	1047	0.100	539	503	538	509	0
1	2	5	"PFD0126"	"D17715_37"	1190	24170	120	1039	988	295	164	170	40	100	100	0	1083	1007	357	121	129	38	99	98	0	0.910	0.930	0.934	0.962	1.472	0.895	0.914	120	497	1837	1710	-0.137	875	962	824	886	0
1	3	5	"PFD0143"	"D17715_67"	1370	24180	120	311	316	79	157	161	39	95	83	0	465	458	115	116	121	25	100	100	0	0.441	0.465	0.432	0.412	1.996	0.463	0.612	120	526	503	501	-1.180	154	349	159	342	0
1	4	5	"PFD0145"	"D17715_7"	1550	24170	110	259	271	66	152	153	32	98	87	0	261	266	56	116	123	28	100	98	0	0.738	0.793	0.759	0.745	1.596	0.868	0.655	80	490	252	269	-0.438	107	145	119	150	0
1	5	5	"PFD0147"	"D17715_76"	1760	24180	150	167	172	35	150	153	33	33	12	0	136	139	27	118	125	33	29	5	0	0.944	1.048	0.962	0.960	4.512	1.400	0.015	156	647	35	43	-0.082	17	18	22	21	-50
1	6	5	"PFD0149"	"D17715_8"	1940	24170	110	261	264	51	149	154	34	96	78	0	320	310	59	118	122	28	100	98	0	0.554	0.599	0.555	0.565	1.881	0.598	0.454	80	411	314	307	-0.851	112	202	115	192	0
1	7	5	"PFD0151"	"D17715_81"	2130	24170	120	466	477	128	151	155	36	99	98	0	590	589	161	117	121	24	100	99	0	0.666	0.691	0.699	0.675	1.560	0.686	0.827	120	466	788	798	-0.586	315	473	326	472	0
1	8	5	"PFD0153"	"D17715_89"	2330	24170	120	1000	1001	306	147	153	37	100	99	0	1352	1317	396	115	119	25	100	100	0	0.690	0.710	0.699	0.698	1.329	0.705	0.907	120	530	2090	2056	-0.536	853	1237	854	1202	0
1	9	5	"PFE0210"	"E18550_2"	2510	24160	130	2214	2113	784	146	156	113	100	100	0	849	812	318	112	115	24	99	99	0	2.806	2.810	2.812	2.938	1.507	2.807	0.893	120	550	2805	2667	1.488	2068	737	1967	700	0
1	10	5	"PFE0213"	"E18651_3"	2700	24170	100	210	217	52	150	153	33	71	45	0	167	172	37	118	122	25	77	48	0	1.224	1.241	1.367	1.089	2.575	1.723	0.244	80	403	109	121	0.292	60	49	67	54	0
1	11	5	"PFE0218"	"E18737_1"	2880	24160	130	1643	1583	656	155	161	56	100	100	0	1084	1094	501	123	139	146	96	90	0	1.548	1.471	1.417	1.579	1.861	1.394	0.850	120	549	2449	2399	0.631	1488	961	1428	971	0
1	12	5	"PFE0223"	"E1884_3"	3080	24160	120	6209	5889	1957	151	171	184	100	99	0	5321	5090	1657	125	134	53	100	100	0	1.166	1.156	1.160	1.152	1.288	1.156	0.921	120	477	11254	10703	0.221	6058	5196	5738	4965	0
1	13	5	"PFE0226"	"E18877_2"	3280	24170	120	234	246	67	145	158	125	35	2	0	296	301	77	119	132	75	95	62	0	0.503	0.555	0.558	0.512	1.754	0.774	0.606	120	531	266	283	-0.992	89	177	101	182	0
1	14	5	"PFE0228"	"E18957_1"	3470	24170	130	275	271	73	138	143	33	90	80	0	464	461	120	110	120	63	98	95	0	0.387	0.379	0.373	0.348	1.751	0.387	0.707	120	552	491	484	-1.370	137	354	133	351	0
1	15	5	"PFE0249"	"E19870_1"	3650	24160	130	323	318	74	142	146	31	96	90	0	199	201	44	113	119	33	89	65	0	2.105	2.000	1.927	2.101	1.919	2.188	0.560	120	524	267	264	1.074	181	86	176	88	0
1	16	5	"PFE0251"	"E20152_1"	3840	24170	130	213	214	45	146	149	31	79	55	0	195	197	43	116	120	21	95	84	0	0.848	0.840	0.915	0.852	2.275	1.096	0.311	120	530	146	149	-0.238	67	79	68	81	0
1	17	5	"PFE0257"	"E20313_1"	4030	24170	120	195	199	43	145	145	29	65	42	0	250	252	59	117	120	22	100	96	0	0.376	0.400	0.360	0.359	2.237	0.471	0.354	120	515	183	189	-1.411	50	133	54	135	0
1	18	5	"PFE0260"	"E20360_12"	4220	24210	150	149	149	28	145	147	31	17	1	0	128	130	27	119	122	22	32	10	0	0.444	0.364	0.946	0.956	3.276	5.874	0.005	156	609	13	15	-1.170	4	9	4	11	-50
1	19	5	"PFE0265"	"E20424_1"	4410	24160	120	1787	1760	556	145	148	31	100	100	0	1282	1240	450	117	121	22	99	99	0	1.409	1.438	1.406	1.548	1.783	1.400	0.866	120	506	2807	2738	0.495	1642	1165	1615	1123	0
1	20	5	"PFE0267"	"E20514_1"	4610	24170	130	1816	1742	656	144	147	26	100	100	0	1441	1422	425	117	120	18	100	100	0	1.263	1.225	1.251	1.143	1.567	1.310	0.883	120	512	2996	2903	0.337	1672	1324	1598	1305	0
1	21	5	"PFE0293"	"E22156_1"	4790	24160	130	877	874	283	147	149	29	100	100	0	1430	1359	431	118	120	20	100	100	0	0.556	0.586	0.601	0.572	1.513	0.564	0.871	120	473	2042	1968	-0.846	730	1312	727	1241	0
1	22	5	"PFE0299"	"E22468_1"	4990	24160	130	427	425	117	145	149	31	98	95	0	547	532	146	117	121	22	100	100	0	0.656	0.675	0.694	0.636	1.697	0.666	0.816	120	629	712	695	-0.609	282	430	280	415	0
1	1	6	"PFE0302"	"E22504_2"	990	24410	150	183	194	52	165	183	211	1	0	0	145	149	37	120	168	567	0	0	0	0.720	1.000	1.313	1.162	3.228	0.326	0.929	156	832	43	58	-0.474	18	25	29	29	-50
1	2	6	"PFE0309"	"E2283_4"	1190	24370	120	222	219	46	167	185	239	0	0	0	239	242	58	121	180	716	0	0	0	0.466	0.430	0.508	0.439	2.802	0.485	0.271	120	508	173	173	-1.101	55	118	52	121	0
1	3	6	"PFE0314"	"E22930_2"	1370	24370	110	255	248	47	155	158	36	90	67	0	411	419	95	118	122	24	100	100	0	0.341	0.309	0.320	0.283	1.911	0.296	0.488	80	444	393	394	-1.551	100	293	93	301	0
1	4	6	"PFE0318"	"E23098_1"	1570	24370	130	669	638	221	149	151	29	98	95	0	568	559	178	117	122	25	98	97	0	1.153	1.106	1.136	1.045	1.684	1.162	0.871	120	614	971	931	0.205	520	451	489	442	0
1	5	6	"PFE0353"	"E24637_1"	1760	24360	130	2250	2106	594	147	150	31	100	100	0	2157	2012	623	117	120	22	100	100	0	1.031	1.034	1.056	1.052	1.365	1.008	0.918	120	544	4143	3854	0.044	2103	2040	1959	1895	0
1	6	6	"PFE0361"	"E248_3"	1960	24360	130	2324	2131	666	147	152	33	100	100	0	1779	1664	530	119	123	24	100	100	0	1.311	1.284	1.297	1.287	1.393	1.272	0.915	120	577	3837	3529	0.391	2177	1660	1984	1545	0
1	7	6	"PFE0363"	"E24971_1"	2150	24360	120	283	276	54	146	151	31	95	90	0	293	294	78	118	122	23	97	95	0	0.783	0.739	0.733	0.775	1.875	0.696	0.574	120	495	312	306	-0.353	137	175	130	176	0
1	8	6	"PFE0367"	"E25193_1"	2310	24360	80	187	190	51	143	148	37	51	21	0	186	181	30	113	119	29	90	65	0	0.603	0.691	0.748	0.653	2.929	2.673	0.049	52	286	117	115	-0.730	44	73	47	68	0
1	9	6	"PFE0373"	"E25749_1"	2520	24360	130	621	616	193	133	135	30	100	99	0	1025	1027	308	102	108	27	100	100	0	0.529	0.522	0.513	0.507	1.367	0.523	0.886	120	607	1411	1408	-0.919	488	923	483	925	0
1	10	6	"PFE0375"	"E25972_1"	2710	24360	130	927	885	243	140	147	63	100	99	0	1597	1604	439	114	131	143	100	99	0	0.531	0.500	0.502	0.493	1.292	0.491	0.910	120	586	2270	2235	-0.914	787	1483	745	1490	0
1	11	6	"PFF0292"	"F18577_5"	2900	24360	120	362	360	88	153	171	182	61	3	0	348	343	74	132	164	248	30	0	0	0.968	0.981	0.975	0.969	1.681	0.822	0.667	120	464	425	418	-0.048	209	216	207	211	0
1	12	6	"PFF0300"	"F18770_1"	3070	24340	150	153	162	60	154	189	312	1	0	0	145	182	200	139	193	489	2	1	0	-0.167	0.186	1.000	1.016	3.886	0.377	0.331	156	622	5	51	Error	-1	6	8	43	-50
1	13	6	"PFF0307"	"F19110_2"	3280	24360	120	481	474	131	149	189	339	49	0	0	437	440	97	126	193	533	1	0	0	1.068	1.035	1.031	0.977	1.735	0.968	0.641	120	529	643	639	0.094	332	311	325	314	0
1	14	6	"PFF0309"	"F19190_1"	3480	24360	130	349	346	98	145	148	33	95	90	0	528	508	136	117	126	63	99	95	0	0.496	0.514	0.537	0.478	1.712	0.532	0.749	120	547	615	592	-1.011	204	411	201	391	0
1	15	6	"PFF0313"	"F19243_2"	3660	24360	120	1013	961	289	144	148	30	100	99	0	1155	1149	300	116	122	33	100	100	0	0.836	0.791	0.781	0.753	1.528	0.800	0.901	120	511	1908	1850	-0.258	869	1039	817	1033	0
1	16	6	"PFF0316"	"F19409_1"	3860	24350	130	281	276	60	147	150	31	93	85	0	338	332	77	117	121	24	100	96	0	0.606	0.600	0.584	0.558	1.998	0.596	0.644	120	545	355	344	-0.722	134	221	129	215	0
1	17	6	"PFF0345"	"F20077_1"	4040	24360	100	174	182	42	143	145	28	53	27	0	158	158	26	116	121	24	77	37	0	0.738	0.929	0.976	0.943	2.600	2.108	0.118	80	389	73	81	-0.438	31	42	39	42	0
1	18	6	"PFF0351"	"F20166_1"	4240	24350	140	210	212	45	142	145	28	83	62	0	201	198	52	118	121	22	82	72	0	0.819	0.875	0.896	0.943	2.722	0.859	0.403	156	502	151	150	-0.288	68	83	70	80	0
1	19	6	"PFF0355"	"F20234_1"	4440	24350	150	161	163	29	143	147	27	39	8	0	132	135	23	119	121	21	37	12	0	1.385	1.250	1.209	1.265	3.872	10.950	0.003	156	540	31	36	0.469	18	13	20	16	-50
1	20	6	"PFF0357"	"F20284_1"	4620	24350	120	297	300	60	147	150	28	98	95	0	367	360	86	121	124	22	99	98	0	0.610	0.640	0.651	0.637	1.633	0.609	0.714	120	444	396	392	-0.714	150	246	153	239	0
1	21	6	"PFF0360"	"F20385_1"	4800	24350	120	479	478	122	150	151	28	100	100	0	507	497	144	122	124	21	100	100	0	0.855	0.875	0.869	0.880	1.470	0.862	0.835	120	505	714	703	-0.227	329	385	328	375	0
1	22	6	"PFF0362"	"F20385_3"	5000	24350	130	477	475	118	144	148	30	100	100	0	597	582	122	119	121	20	100	100	0	0.697	0.715	0.699	0.690	1.402	0.725	0.833	120	652	811	794	-0.521	333	478	331	463	0
1	1	7	"PFF0380"	"F20989_1"	1010	24560	120	376	375	95	164	189	263	30	0	0	863	830	215	121	194	728	52	0	0	0.286	0.298	0.297	0.280	1.541	0.312	0.798	120	504	954	920	-1.807	212	742	211	709	0
1	2	7	"PFF0388"	"F21429_3"	1200	24550	120	2858	2697	926	165	184	242	97	97	0	2755	2577	930	122	184	724	93	86	0	1.023	1.031	1.039	1.048	1.464	1.021	0.926	120	502	5326	4987	0.033	2693	2633	2532	2455	0
1	3	7	"PFF0396"	"F21560_1"	1390	24550	120	2482	2368	815	156	159	32	100	99	0	1444	1357	447	120	125	26	100	99	0	1.757	1.788	1.774	1.789	1.479	1.825	0.927	120	533	3650	3449	0.813	2326	1324	2212	1237	0
1	4	7	"PFF0401"	"F21821_1"	1580	24560	130	693	693	230	149	151	30	98	97	0	704	685	194	118	121	24	100	99	0	0.928	0.959	0.958	0.907	1.639	1.006	0.875	120	551	1130	1111	-0.107	544	586	544	567	0
1	5	7	"PFF0404"	"F21902_1"	1770	24560	120	1690	1588	600	149	152	30	99	98	0	2106	1999	629	120	124	32	100	100	0	0.776	0.766	0.778	0.694	1.741	0.788	0.921	120	499	3527	3318	-0.366	1541	1986	1439	1879	0
1	6	7	"PFF0407"	"F21981_2"	1950	24550	120	4429	4143	1326	149	153	33	100	100	0	6948	6260	2363	125	128	33	100	100	0	0.627	0.651	0.639	0.717	1.591	0.626	0.947	120	498	11103	10129	-0.673	4280	6823	3994	6135	0
1	7	7	"PFF0440"	"F22946_1"	2150	24550	120	468	483	150	144	150	34	100	100	0	445	448	174	121	126	24	98	96	0	1.000	1.037	1.023	1.093	1.716	0.981	0.780	120	493	648	666	0.000	324	324	339	327	0
1	8	7	"PFF0446"	"F23145_4"	2330	24550	150	166	173	42	136	140	33	48	16	0	135	135	24	114	120	28	35	7	0	1.429	1.762	1.500	1.537	3.664	8.343	0.010	156	585	51	58	0.515	30	21	37	21	-50
1	9	7	"PFF0452"	"F23274_1"	2500	24550	150	150	152	30	133	137	33	29	6	0	122	143	103	111	116	29	30	12	0	1.545	0.594	1.217	1.143	4.131	0.103	0.024	156	635	28	51	0.628	17	11	19	32	-50
1	10	7	"PFF0458"	"F23526_2"	2720	24560	120	521	496	184	137	151	165	84	62	0	1026	985	313	120	135	183	95	91	0	0.424	0.415	0.408	0.371	1.626	0.435	0.784	120	528	1290	1224	-1.238	384	906	359	865	0
1	11	7	"PFF0461"	"F23551_1"	2910	24550	120	924	898	306	150	165	176	95	86	0	597	566	169	139	158	186	86	70	0	1.690	1.752	1.757	1.791	1.753	1.321	0.789	120	513	1232	1175	0.757	774	458	748	427	0
1	12	7	"PFF0463"	"F23564_1"	3100	24550	130	2610	2412	859	154	189	321	98	94	0	2349	2077	744	147	223	542	91	87	0	1.115	1.170	1.178	1.265	1.727	1.062	0.873	120	578	4658	4188	0.157	2456	2202	2258	1930	0
1	13	7	"PFF1088"	"F45524_1"	3290	24550	120	1881	1877	671	150	188	338	99	93	0	644	760	929	131	218	576	28	3	0	3.374	2.746	3.421	3.239	1.538	1.719	0.367	120	515	2244	2356	1.755	1731	513	1727	629	0
1	14	7	"PFF1100"	"F45683_2"	3490	24550	120	940	909	289	146	148	30	99	99	0	1217	1189	386	120	124	28	99	99	0	0.724	0.714	0.718	0.702	1.393	0.706	0.905	120	495	1891	1832	-0.466	794	1097	763	1069	0
1	15	7	"PFF1105"	"F45820_1"	3670	24550	120	244	240	50	144	147	30	90	72	0	206	211	52	117	121	24	92	79	0	1.124	1.021	0.996	1.104	1.953	1.073	0.462	120	484	189	190	0.168	100	89	96	94	0
1	16	7	"PFF1110"	"F46067_3"	3860	24540	120	730	719	208	150	152	34	100	97	0	716	693	184	120	126	27	100	100	0	0.973	0.993	0.975	0.957	1.477	1.007	0.889	120	514	1176	1142	-0.039	580	596	569	573	0
1	17	7	"PFF1112"	"F46181_1"	4060	24540	120	743	753	252	145	148	31	99	98	0	487	467	118	118	123	24	99	99	0	1.621	1.742	1.693	1.663	1.543	1.880	0.835	120	502	967	957	0.697	598	369	608	349	0
1	18	7	"PFF1114"	"F46183_2"	4240	24540	120	243	241	54	145	148	30	89	74	0	232	230	47	119	121	23	95	90	0	0.867	0.865	0.949	0.838	1.972	0.978	0.466	120	466	211	207	-0.205	98	113	96	111	0
1	19	7	"PFF1142"	"F4688_1"	4430	24540	120	2567	2525	790	147	152	31	100	100	0	1250	1182	381	119	125	55	97	97	0	2.140	2.237	2.208	2.385	1.632	2.257	0.898	120	512	3551	3441	1.097	2420	1131	2378	1063	0
1	20	7	"PFF1151"	"F47145_2"	4630	24550	120	553	549	142	148	151	29	100	100	0	487	476	142	119	123	23	99	98	0	1.101	1.123	1.134	1.174	1.594	1.102	0.813	120	538	773	758	0.138	405	368	401	357	0
1	21	7	"PFF1154"	"F47255_1"	4810	24530	110	194	201	45	150	152	28	70	40	0	159	163	35	120	123	23	68	35	0	1.128	1.186	1.262	1.294	2.893	1.236	0.272	80	400	83	94	0.174	44	39	51	43	0
1	22	7	"PFF1156"	"F47255_3"	4980	24550	150	169	169	31	145	149	31	41	8	0	134	137	27	121	124	23	33	14	0	1.846	1.500	1.439	1.566	3.029	3.467	0.052	156	757	37	40	0.885	24	13	24	16	-50
1	1	8	"PFF1158"	"F47327_1"	1020	24750	120	808	797	232	155	163	63	100	98	0	625	613	163	120	133	86	100	98	0	1.293	1.302	1.293	1.273	1.380	1.347	0.876	120	546	1158	1135	0.371	653	505	642	493	0
1	2	8	"PFF1160"	"F47350_1"	1200	24770	150	167	168	35	163	169	58	5	1	0	139	139	26	119	129	80	1	0	0	0.200	0.250	1.128	1.150	3.994	0.457	0.148	156	557	24	25	-2.322	4	20	5	20	-50
1	3	8	"PFF1184"	"F48253_6"	1390	24770	150	165	169	36	154	155	30	30	11	0	146	148	30	117	121	24	52	28	0	0.379	0.484	0.936	1.010	3.366	1.845	0.045	156	597	40	46	-1.399	11	29	15	31	-50
1	4	8	"PFF1186"	"F48363_2"	1590	24750	120	192	202	52	148	149	29	68	42	0	177	182	32	117	121	23	93	70	0	0.733	0.831	0.822	0.741	2.834	1.373	0.224	120	500	104	119	-0.447	44	60	54	65	0
1	5	8	"PFF1188"	"F48395_1"	1780	24750	120	2687	2617	880	149	151	31	100	100	0	1546	1532	519	120	124	28	100	100	0	1.780	1.748	1.758	1.747	1.348	1.762	0.934	120	484	3964	3880	0.832	2538	1426	2468	1412	0
1	6	8	"PFF1190"	"F48424_2"	1960	24740	120	769	758	219	150	160	94	98	96	0	809	756	244	122	131	71	96	95	0	0.901	0.959	0.961	1.014	1.565	0.941	0.869	120	514	1306	1242	-0.150	619	687	608	634	0
1	7	8	"PFF1193"	"F48446_1"	2160	24750	120	310	311	72	144	156	95	83	38	0	435	435	123	119	129	70	96	89	0	0.525	0.528	0.520	0.528	1.550	0.518	0.760	120	511	482	483	-0.929	166	316	167	316	0
1	8	8	"PFF1195"	"F48446_5"	2350	24750	120	434	438	109	137	140	30	100	98	0	395	386	101	117	120	24	99	98	0	1.068	1.119	1.123	1.134	1.604	1.128	0.810	120	484	575	570	0.095	297	278	301	269	0
1	9	8	"PFF1220"	"F49665_1"	2540	24750	130	352	355	151	138	144	51	90	83	0	570	583	393	120	129	77	97	92	0	0.476	0.469	0.471	0.465	1.780	0.404	0.753	120	535	664	680	-1.072	214	450	217	463	0
1	10	8	"PFF1222"	"F49677_3"	2730	24740	120	4708	4598	1727	140	149	76	100	100	0	2794	2669	1116	123	136	83	97	95	0	1.710	1.751	1.690	1.998	1.855	1.721	0.921	120	484	7239	7004	0.774	4568	2671	4458	2546	0
1	11	8	"PFF1225"	"F49959_1"	2920	24750	120	259	267	87	143	147	62	81	42	0	438	432	120	138	150	48	95	95	0	0.387	0.422	0.416	0.393	1.742	0.629	0.392	120	500	416	418	-1.371	116	300	124	294	0
1	12	8	"PFF1234"	"F50107_1"	3110	24760	150	176	181	50	148	171	138	1	0	0	158	170	66	149	228	414	1	0	0	3.111	1.571	1.619	1.380	4.396	0.207	0.289	156	648	37	54	1.637	28	9	33	21	-50
1	13	8	"PFF1237"	"F50551_1"	3310	24740	120	321	326	75	152	165	75	90	56	0	354	348	95	137	193	328	8	0	0	0.779	0.825	0.839	0.828	1.737	0.684	0.513	120	485	386	385	-0.361	169	217	174	211	0
1	14	8	"PFF1239"	"F50598_1"	3490	24740	130	369	384	129	146	150	34	97	91	0	413	414	153	123	131	32	96	92	0	0.769	0.818	0.782	0.816	1.695	0.828	0.723	120	521	513	529	-0.379	223	290	238	291	0
1	15	8	"PFF1927"	"F960_2"	3680	24740	130	397	391	154	145	147	29	87	86	0	764	759	312	120	125	30	95	94	0	0.391	0.385	0.374	0.358	1.776	0.395	0.803	120	532	896	885	-1.354	252	644	246	639	0
1	16	8	"PFF1931"	"F960_7"	3870	24730	130	326	324	81	146	151	33	95	91	0	356	355	102	121	128	32	97	95	0	0.766	0.761	0.759	0.759	1.924	0.751	0.706	120	551	415	412	-0.385	180	235	178	234	0
1	17	8	"PFF1933"	"F9676_1"	4060	24730	120	496	499	155	143	147	35	98	96	0	663	641	228	118	124	28	97	97	0	0.648	0.681	0.704	0.703	1.699	0.651	0.826	120	502	898	879	-0.627	353	545	356	523	0
1	18	8	"PFI0003"	"I10209_1"	4250	24730	120	1090	997	353	145	147	33	100	99	0	1030	1011	302	119	122	22	100	100	0	1.037	0.955	0.960	0.894	1.539	0.998	0.864	120	500	1856	1744	0.053	945	911	852	892	0
1	19	8	"PFI0005"	"I1033_3"	4440	24740	130	2206	2082	818	145	150	32	99	99	0	2696	2737	874	122	128	54	100	100	0	0.801	0.741	0.784	0.697	1.535	0.767	0.893	120	551	4635	4552	-0.321	2061	2574	1937	2615	0
1	20	8	"PFI0009"	"I10565_1"	4640	24740	130	221	227	54	147	151	30	83	60	0	332	343	87	120	123	22	100	99	0	0.349	0.359	0.375	0.325	2.063	0.355	0.415	120	534	286	303	-1.518	74	212	80	223	0
1	21	8	"PFI0038"	"I1136_2"	4820	24730	120	302	313	85	148	153	31	96	93	0	238	237	47	123	126	24	95	92	0	1.339	1.447	1.482	1.366	1.736	1.622	0.653	120	495	269	279	0.421	154	115	165	114	0
1	22	8	"PFI0041"	"I11448_2"	5010	24730	120	10712	10187	3533	158	169	48	100	100	0	10959	10394	3503	140	155	55	100	100	0	0.976	0.978	0.992	0.969	1.362	0.965	0.908	120	520	21373	20283	-0.036	10554	10819	10029	10254	0
1	1	9	"PFI0043"	"I11495_1"	1030	24940	120	3906	4042	1664	160	164	59	100	100	0	2551	2700	1038	120	126	28	100	100	0	1.541	1.505	1.473	1.477	1.302	1.529	0.900	120	540	6177	6462	0.624	3746	2431	3882	2580	0
1	2	9	"PFI0045"	"I11523_4"	1210	24940	120	834	817	225	164	167	37	100	100	0	1086	1110	267	121	125	26	100	100	0	0.694	0.660	0.665	0.635	1.392	0.668	0.883	120	415	1635	1642	-0.526	670	965	653	989	0
1	3	9	"PFI0048"	"I1175_1"	1400	24950	120	247	244	52	152	153	31	89	66	0	314	312	73	116	120	23	100	100	0	0.480	0.469	0.476	0.429	2.040	0.465	0.493	120	430	293	288	-1.060	95	198	92	196	0
1	4	9	"PFI0053"	"I11857_2"	1580	24940	120	407	394	93	149	149	32	100	97	0	355	356	83	117	120	22	100	99	0	1.084	1.025	1.002	1.008	1.484	1.053	0.776	120	487	496	484	0.116	258	238	245	239	0
1	5	9	"PFI0079"	"I12708_1"	1780	24940	120	250	257	58	149	152	35	91	73	0	381	395	112	117	120	21	99	98	0	0.383	0.388	0.400	0.363	1.937	0.393	0.590	120	512	365	386	-1.386	101	264	108	278	0
1	6	9	"PFI0085"	"I12812_3"	1970	24940	130	498	510	155	150	160	91	95	89	0	574	581	156	118	126	67	100	99	0	0.763	0.778	0.788	0.730	1.512	0.846	0.794	120	567	804	823	-0.390	348	456	360	463	0
1	7	9	"PFI0087"	"I12861_2"	2160	24930	120	11636	12227	5322	145	156	95	100	100	0	17462	15834	6850	117	127	71	100	100	0	0.662	0.769	0.751	0.787	1.631	0.755	0.929	120	500	28836	27799	-0.594	11491	17345	12082	15717	0
1	8	9	"PFI0089"	"I12932_1"	2350	24940	130	261	264	72	137	141	28	90	84	0	419	426	119	114	117	21	100	100	0	0.407	0.407	0.404	0.347	2.335	0.395	0.634	120	527	429	439	-1.298	124	305	127	312	0
1	9	9	"PFI0099"	"I13128_2"	2530	24930	130	4800	4546	1462	135	139	34	100	100	0	5338	4785	1740	120	129	67	99	99	0	0.894	0.946	0.965	0.996	1.579	0.905	0.911	120	531	9883	9076	-0.162	4665	5218	4411	4665	0
1	10	9	"PFI0102"	"I13218_1"	2740	24930	120	306	307	79	136	139	34	96	88	0	288	297	70	126	136	70	93	69	0	1.049	1.000	0.983	0.969	1.781	0.369	0.570	120	514	332	342	0.070	170	162	171	171	0
1	11	9	"PFI0124"	"I13978_1"	2920	24930	110	513	494	104	137	143	49	100	98	0	454	455	84	134	162	195	95	16	0	1.175	1.112	1.102	1.091	1.394	0.433	0.413	80	448	696	678	0.233	376	320	357	321	0
1	12	9	"PFI0126"	"I14041_1"	3110	24930	110	277	283	119	144	181	179	21	1	0	367	381	138	140	241	461	1	1	0	0.586	0.577	0.581	0.514	1.773	0.426	0.811	80	429	360	380	-0.771	133	227	139	241	0
1	13	9	"PFI0128"	"I14195_1"	3300	24930	130	3515	3321	1085	154	193	198	100	100	0	3392	3118	991	135	227	436	99	95	0	1.032	1.062	1.058	1.062	1.371	1.030	0.871	120	565	6618	6150	0.045	3361	3257	3167	2983	0
1	14	9	"PFI0131"	"I1431_1"	3500	24930	120	310	307	66	148	152	33	97	88	0	406	399	83	121	126	28	100	99	0	0.568	0.572	0.577	0.549	1.515	0.602	0.658	120	482	447	437	-0.815	162	285	159	278	0
1	15	9	"PFI0137"	"I14413_3"	3670	24920	130	1093	1053	323	142	145	28	100	100	0	1739	1680	566	116	123	29	100	100	0	0.586	0.582	0.594	0.589	1.410	0.544	0.878	120	540	2574	2475	-0.771	951	1623	911	1564	0
1	16	9	"PFI0141"	"I14670_1"	3880	24930	130	262	265	64	140	144	28	95	85	0	404	402	105	117	122	29	98	98	0	0.425	0.439	0.435	0.429	1.753	0.432	0.677	120	517	409	410	-1.234	122	287	125	285	0
1	17	9	"PFJ0122"	"J167_5"	4030	24930	150	161	164	35	141	145	30	41	16	0	149	153	40	114	118	25	60	35	0	0.571	0.590	0.831	0.812	3.528	0.826	0.115	156	629	55	62	-0.807	20	35	23	39	-50
1	18	9	"PFJ0124"	"J167_7"	4260	24920	120	187	190	43	143	148	31	63	34	0	158	160	35	116	120	23	72	45	0	1.048	1.068	1.099	1.113	2.377	1.423	0.225	120	553	86	91	0.067	44	42	47	44	0
1	19	9	"PFJ0128"	"J170_18"	4450	24930	130	335	359	152	145	149	27	98	94	0	401	408	145	120	123	23	99	96	0	0.676	0.743	0.694	0.679	2.102	0.824	0.595	120	486	471	502	-0.565	190	281	214	288	0
1	20	9	"PFJ0137"	"J171_6"	4600	24930	150	139	141	29	147	150	29	11	2	0	117	120	26	121	123	22	15	4	0	2.000	6.000	1.319	1.070	3.646	6.392	0.006	156	610	-12	-7	1.000	-8	-4	-6	-1	-50
1	21	9	"PFJ0150"	"J181_2"	4830	24920	120	523	529	182	146	150	30	98	98	0	642	655	243	126	128	22	100	100	0	0.731	0.724	0.709	0.693	1.562	0.705	0.834	120	556	893	912	-0.453	377	516	383	529	0
1	22	9	"PFJ0153"	"J181_9"	5020	24920	130	1088	1131	407	154	161	41	100	100	0	987	971	328	132	145	48	100	100	0	1.092	1.164	1.178	1.153	1.412	1.174	0.874	120	639	1789	1816	0.127	934	855	977	839	0
1	1	10	"PFJ0179"	"J198_2"	1020	25130	120	205	217	68	155	161	38	60	30	0	162	186	74	120	126	28	65	32	0	1.190	0.939	1.050	1.310	3.365	1.084	0.321	120	594	92	128	0.252	50	42	62	66	0
1	2	10	"PFJ0184"	"J206_1"	1220	25130	120	595	600	182	160	164	36	100	99	0	624	632	176	121	125	26	100	100	0	0.865	0.861	0.851	0.829	1.417	0.877	0.855	120	511	938	951	-0.210	435	503	440	511	0
1	3	10	"PFJ0186"	"J206_6"	1410	25130	120	382	386	113	152	153	31	96	95	0	278	277	70	116	119	25	97	95	0	1.420	1.453	1.477	1.413	1.830	1.604	0.693	120	481	392	395	0.506	230	162	234	161	0
1	4	10	"PFJ0188"	"J212_1"	1600	25130	120	547	526	155	149	151	31	99	99	0	804	773	227	113	118	23	100	100	0	0.576	0.571	0.571	0.549	1.478	0.569	0.849	120	448	1089	1037	-0.796	398	691	377	660	0
1	5	10	"PFJ0190"	"J212_4"	1770	25140	150	162	166	36	149	152	34	29	6	0	128	130	26	113	116	20	44	23	0	0.867	1.000	1.361	1.375	3.193	3.909	0.041	156	591	28	34	-0.206	13	15	17	17	-50
1	6	10	"PFJ0197"	"J218_1"	1980	25130	120	217	216	48	146	151	34	75	51	0	203	210	48	113	116	21	95	90	0	0.789	0.722	0.757	0.692	2.495	0.900	0.269	120	528	161	167	-0.342	71	90	70	97	0
1	7	10	"PFJ0220"	"J222_7"	2180	25130	130	431	431	128	142	160	158	85	40	0	414	406	112	114	117	21	98	98	0	0.963	0.990	0.950	0.962	1.723	2.180	0.284	120	583	589	581	-0.054	289	300	289	292	0
1	8	10	"PFJ0228"	"J227_3"	2370	25130	120	1443	1368	495	140	147	66	99	98	0	841	836	248	114	117	21	100	100	0	1.792	1.701	1.744	1.607	1.549	1.799	0.906	120	483	2030	1950	0.842	1303	727	1228	722	0
1	9	10	"PFJ0231"	"J22_1"	2550	25120	120	345	339	83	137	142	34	98	90	0	349	347	100	119	124	25	96	94	0	0.904	0.886	0.900	0.869	1.718	0.832	0.699	120	446	438	430	-0.145	208	230	202	228	0
1	10	10	"PFJ0233"	"J22_3"	2720	25120	150	164	175	70	141	144	37	35	12	0	141	162	82	121	136	73	14	5	0	1.150	0.829	0.889	1.020	3.889	0.336	0.156	156	627	43	75	0.202	23	20	34	41	-50
1	11	10	"PFJ0238"	"J232_6"	2940	25120	120	237	243	65	143	149	48	80	48	0	266	271	77	120	144	180	38	0	0	0.644	0.662	0.658	0.632	2.272	0.228	0.399	120	534	240	251	-0.635	94	146	100	151	0
1	12	10	"PFJ0242"	"J236_1"	3120	25120	120	521	518	140	148	170	146	94	75	0	696	685	194	124	162	201	96	80	0	0.652	0.660	0.629	0.651	1.519	0.672	0.781	120	505	945	931	-0.617	373	572	370	561	0
1	13	10	"PFJ0262"	"J248_1"	3310	25120	120	238	234	56	150	173	159	6	0	0	224	226	47	124	161	211	2	0	0	0.880	0.824	0.838	0.797	2.398	0.675	0.702	120	447	188	186	-0.184	88	100	84	102	0
1	14	10	"PFJ0264"	"J248_11"	3480	25130	150	143	147	27	147	149	29	14	1	0	118	117	18	116	120	22	8	1	0	-2.000	0.000	1.579	1.546	3.969	11.860	0.004	156	547	-2	1	Error	-4	2	0	1	-50
1	15	10	"PFJ0267"	"J248_5"	3680	25130	150	153	152	26	140	142	28	23	4	0	141	143	35	114	117	19	57	39	0	0.481	0.414	0.690	0.695	3.401	1.136	0.015	156	597	40	41	-1.054	13	27	12	29	-50
1	16	10	"PFJ0271"	"J252_2"	3880	25120	120	266	277	74	136	137	26	95	93	0	372	371	90	115	118	20	100	99	0	0.506	0.551	0.507	0.501	1.864	0.572	0.680	120	477	387	397	-0.983	130	257	141	256	0
1	17	10	"PFJ0273"	"J252_4"	4070	25120	130	746	730	212	138	141	26	100	100	0	645	614	162	114	117	20	100	100	0	1.145	1.184	1.168	1.163	1.449	1.199	0.876	120	535	1139	1092	0.195	608	531	592	500	0
1	18	10	"PFJ0275"	"J2541_2"	4260	25120	130	336	345	94	143	146	28	96	94	0	414	402	103	116	120	23	98	97	0	0.648	0.706	0.675	0.658	1.601	0.709	0.702	120	618	491	488	-0.627	193	298	202	286	0
1	19	10	"PFK0357"	"Kn3479_1"	4460	25100	80	220	220	52	146	146	25	80	63	0	181	196	50	121	123	23	90	69	0	1.233	0.987	1.038	1.064	2.541	1.048	0.277	52	303	134	149	0.303	74	60	74	75	0
1	20	10	"PFK0369"	"Kn3690_1"	4640	25120	120	626	609	196	148	149	27	99	97	0	715	694	193	121	123	22	100	100	0	0.805	0.805	0.801	0.753	1.533	0.836	0.872	120	496	1072	1034	-0.313	478	594	461	573	0
1	21	10	"PFK0371"	"Kn3698_1"	4830	25120	120	495	480	148	147	149	28	100	98	0	451	444	126	120	122	20	100	98	0	1.051	1.028	1.054	0.996	1.608	1.082	0.797	120	529	679	657	0.072	348	331	333	324	0
1	22	10	"PFK0373"	"Kn3698_4"	5030	25120	110	425	416	108	147	150	28	100	100	0	817	802	200	121	124	22	100	100	0	0.399	0.395	0.401	0.376	1.370	0.407	0.855	80	460	974	950	-1.324	278	696	269	681	0
1	1	11	"PFK0375"	"Kn3744_1"	1030	25320	120	809	806	315	152	155	33	99	98	0	1244	1194	533	120	126	27	99	98	0	0.585	0.609	0.624	0.629	1.649	0.590	0.902	120	556	1781	1728	-0.775	657	1124	654	1074	0
1	2	11	"PFK0378"	"Kn3773_1"	1220	25320	120	346	339	76	156	158	31	97	91	0	373	380	94	117	123	28	99	99	0	0.742	0.696	0.681	0.672	1.731	0.711	0.681	120	464	446	446	-0.430	190	256	183	263	0
1	3	11	"PFK0408"	"Kn4447_1"	1410	25320	120	328	327	74	148	150	31	97	92	0	234	238	51	113	117	23	100	96	0	1.488	1.432	1.531	1.377	1.829	1.601	0.617	120	500	301	304	0.573	180	121	179	125	0
1	4	11	"PFK0410"	"Kn4524_1"	1600	25320	120	339	334	79	145	147	30	99	94	0	500	500	145	113	117	24	100	100	0	0.501	0.488	0.491	0.472	1.562	0.474	0.781	120	518	581	576	-0.996	194	387	189	387	0
1	5	11	"PFK0412"	"Kn459_3"	1790	25320	120	766	714	221	146	148	28	99	98	0	955	890	270	115	118	22	100	100	0	0.738	0.733	0.726	0.705	1.454	0.737	0.894	120	466	1460	1343	-0.438	620	840	568	775	0
1	6	11	"PFK0415"	"Kn4670_1"	1980	25320	120	189	192	43	145	152	46	43	13	0	180	183	39	115	118	25	87	66	0	0.677	0.691	0.790	0.740	3.158	1.665	0.214	120	521	109	115	-0.563	44	65	47	68	0
1	7	11	"PFK0423"	"Kn4895_2"	2170	25310	110	198	203	45	144	166	178	2	0	0	175	185	45	115	119	25	91	57	0	0.900	0.843	1.027	0.848	3.074	56.101	0.006	80	472	114	129	-0.152	54	60	59	70	0
1	8	11	"PFK0431"	"Kn5081_1"	2370	25320	120	245	255	61	145	149	34	91	75	0	600	592	164	116	119	20	100	100	0	0.207	0.231	0.213	0.210	1.879	0.211	0.551	120	534	584	586	-2.275	100	484	110	476	0
1	9	11	"PFK0462"	"Kn585_3"	2560	25320	130	471	446	158	145	148	33	95	90	0	612	581	192	116	121	23	98	96	0	0.657	0.647	0.660	0.589	1.739	0.684	0.857	120	548	822	766	-0.605	326	496	301	465	0
1	10	11	"PFK0466"	"Kn588_2"	2740	25310	120	283	283	64	145	148	31	96	87	0	478	477	152	119	128	48	95	95	0	0.384	0.385	0.385	0.384	1.862	0.366	0.713	120	496	497	496	-1.379	138	359	138	358	0
1	11	11	"PFK0469"	"Kn5905_4"	2940	25310	120	204	203	43	148	150	31	67	42	0	378	373	116	120	125	34	96	94	0	0.217	0.217	0.254	0.209	2.386	0.203	0.371	120	512	314	308	-2.204	56	258	55	253	0
1	12	11	"PFK0476"	"Kn603_2"	3120	25310	130	7532	7257	3230	154	156	29	100	100	0	4623	4458	1657	123	126	24	100	100	0	1.640	1.639	1.609	1.549	1.376	1.719	0.932	120	529	11878	11438	0.713	7378	4500	7103	4335	0
1	13	11	"PFK0484"	"Kn656_1"	3310	25310	120	313	318	71	151	151	29	98	93	0	300	309	79	118	122	24	99	98	0	0.890	0.874	0.861	0.869	1.718	0.879	0.696	120	512	344	358	-0.168	162	182	167	191	0
1	14	11	"PFK0486"	"Kn657_2"	3510	25310	120	1040	1007	379	142	144	29	100	100	0	740	759	257	115	120	23	100	100	0	1.437	1.343	1.372	1.299	1.480	1.390	0.906	120	464	1523	1509	0.523	898	625	865	644	0
1	15	11	"PFK0519"	"Kn819_1"	3690	25310	130	2272	2375	1067	140	142	27	100	100	0	3108	3112	1344	116	119	20	100	100	0	0.713	0.746	0.753	0.726	1.374	0.744	0.935	120	495	5124	5231	-0.489	2132	2992	2235	2996	0
1	16	11	"PFK0523"	"Kn8362_1"	3880	25310	130	448	436	129	139	140	25	97	95	0	442	421	123	115	119	20	98	95	0	0.945	0.971	0.995	0.973	1.670	0.990	0.810	120	558	636	603	-0.082	309	327	297	306	0
1	17	11	"PFK0526"	"Kn8409_1"	4070	25310	130	271	273	72	139	141	26	91	85	0	483	463	129	117	120	20	100	99	0	0.361	0.387	0.376	0.351	1.797	0.374	0.677	120	561	498	480	-1.471	132	366	134	346	0
1	18	11	"PFK0538"	"Kn906_1"	4270	25310	120	386	389	104	138	140	25	99	98	0	384	377	93	118	121	21	100	99	0	0.932	0.969	0.907	0.957	1.609	0.992	0.777	120	478	514	510	-0.101	248	266	251	259	0
1	19	11	"PFK0541"	"Kn918_1"	4460	25310	120	2447	2194	704	141	142	26	100	100	0	2583	2425	619	121	123	21	100	100	0	0.937	0.891	0.916	0.852	1.413	0.917	0.906	120	552	4768	4357	-0.094	2306	2462	2053	2304	0
1	20	11	"PFK0549"	"Kn945_1"	4650	25300	130	892	857	250	147	148	28	100	100	0	1269	1175	333	122	124	21	100	100	0	0.650	0.674	0.683	0.664	1.412	0.659	0.885	120	557	1892	1763	-0.623	745	1147	710	1053	0
1	21	11	"PFK1038"	"Ks510_8"	4840	25300	130	2609	2515	924	147	148	26	100	100	0	920	909	309	121	123	21	100	99	0	3.081	3.005	3.126	3.004	1.461	3.136	0.882	120	565	3261	3156	1.624	2462	799	2368	788	0
1	22	11	"PFK1040"	"Ks51_11"	5030	25300	130	820	808	236	143	145	26	100	100	0	891	865	244	120	123	20	100	100	0	0.878	0.893	0.902	0.877	1.412	0.881	0.882	120	588	1448	1410	-0.188	677	771	665	745	0
1	1	12	"PFK1042"	"Ks51_2"	1080	25500	150	166	166	32	156	158	33	19	5	0	122	130	31	126	130	29	17	7	0	-2.500	2.500	1.061	1.160	3.331	4.829	0.008	156	667	6	14	Error	10	-4	10	4	-50
1	2	12	"PFK1044"	"Ks51_4"	1230	25510	120	403	409	108	152	155	34	99	95	0	612	640	171	119	124	27	99	99	0	0.509	0.493	0.505	0.469	1.520	0.483	0.785	120	407	744	778	-0.974	251	493	257	521	0
1	3	12	"PFK1046"	"Ks51_6"	1410	25510	120	186	191	38	140	143	32	67	30	0	218	218	50	113	115	18	98	94	0	0.438	0.486	0.533	0.421	2.789	0.556	0.278	120	493	151	156	-1.191	46	105	51	105	0
1	4	12	"PFK1048"	"Ks532_3"	1600	25520	100	201	203	37	142	144	31	73	43	0	157	157	27	113	117	21	80	53	0	1.341	1.386	1.543	1.442	2.740	2.713	0.144	80	420	103	105	0.423	59	44	61	44	0
1	5	12	"PFK1074"	"Ks56_11"	1790	25510	130	286	288	75	144	147	29	94	87	0	297	290	67	115	118	23	98	95	0	0.780	0.823	0.798	0.798	1.781	0.890	0.627	120	574	324	319	-0.358	142	182	144	175	0
1	6	12	"PFK1076"	"Ks56_16"	1980	25510	120	232	234	51	146	150	30	87	70	0	169	171	35	115	117	21	85	63	0	1.593	1.571	1.648	1.566	2.549	2.011	0.334	120	492	140	144	0.671	86	54	88	56	0
1	7	12	"PFK1078"	"Ks56_18"	2180	25510	120	244	248	53	146	150	30	93	76	0	283	281	71	113	116	19	99	98	0	0.576	0.607	0.624	0.571	2.424	0.546	0.403	120	521	268	270	-0.795	98	170	102	168	0
1	8	12	"PFK1080"	"Ks56_23"	2370	25510	130	237	240	58	147	151	29	85	70	0	321	319	76	116	119	21	100	96	0	0.439	0.458	0.464	0.433	2.096	0.429	0.449	120	486	295	296	-1.188	90	205	93	203	0
1	9	12	"PFK1082"	"Ks56_26"	2550	25530	150	147	149	29	146	150	31	16	1	0	115	117	19	114	118	21	12	3	0	1.000	1.000	2.230	1.688	4.259	0.031	0.001	156	612	2	6	0.000	1	1	3	3	-50
1	10	12	"PFK1085"	"Ks56_32"	2750	25510	120	714	697	220	149	152	31	99	98	0	849	827	239	116	120	22	100	100	0	0.771	0.771	0.737	0.728	1.453	0.785	0.888	120	501	1298	1259	-0.376	565	733	548	711	0
1	11	12	"PFK1110"	"Ks624_12"	2940	25510	120	355	355	86	150	154	31	98	94	0	479	467	119	124	126	23	100	100	0	0.577	0.598	0.600	0.569	1.697	0.582	0.737	120	487	560	548	-0.792	205	355	205	343	0
1	12	12	"PFK1113"	"Ks624_4"	3120	25500	130	337	324	89	155	157	30	91	87	0	497	489	149	125	128	23	98	97	0	0.489	0.464	0.455	0.434	1.930	0.458	0.656	120	485	554	533	-1.031	182	372	169	364	0
1	13	12	"PFK1115"	"Ks625_10"	3300	25520	150	160	162	32	151	152	28	28	5	0	131	134	23	119	122	23	32	11	0	0.750	0.733	1.500	1.319	3.814	5.727	0.008	156	558	21	26	-0.415	9	12	11	15	-50
1	14	12	"PFK1117"	"Ks625_14"	3510	25510	120	747	712	208	143	146	28	99	99	0	1238	1221	370	115	118	22	100	100	0	0.538	0.514	0.525	0.495	1.593	0.501	0.843	120	430	1727	1675	-0.895	604	1123	569	1106	0
1	15	12	"PFK1119"	"Ks625_7"	3700	25500	130	224	224	50	142	145	26	87	75	0	382	361	112	114	118	20	97	96	0	0.306	0.332	0.345	0.329	1.981	0.313	0.582	120	470	350	329	-1.709	82	268	82	247	0
1	16	12	"PFK1122"	"Ks646_2"	3890	25510	130	319	315	85	140	143	26	95	91	0	428	431	124	116	120	20	97	96	0	0.574	0.556	0.569	0.541	1.837	0.541	0.703	120	484	491	490	-0.802	179	312	175	315	0
1	17	12	"PFK1144"	"Ks66_16"	4080	25500	130	633	617	202	141	143	27	99	97	0	672	639	201	119	121	20	99	99	0	0.890	0.915	0.906	0.871	1.807	0.907	0.843	120	491	1045	996	-0.169	492	553	476	520	0
1	18	12	"PFK1146"	"Ks66_3"	4270	25490	150	160	158	27	143	144	28	30	7	0	134	135	24	120	121	20	37	15	0	1.214	1.000	0.971	0.857	3.674	2.976	0.033	156	561	31	30	0.280	17	14	15	15	-50
1	19	12	"PFK1149"	"Ks66_7"	4470	25500	130	541	522	142	146	146	27	100	99	0	362	350	97	122	122	19	99	97	0	1.646	1.649	1.619	1.677	1.526	1.622	0.819	120	482	635	604	0.719	395	240	376	228	0
1	20	12	"PFK1151"	"Ks68_13"	4660	25510	120	3972	3798	1125	148	150	29	100	100	0	3872	3919	1017	122	123	18	100	100	0	1.020	0.961	0.965	0.933	1.385	0.980	0.908	120	409	7574	7447	0.028	3824	3750	3650	3797	0
1	21	12	"PFK1153"	"Ks692_12"	4820	25520	150	155	158	33	148	150	28	24	8	0	127	129	24	122	125	23	21	7	0	1.400	1.429	1.848	1.709	4.445	4.863	0.006	156	589	12	17	0.485	7	5	10	7	-50
1	22	12	"PFK1155"	"Ks692_6"	5030	25490	130	198	208	51	146	149	27	74	46	0	174	174	40	120	123	23	77	55	0	0.963	1.148	1.043	1.125	2.759	1.451	0.241	120	618	106	116	-0.054	52	54	62	54	0
1	1	13	"PFM0107"	"M17691_2"	1040	25700	120	421	432	121	148	152	38	100	97	0	440	440	134	122	128	27	100	97	0	0.858	0.893	0.880	0.905	1.574	0.907	0.742	120	539	591	602	-0.220	273	318	284	318	0
1	2	13	"PFM0110"	"M18079_3"	1220	25700	120	420	407	108	150	156	57	94	90	0	392	376	112	121	126	30	96	95	0	0.996	1.008	1.000	1.021	1.705	1.014	0.798	120	461	541	512	-0.005	270	271	257	255	0
1	3	13	"PFM0112"	"M18079_5"	1420	25700	120	942	935	350	141	147	60	99	98	0	1140	1095	437	114	121	42	98	98	0	0.781	0.809	0.804	0.834	1.609	0.802	0.889	120	427	1827	1775	-0.357	801	1026	794	981	0
1	4	13	"PFM0116"	"M18377_2"	1560	25710	150	138	140	29	142	147	52	3	0	0	107	109	18	114	119	36	0	0	0	0.571	0.400	1.692	1.570	3.592	9.534	0.010	156	672	-11	-7	-0.807	-4	-7	-2	-5	-50
1	5	13	"PFM0118"	"M1840_2"	1810	25700	120	316	327	82	146	151	37	97	91	0	409	394	113	114	118	22	99	98	0	0.576	0.646	0.656	0.640	1.639	0.648	0.737	120	545	465	461	-0.795	170	295	181	280	0
1	6	13	"PFM0121"	"M18869_1"	1990	25700	120	839	813	278	146	149	31	100	99	0	688	687	264	112	117	24	97	97	0	1.203	1.160	1.171	1.228	1.590	1.139	0.875	120	419	1269	1242	0.267	693	576	667	575	0
1	7	13	"PFM0142"	"M196_6"	2130	25690	120	349	343	97	145	148	33	95	88	0	350	353	101	111	116	22	97	95	0	0.854	0.818	0.825	0.756	2.144	0.854	0.703	120	428	443	440	-0.228	204	239	198	242	0
1	8	13	"PFM0144"	"M196_8"	2320	25680	110	1777	1685	500	145	148	29	100	100	0	1219	1147	329	115	120	35	100	100	0	1.478	1.492	1.517	1.457	1.492	1.497	0.897	80	457	2736	2572	0.564	1632	1104	1540	1032	0
1	9	13	"PFM0148"	"M19895_2"	2510	25680	110	230	244	81	145	148	27	83	67	0	224	220	59	116	121	34	87	73	0	0.787	0.952	0.815	0.802	2.637	1.091	0.409	80	436	193	203	-0.345	85	108	99	104	0
1	10	13	"PFM0152"	"M20060_1"	2710	25680	110	316	326	75	151	153	29	100	95	0	358	361	79	115	121	65	98	93	0	0.679	0.711	0.682	0.681	1.528	0.666	0.637	80	479	408	421	-0.558	165	243	175	246	0
1	11	13	"PFM0154"	"M20186_2"	2900	25670	90	436	442	141	151	156	46	100	96	0	512	496	203	118	131	92	94	78	0	0.723	0.770	0.842	0.823	1.690	0.704	0.815	52	366	679	669	-0.467	285	394	291	378	0
1	12	13	"PFM0156"	"M20989_1"	3090	25680	110	961	923	279	149	150	28	100	100	0	889	849	260	117	122	24	100	100	0	1.052	1.057	1.048	1.050	1.414	1.083	0.861	80	469	1584	1506	0.073	812	772	774	732	0
1	13	13	"PFM0179"	"M22143_2"	3280	25680	120	240	240	51	146	149	28	88	73	0	278	294	82	115	119	21	98	96	0	0.577	0.525	0.543	0.490	2.059	0.507	0.550	120	437	257	273	-0.794	94	163	94	179	0
1	14	13	"PFM0182"	"M22193_2"	3470	25670	140	501	478	146	146	149	29	98	98	0	466	437	156	115	118	21	97	96	0	1.011	1.031	1.036	1.068	1.744	1.000	0.870	156	522	706	654	0.016	355	351	332	322	0
1	15	13	"PFM0184"	"M22193_8"	3660	25670	120	361	613	1484	144	147	27	97	96	0	464	491	249	114	116	20	98	96	0	0.620	1.244	0.614	0.681	1.947	6.374	0.322	120	416	567	846	-0.690	217	350	469	377	0
1	16	13	"PFM0186"	"M22451_2"	3840	25680	150	153	190	286	142	147	29	29	10	0	126	174	355	115	119	25	30	9	0	1.000	0.814	1.000	0.874	4.774	0.663	0.252	156	550	22	107	0.000	11	11	48	59	-50
1	17	13	"PFM0193"	"M22678_3"	4040	25680	120	464	470	169	141	143	28	97	95	0	880	889	362	118	120	26	100	100	0	0.424	0.427	0.420	0.411	1.577	0.415	0.847	120	476	1085	1100	-1.238	323	762	329	771	0
1	18	13	"PFM0196"	"M2305_1"	4230	25680	120	245	241	53	146	148	29	89	74	0	246	243	60	122	123	20	96	91	0	0.798	0.785	0.787	0.773	2.137	0.821	0.520	120	468	223	216	-0.325	99	124	95	121	0
1	19	13	"PFM0218"	"M24561_3"	4420	25670	130	543	542	159	152	155	32	98	95	0	745	716	232	125	127	22	99	99	0	0.631	0.660	0.666	0.677	1.685	0.648	0.879	120	554	1011	981	-0.665	391	620	390	591	0
1	20	13	"PFM0224"	"M24933_22"	4600	25680	120	243	248	49	151	153	29	93	78	0	207	209	44	123	127	24	93	77	0	1.095	1.128	1.238	1.205	2.164	1.242	0.392	120	451	176	183	0.131	92	84	97	86	0
1	21	13	"PFM0227"	"M24933_9"	4800	25670	120	262	265	64	149	151	30	90	80	0	244	241	54	126	129	26	95	89	0	0.958	1.009	1.000	0.982	2.149	1.073	0.615	120	417	231	231	-0.062	113	118	116	115	0
1	22	13	"PFM0229"	"M25032_3"	5000	25680	130	1226	1137	366	152	156	31	100	100	0	1157	1122	330	126	132	33	100	100	0	1.042	0.989	1.010	0.960	1.432	1.018	0.898	120	601	2105	1981	0.059	1074	1031	985	996	0
1	1	14	"PFM0231"	"M2511_3"	1000	25880	120	320	324	73	143	146	35	98	95	0	267	256	64	119	123	26	95	88	0	1.196	1.321	1.410	1.367	1.769	1.376	0.592	120	576	325	318	0.258	177	148	181	137	0
1	2	14	"PFM0234"	"M25344_2"	1190	25880	120	333	328	72	149	153	32	98	94	0	363	358	97	119	123	26	99	97	0	0.754	0.749	0.757	0.748	1.810	0.720	0.675	120	484	428	418	-0.407	184	244	179	239	0
1	3	14	"PFM0693"	"M50721_5"	1380	25890	130	565	551	157	146	150	55	99	96	0	474	475	132	116	122	39	98	97	0	1.170	1.128	1.170	1.118	1.496	1.181	0.817	120	543	777	764	0.227	419	358	405	359	0
1	4	14	"PFM0695"	"M51089_1"	1560	25890	110	249	255	53	141	143	30	95	87	0	310	308	71	116	120	22	98	97	0	0.557	0.594	0.554	0.569	1.588	0.598	0.629	80	427	302	306	-0.845	108	194	114	192	0
1	5	14	"PFM0698"	"M51323_1"	1760	25890	120	1318	1214	424	146	151	36	99	99	0	1329	1289	450	115	121	24	100	100	0	0.965	0.910	0.919	0.875	1.686	0.911	0.885	120	533	2386	2242	-0.051	1172	1214	1068	1174	0
1	6	14	"PFM0702"	"M5172_2"	1940	25890	110	209	209	41	151	156	37	67	32	0	301	296	63	115	120	24	98	97	0	0.312	0.320	0.332	0.273	2.490	0.296	0.261	80	448	244	239	-1.681	58	186	58	181	0
1	7	14	"PFM0705"	"M52114_1"	2130	25880	130	987	927	279	146	150	31	100	100	0	1273	1161	410	114	118	23	100	100	0	0.726	0.746	0.736	0.777	1.487	0.700	0.874	120	570	2000	1828	-0.463	841	1159	781	1047	0
1	8	14	"PFM0710"	"M52423_1"	2330	25880	120	433	412	104	145	149	30	97	96	0	841	818	242	116	120	33	100	99	0	0.397	0.380	0.382	0.369	1.664	0.355	0.804	120	555	1013	969	-1.332	288	725	267	702	0
1	9	14	"PFM0728"	"M53642_4"	2510	25870	110	795	756	184	145	151	47	100	100	0	709	679	171	117	126	64	100	100	0	1.098	1.087	1.088	1.084	1.306	1.089	0.911	80	504	1242	1173	0.135	650	592	611	562	0
1	10	14	"PFM0732"	"M53850_1"	2710	25880	120	6350	6411	2499	150	155	45	100	100	0	4196	4057	1622	119	130	81	98	98	0	1.521	1.590	1.614	1.710	1.705	1.582	0.927	120	583	10277	10199	0.605	6200	4077	6261	3938	0
1	11	14	"PFM0734"	"M53930_1"	2900	25880	120	1408	1356	403	151	156	44	100	100	0	1523	1399	424	120	130	80	100	100	0	0.896	0.942	0.957	0.935	1.448	0.932	0.904	120	491	2660	2484	-0.159	1257	1403	1205	1279	0
1	12	14	"PFM0738"	"M54370_2"	3060	25880	150	155	158	33	147	151	39	18	4	0	120	124	23	115	122	46	8	0	0	1.600	1.222	1.904	1.586	3.435	0.002	0.000	156	689	13	20	0.678	8	5	11	9	-50
1	13	14	"PFM0742"	"M5455_1"	3290	25880	120	560	555	153	143	145	27	100	100	0	990	958	245	114	118	20	100	100	0	0.476	0.488	0.501	0.470	1.436	0.479	0.842	120	558	1293	1256	-1.071	417	876	412	844	0
1	14	14	"PFM0744"	"M5455_6"	3480	25880	120	175	179	39	142	145	28	55	27	0	231	237	51	113	117	19	99	98	0	0.280	0.298	0.363	0.330	2.680	0.270	0.135	120	545	151	161	-1.838	33	118	37	124	0
1	15	14	"PFM0765"	"M55888_4"	3680	25880	120	322	324	98	142	145	28	95	89	0	359	355	101	115	118	21	98	97	0	0.738	0.758	0.744	0.717	1.778	0.775	0.689	120	470	424	422	-0.439	180	244	182	240	0
1	16	14	"PFM0770"	"M55941_1"	3840	25890	150	135	138	27	141	144	27	10	3	0	103	104	17	114	117	25	3	0	0	0.545	0.300	1.235	1.137	3.871	7.455	0.007	156	611	-17	-13	-0.874	-6	-11	-3	-10	-50
1	17	14	"PFM0772"	"M56059_1"	4050	25880	120	184	191	42	140	142	27	70	40	0	370	364	98	115	117	21	100	99	0	0.173	0.205	0.225	0.186	2.396	0.201	0.372	120	520	299	300	-2.535	44	255	51	249	0
1	18	14	"PFM0780"	"M56462_2"	4240	25870	130	2563	2429	860	147	151	36	100	100	0	1342	1256	441	121	124	21	100	100	0	1.979	2.011	2.028	1.999	1.559	2.000	0.858	120	579	3637	3417	0.985	2416	1221	2282	1135	0
1	19	14	"PFM0782"	"M56512_15"	4430	25910	100	182	188	42	154	159	39	38	13	0	161	168	46	123	127	22	71	41	0	0.737	0.756	0.939	0.862	2.858	1.263	0.185	80	420	66	79	-0.441	28	38	34	45	0
1	20	14	"PFM0785"	"M56710_1"	4620	25870	120	539	545	126	149	150	27	100	100	0	605	615	184	121	124	22	100	100	0	0.806	0.802	0.827	0.831	1.479	0.757	0.841	120	490	874	890	-0.312	390	484	396	494	0
1	21	14	"PFM0809"	"M58416_1"	4790	25880	150	141	143	29	147	149	27	14	4	0	106	112	24	121	125	23	10	1	0	0.400	0.444	1.000	1.030	3.487	3.752	0.011	156	575	-21	-13	-1.322	-6	-15	-4	-9	-50
1	22	14	"PFM0815"	"M58784_1"	4970	25860	150	149	148	30	145	147	27	23	5	0	114	118	21	120	123	21	12	3	0	-0.667	-1.500	1.400	1.377	3.803	5.800	0.014	156	761	-2	1	Error	4	-6	3	-2	-50
1	1	15	"PFM0817"	"M58847_5"	1010	26080	120	319	315	73	147	150	34	96	93	0	602	590	176	119	122	24	100	100	0	0.356	0.357	0.359	0.340	1.719	0.335	0.733	120	645	655	639	-1.490	172	483	168	471	0
1	2	15	"PFM0820"	"M5894_7"	1210	26080	120	241	343	484	152	156	29	85	65	0	292	347	300	120	123	23	99	97	0	0.517	0.841	0.533	0.494	2.258	1.390	0.644	120	510	261	418	-0.951	89	172	191	227	0
1	3	15	"PFM0824"	"M59170_6"	1400	26100	150	158	160	34	147	150	30	28	7	0	120	122	22	117	120	20	23	8	0	3.667	2.600	1.447	1.444	3.100	10.704	0.010	156	635	14	18	1.874	11	3	13	5	-50
1	4	15	"PFM0828"	"M59497_4"	1590	26080	120	1270	1185	377	144	147	31	100	100	0	1044	999	333	115	119	21	100	100	0	1.212	1.178	1.184	1.175	1.386	1.173	0.923	120	504	2055	1925	0.277	1126	929	1041	884	0
1	5	15	"PFN0330"	"N134_61"	1780	26070	130	589	586	132	151	155	33	100	99	0	395	393	88	116	120	21	100	100	0	1.570	1.570	1.602	1.579	1.365	1.602	0.865	120	521	717	712	0.651	438	279	435	277	0
1	6	15	"PFN0332"	"N134_67"	1960	26080	130	878	856	263	149	155	37	100	100	0	638	662	235	116	118	19	100	100	0	1.397	1.295	1.344	1.314	1.416	1.262	0.865	120	548	1251	1253	0.482	729	522	707	546	0
1	7	15	"PFN0334"	"N134_74"	2160	26080	120	275	271	64	142	147	32	94	81	0	281	279	70	116	117	21	96	94	0	0.806	0.791	0.819	0.776	1.986	0.807	0.632	120	562	298	292	-0.311	133	165	129	163	0
1	8	15	"PFN0336"	"N134_76"	2340	26070	120	1416	1334	408	146	150	31	100	100	0	525	498	160	115	118	23	100	100	0	3.098	3.102	3.159	3.269	1.445	3.081	0.898	120	524	1680	1571	1.631	1270	410	1188	383	0
1	9	15	"PFN0338"	"N134_78"	2530	26070	110	248	237	54	145	151	48	78	53	0	379	370	90	118	128	65	100	88	0	0.395	0.365	0.352	0.341	1.850	0.359	0.545	80	500	364	344	-1.341	103	261	92	252	0
1	10	15	"PFN0342"	"N134_83"	2720	26080	120	1127	1067	349	151	154	31	100	99	0	1100	1082	339	121	125	29	99	99	0	0.997	0.953	0.993	0.918	1.618	0.965	0.903	120	551	1955	1877	-0.004	976	979	916	961	0
1	11	15	"PFN0360"	"N135_22"	2920	26070	120	416	401	101	149	154	32	100	99	0	249	248	64	120	123	26	96	86	0	2.070	1.969	2.038	2.052	1.609	1.984	0.726	120	513	396	380	1.049	267	129	252	128	0
1	12	15	"PFN0363"	"N135_27"	3110	26070	130	218	222	57	143	147	28	80	59	0	222	232	69	118	120	20	92	85	0	0.721	0.693	0.714	0.674	2.401	0.665	0.405	120	487	179	193	-0.472	75	104	79	114	0
1	13	15	"PFN0365"	"N135_7"	3310	26070	120	241	246	53	144	146	28	94	79	0	361	372	115	116	118	19	100	100	0	0.396	0.398	0.392	0.403	1.723	0.351	0.558	120	495	342	358	-1.337	97	245	102	256	0
1	14	15	"PFN0367"	"N135_9"	3480	26070	110	301	295	57	144	146	26	98	93	0	331	341	76	114	117	19	100	100	0	0.724	0.665	0.671	0.657	1.616	0.639	0.697	80	443	374	378	-0.467	157	217	151	227	0
1	15	15	"PFN0369"	"N136_13"	3680	26070	130	388	384	115	140	143	25	98	97	0	704	679	196	113	116	21	100	100	0	0.420	0.431	0.438	0.400	1.732	0.417	0.742	120	529	839	810	-1.253	248	591	244	566	0
1	16	15	"PFN0371"	"N136_16"	3860	26070	110	164	168	34	137	140	24	53	30	0	177	179	30	112	114	19	95	86	0	0.415	0.463	0.518	0.477	2.600	0.552	0.161	80	407	92	98	-1.267	27	65	31	67	0
1	17	15	"PFN0390"	"N137_31"	4050	26070	120	716	711	214	141	142	26	100	100	0	633	623	177	113	116	20	100	100	0	1.106	1.118	1.113	1.109	1.512	1.141	0.851	120	482	1095	1080	0.145	575	520	570	510	0
1	18	15	"PFN0393"	"N137_38"	4220	26070	150	145	147	27	146	149	28	17	3	0	109	111	19	119	121	22	8	0	0	0.100	-0.125	1.259	1.131	4.076	20.040	0.001	156	604	-11	-7	-3.322	-1	-10	1	-8	-50
1	19	15	"PFN0395"	"N137_4"	4440	26070	120	339	342	86	148	150	28	98	95	0	556	545	144	120	122	20	100	100	0	0.438	0.456	0.446	0.427	1.684	0.445	0.765	120	521	627	619	-1.191	191	436	194	425	0
1	20	15	"PFN0398"	"N137_44"	4630	26070	120	228	233	53	149	153	47	73	37	0	414	409	98	123	127	24	100	99	0	0.271	0.294	0.298	0.272	1.798	0.312	0.332	120	500	370	370	-1.881	79	291	84	286	0
1	21	15	"PFN0400"	"N137_5"	4820	26070	120	292	290	72	145	148	38	93	81	0	465	464	135	121	125	30	99	99	0	0.427	0.423	0.403	0.402	1.818	0.398	0.657	120	499	491	488	-1.227	147	344	145	343	0
1	22	15	"PFN0403"	"N137_53"	5010	26070	100	168	172	42	140	144	29	46	15	0	139	141	30	118	121	29	31	8	0	1.333	1.391	1.368	1.276	3.451	1.069	0.048	80	447	49	55	0.415	28	21	32	23	0
1	1	16	"PFN0420"	"N138_29"	990	26270	90	198	198	46	156	160	44	48	19	0	144	147	30	120	124	23	51	25	0	1.750	1.556	1.787	1.623	3.254	5.183	0.056	52	394	66	69	0.807	42	24	42	27	0
1	2	16	"PFN0422"	"N138_30"	1210	26270	120	204	207	46	156	160	34	63	30	0	225	225	52	122	125	22	93	85	0	0.466	0.495	0.478	0.493	2.899	0.549	0.206	120	560	151	154	-1.102	48	103	51	103	0
1	3	16	"PFN0427"	"N138_36"	1400	26280	110	220	224	42	149	152	29	82	70	0	136	141	35	116	118	18	56	27	0	3.550	3.000	2.093	2.195	3.237	4.693	0.094	80	442	91	100	1.828	71	20	75	25	0
1	4	16	"PFN0429"	"N138_39"	1590	26270	120	811	793	210	147	150	30	100	100	0	690	681	203	116	118	20	99	99	0	1.157	1.143	1.178	1.151	1.380	1.118	0.859	120	503	1238	1211	0.210	664	574	646	565	0
1	5	16	"PFN0431"	"N138_43"	1780	26270	120	475	493	129	151	153	32	99	99	0	722	735	254	118	122	23	100	100	0	0.536	0.554	0.557	0.555	1.624	0.509	0.802	120	461	928	959	-0.899	324	604	342	617	0
1	6	16	"PFN0435"	"N138_51"	1960	26270	150	143	146	32	146	152	35	12	3	0	115	115	21	117	120	21	11	2	0	1.500	0.000	1.500	1.719	3.899	24.056	0.002	156	655	-5	-2	0.585	-3	-2	0	-2	-50
1	7	16	"PFN0839"	"N163_7"	2170	26280	80	218	223	46	140	145	34	84	57	0	164	170	43	115	118	20	73	61	0	1.592	1.509	1.347	1.752	3.208	1.698	0.341	52	314	127	138	0.671	78	49	83	55	0
1	8	16	"PFN0843"	"N164_7"	2340	26260	110	574	562	134	143	150	39	98	98	0	754	716	191	113	118	32	100	100	0	0.672	0.695	0.669	0.687	1.365	0.658	0.897	80	492	1072	1022	-0.573	431	641	419	603	0
1	9	16	"PFN0846"	"N165_14"	2530	26270	120	1318	1201	403	147	156	73	99	98	0	1284	1182	374	116	122	34	100	99	0	1.003	0.989	0.985	0.968	1.461	1.005	0.924	120	591	2339	2120	0.004	1171	1168	1054	1066	0
1	10	16	"PFN0848"	"N165_16"	2720	26270	120	17416	15989	6439	156	165	73	100	100	0	7989	7331	2857	123	126	29	100	99	0	2.194	2.197	2.176	2.224	1.500	2.253	0.935	120	534	25126	23041	1.134	17260	7866	15833	7208	0
1	11	16	"PFN0852"	"N165_8"	2920	26270	110	291	300	92	157	160	32	87	81	0	241	253	82	120	123	27	91	80	0	1.107	1.075	1.175	1.083	1.942	1.172	0.563	80	509	255	276	0.147	134	121	143	133	0
1	12	16	"PFN0854"	"N166_2"	3110	26240	150	147	153	55	146	147	28	18	5	0	111	114	30	117	119	20	16	7	0	-0.167	-2.333	1.065	1.012	3.321	7.098	0.014	156	510	-5	4	Error	1	-6	7	-3	-50
1	13	16	"PFN0877"	"N168_9"	3280	26270	150	141	142	26	141	145	30	10	1	0	105	108	20	115	117	18	10	2	0	0.000	-0.143	1.029	1.183	3.841	11.068	0.005	156	437	-10	-6	Error	0	-10	1	-7	-50
1	14	16	"PFN0881"	"N169_15"	3470	26270	150	144	150	46	145	171	271	1	0	0	106	115	42	114	124	55	4	1	0	0.125	5.000	0.994	1.139	3.553	1.741	0.271	156	533	-9	6	-3.000	-1	-8	5	1	-50
1	15	16	"PFN0884"	"N169_20"	3650	26250	150	152	153	33	141	163	249	0	0	0	112	115	20	114	122	51	2	0	0	-5.500	12.000	1.592	1.465	4.818	12.163	0.003	156	634	9	13	Error	11	-2	12	1	-50
1	16	16	"PFN0889"	"N170_4"	3870	26240	110	287	286	71	141	143	25	96	88	0	244	239	63	111	113	19	93	93	0	1.098	1.133	1.140	1.115	1.945	1.140	0.642	80	519	279	273	0.135	146	133	145	128	0
1	17	16	"PFN0891"	"N171_3"	4050	26260	110	283	284	62	143	143	25	98	95	0	366	355	78	112	116	21	100	100	0	0.551	0.580	0.566	0.566	1.632	0.577	0.706	80	461	394	384	-0.859	140	254	141	243	0
1	18	16	"PFN0895"	"N173_3"	4230	26260	150	167	167	34	144	146	26	46	16	0	124	129	29	117	120	21	34	13	0	3.286	1.917	1.846	1.684	3.660	2.828	0.028	156	603	30	35	1.716	23	7	23	12	-50
1	19	16	"PFN0917"	"N177_5"	4440	26280	150	146	144	25	148	150	28	9	1	0	117	118	22	120	123	24	8	3	0	0.667	2.000	1.333	1.271	4.099	7.232	0.002	156	582	-5	-6	-0.585	-2	-3	-4	-2	-50
1	20	16	"PFN0923"	"N181_1"	4620	26260	120	542	538	151	150	156	56	100	98	0	677	671	192	127	131	29	100	100	0	0.713	0.713	0.693	0.709	1.442	0.714	0.808	120	501	942	932	-0.489	392	550	388	544	0
1	21	16	"PFN0925"	"N181_11"	4820	26260	120	1277	1188	426	146	150	40	100	99	0	1149	1114	369	125	128	24	100	100	0	1.104	1.054	1.026	1.011	1.539	1.073	0.895	120	514	2155	2031	0.143	1131	1024	1042	989	0
1	22	16	"PFN0928"	"N181_17"	5010	26260	120	1382	1325	407	142	146	28	100	100	0	2245	2089	614	120	122	27	100	100	0	0.584	0.601	0.608	0.588	1.370	0.593	0.913	120	604	3365	3152	-0.777	1240	2125	1183	1969	0
1	1	17	"PFN0931"	"N181_21"	1010	26470	120	213	219	51	145	150	34	75	49	0	257	256	60	116	120	22	97	95	0	0.482	0.529	0.507	0.470	2.467	0.516	0.315	120	612	209	214	-1.052	68	141	74	140	0
1	2	17	"PFN0933"	"N181_25"	1200	26460	150	174	175	36	157	161	34	32	9	0	133	134	23	120	122	20	36	12	0	1.308	1.286	1.667	1.386	3.572	7.877	0.016	156	637	30	32	0.387	17	13	18	14	-50
1	3	17	"PFN0958"	"N187_1"	1410	26490	150	145	149	30	150	155	31	14	3	0	109	111	18	117	119	20	10	0	0	0.625	0.167	1.471	1.464	3.015	9.527	0.013	156	631	-13	-7	-0.678	-5	-8	-1	-6	-50
1	4	17	"PFN0960"	"N187_5"	1590	26460	120	393	398	92	148	152	32	100	99	0	505	487	152	115	117	19	99	98	0	0.628	0.672	0.648	0.725	1.792	0.629	0.783	120	414	635	622	-0.671	245	390	250	372	0
1	5	17	"PFN0964"	"N189_3"	1760	26460	150	147	150	34	155	158	35	8	3	0	118	117	20	119	123	24	7	1	0	8.000	2.500	1.648	1.431	3.961	35.863	0.000	156	581	-9	-7	3.000	-8	-1	-5	-2	-50
1	6	17	"PFN0966"	"N189_6"	1970	26460	120	1162	1105	334	150	152	32	100	100	0	804	760	215	118	120	22	100	100	0	1.475	1.488	1.462	1.483	1.324	1.519	0.913	120	449	1698	1597	0.561	1012	686	955	642	0
1	7	17	"PFN0969"	"N197_2"	2160	26460	120	2017	1860	637	146	149	30	100	98	0	1598	1524	493	115	117	19	100	99	0	1.262	1.216	1.233	1.178	1.472	1.233	0.934	120	493	3354	3123	0.335	1871	1483	1714	1409	0
1	8	17	"PFN0979"	"N243_1"	2350	26460	110	289	289	61	148	154	38	96	88	0	312	309	66	115	119	29	97	96	0	0.716	0.727	0.728	0.727	1.824	0.790	0.641	80	520	338	335	-0.483	141	197	141	194	0
1	9	17	"PFF1893"	"F8058_1"	2550	26460	80	226	238	83	142	150	68	55	23	0	224	240	85	111	115	21	96	84	0	0.743	0.744	0.757	0.698	2.215	0.863	0.553	52	315	197	225	-0.428	84	113	96	129	0
1	10	17	"PFB0086"	"B312"	2730	26460	120	3437	3266	1340	155	162	76	100	98	0	4008	3764	1523	117	120	22	100	100	0	0.843	0.853	0.852	0.837	1.617	0.853	0.931	120	475	7173	6758	-0.246	3282	3891	3111	3647	0
1	11	17	"PFB0247"	"B619"	2910	26500	150	154	156	27	156	159	32	10	1	0	118	120	20	119	121	22	12	3	0	2.000	0.000	1.308	1.319	3.551	4.551	0.025	156	578	-3	1	1.000	-2	-1	0	1	-50
1	12	17	"PFB0263"	"B648"	3130	26420	150	157	160	32	145	148	29	30	8	0	120	120	20	113	116	22	21	3	0	1.714	2.143	1.286	1.381	3.626	7.919	0.012	156	535	19	22	0.778	12	7	15	7	-50
1	13	17	"PFB0272"	"B666"	3300	26470	150	162	166	34	141	144	30	40	15	0	123	126	22	111	114	19	37	12	0	1.750	1.667	1.656	1.502	3.320	4.883	0.045	156	448	33	40	0.807	21	12	25	15	-50
1	14	17	"PFC0108"	"C322"	3490	26450	120	381	386	90	145	177	305	25	0	0	366	355	99	113	125	60	95	86	0	0.933	0.996	1.016	1.037	1.681	4.048	0.308	120	420	489	483	-0.100	236	253	241	242	0
1	15	17	"PFA0055"	"A14801_28"	3680	26460	150	152	157	42	142	164	252	0	0	0	129	135	31	114	124	51	15	2	0	0.667	0.714	1.053	1.056	3.767	6.831	0.484	156	622	25	36	-0.585	10	15	15	21	-50
1	16	17	"PFA0082"	"A18792_10"	3880	26450	100	165	171	33	140	142	28	45	21	0	147	147	32	116	117	18	62	35	0	0.806	1.000	1.000	0.869	3.974	2.120	0.053	80	452	56	62	-0.310	25	31	31	31	0
1	17	17	"PFA0091"	"A18792_4"	4060	26460	100	242	261	104	142	144	28	87	72	0	358	378	178	120	122	19	100	100	0	0.420	0.461	0.448	0.413	2.166	0.427	0.515	80	401	338	377	-1.251	100	238	119	258	0
1	18	17	"PFA0097"	"A19747_2"	4250	26460	150	159	161	29	150	151	29	19	4	0	126	130	30	124	126	21	20	8	0	4.500	1.833	1.046	1.076	4.383	3.703	0.015	156	520	11	17	2.170	9	2	11	6	-50
1	19	17	"PFA0173"	"A4732_13"	4440	26460	150	175	181	44	155	160	40	26	7	0	132	139	29	131	135	31	20	5	0	20.000	3.250	1.405	1.513	3.975	3.652	0.103	156	531	21	34	4.322	20	1	26	8	-50
1	20	17	"PFA0219"	"A8784_10"	4630	26450	110	1234	1271	455	153	158	40	100	100	0	1221	1202	344	134	137	34	100	100	0	0.994	1.047	1.066	0.982	1.559	1.102	0.867	80	487	2168	2186	-0.008	1081	1087	1118	1068	0
1	21	17	"PFM0561"	"M44175_1"	4820	26450	120	1350	1370	739	149	152	29	98	94	0	929	941	547	125	130	29	90	85	0	1.494	1.496	1.389	1.620	2.359	1.488	0.832	120	504	2005	2037	0.579	1201	804	1221	816	0
1	22	17	"PFM0639"	"M46861_1"	5010	26470	150	153	154	28	143	146	28	24	9	0	120	125	26	122	125	27	14	2	0	-5.000	3.667	1.125	1.098	4.013	2.349	0.025	156	777	8	14	Error	10	-2	11	3	-50
1	1	18	"PFM0668"	"M48963_5"	1040	26660	120	303	314	87	144	148	34	98	91	0	503	510	154	116	120	21	100	99	0	0.411	0.431	0.415	0.414	1.515	0.413	0.712	120	506	546	564	-1.283	159	387	170	394	0
1	2	18	"PFM0751"	"M55156_1"	1210	26660	150	165	167	32	152	157	32	28	8	0	131	134	27	115	118	21	44	21	0	0.813	0.789	1.341	1.207	4.273	13.823	0.003	156	611	29	34	-0.300	13	16	15	19	-50
1	3	18	"PFM0789"	"M57163_1"	1410	26650	100	252	251	51	150	153	30	96	73	0	214	223	50	115	116	19	98	93	0	1.030	0.935	1.014	0.944	2.159	0.972	0.455	80	368	201	209	0.043	102	99	101	108	0
1	4	18	"PFM0887"	"M8047_1"	1600	26650	120	383	376	96	154	157	31	98	93	0	555	571	183	121	124	21	100	100	0	0.528	0.493	0.485	0.459	1.691	0.819	0.396	120	512	663	672	-0.922	229	434	222	450	0
1	5	18	"PFD0324"	"D37405_1"	1780	26660	90	194	209	48	165	168	34	42	30	0	153	152	24	129	131	23	51	13	0	1.208	1.913	2.015	1.489	4.859	3.828	0.076	52	297	53	67	0.273	29	24	44	23	0
1	6	18	"PFD0374"	"D42243_5"	1940	26650	150	160	163	34	160	175	252	0	0	0	121	124	21	125	127	23	12	1	0	0.000	-3.000	1.275	1.472	4.131	10.582	0.017	156	608	-4	2	Error	0	-4	3	-1	-50
1	7	18	"PFD0381"	"D42873_1"	2130	26630	150	158	161	39	155	168	246	0	0	0	120	119	18	119	121	21	12	3	0	3.000	100000.000	1.579	1.442	3.613	48.110	0.153	156	631	4	6	1.585	3	1	6	0	-50
1	8	18	"PFD0391"	"D42954_8"	2350	26650	120	234	232	43	157	160	33	80	54	0	189	191	45	116	118	22	88	74	0	1.055	1.000	0.876	0.992	2.719	1.199	0.279	120	565	150	150	0.077	77	73	75	75	0
1	9	18	"PFD0408"	"D47995_1"	2550	26650	120	679	651	162	151	154	34	100	100	0	1102	1019	273	113	116	20	100	100	0	0.534	0.552	0.556	0.543	1.333	0.538	0.895	120	514	1517	1406	-0.905	528	989	500	906	0
1	10	18	"PFD0468"	"D53677_9"	2740	26650	150	146	151	29	149	152	28	15	4	0	115	116	20	114	116	18	17	6	0	-3.000	1.000	1.348	1.353	3.802	27.897	0.001	156	448	-2	4	Error	-3	1	2	2	-50
1	11	18	"IMX067I"	"Y_IMX067I"	2930	26660	150	139	140	26	149	153	29	7	0	0	102	102	17	116	119	20	1	0	0	0.714	0.643	1.300	1.200	3.330	3.537	0.033	156	414	-24	-23	-0.485	-10	-14	-9	-14	-50
1	12	18	"IOX204I"	"Y_IOX204I"	3090	26660	150	140	146	40	147	150	28	10	2	0	105	107	19	114	118	22	7	0	0	0.778	0.143	1.384	1.170	2.689	6.495	0.017	156	493	-16	-8	-0.363	-7	-9	-1	-7	-50
1	13	18	"IDX437I"	"Y_IDX437I"	3280	26650	150	145	148	30	148	150	30	16	2	0	110	111	17	116	119	22	6	1	0	0.500	0.000	1.868	1.741	3.938	6.032	0.016	156	547	-9	-5	-1.000	-3	-6	0	-5	-50
1	14	18	"ILX005I"	"Y_ILX005I"	3470	26650	150	139	143	31	149	151	29	8	3	0	108	111	24	116	119	20	10	5	0	1.250	1.200	1.374	1.175	3.871	6.374	0.017	156	548	-18	-11	0.322	-10	-8	-6	-5	-50
1	15	18	"Z_1_10"	"Z_1_10"	3660	26650	150	144	145	27	148	154	69	1	0	0	108	113	27	117	124	76	1	0	0	0.444	0.750	1.261	1.243	3.755	0.885	0.731	156	540	-13	-7	-1.170	-4	-9	-3	-4	-50
1	16	18	"Z_1_30"	"Z_1_30"	3850	26650	150	152	180	225	147	154	63	5	1	0	120	125	25	121	128	70	3	0	0	-5.000	8.250	1.267	1.236	3.900	142.164	0.001	156	641	4	37	Error	5	-1	33	4	-50
1	17	18	"Z_2_70"	"Z_2_70"	4070	26640	140	6172	5917	2250	157	159	30	100	100	0	4103	3769	1556	130	131	21	99	98	0	1.514	1.583	1.563	1.757	1.770	1.573	0.937	156	589	9988	9399	0.598	6015	3973	5760	3639	0
1	18	18	"Z_2_90"	"Z_2_90"	4260	26640	120	8408	8156	2524	167	167	29	100	100	0	5991	5476	1782	136	138	21	100	100	0	1.408	1.496	1.501	1.518	1.410	1.496	0.907	120	395	14096	13329	0.493	8241	5855	7989	5340	0
1	19	18	"Z_3_10"	"Z_3_10"	4440	26650	150	191	189	42	161	164	40	35	11	0	146	149	30	137	139	28	28	9	0	3.333	2.333	1.850	1.818	3.022	3.672	0.036	156	510	39	40	1.737	30	9	28	12	-50
1	20	18	"Z_3_30"	"Z_3_30"	4630	26690	150	154	155	26	152	157	38	9	0	0	121	126	23	130	135	33	5	0	0	-0.222	-0.750	1.269	0.977	3.677	7.160	0.007	156	711	-7	-1	Error	2	-9	3	-4	-50
1	21	18	"Z_3_50"	"Z_3_50"	4840	26640	120	489	477	124	146	151	28	100	99	0	327	320	86	125	127	23	98	95	0	1.698	1.697	1.735	1.710	1.572	1.699	0.789	120	519	545	526	0.764	343	202	331	195	0
1	22	18	"Z_3_70"	"Z_3_70"	5020	26630	110	2640	2402	786	149	151	36	100	100	0	1535	1416	486	128	133	60	100	97	0	1.770	1.749	1.722	1.789	1.473	1.705	0.915	80	434	3898	3541	0.824	2491	1407	2253	1288	0
1	1	19	"Z_5_10"	"Z_5_10"	1010	26850	150	165	174	45	146	150	33	39	19	0	130	135	29	116	119	22	37	17	0	1.357	1.474	1.639	1.685	3.694	4.660	0.037	156	895	33	47	0.441	19	14	28	19	-50
1	2	19	"Z_5_30"	"Z_5_30"	1230	26830	90	206	206	32	157	161	32	69	30	0	169	172	31	115	118	21	88	65	0	0.907	0.860	0.860	0.913	2.308	1.335	0.127	52	350	103	106	-0.140	49	54	49	57	0
1	3	19	"Z_5_50"	"Z_5_50"	1410	26850	120	484	462	132	148	151	29	97	95	0	974	931	305	116	119	20	100	100	0	0.392	0.385	0.387	0.375	1.638	0.374	0.858	120	578	1194	1129	-1.353	336	858	314	815	0
1	4	19	"Z_5_70"	"Z_5_70"	1600	26840	120	1701	1622	545	151	153	29	100	100	0	4063	3697	1440	124	126	21	100	100	0	0.394	0.412	0.428	0.434	1.518	0.387	0.915	120	500	5489	5044	-1.346	1550	3939	1471	3573	0
1	5	19	"Z_5_90"	"Z_5_90"	1790	26840	120	2775	2523	873	157	165	45	100	100	0	6655	5954	2288	128	130	22	100	100	0	0.401	0.406	0.409	0.423	1.527	0.386	0.927	120	485	9145	8192	-1.318	2618	6527	2366	5826	0
1	6	19	"Z_6_10"	"Z_6_10"	1970	26870	150	169	175	46	161	179	251	0	0	0	124	126	23	125	127	22	13	5	0	-8.000	14.000	2.036	1.717	4.419	8.325	0.034	156	616	7	15	Error	8	-1	14	1	-50
1	7	19	"Z_7_50"	"Z_7_50"	2170	26840	120	202	207	37	159	173	258	0	0	0	239	241	56	123	125	21	95	89	0	0.371	0.407	0.465	0.439	2.378	24.497	0.032	120	578	159	166	-1.432	43	116	48	118	0
1	8	19	"Z_7_70"	"Z_7_70"	2370	26840	120	368	377	116	152	154	30	100	95	0	601	588	175	118	120	19	100	100	0	0.447	0.479	0.445	0.461	1.664	0.454	0.667	120	513	699	695	-1.161	216	483	225	470	0
1	9	19	"Z_7_90"	"Z_7_90"	2550	26840	120	556	555	155	150	151	30	100	100	0	1082	1050	299	114	117	20	100	100	0	0.419	0.433	0.436	0.424	1.479	0.426	0.880	120	464	1374	1341	-1.254	406	968	405	936	0
1	10	19	"Z_8_10"	"Z_8_10"	2730	26820	150	144	146	32	151	152	30	7	3	0	108	112	22	116	119	20	15	5	0	0.875	1.250	1.110	1.322	3.566	11.673	0.006	156	536	-15	-9	-0.193	-7	-8	-5	-4	-50
1	11	19	"Z_8_30"	"Z_8_30"	2930	26850	150	159	171	67	150	153	30	21	8	0	127	133	33	119	121	20	33	14	0	1.125	1.500	1.192	1.271	3.768	4.366	0.105	156	518	17	35	0.170	9	8	21	14	-50
1	12	19	"Z_8_50"	"Z_8_50"	3130	26840	120	10187	9077	3112	148	151	25	100	100	0	9801	8564	2886	122	124	21	100	100	0	1.037	1.058	1.065	1.054	1.503	1.061	0.939	120	457	19718	17371	0.053	10039	9679	8929	8442	0
1	13	19	"PFA32032"	"oPFA32032"	3300	26840	90	222	227	43	154	157	31	80	57	0	157	162	31	127	129	21	63	26	0	2.267	2.086	2.333	2.273	3.060	2.897	0.159	52	348	98	108	1.181	68	30	73	35	0
1	14	19	"PFC0775"	"oPFC0775"	3510	26840	120	930	885	295	153	158	54	97	95	0	1506	1450	452	121	126	57	99	99	0	0.561	0.551	0.550	0.512	1.546	0.557	0.906	120	450	2162	2061	-0.834	777	1385	732	1329	0
1	15	19	"PFI17647"	"oPFI17647"	3680	26870	150	166	163	28	152	158	72	1	0	0	116	119	20	123	129	80	0	0	0	-2.000	-2.750	1.652	1.473	4.132	0.888	0.736	156	473	7	7	Error	14	-7	11	-4	-50
1	16	19	"PFF72435"	"oPFF72435"	3880	26840	120	397	401	107	152	154	29	100	95	0	352	353	95	121	124	26	99	95	0	1.061	1.073	1.117	1.066	1.693	1.124	0.760	120	415	476	481	0.085	245	231	249	232	0
1	17	19	"PFL0040"	"oPFL0040"	4070	26830	120	747	743	350	157	157	32	92	90	0	1131	1101	454	128	132	33	97	97	0	0.588	0.602	0.578	0.558	1.758	0.627	0.810	120	452	1593	1559	-0.766	590	1003	586	973	0
1	18	19	"PFL0041"	"oPFL0041"	4260	26830	120	1127	1098	345	159	160	32	100	100	0	1468	1496	510	134	139	34	100	100	0	0.726	0.689	0.697	0.690	1.383	0.655	0.875	120	400	2302	2301	-0.463	968	1334	939	1362	0
1	19	19	"PFI17649"	"oPFI17649"	4420	26840	150	153	152	26	155	158	30	10	0	0	121	124	23	130	135	27	7	1	0	0.222	0.500	1.128	1.046	4.308	3.966	0.019	156	508	-11	-9	-2.170	-2	-9	-3	-6	-50
1	20	19	"PFJ12790"	"oPFJ12790"	4650	26830	110	314	315	80	149	153	30	97	90	0	344	337	85	126	131	34	98	96	0	0.757	0.787	0.769	0.758	1.725	0.807	0.736	80	396	383	377	-0.402	165	218	166	211	0
1	21	19	"PFJ12792"	"oPFJ12792"	4840	26840	120	299	294	63	146	152	32	95	90	0	430	440	114	125	130	33	100	100	0	0.502	0.470	0.482	0.471	1.611	0.440	0.701	120	417	458	463	-0.995	153	305	148	315	0
1	22	19	"PFK12895"	"oPFK12895"	5000	26850	150	148	150	27	148	150	33	12	1	0	125	126	21	123	128	47	2	0	0	0.000	0.667	1.083	1.092	3.783	54.587	0.000	156	765	2	5	Error	0	2	2	3	-50
1	1	20	"PFF72440"	"oPFF72440"	1040	27040	120	1575	1551	507	155	159	32	100	100	0	2876	2793	891	117	122	24	100	100	0	0.515	0.522	0.524	0.510	1.315	0.513	0.930	120	536	4179	4072	-0.958	1420	2759	1396	2676	0
1	2	20	"PFH0004"	"oPFH0004"	1230	27040	120	754	744	230	156	160	30	99	98	0	735	722	203	115	119	22	100	100	0	0.965	0.969	0.979	0.931	1.395	0.983	0.909	120	533	1218	1195	-0.052	598	620	588	607	0
1	3	20	"PFD66983"	"oPFD66983"	1410	27040	100	209	214	34	147	150	29	87	56	0	141	145	26	114	116	17	66	40	0	2.296	2.161	2.095	2.087	2.727	3.053	0.151	80	404	89	98	1.199	62	27	67	31	0
1	4	20	"PFBL B0087"	"oPFBLOB0087"	1620	27040	150	149	155	35	147	153	37	14	3	0	121	128	33	118	121	21	26	11	0	0.667	0.800	1.232	1.305	4.229	3.439	0.046	156	645	5	18	-0.585	2	3	8	10	-50
1	5	20	"PFBL B0089"	"oPFBLOB0089"	1790	27030	110	246	256	52	154	162	48	91	45	0	262	247	60	117	120	22	95	87	0	0.634	0.785	0.729	0.752	1.987	0.951	0.339	80	422	237	232	-0.656	92	145	102	130	0
1	6	20	"PFL0045"	"oPFL0045"	1990	27030	120	7041	6755	2599	162	168	44	100	100	0	1897	1875	767	117	120	21	99	99	0	3.865	3.750	3.773	3.835	1.364	3.713	0.919	120	444	8659	8351	1.950	6879	1780	6593	1758	0
1	7	20	"PFF72441"	"oPFF72441"	2180	27070	150	167	168	34	162	164	34	14	3	0	128	131	24	119	121	19	31	12	0	0.556	0.500	1.192	1.198	3.625	19.226	0.003	156	579	14	18	-0.848	5	9	6	12	-50
1	8	20	"PFBL B0090"	"oPFBLOB0090"	2370	27040	120	568	557	168	149	153	31	99	96	0	816	790	238	116	120	20	100	100	0	0.599	0.605	0.631	0.580	1.521	0.604	0.859	120	425	1119	1082	-0.740	419	700	408	674	0
1	9	20	"PFD66986"	"oPFD66986"	2560	27050	150	156	157	30	153	157	37	12	2	0	133	136	27	117	122	23	38	12	0	0.188	0.211	1.000	1.192	4.128	21.104	0.001	156	523	19	23	-2.415	3	16	4	19	-50
1	10	20	"PFL0049"	"oPFL0049"	2740	27070	150	154	154	32	157	162	38	9	0	0	121	126	25	121	125	23	18	5	0	100000.000	-0.600	1.654	1.646	3.910	23.432	0.003	156	475	-3	2	16.610	-3	0	-3	5	-50
1	11	20	"PFK12897"	"oPFK12897"	2900	27040	150	148	150	30	157	161	35	6	1	0	124	128	29	126	128	21	21	7	0	4.500	-3.500	1.289	1.192	3.498	2.144	0.082	156	514	-11	-5	2.170	-9	-2	-7	2	-50
1	12	20	"PFF72442"	"oPFF72442"	3120	27030	120	679	651	195	157	159	28	100	97	0	841	811	250	131	133	20	100	100	0	0.735	0.726	0.736	0.709	1.658	0.720	0.890	120	519	1232	1174	-0.444	522	710	494	680	0
1	13	20	"PFF72443"	"oPFF72443"	3320	27030	120	769	784	238	157	159	28	100	100	0	882	854	220	136	138	22	100	100	0	0.820	0.873	0.866	0.851	1.483	0.888	0.864	120	508	1358	1345	-0.286	612	746	627	718	0
1	14	20	"PFBL B0094"	"oPFBLOB0094"	3500	27030	120	2547	2543	896	159	160	28	100	100	0	2681	2622	850	133	136	24	100	100	0	0.937	0.958	0.963	0.925	1.447	0.947	0.913	120	384	4936	4873	-0.094	2388	2548	2384	2489	0
1	15	20	"PFH0026"	"oPFH0026"	3650	27020	130	193	197	40	151	154	30	65	30	0	212	216	42	130	133	23	94	81	0	0.512	0.535	0.495	0.547	2.459	0.622	0.235	120	368	124	132	-0.965	42	82	46	86	0
1	16	20	"PFD67003"	"oPFD67003"	3840	27010	120	295	297	64	150	151	30	96	87	0	690	655	188	127	128	22	100	100	0	0.258	0.278	0.269	0.264	1.568	0.264	0.745	120	382	708	675	-1.957	145	563	147	528	0
1	17	20	"PFM60515"	"oPFM60515"	4010	27020	150	152	156	29	149	151	32	20	2	0	128	129	23	125	129	30	14	1	0	1.000	1.750	1.633	1.499	3.193	2.568	0.005	156	657	6	11	0.000	3	3	7	4	-50
1	18	20	"PFL0099"	"oPFL0099"	4210	27010	120	1558	1528	555	151	153	31	99	98	0	3797	3624	1378	129	134	34	99	99	0	0.384	0.394	0.385	0.395	1.764	0.371	0.882	120	510	5075	4872	-1.382	1407	3668	1377	3495	0
1	19	20	"PFJ12808"	"oPFJ12808"	4410	27010	120	385	370	117	152	156	31	91	87	0	376	381	136	128	132	30	94	92	0	0.940	0.862	0.890	0.848	1.759	0.862	0.735	120	456	481	471	-0.090	233	248	218	253	0
1	20	20	"PFBL B0145"	"oPFBLOB0145"	4600	27010	120	577	587	182	152	157	36	100	100	0	472	467	152	128	133	33	98	96	0	1.235	1.283	1.301	1.335	1.508	1.263	0.862	120	517	769	774	0.305	425	344	435	339	0
1	21	20	"PFBL B0149"	"oPFBLOB0149"	4790	27010	130	189	194	42	155	158	30	52	32	0	280	284	63	128	133	32	99	93	0	0.224	0.250	0.312	0.262	2.235	0.284	0.278	120	524	186	195	-2.160	34	152	39	156	0
1	22	20	"PFI17700"	"oPFI17700"	4990	27010	120	481	505	142	155	158	28	99	99	0	848	850	237	126	129	21	100	100	0	0.452	0.483	0.492	0.462	1.557	0.471	0.834	120	516	1048	1074	-1.147	326	722	350	724	0
1	1	21	"PFI17702"	"oPFI17702"	1000	27220	120	1869	1881	706	154	155	31	100	100	0	1564	1629	604	119	123	22	100	100	0	1.187	1.144	1.169	1.114	1.436	1.152	0.913	120	547	3160	3237	0.247	1715	1445	1727	1510	0
1	2	21	"PFG0046"	"oPFG0046"	1190	27220	120	322	316	90	156	158	31	90	85	0	432	438	145	117	121	22	99	97	0	0.527	0.498	0.498	0.468	1.834	0.494	0.698	120	477	481	481	-0.924	166	315	160	321	0
1	3	21	"PFBL B0151"	"oPFBLOB0151"	1380	27220	120	460	434	135	146	150	30	95	90	0	768	733	248	112	114	18	100	100	0	0.479	0.464	0.465	0.434	1.715	0.455	0.828	120	548	970	909	-1.063	314	656	288	621	0
1	4	21	"PFG0047"	"oPFG0047"	1570	27220	130	204	208	42	147	150	30	77	45	0	261	260	74	117	119	20	95	90	0	0.396	0.427	0.470	0.431	2.192	0.430	0.344	120	529	201	204	-1.337	57	144	61	143	0
1	5	21	"PFD67004"	"oPFD67004"	1770	27220	130	461	469	135	154	158	34	99	98	0	600	611	191	117	120	21	100	99	0	0.636	0.638	0.637	0.624	1.689	0.640	0.769	120	532	790	809	-0.654	307	483	315	494	0
1	6	21	"PFL0107"	"oPFL0107"	1950	27220	120	234	241	54	153	158	36	84	56	0	370	369	102	113	117	20	98	98	0	0.315	0.344	0.357	0.321	1.976	0.329	0.491	120	466	338	344	-1.666	81	257	88	256	0
1	7	21	"PFM60519"	"oPFM60519"	2140	27210	120	1552	1461	493	160	161	33	100	100	0	1129	1032	438	115	118	19	98	98	0	1.373	1.419	1.382	1.584	1.778	1.364	0.885	120	414	2406	2218	0.457	1392	1014	1301	917	0
1	8	21	"PFI17707"	"oPFI17707"	2340	27210	120	1039	1034	373	160	163	31	100	99	0	721	677	261	119	123	23	97	96	0	1.460	1.566	1.560	1.613	1.675	1.555	0.842	120	456	1481	1432	0.546	879	602	874	558	0
1	9	21	"PFBL B0154"	"oPFBLOB0154"	2520	27210	120	14088	13931	5413	165	172	41	100	100	0	7504	7036	2769	128	131	27	99	99	0	1.888	1.993	1.978	2.020	1.509	2.012	0.907	120	403	21299	20674	0.917	13923	7376	13766	6908	0
1	10	21	"PFM60520"	"oPFM60520"	2720	27210	120	418	416	107	166	172	42	98	93	0	492	487	154	130	135	27	97	96	0	0.696	0.700	0.693	0.734	1.787	0.657	0.763	120	389	614	607	-0.523	252	362	250	357	0
1	11	21	"PFBL B0158"	"oPFBLOB0158"	2910	27210	120	2364	2349	755	163	165	33	100	100	0	1308	1281	426	132	133	21	99	99	0	1.872	1.903	1.943	1.967	1.564	1.927	0.882	120	390	3377	3335	0.904	2201	1176	2186	1149	0
1	12	21	"PFI17709"	"oPFI17709"	3090	27210	120	2328	2303	820	156	157	29	100	100	0	2160	2077	637	129	130	20	100	100	0	1.069	1.102	1.100	1.064	1.434	1.121	0.906	120	511	4203	4095	0.097	2172	2031	2147	1948	0
1	13	21	"PFG0048"	"oPFG0048"	3290	27210	120	2373	2321	771	155	155	29	100	100	0	5134	4993	1564	132	136	26	100	100	0	0.443	0.446	0.444	0.435	1.343	0.438	0.932	120	540	7220	7027	-1.173	2218	5002	2166	4861	0
1	14	21	"PFM60526"	"oPFM60526"	3480	27210	120	1035	982	353	154	155	31	100	99	0	1491	1403	458	133	140	50	99	99	0	0.649	0.652	0.650	0.643	1.558	0.661	0.910	120	489	2239	2098	-0.624	881	1358	828	1270	0
1	15	21	"PFM60528"	"oPFM60528"	3670	27210	120	1122	1035	306	144	149	46	100	99	0	678	642	164	127	132	47	100	100	0	1.775	1.730	1.738	1.687	1.405	1.797	0.886	120	527	1529	1406	0.828	978	551	891	515	0
1	16	21	"PFL0111"	"oPFL0111"	3860	27210	120	271	271	62	145	146	28	93	90	0	288	289	72	123	125	21	99	96	0	0.764	0.759	0.761	0.756	1.963	0.738	0.570	120	542	291	292	-0.389	126	165	126	166	0
1	17	21	"E598_1c"	"E598_1c"	4050	27300	150	149	149	31	143	145	29	22	6	0	124	127	22	122	124	20	19	6	0	3.000	1.200	1.835	1.677	3.526	4.957	0.021	156	760	8	11	1.585	6	2	6	5	-50
1	18	21	"E598_1e"	"E598_1e"	4230	27230	150	150	154	31	151	154	30	19	5	0	113	113	20	127	131	23	3	1	0	0.071	-0.214	1.021	1.116	3.533	5.084	0.015	156	672	-15	-11	-3.807	-1	-14	3	-14	-50
1	19	21	"E598_1g"	"E598_1g"	4420	27220	150	146	147	27	154	158	33	8	0	0	104	104	21	131	133	25	1	0	0	0.296	0.259	0.740	0.790	3.263	2.675	0.015	156	614	-35	-34	-1.755	-8	-27	-7	-27	-50
1	20	21	"E598_1i"	"E598_1i"	4620	27210	120	373	371	89	155	158	35	97	93	0	276	271	55	130	132	24	99	94	0	1.493	1.532	1.469	1.455	1.799	1.714	0.637	120	477	364	357	0.578	218	146	216	141	0
1	21	21	"F48446_9a"	"F48446_9a"	4800	27220	150	166	169	39	154	156	30	34	11	0	127	129	29	129	133	25	18	5	0	-6.000	100000.000	1.292	1.360	4.007	3.045	0.017	156	558	10	15	Error	12	-2	15	0	-50
1	22	21	"F48446_9c"	"F48446_9c"	4990	27220	150	141	144	29	150	152	34	7	0	0	101	105	24	124	128	25	4	1	0	0.391	0.316	0.909	0.891	3.000	1.241	0.072	156	769	-32	-25	-1.354	-9	-23	-6	-19	-50
1	1	22	"I12861_2g"	"I12861_2g"	1000	27410	120	276	281	55	147	149	30	98	94	0	265	257	58	120	123	21	95	93	0	0.890	0.978	0.956	1.016	1.915	0.975	0.626	120	657	274	271	-0.169	129	145	134	137	0
1	2	22	"I12861_2i"	"I12861_2i"	1190	27400	110	273	277	44	148	151	29	98	96	0	277	275	49	115	119	23	100	100	0	0.772	0.806	0.840	0.798	1.559	0.817	0.646	80	448	287	289	-0.374	125	162	129	160	0
1	3	22	"J512_2a"	"J512_2a"	1350	27460	150	143	145	27	141	143	30	16	1	0	104	109	24	112	115	21	11	3	0	-0.250	-1.333	1.500	1.379	3.374	4.701	0.011	156	974	-6	1	Error	2	-8	4	-3	-50
1	4	22	"J512_2c"	"J512_2c"	1600	27420	150	146	149	31	141	142	31	19	5	0	105	107	19	114	115	19	8	2	0	-0.556	-1.143	1.000	1.077	3.653	0.056	0.005	156	846	-4	1	Error	5	-9	8	-7	-50
1	5	22	"J512_2e"	"J512_2e"	1770	27430	150	147	157	40	142	146	32	26	8	0	106	110	21	114	116	19	13	3	0	-0.625	-3.750	1.800	1.528	3.680	87.481	0.000	156	835	-3	11	Error	5	-8	15	-4	-50
1	6	22	"J512_2g"	"J512_2g"	2000	27400	150	150	152	31	143	147	30	18	5	0	109	108	20	114	117	21	8	1	0	-1.400	-1.500	1.872	1.634	3.380	13.713	0.003	156	749	2	3	Error	7	-5	9	-6	-50
1	7	22	"M40872_8a"	"M40872_8a"	2170	27430	150	140	146	31	145	148	33	16	1	0	104	108	18	115	117	21	7	0	0	0.455	-0.143	1.325	1.396	3.921	9.206	0.006	156	750	-16	-6	-1.138	-5	-11	1	-7	-50
1	8	22	"M40872_8c"	"M40872_8c"	2330	27440	150	148	157	53	146	150	33	19	5	0	104	107	23	116	119	23	5	2	0	-0.167	-1.222	1.158	1.389	4.129	8.647	0.016	156	810	-10	2	Error	2	-12	11	-9	-50
1	9	22	"M40872_8e"	"M40872_8e"	2520	27410	150	155	156	33	154	158	37	11	3	0	107	113	30	120	125	27	5	3	0	-0.077	-0.286	1.000	0.991	3.387	2.215	0.045	156	782	-12	-5	Error	1	-13	2	-7	-50
1	10	22	"M40872_8g"	"M40872_8g"	2720	27420	150	171	180	45	153	156	36	31	16	0	119	133	45	121	125	25	21	12	0	-9.000	2.250	1.397	1.446	3.839	1.501	0.074	156	796	16	39	Error	18	-2	27	12	-50
1	11	22	"M40872_8i"	"M40872_8i"	2900	27410	150	152	155	28	145	147	28	23	4	0	118	125	32	120	122	22	17	9	0	-3.500	2.000	1.000	0.881	4.538	2.471	0.013	156	826	5	15	Error	7	-2	10	5	-50
1	12	22	"EMPTY"	"EMPTY"	3100	27400	80	210	209	44	146	145	27	71	55	0	199	199	57	117	121	22	84	73	0	0.780	0.768	0.703	0.600	3.063	0.888	0.306	52	328	146	145	-0.358	64	82	63	82	0
1	13	22	"EMPTY"	"EMPTY"	3290	27410	90	301	313	87	141	145	31	94	90	0	270	309	111	119	123	24	98	96	0	1.060	0.905	0.881	0.908	1.843	0.837	0.697	52	408	311	362	0.084	160	151	172	190	0
1	14	22	"EMPTY"	"EMPTY"	3480	27400	110	234	267	94	137	144	46	85	53	0	224	264	117	119	123	23	90	80	0	0.924	0.897	0.966	1.028	2.105	0.857	0.613	80	552	202	275	-0.114	97	105	130	145	0
1	15	22	"EMPTY"	"EMPTY"	3670	27410	100	214	224	61	133	140	51	70	41	0	215	231	75	118	122	41	88	60	0	0.835	0.805	0.712	0.740	2.015	1.075	0.305	80	492	178	204	-0.260	81	97	91	113	0
1	16	22	"EMPTY"	"EMPTY"	3860	27410	100	378	442	197	137	140	34	98	96	0	338	422	204	120	122	19	100	100	0	1.106	1.010	1.037	1.017	1.467	1.012	0.867	80	488	459	607	0.145	241	218	305	302	0
1	17	22	"EMPTY"	"EMPTY"	4050	27400	90	232	230	43	138	137	25	92	80	0	206	210	43	120	122	19	98	94	0	1.093	1.022	1.035	0.993	1.923	1.072	0.567	52	290	180	182	0.128	94	86	92	90	0
1	18	22	"EMPTY"	"EMPTY"	4240	27410	90	228	222	36	146	149	30	90	71	0	192	190	31	127	131	22	90	75	0	1.262	1.206	1.170	1.145	2.684	1.483	0.271	52	361	147	139	0.335	82	65	76	63	0
1	19	22	"EMPTY"	"EMPTY"	4430	27410	150	163	164	29	148	150	29	30	5	0	139	139	22	130	130	22	28	7	0	1.667	1.778	1.235	1.221	3.456	3.430	0.035	156	758	24	25	0.737	15	9	16	9	-50
1	20	22	"EMPTY"	"EMPTY"	4610	27410	150	139	144	27	142	142	29	16	3	0	129	131	21	120	122	20	32	8	0	-0.333	0.182	1.495	1.242	3.626	4.354	0.031	156	703	6	13	Error	-3	9	2	11	-50
1	21	22	"EMPTY"	"EMPTY"	4800	27410	150	132	136	27	138	140	28	16	2	0	120	120	18	119	123	23	10	0	0	-6.000	-2.000	1.125	1.269	3.133	1.440	0.051	156	691	-5	-1	Error	-6	1	-2	1	-50
1	22	22	"EMPTY"	"EMPTY"	4990	27410	150	133	134	23	137	140	32	6	0	0	118	119	18	118	120	23	11	1	0	100000.000	-3.000	1.273	1.424	3.786	3.070	0.013	156	889	-4	-2	16.610	-4	0	-3	1	-50
2	1	1	"PFA0116"	"A23157_2"	5560	23500	140	529	511	177	148	151	29	99	97	0	804	806	310	123	128	25	100	100	0	0.559	0.531	0.534	0.505	1.538	0.516	0.855	156	671	1062	1046	-0.838	381	681	363	683	0
2	2	1	"PFA0048"	"A14801_13"	5750	23500	150	478	510	160	149	151	29	99	98	0	1594	1660	608	127	130	25	100	100	0	0.224	0.235	0.231	0.231	1.399	0.221	0.842	156	673	1796	1894	-2.157	329	1467	361	1533	0
2	3	1	"PFA0211"	"A8109_3"	5940	23500	140	1353	1398	645	150	153	30	100	100	0	1675	1607	688	130	140	38	100	100	0	0.779	0.845	0.871	0.814	1.414	0.863	0.878	156	603	2748	2725	-0.361	1203	1545	1248	1477	0
2	4	1	"PFA0021"	"A11962_3"	6120	23500	140	442	455	141	153	156	36	100	98	0	260	264	57	132	142	39	97	82	0	2.258	2.288	2.294	2.242	1.702	2.743	0.588	156	571	417	434	1.175	289	128	302	132	0
2	5	1	"PFA0164"	"A3310_6"	6300	23500	150	331	332	72	153	157	40	98	89	0	442	459	116	127	131	29	100	99	0	0.565	0.539	0.540	0.527	1.428	0.490	0.703	156	661	493	511	-0.823	178	315	179	332	0
2	6	1	"PFA0033"	"A13725_2"	6500	23500	140	658	655	141	155	159	33	100	100	0	516	510	121	129	133	26	99	99	0	1.300	1.312	1.317	1.343	1.440	1.314	0.845	156	644	890	881	0.378	503	387	500	381	0
2	7	1	"PFB0041"	"B180"	6700	23500	150	1035	1064	420	157	160	35	100	100	0	828	831	274	131	138	37	100	100	0	1.260	1.296	1.276	1.227	1.461	1.372	0.873	156	692	1575	1607	0.333	878	697	907	700	0
2	8	1	"PFB0043"	"B186"	6880	23500	140	495	509	169	158	159	34	99	96	0	478	488	148	132	136	26	100	100	0	0.974	0.986	0.944	0.938	1.520	1.017	0.803	156	589	683	707	-0.038	337	346	351	356	0
2	9	1	"PFB0048"	"B197"	7080	23500	140	1592	1635	485	154	156	33	100	100	0	976	1023	277	131	134	24	100	100	0	1.702	1.660	1.690	1.635	1.328	1.713	0.893	156	635	2283	2373	0.767	1438	845	1481	892	0
2	10	1	"PFB0056"	"B218"	7280	23500	140	5408	5551	2288	158	162	39	100	100	0	10736	11309	4188	138	146	37	100	100	0	0.495	0.483	0.489	0.470	1.282	0.477	0.904	156	757	15848	16564	-1.013	5250	10598	5393	11171	0
2	11	1	"PFB0059"	"B241"	7520	23480	110	201	214	57	168	174	43	38	21	0	214	222	55	144	153	41	72	42	0	0.471	0.590	0.753	0.635	2.555	0.678	0.224	80	456	103	124	-1.085	33	70	46	78	0
2	12	1	"PFB0069"	"B270"	7660	23490	140	313	319	87	161	164	35	96	82	0	397	416	107	132	138	30	100	100	0	0.574	0.556	0.535	0.503	1.722	0.552	0.702	156	617	417	442	-0.802	152	265	158	284	0
2	13	1	"PFB0161"	"B471"	7840	23500	140	857	845	247	160	163	30	100	100	0	844	860	233	132	135	23	100	100	0	0.979	0.941	0.910	0.927	1.342	0.958	0.874	156	625	1409	1413	-0.031	697	712	685	728	0
2	14	1	"PFB0183"	"B508"	8050	23490	140	258	267	64	161	164	42	84	61	0	363	382	99	133	132	47	100	97	0	0.422	0.426	0.414	0.414	1.848	0.403	0.560	156	721	327	355	-1.246	97	230	106	249	0
2	15	1	"PFB0185"	"B511"	8260	23490	120	637	786	1137	159	162	45	99	98	0	475	554	500	130	130	52	99	99	0	1.386	1.479	1.337	1.336	1.638	2.640	0.426	120	504	823	1051	0.470	478	345	627	424	0
2	16	1	"PFB0199"	"B537"	8420	23490	150	326	337	96	158	162	35	94	87	0	638	661	223	134	137	32	100	100	0	0.333	0.340	0.323	0.316	1.676	0.317	0.740	156	704	672	706	-1.585	168	504	179	527	0
2	17	1	"PFB0205"	"B549"	8630	23490	140	694	696	172	165	166	36	100	100	0	825	816	172	134	136	24	100	100	0	0.766	0.779	0.784	0.756	1.321	0.788	0.885	156	632	1220	1213	-0.385	529	691	531	682	0
2	18	1	"PFB0211"	"B556"	8810	23490	150	5270	5432	2049	164	166	33	100	100	0	6915	7162	2582	132	136	25	100	100	0	0.753	0.749	0.745	0.738	1.249	0.739	0.914	156	670	11889	12298	-0.410	5106	6783	5268	7030	0
2	19	1	"PFC0047"	"C187"	9000	23490	140	697	727	205	164	166	33	100	100	0	1440	1514	413	134	139	27	100	100	0	0.408	0.408	0.413	0.397	1.339	0.398	0.867	156	613	1839	1943	-1.293	533	1306	563	1380	0
2	20	1	"PFC0049"	"C191"	9200	23490	140	818	864	330	164	166	34	100	100	0	1006	1060	354	137	140	26	100	100	0	0.753	0.758	0.733	0.719	1.365	0.784	0.855	156	659	1523	1623	-0.410	654	869	700	923	0
2	21	1	"PFC0053"	"C199"	9390	23490	140	331	333	80	174	176	38	96	84	0	460	475	116	142	150	47	100	98	0	0.494	0.477	0.452	0.438	1.758	0.475	0.698	156	622	475	492	-1.018	157	318	159	333	0
2	22	1	"PFC0064"	"C230"	9590	23470	150	165	183	79	168	174	41	21	10	0	191	201	59	139	151	52	49	18	0	-0.058	0.242	0.692	0.697	4.336	0.760	0.332	156	883	49	77	Error	-3	52	15	62	-50
2	1	2	"PFC0067"	"C234"	5600	23690	150	1337	1340	388	149	152	29	100	100	0	1643	1659	414	123	127	25	100	100	0	0.782	0.775	0.771	0.756	1.324	0.787	0.903	156	638	2708	2727	-0.356	1188	1520	1191	1536	0
2	2	2	"PFC0074"	"C249"	5780	23690	140	289	299	76	154	157	27	98	91	0	363	371	99	127	130	23	100	99	0	0.572	0.594	0.611	0.563	1.703	0.572	0.637	156	431	371	389	-0.806	135	236	145	244	0
2	3	2	"PFK0421"	"Kn479_3"	5980	23690	140	265	271	62	154	156	28	93	85	0	482	483	125	132	141	37	100	98	0	0.317	0.333	0.341	0.299	1.853	0.316	0.603	156	444	461	468	-1.657	111	350	117	351	0
2	4	2	"PFK0499"	"Kn722_1"	6170	23690	140	486	501	135	160	162	32	100	100	0	444	460	111	133	143	39	99	99	0	1.048	1.043	1.039	1.021	1.421	1.110	0.790	156	384	637	668	0.068	326	311	341	327	0
2	5	2	"PFK0529"	"Kn862_1"	6350	23690	140	3320	3248	1490	167	170	31	100	100	0	1764	1753	730	137	145	34	100	100	0	1.938	1.907	1.894	1.829	1.399	1.973	0.890	156	369	4780	4697	0.955	3153	1627	3081	1616	0
2	6	2	"PFK0159"	"Kn1106_2"	6530	23690	150	176	192	69	165	170	34	33	16	0	187	212	92	141	149	36	57	29	0	0.239	0.380	0.680	0.682	3.020	0.682	0.336	156	439	57	98	-2.064	11	46	27	71	-50
2	7	2	"PFK0179"	"Kn1255_4"	6740	23690	140	3579	3745	1735	165	174	42	100	100	0	2248	2222	830	139	150	50	100	100	0	1.619	1.719	1.720	1.615	1.433	1.853	0.884	156	447	5523	5663	0.695	3414	2109	3580	2083	0
2	8	2	"PFK0266"	"Kn2144_2"	6930	23680	140	2556	2621	894	169	174	40	100	100	0	1024	1015	332	141	149	48	100	99	0	2.703	2.805	2.725	2.873	1.419	2.848	0.908	156	427	3270	3326	1.435	2387	883	2452	874	0
2	9	2	"PFK1250"	"Ks8_1"	7120	23690	150	407	409	119	170	171	33	100	95	0	497	523	143	137	139	25	100	100	0	0.658	0.619	0.606	0.576	1.563	0.643	0.803	156	518	597	625	-0.603	237	360	239	386	0
2	10	2	"PFK0668"	"Ks13_2"	7310	23690	150	1223	1242	387	167	173	40	100	100	0	668	694	200	142	147	32	100	100	0	2.008	1.947	1.935	1.942	1.367	2.003	0.870	156	596	1582	1627	1.005	1056	526	1075	552	0
2	11	2	"PFK0833"	"Ks25_5"	7510	23690	150	230	245	71	170	177	41	61	39	0	336	354	100	145	151	37	100	96	0	0.314	0.359	0.371	0.343	2.160	0.408	0.380	156	666	251	284	-1.671	60	191	75	209	0
2	12	2	"PFK0849"	"Ks26_17"	7700	23690	140	420	417	132	169	172	34	94	91	0	396	402	107	138	142	26	98	97	0	0.973	0.939	0.945	0.873	1.836	1.046	0.716	156	452	509	512	-0.040	251	258	248	264	0
2	13	2	"PFK0898"	"Ks31_1"	7890	23690	140	701	737	241	167	169	30	100	100	0	672	693	200	140	143	24	100	100	0	1.004	1.031	1.040	1.001	1.356	1.105	0.859	156	355	1066	1123	0.005	534	532	570	553	0
2	14	2	"PFK0968"	"Ks42_6"	8070	23690	140	251	268	79	154	159	51	76	46	0	369	386	102	131	126	55	100	94	0	0.408	0.447	0.444	0.385	1.969	0.481	0.648	156	433	335	369	-1.295	97	238	114	255	0
2	15	2	"PFK1224"	"Ks83_19"	8280	23690	150	172	174	32	162	165	49	12	1	0	153	160	32	133	131	57	16	1	0	0.500	0.444	0.917	0.981	4.065	0.679	0.276	156	535	30	39	-1.000	10	20	12	27	-50
2	16	2	"PFK1246"	"Ks89_2"	8470	23680	150	296	313	71	174	176	33	96	85	0	360	373	98	140	145	33	100	98	0	0.555	0.597	0.611	0.576	1.635	0.597	0.622	156	476	342	372	-0.851	122	220	139	233	0
2	17	2	"PFK1245"	"Ks89_10"	8650	23690	150	172	181	43	171	172	31	25	10	0	169	176	44	137	139	25	58	30	0	0.031	0.256	0.987	0.878	4.337	1.106	0.155	156	441	33	49	-5.000	1	32	10	39	-50
2	18	2	"PFK1268"	"Ks97_1"	8850	23680	150	591	590	201	170	172	29	98	98	0	495	516	158	138	141	25	99	98	0	1.179	1.111	1.138	1.034	1.611	1.145	0.837	156	443	778	798	0.238	421	357	420	378	0
2	19	2	"PFK0567"	"Ks101_10"	9040	23680	150	512	495	152	171	173	31	98	96	0	677	675	225	142	144	26	98	97	0	0.637	0.608	0.607	0.606	1.721	0.602	0.821	156	498	876	857	-0.650	341	535	324	533	0
2	20	2	"PFK0617"	"Ks117_4"	9240	23690	120	201	218	66	174	177	33	45	28	0	248	260	73	137	142	26	95	85	0	0.243	0.358	0.449	0.375	2.611	0.524	0.293	120	402	138	167	-2.040	27	111	44	123	0
2	21	2	"PFK0689"	"Ks157_11"	9420	23680	150	5504	5578	2052	183	189	40	100	100	0	3469	3458	1247	147	160	56	100	100	0	1.602	1.629	1.611	1.630	1.533	1.610	0.884	156	408	8643	8706	0.680	5321	3322	5395	3311	0
2	22	2	"PFK0731"	"Ks186_10"	9600	23670	150	65535	61461	9136	179	450	2592	100	100	76	65535	58654	15064	164	544	2943	98	98	69	1.000	1.048	1.000	1.091	1.408	1.005	0.935	156	633	130727	119772	-0.000	65356	65371	61282	58490	0
2	1	3	"PFK0746"	"Ks202_1"	5620	23890	140	1128	1077	313	149	152	30	100	100	0	1570	1486	397	120	125	27	100	100	0	0.675	0.679	0.679	0.672	1.286	0.687	0.900	156	639	2429	2294	-0.567	979	1450	928	1366	0
2	2	3	"PFK0750"	"Ks202_4"	5810	23880	150	265	270	66	153	156	27	92	82	0	269	273	68	121	124	22	98	95	0	0.757	0.770	0.804	0.731	2.061	0.777	0.630	156	509	260	269	-0.402	112	148	117	152	0
2	3	3	"PFK0747"	"Ks202_10"	6010	23890	140	1142	1231	483	152	153	28	100	100	0	1079	1110	366	124	127	22	100	100	0	1.037	1.094	1.126	1.045	1.436	1.151	0.901	156	432	1945	2065	0.052	990	955	1079	986	0
2	4	3	"PFK0766"	"Ks212_4"	6190	23880	140	2686	2735	826	157	159	31	100	100	0	1120	1150	326	125	128	23	100	100	0	2.542	2.515	2.502	2.517	1.242	2.559	0.904	156	425	3524	3603	1.346	2529	995	2578	1025	0
2	5	3	"PFA0029"	"A12706_1"	6380	23880	150	29291	29444	15361	169	173	36	100	100	0	12508	13566	6958	137	148	43	100	100	0	2.354	2.180	2.127	2.155	1.336	2.235	0.887	156	413	41493	42704	1.235	29122	12371	29275	13429	0
2	6	3	"PFA0034"	"A13725_4"	6560	23870	150	2151	2370	1021	179	184	41	100	100	0	1345	1444	600	151	160	47	100	98	0	1.652	1.695	1.659	1.735	1.466	1.702	0.904	156	474	3166	3484	0.724	1972	1194	2191	1293	0
2	7	3	"PFA0036"	"A13725_6"	6760	23880	140	1393	1403	420	174	182	45	100	100	0	992	1021	281	145	157	51	100	100	0	1.439	1.403	1.428	1.380	1.356	1.445	0.879	156	546	2066	2105	0.525	1219	847	1229	876	0
2	8	3	"PFA0038"	"A13725_9"	6960	23880	150	504	508	137	170	175	41	100	99	0	678	673	187	142	151	49	100	100	0	0.623	0.637	0.625	0.620	1.411	0.635	0.816	156	484	870	869	-0.682	334	536	338	531	0
2	9	3	"PFA0041"	"A14195_3"	7130	23930	150	163	175	47	162	165	35	21	10	0	132	137	29	132	135	27	19	7	0	100000.000	2.600	1.089	0.965	3.422	4.119	0.048	156	438	1	18	16.610	1	0	13	5	-50
2	10	3	"PFA0043"	"A14263_1"	7330	23880	150	1145	1213	373	163	169	38	100	100	0	780	817	215	133	136	27	100	100	0	1.518	1.535	1.493	1.515	1.330	1.599	0.882	156	593	1629	1734	0.602	982	647	1050	684	0
2	11	3	"PFA0063"	"A14801_9"	7540	23910	90	217	230	60	176	181	40	51	26	0	156	156	26	138	142	32	25	3	0	2.278	3.000	1.932	2.204	3.254	3.125	0.062	52	321	59	72	1.188	41	18	54	18	0
2	12	3	"PFA0065"	"A15774_2"	7720	23880	140	255	255	48	164	168	33	86	71	0	243	258	57	131	135	25	99	94	0	0.813	0.717	0.725	0.680	2.022	0.738	0.495	156	456	203	218	-0.300	91	112	91	127	0
2	13	3	"PFA0067"	"A16096_5"	7900	23870	150	233	239	52	158	159	26	88	66	0	204	213	40	130	134	23	96	80	0	1.014	0.976	0.959	0.905	2.475	1.255	0.367	156	369	149	164	0.019	75	74	81	83	0
2	14	3	"PFA0071"	"A16972_1"	8060	23850	150	154	155	33	154	154	36	14	2	0	128	132	28	128	126	41	12	0	0	0.000	0.250	1.105	1.126	3.574	1.040	0.136	156	385	0	5	Error	0	0	1	4	-50
2	15	3	"PFA0073"	"A1700_2"	8240	23890	150	155	156	46	167	169	46	8	1	0	115	115	48	137	136	46	8	3	0	0.545	0.500	0.765	0.767	2.897	0.779	0.168	156	530	-34	-33	-0.874	-12	-22	-11	-22	-50
2	16	3	"PFA0076"	"A1700_6"	8470	23870	150	292	304	84	174	180	40	89	69	0	362	373	104	140	144	34	99	98	0	0.532	0.558	0.562	0.500	2.011	0.556	0.513	156	556	340	363	-0.912	118	222	130	233	0
2	17	3	"PFA0109"	"A22053_4"	8680	23870	150	306	312	79	169	172	28	92	85	0	258	264	59	133	136	25	97	93	0	1.096	1.092	1.098	1.049	2.107	1.179	0.550	156	456	262	274	0.132	137	125	143	131	0
2	18	3	"PFA0112"	"A23157_12"	8860	23870	150	748	776	221	168	170	28	100	100	0	705	720	192	132	135	24	100	100	0	1.012	1.034	1.017	1.020	1.422	1.017	0.815	156	463	1153	1196	0.018	580	573	608	588	0
2	19	3	"PFA0114"	"A23157_18"	9060	23880	150	543	560	197	170	172	29	98	98	0	1366	1449	527	136	142	43	100	100	0	0.303	0.297	0.292	0.280	1.589	0.293	0.831	156	456	1603	1703	-1.721	373	1230	390	1313	0
2	20	3	"PFA0117"	"A23157_8"	9240	23870	150	187	189	30	172	172	30	31	7	0	159	160	33	132	140	45	27	4	0	0.556	0.607	0.688	0.807	3.760	0.171	0.015	156	377	42	45	-0.848	15	27	17	28	-50
2	21	3	"PFA0123"	"A24704_11"	9430	23870	160	235	235	44	171	173	34	76	45	0	339	350	96	136	140	26	99	97	0	0.315	0.299	0.309	0.297	2.228	0.277	0.405	208	424	267	278	-1.665	64	203	64	214	0
2	22	3	"PFA0126"	"A24704_6"	9630	23840	150	176	183	43	167	406	2439	0	0	0	154	158	32	147	482	2772	0	0	0	1.286	1.455	1.556	1.555	4.144	0.809	0.653	156	716	16	27	0.363	9	7	16	11	-50
2	1	4	"PFA0154"	"A3310_10"	5590	24080	150	155	157	38	153	162	53	12	1	0	131	134	27	125	137	82	1	0	0	0.333	0.444	2.200	1.771	3.311	0.704	0.510	156	810	8	13	-1.585	2	6	4	9	-50
2	2	4	"PFA0156"	"A3310_15"	5830	24080	140	365	374	88	150	154	30	100	99	0	523	546	138	118	121	23	100	100	0	0.531	0.523	0.482	0.508	1.380	0.517	0.826	156	500	620	652	-0.914	215	405	224	428	0
2	3	4	"PFA0159"	"A3310_22"	6010	24070	150	550	564	161	149	151	26	100	100	0	439	449	130	119	123	22	99	98	0	1.253	1.258	1.256	1.262	1.426	1.252	0.848	156	438	721	745	0.326	401	320	415	330	0
2	4	4	"PFA0162"	"A3310_32"	6210	24080	140	399	411	111	153	154	27	98	98	0	737	748	213	123	127	23	100	100	0	0.401	0.413	0.400	0.399	1.500	0.405	0.787	156	457	860	883	-1.320	246	614	258	625	0
2	5	4	"PFA0165"	"A3310_7"	6400	24080	140	489	493	133	162	166	35	99	99	0	554	568	125	127	134	38	100	100	0	0.766	0.751	0.747	0.724	1.405	0.788	0.778	156	408	754	772	-0.385	327	427	331	441	0
2	6	4	"PFA0168"	"A3920_1"	6570	24080	150	142	145	29	173	180	43	1	0	0	114	120	28	135	149	47	2	0	0	1.476	1.867	1.437	1.499	2.789	1.424	0.181	156	440	-52	-43	0.562	-31	-21	-28	-15	-50
2	7	4	"PFC0075"	"C25"	6770	24100	150	179	197	81	170	176	40	32	20	0	160	181	68	139	149	39	37	23	0	0.429	0.643	1.060	1.148	2.532	1.244	0.397	156	457	30	69	-1.222	9	21	27	42	-50
2	8	4	"PFC0079"	"C258"	6960	24070	150	320	356	123	157	162	34	98	86	0	263	305	112	132	138	33	98	87	0	1.244	1.150	1.242	1.139	1.840	1.088	0.686	156	413	294	372	0.315	163	131	199	173	0
2	9	4	"PFC0082"	"C269"	7150	24070	140	229	237	55	151	157	44	73	42	0	328	326	89	123	126	25	96	96	0	0.380	0.424	0.427	0.391	2.026	0.428	0.434	156	365	283	289	-1.394	78	205	86	203	0
2	10	4	"PFC0085"	"C273"	7330	24070	150	154	153	27	157	162	41	5	0	0	126	131	23	124	127	22	21	7	0	-1.500	-0.571	1.456	1.401	4.240	6.165	0.011	156	469	-1	3	Error	-3	2	-4	7	-50
2	11	4	"PFC0087"	"C277"	7540	24070	140	509	504	134	161	164	32	100	100	0	548	573	158	125	129	26	100	100	0	0.823	0.766	0.748	0.749	1.457	0.740	0.790	156	493	771	791	-0.282	348	423	343	448	0
2	12	4	"PFC0090"	"C285"	7720	24070	140	689	688	224	157	157	27	100	99	0	607	604	183	125	126	20	100	100	0	1.104	1.109	1.120	1.065	1.459	1.130	0.827	156	433	1014	1010	0.142	532	482	531	479	0
2	13	4	"PFC0107"	"C321"	7910	24070	140	350	357	96	155	156	26	98	96	0	293	309	83	122	125	24	99	98	0	1.140	1.080	1.070	1.043	1.727	1.112	0.697	156	447	366	389	0.189	195	171	202	187	0
2	14	4	"PFC0110"	"C332"	8100	24070	140	224	230	51	153	153	34	77	51	0	316	328	73	118	119	34	100	99	0	0.359	0.367	0.346	0.312	2.298	0.372	0.441	156	416	269	287	-1.480	71	198	77	210	0
2	15	4	"PFC0112"	"C337"	8280	24080	150	178	173	46	163	168	51	18	1	0	174	165	53	132	132	43	47	12	0	0.357	0.303	0.657	0.621	2.857	0.808	0.369	156	438	57	43	-1.485	15	42	10	33	-50
2	16	4	"PFC0114"	"C344"	8470	24070	130	208	214	51	172	177	41	42	15	0	208	213	43	134	139	27	90	67	0	0.486	0.532	0.662	0.522	2.610	1.026	0.177	120	413	110	121	-1.040	36	74	42	79	0
2	17	4	"PFC0116"	"C35"	8660	24050	150	169	173	36	171	174	29	19	6	0	141	150	39	133	138	27	29	15	0	-0.250	0.118	1.077	1.119	4.221	0.815	0.085	156	509	6	19	Error	-2	8	2	17	-50
2	18	4	"PFC0119"	"C354"	8870	24070	140	217	216	36	168	172	29	69	39	0	270	276	52	131	135	26	100	97	0	0.353	0.331	0.366	0.322	2.263	0.361	0.330	156	404	188	193	-1.504	49	139	48	145	0
2	19	4	"PFC0135"	"C394"	9060	24070	150	223	227	51	168	170	28	69	48	0	361	361	84	126	134	45	100	97	0	0.234	0.251	0.268	0.216	2.293	0.258	0.407	156	362	290	294	-2.095	55	235	59	235	0
2	20	4	"PFC0138"	"C41"	9240	24060	150	158	173	99	166	168	29	14	5	0	136	138	24	128	136	44	10	0	0	-1.000	0.700	1.718	1.606	4.152	43.173	0.003	156	383	0	17	Error	-8	8	7	10	-50
2	21	4	"PFC0140"	"C413"	9420	24060	150	172	174	32	168	168	29	19	5	0	141	143	28	131	133	22	28	8	0	0.400	0.500	1.017	1.064	2.918	2.327	0.041	156	438	14	18	-1.322	4	10	6	12	-50
2	22	4	"PFC0142"	"C417"	9630	24060	140	368	381	89	157	159	28	99	98	0	466	497	121	132	134	23	100	100	0	0.632	0.614	0.623	0.594	1.471	0.578	0.755	156	654	545	589	-0.663	211	334	224	365	0
2	1	5	"PFC0144"	"C419"	5650	24270	140	262	274	65	155	163	56	83	48	0	412	425	105	124	137	87	99	92	0	0.372	0.395	0.367	0.346	1.861	0.430	0.694	156	659	395	420	-1.428	107	288	119	301	0
2	2	5	"PFC0147"	"C423"	5840	24270	140	623	632	195	150	152	29	100	100	0	739	744	199	117	118	19	100	100	0	0.760	0.769	0.745	0.740	1.399	0.787	0.867	156	388	1095	1109	-0.395	473	622	482	627	0
2	3	5	"PFC0161"	"C449"	6010	24270	150	193	198	46	150	152	27	66	36	0	129	131	31	118	120	21	30	8	0	3.909	3.692	2.520	2.319	3.332	3.345	0.065	156	413	54	61	1.967	43	11	48	13	-50
2	4	5	"PFC0163"	"C453"	6210	24270	140	397	417	138	149	151	25	98	96	0	228	245	71	118	120	21	99	92	0	2.255	2.110	2.079	2.097	1.817	2.273	0.703	156	435	358	395	1.173	248	110	268	127	0
2	5	5	"PFC0165"	"C46"	6400	24260	150	1356	1603	826	152	153	26	100	100	0	921	1007	502	118	120	21	99	99	0	1.499	1.632	1.626	1.625	1.424	1.617	0.887	156	391	2007	2340	0.584	1204	803	1451	889	0
2	6	5	"PFC0168"	"C472"	6600	24260	150	431	424	112	156	161	36	98	98	0	541	550	159	123	127	27	100	99	0	0.658	0.628	0.598	0.611	1.541	0.605	0.781	156	383	693	695	-0.604	275	418	268	427	0
2	7	5	"PFC0171"	"C489"	6780	24260	140	283	298	77	156	163	38	97	82	0	246	254	49	126	132	29	98	96	0	1.058	1.109	1.018	1.052	1.828	1.257	0.564	156	336	247	270	0.082	127	120	142	128	0
2	8	5	"PFC0174"	"C492"	6960	24270	150	155	154	26	151	154	28	15	2	0	116	120	19	122	124	22	11	2	0	-0.667	-1.500	1.127	1.210	3.978	0.089	0.002	156	376	-2	1	Error	4	-6	3	-2	-50
2	9	5	"PFD0418"	"D49176_20"	7160	24260	150	543	545	167	152	156	41	98	94	0	605	613	202	120	122	20	98	98	0	0.806	0.797	0.840	0.794	1.540	0.776	0.802	156	431	876	886	-0.311	391	485	393	493	0
2	10	5	"PFD0422"	"D49176_29"	7350	24270	150	159	164	37	155	158	41	15	2	0	126	128	23	119	122	22	25	7	0	0.571	1.000	1.545	1.618	4.281	8.005	0.012	156	417	11	18	-0.807	4	7	9	9	-50
2	11	5	"PFD0425"	"D49176_32"	7530	24260	140	273	279	62	154	155	26	97	94	0	281	287	57	119	123	27	99	98	0	0.735	0.744	0.738	0.712	1.662	0.800	0.640	156	402	281	293	-0.445	119	162	125	168	0
2	12	5	"PFD0428"	"D49176_37"	7720	24270	150	162	168	39	151	154	26	28	12	0	155	160	32	119	123	26	62	33	0	0.306	0.415	0.653	0.670	3.565	0.588	0.082	156	423	47	58	-1.710	11	36	17	41	-50
2	13	5	"PFD0431"	"D49176_44"	7920	24260	150	426	428	113	152	153	26	98	96	0	504	520	132	114	117	23	100	99	0	0.703	0.680	0.673	0.664	1.481	0.695	0.825	156	441	664	682	-0.509	274	390	276	406	0
2	14	5	"PFD0436"	"D49176_6"	8110	24250	140	2225	2172	558	144	147	37	100	100	0	1736	1705	439	107	112	41	99	99	0	1.277	1.269	1.238	1.304	1.479	1.269	0.934	156	425	3710	3626	0.353	2081	1629	2028	1598	0
2	15	5	"PFD0454"	"D51731_2"	8340	24250	150	215	216	55	151	156	42	64	38	0	216	203	67	117	122	44	66	53	0	0.646	0.756	0.781	0.761	2.412	0.808	0.506	156	413	163	151	-0.629	64	99	65	86	-50
2	16	5	"PFD0463"	"D53677_1"	8470	24240	150	174	175	39	168	172	33	18	7	0	149	149	24	127	132	28	41	7	0	0.273	0.318	0.941	1.100	3.821	4.111	0.019	156	488	28	29	-1.874	6	22	7	22	-50
2	17	5	"PFD0467"	"D53677_8"	8700	24240	150	171	170	36	170	174	34	14	3	0	147	149	28	131	137	29	32	8	0	0.063	0.000	1.167	1.229	4.196	1.681	0.068	156	625	17	18	-4.000	1	16	0	18	-50
2	18	5	"PFD0471"	"D54177_1"	8900	24230	150	186	187	39	165	170	33	36	12	0	159	161	39	131	136	29	48	21	0	0.750	0.733	0.955	0.987	3.798	1.279	0.139	156	473	49	52	-0.415	21	28	22	30	-50
2	19	5	"PFD0474"	"D54346_3"	9060	24250	140	343	353	88	163	166	29	100	96	0	363	371	85	124	128	22	99	99	0	0.753	0.769	0.716	0.721	1.564	0.766	0.680	156	420	419	437	-0.409	180	239	190	247	0
2	20	5	"PFD0478"	"D56259_1"	9250	24260	150	297	296	73	167	168	29	91	83	0	466	469	128	124	127	22	100	100	0	0.380	0.374	0.386	0.361	1.685	0.383	0.688	156	489	472	474	-1.395	130	342	129	345	0
2	21	5	"PFD0512"	"D6287_18"	9470	24230	150	180	181	33	169	170	29	26	11	0	158	157	34	129	131	22	56	30	0	0.379	0.429	0.937	0.900	3.527	1.227	0.066	156	492	40	40	-1.399	11	29	12	28	-50
2	22	5	"PFD0515"	"D6287_22"	9640	24250	150	555	574	213	155	156	28	99	97	0	609	627	234	128	130	21	96	96	0	0.832	0.840	0.847	0.839	1.566	0.795	0.854	156	709	881	918	-0.266	400	481	419	499	0
2	1	6	"PFD0519"	"D6287_3"	5680	24470	150	172	176	36	145	148	28	48	23	0	144	149	37	121	125	24	48	26	0	1.174	1.107	1.000	0.967	3.420	1.065	0.085	156	600	50	59	0.231	27	23	31	28	-50
2	2	6	"PFD0521"	"D6287_31"	5840	24460	140	414	410	115	152	153	28	96	94	0	620	601	170	117	119	18	99	99	0	0.521	0.533	0.510	0.501	1.683	0.524	0.787	156	354	765	742	-0.941	262	503	258	484	0
2	3	6	"PFD0525"	"D6287_49"	6020	24460	140	2722	2693	903	150	152	26	100	100	0	1231	1273	390	115	117	18	99	99	0	2.305	2.196	2.212	2.189	1.460	2.286	0.901	156	400	3688	3701	1.205	2572	1116	2543	1158	0
2	4	6	"PFD0527"	"D6287_53"	6210	24450	140	337	340	85	148	149	26	98	94	0	273	277	75	115	117	19	98	96	0	1.196	1.185	1.232	1.206	1.691	1.185	0.709	156	436	347	354	0.258	189	158	192	162	0
2	5	6	"PFD0563"	"D65980_2"	6410	24450	140	293	298	78	151	151	26	92	90	0	238	238	57	117	121	21	95	92	0	1.174	1.215	1.261	1.250	1.837	1.329	0.643	156	400	263	268	0.231	142	121	147	121	0
2	6	6	"PFD0569"	"D6681_10"	6590	24450	150	159	167	41	159	163	36	23	7	0	136	139	35	126	132	29	31	9	0	0.000	0.615	1.277	1.091	3.912	1.554	0.119	156	448	10	21	Error	0	10	8	13	-50
2	7	6	"PFD0572"	"D6681_3"	6800	24450	150	310	303	72	158	162	35	91	83	0	304	296	71	124	130	29	95	91	0	0.844	0.843	0.852	0.821	1.982	0.894	0.640	156	506	332	317	-0.244	152	180	145	172	0
2	8	6	"PFD0575"	"D66953_1"	6970	24430	150	163	166	33	153	154	27	30	12	0	125	131	24	117	119	21	30	16	0	1.250	0.929	1.689	1.579	5.120	4.091	0.018	156	469	18	27	0.322	10	8	13	14	-50
2	9	6	"PFD0579"	"D7726_1"	7170	24450	140	247	247	58	153	155	29	87	70	0	243	241	63	118	120	21	94	86	0	0.752	0.764	0.795	0.738	2.242	0.783	0.441	156	454	219	217	-0.411	94	125	94	123	0
2	10	6	"PFD0583"	"D8137_1"	7360	24450	140	807	782	247	153	155	30	98	97	0	827	786	231	118	121	20	100	100	0	0.922	0.942	0.955	0.882	1.603	0.959	0.854	156	439	1363	1297	-0.116	654	709	629	668	0
2	11	6	"PFE0587"	"E6125_5"	7550	24450	150	286	287	71	154	157	29	94	82	0	250	260	56	119	123	26	99	98	0	1.008	0.943	0.922	0.858	1.805	1.053	0.651	156	419	263	274	0.011	132	131	133	141	0
2	12	6	"PFE0589"	"E6662_1"	7730	24450	140	266	275	81	152	155	28	90	83	0	446	449	121	119	123	26	100	99	0	0.349	0.373	0.335	0.324	2.130	0.358	0.505	156	385	441	453	-1.520	114	327	123	330	0
2	13	6	"PFE0591"	"E679_1"	7920	24450	150	3456	3371	1346	152	164	93	100	100	0	1906	1924	674	116	126	86	99	99	0	1.846	1.780	1.807	1.722	1.502	1.856	0.895	156	457	5094	5027	0.884	3304	1790	3219	1808	0
2	14	6	"PFE0593"	"E679_4"	8130	24420	150	149	153	31	148	159	90	1	0	0	112	119	44	115	123	84	1	1	0	-0.333	1.250	0.792	0.774	3.265	0.772	0.066	156	548	-2	9	Error	1	-3	5	4	-50
2	15	6	"PFE0596"	"E6820_1"	8310	24450	140	426	429	111	151	155	40	99	97	0	645	669	152	118	119	33	100	100	0	0.522	0.505	0.499	0.481	1.478	0.505	0.774	156	458	802	829	-0.938	275	527	278	551	0
2	16	6	"PFE0601"	"E70_3"	8480	24450	150	174	175	36	162	165	29	32	7	0	150	151	29	123	126	21	55	30	0	0.444	0.464	1.045	0.973	3.329	1.805	0.048	156	473	39	41	-1.170	12	27	13	28	-50
2	17	6	"PFE0626"	"E8167_12"	8670	24460	150	167	173	38	165	170	47	13	1	0	141	146	28	125	131	27	32	10	0	0.125	0.381	1.167	1.382	3.778	5.493	0.037	156	551	18	29	-3.000	2	16	8	21	-50
2	18	6	"PFE0628"	"E8167_2"	8870	24460	150	147	154	45	166	172	48	10	1	0	125	133	39	129	135	28	20	8	0	4.750	-3.000	1.690	1.652	3.618	3.547	0.106	156	538	-23	-8	2.248	-19	-4	-12	4	-50
2	19	6	"PFE0632"	"E8314_4"	9070	24460	150	150	155	34	163	165	28	14	5	0	125	129	26	126	128	21	23	6	0	13.000	-2.667	1.440	1.472	3.258	2.721	0.059	156	496	-14	-5	3.700	-13	-1	-8	3	-50
2	20	6	"PFE0634"	"E832_1"	9270	24440	140	271	271	50	165	166	28	92	85	0	256	259	48	122	126	22	98	97	0	0.791	0.774	0.783	0.734	2.001	0.856	0.571	156	496	240	243	-0.338	106	134	106	137	0
2	21	6	"PFE0638"	"E84_1"	9460	24440	140	919	895	282	166	167	28	100	97	0	772	725	242	126	129	24	100	98	0	1.166	1.217	1.232	1.233	1.604	1.212	0.861	156	469	1399	1328	0.221	753	646	729	599	0
2	22	6	"PFE0645"	"E886_1"	9640	24470	150	168	174	39	155	155	28	33	17	0	135	139	22	124	126	21	32	11	0	1.182	1.267	1.738	1.526	3.867	4.238	0.025	156	657	24	34	0.241	13	11	19	15	-50
2	1	7	"PFF0003"	"F10044_2"	5660	24650	140	754	744	242	144	155	125	96	90	0	651	637	192	119	124	36	99	99	0	1.147	1.158	1.176	1.125	1.464	1.298	0.720	156	627	1142	1118	0.197	610	532	600	518	0
2	2	7	"PFF0005"	"F10154_1"	5850	24640	130	185	188	37	150	164	158	0	0	0	190	199	39	118	121	20	95	92	0	0.486	0.469	0.597	0.534	2.696	41.034	0.005	120	382	107	119	-1.041	35	72	38	81	0
2	3	7	"PFF0010"	"F1021_1"	6040	24650	140	472	462	106	150	151	26	100	99	0	814	782	160	117	120	19	100	100	0	0.462	0.469	0.468	0.448	1.442	0.470	0.835	156	433	1019	977	-1.114	322	697	312	665	0
2	4	7	"PFF0012"	"F1021_3"	6230	24650	140	703	691	230	149	151	27	98	97	0	1451	1439	456	117	120	20	100	100	0	0.415	0.410	0.414	0.385	1.494	0.412	0.866	156	435	1888	1864	-1.268	554	1334	542	1322	0
2	5	7	"PFF0016"	"F10318_1"	6420	24640	160	230	234	54	151	152	27	84	68	0	329	343	108	121	124	21	96	93	0	0.380	0.374	0.360	0.361	2.440	0.334	0.464	208	423	287	305	-1.397	79	208	83	222	0
2	6	7	"PFF0020"	"F10626_1"	6600	24650	150	532	559	188	159	160	31	98	98	0	533	535	142	125	129	26	100	100	0	0.914	0.976	0.981	0.915	1.588	1.048	0.805	156	398	781	810	-0.129	373	408	400	410	0
2	7	7	"PFF0043"	"F11007_3"	6770	24670	150	149	152	27	154	168	126	0	0	0	130	130	25	121	138	194	0	0	0	-0.556	-0.222	1.051	0.982	4.038	0.503	0.349	156	517	4	7	Error	-5	9	-2	9	-50
2	8	7	"PFF0046"	"F11089_1"	7000	24650	140	405	408	116	152	165	126	84	50	0	448	438	125	117	133	194	84	29	0	0.764	0.798	0.819	0.779	1.663	0.642	0.523	156	517	584	577	-0.388	253	331	256	321	0
2	9	7	"PFF0054"	"F11484_1"	7170	24650	150	261	257	54	151	154	28	90	80	0	447	443	100	118	120	21	100	99	0	0.334	0.326	0.329	0.311	1.746	0.314	0.621	156	457	439	431	-1.581	110	329	106	325	0
2	10	7	"PFF0057"	"F1150_5"	7360	24640	130	306	309	52	155	158	29	100	97	0	304	301	46	122	124	20	100	100	0	0.830	0.860	0.825	0.837	1.513	0.892	0.681	120	478	333	333	-0.269	151	182	154	179	0
2	11	7	"PFF0059"	"F11570_1"	7560	24650	140	347	345	74	160	162	30	97	94	0	563	565	131	124	126	20	100	100	0	0.426	0.420	0.407	0.394	1.668	0.411	0.732	156	495	626	626	-1.231	187	439	185	441	0
2	12	7	"PFF0063"	"F11624_1"	7750	24640	140	299	297	59	155	158	29	98	91	0	347	347	81	122	124	20	99	98	0	0.640	0.631	0.622	0.625	1.726	0.609	0.655	156	426	369	367	-0.644	144	225	142	225	0
2	13	7	"PFF0697"	"F3247_2"	7940	24610	150	178	185	43	152	160	90	8	0	0	155	163	42	119	126	83	15	1	0	0.722	0.750	0.762	0.809	3.473	1.073	0.610	156	535	62	77	-0.469	26	36	33	44	-50
2	14	7	"PFF0700"	"F32494_1"	8140	24650	120	1500	1461	856	152	161	94	86	85	0	1681	1580	1013	118	125	87	81	80	0	0.862	0.895	0.851	0.861	2.187	0.874	0.853	120	487	2911	2771	-0.213	1348	1563	1309	1462	0
2	15	7	"PFF0702"	"F3277_1"	8320	24640	130	498	502	139	157	162	34	98	97	0	673	683	189	121	122	20	100	100	0	0.618	0.614	0.614	0.583	1.549	0.576	0.804	120	438	893	907	-0.695	341	552	345	562	0
2	16	7	"PFF0706"	"F32922_1"	8510	24640	140	356	360	82	162	164	28	98	96	0	371	369	80	124	126	20	98	98	0	0.785	0.808	0.833	0.785	1.778	0.824	0.707	156	443	441	443	-0.348	194	247	198	245	0
2	17	7	"PFF0708"	"F33056_1"	8700	24630	130	308	316	65	163	168	50	96	76	0	597	602	103	126	131	27	100	100	0	0.308	0.321	0.315	0.295	1.690	0.306	0.645	120	399	616	629	-1.700	145	471	153	476	0
2	18	7	"PFF0711"	"F33107_1"	8890	24640	150	153	167	49	168	172	48	14	5	0	133	149	54	132	136	28	27	14	0	-15.000	-0.059	1.261	1.313	3.352	1.679	0.175	156	452	-14	16	Error	-15	1	-1	17	-50
2	19	7	"PFF0740"	"F34425_1"	9080	24640	140	477	485	93	166	167	28	99	99	0	564	571	108	129	130	21	100	100	0	0.715	0.722	0.727	0.704	1.476	0.713	0.821	156	463	746	761	-0.484	311	435	319	442	0
2	20	7	"PFF0742"	"F34449_1"	9280	24640	140	223	226	45	163	164	26	76	57	0	229	231	39	126	127	20	98	97	0	0.583	0.600	0.630	0.538	2.543	0.720	0.311	156	482	163	168	-0.780	60	103	63	105	0
2	21	7	"PFF0744"	"F34605_1"	9470	24630	140	267	272	56	163	164	27	94	83	0	265	274	62	125	127	21	99	98	0	0.743	0.732	0.711	0.687	1.863	0.732	0.611	156	448	244	258	-0.429	104	140	109	149	0
2	22	7	"PFF0749"	"F34859_1"	9680	24640	150	169	172	34	153	156	33	31	9	0	135	141	29	121	123	21	39	19	0	1.143	0.950	1.246	1.186	3.821	7.538	0.028	156	637	30	39	0.193	16	14	19	20	-50
2	1	8	"PFF0757"	"F35105_1"	5670	24840	140	194	197	37	144	156	123	4	0	0	248	258	45	121	131	69	96	45	0	0.394	0.387	0.393	0.331	2.533	0.206	0.203	156	651	177	190	-1.345	50	127	53	137	0
2	2	8	"PFF0759"	"F35197_1"	5860	24840	160	1252	1161	438	152	165	139	94	90	0	1577	1522	546	121	127	30	100	100	0	0.755	0.720	0.741	0.673	1.550	0.730	0.900	208	501	2556	2410	-0.405	1100	1456	1009	1401	0
2	3	8	"PFF0791"	"F35823_1"	6040	24840	150	182	184	41	154	156	28	49	25	0	195	196	34	123	126	20	97	83	0	0.389	0.411	0.563	0.467	3.158	0.598	0.134	156	396	100	103	-1.363	28	72	30	73	-50
2	4	8	"PFF0796"	"F36083_1"	6240	24840	140	340	336	71	153	156	30	98	96	0	510	509	118	123	127	21	100	100	0	0.483	0.474	0.480	0.447	1.674	0.461	0.726	156	402	574	569	-1.049	187	387	183	386	0
2	5	8	"PFF0798"	"F36120_1"	6430	24840	140	241	248	54	152	156	29	88	74	0	302	302	66	121	125	23	100	98	0	0.492	0.530	0.502	0.468	2.032	0.549	0.563	156	438	270	277	-1.024	89	181	96	181	0
2	6	8	"PFF0804"	"F36356_4"	6620	24840	140	330	331	90	155	157	29	95	91	0	789	824	253	122	124	22	100	99	0	0.262	0.251	0.259	0.232	1.685	0.253	0.785	156	432	842	878	-1.930	175	667	176	702	0
2	7	8	"PFF0808"	"F36374_1"	6810	24840	140	662	662	167	154	168	141	98	92	0	752	757	200	120	138	217	98	82	0	0.804	0.797	0.781	0.789	1.380	0.795	0.876	156	411	1140	1145	-0.315	508	632	508	637	0
2	8	8	"PFF0813"	"F36383_1"	7000	24840	140	300	307	86	151	166	140	52	7	0	417	417	124	116	134	216	78	15	0	0.495	0.518	0.521	0.488	1.712	0.533	0.726	156	415	450	457	-1.014	149	301	156	301	0
2	9	8	"PFF0836"	"F37362_1"	7190	24830	140	1361	1315	465	151	153	27	100	100	0	713	679	235	119	121	20	98	98	0	2.037	2.079	2.088	2.116	1.538	2.087	0.876	156	423	1804	1724	1.026	1210	594	1164	560	0
2	10	8	"PFF0842"	"F37536_1"	7370	24840	150	187	190	40	159	161	29	46	19	0	191	192	41	127	130	22	85	69	0	0.438	0.477	0.562	0.558	3.473	0.708	0.177	156	488	92	96	-1.193	28	64	31	65	-50
2	11	8	"PFF0844"	"F37871_2"	7570	24840	140	352	343	87	164	165	30	94	89	0	482	478	141	127	130	20	100	99	0	0.530	0.510	0.532	0.500	1.800	0.499	0.705	156	487	543	530	-0.917	188	355	179	351	0
2	12	8	"PFF0850"	"F38025_1"	7770	24830	140	383	387	96	157	159	29	100	96	0	544	544	119	122	124	21	100	100	0	0.536	0.545	0.552	0.515	1.668	0.538	0.722	156	483	648	652	-0.901	226	422	230	422	0
2	13	8	"PFF0854"	"F38531_3"	7940	24830	150	156	169	53	152	153	31	41	20	0	112	132	68	121	122	31	32	25	0	-0.444	1.545	0.792	0.772	3.064	0.709	0.138	156	537	-5	28	Error	4	-9	17	11	-50
2	14	8	"PFF0857"	"F38658_1"	8140	24830	140	693	698	182	154	153	31	100	100	0	479	489	113	122	122	30	100	100	0	1.510	1.482	1.491	1.452	1.479	1.559	0.821	156	507	896	911	0.594	539	357	544	367	0
2	15	8	"PFF1501"	"F59165_1"	8330	24830	140	261	258	56	161	163	28	88	78	0	276	280	59	122	125	20	100	99	0	0.649	0.614	0.632	0.586	1.963	0.672	0.580	156	487	254	255	-0.623	100	154	97	158	0
2	16	8	"PFF1503"	"F59212_1"	8520	24830	150	618	620	183	166	168	29	100	99	0	487	482	109	126	130	24	100	99	0	1.252	1.275	1.251	1.207	1.480	1.361	0.823	156	570	813	810	0.324	452	361	454	356	0
2	17	8	"PFF1507"	"F59325_1"	8720	24820	150	226	243	86	167	168	28	69	51	0	245	273	84	130	134	28	98	93	0	0.513	0.531	0.537	0.461	2.906	0.622	0.407	156	504	174	219	-0.963	59	115	76	143	0
2	18	8	"PFF1515"	"F59681_5"	8890	24840	150	156	161	41	168	169	28	16	7	0	131	138	30	132	135	26	24	7	0	12.000	-1.167	1.778	1.863	3.374	3.173	0.061	156	506	-13	-1	3.585	-12	-1	-7	6	-50
2	19	8	"PFF1523"	"F60089_1"	9110	24830	150	180	184	48	168	169	29	34	17	0	145	154	35	130	134	24	42	25	0	0.800	0.667	1.450	1.529	3.258	1.874	0.148	156	481	27	40	-0.322	12	15	16	24	-50
2	20	8	"PFF1525"	"F60196_1"	9260	24850	150	162	168	41	166	167	28	19	5	0	138	144	28	129	132	24	29	10	0	-0.444	0.133	1.533	1.256	3.461	2.749	0.035	156	478	5	17	Error	-4	9	2	15	-50
2	21	8	"PFF1565"	"F62141_1"	9470	24820	150	2239	2274	757	164	166	28	100	100	0	1189	1171	380	125	127	20	99	99	0	1.950	2.017	2.023	2.018	1.352	2.046	0.892	156	519	3139	3156	0.964	2075	1064	2110	1046	0
2	22	8	"PFF1569"	"F62233_2"	9660	24830	140	273	285	62	153	157	35	94	85	0	164	168	28	122	124	18	83	61	0	2.857	2.870	2.690	2.862	2.193	3.732	0.313	156	598	162	178	1.515	120	42	132	46	0
2	1	9	"PFF1573"	"F62329_1"	5660	25040	150	170	169	31	146	150	35	35	4	0	132	133	21	125	133	60	0	0	0	3.429	2.875	1.419	1.509	3.258	0.133	0.038	156	814	31	31	1.778	24	7	23	8	-50
2	2	9	"PFF1576"	"F62396_2"	5910	25040	150	167	174	41	153	156	32	33	13	0	160	168	46	120	126	30	58	34	0	0.350	0.438	0.735	0.767	3.329	0.661	0.173	156	469	54	69	-1.515	14	40	21	48	-50
2	3	9	"PFF1579"	"F62610_1"	6050	25030	140	244	252	68	153	156	30	80	66	0	295	301	73	122	125	22	99	98	0	0.526	0.553	0.528	0.454	2.372	0.577	0.501	156	362	264	278	-0.927	91	173	99	179	0
2	4	9	"PFF1581"	"F62610_13"	6230	25030	140	326	331	80	157	160	42	94	87	0	376	377	78	128	131	22	100	100	0	0.681	0.699	0.702	0.650	1.720	0.727	0.669	156	386	417	423	-0.553	169	248	174	249	0
2	5	9	"PFF1628"	"F63860_1"	6390	25030	150	154	155	33	156	160	40	12	1	0	127	129	28	125	129	22	19	5	0	-1.000	-0.250	1.500	1.290	3.626	6.382	0.023	156	469	0	3	Error	-2	2	-1	4	-50
2	6	9	"PFF1634"	"F64095_1"	6610	25060	150	160	164	34	154	156	28	26	10	0	125	131	34	123	126	23	23	10	0	3.000	1.250	1.144	1.143	2.681	1.192	0.080	156	504	8	18	1.585	6	2	10	8	-50
2	7	9	"PFF1641"	"F64252_1"	6790	25030	140	281	285	61	154	153	28	99	92	0	203	205	51	119	123	21	88	79	0	1.512	1.523	1.462	1.577	1.928	1.690	0.538	156	395	211	217	0.596	127	84	131	86	0
2	8	9	"PFF1644"	"F64347_2"	6970	25030	140	229	235	58	153	155	32	80	58	0	370	367	95	118	122	22	99	99	0	0.302	0.329	0.347	0.322	2.059	0.337	0.527	156	394	328	331	-1.729	76	252	82	249	0
2	9	9	"PFF1647"	"F6440_2"	7160	25030	140	648	666	202	151	154	31	100	100	0	1105	1173	419	120	124	23	100	99	0	0.505	0.489	0.494	0.494	1.497	0.449	0.841	156	472	1482	1568	-0.987	497	985	515	1053	0
2	10	9	"PFF1652"	"F64735_1"	7370	25030	140	1003	957	297	154	158	29	98	98	0	1251	1192	371	127	129	22	100	100	0	0.755	0.754	0.752	0.728	1.569	0.741	0.855	156	462	1973	1868	-0.405	849	1124	803	1065	0
2	11	9	"PFF1680"	"F65658_4"	7550	25030	140	429	424	86	161	163	29	100	98	0	298	300	52	128	131	19	99	98	0	1.576	1.529	1.569	1.501	1.619	1.672	0.657	156	447	438	435	0.657	268	170	263	172	0
2	12	9	"PFF1682"	"F65704_1"	7740	25030	130	199	202	48	156	163	79	20	3	0	192	196	42	121	123	19	90	82	0	0.606	0.613	0.722	0.668	2.735	0.913	0.299	120	447	114	121	-0.723	43	71	46	75	0
2	13	9	"PFF1687"	"F66126_1"	7930	25030	140	323	316	132	160	168	77	62	51	0	378	322	204	120	123	31	64	62	0	0.632	0.772	0.673	0.595	2.123	0.675	0.715	156	523	421	358	-0.662	163	258	156	202	0
2	14	9	"PFF1693"	"F66450_1"	8130	25030	140	352	350	79	161	162	28	98	94	0	370	374	71	123	127	21	100	100	0	0.773	0.753	0.744	0.701	1.754	0.811	0.717	156	467	438	440	-0.371	191	247	189	251	0
2	15	9	"PFF1696"	"F66665_1"	8310	25030	150	2436	2245	731	162	163	27	100	100	0	1794	1721	421	126	129	23	100	100	0	1.363	1.306	1.336	1.226	1.484	1.382	0.908	156	416	3942	3678	0.447	2274	1668	2083	1595	0
2	16	9	"PFF1698"	"F66828_1"	8490	25060	150	169	176	42	168	170	29	23	10	0	149	157	37	129	132	24	41	18	0	0.050	0.286	1.133	0.899	4.223	1.109	0.090	156	424	21	36	-4.322	1	20	8	28	-50
2	17	9	"PFI0357"	"I4256_1"	8690	25030	140	191	197	43	169	170	28	43	23	0	251	257	60	133	135	26	99	93	0	0.186	0.226	0.299	0.287	2.499	0.253	0.130	156	472	140	152	-2.423	22	118	28	124	0
2	18	9	"PFI0360"	"I4355_3"	8890	25030	150	296	308	93	163	164	29	94	82	0	364	373	97	131	133	23	99	99	0	0.571	0.599	0.575	0.527	1.811	0.689	0.616	156	444	366	387	-0.809	133	233	145	242	0
2	19	9	"PFI0362"	"I4394_2"	9080	25020	140	543	556	201	164	165	29	100	98	0	382	409	137	131	135	24	100	98	0	1.510	1.410	1.418	1.348	1.609	1.478	0.793	156	422	630	670	0.595	379	251	392	278	0
2	20	9	"PFI0367"	"I4500_1"	9270	25030	130	205	212	56	166	167	27	57	36	0	264	276	67	129	133	25	100	96	0	0.289	0.313	0.344	0.323	2.442	0.355	0.243	120	391	174	193	-1.791	39	135	46	147	0
2	21	9	"PFI0369"	"I4547_2"	9460	25020	140	267	269	59	166	167	28	87	75	0	332	331	65	126	128	20	100	100	0	0.490	0.502	0.477	0.447	1.949	0.526	0.556	156	461	307	308	-1.028	101	206	103	205	0
2	22	9	"PFI0371"	"I4582_1"	9650	25020	140	285	294	66	155	157	30	97	89	0	304	309	70	123	126	19	99	99	0	0.718	0.747	0.716	0.701	1.873	0.761	0.566	156	597	311	325	-0.477	130	181	139	186	0
2	1	10	"PFI0397"	"I5035_1"	5690	25230	150	165	169	39	149	151	32	30	12	0	126	131	29	125	131	29	20	5	0	16.000	3.333	1.571	1.446	3.878	1.601	0.026	156	629	17	26	4.000	16	1	20	6	-50
2	2	10	"PFI0404"	"I5222_1"	5850	25230	140	397	398	113	147	152	32	98	96	0	429	438	112	115	120	26	100	100	0	0.796	0.777	0.786	0.732	1.538	0.802	0.794	156	379	564	574	-0.329	250	314	251	323	0
2	3	10	"PFI0407"	"I5252_1"	6040	25230	140	227	229	52	147	151	32	86	60	0	256	255	51	115	117	20	99	98	0	0.567	0.586	0.592	0.552	2.124	0.616	0.402	156	372	221	222	-0.818	80	141	82	140	0
2	4	10	"PFI0409"	"I5362_4"	6230	25220	140	252	253	59	153	158	42	83	59	0	284	288	72	123	126	23	98	96	0	0.615	0.606	0.575	0.571	2.260	0.642	0.400	156	414	260	265	-0.702	99	161	100	165	0
2	5	10	"PFI0418"	"I5700_1"	6420	25220	130	179	180	42	153	158	41	35	5	0	227	226	49	128	130	21	94	86	0	0.263	0.276	0.387	0.341	2.723	0.542	0.089	120	429	125	125	-1.929	26	99	27	98	0
2	6	10	"PFI0423"	"I5893_2"	6610	25220	140	341	341	77	150	152	27	98	96	0	386	386	82	124	125	20	100	99	0	0.729	0.729	0.684	0.696	1.711	0.753	0.735	156	415	453	453	-0.456	191	262	191	262	0
2	7	10	"PFI0448"	"I6567_2"	6810	25220	140	673	699	200	150	151	26	100	100	0	890	895	288	118	120	19	98	98	0	0.677	0.707	0.702	0.754	1.939	0.676	0.846	156	347	1295	1326	-0.562	523	772	549	777	0
2	8	10	"PFI0451"	"I6639_1"	6990	25220	140	265	268	66	155	160	46	85	58	0	208	203	49	119	123	27	84	69	0	1.236	1.345	1.331	1.303	2.054	1.515	0.504	156	410	199	197	0.306	110	89	113	84	0
2	9	10	"PFI0457"	"I6658_1"	7180	25220	140	287	286	71	152	157	44	90	75	0	398	405	113	120	124	26	98	97	0	0.486	0.470	0.460	0.448	1.867	0.465	0.646	156	498	413	419	-1.042	135	278	134	285	0
2	10	10	"PFI0459"	"I6658_3"	7380	25220	140	367	369	112	152	155	28	93	91	0	370	442	647	122	126	22	97	95	0	0.867	0.678	0.854	0.835	1.740	0.158	0.225	156	460	463	537	-0.206	215	248	217	320	0
2	11	10	"PFI0461"	"I6724_2"	7580	25220	150	453	450	136	156	158	26	98	96	0	640	631	207	123	126	21	99	99	0	0.574	0.579	0.592	0.562	1.669	0.569	0.811	156	416	814	802	-0.800	297	517	294	508	0
2	12	10	"PFI0465"	"I6851_2"	7760	25220	140	261	260	63	156	166	82	64	14	0	189	199	47	118	118	37	81	48	0	1.479	1.284	1.284	1.245	2.236	3.518	0.147	156	468	176	185	0.564	105	71	104	81	0
2	13	10	"PFI0492"	"I7697_2"	7970	25220	120	283	284	84	162	171	83	66	30	0	303	301	102	117	119	37	91	85	0	0.651	0.663	0.664	0.614	2.253	0.618	0.496	120	461	307	306	-0.620	121	186	122	184	0
2	14	10	"PFI0498"	"I7884_1"	8150	25220	140	206	211	59	164	164	28	58	37	0	232	239	63	122	124	20	96	92	0	0.382	0.402	0.478	0.407	2.719	0.549	0.341	156	440	152	164	-1.389	42	110	47	117	0
2	15	10	"PFI0501"	"I8013_1"	8350	25210	150	201	204	41	165	165	24	61	39	0	251	252	66	127	128	20	92	87	0	0.290	0.312	0.363	0.331	2.755	0.312	0.258	156	343	160	164	-1.784	36	124	39	125	0
2	16	10	"PFI0504"	"I8083_1"	8530	25210	150	1190	1198	390	168	170	28	99	99	0	1369	1380	484	127	130	22	100	100	0	0.823	0.822	0.829	0.813	1.492	0.792	0.870	156	398	2264	2283	-0.281	1022	1242	1030	1253	0
2	17	10	"PFI0510"	"I8305_1"	8720	25210	150	690	688	217	169	171	30	98	96	0	633	627	212	127	130	25	99	98	0	1.030	1.038	1.040	1.021	1.782	1.027	0.833	156	417	1027	1019	0.042	521	506	519	500	0
2	18	10	"PFI0513"	"I8332_1"	8910	25210	140	334	334	77	163	164	28	96	93	0	324	316	93	131	134	27	92	89	0	0.886	0.924	0.904	0.939	1.828	0.896	0.688	156	358	364	356	-0.175	171	193	171	185	0
2	19	10	"PFJ0455"	"J53_17"	9100	25210	140	1236	1160	315	162	163	27	100	100	0	1154	1122	253	129	133	24	100	100	0	1.048	1.005	0.997	0.975	1.374	1.047	0.856	156	416	2099	1991	0.067	1074	1025	998	993	0
2	20	10	"PFJ0457"	"J53_21"	9290	25210	140	1674	1610	493	164	166	26	100	100	0	825	800	233	127	129	21	99	99	0	2.163	2.149	2.118	2.179	1.557	2.226	0.863	156	404	2208	2119	1.113	1510	698	1446	673	0
2	21	10	"PFJ0459"	"J53_23"	9470	25210	150	150	150	28	164	165	27	7	0	0	119	120	20	126	128	20	9	1	0	2.000	2.333	1.815	1.847	3.271	5.129	0.019	156	433	-21	-20	1.000	-14	-7	-14	-6	-50
2	22	10	"PFJ0463"	"J53_29"	9670	25210	140	862	876	288	156	156	28	100	99	0	1209	1188	358	125	128	21	100	100	0	0.651	0.677	0.692	0.649	1.473	0.684	0.876	156	624	1790	1783	-0.619	706	1084	720	1063	0
2	1	11	"PFJ0468"	"J53_37"	5680	25410	140	231	238	67	146	148	29	90	71	0	218	227	59	125	130	27	91	78	0	0.914	0.902	0.789	0.892	2.291	0.946	0.348	156	595	178	194	-0.130	85	93	92	102	0
2	2	11	"PFJ0472"	"J53_41"	5870	25410	150	397	394	103	147	153	31	98	96	0	591	584	171	117	119	22	99	98	0	0.527	0.529	0.523	0.523	1.852	0.503	0.762	156	350	724	714	-0.923	250	474	247	467	0
2	3	11	"PFJ0495"	"J564_1"	6060	25410	150	744	711	151	148	152	31	100	100	0	689	674	128	114	117	21	100	100	0	1.037	1.005	0.998	0.991	1.421	0.998	0.851	156	463	1171	1123	0.052	596	575	563	560	0
2	4	11	"PFJ0497"	"J564_3"	6250	25410	140	1632	1618	516	151	153	28	100	100	0	725	719	211	118	121	25	100	100	0	2.440	2.441	2.536	2.400	1.483	2.568	0.843	156	514	2088	2068	1.287	1481	607	1467	601	0
2	5	11	"PFJ0500"	"J56_7"	6440	25410	140	212	213	53	151	154	32	69	45	0	173	175	35	120	122	20	85	66	0	1.151	1.127	1.188	1.051	3.091	1.727	0.230	156	487	114	117	0.203	61	53	62	55	0
2	6	11	"PFJ0503"	"J583_1"	6630	25400	150	142	149	37	152	157	36	17	4	0	114	120	27	121	124	23	14	5	0	1.429	3.000	1.615	1.549	3.590	2.771	0.092	156	541	-17	-4	0.515	-10	-7	-3	-1	-50
2	7	11	"PFJ0506"	"J587_3"	6820	25410	150	166	175	44	150	155	30	40	22	0	149	151	30	118	120	21	63	36	0	0.516	0.758	1.022	0.964	3.640	2.064	0.062	156	430	47	58	-0.954	16	31	25	33	-50
2	8	11	"PFJ0508"	"J587_5"	6970	25410	150	160	164	35	152	159	46	14	2	0	123	127	28	118	121	26	23	5	0	1.600	1.333	1.214	1.342	3.881	3.735	0.105	156	460	13	21	0.678	8	5	12	9	-50
2	9	11	"PFJ0527"	"J647_6"	7210	25410	150	823	774	272	150	157	45	98	94	0	724	689	207	118	122	25	99	97	0	1.111	1.093	1.113	1.058	1.493	1.150	0.859	156	510	1279	1195	0.151	673	606	624	571	0
2	10	11	"PFJ0531"	"J64_1"	7400	25410	140	288	287	79	155	156	29	89	85	0	357	359	106	119	122	21	96	95	0	0.559	0.550	0.564	0.539	1.852	0.577	0.662	156	422	371	372	-0.840	133	238	132	240	0
2	11	11	"PFJ0533"	"J64_3"	7590	25410	140	270	266	69	159	160	28	85	77	0	230	220	60	121	125	25	86	78	0	1.018	1.081	1.094	1.076	2.143	1.188	0.566	156	451	220	206	0.026	111	109	107	99	0
2	12	11	"PFJ0536"	"J65_10"	7770	25400	140	508	521	207	155	158	36	91	90	0	576	560	205	119	121	43	98	96	0	0.772	0.830	0.823	0.734	2.179	0.845	0.757	156	507	810	807	-0.373	353	457	366	441	0
2	13	11	"PFJ0538"	"J65_12"	7960	25430	150	157	159	29	154	155	33	14	3	0	129	131	29	119	120	37	10	1	0	0.300	0.417	1.209	1.275	3.282	1.205	0.079	156	556	13	17	-1.737	3	10	5	12	-50
2	14	11	"PFJ0540"	"J65_2"	8160	25400	140	355	351	89	160	160	29	97	93	0	394	399	113	123	127	26	100	98	0	0.720	0.692	0.705	0.660	1.807	0.688	0.708	156	507	466	467	-0.475	195	271	191	276	0
2	15	11	"PFJ0567"	"J71_12"	8340	25410	150	236	238	58	163	165	29	74	60	0	243	248	66	125	127	21	94	88	0	0.619	0.610	0.617	0.616	2.067	0.664	0.452	156	403	191	198	-0.693	73	118	75	123	0
2	16	11	"PFJ0569"	"J71_2"	8490	25410	150	154	157	38	167	170	31	14	3	0	117	117	23	124	127	20	12	3	0	1.857	1.429	1.421	1.457	3.702	5.973	0.031	156	504	-20	-17	0.893	-13	-7	-10	-7	-50
2	17	11	"PFJ0571"	"J71_6"	8750	25380	150	152	160	48	169	172	32	14	3	0	126	146	148	126	128	23	23	5	0	100000.000	-0.450	1.708	1.585	4.210	0.180	0.084	156	489	-17	11	16.610	-17	0	-9	20	-50
2	18	11	"PFJ0573"	"J71_9"	8920	25400	140	14572	14284	4114	165	168	28	100	100	0	15262	14994	3743	131	133	24	100	100	0	0.952	0.950	0.964	0.934	1.301	0.957	0.881	156	346	29538	28982	-0.071	14407	15131	14119	14863	0
2	19	11	"PFJ0576"	"J73_13"	9100	25400	150	178	180	31	166	167	27	28	10	0	145	149	29	131	134	24	32	10	0	0.857	0.778	1.167	1.200	4.014	3.015	0.015	156	426	26	32	-0.222	12	14	14	18	-50
2	20	11	"PFJ0578"	"J73_15"	9300	25400	140	1192	1101	396	163	165	27	100	100	0	1330	1328	425	130	131	20	100	100	0	0.858	0.783	0.816	0.742	1.623	0.795	0.841	156	418	2229	2136	-0.222	1029	1200	938	1198	0
2	21	11	"PFK0742"	"Ks1964_2"	9470	25400	150	156	157	29	161	163	27	12	3	0	125	128	22	128	129	21	15	3	0	1.667	100000.000	1.720	1.457	4.290	0.017	0.000	156	498	-8	-4	0.737	-5	-3	-4	0	-50
2	22	11	"PFK0745"	"Ks1_2"	9680	25400	140	326	330	81	157	160	30	96	89	0	423	421	100	126	129	22	99	98	0	0.569	0.586	0.598	0.534	1.828	0.605	0.690	156	681	466	468	-0.813	169	297	173	295	0
2	1	12	"PFK0752"	"Ks202_6"	5690	25600	150	1012	1018	361	148	151	30	100	100	0	1280	1320	506	127	134	30	100	100	0	0.749	0.729	0.747	0.735	1.480	0.702	0.903	156	665	2017	2063	-0.416	864	1153	870	1193	0
2	2	12	"PFK0755"	"Ks202_9"	5880	25600	140	437	449	148	149	154	30	98	94	0	436	446	144	118	121	22	99	99	0	0.906	0.915	0.927	0.904	1.591	0.917	0.812	156	401	606	628	-0.143	288	318	300	328	0
2	3	12	"PFK0757"	"Ks206_2"	6020	25610	150	150	151	27	148	151	29	18	1	0	108	109	21	117	120	21	8	2	0	-0.222	-0.375	1.158	1.167	4.001	6.752	0.010	156	530	-7	-5	Error	2	-9	3	-8	-50
2	4	12	"PFK0760"	"Ks210_1"	6260	25630	150	176	182	45	148	150	27	50	24	0	154	158	34	118	120	23	67	39	0	0.778	0.850	1.013	0.938	3.179	1.179	0.145	156	571	64	74	-0.363	28	36	34	40	-50
2	5	12	"PFK0786"	"Ks225_7"	6450	25600	150	206	204	35	150	154	33	71	37	0	230	241	59	118	121	23	98	92	0	0.500	0.439	0.495	0.429	2.401	0.443	0.302	156	562	168	177	-1.000	56	112	54	123	0
2	6	12	"PFK0793"	"Ks2300_1"	6630	25630	100	198	202	46	151	159	37	57	26	0	160	165	36	120	125	24	67	42	0	1.175	1.133	0.968	1.136	2.725	1.574	0.188	80	353	87	96	0.233	47	40	51	45	0
2	7	12	"PFK0795"	"Ks2345_1"	6830	25600	150	1143	1103	380	152	157	32	99	97	0	686	669	230	119	122	22	97	97	0	1.748	1.729	1.719	1.727	1.782	1.764	0.828	156	432	1558	1501	0.806	991	567	951	550	0
2	8	12	"PFK0799"	"Ks244_1"	7020	25600	140	473	468	124	151	155	36	99	96	0	383	378	94	118	122	22	98	98	0	1.215	1.219	1.236	1.216	1.630	1.280	0.811	156	406	587	577	0.281	322	265	317	260	0
2	9	12	"PFK0802"	"Ks244_3"	7210	25600	150	532	532	156	147	151	32	100	96	0	458	446	128	118	122	24	98	98	0	1.132	1.174	1.151	1.170	1.559	1.194	0.825	156	465	725	713	0.179	385	340	385	328	0
2	10	12	"PFK0804"	"Ks244_8"	7400	25580	150	152	164	63	154	155	27	24	14	0	148	162	79	120	123	23	55	29	0	-0.071	0.238	0.828	0.851	4.060	0.702	0.370	156	456	26	52	Error	-2	28	10	42	-50
2	11	12	"PFK0825"	"Ks25_1"	7590	25610	120	207	205	42	160	161	32	62	29	0	236	233	59	120	126	42	88	68	0	0.405	0.398	0.413	0.340	2.911	0.503	0.341	120	466	163	158	-1.303	47	116	45	113	0
2	12	12	"PFK0827"	"Ks25_12"	7800	25610	110	186	182	42	153	158	41	40	8	0	223	198	101	118	125	48	67	55	0	0.314	0.363	0.426	0.346	2.682	0.423	0.293	80	402	138	109	-1.670	33	105	29	80	0
2	13	12	"PFK0830"	"Ks25_19"	7970	25600	140	603	585	144	150	152	35	100	98	0	735	719	175	122	125	34	100	98	0	0.739	0.729	0.734	0.725	1.514	0.734	0.818	156	449	1066	1032	-0.436	453	613	435	597	0
2	14	12	"PFK0834"	"Ks25_8"	8190	25630	150	156	161	34	154	156	28	26	7	0	156	170	51	125	130	27	53	37	0	0.065	0.156	0.426	0.497	4.272	0.150	0.014	156	450	33	52	-3.954	2	31	7	45	-50
2	15	12	"PFK0839"	"Ks266_15"	8360	25600	150	1108	1054	365	156	160	31	99	98	0	1026	1001	326	125	128	24	99	98	0	1.057	1.025	1.054	1.008	1.714	1.061	0.842	156	317	1853	1774	0.079	952	901	898	876	0
2	16	12	"PFK0841"	"Ks266_6"	8550	25590	150	615	614	181	163	169	36	98	98	0	781	759	239	126	133	32	99	99	0	0.690	0.712	0.712	0.705	1.588	0.695	0.823	156	457	1107	1084	-0.535	452	655	451	633	0
2	17	12	"PFK0858"	"Ks271_1"	8730	25590	150	663	648	164	166	171	35	99	99	0	881	821	235	127	132	28	99	99	0	0.659	0.695	0.677	0.693	1.577	0.660	0.826	156	468	1251	1176	-0.601	497	754	482	694	0
2	18	12	"PFK0868"	"Ks2886_1"	8870	25590	150	150	162	73	162	165	30	10	5	0	116	142	136	128	131	22	10	4	0	1.000	0.000	1.351	1.319	3.390	3.683	0.031	156	410	-24	14	0.000	-12	-12	0	14	-50
2	19	12	"PFK0871"	"Ks291_5"	9060	25590	150	157	162	33	164	165	29	17	5	0	120	124	23	130	131	20	12	3	0	0.700	0.333	1.500	1.380	2.946	3.573	0.034	156	418	-17	-8	-0.515	-7	-10	-2	-6	-50
2	20	12	"PFK0873"	"Ks291_8"	9250	25590	150	164	168	35	163	165	30	23	7	0	131	133	22	130	131	19	23	6	0	1.000	1.667	1.529	1.568	3.300	4.026	0.046	156	515	2	8	0.000	1	1	5	3	-50
2	21	12	"PFK0878"	"Ks2_13"	9470	25590	150	161	161	25	159	162	30	14	1	0	125	127	20	128	130	20	14	3	0	-0.667	-2.000	1.150	1.128	3.628	7.863	0.008	156	540	-1	1	Error	2	-3	2	-1	-50
2	22	12	"PFK0881"	"Ks2_9"	9690	25610	120	202	210	61	160	165	31	55	35	0	173	178	45	132	134	23	70	41	0	1.024	1.087	1.220	1.167	3.582	1.317	0.312	120	454	83	96	0.035	42	41	50	46	0
2	1	13	"PFL0033"	"L1_66"	5700	25760	150	148	151	29	147	150	30	16	4	0	122	124	23	124	130	28	10	1	0	-0.500	100000.000	1.167	1.176	3.464	3.357	0.020	156	739	-1	4	Error	1	-2	4	0	-50
2	2	13	"PFL0035"	"L1_7"	5910	25810	150	154	154	28	150	151	31	16	1	0	121	123	21	118	120	20	24	7	0	1.333	0.800	1.345	1.337	3.595	5.060	0.024	156	425	7	9	0.415	4	3	4	5	-50
2	3	13	"PFL0037"	"L1_72"	6080	25820	150	164	168	44	146	148	29	32	14	0	152	156	39	119	122	21	64	37	0	0.545	0.595	0.813	0.750	3.415	1.381	0.118	156	399	51	59	-0.874	18	33	22	37	-50
2	4	13	"PFL0041"	"L1_79"	6250	25800	150	143	146	28	144	145	27	19	4	0	105	107	19	118	120	19	7	2	0	0.077	-0.182	1.277	1.188	3.316	14.128	0.002	156	440	-14	-9	-3.700	-1	-13	2	-11	-50
2	5	13	"PFL0043"	"L1_81"	6430	25820	150	164	169	44	142	145	28	42	15	0	123	126	24	115	118	19	31	10	0	2.750	2.455	1.587	1.418	3.926	10.799	0.012	156	449	30	38	1.459	22	8	27	11	-50
2	6	13	"PFL0045"	"L1_83"	6640	25790	140	225	226	46	145	147	28	86	71	0	266	275	61	116	118	18	99	98	0	0.533	0.509	0.527	0.487	1.968	0.508	0.479	156	459	230	240	-0.907	80	150	81	159	0
2	7	13	"PFL0068"	"L2_117"	6800	25770	140	810	852	236	146	147	28	100	100	0	588	591	177	117	119	17	99	98	0	1.410	1.489	1.497	1.546	1.536	1.462	0.856	156	424	1135	1180	0.495	664	471	706	474	0
2	8	13	"PFL0070"	"L2_12"	7000	25780	140	564	548	146	146	149	35	98	98	0	825	802	173	117	119	17	100	100	0	0.590	0.587	0.597	0.545	1.569	0.604	0.867	156	381	1126	1087	-0.760	418	708	402	685	0
2	9	13	"PFL0072"	"L2_123"	7170	25790	150	182	187	40	145	147	33	53	21	0	149	153	33	119	120	16	66	46	0	1.233	1.235	1.217	1.330	3.360	2.546	0.126	156	414	67	76	0.303	37	30	42	34	-50
2	10	13	"PFL0074"	"L2_127"	7370	25780	130	210	210	41	147	150	27	81	57	0	188	190	32	118	121	22	94	78	0	0.900	0.875	0.890	0.887	2.356	1.151	0.265	120	489	133	135	-0.152	63	70	63	72	0
2	11	13	"PFL0077"	"L2_135"	7560	25780	140	719	690	209	151	154	29	99	99	0	379	377	91	115	116	37	98	97	0	2.152	2.057	2.081	2.049	1.511	2.155	0.827	156	539	832	801	1.105	568	264	539	262	0
2	12	13	"PFL0079"	"L2_139"	7760	25780	120	259	263	60	148	151	37	90	74	0	304	318	101	115	115	41	96	90	0	0.587	0.567	0.552	0.544	1.868	0.490	0.639	120	430	300	318	-0.768	111	189	115	203	0
2	13	13	"PFL0101"	"L2_180"	7940	25780	140	304	306	74	148	150	34	96	87	0	335	333	77	120	122	19	100	97	0	0.726	0.742	0.773	0.701	1.790	0.798	0.654	156	436	371	371	-0.463	156	215	158	213	0
2	14	13	"PFL0104"	"L2_185"	8140	25740	150	155	160	31	152	154	26	26	10	0	114	118	21	123	127	26	9	1	0	-0.333	-1.600	1.353	1.204	3.898	6.237	0.012	156	493	-6	3	Error	3	-9	8	-5	-50
2	15	13	"PFL0109"	"L2_193"	8330	25770	150	327	324	65	152	156	27	98	96	0	387	378	88	123	125	17	98	98	0	0.663	0.675	0.657	0.655	1.751	0.669	0.738	156	385	439	427	-0.593	175	264	172	255	0
2	16	13	"PFL0111"	"L2_195"	8480	25790	150	170	174	36	157	162	32	28	10	0	170	181	61	126	134	33	53	35	0	0.295	0.309	0.535	0.527	4.086	0.428	0.161	156	422	57	72	-1.759	13	44	17	55	-50
2	17	13	"PFL0113"	"L2_198"	8680	25780	150	163	165	31	161	164	33	16	5	0	159	170	93	129	137	33	44	19	0	0.067	0.098	0.664	0.577	3.308	0.143	0.063	156	468	32	45	-3.907	2	30	4	41	-50
2	18	13	"PFL0115"	"L2_20"	8900	25780	140	556	562	188	157	159	28	99	97	0	519	536	149	125	128	21	100	100	0	1.013	0.985	1.025	0.903	1.676	1.064	0.791	156	421	793	816	0.018	399	394	405	411	0
2	19	13	"PFL0135"	"L2_233"	9080	25780	150	166	165	31	158	160	27	23	5	0	142	141	26	126	127	19	44	14	0	0.500	0.467	1.159	1.226	3.278	2.692	0.037	156	366	24	22	-1.000	8	16	7	15	-50
2	20	13	"PFL0138"	"L2_238"	9260	25800	150	155	158	29	161	163	30	11	2	0	136	141	30	127	129	19	36	20	0	-0.667	-0.214	1.000	1.046	4.672	21.029	0.001	156	462	3	11	Error	-6	9	-3	14	-50
2	21	13	"PFL0141"	"L2_248"	9470	25770	140	282	285	66	155	158	30	97	83	0	369	376	91	126	129	19	100	99	0	0.523	0.520	0.519	0.473	1.812	0.519	0.667	156	494	370	380	-0.936	127	243	130	250	0
2	22	13	"PFL0145"	"L2_259"	9650	25750	150	182	190	49	156	159	31	45	26	0	148	157	51	128	132	22	44	25	0	1.300	1.172	1.672	1.429	3.932	1.578	0.167	156	670	46	63	0.379	26	20	34	29	-50
2	1	14	"PFL0149"	"L2_268"	5680	25990	130	161	167	36	142	145	30	40	16	0	193	197	46	120	122	21	92	75	0	0.260	0.325	0.468	0.417	2.706	0.515	0.127	120	653	92	102	-1.942	19	73	25	77	0
2	2	14	"PFL0152"	"L2_277"	5860	25980	140	649	652	187	149	150	30	99	99	0	511	519	142	120	122	21	100	100	0	1.279	1.261	1.294	1.235	1.548	1.298	0.855	156	455	891	902	0.355	500	391	503	399	0
2	3	14	"PFM0408"	"M36520_1"	6040	25980	130	252	251	57	147	148	30	91	76	0	332	324	88	120	123	21	96	95	0	0.495	0.510	0.512	0.478	1.828	0.502	0.638	120	329	317	308	-1.014	105	212	104	204	0
2	4	14	"PFM0410"	"M36520_4"	6230	25990	130	187	209	145	141	144	28	65	43	0	215	214	57	117	119	20	91	84	0	0.469	0.701	0.544	0.518	2.746	2.561	0.130	120	406	144	165	-1.091	46	98	68	97	0
2	5	14	"PFM0413"	"M36754_16"	6430	25980	140	1207	1200	365	137	141	25	100	100	0	743	739	207	112	116	19	100	100	0	1.696	1.695	1.727	1.670	1.527	1.777	0.865	156	410	1701	1690	0.762	1070	631	1063	627	0
2	6	14	"PFM0417"	"M36754_20"	6600	25990	150	161	169	48	140	143	26	46	23	0	107	109	22	114	117	31	5	0	0	-3.000	-5.800	2.067	2.199	4.222	5.218	0.004	156	485	14	24	Error	21	-7	29	-5	-50
2	7	14	"PFM0419"	"M36754_23"	6810	25980	150	720	718	253	143	145	25	99	99	0	745	741	227	117	118	30	99	98	0	0.919	0.921	0.915	0.896	1.701	0.963	0.840	156	512	1205	1199	-0.122	577	628	575	624	0
2	8	14	"PFM0422"	"M3675_2"	7000	25970	140	585	577	153	143	146	32	100	98	0	573	570	174	117	118	16	99	99	0	0.969	0.958	0.994	0.967	1.560	0.937	0.820	156	434	898	887	-0.045	442	456	434	453	0
2	9	14	"PFM0440"	"M3766_1"	7180	25980	150	364	363	90	143	147	35	97	93	0	735	732	209	115	118	17	100	100	0	0.356	0.357	0.366	0.340	1.747	0.339	0.773	156	411	841	837	-1.488	221	620	220	617	0
2	10	14	"PFM0442"	"M37744_2"	7360	25980	150	143	143	31	144	147	28	17	2	0	110	110	18	114	117	22	7	1	0	0.250	0.250	1.866	1.582	4.366	5.784	0.017	156	491	-5	-5	-2.000	-1	-4	-1	-4	-50
2	11	14	"PFM0444"	"M37773_2"	7560	25980	150	140	142	27	146	149	30	10	1	0	108	110	39	113	114	29	17	5	0	1.200	1.333	0.777	0.707	3.489	0.669	0.023	156	536	-11	-7	0.263	-6	-5	-4	-3	-50
2	12	14	"PFM0446"	"M3777_1"	7770	25970	150	253	267	63	146	149	31	94	86	0	263	267	68	116	115	26	95	92	0	0.728	0.801	0.786	0.825	1.815	0.807	0.593	156	515	254	272	-0.458	107	147	121	151	0
2	13	14	"PFM0448"	"M37794_11"	7950	25960	130	238	235	46	148	148	28	90	74	0	178	180	30	120	121	17	91	82	0	1.552	1.450	1.526	1.447	2.034	1.635	0.409	120	511	148	147	0.634	90	58	87	60	0
2	14	14	"PFM0450"	"M37794_14"	8140	25980	150	176	176	34	153	155	27	42	18	0	128	133	27	121	124	20	32	16	0	3.286	1.917	1.527	1.607	4.148	3.596	0.045	156	587	30	35	1.716	23	7	23	12	-50
2	15	14	"PFM0469"	"M38740_1"	8310	25980	150	153	151	27	155	159	31	9	1	0	110	112	23	123	126	20	10	3	0	0.154	0.364	1.121	1.003	3.665	1.989	0.071	156	506	-15	-15	-2.700	-2	-13	-4	-11	-50
2	16	14	"PFM0472"	"M38757_4"	8530	25970	140	528	517	128	158	160	27	100	99	0	638	635	147	126	130	25	100	100	0	0.723	0.705	0.696	0.678	1.509	0.710	0.837	156	478	882	868	-0.469	370	512	359	509	0
2	17	14	"PFM0476"	"M38913_1"	8720	25970	140	1157	1139	379	160	161	30	99	99	0	789	763	238	130	132	21	100	100	0	1.513	1.547	1.552	1.517	1.516	1.603	0.860	156	480	1656	1612	0.597	997	659	979	633	0
2	18	14	"PFM0478"	"M38913_6"	8920	25970	140	590	574	160	160	164	49	100	94	0	535	506	147	129	133	50	98	95	0	1.059	1.098	1.089	1.088	1.588	1.110	0.826	156	428	836	791	0.083	430	406	414	377	0
2	19	14	"PFM0481"	"M38941_1"	9100	25960	140	437	430	92	159	164	35	100	99	0	396	383	95	130	132	24	97	96	0	1.045	1.071	1.095	1.104	1.749	1.035	0.754	156	359	544	524	0.064	278	266	271	253	0
2	20	14	"PFM0484"	"M38941_6"	9290	25970	140	217	222	46	158	163	31	76	46	0	264	272	69	132	134	25	98	91	0	0.447	0.457	0.441	0.443	2.411	0.389	0.293	156	406	191	204	-1.162	59	132	64	140	0
2	21	14	"PFM0510"	"M41547_1"	9480	25970	140	358	356	96	156	160	31	97	91	0	1032	1021	334	134	136	24	100	99	0	0.225	0.225	0.222	0.217	1.706	0.214	0.766	156	439	1100	1087	-2.152	202	898	200	887	0
2	22	14	"PFM0512"	"M41763_12"	9670	25970	150	969	894	261	153	155	30	100	100	0	938	870	232	127	130	21	100	100	0	1.006	0.997	1.034	0.977	1.505	1.024	0.868	156	724	1627	1484	0.009	816	811	741	743	0
2	1	15	"PFM0514"	"M41763_4"	5680	26190	150	152	156	40	139	143	32	29	10	0	123	125	25	119	121	20	23	7	0	3.250	2.833	2.000	1.820	3.826	2.498	0.125	156	819	17	23	1.700	13	4	17	6	-50
2	2	15	"PFM0516"	"M41776_1"	5890	26160	120	189	191	43	147	150	34	59	22	0	140	144	32	120	124	20	48	24	0	2.100	1.833	1.745	1.781	3.455	3.244	0.108	120	426	62	68	1.070	42	20	44	24	0
2	3	15	"PFM0524"	"M42658_1"	6060	26170	140	365	373	93	146	148	29	98	97	0	326	328	94	119	122	21	98	95	0	1.058	1.086	1.089	1.110	1.761	1.092	0.730	156	477	426	436	0.081	219	207	227	209	0
2	4	15	"PFM0531"	"M42966_1"	6260	26170	140	749	735	267	139	141	27	98	97	0	635	630	210	114	118	20	100	100	0	1.171	1.155	1.133	1.112	1.567	1.187	0.860	156	426	1131	1112	0.228	610	521	596	516	0
2	5	15	"PFN0076"	"N128_81"	6430	26180	150	158	172	50	136	139	24	48	32	0	138	149	51	111	115	19	57	30	0	0.815	0.947	1.206	1.326	3.799	1.128	0.272	156	423	49	74	-0.295	22	27	36	38	-50
2	6	15	"PFN0079"	"N128_86"	6640	26170	130	198	196	38	140	144	26	76	56	0	158	161	34	113	116	32	63	29	0	1.289	1.167	1.373	1.227	2.656	1.653	0.210	120	445	103	104	0.366	58	45	56	48	0
2	7	15	"PFN0082"	"N128_90"	6830	26170	140	242	243	57	142	146	25	88	79	0	325	325	81	115	118	31	99	96	0	0.476	0.481	0.492	0.437	2.064	0.472	0.603	156	439	310	311	-1.070	100	210	101	210	0
2	8	15	"PFN0084"	"N128_92"	7010	26170	130	230	232	56	141	146	32	86	67	0	380	377	112	116	120	36	97	95	0	0.337	0.349	0.358	0.337	1.827	0.325	0.560	120	450	353	352	-1.569	89	264	91	261	0
2	9	15	"PFN0086"	"N128_95"	7190	26160	120	253	257	87	142	147	34	82	76	0	386	388	180	116	122	38	88	86	0	0.411	0.423	0.452	0.410	2.048	0.425	0.637	120	395	381	387	-1.282	111	270	115	272	0
2	10	15	"PFN0090"	"N129_1"	7360	26170	150	149	161	65	148	152	34	24	10	0	134	156	102	119	124	31	33	21	0	0.067	0.351	1.000	0.958	3.652	0.590	0.368	156	513	16	50	-3.907	1	15	13	37	-50
2	11	15	"PFN0105"	"N129_41"	7570	26170	150	177	190	57	146	152	35	43	19	0	149	160	62	118	123	30	50	19	0	1.000	1.048	0.982	1.036	3.058	1.096	0.350	156	501	62	86	0.000	31	31	44	42	-50
2	12	15	"PFN0107"	"N129_48"	7750	26150	150	171	173	35	145	149	32	41	17	0	126	127	25	117	118	17	33	15	0	2.889	2.800	2.000	1.695	3.563	5.321	0.049	156	428	35	38	1.531	26	9	28	10	-50
2	13	15	"PFN0109"	"N129_6"	7930	26200	150	155	158	25	154	155	29	12	3	0	117	118	20	119	121	18	12	4	0	-0.500	-4.000	1.200	1.331	4.054	8.881	0.010	156	555	-1	3	Error	1	-2	4	-1	-50
2	14	15	"PFN0112"	"N130_1"	8170	26140	150	154	159	30	155	158	32	17	3	0	112	114	20	121	124	20	7	1	0	0.111	-0.571	1.382	1.292	2.987	14.631	0.004	156	580	-10	-3	-3.170	-1	-9	4	-7	-50
2	15	15	"PFN0114"	"N130_17"	8370	26190	150	156	162	33	157	159	32	19	5	0	152	163	44	124	126	20	60	40	0	-0.036	0.128	0.858	0.851	3.296	1.580	0.026	156	485	27	44	Error	-1	28	5	39	-50
2	16	15	"PFN0116"	"N130_19"	8530	26160	130	484	493	125	158	159	26	100	98	0	494	500	154	127	129	18	100	100	0	0.888	0.898	0.974	0.881	1.487	0.869	0.752	120	410	693	708	-0.171	326	367	335	373	0
2	17	15	"PFN0134"	"N130_43"	8720	26160	140	13275	11956	3209	162	164	29	100	100	0	10952	9732	2615	132	134	21	100	100	0	1.212	1.229	1.227	1.225	1.408	1.234	0.911	156	518	23933	21394	0.277	13113	10820	11794	9600	0
2	18	15	"PFN0137"	"N130_46"	8920	26160	150	1128	1128	435	164	168	49	98	96	0	1052	1048	407	133	140	67	98	96	0	1.049	1.054	1.077	1.029	1.646	1.037	0.865	156	520	1883	1879	0.069	964	919	964	915	0
2	19	15	"PFN0139"	"N130_5"	9110	26160	140	1187	1110	403	161	169	51	98	97	0	1940	1874	662	133	141	69	100	99	0	0.568	0.545	0.550	0.521	1.546	0.540	0.891	156	489	2833	2690	-0.817	1026	1807	949	1741	0
2	20	15	"PFN0141"	"N130_52"	9300	26160	140	1506	1531	562	162	168	35	100	100	0	2339	2257	830	135	141	29	100	100	0	0.610	0.645	0.640	0.646	1.608	0.629	0.884	156	456	3548	3491	-0.714	1344	2204	1369	2122	0
2	21	15	"PFN0145"	"N130_61"	9490	26160	140	739	747	250	164	167	32	98	98	0	1160	1150	351	137	140	24	100	100	0	0.562	0.576	0.585	0.542	1.609	0.578	0.848	156	370	1598	1596	-0.831	575	1023	583	1013	0
2	22	15	"PFN0147"	"N131_12"	9650	26160	150	171	170	33	155	157	30	33	9	0	141	144	28	130	132	20	39	16	0	1.455	1.071	1.143	1.162	3.095	3.432	0.027	156	604	27	29	0.541	16	11	15	14	-50
2	1	16	"PFN0168"	"N132_106"	5690	26380	120	151	152	28	136	140	28	37	6	0	157	167	48	117	120	20	71	49	0	0.375	0.320	0.569	0.552	4.053	0.248	0.045	120	476	55	66	-1.415	15	40	16	50	0
2	2	16	"PFN0170"	"N132_108"	5880	26370	150	192	195	44	146	149	33	62	34	0	279	280	79	118	120	18	96	93	0	0.286	0.302	0.344	0.310	1.962	0.327	0.358	156	509	207	211	-1.807	46	161	49	162	0
2	3	16	"PFN0172"	"N132_11"	6070	26370	140	299	309	84	142	143	28	97	94	0	570	611	219	116	118	18	100	100	0	0.346	0.337	0.349	0.318	1.737	0.317	0.729	156	466	611	662	-1.532	157	454	167	495	0
2	4	16	"PFN0175"	"N132_116"	6260	26360	140	736	708	240	139	139	25	100	99	0	763	736	244	113	116	19	100	99	0	0.918	0.913	0.903	0.912	1.569	0.917	0.858	156	399	1247	1192	-0.123	597	650	569	623	0
2	5	16	"PFN0177"	"N132_119"	6440	26360	150	233	238	51	139	140	24	92	85	0	345	356	89	111	113	18	100	98	0	0.402	0.404	0.393	0.375	1.898	0.379	0.603	156	422	328	344	-1.316	94	234	99	245	0
2	6	16	"PFN0180"	"N132_125"	6640	26360	160	687	710	244	141	143	26	100	99	0	555	571	210	111	113	17	99	99	0	1.230	1.237	1.259	1.288	1.682	1.233	0.850	208	508	990	1029	0.298	546	444	569	460	0
2	7	16	"PFN0582"	"N145_33"	6830	26360	140	338	343	101	141	144	26	97	92	0	1017	1030	377	113	114	17	100	100	0	0.218	0.220	0.226	0.208	1.618	0.208	0.789	156	373	1101	1119	-2.198	197	904	202	917	0
2	8	16	"PFN0584"	"N145_38"	6980	26370	150	159	179	66	141	148	43	35	18	0	115	142	74	115	123	49	22	12	0	100000.000	1.407	1.227	1.160	3.713	0.768	0.301	156	429	18	65	16.610	18	0	38	27	-50
2	9	16	"PFN0589"	"N145_44"	7170	26370	150	139	153	54	144	149	44	17	9	0	96	106	42	120	125	48	7	1	0	0.208	-0.643	0.708	0.843	3.581	0.804	0.276	156	517	-29	-5	-2.263	-5	-24	9	-14	-50
2	10	16	"PFN0592"	"N145_50"	7360	26370	150	144	151	46	151	155	34	25	9	0	105	115	40	122	128	29	13	9	0	0.412	0.000	1.212	1.148	2.641	1.547	0.275	156	555	-24	-7	-1.280	-7	-17	0	-7	-50
2	11	16	"PFN0598"	"N145_61"	7590	26350	140	250	252	67	154	160	35	82	64	0	205	212	59	124	136	40	80	50	0	1.185	1.114	1.212	1.120	2.269	1.131	0.431	156	575	177	186	0.245	96	81	98	88	0
2	12	16	"PFN0600"	"N145_9"	7770	26360	140	476	477	143	151	155	32	97	96	0	307	298	87	124	130	26	92	90	0	1.776	1.874	1.854	1.989	1.813	1.925	0.795	156	380	508	500	0.829	325	183	326	174	0
2	13	16	"PFN0620"	"N148_2"	7930	26360	150	163	163	33	154	156	28	23	8	0	121	127	55	122	124	19	17	3	0	-9.000	1.800	1.313	1.298	3.873	0.401	0.041	156	395	8	14	Error	9	-1	9	5	-50
2	14	16	"PFN0622"	"N148_6"	8120	26360	150	147	150	27	157	158	28	10	1	0	116	117	20	122	124	19	9	1	0	1.667	1.400	1.292	1.435	3.179	7.583	0.012	156	576	-16	-12	0.737	-10	-6	-7	-5	-50
2	15	16	"PFN0628"	"N149_12"	8350	26350	140	3056	3013	1170	158	159	32	100	100	0	2105	2005	792	128	128	18	100	99	0	1.466	1.521	1.583	1.576	1.723	1.528	0.878	156	492	4875	4732	0.552	2898	1977	2855	1877	0
2	16	16	"PFN0632"	"N149_18"	8540	26350	150	481	483	148	164	165	29	98	96	0	690	678	214	134	135	19	99	99	0	0.570	0.586	0.572	0.559	1.686	0.575	0.792	156	432	873	863	-0.811	317	556	319	544	0
2	17	16	"PFN0634"	"N149_2"	8720	26360	130	244	241	58	165	167	30	74	60	0	210	221	60	135	137	21	85	76	0	1.053	0.884	0.916	0.885	2.427	0.981	0.442	120	486	154	162	0.075	79	75	76	86	0
2	18	16	"PFN0637"	"N149_30"	8920	26350	130	598	587	193	160	162	30	98	97	0	1310	1264	435	132	134	21	100	100	0	0.372	0.377	0.381	0.368	1.622	0.356	0.817	120	521	1616	1559	-1.427	438	1178	427	1132	0
2	19	16	"PFN0655"	"N150_39"	9110	26350	130	485	492	107	160	163	32	100	100	0	480	486	101	132	137	28	100	100	0	0.934	0.938	0.967	0.930	1.342	0.915	0.831	120	540	673	686	-0.099	325	348	332	354	0
2	20	16	"PFN0658"	"N150_49"	9330	26360	150	181	193	49	160	165	32	40	25	0	185	191	60	134	140	30	57	46	0	0.412	0.579	0.714	0.729	3.237	0.799	0.259	156	504	72	90	-1.280	21	51	33	57	-50
2	21	16	"PFN0660"	"N150_51"	9480	26350	150	323	321	110	162	167	40	85	71	0	316	326	108	134	139	32	94	89	0	0.885	0.828	0.796	0.701	2.357	0.847	0.601	156	403	343	351	-0.177	161	182	159	192	0
2	22	16	"PFN0662"	"N150_53"	9680	26350	150	540	529	163	155	158	37	96	93	0	633	622	204	129	133	29	99	98	0	0.764	0.759	0.772	0.724	1.865	0.731	0.810	156	670	889	867	-0.389	385	504	374	493	0
2	1	17	"PFN0664"	"N150_57"	5680	26560	160	439	433	130	137	140	33	97	94	0	418	410	127	118	121	32	97	95	0	1.007	1.014	1.007	1.014	1.805	1.018	0.834	208	903	602	588	0.010	302	300	296	292	0
2	2	17	"PFN0666"	"N150_6"	5870	26550	130	441	438	95	143	146	27	100	100	0	396	386	84	117	120	18	100	100	0	1.068	1.097	1.063	1.097	1.401	1.095	0.817	120	424	577	564	0.095	298	279	295	269	0
2	3	17	"PFN0680"	"N150_8"	6060	26560	140	464	460	128	142	144	28	98	98	0	627	623	184	117	119	17	99	99	0	0.631	0.628	0.623	0.612	1.685	0.612	0.801	156	477	832	824	-0.663	322	510	318	506	0
2	4	17	"PFN0682"	"N150_82"	6260	26550	140	616	602	178	139	140	26	100	100	0	856	834	259	116	117	16	100	100	0	0.645	0.645	0.628	0.647	1.533	0.622	0.827	156	435	1217	1181	-0.634	477	740	463	718	0
2	5	17	"PFN0685"	"N150_87"	6440	26560	150	357	349	94	141	143	26	98	93	0	576	566	186	112	115	17	99	98	0	0.466	0.458	0.476	0.446	1.794	0.434	0.782	156	454	680	662	-1.103	216	464	208	454	0
2	6	17	"PFN0688"	"N150_9"	6640	26550	130	331	323	74	142	144	28	100	93	0	225	224	48	112	114	17	96	95	0	1.673	1.616	1.587	1.578	1.706	1.725	0.645	120	486	302	293	0.742	189	113	181	112	0
2	7	17	"PFN0694"	"N151_11"	6830	26550	140	497	507	142	145	146	28	100	99	0	441	430	111	113	116	19	100	100	0	1.073	1.142	1.189	1.122	1.506	1.191	0.805	156	441	680	679	0.102	352	328	362	317	0
2	8	17	"PFN0696"	"N151_18"	7020	26560	140	364	390	160	154	161	53	90	80	0	625	622	229	121	140	85	96	89	0	0.417	0.471	0.455	0.427	2.042	0.500	0.712	156	441	714	737	-1.263	210	504	236	501	0
2	9	17	"PFN0876"	"N168_6"	7220	26560	120	406	429	139	154	161	53	97	90	0	593	622	213	125	137	72	100	95	0	0.538	0.553	0.542	0.540	1.659	0.547	0.781	120	372	720	772	-0.893	252	468	275	497	0
2	10	17	"PFN0874"	"N168_34"	7400	26550	140	1543	1481	434	160	165	37	100	99	0	917	862	225	127	139	45	100	99	0	1.751	1.797	1.782	1.765	1.367	1.894	0.880	156	550	2173	2056	0.808	1383	790	1321	735	0
2	11	17	"PFN0894"	"N173_1"	7610	26570	100	230	256	93	166	174	37	72	43	0	274	311	132	138	153	52	82	67	0	0.471	0.520	0.523	0.522	3.214	0.507	0.382	80	351	200	263	-1.087	64	136	90	173	0
2	12	17	"PFN0907"	"N175_2"	7780	26550	140	1219	1258	408	155	159	30	100	100	0	2000	1993	564	131	137	32	100	100	0	0.569	0.592	0.583	0.573	1.365	0.595	0.905	156	389	2933	2965	-0.813	1064	1869	1103	1862	0
2	13	17	"PFN0906"	"N175_16"	7970	26550	140	210	210	39	154	158	35	69	35	0	271	281	69	126	128	24	99	96	0	0.386	0.361	0.392	0.348	2.387	0.386	0.389	156	411	201	211	-1.373	56	145	56	155	0
2	14	17	"PFN0918"	"N177_6"	8160	26550	140	754	725	193	157	160	34	99	98	0	923	924	233	127	129	23	100	100	0	0.750	0.713	0.721	0.688	1.543	0.713	0.857	156	521	1393	1365	-0.415	597	796	568	797	0
2	15	17	"PFL0005"	"L1_103"	8350	26550	140	235	235	48	159	163	37	76	50	0	237	234	54	131	134	29	88	80	0	0.717	0.738	0.757	0.720	2.561	0.789	0.294	156	498	182	179	-0.480	76	106	76	103	0
2	16	17	"PFL0159"	"L2_30"	8540	26540	150	5148	4959	1768	168	170	38	100	100	0	2924	2753	1129	135	138	31	99	99	0	1.786	1.830	1.871	1.972	1.692	1.787	0.902	156	459	7769	7409	0.836	4980	2789	4791	2618	0
2	17	17	"PFL0171"	"L2_55"	8730	26550	140	1218	1235	447	166	168	32	98	98	0	1834	1831	655	134	136	22	100	100	0	0.619	0.630	0.651	0.604	1.810	0.623	0.870	156	439	2752	2766	-0.692	1052	1700	1069	1697	0
2	18	17	"PFL0176"	"L2_62"	8930	26540	150	1815	1803	598	160	163	32	100	100	0	1917	1845	561	133	135	22	100	100	0	0.928	0.960	0.964	0.945	1.424	0.967	0.901	156	505	3439	3355	-0.108	1655	1784	1643	1712	0
2	19	17	"PFL0064"	"L2_109"	9110	26540	130	231	236	45	160	161	30	85	59	0	300	299	72	132	134	20	97	96	0	0.423	0.455	0.440	0.423	1.996	0.400	0.422	120	510	239	243	-1.243	71	168	76	167	0
2	20	17	"PFL0066"	"L2_114"	9300	26540	130	200	201	35	159	161	30	62	26	0	408	400	85	133	136	25	100	99	0	0.149	0.157	0.167	0.143	2.249	0.170	0.311	120	522	316	309	-2.746	41	275	42	267	0
2	21	17	"PFL0140"	"L2_247"	9500	26540	140	242	250	65	158	163	40	78	52	0	315	330	95	131	135	31	99	97	0	0.457	0.462	0.456	0.426	1.982	0.503	0.514	156	480	268	291	-1.131	84	184	92	199	0
2	22	17	"PFL0150"	"L2_270"	9690	26540	150	781	780	295	153	157	35	99	98	0	795	783	276	127	131	26	100	100	0	0.940	0.956	0.947	0.907	1.492	0.974	0.865	156	687	1296	1283	-0.089	628	668	627	656	0
2	1	18	"PFN0982"	"N244_3"	5710	26790	150	155	155	27	144	146	30	22	3	0	122	126	26	120	122	19	27	10	0	5.500	1.833	1.538	1.300	3.604	3.084	0.022	156	649	13	17	2.459	11	2	11	6	-50
2	2	18	"PFJ0260"	"J246_2"	5890	26750	140	2677	2375	810	147	149	30	100	99	0	4085	3596	1014	122	125	20	100	100	0	0.638	0.641	0.657	0.600	1.558	0.657	0.912	156	467	6493	5702	-0.647	2530	3963	2228	3474	0
2	3	18	"PFJ0281"	"J269_1"	6080	26740	130	214	217	50	140	145	32	80	56	0	261	270	60	121	123	19	100	99	0	0.529	0.517	0.485	0.451	2.388	0.501	0.389	120	437	214	226	-0.920	74	140	77	149	0
2	4	18	"PFJ0305"	"J27_3"	6270	26750	140	288	284	71	139	146	43	90	80	0	322	325	85	119	127	86	92	63	0	0.734	0.704	0.679	0.660	1.954	0.691	0.638	156	446	352	351	-0.446	149	203	145	206	0
2	5	18	"PFJ0475"	"J53_46"	6460	26760	160	407	388	129	142	147	39	91	84	0	840	753	300	117	125	85	92	88	0	0.367	0.387	0.380	0.392	2.139	0.375	0.821	208	462	988	882	-1.448	265	723	246	636	0
2	6	18	"PFJ0505"	"J583_7"	6620	26760	150	166	190	189	142	144	28	43	18	0	124	145	163	115	116	17	35	10	0	2.667	1.600	1.684	1.678	2.889	1.191	0.848	156	461	33	78	1.415	24	9	48	30	-50
2	7	18	"PFJ0549"	"J697_3"	6840	26740	140	250	254	50	146	148	30	95	82	0	192	194	37	116	118	21	92	83	0	1.368	1.385	1.346	1.384	2.180	1.615	0.508	156	539	180	186	0.453	104	76	108	78	0
2	8	18	"PFJ0586"	"J753_2"	7030	26760	150	180	185	40	155	162	45	29	6	0	186	187	48	122	143	87	26	0	0	0.391	0.462	0.555	0.523	2.775	0.489	0.460	156	477	89	95	-1.356	25	64	30	65	-50
2	9	18	"PFJ0594"	"J82_7"	7220	26740	140	538	816	719	155	164	49	58	57	0	492	671	603	128	151	101	54	53	0	1.052	1.217	1.091	0.972	2.267	1.212	0.878	156	384	747	1204	0.073	383	364	661	543	0
2	10	18	"PFK0025"	"Km2326_6"	7370	26750	150	155	155	28	154	159	38	9	0	0	126	128	22	126	135	62	0	0	0	100000.000	0.500	1.163	1.231	3.123	0.445	0.031	156	475	1	3	16.610	1	0	1	2	-50
2	11	18	"PFJ0390"	"J40_6"	7600	26730	140	316	315	67	156	161	36	96	90	0	274	281	63	130	139	41	97	89	0	1.111	1.053	1.035	1.016	1.715	1.059	0.656	156	528	304	310	0.152	160	144	159	151	0
2	12	18	"PFJ0410"	"J43_3"	7780	26730	130	763	749	176	149	150	27	100	100	0	1125	1097	279	125	131	29	100	100	0	0.614	0.617	0.632	0.618	1.410	0.572	0.853	120	368	1614	1572	-0.704	614	1000	600	972	0
2	13	18	"PFJ0426"	"J461_4"	7940	26740	150	148	148	30	152	156	35	8	1	0	105	109	25	123	127	25	4	1	0	0.222	0.286	0.889	0.931	3.067	1.727	0.133	156	415	-22	-18	-2.170	-4	-18	-4	-14	-50
2	14	18	"PFJ0465"	"J53_31"	8140	26760	150	165	167	38	156	159	34	22	5	0	133	134	20	126	129	24	17	3	0	1.286	1.375	1.605	1.612	3.475	5.782	0.032	156	465	16	19	0.363	9	7	11	8	-50
2	15	18	"PFJ0557"	"J6_2"	8350	26740	150	273	276	70	158	162	37	87	70	0	291	301	76	128	131	30	97	94	0	0.706	0.682	0.711	0.663	1.871	0.717	0.635	156	475	278	291	-0.503	115	163	118	173	0
2	16	18	"PFK0041"	"Km302_3"	8540	26740	150	194	204	49	161	164	38	46	25	0	156	158	30	129	132	30	43	12	0	1.222	1.483	1.685	1.498	3.869	3.458	0.087	156	464	60	72	0.290	33	27	43	29	-50
2	17	18	"PFK0298"	"Kn2549_3"	8740	26730	140	1907	1772	544	161	163	30	100	100	0	1576	1479	401	131	133	20	100	100	0	1.208	1.195	1.187	1.171	1.424	1.231	0.890	156	395	3191	2959	0.273	1746	1445	1611	1348	0
2	18	18	"PFK0338"	"Kn3092_1"	8900	26720	150	210	216	48	163	167	34	60	35	0	159	163	30	135	137	23	51	23	0	1.958	1.893	1.643	1.753	3.068	2.658	0.206	156	453	71	81	0.970	47	24	53	28	-50
2	19	18	"PFK0404"	"Kn427_6"	9110	26730	130	422	419	108	165	167	33	98	95	0	499	470	141	135	137	22	98	95	0	0.706	0.758	0.728	0.756	1.704	0.754	0.751	120	562	621	589	-0.502	257	364	254	335	0
2	20	18	"PFK0425"	"Kn5026_1"	9320	26760	150	172	172	33	163	163	32	23	3	0	151	156	32	133	135	22	45	19	0	0.500	0.391	1.143	0.918	4.388	1.110	0.062	156	523	27	32	-1.000	9	18	9	23	-50
2	21	18	"PFK0442"	"Kn5244_3"	9460	26740	150	152	153	29	155	159	31	12	1	0	116	117	24	130	132	22	7	1	0	0.214	0.154	1.152	1.069	3.941	1.930	0.058	156	531	-17	-15	-2.222	-3	-14	-2	-13	-50
2	22	18	"PFK0457"	"Kn5587_2"	9690	26730	150	2342	2223	737	153	155	27	100	100	0	2441	2273	743	129	132	20	100	100	0	0.947	0.965	0.985	0.964	1.510	0.961	0.900	156	704	4501	4214	-0.079	2189	2312	2070	2144	0
2	1	19	"PFK0782"	"Ks2242_1"	5700	26930	150	1344	1267	451	141	143	28	100	100	0	989	950	335	118	121	20	99	98	0	1.381	1.353	1.365	1.364	1.571	1.343	0.889	156	678	2074	1958	0.466	1203	871	1126	832	0
2	2	19	"PFK0818"	"Ks2565_1"	5880	26930	130	706	692	199	147	150	30	99	98	0	537	519	131	125	127	22	100	98	0	1.357	1.383	1.376	1.328	1.802	1.403	0.826	120	421	971	939	0.440	559	412	545	394	0
2	3	19	"PFK0876"	"Ks2_11"	6070	26940	140	673	667	221	143	148	38	97	96	0	933	924	312	121	124	22	99	99	0	0.653	0.653	0.666	0.650	1.621	0.639	0.844	156	453	1342	1327	-0.615	530	812	524	803	0
2	4	19	"PFK1002"	"Ks48_16"	6230	26940	150	147	151	29	139	146	45	10	1	0	114	118	21	117	125	84	0	0	0	-2.667	12.000	1.310	1.493	3.800	22.237	0.004	156	473	5	13	Error	8	-3	12	1	-50
2	5	19	"PFK1139"	"Ks667_1"	6460	26930	140	564	543	148	140	144	41	98	98	0	1032	970	294	117	127	89	98	98	0	0.463	0.472	0.477	0.468	1.571	0.451	0.852	156	427	1339	1256	-1.110	424	915	403	853	0
2	6	19	"PFK1174"	"Ks75_10"	6660	26930	140	5294	5021	1925	140	143	28	100	100	0	8025	7614	2926	118	120	22	100	100	0	0.652	0.651	0.660	0.652	1.689	0.638	0.913	156	427	13061	12377	-0.617	5154	7907	4881	7496	0
2	7	19	"PFK0629"	"Ks1228_7"	6810	26940	110	205	205	39	147	149	30	78	48	0	162	165	38	121	125	22	71	46	0	1.415	1.318	1.378	1.341	2.653	1.536	0.215	80	395	99	102	0.500	58	41	58	44	0
2	8	19	"PFK1093"	"Ks586_7"	7030	26930	140	1066	1023	320	147	152	34	99	98	0	979	887	320	120	128	49	99	98	0	1.070	1.142	1.142	1.188	1.744	1.115	0.854	156	509	1778	1643	0.097	919	859	876	767	0
2	9	19	"pla_LSU"	"PLSU"	7210	26920	130	513	523	142	146	151	36	98	97	0	393	382	109	116	131	97	92	72	0	1.325	1.417	1.452	1.431	1.447	1.255	0.654	120	407	644	643	0.406	367	277	377	266	0
2	10	19	"pla_ORF129"	"PORF129"	7410	26930	140	343	349	83	149	152	36	98	94	0	679	629	177	123	130	76	98	95	0	0.349	0.395	0.391	0.383	1.683	0.381	0.776	156	509	750	706	-1.519	194	556	200	506	0
2	11	19	"pla_ORF79"	"PORF79"	7600	26930	140	223	225	47	149	151	32	78	58	0	305	308	74	130	133	25	97	95	0	0.423	0.427	0.433	0.377	2.097	0.453	0.456	156	518	249	254	-1.242	74	175	76	178	0
2	12	19	"pla_rpl14"	"Prpl14"	7790	26930	140	434	432	119	147	149	27	98	97	0	728	724	183	129	134	25	100	100	0	0.479	0.479	0.459	0.457	1.582	0.464	0.767	156	456	886	880	-1.062	287	599	285	595	0
2	13	19	"PFBL B0020"	"oPFBLOB0020"	7980	26920	140	1947	1995	673	150	151	27	100	100	0	1061	1045	373	127	129	21	99	98	0	1.924	2.010	2.027	2.091	1.555	2.008	0.886	156	399	2731	2763	0.944	1797	934	1845	918	0
2	14	19	"PFD66970"	"oPFD66970"	8170	26930	140	258	263	58	154	158	34	91	75	0	338	346	90	131	144	67	96	80	0	0.502	0.507	0.475	0.493	1.817	0.485	0.580	156	412	311	324	-0.993	104	207	109	215	0
2	15	19	"PFC0765"	"oPFC0765"	8350	26930	150	156	159	30	155	158	28	19	5	0	118	123	25	128	132	30	10	1	0	-0.100	-0.800	1.000	0.805	3.641	4.555	0.024	156	426	-9	-1	Error	1	-10	4	-5	-50
2	16	19	"PFN0250"	"oPFN0250"	8550	26930	150	432	422	110	155	156	27	98	96	0	450	445	109	128	129	19	100	100	0	0.860	0.842	0.867	0.793	1.646	0.883	0.754	156	442	599	584	-0.217	277	322	267	317	0
2	17	19	"PFL0017"	"oPFL0017"	8740	26920	140	2085	2219	869	158	162	31	100	100	0	1536	1681	718	129	132	20	100	100	0	1.370	1.328	1.348	1.364	1.425	1.277	0.866	156	403	3334	3613	0.454	1927	1407	2061	1552	0
2	18	19	"PFI17637"	"oPFI17637"	8930	26920	150	591	604	153	166	170	40	100	99	0	594	595	196	133	135	21	99	99	0	0.922	0.948	0.922	0.989	1.488	0.890	0.840	156	479	886	900	-0.117	425	461	438	462	0
2	19	19	"PFM60472"	"oPFM60472"	9130	26940	150	189	195	44	168	171	41	33	10	0	154	159	35	135	143	35	29	6	0	1.105	1.125	1.436	1.500	3.843	3.015	0.082	156	509	40	51	0.144	21	19	27	24	-50
2	20	19	"PFL0020"	"oPFL0020"	9270	26930	150	161	163	30	166	171	40	7	0	0	128	131	21	134	143	37	4	0	0	0.833	1.000	1.182	1.024	3.520	0.907	0.066	156	514	-11	-6	-0.263	-5	-6	-3	-3	-50
2	21	19	"PFI17639"	"oPFI17639"	9500	26920	140	228	230	37	157	159	29	89	64	0	169	174	33	129	131	20	78	48	0	1.775	1.622	1.605	1.768	2.623	1.901	0.245	156	467	111	118	0.828	71	40	73	45	0
2	22	19	"PFN0252"	"oPFN0252"	9690	26920	140	1079	1099	383	152	153	26	100	100	0	2755	2700	954	130	133	21	100	100	0	0.353	0.368	0.365	0.362	1.486	0.357	0.896	156	645	3552	3517	-1.502	927	2625	947	2570	0
2	1	20	"PFBL B0027"	"oPFBLOB0027"	5690	27130	150	170	174	34	136	139	32	51	19	0	175	176	42	117	119	19	84	71	0	0.586	0.644	0.680	0.616	2.857	0.870	0.191	156	697	92	97	-0.771	34	58	38	59	-50
2	2	20	"PFC0768"	"oPFC0768"	5900	27130	120	195	195	48	147	150	28	66	45	0	237	235	49	122	125	23	97	93	0	0.417	0.425	0.479	0.437	2.367	0.530	0.273	120	422	163	161	-1.261	48	115	48	113	0
2	3	20	"PFBL B0032"	"oPFBLOB0032"	6070	27130	150	159	163	30	142	146	33	33	7	0	126	133	30	117	121	22	30	12	0	1.889	1.313	1.264	1.243	3.545	2.230	0.072	156	444	26	37	0.918	17	9	21	16	-50
2	4	20	"PFBL B0033"	"oPFBLOB0033"	6270	27140	150	152	156	31	140	145	34	23	4	0	126	128	20	116	120	31	17	0	0	1.200	1.333	1.359	1.397	4.427	6.897	0.031	156	432	22	28	0.263	12	10	16	12	-50
2	5	20	"PFB0684"	"oPFB0684"	6420	27130	150	140	143	29	141	144	29	16	3	0	119	121	17	116	117	21	15	3	0	-0.333	0.400	1.846	2.030	4.050	22.503	0.002	156	452	2	7	Error	-1	3	2	5	-50
2	6	20	"PFF72417"	"oPFF72417"	6610	27130	150	141	140	27	139	142	28	16	1	0	120	123	19	116	118	22	19	3	0	0.500	0.143	1.360	1.257	4.146	0.745	0.275	156	462	6	8	-1.000	2	4	1	7	-50
2	7	20	"PFG0010"	"oPFG0010"	6800	27130	150	141	142	33	142	145	29	9	1	0	123	124	21	120	124	27	12	1	0	-0.333	0.000	1.375	1.313	4.109	3.878	0.037	156	557	2	4	Error	-1	3	0	4	-50
2	8	20	"PFBL B0035"	"oPFBLOB0035"	7030	27110	130	999	918	297	140	142	27	97	96	0	1252	1133	386	117	122	34	98	97	0	0.757	0.766	0.746	0.788	1.678	0.753	0.881	120	430	1994	1794	-0.402	859	1135	778	1016	0
2	9	20	"PFBL B0038"	"oPFBLOB0038"	7180	27130	150	138	154	138	142	160	171	1	1	0	116	143	193	116	130	91	2	1	0	100000.000	0.444	1.354	1.354	4.151	0.715	0.612	156	439	-4	39	16.610	-4	0	12	27	-50
2	10	20	"PFG0012"	"oPFG0012"	7370	27130	150	158	163	35	149	181	315	0	0	0	114	122	59	123	134	128	2	0	0	-1.000	-14.000	0.512	0.466	4.027	4.228	0.247	156	520	0	13	Error	9	-9	14	-1	-50
2	11	20	"PFD66974"	"oPFD66974"	7580	27130	150	163	161	30	154	175	267	0	0	0	147	150	25	137	143	100	0	0	0	0.900	0.538	1.250	1.164	3.176	2.843	0.016	156	553	19	20	-0.152	9	10	7	13	-50
2	12	20	"PFL0029"	"oPFL0029"	7790	27120	140	239	243	47	153	156	33	91	67	0	428	440	124	138	140	25	100	99	0	0.297	0.298	0.285	0.287	1.842	0.284	0.577	156	479	376	392	-1.754	86	290	90	302	0
2	13	20	"PFD66975"	"oPFD66975"	7980	27120	140	889	885	254	152	152	27	100	99	0	1068	1096	295	132	133	22	100	100	0	0.787	0.760	0.768	0.742	1.406	0.775	0.883	156	382	1673	1697	-0.345	737	936	733	964	0
2	14	20	"PFM60473"	"oPFM60473"	8110	27150	150	155	177	136	158	162	36	12	3	0	140	187	210	136	151	70	7	7	0	-0.750	0.373	1.087	1.209	3.347	0.278	0.417	156	409	1	70	Error	-3	4	19	51	-50
2	15	20	"PFM60503"	"oPFM60503"	8300	27110	130	225	227	40	160	165	36	75	43	0	405	420	101	132	149	70	100	95	0	0.238	0.233	0.255	0.207	2.154	0.230	0.453	120	415	338	355	-2.070	65	273	67	288	0
2	16	20	"PFL0061"	"oPFL0061"	8480	27100	130	248	254	48	156	158	27	95	82	0	557	550	149	127	129	19	100	100	0	0.214	0.232	0.227	0.220	1.667	0.213	0.613	120	442	522	521	-2.225	92	430	98	423	0
2	17	20	"PFG0034"	"oPFG0034"	8690	27100	140	397	398	112	159	161	29	96	95	0	1076	1087	403	128	130	20	100	99	0	0.251	0.249	0.252	0.246	1.752	0.234	0.813	156	485	1186	1198	-1.994	238	948	239	959	0
2	18	20	"PFF72455"	"oPFF72455"	8890	27120	150	159	161	32	162	165	33	11	2	0	123	124	20	133	135	22	8	0	0	0.300	0.111	1.242	1.253	4.360	336.738	0.000	156	429	-13	-10	-1.737	-3	-10	-1	-9	-50
2	19	20	"PFM60505"	"oPFM60505"	9050	27100	120	223	224	49	164	169	43	65	25	0	216	224	46	137	144	32	93	65	0	0.747	0.690	0.707	0.682	2.539	1.072	0.194	120	353	138	147	-0.421	59	79	60	87	0
2	20	20	"PFL0063"	"oPFL0063"	9250	27130	110	224	219	42	169	172	34	61	38	0	255	261	67	139	148	41	92	63	0	0.474	0.410	0.384	0.389	2.449	0.373	0.254	80	388	171	172	-1.077	55	116	50	122	0
2	21	20	"PFJ12800"	"oPFJ12800"	9440	27100	130	233	243	51	163	167	32	82	55	0	254	259	52	133	139	31	98	92	0	0.579	0.635	0.627	0.576	2.002	0.696	0.456	120	534	191	206	-0.790	70	121	80	126	0
2	22	20	"PFF72460"	"oPFF72460"	9640	27100	130	239	246	61	158	159	28	83	70	0	308	315	76	128	130	20	100	97	0	0.450	0.471	0.480	0.439	1.914	0.505	0.557	120	563	261	275	-1.152	81	180	88	187	0
2	1	21	"PFK12904"	"oPFK12904"	5650	27310	140	1082	1054	388	129	133	30	98	98	0	1016	987	291	115	117	17	100	100	0	1.058	1.061	1.099	0.983	1.735	1.110	0.876	156	616	1854	1797	0.081	953	901	925	872	0
2	2	21	"PFM60507"	"oPFM60507"	5820	27300	130	1153	1099	289	143	146	34	100	100	0	760	730	215	121	123	19	99	98	0	1.581	1.570	1.571	1.636	1.558	1.544	0.883	120	416	1649	1565	0.660	1010	639	956	609	0
2	3	21	"PFK12905"	"oPFK12905"	6020	27310	120	257	276	95	141	145	33	93	81	0	417	440	130	119	121	21	100	99	0	0.389	0.421	0.377	0.369	1.767	0.416	0.562	120	425	414	456	-1.361	116	298	135	321	0
2	4	21	"PFF72461"	"oPFF72461"	6210	27300	130	22771	21912	5284	144	147	32	100	100	0	10186	9733	2462	117	123	39	100	100	0	2.247	2.264	2.274	2.292	1.288	2.241	0.934	120	425	32696	31384	1.168	22627	10069	21768	9616	0
2	5	21	"PFN0268"	"oPFN0268"	6410	27300	130	455	443	106	146	149	30	100	99	0	512	496	130	118	121	38	100	98	0	0.784	0.786	0.815	0.776	1.573	0.695	0.756	120	430	703	675	-0.351	309	394	297	378	0
2	6	21	"PFL0071"	"oPFL0071"	6600	27310	120	180	184	36	142	145	28	62	25	0	224	230	46	114	116	18	100	99	0	0.345	0.362	0.338	0.307	2.601	0.357	0.211	120	435	148	158	-1.533	38	110	42	116	0
2	7	21	"PFG0037"	"oPFG0037"	6790	27300	130	218	232	71	137	140	25	91	75	0	190	205	70	115	116	18	92	85	0	1.080	1.056	1.085	1.184	2.479	1.073	0.540	120	416	156	185	0.111	81	75	95	90	0
2	8	21	"PFJ12801"	"oPFJ12801"	6980	27300	140	571	565	188	138	141	27	99	99	0	337	330	109	115	119	33	92	89	0	1.950	1.986	2.006	2.116	1.761	1.985	0.762	156	484	655	642	0.964	433	222	427	215	0
2	9	21	"PFBL B0124"	"oPFBLOB0124"	7170	27300	140	211	213	45	138	146	89	32	1	0	283	283	86	115	121	57	90	71	0	0.435	0.446	0.471	0.479	2.034	0.410	0.536	156	435	241	243	-1.202	73	168	75	168	0
2	10	21	"PFI17675"	"oPFI17675"	7360	27310	130	5538	5316	3230	140	176	339	93	91	0	3827	3712	2106	114	123	120	93	93	0	1.454	1.439	1.311	1.452	2.006	1.529	0.840	120	448	9111	8774	0.540	5398	3713	5176	3598	0
2	11	21	"PFI17677"	"oPFI17677"	7560	27300	140	580	579	167	154	183	301	73	14	0	572	586	158	132	136	103	99	96	0	0.968	0.936	0.972	0.907	1.485	0.930	0.825	156	560	866	879	-0.047	426	440	425	454	0
2	12	21	"PFBL B0128"	"oPFBLOB0128"	7790	27320	150	177	183	50	159	164	36	39	17	0	162	168	42	140	144	29	46	26	0	0.818	0.857	1.161	1.114	2.900	1.344	0.282	156	514	40	52	-0.290	18	22	24	28	-50
2	13	21	"PFG0038"	"oPFG0038"	7940	27300	130	319	321	80	149	150	25	96	92	0	263	253	62	128	130	22	94	89	0	1.259	1.376	1.364	1.377	1.814	1.419	0.610	120	305	305	297	0.333	170	135	172	125	0
2	14	21	"PFF72465"	"oPFF72465"	8130	27300	140	870	877	252	155	159	35	100	99	0	1280	1276	356	130	143	66	100	100	0	0.622	0.630	0.623	0.614	1.382	0.626	0.884	156	365	1865	1868	-0.686	715	1150	722	1146	0
2	15	21	"PFI17678"	"oPFI17678"	8310	27310	150	200	200	38	155	160	32	62	26	0	170	173	37	130	138	50	37	7	0	1.125	1.047	1.137	1.150	2.758	1.188	0.243	156	459	85	88	0.170	45	40	45	43	-50
2	16	21	"PFD66997"	"oPFD66997"	8520	27300	150	534	506	130	151	155	28	98	98	0	671	643	139	127	129	22	100	100	0	0.704	0.688	0.673	0.655	1.443	0.702	0.859	156	518	927	871	-0.506	383	544	355	516	0
2	17	21	"PFM60539"	"oPFM60539"	8700	27310	150	146	146	28	151	153	27	11	2	0	99	103	22	126	128	23	5	0	0	0.185	0.217	0.692	0.709	3.890	35.556	0.001	156	430	-32	-28	-2.433	-5	-27	-5	-23	-50
2	18	21	"PFBL B0176"	"oPFBLOB0176"	8890	27300	140	977	952	316	151	154	28	99	98	0	898	922	256	131	133	23	100	100	0	1.077	1.013	1.082	0.938	1.693	1.047	0.856	156	435	1593	1592	0.107	826	767	801	791	0
2	19	21	"PFI17723"	"oPFI17723"	9080	27290	140	584	598	192	155	157	29	99	99	0	1036	1060	369	133	135	24	100	99	0	0.475	0.478	0.481	0.478	1.551	0.454	0.846	156	496	1332	1370	-1.074	429	903	443	927	0
2	20	21	"PFG0055"	"oPFG0055"	9270	27290	140	1457	1539	614	158	162	31	100	100	0	1223	1296	518	132	136	25	100	99	0	1.191	1.186	1.212	1.197	1.477	1.177	0.859	156	524	2390	2545	0.252	1299	1091	1381	1164	0
2	21	21	"PFF72499"	"oPFF72499"	9460	27310	150	219	223	38	159	163	31	80	49	0	204	212	43	133	136	22	93	85	0	0.845	0.810	0.859	0.787	2.319	0.914	0.303	156	543	131	143	-0.243	60	71	64	79	0
2	22	21	"PFF72501"	"oPFF72501"	9650	27290	150	241	242	50	155	157	29	86	68	0	288	290	64	129	131	20	100	98	0	0.541	0.540	0.555	0.467	2.206	0.562	0.525	156	780	245	248	-0.887	86	159	87	161	0
2	1	22	"PFI17727"	"oPFI17727"	5660	27500	140	205	211	46	126	129	27	89	73	0	261	269	76	112	114	17	98	95	0	0.530	0.541	0.548	0.540	2.325	0.482	0.447	156	793	228	242	-0.915	79	149	85	157	0
2	2	22	"PFF72502"	"oPFF72502"	5850	27500	140	187	192	49	133	135	31	66	46	0	236	240	56	117	119	18	98	96	0	0.454	0.480	0.502	0.478	2.105	0.539	0.345	156	691	173	182	-1.140	54	119	59	123	0
2	3	22	"PFA32037"	"oPFA32037"	6050	27500	140	199	198	39	131	136	32	80	53	0	265	259	69	113	117	53	88	71	0	0.447	0.459	0.472	0.439	2.600	0.248	0.321	156	677	220	213	-1.160	68	152	67	146	0
2	4	22	"PFM60541"	"oPFM60541"	6230	27500	140	204	209	52	133	137	29	80	58	0	354	360	104	112	118	59	97	89	0	0.293	0.306	0.318	0.288	1.907	0.296	0.483	156	684	313	324	-1.769	71	242	76	248	0
2	5	22	"PFL0145"	"oPFL0145"	6420	27500	140	290	306	78	134	136	29	96	94	0	410	419	121	112	115	29	99	98	0	0.523	0.560	0.568	0.548	1.630	0.550	0.725	156	714	454	479	-0.934	156	298	172	307	0
2	6	22	"PFL0147"	"oPFL0147"	6620	27500	140	300	302	66	133	135	27	98	94	0	496	502	140	111	113	18	99	99	0	0.434	0.432	0.435	0.421	1.770	0.402	0.733	156	682	552	560	-1.205	167	385	169	391	0
2	7	22	"PFF72508"	"oPFF72508"	6800	27490	140	513	503	124	131	133	25	100	100	0	268	267	64	111	114	18	98	97	0	2.433	2.385	2.388	2.423	1.472	2.439	0.805	156	637	539	528	1.283	382	157	372	156	0
2	8	22	"PFF72510"	"oPFF72510"	6990	27510	150	154	159	36	131	133	26	46	17	0	115	120	24	110	113	18	21	11	0	4.600	2.800	2.200	2.369	4.521	7.400	0.016	156	741	28	38	2.202	23	5	28	10	-50
2	9	22	"PFM60545"	"oPFM60545"	7170	27500	150	155	156	29	130	131	26	45	19	0	115	118	20	111	113	16	27	9	0	6.250	3.714	1.792	1.676	3.944	5.741	0.030	156	735	29	33	2.644	25	4	26	7	-50
2	10	22	"PFM60547"	"oPFM60547"	7380	27500	140	326	333	94	138	141	32	95	91	0	387	394	122	109	113	37	99	98	0	0.676	0.684	0.663	0.665	1.705	0.679	0.726	156	751	466	480	-0.564	188	278	195	285	0
2	11	22	"PFL0150"	"oPFL0150"	7580	27490	120	558	565	172	150	154	35	100	97	0	431	443	117	123	123	40	99	98	0	1.325	1.297	1.301	1.258	1.500	1.256	0.813	120	585	716	735	0.406	408	308	415	320	0
2	12	22	"PFL0152"	"oPFL0152"	7770	27520	110	196	198	44	145	151	36	57	32	0	184	189	39	127	130	25	83	57	0	0.895	0.855	0.936	0.792	2.908	1.155	0.251	80	441	108	115	-0.160	51	57	53	62	0
2	13	22	"PFL0154"	"oPFL0154"	7920	27480	150	160	166	36	145	148	29	36	16	0	124	129	31	125	128	21	26	9	0	-15.000	5.250	1.294	1.212	4.244	2.862	0.058	156	665	14	25	Error	15	-1	21	4	-50
2	14	22	"PFL0156"	"oPFL0156"	8130	27490	140	2430	2462	777	145	147	27	100	100	0	1102	1092	337	124	126	20	100	100	0	2.336	2.394	2.407	2.412	1.406	2.457	0.905	156	653	3263	3285	1.224	2285	978	2317	968	0
2	15	22	"PFBL B0186"	"oPFBLOB0186"	8320	27490	140	365	368	92	146	149	26	99	98	0	297	306	81	123	125	19	100	98	0	1.259	1.213	1.213	1.219	1.631	1.222	0.766	156	616	393	405	0.332	219	174	222	183	0
2	16	22	"PFH0037"	"oPFH0037"	8510	27490	150	850	938	399	149	153	29	100	99	0	511	539	208	125	128	23	98	98	0	1.816	1.906	1.897	1.940	1.586	1.946	0.851	156	668	1087	1203	0.861	701	386	789	414	0
2	17	22	"PFF72513"	"oPFF72513"	8700	27490	140	314	320	67	155	157	31	100	94	0	268	280	62	127	132	25	100	96	0	1.128	1.078	1.085	1.074	1.600	0.867	0.371	156	569	300	318	0.173	159	141	165	153	0
2	18	22	"PFM60550"	"oPFM60550"	8870	27490	150	190	191	36	154	157	30	54	25	0	137	137	26	130	132	23	23	9	0	5.143	5.286	2.028	1.648	3.327	6.690	0.026	156	697	43	44	2.363	36	7	37	7	-50
2	19	22	"EMPTY"	"EMPTY"	9090	27500	150	151	153	26	149	151	27	16	4	0	124	125	19	126	129	21	12	1	0	-1.000	-4.000	1.194	1.433	3.715	35.282	0.000	156	795	0	3	Error	2	-2	4	-1	-75
2	20	22	"EMPTY"	"EMPTY"	9280	27500	150	151	166	96	149	150	26	20	7	0	128	130	24	124	126	19	20	6	0	0.500	2.833	1.283	1.103	3.893	14.280	0.025	156	729	6	23	-1.000	2	4	17	6	-75
2	21	22	"EMPTY"	"EMPTY"	9470	27500	150	153	154	28	150	151	25	23	5	0	126	126	24	126	127	18	14	3	0	100000.000	100000.000	1.369	1.365	3.363	17.310	0.001	156	713	3	4	16.610	3	0	4	0	-75
2	22	22	"EMPTY"	"EMPTY"	9660	27500	150	151	151	27	146	147	26	19	6	0	125	126	17	126	128	19	11	1	0	-5.000	100000.000	1.472	1.468	3.871	30.002	0.001	156	934	4	5	Error	5	-1	5	0	-75
3	1	1	"PFE0652"	"E9164_1"	9930	23370	130	486	519	197	172	178	37	100	97	0	406	447	166	150	164	57	100	95	0	1.227	1.168	1.113	1.132	1.589	1.085	0.681	120	699	570	644	0.295	314	256	347	297	0
3	2	1	"PFE0127"	"E15452_2"	10130	23370	120	477	474	130	166	170	31	100	99	0	1629	1729	554	136	141	29	100	100	0	0.208	0.193	0.192	0.184	1.579	0.179	0.789	120	582	1804	1901	-2.263	311	1493	308	1593	0
3	3	1	"PFE0630"	"E8314_1"	10310	23370	130	500	493	178	169	169	31	98	95	0	1047	1064	385	132	136	25	100	100	0	0.362	0.348	0.335	0.306	1.762	0.342	0.768	120	649	1246	1256	-1.467	331	915	324	932	0
3	4	1	"PFE0335"	"E23986_4"	10500	23370	120	3089	3263	1246	169	169	29	100	100	0	6060	6039	1890	137	139	25	100	100	0	0.493	0.524	0.513	0.500	1.494	0.526	0.868	120	570	8843	8996	-1.020	2920	5923	3094	5902	0
3	5	1	"PFE0497"	"E3038_1"	10680	23370	130	715	708	250	167	168	29	100	100	0	1385	1386	457	136	139	26	100	100	0	0.439	0.433	0.417	0.413	1.480	0.421	0.821	120	651	1797	1791	-1.189	548	1249	541	1250	0
3	6	1	"PFE0489"	"E29931_1"	10880	23370	130	434	458	142	170	171	32	100	100	0	913	922	311	140	145	33	100	100	0	0.342	0.368	0.334	0.352	1.522	0.345	0.767	120	677	1037	1070	-1.550	264	773	288	782	0
3	7	1	"PFE0152"	"E16122_8"	11070	23370	120	1391	1537	689	173	174	32	100	100	0	1667	1793	804	143	148	32	100	100	0	0.799	0.827	0.804	0.818	1.415	0.809	0.875	120	586	2742	3014	-0.323	1218	1524	1364	1650	0
3	8	1	"PFE0560"	"E5006_15"	11260	23370	120	300	304	78	169	171	30	89	81	0	545	544	150	137	141	32	100	100	0	0.321	0.332	0.319	0.300	1.775	0.325	0.639	120	571	539	542	-1.639	131	408	135	407	0
3	9	1	"PFE0506"	"E3215_1"	11450	23370	120	4110	4157	1569	170	170	30	100	100	0	4887	5156	1962	134	137	24	100	100	0	0.829	0.794	0.778	0.798	1.446	0.775	0.879	120	598	8693	9009	-0.271	3940	4753	3987	5022	0
3	10	1	"PFF0276"	"F18248_2"	11660	23370	130	1409	1342	445	170	172	28	100	99	0	1413	1328	365	134	137	24	100	100	0	0.969	0.982	0.964	0.932	1.574	1.061	0.844	120	661	2518	2366	-0.046	1239	1279	1172	1194	0
3	11	1	"PFF1508"	"F59453_1"	11840	23370	130	567	586	202	164	165	28	98	96	0	723	761	265	131	133	21	100	100	0	0.681	0.670	0.679	0.619	1.905	0.652	0.798	120	617	995	1052	-0.555	403	592	422	630	0
3	12	1	"PFF1029"	"F4425_1"	12030	23370	120	1317	1300	491	161	165	30	100	100	0	2391	2371	827	131	133	23	100	100	0	0.512	0.508	0.506	0.481	1.656	0.496	0.821	120	568	3416	3379	-0.967	1156	2260	1139	2240	0
3	13	1	"PFF0774"	"F35531_1"	12220	23370	120	1143	1126	377	163	165	31	98	98	0	1679	1641	459	131	133	23	100	100	0	0.633	0.638	0.669	0.585	1.925	0.638	0.813	120	583	2528	2473	-0.660	980	1548	963	1510	0
3	14	1	"PFF0382"	"F21003_1"	12420	23360	130	248	247	53	159	160	28	90	70	0	264	260	62	128	130	21	95	90	0	0.654	0.667	0.662	0.694	2.063	0.627	0.402	120	687	225	220	-0.612	89	136	88	132	0
3	15	1	"PFF0437"	"F22770_1"	12610	23370	130	4104	4027	1851	158	160	30	100	100	0	4501	4911	1956	127	129	22	100	100	0	0.902	0.809	0.809	0.745	1.823	0.855	0.819	120	630	8320	8653	-0.149	3946	4374	3869	4784	0
3	16	1	"PFF0027"	"F10724_1"	12790	23370	130	254	256	50	161	161	29	91	74	0	235	233	42	125	128	22	98	93	0	0.845	0.880	0.875	0.839	2.253	1.020	0.394	120	636	203	203	-0.242	93	110	95	108	0
3	17	1	"PFF0760"	"F35197_2"	12990	23360	120	2026	2128	756	160	160	30	100	100	0	2948	2992	1169	127	130	24	99	99	0	0.661	0.687	0.670	0.699	1.754	0.642	0.828	120	569	4687	4833	-0.596	1866	2821	1968	2865	0
3	18	1	"PFF0169"	"F15775_1"	13170	23360	120	667	649	182	160	161	31	100	100	0	760	771	224	128	131	23	100	100	0	0.802	0.760	0.743	0.755	1.486	0.740	0.827	120	561	1139	1132	-0.318	507	632	489	643	0
3	19	1	"PFF1930"	"F960_5"	13360	23360	130	866	943	341	162	163	29	100	100	0	1800	1856	626	128	131	23	100	100	0	0.421	0.452	0.426	0.442	1.605	0.436	0.860	120	657	2376	2509	-1.248	704	1672	781	1728	0
3	20	1	"PFF0151"	"F15196_1"	13560	23360	130	1794	1777	751	165	165	30	100	100	0	2433	2439	987	131	135	26	100	100	0	0.708	0.698	0.672	0.698	1.602	0.680	0.863	120	731	3931	3920	-0.499	1629	2302	1612	2308	0
3	21	1	"PFF1609"	"F63380_2"	13780	23370	110	184	194	54	162	163	30	43	31	0	149	187	85	130	134	26	46	38	0	1.158	0.561	0.701	0.685	3.194	0.647	0.330	80	484	41	89	0.212	22	19	32	57	0
3	22	1	"PFF1869"	"F7374_2"	13940	23360	120	255	258	61	155	156	28	91	74	0	193	198	49	124	126	20	88	73	0	1.449	1.392	1.307	1.385	2.353	1.451	0.399	120	608	169	177	0.535	100	69	103	74	0
3	1	2	"PFF1444"	"F5729_1"	9920	23590	150	186	192	49	167	169	31	32	19	0	160	165	36	143	146	26	39	16	0	1.118	1.136	1.153	1.174	3.406	1.993	0.096	156	772	36	47	0.160	19	17	25	22	-50
3	2	2	"PFF0230"	"F17039_3"	10130	23570	120	358	357	94	172	173	30	95	90	0	257	264	64	136	139	23	96	90	0	1.537	1.445	1.460	1.463	2.175	1.654	0.574	120	556	307	313	0.620	186	121	185	128	0
3	3	2	"PFM0480"	"M38913_8"	10340	23570	130	883	910	266	170	171	28	100	100	0	1080	1101	307	137	140	26	100	100	0	0.756	0.768	0.749	0.754	1.431	0.774	0.862	120	638	1656	1704	-0.403	713	943	740	964	0
3	4	2	"PFM0579"	"M446_3"	10530	23570	130	568	588	241	166	168	26	98	97	0	1002	1040	366	135	137	22	100	100	0	0.464	0.466	0.486	0.415	1.755	0.491	0.784	120	538	1269	1327	-1.109	402	867	422	905	0
3	5	2	"PFM0717"	"M5299_3"	10710	23570	130	262	281	115	164	166	27	87	75	0	273	289	79	138	140	24	98	95	0	0.726	0.775	0.761	0.772	1.829	0.989	0.513	120	541	233	268	-0.462	98	135	117	151	0
3	6	2	"PFM0868"	"M724_5"	10900	23570	120	366	370	112	167	168	29	95	91	0	400	425	127	137	141	31	100	98	0	0.757	0.705	0.706	0.662	1.709	0.730	0.703	120	513	462	491	-0.402	199	263	203	288	0
3	7	2	"PFM0875"	"M783_4"	11090	23570	130	648	628	217	167	169	30	95	95	0	919	922	304	137	139	22	100	100	0	0.615	0.587	0.594	0.552	1.880	0.583	0.794	120	546	1263	1246	-0.701	481	782	461	785	0
3	8	2	"PFM0093"	"M16622_6"	11280	23560	120	831	814	261	167	168	29	100	99	0	935	949	356	137	139	22	98	97	0	0.832	0.797	0.827	0.848	1.796	0.744	0.799	120	513	1462	1459	-0.265	664	798	647	812	0
3	9	2	"PFM0612"	"M45542_7"	11480	23560	130	1089	1140	387	170	172	28	100	100	0	1365	1442	483	135	138	22	100	100	0	0.747	0.742	0.715	0.739	1.443	0.718	0.835	120	596	2149	2277	-0.421	919	1230	970	1307	0
3	10	2	"PFM0634"	"M46791_1"	11680	23560	130	1214	1252	423	170	171	27	100	100	0	1841	1872	656	136	138	23	100	100	0	0.612	0.623	0.607	0.624	1.460	0.610	0.861	120	551	2749	2818	-0.708	1044	1705	1082	1736	0
3	11	2	"PFM0704"	"M52103_1"	11860	23560	120	522	517	159	164	166	27	100	99	0	477	485	132	131	133	21	100	100	0	1.035	0.997	0.997	0.957	1.492	1.025	0.795	120	497	704	707	0.049	358	346	353	354	0
3	12	2	"PFM0190"	"M22662_1"	12050	23560	120	194	198	44	163	165	28	50	28	0	174	178	36	129	132	27	72	38	0	0.689	0.714	0.877	0.851	2.978	1.015	0.132	120	499	76	84	-0.538	31	45	35	49	0
3	13	2	"PFM0225"	"M24933_4"	12240	23560	120	2070	2247	874	162	164	27	100	100	0	1804	1906	704	127	131	35	100	100	0	1.138	1.172	1.175	1.157	1.345	1.182	0.868	120	513	3585	3864	0.186	1908	1677	2085	1779	0
3	14	2	"PFM0412"	"M36754_1"	12440	23570	120	1093	1518	1638	158	159	27	94	93	0	2546	4160	5562	127	130	34	100	100	0	0.387	0.337	0.362	0.321	2.317	0.280	0.804	120	552	3354	5393	-1.371	935	2419	1360	4033	0
3	15	2	"PFM0630"	"M46462_5"	12630	23560	120	1066	1114	424	161	164	32	100	100	0	1396	1445	502	129	132	23	100	100	0	0.714	0.724	0.724	0.701	1.542	0.712	0.808	120	495	2172	2269	-0.485	905	1267	953	1316	0
3	16	2	"PFM0465"	"M38247_1"	12820	23560	120	806	832	257	163	167	33	100	100	0	1050	1092	333	128	132	23	100	100	0	0.697	0.694	0.687	0.680	1.475	0.672	0.799	120	468	1565	1633	-0.520	643	922	669	964	0
3	17	2	"PFM0026"	"M11919_1"	12990	23560	130	10659	10629	3583	164	166	29	100	100	0	9944	9872	3072	132	136	27	100	100	0	1.070	1.074	1.055	1.058	1.471	1.072	0.866	120	522	20307	20205	0.097	10495	9812	10465	9740	0
3	18	2	"PFM0819"	"M5894_4"	13210	23560	120	400	410	115	164	167	29	99	97	0	691	724	215	132	135	25	100	100	0	0.422	0.416	0.390	0.400	1.608	0.404	0.718	120	525	795	838	-1.244	236	559	246	592	0
3	19	2	"PFM0473"	"M38757_6"	13390	23560	120	266	273	74	165	166	26	87	74	0	313	331	90	131	133	21	100	100	0	0.555	0.540	0.520	0.466	2.351	0.553	0.536	120	502	283	308	-0.850	101	182	108	200	0
3	20	2	"PFM0062"	"M14235_3"	13580	23560	130	2098	2105	770	166	167	28	100	100	0	3116	3251	950	132	136	24	100	100	0	0.647	0.622	0.636	0.588	1.551	0.634	0.857	120	566	4916	5058	-0.627	1932	2984	1939	3119	0
3	21	2	"PFM0821"	"M59170_2"	13780	23550	130	2263	2321	854	162	164	29	100	100	0	2429	2498	863	130	133	25	100	100	0	0.914	0.912	0.911	0.911	1.704	0.890	0.813	120	541	4400	4527	-0.130	2101	2299	2159	2368	0
3	22	2	"PFN0022"	"N127_5"	13950	23550	130	475	493	146	157	158	28	100	99	0	332	345	92	126	129	23	99	98	0	1.544	1.534	1.558	1.524	1.655	1.552	0.698	120	629	524	555	0.626	318	206	336	219	0
3	1	3	"PFN0013"	"N127_32"	9970	23760	130	331	343	80	173	174	29	98	95	0	366	378	88	146	148	24	99	98	0	0.718	0.733	0.698	0.714	1.920	0.711	0.637	120	596	378	402	-0.478	158	220	170	232	0
3	2	3	"PFN0021"	"N127_48"	10170	23760	120	317	320	73	174	174	29	95	89	0	558	582	173	139	144	28	100	100	0	0.341	0.330	0.337	0.308	1.842	0.312	0.631	120	564	562	589	-1.551	143	419	146	443	0
3	3	3	"PFN0027"	"N128_1"	10380	23780	110	185	189	39	170	171	27	33	21	0	181	184	38	138	142	28	63	40	0	0.349	0.413	0.868	0.593	3.512	0.561	0.043	80	443	58	65	-1.519	15	43	19	46	0
3	4	3	"PFN0057"	"N128_56"	10540	23760	130	404	413	98	166	168	27	99	99	0	675	674	175	133	135	23	100	100	0	0.439	0.457	0.438	0.446	1.608	0.437	0.786	120	524	780	788	-1.187	238	542	247	541	0
3	5	3	"PFB0078"	"B297"	10730	23760	120	343	352	95	164	164	29	96	95	0	354	363	91	132	136	23	100	100	0	0.806	0.814	0.825	0.748	2.014	0.865	0.670	120	476	401	419	-0.311	179	222	188	231	0
3	6	3	"PFB0080"	"B3"	10910	23760	130	622	604	117	163	164	28	100	100	0	441	427	76	132	136	21	100	100	0	1.485	1.495	1.483	1.484	1.381	1.592	0.843	120	483	768	736	0.571	459	309	441	295	0
3	7	3	"PFB0083"	"B306"	11100	23750	130	313	323	65	164	165	29	98	95	0	276	271	55	133	135	22	98	94	0	1.042	1.152	1.114	1.142	1.723	1.166	0.609	120	538	292	297	0.059	149	143	159	138	0
3	8	3	"PFB0085"	"B310"	11300	23750	130	1430	1461	460	162	166	51	100	100	0	798	781	268	134	138	54	96	95	0	1.910	2.008	1.961	2.196	1.800	1.960	0.839	120	596	1932	1946	0.933	1268	664	1299	647	0
3	9	3	"PFB0090"	"B32"	11500	23760	130	333	332	93	164	168	51	88	70	0	381	377	91	134	138	55	98	90	0	0.684	0.691	0.720	0.603	1.994	0.748	0.580	120	567	416	411	-0.547	169	247	168	243	0
3	10	3	"PFB0092"	"B322"	11680	23760	120	230	228	50	162	162	25	81	60	0	338	348	90	132	132	20	100	99	0	0.330	0.306	0.316	0.309	2.076	0.306	0.392	120	498	274	282	-1.599	68	206	66	216	0
3	11	3	"PFB0109"	"B366"	11870	23760	120	377	372	111	160	162	26	94	91	0	583	587	153	128	130	24	100	99	0	0.477	0.462	0.467	0.437	1.731	0.460	0.710	120	531	672	671	-1.068	217	455	212	459	0
3	12	3	"PFB0111"	"B370"	12070	23750	120	245	252	62	160	162	27	84	69	0	323	342	106	125	128	25	100	99	0	0.429	0.424	0.405	0.377	2.103	0.410	0.558	120	497	283	309	-1.220	85	198	92	217	0
3	13	3	"PFB0114"	"B374"	12250	23750	120	370	368	81	159	159	27	98	97	0	438	458	115	123	127	34	100	100	0	0.670	0.624	0.634	0.600	1.603	0.597	0.720	120	533	526	544	-0.578	211	315	209	335	0
3	14	3	"PFB0120"	"B388"	12450	23750	110	193	197	35	155	156	28	65	28	0	219	221	41	125	129	35	93	77	0	0.404	0.438	0.413	0.424	2.215	0.500	0.286	80	485	132	138	-1.307	38	94	42	96	0
3	15	3	"PFB0122"	"B391"	12650	23750	120	608	631	180	158	160	32	100	100	0	704	712	222	125	129	26	100	99	0	0.777	0.806	0.792	0.813	1.567	0.791	0.843	120	500	1029	1060	-0.364	450	579	473	587	0
3	16	3	"PFB0125"	"B397"	12820	23750	120	214	214	38	157	160	32	75	40	0	339	345	86	126	131	32	99	99	0	0.268	0.260	0.292	0.251	2.137	0.242	0.407	120	473	270	276	-1.902	57	213	57	219	0
3	17	3	"PFB0143"	"B440"	13030	23730	150	153	156	28	155	165	209	0	0	0	125	126	21	130	133	28	7	0	0	0.400	-0.250	1.619	1.407	4.103	1.342	0.038	156	620	-7	-3	-1.322	-2	-5	1	-4	-50
3	18	3	"PFB0145"	"B444"	13210	23750	130	1401	1422	441	159	160	28	100	100	0	504	533	152	127	128	20	100	100	0	3.294	3.111	3.159	3.116	1.448	3.275	0.852	120	507	1619	1669	1.720	1242	377	1263	406	0
3	19	3	"PFB0147"	"B449"	13400	23750	130	1223	1297	555	162	164	28	100	100	0	514	540	194	129	131	23	100	100	0	2.756	2.762	2.704	2.715	1.477	2.928	0.803	120	561	1446	1546	1.462	1061	385	1135	411	0
3	20	3	"PFB0149"	"B453"	13600	23740	130	2037	2085	713	165	168	29	100	100	0	947	961	355	133	135	24	99	96	0	2.300	2.319	2.268	2.450	1.771	2.312	0.832	120	550	2686	2748	1.201	1872	814	1920	828	0
3	21	3	"PFB0151"	"B456"	13780	23750	130	1049	1073	403	163	165	27	99	99	0	985	1026	340	126	129	23	100	100	0	1.031	1.011	1.033	0.944	1.844	1.056	0.815	120	571	1745	1810	0.045	886	859	910	900	0
3	22	3	"PFB0153"	"B458"	13990	23750	130	287	295	73	156	158	27	95	90	0	329	344	98	121	125	22	100	100	0	0.630	0.623	0.644	0.607	1.820	0.626	0.592	120	691	339	362	-0.667	131	208	139	223	0
3	1	4	"PFB0170"	"B491"	9980	23950	120	2274	2333	856	169	170	28	100	100	0	1311	1335	459	135	140	24	100	99	0	1.790	1.803	1.715	1.800	1.693	1.870	0.856	120	610	3281	3364	0.840	2105	1176	2164	1200	0
3	2	4	"PFB0172"	"B496"	10180	23950	120	342	356	88	168	169	26	100	98	0	237	256	94	134	136	24	95	89	0	1.689	1.541	1.655	1.660	1.890	1.427	0.524	120	498	277	310	0.756	174	103	188	122	0
3	3	4	"PFB0174"	"B498"	10360	23950	130	246	248	56	165	166	27	83	66	0	253	257	61	133	135	23	94	90	0	0.675	0.669	0.655	0.622	2.620	0.740	0.452	120	573	201	207	-0.567	81	120	83	124	0
3	4	4	"PFB0177"	"B50"	10570	23950	120	216	218	45	163	165	27	70	46	0	204	205	36	131	134	24	90	77	0	0.726	0.743	0.782	0.679	3.009	0.987	0.233	120	508	126	129	-0.462	53	73	55	74	0
3	5	4	"PFB0179"	"B504"	10750	23950	120	591	584	138	160	161	29	100	100	0	628	611	137	131	135	23	100	100	0	0.867	0.883	0.847	0.872	1.398	0.895	0.853	120	480	928	904	-0.206	431	497	424	480	0
3	6	4	"PFB0181"	"B506"	10940	23940	150	178	180	31	162	161	29	33	7	0	155	157	32	131	134	22	53	25	0	0.667	0.692	0.880	0.887	3.362	2.288	0.028	156	551	40	44	-0.585	16	24	18	26	-50
3	7	4	"PFD0024"	"D12635_25"	11110	23950	130	770	751	183	161	162	30	100	100	0	864	867	225	131	133	23	100	100	0	0.831	0.802	0.795	0.797	1.415	0.783	0.839	120	488	1342	1326	-0.267	609	733	590	736	0
3	8	4	"PFD0027"	"D12635_33"	11300	23950	130	369	372	95	160	165	51	95	90	0	267	269	57	131	136	56	91	65	0	1.537	1.536	1.591	1.492	1.955	1.671	0.657	120	575	345	350	0.620	209	136	212	138	0
3	9	4	"PFD0029"	"D12635_37"	11500	23950	120	884	913	245	159	164	53	100	100	0	629	650	166	131	137	59	100	100	0	1.456	1.453	1.432	1.450	1.440	1.521	0.822	120	495	1223	1273	0.542	725	498	754	519	0
3	10	4	"PFD0031"	"D12635_39"	11690	23950	120	955	987	292	159	159	25	100	100	0	1125	1148	355	129	131	22	100	100	0	0.799	0.813	0.802	0.803	1.538	0.794	0.842	120	492	1792	1847	-0.323	796	996	828	1019	0
3	11	4	"PFD0034"	"D12635_48"	11890	23950	120	982	1010	325	160	164	48	99	98	0	778	825	233	128	132	25	100	100	0	1.265	1.220	1.187	1.153	1.728	1.279	0.801	120	471	1472	1547	0.339	822	650	850	697	0
3	12	4	"PFD0036"	"D12635_51"	12070	23940	120	7063	6928	2310	160	165	49	100	100	0	2800	2716	1055	128	130	25	99	99	0	2.583	2.615	2.592	2.913	2.004	2.627	0.835	120	468	9575	9356	1.369	6903	2672	6768	2588	0
3	13	4	"PFD0064"	"D16785_11"	12260	23950	130	228	226	41	157	159	27	83	65	0	272	277	55	125	129	22	100	97	0	0.483	0.454	0.442	0.409	2.306	0.437	0.343	120	537	218	221	-1.050	71	147	69	152	0
3	14	4	"PFD0066"	"D16785_17"	12460	23950	120	258	257	50	154	154	26	92	81	0	274	277	54	126	128	21	100	100	0	0.703	0.682	0.685	0.631	1.936	0.730	0.573	120	509	252	254	-0.509	104	148	103	151	0
3	15	4	"PFD0069"	"D16785_21"	12660	23940	130	419	427	104	155	157	32	100	99	0	430	425	98	124	129	29	99	99	0	0.863	0.904	0.884	0.892	1.548	0.934	0.768	120	513	570	573	-0.213	264	306	272	301	0
3	16	4	"PFD0073"	"D16785_3"	12830	23940	120	4468	4573	1195	154	157	32	100	100	0	3933	3997	1178	126	132	38	100	100	0	1.133	1.142	1.147	1.171	1.379	1.126	0.918	120	482	8121	8290	0.180	4314	3807	4419	3871	0
3	17	4	"PFD0075"	"D16785_33"	13030	23940	120	245	251	50	150	171	323	0	0	0	195	201	41	125	134	87	35	2	0	1.357	1.329	1.285	1.331	1.996	6.262	0.301	120	507	165	177	0.441	95	70	101	76	0
3	18	4	"PFD0077"	"D16785_36"	13220	23940	120	495	497	123	153	176	329	53	0	0	1020	1005	258	123	131	86	100	99	0	0.381	0.390	0.398	0.387	1.488	0.804	0.214	120	488	1239	1226	-1.391	342	897	344	882	0
3	19	4	"PFD0096"	"D17715_112"	13410	23940	120	730	743	181	154	155	27	100	100	0	663	681	171	120	122	21	100	100	0	1.061	1.050	1.020	1.049	1.374	1.051	0.857	120	514	1119	1150	0.085	576	543	589	561	0
3	20	4	"PFD0098"	"D17715_12"	13610	23940	120	271	285	77	161	162	29	89	78	0	421	444	135	125	127	23	100	100	0	0.372	0.389	0.374	0.331	2.120	0.384	0.626	120	526	406	443	-1.428	110	296	124	319	0
3	21	4	"PFD0102"	"D17715_13"	13800	23940	120	412	417	111	161	163	27	99	96	0	606	601	169	122	126	22	100	100	0	0.519	0.534	0.525	0.501	1.859	0.511	0.716	120	485	735	735	-0.947	251	484	256	479	0
3	22	4	"PFD0104"	"D17715_134"	13980	23940	120	395	397	97	156	156	26	99	97	0	295	297	69	120	124	21	100	100	0	1.366	1.362	1.393	1.336	1.650	1.471	0.697	120	552	414	418	0.450	239	175	241	177	0
3	1	5	"PFD0106"	"D17715_138"	10000	24150	120	249	256	62	161	163	29	83	70	0	329	338	129	128	131	21	100	99	0	0.438	0.452	0.477	0.406	2.293	0.288	0.313	120	580	289	305	-1.192	88	201	95	210	0
3	2	5	"PFD0108"	"D17715_140"	10190	24140	120	301	302	70	165	166	27	95	85	0	435	431	109	128	131	22	99	99	0	0.443	0.452	0.453	0.421	1.975	0.431	0.617	120	503	443	440	-1.175	136	307	137	303	0
3	3	5	"PFD0130"	"D17715_44"	10370	24140	100	247	252	53	164	164	27	86	72	0	203	212	46	127	130	21	93	82	0	1.092	1.035	0.916	0.954	2.567	1.237	0.355	80	402	159	173	0.127	83	76	88	85	0
3	4	5	"PFD0132"	"D17715_47"	10560	24140	130	233	235	43	161	167	109	18	0	0	263	273	65	128	132	25	99	95	0	0.533	0.510	0.506	0.489	2.228	5.157	0.118	120	569	207	219	-0.907	72	135	74	145	0
3	5	5	"PFD0134"	"D17715_5"	10750	24140	110	208	211	38	162	164	29	68	36	0	197	202	33	129	135	31	92	58	0	0.676	0.671	0.648	0.620	2.457	0.754	0.235	80	457	114	122	-0.564	46	68	49	73	0
3	6	5	"PFD0136"	"D17715_51"	10950	24130	130	232	297	156	159	163	33	84	56	0	264	335	186	137	143	38	91	80	0	0.575	0.697	0.528	0.622	2.776	0.720	0.520	120	528	200	336	-0.799	73	127	138	198	0
3	7	5	"PFD0138"	"D17715_56"	11130	24140	130	1517	1564	466	159	162	30	100	100	0	1078	1130	343	134	138	28	100	100	0	1.439	1.411	1.378	1.417	1.397	1.408	0.855	120	509	2302	2401	0.525	1358	944	1405	996	0
3	8	5	"PFD0141"	"D17715_61"	11330	24140	120	257	271	68	158	160	27	91	77	0	319	321	84	128	132	25	99	98	0	0.518	0.585	0.579	0.568	2.119	0.570	0.490	120	481	290	306	-0.948	99	191	113	193	0
3	9	5	"PFE0196"	"E18169_1"	11510	24130	130	855	901	345	157	158	26	100	98	0	737	742	266	126	132	27	100	99	0	1.142	1.208	1.227	1.164	1.799	1.247	0.835	120	493	1309	1360	0.192	698	611	744	616	0
3	10	5	"PFE0199"	"E18440_1"	11690	24130	120	654	659	159	155	155	25	100	100	0	784	727	235	124	129	25	95	92	0	0.756	0.836	0.800	0.895	1.995	0.794	0.777	120	452	1159	1107	-0.403	499	660	504	603	0
3	11	5	"PFE0201"	"E18440_5"	11870	24130	120	287	291	67	159	162	50	90	65	0	289	299	58	127	130	25	100	99	0	0.790	0.767	0.752	0.683	1.997	0.835	0.612	120	452	290	304	-0.340	128	162	132	172	0
3	12	5	"PFE0203"	"E18445_1"	12060	24120	120	372	384	103	159	162	48	96	92	0	538	526	138	128	131	25	100	98	0	0.520	0.565	0.573	0.542	1.805	0.558	0.656	120	492	623	623	-0.945	213	410	225	398	0
3	13	5	"PFE0206"	"E18512_1"	12260	24120	120	301	305	85	157	158	26	94	82	0	394	395	123	127	132	35	99	96	0	0.539	0.552	0.581	0.512	2.072	0.559	0.669	120	478	411	416	-0.891	144	267	148	268	0
3	14	5	"PFE0208"	"E18512_4"	12460	24120	150	169	175	31	158	158	27	33	12	0	140	144	29	127	131	33	19	4	0	0.846	1.000	1.091	0.915	4.320	0.331	0.023	156	590	24	34	-0.241	11	13	17	17	-50
3	15	5	"PFE0230"	"E19008_1"	12650	24130	120	486	495	144	157	158	26	97	96	0	938	931	258	125	129	24	99	99	0	0.405	0.419	0.400	0.388	1.855	0.412	0.758	120	441	1142	1144	-1.305	329	813	338	806	0
3	16	5	"PFE0234"	"E19248_7"	12840	24130	120	1347	1413	564	155	157	25	98	97	0	901	926	297	126	131	31	100	100	0	1.538	1.572	1.607	1.400	2.280	1.742	0.787	120	420	1967	2058	0.621	1192	775	1258	800	0
3	17	5	"PFE0237"	"E19278_2"	13020	24130	120	327	341	114	151	152	26	93	90	0	342	353	108	125	129	29	98	95	0	0.811	0.833	0.818	0.789	2.018	0.877	0.648	120	391	393	418	-0.302	176	217	190	228	0
3	18	5	"PFE0239"	"E19278_6"	13180	24130	150	162	164	34	154	175	316	0	0	0	137	142	30	123	132	83	2	0	0	0.571	0.526	1.250	1.309	4.042	1.289	0.061	156	530	22	29	-0.807	8	14	10	19	-50
3	19	5	"PFE0243"	"E19631_3"	13410	24130	120	516	514	162	155	155	26	97	93	0	1239	1240	350	122	124	21	100	100	0	0.323	0.321	0.332	0.287	2.018	0.307	0.731	120	524	1478	1477	-1.630	361	1117	359	1118	0
3	20	5	"PFE0246"	"E19695_2"	13600	24130	130	545	512	163	156	156	26	98	94	0	513	525	165	121	123	20	100	100	0	0.992	0.881	0.904	0.824	1.952	0.895	0.741	120	524	781	760	-0.011	389	392	356	404	0
3	21	5	"PFE0270"	"E20800_3"	13790	24130	120	421	409	100	156	157	26	97	97	0	350	357	86	122	124	21	100	99	0	1.162	1.077	1.097	1.084	1.762	1.130	0.698	120	484	493	488	0.217	265	228	253	235	0
3	22	5	"PFE0275"	"E21089_1"	13990	24140	150	155	159	33	151	151	27	21	7	0	131	132	31	120	123	21	35	17	0	0.364	0.667	0.854	0.749	3.936	1.974	0.013	156	751	15	20	-1.459	4	11	8	12	-50
3	1	6	"PFE0277"	"E21208_2"	9990	24330	120	255	258	66	160	161	28	83	65	0	192	202	53	125	127	20	88	69	0	1.418	1.273	1.248	1.282	2.470	1.375	0.433	120	578	162	175	0.504	95	67	98	77	0
3	2	6	"PFE0279"	"E21208_4"	10190	24330	120	413	411	89	160	163	28	100	99	0	432	438	98	123	126	20	100	99	0	0.819	0.797	0.800	0.791	1.609	0.794	0.786	120	511	562	566	-0.288	253	309	251	315	0
3	3	6	"PFE0282"	"E21586_1"	10380	24330	120	578	602	175	159	160	28	100	100	0	759	769	257	123	126	21	100	100	0	0.659	0.686	0.674	0.704	1.565	0.664	0.839	120	489	1055	1089	-0.602	419	636	443	646	0
3	4	6	"PFE0285"	"E21786_1"	10560	24320	120	778	787	248	160	167	119	95	92	0	1202	1163	333	127	131	25	100	100	0	0.575	0.605	0.621	0.571	1.784	0.626	0.703	120	467	1693	1663	-0.799	618	1075	627	1036	0
3	5	6	"PFE0322"	"E23195_1"	10740	24320	120	270	264	48	164	173	115	42	0	0	259	261	47	134	144	45	97	80	0	0.848	0.787	0.756	0.735	2.003	0.780	0.480	120	532	231	227	-0.238	106	125	100	127	0
3	6	6	"PFE0330"	"E23784_1"	10950	24320	120	382	381	103	165	170	37	97	90	0	564	566	151	142	153	47	100	97	0	0.514	0.509	0.512	0.470	1.620	0.522	0.741	120	523	639	640	-0.960	217	422	216	424	0
3	7	6	"PFE0333"	"E23986_1"	11140	24320	130	221	232	67	164	165	30	70	47	0	295	295	82	138	140	29	96	90	0	0.363	0.433	0.447	0.400	2.243	0.502	0.468	120	468	214	225	-1.462	57	157	68	157	0
3	8	6	"PFE0342"	"E24470_2"	11310	24320	130	596	602	198	158	161	28	96	95	0	1008	975	242	126	129	22	100	100	0	0.497	0.523	0.498	0.478	1.795	0.528	0.777	120	467	1320	1293	-1.010	438	882	444	849	0
3	9	6	"PFE0347"	"E24550_1"	11510	24320	130	248	258	58	156	158	27	90	80	0	240	235	51	126	131	25	95	87	0	0.807	0.936	0.968	0.868	2.331	1.070	0.462	120	566	206	211	-0.309	92	114	102	109	0
3	10	6	"PFE0349"	"E24569_3"	11700	24320	120	416	412	116	156	158	26	96	94	0	496	485	110	124	126	21	100	100	0	0.699	0.709	0.723	0.645	1.910	0.740	0.754	120	491	632	617	-0.517	260	372	256	361	0
3	11	6	"PFF0266"	"F17836_2"	11900	24310	120	341	335	74	158	161	27	95	93	0	620	604	161	125	127	20	99	97	0	0.370	0.370	0.367	0.367	2.124	0.353	0.729	120	507	678	656	-1.436	183	495	177	479	0
3	12	6	"PFF0268"	"F17989_2"	12070	24320	120	274	269	62	160	162	27	89	81	0	489	490	118	128	129	20	100	100	0	0.316	0.301	0.308	0.284	1.899	0.289	0.594	120	482	475	471	-1.663	114	361	109	362	0
3	13	6	"PFF0274"	"F18154_3"	12260	24320	150	167	171	32	160	162	28	28	10	0	139	141	22	127	131	31	20	1	0	0.583	0.786	1.553	1.526	3.514	4.631	0.023	156	640	19	25	-0.778	7	12	11	14	-50
3	14	6	"PFF0278"	"F18417_1"	12460	24320	120	612	612	186	162	164	27	99	97	0	1442	1357	350	129	134	34	100	100	0	0.343	0.366	0.366	0.337	1.641	0.357	0.821	120	497	1763	1678	-1.545	450	1313	450	1228	0
3	15	6	"PFF0285"	"F18525_1"	12650	24320	120	244	245	48	161	163	27	86	71	0	495	499	132	128	129	20	100	100	0	0.226	0.226	0.217	0.206	2.061	0.200	0.451	120	434	450	455	-2.145	83	367	84	371	0
3	16	6	"PFF0289"	"F18567_3"	12810	24290	150	159	164	28	158	160	25	24	5	0	126	130	22	126	127	20	22	7	0	100000.000	1.500	1.176	1.146	4.014	121.518	0.000	156	567	1	10	16.610	1	0	6	4	-50
3	17	6	"PFF0323"	"F19549_1"	13030	24310	120	2484	2438	873	155	157	26	100	100	0	1770	1832	531	127	128	19	100	100	0	1.418	1.339	1.396	1.213	1.932	1.423	0.837	120	466	3972	3988	0.503	2329	1643	2283	1705	0
3	18	6	"PFF0329"	"F19626_1"	13210	24300	150	164	167	29	155	156	26	29	8	0	129	130	21	126	128	21	17	5	0	3.000	3.000	1.500	1.380	3.935	11.596	0.002	156	597	12	16	1.585	9	3	12	4	-50
3	19	6	"PFF0332"	"F19746_5"	13440	24320	150	168	172	33	158	158	26	25	12	0	136	140	26	126	128	21	30	14	0	1.000	1.000	1.022	1.189	3.994	4.043	0.015	156	611	20	28	0.000	10	10	14	14	-50
3	20	6	"PFF0334"	"F19787_2"	13610	24320	120	3359	3132	1207	160	160	27	99	98	0	6407	6388	1875	126	128	20	100	100	0	0.509	0.475	0.493	0.418	2.041	0.479	0.864	120	462	9480	9234	-0.973	3199	6281	2972	6262	0
3	21	6	"PFF0336"	"F19828_2"	13810	24310	120	310	312	64	158	159	27	100	93	0	217	223	45	126	128	20	97	90	0	1.670	1.588	1.573	1.634	1.944	1.846	0.507	120	446	243	251	0.740	152	91	154	97	0
3	22	6	"PFF0338"	"F19846_4"	13980	24320	150	164	170	47	153	153	27	26	9	0	134	149	72	124	126	22	30	14	0	1.100	0.680	1.106	1.062	4.071	0.523	0.106	156	691	21	42	0.138	11	10	17	25	-50
3	1	7	"PFF0364"	"F20448_4"	9990	24520	120	438	437	107	162	162	29	99	98	0	792	810	207	127	129	20	100	100	0	0.415	0.403	0.413	0.384	1.571	0.386	0.807	120	597	941	958	-1.269	276	665	275	683	0
3	2	7	"PFF0366"	"F20625_1"	10190	24520	120	710	712	166	160	163	28	100	100	0	710	708	184	127	129	20	100	100	0	0.943	0.950	0.958	0.969	1.408	0.931	0.889	120	495	1133	1133	-0.084	550	583	552	581	0
3	3	7	"PFF0369"	"F20760_1"	10370	24510	130	528	526	103	158	161	30	100	100	0	615	603	123	126	128	21	100	100	0	0.757	0.771	0.783	0.773	1.376	0.741	0.833	120	541	859	845	-0.402	370	489	368	477	0
3	4	7	"PFF0372"	"F20855_1"	10570	24520	130	279	286	74	160	162	34	94	83	0	276	293	108	126	132	33	100	96	0	0.793	0.754	0.742	0.744	1.804	0.751	0.516	120	578	269	293	-0.334	119	150	126	167	0
3	5	7	"PFF0375"	"F20870_2"	10760	24520	120	231	232	47	159	159	37	80	49	0	289	291	67	126	133	39	98	91	0	0.442	0.442	0.446	0.424	2.187	0.474	0.335	120	496	235	238	-1.179	72	163	73	165	0
3	6	7	"PFF0378"	"F20896_3"	10950	24520	150	186	193	36	164	169	43	31	6	0	168	186	57	136	147	48	39	16	0	0.688	0.580	0.706	0.625	3.163	0.736	0.236	156	671	54	79	-0.541	22	32	29	50	-50
3	7	7	"PFF0409"	"F22107_2"	11180	24500	150	164	179	57	170	174	42	17	10	0	141	154	54	141	150	45	13	7	0	100000.000	0.692	1.376	1.564	3.133	1.030	0.361	156	600	-6	22	16.610	-6	0	9	13	-50
3	8	7	"PFF0415"	"F22233_2"	11340	24520	120	314	342	102	165	169	32	96	90	0	515	530	154	141	145	32	100	100	0	0.398	0.455	0.451	0.406	1.977	0.447	0.658	120	436	523	566	-1.328	149	374	177	389	0
3	9	7	"PFF0417"	"F2227_1"	11520	24520	120	1497	1480	471	162	165	30	100	99	0	2119	2057	547	131	136	28	100	100	0	0.672	0.684	0.700	0.643	1.677	0.690	0.858	120	524	3323	3244	-0.574	1335	1988	1318	1926	0
3	10	7	"PFF0420"	"F22395_1"	11710	24480	100	170	184	56	162	165	36	33	21	0	145	152	39	129	131	22	41	23	0	0.500	0.957	1.159	1.394	3.506	2.246	0.120	80	436	24	45	-1.000	8	16	22	23	0
3	11	7	"PFF0431"	"F22631_1"	11920	24540	150	162	169	40	165	169	35	19	5	0	146	150	29	130	135	26	38	15	0	-0.188	0.200	1.233	1.377	3.024	3.258	0.061	156	729	13	24	Error	-3	16	4	20	-50
3	12	7	"PFF0435"	"F22741_2"	12100	24520	120	301	302	75	166	167	29	93	81	0	507	517	114	131	132	21	100	100	0	0.359	0.352	0.358	0.315	1.848	0.370	0.625	120	446	511	522	-1.478	135	376	136	386	0
3	13	7	"PFF1070"	"F45236_1"	12280	24510	120	1495	1412	390	167	169	29	100	100	0	871	819	247	129	131	22	100	98	0	1.790	1.804	1.749	1.946	1.696	1.822	0.846	120	477	2070	1935	0.840	1328	742	1245	690	0
3	14	7	"PFF1072"	"F4524_3"	12480	24510	120	251	253	57	162	164	27	88	72	0	355	357	102	128	131	22	98	97	0	0.392	0.397	0.386	0.371	2.204	0.359	0.451	120	509	316	320	-1.351	89	227	91	229	0
3	15	7	"PFF1075"	"F45282_1"	12670	24510	120	743	741	240	157	160	27	100	100	0	775	751	211	127	129	21	100	100	0	0.904	0.936	0.874	0.931	1.562	0.951	0.808	120	497	1234	1208	-0.145	586	648	584	624	0
3	16	7	"PFF1077"	"F45296_2"	12860	24510	120	220	223	44	161	163	28	79	51	0	332	339	90	128	130	22	100	98	0	0.289	0.294	0.322	0.291	2.208	0.278	0.387	120	537	263	273	-1.790	59	204	62	211	0
3	17	7	"PFF1080"	"F45354_1"	13050	24510	120	923	909	303	158	161	28	99	98	0	631	647	240	131	132	22	95	95	0	1.530	1.455	1.438	1.495	2.176	1.467	0.779	120	514	1265	1267	0.614	765	500	751	516	0
3	18	7	"PFF1082"	"F4541_1"	13240	24510	120	509	508	145	159	162	28	98	97	0	1409	1441	421	131	133	23	100	100	0	0.274	0.266	0.266	0.254	1.601	0.250	0.791	120	517	1628	1659	-1.868	350	1278	349	1310	0
3	19	7	"PFF1120"	"F46301_17"	13430	24510	130	1033	996	331	161	164	28	99	98	0	845	822	170	131	134	22	100	100	0	1.221	1.208	1.278	1.116	1.688	1.321	0.825	120	536	1586	1526	0.288	872	714	835	691	0
3	20	7	"PFF1128"	"F46381_1"	13630	24510	130	2550	2480	946	162	165	30	99	99	0	1898	1942	496	130	133	28	100	100	0	1.351	1.279	1.424	1.162	1.829	1.394	0.835	120	505	4156	4130	0.434	2388	1768	2318	1812	0
3	21	7	"PFF1133"	"F46513_1"	13810	24510	120	1169	1121	417	164	166	29	95	95	0	3163	3227	1019	131	135	30	100	100	0	0.331	0.309	0.321	0.290	1.854	0.302	0.815	120	469	4037	4053	-1.593	1005	3032	957	3096	0
3	22	7	"PFF1136"	"F46584_1"	14000	24510	130	4694	4467	1757	157	159	27	99	99	0	5661	5629	1485	133	136	24	100	100	0	0.821	0.784	0.839	0.679	2.090	0.825	0.868	120	603	10065	9806	-0.285	4537	5528	4310	5496	0
3	1	8	"PFF1138"	"F46705_1"	10020	24710	120	4939	4673	1423	159	161	29	100	100	0	2454	2308	748	127	129	23	100	100	0	2.054	2.070	2.080	2.198	1.681	2.115	0.878	120	584	7107	6695	1.039	4780	2327	4514	2181	0
3	2	8	"PFF1140"	"F46816_1"	10200	24710	120	721	696	181	162	165	30	100	100	0	577	571	161	127	130	21	99	99	0	1.242	1.203	1.161	1.216	1.553	1.201	0.824	120	505	1009	978	0.313	559	450	534	444	0
3	3	8	"PFF1163"	"F47563_1"	10390	24710	120	238	237	49	159	162	28	84	66	0	245	244	46	125	129	20	97	95	0	0.658	0.655	0.656	0.622	2.240	0.730	0.404	120	525	199	197	-0.603	79	120	78	119	0
3	4	8	"PFF1165"	"F47822_1"	10590	24710	120	591	595	173	156	158	27	100	99	0	379	384	90	122	127	32	100	99	0	1.693	1.676	1.670	1.623	1.594	1.822	0.816	120	488	692	701	0.759	435	257	439	262	0
3	5	8	"PFF1167"	"F47864_3"	10780	24710	120	441	446	120	150	151	27	99	97	0	424	426	90	124	128	33	100	100	0	0.970	0.980	0.947	0.924	1.607	1.026	0.793	120	470	591	598	-0.044	291	300	296	302	0
3	6	8	"PFF1175"	"F48138_1"	10960	24710	120	310	323	82	152	153	29	100	95	0	390	395	95	128	132	24	99	99	0	0.603	0.640	0.632	0.610	1.640	0.649	0.733	120	464	420	438	-0.730	158	262	171	267	0
3	7	8	"PFF1179"	"F48181_2"	11160	24710	120	883	945	322	163	169	44	100	100	0	964	994	334	138	146	43	100	100	0	0.872	0.914	0.904	0.903	1.531	0.917	0.845	120	498	1546	1638	-0.198	720	826	782	856	0
3	8	8	"PFF1182"	"F48253_3"	11350	24710	130	237	252	72	168	171	33	75	50	0	238	262	80	145	149	30	95	79	0	0.742	0.718	0.763	0.675	2.411	0.796	0.457	120	504	162	201	-0.431	69	93	84	117	0
3	9	8	"PFF1197"	"F48515_1"	11540	24710	120	465	457	133	162	165	28	96	93	0	669	665	154	131	134	24	100	100	0	0.563	0.552	0.590	0.483	2.056	0.556	0.759	120	466	841	829	-0.828	303	538	295	534	0
3	10	8	"PFF1204"	"F48839_1"	11730	24710	120	347	355	102	166	169	36	96	85	0	478	493	137	130	136	27	100	100	0	0.520	0.521	0.518	0.483	1.768	0.538	0.713	120	592	529	552	-0.943	181	348	189	363	0
3	11	8	"PFF1208"	"F49178_1"	11950	24710	90	197	207	52	169	172	35	38	25	0	182	189	38	134	140	29	78	42	0	0.583	0.691	0.907	0.829	2.198	1.379	0.243	52	323	76	93	-0.778	28	48	38	55	0
3	12	8	"PFF1210"	"F4934_1"	12120	24700	120	489	505	132	166	167	30	100	100	0	501	523	165	131	133	22	99	99	0	0.873	0.865	0.847	0.874	1.520	0.833	0.808	120	467	693	731	-0.196	323	370	339	392	0
3	13	8	"PFF1215"	"F49538_1"	12310	24700	120	1616	1648	522	167	168	29	100	100	0	2176	2128	653	131	135	26	100	100	0	0.709	0.742	0.741	0.740	1.337	0.732	0.898	120	475	3494	3478	-0.497	1449	2045	1481	1997	0
3	14	8	"PFF1218"	"F49644_4"	12490	24700	120	611	599	137	165	168	31	100	100	0	710	687	171	131	137	30	100	99	0	0.770	0.781	0.759	0.791	1.487	0.762	0.822	120	450	1025	990	-0.377	446	579	434	556	0
3	15	8	"PFF1901"	"F8433_1"	12670	24700	120	1563	1463	437	162	165	29	100	100	0	1172	1120	348	129	132	23	100	100	0	1.343	1.313	1.329	1.332	1.508	1.292	0.874	120	498	2444	2292	0.426	1401	1043	1301	991	0
3	16	8	"PFF1905"	"F8612_1"	12870	24700	120	741	739	246	162	169	63	100	100	0	1221	1242	438	132	155	182	99	94	0	0.532	0.520	0.517	0.514	1.533	0.489	0.842	120	493	1668	1687	-0.911	579	1089	577	1110	0
3	17	8	"PFF1913"	"F8921_1"	13060	24700	120	820	814	251	160	169	63	100	99	0	2142	2120	687	132	157	183	100	98	0	0.328	0.329	0.328	0.325	1.537	0.308	0.837	120	488	2670	2642	-1.607	660	2010	654	1988	0
3	18	8	"PFF1915"	"F8939_2"	13250	24700	120	247	252	58	166	168	29	82	65	0	400	396	100	132	135	23	98	96	0	0.302	0.326	0.316	0.283	2.268	0.348	0.524	120	549	349	350	-1.726	81	268	86	264	0
3	19	8	"PFF1919"	"F9091_1"	13440	24700	130	278	283	68	166	168	28	88	81	0	471	482	122	133	135	22	100	100	0	0.331	0.335	0.340	0.323	1.901	0.327	0.539	120	494	450	466	-1.594	112	338	117	349	0
3	20	8	"PFF1921"	"F9247_1"	13620	24690	130	396	399	113	163	166	29	96	94	0	418	419	112	129	132	29	100	99	0	0.806	0.814	0.827	0.758	1.859	0.836	0.734	120	452	522	526	-0.311	233	289	236	290	0
3	21	8	"PFI0014"	"I10798_1"	13790	24700	150	153	156	33	168	171	30	10	1	0	122	125	24	133	138	34	7	0	0	1.364	1.500	1.138	1.373	3.239	1.629	0.087	156	631	-26	-20	0.447	-15	-11	-12	-8	-50
3	22	8	"PFI0017"	"I10882_1"	13990	24690	130	325	328	78	163	165	28	95	92	0	621	614	127	136	139	25	100	100	0	0.334	0.345	0.339	0.320	1.793	0.337	0.680	120	639	647	643	-1.582	162	485	165	478	0
3	1	9	"PFI0023"	"I11056_2"	10020	24900	100	184	192	41	159	159	27	48	28	0	203	207	42	127	130	26	87	73	0	0.329	0.412	0.511	0.499	2.869	0.473	0.135	80	444	101	113	-1.604	25	76	33	80	0
3	2	9	"PFI0029"	"I11211_1"	10190	24900	110	197	202	36	159	160	28	63	35	0	213	208	34	124	127	24	95	86	0	0.427	0.512	0.561	0.517	2.375	0.661	0.295	80	457	127	127	-1.228	38	89	43	84	0
3	3	9	"PFI0033"	"I11281_1"	10390	24910	150	152	153	29	157	160	28	14	2	0	118	121	20	124	127	22	11	2	0	0.833	1.333	1.381	1.421	3.971	6.243	0.005	156	565	-11	-7	-0.263	-5	-6	-4	-3	-50
3	4	9	"PFI0035"	"I11342_1"	10570	24890	120	696	716	172	153	155	26	100	100	0	902	932	230	123	126	20	100	100	0	0.697	0.696	0.704	0.692	1.396	0.686	0.842	120	454	1322	1372	-0.521	543	779	563	809	0
3	5	9	"PFI0056"	"I12038_2"	10750	24880	110	330	386	263	148	151	31	100	97	0	274	303	156	125	127	22	100	98	0	1.221	1.337	1.218	1.227	1.634	1.586	0.768	80	456	331	416	0.289	182	149	238	178	0
3	6	9	"PFI0058"	"I12132_1"	10960	24890	120	342	350	82	149	152	32	97	95	0	861	848	195	128	131	22	100	100	0	0.263	0.279	0.282	0.258	1.695	0.271	0.761	120	450	926	921	-1.925	193	733	201	720	0
3	7	9	"PFI0060"	"I12159_3"	11150	24890	130	229	236	51	158	159	30	83	55	0	205	211	52	132	136	25	88	71	0	0.973	0.987	0.906	1.033	2.379	1.084	0.370	120	435	144	157	-0.040	71	73	78	79	0
3	8	9	"PFI0063"	"I12192_2"	11320	24900	150	162	163	35	163	164	30	21	3	0	135	139	32	135	139	26	18	8	0	100000.000	0.000	1.555	1.564	3.580	1.364	0.038	156	525	-1	4	16.610	-1	0	0	4	-50
3	9	9	"PFI0069"	"I12412_1"	11530	24880	120	468	465	109	159	161	27	100	100	0	288	281	62	130	133	22	96	94	0	1.956	2.026	2.086	2.106	1.760	2.141	0.711	120	504	467	457	0.968	309	158	306	151	0
3	10	9	"PFI0072"	"I12552_2"	11730	24880	130	11039	10715	3109	162	165	28	100	100	0	4841	4604	1585	131	134	21	99	99	0	2.309	2.359	2.318	2.458	1.488	2.315	0.887	120	534	15587	15026	1.207	10877	4710	10553	4473	0
3	11	9	"PFI0105"	"I13369_2"	11910	24880	110	311	321	66	169	170	30	97	92	0	268	271	55	135	139	28	98	91	0	1.068	1.118	1.111	1.104	1.715	1.151	0.621	80	489	275	288	0.094	142	133	152	136	0
3	12	9	"PFI0107"	"I13466_1"	12100	24880	130	352	349	68	163	165	35	100	96	0	427	433	111	131	134	24	100	100	0	0.639	0.616	0.628	0.615	1.544	0.583	0.682	120	585	485	488	-0.647	189	296	186	302	0
3	13	9	"PFI0111"	"I13569_2"	12310	24890	130	588	585	178	163	164	30	98	97	0	898	884	230	131	134	24	100	100	0	0.554	0.560	0.573	0.510	1.927	0.580	0.780	120	538	1192	1175	-0.852	425	767	422	753	0
3	14	9	"PFI0113"	"I13674_4"	12480	24890	150	179	184	44	170	172	34	22	7	0	148	157	39	136	142	36	26	9	0	0.750	0.667	0.890	0.939	4.512	0.956	0.214	156	601	21	35	-0.415	9	12	14	21	-50
3	15	9	"PFI0118"	"I13901_1"	12680	24890	130	234	247	63	169	170	30	75	54	0	216	223	54	135	138	24	94	76	0	0.802	0.886	0.943	0.854	2.591	1.057	0.350	120	547	146	166	-0.317	65	81	78	88	0
3	16	9	"PFI0122"	"I13918_1"	12870	24890	130	2079	1899	514	167	170	49	100	98	0	2327	2188	466	136	154	159	100	100	0	0.873	0.844	0.849	0.800	1.639	0.870	0.884	120	469	4103	3784	-0.197	1912	2191	1732	2052	0
3	17	9	"PFJ0094"	"J1546_3"	13020	24890	150	168	177	39	166	175	68	7	1	0	140	137	23	137	155	159	0	0	0	0.667	100000.000	1.313	1.449	4.847	2.384	0.125	156	645	5	11	-0.585	2	3	11	0	-50
3	18	9	"PFJ0104"	"J157_2"	13280	24900	90	195	192	48	170	171	31	48	15	0	163	174	40	133	136	23	57	44	0	0.833	0.537	1.180	1.100	3.671	1.736	0.139	52	345	55	63	-0.263	25	30	22	41	0
3	19	9	"PFJ0107"	"J1588_1"	13440	24880	120	831	819	313	160	162	28	99	97	0	1019	993	297	129	131	21	100	100	0	0.754	0.763	0.755	0.671	1.984	0.819	0.785	120	416	1561	1523	-0.407	671	890	659	864	0
3	20	9	"PFJ0110"	"J1616_1"	13600	24890	150	163	167	40	159	162	29	25	12	0	125	137	38	129	133	26	26	13	0	-1.000	1.000	1.071	1.230	3.546	1.372	0.111	156	513	0	16	Error	4	-4	8	8	-50
3	21	9	"PFJ0116"	"J163_7"	13810	24910	100	172	187	63	168	172	32	30	17	0	220	234	82	136	147	42	72	50	0	0.048	0.194	0.450	0.407	3.363	0.403	0.264	80	421	88	117	-4.392	4	84	19	98	0
3	22	9	"PFJ0119"	"J167_13"	14020	24890	130	257	259	58	168	170	30	82	70	0	432	447	144	131	139	36	99	97	0	0.296	0.288	0.320	0.282	2.220	0.270	0.512	120	656	390	407	-1.758	89	301	91	316	0
3	1	10	"PFJ0157"	"J183_4"	10030	25100	150	237	238	57	155	156	26	82	66	0	354	348	87	124	128	28	98	97	0	0.357	0.371	0.363	0.335	2.126	0.370	0.455	156	828	312	307	-1.488	82	230	83	224	0
3	2	10	"PFJ0159"	"J183_6"	10210	25080	110	170	174	32	160	160	28	25	10	0	195	197	38	123	128	29	86	61	0	0.139	0.189	0.282	0.317	3.096	0.235	0.035	80	435	82	88	-2.848	10	72	14	74	0
3	3	10	"PFJ0161"	"J183_8"	10390	25080	120	287	294	56	159	161	35	98	88	0	325	336	73	123	127	24	100	100	0	0.634	0.634	0.623	0.610	1.781	0.619	0.600	120	436	330	348	-0.658	128	202	135	213	0
3	4	10	"PFJ0165"	"J1901_2"	10560	25090	150	167	174	33	154	156	26	30	17	0	134	140	30	124	126	19	34	21	0	1.300	1.250	1.000	1.034	4.018	3.869	0.015	156	580	23	36	0.379	13	10	20	16	-50
3	5	10	"PFJ0168"	"J191_1"	10770	25080	130	356	359	97	152	155	31	95	93	0	396	401	73	125	127	21	100	100	0	0.753	0.750	0.728	0.667	1.978	0.808	0.719	120	623	475	483	-0.410	204	271	207	276	0
3	6	10	"PFJ0170"	"J191_6"	10970	25040	150	177	180	37	156	159	32	34	14	0	134	141	35	127	130	24	26	13	0	3.000	1.714	1.406	1.490	3.218	2.080	0.116	156	684	28	38	1.585	21	7	24	14	-50
3	7	10	"PFJ0203"	"J21_13"	11180	25090	150	164	170	37	159	160	27	27	10	0	142	146	37	126	130	24	37	17	0	0.313	0.550	1.281	1.369	4.473	1.357	0.082	156	553	21	31	-1.678	5	16	11	20	-50
3	8	10	"PFJ0207"	"J21_24"	11350	25080	120	258	264	74	153	155	26	86	78	0	365	368	93	126	129	22	100	100	0	0.439	0.459	0.467	0.402	2.060	0.474	0.634	120	429	344	353	-1.187	105	239	111	242	0
3	9	10	"PFJ0209"	"J21_26"	11540	25080	120	318	318	89	150	153	26	94	90	0	484	498	147	125	127	20	100	100	0	0.468	0.450	0.485	0.425	1.936	0.434	0.668	120	515	527	541	-1.096	168	359	168	373	0
3	10	10	"PFJ0212"	"J21_31"	11720	25070	130	11901	11105	3713	158	164	104	100	100	0	9880	9035	3584	128	155	339	98	96	0	1.204	1.229	1.178	1.324	1.893	1.191	0.815	120	551	21495	19854	0.268	11743	9752	10947	8907	0
3	11	10	"PFJ0216"	"J21_9"	11910	25110	150	163	166	33	162	168	96	1	0	0	138	141	25	133	156	309	0	0	0	0.200	0.500	1.435	1.405	3.554	0.266	0.688	156	667	6	12	-2.322	1	5	4	8	-50
3	12	10	"PFJ0218"	"J222_2"	12110	25080	120	226	232	48	160	163	37	77	40	0	344	352	98	133	134	20	99	98	0	0.313	0.329	0.320	0.295	2.378	0.315	0.336	120	445	277	291	-1.677	66	211	72	219	0
3	13	10	"PFJ0247"	"J242_2"	12250	25100	150	175	176	33	157	161	34	30	5	0	142	144	29	132	134	22	25	9	0	1.800	1.583	1.307	1.359	2.942	3.946	0.014	156	640	28	31	0.848	18	10	19	12	-50
3	14	10	"PFJ0250"	"J245_1"	12470	25070	110	208	211	40	166	168	33	63	27	0	237	235	67	134	142	37	82	66	0	0.408	0.446	0.413	0.403	2.922	0.456	0.283	80	496	145	146	-1.294	42	103	45	101	0
3	15	10	"PFJ0252"	"J245_13"	12680	25080	120	212	212	54	165	168	31	58	37	0	267	278	70	134	140	35	95	89	0	0.353	0.326	0.367	0.357	2.434	0.365	0.267	120	574	180	191	-1.501	47	133	47	144	0
3	16	10	"PFJ0254"	"J245_5"	12880	25080	120	184	191	44	169	170	27	36	22	0	236	236	49	134	136	21	95	89	0	0.147	0.216	0.346	0.323	2.623	0.344	0.148	120	470	117	124	-2.766	15	102	22	102	0
3	17	10	"PFJ0257"	"J245_9"	13070	25100	150	168	166	34	171	174	50	5	0	0	128	131	25	135	137	24	11	3	0	0.429	1.250	1.215	1.240	3.362	2.876	0.040	156	526	-10	-9	-1.222	-3	-7	-5	-4	-50
3	18	10	"PFJ0259"	"J2465_2"	13220	25080	150	157	159	28	165	168	49	3	0	0	129	130	25	133	137	24	14	3	0	2.000	2.000	1.182	1.201	3.110	16.821	0.008	156	626	-12	-9	1.000	-8	-4	-6	-3	-50
3	19	10	"PFK0310"	"Kn2750_3"	13440	25080	150	175	181	37	158	160	29	37	16	0	144	150	35	127	130	21	42	22	0	1.000	1.000	1.085	0.978	3.377	1.942	0.083	156	571	34	46	0.000	17	17	23	23	-50
3	20	10	"PFK0321"	"Kn2865_1"	13630	25070	150	166	172	41	159	162	30	26	13	0	140	145	31	127	131	23	37	12	0	0.538	0.722	1.308	1.228	3.837	2.048	0.087	156	538	20	31	-0.893	7	13	13	18	-50
3	21	10	"PFK0331"	"Kn3020_1"	13820	25070	130	481	479	118	164	168	30	100	100	0	515	499	149	131	137	34	99	95	0	0.826	0.856	0.890	0.878	1.620	0.811	0.749	120	505	701	683	-0.277	317	384	315	368	0
3	22	10	"PFK0339"	"Kn3094_1"	14010	25080	150	152	157	38	163	165	31	12	6	0	114	116	20	128	135	49	0	0	0	0.786	0.500	1.388	1.262	3.750	0.051	0.002	156	763	-25	-18	-0.348	-11	-14	-6	-12	-50
3	1	11	"PFK0353"	"Kn3360_3"	10010	25300	150	168	175	49	154	155	30	30	7	0	160	166	48	124	127	24	64	37	0	0.389	0.500	0.750	0.646	3.139	1.028	0.099	156	826	50	63	-1.363	14	36	21	42	-50
3	2	11	"PFK0355"	"Kn3360_5"	10220	25280	130	404	413	89	163	166	35	98	97	0	502	511	148	125	128	23	99	96	0	0.639	0.648	0.623	0.672	1.766	0.604	0.726	120	626	618	636	-0.646	241	377	250	386	0
3	3	11	"PFK0384"	"Kn386_1"	10420	25280	110	189	185	30	161	163	35	41	2	0	166	170	27	123	127	20	87	53	0	0.651	0.511	0.657	0.694	2.932	2.714	0.042	80	464	71	71	-0.619	28	43	24	47	0
3	4	11	"PFK0387"	"Kn400_3"	10590	25280	130	1616	1577	448	158	160	26	100	100	0	916	920	286	124	127	19	100	100	0	1.841	1.783	1.859	1.851	1.579	1.779	0.807	120	546	2250	2215	0.880	1458	792	1419	796	0
3	5	11	"PFK0390"	"Kn4028_2"	10780	25280	130	795	774	171	156	157	27	100	100	0	920	846	244	126	128	20	99	98	0	0.805	0.858	0.847	0.901	1.597	0.802	0.851	120	563	1433	1338	-0.313	639	794	618	720	0
3	6	11	"PFK0393"	"Kn4044_1"	10970	25280	120	417	417	116	159	161	28	100	97	0	264	268	71	125	128	23	97	90	0	1.856	1.804	1.830	1.883	1.792	1.885	0.692	120	569	397	401	0.892	258	139	258	143	0
3	7	11	"PFK0400"	"Kn4252_3"	11160	25280	120	1294	1228	323	159	159	24	100	100	0	1541	1479	461	122	125	20	100	100	0	0.800	0.788	0.788	0.805	1.581	0.744	0.853	120	483	2554	2426	-0.322	1135	1419	1069	1357	0
3	8	11	"PFK0406"	"Kn434_1"	11350	25280	120	1162	1278	433	154	155	27	100	100	0	483	492	157	124	126	22	100	100	0	2.808	3.054	3.017	3.189	1.598	3.222	0.807	120	533	1367	1492	1.489	1008	359	1124	368	0
3	9	11	"PFK0434"	"Kn5123_1"	11560	25280	120	244	243	57	148	151	27	89	75	0	411	416	125	122	124	20	100	100	0	0.332	0.323	0.311	0.288	2.077	0.294	0.550	120	529	385	389	-1.590	96	289	95	294	0
3	10	11	"PFK0438"	"Kn5186_3"	11740	25280	120	641	624	194	148	150	27	100	97	0	1043	1082	308	123	138	194	100	99	0	0.536	0.496	0.502	0.465	1.703	0.484	0.815	120	474	1413	1435	-0.900	493	920	476	959	0
3	11	11	"PFK0449"	"Kn5414_1"	11930	25280	120	196	202	41	151	152	26	73	40	0	258	261	67	126	127	19	98	94	0	0.341	0.378	0.424	0.394	2.360	0.332	0.309	120	398	177	186	-1.553	45	132	51	135	0
3	12	11	"PFK0454"	"Kn5561_2"	12110	25280	120	278	284	65	154	158	51	88	69	0	372	370	97	129	131	21	100	100	0	0.510	0.539	0.528	0.515	1.983	0.532	0.502	120	476	367	371	-0.971	124	243	130	241	0
3	13	11	"PFK0456"	"Kn5587_1"	12310	25270	130	5914	5947	2264	157	163	49	100	100	0	5312	5513	2202	135	139	25	100	100	0	1.112	1.077	1.060	1.110	1.587	1.037	0.849	120	546	10934	11168	0.153	5757	5177	5790	5378	0
3	14	11	"PFK0460"	"Kn569_3"	12500	25270	130	1379	1387	461	163	165	30	100	100	0	485	487	152	137	142	33	97	95	0	3.494	3.497	3.512	3.568	1.466	3.506	0.816	120	587	1564	1574	1.805	1216	348	1224	350	0
3	15	11	"PFK0488"	"Kn67_1"	12680	25280	130	302	302	87	166	168	28	88	78	0	312	322	94	133	135	23	95	92	0	0.760	0.720	0.718	0.743	2.277	0.772	0.598	120	567	315	325	-0.396	136	179	136	189	0
3	16	11	"PFK0491"	"Kn6869_1"	12880	25270	130	3425	3517	1199	172	172	27	100	100	0	1134	1188	412	130	133	21	99	99	0	3.240	3.162	3.231	3.343	1.694	3.173	0.849	120	545	4257	4403	1.696	3253	1004	3345	1058	0
3	17	11	"PFK0496"	"Kn707_1"	13070	25270	130	2392	2231	582	171	172	28	100	100	0	1733	1558	524	130	131	21	99	98	0	1.386	1.443	1.404	1.547	1.677	1.418	0.846	120	482	3824	3488	0.470	2221	1603	2060	1428	0
3	18	11	"PFK0507"	"Kn768_1"	13260	25280	130	300	295	63	162	163	29	91	85	0	338	326	82	129	131	20	95	94	0	0.660	0.675	0.683	0.662	2.184	0.674	0.584	120	538	347	330	-0.599	138	209	133	197	0
3	19	11	"PFK0510"	"Kn7854_1"	13450	25270	130	293	295	57	160	162	28	96	94	0	429	423	114	128	129	21	98	98	0	0.442	0.458	0.447	0.471	2.042	0.408	0.645	120	559	434	430	-1.178	133	301	135	295	0
3	20	11	"PFK0516"	"Kn8017_1"	13650	25270	120	8141	7579	2502	164	167	31	100	100	0	3352	3182	1015	128	130	21	100	100	0	2.474	2.428	2.470	2.391	1.581	2.549	0.867	120	528	11201	10469	1.307	7977	3224	7415	3054	0
3	21	11	"PFK1023"	"Ks506_1"	13840	25270	130	2059	2042	739	173	175	33	100	100	0	1557	1513	421	132	135	25	100	100	0	1.324	1.353	1.358	1.275	1.557	1.452	0.865	120	613	3311	3250	0.404	1886	1425	1869	1381	0
3	22	11	"PFK1025"	"Ks506_6"	14020	25270	130	562	550	177	164	167	30	99	98	0	863	909	270	127	129	19	100	100	0	0.541	0.494	0.485	0.464	1.586	0.477	0.780	120	584	1134	1168	-0.887	398	736	386	782	0
3	1	12	"PFK1027"	"Ks509_1"	10040	25480	120	226	231	47	157	159	32	81	52	0	282	277	52	127	129	21	100	98	0	0.445	0.493	0.481	0.463	2.070	0.482	0.385	120	538	224	224	-1.168	69	155	74	150	0
3	2	12	"PFK1030"	"Ks509_6"	10220	25470	130	781	788	236	163	165	33	100	100	0	650	642	212	128	129	20	99	98	0	1.184	1.216	1.191	1.256	1.640	1.173	0.838	120	547	1140	1139	0.244	618	522	625	514	0
3	3	12	"PFK1033"	"Ks510_10"	10410	25480	130	1294	1287	419	162	164	28	100	100	0	595	594	159	125	127	19	100	100	0	2.409	2.399	2.405	2.332	1.493	2.562	0.850	120	601	1602	1594	1.268	1132	470	1125	469	0
3	4	12	"PFK1036"	"Ks510_3"	10610	25480	130	502	516	146	158	159	27	100	100	0	399	419	98	125	127	19	100	100	0	1.255	1.218	1.221	1.175	1.524	1.314	0.796	120	522	618	652	0.328	344	274	358	294	0
3	5	12	"PFK1051"	"Ks539_1"	10790	25470	130	3697	3503	989	156	157	28	100	100	0	3278	3073	682	126	127	20	100	100	0	1.123	1.136	1.167	1.104	1.394	1.165	0.877	120	516	6693	6294	0.168	3541	3152	3347	2947	0
3	6	12	"PFK1053"	"Ks545_4"	10980	25480	120	454	461	136	156	157	26	100	99	0	559	576	139	125	127	20	100	100	0	0.687	0.676	0.666	0.628	1.564	0.703	0.787	120	477	732	756	-0.542	298	434	305	451	0
3	7	12	"PFK1057"	"Ks54_4"	11170	25470	130	626	641	192	158	157	25	100	100	0	775	739	242	124	127	21	100	100	0	0.719	0.785	0.772	0.809	1.721	0.751	0.776	120	515	1119	1098	-0.476	468	651	483	615	0
3	8	12	"PFK1062"	"Ks5580_5"	11360	25470	130	910	857	212	160	160	28	100	100	0	1071	995	305	126	130	24	99	99	0	0.794	0.802	0.786	0.847	1.672	0.745	0.819	120	503	1695	1566	-0.333	750	945	697	869	0
3	9	12	"PFK1065"	"Ks565_1"	11540	25470	130	1137	1122	317	159	160	32	100	100	0	506	520	164	124	129	29	100	100	0	2.560	2.432	2.473	2.560	1.552	2.388	0.820	120	526	1360	1359	1.356	978	382	963	396	0
3	10	12	"PFK1067"	"Ks565_2"	11740	25470	130	709	702	185	152	156	31	100	100	0	551	543	152	123	127	28	99	98	0	1.301	1.310	1.319	1.364	1.637	1.271	0.804	120	482	985	970	0.380	557	428	550	420	0
3	11	12	"PFK1087"	"Ks56_4"	11910	25460	150	167	167	30	152	154	28	30	9	0	139	142	22	128	129	20	37	13	0	1.364	1.071	1.236	1.253	2.921	3.331	0.044	156	560	26	29	0.447	15	11	15	14	-50
3	12	12	"PFK1089"	"Ks56_9"	12130	25470	120	312	319	68	156	161	50	95	84	0	398	387	80	132	134	22	99	99	0	0.586	0.639	0.646	0.620	1.835	0.672	0.633	120	504	422	418	-0.770	156	266	163	255	0
3	13	12	"PFK1091"	"Ks586_5"	12320	25470	130	414	420	105	161	167	51	96	94	0	427	433	96	139	142	23	100	99	0	0.878	0.881	0.877	0.848	1.676	0.911	0.712	120	513	541	553	-0.187	253	288	259	294	0
3	14	12	"PFK1096"	"Ks592_4"	12500	25470	120	3875	3425	1017	164	166	28	100	100	0	4953	4434	1098	138	141	24	100	100	0	0.771	0.759	0.767	0.725	1.524	0.755	0.867	120	491	8526	7557	-0.376	3711	4815	3261	4296	0
3	15	12	"PFK1098"	"Ks595_2"	12710	25470	130	354	357	104	167	172	42	92	83	0	361	361	88	134	142	63	96	85	0	0.824	0.837	0.840	0.803	2.139	0.831	0.570	120	522	414	417	-0.280	187	227	190	227	0
3	16	12	"PFK1103"	"Ks5_1"	12890	25460	130	1549	1531	473	175	178	42	100	100	0	847	842	248	131	140	63	99	98	0	1.919	1.907	1.870	1.905	1.512	1.920	0.854	120	509	2090	2067	0.940	1374	716	1356	711	0
3	17	12	"PFK1124"	"Ks646_6"	13080	25470	130	352	342	89	172	172	26	92	87	0	589	570	144	130	132	22	100	100	0	0.392	0.386	0.380	0.334	1.958	0.398	0.692	120	504	639	610	-1.350	180	459	170	440	0
3	18	12	"PFK1126"	"Ks64_1"	13270	25470	130	230	232	46	167	169	28	82	55	0	276	277	58	128	129	18	100	97	0	0.426	0.436	0.417	0.403	2.284	0.453	0.358	120	512	211	214	-1.232	63	148	65	149	0
3	19	12	"PFK1135"	"Ks664_1"	13470	25470	130	283	294	67	168	170	31	94	83	0	476	484	111	129	132	22	100	100	0	0.331	0.355	0.344	0.312	1.871	0.361	0.617	120	470	462	481	-1.593	115	347	126	355	0
3	20	12	"PFK1137"	"Ks664_35"	13650	25470	130	1738	1772	659	173	177	35	100	99	0	2443	2587	827	141	144	28	100	100	0	0.680	0.654	0.677	0.600	1.976	0.657	0.811	120	529	3867	4045	-0.557	1565	2302	1599	2446	0
3	21	12	"PFK1140"	"Ks667_3"	13850	25500	80	220	233	66	180	184	36	50	38	0	167	181	68	149	153	31	44	28	0	2.222	1.656	1.326	1.119	3.172	1.042	0.239	52	277	58	85	1.152	40	18	53	32	0
3	22	12	"PFK1142"	"Ks66_1"	14020	25460	120	2299	2170	603	175	177	32	100	100	0	1861	1661	505	136	146	44	100	100	0	1.231	1.308	1.317	1.332	1.627	1.326	0.837	120	555	3849	3520	0.300	2124	1725	1995	1525	0
3	1	13	"PFM0090"	"M16407_5"	10040	25660	110	403	400	107	156	158	30	98	96	0	926	921	252	123	128	41	100	100	0	0.308	0.306	0.302	0.292	1.477	0.299	0.802	80	495	1050	1042	-1.701	247	803	244	798	0
3	2	13	"PFM0095"	"M16853_1"	10230	25670	120	334	332	70	160	161	30	98	94	0	357	359	70	124	128	39	100	99	0	0.747	0.732	0.760	0.692	1.696	0.742	0.695	120	507	407	407	-0.421	174	233	172	235	0
3	3	13	"PFM0099"	"M17049_2"	10420	25670	130	1605	1658	623	159	161	26	100	100	0	1434	1466	456	125	127	19	100	100	0	1.105	1.118	1.139	1.071	1.481	1.164	0.863	120	498	2755	2840	0.144	1446	1309	1499	1341	0
3	4	13	"PFM0101"	"M17181_1"	10600	25670	120	325	330	84	155	157	26	97	95	0	366	380	101	126	128	19	100	100	0	0.708	0.689	0.671	0.648	1.950	0.656	0.658	120	396	410	429	-0.497	170	240	175	254	0
3	5	13	"PFM0103"	"M17230_2"	10760	25660	150	155	160	30	155	157	27	25	4	0	118	121	21	125	126	20	12	3	0	0.000	-1.250	1.023	1.141	3.333	4.624	0.020	156	563	-7	1	Error	0	-7	5	-4	-50
3	6	13	"PFM0105"	"M17327_1"	10980	25660	120	540	535	136	153	152	25	100	100	0	395	398	118	123	126	22	95	93	0	1.423	1.389	1.386	1.569	1.927	1.360	0.812	120	444	659	657	0.509	387	272	382	275	0
3	7	13	"PFM0123"	"M18924_1"	11140	25660	150	190	228	106	151	152	25	56	42	0	145	168	65	124	128	22	48	32	0	1.857	1.750	1.718	1.685	2.691	1.888	0.544	156	541	60	121	0.893	39	21	77	44	-50
3	8	13	"PFM0125"	"M18924_16"	11340	25650	120	783	777	212	158	158	29	100	100	0	1281	1205	341	130	132	22	100	100	0	0.543	0.576	0.573	0.574	1.585	0.552	0.837	120	476	1776	1694	-0.881	625	1151	619	1075	0
3	9	13	"PFM0128"	"M18924_2"	11530	25650	120	2702	2750	1071	164	167	32	100	100	0	2528	2514	1064	129	133	29	100	100	0	1.058	1.084	1.077	1.144	2.024	1.067	0.831	120	474	4937	4971	0.081	2538	2399	2586	2385	0
3	10	13	"PFM0134"	"M19188_5"	11720	25650	120	351	369	105	159	162	30	96	91	0	228	236	64	128	131	28	87	80	0	1.920	1.944	2.056	1.947	2.326	2.051	0.579	120	497	292	318	0.941	192	100	210	108	0
3	11	13	"PFM0138"	"M19559_4"	11920	25650	120	223	225	46	157	160	27	80	60	0	319	313	71	129	131	20	100	97	0	0.347	0.370	0.383	0.347	2.322	0.357	0.397	120	477	256	252	-1.525	66	190	68	184	0
3	12	13	"PFM0140"	"M196_2"	12100	25650	120	1042	1045	407	163	165	29	100	99	0	680	666	220	131	134	22	100	100	0	1.601	1.649	1.693	1.547	1.887	1.777	0.786	120	473	1428	1417	0.679	879	549	882	535	0
3	13	13	"PFM0160"	"M21368_2"	12290	25650	120	533	522	155	161	165	31	100	95	0	256	256	68	135	137	21	94	90	0	3.074	2.983	2.875	3.082	2.045	3.306	0.614	120	470	493	482	1.620	372	121	361	121	0
3	14	13	"PFM0162"	"M21439_1"	12490	25640	120	342	332	72	162	165	30	95	94	0	216	220	57	133	134	20	88	77	0	2.169	1.954	2.063	2.091	2.059	1.911	0.564	120	484	263	257	1.117	180	83	170	87	0
3	15	13	"PFM0165"	"M21508_2"	12680	25650	130	552	541	122	170	176	45	100	98	0	498	483	107	134	143	62	100	99	0	1.049	1.063	1.041	1.053	1.476	1.100	0.772	120	530	746	720	0.070	382	364	371	349	0
3	16	13	"PFM0167"	"M2157_1"	12870	25640	120	698	688	207	173	176	44	100	98	0	338	334	87	133	142	65	94	75	0	2.561	2.562	2.570	2.637	1.826	2.636	0.600	120	476	730	716	1.357	525	205	515	201	0
3	17	13	"PFM0171"	"M21780_2"	13060	25650	120	670	640	214	167	168	27	98	95	0	1112	1113	312	130	131	20	100	100	0	0.512	0.481	0.474	0.419	1.998	0.477	0.788	120	403	1485	1456	-0.965	503	982	473	983	0
3	18	13	"PFM0173"	"M21780_4"	13230	25650	150	163	166	27	172	174	30	10	1	0	118	120	21	130	132	20	7	2	0	0.750	0.600	1.161	1.412	3.696	6.126	0.015	156	527	-21	-16	-0.415	-9	-12	-6	-10	-50
3	19	13	"PFM0202"	"M23550_4"	13430	25650	130	2358	2239	733	179	181	32	100	100	0	1388	1356	410	136	138	21	100	100	0	1.740	1.689	1.643	1.664	1.557	1.765	0.840	120	496	3431	3280	0.799	2179	1252	2060	1220	0
3	20	13	"PFM0204"	"M23550_7"	13600	25630	150	192	194	34	182	183	32	27	8	0	135	137	27	143	145	22	14	4	0	-1.250	-2.000	0.990	0.839	4.622	26.750	0.001	156	551	2	6	Error	10	-8	12	-6	-50
3	21	13	"PFM0209"	"M24104_1"	13820	25650	130	470	489	170	179	181	31	95	91	0	818	854	306	146	147	25	100	100	0	0.433	0.438	0.438	0.419	1.801	0.437	0.749	120	535	963	1018	-1.207	291	672	310	708	0
3	22	13	"PFM0211"	"M24315_1"	14020	25650	120	449	441	140	172	174	29	95	90	0	670	673	213	146	158	51	99	98	0	0.529	0.510	0.529	0.481	1.874	0.509	0.706	120	529	801	796	-0.920	277	524	269	527	0
3	1	14	"PFM0214"	"M24561_16"	10020	25860	150	133	140	34	133	137	28	17	7	0	98	102	22	108	113	36	5	1	0	0.000	-1.167	1.223	1.131	4.036	3.151	0.050	156	771	-10	1	Error	0	-10	7	-6	-50
3	2	14	"PFM0216"	"M24561_22"	10200	25860	150	142	156	55	139	143	30	32	18	0	119	157	90	110	117	41	37	23	0	0.333	0.362	0.848	0.865	2.891	0.632	0.539	156	498	12	64	-1.585	3	9	17	47	-50
3	3	14	"PFM0675"	"M49210_1"	10390	25850	120	214	214	43	152	155	27	78	58	0	252	259	62	125	128	20	100	96	0	0.488	0.463	0.521	0.432	2.462	0.417	0.326	120	435	189	196	-1.034	62	127	62	134	0
3	4	14	"PFM0678"	"M49439_1"	10580	25850	120	215	220	50	155	157	27	77	55	0	211	215	44	126	127	20	97	87	0	0.706	0.730	0.715	0.677	2.401	0.880	0.304	120	469	145	154	-0.503	60	85	65	89	0
3	5	14	"PFM0682"	"M49680_3"	10770	25850	120	239	246	49	153	153	27	92	78	0	413	402	74	125	127	20	100	100	0	0.299	0.336	0.337	0.292	1.987	0.323	0.541	120	457	374	370	-1.744	86	288	93	277	0
3	6	14	"PFM0685"	"M50030_1"	10960	25850	130	572	584	185	153	154	28	98	95	0	902	955	273	125	128	21	100	100	0	0.539	0.519	0.537	0.476	1.853	0.527	0.809	120	526	1196	1261	-0.891	419	777	431	830	0
3	7	14	"PFM0689"	"M50253_2"	11150	25850	120	318	313	75	149	150	26	96	92	0	443	438	116	124	125	20	99	99	0	0.530	0.522	0.516	0.495	1.976	0.521	0.703	120	462	488	478	-0.917	169	319	164	314	0
3	8	14	"PFM0691"	"M50721_1"	11340	25840	120	374	374	85	147	149	28	100	98	0	391	386	75	125	127	24	100	100	0	0.853	0.870	0.833	0.836	1.463	0.905	0.736	120	462	493	488	-0.229	227	266	227	261	0
3	9	14	"PFM0712"	"M52704_3"	11520	25850	150	157	157	34	155	158	30	19	3	0	129	132	26	125	128	23	25	7	0	0.500	0.286	1.414	1.253	3.385	3.299	0.019	156	604	6	9	-1.000	2	4	2	7	-50
3	10	14	"PFM0715"	"M5299_1"	11730	25840	130	1079	1034	303	158	160	28	100	100	0	805	817	211	129	131	19	100	100	0	1.362	1.273	1.277	1.243	1.481	1.330	0.860	120	552	1597	1564	0.446	921	676	876	688	0
3	11	14	"PFM0718"	"M53027_1"	11920	25840	120	255	262	62	161	164	28	90	75	0	400	401	108	131	133	20	100	100	0	0.349	0.374	0.361	0.343	1.931	0.365	0.549	120	511	363	371	-1.517	94	269	101	270	0
3	12	14	"PFM0720"	"M53181_3"	12120	25840	130	1184	1139	339	165	168	29	100	100	0	1084	1081	265	132	134	21	100	100	0	1.070	1.026	1.051	0.988	1.452	1.061	0.845	120	533	1971	1923	0.098	1019	952	974	949	0
3	13	14	"PFM0722"	"M53240_1"	12300	25830	120	556	547	121	165	167	30	100	100	0	591	582	143	136	137	21	100	100	0	0.859	0.857	0.835	0.858	1.504	0.832	0.812	120	430	846	828	-0.219	391	455	382	446	0
3	14	14	"PFM0726"	"M53565_1"	12470	25850	150	170	182	84	176	183	47	11	2	0	142	159	112	142	146	32	15	6	0	100000.000	0.353	1.182	1.229	3.264	0.806	0.366	156	636	-6	23	16.610	-6	0	6	17	-50
3	15	14	"PFM0746"	"M54626_1"	12690	25840	130	1109	1063	339	186	193	48	99	95	0	2428	2470	714	148	152	33	100	100	0	0.405	0.378	0.391	0.355	1.767	0.373	0.857	120	561	3203	3199	-1.305	923	2280	877	2322	0
3	16	14	"PFM0749"	"M5464_1"	12870	25840	130	502	498	137	175	179	39	96	93	0	652	668	153	142	145	26	100	100	0	0.641	0.614	0.638	0.560	1.856	0.625	0.775	120	489	837	849	-0.641	327	510	323	526	0
3	17	14	"PFM0753"	"M55240_4"	13040	25840	150	156	157	30	169	173	36	5	0	0	115	116	25	136	138	24	5	0	0	0.619	0.600	1.000	0.868	3.153	1.066	0.067	156	520	-34	-32	-0.692	-13	-21	-12	-20	-50
3	18	14	"PFM0758"	"M55479_1"	13230	25840	150	170	171	37	172	174	29	15	6	0	119	120	23	134	135	21	9	1	0	0.133	0.071	0.914	0.908	3.818	7.444	0.009	156	564	-17	-15	-2.907	-2	-15	-1	-14	-50
3	19	14	"PFM0761"	"M55746_2"	13440	25850	110	205	202	44	175	179	32	50	17	0	181	188	40	139	141	22	75	46	0	0.714	0.551	0.903	0.856	3.224	1.005	0.134	80	457	72	76	-0.485	30	42	27	49	0
3	20	14	"PFM0763"	"M55888_10"	13630	25820	130	3305	3268	946	178	180	32	100	100	0	1756	1701	599	137	140	22	99	99	0	1.931	1.976	1.961	2.180	1.825	1.946	0.858	120	579	4746	4654	0.950	3127	1619	3090	1564	0
3	21	14	"PFM0787"	"M57062_3"	13830	25830	130	372	368	97	173	174	29	96	90	0	194	197	35	133	135	22	89	71	0	3.262	3.047	3.015	3.005	2.136	3.931	0.430	120	494	260	259	1.706	199	61	195	64	0
3	22	14	"PFM0790"	"M57295_1"	13990	25840	150	164	169	45	163	164	28	25	12	0	111	116	28	129	133	29	4	1	0	-0.056	-0.462	1.333	1.296	3.223	2.815	0.078	156	691	-17	-7	Error	1	-18	6	-13	-50
3	1	15	"PFM0798"	"M57785_5"	10020	26050	150	120	124	22	135	137	28	5	0	0	93	95	21	108	112	27	1	1	0	1.000	0.846	1.275	1.343	3.837	1.049	0.173	156	771	-30	-24	0.000	-15	-15	-11	-13	-50
3	2	15	"PFM0800"	"M58024_1"	10220	26040	130	240	243	57	133	139	46	91	56	0	251	252	67	110	112	19	100	98	0	0.759	0.775	0.736	0.737	1.985	0.962	0.404	120	460	248	252	-0.398	107	141	110	142	0
3	3	15	"PFM0804"	"M58298_1"	10380	26040	150	155	158	28	151	154	42	9	0	0	116	119	21	123	125	19	16	3	0	-0.571	-1.750	1.172	1.216	4.322	17.996	0.010	156	597	-3	3	Error	4	-7	7	-4	-50
3	4	15	"PFM0807"	"M58361_1"	10600	26040	120	1232	1264	400	154	156	28	100	100	0	2239	2325	690	125	127	21	100	100	0	0.510	0.505	0.503	0.493	1.469	0.488	0.880	120	560	3192	3310	-0.972	1078	2114	1110	2200	0
3	5	15	"PFN0316"	"N134_30"	10790	26030	120	338	349	88	151	153	26	100	99	0	337	338	90	126	128	21	100	98	0	0.886	0.934	0.939	0.948	1.649	0.914	0.694	120	492	398	410	-0.174	187	211	198	212	0
3	6	15	"PFN0318"	"N134_34"	10980	26040	120	413	410	108	151	154	40	98	93	0	550	551	127	126	127	19	100	100	0	0.618	0.609	0.608	0.563	1.749	0.607	0.746	120	498	686	684	-0.694	262	424	259	425	0
3	7	15	"PFN0320"	"N134_41"	11170	26030	120	349	352	79	147	151	37	100	94	0	450	439	117	121	123	19	100	99	0	0.614	0.645	0.606	0.641	1.670	0.609	0.725	120	473	531	523	-0.704	202	329	205	318	0
3	8	15	"PFN0324"	"N134_45"	11350	26030	130	3741	3734	996	143	147	28	100	100	0	2776	2659	847	117	120	24	100	100	0	1.353	1.413	1.391	1.456	1.422	1.363	0.872	120	505	6257	6133	0.436	3598	2659	3591	2542	0
3	9	15	"PFN0326"	"N134_5"	11540	26030	130	547	529	105	151	152	27	100	100	0	497	479	120	124	126	25	100	98	0	1.062	1.065	1.074	1.108	1.514	1.025	0.818	120	497	769	733	0.086	396	373	378	355	0
3	10	15	"PFN0328"	"N134_57"	11740	26040	150	189	191	34	159	160	27	52	25	0	163	164	27	130	132	20	68	35	0	0.909	0.941	1.017	1.019	3.358	1.703	0.119	156	481	63	66	-0.138	30	33	32	34	-50
3	11	15	"PFN0346"	"N134_93"	11900	26040	150	161	163	25	164	166	29	8	2	0	119	122	22	133	134	20	8	1	0	0.214	0.091	0.894	0.856	3.289	7.231	0.008	156	471	-17	-12	-2.222	-3	-14	-1	-11	-50
3	12	15	"PFN0348"	"N134_96"	12090	26040	150	176	175	33	167	170	32	17	5	0	126	130	25	136	137	20	15	5	0	-0.900	-1.333	1.149	1.120	2.770	8.730	0.014	156	523	-1	2	Error	9	-10	8	-6	-50
3	13	15	"PFN0350"	"N135_1"	12290	26040	150	170	175	32	167	170	31	22	5	0	165	168	33	137	139	19	58	31	0	0.107	0.258	0.923	0.963	4.108	1.236	0.036	156	538	31	39	-3.222	3	28	8	31	-50
3	14	15	"PFN0353"	"N135_14"	12490	26030	120	572	557	131	172	180	48	100	100	0	640	637	172	142	147	32	100	100	0	0.803	0.778	0.769	0.787	1.583	0.731	0.780	120	462	898	880	-0.316	400	498	385	495	0
3	15	15	"PFN0355"	"N135_17"	12690	26030	120	494	502	105	179	187	48	100	99	0	485	486	107	151	159	56	100	98	0	0.943	0.964	0.953	0.961	1.492	0.912	0.695	120	498	649	658	-0.084	315	334	323	335	0
3	16	15	"PFN0357"	"N135_2"	12870	26030	120	302	307	75	182	186	39	94	77	0	404	416	152	150	155	55	97	95	0	0.472	0.470	0.470	0.440	1.877	0.430	0.619	120	470	374	391	-1.082	120	254	125	266	0
3	17	15	"PFN0375"	"N136_7"	13070	26030	130	2253	2223	649	173	177	34	100	100	0	1082	1061	265	137	140	24	100	100	0	2.201	2.219	2.261	2.165	1.433	2.364	0.859	120	536	3025	2974	1.138	2080	945	2050	924	0
3	18	15	"PFN0377"	"N137_11"	13270	26030	120	1277	1252	406	167	169	28	100	99	0	1193	1179	316	131	133	21	100	100	0	1.045	1.035	1.037	0.980	1.565	1.079	0.860	120	445	2172	2133	0.064	1110	1062	1085	1048	0
3	19	15	"PFN0379"	"N137_15"	13440	26030	150	196	197	39	170	170	29	46	25	0	164	172	41	135	136	22	58	36	0	0.897	0.730	1.138	1.163	3.487	1.168	0.100	156	534	55	64	-0.158	26	29	27	37	-50
3	20	15	"PFN0383"	"N137_20"	13620	26030	150	186	190	36	171	173	30	33	12	0	184	185	47	134	136	21	66	54	0	0.300	0.373	0.542	0.543	3.896	0.515	0.060	156	554	65	70	-1.737	15	50	19	51	-50
3	21	15	"PFN0385"	"N137_22"	13830	26030	130	538	542	184	165	168	28	95	95	0	1785	1817	607	126	127	19	100	100	0	0.225	0.223	0.232	0.218	1.755	0.217	0.771	120	485	2032	2068	-2.153	373	1659	377	1691	0
3	22	15	"PFN0387"	"N137_25"	14020	26020	120	225	234	49	159	161	27	84	59	0	197	200	41	123	124	18	94	80	0	0.892	0.974	0.968	0.949	2.815	1.190	0.255	120	524	140	152	-0.165	66	74	75	77	0
3	1	16	"PFN0405"	"N137_9"	10020	26230	110	308	309	68	149	151	29	98	96	0	323	336	77	121	126	33	100	98	0	0.787	0.744	0.754	0.725	1.572	0.713	0.718	80	483	361	375	-0.345	159	202	160	215	0
3	2	16	"PFN0407"	"N138_101"	10210	26260	150	157	158	28	152	155	43	8	0	0	128	129	23	122	125	24	22	3	0	0.833	0.857	1.333	1.302	3.262	2.115	0.036	156	624	11	13	-0.263	5	6	6	7	-50
3	3	16	"PFN0410"	"N138_105"	10410	26230	120	741	742	200	154	156	29	100	100	0	1971	2021	544	126	128	19	100	100	0	0.318	0.310	0.309	0.302	1.404	0.296	0.871	120	508	2432	2483	-1.652	587	1845	588	1895	0
3	4	16	"PFN0413"	"N138_15"	10600	26240	110	177	179	34	155	157	28	42	18	0	195	198	39	126	129	22	90	78	0	0.319	0.333	0.437	0.441	3.287	0.440	0.127	80	451	91	96	-1.649	22	69	24	72	0
3	5	16	"PFN0416"	"N138_21"	10790	26230	130	231	229	39	156	157	27	86	70	0	191	195	35	125	128	21	95	79	0	1.136	1.043	1.093	0.997	2.446	1.243	0.364	120	612	141	143	0.184	75	66	73	70	0
3	6	16	"PFN0418"	"N138_26"	10990	26230	120	289	297	57	154	158	40	100	86	0	470	487	99	125	127	19	100	100	0	0.391	0.395	0.383	0.378	1.571	0.382	0.564	120	498	480	505	-1.354	135	345	143	362	0
3	7	16	"PFN0821"	"N159_40"	11170	26230	130	2018	1945	593	156	159	41	100	100	0	1895	1898	519	124	126	20	100	100	0	1.051	1.008	1.010	0.975	1.475	1.023	0.868	120	480	3633	3563	0.072	1862	1771	1789	1774	0
3	8	16	"PFN0823"	"N159_45"	11330	26230	150	167	169	33	157	158	31	26	6	0	130	130	21	124	126	22	16	1	0	1.667	2.000	1.634	1.644	3.719	3.371	0.051	156	640	16	18	0.737	10	6	12	6	-50
3	9	16	"PFN0826"	"N159_51"	11580	26220	150	166	169	32	159	160	29	25	7	0	126	128	21	128	129	22	11	2	0	-3.500	100000.000	1.226	1.320	3.488	6.060	0.010	156	590	5	10	Error	7	-2	10	0	-50
3	10	16	"PFN0828"	"N159_7"	11740	26220	130	525	588	235	159	161	26	100	99	0	620	621	162	130	131	20	100	100	0	0.747	0.874	0.803	0.810	1.655	0.993	0.649	120	395	856	920	-0.421	366	490	429	491	0
3	11	16	"PFN0830"	"N161_2"	11920	26220	130	398	395	104	170	171	31	97	95	0	552	556	143	136	140	26	100	100	0	0.548	0.536	0.578	0.502	1.725	0.530	0.755	120	464	644	645	-0.868	228	416	225	420	0
3	12	16	"PFN0833"	"N162_3"	12110	26220	140	269	273	60	169	171	33	88	68	0	363	372	94	137	141	25	98	98	0	0.442	0.443	0.431	0.411	2.182	0.435	0.511	156	498	326	339	-1.176	100	226	104	235	0
3	13	16	"PFN0859"	"N168_1"	12300	26220	120	253	256	51	164	165	27	90	78	0	395	404	93	132	134	18	100	100	0	0.338	0.338	0.344	0.312	1.887	0.314	0.469	120	447	352	364	-1.563	89	263	92	272	0
3	14	16	"PFN0861"	"N168_12"	12490	26210	120	4162	4221	1407	165	165	28	100	100	0	1745	1699	626	132	133	19	100	100	0	2.478	2.588	2.625	2.717	1.571	2.668	0.866	120	511	5610	5623	1.309	3997	1613	4056	1567	0
3	15	16	"PFN0863"	"N168_17"	12690	26220	120	205	211	48	164	166	32	53	26	0	321	319	70	135	140	52	96	90	0	0.220	0.255	0.247	0.217	2.627	0.190	0.180	120	513	227	231	-2.182	41	186	47	184	0
3	16	16	"PFN0866"	"N168_23"	12880	26210	130	346	343	77	175	180	36	95	87	0	194	197	47	140	146	52	50	15	0	3.167	2.947	2.961	3.335	2.708	2.769	0.424	120	521	225	225	1.663	171	54	168	57	0
3	17	16	"PFN0870"	"N168_29"	13040	26230	150	177	177	34	174	178	32	16	5	0	130	137	34	136	139	24	19	8	0	-0.500	3.000	0.900	1.040	4.147	1.891	0.052	156	637	-3	4	Error	3	-6	3	1	-50
3	18	16	"PFN0873"	"N168_32"	13260	26220	120	229	225	43	165	167	29	71	53	0	254	262	63	129	132	21	98	91	0	0.512	0.451	0.469	0.446	2.452	0.432	0.291	120	523	189	193	-0.966	64	125	60	133	0
3	19	16	"PFN0901"	"N175_10"	13450	26210	120	2288	2301	663	166	169	31	100	100	0	1921	1951	662	132	133	21	100	99	0	1.186	1.174	1.154	1.236	1.533	1.128	0.870	120	506	3911	3954	0.246	2122	1789	2135	1819	0
3	20	16	"PFN0903"	"N175_12"	13660	26220	150	190	194	36	169	173	30	39	15	0	150	156	31	134	135	22	42	23	0	1.313	1.136	1.133	1.130	3.315	2.723	0.052	156	574	37	47	0.392	21	16	25	22	-50
3	21	16	"PFN0908"	"N175_3"	13810	26200	150	164	165	30	168	170	28	12	3	0	116	122	27	127	129	21	13	4	0	0.364	0.600	1.267	1.361	3.628	4.843	0.013	156	568	-15	-8	-1.459	-4	-11	-3	-5	-50
3	22	16	"PFN0910"	"N175_8"	14020	26210	130	722	719	214	161	163	27	100	100	0	685	657	223	126	127	19	99	97	0	1.004	1.051	1.051	1.092	1.717	0.988	0.820	120	629	1120	1089	0.005	561	559	558	531	0
3	1	17	"PFN0912"	"N176_2"	10020	26420	110	406	417	107	158	159	29	100	100	0	534	544	131	128	131	23	100	100	0	0.611	0.623	0.660	0.597	1.535	0.582	0.734	80	545	654	675	-0.711	248	406	259	416	0
3	2	17	"PFN0914"	"N176_4"	10220	26430	130	260	262	57	157	159	28	90	80	0	373	384	91	128	131	21	100	100	0	0.420	0.410	0.403	0.360	2.054	0.402	0.568	120	488	348	361	-1.250	103	245	105	256	0
3	3	17	"PFN0936"	"N181_8"	10400	26420	120	253	261	55	154	159	48	89	51	0	443	445	101	128	133	60	99	97	0	0.314	0.338	0.333	0.319	1.808	0.302	0.559	120	481	414	424	-1.670	99	315	107	317	0
3	4	17	"PFN0938"	"N182_2"	10600	26420	120	273	277	53	152	154	26	97	92	0	245	246	52	125	128	20	99	95	0	1.008	1.033	1.058	1.049	1.820	1.103	0.541	120	414	241	246	0.012	121	120	125	121	0
3	5	17	"PFN0940"	"N182_5"	10740	26430	150	172	178	36	153	155	28	39	16	0	128	135	31	125	127	20	27	10	0	6.333	2.500	1.400	1.137	3.775	4.283	0.035	156	556	22	35	2.663	19	3	25	10	-50
3	6	17	"PFN0947"	"N185_15"	10980	26420	120	498	488	125	155	157	27	98	98	0	399	407	95	125	127	19	100	100	0	1.252	1.181	1.177	1.125	1.719	1.246	0.769	120	534	617	615	0.324	343	274	333	282	0
3	7	17	"PFN0951"	"N185_4"	11170	26420	130	484	496	149	159	160	27	99	97	0	491	501	132	126	128	19	100	100	0	0.890	0.899	0.927	0.857	1.617	0.948	0.822	120	530	690	712	-0.167	325	365	337	375	0
3	8	17	"PFN0953"	"N185_6"	11370	26420	120	399	410	120	157	160	29	100	99	0	384	397	92	126	128	20	100	100	0	0.938	0.934	0.913	0.875	1.611	1.001	0.749	120	474	500	524	-0.092	242	258	253	271	0
3	9	17	"PFF1635"	"F64095_4"	11550	26420	150	175	183	42	157	161	55	24	3	0	150	164	50	126	128	20	52	33	0	0.750	0.684	0.867	0.895	3.183	0.926	0.204	156	592	42	64	-0.415	18	24	26	38	-50
3	10	17	"PFF1651"	"F64732_1"	11740	26410	120	4583	4581	1500	162	166	60	100	100	0	1845	1788	629	128	130	23	99	98	0	2.575	2.662	2.674	2.793	1.639	2.760	0.843	120	467	6138	6079	1.364	4421	1717	4419	1660	0
3	11	17	"PFF1691"	"F66430_1"	11930	26420	110	215	223	55	173	173	30	57	35	0	182	185	38	135	139	29	72	35	0	0.894	1.000	1.231	1.058	2.573	1.805	0.209	80	412	89	100	-0.162	42	47	50	50	0
3	12	17	"PFF1706"	"F67045_1"	12100	26420	150	181	182	40	172	172	29	28	8	0	132	138	33	134	138	24	20	10	0	-4.500	2.500	1.565	1.409	4.489	1.905	0.047	156	575	7	14	Error	9	-2	10	4	-50
3	13	17	"PFF1770"	"F69174_1"	12310	26410	120	382	378	104	160	160	27	95	91	0	415	410	138	129	131	19	95	92	0	0.776	0.776	0.752	0.810	2.688	0.739	0.685	120	511	508	499	-0.365	222	286	218	281	0
3	14	17	"PFF1856"	"F72113_1"	12500	26410	120	3245	3100	929	157	159	27	100	100	0	3490	3459	1104	129	131	20	100	100	0	0.919	0.884	0.909	0.901	1.540	0.863	0.856	120	494	6449	6273	-0.122	3088	3361	2943	3330	0
3	15	17	"PFC0253"	"C664"	12690	26420	150	181	193	59	166	168	32	36	19	0	157	170	57	133	134	21	51	28	0	0.625	0.730	1.055	1.007	3.254	1.144	0.294	156	613	39	64	-0.678	15	24	27	37	-50
3	16	17	"PFC0263"	"C68"	12880	26430	110	249	251	73	177	180	37	67	48	0	205	207	61	137	138	24	71	61	0	1.059	1.057	1.182	1.072	2.557	1.351	0.394	80	386	140	144	0.082	72	68	74	70	0
3	17	17	"PFC0294"	"C735"	13040	26430	150	185	186	33	179	182	34	17	3	0	138	143	29	139	141	24	19	7	0	-6.000	1.750	0.950	0.993	3.197	3.212	0.022	156	571	5	11	Error	6	-1	7	4	-50
3	18	17	"PFC0298"	"C739"	13260	26420	150	171	174	34	170	173	31	19	6	0	156	156	31	134	136	22	50	22	0	0.045	0.182	0.857	0.745	4.650	3.833	0.012	156	644	23	26	-4.459	1	22	4	22	-50
3	19	17	"PFC0301"	"C741"	13460	26420	110	191	195	38	169	171	32	35	16	0	251	251	55	132	134	21	95	90	0	0.185	0.218	0.302	0.291	3.173	0.172	0.070	80	409	141	145	-2.435	22	119	26	119	0
3	20	17	"PFL0015"	"L1_3"	13630	26440	150	190	191	46	168	171	30	40	11	0	139	142	35	132	134	23	25	8	0	3.143	2.300	1.561	1.470	3.296	2.782	0.045	156	574	29	33	1.652	22	7	23	10	-50
3	21	17	"PFM0073"	"M15459_3"	13850	26420	150	176	180	32	167	168	28	26	9	0	145	152	31	128	131	23	40	23	0	0.529	0.542	1.067	0.992	3.812	2.316	0.023	156	585	26	37	-0.918	9	17	13	24	-50
3	22	17	"PFM0096"	"M16857_1"	14030	26390	130	1698	1657	568	158	160	27	100	100	0	1147	1140	405	127	129	20	98	98	0	1.510	1.480	1.478	1.566	2.056	1.473	0.800	120	588	2560	2512	0.594	1540	1020	1499	1013	0
3	1	18	"PFM0259"	"M26257_1"	10040	26600	110	295	299	50	159	161	30	97	93	0	496	493	101	127	131	20	100	100	0	0.369	0.383	0.390	0.369	1.656	0.346	0.663	80	519	505	506	-1.440	136	369	140	366	0
3	2	18	"PFM0321"	"M31208_3"	10210	26600	100	238	235	40	155	158	29	87	68	0	361	372	74	126	129	19	100	100	0	0.353	0.325	0.316	0.292	2.011	0.262	0.390	80	371	318	326	-1.501	83	235	80	246	0
3	3	18	"PFM0389"	"M3590_2"	10390	26620	150	154	155	27	156	160	45	3	0	0	117	120	19	127	131	55	1	0	0	0.200	0.143	1.263	1.142	3.706	0.467	0.053	156	597	-12	-8	-2.322	-2	-10	-1	-7	-50
3	4	18	"PFM0523"	"M42640_1"	10600	26600	120	349	348	75	156	160	51	97	90	0	294	291	69	126	132	63	91	70	0	1.149	1.164	1.168	1.170	1.791	1.181	0.674	120	439	361	357	0.200	193	168	192	165	0
3	5	18	"PFD0044"	"D13561_3"	10790	26600	150	151	153	25	152	156	32	11	1	0	124	129	25	126	129	21	16	6	0	0.500	0.333	1.225	1.387	3.706	5.888	0.007	156	537	-3	4	-1.000	-1	-2	1	3	-50
3	6	18	"PFD0057"	"D15909_4"	10980	26600	130	765	729	195	154	155	26	100	100	0	336	331	73	126	129	21	100	100	0	2.910	2.805	2.783	2.816	1.580	3.030	0.766	120	532	821	780	1.541	611	210	575	205	0
3	7	18	"PFD0156"	"D17715_93"	11170	26590	110	488	482	56	155	157	27	100	100	0	290	291	38	126	129	19	100	100	0	2.030	1.982	1.957	2.020	1.339	1.992	0.802	80	449	497	492	1.022	333	164	327	165	0
3	8	18	"PFD0171"	"D21102_1"	11350	26600	100	1325	1251	291	154	156	28	100	100	0	1084	1037	236	126	129	22	100	100	0	1.222	1.204	1.194	1.200	1.413	1.211	0.865	80	430	2129	2008	0.290	1171	958	1097	911	0
3	9	18	"PFD0194"	"D23657_11"	11550	26600	110	224	223	35	152	157	60	65	7	0	190	193	28	124	126	18	100	87	0	1.091	1.029	1.092	1.035	1.986	1.180	0.379	80	441	138	140	0.126	72	66	71	69	0
3	10	18	"PFD0273"	"D33539_50"	11740	26600	150	181	183	28	161	165	57	10	0	0	141	143	24	127	130	23	35	9	0	1.429	1.375	1.422	1.337	3.702	3.754	0.209	156	535	34	38	0.515	20	14	22	16	-50
3	11	18	"IAX099I"	"Y_IAX099I"	11910	26610	150	157	158	32	167	168	29	10	1	0	125	126	24	129	132	24	12	1	0	2.500	3.000	1.613	1.502	3.910	3.956	0.029	156	453	-14	-12	1.322	-10	-4	-9	-3	-50
3	12	18	"ICX188I"	"Y_ICX188I"	12100	26610	150	157	159	35	168	169	29	12	3	0	115	122	37	130	131	20	14	5	0	0.733	1.125	1.185	1.067	3.268	2.008	0.056	156	494	-26	-17	-0.447	-11	-15	-9	-8	-50
3	13	18	"IEX355I"	"Y_IEX355I"	12290	26610	150	161	164	29	162	163	29	19	1	0	122	128	23	128	129	19	17	8	0	0.167	100000.000	1.314	1.207	4.039	26.157	0.001	156	527	-7	2	-2.585	-1	-6	2	0	-50
3	14	18	"IGX361I"	"Y_IGX361I"	12480	26610	150	149	151	27	158	159	27	8	2	0	106	108	18	128	130	20	2	0	0	0.409	0.350	0.774	0.769	3.469	3.506	0.017	156	462	-31	-27	-1.290	-9	-22	-7	-20	-50
3	15	18	"IIX063I"	"Y_IIX063I"	12670	26610	150	157	157	30	166	168	29	11	2	0	104	108	26	133	134	22	4	1	0	0.310	0.360	0.750	0.753	3.815	2.215	0.020	156	434	-38	-34	-1.688	-9	-29	-9	-25	-50
3	16	18	"IKX121I"	"Y_IKX121I"	12860	26610	150	162	164	30	174	175	30	10	1	0	120	122	26	138	139	23	9	0	0	0.667	0.625	0.929	0.947	2.790	2.769	0.031	156	495	-30	-26	-0.585	-12	-18	-10	-16	-50
3	17	18	"Z_1_50"	"Z_1_50"	13070	26590	120	235	239	46	174	175	31	75	47	0	218	215	45	136	137	21	89	76	0	0.744	0.823	0.783	0.748	2.481	0.900	0.247	120	438	143	144	-0.427	61	82	65	79	0
3	18	18	"Z_1_70"	"Z_1_70"	13270	26590	130	343	346	73	170	172	32	95	93	0	436	435	109	134	135	21	100	100	0	0.573	0.585	0.549	0.551	1.678	0.559	0.736	120	499	475	477	-0.804	173	302	176	301	0
3	19	18	"Z_1_90"	"Z_1_90"	13460	26590	120	686	693	185	168	171	32	100	100	0	1129	1083	359	132	135	21	100	98	0	0.520	0.552	0.543	0.581	1.789	0.510	0.816	120	402	1515	1476	-0.945	518	997	525	951	0
3	20	18	"Z_2_10"	"Z_2_10"	13620	26610	150	155	157	31	166	168	31	9	0	0	114	116	24	129	132	22	8	1	0	0.733	0.692	1.158	1.153	3.406	3.396	0.025	156	533	-26	-22	-0.447	-11	-15	-9	-13	-50
3	21	18	"Z_2_30"	"Z_2_30"	13850	26600	150	174	173	31	162	163	28	28	7	0	125	125	21	127	130	21	10	4	0	-6.000	-5.500	1.732	1.744	3.626	0.095	0.003	156	506	10	9	Error	12	-2	11	-2	-50
3	22	18	"Z_2_50"	"Z_2_50"	14030	26590	120	9499	8922	2291	157	159	27	100	100	0	6696	6050	1806	128	130	20	100	100	0	1.422	1.480	1.482	1.546	1.583	1.483	0.889	120	503	15910	14687	0.508	9342	6568	8765	5922	0
3	1	19	"Z_3_90"	"Z_3_90"	10040	26800	120	9762	9498	3282	160	163	30	100	100	0	6174	6028	1506	131	133	21	100	100	0	1.589	1.584	1.606	1.485	1.655	1.710	0.858	120	628	15645	15235	0.668	9602	6043	9338	5897	0
3	2	19	"Z_4_10"	"Z_4_10"	10250	26810	150	177	176	30	160	163	31	32	4	0	138	142	27	130	134	33	19	3	0	2.125	1.333	1.405	1.210	5.150	0.350	0.011	156	528	25	28	1.087	17	8	16	12	-50
3	3	19	"Z_4_30"	"Z_4_30"	10390	26810	150	152	159	38	161	162	30	17	7	0	119	121	24	128	132	33	6	0	0	1.000	0.286	1.243	1.201	3.413	0.338	0.006	156	508	-18	-9	0.000	-9	-9	-2	-7	-50
3	4	19	"Z_4_50"	"Z_4_50"	10610	26790	120	1805	1807	613	161	163	33	100	99	0	1383	1283	479	129	132	21	96	96	0	1.311	1.426	1.431	1.533	1.775	1.420	0.872	120	541	2898	2800	0.391	1644	1254	1646	1154	0
3	5	19	"Z_4_70"	"Z_4_70"	10800	26790	120	4168	4028	1359	161	161	32	100	100	0	2914	2780	1018	129	131	22	100	98	0	1.439	1.459	1.487	1.610	1.848	1.462	0.897	120	513	6792	6518	0.525	4007	2785	3867	2651	0
3	6	19	"Z_4_90"	"Z_4_90"	11000	26790	120	7279	6864	2259	162	162	27	100	100	0	5071	4694	1673	131	134	22	100	100	0	1.441	1.469	1.502	1.557	1.649	1.474	0.870	120	488	12057	11265	0.527	7117	4940	6702	4563	0
3	7	19	"Z_6_30"	"Z_6_30"	11180	26800	150	161	162	28	161	164	42	8	0	0	116	117	21	132	135	23	5	1	0	0.000	-0.067	0.789	0.913	3.511	26.246	0.003	156	580	-16	-14	Error	0	-16	1	-15	-50
3	8	19	"Z_6_50"	"Z_6_50"	11340	26800	150	162	163	27	159	163	43	8	0	0	118	120	23	128	132	22	11	1	0	-0.300	-0.500	1.067	1.065	3.445	2.765	0.029	156	647	-7	-4	Error	3	-10	4	-8	-50
3	9	19	"Z_6_70"	"Z_6_70"	11560	26800	150	164	167	28	160	162	30	19	5	0	138	140	23	128	131	20	31	8	0	0.400	0.583	1.429	1.475	3.786	6.205	0.006	156	688	14	19	-1.322	4	10	7	12	-50
3	10	19	"Z_6_90"	"Z_6_90"	11750	26790	100	182	180	30	162	164	30	35	8	0	193	202	37	130	133	21	95	78	0	0.317	0.250	0.393	0.412	2.297	0.332	0.040	80	343	83	90	-1.655	20	63	18	72	0
3	11	19	"Z_7_10"	"Z_7_10"	11910	26800	150	165	168	32	167	170	30	19	3	0	125	127	27	134	137	22	15	4	0	0.222	-0.143	1.000	0.937	3.631	3.302	0.013	156	455	-11	-6	-2.170	-2	-9	1	-7	-50
3	12	19	"Z_7_30"	"Z_7_30"	12100	26800	150	166	161	38	166	167	28	21	5	0	127	128	24	132	133	22	13	3	0	0.000	1.250	1.767	1.819	3.086	10.177	0.004	156	497	-5	-9	Error	0	-5	-5	-4	-50
3	13	19	"PFI17646"	"oPFI17646"	12320	26780	130	345	346	74	165	165	27	99	98	0	289	289	56	129	129	19	100	100	0	1.125	1.131	1.140	1.102	1.728	1.217	0.657	120	501	340	341	0.170	180	160	181	160	0
3	14	19	"PFN0256"	"oPFN0256"	12510	26780	130	604	620	187	161	163	27	100	100	0	474	477	152	128	130	20	97	96	0	1.280	1.315	1.301	1.341	1.705	1.318	0.764	120	376	789	808	0.357	443	346	459	349	0
3	15	19	"PFG0021"	"oPFG0021"	12670	26800	150	160	161	26	163	167	29	13	1	0	120	122	21	132	134	22	7	0	0	0.250	0.200	1.059	0.973	3.246	3.180	0.025	156	386	-15	-12	-2.000	-3	-12	-2	-10	-50
3	16	19	"PFF72433"	"oPFF72433"	12860	26800	150	173	172	34	169	171	29	19	5	0	139	140	32	138	140	23	18	7	0	4.000	1.500	1.400	1.289	3.864	2.159	0.050	156	474	5	5	2.000	4	1	3	2	-50
3	17	19	"PFJ12787"	"oPFJ12787"	13070	26780	150	196	199	39	169	171	29	41	20	0	157	158	32	136	139	22	46	20	0	1.286	1.364	1.230	1.184	3.251	2.692	0.069	156	563	48	52	0.363	27	21	30	22	-50
3	18	19	"PFG0023"	"oPFG0023"	13270	26780	130	2926	3080	999	165	168	30	100	100	0	4336	4559	1785	135	136	21	100	100	0	0.657	0.659	0.658	0.712	1.716	0.592	0.838	120	443	6962	7339	-0.606	2761	4201	2915	4424	0
3	19	19	"PFJ12789"	"oPFJ12789"	13430	26800	150	173	175	30	167	172	32	19	5	0	149	152	26	135	137	22	36	15	0	0.429	0.471	1.500	1.139	4.586	28.559	0.000	156	556	20	25	-1.222	6	14	8	17	-50
3	20	19	"PFBL B0077"	"oPFBLOB0077"	13660	26790	130	410	423	118	166	168	32	95	94	0	376	392	103	131	134	22	100	100	0	0.996	0.985	0.982	0.887	2.115	1.085	0.727	120	458	489	518	-0.006	244	245	257	261	0
3	21	19	"PFF72437"	"oPFF72437"	13840	26780	130	618	633	167	159	162	29	100	100	0	664	688	191	129	131	20	100	100	0	0.858	0.848	0.832	0.858	1.532	0.813	0.782	120	344	994	1033	-0.221	459	535	474	559	0
3	22	19	"PFL0043"	"oPFL0043"	14000	26790	150	162	163	30	158	159	28	19	7	0	134	137	26	132	133	22	23	8	0	2.000	1.000	1.000	1.119	4.181	4.429	0.007	156	635	6	10	1.000	4	2	5	5	-50
3	1	20	"PFBL B0079"	"oPFBLOB0079"	10050	26990	120	288	287	49	160	162	29	98	91	0	334	330	54	128	129	19	100	99	0	0.621	0.629	0.624	0.604	1.566	0.636	0.679	120	561	334	329	-0.687	128	206	127	202	0
3	2	20	"PFF72438"	"oPFF72438"	10240	26990	130	1340	1404	440	161	163	28	100	100	0	2482	2654	792	131	134	34	100	100	0	0.501	0.493	0.495	0.486	1.356	0.480	0.876	120	443	3530	3766	-0.996	1179	2351	1243	2523	0
3	3	20	"PFH0006"	"oPFH0006"	10420	26990	130	923	911	287	165	166	27	100	99	0	931	954	229	133	137	36	100	100	0	0.950	0.909	0.932	0.849	1.616	0.943	0.825	120	369	1556	1567	-0.074	758	798	746	821	0
3	4	20	"PFBL B0083"	"oPFBLOB0083"	10580	27000	150	160	175	122	168	168	29	10	3	0	132	134	27	132	135	20	17	7	0	100000.000	3.500	1.150	1.266	3.753	27.608	0.011	156	486	-8	9	16.610	-8	0	7	2	-50
3	5	20	"PFBL B0084"	"oPFBLOB0084"	10770	27000	150	156	156	29	163	163	29	11	1	0	125	127	20	131	134	21	12	2	0	1.167	1.750	1.794	1.392	3.372	4.924	0.012	156	594	-13	-11	0.222	-7	-6	-7	-4	-50
3	6	20	"PFM60485"	"oPFM60485"	11000	26990	120	512	518	135	160	162	27	100	99	0	650	666	177	131	134	22	100	100	0	0.678	0.669	0.676	0.650	1.564	0.654	0.788	120	428	871	893	-0.560	352	519	358	535	0
3	7	20	"PFN0258"	"oPFN0258"	11150	27000	150	171	172	26	163	167	43	9	1	0	128	130	20	132	136	23	8	1	0	-2.000	-4.500	1.308	1.237	3.434	0.030	0.002	156	515	4	7	Error	8	-4	9	-2	-50
3	8	20	"PFM60486"	"oPFM60486"	11380	26990	130	406	417	116	162	167	45	97	90	0	435	442	108	133	135	22	100	100	0	0.808	0.825	0.828	0.793	1.590	0.873	0.742	120	481	546	564	-0.308	244	302	255	309	0
3	9	20	"PFK12896"	"oPFK12896"	11560	26980	130	447	456	104	159	162	35	100	99	0	339	351	91	131	134	21	99	98	0	1.385	1.350	1.411	1.405	1.655	1.340	0.749	120	503	496	517	0.469	288	208	297	220	0
3	10	20	"PFN0259"	"oPFN0259"	11770	26990	130	431	428	121	163	167	30	95	93	0	874	907	231	134	135	21	100	100	0	0.362	0.343	0.345	0.319	1.686	0.343	0.766	120	498	1008	1038	-1.465	268	740	265	773	0
3	11	20	"PFL0046"	"oPFL0046"	11940	26980	130	376	383	84	170	172	30	100	99	0	634	633	164	138	140	22	100	100	0	0.415	0.430	0.429	0.418	1.598	0.398	0.739	120	465	702	708	-1.268	206	496	213	495	0
3	12	20	"PFD66984"	"oPFD66984"	12130	26980	130	517	544	149	167	167	28	100	100	0	617	630	189	134	136	22	100	100	0	0.725	0.760	0.741	0.769	1.518	0.726	0.811	120	435	833	873	-0.465	350	483	377	496	0
3	13	20	"PFD66985"	"oPFD66985"	12290	26990	150	158	160	31	165	166	27	14	3	0	123	124	24	131	133	20	14	5	0	0.875	0.714	1.162	1.114	3.095	3.148	0.027	156	590	-15	-12	-0.193	-7	-8	-5	-7	-50
3	14	20	"PFL0047"	"oPFL0047"	12510	26980	120	319	329	85	164	166	29	98	90	0	427	436	134	131	134	21	99	97	0	0.524	0.541	0.514	0.526	1.769	0.499	0.646	120	469	451	470	-0.933	155	296	165	305	0
3	15	20	"PFF72478"	"oPFF72478"	12650	26960	100	508	504	158	163	164	29	100	98	0	447	447	125	129	131	20	100	98	0	1.085	1.072	1.039	1.026	1.905	1.096	0.702	80	304	663	659	0.118	345	318	341	318	0
3	16	20	"PFL0097"	"oPFL0097"	12840	26960	120	418	422	109	163	164	28	98	98	0	446	453	100	134	135	21	100	100	0	0.817	0.812	0.802	0.758	1.794	0.846	0.769	120	436	567	578	-0.291	255	312	259	319	0
3	17	20	"PFBL B0142"	"oPFBLOB0142"	13030	26960	120	814	836	247	170	169	28	100	100	0	497	507	157	134	137	22	99	98	0	1.774	1.786	1.757	1.823	1.542	1.805	0.805	120	454	1007	1039	0.827	644	363	666	373	0
3	18	20	"PFI17693"	"oPFI17693"	13210	26960	130	1845	1914	591	168	170	28	100	100	0	1845	1922	557	134	135	22	100	100	0	0.980	0.977	0.995	0.959	1.516	0.975	0.846	120	520	3388	3534	-0.029	1677	1711	1746	1788	0
3	19	20	"PFI17695"	"oPFI17695"	13410	26960	130	3778	3855	1419	169	170	29	100	100	0	5570	5947	1842	134	135	22	100	100	0	0.664	0.634	0.654	0.600	1.596	0.639	0.864	120	506	9045	9499	-0.591	3609	5436	3686	5813	0
3	20	20	"PFH0024"	"oPFH0024"	13610	26960	120	416	431	106	168	169	30	99	96	0	396	383	105	135	138	22	98	98	0	0.950	1.060	1.071	1.061	1.989	1.056	0.692	120	490	509	511	-0.074	248	261	263	248	0
3	21	20	"PFBL B0147"	"oPFBLOB0147"	13810	26950	150	195	195	34	166	167	31	48	17	0	157	162	33	138	140	22	47	23	0	1.526	1.208	1.209	1.186	3.825	1.911	0.082	156	489	48	53	0.610	29	19	29	24	-50
3	22	20	"PFF72481"	"oPFF72481"	13990	26960	120	265	268	59	160	161	29	93	80	0	389	400	109	136	140	26	98	98	0	0.415	0.409	0.422	0.375	2.227	0.375	0.550	120	553	358	372	-1.269	105	253	108	264	0
3	1	21	"PFJ12809"	"oPFJ12809"	10040	27190	150	176	176	35	159	161	31	31	8	0	124	127	21	127	129	20	16	5	0	-5.667	100000.000	1.682	1.940	3.333	10.450	0.008	156	669	14	17	Error	17	-3	17	0	-50
3	2	21	"PFH0027"	"oPFH0027"	10190	27180	130	1382	1427	423	160	163	29	100	98	0	1473	1480	395	128	130	20	100	100	0	0.909	0.937	0.915	0.900	1.617	0.950	0.866	120	413	2567	2619	-0.138	1222	1345	1267	1352	0
3	3	21	"PFF72482"	"oPFF72482"	10390	27170	120	960	987	312	160	162	26	100	100	0	904	918	304	130	132	21	100	99	0	1.034	1.049	1.068	1.063	1.679	1.048	0.861	120	458	1574	1615	0.048	800	774	827	788	0
3	4	21	"PFG0045"	"oPFG0045"	10570	27170	120	308	315	70	161	163	28	96	90	0	308	314	73	128	131	20	99	99	0	0.817	0.828	0.863	0.783	1.904	0.846	0.624	120	424	327	340	-0.292	147	180	154	186	0
3	5	21	"PFF72484"	"oPFF72484"	10760	27160	120	446	444	118	160	160	27	100	100	0	305	306	81	128	131	20	97	94	0	1.616	1.596	1.639	1.657	1.787	1.591	0.747	120	441	463	462	0.692	286	177	284	178	0
3	6	21	"PFI17704"	"oPFI17704"	10950	27160	120	1897	1941	523	158	159	27	100	100	0	966	951	296	131	133	22	99	98	0	2.083	2.174	2.164	2.283	1.545	2.186	0.854	120	435	2574	2603	1.058	1739	835	1783	820	0
3	7	21	"PFH0030"	"oPFH0030"	11140	27170	130	343	342	81	161	161	27	97	93	0	357	379	100	130	132	21	99	99	0	0.802	0.727	0.753	0.706	1.754	0.729	0.715	120	449	409	430	-0.319	182	227	181	249	0
3	8	21	"PFM60518"	"oPFM60518"	11340	27160	120	490	497	126	156	157	27	100	100	0	537	527	164	133	134	23	97	96	0	0.827	0.865	0.844	0.902	1.706	0.808	0.773	120	477	738	735	-0.275	334	404	341	394	0
3	9	21	"PFL0104"	"oPFL0104"	11520	27160	120	347	353	68	151	197	512	0	0	0	298	305	76	138	218	1234	0	0	0	1.225	1.210	1.190	1.267	1.824	1.384	0.953	120	493	356	369	0.293	196	160	202	167	0
3	10	21	"PFI17705"	"oPFI17705"	11730	27160	130	928	927	275	153	191	473	84	22	0	947	980	355	135	209	1209	18	0	0	0.954	0.916	0.920	0.961	1.540	1.121	0.843	120	514	1587	1619	-0.067	775	812	774	845	0
3	11	21	"PFBL B0155"	"oPFBLOB0155"	11910	27170	110	195	199	38	165	167	30	47	21	0	242	245	46	133	135	22	100	97	0	0.275	0.304	0.358	0.290	2.858	0.281	0.143	80	441	139	146	-1.861	30	109	34	112	0
3	12	21	"PFBL B0157"	"oPFBLOB0157"	12110	27180	150	163	167	29	170	171	28	14	2	0	119	122	25	134	135	21	10	2	0	0.467	0.250	0.941	0.963	3.643	7.891	0.002	156	551	-22	-15	-1.100	-7	-15	-3	-12	-50
3	13	21	"PFD67005"	"oPFD67005"	12300	27180	150	166	165	31	168	169	27	13	3	0	114	115	19	132	132	20	4	0	0	0.111	0.176	0.784	0.833	4.183	18.287	0.001	156	482	-20	-20	-3.170	-2	-18	-3	-17	-50
3	14	21	"PFD67007"	"oPFD67007"	12490	27180	150	166	171	33	166	169	29	19	6	0	132	135	30	131	132	20	25	10	0	0.000	1.250	1.175	1.040	3.320	8.656	0.005	156	538	1	9	Error	0	1	5	4	-50
3	15	21	"PFM60523"	"oPFM60523"	12680	27160	120	609	642	195	163	166	30	100	99	0	399	406	86	130	132	19	100	100	0	1.658	1.736	1.802	1.657	1.559	1.919	0.806	120	508	715	755	0.729	446	269	479	276	0
3	16	21	"PFL0108"	"oPFL0108"	12860	27160	130	234	233	42	165	166	29	83	60	0	242	254	62	130	131	20	96	94	0	0.616	0.548	0.589	0.566	2.367	0.550	0.369	120	561	181	192	-0.699	69	112	68	124	0
3	17	21	"A10325_30a"	"A10325_30a"	13060	27180	150	153	154	32	169	168	28	8	1	0	106	107	23	130	132	20	5	0	0	0.667	0.652	0.968	0.933	2.537	2.741	0.050	156	598	-40	-38	-0.585	-16	-24	-15	-23	-50
3	18	21	"A10325_30c"	"A10325_30c"	13250	27180	150	159	161	32	164	164	29	16	5	0	110	111	21	128	130	21	3	1	0	0.278	0.176	0.991	0.995	3.404	4.354	0.025	156	564	-23	-20	-1.848	-5	-18	-3	-17	-50
3	19	21	"A10325_30e"	"A10325_30e"	13440	27180	150	160	159	30	164	164	28	12	3	0	105	109	24	127	129	21	7	2	0	0.182	0.278	0.825	0.814	3.265	2.266	0.044	156	567	-26	-23	-2.459	-4	-22	-5	-18	-50
3	20	21	"A10325_30g"	"A10325_30g"	13630	27180	150	162	161	28	163	163	27	11	1	0	117	116	25	128	131	21	8	1	0	0.091	0.167	1.011	0.994	3.207	2.111	0.028	156	528	-12	-14	-3.459	-1	-11	-2	-12	-50
3	21	21	"A10325_30i"	"A10325_30i"	13780	27150	150	176	178	34	161	162	29	33	11	0	130	133	26	129	132	24	21	5	0	15.000	4.250	1.377	1.612	3.518	4.672	0.011	156	649	16	21	3.907	15	1	17	4	-50
3	22	21	"E598_1a"	"E598_1a"	14030	27230	150	155	157	28	153	154	28	16	3	0	122	123	22	126	130	24	12	1	0	-0.500	-1.333	1.130	1.097	3.768	2.213	0.010	156	911	-2	1	Error	2	-4	4	-3	-50
3	1	22	"F48446_9e"	"F48446_9e"	10020	27300	150	164	165	29	157	160	30	19	4	0	124	127	22	126	129	20	17	5	0	-3.500	8.000	1.500	1.370	4.115	9.083	0.004	156	821	5	9	Error	7	-2	8	1	-50
3	2	22	"F48446_9g"	"F48446_9g"	10190	27360	120	321	331	78	155	159	30	99	96	0	284	285	53	124	126	19	100	98	0	1.038	1.093	1.087	1.048	1.841	1.233	0.552	120	527	326	337	0.053	166	160	176	161	0
3	3	22	"F48446_9i"	"F48446_9i"	10390	27360	130	772	783	180	156	158	28	100	100	0	734	731	147	125	126	19	100	100	0	1.011	1.035	0.969	1.019	1.374	1.064	0.836	120	658	1225	1233	0.016	616	609	627	606	0
3	4	22	"I12861_2a"	"I12861_2a"	10590	27380	150	155	158	27	154	155	27	18	5	0	109	116	41	125	127	19	10	5	0	-0.063	-0.444	0.630	0.671	4.166	1.085	0.023	156	837	-15	-5	Error	1	-16	4	-9	-50
3	5	22	"I12861_2c"	"I12861_2c"	10780	27380	150	151	155	30	155	156	27	15	5	0	109	111	28	126	128	21	5	1	0	0.235	0.000	0.800	0.850	3.718	2.618	0.023	156	834	-21	-15	-2.087	-4	-17	0	-15	-50
3	6	22	"I12861_2e"	"I12861_2e"	10980	27350	150	167	168	37	163	164	28	19	8	0	117	124	32	128	131	21	12	5	0	-0.364	-1.250	1.166	0.998	3.346	2.540	0.028	156	724	-7	1	Error	4	-11	5	-4	-50
3	7	22	"J512_2i"	"J512_2i"	11160	27380	150	160	161	33	155	157	29	25	6	0	116	116	20	127	128	19	7	1	0	-0.455	-0.545	1.436	1.248	3.261	7.840	0.011	156	746	-6	-5	Error	5	-11	6	-11	-50
3	8	22	"Ks592_1a"	"Ks592_1a"	11310	27370	150	157	157	33	150	151	28	23	5	0	123	125	25	129	132	23	12	4	0	-1.167	-1.750	1.222	1.344	3.577	5.535	0.006	156	808	1	3	Error	7	-6	7	-4	-50
3	9	22	"Ks592_1c"	"Ks592_1c"	11540	27380	150	153	156	33	145	198	978	0	0	0	146	149	40	132	204	1434	0	0	0	0.571	0.647	0.700	0.663	4.079	0.265	0.308	156	871	22	28	-0.807	8	14	11	17	-50
3	10	22	"Ks592_1e"	"Ks592_1e"	11710	27340	150	167	441	1859	148	233	1140	3	1	0	142	2541	9950	134	235	1593	7	7	0	2.375	0.122	1.000	0.969	4.370	0.300	0.377	156	728	27	2700	1.248	19	8	293	2407	-50
3	11	22	"Ks592_1g"	"Ks592_1g"	11920	27370	150	162	166	37	156	157	28	29	14	0	109	115	28	130	133	23	8	2	0	-0.286	-0.667	1.308	1.233	3.557	5.966	0.010	156	826	-15	-5	Error	6	-21	10	-15	-50
3	12	22	"Ks592_1i"	"Ks592_1i"	12100	27360	120	4249	3850	1168	166	167	30	100	99	0	5684	5158	1165	129	132	25	100	100	0	0.735	0.733	0.751	0.682	1.591	0.747	0.893	120	508	9638	8713	-0.444	4083	5555	3684	5029	0
3	13	22	"EMPTY"	"EMPTY"	12300	27370	150	249	259	94	161	165	30	66	55	0	217	245	110	126	129	24	69	59	0	0.967	0.824	0.935	0.902	2.393	0.821	0.616	156	721	179	217	-0.048	88	91	98	119	-75
3	14	22	"EMPTY"	"EMPTY"	12490	27370	150	206	210	52	163	173	105	15	0	0	183	193	71	127	130	23	63	54	0	0.768	0.712	0.703	0.788	2.519	6.194	0.094	156	705	99	113	-0.381	43	56	47	66	-75
3	15	22	"EMPTY"	"EMPTY"	12680	27370	150	215	221	59	164	172	101	20	1	0	177	195	65	126	128	22	67	53	0	1.000	0.826	0.898	0.947	2.726	0.921	0.411	156	757	102	126	0.000	51	51	57	69	-75
3	16	22	"EMPTY"	"EMPTY"	12870	27370	150	189	192	45	166	168	28	44	19	0	150	160	48	125	127	19	51	37	0	0.920	0.743	0.894	0.901	3.067	1.204	0.161	156	764	48	61	-0.120	23	25	26	35	-75
3	17	22	"EMPTY"	"EMPTY"	13060	27370	150	189	517	2787	164	168	60	28	5	0	157	187	195	124	128	44	42	18	0	0.758	5.603	0.949	0.993	3.580	18.803	0.447	156	711	58	416	-0.401	25	33	353	63	-75
3	18	22	"EMPTY"	"EMPTY"	13250	27370	150	192	196	50	152	158	61	33	7	0	156	163	46	123	126	45	43	17	0	1.212	1.100	1.156	1.004	2.544	1.306	0.334	156	678	73	84	0.278	40	33	44	40	-75
3	19	22	"EMPTY"	"EMPTY"	13440	27370	150	156	156	26	158	160	28	12	0	0	123	125	20	123	124	19	14	5	0	100000.000	-1.000	1.360	1.550	3.919	0.010	0.000	156	678	-2	0	16.610	-2	0	-2	2	-75
3	20	22	"EMPTY"	"EMPTY"	13630	27370	150	152	151	27	159	160	27	8	1	0	122	125	22	123	125	18	17	2	0	7.000	-4.000	1.682	1.511	3.818	20.528	0.002	156	684	-8	-6	2.807	-7	-1	-8	2	-75
3	21	22	"EMPTY"	"EMPTY"	13820	27370	150	148	147	24	156	158	28	6	0	0	122	125	21	124	126	20	16	5	0	4.000	-9.000	1.000	0.952	3.690	0.193	0.009	156	737	-10	-8	2.000	-8	-2	-9	1	-75
3	22	22	"EMPTY"	"EMPTY"	14010	27370	150	144	147	27	155	157	31	7	0	0	123	126	18	124	131	93	0	0	0	11.000	-4.000	1.592	1.654	3.577	0.016	0.000	156	882	-12	-6	3.459	-11	-1	-8	2	-75
4	1	1	"PFA0039"	"A1411_1"	14470	23330	130	3422	3431	1073	157	159	29	100	100	0	7025	7111	2042	125	129	22	100	100	0	0.473	0.469	0.467	0.458	1.367	0.439	0.847	120	668	10165	10260	-1.080	3265	6900	3274	6986	0
4	2	1	"PFA0101"	"A21885_1"	14660	23330	130	5404	5073	2476	160	162	30	100	100	0	5384	5154	2384	126	130	25	100	100	0	0.997	0.977	0.951	0.919	1.716	0.948	0.831	120	631	10502	9941	-0.004	5244	5258	4913	5028	0
4	3	1	"PFA0019"	"A11546_1"	14860	23330	130	358	357	83	160	161	29	98	95	0	322	315	74	125	129	25	97	95	0	1.005	1.037	1.016	1.034	1.820	1.059	0.698	120	621	395	387	0.007	198	197	197	190	0
4	4	1	"PFA0144"	"A31870_1"	15030	23330	130	5093	4910	1514	162	163	31	100	100	0	7674	7410	2111	128	131	24	100	100	0	0.653	0.652	0.653	0.637	1.520	0.628	0.859	120	561	12477	12030	-0.614	4931	7546	4748	7282	0
4	5	1	"PFA0009"	"A10325_29"	15220	23330	140	21413	20076	9182	165	169	33	100	100	0	10034	9474	4255	129	131	24	98	98	0	2.145	2.131	2.064	2.074	2.399	2.260	0.840	156	677	31153	29256	1.101	21248	9905	19911	9345	0
4	6	1	"PFA0012"	"A10325_32"	15420	23330	140	23610	24065	10437	166	179	191	100	100	0	10889	10640	4538	127	205	1292	94	91	0	2.178	2.273	2.239	2.245	2.313	2.367	0.779	156	710	34206	34412	1.123	23444	10762	23899	10513	0
4	7	1	"PFA0030"	"A12797_1"	15610	23330	130	766	785	211	167	181	214	97	80	0	1453	1494	409	124	223	1453	43	0	0	0.451	0.451	0.441	0.442	1.430	0.204	0.716	120	561	1928	1988	-1.150	599	1329	618	1370	0
4	8	1	"PFB0005"	"B11"	15790	23330	140	250	263	74	164	165	29	84	67	0	210	216	54	119	122	22	92	83	0	0.945	1.021	0.917	0.930	2.399	1.260	0.406	156	665	177	196	-0.082	86	91	99	97	0
4	9	1	"PFB0219"	"B57"	15980	23340	150	177	180	32	162	163	30	34	9	0	142	145	27	115	118	20	60	32	0	0.556	0.600	0.793	0.871	3.095	4.333	0.011	156	776	42	48	-0.848	15	27	18	30	-50
4	10	1	"PFB0285"	"B92"	16190	23330	120	507	509	153	161	163	29	99	98	0	344	335	104	116	117	17	98	95	0	1.518	1.589	1.553	1.653	1.993	1.677	0.706	120	585	574	567	0.602	346	228	348	219	0
4	11	1	"PFB0008"	"B114"	16380	23320	130	799	816	268	162	165	32	100	100	0	1075	1062	361	114	115	16	100	100	0	0.663	0.690	0.677	0.687	1.505	0.650	0.842	120	618	1598	1602	-0.593	637	961	654	948	0
4	12	1	"PFB0034"	"B165"	16570	23330	120	752	711	248	165	167	33	98	95	0	1111	1077	390	112	113	16	100	100	0	0.588	0.566	0.558	0.541	1.721	0.551	0.824	120	533	1586	1511	-0.767	587	999	546	965	0
4	13	1	"PFB0089"	"B319"	16750	23330	140	2453	2320	941	168	170	29	98	97	0	3276	3066	1233	114	117	26	99	99	0	0.723	0.729	0.742	0.694	2.368	0.720	0.871	156	691	5447	5104	-0.469	2285	3162	2152	2952	0
4	14	1	"PFB0104"	"B351"	16950	23330	150	190	192	32	170	172	28	33	12	0	157	159	32	115	118	19	80	55	0	0.476	0.500	0.685	0.620	2.897	1.280	0.027	156	771	62	66	-1.070	20	42	22	44	-50
4	15	1	"PFB0113"	"B372"	17150	23330	140	664	626	208	170	172	28	97	94	0	1100	1019	353	113	115	18	100	99	0	0.501	0.503	0.502	0.477	1.870	0.499	0.856	156	689	1481	1362	-0.999	494	987	456	906	0
4	16	1	"PFB0116"	"B380"	17310	23350	100	195	202	36	177	180	30	38	18	0	158	159	34	117	121	23	72	40	0	0.439	0.595	0.833	0.664	3.885	1.246	0.060	80	402	59	67	-1.188	18	41	25	42	0
4	17	1	"PFB0118"	"B383"	17530	23320	130	1309	1292	315	172	176	30	100	100	0	1689	1656	451	112	116	20	100	100	0	0.721	0.725	0.735	0.737	1.442	0.690	0.887	120	648	2714	2664	-0.472	1137	1577	1120	1544	0
4	18	1	"PFB0140"	"B432"	17710	23320	130	1065	1055	265	174	176	28	100	100	0	1490	1446	356	109	111	15	100	100	0	0.645	0.659	0.659	0.647	1.355	0.636	0.880	120	593	2272	2218	-0.632	891	1381	881	1337	0
4	19	1	"PFC0315"	"C9"	17900	23320	120	328	332	83	177	179	29	95	90	0	285	296	65	107	109	15	100	98	0	0.848	0.820	0.766	0.732	1.979	0.923	0.596	120	568	329	344	-0.237	151	178	155	189	0
4	20	1	"PFC0207"	"C56"	18100	23320	130	705	692	196	175	176	28	99	99	0	600	594	150	106	107	16	100	100	0	1.073	1.059	1.039	1.043	1.548	1.087	0.809	120	628	1024	1005	0.101	530	494	517	488	0
4	21	1	"PFC0316"	"C96"	18300	23330	130	384	382	80	178	191	164	71	3	0	469	467	118	106	121	237	85	17	0	0.567	0.565	0.558	0.545	1.973	0.423	0.199	120	619	569	565	-0.817	206	363	204	361	0
4	22	1	"PFC0007"	"C114"	18480	23320	130	722	713	190	182	194	154	95	89	0	885	866	203	106	121	224	98	93	0	0.693	0.699	0.674	0.675	1.547	0.706	0.821	120	698	1319	1291	-0.529	540	779	531	760	0
4	1	2	"PFC0021"	"C134"	14490	23530	130	236	240	49	155	157	28	85	70	0	361	365	90	124	127	21	100	97	0	0.342	0.353	0.343	0.323	2.151	0.330	0.469	120	598	318	326	-1.549	81	237	85	241	0
4	2	2	"PFC0034"	"C161"	14670	23530	140	1053	1096	425	163	165	27	98	97	0	1389	1351	547	124	127	24	98	96	0	0.704	0.760	0.752	0.802	2.179	0.748	0.856	156	556	2155	2160	-0.507	890	1265	933	1227	0
4	3	2	"PFJ0545"	"J687_3"	14870	23530	130	364	371	144	161	163	26	93	87	0	469	479	171	125	126	20	100	100	0	0.590	0.593	0.535	0.496	1.983	0.623	0.714	120	527	547	564	-0.761	203	344	210	354	0
4	4	2	"PFK0100"	"Km695_2"	15060	23530	140	189	199	53	164	166	29	46	25	0	232	246	68	127	129	24	94	88	0	0.238	0.294	0.390	0.318	2.967	0.394	0.214	156	567	130	154	-2.070	25	105	35	119	0
4	5	2	"PFK0134"	"Km993_1"	15240	23520	130	638	667	208	168	170	31	100	100	0	634	628	205	127	130	25	100	99	0	0.927	0.996	0.938	1.021	1.749	0.933	0.792	120	495	977	1000	-0.109	470	507	499	501	0
4	6	2	"PFK0052"	"Km3535_1"	15440	23530	130	265	268	65	171	186	242	0	0	0	361	365	92	127	255	1652	0	0	0	0.402	0.408	0.422	0.364	2.146	0.432	0.527	120	434	328	335	-1.316	94	234	97	238	0
4	7	2	"PFK0059"	"Km3703_4"	15630	23520	130	785	816	245	169	172	34	100	100	0	442	445	138	123	171	735	0	0	0	1.931	2.009	2.010	2.124	1.698	1.974	0.798	120	496	935	969	0.949	616	319	647	322	0
4	8	2	"PFK0303"	"Kn267_1"	15820	23530	130	424	425	109	166	170	29	100	97	0	530	541	133	122	123	21	100	100	0	0.632	0.618	0.561	0.586	1.574	0.599	0.712	120	520	666	678	-0.661	258	408	259	419	0
4	9	2	"PFK0297"	"Kn2497_2"	16010	23530	130	300	302	50	168	171	28	99	95	0	708	723	162	118	120	19	100	100	0	0.224	0.221	0.213	0.214	1.525	0.203	0.655	120	540	722	739	-2.160	132	590	134	605	0
4	10	2	"PFK0436"	"Kn5150_1"	16200	23530	130	9890	10311	3538	169	170	28	100	100	0	8521	8648	2601	117	120	20	100	100	0	1.157	1.189	1.182	1.164	1.331	1.203	0.866	120	578	18125	18673	0.210	9721	8404	10142	8531	0
4	11	2	"PFK0536"	"Kn8928_1"	16400	23530	140	591	640	276	170	172	28	97	93	0	813	835	355	116	118	18	98	98	0	0.604	0.654	0.606	0.622	2.267	0.659	0.762	156	647	1118	1189	-0.727	421	697	470	719	0
4	12	2	"PFK0544"	"Kn9335_1"	16590	23530	130	272	279	56	169	173	27	95	85	0	446	440	98	112	115	17	100	100	0	0.308	0.335	0.330	0.304	1.857	0.327	0.604	120	530	437	438	-1.697	103	334	110	328	0
4	13	2	"PFK0875"	"Ks2_1"	16770	23530	130	314	323	67	170	173	27	99	95	0	365	360	77	114	116	18	100	100	0	0.574	0.622	0.621	0.584	1.652	0.628	0.709	120	525	395	399	-0.802	144	251	153	246	0
4	14	2	"PFK0879"	"Ks2_14"	16960	23530	130	2032	2048	584	175	176	29	100	100	0	3686	3729	1010	118	120	17	100	100	0	0.520	0.519	0.516	0.510	1.333	0.506	0.895	120	542	5425	5484	-0.942	1857	3568	1873	3611	0
4	15	2	"PFK1056"	"Ks54_1"	17160	23520	130	788	792	223	177	177	27	100	100	0	982	954	277	118	120	18	100	100	0	0.707	0.736	0.729	0.730	1.514	0.716	0.860	120	494	1475	1451	-0.500	611	864	615	836	0
4	16	2	"PFK1101"	"Ks59_1"	17350	23530	140	1021	1093	444	179	180	28	98	97	0	868	912	346	116	119	20	98	98	0	1.120	1.148	1.176	1.097	2.098	1.199	0.845	156	574	1594	1710	0.163	842	752	914	796	0
4	17	2	"PFK1165"	"Ks72_6"	17540	23520	140	1729	1735	767	178	180	27	99	98	0	775	754	293	111	113	18	96	96	0	2.336	2.421	2.451	2.298	2.369	2.643	0.825	156	571	2215	2200	1.224	1551	664	1557	643	0
4	18	2	"PFK1183"	"Ks75_9"	17740	23520	130	258	261	60	181	183	28	79	62	0	385	378	99	108	111	17	99	99	0	0.278	0.296	0.305	0.270	2.213	0.289	0.469	120	571	354	350	-1.847	77	277	80	270	0
4	19	2	"PFK1209"	"Ks82_1"	17930	23520	130	1512	1500	530	182	183	28	100	100	0	1815	1790	625	107	110	18	100	100	0	0.779	0.783	0.751	0.765	1.745	0.755	0.824	120	527	3038	3001	-0.361	1330	1708	1318	1683	0
4	20	2	"PFK1228"	"Ks83_8"	18110	23520	140	2213	2135	910	180	182	28	99	99	0	2437	2344	1069	109	111	19	98	95	0	0.873	0.875	0.865	0.937	2.786	0.854	0.834	156	589	4361	4190	-0.195	2033	2328	1955	2235	0
4	21	2	"PFK0643"	"Ks127_5"	18310	23520	130	614	604	160	183	184	28	99	97	0	540	528	135	108	109	17	100	100	0	0.998	1.002	1.004	0.940	1.815	1.037	0.805	120	542	863	841	-0.003	431	432	421	420	0
4	22	2	"PFK0638"	"Ks127_16"	18500	23520	130	694	680	197	178	180	30	100	99	0	839	798	245	107	108	15	100	100	0	0.705	0.726	0.739	0.708	1.444	0.737	0.853	120	680	1248	1193	-0.504	516	732	502	691	0
4	1	3	"PFK0659"	"Ks133_2"	14500	23720	130	381	398	117	151	153	25	97	96	0	300	309	100	121	124	20	95	92	0	1.285	1.314	1.301	1.355	1.792	1.320	0.721	120	635	409	435	0.362	230	179	247	188	0
4	2	3	"PFK0667"	"Ks139_1"	14700	23710	150	176	177	35	162	164	28	33	11	0	130	134	30	125	128	23	27	11	0	2.800	1.667	1.030	1.130	3.423	2.357	0.034	156	625	19	24	1.485	14	5	15	9	-50
4	3	3	"PFK0682"	"Ks152_11"	14900	23730	120	176	186	48	159	163	27	39	22	0	173	176	43	124	126	20	78	59	0	0.347	0.519	0.687	0.573	3.733	0.936	0.141	120	424	66	79	-1.527	17	49	27	52	0
4	4	3	"PFK0686"	"Ks155_1"	15070	23730	130	641	662	175	160	163	33	100	100	0	808	833	203	124	127	21	100	99	0	0.703	0.708	0.691	0.701	1.558	0.677	0.821	120	513	1165	1211	-0.508	481	684	502	709	0
4	5	3	"PFA0001"	"A10325_1"	15300	23710	150	159	158	29	164	166	32	9	0	0	121	125	24	126	129	25	11	4	0	1.000	6.000	1.380	1.367	3.966	2.355	0.020	156	630	-10	-7	0.000	-5	-5	-6	-1	-50
4	6	3	"PFA0004"	"A10325_16"	15480	23680	150	164	169	32	165	166	29	17	8	0	119	123	21	124	127	25	9	1	0	0.200	-4.000	1.310	1.190	3.513	4.687	0.011	156	537	-6	3	-2.322	-1	-5	4	-1	-50
4	7	3	"PFA0008"	"A10325_26"	15650	23730	120	204	207	37	163	166	30	64	30	0	181	183	32	117	119	18	93	82	0	0.641	0.667	0.710	0.690	2.508	0.995	0.230	120	417	105	110	-0.642	41	64	44	66	0
4	8	3	"PFA0016"	"A10935_1"	15840	23730	140	6087	5852	2310	168	172	33	100	100	0	5282	4910	2008	121	125	24	98	96	0	1.147	1.187	1.161	1.134	2.313	1.193	0.868	156	636	11080	10473	0.198	5919	5161	5684	4789	0
4	9	3	"PFA0020"	"A11962_1"	16030	23730	120	266	270	55	172	175	31	92	73	0	217	218	43	119	121	22	97	91	0	0.959	0.990	0.988	1.028	2.213	1.181	0.420	120	513	192	197	-0.060	94	98	98	99	0
4	10	3	"PFA0023"	"A12312_15"	16220	23730	120	356	368	81	170	171	27	99	97	0	495	504	121	116	119	20	100	100	0	0.491	0.510	0.497	0.485	1.593	0.511	0.746	120	500	565	586	-1.027	186	379	198	388	0
4	11	3	"PFA0047"	"A14801_11"	16410	23730	130	690	696	170	172	174	28	100	100	0	1080	1101	266	115	117	17	100	100	0	0.537	0.531	0.520	0.517	1.415	0.519	0.845	120	501	1483	1510	-0.898	518	965	524	986	0
4	12	3	"PFA0051"	"A14801_2"	16600	23730	130	271	274	56	172	175	28	91	76	0	354	355	90	113	115	17	100	98	0	0.411	0.421	0.419	0.397	2.028	0.418	0.569	120	505	340	344	-1.284	99	241	102	242	0
4	13	3	"PFA0053"	"A14801_24"	16780	23720	130	1579	1590	441	172	175	28	100	100	0	679	654	203	112	115	19	99	98	0	2.481	2.616	2.583	2.702	1.546	2.636	0.849	120	522	1974	1960	1.311	1407	567	1418	542	0
4	14	3	"PFA0056"	"A14801_31"	16980	23720	150	196	196	31	172	174	29	43	12	0	140	143	27	114	116	18	60	35	0	0.923	0.828	1.016	1.121	3.204	2.423	0.046	156	579	50	53	-0.115	24	26	24	29	-50
4	15	3	"PFA0058"	"A14801_37"	17160	23720	150	175	177	33	177	177	28	20	5	0	126	128	28	115	116	19	33	15	0	-0.182	0.000	1.279	1.011	3.715	4.810	0.016	156	605	9	13	Error	-2	11	0	13	-50
4	16	3	"PFA0060"	"A14801_6"	17400	23740	150	184	187	30	178	179	29	28	3	0	120	121	19	113	115	19	22	5	0	0.857	1.125	1.517	1.463	3.993	31.067	0.001	156	524	13	17	-0.222	6	7	9	8	-50
4	17	3	"PFA0083"	"A18792_11"	17540	23720	150	199	198	32	179	180	27	40	11	0	134	139	33	111	112	17	58	40	0	0.870	0.679	0.985	0.929	3.412	2.225	0.033	156	482	43	47	-0.202	20	23	19	28	-50
4	18	3	"PFA0087"	"A18792_19"	17740	23730	150	178	184	35	185	184	26	18	7	0	131	131	23	109	110	16	55	31	0	-0.318	-0.045	1.167	1.140	4.805	90.936	0.000	156	560	15	21	Error	-7	22	-1	22	-50
4	19	3	"PFA0098"	"A20643_1"	17940	23710	130	266	268	50	182	182	26	91	69	0	156	155	35	108	110	18	80	64	0	1.750	1.830	1.688	1.684	2.838	2.463	0.251	120	513	132	133	0.807	84	48	86	47	0
4	20	3	"PFA0103"	"A21885_19"	18130	23710	130	801	781	189	179	181	27	100	100	0	1261	1221	349	110	112	17	100	100	0	0.540	0.542	0.519	0.547	1.619	0.510	0.825	120	556	1773	1713	-0.888	622	1151	602	1111	0
4	21	3	"PFA0105"	"A21885_20"	18320	23710	130	529	534	122	181	182	28	100	97	0	756	756	189	110	112	18	100	100	0	0.539	0.546	0.543	0.535	1.608	0.527	0.786	120	579	994	999	-0.892	348	646	353	646	0
4	22	3	"PFA0107"	"A21885_9"	18530	23720	120	276	274	53	177	179	30	89	75	0	287	291	58	111	112	16	100	100	0	0.563	0.539	0.526	0.491	1.913	0.583	0.546	120	587	275	277	-0.830	99	176	97	180	0
4	1	4	"PFA0130"	"A2546_1"	14520	23920	130	2531	2396	767	153	155	28	100	100	0	3452	3286	878	126	129	21	100	100	0	0.715	0.710	0.701	0.683	1.420	0.724	0.883	120	613	5704	5403	-0.484	2378	3326	2243	3160	0
4	2	4	"PFA0132"	"A26463_1"	14700	23950	150	161	168	35	165	167	30	17	7	0	157	163	38	129	133	24	52	36	0	-0.143	0.088	0.742	0.695	3.458	0.787	0.038	156	521	24	37	Error	-4	28	3	34	-50
4	3	4	"PFA0137"	"A29544_1"	14900	23900	150	168	169	39	163	168	40	11	3	0	128	130	26	129	133	24	16	6	0	-5.000	6.000	1.222	1.254	4.384	4.278	0.036	156	544	4	7	Error	5	-1	6	1	-50
4	4	4	"PFA0145"	"A31914_2"	15100	23910	130	10166	10162	2630	162	167	43	100	100	0	3794	3642	958	125	129	23	100	100	0	2.727	2.843	2.774	2.897	1.451	2.876	0.896	120	498	13673	13517	1.447	10004	3669	10000	3517	0
4	5	4	"PFA0147"	"A31914_5"	15280	23910	130	957	914	250	168	169	32	100	99	0	581	578	149	129	132	27	99	98	0	1.746	1.661	1.656	1.669	1.654	1.735	0.844	120	597	1241	1195	0.804	789	452	746	449	0
4	6	4	"PFA0149"	"A31914_8"	15470	23920	130	273	275	55	164	165	29	95	80	0	411	426	95	124	126	21	100	100	0	0.380	0.368	0.368	0.340	1.708	0.364	0.609	120	551	396	413	-1.397	109	287	111	302	0
4	7	4	"PFC0052"	"C198"	15650	23900	150	189	193	40	166	169	31	39	16	0	142	151	44	124	128	24	42	21	0	1.278	1.000	0.889	1.036	3.364	1.186	0.174	156	630	41	54	0.354	23	18	27	27	-50
4	8	4	"PFC0057"	"C216"	15860	23970	150	178	184	45	170	173	33	21	7	0	143	146	34	126	130	25	37	14	0	0.471	0.700	1.000	1.062	3.604	1.192	0.057	156	614	25	34	-1.087	8	17	14	20	-50
4	9	4	"PFC0059"	"C222"	16050	23940	150	192	199	41	173	176	31	36	16	0	170	173	53	122	126	23	66	51	0	0.396	0.510	0.661	0.682	3.572	0.635	0.419	156	554	67	77	-1.337	19	48	26	51	-50
4	10	4	"PFC0062"	"C228"	16230	23910	120	182	181	30	172	173	27	25	6	0	203	208	39	115	118	20	99	93	0	0.114	0.097	0.299	0.283	2.213	0.202	0.056	120	489	98	102	-3.138	10	88	9	93	0
4	11	4	"PFC0068"	"C237"	16430	23910	140	2063	1996	877	173	173	28	99	99	0	833	820	315	113	114	17	98	96	0	2.625	2.579	2.596	2.459	2.508	2.835	0.819	156	552	2610	2530	1.392	1890	720	1823	707	0
4	12	4	"PFC0072"	"C244"	16610	23910	130	717	721	188	172	174	29	100	100	0	810	804	205	113	114	16	100	100	0	0.782	0.795	0.773	0.779	1.440	0.753	0.814	120	508	1242	1240	-0.355	545	697	549	691	0
4	13	4	"PFC0092"	"C291"	16800	23910	120	531	533	118	175	178	29	99	99	0	608	614	147	114	116	18	100	100	0	0.721	0.716	0.707	0.699	1.542	0.706	0.801	120	511	850	858	-0.473	356	494	358	500	0
4	14	4	"PFC0094"	"C296"	17000	23910	130	409	411	107	177	179	29	97	95	0	480	469	114	112	114	17	100	100	0	0.630	0.655	0.636	0.639	1.492	0.723	0.787	120	520	600	591	-0.666	232	368	234	357	0
4	15	4	"PFC0096"	"C299"	17190	23910	120	213	226	51	178	179	28	56	35	0	171	178	38	111	112	17	94	85	0	0.583	0.716	0.808	0.638	2.643	1.231	0.426	120	511	95	115	-0.778	35	60	48	67	0
4	16	4	"PFC0099"	"C302"	17370	23910	130	258	265	56	182	183	28	88	60	0	252	264	63	112	113	17	100	100	0	0.543	0.546	0.558	0.485	2.343	0.596	0.462	120	485	216	235	-0.881	76	140	83	152	0
4	17	4	"PFC0101"	"C307"	17570	23900	130	329	329	69	185	185	30	97	90	0	281	284	64	115	116	18	100	100	0	0.867	0.852	0.847	0.818	1.663	0.902	0.637	120	461	310	313	-0.205	144	166	144	169	0
4	18	4	"PFC0103"	"C311"	17770	23900	150	185	191	46	190	188	28	25	9	0	122	125	25	113	115	18	34	13	0	-0.556	0.083	1.483	1.692	3.927	5.223	0.040	156	550	4	13	Error	-5	9	1	12	-50
4	19	4	"PFC0123"	"C370"	17950	23900	130	324	333	81	183	184	27	95	89	0	517	541	168	111	113	16	98	97	0	0.347	0.349	0.342	0.326	2.073	0.330	0.651	120	519	547	580	-1.526	141	406	150	430	0
4	20	4	"PFC0125"	"C374"	18150	23930	150	177	182	34	181	186	32	12	4	0	124	125	21	112	114	18	36	12	0	-0.333	0.077	1.212	1.288	4.051	32.505	0.001	156	603	8	14	Error	-4	12	1	13	-50
4	21	4	"PFC0127"	"C38"	18330	23900	130	1051	1039	307	181	182	28	100	99	0	352	346	87	109	110	16	99	96	0	3.580	3.620	3.651	3.683	1.800	3.911	0.795	120	516	1113	1095	1.840	870	243	858	237	0
4	22	4	"PFC0129"	"C382"	18520	23900	130	318	325	74	176	178	30	96	92	0	340	348	90	109	111	16	100	99	0	0.615	0.623	0.617	0.583	1.877	0.628	0.613	120	647	373	388	-0.702	142	231	149	239	0
4	1	5	"PFC0131"	"C385"	14540	24110	140	207	227	68	157	160	30	66	46	0	279	293	100	129	135	29	93	87	0	0.333	0.427	0.464	0.412	2.508	0.454	0.423	156	642	200	234	-1.585	50	150	70	164	0
4	2	5	"PFC0133"	"C387"	14730	24110	140	243	258	84	165	167	31	74	57	0	400	410	153	128	133	27	95	93	0	0.287	0.330	0.301	0.311	2.480	0.358	0.502	156	476	350	375	-1.802	78	272	93	282	0
4	3	5	"PFC0149"	"C427"	14900	24100	130	210	215	50	160	166	40	59	29	0	245	249	53	126	129	21	98	95	0	0.420	0.447	0.488	0.453	2.046	0.631	0.223	120	520	169	178	-1.251	50	119	55	123	0
4	4	5	"PFC0151"	"C43"	15100	24100	140	529	514	186	164	168	39	93	91	0	470	473	159	125	128	25	95	94	0	1.058	1.006	0.994	0.932	2.314	1.055	0.789	156	636	710	698	0.081	365	345	350	348	0
4	5	5	"PFC0153"	"C436"	15300	24130	80	179	187	42	164	166	31	34	13	0	157	156	24	124	129	28	57	17	0	0.455	0.719	0.943	0.880	4.875	1.547	0.113	52	290	48	55	-1.138	15	33	23	32	0
4	6	5	"PFC0155"	"C441"	15480	24100	130	450	458	129	163	165	28	98	95	0	1052	1045	312	123	125	21	100	100	0	0.309	0.320	0.300	0.299	1.593	0.292	0.774	120	527	1216	1217	-1.695	287	929	295	922	0
4	7	5	"PFC0157"	"C445"	15660	24150	150	169	168	29	166	169	30	17	3	0	127	129	22	128	132	25	14	1	0	-3.000	2.000	1.033	1.085	3.839	10.930	0.002	156	667	2	3	Error	3	-1	2	1	-50
4	8	5	"PFC0159"	"C447"	15860	24100	130	808	810	232	169	172	30	100	100	0	610	614	162	128	131	20	100	100	0	1.326	1.319	1.318	1.300	1.503	1.349	0.832	120	443	1121	1127	0.407	639	482	641	486	0
4	9	5	"PFD0373"	"D42243_45"	16050	24100	130	1146	1159	334	174	175	27	99	99	0	9015	9194	3014	129	132	21	100	100	0	0.109	0.109	0.107	0.108	1.458	0.098	0.818	120	423	9858	10050	-3.193	972	8886	985	9065	0
4	10	5	"PFD0380"	"D42715_1"	16240	24140	150	175	175	31	174	175	28	21	3	0	132	134	26	120	124	22	31	13	0	0.083	0.071	0.818	0.944	4.171	7.901	0.004	156	555	13	15	-3.585	1	12	1	14	-50
4	11	5	"PFD0387"	"D42954_2"	16440	24110	150	174	174	31	173	173	28	17	3	0	122	124	20	115	116	17	30	12	0	0.143	0.111	1.698	1.627	3.292	15.658	0.005	156	531	8	10	-2.807	1	7	1	9	-50
4	12	5	"PFD0397"	"D45582_1"	16630	24130	150	175	172	31	171	172	28	16	3	0	119	120	21	114	115	17	23	8	0	0.800	0.167	1.671	1.786	3.702	0.009	0.000	156	524	9	7	-0.322	4	5	1	6	-50
4	13	5	"PFD0405"	"D4722_1"	16810	24100	120	241	244	42	173	175	28	85	58	0	288	285	55	116	117	17	100	100	0	0.395	0.420	0.402	0.387	2.062	0.411	0.406	120	468	240	240	-1.339	68	172	71	169	0
4	14	5	"PFD0416"	"D49176_11"	17000	24100	130	897	892	151	180	183	31	100	100	0	840	835	126	118	119	18	100	100	0	0.993	0.993	0.994	0.986	1.325	1.002	0.857	120	502	1439	1429	-0.010	717	722	712	717	0
4	15	5	"PFD0438"	"D49176_65"	17180	24140	150	192	195	34	184	185	32	26	5	0	130	134	28	116	118	20	37	18	0	0.571	0.611	1.250	1.328	3.719	2.402	0.076	156	564	22	29	-0.807	8	14	11	18	-50
4	16	5	"PFD0441"	"D49176_7"	17370	24100	130	2205	2117	604	187	188	29	100	100	0	1695	1645	441	117	120	20	100	100	0	1.279	1.263	1.257	1.238	1.507	1.289	0.849	120	512	3596	3458	0.355	2018	1578	1930	1528	0
4	17	5	"PFD0444"	"D49942_10"	17560	24090	130	23766	22639	5773	195	195	31	100	100	0	9608	8572	2859	122	124	20	98	98	0	2.485	2.656	2.557	2.764	1.555	2.642	0.893	120	555	33057	30894	1.313	23571	9486	22444	8450	0
4	18	5	"PFD0446"	"D49942_3"	17750	24100	130	6314	6121	1689	195	196	30	100	100	0	2276	2205	426	122	122	19	100	100	0	2.841	2.845	2.888	2.785	1.335	3.063	0.875	120	547	8273	8009	1.506	6119	2154	5926	2083	0
4	19	5	"PFD0448"	"D49942_6"	17940	24100	130	10303	9905	2395	195	197	32	100	100	0	3342	3283	612	120	121	19	100	100	0	3.137	3.070	3.127	3.021	1.323	3.239	0.889	120	541	13330	12873	1.649	10108	3222	9710	3163	0
4	20	5	"PFD0450"	"D49942_9"	18130	24090	130	24148	27468	13333	197	199	35	100	100	0	7816	8673	4175	119	122	21	99	98	0	3.112	3.188	2.910	3.112	1.914	3.237	0.824	120	489	31648	35825	1.638	23951	7697	27271	8554	0
4	21	5	"PFD0482"	"D56400_4"	18330	24090	120	273	275	45	191	194	33	88	63	0	151	154	29	114	116	20	70	43	0	2.216	2.100	2.150	2.267	2.521	2.964	0.217	120	491	119	124	1.148	82	37	84	40	0
4	22	5	"PFD0484"	"D56470_2"	18520	24100	120	486	477	78	180	183	32	100	100	0	273	267	45	111	112	16	100	100	0	1.889	1.904	1.856	1.922	1.523	2.065	0.731	120	591	468	453	0.918	306	162	297	156	0
4	1	6	"PFD0487"	"D56950_2"	14520	24310	130	648	615	165	160	164	29	98	97	0	1377	1319	261	128	135	29	100	100	0	0.391	0.382	0.391	0.347	1.665	0.386	0.848	120	648	1737	1646	-1.356	488	1249	455	1191	0
4	2	6	"PFD0490"	"D5782_1"	14720	24300	130	409	417	111	165	167	30	100	97	0	758	750	197	125	130	27	100	100	0	0.385	0.403	0.394	0.381	1.643	0.390	0.743	120	569	877	877	-1.375	244	633	252	625	0
4	3	6	"PFD0508"	"D6287_1"	14920	24310	100	213	239	89	163	166	30	62	45	0	189	213	90	124	126	19	87	68	0	0.769	0.854	0.843	0.836	3.798	0.983	0.404	80	424	115	165	-0.379	50	65	76	89	0
4	4	6	"PFD0510"	"D6287_13"	15110	24300	150	161	165	35	161	163	28	20	8	0	125	128	25	124	126	18	27	12	0	0.000	1.000	1.369	1.620	3.663	6.027	0.016	156	602	1	8	Error	0	1	4	4	-50
4	5	6	"PFD0529"	"D6287_55"	15280	24290	130	750	710	196	164	165	29	97	96	0	435	422	125	123	124	19	95	95	0	1.878	1.826	1.812	1.859	1.899	1.830	0.795	120	499	898	845	0.909	586	312	546	299	0
4	6	6	"PFD0532"	"D6287_61"	15480	24300	140	160	165	38	162	164	28	20	10	0	152	163	45	125	129	24	53	27	0	-0.074	0.079	0.664	0.803	3.341	0.774	0.052	156	627	25	41	Error	-2	27	3	38	0
4	7	6	"PFD0536"	"D6287_69"	15700	24260	90	198	204	45	170	173	29	48	28	0	159	162	32	133	139	29	48	19	0	1.077	1.172	1.589	1.126	4.133	1.251	0.101	52	268	54	63	0.107	28	26	34	29	0
4	8	6	"PFD0538"	"D6287_70"	15860	24300	120	252	258	48	173	177	32	86	69	0	203	204	38	126	131	24	90	78	0	1.026	1.090	1.145	1.136	2.269	1.340	0.301	120	512	156	163	0.037	79	77	85	78	0
4	9	6	"PFD0549"	"D64289_1"	16050	24290	130	35012	31724	7733	180	183	32	100	100	0	31839	28063	7805	132	140	66	100	100	0	1.099	1.129	1.140	1.162	1.479	1.113	0.903	120	518	66539	59475	0.136	34832	31707	31544	27931	0
4	10	6	"PFD0558"	"D65681_2"	16230	24290	130	895	817	255	179	181	31	96	95	0	820	745	224	127	136	68	96	95	0	1.033	1.032	1.052	1.009	2.011	1.045	0.808	120	479	1409	1256	0.047	716	693	638	618	0
4	11	6	"PFE0558"	"E49_1"	16430	24290	130	343	332	67	169	172	27	98	95	0	274	275	61	121	122	18	99	98	0	1.137	1.058	1.053	1.042	1.730	1.082	0.657	120	480	327	317	0.186	174	153	163	154	0
4	12	6	"PFE0562"	"E5006_5"	16610	24290	130	2213	2167	578	168	171	28	100	100	0	1790	1750	473	119	120	18	100	100	0	1.224	1.226	1.220	1.255	1.546	1.194	0.859	120	452	3716	3630	0.291	2045	1671	1999	1631	0
4	13	6	"PFE0565"	"E5141_1"	16800	24290	130	571	556	141	173	175	28	100	99	0	691	657	172	118	119	18	100	100	0	0.695	0.711	0.690	0.698	1.667	0.689	0.826	120	549	971	922	-0.526	398	573	383	539	0
4	14	6	"PFE0569"	"E517_1"	17000	24280	130	561	561	170	180	181	30	97	95	0	602	603	181	120	121	18	98	98	0	0.790	0.789	0.796	0.777	1.612	0.791	0.804	120	530	863	864	-0.339	381	482	381	483	0
4	15	6	"PFE0579"	"E5479_3"	17190	24290	130	1035	1053	313	183	186	33	100	100	0	1310	1349	457	123	124	20	100	100	0	0.718	0.710	0.721	0.709	1.341	0.670	0.813	120	465	2039	2096	-0.478	852	1187	870	1226	0
4	16	6	"PFE0585"	"E598_1"	17390	24290	140	33098	32731	16140	192	194	34	100	100	0	19596	18868	8926	128	129	21	98	98	0	1.690	1.736	1.702	1.601	2.335	1.833	0.847	156	533	52374	51279	0.757	32906	19468	32539	18740	0
4	17	6	"PFE0608"	"E714_7"	17570	24290	120	247	250	42	201	202	31	62	33	0	199	202	40	127	129	20	97	79	0	0.639	0.653	0.714	0.702	2.734	0.776	0.297	120	493	118	124	-0.646	46	72	49	75	0
4	18	6	"PFE0610"	"E7279_2"	17770	24290	120	449	443	89	194	196	31	99	96	0	587	577	125	124	124	18	100	100	0	0.551	0.550	0.559	0.533	1.576	0.547	0.767	120	512	718	702	-0.861	255	463	249	453	0
4	19	6	"PFE0613"	"E7418_1"	17960	24290	120	253	260	54	194	196	32	72	45	0	292	300	62	121	123	20	100	100	0	0.345	0.369	0.382	0.351	2.099	0.390	0.356	120	447	230	245	-1.535	59	171	66	179	0
4	20	6	"PFE0616"	"E7745_1"	18130	24290	150	189	192	37	195	197	34	16	5	0	144	146	32	123	125	21	50	25	0	-0.286	-0.130	1.169	0.904	4.161	4.085	0.012	156	622	15	20	Error	-6	21	-3	23	-50
4	21	6	"PFE0619"	"E7861_3"	18340	24280	130	412	419	93	189	193	31	100	95	0	446	431	117	117	120	19	98	97	0	0.678	0.732	0.699	0.704	1.720	0.720	0.722	120	573	552	544	-0.561	223	329	230	314	0
4	22	6	"PFE0623"	"E8100_2"	18530	24290	130	3870	3772	992	183	185	31	100	100	0	2402	2415	564	111	114	21	100	100	0	1.609	1.558	1.582	1.527	1.362	1.614	0.911	120	683	5978	5893	0.686	3687	2291	3589	2304	0
4	1	7	"PFE0649"	"E8914_2"	14540	24490	130	242	254	69	160	161	27	80	70	0	432	426	98	125	127	20	100	100	0	0.267	0.312	0.314	0.263	2.329	0.323	0.527	120	545	389	395	-1.905	82	307	94	301	0
4	2	7	"PFE0654"	"E9225_1"	14720	24490	130	1202	1203	339	164	164	27	100	100	0	887	896	215	124	127	22	100	100	0	1.360	1.346	1.343	1.328	1.451	1.362	0.863	120	517	1801	1811	0.444	1038	763	1039	772	0
4	3	7	"PFE0657"	"E9299_3"	14920	24490	120	216	216	40	162	162	29	70	48	0	193	195	34	125	127	20	95	79	0	0.794	0.771	0.825	0.758	2.395	1.055	0.268	120	520	122	124	-0.333	54	68	54	70	0
4	4	7	"PFE0659"	"E9299_6"	15110	24490	130	1933	1761	558	160	162	28	100	100	0	2091	1885	521	127	128	18	100	100	0	0.903	0.911	0.924	0.869	1.579	0.956	0.868	120	505	3737	3359	-0.148	1773	1964	1601	1758	0
4	5	7	"PFE0663"	"E9475_1"	15300	24490	130	767	753	171	162	164	29	100	100	0	1140	1119	209	126	128	17	100	100	0	0.597	0.595	0.582	0.575	1.412	0.601	0.869	120	508	1619	1584	-0.745	605	1014	591	993	0
4	6	7	"PFE0668"	"E9987_1"	15480	24490	130	572	561	147	162	164	28	100	99	0	542	533	113	125	129	23	99	99	0	0.983	0.978	0.984	0.948	1.577	1.037	0.790	120	497	827	807	-0.024	410	417	399	408	0
4	7	7	"PFF0025"	"F10660_2"	15680	24490	120	264	273	65	167	168	28	86	76	0	444	434	96	128	133	26	100	99	0	0.307	0.346	0.366	0.306	1.887	0.359	0.580	120	602	413	412	-1.704	97	316	106	306	0
4	8	7	"PFF0029"	"F10730_3"	15880	24490	130	1163	1115	276	170	173	31	100	100	0	1279	1269	265	123	126	21	100	100	0	0.859	0.825	0.822	0.804	1.375	0.839	0.854	120	547	2149	2091	-0.219	993	1156	945	1146	0
4	9	7	"PFF0032"	"F10872_1"	16060	24490	130	495	478	123	175	178	31	98	96	0	564	551	116	126	135	66	99	98	0	0.731	0.713	0.704	0.669	1.673	0.748	0.802	120	528	758	728	-0.453	320	438	303	425	0
4	10	7	"PFF0035"	"F10935_2"	16240	24490	130	3037	2979	798	177	179	29	100	100	0	4028	3929	963	128	134	55	100	100	0	0.733	0.737	0.743	0.727	1.335	0.727	0.887	120	586	6760	6603	-0.447	2860	3900	2802	3801	0
4	11	7	"PFF0038"	"F10949_3"	16440	24490	120	553	563	126	174	177	31	99	99	0	869	845	163	123	125	18	100	100	0	0.508	0.539	0.537	0.515	1.472	0.544	0.845	120	505	1125	1111	-0.977	379	746	389	722	0
4	12	7	"PFF0040"	"F10953_1"	16630	24490	130	15766	16375	5428	175	178	33	100	100	0	6761	6677	1954	120	123	20	100	100	0	2.348	2.471	2.422	2.425	1.376	2.586	0.885	120	550	22232	22757	1.231	15591	6641	16200	6557	0
4	13	7	"PFF0668"	"F310_1"	16840	24480	110	217	219	45	174	178	29	62	32	0	183	183	34	118	120	21	90	73	0	0.662	0.692	0.845	0.786	3.116	0.858	0.166	80	460	108	110	-0.596	43	65	45	65	0
4	14	7	"PFF0671"	"F31319_2"	17010	24490	120	320	325	69	174	175	26	98	94	0	1513	1445	333	115	116	16	100	100	0	0.104	0.114	0.106	0.106	1.686	0.104	0.634	120	498	1544	1481	-3.259	146	1398	151	1330	0
4	15	7	"PFF0680"	"F31855_1"	17200	24480	120	297	301	54	178	182	49	93	65	0	272	275	45	119	126	81	96	46	0	0.778	0.788	0.777	0.727	1.903	0.826	0.586	120	500	272	279	-0.363	119	153	123	156	0
4	16	7	"PFF0682"	"F32050_1"	17390	24480	130	258	262	50	186	190	50	67	30	0	418	411	93	123	130	79	95	91	0	0.244	0.264	0.262	0.239	2.313	0.260	0.316	120	523	367	364	-2.035	72	295	76	288	0
4	17	7	"PFF0686"	"F32122_1"	17580	24480	130	1530	1465	350	190	192	32	100	100	0	1713	1667	365	123	125	20	100	100	0	0.843	0.826	0.854	0.813	1.378	0.823	0.872	120	546	2930	2819	-0.247	1340	1590	1275	1544	0
4	18	7	"PFF0693"	"F32325_1"	17770	24480	130	1386	1317	305	191	192	31	100	100	0	996	994	214	123	125	20	100	100	0	1.369	1.293	1.275	1.280	1.346	1.343	0.880	120	584	2068	1997	0.453	1195	873	1126	871	0
4	19	7	"PFF0715"	"F33346_1"	17960	24480	120	655	660	144	192	193	29	100	100	0	481	495	119	122	123	18	100	100	0	1.290	1.255	1.294	1.255	1.393	1.284	0.805	120	505	822	841	0.367	463	359	468	373	0
4	20	7	"PFF0719"	"F33441_1"	18160	24480	130	3925	3688	965	187	189	30	100	100	0	2997	2851	596	122	124	18	100	100	0	1.300	1.283	1.306	1.244	1.433	1.341	0.894	120	546	6613	6230	0.379	3738	2875	3501	2729	0
4	21	7	"PFF0722"	"F33612_1"	18350	24480	130	417	414	82	188	189	31	99	96	0	474	474	80	119	122	23	100	100	0	0.645	0.637	0.624	0.604	1.563	0.673	0.734	120	581	584	581	-0.632	229	355	226	355	0
4	22	7	"PFF0725"	"F33675_1"	18550	24490	100	215	220	46	190	192	34	42	15	0	227	239	46	117	122	25	100	98	0	0.227	0.246	0.416	0.321	2.623	0.299	0.069	80	468	135	152	-2.138	25	110	30	122	0
4	1	8	"PFF0728"	"F33814_1"	14540	24650	150	168	171	32	158	159	26	26	8	0	153	158	31	126	128	19	65	36	0	0.370	0.406	0.680	0.725	3.723	0.958	0.041	156	798	37	45	-1.433	10	27	13	32	-50
4	2	8	"PFF0734"	"F34109_1"	14740	24680	120	312	322	63	165	164	25	100	98	0	269	271	51	125	129	21	99	98	0	1.021	1.075	1.077	1.058	1.604	1.180	0.658	120	501	291	303	0.030	147	144	157	146	0
4	3	8	"PFF0764"	"F35293_1"	14920	24680	120	397	394	70	159	161	30	100	100	0	354	349	58	127	130	21	100	100	0	1.048	1.059	1.092	1.043	1.500	1.094	0.739	120	494	465	457	0.068	238	227	235	222	0
4	4	8	"PFF0773"	"F35453_1"	15120	24680	150	177	180	32	159	162	30	37	11	0	153	155	23	132	133	18	55	26	0	0.857	0.913	1.236	1.069	3.838	4.242	0.025	156	613	39	44	-0.222	18	21	21	23	-50
4	5	8	"PFF0777"	"F35590_1"	15330	24680	150	174	180	33	158	160	27	38	14	0	167	170	28	132	133	18	72	48	0	0.457	0.579	0.800	0.756	4.553	1.754	0.093	156	554	51	60	-1.129	16	35	22	38	-50
4	6	8	"PFF0781"	"F35756_2"	15490	24680	130	1128	1136	258	164	165	30	100	100	0	1317	1300	276	134	137	22	100	100	0	0.815	0.834	0.814	0.831	1.361	0.828	0.868	120	495	2147	2138	-0.295	964	1183	972	1166	0
4	7	8	"PFF0784"	"F35756_5"	15690	24680	130	415	424	93	171	173	30	99	99	0	767	802	183	131	134	23	100	100	0	0.384	0.377	0.373	0.370	1.486	0.360	0.749	120	545	880	924	-1.382	244	636	253	671	0
4	8	8	"PFF0788"	"F35774_1"	15880	24680	130	5577	5309	1306	168	170	28	100	100	0	3022	2892	558	125	126	19	100	100	0	1.867	1.858	1.886	1.823	1.305	1.940	0.894	120	534	8306	7908	0.901	5409	2897	5141	2767	0
4	9	8	"PFF0818"	"F36648_1"	16070	24680	120	520	520	126	169	171	28	100	98	0	865	848	216	125	128	21	100	100	0	0.474	0.485	0.500	0.467	1.517	0.471	0.828	120	521	1091	1074	-1.076	351	740	351	723	0
4	10	8	"PFF0821"	"F3666_3"	16280	24680	110	194	200	35	173	177	30	41	18	0	233	234	39	127	130	21	100	96	0	0.198	0.252	0.327	0.267	2.579	0.341	0.110	80	427	127	134	-2.336	21	106	27	107	0
4	11	8	"PFF0823"	"F36721_3"	16490	24670	150	187	189	38	174	177	31	27	11	0	158	157	41	120	123	19	61	49	0	0.342	0.405	0.848	1.035	3.490	1.280	0.087	156	577	51	52	-1.547	13	38	15	37	-50
4	12	8	"PFF0825"	"F36734_1"	16650	24670	120	203	208	38	171	173	29	55	28	0	224	226	39	112	113	17	100	97	0	0.286	0.325	0.406	0.316	2.810	0.342	0.166	120	434	144	151	-1.807	32	112	37	114	0
4	13	8	"PFF0827"	"F36803_1"	16840	24670	130	292	299	64	171	174	29	96	87	0	440	443	105	111	115	21	100	100	0	0.368	0.386	0.356	0.360	1.692	0.402	0.661	120	581	450	460	-1.443	121	329	128	332	0
4	14	8	"PFF0831"	"F37098_2"	17020	24670	130	928	953	233	176	177	31	100	100	0	1553	1552	357	114	116	17	100	100	0	0.523	0.540	0.547	0.532	1.353	0.527	0.867	120	499	2191	2215	-0.936	752	1439	777	1438	0
4	15	8	"PFF1472"	"F58335_1"	17200	24670	130	460	458	131	177	182	62	95	88	0	588	603	192	115	122	81	100	98	0	0.598	0.576	0.583	0.547	1.665	0.545	0.726	120	501	756	769	-0.741	283	473	281	488	0
4	16	8	"PFF1476"	"F58487_1"	17390	24680	150	196	198	34	180	184	58	14	0	0	140	144	30	115	121	75	7	0	0	0.640	0.621	1.064	0.962	3.161	0.396	0.204	156	578	41	47	-0.644	16	25	18	29	-50
4	17	8	"PFF1492"	"F58910_1"	17590	24670	130	343	360	82	184	184	29	100	97	0	403	408	67	117	119	19	100	100	0	0.556	0.605	0.587	0.560	1.497	0.662	0.729	120	579	445	467	-0.847	159	286	176	291	0
4	18	8	"PFF1495"	"F59075_2"	17790	24680	110	210	216	42	189	191	30	41	18	0	225	228	35	118	120	20	98	98	0	0.196	0.245	0.402	0.300	2.823	0.366	0.132	80	459	128	137	-2.349	21	107	27	110	0
4	19	8	"PFF1497"	"F5910_2"	17970	24670	130	11290	11086	2533	191	193	30	100	100	0	11150	11201	2028	119	120	18	100	100	0	1.006	0.983	0.989	0.968	1.269	1.006	0.919	120	552	22130	21977	0.009	11099	11031	10895	11082	0
4	20	8	"PFF1499"	"F59139_2"	18170	24670	130	8317	7796	2194	190	192	33	100	100	0	4636	4624	945	117	119	17	100	100	0	1.798	1.688	1.744	1.626	1.400	1.794	0.908	120	536	12646	12113	0.847	8127	4519	7606	4507	0
4	21	8	"PFF1536"	"F6061_1"	18350	24660	130	406	406	105	189	190	33	95	90	0	357	356	70	114	116	17	100	100	0	0.893	0.897	0.869	0.808	1.809	0.937	0.703	120	525	460	459	-0.163	217	243	217	242	0
4	22	8	"PFF1543"	"F607_1"	18540	24720	150	192	201	65	185	187	32	18	5	0	117	120	33	114	115	18	17	5	0	2.333	2.667	1.653	1.786	3.294	16.683	0.005	156	800	10	22	1.222	7	3	16	6	-50
4	1	9	"PFF1546"	"F61052_1"	14540	24880	150	173	171	31	159	161	29	29	7	0	137	139	22	125	130	26	23	6	0	1.167	0.857	1.471	1.540	3.168	3.202	0.034	156	880	26	26	0.222	14	12	12	14	-50
4	2	9	"PFF1550"	"F61158_1"	14740	24880	130	252	259	56	166	167	27	90	77	0	561	547	132	127	129	20	100	100	0	0.198	0.221	0.222	0.206	1.780	0.214	0.554	120	499	520	513	-2.335	86	434	93	420	0
4	3	9	"PFF1556"	"F61469_1"	14930	24880	130	309	318	82	160	162	30	95	88	0	343	347	82	128	129	20	100	100	0	0.693	0.721	0.696	0.663	1.911	0.768	0.593	120	440	364	377	-0.529	149	215	158	219	0
4	4	9	"PFF1560"	"F61859_2"	15090	24880	150	165	166	27	163	164	30	14	3	0	126	126	22	131	132	19	15	3	0	-0.400	-0.600	1.079	1.054	4.787	70.867	0.000	156	525	-3	-2	Error	2	-5	3	-5	-50
4	5	9	"PFF1588"	"F6265_1"	15310	24870	130	1503	1377	379	161	162	27	100	100	0	1281	1209	289	130	132	18	100	100	0	1.166	1.127	1.138	1.087	1.435	1.162	0.882	120	514	2493	2295	0.221	1342	1151	1216	1079	0
4	6	9	"PFF1595"	"F62846_1"	15500	24870	130	568	564	123	165	165	28	100	99	0	657	638	164	135	138	24	100	100	0	0.772	0.793	0.795	0.796	1.579	0.737	0.768	120	485	925	902	-0.373	403	522	399	503	0
4	7	9	"PFF1604"	"F63188_2"	15700	24870	140	1311	1239	487	171	172	30	97	94	0	2340	2133	851	132	135	26	98	97	0	0.516	0.534	0.533	0.506	2.347	0.520	0.866	156	479	3348	3069	-0.954	1140	2208	1068	2001	0
4	8	9	"PFF1607"	"F63326_1"	15880	24870	120	222	222	37	168	170	29	71	43	0	212	213	36	123	123	18	99	94	0	0.607	0.600	0.627	0.551	2.413	0.652	0.308	120	409	143	144	-0.721	54	89	54	90	0
4	9	9	"PFF1610"	"F63399_1"	16070	24870	130	3881	3866	866	169	170	27	100	100	0	4326	4380	768	120	121	18	100	100	0	0.883	0.868	0.906	0.857	1.253	0.885	0.900	120	492	7918	7957	-0.180	3712	4206	3697	4260	0
4	10	9	"PFF1614"	"F63448_3"	16260	24830	150	182	181	35	171	173	29	29	10	0	131	133	25	121	124	21	32	11	0	1.100	0.833	1.204	1.522	3.532	6.791	0.015	156	633	21	22	0.138	11	10	10	12	-50
4	11	9	"PFF1654"	"F64738_1"	16450	24870	130	541	537	128	172	174	30	99	99	0	740	747	145	118	121	19	100	100	0	0.593	0.580	0.578	0.562	1.432	0.581	0.829	120	516	991	994	-0.753	369	622	365	629	0
4	12	9	"PFF1656"	"F64738_5"	16650	24870	120	306	303	63	170	173	31	97	83	0	355	362	74	112	115	22	100	100	0	0.560	0.532	0.516	0.480	1.785	0.553	0.678	120	495	379	383	-0.837	136	243	133	250	0
4	13	9	"PFF1659"	"F64888_1"	16860	24860	90	203	206	35	179	178	31	44	17	0	174	178	32	112	116	23	94	71	0	0.387	0.409	0.561	0.518	2.487	0.758	0.108	52	345	86	93	-1.369	24	62	27	66	0
4	14	9	"PFF1666"	"F65043_1"	17030	24860	130	3093	2934	620	177	178	31	100	100	0	1038	1020	198	114	116	17	100	100	0	3.156	3.043	3.117	3.037	1.332	3.180	0.879	120	516	3840	3663	1.658	2916	924	2757	906	0
4	15	9	"PFF1668"	"F65043_4"	17210	24860	120	1337	1293	268	176	181	50	100	100	0	801	793	140	115	116	18	100	100	0	1.692	1.647	1.644	1.636	1.319	1.702	0.861	120	437	1847	1795	0.759	1161	686	1117	678	0
4	16	9	"PFF1673"	"F65467_1"	17400	24860	150	174	175	32	181	183	49	3	0	0	113	114	20	118	120	20	10	3	0	1.400	1.500	2.111	2.261	3.327	0.011	0.001	156	508	-12	-10	0.485	-7	-5	-6	-4	-50
4	17	9	"PFI0337"	"I3634_1"	17600	24860	130	466	474	126	186	188	37	97	93	0	946	919	258	117	120	20	100	100	0	0.338	0.359	0.342	0.351	1.664	0.350	0.788	120	493	1109	1090	-1.566	280	829	288	802	0
4	18	9	"PFI0339"	"I3665_1"	17800	24860	120	262	261	52	185	189	36	78	54	0	375	376	84	114	116	18	100	100	0	0.295	0.290	0.293	0.264	2.121	0.300	0.427	120	477	338	338	-1.761	77	261	76	262	0
4	19	9	"PFI0341"	"I3767_1"	17990	24850	130	348	350	65	184	187	30	97	95	0	575	542	126	111	113	16	100	100	0	0.353	0.385	0.400	0.369	1.697	0.355	0.709	120	485	628	597	-1.500	164	464	166	431	0
4	20	9	"PFI0347"	"I398_3"	18180	24870	150	181	199	94	184	185	33	15	10	0	123	131	38	107	109	17	49	23	0	-0.188	0.625	2.214	1.544	3.949	3.514	0.262	156	551	13	39	Error	-3	16	15	24	-50
4	21	9	"PFI0352"	"I4167_1"	18370	24860	120	1433	1334	374	180	182	33	100	98	0	1275	1221	304	102	103	16	100	100	0	1.068	1.031	1.006	0.980	1.680	1.057	0.847	120	436	2426	2273	0.095	1253	1173	1154	1119	0
4	22	9	"PFI0354"	"I4179_1"	18550	24850	130	693	688	209	176	177	31	99	99	0	854	866	210	103	105	16	100	100	0	0.688	0.671	0.686	0.626	1.622	0.678	0.829	120	522	1268	1275	-0.539	517	751	512	763	0
4	1	10	"PFI0375"	"I4688_1"	14590	25040	80	219	223	45	181	182	34	51	23	0	210	216	39	143	153	43	71	32	0	0.567	0.575	0.676	0.648	2.591	0.666	0.203	52	254	105	115	-0.818	38	67	42	73	0
4	2	10	"PFI0378"	"I4719_5"	14740	25050	130	1073	1043	285	168	168	30	100	99	0	552	538	157	128	131	27	97	95	0	2.134	2.134	2.083	2.184	1.716	2.239	0.788	120	505	1329	1285	1.094	905	424	875	410	0
4	3	10	"PFI0380"	"I4730_1"	14930	25050	130	824	789	197	163	163	27	100	100	0	655	628	170	129	129	18	99	98	0	1.257	1.255	1.298	1.291	1.620	1.261	0.815	120	450	1187	1125	0.330	661	526	626	499	0
4	4	10	"PFI0383"	"I4780_1"	15110	25050	120	404	399	95	163	164	28	100	99	0	532	538	124	130	131	18	100	100	0	0.600	0.578	0.576	0.554	1.513	0.568	0.759	120	425	643	644	-0.738	241	402	236	408	0
4	5	10	"PFI0386"	"I4862_1"	15300	25040	130	681	672	101	159	162	27	100	100	0	620	599	131	127	129	18	98	98	0	1.059	1.087	1.071	1.137	1.582	1.060	0.882	120	539	1015	985	0.082	522	493	513	472	0
4	6	10	"PFI0393"	"I4989_1"	15500	25040	130	1546	1483	276	162	163	27	100	100	0	1781	1715	367	129	132	22	100	100	0	0.838	0.833	0.841	0.856	1.412	0.818	0.896	120	528	3036	2907	-0.255	1384	1652	1321	1586	0
4	7	10	"PFI0428"	"I601_1"	15700	25040	150	171	170	28	168	168	28	21	2	0	138	140	26	126	130	23	31	12	0	0.250	0.143	0.882	0.999	4.704	14.893	0.000	156	529	15	16	-2.000	3	12	2	14	-50
4	8	10	"PFI0430"	"I6032_2"	15880	25040	130	1769	1828	455	170	170	27	100	100	0	1609	1643	469	119	121	19	100	100	0	1.073	1.088	1.102	1.116	1.389	1.039	0.883	120	444	3089	3182	0.102	1599	1490	1658	1524	0
4	9	10	"PFI0434"	"I607_1"	16060	25040	130	647	663	156	170	171	28	100	100	0	591	612	161	118	118	19	100	100	0	1.008	0.998	0.998	1.003	1.361	0.937	0.816	120	503	950	987	0.012	477	473	493	494	0
4	10	10	"PFI0439"	"I6174_2"	16260	25050	120	290	293	53	171	174	29	95	90	0	513	510	87	118	119	20	100	100	0	0.301	0.311	0.336	0.296	1.609	0.306	0.667	120	532	514	514	-1.731	119	395	122	392	0
4	11	10	"PFI0441"	"I6204_2"	16430	25060	150	154	158	30	168	170	29	9	2	0	115	118	18	117	119	18	14	3	0	7.000	-10.000	2.000	2.010	3.530	18.678	0.003	156	548	-16	-9	2.807	-14	-2	-10	1	-50
4	12	10	"PFI0443"	"I6356_1"	16620	25060	150	158	161	27	166	166	28	12	1	0	116	118	22	114	116	16	19	6	0	-4.000	-1.250	1.800	1.701	3.883	0.002	0.000	156	439	-6	-1	Error	-8	2	-5	4	-50
4	13	10	"PFI0469"	"I7030_1"	16780	25030	150	163	163	28	170	172	30	7	0	0	112	113	18	114	117	20	10	3	0	3.500	7.000	2.000	2.086	4.066	6.288	0.017	156	615	-9	-8	1.807	-7	-2	-7	-1	-50
4	14	10	"PFI0471"	"I7085_1"	17020	25040	120	2179	2134	365	175	175	28	100	100	0	2369	2300	448	116	117	17	100	100	0	0.889	0.897	0.887	0.907	1.325	0.886	0.902	120	554	4257	4143	-0.169	2004	2253	1959	2184	0
4	15	10	"PFI0473"	"I7097_2"	17210	25040	130	1188	1203	245	178	180	31	100	100	0	1337	1322	309	118	119	18	100	100	0	0.829	0.851	0.850	0.871	1.397	0.829	0.878	120	505	2229	2229	-0.271	1010	1219	1025	1204	0
4	16	10	"PFI0475"	"I7106_1"	17400	25040	150	197	202	38	185	198	70	10	0	0	145	154	45	128	151	127	1	1	0	0.706	0.654	1.143	1.240	4.342	2.344	0.050	156	579	29	43	-0.503	12	17	17	26	-50
4	17	10	"PFI0481"	"I7243_1"	17620	25030	150	218	257	130	184	197	74	29	15	0	168	182	71	126	144	126	10	2	0	0.810	1.304	0.927	0.932	3.415	2.484	0.284	156	500	76	129	-0.305	34	42	73	56	-50
4	18	10	"PFI0484"	"I7365_3"	17770	25040	120	727	732	133	176	179	37	100	100	0	727	726	158	117	118	18	100	100	0	0.903	0.913	0.927	0.921	1.382	0.884	0.840	120	419	1161	1165	-0.147	551	610	556	609	0
4	19	10	"PFJ0441"	"J490_1"	17970	25030	130	2786	2729	706	174	174	29	100	100	0	848	810	273	113	114	17	97	96	0	3.554	3.666	3.588	4.008	1.685	3.597	0.873	120	537	3347	3252	1.829	2612	735	2555	697	0
4	20	10	"PFJ0443"	"J504_1"	18160	25040	120	595	587	111	169	169	28	99	99	0	631	624	142	104	106	16	100	100	0	0.808	0.804	0.796	0.795	1.582	0.786	0.830	120	452	953	938	-0.307	426	527	418	520	0
4	21	10	"PFJ0445"	"J504_5"	18340	25030	110	420	422	69	172	176	30	100	100	0	602	611	116	107	115	32	100	100	0	0.501	0.496	0.471	0.491	1.438	0.459	0.768	80	443	743	754	-0.997	248	495	250	504	0
4	22	10	"PFJ0448"	"J50_1"	18540	25030	110	10626	10711	2293	170	172	31	100	100	0	12712	12420	2742	104	112	30	100	100	0	0.829	0.856	0.849	0.858	1.239	0.821	0.903	80	542	23064	22857	-0.270	10456	12608	10541	12316	0
4	1	11	"PFJ0450"	"J512_2"	14550	25250	130	4106	3871	1329	160	162	31	100	99	0	3587	3451	868	126	133	32	100	100	0	1.140	1.116	1.145	0.997	1.993	1.185	0.860	120	642	7407	7036	0.189	3946	3461	3711	3325	0
4	2	11	"PFJ0452"	"J53_1"	14710	25260	150	181	185	35	164	166	29	35	14	0	139	142	28	126	131	27	32	8	0	1.308	1.313	1.265	1.241	4.264	7.220	0.010	156	638	30	37	0.387	17	13	21	16	-50
4	3	11	"PFJ0477"	"J53_50"	14920	25240	130	867	868	190	160	162	29	100	99	0	417	407	104	128	129	22	99	98	0	2.446	2.538	2.539	2.668	1.561	2.497	0.813	120	602	996	987	1.291	707	289	708	279	0
4	4	11	"PFJ0479"	"J53_52"	15120	25240	120	955	957	181	158	160	29	100	100	0	724	716	158	129	131	22	100	100	0	1.339	1.361	1.391	1.387	1.370	1.357	0.844	120	501	1392	1386	0.422	797	595	799	587	0
4	5	11	"PFJ0483"	"J53_56"	15310	25240	130	1978	1903	408	155	156	27	100	100	0	2435	2385	575	124	126	18	100	100	0	0.789	0.773	0.771	0.785	1.347	0.754	0.886	120	522	4134	4009	-0.342	1823	2311	1748	2261	0
4	6	11	"PFJ0485"	"J53_60"	15490	25240	120	1277	1232	238	156	157	27	100	100	0	763	745	143	126	127	20	100	100	0	1.760	1.738	1.705	1.735	1.317	1.761	0.903	120	517	1758	1695	0.815	1121	637	1076	619	0
4	7	11	"PFJ0488"	"J541_1"	15690	25240	130	432	438	92	164	165	28	100	99	0	568	573	116	123	125	19	100	100	0	0.602	0.609	0.600	0.592	1.523	0.587	0.753	120	561	713	724	-0.732	268	445	274	450	0
4	8	11	"PFJ0490"	"J541_4"	15880	25240	120	395	388	75	166	167	28	99	98	0	650	663	122	119	122	21	100	100	0	0.431	0.408	0.404	0.388	1.578	0.393	0.742	120	535	760	766	-1.213	229	531	222	544	0
4	9	11	"PFJ0511"	"J58_3"	16070	25230	130	1393	1364	256	165	168	30	100	100	0	1290	1210	341	119	121	20	99	97	0	1.049	1.099	1.064	1.184	1.644	1.040	0.904	120	538	2399	2290	0.069	1228	1171	1199	1091	0
4	10	11	"PFJ0515"	"J6186_1"	16250	25280	150	186	186	36	170	172	29	33	10	0	132	135	29	118	120	18	41	19	0	1.143	0.941	1.467	1.597	3.748	2.965	0.067	156	580	30	33	0.193	16	14	16	17	-50
4	11	11	"PFJ0518"	"J634_1"	16450	25230	130	7545	7427	1237	165	166	28	100	100	0	6289	5820	1645	116	118	16	100	99	0	1.196	1.273	1.226	1.377	1.635	1.209	0.924	120	493	13553	12966	0.258	7380	6173	7262	5704	0
4	12	11	"PFJ0520"	"J63_1"	16650	25250	150	160	161	25	163	173	62	1	0	0	110	112	17	117	123	34	3	0	0	0.429	0.400	1.086	1.064	3.574	0.021	0.000	156	479	-10	-7	-1.222	-3	-7	-2	-5	-50
4	13	11	"PFJ0522"	"J63_4"	16810	25250	150	162	164	26	167	178	56	1	0	0	111	113	17	117	124	37	1	0	0	0.833	0.750	1.379	1.218	3.158	19.068	0.003	156	511	-11	-7	-0.263	-5	-6	-3	-4	-50
4	14	11	"PFJ0525"	"J647_1"	17000	25240	120	534	517	170	165	169	29	95	92	0	506	475	148	118	119	17	95	95	0	0.951	0.986	1.003	0.932	2.000	1.041	0.783	120	495	757	709	-0.072	369	388	352	357	0
4	15	11	"PFJ0544"	"J687_1"	17190	25240	130	432	419	102	168	171	31	100	94	0	335	339	96	118	120	17	97	95	0	1.217	1.136	1.158	1.157	1.645	1.182	0.723	120	571	481	472	0.283	264	217	251	221	0
4	16	11	"PFJ0548"	"J697_2"	17370	25230	110	310	310	58	178	192	77	82	27	0	392	380	88	123	153	144	87	36	0	0.491	0.514	0.463	0.483	1.622	0.505	0.588	80	447	401	389	-1.027	132	269	132	257	0
4	17	11	"PFJ0552"	"J69_1"	17570	25230	140	584	585	217	176	189	70	91	85	0	638	614	252	123	145	126	87	80	0	0.792	0.833	0.819	0.821	2.117	0.745	0.709	156	599	923	900	-0.336	408	515	409	491	0
4	18	11	"PFJ0555"	"J6_12"	17750	25230	120	500	505	143	169	169	27	99	97	0	519	518	170	115	116	16	98	96	0	0.819	0.834	0.816	0.840	2.062	0.800	0.775	120	469	735	739	-0.288	331	404	336	403	0
4	19	11	"PFJ0559"	"J6_6"	17950	25230	120	1304	1251	397	166	169	28	100	100	0	1059	1010	285	113	114	16	100	100	0	1.203	1.210	1.213	1.158	1.618	1.252	0.871	120	544	2084	1982	0.267	1138	946	1085	897	0
4	20	11	"PFJ0565"	"J71_1"	18150	25230	120	303	316	70	168	171	33	95	90	0	231	230	49	110	111	16	100	96	0	1.116	1.233	1.229	1.174	1.840	1.377	0.600	120	528	256	268	0.158	135	121	148	120	0
4	21	11	"PFK0726"	"Ks17_16"	18340	25230	120	976	955	401	171	172	29	98	95	0	954	932	374	113	117	26	98	97	0	0.957	0.957	0.952	0.884	2.494	0.981	0.817	120	540	1646	1603	-0.063	805	841	784	819	0
4	22	11	"PFK0728"	"Ks1832_1"	18520	25230	110	273	274	56	164	170	44	88	61	0	288	277	64	109	112	22	97	95	0	0.609	0.655	0.660	0.616	2.016	0.609	0.513	80	523	288	278	-0.716	109	179	110	168	0
4	1	12	"PFK0730"	"Ks186_1"	14530	25440	130	1339	1278	538	153	155	27	97	94	0	1232	1155	393	125	126	18	100	100	0	1.071	1.092	1.166	0.953	2.366	1.183	0.830	120	639	2293	2155	0.099	1186	1107	1125	1030	0
4	2	12	"PFK0733"	"Ks186_9"	14720	25430	110	232	235	52	157	159	26	85	67	0	179	183	48	124	126	20	81	67	0	1.364	1.322	1.282	1.324	2.368	1.341	0.319	80	430	130	137	0.447	75	55	78	59	0
4	3	12	"PFK0735"	"Ks187_4"	14910	25430	110	250	246	57	157	157	26	82	72	0	327	320	81	126	128	24	97	93	0	0.463	0.459	0.471	0.443	2.100	0.414	0.518	80	507	294	283	-1.112	93	201	89	194	0
4	4	12	"PFK0737"	"Ks187_7"	15110	25430	120	358	349	79	157	157	28	98	94	0	372	355	99	125	128	22	95	93	0	0.814	0.835	0.846	0.881	2.083	0.826	0.736	120	517	448	422	-0.297	201	247	192	230	0
4	5	12	"PFK0762"	"Ks210_15"	15270	25440	150	177	189	68	157	160	31	39	17	0	157	175	133	125	127	20	60	41	0	0.625	0.640	0.914	0.944	3.565	0.227	0.046	156	508	52	82	-0.678	20	32	32	50	-50
4	6	12	"PFK0765"	"Ks210_4"	15450	25440	150	173	177	35	154	159	32	37	9	0	143	145	30	125	127	20	45	23	0	1.056	1.150	1.125	1.318	3.275	2.733	0.056	156	554	37	43	0.078	19	18	23	20	-50
4	7	12	"PFK0768"	"Ks220_1"	15670	25440	150	161	163	30	160	163	30	17	3	0	117	121	31	123	127	23	12	3	0	-0.167	-1.500	1.179	1.149	4.509	4.518	0.011	156	749	-5	1	Error	1	-6	3	-2	-50
4	8	12	"PFK0770"	"Ks220_7"	15890	25430	100	183	184	32	159	161	28	47	18	0	200	199	41	121	126	24	92	75	0	0.304	0.321	0.476	0.395	2.880	0.209	0.042	80	424	103	103	-1.719	24	79	25	78	0
4	9	12	"PFK0781"	"Ks222_1"	16070	25430	120	850	845	289	160	162	28	100	98	0	1351	1297	457	120	121	18	99	99	0	0.561	0.582	0.597	0.559	1.751	0.571	0.839	120	491	1921	1862	-0.835	690	1231	685	1177	0
4	10	12	"PFK0784"	"Ks225_10"	16260	25430	130	355	352	86	163	165	28	96	93	0	385	371	88	118	120	18	99	99	0	0.719	0.747	0.701	0.700	1.864	0.731	0.692	120	432	459	442	-0.476	192	267	189	253	0
4	11	12	"PFK0806"	"Ks245_1"	16440	25450	150	188	190	34	162	166	38	36	9	0	137	140	26	119	121	20	46	19	0	1.444	1.333	1.403	1.660	3.358	3.495	0.115	156	575	44	49	0.531	26	18	28	21	-50
4	12	12	"PFK0808"	"Ks245_4"	16650	25430	120	425	427	112	162	176	66	95	90	0	270	274	63	119	129	44	96	84	0	1.742	1.710	1.784	1.752	1.765	1.834	0.699	120	442	414	420	0.801	263	151	265	155	0
4	13	12	"PFK0810"	"Ks248_3"	16830	25430	130	363	368	88	170	181	60	94	78	0	316	309	77	121	130	45	95	89	0	0.990	1.053	1.109	0.996	1.973	1.129	0.626	120	455	388	386	-0.015	193	195	198	188	0
4	14	12	"PFK0813"	"Ks249_3"	17010	25430	120	384	376	86	165	169	32	96	95	0	459	427	116	120	124	28	97	96	0	0.646	0.687	0.674	0.675	1.770	0.669	0.763	120	455	558	518	-0.630	219	339	211	307	0
4	15	12	"PFK0819"	"Ks259_1"	17200	25430	120	2488	2277	801	162	164	25	100	100	0	2129	2000	661	118	119	18	100	100	0	1.157	1.124	1.166	1.083	1.858	1.154	0.864	120	455	4337	3997	0.210	2326	2011	2115	1882	0
4	16	12	"PFK0823"	"Ks259_6"	17390	25430	120	943	869	305	168	169	28	98	95	0	1125	1036	304	116	118	20	100	100	0	0.768	0.762	0.766	0.692	1.851	0.782	0.825	120	553	1784	1621	-0.381	775	1009	701	920	0
4	17	12	"PFK0843"	"Ks26_1"	17590	25430	130	355	356	69	172	173	28	99	97	0	459	458	117	115	116	17	100	100	0	0.532	0.536	0.508	0.531	1.675	0.522	0.713	120	540	527	527	-0.911	183	344	184	343	0
4	18	12	"PFK0845"	"Ks26_11"	17770	25430	120	428	425	117	170	171	28	97	92	0	1081	1020	310	115	115	16	100	100	0	0.267	0.282	0.293	0.271	1.636	0.279	0.800	120	504	1224	1160	-1.905	258	966	255	905	0
4	19	12	"PFK0847"	"Ks26_15"	17960	25420	130	680	672	176	166	169	31	100	100	0	536	523	183	114	115	17	99	97	0	1.218	1.237	1.216	1.360	1.735	1.183	0.814	120	516	936	915	0.285	514	422	506	409	0
4	20	12	"PFK0850"	"Ks26_2"	18140	25440	150	192	195	39	169	171	32	41	15	0	133	136	30	112	114	18	54	26	0	1.095	1.083	1.417	1.282	3.825	5.671	0.024	156	605	44	50	0.131	23	21	26	24	-50
4	21	12	"PFK0853"	"Ks26_24"	18350	25420	120	965	931	307	169	169	30	100	99	0	998	951	332	109	110	16	97	97	0	0.895	0.905	0.911	0.939	2.079	0.902	0.835	120	515	1685	1604	-0.159	796	889	762	842	0
4	22	12	"PFK0856"	"Ks26_5"	18540	25420	120	679	656	194	168	171	42	98	98	0	607	583	204	107	109	16	97	95	0	1.022	1.025	1.047	1.076	1.934	1.024	0.841	120	614	1011	964	0.031	511	500	488	476	0
4	1	13	"PFL0017"	"L1_32"	14540	25620	120	629	586	172	155	155	28	99	98	0	402	383	129	125	127	18	93	89	0	1.711	1.671	1.579	1.755	1.969	1.667	0.777	120	580	751	689	0.775	474	277	431	258	0
4	2	13	"PFL0021"	"L1_42"	14730	25620	120	2280	2106	801	159	160	27	100	100	0	1068	983	428	125	126	19	95	94	0	2.249	2.269	2.226	2.306	1.753	2.272	0.836	120	590	3064	2805	1.169	2121	943	1947	858	0
4	3	13	"PFL0023"	"L1_45"	14930	25620	110	198	202	41	157	158	29	61	33	0	155	156	32	125	128	24	60	32	0	1.367	1.452	1.317	1.282	4.278	3.917	0.040	80	558	71	76	0.451	41	30	45	31	0
4	4	13	"PFL0026"	"L1_48"	15140	25630	90	196	196	36	160	160	30	61	23	0	159	161	37	125	129	25	57	34	0	1.059	1.000	1.303	1.278	2.428	1.402	0.097	52	363	70	72	0.082	36	34	36	36	0
4	5	13	"PFL0028"	"L1_52"	15300	25620	130	238	239	56	162	163	32	78	56	0	298	285	81	129	131	22	93	88	0	0.450	0.494	0.477	0.480	2.186	0.502	0.371	120	492	245	233	-1.153	76	169	77	156	0
4	6	13	"PFL0030"	"L1_56"	15490	25620	120	277	276	60	159	161	30	93	80	0	349	344	98	125	128	21	99	95	0	0.527	0.534	0.535	0.510	2.108	0.513	0.591	120	498	342	336	-0.925	118	224	117	219	0
4	7	13	"PFL0048"	"L1_89"	15680	25630	110	220	221	38	153	156	30	81	58	0	198	200	43	121	123	19	93	82	0	0.870	0.861	0.862	0.794	2.377	0.918	0.343	80	471	144	147	-0.201	67	77	68	79	0
4	8	13	"PFL0052"	"L1_94"	15890	25620	120	1206	1139	352	159	161	30	100	100	0	899	831	293	121	124	21	97	96	0	1.346	1.380	1.413	1.485	1.881	1.371	0.871	120	564	1825	1690	0.428	1047	778	980	710	0
4	9	13	"PFL0055"	"L1_97"	16070	25620	130	911	863	204	162	164	27	100	100	0	1042	953	322	122	124	19	97	97	0	0.814	0.844	0.806	0.918	1.819	0.782	0.843	120	548	1669	1532	-0.297	749	920	701	831	0
4	10	13	"PFL0057"	"L1_99"	16260	25620	120	270	275	62	160	160	26	94	85	0	356	344	114	120	122	18	95	94	0	0.466	0.513	0.532	0.551	2.479	0.455	0.528	120	485	346	339	-1.101	110	236	115	224	0
4	11	13	"PFL0059"	"L2_10"	16450	25620	120	406	408	110	157	158	27	98	96	0	609	575	194	119	119	18	98	98	0	0.508	0.550	0.567	0.567	1.713	0.519	0.795	120	445	739	707	-0.977	249	490	251	456	0
4	12	13	"PFL0061"	"L2_104"	16640	25620	120	1229	1199	403	162	167	35	100	98	0	1196	1136	378	120	124	29	99	99	0	0.992	1.021	1.057	0.984	1.725	1.024	0.866	120	495	2143	2053	-0.012	1067	1076	1037	1016	0
4	13	13	"PFL0082"	"L2_146"	16830	25620	120	969	903	286	166	168	30	100	98	0	1043	967	291	119	122	24	100	100	0	0.869	0.869	0.869	0.828	1.898	0.873	0.837	120	542	1727	1585	-0.202	803	924	737	848	0
4	14	13	"PFL0084"	"L2_148"	17050	25610	150	175	177	32	161	166	42	17	2	0	107	110	26	117	119	22	6	1	0	-1.400	-2.286	1.424	1.524	3.982	313.288	0.000	156	591	4	9	Error	14	-10	16	-7	-50
4	15	13	"PFL0086"	"L2_15"	17210	25610	130	687	650	148	161	165	44	99	99	0	811	755	200	116	118	19	100	100	0	0.757	0.765	0.754	0.771	1.581	0.717	0.817	120	494	1221	1128	-0.402	526	695	489	639	0
4	16	13	"PFL0089"	"L2_154"	17400	25610	110	333	329	66	172	172	30	97	93	0	212	206	45	116	119	23	88	82	0	1.677	1.744	1.745	1.907	2.178	1.854	0.560	80	427	257	247	0.746	161	96	157	90	0
4	17	13	"PFL0091"	"L2_158"	17600	25620	120	214	217	46	178	179	30	53	30	0	203	201	47	116	118	19	94	83	0	0.414	0.459	0.559	0.509	2.580	0.627	0.153	120	529	123	124	-1.273	36	87	39	85	0
4	18	13	"PFL0098"	"L2_172"	17780	25610	110	455	456	90	172	173	28	98	97	0	384	367	82	115	117	19	100	100	0	1.052	1.127	1.170	1.122	1.551	1.129	0.788	80	447	552	536	0.073	283	269	284	252	0
4	19	13	"PFL0119"	"L2_203"	17980	25610	130	4235	4022	1105	168	168	27	100	100	0	3229	3079	1009	116	117	20	100	100	0	1.306	1.301	1.283	1.360	1.479	1.269	0.895	120	550	7180	6817	0.386	4067	3113	3854	2963	0
4	20	13	"PFL0123"	"L2_210"	18170	25610	120	319	318	65	168	169	39	98	80	0	231	226	57	114	115	18	91	89	0	1.291	1.339	1.335	1.360	2.081	1.508	0.527	120	451	268	262	0.368	151	117	150	112	0
4	21	13	"PFL0127"	"L2_216"	18360	25610	120	4358	4200	1355	169	168	29	100	100	0	2648	2455	997	109	110	16	98	97	0	1.650	1.718	1.674	1.925	2.070	1.705	0.878	120	535	6728	6377	0.722	4189	2539	4031	2346	0
4	22	13	"PFL0129"	"L2_220"	18560	25610	110	641	612	150	173	174	30	100	98	0	938	855	218	109	111	17	100	100	0	0.565	0.588	0.596	0.582	1.625	0.578	0.810	80	518	1297	1185	-0.825	468	829	439	746	0
4	1	14	"PFL0131"	"L2_226"	14560	25820	120	213	211	44	162	161	27	65	44	0	245	248	64	127	129	19	96	90	0	0.432	0.405	0.410	0.398	2.980	0.378	0.234	120	616	169	170	-1.210	51	118	49	121	0
4	2	14	"PFL0133"	"L2_23"	14750	25820	110	243	239	54	159	161	27	76	65	0	326	337	87	125	125	16	98	98	0	0.418	0.377	0.366	0.299	2.407	0.345	0.506	80	502	285	292	-1.259	84	201	80	212	0
4	3	14	"PFM0391"	"M35930_11"	14940	25830	130	324	327	87	156	156	28	91	89	0	620	651	180	123	125	19	100	100	0	0.338	0.324	0.321	0.297	1.848	0.332	0.719	120	614	665	699	-1.565	168	497	171	528	0
4	4	14	"PFM0393"	"M35930_13"	15120	25820	110	293	290	60	155	157	29	98	90	0	379	384	88	122	125	22	100	100	0	0.537	0.515	0.510	0.490	1.594	0.475	0.614	80	489	395	397	-0.897	138	257	135	262	0
4	5	14	"PFM0395"	"M35930_4"	15320	25820	120	369	398	113	157	159	29	97	95	0	839	836	234	127	129	22	99	99	0	0.298	0.340	0.317	0.319	1.844	0.322	0.737	120	531	924	950	-1.748	212	712	241	709	0
4	6	14	"PFM0398"	"M35930_8"	15500	25820	120	899	881	267	153	155	28	99	99	0	819	796	249	124	125	20	99	99	0	1.073	1.083	1.089	1.069	1.941	1.076	0.832	120	496	1441	1400	0.102	746	695	728	672	0
4	7	14	"PFM0400"	"M35935_1"	15700	25820	120	232	237	44	153	153	25	90	76	0	261	266	67	121	122	19	99	96	0	0.564	0.579	0.550	0.553	2.025	0.536	0.446	120	533	219	229	-0.826	79	140	84	145	0
4	8	14	"PFM0406"	"M364_1"	15890	25820	120	214	218	39	155	157	28	80	51	0	308	316	84	120	121	18	99	97	0	0.314	0.321	0.355	0.320	2.128	0.293	0.408	120	495	247	259	-1.672	59	188	63	196	0
4	9	14	"PFM0424"	"M36950_1"	16070	25820	130	322	322	69	163	164	27	98	94	0	427	435	94	122	125	19	100	100	0	0.521	0.508	0.499	0.488	1.584	0.510	0.696	120	598	464	472	-0.940	159	305	159	313	0
4	10	14	"PFM0426"	"M3696_3"	16280	25810	120	441	442	105	161	161	26	99	98	0	507	491	151	119	122	20	96	95	0	0.722	0.755	0.755	0.780	1.914	0.723	0.808	120	541	668	653	-0.471	280	388	281	372	0
4	11	14	"PFM0431"	"M37116_3"	16470	25810	120	13749	12863	4536	161	176	161	100	100	0	11771	10322	4040	119	121	29	99	98	0	1.166	1.245	1.239	1.352	2.003	1.238	0.892	120	481	25240	22905	0.222	13588	11652	12702	10203	0
4	12	14	"PFM0433"	"M37145_2"	16660	25810	120	1726	1685	500	175	187	160	100	99	0	1680	1667	599	123	125	33	98	98	0	0.996	0.978	0.990	1.067	1.926	0.940	0.881	120	489	3108	3054	-0.006	1551	1557	1510	1544	0
4	13	14	"PFM0435"	"M37197_1"	16850	25820	120	211	215	41	169	170	33	60	31	0	379	390	105	119	120	19	97	97	0	0.162	0.170	0.199	0.182	2.163	0.167	0.313	120	433	302	317	-2.630	42	260	46	271	0
4	14	14	"PFM0438"	"M37465_1"	17010	25820	150	170	171	28	156	159	28	28	7	0	112	111	23	113	115	16	18	4	0	-14.000	-7.500	1.410	1.428	3.877	0.009	0.000	156	583	13	13	Error	14	-1	15	-2	-50
4	15	14	"PFM0452"	"M37794_2"	17230	25810	120	544	523	136	159	164	43	98	95	0	897	843	292	115	116	18	98	97	0	0.492	0.500	0.502	0.519	1.976	0.458	0.782	120	525	1167	1092	-1.022	385	782	364	728	0
4	16	14	"PFM0454"	"M37794_6"	17410	25790	150	181	184	33	169	173	41	18	2	0	154	156	40	116	118	20	64	48	0	0.316	0.375	0.750	0.625	4.102	0.744	0.040	156	682	50	55	-1.663	12	38	15	40	-50
4	17	14	"PFM0457"	"M37914_2"	17610	25810	120	734	677	213	169	171	29	98	96	0	842	855	257	114	115	17	100	100	0	0.776	0.686	0.710	0.622	1.936	0.682	0.814	120	515	1293	1249	-0.366	565	728	508	741	0
4	18	14	"PFM0459"	"M38113_2"	17810	25800	120	2298	2127	675	165	167	27	100	100	0	959	858	333	115	116	19	95	95	0	2.527	2.641	2.638	2.748	1.600	2.617	0.860	120	534	2977	2705	1.338	2133	844	1962	743	0
4	19	14	"PFM0461"	"M38127_1"	17990	25810	120	293	291	63	164	165	26	94	86	0	366	347	86	116	116	17	100	100	0	0.516	0.550	0.567	0.518	2.002	0.531	0.645	120	499	379	358	-0.955	129	250	127	231	0
4	20	14	"PFM0464"	"M38218_2"	18180	25800	120	6435	6014	1872	166	168	38	100	100	0	4389	3747	1510	113	114	18	98	97	0	1.466	1.609	1.562	1.858	2.070	1.566	0.899	120	548	10545	9482	0.552	6269	4276	5848	3634	0
4	21	14	"PFM0486"	"M38941_8"	18380	25800	130	579	563	124	165	165	29	100	100	0	428	414	117	110	111	17	99	98	0	1.302	1.309	1.303	1.397	1.708	1.280	0.830	120	592	732	702	0.381	414	318	398	304	0
4	22	14	"PFM0489"	"M39036_2"	18560	25800	110	310	311	51	168	168	28	100	97	0	275	268	63	110	111	18	98	97	0	0.861	0.905	0.872	0.957	1.764	0.920	0.637	80	506	307	301	-0.217	142	165	143	158	0
4	1	15	"PFM0494"	"M39668_5"	14570	26010	120	412	404	103	159	160	29	98	95	0	379	377	111	125	126	17	98	95	0	0.996	0.972	0.992	1.035	2.040	0.957	0.720	120	626	507	497	-0.006	253	254	245	252	0
4	2	15	"PFM0503"	"M40983_1"	14780	26020	110	204	215	49	164	165	29	60	40	0	200	208	50	126	126	18	95	82	0	0.541	0.622	0.614	0.553	2.729	0.768	0.229	80	485	114	133	-0.888	40	74	51	82	0
4	3	15	"PFM0505"	"M40983_3"	14950	26010	120	279	284	77	159	159	29	90	77	0	160	164	41	125	128	19	65	47	0	3.429	3.205	2.955	3.095	2.667	4.273	0.385	120	489	155	164	1.778	120	35	125	39	0
4	4	15	"PFM0508"	"M41041_1"	15150	26010	120	625	636	185	158	160	44	99	98	0	898	889	307	126	132	55	97	96	0	0.605	0.626	0.625	0.655	1.906	0.596	0.843	120	456	1239	1241	-0.725	467	772	478	763	0
4	5	15	"PFN0062"	"N128_62"	15300	26020	150	158	164	31	154	158	41	14	3	0	137	143	37	125	129	49	15	5	0	0.333	0.556	1.148	1.043	4.292	0.615	0.242	156	582	16	28	-1.585	4	12	10	18	-50
4	6	15	"PFN0064"	"N128_64"	15520	26010	150	169	172	32	154	157	30	32	8	0	118	123	26	124	125	28	12	3	0	-2.500	-18.000	1.243	1.328	3.926	5.704	0.020	156	632	9	17	Error	15	-6	18	-1	-50
4	7	15	"PFN0066"	"N128_68"	15720	26010	120	321	329	83	157	163	46	92	86	0	453	456	137	123	126	30	99	99	0	0.497	0.517	0.522	0.502	1.792	0.490	0.711	120	478	494	505	-1.009	164	330	172	333	0
4	8	15	"PFN0069"	"N128_71"	15900	26010	120	321	319	83	159	171	78	84	55	0	333	328	90	121	148	310	10	0	0	0.764	0.773	0.755	0.796	1.832	0.810	0.632	120	512	374	367	-0.388	162	212	160	207	0
4	9	15	"PFN0071"	"N128_73"	16100	26010	100	221	225	45	163	172	76	40	1	0	171	169	32	122	154	338	0	0	0	1.184	1.319	1.388	1.295	2.891	0.096	0.321	80	431	107	109	0.243	58	49	62	47	0
4	10	15	"PFN0074"	"N128_76"	16280	26010	120	352	341	84	163	165	29	92	90	0	377	377	108	119	122	21	98	96	0	0.733	0.690	0.714	0.660	1.774	0.689	0.716	120	534	447	436	-0.449	189	258	178	258	0
4	11	15	"PFN0092"	"N129_12"	16490	26000	150	188	195	45	171	181	143	1	0	0	138	152	52	122	124	30	33	18	0	1.063	0.800	0.921	0.952	3.430	11.565	0.080	156	610	33	54	0.087	17	16	24	30	-50
4	12	15	"PFN0094"	"N129_14"	16670	26000	120	962	938	294	177	190	160	98	90	0	613	581	207	123	125	33	95	91	0	1.602	1.662	1.639	1.859	2.026	1.859	0.674	120	476	1275	1219	0.680	785	490	761	458	0
4	13	15	"PFN0096"	"N129_17"	16870	26000	120	287	291	52	169	170	31	96	87	0	250	247	66	119	120	19	91	87	0	0.901	0.953	0.941	1.044	2.421	0.947	0.565	120	455	249	250	-0.151	118	131	122	128	0
4	14	15	"PFN0098"	"N129_22"	17040	26000	120	5653	5249	1890	156	161	29	100	100	0	1892	1753	782	114	115	16	96	96	0	3.092	3.107	3.015	3.499	1.996	3.133	0.859	120	450	7275	6732	1.628	5497	1778	5093	1639	0
4	15	15	"PFN0100"	"N129_33"	17230	26010	120	713	687	212	162	165	27	100	95	0	755	713	231	115	117	19	100	99	0	0.861	0.878	0.880	0.851	1.759	0.866	0.843	120	519	1191	1123	-0.216	551	640	525	598	0
4	16	15	"PFN0102"	"N129_38"	17420	26000	110	232	234	44	169	171	28	78	57	0	165	168	38	115	119	30	77	36	0	1.260	1.226	1.240	1.124	2.468	1.040	0.152	80	503	113	118	0.333	63	50	65	53	0
4	17	15	"PFN0119"	"N130_21"	17620	26000	120	263	263	49	166	168	28	90	79	0	240	237	55	113	115	17	97	92	0	0.764	0.782	0.783	0.766	2.396	0.810	0.438	120	534	224	221	-0.389	97	127	97	124	0
4	18	15	"PFN0121"	"N130_25"	17810	26000	120	353	347	78	166	168	29	97	92	0	288	287	81	112	114	16	96	95	0	1.063	1.034	0.968	1.042	2.040	1.025	0.698	120	514	363	356	0.087	187	176	181	175	0
4	19	15	"PFN0124"	"N130_29"	18000	26000	120	515	511	140	167	168	29	98	96	0	631	610	172	113	113	15	100	99	0	0.672	0.692	0.701	0.649	1.928	0.688	0.830	120	526	866	841	-0.574	348	518	344	497	0
4	20	15	"PFN0127"	"N130_35"	18180	26000	110	242	248	46	164	166	29	92	70	0	376	369	79	110	113	18	100	100	0	0.293	0.324	0.315	0.305	1.831	0.304	0.471	80	470	344	343	-1.770	78	266	84	259	0
4	21	15	"PFN0130"	"N130_4"	18380	26000	120	1313	1301	474	164	165	29	100	99	0	2129	2099	678	110	112	20	100	100	0	0.569	0.572	0.579	0.532	1.765	0.570	0.882	120	569	3168	3126	-0.813	1149	2019	1137	1989	0
4	22	15	"PFN0132"	"N130_41"	18570	25990	110	289	292	50	168	169	31	97	88	0	249	250	43	111	112	18	100	98	0	0.877	0.892	0.885	0.882	1.754	0.951	0.537	80	513	259	263	-0.190	121	138	124	139	0
4	1	16	"PFN0149"	"N131_17"	14580	26200	120	623	607	140	153	154	26	100	100	0	382	362	96	123	125	17	98	96	0	1.815	1.900	1.930	2.008	1.565	1.947	0.795	120	595	729	693	0.860	470	259	454	239	0
4	2	16	"PFN0153"	"N131_27"	14770	26210	120	560	533	166	159	159	26	96	93	0	897	851	247	124	126	18	99	99	0	0.519	0.514	0.532	0.497	1.814	0.511	0.818	120	485	1174	1101	-0.947	401	773	374	727	0
4	3	16	"PFN0155"	"N131_4"	14950	26210	150	161	162	32	158	160	29	21	4	0	112	118	31	125	127	20	15	4	0	-0.231	-0.571	1.108	1.096	4.219	4.010	0.017	156	609	-10	-3	Error	3	-13	4	-7	-50
4	4	16	"PFN0157"	"N131_5"	15140	26210	150	181	181	38	160	164	42	30	6	0	125	131	35	126	131	50	2	1	0	-21.000	4.200	1.660	1.603	3.455	0.710	0.183	156	572	20	26	Error	21	-1	21	5	-50
4	5	16	"PFN0159"	"N131_52"	15340	26200	120	4333	4129	1176	162	164	43	100	100	0	2544	2354	767	126	131	53	99	99	0	1.725	1.781	1.796	1.857	1.566	1.803	0.878	120	480	6589	6195	0.787	4171	2418	3967	2228	0
4	6	16	"PFN0164"	"N132_101"	15530	26200	130	1743	1637	398	164	165	31	100	100	0	1701	1569	459	124	127	30	100	99	0	1.001	1.019	1.028	1.062	1.533	0.987	0.888	120	538	3156	2918	0.002	1579	1577	1473	1445	0
4	7	16	"PFN0559"	"N143_59"	15730	26210	150	156	159	40	166	171	44	7	1	0	112	118	39	124	127	29	5	1	0	0.833	1.167	1.582	1.205	3.593	2.574	0.065	156	537	-22	-13	-0.263	-10	-12	-7	-6	-50
4	8	16	"PFN0564"	"N143_71"	15900	26200	120	469	463	118	173	182	81	94	86	0	751	741	203	125	154	331	93	41	0	0.473	0.471	0.483	0.471	1.759	0.449	0.788	120	449	922	906	-1.081	296	626	290	616	0
4	9	16	"PFN0566"	"N143_9"	16080	26200	100	220	224	57	171	181	76	38	3	0	162	171	37	122	153	339	0	0	0	1.225	1.082	1.033	1.064	3.251	1.535	0.248	80	429	89	102	0.293	49	40	53	49	0
4	10	16	"PFN0576"	"N145_12"	16280	26200	120	1438	1357	421	172	176	32	99	99	0	1856	1829	507	123	124	19	100	100	0	0.731	0.695	0.723	0.673	1.554	0.690	0.876	120	549	2999	2891	-0.453	1266	1733	1185	1706	0
4	11	16	"PFN0578"	"N145_20"	16470	26200	120	2476	2314	703	179	181	32	100	100	0	2191	2084	537	122	124	19	100	100	0	1.110	1.088	1.097	1.042	1.631	1.115	0.883	120	484	4366	4097	0.151	2297	2069	2135	1962	0
4	12	16	"PFN0580"	"N145_23"	16650	26190	130	65535	56960	14422	187	378	1891	99	99	63	29536	24553	11656	124	129	50	92	91	0	2.222	2.324	2.052	2.299	1.506	2.185	0.844	120	548	94760	81202	1.152	65348	29412	56773	24429	0
4	13	16	"PFN0603"	"N147_10"	16840	26190	110	540	520	111	189	403	2005	0	0	0	293	299	64	124	130	53	97	87	0	2.077	1.891	1.881	1.881	1.621	152.481	0.011	80	487	520	506	1.054	351	169	331	175	0
4	14	16	"PFN0605"	"N147_13"	17040	26200	120	1541	1337	484	178	180	33	96	95	0	1432	1282	381	120	122	20	100	100	0	1.039	0.997	1.023	0.843	2.186	1.038	0.880	120	563	2675	2321	0.055	1363	1312	1159	1162	0
4	15	16	"PFN0610"	"N147_2"	17240	26190	120	610	581	149	170	172	29	96	96	0	532	485	167	115	118	19	94	92	0	1.055	1.111	1.088	1.315	2.270	1.072	0.817	120	505	857	781	0.077	440	417	411	370	0
4	16	16	"PFN0612"	"N147_24"	17420	26190	110	224	221	48	177	179	31	58	38	0	199	198	49	114	117	29	86	65	0	0.553	0.524	0.765	0.668	2.986	0.530	0.175	80	474	132	128	-0.855	47	85	44	84	0
4	17	16	"PFN0615"	"N147_4"	17610	26190	120	475	479	100	174	177	31	99	99	0	387	376	106	114	116	18	95	93	0	1.103	1.164	1.091	1.271	1.977	1.122	0.765	120	520	574	567	0.141	301	273	305	262	0
4	18	16	"PFN0617"	"N148_1"	17800	26190	130	558	557	136	176	178	32	100	99	0	304	303	68	112	115	18	100	99	0	1.990	1.995	2.027	1.991	1.464	2.042	0.799	120	583	574	572	0.992	382	192	381	191	0
4	19	16	"PFN0640"	"N149_7"	18000	26190	110	273	282	59	176	177	32	93	71	0	190	189	30	111	113	17	98	92	0	1.228	1.359	1.207	1.271	2.254	2.058	0.370	80	470	176	184	0.296	97	79	106	78	0
4	20	16	"PFN0642"	"N150_10"	18180	26190	120	1980	1938	604	172	171	29	100	100	0	948	942	307	110	113	18	100	100	0	2.158	2.123	2.101	2.164	1.688	2.182	0.889	120	539	2646	2598	1.109	1808	838	1766	832	0
4	21	16	"PFN0645"	"N150_15"	18380	26190	130	1024	983	305	171	171	30	100	99	0	672	663	186	110	112	19	100	100	0	1.518	1.468	1.476	1.422	1.544	1.557	0.879	120	548	1415	1365	0.602	853	562	812	553	0
4	22	16	"PFN0647"	"N150_19"	18560	26190	110	346	359	93	179	180	32	100	95	0	544	522	132	112	114	24	100	100	0	0.387	0.439	0.414	0.412	1.796	0.387	0.589	80	499	599	590	-1.371	167	432	180	410	0
4	1	17	"PFN0649"	"N150_27"	14570	26400	120	3782	3624	1228	153	154	28	100	100	0	2146	2030	566	126	129	20	100	100	0	1.797	1.823	1.850	1.744	1.681	1.923	0.895	120	598	5649	5375	0.845	3629	2020	3471	1904	0
4	2	17	"PFN0652"	"N150_32"	14760	26400	130	514	505	107	156	159	28	100	100	0	418	420	90	127	129	18	100	100	0	1.230	1.191	1.205	1.190	1.493	1.200	0.799	120	578	649	642	0.299	358	291	349	293	0
4	3	17	"PFN0668"	"N150_62"	14950	26410	110	183	187	39	152	154	28	57	25	0	231	234	47	127	129	20	98	93	0	0.298	0.327	0.425	0.378	2.573	0.287	0.080	80	433	135	142	-1.746	31	104	35	107	0
4	4	17	"PFN0670"	"N150_65"	15140	26410	150	192	194	37	156	159	29	55	26	0	135	140	29	128	129	21	33	14	0	5.143	3.167	1.824	1.963	3.850	6.572	0.016	156	562	43	50	2.363	36	7	38	12	-50
4	5	17	"PFN0672"	"N150_68"	15330	26400	120	2976	2972	1142	163	164	29	99	99	0	2144	2119	702	128	130	21	100	100	0	1.395	1.411	1.483	1.310	1.936	1.485	0.850	120	495	4829	4800	0.481	2813	2016	2809	1991	0
4	6	17	"PFN0674"	"N150_71"	15530	26400	120	692	696	240	161	163	28	97	94	0	999	976	267	126	127	20	100	100	0	0.608	0.629	0.624	0.567	1.922	0.645	0.818	120	490	1404	1385	-0.717	531	873	535	850	0
4	7	17	"PFN0676"	"N150_75"	15720	26390	140	372	368	87	165	168	34	96	91	0	507	478	134	126	130	25	97	96	0	0.543	0.577	0.589	0.562	1.986	0.568	0.750	156	571	588	555	-0.880	207	381	203	352	0
4	8	17	"PFN0678"	"N150_78"	15910	26390	120	351	356	70	163	165	28	100	97	0	454	427	120	126	127	19	98	96	0	0.573	0.641	0.615	0.672	1.787	0.591	0.749	120	471	516	494	-0.803	188	328	193	301	0
4	9	17	"PFN0783"	"N157_18"	16090	26390	120	396	410	76	159	163	28	100	100	0	414	403	95	122	124	19	99	97	0	0.812	0.893	0.858	0.915	1.644	0.871	0.741	120	520	529	532	-0.301	237	292	251	281	0
4	10	17	"PFN0789"	"N157_41"	16290	26400	130	317	323	81	165	166	30	95	90	0	630	655	169	121	123	19	100	100	0	0.299	0.296	0.296	0.274	1.797	0.296	0.722	120	561	661	692	-1.744	152	509	158	534	0
4	11	17	"PFN0807"	"N159_20"	16480	26390	120	833	790	222	170	171	30	100	98	0	1921	1779	552	118	119	18	100	98	0	0.368	0.373	0.368	0.380	1.969	0.357	0.863	120	498	2466	2281	-1.443	663	1803	620	1661	0
4	12	17	"PFN0836"	"N163_1"	16670	26390	120	1309	1184	355	172	265	1505	1	0	0	1014	955	287	119	125	50	98	97	0	1.270	1.211	1.189	1.188	1.767	1.233	0.872	120	521	2032	1848	0.345	1137	895	1012	836	0
4	13	17	"PFN0840"	"N164_1"	16850	26390	120	2581	2380	753	177	179	35	100	100	0	3229	2957	903	122	125	21	100	100	0	0.774	0.777	0.791	0.760	1.656	0.770	0.890	120	552	5511	5038	-0.370	2404	3107	2203	2835	0
4	14	17	"PFN0849"	"N165_2"	17050	26390	120	568	539	135	174	177	31	98	97	0	1311	1256	337	121	124	19	100	100	0	0.331	0.322	0.326	0.307	1.701	0.305	0.808	120	512	1584	1500	-1.595	394	1190	365	1135	0
4	15	17	"PFN0935"	"N181_4"	17260	26390	150	189	190	37	176	178	31	32	12	0	135	137	24	117	119	18	48	23	0	0.722	0.700	1.571	1.478	3.521	5.771	0.028	156	615	31	34	-0.469	13	18	14	20	-50
4	16	17	"PFN0929"	"N181_18"	17430	26390	120	755	729	230	176	178	31	96	95	0	1714	1576	506	116	118	18	100	100	0	0.362	0.379	0.374	0.370	1.676	0.365	0.830	120	480	2177	2013	-1.465	579	1598	553	1460	0
4	17	17	"PFN0946"	"N185_14"	17620	26380	120	3309	3113	937	177	178	31	100	100	0	1831	1730	623	116	119	18	99	99	0	1.826	1.819	1.827	1.900	1.710	1.822	0.863	120	497	4847	4550	0.869	3132	1715	2936	1614	0
4	18	17	"PFN0382"	"N137_2"	17820	26380	120	2945	2785	845	174	175	30	100	100	0	2649	2473	904	116	118	18	99	99	0	1.094	1.108	1.096	1.154	1.646	1.077	0.861	120	511	5304	4968	0.130	2771	2533	2611	2357	0
4	19	17	"PFL0032"	"L1_63"	18010	26390	120	487	473	128	175	176	29	97	95	0	774	746	220	117	118	22	100	100	0	0.475	0.474	0.493	0.445	1.740	0.461	0.791	120	542	969	927	-1.074	312	657	298	629	0
4	20	17	"PFL0051"	"L1_92"	18210	26380	120	1322	1269	380	177	177	33	100	100	0	1319	1223	450	113	115	23	97	96	0	0.949	0.984	0.976	1.059	1.894	0.950	0.839	120	445	2351	2202	-0.075	1145	1206	1092	1110	0
4	21	17	"PFL0093"	"L2_163"	18360	26380	150	206	211	42	177	179	33	46	19	0	144	147	32	114	115	18	63	41	0	0.967	1.030	1.259	1.279	3.537	1.932	0.169	156	584	59	67	-0.049	29	30	34	33	-50
4	22	17	"PFL0100"	"L2_176"	18570	26380	120	4181	3885	1529	182	185	33	100	99	0	3561	3449	1168	115	117	25	100	100	0	1.160	1.111	1.165	1.021	1.934	1.152	0.845	120	575	7445	7037	0.215	3999	3446	3703	3334	0
4	1	18	"PFL0105"	"L2_187"	14600	26590	120	19935	18645	7619	155	157	28	100	100	0	18416	17382	5551	130	131	20	100	100	0	1.082	1.072	1.094	0.962	1.932	1.122	0.875	120	550	38066	35742	0.113	19780	18286	18490	17252	0
4	2	18	"PFL0107"	"L2_190"	14770	26590	110	338	334	66	161	164	29	98	93	0	552	544	124	134	138	31	100	100	0	0.423	0.422	0.444	0.403	1.612	0.397	0.751	80	458	595	583	-1.240	177	418	173	410	0
4	3	18	"PFL0118"	"L2_202"	14980	26590	120	417	412	120	156	159	28	95	92	0	568	544	149	132	137	31	100	99	0	0.599	0.621	0.614	0.584	1.866	0.621	0.760	120	487	697	668	-0.740	261	436	256	412	0
4	4	18	"PFL0126"	"L2_215"	15150	26590	120	778	739	214	153	156	28	100	97	0	1072	1020	314	134	135	19	100	99	0	0.666	0.661	0.668	0.655	1.786	0.635	0.851	120	390	1563	1472	-0.586	625	938	586	886	0
4	5	18	"PFJ0334"	"J326_1"	15340	26580	130	12178	11648	3399	157	159	29	100	100	0	8280	7375	2741	133	136	21	99	99	0	1.476	1.587	1.563	1.733	1.688	1.530	0.891	120	518	20168	18733	0.561	12021	8147	11491	7242	0
4	6	18	"PFJ0360"	"J352_5"	15530	26580	120	1116	1102	318	157	159	28	100	100	0	1437	1355	473	130	132	22	98	98	0	0.734	0.771	0.755	0.814	1.841	0.741	0.890	120	399	2266	2170	-0.447	959	1307	945	1225	0
4	7	18	"PFJ0381"	"J38_18"	15670	26620	150	172	174	33	162	168	36	21	5	0	140	145	29	130	134	27	28	9	0	1.000	0.800	1.231	1.105	3.717	1.640	0.175	156	560	20	27	0.000	10	10	12	15	-50
4	8	18	"PFJ0399"	"J43_10"	15910	26590	120	233	232	42	160	166	36	75	50	0	313	310	62	129	134	27	99	96	0	0.397	0.398	0.417	0.360	2.196	0.385	0.420	120	571	257	253	-1.334	73	184	72	181	0
4	9	18	"PFJ0409"	"J43_23"	16100	26580	120	389	386	86	158	159	27	99	98	0	878	850	240	127	128	20	100	100	0	0.308	0.315	0.320	0.315	1.772	0.292	0.796	120	538	982	951	-1.701	231	751	228	723	0
4	10	18	"PFJ0430"	"J478_10"	16300	26580	120	4837	4569	1443	157	159	27	100	100	0	4060	3956	1011	121	124	20	100	100	0	1.188	1.150	1.176	1.096	1.546	1.189	0.904	120	443	8619	8247	0.249	4680	3939	4412	3835	0
4	11	18	"PFJ0226"	"J227_1"	16480	26590	150	188	191	38	158	160	27	54	28	0	128	133	37	122	123	19	28	12	0	5.000	3.000	1.797	1.737	4.493	3.500	0.030	156	594	36	44	2.322	30	6	33	11	-50
4	12	18	"PFJ0237"	"J232_2"	16680	26580	110	185	190	33	157	158	28	48	22	0	290	291	59	120	122	18	100	100	0	0.165	0.193	0.204	0.189	2.627	0.188	0.153	80	456	198	204	-2.602	28	170	33	171	0
4	13	18	"PFJ0256"	"J245_7"	16850	26580	100	261	259	58	156	158	25	91	81	0	240	241	44	121	125	20	98	98	0	0.882	0.858	0.930	0.831	1.924	0.982	0.468	80	408	224	223	-0.181	105	119	103	120	0
4	14	18	"PFJ0284"	"J269_5"	17050	26570	120	1242	1157	296	161	162	28	100	100	0	1150	1024	357	123	126	19	100	95	0	1.053	1.105	1.055	1.278	2.029	1.066	0.878	120	518	2108	1897	0.074	1081	1027	996	901	0
4	15	18	"PFJ0315"	"J2975_2"	17240	26580	120	1344	1239	445	171	171	30	97	95	0	1083	1026	293	121	122	18	100	100	0	1.219	1.180	1.181	1.042	2.026	1.253	0.840	120	467	2135	1973	0.286	1173	962	1068	905	0
4	16	18	"PFJ0365"	"J378_1"	17430	26580	120	623	587	177	169	170	29	96	94	0	1639	1519	425	119	121	18	100	100	0	0.299	0.299	0.300	0.268	1.791	0.297	0.846	120	505	1974	1818	-1.743	454	1520	418	1400	0
4	17	18	"PFK0117"	"Km799_7"	17640	26570	150	175	178	32	167	168	28	24	8	0	113	115	17	120	122	20	7	1	0	-1.143	-2.200	1.800	1.999	3.675	24.822	0.002	156	564	1	6	Error	8	-7	11	-5	-50
4	18	18	"PFK0142"	"Kn10286_1"	17810	26570	120	1383	1354	372	164	165	27	100	100	0	1117	1019	362	118	120	19	97	96	0	1.220	1.321	1.298	1.505	2.018	1.279	0.877	120	444	2218	2091	0.287	1219	999	1190	901	0
4	19	18	"PFK0175"	"Kn1239_1"	18010	26600	150	179	179	28	170	172	32	18	3	0	139	144	29	120	122	23	43	20	0	0.474	0.375	0.935	0.963	4.280	11.181	0.001	156	491	28	33	-1.078	9	19	9	24	-50
4	20	18	"PFK0203"	"Kn1453_6"	18160	26580	150	180	179	30	176	178	32	16	3	0	113	114	20	118	120	23	8	1	0	-0.800	-0.750	1.548	1.386	4.484	0.036	0.001	156	537	-1	-1	Error	4	-5	3	-4	-50
4	21	18	"PFK0250"	"Kn2004_3"	18390	26570	120	747	745	203	175	178	29	100	100	0	684	674	208	118	119	18	97	97	0	1.011	1.025	1.019	1.070	1.917	1.008	0.801	120	450	1138	1126	0.015	572	566	570	556	0
4	22	18	"PFK0277"	"Kn2223_1"	18540	26580	150	194	193	33	174	176	30	34	8	0	118	119	22	115	117	21	18	5	0	6.667	4.750	1.867	2.000	3.798	18.940	0.003	156	697	23	23	2.737	20	3	19	4	-50
4	1	19	"PFK0478"	"Kn610_1"	14580	26780	120	1551	1444	489	156	157	27	100	100	0	1273	1192	328	135	137	24	99	99	0	1.226	1.219	1.246	1.175	2.080	1.270	0.864	120	515	2533	2345	0.294	1395	1138	1288	1057	0
4	2	19	"PFK0517"	"Kn8027_1"	14740	26790	150	162	162	28	165	164	28	13	1	0	130	132	30	141	145	30	10	1	0	0.273	0.333	0.878	0.812	3.735	2.368	0.005	156	617	-14	-12	-1.874	-3	-11	-3	-9	-50
4	3	19	"PFK0524"	"Kn836_1"	14960	26780	130	259	258	60	158	159	29	84	73	0	307	309	78	139	142	24	96	93	0	0.601	0.588	0.561	0.566	2.660	0.568	0.452	120	571	269	270	-0.734	101	168	100	170	0
4	4	19	"PFK0554"	"Kn962_1"	15150	26770	150	178	180	33	156	157	30	40	14	0	152	155	27	144	146	25	23	10	0	2.750	2.182	1.371	1.376	3.667	3.471	0.031	156	511	30	35	1.459	22	8	24	11	-50
4	5	19	"PFK0701"	"Ks15_2"	15310	26790	150	159	163	28	155	156	29	21	3	0	138	141	32	147	150	28	11	5	0	-0.444	-1.333	0.753	0.795	3.731	4.390	0.004	156	497	-5	2	Error	4	-9	8	-6	-50
4	6	19	"PFK0743"	"Ks196_1"	15500	26780	150	170	167	29	156	159	29	19	3	0	130	130	21	146	151	31	2	0	0	-0.875	-0.688	1.217	1.182	3.895	0.085	0.001	156	491	-2	-5	Error	14	-16	11	-16	-50
4	7	19	"PFK1214"	"Ks82_7"	15690	26780	150	160	164	32	164	166	32	16	1	0	124	128	24	142	149	33	5	0	0	0.222	0.000	1.041	1.015	3.058	0.000	0.000	156	475	-22	-14	-2.170	-4	-18	0	-14	-50
4	8	19	"PFK1273"	"Ks97_17"	15890	26790	150	178	179	31	164	167	32	26	4	0	154	159	30	146	160	53	10	0	0	1.750	1.154	1.192	1.187	3.701	1.224	0.038	156	580	22	28	0.807	14	8	15	13	-50
4	9	19	"PFK0237"	"Kn1802_2"	16100	26800	150	184	192	58	161	163	31	41	12	0	152	186	132	146	165	67	9	5	0	3.833	0.775	1.154	1.389	4.769	0.441	0.537	156	571	29	71	1.939	23	6	31	40	-50
4	10	19	"PFK0352"	"Kn3360_1"	16280	26770	150	174	176	28	156	159	28	34	9	0	128	131	23	133	140	31	9	1	0	-3.600	-10.000	1.452	1.548	3.804	9.055	0.003	156	528	13	18	Error	18	-5	20	-2	-50
4	11	19	"PFK0401"	"Kn4252_4"	16470	26780	150	193	195	33	157	159	26	62	31	0	133	135	20	129	131	23	15	3	0	9.000	6.333	2.525	2.506	4.011	9.732	0.011	156	546	40	44	3.170	36	4	38	6	-50
4	12	19	"PFK0571"	"Ks101_8"	16670	26760	110	449	437	96	157	159	26	100	97	0	432	421	117	128	131	21	100	98	0	0.961	0.956	0.999	0.978	1.519	0.908	0.784	80	479	596	573	-0.058	292	304	280	293	0
4	13	19	"PFBL B0018"	"oPFBLOB0018"	16870	26760	120	2399	2233	646	157	159	27	100	100	0	971	907	267	131	134	22	99	98	0	2.669	2.675	2.750	2.666	1.637	2.756	0.868	120	541	3082	2852	1.416	2242	840	2076	776	0
4	14	19	"PFM60469"	"oPFM60469"	17050	26760	120	27374	25305	7699	162	164	29	100	100	0	23147	20296	8139	135	137	21	99	99	0	1.183	1.247	1.192	1.395	2.032	1.207	0.887	120	453	50224	45304	0.242	27212	23012	25143	20161	0
4	15	19	"PFB0683"	"oPFB0683"	17240	26760	120	435	455	138	169	171	31	98	96	0	330	344	111	130	132	21	95	93	0	1.330	1.336	1.323	1.306	1.746	1.349	0.783	120	409	466	500	0.411	266	200	286	214	0
4	16	19	"PFG0004"	"oPFG0004"	17430	26770	130	612	583	174	175	176	30	97	93	0	706	692	190	125	127	22	100	98	0	0.752	0.720	0.727	0.655	1.728	0.737	0.827	120	483	1018	975	-0.411	437	581	408	567	0
4	17	19	"PFC0763"	"oPFC0763"	17630	26760	150	190	192	32	171	173	31	39	10	0	130	131	21	122	124	21	24	7	0	2.375	2.333	1.530	1.411	3.925	10.011	0.009	156	513	27	30	1.248	19	8	21	9	-50
4	18	19	"PFL0014"	"oPFL0014"	17810	26760	120	1179	1184	375	166	168	29	100	100	0	1994	1959	663	121	122	21	100	99	0	0.541	0.554	0.546	0.563	1.807	0.532	0.862	120	403	2886	2856	-0.887	1013	1873	1018	1838	0
4	19	19	"PFM60471"	"oPFM60471"	18000	26760	140	18889	17480	7396	173	174	29	100	100	0	14241	12975	5265	123	125	19	99	98	0	1.326	1.347	1.370	1.240	2.152	1.382	0.893	156	413	32834	30159	0.407	18716	14118	17307	12852	0
4	20	19	"PFL0019"	"oPFL0019"	18190	26760	120	1625	1552	488	174	176	29	100	99	0	2009	1895	619	122	125	20	100	100	0	0.769	0.777	0.785	0.774	1.742	0.765	0.898	120	405	3338	3151	-0.379	1451	1887	1378	1773	0
4	21	19	"PFG0007"	"oPFG0007"	18380	26760	120	3129	3110	1192	177	179	29	100	100	0	1263	1267	424	121	123	19	100	100	0	2.585	2.559	2.624	2.524	1.686	2.722	0.885	120	446	4094	4079	1.370	2952	1142	2933	1146	0
4	22	19	"PFI17638"	"oPFI17638"	18570	26760	120	11888	10939	4656	184	183	34	100	100	0	6554	6053	2170	121	122	17	100	100	0	1.819	1.813	1.845	1.652	1.882	1.935	0.880	120	519	18137	16687	0.863	11704	6433	10755	5932	0
4	1	20	"PFBL B0024"	"oPFBLOB0024"	14580	26970	120	1225	1188	477	160	161	28	96	94	0	1074	1047	302	141	144	25	100	100	0	1.141	1.135	1.171	0.960	2.370	1.230	0.862	120	537	1998	1934	0.191	1065	933	1028	906	0
4	2	20	"PFBL B0025"	"oPFBLOB0025"	14770	26960	110	291	283	49	161	161	27	98	88	0	354	344	74	147	150	26	98	97	0	0.628	0.619	0.564	0.601	1.786	0.526	0.564	80	434	337	319	-0.671	130	207	122	197	0
4	3	20	"PFN0253"	"oPFN0253"	14950	26960	110	438	430	90	156	157	28	100	100	0	564	531	122	147	150	30	98	97	0	0.676	0.714	0.685	0.727	1.557	0.686	0.792	80	497	699	658	-0.564	282	417	274	384	0
4	4	20	"PFL0021"	"oPFL0021"	15160	26970	130	1180	1135	456	158	159	30	96	94	0	1441	1381	465	148	151	26	100	99	0	0.790	0.792	0.794	0.741	1.893	0.825	0.849	120	461	2315	2210	-0.339	1022	1293	977	1233	0
4	5	20	"PFF72416"	"oPFF72416"	15320	26990	150	165	167	35	156	157	28	25	11	0	171	172	27	149	153	28	38	12	0	0.409	0.478	1.125	0.915	4.119	1.130	0.034	156	484	31	34	-1.290	9	22	11	23	-50
4	6	20	"PFI17640"	"oPFI17640"	15530	26960	120	299	306	72	156	156	27	96	90	0	336	338	73	154	157	31	99	96	0	0.786	0.815	0.799	0.761	1.715	0.835	0.615	120	430	325	334	-0.348	143	182	150	184	0
4	7	20	"PFK12891"	"oPFK12891"	15720	26960	120	1691	1657	536	159	160	27	100	100	0	669	669	214	156	161	34	98	97	0	2.986	2.920	2.892	3.086	1.668	3.073	0.850	120	433	2045	2011	1.578	1532	513	1498	513	0
4	8	20	"PFJ12782"	"oPFJ12782"	15920	26960	130	13344	13575	5875	171	173	35	100	100	0	52180	47913	16042	183	206	83	100	100	19	0.253	0.281	0.273	0.267	1.640	0.277	0.877	120	427	65170	61134	-1.981	13173	51997	13404	47730	0
4	9	20	"PFL0025"	"oPFL0025"	16110	26970	130	353	377	117	168	171	39	94	85	0	702	820	348	199	216	79	100	100	0	0.368	0.337	0.342	0.325	1.682	0.332	0.770	120	452	688	830	-1.443	185	503	209	621	0
4	10	20	"PFF72418"	"oPFF72418"	16300	26960	110	1210	1171	258	160	164	31	100	100	0	3133	2936	690	169	174	43	100	100	0	0.354	0.365	0.368	0.361	1.482	0.345	0.877	80	422	4014	3778	-1.497	1050	2964	1011	2767	0
4	11	20	"PFC0772"	"oPFC0772"	16480	26960	120	289	291	60	160	161	28	95	90	0	714	684	177	149	154	33	99	98	0	0.228	0.245	0.238	0.248	1.776	0.230	0.691	120	410	694	666	-2.131	129	565	131	535	0
4	12	20	"PFA32028"	"oPFA32028"	16660	26960	150	166	168	28	158	159	27	27	7	0	194	195	31	143	145	25	81	50	0	0.157	0.192	0.497	0.402	3.693	0.321	0.018	156	590	59	62	-2.672	8	51	10	52	-50
4	13	20	"PFI17641"	"oPFI17641"	16860	26960	120	1226	1137	400	156	161	37	99	97	0	3314	3145	1098	147	152	27	100	100	0	0.338	0.327	0.331	0.312	1.872	0.313	0.851	120	503	4237	3979	-1.566	1070	3167	981	2998	0
4	14	20	"PFL0027"	"oPFL0027"	17050	26960	120	734	721	215	157	160	28	99	97	0	673	650	171	150	152	25	100	100	0	1.103	1.128	1.155	1.108	1.719	1.191	0.833	120	427	1100	1064	0.142	577	523	564	500	0
4	15	20	"PFK12903"	"oPFK12903"	17190	26930	150	198	204	41	163	168	50	39	8	0	161	164	37	139	142	29	34	9	0	1.591	1.640	1.857	1.494	3.711	3.202	0.119	156	533	57	66	0.670	35	22	41	25	-50
4	16	20	"PFI17664"	"oPFI17664"	17370	26940	120	827	800	262	167	172	49	98	95	0	724	685	197	126	131	29	100	98	0	1.104	1.132	1.176	1.071	1.969	1.184	0.790	120	446	1258	1192	0.142	660	598	633	559	0
4	17	20	"PFH0013"	"oPFH0013"	17570	26940	120	2174	2095	742	176	177	32	100	100	0	957	981	340	123	125	21	100	100	0	2.396	2.237	2.291	2.188	1.653	2.346	0.860	120	466	2832	2777	1.260	1998	834	1919	858	0
4	18	20	"PFD66991"	"oPFD66991"	17750	26930	110	413	407	73	171	172	32	100	100	0	305	298	56	122	122	18	98	98	0	1.322	1.341	1.365	1.365	1.701	1.379	0.704	80	420	425	412	0.403	242	183	236	176	0
4	19	20	"PFM60502"	"oPFM60502"	17940	26940	120	1753	1716	636	166	167	30	97	97	0	1718	1580	536	121	123	19	100	100	0	0.994	1.062	1.104	0.971	2.036	1.085	0.864	120	469	3184	3009	-0.009	1587	1597	1550	1459	0
4	20	20	"PFI17667"	"oPFI17667"	18130	26940	120	525	526	160	166	169	30	98	97	0	782	783	264	123	125	20	100	100	0	0.545	0.545	0.557	0.544	1.700	0.521	0.817	120	464	1018	1020	-0.876	359	659	360	660	0
4	21	20	"PFF72456"	"oPFF72456"	18330	26940	120	851	816	260	168	170	29	98	98	0	737	745	226	122	123	18	100	99	0	1.111	1.040	1.109	0.986	1.966	1.076	0.817	120	480	1298	1271	0.151	683	615	648	623	0
4	22	20	"PFI17668"	"oPFI17668"	18520	26940	120	485	494	171	170	173	32	97	92	0	699	705	257	121	121	19	99	98	0	0.545	0.555	0.563	0.547	1.925	0.552	0.799	120	548	893	908	-0.876	315	578	324	584	0
4	1	21	"PFJ12799"	"oPFJ12799"	14500	27150	150	180	179	33	151	152	26	52	17	0	139	141	27	133	135	22	27	10	0	4.833	3.500	1.292	1.394	4.231	2.926	0.047	156	778	35	36	2.273	29	6	28	8	-50
4	2	21	"PFF72457"	"oPFF72457"	14710	27150	120	1432	1315	568	160	161	27	98	94	0	3641	3359	1301	142	143	23	99	99	0	0.364	0.359	0.376	0.317	2.249	0.352	0.852	120	528	4771	4372	-1.460	1272	3499	1155	3217	0
4	3	21	"PFF72459"	"oPFF72459"	14910	27150	110	238	234	44	155	157	29	87	66	0	286	290	70	139	141	24	95	92	0	0.565	0.523	0.532	0.473	2.117	0.533	0.439	80	499	230	230	-0.825	83	147	79	151	0
4	4	21	"PFM60506"	"oPFM60506"	15090	27140	110	485	488	135	155	157	29	98	98	0	887	819	258	137	141	29	98	98	0	0.440	0.488	0.498	0.486	1.610	0.438	0.805	80	470	1080	1015	-1.184	330	750	333	682	0
4	5	21	"PFL0067"	"oPFL0067"	15290	27150	120	258	262	66	153	156	28	90	79	0	499	476	150	133	136	27	97	97	0	0.287	0.318	0.311	0.308	2.041	0.297	0.592	120	419	471	452	-1.801	105	366	109	343	0
4	6	21	"PFI17670"	"oPFI17670"	15480	27140	120	1042	1040	388	153	154	27	99	99	0	937	935	363	133	136	24	100	98	0	1.106	1.106	1.138	1.131	1.930	1.105	0.854	120	446	1693	1689	0.145	889	804	887	802	0
4	7	21	"PFI17672"	"oPFI17672"	15670	27140	120	283	282	55	155	157	26	94	90	0	385	389	92	137	141	26	100	100	0	0.516	0.504	0.515	0.477	1.969	0.474	0.684	120	479	376	379	-0.954	128	248	127	252	0
4	8	21	"PFL0068"	"oPFL0068"	15870	27140	120	886	861	297	160	163	31	100	99	0	563	570	182	142	155	51	99	97	0	1.724	1.638	1.705	1.621	1.724	1.706	0.849	120	473	1147	1129	0.786	726	421	701	428	0
4	9	21	"PFL0070"	"oPFL0070"	16050	27140	120	716	715	239	164	167	36	98	97	0	1017	1072	390	151	178	82	98	97	0	0.637	0.598	0.629	0.584	2.097	0.570	0.797	120	463	1418	1472	-0.650	552	866	551	921	0
4	10	21	"PFF72463"	"oPFF72463"	16260	27140	120	1364	1306	461	160	163	33	98	98	0	1002	1003	345	160	168	43	99	99	0	1.430	1.359	1.375	1.331	1.910	1.390	0.864	120	497	2046	1989	0.516	1204	842	1146	843	0
4	11	21	"PFD66995"	"oPFD66995"	16450	27160	150	174	180	40	161	163	30	33	12	0	143	148	34	151	155	34	14	3	0	-1.625	-6.333	0.965	0.953	4.231	1.631	0.067	156	505	5	16	Error	13	-8	19	-3	-50
4	12	21	"PFL0074"	"oPFL0074"	16620	27140	120	2509	2441	987	158	161	30	100	99	0	2330	2312	884	143	145	25	100	100	0	1.075	1.053	1.105	1.009	1.907	1.067	0.845	120	410	4538	4452	0.104	2351	2187	2283	2169	0
4	13	21	"PFJ12802"	"oPFJ12802"	16810	27130	110	3008	2953	823	162	171	77	100	100	0	886	848	273	140	152	73	97	93	0	3.815	3.942	3.798	4.291	1.736	3.882	0.836	80	455	3592	3499	1.932	2846	746	2791	708	0
4	14	21	"PFBL B0125"	"oPFBLOB0125"	17000	27140	110	280	274	51	161	169	76	76	25	0	385	378	98	140	149	67	91	82	0	0.486	0.475	0.494	0.483	2.052	0.454	0.642	80	478	364	351	-1.042	119	245	113	238	0
4	15	21	"PFN0269"	"oPFN0269"	17200	27140	120	1573	1492	607	159	163	50	100	97	0	4894	4606	1742	134	139	32	100	100	0	0.297	0.298	0.305	0.273	1.994	0.283	0.830	120	529	6174	5805	-1.751	1414	4760	1333	4472	0
4	16	21	"PFD66996"	"oPFD66996"	17390	27140	120	574	548	163	161	165	49	95	93	0	866	820	244	124	129	31	100	100	0	0.557	0.556	0.587	0.510	1.963	0.540	0.802	120	537	1155	1083	-0.845	413	742	387	696	0
4	17	21	"PFF72496"	"oPFF72496"	17580	27130	120	444	445	116	162	164	28	97	97	0	439	427	138	124	125	18	97	96	0	0.895	0.934	0.927	0.963	1.833	0.907	0.793	120	520	597	586	-0.160	282	315	283	303	0
4	18	21	"PFH0035"	"oPFH0035"	17760	27130	110	270	273	58	163	165	28	93	82	0	476	485	155	122	125	20	100	100	0	0.302	0.303	0.301	0.300	1.758	0.278	0.577	80	485	461	473	-1.726	107	354	110	363	0
4	19	21	"PFL0139"	"oPFL0139"	17960	27130	120	519	517	142	159	161	27	99	99	0	914	925	254	121	123	21	100	100	0	0.454	0.445	0.431	0.429	1.574	0.463	0.617	120	546	1153	1162	-1.139	360	793	358	804	0
4	20	21	"PFBL B0173"	"oPFBLOB0173"	18150	27130	120	330	324	71	160	162	28	98	91	0	339	338	97	121	122	20	99	96	0	0.780	0.756	0.762	0.762	1.940	0.720	0.641	120	480	388	381	-0.359	170	218	164	217	0
4	21	21	"PFI17720"	"oPFI17720"	18330	27140	150	197	199	44	162	162	28	57	23	0	130	134	32	118	119	18	42	17	0	2.917	2.313	1.828	1.979	2.974	1.987	0.170	156	591	47	53	1.544	35	12	37	16	-50
4	22	21	"PFG0054"	"oPFG0054"	18520	27130	120	3296	3155	1256	163	165	29	100	100	0	2107	2104	796	117	119	19	100	100	0	1.574	1.506	1.547	1.461	1.856	1.556	0.873	120	577	5123	4979	0.655	3133	1990	2992	1987	0
4	1	22	"PFN0287"	"oPFN0287"	14540	27340	120	272	281	61	151	154	28	94	88	0	276	269	64	130	135	45	95	74	0	0.829	0.935	0.886	0.876	2.078	0.838	0.456	120	605	267	269	-0.271	121	146	130	139	0
4	2	22	"PFL0140"	"oPFL0140"	14720	27330	120	1937	1920	725	155	158	27	100	100	0	901	852	367	129	131	20	97	94	0	2.308	2.441	2.443	2.822	2.026	2.450	0.830	120	563	2554	2488	1.207	1782	772	1765	723	0
4	3	22	"PFL0142"	"oPFL0142"	14920	27340	120	386	390	122	151	152	29	94	87	0	450	454	145	126	128	20	97	95	0	0.725	0.729	0.725	0.674	2.023	0.738	0.729	120	616	559	567	-0.463	235	324	239	328	0
4	4	22	"PFL0144"	"oPFL0144"	15110	27330	120	454	454	132	150	151	29	98	97	0	343	341	108	125	130	34	94	89	0	1.394	1.407	1.340	1.474	1.890	1.401	0.724	120	599	522	520	0.480	304	218	304	216	0
4	5	22	"PFJ12815"	"oPFJ12815"	15300	27330	120	1167	1136	390	148	149	27	100	100	0	756	748	265	126	129	31	97	97	0	1.617	1.588	1.629	1.637	1.877	1.630	0.839	120	578	1649	1610	0.694	1019	630	988	622	0
4	6	22	"PFI17725"	"oPFI17725"	15500	27330	120	2993	2943	847	147	149	25	100	100	0	4039	3640	1486	124	127	20	99	97	0	0.727	0.795	0.749	0.939	2.461	0.723	0.802	120	560	6761	6312	-0.460	2846	3915	2796	3516	0
4	7	22	"PFL0149"	"oPFL0149"	15670	27330	120	202	203	37	151	153	25	78	50	0	163	167	37	123	126	22	71	41	0	1.275	1.182	1.188	1.331	3.654	1.243	0.146	120	562	91	96	0.350	51	40	52	44	0
4	8	22	"PFG0057"	"oPFG0057"	15870	27330	120	233	238	47	155	157	28	90	67	0	242	245	53	124	125	19	99	95	0	0.661	0.686	0.775	0.666	2.153	0.651	0.403	120	594	196	204	-0.597	78	118	83	121	0
4	9	22	"PFF72505"	"oPFF72505"	16060	27330	120	274	279	53	156	166	83	76	17	0	260	259	61	125	142	140	43	0	0	0.874	0.918	0.860	0.923	1.986	0.938	0.556	120	594	253	257	-0.194	118	135	123	134	0
4	10	22	"PFM60543"	"oPFM60543"	16260	27330	120	733	734	235	154	155	27	100	98	0	685	660	224	125	129	22	99	99	0	1.034	1.084	1.108	1.104	1.886	1.087	0.841	120	585	1139	1115	0.048	579	560	580	535	0
4	11	22	"PFBL B0178"	"oPFBLOB0178"	16450	27330	120	9558	9148	3278	152	155	29	100	100	0	3608	3328	1297	125	129	24	99	98	0	2.701	2.809	2.819	2.860	1.812	2.940	0.846	120	507	12889	12199	1.433	9406	3483	8996	3203	0
4	12	22	"PFG0058"	"oPFG0058"	16630	27330	120	304	359	128	162	163	29	98	93	0	229	245	71	131	133	23	94	85	0	1.449	1.728	1.672	1.672	1.874	1.944	0.644	120	562	240	311	0.535	142	98	197	114	0
4	13	22	"PFBL B0180"	"oPFBLOB0180"	16830	27330	120	267	274	57	161	165	64	80	35	0	244	250	63	130	137	62	86	42	0	0.930	0.942	0.994	0.925	2.142	0.952	0.548	120	613	220	233	-0.105	106	114	113	120	0
4	14	22	"PFBL B0182"	"oPFBLOB0182"	17010	27330	120	600	585	177	157	159	30	100	98	0	824	807	269	127	128	20	99	99	0	0.636	0.629	0.664	0.626	1.899	0.600	0.792	120	585	1140	1108	-0.654	443	697	428	680	0
4	15	22	"PFBL B0184"	"oPFBLOB0184"	17200	27330	120	544	548	171	154	155	26	98	98	0	513	504	157	125	128	25	98	98	0	1.005	1.040	1.112	0.999	2.142	1.049	0.772	120	586	778	773	0.007	390	388	394	379	0
4	16	22	"PFI17729"	"oPFI17729"	17380	27330	110	218	222	42	160	166	66	41	7	0	135	137	30	123	127	29	30	6	0	4.833	4.429	2.221	2.616	3.071	3.398	0.066	80	507	70	76	2.273	58	12	62	14	0
4	17	22	"PFH0036"	"oPFH0036"	17580	27330	120	1428	1376	536	163	167	61	99	95	0	2214	2158	721	123	126	23	100	100	0	0.605	0.596	0.611	0.535	2.053	0.595	0.816	120	628	3356	3248	-0.725	1265	2091	1213	2035	0
4	18	22	"PFA32038"	"oPFA32038"	17770	27320	120	5963	6033	1956	160	162	28	100	100	0	3132	2908	1254	121	123	20	96	96	0	1.927	2.107	2.065	2.300	1.815	2.074	0.845	120	601	8814	8660	0.947	5803	3011	5873	2787	0
4	19	22	"EMPTY"	"EMPTY"	17970	27340	150	156	158	26	157	159	27	12	3	0	122	122	18	118	120	19	16	4	0	-0.250	0.250	1.600	1.669	3.419	20.499	0.001	156	841	3	5	Error	-1	4	1	4	-50
4	20	22	"EMPTY"	"EMPTY"	18160	27340	150	161	162	24	157	158	26	13	3	0	116	117	20	116	118	19	14	4	0	100000.000	5.000	1.500	1.665	4.488	31.835	0.000	156	761	4	6	16.610	4	0	5	1	-50
4	21	22	"EMPTY"	"EMPTY"	18350	27340	150	159	160	24	158	159	27	13	1	0	114	114	18	114	116	18	7	2	0	100000.000	100000.000	1.313	1.294	4.005	14.482	0.003	156	745	1	2	16.610	1	0	2	0	-50
4	22	22	"EMPTY"	"EMPTY"	18540	27340	150	159	156	24	160	161	28	7	1	0	112	113	16	116	117	17	10	1	0	0.250	1.333	1.535	1.555	3.781	18.710	0.003	156	974	-5	-7	-2.000	-1	-4	-4	-3	-50
5	1	1	"PFI0414"	"I5572_1"	930	27910	130	619	618	225	154	158	33	100	99	0	358	365	97	114	118	26	100	100	0	1.906	1.849	1.751	1.729	1.480	1.963	0.866	120	684	709	715	0.930	465	244	464	251	0
5	2	1	"PFI0486"	"I7438_2"	1120	27920	140	3668	3636	1739	156	159	32	100	100	0	2783	2749	1329	119	121	22	99	99	0	1.318	1.323	1.358	1.341	1.790	1.333	0.917	156	699	6176	6110	0.399	3512	2664	3480	2630	0
5	3	1	"PFI0416"	"I5607_1"	1300	27920	120	236	236	45	161	164	35	81	53	0	177	178	34	121	130	102	10	0	0	1.339	1.316	1.186	1.246	2.506	1.544	0.334	120	516	131	132	0.421	75	56	75	57	0
5	4	1	"PFI0237"	"I16933_1"	1490	27920	140	364	382	143	151	155	37	92	84	0	529	547	247	116	125	91	91	80	0	0.516	0.536	0.506	0.503	2.295	0.460	0.713	156	674	626	662	-0.955	213	413	231	431	0
5	5	1	"PFI0401"	"I5180_2"	1680	27920	140	724	738	327	150	155	32	97	94	0	659	675	323	117	122	23	95	91	0	1.059	1.054	1.052	1.077	2.172	1.041	0.858	156	674	1116	1146	0.083	574	542	588	558	0
5	6	1	"PFI0236"	"I1689_2"	1870	27920	130	2226	2085	798	157	160	42	100	98	0	5638	5276	1989	122	132	103	100	100	0	0.375	0.374	0.364	0.364	1.397	0.355	0.913	120	585	7585	7082	-1.415	2069	5516	1928	5154	0
5	7	1	"PFJ0542"	"J667_1"	2060	27920	140	675	670	257	159	162	47	97	94	0	1011	1050	461	123	132	97	95	94	0	0.581	0.551	0.545	0.549	1.878	0.520	0.844	156	670	1404	1438	-0.783	516	888	511	927	0
5	8	1	"PFJ0005"	"J1011_3"	2250	27920	140	848	840	305	158	162	41	98	98	0	951	958	360	118	124	26	100	100	0	0.828	0.812	0.838	0.800	1.697	0.807	0.878	156	623	1523	1522	-0.272	690	833	682	840	0
5	9	1	"PFJ0310"	"J2896_1"	2440	27920	140	2376	2376	858	153	158	38	100	100	0	4749	4847	1848	120	125	25	100	100	0	0.480	0.470	0.476	0.473	1.675	0.455	0.910	156	640	6852	6950	-1.058	2223	4629	2223	4727	0
5	10	1	"PFJ0140"	"J17_1"	2630	27920	140	4186	4186	1514	154	157	33	100	100	0	4321	4433	1703	128	130	23	99	99	0	0.962	0.937	0.938	0.961	1.683	0.921	0.924	156	654	8225	8337	-0.056	4032	4193	4032	4305	0
5	11	1	"PFJ0200"	"J21_1"	2820	27920	140	2398	2388	902	158	161	31	99	99	0	2370	2410	805	131	133	23	100	100	0	1.000	0.978	0.984	0.924	1.572	1.010	0.920	156	674	4479	4509	0.001	2240	2239	2230	2279	0
5	12	1	"PFJ0215"	"J21_7"	3020	27920	140	1876	1669	578	157	157	29	99	99	0	2597	2454	757	127	130	23	100	100	0	0.696	0.650	0.664	0.608	1.758	0.658	0.902	156	689	4189	3839	-0.523	1719	2470	1512	2327	0
5	13	1	"PFJ0476"	"J53_48"	3200	27920	140	3753	3670	1867	157	159	28	100	98	0	10805	10977	4939	128	131	25	100	100	0	0.337	0.324	0.321	0.293	1.705	0.322	0.911	156	690	14273	14362	-1.570	3596	10677	3513	10849	0
5	14	1	"PFJ0510"	"J58_2"	3410	27920	140	843	845	306	158	160	29	98	96	0	2593	2689	903	124	128	26	100	99	0	0.277	0.268	0.281	0.248	1.626	0.270	0.902	156	655	3154	3252	-1.850	685	2469	687	2565	0
5	15	1	"PFJ0563"	"J70_2"	3590	27920	140	705	696	257	156	157	28	100	97	0	801	815	263	121	125	23	100	99	0	0.807	0.778	0.788	0.708	1.598	0.818	0.884	156	633	1229	1234	-0.309	549	680	540	694	0
5	16	1	"PFJ0575"	"J73_12"	3770	27910	130	1287	1241	424	153	163	82	98	96	0	1990	1980	609	121	139	136	100	99	0	0.607	0.585	0.596	0.552	1.558	0.582	0.917	120	624	3003	2947	-0.721	1134	1869	1088	1859	0
5	17	1	"PFJ0599"	"J85_3"	3970	27910	130	489	492	137	146	159	82	99	91	0	918	946	242	120	139	136	100	99	0	0.430	0.419	0.417	0.400	1.442	0.391	0.833	120	627	1141	1172	-1.218	343	798	346	826	0
5	18	1	"PFJ0018"	"J109_5"	4160	27910	140	236	237	59	148	152	30	83	65	0	198	204	54	120	124	26	85	69	0	1.128	1.060	1.057	1.087	2.292	1.105	0.463	156	672	166	173	0.174	88	78	89	84	0
5	19	1	"PFJ0181"	"J198_5"	4340	27910	130	4281	4345	1990	155	177	187	100	99	0	5546	5717	2406	127	186	453	100	99	0	0.761	0.750	0.736	0.721	1.332	0.724	0.920	120	621	9545	9780	-0.393	4126	5419	4190	5590	0
5	20	1	"PFJ0227"	"J227_2"	4530	27920	120	254	254	61	156	182	208	5	0	0	371	364	116	127	195	504	1	0	0	0.402	0.414	0.380	0.385	1.971	0.295	0.861	120	500	342	335	-1.316	98	244	98	237	0
5	21	1	"PFJ0246"	"J242_1"	4690	27900	150	180	179	58	150	155	39	41	14	0	144	153	56	123	127	29	44	25	0	1.429	0.967	1.163	1.143	3.111	1.111	0.278	156	809	51	59	0.515	30	21	29	30	-50
5	22	1	"PFJ0280"	"J268_1"	4920	27910	140	1805	1873	723	146	153	49	100	100	0	1646	1690	661	120	126	34	98	98	0	1.087	1.100	1.097	1.159	1.657	1.082	0.923	156	906	3185	3297	0.121	1659	1526	1727	1570	0
5	1	2	"PFJ0322"	"J309_17"	930	28120	130	412	419	104	151	156	31	100	99	0	491	494	110	113	118	26	100	100	0	0.690	0.703	0.692	0.683	1.384	0.719	0.841	120	630	639	649	-0.534	261	378	268	381	0
5	2	2	"PFJ0363"	"J373_1"	1120	28120	140	756	745	244	156	159	30	98	98	0	714	701	236	116	119	23	98	97	0	1.003	1.007	1.003	0.999	1.943	1.011	0.879	156	588	1198	1174	0.005	600	598	589	585	0
5	3	2	"PFN0173"	"N132_113"	1320	28120	140	1072	1030	350	162	163	29	98	98	0	1627	1594	559	117	121	21	98	98	0	0.603	0.588	0.594	0.596	1.875	0.581	0.907	156	528	2420	2345	-0.731	910	1510	868	1477	0
5	4	2	"PFN0184"	"N132_132"	1510	28120	140	909	879	343	161	162	31	97	96	0	852	825	276	120	123	22	98	98	0	1.022	1.018	1.046	0.916	1.820	1.073	0.886	156	483	1480	1423	0.031	748	732	718	705	0
5	5	2	"PFN0186"	"N132_136"	1700	28120	140	992	965	383	162	163	31	97	95	0	2557	2461	904	123	126	23	98	98	0	0.341	0.343	0.344	0.324	1.843	0.342	0.887	156	477	3264	3141	-1.552	830	2434	803	2338	0
5	6	2	"PFN0203"	"N132_171"	1890	28120	140	520	522	176	165	166	34	96	94	0	686	693	183	126	129	28	99	98	0	0.634	0.630	0.619	0.574	1.589	0.679	0.851	156	493	915	924	-0.658	355	560	357	567	0
5	7	2	"PFN0208"	"N132_178"	2090	28120	140	924	899	313	163	166	34	99	98	0	1531	1518	472	127	131	28	100	100	0	0.542	0.529	0.539	0.505	1.564	0.536	0.891	156	451	2165	2127	-0.884	761	1404	736	1391	0
5	8	2	"PFN0211"	"N132_181"	2270	28110	140	310	319	95	160	165	34	92	82	0	349	377	139	123	128	26	99	94	0	0.664	0.626	0.632	0.618	1.847	0.617	0.691	156	442	376	413	-0.591	150	226	159	254	0
5	9	2	"PFN0362"	"N135_24"	2460	28120	140	822	802	406	160	166	36	91	85	0	1513	1316	676	125	129	25	95	94	0	0.477	0.539	0.533	0.513	1.994	0.542	0.875	156	469	2050	1833	-1.068	662	1388	642	1191	0
5	10	2	"PFN0373"	"N136_4"	2650	28120	140	586	590	273	165	168	30	92	91	0	939	908	420	133	136	23	93	92	0	0.522	0.548	0.535	0.527	1.888	0.557	0.855	156	467	1227	1200	-0.937	421	806	425	775	0
5	11	2	"PFN0401"	"N137_50"	2850	28120	140	444	444	127	164	166	30	98	94	0	815	808	215	134	136	22	100	100	0	0.411	0.415	0.409	0.380	1.652	0.423	0.857	156	461	961	954	-1.282	280	681	280	674	0
5	12	2	"PFN0423"	"N138_31"	3040	28130	120	182	189	50	160	162	30	45	19	0	209	218	51	130	131	21	91	82	0	0.278	0.330	0.564	0.489	2.478	0.466	0.149	120	405	101	117	-1.844	22	79	29	88	0
5	13	2	"PFN0433"	"N138_45"	3230	28110	130	292	300	73	161	163	30	93	84	0	440	449	96	127	131	28	100	100	0	0.419	0.432	0.448	0.373	1.892	0.426	0.653	120	443	444	461	-1.257	131	313	139	322	0
5	14	2	"PFN0409"	"N138_104"	3410	28120	140	502	504	146	161	163	31	98	98	0	618	606	184	124	128	27	99	98	0	0.690	0.712	0.693	0.709	1.739	0.496	0.603	156	479	835	825	-0.535	341	494	343	482	0
5	15	2	"PFN0534"	"N143_18"	3600	28110	140	696	689	192	159	161	30	99	99	0	447	442	128	122	125	19	98	96	0	1.652	1.656	1.649	1.714	1.564	1.681	0.867	156	500	862	850	0.724	537	325	530	320	0
5	16	2	"PFN0540"	"N143_29"	3810	28120	140	460	446	129	156	159	38	94	91	0	814	801	209	122	135	122	99	96	0	0.439	0.427	0.420	0.399	1.630	0.440	0.858	156	533	996	969	-1.187	304	692	290	679	0
5	17	2	"PFN0556"	"N143_56"	4010	28110	150	154	156	37	150	152	29	23	10	0	132	136	26	118	119	21	39	16	0	0.286	0.333	1.062	1.184	4.089	4.180	0.026	156	497	18	24	-1.807	4	14	6	18	-50
5	18	2	"PFN0562"	"N143_66"	4190	28120	140	494	498	139	150	153	34	98	98	0	1106	1077	288	115	116	17	100	100	0	0.347	0.362	0.357	0.347	1.540	0.357	0.848	156	464	1335	1310	-1.526	344	991	348	962	0
5	19	2	"PFN0608"	"N147_16"	4380	28120	130	285	304	94	155	161	72	73	45	0	267	280	89	122	142	283	9	0	0	0.897	0.943	0.983	0.925	2.192	1.008	0.689	120	422	275	307	-0.158	130	145	149	158	0
5	20	2	"PFN0623"	"N148_7"	4560	28120	140	182	216	264	154	157	28	48	25	0	246	251	80	124	126	23	90	86	0	0.230	0.488	0.296	0.300	2.745	4.321	0.138	156	472	150	189	-2.123	28	122	62	127	0
5	21	2	"PFN0714"	"N151_50"	4760	28110	130	5629	5473	1587	153	162	65	100	100	0	8310	8059	2058	125	133	42	100	100	0	0.669	0.671	0.664	0.662	1.337	0.653	0.916	120	491	13661	13254	-0.580	5476	8185	5320	7934	0
5	22	2	"PFN0723"	"N152_1"	4940	28120	130	1248	1245	364	148	157	64	100	100	0	1098	1100	242	123	132	42	100	100	0	1.128	1.123	1.115	1.085	1.333	1.178	0.862	120	565	2075	2074	0.174	1100	975	1097	977	0
5	1	3	"PFN0727"	"N152_17"	950	28320	130	424	440	107	156	158	32	100	100	0	453	478	137	118	121	23	100	100	0	0.800	0.789	0.800	0.783	1.370	0.753	0.808	120	645	603	644	-0.322	268	335	284	360	0
5	2	3	"PFN0735"	"N153_15"	1150	28320	130	358	357	85	158	162	30	99	95	0	665	679	152	118	122	23	100	100	0	0.366	0.355	0.356	0.329	1.598	0.336	0.728	120	517	747	760	-1.452	200	547	199	561	0
5	3	3	"PFN0750"	"N155_14"	1340	28320	140	1272	1268	415	155	159	28	100	99	0	1730	1713	572	120	124	22	99	99	0	0.694	0.699	0.699	0.693	1.559	0.692	0.920	156	512	2727	2706	-0.527	1117	1610	1113	1593	0
5	4	3	"PFN0757"	"N155_25"	1520	28310	130	901	924	240	157	160	30	100	100	0	978	990	326	124	126	21	100	100	0	0.871	0.886	0.898	0.911	1.307	0.817	0.897	120	468	1598	1633	-0.199	744	854	767	866	0
5	5	3	"PFB0217"	"B567"	1710	28310	140	994	984	328	160	164	38	99	98	0	515	509	179	125	127	22	94	94	0	2.138	2.146	2.130	2.164	1.574	2.160	0.877	156	501	1224	1208	1.097	834	390	824	384	0
5	6	3	"PFB0221"	"B573"	1900	28310	140	1913	2136	998	165	170	40	100	100	0	1019	1148	489	123	126	23	100	99	0	1.951	1.923	1.926	1.877	1.454	1.994	0.926	156	473	2644	2996	0.964	1748	896	1971	1025	0
5	7	3	"PFB0223"	"B577"	2090	28310	140	381	400	110	165	168	37	98	94	0	881	905	314	123	126	22	100	99	0	0.285	0.301	0.293	0.292	1.704	0.285	0.804	156	451	974	1017	-1.811	216	758	235	782	0
5	8	3	"PFB0225"	"B583"	2280	28310	140	1630	1706	742	162	164	34	100	99	0	1470	1559	636	122	126	23	100	98	0	1.089	1.074	1.085	1.052	1.746	1.097	0.903	156	477	2816	2981	0.123	1468	1348	1544	1437	0
5	9	3	"PFB0227"	"B587"	2480	28310	140	338	359	120	162	164	32	91	87	0	544	564	202	122	125	22	98	98	0	0.417	0.446	0.438	0.389	1.903	0.467	0.810	156	503	598	639	-1.262	176	422	197	442	0
5	10	3	"PFB0229"	"B590"	2680	28310	150	161	164	32	166	167	30	14	5	0	130	133	29	126	130	26	22	5	0	-1.250	-0.286	1.114	1.013	4.021	10.227	0.001	156	506	-1	5	Error	-5	4	-2	7	-50
5	11	3	"PFB0246"	"B618"	2860	28300	150	155	157	28	162	163	29	11	1	0	120	123	26	128	131	22	14	5	0	0.875	1.000	1.398	1.232	2.509	1.686	0.033	156	420	-15	-10	-0.193	-7	-8	-5	-5	-50
5	12	3	"PFB0256"	"B634"	3050	28290	150	148	156	51	156	159	31	14	3	0	123	127	24	125	128	21	20	7	0	4.000	0.000	1.323	1.369	4.739	7.879	0.018	156	393	-10	2	2.000	-8	-2	0	2	-50
5	13	3	"PFB0259"	"B64"	3230	28300	140	5900	5601	2055	154	159	30	100	100	0	1742	1650	639	119	123	23	97	96	0	3.540	3.558	3.510	3.885	1.763	3.581	0.930	156	347	7369	6978	1.824	5746	1623	5447	1531	0
5	14	3	"PFB0262"	"B645"	3400	28320	150	181	189	42	156	158	30	44	21	0	141	141	26	119	122	21	51	25	0	1.136	1.500	1.167	1.136	3.498	2.836	0.141	156	478	47	55	0.184	25	22	33	22	-50
5	15	3	"PFB0270"	"B664"	3620	28300	150	228	232	62	155	157	29	77	55	0	192	195	48	123	124	19	88	75	0	1.058	1.069	1.095	1.048	2.503	1.332	0.400	156	533	142	149	0.081	73	69	77	72	0
5	16	3	"PFB0273"	"B667"	3810	28300	140	443	464	111	155	157	29	100	100	0	373	373	83	126	128	20	100	99	0	1.166	1.251	1.208	1.255	1.403	1.303	0.843	156	486	535	556	0.222	288	247	309	247	0
5	17	3	"PFC0002"	"C101"	4000	28300	140	635	663	213	151	154	30	99	99	0	623	612	205	121	123	21	98	97	0	0.964	1.043	1.011	1.092	1.804	1.044	0.863	156	478	986	1003	-0.053	484	502	512	491	0
5	18	3	"PFC0006"	"C113"	4200	28300	140	260	264	63	151	154	33	89	75	0	287	298	74	117	119	19	97	96	0	0.641	0.624	0.632	0.589	2.233	0.646	0.532	156	478	279	294	-0.641	109	170	113	181	0
5	19	3	"PFC0009"	"C116"	4390	28300	140	301	301	63	153	157	36	96	90	0	461	467	124	118	124	48	98	98	0	0.431	0.424	0.414	0.412	1.626	0.395	0.688	156	412	491	497	-1.213	148	343	148	349	0
5	20	3	"PFC0011"	"C118"	4540	28290	150	174	176	34	154	157	32	37	11	0	145	149	31	120	128	50	23	1	0	0.800	0.759	1.000	0.939	2.963	0.263	0.045	156	434	45	51	-0.322	20	25	22	29	-50
5	21	3	"PFC0013"	"C122"	4770	28280	150	149	154	29	152	156	42	8	0	0	110	112	21	121	127	30	6	0	0	0.273	-0.222	1.167	1.132	3.443	3.131	0.054	156	433	-14	-7	-1.874	-3	-11	2	-9	-50
5	22	3	"PFC0015"	"C125"	4960	28300	140	1381	1293	636	149	155	48	94	91	0	863	814	387	120	129	39	92	91	0	1.658	1.648	1.664	1.568	1.995	1.708	0.870	156	604	1975	1838	0.730	1232	743	1144	694	0
5	1	4	"PFC0035"	"C162"	960	28500	130	3726	3804	801	157	161	40	100	100	0	3283	3310	612	118	126	32	100	100	0	1.128	1.143	1.132	1.139	1.249	1.140	0.946	120	654	6734	6839	0.173	3569	3165	3647	3192	0
5	2	4	"PFC0037"	"C164"	1160	28500	130	370	371	73	161	164	30	99	98	0	416	416	80	122	128	29	100	99	0	0.711	0.714	0.705	0.691	1.544	0.717	0.770	120	525	503	504	-0.492	209	294	210	294	0
5	3	4	"PFC0039"	"C171"	1350	28500	130	265	270	54	156	158	29	98	85	0	441	446	109	122	126	24	100	100	0	0.342	0.352	0.354	0.337	1.637	0.333	0.597	120	482	428	438	-1.549	109	319	114	324	0
5	4	4	"PFC0042"	"C179"	1540	28510	130	364	367	66	157	159	31	100	99	0	475	495	121	124	126	20	100	100	0	0.590	0.566	0.566	0.565	1.487	0.530	0.764	120	523	558	581	-0.762	207	351	210	371	0
5	5	4	"PFC0044"	"C180"	1740	28500	130	401	403	111	161	164	38	98	95	0	468	469	118	124	126	21	100	100	0	0.698	0.701	0.685	0.657	1.536	0.706	0.782	120	484	584	587	-0.519	240	344	242	345	0
5	6	4	"PFC0046"	"C184"	1920	28510	120	221	227	50	168	172	43	56	24	0	226	226	41	128	132	24	97	88	0	0.541	0.602	0.587	0.548	2.662	0.844	0.364	120	443	151	157	-0.887	53	98	59	98	0
5	7	4	"PFD0183"	"D23156_27"	2110	28500	140	319	321	78	167	171	37	94	83	0	731	728	209	128	131	21	100	98	0	0.252	0.257	0.255	0.250	1.800	0.248	0.710	156	516	755	754	-1.988	152	603	154	600	0
5	8	4	"PFD0186"	"D23156_40"	2290	28500	130	311	313	61	166	168	34	98	86	0	661	649	136	126	129	21	100	100	0	0.271	0.281	0.291	0.261	1.585	0.282	0.716	120	517	680	670	-1.883	145	535	147	523	0
5	9	4	"PFD0190"	"D2337_1"	2500	28490	130	208	219	51	165	167	31	61	34	0	230	237	62	125	129	26	93	81	0	0.410	0.482	0.555	0.469	2.650	0.625	0.364	120	596	148	166	-1.288	43	105	54	112	0
5	10	4	"PFD0198"	"D23657_2"	2700	28450	80	195	195	41	165	168	30	48	23	0	139	146	36	125	131	31	28	15	0	2.143	1.429	1.262	1.440	3.968	1.582	0.132	52	256	44	51	1.100	30	14	30	21	0
5	11	4	"PFD0208"	"D25498_1"	2880	28510	150	146	149	34	161	162	29	10	2	0	116	120	24	124	126	21	12	4	0	1.875	3.000	1.770	1.560	2.819	3.056	0.052	156	602	-23	-16	0.907	-15	-8	-12	-4	-50
5	12	4	"PFD0213"	"D2660_1"	3080	28460	150	155	157	30	155	159	30	17	3	0	118	122	21	122	124	19	17	4	0	0.000	100000.000	1.538	1.385	4.024	7.370	0.010	156	473	-4	2	Error	0	-4	2	0	-50
5	13	4	"PFD0248"	"D33539_109"	3250	28500	140	537	529	170	154	157	29	95	94	0	508	514	156	121	122	18	98	98	0	0.990	0.954	0.930	0.895	1.901	0.976	0.840	156	379	770	768	-0.015	383	387	375	393	0
5	14	4	"PFD0250"	"D33539_15"	3440	28500	140	701	672	263	153	156	28	98	96	0	633	639	219	118	122	26	99	99	0	1.064	0.996	1.009	0.926	1.643	1.046	0.870	156	449	1063	1040	0.090	548	515	519	521	0
5	15	4	"PFD0252"	"D33539_17"	3630	28490	130	1093	1049	256	154	156	28	100	100	0	414	418	80	123	128	30	100	100	0	3.227	3.034	3.027	2.996	1.343	3.186	0.834	120	495	1230	1190	1.690	939	291	895	295	0
5	16	4	"PFD0256"	"D33539_23"	3810	28500	130	426	433	100	153	155	29	100	100	0	441	448	88	127	131	27	100	100	0	0.869	0.872	0.849	0.848	1.391	0.924	0.815	120	541	587	601	-0.202	273	314	280	321	0
5	17	4	"PFD0259"	"D33539_28"	4010	28490	130	1812	1858	601	150	152	29	100	100	0	1398	1393	404	122	125	23	100	100	0	1.303	1.344	1.343	1.334	1.310	1.364	0.919	120	498	2938	2979	0.381	1662	1276	1708	1271	0
5	18	4	"PFD0261"	"D33539_3"	4190	28510	150	147	151	31	154	154	28	14	3	0	108	114	21	118	120	19	12	5	0	0.700	0.750	1.000	0.996	3.255	6.382	0.017	156	603	-17	-7	-0.515	-7	-10	-3	-4	-50
5	19	4	"PFD0277"	"D33539_63"	4400	28490	130	450	454	89	159	162	38	100	100	0	657	654	138	118	126	50	100	100	0	0.540	0.550	0.561	0.541	1.320	0.530	0.818	120	518	830	831	-0.889	291	539	295	536	0
5	20	4	"PFD0281"	"D33539_69"	4600	28480	150	154	158	31	159	164	40	10	1	0	119	123	27	119	129	51	4	1	0	100000.000	-0.250	1.200	1.186	3.399	2.902	0.050	156	542	-5	3	16.610	-5	0	-1	4	-50
5	21	4	"PFD0283"	"D33539_74"	4780	28440	150	154	156	29	154	156	35	12	1	0	118	121	23	119	123	26	14	1	0	0.000	1.000	1.281	1.279	2.980	18.259	0.002	156	476	-1	4	Error	0	-1	2	2	-50
5	22	4	"PFD0286"	"D33539_85"	4970	28490	140	534	522	179	147	149	32	96	91	0	728	707	203	117	122	29	98	98	0	0.633	0.636	0.640	0.590	1.659	0.658	0.867	156	657	998	965	-0.659	387	611	375	590	0
5	1	5	"PFD0288"	"D33539_87"	970	28680	110	327	341	82	162	173	52	97	81	0	370	384	89	135	147	54	98	98	0	0.702	0.719	0.686	0.694	1.722	0.758	0.659	80	521	400	428	-0.510	165	235	179	249	0
5	2	5	"PFD0292"	"D33539_97"	1170	28700	150	204	205	54	170	179	50	31	6	0	171	175	48	138	150	51	34	9	0	1.030	0.946	0.909	0.889	3.916	1.029	0.286	156	734	67	72	0.043	34	33	35	37	-50
5	3	5	"PFD0343"	"D40381_1"	1350	28680	130	280	285	70	159	160	32	95	84	0	213	217	49	128	137	38	89	55	0	1.424	1.416	1.314	1.442	2.230	1.602	0.390	120	497	206	215	0.509	121	85	126	89	0
5	4	5	"PFD0345"	"D4043_2"	1550	28690	140	1033	1040	386	161	163	36	99	98	0	954	978	296	127	133	33	99	98	0	1.054	1.033	1.009	0.981	1.716	1.093	0.874	156	513	1699	1730	0.076	872	827	879	851	0
5	5	5	"PFD0355"	"D42243_17"	1730	28700	150	174	183	47	164	168	35	30	12	0	141	145	31	127	130	24	33	16	0	0.714	1.056	1.174	1.247	3.384	2.670	0.086	156	506	24	37	-0.485	10	14	19	18	-50
5	6	5	"PFD0362"	"D42243_29"	1900	28670	100	186	203	81	165	172	41	36	22	0	141	163	61	132	139	31	33	23	0	2.333	1.226	1.545	1.725	2.892	1.409	0.393	80	374	30	69	1.222	21	9	38	31	0
5	7	5	"PFD0367"	"D42243_37"	2110	28690	130	2156	2075	524	166	172	38	100	100	0	2018	1960	443	130	135	27	100	100	0	1.054	1.043	1.061	1.033	1.283	1.034	0.923	120	559	3878	3739	0.076	1990	1888	1909	1830	0
5	8	5	"PFD0369"	"D42243_39"	2310	28690	130	240	239	50	167	169	31	78	60	0	526	526	104	127	129	22	100	100	0	0.183	0.180	0.193	0.180	1.858	0.188	0.407	120	522	472	471	-2.450	73	399	72	399	0
5	9	5	"PFE0400"	"E2667_1"	2490	28690	130	221	248	143	162	164	29	75	50	0	215	230	61	124	125	19	99	98	0	0.648	0.811	0.656	0.604	2.303	1.687	0.446	120	519	150	192	-0.625	59	91	86	106	0
5	10	5	"PFE0403"	"E26771_1"	2680	28680	130	1215	1239	364	160	162	28	100	100	0	1291	1310	278	125	127	23	100	100	0	0.905	0.911	0.933	0.880	1.337	0.929	0.904	120	602	2221	2264	-0.144	1055	1166	1079	1185	0
5	11	5	"PFE0405"	"E26771_4"	2860	28680	130	273	278	68	157	160	29	96	86	0	506	506	114	126	126	19	100	100	0	0.305	0.318	0.297	0.285	1.862	0.316	0.541	120	548	496	501	-1.712	116	380	121	380	0
5	12	5	"PFE0408"	"E26934_1"	3060	28690	130	794	790	191	157	159	28	100	100	0	887	896	161	124	125	18	100	100	0	0.835	0.820	0.841	0.792	1.396	0.841	0.868	120	573	1400	1405	-0.260	637	763	633	772	0
5	13	5	"PFE0411"	"E27042_1"	3260	28670	150	155	153	30	159	161	28	15	2	0	123	125	23	124	125	18	23	8	0	4.000	-6.000	1.300	1.323	3.721	7.999	0.007	156	531	-5	-5	2.000	-4	-1	-6	1	-50
5	14	5	"PFE0415"	"E27173_1"	3450	28680	130	213	212	38	160	161	29	76	45	0	271	276	47	125	127	25	100	99	0	0.363	0.344	0.392	0.335	2.192	0.358	0.373	120	468	199	203	-1.462	53	146	52	151	0
5	15	5	"PFE0439"	"E27723_18"	3630	28690	130	1056	1011	223	159	160	28	100	100	0	1150	1147	165	126	129	29	100	100	0	0.876	0.834	0.852	0.805	1.341	0.862	0.906	120	535	1921	1873	-0.191	897	1024	852	1021	0
5	16	5	"PFE0443"	"E27723_9"	3830	28700	150	157	159	27	155	155	28	16	3	0	150	148	27	126	130	26	46	12	0	0.083	0.182	0.658	0.776	3.939	1.849	0.007	156	493	26	26	-3.585	2	24	4	22	-50
5	17	5	"PFE0446"	"E27742_6"	4000	28680	130	198	200	40	150	152	28	70	44	0	178	178	39	125	127	22	80	59	0	0.906	0.943	0.982	0.954	2.615	1.122	0.237	120	374	101	103	-0.143	48	53	50	53	0
5	18	5	"PFE0452"	"E28056_1"	4160	28710	150	147	151	27	155	155	27	12	2	0	119	124	38	123	126	21	16	8	0	2.000	-4.000	1.411	1.196	3.685	0.682	0.001	156	510	-12	-3	1.000	-8	-4	-4	1	-50
5	19	5	"PFE0454"	"E28350_1"	4390	28680	120	220	220	35	159	162	37	75	32	0	174	173	33	120	127	32	72	32	0	1.130	1.151	1.293	1.236	3.383	1.438	0.171	120	535	115	114	0.176	61	54	61	53	0
5	20	5	"PFE0458"	"E28462_2"	4600	28690	150	146	147	26	161	165	37	3	0	0	113	116	21	120	125	31	6	0	0	2.143	3.500	1.524	1.477	3.318	1.844	0.103	156	561	-22	-18	1.100	-15	-7	-14	-4	-50
5	21	5	"PFE0487"	"E29895_1"	4780	28660	150	150	152	27	156	158	27	12	1	0	118	123	24	121	122	18	19	7	0	2.000	-2.000	1.358	1.270	3.893	98.556	0.000	156	535	-9	-2	1.000	-6	-3	-4	2	-50
5	22	5	"PFE0491"	"E29931_3"	4960	28680	130	413	410	88	151	153	29	100	99	0	313	304	57	120	120	18	100	99	0	1.358	1.408	1.385	1.386	1.553	1.504	0.708	120	582	455	443	0.441	262	193	259	184	0
5	1	6	"PFE0494"	"E30210_1"	970	28890	130	308	315	65	159	166	43	97	85	0	409	414	84	130	137	38	100	100	0	0.534	0.549	0.528	0.524	1.525	0.580	0.703	120	796	428	440	-0.905	149	279	156	284	0
5	2	6	"PFE0498"	"E3038_3"	1170	28920	90	215	218	37	173	190	193	0	0	0	189	191	40	131	142	43	59	25	0	0.724	0.750	1.000	0.849	3.733	154.153	0.002	52	333	100	105	-0.466	42	58	45	60	0
5	3	6	"PFE0502"	"E3185_4"	1360	28890	140	319	316	78	160	171	150	55	2	0	440	417	111	127	138	41	94	94	0	0.508	0.538	0.515	0.489	1.945	0.566	0.683	156	560	472	446	-0.977	159	313	156	290	0
5	4	6	"PFE0504"	"E3185_6"	1530	28880	130	1521	1508	410	160	163	34	100	100	0	1362	1366	359	127	134	30	100	100	0	1.102	1.088	1.088	1.091	1.318	1.093	0.930	120	471	2596	2587	0.140	1361	1235	1348	1239	0
5	5	6	"PFE0525"	"E3552_1"	1740	28880	140	1599	1511	452	164	169	33	100	100	0	1376	1300	356	127	131	25	99	99	0	1.149	1.148	1.147	1.129	1.396	1.165	0.930	156	518	2684	2520	0.200	1435	1249	1347	1173	0
5	6	6	"PFE0531"	"E3831_2"	1930	28880	140	194	218	81	160	165	34	49	33	0	173	201	86	124	129	28	65	46	0	0.694	0.753	0.816	0.915	2.789	0.897	0.475	156	526	83	135	-0.527	34	49	58	77	0
5	7	6	"PFE0534"	"E390_1"	2120	28880	140	385	382	100	160	163	30	97	94	0	261	256	67	123	126	25	93	89	0	1.630	1.669	1.688	1.731	1.912	1.723	0.712	156	532	363	355	0.705	225	138	222	133	0
5	8	6	"PFE0539"	"E4159_1"	2310	28880	140	402	411	106	161	165	31	98	98	0	356	368	92	121	123	21	100	100	0	1.026	1.012	1.066	1.005	1.650	1.061	0.710	156	507	476	497	0.036	241	235	250	247	0
5	9	6	"PFE0542"	"E4247_1"	2500	28880	140	1535	1443	463	160	163	37	99	98	0	1599	1494	412	121	122	19	100	100	0	0.930	0.934	0.951	0.889	1.638	0.958	0.924	156	511	2853	2656	-0.104	1375	1478	1283	1373	0
5	10	6	"PFE0547"	"E4295_1"	2690	28870	130	320	324	68	157	161	35	98	90	0	356	362	67	123	125	20	100	100	0	0.700	0.699	0.732	0.654	1.653	0.741	0.671	120	541	396	406	-0.515	163	233	167	239	0
5	11	6	"PFF0499"	"F2457_1"	2890	28920	150	164	166	37	157	161	29	26	10	0	127	133	30	126	126	20	26	12	0	7.000	1.286	1.457	1.371	3.927	2.869	0.052	156	571	8	16	2.807	7	1	9	7	-50
5	12	6	"PFF0505"	"F24631_2"	3070	28870	130	1172	1230	334	158	160	28	100	100	0	957	968	205	125	126	19	100	100	0	1.219	1.272	1.299	1.245	1.237	1.317	0.932	120	506	1846	1915	0.285	1014	832	1072	843	0
5	13	6	"PFF0507"	"F246_1"	3260	28870	130	189	194	51	161	162	28	47	25	0	153	165	46	125	126	19	60	40	0	1.000	0.825	1.177	0.952	3.257	1.340	0.178	120	540	56	73	0.000	28	28	33	40	0
5	14	6	"PFF0509"	"F24843_2"	3450	28870	130	404	404	85	162	164	28	100	99	0	607	619	106	125	127	20	100	100	0	0.502	0.490	0.486	0.465	1.543	0.494	0.764	120	580	724	736	-0.994	242	482	242	494	0
5	15	6	"PFF0513"	"F25069_1"	3680	28890	150	164	165	33	157	158	28	23	6	0	121	122	19	124	125	19	17	2	0	-2.333	-4.000	1.477	1.464	3.740	9.521	0.007	156	517	4	6	Error	7	-3	8	-2	-50
5	16	6	"PFF0515"	"F25114_1"	3830	28870	140	670	651	196	155	155	29	98	97	0	631	596	186	125	126	17	97	97	0	1.018	1.053	1.107	1.115	2.035	1.066	0.843	156	408	1021	967	0.025	515	506	496	471	0
5	17	6	"PFF0554"	"F26408_1"	4020	28870	140	2166	2135	710	158	159	30	99	98	0	1980	1942	596	129	131	20	100	99	0	1.085	1.090	1.085	1.077	1.847	1.111	0.912	156	446	3859	3790	0.117	2008	1851	1977	1813	0
5	18	6	"PFF0556"	"F26422_2"	4220	28870	130	487	480	92	159	161	28	100	100	0	687	671	113	131	133	22	100	100	0	0.590	0.594	0.599	0.580	1.361	0.593	0.841	120	446	884	861	-0.761	328	556	321	540	0
5	19	6	"PFF0558"	"F26666_3"	4400	28870	140	4662	4470	1979	159	163	30	100	100	0	2648	2490	1128	127	130	22	100	99	0	1.786	1.824	1.845	1.857	1.906	1.883	0.862	156	536	7024	6674	0.837	4503	2521	4311	2363	0
5	20	6	"PFF0560"	"F26774_1"	4600	28870	140	359	369	129	162	166	34	89	85	0	650	630	231	125	130	28	96	95	0	0.375	0.410	0.409	0.374	1.963	0.418	0.751	156	510	722	712	-1.414	197	525	207	505	0
5	21	6	"PFF0563"	"F27064_1"	4790	28870	130	548	537	129	158	162	31	99	99	0	693	691	134	126	129	27	100	100	0	0.688	0.671	0.671	0.651	1.362	0.690	0.870	120	483	957	944	-0.540	390	567	379	565	0
5	22	6	"PFF0568"	"F27351_1"	4970	28870	130	840	841	219	157	159	30	100	100	0	453	456	100	126	127	19	100	100	0	2.089	2.073	2.115	2.051	1.377	2.152	0.856	120	600	1010	1014	1.063	683	327	684	330	0
5	1	7	"PFF0597"	"F28584_1"	1000	29080	80	210	219	71	153	159	33	67	36	0	164	174	39	118	123	27	78	36	0	1.239	1.179	1.184	1.183	2.925	2.017	0.155	52	308	103	122	0.309	57	46	66	56	0
5	2	7	"PFF0599"	"F28782_1"	1180	29070	130	508	525	124	156	167	151	98	67	0	905	908	236	116	119	28	100	100	0	0.446	0.466	0.470	0.459	1.353	0.506	0.473	120	548	1141	1161	-1.164	352	789	369	792	0
5	3	7	"PFF0601"	"F28897_1"	1370	29070	130	519	506	112	157	159	33	100	100	0	980	973	212	117	119	19	100	100	0	0.419	0.408	0.406	0.397	1.330	0.403	0.869	120	476	1225	1205	-1.253	362	863	349	856	0
5	4	7	"PFF0611"	"F29309_1"	1550	29070	130	286	284	63	159	162	34	91	75	0	317	325	70	120	123	22	100	100	0	0.645	0.610	0.565	0.558	1.903	0.667	0.575	120	549	324	330	-0.633	127	197	125	205	0
5	5	7	"PFF0617"	"F29473_1"	1770	29080	150	168	172	33	162	165	35	21	3	0	126	128	24	120	123	21	23	9	0	1.000	1.250	1.106	1.364	4.567	10.583	0.011	156	566	12	18	0.000	6	6	10	8	-50
5	6	7	"PFF0622"	"F29632_5"	1930	29070	130	671	689	194	159	162	32	100	100	0	769	789	209	117	120	21	100	100	0	0.785	0.789	0.795	0.769	1.396	0.780	0.863	120	467	1164	1202	-0.349	512	652	530	672	0
5	7	7	"PFF0646"	"F30537_4"	2120	29070	130	843	832	187	157	159	28	100	100	0	854	814	206	118	120	20	100	100	0	0.932	0.970	0.951	0.983	1.376	0.961	0.882	120	549	1422	1371	-0.101	686	736	675	696	0
5	8	7	"PFF0652"	"F30663_2"	2320	29070	130	684	703	156	158	160	27	100	100	0	932	950	208	118	121	21	100	100	0	0.646	0.655	0.654	0.647	1.332	0.636	0.868	120	509	1340	1377	-0.630	526	814	545	832	0
5	9	7	"PFF0656"	"F30728_1"	2510	29070	140	253	268	66	160	164	39	87	63	0	251	257	67	122	125	23	94	91	0	0.721	0.800	0.791	0.773	2.303	0.880	0.526	156	537	222	243	-0.472	93	129	108	135	0
5	10	7	"PFF0659"	"F30796_1"	2700	29070	130	292	291	54	156	162	40	97	77	0	500	495	105	121	123	19	100	100	0	0.359	0.361	0.365	0.343	1.613	0.348	0.636	120	483	515	509	-1.479	136	379	135	374	0
5	11	7	"PFF0661"	"F3084_1"	2880	29070	140	1550	1461	536	156	158	28	100	99	0	1495	1382	516	119	121	19	97	97	0	1.013	1.033	1.042	1.107	2.041	1.042	0.891	156	468	2770	2568	0.019	1394	1376	1305	1263	0
5	12	7	"PFF0665"	"F31008_1"	3080	29070	140	2652	2381	813	157	157	28	99	99	0	2312	2175	655	122	123	20	99	99	0	1.139	1.083	1.133	1.032	1.698	1.110	0.905	156	492	4685	4277	0.188	2495	2190	2224	2053	0
5	13	7	"PFF1271"	"F51945_3"	3270	29070	140	2778	2527	918	160	161	28	99	98	0	2710	2496	659	123	126	20	100	100	0	1.012	0.997	1.016	0.875	1.932	1.048	0.924	156	500	5205	4740	0.017	2618	2587	2367	2373	0
5	14	7	"PFF1274"	"F5206_2"	3460	29070	140	334	331	75	159	162	28	96	92	0	546	535	130	124	127	21	99	98	0	0.415	0.418	0.424	0.406	1.632	0.411	0.769	156	543	597	583	-1.270	175	422	172	411	0
5	15	7	"PFF1276"	"F5206_7"	3650	29060	130	201	204	37	155	157	28	70	38	0	257	258	49	124	126	20	99	98	0	0.346	0.366	0.404	0.356	2.498	0.310	0.211	120	471	179	183	-1.532	46	133	49	134	0
5	16	7	"PFF1278"	"F52084_1"	3830	29070	130	246	248	44	154	155	29	94	76	0	386	393	73	124	125	18	100	100	0	0.351	0.349	0.329	0.317	1.749	0.356	0.594	120	492	354	363	-1.510	92	262	94	269	0
5	17	7	"PFF1290"	"F52397_2"	4030	29060	130	10312	9725	2014	159	161	31	100	100	0	13913	13336	2456	131	132	21	100	100	0	0.737	0.724	0.720	0.723	1.232	0.716	0.937	120	543	23935	22771	-0.441	10153	13782	9566	13205	0
5	18	7	"PFF1292"	"F52444_1"	4220	29060	120	318	320	56	159	162	30	100	96	0	356	356	65	130	132	23	100	100	0	0.704	0.712	0.706	0.692	1.606	0.724	0.673	120	496	385	387	-0.507	159	226	161	226	0
5	19	7	"PFF1323"	"F53383_7"	4410	29060	130	1464	1461	246	158	162	30	100	100	0	1594	1601	245	126	128	21	100	100	0	0.890	0.883	0.874	0.879	1.271	0.889	0.889	120	521	2774	2778	-0.169	1306	1468	1303	1475	0
5	20	7	"PFF1327"	"F53446_1"	4600	29060	130	315	324	55	162	165	33	100	97	0	424	431	71	127	132	28	100	100	0	0.515	0.533	0.502	0.515	1.483	0.531	0.688	120	509	450	466	-0.957	153	297	162	304	0
5	21	7	"PFF1329"	"F53449_1"	4790	29060	140	349	345	85	161	164	34	94	89	0	465	448	129	130	134	27	97	94	0	0.561	0.579	0.555	0.588	1.941	0.576	0.741	156	545	523	502	-0.833	188	335	184	318	0
5	22	7	"PFF1335"	"F53749_1"	4980	29060	140	443	436	114	160	162	33	98	94	0	404	404	97	131	137	31	98	96	0	1.037	1.011	1.021	0.973	1.682	1.068	0.784	156	727	556	549	0.052	283	273	276	273	0
5	1	8	"PFF1338"	"F53871_1"	1000	29260	130	309	314	74	156	163	45	96	80	0	309	313	67	119	130	90	98	55	0	0.805	0.814	0.844	0.756	1.726	0.868	0.685	120	687	343	352	-0.312	153	190	158	194	0
5	2	8	"PFF1343"	"F53897_2"	1190	29260	130	3448	3495	896	158	161	31	100	100	0	3056	3063	722	115	118	20	100	100	0	1.119	1.132	1.146	1.129	1.237	1.151	0.952	120	546	6231	6285	0.162	3290	2941	3337	2948	0
5	3	8	"PFF1370"	"F54899_1"	1370	29260	130	1604	1594	370	161	162	32	100	100	0	588	584	123	116	119	20	100	100	0	3.057	3.062	3.156	3.079	1.272	3.127	0.916	120	562	1915	1901	1.612	1443	472	1433	468	0
5	4	8	"PFF1379"	"F55001_1"	1570	29260	130	1239	1202	316	162	166	37	100	100	0	1283	1249	294	117	119	20	100	100	0	0.924	0.919	0.918	0.908	1.218	0.925	0.931	120	600	2243	2172	-0.115	1077	1166	1040	1132	0
5	5	8	"PFF1381"	"F55001_6"	1760	29260	130	498	496	100	163	167	38	100	99	0	465	460	92	120	123	22	100	100	0	0.971	0.979	0.987	0.969	1.360	1.002	0.838	120	543	680	673	-0.042	335	345	333	340	0
5	6	8	"PFF1388"	"F5510_1"	1950	29260	110	182	188	52	161	168	50	17	5	0	207	212	39	120	125	25	97	87	0	0.241	0.293	0.306	0.319	3.144	1.474	0.058	80	500	108	119	-2.051	21	87	27	92	0
5	7	8	"PFF1391"	"F55150_2"	2150	29250	100	199	196	37	156	163	51	35	7	0	163	165	30	121	126	25	70	40	0	1.024	0.909	1.059	0.996	3.386	1.970	0.142	80	428	85	84	0.034	43	42	40	44	0
5	8	8	"PFF1406"	"F55492_1"	2330	29260	130	7238	7513	3022	159	162	30	100	100	0	12872	13829	5985	127	132	29	100	100	0	0.555	0.537	0.540	0.540	1.229	0.504	0.906	120	530	19824	21056	-0.848	7079	12745	7354	13702	0
5	9	8	"PFF1434"	"F57034_1"	2510	29260	130	517	524	126	162	166	36	100	99	0	398	396	73	130	134	28	100	100	0	1.325	1.361	1.375	1.324	1.504	1.509	0.765	120	545	623	628	0.406	355	268	362	266	0
5	10	8	"PFF1437"	"F57064_2"	2720	29260	130	571	566	140	154	159	36	99	98	0	711	712	174	120	122	19	100	100	0	0.706	0.696	0.693	0.671	1.499	0.707	0.865	120	495	1008	1004	-0.503	417	591	412	592	0
5	11	8	"PFF1447"	"F57388_2"	2900	29260	130	376	387	79	151	153	27	100	100	0	619	615	110	117	119	19	100	100	0	0.448	0.474	0.467	0.459	1.367	0.473	0.809	120	457	727	734	-1.158	225	502	236	498	0
5	12	8	"PFF1456"	"F5774_1"	3100	29250	130	692	668	139	154	155	27	100	100	0	439	438	104	118	121	24	99	99	0	1.676	1.606	1.573	1.665	1.476	1.598	0.866	120	462	859	834	0.745	538	321	514	320	0
5	13	8	"PFF1458"	"F57777_2"	3290	29260	140	250	254	62	159	161	28	87	69	0	401	401	110	122	126	24	98	98	0	0.326	0.341	0.345	0.319	1.989	0.334	0.528	156	464	370	374	-1.616	91	279	95	279	0
5	14	8	"PFF1464"	"F57982_1"	3470	29260	130	298	305	67	157	160	28	95	91	0	403	409	74	122	125	21	100	100	0	0.502	0.516	0.517	0.481	1.634	0.561	0.680	120	454	422	435	-0.995	141	281	148	287	0
5	15	8	"PFI0170"	"I15363_1"	3650	29260	130	413	441	228	154	156	29	99	98	0	708	733	166	121	122	19	100	100	0	0.441	0.469	0.421	0.424	1.538	0.510	0.523	120	532	846	899	-1.180	259	587	287	612	0
5	16	8	"PFI0172"	"I15423_1"	3850	29250	130	333	339	78	153	156	32	100	96	0	514	507	125	121	123	20	100	100	0	0.458	0.482	0.475	0.463	1.515	0.477	0.756	120	549	573	572	-1.127	180	393	186	386	0
5	17	8	"PFI0174"	"I15461_2"	4040	29250	130	281	286	76	154	157	29	92	82	0	407	408	101	124	127	19	100	100	0	0.449	0.465	0.441	0.407	1.962	0.484	0.631	120	563	410	416	-1.156	127	283	132	284	0
5	18	8	"PFI0180"	"I15544_1"	4230	29250	130	560	563	148	155	158	27	100	99	0	858	862	214	125	127	19	100	100	0	0.553	0.554	0.548	0.533	1.445	0.544	0.844	120	530	1138	1145	-0.856	405	733	408	737	0
5	19	8	"PFI0185"	"I1568_2"	4410	29250	130	380	377	86	157	159	26	99	98	0	289	288	58	125	127	22	100	100	0	1.360	1.350	1.361	1.310	1.619	1.395	0.744	120	547	387	383	0.443	223	164	220	163	0
5	20	8	"PFI0189"	"I15719_2"	4610	29250	130	291	291	62	160	162	30	96	84	0	518	515	110	129	132	22	100	100	0	0.337	0.339	0.333	0.308	1.782	0.331	0.627	120	522	520	517	-1.570	131	389	131	386	0
5	21	8	"PFI0204"	"I16009_1"	4790	29280	150	155	160	40	160	162	33	17	3	0	130	131	23	132	135	23	12	3	0	2.500	0.000	2.329	2.118	4.177	6.559	0.018	156	459	-7	-1	1.322	-5	-2	0	-1	-50
5	22	8	"PFI0212"	"I16172_1"	4970	29280	150	165	167	35	165	167	37	13	4	0	141	144	25	133	140	42	10	1	0	0.000	0.182	1.500	1.392	3.859	0.297	0.027	156	690	8	13	Error	0	8	2	11	-50
5	1	9	"PFI0215"	"I16356_1"	1000	29460	130	624	600	154	174	180	51	100	100	0	403	396	87	132	152	127	95	53	0	1.661	1.614	1.655	1.584	1.362	1.174	0.485	120	714	721	690	0.732	450	271	426	264	0
5	2	9	"PFI0220"	"I16487_2"	1190	29460	130	997	977	267	165	170	33	100	100	0	787	776	164	120	128	31	100	100	0	1.247	1.238	1.215	1.194	1.355	1.308	0.879	120	589	1499	1468	0.319	832	667	812	656	0
5	3	9	"PFI0224"	"I16629_1"	1380	29460	130	1080	1068	328	161	163	31	100	100	0	1097	1093	252	116	119	21	100	100	0	0.937	0.928	0.925	0.888	1.286	0.984	0.925	120	588	1900	1884	-0.094	919	981	907	977	0
[truncated: 1,064,990 more chars]
