# Supplementary material for: The Transcriptome of the Intraerythrocytic Developmental Cycle of Plasmodium falciparum
Source: PLoS Biol. 2003 Aug 18;1(1):e5. doi: 10.1371/journal.pbio.0000005 (PMC176545; doi:10.1371/journal.pbio.0000005)
Supplement: Dataset S1 — (29.5 MB ZIP). [file pbio.0000005.sd001.zip › TP_02.gpr]

ATF	1.0
27	43    
"Type=GenePix Results 1.4"
"DateTime=2002/08/27 17:20:54"
"Settings=C:\Documents and Settings\Manuel\My Documents\Malaria Hybes\HB3 Timecourse\MOS12_037.gps"
"GalFile=C:\Documents and Settings\Manuel\My Documents\Malaria Hybes\mos11galv2"
"Scanner=GenePix 4000B [88593]"
"Comment="
"PixelSize=10"
"ImageName=635	532"
"FileName=C:\Documents and Settings\Manuel\My Documents\Malaria Hybes\HB3 Timecourse\MOS12_037_635.tif	C:\Documents and Settings\Manuel\My Documents\Malaria Hybes\HB3 Timecourse\MOS12_037_532.tif"
"PMTVolts=550	510"
"ScanPower=100	100"
"FocusPosition=0"
"NormalizationFactor:RatioOfMedians=1.24775"
"NormalizationFactor:RatioOfMeans=1.26225"
"NormalizationFactor:MedianOfRatios=1.24426"
"NormalizationFactor:MeanOfRatios=1.30174"
"NormalizationFactor:RegressionRatio=1.30335"
"JpegImage=C:\Documents and Settings\Manuel\My Documents\Malaria Hybes\HB3 Timecourse\MOS12_037.jpg"
"RatioFormulation=W1/W2 (635/532)"
"Barcode="
"ImageOrigin=1240, 19690"
"JpegOrigin=1240, 19690"
"Creator=GenePix Pro 3.0.6.73"
"Temperature=27.91"
"LaserPower=3.47	3.46"
"LaserOnTime=7547	7547"
"Supplier="
"Block"	"Column"	"Row"	"Name"	"ID"	"X"	"Y"	"Dia."	"F635 Median"	"F635 Mean"	"F635 SD"	"B635 Median"	"B635 Mean"	"B635 SD"	"% > B635+1SD"	"% > B635+2SD"	"F635 % Sat."	"F532 Median"	"F532 Mean"	"F532 SD"	"B532 Median"	"B532 Mean"	"B532 SD"	"% > B532+1SD"	"% > B532+2SD"	"F532 % Sat."	"Ratio of Medians"	"Ratio of Means"	"Median of Ratios"	"Mean of Ratios"	"Ratios SD"	"Rgn Ratio"	"Rgn R�"	"F Pixels"	"B Pixels"	"Sum of Medians"	"Sum of Means"	"Log Ratio"	"F635 Median - B635"	"F532 Median - B532"	"F635 Mean - B635"	"F532 Mean - B532"	"Flags"
1	1	1	"PFE0192"	"E18031_6"	1670	20010	120	2393	2215	673	62	64	12	100	100	0	4592	4397	1182	113	116	20	100	100	0	0.520	0.503	0.521	0.493	1.367	0.499	0.915	120	611	6810	6437	-0.942	2331	4479	2153	4284	0
1	2	1	"PFE0272"	"E20827_3"	1870	20010	120	269	264	85	62	64	12	100	99	0	629	597	169	113	115	17	100	100	0	0.401	0.417	0.412	0.407	1.471	0.412	0.860	120	594	723	686	-1.318	207	516	202	484	0
1	3	1	"PFE0225"	"E18877_1"	2060	20010	120	330	318	83	64	65	12	100	99	0	548	533	134	110	111	16	100	100	0	0.607	0.600	0.594	0.593	1.437	0.582	0.872	120	580	704	677	-0.720	266	438	254	423	0
1	4	1	"PFE0214"	"E18651_4"	2250	20010	120	538	504	135	64	66	13	100	100	0	1083	1012	273	110	112	17	100	100	0	0.487	0.488	0.481	0.484	1.476	0.471	0.901	120	580	1447	1342	-1.038	474	973	440	902	0
1	5	1	"PFE0258"	"E20360_1"	2440	20010	120	1080	1051	328	66	68	14	100	100	0	5658	5611	1531	107	110	19	100	100	0	0.183	0.179	0.187	0.174	1.369	0.175	0.908	120	580	6565	6489	-2.453	1014	5551	985	5504	0
1	6	1	"PFE0606"	"E714_15"	2630	20010	120	217	218	67	67	69	15	99	97	0	277	288	81	101	104	18	98	97	0	0.852	0.807	0.825	0.801	1.573	0.786	0.794	120	580	326	338	-0.231	150	176	151	187	0
1	7	1	"PFF1886"	"F7915_1"	2820	20010	130	1622	1552	570	69	73	17	100	100	0	1036	1014	309	102	105	19	100	100	0	1.663	1.626	1.655	1.577	1.368	1.704	0.890	120	644	2487	2395	0.734	1553	934	1483	912	0
1	8	1	"PFF0067"	"F11738_1"	3010	20010	130	1971	1856	660	76	78	17	100	100	0	1016	994	304	106	108	19	100	100	0	2.082	2.005	2.054	1.953	1.395	2.095	0.903	120	644	2805	2668	1.058	1895	910	1780	888	0
1	9	1	"PFF0367"	"F20673_1"	3200	20010	120	1545	1409	446	79	81	18	100	100	0	2081	1922	579	110	113	21	100	100	0	0.744	0.734	0.732	0.732	1.468	0.716	0.919	120	580	3437	3142	-0.427	1466	1971	1330	1812	0
1	10	1	"PFF1686"	"F66030_3"	3390	20010	130	10548	9471	3552	83	88	26	100	100	0	4255	3849	1237	111	115	25	100	100	0	2.525	2.512	2.562	2.426	1.327	2.675	0.914	120	645	14609	13126	1.336	10465	4144	9388	3738	0
1	11	1	"PFF1346"	"F54003_1"	3580	20010	120	2520	2402	770	81	83	20	100	100	0	4057	3815	1082	107	110	24	100	100	0	0.617	0.626	0.631	0.610	1.442	0.617	0.915	120	578	6389	6029	-0.696	2439	3950	2321	3708	0
1	12	1	"PFF0819"	"F36648_2"	3770	20010	130	533	504	179	79	83	22	100	99	0	888	835	226	104	108	25	100	100	0	0.579	0.581	0.589	0.535	1.489	0.589	0.877	120	639	1238	1156	-0.788	454	784	425	731	0
1	13	1	"PFF0467"	"F23644_4"	3960	20010	120	42351	40053	12658	88	102	52	100	100	0	31830	30993	6357	115	130	65	100	100	0	1.333	1.294	1.329	1.251	1.497	1.353	0.893	120	541	73978	70843	0.414	42263	31715	39965	30878	0
1	14	1	"PFF1450"	"F57655_2"	4140	20010	150	173	171	48	72	82	40	89	64	0	203	204	48	99	112	51	85	51	0	0.971	0.943	0.939	0.950	1.774	0.906	0.657	156	790	205	204	-0.042	101	104	99	105	0
1	15	1	"PFF0809"	"F36380_1"	4340	20000	120	102	105	25	59	62	14	91	75	0	129	127	24	86	89	18	85	56	0	1.000	1.122	1.130	1.093	1.927	0.954	0.379	120	583	86	87	0.000	43	43	46	41	0
1	16	1	"PFF0511"	"F25016_1"	4530	20000	130	758	773	380	54	56	11	100	100	0	362	365	138	78	81	15	99	97	0	2.479	2.505	2.335	2.414	1.795	2.594	0.799	120	665	988	1006	1.310	704	284	719	287	0
1	17	1	"PFF1712"	"F67192_1"	4720	20010	120	269	261	93	55	57	11	100	99	0	392	395	125	79	82	14	100	99	0	0.684	0.652	0.689	0.622	1.619	0.637	0.815	120	592	527	522	-0.549	214	313	206	316	0
1	18	1	"PFF0870"	"F39343_3"	4920	20010	120	292	286	103	59	60	11	100	100	0	933	951	313	84	86	16	100	100	0	0.274	0.262	0.264	0.246	1.455	0.252	0.840	120	594	1082	1094	-1.865	233	849	227	867	0
1	19	1	"PFF1637"	"F64125_2"	5110	20010	120	799	753	257	60	61	12	100	100	0	1211	1197	318	83	85	16	100	100	0	0.655	0.622	0.635	0.587	1.446	0.625	0.882	120	580	1867	1807	-0.610	739	1128	693	1114	0
1	20	1	"PFF0483"	"F23940_2"	5300	20010	130	466	474	219	61	62	12	100	100	0	724	772	270	83	85	15	100	100	0	0.632	0.599	0.613	0.527	1.795	0.614	0.774	120	643	1046	1102	-0.662	405	641	413	689	0
1	21	1	"PFF0101"	"F13309_2"	5490	20010	130	544	644	370	62	64	13	100	99	0	638	699	308	85	88	16	100	100	0	0.872	0.948	0.915	0.824	1.660	1.052	0.786	120	646	1035	1196	-0.198	482	553	582	614	0
1	22	1	"PFF1826"	"F71130_4"	5680	20010	130	744	689	259	65	67	21	100	100	0	1328	1287	339	88	94	55	100	100	0	0.548	0.520	0.546	0.478	1.618	0.518	0.812	120	745	1919	1823	-0.869	679	1240	624	1199	0
1	1	2	"PFF0961"	"F42117_4"	1690	20200	120	146	148	33	60	61	12	98	96	0	191	190	40	114	116	20	90	84	0	1.117	1.158	1.127	1.237	2.000	1.298	0.402	120	557	163	164	0.159	86	77	88	76	0
1	2	2	"PFF1620"	"F63632_3"	1880	20200	120	556	534	184	60	61	12	100	100	0	856	849	294	113	115	17	100	100	0	0.668	0.644	0.666	0.646	1.517	0.627	0.830	120	500	1239	1210	-0.583	496	743	474	736	0
1	3	2	"PFM0802"	"M5804_3"	2070	20200	130	319	314	93	64	65	12	100	99	0	595	581	171	112	113	16	100	99	0	0.528	0.533	0.542	0.539	1.492	0.522	0.864	120	546	738	719	-0.922	255	483	250	469	0
1	4	2	"PFM0091"	"M1661_1"	2260	20200	130	1320	1277	408	67	70	17	100	100	0	1092	1076	317	114	116	17	100	100	0	1.281	1.258	1.284	1.253	1.314	1.277	0.907	120	543	2231	2172	0.357	1253	978	1210	962	0
1	5	2	"PFM0462"	"M3816_2"	2450	20200	120	9975	10091	3922	74	76	19	100	100	0	7781	7788	2852	115	118	21	100	100	0	1.292	1.305	1.292	1.281	1.381	1.314	0.901	120	484	17567	17690	0.369	9901	7666	10017	7673	0
1	6	2	"PFM0294"	"M29681_1"	2640	20200	120	1267	1260	378	76	79	16	100	100	0	1088	1070	301	115	117	21	100	100	0	1.224	1.240	1.198	1.242	1.386	1.241	0.909	120	500	2164	2139	0.292	1191	973	1184	955	0
1	7	2	"PFM0525"	"M42687_2"	2830	20200	130	1333	1266	427	76	78	15	100	100	0	1246	1236	299	110	111	19	100	100	0	1.107	1.057	1.097	1.005	1.408	1.126	0.884	120	489	2393	2316	0.146	1257	1136	1190	1126	0
1	8	2	"PFM0582"	"M45177_10"	3020	20200	120	2014	1988	623	79	81	16	100	100	0	1231	1212	350	106	108	18	100	100	0	1.720	1.726	1.747	1.712	1.391	1.756	0.894	120	476	3060	3015	0.782	1935	1125	1909	1106	0
1	9	2	"PFM0415"	"M36754_19"	3210	20200	120	1538	1449	461	79	81	17	100	100	0	751	737	184	108	110	19	100	100	0	2.269	2.178	2.285	2.109	1.478	2.321	0.862	120	514	2102	1999	1.182	1459	643	1370	629	0
1	10	2	"PFM0252"	"M26245_1"	3410	20200	120	1352	1292	403	79	81	18	100	100	0	766	760	209	105	108	21	100	100	0	1.926	1.852	1.867	1.821	1.510	1.938	0.862	120	512	1934	1868	0.946	1273	661	1213	655	0
1	11	2	"PFM0169"	"M21665_1"	3600	20200	120	1690	1652	586	78	79	17	100	100	0	2076	2086	634	101	103	21	100	100	0	0.816	0.793	0.811	0.776	1.448	0.793	0.871	120	498	3587	3559	-0.293	1612	1975	1574	1985	0
1	12	2	"PFM0497"	"M40872_1"	3790	20200	130	1654	1663	696	77	80	19	100	100	0	1025	1024	268	100	104	23	100	100	0	1.705	1.716	1.734	1.571	1.537	1.944	0.827	120	509	2502	2510	0.770	1577	925	1586	924	0
1	13	2	"PFM0499"	"M40872_5"	3960	20200	120	248	243	66	80	87	30	96	91	0	299	302	64	104	111	37	100	98	0	0.862	0.823	0.789	0.776	1.623	0.805	0.755	120	476	363	361	-0.215	168	195	163	198	0
1	14	2	"PFM0670"	"M49091_1"	4160	20200	120	490	478	153	72	76	21	100	100	0	998	984	261	99	103	26	100	100	0	0.465	0.459	0.459	0.437	1.572	0.442	0.856	120	497	1317	1291	-1.105	418	899	406	885	0
1	15	2	"PFM0324"	"M31208_9"	4350	20200	120	681	651	221	59	61	14	100	100	0	1124	1131	313	86	88	17	100	100	0	0.599	0.567	0.585	0.536	1.597	0.559	0.843	120	513	1660	1637	-0.739	622	1038	592	1045	0
1	16	2	"PFM0024"	"M11377_3"	4550	20200	120	2959	2774	1467	53	55	10	100	100	0	3119	3425	3434	79	82	15	100	100	0	0.956	0.813	0.886	0.822	1.831	0.537	0.602	120	524	5946	6067	-0.065	2906	3040	2721	3346	0
1	17	2	"PFM0019"	"M11356_1"	4740	20200	120	224	224	74	54	56	10	100	100	0	593	580	151	80	82	16	100	100	0	0.331	0.340	0.353	0.313	1.608	0.330	0.784	120	485	683	670	-1.593	170	513	170	500	0
1	18	2	"PFM0187"	"M22455_1"	4930	20200	120	10750	10023	4076	59	61	12	100	100	0	54491	50903	13507	85	88	18	100	100	14	0.197	0.196	0.198	0.180	1.546	0.196	0.864	120	484	65097	60782	-2.347	10691	54406	9964	50818	0
1	19	2	"PFM0042"	"M12812_3"	5120	20200	120	107	111	29	61	62	12	91	84	0	202	207	47	86	89	17	99	96	0	0.397	0.413	0.397	0.384	1.754	0.382	0.509	120	449	162	171	-1.334	46	116	50	121	0
1	20	2	"PFM0044"	"M12812_6"	5300	20200	120	1092	1047	409	60	61	12	100	100	0	1527	1507	415	84	86	15	100	100	0	0.715	0.694	0.716	0.642	1.528	0.716	0.836	120	451	2475	2410	-0.484	1032	1443	987	1423	0
1	21	2	"PFN0072"	"N128_74"	5490	20200	120	262	252	75	62	65	15	100	97	0	511	510	121	87	89	16	100	100	0	0.472	0.449	0.459	0.416	1.623	0.422	0.778	120	505	624	613	-1.084	200	424	190	423	0
1	22	2	"PFN0081"	"N128_88"	5690	20200	120	137	141	41	64	67	22	93	74	0	347	366	110	88	93	61	100	94	0	0.282	0.277	0.273	0.262	1.625	0.216	0.445	120	594	332	355	-1.827	73	259	77	278	0
1	1	3	"PFN0030"	"N128_103"	1690	20390	120	7674	7209	1874	58	59	11	100	100	0	7315	6871	1959	112	114	21	100	100	0	1.057	1.058	1.034	1.066	1.353	1.040	0.937	120	556	14819	13910	0.080	7616	7203	7151	6759	0
1	2	3	"PFN0126"	"N130_31"	1880	20390	130	180	176	40	56	58	10	98	97	0	289	283	67	111	112	19	96	95	0	0.697	0.698	0.697	0.719	1.749	0.587	0.716	120	550	302	292	-0.522	124	178	120	172	0
1	3	3	"PFN0135"	"N130_44"	2070	20390	120	314	311	79	60	61	12	99	99	0	353	351	75	105	107	15	100	99	0	1.024	1.020	1.037	1.020	1.450	1.017	0.868	120	498	502	497	0.034	254	248	251	246	0
1	4	3	"PFN0150"	"N131_2"	2260	20390	120	812	793	236	66	67	13	100	100	0	612	587	157	107	109	17	100	100	0	1.477	1.515	1.489	1.531	1.332	1.524	0.923	120	481	1251	1207	0.563	746	505	727	480	0
1	5	3	"PFB0094"	"B325"	2450	20380	130	136	135	28	70	73	18	93	86	0	239	235	51	108	110	21	97	94	0	0.504	0.512	0.529	0.502	1.688	0.479	0.615	120	579	197	192	-0.989	66	131	65	127	0
1	6	3	"PFB0096"	"B327"	2650	20390	130	3636	3585	1289	75	77	16	100	100	0	1583	1597	489	110	112	19	100	100	0	2.418	2.360	2.471	2.289	1.371	2.522	0.905	120	559	5034	4997	1.274	3561	1473	3510	1487	0
1	7	3	"PFB0098"	"B34"	2850	20370	150	98	99	20	78	80	15	57	32	0	136	139	29	112	113	19	58	26	0	0.833	0.778	0.857	0.881	3.321	0.448	0.120	156	535	44	48	-0.263	20	24	21	27	-50
1	8	3	"PFB0100"	"B343"	3030	20390	120	8436	8447	2935	80	82	17	100	100	0	5098	5230	1819	110	111	21	100	100	0	1.675	1.634	1.664	1.626	1.428	1.669	0.900	120	457	13344	13487	0.744	8356	4988	8367	5120	0
1	9	3	"PFB0103"	"B347"	3220	20390	120	237	233	50	76	79	17	99	98	0	348	344	69	106	109	20	100	100	0	0.665	0.660	0.639	0.645	1.430	0.633	0.815	120	466	403	395	-0.588	161	242	157	238	0
1	10	3	"PFB0106"	"B362"	3410	20390	130	143	148	38	71	73	14	95	93	0	215	216	43	100	102	19	100	96	0	0.626	0.664	0.697	0.612	1.982	0.670	0.628	120	521	187	193	-0.676	72	115	77	116	0
1	11	3	"PFB0128"	"B405"	3600	20390	120	199	190	64	70	71	14	95	90	0	322	319	78	93	96	17	100	100	0	0.563	0.531	0.517	0.468	1.853	0.557	0.744	120	500	358	346	-0.828	129	229	120	226	0
1	12	3	"PFB0131"	"B415"	3790	20390	130	784	895	450	72	72	16	100	100	0	586	613	183	94	96	18	100	100	0	1.447	1.586	1.554	1.433	1.532	1.879	0.826	120	479	1204	1342	0.533	712	492	823	519	0
1	13	3	"PFB0133"	"B418"	3980	20390	130	112	114	36	70	72	16	74	54	0	158	162	36	95	96	18	95	77	0	0.667	0.657	0.674	0.625	2.190	0.740	0.461	120	495	105	111	-0.585	42	63	44	67	0
1	14	3	"PFB0135"	"B424"	4170	20390	120	502	475	143	65	66	13	100	100	0	1080	1031	243	89	90	16	100	100	0	0.441	0.435	0.445	0.409	1.549	0.430	0.887	120	500	1428	1352	-1.181	437	991	410	942	0
1	15	3	"PFB0137"	"B427"	4360	20380	130	112	112	28	61	62	12	89	81	0	145	146	28	84	86	14	95	86	0	0.836	0.823	0.870	0.780	2.594	0.801	0.440	120	549	112	113	-0.258	51	61	51	62	0
1	16	3	"PFB0139"	"B431"	4550	20390	130	5741	5398	1970	60	61	12	100	100	0	4077	4055	939	84	86	16	100	100	0	1.423	1.344	1.408	1.248	1.465	1.426	0.886	120	532	9674	9309	0.509	5681	3993	5338	3971	0
1	17	3	"PFB0155"	"B464"	4730	20380	130	188	184	62	61	63	13	97	92	0	158	159	37	84	86	17	96	85	0	1.716	1.640	1.692	1.551	2.010	1.689	0.644	120	540	201	198	0.779	127	74	123	75	0
1	18	3	"PFB0158"	"B467"	4930	20380	130	1184	1177	594	64	66	14	100	100	0	678	702	229	88	90	19	100	100	0	1.898	1.813	1.691	1.607	1.517	1.917	0.838	120	557	1710	1727	0.925	1120	590	1113	614	0
1	19	3	"PFB0160"	"B47"	5130	20380	150	78	77	15	64	67	15	43	13	0	97	102	22	88	91	19	31	13	0	1.556	0.929	0.680	0.699	2.948	0.392	0.064	156	563	23	27	0.637	14	9	13	14	-50
1	20	3	"PFB0163"	"B476"	5320	20390	140	111	111	32	62	65	17	82	66	0	136	140	31	85	88	17	90	71	0	0.961	0.891	0.944	0.841	2.274	0.969	0.366	156	516	100	104	-0.058	49	51	49	55	0
1	21	3	"PFB0166"	"B484"	5500	20390	120	964	934	374	63	65	16	100	100	0	845	836	261	87	89	16	100	100	0	1.189	1.163	1.164	1.092	1.617	1.202	0.829	120	462	1659	1620	0.249	901	758	871	749	0
1	22	3	"PFB0168"	"B489"	5700	20390	130	426	411	182	63	65	12	100	100	0	814	852	261	88	91	16	100	100	0	0.500	0.455	0.467	0.393	1.776	0.462	0.784	120	644	1089	1112	-1.000	363	726	348	764	0
1	1	4	"PFB0186"	"B513"	1690	20580	120	302	305	118	55	57	10	100	99	0	478	448	153	106	108	20	100	98	0	0.664	0.731	0.743	0.725	1.514	0.720	0.871	120	591	619	592	-0.591	247	372	250	342	0
1	2	4	"PFB0188"	"B516"	1900	20580	120	112	112	27	55	57	10	95	89	0	154	156	30	104	104	15	93	78	0	1.140	1.096	1.123	1.084	1.947	1.027	0.510	120	526	107	109	0.189	57	50	57	52	0
1	3	4	"PFB0191"	"B521"	2090	20580	120	5124	4939	1809	60	62	12	100	100	0	2845	2823	805	100	102	15	100	100	0	1.845	1.792	1.860	1.722	1.406	1.910	0.902	120	466	7809	7602	0.883	5064	2745	4879	2723	0
1	4	4	"PFB0193"	"B527"	2270	20570	130	273	267	68	64	66	14	100	98	0	386	375	101	99	101	16	100	99	0	0.728	0.736	0.737	0.747	1.490	0.674	0.818	120	574	496	479	-0.458	209	287	203	276	0
1	5	4	"PFB0195"	"B530"	2450	20580	110	223	215	51	66	68	17	98	97	0	208	205	60	100	104	22	93	87	0	1.454	1.419	1.430	1.484	1.732	1.366	0.693	80	515	265	254	0.540	157	108	149	105	0
1	6	4	"PFB0198"	"B536"	2660	20580	120	557	541	169	71	74	18	100	100	0	945	914	253	103	107	21	100	100	0	0.577	0.580	0.595	0.566	1.504	0.575	0.867	120	528	1328	1281	-0.793	486	842	470	811	0
1	7	4	"PFD0038"	"D12635_8"	2850	20570	150	91	93	17	75	78	16	47	17	0	139	139	28	109	111	19	64	35	0	0.533	0.600	0.600	0.625	3.185	0.342	0.091	156	574	46	48	-0.907	16	30	18	30	-50
1	8	4	"PFD0046"	"D13568_2"	3030	20580	120	609	565	168	76	79	17	100	100	0	999	972	236	107	109	20	100	100	0	0.598	0.565	0.572	0.541	1.492	0.553	0.845	120	479	1425	1354	-0.743	533	892	489	865	0
1	9	4	"PFD0050"	"D14936_1"	3240	20570	150	106	112	42	74	76	19	71	35	0	144	147	35	102	105	24	73	39	0	0.762	0.844	0.759	0.755	2.736	0.927	0.254	156	576	74	83	-0.392	32	42	38	45	-50
1	10	4	"PFD0055"	"D15909_10"	3410	20580	120	9450	9090	3122	72	74	16	100	100	0	3185	3108	835	96	98	19	100	100	0	3.036	2.994	3.022	2.883	1.447	3.183	0.885	120	445	12467	12030	1.602	9378	3089	9018	3012	0
1	11	4	"PFD0058"	"D15909_5"	3610	20580	120	2004	1977	830	73	74	15	100	100	0	688	682	197	91	94	17	100	100	0	3.235	3.222	3.268	2.982	1.626	3.689	0.836	120	498	2528	2495	1.694	1931	597	1904	591	0
1	12	4	"PFD0060"	"D16430_1"	3810	20560	150	88	90	21	72	73	15	51	24	0	105	107	21	93	95	20	34	11	0	1.333	1.286	0.887	0.946	3.463	0.597	0.073	156	535	28	32	0.415	16	12	18	14	-50
1	13	4	"PFD0079"	"D16785_4"	3980	20570	130	4800	4624	1615	69	71	16	100	100	0	5297	4981	1644	94	97	25	100	100	0	0.909	0.932	0.912	0.971	1.837	0.911	0.855	120	479	9934	9442	-0.137	4731	5203	4555	4887	0
1	14	4	"PFD0082"	"D16785_6"	4180	20580	120	181	180	56	63	66	15	97	88	0	258	260	54	86	89	20	100	98	0	0.686	0.672	0.646	0.596	1.765	0.700	0.743	120	499	290	291	-0.544	118	172	117	174	0
1	15	4	"PFD0085"	"D16785_9"	4370	20580	130	821	746	316	62	63	12	100	99	0	982	978	263	83	84	15	100	100	0	0.844	0.764	0.811	0.657	1.821	0.817	0.829	120	534	1658	1579	-0.244	759	899	684	895	0
1	16	4	"PFD0087"	"D17715_10"	4560	20580	130	511	483	186	64	66	12	100	100	0	459	458	106	86	87	16	100	100	0	1.198	1.126	1.188	1.004	1.723	1.259	0.796	120	525	820	791	0.261	447	373	419	372	0
1	17	4	"PFD0092"	"D17715_109"	4750	20580	120	279	265	88	67	68	13	100	96	0	781	743	192	87	89	17	100	100	0	0.305	0.302	0.318	0.268	1.759	0.298	0.772	120	500	906	854	-1.711	212	694	198	656	0
1	18	4	"PFD0094"	"D17715_110"	4940	20580	120	2626	2417	1022	68	70	15	100	100	0	1583	1566	339	89	92	17	100	100	0	1.712	1.590	1.691	1.387	1.808	1.838	0.818	120	540	4052	3826	0.776	2558	1494	2349	1477	0
1	19	4	"PFD0112"	"D17715_16"	5110	20580	130	96	96	23	67	69	15	71	48	0	117	119	26	90	92	18	63	36	0	1.074	1.000	1.003	0.983	3.247	0.808	0.245	120	533	56	58	0.103	29	27	29	29	0
1	20	4	"PFD0115"	"D17715_20"	5320	20580	120	128	132	38	66	69	16	90	83	0	395	395	100	88	92	19	100	100	0	0.202	0.215	0.219	0.196	1.866	0.197	0.578	120	510	369	373	-2.308	62	307	66	307	0
1	21	4	"PFD0118"	"D17715_25"	5510	20570	120	122	122	35	64	67	14	87	80	0	182	184	42	90	92	18	99	95	0	0.630	0.617	0.622	0.590	2.343	0.557	0.455	120	480	150	152	-0.666	58	92	58	94	0
1	22	4	"PFD0121"	"D17715_28"	5700	20570	130	582	590	253	65	67	13	100	100	0	686	674	261	91	93	17	100	98	0	0.869	0.901	0.871	0.917	1.917	0.881	0.824	120	630	1112	1108	-0.203	517	595	525	583	0
1	1	5	"PFD0124"	"D17715_32"	1700	20760	110	319	312	118	52	54	11	100	100	0	421	410	120	96	99	28	97	96	0	0.822	0.828	0.819	0.816	1.421	0.850	0.881	80	535	592	574	-0.284	267	325	260	314	0
1	2	5	"PFD0126"	"D17715_37"	1900	20770	120	404	393	118	55	57	12	100	99	0	462	443	104	93	95	28	100	100	0	0.946	0.966	0.986	0.916	1.586	0.983	0.875	120	531	718	688	-0.080	349	369	338	350	0
1	3	5	"PFD0143"	"D17715_67"	2090	20760	120	255	245	70	58	61	14	99	98	0	429	419	124	94	95	16	100	100	0	0.588	0.575	0.554	0.576	1.518	0.545	0.864	120	519	532	512	-0.766	197	335	187	325	0
1	4	5	"PFD0145"	"D17715_7"	2290	20780	100	94	95	23	64	67	16	73	43	0	152	148	32	100	102	19	77	62	0	0.577	0.646	0.600	0.614	2.634	0.701	0.325	80	456	82	79	-0.794	30	52	31	48	0
1	5	5	"PFD0147"	"D17715_76"	2490	20770	80	89	89	18	70	72	15	55	23	0	149	146	27	112	115	21	78	38	0	0.514	0.559	0.571	0.506	2.844	0.312	0.076	52	303	56	53	-0.962	19	37	19	34	0
1	6	5	"PFD0149"	"D17715_8"	2660	20770	120	235	229	54	71	72	13	100	100	0	346	338	66	105	107	16	100	98	0	0.680	0.678	0.676	0.664	1.489	0.684	0.839	120	491	405	391	-0.555	164	241	158	233	0
1	7	5	"PFD0151"	"D17715_81"	2850	20770	120	339	340	117	71	73	14	100	100	0	566	575	170	104	107	17	100	100	0	0.580	0.571	0.561	0.544	1.391	0.577	0.872	120	482	730	740	-0.786	268	462	269	471	0
1	8	5	"PFD0153"	"D17715_89"	3040	20770	120	1698	1661	734	65	66	18	100	100	0	1833	1963	677	95	97	21	100	100	0	0.940	0.854	0.908	0.787	1.673	0.878	0.851	120	489	3371	3464	-0.090	1633	1738	1596	1868	0
1	9	5	"PFE0210"	"E18550_2"	3220	20750	110	2883	2650	818	56	61	23	100	100	0	1164	1107	337	84	92	70	98	98	0	2.618	2.536	2.450	2.564	1.621	2.631	0.846	80	444	3907	3617	1.388	2827	1080	2594	1023	0
1	10	5	"PFE0213"	"E18651_3"	3420	20760	120	167	166	55	62	65	22	90	85	0	209	205	51	86	92	65	85	40	0	0.854	0.874	0.853	0.807	1.903	0.882	0.664	120	514	228	223	-0.228	105	123	104	119	0
1	11	5	"PFE0218"	"E18737_1"	3610	20760	120	2463	2296	1302	71	72	14	100	100	0	1893	1806	816	90	92	17	100	100	0	1.327	1.297	1.289	1.168	1.832	1.401	0.824	120	489	4195	3941	0.408	2392	1803	2225	1716	0
1	12	5	"PFE0223"	"E1884_3"	3810	20760	120	7181	6783	2607	71	72	14	100	100	0	6657	6685	2114	90	93	22	100	100	0	1.083	1.018	1.040	0.999	1.818	1.044	0.813	120	478	13677	13307	0.115	7110	6567	6712	6595	0
1	13	5	"PFE0226"	"E18877_2"	3990	20760	120	232	233	88	68	70	15	98	94	0	360	358	114	89	92	23	99	99	0	0.605	0.613	0.565	0.558	1.893	0.596	0.761	120	484	435	434	-0.725	164	271	165	269	0
1	14	5	"PFE0228"	"E18957_1"	4180	20760	120	303	288	88	61	63	14	99	96	0	634	642	151	81	84	18	100	100	0	0.438	0.405	0.417	0.366	1.723	0.405	0.860	120	484	795	788	-1.192	242	553	227	561	0
1	15	5	"PFE0249"	"E19870_1"	4370	20760	120	189	184	49	63	65	14	96	91	0	144	146	26	85	87	17	95	85	0	2.136	1.984	1.939	1.911	2.139	2.165	0.541	120	468	185	182	1.095	126	59	121	61	0
1	16	5	"PFE0251"	"E20152_1"	4550	20760	120	102	102	24	67	69	14	80	60	0	139	146	36	89	92	17	90	70	0	0.700	0.614	0.684	0.687	2.707	0.503	0.285	120	479	85	92	-0.515	35	50	35	57	0
1	17	5	"PFE0257"	"E20313_1"	4750	20760	120	162	157	52	67	70	16	87	79	0	294	300	100	92	94	19	97	95	0	0.470	0.433	0.413	0.398	2.306	0.383	0.670	120	564	297	298	-1.088	95	202	90	208	0
1	18	5	"PFE0260"	"E20360_12"	4930	20790	80	89	97	30	71	72	17	51	32	0	114	115	23	94	96	19	51	21	0	0.900	1.238	0.993	1.099	3.898	1.100	0.043	52	293	38	47	-0.152	18	20	26	21	0
1	19	5	"PFE0265"	"E20424_1"	5130	20760	120	2601	2629	1336	70	72	15	100	100	0	2197	2179	957	94	96	19	98	96	0	1.204	1.227	1.225	1.320	2.426	1.252	0.865	120	535	4634	4644	0.267	2531	2103	2559	2085	0
1	20	5	"PFE0267"	"E20514_1"	5320	20770	120	2965	2973	1472	70	72	14	100	100	0	2650	2675	915	93	95	18	100	100	0	1.132	1.124	1.121	0.985	1.798	1.224	0.837	120	484	5452	5485	0.179	2895	2557	2903	2582	0
1	21	5	"PFE0293"	"E22156_1"	5510	20760	120	1829	1756	658	71	73	15	100	100	0	2702	2610	858	96	98	19	100	100	0	0.675	0.670	0.670	0.661	1.768	0.653	0.869	120	500	4364	4199	-0.568	1758	2606	1685	2514	0
1	22	5	"PFE0299"	"E22468_1"	5700	20760	120	712	729	322	70	71	14	100	100	0	783	815	289	94	97	20	99	99	0	0.932	0.914	0.867	0.865	1.947	0.919	0.829	120	570	1331	1380	-0.102	642	689	659	721	0
1	1	6	"PFE0302"	"E22504_2"	1700	20960	100	88	86	18	54	55	10	92	68	0	137	138	29	98	99	16	82	73	0	0.872	0.800	0.696	0.768	2.837	0.610	0.322	80	453	73	72	-0.198	34	39	32	40	0
1	2	6	"PFE0309"	"E2283_4"	1890	20960	120	115	116	27	55	56	9	96	93	0	200	195	43	91	92	15	95	94	0	0.550	0.587	0.575	0.574	1.539	0.542	0.730	120	501	169	165	-0.861	60	109	61	104	0
1	3	6	"PFE0314"	"E22930_2"	2080	20950	120	180	176	57	56	57	10	97	95	0	345	351	124	89	89	12	99	98	0	0.484	0.458	0.456	0.457	1.873	0.434	0.831	120	497	380	382	-1.046	124	256	120	262	0
1	4	6	"PFE0318"	"E23098_1"	2270	20950	120	748	725	257	61	63	13	100	100	0	562	557	203	95	97	16	100	100	0	1.471	1.437	1.452	1.480	1.446	1.395	0.887	120	508	1154	1126	0.557	687	467	664	462	0
1	5	6	"PFE0353"	"E24637_1"	2470	20950	120	3687	3512	1075	71	73	15	100	100	0	3160	2996	972	108	111	20	100	100	0	1.185	1.191	1.201	1.194	1.345	1.181	0.933	120	522	6668	6329	0.245	3616	3052	3441	2888	0
1	6	6	"PFE0361"	"E248_3"	2650	20950	120	3138	2778	893	76	77	15	100	100	0	2119	1867	664	110	112	19	100	100	0	1.524	1.538	1.515	1.619	1.574	1.508	0.914	120	469	5071	4459	0.608	3062	2009	2702	1757	0
1	7	6	"PFE0363"	"E24971_1"	2840	20950	120	272	273	78	72	74	15	100	100	0	296	293	80	104	107	21	99	97	0	1.042	1.063	1.047	1.075	1.645	1.029	0.786	120	492	392	390	0.059	200	192	201	189	0
1	8	6	"PFE0367"	"E25193_1"	3040	20950	120	135	134	34	56	59	16	98	87	0	199	197	42	85	90	23	97	92	0	0.693	0.696	0.692	0.687	1.734	0.673	0.635	120	464	193	190	-0.529	79	114	78	112	0
1	9	6	"PFE0373"	"E25749_1"	3220	20950	120	585	592	269	47	48	15	100	99	0	1048	1065	372	75	80	62	100	99	0	0.553	0.551	0.546	0.516	1.562	0.550	0.846	120	541	1511	1535	-0.855	538	973	545	990	0
1	10	6	"PFE0375"	"E25972_1"	3420	20950	120	1013	957	344	55	62	22	99	99	0	2295	2255	678	82	91	29	100	99	0	0.433	0.415	0.414	0.405	1.523	0.407	0.896	120	529	3171	3075	-1.208	958	2213	902	2173	0
1	11	6	"PFF0292"	"F18577_5"	3610	20950	120	340	328	101	74	78	20	100	99	0	335	336	68	99	104	27	99	98	0	1.127	1.072	1.129	1.010	1.658	1.136	0.775	120	446	502	491	0.173	266	236	254	237	0
1	12	6	"PFF0300"	"F18770_1"	3780	20950	150	78	80	18	73	75	16	26	7	0	102	105	23	94	98	21	26	7	0	0.625	0.636	0.758	0.769	3.846	0.375	0.028	156	593	13	18	-0.678	5	8	7	11	-50
1	13	6	"PFF0307"	"F19110_2"	3990	20950	120	818	758	262	70	72	14	100	100	0	550	553	119	90	93	20	100	100	0	1.626	1.486	1.584	1.375	1.619	1.610	0.847	120	514	1208	1151	0.701	748	460	688	463	0
1	14	6	"PFF0309"	"F19190_1"	4180	20950	120	347	332	90	68	69	15	100	100	0	653	635	133	87	89	18	100	100	0	0.493	0.482	0.494	0.461	1.656	0.465	0.823	120	500	845	812	-1.021	279	566	264	548	0
1	15	6	"PFF0313"	"F19243_2"	4370	20950	120	1940	1794	571	68	70	14	100	100	0	1961	1856	473	90	92	17	100	100	0	1.001	0.977	1.012	0.948	1.631	0.991	0.877	120	500	3743	3492	0.001	1872	1871	1726	1766	0
1	16	6	"PFF0316"	"F19409_1"	4560	20950	130	251	239	73	69	71	14	97	94	0	395	392	82	94	96	17	100	99	0	0.605	0.570	0.600	0.499	1.952	0.574	0.787	120	525	483	468	-0.726	182	301	170	298	0
1	17	6	"PFF0345"	"F20077_1"	4710	20950	90	85	88	18	74	77	18	36	13	0	120	119	23	97	101	21	51	19	0	0.478	0.636	0.660	0.698	3.890	0.614	0.241	52	340	34	36	-1.064	11	23	14	22	0
1	18	6	"PFF0351"	"F20166_1"	4940	20950	130	153	153	44	74	76	16	89	82	0	198	196	39	97	99	21	96	90	0	0.782	0.798	0.765	0.715	2.216	0.834	0.594	120	634	180	178	-0.354	79	101	79	99	0
1	19	6	"PFF0355"	"F20234_1"	5130	20950	130	113	112	27	74	75	14	80	63	0	147	146	29	97	99	18	85	64	0	0.780	0.776	0.750	0.747	2.265	0.708	0.288	120	543	89	87	-0.358	39	50	38	49	0
1	20	6	"PFF0357"	"F20284_1"	5320	20950	120	265	252	78	73	74	14	95	95	0	401	397	102	95	97	18	100	98	0	0.627	0.593	0.615	0.566	1.969	0.571	0.761	120	518	498	481	-0.672	192	306	179	302	0
1	21	6	"PFF0360"	"F20385_1"	5520	20950	120	974	936	363	73	75	14	100	100	0	883	866	197	97	100	19	100	100	0	1.146	1.122	1.149	1.003	1.683	1.223	0.842	120	498	1687	1632	0.197	901	786	863	769	0
1	22	6	"PFF0362"	"F20385_3"	5700	20950	130	911	805	294	74	76	15	100	100	0	850	803	200	97	100	18	100	100	0	1.112	1.035	1.070	0.959	1.660	1.090	0.851	120	627	1590	1437	0.153	837	753	731	706	0
1	1	7	"PFF0380"	"F20989_1"	1710	21140	120	366	354	102	58	60	11	100	100	0	936	846	279	104	106	17	100	100	0	0.370	0.399	0.389	0.409	1.512	0.371	0.897	120	584	1140	1038	-1.434	308	832	296	742	0
1	2	7	"PFF0388"	"F21429_3"	1900	21140	120	5456	5068	1523	60	62	13	100	100	0	4251	3966	1286	99	102	19	100	100	0	1.300	1.295	1.291	1.323	1.478	1.283	0.905	120	530	9548	8875	0.378	5396	4152	5008	3867	0
1	3	7	"PFF0396"	"F21560_1"	2090	21140	120	3556	3254	1035	62	64	13	100	100	0	1841	1681	545	95	97	15	100	100	0	2.001	2.013	2.025	2.038	1.509	2.039	0.899	120	515	5240	4778	1.001	3494	1746	3192	1586	0
1	4	7	"PFF0401"	"F21821_1"	2280	21140	120	1126	1034	333	68	70	15	100	100	0	803	724	248	102	104	17	100	99	0	1.509	1.553	1.555	1.647	1.623	1.538	0.899	120	522	1759	1588	0.594	1058	701	966	622	0
1	5	7	"PFF0404"	"F21902_1"	2470	21140	120	2769	2546	806	75	77	16	100	100	0	2896	2628	948	112	115	21	100	100	0	0.968	0.982	0.986	1.042	1.634	0.950	0.906	120	529	5478	4987	-0.047	2694	2784	2471	2516	0
1	6	7	"PFF0407"	"F21981_2"	2670	21140	120	10414	9318	3168	81	83	17	100	100	0	9781	9015	2741	117	121	23	100	100	0	1.069	1.038	1.054	1.016	1.541	1.060	0.895	120	496	19997	18135	0.097	10333	9664	9237	8898	0
1	7	7	"PFF0440"	"F22946_1"	2850	21140	120	349	333	84	78	80	16	100	99	0	268	265	59	112	115	23	99	94	0	1.737	1.667	1.686	1.708	1.613	1.725	0.743	120	482	427	408	0.797	271	156	255	153	0
1	8	7	"PFF0446"	"F23145_4"	3050	21140	150	151	138	48	68	68	19	79	71	0	153	154	42	96	98	25	76	56	0	1.456	1.207	1.258	1.154	2.533	1.138	0.588	156	611	140	128	0.542	83	57	70	58	-50
1	9	7	"PFF0452"	"F23274_1"	3230	21140	110	108	105	21	52	57	16	95	81	0	156	157	30	79	82	17	100	95	0	0.727	0.679	0.734	0.671	1.814	0.645	0.585	80	442	133	131	-0.459	56	77	53	78	0
1	10	7	"PFF0458"	"F23526_2"	3430	21150	120	922	818	323	70	73	25	95	95	0	1929	1764	540	91	99	31	100	99	0	0.464	0.447	0.459	0.400	1.549	0.460	0.891	120	493	2690	2421	-1.109	852	1838	748	1673	0
1	11	7	"PFF0461"	"F23551_1"	3600	21140	120	1590	1431	484	86	89	21	100	100	0	760	718	195	111	117	29	100	99	0	2.317	2.216	2.197	2.205	1.587	2.368	0.876	120	478	2153	1952	1.213	1504	649	1345	607	0
1	12	7	"PFF0463"	"F23564_1"	3800	21140	120	2834	2567	823	79	82	19	100	100	0	2284	2134	612	104	107	25	100	100	0	1.264	1.226	1.209	1.235	1.722	1.254	0.865	120	462	4935	4518	0.338	2755	2180	2488	2030	0
1	13	7	"PFF1088"	"F45524_1"	3990	21140	120	2780	2579	842	72	74	14	100	100	0	903	874	231	95	98	19	100	100	0	3.351	3.218	3.261	3.157	1.596	3.415	0.881	120	491	3516	3286	1.745	2708	808	2507	779	0
1	14	7	"PFF1100"	"F45683_2"	4180	21140	120	1335	1314	509	70	72	14	100	100	0	1783	1804	474	93	94	17	100	100	0	0.749	0.727	0.778	0.676	1.659	0.742	0.834	120	500	2955	2955	-0.418	1265	1690	1244	1711	0
1	15	7	"PFF1105"	"F45820_1"	4370	21140	130	99	99	22	69	70	13	75	59	0	144	145	32	93	94	17	88	72	0	0.588	0.577	0.583	0.573	2.409	0.487	0.310	120	546	81	82	-0.766	30	51	30	52	0
1	16	7	"PFF1110"	"F46067_3"	4560	21130	120	1351	1174	481	70	71	13	100	100	0	1276	1179	440	94	95	17	99	97	0	1.084	1.018	1.065	1.070	2.217	1.012	0.845	120	510	2463	2189	0.116	1281	1182	1104	1085	0
1	17	7	"PFF1112"	"F46181_1"	4760	21140	120	1400	1290	562	72	74	15	100	99	0	718	699	179	94	96	18	100	100	0	2.128	2.013	2.107	1.763	1.746	2.278	0.848	120	558	1952	1823	1.090	1328	624	1218	605	0
1	18	7	"PFF1114"	"F46183_2"	4950	21140	120	175	168	54	75	76	14	91	84	0	273	273	64	95	98	18	100	98	0	0.562	0.522	0.536	0.454	2.078	0.546	0.685	120	500	278	271	-0.832	100	178	93	178	0
1	19	7	"PFF1142"	"F4688_1"	5140	21140	120	4419	4156	1536	75	77	15	100	100	0	2289	2068	742	97	100	18	98	97	0	1.982	2.071	2.066	2.197	2.143	2.147	0.854	120	506	6536	6052	0.987	4344	2192	4081	1971	0
1	20	7	"PFF1151"	"F47145_2"	5320	21140	110	1148	1015	390	74	80	41	100	100	0	805	781	197	96	105	75	100	100	0	1.515	1.374	1.409	1.240	1.645	1.483	0.848	80	456	1783	1626	0.599	1074	709	941	685	0
1	21	7	"PFF1154"	"F47255_1"	5520	21140	120	158	157	43	75	79	39	82	52	0	155	158	38	99	107	71	34	1	0	1.482	1.390	1.509	1.409	2.556	1.346	0.425	120	515	139	141	0.568	83	56	82	59	0
1	22	7	"PFF1156"	"F47255_3"	5700	21140	130	128	128	32	77	79	16	85	76	0	144	144	26	101	104	22	80	47	0	1.186	1.186	1.203	1.295	2.338	1.031	0.311	120	611	94	94	0.246	51	43	51	43	0
1	1	8	"PFF1158"	"F47327_1"	1710	21330	120	862	792	242	60	62	12	100	100	0	663	624	168	105	106	14	100	100	0	1.437	1.410	1.450	1.406	1.462	1.437	0.886	120	602	1360	1251	0.523	802	558	732	519	0
1	2	8	"PFF1160"	"F47350_1"	1890	21340	90	96	97	21	60	64	14	88	73	0	154	150	29	106	108	19	80	69	0	0.750	0.841	0.720	0.755	2.533	0.666	0.273	52	367	84	81	-0.415	36	48	37	44	0
1	3	8	"PFF1184"	"F48253_6"	2100	21340	120	91	92	21	63	66	14	75	47	0	141	139	25	101	104	18	80	56	0	0.700	0.763	0.733	0.710	2.628	0.678	0.274	120	609	68	67	-0.515	28	40	29	38	0
1	4	8	"PFF1186"	"F48363_2"	2300	21330	110	100	98	20	67	70	14	76	55	0	155	154	32	105	107	17	81	70	0	0.660	0.633	0.643	0.619	3.267	0.572	0.227	80	461	83	80	-0.599	33	50	31	49	0
1	5	8	"PFF1188"	"F48395_1"	2480	21340	130	3471	3079	1178	73	75	15	100	100	0	2065	1959	556	110	112	19	100	100	0	1.738	1.626	1.707	1.482	1.538	1.739	0.925	120	536	5353	4855	0.798	3398	1955	3006	1849	0
1	6	8	"PFF1190"	"F48424_2"	2660	21330	120	1301	1192	421	79	80	16	100	100	0	908	882	283	115	117	21	100	100	0	1.541	1.451	1.475	1.434	1.665	1.472	0.839	120	498	2015	1880	0.624	1222	793	1113	767	0
1	7	8	"PFF1193"	"F48446_1"	2860	21330	120	355	344	112	79	80	15	99	96	0	514	502	145	113	115	19	100	99	0	0.688	0.681	0.672	0.646	1.639	0.680	0.834	120	521	677	654	-0.539	276	401	265	389	0
1	8	8	"PFF1195"	"F48446_5"	3050	21330	120	533	504	146	80	81	16	100	100	0	434	414	105	111	112	21	100	99	0	1.402	1.399	1.434	1.396	1.507	1.445	0.844	120	482	776	727	0.488	453	323	424	303	0
1	9	8	"PFF1220"	"F49665_1"	3240	21330	120	426	403	107	79	80	20	100	98	0	818	772	224	105	106	23	100	100	0	0.487	0.486	0.485	0.482	1.616	0.458	0.860	120	505	1060	991	-1.039	347	713	324	667	0
1	10	8	"PFF1222"	"F49677_3"	3420	21330	120	8009	7452	3041	82	85	21	100	100	0	4287	3822	1608	106	108	25	100	100	0	1.896	1.983	1.976	2.056	1.804	2.019	0.856	120	452	12108	11086	0.923	7927	4181	7370	3716	0
1	11	8	"PFF1225"	"F49959_1"	3600	21330	120	244	240	74	80	83	22	96	90	0	495	484	143	105	109	27	99	99	0	0.421	0.422	0.420	0.401	1.819	0.397	0.777	120	488	554	539	-1.250	164	390	160	379	0
1	12	8	"PFF1234"	"F50107_1"	3810	21320	150	115	119	37	73	77	19	71	51	0	117	121	24	98	103	25	42	14	0	2.211	2.000	2.000	1.967	3.669	1.888	0.147	156	591	61	69	1.144	42	19	46	23	-50
1	13	8	"PFF1237"	"F50551_1"	3990	21330	120	419	390	152	70	72	14	98	97	0	435	434	115	96	98	19	100	100	0	1.029	0.947	1.007	0.823	1.862	1.011	0.785	120	463	688	658	0.042	349	339	320	338	0
1	14	8	"PFF1239"	"F50598_1"	4190	21330	120	610	603	250	68	70	14	100	99	0	697	694	233	93	96	19	99	97	0	0.897	0.890	0.918	0.854	1.886	0.922	0.799	120	479	1146	1136	-0.156	542	604	535	601	0
1	15	8	"PFF1927"	"F960_2"	4370	21330	120	760	701	324	68	69	13	98	97	0	1346	1334	432	94	96	19	99	99	0	0.553	0.510	0.523	0.435	2.062	0.514	0.844	120	465	1944	1873	-0.855	692	1252	633	1240	0
1	16	8	"PFF1931"	"F960_7"	4560	21330	130	478	438	179	67	69	14	99	97	0	476	481	117	92	94	18	100	100	0	1.070	0.954	0.971	0.806	1.879	1.029	0.824	120	583	795	760	0.098	411	384	371	389	0
1	17	8	"PFF1933"	"F9676_1"	4760	21330	120	559	525	212	68	70	14	100	99	0	957	929	286	92	95	18	100	100	0	0.568	0.546	0.568	0.487	1.929	0.539	0.785	120	462	1356	1294	-0.817	491	865	457	837	0
1	18	8	"PFI0003"	"I10209_1"	4940	21330	120	2565	2232	964	72	74	14	100	100	0	2050	1901	604	95	97	18	100	100	0	1.275	1.196	1.250	1.093	2.035	1.268	0.827	120	510	4448	3966	0.351	2493	1955	2160	1806	0
1	19	8	"PFI0005"	"I1033_3"	5140	21330	120	3981	3522	1538	77	78	15	100	100	0	6194	5921	1707	98	102	21	100	100	0	0.640	0.592	0.623	0.517	1.877	0.602	0.831	120	478	10000	9268	-0.643	3904	6096	3445	5823	0
1	20	8	"PFI0009"	"I10565_1"	5320	21330	120	259	246	88	78	82	40	88	79	0	541	519	142	101	110	73	97	95	0	0.411	0.402	0.432	0.351	2.051	0.402	0.778	120	483	621	586	-1.282	181	440	168	418	0
1	21	8	"PFI0038"	"I1136_2"	5510	21330	120	302	303	131	78	79	16	98	95	0	286	294	72	101	104	21	100	99	0	1.211	1.166	1.177	0.981	2.048	1.354	0.663	120	484	409	418	0.276	224	185	225	193	0
1	22	8	"PFI0041"	"I11448_2"	5700	21320	120	19874	18731	7468	85	89	24	100	100	0	19107	17936	6010	113	119	33	100	100	0	1.042	1.046	1.052	1.035	1.841	1.067	0.860	120	551	38783	36469	0.059	19789	18994	18646	17823	0
1	1	9	"PFI0043"	"I11495_1"	1710	21520	120	6865	6824	3016	63	65	14	100	100	0	4030	3825	1805	105	108	22	100	100	0	1.733	1.817	1.785	1.941	1.720	1.793	0.905	120	614	10727	10481	0.793	6802	3925	6761	3720	0
1	2	9	"PFI0045"	"I11523_4"	1910	21520	120	1106	1028	340	61	64	14	100	100	0	1308	1227	406	100	104	24	100	100	0	0.865	0.858	0.874	0.866	1.670	0.829	0.859	120	544	2253	2094	-0.209	1045	1208	967	1127	0
1	3	9	"PFI0048"	"I1175_1"	2090	21520	110	195	192	53	60	62	13	100	97	0	318	304	80	98	101	22	97	96	0	0.614	0.641	0.663	0.673	1.990	0.628	0.795	80	430	355	338	-0.705	135	220	132	206	0
1	4	9	"PFI0053"	"I11857_2"	2280	21520	120	419	408	117	65	66	14	100	100	0	349	333	90	103	105	21	100	98	0	1.439	1.491	1.481	1.537	1.608	1.499	0.854	120	539	600	573	0.525	354	246	343	230	0
1	5	9	"PFI0079"	"I12708_1"	2470	21520	120	250	241	77	70	70	14	97	95	0	444	434	120	102	104	20	100	99	0	0.526	0.515	0.529	0.484	1.895	0.505	0.807	120	484	522	503	-0.926	180	342	171	332	0
1	6	9	"PFI0085"	"I12812_3"	2660	21520	120	441	432	143	71	73	16	100	100	0	571	570	209	104	106	22	100	99	0	0.792	0.775	0.777	0.806	1.739	0.721	0.810	120	518	837	827	-0.336	370	467	361	466	0
1	7	9	"PFI0087"	"I12861_2"	2850	21510	110	18349	16420	7753	75	77	17	100	100	0	23305	21465	8655	107	112	52	100	100	0	0.788	0.765	0.745	0.727	1.603	0.731	0.812	80	472	41472	37703	-0.344	18274	23198	16345	21358	0
1	8	9	"PFI0089"	"I12932_1"	3050	21520	120	341	318	92	80	82	17	100	96	0	519	500	110	113	117	49	100	99	0	0.643	0.615	0.613	0.574	1.692	0.609	0.791	120	518	667	625	-0.637	261	406	238	387	0
1	9	9	"PFI0099"	"I13128_2"	3230	21520	120	8770	8526	2972	86	89	20	100	100	0	7137	7090	2363	119	120	22	100	100	0	1.237	1.211	1.249	1.198	1.535	1.209	0.874	120	498	15702	15411	0.307	8684	7018	8440	6971	0
1	10	9	"PFI0102"	"I13218_1"	3430	21520	120	371	348	130	84	88	21	97	95	0	326	320	73	113	115	27	99	96	0	1.347	1.275	1.363	1.182	1.973	1.409	0.726	120	509	500	471	0.430	287	213	264	207	0
1	11	9	"PFI0124"	"I13978_1"	3620	21520	120	397	359	128	75	77	19	96	95	0	378	365	71	99	101	21	99	99	0	1.154	1.068	1.127	0.928	1.859	1.175	0.818	120	498	601	550	0.207	322	279	284	266	0
1	12	9	"PFI0126"	"I14041_1"	3810	21520	120	269	257	86	67	69	15	100	99	0	422	422	98	91	93	18	100	100	0	0.610	0.574	0.583	0.516	1.703	0.575	0.798	120	466	533	521	-0.712	202	331	190	331	0
1	13	9	"PFI0128"	"I14195_1"	3990	21510	120	7604	6530	2837	70	72	16	100	100	0	5883	5433	2177	96	98	21	99	98	0	1.302	1.210	1.244	1.380	2.476	1.223	0.870	120	498	13321	11797	0.381	7534	5787	6460	5337	0
1	14	9	"PFI0131"	"I1431_1"	4190	21510	120	216	204	72	69	71	16	91	85	0	316	307	75	96	99	21	100	99	0	0.668	0.640	0.644	0.533	2.245	0.664	0.719	120	493	367	346	-0.582	147	220	135	211	0
1	15	9	"PFI0137"	"I14413_3"	4370	21510	120	2134	1967	852	66	68	14	100	100	0	3047	2842	1071	94	96	22	100	100	0	0.700	0.692	0.702	0.678	1.850	0.677	0.840	120	514	5021	4649	-0.514	2068	2953	1901	2748	0
1	16	9	"PFI0141"	"I14670_1"	4570	21510	110	315	313	145	63	65	13	96	96	0	697	637	230	91	96	38	100	100	0	0.416	0.458	0.449	0.396	1.836	0.459	0.773	80	457	858	796	-1.266	252	606	250	546	0
1	17	9	"PFJ0122"	"J167_5"	4760	21510	140	103	104	27	67	69	14	78	57	0	146	148	34	92	96	31	76	42	0	0.667	0.661	0.638	0.640	2.745	0.557	0.333	156	612	90	93	-0.585	36	54	37	56	0
1	18	9	"PFJ0124"	"J167_7"	4950	21520	100	84	83	21	73	74	14	43	20	0	126	129	34	95	96	18	62	43	0	0.355	0.294	0.447	0.473	3.059	0.237	0.090	80	403	42	44	-1.495	11	31	10	34	0
1	19	9	"PFJ0128"	"J170_18"	5140	21510	130	489	458	169	75	75	15	100	100	0	482	478	171	97	99	20	99	97	0	1.075	1.005	0.997	1.012	1.958	0.977	0.789	120	525	799	764	0.105	414	385	383	381	0
1	20	9	"PFJ0137"	"J171_6"	5320	21520	150	69	72	15	75	78	28	1	0	0	98	100	20	98	102	21	12	3	0	100000.000	-1.500	0.810	0.789	3.102	2.462	0.033	156	598	-6	-1	16.610	-6	0	-3	2	-50
1	21	9	"PFJ0150"	"J181_2"	5520	21510	120	838	799	336	76	78	16	100	100	0	1174	1165	426	99	102	20	99	98	0	0.709	0.678	0.692	0.673	2.198	0.660	0.801	120	482	1837	1789	-0.496	762	1075	723	1066	0
1	22	9	"PFJ0153"	"J181_9"	5710	21510	120	2382	2191	897	83	86	22	100	99	0	2038	1845	728	107	113	28	97	94	0	1.191	1.213	1.211	1.324	2.225	1.217	0.853	120	570	4230	3846	0.252	2299	1931	2108	1738	0
1	1	10	"PFJ0179"	"J198_2"	1710	21710	100	109	111	25	62	64	13	92	80	0	147	144	28	99	101	18	83	71	0	0.979	1.089	0.941	1.005	1.997	1.070	0.402	80	474	95	94	-0.030	47	48	49	45	0
1	2	10	"PFJ0184"	"J206_1"	1920	21710	120	540	494	204	61	63	13	100	99	0	719	666	263	99	99	16	100	99	0	0.773	0.764	0.777	0.756	1.751	0.755	0.850	120	530	1099	1000	-0.372	479	620	433	567	0
1	3	10	"PFJ0186"	"J206_6"	2100	21710	120	364	344	122	60	63	13	100	99	0	282	266	82	98	100	21	96	90	0	1.652	1.690	1.716	1.706	1.732	1.676	0.815	120	489	488	452	0.724	304	184	284	168	0
1	4	10	"PFJ0188"	"J212_1"	2280	21710	120	304	297	93	64	66	13	100	96	0	655	633	181	101	103	18	100	100	0	0.433	0.438	0.445	0.411	1.611	0.419	0.831	120	505	794	765	-1.207	240	554	233	532	0
1	5	10	"PFJ0190"	"J212_4"	2480	21710	120	122	122	31	66	67	13	90	85	0	148	148	32	98	101	19	84	64	0	1.120	1.120	1.154	1.090	2.349	0.963	0.339	120	514	106	106	0.163	56	50	56	50	0
1	6	10	"PFJ0197"	"J218_1"	2670	21710	120	166	168	52	66	68	13	92	90	0	208	211	49	95	99	17	98	95	0	0.885	0.879	0.873	0.815	2.039	0.915	0.606	120	500	213	218	-0.176	100	113	102	116	0
1	7	10	"PFJ0220"	"J222_7"	2860	21710	120	643	597	220	71	73	15	100	99	0	521	503	150	102	107	50	99	95	0	1.365	1.312	1.288	1.266	1.704	1.390	0.824	120	534	991	927	0.449	572	419	526	401	0
1	8	10	"PFJ0228"	"J227_3"	3050	21710	120	2645	2431	955	76	78	16	100	100	0	1276	1228	413	108	110	20	100	100	0	2.199	2.103	2.181	2.042	1.508	2.220	0.872	120	500	3737	3475	1.137	2569	1168	2355	1120	0
1	9	10	"PFJ0231"	"J22_1"	3240	21710	120	357	339	106	80	83	19	98	94	0	364	353	92	111	114	24	99	96	0	1.095	1.070	1.076	1.011	1.746	1.063	0.790	120	482	530	501	0.131	277	253	259	242	0
1	10	10	"PFJ0233"	"J22_3"	3430	21720	150	99	100	24	77	80	19	51	25	0	123	121	23	106	110	24	32	9	0	1.294	1.533	1.162	1.236	3.713	0.917	0.052	156	605	39	38	0.372	22	17	23	15	-50
1	11	10	"PFJ0238"	"J232_6"	3630	21710	120	134	136	38	72	75	16	86	75	0	299	301	81	99	100	19	99	99	0	0.310	0.317	0.319	0.285	2.119	0.306	0.597	120	450	262	266	-1.690	62	200	64	202	0
1	12	10	"PFJ0242"	"J236_1"	3800	21700	130	786	737	321	72	75	17	100	100	0	898	866	294	96	99	29	99	99	0	0.890	0.864	0.831	0.794	1.920	0.868	0.809	120	497	1516	1435	-0.168	714	802	665	770	0
1	13	10	"PFJ0262"	"J248_1"	3990	21700	110	352	317	119	74	76	22	96	90	0	392	376	95	96	103	39	100	100	0	0.939	0.868	0.900	0.739	1.831	0.916	0.809	80	444	574	523	-0.091	278	296	243	280	0
1	14	10	"PFJ0264"	"J248_11"	4180	21720	150	87	88	21	72	75	20	40	12	0	117	118	24	97	101	30	32	5	0	0.750	0.762	0.851	0.871	3.159	0.413	0.351	156	627	35	37	-0.415	15	20	16	21	-50
1	15	10	"PFJ0267"	"J248_5"	4380	21710	120	123	122	36	68	70	14	82	74	0	169	175	44	95	97	21	93	83	0	0.743	0.675	0.751	0.640	2.275	0.610	0.487	120	497	129	134	-0.428	55	74	54	80	0
1	16	10	"PFJ0271"	"J252_2"	4570	21710	120	330	300	112	67	69	15	97	95	0	547	526	131	92	98	35	100	100	0	0.578	0.537	0.571	0.453	1.950	0.558	0.815	120	540	718	667	-0.791	263	455	233	434	0
1	17	10	"PFJ0273"	"J252_4"	4760	21710	120	700	637	300	70	71	14	100	100	0	541	515	142	95	97	19	100	100	0	1.413	1.350	1.292	1.232	1.834	1.560	0.725	120	498	1076	987	0.498	630	446	567	420	0
1	18	10	"PFJ0275"	"J2541_2"	4950	21710	120	425	403	162	71	72	14	98	98	0	590	588	208	95	97	20	99	99	0	0.715	0.673	0.702	0.617	2.233	0.648	0.771	120	520	849	825	-0.484	354	495	332	493	0
1	19	10	"PFK0357"	"Kn3479_1"	5140	21710	120	125	139	69	73	76	30	76	39	0	170	186	90	97	100	21	85	73	0	0.712	0.742	0.727	0.772	2.785	0.710	0.614	120	528	125	155	-0.489	52	73	66	89	0
1	20	10	"PFK0369"	"Kn3690_1"	5340	21710	110	1364	1160	554	75	81	32	100	100	0	1167	1156	428	99	102	22	100	100	0	1.207	1.026	1.022	0.901	1.769	1.092	0.826	80	452	2357	2142	0.271	1289	1068	1085	1057	0
1	21	10	"PFK0371"	"Kn3698_1"	5520	21700	130	935	817	329	80	81	17	100	100	0	719	704	267	101	104	22	95	95	0	1.383	1.222	1.217	1.250	2.401	1.239	0.845	120	555	1473	1340	0.468	855	618	737	603	0
1	22	10	"PFK0373"	"Kn3698_4"	5710	21710	120	448	437	197	80	81	17	99	94	0	1007	1008	390	104	107	22	100	100	0	0.408	0.395	0.406	0.341	2.091	0.390	0.814	120	554	1271	1261	-1.295	368	903	357	904	0
1	1	11	"PFK0375"	"Kn3744_1"	1720	21900	120	1127	1075	550	58	60	11	100	100	0	1615	1490	714	94	95	15	100	100	0	0.703	0.729	0.712	0.695	1.773	0.724	0.883	120	601	2590	2413	-0.509	1069	1521	1017	1396	0
1	2	11	"PFK0378"	"Kn3773_1"	1910	21900	120	227	225	82	62	63	11	97	95	0	369	345	101	97	98	14	100	98	0	0.607	0.657	0.641	0.613	1.786	0.655	0.781	120	500	437	411	-0.721	165	272	163	248	0
1	3	11	"PFK0408"	"Kn4447_1"	2100	21900	120	257	248	73	63	65	12	100	96	0	237	229	51	100	101	15	96	96	0	1.416	1.434	1.412	1.385	1.806	1.507	0.759	120	521	331	314	0.502	194	137	185	129	0
1	4	11	"PFK0410"	"Kn4524_1"	2290	21890	110	406	556	445	67	68	13	100	100	0	633	858	748	103	106	26	100	100	0	0.640	0.648	0.634	0.647	1.553	0.595	0.860	80	459	869	1244	-0.645	339	530	489	755	0
1	5	11	"PFK0412"	"Kn459_3"	2480	21900	120	1353	1172	442	69	70	14	100	100	0	1418	1252	433	100	104	25	100	100	0	0.974	0.957	0.964	0.913	1.703	0.963	0.891	120	505	2602	2255	-0.038	1284	1318	1103	1152	0
1	6	11	"PFK0415"	"Kn4670_1"	2660	21900	120	122	119	28	68	69	13	88	83	0	178	176	38	98	101	17	91	89	0	0.675	0.654	0.692	0.616	2.117	0.633	0.548	120	513	134	129	-0.567	54	80	51	78	0
1	7	11	"PFK0423"	"Kn4895_2"	2870	21900	120	175	167	48	71	72	14	93	85	0	213	212	50	102	103	17	95	92	0	0.937	0.873	0.858	0.816	2.400	0.882	0.633	120	528	215	206	-0.094	104	111	96	110	0
1	8	11	"PFK0431"	"Kn5081_1"	3060	21900	120	305	284	94	76	77	15	99	98	0	977	896	306	104	106	19	100	99	0	0.262	0.263	0.270	0.251	1.604	0.258	0.873	120	484	1102	1000	-1.931	229	873	208	792	0
1	9	11	"PFK0462"	"Kn585_3"	3240	21900	120	766	672	281	77	78	15	100	100	0	868	791	316	104	106	20	99	99	0	0.902	0.866	0.869	0.857	1.881	0.854	0.858	120	487	1453	1282	-0.149	689	764	595	687	0
1	10	11	"PFK0466"	"Kn588_2"	3430	21900	130	438	386	157	78	79	16	98	95	0	792	738	226	105	106	21	100	100	0	0.524	0.487	0.483	0.409	1.878	0.501	0.821	120	510	1047	941	-0.932	360	687	308	633	0
1	11	11	"PFK0469"	"Kn5905_4"	3620	21900	120	222	213	73	79	81	19	91	85	0	548	539	165	104	106	21	100	99	0	0.322	0.308	0.312	0.266	2.028	0.292	0.760	120	461	587	569	-1.635	143	444	134	435	0
1	12	11	"PFK0476"	"Kn603_2"	3800	21890	140	13274	12198	7071	88	92	27	100	100	0	9031	8363	4231	111	116	35	98	97	0	1.478	1.468	1.473	1.542	2.346	1.564	0.860	156	563	22106	20362	0.564	13186	8920	12110	8252	0
1	13	11	"PFK0484"	"Kn656_1"	4000	21890	130	353	325	118	87	92	29	91	86	0	436	418	133	110	116	37	99	96	0	0.816	0.773	0.752	0.665	2.317	0.744	0.779	120	489	592	546	-0.293	266	326	238	308	0
1	14	11	"PFK0486"	"Kn657_2"	4190	21890	120	1866	1730	804	81	81	17	100	100	0	1167	1139	433	105	106	20	100	98	0	1.681	1.595	1.594	1.489	1.901	1.686	0.873	120	437	2847	2683	0.749	1785	1062	1649	1034	0
1	15	11	"PFK0519"	"Kn819_1"	4380	21890	130	4540	4522	2428	79	80	19	100	100	0	5042	4968	2514	104	107	23	96	95	0	0.903	0.913	0.882	0.945	2.431	0.894	0.868	120	559	9399	9307	-0.147	4461	4938	4443	4864	0
1	16	11	"PFK0523"	"Kn8362_1"	4570	21890	110	595	517	218	76	80	31	98	93	0	559	527	143	101	109	49	100	98	0	1.133	1.035	1.075	0.886	1.742	1.098	0.837	80	457	977	867	0.180	519	458	441	426	0
1	17	11	"PFK0526"	"Kn8409_1"	4760	21900	120	331	301	116	72	75	29	90	85	0	726	687	222	96	102	46	99	99	0	0.411	0.387	0.384	0.328	1.935	0.383	0.819	120	505	889	820	-1.282	259	630	229	591	0
1	18	11	"PFK0538"	"Kn906_1"	4940	21900	120	489	442	183	71	72	14	98	95	0	476	454	132	95	97	20	100	100	0	1.097	1.033	1.036	0.842	2.271	1.105	0.815	120	499	799	730	0.134	418	381	371	359	0
1	19	11	"PFK0541"	"Kn918_1"	5140	21890	120	2631	2307	941	74	76	16	100	100	0	3616	3218	1183	101	103	23	100	100	0	0.727	0.716	0.715	0.706	1.999	0.704	0.857	120	506	6072	5350	-0.459	2557	3515	2233	3117	0
1	20	11	"PFK0549"	"Kn945_1"	5310	21890	110	2112	1800	725	84	113	220	100	90	0	2197	2016	611	109	157	309	100	98	0	0.971	0.900	0.940	0.818	1.636	0.908	0.874	80	490	4116	3623	-0.042	2028	2088	1716	1907	0
1	21	11	"PFK1038"	"Ks510_8"	5520	21890	120	5111	4659	2010	92	117	205	100	100	0	1756	1595	600	113	156	289	97	88	0	3.055	3.082	3.126	2.902	1.780	3.285	0.846	120	560	6662	6049	1.611	5019	1643	4567	1482	0
1	22	11	"PFK1040"	"Ks51_11"	5710	21890	120	2141	1916	806	89	90	20	100	100	0	1764	1627	611	112	115	25	100	100	0	1.242	1.206	1.195	1.180	1.895	1.235	0.823	120	540	3704	3342	0.313	2052	1652	1827	1515	0
1	1	12	"PFK1042"	"Ks51_2"	1730	22090	120	104	106	23	58	60	12	89	85	0	145	143	31	93	95	15	86	76	0	0.885	0.960	0.907	0.940	2.056	0.814	0.414	120	577	98	98	-0.177	46	52	48	50	0
1	2	12	"PFK1044"	"Ks51_4"	1920	22090	120	509	472	189	64	65	12	100	99	0	706	693	248	102	104	16	100	100	0	0.737	0.690	0.698	0.651	1.634	0.697	0.861	120	484	1049	999	-0.441	445	604	408	591	0
1	3	12	"PFK1046"	"Ks51_6"	2110	22090	120	133	130	35	66	67	12	89	84	0	244	240	55	105	106	15	95	95	0	0.482	0.474	0.449	0.446	2.404	0.460	0.637	120	507	206	199	-1.053	67	139	64	135	0
1	4	12	"PFK1048"	"Ks532_3"	2300	22090	130	171	165	53	68	69	14	90	85	0	170	168	40	103	106	24	85	70	0	1.537	1.492	1.391	1.245	2.298	1.653	0.511	120	552	170	162	0.620	103	67	97	65	0
1	5	12	"PFK1074"	"Ks56_11"	2470	22090	130	183	176	44	71	73	15	92	91	0	222	220	49	103	105	17	95	92	0	0.941	0.897	0.909	0.871	1.845	0.840	0.673	120	522	231	222	-0.087	112	119	105	117	0
1	6	12	"PFK1076"	"Ks56_16"	2680	22090	120	209	197	56	73	74	15	95	92	0	200	196	40	105	106	18	92	91	0	1.432	1.363	1.362	1.300	1.929	1.454	0.677	120	507	231	215	0.518	136	95	124	91	0
1	7	12	"PFK1078"	"Ks56_18"	2860	22090	120	281	263	82	73	74	15	98	94	0	375	362	105	106	107	19	100	98	0	0.773	0.742	0.800	0.697	1.770	0.722	0.796	120	465	477	446	-0.371	208	269	190	256	0
1	8	12	"PFK1080"	"Ks56_23"	3050	22090	120	253	243	72	77	79	16	97	95	0	463	452	128	105	108	20	100	100	0	0.492	0.478	0.486	0.455	1.775	0.456	0.772	120	522	534	513	-1.024	176	358	166	347	0
1	9	12	"PFK1082"	"Ks56_26"	3250	22080	110	109	108	31	80	81	16	70	43	0	149	150	34	106	108	21	75	51	0	0.674	0.636	0.756	0.796	2.401	0.616	0.156	80	468	72	72	-0.568	29	43	28	44	0
1	10	12	"PFK1085"	"Ks56_32"	3430	22090	120	1410	1287	472	81	83	17	100	100	0	1341	1252	394	108	109	22	100	100	0	1.078	1.054	1.042	1.014	1.670	1.057	0.873	120	518	2562	2350	0.108	1329	1233	1206	1144	0
1	11	12	"PFK1110"	"Ks624_12"	3620	22090	120	574	532	220	84	87	22	100	98	0	760	748	221	110	112	24	100	100	0	0.754	0.702	0.719	0.611	1.923	0.716	0.802	120	532	1140	1086	-0.408	490	650	448	638	0
1	12	12	"PFK1113"	"Ks624_4"	3810	22090	120	472	436	168	90	93	23	99	98	0	806	764	235	116	119	28	100	99	0	0.554	0.534	0.538	0.482	1.859	0.530	0.822	120	512	1072	994	-0.853	382	690	346	648	0
1	13	12	"PFK1115"	"Ks625_10"	4020	22060	150	114	114	33	90	94	24	49	19	0	143	145	33	115	119	29	48	17	0	0.857	0.800	0.918	0.901	2.926	0.736	0.153	156	572	52	54	-0.222	24	28	24	30	-50
1	14	12	"PFK1117"	"Ks625_14"	4190	22090	120	815	746	340	84	84	16	99	99	0	1779	1642	650	109	110	21	100	99	0	0.438	0.432	0.432	0.398	2.120	0.409	0.810	120	439	2401	2195	-1.192	731	1670	662	1533	0
1	15	12	"PFK1119"	"Ks625_7"	4380	22090	120	290	270	99	82	84	18	93	88	0	661	631	216	107	110	22	99	99	0	0.375	0.359	0.374	0.338	2.032	0.336	0.765	120	493	762	712	-1.413	208	554	188	524	0
1	16	12	"PFK1122"	"Ks646_2"	4570	22090	120	459	425	179	76	80	29	97	90	0	685	660	189	102	108	45	100	98	0	0.657	0.625	0.633	0.535	1.904	0.642	0.789	120	553	966	907	-0.606	383	583	349	558	0
1	17	12	"PFK1144"	"Ks66_16"	4770	22090	120	1559	1389	673	73	74	14	100	100	0	1248	1202	412	98	100	19	100	100	0	1.292	1.192	1.252	1.015	1.868	1.305	0.846	120	522	2636	2420	0.370	1486	1150	1316	1104	0
1	18	12	"PFK1146"	"Ks66_3"	4970	22090	130	118	115	31	73	74	14	80	69	0	139	139	35	100	101	19	69	50	0	1.154	1.077	1.094	1.095	2.734	0.784	0.268	120	514	84	81	0.206	45	39	42	39	0
1	19	12	"PFK1149"	"Ks66_7"	5150	22090	120	772	690	280	76	79	16	100	99	0	618	576	190	103	106	23	100	99	0	1.351	1.298	1.336	1.192	2.016	1.349	0.807	120	496	1211	1087	0.435	696	515	614	473	0
1	20	12	"PFK1151"	"Ks68_13"	5340	22100	120	9802	8481	3797	84	106	202	100	98	0	7585	7127	2395	111	147	276	100	100	0	1.300	1.197	1.275	1.068	1.916	1.278	0.832	120	443	17192	15413	0.379	9718	7474	8397	7016	0
1	21	12	"PFK1153"	"Ks692_12"	5510	22100	150	132	128	36	91	104	143	0	0	0	141	144	34	116	141	221	0	0	0	1.640	1.321	1.235	1.435	3.071	1.126	0.186	156	568	66	65	0.714	41	25	37	28	-50
1	22	12	"PFK1155"	"Ks692_6"	5700	22080	130	183	183	55	88	91	21	90	85	0	204	214	54	114	118	25	95	84	0	1.056	0.950	1.084	1.079	1.856	0.914	0.511	120	628	185	195	0.078	95	90	95	100	0
1	1	13	"PFM0107"	"M17691_2"	1720	22280	120	273	250	90	60	62	13	98	92	0	351	339	116	97	99	17	99	95	0	0.839	0.785	0.774	0.778	1.924	0.749	0.812	120	569	467	432	-0.254	213	254	190	242	0
1	2	13	"PFM0110"	"M18079_3"	1910	22270	120	538	484	203	65	66	13	99	97	0	533	465	177	104	106	16	98	96	0	1.103	1.161	1.225	1.192	1.849	1.165	0.861	120	502	902	780	0.141	473	429	419	361	0
1	3	13	"PFM0112"	"M18079_5"	2100	22270	110	2000	1742	777	64	71	76	100	100	0	1630	1482	598	104	119	161	100	93	0	1.269	1.218	1.210	1.173	1.454	1.211	0.860	80	496	3462	3056	0.343	1936	1526	1678	1378	0
1	4	13	"PFM0116"	"M18377_2"	2330	22290	150	68	71	14	67	72	67	0	0	0	114	118	27	100	113	143	0	0	0	0.071	0.222	0.500	0.583	3.779	0.153	0.019	156	648	15	22	-3.807	1	14	4	18	-50
1	5	13	"PFM0118"	"M1840_2"	2500	22280	120	147	143	39	70	72	15	88	82	0	305	290	88	101	104	17	97	92	0	0.377	0.386	0.415	0.391	2.121	0.357	0.655	120	479	281	262	-1.406	77	204	73	189	0
1	6	13	"PFM0121"	"M18869_1"	2680	22280	110	1507	1374	528	73	76	23	100	100	0	975	906	315	105	113	84	100	93	0	1.648	1.624	1.598	1.567	1.621	1.578	0.862	80	393	2304	2102	0.721	1434	870	1301	801	0
1	7	13	"PFM0142"	"M196_6"	2820	22270	130	318	304	122	74	77	21	93	88	0	362	356	109	108	114	74	91	79	0	0.961	0.927	0.953	0.805	2.252	0.790	0.631	120	518	498	478	-0.058	244	254	230	248	0
1	8	13	"PFM0144"	"M196_8"	3020	22260	110	3758	3343	1235	77	79	17	100	100	0	2050	1789	648	107	111	32	100	100	0	1.894	1.942	1.887	1.915	1.662	1.965	0.856	80	474	5624	4948	0.922	3681	1943	3266	1682	0
1	9	13	"PFM0148"	"M19895_2"	3200	22270	110	247	231	82	79	81	17	90	87	0	292	287	80	108	111	30	95	90	0	0.913	0.849	0.873	0.798	1.890	0.862	0.744	80	525	352	331	-0.131	168	184	152	179	0
1	10	13	"PFM0152"	"M20060_1"	3400	22270	100	198	198	58	81	83	21	91	88	0	345	339	86	109	110	23	98	97	0	0.496	0.509	0.554	0.511	1.593	0.483	0.716	80	480	353	347	-1.012	117	236	117	230	0
1	11	13	"PFM0154"	"M20186_2"	3600	22280	90	503	472	236	81	85	23	98	88	0	719	669	301	104	108	24	100	100	0	0.686	0.692	0.667	0.593	1.948	0.714	0.807	52	380	1037	956	-0.543	422	615	391	565	0
1	12	13	"PFM0156"	"M20989_1"	3780	22270	100	1611	1404	667	82	84	17	100	100	0	1544	1485	468	108	110	22	100	100	0	1.065	0.960	0.943	0.834	1.736	1.029	0.813	80	450	2965	2699	0.091	1529	1436	1322	1377	0
1	13	13	"PFM0179"	"M22143_2"	3970	22270	120	254	240	85	81	83	18	94	89	0	474	457	151	106	110	28	97	95	0	0.470	0.453	0.465	0.415	2.136	0.445	0.790	120	544	541	510	-1.089	173	368	159	351	0
1	14	13	"PFM0182"	"M22193_2"	4160	22270	120	681	640	201	80	81	18	100	100	0	797	774	210	104	108	30	100	100	0	0.867	0.836	0.851	0.788	1.534	0.836	0.862	120	492	1294	1230	-0.205	601	693	560	670	0
1	15	13	"PFM0184"	"M22193_8"	4350	22270	120	463	412	172	76	79	17	95	94	0	732	675	265	103	106	24	99	99	0	0.615	0.587	0.611	0.522	2.405	0.566	0.794	120	495	1016	908	-0.701	387	629	336	572	0
1	16	13	"PFM0186"	"M22451_2"	4530	22270	110	126	124	39	74	76	16	80	70	0	151	152	36	101	102	18	81	65	0	1.040	0.980	1.050	0.991	2.823	0.859	0.306	80	451	102	101	0.057	52	50	50	51	0
1	17	13	"PFM0193"	"M22678_3"	4720	22270	110	1322	1128	527	74	77	22	100	100	0	2256	2028	718	101	116	180	100	100	0	0.579	0.547	0.529	0.482	1.584	0.519	0.816	80	510	3403	2981	-0.788	1248	2155	1054	1927	0
1	18	13	"PFM0196"	"M2305_1"	4920	22270	120	322	306	123	74	76	22	94	90	0	333	324	106	101	114	177	65	7	0	1.069	1.040	1.038	0.939	2.572	1.061	0.731	120	530	480	455	0.096	248	232	232	223	0
1	19	13	"PFM0218"	"M24561_3"	5100	22270	110	1314	1174	420	74	77	20	100	100	0	1642	1528	401	102	111	110	100	100	0	0.805	0.771	0.801	0.716	1.577	0.748	0.832	80	490	2780	2526	-0.313	1240	1540	1100	1426	0
1	20	13	"PFM0224"	"M24933_22"	5300	22270	120	153	148	44	76	79	19	88	75	0	146	149	34	104	114	109	4	0	0	1.833	1.600	1.633	1.677	2.723	1.467	0.317	120	505	119	117	0.874	77	42	72	45	0
1	21	13	"PFM0227"	"M24933_9"	5490	22270	120	189	181	57	79	81	18	86	85	0	213	207	56	107	111	26	88	80	0	1.038	1.020	0.984	0.970	2.465	1.000	0.551	120	434	216	202	0.053	110	106	102	100	0
1	22	13	"PFM0229"	"M25032_3"	5680	22270	120	3314	3027	1235	81	84	19	100	100	0	2346	2193	806	109	112	24	100	100	0	1.445	1.414	1.434	1.383	1.819	1.457	0.831	120	555	5470	5030	0.531	3233	2237	2946	2084	0
1	1	14	"PFM0231"	"M2511_3"	1690	22470	120	182	179	48	67	68	15	96	95	0	184	186	36	109	112	20	96	85	0	1.533	1.455	1.439	1.431	1.823	1.513	0.571	120	560	190	189	0.617	115	75	112	77	0
1	2	14	"PFM0234"	"M25344_2"	1880	22460	120	314	304	86	68	69	13	100	99	0	392	384	112	106	107	16	100	99	0	0.860	0.849	0.877	0.869	1.714	0.811	0.826	120	504	532	514	-0.217	246	286	236	278	0
1	3	14	"PFM0693"	"M50721_5"	2070	22470	120	1025	951	327	68	73	69	100	96	0	682	649	217	102	113	140	96	84	0	1.650	1.614	1.661	1.607	1.595	1.638	0.869	120	557	1537	1430	0.722	957	580	883	547	0
1	4	14	"PFM0695"	"M51089_1"	2260	22460	110	212	207	63	68	70	15	93	88	0	369	353	111	100	104	28	97	95	0	0.535	0.549	0.546	0.533	1.967	0.514	0.779	80	469	413	392	-0.902	144	269	139	253	0
1	5	14	"PFM0698"	"M51323_1"	2450	22470	110	3157	2800	987	72	74	16	100	100	0	2313	2116	741	103	108	35	100	100	0	1.396	1.355	1.367	1.332	1.371	1.343	0.873	80	474	5295	4741	0.481	3085	2210	2728	2013	0
1	6	14	"PFM0702"	"M5172_2"	2640	22470	110	167	167	46	73	75	16	91	90	0	375	354	95	105	109	42	97	87	0	0.348	0.378	0.385	0.394	1.713	0.337	0.702	80	495	364	343	-1.522	94	270	94	249	0
1	7	14	"PFM0705"	"M52114_1"	2830	22470	120	2165	1933	847	73	75	20	100	100	0	1997	1796	813	105	112	72	97	95	0	1.106	1.100	1.106	1.101	2.190	1.081	0.845	120	553	3984	3551	0.145	2092	1892	1860	1691	0
1	8	14	"PFM0710"	"M52423_1"	3020	22470	120	651	596	226	75	77	17	100	100	0	1316	1140	454	106	110	31	98	97	0	0.476	0.504	0.514	0.513	1.942	0.473	0.846	120	554	1786	1555	-1.071	576	1210	521	1034	0
1	9	14	"PFM0728"	"M53642_4"	3210	22470	120	1473	1296	588	80	83	18	99	99	0	979	904	348	110	112	21	97	97	0	1.603	1.531	1.601	1.493	1.811	1.608	0.833	120	575	2262	2010	0.681	1393	869	1216	794	0
1	10	14	"PFM0732"	"M53850_1"	3400	22470	110	16221	15186	5981	89	93	30	100	100	0	7720	7303	2088	116	126	148	100	100	0	2.122	2.101	2.129	1.963	1.372	2.205	0.845	80	499	23736	22284	1.085	16132	7604	15097	7187	0
1	11	14	"PFM0734"	"M53930_1"	3600	22470	120	3109	2703	1133	89	93	28	100	100	0	2712	2444	884	112	121	137	97	96	0	1.162	1.121	1.145	1.059	1.863	1.159	0.855	120	595	5620	4946	0.216	3020	2600	2614	2332	0
1	12	14	"PFM0738"	"M54370_2"	3780	22480	110	123	121	35	83	85	18	75	55	0	155	161	37	107	112	26	75	42	0	0.833	0.704	0.816	0.760	2.782	0.616	0.255	80	499	88	92	-0.263	40	48	38	54	0
1	13	14	"PFM0742"	"M5455_1"	3980	22470	120	1028	955	380	80	82	17	99	98	0	1743	1691	547	105	108	21	100	100	0	0.579	0.552	0.592	0.528	1.938	0.548	0.829	120	549	2586	2461	-0.789	948	1638	875	1586	0
1	14	14	"PFM0744"	"M5455_6"	4170	22470	120	143	144	41	78	81	17	85	80	0	354	363	117	105	107	24	98	97	0	0.261	0.256	0.264	0.259	2.180	0.226	0.556	120	535	314	324	-1.938	65	249	66	258	0
1	15	14	"PFM0765"	"M55888_4"	4360	22470	120	538	505	225	75	78	16	98	96	0	675	659	247	104	106	24	99	98	0	0.811	0.775	0.793	0.693	2.115	0.788	0.840	120	497	1034	985	-0.302	463	571	430	555	0
1	16	14	"PFM0770"	"M55941_1"	4550	22470	150	76	77	17	77	79	16	15	5	0	106	107	22	105	107	20	19	5	0	-1.000	0.000	0.793	0.706	4.207	0.201	0.007	156	678	0	2	Error	-1	1	0	2	-50
1	17	14	"PFM0772"	"M56059_1"	4740	22470	110	220	209	69	80	82	23	91	86	0	769	730	218	107	120	183	100	82	0	0.211	0.207	0.223	0.200	1.587	0.196	0.744	80	472	802	752	-2.241	140	662	129	623	0
1	18	14	"PFM0780"	"M56462_2"	4930	22470	120	5331	4500	2147	80	81	17	100	100	0	2810	2473	984	106	108	22	100	100	0	1.942	1.867	1.917	1.676	2.075	2.023	0.845	120	616	7955	6787	0.957	5251	2704	4420	2367	0
1	19	14	"PFM0782"	"M56512_15"	5130	22490	80	96	96	20	80	83	20	42	15	0	138	138	32	105	107	23	59	36	0	0.485	0.485	0.679	0.533	2.566	0.522	0.108	52	305	49	49	-1.044	16	33	16	33	0
1	20	14	"PFM0785"	"M56710_1"	5310	22470	120	961	908	367	76	78	16	99	99	0	1146	1094	369	99	102	23	100	100	0	0.845	0.836	0.845	0.766	2.136	0.852	0.816	120	504	1932	1827	-0.243	885	1047	832	995	0
1	21	14	"PFM0809"	"M58416_1"	5490	22480	150	84	86	19	75	77	16	32	13	0	120	121	28	100	103	23	41	14	0	0.450	0.524	0.796	0.701	3.771	0.236	0.027	156	573	29	32	-1.152	9	20	11	21	-50
1	22	14	"PFM0815"	"M58784_1"	5680	22470	150	80	84	22	73	75	17	29	14	0	109	115	36	99	103	21	35	14	0	0.700	0.688	0.696	0.743	3.868	0.345	0.063	156	791	17	27	-0.515	7	10	11	16	-50
1	1	15	"PFM0817"	"M58847_5"	1710	22660	120	427	394	150	69	71	13	100	99	0	831	755	283	112	114	19	100	100	0	0.498	0.505	0.517	0.498	1.822	0.483	0.862	120	565	1077	968	-1.006	358	719	325	643	0
1	2	15	"PFM0820"	"M5894_7"	1890	22660	120	238	232	82	70	72	14	94	92	0	377	362	113	107	108	17	100	97	0	0.622	0.635	0.619	0.595	1.883	0.631	0.804	120	533	438	417	-0.684	168	270	162	255	0
1	3	15	"PFM0824"	"M59170_6"	2090	22660	130	115	116	31	71	73	14	84	67	0	141	143	26	104	106	18	75	50	0	1.189	1.154	1.194	1.214	2.764	1.191	0.262	120	576	81	84	0.250	44	37	45	39	0
1	4	15	"PFM0828"	"M59497_4"	2270	22650	110	2305	1942	799	73	81	75	100	100	0	1495	1330	460	105	119	122	100	93	0	1.606	1.526	1.552	1.433	1.510	1.547	0.887	80	476	3622	3094	0.683	2232	1390	1869	1225	0
1	5	15	"PFN0330"	"N134_61"	2460	22660	120	520	503	184	75	81	69	94	90	0	271	268	69	106	116	113	80	15	0	2.697	2.642	2.742	2.615	1.661	2.851	0.807	120	562	610	590	1.431	445	165	428	162	0
1	6	15	"PFN0332"	"N134_67"	2650	22660	120	2128	1789	816	72	73	15	100	100	0	994	892	418	102	105	19	99	96	0	2.305	2.173	2.182	2.223	2.041	1.968	0.627	120	539	2948	2507	1.205	2056	892	1717	790	0
1	7	15	"PFN0334"	"N134_74"	2840	22660	110	458	408	130	67	69	13	97	96	0	479	455	135	98	101	21	100	97	0	1.026	0.955	0.972	0.899	1.628	0.919	0.869	80	487	772	698	0.037	391	381	341	357	0
1	8	15	"PFN0336"	"N134_76"	3040	22650	110	2762	2384	872	70	74	30	100	100	0	785	699	251	99	103	35	100	96	0	3.924	3.857	3.839	3.912	1.623	3.932	0.887	80	506	3378	2914	1.972	2692	686	2314	600	0
1	9	15	"PFN0338"	"N134_78"	3220	22660	110	267	262	91	77	81	24	92	91	0	530	536	155	104	110	37	100	100	0	0.446	0.428	0.411	0.369	1.729	0.396	0.801	80	464	616	617	-1.165	190	426	185	432	0
1	10	15	"PFN0342"	"N134_83"	3410	22660	120	2086	1831	819	85	89	27	99	99	0	1947	1808	738	109	120	140	98	94	0	1.089	1.028	1.034	0.969	1.741	1.038	0.894	120	561	3839	3445	0.123	2001	1838	1746	1699	0
1	11	15	"PFN0360"	"N135_22"	3600	22660	110	807	759	269	89	90	18	100	100	0	353	342	87	112	114	23	100	100	0	2.979	2.913	2.936	2.732	1.558	3.111	0.821	80	475	959	900	1.575	718	241	670	230	0
1	12	15	"PFN0363"	"N135_27"	3790	22660	110	248	235	82	86	87	16	91	86	0	334	331	83	110	114	23	100	98	0	0.723	0.674	0.719	0.644	1.877	0.654	0.691	80	522	386	370	-0.468	162	224	149	221	0
1	13	15	"PFN0365"	"N135_7"	3990	22660	120	303	278	103	82	83	16	96	90	0	611	561	189	107	110	21	99	97	0	0.438	0.432	0.417	0.394	2.104	0.421	0.792	120	514	725	650	-1.189	221	504	196	454	0
1	14	15	"PFN0367"	"N135_9"	4170	22660	110	404	379	130	81	82	16	98	92	0	476	466	120	108	109	22	100	100	0	0.878	0.832	0.845	0.722	1.797	0.820	0.811	80	426	691	656	-0.188	323	368	298	358	0
1	15	15	"PFN0369"	"N136_13"	4370	22660	120	619	580	244	79	82	17	100	98	0	1286	1176	436	107	109	21	100	99	0	0.458	0.469	0.472	0.439	1.954	0.459	0.850	120	576	1719	1570	-1.127	540	1179	501	1069	0
1	16	15	"PFN0371"	"N136_16"	4560	22660	120	123	122	31	78	81	16	82	70	0	243	245	79	106	109	21	91	88	0	0.328	0.317	0.346	0.350	2.269	0.262	0.433	120	488	182	183	-1.606	45	137	44	139	0
1	17	15	"PFN0390"	"N137_31"	4750	22660	120	951	840	367	78	79	16	99	99	0	723	675	233	104	107	22	100	100	0	1.410	1.335	1.270	1.206	2.087	1.423	0.850	120	546	1492	1333	0.496	873	619	762	571	0
1	18	15	"PFN0393"	"N137_38"	4930	22670	100	111	114	32	75	78	17	76	50	0	137	137	29	102	105	21	68	37	0	1.029	1.114	1.148	1.248	3.097	1.072	0.249	80	417	71	74	0.041	36	35	39	35	0
1	19	15	"PFN0395"	"N137_4"	5120	22650	110	555	501	192	77	81	29	98	95	0	947	868	278	102	111	75	100	98	0	0.566	0.554	0.553	0.501	1.642	0.566	0.869	80	527	1323	1190	-0.822	478	845	424	766	0
1	20	15	"PFN0398"	"N137_44"	5320	22660	120	182	175	59	77	80	29	82	72	0	665	620	235	100	109	75	95	91	0	0.186	0.188	0.184	0.177	1.961	0.181	0.741	120	518	670	618	-2.428	105	565	98	520	0
1	21	15	"PFN0400"	"N137_5"	5510	22660	120	526	479	224	73	76	15	99	99	0	904	817	315	98	101	19	100	98	0	0.562	0.565	0.578	0.524	1.956	0.570	0.814	120	463	1259	1125	-0.831	453	806	406	719	0
1	22	15	"PFN0403"	"N137_53"	5690	22660	110	115	120	35	70	72	16	83	70	0	158	161	32	95	99	22	96	70	0	0.714	0.758	0.821	0.793	2.067	0.736	0.460	80	496	108	116	-0.485	45	63	50	66	0
1	1	16	"PFN0420"	"N138_29"	1700	22850	120	134	134	37	68	70	13	89	83	0	165	161	32	106	108	17	84	70	0	1.119	1.200	1.063	1.224	2.773	1.177	0.401	120	624	125	121	0.162	66	59	66	55	0
1	2	16	"PFN0422"	"N138_30"	1890	22850	110	183	180	48	70	72	14	96	88	0	303	295	62	106	107	18	100	97	0	0.574	0.582	0.589	0.540	1.846	0.562	0.728	80	484	310	299	-0.802	113	197	110	189	0
1	3	16	"PFN0427"	"N138_36"	2090	22850	120	196	192	51	69	71	14	98	94	0	160	160	29	104	106	19	89	69	0	2.268	2.196	2.266	2.261	2.248	2.484	0.440	120	532	183	179	1.181	127	56	123	56	0
1	4	16	"PFN0429"	"N138_39"	2280	22850	120	1670	1530	621	72	78	70	98	98	0	1215	1134	398	107	116	113	99	94	0	1.442	1.420	1.503	1.325	1.791	1.491	0.855	120	545	2706	2485	0.528	1598	1108	1458	1027	0
1	5	16	"PFN0431"	"N138_43"	2460	22850	110	559	564	206	72	75	15	100	100	0	1006	958	346	104	108	40	100	100	0	0.540	0.576	0.572	0.552	1.735	0.487	0.801	80	382	1389	1346	-0.889	487	902	492	854	0
1	6	16	"PFN0435"	"N138_51"	2650	22860	150	77	78	14	70	71	14	24	5	0	119	124	26	101	104	33	29	7	0	0.389	0.348	0.545	0.508	3.580	0.066	0.019	156	649	25	31	-1.363	7	18	8	23	-50
1	7	16	"PFN0839"	"N163_7"	2860	22860	150	80	99	55	67	69	18	40	28	0	110	127	53	96	98	19	43	26	0	0.929	1.032	0.933	0.800	3.006	0.956	0.574	156	725	27	63	-0.107	13	14	32	31	-50
1	8	16	"PFN0843"	"N164_7"	3040	22850	110	1369	1276	412	69	72	29	100	100	0	1251	1189	316	95	98	30	100	100	0	1.125	1.103	1.134	1.054	1.414	1.040	0.822	80	482	2456	2301	0.169	1300	1156	1207	1094	0
1	9	16	"PFN0846"	"N165_14"	3230	22850	120	473	430	161	72	74	15	97	95	0	626	561	185	99	102	23	99	98	0	0.761	0.775	0.765	0.688	1.955	0.779	0.867	120	575	928	820	-0.394	401	527	358	462	0
1	10	16	"PFN0848"	"N165_16"	3420	22850	120	34558	30229	14452	81	86	23	100	100	0	14102	12000	4890	106	110	24	99	99	0	2.463	2.535	2.606	2.513	2.111	2.739	0.872	120	534	48473	42042	1.301	34477	13996	30148	11894	0
1	11	16	"PFN0852"	"N165_8"	3610	22850	120	321	299	108	87	90	22	95	90	0	347	333	94	108	112	25	100	95	0	0.979	0.942	0.942	0.853	2.012	0.969	0.785	120	573	473	437	-0.031	234	239	212	225	0
1	12	16	"PFN0854"	"N166_2"	3800	22860	100	103	108	33	82	85	17	61	33	0	147	147	37	106	110	20	72	51	0	0.512	0.634	0.857	0.812	4.056	0.530	0.097	80	384	62	67	-0.965	21	41	26	41	0
1	13	16	"PFN0877"	"N168_9"	3970	22850	150	85	86	19	79	81	17	26	8	0	107	111	24	104	107	21	29	7	0	2.000	1.000	1.000	0.949	3.748	0.248	0.017	156	617	9	14	1.000	6	3	7	7	-50
1	14	16	"PFN0881"	"N169_15"	4170	22840	150	71	73	17	78	80	16	11	3	0	93	95	19	105	107	21	7	1	0	0.583	0.500	0.690	0.723	3.018	0.223	0.019	156	677	-19	-15	-0.778	-7	-12	-5	-10	-50
1	15	16	"PFN0884"	"N169_20"	4360	22860	90	104	106	31	76	79	17	61	40	0	120	127	39	106	108	20	38	19	0	2.000	1.429	1.339	1.680	3.821	0.581	0.046	52	385	42	51	1.000	28	14	30	21	0
1	16	16	"PFN0889"	"N170_4"	4560	22840	110	368	338	144	77	79	16	93	88	0	189	193	52	103	106	21	90	82	0	3.384	2.900	3.005	2.577	2.256	2.891	0.664	80	486	377	351	1.759	291	86	261	90	0
1	17	16	"PFN0891"	"N171_3"	4740	22850	110	238	231	88	74	76	14	93	91	0	417	408	103	100	102	21	100	97	0	0.517	0.510	0.507	0.446	2.040	0.484	0.689	80	470	481	465	-0.951	164	317	157	308	0
1	18	16	"PFN0895"	"N173_3"	4920	22860	150	77	79	17	72	75	15	30	10	0	104	110	22	99	101	20	29	10	0	1.000	0.636	1.000	0.861	2.960	0.252	0.022	156	706	10	18	0.000	5	5	7	11	-50
1	19	16	"PFN0917"	"N177_5"	5100	22860	80	82	86	20	76	78	16	34	9	0	120	121	22	102	106	23	36	7	0	0.333	0.526	0.750	0.669	3.221	0.203	0.015	52	312	24	29	-1.585	6	18	10	19	0
1	20	16	"PFN0923"	"N181_1"	5320	22850	120	1465	1272	567	76	79	16	100	99	0	1401	1299	515	103	105	21	98	95	0	1.070	1.000	1.007	0.997	2.142	1.004	0.833	120	570	2687	2392	0.098	1389	1298	1196	1196	0
1	21	16	"PFN0925"	"N181_11"	5500	22850	120	2533	2278	935	76	78	16	100	100	0	2264	2029	841	101	104	20	99	97	0	1.136	1.142	1.121	1.193	2.089	1.130	0.826	120	504	4620	4130	0.184	2457	2163	2202	1928	0
1	22	16	"PFN0928"	"N181_17"	5690	22850	110	3950	3629	1288	78	80	19	100	100	0	4947	4573	1329	107	123	213	100	100	0	0.800	0.795	0.792	0.768	1.563	0.779	0.841	80	524	8712	8017	-0.322	3872	4840	3551	4466	0
1	1	17	"PFN0931"	"N181_21"	1700	23050	110	220	215	56	67	68	12	96	95	0	294	287	62	104	106	16	100	95	0	0.805	0.809	0.807	0.809	1.595	0.778	0.760	80	512	343	331	-0.312	153	190	148	183	0
1	2	17	"PFN0933"	"N181_25"	1880	23050	120	124	123	35	68	69	13	87	74	0	147	150	33	100	103	17	83	70	0	1.191	1.100	1.000	1.063	2.213	1.084	0.430	120	590	103	105	0.253	56	47	55	50	0
1	3	17	"PFN0958"	"N187_1"	2090	23050	150	74	74	16	67	69	16	26	6	0	111	114	24	100	102	18	32	14	0	0.636	0.500	0.590	0.674	3.455	0.361	0.022	156	743	18	21	-0.652	7	11	7	14	-50
1	4	17	"PFN0960"	"N187_5"	2270	23040	110	595	534	189	67	69	14	100	100	0	727	708	295	100	104	27	100	100	0	0.842	0.768	0.814	0.758	1.580	0.700	0.780	80	432	1155	1075	-0.248	528	627	467	608	0
1	5	17	"PFN0964"	"N189_3"	2460	23020	150	79	80	16	67	69	14	44	20	0	111	113	23	100	105	37	13	1	0	1.091	1.000	0.736	0.713	3.599	0.093	0.031	156	655	23	26	0.126	12	11	13	13	-50
1	6	17	"PFN0966"	"N189_6"	2650	23040	110	2292	2188	764	68	71	24	100	100	0	1285	1176	379	98	104	62	100	100	0	1.874	1.967	1.966	1.999	1.503	2.087	0.871	80	469	3411	3198	0.906	2224	1187	2120	1078	0
1	7	17	"PFN0969"	"N197_2"	2850	23040	110	4259	3880	1390	69	73	23	100	100	0	2929	2695	797	96	101	46	100	100	0	1.479	1.466	1.458	1.415	1.502	1.480	0.854	80	478	7023	6410	0.565	4190	2833	3811	2599	0
1	8	17	"PFN0979"	"N243_1"	3030	23050	110	276	255	82	67	70	14	98	96	0	504	488	129	92	95	20	100	100	0	0.507	0.475	0.461	0.434	1.666	0.453	0.793	80	536	621	584	-0.979	209	412	188	396	0
1	9	17	"PFF1893"	"F8058_1"	3230	23050	110	149	189	121	67	69	13	96	93	0	204	229	115	93	96	20	93	87	0	0.739	0.897	0.842	0.883	2.440	0.943	0.711	80	490	193	258	-0.437	82	111	122	136	0
1	10	17	"PFB0086"	"B312"	3410	23050	110	10775	9647	3563	73	76	20	100	100	0	9907	9402	2648	100	102	23	100	100	0	1.091	1.029	1.074	0.961	1.464	1.057	0.890	80	466	20509	18876	0.126	10702	9807	9574	9302	0
1	11	17	"PFB0247"	"B619"	3600	23050	100	135	132	40	72	76	20	80	72	0	150	157	40	96	98	22	88	62	0	1.167	0.984	1.039	1.006	2.253	1.033	0.485	80	370	117	121	0.222	63	54	60	61	0
1	12	17	"PFB0263"	"B648"	3780	23050	150	68	71	14	75	77	19	5	0	0	96	100	19	97	98	21	17	3	0	7.000	-1.333	1.000	0.931	3.931	0.462	0.028	156	505	-8	-1	2.807	-7	-1	-4	3	-50
1	13	17	"PFB0272"	"B666"	3980	23040	120	145	151	56	75	77	16	85	75	0	152	158	46	99	101	20	78	60	0	1.321	1.288	1.193	1.346	2.547	1.288	0.466	120	430	123	135	0.401	70	53	76	59	0
1	14	17	"PFC0108"	"C322"	4180	23040	120	443	410	193	74	76	14	96	95	0	592	564	226	102	102	19	100	99	0	0.753	0.727	0.705	0.623	2.124	0.736	0.791	120	538	859	798	-0.409	369	490	336	462	0
1	15	17	"PFA0055"	"A14801_28"	4370	23050	100	109	148	92	71	74	14	77	65	0	188	211	110	102	105	23	76	66	0	0.442	0.706	0.705	0.677	2.796	0.738	0.693	80	383	124	186	-1.178	38	86	77	109	0
1	16	17	"PFA0082"	"A18792_10"	4560	23040	150	78	79	19	74	77	17	23	7	0	101	105	22	103	106	22	14	5	0	-2.000	2.500	0.806	0.840	3.137	0.181	0.010	156	694	2	7	Error	4	-2	5	2	-50
1	17	17	"PFA0091"	"A18792_4"	4750	23050	90	529	485	249	76	78	16	90	90	0	640	604	322	104	107	23	98	94	0	0.845	0.818	0.820	0.918	2.054	0.761	0.830	52	337	989	909	-0.243	453	536	409	500	0
1	18	17	"PFA0097"	"A19747_2"	4930	23060	150	72	78	51	77	84	38	2	0	0	104	106	23	106	112	67	1	0	0	2.500	100000.000	0.850	0.804	3.690	0.988	0.812	156	633	-7	1	1.322	-5	-2	1	0	-50
1	19	17	"PFA0173"	"A4732_13"	5130	23040	110	117	121	43	75	77	16	70	60	0	150	150	42	101	103	21	71	55	0	0.857	0.939	1.015	1.036	3.297	0.800	0.311	80	496	91	95	-0.222	42	49	46	49	0
1	20	17	"PFA0219"	"A8784_10"	5320	23040	100	243	235	99	75	78	16	91	88	0	373	347	134	101	102	20	96	95	0	0.618	0.650	0.562	0.574	2.995	0.612	0.655	80	417	440	406	-0.695	168	272	160	246	0
1	21	17	"PFM0561"	"M44175_1"	5510	23040	120	3151	2734	1422	76	77	15	99	99	0	2141	1846	927	102	104	20	99	98	0	1.508	1.524	1.594	1.593	2.211	1.572	0.852	120	485	5114	4402	0.593	3075	2039	2658	1744	0
1	22	17	"PFM0639"	"M46861_1"	5690	23050	150	97	97	25	76	78	19	50	23	0	117	119	28	104	117	176	0	0	0	1.615	1.400	0.811	1.072	4.596	0.516	0.054	156	775	34	36	0.692	21	13	21	15	-50
1	1	18	"PFM0668"	"M48963_5"	1700	23230	110	337	323	112	65	67	13	100	100	0	667	626	164	106	108	18	100	100	0	0.485	0.496	0.502	0.462	1.463	0.469	0.830	80	587	833	778	-1.044	272	561	258	520	0
1	2	18	"PFM0751"	"M55156_1"	1900	23240	90	84	85	21	68	69	14	51	28	0	144	143	35	101	103	16	76	57	0	0.372	0.405	0.484	0.465	3.327	0.248	0.073	52	387	59	59	-1.426	16	43	17	42	0
1	3	18	"PFM0789"	"M57163_1"	2080	23230	90	240	252	98	66	69	19	92	90	0	284	272	81	101	103	20	100	94	0	0.951	1.088	1.071	0.982	2.175	1.066	0.776	52	373	357	357	-0.073	174	183	186	171	0
1	4	18	"PFM0887"	"M8047_1"	2280	23230	110	607	552	214	66	69	18	100	100	0	1008	887	335	100	104	27	100	100	0	0.596	0.618	0.611	0.606	1.544	0.599	0.846	80	510	1449	1273	-0.747	541	908	486	787	0
1	5	18	"PFD0324"	"D37405_1"	2470	23230	120	164	155	49	64	66	12	95	86	0	179	179	43	98	100	18	91	85	0	1.235	1.123	1.067	1.018	2.153	1.133	0.576	120	555	181	172	0.304	100	81	91	81	0
1	6	18	"PFD0374"	"D42243_5"	2660	23240	110	103	107	32	67	69	15	72	58	0	148	150	36	98	102	46	57	12	0	0.720	0.769	0.750	0.739	3.296	14.794	0.005	80	489	86	92	-0.474	36	50	40	52	0
1	7	18	"PFD0381"	"D42873_1"	2850	23230	110	109	110	31	68	70	14	81	68	0	141	145	36	96	99	19	80	61	0	0.911	0.857	0.887	0.936	3.088	0.645	0.254	80	520	86	91	-0.134	41	45	42	49	0
1	8	18	"PFD0391"	"D42954_8"	3040	23230	90	287	260	112	64	65	12	94	92	0	377	355	129	89	92	23	98	92	0	0.774	0.737	0.750	0.763	1.834	0.717	0.792	52	373	511	462	-0.369	223	288	196	266	0
1	9	18	"PFD0408"	"D47995_1"	3230	23230	120	1165	1014	474	64	65	12	100	99	0	2194	1818	788	89	91	21	99	99	0	0.523	0.549	0.545	0.537	2.014	0.537	0.863	120	538	3206	2679	-0.935	1101	2105	950	1729	0
1	10	18	"PFD0468"	"D53677_9"	3430	23230	150	67	69	13	65	66	14	22	5	0	101	102	19	91	94	19	33	9	0	0.200	0.364	0.800	0.738	3.650	0.214	0.033	156	549	12	15	-2.322	2	10	4	11	-50
1	11	18	"IMX067I"	"Y_IMX067I"	3600	23220	150	57	64	71	63	65	15	5	1	0	87	92	29	91	93	22	10	1	0	1.500	1.000	0.862	0.817	3.465	2.705	0.356	156	552	-10	2	0.585	-6	-4	1	1	-50
1	12	18	"IOX204I"	"Y_IOX204I"	3810	23200	150	69	71	17	68	70	17	15	3	0	95	102	30	92	96	23	19	8	0	0.333	0.300	0.730	0.783	3.416	0.228	0.029	156	532	4	13	-1.585	1	3	3	10	-50
1	13	18	"IDX437I"	"Y_IDX437I"	3980	23220	150	66	68	16	74	75	16	8	3	0	93	98	24	99	101	20	16	4	0	1.333	6.000	0.750	0.847	3.006	0.187	0.019	156	576	-14	-7	0.415	-8	-6	-6	-1	-50
1	14	18	"ILX005I"	"Y_ILX005I"	4180	23250	150	66	68	15	73	75	16	8	2	0	92	95	20	100	102	24	7	0	0	0.875	1.000	0.800	0.823	2.955	0.203	0.015	156	591	-15	-10	-0.193	-7	-8	-5	-5	-50
1	15	18	"Z_1_10"	"Z_1_10"	4360	23220	150	61	64	16	73	75	15	7	2	0	87	91	22	100	102	21	9	3	0	0.923	1.000	0.815	0.811	2.399	0.421	0.062	156	528	-25	-18	-0.115	-12	-13	-9	-9	-50
1	16	18	"Z_1_30"	"Z_1_30"	4550	23230	150	64	68	17	78	80	17	5	2	0	91	95	23	103	107	23	7	3	0	1.167	1.250	0.798	0.798	3.429	0.329	0.042	156	568	-26	-18	0.222	-14	-12	-10	-8	-50
1	17	18	"Z_2_70"	"Z_2_70"	4750	23230	130	19984	18520	6357	87	90	22	100	100	0	13870	12917	3701	112	116	25	100	100	0	1.446	1.440	1.469	1.370	1.431	1.499	0.900	120	543	33655	31238	0.532	19897	13758	18433	12805	0
1	18	18	"Z_2_90"	"Z_2_90"	4940	23230	130	17008	16254	11355	98	136	250	100	100	0	9424	10116	6780	120	171	313	98	97	0	1.817	1.616	1.536	1.451	2.162	1.672	0.849	120	492	26214	26152	0.862	16910	9304	16156	9996	0
1	19	18	"Z_3_10"	"Z_3_10"	5130	23230	120	253	244	77	88	93	28	91	87	0	246	243	67	113	118	41	88	79	0	1.241	1.200	1.189	1.140	1.845	1.199	0.715	120	495	298	286	0.311	165	133	156	130	0
1	20	18	"Z_3_30"	"Z_3_30"	5310	23230	150	86	89	21	78	79	16	35	16	0	106	109	25	101	104	21	27	11	0	1.600	1.375	0.727	0.816	4.151	0.399	0.042	156	685	13	19	0.678	8	5	11	8	-50
1	21	18	"Z_3_50"	"Z_3_50"	5520	23230	120	1964	1577	780	73	75	15	100	100	0	1442	1286	549	97	99	19	96	92	0	1.406	1.265	1.296	1.343	2.682	1.333	0.845	120	496	3236	2693	0.492	1891	1345	1504	1189	0
1	22	18	"Z_3_70"	"Z_3_70"	5700	23230	120	3568	2992	1687	71	74	18	100	100	0	3010	2436	1323	97	101	26	100	96	0	1.200	1.249	1.315	1.330	2.586	1.281	0.807	120	533	6410	5260	0.264	3497	2913	2921	2339	0
1	1	19	"Z_5_10"	"Z_5_10"	1720	23440	110	74	75	14	65	66	13	38	8	0	143	138	30	110	112	18	67	43	0	0.273	0.357	0.368	0.392	2.826	0.175	0.047	80	524	42	38	-1.874	9	33	10	28	0
1	2	19	"Z_5_30"	"Z_5_30"	1900	23430	120	102	98	26	66	67	13	76	62	0	173	167	41	106	106	18	81	68	0	0.537	0.525	0.580	0.593	2.752	0.460	0.322	120	546	103	93	-0.896	36	67	32	61	0
1	3	19	"Z_5_50"	"Z_5_50"	2090	23420	110	2233	1902	743	66	70	18	100	100	0	4246	3750	1163	104	116	159	100	100	0	0.523	0.504	0.532	0.480	1.495	0.490	0.881	80	503	6309	5482	-0.935	2167	4142	1836	3646	0
1	4	19	"Z_5_70"	"Z_5_70"	2280	23420	120	4850	4443	1827	68	70	18	100	100	0	10024	8403	3601	104	115	148	99	98	0	0.482	0.527	0.521	0.560	2.064	0.499	0.877	120	576	14702	12674	-1.053	4782	9920	4375	8299	0
1	5	19	"Z_5_90"	"Z_5_90"	2470	23420	120	8227	7138	3603	68	70	14	100	100	0	17547	14021	6764	106	109	21	99	99	0	0.468	0.508	0.507	0.515	2.238	0.489	0.875	120	502	25600	20985	-1.096	8159	17441	7070	13915	0
1	6	19	"Z_6_10"	"Z_6_10"	2660	23430	150	84	86	20	70	72	15	47	22	0	130	134	29	105	108	22	54	23	0	0.560	0.552	0.620	0.627	2.878	0.333	0.133	156	656	39	45	-0.837	14	25	16	29	-50
1	7	19	"Z_7_50"	"Z_7_50"	2850	23420	120	298	274	98	69	72	15	95	94	0	553	509	187	100	102	19	100	98	0	0.506	0.501	0.510	0.504	1.940	0.467	0.791	120	574	682	614	-0.984	229	453	205	409	0
1	8	19	"Z_7_70"	"Z_7_70"	3050	23420	120	558	515	224	65	66	12	99	97	0	1080	939	423	93	96	22	97	95	0	0.499	0.532	0.531	0.558	2.386	0.505	0.832	120	532	1480	1296	-1.001	493	987	450	846	0
1	9	19	"Z_7_90"	"Z_7_90"	3230	23420	120	1144	1029	451	64	65	12	100	100	0	2184	1937	827	89	91	16	100	100	0	0.516	0.522	0.506	0.496	2.170	0.498	0.860	120	464	3175	2813	-0.956	1080	2095	965	1848	0
1	10	19	"Z_8_10"	"Z_8_10"	3430	23420	150	63	65	12	64	65	12	16	5	0	89	94	19	89	91	16	23	7	0	100000.000	0.200	0.855	0.749	3.173	0.123	0.008	156	544	-1	6	16.610	-1	0	1	5	-50
1	11	19	"Z_8_30"	"Z_8_30"	3610	23420	110	90	90	19	64	66	13	73	48	0	134	137	29	90	93	20	82	57	0	0.591	0.553	0.618	0.554	2.832	0.399	0.212	80	445	70	73	-0.759	26	44	26	47	0
1	12	19	"Z_8_50"	"Z_8_50"	3800	23420	110	17775	15859	4964	69	72	20	100	100	0	20258	18723	4389	96	113	265	100	100	0	0.878	0.848	0.865	0.814	1.377	0.846	0.883	80	525	37868	34417	-0.187	17706	20162	15790	18627	0
1	13	19	"PFA32032"	"oPFA32032"	3970	23400	90	103	103	20	74	79	20	67	28	0	121	125	27	102	107	43	15	1	0	1.526	1.261	1.676	1.353	3.636	0.868	0.034	52	364	48	52	0.610	29	19	29	23	0
1	14	19	"PFC0775"	"oPFC0775"	4180	23420	110	1915	1752	607	74	76	18	100	100	0	3013	2843	801	101	109	77	100	100	0	0.632	0.612	0.600	0.576	1.518	0.561	0.799	80	425	4753	4420	-0.662	1841	2912	1678	2742	0
1	15	19	"PFI17647"	"oPFI17647"	4360	23430	150	73	75	16	74	75	15	16	4	0	106	108	23	99	105	68	0	0	0	-0.143	0.111	0.680	0.730	3.772	0.031	0.016	156	547	6	10	Error	-1	7	1	9	-50
1	16	19	"PFF72435"	"oPFF72435"	4560	23420	120	177	179	56	74	75	15	94	89	0	212	217	58	99	101	20	95	90	0	0.912	0.890	0.912	0.923	2.000	0.876	0.635	120	480	216	223	-0.134	103	113	105	118	0
1	17	19	"PFL0040"	"oPFL0040"	4750	23420	120	2045	2009	856	80	83	21	100	100	0	3093	3036	1360	106	109	25	99	98	0	0.658	0.658	0.661	0.730	2.419	0.607	0.813	120	507	4952	4859	-0.604	1965	2987	1929	2930	0
1	18	19	"PFL0041"	"oPFL0041"	4940	23420	120	2854	2569	1146	89	130	258	98	91	0	3222	3011	1158	116	169	319	100	96	0	0.890	0.857	0.883	0.796	1.613	0.847	0.820	120	463	5871	5375	-0.168	2765	3106	2480	2895	0
1	19	19	"PFI17649"	"oPFI17649"	5120	23440	150	77	77	16	85	110	192	0	0	0	111	111	21	112	152	276	0	0	0	8.000	8.000	1.000	0.941	3.266	0.365	0.036	156	599	-9	-9	3.000	-8	-1	-8	-1	-50
1	20	19	"PFJ12790"	"oPFJ12790"	5330	23430	120	561	560	235	76	78	16	99	97	0	717	706	294	100	104	22	98	96	0	0.786	0.799	0.775	0.777	2.379	0.778	0.800	120	519	1102	1090	-0.347	485	617	484	606	0
1	21	19	"PFJ12792"	"oPFJ12792"	5520	23430	120	421	410	143	73	75	15	100	98	0	846	802	277	97	101	21	98	96	0	0.465	0.478	0.485	0.469	2.035	0.449	0.786	120	445	1097	1042	-1.106	348	749	337	705	0
1	22	19	"PFK12895"	"oPFK12895"	5690	23440	150	75	77	17	72	82	66	0	0	0	112	113	25	98	109	66	3	0	0	0.214	0.333	0.767	0.720	3.793	0.223	0.021	156	763	17	20	-2.222	3	14	5	15	-50
1	1	20	"PFF72440"	"oPFF72440"	1710	23610	110	3005	2643	984	66	69	28	100	100	0	5013	4715	1233	110	127	191	100	100	0	0.599	0.560	0.586	0.518	1.455	0.567	0.907	80	503	7842	7182	-0.738	2939	4903	2577	4605	0
1	2	20	"PFH0004"	"oPFH0004"	1890	23610	120	1638	1547	628	68	71	27	100	100	0	1207	1132	442	109	123	185	93	88	0	1.430	1.446	1.476	1.521	1.767	1.442	0.886	120	540	2668	2502	0.516	1570	1098	1479	1023	0
1	3	20	"PFD66983"	"oPFD66983"	2090	23610	110	220	210	71	68	71	18	93	90	0	178	175	37	108	117	149	2	0	0	2.171	2.119	2.152	1.962	2.408	2.162	0.532	80	550	222	209	1.119	152	70	142	67	0
1	4	20	"PFBL B0087"	"oPFBLOB0087"	2300	23610	80	87	92	24	70	72	14	55	32	0	156	153	32	108	109	18	80	55	0	0.354	0.489	0.445	0.483	3.764	0.258	0.088	52	321	65	67	-1.497	17	48	22	45	0
1	5	20	"PFBL B0089"	"oPFBLOB0089"	2470	23610	110	115	125	92	69	71	13	87	80	0	183	197	102	107	109	20	95	86	0	0.605	0.622	0.625	0.556	2.249	0.877	0.548	80	476	122	146	-0.724	46	76	56	90	0
1	6	20	"PFL0045"	"oPFL0045"	2660	23610	120	15332	13683	6532	76	78	17	100	100	0	4086	3634	1547	105	108	19	97	96	0	3.832	3.856	3.912	3.938	1.983	4.161	0.862	120	556	19237	17136	1.938	15256	3981	13607	3529	0
1	7	20	"PFF72441"	"oPFF72441"	2870	23630	90	107	108	25	78	81	18	65	38	0	141	146	37	103	105	19	75	46	0	0.763	0.698	0.779	0.813	2.329	0.670	0.096	52	363	67	73	-0.390	29	38	30	43	0
1	8	20	"PFBL B0090"	"oPFBLOB0090"	3040	23610	120	1149	1037	451	70	71	14	100	100	0	1291	1171	497	99	100	23	97	95	0	0.905	0.902	0.915	0.936	2.174	0.883	0.838	120	524	2271	2039	-0.144	1079	1192	967	1072	0
1	9	20	"PFD66986"	"oPFD66986"	3240	23610	150	81	83	19	69	71	15	42	17	0	111	117	24	96	99	24	37	14	0	0.800	0.667	0.932	0.836	4.054	0.217	0.056	156	592	27	35	-0.322	12	15	14	21	-50
1	10	20	"PFL0049"	"oPFL0049"	3430	23620	150	65	67	13	67	70	15	14	3	0	100	103	21	92	95	19	32	10	0	-0.250	0.000	1.000	0.836	3.906	0.065	0.002	156	531	6	11	Error	-2	8	0	11	-50
1	11	20	"PFK12897"	"oPFK12897"	3610	23620	150	67	71	24	66	67	12	21	8	0	102	111	52	91	93	18	36	12	0	0.091	0.250	0.667	0.616	4.061	0.228	0.119	156	611	12	25	-3.459	1	11	5	20	-50
1	12	20	"PFF72442"	"oPFF72442"	3790	23610	110	1442	1258	517	67	75	94	100	98	0	1606	1492	451	91	124	323	100	92	0	0.908	0.850	0.848	0.771	1.578	0.850	0.844	80	477	2890	2592	-0.140	1375	1515	1191	1401	0
1	13	20	"PFF72443"	"oPFF72443"	3980	23610	110	1760	1575	685	70	90	178	100	90	0	1551	1475	454	99	138	263	100	97	0	1.164	1.094	1.112	0.992	1.667	1.123	0.833	80	546	3142	2881	0.219	1690	1452	1505	1376	0
1	14	20	"PFBL B0094"	"oPFBLOB0094"	4180	23610	120	5736	5401	2543	74	88	158	100	100	0	6026	5554	2318	104	133	223	96	95	0	0.956	0.977	0.971	1.002	2.384	0.982	0.841	120	534	11584	10777	-0.065	5662	5922	5327	5450	0
1	15	20	"PFH0026"	"oPFH0026"	4350	23610	120	221	215	71	73	75	15	95	92	0	306	304	74	101	104	21	100	99	0	0.722	0.700	0.718	0.628	2.085	0.696	0.686	120	468	353	345	-0.470	148	205	142	203	0
1	16	20	"PFD67003"	"oPFD67003"	4550	23610	120	395	361	146	71	72	14	95	93	0	1318	1197	449	97	99	18	99	99	0	0.265	0.264	0.268	0.247	2.527	0.252	0.817	120	546	1545	1390	-1.914	324	1221	290	1100	0
1	17	20	"PFM60515"	"oPFM60515"	4740	23600	110	104	117	56	72	73	14	77	58	0	139	168	108	99	101	21	73	48	0	0.800	0.652	0.845	0.799	3.227	0.471	0.395	80	456	72	114	-0.322	32	40	45	69	0
1	18	20	"PFL0099"	"oPFL0099"	4930	23610	130	4121	3857	2478	81	102	133	99	98	0	8308	7837	4146	113	140	136	99	99	0	0.493	0.489	0.470	0.497	2.113	0.488	0.847	120	502	12235	11500	-1.020	4040	8195	3776	7724	0
1	19	20	"PFJ12808"	"oPFJ12808"	5110	23610	120	915	886	371	78	82	20	99	98	0	919	856	331	110	118	34	100	98	0	1.035	1.083	1.061	1.033	2.234	1.098	0.776	120	444	1646	1554	0.049	837	809	808	746	0
1	20	20	"PFBL B0145"	"oPFBLOB0145"	5310	23610	110	1145	1053	463	74	77	29	100	100	0	993	940	305	100	110	82	100	100	0	1.199	1.165	1.154	1.068	1.590	1.226	0.821	80	490	1964	1819	0.262	1071	893	979	840	0
1	21	20	"PFBL B0149"	"oPFBLOB0149"	5510	23610	130	318	310	79	75	79	28	96	94	0	603	594	162	99	109	79	99	98	0	0.482	0.475	0.480	0.451	1.649	0.440	0.849	120	528	747	730	-1.052	243	504	235	495	0
1	22	20	"PFI17700"	"oPFI17700"	5700	23610	110	1105	1026	412	78	102	96	100	92	0	2126	1985	630	104	135	123	100	100	0	0.508	0.504	0.522	0.464	1.594	0.462	0.816	80	446	3049	2829	-0.977	1027	2022	948	1881	0
1	1	21	"PFI17702"	"oPFI17702"	1700	23800	110	4484	4319	1674	65	69	41	100	100	0	2651	2570	791	105	124	212	100	100	0	1.736	1.726	1.736	1.631	1.430	1.731	0.861	80	580	6965	6719	0.795	4419	2546	4254	2465	0
1	2	21	"PFG0046"	"oPFG0046"	1900	23800	110	360	337	121	69	72	35	98	88	0	616	606	139	104	115	132	100	93	0	0.568	0.534	0.551	0.477	1.696	0.545	0.801	80	519	803	770	-0.815	291	512	268	502	0
1	3	21	"PFBL B0151"	"oPFBLOB0151"	2080	23800	110	768	707	278	69	72	15	100	100	0	1134	1104	335	107	114	63	100	100	0	0.681	0.640	0.652	0.594	1.602	0.619	0.844	80	468	1726	1635	-0.555	699	1027	638	997	0
1	4	21	"PFG0047"	"oPFG0047"	2270	23800	110	189	186	57	69	71	15	98	90	0	352	346	91	107	112	61	97	87	0	0.490	0.490	0.496	0.457	1.771	0.453	0.763	80	488	365	356	-1.030	120	245	117	239	0
1	5	21	"PFD67004"	"oPFD67004"	2470	23810	120	884	789	385	68	69	13	100	99	0	925	870	358	102	104	21	98	98	0	0.991	0.939	0.984	0.847	2.061	0.973	0.811	120	516	1639	1489	-0.012	816	823	721	768	0
1	6	21	"PFL0107"	"oPFL0107"	2660	23810	120	270	242	90	70	72	15	95	92	0	562	521	180	99	101	18	99	99	0	0.432	0.408	0.418	0.370	2.070	0.394	0.773	120	496	663	594	-1.211	200	463	172	422	0
1	7	21	"PFM60519"	"oPFM60519"	2850	23810	120	3996	3281	1660	72	74	14	100	100	0	2236	1948	875	102	102	19	99	98	0	1.839	1.738	1.774	1.607	2.241	1.873	0.821	120	472	6058	5055	0.879	3924	2134	3209	1846	0
1	8	21	"PFI17707"	"oPFI17707"	3040	23810	120	2288	1960	989	71	73	14	100	99	0	1426	1310	588	100	102	19	100	97	0	1.672	1.561	1.637	1.431	2.274	1.673	0.808	120	472	3543	3099	0.742	2217	1326	1889	1210	0
1	9	21	"PFBL B0154"	"oPFBLOB0154"	3230	23810	120	29074	25640	12137	78	82	22	100	100	0	14470	12844	4936	102	105	23	100	100	0	2.018	2.006	2.085	1.913	2.367	2.211	0.841	120	480	43364	38304	1.013	28996	14368	25562	12742	0
1	10	21	"PFM60520"	"oPFM60520"	3420	23810	120	548	490	224	76	80	22	98	92	0	830	784	318	102	104	24	98	98	0	0.648	0.607	0.621	0.556	2.357	0.592	0.781	120	492	1200	1096	-0.625	472	728	414	682	0
1	11	21	"PFBL B0158"	"oPFBLOB0158"	3610	23810	120	4603	4162	1939	70	72	14	100	100	0	3146	2818	1249	96	98	19	99	99	0	1.486	1.503	1.507	1.452	2.334	1.579	0.801	120	513	7583	6814	0.572	4533	3050	4092	2722	0
1	12	21	"PFI17709"	"oPFI17709"	3810	23810	120	5679	4881	2575	71	78	87	98	98	0	4720	4235	1914	97	113	157	97	96	0	1.213	1.162	1.206	1.085	2.652	1.236	0.793	120	554	10231	8948	0.279	5608	4623	4810	4138	0
1	13	21	"PFG0048"	"oPFG0048"	3990	23810	120	5731	4897	2243	71	84	156	98	95	0	11641	10389	4272	103	126	208	99	99	0	0.491	0.469	0.481	0.434	2.381	0.449	0.814	120	546	17198	15112	-1.028	5660	11538	4826	10286	0
1	14	21	"PFM60526"	"oPFM60526"	4170	23800	110	2664	2373	945	72	79	70	100	100	0	3040	2807	940	108	133	268	100	96	0	0.884	0.853	0.844	0.804	1.732	0.838	0.819	80	490	5524	5000	-0.178	2592	2932	2301	2699	0
1	15	21	"PFM60528"	"oPFM60528"	4360	23800	110	2722	2367	880	72	79	69	100	100	0	1555	1401	381	102	129	267	100	92	0	1.824	1.767	1.794	1.641	1.610	1.875	0.850	80	517	4103	3594	0.867	2650	1453	2295	1299	0
1	16	21	"PFL0111"	"oPFL0111"	4560	23810	120	469	427	193	72	74	20	95	91	0	568	513	209	99	104	57	95	90	0	0.846	0.857	0.819	0.774	2.418	0.844	0.769	120	533	866	769	-0.240	397	469	355	414	0
1	17	21	"E598_1c"	"E598_1c"	4740	23810	150	78	80	18	72	88	131	0	0	0	108	109	21	99	112	101	0	0	0	0.667	0.800	1.000	0.977	3.552	0.337	0.034	156	634	15	18	-0.585	6	9	8	10	-50
1	18	21	"E598_1e"	"E598_1e"	4890	23790	150	98	339	591	74	96	144	31	25	0	137	360	458	106	129	122	37	28	0	0.774	1.043	0.856	0.812	3.117	1.281	0.789	156	629	55	519	-0.369	24	31	265	254	-50
1	19	21	"E598_1g"	"E598_1g"	5120	23800	150	69	70	14	74	83	75	0	0	0	107	110	26	106	120	82	0	0	0	-5.000	-1.000	0.586	0.637	3.639	0.224	0.038	156	655	-4	0	Error	-5	1	-4	4	-50
1	20	21	"E598_1i"	"E598_1i"	5320	23800	110	8144	7347	2851	70	74	31	100	100	0	3704	3552	1250	98	113	147	100	100	0	2.239	2.107	2.028	2.000	1.662	2.200	0.835	80	430	11680	10731	1.163	8074	3606	7277	3454	0
1	21	21	"F48446_9a"	"F48446_9a"	5500	23800	150	68	71	19	73	77	30	7	0	0	93	95	22	98	112	135	0	0	0	1.000	0.667	0.814	0.835	3.720	0.117	0.388	156	553	-10	-5	0.000	-5	-5	-2	-3	-50
1	22	21	"F48446_9c"	"F48446_9c"	5690	23800	150	68	69	16	77	84	38	0	0	0	92	95	23	103	114	54	1	0	0	0.818	1.000	0.781	0.739	3.260	0.542	0.068	156	738	-20	-16	-0.290	-9	-11	-8	-8	-50
1	1	22	"I12861_2g"	"I12861_2g"	1700	24000	100	79	78	17	62	63	12	60	28	0	138	138	22	100	101	16	87	55	0	0.447	0.421	0.450	0.427	2.642	0.362	0.165	80	516	55	54	-1.160	17	38	16	38	0
1	2	22	"I12861_2i"	"I12861_2i"	1900	24000	110	138	136	33	66	67	13	95	88	0	222	218	40	100	102	16	100	100	0	0.590	0.593	0.592	0.556	1.936	0.574	0.546	80	517	194	188	-0.761	72	122	70	118	0
1	3	22	"J512_2a"	"J512_2a"	2070	23980	150	63	64	13	64	65	14	14	2	0	105	106	18	97	102	51	1	0	0	-0.125	0.000	1.000	0.918	3.379	0.102	0.136	156	779	7	9	Error	-1	8	0	9	-50
1	4	22	"J512_2c"	"J512_2c"	2260	23980	150	67	68	14	64	66	14	20	5	0	107	108	21	97	101	51	5	0	0	0.300	0.364	0.757	0.656	3.485	0.278	0.039	156	744	13	15	-1.737	3	10	4	11	-50
1	5	22	"J512_2e"	"J512_2e"	2450	23980	150	66	68	14	64	66	13	23	6	0	105	111	24	97	99	19	30	12	0	0.250	0.286	0.667	0.574	3.879	0.171	0.017	156	737	10	18	-2.000	2	8	4	14	-50
1	6	22	"J512_2g"	"J512_2g"	2660	24000	150	69	70	15	64	65	12	28	10	0	106	110	24	96	98	18	35	19	0	0.500	0.429	0.643	0.611	3.347	0.131	0.011	156	804	15	20	-1.000	5	10	6	14	-50
1	7	22	"M40872_8a"	"M40872_8a"	2870	23980	150	64	66	13	64	66	13	16	5	0	95	100	22	94	97	18	22	8	0	0.000	0.333	0.818	0.848	4.313	0.049	0.001	156	672	1	8	Error	0	1	2	6	-50
1	8	22	"M40872_8c"	"M40872_8c"	3040	24000	150	66	67	13	64	66	14	19	3	0	97	99	18	92	94	18	23	5	0	0.400	0.429	0.765	0.794	3.671	23.368	0.013	156	717	7	10	-1.322	2	5	3	7	-50
1	9	22	"M40872_8e"	"M40872_8e"	3240	24000	150	66	68	15	69	73	21	9	0	0	89	92	18	94	97	22	9	1	0	0.600	0.500	0.943	0.909	3.187	0.625	0.076	156	749	-8	-3	-0.737	-3	-5	-1	-2	-50
1	10	22	"M40872_8g"	"M40872_8g"	3430	24020	150	69	70	16	69	72	20	10	1	0	92	96	19	95	98	21	13	3	0	0.000	1.000	0.800	0.845	3.804	0.347	0.034	156	799	-3	2	Error	0	-3	1	1	-50
1	11	22	"M40872_8i"	"M40872_8i"	3600	24000	110	97	95	24	68	70	13	75	58	0	149	145	36	94	97	19	80	67	0	0.527	0.529	0.649	0.641	2.136	0.443	0.296	80	490	84	78	-0.923	29	55	27	51	0
1	12	22	"EMPTY"	"EMPTY"	3800	24000	100	144	150	63	67	68	14	87	81	0	167	189	83	91	95	20	82	72	0	1.013	0.847	0.842	0.917	2.316	0.755	0.592	80	470	153	181	0.019	77	76	83	98	0
1	13	22	"EMPTY"	"EMPTY"	3980	24000	110	269	344	252	65	67	13	88	81	0	340	452	318	93	96	20	85	80	0	0.826	0.777	0.817	0.807	2.783	0.746	0.701	80	541	451	638	-0.276	204	247	279	359	0
1	14	22	"EMPTY"	"EMPTY"	4180	24000	110	242	301	205	65	67	15	86	78	0	316	393	261	97	104	129	67	42	0	0.808	0.797	0.709	0.770	2.656	0.758	0.775	80	580	396	532	-0.307	177	219	236	296	0
1	15	22	"EMPTY"	"EMPTY"	4370	24000	110	227	305	216	65	67	14	87	81	0	299	404	300	93	96	26	82	80	0	0.786	0.772	0.694	0.755	2.656	0.686	0.763	80	570	368	551	-0.347	162	206	240	311	0
1	16	22	"EMPTY"	"EMPTY"	4560	24000	110	436	532	420	65	67	14	91	83	0	457	626	497	93	95	18	95	86	0	1.019	0.876	0.833	0.877	2.540	0.830	0.734	80	552	735	1000	0.027	371	364	467	533	0
1	17	22	"EMPTY"	"EMPTY"	4760	24010	110	190	212	127	67	70	37	75	63	0	263	301	149	93	97	42	86	76	0	0.724	0.697	0.684	0.683	2.648	0.738	0.723	80	514	293	353	-0.467	123	170	145	208	0
1	18	22	"EMPTY"	"EMPTY"	4940	24010	130	182	305	339	65	79	101	57	37	0	270	382	397	94	107	76	70	51	0	0.665	0.833	0.781	0.750	2.721	0.944	0.548	120	649	293	528	-0.589	117	176	240	288	0
1	19	22	"EMPTY"	"EMPTY"	5120	23990	150	67	69	13	64	66	15	17	3	0	92	96	21	93	96	19	19	7	0	-3.000	1.667	0.524	0.495	3.633	0.136	0.013	156	758	2	8	Error	3	-1	5	3	-50
1	20	22	"EMPTY"	"EMPTY"	5310	23990	150	65	68	15	66	68	18	10	2	0	92	95	19	92	100	99	0	0	0	100000.000	0.667	0.722	0.752	3.630	0.161	0.068	156	734	-1	5	16.610	-1	0	2	3	-50
1	21	22	"EMPTY"	"EMPTY"	5500	23990	150	65	68	13	68	69	18	7	1	0	96	97	17	95	102	101	0	0	0	-3.000	0.000	0.800	0.827	3.511	0.176	0.013	156	696	-2	2	Error	-3	1	0	2	-50
1	22	22	"EMPTY"	"EMPTY"	5690	23990	150	69	71	14	69	72	22	10	0	0	100	102	21	98	102	28	14	0	0	0.000	0.500	0.625	0.733	3.239	0.114	0.008	156	889	2	6	Error	0	2	2	4	-50
2	1	1	"PFA0116"	"A23157_2"	6310	20110	150	1210	1145	554	63	66	20	100	100	0	2094	1974	920	88	90	20	100	100	0	0.572	0.574	0.552	0.556	1.593	0.521	0.824	156	906	3153	2968	-0.806	1147	2006	1082	1886	0
2	2	1	"PFA0048"	"A14801_13"	6510	20120	140	912	982	490	67	69	19	100	99	0	3851	4016	1700	91	94	18	100	100	0	0.225	0.233	0.236	0.211	1.659	0.219	0.795	156	661	4605	4840	-2.154	845	3760	915	3925	0
2	3	1	"PFA0211"	"A8109_3"	6710	20120	150	2488	2303	1308	67	70	14	100	100	0	3090	2867	1434	90	94	19	100	100	0	0.807	0.805	0.787	0.740	1.487	0.817	0.848	156	678	5421	5013	-0.309	2421	3000	2236	2777	0
2	4	1	"PFA0021"	"A11962_3"	6890	20120	150	849	915	388	66	68	14	100	100	0	445	457	146	87	91	18	100	100	0	2.187	2.295	2.264	2.217	1.437	2.488	0.830	156	668	1141	1219	1.129	783	358	849	370	0
2	5	1	"PFA0164"	"A3310_6"	7080	20120	150	529	526	170	61	64	14	100	100	0	810	821	214	84	87	18	100	100	0	0.645	0.631	0.624	0.606	1.311	0.615	0.848	156	706	1194	1202	-0.633	468	726	465	737	0
2	6	1	"PFA0033"	"A13725_2"	7280	20120	150	869	790	287	55	57	11	100	100	0	786	765	258	80	83	15	100	100	0	1.153	1.073	1.085	1.027	1.452	1.062	0.856	156	668	1520	1420	0.205	814	706	735	685	0
2	7	1	"PFB0041"	"B180"	7460	20120	150	2352	2270	904	52	55	42	100	100	0	1642	1590	610	80	82	19	99	99	0	1.472	1.469	1.420	1.430	1.605	1.471	0.856	156	676	3862	3728	0.558	2300	1562	2218	1510	0
2	8	1	"PFB0043"	"B186"	7660	20120	140	939	923	327	52	55	43	100	100	0	812	816	229	83	86	19	100	100	0	1.217	1.188	1.227	1.148	1.363	1.229	0.863	156	652	1616	1604	0.283	887	729	871	733	0
2	9	1	"PFB0048"	"B197"	7850	20120	150	1780	1733	581	52	54	12	100	100	0	1209	1225	349	94	102	42	100	100	0	1.550	1.486	1.500	1.439	1.467	1.540	0.855	156	677	2843	2812	0.632	1728	1115	1681	1131	0
2	10	1	"PFB0056"	"B218"	8040	20120	150	13582	13137	5417	55	58	14	100	100	0	26276	25723	8856	109	117	44	100	100	0	0.517	0.511	0.497	0.493	1.532	0.480	0.839	156	677	39694	38696	-0.952	13527	26167	13082	25614	0
2	11	1	"PFB0059"	"B241"	8230	20120	150	354	340	103	55	57	12	100	100	0	697	694	210	96	102	28	100	100	0	0.498	0.477	0.480	0.469	1.402	0.455	0.842	156	677	900	883	-1.007	299	601	285	598	0
2	12	1	"PFB0069"	"B270"	8420	20120	150	552	534	159	52	54	11	100	100	0	861	849	227	83	86	17	100	100	0	0.643	0.629	0.627	0.619	1.496	0.579	0.806	156	662	1278	1248	-0.638	500	778	482	766	0
2	13	1	"PFB0161"	"B471"	8610	20120	150	1792	1775	503	53	55	10	100	100	0	1928	1945	509	78	81	14	100	100	0	0.940	0.922	0.926	0.919	1.420	0.898	0.858	156	672	3589	3589	-0.089	1739	1850	1722	1867	0
2	14	1	"PFB0183"	"B508"	8800	20120	150	412	415	131	56	58	11	100	100	0	912	926	284	80	82	14	100	100	0	0.428	0.424	0.420	0.416	1.419	0.392	0.821	156	687	1188	1205	-1.225	356	832	359	846	0
2	15	1	"PFB0185"	"B511"	8980	20120	150	1435	1385	459	60	63	25	100	100	0	997	977	300	85	90	81	99	98	0	1.508	1.485	1.453	1.479	1.488	1.450	0.819	156	690	2287	2217	0.592	1375	912	1325	892	0
2	16	1	"PFB0199"	"B537"	9180	20120	140	365	362	96	64	68	35	100	99	0	839	835	227	87	93	85	99	99	0	0.400	0.398	0.397	0.397	1.444	0.364	0.851	156	634	1053	1046	-1.321	301	752	298	748	0
2	17	1	"PFB0205"	"B549"	9370	20120	150	1292	1363	482	64	66	26	100	100	0	1282	1299	372	86	89	16	100	100	0	1.027	1.071	1.072	1.037	1.386	1.080	0.850	156	677	2424	2512	0.038	1228	1196	1299	1213	0
2	18	1	"PFB0211"	"B556"	9560	20120	150	15222	15202	6426	59	62	14	100	100	0	14467	14716	5198	84	87	19	100	100	0	1.054	1.035	1.015	0.999	1.404	1.041	0.861	156	677	29546	29775	0.076	15163	14383	15143	14632	0
2	19	1	"PFC0047"	"C187"	9750	20120	140	2216	2159	726	68	70	15	100	100	0	4279	4154	1310	93	96	20	100	100	0	0.513	0.515	0.528	0.504	1.475	0.485	0.833	156	617	6334	6152	-0.963	2148	4186	2091	4061	0
2	20	1	"PFC0049"	"C191"	9940	20120	150	2323	2527	1185	74	76	16	100	100	0	2753	2930	1247	99	102	20	100	100	0	0.847	0.866	0.873	0.836	1.423	0.853	0.812	156	677	4903	5284	-0.239	2249	2654	2453	2831	0
2	21	1	"PFC0053"	"C199"	10130	20120	150	492	504	135	78	81	18	100	100	0	941	951	222	103	106	22	100	100	0	0.494	0.502	0.513	0.495	1.327	0.460	0.827	156	696	1252	1274	-1.017	414	838	426	848	0
2	22	1	"PFC0064"	"C230"	10330	20120	140	133	134	30	81	251	1891	0	0	0	222	220	51	109	116	38	92	75	0	0.460	0.477	0.491	0.472	2.202	42.098	0.056	156	824	165	164	-1.120	52	113	53	111	0
2	1	2	"PFC0067"	"C234"	6330	20310	150	2755	2881	1085	65	67	18	100	100	0	3603	3744	1064	88	90	18	100	100	0	0.765	0.770	0.806	0.729	1.465	0.784	0.859	156	687	6205	6472	-0.386	2690	3515	2816	3656	0
2	2	2	"PFC0074"	"C249"	6520	20310	140	395	400	138	67	87	326	50	1	0	584	616	201	92	95	22	100	100	0	0.667	0.635	0.632	0.625	1.388	0.600	0.847	156	441	820	857	-0.585	328	492	333	524	0
2	3	2	"PFK0421"	"Kn479_3"	6710	20310	150	426	435	129	69	88	331	57	1	0	881	884	248	93	96	23	100	100	0	0.453	0.463	0.462	0.454	1.368	0.442	0.858	156	426	1145	1157	-1.142	357	788	366	791	0
2	4	2	"PFK0499"	"Kn722_1"	6900	20310	150	600	630	251	69	72	17	100	100	0	541	553	159	89	92	19	100	100	0	1.175	1.209	1.211	1.136	1.451	1.296	0.818	156	435	983	1025	0.232	531	452	561	464	0
2	5	2	"PFK0529"	"Kn862_1"	7100	20310	150	10792	10309	5377	66	70	21	100	100	0	4461	4460	1945	86	89	18	100	100	0	2.452	2.342	2.344	2.199	1.406	2.522	0.890	156	456	15101	14617	1.294	10726	4375	10243	4374	0
2	6	2	"PFK0159"	"Kn1106_2"	7290	20310	140	242	249	71	59	63	18	100	100	0	296	310	83	83	86	15	100	100	0	0.859	0.837	0.814	0.837	1.468	0.823	0.797	156	400	396	417	-0.219	183	213	190	227	0
2	7	2	"PFK0179"	"Kn1255_4"	7470	20310	150	9261	9236	4630	56	61	52	100	100	0	4593	5041	2142	83	86	20	100	100	0	2.041	1.852	1.715	1.746	1.368	1.938	0.866	156	427	13715	14138	1.029	9205	4510	9180	4958	0
2	8	2	"PFK0266"	"Kn2144_2"	7670	20310	140	5929	5827	1951	57	60	51	100	100	0	2285	2298	630	83	86	21	100	100	0	2.667	2.605	2.562	2.555	1.284	2.771	0.888	156	445	8074	7985	1.415	5872	2202	5770	2215	0
2	9	2	"PFK1250"	"Ks8_1"	7860	20310	150	957	977	264	56	57	10	100	100	0	1189	1220	284	83	90	29	100	100	0	0.815	0.810	0.812	0.800	1.248	0.807	0.856	156	427	2007	2058	-0.296	901	1106	921	1137	0
2	10	2	"PFK0668"	"Ks13_2"	8050	20310	150	3723	3897	1493	57	59	12	100	100	0	1580	1648	498	88	100	36	100	100	0	2.457	2.462	2.457	2.374	1.399	2.681	0.857	156	427	5158	5400	1.297	3666	1492	3840	1560	0
2	11	2	"PFK0833"	"Ks25_5"	8240	20310	140	328	332	107	58	59	12	100	100	0	620	640	179	89	97	27	100	100	0	0.508	0.497	0.493	0.477	1.460	0.480	0.821	156	419	801	825	-0.976	270	531	274	551	0
2	12	2	"PFK0849"	"Ks26_17"	8430	20310	140	631	661	250	56	57	10	100	100	0	821	823	254	85	88	18	100	100	0	0.781	0.820	0.811	0.789	1.338	0.831	0.854	156	389	1311	1343	-0.356	575	736	605	738	0
2	13	2	"PFK0898"	"Ks31_1"	8600	20310	140	1469	1538	637	56	58	10	100	100	0	1614	1726	554	82	84	13	100	100	0	0.922	0.901	0.880	0.860	1.336	0.920	0.855	156	417	2945	3126	-0.117	1413	1532	1482	1644	0
2	14	2	"PFK0968"	"Ks42_6"	8800	20310	150	384	384	140	60	63	14	100	100	0	863	900	273	85	89	18	100	100	0	0.416	0.398	0.384	0.377	1.502	0.377	0.837	156	556	1102	1139	-1.264	324	778	324	815	0
2	15	2	"PFK1224"	"Ks83_19"	9010	20310	150	93	98	25	63	66	36	40	10	0	128	129	27	87	90	18	85	56	0	0.732	0.833	0.765	0.811	2.759	0.735	0.298	156	467	71	77	-0.451	30	41	35	42	-50
2	16	2	"PFK1246"	"Ks89_2"	9190	20310	150	351	370	118	64	69	47	99	98	0	544	569	165	86	89	18	99	99	0	0.627	0.634	0.639	0.632	1.536	0.593	0.739	156	417	745	789	-0.674	287	458	306	483	0
2	17	2	"PFK1245"	"Ks89_10"	9380	20310	140	135	136	30	61	63	31	91	64	0	202	202	43	84	86	17	100	99	0	0.627	0.636	0.626	0.627	1.689	0.690	0.452	156	418	192	193	-0.673	74	118	75	118	0
2	18	2	"PFK1268"	"Ks97_1"	9570	20310	150	2052	2125	814	61	63	14	100	100	0	1336	1345	475	88	91	19	98	98	0	1.595	1.642	1.593	1.672	1.565	1.656	0.822	156	426	3239	3321	0.674	1991	1248	2064	1257	0
2	19	2	"PFK0567"	"Ks101_10"	9760	20310	140	765	762	226	70	73	15	100	100	0	1345	1322	315	97	99	19	100	100	0	0.557	0.565	0.545	0.556	1.518	0.552	0.827	156	376	1943	1917	-0.845	695	1248	692	1225	0
2	20	2	"PFK0617"	"Ks117_4"	9940	20310	140	199	200	49	80	82	16	99	99	0	352	360	81	106	108	18	100	98	0	0.484	0.472	0.468	0.474	1.654	0.420	0.662	156	403	365	374	-1.048	119	246	120	254	0
2	21	2	"PFK0689"	"Ks157_11"	10140	20310	150	12308	12286	3559	89	90	19	100	100	0	8125	8201	1816	112	115	23	100	100	0	1.525	1.508	1.505	1.472	1.267	1.560	0.892	156	437	20232	20286	0.609	12219	8013	12197	8089	0
2	22	2	"PFK0731"	"Ks186_10"	10320	20310	150	65535	63896	5789	99	490	2802	100	100	89	65535	60169	15865	130	160	357	98	98	80	1.000	1.063	1.000	1.144	1.724	1.005	0.888	156	624	130841	123836	0.001	65436	65405	63797	60039	0
2	1	3	"PFK0746"	"Ks202_1"	6340	20500	150	1514	1420	397	66	68	15	100	100	0	2571	2501	557	90	92	19	100	100	0	0.584	0.562	0.558	0.549	1.301	0.559	0.909	156	707	3929	3765	-0.777	1448	2481	1354	2411	0
2	2	3	"PFK0750"	"Ks202_4"	6530	20500	150	268	269	79	68	87	329	5	0	0	350	360	83	91	94	22	100	100	0	0.772	0.747	0.743	0.715	1.524	6.915	0.075	156	431	459	470	-0.373	200	259	201	269	0
2	3	3	"PFK0747"	"Ks202_10"	6720	20500	140	3033	3011	1081	69	88	333	100	100	0	2648	2721	752	92	95	22	100	100	0	1.160	1.119	1.119	1.082	1.317	1.176	0.853	156	420	5520	5571	0.214	2964	2556	2942	2629	0
2	4	3	"PFK0766"	"Ks212_4"	6910	20500	150	5284	5266	1683	69	73	19	100	100	0	2420	2396	556	91	93	18	100	100	0	2.239	2.255	2.294	2.188	1.298	2.407	0.892	156	426	7544	7502	1.163	5215	2329	5197	2305	0
2	5	3	"PFA0029"	"A12706_1"	7100	20500	150	59030	50223	17486	70	76	24	100	100	41	20145	19618	6362	90	92	18	100	100	0	2.940	2.568	2.504	2.495	1.388	2.795	0.860	156	427	79015	69681	1.556	58960	20055	50153	19528	0
2	6	3	"PFA0034"	"A13725_4"	7290	20500	150	4369	4318	1365	67	72	22	100	100	0	2742	2765	612	86	90	17	100	100	0	1.620	1.587	1.637	1.521	1.402	1.705	0.885	156	374	6958	6930	0.696	4302	2656	4251	2679	0
2	7	3	"PFA0036"	"A13725_6"	7480	20500	140	2746	2734	843	60	61	11	100	100	0	2019	2023	466	82	84	13	100	100	0	1.387	1.378	1.404	1.335	1.344	1.450	0.876	156	379	4623	4615	0.472	2686	1937	2674	1941	0
2	8	3	"PFA0038"	"A13725_9"	7670	20500	140	755	758	218	57	58	10	100	100	0	1109	1105	220	80	83	14	100	100	0	0.678	0.684	0.709	0.659	1.359	0.702	0.874	156	421	1727	1726	-0.560	698	1029	701	1025	0
2	9	3	"PFA0041"	"A14195_3"	7860	20500	140	144	150	36	55	56	10	100	99	0	150	155	30	79	81	14	100	98	0	1.254	1.250	1.279	1.242	1.733	1.306	0.592	156	419	160	171	0.326	89	71	95	76	0
2	10	3	"PFA0043"	"A14263_1"	8050	20500	150	2098	2147	823	54	56	9	100	100	0	1389	1475	453	80	81	13	100	100	0	1.561	1.500	1.556	1.429	1.541	1.612	0.820	156	418	3353	3488	0.643	2044	1309	2093	1395	0
2	11	3	"PFA0063"	"A14801_9"	8240	20500	150	314	312	96	55	56	9	100	100	0	225	231	53	81	82	13	100	100	0	1.799	1.713	1.801	1.673	1.620	1.904	0.754	156	409	403	407	0.847	259	144	257	150	0
2	12	3	"PFA0065"	"A15774_2"	8430	20500	140	373	372	117	55	56	10	100	100	0	377	389	99	80	81	13	100	100	0	1.071	1.026	1.043	0.995	1.481	1.042	0.821	156	394	615	626	0.099	318	297	317	309	0
2	13	3	"PFA0067"	"A16096_5"	8620	20500	140	172	169	41	58	60	13	100	98	0	240	243	49	80	85	18	100	100	0	0.712	0.681	0.687	0.657	1.574	0.649	0.741	156	508	274	274	-0.489	114	160	111	163	0
2	14	3	"PFA0071"	"A16972_1"	8840	20510	100	82	82	16	60	62	14	70	28	0	112	115	25	84	89	21	62	26	0	0.786	0.710	0.754	0.726	2.920	0.448	0.172	80	374	50	53	-0.348	22	28	22	31	0
2	15	3	"PFA0073"	"A1700_2"	9010	20500	140	102	105	26	60	63	36	59	16	0	118	117	20	83	86	18	78	44	0	1.200	1.324	1.350	1.268	2.642	3.942	0.101	156	459	77	79	0.263	42	35	45	34	0
2	16	3	"PFA0076"	"A1700_6"	9200	20500	140	294	297	83	64	68	38	99	97	0	541	547	126	84	87	18	100	100	0	0.503	0.503	0.505	0.484	1.446	0.488	0.734	156	424	687	696	-0.991	230	457	233	463	0
2	17	3	"PFA0109"	"A22053_4"	9390	20500	150	478	473	149	63	66	17	100	100	0	327	333	87	85	88	18	100	100	0	1.715	1.653	1.682	1.615	1.523	1.788	0.792	156	433	657	658	0.778	415	242	410	248	0
2	18	3	"PFA0112"	"A23157_12"	9580	20500	140	1245	1274	388	61	63	13	100	100	0	1229	1268	318	85	87	16	100	100	0	1.035	1.025	1.026	1.011	1.296	1.034	0.855	156	403	2328	2396	0.050	1184	1144	1213	1183	0
2	19	3	"PFA0114"	"A23157_18"	9770	20500	140	1100	1125	395	67	69	14	100	100	0	3327	3545	1025	90	93	18	100	100	0	0.319	0.306	0.320	0.293	1.436	0.289	0.820	156	354	4270	4513	-1.648	1033	3237	1058	3455	0
2	20	3	"PFA0117"	"A23157_8"	9940	20490	150	106	107	23	76	77	16	70	43	0	144	146	29	102	104	21	77	49	0	0.714	0.705	0.740	0.652	3.136	0.608	0.326	156	397	72	75	-0.485	30	42	31	44	-50
2	21	3	"PFA0123"	"A24704_11"	10150	20500	150	262	262	69	80	82	19	100	97	0	696	692	168	106	109	23	100	100	0	0.308	0.311	0.310	0.295	1.433	0.296	0.779	156	471	772	768	-1.697	182	590	182	586	0
2	22	3	"PFA0126"	"A24704_6"	10340	20490	150	130	134	31	83	305	1970	0	0	0	191	189	39	112	139	339	0	0	0	0.595	0.662	0.639	0.633	2.523	9.048	0.542	156	697	126	128	-0.749	47	79	51	77	-50
2	1	4	"PFA0154"	"A3310_10"	6370	20690	130	93	95	19	68	71	17	69	30	0	123	127	26	92	95	20	70	36	0	0.806	0.771	0.836	0.791	2.817	0.602	0.213	120	517	56	62	-0.310	25	31	27	35	0
2	2	4	"PFA0156"	"A3310_15"	6540	20690	140	359	397	150	67	69	14	100	100	0	727	767	254	92	93	17	100	100	0	0.460	0.489	0.488	0.474	1.369	0.457	0.796	156	428	927	1005	-1.121	292	635	330	675	0
2	3	4	"PFA0159"	"A3310_22"	6740	20690	140	1244	1234	365	68	70	14	100	100	0	808	824	175	91	92	17	100	100	0	1.640	1.591	1.617	1.542	1.340	1.707	0.867	156	420	1893	1899	0.714	1176	717	1166	733	0
2	4	4	"PFA0162"	"A3310_32"	6920	20690	140	552	581	214	67	69	16	100	100	0	1433	1491	487	88	90	17	100	100	0	0.361	0.366	0.370	0.349	1.490	0.352	0.825	156	392	1830	1917	-1.472	485	1345	514	1403	0
2	5	4	"PFA0165"	"A3310_7"	7110	20690	140	395	398	131	67	71	19	100	100	0	588	605	163	88	91	18	100	100	0	0.656	0.640	0.631	0.613	1.431	0.625	0.823	156	410	828	848	-0.608	328	500	331	517	0
2	6	4	"PFA0168"	"A3920_1"	7300	20680	150	104	107	22	66	69	17	88	55	0	134	135	28	86	89	17	88	69	0	0.792	0.837	0.784	0.794	2.388	0.703	0.351	156	412	86	90	-0.337	38	48	41	49	-50
2	7	4	"PFC0075"	"C25"	7480	20670	150	75	78	16	60	62	11	58	30	0	114	117	25	81	84	15	78	57	0	0.455	0.500	0.491	0.470	3.361	0.324	0.118	156	445	48	54	-1.138	15	33	18	36	-50
2	8	4	"PFC0079"	"C258"	7680	20690	150	578	598	203	58	59	12	100	100	0	407	419	104	80	84	16	100	100	0	1.590	1.593	1.598	1.545	1.380	1.711	0.838	156	485	847	879	0.669	520	327	540	339	0
2	9	4	"PFC0082"	"C269"	7870	20690	140	240	237	71	55	56	10	100	100	0	481	480	140	79	80	12	100	100	0	0.460	0.454	0.441	0.441	1.450	0.415	0.792	156	394	587	583	-1.120	185	402	182	401	0
2	10	4	"PFC0085"	"C273"	8060	20690	140	98	98	18	55	56	13	96	84	0	119	122	24	79	80	12	92	77	0	1.075	1.000	0.960	1.075	2.263	0.846	0.372	156	392	83	86	0.104	43	40	43	43	0
2	11	4	"PFC0087"	"C277"	8250	20680	150	1250	1228	469	55	56	12	100	100	0	1187	1187	407	80	81	12	100	98	0	1.079	1.060	1.043	1.097	2.073	1.005	0.768	156	388	2302	2280	0.110	1195	1107	1173	1107	0
2	12	4	"PFC0090"	"C285"	8440	20690	140	1798	1747	442	55	57	10	100	100	0	1360	1325	440	80	82	13	99	99	0	1.362	1.359	1.386	1.389	1.676	1.333	0.829	156	382	3023	2937	0.445	1743	1280	1692	1245	0
2	13	4	"PFC0107"	"C321"	8630	20690	150	365	380	114	55	57	12	100	100	0	374	394	97	77	81	16	100	100	0	1.044	1.025	1.052	1.014	1.398	1.001	0.813	156	429	607	642	0.062	310	297	325	317	0
2	14	4	"PFC0110"	"C332"	8820	20690	140	258	261	75	53	56	12	99	98	0	566	575	131	76	79	17	100	100	0	0.418	0.417	0.422	0.393	1.649	0.399	0.753	156	448	695	707	-1.257	205	490	208	499	0
2	15	4	"PFC0112"	"C337"	9020	20690	140	195	190	44	55	57	11	99	99	0	360	362	85	77	79	16	100	100	0	0.495	0.474	0.478	0.460	1.583	0.435	0.724	156	371	423	420	-1.015	140	283	135	285	0
2	16	4	"PFC0114"	"C344"	9210	20690	140	181	189	51	63	68	18	100	97	0	271	280	71	84	88	19	100	99	0	0.631	0.643	0.608	0.634	1.634	0.570	0.659	156	370	305	322	-0.664	118	187	126	196	0
2	17	4	"PFC0116"	"C35"	9420	20690	150	105	106	29	67	70	18	71	50	0	126	127	26	89	92	20	74	46	0	1.027	1.026	1.008	1.030	2.700	1.142	0.343	156	414	75	77	0.038	38	37	39	38	-50
2	18	4	"PFC0119"	"C354"	9590	20690	140	200	202	51	66	67	13	100	100	0	419	437	120	87	90	17	100	100	0	0.404	0.389	0.405	0.378	1.555	0.352	0.731	156	387	466	486	-1.309	134	332	136	350	0
2	19	4	"PFC0135"	"C394"	9780	20690	140	263	273	74	69	70	13	100	99	0	656	672	153	88	92	17	100	100	0	0.342	0.349	0.346	0.333	1.500	0.329	0.769	156	364	762	788	-1.550	194	568	204	584	0
2	20	4	"PFC0138"	"C41"	9950	20680	150	93	94	18	73	74	17	55	21	0	124	128	29	99	102	22	53	26	0	0.800	0.724	0.673	0.703	3.412	0.399	0.200	156	428	45	50	-0.322	20	25	21	29	-50
2	21	4	"PFC0140"	"C413"	10140	20690	150	93	95	18	76	78	19	42	15	0	125	126	28	101	104	23	50	18	0	0.708	0.760	0.745	0.747	3.359	0.529	0.144	156	554	41	44	-0.497	17	24	19	25	-50
2	22	4	"PFC0142"	"C417"	10350	20690	150	487	495	177	74	76	14	99	99	0	801	826	252	97	100	21	100	100	0	0.587	0.578	0.588	0.560	1.484	0.564	0.793	156	749	1117	1150	-0.769	413	704	421	729	0
2	1	5	"PFC0144"	"C419"	6360	20880	140	310	314	82	67	69	14	100	100	0	651	662	146	90	93	20	100	100	0	0.433	0.432	0.440	0.416	1.455	0.420	0.832	156	606	804	819	-1.207	243	561	247	572	0
2	2	5	"PFC0147"	"C423"	6550	20880	140	815	853	288	68	70	14	100	100	0	1107	1143	260	93	93	17	100	100	0	0.737	0.748	0.764	0.713	1.460	0.763	0.829	156	385	1761	1835	-0.441	747	1014	785	1050	0
2	3	5	"PFC0161"	"C449"	6740	20880	150	240	246	72	68	69	14	99	98	0	150	155	32	91	92	17	96	81	0	2.915	2.781	2.891	2.916	2.058	3.143	0.536	156	411	231	242	1.544	172	59	178	64	0
2	4	5	"PFC0163"	"C453"	6930	20880	150	768	835	363	66	67	13	100	100	0	415	446	149	87	89	17	100	100	0	2.140	2.142	2.236	2.047	1.493	2.326	0.830	156	400	1030	1128	1.098	702	328	769	359	0
2	5	5	"PFC0165"	"C46"	7110	20880	150	4715	4585	1654	66	67	13	100	100	0	2784	2760	792	87	89	17	100	100	0	1.724	1.691	1.733	1.633	1.461	1.795	0.865	156	400	7346	7192	0.786	4649	2697	4519	2673	0
2	6	5	"PFC0168"	"C472"	7300	20880	150	536	523	175	66	69	15	100	98	0	962	951	218	88	89	17	100	100	0	0.538	0.530	0.534	0.490	1.752	0.525	0.795	156	418	1344	1320	-0.895	470	874	457	863	0
2	7	5	"PFC0171"	"C489"	7490	20880	150	423	412	112	63	66	15	99	98	0	421	423	87	85	88	18	100	100	0	1.071	1.033	1.091	0.979	1.752	1.056	0.792	156	564	696	687	0.100	360	336	349	338	0
2	8	5	"PFC0174"	"C492"	7710	20870	110	98	100	20	60	63	14	91	72	0	132	133	23	82	86	17	95	73	0	0.760	0.784	0.867	0.779	2.217	0.756	0.396	80	389	88	91	-0.396	38	50	40	51	0
2	9	5	"PFD0418"	"D49176_20"	7870	20870	140	1151	1114	321	58	59	11	100	100	0	1368	1401	290	81	83	14	100	100	0	0.849	0.800	0.824	0.768	1.450	0.809	0.848	156	409	2380	2376	-0.236	1093	1287	1056	1320	0
2	10	5	"PFD0422"	"D49176_29"	8070	20870	150	116	114	28	57	59	13	94	85	0	133	139	28	80	81	13	96	89	0	1.113	0.966	0.965	0.946	2.239	0.976	0.441	156	427	112	116	0.155	59	53	57	59	0
2	11	5	"PFD0425"	"D49176_32"	8260	20870	140	477	469	168	57	59	13	100	99	0	476	488	121	80	82	13	100	100	0	1.061	1.010	1.048	0.935	1.655	1.067	0.800	156	409	816	820	0.085	420	396	412	408	0
2	12	5	"PFD0428"	"D49176_37"	8450	20870	140	126	131	34	58	59	10	98	93	0	174	178	41	83	84	13	100	98	0	0.747	0.768	0.756	0.733	2.002	0.702	0.544	156	382	159	168	-0.420	68	91	73	95	0
2	13	5	"PFD0431"	"D49176_44"	8640	20870	140	807	799	253	54	56	11	100	100	0	1064	1086	256	77	79	13	100	100	0	0.763	0.738	0.745	0.708	1.564	0.736	0.833	156	374	1740	1754	-0.390	753	987	745	1009	0
2	14	5	"PFD0436"	"D49176_6"	8830	20870	140	4479	4438	1256	51	52	9	100	100	0	3692	3663	1015	71	72	10	99	99	0	1.223	1.221	1.184	1.229	1.468	1.213	0.862	156	401	8049	7979	0.290	4428	3621	4387	3592	0
2	15	5	"PFD0454"	"D51731_2"	9020	20870	140	375	371	76	55	57	13	100	100	0	443	451	86	75	79	19	100	100	0	0.870	0.840	0.875	0.836	1.492	0.830	0.828	156	388	688	692	-0.202	320	368	316	376	0
2	16	5	"PFD0463"	"D53677_1"	9190	20850	150	96	97	21	65	68	16	73	47	0	128	126	30	86	91	23	72	42	0	0.738	0.800	0.833	0.797	2.660	0.644	0.409	156	391	73	72	-0.438	31	42	32	40	-50
2	17	5	"PFD0467"	"D53677_8"	9370	20870	150	91	95	20	68	71	18	67	25	0	113	115	23	88	94	24	50	16	0	0.920	1.000	1.000	0.930	2.732	0.763	0.177	156	458	48	54	-0.120	23	25	27	27	-50
2	18	5	"PFD0471"	"D54177_1"	9580	20880	140	125	130	28	67	68	14	99	89	0	154	154	29	87	91	19	96	86	0	0.866	0.940	0.968	0.916	1.900	0.905	0.458	156	465	125	130	-0.208	58	67	63	67	0
2	19	5	"PFD0474"	"D54346_3"	9770	20870	150	382	391	114	68	69	13	100	100	0	525	527	148	90	92	16	100	99	0	0.722	0.739	0.732	0.752	1.699	0.679	0.755	156	381	749	760	-0.470	314	435	323	437	0
2	20	5	"PFD0478"	"D56259_1"	9960	20880	150	363	356	102	74	77	19	99	98	0	780	808	190	96	101	23	100	100	0	0.423	0.396	0.417	0.370	1.639	0.384	0.814	156	421	973	994	-1.243	289	684	282	712	0
2	21	5	"PFD0512"	"D6287_18"	10160	20910	150	101	103	24	77	80	19	58	26	0	131	132	28	99	103	23	62	27	0	0.750	0.788	0.776	0.855	3.253	0.584	0.184	156	452	56	59	-0.415	24	32	26	33	-50
2	22	5	"PFD0515"	"D6287_22"	10350	20870	150	989	1117	581	72	74	15	100	100	0	782	858	356	96	99	20	99	99	0	1.337	1.371	1.311	1.333	1.570	1.340	0.786	156	687	1603	1807	0.419	917	686	1045	762	0
2	1	6	"PFD0519"	"D6287_3"	6350	21060	150	137	140	33	69	70	13	96	92	0	156	161	30	91	94	20	97	89	0	1.046	1.014	1.079	1.004	1.832	0.995	0.600	156	651	133	141	0.065	68	65	71	70	0
2	2	6	"PFD0521"	"D6287_31"	6530	21070	150	469	450	133	69	70	14	99	99	0	1099	1096	242	92	93	17	100	100	0	0.397	0.379	0.390	0.352	1.651	0.371	0.827	156	354	1407	1385	-1.332	400	1007	381	1004	0
2	3	6	"PFD0525"	"D6287_49"	6710	21060	140	5069	4894	1214	68	70	15	100	100	0	2401	2275	674	90	92	18	99	98	0	2.164	2.209	2.169	2.378	1.772	2.230	0.863	156	381	7312	7011	1.114	5001	2311	4826	2185	0
2	4	6	"PFD0527"	"D6287_53"	6910	21070	150	377	365	128	70	71	14	98	98	0	411	407	91	89	93	18	100	99	0	0.953	0.928	0.934	0.851	1.698	0.999	0.796	156	417	629	613	-0.069	307	322	295	318	0
2	5	6	"PFD0563"	"D65980_2"	7110	21060	140	142	142	31	71	73	14	98	92	0	157	159	30	92	95	19	95	83	0	1.092	1.060	1.086	1.067	2.028	1.020	0.421	156	391	136	138	0.127	71	65	71	67	0
2	6	6	"PFD0569"	"D6681_10"	7300	21060	150	88	91	18	73	76	16	47	19	0	111	116	24	95	98	19	45	19	0	0.938	0.857	0.833	0.876	3.897	0.524	0.075	156	389	31	39	-0.093	15	16	18	21	-50
2	7	6	"PFD0572"	"D6681_3"	7490	21060	140	209	202	43	67	70	16	100	98	0	216	219	40	90	92	19	100	99	0	1.127	1.047	1.026	1.033	1.463	1.023	0.736	156	474	268	264	0.172	142	126	135	129	0
2	8	6	"PFD0575"	"D66953_1"	7700	21060	130	94	97	26	63	66	14	72	60	0	119	122	24	85	88	17	78	50	0	0.912	0.919	0.903	0.927	2.651	0.784	0.239	120	481	65	71	-0.133	31	34	34	37	0
2	9	6	"PFD0579"	"D7726_1"	7870	21060	140	206	207	51	64	64	13	100	99	0	265	267	58	85	87	16	99	99	0	0.789	0.786	0.780	0.779	1.744	0.768	0.726	156	421	322	325	-0.342	142	180	143	182	0
2	10	6	"PFD0583"	"D8137_1"	8060	21060	140	1107	1059	294	62	63	12	100	100	0	998	974	213	84	86	16	100	99	0	1.143	1.120	1.135	1.104	1.555	1.148	0.861	156	437	1959	1887	0.193	1045	914	997	890	0
2	11	6	"PFE0587"	"E6125_5"	8260	21060	140	370	384	141	61	62	11	99	98	0	423	448	128	82	84	15	100	100	0	0.906	0.883	0.938	0.821	1.775	0.910	0.802	156	438	650	689	-0.142	309	341	323	366	0
2	12	6	"PFE0589"	"E6662_1"	8450	21060	140	379	387	148	61	63	11	100	99	0	745	771	216	83	85	15	100	100	0	0.480	0.474	0.489	0.431	1.735	0.465	0.755	156	413	980	1014	-1.058	318	662	326	688	0
2	13	6	"PFE0591"	"E679_1"	8630	21060	140	9174	9660	3801	62	63	13	100	100	0	4067	4214	1401	84	85	15	100	100	0	2.288	2.324	2.343	2.275	1.735	2.520	0.812	156	429	13095	13728	1.194	9112	3983	9598	4130	0
2	14	6	"PFE0593"	"E679_4"	8820	21060	140	203	196	58	59	62	14	97	95	0	173	175	36	79	82	16	100	97	0	1.532	1.427	1.439	1.316	2.112	1.512	0.661	156	467	238	233	0.615	144	94	137	96	0
2	15	6	"PFE0596"	"E6820_1"	9020	21060	140	526	545	219	61	63	13	100	99	0	1113	1159	366	81	84	18	100	100	0	0.451	0.449	0.464	0.416	1.675	0.434	0.786	156	473	1497	1562	-1.150	465	1032	484	1078	0
2	16	6	"PFE0601"	"E70_3"	9210	21060	130	104	103	22	65	68	14	85	68	0	130	134	30	87	91	21	82	50	0	0.907	0.809	0.836	0.843	2.262	0.591	0.348	120	452	82	85	-0.141	39	43	38	47	0
2	17	6	"PFE0626"	"E8167_12"	9390	21060	150	80	84	15	67	69	15	43	19	0	101	105	21	88	93	21	32	11	0	1.000	1.000	0.813	0.883	3.809	0.502	0.079	156	534	26	34	0.000	13	13	17	17	-50
2	18	6	"PFE0628"	"E8167_2"	9630	21080	150	83	82	22	66	67	13	53	28	0	108	110	31	89	91	17	54	28	0	0.895	0.762	0.832	0.889	2.711	0.504	0.165	156	453	36	37	-0.160	17	19	16	21	-50
2	19	6	"PFE0632"	"E8314_4"	9780	21060	140	105	107	23	67	68	13	87	66	0	132	133	26	90	92	17	82	60	0	0.905	0.930	1.000	0.889	2.883	0.760	0.214	156	379	80	83	-0.144	38	42	40	43	0
2	20	6	"PFE0634"	"E832_1"	9970	21060	140	279	281	98	71	73	14	99	97	0	358	366	108	93	96	20	100	100	0	0.785	0.769	0.782	0.718	1.747	0.751	0.697	156	409	473	483	-0.349	208	265	210	273	0
2	21	6	"PFE0638"	"E84_1"	10160	21060	140	1756	1627	471	74	75	14	100	100	0	1397	1372	298	96	98	20	100	100	0	1.293	1.217	1.273	1.163	1.713	1.262	0.849	156	382	2983	2829	0.371	1682	1301	1553	1276	0
2	22	6	"PFE0645"	"E886_1"	10350	21060	140	156	154	41	71	73	14	93	89	0	166	170	35	97	98	20	94	83	0	1.232	1.137	1.108	1.065	2.563	1.104	0.498	156	600	154	156	0.301	85	69	83	73	0
2	1	7	"PFF0003"	"F10044_2"	6360	21250	140	1890	1996	733	71	72	14	100	100	0	1250	1294	389	94	95	18	100	99	0	1.574	1.604	1.616	1.581	1.584	1.672	0.867	156	588	2975	3125	0.654	1819	1156	1925	1200	0
2	2	7	"PFF0005"	"F10154_1"	6550	21250	140	171	164	41	72	74	18	96	87	0	248	251	60	93	98	36	98	92	0	0.639	0.582	0.614	0.546	1.862	0.538	0.620	156	384	254	250	-0.647	99	155	92	158	0
2	3	7	"PFF0010"	"F1021_1"	6740	21250	140	777	760	258	71	73	17	100	100	0	1622	1585	428	92	97	34	100	100	0	0.461	0.461	0.469	0.441	1.639	0.448	0.813	156	412	2236	2182	-1.116	706	1530	689	1493	0
2	4	7	"PFF0012"	"F1021_3"	6930	21250	140	1665	1654	473	71	73	14	100	100	0	3142	3156	883	94	97	18	100	99	0	0.523	0.517	0.531	0.525	1.657	0.495	0.877	156	425	4642	4645	-0.935	1594	3048	1583	3062	0
2	5	7	"PFF0016"	"F10318_1"	7120	21250	150	258	257	63	74	75	14	100	100	0	577	610	134	97	99	20	100	100	0	0.383	0.357	0.354	0.342	1.349	0.341	0.815	156	437	664	696	-1.383	184	480	183	513	0
2	6	7	"PFF0020"	"F10626_1"	7310	21250	140	992	1038	419	74	76	16	100	100	0	776	804	289	96	99	20	99	98	0	1.350	1.362	1.357	1.369	1.603	1.396	0.851	156	410	1598	1672	0.433	918	680	964	708	0
2	7	7	"PFF0043"	"F11007_3"	7500	21250	140	146	148	34	70	72	16	100	91	0	226	222	47	93	95	20	98	97	0	0.571	0.605	0.592	0.590	1.721	0.576	0.685	156	436	209	207	-0.807	76	133	78	129	0
2	8	7	"PFF0046"	"F11089_1"	7690	21250	140	761	748	221	66	69	15	100	100	0	824	807	235	90	92	19	99	99	0	0.947	0.951	0.949	0.972	1.621	0.935	0.877	156	444	1429	1399	-0.079	695	734	682	717	0
2	9	7	"PFF0054"	"F11484_1"	7880	21250	140	334	330	94	66	68	14	100	100	0	708	695	204	89	91	17	99	99	0	0.433	0.436	0.432	0.436	1.636	0.398	0.822	156	414	887	870	-1.208	268	619	264	606	0
2	10	7	"PFF0057"	"F1150_5"	8070	21250	140	109	110	24	65	66	12	92	82	0	142	145	31	88	91	17	93	73	0	0.815	0.789	0.796	0.840	1.997	0.681	0.441	156	410	98	102	-0.295	44	54	45	57	0
2	11	7	"PFF0059"	"F11570_1"	8250	21250	140	559	560	151	65	66	13	100	100	0	1045	1023	275	86	89	16	98	98	0	0.515	0.528	0.530	0.544	1.738	0.502	0.865	156	427	1453	1432	-0.957	494	959	495	937	0
2	12	7	"PFF0063"	"F11624_1"	8450	21250	140	402	404	115	65	67	13	100	100	0	510	506	135	86	89	17	98	96	0	0.795	0.807	0.772	0.841	1.921	0.782	0.803	156	401	761	759	-0.331	337	424	339	420	0
2	13	7	"PFF0697"	"F3247_2"	8620	21270	150	76	78	16	66	68	13	42	18	0	105	107	24	88	90	17	49	25	0	0.588	0.632	0.636	0.636	3.738	0.273	0.045	156	411	27	31	-0.766	10	17	12	19	-50
2	14	7	"PFF0700"	"F32494_1"	8820	21250	150	2554	2503	817	67	68	13	100	100	0	2749	2656	646	88	90	16	100	100	0	0.935	0.949	0.980	0.897	1.690	0.978	0.847	156	467	5148	5004	-0.098	2487	2661	2436	2568	0
2	15	7	"PFF0702"	"F3277_1"	9020	21250	140	725	813	431	65	67	13	100	99	0	1000	1131	517	86	88	16	100	100	0	0.722	0.716	0.726	0.668	1.895	0.710	0.736	156	438	1574	1793	-0.470	660	914	748	1045	0
2	16	7	"PFF0706"	"F32922_1"	9210	21250	140	543	516	171	65	66	12	100	99	0	598	591	160	86	89	18	100	100	0	0.934	0.893	0.913	0.835	1.774	0.908	0.803	156	452	990	956	-0.099	478	512	451	505	0
2	17	7	"PFF0708"	"F33056_1"	9410	21250	140	376	369	99	65	66	12	99	98	0	1030	990	264	89	91	18	98	98	0	0.330	0.337	0.335	0.331	1.701	0.318	0.825	156	425	1252	1205	-1.597	311	941	304	901	0
2	18	7	"PFF0711"	"F33107_1"	9570	21250	150	80	81	17	65	67	13	51	23	0	106	107	20	88	90	17	50	21	0	0.833	0.842	0.834	0.780	3.637	0.538	0.090	156	433	33	35	-0.263	15	18	16	19	-50
2	19	7	"PFF0740"	"F34425_1"	9780	21250	140	929	908	314	68	70	14	100	100	0	864	883	268	90	93	19	100	99	0	1.112	1.059	1.105	1.043	1.717	1.070	0.830	156	468	1635	1633	0.154	861	774	840	793	0
2	20	7	"PFF0742"	"F34449_1"	9970	21250	130	103	108	25	70	72	13	85	58	0	141	143	29	92	94	18	87	70	0	0.673	0.745	0.763	0.740	2.762	0.588	0.309	120	419	82	89	-0.570	33	49	38	51	0
2	21	7	"PFF0744"	"F34605_1"	10160	21250	140	274	271	86	74	75	14	99	96	0	437	440	109	95	96	18	100	100	0	0.585	0.571	0.605	0.534	1.753	0.571	0.751	156	444	542	542	-0.774	200	342	197	345	0
2	22	7	"PFF0749"	"F34859_1"	10350	21250	140	134	134	30	74	76	14	93	84	0	137	139	25	97	98	18	81	56	0	1.500	1.429	1.444	1.495	2.653	1.335	0.326	156	634	100	102	0.585	60	40	60	42	0
2	1	8	"PFF0757"	"F35105_1"	6360	21440	140	189	189	45	76	77	15	97	96	0	377	377	83	100	102	20	100	100	0	0.408	0.408	0.427	0.384	1.746	0.385	0.721	156	625	390	390	-1.294	113	277	113	277	0
2	2	8	"PFF0759"	"F35197_1"	6540	21440	150	2612	2622	715	76	78	17	100	100	0	3192	3256	604	97	102	34	100	100	0	0.819	0.806	0.818	0.783	1.237	0.807	0.872	156	463	5631	5705	-0.287	2536	3095	2546	3159	0
2	3	8	"PFF0791"	"F35823_1"	6740	21440	140	413	403	97	74	76	17	100	100	0	592	586	138	96	101	34	99	99	0	0.683	0.671	0.693	0.665	1.465	0.649	0.853	156	441	835	819	-0.549	339	496	329	490	0
2	4	8	"PFF0796"	"F36083_1"	6930	21440	140	628	609	196	73	74	14	100	99	0	974	966	218	96	99	20	100	100	0	0.632	0.616	0.624	0.581	1.638	0.622	0.836	156	418	1433	1406	-0.662	555	878	536	870	0
2	5	8	"PFF0798"	"F36120_1"	7130	21440	140	197	193	57	71	73	14	96	94	0	383	372	100	97	99	20	99	98	0	0.441	0.444	0.447	0.418	1.849	0.420	0.735	156	455	412	397	-1.183	126	286	122	275	0
2	6	8	"PFF0804"	"F36356_4"	7320	21440	140	683	706	262	72	74	15	100	100	0	1861	1957	621	96	98	20	100	100	0	0.346	0.341	0.344	0.326	1.645	0.327	0.844	156	421	2376	2495	-1.530	611	1765	634	1861	0
2	7	8	"PFF0808"	"F36374_1"	7500	21440	150	1187	1203	336	73	75	16	100	100	0	1407	1425	294	95	99	22	100	100	0	0.849	0.850	0.874	0.824	1.336	0.859	0.866	156	417	2426	2460	-0.236	1114	1312	1130	1330	0
2	8	8	"PFF0813"	"F36383_1"	7690	21440	140	494	497	182	71	73	15	100	99	0	810	821	260	95	99	20	100	100	0	0.592	0.587	0.582	0.556	1.515	0.568	0.821	156	421	1138	1152	-0.757	423	715	426	726	0
2	9	8	"PFF0836"	"F37362_1"	7880	21440	140	2484	2332	919	70	72	14	100	100	0	1342	1306	423	94	96	19	100	99	0	1.934	1.866	1.955	1.784	1.848	2.007	0.835	156	440	3662	3474	0.952	2414	1248	2262	1212	0
2	10	8	"PFF0842"	"F37536_1"	8070	21440	140	218	210	66	68	70	14	95	92	0	270	266	81	91	94	18	98	96	0	0.838	0.811	0.797	0.781	2.202	0.766	0.653	156	421	329	317	-0.255	150	179	142	175	0
2	11	8	"PFF0844"	"F37871_2"	8260	21440	140	415	390	136	69	70	13	98	97	0	762	756	206	90	93	17	99	99	0	0.515	0.482	0.487	0.441	1.800	0.481	0.790	156	449	1018	987	-0.958	346	672	321	666	0
2	12	8	"PFF0850"	"F38025_1"	8450	21440	140	673	654	192	68	71	16	100	99	0	897	911	223	91	96	55	100	100	0	0.751	0.715	0.740	0.684	1.644	0.702	0.819	156	446	1411	1406	-0.414	605	806	586	820	0
2	13	8	"PFF0854"	"F38531_3"	8640	21440	140	139	142	38	67	69	17	92	85	0	192	198	49	92	97	56	83	42	0	0.720	0.708	0.735	0.701	2.014	0.392	0.342	156	423	172	181	-0.474	72	100	75	106	0
2	14	8	"PFF0857"	"F38658_1"	8830	21440	140	1639	1572	534	67	68	13	100	100	0	923	923	239	92	94	16	100	100	0	1.892	1.811	1.947	1.688	1.855	1.974	0.813	156	428	2403	2336	0.920	1572	831	1505	831	0
2	15	8	"PFF1501"	"F59165_1"	9020	21430	140	359	353	111	67	69	12	99	98	0	523	511	153	90	92	16	98	96	0	0.674	0.679	0.672	0.693	2.187	0.619	0.758	156	428	725	707	-0.568	292	433	286	421	0
2	16	8	"PFF1503"	"F59212_1"	9210	21440	150	1141	1149	460	67	68	13	99	99	0	886	916	231	90	92	19	100	100	0	1.349	1.310	1.366	1.149	1.881	1.458	0.832	156	473	1870	1908	0.432	1074	796	1082	826	0
2	17	8	"PFF1507"	"F59325_1"	9410	21440	140	163	159	42	66	68	13	95	92	0	300	300	72	91	93	18	100	100	0	0.464	0.445	0.460	0.410	1.864	0.413	0.690	156	425	306	302	-1.107	97	209	93	209	0
2	18	8	"PFF1515"	"F59681_5"	9590	21440	140	112	111	28	67	71	16	81	61	0	130	131	27	91	95	19	75	50	0	1.154	1.100	1.169	1.130	2.715	1.011	0.259	156	530	84	84	0.206	45	39	44	40	0
2	19	8	"PFF1523"	"F60089_1"	9820	21400	80	84	90	22	75	79	19	36	15	0	114	119	25	99	102	24	40	19	0	0.600	0.750	0.603	0.559	3.994	0.623	0.107	52	230	24	35	-0.737	9	15	15	20	0
2	20	8	"PFF1525"	"F60196_1"	9970	21440	140	104	105	24	70	73	15	78	55	0	138	139	28	92	96	20	83	55	0	0.739	0.745	0.827	0.697	2.838	0.610	0.263	156	461	80	82	-0.436	34	46	35	47	0
2	21	8	"PFF1565"	"F62141_1"	10150	21440	150	6188	5820	2365	74	76	15	100	100	0	2876	2789	932	95	97	17	100	100	0	2.198	2.133	2.270	2.006	1.992	2.322	0.822	156	441	8895	8440	1.137	6114	2781	5746	2694	0
2	22	8	"PFF1569"	"F62233_2"	10350	21440	140	495	490	157	75	77	15	100	98	0	256	261	56	97	99	18	100	100	0	2.642	2.530	2.660	2.416	1.850	2.915	0.705	156	652	579	579	1.401	420	159	415	164	0
2	1	9	"PFF1573"	"F62329_1"	6360	21630	140	131	137	30	75	77	16	94	87	0	141	146	31	101	102	19	78	51	0	1.400	1.378	1.412	1.474	2.675	1.232	0.283	156	678	96	107	0.485	56	40	62	45	0
2	2	9	"PFF1576"	"F62396_2"	6560	21630	130	141	136	39	73	76	15	85	78	0	260	253	53	98	100	19	99	98	0	0.420	0.406	0.437	0.383	1.918	0.391	0.627	120	489	230	218	-1.252	68	162	63	155	0
2	3	9	"PFF1579"	"F62610_1"	6750	21630	140	343	335	80	75	76	15	100	99	0	481	484	123	98	101	19	100	100	0	0.700	0.674	0.675	0.668	1.639	0.633	0.760	156	463	651	646	-0.515	268	383	260	386	0
2	4	9	"PFF1581"	"F62610_13"	6930	21630	140	525	525	153	74	75	14	100	100	0	663	668	170	97	100	29	99	98	0	0.797	0.790	0.797	0.783	1.650	0.767	0.824	156	410	1017	1022	-0.328	451	566	451	571	0
2	5	9	"PFF1628"	"F63860_1"	7090	21640	150	88	91	21	71	72	14	55	33	0	118	120	23	97	99	28	36	8	0	0.810	0.870	0.861	0.816	3.359	0.185	0.038	156	474	38	43	-0.305	17	21	20	23	-50
2	6	9	"PFF1634"	"F64095_1"	7290	21640	140	113	117	32	70	72	14	84	75	0	149	152	31	96	98	19	91	69	0	0.811	0.839	0.890	0.836	2.345	0.804	0.325	156	489	96	103	-0.302	43	53	47	56	0
2	7	9	"PFF1641"	"F64252_1"	7480	21630	140	287	268	76	71	74	15	99	98	0	227	225	50	96	100	21	98	95	0	1.649	1.527	1.550	1.503	1.860	1.610	0.680	156	447	347	326	0.721	216	131	197	129	0
2	8	9	"PFF1644"	"F64347_2"	7670	21630	140	297	287	94	71	74	14	99	97	0	663	642	217	96	101	20	99	98	0	0.399	0.396	0.406	0.387	1.892	0.360	0.783	156	419	793	762	-1.327	226	567	216	546	0
2	9	9	"PFF1647"	"F6440_2"	7850	21640	140	1851	1881	731	72	74	13	100	100	0	2875	2927	904	97	100	19	100	100	0	0.640	0.639	0.664	0.583	1.796	0.643	0.840	156	449	4557	4639	-0.643	1779	2778	1809	2830	0
2	10	9	"PFF1652"	"F64735_1"	8050	21630	140	2246	2225	724	72	73	14	100	100	0	2453	2339	730	97	99	19	100	100	0	0.923	0.960	0.957	0.975	1.724	0.953	0.853	156	459	4530	4395	-0.116	2174	2356	2153	2242	0
2	11	9	"PFF1680"	"F65658_4"	8240	21630	140	746	702	167	69	71	14	100	100	0	600	582	134	93	96	19	99	98	0	1.335	1.294	1.304	1.333	1.714	1.310	0.848	156	461	1184	1122	0.417	677	507	633	489	0
2	12	9	"PFF1682"	"F65704_1"	8440	21640	130	121	123	26	69	71	16	90	79	0	159	164	35	93	97	54	62	14	0	0.788	0.761	0.759	0.761	2.027	0.670	0.423	120	468	118	125	-0.344	52	66	54	71	0
2	13	9	"PFF1687"	"F66126_1"	8620	21630	130	140	141	35	69	72	16	96	84	0	210	205	40	95	98	54	90	57	0	0.617	0.655	0.663	0.618	1.803	0.401	0.374	120	461	186	182	-0.696	71	115	72	110	0
2	14	9	"PFF1693"	"F66450_1"	8820	21630	140	573	543	180	69	70	13	100	100	0	665	640	198	94	95	16	98	98	0	0.883	0.868	0.882	0.888	2.083	0.848	0.807	156	446	1075	1020	-0.180	504	571	474	546	0
2	15	9	"PFF1696"	"F66665_1"	9000	21630	140	6145	5590	1815	69	70	13	100	100	0	3682	3403	1180	93	95	16	99	99	0	1.693	1.668	1.668	1.790	2.000	1.698	0.847	156	446	9665	8831	0.760	6076	3589	5521	3310	0
2	16	9	"PFF1698"	"F66828_1"	9200	21630	140	181	185	59	70	71	14	99	95	0	208	209	55	94	95	17	97	94	0	0.974	1.000	0.940	0.947	1.856	1.004	0.651	156	454	225	230	-0.038	111	114	115	115	0
2	17	9	"PFI0357"	"I4256_1"	9390	21640	140	233	256	117	69	71	14	97	92	0	625	693	286	93	96	18	100	100	0	0.308	0.312	0.312	0.278	1.822	0.299	0.733	156	419	696	787	-1.698	164	532	187	600	0
2	18	9	"PFI0360"	"I4355_3"	9580	21630	140	482	459	147	67	69	13	100	100	0	757	741	232	91	93	18	98	97	0	0.623	0.603	0.609	0.613	2.006	0.568	0.809	156	428	1081	1042	-0.682	415	666	392	650	0
2	19	9	"PFI0362"	"I4394_2"	9770	21630	140	817	797	248	69	72	15	100	100	0	720	699	229	93	96	20	96	95	0	1.193	1.201	1.180	1.269	1.974	1.170	0.821	156	545	1375	1334	0.255	748	627	728	606	0
2	20	9	"PFI0367"	"I4500_1"	9960	21630	140	212	213	68	69	71	15	98	94	0	497	486	135	93	97	20	100	98	0	0.354	0.366	0.366	0.340	1.948	0.339	0.699	156	438	547	537	-1.498	143	404	144	393	0
2	21	9	"PFI0369"	"I4547_2"	10150	21630	140	427	407	106	73	75	16	100	100	0	588	581	151	97	98	20	99	97	0	0.721	0.690	0.706	0.716	1.905	0.653	0.816	156	437	845	818	-0.472	354	491	334	484	0
2	22	9	"PFI0371"	"I4582_1"	10340	21630	140	510	507	135	74	76	16	100	100	0	632	629	170	99	101	22	100	98	0	0.818	0.817	0.820	0.828	1.735	0.779	0.789	156	636	969	963	-0.290	436	533	433	530	0
2	1	10	"PFI0397"	"I5035_1"	6350	21830	140	137	138	35	74	76	15	92	82	0	136	140	30	100	102	19	76	44	0	1.750	1.600	1.673	1.666	2.430	1.479	0.281	156	688	99	104	0.807	63	36	64	40	0
2	2	10	"PFI0404"	"I5222_1"	6540	21820	130	784	794	276	74	76	15	100	100	0	954	934	220	98	101	19	100	100	0	0.829	0.861	0.860	0.815	1.336	0.851	0.864	120	463	1566	1556	-0.270	710	856	720	836	0
2	3	10	"PFI0407"	"I5252_1"	6730	21830	140	189	190	55	76	78	17	98	91	0	387	390	96	99	102	19	100	99	0	0.392	0.392	0.389	0.361	1.622	0.386	0.723	156	452	401	405	-1.350	113	288	114	291	0
2	4	10	"PFI0409"	"I5362_4"	6910	21820	130	451	442	143	75	76	17	100	99	0	501	487	107	97	101	29	100	100	0	0.931	0.941	0.935	0.877	1.558	0.954	0.811	120	407	780	757	-0.104	376	404	367	390	0
2	5	10	"PFI0418"	"I5700_1"	7110	21830	140	149	401	914	71	73	14	93	89	0	306	856	1969	96	99	27	98	96	0	0.371	0.434	0.382	0.390	2.021	0.364	0.510	156	498	288	1090	-1.429	78	210	330	760	0
2	6	10	"PFI0423"	"I5893_2"	7300	21830	130	189	187	38	70	71	13	100	97	0	234	236	41	95	97	18	100	100	0	0.856	0.830	0.810	0.809	1.548	0.812	0.726	120	447	258	258	-0.224	119	139	117	141	0
2	7	10	"PFI0448"	"I6567_2"	7490	21830	140	1805	1782	680	71	72	14	99	99	0	2103	2119	541	95	97	19	100	100	0	0.864	0.845	0.881	0.764	1.738	0.892	0.870	156	457	3742	3735	-0.212	1734	2008	1711	2024	0
2	8	10	"PFI0451"	"I6639_1"	7680	21820	140	438	421	122	70	72	14	100	98	0	326	320	85	94	97	19	98	97	0	1.586	1.553	1.508	1.566	1.968	1.585	0.786	156	425	600	577	0.666	368	232	351	226	0
2	9	10	"PFI0457"	"I6658_1"	7870	21820	130	459	442	112	71	73	13	100	100	0	826	816	184	96	98	18	100	100	0	0.532	0.515	0.534	0.501	1.380	0.493	0.836	120	435	1118	1091	-0.912	388	730	371	720	0
2	10	10	"PFI0459"	"I6658_3"	8070	21820	140	648	668	262	71	73	13	100	99	0	893	879	305	97	98	18	100	98	0	0.725	0.763	0.773	0.747	1.897	0.752	0.829	156	463	1373	1379	-0.464	577	796	597	782	0
2	11	10	"PFI0461"	"I6724_2"	8260	21820	140	594	594	216	69	71	14	100	99	0	1076	1071	387	96	97	19	99	98	0	0.536	0.538	0.547	0.542	2.051	0.502	0.824	156	441	1505	1500	-0.900	525	980	525	975	0
2	12	10	"PFI0465"	"I6851_2"	8450	21820	140	383	360	131	70	72	13	96	95	0	327	331	103	95	97	18	98	98	0	1.349	1.229	1.294	1.131	2.417	1.262	0.722	156	470	545	526	0.432	313	232	290	236	0
2	13	10	"PFI0492"	"I7697_2"	8650	21820	140	490	461	149	71	72	14	100	99	0	574	562	159	96	97	17	99	99	0	0.877	0.837	0.851	0.790	1.722	0.832	0.812	156	467	897	856	-0.190	419	478	390	466	0
2	14	10	"PFI0498"	"I7884_1"	8830	21820	140	311	308	96	70	71	14	98	97	0	473	486	129	96	97	18	100	100	0	0.639	0.610	0.635	0.577	1.701	0.604	0.801	156	444	618	628	-0.646	241	377	238	390	0
2	15	10	"PFI0501"	"I8013_1"	9030	21820	140	243	242	86	71	73	14	92	89	0	465	446	142	96	98	18	99	99	0	0.466	0.489	0.505	0.466	1.959	0.462	0.716	156	477	541	521	-1.101	172	369	171	350	0
2	16	10	"PFI0504"	"I8083_1"	9220	21820	140	3684	3570	1620	74	76	17	100	99	0	3680	3680	1170	96	100	20	100	100	0	1.007	0.975	1.022	0.839	2.003	1.044	0.853	156	495	7194	7080	0.010	3610	3584	3496	3584	0
2	17	10	"PFI0510"	"I8305_1"	9410	21820	140	2315	2254	925	73	76	18	100	99	0	1521	1543	458	97	102	22	100	100	0	1.574	1.508	1.603	1.324	2.044	1.654	0.838	156	471	3666	3627	0.655	2242	1424	2181	1446	0
2	18	10	"PFI0513"	"I8332_1"	9600	21820	140	373	343	117	71	73	15	98	95	0	334	309	96	96	98	20	96	92	0	1.269	1.277	1.291	1.259	2.186	1.294	0.766	156	423	540	485	0.344	302	238	272	213	0
2	19	10	"PFJ0455"	"J53_17"	9790	21820	140	633	591	179	70	72	15	100	99	0	714	669	188	96	97	18	100	100	0	0.911	0.909	0.904	0.888	1.655	0.888	0.805	156	409	1181	1094	-0.134	563	618	521	573	0
2	20	10	"PFJ0457"	"J53_21"	9980	21820	140	2707	2468	959	71	73	14	100	100	0	1317	1216	434	96	98	18	98	98	0	2.159	2.140	2.197	1.991	2.106	2.299	0.817	156	374	3857	3517	1.110	2636	1221	2397	1120	0
2	21	10	"PFJ0459"	"J53_23"	10150	21830	150	97	100	27	73	75	16	60	38	0	119	122	26	97	99	21	50	21	0	1.091	1.080	0.990	1.017	3.184	0.777	0.121	156	459	46	52	0.126	24	22	27	25	-50
2	22	10	"PFJ0463"	"J53_29"	10360	21820	140	2406	2410	1001	74	76	16	100	100	0	2998	3070	1104	100	103	22	100	100	0	0.805	0.787	0.821	0.738	1.863	0.777	0.804	156	687	5230	5306	-0.313	2332	2898	2336	2970	0
2	1	11	"PFJ0468"	"J53_37"	6370	22010	140	331	317	105	77	79	16	98	96	0	358	363	93	101	104	20	99	98	0	0.988	0.916	0.973	0.857	2.088	0.926	0.730	156	613	511	502	-0.017	254	257	240	262	0
2	2	11	"PFJ0472"	"J53_41"	6560	22010	140	509	468	166	78	80	15	99	96	0	1045	1020	297	102	105	21	100	100	0	0.457	0.425	0.443	0.378	1.954	0.418	0.806	156	427	1374	1308	-1.130	431	943	390	918	0
2	3	11	"PFJ0495"	"J564_1"	6750	22010	140	1559	1451	355	78	80	18	100	100	0	1237	1179	222	100	104	21	100	100	0	1.303	1.272	1.286	1.232	1.433	1.307	0.891	156	459	2618	2452	0.381	1481	1137	1373	1079	0
2	4	11	"PFJ0497"	"J564_3"	6930	22000	130	2805	2761	872	75	78	31	100	100	0	1432	1379	364	98	106	72	99	98	0	2.046	2.097	2.095	2.114	1.731	2.138	0.878	120	490	4064	3967	1.033	2730	1334	2686	1281	0
2	5	11	"PFJ0500"	"J56_7"	7140	22010	130	132	135	35	73	76	30	81	48	0	181	181	46	96	104	71	60	9	0	0.694	0.729	0.732	0.729	2.569	0.640	0.390	120	501	144	147	-0.527	59	85	62	85	0
2	6	11	"PFJ0503"	"J583_1"	7320	22010	130	122	125	28	72	73	14	95	78	0	148	150	31	97	98	18	88	67	0	0.980	1.000	0.949	1.049	2.781	0.846	0.383	120	447	101	106	-0.029	50	51	53	53	0
2	7	11	"PFJ0506"	"J587_3"	7510	22010	140	132	136	43	73	73	13	85	80	0	138	141	35	96	97	19	74	53	0	1.405	1.400	1.442	1.535	2.262	1.409	0.362	156	437	101	108	0.490	59	42	63	45	0
2	8	11	"PFJ0508"	"J587_5"	7710	22010	140	129	131	33	73	74	14	89	82	0	134	139	28	94	96	19	83	51	0	1.400	1.289	1.409	1.411	2.528	1.358	0.340	156	427	96	103	0.485	56	40	58	45	0
2	9	11	"PFJ0527"	"J647_6"	7890	22010	140	1663	1534	603	73	75	15	99	99	0	1264	1228	338	97	98	18	100	100	0	1.362	1.292	1.355	1.157	1.919	1.406	0.823	156	452	2757	2592	0.446	1590	1167	1461	1131	0
2	10	11	"PFJ0531"	"J64_1"	8080	22010	140	615	598	249	71	73	14	98	96	0	732	718	250	96	98	18	100	100	0	0.855	0.847	0.865	0.747	2.166	0.866	0.786	156	484	1180	1149	-0.225	544	636	527	622	0
2	11	11	"PFJ0533"	"J64_3"	8270	22000	130	420	382	134	70	72	14	97	93	0	379	352	104	95	97	18	99	98	0	1.232	1.214	1.225	1.097	2.389	1.210	0.776	120	445	634	569	0.301	350	284	312	257	0
2	12	11	"PFJ0536"	"J65_10"	8460	22010	140	1358	1299	542	71	73	14	99	99	0	1399	1357	442	97	99	21	100	100	0	0.988	0.975	1.000	0.885	2.017	1.022	0.805	156	485	2589	2488	-0.017	1287	1302	1228	1260	0
2	13	11	"PFJ0538"	"J65_12"	8650	22010	130	113	114	26	71	72	13	83	76	0	143	146	28	97	100	21	85	55	0	0.913	0.878	0.950	0.901	2.599	0.798	0.314	120	454	88	92	-0.131	42	46	43	49	0
2	14	11	"PFJ0540"	"J65_2"	8830	22000	130	864	798	299	70	73	24	100	99	0	825	762	251	97	102	49	99	99	0	1.091	1.095	1.096	1.035	1.923	1.081	0.822	120	458	1522	1393	0.125	794	728	728	665	0
2	15	11	"PFJ0567"	"J71_12"	9030	22010	140	359	355	130	73	76	24	97	92	0	434	441	127	97	103	48	99	96	0	0.849	0.820	0.853	0.727	2.125	0.831	0.780	156	483	623	626	-0.237	286	337	282	344	0
2	16	11	"PFJ0569"	"J71_2"	9230	22040	150	95	99	29	77	79	18	49	28	0	123	124	29	100	103	22	50	21	0	0.783	0.917	0.981	0.837	3.876	0.694	0.104	156	499	41	46	-0.354	18	23	22	24	-50
2	17	11	"PFJ0571"	"J71_6"	9440	22040	150	96	101	31	76	79	19	50	28	0	120	124	33	100	103	22	47	25	0	1.000	1.042	1.000	0.992	3.169	0.803	0.165	156	421	40	49	0.000	20	20	25	24	-50
2	18	11	"PFJ0573"	"J71_9"	9590	22010	140	29265	28574	9405	77	80	17	100	100	0	23627	23356	4868	101	104	21	100	100	0	1.241	1.225	1.263	1.112	1.953	1.312	0.853	156	411	52714	51752	0.311	29188	23526	28497	23255	0
2	19	11	"PFJ0576"	"J73_13"	9790	22010	140	219	209	71	77	78	16	91	88	0	251	243	71	99	102	18	94	92	0	0.934	0.917	0.944	0.894	2.115	0.936	0.720	156	445	294	276	-0.098	142	152	132	144	0
2	20	11	"PFJ0578"	"J73_15"	9970	22000	140	2663	2593	906	76	76	14	100	100	0	2868	2785	1027	97	100	18	99	98	0	0.934	0.936	0.954	1.030	2.125	0.909	0.838	156	433	5358	5205	-0.099	2587	2771	2517	2688	0
2	21	11	"PFK0742"	"Ks1964_2"	10160	22010	130	102	102	25	75	77	14	66	46	0	138	138	33	99	101	20	66	47	0	0.692	0.692	0.776	0.761	3.249	0.461	0.174	120	472	66	66	-0.531	27	39	27	39	0
2	22	11	"PFK0745"	"Ks1_2"	10360	22010	140	431	415	164	75	76	15	97	94	0	753	850	847	100	103	21	100	100	0	0.545	0.453	0.498	0.459	1.871	0.230	0.480	156	662	1009	1090	-0.875	356	653	340	750	0
2	1	12	"PFK0752"	"Ks202_6"	6380	22200	140	1988	1946	963	83	86	20	100	98	0	2543	2622	1013	108	111	24	100	99	0	0.782	0.741	0.783	0.635	1.936	0.775	0.878	156	726	4340	4377	-0.354	1905	2435	1863	2514	0
2	2	12	"PFK0755"	"Ks202_9"	6570	22200	140	1062	1042	471	82	84	17	99	98	0	1061	1110	375	108	110	22	100	100	0	1.028	0.958	1.028	0.844	2.011	1.020	0.805	156	433	1933	1962	0.040	980	953	960	1002	0
2	3	12	"PFK0757"	"Ks206_2"	6740	22220	150	99	101	28	78	80	16	53	39	0	131	130	28	103	105	22	55	26	0	0.750	0.852	1.047	0.976	2.967	0.812	0.151	156	450	49	50	-0.415	21	28	23	27	-50
2	4	12	"PFK0760"	"Ks210_1"	6950	22200	140	188	181	59	77	80	29	87	76	0	213	217	56	102	109	69	79	32	0	1.000	0.904	0.951	0.854	2.179	0.897	0.623	156	549	222	219	0.000	111	111	104	115	0
2	5	12	"PFK0786"	"Ks225_7"	7130	22200	130	238	245	80	76	77	15	98	97	0	390	405	102	99	102	19	100	100	0	0.557	0.552	0.559	0.496	1.731	0.499	0.711	120	494	453	475	-0.845	162	291	169	306	0
2	6	12	"PFK0793"	"Ks2300_1"	7330	22200	140	193	191	57	75	76	14	98	93	0	219	222	55	98	100	20	97	92	0	0.975	0.935	0.980	0.916	1.902	0.974	0.619	156	439	239	240	-0.036	118	121	116	124	0
2	7	12	"PFK0795"	"Ks2345_1"	7510	22200	140	2432	2373	967	74	75	14	100	100	0	1483	1454	447	97	99	20	100	100	0	1.701	1.694	1.741	1.564	1.936	1.854	0.825	156	382	3744	3656	0.767	2358	1386	2299	1357	0
2	8	12	"PFK0799"	"Ks244_1"	7700	22200	140	1028	995	324	75	77	15	100	100	0	691	680	181	98	100	19	99	99	0	1.607	1.581	1.652	1.484	1.762	1.668	0.848	156	397	1546	1502	0.684	953	593	920	582	0
2	9	12	"PFK0802"	"Ks244_3"	7890	22200	140	1328	1274	465	76	78	16	100	100	0	871	833	256	99	102	20	98	98	0	1.622	1.632	1.651	1.603	1.941	1.725	0.828	156	456	2024	1932	0.698	1252	772	1198	734	0
2	10	12	"PFK0804"	"Ks244_8"	8090	22200	130	119	119	30	73	75	15	81	69	0	221	224	53	96	100	19	98	96	0	0.368	0.359	0.371	0.333	2.054	0.302	0.464	120	458	171	174	-1.442	46	125	46	128	0
2	11	12	"PFK0825"	"Ks25_1"	8270	22200	140	288	270	91	71	73	14	98	92	0	446	436	124	95	98	20	99	99	0	0.618	0.584	0.610	0.538	2.113	0.575	0.773	156	469	568	540	-0.694	217	351	199	341	0
2	12	12	"PFK0827"	"Ks25_12"	8460	22200	140	223	215	60	72	74	14	96	94	0	358	355	89	97	100	23	98	97	0	0.579	0.554	0.564	0.524	1.799	0.537	0.785	156	439	412	401	-0.790	151	261	143	258	0
2	13	12	"PFK0830"	"Ks25_19"	8660	22200	140	559	535	228	71	72	13	97	96	0	1019	1005	334	97	100	21	100	100	0	0.529	0.511	0.542	0.447	2.083	0.515	0.810	156	427	1410	1372	-0.918	488	922	464	908	0
2	14	12	"PFK0834"	"Ks25_8"	8840	22200	140	150	144	42	72	75	25	83	69	0	321	320	98	98	103	49	92	87	0	0.350	0.324	0.347	0.328	1.973	0.301	0.618	156	444	301	294	-1.515	78	223	72	222	0
2	15	12	"PFK0839"	"Ks266_15"	9030	22190	140	2833	2838	1197	76	78	25	100	99	0	1772	1721	739	100	106	50	94	94	0	1.649	1.704	1.668	1.712	1.888	1.717	0.849	156	435	4429	4383	0.722	2757	1672	2762	1621	0
2	16	12	"PFK0841"	"Ks266_6"	9230	22200	140	1521	1438	592	76	78	15	99	98	0	1659	1650	492	100	102	19	100	100	0	0.927	0.879	0.949	0.755	2.096	0.925	0.843	156	410	3004	2912	-0.110	1445	1559	1362	1550	0
2	17	12	"PFK0858"	"Ks271_1"	9420	22200	140	1369	1233	470	73	76	14	98	97	0	1677	1591	439	99	101	19	100	99	0	0.821	0.777	0.818	0.698	1.932	0.809	0.845	156	333	2874	2652	-0.284	1296	1578	1160	1492	0
2	18	12	"PFK0868"	"Ks2886_1"	9590	22210	150	83	85	21	76	78	15	39	14	0	106	105	22	101	103	20	19	3	0	1.400	2.250	1.026	0.985	3.214	0.676	0.059	156	342	12	13	0.485	7	5	9	4	-50
2	19	12	"PFK0871"	"Ks291_5"	9780	22210	150	77	79	18	78	79	15	22	5	0	99	100	21	98	101	19	18	5	0	-1.000	0.500	1.000	1.063	2.827	0.466	0.018	156	422	0	3	Error	-1	1	1	2	-50
2	20	12	"PFK0873"	"Ks291_8"	9960	22210	150	92	92	22	75	77	14	54	24	0	110	112	22	97	100	19	33	14	0	1.308	1.133	1.298	1.159	3.420	0.683	0.043	156	461	30	32	0.387	17	13	17	15	-50
2	21	12	"PFK0878"	"Ks2_13"	10160	22210	150	82	84	18	77	79	15	31	11	0	107	109	24	101	104	21	27	8	0	0.833	0.875	0.697	0.809	4.085	0.306	0.048	156	487	11	15	-0.263	5	6	7	8	-50
2	22	12	"PFK0881"	"Ks2_9"	10360	22190	140	351	343	115	76	77	14	96	94	0	350	339	104	104	107	22	96	92	0	1.118	1.136	1.155	1.186	2.080	1.100	0.771	156	668	521	502	0.161	275	246	267	235	0
2	1	13	"PFL0033"	"L1_66"	6400	22420	80	109	105	28	89	92	22	44	17	0	135	138	29	117	119	25	44	9	0	1.111	0.762	1.077	0.781	2.980	0.872	0.169	52	253	38	37	0.152	20	18	16	21	0
2	2	13	"PFL0035"	"L1_7"	6560	22400	150	83	84	20	82	85	19	17	4	0	107	111	23	108	112	22	20	5	0	-1.000	0.667	0.777	0.706	4.440	0.326	0.011	156	445	0	5	Error	1	-1	2	3	-50
2	3	13	"PFL0037"	"L1_72"	6750	22400	150	99	97	23	78	79	15	57	26	0	135	136	32	104	107	21	57	33	0	0.677	0.594	0.686	0.610	2.952	0.427	0.138	156	380	52	51	-0.562	21	31	19	32	-50
2	4	13	"PFL0041"	"L1_79"	6920	22390	150	98	98	25	77	79	15	63	35	0	118	122	29	103	106	21	43	17	0	1.400	1.105	1.045	1.076	3.456	0.656	0.127	156	489	36	40	0.485	21	15	21	19	-50
2	5	13	"PFL0043"	"L1_81"	7140	22380	130	194	196	61	78	80	15	91	90	0	169	167	36	102	104	20	86	78	0	1.731	1.815	1.842	1.823	2.408	1.937	0.458	120	518	183	183	0.792	116	67	118	65	0
2	6	13	"PFL0045"	"L1_83"	7330	22390	140	231	232	75	76	78	16	95	91	0	403	394	111	101	103	20	99	98	0	0.513	0.532	0.534	0.489	1.955	0.523	0.739	156	436	457	449	-0.962	155	302	156	293	0
2	7	13	"PFL0068"	"L2_117"	7490	22380	140	2044	2010	679	75	77	15	100	100	0	1233	1254	399	100	102	20	99	98	0	1.738	1.677	1.743	1.726	1.919	1.732	0.832	156	394	3102	3089	0.797	1969	1133	1935	1154	0
2	8	13	"PFL0070"	"L2_12"	7690	22380	140	945	895	288	75	77	15	99	99	0	1317	1287	257	101	102	19	100	100	0	0.715	0.691	0.730	0.627	1.815	0.711	0.855	156	450	2086	2006	-0.483	870	1216	820	1186	0
2	9	13	"PFL0072"	"L2_123"	7870	22380	130	211	212	51	75	77	15	99	98	0	235	240	53	101	103	20	100	98	0	1.015	0.986	0.989	0.977	1.620	0.960	0.657	120	458	270	276	0.021	136	134	137	139	0
2	10	13	"PFL0074"	"L2_127"	8070	22380	130	199	195	44	73	75	15	99	97	0	240	247	46	97	100	20	100	99	0	0.881	0.813	0.847	0.783	1.673	0.788	0.684	120	521	269	272	-0.183	126	143	122	150	0
2	11	13	"PFL0077"	"L2_135"	8260	22380	120	1306	1257	433	72	74	14	100	99	0	759	757	182	97	100	21	100	100	0	1.864	1.795	1.878	1.681	1.953	1.987	0.796	120	437	1896	1845	0.898	1234	662	1185	660	0
2	12	13	"PFL0079"	"L2_139"	8450	22380	140	378	385	159	73	75	15	96	95	0	639	667	233	98	101	20	100	99	0	0.564	0.548	0.566	0.489	2.275	0.539	0.755	156	449	846	881	-0.827	305	541	312	569	0
2	13	13	"PFL0101"	"L2_180"	8640	22380	140	511	483	171	74	75	15	97	96	0	589	593	155	98	101	19	100	100	0	0.890	0.826	0.873	0.778	1.947	0.857	0.776	156	426	928	904	-0.168	437	491	409	495	0
2	14	13	"PFL0104"	"L2_185"	8820	22380	130	134	134	30	75	76	16	95	80	0	170	174	35	99	101	19	97	83	0	0.831	0.787	0.724	0.782	2.174	0.680	0.378	120	425	130	134	-0.267	59	71	59	75	0
2	15	13	"PFL0109"	"L2_193"	9020	22380	140	359	349	89	77	79	17	100	100	0	565	565	124	102	105	20	100	100	0	0.609	0.587	0.600	0.569	1.556	0.569	0.806	156	571	745	735	-0.715	282	463	272	463	0
2	16	13	"PFL0111"	"L2_195"	9200	22380	130	154	151	42	77	78	15	92	83	0	307	308	80	101	105	20	100	100	0	0.374	0.357	0.352	0.337	1.757	0.308	0.562	120	474	283	281	-1.420	77	206	74	207	0
2	17	13	"PFL0113"	"L2_198"	9400	22380	130	144	145	36	75	77	14	95	88	0	265	270	53	101	104	20	100	99	0	0.421	0.414	0.418	0.382	1.800	0.373	0.560	120	459	233	239	-1.249	69	164	70	169	0
2	18	13	"PFL0115"	"L2_20"	9590	22380	140	1158	1094	412	76	78	15	99	98	0	1067	1050	338	102	104	21	99	99	0	1.121	1.074	1.147	0.978	2.202	1.113	0.783	156	402	2047	1966	0.165	1082	965	1018	948	0
2	19	13	"PFL0135"	"L2_233"	9780	22380	140	137	136	35	76	78	16	87	76	0	189	191	45	101	103	21	94	83	0	0.693	0.667	0.709	0.632	2.566	0.584	0.457	156	426	149	150	-0.529	61	88	60	90	0
2	20	13	"PFL0138"	"L2_238"	9980	22390	130	100	101	25	77	79	17	56	30	0	156	155	33	100	103	21	86	69	0	0.411	0.436	0.479	0.492	3.033	0.425	0.209	120	427	79	79	-1.284	23	56	24	55	0
2	21	13	"PFL0141"	"L2_248"	10160	22380	140	497	489	176	81	82	18	100	99	0	738	715	247	103	107	22	96	96	0	0.655	0.667	0.703	0.650	2.173	0.636	0.746	156	422	1051	1020	-0.610	416	635	408	612	0
2	22	13	"PFL0145"	"L2_259"	10340	22390	150	83	85	16	81	82	16	19	6	0	110	111	23	107	110	22	17	4	0	0.667	1.000	0.788	0.752	3.647	0.097	0.007	156	672	5	8	-0.585	2	3	4	4	-50
2	1	14	"PFL0149"	"L2_268"	6360	22570	130	210	208	61	84	86	19	93	90	0	312	322	69	111	114	23	100	100	0	0.627	0.588	0.608	0.510	2.022	0.563	0.711	120	689	327	335	-0.674	126	201	124	211	0
2	2	14	"PFL0152"	"L2_277"	6550	22570	140	1567	1580	485	81	83	18	100	100	0	1072	1084	341	107	111	22	100	99	0	1.540	1.534	1.523	1.626	1.818	1.527	0.859	156	454	2451	2476	0.623	1486	965	1499	977	0
2	3	14	"PFM0408"	"M36520_1"	6750	22580	140	310	307	104	80	82	17	98	94	0	607	608	183	106	108	21	99	99	0	0.459	0.452	0.463	0.424	1.773	0.447	0.833	156	422	731	729	-1.123	230	501	227	502	0
2	4	14	"PFM0410"	"M36520_4"	6940	22580	130	271	269	79	78	80	16	99	97	0	458	464	118	105	107	21	100	100	0	0.547	0.532	0.547	0.510	1.542	0.520	0.789	120	437	546	550	-0.871	193	353	191	359	0
2	5	14	"PFM0413"	"M36754_16"	7120	22580	140	2369	2227	838	76	78	15	100	99	0	1502	1508	510	103	105	20	99	98	0	1.639	1.531	1.568	1.446	1.976	1.578	0.891	156	578	3692	3556	0.713	2293	1399	2151	1405	0
2	6	14	"PFM0417"	"M36754_20"	7310	22580	130	160	161	39	75	76	15	97	91	0	123	127	26	103	104	21	48	23	0	4.250	3.583	2.938	2.970	2.551	3.596	0.149	120	484	105	110	2.087	85	20	86	24	0
2	7	14	"PFM0419"	"M36754_23"	7500	22580	140	2027	2049	770	76	78	16	99	99	0	1508	1547	470	103	104	21	100	100	0	1.389	1.366	1.410	1.255	2.062	1.450	0.846	156	478	3356	3417	0.474	1951	1405	1973	1444	0
2	8	14	"PFM0422"	"M3675_2"	7690	22580	140	1170	1100	406	76	78	15	100	98	0	1299	1236	438	102	103	19	98	97	0	0.914	0.903	0.897	0.877	1.782	0.903	0.881	156	483	2291	2158	-0.130	1094	1197	1024	1134	0
2	9	14	"PFM0440"	"M3766_1"	7890	22580	140	800	785	237	76	77	15	100	100	0	1562	1623	440	101	103	19	100	100	0	0.496	0.466	0.487	0.451	1.504	0.449	0.858	156	521	2185	2231	-1.013	724	1461	709	1522	0
2	10	14	"PFM0442"	"M37744_2"	8080	22580	140	125	124	27	75	75	14	89	77	0	185	189	45	100	102	20	94	86	0	0.588	0.551	0.539	0.552	2.288	0.457	0.452	156	552	135	138	-0.766	50	85	49	89	0
2	11	14	"PFM0444"	"M37773_2"	8270	22580	140	114	114	28	74	74	13	80	62	0	139	138	31	100	102	20	73	48	0	1.026	1.053	1.036	0.831	3.299	0.752	0.169	156	562	79	78	0.037	40	39	40	38	0
2	12	14	"PFM0446"	"M3777_1"	8460	22580	140	418	399	133	74	74	15	96	96	0	501	509	139	101	103	20	99	99	0	0.860	0.797	0.844	0.761	1.866	0.810	0.821	156	494	744	733	-0.218	344	400	325	408	0
2	13	14	"PFM0448"	"M37794_11"	8650	22580	140	155	153	43	74	76	15	89	87	0	158	162	37	100	102	19	89	72	0	1.397	1.274	1.323	1.293	2.404	1.281	0.435	156	493	139	141	0.482	81	58	79	62	0
2	14	14	"PFM0450"	"M37794_14"	8840	22580	140	126	124	26	76	77	16	85	73	0	153	153	33	101	102	19	83	64	0	0.962	0.923	0.930	0.878	2.831	0.796	0.298	156	471	102	100	-0.057	50	52	48	52	0
2	15	14	"PFM0469"	"M38740_1"	8970	22620	150	88	90	19	79	80	17	33	11	0	110	113	25	103	106	20	25	11	0	1.286	1.100	0.905	0.937	3.919	0.437	0.020	156	554	16	21	0.363	9	7	11	10	-50
2	16	14	"PFM0472"	"M38757_4"	9220	22580	140	1069	1001	346	78	80	16	98	98	0	1075	1047	305	103	107	20	99	98	0	1.020	0.978	1.009	0.933	1.972	0.995	0.846	156	609	1963	1867	0.028	991	972	923	944	0
2	17	14	"PFM0476"	"M38913_1"	9410	22580	140	2905	2895	1165	79	82	17	100	100	0	1758	1723	541	105	109	22	100	99	0	1.710	1.740	1.806	1.585	2.137	1.899	0.828	156	497	4479	4434	0.774	2826	1653	2816	1618	0
2	18	14	"PFM0478"	"M38913_6"	9600	22580	140	1308	1266	456	80	83	18	100	99	0	1135	1107	328	108	111	23	100	100	0	1.196	1.187	1.240	1.087	2.009	1.241	0.842	156	480	2255	2185	0.258	1228	1027	1186	999	0
2	19	14	"PFM0481"	"M38941_1"	9780	22570	130	385	378	97	79	81	16	100	99	0	375	369	89	107	110	22	99	99	0	1.142	1.141	1.134	1.142	1.842	1.103	0.790	120	497	574	561	0.191	306	268	299	262	0
2	20	14	"PFM0484"	"M38941_6"	9980	22580	140	222	219	59	81	83	18	94	91	0	418	421	123	106	109	22	99	99	0	0.452	0.438	0.436	0.424	1.950	0.406	0.727	156	518	453	453	-1.146	141	312	138	315	0
2	21	14	"PFM0510"	"M41547_1"	10170	22580	140	566	546	177	85	87	18	100	98	0	2346	2288	614	110	113	23	100	100	0	0.215	0.212	0.220	0.195	1.860	0.198	0.803	156	447	2717	2639	-2.217	481	2236	461	2178	0
2	22	14	"PFM0512"	"M41763_12"	10360	22580	130	859	820	187	83	84	16	100	100	0	824	804	147	112	114	23	100	100	0	1.090	1.065	1.077	1.043	1.409	1.076	0.816	120	595	1488	1429	0.124	776	712	737	692	0
2	1	15	"PFM0514"	"M41763_4"	6350	22790	80	111	110	29	85	88	21	57	26	0	132	132	27	117	118	25	32	11	0	1.733	1.667	1.167	1.066	2.856	1.016	0.078	52	306	41	40	0.794	26	15	25	15	0
2	2	15	"PFM0516"	"M41776_1"	6560	22770	140	207	202	51	84	87	20	98	94	0	167	172	29	111	114	24	91	65	0	2.196	1.934	2.018	2.012	2.137	2.121	0.431	156	568	179	179	1.135	123	56	118	61	0
2	3	15	"PFM0524"	"M42658_1"	6750	22770	140	594	614	224	81	83	17	100	100	0	588	603	192	104	107	21	100	100	0	1.060	1.068	1.110	1.031	1.681	1.087	0.806	156	460	997	1032	0.084	513	484	533	499	0
2	4	15	"PFM0531"	"M42966_1"	6940	22770	140	2470	2325	1008	78	81	17	99	99	0	1651	1645	623	106	108	20	100	100	0	1.548	1.460	1.501	1.327	2.009	1.535	0.863	156	505	3937	3786	0.631	2392	1545	2247	1539	0
2	5	15	"PFN0076"	"N128_81"	7130	22770	110	123	156	81	75	77	16	88	78	0	178	199	86	103	106	21	86	75	0	0.640	0.844	0.792	0.798	2.475	0.844	0.574	80	414	123	177	-0.644	48	75	81	96	0
2	6	15	"PFN0079"	"N128_86"	7320	22770	130	262	258	65	76	77	15	99	98	0	247	252	51	104	106	21	100	100	0	1.301	1.230	1.218	1.185	1.673	1.239	0.711	120	529	329	330	0.379	186	143	182	148	0
2	7	15	"PFN0082"	"N128_90"	7520	22770	140	381	358	135	79	81	17	96	94	0	686	662	213	107	108	22	98	98	0	0.522	0.503	0.532	0.446	2.100	0.498	0.808	156	489	881	834	-0.939	302	579	279	555	0
2	8	15	"PFN0084"	"N128_92"	7710	22770	140	353	345	138	79	82	17	98	94	0	803	802	295	107	108	23	98	98	0	0.394	0.383	0.402	0.355	2.117	0.367	0.790	156	452	970	961	-1.345	274	696	266	695	0
2	9	15	"PFN0086"	"N128_95"	7890	22770	130	391	392	133	77	79	17	100	100	0	787	796	225	104	107	23	100	100	0	0.460	0.455	0.454	0.430	1.426	0.422	0.799	120	398	997	1007	-1.121	314	683	315	692	0
2	10	15	"PFN0090"	"N129_1"	8070	22780	150	79	82	20	76	77	16	28	10	0	99	103	23	102	105	21	21	5	0	-1.000	6.000	0.848	0.872	4.047	0.102	0.004	156	543	0	7	Error	3	-3	6	1	-50
2	11	15	"PFN0105"	"N129_41"	8290	22770	110	113	135	70	75	77	16	75	53	0	165	184	85	102	106	22	76	61	0	0.603	0.732	0.677	0.649	2.948	0.723	0.576	80	444	101	142	-0.729	38	63	60	82	0
2	12	15	"PFN0107"	"N129_48"	8460	22770	120	142	141	41	76	77	16	87	79	0	148	150	35	101	104	20	75	55	0	1.404	1.327	1.417	1.343	3.420	1.400	0.245	120	421	113	114	0.490	66	47	65	49	0
2	13	15	"PFN0109"	"N129_6"	8640	22780	150	78	81	16	79	80	16	18	5	0	110	114	26	104	106	20	30	10	0	-0.167	0.200	0.706	0.770	3.772	0.163	0.014	156	454	5	12	Error	-1	6	2	10	-50
2	14	15	"PFN0112"	"N130_1"	8840	22780	150	88	89	21	82	82	16	32	12	0	100	101	20	105	107	21	12	0	0	-1.200	-1.750	0.820	0.857	3.744	0.023	0.000	156	416	1	3	Error	6	-5	7	-4	-50
2	15	15	"PFN0114"	"N130_17"	9040	22770	140	130	127	35	81	83	17	78	69	0	237	238	62	103	106	21	94	92	0	0.366	0.341	0.389	0.373	2.593	0.310	0.412	156	438	183	181	-1.451	49	134	46	135	0
2	16	15	"PFN0116"	"N130_19"	9220	22770	120	1302	1199	418	80	83	16	100	100	0	1064	1016	348	105	106	20	100	100	0	1.274	1.228	1.273	1.231	1.872	1.223	0.791	120	406	2181	2030	0.350	1222	959	1119	911	0
2	17	15	"PFN0134"	"N130_43"	9410	22770	140	21067	17884	6791	85	88	17	100	100	0	15023	13131	4552	110	114	23	99	99	0	1.407	1.367	1.402	1.318	2.107	1.419	0.821	156	454	35895	30820	0.493	20982	14913	17799	13021	0
2	18	15	"PFN0137"	"N130_46"	9600	22770	140	4690	4851	1983	85	87	17	100	100	0	3879	4134	1613	112	116	23	100	99	0	1.222	1.185	1.216	1.215	2.070	1.195	0.795	156	499	8372	8788	0.290	4605	3767	4766	4022	0
2	19	15	"PFN0139"	"N130_5"	9790	22770	130	2486	2405	833	82	85	16	100	100	0	4392	4208	1293	111	115	22	100	100	0	0.562	0.567	0.571	0.555	1.522	0.528	0.846	120	515	6685	6420	-0.833	2404	4281	2323	4097	0
2	20	15	"PFN0141"	"N130_52"	9990	22770	140	3893	3604	1693	84	85	16	100	99	0	6131	5789	2508	112	113	21	99	99	0	0.633	0.620	0.659	0.631	3.005	0.608	0.839	156	501	9828	9197	-0.660	3809	6019	3520	5677	0
2	21	15	"PFN0145"	"N130_61"	10180	22770	140	1939	1823	847	86	88	16	100	99	0	2779	2719	1113	115	117	23	99	98	0	0.696	0.667	0.701	0.644	2.308	0.668	0.852	156	410	4517	4341	-0.524	1853	2664	1737	2604	0
2	22	15	"PFN0147"	"N131_12"	10350	22780	150	113	117	30	77	78	19	70	44	0	155	154	29	104	107	26	79	43	0	0.706	0.800	0.684	0.705	2.709	0.789	0.348	156	643	87	90	-0.503	36	51	40	50	-50
2	1	16	"PFN0168"	"N132_106"	6370	22960	140	102	103	24	82	83	18	51	28	0	226	232	59	109	112	22	96	89	0	0.171	0.171	0.215	0.187	2.923	0.145	0.157	156	694	137	144	-2.548	20	117	21	123	0
2	2	16	"PFN0170"	"N132_108"	6570	22960	150	224	226	68	83	84	17	98	95	0	521	530	134	107	111	22	100	100	0	0.341	0.338	0.336	0.307	1.600	0.330	0.769	156	493	555	566	-1.554	141	414	143	423	0
2	3	16	"PFN0172"	"N132_11"	6750	22960	130	337	330	91	78	79	16	100	100	0	846	846	200	102	104	21	100	100	0	0.348	0.339	0.340	0.324	1.555	0.316	0.808	120	438	1003	996	-1.522	259	744	252	744	0
2	4	16	"PFN0175"	"N132_116"	6940	22960	140	2171	2076	910	77	80	17	100	100	0	1874	1795	748	103	106	21	98	97	0	1.182	1.181	1.198	1.225	2.505	1.208	0.820	156	508	3865	3691	0.242	2094	1771	1999	1692	0
2	5	16	"PFN0177"	"N132_119"	7140	22960	150	408	404	108	79	81	16	100	100	0	739	736	163	105	108	22	100	100	0	0.519	0.515	0.524	0.496	1.420	0.501	0.840	156	566	963	956	-0.946	329	634	325	631	0
2	6	16	"PFN0180"	"N132_125"	7330	22960	150	1512	1529	496	80	81	16	100	100	0	1487	1536	429	107	109	23	100	100	0	1.038	1.014	1.037	0.993	1.383	1.018	0.848	156	533	2812	2878	0.053	1432	1380	1449	1429	0
2	7	16	"PFN0582"	"N145_33"	7520	22960	140	556	561	232	80	82	18	98	98	0	2511	2642	1041	110	112	24	100	100	0	0.198	0.190	0.198	0.173	2.044	0.178	0.809	156	518	2877	3013	-2.335	476	2401	481	2532	0
2	8	16	"PFN0584"	"N145_38"	7740	22960	150	103	107	31	81	83	20	51	29	0	122	128	31	111	114	25	32	14	0	2.000	1.529	1.151	1.196	3.967	0.888	0.076	156	465	33	43	1.000	22	11	26	17	-50
2	9	16	"PFN0589"	"N145_44"	7900	22970	150	80	83	21	80	82	20	12	2	0	129	130	26	107	111	24	47	16	0	0.000	0.130	0.577	0.593	3.181	0.126	0.003	156	347	22	26	Error	0	22	3	23	-50
2	10	16	"PFN0592"	"N145_50"	8060	22960	150	72	75	16	80	83	19	7	1	0	101	103	22	106	109	22	14	4	0	1.600	1.667	0.870	0.884	3.612	0.354	0.041	156	432	-13	-8	0.678	-8	-5	-5	-3	-50
2	11	16	"PFN0598"	"N145_61"	8260	22970	150	84	87	21	84	86	18	20	8	0	116	120	27	110	113	27	24	7	0	0.000	0.300	0.905	0.821	3.591	0.224	0.032	156	582	6	13	Error	0	6	3	10	-50
2	12	16	"PFN0600"	"N145_9"	8470	22960	140	923	869	342	84	86	18	99	98	0	620	585	201	110	114	27	98	96	0	1.645	1.653	1.748	1.654	2.310	1.767	0.754	156	456	1349	1260	0.718	839	510	785	475	0
2	13	16	"PFN0620"	"N148_2"	8640	22970	150	102	102	26	86	88	17	46	19	0	117	121	29	111	114	22	32	13	0	2.667	1.600	0.813	0.844	3.271	0.417	0.030	156	409	22	26	1.415	16	6	16	10	-50
2	14	16	"PFN0622"	"N148_6"	8830	22960	150	80	81	17	86	87	17	10	2	0	106	109	21	112	114	23	10	2	0	1.000	1.667	1.000	0.903	3.384	0.141	0.006	156	478	-12	-8	0.000	-6	-6	-5	-3	-50
2	15	16	"PFN0628"	"N149_12"	9040	22960	140	10597	10090	4560	84	86	17	100	100	0	5852	5569	2205	109	110	23	99	99	0	1.831	1.833	1.870	1.728	2.404	1.981	0.822	156	459	16256	15466	0.872	10513	5743	10006	5460	0
2	16	16	"PFN0632"	"N149_18"	9230	22960	140	785	795	272	87	90	18	100	99	0	1477	1470	519	110	112	23	99	97	0	0.511	0.521	0.540	0.537	2.416	0.479	0.773	156	444	2065	2068	-0.970	698	1367	708	1360	0
2	17	16	"PFN0634"	"N149_2"	9410	22960	130	347	350	115	87	90	16	98	96	0	462	454	117	112	115	22	100	100	0	0.743	0.769	0.751	0.736	1.632	0.718	0.675	120	423	610	605	-0.429	260	350	263	342	0
2	18	16	"PFN0637"	"N149_30"	9580	22960	130	1202	1199	367	86	88	17	100	100	0	3319	3382	1001	116	118	24	100	100	0	0.348	0.341	0.346	0.334	1.438	0.312	0.841	120	468	4319	4379	-1.521	1116	3203	1113	3266	0
2	19	16	"PFN0655"	"N150_39"	9800	22960	140	799	744	255	85	87	17	99	98	0	963	925	292	116	119	25	99	98	0	0.843	0.815	0.847	0.818	2.195	0.795	0.776	156	549	1561	1468	-0.246	714	847	659	809	0
2	20	16	"PFN0658"	"N150_49"	9990	22960	130	243	241	58	85	87	17	99	98	0	342	343	69	113	116	24	99	97	0	0.690	0.678	0.715	0.655	1.622	0.648	0.730	120	456	387	386	-0.535	158	229	156	230	0
2	21	16	"PFN0660"	"N150_51"	10180	22960	140	480	487	180	88	91	17	100	99	0	727	760	285	116	119	25	99	98	0	0.642	0.620	0.629	0.618	2.157	0.560	0.690	156	418	1003	1043	-0.640	392	611	399	644	0
2	22	16	"PFN0662"	"N150_53"	10370	22960	140	1535	1393	557	83	83	19	100	98	0	1564	1496	518	110	111	27	99	98	0	0.999	0.945	1.000	0.890	2.239	0.960	0.781	156	602	2906	2696	-0.002	1452	1454	1310	1386	0
2	1	17	"PFN0664"	"N150_57"	6370	23150	150	1027	1053	330	81	83	17	100	100	0	904	914	225	109	112	22	100	100	0	1.190	1.207	1.207	1.176	1.307	1.209	0.839	156	722	1741	1777	0.251	946	795	972	805	0
2	2	17	"PFN0666"	"N150_6"	6560	23150	140	599	581	191	82	84	17	100	100	0	473	469	157	108	111	21	96	95	0	1.416	1.382	1.439	1.496	2.016	1.395	0.765	156	475	882	860	0.502	517	365	499	361	0
2	3	17	"PFN0680"	"N150_8"	6760	23150	140	995	940	347	79	81	16	99	98	0	1398	1355	452	104	106	21	99	98	0	0.708	0.688	0.717	0.692	2.195	0.677	0.845	156	486	2210	2112	-0.498	916	1294	861	1251	0
2	4	17	"PFN0682"	"N150_82"	6940	23150	130	1617	1620	481	80	82	17	100	100	0	2120	2131	474	104	106	21	100	100	0	0.762	0.760	0.770	0.735	1.311	0.702	0.829	120	467	3553	3567	-0.391	1537	2016	1540	2027	0
2	5	17	"PFN0685"	"N150_87"	7130	23150	130	721	685	203	82	85	17	100	100	0	1298	1279	299	106	110	28	100	100	0	0.536	0.514	0.516	0.496	1.520	0.477	0.840	120	493	1831	1776	-0.899	639	1192	603	1173	0
2	6	17	"PFN0688"	"N150_9"	7320	23150	130	637	655	216	82	83	15	100	100	0	405	415	94	108	111	29	100	100	0	1.869	1.866	1.790	1.807	1.445	1.899	0.748	120	502	852	880	0.902	555	297	573	307	0
2	7	17	"PFN0694"	"N151_11"	7520	23150	140	1094	1072	378	81	83	19	100	100	0	876	875	272	110	113	23	99	99	0	1.322	1.295	1.296	1.288	1.860	1.326	0.848	156	545	1779	1756	0.403	1013	766	991	765	0
2	8	17	"PFN0696"	"N151_18"	7710	23150	130	694	669	187	81	84	21	100	100	0	1375	1378	346	111	114	23	100	100	0	0.485	0.464	0.466	0.450	1.445	0.414	0.806	120	429	1877	1855	-1.044	613	1264	588	1267	0
2	9	17	"PFN0876"	"N168_6"	7890	23150	140	287	286	70	86	87	18	100	100	0	438	455	144	113	115	23	100	99	0	0.618	0.585	0.579	0.603	1.598	0.514	0.763	156	346	526	542	-0.693	201	325	200	342	0
2	10	17	"PFN0874"	"N168_34"	8080	23150	140	3460	3215	1099	90	93	19	100	100	0	1690	1570	568	118	121	26	99	99	0	2.144	2.152	2.187	2.258	1.785	2.204	0.852	156	421	4942	4577	1.100	3370	1572	3125	1452	0
2	11	17	"PFN0894"	"N173_1"	8270	23150	130	248	249	61	88	90	18	99	96	0	401	402	82	117	120	28	100	100	0	0.563	0.565	0.545	0.534	1.601	0.510	0.682	120	472	444	446	-0.828	160	284	161	285	0
2	12	17	"PFN0907"	"N175_2"	8470	23150	140	2805	2714	1211	86	87	18	100	100	0	4540	4371	2018	114	117	27	99	98	0	0.614	0.617	0.630	0.640	2.582	0.575	0.794	156	447	7145	6885	-0.703	2719	4426	2628	4257	0
2	13	17	"PFN0906"	"N175_16"	8650	23150	130	314	310	89	87	88	18	97	97	0	598	603	128	111	115	23	100	100	0	0.466	0.453	0.435	0.421	1.722	0.407	0.736	120	419	714	715	-1.101	227	487	223	492	0
2	14	17	"PFN0918"	"N177_6"	8850	23150	140	2076	1916	746	86	88	17	100	100	0	1947	1855	606	112	115	24	99	99	0	1.084	1.050	1.082	1.018	2.343	1.087	0.812	156	511	3825	3573	0.117	1990	1835	1830	1743	0
2	15	17	"PFL0005"	"L1_103"	9040	23150	140	345	328	102	85	87	17	98	98	0	379	378	103	113	115	22	97	96	0	0.977	0.917	0.966	0.872	1.932	0.913	0.724	156	456	526	508	-0.033	260	266	243	265	0
2	16	17	"PFL0159"	"L2_30"	9230	23150	140	12052	11219	4062	89	91	19	100	100	0	6228	6059	1916	114	116	23	99	99	0	1.957	1.872	1.973	1.836	2.141	2.008	0.814	156	447	18077	17075	0.968	11963	6114	11130	5945	0
2	17	17	"PFL0171"	"L2_55"	9420	23150	140	4086	3786	1650	91	94	20	100	100	0	4609	4437	1705	115	118	25	100	100	0	0.889	0.855	0.906	0.828	2.214	0.863	0.825	156	445	8489	8017	-0.170	3995	4494	3695	4322	0
2	18	17	"PFL0176"	"L2_62"	9610	23150	140	4961	4722	1656	91	93	19	100	100	0	4809	4743	1533	118	121	25	99	99	0	1.038	1.001	1.042	0.958	2.115	1.011	0.801	156	500	9561	9256	0.054	4870	4691	4631	4625	0
2	19	17	"PFL0064"	"L2_109"	9800	23150	140	323	313	88	90	90	18	100	99	0	556	561	158	118	120	25	99	98	0	0.532	0.503	0.521	0.492	1.729	0.473	0.775	156	514	671	666	-0.911	233	438	223	443	0
2	20	17	"PFL0066"	"L2_114"	9990	23150	140	232	229	52	87	88	19	96	95	0	747	749	177	113	117	26	99	99	0	0.229	0.223	0.235	0.232	1.734	0.218	0.761	156	470	779	778	-2.128	145	634	142	636	0
2	21	17	"PFL0140"	"L2_247"	10180	23150	140	359	361	124	89	90	17	98	96	0	594	612	184	118	121	26	100	99	0	0.567	0.551	0.571	0.509	1.988	0.533	0.764	156	433	746	766	-0.818	270	476	272	494	0
2	22	17	"PFL0150"	"L2_270"	10370	23150	140	1913	1937	884	89	90	16	98	98	0	2188	2264	775	120	123	24	100	100	0	0.882	0.862	0.910	0.760	2.062	0.907	0.814	156	624	3892	3992	-0.181	1824	2068	1848	2144	0
2	1	18	"PFN0982"	"N244_3"	6370	23340	130	122	126	26	75	78	17	93	73	0	176	180	35	104	106	22	94	80	0	0.653	0.671	0.638	0.672	2.024	0.507	0.327	120	601	119	127	-0.615	47	72	51	76	0
2	2	18	"PFJ0260"	"J246_2"	6570	23340	140	2616	2406	944	81	90	89	98	96	0	3281	2997	940	109	115	69	99	98	0	0.799	0.805	0.816	0.750	2.155	0.822	0.852	156	546	5707	5213	-0.323	2535	3172	2325	2888	0
2	3	18	"PFJ0281"	"J269_1"	6760	23340	130	267	257	67	85	96	96	85	41	0	486	480	109	107	118	76	100	95	0	0.480	0.461	0.470	0.424	1.707	0.430	0.774	120	485	561	545	-1.058	182	379	172	373	0
2	4	18	"PFJ0305"	"J27_3"	6950	23340	140	440	429	143	87	129	209	83	28	0	690	699	177	115	217	471	76	2	0	0.614	0.586	0.594	0.543	1.787	0.560	0.819	156	538	928	926	-0.704	353	575	342	584	0
2	5	18	"PFJ0475"	"J53_46"	7140	23340	150	735	727	198	86	148	255	95	77	0	1838	1786	507	122	253	489	98	91	0	0.378	0.385	0.389	0.385	1.579	0.383	0.843	156	645	2365	2305	-1.403	649	1716	641	1664	0
2	6	18	"PFJ0505"	"J583_7"	7320	23350	150	120	125	34	84	360	2056	0	0	0	148	153	34	127	506	2468	0	0	0	1.714	1.577	1.435	1.271	3.281	0.516	0.036	156	682	57	67	0.778	36	21	41	26	-50
2	7	18	"PFJ0549"	"J697_3"	7520	23340	130	226	227	67	84	93	111	65	10	0	243	247	61	115	174	800	0	0	0	1.109	1.083	1.076	1.032	1.873	1.008	0.600	120	500	270	275	0.150	142	128	143	132	0
2	8	18	"PFJ0586"	"J753_2"	7710	23340	140	263	261	81	85	87	21	98	94	0	329	340	108	114	117	24	100	96	0	0.828	0.779	0.838	0.780	1.902	0.730	0.702	156	459	393	402	-0.272	178	215	176	226	0
2	9	18	"PFJ0594"	"J82_7"	7890	23340	140	2830	2686	992	85	86	17	99	99	0	2285	2169	757	113	115	23	100	98	0	1.264	1.265	1.308	1.257	2.109	1.292	0.849	156	408	4917	4657	0.338	2745	2172	2601	2056	0
2	10	18	"PFK0025"	"Km2326_6"	8060	23340	150	101	102	23	91	93	21	31	9	0	139	143	36	119	123	28	39	17	0	0.500	0.458	0.678	0.666	3.318	0.408	0.132	156	509	30	35	-1.000	10	20	11	24	-50
2	11	18	"PFJ0390"	"J40_6"	8270	23330	130	397	393	92	88	91	20	99	98	0	405	402	91	117	121	28	100	99	0	1.073	1.070	1.065	1.059	1.585	1.001	0.783	120	546	597	590	0.102	309	288	305	285	0
2	12	18	"PFJ0410"	"J43_3"	8470	23340	140	1366	1240	427	86	90	40	96	95	0	2282	2109	701	114	118	30	100	99	0	0.590	0.578	0.593	0.576	2.028	0.560	0.858	156	468	3448	3149	-0.760	1280	2168	1154	1995	0
2	13	18	"PFJ0426"	"J461_4"	8640	23340	150	80	84	23	87	91	40	5	0	0	111	114	30	112	117	29	12	4	0	7.000	-1.500	0.645	0.779	3.655	1.675	0.108	156	481	-8	-1	2.807	-7	-1	-3	2	-50
2	14	18	"PFJ0465"	"J53_31"	8850	23340	130	115	114	28	85	87	17	65	40	0	162	173	41	109	112	22	88	65	0	0.566	0.453	0.493	0.479	2.796	0.367	0.232	120	494	83	93	-0.821	30	53	29	64	0
2	15	18	"PFJ0557"	"J6_2"	9040	23340	140	410	411	154	83	86	17	98	97	0	583	596	223	110	113	22	99	98	0	0.691	0.675	0.717	0.682	1.899	0.632	0.744	156	492	800	814	-0.533	327	473	328	486	0
2	16	18	"PFK0041"	"Km302_3"	9230	23340	130	199	206	56	85	88	18	98	94	0	184	188	38	114	116	23	92	76	0	1.629	1.635	1.650	1.676	1.839	1.672	0.484	120	460	184	195	0.704	114	70	121	74	0
2	17	18	"PFK0298"	"Kn2549_3"	9420	23340	140	3543	3501	1376	91	94	19	100	99	0	2293	2216	683	115	119	27	100	100	0	1.585	1.623	1.656	1.472	2.162	1.761	0.838	156	460	5630	5511	0.664	3452	2178	3410	2101	0
2	18	18	"PFK0338"	"Kn3092_1"	9600	23340	130	318	309	95	91	93	18	100	97	0	286	276	64	116	119	24	98	96	0	1.335	1.362	1.376	1.331	1.857	1.410	0.731	120	459	397	378	0.417	227	170	218	160	0
2	19	18	"PFK0404"	"Kn427_6"	9800	23340	130	743	708	187	89	91	18	100	100	0	923	901	172	116	117	22	100	100	0	0.810	0.789	0.803	0.763	1.415	0.772	0.808	120	556	1461	1404	-0.303	654	807	619	785	0
2	20	18	"PFK0425"	"Kn5026_1"	10000	23340	130	156	155	44	89	91	19	84	72	0	235	238	71	115	117	25	92	89	0	0.558	0.537	0.600	0.542	2.649	0.451	0.405	120	520	187	189	-0.841	67	120	66	123	0
2	21	18	"PFK0442"	"Kn5244_3"	10170	23340	150	67	71	18	90	92	18	3	1	0	96	101	23	121	123	27	4	1	0	0.920	0.950	0.869	0.921	2.519	0.431	0.097	156	515	-48	-39	-0.120	-23	-25	-19	-20	-50
2	22	18	"PFK0457"	"Kn5587_2"	10370	23340	140	5097	4714	1720	90	92	18	100	100	0	5137	4885	1626	123	126	25	99	98	0	0.999	0.971	1.001	1.007	2.417	0.974	0.821	156	678	10021	9386	-0.002	5007	5014	4624	4762	0
2	1	19	"PFK0782"	"Ks2242_1"	6370	23520	130	3025	2642	1154	75	81	34	100	98	0	2020	1770	823	102	113	49	96	94	0	1.538	1.539	1.508	1.554	2.377	1.519	0.822	120	628	4868	4235	0.621	2950	1918	2567	1668	0
2	2	19	"PFK0818"	"Ks2565_1"	6550	23530	130	497	775	745	77	89	97	55	51	0	252	524	474	104	117	78	54	49	0	2.838	1.662	1.533	1.426	3.726	1.742	0.641	120	515	568	1118	1.505	420	148	698	420	0
2	3	19	"PFK0876"	"Ks2_11"	6760	23540	120	86	641	856	81	95	105	40	35	0	131	926	1223	106	122	85	41	39	0	0.200	0.683	0.838	0.915	3.564	0.668	0.648	120	456	30	1380	-2.322	5	25	560	820	0
2	4	19	"PFK1002"	"Ks48_16"	6920	23540	150	74	113	177	84	120	193	4	3	0	121	204	532	118	198	419	2	2	0	-3.333	0.337	0.805	0.893	3.832	0.175	0.314	156	589	-7	115	Error	-10	3	29	86	-50
2	5	19	"PFK1139"	"Ks667_1"	7130	23560	80	896	837	615	80	122	178	71	63	0	1841	1533	1184	134	237	409	59	53	0	0.478	0.541	0.540	0.510	4.906	0.461	0.567	52	294	2523	2156	-1.065	816	1707	757	1399	0
2	6	19	"PFK1174"	"Ks75_10"	7310	23560	90	14870	12297	7892	88	714	3028	78	71	0	17426	14533	8050	148	942	3647	82	78	0	0.856	0.849	0.920	0.855	3.781	0.861	0.604	52	326	32060	26594	-0.225	14782	17278	12209	14385	0
2	7	19	"PFK0629"	"Ks1228_7"	7520	23540	140	276	419	331	86	430	2309	0	0	0	479	571	385	128	598	2875	0	0	0	0.541	0.752	0.769	0.607	2.841	0.818	0.603	156	569	541	776	-0.885	190	351	333	443	0
2	8	19	"PFK1093"	"Ks586_7"	7710	23530	140	2297	2076	850	83	86	17	100	99	0	1923	1800	670	114	117	26	99	99	0	1.224	1.182	1.219	1.141	2.308	1.215	0.852	156	452	4023	3679	0.291	2214	1809	1993	1686	0
2	9	19	"pla_LSU"	"PLSU"	7900	23530	130	795	760	179	81	83	36	100	99	0	770	751	178	110	112	25	100	100	0	1.082	1.059	1.074	1.057	1.626	1.069	0.803	120	475	1374	1320	0.113	714	660	679	641	0
2	10	19	"pla_ORF129"	"PORF129"	8090	23530	130	485	437	129	83	86	37	97	94	0	1199	1131	278	114	118	29	100	100	0	0.371	0.348	0.359	0.322	1.677	0.328	0.794	120	496	1487	1371	-1.432	402	1085	354	1017	0
2	11	19	"pla_ORF79"	"PORF79"	8270	23530	130	219	212	62	86	88	18	93	87	0	435	416	122	115	118	26	97	94	0	0.416	0.419	0.443	0.436	1.938	0.378	0.662	120	526	453	427	-1.267	133	320	126	301	0
2	12	19	"pla_rpl14"	"Prpl14"	8470	23530	140	666	617	190	86	91	42	98	98	0	1443	1416	364	115	120	34	100	100	0	0.437	0.408	0.432	0.382	1.762	0.391	0.806	156	508	1908	1832	-1.195	580	1328	531	1301	0
2	13	19	"PFBL B0020"	"oPFBLOB0020"	8660	23530	140	6593	6623	3081	89	95	44	100	99	0	2505	2646	1039	115	121	34	100	99	0	2.721	2.582	2.634	2.296	1.931	2.842	0.847	156	444	8894	9065	1.444	6504	2390	6534	2531	0
2	14	19	"PFD66970"	"oPFD66970"	8850	23530	140	1091	1028	406	89	91	19	100	98	0	992	951	320	111	114	22	98	98	0	1.137	1.118	1.182	1.023	1.950	1.160	0.838	156	459	1883	1779	0.186	1002	881	939	840	0
2	15	19	"PFC0765"	"oPFC0765"	9040	23530	130	147	151	37	85	88	18	90	76	0	168	170	35	112	114	22	86	62	0	1.107	1.138	1.120	1.077	2.424	0.994	0.334	120	445	118	124	0.147	62	56	66	58	0
2	16	19	"PFN0250"	"oPFN0250"	9230	23530	140	520	520	205	85	88	17	100	98	0	642	672	243	114	116	24	99	98	0	0.824	0.780	0.803	0.746	1.995	0.757	0.774	156	505	963	993	-0.280	435	528	435	558	0
2	17	19	"PFL0017"	"oPFL0017"	9430	23530	140	7872	8273	4534	88	90	18	100	100	0	5676	5982	2713	116	118	25	100	100	0	1.400	1.395	1.498	1.217	2.307	1.531	0.779	156	508	13344	14051	0.485	7784	5560	8185	5866	0
2	18	19	"PFI17637"	"oPFI17637"	9620	23530	140	1688	1692	512	89	91	18	99	99	0	1708	1670	548	117	119	23	98	96	0	1.005	1.032	1.038	1.035	2.272	1.015	0.815	156	498	3190	3156	0.007	1599	1591	1603	1553	0
2	19	19	"PFM60472"	"oPFM60472"	9790	23550	150	122	124	29	88	90	18	67	47	0	140	141	28	115	117	21	55	25	0	1.360	1.385	1.143	1.106	2.956	1.202	0.102	156	559	59	62	0.444	34	25	36	26	-50
2	20	19	"PFL0020"	"oPFL0020"	9990	23570	150	95	100	23	90	92	19	33	13	0	114	116	22	116	119	23	11	3	0	-2.500	100000.000	1.462	1.265	3.367	0.329	0.003	156	582	3	10	Error	5	-2	10	0	-50
2	21	19	"PFI17639"	"oPFI17639"	10180	23530	130	204	219	98	93	94	18	90	85	0	247	286	162	121	123	26	98	94	0	0.881	0.764	0.804	0.749	2.282	0.632	0.651	120	486	237	291	-0.183	111	126	126	165	0
2	22	19	"PFN0252"	"oPFN0252"	10370	23530	130	3478	3508	1340	94	96	18	100	100	0	7852	8000	2541	125	127	26	100	100	0	0.438	0.434	0.449	0.410	1.505	0.414	0.850	120	610	11111	11289	-1.191	3384	7727	3414	7875	0
2	1	20	"PFBL B0027"	"oPFBLOB0027"	6380	23720	130	179	174	43	72	79	35	90	79	0	307	306	57	102	113	49	100	96	0	0.522	0.500	0.508	0.460	1.831	0.467	0.604	120	608	312	306	-0.938	107	205	102	204	0
2	2	20	"PFC0768"	"oPFC0768"	6560	23720	140	146	146	37	72	77	37	83	48	0	364	362	96	100	108	39	97	94	0	0.280	0.282	0.288	0.273	1.941	0.271	0.694	156	510	338	336	-1.835	74	264	74	262	0
2	3	20	"PFBL B0032"	"oPFBLOB0032"	6740	23730	150	80	96	180	74	79	38	6	1	0	117	154	398	102	109	40	19	2	0	0.400	0.423	0.710	0.721	3.939	0.023	0.001	156	479	21	74	-1.322	6	15	22	52	-50
2	4	20	"PFBL B0033"	"oPFBLOB0033"	6940	23730	150	72	72	13	79	81	19	3	0	0	103	104	21	108	112	30	5	0	0	1.400	1.750	0.857	0.906	3.375	0.088	0.003	156	533	-12	-11	0.485	-7	-5	-7	-4	-50
2	5	20	"PFB0684"	"oPFB0684"	7150	23720	150	59	63	17	80	96	122	0	0	0	87	91	17	112	147	237	0	0	0	0.840	0.810	0.833	0.886	2.296	0.521	0.847	156	539	-46	-38	-0.252	-21	-25	-17	-21	-50
2	6	20	"PFF72417"	"oPFF72417"	7300	23710	150	80	81	19	83	408	2225	0	0	0	111	117	33	115	535	2686	0	0	0	0.750	-1.000	1.000	0.846	3.890	0.255	0.995	156	615	-7	0	-0.415	-3	-4	-2	2	-50
2	7	20	"PFG0010"	"oPFG0010"	7530	23720	150	84	86	18	81	125	565	0	0	0	133	136	29	111	200	1129	0	0	0	0.136	0.200	0.630	0.647	4.244	0.132	0.015	156	573	25	30	-2.874	3	22	5	25	-50
2	8	20	"PFBL B0035"	"oPFBLOB0035"	7710	23720	130	361	332	96	79	81	16	97	96	0	866	811	181	107	111	23	100	100	0	0.372	0.359	0.369	0.331	1.765	0.345	0.799	120	415	1041	957	-1.428	282	759	253	704	0
2	9	20	"PFBL B0038"	"oPFBLOB0038"	7880	23730	150	60	65	15	79	82	35	0	0	0	94	98	22	107	111	24	9	0	0	1.462	1.556	0.893	0.953	2.613	4.575	0.033	156	521	-32	-23	0.547	-19	-13	-14	-9	-50
2	10	20	"PFG0012"	"oPFG0012"	8080	23730	150	81	84	22	81	83	36	7	0	0	107	112	27	112	115	27	14	5	0	0.000	100000.000	0.871	0.749	3.923	0.375	0.004	156	494	-5	3	Error	0	-5	3	0	-50
2	11	20	"PFD66974"	"oPFD66974"	8260	23720	150	91	96	41	86	109	256	0	0	0	123	139	72	116	181	649	0	0	0	0.714	0.435	0.720	0.630	2.820	0.676	0.223	156	524	12	33	-0.485	5	7	10	23	-50
2	12	20	"PFL0029"	"oPFL0029"	8470	23720	130	300	288	141	88	126	276	26	1	0	890	869	416	121	216	697	70	4	0	0.276	0.267	0.290	0.316	2.378	0.304	0.394	120	496	981	948	-1.859	212	769	200	748	0
2	13	20	"PFD66975"	"oPFD66975"	8660	23720	140	2849	3005	1227	91	105	86	100	100	0	2920	2967	1198	121	145	140	98	96	0	0.985	1.024	1.068	1.015	1.805	1.001	0.818	156	468	5557	5760	-0.021	2758	2799	2914	2846	0
2	14	20	"PFM60473"	"oPFM60473"	8850	23720	150	99	103	34	92	97	66	6	0	0	134	138	40	117	119	23	42	25	0	0.412	0.524	0.920	0.989	2.868	0.514	0.108	156	434	24	32	-1.280	7	17	11	21	-50
2	15	20	"PFM60503"	"oPFM60503"	9000	23710	130	363	346	112	88	91	17	98	96	0	1021	995	293	115	116	22	100	100	0	0.304	0.293	0.300	0.269	1.750	0.272	0.802	120	410	1181	1138	-1.720	275	906	258	880	0
2	16	20	"PFL0061"	"oPFL0061"	9190	23710	130	395	382	122	88	90	18	98	97	0	1375	1343	359	116	117	23	100	100	0	0.244	0.240	0.252	0.218	1.765	0.225	0.817	120	477	1566	1521	-2.036	307	1259	294	1227	0
2	17	20	"PFG0034"	"oPFG0034"	9380	23720	130	791	819	322	89	90	17	100	100	0	2826	2980	976	116	118	23	100	100	0	0.259	0.255	0.266	0.234	1.602	0.243	0.825	120	497	3412	3594	-1.949	702	2710	730	2864	0
2	18	20	"PFF72455"	"oPFF72455"	9570	23730	100	94	93	20	88	90	17	23	6	0	149	156	34	117	119	23	62	42	0	0.188	0.128	0.277	0.337	3.127	0.164	0.034	80	398	38	44	-2.415	6	32	5	39	0
2	19	20	"PFM60505"	"oPFM60505"	9760	23720	130	214	216	71	88	89	17	95	90	0	383	382	92	115	117	21	100	100	0	0.470	0.479	0.491	0.429	1.829	0.488	0.711	120	459	394	395	-1.089	126	268	128	267	0
2	20	20	"PFL0063"	"oPFL0063"	9960	23720	130	217	231	82	89	91	18	95	91	0	543	556	177	117	118	23	100	100	0	0.300	0.323	0.332	0.316	1.514	0.292	0.700	120	420	554	581	-1.735	128	426	142	439	0
2	21	20	"PFJ12800"	"oPFJ12800"	10150	23720	130	274	269	84	93	95	19	96	92	0	476	467	112	120	123	24	100	100	0	0.508	0.507	0.521	0.471	1.601	0.483	0.726	120	439	537	523	-0.976	181	356	176	347	0
2	22	20	"PFF72460"	"oPFF72460"	10340	23720	140	329	330	122	94	96	18	96	94	0	675	655	251	122	124	24	98	96	0	0.425	0.443	0.444	0.455	2.284	0.411	0.763	156	656	788	769	-1.235	235	553	236	533	0
2	1	21	"PFK12904"	"oPFK12904"	6340	23910	130	3440	3510	1200	67	69	14	100	100	0	2315	2295	634	98	99	18	100	100	0	1.521	1.567	1.589	1.536	1.396	1.562	0.850	120	670	5590	5640	0.605	3373	2217	3443	2197	0
2	2	21	"PFM60507"	"oPFM60507"	6540	23910	120	2355	2123	704	65	67	15	100	100	0	1452	1339	456	96	97	17	100	100	0	1.689	1.656	1.668	1.712	1.726	1.698	0.836	120	490	3646	3301	0.756	2290	1356	2058	1243	0
2	3	21	"PFK12905"	"oPFK12905"	6730	23910	130	616	631	235	66	69	15	100	100	0	953	924	339	96	98	18	99	98	0	0.642	0.682	0.681	0.722	2.060	0.650	0.815	120	477	1407	1393	-0.640	550	857	565	828	0
2	4	21	"PFF72461"	"oPFF72461"	6910	23910	130	32918	30441	8732	77	79	19	100	100	0	15314	14107	3886	102	106	26	100	100	0	2.159	2.168	2.213	2.168	1.399	2.199	0.903	120	489	48053	44369	1.110	32841	15212	30364	14005	0
2	5	21	"PFN0268"	"oPFN0268"	7110	23910	130	1136	1086	342	81	82	18	100	100	0	1502	1496	401	107	110	26	100	100	0	0.756	0.724	0.747	0.702	1.401	0.673	0.827	120	510	2450	2394	-0.403	1055	1395	1005	1389	0
2	6	21	"PFL0071"	"oPFL0071"	7290	23920	130	217	209	65	80	80	17	94	89	0	391	409	98	107	110	22	100	100	0	0.482	0.427	0.428	0.376	1.964	0.418	0.701	120	505	421	431	-1.052	137	284	129	302	0
2	7	21	"PFG0037"	"oPFG0037"	7490	23920	130	387	365	136	78	80	16	98	94	0	451	447	110	107	110	22	99	99	0	0.898	0.844	0.862	0.738	2.079	0.914	0.735	120	534	653	627	-0.155	309	344	287	340	0
2	8	21	"PFJ12801"	"oPFJ12801"	7670	23910	130	1116	1123	395	79	81	16	100	100	0	736	743	216	108	111	25	100	99	0	1.651	1.644	1.606	1.614	1.528	1.661	0.810	120	529	1665	1679	0.724	1037	628	1044	635	0
2	9	21	"PFBL B0124"	"oPFBLOB0124"	7870	23910	130	380	377	118	80	83	15	100	100	0	630	640	178	109	113	24	100	100	0	0.576	0.559	0.555	0.538	1.445	0.497	0.785	120	471	821	828	-0.796	300	521	297	531	0
2	10	21	"PFI17675"	"oPFI17675"	8060	23910	140	16226	15362	6273	84	86	16	100	100	0	11731	11293	4299	113	116	23	99	98	0	1.389	1.367	1.398	1.400	2.350	1.422	0.826	156	465	27760	26458	0.474	16142	11618	15278	11180	0
2	11	21	"PFI17677"	"oPFI17677"	8250	23910	130	2208	2035	750	87	89	17	100	100	0	1989	1868	471	118	120	25	100	100	0	1.134	1.113	1.154	1.029	1.539	1.131	0.781	120	423	3992	3698	0.181	2121	1871	1948	1750	0
2	12	21	"PFBL B0128"	"oPFBLOB0128"	8430	23910	150	111	113	29	91	124	259	0	0	0	149	155	41	123	206	657	0	0	0	0.769	0.688	0.757	0.763	3.285	0.290	0.459	156	558	46	54	-0.379	20	26	22	32	-50
2	13	21	"PFG0038"	"oPFG0038"	8640	23910	130	757	732	211	92	105	87	100	98	0	573	560	148	122	151	215	94	55	0	1.475	1.461	1.460	1.486	1.763	1.131	0.519	120	491	1116	1078	0.560	665	451	640	438	0
2	14	21	"PFF72465"	"oPFF72465"	8820	23910	140	2458	2369	845	92	97	63	100	100	0	3099	3053	1132	120	123	24	98	98	0	0.794	0.776	0.796	0.804	2.085	0.736	0.808	156	478	5345	5210	-0.332	2366	2979	2277	2933	0
2	15	21	"PFI17678"	"oPFI17678"	9020	23910	140	253	258	74	91	95	60	94	70	0	327	334	95	119	121	24	98	94	0	0.779	0.777	0.817	0.810	2.031	0.873	0.471	156	515	370	382	-0.361	162	208	167	215	0
2	16	21	"PFD66997"	"oPFD66997"	9210	23910	140	131	131	25	90	92	17	83	57	0	214	216	37	118	121	23	96	90	0	0.427	0.418	0.455	0.415	2.264	0.332	0.297	156	543	137	139	-1.227	41	96	41	98	0
2	17	21	"PFM60539"	"oPFM60539"	9410	23910	150	80	84	19	90	92	17	11	3	0	109	113	24	117	119	23	12	2	0	1.250	1.500	0.954	0.834	4.236	0.279	0.026	156	512	-18	-10	0.322	-10	-8	-6	-4	-50
2	18	21	"PFBL B0176"	"oPFBLOB0176"	9590	23910	140	2476	2382	828	89	90	16	100	99	0	2273	2227	745	116	117	22	99	98	0	1.107	1.086	1.138	1.090	2.327	1.095	0.792	156	482	4544	4404	0.146	2387	2157	2293	2111	0
2	19	21	"PFI17723"	"oPFI17723"	9780	23910	140	1113	1117	386	88	89	16	100	100	0	2663	2636	920	116	118	22	99	99	0	0.402	0.408	0.416	0.404	2.040	0.372	0.785	156	493	3572	3549	-1.313	1025	2547	1029	2520	0
2	20	21	"PFG0055"	"oPFG0055"	9970	23910	140	5557	5593	2349	89	92	19	100	100	0	4216	4401	1930	121	124	25	98	98	0	1.335	1.286	1.299	1.328	2.127	1.282	0.781	156	470	9563	9784	0.417	5468	4095	5504	4280	0
2	21	21	"PFF72499"	"oPFF72499"	10160	23910	150	691	669	149	93	95	20	100	99	0	709	699	156	121	125	25	100	100	0	1.017	0.997	0.990	0.998	1.412	0.958	0.828	156	480	1186	1154	0.024	598	588	576	578	0
2	22	21	"PFF72501"	"oPFF72501"	10350	23910	140	325	321	107	90	94	59	93	83	0	611	615	232	118	121	31	98	96	0	0.477	0.465	0.472	0.468	2.010	0.435	0.602	156	654	728	728	-1.069	235	493	231	497	0
2	1	22	"PFI17727"	"oPFI17727"	6350	24100	130	228	221	55	57	60	13	100	100	0	452	441	100	89	91	16	100	100	0	0.471	0.466	0.453	0.453	1.571	0.414	0.728	120	745	534	516	-1.086	171	363	164	352	0
2	2	22	"PFF72502"	"oPFF72502"	6540	24100	130	211	215	58	55	57	13	100	100	0	436	437	95	88	90	15	100	100	0	0.448	0.458	0.461	0.445	1.382	0.423	0.797	120	630	504	509	-1.158	156	348	160	349	0
2	3	22	"PFA32037"	"oPFA32037"	6720	24100	130	239	242	46	57	58	13	100	100	0	467	466	102	88	90	15	100	100	0	0.480	0.489	0.490	0.492	1.285	0.438	0.816	120	644	561	563	-1.058	182	379	185	378	0
2	4	22	"PFM60541"	"oPFM60541"	6920	24100	130	403	396	119	65	68	17	100	99	0	738	745	194	94	98	24	100	99	0	0.525	0.508	0.513	0.496	1.518	0.460	0.813	120	679	982	982	-0.930	338	644	331	651	0
2	5	22	"PFL0145"	"oPFL0145"	7120	24100	130	583	576	165	73	75	17	100	100	0	806	827	213	101	103	22	100	100	0	0.723	0.693	0.697	0.677	1.366	0.654	0.854	120	631	1215	1229	-0.467	510	705	503	726	0
2	6	22	"PFL0147"	"oPFL0147"	7300	24100	130	552	551	174	76	78	17	100	100	0	1079	1066	280	104	107	24	100	100	0	0.488	0.494	0.495	0.471	1.440	0.449	0.823	120	612	1451	1437	-1.034	476	975	475	962	0
2	7	22	"PFF72508"	"oPFF72508"	7490	24100	130	921	890	260	75	78	16	100	100	0	537	524	122	104	106	21	100	99	0	1.954	1.940	1.949	1.908	1.446	1.976	0.809	120	644	1279	1235	0.966	846	433	815	420	0
2	8	22	"PFF72510"	"oPFF72510"	7690	24110	130	113	115	27	78	80	16	75	54	0	139	144	31	106	109	23	64	28	0	1.061	0.974	1.000	1.048	3.005	0.676	0.155	120	643	68	75	0.085	35	33	37	38	0
2	9	22	"PFM60545"	"oPFM60545"	7870	24100	150	76	79	18	79	81	17	13	5	0	102	104	23	107	111	23	14	3	0	0.600	0.000	0.767	0.791	3.584	0.167	0.013	156	761	-8	-3	-0.737	-3	-5	0	-3	-50
2	10	22	"PFM60547"	"oPFM60547"	8060	24100	130	617	632	208	82	84	18	100	100	0	757	778	210	108	112	23	100	100	0	0.824	0.821	0.828	0.797	1.387	0.760	0.801	120	586	1184	1220	-0.279	535	649	550	670	0
2	11	22	"PFL0150"	"oPFL0150"	8250	24100	140	1760	1811	1066	84	85	17	100	100	0	1123	1126	462	111	112	22	97	96	0	1.656	1.701	1.664	1.794	2.087	2.026	0.689	156	683	2688	2742	0.728	1676	1012	1727	1015	0
2	12	22	"PFL0152"	"oPFL0152"	8450	24100	140	244	242	67	83	85	17	99	98	0	335	335	91	110	112	24	98	96	0	0.716	0.707	0.712	0.695	1.774	0.668	0.732	156	673	386	384	-0.483	161	225	159	225	0
2	13	22	"PFL0154"	"oPFL0154"	8640	24110	150	106	110	28	85	86	17	54	32	0	132	134	31	112	115	24	43	17	0	1.050	1.136	0.862	0.962	3.458	0.624	0.101	156	772	41	47	0.070	21	20	25	22	-50
2	14	22	"PFL0156"	"oPFL0156"	8830	24100	130	6679	6839	2221	92	96	55	100	100	0	3063	3042	772	119	126	58	100	100	0	2.237	2.308	2.308	2.250	1.446	2.351	0.881	120	602	9531	9670	1.162	6587	2944	6747	2923	0
2	15	22	"PFBL B0186"	"oPFBLOB0186"	9020	24100	130	602	576	175	91	95	54	98	97	0	703	703	188	119	127	57	99	98	0	0.875	0.830	0.824	0.804	1.984	0.748	0.811	120	622	1095	1069	-0.193	511	584	485	584	0
2	16	22	"PFH0037"	"oPFH0037"	9210	24100	130	2303	2491	1014	88	89	17	100	100	0	1162	1212	393	116	121	27	100	100	0	2.118	2.193	2.131	2.125	1.406	2.220	0.822	120	620	3261	3499	1.082	2215	1046	2403	1096	0
2	17	22	"PFF72513"	"oPFF72513"	9410	24100	140	647	634	208	85	87	17	99	99	0	474	478	146	114	118	26	96	96	0	1.561	1.508	1.532	1.594	1.913	1.512	0.829	156	673	922	913	0.643	562	360	549	364	0
2	18	22	"PFM60550"	"oPFM60550"	9590	24100	130	255	245	61	86	86	16	98	96	0	203	205	41	111	113	23	95	89	0	1.837	1.691	1.788	1.834	2.179	1.757	0.550	120	571	261	253	0.877	169	92	159	94	0
2	19	22	"EMPTY"	"EMPTY"	9790	24100	150	80	87	88	82	86	53	0	0	0	102	110	39	111	122	180	0	0	0	0.222	-5.000	0.769	0.619	3.388	2.391	0.359	156	719	-11	4	-2.170	-2	-9	5	-1	-50
2	20	22	"EMPTY"	"EMPTY"	9980	24100	150	78	80	14	83	87	55	0	0	0	112	113	23	113	125	185	0	0	0	5.000	100000.000	0.708	0.811	3.495	0.039	0.014	156	677	-6	-3	2.322	-5	-1	-3	0	-50
2	21	22	"EMPTY"	"EMPTY"	10170	24100	150	77	78	14	80	83	18	12	0	0	107	110	23	111	115	24	14	2	0	0.750	2.000	0.750	0.759	3.456	0.168	0.017	156	695	-7	-3	-0.415	-3	-4	-2	-1	-50
2	22	22	"EMPTY"	"EMPTY"	10370	24110	150	77	78	15	79	82	50	0	0	0	103	107	20	108	112	29	10	0	0	0.400	1.000	0.415	0.472	3.383	2.543	0.485	156	952	-7	-2	-1.322	-2	-5	-1	-1	-50
3	1	1	"PFE0652"	"E9164_1"	10670	20010	120	741	739	335	77	79	15	100	100	0	706	698	238	102	106	21	100	100	0	1.099	1.111	1.177	0.992	1.891	1.225	0.791	120	566	1268	1258	0.137	664	604	662	596	0
3	2	1	"PFE0127"	"E15452_2"	10870	20010	120	653	654	322	79	81	16	100	100	0	4243	4421	1828	109	112	24	100	100	0	0.139	0.133	0.142	0.120	1.927	0.122	0.738	120	575	4708	4887	-2.848	574	4134	575	4312	0
3	3	1	"PFE0630"	"E8314_1"	11060	20010	120	884	891	472	81	82	17	100	100	0	2338	2398	1123	113	117	25	100	100	0	0.361	0.354	0.360	0.322	1.957	0.325	0.762	120	570	3028	3095	-1.470	803	2225	810	2285	0
3	4	1	"PFE0335"	"E23986_4"	11250	20010	120	3737	3838	2121	81	84	19	100	100	0	9270	9438	3695	115	120	31	100	100	0	0.399	0.403	0.408	0.356	2.192	0.383	0.723	120	554	12811	13080	-1.324	3656	9155	3757	9323	0
3	5	1	"PFE0497"	"E3038_1"	11430	20010	130	1199	1288	702	78	81	21	100	100	0	2760	2868	1251	110	116	47	100	100	0	0.423	0.439	0.452	0.392	1.645	0.413	0.807	120	639	3771	3968	-1.241	1121	2650	1210	2758	0
3	6	1	"PFE0489"	"E29931_1"	11630	20010	120	527	593	270	69	71	19	100	100	0	1444	1644	838	100	104	45	97	97	0	0.341	0.339	0.326	0.335	1.910	0.267	0.708	120	584	1802	2068	-1.553	458	1344	524	1544	0
3	7	1	"PFE0152"	"E16122_8"	11820	20010	120	1679	1644	835	71	73	16	100	100	0	2327	2394	1148	100	102	21	99	99	0	0.722	0.686	0.637	0.664	1.965	0.634	0.746	120	570	3835	3867	-0.470	1608	2227	1573	2294	0
3	8	1	"PFE0560"	"E5006_15"	12010	20010	120	432	412	144	72	76	17	100	99	0	907	911	338	100	103	23	100	99	0	0.446	0.419	0.414	0.416	2.039	0.358	0.742	120	570	1167	1151	-1.165	360	807	340	811	0
3	9	1	"PFE0506"	"E3215_1"	12200	20010	120	8199	7745	3677	72	77	24	100	100	0	8729	8486	3833	102	109	33	100	99	0	0.942	0.915	0.865	0.974	2.815	0.881	0.729	120	570	16754	16057	-0.086	8127	8627	7673	8384	0
3	10	1	"PFF0276"	"F18248_2"	12390	20010	120	1271	1260	478	73	77	21	100	100	0	1134	1087	409	102	109	33	99	98	0	1.161	1.205	1.124	1.240	2.023	1.195	0.791	120	555	2230	2172	0.215	1198	1032	1187	985	0
3	11	1	"PFF1508"	"F59453_1"	12570	20010	130	932	959	422	71	74	19	100	100	0	1319	1384	636	98	103	47	99	97	0	0.705	0.691	0.632	0.698	2.171	0.624	0.772	120	633	2082	2174	-0.504	861	1221	888	1286	0
3	12	1	"PFF1029"	"F4425_1"	12770	20010	120	2075	2051	952	72	74	17	100	100	0	4484	4276	2063	96	103	51	99	97	0	0.456	0.473	0.431	0.515	2.857	0.421	0.744	120	538	6391	6159	-1.131	2003	4388	1979	4180	0
3	13	1	"PFF0774"	"F35531_1"	12960	20010	120	3072	2849	1069	72	75	18	100	100	0	3603	3351	1395	99	102	23	99	99	0	0.856	0.854	0.805	0.898	2.398	0.793	0.757	120	534	6504	6029	-0.224	3000	3504	2777	3252	0
3	14	1	"PFF0382"	"F21003_1"	13150	20010	120	157	154	42	73	75	17	89	85	0	228	221	55	99	102	23	95	89	0	0.651	0.664	0.682	0.675	2.034	0.573	0.498	120	556	213	203	-0.619	84	129	81	122	0
3	15	1	"PFF0437"	"F22770_1"	13340	20010	120	6890	7113	3524	74	77	19	100	100	0	6413	6464	3035	99	103	25	99	99	0	1.080	1.106	1.042	1.127	2.266	1.076	0.762	120	554	13130	13404	0.110	6816	6314	7039	6365	0
3	16	1	"PFF0027"	"F10724_1"	13540	20010	140	157	157	40	73	76	18	94	87	0	197	195	45	97	102	24	95	83	0	0.840	0.857	0.843	0.847	2.124	0.800	0.547	156	716	184	182	-0.252	84	100	84	98	0
3	17	1	"PFF0760"	"F35197_2"	13730	20010	120	4244	3949	1802	72	75	16	100	100	0	5293	5153	1952	98	101	22	100	100	0	0.803	0.767	0.793	0.730	2.473	0.760	0.706	120	538	9367	8932	-0.316	4172	5195	3877	5055	0
3	18	1	"PFF0169"	"F15775_1"	13920	20010	130	228	227	83	72	74	16	98	90	0	457	475	162	98	101	22	99	98	0	0.435	0.411	0.411	0.386	2.107	0.372	0.704	120	649	515	532	-1.202	156	359	155	377	0
3	19	1	"PFF1930"	"F960_5"	14110	20010	120	1559	1598	773	72	73	16	100	100	0	3501	3573	1656	100	103	24	100	99	0	0.437	0.439	0.426	0.440	2.458	0.383	0.707	120	556	4888	4999	-1.194	1487	3401	1526	3473	0
3	20	1	"PFF0151"	"F15196_1"	14300	20010	120	3444	3599	1774	73	76	18	100	100	0	4453	4525	1795	101	105	25	100	100	0	0.775	0.797	0.790	0.755	2.261	0.780	0.705	120	570	7723	7950	-0.369	3371	4352	3526	4424	0
3	21	1	"PFF1609"	"F63380_2"	14510	20000	150	95	106	90	69	88	321	1	0	0	130	128	31	95	107	244	0	0	0	0.743	1.121	0.764	0.879	3.151	0.744	0.594	156	796	61	70	-0.429	26	35	37	33	-50
3	22	1	"PFF1869"	"F7374_2"	14680	20010	130	287	270	93	67	88	348	3	0	0	272	259	84	93	106	265	7	0	0	1.229	1.223	1.205	1.192	2.364	0.420	0.424	120	676	399	369	0.298	220	179	203	166	0
3	1	2	"PFF1444"	"F5729_1"	10690	20190	150	88	91	18	83	87	56	1	0	0	122	125	27	113	118	31	18	5	0	0.556	0.667	0.713	0.681	3.411	7.887	0.032	156	777	14	20	-0.848	5	9	8	12	-50
3	2	2	"PFF0230"	"F17039_3"	10880	20200	120	754	728	273	85	86	17	100	100	0	519	520	178	111	114	22	98	97	0	1.640	1.572	1.533	1.572	2.143	1.680	0.683	120	497	1077	1052	0.713	669	408	643	409	0
3	3	2	"PFM0480"	"M38913_8"	11070	20200	130	2213	2200	889	87	88	18	100	100	0	2513	2391	890	116	119	24	100	100	0	0.887	0.929	0.898	0.941	2.110	0.885	0.775	120	546	4523	4388	-0.173	2126	2397	2113	2275	0
3	4	2	"PFM0579"	"M446_3"	11260	20200	120	1467	1449	716	86	87	18	100	100	0	2487	2748	1332	117	123	29	99	99	0	0.583	0.518	0.476	0.495	2.139	0.447	0.719	120	497	3751	3994	-0.779	1381	2370	1363	2631	0
3	5	2	"PFM0717"	"M5299_3"	11450	20200	120	206	216	89	81	83	18	90	85	0	312	322	107	114	119	47	94	90	0	0.631	0.649	0.633	0.610	2.174	0.586	0.589	120	501	323	343	-0.664	125	198	135	208	0
3	6	2	"PFM0868"	"M724_5"	11640	20200	120	601	629	283	76	78	15	100	100	0	657	736	299	108	109	21	100	100	0	0.956	0.881	0.888	0.858	2.005	0.825	0.704	120	500	1074	1181	-0.064	525	549	553	628	0
3	7	2	"PFM0875"	"M783_4"	11830	20200	120	1286	1215	495	78	79	15	100	100	0	1581	1621	630	107	110	22	99	99	0	0.820	0.751	0.714	0.779	2.411	0.694	0.729	120	500	2682	2651	-0.287	1208	1474	1137	1514	0
3	8	2	"PFM0093"	"M16622_6"	12020	20200	120	1264	1198	478	78	79	16	100	100	0	1888	1728	732	104	108	23	97	96	0	0.665	0.690	0.676	0.760	2.902	0.637	0.726	120	500	2970	2744	-0.589	1186	1784	1120	1624	0
3	9	2	"PFM0612"	"M45542_7"	12210	20200	120	2475	2640	1108	79	82	24	100	100	0	3140	3276	1355	107	114	31	99	99	0	0.790	0.808	0.782	0.818	2.110	0.758	0.736	120	563	5429	5730	-0.340	2396	3033	2561	3169	0
3	10	2	"PFM0634"	"M46791_1"	12410	20200	120	2674	2741	1166	78	80	17	100	100	0	4423	4618	1759	109	113	24	100	100	0	0.602	0.591	0.584	0.582	2.024	0.537	0.734	120	492	6910	7172	-0.733	2596	4314	2663	4509	0
3	11	2	"PFM0704"	"M52103_1"	12590	20200	120	583	597	246	76	79	17	100	100	0	592	600	235	108	113	52	98	95	0	1.048	1.059	0.977	1.071	2.419	1.040	0.676	120	499	991	1013	0.067	507	484	521	492	0
3	12	2	"PFM0190"	"M22662_1"	12800	20190	150	111	113	28	75	79	17	77	52	0	143	143	32	107	112	49	33	3	0	1.000	1.056	1.063	1.094	2.842	0.733	0.276	156	577	72	74	0.000	36	36	38	36	-50
3	13	2	"PFM0225"	"M24933_4"	12950	20200	120	4411	4375	1990	81	85	24	100	100	0	3583	3581	1531	110	120	132	97	97	0	1.247	1.237	1.214	1.273	2.566	1.298	0.679	120	447	7803	7765	0.318	4330	3473	4294	3471	0
3	14	2	"PFM0412"	"M36754_1"	13160	20200	130	1638	1698	724	83	86	22	100	100	0	4178	4245	1925	114	125	119	97	95	0	0.383	0.391	0.365	0.418	2.538	0.334	0.743	120	576	5619	5746	-1.386	1555	4064	1615	4131	0
3	15	2	"PFM0630"	"M46462_5"	13350	20200	120	2825	2865	1526	83	85	19	100	100	0	2922	3222	1581	113	120	40	99	99	0	0.976	0.895	0.861	0.830	2.158	0.863	0.707	120	515	5551	5891	-0.035	2742	2809	2782	3109	0
3	16	2	"PFM0465"	"M38247_1"	13550	20200	120	1602	1578	695	85	88	20	100	100	0	2060	2062	808	114	121	36	98	98	0	0.780	0.766	0.745	0.757	2.348	0.715	0.681	120	492	3463	3441	-0.359	1517	1946	1493	1948	0
3	17	2	"PFM0026"	"M11919_1"	13740	20200	130	16440	16246	7095	88	93	28	100	100	0	18886	17779	7120	118	128	42	100	98	0	0.871	0.915	0.857	0.880	2.348	0.893	0.738	120	490	35120	33819	-0.199	16352	18768	16158	17661	0
3	18	2	"PFM0819"	"M5894_4"	13920	20210	130	463	471	191	82	87	25	100	97	0	1087	1083	313	112	121	38	100	100	0	0.391	0.401	0.412	0.356	1.821	0.378	0.720	120	524	1356	1360	-1.356	381	975	389	971	0
3	19	2	"PFM0473"	"M38757_6"	14120	20200	120	406	409	158	78	80	17	99	97	0	494	494	174	108	112	24	100	99	0	0.850	0.858	0.835	0.817	2.126	0.795	0.663	120	499	714	717	-0.235	328	386	331	386	0
3	20	2	"PFM0062"	"M14235_3"	14300	20200	130	5797	6029	2528	80	82	17	100	100	0	6003	6292	2535	110	115	26	98	97	0	0.970	0.962	0.881	1.017	2.433	0.905	0.766	120	541	11610	12131	-0.044	5717	5893	5949	6182	0
3	21	2	"PFM0821"	"M59170_2"	14500	20200	120	8148	8042	3413	81	82	18	100	100	0	5182	5204	2092	108	112	29	100	100	0	1.590	1.562	1.480	1.488	1.947	1.631	0.723	120	512	13141	13057	0.669	8067	5074	7961	5096	0
3	22	2	"PFN0022"	"N127_5"	14690	20200	120	604	596	221	75	77	17	100	99	0	477	470	150	99	102	23	100	99	0	1.399	1.404	1.396	1.372	2.119	1.464	0.691	120	580	907	892	0.485	529	378	521	371	0
3	1	3	"PFN0013"	"N127_32"	10690	20390	120	436	431	142	84	86	17	100	99	0	589	550	179	114	118	26	98	95	0	0.741	0.796	0.778	0.837	2.146	0.740	0.774	120	569	827	783	-0.432	352	475	347	436	0
3	2	3	"PFN0021"	"N127_48"	10890	20400	120	384	387	167	86	87	16	98	94	0	1163	1191	452	109	112	22	100	100	0	0.283	0.278	0.282	0.248	1.794	0.276	0.758	120	498	1352	1383	-1.822	298	1054	301	1082	0
3	3	3	"PFN0027"	"N128_1"	11070	20390	130	143	143	36	86	87	18	86	72	0	211	210	51	111	114	23	90	82	0	0.570	0.576	0.569	0.592	2.214	0.477	0.435	120	538	157	156	-0.811	57	100	57	99	0
3	4	3	"PFN0057"	"N128_56"	11270	20390	120	431	445	176	83	84	17	100	100	0	1149	1154	404	109	112	23	100	100	0	0.335	0.346	0.333	0.335	1.952	0.315	0.764	120	478	1388	1407	-1.579	348	1040	362	1045	0
3	5	3	"PFB0078"	"B297"	11460	20390	120	568	582	235	77	79	16	100	100	0	656	662	190	107	110	24	100	100	0	0.894	0.910	0.971	0.833	1.908	0.953	0.746	120	496	1040	1060	-0.161	491	549	505	555	0
3	6	3	"PFB0080"	"B3"	11650	20390	120	572	523	178	75	78	14	100	100	0	577	551	151	103	106	23	100	98	0	1.049	1.000	1.014	0.962	1.957	1.015	0.756	120	466	971	896	0.068	497	474	448	448	0
3	7	3	"PFB0083"	"B306"	11830	20390	130	180	181	54	78	79	16	94	88	0	184	190	41	104	107	22	95	84	0	1.275	1.198	1.226	1.138	2.257	1.216	0.488	120	531	182	189	0.350	102	80	103	86	0
3	8	3	"PFB0085"	"B310"	12030	20390	120	3417	3510	1779	77	80	17	100	100	0	1516	1533	556	104	106	23	100	100	0	2.365	2.402	2.414	2.210	2.108	2.849	0.714	120	561	4752	4862	1.242	3340	1412	3433	1429	0
3	9	3	"PFB0090"	"B32"	12240	20410	110	97	101	25	76	79	18	55	27	0	147	150	34	102	106	25	72	38	0	0.467	0.521	0.585	0.636	2.579	0.429	0.205	80	455	66	73	-1.100	21	45	25	48	0
3	10	3	"PFB0092"	"B322"	12410	20390	120	233	237	94	73	75	16	94	88	0	559	593	206	101	105	22	99	99	0	0.349	0.333	0.342	0.285	2.373	0.303	0.685	120	494	618	656	-1.517	160	458	164	492	0
3	11	3	"PFB0109"	"B366"	12600	20390	120	450	466	200	73	74	15	100	99	0	938	972	313	101	103	21	100	100	0	0.450	0.451	0.472	0.400	1.998	0.438	0.718	120	500	1214	1264	-1.151	377	837	393	871	0
3	12	3	"PFB0111"	"B370"	12790	20390	120	262	281	125	72	73	15	99	95	0	573	610	247	100	102	21	100	100	0	0.402	0.410	0.388	0.363	1.963	0.384	0.733	120	491	663	719	-1.316	190	473	209	510	0
3	13	3	"PFB0114"	"B374"	12980	20390	120	568	563	212	74	78	20	100	100	0	737	760	228	103	112	125	99	97	0	0.779	0.744	0.762	0.710	1.874	0.722	0.774	120	503	1128	1146	-0.360	494	634	489	657	0
3	14	3	"PFB0120"	"B388"	13170	20390	120	186	190	64	75	76	16	87	85	0	301	311	91	104	108	34	99	94	0	0.563	0.556	0.552	0.487	2.485	0.517	0.629	120	514	308	322	-0.828	111	197	115	207	0
3	15	3	"PFB0122"	"B391"	13370	20390	120	1034	995	564	74	77	16	100	100	0	1199	1197	497	102	108	34	100	100	0	0.875	0.841	0.827	0.723	2.013	0.909	0.774	120	515	2057	2016	-0.192	960	1097	921	1095	0
3	16	3	"PFB0125"	"B397"	13560	20390	120	197	198	64	77	80	18	94	85	0	479	488	121	106	111	29	100	100	0	0.322	0.317	0.348	0.279	2.105	0.305	0.681	120	465	493	503	-1.636	120	373	121	382	0
3	17	3	"PFB0143"	"B440"	13740	20380	150	92	96	29	80	87	28	23	7	0	124	126	32	109	120	42	21	3	0	0.800	0.941	0.661	0.730	3.218	0.622	0.306	156	549	27	33	-0.322	12	15	16	17	-50
3	18	3	"PFB0145"	"B444"	13930	20390	120	2029	2136	1039	75	79	19	100	100	0	769	833	306	104	109	28	100	99	0	2.938	2.827	2.644	2.669	1.844	3.302	0.747	120	477	2619	2790	1.555	1954	665	2061	729	0
3	19	3	"PFB0147"	"B449"	14130	20390	120	1821	2186	1333	71	74	17	100	100	0	897	1018	452	98	100	23	100	100	0	2.190	2.299	2.347	2.018	2.036	2.844	0.700	120	511	2549	3035	1.131	1750	799	2115	920	0
3	20	3	"PFB0149"	"B453"	14320	20390	120	3645	3935	1998	77	80	18	100	100	0	1913	2059	821	103	105	28	100	100	0	1.971	1.972	2.043	1.832	1.920	2.270	0.728	120	501	5378	5814	0.979	3568	1810	3858	1956	0
3	21	3	"PFB0151"	"B456"	14510	20390	120	1727	1661	788	81	83	16	100	100	0	1644	1714	610	103	107	26	100	100	0	1.068	0.981	1.069	0.855	2.191	1.044	0.725	120	500	3187	3191	0.095	1646	1541	1580	1611	0
3	22	3	"PFB0153"	"B458"	14700	20390	120	235	230	76	75	76	15	95	93	0	414	420	114	98	101	20	100	99	0	0.506	0.481	0.509	0.453	1.927	0.447	0.703	120	564	476	477	-0.982	160	316	155	322	0
3	1	4	"PFB0170"	"B491"	10700	20580	120	4420	4413	2122	75	78	16	100	100	0	2619	2607	841	104	106	22	100	100	0	1.728	1.733	1.786	1.511	2.350	1.972	0.731	120	584	6860	6841	0.789	4345	2515	4338	2503	0
3	2	4	"PFB0172"	"B496"	10900	20580	120	469	487	179	81	82	16	100	100	0	319	328	87	106	108	22	100	100	0	1.822	1.829	1.902	1.755	1.793	2.028	0.690	120	495	601	628	0.865	388	213	406	222	0
3	3	4	"PFB0174"	"B498"	11090	20580	120	331	346	148	79	81	16	100	96	0	380	406	121	102	106	23	100	100	0	0.906	0.878	0.893	0.758	2.012	0.917	0.661	120	472	530	571	-0.142	252	278	267	304	0
3	4	4	"PFB0177"	"B50"	11270	20570	150	92	95	20	77	79	17	45	20	0	119	123	25	103	106	23	40	14	0	0.938	0.900	1.083	1.200	3.373	0.437	0.083	156	597	31	38	-0.093	15	16	18	20	-50
3	5	4	"PFB0179"	"B504"	11470	20580	120	377	365	131	74	75	17	100	98	0	444	434	112	100	103	22	100	99	0	0.881	0.871	0.907	0.804	2.065	0.888	0.706	120	480	647	625	-0.183	303	344	291	334	0
3	6	4	"PFB0181"	"B506"	11660	20580	140	133	134	33	73	74	14	92	86	0	180	185	45	96	99	20	97	85	0	0.714	0.685	0.703	0.677	2.379	0.609	0.474	156	533	144	150	-0.485	60	84	61	89	0
3	7	4	"PFD0024"	"D12635_25"	11840	20580	120	1074	1045	456	73	75	15	100	100	0	1434	1425	463	99	101	19	100	100	0	0.750	0.733	0.793	0.660	2.189	0.715	0.696	120	464	2336	2298	-0.415	1001	1335	972	1326	0
3	8	4	"PFD0027"	"D12635_33"	12030	20580	120	631	596	232	74	75	15	100	100	0	386	383	103	99	101	19	100	100	0	1.941	1.838	2.051	1.695	1.981	2.108	0.704	120	515	844	806	0.957	557	287	522	284	0
3	9	4	"PFD0029"	"D12635_37"	12230	20580	120	1563	1655	768	73	74	14	100	100	0	1383	1427	478	95	98	21	100	100	0	1.157	1.188	1.245	1.079	2.060	1.314	0.679	120	475	2778	2914	0.210	1490	1288	1582	1332	0
3	10	4	"PFD0031"	"D12635_39"	12410	20580	120	2232	2168	970	71	74	14	100	100	0	1974	1994	719	97	100	21	100	99	0	1.151	1.105	1.111	1.028	2.326	1.143	0.695	120	474	4038	3994	0.203	2161	1877	2097	1897	0
3	11	4	"PFD0034"	"D12635_48"	12610	20580	120	1812	1772	893	73	75	16	100	100	0	1384	1425	482	97	99	20	100	100	0	1.351	1.279	1.349	1.083	2.349	1.453	0.700	120	495	3026	3027	0.434	1739	1287	1699	1328	0
3	12	4	"PFD0036"	"D12635_51"	12800	20580	120	14035	14017	6618	76	79	20	100	100	0	6127	6208	1700	96	99	19	100	100	0	2.315	2.281	2.424	1.935	2.223	2.793	0.732	120	465	19990	20053	1.211	13959	6031	13941	6112	0
3	13	4	"PFD0064"	"D16785_11"	12990	20580	120	204	208	73	76	79	18	93	87	0	341	352	92	97	99	19	100	100	0	0.525	0.518	0.544	0.456	2.061	0.488	0.624	120	462	372	387	-0.931	128	244	132	255	0
3	14	4	"PFD0066"	"D16785_17"	13180	20580	120	249	244	91	71	73	14	98	94	0	375	387	115	94	95	18	100	100	0	0.633	0.590	0.621	0.518	2.324	0.560	0.635	120	465	459	466	-0.659	178	281	173	293	0
3	15	4	"PFD0069"	"D16785_21"	13370	20580	120	647	621	286	71	72	14	100	100	0	680	689	225	94	96	21	100	100	0	0.983	0.924	0.940	0.792	2.239	0.966	0.684	120	481	1162	1145	-0.025	576	586	550	595	0
3	16	4	"PFD0073"	"D16785_3"	13560	20580	120	6028	6201	2957	73	75	16	100	100	0	7215	7486	2376	102	105	24	100	100	0	0.837	0.830	0.885	0.714	2.297	0.859	0.723	120	498	13068	13512	-0.256	5955	7113	6128	7384	0
3	17	4	"PFD0075"	"D16785_33"	13760	20580	130	166	165	51	72	74	15	90	87	0	204	207	49	99	103	23	95	89	0	0.895	0.861	0.935	0.833	2.155	0.858	0.542	120	514	199	201	-0.160	94	105	93	108	0
3	18	4	"PFD0077"	"D16785_36"	13940	20580	120	770	763	342	67	68	14	100	99	0	1870	1859	565	92	94	20	100	100	0	0.395	0.394	0.408	0.337	2.179	0.373	0.740	120	468	2481	2463	-1.339	703	1778	696	1767	0
3	19	4	"PFD0096"	"D17715_112"	14130	20580	130	1167	1157	489	62	64	13	100	100	0	1011	1026	299	87	89	19	100	100	0	1.196	1.166	1.211	1.004	2.293	1.251	0.756	120	542	2029	2034	0.258	1105	924	1095	939	0
3	20	4	"PFD0098"	"D17715_12"	14330	20580	120	333	338	146	66	69	16	100	96	0	695	718	250	91	93	19	100	100	0	0.442	0.434	0.459	0.379	2.022	0.426	0.733	120	479	871	899	-1.178	267	604	272	627	0
3	21	4	"PFD0102"	"D17715_13"	14510	20580	120	462	482	241	71	73	16	99	96	0	966	1011	402	94	97	19	100	100	0	0.448	0.448	0.490	0.370	2.375	0.414	0.706	120	468	1263	1328	-1.157	391	872	411	917	0
3	22	4	"PFD0104"	"D17715_134"	14700	20570	120	388	374	130	70	71	14	100	100	0	358	337	98	94	96	17	98	96	0	1.205	1.251	1.225	1.195	2.010	1.309	0.732	120	562	582	547	0.268	318	264	304	243	0
3	1	5	"PFD0106"	"D17715_138"	10710	20770	120	225	218	64	74	120	648	0	0	0	409	419	112	98	104	54	97	96	0	0.486	0.449	0.457	0.414	2.103	11.257	0.133	120	580	462	465	-1.042	151	311	144	321	0
3	2	5	"PFD0108"	"D17715_140"	10900	20770	120	277	264	89	75	77	15	95	90	0	585	562	159	100	103	20	100	99	0	0.416	0.409	0.420	0.365	2.176	0.377	0.724	120	521	687	651	-1.264	202	485	189	462	0
3	3	5	"PFD0130"	"D17715_44"	11090	20760	110	195	194	76	75	76	14	88	85	0	211	215	72	100	102	20	92	82	0	1.081	1.035	0.941	1.071	2.327	0.981	0.573	80	458	231	234	0.112	120	111	119	115	0
3	4	5	"PFD0132"	"D17715_47"	11280	20770	120	225	217	76	73	74	14	90	88	0	438	438	119	97	100	20	100	100	0	0.446	0.422	0.426	0.375	2.105	0.414	0.715	120	495	493	485	-1.166	152	341	144	341	0
3	5	5	"PFD0134"	"D17715_5"	11470	20770	120	169	161	49	71	71	14	87	85	0	263	255	69	95	97	19	95	93	0	0.583	0.563	0.584	0.527	2.385	0.533	0.642	120	454	266	250	-0.778	98	168	90	160	0
3	6	5	"PFD0136"	"D17715_51"	11660	20770	120	199	194	64	70	72	13	95	90	0	335	333	80	94	95	17	100	100	0	0.535	0.519	0.516	0.441	2.294	0.509	0.691	120	438	370	363	-0.902	129	241	124	239	0
3	7	5	"PFD0138"	"D17715_56"	11850	20770	120	2801	2578	1069	71	73	14	100	100	0	2158	2058	576	95	97	18	100	100	0	1.323	1.277	1.314	1.148	2.167	1.392	0.762	120	476	4793	4470	0.404	2730	2063	2507	1963	0
3	8	5	"PFD0141"	"D17715_61"	12050	20770	120	327	314	129	71	72	14	97	95	0	444	456	152	95	97	18	100	99	0	0.734	0.673	0.729	0.581	2.440	0.676	0.651	120	455	605	604	-0.447	256	349	243	361	0
3	9	5	"PFE0196"	"E18169_1"	12230	20760	130	2008	1804	770	70	71	14	100	100	0	1620	1520	616	94	96	21	100	100	0	1.270	1.216	1.164	1.174	1.822	1.219	0.778	120	484	3464	3160	0.345	1938	1526	1734	1426	0
3	10	5	"PFE0199"	"E18440_1"	12420	20760	120	966	960	380	70	71	15	100	100	0	884	939	409	92	96	22	97	95	0	1.131	1.051	0.994	1.105	2.016	0.994	0.791	120	449	1688	1737	0.178	896	792	890	847	0
3	11	5	"PFE0201"	"E18440_5"	12600	20760	120	223	218	76	70	71	14	95	89	0	401	406	122	93	95	17	100	99	0	0.497	0.473	0.496	0.415	2.304	0.435	0.657	120	467	461	461	-1.009	153	308	148	313	0
3	12	5	"PFE0203"	"E18445_1"	12800	20750	120	589	569	240	73	76	23	100	99	0	767	751	244	94	98	29	98	98	0	0.767	0.755	0.749	0.693	2.410	0.748	0.667	120	499	1189	1153	-0.383	516	673	496	657	0
3	13	5	"PFE0206"	"E18512_1"	12990	20750	120	427	444	205	72	74	17	100	96	0	616	633	196	94	95	19	100	100	0	0.680	0.690	0.711	0.587	2.066	0.741	0.760	120	462	877	911	-0.556	355	522	372	539	0
3	14	5	"PFE0208"	"E18512_4"	13180	20750	120	114	115	29	69	71	14	88	73	0	134	135	26	91	92	17	84	66	0	1.047	1.045	1.000	1.063	3.016	0.905	0.240	120	483	88	90	0.066	45	43	46	44	0
3	15	5	"PFE0230"	"E19008_1"	13370	20760	120	745	731	321	70	71	15	98	96	0	1468	1472	460	91	94	18	100	99	0	0.490	0.479	0.497	0.423	2.132	0.476	0.804	120	491	2052	2042	-1.029	675	1377	661	1381	0
3	16	5	"PFE0234"	"E19248_7"	13560	20760	120	1906	2145	1300	69	71	14	100	99	0	1416	1648	769	95	98	21	100	100	0	1.391	1.337	1.333	1.107	2.436	1.538	0.749	120	465	3158	3629	0.476	1837	1321	2076	1553	0
3	17	5	"PFE0237"	"E19278_2"	13750	20760	120	522	538	283	71	72	13	100	99	0	567	598	237	94	98	21	100	100	0	0.953	0.927	0.915	0.782	2.312	0.980	0.711	120	462	924	971	-0.069	451	473	467	504	0
3	18	5	"PFE0239"	"E19278_6"	13940	20760	120	110	109	28	68	68	13	84	70	0	136	137	34	90	94	19	79	54	0	0.913	0.872	1.019	0.890	2.903	0.709	0.243	120	462	88	88	-0.131	42	46	41	47	0
3	19	5	"PFE0243"	"E19631_3"	14130	20760	120	679	673	301	63	64	11	100	100	0	1958	1966	859	88	91	18	98	98	0	0.329	0.325	0.330	0.299	2.473	0.270	0.652	120	468	2486	2488	-1.602	616	1870	610	1878	0
3	20	5	"PFE0246"	"E19695_2"	14320	20760	120	787	795	341	64	66	12	100	100	0	847	842	333	91	94	19	99	97	0	0.956	0.973	0.969	0.954	2.383	0.951	0.690	120	484	1479	1482	-0.064	723	756	731	751	0
3	21	5	"PFE0270"	"E20800_3"	14510	20760	120	397	384	135	66	66	11	100	99	0	473	462	172	90	94	18	96	96	0	0.864	0.855	0.828	0.875	2.221	0.792	0.735	120	447	714	690	-0.211	331	383	318	372	0
3	22	5	"PFE0275"	"E21089_1"	14700	20770	150	69	73	20	67	71	20	23	6	0	98	103	24	93	97	23	25	7	0	0.400	0.600	0.929	0.939	3.948	0.351	0.053	156	788	7	16	-1.322	2	5	6	10	-50
3	1	6	"PFE0277"	"E21208_2"	10700	20960	120	142	140	47	73	123	658	0	0	0	158	159	40	97	108	94	17	0	0	1.131	1.081	1.190	1.105	2.541	1.074	0.385	120	563	130	129	0.178	69	61	67	62	0
3	2	6	"PFE0279"	"E21208_4"	10890	20960	120	215	219	95	75	78	16	91	84	0	306	310	102	97	100	20	100	97	0	0.670	0.676	0.697	0.609	1.911	0.715	0.715	120	476	349	357	-0.578	140	209	144	213	0
3	3	6	"PFE0282"	"E21586_1"	11080	20960	120	1357	1500	869	75	78	15	100	99	0	1703	1892	878	98	101	20	100	100	0	0.799	0.794	0.781	0.676	2.014	0.822	0.795	120	517	2887	3219	-0.324	1282	1605	1425	1794	0
3	4	6	"PFE0285"	"E21786_1"	11280	20950	120	1696	1716	876	75	76	14	100	99	0	2057	2127	779	98	99	18	100	100	0	0.827	0.809	0.834	0.676	2.137	0.872	0.812	120	483	3580	3670	-0.273	1621	1959	1641	2029	0
3	5	6	"PFE0322"	"E23195_1"	11460	20940	120	316	285	118	74	75	14	87	84	0	421	391	138	98	99	19	97	95	0	0.749	0.720	0.754	0.673	2.742	0.695	0.571	120	443	565	504	-0.417	242	323	211	293	0
3	6	6	"PFE0330"	"E23784_1"	11640	20940	120	560	522	209	72	74	14	100	100	0	1044	985	308	96	98	19	100	100	0	0.515	0.506	0.546	0.446	2.384	0.468	0.698	120	441	1436	1339	-0.958	488	948	450	889	0
3	7	6	"PFE0333"	"E23986_1"	11830	20940	120	250	253	114	70	72	14	95	89	0	470	518	217	94	96	19	99	98	0	0.479	0.432	0.474	0.397	2.565	0.387	0.648	120	485	556	607	-1.063	180	376	183	424	0
3	8	6	"PFE0342"	"E24470_2"	12030	20940	120	967	887	352	68	70	13	99	98	0	1330	1276	391	91	94	18	100	100	0	0.726	0.691	0.707	0.593	2.550	0.671	0.753	120	491	2138	2004	-0.463	899	1239	819	1185	0
3	9	6	"PFE0347"	"E24550_1"	12220	20940	120	104	106	27	67	69	14	79	65	0	130	134	28	91	94	21	78	43	0	0.949	0.907	0.968	0.976	3.223	0.799	0.259	120	485	76	82	-0.076	37	39	39	43	0
3	10	6	"PFE0349"	"E24569_3"	12410	20940	120	328	314	114	66	68	14	98	97	0	524	510	171	89	91	20	96	96	0	0.602	0.589	0.605	0.558	2.570	0.534	0.661	120	530	697	669	-0.731	262	435	248	421	0
3	11	6	"PFF0266"	"F17836_2"	12600	20940	120	389	378	145	65	66	13	98	95	0	888	875	258	88	90	16	100	100	0	0.405	0.398	0.392	0.345	1.914	0.385	0.782	120	485	1124	1100	-1.304	324	800	313	787	0
3	12	6	"PFF0268"	"F17989_2"	12780	20940	110	283	271	91	67	75	40	91	88	0	693	668	184	91	112	114	100	96	0	0.359	0.354	0.360	0.310	2.209	0.313	0.673	80	485	818	781	-1.479	216	602	204	577	0
3	13	6	"PFF0274"	"F18154_3"	12990	20940	130	99	101	26	66	72	36	41	10	0	129	131	30	90	107	101	4	0	0	0.846	0.854	0.829	0.781	2.850	0.527	0.240	120	627	72	76	-0.241	33	39	35	41	0
3	14	6	"PFF0278"	"F18417_1"	13170	20940	110	910	875	260	65	68	19	100	100	0	2541	2425	580	90	109	196	100	100	0	0.345	0.347	0.338	0.332	1.558	0.323	0.824	80	475	3296	3145	-1.536	845	2451	810	2335	0
3	15	6	"PFF0285"	"F18525_1"	13360	20940	110	276	267	83	68	72	22	96	95	0	840	811	184	92	119	204	100	90	0	0.278	0.277	0.271	0.250	1.739	0.261	0.720	80	502	956	918	-1.846	208	748	199	719	0
3	16	6	"PFF0289"	"F18567_3"	13570	20940	130	101	102	27	67	70	16	75	51	0	128	132	32	90	99	72	20	0	0	0.895	0.833	0.819	0.883	2.757	0.602	0.214	120	561	72	77	-0.160	34	38	35	42	0
3	17	6	"PFF0323"	"F19549_1"	13740	20940	120	5328	5069	2258	69	70	14	100	100	0	3410	3408	1052	91	95	21	100	100	0	1.585	1.507	1.568	1.269	2.420	1.669	0.749	120	465	8578	8317	0.664	5259	3319	5000	3317	0
3	18	6	"PFF0329"	"F19626_1"	13930	20940	120	106	106	25	69	70	14	80	65	0	123	125	30	93	97	21	60	34	0	1.233	1.156	1.324	1.285	3.256	0.756	0.148	120	496	67	69	0.303	37	30	37	32	0
3	19	6	"PFF0332"	"F19746_5"	14120	20940	130	125	123	31	67	68	12	90	83	0	162	163	40	94	96	19	89	76	0	0.853	0.812	0.805	0.863	2.463	0.657	0.370	120	558	126	125	-0.229	58	68	56	69	0
3	20	6	"PFF0334"	"F19787_2"	14320	20950	120	7140	6494	2878	69	70	14	100	100	0	11215	10646	3591	98	101	21	100	100	0	0.636	0.609	0.617	0.520	2.022	0.625	0.829	120	530	18188	16973	-0.653	7071	11117	6425	10548	0
3	21	6	"PFF0336"	"F19828_2"	14520	20940	120	432	393	133	71	72	14	98	97	0	282	275	83	100	103	22	97	90	0	1.984	1.840	1.874	1.777	2.045	1.913	0.717	120	477	543	497	0.988	361	182	322	175	0
3	22	6	"PFF0338"	"F19846_4"	14680	20950	110	113	114	30	71	76	25	77	42	0	145	147	35	97	102	27	72	45	0	0.875	0.860	0.898	0.945	2.728	0.840	0.320	80	437	90	93	-0.193	42	48	43	50	0
3	1	7	"PFF0364"	"F20448_4"	10690	21130	110	578	520	192	78	89	70	92	86	0	1382	1268	422	105	143	240	100	88	0	0.392	0.380	0.363	0.337	2.014	0.350	0.777	80	499	1777	1605	-1.353	500	1277	442	1163	0
3	2	7	"PFF0366"	"F20625_1"	10890	21140	120	1327	1211	520	82	93	70	97	91	0	1109	1030	352	102	142	240	94	85	0	1.236	1.217	1.250	1.062	2.831	1.303	0.714	120	502	2252	2057	0.306	1245	1007	1129	928	0
3	3	7	"PFF0369"	"F20760_1"	11070	21130	120	707	665	216	77	80	19	100	98	0	847	814	237	101	106	47	99	98	0	0.845	0.825	0.822	0.771	2.219	0.837	0.780	120	491	1376	1301	-0.244	630	746	588	713	0
3	4	7	"PFF0372"	"F20855_1"	11280	21140	120	142	145	38	76	78	16	90	82	0	188	187	34	100	104	41	90	60	0	0.750	0.793	0.797	0.728	2.730	0.792	0.417	120	529	154	156	-0.415	66	88	69	87	0
3	5	7	"PFF0375"	"F20870_2"	11470	21140	120	218	209	69	78	79	14	90	89	0	420	395	115	99	102	19	100	100	0	0.436	0.443	0.486	0.442	2.246	0.411	0.646	120	499	461	427	-1.197	140	321	131	296	0
3	6	7	"PFF0378"	"F20896_3"	11660	21130	130	121	122	31	76	78	15	83	71	0	147	149	34	99	101	20	79	60	0	0.938	0.920	0.961	0.977	2.653	0.756	0.329	120	573	93	96	-0.093	45	48	46	50	0
3	7	7	"PFF0409"	"F22107_2"	11860	21140	130	99	100	22	72	73	14	73	45	0	132	135	28	97	100	21	65	36	0	0.771	0.737	0.869	0.786	2.810	0.499	0.111	120	562	62	66	-0.374	27	35	28	38	0
3	8	7	"PFF0415"	"F22233_2"	12040	21140	120	356	346	144	70	72	14	99	90	0	847	800	253	95	98	19	100	99	0	0.380	0.391	0.408	0.325	2.727	0.364	0.698	120	499	1038	981	-1.395	286	752	276	705	0
3	9	7	"PFF0417"	"F2227_1"	12230	21140	120	796	780	292	71	73	15	100	100	0	1396	1351	454	95	98	20	100	99	0	0.557	0.564	0.583	0.584	2.392	0.538	0.746	120	561	2026	1965	-0.844	725	1301	709	1256	0
3	10	7	"PFF0420"	"F22395_1"	12440	21150	110	106	108	34	68	71	14	73	63	0	137	142	36	91	94	18	80	68	0	0.826	0.784	0.902	0.943	2.820	0.798	0.336	80	451	84	91	-0.276	38	46	40	51	0
3	11	7	"PFF0431"	"F22631_1"	12610	21140	140	92	94	22	66	68	14	74	45	0	128	131	30	89	91	17	80	56	0	0.667	0.667	0.662	0.636	2.523	0.488	0.229	156	585	65	70	-0.585	26	39	28	42	0
3	12	7	"PFF0435"	"F22741_2"	12800	21140	120	419	385	141	67	70	21	99	95	0	905	851	301	90	100	79	95	95	0	0.432	0.418	0.431	0.413	2.753	0.360	0.684	120	501	1167	1079	-1.211	352	815	318	761	0
3	13	7	"PFF1070"	"F45236_1"	12980	21140	120	2616	2271	942	66	68	14	100	100	0	1624	1484	553	89	91	17	100	100	0	1.661	1.581	1.663	1.547	3.040	1.726	0.677	120	520	4085	3600	0.732	2550	1535	2205	1395	0
3	14	7	"PFF1072"	"F4524_3"	13180	21140	120	265	245	84	65	67	18	95	87	0	538	520	146	90	105	180	94	72	0	0.446	0.419	0.438	0.367	2.234	0.398	0.726	120	568	648	610	-1.163	200	448	180	430	0
3	15	7	"PFF1075"	"F45282_1"	13380	21140	120	284	271	96	66	68	19	95	89	0	569	557	145	90	98	73	100	95	0	0.455	0.439	0.460	0.386	2.335	0.422	0.679	120	517	697	672	-1.136	218	479	205	467	0
3	16	7	"PFF1077"	"F45296_2"	13560	21140	120	202	198	73	65	66	13	94	85	0	463	446	142	87	90	26	99	98	0	0.364	0.370	0.385	0.324	2.610	0.341	0.672	120	513	513	492	-1.457	137	376	133	359	0
3	17	7	"PFF1080"	"F45354_1"	13760	21140	120	1910	1763	758	65	67	13	100	100	0	1220	1143	383	89	92	26	100	100	0	1.631	1.611	1.686	1.418	2.617	1.784	0.742	120	514	2976	2752	0.706	1845	1131	1698	1054	0
3	18	7	"PFF1082"	"F4541_1"	13940	21140	120	737	708	284	65	67	13	100	100	0	2642	2582	842	92	94	19	100	100	0	0.264	0.258	0.271	0.228	2.157	0.234	0.767	120	499	3222	3133	-1.924	672	2550	643	2490	0
3	19	7	"PFF1120"	"F46301_17"	14130	21140	120	2065	1844	766	66	68	13	100	100	0	1352	1238	425	93	95	19	100	100	0	1.588	1.553	1.613	1.436	2.577	1.683	0.737	120	527	3258	2923	0.667	1999	1259	1778	1145	0
3	20	7	"PFF1128"	"F46381_1"	14330	21140	120	5372	4820	2083	70	72	15	100	100	0	3756	3603	1214	96	98	19	100	100	0	1.449	1.354	1.420	1.130	2.345	1.481	0.807	120	451	8962	8257	0.535	5302	3660	4750	3507	0
3	21	7	"PFF1133"	"F46513_1"	14510	21140	120	1693	1627	689	74	76	16	100	100	0	6173	6121	2089	100	105	23	100	100	0	0.267	0.258	0.271	0.234	1.836	0.246	0.811	120	488	7692	7574	-1.907	1619	6073	1553	6021	0
3	22	7	"PFF1136"	"F46584_1"	14710	21140	120	10751	9342	4133	77	79	20	100	100	0	9961	9157	3202	105	109	26	100	100	0	1.083	1.024	1.049	0.866	2.315	1.084	0.803	120	605	20530	18317	0.115	10674	9856	9265	9052	0
3	1	8	"PFF1138"	"F46705_1"	10710	21330	120	10072	8655	3985	82	87	46	100	100	0	5177	4511	1598	104	123	161	100	99	0	1.969	1.945	2.005	1.613	2.470	2.143	0.817	120	604	15063	12980	0.978	9990	5073	8573	4407	0
3	2	8	"PFF1140"	"F46816_1"	10900	21330	120	1080	1000	419	83	86	26	98	96	0	1026	944	299	104	108	29	99	99	0	1.081	1.092	1.151	0.959	2.730	1.132	0.725	120	508	1919	1757	0.113	997	922	917	840	0
3	3	8	"PFF1163"	"F47563_1"	11100	21330	120	247	232	79	79	82	19	90	87	0	332	326	88	101	107	45	95	90	0	0.727	0.680	0.720	0.593	2.382	0.684	0.651	120	536	399	378	-0.459	168	231	153	225	0
3	4	8	"PFF1165"	"F47822_1"	11280	21330	120	546	513	194	76	78	14	99	97	0	369	350	101	99	101	18	98	96	0	1.741	1.741	1.792	1.536	2.535	1.932	0.711	120	471	740	688	0.800	470	270	437	251	0
3	5	8	"PFF1167"	"F47864_3"	11480	21320	130	887	808	323	77	79	15	100	100	0	798	723	280	99	101	19	96	95	0	1.159	1.171	1.153	1.191	2.546	1.142	0.791	120	546	1509	1355	0.213	810	699	731	624	0
3	6	8	"PFF1175"	"F48138_1"	11670	21330	120	166	167	58	76	78	15	89	80	0	311	303	87	99	101	21	97	93	0	0.425	0.446	0.468	0.442	2.189	0.434	0.590	120	493	302	295	-1.236	90	212	91	204	0
3	7	8	"PFF1179"	"F48181_2"	11860	21330	120	2033	1931	788	73	74	14	100	100	0	1930	1873	522	98	100	21	100	100	0	1.070	1.047	1.134	0.898	2.295	1.129	0.788	120	454	3792	3633	0.097	1960	1832	1858	1775	0
3	8	8	"PFF1182"	"F48253_3"	12040	21330	120	103	103	27	72	74	13	75	55	0	133	135	30	96	99	20	77	43	0	0.838	0.795	0.824	0.849	3.019	0.624	0.187	120	460	68	70	-0.255	31	37	31	39	0
3	9	8	"PFF1197"	"F48515_1"	12240	21330	120	796	743	307	74	75	13	99	97	0	1173	1130	385	95	99	20	100	100	0	0.670	0.646	0.658	0.559	2.194	0.650	0.786	120	474	1800	1704	-0.578	722	1078	669	1035	0
3	10	8	"PFF1204"	"F48839_1"	12430	21330	120	579	536	219	73	74	16	98	93	0	910	872	317	93	96	18	100	100	0	0.619	0.594	0.604	0.505	2.223	0.587	0.781	120	452	1323	1242	-0.691	506	817	463	779	0
3	11	8	"PFF1208"	"F49178_1"	12610	21330	120	101	100	24	70	72	15	71	50	0	143	142	28	92	93	16	86	75	0	0.608	0.600	0.644	0.616	3.012	0.510	0.226	120	444	82	80	-0.718	31	51	30	50	0
3	12	8	"PFF1210"	"F4934_1"	12800	21330	120	986	942	402	69	70	13	99	99	0	978	971	297	91	93	17	100	100	0	1.034	0.992	1.032	0.828	2.532	1.059	0.757	120	489	1804	1753	0.048	917	887	873	880	0
3	13	8	"PFF1215"	"F49538_1"	12990	21320	110	3747	3468	1402	69	99	260	100	95	0	4116	3745	1207	94	177	601	100	100	0	0.914	0.931	0.891	0.851	1.720	0.903	0.777	80	462	7700	7050	-0.129	3678	4022	3399	3651	0
3	14	8	"PFF1218"	"F49644_4"	13180	21320	110	712	646	274	69	104	264	83	66	0	869	774	277	96	192	611	68	0	0	0.832	0.851	0.812	0.733	2.069	0.793	0.757	80	461	1416	1255	-0.266	643	773	577	678	0
3	15	8	"PFF1901"	"F8433_1"	13370	21320	120	2365	2216	993	68	74	47	100	100	0	2047	1817	838	92	109	112	94	93	0	1.175	1.245	1.190	1.315	2.552	1.257	0.729	120	504	4252	3873	0.233	2297	1955	2148	1725	0
3	16	8	"PFF1905"	"F8612_1"	13560	21330	120	1171	1160	600	66	67	14	98	97	0	2308	2271	964	91	94	29	99	99	0	0.498	0.502	0.519	0.408	2.492	0.484	0.781	120	492	3322	3274	-1.005	1105	2217	1094	2180	0
3	17	8	"PFF1913"	"F8921_1"	13760	21330	120	1353	1234	571	64	66	13	100	100	0	4686	4419	1692	90	94	28	100	100	0	0.280	0.270	0.280	0.238	2.175	0.254	0.792	120	482	5885	5499	-1.834	1289	4596	1170	4329	0
3	18	8	"PFF1915"	"F8939_2"	13950	21330	120	318	287	109	63	65	12	93	87	0	694	652	229	91	94	20	100	99	0	0.423	0.399	0.401	0.347	2.581	0.372	0.769	120	504	858	785	-1.242	255	603	224	561	0
3	19	8	"PFF1919"	"F9091_1"	14150	21330	120	361	359	164	62	64	13	90	88	0	732	723	285	88	90	18	100	100	0	0.464	0.468	0.470	0.426	2.541	0.448	0.725	120	471	943	932	-1.107	299	644	297	635	0
3	20	8	"PFF1921"	"F9247_1"	14320	21310	120	846	795	300	64	66	14	100	100	0	739	688	234	89	91	18	99	99	0	1.203	1.220	1.229	1.204	2.456	1.248	0.695	120	415	1432	1330	0.267	782	650	731	599	0
3	21	8	"PFI0014"	"I10798_1"	14490	21330	150	89	90	26	64	67	16	62	39	0	107	110	26	90	93	21	44	19	0	1.471	1.300	1.067	1.105	3.311	0.921	0.190	156	585	42	46	0.556	25	17	26	20	-50
3	22	8	"PFI0017"	"I10882_1"	14680	21310	110	506	511	101	68	70	17	100	100	0	1034	1025	190	95	103	54	100	100	0	0.466	0.476	0.486	0.472	1.289	0.441	0.809	80	498	1377	1373	-1.100	438	939	443	930	0
3	1	9	"PFI0023"	"I11056_2"	10690	21500	110	149	147	31	77	79	15	97	87	0	247	249	52	100	101	21	100	98	0	0.490	0.470	0.460	0.438	1.864	0.366	0.571	80	519	219	219	-1.030	72	147	70	149	0
3	2	9	"PFI0029"	"I11211_1"	10880	21500	110	196	201	42	77	80	18	100	97	0	288	283	45	103	107	28	100	100	0	0.643	0.689	0.664	0.670	1.523	0.650	0.691	80	527	304	304	-0.637	119	185	124	180	0
3	3	9	"PFI0033"	"I11281_1"	11100	21520	80	95	101	26	80	82	21	38	13	0	128	130	25	102	106	27	44	15	0	0.577	0.750	0.686	0.832	4.126	0.364	0.081	52	275	41	49	-0.794	15	26	21	28	0
3	4	9	"PFI0035"	"I11342_1"	11260	21510	120	1462	1462	526	75	76	15	98	97	0	2110	2107	620	99	102	23	99	99	0	0.690	0.691	0.716	0.608	2.298	0.684	0.853	120	480	3398	3395	-0.536	1387	2011	1387	2008	0
3	5	9	"PFI0056"	"I12038_2"	11440	21510	120	390	388	151	75	76	15	95	95	0	523	521	178	100	101	19	98	97	0	0.745	0.743	0.724	0.714	2.101	0.742	0.789	120	492	738	734	-0.425	315	423	313	421	0
3	6	9	"PFI0058"	"I12132_1"	11650	21510	120	481	458	177	75	77	16	95	93	0	1455	1394	451	101	103	20	100	100	0	0.300	0.296	0.306	0.254	2.240	0.280	0.762	120	492	1760	1676	-1.738	406	1354	383	1293	0
3	7	9	"PFI0060"	"I12159_3"	11840	21510	130	142	140	41	74	76	15	87	78	0	183	183	47	99	102	22	89	83	0	0.810	0.786	0.810	0.795	2.866	0.700	0.342	120	469	152	150	-0.305	68	84	66	84	0
3	8	9	"PFI0063"	"I12192_2"	12030	21510	150	85	87	21	75	76	15	41	16	0	112	117	29	97	100	21	39	21	0	0.667	0.600	0.734	0.753	3.330	0.269	0.042	156	528	25	32	-0.585	10	15	12	20	-50
3	9	9	"PFI0069"	"I12412_1"	12230	21500	120	936	888	284	77	78	15	100	100	0	656	619	211	96	99	18	97	95	0	1.534	1.551	1.553	1.594	1.950	1.568	0.755	120	463	1419	1334	0.617	859	560	811	523	0
3	10	9	"PFI0072"	"I12552_2"	12420	21500	120	29300	26998	9471	80	86	27	100	100	0	8519	7608	2958	100	103	23	98	96	0	3.471	3.585	3.453	3.407	1.769	3.748	0.811	120	449	37639	34426	1.795	29220	8419	26918	7508	0
3	11	9	"PFI0105"	"I13369_2"	12610	21510	120	1106	993	411	79	86	27	100	95	0	649	609	178	101	104	24	100	99	0	1.874	1.799	1.855	1.536	2.583	2.079	0.707	120	466	1575	1422	0.906	1027	548	914	508	0
3	12	9	"PFI0107"	"I13466_1"	12800	21500	120	743	705	237	74	75	14	100	100	0	839	796	276	95	96	18	100	99	0	0.899	0.900	0.905	0.917	2.313	0.835	0.713	120	479	1413	1332	-0.153	669	744	631	701	0
3	13	9	"PFI0111"	"I13569_2"	12990	21510	120	926	866	344	70	85	210	87	84	0	1439	1421	445	94	142	504	95	84	0	0.636	0.600	0.624	0.517	2.246	0.586	0.766	120	534	2201	2123	-0.652	856	1345	796	1327	0
3	14	9	"PFI0113"	"I13674_4"	13190	21510	120	128	124	36	67	72	42	67	25	0	169	165	37	92	105	101	19	0	0	0.792	0.781	0.765	0.767	2.823	0.724	0.375	120	543	138	130	-0.336	61	77	57	73	0
3	15	9	"PFI0118"	"I13901_1"	13380	21510	120	216	203	61	67	69	16	93	89	0	227	222	52	91	95	27	97	88	0	1.096	1.038	1.059	1.023	2.430	1.090	0.574	120	505	285	267	0.132	149	136	136	131	0
3	16	9	"PFI0122"	"I13918_1"	13570	21510	120	3507	3200	1061	65	66	12	100	100	0	3773	3513	1028	90	92	17	100	99	0	0.935	0.916	0.917	0.926	2.599	0.917	0.721	120	468	7125	6558	-0.098	3442	3683	3135	3423	0
3	17	9	"PFJ0094"	"J1546_3"	13750	21500	120	135	135	38	62	64	13	93	88	0	148	151	39	88	91	18	87	78	0	1.217	1.159	1.358	1.221	2.634	0.945	0.363	120	515	133	136	0.283	73	60	73	63	0
3	18	9	"PFJ0104"	"J157_2"	13940	21500	110	139	136	37	60	61	11	93	90	0	161	159	40	88	91	21	88	73	0	1.082	1.070	1.095	1.096	1.988	0.944	0.556	80	443	152	147	0.114	79	73	76	71	0
3	19	9	"PFJ0107"	"J1588_1"	14130	21510	120	568	545	264	59	61	16	97	94	0	1015	1031	426	84	88	38	100	100	0	0.547	0.513	0.499	0.453	2.428	0.491	0.695	120	586	1440	1433	-0.871	509	931	486	947	0
3	20	9	"PFJ0110"	"J1616_1"	14340	21510	110	94	94	27	59	60	11	81	67	0	118	121	30	83	86	15	78	55	0	1.000	0.921	0.979	0.950	2.958	0.694	0.275	80	489	70	73	0.000	35	35	35	38	0
3	21	9	"PFJ0116"	"J163_7"	14530	21520	130	134	129	40	58	60	11	89	81	0	304	301	103	82	84	15	98	95	0	0.342	0.324	0.335	0.315	2.279	0.279	0.576	120	525	298	290	-1.546	76	222	71	219	0
3	22	9	"PFJ0119"	"J167_13"	14720	21520	120	301	291	120	59	62	35	88	84	0	765	765	288	83	90	52	98	95	0	0.355	0.340	0.349	0.306	2.080	0.314	0.637	120	593	924	914	-1.495	242	682	232	682	0
3	1	10	"PFJ0157"	"J183_4"	10730	21710	130	339	339	125	79	80	17	93	91	0	781	757	264	104	105	22	100	100	0	0.384	0.398	0.404	0.364	2.157	0.372	0.734	120	717	937	913	-1.381	260	677	260	653	0
3	2	10	"PFJ0159"	"J183_6"	10920	21710	120	115	114	30	78	78	15	73	57	0	203	201	58	103	106	27	87	79	0	0.370	0.367	0.364	0.384	2.475	0.307	0.336	120	505	137	134	-1.434	37	100	36	98	0
3	3	10	"PFJ0161"	"J183_8"	11090	21690	120	374	365	148	76	77	15	92	90	0	581	563	227	100	104	24	97	93	0	0.620	0.624	0.632	0.637	2.404	0.565	0.753	120	511	779	752	-0.691	298	481	289	463	0
3	4	10	"PFJ0165"	"J1901_2"	11260	21700	90	140	142	39	76	77	15	88	80	0	199	209	44	102	105	23	100	94	0	0.660	0.617	0.672	0.571	2.308	0.570	0.428	52	367	161	173	-0.600	64	97	66	107	0
3	5	10	"PFJ0168"	"J191_1"	11470	21690	120	486	486	213	76	77	15	96	93	0	574	582	254	103	105	22	97	96	0	0.870	0.856	0.832	0.804	2.680	0.781	0.729	120	571	881	889	-0.200	410	471	410	479	0
3	6	10	"PFJ0170"	"J191_6"	11660	21690	120	158	154	48	76	78	16	85	84	0	154	154	45	103	106	20	75	58	0	1.608	1.529	1.441	1.575	2.745	1.276	0.329	120	491	133	129	0.685	82	51	78	51	0
3	7	10	"PFJ0203"	"J21_13"	11850	21700	140	140	142	47	77	79	16	83	72	0	146	150	39	102	106	23	72	46	0	1.432	1.354	1.384	1.359	3.252	1.298	0.226	156	571	107	113	0.518	63	44	65	48	0
3	8	10	"PFJ0207"	"J21_24"	12040	21690	120	373	350	121	76	79	16	98	95	0	720	683	253	100	103	23	97	96	0	0.479	0.470	0.466	0.482	2.721	0.406	0.730	120	477	917	857	-1.062	297	620	274	583	0
3	9	10	"PFJ0209"	"J21_26"	12230	21690	120	372	383	160	76	78	15	96	92	0	796	780	345	98	101	20	97	96	0	0.424	0.450	0.440	0.464	3.039	0.322	0.567	120	529	994	989	-1.238	296	698	307	682	0
3	10	10	"PFJ0212"	"J21_31"	12420	21690	120	15065	13650	5088	78	82	26	100	100	0	14056	12327	4734	100	104	23	98	98	0	1.074	1.110	1.069	1.062	2.206	1.098	0.772	120	462	28943	25799	0.103	14987	13956	13572	12227	0
3	11	10	"PFJ0216"	"J21_9"	12580	21700	150	81	82	19	78	84	28	10	1	0	99	102	21	102	104	23	17	2	0	-1.000	100000.000	0.800	0.819	3.300	1.346	0.015	156	638	0	4	Error	3	-3	4	0	-50
3	12	10	"PFJ0218"	"J222_2"	12800	21700	120	275	264	101	75	76	15	89	87	0	569	551	213	95	98	19	100	99	0	0.422	0.414	0.410	0.395	2.260	0.385	0.715	120	557	674	645	-1.245	200	474	189	456	0
3	13	10	"PFJ0247"	"J242_2"	12990	21700	120	142	137	39	69	71	14	88	84	0	198	196	48	91	92	16	94	92	0	0.682	0.648	0.625	0.660	2.239	0.580	0.511	120	522	180	173	-0.552	73	107	68	105	0
3	14	10	"PFJ0250"	"J245_1"	13170	21690	110	138	139	46	67	69	14	82	81	0	257	260	80	90	94	34	92	91	0	0.425	0.424	0.481	0.415	1.985	0.380	0.594	80	477	238	242	-1.234	71	167	72	170	0
3	15	10	"PFJ0252"	"J245_13"	13360	21690	110	182	165	64	66	71	26	81	71	0	385	369	124	88	104	78	91	83	0	0.391	0.352	0.374	0.374	2.449	0.306	0.618	80	504	413	380	-1.356	116	297	99	281	0
3	16	10	"PFJ0254"	"J245_5"	13560	21700	120	129	125	35	63	68	25	83	65	0	307	296	88	87	100	70	90	81	0	0.300	0.297	0.290	0.289	2.303	0.254	0.547	120	557	286	271	-1.737	66	220	62	209	0
3	17	10	"PFJ0257"	"J245_9"	13740	21710	100	78	80	19	62	64	12	58	32	0	108	106	24	85	88	17	61	33	0	0.696	0.857	0.741	0.736	3.165	0.457	0.099	80	448	39	39	-0.524	16	23	18	21	0
3	18	10	"PFJ0259"	"J2465_2"	13950	21700	120	82	86	35	60	62	15	60	35	0	116	118	34	84	88	37	40	5	0	0.688	0.765	0.773	0.694	3.157	0.745	0.099	120	641	54	60	-0.541	22	32	26	34	0
3	19	10	"PFK0310"	"Kn2750_3"	14150	21700	90	83	85	31	59	61	18	51	34	0	116	130	54	80	84	43	42	21	0	0.667	0.520	0.650	0.553	4.339	0.388	0.284	52	371	60	76	-0.585	24	36	26	50	0
3	20	10	"PFK0321"	"Kn2865_1"	14340	21710	150	65	73	47	60	71	193	0	0	0	95	102	32	82	97	203	0	0	0	0.385	0.650	0.686	0.588	4.465	3.236	0.026	156	666	18	33	-1.379	5	13	13	20	-50
3	21	10	"PFK0331"	"Kn3020_1"	14510	21700	120	856	771	297	60	61	11	100	99	0	1033	948	310	84	86	15	100	100	0	0.839	0.823	0.830	0.757	2.572	0.816	0.743	120	433	1745	1575	-0.254	796	949	711	864	0
3	22	10	"PFK0339"	"Kn3094_1"	14700	21700	120	86	86	21	59	62	35	35	1	0	113	112	29	81	85	25	58	20	0	0.844	0.871	1.000	0.914	2.932	3.500	0.015	120	573	59	58	-0.245	27	32	27	31	0
3	1	11	"PFK0353"	"Kn3360_3"	10730	21900	110	107	107	29	80	80	16	65	37	0	190	193	57	104	106	22	90	82	0	0.314	0.303	0.411	0.372	2.675	0.165	0.215	80	493	113	116	-1.671	27	86	27	89	0
3	2	11	"PFK0355"	"Kn3360_5"	10910	21890	120	808	750	313	80	81	15	100	100	0	1112	1053	421	105	106	21	99	97	0	0.723	0.707	0.714	0.699	2.070	0.667	0.781	120	502	1735	1618	-0.468	728	1007	670	948	0
3	3	11	"PFK0384"	"Kn386_1"	11100	21900	120	133	133	34	80	82	15	86	74	0	149	150	31	105	107	26	73	38	0	1.205	1.178	1.143	1.270	2.616	0.765	0.195	120	529	97	98	0.268	53	44	53	45	0
3	4	11	"PFK0387"	"Kn400_3"	11290	21900	120	1610	1453	583	80	81	15	100	100	0	1487	1401	403	105	109	27	100	100	0	1.107	1.059	1.071	0.922	2.282	1.145	0.761	120	549	2912	2669	0.147	1530	1382	1373	1296	0
3	5	11	"PFK0390"	"Kn4028_2"	11480	21900	120	1249	1091	423	80	81	15	99	98	0	1494	1360	428	105	108	21	100	100	0	0.842	0.806	0.803	0.695	2.506	0.818	0.772	120	513	2558	2266	-0.249	1169	1389	1011	1255	0
3	6	11	"PFK0393"	"Kn4044_1"	11660	21900	120	804	774	341	79	81	16	98	96	0	490	500	171	104	108	23	98	98	0	1.878	1.755	1.713	1.494	2.990	1.954	0.702	120	527	1111	1091	0.909	725	386	695	396	0
3	7	11	"PFK0400"	"Kn4252_3"	11860	21890	120	1799	1544	604	81	83	19	100	100	0	2213	1905	774	105	110	32	95	95	0	0.815	0.813	0.808	0.867	2.886	0.761	0.780	120	526	3826	3263	-0.295	1718	2108	1463	1800	0
3	8	11	"PFK0406"	"Kn434_1"	12060	21900	120	3159	3219	1464	83	85	17	100	100	0	1200	1252	478	107	110	22	100	100	0	2.814	2.739	2.879	2.466	2.377	3.203	0.727	120	529	4169	4281	1.493	3076	1093	3136	1145	0
3	9	11	"PFK0434"	"Kn5123_1"	12240	21900	120	322	312	124	81	84	18	90	88	0	778	766	279	104	107	23	100	100	0	0.358	0.349	0.354	0.325	1.910	0.333	0.752	120	497	915	893	-1.484	241	674	231	662	0
3	10	11	"PFK0438"	"Kn5186_3"	12420	21900	120	1258	1239	654	76	78	22	99	94	0	2329	2286	1013	99	102	19	100	100	0	0.530	0.532	0.527	0.429	2.478	0.509	0.757	120	518	3412	3350	-0.916	1182	2230	1163	2187	0
3	11	11	"PFK0449"	"Kn5414_1"	12620	21900	120	218	217	87	73	75	21	88	85	0	428	427	180	98	101	19	99	95	0	0.439	0.438	0.431	0.419	2.340	0.378	0.653	120	532	475	473	-1.186	145	330	144	329	0
3	12	11	"PFK0454"	"Kn5561_2"	12810	21900	120	432	406	152	72	73	14	96	95	0	793	756	235	95	97	18	99	99	0	0.516	0.505	0.520	0.437	2.813	0.479	0.721	120	515	1058	995	-0.955	360	698	334	661	0
3	13	11	"PFK0456"	"Kn5587_1"	13000	21900	120	9996	10483	4934	73	75	17	100	100	0	9378	9658	3707	96	99	22	100	100	0	1.069	1.089	1.078	0.997	2.403	1.133	0.745	120	522	19205	19972	0.096	9923	9282	10410	9562	0
3	14	11	"PFK0460"	"Kn569_3"	13180	21890	110	3116	2771	1174	75	91	168	100	92	0	1107	1044	399	98	116	139	100	87	0	3.014	2.850	2.818	2.670	1.755	3.164	0.774	80	512	4050	3642	1.592	3041	1009	2696	946	0
3	15	11	"PFK0488"	"Kn67_1"	13390	21900	120	462	456	195	72	87	159	85	70	0	597	587	211	92	112	139	94	80	0	0.772	0.776	0.810	0.671	2.704	0.780	0.726	120	579	895	879	-0.373	390	505	384	495	0
3	16	11	"PFK0491"	"Kn6869_1"	13580	21900	120	9990	9551	4578	72	74	18	100	100	0	3031	3023	1227	91	93	19	100	100	0	3.373	3.233	3.336	2.817	2.712	3.887	0.718	120	500	12858	12411	1.754	9918	2940	9479	2932	0
3	17	11	"PFK0496"	"Kn707_1"	13760	21900	120	4496	4035	1514	71	74	19	100	100	0	3167	2837	1002	89	93	19	99	99	0	1.438	1.443	1.424	1.330	2.758	1.532	0.747	120	490	7503	6712	0.524	4425	3078	3964	2748	0
3	18	11	"PFK0507"	"Kn768_1"	13940	21900	120	498	454	155	67	69	14	97	93	0	583	549	194	86	89	17	98	97	0	0.867	0.836	0.809	0.781	2.994	0.793	0.686	120	511	928	850	-0.206	431	497	387	463	0
3	19	11	"PFK0510"	"Kn7854_1"	14140	21900	120	403	358	138	65	66	13	93	90	0	738	647	257	83	87	17	98	98	0	0.516	0.520	0.506	0.494	2.816	0.466	0.727	120	567	993	857	-0.954	338	655	293	564	0
3	20	11	"PFK0516"	"Kn8017_1"	14320	21890	110	9777	8961	3714	66	95	325	100	96	0	4871	4258	1869	86	139	431	100	96	0	2.029	2.132	2.094	2.067	1.914	2.179	0.796	80	430	14496	13067	1.021	9711	4785	8895	4172	0
3	21	11	"PFK1023"	"Ks506_1"	14510	21890	120	4617	4339	1885	68	93	291	100	95	0	3121	2889	1346	92	137	390	92	88	0	1.502	1.527	1.486	1.527	2.102	1.539	0.774	120	535	7578	7068	0.587	4549	3029	4271	2797	0
3	22	11	"PFK1025"	"Ks506_6"	14710	21900	120	973	932	396	66	69	16	98	97	0	1868	1770	639	89	95	54	100	100	0	0.510	0.515	0.517	0.443	2.286	0.498	0.792	120	600	2686	2547	-0.972	907	1779	866	1681	0
3	1	12	"PFK1027"	"Ks509_1"	10730	22090	120	369	337	128	78	80	16	95	92	0	606	587	195	105	109	23	100	100	0	0.581	0.537	0.521	0.449	2.496	0.522	0.745	120	591	792	741	-0.784	291	501	259	482	0
3	2	12	"PFK1030"	"Ks509_6"	10910	22090	120	1519	1489	639	83	84	16	100	100	0	1451	1459	636	108	112	23	98	97	0	1.069	1.041	1.044	1.057	2.887	0.998	0.690	120	512	2779	2757	0.097	1436	1343	1406	1351	0
3	3	12	"PFK1033"	"Ks510_10"	11110	22090	120	2373	2170	891	86	87	16	100	100	0	1260	1199	410	111	113	23	100	99	0	1.990	1.915	2.005	1.754	2.737	2.182	0.721	120	498	3436	3172	0.993	2287	1149	2084	1088	0
3	4	12	"PFK1036"	"Ks510_3"	11290	22090	120	1097	1042	406	84	85	16	100	100	0	905	864	324	110	111	22	96	95	0	1.274	1.271	1.308	1.217	2.519	1.293	0.707	120	485	1808	1712	0.350	1013	795	958	754	0
3	5	12	"PFK1051"	"Ks539_1"	11480	22090	120	5937	5719	2009	82	84	17	100	100	0	4826	4690	1340	111	112	22	100	100	0	1.242	1.231	1.272	1.169	2.111	1.285	0.794	120	495	10570	10216	0.312	5855	4715	5637	4579	0
3	6	12	"PFK1053"	"Ks545_4"	11670	22090	120	739	715	271	82	84	17	100	100	0	1052	1003	402	111	113	24	97	95	0	0.698	0.710	0.725	0.741	2.897	0.637	0.707	120	500	1598	1525	-0.518	657	941	633	892	0
3	7	12	"PFK1057"	"Ks54_4"	11860	22090	120	1275	1156	427	81	84	19	100	100	0	1642	1544	575	109	113	33	97	95	0	0.779	0.749	0.763	0.741	2.895	0.699	0.709	120	536	2727	2510	-0.361	1194	1533	1075	1435	0
3	8	12	"PFK1062"	"Ks5580_5"	12050	22090	120	970	920	319	84	87	17	100	100	0	1400	1361	437	109	112	22	100	99	0	0.686	0.668	0.693	0.658	2.468	0.626	0.719	120	488	2177	2088	-0.543	886	1291	836	1252	0
3	9	12	"PFK1065"	"Ks565_1"	12240	22090	120	2890	2753	1048	89	93	24	100	100	0	1096	1085	327	110	114	24	100	100	0	2.841	2.732	2.841	2.598	1.956	3.002	0.795	120	491	3787	3639	1.506	2801	986	2664	975	0
3	10	12	"PFK1067"	"Ks565_2"	12430	22090	120	1890	1782	733	83	86	19	100	100	0	1200	1106	419	105	109	23	98	97	0	1.650	1.697	1.770	1.716	2.490	1.799	0.726	120	484	2902	2700	0.723	1807	1095	1699	1001	0
3	11	12	"PFK1087"	"Ks56_4"	12620	22100	120	124	123	34	79	81	20	77	55	0	162	163	43	104	108	25	81	57	0	0.776	0.746	0.704	0.772	2.961	0.575	0.206	120	496	103	103	-0.366	45	58	44	59	0
3	12	12	"PFK1089"	"Ks56_9"	12810	22090	120	358	337	110	75	86	92	90	78	0	525	511	155	100	106	49	95	93	0	0.666	0.637	0.654	0.602	2.824	0.587	0.694	120	503	708	673	-0.587	283	425	262	411	0
3	13	12	"PFK1091"	"Ks586_5"	13010	22090	120	582	542	202	74	78	32	95	91	0	679	648	192	100	103	26	99	99	0	0.877	0.854	0.863	0.760	2.721	0.874	0.695	120	501	1087	1016	-0.189	508	579	468	548	0
3	14	12	"PFK1096"	"Ks592_4"	13200	22090	120	1752	1552	663	76	90	167	90	86	0	2227	1986	677	100	116	136	99	97	0	0.788	0.783	0.821	0.667	2.874	0.797	0.711	120	508	3803	3362	-0.344	1676	2127	1476	1886	0
3	15	12	"PFK1098"	"Ks595_2"	13380	22080	130	589	564	219	75	77	23	96	96	0	547	524	220	96	100	24	95	93	0	1.140	1.143	1.146	1.224	2.501	1.065	0.741	120	531	965	917	0.189	514	451	489	428	0
3	16	12	"PFK1103"	"Ks5_1"	13580	22090	120	3001	2859	1295	74	77	23	100	100	0	1645	1605	598	95	98	24	99	99	0	1.888	1.844	1.961	1.594	2.886	2.125	0.687	120	507	4477	4295	0.917	2927	1550	2785	1510	0
3	17	12	"PFK1124"	"Ks646_6"	13770	22090	120	644	588	215	74	76	16	99	95	0	972	916	283	95	97	18	100	100	0	0.650	0.626	0.658	0.551	2.588	0.609	0.742	120	475	1447	1335	-0.622	570	877	514	821	0
3	18	12	"PFK1126"	"Ks64_1"	13960	22090	120	229	215	76	72	74	14	90	88	0	395	373	125	94	95	17	96	95	0	0.522	0.513	0.521	0.487	2.183	0.467	0.661	120	443	458	422	-0.939	157	301	143	279	0
3	19	12	"PFK1135"	"Ks664_1"	14140	22090	120	387	369	156	71	72	13	93	91	0	798	777	312	93	95	18	99	98	0	0.448	0.436	0.436	0.430	2.701	0.387	0.717	120	482	1021	982	-1.158	316	705	298	684	0
3	20	12	"PFK1137"	"Ks664_35"	14340	22090	120	3575	3549	1764	70	90	284	95	90	0	5237	5188	2118	94	129	373	98	96	0	0.682	0.683	0.714	0.617	3.116	0.676	0.710	120	554	8648	8573	-0.553	3505	5143	3479	5094	0
3	21	12	"PFK1140"	"Ks667_3"	14530	22090	120	112	112	29	71	73	15	81	63	0	159	160	40	97	103	60	50	5	0	0.661	0.651	0.605	0.635	2.399	0.505	0.290	120	484	103	104	-0.597	41	62	41	63	0
3	22	12	"PFK1142"	"Ks66_1"	14710	22090	120	3709	3166	1347	72	74	14	100	100	0	2717	2365	857	98	102	22	100	100	0	1.389	1.365	1.374	1.190	2.703	1.453	0.764	120	570	6256	5361	0.474	3637	2619	3094	2267	0
3	1	13	"PFM0090"	"M16407_5"	10720	22270	110	1195	1105	348	80	83	19	100	100	0	2584	2419	704	109	131	233	100	100	0	0.451	0.444	0.434	0.433	1.516	0.384	0.778	80	507	3590	3335	-1.150	1115	2475	1025	2310	0
3	2	13	"PFM0095"	"M16853_1"	10920	22280	120	466	457	183	83	86	19	95	92	0	714	713	254	113	133	229	86	78	0	0.637	0.623	0.633	0.553	2.539	0.600	0.717	120	526	984	974	-0.650	383	601	374	600	0
3	3	13	"PFM0099"	"M17049_2"	11110	22280	120	6042	6136	2981	87	88	17	100	100	0	4520	4765	1921	115	119	25	100	100	0	1.352	1.301	1.368	1.143	2.430	1.394	0.734	120	492	10360	10699	0.435	5955	4405	6049	4650	0
3	4	13	"PFM0101"	"M17181_1"	11310	22280	120	656	622	253	88	89	17	98	95	0	767	767	292	115	118	23	97	95	0	0.871	0.819	0.848	0.751	3.053	0.805	0.722	120	433	1220	1186	-0.199	568	652	534	652	0
3	5	13	"PFM0103"	"M17230_2"	11480	22290	150	94	91	19	86	86	18	26	5	0	108	111	29	112	115	24	12	5	0	-2.000	-5.000	0.785	0.727	3.543	0.207	0.020	156	535	4	4	Error	8	-4	5	-1	-50
3	6	13	"PFM0105"	"M17327_1"	11680	22280	120	949	854	372	82	85	19	98	94	0	1012	935	385	112	114	25	99	99	0	0.963	0.938	0.919	0.823	2.933	0.923	0.744	120	498	1767	1595	-0.054	867	900	772	823	0
3	7	13	"PFM0123"	"M18924_1"	11860	22270	80	235	327	253	82	84	19	86	78	0	240	289	172	113	115	26	76	75	0	1.205	1.392	1.264	1.102	2.747	1.724	0.425	52	300	280	421	0.269	153	127	245	176	0
3	8	13	"PFM0125"	"M18924_16"	12040	22260	110	1565	1395	483	83	85	17	100	100	0	2519	2082	820	110	116	57	100	98	0	0.615	0.665	0.633	0.674	2.106	0.571	0.753	80	480	3891	3284	-0.701	1482	2409	1312	1972	0
3	9	13	"PFM0128"	"M18924_2"	12220	22260	110	9157	8336	3923	87	105	194	100	100	0	5749	5272	2226	112	184	718	100	92	0	1.609	1.599	1.556	1.507	1.985	1.635	0.698	80	450	14707	13409	0.686	9070	5637	8249	5160	0
3	10	13	"PFM0134"	"M19188_5"	12420	22270	120	575	602	291	87	101	176	85	71	0	362	369	143	111	168	649	0	0	0	1.944	1.996	2.154	1.850	2.887	2.283	0.594	120	549	739	773	0.959	488	251	515	258	0
3	11	13	"PFM0138"	"M19559_4"	12620	22270	110	184	184	72	82	85	21	85	75	0	557	555	193	108	111	26	100	100	0	0.227	0.228	0.262	0.235	2.051	0.213	0.566	80	453	551	549	-2.138	102	449	102	447	0
3	12	13	"PFM0140"	"M196_2"	12790	22260	110	2552	2431	1110	78	107	195	100	96	0	1384	1329	490	104	138	219	97	92	0	1.933	1.921	1.985	1.811	1.960	2.102	0.672	80	451	3754	3578	0.951	2474	1280	2353	1225	0
3	13	13	"PFM0160"	"M21368_2"	12980	22260	110	757	724	286	77	110	201	91	81	0	309	294	91	101	137	215	47	0	0	3.269	3.352	3.119	3.412	2.045	3.619	0.693	80	481	888	840	1.709	680	208	647	193	0
3	14	13	"PFM0162"	"M21439_1"	13170	22260	110	397	370	126	74	84	75	92	83	0	336	315	106	97	107	51	88	81	0	1.351	1.358	1.397	1.401	2.405	1.320	0.669	80	462	562	514	0.435	323	239	296	218	0
3	15	13	"PFM0165"	"M21508_2"	13370	22270	120	931	855	283	72	76	25	100	99	0	1071	955	342	96	101	33	97	95	0	0.881	0.912	0.927	0.945	2.592	0.864	0.778	120	529	1834	1642	-0.183	859	975	783	859	0
3	16	13	"PFM0167"	"M2157_1"	13550	22260	110	1148	1030	486	70	74	26	100	100	0	579	554	174	94	101	56	100	92	0	2.223	2.087	2.213	1.878	2.031	2.360	0.688	80	461	1563	1420	1.152	1078	485	960	460	0
3	17	13	"PFM0171"	"M21780_2"	13750	22260	110	1360	1275	466	69	71	17	100	100	0	2010	1749	712	93	101	63	98	97	0	0.673	0.728	0.693	0.761	2.688	0.601	0.675	80	457	3208	2862	-0.570	1291	1917	1206	1656	0
3	18	13	"PFM0173"	"M21780_4"	13940	22270	150	81	83	21	69	70	13	45	25	0	110	112	28	94	97	41	18	2	0	0.750	0.778	0.826	0.804	3.504	0.113	0.050	156	549	28	32	-0.415	12	16	14	18	-50
3	19	13	"PFM0202"	"M23550_4"	14130	22270	120	6594	6063	2637	69	71	14	100	100	0	2779	2522	1044	92	94	17	99	98	0	2.428	2.467	2.472	2.160	3.081	2.789	0.714	120	478	9212	8424	1.280	6525	2687	5994	2430	0
3	20	13	"PFM0204"	"M23550_7"	14320	22270	110	145	140	41	70	71	14	88	85	0	139	140	28	90	93	17	87	72	0	1.531	1.400	1.690	1.584	2.332	1.422	0.295	80	458	124	120	0.614	75	49	70	50	0
3	21	13	"PFM0209"	"M24104_1"	14520	22270	120	842	831	422	68	69	13	100	100	0	1448	1422	697	91	94	19	99	98	0	0.570	0.573	0.601	0.516	3.282	0.515	0.629	120	535	2131	2094	-0.810	774	1357	763	1331	0
3	22	13	"PFM0211"	"M24315_1"	14710	22270	110	956	868	409	69	71	14	100	100	0	1108	1043	394	97	104	66	100	100	0	0.877	0.845	0.838	0.743	2.240	0.740	0.654	80	506	1898	1745	-0.189	887	1011	799	946	0
3	1	14	"PFM0214"	"M24561_16"	10720	22460	120	454	424	168	82	85	19	99	96	0	720	687	224	111	129	218	92	75	0	0.611	0.594	0.649	0.506	2.426	0.565	0.684	120	583	981	918	-0.711	372	609	342	576	0
3	2	14	"PFM0216"	"M24561_22"	10910	22470	120	1244	1165	563	83	86	17	99	97	0	1873	1780	785	113	116	24	100	100	0	0.660	0.649	0.677	0.558	2.557	0.631	0.740	120	453	2921	2749	-0.600	1161	1760	1082	1667	0
3	3	14	"PFM0675"	"M49210_1"	11090	22460	120	269	265	91	85	87	16	93	91	0	495	485	148	117	119	25	100	99	0	0.487	0.489	0.520	0.450	2.432	0.446	0.631	120	476	562	548	-1.039	184	378	180	368	0
3	4	14	"PFM0678"	"M49439_1"	11280	22460	120	296	278	100	89	90	16	90	89	0	362	346	114	116	119	24	92	89	0	0.841	0.822	0.891	0.908	3.074	0.769	0.571	120	498	453	419	-0.249	207	246	189	230	0
3	5	14	"PFM0682"	"M49680_3"	11470	22460	120	326	320	119	85	87	18	93	91	0	750	741	226	114	118	25	100	100	0	0.379	0.375	0.383	0.344	2.128	0.355	0.734	120	433	877	862	-1.400	241	636	235	627	0
3	6	14	"PFM0685"	"M50030_1"	11660	22460	120	1668	1553	684	80	83	18	100	99	0	2353	2297	969	111	115	25	99	99	0	0.708	0.674	0.691	0.601	2.514	0.639	0.736	120	470	3830	3659	-0.498	1588	2242	1473	2186	0
3	7	14	"PFM0689"	"M50253_2"	11850	22460	120	436	412	153	83	85	18	95	93	0	842	767	309	114	116	23	97	96	0	0.485	0.504	0.531	0.525	2.958	0.444	0.693	120	532	1081	982	-1.044	353	728	329	653	0
3	8	14	"PFM0691"	"M50721_1"	12030	22460	110	229	210	65	82	83	18	88	85	0	287	273	62	113	117	43	93	91	0	0.845	0.800	0.840	0.776	2.229	0.814	0.602	80	472	321	288	-0.243	147	174	128	160	0
3	9	14	"PFM0712"	"M52704_3"	12230	22460	150	110	110	28	84	96	158	0	0	0	148	152	37	112	160	583	0	0	0	0.722	0.650	0.833	0.789	3.202	0.039	0.222	156	685	62	66	-0.469	26	36	26	40	-50
3	10	14	"PFM0715"	"M5299_1"	12420	22460	120	2432	2252	952	84	87	18	100	100	0	1684	1577	634	110	113	23	96	96	0	1.492	1.478	1.496	1.462	2.180	1.514	0.756	120	500	3922	3635	0.577	2348	1574	2168	1467	0
3	11	14	"PFM0718"	"M53027_1"	12610	22460	110	381	346	139	82	84	17	93	91	0	768	731	223	109	114	28	100	100	0	0.454	0.424	0.478	0.406	2.121	0.381	0.667	80	474	958	886	-1.140	299	659	264	622	0
3	12	14	"PFM0720"	"M53181_3"	12800	22460	120	2762	2542	997	79	87	120	100	98	0	2222	2052	751	105	124	171	95	94	0	1.267	1.265	1.293	1.303	2.710	1.301	0.774	120	552	4800	4410	0.342	2683	2117	2463	1947	0
3	13	14	"PFM0722"	"M53240_1"	12990	22460	120	1170	1096	432	76	81	62	99	92	0	1119	1045	402	100	107	39	96	95	0	1.074	1.079	1.111	1.073	3.019	1.093	0.695	120	547	2113	1965	0.102	1094	1019	1020	945	0
3	14	14	"PFM0726"	"M53565_1"	13190	22460	150	80	82	17	75	80	57	1	0	0	114	116	23	101	107	41	10	1	0	0.385	0.467	0.800	0.692	3.622	0.140	0.011	156	665	18	22	-1.379	5	13	7	15	-50
3	15	14	"PFM0746"	"M54626_1"	13370	22460	120	2580	2522	1181	72	74	15	100	100	0	5630	5450	2533	99	101	21	99	99	0	0.453	0.458	0.463	0.441	3.173	0.397	0.672	120	499	8039	7801	-1.141	2508	5531	2450	5351	0
3	16	14	"PFM0749"	"M5464_1"	13570	22460	120	1299	1264	504	70	71	16	100	100	0	1844	1717	652	97	103	52	96	96	0	0.703	0.737	0.782	0.773	3.001	0.697	0.735	120	514	2976	2814	-0.507	1229	1747	1194	1620	0
3	17	14	"PFM0753"	"M55240_4"	13750	22470	150	84	85	18	70	71	15	45	22	0	109	114	25	95	102	56	8	0	0	1.000	0.789	0.769	0.927	3.700	0.317	0.065	156	578	28	34	0.000	14	14	15	19	-50
3	18	14	"PFM0758"	"M55479_1"	13930	22460	150	92	93	25	68	71	16	61	33	0	104	105	25	93	99	46	11	0	0	2.182	2.083	1.308	1.145	3.286	0.630	0.028	156	586	35	37	1.126	24	11	25	12	-50
3	19	14	"PFM0761"	"M55746_2"	14140	22460	120	165	161	49	68	70	13	92	89	0	255	254	84	93	95	19	95	90	0	0.599	0.578	0.622	0.633	2.360	0.510	0.569	120	519	259	254	-0.740	97	162	93	161	0
3	20	14	"PFM0763"	"M55888_10"	14320	22460	120	6541	6076	2576	69	70	12	100	100	0	3830	3497	1510	90	94	19	99	97	0	1.730	1.763	1.755	1.695	3.163	1.919	0.684	120	539	10212	9414	0.791	6472	3740	6007	3407	0
3	21	14	"PFM0787"	"M57062_3"	14520	22460	120	728	682	244	68	69	12	100	100	0	300	290	94	88	92	18	97	92	0	3.113	3.040	3.236	3.030	2.384	3.456	0.654	120	500	872	816	1.638	660	212	614	202	0
3	22	14	"PFM0790"	"M57295_1"	14700	22480	150	78	78	17	68	69	13	40	14	0	96	99	22	93	98	53	3	0	0	3.333	1.667	0.935	0.904	3.734	0.252	0.027	156	827	13	16	1.737	10	3	10	6	-50
3	1	15	"PFM0798"	"M57785_5"	10740	22650	150	110	110	30	83	85	18	58	37	0	138	139	32	113	116	24	50	25	0	1.080	1.038	1.000	1.064	3.032	0.751	0.148	156	756	52	53	0.111	27	25	27	26	-50
3	2	15	"PFM0800"	"M58024_1"	10900	22650	120	361	337	127	85	88	18	93	90	0	636	602	218	116	118	24	100	99	0	0.531	0.519	0.493	0.486	2.169	0.484	0.719	120	393	796	738	-0.914	276	520	252	486	0
3	3	15	"PFM0804"	"M58298_1"	11090	22670	150	96	100	25	89	91	19	32	14	0	129	129	28	118	127	133	0	0	0	0.636	1.000	0.818	0.787	3.348	0.296	0.022	156	594	18	22	-0.652	7	11	11	11	-50
3	4	15	"PFM0807"	"M58361_1"	11290	22650	110	2762	2449	1204	91	93	19	100	100	0	5629	5199	1719	121	134	150	100	100	0	0.485	0.464	0.495	0.395	2.097	0.442	0.755	80	445	8179	7436	-1.044	2671	5508	2358	5078	0
3	5	15	"PFN0316"	"N134_30"	11470	22650	120	748	716	287	88	91	20	100	99	0	618	587	210	120	131	137	87	81	0	1.325	1.345	1.434	1.275	2.852	1.398	0.650	120	541	1158	1095	0.406	660	498	628	467	0
3	6	15	"PFN0318"	"N134_34"	11670	22650	120	978	921	391	85	87	18	100	98	0	1110	1057	422	115	118	24	98	95	0	0.897	0.887	0.920	0.856	3.416	0.879	0.695	120	528	1888	1778	-0.156	893	995	836	942	0
3	7	15	"PFN0320"	"N134_41"	11860	22650	120	584	550	198	85	87	20	98	95	0	838	782	291	117	118	25	99	97	0	0.692	0.699	0.733	0.653	2.744	0.640	0.717	120	500	1220	1130	-0.531	499	721	465	665	0
3	8	15	"PFN0324"	"N134_45"	12050	22650	120	9942	9516	3417	82	85	21	100	100	0	6371	6146	2092	114	116	30	99	99	0	1.576	1.564	1.564	1.462	2.048	1.633	0.783	120	532	16117	15466	0.656	9860	6257	9434	6032	0
3	9	15	"PFN0326"	"N134_5"	12240	22650	120	415	397	144	84	87	19	96	93	0	429	397	122	113	117	27	95	90	0	1.047	1.102	1.172	1.068	2.510	1.133	0.706	120	462	647	597	0.067	331	316	313	284	0
3	10	15	"PFN0328"	"N134_57"	12430	22660	150	82	83	20	86	89	20	12	1	0	108	110	27	115	119	27	10	3	0	0.571	0.600	0.750	0.781	4.241	0.228	0.021	156	517	-11	-8	-0.807	-4	-7	-3	-5	-50
3	11	15	"PFN0346"	"N134_93"	12610	22660	150	87	89	24	84	87	20	25	8	0	115	119	28	114	119	30	16	1	0	3.000	1.000	0.915	0.882	3.351	0.416	0.068	156	533	4	10	1.585	3	1	5	5	-50
3	12	15	"PFN0348"	"N134_96"	12810	22660	150	85	87	20	79	82	19	28	7	0	112	116	29	109	113	29	21	4	0	2.000	1.143	0.727	0.653	3.181	0.280	0.048	156	588	9	15	1.000	6	3	8	7	-50
3	13	15	"PFN0350"	"N135_1"	13000	22660	120	201	200	59	75	76	16	94	93	0	302	305	55	101	105	22	100	100	0	0.627	0.613	0.653	0.585	1.803	0.636	0.678	120	500	327	329	-0.674	126	201	125	204	0
3	14	15	"PFN0353"	"N135_14"	13190	22650	120	1182	1088	427	77	78	16	100	100	0	1353	1282	506	104	107	22	98	96	0	0.885	0.858	0.892	0.915	2.719	0.821	0.766	120	486	2354	2189	-0.177	1105	1249	1011	1178	0
3	15	15	"PFN0355"	"N135_17"	13380	22650	110	902	816	384	77	78	17	100	100	0	854	823	286	104	109	41	100	98	0	1.100	1.028	1.060	0.893	2.216	1.023	0.673	80	475	1575	1458	0.138	825	750	739	719	0
3	16	15	"PFN0357"	"N135_2"	13570	22650	120	404	403	153	75	76	16	100	97	0	666	639	239	103	107	38	95	94	0	0.584	0.612	0.629	0.605	2.493	0.558	0.725	120	522	892	864	-0.775	329	563	328	536	0
3	17	15	"PFN0375"	"N136_7"	13770	22650	120	5194	4469	1905	75	77	16	100	100	0	2147	1953	755	99	102	20	99	98	0	2.500	2.370	2.513	2.353	2.916	2.703	0.720	120	452	7167	6248	1.322	5119	2048	4394	1854	0
3	18	15	"PFN0377"	"N137_11"	13940	22650	110	2836	2538	1090	74	79	35	100	100	0	2346	2174	708	97	120	211	100	98	0	1.228	1.186	1.215	1.081	1.844	1.221	0.750	80	433	5011	4541	0.296	2762	2249	2464	2077	0
3	19	15	"PFN0379"	"N137_15"	14130	22650	110	216	205	75	71	76	33	82	78	0	234	235	69	97	119	196	20	0	0	1.058	0.971	1.000	0.969	2.352	0.958	0.576	80	504	282	272	0.082	145	137	134	138	0
3	20	15	"PFN0383"	"N137_20"	14330	22650	110	140	135	41	69	70	13	85	81	0	272	264	65	92	96	23	95	92	0	0.394	0.384	0.420	0.354	1.952	0.348	0.608	80	503	251	238	-1.342	71	180	66	172	0
3	21	15	"PFN0385"	"N137_22"	14520	22650	110	699	671	296	68	69	12	100	100	0	3310	3268	1084	92	102	130	100	100	0	0.196	0.190	0.203	0.169	1.908	0.167	0.751	80	481	3849	3779	-2.350	631	3218	603	3176	0
3	22	15	"PFN0387"	"N137_25"	14700	22650	110	191	191	64	69	70	13	95	87	0	268	271	69	94	105	131	76	11	0	0.701	0.689	0.720	0.613	2.244	0.686	0.652	80	480	296	299	-0.512	122	174	122	177	0
3	1	16	"PFN0405"	"N137_9"	10710	22840	110	703	637	248	85	88	19	100	97	0	762	730	204	113	121	48	100	96	0	0.952	0.895	0.919	0.792	1.867	0.878	0.732	80	557	1267	1169	-0.071	618	649	552	617	0
3	2	16	"PFN0407"	"N138_101"	10950	22840	150	103	105	25	91	95	22	33	12	0	133	140	33	124	146	271	0	0	0	1.333	0.875	0.730	0.863	4.310	0.412	0.070	156	637	21	30	0.415	12	9	14	16	-50
3	3	16	"PFN0410"	"N138_105"	11090	22840	110	1991	1791	774	90	94	23	100	100	0	5185	4906	1470	123	159	361	100	100	0	0.376	0.356	0.377	0.316	1.844	0.316	0.722	80	350	6963	6484	-1.413	1901	5062	1701	4783	0
3	4	16	"PFN0413"	"N138_15"	11290	22840	120	191	186	51	92	95	21	90	85	0	332	323	90	123	155	308	9	0	0	0.474	0.470	0.478	0.511	1.991	0.410	0.533	120	585	308	294	-1.078	99	209	94	200	0
3	5	16	"PFN0416"	"N138_21"	11480	22840	110	217	215	73	90	92	18	86	82	0	294	293	67	120	124	26	95	93	0	0.730	0.723	0.787	0.667	2.448	0.712	0.591	80	459	301	298	-0.454	127	174	125	173	0
3	6	16	"PFN0418"	"N138_26"	11670	22850	130	524	499	209	88	90	18	95	93	0	967	935	304	118	121	26	100	100	0	0.514	0.503	0.536	0.432	2.162	0.504	0.758	120	589	1285	1228	-0.961	436	849	411	817	0
3	7	16	"PFN0821"	"N159_40"	11860	22840	120	3611	3344	1405	88	91	20	100	100	0	4218	3905	1647	120	121	24	97	95	0	0.860	0.860	0.853	0.914	2.920	0.812	0.735	120	487	7621	7041	-0.218	3523	4098	3256	3785	0
3	8	16	"PFN0823"	"N159_45"	12040	22860	150	115	114	27	89	91	20	58	28	0	138	141	29	120	122	29	33	12	0	1.444	1.190	1.208	1.075	3.156	0.660	0.108	156	617	44	46	0.531	26	18	25	21	-50
3	9	16	"PFN0826"	"N159_51"	12250	22850	150	101	102	23	88	91	17	39	20	0	138	140	30	118	122	28	38	10	0	0.650	0.636	0.750	0.728	3.873	0.211	0.032	156	527	33	36	-0.621	13	20	14	22	-50
3	10	16	"PFN0828"	"N159_7"	12430	22840	120	885	912	420	88	92	25	100	99	0	1264	1238	504	119	122	27	99	96	0	0.696	0.736	0.767	0.751	2.629	0.715	0.733	120	425	1942	1943	-0.523	797	1145	824	1119	0
3	11	16	"PFN0830"	"N161_2"	12620	22830	120	898	881	341	90	91	21	100	100	0	1202	1158	481	121	124	28	99	95	0	0.747	0.763	0.755	0.802	2.502	0.684	0.720	120	459	1889	1828	-0.420	808	1081	791	1037	0
3	12	16	"PFN0833"	"N162_3"	12800	22840	130	432	419	160	88	89	19	96	94	0	800	794	235	117	121	26	100	100	0	0.504	0.489	0.525	0.425	2.104	0.467	0.693	120	536	1027	1008	-0.989	344	683	331	677	0
3	13	16	"PFN0859"	"N168_1"	13000	22840	110	350	350	125	82	84	18	95	92	0	788	759	222	110	114	27	100	100	0	0.395	0.413	0.429	0.390	1.871	0.364	0.696	80	475	946	917	-1.339	268	678	268	649	0
3	14	16	"PFN0861"	"N168_12"	13190	22830	120	8462	7876	3706	82	86	71	100	100	0	4045	3770	1655	106	111	30	99	95	0	2.127	2.127	2.153	1.994	2.537	2.366	0.712	120	543	12319	11458	1.089	8380	3939	7794	3664	0
3	15	16	"PFN0863"	"N168_17"	13370	22840	110	175	168	48	81	85	21	88	83	0	565	526	179	107	121	82	93	83	0	0.205	0.208	0.206	0.235	2.219	0.174	0.578	80	512	552	506	-2.285	94	458	87	419	0
3	16	16	"PFN0866"	"N168_23"	13570	22840	120	274	259	87	78	82	20	95	92	0	214	218	58	106	119	79	71	18	0	1.815	1.616	1.630	1.556	2.729	1.731	0.570	120	495	304	293	0.860	196	108	181	112	0
3	17	16	"PFN0870"	"N168_29"	13740	22850	150	91	91	22	79	81	17	35	14	0	116	117	25	104	108	28	24	5	0	1.000	0.923	0.780	0.802	3.174	0.374	0.052	156	620	24	25	0.000	12	12	12	13	-50
3	18	16	"PFN0873"	"N168_32"	13930	22840	120	270	267	91	78	82	30	94	88	0	446	426	148	101	118	185	81	40	0	0.557	0.582	0.575	0.586	2.523	0.507	0.671	120	546	537	514	-0.845	192	345	189	325	0
3	19	16	"PFN0901"	"N175_10"	14140	22840	120	3738	3554	1563	75	77	14	100	100	0	4534	4298	1848	102	105	23	96	95	0	0.826	0.829	0.855	0.893	3.219	0.794	0.745	120	569	8095	7675	-0.275	3663	4432	3479	4196	0
3	20	16	"PFN0903"	"N175_12"	14330	22840	120	151	151	52	74	74	13	87	83	0	199	203	72	98	102	21	86	75	0	0.762	0.733	0.928	0.969	2.925	0.608	0.385	120	500	178	182	-0.391	77	101	77	105	0
3	21	16	"PFN0908"	"N175_3"	14510	22850	150	72	73	15	72	74	13	17	6	0	100	102	18	96	105	114	0	0	0	0.000	0.167	0.821	0.882	3.914	0.149	0.006	156	635	4	7	Error	0	4	1	6	-50
3	22	16	"PFN0910"	"N175_8"	14710	22850	130	1529	1428	632	71	72	13	100	99	0	1477	1444	426	97	99	20	100	100	0	1.057	1.007	1.077	0.838	2.451	1.091	0.736	120	647	2838	2704	0.079	1458	1380	1357	1347	0
3	1	17	"PFN0912"	"N176_2"	10710	23030	110	1149	1066	398	87	89	18	100	100	0	1425	1328	528	118	128	85	98	96	0	0.813	0.809	0.785	0.830	2.270	0.687	0.703	80	544	2369	2189	-0.299	1062	1307	979	1210	0
3	2	17	"PFN0914"	"N176_4"	10910	23040	120	499	457	172	93	95	20	96	92	0	888	842	292	124	132	78	100	95	0	0.531	0.507	0.504	0.464	2.411	0.476	0.715	120	531	1170	1082	-0.912	406	764	364	718	0
3	3	17	"PFN0936"	"N181_8"	11100	23040	120	481	434	182	94	96	20	93	87	0	1047	959	396	123	151	307	83	71	0	0.419	0.407	0.407	0.372	2.956	0.367	0.703	120	485	1311	1176	-1.256	387	924	340	836	0
3	4	17	"PFN0938"	"N182_2"	11290	23040	120	393	367	126	91	94	18	96	93	0	410	386	114	123	128	31	97	92	0	1.052	1.049	1.093	0.964	2.569	1.063	0.671	120	458	589	539	0.073	302	287	276	263	0
3	5	17	"PFN0940"	"N182_5"	11470	23040	150	118	119	33	91	93	17	60	42	0	142	143	30	123	125	25	37	14	0	1.421	1.400	1.167	1.071	3.131	0.731	0.100	156	559	46	48	0.507	27	19	28	20	-50
3	6	17	"PFN0947"	"N185_15"	11670	23040	120	1170	1068	463	88	91	18	99	98	0	829	781	265	117	122	25	99	97	0	1.520	1.476	1.524	1.344	2.635	1.646	0.736	120	459	1794	1644	0.604	1082	712	980	664	0
3	7	17	"PFN0951"	"N185_4"	11850	23030	110	1136	1030	437	89	93	26	100	100	0	930	910	313	119	130	95	100	96	0	1.291	1.190	1.203	1.063	2.450	1.117	0.687	80	464	1858	1732	0.368	1047	811	941	791	0
3	8	17	"PFN0953"	"N185_6"	12050	23040	120	804	784	371	87	91	25	98	94	0	864	835	326	121	130	92	98	95	0	0.965	0.976	1.015	0.858	2.661	1.014	0.713	120	495	1460	1411	-0.051	717	743	697	714	0
3	9	17	"PFF1635"	"F64095_4"	12260	23020	150	96	114	58	85	89	24	37	24	0	133	151	67	117	128	194	5	0	0	0.688	0.853	0.917	0.823	4.161	0.671	0.265	156	536	27	63	-0.541	11	16	29	34	-50
3	10	17	"PFF1651"	"F64732_1"	12420	23030	110	11510	10415	4326	91	104	104	100	100	0	4540	4345	1229	120	156	386	100	100	0	2.583	2.444	2.499	2.184	1.971	2.712	0.744	80	412	15839	14549	1.369	11419	4420	10324	4225	0
3	11	17	"PFF1691"	"F66430_1"	12610	23040	100	126	125	39	95	105	100	1	0	0	179	178	42	119	144	309	0	0	0	0.517	0.508	0.818	0.653	3.388	0.484	0.143	80	439	91	89	-0.953	31	60	30	59	0
3	12	17	"PFF1706"	"F67045_1"	12800	23050	150	90	95	24	89	91	18	26	12	0	117	121	31	117	121	25	23	8	0	100000.000	1.500	0.791	0.774	4.261	0.277	0.026	156	645	1	10	16.610	1	0	6	4	-50
3	13	17	"PFF1770"	"F69174_1"	12990	23030	110	815	723	259	85	87	22	100	98	0	1001	869	323	114	123	74	98	97	0	0.823	0.845	0.874	0.810	2.663	0.776	0.682	80	490	1617	1393	-0.281	730	887	638	755	0
3	14	17	"PFF1856"	"F72113_1"	13190	23030	110	8212	7392	3259	84	93	90	100	100	0	7522	6774	2461	111	136	256	100	100	0	1.097	1.097	1.080	0.995	2.348	1.066	0.643	80	540	15539	13971	0.133	8128	7411	7308	6663	0
3	15	17	"PFC0253"	"C664"	13380	23040	80	169	215	193	82	90	71	59	34	0	255	285	208	116	138	309	9	3	0	0.626	0.787	0.707	0.679	3.682	0.074	0.053	52	328	226	302	-0.676	87	139	133	169	0
3	16	17	"PFC0263"	"C68"	13570	23040	120	379	348	135	80	82	15	94	90	0	276	275	87	110	113	29	92	88	0	1.801	1.624	1.641	1.557	2.455	1.710	0.597	120	543	465	433	0.849	299	166	268	165	0
3	17	17	"PFC0294"	"C735"	13750	23040	110	189	182	76	81	83	17	81	78	0	220	218	62	107	111	30	88	81	0	0.956	0.910	1.095	1.066	2.277	0.933	0.344	80	449	221	212	-0.065	108	113	101	111	0
3	18	17	"PFC0298"	"C739"	13950	23030	110	164	162	53	80	81	17	86	80	0	239	227	72	107	110	27	86	77	0	0.636	0.683	0.741	0.699	2.383	0.571	0.466	80	510	216	202	-0.652	84	132	82	120	0
3	19	17	"PFC0301"	"C741"	14140	23030	110	370	346	128	77	79	15	95	95	0	576	525	174	105	111	43	100	96	0	0.622	0.640	0.661	0.604	2.524	0.548	0.656	80	488	764	689	-0.685	293	471	269	420	0
3	20	17	"PFL0015"	"L1_3"	14340	23040	120	168	167	55	78	80	14	89	85	0	185	182	47	106	110	40	74	49	0	1.139	1.171	1.217	1.305	2.366	1.151	0.380	120	512	169	165	0.188	90	79	89	76	0
3	21	17	"PFM0073"	"M15459_3"	14530	23040	120	112	113	35	77	79	16	70	51	0	200	200	62	101	104	21	89	80	0	0.354	0.364	0.413	0.409	2.844	0.293	0.263	120	458	134	135	-1.500	35	99	36	99	0
3	22	17	"PFM0096"	"M16857_1"	14710	23020	120	3338	3073	1305	75	76	15	100	100	0	2325	2201	912	99	101	20	95	95	0	1.466	1.426	1.434	1.268	2.304	1.488	0.686	120	545	5489	5100	0.552	3263	2226	2998	2102	0
3	1	18	"PFM0259"	"M26257_1"	10710	23210	110	403	378	133	90	91	17	96	95	0	967	869	309	119	127	80	98	96	0	0.369	0.384	0.390	0.384	2.445	0.324	0.658	80	518	1161	1038	-1.438	313	848	288	750	0
3	2	18	"PFM0321"	"M31208_3"	10880	23210	110	236	227	67	92	94	23	92	85	0	628	597	165	122	126	31	100	100	0	0.285	0.284	0.302	0.263	1.860	0.255	0.704	80	475	650	610	-1.813	144	506	135	475	0
3	3	18	"PFM0389"	"M3590_2"	11100	23220	150	85	88	20	95	97	19	9	3	0	113	117	27	124	129	33	6	1	0	0.909	1.000	0.742	0.803	3.821	0.190	0.018	156	672	-21	-14	-0.138	-10	-11	-7	-7	-50
3	4	18	"PFM0523"	"M42640_1"	11280	23210	110	527	462	169	94	97	20	93	93	0	501	463	145	127	132	40	98	93	0	1.158	1.095	1.147	1.032	2.733	1.012	0.568	80	426	807	704	0.211	433	374	368	336	0
3	5	18	"PFD0044"	"D13561_3"	11480	23210	150	103	106	30	96	106	139	0	0	0	139	144	40	128	132	43	23	7	0	0.636	0.625	0.716	0.662	4.123	0.335	0.064	156	566	18	26	-0.652	7	11	10	16	-50
3	6	18	"PFD0057"	"D15909_4"	11660	23210	120	1486	1321	551	93	95	19	100	100	0	549	513	185	121	124	25	97	95	0	3.255	3.133	3.270	3.109	2.509	3.612	0.661	120	444	1821	1620	1.703	1393	428	1228	392	0
3	7	18	"PFD0156"	"D17715_93"	11840	23210	100	511	504	116	90	93	22	100	100	0	369	360	66	120	128	83	96	88	0	1.691	1.725	1.759	1.736	1.603	1.838	0.749	80	450	670	654	0.758	421	249	414	240	0
3	8	18	"PFD0171"	"D21102_1"	12030	23210	80	3302	3172	974	88	88	17	100	100	0	2392	2315	792	120	124	25	100	98	0	1.415	1.405	1.390	1.501	2.427	1.424	0.688	52	282	5486	5279	0.500	3214	2272	3084	2195	0
3	9	18	"PFD0194"	"D23657_11"	12200	23220	150	76	79	18	87	89	18	6	3	0	111	114	23	117	118	23	12	3	0	1.833	2.667	0.955	0.870	3.230	0.122	0.005	156	686	-17	-11	0.874	-11	-6	-8	-3	-50
3	10	18	"PFD0273"	"D33539_50"	12420	23230	150	82	84	19	88	97	86	0	0	0	114	116	27	115	142	321	0	0	0	6.000	-4.000	0.655	0.728	4.301	0.177	0.017	156	599	-7	-3	2.585	-6	-1	-4	1	-50
3	11	18	"IAX099I"	"Y_IAX099I"	12610	23240	150	81	83	23	92	101	95	0	0	0	105	110	29	118	149	356	0	0	0	0.846	1.125	0.918	0.854	2.732	0.568	0.065	156	485	-24	-17	-0.241	-11	-13	-9	-8	-50
3	12	18	"ICX188I"	"Y_ICX188I"	12800	23240	150	85	85	21	89	91	19	15	1	0	113	116	27	116	119	24	16	4	0	1.333	100000.000	0.779	0.815	2.769	0.444	0.058	156	444	-7	-4	0.415	-4	-3	-4	0	-50
3	13	18	"IEX355I"	"Y_IEX355I"	12980	23230	150	75	79	21	86	89	22	8	0	0	104	108	28	114	123	72	1	0	0	1.100	1.167	0.773	0.757	3.292	0.307	0.047	156	516	-21	-13	0.138	-11	-10	-7	-6	-50
3	14	18	"IGX361I"	"Y_IGX361I"	13180	23240	150	72	76	21	85	88	22	6	1	0	101	103	27	115	128	95	0	0	0	0.929	0.750	0.756	0.715	3.090	0.320	0.051	156	556	-27	-21	-0.107	-13	-14	-9	-12	-50
3	15	18	"IIX063I"	"Y_IIX063I"	13370	23240	150	71	73	20	85	86	18	9	1	0	96	100	26	115	124	70	0	0	0	0.737	0.800	0.833	0.807	2.797	0.443	0.062	156	545	-33	-27	-0.441	-14	-19	-12	-15	-50
3	16	18	"IKX121I"	"Y_IKX121I"	13560	23240	150	80	81	19	83	85	17	12	5	0	106	108	24	115	119	29	8	0	0	0.333	0.286	0.667	0.580	3.338	0.164	0.008	156	546	-12	-9	-1.585	-3	-9	-2	-7	-50
3	17	18	"Z_1_50"	"Z_1_50"	13760	23210	110	184	174	58	83	84	16	87	83	0	348	333	108	112	115	24	93	92	0	0.428	0.412	0.458	0.429	2.738	0.334	0.481	80	457	337	312	-1.224	101	236	91	221	0
3	18	18	"Z_1_70"	"Z_1_70"	13950	23210	110	510	467	156	83	84	17	98	96	0	993	944	248	111	116	34	100	100	0	0.484	0.461	0.474	0.409	2.285	0.405	0.700	80	495	1309	1217	-1.047	427	882	384	833	0
3	19	18	"Z_1_90"	"Z_1_90"	14140	23220	120	1342	1216	519	82	84	18	96	95	0	2726	2488	962	111	117	45	99	98	0	0.482	0.477	0.489	0.451	2.711	0.448	0.758	120	541	3875	3511	-1.053	1260	2615	1134	2377	0
3	20	18	"Z_2_10"	"Z_2_10"	14320	23240	150	71	73	16	82	84	16	8	0	0	95	100	23	110	115	41	2	0	0	0.733	0.900	0.735	0.644	2.430	0.291	0.071	156	521	-26	-19	-0.447	-11	-15	-9	-10	-50
3	21	18	"Z_2_30"	"Z_2_30"	14480	23230	150	98	98	24	81	83	18	47	22	0	124	125	29	108	111	23	38	16	0	1.063	1.000	0.874	1.014	3.530	0.501	0.072	156	536	33	34	0.087	17	16	17	17	-50
3	22	18	"Z_2_50"	"Z_2_50"	14710	23220	120	17896	15291	6543	80	82	17	100	100	0	15200	12691	4845	106	110	24	99	98	0	1.180	1.209	1.247	1.067	2.622	1.270	0.740	120	633	32910	27796	0.239	17816	15094	15211	12585	0
3	1	19	"Z_3_90"	"Z_3_90"	10710	23410	120	15307	12971	5711	94	99	25	100	100	0	8671	7773	2775	125	128	27	99	98	0	1.780	1.684	1.754	1.613	2.781	1.861	0.741	120	578	23759	20525	0.832	15213	8546	12877	7648	0
3	2	19	"Z_4_10"	"Z_4_10"	10890	23430	150	110	110	30	99	102	25	25	10	0	134	135	32	129	132	31	18	6	0	2.200	1.833	0.844	0.961	2.931	0.742	0.043	156	641	16	17	1.138	11	5	11	6	-50
3	3	19	"Z_4_30"	"Z_4_30"	11100	23430	150	99	100	24	99	101	20	25	5	0	124	128	28	128	131	27	14	4	0	0.000	100000.000	1.042	1.105	3.427	0.358	0.025	156	601	-4	1	Error	0	-4	1	0	-50
3	4	19	"Z_4_50"	"Z_4_50"	11280	23410	110	6462	5558	2173	100	124	187	100	100	0	5050	4532	1484	130	180	381	100	97	0	1.293	1.240	1.287	1.172	1.924	1.263	0.751	80	471	11282	9860	0.371	6362	4920	5458	4402	0
3	5	19	"Z_4_70"	"Z_4_70"	11480	23410	120	9864	8324	3949	100	122	176	100	99	0	7816	6930	2798	130	175	359	94	93	0	1.270	1.209	1.279	1.233	3.137	1.282	0.748	120	532	17450	15024	0.345	9764	7686	8224	6800	0
3	6	19	"Z_4_90"	"Z_4_90"	11670	23410	120	17034	14732	6618	100	104	23	100	100	0	13144	11501	4446	130	134	29	99	98	0	1.301	1.287	1.329	1.255	3.193	1.369	0.775	120	481	29948	26003	0.380	16934	13014	14632	11371	0
3	7	19	"Z_6_30"	"Z_6_30"	11850	23430	150	112	109	28	96	100	22	39	12	0	127	138	35	127	131	30	25	8	0	100000.000	1.182	0.923	0.941	3.101	0.561	0.104	156	591	16	24	16.610	16	0	13	11	-50
3	8	19	"Z_6_50"	"Z_6_50"	12040	23430	150	94	98	25	94	97	21	22	5	0	124	125	30	123	127	27	18	3	0	0.000	2.000	0.789	0.847	3.030	0.383	0.055	156	645	1	6	Error	0	1	4	2	-50
3	9	19	"Z_6_70"	"Z_6_70"	12240	23420	110	129	126	35	92	95	19	68	46	0	189	187	42	120	122	25	87	71	0	0.536	0.507	0.679	0.609	2.441	0.415	0.183	80	450	106	101	-0.899	37	69	34	67	0
3	10	19	"Z_6_90"	"Z_6_90"	12430	23410	120	161	157	39	91	93	19	87	79	0	285	283	75	121	123	25	95	92	0	0.427	0.407	0.456	0.464	2.163	0.317	0.413	120	435	234	228	-1.228	70	164	66	162	0
3	11	19	"Z_7_10"	"Z_7_10"	12610	23420	150	92	93	23	90	95	28	13	1	0	118	120	29	122	131	63	1	0	0	-0.500	-1.500	0.883	0.762	4.137	0.342	0.016	156	455	-2	1	Error	2	-4	3	-2	-50
3	12	19	"Z_7_30"	"Z_7_30"	12800	23410	150	80	83	20	89	92	26	8	1	0	112	114	24	119	124	36	3	0	0	1.286	1.200	0.750	0.890	3.805	0.328	0.043	156	471	-16	-11	0.363	-9	-7	-6	-5	-50
3	13	19	"PFI17646"	"oPFI17646"	13010	23400	120	564	531	213	89	91	18	95	95	0	526	506	179	118	122	26	95	90	0	1.164	1.139	1.196	1.116	3.061	1.171	0.606	120	447	883	830	0.219	475	408	442	388	0
3	14	19	"PFN0256"	"oPFN0256"	13190	23400	120	1414	1382	587	87	89	19	100	100	0	961	932	360	116	120	27	97	95	0	1.570	1.587	1.627	1.679	2.856	1.707	0.640	120	377	2172	2111	0.651	1327	845	1295	816	0
3	15	19	"PFG0021"	"oPFG0021"	13370	23430	150	83	86	21	85	87	18	20	4	0	112	116	30	117	121	26	15	5	0	0.400	-1.000	0.679	0.678	3.814	0.265	0.041	156	428	-7	0	-1.322	-2	-5	1	-1	-50
3	16	19	"PFF72433"	"oPFF72433"	13560	23420	150	97	99	22	87	88	18	35	14	0	138	139	26	119	122	25	41	12	0	0.526	0.600	0.900	0.900	3.866	0.339	0.059	156	415	29	32	-0.926	10	19	12	20	-50
3	17	19	"PFJ12787"	"oPFJ12787"	13740	23400	150	87	88	22	89	90	18	17	5	0	119	122	29	120	124	26	16	7	0	2.000	-0.500	0.760	0.860	4.118	0.441	0.030	156	600	-3	1	1.000	-2	-1	-1	2	-50
3	18	19	"PFG0023"	"oPFG0023"	13960	23410	120	9148	8914	4825	91	93	21	100	100	0	11797	11877	4979	120	126	34	100	100	0	0.776	0.750	0.754	0.618	2.478	0.783	0.748	120	572	20734	20580	-0.367	9057	11677	8823	11757	0
3	19	19	"PFJ12789"	"oPFJ12789"	14140	23420	110	140	138	37	93	95	21	78	55	0	210	197	56	123	126	28	81	75	0	0.540	0.608	0.588	0.574	1.910	0.483	0.308	80	466	134	119	-0.888	47	87	45	74	0
3	20	19	"PFBL B0077"	"oPFBLOB0077"	14340	23410	120	845	843	361	87	88	17	99	97	0	801	810	280	116	118	24	100	100	0	1.107	1.089	1.082	0.970	2.500	1.152	0.714	120	432	1443	1450	0.146	758	685	756	694	0
3	21	19	"PFF72437"	"oPFF72437"	14520	23410	120	1199	1175	564	81	83	17	98	95	0	1335	1327	519	112	115	24	100	98	0	0.914	0.900	0.924	0.794	2.764	0.912	0.696	120	500	2341	2309	-0.130	1118	1223	1094	1215	0
3	22	19	"PFL0043"	"oPFL0043"	14720	23410	120	124	125	39	77	78	15	78	64	0	181	186	49	107	111	23	87	74	0	0.635	0.608	0.548	0.554	2.668	0.543	0.333	120	592	121	127	-0.655	47	74	48	79	0
3	1	20	"PFBL B0079"	"oPFBLOB0079"	10710	23610	150	96	99	23	93	96	22	22	3	0	134	139	28	127	129	26	26	7	0	0.429	0.500	0.952	0.900	3.578	0.375	0.046	156	746	10	18	-1.222	3	7	6	12	-50
3	2	20	"PFF72438"	"oPFF72438"	10910	23600	120	3617	3470	1583	101	103	22	100	100	0	8059	7996	3095	135	138	29	98	97	0	0.444	0.429	0.455	0.422	2.864	0.396	0.728	120	461	11440	11230	-1.172	3516	7924	3369	7861	0
3	3	20	"PFH0006"	"oPFH0006"	11110	23600	120	2680	2544	1056	102	104	20	100	100	0	2453	2359	820	134	138	29	99	98	0	1.112	1.098	1.157	1.052	2.732	1.147	0.768	120	445	4897	4667	0.153	2578	2319	2442	2225	0
3	4	20	"PFBL B0083"	"oPFBLOB0083"	11290	23610	150	110	111	28	102	114	103	0	0	0	150	149	32	133	175	361	0	0	0	0.471	0.563	0.761	0.756	3.804	0.115	0.052	156	520	25	25	-1.087	8	17	9	16	-50
3	5	20	"PFBL B0084"	"oPFBLOB0084"	11460	23610	150	98	98	25	99	106	56	3	0	0	134	135	28	133	164	311	0	0	0	-1.000	-0.500	1.000	0.933	3.615	0.220	0.026	156	578	0	1	Error	-1	1	-1	2	-50
3	6	20	"PFM60485"	"oPFM60485"	11670	23600	120	1223	1194	507	98	100	20	100	100	0	1704	1639	669	133	137	29	99	97	0	0.716	0.728	0.765	0.716	2.963	0.685	0.725	120	463	2696	2602	-0.482	1125	1571	1096	1506	0
3	7	20	"PFN0258"	"oPFN0258"	11850	23610	150	81	84	24	99	102	22	8	1	0	114	122	35	135	138	29	14	4	0	0.857	1.154	0.843	0.806	2.781	0.435	0.126	156	501	-39	-28	-0.222	-18	-21	-15	-13	-50
3	8	20	"PFM60486"	"oPFM60486"	12060	23600	120	627	648	320	98	101	20	95	92	0	700	676	296	129	133	28	97	94	0	0.926	1.005	1.022	0.962	2.974	0.985	0.661	120	463	1100	1097	-0.110	529	571	550	547	0
3	9	20	"PFK12896"	"oPFK12896"	12250	23600	120	752	703	294	98	101	27	97	95	0	717	684	229	129	133	28	100	99	0	1.112	1.090	1.134	0.992	2.994	1.160	0.701	120	528	1242	1160	0.153	654	588	605	555	0
3	10	20	"PFN0259"	"oPFN0259"	12440	23600	120	931	853	349	97	99	19	100	99	0	2034	1916	718	130	131	27	98	98	0	0.438	0.423	0.442	0.407	2.733	0.388	0.739	120	491	2738	2542	-1.191	834	1904	756	1786	0
3	11	20	"PFL0046"	"oPFL0046"	12620	23600	110	561	517	200	95	101	33	97	93	0	1329	1305	384	129	152	178	100	98	0	0.388	0.359	0.354	0.309	1.914	0.308	0.721	80	430	1666	1598	-1.365	466	1200	422	1176	0
3	12	20	"PFD66984"	"oPFD66984"	12810	23600	120	1063	1016	458	94	98	32	100	97	0	1465	1404	618	124	146	171	94	88	0	0.723	0.720	0.742	0.691	2.931	0.665	0.691	120	464	2310	2202	-0.469	969	1341	922	1280	0
3	13	20	"PFD66985"	"oPFD66985"	12980	23620	150	73	79	26	94	95	19	12	4	0	108	113	29	123	125	26	12	1	0	1.400	1.500	1.073	1.044	2.429	0.552	0.099	156	575	-36	-25	0.485	-21	-15	-15	-10	-50
3	14	20	"PFL0047"	"oPFL0047"	13190	23600	120	440	422	171	90	91	19	97	95	0	874	848	362	120	123	27	98	96	0	0.464	0.456	0.458	0.447	2.609	0.403	0.711	120	502	1104	1060	-1.107	350	754	332	728	0
3	15	20	"PFF72478"	"oPFF72478"	13370	23590	100	769	680	422	86	86	17	92	92	0	714	772	457	115	121	26	92	92	0	1.140	0.904	0.837	1.012	3.383	0.905	0.666	80	341	1282	1251	0.189	683	599	594	657	0
3	16	20	"PFL0097"	"oPFL0097"	13550	23590	120	693	684	247	89	90	19	99	99	0	794	786	257	121	125	28	99	95	0	0.897	0.895	0.912	0.935	2.368	0.882	0.713	120	464	1277	1260	-0.156	604	673	595	665	0
3	17	20	"PFBL B0142"	"oPFBLOB0142"	13740	23590	120	1469	1439	595	90	92	18	100	100	0	880	892	335	123	126	27	96	95	0	1.822	1.754	1.762	1.786	2.374	1.869	0.724	120	515	2136	2118	0.865	1379	757	1349	769	0
3	18	20	"PFI17693"	"oPFI17693"	13930	23590	110	5143	5210	2121	94	98	43	100	100	0	4148	4092	1150	124	162	437	100	100	0	1.255	1.289	1.301	1.206	1.630	1.345	0.776	80	478	9073	9084	0.327	5049	4024	5116	3968	0
3	19	20	"PFI17695"	"oPFI17695"	14110	23590	110	8964	8740	3204	99	105	46	100	100	0	14183	14155	3111	132	216	812	100	100	0	0.631	0.616	0.639	0.579	1.535	0.603	0.797	80	516	22916	22664	-0.664	8865	14051	8641	14023	0
3	20	20	"PFH0024"	"oPFH0024"	14330	23600	120	722	705	303	91	95	26	95	94	0	723	731	282	126	173	659	42	0	0	1.057	1.015	1.062	0.970	2.469	1.035	0.777	120	578	1228	1219	0.080	631	597	614	605	0
3	21	20	"PFBL B0147"	"oPFBLOB0147"	14510	23610	110	110	115	38	84	87	18	56	45	0	165	172	52	118	121	26	67	47	0	0.553	0.574	0.579	0.660	3.139	0.496	0.252	80	445	73	85	-0.854	26	47	31	54	0
3	22	20	"PFF72481"	"oPFF72481"	14700	23590	110	345	344	127	80	83	19	96	92	0	693	700	243	114	121	56	100	97	0	0.458	0.451	0.448	0.432	2.145	0.405	0.747	80	538	844	850	-1.128	265	579	264	586	0
3	1	21	"PFJ12809"	"oPFJ12809"	10730	23790	150	88	91	25	91	93	19	20	5	0	119	121	30	123	125	26	13	5	0	0.750	0.000	0.890	0.988	3.593	0.260	0.026	156	705	-7	-2	-0.415	-3	-4	0	-2	-50
3	2	21	"PFH0027"	"oPFH0027"	10910	23800	120	1564	1383	626	96	99	21	100	99	0	1500	1403	577	128	130	27	98	96	0	1.070	1.009	0.992	0.888	3.248	1.015	0.702	120	437	2840	2562	0.098	1468	1372	1287	1275	0
3	3	21	"PFF72482"	"oPFF72482"	11090	23790	110	3331	3101	1345	104	108	41	100	100	0	2291	2091	743	136	158	235	100	98	0	1.497	1.533	1.508	1.422	1.830	1.588	0.769	80	447	5382	4952	0.583	3227	2155	2997	1955	0
3	4	21	"PFG0045"	"oPFG0045"	11280	23790	120	507	467	195	101	106	40	91	85	0	593	553	199	134	155	225	79	51	0	0.885	0.874	0.937	0.832	2.733	0.846	0.663	120	487	865	785	-0.177	406	459	366	419	0
3	5	21	"PFF72484"	"oPFF72484"	11470	23790	120	807	755	343	98	101	19	98	95	0	628	609	200	132	134	27	100	97	0	1.429	1.377	1.407	1.171	2.616	1.549	0.730	120	470	1205	1134	0.515	709	496	657	477	0
3	6	21	"PFI17704"	"oPFI17704"	11660	23790	120	3931	3522	1586	95	98	19	100	100	0	2217	2091	723	132	133	28	100	99	0	1.840	1.749	1.821	1.489	2.658	1.970	0.755	120	510	5921	5386	0.880	3836	2085	3427	1959	0
3	7	21	"PFH0030"	"oPFH0030"	11850	23790	120	732	719	317	96	98	19	100	99	0	844	833	288	132	134	28	97	96	0	0.893	0.889	0.931	0.834	2.727	0.882	0.674	120	478	1348	1324	-0.163	636	712	623	701	0
3	8	21	"PFM60518"	"oPFM60518"	12040	23790	120	825	779	326	96	97	18	100	100	0	1057	1015	395	126	129	27	97	97	0	0.783	0.768	0.798	0.780	2.526	0.720	0.684	120	481	1660	1572	-0.353	729	931	683	889	0
3	9	21	"PFL0104"	"oPFL0104"	12220	23790	110	609	568	166	96	102	48	100	96	0	443	443	88	127	138	64	100	96	0	1.623	1.494	1.566	1.427	1.748	1.475	0.690	80	445	829	788	0.699	513	316	472	316	0
3	10	21	"PFI17705"	"oPFI17705"	12420	23790	120	2820	2708	1318	99	104	43	100	100	0	2359	2310	932	130	138	58	96	95	0	1.221	1.197	1.291	1.209	3.211	1.258	0.675	120	566	4950	4789	0.288	2721	2229	2609	2180	0
3	11	21	"PFBL B0155"	"oPFBLOB0155"	12610	23790	110	155	151	47	99	102	23	75	60	0	440	412	122	129	145	138	82	63	0	0.180	0.184	0.241	0.234	2.150	0.164	0.370	80	475	367	335	-2.473	56	311	52	283	0
3	12	21	"PFBL B0157"	"oPFBLOB0157"	12800	23810	150	77	84	28	95	97	25	12	3	0	100	111	36	124	141	144	0	0	0	0.750	0.846	0.810	0.838	2.869	0.220	0.129	156	638	-42	-24	-0.415	-18	-24	-11	-13	-50
3	13	21	"PFD67005"	"oPFD67005"	13000	23790	150	70	83	33	91	92	20	20	12	0	91	107	42	119	121	25	17	11	0	0.750	0.667	0.784	0.750	3.078	0.498	0.114	156	596	-49	-20	-0.415	-21	-28	-8	-12	-50
3	14	21	"PFD67007"	"oPFD67007"	13190	23790	150	74	80	26	87	88	17	18	8	0	100	109	34	117	120	25	14	7	0	0.765	0.875	0.846	0.773	3.137	0.429	0.106	156	633	-30	-15	-0.387	-13	-17	-7	-8	-50
3	15	21	"PFM60523"	"oPFM60523"	13370	23790	120	1060	1030	409	86	87	17	100	100	0	786	742	259	119	122	26	100	95	0	1.460	1.515	1.621	1.523	2.575	1.635	0.686	120	552	1641	1567	0.546	974	667	944	623	0
3	16	21	"PFL0108"	"oPFL0108"	13560	23790	110	192	191	65	90	92	19	81	80	0	417	406	108	124	131	45	98	92	0	0.348	0.358	0.376	0.349	2.393	0.288	0.492	80	485	395	383	-1.522	102	293	101	282	0
3	17	21	"A10325_30a"	"A10325_30a"	13750	23810	150	70	71	21	87	89	18	8	3	0	97	107	36	119	125	39	10	2	0	0.773	1.333	0.757	0.717	2.855	0.201	0.109	156	733	-39	-28	-0.372	-17	-22	-16	-12	-50
3	18	21	"A10325_30c"	"A10325_30c"	13940	23810	150	62	66	17	84	88	38	0	0	0	88	95	24	116	144	368	0	0	0	0.786	0.857	0.765	0.824	2.190	0.374	0.117	156	677	-50	-39	-0.348	-22	-28	-18	-21	-50
3	19	21	"A10325_30e"	"A10325_30e"	14130	23810	150	64	68	18	84	88	26	1	0	0	89	95	25	116	162	636	0	0	0	0.741	0.762	0.723	0.751	2.337	0.132	0.080	156	622	-47	-37	-0.433	-20	-27	-16	-21	-50
3	20	21	"A10325_30g"	"A10325_30g"	14320	23810	150	78	82	20	83	86	19	14	4	0	113	115	27	114	120	49	5	0	0	5.000	-1.000	0.732	0.693	2.733	0.243	0.033	156	576	-6	0	2.322	-5	-1	-1	1	-50
3	21	21	"A10325_30i"	"A10325_30i"	14520	23790	150	118	120	33	83	85	18	71	47	0	132	134	28	113	116	25	37	14	0	1.842	1.762	1.556	1.483	3.839	1.182	0.059	156	601	54	58	0.881	35	19	37	21	-50
3	22	21	"E598_1a"	"E598_1a"	14710	23810	150	82	88	26	80	82	19	26	13	0	110	118	36	110	116	48	10	3	0	100000.000	1.000	0.699	0.671	3.884	0.496	0.155	156	814	2	16	16.610	2	0	8	8	-50
3	1	22	"F48446_9e"	"F48446_9e"	10710	24000	150	93	95	22	83	84	17	38	19	0	122	126	31	114	116	23	30	11	0	1.250	1.000	0.737	0.636	3.292	0.325	0.048	156	974	18	24	0.322	10	8	12	12	-50
3	2	22	"F48446_9g"	"F48446_9g"	10910	23980	150	103	102	24	87	90	20	39	19	0	133	133	29	119	120	25	30	9	0	1.143	1.071	0.967	0.823	2.781	0.316	0.038	156	704	30	29	0.193	16	14	15	14	-50
3	3	22	"F48446_9i"	"F48446_9i"	11070	23980	120	308	295	88	91	96	39	93	89	0	357	350	97	122	142	218	57	0	0	0.923	0.895	0.936	0.913	2.335	0.833	0.645	120	522	452	432	-0.115	217	235	204	228	0
3	4	22	"I12861_2a"	"I12861_2a"	11270	24000	150	70	75	25	91	94	33	5	0	0	96	103	29	124	137	171	0	0	0	0.750	0.762	0.830	0.795	2.667	0.550	0.121	156	863	-49	-37	-0.415	-21	-28	-16	-21	-50
3	5	22	"I12861_2c"	"I12861_2c"	11470	24000	150	69	79	28	92	95	19	16	5	0	97	106	33	124	126	26	11	2	0	0.852	0.722	0.783	0.866	2.360	0.522	0.125	156	808	-50	-31	-0.231	-23	-27	-13	-18	-50
3	6	22	"I12861_2e"	"I12861_2e"	11660	24000	150	77	84	26	90	92	19	15	7	0	101	111	33	121	124	25	17	7	0	0.650	0.600	0.674	0.696	2.565	0.414	0.125	156	790	-33	-16	-0.621	-13	-20	-6	-10	-50
3	7	22	"J512_2i"	"J512_2i"	11850	24000	150	87	90	26	89	91	19	20	7	0	115	120	34	123	125	27	19	6	0	0.250	-0.333	0.750	0.791	3.638	0.368	0.056	156	810	-10	-2	-2.000	-2	-8	1	-3	-50
3	8	22	"Ks592_1a"	"Ks592_1a"	12050	23980	150	86	89	24	86	89	18	25	8	0	120	124	28	120	123	27	17	4	0	0.000	0.750	0.980	0.952	3.961	0.345	0.044	156	726	0	7	Error	0	0	3	4	-50
3	9	22	"Ks592_1c"	"Ks592_1c"	12220	23980	150	80	84	22	85	90	36	5	0	0	107	110	26	116	124	53	1	0	0	0.556	0.167	0.696	0.757	4.141	0.177	0.053	156	748	-14	-7	-0.848	-5	-9	-1	-6	-50
3	10	22	"Ks592_1e"	"Ks592_1e"	12420	24000	150	75	79	20	86	89	28	7	0	0	108	111	26	117	122	42	1	1	0	1.222	1.167	0.811	0.878	3.232	0.396	0.073	156	831	-20	-13	0.290	-11	-9	-7	-6	-50
3	11	22	"Ks592_1g"	"Ks592_1g"	12610	24000	150	82	86	24	86	89	20	18	7	0	116	122	35	117	123	40	10	3	0	4.000	0.000	0.727	0.711	3.020	0.370	0.063	156	846	-5	5	2.000	-4	-1	0	5	-50
3	12	22	"Ks592_1i"	"Ks592_1i"	12800	23980	110	928	824	255	85	87	19	100	100	0	1893	1694	529	116	121	48	100	100	0	0.474	0.468	0.468	0.453	1.746	0.425	0.780	80	465	2620	2317	-1.076	843	1777	739	1578	0
3	13	22	"EMPTY"	"EMPTY"	12980	23990	80	211	204	80	82	84	20	92	80	0	310	311	110	112	116	24	98	92	0	0.652	0.613	0.562	0.588	2.415	0.599	0.573	52	329	327	321	-0.618	129	198	122	199	0
3	14	22	"EMPTY"	"EMPTY"	13190	23990	100	193	210	107	79	81	16	85	81	0	278	306	145	110	113	23	91	82	0	0.679	0.668	0.691	0.652	3.542	0.631	0.591	80	502	282	327	-0.559	114	168	131	196	0
3	15	22	"EMPTY"	"EMPTY"	13380	23990	100	187	195	103	78	80	15	80	73	0	262	279	134	108	112	25	85	78	0	0.708	0.684	0.612	0.618	3.205	0.627	0.423	80	501	263	288	-0.499	109	154	117	171	0
3	16	22	"EMPTY"	"EMPTY"	13570	23980	90	145	154	58	80	81	17	80	73	0	197	214	78	111	115	26	86	73	0	0.756	0.718	0.723	0.696	3.266	0.570	0.378	52	408	151	177	-0.404	65	86	74	103	0
3	17	22	"EMPTY"	"EMPTY"	13760	23980	90	203	196	85	79	81	16	80	78	0	250	262	112	108	111	24	86	76	0	0.873	0.760	0.853	0.914	3.840	0.669	0.507	52	372	266	271	-0.196	124	142	117	154	0
3	18	22	"EMPTY"	"EMPTY"	13950	23980	90	148	155	71	74	75	15	86	69	0	207	231	86	104	107	21	92	84	0	0.718	0.638	0.680	0.665	3.090	0.559	0.344	52	349	177	208	-0.477	74	103	81	127	0
3	19	22	"EMPTY"	"EMPTY"	14140	24000	150	67	69	13	67	69	14	17	4	0	97	101	20	96	99	21	18	5	0	0.000	0.400	0.563	0.662	3.389	0.075	0.003	156	756	1	7	Error	0	1	2	5	-50
3	20	22	"EMPTY"	"EMPTY"	14330	24000	150	77	77	15	70	71	15	23	7	0	102	105	20	100	100	21	19	3	0	3.500	1.400	0.712	0.929	3.331	0.208	0.019	156	705	9	12	1.807	7	2	7	5	-50
3	21	22	"EMPTY"	"EMPTY"	14520	24000	150	74	76	15	71	73	15	23	8	0	107	109	22	102	103	20	21	7	0	0.600	0.714	0.905	0.851	3.925	0.038	0.001	156	723	8	12	-0.737	3	5	5	7	-50
3	22	22	"EMPTY"	"EMPTY"	14710	24000	150	73	74	14	72	73	14	17	5	0	99	101	20	100	103	21	16	3	0	-1.000	2.000	0.671	0.603	4.185	0.025	0.000	156	907	0	3	Error	1	-1	2	1	-50
4	1	1	"PFA0039"	"A1411_1"	15210	19990	140	5987	5890	2970	74	78	41	100	99	0	12246	11787	5230	98	109	97	96	95	0	0.487	0.498	0.506	0.513	3.255	0.483	0.804	156	731	18061	17505	-1.039	5913	12148	5816	11689	0
4	2	1	"PFA0101"	"A21885_1"	15400	19990	140	13792	12139	7572	77	79	19	100	100	0	11129	9787	5505	102	108	28	99	97	0	1.244	1.245	1.245	1.165	2.779	1.315	0.749	156	668	24742	21747	0.315	13715	11027	12062	9685	0
4	3	1	"PFA0019"	"A11546_1"	15600	20000	130	660	618	206	80	87	34	100	98	0	820	784	163	104	112	33	100	100	0	0.810	0.791	0.799	0.719	1.712	0.847	0.791	120	592	1296	1218	-0.304	580	716	538	680	0
4	4	1	"PFA0144"	"A31870_1"	15790	19990	130	9142	9034	3150	80	91	37	100	100	0	13283	13310	2505	107	115	40	100	100	0	0.688	0.678	0.711	0.630	1.541	0.697	0.815	120	567	22238	22157	-0.540	9062	13176	8954	13203	0
4	5	1	"PFA0009"	"A10325_29"	15970	19990	130	37388	35375	13483	83	122	279	100	100	0	15396	14789	4694	108	130	158	99	99	0	2.440	2.404	2.271	2.259	1.730	2.613	0.777	120	602	52593	49973	1.287	37305	15288	35292	14681	0
4	6	1	"PFA0012"	"A10325_32"	16170	20000	130	46769	44363	16970	90	125	271	100	100	12	17228	16223	3773	103	125	154	100	100	0	2.726	2.746	2.752	2.517	1.725	3.208	0.821	120	635	63804	60393	1.447	46679	17125	44273	16120	0
4	7	1	"PFA0030"	"A12797_1"	16360	20000	130	1145	1173	473	80	86	29	100	100	0	2140	2228	672	95	101	29	100	100	0	0.521	0.512	0.515	0.470	1.790	0.492	0.761	120	587	3110	3226	-0.941	1065	2045	1093	2133	0
4	8	1	"PFB0005"	"B11"	16540	19990	130	505	538	259	73	75	18	100	98	0	393	396	128	91	94	25	99	99	0	1.430	1.525	1.397	1.410	1.863	1.533	0.636	120	625	734	770	0.516	432	302	465	305	0
4	9	1	"PFB0219"	"B57"	16770	19970	150	80	80	17	67	71	17	39	9	0	106	107	27	88	91	22	42	13	0	0.722	0.684	0.627	0.639	3.070	0.480	0.157	156	789	31	32	-0.469	13	18	13	19	-50
4	10	1	"PFB0285"	"B92"	16930	20000	120	859	885	433	66	68	15	100	100	0	640	646	252	87	88	17	100	100	0	1.434	1.465	1.457	1.373	2.042	1.665	0.707	120	459	1346	1378	0.520	793	553	819	559	0
4	11	1	"PFB0008"	"B114"	17110	20000	130	1006	1001	413	64	65	13	100	100	0	1760	1804	663	84	86	16	100	100	0	0.562	0.545	0.575	0.512	1.681	0.509	0.729	120	591	2618	2657	-0.831	942	1676	937	1720	0
4	12	1	"PFB0034"	"B165"	17310	20000	130	1470	1526	812	63	64	14	100	100	0	2584	2429	1057	83	84	16	100	100	0	0.563	0.624	0.639	0.572	1.916	0.623	0.769	120	612	3908	3809	-0.830	1407	2501	1463	2346	0
4	13	1	"PFB0089"	"B319"	17500	20000	130	5337	5459	2066	63	66	15	100	100	0	4699	4765	1402	82	85	19	100	100	0	1.142	1.152	1.169	1.082	1.716	1.213	0.783	120	592	9891	10079	0.192	5274	4617	5396	4683	0
4	14	1	"PFB0104"	"B351"	17690	19990	130	188	191	47	61	64	14	99	97	0	219	218	43	83	85	19	99	99	0	0.934	0.963	0.976	0.971	1.721	0.910	0.708	120	597	263	265	-0.099	127	136	130	135	0
4	15	1	"PFB0113"	"B372"	17880	20000	130	967	933	281	60	62	12	100	100	0	1545	1547	298	82	84	16	100	100	0	0.620	0.596	0.609	0.559	1.586	0.594	0.825	120	600	2370	2338	-0.690	907	1463	873	1465	0
4	16	1	"PFB0116"	"B380"	18070	19990	130	175	176	49	59	60	11	100	96	0	168	177	46	79	82	15	100	96	0	1.303	1.194	1.257	1.200	1.978	1.121	0.581	120	577	205	215	0.382	116	89	117	98	0
4	17	1	"PFB0118"	"B383"	18260	19990	130	1816	1781	564	59	61	11	100	100	0	2209	2160	600	79	82	16	100	100	0	0.825	0.827	0.842	0.809	1.657	0.795	0.809	120	573	3887	3803	-0.278	1757	2130	1722	2081	0
4	18	1	"PFB0140"	"B432"	18450	19990	130	1486	1435	436	58	59	11	100	100	0	1806	1781	547	77	80	17	100	99	0	0.826	0.808	0.809	0.816	1.846	0.767	0.823	120	603	3157	3081	-0.276	1428	1729	1377	1704	0
4	19	1	"PFC0315"	"C9"	18650	20000	130	406	376	119	55	56	9	99	99	0	493	483	123	74	77	16	100	100	0	0.838	0.785	0.818	0.740	1.869	0.788	0.769	120	596	770	730	-0.255	351	419	321	409	0
4	20	1	"PFC0207"	"C56"	18830	19990	130	823	770	223	52	53	9	100	100	0	826	772	242	72	74	15	100	100	0	1.023	1.026	1.005	1.062	1.836	0.961	0.770	120	590	1525	1418	0.032	771	754	718	700	0
4	21	1	"PFC0316"	"C96"	19040	20000	130	324	308	100	49	50	8	100	99	0	573	570	144	68	70	13	100	100	0	0.545	0.516	0.537	0.475	1.953	0.506	0.740	120	632	780	761	-0.877	275	505	259	502	0
4	22	1	"PFC0007"	"C114"	19230	20000	130	426	398	132	47	47	8	100	98	0	803	772	216	67	68	9	100	100	0	0.515	0.498	0.529	0.460	2.050	0.473	0.757	120	699	1115	1056	-0.958	379	736	351	705	0
4	1	2	"PFC0021"	"C134"	15230	20190	130	249	252	71	72	73	18	97	95	0	547	558	125	94	99	26	100	100	0	0.391	0.388	0.406	0.355	1.740	0.366	0.736	120	594	630	644	-1.356	177	453	180	464	0
4	2	2	"PFC0034"	"C161"	15410	20190	130	1890	1912	717	74	76	19	100	100	0	2333	2476	561	100	103	24	100	100	0	0.813	0.774	0.843	0.706	1.791	0.826	0.745	120	541	4049	4214	-0.298	1816	2233	1838	2376	0
4	3	2	"PFJ0545"	"J687_3"	15620	20190	130	491	520	288	74	77	20	99	96	0	834	843	379	101	103	27	100	100	0	0.569	0.601	0.604	0.511	2.035	0.634	0.778	120	488	1150	1188	-0.814	417	733	446	742	0
4	4	2	"PFK0100"	"Km695_2"	15760	20180	150	103	106	31	78	87	34	37	10	0	208	208	92	105	118	55	62	46	0	0.243	0.272	0.281	0.306	3.162	0.270	0.348	156	619	128	131	-2.043	25	103	28	103	-50
4	5	2	"PFK0134"	"Km993_1"	15980	20180	130	939	905	378	84	101	53	96	95	0	850	828	284	113	134	97	98	94	0	1.160	1.148	1.086	1.027	1.991	1.120	0.744	120	589	1592	1536	0.214	855	737	821	715	0
4	6	2	"PFK0052"	"Km3535_1"	16180	20190	130	246	253	82	87	96	38	92	86	0	481	483	122	107	116	61	100	96	0	0.425	0.441	0.444	0.422	1.671	0.424	0.647	120	535	533	542	-1.234	159	374	166	376	0
4	7	2	"PFK0059"	"Km3703_4"	16370	20180	130	1198	1262	467	85	87	23	100	100	0	622	625	193	101	106	25	99	97	0	2.136	2.246	2.200	2.289	1.906	2.298	0.741	120	532	1634	1701	1.095	1113	521	1177	524	0
4	8	2	"PFK0303"	"Kn267_1"	16560	20180	130	399	416	163	80	81	15	98	96	0	618	621	213	99	103	22	100	98	0	0.615	0.644	0.600	0.626	2.180	0.534	0.682	120	551	838	858	-0.702	319	519	336	522	0
4	9	2	"PFK0297"	"Kn2497_2"	16740	20180	130	297	303	94	77	80	17	100	99	0	804	842	208	100	105	32	100	100	0	0.313	0.305	0.303	0.285	1.460	0.275	0.732	120	610	924	968	-1.678	220	704	226	742	0
4	10	2	"PFK0436"	"Kn5150_1"	16950	20190	130	19106	19539	7723	80	82	21	100	100	0	13803	14108	3853	98	104	34	100	100	0	1.388	1.389	1.397	1.287	1.601	1.548	0.785	120	569	32731	33469	0.473	19026	13705	19459	14010	0
4	11	2	"PFK0536"	"Kn8928_1"	17130	20180	130	1249	1251	602	74	79	22	100	100	0	1284	1399	651	96	105	89	98	97	0	0.989	0.903	0.845	0.875	2.208	0.786	0.702	120	544	2363	2480	-0.016	1175	1188	1177	1303	0
4	12	2	"PFK0544"	"Kn9335_1"	17330	20190	120	241	233	74	70	71	18	94	91	0	548	548	145	90	98	92	97	93	0	0.373	0.356	0.372	0.343	1.884	0.324	0.663	120	496	629	621	-1.421	171	458	163	458	0
4	13	2	"PFK0875"	"Ks2_1"	17500	20190	130	273	285	93	67	68	14	100	99	0	399	427	105	89	92	20	100	100	0	0.665	0.645	0.671	0.603	1.688	0.636	0.748	120	526	516	556	-0.590	206	310	218	338	0
4	14	2	"PFK0879"	"Ks2_14"	17700	20190	130	2293	2248	846	65	67	13	100	100	0	4944	5010	1163	90	92	19	100	100	0	0.459	0.444	0.462	0.409	1.623	0.429	0.780	120	577	7082	7103	-1.123	2228	4854	2183	4920	0
4	15	2	"PFK1056"	"Ks54_1"	17890	20190	130	353	340	93	65	66	12	100	99	0	589	576	135	87	90	18	100	100	0	0.574	0.562	0.549	0.543	1.499	0.557	0.806	120	538	790	764	-0.802	288	502	275	489	0
4	16	2	"PFK1101"	"Ks59_1"	18080	20190	140	1460	1456	727	65	66	13	99	98	0	1251	1316	597	86	88	18	98	97	0	1.197	1.131	1.168	1.045	2.996	1.142	0.767	156	581	2560	2621	0.260	1395	1165	1391	1230	0
4	17	2	"PFK1165"	"Ks72_6"	18280	20190	140	2045	1830	762	61	63	11	100	100	0	931	867	319	83	84	16	97	95	0	2.340	2.256	2.314	2.134	2.305	2.447	0.813	156	490	2832	2553	1.226	1984	848	1769	784	0
4	18	2	"PFK1183"	"Ks75_9"	18470	20190	130	194	187	51	59	60	10	97	95	0	447	439	111	79	81	17	100	100	0	0.367	0.356	0.350	0.347	1.683	0.318	0.705	120	491	503	488	-1.447	135	368	128	360	0
4	19	2	"PFK1209"	"Ks82_1"	18660	20190	120	1397	1331	450	56	58	10	100	100	0	2059	2028	620	77	79	15	100	100	0	0.677	0.654	0.671	0.616	1.769	0.622	0.773	120	448	3323	3226	-0.564	1341	1982	1275	1951	0
4	20	2	"PFK1228"	"Ks83_8"	18840	20190	140	2660	2667	1192	56	57	10	100	99	0	3541	3485	1530	75	78	17	97	96	0	0.751	0.766	0.788	0.724	2.794	0.743	0.788	156	563	6070	6021	-0.413	2604	3466	2611	3410	0
4	21	2	"PFK0643"	"Ks127_5"	19040	20190	130	641	566	203	52	53	10	100	97	0	704	660	167	72	73	12	100	100	0	0.932	0.874	0.898	0.769	2.114	0.914	0.757	120	560	1221	1102	-0.102	589	632	514	588	0
4	22	2	"PFK0638"	"Ks127_16"	19240	20190	130	686	608	215	49	50	8	100	99	0	979	933	222	68	70	10	100	100	0	0.699	0.646	0.694	0.571	2.104	0.662	0.761	120	664	1548	1424	-0.516	637	911	559	865	0
4	1	3	"PFK0659"	"Ks133_2"	15220	20370	130	588	538	199	69	73	34	95	90	0	534	498	164	93	101	51	97	90	0	1.177	1.158	1.146	1.061	2.471	1.157	0.751	120	619	960	874	0.235	519	441	469	405	0
4	2	3	"PFK0667"	"Ks139_1"	15430	20380	140	121	120	36	71	75	36	67	26	0	151	149	36	95	103	55	50	7	0	0.893	0.907	1.000	0.898	2.432	0.728	0.636	156	525	106	103	-0.163	50	56	49	54	0
4	3	3	"PFK0682"	"Ks152_11"	15610	20380	130	151	146	45	72	75	23	85	74	0	191	190	47	96	98	19	92	85	0	0.832	0.787	0.862	0.873	2.124	0.713	0.520	120	492	174	168	-0.266	79	95	74	94	0
4	4	3	"PFK0686"	"Ks155_1"	15820	20390	130	1202	1114	495	73	77	25	99	95	0	1272	1195	447	97	104	44	100	99	0	0.961	0.948	0.984	0.832	2.381	1.001	0.762	120	520	2304	2139	-0.058	1129	1175	1041	1098	0
4	5	3	"PFA0001"	"A10325_1"	16000	20380	150	88	88	20	72	77	24	30	6	0	117	118	27	97	106	64	6	0	0	0.800	0.762	0.769	0.788	3.034	0.385	0.115	156	570	36	37	-0.322	16	20	16	21	-50
4	6	3	"PFA0004"	"A10325_16"	16200	20380	150	78	80	19	72	75	21	19	4	0	103	104	23	94	100	55	4	0	0	0.667	0.800	0.818	0.725	3.657	0.360	0.043	156	578	15	18	-0.585	6	9	8	10	-50
4	7	3	"PFA0008"	"A10325_26"	16380	20380	130	241	228	81	74	76	15	89	88	0	301	287	87	93	96	20	95	92	0	0.803	0.794	0.779	0.840	2.000	0.752	0.694	120	525	375	348	-0.317	167	208	154	194	0
4	8	3	"PFA0016"	"A10935_1"	16570	20380	130	7946	7706	3624	77	81	21	100	100	0	6196	5800	2599	96	106	89	100	100	0	1.290	1.337	1.277	1.253	2.073	1.320	0.770	120	560	13969	13333	0.367	7869	6100	7629	5704	0
4	9	3	"PFA0020"	"A11962_1"	16770	20390	130	234	218	81	78	83	22	87	83	0	242	237	69	99	109	90	84	25	0	1.091	1.014	1.035	0.936	1.923	0.508	0.317	120	571	299	278	0.126	156	143	140	138	0
4	10	3	"PFA0023"	"A12312_15"	16960	20390	130	337	318	133	79	82	20	89	86	0	636	621	232	98	101	23	100	98	0	0.480	0.457	0.477	0.439	2.096	0.435	0.700	120	514	796	762	-1.060	258	538	239	523	0
4	11	3	"PFA0047"	"A14801_11"	17140	20380	130	889	870	394	77	80	21	96	94	0	2721	2806	1299	98	106	90	100	100	0	0.310	0.293	0.302	0.257	2.253	0.251	0.749	120	526	3435	3501	-1.692	812	2623	793	2708	0
4	12	3	"PFA0051"	"A14801_2"	17340	20390	130	213	207	73	69	71	14	91	90	0	442	418	136	91	94	21	96	95	0	0.410	0.422	0.452	0.417	2.104	0.409	0.709	120	494	495	465	-1.285	144	351	138	327	0
4	13	3	"PFA0053"	"A14801_24"	17520	20380	130	2729	2561	884	66	68	14	100	100	0	853	815	278	88	91	20	99	98	0	3.481	3.432	3.255	3.329	1.892	3.585	0.754	120	526	3428	3222	1.800	2663	765	2495	727	0
4	14	3	"PFA0056"	"A14801_31"	17720	20380	120	135	139	43	66	71	48	68	25	0	137	140	37	89	95	81	18	1	0	1.438	1.431	1.566	1.505	3.003	0.183	0.019	120	496	117	124	0.524	69	48	73	51	0
4	15	3	"PFA0058"	"A14801_37"	17920	20400	150	85	85	19	67	71	44	8	0	0	111	115	27	88	94	76	5	0	0	0.783	0.667	0.880	0.774	3.105	0.411	0.134	156	579	41	45	-0.354	18	23	18	27	-50
4	16	3	"PFA0060"	"A14801_6"	18140	20400	150	74	76	21	66	67	14	37	17	0	100	105	27	86	89	21	39	20	0	0.571	0.526	0.667	0.728	2.995	0.502	0.208	156	453	22	29	-0.807	8	14	10	19	-50
4	17	3	"PFA0083"	"A18792_11"	18280	20370	150	85	85	20	62	64	12	72	46	0	108	110	25	84	85	16	62	39	0	0.958	0.885	0.853	0.877	3.085	0.584	0.176	156	389	47	49	-0.061	23	24	23	26	-50
4	18	3	"PFA0087"	"A18792_19"	18460	20370	150	78	79	17	60	61	11	64	38	0	108	109	24	80	82	15	69	46	0	0.643	0.655	0.667	0.685	2.644	0.503	0.180	156	486	46	48	-0.637	18	28	19	29	-50
4	19	3	"PFA0098"	"A20643_1"	18660	20370	130	215	202	62	58	59	10	95	92	0	168	173	44	80	82	15	94	90	0	1.784	1.548	1.570	1.462	1.908	1.570	0.641	120	505	245	237	0.835	157	88	144	93	0
4	20	3	"PFA0103"	"A21885_19"	18850	20370	130	817	766	269	58	61	12	100	100	0	1454	1364	449	79	83	26	100	99	0	0.552	0.551	0.548	0.523	1.891	0.518	0.828	120	554	2134	1993	-0.857	759	1375	708	1285	0
4	21	3	"PFA0105"	"A21885_20"	19050	20380	130	547	504	194	56	56	10	98	98	0	1018	988	260	74	77	24	100	100	0	0.520	0.490	0.527	0.419	2.087	0.488	0.784	120	548	1435	1362	-0.943	491	944	448	914	0
4	22	3	"PFA0107"	"A21885_9"	19250	20380	130	189	184	59	52	53	9	97	97	0	316	317	74	70	72	12	100	100	0	0.557	0.534	0.541	0.468	1.984	0.544	0.730	120	638	383	379	-0.844	137	246	132	247	0
4	1	4	"PFA0130"	"A2546_1"	15240	20560	130	7121	6458	1999	68	72	30	100	100	0	8523	7575	2388	95	101	47	100	99	0	0.837	0.854	0.807	0.894	2.223	0.788	0.774	120	635	15481	13870	-0.257	7053	8428	6390	7480	0
4	2	4	"PFA0132"	"A26463_1"	15440	20570	140	123	123	30	69	71	14	89	78	0	198	201	48	94	97	21	98	92	0	0.519	0.505	0.513	0.483	2.235	0.448	0.495	156	464	158	161	-0.946	54	104	54	107	0
4	3	4	"PFA0137"	"A29544_1"	15590	20570	150	93	95	23	72	74	17	57	28	0	118	120	28	93	96	19	58	30	0	0.840	0.852	0.762	0.863	2.894	0.727	0.201	156	510	46	50	-0.252	21	25	23	27	-50
4	4	4	"PFA0145"	"A31914_2"	15810	20560	130	12059	11450	3795	75	85	136	100	100	0	5383	4891	1662	97	117	261	98	97	0	2.267	2.373	2.205	2.287	1.845	2.473	0.752	120	537	17270	16169	1.181	11984	5286	11375	4794	0
4	5	4	"PFA0147"	"A31914_5"	16000	20560	130	932	879	256	72	83	140	95	92	0	462	445	118	94	116	269	80	1	0	2.337	2.299	2.265	2.271	1.918	1.449	0.510	120	507	1228	1158	1.225	860	368	807	351	0
4	6	4	"PFA0149"	"A31914_8"	16190	20570	120	234	219	64	69	72	17	95	93	0	493	478	121	89	91	22	100	98	0	0.408	0.386	0.415	0.389	1.888	0.348	0.554	120	480	569	539	-1.292	165	404	150	389	0
4	7	4	"PFC0052"	"C198"	16390	20570	130	120	121	30	70	72	14	87	75	0	139	141	31	89	91	18	88	66	0	1.000	0.981	1.095	1.023	3.107	0.946	0.260	120	526	100	103	0.000	50	50	51	52	0
4	8	4	"PFC0057"	"C216"	16570	20560	130	104	108	25	71	75	21	73	37	0	172	180	46	91	100	93	40	1	0	0.407	0.416	0.425	0.393	2.389	0.348	0.358	120	500	114	126	-1.295	33	81	37	89	0
4	9	4	"PFC0059"	"C222"	16770	20570	130	108	111	28	71	74	17	75	53	0	166	178	53	91	95	22	90	75	0	0.493	0.460	0.477	0.489	2.798	0.347	0.332	120	510	112	127	-1.019	37	75	40	87	0
4	10	4	"PFC0062"	"C228"	16950	20570	120	101	103	23	70	71	15	78	52	0	215	218	53	90	91	18	99	95	0	0.248	0.258	0.256	0.239	2.154	0.233	0.380	120	426	156	161	-2.012	31	125	33	128	0
4	11	4	"PFC0068"	"C237"	17150	20560	140	2155	2082	1042	69	71	15	100	99	0	1150	1112	471	90	92	22	98	95	0	1.968	1.970	2.023	1.779	2.640	2.183	0.754	156	503	3146	3035	0.977	2086	1060	2013	1022	0
4	12	4	"PFC0072"	"C244"	17330	20560	130	796	744	214	69	71	16	100	100	0	922	868	257	87	94	50	98	97	0	0.871	0.864	0.837	0.881	2.053	0.794	0.740	120	490	1562	1456	-0.200	727	835	675	781	0
4	13	4	"PFC0092"	"C291"	17520	20560	130	540	517	173	67	69	15	98	97	0	712	702	249	86	93	49	99	97	0	0.756	0.731	0.707	0.722	2.025	0.653	0.738	120	512	1099	1066	-0.404	473	626	450	616	0
4	14	4	"PFC0094"	"C296"	17710	20560	130	439	443	151	67	71	46	97	95	0	493	492	135	84	91	79	98	95	0	0.910	0.922	0.891	0.874	1.727	0.857	0.646	120	534	781	784	-0.137	372	409	376	408	0
4	15	4	"PFC0096"	"C299"	17910	20560	120	147	146	38	66	68	42	83	43	0	177	179	44	84	89	85	60	4	0	0.871	0.842	0.845	0.876	2.056	0.919	0.530	120	446	174	175	-0.199	81	93	80	95	0
4	16	4	"PFC0099"	"C302"	18090	20560	130	220	223	71	64	66	13	98	95	0	298	302	88	86	88	20	100	98	0	0.736	0.736	0.770	0.723	1.752	0.711	0.700	120	429	368	375	-0.443	156	212	159	216	0
4	17	4	"PFC0101"	"C307"	18280	20560	120	255	247	83	64	66	17	95	92	0	299	286	86	85	86	18	96	93	0	0.893	0.910	0.946	0.897	2.134	0.863	0.695	120	409	405	384	-0.164	191	214	183	201	0
4	18	4	"PFC0103"	"C311"	18470	20560	150	93	93	24	64	69	20	58	30	0	115	119	30	83	86	17	68	47	0	0.906	0.806	0.925	0.903	3.449	0.680	0.267	156	582	61	65	-0.142	29	32	29	36	-50
4	19	4	"PFC0123"	"C370"	18670	20560	120	239	241	84	62	64	14	95	94	0	614	606	188	83	86	20	100	100	0	0.333	0.342	0.353	0.339	1.834	0.317	0.720	120	572	708	702	-1.585	177	531	179	523	0
4	20	4	"PFC0125"	"C374"	18900	20550	90	95	93	23	61	65	18	75	44	0	124	124	30	80	86	25	65	42	0	0.773	0.727	0.773	0.708	2.467	0.616	0.306	52	339	78	76	-0.372	34	44	32	44	0
4	21	4	"PFC0127"	"C38"	19050	20560	120	1113	1056	359	57	59	13	100	100	0	397	387	101	75	78	16	100	100	0	3.280	3.202	3.322	3.013	1.920	3.644	0.741	120	470	1378	1311	1.713	1056	322	999	312	0
4	22	4	"PFC0129"	"C382"	19240	20560	120	140	140	41	55	57	12	97	95	0	266	280	170	74	77	14	100	100	0	0.443	0.413	0.443	0.404	1.899	0.279	0.599	120	554	277	291	-1.176	85	192	85	206	0
4	1	5	"PFC0131"	"C385"	15240	20750	130	164	165	49	65	67	13	94	91	0	342	337	100	88	92	21	100	96	0	0.390	0.402	0.398	0.391	1.768	0.368	0.695	120	675	353	349	-1.359	99	254	100	249	0
4	2	5	"PFC0133"	"C387"	15440	20760	130	256	251	99	65	67	12	95	95	0	702	723	291	90	92	19	100	100	0	0.312	0.294	0.324	0.280	1.952	0.262	0.642	120	488	803	819	-1.680	191	612	186	633	0
4	3	5	"PFC0149"	"C427"	15620	20750	120	195	190	58	65	67	14	95	91	0	294	290	81	90	93	18	100	96	0	0.637	0.625	0.621	0.570	1.952	0.575	0.643	120	445	334	325	-0.650	130	204	125	200	0
4	4	5	"PFC0151"	"C43"	15810	20750	130	609	580	237	67	76	133	88	85	0	529	512	177	92	111	254	81	26	0	1.240	1.221	1.192	1.118	2.067	1.238	0.776	120	566	979	933	0.311	542	437	513	420	0
4	5	5	"PFC0153"	"C436"	16000	20760	120	109	112	31	66	68	14	82	69	0	158	158	35	91	95	30	85	55	0	0.642	0.687	0.647	0.652	2.206	0.528	0.309	120	513	110	113	-0.640	43	67	46	67	0
4	6	5	"PFC0155"	"C441"	16200	20750	130	545	524	182	67	69	15	99	98	0	1573	1515	458	90	92	20	100	100	0	0.322	0.321	0.325	0.299	1.824	0.296	0.809	120	615	1961	1882	-1.633	478	1483	457	1425	0
4	7	5	"PFC0157"	"C445"	16440	20760	150	73	78	23	68	71	16	32	16	0	107	112	31	91	96	29	33	12	0	0.313	0.476	0.675	0.664	3.094	0.448	0.147	156	595	21	31	-1.678	5	16	10	21	-50
4	8	5	"PFC0159"	"C447"	16570	20750	130	1017	1033	359	67	71	15	100	100	0	708	690	227	93	97	30	98	97	0	1.545	1.618	1.554	1.581	1.755	1.699	0.713	120	462	1565	1563	0.627	950	615	966	597	0
4	9	5	"PFD0373"	"D42243_45"	16770	20750	130	1719	1799	740	70	74	19	100	100	0	14982	15642	6147	99	105	34	100	100	0	0.111	0.111	0.111	0.108	1.604	0.099	0.802	120	529	16532	17272	-3.174	1649	14883	1729	15543	0
4	10	5	"PFD0380"	"D42715_1"	16970	20750	150	89	93	22	69	72	18	53	22	0	138	144	36	96	102	28	71	32	0	0.476	0.500	0.542	0.517	3.344	0.311	0.188	156	537	62	72	-1.070	20	42	24	48	-50
4	11	5	"PFD0387"	"D42954_2"	17160	20760	150	77	79	14	68	69	13	41	14	0	106	109	24	90	93	22	39	14	0	0.563	0.579	0.519	0.568	3.796	0.214	0.060	156	573	25	30	-0.830	9	16	11	19	-50
4	12	5	"PFD0397"	"D45582_1"	17360	20750	100	88	88	23	69	70	14	55	32	0	118	125	31	85	89	25	65	31	0	0.576	0.475	0.714	0.573	3.452	0.448	0.141	80	392	52	59	-0.796	19	33	19	40	0
4	13	5	"PFD0405"	"D4722_1"	17530	20750	130	189	190	51	67	68	12	98	96	0	339	330	75	86	88	17	99	98	0	0.482	0.504	0.519	0.484	2.100	0.461	0.678	120	524	375	367	-1.052	122	253	123	244	0
4	14	5	"PFD0416"	"D49176_11"	17710	20750	130	1180	1107	281	67	69	12	100	100	0	1319	1260	342	86	88	17	99	98	0	0.903	0.886	0.880	0.930	2.205	0.859	0.797	120	549	2346	2214	-0.148	1113	1233	1040	1174	0
4	15	5	"PFD0438"	"D49176_65"	17910	20760	120	119	121	30	68	70	14	92	75	0	148	151	31	84	86	17	97	88	0	0.797	0.791	0.838	0.742	2.463	0.785	0.357	120	497	115	120	-0.328	51	64	53	67	0
4	16	5	"PFD0441"	"D49176_7"	18090	20750	130	2330	2165	659	70	77	92	100	100	0	2418	2250	677	88	90	19	98	98	0	0.970	0.969	0.939	0.930	1.712	0.940	0.811	120	531	4590	4257	-0.044	2260	2330	2095	2162	0
4	17	5	"PFD0444"	"D49942_10"	18280	20750	120	32515	29954	9285	75	82	28	100	100	0	12196	11138	3346	91	94	25	100	99	0	2.680	2.705	2.712	2.641	1.846	2.902	0.819	120	500	44545	40926	1.422	32440	12105	29879	11047	0
4	18	5	"PFD0446"	"D49942_3"	18470	20760	130	10099	9193	3516	78	84	29	100	100	0	3625	3408	896	87	92	25	100	100	0	2.832	2.745	2.886	2.485	1.888	3.175	0.780	120	540	13559	12436	1.502	10021	3538	9115	3321	0
4	19	5	"PFD0448"	"D49942_6"	18670	20750	120	13363	12411	4213	73	77	21	100	100	0	4942	4599	1420	85	88	18	100	99	0	2.736	2.733	2.710	2.585	1.755	2.957	0.810	120	499	18147	16852	1.452	13290	4857	12338	4514	0
4	20	5	"PFD0450"	"D49942_9"	18850	20750	120	47487	43743	20131	70	74	21	100	100	22	13199	12376	5410	83	87	21	99	99	0	3.615	3.553	3.285	3.304	1.777	3.871	0.776	120	551	60533	55966	1.854	47417	13116	43673	12293	0
4	21	5	"PFD0482"	"D56400_4"	19050	20750	130	237	233	56	65	68	18	99	96	0	182	183	42	80	82	16	98	95	0	1.686	1.631	1.614	1.667	1.961	1.604	0.635	120	565	274	271	0.754	172	102	168	103	0
4	22	5	"PFD0484"	"D56470_2"	19240	20750	130	578	549	148	60	62	16	100	100	0	356	342	90	78	80	15	98	97	0	1.863	1.852	1.853	1.864	1.814	1.889	0.790	120	644	796	753	0.898	518	278	489	264	0
4	1	6	"PFD0487"	"D56950_2"	15240	20950	120	972	878	350	64	65	12	100	100	0	1899	1778	507	86	87	15	100	100	0	0.501	0.481	0.513	0.420	2.019	0.469	0.755	120	568	2721	2506	-0.998	908	1813	814	1692	0
4	2	6	"PFD0490"	"D5782_1"	15430	20950	130	737	715	312	65	66	12	100	100	0	1011	1036	331	88	89	16	100	100	0	0.728	0.686	0.728	0.587	2.199	0.701	0.728	120	516	1595	1598	-0.458	672	923	650	948	0
4	3	6	"PFD0508"	"D6287_1"	15610	20940	120	153	155	35	64	67	29	96	81	0	171	172	34	89	91	18	99	93	0	1.085	1.096	1.095	1.083	1.805	1.303	0.400	120	503	171	174	0.118	89	82	91	83	0
4	4	6	"PFD0510"	"D6287_13"	15820	20950	120	95	95	23	63	66	28	57	13	0	123	123	26	88	92	27	60	19	0	0.914	0.914	0.902	0.905	2.816	0.703	0.165	120	509	67	67	-0.129	32	35	32	35	0
4	5	6	"PFD0529"	"D6287_55"	16000	20940	130	941	886	309	64	65	12	100	100	0	650	623	164	88	91	17	100	100	0	1.560	1.536	1.635	1.427	1.845	1.662	0.802	120	518	1439	1357	0.642	877	562	822	535	0
4	6	6	"PFD0532"	"D6287_61"	16190	20950	120	102	103	27	64	66	12	82	72	0	141	140	29	89	90	16	88	75	0	0.731	0.765	0.777	0.738	2.379	0.703	0.308	120	483	90	90	-0.453	38	52	39	51	0
4	7	6	"PFD0536"	"D6287_69"	16370	20940	120	118	123	32	68	70	14	90	79	0	166	169	35	93	95	19	96	85	0	0.685	0.724	0.717	0.689	2.495	0.627	0.337	120	479	123	131	-0.546	50	73	55	76	0
4	8	6	"PFD0538"	"D6287_70"	16570	20940	130	225	224	78	74	78	20	91	89	0	238	225	61	99	104	31	90	80	0	1.086	1.190	1.164	1.166	1.936	1.100	0.626	120	516	290	276	0.119	151	139	150	126	0
4	9	6	"PFD0549"	"D64289_1"	16760	20940	120	59195	52719	16354	82	93	38	100	100	16	36469	32682	9504	115	128	48	100	100	0	1.626	1.616	1.649	1.629	1.913	1.673	0.847	120	484	95467	85204	0.701	59113	36354	52637	32567	0
4	10	6	"PFD0558"	"D65681_2"	16940	20940	120	487	486	198	80	90	37	95	92	0	501	496	168	113	124	47	93	91	0	1.049	1.060	1.093	1.018	2.228	1.084	0.654	120	480	795	789	0.069	407	388	406	383	0
4	11	6	"PFE0558"	"E49_1"	17140	20940	120	301	297	91	71	72	15	98	96	0	323	330	89	95	99	24	100	98	0	1.009	0.962	1.060	0.905	2.023	0.965	0.729	120	471	458	461	0.013	230	228	226	235	0
4	12	6	"PFE0562"	"E5006_5"	17330	20940	130	2580	2410	962	68	69	13	100	100	0	2175	1995	713	90	94	31	99	99	0	1.205	1.229	1.227	1.139	1.794	1.241	0.808	120	548	4597	4247	0.269	2512	2085	2342	1905	0
4	13	6	"PFE0565"	"E5141_1"	17520	20940	120	629	608	207	67	68	13	100	98	0	828	813	249	89	92	31	100	100	0	0.760	0.747	0.774	0.707	1.743	0.732	0.802	120	500	1301	1265	-0.395	562	739	541	724	0
4	14	6	"PFE0569"	"E517_1"	17710	20940	130	517	475	165	65	67	12	98	96	0	689	679	180	86	88	16	100	99	0	0.750	0.691	0.720	0.639	1.971	0.682	0.729	120	542	1055	1003	-0.416	452	603	410	593	0
4	15	6	"PFE0579"	"E5479_3"	17900	20940	130	856	906	368	67	74	90	98	95	0	1455	1592	632	85	87	16	100	100	0	0.576	0.557	0.562	0.541	1.699	0.516	0.746	120	550	2159	2346	-0.796	789	1370	839	1507	0
4	16	6	"PFE0585"	"E598_1"	18100	20940	130	59313	51433	18109	76	87	91	100	100	32	23507	21736	5585	91	94	21	100	100	0	2.530	2.373	2.473	2.196	1.706	2.674	0.808	120	559	82653	73002	1.339	59237	23416	51357	21645	0
4	17	6	"PFE0608"	"E714_7"	18290	20940	120	284	275	83	83	89	26	95	90	0	272	265	67	95	99	26	95	94	0	1.136	1.129	1.140	1.138	1.810	1.112	0.685	120	497	378	362	0.183	201	177	192	170	0
4	18	6	"PFE0610"	"E7279_2"	18480	20940	120	405	370	133	73	77	19	95	92	0	732	707	208	85	89	19	100	100	0	0.513	0.477	0.495	0.445	2.063	0.457	0.735	120	484	979	919	-0.963	332	647	297	622	0
4	19	6	"PFE0613"	"E7418_1"	18670	20940	120	170	169	37	66	70	18	98	92	0	299	300	60	81	83	17	100	100	0	0.477	0.470	0.484	0.453	1.686	0.434	0.702	120	500	322	322	-1.068	104	218	103	219	0
4	20	6	"PFE0616"	"E7745_1"	18860	20940	120	117	116	24	64	69	18	89	74	0	155	158	30	79	81	16	99	97	0	0.697	0.658	0.663	0.627	2.046	0.588	0.423	120	514	129	131	-0.520	53	76	52	79	0
4	21	6	"PFE0619"	"E7861_3"	19060	20940	120	406	386	119	62	75	215	82	18	0	544	518	184	78	80	17	98	98	0	0.738	0.736	0.768	0.766	2.062	0.683	0.769	120	511	810	764	-0.438	344	466	324	440	0
4	22	6	"PFE0623"	"E8100_2"	19250	20940	130	4015	3863	1344	61	70	192	100	98	0	2978	3048	684	76	78	16	100	100	0	1.363	1.279	1.366	1.188	1.849	1.398	0.778	120	639	6856	6774	0.446	3954	2902	3802	2972	0
4	1	7	"PFE0649"	"E8914_2"	15240	21130	120	241	226	77	64	66	17	93	89	0	585	562	195	86	89	20	100	99	0	0.355	0.340	0.356	0.307	2.296	0.304	0.722	120	544	676	638	-1.495	177	499	162	476	0
4	2	7	"PFE0654"	"E9225_1"	15440	21130	130	1798	1786	789	65	66	14	100	100	0	1523	1581	486	87	89	17	100	100	0	1.207	1.152	1.197	1.022	1.919	1.253	0.757	120	540	3169	3215	0.271	1733	1436	1721	1494	0
4	3	7	"PFE0657"	"E9299_3"	15630	21130	130	99	101	21	64	66	28	63	16	0	134	135	30	89	90	17	80	58	0	0.778	0.804	0.769	0.836	2.292	0.597	0.322	120	531	80	83	-0.363	35	45	37	46	0
4	4	7	"PFE0659"	"E9299_6"	15810	21130	120	2779	2625	899	63	65	29	100	100	0	4295	4258	1050	88	91	17	100	100	0	0.646	0.614	0.642	0.569	1.782	0.616	0.770	120	483	6923	6732	-0.631	2716	4207	2562	4170	0
4	5	7	"PFE0663"	"E9475_1"	16000	21130	130	985	907	306	64	65	12	100	100	0	1564	1460	427	87	94	60	99	99	0	0.624	0.614	0.617	0.593	2.050	0.586	0.785	120	554	2398	2216	-0.681	921	1477	843	1373	0
4	6	7	"PFE0668"	"E9987_1"	16200	21130	120	683	648	229	65	66	13	100	100	0	692	699	162	87	94	64	100	99	0	1.021	0.953	1.009	0.877	1.804	0.989	0.743	120	479	1223	1195	0.031	618	605	583	612	0
4	7	7	"PFF0025"	"F10660_2"	16380	21130	120	239	239	65	67	68	13	100	97	0	533	529	119	90	92	17	100	100	0	0.388	0.392	0.394	0.374	1.675	0.369	0.751	120	484	615	611	-1.365	172	443	172	439	0
4	8	7	"PFF0029"	"F10730_3"	16570	21130	120	767	695	250	68	73	28	100	97	0	1127	1066	338	94	105	88	99	98	0	0.677	0.645	0.643	0.616	2.146	0.624	0.748	120	500	1732	1599	-0.563	699	1033	627	972	0
4	9	7	"PFF0032"	"F10872_1"	16760	21130	120	607	563	176	73	85	39	99	96	0	656	658	123	101	121	95	100	99	0	0.962	0.880	0.938	0.806	1.814	0.868	0.712	120	500	1089	1047	-0.056	534	555	490	557	0
4	10	7	"PFF0035"	"F10935_2"	16950	21130	120	4235	4078	1661	77	83	26	100	100	0	5126	4904	1771	104	114	51	100	99	0	0.828	0.834	0.869	0.793	2.089	0.807	0.767	120	484	9180	8801	-0.272	4158	5022	4001	4800	0
4	11	7	"PFF0038"	"F10949_3"	17130	21130	120	817	749	246	72	74	16	100	100	0	990	946	226	99	103	43	99	99	0	0.836	0.799	0.859	0.752	1.953	0.798	0.773	120	498	1636	1524	-0.258	745	891	677	847	0
4	12	7	"PFF0040"	"F10953_1"	17330	21130	130	22755	23210	8794	72	74	17	100	100	0	9740	9238	3581	95	99	34	99	95	0	2.352	2.531	2.359	2.320	1.607	2.594	0.765	120	572	32328	32281	1.234	22683	9645	23138	9143	0
4	13	7	"PFF0668"	"F310_1"	17530	21130	120	156	160	45	69	72	17	95	90	0	192	197	51	93	95	22	96	91	0	0.879	0.875	0.881	0.916	2.261	0.795	0.543	120	482	186	195	-0.186	87	99	91	104	0
4	14	7	"PFF0671"	"F31319_2"	17710	21130	120	249	235	74	65	66	12	93	91	0	1885	1824	450	88	91	18	100	100	0	0.102	0.098	0.102	0.093	1.843	0.089	0.679	120	495	1981	1906	-3.288	184	1797	170	1736	0
4	15	7	"PFF0680"	"F31855_1"	17910	21130	120	231	231	74	65	66	13	98	95	0	295	300	70	86	88	17	100	100	0	0.794	0.776	0.828	0.712	1.894	0.800	0.725	120	514	375	380	-0.332	166	209	166	214	0
4	16	7	"PFF0682"	"F32050_1"	18100	21130	120	162	165	46	67	73	23	93	88	0	467	457	124	89	92	20	100	100	0	0.251	0.266	0.262	0.252	1.856	0.232	0.626	120	500	473	466	-1.992	95	378	98	368	0
4	17	7	"PFF0686"	"F32122_1"	18290	21130	120	2655	2508	869	70	73	20	100	100	0	2631	2534	797	91	94	21	100	100	0	1.018	0.998	1.026	0.973	1.988	1.004	0.791	120	500	5125	4881	0.025	2585	2540	2438	2443	0
4	18	7	"PFF0693"	"F32325_1"	18480	21130	120	1416	1324	477	64	66	13	100	100	0	1424	1408	322	85	87	18	100	100	0	1.010	0.952	1.023	0.861	2.075	1.017	0.777	120	500	2691	2583	0.014	1352	1339	1260	1323	0
4	19	7	"PFF0715"	"F33346_1"	18670	21130	120	1031	973	343	61	62	12	100	100	0	700	685	215	80	83	16	100	99	0	1.565	1.507	1.559	1.450	2.015	1.598	0.748	120	500	1590	1517	0.646	970	620	912	605	0
4	20	7	"PFF0719"	"F33441_1"	18860	21130	130	4712	4128	1599	60	62	12	100	100	0	3895	3797	805	79	82	15	100	100	0	1.219	1.094	1.193	0.916	2.169	1.195	0.785	120	513	8468	7786	0.286	4652	3816	4068	3718	0
4	21	7	"PFF0722"	"F33612_1"	19050	21130	120	430	396	142	58	71	228	78	20	0	520	503	142	77	80	17	100	99	0	0.840	0.793	0.807	0.705	2.433	0.780	0.713	120	452	815	764	-0.252	372	443	338	426	0
4	22	7	"PFF0725"	"F33675_1"	19230	21130	120	146	144	38	56	67	208	0	0	0	231	230	51	74	77	17	100	98	0	0.573	0.564	0.561	0.517	2.052	0.522	0.649	120	543	247	244	-0.803	90	157	88	156	0
4	1	8	"PFF0728"	"F33814_1"	15190	21310	150	79	91	34	62	65	20	46	35	0	127	131	50	86	92	28	53	39	0	0.415	0.644	0.618	0.638	2.859	0.606	0.470	156	860	58	74	-1.270	17	41	29	45	-50
4	2	8	"PFF0734"	"F34109_1"	15440	21320	120	172	174	46	64	69	22	95	94	0	195	198	44	88	95	32	97	85	0	1.009	1.000	1.029	0.968	1.918	1.023	0.588	120	581	215	220	0.013	108	107	110	110	0
4	3	8	"PFF0764"	"F35293_1"	15630	21320	130	495	480	155	63	64	12	100	100	0	498	497	105	87	89	17	100	100	0	1.051	1.017	1.040	0.928	1.859	1.077	0.767	120	540	843	827	0.072	432	411	417	410	0
4	4	8	"PFF0773"	"F35453_1"	15820	21330	130	95	98	26	63	64	12	80	65	0	132	131	24	87	90	17	82	61	0	0.711	0.795	0.676	0.760	2.658	0.844	0.243	120	545	77	79	-0.492	32	45	35	44	0
4	5	8	"PFF0777"	"F35590_1"	16020	21320	120	96	97	26	63	64	12	80	62	0	123	124	27	86	91	59	16	0	0	0.892	0.895	0.869	1.002	2.926	0.739	0.171	120	484	70	72	-0.165	33	37	34	38	0
4	6	8	"PFF0781"	"F35756_2"	16200	21320	120	1850	1808	671	64	66	12	100	100	0	1966	1896	540	88	89	16	100	100	0	0.951	0.965	0.996	0.927	1.810	0.982	0.797	120	484	3664	3552	-0.072	1786	1878	1744	1808	0
4	7	8	"PFF0784"	"F35756_5"	16390	21320	120	518	518	182	65	67	12	100	100	0	1252	1276	344	89	91	17	100	100	0	0.390	0.382	0.390	0.358	1.678	0.357	0.784	120	484	1616	1640	-1.360	453	1163	453	1187	0
4	8	8	"PFF0788"	"F35774_1"	16570	21320	120	7942	7409	3124	67	69	17	100	100	0	4682	4344	1515	89	98	75	100	99	0	1.715	1.725	1.741	1.620	2.175	1.899	0.763	120	496	12468	11597	0.778	7875	4593	7342	4255	0
4	9	8	"PFF0818"	"F36648_1"	16770	21320	120	587	564	237	68	70	17	99	98	0	1087	1155	357	90	97	56	100	99	0	0.521	0.466	0.496	0.403	2.095	0.443	0.728	120	498	1516	1561	-0.942	519	997	496	1065	0
4	10	8	"PFF0821"	"F3666_3"	16960	21320	120	117	119	33	65	67	14	86	81	0	204	197	52	90	95	42	87	69	0	0.456	0.505	0.562	0.571	2.241	0.441	0.488	120	511	166	161	-1.132	52	114	54	107	0
4	11	8	"PFF0823"	"F36721_3"	17160	21320	130	143	138	41	64	65	12	91	85	0	171	171	38	88	92	20	95	86	0	0.952	0.892	1.038	0.953	2.251	0.918	0.489	120	544	162	157	-0.071	79	83	74	83	0
4	12	8	"PFF0825"	"F36734_1"	17340	21320	120	140	139	37	64	68	17	94	82	0	237	240	48	88	92	24	100	98	0	0.510	0.493	0.510	0.460	1.953	0.477	0.558	120	484	225	227	-0.971	76	149	75	152	0
4	13	8	"PFF0827"	"F36803_1"	17530	21310	120	248	240	77	65	67	14	95	94	0	533	515	170	89	92	19	99	99	0	0.412	0.411	0.420	0.397	2.055	0.370	0.737	120	479	627	601	-1.279	183	444	175	426	0
4	14	8	"PFF0831"	"F37098_2"	17720	21320	130	1324	1189	486	64	65	12	100	99	0	2098	2072	609	90	92	19	100	100	0	0.627	0.568	0.606	0.486	2.188	0.573	0.776	120	537	3268	3107	-0.672	1260	2008	1125	1982	0
4	15	8	"PFF1472"	"F58335_1"	17920	21320	130	438	440	186	62	63	11	99	99	0	744	780	272	87	89	17	100	100	0	0.572	0.545	0.579	0.477	2.091	0.536	0.704	120	528	1033	1071	-0.805	376	657	378	693	0
4	16	8	"PFF1476"	"F58487_1"	18100	21320	130	123	119	35	60	61	11	87	83	0	169	170	43	84	86	16	92	87	0	0.741	0.686	0.700	0.696	2.232	0.672	0.529	120	546	148	145	-0.432	63	85	59	86	0
4	17	8	"PFF1492"	"F58910_1"	18300	21320	130	265	251	83	58	60	11	100	97	0	443	448	111	81	84	17	100	100	0	0.572	0.526	0.563	0.464	1.951	0.517	0.732	120	527	569	560	-0.806	207	362	193	367	0
4	18	8	"PFF1495"	"F59075_2"	18480	21320	130	150	143	45	58	60	11	92	89	0	242	242	59	81	84	17	99	97	0	0.571	0.528	0.545	0.499	1.754	0.507	0.626	120	524	253	246	-0.807	92	161	85	161	0
4	19	8	"PFF1497"	"F5910_2"	18680	21320	130	12935	11718	4904	61	64	16	100	100	0	17167	16305	3992	82	88	22	100	100	0	0.754	0.719	0.764	0.602	2.124	0.751	0.792	120	518	29959	27880	-0.408	12874	17085	11657	16223	0
4	20	8	"PFF1499"	"F59139_2"	18860	21310	130	12206	11308	3986	66	69	16	100	100	0	7389	6605	2429	88	92	25	95	95	0	1.663	1.725	1.674	1.667	2.088	1.724	0.797	120	485	19441	17759	0.734	12140	7301	11242	6517	0
4	21	8	"PFF1536"	"F6061_1"	19040	21300	130	305	297	105	61	65	18	94	90	0	313	302	109	82	88	30	95	87	0	1.056	1.073	1.034	1.078	2.326	1.019	0.696	120	513	475	456	0.079	244	231	236	220	0
4	22	8	"PFF1543"	"F607_1"	19240	21310	130	124	121	34	56	59	15	89	84	0	158	157	42	75	80	27	87	75	0	0.819	0.793	0.810	0.761	2.091	0.671	0.528	120	620	151	147	-0.288	68	83	65	82	0
4	1	9	"PFF1546"	"F61052_1"	15250	21510	130	100	99	28	58	61	17	77	57	0	145	147	36	82	88	28	85	56	0	0.667	0.631	0.679	0.647	2.484	0.574	0.351	120	644	105	106	-0.585	42	63	41	65	0
4	2	9	"PFF1550"	"F61158_1"	15460	21520	130	273	261	87	59	61	12	99	96	0	872	860	246	83	86	17	100	100	0	0.271	0.260	0.268	0.238	1.784	0.251	0.761	120	489	1003	979	-1.882	214	789	202	777	0
4	3	9	"PFF1556"	"F61469_1"	15640	21510	130	335	337	109	60	61	11	100	99	0	466	474	131	84	86	17	99	98	0	0.720	0.710	0.742	0.690	1.868	0.658	0.733	120	407	657	667	-0.474	275	382	277	390	0
4	4	9	"PFF1560"	"F61859_2"	15810	21520	150	80	80	23	60	61	12	55	43	0	107	110	27	83	85	16	61	41	0	0.833	0.741	0.838	0.745	3.356	0.567	0.159	156	500	44	47	-0.263	20	24	20	27	-50
4	5	9	"PFF1588"	"F6265_1"	16010	21500	120	2387	2083	768	59	61	11	100	100	0	2221	1992	633	83	85	15	100	99	0	1.089	1.060	1.092	1.046	2.413	1.075	0.750	120	462	4466	3933	0.123	2328	2138	2024	1909	0
4	6	9	"PFF1595"	"F62846_1"	16200	21510	120	891	836	335	60	62	12	100	100	0	984	970	287	85	87	16	100	100	0	0.924	0.877	0.949	0.772	2.191	0.893	0.735	120	468	1730	1661	-0.113	831	899	776	885	0
4	7	9	"PFF1604"	"F63188_2"	16400	21510	130	2446	2342	1019	62	64	12	100	100	0	3881	3855	1004	87	88	17	100	100	0	0.628	0.605	0.655	0.520	2.114	0.621	0.749	120	496	6178	6048	-0.670	2384	3794	2280	3768	0
4	8	9	"PFF1607"	"F63326_1"	16590	21510	130	137	134	42	63	65	14	88	83	0	199	196	55	86	92	53	82	55	0	0.655	0.645	0.712	0.683	2.171	0.590	0.518	120	480	187	181	-0.611	74	113	71	110	0
4	9	9	"PFF1610"	"F63399_1"	16770	21500	130	6117	5855	2037	63	65	12	100	100	0	6773	6261	2099	88	91	19	99	99	0	0.906	0.938	0.910	0.940	2.175	0.861	0.736	120	507	12739	11965	-0.143	6054	6685	5792	6173	0
4	10	9	"PFF1614"	"F63448_3"	16970	21510	130	144	139	39	62	63	11	96	90	0	147	154	31	87	89	18	95	85	0	1.367	1.149	1.185	1.082	2.342	1.160	0.427	120	511	142	144	0.451	82	60	77	67	0
4	11	9	"PFF1654"	"F64738_1"	17150	21510	130	673	645	274	60	61	10	100	99	0	996	987	285	84	86	16	100	100	0	0.672	0.648	0.684	0.555	2.154	0.648	0.698	120	558	1525	1488	-0.573	613	912	585	903	0
4	12	9	"PFF1656"	"F64738_5"	17350	21510	130	349	340	126	59	60	11	97	95	0	503	505	114	82	84	16	100	100	0	0.689	0.664	0.719	0.551	2.290	0.699	0.742	120	554	711	704	-0.538	290	421	281	423	0
4	13	9	"PFF1659"	"F64888_1"	17540	21510	140	98	102	34	59	61	12	83	71	0	143	149	46	84	86	17	92	76	0	0.661	0.662	0.662	0.640	2.377	0.534	0.326	156	590	98	108	-0.597	39	59	43	65	0
4	14	9	"PFF1666"	"F65043_1"	17730	21500	130	3876	3619	1236	61	63	12	100	100	0	1438	1305	437	87	89	19	99	98	0	2.824	2.921	2.824	2.883	2.026	3.064	0.776	120	511	5166	4776	1.498	3815	1351	3558	1218	0
4	15	9	"PFF1668"	"F65043_4"	17910	21500	120	1504	1362	510	61	62	11	100	100	0	550	502	165	85	87	18	99	98	0	3.103	3.120	3.141	2.982	1.922	3.452	0.757	120	464	1908	1718	1.634	1443	465	1301	417	0
4	16	9	"PFF1673"	"F65467_1"	18110	21510	120	103	103	24	57	58	10	90	85	0	136	135	28	78	80	14	94	84	0	0.793	0.807	0.838	0.835	2.396	0.740	0.407	120	471	104	103	-0.334	46	58	46	57	0
4	17	9	"PFI0337"	"I3634_1"	18300	21500	120	477	454	181	53	55	9	99	98	0	1116	1038	371	76	78	15	100	99	0	0.408	0.417	0.425	0.391	2.295	0.376	0.730	120	453	1464	1363	-1.294	424	1040	401	962	0
4	18	9	"PFI0339"	"I3665_1"	18490	21500	120	195	183	60	53	54	9	95	92	0	485	468	121	75	78	14	100	100	0	0.346	0.331	0.355	0.287	2.185	0.308	0.682	120	472	552	523	-1.530	142	410	130	393	0
4	19	9	"PFI0341"	"I3767_1"	18690	21500	120	288	270	90	54	57	14	98	94	0	652	627	166	75	82	23	100	100	0	0.406	0.391	0.397	0.354	2.218	0.369	0.741	120	419	811	768	-1.302	234	577	216	552	0
4	20	9	"PFI0347"	"I398_3"	18860	21510	150	75	76	22	58	62	17	48	26	0	104	109	32	79	86	25	48	26	0	0.680	0.600	0.683	0.720	2.436	0.507	0.294	156	543	42	48	-0.556	17	25	18	30	-50
4	21	9	"PFI0352"	"I4167_1"	19070	21500	130	955	854	364	57	61	20	97	95	0	1063	906	396	79	85	42	97	96	0	0.913	0.964	0.918	0.907	2.655	0.901	0.690	120	531	1882	1624	-0.132	898	984	797	827	0
4	22	9	"PFI0354"	"I4179_1"	19240	21490	130	642	606	227	55	57	15	100	98	0	1012	957	343	77	85	70	98	96	0	0.628	0.626	0.613	0.622	2.526	0.546	0.696	120	601	1522	1431	-0.672	587	935	551	880	0
4	1	10	"PFI0375"	"I4688_1"	15250	21690	150	153	153	42	58	60	15	94	92	0	248	243	72	79	81	17	96	94	0	0.562	0.579	0.577	0.601	2.096	0.507	0.591	156	736	264	259	-0.831	95	169	95	164	0
4	2	10	"PFI0378"	"I4719_5"	15440	21680	120	1613	1567	436	58	59	10	100	100	0	821	823	245	79	81	14	100	99	0	2.096	2.028	2.054	2.129	2.076	2.172	0.761	120	414	2297	2253	1.067	1555	742	1509	744	0
4	3	10	"PFI0380"	"I4730_1"	15620	21680	120	1122	1117	233	58	59	10	100	100	0	1036	1015	268	79	81	15	100	98	0	1.112	1.131	1.111	1.221	1.971	1.116	0.830	120	394	2021	1995	0.153	1064	957	1059	936	0
4	4	10	"PFI0383"	"I4780_1"	15800	21680	120	268	263	70	56	58	11	100	98	0	578	580	159	76	78	14	99	99	0	0.422	0.411	0.408	0.401	1.954	0.367	0.721	120	411	714	711	-1.244	212	502	207	504	0
4	5	10	"PFI0386"	"I4862_1"	16000	21680	120	427	411	119	56	57	12	97	95	0	515	504	99	76	78	14	99	99	0	0.845	0.829	0.851	0.771	2.183	0.859	0.806	120	483	810	783	-0.243	371	439	355	428	0
4	6	10	"PFI0393"	"I4989_1"	16190	21680	120	1330	1244	403	56	57	10	100	100	0	1839	1775	442	77	80	15	99	99	0	0.723	0.700	0.724	0.617	2.247	0.703	0.796	120	449	3036	2886	-0.468	1274	1762	1188	1698	0
4	7	10	"PFI0428"	"I601_1"	16370	21680	120	100	102	24	57	58	10	95	88	0	131	134	28	81	82	15	92	80	0	0.860	0.849	0.829	0.864	2.314	0.742	0.404	120	442	93	98	-0.218	43	50	45	53	0
4	8	10	"PFI0430"	"I6032_2"	16560	21680	120	3777	3764	1347	57	58	10	100	100	0	2943	2956	973	80	81	15	100	100	0	1.299	1.289	1.328	1.230	2.286	1.322	0.781	120	493	6583	6583	0.378	3720	2863	3707	2876	0
4	9	10	"PFI0434"	"I607_1"	16760	21680	120	942	1005	321	57	59	10	100	100	0	911	908	267	81	84	16	99	99	0	1.066	1.146	1.196	1.124	1.851	1.183	0.790	120	484	1715	1775	0.093	885	830	948	827	0
4	10	10	"PFI0439"	"I6174_2"	16950	21680	120	300	294	77	58	60	11	99	99	0	709	704	205	84	87	29	97	96	0	0.387	0.381	0.404	0.402	2.495	0.342	0.750	120	438	867	856	-1.369	242	625	236	620	0
4	11	10	"PFI0441"	"I6204_2"	17130	21720	150	56	57	9	58	59	10	10	2	0	84	86	16	81	84	26	10	0	0	-0.667	-0.200	0.691	0.659	3.451	0.067	0.037	156	512	1	4	Error	-2	3	-1	5	-50
4	12	10	"PFI0443"	"I6356_1"	17320	21720	150	53	55	10	56	58	10	14	5	0	81	83	14	79	82	14	20	8	0	-1.500	-0.250	0.900	0.940	3.552	0.066	0.002	156	515	-1	3	Error	-3	2	-1	4	-50
4	13	10	"PFI0469"	"I7030_1"	17510	21720	150	54	56	11	55	57	10	17	3	0	78	81	15	80	82	15	16	3	0	0.500	1.000	0.750	0.747	3.007	0.129	0.012	156	517	-3	2	-1.000	-1	-2	1	1	-50
4	14	10	"PFI0471"	"I7085_1"	17700	21720	150	54	55	9	56	58	11	7	1	0	78	79	14	80	83	16	13	1	0	1.000	1.000	0.765	0.774	3.083	0.029	0.001	156	616	-4	-2	0.000	-2	-2	-1	-1	-50
4	15	10	"PFI0473"	"I7097_2"	17900	21680	120	1369	1363	525	56	58	11	100	99	0	2042	2003	667	80	82	16	98	98	0	0.669	0.680	0.713	0.648	2.543	0.669	0.767	120	495	3275	3230	-0.579	1313	1962	1307	1923	0
4	16	10	"PFI0475"	"I7106_1"	18090	21680	120	145	145	38	55	56	10	96	95	0	157	166	44	76	79	17	95	90	0	1.111	1.000	1.043	1.053	2.136	0.956	0.569	120	482	171	180	0.152	90	81	90	90	0
4	17	10	"PFI0481"	"I7243_1"	18280	21680	120	122	120	27	52	53	9	98	95	0	178	179	45	74	76	14	97	95	0	0.673	0.648	0.669	0.641	2.018	0.562	0.560	120	490	174	173	-0.571	70	104	68	105	0
4	18	10	"PFI0484"	"I7365_3"	18460	21680	120	915	913	278	51	52	8	100	100	0	899	880	302	72	74	13	97	97	0	1.045	1.067	1.081	1.158	2.563	1.025	0.777	120	492	1691	1670	0.063	864	827	862	808	0
4	19	10	"PFJ0441"	"J490_1"	18650	21680	120	3048	3202	916	51	51	8	100	100	0	1067	1037	366	72	73	11	99	98	0	3.012	3.265	3.259	3.558	2.183	3.313	0.825	120	525	3992	4116	1.591	2997	995	3151	965	0
4	20	10	"PFJ0443"	"J504_1"	18850	21680	120	566	550	126	50	51	8	100	100	0	701	671	207	73	74	11	96	95	0	0.822	0.836	0.831	0.891	2.163	0.783	0.783	120	473	1144	1098	-0.283	516	628	500	598	0
4	21	10	"PFJ0445"	"J504_5"	19020	21680	110	306	320	69	51	55	22	100	100	0	622	631	133	73	86	82	100	100	0	0.464	0.482	0.480	0.482	1.369	0.428	0.765	80	444	804	827	-1.106	255	549	269	558	0
4	22	10	"PFJ0448"	"J50_1"	19220	21680	120	12695	12852	3296	53	55	19	100	100	0	16642	16102	5061	75	86	75	98	98	0	0.763	0.799	0.787	0.847	2.176	0.750	0.831	120	629	29209	28826	-0.390	12642	16567	12799	16027	0
4	1	11	"PFJ0450"	"J512_2"	15230	21870	120	5931	6201	2125	61	63	17	100	100	0	5204	5130	1874	81	84	18	99	98	0	1.146	1.216	1.202	1.379	2.637	1.197	0.810	120	570	10993	11189	0.196	5870	5123	6140	5049	0
4	2	11	"PFJ0452"	"J53_1"	15430	21870	120	120	123	35	60	61	12	99	89	0	131	137	49	81	83	15	90	77	0	1.200	1.125	1.150	1.210	2.205	0.874	0.332	120	523	110	119	0.263	60	50	63	56	0
4	3	11	"PFJ0477"	"J53_50"	15610	21870	130	1153	1191	255	59	60	11	100	100	0	587	598	129	79	81	13	100	100	0	2.154	2.181	2.152	2.205	1.327	2.189	0.822	120	562	1602	1651	1.107	1094	508	1132	519	0
4	4	11	"PFJ0479"	"J53_52"	15800	21870	120	1456	1439	345	57	58	11	100	100	0	1030	981	290	77	78	13	98	97	0	1.468	1.529	1.519	1.655	2.254	1.523	0.814	120	515	2352	2286	0.554	1399	953	1382	904	0
4	5	11	"PFJ0483"	"J53_56"	15990	21870	120	3213	3025	942	56	57	11	100	100	0	4188	3853	1401	75	76	13	99	99	0	0.768	0.786	0.795	0.857	2.517	0.741	0.846	120	515	7270	6747	-0.382	3157	4113	2969	3778	0
4	6	11	"PFJ0485"	"J53_60"	16180	21870	120	1997	1947	493	56	57	9	100	100	0	1123	1089	329	75	76	13	99	99	0	1.852	1.865	1.882	1.933	2.030	1.906	0.832	120	529	2989	2905	0.889	1941	1048	1891	1014	0
4	7	11	"PFJ0488"	"J541_1"	16380	21870	120	460	456	110	55	56	9	100	100	0	780	757	218	76	78	13	98	98	0	0.575	0.589	0.596	0.627	2.071	0.551	0.820	120	516	1109	1082	-0.798	405	704	401	681	0
4	8	11	"PFJ0490"	"J541_4"	16560	21900	150	53	55	9	56	57	10	8	1	0	74	75	13	77	79	13	10	2	0	1.000	0.500	0.857	0.808	3.004	0.159	0.015	156	620	-6	-3	0.000	-3	-3	-1	-2	-50
4	9	11	"PFJ0511"	"J58_3"	16750	21870	120	1961	1816	563	56	56	9	100	100	0	1699	1647	506	77	78	13	99	99	0	1.174	1.121	1.129	1.073	2.286	1.122	0.804	120	500	3527	3330	0.232	1905	1622	1760	1570	0
4	10	11	"PFJ0515"	"J6186_1"	16940	21870	120	113	117	25	56	57	10	97	96	0	134	136	31	78	80	26	81	54	0	1.018	1.052	1.052	1.159	2.160	0.885	0.449	120	508	113	119	0.026	57	56	61	58	0
4	11	11	"PFJ0518"	"J634_1"	17140	21870	120	14707	14136	3874	57	62	64	100	100	0	11242	10606	2897	77	81	29	99	98	0	1.312	1.337	1.344	1.300	2.275	1.376	0.826	120	391	25815	24608	0.392	14650	11165	14079	10529	0
4	12	11	"PFJ0520"	"J63_1"	17320	21910	150	55	56	9	57	61	61	0	0	0	77	79	13	77	79	14	16	3	0	100000.000	-0.500	0.800	0.827	3.597	56.489	0.005	156	425	-2	1	16.610	-2	0	-1	2	-50
4	13	11	"PFJ0522"	"J63_4"	17510	21910	150	56	63	87	54	55	9	21	5	0	75	77	14	78	79	13	12	3	0	-0.667	-9.000	0.604	0.607	3.067	85.063	0.002	156	430	-1	8	Error	2	-3	9	-1	-50
4	14	11	"PFJ0525"	"J647_1"	17700	21880	110	785	746	266	55	56	9	100	100	0	687	640	212	79	80	14	100	100	0	1.201	1.232	1.213	1.191	1.877	1.242	0.791	80	425	1338	1252	0.264	730	608	691	561	0
4	15	11	"PFJ0544"	"J687_1"	17910	21880	120	543	540	180	56	57	10	100	100	0	457	448	134	78	81	16	100	98	0	1.285	1.308	1.376	1.287	1.976	1.376	0.773	120	579	866	854	0.362	487	379	484	370	0
4	16	11	"PFJ0548"	"J697_2"	18100	21880	130	269	269	57	53	55	10	100	100	0	483	489	110	76	78	15	100	100	0	0.531	0.523	0.533	0.523	1.565	0.498	0.802	120	585	623	629	-0.914	216	407	216	413	0
4	17	11	"PFJ0552"	"J69_1"	18270	21880	110	832	817	267	51	52	9	100	100	0	939	903	274	74	79	41	100	100	0	0.903	0.924	0.917	0.910	1.815	0.848	0.746	80	485	1646	1595	-0.147	781	865	766	829	0
4	18	11	"PFJ0555"	"J6_12"	18470	21880	110	594	586	209	50	50	8	100	100	0	753	728	212	73	77	39	100	100	0	0.800	0.818	0.834	0.768	1.792	0.757	0.749	80	534	1224	1191	-0.322	544	680	536	655	0
4	19	11	"PFJ0559"	"J6_6"	18660	21880	110	1650	1569	570	49	50	8	100	100	0	1395	1370	429	74	75	13	100	100	0	1.212	1.173	1.187	1.105	1.845	1.151	0.763	80	524	2922	2816	0.277	1601	1321	1520	1296	0
4	20	11	"PFJ0565"	"J71_1"	18850	21880	110	168	165	47	49	50	7	100	98	0	185	187	41	74	76	12	100	100	0	1.072	1.027	1.017	0.980	1.840	1.012	0.682	80	530	230	229	0.100	119	111	116	113	0
4	21	11	"PFK0726"	"Ks17_16"	19050	21880	120	1387	1163	533	49	51	11	99	98	0	1448	1245	529	74	80	58	93	92	0	0.974	0.951	0.981	0.804	2.529	0.958	0.812	120	597	2712	2285	-0.038	1338	1374	1114	1171	0
4	22	11	"PFK0728"	"Ks1832_1"	19230	21880	110	155	148	39	49	51	14	98	92	0	280	271	78	73	74	12	98	98	0	0.512	0.500	0.517	0.494	1.738	0.433	0.646	80	524	313	297	-0.966	106	207	99	198	0
4	1	12	"PFK0730"	"Ks186_1"	15230	22070	110	2589	2443	955	64	65	12	100	100	0	2430	2232	910	85	90	38	100	98	0	1.077	1.108	1.078	1.128	2.493	1.038	0.690	80	558	4870	4526	0.107	2525	2345	2379	2147	0
4	2	12	"PFK0733"	"Ks186_9"	15430	22070	110	266	246	80	63	64	12	95	92	0	305	285	100	87	89	38	88	80	0	0.931	0.924	0.856	1.054	2.688	0.814	0.642	80	522	421	381	-0.103	203	218	183	198	0
4	3	12	"PFK0735"	"Ks187_4"	15610	22070	110	313	299	85	62	62	12	98	98	0	551	510	166	85	87	16	100	100	0	0.539	0.558	0.546	0.577	2.008	0.470	0.721	80	518	717	662	-0.893	251	466	237	425	0
4	4	12	"PFK0737"	"Ks187_7"	15810	22070	130	153	155	31	59	60	10	100	100	0	230	230	50	81	84	16	100	100	0	0.631	0.644	0.645	0.653	1.569	0.591	0.707	120	627	243	245	-0.665	94	149	96	149	0
4	5	12	"PFK0762"	"Ks210_15"	16000	22070	120	150	151	31	58	60	14	100	99	0	183	190	40	79	82	21	100	97	0	0.885	0.838	0.834	0.842	1.595	0.796	0.650	120	549	196	204	-0.177	92	104	93	111	0
4	6	12	"PFK0765"	"Ks210_4"	16190	22070	120	161	159	34	58	60	14	99	99	0	204	202	48	78	81	20	98	96	0	0.817	0.815	0.833	0.838	1.812	0.750	0.674	120	555	229	225	-0.291	103	126	101	124	0
4	7	12	"PFK0768"	"Ks220_1"	16380	22070	100	91	93	18	56	58	10	95	80	0	118	119	21	80	81	14	88	66	0	0.921	0.949	0.959	0.980	2.526	0.679	0.245	80	440	73	76	-0.119	35	38	37	39	0
4	8	12	"PFK0770"	"Ks220_7"	16570	22070	130	105	107	23	57	59	11	98	90	0	251	252	44	79	82	15	100	100	0	0.279	0.289	0.275	0.266	1.919	0.240	0.491	120	540	220	223	-1.841	48	172	50	173	0
4	9	12	"PFK0781"	"Ks222_1"	16760	22070	130	1632	1725	467	57	59	11	100	100	0	2040	2175	560	80	82	15	100	100	0	0.804	0.796	0.803	0.802	1.350	0.733	0.806	120	579	3535	3763	-0.316	1575	1960	1668	2095	0
4	10	12	"PFK0784"	"Ks225_10"	16950	22070	130	504	524	114	58	59	11	100	100	0	563	567	127	80	82	16	100	100	0	0.923	0.957	0.944	0.972	1.383	0.919	0.827	120	590	929	953	-0.115	446	483	466	487	0
4	11	12	"PFK0806"	"Ks245_1"	17140	22070	130	123	128	29	59	62	53	70	10	0	174	180	44	81	83	15	100	96	0	0.688	0.697	0.708	0.697	1.740	1.769	0.162	120	569	157	168	-0.539	64	93	69	99	0
4	12	12	"PFK0808"	"Ks245_4"	17340	22070	130	679	673	224	58	61	58	99	97	0	455	446	149	79	81	15	99	99	0	1.652	1.676	1.695	1.684	1.634	1.650	0.762	120	475	997	982	0.724	621	376	615	367	0
4	13	12	"PFK0810"	"Ks248_3"	17540	22070	140	495	446	158	56	57	9	98	97	0	421	397	126	79	81	14	94	94	0	1.284	1.226	1.252	1.161	2.782	1.267	0.786	156	556	781	708	0.360	439	342	390	318	0
4	14	12	"PFK0813"	"Ks249_3"	17710	22070	110	367	353	101	55	56	9	100	98	0	569	532	157	80	83	18	100	100	0	0.638	0.659	0.655	0.659	1.926	0.581	0.747	80	476	801	750	-0.648	312	489	298	452	0
4	15	12	"PFK0819"	"Ks259_1"	17910	22070	110	4116	3893	1085	55	56	10	100	100	0	3403	3003	1117	78	81	17	100	100	0	1.221	1.312	1.222	1.426	2.320	1.206	0.771	80	504	7386	6763	0.288	4061	3325	3838	2925	0
4	16	12	"PFK0823"	"Ks259_6"	18090	22070	110	1339	1217	352	52	54	10	100	100	0	1482	1323	482	74	77	21	100	98	0	0.914	0.933	0.869	1.033	2.395	0.827	0.763	80	495	2695	2414	-0.130	1287	1408	1165	1249	0
4	17	12	"PFK0843"	"Ks26_1"	18290	22080	120	349	331	117	49	51	10	99	96	0	495	475	136	71	76	39	100	97	0	0.708	0.698	0.714	0.636	2.169	0.694	0.756	120	583	724	686	-0.499	300	424	282	404	0
4	18	12	"PFK0845"	"Ks26_11"	18470	22070	110	498	476	151	49	49	8	100	100	0	1577	1466	443	72	74	13	100	100	0	0.298	0.306	0.311	0.295	1.841	0.251	0.727	80	497	1954	1821	-1.745	449	1505	427	1394	0
4	19	12	"PFK0847"	"Ks26_15"	18660	22070	110	1108	1073	356	49	49	7	100	100	0	797	742	254	74	77	25	100	100	0	1.465	1.533	1.521	1.564	1.943	1.466	0.744	80	535	1782	1692	0.551	1059	723	1024	668	0
4	20	12	"PFK0850"	"Ks26_2"	18860	22080	110	105	110	38	50	50	8	93	90	0	146	149	34	74	77	24	95	73	0	0.764	0.800	0.719	0.722	2.195	0.781	0.506	80	536	127	135	-0.389	55	72	60	75	0
4	21	12	"PFK0853"	"Ks26_24"	19050	22070	110	1456	1432	549	50	50	8	100	100	0	1200	1142	387	74	75	11	100	100	0	1.249	1.294	1.277	1.244	1.761	1.281	0.742	80	498	2532	2450	0.320	1406	1126	1382	1068	0
4	22	12	"PFK0856"	"Ks26_5"	19230	22070	110	1163	1120	381	49	50	14	100	100	0	975	910	308	73	77	45	98	97	0	1.235	1.280	1.247	1.247	2.043	1.209	0.751	80	548	2016	1908	0.305	1114	902	1071	837	0
4	1	13	"PFL0017"	"L1_32"	15240	22260	110	985	941	297	63	65	12	100	100	0	590	566	175	86	90	37	100	98	0	1.829	1.829	1.865	1.842	1.787	1.830	0.731	80	560	1426	1358	0.871	922	504	878	480	0
4	2	13	"PFL0021"	"L1_42"	15430	22260	110	5778	5428	1895	64	67	13	100	100	0	2314	2076	745	90	91	20	100	100	0	2.569	2.701	2.660	2.757	1.912	2.823	0.731	80	539	7938	7350	1.361	5714	2224	5364	1986	0
4	3	13	"PFL0023"	"L1_45"	15620	22270	110	127	128	39	65	67	13	90	82	0	127	126	28	87	90	21	76	40	0	1.550	1.615	1.676	1.712	2.887	1.624	0.294	80	523	102	102	0.632	62	40	63	39	0
4	4	13	"PFL0026"	"L1_48"	15810	22260	110	191	182	47	61	62	11	95	93	0	249	245	68	84	86	16	98	97	0	0.788	0.752	0.763	0.701	2.323	0.664	0.634	80	512	295	282	-0.344	130	165	121	161	0
4	5	13	"PFL0028"	"L1_52"	16000	22270	110	222	217	74	61	63	15	95	93	0	452	434	131	84	86	22	100	98	0	0.438	0.446	0.440	0.414	1.974	0.393	0.677	80	514	529	506	-1.193	161	368	156	350	0
4	6	13	"PFL0030"	"L1_56"	16190	22260	110	378	377	119	61	63	15	100	100	0	613	579	170	84	87	23	100	98	0	0.599	0.638	0.643	0.622	1.875	0.567	0.737	80	506	846	811	-0.739	317	529	316	495	0
4	7	13	"PFL0048"	"L1_89"	16390	22270	130	213	202	56	59	61	11	98	95	0	265	263	60	83	86	16	99	98	0	0.846	0.794	0.801	0.733	2.105	0.768	0.664	120	659	336	323	-0.241	154	182	143	180	0
4	8	13	"PFL0052"	"L1_94"	16580	22260	110	2389	2310	741	58	60	11	100	100	0	1439	1348	456	82	86	24	100	100	0	1.718	1.779	1.763	1.857	2.146	1.789	0.732	80	494	3688	3518	0.781	2331	1357	2252	1266	0
4	9	13	"PFL0055"	"L1_97"	16770	22260	110	1230	1164	369	60	62	11	100	100	0	1362	1313	374	83	87	26	100	100	0	0.915	0.898	0.932	0.876	1.961	0.842	0.716	80	518	2449	2334	-0.129	1170	1279	1104	1230	0
4	10	13	"PFL0057"	"L1_99"	16970	22260	110	278	261	79	59	60	11	100	98	0	501	486	149	82	85	19	98	97	0	0.523	0.500	0.509	0.503	2.274	0.410	0.681	80	510	638	606	-0.936	219	419	202	404	0
4	11	13	"PFL0059"	"L2_10"	17150	22260	110	554	543	192	58	60	15	100	98	0	866	826	261	83	88	46	100	98	0	0.633	0.653	0.654	0.625	2.253	0.572	0.703	80	499	1279	1228	-0.659	496	783	485	743	0
4	12	13	"PFL0061"	"L2_104"	17340	22260	110	2198	2150	797	59	60	11	100	100	0	1644	1550	519	83	92	69	100	97	0	1.370	1.425	1.427	1.402	2.190	1.382	0.692	80	510	3700	3558	0.454	2139	1561	2091	1467	0
4	13	13	"PFL0082"	"L2_146"	17530	22260	110	1345	1217	372	58	59	11	100	100	0	1457	1364	378	81	89	62	100	100	0	0.935	0.903	0.932	0.875	2.098	0.833	0.707	80	514	2663	2442	-0.096	1287	1376	1159	1283	0
4	14	13	"PFL0084"	"L2_148"	17740	22260	110	90	90	21	55	56	9	88	76	0	113	113	22	78	82	21	73	40	0	1.000	1.000	1.053	0.973	2.733	0.893	0.264	80	527	70	70	0.000	35	35	35	35	0
4	15	13	"PFL0086"	"L2_15"	17920	22270	130	838	749	263	53	55	9	100	99	0	1166	1104	248	76	78	14	100	100	0	0.720	0.677	0.745	0.601	2.301	0.697	0.755	120	616	1875	1724	-0.474	785	1090	696	1028	0
4	16	13	"PFL0089"	"L2_154"	18100	22260	110	447	429	133	51	52	8	100	100	0	283	276	73	73	75	20	100	96	0	1.886	1.862	2.017	1.851	2.057	1.886	0.663	80	507	606	581	0.915	396	210	378	203	0
4	17	13	"PFL0091"	"L2_158"	18300	22260	110	144	138	34	49	50	9	98	97	0	253	237	68	71	73	11	98	92	0	0.522	0.536	0.510	0.576	2.287	0.417	0.602	80	507	277	255	-0.938	95	182	89	166	0
4	18	13	"PFL0098"	"L2_172"	18490	22260	110	390	362	112	49	50	8	100	100	0	368	353	93	72	74	12	100	100	0	1.152	1.114	1.153	1.069	2.349	1.095	0.651	80	494	637	594	0.204	341	296	313	281	0
4	19	13	"PFL0119"	"L2_203"	18680	22270	130	4926	4479	1974	49	50	7	100	100	0	5116	4925	1597	74	77	23	100	100	0	0.967	0.913	0.992	0.759	2.853	0.968	0.774	120	636	9919	9281	-0.048	4877	5042	4430	4851	0
4	20	13	"PFL0123"	"L2_210"	18870	22260	110	222	215	59	50	51	9	100	97	0	241	239	59	75	76	12	98	97	0	1.036	1.006	1.067	0.978	2.132	0.922	0.608	80	499	338	329	0.051	172	166	165	164	0
4	21	13	"PFL0127"	"L2_216"	19060	22260	110	5592	5468	1907	50	51	8	100	100	0	4158	3861	1261	75	76	14	100	100	0	1.357	1.431	1.438	1.414	2.210	1.438	0.710	80	511	9625	9204	0.441	5542	4083	5418	3786	0
4	22	13	"PFL0129"	"L2_220"	19250	22260	110	486	445	135	50	51	8	100	100	0	907	825	264	73	77	41	98	95	0	0.523	0.525	0.515	0.536	2.564	0.438	0.680	80	552	1270	1147	-0.936	436	834	395	752	0
4	1	14	"PFL0131"	"L2_226"	15260	22450	110	213	205	63	64	65	11	98	90	0	368	351	115	87	89	16	97	96	0	0.530	0.534	0.541	0.544	2.729	0.419	0.605	80	560	430	405	-0.915	149	281	141	264	0
4	2	14	"PFL0133"	"L2_23"	15450	22460	100	254	247	77	64	65	12	100	97	0	502	476	139	87	89	16	98	97	0	0.458	0.470	0.499	0.474	2.161	0.429	0.670	80	470	605	572	-1.127	190	415	183	389	0
4	3	14	"PFM0391"	"M35930_11"	15650	22460	120	396	382	160	64	65	12	95	92	0	1061	1085	360	87	89	16	100	100	0	0.341	0.319	0.341	0.293	2.141	0.306	0.731	120	586	1306	1316	-1.553	332	974	318	998	0
4	4	14	"PFM0393"	"M35930_13"	15840	22450	110	305	290	102	63	63	11	93	92	0	679	657	197	87	88	16	100	98	0	0.409	0.398	0.416	0.399	2.288	0.336	0.659	80	513	834	797	-1.291	242	592	227	570	0
4	5	14	"PFM0395"	"M35930_4"	16030	22450	110	561	541	176	63	64	11	100	100	0	1399	1386	458	88	90	17	100	100	0	0.380	0.368	0.367	0.356	1.973	0.301	0.724	80	518	1809	1776	-1.396	498	1311	478	1298	0
4	6	14	"PFM0398"	"M35930_8"	16210	22450	110	1342	1292	444	64	65	12	100	100	0	1366	1284	394	90	99	86	100	98	0	1.002	1.028	1.049	0.987	2.182	0.978	0.721	80	534	2554	2422	0.002	1278	1276	1228	1194	0
4	7	14	"PFM0400"	"M35935_1"	16410	22450	110	132	130	41	64	65	12	90	87	0	259	254	78	88	96	85	83	50	0	0.398	0.398	0.403	0.508	2.568	0.309	0.530	80	496	239	232	-1.330	68	171	66	166	0
4	8	14	"PFM0406"	"M364_1"	16590	22450	110	178	176	53	62	63	12	96	92	0	441	427	135	85	88	22	100	98	0	0.326	0.333	0.354	0.313	2.311	0.273	0.660	80	512	472	456	-1.618	116	356	114	342	0
4	9	14	"PFM0424"	"M36950_1"	16790	22460	120	437	396	143	63	65	13	100	98	0	651	634	180	85	89	19	100	99	0	0.661	0.607	0.659	0.550	2.234	0.609	0.752	120	582	940	882	-0.598	374	566	333	549	0
4	10	14	"PFM0426"	"M3696_3"	16970	22450	110	531	521	193	62	64	13	100	98	0	721	690	211	86	91	35	100	100	0	0.739	0.760	0.760	0.724	2.172	0.694	0.716	80	497	1104	1063	-0.437	469	635	459	604	0
4	11	14	"PFM0431"	"M37116_3"	17160	22450	110	28103	26025	8081	64	75	66	100	100	0	19795	17712	5531	88	177	963	98	97	0	1.423	1.473	1.482	1.507	2.154	1.468	0.771	80	536	47746	43585	0.509	28039	19707	25961	17624	0
4	12	14	"PFM0433"	"M37145_2"	17350	22450	110	2714	2616	981	66	76	65	100	100	0	3018	2794	931	89	187	970	91	82	0	0.904	0.943	0.935	0.897	2.268	0.870	0.723	80	538	5577	5255	-0.146	2648	2929	2550	2705	0
4	13	14	"PFM0435"	"M37197_1"	17550	22450	110	158	154	41	59	61	13	96	93	0	557	544	155	84	97	138	92	88	0	0.209	0.207	0.214	0.210	1.822	0.155	0.627	80	548	572	555	-2.256	99	473	95	460	0
4	14	14	"PFM0438"	"M37465_1"	17740	22460	100	89	90	25	56	57	10	82	70	0	122	120	26	79	81	14	85	70	0	0.767	0.829	0.856	0.784	2.408	0.682	0.211	80	460	76	75	-0.382	33	43	34	41	0
4	15	14	"PFM0452"	"M37794_2"	17920	22450	110	646	603	212	55	56	9	100	98	0	1357	1257	395	78	82	44	100	100	0	0.462	0.465	0.467	0.430	2.250	0.412	0.725	80	494	1870	1727	-1.114	591	1279	548	1179	0
4	16	14	"PFM0454"	"M37794_6"	18120	22450	110	102	102	26	53	54	9	88	86	0	184	179	53	74	79	43	87	67	0	0.445	0.467	0.432	0.408	2.210	0.365	0.461	80	536	159	154	-1.167	49	110	49	105	0
4	17	14	"PFM0457"	"M37914_2"	18300	22450	110	1042	1000	376	51	53	17	100	97	0	1279	1188	425	73	82	79	100	97	0	0.822	0.851	0.838	0.808	2.494	0.796	0.708	80	512	2197	2064	-0.283	991	1206	949	1115	0
4	18	14	"PFM0459"	"M38113_2"	18500	22450	120	2333	2033	935	50	52	16	100	98	0	1401	1226	530	72	80	73	93	91	0	1.718	1.718	1.773	1.580	3.405	1.877	0.732	120	592	3612	3137	0.781	2283	1329	1983	1154	0
4	19	14	"PFM0461"	"M38127_1"	18690	22450	110	268	261	74	49	50	7	100	98	0	509	486	130	72	74	11	100	100	0	0.501	0.512	0.497	0.488	2.218	0.437	0.678	80	467	656	626	-0.997	219	437	212	414	0
4	20	14	"PFM0464"	"M38218_2"	18870	22450	110	8061	7322	2217	50	52	11	100	100	0	6734	5980	1876	74	83	90	100	100	0	1.203	1.231	1.241	1.240	2.164	1.211	0.767	80	512	14671	13178	0.266	8011	6660	7272	5906	0
4	21	14	"PFM0486"	"M38941_8"	19070	22450	120	652	626	190	50	52	11	100	99	0	526	499	173	74	82	84	90	88	0	1.332	1.355	1.296	1.501	2.657	1.317	0.774	120	595	1054	1001	0.413	602	452	576	425	0
4	22	14	"PFM0489"	"M39036_2"	19260	22450	110	196	185	48	49	50	8	98	96	0	244	236	62	71	72	11	98	96	0	0.850	0.824	0.835	0.844	2.221	0.766	0.638	80	520	320	301	-0.235	147	173	136	165	0
4	1	15	"PFM0494"	"M39668_5"	15270	22640	110	611	572	227	67	69	13	98	95	0	652	602	209	92	95	20	96	95	0	0.971	0.990	1.044	0.935	2.824	0.952	0.713	80	530	1104	1015	-0.042	544	560	505	510	0
4	2	15	"PFM0503"	"M40983_1"	15450	22640	110	165	164	43	66	68	14	95	93	0	281	276	73	91	94	20	97	97	0	0.521	0.530	0.517	0.544	1.864	0.431	0.573	80	504	289	283	-0.940	99	190	98	185	0
4	3	15	"PFM0505"	"M40983_3"	15640	22640	110	264	253	81	65	67	13	96	95	0	199	190	55	89	92	19	91	87	0	1.809	1.861	1.815	1.843	1.995	1.871	0.561	80	515	309	289	0.855	199	110	188	101	0
4	4	15	"PFM0508"	"M41041_1"	15840	22640	110	1037	981	359	64	66	13	100	100	0	1546	1493	502	89	94	34	100	100	0	0.668	0.653	0.658	0.625	2.105	0.586	0.738	80	457	2430	2321	-0.582	973	1457	917	1404	0
4	5	15	"PFN0062"	"N128_62"	15990	22670	150	67	74	25	64	66	14	26	12	0	99	107	36	91	95	29	26	8	0	0.375	0.625	0.671	0.731	4.097	0.129	0.066	156	674	11	26	-1.415	3	8	10	16	-50
4	6	15	"PFN0064"	"N128_64"	16210	22670	150	72	75	17	65	67	14	36	14	0	110	116	27	92	99	74	3	0	0	0.389	0.417	0.529	0.542	3.379	0.274	0.063	156	724	25	34	-1.363	7	18	10	24	-50
4	7	15	"PFN0066"	"N128_68"	16410	22640	110	401	413	153	66	67	12	98	98	0	613	605	199	90	92	18	100	100	0	0.641	0.674	0.671	0.653	2.003	0.588	0.709	80	532	858	862	-0.643	335	523	347	515	0
4	8	15	"PFN0069"	"N128_71"	16600	22640	110	344	333	107	67	68	12	96	96	0	473	445	126	90	93	20	100	98	0	0.723	0.749	0.743	0.685	2.406	0.695	0.705	80	511	660	621	-0.467	277	383	266	355	0
4	9	15	"PFN0071"	"N128_73"	16790	22640	110	216	205	61	66	68	13	95	95	0	189	191	50	88	91	19	93	90	0	1.485	1.350	1.389	1.437	2.397	1.382	0.607	80	507	251	242	0.571	150	101	139	103	0
4	10	15	"PFN0074"	"N128_76"	16980	22640	110	198	191	61	63	64	11	92	92	0	455	443	136	87	91	32	96	95	0	0.367	0.360	0.382	0.416	1.896	0.303	0.633	80	513	503	484	-1.447	135	368	128	356	0
4	11	15	"PFN0092"	"N129_12"	17180	22670	150	84	112	85	66	73	41	28	16	0	131	191	145	91	160	834	0	0	0	0.450	0.460	0.504	0.531	3.500	0.496	0.667	156	715	58	146	-1.152	18	40	46	100	-50
4	12	15	"PFN0094"	"N129_14"	17350	22640	110	1617	1513	580	66	67	14	100	100	0	885	873	304	88	102	133	92	90	0	1.946	1.843	1.900	1.832	2.105	1.903	0.731	80	470	2348	2232	0.961	1551	797	1447	785	0
4	13	15	"PFN0096"	"N129_17"	17560	22650	110	104	108	28	62	64	14	88	72	0	152	156	49	85	91	56	57	17	0	0.627	0.648	0.633	0.595	2.386	0.487	0.395	80	533	109	117	-0.674	42	67	46	71	0
4	14	15	"PFN0098"	"N129_22"	17740	22640	110	8266	7890	3023	58	60	11	100	100	0	3118	2908	981	80	84	26	100	100	0	2.702	2.769	2.773	2.726	1.963	2.974	0.747	80	504	11246	10660	1.434	8208	3038	7832	2828	0
4	15	15	"PFN0100"	"N129_33"	17930	22640	110	979	876	314	57	59	15	100	100	0	1274	1159	394	80	92	98	100	97	0	0.772	0.759	0.761	0.726	2.159	0.699	0.752	80	538	2116	1898	-0.373	922	1194	819	1079	0
4	16	15	"PFN0102"	"N129_38"	18130	22650	110	104	105	29	54	56	15	87	72	0	119	121	31	75	85	89	7	0	0	1.136	1.109	1.118	1.215	2.474	1.036	0.360	80	536	94	97	0.184	50	44	51	46	0
4	17	15	"PFN0119"	"N130_21"	18320	22640	110	154	149	50	51	52	8	92	91	0	209	213	64	73	78	50	88	81	0	0.757	0.700	0.740	0.700	2.680	0.593	0.583	80	516	239	238	-0.401	103	136	98	140	0
4	18	15	"PFN0121"	"N130_25"	18500	22640	110	360	336	114	50	51	8	100	100	0	312	290	94	71	73	11	100	95	0	1.286	1.306	1.293	1.366	2.390	1.224	0.644	80	481	551	505	0.363	310	241	286	219	0
4	19	15	"PFN0124"	"N130_29"	18690	22640	110	517	491	177	49	50	7	100	100	0	810	769	255	70	71	10	100	100	0	0.632	0.632	0.669	0.602	2.056	0.558	0.728	80	528	1208	1141	-0.661	468	740	442	699	0
4	20	15	"PFN0127"	"N130_35"	18880	22640	110	192	191	61	49	50	8	98	97	0	412	405	128	72	76	65	93	91	0	0.421	0.426	0.435	0.432	1.960	0.345	0.667	80	528	483	475	-1.250	143	340	142	333	0
4	21	15	"PFN0130"	"N130_4"	19070	22640	110	2225	2100	872	49	50	7	100	100	0	3464	3231	1265	71	75	46	100	100	0	0.641	0.649	0.642	0.631	2.142	0.557	0.731	80	510	5569	5211	-0.641	2176	3393	2051	3160	0
4	22	15	"PFN0132"	"N130_41"	19260	22640	110	197	192	52	49	50	8	100	98	0	306	284	91	71	75	45	93	87	0	0.630	0.671	0.698	0.706	2.307	0.534	0.630	80	548	383	356	-0.667	148	235	143	213	0
4	1	16	"PFN0149"	"N131_17"	15270	22830	120	964	870	288	68	70	13	100	100	0	596	542	195	93	96	20	96	95	0	1.781	1.786	1.832	1.867	2.071	1.814	0.777	120	640	1399	1251	0.833	896	503	802	449	0
4	2	16	"PFN0153"	"N131_27"	15460	22830	110	958	887	306	68	68	12	100	100	0	1648	1494	500	91	94	19	100	100	0	0.572	0.584	0.580	0.569	2.183	0.515	0.732	80	446	2447	2222	-0.807	890	1557	819	1403	0
4	3	16	"PFN0155"	"N131_4"	15630	22860	150	76	79	19	67	68	13	40	18	0	104	107	24	92	95	19	37	14	0	0.750	0.800	0.615	0.777	3.462	0.436	0.085	156	657	21	27	-0.415	9	12	12	15	-50
4	4	16	"PFN0157"	"N131_5"	15810	22860	150	77	78	15	68	69	13	39	16	0	103	105	22	92	96	29	20	3	0	0.818	0.769	0.833	0.800	3.808	0.205	0.023	156	663	20	23	-0.290	9	11	10	13	-50
4	5	16	"PFN0159"	"N131_52"	16030	22830	120	7990	7047	2843	69	71	15	100	100	0	4796	4153	1814	94	97	19	96	95	0	1.685	1.719	1.778	1.899	3.092	1.774	0.759	120	462	12623	11037	0.752	7921	4702	6978	4059	0
4	6	16	"PFN0164"	"N132_101"	16220	22830	120	3465	3060	1094	71	73	15	100	100	0	2907	2543	1032	95	98	23	95	94	0	1.207	1.221	1.237	1.309	2.968	1.197	0.773	120	469	6206	5437	0.271	3394	2812	2989	2448	0
4	7	16	"PFN0559"	"N143_59"	16430	22870	150	71	73	15	70	72	14	23	3	0	99	100	21	96	99	23	14	2	0	0.333	0.750	0.600	0.622	3.620	0.148	0.013	156	666	4	7	-1.585	1	3	3	4	-50
4	8	16	"PFN0564"	"N143_71"	16610	22830	120	613	559	228	70	72	13	98	94	0	1245	1146	477	93	96	20	96	95	0	0.471	0.464	0.475	0.471	3.159	0.422	0.738	120	560	1695	1542	-1.085	543	1152	489	1053	0
4	9	16	"PFN0566"	"N143_9"	16810	22840	110	101	103	28	68	70	14	76	55	0	126	128	30	95	96	20	63	32	0	1.065	1.061	0.967	1.005	3.137	0.744	0.191	80	499	64	68	0.090	33	31	35	33	0
4	10	16	"PFN0576"	"N145_12"	16980	22830	110	2020	1926	703	68	70	15	100	100	0	3063	2804	995	95	108	136	100	98	0	0.658	0.686	0.674	0.672	2.105	0.588	0.715	80	513	4920	4567	-0.605	1952	2968	1858	2709	0
4	11	16	"PFN0578"	"N145_20"	17170	22830	110	3852	3602	1158	74	79	23	100	100	0	3772	3555	1087	100	127	200	100	100	0	1.029	1.021	1.021	1.006	1.928	0.963	0.744	80	439	7450	6983	0.041	3778	3672	3528	3455	0
4	12	16	"PFN0580"	"N145_23"	17360	22830	120	65535	57967	16178	77	87	33	100	100	73	26532	20751	9976	97	115	135	90	90	0	2.476	2.803	2.413	2.743	1.910	2.808	0.775	120	553	91893	78544	1.308	65458	26435	57890	20654	0
4	13	16	"PFN0603"	"N147_10"	17550	22830	110	648	597	181	78	85	32	96	95	0	407	395	104	97	102	28	96	93	0	1.839	1.742	1.796	1.673	2.705	1.881	0.679	80	498	880	817	0.879	570	310	519	298	0
4	14	16	"PFN0605"	"N147_13"	17740	22830	110	1352	1262	386	68	69	15	100	100	0	1591	1440	399	87	92	34	100	100	0	0.854	0.882	0.879	0.853	2.096	0.840	0.758	80	528	2788	2547	-0.228	1284	1504	1194	1353	0
4	15	16	"PFN0610"	"N147_2"	17930	22830	110	711	636	241	62	67	30	97	95	0	750	695	244	83	100	104	95	90	0	0.973	0.938	0.944	0.900	2.485	0.893	0.672	80	549	1316	1186	-0.039	649	667	574	612	0
4	16	16	"PFN0612"	"N147_24"	18130	22830	110	148	146	43	58	62	30	88	80	0	227	224	63	80	90	80	85	40	0	0.612	0.611	0.621	0.640	2.116	0.535	0.591	80	514	237	232	-0.708	90	147	88	144	0
4	17	16	"PFN0615"	"N147_4"	18310	22830	110	255	246	73	56	58	11	97	96	0	299	286	78	80	82	15	98	93	0	0.909	0.922	0.961	0.924	2.602	0.861	0.672	80	484	418	396	-0.138	199	219	190	206	0
4	18	16	"PFN0617"	"N148_1"	18490	22830	130	651	661	217	55	57	12	100	100	0	346	335	104	77	80	15	96	95	0	2.216	2.349	2.300	2.333	1.984	2.433	0.711	120	644	865	864	1.148	596	269	606	258	0
4	19	16	"PFN0640"	"N149_7"	18690	22830	110	380	368	118	52	53	8	100	98	0	271	258	80	72	75	14	96	93	0	1.648	1.699	1.724	1.787	2.445	1.680	0.662	80	520	527	502	0.721	328	199	316	186	0
4	20	16	"PFN0642"	"N150_10"	18880	22830	110	3024	2918	1021	52	53	9	100	100	0	1393	1284	507	74	77	30	97	96	0	2.253	2.369	2.254	2.481	2.208	2.399	0.735	80	528	4291	4076	1.172	2972	1319	2866	1210	0
4	21	16	"PFN0645"	"N150_15"	19070	22830	110	1554	1558	470	52	53	9	100	100	0	956	913	305	73	78	48	100	98	0	1.701	1.793	1.784	1.857	1.819	1.777	0.733	80	538	2385	2346	0.766	1502	883	1506	840	0
4	22	16	"PFN0647"	"N150_19"	19270	22840	100	295	278	102	52	53	9	100	98	0	705	709	204	72	73	13	100	100	0	0.384	0.355	0.388	0.317	2.089	0.330	0.671	80	444	876	863	-1.381	243	633	226	637	0
4	1	17	"PFN0649"	"N150_27"	15270	23020	110	7308	6863	2168	70	72	14	100	100	0	4039	3526	1357	98	102	49	97	96	0	1.837	1.982	1.823	2.072	2.253	1.955	0.795	80	525	11179	10221	0.877	7238	3941	6793	3428	0
4	2	17	"PFN0652"	"N150_32"	15460	23030	120	753	727	259	71	72	13	100	99	0	495	472	143	97	103	48	99	91	0	1.714	1.749	1.750	1.660	2.184	1.873	0.731	120	557	1080	1031	0.777	682	398	656	375	0
4	3	17	"PFN0668"	"N150_62"	15650	23030	100	205	197	61	70	71	13	93	91	0	332	325	96	97	99	18	98	98	0	0.574	0.557	0.528	0.530	2.011	0.479	0.606	80	398	370	355	-0.800	135	235	127	228	0
4	4	17	"PFN0670"	"N150_65"	15850	23030	110	190	190	53	69	71	14	96	93	0	158	157	39	95	97	18	87	72	0	1.921	1.952	2.089	2.056	2.166	1.966	0.469	80	451	184	183	0.942	121	63	121	62	0
4	5	17	"PFN0672"	"N150_68"	16040	23030	120	4714	4024	1848	70	72	15	100	99	0	4459	4037	1652	97	99	19	98	96	0	1.065	1.004	1.030	0.855	2.673	1.031	0.805	120	519	9006	7894	0.090	4644	4362	3954	3940	0
4	6	17	"PFN0674"	"N150_71"	16230	23030	120	969	882	398	72	73	13	98	95	0	1728	1528	681	99	102	21	96	96	0	0.551	0.567	0.570	0.493	3.249	0.533	0.754	120	529	2526	2239	-0.861	897	1629	810	1429	0
4	7	17	"PFN0676"	"N150_75"	16430	23020	130	583	568	199	71	73	14	99	96	0	872	809	257	97	101	22	96	95	0	0.661	0.698	0.688	0.684	2.758	0.678	0.763	120	517	1287	1209	-0.598	512	775	497	712	0
4	8	17	"PFN0678"	"N150_78"	16610	23030	110	454	427	130	70	71	14	100	97	0	734	686	211	94	97	19	100	97	0	0.600	0.603	0.614	0.611	1.862	0.569	0.739	80	477	1024	949	-0.737	384	640	357	592	0
4	9	17	"PFN0783"	"N157_18"	16790	23020	110	245	239	71	69	71	14	96	92	0	329	303	96	94	97	20	91	91	0	0.749	0.813	0.765	0.843	2.662	0.738	0.583	80	505	411	379	-0.417	176	235	170	209	0
4	10	17	"PFN0789"	"N157_41"	16980	23030	110	357	341	94	71	72	13	97	97	0	995	953	274	96	102	58	100	100	0	0.318	0.315	0.311	0.316	1.532	0.266	0.728	80	506	1185	1127	-1.652	286	899	270	857	0
4	11	17	"PFN0807"	"N159_20"	17170	23030	100	1145	1094	347	72	74	13	100	100	0	3602	3348	1018	94	100	51	100	100	0	0.306	0.314	0.314	0.304	1.708	0.283	0.752	80	478	4581	4276	-1.709	1073	3508	1022	3254	0
4	12	17	"PFN0836"	"N163_1"	17370	23030	120	1763	1511	679	74	77	20	98	94	0	1726	1462	629	95	98	22	99	95	0	1.036	1.051	1.063	0.968	3.314	1.066	0.791	120	563	3320	2804	0.050	1689	1631	1437	1367	0
4	13	17	"PFN0840"	"N164_1"	17550	23020	110	4733	4533	1411	76	78	18	100	100	0	5234	4702	1765	99	106	76	100	98	0	0.907	0.968	0.921	1.037	2.275	0.892	0.797	80	507	9792	9060	-0.141	4657	5135	4457	4603	0
4	14	17	"PFN0849"	"N165_2"	17750	23020	110	821	771	260	72	75	15	100	98	0	2105	1928	637	96	102	64	100	100	0	0.373	0.382	0.381	0.361	2.089	0.328	0.756	80	531	2758	2531	-1.423	749	2009	699	1832	0
4	15	17	"PFN0935"	"N181_4"	17950	23030	100	94	96	21	69	71	15	66	40	0	159	155	38	91	94	32	78	53	0	0.368	0.422	0.446	0.469	2.836	0.314	0.233	80	455	93	91	-1.444	25	68	27	64	0
4	16	17	"PFN0929"	"N181_18"	18120	23020	110	1243	1134	358	65	66	13	100	100	0	2656	2375	791	86	92	52	100	98	0	0.458	0.467	0.466	0.481	2.236	0.391	0.728	80	503	3748	3358	-1.125	1178	2570	1069	2289	0
4	17	17	"PFN0946"	"N185_14"	18310	23020	110	4590	4213	1546	65	68	15	100	100	0	2963	2793	921	87	99	95	100	100	0	1.573	1.533	1.527	1.477	2.010	1.567	0.749	80	490	7401	6854	0.654	4525	2876	4148	2706	0
4	18	17	"PFN0382"	"N137_2"	18500	23020	110	4926	4422	1714	63	73	76	100	100	0	4248	3803	1422	87	129	333	97	93	0	1.169	1.173	1.118	1.169	2.480	1.161	0.723	80	492	9024	8075	0.225	4863	4161	4359	3716	0
4	19	17	"PFL0032"	"L1_63"	18700	23030	120	636	552	248	58	66	69	90	85	0	1122	983	452	80	111	292	85	74	0	0.555	0.547	0.558	0.549	2.690	0.503	0.747	120	610	1620	1397	-0.850	578	1042	494	903	0
4	20	17	"PFL0051"	"L1_92"	18890	23020	110	1849	1608	642	57	62	34	100	100	0	2217	1855	813	79	102	185	95	91	0	0.838	0.873	0.820	0.893	2.741	0.792	0.694	80	541	3930	3327	-0.255	1792	2138	1551	1776	0
4	21	17	"PFL0093"	"L2_163"	19080	23020	110	128	129	36	57	62	35	85	51	0	195	187	49	80	102	188	5	0	0	0.617	0.673	0.688	0.650	1.881	0.574	0.582	80	516	186	179	-0.696	71	115	72	107	0
4	22	17	"PFL0100"	"L2_176"	19260	23020	110	7046	6629	2359	57	59	12	100	100	0	6021	5575	1976	79	81	17	100	100	0	1.176	1.196	1.178	1.205	2.125	1.139	0.742	80	534	12931	12068	0.234	6989	5942	6572	5496	0
4	1	18	"PFL0105"	"L2_187"	15270	23210	110	34727	31944	11208	76	81	20	100	100	0	28701	26028	7787	106	118	119	100	100	0	1.212	1.229	1.226	1.159	1.876	1.229	0.752	80	560	63246	57790	0.277	34651	28595	31868	25922	0
4	2	18	"PFL0107"	"L2_190"	15460	23210	110	639	591	199	81	84	22	97	95	0	1046	948	311	112	126	123	97	91	0	0.597	0.610	0.621	0.580	2.360	0.528	0.723	80	506	1492	1346	-0.743	558	934	510	836	0
4	3	18	"PFL0118"	"L2_202"	15660	23210	110	559	520	194	78	79	16	95	92	0	872	787	283	107	114	49	97	96	0	0.629	0.650	0.639	0.592	2.921	0.571	0.712	80	522	1246	1122	-0.669	481	765	442	680	0
4	4	18	"PFL0126"	"L2_215"	15850	23210	110	1421	1290	531	76	80	19	100	98	0	1856	1611	708	106	118	93	98	95	0	0.769	0.807	0.788	0.806	2.713	0.730	0.760	80	494	3095	2719	-0.380	1345	1750	1214	1505	0
4	5	18	"PFJ0334"	"J326_1"	16030	23210	120	25665	23712	8269	79	83	20	100	100	0	14627	12521	5049	108	117	87	95	94	0	1.762	1.904	1.878	1.894	2.166	1.951	0.797	120	538	40105	36046	0.817	25586	14519	23633	12413	0
4	6	18	"PFJ0360"	"J352_5"	16220	23210	110	2064	1932	675	78	81	18	100	100	0	2592	2396	812	108	113	37	100	100	0	0.800	0.810	0.802	0.799	2.352	0.737	0.731	80	491	4470	4142	-0.323	1986	2484	1854	2288	0
4	7	18	"PFJ0381"	"J38_18"	16410	23210	110	326	305	101	74	76	15	95	93	0	375	360	123	104	109	36	92	90	0	0.930	0.902	0.900	0.912	2.639	0.817	0.666	80	520	523	487	-0.105	252	271	231	256	0
4	8	18	"PFJ0399"	"J43_10"	16600	23220	100	266	250	83	72	73	13	96	93	0	522	496	131	100	103	20	100	98	0	0.460	0.449	0.460	0.430	2.064	0.382	0.611	80	472	616	574	-1.121	194	422	178	396	0
4	9	18	"PFJ0409"	"J43_23"	16790	23210	110	571	519	208	74	75	15	97	92	0	1502	1361	494	101	104	21	100	100	0	0.355	0.353	0.357	0.339	2.655	0.300	0.699	80	507	1898	1705	-1.495	497	1401	445	1260	0
4	10	18	"PFJ0430"	"J478_10"	16980	23210	120	10429	9511	4335	76	77	16	100	100	0	7148	6187	2714	102	108	50	95	94	0	1.469	1.551	1.630	1.685	3.110	1.630	0.766	120	576	17399	15520	0.555	10353	7046	9435	6085	0
4	11	18	"PFJ0226"	"J227_1"	17170	23220	110	153	156	49	73	76	15	93	83	0	182	181	40	98	101	21	92	83	0	0.952	1.000	1.080	1.042	2.245	1.067	0.488	80	511	164	166	-0.070	80	84	83	83	0
4	12	18	"PFJ0237"	"J232_2"	17360	23210	110	151	157	47	68	69	12	95	91	0	384	379	103	94	96	18	100	98	0	0.286	0.312	0.331	0.309	2.188	0.266	0.576	80	479	373	374	-1.805	83	290	89	285	0
4	13	18	"PFJ0256"	"J245_7"	17550	23210	110	232	223	66	66	68	13	97	96	0	302	294	84	94	101	76	91	71	0	0.798	0.785	0.810	0.807	2.155	0.718	0.688	80	493	374	357	-0.325	166	208	157	200	0
4	14	18	"PFJ0284"	"J269_5"	17740	23210	120	989	853	365	67	68	13	100	97	0	1411	1169	499	94	97	20	96	94	0	0.700	0.731	0.738	0.794	3.657	0.698	0.756	120	562	2239	1861	-0.514	922	1317	786	1075	0
4	15	18	"PFJ0315"	"J2975_2"	17940	23220	120	1817	1578	819	65	66	13	98	95	0	1478	1425	805	90	92	19	96	96	0	1.262	1.133	1.270	0.955	2.933	1.138	0.575	120	550	3140	2848	0.336	1752	1388	1513	1335	0
4	16	18	"PFJ0365"	"J378_1"	18120	23210	110	917	864	263	65	66	13	100	100	0	2800	2639	668	89	94	49	100	100	0	0.314	0.313	0.321	0.297	1.815	0.271	0.747	80	506	3563	3349	-1.670	852	2711	799	2550	0
4	17	18	"PFK0117"	"Km799_7"	18360	23200	150	76	80	23	66	68	15	42	26	0	107	114	38	89	96	68	14	0	0	0.556	0.560	0.650	0.660	2.571	0.074	0.090	156	749	28	39	-0.848	10	18	14	25	-50
4	18	18	"PFK0142"	"Kn10286_1"	18500	23210	110	1968	1851	630	61	63	18	100	100	0	1607	1462	439	85	103	237	100	93	0	1.253	1.300	1.297	1.255	1.789	1.282	0.727	80	406	3429	3167	0.325	1907	1522	1790	1377	0
4	19	18	"PFK0175"	"Kn1239_1"	18690	23220	100	80	82	17	60	61	10	75	47	0	172	170	40	85	88	21	95	86	0	0.230	0.259	0.301	0.245	2.616	0.203	0.243	80	350	107	107	-2.121	20	87	22	85	0
4	20	18	"PFK0203"	"Kn1453_6"	18840	23260	150	61	62	11	62	67	20	5	0	0	82	84	17	87	96	79	0	0	0	0.200	0.000	0.538	0.548	3.862	0.511	0.131	156	707	-6	-3	-2.322	-1	-5	0	-3	-50
4	21	18	"PFK0250"	"Kn2004_3"	19070	23210	110	337	329	100	59	60	11	100	98	0	433	418	142	82	85	17	98	96	0	0.792	0.804	0.781	0.816	2.079	0.725	0.722	80	460	629	606	-0.336	278	351	270	336	0
4	22	18	"PFK0277"	"Kn2223_1"	19230	23250	150	64	68	17	59	62	14	32	10	0	87	91	19	82	85	18	23	7	0	1.000	1.000	1.208	0.973	3.487	0.401	0.058	156	777	10	18	0.000	5	5	9	9	-50
4	1	19	"PFK0478"	"Kn610_1"	15260	23400	110	1551	1374	475	76	77	15	100	100	0	1355	1159	485	103	116	127	90	83	0	1.178	1.229	1.191	1.329	2.600	1.135	0.726	80	480	2727	2354	0.236	1475	1252	1298	1056	0
4	2	19	"PFK0517"	"Kn8027_1"	15420	23420	150	82	83	19	78	81	19	22	4	0	109	115	26	108	121	110	0	0	0	4.000	0.714	1.023	1.085	3.589	0.065	0.026	156	743	5	12	2.000	4	1	5	7	-50
4	3	19	"PFK0524"	"Kn836_1"	15650	23410	120	304	283	112	74	76	15	91	88	0	485	458	180	104	108	27	95	92	0	0.604	0.590	0.586	0.603	2.845	0.544	0.688	120	602	611	563	-0.728	230	381	209	354	0
4	4	19	"PFK0554"	"Kn962_1"	15840	23410	100	172	163	50	73	74	14	90	86	0	477	457	136	104	107	23	96	95	0	0.265	0.255	0.266	0.264	2.309	0.215	0.519	80	417	472	443	-1.914	99	373	90	353	0
4	5	19	"PFK0701"	"Ks15_2"	16020	23430	150	90	93	26	77	79	17	42	25	0	121	123	26	111	119	86	0	0	0	1.300	1.333	1.057	1.010	3.652	0.525	0.036	156	545	23	28	0.379	13	10	16	12	-50
4	6	19	"PFK0743"	"Ks196_1"	16180	23430	150	78	86	66	76	79	17	19	5	0	115	121	41	112	116	35	17	3	0	0.667	1.111	0.530	0.644	3.925	5.328	0.009	156	594	5	19	-0.585	2	3	10	9	-50
4	7	19	"PFK1214"	"Ks82_7"	16390	23430	150	82	83	17	75	77	17	26	7	0	119	124	28	112	121	48	8	1	0	1.000	0.667	0.732	0.752	3.427	0.185	0.030	156	746	14	20	0.000	7	7	8	12	-50
4	8	19	"PFK1273"	"Ks97_17"	16600	23410	110	128	123	36	74	78	36	63	22	0	225	218	56	108	147	646	0	0	0	0.462	0.445	0.472	0.450	2.143	0.445	0.445	80	449	171	159	-1.115	54	117	49	110	0
4	9	19	"PFK0237"	"Kn1802_2"	16770	23420	150	97	171	186	75	92	134	17	14	0	129	401	683	111	608	3774	0	0	0	1.222	0.331	0.803	0.757	3.773	0.260	0.834	156	633	40	386	0.290	22	18	96	290	-50
4	10	19	"PFK0352"	"Kn3360_1"	16970	23430	150	88	90	27	74	76	15	49	29	0	139	142	39	107	119	43	36	10	0	0.438	0.457	0.521	0.622	2.914	0.328	0.145	156	705	46	51	-1.193	14	32	16	35	-50
4	11	19	"PFK0401"	"Kn4252_4"	17180	23410	110	134	131	47	71	72	13	82	71	0	133	133	35	98	100	19	68	41	0	1.800	1.714	1.879	1.795	2.573	1.583	0.254	80	494	98	95	0.848	63	35	60	35	0
4	12	19	"PFK0571"	"Ks101_8"	17360	23400	120	538	480	212	70	71	13	98	95	0	642	572	249	98	100	20	93	90	0	0.860	0.865	0.914	0.893	2.842	0.830	0.725	120	523	1012	884	-0.217	468	544	410	474	0
4	13	19	"PFBL B0018"	"oPFBLOB0018"	17560	23400	120	3165	2770	1334	69	73	41	100	98	0	1646	1499	612	98	101	25	95	94	0	2.000	1.928	2.069	1.909	2.995	2.188	0.737	120	576	4644	4102	1.000	3096	1548	2701	1401	0
4	14	19	"PFM60469"	"oPFM60469"	17740	23390	110	50978	45827	15419	74	80	28	100	100	0	36569	30563	12416	104	128	277	97	96	0	1.396	1.502	1.420	1.473	2.261	1.451	0.766	80	475	87369	76212	0.481	50904	36465	45753	30459	0
4	15	19	"PFB0683"	"oPFB0683"	17930	23400	110	1342	1231	344	72	77	24	100	100	0	1421	1341	320	100	125	280	97	91	0	0.961	0.934	0.937	0.891	1.895	0.920	0.782	80	464	2591	2400	-0.057	1270	1321	1159	1241	0
4	16	19	"PFG0004"	"oPFG0004"	18130	23400	120	767	664	289	66	68	13	97	96	0	1159	1058	433	93	95	20	95	93	0	0.658	0.620	0.628	0.577	3.340	0.591	0.757	120	580	1767	1563	-0.605	701	1066	598	965	0
4	17	19	"PFC0763"	"oPFC0763"	18330	23400	110	110	111	30	65	67	14	83	78	0	132	130	27	90	93	20	77	52	0	1.071	1.150	1.160	1.093	2.792	0.997	0.275	80	468	87	86	0.100	45	42	46	40	0
4	18	19	"PFL0014"	"oPFL0014"	18510	23400	120	1720	1554	746	64	66	13	100	99	0	3359	3084	1390	87	91	25	95	94	0	0.506	0.497	0.513	0.478	3.762	0.465	0.766	120	518	4928	4487	-0.982	1656	3272	1490	2997	0
4	19	19	"PFM60471"	"oPFM60471"	18690	23400	120	47529	43769	13954	68	74	22	100	100	0	25484	22903	7652	92	97	26	100	100	0	1.869	1.916	1.927	1.876	2.165	2.037	0.795	120	469	72853	66512	0.902	47461	25392	43701	22811	0
4	20	19	"PFL0019"	"oPFL0019"	18880	23400	110	3857	3584	1167	73	78	23	100	100	0	4108	3821	1090	100	104	31	100	100	0	0.944	0.944	0.945	0.896	1.926	0.890	0.725	80	392	7792	7232	-0.083	3784	4008	3511	3721	0
4	21	19	"PFG0007"	"oPFG0007"	19070	23400	120	5717	5222	2615	66	68	15	100	100	0	1675	1624	773	90	94	26	95	92	0	3.565	3.361	3.618	3.155	3.056	3.844	0.735	120	521	7236	6690	1.834	5651	1585	5156	1534	0
4	22	19	"PFI17638"	"oPFI17638"	19270	23400	120	24280	20342	10371	68	69	14	100	100	0	10586	8988	4167	88	90	18	97	95	0	2.306	2.278	2.408	1.964	3.231	2.550	0.775	120	481	34710	29174	1.206	24212	10498	20274	8900	0
4	1	20	"PFBL B0024"	"oPFBLOB0024"	15260	23590	110	2503	2358	860	76	77	15	100	100	0	1802	1709	588	106	114	66	100	98	0	1.431	1.424	1.392	1.422	2.157	1.419	0.767	80	570	4123	3885	0.517	2427	1696	2282	1603	0
4	2	20	"PFBL B0025"	"oPFBLOB0025"	15460	23590	110	293	283	93	75	76	15	97	93	0	498	499	152	107	114	53	95	92	0	0.558	0.531	0.535	0.534	2.169	0.443	0.676	80	478	609	600	-0.843	218	391	208	392	0
4	3	20	"PFN0253"	"oPFN0253"	15650	23590	110	309	292	103	72	74	14	95	92	0	517	475	139	105	108	23	97	95	0	0.575	0.595	0.626	0.627	1.887	0.548	0.712	80	508	649	590	-0.798	237	412	220	370	0
4	4	20	"PFL0021"	"oPFL0021"	15840	23590	110	2582	2401	1031	72	72	13	100	100	0	2649	2503	875	105	111	40	100	100	0	0.987	0.971	1.004	0.892	2.165	0.921	0.727	80	462	5054	4727	-0.019	2510	2544	2329	2398	0
4	5	20	"PFF72416"	"oPFF72416"	16010	23590	150	95	98	26	72	80	132	0	0	0	140	140	31	109	121	174	0	0	0	0.742	0.839	0.918	0.814	3.137	0.186	0.075	156	596	54	57	-0.431	23	31	26	31	-50
4	6	20	"PFI17640"	"oPFI17640"	16220	23590	110	366	350	115	70	71	15	98	96	0	488	478	132	112	115	25	100	98	0	0.787	0.765	0.807	0.736	2.052	0.695	0.640	80	453	672	646	-0.345	296	376	280	366	0
4	7	20	"PFK12891"	"oPFK12891"	16410	23590	110	3651	3522	1520	72	75	19	100	100	0	1238	1126	427	118	133	56	98	92	0	3.196	3.423	3.531	3.382	2.588	3.801	0.678	80	462	4699	4458	1.676	3579	1120	3450	1008	0
4	8	20	"PFJ12782"	"oPFJ12782"	16600	23590	110	25349	24494	12006	84	109	155	100	100	0	65535	60813	12271	151	1198	5760	100	98	77	0.386	0.402	0.423	0.327	2.508	0.412	0.672	80	492	90649	85072	-1.372	25265	65384	24410	60662	0
4	9	20	"PFL0025"	"oPFL0025"	16790	23590	130	735	726	261	86	110	150	96	90	0	2179	2354	1093	211	1177	5607	0	0	0	0.330	0.299	0.311	0.323	1.836	0.029	0.196	120	519	2617	2783	-1.600	649	1968	640	2143	0
4	10	20	"PFF72418"	"oPFF72418"	16980	23590	110	2076	1791	654	79	80	16	100	100	0	5156	4647	1540	167	178	66	100	100	0	0.400	0.382	0.391	0.360	2.228	0.331	0.736	80	441	6986	6192	-1.321	1997	4989	1712	4480	0
4	11	20	"PFC0772"	"oPFC0772"	17180	23600	110	214	202	66	73	75	14	91	90	0	810	753	211	127	132	41	98	95	0	0.206	0.206	0.218	0.215	1.900	0.195	0.650	80	461	824	755	-2.276	141	683	129	626	0
4	12	20	"PFA32028"	"oPFA32028"	17350	23590	150	82	84	19	71	75	36	12	0	0	184	182	63	114	117	29	66	51	0	0.157	0.191	0.341	0.348	3.129	0.160	0.052	156	692	81	81	-2.670	11	70	13	68	-50
4	13	20	"PFI17641"	"oPFI17641"	17560	23600	110	1979	1851	861	68	73	43	98	97	0	6059	5889	1841	108	110	27	100	100	0	0.321	0.308	0.344	0.287	1.842	0.296	0.746	80	498	7862	7564	-1.639	1911	5951	1783	5781	0
4	14	20	"PFL0027"	"oPFL0027"	17740	23590	110	1226	1156	430	70	72	17	100	100	0	967	903	277	107	117	160	96	90	0	1.344	1.364	1.351	1.324	1.987	1.321	0.728	80	441	2016	1882	0.427	1156	860	1086	796	0
4	15	20	"PFK12903"	"oPFK12903"	17900	23590	150	95	98	30	70	73	21	57	28	0	129	129	34	105	121	227	0	0	0	1.042	1.167	1.072	1.047	3.033	0.700	0.203	156	711	49	52	0.059	25	24	28	24	-50
4	16	20	"PFI17664"	"oPFI17664"	18100	23590	120	1342	1166	535	65	67	12	99	98	0	1101	960	432	94	96	19	95	95	0	1.268	1.271	1.304	1.286	3.674	1.309	0.736	120	499	2284	1967	0.343	1277	1007	1101	866	0
4	17	20	"PFH0013"	"oPFH0013"	18280	23590	120	3808	3288	1657	65	67	12	100	100	0	1612	1409	710	91	93	18	95	92	0	2.461	2.445	2.514	2.552	3.245	2.630	0.779	120	543	5264	4541	1.299	3743	1521	3223	1318	0
4	18	20	"PFD66991"	"oPFD66991"	18470	23590	110	640	599	168	64	66	12	98	98	0	760	708	223	89	91	25	100	100	0	0.858	0.864	0.842	0.856	2.237	0.811	0.753	80	496	1247	1154	-0.220	576	671	535	619	0
4	19	20	"PFM60502"	"oPFM60502"	18650	23590	110	3042	2789	957	65	67	15	100	100	0	2576	2380	851	89	95	42	100	100	0	1.197	1.189	1.148	1.177	2.168	1.127	0.733	80	532	5464	5015	0.259	2977	2487	2724	2291	0
4	20	20	"PFI17667"	"oPFI17667"	18860	23590	110	724	688	231	66	68	14	100	97	0	1296	1260	448	94	96	28	100	100	0	0.547	0.533	0.533	0.520	2.295	0.441	0.756	80	539	1860	1788	-0.869	658	1202	622	1166	0
4	21	20	"PFF72456"	"oPFF72456"	19050	23600	120	967	898	419	64	65	12	100	97	0	923	903	356	90	91	17	98	95	0	1.084	1.026	1.050	0.977	3.319	1.065	0.777	120	558	1736	1647	0.116	903	833	834	813	0
4	22	20	"PFI17668"	"oPFI17668"	19240	23590	110	586	549	201	64	65	13	98	97	0	1007	971	331	86	87	16	100	98	0	0.567	0.548	0.539	0.551	2.133	0.449	0.689	80	528	1443	1370	-0.819	522	921	485	885	0
4	1	21	"PFJ12799"	"oPFJ12799"	15250	23790	110	169	163	51	76	77	15	88	85	0	154	153	42	102	105	22	71	56	0	1.788	1.706	1.514	1.739	2.952	1.686	0.310	80	535	145	138	0.839	93	52	87	51	0
4	2	21	"PFF72457"	"oPFF72457"	15440	23790	120	3293	2850	1344	78	81	17	99	97	0	7931	6694	3073	108	111	21	100	97	0	0.411	0.421	0.426	0.434	3.870	0.392	0.803	120	558	11038	9358	-1.283	3215	7823	2772	6586	0
4	3	21	"PFF72459"	"oPFF72459"	15620	23790	100	247	228	66	75	77	15	95	95	0	455	419	119	104	107	21	100	98	0	0.490	0.486	0.467	0.460	2.090	0.439	0.688	80	431	523	468	-1.029	172	351	153	315	0
4	4	21	"PFM60506"	"oPFM60506"	15800	23790	110	722	672	244	70	79	140	93	88	0	1454	1348	464	104	115	183	97	93	0	0.483	0.484	0.460	0.470	1.905	0.436	0.730	80	524	2002	1846	-1.050	652	1350	602	1244	0
4	5	21	"PFL0067"	"oPFL0067"	16000	23790	110	249	246	74	70	80	143	71	7	0	881	836	286	104	116	187	93	86	0	0.230	0.240	0.237	0.261	2.181	0.170	0.107	80	503	956	908	-2.118	179	777	176	732	0
4	6	21	"PFI17670"	"oPFI17670"	16190	23790	110	2189	2148	905	72	74	14	100	98	0	2284	2182	916	108	110	23	100	100	0	0.973	1.001	0.967	0.987	2.401	0.912	0.718	80	528	4293	4150	-0.040	2117	2176	2076	2074	0
4	7	21	"PFI17672"	"oPFI17672"	16370	23790	110	316	288	107	73	77	30	91	87	0	548	516	218	108	118	75	88	83	0	0.552	0.527	0.477	0.555	2.581	0.428	0.642	80	526	683	623	-0.857	243	440	215	408	0
4	8	21	"PFL0068"	"oPFL0068"	16570	23790	120	1838	1686	839	78	84	37	94	93	0	1168	1048	517	116	286	2480	0	0	0	1.673	1.725	1.736	1.634	3.765	1.814	0.749	120	605	2812	2540	0.742	1760	1052	1608	932	0
4	9	21	"PFL0070"	"oPFL0070"	16770	23790	120	1451	1338	746	83	86	21	93	91	0	2181	2041	1079	137	182	125	89	87	0	0.669	0.659	0.710	0.634	4.101	0.638	0.766	120	558	3412	3159	-0.579	1368	2044	1255	1904	0
4	10	21	"PFF72463"	"oPFF72463"	16950	23780	110	2520	2368	1000	82	84	17	100	98	0	1931	1704	752	160	173	76	92	91	0	1.377	1.481	1.449	1.657	2.915	1.458	0.725	80	464	4209	3830	0.461	2438	1771	2286	1544	0
4	11	21	"PFD66995"	"oPFD66995"	17140	23800	150	121	138	60	80	82	18	65	54	0	163	173	59	138	147	58	30	12	0	1.640	1.657	1.077	1.073	3.332	0.389	0.142	156	684	66	93	0.714	41	25	58	35	-50
4	12	21	"PFL0074"	"oPFL0074"	17340	23790	120	4155	3820	1944	76	77	16	100	100	0	3857	3479	1582	127	130	29	99	97	0	1.094	1.117	1.135	1.017	3.426	1.166	0.771	120	517	7809	7096	0.129	4079	3730	3744	3352	0
4	13	21	"PFJ12802"	"oPFJ12802"	17530	23780	110	5258	4819	1764	72	74	15	100	100	0	1406	1232	503	119	123	31	97	95	0	4.030	4.265	3.957	4.189	1.970	4.362	0.769	80	480	6473	5860	2.011	5186	1287	4747	1113	0
4	14	21	"PFBL B0125"	"oPFBLOB0125"	17720	23790	120	324	284	116	70	71	16	92	86	0	578	521	209	111	114	28	94	89	0	0.544	0.522	0.563	0.549	2.974	0.483	0.730	120	583	721	624	-0.879	254	467	214	410	0
4	15	21	"PFN0269"	"oPFN0269"	17900	23790	110	2740	2621	998	68	69	14	100	100	0	8827	8538	2754	109	113	26	100	100	0	0.306	0.303	0.305	0.288	1.660	0.272	0.777	80	474	11390	10982	-1.706	2672	8718	2553	8429	0
4	16	21	"PFD66996"	"oPFD66996"	18100	23790	120	611	551	249	67	68	13	98	94	0	1029	904	387	103	106	25	98	95	0	0.587	0.604	0.635	0.567	3.144	0.569	0.732	120	561	1470	1285	-0.767	544	926	484	801	0
4	17	21	"PFF72496"	"oPFF72496"	18270	23780	110	613	544	205	65	66	12	98	97	0	641	589	220	97	101	24	96	95	0	1.007	0.974	0.982	1.005	2.600	0.925	0.707	80	486	1092	971	0.011	548	544	479	492	0
4	18	21	"PFH0035"	"oPFH0035"	18470	23790	100	193	188	64	64	66	16	95	86	0	743	715	234	96	98	22	100	98	0	0.199	0.200	0.218	0.200	1.882	0.176	0.657	80	495	776	743	-2.326	129	647	124	619	0
4	19	21	"PFL0139"	"oPFL0139"	18680	23790	110	575	562	241	62	65	24	97	95	0	1292	1293	404	91	95	34	100	100	0	0.427	0.416	0.459	0.384	1.902	0.405	0.737	80	566	1714	1702	-1.227	513	1201	500	1202	0
4	20	21	"PFBL B0173"	"oPFBLOB0173"	18860	23790	110	161	166	64	62	63	11	88	86	0	434	425	157	89	93	20	98	97	0	0.287	0.310	0.326	0.292	2.236	0.275	0.651	80	527	444	440	-1.801	99	345	104	336	0
4	21	21	"PFI17720"	"oPFI17720"	19050	23790	120	88	90	21	61	62	11	77	58	0	127	127	29	88	90	18	75	54	0	0.692	0.744	0.694	0.792	2.891	0.515	0.227	120	596	66	68	-0.531	27	39	29	39	0
4	22	21	"PFG0054"	"oPFG0054"	19240	23780	110	4496	4312	1689	62	63	13	100	100	0	3497	3163	1317	88	91	38	100	98	0	1.301	1.382	1.371	1.488	2.612	1.310	0.745	80	575	7843	7325	0.379	4434	3409	4250	3075	0
4	1	22	"PFN0287"	"oPFN0287"	15240	23980	120	296	272	94	74	76	17	92	89	0	428	406	146	98	101	23	96	94	0	0.673	0.643	0.664	0.630	2.556	0.582	0.689	120	685	552	506	-0.572	222	330	198	308	0
4	2	22	"PFL0140"	"oPFL0140"	15440	23980	120	4680	4784	2750	74	78	20	100	99	0	2030	1951	947	101	103	21	100	98	0	2.388	2.546	2.543	2.230	3.041	2.955	0.759	120	562	6535	6560	1.256	4606	1929	4710	1850	0
4	3	22	"PFL0142"	"oPFL0142"	15610	23980	120	664	623	289	74	76	16	95	94	0	838	765	362	102	104	20	95	95	0	0.802	0.828	0.837	0.834	3.077	0.781	0.757	120	594	1326	1212	-0.319	590	736	549	663	0
4	4	22	"PFL0144"	"oPFL0144"	15820	23980	120	860	815	388	73	74	14	98	97	0	587	539	217	102	105	26	92	90	0	1.623	1.698	1.744	1.559	3.218	1.863	0.748	120	614	1272	1179	0.698	787	485	742	437	0
4	5	22	"PFJ12815"	"oPFJ12815"	16000	23980	120	2652	2308	1169	74	75	17	100	100	0	1553	1330	704	101	104	23	94	91	0	1.775	1.818	1.808	1.852	3.042	1.886	0.779	120	604	4030	3463	0.828	2578	1452	2234	1229	0
4	6	22	"PFI17725"	"oPFI17725"	16190	23980	110	2336	2166	772	72	74	14	100	100	0	5334	4828	1728	100	103	22	100	100	0	0.433	0.443	0.426	0.429	1.903	0.398	0.745	80	542	7498	6822	-1.209	2264	5234	2094	4728	0
4	7	22	"PFL0149"	"oPFL0149"	16380	23980	110	160	162	59	73	74	14	86	85	0	230	228	77	102	107	35	88	78	0	0.680	0.706	0.689	0.660	2.546	0.646	0.513	80	560	215	215	-0.557	87	128	89	126	0
4	8	22	"PFG0057"	"oPFG0057"	16570	23980	110	181	175	57	72	74	14	87	87	0	339	319	90	99	102	23	97	93	0	0.454	0.468	0.518	0.476	2.260	0.450	0.598	80	542	349	323	-1.139	109	240	103	220	0
4	9	22	"PFF72505"	"oPFF72505"	16760	23980	110	379	358	120	73	76	16	95	91	0	432	408	122	101	105	25	100	96	0	0.924	0.928	0.970	0.899	2.085	0.899	0.718	80	525	637	592	-0.113	306	331	285	307	0
4	10	22	"PFM60543"	"oPFM60543"	16950	23980	120	1466	1312	657	75	77	18	97	95	0	1102	982	480	104	110	53	90	88	0	1.394	1.409	1.370	1.383	3.546	1.428	0.736	120	644	2389	2115	0.479	1391	998	1237	878	0
4	11	22	"PFBL B0178"	"oPFBLOB0178"	17150	23980	120	22244	18466	9423	76	79	19	100	100	0	6889	5962	2829	105	109	26	95	94	0	3.268	3.140	3.160	2.664	3.071	3.548	0.776	120	559	28952	24247	1.708	22168	6784	18390	5857	0
4	12	22	"PFG0058"	"oPFG0058"	17340	23980	120	635	624	290	77	80	19	97	93	0	422	420	173	109	113	26	95	89	0	1.783	1.759	1.730	1.724	3.047	1.908	0.690	120	580	871	858	0.834	558	313	547	311	0
4	13	22	"PFBL B0180"	"oPFBLOB0180"	17530	23980	120	375	357	153	72	74	15	95	91	0	362	352	126	104	110	29	92	87	0	1.174	1.149	1.108	1.092	2.737	1.212	0.686	120	620	561	533	0.232	303	258	285	248	0
4	14	22	"PFBL B0182"	"oPFBLOB0182"	17710	23980	110	835	755	304	71	73	22	97	97	0	1270	1137	460	103	113	71	100	93	0	0.655	0.662	0.674	0.639	2.208	0.595	0.730	80	521	1931	1718	-0.611	764	1167	684	1034	0
4	15	22	"PFBL B0184"	"oPFBLOB0184"	17910	23980	110	920	874	336	70	73	22	96	96	0	736	706	244	102	113	69	97	91	0	1.341	1.331	1.355	1.265	2.412	1.312	0.727	80	570	1484	1408	0.423	850	634	804	604	0
4	16	22	"PFI17729"	"oPFI17729"	18100	23980	110	156	152	45	67	69	13	92	91	0	135	138	38	101	105	22	62	35	0	2.618	2.297	2.116	2.146	2.639	1.922	0.203	80	542	123	122	1.388	89	34	85	37	0
4	17	22	"PFH0036"	"oPFH0036"	18290	23980	110	2483	2334	964	67	68	14	100	98	0	3766	3512	1469	101	106	35	100	100	0	0.659	0.665	0.633	0.637	2.164	0.585	0.749	80	571	6081	5678	-0.601	2416	3665	2267	3411	0
4	18	22	"PFA32038"	"oPFA32038"	18480	23970	110	11109	10309	4097	66	69	17	100	100	0	5766	5010	2190	101	111	97	93	93	0	1.949	2.087	1.989	1.879	1.879	2.087	0.758	80	495	16708	15152	0.963	11043	5665	10243	4909	0
4	19	22	"EMPTY"	"EMPTY"	18650	24020	150	66	68	11	62	64	20	8	0	0	93	96	21	91	97	70	0	0	0	2.000	1.200	0.468	0.516	3.705	0.061	0.052	156	911	6	11	1.000	4	2	6	5	-50
4	20	22	"EMPTY"	"EMPTY"	18840	24020	150	62	62	11	60	61	18	8	0	0	86	90	21	86	89	18	22	4	0	100000.000	0.500	0.550	0.572	3.123	0.081	0.010	156	865	2	6	16.610	2	0	2	4	-50
4	21	22	"EMPTY"	"EMPTY"	19030	24030	150	59	60	11	59	60	11	14	3	0	85	86	17	85	87	18	15	3	0	0.000	1.000	0.714	0.638	3.937	0.049	0.003	156	863	0	2	Error	0	0	1	1	-50
4	22	22	"EMPTY"	"EMPTY"	19220	24030	150	59	60	11	60	61	11	11	3	0	85	85	19	87	90	31	5	0	0	0.500	0.000	0.714	0.736	2.987	0.105	0.011	156	1064	-3	-2	-1.000	-1	-2	0	-2	-50
5	1	1	"PFI0414"	"I5572_1"	1640	24520	130	672	695	217	57	59	13	100	100	0	310	321	67	98	101	21	100	99	0	2.901	2.861	2.787	2.829	1.343	3.061	0.837	120	699	827	861	1.537	615	212	638	223	0
5	2	1	"PFI0486"	"I7438_2"	1820	24520	130	3710	3845	1615	67	71	23	100	100	0	2909	3012	1120	119	125	33	100	100	0	1.306	1.306	1.294	1.294	1.423	1.269	0.892	120	660	6433	6671	0.385	3643	2790	3778	2893	0
5	3	1	"PFI0416"	"I5607_1"	2020	24520	130	140	142	24	66	68	16	99	96	0	180	181	28	112	118	31	94	59	0	1.088	1.101	1.103	1.147	1.817	0.866	0.488	120	696	142	145	0.122	74	68	76	69	0
5	4	1	"PFI0237"	"I16933_1"	2220	24530	130	417	436	161	63	65	13	100	100	0	794	826	247	103	104	17	100	100	0	0.512	0.516	0.535	0.494	1.382	0.510	0.889	120	647	1045	1096	-0.965	354	691	373	723	0
5	5	1	"PFI0401"	"I5180_2"	2400	24530	130	1414	1371	372	65	67	14	100	100	0	1188	1164	257	101	102	17	100	100	0	1.241	1.229	1.260	1.205	1.304	1.273	0.898	120	628	2436	2369	0.312	1349	1087	1306	1063	0
5	6	1	"PFI0236"	"I1689_2"	2590	24530	130	4686	4475	1189	66	69	15	100	100	0	10175	10015	2071	103	106	22	100	100	0	0.459	0.445	0.441	0.437	1.250	0.434	0.911	120	643	14692	14321	-1.124	4620	10072	4409	9912	0
5	7	1	"PFJ0542"	"J667_1"	2790	24540	140	823	828	349	66	69	20	97	97	0	1547	1598	691	101	105	25	100	99	0	0.524	0.509	0.522	0.494	1.895	0.489	0.884	156	715	2203	2259	-0.934	757	1446	762	1497	0
5	8	1	"PFJ0005"	"J1011_3"	2980	24530	130	1379	1438	486	65	68	20	100	100	0	1520	1520	461	97	101	23	100	100	0	0.923	0.965	0.951	0.962	1.451	0.914	0.890	120	626	2737	2796	-0.115	1314	1423	1373	1423	0
5	9	1	"PFJ0310"	"J2896_1"	3170	24530	130	6495	6573	1591	68	86	153	100	100	0	11204	11343	2032	101	117	149	100	100	0	0.579	0.579	0.595	0.565	1.310	0.572	0.906	120	662	17530	17747	-0.789	6427	11103	6505	11242	0
5	10	1	"PFJ0140"	"J17_1"	3370	24530	130	12181	12530	3870	71	93	157	100	100	0	10899	11248	2308	104	122	151	100	100	0	1.122	1.118	1.150	1.068	1.435	1.182	0.905	120	663	22905	23603	0.166	12110	10795	12459	11144	0
5	11	1	"PFJ0200"	"J21_1"	3560	24530	130	1794	1739	473	68	74	42	100	99	0	2283	2313	302	97	102	33	100	100	0	0.790	0.754	0.788	0.713	1.453	0.794	0.873	120	632	3912	3887	-0.341	1726	2186	1671	2216	0
5	12	1	"PFJ0215"	"J21_7"	3740	24520	130	2559	2486	619	64	65	13	100	100	0	4118	4121	825	93	95	18	100	100	0	0.620	0.601	0.599	0.594	1.436	0.567	0.859	120	660	6520	6450	-0.690	2495	4025	2422	4028	0
5	13	1	"PFJ0476"	"J53_48"	3930	24520	130	10170	10274	3957	66	68	21	100	100	0	31912	32234	8733	96	114	178	100	100	0	0.318	0.318	0.315	0.302	1.372	0.301	0.844	120	664	41920	42346	-1.655	10104	31816	10208	32138	0
5	14	1	"PFJ0510"	"J58_2"	4120	24530	130	1638	1648	471	67	71	23	100	100	0	6017	6083	1206	103	120	180	100	100	0	0.266	0.264	0.276	0.255	1.335	0.256	0.890	120	647	7485	7561	-1.912	1571	5914	1581	5980	0
5	15	1	"PFJ0563"	"J70_2"	4310	24530	130	1519	1546	530	66	69	19	100	100	0	1594	1640	336	97	101	22	100	100	0	0.971	0.959	0.993	0.899	1.474	1.032	0.869	120	647	2950	3023	-0.043	1453	1497	1480	1543	0
5	16	1	"PFJ0575"	"J73_12"	4500	24530	130	2945	2830	814	67	68	14	100	100	0	4727	4742	858	94	97	18	100	100	0	0.621	0.594	0.623	0.565	1.451	0.606	0.882	120	660	7511	7411	-0.687	2878	4633	2763	4648	0
5	17	1	"PFJ0599"	"J85_3"	4690	24530	130	752	731	222	67	68	14	100	100	0	1808	1823	355	94	96	19	100	100	0	0.400	0.384	0.398	0.361	1.507	0.377	0.843	120	648	2399	2393	-1.323	685	1714	664	1729	0
5	18	1	"PFJ0018"	"J109_5"	4880	24520	130	345	347	119	68	70	24	100	96	0	327	338	92	93	97	20	99	99	0	1.184	1.139	1.172	1.086	1.748	1.172	0.757	120	681	511	524	0.243	277	234	279	245	0
5	19	1	"PFJ0181"	"J198_5"	5080	24530	130	11932	11304	4396	70	74	25	100	100	0	14211	14118	3652	97	100	22	100	100	0	0.840	0.801	0.860	0.738	1.506	0.852	0.877	120	664	25976	25255	-0.251	11862	14114	11234	14021	0
5	20	1	"PFJ0227"	"J227_2"	5260	24520	130	333	323	95	70	73	18	100	100	0	641	640	139	99	102	23	100	100	0	0.485	0.468	0.462	0.439	1.503	0.437	0.786	120	664	805	794	-1.043	263	542	253	541	0
5	21	1	"PFJ0246"	"J242_1"	5460	24520	120	133	129	31	73	75	20	84	68	0	146	148	27	101	105	23	75	43	0	1.333	1.191	1.190	1.182	2.772	1.172	0.274	120	574	105	103	0.415	60	45	56	47	0
5	22	1	"PFJ0280"	"J268_1"	5640	24530	140	4237	4161	1541	73	75	16	100	100	0	3515	3473	1076	101	104	21	99	99	0	1.220	1.212	1.215	1.136	2.031	1.262	0.856	156	835	7578	7460	0.287	4164	3414	4088	3372	0
5	1	2	"PFJ0322"	"J309_17"	1650	24720	120	621	604	129	57	59	13	100	100	0	745	735	141	97	100	20	100	100	0	0.870	0.857	0.853	0.853	1.297	0.851	0.901	120	551	1212	1185	-0.200	564	648	547	638	0
5	2	2	"PFJ0363"	"J373_1"	1830	24720	120	1128	1111	280	63	65	16	100	100	0	878	877	201	107	112	28	100	100	0	1.381	1.361	1.368	1.357	1.267	1.379	0.916	120	514	1836	1818	0.466	1065	771	1048	770	0
5	3	2	"PFN0173"	"N132_113"	2030	24720	120	1353	1375	330	64	66	16	100	100	0	2277	2361	477	104	107	20	100	100	0	0.593	0.581	0.583	0.573	1.207	0.580	0.929	120	529	3462	3568	-0.753	1289	2173	1311	2257	0
5	4	2	"PFN0184"	"N132_132"	2220	24720	120	1011	1032	258	62	64	13	100	100	0	959	953	181	99	101	18	100	100	0	1.103	1.136	1.127	1.119	1.236	1.146	0.910	120	500	1809	1824	0.142	949	860	970	854	0
5	5	2	"PFN0186"	"N132_136"	2410	24720	130	1578	1542	428	62	65	15	100	100	0	3626	3615	835	100	102	18	100	100	0	0.430	0.421	0.415	0.416	1.245	0.401	0.910	120	559	5042	4995	-1.218	1516	3526	1480	3515	0
5	6	2	"PFN0203"	"N132_171"	2610	24720	130	403	406	85	66	69	15	100	100	0	774	788	169	104	106	19	100	100	0	0.503	0.497	0.493	0.498	1.281	0.450	0.850	120	532	1007	1024	-0.991	337	670	340	684	0
5	7	2	"PFN0208"	"N132_178"	2800	24730	130	1845	1869	494	65	67	16	100	100	0	2543	2613	497	100	103	20	100	100	0	0.729	0.718	0.731	0.697	1.342	0.728	0.907	120	484	4223	4317	-0.457	1780	2443	1804	2513	0
5	8	2	"PFN0211"	"N132_181"	2980	24720	120	480	485	122	64	74	101	100	95	0	582	599	129	95	101	45	100	100	0	0.854	0.835	0.829	0.825	1.372	0.825	0.867	120	486	903	925	-0.227	416	487	421	504	0
5	9	2	"PFN0362"	"N135_24"	3170	24720	120	1842	1734	446	66	68	14	100	100	0	3001	3001	583	96	99	21	100	100	0	0.611	0.574	0.588	0.560	1.262	0.566	0.916	120	500	4681	4573	-0.710	1776	2905	1668	2905	0
5	10	2	"PFN0373"	"N136_4"	3360	24720	120	930	947	322	69	81	89	100	100	0	1576	1624	381	99	119	162	100	100	0	0.583	0.576	0.591	0.552	1.366	0.578	0.878	120	562	2338	2403	-0.779	861	1477	878	1525	0
5	11	2	"PFN0401"	"N137_50"	3570	24720	130	762	743	241	68	72	21	100	100	0	1270	1271	307	98	104	38	100	100	0	0.592	0.575	0.582	0.552	1.449	0.573	0.828	120	482	1866	1848	-0.756	694	1172	675	1173	0
5	12	2	"PFN0423"	"N138_31"	3750	24730	130	124	124	27	63	65	13	99	88	0	259	267	53	91	93	17	100	100	0	0.363	0.347	0.327	0.323	1.700	0.330	0.624	120	427	229	237	-1.462	61	168	61	176	0
5	13	2	"PFN0433"	"N138_45"	3920	24720	130	341	332	82	66	68	17	100	100	0	700	696	126	92	102	79	100	100	0	0.452	0.440	0.448	0.425	1.389	0.434	0.847	120	505	883	870	-1.145	275	608	266	604	0
5	14	2	"PFN0409"	"N138_104"	4120	24720	130	669	659	200	69	72	18	100	100	0	1041	1065	210	99	104	26	100	100	0	0.637	0.611	0.619	0.581	1.395	0.614	0.870	120	565	1542	1556	-0.651	600	942	590	966	0
5	15	2	"PFN0534"	"N143_18"	4320	24720	130	1089	1065	327	68	71	18	100	100	0	659	658	122	99	102	21	100	100	0	1.823	1.784	1.821	1.695	1.486	1.984	0.866	120	563	1581	1556	0.866	1021	560	997	559	0
5	16	2	"PFN0540"	"N143_29"	4510	24730	130	532	538	151	69	70	14	100	99	0	1437	1476	270	95	97	17	100	100	0	0.345	0.340	0.349	0.321	1.488	0.345	0.836	120	524	1805	1850	-1.535	463	1342	469	1381	0
5	17	2	"PFN0556"	"N143_56"	4700	24720	120	98	101	24	69	71	21	62	31	0	150	152	32	96	97	25	81	53	0	0.537	0.571	0.586	0.580	2.685	0.433	0.219	120	497	83	88	-0.897	29	54	32	56	0
5	18	2	"PFN0562"	"N143_66"	4890	24720	130	732	701	195	70	72	15	100	100	0	1929	1920	405	97	98	19	100	100	0	0.361	0.346	0.346	0.333	1.354	0.336	0.870	120	567	2494	2454	-1.469	662	1832	631	1823	0
5	19	2	"PFN0608"	"N147_16"	5080	24730	120	173	173	44	73	76	17	97	93	0	249	251	49	98	100	20	100	100	0	0.662	0.654	0.665	0.613	1.770	0.636	0.584	120	495	251	253	-0.595	100	151	100	153	0
5	20	2	"PFN0623"	"N148_7"	5270	24720	130	194	190	48	75	92	197	3	0	0	422	427	77	103	119	225	90	5	0	0.373	0.355	0.359	0.325	1.676	0.814	0.782	120	570	438	439	-1.423	119	319	115	324	0
5	21	2	"PFN0714"	"N151_50"	5470	24720	130	13769	13733	4251	77	97	212	100	100	0	16298	15690	4144	105	125	242	100	100	0	0.846	0.876	0.859	0.874	1.498	0.865	0.881	120	491	29885	29241	-0.242	13692	16193	13656	15585	0
5	22	2	"PFN0723"	"N152_1"	5650	24720	130	2935	2970	797	76	78	16	100	100	0	2055	2064	416	105	108	23	100	100	0	1.466	1.477	1.440	1.467	1.457	1.484	0.857	120	584	4809	4853	0.552	2859	1950	2894	1959	0
5	1	3	"PFN0727"	"N152_17"	1650	24920	130	470	463	103	59	61	14	100	100	0	501	511	94	102	103	19	100	100	0	1.030	0.988	1.021	0.975	1.320	0.989	0.881	120	623	810	813	0.043	411	399	404	409	0
5	2	3	"PFN0735"	"N153_15"	1850	24910	130	304	304	61	62	64	13	100	100	0	784	778	157	107	109	18	100	100	0	0.357	0.361	0.355	0.358	1.289	0.349	0.902	120	524	919	913	-1.484	242	677	242	671	0
5	3	3	"PFN0750"	"N155_14"	2030	24910	130	2733	2697	641	63	65	13	100	100	0	2658	2670	536	106	107	18	100	100	0	1.046	1.027	1.029	1.018	1.207	1.029	0.941	120	518	5222	5198	0.065	2670	2552	2634	2564	0
5	4	3	"PFN0757"	"N155_25"	2230	24910	130	662	671	180	63	65	12	100	100	0	1198	1250	308	103	105	19	100	100	0	0.547	0.530	0.531	0.523	1.252	0.515	0.919	120	538	1694	1755	-0.870	599	1095	608	1147	0
5	5	3	"PFB0217"	"B567"	2410	24910	130	1678	1667	388	65	67	17	100	100	0	704	724	138	102	104	19	100	100	0	2.679	2.576	2.627	2.549	1.297	2.676	0.904	120	542	2215	2224	1.422	1613	602	1602	622	0
5	6	3	"PFB0221"	"B573"	2610	24900	130	3757	4132	1671	69	73	19	100	100	0	1719	1774	553	105	107	19	100	100	0	2.285	2.434	2.321	2.415	1.502	2.554	0.891	120	557	5302	5732	1.192	3688	1614	4063	1669	0
5	7	3	"PFB0223"	"B577"	2800	24910	130	488	506	136	66	68	16	100	100	0	1435	1497	359	98	100	18	100	100	0	0.316	0.315	0.326	0.308	1.311	0.304	0.896	120	525	1759	1839	-1.664	422	1337	440	1399	0
5	8	3	"PFB0225"	"B583"	2980	24900	110	3994	4484	1483	58	80	154	100	100	0	3120	3354	1111	91	128	276	100	100	0	1.299	1.356	1.321	1.364	1.269	1.339	0.925	80	457	6965	7689	0.378	3936	3029	4426	3263	0
5	9	3	"PFB0227"	"B587"	3180	24910	120	618	616	164	61	80	142	99	95	0	1088	1116	237	90	123	254	99	99	0	0.558	0.541	0.546	0.526	1.442	0.524	0.879	120	538	1555	1581	-0.841	557	998	555	1026	0
5	10	3	"PFB0229"	"B590"	3360	24920	110	109	109	23	64	67	17	90	66	0	144	147	31	91	93	18	96	67	0	0.849	0.804	0.892	0.844	2.456	0.773	0.333	80	411	98	101	-0.236	45	53	45	56	0
5	11	3	"PFB0246"	"B618"	3570	24890	150	85	88	22	63	67	20	51	19	0	103	106	21	89	93	25	27	7	0	1.571	1.471	1.217	1.343	3.487	1.114	0.145	156	505	36	42	0.652	22	14	25	17	-50
5	12	3	"PFB0256"	"B634"	3750	24890	150	73	73	13	61	72	99	0	0	0	97	99	18	85	89	24	27	3	0	1.000	0.857	0.627	0.627	3.221	5.934	0.403	156	451	24	26	0.000	12	12	12	14	-50
5	13	3	"PFB0259"	"B64"	3950	24900	130	10838	10562	3075	65	74	93	100	100	0	3136	3094	764	87	90	22	100	100	0	3.533	3.491	3.532	3.576	1.680	3.776	0.882	120	516	13822	13504	1.821	10773	3049	10497	3007	0
5	14	3	"PFB0262"	"B645"	4130	24910	130	180	175	41	68	69	14	99	92	0	137	138	25	88	91	16	91	75	0	2.286	2.140	2.201	2.194	2.177	2.452	0.452	120	532	161	157	1.193	112	49	107	50	0
5	15	3	"PFB0270"	"B664"	4320	24910	130	298	286	74	69	70	15	100	99	0	276	284	51	92	94	18	100	100	0	1.245	1.130	1.166	1.075	1.590	1.221	0.777	120	544	413	409	0.316	229	184	217	192	0
5	16	3	"PFB0273"	"B667"	4520	24900	130	463	454	117	69	71	15	100	100	0	501	484	103	94	96	18	100	98	0	0.968	0.987	0.989	0.983	1.599	0.994	0.854	120	494	801	775	-0.047	394	407	385	390	0
5	17	3	"PFC0002"	"C101"	4690	24910	130	1218	1201	406	70	73	21	100	100	0	1278	1277	348	96	99	26	100	100	0	0.971	0.958	1.002	0.911	1.502	0.993	0.851	120	507	2330	2312	-0.042	1148	1182	1131	1181	0
5	18	3	"PFC0006"	"C113"	4900	24910	130	324	326	84	72	75	21	100	100	0	482	477	83	97	103	42	100	100	0	0.655	0.668	0.651	0.643	1.477	0.680	0.801	120	531	637	634	-0.611	252	385	254	380	0
5	19	3	"PFC0009"	"C116"	5090	24910	130	387	400	125	74	76	16	100	100	0	960	990	178	99	104	39	100	100	0	0.364	0.366	0.357	0.342	1.459	0.368	0.817	120	508	1174	1217	-1.460	313	861	326	891	0
5	20	3	"PFC0011"	"C118"	5280	24910	120	122	123	26	75	76	15	90	74	0	171	175	35	101	103	18	96	85	0	0.671	0.649	0.733	0.638	2.275	0.581	0.386	120	420	117	122	-0.575	47	70	48	74	0
5	21	3	"PFC0013"	"C122"	5470	24890	150	101	104	21	76	95	211	0	0	0	116	122	28	102	122	241	0	0	0	1.786	1.400	1.327	1.258	3.455	0.393	0.766	156	497	39	48	0.837	25	14	28	20	-50
5	22	3	"PFC0015"	"C125"	5660	24910	130	3317	3226	921	74	77	17	100	100	0	2488	2457	470	101	103	21	100	100	0	1.359	1.338	1.388	1.276	1.434	1.431	0.868	120	596	5630	5508	0.442	3243	2387	3152	2356	0
5	1	4	"PFC0035"	"C162"	1670	25090	130	1969	1947	327	63	65	16	100	100	0	2080	2048	365	111	112	20	100	100	0	0.968	0.973	0.969	0.982	1.361	0.976	0.919	120	603	3875	3821	-0.047	1906	1969	1884	1937	0
5	2	4	"PFC0037"	"C164"	1860	25090	130	410	407	84	63	65	12	100	100	0	535	527	108	110	111	17	100	100	0	0.816	0.825	0.811	0.843	1.418	0.788	0.879	120	479	772	761	-0.293	347	425	344	417	0
5	3	4	"PFC0039"	"C171"	2050	25090	130	263	267	63	64	65	12	100	100	0	585	582	130	107	109	17	100	100	0	0.416	0.427	0.423	0.425	1.445	0.400	0.845	120	507	677	678	-1.264	199	478	203	475	0
5	4	4	"PFC0042"	"C179"	2240	25100	130	400	390	114	65	66	12	99	99	0	665	688	146	106	108	16	100	100	0	0.599	0.558	0.575	0.525	1.460	0.574	0.872	120	512	894	907	-0.739	335	559	325	582	0
5	5	4	"PFC0044"	"C180"	2430	25100	130	321	327	74	66	68	14	100	100	0	539	537	100	103	106	18	100	100	0	0.585	0.601	0.614	0.589	1.346	0.601	0.872	120	471	691	695	-0.774	255	436	261	434	0
5	6	4	"PFC0046"	"C184"	2610	25100	120	207	212	36	68	71	17	100	100	0	310	307	43	101	103	19	100	100	0	0.665	0.699	0.675	0.691	1.344	0.691	0.822	120	455	348	350	-0.588	139	209	144	206	0
5	7	4	"PFD0183"	"D23156_27"	2810	25090	130	453	461	96	65	67	14	100	100	0	1252	1288	276	95	97	17	100	100	0	0.335	0.332	0.337	0.330	1.325	0.321	0.910	120	524	1545	1589	-1.576	388	1157	396	1193	0
5	8	4	"PFD0186"	"D23156_40"	2990	25100	120	476	458	91	62	65	36	100	99	0	1085	1072	210	93	105	163	99	98	0	0.417	0.404	0.415	0.406	1.508	0.386	0.886	120	515	1406	1375	-1.261	414	992	396	979	0
5	9	4	"PFD0190"	"D2337_1"	3180	25100	120	269	271	78	62	63	11	100	100	0	408	405	92	89	91	16	100	100	0	0.649	0.661	0.686	0.639	1.553	0.646	0.800	120	484	526	525	-0.624	207	319	209	316	0
5	10	4	"PFD0198"	"D23657_2"	3380	25080	150	77	77	14	62	64	14	50	15	0	106	108	22	87	90	17	55	28	0	0.789	0.714	0.741	0.746	3.321	0.315	0.055	156	582	34	36	-0.341	15	19	15	21	-50
5	11	4	"PFD0208"	"D25498_1"	3570	25090	150	64	66	14	59	61	13	28	8	0	92	96	17	82	85	15	35	17	0	0.500	0.500	0.718	0.734	3.517	0.394	0.045	156	504	15	21	-1.000	5	10	7	14	-50
5	12	4	"PFD0213"	"D2660_1"	3750	25090	150	64	67	13	59	67	92	0	0	0	96	97	20	82	85	22	28	5	0	0.357	0.533	0.595	0.644	3.418	0.267	0.028	156	532	19	23	-1.485	5	14	8	15	-50
5	13	4	"PFD0248"	"D33539_109"	3950	25100	130	872	888	280	60	69	94	99	98	0	862	885	184	84	87	22	100	100	0	1.044	1.034	1.073	0.979	1.492	1.099	0.847	120	497	1590	1629	0.062	812	778	828	801	0
5	14	4	"PFD0250"	"D33539_15"	4140	25100	130	770	791	278	64	65	13	100	100	0	970	988	244	86	88	15	100	100	0	0.799	0.806	0.826	0.753	1.562	0.858	0.858	120	501	1590	1629	-0.324	706	884	727	902	0
5	15	4	"PFD0252"	"D33539_17"	4330	25090	130	2015	1955	521	67	68	13	100	100	0	703	698	164	90	93	39	99	98	0	3.178	3.105	3.147	3.174	1.639	3.308	0.810	120	534	2561	2496	1.668	1948	613	1888	608	0
5	16	4	"PFD0256"	"D33539_23"	4520	25090	130	874	839	229	68	69	15	100	100	0	725	726	182	92	95	40	98	96	0	1.273	1.216	1.217	1.266	1.794	1.205	0.831	120	532	1439	1405	0.349	806	633	771	634	0
5	17	4	"PFD0259"	"D33539_28"	4710	25090	130	4079	4111	1400	70	71	14	100	100	0	2900	2894	815	95	97	17	100	99	0	1.429	1.444	1.447	1.464	1.726	1.463	0.830	120	489	6814	6840	0.515	4009	2805	4041	2799	0
5	18	4	"PFD0261"	"D33539_3"	4890	25090	150	92	93	20	72	74	15	60	28	0	114	118	23	98	102	38	16	2	0	1.250	1.050	1.095	1.136	3.289	0.117	0.037	156	526	36	41	0.322	20	16	21	20	-50
5	19	4	"PFD0277"	"D33539_63"	5090	25100	130	691	716	237	71	73	15	100	100	0	1142	1158	265	98	102	40	100	100	0	0.594	0.608	0.628	0.574	1.496	0.618	0.829	120	466	1664	1705	-0.752	620	1044	645	1060	0
5	20	4	"PFD0281"	"D33539_69"	5280	25080	150	98	99	22	71	72	15	67	42	0	125	128	24	98	99	19	65	34	0	1.000	0.933	0.820	0.825	2.723	0.739	0.227	156	475	54	58	0.000	27	27	28	30	-50
5	21	4	"PFD0283"	"D33539_74"	5470	25080	150	104	106	24	74	75	17	75	39	0	125	129	28	99	101	19	61	29	0	1.154	1.067	1.179	1.140	3.575	0.708	0.135	156	498	56	62	0.206	30	26	32	30	-50
5	22	4	"PFD0286"	"D33539_85"	5670	25090	130	1151	1172	353	75	77	17	100	100	0	1356	1425	354	101	103	19	100	100	0	0.857	0.829	0.869	0.793	1.455	0.841	0.842	120	630	2331	2421	-0.222	1076	1255	1097	1324	0
5	1	5	"PFD0288"	"D33539_87"	1670	25280	130	396	384	69	61	63	14	100	100	0	438	427	77	100	103	19	100	100	0	0.991	0.988	0.979	0.995	1.319	0.971	0.879	120	661	673	650	-0.013	335	338	323	327	0
5	2	5	"PFD0292"	"D33539_97"	1870	25270	150	88	93	21	62	64	13	80	48	0	143	147	28	103	106	18	82	55	0	0.650	0.705	0.679	0.729	2.849	0.558	0.297	156	610	66	75	-0.621	26	40	31	44	-50
5	3	5	"PFD0343"	"D40381_1"	2050	25280	120	313	312	58	62	63	12	100	100	0	239	238	37	102	104	16	100	100	0	1.832	1.838	1.828	1.836	1.389	1.941	0.795	120	465	388	386	0.874	251	137	250	136	0
5	4	5	"PFD0345"	"D4043_2"	2240	25280	130	508	506	132	63	64	13	100	100	0	602	594	128	101	102	17	100	100	0	0.888	0.899	0.895	0.890	1.365	0.893	0.876	120	527	946	936	-0.171	445	501	443	493	0
5	5	5	"PFD0355"	"D42243_17"	2440	25270	150	89	92	19	65	66	13	75	42	0	135	143	35	99	101	18	75	50	0	0.667	0.614	0.670	0.634	2.636	0.461	0.280	156	542	60	71	-0.585	24	36	27	44	-50
5	6	5	"PFD0362"	"D42243_29"	2630	25280	150	84	88	21	66	68	15	55	26	0	130	137	36	96	99	16	77	53	0	0.529	0.537	0.538	0.532	2.825	0.457	0.293	156	553	52	63	-0.918	18	34	22	41	-50
5	7	5	"PFD0367"	"D42243_37"	2810	25280	130	4032	4003	994	65	65	12	100	100	0	3189	3108	780	94	96	16	99	99	0	1.282	1.307	1.294	1.331	1.508	1.278	0.863	120	503	7062	6952	0.358	3967	3095	3938	3014	0
5	8	5	"PFD0369"	"D42243_39"	3000	25290	130	476	491	139	65	65	12	100	99	0	881	884	153	94	96	16	100	100	0	0.522	0.539	0.558	0.509	1.539	0.537	0.858	120	530	1198	1216	-0.937	411	787	426	790	0
5	9	5	"PFE0400"	"E2667_1"	3190	25280	120	169	168	33	62	63	12	100	99	0	222	225	40	92	93	16	100	100	0	0.823	0.797	0.829	0.793	1.577	0.781	0.704	120	484	237	239	-0.281	107	130	106	133	0
5	10	5	"PFE0403"	"E26771_1"	3380	25280	130	2880	2658	800	59	61	12	100	100	0	2145	2123	479	87	89	16	100	100	0	1.371	1.277	1.327	1.241	1.451	1.326	0.884	120	524	4879	4635	0.455	2821	2058	2599	2036	0
5	11	5	"PFE0405"	"E26771_4"	3570	25280	120	351	360	115	58	59	12	100	100	0	725	786	211	82	83	13	100	100	0	0.456	0.429	0.431	0.415	1.420	0.409	0.857	120	443	936	1006	-1.134	293	643	302	704	0
5	12	5	"PFE0408"	"E26934_1"	3760	25280	120	1421	1447	465	57	58	11	100	100	0	1415	1476	399	81	83	13	100	100	0	1.022	0.996	1.004	0.983	1.515	1.006	0.884	120	480	2698	2785	0.032	1364	1334	1390	1395	0
5	13	5	"PFE0411"	"E27042_1"	3960	25270	150	67	69	14	59	61	12	39	15	0	95	98	20	85	87	16	38	13	0	0.800	0.769	0.667	0.709	3.935	0.183	0.014	156	583	18	23	-0.322	8	10	10	13	-50
5	14	5	"PFE0415"	"E27173_1"	4140	25280	130	229	229	58	60	62	13	100	100	0	440	442	89	85	87	15	100	100	0	0.476	0.473	0.478	0.457	1.522	0.452	0.816	120	480	524	526	-1.071	169	355	169	357	0
5	15	5	"PFE0439"	"E27723_18"	4330	25280	130	2229	2298	566	65	66	13	100	100	0	2542	2554	568	88	92	41	100	99	0	0.882	0.906	0.931	0.922	1.602	0.896	0.864	120	507	4618	4699	-0.181	2164	2454	2233	2466	0
5	16	5	"PFE0443"	"E27723_9"	4520	25280	120	117	122	24	66	68	14	95	88	0	246	246	48	89	91	15	100	100	0	0.325	0.357	0.347	0.342	1.849	0.313	0.537	120	496	208	213	-1.622	51	157	56	157	0
5	17	5	"PFE0446"	"E27742_6"	4710	25280	130	237	235	51	69	72	15	100	98	0	291	294	55	93	95	16	100	100	0	0.848	0.826	0.825	0.811	1.592	0.807	0.734	120	535	366	367	-0.237	168	198	166	201	0
5	18	5	"PFE0452"	"E28056_1"	4910	25270	150	87	86	18	72	74	15	47	17	0	113	117	25	97	98	16	49	30	0	0.938	0.700	0.944	0.861	3.474	0.339	0.048	156	547	31	34	-0.093	15	16	14	20	-50
5	19	5	"PFE0454"	"E28350_1"	5090	25280	130	409	396	76	71	73	16	100	100	0	505	499	110	95	96	18	100	99	0	0.824	0.804	0.826	0.834	1.662	0.755	0.784	120	456	748	729	-0.279	338	410	325	404	0
5	20	5	"PFE0458"	"E28462_2"	5270	25280	150	98	97	27	68	71	18	66	40	0	127	126	33	91	93	20	69	43	0	0.833	0.829	0.933	0.839	2.867	0.723	0.315	156	520	66	64	-0.263	30	36	29	35	-50
5	21	5	"PFE0487"	"E29895_1"	5460	25270	150	116	114	28	75	76	18	73	53	0	140	141	32	97	100	22	73	48	0	0.953	0.886	0.950	0.914	2.422	0.806	0.381	156	550	84	83	-0.069	41	43	39	44	-50
5	22	5	"PFE0491"	"E29931_3"	5660	25280	130	615	600	155	79	81	18	100	100	0	522	523	119	106	108	20	99	99	0	1.288	1.249	1.297	1.266	1.690	1.213	0.794	120	636	952	938	0.366	536	416	521	417	0
5	1	6	"PFE0494"	"E30210_1"	1660	25480	130	288	270	67	60	61	11	99	98	0	508	500	88	101	103	20	100	100	0	0.560	0.526	0.538	0.499	1.547	0.525	0.829	120	597	635	609	-0.836	228	407	210	399	0
5	2	6	"PFE0498"	"E3038_3"	1850	25480	130	178	175	32	61	63	12	99	99	0	228	228	38	101	103	17	99	99	0	0.921	0.898	0.901	0.900	1.506	0.911	0.722	120	539	244	241	-0.118	117	127	114	127	0
5	3	6	"PFE0502"	"E3185_4"	2050	25470	130	354	352	72	62	63	12	100	100	0	617	598	110	100	102	17	100	100	0	0.565	0.582	0.588	0.579	1.378	0.582	0.894	120	561	809	788	-0.824	292	517	290	498	0
5	4	6	"PFE0504"	"E3185_6"	2240	25470	130	1946	1933	561	61	62	12	100	100	0	1858	1868	450	95	96	16	100	100	0	1.069	1.056	1.050	1.042	1.339	1.061	0.883	120	548	3648	3645	0.097	1885	1763	1872	1773	0
5	5	6	"PFE0525"	"E3552_1"	2430	25470	120	1233	1280	396	65	67	15	100	100	0	784	786	169	99	102	19	100	100	0	1.705	1.769	1.798	1.716	1.304	1.880	0.900	120	505	1853	1902	0.770	1168	685	1215	687	0
5	6	6	"PFE0531"	"E3831_2"	2610	25480	110	116	119	24	66	69	17	95	76	0	156	163	35	101	104	19	96	76	0	0.909	0.855	0.917	0.884	1.971	0.782	0.339	80	433	105	115	-0.138	50	55	53	62	0
5	7	6	"PFE0534"	"E390_1"	2800	25470	120	434	426	111	62	64	14	100	100	0	393	384	74	94	97	17	100	100	0	1.244	1.255	1.246	1.227	1.401	1.285	0.847	120	540	671	654	0.315	372	299	364	290	0
5	8	6	"PFE0539"	"E4159_1"	3010	25470	130	588	582	115	60	62	12	100	100	0	458	462	73	91	94	16	100	100	0	1.439	1.407	1.459	1.386	1.370	1.465	0.879	120	544	895	893	0.525	528	367	522	371	0
5	9	6	"PFE0542"	"E4247_1"	3190	25470	120	1262	1202	226	59	60	13	100	100	0	1496	1478	197	89	91	16	100	100	0	0.855	0.823	0.849	0.809	1.288	0.818	0.898	120	468	2610	2532	-0.226	1203	1407	1143	1389	0
5	10	6	"PFE0547"	"E4295_1"	3370	25470	130	395	397	107	58	59	12	100	100	0	426	430	94	86	88	16	100	99	0	0.991	0.985	1.035	0.974	1.522	1.000	0.838	120	509	677	683	-0.013	337	340	339	344	0
5	11	6	"PFF0499"	"F2457_1"	3560	25460	150	73	75	16	58	59	11	59	30	0	100	104	23	82	84	14	60	30	0	0.833	0.773	0.850	0.859	3.184	0.312	0.056	156	591	33	39	-0.263	15	18	17	22	-50
5	12	6	"PFF0505"	"F24631_2"	3760	25470	130	2082	2070	674	60	61	12	100	100	0	1518	1573	332	83	85	14	100	100	0	1.409	1.349	1.416	1.276	1.539	1.441	0.842	120	570	3457	3500	0.495	2022	1435	2010	1490	0
5	13	6	"PFF0507"	"F246_1"	3950	25470	110	93	94	17	62	64	13	86	61	0	121	124	25	88	89	16	81	50	0	0.939	0.889	0.853	0.890	2.898	0.717	0.171	80	457	64	68	-0.090	31	33	32	36	0
5	14	6	"PFF0509"	"F24843_2"	4140	25470	130	635	602	161	62	64	13	100	100	0	979	986	154	88	90	16	100	100	0	0.643	0.601	0.617	0.571	1.511	0.597	0.823	120	548	1464	1438	-0.637	573	891	540	898	0
5	15	6	"PFF0513"	"F25069_1"	4330	25460	150	79	81	14	64	65	13	57	25	0	111	112	21	88	91	17	58	26	0	0.652	0.708	0.667	0.680	3.227	0.317	0.053	156	582	38	41	-0.617	15	23	17	24	-50
5	16	6	"PFF0515"	"F25114_1"	4520	25470	130	1299	1215	374	67	70	14	100	100	0	1158	1177	190	92	94	17	100	100	0	1.156	1.058	1.170	0.984	1.654	1.154	0.789	120	528	2298	2233	0.209	1232	1066	1148	1085	0
5	17	6	"PFF0554"	"F26408_1"	4710	25470	130	4109	4001	1377	75	78	19	100	100	0	3268	3328	711	99	101	19	100	100	0	1.273	1.216	1.268	1.145	1.499	1.299	0.849	120	549	7203	7155	0.348	4034	3169	3926	3229	0
5	18	6	"PFF0556"	"F26422_2"	4900	25470	130	750	714	209	78	80	18	99	99	0	1292	1308	234	101	103	19	100	100	0	0.564	0.527	0.560	0.502	1.515	0.525	0.797	120	543	1863	1843	-0.826	672	1191	636	1207	0
5	19	6	"PFF0558"	"F26666_3"	5090	25470	130	9918	9734	3639	76	78	17	100	100	0	6208	6286	1453	99	102	20	100	100	0	1.611	1.561	1.600	1.456	1.577	1.705	0.837	120	534	15951	15845	0.688	9842	6109	9658	6187	0
5	20	6	"PFF0560"	"F26774_1"	5280	25470	130	628	620	211	76	78	18	100	99	0	1543	1555	332	99	101	22	100	100	0	0.382	0.374	0.400	0.341	1.706	0.368	0.808	120	539	1996	2000	-1.387	552	1444	544	1456	0
5	21	6	"PFF0563"	"F27064_1"	5480	25460	130	1357	1290	364	80	81	17	100	100	0	1434	1420	348	102	104	22	100	100	0	0.959	0.918	0.914	0.923	1.595	0.891	0.826	120	540	2609	2528	-0.061	1277	1332	1210	1318	0
5	22	6	"PFF0568"	"F27351_1"	5660	25470	130	1521	1470	516	82	84	18	100	100	0	802	834	166	106	108	20	100	100	0	2.068	1.907	2.075	1.761	1.664	2.187	0.806	120	616	2135	2116	1.048	1439	696	1388	728	0
5	1	7	"PFF0597"	"F28584_1"	1670	25650	150	79	80	14	62	63	12	64	31	0	139	141	20	108	110	19	73	39	0	0.548	0.545	0.611	0.552	3.138	0.312	0.079	156	762	48	51	-0.867	17	31	18	33	-50
5	2	7	"PFF0599"	"F28782_1"	1860	25660	120	750	742	206	65	66	14	100	100	0	1187	1220	293	102	104	16	100	100	0	0.631	0.606	0.621	0.591	1.343	0.602	0.890	120	466	1770	1795	-0.664	685	1085	677	1118	0
5	3	7	"PFF0601"	"F28897_1"	2050	25660	130	704	680	176	64	66	13	100	100	0	1336	1331	243	98	101	16	100	100	0	0.517	0.500	0.517	0.479	1.432	0.500	0.895	120	533	1878	1849	-0.952	640	1238	616	1233	0
5	4	7	"PFF0611"	"F29309_1"	2240	25660	120	286	279	65	63	64	12	100	99	0	396	393	77	96	98	15	100	100	0	0.743	0.727	0.748	0.709	1.484	0.724	0.844	120	497	523	513	-0.428	223	300	216	297	0
5	5	7	"PFF0617"	"F29473_1"	2430	25660	120	106	108	23	64	65	14	90	75	0	170	173	31	99	101	18	99	92	0	0.592	0.595	0.594	0.549	2.138	0.578	0.482	120	484	113	118	-0.757	42	71	44	74	0
5	6	7	"PFF0622"	"F29632_5"	2620	25660	130	1109	1071	307	62	64	14	100	100	0	1168	1174	258	97	100	19	100	100	0	0.978	0.937	0.977	0.906	1.428	0.955	0.896	120	547	2118	2086	-0.033	1047	1071	1009	1077	0
5	7	7	"PFF0646"	"F30537_4"	2810	25660	120	978	952	184	58	60	11	100	100	0	1047	1023	178	91	94	16	100	100	0	0.962	0.959	0.985	0.951	1.396	0.954	0.910	120	500	1876	1826	-0.055	920	956	894	932	0
5	8	7	"PFF0652"	"F30663_2"	3000	25660	120	1274	1255	344	59	61	12	100	100	0	1388	1428	345	91	94	18	100	100	0	0.937	0.895	0.932	0.877	1.447	0.881	0.881	120	500	2512	2533	-0.094	1215	1297	1196	1337	0
5	9	7	"PFF0656"	"F30728_1"	3190	25660	120	253	250	73	60	61	13	100	100	0	244	246	54	88	93	24	99	99	0	1.237	1.203	1.206	1.152	1.637	1.248	0.727	120	514	349	348	0.307	193	156	190	158	0
5	10	7	"PFF0659"	"F30796_1"	3390	25660	120	268	270	73	56	57	10	99	99	0	748	762	127	82	85	21	100	100	0	0.318	0.315	0.312	0.302	1.415	0.317	0.847	120	461	878	894	-1.651	212	666	214	680	0
5	11	7	"PFF0661"	"F3084_1"	3560	25660	120	2838	2842	772	57	58	10	100	100	0	2385	2385	439	81	82	14	100	100	0	1.207	1.209	1.232	1.176	1.349	1.255	0.908	120	456	5085	5089	0.271	2781	2304	2785	2304	0
5	12	7	"PFF0665"	"F31008_1"	3760	25660	120	6050	5612	1896	60	63	13	100	100	0	4714	4559	1067	85	87	16	100	100	0	1.294	1.241	1.311	1.192	1.556	1.283	0.894	120	498	10619	10026	0.372	5990	4629	5552	4474	0
5	13	7	"PFF1271"	"F51945_3"	3950	25660	120	4549	4274	1177	67	68	14	100	100	0	3620	3729	661	89	92	18	100	100	0	1.269	1.156	1.238	1.110	1.423	1.202	0.890	120	504	8013	7847	0.344	4482	3531	4207	3640	0
5	14	7	"PFF1274"	"F5206_2"	4140	25660	130	520	499	144	66	67	14	100	100	0	876	893	164	90	92	16	100	100	0	0.578	0.539	0.577	0.509	1.522	0.538	0.832	120	523	1240	1236	-0.792	454	786	433	803	0
5	15	7	"PFF1276"	"F5206_7"	4330	25660	120	164	165	41	64	66	14	99	96	0	306	309	61	89	90	15	100	100	0	0.461	0.459	0.479	0.427	1.825	0.418	0.669	120	482	317	321	-1.118	100	217	101	220	0
5	16	7	"PFF1278"	"F52084_1"	4520	25660	120	324	320	92	67	69	14	100	100	0	690	685	112	93	94	17	100	100	0	0.430	0.427	0.446	0.397	1.628	0.424	0.806	120	495	854	845	-1.216	257	597	253	592	0
5	17	7	"PFF1290"	"F52397_2"	4720	25660	130	26282	24396	7242	77	79	20	100	100	0	24366	24525	3144	102	104	22	100	100	0	1.080	0.996	1.078	0.931	1.549	1.059	0.873	120	527	50469	48742	0.111	26205	24264	24319	24423	0
5	18	7	"PFF1292"	"F52444_1"	4900	25660	120	409	400	105	81	84	21	100	99	0	550	548	85	105	112	92	100	99	0	0.737	0.720	0.710	0.681	1.595	0.632	0.660	120	479	773	762	-0.440	328	445	319	443	0
5	19	7	"PFF1323"	"F53383_7"	5100	25660	130	2921	2683	729	77	79	19	100	100	0	4248	4301	731	103	108	87	100	100	0	0.686	0.621	0.672	0.578	1.627	0.626	0.867	120	540	6989	6804	-0.543	2844	4145	2606	4198	0
5	20	7	"PFF1327"	"F53446_1"	5290	25660	130	409	383	117	76	78	16	99	98	0	646	641	109	102	105	21	100	100	0	0.612	0.570	0.625	0.509	1.773	0.593	0.800	120	528	877	846	-0.708	333	544	307	539	0
5	21	7	"PFF1329"	"F53449_1"	5470	25660	130	708	678	188	80	81	16	99	99	0	850	848	137	104	107	31	100	100	0	0.842	0.804	0.854	0.736	1.739	0.828	0.836	120	551	1374	1342	-0.248	628	746	598	744	0
5	22	7	"PFF1335"	"F53749_1"	5670	25650	130	736	710	174	81	82	16	100	100	0	737	714	177	106	110	30	97	96	0	1.038	1.035	1.054	1.122	2.086	1.014	0.812	120	665	1286	1237	0.054	655	631	629	608	0
5	1	8	"PFF1338"	"F53871_1"	1670	25840	110	104	105	20	66	67	13	87	77	0	172	177	29	113	113	18	97	81	0	0.644	0.609	0.583	0.604	1.972	0.547	0.324	80	507	97	103	-0.635	38	59	39	64	0
5	2	8	"PFF1343"	"F53897_2"	1860	25850	130	5408	5131	1320	68	70	14	100	100	0	4413	4318	761	110	112	18	100	100	0	1.241	1.203	1.227	1.157	1.363	1.250	0.919	120	589	9643	9271	0.311	5340	4303	5063	4208	0
5	3	8	"PFF1370"	"F54899_1"	2060	25840	120	2719	2658	617	68	69	14	100	100	0	774	759	174	107	109	18	100	99	0	3.975	3.972	3.918	4.200	1.589	4.138	0.885	120	494	3318	3242	1.991	2651	667	2590	652	0
5	4	8	"PFF1379"	"F55001_1"	2240	25850	130	2002	1918	466	65	67	13	100	100	0	1935	1934	331	101	103	16	100	100	0	1.056	1.011	1.053	0.983	1.359	1.032	0.910	120	548	3771	3686	0.079	1937	1834	1853	1833	0
5	5	8	"PFF1381"	"F55001_6"	2440	25840	130	585	580	124	62	63	13	100	100	0	599	581	129	97	98	15	100	100	0	1.042	1.070	1.045	1.104	1.481	1.049	0.889	120	559	1025	1002	0.059	523	502	518	484	0
5	6	8	"PFF1388"	"F5510_1"	2630	25850	120	131	133	26	59	61	16	98	95	0	238	240	44	92	95	16	100	100	0	0.493	0.500	0.491	0.488	1.604	0.457	0.665	120	500	218	222	-1.020	72	146	74	148	0
5	7	8	"PFF1391"	"F55150_2"	2820	25850	130	177	174	40	58	60	15	100	97	0	212	217	43	89	91	15	99	98	0	0.967	0.906	0.962	0.904	1.628	0.921	0.703	120	546	242	244	-0.048	119	123	116	128	0
5	8	8	"PFF1406"	"F55492_1"	3010	25850	130	15234	16391	7356	62	65	16	100	100	0	22650	23530	8191	94	101	29	100	100	0	0.673	0.697	0.725	0.650	1.561	0.719	0.852	120	546	37728	39765	-0.572	15172	22556	16329	23436	0
5	9	8	"PFF1434"	"F57034_1"	3200	25850	130	704	655	220	63	66	16	98	97	0	809	806	167	94	102	32	100	99	0	0.897	0.831	0.849	0.746	1.746	0.887	0.858	120	550	1356	1304	-0.158	641	715	592	712	0
5	10	8	"PFF1437"	"F57064_2"	3390	25840	130	1114	1089	274	58	59	12	100	100	0	1138	1111	286	83	86	22	99	98	0	1.001	1.003	1.007	1.060	1.803	1.000	0.877	120	517	2111	2059	0.001	1056	1055	1031	1028	0
5	11	8	"PFF1447"	"F57388_2"	3570	25840	130	478	473	118	55	57	12	100	100	0	964	908	248	80	82	16	99	98	0	0.479	0.505	0.484	0.534	1.809	0.473	0.847	120	521	1307	1246	-1.063	423	884	418	828	0
5	12	8	"PFF1456"	"F5774_1"	3760	25840	130	877	867	224	57	60	13	100	100	0	707	699	182	83	85	16	99	98	0	1.314	1.315	1.277	1.419	1.839	1.290	0.855	120	525	1444	1426	0.394	820	624	810	616	0
5	13	8	"PFF1458"	"F57777_2"	3960	25840	130	267	263	65	62	64	14	100	100	0	681	702	183	86	89	17	100	100	0	0.345	0.326	0.324	0.325	1.607	0.299	0.802	120	521	800	817	-1.537	205	595	201	616	0
5	14	8	"PFF1464"	"F57982_1"	4140	25840	130	394	384	104	64	66	14	100	100	0	649	626	178	86	90	17	99	99	0	0.586	0.593	0.588	0.597	1.608	0.558	0.838	120	518	893	860	-0.771	330	563	320	540	0
5	15	8	"PFI0170"	"I15363_1"	4340	25840	130	574	578	176	62	64	14	100	100	0	1266	1247	281	86	88	17	100	100	0	0.434	0.444	0.448	0.426	1.495	0.443	0.865	120	540	1692	1677	-1.205	512	1180	516	1161	0
5	16	8	"PFI0172"	"I15423_1"	4520	25840	130	439	426	120	62	64	13	100	100	0	834	816	197	88	89	17	99	98	0	0.505	0.500	0.513	0.502	1.737	0.473	0.853	120	531	1123	1092	-0.985	377	746	364	728	0
5	17	8	"PFI0174"	"I15461_2"	4720	25840	130	391	385	112	67	69	16	100	100	0	718	709	180	90	94	19	99	99	0	0.516	0.514	0.502	0.502	1.602	0.483	0.807	120	536	952	937	-0.955	324	628	318	619	0
5	18	8	"PFI0180"	"I15544_1"	4910	25840	130	1129	1126	357	70	73	19	100	100	0	1676	1643	393	93	100	88	99	99	0	0.669	0.681	0.680	0.663	1.544	0.679	0.872	120	527	2642	2606	-0.580	1059	1583	1056	1550	0
5	19	8	"PFI0185"	"I1568_2"	5100	25840	130	546	527	160	70	73	16	100	100	0	402	408	104	95	97	19	99	98	0	1.550	1.460	1.449	1.457	1.776	1.514	0.803	120	514	783	770	0.633	476	307	457	313	0
5	20	8	"PFI0189"	"I15719_2"	5280	25850	130	304	302	103	73	74	15	99	98	0	868	872	207	99	101	21	100	100	0	0.300	0.296	0.296	0.269	1.579	0.302	0.812	120	491	1000	1002	-1.735	231	769	229	773	0
5	21	8	"PFI0204"	"I16009_1"	5480	25840	130	120	125	28	78	79	15	90	75	0	176	183	40	101	106	34	90	60	0	0.560	0.573	0.565	0.600	2.189	0.492	0.356	120	444	117	129	-0.837	42	75	47	82	0
5	22	8	"PFI0212"	"I16172_1"	5660	25850	130	166	159	38	81	83	34	85	65	0	221	222	37	103	113	128	37	0	0	0.720	0.655	0.660	0.615	1.974	0.677	0.545	120	583	203	197	-0.473	85	118	78	119	0
5	1	9	"PFI0215"	"I16356_1"	1670	26040	120	551	523	132	61	62	13	100	100	0	485	468	95	104	105	20	100	100	0	1.286	1.269	1.326	1.251	1.441	1.297	0.878	120	588	871	826	0.363	490	381	462	364	0
5	2	9	"PFI0220"	"I16487_2"	1860	26040	130	1718	1631	488	65	67	14	100	100	0	1092	1052	211	114	115	17	100	100	0	1.690	1.670	1.729	1.605	1.431	1.787	0.889	120	579	2631	2504	0.757	1653	978	1566	938	0
5	3	9	"PFI0224"	"I16629_1"	2060	26040	130	1855	1739	456	68	69	14	100	100	0	1602	1571	296	113	115	16	100	100	0	1.200	1.146	1.188	1.107	1.375	1.199	0.905	120	559	3276	3129	0.263	1787	1489	1671	1458	0
5	4	9	"PFI0228"	"I16684_1"	2250	26040	130	165	163	32	67	67	13	99	99	0	204	205	35	106	108	17	99	98	0	1.000	0.970	1.004	0.975	1.667	0.988	0.622	120	505	196	195	0.000	98	98	96	99	0
5	5	9	"PFI0262"	"I17505_1"	2430	26040	130	279	277	65	61	62	12	100	99	0	289	294	50	98	100	17	100	100	0	1.141	1.102	1.160	1.071	1.517	1.143	0.796	120	525	409	412	0.191	218	191	216	196	0
5	6	9	"PFI0266"	"I17587_1"	2620	26040	120	229	229	46	57	60	16	100	100	0	316	318	59	91	93	15	100	100	0	0.764	0.758	0.751	0.756	1.440	0.743	0.799	120	511	397	399	-0.388	172	225	172	227	0
5	7	9	"PFI0268"	"I1781_2"	2820	26040	120	566	557	140	55	57	15	99	99	0	990	983	220	85	88	17	100	100	0	0.565	0.559	0.576	0.556	1.342	0.547	0.853	120	514	1416	1400	-0.825	511	905	502	898	0
5	8	9	"PFI0273"	"I1897_2"	3010	26040	130	1173	1087	439	55	57	13	99	99	0	1307	1295	392	82	88	23	100	100	0	0.913	0.851	0.894	0.774	1.794	0.899	0.822	120	529	2343	2245	-0.132	1118	1225	1032	1213	0
5	9	9	"PFI0275"	"I1904_2"	3200	26040	120	483	455	171	56	59	13	96	96	0	1182	1182	264	82	87	22	99	99	0	0.388	0.363	0.372	0.332	1.770	0.368	0.816	120	484	1527	1499	-1.365	427	1100	399	1100	0
5	10	9	"PFI0286"	"I2458_1"	3390	26040	120	119	120	33	56	57	11	95	86	0	160	165	38	79	83	16	97	95	0	0.778	0.744	0.746	0.705	2.103	0.718	0.528	120	482	144	150	-0.363	63	81	64	86	0
[truncated: 1,069,565 more chars]
