# Supplementary material for: The Transcriptome of the Intraerythrocytic Developmental Cycle of Plasmodium falciparum
Source: PLoS Biol. 2003 Aug 18;1(1):e5. doi: 10.1371/journal.pbio.0000005 (PMC176545; doi:10.1371/journal.pbio.0000005)
Supplement: Dataset S1 — (29.5 MB ZIP). [file pbio.0000005.sd001.zip › TP_03.gpr]

ATF	1.0
27	43    
"Type=GenePix Results 1.4"
"DateTime=2002/09/06 16:07:50"
"Settings=C:\Documents and Settings\Manuel\My Documents\Malaria Hybes\HB3 Timecourse\MOS12_116.gps"
"GalFile=C:\Documents and Settings\Manuel\My Documents\Malaria Hybes\mos11galv2"
"Scanner=GenePix 4000B [88593]"
"Comment="
"PixelSize=10"
"ImageName=635	532"
"FileName=C:\Documents and Settings\Manuel\My Documents\Malaria Hybes\HB3 Timecourse\MOS12_116_635.tif	C:\Documents and Settings\Manuel\My Documents\Malaria Hybes\HB3 Timecourse\MOS12_116_532.tif"
"PMTVolts=630	570"
"ScanPower=100	100"
"FocusPosition=0"
"NormalizationFactor:RatioOfMedians=0.896172"
"NormalizationFactor:RatioOfMeans=0.908033"
"NormalizationFactor:MedianOfRatios=0.913306"
"NormalizationFactor:MeanOfRatios=0.912733"
"NormalizationFactor:RegressionRatio=0.924445"
"JpegImage=C:\Documents and Settings\Manuel\My Documents\Malaria Hybes\HB3 Timecourse\MOS12_116.jpg"
"RatioFormulation=W1/W2 (635/532)"
"Barcode="
"ImageOrigin=560, 22760"
"JpegOrigin=770, 22800"
"Creator=GenePix Pro 3.0.6.89"
"Temperature=27.55"
"LaserPower=3.49	3.46"
"LaserOnTime=8335	8335"
"Supplier="
"Block"	"Column"	"Row"	"Name"	"ID"	"X"	"Y"	"Dia."	"F635 Median"	"F635 Mean"	"F635 SD"	"B635 Median"	"B635 Mean"	"B635 SD"	"% > B635+1SD"	"% > B635+2SD"	"F635 % Sat."	"F532 Median"	"F532 Mean"	"F532 SD"	"B532 Median"	"B532 Mean"	"B532 SD"	"% > B532+1SD"	"% > B532+2SD"	"F532 % Sat."	"Ratio of Medians"	"Ratio of Means"	"Median of Ratios"	"Mean of Ratios"	"Ratios SD"	"Rgn Ratio"	"Rgn R�"	"F Pixels"	"B Pixels"	"Sum of Medians"	"Sum of Means"	"Log Ratio"	"F635 Median - B635"	"F532 Median - B532"	"F635 Mean - B635"	"F532 Mean - B532"	"Flags"
1	1	1	"PFE0192"	"E18031_6"	1060	23150	120	2189	2172	494	305	315	69	100	100	0	2867	2842	651	268	269	36	100	100	0	0.725	0.725	0.731	0.722	1.226	0.721	0.928	120	616	4483	4441	-0.464	1884	2599	1867	2574	0
1	2	1	"PFE0272"	"E20827_3"	1250	23150	120	745	750	111	393	409	129	99	80	0	654	636	137	250	252	34	100	100	0	0.871	0.925	0.971	0.951	1.553	1.017	0.610	120	550	756	743	-0.199	352	404	357	386	0
1	3	1	"PFE0225"	"E18877_1"	1430	23160	150	626	616	114	457	440	147	56	11	0	568	566	131	265	276	57	94	91	0	0.558	0.528	0.586	0.531	2.123	0.896	0.227	156	781	472	460	-0.842	169	303	159	301	-50
1	4	1	"PFE0214"	"E18651_4"	1610	23150	110	598	592	89	227	268	121	100	91	0	1009	992	155	285	290	63	100	100	0	0.512	0.516	0.483	0.514	1.297	0.511	0.719	80	498	1095	1072	-0.965	371	724	365	707	0
1	5	1	"PFE0258"	"E20360_1"	1810	23150	120	1036	1023	272	166	171	40	100	100	0	4101	4068	953	239	244	45	100	100	0	0.225	0.224	0.228	0.217	1.355	0.221	0.916	120	605	4732	4686	-2.150	870	3862	857	3829	0
1	6	1	"PFE0606"	"E714_15"	2000	23150	120	709	753	248	176	191	67	99	99	0	687	725	220	205	221	71	99	99	0	1.106	1.110	1.095	1.100	1.383	1.134	0.835	120	554	1015	1097	0.145	533	482	577	520	0
1	7	1	"PFF1886"	"F7915_1"	2180	23140	130	1222	1177	365	144	156	49	100	100	0	816	806	259	158	166	43	99	97	0	1.638	1.594	1.575	1.679	1.513	1.557	0.915	120	608	1736	1681	0.712	1078	658	1033	648	0
1	8	1	"PFF0067"	"F11738_1"	2380	23150	140	1015	955	328	140	141	25	98	97	0	870	827	223	151	153	24	98	98	0	1.217	1.206	1.185	1.120	1.874	1.260	0.889	156	746	1594	1491	0.283	875	719	815	676	0
1	9	1	"PFF0367"	"F20673_1"	2570	23150	120	1158	1100	279	139	141	28	100	100	0	1276	1233	274	149	150	22	100	100	0	0.904	0.887	0.884	0.869	1.304	0.890	0.899	120	566	2146	2045	-0.145	1019	1127	961	1084	0
1	10	1	"PFF1686"	"F66030_3"	2760	23140	130	5089	4646	1489	142	145	36	100	100	0	3244	2983	849	150	152	23	100	100	0	1.599	1.590	1.605	1.565	1.351	1.602	0.937	120	655	8041	7337	0.677	4947	3094	4504	2833	0
1	11	1	"PFF1346"	"F54003_1"	2950	23140	130	2348	2159	589	145	148	28	100	100	0	2427	2201	652	152	154	24	100	99	0	0.968	0.983	0.988	1.015	1.458	0.951	0.936	120	671	4478	4063	-0.046	2203	2275	2014	2049	0
1	12	1	"PFF0819"	"F36648_2"	3150	23150	120	578	586	143	149	154	30	100	100	0	679	686	153	159	161	27	100	100	0	0.825	0.829	0.823	0.823	1.340	0.815	0.834	120	567	949	964	-0.278	429	520	437	527	0
1	13	1	"PFF0467"	"F23644_4"	3330	23140	130	29273	27356	8677	154	161	46	100	100	0	23116	22614	5884	165	180	126	100	100	0	1.269	1.212	1.242	1.195	1.404	1.226	0.921	120	570	52070	49651	0.343	29119	22951	27202	22449	0
1	14	1	"PFF1450"	"F57655_2"	3510	23140	160	314	300	86	151	156	41	86	75	0	274	275	67	163	173	101	54	9	0	1.468	1.330	1.397	1.382	2.139	0.950	0.364	208	874	274	261	0.554	163	111	149	112	0
1	15	1	"PFF0809"	"F36380_1"	3700	23140	150	182	183	36	144	146	27	62	30	0	166	171	32	156	159	27	33	12	0	3.800	2.600	1.387	1.577	3.999	2.370	0.015	156	786	48	54	1.926	38	10	39	15	-50
1	16	1	"PFF0511"	"F25016_1"	3910	23150	120	788	794	205	145	147	28	100	100	0	402	405	88	159	161	27	100	100	0	2.646	2.638	2.666	2.662	1.427	2.786	0.786	120	567	886	895	1.404	643	243	649	246	0
1	17	1	"PFF1712"	"F67192_1"	4100	23150	140	380	374	90	143	145	27	98	95	0	434	440	118	152	155	24	99	96	0	0.840	0.802	0.820	0.807	1.862	0.774	0.767	156	716	519	519	-0.251	237	282	231	288	0
1	18	1	"PFF0870"	"F39343_3"	4300	23150	130	296	299	55	148	149	31	100	95	0	555	558	139	152	155	23	100	100	0	0.367	0.372	0.373	0.371	1.461	0.352	0.714	120	616	551	557	-1.445	148	403	151	406	0
1	19	1	"PFF1637"	"F64125_2"	4480	23150	130	599	590	128	157	158	31	100	100	0	771	749	155	164	166	27	100	100	0	0.728	0.740	0.741	0.730	1.301	0.742	0.900	120	614	1049	1018	-0.458	442	607	433	585	0
1	20	1	"PFF0483"	"F23940_2"	4670	23140	120	388	392	86	161	163	28	100	97	0	513	509	140	170	173	28	100	99	0	0.662	0.681	0.698	0.703	1.490	0.637	0.791	120	586	570	570	-0.596	227	343	231	339	0
1	21	1	"PFF0101"	"F13309_2"	4870	23140	130	562	572	154	162	166	38	100	100	0	514	532	144	171	174	26	100	100	0	1.166	1.136	1.132	1.136	1.410	1.116	0.802	120	637	743	771	0.222	400	343	410	361	0
1	22	1	"PFF1826"	"F71130_4"	5050	23140	130	530	538	106	154	160	41	100	100	0	827	827	197	166	172	63	100	100	0	0.569	0.581	0.567	0.584	1.363	0.539	0.848	120	717	1037	1045	-0.814	376	661	384	661	0
1	1	2	"PFF0961"	"F42117_4"	1040	23370	150	337	317	100	239	241	56	55	45	0	270	270	50	230	232	40	49	25	0	2.450	1.950	1.924	1.973	2.242	2.128	0.475	156	834	138	118	1.293	98	40	78	40	-50
1	2	2	"PFF1620"	"F63632_3"	1260	23350	120	471	477	68	284	289	50	99	91	0	463	467	86	236	238	35	99	97	0	0.824	0.835	0.833	0.851	1.518	0.822	0.689	120	552	414	424	-0.280	187	227	193	231	0
1	3	2	"PFM0802"	"M5804_3"	1450	23350	120	605	603	80	278	278	72	100	100	0	594	592	90	251	265	60	100	98	0	0.953	0.953	0.966	0.965	1.406	0.940	0.650	120	517	670	666	-0.069	327	343	325	341	0
1	4	2	"PFM0091"	"M1661_1"	1640	23350	130	1719	1701	435	185	199	63	100	100	0	1095	1114	223	270	276	54	100	100	0	1.859	1.796	1.811	1.776	1.230	1.869	0.925	120	589	2359	2360	0.895	1534	825	1516	844	0
1	5	2	"PFM0462"	"M3816_2"	1830	23340	130	9462	9015	3354	168	175	47	100	100	0	5862	5638	2115	224	226	50	100	100	0	1.648	1.634	1.628	1.645	1.288	1.604	0.937	120	572	14932	14261	0.721	9294	5638	8847	5414	0
1	6	2	"PFM0294"	"M29681_1"	2030	23340	130	1062	1096	370	170	185	60	100	100	0	1140	1188	338	184	198	55	100	100	0	0.933	0.922	0.905	0.900	1.291	0.931	0.910	120	555	1848	1930	-0.100	892	956	926	1004	0
1	7	2	"PFM0525"	"M42687_2"	2210	23340	120	846	822	183	153	162	42	100	100	0	1112	1098	197	166	173	38	100	100	0	0.733	0.718	0.714	0.704	1.278	0.714	0.901	120	496	1639	1601	-0.449	693	946	669	932	0
1	8	2	"PFM0582"	"M45177_10"	2410	23350	120	1776	1806	464	145	146	26	100	100	0	1007	1024	197	155	157	23	100	100	0	1.914	1.911	1.935	1.874	1.303	2.008	0.917	120	461	2483	2530	0.937	1631	852	1661	869	0
1	9	2	"PFM0415"	"M36754_19"	2590	23350	130	701	697	173	143	145	29	99	99	0	541	539	126	150	153	24	99	98	0	1.427	1.424	1.428	1.443	1.358	1.431	0.884	120	558	949	943	0.513	558	391	554	389	0
1	10	2	"PFM0252"	"M26245_1"	2790	23350	130	945	938	243	143	145	29	100	100	0	497	496	90	149	151	22	100	100	0	2.305	2.291	2.276	2.252	1.300	2.439	0.895	120	591	1150	1142	1.205	802	348	795	347	0
1	11	2	"PFM0169"	"M21665_1"	2990	23350	130	1491	1454	449	146	151	50	100	100	0	1255	1267	327	153	155	24	100	100	0	1.221	1.174	1.173	1.143	1.280	1.222	0.920	120	531	2447	2422	0.287	1345	1102	1308	1114	0
1	12	2	"PFM0497"	"M40872_1"	3160	23340	130	765	770	185	154	160	52	100	100	0	657	671	162	164	169	43	100	100	0	1.239	1.215	1.199	1.225	1.397	1.209	0.871	120	505	1104	1123	0.310	611	493	616	507	0
1	13	2	"PFM0499"	"M40872_5"	3360	23350	120	279	296	73	152	159	47	95	77	0	286	307	73	163	178	132	45	9	0	1.033	1.000	1.040	0.997	1.753	0.907	0.594	120	506	250	288	0.046	127	123	144	144	0
1	14	2	"PFM0670"	"M49091_1"	3550	23350	120	411	413	91	142	144	28	99	97	0	638	642	137	152	155	24	100	100	0	0.553	0.553	0.543	0.530	1.567	0.548	0.807	120	505	755	761	-0.853	269	486	271	490	0
1	15	2	"PFM0324"	"M31208_9"	3750	23350	130	477	480	97	141	143	26	100	100	0	723	735	143	153	155	24	100	100	0	0.589	0.582	0.577	0.576	1.298	0.574	0.881	120	540	906	921	-0.763	336	570	339	582	0
1	16	2	"PFM0024"	"M11377_3"	3940	23340	130	1883	1886	699	147	148	26	100	100	0	1706	1691	508	157	160	26	100	100	0	1.121	1.134	1.127	1.089	1.342	1.157	0.899	120	507	3285	3273	0.164	1736	1549	1739	1534	0
1	17	2	"PFM0019"	"M11356_1"	4120	23340	120	296	295	50	146	146	24	100	98	0	394	396	66	157	159	25	100	100	0	0.633	0.623	0.603	0.607	1.545	0.595	0.687	120	467	387	388	-0.660	150	237	149	239	0
1	18	2	"PFM0187"	"M22455_1"	4310	23340	120	9457	9106	2440	146	148	28	100	100	0	40390	39639	9999	160	162	25	100	100	0	0.231	0.227	0.228	0.226	1.304	0.218	0.930	120	497	49541	48439	-2.111	9311	40230	8960	39479	0
1	19	2	"PFM0042"	"M12812_3"	4500	23340	130	211	216	46	154	156	29	77	48	0	245	243	42	168	171	26	86	70	0	0.740	0.827	0.832	0.820	2.757	1.068	0.396	120	520	134	137	-0.434	57	77	62	75	0
1	20	2	"PFM0044"	"M12812_6"	4690	23340	130	791	770	178	161	163	30	100	100	0	849	860	198	176	177	27	100	100	0	0.936	0.890	0.892	0.886	1.309	0.865	0.877	120	542	1303	1293	-0.095	630	673	609	684	0
1	21	2	"PFN0072"	"N128_74"	4880	23340	130	306	307	41	162	166	39	100	93	0	390	402	71	172	175	28	100	100	0	0.661	0.630	0.633	0.634	1.514	0.602	0.650	120	538	362	375	-0.598	144	218	145	230	0
1	22	2	"PFN0081"	"N128_88"	5070	23340	130	223	227	45	153	158	38	77	42	0	257	264	49	165	166	28	94	86	0	0.761	0.747	0.723	0.729	1.979	0.737	0.401	120	655	162	173	-0.394	70	92	74	99	0
1	1	3	"PFN0030"	"N128_103"	1090	23550	120	7748	6969	1737	224	230	117	100	100	0	6001	5548	1187	214	218	42	100	100	0	1.300	1.265	1.264	1.242	1.275	1.292	0.939	120	537	13311	12079	0.379	7524	5787	6745	5334	0
1	2	3	"PFN0126"	"N130_31"	1280	23550	130	450	459	101	282	286	48	95	85	0	360	375	80	234	237	32	98	90	0	1.333	1.255	1.355	1.259	1.934	1.428	0.573	120	514	294	318	0.415	168	126	177	141	0
1	3	3	"PFN0135"	"N130_44"	1460	23550	110	442	444	63	254	243	65	97	83	0	410	418	52	236	239	35	100	100	0	1.080	1.044	1.062	1.015	1.560	1.229	0.497	80	457	362	372	0.112	188	174	190	182	0
1	4	3	"PFN0150"	"N131_2"	1660	23540	120	1115	1072	196	169	180	54	100	100	0	677	672	90	241	243	48	100	100	0	2.170	2.095	2.108	2.093	1.286	2.180	0.890	120	539	1382	1334	1.118	946	436	903	431	0
1	5	3	"PFB0094"	"B325"	1840	23540	120	289	359	172	161	171	58	82	56	0	395	426	126	189	197	53	98	91	0	0.621	0.835	0.716	0.668	1.980	1.019	0.640	120	516	334	435	-0.687	128	206	198	237	0
1	6	3	"PFB0096"	"B327"	2040	23540	130	1741	1701	464	154	158	37	100	100	0	1333	1348	258	166	172	41	100	100	0	1.360	1.309	1.321	1.269	1.311	1.372	0.890	120	584	2754	2729	0.443	1587	1167	1547	1182	0
1	7	3	"PFB0098"	"B34"	2250	23530	150	173	182	48	150	154	36	35	17	0	158	169	44	159	167	41	17	8	0	-23.000	3.200	0.985	1.192	3.599	1.813	0.057	156	562	22	42	Error	23	-1	32	10	-50
1	8	3	"PFB0100"	"B343"	2410	23530	130	5958	5727	1878	149	149	28	100	100	0	3644	3575	899	154	156	23	100	100	0	1.664	1.631	1.620	1.569	1.313	1.678	0.926	120	440	9299	8999	0.735	5809	3490	5578	3421	0
1	9	3	"PFB0103"	"B347"	2600	23540	120	288	285	53	147	148	28	100	93	0	276	278	51	153	154	24	100	95	0	1.146	1.104	1.055	1.111	1.707	1.110	0.590	120	496	264	263	0.197	141	123	138	125	0
1	10	3	"PFB0106"	"B362"	2800	23540	140	259	265	60	143	146	28	99	86	0	248	250	52	153	154	23	94	83	0	1.221	1.258	1.277	1.270	2.125	1.291	0.485	156	580	211	219	0.288	116	95	122	97	0
1	11	3	"PFB0128"	"B405"	2990	23530	130	287	289	54	145	151	51	97	77	0	300	301	64	153	155	23	97	95	0	0.966	0.973	0.949	0.995	1.874	1.067	0.430	120	488	289	292	-0.050	142	147	144	148	0
1	12	3	"PFB0131"	"B415"	3180	23530	140	474	498	155	153	159	55	99	97	0	409	418	112	159	162	27	97	95	0	1.284	1.332	1.290	1.324	1.574	1.423	0.768	156	532	571	604	0.361	321	250	345	259	0
1	13	3	"PFB0133"	"B418"	3370	23530	130	301	324	102	148	153	38	95	85	0	256	277	72	160	162	26	94	82	0	1.594	1.504	1.429	1.517	1.787	1.463	0.676	120	522	249	293	0.672	153	96	176	117	0
1	14	3	"PFB0135"	"B424"	3560	23540	130	527	524	106	139	141	27	100	100	0	805	789	173	149	153	25	100	100	0	0.591	0.602	0.592	0.601	1.337	0.588	0.864	120	528	1044	1025	-0.758	388	656	385	640	0
1	15	3	"PFB0137"	"B427"	3750	23530	140	225	239	67	137	139	26	91	76	0	195	209	56	149	153	26	70	46	0	1.913	1.700	1.694	1.852	2.757	1.635	0.393	156	573	134	162	0.936	88	46	102	60	0
1	16	3	"PFB0139"	"B431"	3940	23530	130	3301	3195	1001	146	147	26	100	100	0	2020	1993	474	160	162	27	100	100	0	1.696	1.663	1.685	1.606	1.308	1.748	0.905	120	539	5015	4882	0.762	3155	1860	3049	1833	0
1	17	3	"PFB0155"	"B464"	4130	23530	120	266	265	53	148	150	26	96	90	0	222	221	41	163	166	27	76	52	0	2.000	2.017	1.820	1.959	2.601	1.980	0.352	120	515	177	175	1.000	118	59	117	58	0
1	18	3	"PFB0158"	"B467"	4320	23530	130	744	771	225	149	151	27	100	100	0	457	477	120	164	166	26	100	100	0	2.031	1.987	1.994	2.012	1.390	1.986	0.852	120	509	888	935	1.022	595	293	622	313	0
1	19	3	"PFB0160"	"B47"	4500	23530	150	183	183	37	150	152	27	54	25	0	164	167	30	165	167	27	17	7	0	-33.000	16.500	1.370	1.364	3.888	2.926	0.026	156	556	32	35	Error	33	-1	33	2	-50
1	20	3	"PFB0163"	"B476"	4690	23530	150	198	205	49	154	158	33	57	30	0	191	204	63	172	173	28	42	20	0	2.316	1.594	1.332	1.458	3.289	1.061	0.257	156	560	63	83	1.212	44	19	51	32	-50
1	21	3	"PFB0166"	"B484"	4890	23530	140	818	799	275	151	155	34	99	97	0	534	532	145	168	171	30	97	96	0	1.822	1.780	1.813	1.765	1.705	1.853	0.885	156	600	1033	1012	0.866	667	366	648	364	0
1	22	3	"PFB0168"	"B489"	5090	23530	130	360	358	67	151	152	29	100	100	0	516	516	114	160	163	26	100	100	0	0.587	0.581	0.582	0.580	1.514	0.555	0.713	120	646	565	563	-0.768	209	356	207	356	0
1	1	4	"PFB0186"	"B513"	1100	23730	110	669	674	86	258	260	75	100	100	0	755	747	99	241	253	70	100	100	0	0.800	0.822	0.813	0.821	1.256	0.827	0.851	80	461	925	922	-0.323	411	514	416	506	0
1	2	4	"PFB0188"	"B516"	1270	23720	150	324	328	56	265	266	63	46	12	0	283	283	49	256	261	50	27	5	0	2.185	2.333	1.726	1.575	2.837	2.611	0.107	156	586	86	90	1.128	59	27	63	27	-50
1	3	4	"PFB0191"	"B521"	1470	23730	120	2356	2346	614	194	207	61	100	100	0	2066	2019	567	244	244	35	100	100	0	1.187	1.212	1.190	1.252	1.410	1.183	0.919	120	538	3984	3927	0.247	2162	1822	2152	1775	0
1	4	4	"PFB0193"	"B527"	1660	23730	110	397	398	67	165	176	55	100	96	0	491	491	67	221	225	46	100	100	0	0.859	0.863	0.859	0.854	1.437	0.875	0.731	80	484	502	503	-0.219	232	270	233	270	0
1	5	4	"PFB0195"	"B530"	1870	23730	130	377	432	163	158	173	60	97	89	0	293	329	127	178	187	50	80	57	0	1.904	1.815	2.004	2.185	1.943	1.581	0.767	120	602	334	425	0.929	219	115	274	151	0
1	6	4	"PFB0198"	"B536"	2040	23730	120	509	521	105	147	148	27	100	100	0	745	764	180	152	156	33	100	100	0	0.610	0.611	0.618	0.618	1.324	0.588	0.876	120	498	955	986	-0.712	362	593	374	612	0
1	7	4	"PFD0038"	"D12635_8"	2260	23720	150	181	185	43	142	145	28	60	32	0	154	159	28	150	153	31	22	3	0	9.750	4.778	2.069	2.233	4.366	2.027	0.035	156	584	43	52	3.285	39	4	43	9	-50
1	8	4	"PFD0046"	"D13568_2"	2430	23730	120	591	596	146	144	145	28	100	100	0	743	741	192	150	150	21	100	100	0	0.754	0.765	0.768	0.767	1.362	0.755	0.889	120	460	1040	1043	-0.408	447	593	452	591	0
1	9	4	"PFD0050"	"D14936_1"	2620	23730	130	275	283	67	142	145	28	100	94	0	216	226	66	148	149	22	82	69	0	1.956	1.808	1.855	2.184	2.262	1.452	0.568	120	523	201	219	0.968	133	68	141	78	0
1	10	4	"PFD0055"	"D15909_10"	2800	23730	130	3039	3019	956	140	143	26	100	100	0	2223	2058	641	150	151	23	100	100	0	1.398	1.509	1.519	1.542	1.451	1.510	0.923	120	510	4972	4787	0.484	2899	2073	2879	1908	0
1	11	4	"PFD0058"	"D15909_5"	2990	23730	130	917	960	292	144	149	30	100	100	0	521	547	142	154	158	29	100	100	0	2.106	2.076	2.160	2.062	1.324	2.104	0.856	120	519	1140	1209	1.075	773	367	816	393	0
1	12	4	"PFD0060"	"D16430_1"	3170	23720	150	176	190	63	148	154	38	38	17	0	169	179	55	158	160	29	27	10	0	2.545	2.000	1.143	1.232	4.277	1.335	0.287	156	600	39	63	1.348	28	11	42	21	-50
1	13	4	"PFD0079"	"D16785_4"	3380	23730	120	2645	2437	645	146	150	39	100	100	0	3253	3126	545	158	159	27	100	100	0	0.807	0.772	0.805	0.745	1.267	0.794	0.937	120	529	5594	5259	-0.309	2499	3095	2291	2968	0
1	14	4	"PFD0082"	"D16785_6"	3570	23730	120	406	396	86	136	139	30	99	98	0	451	446	93	144	146	27	100	100	0	0.879	0.861	0.859	0.838	1.569	0.866	0.828	120	500	577	562	-0.185	270	307	260	302	0
1	15	4	"PFD0085"	"D16785_9"	3760	23730	120	717	688	165	134	137	26	100	100	0	626	599	136	147	150	27	98	97	0	1.217	1.226	1.188	1.255	1.528	1.220	0.864	120	482	1062	1006	0.283	583	479	554	452	0
1	16	4	"PFD0087"	"D17715_10"	3950	23730	120	518	505	111	145	147	27	100	99	0	388	386	55	160	162	26	100	100	0	1.636	1.593	1.598	1.549	1.370	1.701	0.822	120	515	601	586	0.710	373	228	360	226	0
1	17	4	"PFD0092"	"D17715_109"	4140	23730	130	300	301	65	146	148	28	98	93	0	513	503	101	163	166	27	100	100	0	0.440	0.456	0.456	0.437	1.594	0.451	0.698	120	567	504	495	-1.184	154	350	155	340	0
1	18	4	"PFD0094"	"D17715_110"	4330	23720	130	1758	1677	498	144	146	28	100	100	0	877	859	198	161	163	28	100	100	0	2.254	2.196	2.147	2.151	1.309	2.265	0.915	120	584	2330	2231	1.173	1614	716	1533	698	0
1	19	4	"PFD0112"	"D17715_16"	4530	23730	120	216	219	44	138	140	26	89	72	0	184	191	36	155	157	26	53	33	0	2.690	2.250	1.897	2.239	2.525	1.833	0.217	120	479	107	117	1.427	78	29	81	36	0
1	20	4	"PFD0115"	"D17715_20"	4710	23720	130	231	236	47	143	147	33	90	70	0	272	278	62	161	164	29	95	80	0	0.793	0.795	0.781	0.770	2.366	0.743	0.412	120	538	199	210	-0.335	88	111	93	117	0
1	21	4	"PFD0118"	"D17715_25"	4920	23750	150	183	185	46	144	151	53	32	10	0	187	194	40	163	166	30	44	21	0	1.625	1.323	1.246	1.232	3.176	2.291	0.245	156	584	63	72	0.700	39	24	41	31	-50
1	22	4	"PFD0121"	"D17715_28"	5090	23720	130	433	434	130	148	154	50	98	95	0	547	551	159	160	165	30	100	100	0	0.736	0.731	0.721	0.711	1.460	0.728	0.815	120	595	672	677	-0.441	285	387	286	391	0
1	1	5	"PFD0124"	"D17715_32"	1110	23930	130	1049	1016	245	278	287	67	99	99	0	862	850	180	262	272	64	100	99	0	1.285	1.255	1.242	1.232	1.418	1.268	0.862	120	718	1371	1326	0.362	771	600	738	588	0
1	2	5	"PFD0126"	"D17715_37"	1300	23920	120	1004	979	228	208	211	59	100	100	0	799	782	173	252	253	54	100	100	0	1.455	1.455	1.426	1.471	1.305	1.457	0.903	120	497	1343	1301	0.541	796	547	771	530	0
1	3	5	"PFD0143"	"D17715_67"	1490	23930	120	372	407	124	160	168	47	96	94	0	592	614	153	221	223	51	100	97	0	0.571	0.628	0.600	0.596	1.486	0.639	0.771	120	500	583	640	-0.807	212	371	247	393	0
1	4	5	"PFD0145"	"D17715_7"	1680	23920	120	385	416	137	159	167	48	100	94	0	361	396	129	185	194	51	98	86	0	1.284	1.218	1.261	1.243	1.435	1.121	0.764	120	582	402	468	0.361	226	176	257	211	0
1	5	5	"PFD0147"	"D17715_76"	1890	23930	110	214	220	64	150	156	34	70	45	0	182	194	54	158	162	31	41	23	0	2.667	1.944	1.847	1.891	3.492	1.570	0.344	80	459	88	106	1.415	64	24	70	36	0
1	6	5	"PFD0149"	"D17715_8"	2060	23920	120	317	316	54	142	144	24	100	100	0	303	307	68	149	150	22	96	94	0	1.136	1.101	1.116	1.178	1.719	1.018	0.699	120	508	329	332	0.184	175	154	174	158	0
1	7	5	"PFD0151"	"D17715_81"	2250	23920	130	415	430	113	140	141	23	100	99	0	504	494	146	150	152	23	100	99	0	0.777	0.843	0.839	0.873	1.592	0.844	0.839	120	509	629	634	-0.364	275	354	290	344	0
1	8	5	"PFD0153"	"D17715_89"	2430	23920	120	1710	1648	501	133	135	26	100	100	0	1662	1553	517	143	143	24	100	99	0	1.038	1.074	1.068	1.128	1.515	1.041	0.913	120	463	3096	2925	0.054	1577	1519	1515	1410	0
1	9	5	"PFE0210"	"E18550_2"	2620	23920	120	1044	998	310	126	130	26	100	100	0	820	814	218	133	135	23	100	100	0	1.336	1.280	1.321	1.247	1.409	1.321	0.912	120	500	1605	1553	0.418	918	687	872	681	0
1	10	5	"PFE0213"	"E18651_3"	2810	23920	120	241	245	52	136	138	27	95	86	0	208	211	42	139	141	23	90	73	0	1.522	1.514	1.533	1.575	2.304	1.737	0.363	120	484	174	181	0.606	105	69	109	72	0
1	11	5	"PFE0218"	"E18737_1"	2990	23920	130	1048	1087	462	145	149	30	100	100	0	1045	1068	398	152	154	28	100	100	0	1.011	1.028	0.990	0.995	1.400	1.036	0.900	120	538	1796	1858	0.016	903	893	942	916	0
1	12	5	"PFE0223"	"E1884_3"	3190	23910	130	7170	6861	2124	144	148	30	100	100	0	4648	4699	1379	155	157	26	100	100	0	1.564	1.478	1.481	1.476	1.354	1.474	0.940	120	602	11519	11261	0.645	7026	4493	6717	4544	0
1	13	5	"PFE0226"	"E18877_2"	3390	23920	120	280	278	56	138	141	28	99	95	0	299	309	64	148	148	25	100	98	0	0.940	0.870	0.858	0.881	1.629	0.817	0.633	120	499	293	301	-0.089	142	151	140	161	0
1	14	5	"PFE0228"	"E18957_1"	3570	23920	120	319	325	59	126	129	26	99	98	0	505	501	110	134	135	22	100	100	0	0.520	0.542	0.585	0.533	1.538	0.521	0.784	120	484	564	566	-0.943	193	371	199	367	0
1	15	5	"PFE0249"	"E19870_1"	3760	23910	120	409	405	73	135	138	27	100	100	0	229	231	31	144	147	26	98	88	0	3.224	3.103	3.111	3.232	1.653	3.262	0.608	120	500	359	357	1.689	274	85	270	87	0
1	16	5	"PFE0251"	"E20152_1"	3950	23920	130	252	250	50	145	147	26	95	85	0	214	215	40	157	160	26	80	55	0	1.877	1.810	1.709	1.699	2.443	1.741	0.263	120	558	164	163	0.909	107	57	105	58	0
1	17	5	"PFE0257"	"E20313_1"	4150	23920	130	242	246	54	139	140	26	95	83	0	272	275	45	154	156	24	100	97	0	0.873	0.884	0.855	0.803	1.985	1.010	0.518	120	556	221	228	-0.196	103	118	107	121	0
1	18	5	"PFE0260"	"E20360_12"	4330	23920	100	188	187	39	134	136	25	75	56	0	155	163	31	148	150	23	35	16	0	7.714	3.533	2.000	2.345	3.996	2.310	0.099	80	389	61	68	2.948	54	7	53	15	0
1	19	5	"PFE0265"	"E20424_1"	4510	23910	130	1170	1151	347	137	139	27	100	100	0	1235	1241	327	149	152	24	100	100	0	0.951	0.929	0.902	0.911	1.343	0.924	0.906	120	602	2119	2106	-0.072	1033	1086	1014	1092	0
1	20	5	"PFE0267"	"E20514_1"	4710	23920	130	992	990	321	135	137	25	100	100	0	1394	1382	349	149	151	23	100	100	0	0.688	0.693	0.697	0.662	1.334	0.710	0.906	120	572	2102	2088	-0.539	857	1245	855	1233	0
1	21	5	"PFE0293"	"E22156_1"	4900	23920	130	1009	962	259	139	145	53	100	100	0	1455	1402	321	153	157	28	100	100	0	0.668	0.659	0.643	0.641	1.301	0.658	0.905	120	472	2172	2072	-0.582	870	1302	823	1249	0
1	22	5	"PFE0299"	"E22468_1"	5090	23910	130	662	645	182	150	155	51	100	98	0	535	520	140	160	164	28	99	99	0	1.365	1.375	1.360	1.406	1.555	1.361	0.838	120	596	887	855	0.449	512	375	495	360	0
1	1	6	"PFE0302"	"E22504_2"	1100	24160	150	289	291	102	195	202	71	58	36	0	256	257	51	210	214	46	48	16	0	2.043	2.043	2.200	2.108	2.686	2.562	0.458	156	808	140	143	1.031	94	46	96	47	-50
1	2	6	"PFE0309"	"E2283_4"	1300	24120	150	276	304	131	180	198	68	63	31	0	337	351	115	216	218	46	82	64	0	0.793	0.919	0.853	0.827	2.459	1.068	0.571	156	570	217	259	-0.334	96	121	124	135	-50
1	3	6	"PFE0314"	"E22930_2"	1490	24110	120	537	581	225	157	166	49	100	100	0	632	662	209	173	182	42	100	100	0	0.828	0.867	0.815	0.831	1.487	0.901	0.803	120	466	839	913	-0.272	380	459	424	489	0
1	4	6	"PFE0318"	"E23098_1"	1680	24120	120	1034	1026	272	153	154	28	100	100	0	586	607	128	157	161	27	100	100	0	2.054	1.940	1.901	1.899	1.388	2.034	0.891	120	481	1310	1323	1.038	881	429	873	450	0
1	5	6	"PFE0353"	"E24637_1"	1860	24110	130	2002	1866	438	147	150	28	100	100	0	1875	1777	387	153	155	26	100	100	0	1.077	1.058	1.076	1.062	1.400	1.059	0.908	120	547	3577	3343	0.107	1855	1722	1719	1624	0
1	6	6	"PFE0361"	"E248_3"	2060	24120	130	3301	3014	797	151	155	28	100	100	0	1688	1607	351	159	161	27	100	100	0	2.060	1.977	1.935	1.946	1.247	2.035	0.930	120	558	4679	4311	1.043	3150	1529	2863	1448	0
1	7	6	"PFE0363"	"E24971_1"	2250	24110	120	390	395	81	153	156	28	100	99	0	307	307	67	164	166	26	96	92	0	1.657	1.692	1.735	1.799	1.683	1.700	0.671	120	446	380	385	0.729	237	143	242	143	0
1	8	6	"PFE0367"	"E25193_1"	2420	24110	150	185	191	54	130	133	29	70	48	0	170	173	36	140	143	29	50	24	0	1.833	1.848	1.524	1.681	3.366	1.873	0.185	156	515	85	94	0.874	55	30	61	33	-50
1	9	6	"PFE0373"	"E25749_1"	2630	24110	120	647	645	153	117	119	24	100	100	0	978	1000	250	122	125	21	100	100	0	0.619	0.601	0.594	0.599	1.354	0.588	0.863	120	497	1386	1406	-0.692	530	856	528	878	0
1	10	6	"PFE0375"	"E25972_1"	2820	24110	120	931	912	236	136	140	32	100	100	0	1542	1531	325	134	137	24	100	100	0	0.565	0.555	0.555	0.537	1.394	0.552	0.886	120	497	2203	2173	-0.825	795	1408	776	1397	0
1	11	6	"PFF0292"	"F18577_5"	3010	24110	120	420	406	89	145	150	31	98	95	0	377	371	69	150	152	24	99	99	0	1.211	1.181	1.237	1.158	1.638	1.234	0.805	120	547	502	482	0.277	275	227	261	221	0
1	12	6	"PFF0300"	"F18770_1"	3210	24100	80	179	202	62	148	152	34	44	38	0	165	176	52	153	156	26	34	17	0	2.583	2.348	1.924	2.123	3.850	1.839	0.200	52	321	43	77	1.369	31	12	54	23	0
1	13	6	"PFF0307"	"F19110_2"	3390	24110	120	799	780	191	146	146	27	100	100	0	491	482	100	148	150	24	99	99	0	1.904	1.898	1.906	1.891	1.485	1.988	0.859	120	519	996	968	0.929	653	343	634	334	0
1	14	6	"PFF0309"	"F19190_1"	3580	24110	120	380	387	77	135	137	26	99	98	0	552	545	108	142	144	23	100	100	0	0.598	0.625	0.601	0.611	1.408	0.628	0.815	120	514	655	655	-0.743	245	410	252	403	0
1	15	6	"PFF0313"	"F19243_2"	3780	24110	130	1685	1579	444	142	144	30	100	100	0	1171	1160	215	151	155	31	100	100	0	1.513	1.424	1.440	1.359	1.414	1.521	0.906	120	597	2563	2446	0.597	1543	1020	1437	1009	0
1	16	6	"PFF0316"	"F19409_1"	3970	24110	120	303	304	52	143	147	31	99	97	0	392	387	54	156	160	30	100	100	0	0.678	0.697	0.698	0.674	1.560	0.700	0.712	120	469	396	392	-0.561	160	236	161	231	0
1	17	6	"PFF0345"	"F20077_1"	4150	24100	130	242	245	49	137	140	31	97	85	0	190	195	30	151	154	36	56	17	0	2.692	2.455	2.541	2.735	2.422	2.632	0.291	120	525	144	152	1.429	105	39	108	44	0
1	18	6	"PFF0351"	"F20166_1"	4350	24100	130	245	242	38	139	144	39	95	71	0	231	230	40	151	155	42	77	45	0	1.325	1.304	1.222	1.343	2.029	0.900	0.310	120	625	186	182	0.406	106	80	103	79	0
1	19	6	"PFF0355"	"F20234_1"	4560	24110	90	215	223	49	143	148	43	80	38	0	180	181	34	150	154	28	50	30	0	2.400	2.581	1.808	1.907	2.928	4.142	0.097	52	368	102	111	1.263	72	30	80	31	0
1	20	6	"PFF0357"	"F20284_1"	4730	24110	130	375	366	62	140	141	26	100	100	0	391	387	74	148	150	23	99	99	0	0.967	0.946	0.937	0.972	1.442	0.950	0.761	120	552	478	465	-0.048	235	243	226	239	0
1	21	6	"PFF0360"	"F20385_1"	4920	24100	120	664	665	131	138	141	29	100	100	0	541	539	97	151	153	23	100	100	0	1.349	1.358	1.352	1.361	1.366	1.373	0.849	120	494	916	915	0.432	526	390	527	388	0
1	22	6	"PFF0362"	"F20385_3"	5120	24100	130	861	855	185	151	153	31	100	100	0	675	685	125	161	164	27	100	100	0	1.381	1.344	1.348	1.336	1.366	1.375	0.854	120	641	1224	1228	0.466	710	514	704	524	0
1	1	7	"PFF0380"	"F20989_1"	1130	24310	120	685	654	190	179	187	59	96	95	0	988	956	198	204	212	48	99	99	0	0.645	0.632	0.651	0.580	1.643	0.656	0.873	120	480	1290	1227	-0.632	506	784	475	752	0
1	2	7	"PFF0388"	"F21429_3"	1310	24300	120	4186	3879	1127	162	164	36	100	100	0	3511	3366	1028	172	177	36	99	99	0	1.205	1.164	1.158	1.230	1.729	1.158	0.928	120	467	7363	6911	0.269	4024	3339	3717	3194	0
1	3	7	"PFF0396"	"F21560_1"	1500	24300	120	2843	2799	776	152	154	31	100	100	0	1580	1500	329	153	157	26	100	100	0	1.886	1.965	2.006	1.941	1.311	2.036	0.932	120	526	4118	3994	0.915	2691	1427	2647	1347	0
1	4	7	"PFF0401"	"F21821_1"	1700	24300	130	1254	1202	300	147	149	27	100	100	0	677	673	169	149	151	21	99	99	0	2.097	2.013	2.028	2.096	1.485	2.027	0.886	120	519	1635	1579	1.068	1107	528	1055	524	0
1	5	7	"PFF0404"	"F21902_1"	1880	24300	120	2332	2268	533	155	156	25	100	100	0	2169	2077	514	153	155	24	100	100	0	1.080	1.098	1.115	1.124	1.349	1.088	0.937	120	497	4193	4037	0.111	2177	2016	2113	1924	0
1	6	7	"PFF0407"	"F21981_2"	2070	24300	130	8436	8194	2578	163	162	28	100	100	0	7420	7414	1733	163	165	29	100	100	0	1.140	1.108	1.123	1.067	1.267	1.149	0.943	120	531	15530	15282	0.189	8273	7257	8031	7251	0
1	7	7	"PFF0440"	"F22946_1"	2260	24300	130	534	631	292	156	159	29	100	100	0	375	457	251	163	165	30	97	95	0	1.783	1.616	1.770	1.925	1.667	1.483	0.798	120	499	590	769	0.834	378	212	475	294	0
1	8	7	"PFF0446"	"F23145_4"	2440	24300	150	202	208	55	144	146	31	73	41	0	173	176	32	150	151	28	40	14	0	2.522	2.462	1.750	1.790	3.426	3.066	0.125	156	520	81	90	1.334	58	23	64	26	-50
1	9	7	"PFF0452"	"F23274_1"	2610	24300	150	159	169	57	140	140	31	36	22	0	148	153	35	139	141	26	30	13	0	2.111	2.071	1.400	1.421	3.270	2.147	0.220	156	606	28	43	1.078	19	9	29	14	-50
1	10	7	"PFF0458"	"F23526_2"	2830	24300	120	902	889	201	147	150	29	100	100	0	1299	1218	347	144	146	26	99	99	0	0.654	0.691	0.690	0.718	1.452	0.665	0.911	120	528	1910	1816	-0.613	755	1155	742	1074	0
1	11	7	"PFF0461"	"F23551_1"	3020	24300	120	1581	1552	497	148	152	28	100	100	0	723	670	192	151	155	27	95	95	0	2.505	2.705	2.720	2.931	1.812	2.787	0.900	120	532	2005	1923	1.325	1433	572	1404	519	0
1	12	7	"PFF0463"	"F23564_1"	3220	24300	130	3768	3477	1033	149	151	30	100	100	0	2635	2500	706	152	155	27	100	100	0	1.458	1.417	1.410	1.445	1.441	1.432	0.937	120	627	6102	5676	0.544	3619	2483	3328	2348	0
1	13	7	"PFF1088"	"F45524_1"	3400	24300	120	1144	1123	280	143	145	25	100	100	0	577	570	107	151	154	24	100	100	0	2.350	2.339	2.372	2.311	1.394	2.460	0.884	120	485	1427	1399	1.233	1001	426	980	419	0
1	14	7	"PFF1100"	"F45683_2"	3590	24300	120	1304	1278	321	143	144	25	100	100	0	1274	1249	273	152	155	23	100	100	0	1.035	1.035	1.018	1.023	1.298	1.043	0.929	120	531	2283	2232	0.049	1161	1122	1135	1097	0
1	15	7	"PFF1105"	"F45820_1"	3790	24300	110	224	226	47	142	144	30	86	66	0	198	200	31	157	159	28	66	30	0	2.000	1.953	1.972	1.847	2.133	1.626	0.371	80	472	123	127	1.000	82	41	84	43	0
1	16	7	"PFF1110"	"F46067_3"	3980	24290	120	1188	1133	291	137	140	30	100	100	0	747	730	168	152	155	28	100	100	0	1.766	1.723	1.733	1.713	1.341	1.757	0.897	120	500	1646	1574	0.821	1051	595	996	578	0
1	17	7	"PFF1112"	"F46181_1"	4160	24290	120	1081	1044	285	141	145	31	100	100	0	484	485	118	155	159	43	98	95	0	2.857	2.736	2.688	2.807	1.484	2.776	0.877	120	513	1269	1233	1.515	940	329	903	330	0
1	18	7	"PFF1114"	"F46183_2"	4360	24290	120	281	287	47	144	147	30	100	95	0	253	257	45	159	162	43	90	56	0	1.457	1.459	1.508	1.555	1.926	1.138	0.341	120	514	231	241	0.543	137	94	143	98	0
1	19	7	"PFF1142"	"F4688_1"	4550	24300	130	2762	2590	726	145	147	36	100	100	0	1377	1357	263	156	159	27	100	100	0	2.143	2.036	2.038	1.958	1.347	2.158	0.928	120	567	3838	3646	1.100	2617	1221	2445	1201	0
1	20	7	"PFF1151"	"F47145_2"	4730	24300	130	988	960	255	145	146	26	100	100	0	505	488	138	152	156	25	96	95	0	2.388	2.426	2.460	2.522	1.498	2.421	0.843	120	528	1196	1151	1.256	843	353	815	336	0
1	21	7	"PFF1154"	"F47255_1"	4920	24290	120	243	244	39	140	142	25	99	92	0	199	208	43	153	156	25	78	43	0	2.239	1.891	1.907	2.095	2.263	1.607	0.295	120	447	149	159	1.163	103	46	104	55	0
1	22	7	"PFF1156"	"F47255_3"	5090	24300	150	176	181	45	149	152	30	43	23	0	171	176	37	163	168	31	25	9	0	3.375	2.462	1.464	1.548	3.870	1.233	0.144	156	725	35	45	1.755	27	8	32	13	-50
1	1	8	"PFF1158"	"F47327_1"	1130	24500	120	671	691	206	197	206	61	100	97	0	772	761	199	229	237	64	99	98	0	0.873	0.929	0.901	0.916	1.441	0.930	0.811	120	546	1017	1026	-0.196	474	543	494	532	0
1	2	8	"PFF1160"	"F47350_1"	1310	24520	150	205	218	67	154	163	45	55	30	0	208	215	59	162	170	40	55	28	0	1.109	1.208	1.223	1.122	2.537	1.196	0.465	156	579	97	117	0.149	51	46	64	53	-50
1	3	8	"PFF1184"	"F48253_6"	1510	24500	130	197	200	42	142	145	28	75	48	0	188	190	37	148	150	22	67	41	0	1.375	1.381	1.383	1.448	2.879	1.551	0.151	120	563	95	100	0.459	55	40	58	42	0
1	4	8	"PFF1186"	"F48363_2"	1700	24490	120	224	226	47	144	145	24	92	75	0	201	202	43	146	149	20	80	63	0	1.455	1.464	1.401	1.580	2.945	1.680	0.244	120	514	135	138	0.541	80	55	82	56	0
1	5	8	"PFF1188"	"F48395_1"	1890	24500	130	1448	1364	377	151	152	26	100	100	0	1344	1331	303	153	154	22	100	100	0	1.089	1.030	1.027	0.998	1.334	1.051	0.926	120	567	2488	2391	0.123	1297	1191	1213	1178	0
1	6	8	"PFF1190"	"F48424_2"	2080	24490	120	1080	1055	263	153	154	27	100	100	0	794	754	192	153	156	26	99	99	0	1.446	1.501	1.543	1.553	1.479	1.501	0.901	120	514	1568	1503	0.532	927	641	902	601	0
1	7	8	"PFF1193"	"F48446_1"	2270	24500	120	392	402	89	146	149	27	100	99	0	456	456	90	153	155	27	100	99	0	0.812	0.845	0.831	0.834	1.471	0.854	0.823	120	496	549	559	-0.301	246	303	256	303	0
1	8	8	"PFF1195"	"F48446_5"	2460	24500	120	621	596	133	149	152	29	100	100	0	375	372	76	154	156	24	100	100	0	2.136	2.050	2.003	2.076	1.470	2.107	0.807	120	485	693	665	1.095	472	221	447	218	0
1	9	8	"PFF1220"	"F49665_1"	2660	24500	120	382	418	223	152	156	31	99	99	0	571	588	122	152	154	23	100	100	0	0.549	0.610	0.542	0.559	1.498	0.766	0.545	120	490	649	702	-0.865	230	419	266	436	0
1	10	8	"PFF1222"	"F49677_3"	2840	24490	120	6740	6687	2166	149	153	30	100	100	0	2749	2794	745	150	153	25	100	100	0	2.536	2.473	2.506	2.431	1.374	2.576	0.925	120	513	9190	9182	1.343	6591	2599	6538	2644	0
1	11	8	"PFF1225"	"F49959_1"	3050	24500	120	282	282	50	145	149	31	98	94	0	391	404	74	147	151	28	100	100	0	0.561	0.533	0.497	0.516	1.568	0.535	0.683	120	550	381	394	-0.833	137	244	137	257	0
1	12	8	"PFF1234"	"F50107_1"	3240	24500	100	232	234	47	145	149	30	96	75	0	179	184	36	152	156	26	51	22	0	3.222	2.781	2.595	2.968	2.950	2.014	0.241	80	402	114	121	1.688	87	27	89	32	0
1	13	8	"PFF1237"	"F50551_1"	3420	24490	120	329	339	59	143	144	25	100	100	0	331	332	61	151	154	24	100	99	0	1.033	1.083	1.117	1.102	1.458	1.098	0.738	120	473	366	377	0.047	186	180	196	181	0
1	14	8	"PFF1239"	"F50598_1"	3590	24490	120	564	566	133	143	144	26	100	100	0	473	476	103	156	155	24	100	100	0	1.328	1.322	1.315	1.319	1.410	1.326	0.853	120	475	738	743	0.409	421	317	423	320	0
1	15	8	"PFF1927"	"F960_2"	3790	24490	130	660	664	146	138	140	27	100	100	0	1037	1012	259	154	154	23	100	100	0	0.591	0.613	0.610	0.632	1.394	0.583	0.898	120	589	1405	1384	-0.758	522	883	526	858	0
1	16	8	"PFF1931"	"F960_7"	3980	24490	130	489	487	113	136	137	27	100	100	0	367	378	74	145	147	21	100	100	0	1.590	1.506	1.549	1.496	1.456	1.583	0.797	120	559	575	584	0.669	353	222	351	233	0
1	17	8	"PFF1933"	"F9676_1"	4170	24490	120	537	539	136	137	140	26	100	100	0	640	651	160	149	150	23	100	100	0	0.815	0.801	0.801	0.794	1.401	0.811	0.852	120	499	891	904	-0.296	400	491	402	502	0
1	18	8	"PFI0003"	"I10209_1"	4360	24480	130	2109	1959	603	138	140	26	100	100	0	1107	1069	275	154	155	25	100	100	0	2.068	1.990	2.048	1.945	1.336	2.054	0.912	120	563	2924	2736	1.048	1971	953	1821	915	0
1	19	8	"PFI0005"	"I1033_3"	4550	24490	120	1990	1874	567	141	142	26	100	100	0	2899	2854	687	158	160	26	100	100	0	0.675	0.643	0.662	0.619	1.356	0.654	0.919	120	470	4590	4429	-0.568	1849	2741	1733	2696	0
1	20	8	"PFI0009"	"I10565_1"	4740	24490	120	255	258	51	142	142	25	97	92	0	361	360	74	154	158	26	100	98	0	0.546	0.563	0.559	0.546	1.781	0.523	0.546	120	466	320	322	-0.873	113	207	116	206	0
1	21	8	"PFI0038"	"I1136_2"	4920	24480	130	273	280	52	136	138	26	99	97	0	257	260	40	151	154	26	99	93	0	1.292	1.321	1.348	1.311	1.645	1.327	0.533	120	538	243	253	0.370	137	106	144	109	0
1	22	8	"PFI0041"	"I11448_2"	5120	24480	130	8209	7694	2449	146	148	31	100	100	0	11044	10467	3260	161	167	42	100	100	0	0.741	0.732	0.731	0.741	1.474	0.710	0.938	120	600	18946	17854	-0.433	8063	10883	7548	10306	0
1	1	9	"PFI0043"	"I11495_1"	1130	24690	120	4465	4524	1399	170	185	76	100	100	0	3475	3525	1091	184	198	62	100	100	0	1.305	1.303	1.295	1.314	1.297	1.292	0.946	120	550	7586	7695	0.384	4295	3291	4354	3341	0
1	2	9	"PFI0045"	"I11523_4"	1320	24680	120	997	955	247	149	154	41	99	99	0	1034	998	283	159	167	42	97	97	0	0.969	0.961	0.962	1.003	1.581	0.938	0.902	120	430	1723	1645	-0.045	848	875	806	839	0
1	3	9	"PFI0048"	"I1175_1"	1500	24690	120	289	295	45	142	143	26	100	99	0	320	320	54	150	153	28	100	98	0	0.865	0.900	0.948	0.912	1.551	0.881	0.684	120	472	317	323	-0.210	147	170	153	170	0
1	4	9	"PFI0053"	"I11857_2"	1700	24690	120	540	536	125	140	142	24	99	99	0	357	357	72	143	147	26	99	98	0	1.869	1.850	1.870	1.830	1.666	1.966	0.809	120	525	614	610	0.902	400	214	396	214	0
1	5	9	"PFI0079"	"I12708_1"	1890	24690	130	267	273	49	145	146	27	97	95	0	385	395	63	149	152	24	100	100	0	0.517	0.520	0.517	0.493	1.578	0.536	0.627	120	569	358	374	-0.952	122	236	128	246	0
1	6	9	"PFI0085"	"I12812_3"	2080	24690	120	481	505	102	149	152	29	100	100	0	531	534	100	151	155	25	100	100	0	0.874	0.930	0.935	0.927	1.337	0.941	0.867	120	515	712	739	-0.195	332	380	356	383	0
1	7	9	"PFI0087"	"I12861_2"	2270	24680	120	20838	19832	6451	147	150	29	100	100	0	21058	19774	5722	154	158	44	100	100	0	0.990	1.003	1.001	0.999	1.373	1.013	0.930	120	498	41595	39305	-0.015	20691	20904	19685	19620	0
1	8	9	"PFI0089"	"I12932_1"	2470	24680	130	365	371	77	145	149	35	100	99	0	419	422	73	155	159	43	99	99	0	0.833	0.846	0.864	0.836	1.430	0.861	0.757	120	531	484	493	-0.263	220	264	226	267	0
1	9	9	"PFI0099"	"I13128_2"	2650	24680	120	7191	6799	1898	150	156	37	100	100	0	4996	4858	1268	154	157	26	100	100	0	1.454	1.413	1.439	1.421	1.341	1.422	0.935	120	494	11883	11353	0.540	7041	4842	6649	4704	0
1	10	9	"PFI0102"	"I13218_1"	2850	24680	130	484	478	108	145	150	31	100	100	0	331	327	73	147	149	25	98	95	0	1.842	1.850	1.853	1.921	1.512	1.849	0.758	120	570	523	513	0.882	339	184	333	180	0
1	11	9	"PFI0124"	"I13978_1"	3030	24680	130	578	554	131	137	140	27	100	100	0	441	424	99	144	146	29	95	94	0	1.485	1.489	1.522	1.574	1.569	1.484	0.840	120	536	738	697	0.570	441	297	417	280	0
1	12	9	"PFI0126"	"I14041_1"	3230	24680	120	281	289	67	139	141	27	97	96	0	338	338	69	146	149	28	99	98	0	0.740	0.781	0.780	0.735	1.648	0.804	0.684	120	532	334	342	-0.435	142	192	150	192	0
1	13	9	"PFI0128"	"I14195_1"	3430	24680	130	5420	5233	1558	141	144	26	100	100	0	3379	3238	830	148	150	24	100	100	0	1.634	1.648	1.667	1.630	1.320	1.689	0.930	120	502	8510	8182	0.708	5279	3231	5092	3090	0
1	14	9	"PFI0131"	"I1431_1"	3600	24680	120	318	329	61	137	140	28	100	100	0	382	387	69	150	151	25	100	100	0	0.780	0.810	0.805	0.809	1.492	0.788	0.746	120	480	413	429	-0.358	181	232	192	237	0
1	15	9	"PFI0137"	"I14413_3"	3800	24680	130	1522	1466	389	135	136	25	100	100	0	1787	1721	432	147	149	24	100	100	0	0.846	0.846	0.819	0.840	1.283	0.847	0.930	120	627	3027	2905	-0.242	1387	1640	1331	1574	0
1	16	9	"PFI0141"	"I14670_1"	3990	24680	120	293	305	67	134	134	24	100	98	0	440	436	90	142	144	21	100	100	0	0.534	0.582	0.569	0.563	1.501	0.573	0.760	120	484	457	465	-0.906	159	298	171	294	0
1	17	9	"PFJ0122"	"J167_5"	4170	24670	130	209	210	38	131	132	23	94	82	0	190	193	34	143	144	22	76	51	0	1.660	1.580	1.617	1.716	2.422	1.664	0.245	120	532	125	129	0.731	78	47	79	50	0
1	18	9	"PFJ0124"	"J167_7"	4360	24680	120	198	200	40	131	132	23	88	73	0	171	172	28	145	145	20	56	35	0	2.577	2.556	1.889	2.157	2.656	3.016	0.154	120	529	93	96	1.366	67	26	69	27	0
1	19	9	"PFJ0128"	"J170_18"	4560	24670	130	468	473	131	131	132	24	100	100	0	362	369	104	147	149	23	98	95	0	1.567	1.541	1.546	1.618	1.552	1.515	0.807	120	499	552	564	0.648	337	215	342	222	0
1	20	9	"PFJ0137"	"J171_6"	4710	24680	150	145	148	31	130	132	24	37	17	0	146	150	32	145	149	24	18	7	0	15.000	3.600	1.071	1.098	2.866	1.097	0.061	156	632	16	23	3.907	15	1	18	5	-50
1	21	9	"PFJ0150"	"J181_2"	4950	24680	130	464	455	127	129	131	23	100	100	0	579	580	160	144	146	22	100	100	0	0.770	0.748	0.740	0.736	1.401	0.754	0.867	120	585	770	762	-0.377	335	435	326	436	0
1	22	9	"PFJ0153"	"J181_9"	5120	24670	130	703	702	191	134	136	26	100	100	0	988	939	265	148	153	38	99	98	0	0.677	0.718	0.696	0.723	1.384	0.694	0.898	120	605	1409	1359	-0.562	569	840	568	791	0
1	1	10	"PFJ0179"	"J198_2"	1150	24870	120	240	250	69	150	155	45	75	49	0	215	236	76	158	166	39	62	37	0	1.579	1.282	1.286	1.478	2.404	1.231	0.440	120	562	147	178	0.659	90	57	100	78	0
1	2	10	"PFJ0184"	"J206_1"	1330	24880	120	413	415	91	146	148	31	100	100	0	592	608	150	153	158	31	100	100	0	0.608	0.591	0.584	0.587	1.409	0.576	0.849	120	496	706	724	-0.717	267	439	269	455	0
1	3	10	"PFJ0186"	"J206_6"	1520	24870	120	348	341	68	139	141	25	99	98	0	272	274	62	145	149	28	94	88	0	1.646	1.566	1.653	1.672	1.943	1.517	0.677	120	504	336	331	0.719	209	127	202	129	0
1	4	10	"PFJ0188"	"J212_1"	1710	24880	120	422	423	114	139	140	25	100	99	0	652	648	162	140	143	25	100	100	0	0.553	0.559	0.552	0.542	1.442	0.564	0.847	120	520	795	792	-0.855	283	512	284	508	0
1	5	10	"PFJ0190"	"J212_4"	1900	24880	100	208	211	38	139	141	26	88	62	0	172	175	31	144	144	21	60	30	0	2.464	2.323	2.111	2.021	2.890	2.642	0.143	80	428	97	103	1.301	69	28	72	31	0
1	6	10	"PFJ0197"	"J218_1"	2100	24880	120	253	261	51	140	145	30	98	93	0	222	217	41	144	146	22	88	70	0	1.449	1.658	1.647	1.795	2.238	1.866	0.387	120	519	191	194	0.535	113	78	121	73	0
1	7	10	"PFJ0220"	"J222_7"	2280	24870	130	618	604	143	140	143	29	100	100	0	372	376	85	147	150	42	98	95	0	2.124	2.026	2.061	2.073	1.468	1.977	0.740	120	567	703	693	1.087	478	225	464	229	0
1	8	10	"PFJ0228"	"J227_3"	2480	24870	120	1824	1722	521	139	144	34	100	100	0	808	775	213	145	148	25	98	98	0	2.541	2.513	2.462	2.630	1.611	2.556	0.900	120	495	2348	2213	1.346	1685	663	1583	630	0
1	9	10	"PFJ0231"	"J22_1"	2660	24880	120	405	407	96	139	144	29	99	99	0	296	301	71	144	147	25	97	94	0	1.750	1.707	1.740	1.800	1.666	1.718	0.753	120	520	418	425	0.807	266	152	268	157	0
1	10	10	"PFJ0233"	"J22_3"	2850	24870	110	196	213	68	138	140	24	90	57	0	156	163	32	140	142	23	40	18	0	3.625	3.261	2.500	2.517	2.372	4.512	0.127	80	472	74	98	1.858	58	16	75	23	0
1	11	10	"PFJ0238"	"J232_6"	3050	24870	120	245	246	44	136	138	27	100	92	0	264	263	60	140	143	28	95	85	0	0.879	0.894	0.947	0.986	2.134	0.844	0.496	120	533	233	233	-0.186	109	124	110	123	0
1	12	10	"PFJ0242"	"J236_1"	3230	24870	120	681	681	168	136	139	27	100	100	0	633	631	172	144	145	28	100	99	0	1.115	1.119	1.128	1.163	1.483	1.084	0.866	120	484	1034	1032	0.156	545	489	545	487	0
1	13	10	"PFJ0262"	"J248_1"	3420	24870	130	303	310	63	137	141	26	99	99	0	270	282	73	148	149	23	98	92	0	1.361	1.291	1.317	1.401	1.825	1.215	0.611	120	490	288	307	0.444	166	122	173	134	0
1	14	10	"PFJ0264"	"J248_11"	3590	24880	150	150	160	47	134	137	28	37	17	0	160	163	31	145	147	24	35	16	0	1.067	1.444	1.250	1.242	3.447	1.810	0.089	156	636	31	44	0.093	16	15	26	18	-50
1	15	10	"PFJ0267"	"J248_5"	3820	24890	90	181	186	37	133	135	25	80	44	0	200	202	35	142	144	22	86	63	0	0.828	0.883	1.016	0.948	2.176	0.915	0.249	52	351	106	113	-0.273	48	58	53	60	0
1	16	10	"PFJ0271"	"J252_2"	3990	24870	120	285	284	57	130	132	23	98	98	0	404	398	88	142	144	21	100	99	0	0.592	0.602	0.589	0.598	1.578	0.579	0.757	120	512	417	410	-0.757	155	262	154	256	0
1	17	10	"PFJ0273"	"J252_4"	4180	24870	120	900	865	227	131	134	25	100	100	0	629	608	144	145	146	24	100	100	0	1.589	1.585	1.624	1.596	1.411	1.604	0.887	120	502	1253	1197	0.668	769	484	734	463	0
1	18	10	"PFJ0275"	"J2541_2"	4360	24870	130	321	323	73	131	132	24	100	99	0	399	395	104	142	145	23	99	97	0	0.739	0.759	0.797	0.792	1.628	0.716	0.785	120	550	447	445	-0.436	190	257	192	253	0
1	19	10	"PFK0357"	"Kn3479_1"	4560	24870	100	236	250	84	131	131	23	91	81	0	210	222	51	142	145	22	91	75	0	1.544	1.487	1.404	1.397	2.469	1.711	0.461	80	426	173	199	0.627	105	68	119	80	0
1	20	10	"PFK0369"	"Kn3690_1"	4750	24870	120	1409	1345	431	130	132	23	100	100	0	955	918	257	144	146	21	100	100	0	1.577	1.570	1.596	1.554	1.478	1.607	0.881	120	492	2090	1989	0.657	1279	811	1215	774	0
1	21	10	"PFK0371"	"Kn3698_1"	4940	24870	120	635	627	153	135	137	25	100	100	0	525	518	130	147	150	24	99	99	0	1.323	1.326	1.329	1.329	1.419	1.313	0.844	120	481	878	863	0.404	500	378	492	371	0
1	22	10	"PFK0373"	"Kn3698_4"	5120	24870	120	442	417	139	136	140	28	96	92	0	687	679	244	151	153	26	99	98	0	0.571	0.532	0.509	0.513	1.714	0.528	0.867	120	535	842	809	-0.809	306	536	281	528	0
1	1	11	"PFK0375"	"Kn3744_1"	1140	25070	120	1059	1063	338	150	157	43	100	100	0	1098	1112	363	162	168	35	100	99	0	0.971	0.961	0.963	0.971	1.396	0.946	0.925	120	571	1845	1863	-0.042	909	936	913	950	0
1	2	11	"PFK0378"	"Kn3773_1"	1330	25070	120	384	389	108	144	148	33	97	96	0	421	437	111	149	155	47	99	98	0	0.882	0.851	0.822	0.810	1.675	0.844	0.767	120	473	512	533	-0.181	240	272	245	288	0
1	3	11	"PFK0408"	"Kn4447_1"	1510	25060	110	347	347	58	136	138	24	100	100	0	251	252	48	140	144	21	97	93	0	1.901	1.884	1.921	2.028	1.742	1.968	0.649	80	472	322	323	0.927	211	111	211	112	0
1	4	11	"PFK0410"	"Kn4524_1"	1710	25070	120	355	352	66	138	148	116	96	40	0	471	470	89	140	147	80	100	97	0	0.656	0.648	0.659	0.651	1.341	0.911	0.749	120	555	548	544	-0.609	217	331	214	330	0
1	5	11	"PFK0412"	"Kn459_3"	1900	25070	120	1296	1227	356	139	142	25	100	100	0	1311	1232	338	141	143	22	100	100	0	0.989	0.997	0.968	0.984	1.360	1.005	0.921	120	520	2327	2179	-0.016	1157	1170	1088	1091	0
1	6	11	"PFK0415"	"Kn4670_1"	2090	25070	120	243	251	45	138	140	24	100	95	0	245	249	48	143	144	22	98	90	0	1.029	1.066	1.115	1.113	1.820	1.039	0.486	120	514	207	219	0.042	105	102	113	106	0
1	7	11	"PFK0423"	"Kn4895_2"	2290	25070	130	229	237	55	137	141	25	95	84	0	228	240	59	142	145	24	91	80	0	1.070	1.020	1.012	1.068	2.209	0.966	0.464	120	563	178	198	0.097	92	86	100	98	0
1	8	11	"PFK0431"	"Kn5081_1"	2470	25060	120	292	292	51	136	138	26	100	99	0	765	735	184	140	142	21	100	99	0	0.250	0.262	0.261	0.267	1.636	0.238	0.728	120	498	781	751	-2.002	156	625	156	595	0
1	9	11	"PFK0462"	"Kn585_3"	2660	25070	130	552	541	144	133	135	25	100	100	0	585	574	148	140	141	20	100	100	0	0.942	0.940	0.942	0.933	1.345	0.945	0.895	120	580	864	842	-0.087	419	445	408	434	0
1	10	11	"PFK0466"	"Kn588_2"	2860	25060	130	430	420	90	135	138	25	100	100	0	621	601	137	141	143	22	99	99	0	0.615	0.620	0.617	0.629	1.452	0.606	0.839	120	607	775	745	-0.702	295	480	285	460	0
1	11	11	"PFK0469"	"Kn5905_4"	3050	25070	130	212	218	46	138	142	31	87	63	0	377	377	96	144	146	23	100	99	0	0.318	0.343	0.316	0.329	2.047	0.314	0.439	120	547	307	313	-1.655	74	233	80	233	0
1	12	11	"PFK0476"	"Kn603_2"	3230	25060	130	3129	3021	1040	140	144	33	100	100	0	3018	2927	921	147	150	26	100	100	0	1.041	1.036	1.023	1.014	1.368	1.027	0.895	120	547	5860	5661	0.058	2989	2871	2881	2780	0
1	13	11	"PFK0484"	"Kn656_1"	3420	25060	120	341	348	79	137	140	27	100	100	0	376	385	76	147	150	24	100	100	0	0.891	0.887	0.889	0.873	1.412	0.927	0.786	120	513	433	449	-0.167	204	229	211	238	0
1	14	11	"PFK0486"	"Kn657_2"	3620	25050	130	1403	1348	513	133	135	27	100	100	0	741	716	207	143	145	22	100	100	0	2.124	2.120	2.147	2.027	1.422	2.242	0.884	120	531	1868	1788	1.087	1270	598	1215	573	0
1	15	11	"PFK0519"	"Kn819_1"	3810	25060	120	2975	3090	1054	133	135	24	100	100	0	3748	3708	1185	143	145	23	100	100	0	0.788	0.829	0.846	0.816	1.295	0.828	0.922	120	524	6447	6522	-0.343	2842	3605	2957	3565	0
1	16	11	"PFK0523"	"Kn8362_1"	4000	25060	120	626	606	151	132	136	26	100	100	0	507	501	128	146	148	24	100	99	0	1.368	1.335	1.392	1.361	1.553	1.322	0.821	120	528	855	829	0.453	494	361	474	355	0
1	17	11	"PFK0526"	"Kn8409_1"	4210	25060	120	289	301	60	136	139	26	100	98	0	515	506	109	146	148	25	99	99	0	0.415	0.458	0.442	0.455	1.583	0.431	0.756	120	472	522	525	-1.270	153	369	165	360	0
1	18	11	"PFK0538"	"Kn906_1"	4380	25060	120	630	612	142	137	140	26	100	100	0	492	479	109	145	148	26	99	99	0	1.421	1.422	1.428	1.468	1.507	1.431	0.874	120	417	840	809	0.507	493	347	475	334	0
1	19	11	"PFK0541"	"Kn918_1"	4560	25050	130	2945	2714	909	137	139	26	100	100	0	2593	2429	629	149	151	26	100	100	0	1.149	1.130	1.144	1.080	1.386	1.161	0.887	120	563	5252	4857	0.200	2808	2444	2577	2280	0
1	20	11	"PFK0549"	"Kn945_1"	4760	25050	120	1424	1328	376	140	141	26	100	100	0	1487	1391	322	152	154	25	100	100	0	0.962	0.959	0.955	0.933	1.355	0.969	0.897	120	508	2619	2427	-0.056	1284	1335	1188	1239	0
1	21	11	"PFK1038"	"Ks510_8"	4940	25060	130	1419	1334	376	144	146	27	100	100	0	917	879	209	154	157	25	100	100	0	1.671	1.641	1.634	1.618	1.314	1.695	0.899	120	534	2038	1915	0.741	1275	763	1190	725	0
1	22	11	"PFK1040"	"Ks51_11"	5130	25050	130	1381	1276	416	141	145	29	100	100	0	947	897	239	156	159	25	100	100	0	1.568	1.532	1.566	1.485	1.348	1.599	0.894	120	567	2031	1876	0.649	1240	791	1135	741	0
1	1	12	"PFK1042"	"Ks51_2"	1190	25250	150	170	171	39	148	153	33	39	13	0	160	164	31	156	163	42	15	1	0	5.500	2.875	1.270	1.415	3.542	1.418	0.112	156	674	26	31	2.459	22	4	23	8	-50
1	2	12	"PFK1044"	"Ks51_4"	1330	25260	120	459	461	111	143	144	27	99	99	0	553	542	136	147	152	46	98	97	0	0.778	0.805	0.801	0.828	1.514	0.769	0.815	120	411	722	713	-0.362	316	406	318	395	0
1	3	12	"PFK1046"	"Ks51_6"	1520	25260	120	191	195	38	136	139	26	82	52	0	217	219	47	141	146	41	76	42	0	0.724	0.756	0.706	0.704	2.824	0.694	0.252	120	556	131	137	-0.467	55	76	59	78	0
1	4	12	"PFK1048"	"Ks532_3"	1720	25260	110	199	201	36	136	148	126	5	0	0	195	196	39	140	147	87	20	1	0	1.145	1.161	1.145	1.208	2.550	1.451	0.878	80	465	118	121	0.196	63	55	65	56	0
1	5	12	"PFK1074"	"Ks56_11"	1900	25260	130	287	287	52	138	140	27	98	98	0	329	326	72	140	142	22	99	99	0	0.788	0.801	0.784	0.835	1.646	0.774	0.660	120	560	338	335	-0.343	149	189	149	186	0
1	6	12	"PFK1076"	"Ks56_16"	2090	25260	120	240	238	41	136	138	25	97	88	0	215	220	38	141	143	23	95	80	0	1.405	1.291	1.270	1.301	2.110	1.300	0.437	120	485	178	181	0.491	104	74	102	79	0
1	7	12	"PFK1078"	"Ks56_18"	2290	25260	120	338	346	83	137	139	26	99	98	0	318	323	81	143	146	25	99	97	0	1.149	1.161	1.209	1.190	1.667	1.201	0.703	120	442	376	389	0.200	201	175	209	180	0
1	8	12	"PFK1080"	"Ks56_23"	2470	25260	120	264	267	56	136	138	25	99	90	0	344	350	75	141	144	23	100	100	0	0.631	0.627	0.621	0.603	1.750	0.606	0.651	120	441	331	340	-0.665	128	203	131	209	0
1	9	12	"PFK1082"	"Ks56_26"	2660	25280	150	146	152	36	133	134	23	39	17	0	139	142	23	140	141	20	19	5	0	-13.000	9.500	1.360	1.300	4.494	5.771	0.008	156	628	12	21	Error	13	-1	19	2	-50
1	10	12	"PFK1085"	"Ks56_32"	2870	25260	120	898	893	230	133	136	25	100	100	0	801	796	192	141	142	20	100	100	0	1.159	1.160	1.164	1.159	1.361	1.163	0.892	120	487	1425	1415	0.213	765	660	760	655	0
1	11	12	"PFK1110"	"Ks624_12"	3050	25260	130	559	548	129	141	144	31	100	99	0	484	491	100	147	148	23	100	100	0	1.240	1.183	1.162	1.158	1.447	1.204	0.857	120	491	755	751	0.311	418	337	407	344	0
1	12	12	"PFK1113"	"Ks624_4"	3240	25260	120	383	379	80	142	146	33	99	98	0	553	542	115	152	154	26	100	100	0	0.601	0.608	0.606	0.605	1.455	0.600	0.789	120	425	642	627	-0.735	241	401	237	390	0
1	13	12	"PFK1115"	"Ks625_10"	3410	25270	150	153	155	33	140	142	29	27	8	0	156	158	32	145	147	24	32	12	0	1.182	1.154	0.957	0.979	3.585	1.506	0.024	156	578	24	28	0.241	13	11	15	13	-50
1	14	12	"PFK1117"	"Ks625_14"	3620	25250	130	778	778	220	133	137	26	100	100	0	1120	1102	307	141	142	21	100	100	0	0.659	0.671	0.668	0.671	1.431	0.639	0.875	120	541	1624	1606	-0.602	645	979	645	961	0
1	15	12	"PFK1119"	"Ks625_7"	3810	25260	120	242	242	49	132	135	24	95	89	0	398	398	82	145	146	23	100	99	0	0.435	0.435	0.428	0.416	2.145	0.373	0.527	120	420	363	363	-1.202	110	253	110	253	0
1	16	12	"PFK1122"	"Ks646_2"	4000	25250	120	323	325	76	135	137	26	98	95	0	438	436	107	145	147	25	100	100	0	0.642	0.653	0.634	0.638	1.570	0.625	0.715	120	448	481	481	-0.640	188	293	190	291	0
1	17	12	"PFK1144"	"Ks66_16"	4190	25250	130	1091	1040	298	137	140	26	100	100	0	655	658	177	148	151	25	100	100	0	1.882	1.771	1.781	1.769	1.318	1.788	0.878	120	465	1461	1413	0.912	954	507	903	510	0
1	18	12	"PFK1146"	"Ks66_3"	4380	25240	150	169	172	35	142	144	25	51	31	0	173	179	42	153	155	25	39	19	0	1.350	1.154	1.270	1.174	3.013	0.838	0.054	156	514	47	56	0.433	27	20	30	26	-50
1	19	12	"PFK1149"	"Ks66_7"	4580	25250	120	431	423	104	143	145	25	100	99	0	376	385	98	156	158	25	99	95	0	1.309	1.223	1.223	1.286	1.654	1.257	0.745	120	458	508	509	0.389	288	220	280	229	0
1	20	12	"PFK1151"	"Ks68_13"	4770	25260	120	6507	5936	1648	142	145	27	100	100	0	4150	4091	861	153	155	25	100	100	0	1.592	1.471	1.494	1.428	1.313	1.537	0.919	120	389	10362	9732	0.671	6365	3997	5794	3938	0
1	21	12	"PFK1153"	"Ks692_12"	4930	25270	150	158	161	33	144	146	27	33	12	0	152	154	28	153	156	25	19	5	0	-14.000	17.000	1.317	1.169	4.456	7.732	0.003	156	507	13	18	Error	14	-1	17	1	-50
1	22	12	"PFK1155"	"Ks692_6"	5130	25230	130	222	231	48	146	146	25	90	76	0	203	205	41	156	160	25	66	45	0	1.617	1.735	1.639	1.645	2.456	1.591	0.267	120	602	123	134	0.693	76	47	85	49	0
1	1	13	"PFM0107"	"M17691_2"	1160	25450	120	335	343	78	148	151	28	100	97	0	376	395	88	159	162	27	100	99	0	0.862	0.826	0.828	0.811	1.530	0.821	0.743	120	536	404	431	-0.215	187	217	195	236	0
1	2	13	"PFM0110"	"M18079_3"	1340	25450	120	448	450	106	142	144	25	100	100	0	474	464	100	147	150	23	99	97	0	0.936	0.972	0.942	0.987	1.488	0.988	0.836	120	445	633	625	-0.096	306	327	308	317	0
1	3	13	"PFM0112"	"M18079_5"	1530	25450	120	1455	1410	514	138	140	26	100	100	0	1088	1033	375	144	147	22	99	98	0	1.395	1.431	1.405	1.477	1.536	1.441	0.927	120	412	2261	2161	0.480	1317	944	1272	889	0
1	4	13	"PFM0116"	"M18377_2"	1670	25460	150	143	147	33	139	141	25	23	9	0	143	146	27	143	144	22	17	5	0	100000.000	2.667	1.361	1.119	4.035	3.320	0.024	156	659	4	11	16.610	4	0	8	3	-50
1	5	13	"PFM0118"	"M1840_2"	1920	25450	120	320	354	133	138	139	26	100	99	0	402	445	170	140	142	22	100	100	0	0.695	0.708	0.700	0.686	1.473	0.744	0.797	120	508	444	521	-0.526	182	262	216	305	0
1	6	13	"PFM0121"	"M18869_1"	2100	25450	120	1255	1236	440	139	141	26	100	100	0	710	697	224	141	144	24	100	98	0	1.961	1.973	1.950	1.999	1.466	2.019	0.905	120	386	1685	1653	0.972	1116	569	1097	556	0
1	7	13	"PFM0142"	"M196_6"	2240	25430	120	407	411	97	137	140	26	100	100	0	319	326	75	144	146	25	99	96	0	1.543	1.505	1.559	1.564	1.526	1.483	0.736	120	400	445	456	0.626	270	175	274	182	0
1	8	13	"PFM0144"	"M196_8"	2430	25430	120	2208	2122	790	136	137	26	100	100	0	1050	1004	326	140	143	23	98	98	0	2.277	2.299	2.350	2.295	1.495	2.370	0.931	120	489	2982	2850	1.187	2072	910	1986	864	0
1	9	13	"PFM0148"	"M19895_2"	2620	25430	110	273	280	49	133	134	25	100	98	0	286	288	46	139	140	21	100	100	0	0.952	0.987	0.994	0.974	1.565	1.020	0.669	80	414	287	296	-0.070	140	147	147	149	0
1	10	13	"PFM0152"	"M20060_1"	2810	25420	110	348	355	72	132	134	24	100	100	0	349	352	80	139	141	23	100	100	0	1.029	1.047	1.096	1.070	1.442	0.970	0.763	80	458	426	436	0.041	216	210	223	213	0
1	11	13	"PFM0154"	"M20186_2"	3010	25430	100	521	545	157	134	137	27	100	100	0	430	424	123	142	143	22	98	97	0	1.344	1.457	1.417	1.553	1.617	1.441	0.804	80	428	675	693	0.426	387	288	411	282	0
1	12	13	"PFM0156"	"M20989_1"	3190	25420	110	1176	1148	357	139	141	29	100	100	0	775	787	251	147	151	41	100	100	0	1.651	1.577	1.609	1.580	1.360	1.552	0.914	80	437	1665	1649	0.724	1037	628	1009	640	0
1	13	13	"PFM0179"	"M22143_2"	3390	25430	120	279	279	54	142	143	27	97	95	0	335	338	72	149	153	39	100	95	0	0.737	0.725	0.690	0.695	1.853	0.703	0.692	120	454	323	326	-0.441	137	186	137	189	0
1	14	13	"PFM0182"	"M22193_2"	3580	25430	130	495	474	141	138	140	24	99	97	0	568	547	130	145	146	21	100	100	0	0.844	0.836	0.836	0.783	1.614	0.876	0.830	120	529	780	738	-0.245	357	423	336	402	0
1	15	13	"PFM0184"	"M22193_8"	3780	25420	130	447	429	118	132	135	23	100	100	0	437	420	109	145	146	21	100	98	0	1.079	1.080	1.066	1.100	1.535	1.084	0.801	120	465	607	572	0.109	315	292	297	275	0
1	16	13	"PFM0186"	"M22451_2"	3950	25430	150	166	172	58	135	136	26	57	26	0	150	152	32	148	149	23	16	8	0	15.500	9.250	2.116	1.875	4.049	4.214	0.060	156	553	33	41	3.954	31	2	37	4	-50
1	17	13	"PFM0193"	"M22678_3"	4150	25420	120	545	544	178	138	137	26	100	100	0	804	806	267	152	154	24	100	100	0	0.624	0.621	0.645	0.613	1.476	0.605	0.853	120	475	1059	1060	-0.680	407	652	406	654	0
1	18	13	"PFM0196"	"M2305_1"	4340	25420	130	221	224	46	140	140	25	91	72	0	266	262	60	153	157	23	90	81	0	0.717	0.771	0.755	0.788	2.319	0.753	0.449	120	509	194	193	-0.480	81	113	84	109	0
1	19	13	"PFM0218"	"M24561_3"	4530	25420	130	1002	938	292	137	140	26	99	99	0	818	777	216	156	158	26	100	100	0	1.307	1.290	1.276	1.254	1.397	1.294	0.912	120	568	1527	1422	0.386	865	662	801	621	0
1	20	13	"PFM0224"	"M24933_22"	4720	25420	130	230	236	50	136	139	25	94	83	0	220	234	62	151	154	26	86	61	0	1.362	1.205	1.385	1.349	2.329	1.025	0.377	120	468	163	183	0.446	94	69	100	83	0
1	21	13	"PFM0227"	"M24933_9"	4910	25420	120	253	255	54	136	140	26	95	88	0	233	233	45	148	153	26	90	74	0	1.376	1.400	1.262	1.417	1.839	1.448	0.466	120	371	202	204	0.461	117	85	119	85	0
1	22	13	"PFM0229"	"M25032_3"	5090	25420	120	2432	2214	710	145	145	26	100	100	0	1208	1123	341	155	158	24	100	100	0	2.172	2.137	2.113	2.133	1.384	2.131	0.910	120	506	3340	3037	1.119	2287	1053	2069	968	0
1	1	14	"PFM0231"	"M2511_3"	1100	25630	120	322	340	90	146	152	63	95	75	0	261	283	88	157	158	27	95	83	0	1.692	1.540	1.662	1.667	2.109	1.906	0.429	120	592	280	320	0.759	176	104	194	126	0
1	2	14	"PFM0234"	"M25344_2"	1300	25630	120	306	299	58	145	146	26	97	93	0	363	368	92	151	153	24	100	98	0	0.759	0.710	0.765	0.703	1.619	0.674	0.705	120	477	373	371	-0.397	161	212	154	217	0
1	3	14	"PFM0693"	"M50721_5"	1480	25640	120	952	901	277	149	148	26	100	100	0	471	483	114	149	149	21	100	100	0	2.494	2.251	2.286	2.195	1.363	2.372	0.884	120	497	1125	1086	1.318	803	322	752	334	0
1	4	14	"PFM0695"	"M51089_1"	1680	25640	120	230	234	42	145	146	26	94	81	0	299	301	68	148	149	22	99	94	0	0.563	0.582	0.586	0.561	2.151	0.538	0.448	120	457	236	242	-0.829	85	151	89	153	0
1	5	14	"PFM0698"	"M51323_1"	1870	25630	120	1879	1707	559	140	143	26	99	99	0	1227	1139	370	143	145	24	99	98	0	1.604	1.573	1.587	1.632	1.649	1.585	0.917	120	470	2823	2563	0.682	1739	1084	1567	996	0
1	6	14	"PFM0702"	"M5172_2"	2050	25630	120	203	205	37	143	145	25	82	56	0	288	288	59	142	145	24	97	94	0	0.411	0.425	0.432	0.388	2.416	0.385	0.393	120	454	206	208	-1.283	60	146	62	146	0
1	7	14	"PFM0705"	"M52114_1"	2240	25630	120	1771	1693	484	140	143	28	100	100	0	1233	1157	354	146	149	24	100	100	0	1.500	1.536	1.586	1.587	1.400	1.531	0.908	120	505	2718	2564	0.585	1631	1087	1553	1011	0
1	8	14	"PFM0710"	"M52423_1"	2440	25640	120	441	437	104	141	143	29	98	96	0	856	821	209	144	145	22	100	100	0	0.421	0.437	0.428	0.418	1.467	0.429	0.867	120	535	1012	973	-1.247	300	712	296	677	0
1	9	14	"PFM0728"	"M53642_4"	2620	25620	110	1149	1100	308	137	144	62	100	100	0	634	629	149	140	147	55	100	100	0	2.049	1.969	1.953	1.966	1.400	2.025	0.908	80	491	1506	1452	1.035	1012	494	963	489	0
1	10	14	"PFM0732"	"M53850_1"	2820	25630	120	11574	11548	3813	136	143	58	100	100	0	4546	4572	1419	140	146	52	100	100	0	2.596	2.575	2.583	2.555	1.345	2.641	0.939	120	594	15844	15844	1.376	11438	4406	11412	4432	0
1	11	14	"PFM0734"	"M53930_1"	3020	25630	120	2132	1922	591	137	138	29	100	100	0	1389	1329	394	141	143	22	100	99	0	1.599	1.503	1.543	1.530	1.550	1.520	0.927	120	470	3243	2973	0.677	1995	1248	1785	1188	0
1	12	14	"PFM0738"	"M54370_2"	3170	25630	150	167	167	33	142	144	29	43	14	0	153	157	31	147	151	36	18	3	0	4.167	2.500	1.116	1.209	3.512	2.021	0.059	156	664	31	35	2.059	25	6	25	10	-50
1	13	14	"PFM0742"	"M5455_1"	3390	25630	120	583	569	138	148	149	26	100	100	0	894	893	206	154	155	23	100	100	0	0.588	0.570	0.560	0.558	1.391	0.567	0.874	120	543	1175	1160	-0.767	435	740	421	739	0
1	14	14	"PFM0744"	"M5455_6"	3580	25630	120	191	189	33	143	144	26	69	44	0	266	271	61	151	153	22	97	92	0	0.417	0.383	0.393	0.399	2.193	0.330	0.251	120	512	163	166	-1.261	48	115	46	120	0
1	15	14	"PFM0765"	"M55888_4"	3770	25630	120	372	377	93	138	140	25	100	98	0	389	394	85	149	151	23	100	100	0	0.975	0.976	0.982	0.949	1.561	1.000	0.770	120	491	474	484	-0.037	234	240	239	245	0
1	16	14	"PFM0770"	"M55941_1"	3950	25640	150	154	156	34	139	141	26	34	17	0	157	162	34	150	152	22	32	10	0	2.143	1.417	1.310	1.226	4.673	3.117	0.006	156	611	22	29	1.100	15	7	17	12	-50
1	17	14	"PFM0772"	"M56059_1"	4160	25630	120	209	214	42	139	141	26	90	67	0	401	398	86	152	154	22	100	99	0	0.281	0.305	0.307	0.288	1.857	0.285	0.518	120	518	319	321	-1.831	70	249	75	246	0
1	18	14	"PFM0780"	"M56462_2"	4340	25630	120	1625	1445	483	141	143	26	100	100	0	1482	1428	341	152	156	24	100	100	0	1.116	1.022	1.007	0.953	1.488	1.069	0.901	120	530	2814	2580	0.158	1484	1330	1304	1276	0
1	19	14	"PFM0782"	"M56512_15"	4530	25650	90	185	184	38	142	146	29	57	36	0	170	183	39	155	157	27	40	26	0	2.867	1.500	1.221	1.217	3.685	1.198	0.101	52	368	58	70	1.519	43	15	42	28	0
1	20	14	"PFM0785"	"M56710_1"	4730	25620	130	479	479	114	139	140	26	100	100	0	618	589	170	150	153	23	99	98	0	0.726	0.774	0.776	0.829	1.666	0.736	0.844	120	580	808	779	-0.461	340	468	340	439	0
1	21	14	"PFM0809"	"M58416_1"	4900	25630	150	141	148	35	139	141	26	20	7	0	143	144	25	151	153	24	9	3	0	-0.250	-1.286	0.982	1.183	3.798	4.252	0.007	156	579	-6	2	Error	2	-8	9	-7	-50
1	22	14	"PFM0815"	"M58784_1"	5080	25610	150	144	145	24	138	141	26	21	3	0	145	148	28	155	157	23	13	7	0	-0.600	-1.000	0.941	0.958	3.727	0.136	0.000	156	773	-4	0	Error	6	-10	7	-7	-50
1	1	15	"PFM0817"	"M58847_5"	1120	25820	110	385	380	70	141	141	26	100	100	0	597	624	150	150	154	39	100	100	0	0.546	0.504	0.483	0.505	1.342	0.437	0.808	80	537	691	713	-0.873	244	447	239	474	0
1	2	15	"PFM0820"	"M5894_7"	1310	25830	120	233	232	45	146	147	28	89	75	0	298	304	75	149	153	35	95	89	0	0.584	0.555	0.593	0.528	2.388	0.513	0.488	120	580	236	241	-0.776	87	149	86	155	0
1	3	15	"PFM0824"	"M59170_6"	1510	25810	80	181	180	36	147	147	29	55	17	0	155	160	37	150	150	22	28	15	0	6.800	3.300	1.389	1.345	3.953	27.428	0.000	52	319	39	43	2.766	34	5	33	10	0
1	4	15	"PFM0828"	"M59497_4"	1710	25820	120	1725	1623	523	144	144	26	100	100	0	1028	961	313	146	148	22	99	98	0	1.793	1.815	1.848	1.895	1.611	1.835	0.893	120	527	2463	2294	0.842	1581	882	1479	815	0
1	5	15	"PFN0330"	"N134_61"	1890	25820	130	566	554	153	143	144	25	100	100	0	332	331	81	141	143	22	96	95	0	2.215	2.163	2.181	2.280	1.597	2.272	0.793	120	517	614	601	1.147	423	191	411	190	0
1	6	15	"PFN0332"	"N134_67"	2070	25830	120	1354	1273	369	139	141	26	100	100	0	635	628	161	144	145	22	100	99	0	2.475	2.343	2.428	2.352	1.514	2.441	0.887	120	482	1706	1618	1.307	1215	491	1134	484	0
1	7	15	"PFN0334"	"N134_74"	2260	25820	120	234	233	50	137	139	30	92	70	0	296	295	72	146	147	22	96	93	0	0.647	0.644	0.633	0.619	1.946	0.609	0.552	120	558	247	245	-0.629	97	150	96	149	0
1	8	15	"PFN0336"	"N134_76"	2460	25820	120	1869	1778	525	135	137	29	100	100	0	526	518	121	141	143	22	100	100	0	4.504	4.358	4.274	4.392	1.429	4.564	0.886	120	498	2119	2020	2.171	1734	385	1643	377	0
1	9	15	"PFN0338"	"N134_78"	2640	25820	120	239	242	46	136	142	61	87	28	0	376	372	89	140	147	54	96	91	0	0.436	0.457	0.463	0.458	1.901	0.419	0.579	120	519	339	338	-1.196	103	236	106	232	0
1	10	15	"PFN0342"	"N134_83"	2830	25820	120	1144	1100	372	135	137	28	100	100	0	1033	971	314	138	141	21	99	99	0	1.127	1.158	1.135	1.169	1.629	1.150	0.896	120	500	1904	1798	0.173	1009	895	965	833	0
1	11	15	"PFN0360"	"N135_22"	3020	25820	120	448	439	109	139	139	26	100	100	0	257	258	58	142	143	22	93	89	0	2.687	2.586	2.534	2.735	1.751	2.619	0.702	120	463	424	416	1.426	309	115	300	116	0
1	12	15	"PFN0363"	"N135_27"	3200	25820	120	265	262	52	143	146	26	96	86	0	275	286	70	147	149	22	98	94	0	0.953	0.856	0.861	0.907	1.955	0.788	0.554	120	517	250	258	-0.069	122	128	119	139	0
1	13	15	"PFN0365"	"N135_7"	3410	25820	120	279	277	59	148	151	27	97	90	0	401	392	90	156	157	22	98	95	0	0.535	0.547	0.551	0.536	1.764	0.526	0.645	120	523	376	365	-0.903	131	245	129	236	0
1	14	15	"PFN0367"	"N135_9"	3600	25820	120	391	391	93	148	148	27	100	100	0	318	327	63	155	157	23	100	99	0	1.491	1.413	1.411	1.392	1.592	1.501	0.710	120	482	406	415	0.576	243	163	243	172	0
1	15	15	"PFN0369"	"N136_13"	3780	25820	120	397	401	88	148	148	28	100	100	0	692	677	152	155	157	25	100	100	0	0.464	0.485	0.469	0.481	1.493	0.471	0.785	120	526	786	775	-1.109	249	537	253	522	0
1	16	15	"PFN0371"	"N136_16"	3970	25820	120	194	203	40	142	144	27	82	45	0	222	229	45	153	156	23	90	69	0	0.754	0.803	0.863	0.858	2.588	0.828	0.295	120	450	121	137	-0.408	52	69	61	76	0
1	17	15	"PFN0390"	"N137_31"	4160	25820	120	853	842	213	140	143	26	100	100	0	532	535	124	151	153	21	100	99	0	1.871	1.828	1.770	1.853	1.496	1.888	0.866	120	439	1094	1086	0.904	713	381	702	384	0
1	18	15	"PFN0393"	"N137_38"	4330	25820	150	154	156	31	145	146	26	28	12	0	145	147	26	152	154	22	17	3	0	-1.286	-2.200	1.144	0.990	3.317	6.304	0.004	156	562	2	6	Error	9	-7	11	-5	-50
1	19	15	"PFN0395"	"N137_4"	4540	25820	120	459	458	115	141	143	26	100	100	0	532	548	149	153	155	23	100	100	0	0.839	0.803	0.785	0.808	1.480	0.780	0.824	120	538	697	712	-0.253	318	379	317	395	0
1	20	15	"PFN0398"	"N137_44"	4730	25820	120	236	240	46	138	139	24	97	87	0	441	433	94	151	153	22	100	100	0	0.338	0.362	0.348	0.349	1.633	0.353	0.686	120	519	388	384	-1.565	98	290	102	282	0
1	21	15	"PFN0400"	"N137_5"	4930	25820	120	385	390	95	140	142	26	100	99	0	389	394	110	151	154	24	99	95	0	1.029	1.029	1.087	1.089	1.667	0.988	0.725	120	513	483	493	0.042	245	238	250	243	0
1	22	15	"PFN0403"	"N137_53"	5120	25820	110	169	173	34	137	141	27	57	32	0	180	186	38	154	155	23	52	30	0	1.231	1.125	1.236	1.146	3.227	1.170	0.115	80	517	58	68	0.300	32	26	36	32	0
1	1	16	"PFN0420"	"N138_29"	1130	26020	100	197	199	32	141	142	26	85	55	0	181	181	37	146	150	32	52	21	0	1.600	1.657	1.278	1.421	3.536	1.767	0.101	80	484	91	93	0.678	56	35	58	35	0
1	2	16	"PFN0422"	"N138_30"	1310	26020	120	192	199	44	142	144	26	78	45	0	243	251	61	146	148	21	92	86	0	0.515	0.543	0.503	0.575	2.749	0.539	0.345	120	574	147	162	-0.956	50	97	57	105	0
1	3	16	"PFN0427"	"N138_36"	1510	26020	100	179	182	34	141	142	26	61	36	0	166	166	32	142	144	21	51	25	0	1.583	1.708	1.268	1.415	4.342	3.665	0.019	80	472	62	65	0.663	38	24	41	24	0
1	4	16	"PFN0429"	"N138_39"	1690	26020	120	1295	1245	363	141	141	24	100	100	0	718	718	189	141	143	22	100	100	0	2.000	1.913	1.905	1.912	1.366	1.956	0.920	120	519	1731	1681	1.000	1154	577	1104	577	0
1	5	16	"PFN0431"	"N138_43"	1880	26020	120	481	476	118	140	141	27	100	100	0	695	700	204	141	142	23	100	99	0	0.616	0.601	0.601	0.604	1.403	0.571	0.856	120	476	895	895	-0.700	341	554	336	559	0
1	6	16	"PFN0435"	"N138_51"	2070	26020	150	141	145	33	132	136	27	25	7	0	129	133	20	143	145	23	4	1	0	-0.643	-1.300	1.000	1.019	3.060	11.882	0.001	156	659	-5	3	Error	9	-14	13	-10	-50
1	7	16	"PFN0839"	"N163_7"	2270	26020	80	281	320	119	132	135	28	100	98	0	247	257	61	143	145	21	98	90	0	1.433	1.649	1.667	1.620	1.975	1.930	0.657	52	322	253	302	0.519	149	104	188	114	0
1	8	16	"PFN0843"	"N164_7"	2460	26020	120	936	888	255	130	138	87	100	97	0	673	654	148	142	144	23	100	100	0	1.518	1.480	1.478	1.453	1.500	1.592	0.843	120	516	1337	1270	0.602	806	531	758	512	0
1	9	16	"PFN0846"	"N165_14"	2640	26010	120	1479	1350	394	128	136	85	100	99	0	1254	1149	353	138	140	22	99	99	0	1.211	1.209	1.197	1.258	1.498	1.202	0.913	120	545	2467	2233	0.276	1351	1116	1222	1011	0
1	10	16	"PFN0848"	"N165_16"	2840	26010	130	25095	21921	8269	131	135	26	100	100	0	8113	7372	2867	138	140	21	100	100	0	3.130	3.012	2.929	3.137	1.629	3.039	0.938	120	562	32939	29024	1.646	24964	7975	21790	7234	0
1	11	16	"PFN0852"	"N165_8"	3020	26010	120	266	272	72	138	139	25	95	88	0	270	270	68	144	145	21	94	87	0	1.016	1.063	1.071	1.088	2.087	1.080	0.607	120	524	254	260	0.023	128	126	134	126	0
1	12	16	"PFN0854"	"N166_2"	3200	26010	100	176	187	49	141	143	25	60	35	0	157	162	31	146	148	23	35	18	0	3.182	2.875	1.316	1.279	4.708	8.093	0.008	80	420	46	62	1.670	35	11	46	16	0
1	13	16	"PFN0877"	"N168_9"	3390	26020	150	153	155	29	147	149	28	20	5	0	142	147	32	152	153	23	12	5	0	-0.600	-1.600	0.976	1.027	3.336	3.728	0.002	156	714	-4	3	Error	6	-10	8	-5	-50
1	14	16	"PFN0881"	"N169_15"	3580	26020	150	148	150	28	151	153	28	13	2	0	151	152	26	156	158	25	13	3	0	0.600	0.250	0.980	1.155	4.027	0.043	0.000	156	691	-8	-5	-0.737	-3	-5	-1	-4	-50
1	15	16	"PFN0884"	"N169_20"	3800	26030	90	184	185	32	154	155	29	50	23	0	163	174	37	158	162	26	34	19	0	6.000	1.938	1.118	1.285	4.372	2.371	0.004	52	393	35	47	2.585	30	5	31	16	0
1	16	16	"PFN0889"	"N170_4"	3980	26000	120	330	326	84	144	145	26	95	93	0	231	235	51	153	157	23	90	71	0	2.385	2.220	2.297	2.408	2.080	2.348	0.554	120	473	264	264	1.254	186	78	182	82	0
1	17	16	"PFN0891"	"N171_3"	4160	26010	120	233	243	54	145	145	26	95	79	0	306	302	68	152	155	23	98	90	0	0.571	0.653	0.636	0.642	2.003	0.643	0.546	120	470	242	248	-0.807	88	154	98	150	0
1	18	16	"PFN0895"	"N173_3"	4340	26010	150	160	163	31	147	147	25	32	15	0	151	154	26	153	155	23	17	7	0	-6.500	16.000	0.875	1.292	3.426	63.446	0.000	156	557	11	17	Error	13	-2	16	1	-50
1	19	16	"PFN0917"	"N177_5"	4550	26030	150	155	155	29	142	145	26	30	10	0	144	147	27	154	156	23	13	4	0	-1.300	-1.857	1.208	1.140	3.250	10.742	0.001	156	561	3	6	Error	13	-10	13	-7	-50
1	20	16	"PFN0923"	"N181_1"	4730	26010	120	824	797	201	140	143	26	100	100	0	622	605	178	154	157	25	100	99	0	1.462	1.457	1.433	1.564	1.557	1.423	0.861	120	480	1152	1108	0.547	684	468	657	451	0
1	21	16	"PFN0925"	"N181_11"	4930	26010	120	1868	1794	602	140	143	27	100	100	0	1193	1147	341	155	159	27	100	100	0	1.665	1.667	1.659	1.634	1.451	1.733	0.888	120	498	2766	2646	0.735	1728	1038	1654	992	0
1	22	16	"PFN0928"	"N181_17"	5110	26010	120	2787	2658	790	138	141	27	100	100	0	2353	2242	637	154	156	26	100	100	0	1.205	1.207	1.236	1.199	1.369	1.214	0.913	120	599	4848	4608	0.269	2649	2199	2520	2088	0
1	1	17	"PFN0931"	"N181_21"	1120	26220	110	256	253	46	139	142	26	97	95	0	263	263	42	150	152	24	100	96	0	1.035	1.009	1.057	0.996	2.036	1.000	0.535	80	559	230	227	0.050	117	113	114	113	0
1	2	17	"PFN0933"	"N181_25"	1320	26210	90	188	192	40	141	142	23	73	50	0	174	177	35	150	152	22	51	25	0	1.958	1.889	1.440	1.539	3.189	1.843	0.072	52	380	71	78	0.970	47	24	51	27	0
1	3	17	"PFN0958"	"N187_1"	1520	26240	150	150	154	31	142	144	25	26	11	0	149	149	24	148	150	24	14	2	0	8.000	12.000	1.286	1.230	3.523	18.306	0.000	156	709	9	13	3.000	8	1	12	1	-50
1	4	17	"PFN0960"	"N187_5"	1710	26210	120	501	502	142	139	140	25	100	100	0	468	461	119	143	145	24	100	99	0	1.114	1.142	1.100	1.129	1.465	1.171	0.812	120	417	687	681	0.156	362	325	363	318	0
1	5	17	"PFN0964"	"N189_3"	1870	26210	150	142	144	26	133	136	27	23	5	0	134	135	21	138	140	23	8	1	0	-2.250	-3.667	1.000	1.064	3.827	5.852	0.002	156	516	5	8	Error	9	-4	11	-3	-50
1	6	17	"PFN0966"	"N189_6"	2080	26210	120	1013	987	289	128	131	24	100	100	0	802	776	172	137	138	21	100	100	0	1.331	1.344	1.332	1.314	1.341	1.388	0.913	120	449	1550	1498	0.412	885	665	859	639	0
1	7	17	"PFN0969"	"N197_2"	2270	26210	120	2641	2484	792	128	131	24	100	100	0	1472	1391	405	142	143	20	100	100	0	1.889	1.886	1.912	1.855	1.405	1.927	0.927	120	485	3843	3605	0.918	2513	1330	2356	1249	0
1	8	17	"PFN0979"	"N243_1"	2460	26200	120	277	274	61	125	126	23	96	95	0	286	278	68	147	150	23	92	90	0	1.094	1.137	1.148	1.218	2.008	1.080	0.570	120	565	291	280	0.129	152	139	149	131	0
1	9	17	"PFF1893"	"F8058_1"	2660	26210	80	428	430	168	121	123	22	98	96	0	363	361	112	143	143	19	98	94	0	1.395	1.417	1.429	1.383	1.799	1.519	0.727	52	320	527	527	0.481	307	220	309	218	0
1	10	17	"PFB0086"	"B312"	2840	26210	120	4921	4706	1748	127	131	25	100	100	0	3564	3350	1241	140	142	21	99	99	0	1.400	1.426	1.414	1.524	1.774	1.435	0.937	120	538	8218	7789	0.486	4794	3424	4579	3210	0
1	11	17	"PFB0247"	"B619"	3030	26210	100	173	176	36	133	135	24	71	41	0	176	181	32	147	149	23	57	36	0	1.379	1.265	1.382	1.248	3.250	2.089	0.051	80	442	69	77	0.464	40	29	43	34	0
1	12	17	"PFB0263"	"B648"	3220	26220	110	190	187	44	139	141	28	62	43	0	181	184	38	148	151	26	57	37	0	1.545	1.333	1.035	1.145	3.338	1.213	0.192	80	535	84	84	0.628	51	33	48	36	0
1	13	17	"PFB0272"	"B666"	3420	26220	90	175	182	44	141	143	30	53	28	0	199	211	57	145	146	23	76	59	0	0.630	0.621	0.678	0.740	3.081	0.814	0.081	52	352	88	107	-0.667	34	54	41	66	0
1	14	17	"PFC0108"	"C322"	3600	26200	120	341	337	75	143	145	27	100	97	0	383	372	94	151	152	24	97	94	0	0.853	0.878	0.868	0.890	1.710	0.839	0.712	120	533	430	415	-0.229	198	232	194	221	0
1	15	17	"PFA0055"	"A14801_28"	3800	26210	80	332	413	238	143	145	26	96	88	0	299	325	136	158	159	24	86	78	0	1.340	1.617	1.614	1.748	2.360	1.922	0.613	52	294	330	437	0.423	189	141	270	167	0
1	16	17	"PFA0082"	"A18792_10"	3970	26190	150	167	171	35	145	146	26	44	22	0	160	161	25	156	158	24	23	7	0	5.500	5.200	1.578	1.460	3.723	3.941	0.015	156	687	26	31	2.459	22	4	26	5	-50
1	17	17	"PFA0091"	"A18792_4"	4180	26210	100	272	273	61	147	147	26	95	86	0	400	394	116	155	157	24	100	93	0	0.510	0.527	0.522	0.530	1.818	0.503	0.602	80	384	370	365	-0.971	125	245	126	239	0
1	18	17	"PFA0097"	"A19747_2"	4360	26210	150	161	163	36	149	150	28	34	12	0	163	166	30	156	159	26	27	12	0	1.714	1.400	1.321	1.240	3.535	3.092	0.018	156	534	19	24	0.778	12	7	14	10	-50
1	19	17	"PFA0173"	"A4732_13"	4550	26210	150	173	176	40	147	149	28	48	19	0	164	170	36	158	160	25	30	14	0	4.333	2.417	1.231	1.403	3.855	1.903	0.074	156	548	32	41	2.115	26	6	29	12	-50
1	20	17	"PFA0219"	"A8784_10"	4740	26200	120	1151	1157	540	144	146	26	100	99	0	984	973	391	158	160	24	99	97	0	1.219	1.243	1.206	1.223	1.657	1.292	0.894	120	527	1833	1828	0.286	1007	826	1013	815	0
1	21	17	"PFM0561"	"M44175_1"	4930	26200	120	2450	2323	882	143	145	27	100	100	0	1221	1129	375	160	164	26	99	99	0	2.174	2.250	2.257	2.190	1.462	2.334	0.910	120	483	3368	3149	1.121	2307	1061	2180	969	0
1	22	17	"PFM0639"	"M46861_1"	5120	26220	150	173	177	44	138	140	27	55	28	0	162	169	38	154	158	26	30	14	0	4.375	2.600	1.604	1.593	3.394	1.745	0.098	156	763	43	54	2.129	35	8	39	15	-50
1	1	18	"PFM0668"	"M48963_5"	1140	26400	120	283	289	60	139	142	25	99	95	0	490	481	104	150	151	23	100	99	0	0.424	0.453	0.465	0.438	1.597	0.426	0.723	120	553	484	481	-1.239	144	340	150	331	0
1	2	18	"PFM0751"	"M55156_1"	1320	26410	150	161	168	41	141	145	25	41	20	0	150	154	25	151	153	23	16	5	0	-20.000	9.000	1.368	1.408	4.298	4.720	0.019	156	678	19	30	Error	20	-1	27	3	-50
1	3	18	"PFM0789"	"M57163_1"	1520	26390	110	216	221	38	142	145	25	96	72	0	245	247	46	152	155	25	95	83	0	0.796	0.832	0.783	0.883	2.314	0.712	0.456	80	397	167	174	-0.330	74	93	79	95	0
1	4	18	"PFM0887"	"M8047_1"	1710	26400	120	405	394	89	140	142	26	100	99	0	576	568	138	148	151	24	99	99	0	0.619	0.605	0.596	0.610	1.589	0.584	0.823	120	456	693	674	-0.692	265	428	254	420	0
1	5	18	"PFD0324"	"D37405_1"	1890	26410	150	185	182	40	133	137	27	68	47	0	174	175	35	141	144	24	61	32	0	1.576	1.441	1.426	1.368	2.595	1.552	0.243	156	469	85	83	0.656	52	33	49	34	-50
1	6	18	"PFD0374"	"D42243_5"	2050	26400	150	144	146	33	133	135	25	31	16	0	146	148	26	142	144	25	23	5	0	2.750	2.167	1.462	1.476	3.901	1.641	0.071	156	517	15	19	1.459	11	4	13	6	-50
1	7	18	"PFD0381"	"D42873_1"	2240	26380	150	145	148	29	130	133	26	32	12	0	142	146	25	149	150	24	12	5	0	-2.143	-6.000	1.171	1.340	3.932	2.685	0.021	156	676	8	15	Error	15	-7	18	-3	-50
1	8	18	"PFD0391"	"D42954_8"	2480	26400	100	276	286	99	121	126	33	92	83	0	291	298	79	167	177	47	85	61	0	1.250	1.260	1.210	1.268	2.018	1.119	0.526	80	492	279	296	0.322	155	124	165	131	0
1	9	18	"PFD0408"	"D47995_1"	2670	26390	110	1040	988	263	118	123	32	100	100	0	1409	1317	334	160	171	51	100	100	0	0.738	0.752	0.763	0.748	1.271	0.734	0.900	80	476	2171	2027	-0.438	922	1249	870	1157	0
1	10	18	"PFD0468"	"D53677_9"	2850	26400	150	134	135	25	126	129	25	26	4	0	143	145	25	145	145	21	21	4	0	-4.000	100000.000	1.200	1.140	4.336	4.069	0.001	156	530	6	9	Error	8	-2	9	0	-50
1	11	18	"IMX067I"	"Y_IMX067I"	3040	26410	150	141	143	26	133	137	28	21	4	0	157	159	29	145	146	22	34	13	0	0.667	0.714	0.923	0.841	4.754	2.154	0.008	156	501	20	24	-0.585	8	12	10	14	-50
1	12	18	"IOX204I"	"Y_IOX204I"	3200	26410	150	140	144	32	135	138	27	25	8	0	144	145	26	146	149	24	14	2	0	-2.500	-9.000	1.571	1.561	3.978	3.287	0.033	156	528	3	8	Error	5	-2	9	-1	-50
1	13	18	"IDX437I"	"Y_IDX437I"	3390	26400	150	160	160	33	138	141	27	45	16	0	147	151	29	147	150	24	21	6	0	100000.000	5.500	1.717	1.519	3.875	3.676	0.007	156	597	22	26	16.610	22	0	22	4	-50
1	14	18	"ILX005I"	"Y_ILX005I"	3580	26400	150	146	151	28	141	143	25	27	8	0	145	149	27	149	152	23	16	4	0	-1.250	100000.000	1.478	1.339	3.732	0.645	0.004	156	575	1	10	Error	5	-4	10	0	-50
1	15	18	"Z_1_10"	"Z_1_10"	3770	26400	150	146	156	56	143	145	26	30	15	0	142	148	35	153	156	25	14	5	0	-0.273	-2.600	1.173	1.201	3.104	2.469	0.076	156	642	-8	8	Error	3	-11	13	-5	-50
1	16	18	"Z_1_30"	"Z_1_30"	3960	26400	150	144	148	32	145	147	27	21	8	0	153	159	36	155	159	25	19	7	0	0.500	0.750	1.365	1.290	3.596	0.567	0.002	156	670	-3	7	-1.000	-1	-2	3	4	-50
1	17	18	"Z_2_70"	"Z_2_70"	4180	26390	140	6815	6329	2405	148	150	28	100	100	0	7973	7499	2804	156	160	25	100	99	0	0.853	0.842	0.831	0.859	1.762	0.838	0.936	156	616	14484	13524	-0.230	6667	7817	6181	7343	0
1	18	18	"Z_2_90"	"Z_2_90"	4370	26390	120	9179	8204	2584	149	151	29	100	100	0	10774	9734	2755	161	164	27	100	100	0	0.851	0.841	0.870	0.821	1.411	0.838	0.912	120	476	19643	17628	-0.233	9030	10613	8055	9573	0
1	19	18	"Z_3_10"	"Z_3_10"	4580	26390	110	184	193	48	147	149	29	57	32	0	208	208	36	159	162	26	73	46	0	0.755	0.939	1.011	0.937	2.771	1.388	0.165	80	413	86	95	-0.405	37	49	46	49	0
1	20	18	"Z_3_30"	"Z_3_30"	4740	26440	150	140	157	57	139	142	28	30	12	0	155	157	31	153	156	30	16	5	0	0.500	4.500	1.000	1.152	3.665	5.004	0.032	156	697	3	22	-1.000	1	2	18	4	-50
1	21	18	"Z_3_50"	"Z_3_50"	4940	26390	120	731	728	219	142	143	26	100	100	0	480	472	100	158	158	24	100	100	0	1.829	1.866	1.828	1.811	1.480	1.968	0.849	120	507	911	900	0.871	589	322	586	314	0
1	22	18	"Z_3_70"	"Z_3_70"	5130	26390	120	2994	2750	1020	138	140	25	100	100	0	1769	1682	541	154	157	25	100	100	0	1.768	1.709	1.744	1.669	1.442	1.772	0.917	120	518	4471	4140	0.822	2856	1615	2612	1528	0
1	1	19	"Z_5_10"	"Z_5_10"	1120	26600	150	165	170	39	145	148	28	42	21	0	164	177	52	152	157	32	26	14	0	1.667	1.000	0.928	1.058	3.648	0.738	0.057	156	873	32	50	0.737	20	12	25	25	-50
1	2	19	"Z_5_30"	"Z_5_30"	1330	26580	100	210	213	40	144	148	29	83	56	0	185	195	47	149	151	23	68	37	0	1.833	1.500	1.273	1.290	2.228	1.497	0.163	80	407	102	115	0.874	66	36	69	46	0
1	3	19	"Z_5_50"	"Z_5_50"	1520	26590	120	1446	1322	372	141	144	27	100	100	0	2349	2168	629	148	150	23	100	100	0	0.593	0.585	0.585	0.594	1.414	0.574	0.938	120	569	3506	3201	-0.754	1305	2201	1181	2020	0
1	4	19	"Z_5_70"	"Z_5_70"	1720	26590	120	3938	3789	1192	142	143	28	100	100	0	6836	6577	1917	148	150	24	100	100	0	0.568	0.567	0.582	0.564	1.393	0.562	0.937	120	480	10484	10076	-0.817	3796	6688	3647	6429	0
1	5	19	"Z_5_90"	"Z_5_90"	1900	26590	120	5643	5721	1964	138	138	27	100	100	0	10702	9763	3187	149	152	27	100	100	0	0.522	0.581	0.588	0.579	1.393	0.576	0.946	120	414	16058	15197	-0.939	5505	10553	5583	9614	0
1	6	19	"Z_6_10"	"Z_6_10"	2080	26620	150	156	173	92	133	135	25	46	28	0	171	180	51	149	151	26	44	27	0	1.045	1.290	0.964	0.991	3.167	2.363	0.180	156	596	45	71	0.064	23	22	40	31	-50
1	7	19	"Z_7_50"	"Z_7_50"	2280	26590	120	329	329	78	132	134	27	99	95	0	428	430	109	153	154	24	99	97	0	0.716	0.711	0.717	0.696	1.585	0.687	0.808	120	584	472	474	-0.481	197	275	197	277	0
1	8	19	"Z_7_70"	"Z_7_70"	2470	26590	110	623	625	114	122	124	25	100	100	0	859	860	207	154	158	33	100	100	0	0.711	0.712	0.702	0.725	1.263	0.673	0.906	80	489	1206	1209	-0.493	501	705	503	706	0
1	9	19	"Z_7_90"	"Z_7_90"	2670	26590	120	996	958	339	121	123	25	100	99	0	1524	1459	494	152	156	32	100	100	0	0.638	0.640	0.654	0.621	1.492	0.634	0.912	120	518	2247	2144	-0.649	875	1372	837	1307	0
1	10	19	"Z_8_10"	"Z_8_10"	2840	26570	150	123	126	24	128	132	33	7	0	0	135	136	24	147	147	22	7	3	0	0.417	0.182	0.833	0.890	3.147	3.739	0.021	156	536	-17	-13	-1.263	-5	-12	-2	-11	-50
1	11	19	"Z_8_30"	"Z_8_30"	3040	26600	150	164	170	52	134	139	40	33	10	0	156	161	32	148	148	23	35	14	0	3.750	2.769	1.433	1.345	3.762	2.876	0.102	156	518	38	49	1.907	30	8	36	13	-50
1	12	19	"Z_8_50"	"Z_8_50"	3240	26590	120	10916	9930	3138	136	139	27	100	100	0	13901	12621	3112	149	151	25	100	100	0	0.784	0.785	0.799	0.753	1.333	0.799	0.941	120	468	24532	22266	-0.351	10780	13752	9794	12472	0
1	13	19	"PFA32032"	"oPFA32032"	3430	26580	110	319	324	52	140	145	29	100	100	0	193	193	30	153	156	26	67	35	0	4.475	4.600	3.975	4.858	2.294	5.019	0.268	80	440	219	224	2.162	179	40	184	40	0
1	14	19	"PFC0775"	"oPFC0775"	3620	26590	130	788	759	225	146	151	29	100	100	0	1348	1315	310	159	161	25	100	100	0	0.540	0.530	0.527	0.503	1.374	0.539	0.900	120	502	1831	1769	-0.889	642	1189	613	1156	0
1	15	19	"PFI17647"	"oPFI17647"	3810	26600	90	172	173	31	144	148	26	51	23	0	188	194	44	156	158	24	55	26	0	0.875	0.763	0.850	0.871	2.560	0.467	0.055	52	326	60	67	-0.193	28	32	29	38	0
1	16	19	"PFF72435"	"oPFF72435"	3980	26580	110	321	324	60	142	145	28	100	98	0	288	290	48	157	159	25	98	97	0	1.366	1.368	1.406	1.396	1.607	1.415	0.636	80	445	310	315	0.450	179	131	182	133	0
1	17	19	"PFL0040"	"oPFL0040"	4190	26590	130	1172	1167	455	146	148	28	100	100	0	1318	1288	368	158	161	25	100	100	0	0.884	0.904	0.893	0.845	1.430	0.966	0.886	120	512	2186	2151	-0.177	1026	1160	1021	1130	0
1	18	19	"PFL0041"	"oPFL0041"	4370	26580	120	1152	1118	341	141	142	26	100	100	0	1594	1510	446	154	158	26	100	100	0	0.702	0.721	0.728	0.711	1.396	0.704	0.899	120	386	2451	2333	-0.510	1011	1440	977	1356	0
1	19	19	"PFI17649"	"oPFI17649"	4530	26590	150	138	142	28	134	137	26	21	7	0	146	153	31	149	151	24	20	10	0	-1.333	2.000	0.901	0.898	3.463	0.942	0.050	156	575	1	12	Error	4	-3	8	4	-50
1	20	19	"PFJ12790"	"oPFJ12790"	4760	26580	110	414	422	85	135	136	26	100	100	0	347	348	69	145	149	32	98	97	0	1.381	1.414	1.405	1.459	1.528	1.437	0.818	80	395	481	490	0.466	279	202	287	203	0
1	21	19	"PFJ12792"	"oPFJ12792"	4950	26590	120	289	283	70	136	139	36	93	85	0	438	421	104	151	156	33	99	96	0	0.533	0.544	0.537	0.508	1.741	0.554	0.686	120	415	440	417	-0.908	153	287	147	270	0
1	22	19	"PFK12895"	"oPFK12895"	5110	26600	150	150	159	57	133	135	30	37	12	0	162	167	32	151	153	25	34	13	0	1.545	1.625	1.500	1.301	3.983	3.137	0.075	156	743	28	42	0.628	17	11	26	16	-50
1	1	20	"PFF72440"	"oPFF72440"	1150	26790	120	1815	1696	636	144	145	27	100	99	0	2900	2826	776	150	153	23	100	100	0	0.608	0.580	0.599	0.529	1.515	0.603	0.923	120	517	4421	4228	-0.719	1671	2750	1552	2676	0
1	2	20	"PFH0004"	"oPFH0004"	1330	26790	120	991	929	285	142	144	29	99	98	0	696	692	194	145	147	23	99	99	0	1.541	1.439	1.423	1.440	1.380	1.471	0.902	120	500	1400	1334	0.624	849	551	787	547	0
1	3	20	"PFD66983"	"oPFD66983"	1520	26780	120	229	237	43	138	141	28	95	85	0	175	177	35	145	148	44	28	7	0	3.033	3.094	2.774	2.982	2.777	1.299	0.054	120	495	121	131	1.601	91	30	99	32	0
1	4	20	"PFBL B0087"	"oPFBLOB0087"	1730	26790	150	142	145	30	138	140	27	23	7	0	145	150	28	144	148	40	13	0	0	4.000	1.167	0.952	0.918	3.243	0.078	0.003	156	622	5	13	2.000	4	1	7	6	-50
1	5	20	"PFBL B0089"	"oPFBLOB0089"	1900	26780	110	237	239	40	131	133	24	97	96	0	246	243	42	143	145	23	95	86	0	1.029	1.080	1.024	1.111	1.844	1.038	0.535	80	422	209	208	0.041	106	103	108	100	0
1	6	20	"PFL0045"	"oPFL0045"	2100	26780	120	5141	4934	1793	128	130	25	100	100	0	1798	1744	548	145	147	23	100	100	0	3.033	3.006	3.013	2.932	1.368	3.110	0.928	120	450	6666	6405	1.601	5013	1653	4806	1599	0
1	7	20	"PFF72441"	"oPFF72441"	2290	26820	150	142	145	29	131	133	26	32	9	0	153	157	27	147	149	22	29	7	0	1.833	1.400	1.176	1.190	4.009	0.056	0.000	156	573	17	24	0.874	11	6	14	10	-50
1	8	20	"PFBL B0090"	"oPFBLOB0090"	2480	26780	120	906	890	276	130	133	41	100	100	0	751	735	202	147	151	30	100	99	0	1.285	1.293	1.275	1.277	1.352	1.327	0.890	120	501	1380	1348	0.362	776	604	760	588	0
1	9	20	"PFD66986"	"oPFD66986"	2670	26770	100	182	185	41	126	129	24	80	58	0	217	221	55	146	149	23	81	68	0	0.789	0.787	0.694	0.793	2.842	0.964	0.306	80	389	127	134	-0.342	56	71	59	75	0
1	10	20	"PFL0049"	"oPFL0049"	2850	26820	150	148	149	32	134	138	32	26	7	0	156	162	37	150	152	26	25	12	0	2.333	1.250	0.913	0.959	4.022	1.758	0.059	156	537	20	27	1.222	14	6	15	12	-50
1	11	20	"PFK12897"	"oPFK12897"	3010	26790	150	142	145	29	139	143	40	14	0	0	149	153	29	148	149	23	20	7	0	3.000	1.200	1.100	1.268	3.682	7.942	0.013	156	522	4	11	1.585	3	1	6	5	-50
1	12	20	"PFF72442"	"oPFF72442"	3230	26780	120	986	981	305	138	141	34	100	100	0	842	828	215	148	152	25	100	100	0	1.222	1.240	1.242	1.203	1.389	1.285	0.890	120	527	1542	1523	0.289	848	694	843	680	0
1	13	20	"PFF72443"	"oPFF72443"	3440	26780	120	699	677	216	140	141	29	100	100	0	774	767	216	153	155	26	100	100	0	0.900	0.875	0.857	0.836	1.390	0.892	0.889	120	514	1180	1151	-0.152	559	621	537	614	0
1	14	20	"PFBL B0094"	"oPFBLOB0094"	3620	26780	120	3334	3238	1156	142	146	35	100	100	0	2922	2965	833	161	163	24	100	100	0	1.156	1.104	1.110	1.059	1.341	1.142	0.930	120	368	5953	5900	0.209	3192	2761	3096	2804	0
1	15	20	"PFH0026"	"oPFH0026"	3750	26760	140	255	259	70	143	147	33	87	75	0	236	238	53	162	165	25	79	64	0	1.514	1.526	1.460	1.630	2.821	1.686	0.436	156	506	186	192	0.598	112	74	116	76	0
1	16	20	"PFD67003"	"oPFD67003"	3940	26760	120	334	325	63	140	142	26	99	98	0	706	694	185	159	161	25	100	99	0	0.355	0.346	0.344	0.350	1.681	0.319	0.788	120	449	741	720	-1.495	194	547	185	535	0
1	17	20	"PFM60515"	"oPFM60515"	4120	26770	150	166	169	38	141	142	27	46	19	0	167	170	32	153	155	24	33	13	0	1.786	1.647	1.527	1.370	3.800	2.106	0.041	156	712	39	45	0.837	25	14	28	17	-50
1	18	20	"PFL0099"	"oPFL0099"	4320	26760	130	2402	2269	754	136	137	25	100	100	0	3969	3770	1035	150	151	23	100	100	0	0.593	0.589	0.609	0.573	1.310	0.589	0.923	120	512	6085	5753	-0.753	2266	3819	2133	3620	0
1	19	20	"PFJ12808"	"oPFJ12808"	4510	26760	120	437	432	116	132	133	24	100	100	0	390	394	92	144	146	21	100	99	0	1.240	1.200	1.170	1.199	1.498	1.201	0.829	120	438	551	550	0.310	305	246	300	250	0
1	20	20	"PFBL B0145"	"oPFBLOB0145"	4700	26760	120	548	559	174	133	134	28	100	100	0	448	450	131	144	148	31	97	97	0	1.365	1.392	1.365	1.434	1.672	1.394	0.822	120	513	719	732	0.449	415	304	426	306	0
1	21	20	"PFBL B0149"	"oPFBLOB0149"	4890	26760	130	201	205	41	138	141	35	79	45	0	291	297	65	147	152	32	98	91	0	0.438	0.447	0.420	0.411	2.008	0.442	0.426	120	526	207	217	-1.193	63	144	67	150	0
1	22	20	"PFI17700"	"oPFI17700"	5090	26760	120	581	577	165	131	135	32	100	100	0	721	696	211	148	150	24	100	100	0	0.785	0.814	0.803	0.819	1.499	0.771	0.835	120	491	1023	994	-0.349	450	573	446	548	0
1	1	21	"PFI17702"	"oPFI17702"	1100	26970	120	2112	2054	766	138	140	26	100	100	0	1257	1281	425	147	149	23	100	100	0	1.778	1.690	1.761	1.643	1.486	1.744	0.917	120	533	3084	3050	0.831	1974	1110	1916	1134	0
1	2	21	"PFG0046"	"oPFG0046"	1290	26970	120	300	304	79	139	141	28	94	90	0	392	397	96	143	145	22	98	97	0	0.647	0.650	0.631	0.594	1.787	0.646	0.712	120	479	410	419	-0.629	161	249	165	254	0
1	3	21	"PFBL B0151"	"oPFBLOB0151"	1490	26960	120	457	453	118	135	139	29	99	99	0	672	641	192	141	146	42	97	96	0	0.606	0.636	0.629	0.661	1.614	0.606	0.848	120	549	853	818	-0.722	322	531	318	500	0
1	4	21	"PFG0047"	"oPFG0047"	1680	26970	120	190	190	36	134	137	26	78	53	0	247	248	57	142	147	44	87	63	0	0.533	0.528	0.547	0.536	2.557	0.492	0.325	120	485	161	162	-0.907	56	105	56	106	0
1	5	21	"PFD67004"	"oPFD67004"	1880	26970	120	514	504	154	133	136	25	99	98	0	525	506	129	141	143	21	100	99	0	0.992	1.016	1.009	0.971	1.591	1.063	0.824	120	516	765	736	-0.011	381	384	371	365	0
1	6	21	"PFL0107"	"oPFL0107"	2060	26970	120	221	222	48	131	134	26	90	75	0	355	347	96	142	144	22	95	94	0	0.423	0.444	0.469	0.431	2.047	0.743	0.155	120	537	303	296	-1.243	90	213	91	205	0
1	7	21	"PFM60519"	"oPFM60519"	2250	26970	120	2053	1847	687	131	134	27	100	98	0	1036	1003	372	142	144	22	99	99	0	2.150	1.993	2.007	1.992	1.763	2.027	0.892	120	432	2816	2577	1.104	1922	894	1716	861	0
1	8	21	"PFI17707"	"oPFI17707"	2440	26960	120	1305	1257	424	135	138	42	100	100	0	691	659	212	143	144	23	100	99	0	2.135	2.174	2.222	2.229	1.490	2.214	0.882	120	464	1718	1638	1.094	1170	548	1122	516	0
1	9	21	"PFBL B0154"	"oPFBLOB0154"	2630	26960	120	12442	11919	4282	137	142	43	100	100	0	6769	6258	2499	149	152	27	100	100	0	1.859	1.929	1.913	2.096	1.628	1.915	0.915	120	531	18925	17891	0.894	12305	6620	11782	6109	0
1	10	21	"PFM60520"	"oPFM60520"	2820	26960	120	400	411	107	138	142	49	98	96	0	451	450	109	150	152	27	99	99	0	0.870	0.910	0.910	0.899	1.622	0.940	0.723	120	435	563	573	-0.200	262	301	273	300	0
1	11	21	"PFBL B0158"	"oPFBLOB0158"	3020	26960	120	2106	2043	695	141	143	27	100	100	0	1093	1055	295	145	147	23	100	100	0	2.073	2.090	2.082	2.038	1.342	2.154	0.915	120	403	2913	2812	1.052	1965	948	1902	910	0
1	12	21	"PFI17709"	"oPFI17709"	3200	26960	120	3531	3344	1058	142	144	28	100	100	0	1999	1907	656	148	149	22	100	99	0	1.831	1.820	1.810	1.910	1.546	1.819	0.903	120	498	5240	4961	0.873	3389	1851	3202	1759	0
1	13	21	"PFG0048"	"oPFG0048"	3390	26960	120	4056	3729	1192	139	140	25	100	100	0	4745	4504	1356	150	152	25	100	100	0	0.852	0.825	0.828	0.819	1.315	0.818	0.926	120	515	8512	7944	-0.230	3917	4595	3590	4354	0
1	14	21	"PFM60526"	"oPFM60526"	3580	26960	120	1404	1369	457	139	142	35	100	100	0	1373	1260	435	158	160	27	98	97	0	1.041	1.116	1.115	1.175	1.677	1.101	0.919	120	510	2480	2332	0.058	1265	1215	1230	1102	0
1	15	21	"PFM60528"	"oPFM60528"	3780	26960	120	1257	1168	338	141	144	34	100	100	0	688	671	159	163	165	26	100	100	0	2.126	2.022	1.985	2.005	1.423	2.119	0.900	120	532	1641	1535	1.088	1116	525	1027	508	0
1	16	21	"PFL0111"	"oPFL0111"	3960	26960	120	258	258	54	135	137	26	96	90	0	278	280	59	155	156	29	95	83	0	1.000	0.984	0.992	1.046	2.249	0.919	0.521	120	547	246	248	0.000	123	123	123	125	0
1	17	21	"E598_1c"	"E598_1c"	4160	27050	150	130	137	35	128	131	27	25	8	0	149	148	23	145	147	27	16	1	0	0.500	3.000	1.347	1.274	3.512	5.053	0.010	156	770	6	12	-1.000	2	4	9	3	-50
1	18	21	"E598_1e"	"E598_1e"	4340	26980	150	136	137	24	132	135	26	16	3	0	131	132	23	145	147	23	7	0	0	-0.286	-0.385	0.711	0.712	3.560	1.404	0.001	156	653	-10	-8	Error	4	-14	5	-13	-50
1	19	21	"E598_1g"	"E598_1g"	4530	26970	150	143	147	29	130	132	24	36	11	0	132	139	37	146	148	25	10	6	0	-0.929	-2.429	0.915	0.808	3.876	0.734	0.025	156	586	-1	10	Error	13	-14	17	-7	-50
1	20	21	"E598_1i"	"E598_1i"	4720	26960	120	8048	7817	2504	134	135	26	100	100	0	2874	2827	772	150	153	25	100	100	0	2.905	2.870	2.891	2.799	1.344	2.982	0.939	120	538	10638	10360	1.539	7914	2724	7683	2677	0
1	21	21	"F48446_9a"	"F48446_9a"	4950	26960	150	149	152	31	137	140	26	33	11	0	156	163	38	150	152	24	27	12	0	2.000	1.154	0.862	0.859	3.355	0.660	0.071	156	584	18	28	1.000	12	6	15	13	-50
1	22	21	"F48446_9c"	"F48446_9c"	5100	26970	150	132	135	26	131	133	24	18	5	0	128	131	26	149	151	22	7	0	0	-0.048	-0.222	0.558	0.599	3.622	0.610	0.002	156	728	-20	-14	Error	1	-21	4	-18	-50
1	1	22	"I12861_2g"	"I12861_2g"	1110	27160	120	241	241	46	128	129	24	99	91	0	250	249	53	140	143	22	96	89	0	1.027	1.037	1.006	1.070	1.874	1.001	0.553	120	636	223	222	0.039	113	110	113	109	0
1	2	22	"I12861_2i"	"I12861_2i"	1300	27160	120	293	296	65	131	133	23	98	95	0	273	276	57	141	144	21	98	95	0	1.227	1.222	1.236	1.258	1.655	1.218	0.711	120	523	294	300	0.295	162	132	165	135	0
1	3	22	"J512_2a"	"J512_2a"	1460	27210	150	135	138	30	127	129	25	26	8	0	140	140	24	139	142	23	21	3	0	8.000	11.000	1.222	1.113	4.260	0.101	0.000	156	954	9	12	3.000	8	1	11	1	-50
1	4	22	"J512_2c"	"J512_2c"	1710	27170	150	146	157	108	128	130	26	37	15	0	141	143	26	140	143	22	21	6	0	18.000	9.667	1.385	1.410	4.130	89.056	0.001	156	834	19	32	4.170	18	1	29	3	-50
1	5	22	"J512_2e"	"J512_2e"	1860	27190	150	149	151	32	129	131	25	43	17	0	149	150	33	143	145	23	29	11	0	3.333	3.143	1.000	1.010	4.146	1.972	0.020	156	890	26	29	1.737	20	6	22	7	-50
1	6	22	"J512_2g"	"J512_2g"	2080	27170	80	165	176	50	136	138	24	61	38	0	158	163	42	146	149	26	32	15	0	2.417	2.353	1.318	1.208	2.911	1.237	0.157	52	334	41	57	1.273	29	12	40	17	0
1	7	22	"M40872_8a"	"M40872_8a"	2280	27180	150	129	132	37	128	130	27	16	5	0	126	128	24	142	145	22	9	2	0	-0.063	-0.286	0.750	0.838	3.946	6.822	0.004	156	846	-15	-10	Error	1	-16	4	-14	-50
1	8	22	"M40872_8c"	"M40872_8c"	2440	27190	150	142	142	31	128	130	27	30	9	0	139	143	27	143	145	23	19	5	0	-3.500	100000.000	1.457	1.342	2.822	2.081	0.034	156	828	10	14	Error	14	-4	14	0	-50
1	9	22	"M40872_8e"	"M40872_8e"	2630	27170	120	162	169	60	136	137	27	48	24	0	172	182	54	145	149	25	51	32	0	0.963	0.892	0.788	0.903	3.440	1.280	0.165	120	589	53	70	-0.054	26	27	33	37	0
1	10	22	"M40872_8g"	"M40872_8g"	2830	27170	150	148	154	41	134	137	40	23	5	0	141	155	52	144	147	25	26	15	0	-4.667	1.818	0.752	0.845	3.596	2.365	0.113	156	821	11	31	Error	14	-3	20	11	-50
1	11	22	"M40872_8i"	"M40872_8i"	3010	27160	150	140	146	30	136	140	41	12	3	0	132	135	27	146	149	25	9	2	0	-0.286	-0.909	0.754	0.836	4.309	2.850	0.003	156	827	-10	-1	Error	4	-14	10	-11	-50
1	12	22	"EMPTY"	"EMPTY"	3220	27160	100	269	294	103	129	133	28	97	86	0	253	258	59	144	145	24	96	85	0	1.284	1.447	1.429	1.364	2.017	1.669	0.597	80	480	249	279	0.361	140	109	165	114	0
1	13	22	"EMPTY"	"EMPTY"	3400	27160	100	460	480	208	123	125	23	100	100	0	401	430	143	142	144	22	100	100	0	1.301	1.240	1.194	1.153	1.567	1.336	0.784	80	482	596	645	0.380	337	259	357	288	0
1	14	22	"EMPTY"	"EMPTY"	3590	27160	100	422	452	221	121	123	23	98	98	0	375	380	123	145	146	22	100	97	0	1.309	1.409	1.345	1.315	1.711	1.595	0.738	80	500	531	566	0.388	301	230	331	235	0
1	15	22	"EMPTY"	"EMPTY"	3780	27160	90	493	522	182	124	127	29	100	100	0	423	427	85	147	148	24	100	100	0	1.337	1.421	1.368	1.337	1.497	1.553	0.777	52	394	645	678	0.419	369	276	398	280	0
1	16	22	"EMPTY"	"EMPTY"	3960	27160	100	797	791	293	122	123	26	100	100	0	687	704	275	144	148	32	100	100	0	1.243	1.195	1.190	1.205	1.497	1.181	0.877	80	508	1218	1229	0.314	675	543	669	560	0
1	17	22	"EMPTY"	"EMPTY"	4170	27160	90	356	434	229	119	123	27	100	98	0	317	341	97	139	141	22	100	100	0	1.331	1.559	1.435	1.367	1.611	1.883	0.775	52	298	415	517	0.413	237	178	315	202	0
1	18	22	"EMPTY"	"EMPTY"	4350	27150	90	377	529	359	125	128	23	100	98	0	365	385	148	141	143	22	98	94	0	1.125	1.656	1.376	1.384	1.880	2.100	0.695	52	340	476	648	0.170	252	224	404	244	0
1	19	22	"EMPTY"	"EMPTY"	4540	27160	150	134	145	38	132	137	33	25	10	0	174	186	60	150	159	45	34	11	0	0.083	0.361	0.738	0.662	3.956	0.497	0.347	156	751	26	49	-3.585	2	24	13	36	-50
1	20	22	"EMPTY"	"EMPTY"	4720	27160	150	143	149	38	135	140	33	21	7	0	166	178	54	154	164	45	18	5	0	0.667	0.583	0.916	1.016	3.517	0.352	0.219	156	739	20	38	-0.585	8	12	14	24	-50
1	21	22	"EMPTY"	"EMPTY"	4910	27160	150	137	141	25	133	135	25	23	4	0	156	157	29	152	154	23	20	5	0	1.000	1.600	1.167	0.910	3.099	0.901	0.028	156	731	8	13	0.000	4	4	8	5	-50
1	22	22	"EMPTY"	"EMPTY"	5100	27160	150	134	142	29	129	131	24	23	12	0	156	162	31	150	152	24	26	12	0	0.833	1.083	0.916	0.945	3.964	1.246	0.035	156	875	11	25	-0.263	5	6	13	12	-50
2	1	1	"PFA0116"	"A23157_2"	5680	23260	150	787	779	327	162	165	32	100	100	0	799	785	259	170	172	27	100	100	0	0.994	1.003	0.976	0.960	1.346	1.087	0.875	156	787	1254	1232	-0.009	625	629	617	615	0
2	2	1	"PFA0048"	"A14801_13"	5860	23260	150	651	688	229	171	173	40	100	99	0	1551	1588	510	175	178	29	100	100	0	0.349	0.366	0.361	0.352	1.298	0.369	0.871	156	621	1856	1930	-1.519	480	1376	517	1413	0
2	3	1	"PFA0211"	"A8109_3"	6030	23260	150	2146	1949	957	166	168	31	100	100	0	1608	1539	717	170	173	28	100	100	0	1.377	1.302	1.269	1.279	1.353	1.318	0.901	156	649	3418	3152	0.461	1980	1438	1783	1369	0
2	4	1	"PFA0021"	"A11962_3"	6220	23260	150	579	601	164	160	165	30	100	100	0	255	262	48	163	167	26	96	83	0	4.554	4.455	4.680	4.839	1.767	4.818	0.593	156	681	511	540	2.187	419	92	441	99	0
2	5	1	"PFA0164"	"A3310_6"	6420	23260	150	433	428	80	156	158	29	100	100	0	509	508	117	162	165	26	100	100	0	0.798	0.786	0.802	0.801	1.328	0.753	0.819	156	661	624	618	-0.325	277	347	272	346	0
2	6	1	"PFA0033"	"A13725_2"	6610	23260	150	726	743	206	155	158	34	100	100	0	528	530	122	163	165	30	100	100	0	1.564	1.602	1.590	1.597	1.340	1.666	0.846	156	639	936	955	0.646	571	365	588	367	0
2	7	1	"PFB0041"	"B180"	6800	23250	150	1288	1331	530	156	160	35	100	100	0	749	757	242	163	165	29	99	99	0	1.932	1.978	1.961	1.912	1.347	2.048	0.873	156	698	1718	1769	0.950	1132	586	1175	594	0
2	8	1	"PFB0043"	"B186"	6990	23260	150	648	649	194	157	160	29	100	100	0	595	605	156	167	170	29	100	100	0	1.147	1.123	1.137	1.104	1.407	1.130	0.813	156	670	919	930	0.198	491	428	492	438	0
2	9	1	"PFB0048"	"B197"	7190	23260	140	1215	1172	292	158	159	27	100	100	0	1086	1067	236	172	175	29	100	100	0	1.156	1.133	1.123	1.120	1.268	1.148	0.874	156	574	1971	1909	0.210	1057	914	1014	895	0
2	10	1	"PFB0056"	"B218"	7380	23260	160	6712	6927	3457	157	159	28	100	100	0	11273	12006	5976	172	175	29	100	99	0	0.590	0.572	0.577	0.625	2.380	0.559	0.901	208	728	17656	18604	-0.760	6555	11101	6770	11834	0
2	11	1	"PFB0059"	"B241"	7580	23260	150	218	225	50	153	156	28	83	53	0	222	228	49	167	169	30	70	46	0	1.182	1.180	1.135	1.157	2.948	1.147	0.227	156	627	120	133	0.241	65	55	72	61	0
2	12	1	"PFB0069"	"B270"	7780	23250	150	345	345	61	148	150	28	100	100	0	461	465	101	161	163	28	100	99	0	0.657	0.648	0.639	0.658	1.423	0.615	0.763	156	668	497	501	-0.607	197	300	197	304	0
2	13	1	"PFB0161"	"B471"	7950	23250	150	1062	1118	337	145	148	28	100	100	0	762	770	232	160	162	26	100	100	0	1.523	1.595	1.570	1.645	1.388	1.558	0.898	156	721	1519	1583	0.607	917	602	973	610	0
2	14	1	"PFB0183"	"B508"	8160	23250	150	289	290	59	146	148	26	99	95	0	386	386	88	158	161	29	100	100	0	0.627	0.632	0.646	0.632	1.621	0.589	0.658	156	722	371	372	-0.673	143	228	144	228	0
2	15	1	"PFB0185"	"B511"	8340	23250	150	805	813	221	152	155	31	100	100	0	537	512	132	163	169	40	99	98	0	1.746	1.894	1.879	1.954	1.417	1.866	0.848	156	701	1027	1010	0.804	653	374	661	349	0
2	16	1	"PFB0199"	"B537"	8540	23260	150	335	348	90	155	160	33	96	96	0	692	708	205	169	175	38	100	100	0	0.344	0.358	0.359	0.339	1.469	0.362	0.823	156	693	703	732	-1.539	180	523	193	539	0
2	17	1	"PFB0205"	"B549"	8730	23250	140	1281	1280	303	152	156	32	100	100	0	992	997	207	165	167	27	100	100	0	1.365	1.356	1.383	1.347	1.238	1.370	0.895	156	696	1956	1960	0.449	1129	827	1128	832	0
2	18	1	"PFB0211"	"B556"	8930	23250	150	9660	9519	3466	144	147	26	100	100	0	8881	8795	2934	161	164	26	100	100	0	1.091	1.086	1.108	1.065	1.222	1.098	0.912	156	745	18236	18009	0.126	9516	8720	9375	8634	0
2	19	1	"PFC0047"	"C187"	9120	23250	150	1207	1156	317	147	149	27	100	100	0	1638	1612	374	163	164	26	100	100	0	0.719	0.696	0.696	0.680	1.283	0.710	0.908	156	670	2535	2458	-0.477	1060	1475	1009	1449	0
2	20	1	"PFC0049"	"C191"	9300	23250	150	1358	1383	526	147	149	26	100	100	0	1075	1112	378	163	165	26	100	100	0	1.328	1.302	1.302	1.278	1.304	1.325	0.868	156	694	2123	2185	0.409	1211	912	1236	949	0
2	21	1	"PFC0053"	"C199"	9510	23250	150	337	352	85	149	151	26	99	98	0	490	501	122	166	169	28	100	99	0	0.580	0.606	0.610	0.591	1.486	0.604	0.750	156	704	512	538	-0.785	188	324	203	335	0
2	22	1	"PFC0064"	"C230"	9700	23220	150	189	195	42	147	152	31	61	32	0	185	190	37	166	172	36	30	7	0	2.211	2.000	1.367	1.533	3.902	1.548	0.145	156	889	61	72	1.144	42	19	48	24	-50
2	1	2	"PFC0067"	"C234"	5710	23440	150	1615	1559	374	160	164	31	100	100	0	1632	1627	394	173	178	36	100	99	0	0.997	0.962	0.968	0.966	1.353	0.926	0.919	156	629	2914	2853	-0.004	1455	1459	1399	1454	0
2	2	2	"PFC0074"	"C249"	5900	23450	150	351	355	83	169	170	30	98	96	0	370	380	88	178	181	33	99	95	0	0.948	0.921	0.881	0.921	1.679	0.918	0.690	156	424	374	388	-0.077	182	192	186	202	0
2	3	2	"PFK0421"	"Kn479_3"	6100	23450	150	318	326	58	170	172	30	99	96	0	537	548	98	177	180	28	100	100	0	0.411	0.420	0.419	0.404	1.503	0.425	0.723	156	426	508	527	-1.282	148	360	156	371	0
2	4	2	"PFK0499"	"Kn722_1"	6280	23450	150	504	507	118	173	176	34	100	99	0	477	481	94	177	179	29	100	100	0	1.103	1.099	1.089	1.075	1.372	1.133	0.825	156	409	631	638	0.142	331	300	334	304	0
2	5	2	"PFK0529"	"Kn862_1"	6470	23440	140	5647	5106	2347	171	175	36	100	100	0	1889	1784	679	176	179	29	100	100	0	3.197	3.069	3.061	2.901	1.327	3.172	0.917	156	357	7189	6543	1.677	5476	1713	4935	1608	0
2	6	2	"PFK0159"	"Kn1106_2"	6640	23440	150	212	216	44	166	174	44	50	17	0	199	205	43	175	180	35	40	17	0	1.917	1.667	1.301	1.227	2.802	1.417	0.243	156	431	70	80	0.939	46	24	50	30	-50
2	7	2	"PFK0179"	"Kn1255_4"	6850	23440	150	4663	4816	2265	163	169	40	100	100	0	2016	2192	798	171	177	35	100	100	0	2.439	2.302	2.203	2.164	1.362	2.401	0.906	156	501	6345	6674	1.286	4500	1845	4653	2021	0
2	8	2	"PFK0266"	"Kn2144_2"	7050	23440	150	1200	1205	366	160	162	29	100	100	0	923	917	264	164	168	29	100	100	0	1.370	1.388	1.369	1.379	1.305	1.381	0.879	156	467	1799	1798	0.454	1040	759	1045	753	0
2	9	2	"PFK1250"	"Ks8_1"	7240	23440	150	603	596	123	157	162	36	100	100	0	510	523	109	164	168	33	100	100	0	1.289	1.223	1.195	1.232	1.400	1.214	0.838	156	481	792	798	0.366	446	346	439	359	0
2	10	2	"PFK0668"	"Ks13_2"	7430	23440	140	1474	1520	469	147	152	34	100	100	0	683	706	188	163	166	32	100	100	0	2.552	2.529	2.495	2.527	1.331	2.534	0.862	156	402	1847	1916	1.352	1327	520	1373	543	0
2	11	2	"PFK0833"	"Ks25_5"	7630	23440	160	272	285	76	144	146	26	96	89	0	311	326	108	161	164	29	90	85	0	0.853	0.855	0.878	0.925	2.028	0.775	0.663	208	419	278	306	-0.229	128	150	141	165	0
2	12	2	"PFK0849"	"Ks26_17"	7810	23450	150	326	333	74	145	148	30	98	98	0	405	399	88	162	165	32	98	98	0	0.745	0.793	0.803	0.799	1.539	0.779	0.760	156	413	424	425	-0.425	181	243	188	237	0
2	13	2	"PFK0898"	"Ks31_1"	8010	23450	150	501	526	187	147	149	31	99	98	0	639	653	216	161	165	29	100	100	0	0.741	0.770	0.778	0.748	1.413	0.787	0.876	156	401	832	871	-0.433	354	478	379	492	0
2	14	2	"PFK0968"	"Ks42_6"	8190	23450	140	275	294	79	147	148	25	99	96	0	402	421	111	158	162	33	100	100	0	0.525	0.559	0.530	0.531	1.602	0.535	0.627	156	353	372	410	-0.931	128	244	147	263	0
2	15	2	"PFK1224"	"Ks83_19"	8390	23440	150	193	193	39	147	151	30	62	32	0	180	181	32	154	159	29	42	17	0	1.769	1.704	1.400	1.423	3.244	1.473	0.093	156	500	72	73	0.823	46	26	46	27	-50
2	16	2	"PFK1246"	"Ks89_2"	8590	23450	150	310	322	75	146	151	33	100	96	0	381	379	89	153	156	24	99	98	0	0.719	0.779	0.798	0.771	1.555	0.789	0.724	156	447	392	402	-0.475	164	228	176	226	0
2	17	2	"PFK1245"	"Ks89_10"	8760	23480	150	173	187	55	144	149	31	46	26	0	167	176	43	156	158	26	32	17	0	2.636	2.150	1.253	1.510	4.014	1.940	0.133	156	414	40	63	1.399	29	11	43	20	-50
2	18	2	"PFK1268"	"Ks97_1"	8950	23440	150	947	938	246	142	146	28	100	100	0	533	544	153	158	161	25	99	99	0	2.147	2.062	2.085	2.162	1.493	2.007	0.859	156	501	1180	1182	1.102	805	375	796	386	0
2	19	2	"PFK0567"	"Ks101_10"	9150	23440	140	563	555	146	140	142	24	100	100	0	814	802	210	157	160	24	100	100	0	0.644	0.643	0.654	0.635	1.355	0.629	0.857	156	440	1080	1060	-0.635	423	657	415	645	0
2	20	2	"PFK0617"	"Ks117_4"	9340	23440	140	227	233	47	142	145	26	95	77	0	271	286	64	159	164	28	94	89	0	0.759	0.717	0.713	0.719	2.081	0.674	0.504	156	394	197	218	-0.398	85	112	91	127	0
2	21	2	"PFK0689"	"Ks157_11"	9530	23440	150	7158	6797	1804	153	155	30	100	100	0	4205	4154	1001	170	173	32	100	100	0	1.736	1.668	1.669	1.643	1.272	1.697	0.913	156	391	11040	10628	0.796	7005	4035	6644	3984	0
2	22	2	"PFK0731"	"Ks186_10"	9720	23440	160	65535	57084	14261	164	176	57	100	100	62	65535	57297	15276	191	213	84	100	99	66	1.000	0.997	1.000	1.002	1.555	0.992	0.939	208	771	130715	114026	0.001	65371	65344	56920	57106	0
2	1	3	"PFK0746"	"Ks202_1"	5730	23640	150	894	862	190	160	163	32	100	100	0	1418	1376	317	173	178	36	100	100	0	0.590	0.584	0.572	0.584	1.279	0.568	0.905	156	691	1979	1905	-0.762	734	1245	702	1203	0
2	2	3	"PFK0750"	"Ks202_4"	5920	23640	150	277	281	49	165	167	33	97	85	0	319	321	53	177	180	34	97	91	0	0.789	0.806	0.821	0.787	1.904	0.789	0.572	156	480	254	260	-0.342	112	142	116	144	0
2	3	3	"PFK0747"	"Ks202_10"	6110	23640	150	907	950	280	162	169	54	100	100	0	994	1065	306	173	175	30	100	100	0	0.907	0.883	0.869	0.874	1.253	0.859	0.882	156	443	1566	1680	-0.140	745	821	788	892	0
2	4	3	"PFK0766"	"Ks212_4"	6310	23640	140	2975	2987	685	171	179	63	100	100	0	1292	1306	253	175	179	34	100	100	0	2.510	2.490	2.466	2.469	1.204	2.576	0.908	156	431	3921	3947	1.328	2804	1117	2816	1131	0
2	5	3	"PFA0029"	"A12706_1"	6490	23630	150	44992	43885	18550	179	187	50	100	100	25	15404	16761	7832	182	186	42	100	100	0	2.944	2.636	2.579	2.689	1.350	2.569	0.913	156	417	60035	60285	1.558	44813	15222	43706	16579	0
2	6	3	"PFA0034"	"A13725_4"	6680	23640	150	3631	3601	1146	172	179	43	100	100	0	2088	2137	531	177	183	41	100	100	0	1.810	1.749	1.723	1.712	1.222	1.832	0.925	156	497	5370	5389	0.856	3459	1911	3429	1960	0
2	7	3	"PFA0036"	"A13725_6"	6880	23640	150	1289	1218	338	162	166	34	100	100	0	1071	1040	234	171	174	32	100	100	0	1.252	1.215	1.220	1.188	1.250	1.265	0.916	156	534	2027	1925	0.324	1127	900	1056	869	0
2	8	3	"PFA0038"	"A13725_9"	7060	23640	140	485	485	112	156	161	33	100	98	0	633	648	132	163	168	30	100	100	0	0.700	0.678	0.659	0.656	1.427	0.688	0.828	156	462	799	814	-0.515	329	470	329	485	0
2	9	3	"PFA0041"	"A14195_3"	7240	23680	150	171	179	37	154	160	37	33	9	0	164	173	41	165	169	34	17	7	0	-17.000	3.125	1.003	1.043	4.597	1.131	0.172	156	475	16	33	Error	17	-1	25	8	-50
2	10	3	"PFA0043"	"A14263_1"	7450	23630	150	1104	1096	304	150	155	36	100	100	0	752	760	198	164	169	36	100	99	0	1.622	1.587	1.560	1.595	1.323	1.573	0.902	156	493	1542	1542	0.698	954	588	946	596	0
2	11	3	"PFA0063"	"A14801_9"	7640	23640	140	278	283	55	142	144	25	100	98	0	186	190	40	158	161	29	48	22	0	4.857	4.406	3.458	4.168	2.996	4.555	0.135	156	425	164	173	2.280	136	28	141	32	0
2	12	3	"PFA0065"	"A15774_2"	7830	23640	140	235	238	44	140	142	25	97	87	0	265	269	48	158	160	28	96	89	0	0.888	0.883	0.865	0.873	1.877	0.854	0.507	156	417	202	209	-0.172	95	107	98	111	0
2	13	3	"PFA0067"	"A16096_5"	8020	23630	150	259	267	51	144	145	26	100	94	0	222	231	43	160	163	30	85	50	0	1.855	1.732	1.793	1.881	1.981	1.557	0.402	156	400	177	194	0.891	115	62	123	71	0
2	14	3	"PFA0071"	"A16972_1"	8170	23600	150	155	158	34	148	152	40	19	2	0	145	154	38	160	161	27	14	6	0	-0.467	-1.667	0.833	0.859	3.081	0.955	0.054	156	376	-8	4	Error	7	-15	10	-6	-50
2	15	3	"PFA0073"	"A1700_2"	8350	23640	150	168	173	40	150	157	43	31	9	0	154	156	29	158	163	34	8	1	0	-4.500	-11.500	1.973	1.666	4.848	6.594	0.019	156	658	14	21	Error	18	-4	23	-2	-50
2	16	3	"PFA0076"	"A1700_6"	8590	23630	150	291	306	86	144	150	34	97	85	0	372	388	100	151	156	28	100	99	0	0.665	0.684	0.676	0.638	1.684	0.717	0.711	156	457	368	399	-0.588	147	221	162	237	0
2	17	3	"PFA0109"	"A22053_4"	8770	23630	150	385	403	100	141	141	23	100	100	0	282	282	62	151	152	23	99	94	0	1.863	2.000	2.079	2.113	1.613	1.962	0.714	156	340	375	393	0.897	244	131	262	131	0
2	18	3	"PFA0112"	"A23157_12"	8970	23630	150	688	722	200	141	141	24	100	100	0	766	783	186	150	152	22	100	100	0	0.888	0.918	0.884	0.906	1.327	0.916	0.883	156	506	1163	1214	-0.171	547	616	581	633	0
2	19	3	"PFA0114"	"A23157_18"	9180	23640	150	615	641	201	140	140	24	99	99	0	1469	1520	418	151	153	23	100	100	0	0.360	0.366	0.367	0.351	1.397	0.371	0.880	156	444	1793	1870	-1.472	475	1318	501	1369	0
2	20	3	"PFA0117"	"A23157_8"	9350	23620	150	157	162	34	139	141	24	40	19	0	164	169	32	150	152	24	41	14	0	1.286	1.211	1.086	0.969	3.892	1.296	0.044	156	372	32	42	0.363	18	14	23	19	-50
2	21	3	"PFA0123"	"A24704_11"	9540	23630	160	198	202	36	144	148	28	79	48	0	354	358	85	151	154	26	99	98	0	0.266	0.280	0.283	0.273	2.200	0.253	0.423	208	445	257	265	-1.910	54	203	58	207	0
2	22	3	"PFA0126"	"A24704_6"	9740	23590	150	180	189	66	149	158	46	33	8	0	167	177	53	166	185	72	10	2	0	31.000	3.636	1.289	1.316	3.460	0.669	0.171	156	658	32	51	4.954	31	1	40	11	-50
2	1	4	"PFA0154"	"A3310_10"	5700	23830	150	179	184	38	158	163	51	21	5	0	169	175	34	167	178	137	0	0	0	10.500	3.250	1.118	1.222	3.875	0.285	0.519	156	788	23	34	3.392	21	2	26	8	-50
2	2	4	"PFA0156"	"A3310_15"	5930	23830	150	362	373	67	164	166	35	100	100	0	467	486	106	175	178	30	100	100	0	0.678	0.672	0.673	0.676	1.413	0.630	0.731	156	484	490	520	-0.560	198	292	209	311	0
2	3	4	"PFA0159"	"A3310_22"	6120	23830	140	894	898	221	151	160	55	100	100	0	524	529	96	163	167	27	100	100	0	2.058	2.041	2.032	2.013	1.314	2.147	0.839	156	429	1104	1113	1.041	743	361	747	366	0
2	4	4	"PFA0162"	"A3310_32"	6310	23830	150	375	373	87	150	161	61	99	88	0	801	797	213	162	165	31	100	100	0	0.352	0.351	0.353	0.344	1.332	0.341	0.753	156	466	864	858	-1.506	225	639	223	635	0
2	5	4	"PFA0165"	"A3310_7"	6510	23830	150	497	522	153	159	168	54	100	100	0	449	475	133	164	171	42	99	99	0	1.186	1.167	1.164	1.181	1.421	1.121	0.789	156	424	623	674	0.246	338	285	363	311	0
2	6	4	"PFA0168"	"A3920_1"	6680	23830	150	171	180	48	161	167	44	20	7	0	164	169	35	167	173	41	9	1	0	-3.333	9.500	1.303	1.260	3.402	2.137	0.070	156	437	7	21	Error	10	-3	19	2	-50
2	7	4	"PFC0075"	"C25"	6880	23850	150	189	198	43	151	156	36	52	23	0	169	175	37	167	169	30	25	10	0	19.000	5.875	1.983	1.793	4.462	2.072	0.133	156	428	40	55	4.248	38	2	47	8	-50
2	8	4	"PFC0079"	"C258"	7080	23830	140	343	356	69	143	148	34	100	99	0	270	278	55	160	162	26	96	90	0	1.818	1.805	1.876	1.943	1.716	1.801	0.630	156	367	310	331	0.862	200	110	213	118	0
2	9	4	"PFC0082"	"C269"	7270	23830	140	256	260	55	142	144	31	97	82	0	366	371	82	159	161	28	99	97	0	0.551	0.557	0.531	0.528	1.843	0.539	0.649	156	349	321	330	-0.861	114	207	118	212	0
2	10	4	"PFC0085"	"C273"	7440	23820	150	183	186	36	143	146	30	61	28	0	162	167	31	163	167	34	16	3	0	-40.000	10.750	1.610	1.851	3.634	1.618	0.036	156	438	39	47	Error	40	-1	43	4	-50
2	11	4	"PFC0087"	"C277"	7650	23830	150	881	882	203	138	141	25	100	100	0	586	613	131	158	162	31	100	100	0	1.736	1.635	1.709	1.637	1.281	1.642	0.867	156	461	1171	1199	0.796	743	428	744	455	0
2	12	4	"PFC0090"	"C285"	7840	23830	150	976	990	269	135	138	23	100	100	0	640	652	153	155	155	25	100	100	0	1.734	1.720	1.793	1.714	1.326	1.782	0.880	156	437	1326	1352	0.794	841	485	855	497	0
2	13	4	"PFC0107"	"C321"	8030	23830	140	319	324	61	137	138	25	100	100	0	316	319	60	155	155	28	100	98	0	1.130	1.140	1.134	1.162	1.568	1.097	0.678	156	433	343	351	0.177	182	161	187	164	0
2	14	4	"PFC0110"	"C332"	8220	23830	140	257	261	48	140	148	44	96	74	0	334	348	83	152	158	34	100	97	0	0.643	0.617	0.623	0.627	1.588	0.611	0.555	156	469	299	317	-0.637	117	182	121	196	0
2	15	4	"PFC0112"	"C337"	8390	23870	80	191	197	48	154	161	43	40	19	0	210	212	41	167	174	45	46	13	0	0.860	0.956	1.168	1.031	2.805	1.120	0.328	52	238	80	88	-0.217	37	43	43	45	0
2	16	4	"PFC0114"	"C344"	8590	23820	150	203	216	54	148	158	42	62	36	0	218	224	48	159	166	36	67	40	0	0.932	1.046	1.062	1.029	2.819	1.168	0.409	156	516	114	133	-0.101	55	59	68	65	0
2	17	4	"PFC0116"	"C35"	8770	23800	150	161	165	28	139	145	33	34	10	0	149	149	25	152	154	25	12	1	0	-7.333	-8.667	1.279	1.360	4.424	3.015	0.014	156	426	19	23	Error	22	-3	26	-3	-50
2	18	4	"PFC0119"	"C354"	8980	23830	150	229	227	39	142	144	26	92	82	0	292	300	57	151	153	23	100	99	0	0.617	0.570	0.603	0.549	1.805	0.567	0.572	156	449	228	234	-0.697	87	141	85	149	0
2	19	4	"PFC0135"	"C394"	9180	23830	150	230	233	48	141	142	25	95	82	0	357	367	82	150	153	22	100	100	0	0.430	0.424	0.421	0.389	2.008	0.403	0.563	156	381	296	309	-1.218	89	207	92	217	0
2	20	4	"PFC0138"	"C41"	9350	23810	150	149	155	34	139	141	25	33	14	0	145	154	36	149	151	22	22	13	0	-2.500	3.200	0.974	1.027	3.688	1.079	0.032	156	469	6	21	Error	10	-4	16	5	-50
2	21	4	"PFC0140"	"C413"	9590	23820	150	162	167	37	141	143	26	41	19	0	157	161	34	149	152	24	28	10	0	2.625	2.167	1.400	1.514	4.616	1.794	0.080	156	462	29	38	1.392	21	8	26	12	-50
2	22	4	"PFC0142"	"C417"	9740	23820	140	389	412	107	135	139	28	100	100	0	476	498	122	152	156	25	100	100	0	0.784	0.801	0.803	0.790	1.358	0.747	0.805	156	590	578	623	-0.351	254	324	277	346	0
2	1	5	"PFC0144"	"C419"	5760	24020	150	288	299	68	160	168	57	91	57	0	467	461	97	167	182	146	92	51	0	0.427	0.473	0.441	0.430	1.777	0.474	0.675	156	694	428	433	-1.229	128	300	139	294	0
2	2	5	"PFC0147"	"C423"	5950	24020	150	642	672	188	159	161	33	100	100	0	691	718	189	171	175	29	100	100	0	0.929	0.938	0.905	0.930	1.290	0.952	0.841	156	388	1003	1060	-0.106	483	520	513	547	0
2	3	5	"PFC0161"	"C449"	6120	24020	150	245	247	53	152	155	29	92	75	0	177	179	30	167	170	27	25	6	0	9.300	7.917	4.405	4.294	2.972	7.940	0.038	156	435	103	107	3.217	93	10	95	12	-50
2	4	5	"PFC0163"	"C453"	6330	24020	150	309	313	63	148	150	29	100	98	0	277	294	70	162	164	27	98	91	0	1.400	1.250	1.237	1.306	1.687	1.200	0.593	156	446	276	297	0.485	161	115	165	132	0
2	5	5	"PFC0165"	"C46"	6510	24020	150	2816	2904	928	141	144	30	100	100	0	1197	1208	368	159	160	26	100	100	0	2.577	2.634	2.632	2.652	1.280	2.689	0.889	156	401	3713	3812	1.366	2675	1038	2763	1049	0
2	6	5	"PFC0168"	"C472"	6710	24020	150	417	436	102	144	146	30	100	100	0	578	593	128	158	160	27	100	100	0	0.650	0.671	0.639	0.665	1.435	0.646	0.735	156	396	693	727	-0.621	273	420	292	435	0
2	7	5	"PFC0171"	"C489"	6900	24020	160	414	404	105	138	141	27	97	93	0	330	329	78	155	157	24	96	92	0	1.577	1.529	1.556	1.595	1.912	1.598	0.716	208	349	451	440	0.657	276	175	266	174	0
2	8	5	"PFC0174"	"C492"	7070	24020	150	169	171	33	135	139	34	48	15	0	152	151	27	157	158	24	12	3	0	-6.800	-6.000	2.071	2.141	3.773	6.576	0.017	156	336	29	30	Error	34	-5	36	-6	-50
2	9	5	"PFD0418"	"D49176_20"	7270	24010	150	717	738	153	135	138	32	100	100	0	677	695	142	159	160	25	100	100	0	1.124	1.125	1.110	1.133	1.330	1.114	0.855	156	416	1100	1139	0.168	582	518	603	536	0
2	10	5	"PFD0422"	"D49176_29"	7460	24020	150	180	185	44	135	139	32	63	29	0	167	174	43	161	165	27	30	12	0	7.500	3.846	1.509	1.573	3.834	1.628	0.092	156	431	51	63	2.907	45	6	50	13	-50
2	11	5	"PFD0425"	"D49176_32"	7650	24020	140	420	441	110	133	138	31	99	99	0	335	339	70	158	161	26	100	98	0	1.621	1.702	1.735	1.706	1.649	1.751	0.737	156	413	464	489	0.697	287	177	308	181	0
2	12	5	"PFD0428"	"D49176_37"	7830	24020	150	172	173	34	134	138	24	64	37	0	170	172	29	155	156	22	42	16	0	2.533	2.294	1.579	1.637	3.611	2.003	0.094	156	437	53	56	1.341	38	15	39	17	-50
2	13	5	"PFD0431"	"D49176_44"	8040	24010	140	457	453	86	136	141	42	100	100	0	554	566	128	150	155	55	99	99	0	0.795	0.762	0.769	0.771	1.422	0.719	0.817	156	399	725	733	-0.332	321	404	317	416	0
2	14	5	"PFD0436"	"D49176_6"	8220	24010	150	1676	1681	323	128	132	44	100	100	0	1882	1908	417	139	144	59	100	100	0	0.888	0.878	0.878	0.891	1.269	0.850	0.929	156	338	3291	3322	-0.171	1548	1743	1553	1769	0
2	15	5	"PFD0454"	"D51731_2"	8410	24010	140	291	298	48	136	142	35	100	98	0	271	270	47	149	156	35	96	87	0	1.270	1.339	1.344	1.387	1.665	1.291	0.670	156	387	277	283	0.345	155	122	162	121	0
2	16	5	"PFD0463"	"D53677_1"	8580	23990	150	174	182	44	147	158	43	36	9	0	169	175	35	160	166	34	23	6	0	3.000	2.333	1.500	1.614	3.392	2.063	0.186	156	507	36	50	1.585	27	9	35	15	-50
2	17	5	"PFD0467"	"D53677_8"	8810	23990	150	157	161	35	147	156	41	21	5	0	145	148	26	156	160	30	8	1	0	-0.909	-1.750	0.959	1.042	3.860	2.545	0.099	156	598	-1	6	Error	10	-11	14	-8	-50
2	18	5	"PFD0471"	"D54177_1"	9010	23980	150	171	175	36	144	149	28	48	23	0	169	173	30	154	158	26	34	14	0	1.800	1.632	1.611	1.670	3.432	1.615	0.045	156	471	42	50	0.848	27	15	31	19	-50
2	19	5	"PFD0474"	"D54346_3"	9170	24020	140	305	309	60	141	146	28	99	96	0	360	369	73	154	158	27	100	100	0	0.796	0.781	0.835	0.763	1.545	0.776	0.705	156	412	370	383	-0.329	164	206	168	215	0
2	20	5	"PFD0478"	"D56259_1"	9360	24010	140	294	296	49	136	140	26	100	98	0	510	521	104	148	151	23	100	99	0	0.436	0.429	0.436	0.427	1.478	0.405	0.759	156	522	520	533	-1.196	158	362	160	373	0
2	21	5	"PFD0512"	"D6287_18"	9580	23980	150	148	152	33	137	140	25	34	15	0	145	146	24	147	149	22	14	5	0	-5.500	-15.000	1.373	1.120	4.032	10.455	0.003	156	500	9	14	Error	11	-2	15	-1	-50
2	22	5	"PFD0515"	"D6287_22"	9740	24010	150	1492	1436	448	137	140	27	100	100	0	834	812	240	155	158	25	99	99	0	1.996	1.977	1.999	2.026	1.537	1.957	0.902	156	644	2034	1956	0.997	1355	679	1299	657	0
2	1	6	"PFD0519"	"D6287_3"	5810	24200	150	210	211	52	163	168	39	51	30	0	193	203	49	170	177	35	41	23	0	2.043	1.455	1.122	1.248	3.013	1.401	0.239	156	551	70	81	1.031	47	23	48	33	-50
2	2	6	"PFD0521"	"D6287_31"	5960	24220	150	356	355	81	155	157	28	99	95	0	569	569	127	167	171	27	100	100	0	0.500	0.498	0.485	0.469	1.679	0.495	0.740	156	325	603	602	-1.000	201	402	200	402	0
2	3	6	"PFD0525"	"D6287_49"	6140	24210	140	2171	2179	535	153	154	28	100	100	0	1376	1366	284	169	170	26	100	100	0	1.672	1.693	1.713	1.676	1.221	1.735	0.918	156	407	3225	3223	0.742	2018	1207	2026	1197	0
2	4	6	"PFD0527"	"D6287_53"	6330	24210	140	311	316	59	152	154	28	99	98	0	319	333	102	166	168	27	99	96	0	1.039	0.982	1.049	1.028	1.738	0.820	0.507	156	410	312	331	0.055	159	153	164	167	0
2	5	6	"PFD0563"	"D65980_2"	6510	24210	140	302	307	63	149	150	27	99	93	0	255	257	58	162	165	28	89	76	0	1.645	1.663	1.667	1.752	1.898	1.544	0.591	156	391	246	253	0.718	153	93	158	95	0
2	6	6	"PFD0569"	"D6681_10"	6700	24200	150	164	174	40	150	151	28	36	20	0	155	160	30	159	163	29	14	5	0	-3.500	24.000	1.000	0.988	4.110	1.381	0.067	156	453	10	25	Error	14	-4	24	1	-50
2	7	6	"PFD0572"	"D6681_3"	6910	24210	140	325	326	67	145	148	28	99	96	0	313	306	68	155	159	28	94	91	0	1.139	1.199	1.194	1.222	1.671	1.170	0.680	156	436	338	332	0.188	180	158	181	151	0
2	8	6	"PFD0575"	"D66953_1"	7080	24180	150	170	177	46	137	141	34	48	19	0	164	170	36	156	160	28	26	12	0	4.125	2.857	1.778	1.587	3.108	1.938	0.108	156	444	41	54	2.044	33	8	40	14	-50
2	9	6	"PFD0579"	"D7726_1"	7280	24210	140	290	291	49	130	135	34	99	98	0	326	329	57	161	165	28	100	98	0	0.970	0.958	0.935	0.971	1.717	0.938	0.588	156	485	325	329	-0.044	160	165	161	168	0
2	10	6	"PFD0583"	"D8137_1"	7470	24200	140	1579	1498	337	127	131	33	100	100	0	1035	992	228	166	168	26	100	100	0	1.671	1.660	1.653	1.701	1.369	1.657	0.919	156	433	2321	2197	0.741	1452	869	1371	826	0
2	11	6	"PFE0587"	"E6125_5"	7660	24210	140	311	315	67	127	131	31	99	98	0	297	297	54	157	159	25	98	95	0	1.314	1.343	1.348	1.344	1.670	1.399	0.630	156	417	324	328	0.394	184	140	188	140	0
2	12	6	"PFE0589"	"E6662_1"	7850	24210	140	341	356	69	133	136	25	100	100	0	450	454	95	152	156	24	99	99	0	0.698	0.738	0.763	0.748	1.475	0.723	0.807	156	412	506	525	-0.519	208	298	223	302	0
2	13	6	"PFE0591"	"E679_1"	8040	24200	140	5440	5206	1617	145	149	42	100	100	0	2315	2264	593	155	161	55	100	100	0	2.451	2.400	2.451	2.349	1.283	2.486	0.915	156	412	7455	7170	1.294	5295	2160	5061	2109	0
2	14	6	"PFE0593"	"E679_4"	8240	24170	150	174	177	45	142	146	42	44	11	0	151	152	31	151	156	53	5	0	0	100000.000	35.000	2.182	2.069	4.112	0.895	0.381	156	456	32	36	16.610	32	0	35	1	-50
2	15	6	"PFE0596"	"E6820_1"	8430	24200	150	498	511	143	139	142	28	100	100	0	621	626	196	153	157	28	100	100	0	0.767	0.786	0.797	0.808	1.452	0.763	0.834	156	469	827	845	-0.383	359	468	372	473	0
2	16	6	"PFE0601"	"E70_3"	8610	24210	140	220	224	41	146	152	38	83	47	0	209	214	38	159	163	30	71	37	0	1.480	1.418	1.454	1.465	2.730	1.490	0.234	156	454	124	133	0.566	74	50	78	55	0
2	17	6	"PFE0626"	"E8167_12"	8780	24210	150	162	168	35	149	155	37	25	5	0	158	159	28	159	163	29	12	2	0	-13.000	100000.000	1.273	1.046	3.855	9.001	0.003	156	509	12	19	Error	13	-1	19	0	-50
2	18	6	"PFE0628"	"E8167_2"	8980	24210	150	145	148	27	147	151	29	14	3	0	141	146	27	158	160	27	7	1	0	0.118	-0.083	0.714	0.734	3.279	0.558	0.050	156	514	-19	-11	-3.087	-2	-17	1	-12	-50
2	19	6	"PFE0632"	"E8314_4"	9180	24210	150	153	159	32	142	146	28	35	13	0	149	147	26	157	159	26	8	0	0	-1.375	-1.700	1.300	1.155	3.745	4.781	0.005	156	469	3	7	Error	11	-8	17	-10	-50
2	20	6	"PFE0634"	"E832_1"	9380	24200	140	250	252	50	139	143	27	96	89	0	260	256	61	153	154	23	88	84	0	1.037	1.097	1.008	1.110	2.033	0.981	0.469	156	508	218	216	0.053	111	107	113	103	0
2	21	6	"PFE0638"	"E84_1"	9570	24200	140	1516	1432	323	139	141	24	100	100	0	918	867	198	149	152	21	100	99	0	1.791	1.801	1.800	1.850	1.441	1.809	0.888	156	487	2146	2011	0.840	1377	769	1293	718	0
2	22	6	"PFE0645"	"E886_1"	9750	24220	150	153	159	33	139	141	26	37	16	0	143	144	23	157	158	24	4	0	0	-1.000	-1.538	1.119	1.387	4.066	8.730	0.002	156	721	0	7	Error	14	-14	20	-13	-50
2	1	7	"PFF0003"	"F10044_2"	5780	24400	150	1302	1269	346	152	157	36	100	100	0	654	654	165	165	170	31	100	100	0	2.352	2.284	2.270	2.293	1.323	2.295	0.883	156	667	1639	1606	1.234	1150	489	1117	489	0
2	2	7	"PFF0005"	"F10154_1"	5960	24390	150	201	202	37	156	157	27	70	37	0	226	226	38	167	168	25	80	56	0	0.763	0.780	0.800	0.840	3.162	0.791	0.178	156	363	104	105	-0.391	45	59	46	59	-50
2	3	7	"PFF0010"	"F1021_1"	6150	24400	140	526	512	80	155	158	28	100	100	0	823	811	139	168	170	25	100	100	0	0.566	0.555	0.541	0.554	1.307	0.532	0.865	156	431	1026	1000	-0.820	371	655	357	643	0
2	4	7	"PFF0012"	"F1021_3"	6350	24400	140	831	779	200	150	154	29	100	100	0	1491	1433	355	165	167	27	100	100	0	0.514	0.496	0.499	0.482	1.387	0.481	0.886	156	418	2007	1897	-0.961	681	1326	629	1268	0
2	5	7	"PFF0016"	"F10318_1"	6530	24400	150	279	280	53	147	149	27	97	92	0	422	419	83	160	161	28	100	100	0	0.504	0.514	0.525	0.496	1.816	0.462	0.609	156	411	394	392	-0.989	132	262	133	259	0
2	6	7	"PFF0020"	"F10626_1"	6720	24400	140	688	688	172	145	147	28	100	100	0	495	499	124	156	159	27	100	100	0	1.602	1.583	1.652	1.609	1.369	1.619	0.846	156	417	882	886	0.680	543	339	543	343	0
2	7	7	"PFF0043"	"F11007_3"	6880	24420	150	174	177	38	142	146	28	52	27	0	169	173	30	155	158	27	30	10	0	2.286	1.944	1.467	1.470	3.220	1.879	0.109	156	473	46	53	1.193	32	14	35	18	-50
2	8	7	"PFF0046"	"F11089_1"	7100	24400	150	612	611	137	135	138	28	100	100	0	446	440	88	156	159	27	100	99	0	1.645	1.676	1.640	1.681	1.430	1.727	0.817	156	529	767	760	0.718	477	290	476	284	0
2	9	7	"PFF0054"	"F11484_1"	7290	24410	150	287	293	61	122	126	26	99	98	0	479	472	114	159	163	27	99	99	0	0.516	0.546	0.580	0.554	1.607	0.499	0.757	156	456	485	484	-0.956	165	320	171	313	0
2	10	7	"PFF0057"	"F1150_5"	7480	24400	140	278	281	50	120	123	24	100	99	0	273	274	40	160	164	24	99	96	0	1.398	1.412	1.413	1.437	1.610	1.500	0.647	156	450	271	275	0.484	158	113	161	114	0
2	11	7	"PFF0059"	"F11570_1"	7670	24400	150	412	418	87	124	127	22	100	100	0	556	569	130	153	156	23	100	100	0	0.715	0.707	0.724	0.710	1.388	0.685	0.839	156	473	691	710	-0.485	288	403	294	416	0
2	12	7	"PFF0063"	"F11624_1"	7870	24400	140	300	307	60	132	138	32	100	98	0	372	372	82	150	154	26	98	96	0	0.757	0.788	0.766	0.807	1.623	0.762	0.719	156	453	390	397	-0.402	168	222	175	222	0
2	13	7	"PFF0697"	"F3247_2"	8050	24360	150	173	175	40	143	149	35	46	15	0	170	175	31	157	160	28	28	12	0	2.308	1.778	1.632	1.590	3.765	1.759	0.147	156	481	43	50	1.206	30	13	32	18	-50
2	14	7	"PFF0700"	"F32494_1"	8240	24400	140	2009	1934	388	145	148	30	100	100	0	1993	1953	334	159	162	27	100	100	0	1.016	0.997	0.998	0.988	1.213	1.012	0.938	156	504	3698	3583	0.023	1864	1834	1789	1794	0
2	15	7	"PFF0702"	"F3277_1"	8440	24400	140	774	770	227	143	144	24	100	100	0	740	744	195	157	159	26	100	100	0	1.082	1.068	1.056	1.048	1.404	1.105	0.861	156	464	1214	1214	0.114	631	583	627	587	0
2	16	7	"PFF0706"	"F32922_1"	8630	24400	140	391	395	75	142	143	24	99	98	0	406	415	123	155	157	23	100	100	0	0.992	0.973	1.008	0.981	1.513	0.885	0.673	156	377	500	513	-0.012	249	251	253	260	0
2	17	7	"PFF0708"	"F33056_1"	8810	24390	140	314	313	51	143	147	28	100	99	0	620	615	117	156	159	26	100	100	0	0.369	0.370	0.385	0.367	1.459	0.331	0.721	156	393	635	629	-1.440	171	464	170	459	0
2	18	7	"PFF0711"	"F33107_1"	9000	24390	150	151	153	30	143	147	27	26	7	0	144	147	25	155	159	26	8	3	0	-0.727	-1.250	0.900	0.993	3.751	2.086	0.007	156	467	-3	2	Error	8	-11	10	-8	-50
2	19	7	"PFF0740"	"F34425_1"	9190	24390	150	653	653	135	142	145	26	100	100	0	498	499	95	156	158	23	100	100	0	1.494	1.490	1.504	1.500	1.338	1.498	0.848	156	493	853	854	0.579	511	342	511	343	0
2	20	7	"PFF0742"	"F34449_1"	9390	24390	130	210	213	42	144	147	28	78	59	0	197	198	32	157	160	24	66	38	0	1.650	1.683	1.702	1.696	3.302	1.941	0.168	120	491	106	110	0.722	66	40	69	41	0
2	21	7	"PFF0744"	"F34605_1"	9580	24390	150	238	243	45	146	147	27	94	81	0	300	301	52	157	159	23	99	96	0	0.643	0.674	0.625	0.629	2.120	0.658	0.517	156	522	235	241	-0.636	92	143	97	144	0
2	22	7	"PFF0749"	"F34859_1"	9800	24430	150	158	162	35	142	144	26	35	14	0	156	162	34	159	160	23	21	10	0	-5.333	6.667	1.243	1.235	4.273	8.106	0.001	156	663	13	23	Error	16	-3	20	3	-50
2	1	8	"PFF0757"	"F35105_1"	5780	24590	150	207	208	40	139	143	31	83	53	0	285	295	55	154	156	24	98	98	0	0.519	0.489	0.492	0.454	2.319	0.461	0.310	156	735	199	210	-0.946	68	131	69	141	0
2	2	8	"PFF0759"	"F35197_1"	5960	24590	150	1676	1636	353	149	152	34	100	100	0	1535	1512	282	159	163	31	100	100	0	1.110	1.099	1.101	1.086	1.235	1.102	0.937	156	487	2903	2840	0.150	1527	1376	1487	1353	0
2	3	8	"PFF0791"	"F35823_1"	6150	24590	150	219	221	36	154	156	27	87	60	0	232	235	44	165	168	28	82	60	0	0.970	0.957	0.944	0.970	2.780	0.840	0.244	156	473	132	137	-0.044	65	67	67	70	-50
2	4	8	"PFF0796"	"F36083_1"	6350	24590	140	489	509	125	146	149	28	100	100	0	511	503	101	160	162	27	99	99	0	0.977	1.058	1.032	1.064	1.437	1.077	0.778	156	436	694	706	-0.033	343	351	363	343	0
2	5	8	"PFF0798"	"F36120_1"	6540	24590	140	247	250	40	138	140	26	98	94	0	302	299	58	152	154	26	98	96	0	0.727	0.762	0.725	0.778	1.873	0.687	0.582	156	448	259	259	-0.461	109	150	112	147	0
2	6	8	"PFF0804"	"F36356_4"	6730	24590	140	424	427	82	135	138	26	100	100	0	856	847	200	150	153	24	100	100	0	0.409	0.419	0.419	0.422	1.338	0.396	0.856	156	454	995	989	-1.289	289	706	292	697	0
2	7	8	"PFF0808"	"F36374_1"	6920	24590	140	593	591	131	135	138	25	100	100	0	728	721	157	152	154	24	100	100	0	0.795	0.801	0.794	0.799	1.307	0.798	0.885	156	450	1034	1025	-0.331	458	576	456	569	0
2	8	8	"PFF0813"	"F36383_1"	7110	24590	140	329	336	62	132	135	24	100	100	0	428	433	99	159	160	24	100	100	0	0.732	0.745	0.749	0.758	1.528	0.701	0.709	156	430	466	478	-0.449	197	269	204	274	0
2	9	8	"PFF0836"	"F37362_1"	7300	24590	140	940	906	224	127	130	24	100	100	0	724	695	179	163	165	24	100	100	0	1.449	1.464	1.401	1.493	1.382	1.454	0.867	156	421	1374	1311	0.535	813	561	779	532	0
2	10	8	"PFF0842"	"F37536_1"	7490	24590	140	212	216	41	127	130	24	94	85	0	226	231	42	159	162	22	92	71	0	1.269	1.236	1.267	1.297	2.213	1.208	0.393	156	457	152	161	0.343	85	67	89	72	0
2	11	8	"PFF0844"	"F37871_2"	7700	24590	140	399	398	84	130	131	22	100	99	0	463	467	99	154	157	22	100	100	0	0.871	0.856	0.862	0.856	1.525	0.831	0.771	156	459	578	581	-0.200	269	309	268	313	0
2	12	8	"PFF0850"	"F38025_1"	7890	24590	140	604	583	124	136	142	32	100	100	0	544	544	102	154	159	28	100	100	0	1.200	1.146	1.145	1.140	1.389	1.173	0.827	156	498	858	837	0.263	468	390	447	390	0
2	13	8	"PFF0854"	"F38531_3"	8100	24590	150	182	186	43	140	146	35	57	28	0	187	193	48	156	160	29	51	28	0	1.355	1.243	1.122	1.110	3.067	1.072	0.223	156	471	73	83	0.438	42	31	46	37	-50
2	14	8	"PFF0857"	"F38658_1"	8240	24580	140	883	856	196	140	146	41	100	100	0	473	471	114	156	160	31	98	98	0	2.344	2.273	2.292	2.385	1.461	2.247	0.837	156	424	1060	1031	1.229	743	317	716	315	0
2	15	8	"PFF1501"	"F59165_1"	8440	24590	140	248	250	47	141	146	37	94	73	0	306	308	58	154	157	30	99	96	0	0.704	0.708	0.718	0.702	1.674	0.785	0.502	156	485	259	263	-0.506	107	152	109	154	0
2	16	8	"PFF1503"	"F59212_1"	8640	24580	140	850	831	191	143	145	26	100	100	0	503	497	106	152	152	23	100	99	0	2.014	1.994	2.019	2.014	1.348	2.012	0.874	156	492	1058	1033	1.010	707	351	688	345	0
2	17	8	"PFF1507"	"F59325_1"	8820	24590	130	194	286	269	144	147	27	70	45	0	236	306	221	153	155	25	93	79	0	0.602	0.928	0.723	0.648	3.168	1.190	0.610	120	426	133	295	-0.731	50	83	142	153	0
2	18	8	"PFF1515"	"F59681_5"	9000	24590	150	159	164	33	142	144	25	35	14	0	154	158	24	152	154	24	18	5	0	8.500	3.667	1.179	1.451	4.169	2.380	0.013	156	537	19	28	3.087	17	2	22	6	-50
2	19	8	"PFF1523"	"F60089_1"	9220	24580	150	157	160	39	142	145	27	29	12	0	144	144	22	154	157	26	3	0	0	-1.500	-1.800	1.356	1.469	4.982	0.122	0.006	156	529	5	8	Error	15	-10	18	-10	-50
2	20	8	"PFF1525"	"F60196_1"	9370	24600	150	148	155	42	144	147	29	24	8	0	148	153	32	155	158	26	19	7	0	-0.571	-5.500	1.083	1.095	3.253	5.944	0.004	156	543	-3	9	Error	4	-7	11	-2	-50
2	21	8	"PFF1565"	"F62141_1"	9580	24580	140	3714	3615	885	144	145	26	100	100	0	1329	1305	293	155	157	24	100	100	0	3.041	3.018	3.023	3.009	1.266	3.121	0.912	156	528	4744	4621	1.604	3570	1174	3471	1150	0
2	22	8	"PFF1569"	"F62233_2"	9770	24590	140	360	355	81	139	142	25	98	98	0	192	194	38	159	160	24	55	33	0	6.697	6.171	5.750	5.929	2.595	5.921	0.271	156	568	254	251	2.744	221	33	216	35	0
2	1	9	"PFF1573"	"F62329_1"	5780	24800	150	169	173	37	135	138	31	52	23	0	158	161	32	148	153	29	24	7	0	3.400	2.923	1.550	1.837	4.122	1.902	0.055	156	785	44	51	1.766	34	10	38	13	-50
2	2	9	"PFF1576"	"F62396_2"	6020	24790	150	169	169	38	139	143	34	46	12	0	181	181	43	151	157	34	45	17	0	1.000	1.000	0.909	0.789	3.201	0.526	0.063	156	482	60	60	0.000	30	30	30	30	-50
2	3	9	"PFF1579"	"F62610_1"	6160	24790	140	366	372	81	140	142	25	100	99	0	320	323	68	154	156	27	99	98	0	1.361	1.373	1.383	1.401	1.638	1.382	0.687	156	408	392	401	0.445	226	166	232	169	0
2	4	9	"PFF1581"	"F62610_13"	6350	24790	140	325	328	73	140	140	24	98	96	0	374	372	77	152	152	23	100	99	0	0.833	0.855	0.873	0.825	1.748	0.877	0.734	156	402	407	408	-0.263	185	222	188	220	0
2	5	9	"PFF1628"	"F63860_1"	6500	24780	150	159	159	28	139	142	32	29	8	0	147	149	25	150	156	40	7	0	0	-6.667	-20.000	1.431	1.218	4.705	15.362	0.000	156	456	17	19	Error	20	-3	20	-1	-50
2	6	9	"PFF1634"	"F64095_1"	6720	24810	150	167	167	37	137	142	35	39	12	0	153	159	30	152	158	42	10	1	0	30.000	4.286	1.385	1.473	3.144	4.031	0.016	156	509	31	37	4.907	30	1	30	7	-50
2	7	9	"PFF1641"	"F64252_1"	6890	24790	130	259	264	42	133	136	25	100	100	0	224	222	35	150	154	24	92	74	0	1.703	1.819	1.886	1.883	1.795	1.741	0.479	120	430	200	203	0.768	126	74	131	72	0
2	8	9	"PFF1644"	"F64347_2"	7090	24780	140	254	257	49	132	135	23	100	96	0	377	375	72	157	160	25	100	98	0	0.555	0.573	0.583	0.561	1.637	0.514	0.619	156	452	342	343	-0.851	122	220	125	218	0
2	9	9	"PFF1647"	"F6440_2"	7270	24790	150	1069	1018	291	134	136	24	100	100	0	1220	1203	312	165	166	25	100	100	0	0.886	0.852	0.862	0.836	1.348	0.855	0.906	156	448	1990	1922	-0.174	935	1055	884	1038	0
2	10	9	"PFF1652"	"F64735_1"	7470	24780	150	1616	1541	404	137	138	26	100	100	0	1296	1215	337	163	164	24	100	100	0	1.305	1.335	1.332	1.353	1.376	1.315	0.902	156	512	2612	2456	0.384	1479	1133	1404	1052	0
2	11	9	"PFF1680"	"F65658_4"	7660	24780	140	392	394	61	137	139	24	100	100	0	345	344	67	159	163	24	98	98	0	1.371	1.389	1.386	1.427	1.535	1.385	0.724	156	465	441	442	0.455	255	186	257	185	0
2	12	9	"PFF1682"	"F65704_1"	7850	24780	150	166	166	32	138	140	22	58	28	0	157	160	25	158	161	24	18	5	0	-28.000	14.000	1.708	1.586	3.743	2.539	0.014	156	460	27	30	Error	28	-1	28	2	-50
2	13	9	"PFF1687"	"F66126_1"	8050	24780	140	356	367	87	140	143	26	100	99	0	371	382	97	154	157	25	100	99	0	0.995	0.996	0.991	1.016	1.527	0.959	0.761	156	438	433	455	-0.007	216	217	227	228	0
2	14	9	"PFF1693"	"F66450_1"	8230	24780	140	337	336	70	140	146	38	99	95	0	343	343	86	148	152	29	97	94	0	1.010	1.005	1.034	1.059	1.694	0.918	0.682	156	461	392	391	0.015	197	195	196	195	0
2	15	9	"PFF1696"	"F66665_1"	8430	24780	140	3752	3483	873	142	148	38	100	100	0	1863	1744	451	150	153	30	100	100	0	2.107	2.096	2.129	2.127	1.352	2.116	0.926	156	501	5323	4935	1.075	3610	1713	3341	1594	0
2	16	9	"PFF1698"	"F66828_1"	8600	24810	150	157	157	26	142	145	26	33	8	0	153	154	25	152	152	24	17	3	0	15.000	7.500	1.400	1.254	4.001	0.685	0.001	156	454	16	17	3.907	15	1	15	2	-50
2	17	9	"PFI0357"	"I4256_1"	8800	24780	150	207	216	56	145	147	25	85	58	0	270	276	53	153	155	26	100	91	0	0.530	0.577	0.577	0.535	2.227	0.569	0.296	156	473	179	194	-0.916	62	117	71	123	0
2	18	9	"PFI0360"	"I4355_3"	8990	24780	140	326	334	68	145	144	23	100	99	0	372	370	81	153	155	26	99	97	0	0.826	0.871	0.861	0.888	1.633	0.844	0.708	156	452	400	406	-0.275	181	219	189	217	0
2	19	9	"PFI0362"	"I4394_2"	9190	24780	140	343	348	70	144	146	27	100	100	0	368	374	98	153	155	23	100	99	0	0.926	0.923	0.975	0.942	1.643	0.867	0.606	156	462	414	425	-0.112	199	215	204	221	0
2	20	9	"PFI0367"	"I4500_1"	9380	24790	130	205	204	35	144	150	46	62	17	0	279	283	59	152	157	46	94	74	0	0.480	0.458	0.509	0.449	2.250	0.419	0.375	120	423	188	191	-1.058	61	127	60	131	0
2	21	9	"PFI0369"	"I4547_2"	9570	24780	130	246	249	38	143	147	43	96	67	0	396	386	64	153	157	45	100	99	0	0.424	0.455	0.472	0.439	1.491	0.423	0.646	120	443	346	339	-1.238	103	243	106	233	0
2	22	9	"PFI0371"	"I4582_1"	9750	24780	140	405	401	76	139	141	23	100	99	0	341	342	69	157	159	25	100	98	0	1.446	1.416	1.395	1.455	1.621	1.422	0.700	156	577	450	447	0.532	266	184	262	185	0
2	1	10	"PFI0397"	"I5035_1"	5800	24980	150	149	152	31	133	136	27	37	14	0	149	150	26	145	150	30	13	4	0	4.000	3.800	1.129	1.490	3.626	1.916	0.027	156	638	20	24	2.000	16	4	19	5	-50
2	2	10	"PFI0404"	"I5222_1"	5960	24980	140	375	374	98	135	137	27	98	96	0	444	456	108	146	154	35	100	99	0	0.805	0.771	0.760	0.752	1.444	0.781	0.821	156	384	538	549	-0.312	240	298	239	310	0
2	3	10	"PFI0407"	"I5252_1"	6150	24980	140	216	216	39	135	137	24	92	81	0	275	277	53	145	148	22	99	96	0	0.623	0.614	0.613	0.581	2.024	0.568	0.506	156	367	211	213	-0.683	81	130	81	132	0
2	4	10	"PFI0409"	"I5362_4"	6340	24980	140	246	255	58	136	137	23	98	89	0	310	314	67	148	150	22	99	96	0	0.679	0.717	0.688	0.698	1.926	0.701	0.602	156	368	272	285	-0.558	110	162	119	166	0
2	5	10	"PFI0418"	"I5700_1"	6530	24970	150	184	195	95	136	141	36	57	29	0	207	212	73	153	160	46	53	27	0	0.889	1.000	0.814	0.890	2.710	1.124	0.415	156	411	102	118	-0.170	48	54	59	59	-50
2	6	10	"PFI0423"	"I5893_2"	6730	24970	140	331	312	128	133	138	40	78	72	0	382	347	148	154	164	59	75	66	0	0.868	0.927	0.882	0.890	1.954	0.856	0.709	156	381	426	372	-0.204	198	228	179	193	0
2	7	10	"PFI0448"	"I6567_2"	6920	24980	140	1038	1021	312	131	133	29	100	100	0	948	931	228	152	156	44	100	100	0	1.139	1.142	1.147	1.104	1.363	1.182	0.880	156	365	1703	1669	0.188	907	796	890	779	0
2	8	10	"PFI0451"	"I6639_1"	7110	24970	140	413	405	98	133	137	25	100	98	0	262	268	53	152	154	24	97	92	0	2.545	2.345	2.237	2.421	1.611	2.434	0.671	156	407	390	388	1.348	280	110	272	116	0
2	9	10	"PFI0457"	"I6658_1"	7290	24980	140	279	288	73	135	138	25	99	94	0	429	425	103	154	157	24	100	99	0	0.524	0.565	0.538	0.546	1.758	0.543	0.669	156	449	419	424	-0.933	144	275	153	271	0
2	10	10	"PFI0459"	"I6658_3"	7490	24980	140	306	315	79	140	142	25	98	96	0	402	401	102	160	164	24	99	96	0	0.686	0.726	0.701	0.724	1.644	0.725	0.739	156	454	408	416	-0.544	166	242	175	241	0
2	11	10	"PFI0461"	"I6724_2"	7690	24980	150	414	420	128	145	145	27	98	96	0	621	618	177	164	165	25	99	98	0	0.589	0.606	0.620	0.592	1.694	0.606	0.807	156	424	726	729	-0.765	269	457	275	454	0
2	12	10	"PFI0465"	"I6851_2"	7870	24970	140	229	233	42	139	141	24	94	86	0	237	234	39	158	159	24	92	67	0	1.139	1.237	1.134	1.252	2.169	1.196	0.407	156	435	169	170	0.188	90	79	94	76	0
2	13	10	"PFI0492"	"I7697_2"	8070	24970	140	269	275	53	140	142	31	100	91	0	333	332	76	149	153	22	99	96	0	0.701	0.738	0.769	0.761	1.574	0.744	0.667	156	510	313	318	-0.512	129	184	135	183	0
2	14	10	"PFI0498"	"I7884_1"	8270	24980	130	207	212	42	142	146	27	87	65	0	255	253	62	149	152	25	88	79	0	0.613	0.673	0.654	0.679	2.370	0.617	0.395	120	500	171	174	-0.706	65	106	70	104	0
2	15	10	"PFI0501"	"I8013_1"	8470	24980	130	193	203	79	147	150	28	64	42	0	273	275	81	156	157	26	89	81	0	0.393	0.471	0.427	0.444	2.505	0.574	0.344	120	357	163	175	-1.347	46	117	56	119	0
2	16	10	"PFI0504"	"I8083_1"	8640	24970	140	1999	1922	485	151	150	27	100	100	0	1508	1499	354	158	160	23	100	100	0	1.369	1.321	1.326	1.313	1.284	1.346	0.899	156	382	3198	3112	0.453	1848	1350	1771	1341	0
2	17	10	"PFI0510"	"I8305_1"	8830	24970	140	1310	1275	369	148	149	25	100	100	0	734	726	185	158	162	26	100	100	0	2.017	1.984	2.013	1.965	1.382	2.052	0.864	156	400	1738	1695	1.012	1162	576	1127	568	0
2	18	10	"PFI0513"	"I8332_1"	9020	24970	140	395	384	79	148	151	28	99	96	0	295	295	53	160	163	31	98	91	0	1.830	1.748	1.773	1.771	1.638	1.845	0.661	156	350	382	371	0.872	247	135	236	135	0
2	19	10	"PFJ0455"	"J53_17"	9210	24960	140	1151	1101	249	149	152	27	100	100	0	991	955	198	157	160	26	100	100	0	1.201	1.193	1.186	1.181	1.281	1.191	0.899	156	423	1836	1750	0.265	1002	834	952	798	0
2	20	10	"PFJ0457"	"J53_21"	9410	24970	150	1071	967	309	148	153	44	98	96	0	898	838	248	155	159	46	97	96	0	1.242	1.199	1.212	1.156	1.565	1.241	0.850	156	421	1666	1502	0.313	923	743	819	683	0
2	21	10	"PFJ0459"	"J53_23"	9580	24960	150	153	155	27	144	150	45	10	0	0	142	145	27	155	160	47	3	0	0	-0.692	-1.100	0.762	0.656	3.227	0.508	0.168	156	413	-4	1	Error	9	-13	11	-10	-50
2	22	10	"PFJ0463"	"J53_29"	9780	24960	140	1288	1252	291	142	143	25	100	100	0	1185	1183	275	160	162	25	100	100	0	1.118	1.085	1.103	1.085	1.300	1.071	0.882	156	610	2171	2133	0.161	1146	1025	1110	1023	0
2	1	11	"PFJ0468"	"J53_37"	5790	25170	140	198	199	38	134	136	27	82	57	0	236	244	57	150	153	26	92	78	0	0.744	0.691	0.767	0.715	2.449	0.583	0.359	156	614	150	159	-0.426	64	86	65	94	0
2	2	11	"PFJ0472"	"J53_41"	5980	25170	140	368	370	95	136	136	25	98	97	0	550	548	142	149	152	27	98	98	0	0.579	0.586	0.574	0.584	1.653	0.577	0.758	156	355	633	633	-0.789	232	401	234	399	0
2	3	11	"PFJ0495"	"J564_1"	6170	25160	140	1327	1280	241	141	143	25	100	100	0	871	864	152	147	149	22	100	100	0	1.638	1.589	1.617	1.588	1.302	1.598	0.906	156	436	1910	1856	0.712	1186	724	1139	717	0
2	4	11	"PFJ0497"	"J564_3"	6360	25160	140	875	865	203	139	142	25	100	100	0	703	690	178	147	149	24	100	98	0	1.324	1.337	1.369	1.384	1.403	1.305	0.891	156	491	1292	1269	0.405	736	556	726	543	0
2	5	11	"PFJ0500"	"J56_7"	6550	25160	150	193	199	39	141	144	32	71	41	0	184	190	36	152	158	34	47	17	0	1.625	1.526	1.403	1.486	3.443	1.585	0.148	156	477	84	96	0.700	52	32	58	38	-50
2	6	11	"PFJ0503"	"J583_1"	6740	25150	150	163	166	35	138	141	35	39	8	0	157	159	28	153	161	46	7	0	0	6.250	4.667	1.423	1.293	4.282	0.769	0.098	156	487	29	34	2.644	25	4	28	6	-50
2	7	11	"PFJ0506"	"J587_3"	6930	25160	150	176	178	62	134	137	30	55	41	0	160	165	57	150	153	43	28	7	0	4.200	2.933	1.286	1.215	3.373	0.954	0.213	156	400	52	59	2.070	42	10	44	15	-50
2	8	11	"PFJ0508"	"J587_5"	7080	25160	150	139	141	42	133	138	30	25	7	0	152	154	53	151	151	29	27	12	0	6.000	2.667	0.689	0.874	3.535	0.625	0.174	156	442	7	11	2.585	6	1	8	3	-50
2	9	11	"PFJ0527"	"J647_6"	7320	25160	150	986	924	269	133	137	27	100	99	0	783	734	215	151	153	29	99	99	0	1.350	1.357	1.329	1.396	1.569	1.365	0.890	156	472	1485	1374	0.433	853	632	791	583	0
2	10	11	"PFJ0531"	"J64_1"	7510	25160	140	504	520	122	142	142	25	100	100	0	435	437	92	157	159	23	100	99	0	1.302	1.350	1.323	1.356	1.465	1.403	0.814	156	395	640	658	0.381	362	278	378	280	0
2	11	11	"PFJ0533"	"J64_3"	7700	25160	140	387	381	91	146	148	27	98	96	0	277	278	61	162	164	24	92	88	0	2.096	2.026	2.029	2.091	1.763	2.090	0.655	156	429	356	351	1.067	241	115	235	116	0
2	12	11	"PFJ0536"	"J65_10"	7890	25160	150	771	805	215	141	144	28	100	100	0	579	594	131	157	159	25	100	100	0	1.493	1.519	1.484	1.510	1.362	1.578	0.861	156	446	1052	1101	0.578	630	422	664	437	0
2	13	11	"PFJ0538"	"J65_12"	8070	25180	150	173	186	65	141	144	31	50	21	0	170	180	83	152	156	26	38	10	0	1.778	1.607	1.333	1.283	3.918	1.012	0.246	156	507	50	73	0.830	32	18	45	28	-50
2	14	11	"PFJ0540"	"J65_2"	8270	25160	150	671	643	189	146	149	32	100	99	0	455	450	99	155	158	25	98	98	0	1.750	1.685	1.775	1.646	1.494	1.790	0.826	156	526	825	792	0.807	525	300	497	295	0
2	15	11	"PFJ0567"	"J71_12"	8460	25160	140	328	323	59	147	150	27	99	96	0	308	305	58	158	160	24	98	94	0	1.207	1.197	1.211	1.227	1.800	1.159	0.696	156	370	331	323	0.271	181	150	176	147	0
2	16	11	"PFJ0569"	"J71_2"	8600	25160	150	150	152	33	152	153	29	14	5	0	158	157	29	160	162	24	14	4	0	1.000	0.000	1.169	1.378	4.233	4.178	0.011	156	488	-4	-3	0.000	-2	-2	0	-3	-50
2	17	11	"PFJ0571"	"J71_6"	8860	25130	150	156	158	28	154	156	29	17	3	0	154	156	26	163	166	27	10	1	0	-0.222	-0.571	1.167	1.041	4.291	1.908	0.014	156	487	-7	-3	Error	2	-9	4	-7	-50
2	18	11	"PFJ0573"	"J71_9"	9030	25150	150	26948	24658	7184	157	159	30	100	100	0	19737	18155	4929	165	170	29	100	100	0	1.369	1.362	1.371	1.352	1.401	1.366	0.933	156	341	46363	42491	0.453	26791	19572	24501	17990	0
2	19	11	"PFJ0576"	"J73_13"	9210	25150	150	183	186	31	155	157	28	48	21	0	177	178	29	163	165	27	29	8	0	2.000	2.067	1.500	1.338	3.158	1.547	0.050	156	440	42	46	1.000	28	14	31	15	-50
2	20	11	"PFJ0578"	"J73_15"	9410	25150	130	1679	1670	522	150	152	25	100	100	0	1421	1385	365	159	162	29	100	100	0	1.212	1.240	1.237	1.214	1.312	1.212	0.881	120	409	2791	2746	0.277	1529	1262	1520	1226	0
2	21	11	"PFK0742"	"Ks1964_2"	9580	25150	150	147	150	25	148	149	25	17	3	0	152	152	22	155	159	28	7	0	0	0.333	-0.667	1.000	0.878	3.421	0.983	0.007	156	493	-4	-1	-1.585	-1	-3	2	-3	-50
2	22	11	"PFK0745"	"Ks1_2"	9790	25150	140	337	335	71	142	145	25	99	97	0	431	422	89	160	162	23	98	98	0	0.720	0.737	0.779	0.721	1.642	0.712	0.746	156	624	466	455	-0.475	195	271	193	262	0
2	1	12	"PFK0752"	"Ks202_6"	5800	25360	140	1024	1026	336	133	135	26	99	98	0	1247	1291	362	151	154	26	100	100	0	0.813	0.783	0.790	0.735	1.654	0.800	0.903	156	595	1987	2033	-0.299	891	1096	893	1140	0
2	2	12	"PFK0755"	"Ks202_9"	5990	25350	140	674	685	179	135	138	34	100	100	0	455	463	114	152	155	28	99	99	0	1.779	1.768	1.812	1.811	1.414	1.791	0.841	156	380	842	861	0.831	539	303	550	311	0
2	3	12	"PFK0757"	"Ks206_2"	6130	25360	150	155	158	37	142	146	34	27	9	0	154	156	27	150	153	25	23	5	0	3.250	2.667	1.250	1.476	4.177	4.024	0.017	156	576	17	22	1.700	13	4	16	6	-50
2	4	12	"PFK0760"	"Ks210_1"	6390	25350	110	176	177	33	143	146	27	53	26	0	191	199	50	150	152	25	61	38	0	0.805	0.694	0.705	0.847	3.058	0.691	0.135	80	452	74	83	-0.313	33	41	34	49	0
2	5	12	"PFK0786"	"Ks225_7"	6560	25360	140	206	212	39	146	151	31	80	48	0	262	261	53	153	157	27	91	83	0	0.550	0.611	0.612	0.586	2.340	0.585	0.315	156	518	169	174	-0.861	60	109	66	108	0
2	6	12	"PFK0793"	"Ks2300_1"	6740	25380	150	195	198	49	144	149	32	68	35	0	191	194	38	154	158	28	58	31	0	1.378	1.350	1.305	1.274	2.835	1.651	0.288	156	482	88	94	0.463	51	37	54	40	-50
2	7	12	"PFK0795"	"Ks2345_1"	6940	25350	140	2044	1932	549	136	138	25	100	100	0	736	723	218	147	148	24	99	99	0	3.239	3.118	3.173	3.200	1.449	3.090	0.877	156	383	2497	2372	1.696	1908	589	1796	576	0
2	8	12	"PFK0799"	"Ks244_1"	7130	25350	140	810	781	172	134	136	28	100	100	0	406	407	76	150	151	31	100	99	0	2.641	2.518	2.537	2.525	1.436	2.617	0.809	156	410	932	904	1.401	676	256	647	257	0
2	9	12	"PFK0802"	"Ks244_3"	7320	25350	140	697	617	395	131	133	35	73	72	0	358	343	198	151	155	42	67	64	0	2.734	2.531	2.190	1.656	2.723	2.355	0.762	156	452	773	678	1.451	566	207	486	192	0
2	10	12	"PFK0804"	"Ks244_8"	7510	25330	150	161	172	89	138	141	35	33	10	0	180	182	43	155	160	41	30	9	0	0.920	1.259	0.824	0.902	3.102	2.810	0.086	156	507	48	61	-0.120	23	25	34	27	-50
2	11	12	"PFK0825"	"Ks25_1"	7710	25360	130	196	198	31	143	145	27	80	48	0	273	276	48	156	158	25	96	92	0	0.453	0.458	0.471	0.447	1.965	0.425	0.309	120	448	170	175	-1.142	53	117	55	120	0
2	12	12	"PFK0827"	"Ks25_12"	7890	25350	130	207	208	40	143	145	25	85	65	0	254	255	42	153	156	24	95	90	0	0.634	0.637	0.707	0.661	1.893	0.637	0.349	120	394	165	167	-0.658	64	101	65	102	0
2	13	12	"PFK0830"	"Ks25_19"	8080	25350	150	624	678	504	146	153	135	96	86	0	686	759	910	153	168	153	96	85	0	0.897	0.878	0.941	0.937	1.847	0.484	0.243	156	433	1011	1138	-0.157	478	533	532	606	0
2	14	12	"PFK0834"	"Ks25_8"	8300	25370	150	166	166	32	147	156	137	0	0	0	209	213	47	156	170	154	2	0	0	0.358	0.333	0.547	0.511	3.060	0.414	0.129	156	423	72	76	-1.480	19	53	19	57	-50
2	15	12	"PFK0839"	"Ks266_15"	8460	25350	140	1662	1592	472	145	148	25	100	100	0	976	965	233	156	158	23	100	100	0	1.850	1.789	1.848	1.738	1.358	1.883	0.875	156	327	2337	2256	0.888	1517	820	1447	809	0
2	16	12	"PFK0841"	"Ks266_6"	8650	25350	150	912	882	212	150	152	28	100	100	0	800	797	186	160	163	25	99	99	0	1.191	1.149	1.117	1.174	1.483	1.158	0.904	156	454	1402	1369	0.252	762	640	732	637	0
2	17	12	"PFK0858"	"Ks271_1"	8840	25350	140	1148	1081	282	153	160	90	100	98	0	909	871	206	163	166	28	100	100	0	1.334	1.311	1.285	1.297	1.367	1.375	0.853	156	448	1741	1636	0.416	995	746	928	708	0
2	18	12	"PFK0868"	"Ks2886_1"	8980	25340	150	149	153	37	154	162	94	1	1	0	149	159	62	160	163	30	10	5	0	0.455	1.000	0.778	0.782	2.951	11.105	0.061	156	411	-16	-2	-1.138	-5	-11	-1	-1	-50
2	19	12	"PFK0871"	"Ks291_5"	9170	25340	150	146	148	27	148	152	29	12	2	0	144	146	26	155	158	27	9	0	0	0.182	0.000	0.690	0.746	3.429	1.494	0.017	156	419	-13	-9	-2.459	-2	-11	0	-9	-50
2	20	12	"PFK0873"	"Ks291_8"	9360	25340	150	141	146	27	146	149	27	16	3	0	156	157	25	155	159	28	14	3	0	-5.000	0.000	1.222	1.016	3.525	2.215	0.005	156	546	-4	2	Error	-5	1	0	2	-50
2	21	12	"PFK0878"	"Ks2_13"	9580	25340	150	145	144	25	146	149	26	12	1	0	131	136	37	154	157	27	6	1	0	0.043	0.111	0.645	0.618	3.294	0.333	0.013	156	543	-24	-20	-4.524	-1	-23	-2	-18	-50
2	22	12	"PFK0881"	"Ks2_9"	9800	25340	140	226	226	45	140	143	26	90	76	0	209	209	38	157	160	24	76	51	0	1.654	1.654	1.539	1.747	2.976	1.748	0.302	156	591	138	138	0.726	86	52	86	52	0
2	1	13	"PFL0033"	"L1_66"	5810	25510	150	152	167	84	131	133	26	44	23	0	170	190	107	146	150	27	47	31	0	0.875	0.818	0.824	0.807	3.318	0.641	0.216	156	699	45	80	-0.193	21	24	36	44	-50
2	2	13	"PFL0035"	"L1_7"	6020	25560	150	147	147	28	134	139	35	21	1	0	160	167	40	149	154	33	25	11	0	1.182	0.722	0.779	0.929	4.316	0.944	0.136	156	401	24	31	0.241	13	11	13	18	-50
2	3	13	"PFL0037"	"L1_72"	6190	25570	150	146	154	53	138	144	37	28	15	0	162	176	65	150	154	30	39	26	0	0.667	0.615	0.807	0.833	3.052	0.932	0.317	156	397	20	42	-0.585	8	12	16	26	-50
2	4	13	"PFL0041"	"L1_79"	6360	25550	150	143	148	36	143	147	31	23	5	0	156	158	44	153	156	26	23	8	0	0.000	1.000	0.968	0.987	3.412	0.523	0.061	156	502	3	10	Error	0	3	5	5	-50
2	5	13	"PFL0043"	"L1_81"	6540	25570	150	179	182	59	147	151	32	50	26	0	167	175	61	158	160	26	39	22	0	3.556	2.059	1.068	1.214	3.904	1.128	0.206	156	433	41	52	1.830	32	9	35	17	-50
2	6	13	"PFL0045"	"L1_83"	6750	25550	140	220	228	54	150	152	31	83	58	0	305	306	77	160	160	28	91	88	0	0.483	0.534	0.547	0.493	2.352	0.523	0.460	156	374	215	224	-1.051	70	145	78	146	0
2	7	13	"PFL0068"	"L2_117"	6910	25530	150	1409	1383	340	139	143	25	100	100	0	651	632	171	150	150	24	99	99	0	2.535	2.581	2.539	2.711	1.484	2.583	0.871	156	385	1771	1726	1.342	1270	501	1244	482	0
2	8	13	"PFL0070"	"L2_12"	7100	25530	150	913	888	200	137	138	25	100	100	0	1075	1025	231	147	149	24	100	100	0	0.836	0.855	0.861	0.865	1.373	0.840	0.884	156	416	1704	1629	-0.258	776	928	751	878	0
2	9	13	"PFL0072"	"L2_123"	7280	25540	150	191	190	37	133	135	35	71	33	0	180	186	38	148	153	40	42	12	0	1.813	1.500	1.754	1.506	3.408	1.131	0.278	156	436	90	95	0.858	58	32	57	38	-50
2	10	13	"PFL0074"	"L2_127"	7470	25540	120	214	210	65	135	141	41	67	44	0	221	217	75	151	159	45	64	41	0	1.129	1.136	0.975	0.944	3.080	0.823	0.332	120	468	149	141	0.174	79	70	75	66	0
2	11	13	"PFL0077"	"L2_135"	7670	25530	130	504	498	97	140	145	34	100	100	0	390	399	86	151	157	33	100	100	0	1.523	1.444	1.474	1.483	1.461	1.403	0.717	120	502	603	606	0.607	364	239	358	248	0
2	12	13	"PFL0079"	"L2_139"	7860	25530	140	232	238	60	141	143	25	90	78	0	339	346	94	152	154	23	98	96	0	0.487	0.500	0.491	0.490	1.961	0.462	0.503	156	481	278	291	-1.039	91	187	97	194	0
2	13	13	"PFL0101"	"L2_180"	8050	25530	140	352	362	74	146	153	127	87	30	0	346	348	83	155	167	143	67	15	0	1.079	1.119	1.155	1.183	1.709	0.945	0.504	156	491	397	409	0.109	206	191	216	193	0
2	14	13	"PFL0104"	"L2_185"	8250	25490	150	157	158	27	148	156	126	0	0	0	156	158	28	156	167	141	0	0	0	100000.000	5.000	1.053	1.084	3.493	0.056	0.047	156	504	9	12	16.610	9	0	10	2	-50
2	15	13	"PFL0109"	"L2_193"	8450	25530	150	360	344	79	148	150	25	97	95	0	442	422	92	158	160	24	100	99	0	0.746	0.742	0.735	0.726	1.681	0.732	0.734	156	435	496	460	-0.422	212	284	196	264	0
2	16	13	"PFL0111"	"L2_195"	8620	25540	120	174	177	35	149	149	24	50	24	0	238	235	46	162	164	25	80	70	0	0.329	0.384	0.443	0.453	2.728	0.358	0.120	120	330	101	101	-1.604	25	76	28	73	0
2	17	13	"PFL0113"	"L2_198"	8790	25530	150	155	158	30	150	156	93	0	0	0	184	190	37	160	163	28	42	22	0	0.208	0.267	0.829	0.759	3.348	0.258	0.013	156	415	29	38	-2.263	5	24	8	30	-50
2	18	13	"PFL0115"	"L2_20"	9010	25530	140	435	423	99	147	155	93	96	81	0	518	522	117	154	157	27	100	100	0	0.791	0.750	0.783	0.734	1.502	0.749	0.815	156	418	652	644	-0.338	288	364	276	368	0
2	19	13	"PFL0135"	"L2_233"	9190	25530	150	169	168	28	143	146	27	44	16	0	163	165	27	151	152	25	30	10	0	2.167	1.786	1.240	1.150	3.598	2.778	0.018	156	411	38	39	1.115	26	12	25	14	-50
2	20	13	"PFL0138"	"L2_238"	9370	25550	150	147	149	29	143	146	26	25	6	0	151	156	27	151	154	24	21	8	0	100000.000	1.200	1.158	1.277	4.181	2.072	0.005	156	486	4	11	16.610	4	0	6	5	-50
2	21	13	"PFL0141"	"L2_248"	9580	25530	140	318	321	67	143	146	25	100	98	0	376	381	80	152	155	23	100	100	0	0.781	0.777	0.757	0.766	1.534	0.785	0.716	156	489	399	407	-0.356	175	224	178	229	0
2	22	13	"PFL0145"	"L2_259"	9760	25500	150	168	172	34	140	142	27	51	23	0	165	194	250	157	160	25	23	7	0	3.500	0.865	1.436	1.301	4.944	0.026	0.010	156	652	36	69	1.807	28	8	32	37	-50
2	1	14	"PFL0149"	"L2_268"	5780	25730	140	182	183	29	126	128	26	83	54	0	202	209	40	143	147	24	85	63	0	0.949	0.864	0.912	0.917	2.504	0.776	0.252	156	751	115	123	-0.075	56	59	57	66	0
2	2	14	"PFL0152"	"L2_277"	5970	25730	150	860	883	297	136	137	28	100	100	0	516	501	152	146	150	31	97	96	0	1.957	2.104	2.152	2.152	1.489	2.183	0.811	156	433	1094	1102	0.968	724	370	747	355	0
2	3	14	"PFM0408"	"M36520_1"	6150	25730	140	239	241	52	145	149	37	87	66	0	337	338	84	158	160	32	96	90	0	0.525	0.533	0.531	0.522	2.290	0.469	0.453	156	310	273	276	-0.929	94	179	96	180	0
2	4	14	"PFM0410"	"M36520_4"	6340	25740	150	192	195	44	148	151	30	63	32	0	234	231	63	160	164	27	76	60	0	0.595	0.662	0.666	0.618	3.191	0.617	0.242	156	352	118	118	-0.750	44	74	47	71	-50
2	5	14	"PFM0413"	"M36754_16"	6540	25730	150	829	808	219	142	146	27	100	100	0	709	713	179	160	163	29	99	98	0	1.251	1.204	1.242	1.207	1.451	1.211	0.862	156	358	1236	1219	0.324	687	549	666	553	0
2	6	14	"PFM0417"	"M36754_20"	6710	25740	150	165	168	31	148	151	28	33	10	0	140	144	30	160	162	30	8	1	0	-0.850	-1.250	0.839	0.993	4.824	166.177	0.001	156	470	-3	4	Error	17	-20	20	-16	-50
2	7	14	"PFM0419"	"M36754_23"	6910	25730	140	1017	1007	260	144	148	26	100	100	0	703	699	173	153	154	24	100	99	0	1.587	1.581	1.571	1.602	1.413	1.594	0.885	156	473	1423	1409	0.667	873	550	863	546	0
2	8	14	"PFM0422"	"M3675_2"	7100	25730	140	484	480	124	139	141	25	100	98	0	541	527	146	149	150	24	99	99	0	0.880	0.902	0.912	0.917	1.535	0.866	0.830	156	457	737	719	-0.184	345	392	341	378	0
2	9	14	"PFM0440"	"M3766_1"	7300	25730	140	468	463	118	135	137	24	100	100	0	674	680	175	147	149	25	100	100	0	0.632	0.615	0.613	0.604	1.409	0.606	0.859	156	390	860	861	-0.662	333	527	328	533	0
2	10	14	"PFM0442"	"M37744_2"	7470	25730	150	141	145	30	138	143	33	16	4	0	141	143	28	149	152	29	8	1	0	-0.375	-1.167	0.867	1.044	4.420	0.522	0.017	156	465	-5	1	Error	3	-8	7	-6	-50
2	11	14	"PFM0444"	"M37773_2"	7670	25730	150	155	158	32	141	145	33	26	7	0	150	158	38	152	156	34	21	5	0	-7.000	2.833	0.927	0.915	3.347	0.653	0.070	156	527	12	23	Error	14	-2	17	6	-50
2	12	14	"PFM0446"	"M3777_1"	7870	25730	140	250	243	53	140	143	27	91	82	0	295	293	65	158	161	31	94	88	0	0.803	0.763	0.817	0.750	1.970	0.708	0.557	156	499	247	238	-0.317	110	137	103	135	0
2	13	14	"PFM0448"	"M37794_11"	8070	25730	130	222	226	43	142	144	26	92	75	0	208	210	37	158	160	24	75	55	0	1.600	1.615	1.610	1.693	2.624	1.664	0.245	120	528	130	136	0.678	80	50	84	52	0
2	14	14	"PFM0450"	"M37794_14"	8250	25730	150	170	171	35	146	148	25	45	13	0	157	160	28	156	158	24	17	5	0	24.000	6.250	1.500	1.693	4.321	5.372	0.005	156	568	25	29	4.585	24	1	25	4	-50
2	15	14	"PFM0469"	"M38740_1"	8420	25730	150	160	160	28	153	154	26	21	7	0	156	159	31	160	163	26	16	5	0	-1.750	-7.000	1.000	0.989	3.443	0.250	0.002	156	521	3	6	Error	7	-4	7	-1	-50
2	16	14	"PFM0472"	"M38757_4"	8640	25720	140	865	841	202	151	151	25	100	100	0	675	653	145	163	164	24	99	99	0	1.395	1.408	1.426	1.436	1.474	1.425	0.870	156	483	1226	1180	0.480	714	512	690	490	0
2	17	14	"PFM0476"	"M38913_1"	8830	25720	140	1645	1618	473	147	148	25	100	100	0	783	781	219	156	158	25	100	99	0	2.389	2.354	2.383	2.393	1.377	2.391	0.878	156	461	2125	2096	1.257	1498	627	1471	625	0
2	18	14	"PFM0478"	"M38913_6"	9010	25720	140	894	863	216	144	147	25	100	100	0	568	553	119	153	156	25	100	99	0	1.807	1.798	1.800	1.809	1.460	1.842	0.855	156	468	1165	1119	0.854	750	415	719	400	0
2	19	14	"PFM0481"	"M38941_1"	9210	25720	150	423	417	93	144	147	25	100	99	0	410	415	88	154	156	23	98	98	0	1.090	1.046	1.031	1.047	1.630	1.040	0.807	156	429	535	534	0.124	279	256	273	261	0
2	20	14	"PFM0484"	"M38941_6"	9400	25730	150	200	206	45	147	149	25	76	51	0	264	263	54	154	155	21	95	90	0	0.482	0.541	0.583	0.515	2.493	0.545	0.322	156	448	163	168	-1.053	53	110	59	109	0
2	21	14	"PFM0510"	"M41547_1"	9590	25720	140	313	310	62	145	146	25	100	96	0	1005	979	201	155	155	20	100	100	0	0.198	0.200	0.201	0.190	1.536	0.188	0.753	156	437	1018	989	-2.339	168	850	165	824	0
2	22	14	"PFM0512"	"M41763_12"	9770	25720	140	953	892	226	139	140	25	100	100	0	833	790	192	158	160	24	100	100	0	1.206	1.191	1.190	1.201	1.394	1.195	0.887	156	643	1489	1385	0.270	814	675	753	632	0
2	1	15	"PFM0514"	"M41763_4"	5790	25940	150	144	149	28	132	134	24	35	13	0	142	144	22	146	149	25	8	1	0	-3.000	-8.500	1.235	1.178	3.974	26.640	0.000	156	716	8	15	Error	12	-4	17	-2	-50
2	2	15	"PFM0516"	"M41776_1"	5980	25920	140	226	226	42	138	140	27	91	78	0	185	189	39	148	150	24	63	34	0	2.378	2.146	2.093	2.022	2.514	1.934	0.254	156	465	125	129	1.250	88	37	88	41	0
2	3	15	"PFM0524"	"M42658_1"	6180	25920	140	351	346	77	144	147	29	99	98	0	316	325	72	153	156	26	99	96	0	1.270	1.174	1.211	1.200	1.552	1.164	0.701	156	464	370	374	0.345	207	163	202	172	0
2	4	15	"PFM0531"	"M42966_1"	6380	25920	150	1257	1194	361	150	150	27	100	100	0	645	617	166	157	159	26	99	99	0	2.268	2.270	2.271	2.295	1.478	2.341	0.860	156	444	1595	1504	1.182	1107	488	1044	460	0
2	5	15	"PFN0076"	"N128_81"	6540	25930	150	176	192	78	148	155	40	42	16	0	177	185	43	160	168	44	26	7	0	1.647	1.760	1.266	1.460	3.746	1.861	0.113	156	469	45	69	0.720	28	17	44	25	-50
2	6	15	"PFN0079"	"N128_86"	6710	25890	90	168	176	55	149	160	45	21	9	0	183	187	53	166	174	46	30	5	0	1.118	1.286	0.926	0.726	4.325	1.044	0.197	52	299	36	48	0.160	19	17	27	21	0
2	7	15	"PFN0082"	"N128_90"	6930	25920	140	314	311	71	144	149	31	99	91	0	337	339	83	157	159	28	94	91	0	0.944	0.918	0.908	0.951	1.871	0.868	0.698	156	546	350	349	-0.082	170	180	167	182	0
2	8	15	"PFN0084"	"N128_92"	7130	25920	150	246	249	51	141	144	26	96	85	0	390	394	99	151	151	23	99	97	0	0.439	0.444	0.443	0.436	1.932	0.402	0.614	156	451	344	351	-1.187	105	239	108	243	0
2	9	15	"PFN0086"	"N128_95"	7310	25920	140	253	256	52	141	143	25	98	89	0	360	362	76	149	151	25	100	99	0	0.531	0.540	0.549	0.518	1.794	0.509	0.604	156	383	323	328	-0.914	112	211	115	213	0
2	10	15	"PFN0090"	"N129_1"	7470	25920	150	135	144	61	141	142	25	15	3	0	134	140	32	145	147	23	13	5	0	0.545	-0.600	0.826	0.794	4.195	4.786	0.028	156	464	-17	-2	-0.874	-6	-11	3	-5	-50
2	11	15	"PFN0105"	"N129_41"	7680	25920	150	165	176	49	141	143	29	44	28	0	176	186	52	148	151	30	46	24	0	0.857	0.921	0.923	1.008	4.008	0.891	0.203	156	541	52	73	-0.222	24	28	35	38	-50
2	12	15	"PFN0107"	"N129_48"	7860	25900	150	165	172	55	142	145	30	43	23	0	145	150	46	154	158	35	9	4	0	-2.556	-7.500	0.889	0.923	3.214	0.991	0.059	156	475	14	26	Error	23	-9	30	-4	-50
2	13	15	"PFN0109"	"N129_6"	8040	25950	150	140	140	32	141	144	32	14	3	0	132	141	52	153	154	31	14	8	0	0.048	0.083	0.614	0.531	3.024	0.380	0.128	156	540	-22	-13	-4.392	-1	-21	-1	-12	-50
2	14	15	"PFN0112"	"N130_1"	8280	25890	150	137	140	29	144	147	32	10	1	0	130	137	34	155	157	42	6	1	0	0.280	0.222	0.739	0.653	3.844	0.363	0.302	156	565	-32	-22	-1.837	-7	-25	-4	-18	-50
2	15	15	"PFN0114"	"N130_17"	8480	25940	150	163	167	33	149	154	32	32	9	0	184	185	39	157	161	43	35	6	0	0.519	0.643	0.930	0.787	3.731	0.643	0.068	156	494	41	46	-0.948	14	27	18	28	-50
2	16	15	"PFN0116"	"N130_19"	8640	25910	130	586	585	132	147	149	24	100	100	0	482	481	92	157	159	24	100	100	0	1.351	1.352	1.345	1.348	1.351	1.343	0.842	120	432	764	762	0.434	439	325	438	324	0
2	17	15	"PFN0134"	"N130_43"	8830	25920	140	20321	18535	4251	146	148	25	100	100	0	11920	10944	2365	153	155	23	100	100	0	1.715	1.704	1.700	1.695	1.245	1.741	0.936	156	540	31942	29180	0.778	20175	11767	18389	10791	0
2	18	15	"PFN0137"	"N130_46"	9030	25920	150	2106	2069	689	145	147	25	100	100	0	1286	1252	367	153	155	21	100	100	0	1.731	1.751	1.802	1.716	1.513	1.822	0.891	156	521	3094	3023	0.791	1961	1133	1924	1099	0
2	19	15	"PFN0139"	"N130_5"	9210	25920	140	1512	1433	444	145	148	27	98	98	0	2037	1965	524	155	157	23	100	100	0	0.726	0.712	0.732	0.665	1.733	0.715	0.893	156	473	3249	3098	-0.461	1367	1882	1288	1810	0
2	20	15	"PFN0141"	"N130_52"	9400	25920	140	1928	1840	634	150	153	27	100	100	0	2321	2276	610	159	162	26	100	100	0	0.822	0.798	0.817	0.757	1.420	0.825	0.920	156	510	3940	3807	-0.282	1778	2162	1690	2117	0
2	21	15	"PFN0145"	"N130_61"	9600	25920	140	1095	1025	332	145	148	25	100	100	0	1217	1164	317	157	159	23	100	100	0	0.896	0.874	0.876	0.841	1.413	0.892	0.884	156	432	2010	1887	-0.158	950	1060	880	1007	0
2	22	15	"PFN0147"	"N131_12"	9760	25910	150	156	157	25	134	135	24	44	15	0	156	157	30	153	154	23	21	10	0	7.333	5.750	1.029	1.112	3.610	0.945	0.018	156	620	25	27	2.874	22	3	23	4	-50
2	1	16	"PFN0168"	"N132_106"	5800	26130	150	138	141	24	138	140	27	15	2	0	182	185	35	150	156	33	48	14	0	0.000	0.086	0.638	0.581	3.766	0.217	0.017	156	642	32	38	Error	0	32	3	35	-50
2	2	16	"PFN0170"	"N132_108"	5980	26120	150	194	197	38	138	139	26	80	53	0	281	282	52	146	147	24	100	98	0	0.415	0.434	0.454	0.398	2.162	0.425	0.363	156	444	191	195	-1.269	56	135	59	136	0
2	3	16	"PFN0172"	"N132_11"	6170	26120	140	275	297	107	137	139	26	95	94	0	559	600	220	147	148	21	100	100	0	0.335	0.353	0.352	0.330	1.652	0.363	0.780	156	476	550	613	-1.578	138	412	160	453	0
2	4	16	"PFN0175"	"N132_116"	6350	26110	130	1080	1053	303	140	143	26	100	100	0	688	701	204	150	151	22	100	100	0	1.747	1.657	1.686	1.683	1.310	1.610	0.896	120	453	1478	1464	0.805	940	538	913	551	0
2	5	16	"PFN0177"	"N132_119"	6550	26120	150	269	270	55	146	152	39	94	83	0	381	379	85	155	162	43	98	92	0	0.544	0.554	0.563	0.562	1.639	0.514	0.566	156	498	349	348	-0.878	123	226	124	224	0
2	6	16	"PFN0180"	"N132_125"	6750	26120	160	461	451	136	145	154	41	96	92	0	533	534	163	161	168	43	98	95	0	0.849	0.820	0.829	0.833	1.779	0.805	0.802	208	606	688	679	-0.235	316	372	306	373	0
2	7	16	"PFN0582"	"N145_33"	6940	26120	140	344	343	118	140	141	23	97	89	0	1023	994	380	154	156	24	99	97	0	0.235	0.242	0.244	0.237	1.895	0.238	0.791	156	411	1073	1043	-2.091	204	869	203	840	0
2	8	16	"PFN0584"	"N145_38"	7090	26120	150	145	149	33	141	143	25	24	10	0	134	141	41	156	157	26	11	2	0	-0.182	-0.533	0.590	0.609	3.290	0.234	0.010	156	415	-18	-7	Error	4	-22	8	-15	-50
2	9	16	"PFN0589"	"N145_44"	7280	26120	150	140	143	26	143	145	26	16	3	0	138	141	25	153	156	28	5	1	0	0.200	0.000	0.923	0.904	3.579	0.564	0.003	156	411	-18	-12	-2.322	-3	-15	0	-12	-50
2	10	16	"PFN0592"	"N145_50"	7470	26120	150	139	140	27	144	145	24	12	3	0	140	141	25	146	149	23	12	3	0	0.833	0.800	1.000	0.773	3.548	1.781	0.007	156	466	-11	-9	-0.263	-5	-6	-4	-5	-50
2	11	16	"PFN0598"	"N145_61"	7670	26110	130	182	190	49	144	147	30	59	26	0	176	183	47	148	151	25	55	26	0	1.357	1.314	1.405	1.303	3.877	1.447	0.200	120	534	66	81	0.441	38	28	46	35	0
2	12	16	"PFN0600"	"N145_9"	7880	26110	130	366	361	91	145	148	30	95	93	0	324	314	69	152	156	30	95	92	0	1.285	1.333	1.322	1.315	1.695	1.412	0.713	120	478	393	378	0.362	221	172	216	162	0
2	13	16	"PFN0620"	"N148_2"	8040	26110	150	143	144	24	142	144	32	10	0	0	144	148	27	150	152	31	9	2	0	-0.167	-1.000	1.000	0.946	3.227	1.282	0.037	156	478	-5	0	Error	1	-6	2	-2	-50
2	14	16	"PFN0622"	"N148_6"	8230	26110	150	126	131	33	141	144	39	10	0	0	114	124	47	150	152	51	7	2	0	0.417	0.385	0.656	0.654	3.264	0.620	0.145	156	612	-51	-36	-1.263	-15	-36	-10	-26	-50
2	15	16	"PFN0628"	"N149_12"	8460	26110	140	4516	4179	1450	145	148	38	100	100	0	2230	2154	613	150	154	54	100	100	0	2.101	2.013	2.054	1.930	1.399	2.110	0.922	156	520	6451	6038	1.071	4371	2080	4034	2004	0
2	16	16	"PFN0632"	"N149_18"	8640	26110	140	563	541	167	146	149	25	99	97	0	571	557	150	150	154	23	99	98	0	0.990	0.971	0.970	0.937	1.532	0.988	0.852	156	460	838	802	-0.014	417	421	395	407	0
2	17	16	"PFN0634"	"N149_2"	8840	26120	130	206	207	39	148	150	25	80	60	0	225	228	46	152	156	23	89	72	0	0.795	0.776	0.795	0.768	2.306	0.776	0.374	120	468	131	135	-0.332	58	73	59	76	0
2	18	16	"PFN0637"	"N149_30"	9020	26110	130	538	519	152	147	149	25	98	97	0	1192	1159	311	153	156	22	100	100	0	0.376	0.370	0.375	0.338	1.620	0.367	0.850	120	483	1430	1378	-1.410	391	1039	372	1006	0
2	19	16	"PFN0655"	"N150_39"	9230	26110	140	415	406	104	147	149	28	97	96	0	520	501	129	157	159	24	97	97	0	0.738	0.753	0.752	0.729	1.611	0.750	0.815	156	492	631	603	-0.438	268	363	259	344	0
2	20	16	"PFN0658"	"N150_49"	9400	26120	110	198	200	36	149	152	28	68	41	0	217	219	43	159	164	27	75	52	0	0.845	0.850	0.812	0.804	3.278	0.927	0.206	80	383	107	111	-0.243	49	58	51	60	0
2	21	16	"PFN0660"	"N150_51"	9600	26110	140	340	345	88	144	148	26	99	97	0	355	360	91	156	160	25	98	95	0	0.985	0.985	0.995	1.040	1.755	0.973	0.760	156	465	395	405	-0.022	196	199	201	204	0
2	22	16	"PFN0662"	"N150_53"	9780	26110	140	1086	1073	299	134	135	24	100	99	0	717	701	186	150	151	22	100	99	0	1.679	1.704	1.777	1.712	1.375	1.735	0.900	156	574	1519	1490	0.748	952	567	939	551	0
2	1	17	"PFN0664"	"N150_57"	5790	26310	150	676	661	175	140	143	27	100	100	0	465	469	107	152	156	28	100	100	0	1.712	1.644	1.672	1.643	1.401	1.673	0.853	156	762	849	838	0.776	536	313	521	317	0
2	2	17	"PFN0666"	"N150_6"	5990	26310	140	486	469	116	139	142	27	100	99	0	349	345	70	148	150	25	100	99	0	1.726	1.675	1.668	1.662	1.604	1.769	0.746	156	460	548	527	0.788	347	201	330	197	0
2	3	17	"PFN0680"	"N150_8"	6180	26310	140	371	368	86	144	147	29	98	96	0	589	579	158	152	154	23	100	99	0	0.519	0.525	0.524	0.511	1.724	0.481	0.727	156	476	664	651	-0.945	227	437	224	427	0
2	4	17	"PFN0682"	"N150_82"	6370	26310	140	834	815	261	143	147	28	100	98	0	764	764	232	151	154	24	99	99	0	1.127	1.096	1.146	1.076	1.569	1.108	0.863	156	478	1304	1285	0.173	691	613	672	613	0
2	5	17	"PFN0685"	"N150_87"	6560	26310	140	371	366	97	142	148	42	97	91	0	524	524	150	155	158	31	98	97	0	0.621	0.607	0.619	0.601	1.564	0.585	0.726	156	442	598	593	-0.688	229	369	224	369	0
2	6	17	"PFN0688"	"N150_9"	6740	26310	130	240	244	46	141	147	42	90	63	0	252	251	46	156	161	35	87	68	0	1.031	1.084	1.079	1.100	1.922	1.105	0.417	120	453	195	198	0.044	99	96	103	95	0
2	7	17	"PFN0694"	"N151_11"	6940	26310	140	539	537	137	147	155	39	99	98	0	437	434	92	156	164	36	99	98	0	1.395	1.403	1.414	1.385	1.421	1.448	0.832	156	538	673	668	0.480	392	281	390	278	0
2	8	17	"PFN0696"	"N151_18"	7130	26310	140	330	335	85	148	154	35	96	90	0	577	561	127	159	165	31	100	100	0	0.435	0.465	0.461	0.433	1.726	0.457	0.702	156	436	600	589	-1.200	182	418	187	402	0
2	9	17	"PFN0876"	"N168_6"	7320	26300	150	576	551	204	146	148	28	96	93	0	642	633	233	160	164	32	96	94	0	0.892	0.856	0.839	0.824	1.734	0.840	0.836	156	395	912	878	-0.165	430	482	405	473	0
2	10	17	"PFN0874"	"N168_34"	7510	26300	140	1847	1758	399	144	146	26	100	100	0	902	866	191	151	154	30	100	100	0	2.268	2.257	2.314	2.285	1.331	2.321	0.893	156	455	2454	2329	1.181	1703	751	1614	715	0
2	11	17	"PFN0894"	"N173_1"	7690	26300	130	211	211	36	146	148	27	82	60	0	271	282	58	155	156	26	98	94	0	0.560	0.512	0.545	0.478	2.369	0.441	0.395	120	492	181	192	-0.836	65	116	65	127	0
2	12	17	"PFN0907"	"N175_2"	7890	26310	140	930	915	279	143	145	24	100	99	0	1700	1723	475	155	157	24	100	99	0	0.509	0.492	0.505	0.474	1.554	0.491	0.890	156	474	2332	2340	-0.973	787	1545	772	1568	0
2	13	17	"PFN0906"	"N175_16"	8080	26310	130	203	208	38	141	144	28	85	52	0	292	292	57	151	152	24	99	95	0	0.440	0.475	0.465	0.446	2.013	0.427	0.400	120	427	203	208	-1.185	62	141	67	141	0
2	14	17	"PFN0918"	"N177_6"	8270	26300	140	1149	1112	284	142	144	32	100	100	0	844	822	213	148	151	41	100	100	0	1.447	1.439	1.464	1.462	1.380	1.445	0.884	156	602	1703	1644	0.533	1007	696	970	674	0
2	15	17	"PFL0005"	"L1_103"	8470	26310	130	194	202	73	144	149	38	54	39	0	192	199	90	149	160	64	41	19	0	1.163	1.160	0.809	0.824	2.560	0.769	0.395	120	495	93	108	0.218	50	43	58	50	0
2	16	17	"PFL0159"	"L2_30"	8660	26300	140	5349	5139	1342	146	151	34	100	100	0	3120	3001	764	155	164	56	100	100	0	1.755	1.754	1.763	1.756	1.274	1.784	0.914	156	467	8168	7839	0.811	5203	2965	4993	2846	0
2	17	17	"PFL0171"	"L2_55"	8850	26300	140	2277	2055	770	148	150	26	100	100	0	1904	1806	572	157	158	23	100	100	0	1.219	1.156	1.179	1.100	1.478	1.196	0.904	156	408	3876	3556	0.285	2129	1747	1907	1649	0
2	18	17	"PFL0176"	"L2_62"	9040	26300	150	2356	2226	740	150	152	27	100	100	0	1789	1682	507	154	157	25	100	100	0	1.349	1.359	1.364	1.344	1.402	1.389	0.909	156	449	3841	3604	0.432	2206	1635	2076	1528	0
2	19	17	"PFL0064"	"L2_109"	9230	26300	140	241	240	51	149	149	26	92	75	0	307	306	67	154	157	23	98	95	0	0.601	0.599	0.608	0.584	1.890	0.584	0.533	156	477	245	243	-0.734	92	153	91	152	0
2	20	17	"PFL0066"	"L2_114"	9420	26300	140	207	205	38	142	144	24	82	64	0	408	402	80	152	155	23	98	98	0	0.254	0.252	0.259	0.242	1.968	0.247	0.514	156	443	321	313	-1.978	65	256	63	250	0
2	21	17	"PFL0140"	"L2_247"	9600	26300	140	230	231	40	140	142	23	96	88	0	313	327	76	151	153	23	99	98	0	0.556	0.517	0.525	0.507	1.789	0.478	0.620	156	473	252	267	-0.848	90	162	91	176	0
2	22	17	"PFL0150"	"L2_270"	9810	26290	150	675	671	217	135	137	23	100	100	0	746	760	231	152	155	36	99	99	0	0.909	0.882	0.895	0.881	1.440	0.868	0.882	156	697	1134	1144	-0.138	540	594	536	608	0
2	1	18	"PFN0982"	"N244_3"	5820	26540	150	153	162	39	140	142	27	39	17	0	164	182	66	153	155	25	36	19	0	1.182	0.759	0.854	0.881	4.282	0.476	0.127	156	637	24	51	0.241	13	11	22	29	-50
2	2	18	"PFJ0260"	"J246_2"	5990	26500	140	3929	3570	990	148	160	80	100	100	0	3674	3363	768	157	171	81	100	100	0	1.075	1.067	1.079	1.040	1.341	1.090	0.935	156	441	7298	6628	0.104	3781	3517	3422	3206	0
2	3	18	"PFJ0281"	"J269_1"	6190	26520	150	204	206	42	154	174	94	16	0	0	264	254	64	164	180	83	57	10	0	0.500	0.578	0.593	0.601	3.040	1.001	0.520	156	461	150	142	-1.000	50	100	52	90	-50
2	4	18	"PFJ0305"	"J27_3"	6380	26500	140	279	278	67	152	170	84	71	29	0	343	343	82	160	184	129	78	17	0	0.694	0.689	0.671	0.646	1.810	0.662	0.647	156	423	310	309	-0.527	127	183	126	183	0
2	5	18	"PFJ0475"	"J53_46"	6560	26510	150	458	440	124	147	165	81	92	80	0	825	783	214	161	186	127	98	92	0	0.468	0.471	0.478	0.446	1.525	0.472	0.782	156	436	975	915	-1.094	311	664	293	622	0
2	6	18	"PFJ0505"	"J583_7"	6730	26510	150	159	179	72	148	161	76	17	7	0	169	179	61	165	179	154	3	0	0	2.750	2.214	1.121	1.110	3.500	1.287	0.163	156	530	15	45	1.459	11	4	31	14	-50
2	7	18	"PFJ0549"	"J697_3"	6960	26520	110	233	236	48	153	161	42	82	46	0	234	238	70	164	173	47	58	35	0	1.143	1.122	1.202	1.341	3.006	0.986	0.246	80	434	150	157	0.193	80	70	83	74	0
2	8	18	"PFJ0586"	"J753_2"	7140	26510	150	211	214	44	153	158	38	69	33	0	220	222	47	164	171	41	57	23	0	1.036	1.052	1.082	1.106	2.662	1.130	0.222	156	486	114	119	0.051	58	56	61	58	-50
2	9	18	"PFJ0594"	"J82_7"	7330	26490	150	851	816	212	146	149	27	99	99	0	1056	999	293	164	167	31	99	98	0	0.790	0.802	0.817	0.826	1.489	0.778	0.882	156	387	1597	1505	-0.339	705	892	670	835	0
2	10	18	"PFK0025"	"Km2326_6"	7480	26500	150	144	146	28	143	146	28	21	4	0	160	162	40	160	163	35	21	5	0	100000.000	1.500	0.571	0.658	4.395	0.302	0.046	156	478	1	5	16.610	1	0	3	2	-50
2	11	18	"PFJ0390"	"J40_6"	7710	26490	140	253	254	52	146	147	26	92	87	0	280	282	53	161	164	31	94	88	0	0.899	0.893	0.939	0.882	1.948	0.898	0.482	156	571	226	229	-0.153	107	119	108	121	0
2	12	18	"PFJ0410"	"J43_3"	7910	26490	140	596	572	159	146	150	26	100	99	0	1186	1108	293	163	166	26	100	100	0	0.440	0.451	0.451	0.439	1.424	0.443	0.873	156	417	1473	1371	-1.185	450	1023	426	945	0
2	13	18	"PFJ0426"	"J461_4"	8050	26490	150	134	137	28	145	149	27	8	1	0	147	149	29	156	158	27	11	3	0	1.222	1.143	1.039	1.153	3.645	0.535	0.018	156	413	-20	-15	0.290	-11	-9	-8	-7	-50
2	14	18	"PFJ0465"	"J53_31"	8250	26510	150	151	153	32	144	146	25	26	7	0	154	157	25	152	152	25	17	5	0	3.500	1.800	1.060	1.239	4.365	2.313	0.018	156	517	9	14	1.807	7	2	9	5	-50
2	15	18	"PFJ0557"	"J6_2"	8470	26500	130	262	268	45	143	147	32	97	91	0	349	353	60	152	162	58	100	91	0	0.604	0.622	0.609	0.592	1.661	0.595	0.661	120	467	316	326	-0.727	119	197	125	201	0
2	16	18	"PFK0041"	"Km302_3"	8650	26490	150	169	169	30	144	150	39	31	5	0	169	173	30	158	168	57	10	1	0	2.273	1.667	1.373	1.430	3.651	0.219	0.048	156	470	36	40	1.184	25	11	25	15	-50
2	17	18	"PFK0298"	"Kn2549_3"	8850	26490	140	2578	2459	700	156	170	52	100	100	0	1416	1381	290	160	162	25	100	100	0	1.928	1.886	1.887	1.820	1.310	1.961	0.918	156	417	3678	3524	0.947	2422	1256	2303	1221	0
2	18	18	"PFK0338"	"Kn3092_1"	9010	26470	150	230	233	66	164	174	49	60	34	0	192	194	47	159	160	25	53	37	0	2.000	1.971	1.644	1.524	3.557	2.491	0.230	156	450	99	104	1.000	66	33	69	35	-50
2	19	18	"PFK0404"	"Kn427_6"	9230	26490	140	461	447	99	152	155	31	98	98	0	475	475	103	154	157	24	100	100	0	0.963	0.919	0.944	0.913	1.551	0.923	0.809	156	483	630	616	-0.055	309	321	295	321	0
2	20	18	"PFK0425"	"Kn5026_1"	9430	26510	150	150	150	24	145	149	26	16	3	0	171	175	36	152	154	24	43	18	0	0.263	0.217	0.668	0.730	3.500	0.135	0.003	156	438	24	28	-1.926	5	19	5	23	-50
2	21	18	"PFK0442"	"Kn5244_3"	9570	26490	150	141	140	24	143	147	26	12	1	0	140	143	26	152	153	23	11	3	0	0.167	0.333	0.933	0.968	3.768	1.546	0.006	156	522	-14	-12	-2.585	-2	-12	-3	-9	-50
2	22	18	"PFK0457"	"Kn5587_2"	9800	26490	140	1661	1553	507	139	141	24	100	99	0	2546	2442	612	155	158	37	100	100	0	0.637	0.618	0.638	0.579	1.492	0.632	0.910	156	665	3913	3701	-0.652	1522	2391	1414	2287	0
2	1	19	"PFK0782"	"Ks2242_1"	5810	26690	150	1587	1515	478	147	152	38	100	100	0	1021	995	221	161	166	32	100	100	0	1.674	1.640	1.677	1.556	1.427	1.726	0.920	156	690	2300	2202	0.744	1440	860	1368	834	0
2	2	19	"PFK0818"	"Ks2565_1"	5990	26690	140	958	923	243	154	167	86	99	97	0	558	564	163	165	181	82	97	93	0	2.046	1.927	2.052	1.991	1.588	1.938	0.834	156	438	1197	1168	1.033	804	393	769	399	0
2	3	19	"PFK0876"	"Ks2_11"	6180	26700	130	607	636	507	148	170	105	64	57	0	620	646	479	164	182	91	62	62	0	1.007	1.012	0.978	0.992	1.892	1.076	0.875	120	374	915	970	0.009	459	456	488	482	0
2	4	19	"PFK1002"	"Ks48_16"	6340	26690	150	122	131	41	145	172	111	1	0	0	146	157	62	159	196	150	3	0	0	1.769	7.000	1.053	1.062	2.738	0.759	0.385	156	453	-36	-16	0.823	-23	-13	-14	-2	-50
2	5	19	"PFK1139"	"Ks667_1"	6560	26670	130	316	373	234	145	264	859	0	0	0	320	513	398	161	255	486	35	5	0	1.075	0.648	0.727	0.749	2.696	0.555	0.771	120	484	330	580	0.105	171	159	228	352	0
2	6	19	"PFK1174"	"Ks75_10"	6770	26670	130	10533	8580	4293	152	317	974	90	88	0	7488	6743	3464	175	275	564	90	90	0	1.420	1.283	1.267	1.283	2.052	1.278	0.899	120	424	17694	14996	0.505	10381	7313	8428	6568	0
2	7	19	"PFK0629"	"Ks1228_7"	6920	26690	150	181	186	70	148	254	812	0	0	0	183	187	92	170	234	459	0	0	0	2.538	2.235	0.807	1.070	3.054	0.239	0.477	156	543	46	55	1.344	33	13	38	17	-50
2	8	19	"PFK1093"	"Ks586_7"	7140	26680	140	998	974	546	136	143	39	89	88	0	675	637	349	160	170	64	84	80	0	1.674	1.757	1.773	1.673	2.154	1.721	0.795	156	448	1377	1315	0.743	862	515	838	477	0
2	9	19	"pla_LSU"	"PLSU"	7330	26680	140	633	594	191	136	140	36	95	93	0	379	379	124	162	176	101	82	55	0	2.290	2.111	2.033	2.079	1.784	1.924	0.634	156	373	714	675	1.196	497	217	458	217	0
2	10	19	"pla_ORF129"	"PORF129"	7520	26690	140	346	348	104	144	147	35	92	87	0	719	680	222	171	179	75	94	92	0	0.369	0.401	0.392	0.390	1.782	0.375	0.727	156	488	750	713	-1.440	202	548	204	509	0
2	11	19	"pla_ORF79"	"PORF79"	7710	26680	130	237	233	66	152	154	29	78	62	0	314	303	111	183	186	37	79	70	0	0.649	0.675	0.582	0.591	2.333	0.557	0.535	120	505	216	201	-0.624	85	131	81	120	0
2	12	19	"pla_rpl14"	"Prpl14"	7910	26690	140	405	409	122	153	156	29	97	94	0	706	671	211	184	189	42	98	95	0	0.483	0.526	0.519	0.540	2.007	0.502	0.768	156	529	774	743	-1.051	252	522	256	487	0
2	13	19	"PFBL B0020"	"oPFBLOB0020"	8100	26680	140	2729	2704	916	149	151	26	100	100	0	994	970	308	172	174	31	100	99	0	3.139	3.202	3.205	3.242	1.448	3.250	0.896	156	405	3402	3353	1.650	2580	822	2555	798	0
2	14	19	"PFD66970"	"oPFD66970"	8290	26680	140	260	264	58	145	150	30	96	85	0	345	359	93	164	172	61	94	76	0	0.635	0.610	0.644	0.612	1.860	0.550	0.622	156	396	296	314	-0.654	115	181	119	195	0
2	15	19	"PFC0765"	"oPFC0765"	8460	26680	150	158	162	30	142	145	25	35	16	0	169	173	35	159	163	31	23	8	0	1.600	1.429	0.833	0.941	4.382	0.357	0.013	156	425	26	34	0.678	16	10	20	14	-50
2	16	19	"PFN0250"	"oPFN0250"	8650	26680	140	542	534	128	141	146	31	100	98	0	440	446	95	158	161	27	98	98	0	1.422	1.365	1.412	1.372	1.549	1.400	0.828	156	431	683	681	0.508	401	282	393	288	0
2	17	19	"PFL0017"	"oPFL0017"	8850	26680	140	3118	3172	1334	156	168	50	100	100	0	1756	1738	700	159	162	25	100	100	0	1.855	1.910	1.927	1.878	1.441	1.930	0.915	156	451	4559	4595	0.891	2962	1597	3016	1579	0
2	18	19	"PFI17637"	"oPFI17637"	9050	26680	140	947	947	248	166	175	44	100	99	0	645	637	149	163	167	28	100	100	0	1.620	1.648	1.663	1.634	1.374	1.709	0.875	156	496	1263	1255	0.696	781	482	781	474	0
2	19	19	"PFM60472"	"oPFM60472"	9240	26690	150	193	197	40	156	158	29	59	32	0	182	184	33	163	166	29	30	14	0	1.947	1.952	1.571	1.566	3.507	2.084	0.065	156	458	56	62	0.962	37	19	41	21	-50
2	20	19	"PFL0020"	"oPFL0020"	9380	26680	150	167	168	27	152	154	27	33	7	0	157	160	29	158	159	24	19	8	0	-15.000	8.000	0.870	1.008	4.447	37.198	0.000	156	445	14	18	Error	15	-1	16	2	-50
2	21	19	"PFI17639"	"oPFI17639"	9610	26680	130	201	200	31	148	151	27	80	46	0	194	204	49	155	157	23	69	43	0	1.359	1.061	1.000	1.141	3.185	0.889	0.183	120	482	92	101	0.443	53	39	52	49	0
2	22	19	"PFN0252"	"oPFN0252"	9800	26680	140	1782	1786	601	139	142	25	100	99	0	2839	2905	795	159	161	26	100	100	0	0.613	0.600	0.610	0.564	1.510	0.608	0.906	156	678	4323	4393	-0.706	1643	2680	1647	2746	0
2	1	20	"PFBL B0027"	"oPFBLOB0027"	5800	26880	100	182	185	31	142	147	32	61	26	0	210	215	41	157	161	31	76	40	0	0.755	0.741	0.624	0.607	3.182	0.779	0.126	80	438	93	101	-0.406	40	53	43	58	0
2	2	20	"PFC0768"	"oPFC0768"	6010	26890	130	181	191	45	147	152	32	51	27	0	266	267	49	164	167	30	95	80	0	0.333	0.427	0.431	0.364	2.972	0.513	0.224	120	475	136	147	-1.585	34	102	44	103	0
2	3	20	"PFBL B0032"	"oPFBLOB0032"	6180	26880	150	145	148	25	140	143	28	19	5	0	147	151	31	156	158	27	13	2	0	-0.556	-1.600	0.692	0.730	3.449	1.728	0.005	156	418	-4	3	Error	5	-9	8	-5	-50
2	4	20	"PFBL B0033"	"oPFBLOB0033"	6380	26890	150	142	146	39	139	144	40	9	1	0	145	148	23	154	165	69	0	0	0	-0.333	-1.167	1.071	1.063	3.432	3.456	0.028	156	437	-6	1	Error	3	-9	7	-6	-50
2	5	20	"PFB0684"	"oPFB0684"	6530	26880	150	139	141	25	142	165	299	0	0	0	145	149	25	158	190	215	0	0	0	0.231	0.111	0.800	0.800	3.872	0.332	0.398	156	517	-16	-10	-2.115	-3	-13	-1	-9	-50
2	6	20	"PFF72417"	"oPFF72417"	6720	26880	150	140	142	31	146	269	836	0	0	0	164	171	40	168	251	486	0	0	0	1.500	-1.333	1.000	0.928	2.912	2.194	0.780	156	580	-10	-1	0.585	-6	-4	-4	3	-50
2	7	20	"PFG0010"	"oPFG0010"	6910	26880	150	143	145	34	139	194	481	0	0	0	166	175	47	164	202	295	0	0	0	2.000	0.545	0.687	0.747	3.571	0.601	0.061	156	562	6	17	1.000	4	2	6	11	-50
2	8	20	"PFBL B0035"	"oPFBLOB0035"	7140	26870	140	945	878	471	130	136	47	87	82	0	850	809	419	158	172	82	83	80	0	1.178	1.149	1.137	1.119	2.185	1.163	0.858	156	451	1507	1399	0.236	815	692	748	651	0
2	9	20	"PFBL B0038"	"oPFBLOB0038"	7290	26880	150	122	123	25	129	136	50	1	0	0	142	150	44	163	186	121	1	0	0	0.333	0.462	0.525	0.582	3.855	0.135	0.117	156	366	-28	-19	-1.585	-7	-21	-6	-13	-50
2	10	20	"PFG0012"	"oPFG0012"	7480	26880	150	123	131	43	141	143	40	12	4	0	133	154	79	178	191	99	10	1	0	0.400	0.417	0.464	0.492	2.975	0.204	0.175	156	451	-63	-34	-1.322	-18	-45	-10	-24	-50
2	11	20	"PFD66974"	"oPFD66974"	7690	26880	150	160	159	29	154	155	34	12	2	0	194	197	39	193	196	52	8	1	0	6.000	1.250	1.000	1.011	3.798	0.364	0.061	156	591	7	9	2.585	6	1	5	4	-50
2	12	20	"PFL0029"	"oPFL0029"	7900	26890	130	230	233	68	154	157	30	83	58	0	440	441	169	192	198	42	87	85	0	0.306	0.317	0.317	0.289	2.160	0.316	0.544	120	471	324	328	-1.706	76	248	79	249	0
2	13	20	"PFD66975"	"oPFD66975"	8100	26870	150	1785	1690	555	148	152	31	100	100	0	1102	1068	338	183	192	63	99	98	0	1.781	1.742	1.764	1.769	1.560	1.707	0.909	156	442	2556	2427	0.833	1637	919	1542	885	0
2	14	20	"PFM60473"	"oPFM60473"	8220	26900	150	160	316	510	147	153	34	28	16	0	199	309	323	175	188	70	21	14	0	0.542	1.261	0.981	0.818	3.055	0.282	0.334	156	407	37	303	-0.885	13	24	169	134	-50
2	15	20	"PFM60503"	"oPFM60503"	8400	26860	130	246	245	43	146	154	38	90	67	0	442	442	96	169	187	78	98	87	0	0.366	0.363	0.376	0.348	1.657	0.318	0.579	120	406	373	372	-1.449	100	273	99	273	0
2	16	20	"PFL0061"	"oPFL0061"	8590	26860	130	238	236	51	143	146	30	87	70	0	557	563	125	160	165	42	100	100	0	0.239	0.231	0.259	0.211	1.820	0.211	0.583	120	442	492	496	-2.063	95	397	93	403	0
2	17	20	"PFG0034"	"oPFG0034"	8790	26860	140	424	442	134	143	145	25	99	96	0	1144	1129	351	157	159	24	99	99	0	0.285	0.308	0.300	0.296	1.466	0.302	0.853	156	476	1268	1271	-1.812	281	987	299	972	0
2	18	20	"PFF72455"	"oPFF72455"	9000	26870	150	148	153	26	152	154	29	15	1	0	159	159	28	163	166	29	10	3	0	1.000	-0.250	1.095	1.149	3.814	0.912	0.016	156	452	-8	-3	0.000	-4	-4	1	-4	-50
2	19	20	"PFM60505"	"oPFM60505"	9160	26880	110	194	197	32	152	156	29	67	33	0	234	236	41	163	167	29	86	60	0	0.592	0.616	0.620	0.585	2.605	0.626	0.262	80	340	113	118	-0.757	42	71	45	73	0
2	20	20	"PFL0063"	"oPFL0063"	9350	26860	130	196	197	41	148	150	27	69	44	0	274	287	62	158	159	24	99	97	0	0.414	0.380	0.426	0.381	2.255	0.389	0.399	120	431	164	178	-1.273	48	116	49	129	0
2	21	20	"PFJ12800"	"oPFJ12800"	9540	26850	130	216	221	39	145	147	26	93	73	0	274	284	59	155	155	22	97	94	0	0.597	0.589	0.611	0.593	2.230	0.535	0.451	120	480	190	205	-0.745	71	119	76	129	0
2	22	20	"PFF72460"	"oPFF72460"	9740	26860	130	215	222	47	139	141	25	90	71	0	312	313	66	156	158	23	97	95	0	0.487	0.529	0.513	0.491	1.706	0.497	0.545	120	566	232	240	-1.037	76	156	83	157	0
2	1	21	"PFK12904"	"oPFK12904"	5750	27060	140	1604	1535	485	135	138	26	100	100	0	921	898	251	152	154	25	99	98	0	1.910	1.877	1.864	1.896	1.562	1.932	0.904	156	702	2238	2146	0.934	1469	769	1400	746	0
2	2	21	"PFM60507"	"oPFM60507"	5930	27060	130	1566	1460	346	140	143	27	100	100	0	750	748	176	155	157	25	100	100	0	2.397	2.226	2.219	2.233	1.299	2.257	0.883	120	485	2021	1913	1.261	1426	595	1320	593	0
2	3	21	"PFK12905"	"oPFK12905"	6140	27060	130	264	264	73	143	145	27	91	75	0	482	490	148	153	155	24	100	99	0	0.368	0.359	0.351	0.329	1.801	0.322	0.568	120	423	450	458	-1.443	121	329	121	337	0
2	4	21	"PFF72461"	"oPFF72461"	6320	27060	140	17262	15694	6416	145	146	26	100	100	0	10305	9594	3959	155	158	25	100	100	0	1.686	1.647	1.654	1.678	1.478	1.660	0.946	156	406	27267	24988	0.754	17117	10150	15549	9439	0
2	5	21	"PFN0268"	"oPFN0268"	6520	27060	130	556	556	141	145	147	25	100	100	0	547	529	135	158	162	28	100	99	0	1.057	1.108	1.089	1.116	1.340	1.076	0.865	120	387	800	782	0.079	411	389	411	371	0
2	6	21	"PFL0071"	"oPFL0071"	6700	27100	150	166	181	59	144	148	35	40	19	0	212	224	76	163	177	55	43	23	0	0.449	0.607	0.667	0.646	2.943	0.456	0.227	156	508	71	98	-1.155	22	49	37	61	-50
2	7	21	"PFG0037"	"oPFG0037"	6900	27060	130	243	250	49	139	142	28	95	87	0	235	240	50	158	169	49	75	35	0	1.351	1.354	1.321	1.321	1.902	1.146	0.332	120	457	181	193	0.434	104	77	111	82	0
2	8	21	"PFJ12801"	"oPFJ12801"	7090	27060	140	328	336	117	134	139	43	91	82	0	340	337	107	158	167	66	89	64	0	1.066	1.128	1.109	1.089	1.936	1.052	0.656	156	456	376	381	0.092	194	182	202	179	0
2	9	21	"PFBL B0124"	"oPFBLOB0124"	7280	27060	140	250	254	82	134	141	46	78	64	0	273	275	99	167	178	78	61	31	0	1.094	1.111	0.982	1.004	2.249	0.835	0.515	156	380	222	228	0.130	116	106	120	108	0
2	10	21	"PFI17675"	"oPFI17675"	7470	27050	140	3831	3718	1105	144	170	132	100	100	0	4367	4197	1392	176	198	99	100	100	0	0.880	0.889	0.884	0.912	1.385	0.853	0.905	156	469	7878	7595	-0.185	3687	4191	3574	4021	0
2	11	21	"PFI17677"	"oPFI17677"	7680	27040	130	682	649	369	151	172	125	77	70	0	476	455	242	179	195	95	72	62	0	1.788	1.804	1.628	1.528	2.544	1.632	0.765	120	523	828	774	0.838	531	297	498	276	0
2	12	21	"PFBL B0128"	"oPFBLOB0128"	7900	27070	150	168	171	33	150	150	33	31	7	0	181	186	35	175	175	46	12	3	0	3.000	1.909	1.000	1.219	4.038	1.574	0.018	156	494	24	32	1.585	18	6	21	11	-50
2	13	21	"PFG0038"	"oPFG0038"	8040	27050	130	472	456	111	146	149	27	100	99	0	301	311	77	171	175	28	96	88	0	2.508	2.214	2.247	2.460	1.913	2.242	0.622	120	315	456	450	1.326	326	130	310	140	0
2	14	21	"PFF72465"	"oPFF72465"	8240	27060	150	1401	1333	382	147	153	35	100	99	0	1283	1281	278	172	184	71	100	100	0	1.129	1.069	1.100	1.028	1.435	1.118	0.891	156	388	2365	2295	0.175	1254	1111	1186	1109	0
2	15	21	"PFI17678"	"oPFI17678"	8420	27060	150	177	178	56	147	160	90	11	1	0	184	189	76	169	189	100	8	3	0	2.000	1.550	0.841	0.919	3.356	0.985	0.428	156	472	45	51	1.000	30	15	31	20	-50
2	16	21	"PFD66997"	"oPFD66997"	8620	27040	130	184	297	214	145	154	87	46	40	0	191	312	227	162	178	90	48	40	0	1.345	1.013	0.930	0.850	2.698	1.135	0.642	120	505	68	302	0.427	39	29	152	150	0
2	17	21	"PFM60539"	"oPFM60539"	8810	27060	150	135	142	37	146	147	31	13	7	0	138	145	40	155	161	42	10	3	0	0.647	0.400	0.862	0.806	3.254	0.858	0.121	156	525	-28	-14	-0.628	-11	-17	-4	-10	-50
2	18	21	"PFBL B0176"	"oPFBLOB0176"	8990	27050	140	1435	1408	356	147	149	26	100	100	0	932	924	220	154	155	24	100	100	0	1.656	1.638	1.675	1.650	1.338	1.663	0.908	156	497	2066	2031	0.727	1288	778	1261	770	0
2	19	21	"PFI17723"	"oPFI17723"	9180	27050	140	593	601	153	144	145	25	100	100	0	1065	1067	306	154	155	23	100	100	0	0.493	0.501	0.503	0.498	1.432	0.473	0.853	156	487	1360	1370	-1.021	449	911	457	913	0
2	20	21	"PFG0055"	"oPFG0055"	9370	27050	140	2265	2371	785	141	143	25	100	100	0	1345	1404	411	152	153	21	100	100	0	1.780	1.781	1.788	1.760	1.324	1.840	0.906	156	496	3317	3482	0.832	2124	1193	2230	1252	0
2	21	21	"PFF72499"	"oPFF72499"	9570	27050	160	221	227	46	141	144	23	93	80	0	242	246	52	154	155	23	92	82	0	0.909	0.935	1.005	0.943	2.110	0.866	0.463	208	560	168	178	-0.138	80	88	86	92	0
2	22	21	"PFF72501"	"oPFF72501"	9750	27050	130	236	238	48	141	143	24	94	82	0	306	309	63	160	163	25	96	95	0	0.651	0.651	0.651	0.644	1.936	0.559	0.544	120	570	241	246	-0.620	95	146	97	149	0
2	1	22	"PFI17727"	"oPFI17727"	5760	27250	130	236	243	53	137	142	31	95	76	0	317	343	102	156	163	40	99	92	0	0.615	0.567	0.569	0.568	1.964	0.500	0.552	120	703	260	293	-0.702	99	161	106	187	0
2	2	22	"PFF72502"	"oPFF72502"	5960	27250	140	196	200	35	139	142	27	85	52	0	242	247	51	154	156	23	92	83	0	0.648	0.656	0.639	0.675	2.422	0.592	0.324	156	713	145	154	-0.627	57	88	61	93	0
2	3	22	"PFA32037"	"oPFA32037"	6150	27250	140	206	216	46	143	145	28	86	55	0	307	297	59	156	158	24	94	92	0	0.417	0.518	0.500	0.512	1.996	0.519	0.480	156	659	214	214	-1.261	63	151	73	141	0
2	4	22	"PFM60541"	"oPFM60541"	6340	27250	140	275	281	54	145	147	27	97	95	0	375	379	73	156	160	27	100	100	0	0.594	0.610	0.609	0.592	1.619	0.597	0.652	156	648	349	359	-0.752	130	219	136	223	0
2	5	22	"PFL0145"	"oPFL0145"	6530	27250	140	418	410	95	143	156	64	99	91	0	420	425	93	158	171	56	100	95	0	1.050	1.000	0.996	0.993	1.462	1.004	0.773	156	630	537	534	0.070	275	262	267	267	0
2	6	22	"PFL0147"	"oPFL0147"	6710	27240	130	319	351	272	151	175	84	72	49	0	400	423	158	179	205	87	83	67	0	0.760	0.820	0.706	0.731	2.087	1.390	0.305	120	530	389	444	-0.396	168	221	200	244	0
2	7	22	"PFF72508"	"oPFF72508"	6910	27240	130	313	303	97	143	157	58	79	69	0	261	259	65	170	195	88	55	8	0	1.868	1.798	1.643	1.610	2.524	1.278	0.326	120	592	261	249	0.902	170	91	160	89	0
2	8	22	"PFF72510"	"oPFF72510"	7100	27260	150	147	150	33	140	146	43	12	1	0	139	145	40	167	181	64	4	0	0	-0.250	-0.455	0.641	0.633	4.047	0.521	0.215	156	733	-21	-12	Error	7	-28	10	-22	-50
2	9	22	"PFM60545"	"oPFM60545"	7280	27250	150	147	151	28	137	143	35	18	2	0	152	155	42	166	174	54	6	0	0	-0.714	-1.273	0.495	0.560	3.722	0.311	0.129	156	687	-4	3	Error	10	-14	14	-11	-50
2	10	22	"PFM60547"	"oPFM60547"	7480	27250	140	320	380	422	142	160	101	69	41	0	289	338	350	168	183	82	63	33	0	1.471	1.400	1.314	1.119	2.993	1.402	0.321	156	696	299	408	0.557	178	121	238	170	0
2	11	22	"PFL0150"	"oPFL0150"	7670	27250	140	824	843	251	143	160	107	99	98	0	411	432	102	170	184	88	99	81	0	2.826	2.672	2.680	2.671	1.511	2.642	0.715	156	759	922	962	1.499	681	241	700	262	0
2	12	22	"PFL0152"	"oPFL0152"	7880	27270	150	154	160	42	140	141	29	41	16	0	170	169	63	162	165	51	21	7	0	1.750	2.857	0.768	0.934	3.744	0.483	0.212	156	755	22	27	0.807	14	8	20	7	-50
2	13	22	"PFL0154"	"oPFL0154"	8030	27230	150	153	157	28	141	143	27	30	7	0	154	154	30	164	166	40	5	0	0	-1.200	-1.600	0.941	1.056	4.462	0.418	0.022	156	602	2	6	Error	12	-10	16	-10	-50
2	14	22	"PFL0156"	"oPFL0156"	8240	27240	140	2799	2716	890	137	139	24	100	100	0	1115	1075	365	164	165	25	99	99	0	2.799	2.831	2.861	3.042	1.632	2.815	0.893	156	642	3613	3490	1.485	2662	951	2579	911	0
2	15	22	"PFBL B0186"	"oPFBLOB0186"	8430	27250	140	380	374	103	138	147	76	91	79	0	355	355	87	164	173	70	92	76	0	1.267	1.236	1.228	1.200	1.700	1.248	0.731	156	631	433	427	0.341	242	191	236	191	0
2	16	22	"PFH0037"	"oPFH0037"	8610	27250	140	1254	1288	469	142	150	74	99	98	0	716	740	236	162	174	73	99	98	0	2.007	1.983	2.022	1.952	1.525	2.051	0.871	156	691	1666	1724	1.005	1112	554	1146	578	0
2	17	22	"PFF72513"	"oPFF72513"	8810	27240	140	438	434	114	143	145	28	99	98	0	286	285	65	155	159	35	92	82	0	2.252	2.238	2.200	2.280	1.906	2.340	0.609	156	731	426	421	1.171	295	131	291	130	0
2	18	22	"PFM60550"	"oPFM60550"	9020	27260	90	177	175	25	145	147	26	63	17	0	167	175	36	153	154	23	38	17	0	2.286	1.364	1.007	1.155	5.442	0.442	0.015	52	376	46	52	1.193	32	14	30	22	0
2	19	22	"EMPTY"	"EMPTY"	9200	27250	150	137	138	22	143	143	24	7	1	0	156	157	21	156	160	29	12	0	0	100000.000	-5.000	1.236	1.020	3.075	1.269	0.002	156	781	-6	-4	16.610	-6	0	-5	1	-75
2	20	22	"EMPTY"	"EMPTY"	9390	27250	150	142	143	25	142	145	26	16	3	0	172	179	41	159	164	33	29	10	0	0.000	0.050	0.660	0.608	3.856	0.354	0.147	156	707	13	21	Error	0	13	1	20	-75
2	21	22	"EMPTY"	"EMPTY"	9580	27250	150	139	140	25	137	140	25	16	5	0	160	159	21	157	160	28	9	0	0	0.667	1.500	1.214	1.161	3.678	0.685	0.013	156	697	5	5	-0.585	2	3	3	2	-75
2	22	22	"EMPTY"	"EMPTY"	9770	27250	150	133	132	22	134	136	25	13	0	0	155	158	24	157	159	24	12	5	0	0.500	-2.000	1.125	1.052	3.539	0.794	0.005	156	937	-3	-1	-1.000	-1	-2	-2	1	-75
3	1	1	"PFE0652"	"E9164_1"	10050	23130	130	702	740	232	143	151	39	100	100	0	437	456	112	157	163	39	100	100	0	1.996	1.997	1.966	1.973	1.385	2.074	0.795	120	729	839	896	0.997	559	280	597	299	0
3	2	1	"PFE0127"	"E15452_2"	10240	23130	130	543	567	177	143	149	38	100	100	0	1652	1729	604	159	166	46	100	100	0	0.268	0.270	0.251	0.267	1.388	0.247	0.840	120	625	1893	1994	-1.900	400	1493	424	1570	0
3	3	1	"PFE0630"	"E8314_1"	10410	23130	130	581	591	204	144	147	32	100	100	0	1098	1092	342	159	163	33	100	100	0	0.465	0.479	0.454	0.457	1.426	0.473	0.854	120	641	1376	1380	-1.103	437	939	447	933	0
3	4	1	"PFE0335"	"E23986_4"	10610	23130	130	3358	3705	1531	146	148	28	100	100	0	7199	7196	2412	158	162	37	100	100	0	0.456	0.506	0.508	0.487	1.375	0.515	0.896	120	678	10253	10597	-1.132	3212	7041	3559	7038	0
3	5	1	"PFE0497"	"E3038_1"	10800	23130	130	834	842	262	145	149	32	100	100	0	1393	1466	450	156	162	40	100	100	0	0.557	0.532	0.530	0.519	1.340	0.504	0.861	120	656	1926	2007	-0.844	689	1237	697	1310	0
3	6	1	"PFE0489"	"E29931_1"	10990	23130	130	526	533	139	144	147	30	100	100	0	942	970	293	154	157	26	100	100	0	0.485	0.477	0.485	0.476	1.431	0.435	0.810	120	662	1170	1205	-1.045	382	788	389	816	0
3	7	1	"PFE0152"	"E16122_8"	11180	23130	130	1455	1612	653	143	147	35	100	100	0	1917	2001	819	155	159	29	100	100	0	0.745	0.796	0.796	0.799	1.331	0.761	0.865	120	673	3074	3315	-0.425	1312	1762	1469	1846	0
3	8	1	"PFE0560"	"E5006_15"	11380	23130	130	362	375	96	148	153	39	100	96	0	554	569	140	155	162	40	100	100	0	0.536	0.548	0.527	0.531	1.473	0.518	0.755	120	661	613	641	-0.899	214	399	227	414	0
3	9	1	"PFE0506"	"E3215_1"	11560	23130	130	9621	10040	3847	147	153	52	100	100	0	6153	6377	2549	155	160	34	100	99	0	1.580	1.590	1.587	1.611	1.473	1.566	0.868	120	657	15472	16115	0.659	9474	5998	9893	6222	0
3	10	1	"PFF0276"	"F18248_2"	11760	23130	130	1982	1925	557	147	149	27	100	100	0	1360	1358	353	156	158	28	100	100	0	1.524	1.479	1.473	1.458	1.384	1.502	0.892	120	663	3039	2980	0.608	1835	1204	1778	1202	0
3	11	1	"PFF1508"	"F59453_1"	11950	23130	120	535	555	136	145	147	28	100	100	0	815	819	206	154	158	32	100	100	0	0.590	0.617	0.624	0.615	1.404	0.581	0.813	120	576	1051	1075	-0.761	390	661	410	665	0
3	12	1	"PFF1029"	"F4425_1"	12140	23130	130	1394	1421	483	143	145	25	100	100	0	2123	2293	873	152	156	28	100	100	0	0.635	0.597	0.585	0.611	1.561	0.549	0.859	120	635	3222	3419	-0.656	1251	1971	1278	2141	0
3	13	1	"PFF0774"	"F35531_1"	12330	23130	130	1907	1858	564	145	146	24	100	100	0	1585	1534	440	153	155	25	100	100	0	1.230	1.240	1.264	1.250	1.466	1.243	0.873	120	665	3194	3094	0.299	1762	1432	1713	1381	0
3	14	1	"PFF0382"	"F21003_1"	12530	23130	130	336	332	71	150	155	39	99	91	0	279	288	63	158	164	36	95	82	0	1.537	1.400	1.445	1.434	1.899	1.488	0.474	120	663	307	312	0.620	186	121	182	130	0
3	15	1	"PFF0437"	"F22770_1"	12710	23130	130	8130	8502	3305	151	159	40	100	100	0	5854	6220	2204	160	170	49	100	100	0	1.401	1.378	1.375	1.359	1.323	1.401	0.888	120	556	13673	14411	0.487	7979	5694	8351	6060	0
3	16	1	"PFF0027"	"F10724_1"	12900	23130	190	275	284	97	150	158	47	79	63	0	252	271	116	159	169	48	71	48	0	1.344	1.196	1.346	1.286	2.397	1.014	0.519	256	1223	218	246	0.427	125	93	134	112	0
3	17	1	"PFF0760"	"F35197_2"	13090	23130	120	3274	3416	1185	152	157	31	100	100	0	3343	3367	962	161	166	32	100	100	0	0.981	1.018	1.010	0.990	1.377	1.041	0.886	120	495	6304	6470	-0.027	3122	3182	3264	3206	0
3	18	1	"PFF0169"	"F15775_1"	13280	23130	130	540	573	228	162	164	34	100	100	0	650	665	191	172	179	38	100	100	0	0.791	0.834	0.773	0.788	1.537	0.854	0.740	120	665	856	904	-0.339	378	478	411	493	0
3	19	1	"PFF1930"	"F960_5"	13480	23130	130	1202	1235	437	157	161	35	100	99	0	1917	2021	664	167	174	38	100	100	0	0.597	0.581	0.574	0.555	1.568	0.587	0.852	120	648	2795	2932	-0.744	1045	1750	1078	1854	0
3	20	1	"PFF0151"	"F15196_1"	13660	23130	130	3226	3286	1122	150	155	36	100	100	0	2736	2821	779	158	164	36	100	100	0	1.193	1.178	1.157	1.146	1.336	1.208	0.886	120	665	5654	5799	0.255	3076	2578	3136	2663	0
3	21	1	"PFF1609"	"F63380_2"	13890	23120	150	194	206	72	147	153	57	38	15	0	174	197	85	154	161	36	32	18	0	2.350	1.372	1.107	1.413	3.555	3.063	0.123	156	826	67	102	1.233	47	20	59	43	-50
3	22	1	"PFF1869"	"F7374_2"	14050	23130	130	227	233	43	149	154	59	65	25	0	202	210	44	157	161	31	68	31	0	1.733	1.585	1.543	1.621	3.151	3.032	0.194	120	648	123	137	0.794	78	45	84	53	0
3	1	2	"PFF1444"	"F5729_1"	10100	23360	150	173	186	54	155	160	41	35	20	0	166	169	32	173	183	49	7	0	0	-2.571	-7.750	1.591	1.512	4.002	3.317	0.038	156	745	11	27	Error	18	-7	31	-4	-50
3	2	2	"PFF0230"	"F17039_3"	10250	23330	120	576	595	196	137	140	24	100	100	0	364	368	106	158	159	24	98	95	0	2.131	2.181	2.197	2.317	1.559	2.178	0.820	120	439	645	668	1.092	439	206	458	210	0
3	3	2	"PFM0480"	"M38913_8"	10440	23330	130	1556	1567	463	139	141	24	100	100	0	1046	1069	309	153	155	22	100	100	0	1.587	1.559	1.568	1.580	1.453	1.563	0.867	120	584	2310	2344	0.666	1417	893	1428	916	0
3	4	2	"PFM0579"	"M446_3"	10640	23330	120	662	690	212	139	141	25	100	100	0	947	971	268	151	154	23	100	100	0	0.657	0.672	0.673	0.657	1.357	0.671	0.867	120	515	1319	1371	-0.606	523	796	551	820	0
3	5	2	"PFM0717"	"M5299_3"	10820	23330	130	338	350	113	140	142	31	99	95	0	266	277	69	149	152	25	95	88	0	1.692	1.641	1.598	1.631	1.949	1.728	0.688	120	550	315	338	0.759	198	117	210	128	0
3	6	2	"PFM0868"	"M724_5"	11020	23330	120	473	478	142	141	144	31	100	99	0	405	419	111	152	155	25	100	99	0	1.312	1.262	1.319	1.252	1.608	1.280	0.764	120	530	585	604	0.392	332	253	337	267	0
3	7	2	"PFM0875"	"M783_4"	11210	23330	120	891	922	264	145	147	26	100	100	0	919	913	218	156	157	23	100	100	0	0.978	1.026	1.020	1.009	1.403	1.054	0.853	120	500	1509	1534	-0.033	746	763	777	757	0
3	8	2	"PFM0093"	"M16622_6"	11400	23330	120	761	735	195	148	152	29	100	99	0	1081	1065	286	161	165	33	100	99	0	0.666	0.649	0.653	0.638	1.499	0.636	0.868	120	510	1533	1491	-0.586	613	920	587	904	0
3	9	2	"PFM0612"	"M45542_7"	11590	23330	130	1807	1758	560	148	151	30	100	99	0	1413	1455	378	158	162	32	100	100	0	1.322	1.241	1.225	1.196	1.457	1.268	0.889	120	580	2914	2907	0.403	1659	1255	1610	1297	0
3	10	2	"PFM0634"	"M46791_1"	11790	23320	130	1625	1643	475	143	145	26	100	100	0	1836	1902	574	154	156	25	100	100	0	0.881	0.858	0.861	0.889	1.520	0.830	0.894	120	571	3164	3248	-0.183	1482	1682	1500	1748	0
3	11	2	"PFM0704"	"M52103_1"	11980	23320	130	430	473	175	141	142	25	100	100	0	485	528	176	152	153	24	100	100	0	0.868	0.883	0.849	0.849	1.442	0.889	0.815	120	554	622	708	-0.204	289	333	332	376	0
3	12	2	"PFM0190"	"M22662_1"	12170	23320	130	260	265	69	142	143	24	96	86	0	190	209	66	151	154	25	66	40	0	3.026	2.121	2.233	2.503	2.455	1.531	0.337	120	539	157	181	1.597	118	39	123	58	0
3	13	2	"PFM0225"	"M24933_4"	12350	23330	130	3294	3597	1223	145	145	24	100	100	0	1761	1883	604	154	156	25	100	100	0	1.960	1.997	1.975	1.989	1.352	2.014	0.883	120	544	4756	5181	0.971	3149	1607	3452	1729	0
3	14	2	"PFM0412"	"M36754_1"	12540	23330	130	1170	1890	2128	145	148	31	100	99	0	2271	3719	4019	156	163	38	100	100	0	0.485	0.490	0.494	0.445	1.712	0.498	0.896	120	587	3140	5308	-1.045	1025	2115	1745	3563	0
3	15	2	"PFM0630"	"M46462_5"	12750	23320	130	1732	1843	683	148	153	33	100	100	0	1292	1379	431	160	169	43	100	100	0	1.399	1.390	1.393	1.361	1.436	1.416	0.873	120	532	2716	2914	0.485	1584	1132	1695	1219	0
3	16	2	"PFM0465"	"M38247_1"	12950	23320	130	968	990	332	146	149	27	100	100	0	902	913	294	154	160	31	100	100	0	1.099	1.112	1.155	1.105	1.508	1.110	0.820	120	434	1570	1603	0.136	822	748	844	759	0
3	17	2	"PFM0026"	"M11919_1"	13120	23320	130	7627	7591	2559	154	156	29	100	100	0	9856	9962	3187	159	164	32	100	100	0	0.771	0.759	0.755	0.769	1.478	0.744	0.891	120	417	17170	17240	-0.376	7473	9697	7437	9803	0
3	18	2	"PFM0819"	"M5894_4"	13300	23330	130	431	425	109	162	164	28	97	96	0	715	712	139	167	174	40	100	100	0	0.491	0.483	0.485	0.450	1.607	0.477	0.773	120	489	817	808	-1.027	269	548	263	545	0
3	19	2	"PFM0473"	"M38757_6"	13500	23320	130	408	426	108	155	160	34	100	100	0	345	366	91	163	170	44	98	91	0	1.390	1.335	1.395	1.365	1.561	1.325	0.649	120	553	435	474	0.475	253	182	271	203	0
3	20	2	"PFM0062"	"M14235_3"	13690	23320	130	4558	4668	1522	150	154	34	100	100	0	3583	3657	1106	157	164	39	100	100	0	1.287	1.291	1.292	1.287	1.366	1.280	0.874	120	538	7834	8018	0.364	4408	3426	4518	3500	0
3	21	2	"PFM0821"	"M59170_2"	13880	23320	130	5196	5154	1691	150	156	63	100	100	0	2913	3004	891	159	165	34	100	100	0	1.832	1.759	1.784	1.734	1.304	1.811	0.880	120	515	7800	7849	0.874	5046	2754	5004	2845	0
3	22	2	"PFN0022"	"N127_5"	14070	23320	140	403	403	120	156	163	59	94	85	0	397	411	118	166	171	35	97	93	0	1.069	1.008	1.080	0.994	1.820	0.973	0.630	156	707	478	492	0.097	247	231	247	245	0
3	1	3	"PFN0013"	"N127_32"	10090	23530	130	289	292	69	149	151	27	97	90	0	381	399	82	166	169	30	100	99	0	0.651	0.614	0.571	0.589	1.676	0.650	0.663	120	586	355	376	-0.619	140	215	143	233	0
3	2	3	"PFN0021"	"N127_48"	10280	23520	130	353	365	89	139	141	24	100	99	0	572	582	142	156	157	23	100	100	0	0.514	0.531	0.523	0.520	1.467	0.525	0.766	120	507	630	652	-0.959	214	416	226	426	0
3	3	3	"PFN0027"	"N128_1"	10470	23530	130	208	216	53	137	140	24	90	67	0	193	203	44	152	153	22	68	45	0	1.732	1.549	1.577	1.837	3.053	1.589	0.373	120	539	112	130	0.792	71	41	79	51	0
3	4	3	"PFN0057"	"N128_56"	10660	23520	130	373	390	98	135	137	22	100	100	0	650	657	173	151	152	22	100	99	0	0.477	0.504	0.486	0.504	1.617	0.479	0.775	120	517	737	761	-1.068	238	499	255	506	0
3	5	3	"PFB0078"	"B297"	10840	23520	120	421	441	101	136	138	22	100	100	0	356	374	82	148	150	21	100	99	0	1.370	1.350	1.397	1.371	1.440	1.370	0.791	120	488	493	531	0.454	285	208	305	226	0
3	6	3	"PFB0080"	"B3"	11030	23520	120	666	662	115	140	141	25	100	100	0	472	464	89	152	154	23	100	100	0	1.644	1.673	1.650	1.714	1.348	1.696	0.845	120	423	846	834	0.717	526	320	522	312	0
3	7	3	"PFB0083"	"B306"	11220	23520	140	312	314	83	146	147	26	96	92	0	251	255	55	156	158	24	94	81	0	1.747	1.697	1.720	1.734	2.082	1.845	0.554	156	490	261	267	0.805	166	95	168	99	0
3	8	3	"PFB0085"	"B310"	11410	23520	130	1599	1643	517	148	150	26	100	100	0	891	913	225	159	161	24	100	100	0	1.982	1.983	1.945	1.943	1.292	2.077	0.892	120	532	2183	2249	0.987	1451	732	1495	754	0
3	9	3	"PFB0090"	"B32"	11610	23520	130	308	309	88	142	145	27	97	91	0	306	305	68	155	156	23	99	95	0	1.099	1.113	1.122	1.056	1.834	1.180	0.672	120	567	317	317	0.137	166	151	167	150	0
3	10	3	"PFB0092"	"B322"	11800	23520	120	223	228	47	140	142	25	93	78	0	337	341	78	151	152	21	100	99	0	0.446	0.463	0.446	0.430	2.116	0.440	0.533	120	515	269	278	-1.164	83	186	88	190	0
3	11	3	"PFB0109"	"B366"	11990	23520	120	350	368	84	138	139	22	100	100	0	570	578	149	148	149	20	100	99	0	0.502	0.535	0.532	0.538	1.510	0.505	0.744	120	515	634	660	-0.993	212	422	230	430	0
3	12	3	"PFB0111"	"B370"	12180	23520	130	274	284	79	142	142	23	98	89	0	321	341	96	151	153	23	100	99	0	0.776	0.747	0.761	0.696	1.825	0.759	0.678	120	554	302	332	-0.365	132	170	142	190	0
3	13	3	"PFB0114"	"B374"	12370	23520	130	438	450	116	143	143	24	100	100	0	422	431	95	154	155	23	100	100	0	1.101	1.108	1.064	1.096	1.383	1.145	0.827	120	556	563	584	0.138	295	268	307	277	0
3	14	3	"PFB0120"	"B388"	12560	23520	130	227	234	58	139	142	26	91	74	0	241	253	61	154	159	30	88	67	0	1.011	0.960	0.951	0.944	2.277	0.938	0.401	120	549	175	194	0.016	88	87	95	99	0
3	15	3	"PFB0122"	"B391"	12750	23510	130	459	475	150	141	144	27	100	100	0	663	686	225	151	158	32	99	99	0	0.621	0.624	0.585	0.629	1.664	0.585	0.815	120	568	830	869	-0.687	318	512	334	535	0
3	16	3	"PFB0125"	"B397"	12940	23520	130	233	236	51	141	143	26	93	80	0	377	386	84	148	151	27	100	100	0	0.402	0.399	0.388	0.351	1.958	0.410	0.606	120	546	321	333	-1.316	92	229	95	238	0
3	17	3	"PFB0143"	"B440"	13140	23480	150	154	159	39	146	147	24	30	10	0	149	162	54	151	154	26	23	13	0	-4.000	1.182	1.000	0.830	3.767	0.563	0.116	156	564	6	24	Error	8	-2	13	11	-50
3	18	3	"PFB0145"	"B444"	13320	23510	130	833	878	279	150	152	26	100	100	0	534	537	152	156	161	33	100	100	0	1.807	1.911	1.918	1.934	1.481	1.942	0.831	120	531	1061	1109	0.853	683	378	728	381	0
3	19	3	"PFB0147"	"B449"	13530	23510	130	784	820	293	147	150	33	100	100	0	530	546	158	154	159	38	100	100	0	1.694	1.717	1.717	1.698	1.434	1.798	0.787	120	538	1013	1065	0.761	637	376	673	392	0
3	20	3	"PFB0149"	"B453"	13700	23510	120	1954	2013	670	140	146	34	100	100	0	908	941	288	150	160	44	100	100	0	2.393	2.368	2.333	2.385	1.398	2.422	0.855	120	484	2572	2664	1.259	1814	758	1873	791	0
3	21	3	"PFB0151"	"B456"	13890	23510	130	906	928	264	145	151	36	100	100	0	994	1014	278	158	169	45	100	99	0	0.910	0.915	0.905	0.920	1.436	0.921	0.850	120	552	1597	1639	-0.136	761	836	783	856	0
3	22	3	"PFB0153"	"B458"	14090	23510	130	297	307	71	153	157	34	98	90	0	334	341	81	165	170	37	97	95	0	0.852	0.875	0.941	0.872	1.715	0.823	0.628	120	644	313	330	-0.231	144	169	154	176	0
3	1	4	"PFB0170"	"B491"	10100	23720	120	2246	2242	648	139	141	26	100	100	0	1552	1593	375	152	155	24	100	100	0	1.505	1.459	1.425	1.432	1.302	1.534	0.894	120	566	3507	3544	0.590	2107	1400	2103	1441	0
3	2	4	"PFB0172"	"B496"	10290	23710	130	313	312	55	137	139	24	100	100	0	240	241	42	151	152	23	94	82	0	1.978	1.944	1.973	2.125	1.870	1.909	0.597	120	533	265	265	0.984	176	89	175	90	0
3	3	4	"PFB0174"	"B498"	10480	23710	120	254	258	49	135	136	22	100	95	0	281	287	54	150	151	26	100	96	0	0.908	0.898	0.908	0.894	1.564	0.889	0.629	120	502	250	260	-0.139	119	131	123	137	0
3	4	4	"PFB0177"	"B50"	10660	23710	130	208	216	44	135	136	22	95	80	0	199	204	40	147	149	24	79	54	0	1.404	1.421	1.467	1.531	2.323	1.462	0.305	120	582	125	138	0.489	73	52	81	57	0
3	5	4	"PFB0179"	"B504"	10870	23710	130	625	628	154	134	136	23	100	100	0	614	602	156	144	147	21	99	99	0	1.045	1.079	1.058	1.083	1.423	1.070	0.837	120	571	961	952	0.063	491	470	494	458	0
3	6	4	"PFB0181"	"B506"	11050	23690	150	172	173	36	138	140	24	59	30	0	165	175	37	148	151	23	42	26	0	2.000	1.296	1.167	1.373	3.768	1.076	0.142	156	516	51	62	1.000	34	17	35	27	-50
3	7	4	"PFD0024"	"D12635_25"	11230	23710	140	636	631	192	143	143	26	100	99	0	764	745	259	153	156	25	96	95	0	0.807	0.824	0.794	0.882	2.001	0.788	0.825	156	492	1104	1080	-0.310	493	611	488	592	0
3	8	4	"PFD0027"	"D12635_33"	11420	23710	130	557	564	124	142	142	24	100	100	0	301	303	63	155	157	25	98	95	0	2.842	2.851	3.018	3.040	1.591	2.831	0.699	120	538	561	570	1.507	415	146	422	148	0
3	9	4	"PFD0029"	"D12635_37"	11620	23710	130	588	618	161	137	141	32	100	100	0	517	544	134	153	154	24	100	99	0	1.239	1.230	1.243	1.245	1.524	1.251	0.800	120	527	815	872	0.309	451	364	481	391	0
3	10	4	"PFD0031"	"D12635_39"	11800	23710	120	1706	1731	561	138	142	25	100	100	0	1173	1183	370	151	153	25	100	100	0	1.534	1.544	1.535	1.553	1.449	1.557	0.889	120	495	2590	2625	0.618	1568	1022	1593	1032	0
3	11	4	"PFD0034"	"D12635_48"	12000	23710	120	1402	1366	354	141	144	26	100	100	0	821	858	205	151	154	24	100	100	0	1.882	1.733	1.736	1.730	1.295	1.781	0.885	120	512	1931	1932	0.912	1261	670	1225	707	0
3	12	4	"PFD0036"	"D12635_51"	12190	23710	130	5539	5334	1432	143	145	25	100	100	0	3189	3205	782	157	157	23	100	100	0	1.780	1.703	1.736	1.686	1.291	1.754	0.899	120	522	8428	8239	0.832	5396	3032	5191	3048	0
3	13	4	"PFD0064"	"D16785_11"	12390	23720	130	218	219	34	145	148	28	92	67	0	268	271	41	159	159	24	99	94	0	0.670	0.661	0.716	0.668	1.931	0.639	0.372	120	468	182	186	-0.578	73	109	74	112	0
3	14	4	"PFD0066"	"D16785_17"	12570	23710	130	268	274	62	142	147	30	98	91	0	289	292	59	156	159	26	98	95	0	0.947	0.971	0.985	0.981	1.894	0.959	0.531	120	470	259	268	-0.078	126	133	132	136	0
3	15	4	"PFD0069"	"D16785_21"	12770	23710	130	595	585	128	141	143	26	100	100	0	458	459	93	151	154	25	100	100	0	1.479	1.442	1.489	1.431	1.481	1.503	0.821	120	518	761	752	0.564	454	307	444	308	0
3	16	4	"PFD0073"	"D16785_3"	12950	23700	130	3108	3108	931	143	144	24	100	100	0	4233	4099	1404	149	150	22	100	99	0	0.726	0.751	0.727	0.815	1.850	0.715	0.890	120	519	7049	6915	-0.462	2965	4084	2965	3950	0
3	17	4	"PFD0075"	"D16785_33"	13140	23710	120	193	198	37	143	144	22	83	59	0	179	182	31	150	151	21	59	35	0	1.724	1.719	1.661	1.689	3.050	2.052	0.110	120	526	79	87	0.786	50	29	55	32	0
3	18	4	"PFD0077"	"D16785_36"	13330	23700	120	683	677	145	141	142	23	100	100	0	1111	1075	292	150	153	24	100	99	0	0.564	0.579	0.563	0.604	1.625	0.531	0.842	120	500	1503	1461	-0.826	542	961	536	925	0
3	19	4	"PFD0096"	"D17715_112"	13520	23700	130	809	853	253	138	140	26	100	100	0	704	718	230	145	148	30	100	98	0	1.200	1.248	1.229	1.286	1.543	1.215	0.868	120	561	1230	1288	0.263	671	559	715	573	0
3	20	4	"PFD0098"	"D17715_12"	13720	23710	130	308	318	68	137	141	32	100	97	0	439	448	102	145	152	42	100	100	0	0.582	0.597	0.574	0.588	1.625	0.574	0.624	120	541	465	484	-0.782	171	294	181	303	0
3	21	4	"PFD0102"	"D17715_13"	13900	23700	130	461	469	97	145	148	33	100	100	0	603	594	150	154	164	44	99	98	0	0.704	0.736	0.710	0.758	1.547	0.689	0.794	120	534	765	764	-0.507	316	449	324	440	0
3	22	4	"PFD0104"	"D17715_134"	14090	23700	120	342	346	62	151	154	29	100	100	0	344	347	67	157	164	35	98	98	0	1.021	1.026	1.016	1.054	1.637	0.994	0.687	120	552	378	385	0.031	191	187	195	190	0
3	1	5	"PFD0106"	"D17715_138"	10120	23900	130	248	256	57	137	140	26	97	90	0	315	318	75	152	155	23	99	96	0	0.681	0.717	0.741	0.675	1.969	0.693	0.605	120	605	274	285	-0.554	111	163	119	166	0
3	2	5	"PFD0108"	"D17715_140"	10300	23900	130	300	302	66	135	138	36	100	93	0	439	448	102	151	158	98	99	82	0	0.573	0.562	0.543	0.559	1.594	0.453	0.721	120	554	453	464	-0.804	165	288	167	297	0
3	3	5	"PFD0130"	"D17715_44"	10490	23910	100	263	280	70	131	132	22	98	98	0	256	259	52	147	149	26	97	85	0	1.211	1.330	1.394	1.405	1.783	1.371	0.631	80	418	241	261	0.276	132	109	149	112	0
3	4	5	"PFD0132"	"D17715_47"	10670	23900	110	214	212	41	135	137	27	88	63	0	308	313	52	144	148	28	100	100	0	0.482	0.456	0.482	0.412	2.141	0.390	0.437	80	486	243	246	-1.054	79	164	77	169	0
3	5	5	"PFD0134"	"D17715_5"	10880	23910	110	203	205	37	133	135	24	90	75	0	224	224	39	143	147	26	91	77	0	0.864	0.889	0.806	0.871	2.439	0.833	0.350	80	469	151	153	-0.211	70	81	72	81	0
3	6	5	"PFD0136"	"D17715_51"	11060	23900	120	260	269	61	135	136	24	100	95	0	273	277	54	146	148	22	98	97	0	0.984	1.023	1.025	0.992	1.744	0.989	0.623	120	493	252	265	-0.023	125	127	134	131	0
3	7	5	"PFD0138"	"D17715_56"	11250	23900	130	1920	1965	546	138	138	25	100	100	0	1353	1339	332	147	150	24	100	100	0	1.478	1.533	1.543	1.538	1.354	1.558	0.870	120	497	2988	3019	0.563	1782	1206	1827	1192	0
3	8	5	"PFD0141"	"D17715_61"	11440	23900	120	297	305	67	138	139	24	100	100	0	329	337	71	150	153	26	100	100	0	0.888	0.893	0.869	0.897	1.635	0.870	0.669	120	466	338	354	-0.171	159	179	167	187	0
3	9	5	"PFE0196"	"E18169_1"	11620	23890	130	907	953	272	136	139	32	100	100	0	795	798	205	149	152	24	100	100	0	1.193	1.259	1.197	1.268	1.407	1.256	0.877	120	509	1417	1466	0.255	771	646	817	649	0
3	10	5	"PFE0199"	"E18440_1"	11810	23900	120	821	839	270	133	135	22	99	99	0	618	640	155	145	147	22	100	100	0	1.455	1.426	1.437	1.404	1.362	1.498	0.888	120	452	1161	1201	0.541	688	473	706	495	0
3	11	5	"PFE0201"	"E18440_5"	11980	23900	130	232	237	50	140	142	24	91	88	0	271	284	72	151	152	23	98	92	0	0.767	0.729	0.769	0.771	2.036	0.647	0.493	120	518	212	230	-0.383	92	120	97	133	0
3	12	5	"PFE0203"	"E18445_1"	12190	23880	130	565	580	139	144	145	24	100	100	0	572	568	135	155	158	23	99	99	0	1.010	1.056	1.048	1.089	1.668	1.054	0.832	120	537	838	849	0.014	421	417	436	413	0
3	13	5	"PFE0206"	"E18512_1"	12380	23880	120	438	461	138	146	148	27	100	99	0	408	414	117	154	157	23	100	99	0	1.150	1.212	1.174	1.205	1.566	1.231	0.747	120	410	546	575	0.201	292	254	315	260	0
3	14	5	"PFE0208"	"E18512_4"	12570	23870	150	162	170	42	149	151	28	33	17	0	161	167	40	154	157	23	33	15	0	1.857	1.615	0.910	0.995	4.490	1.359	0.074	156	541	20	34	0.893	13	7	21	13	-50
3	15	5	"PFE0230"	"E19008_1"	12760	23890	120	594	587	107	149	149	25	100	100	0	1068	1051	222	154	156	25	100	100	0	0.487	0.488	0.478	0.489	1.305	0.475	0.874	120	421	1359	1335	-1.038	445	914	438	897	0
3	16	5	"PFE0234"	"E19248_7"	12950	23890	120	824	901	329	149	149	25	100	100	0	880	934	316	152	154	24	100	100	0	0.927	0.962	0.952	0.953	1.471	0.978	0.814	120	422	1403	1534	-0.109	675	728	752	782	0
3	17	5	"PFE0237"	"E19278_2"	13140	23890	120	526	537	184	143	147	25	100	100	0	344	365	99	152	153	22	100	99	0	1.995	1.850	1.785	1.861	1.511	1.941	0.777	120	458	575	607	0.996	383	192	394	213	0
3	18	5	"PFE0239"	"E19278_6"	13340	23890	120	221	230	65	141	143	26	82	65	0	175	176	34	150	151	23	50	27	0	3.200	3.423	2.875	2.662	2.616	2.914	0.213	120	416	105	115	1.678	80	25	89	26	0
3	19	5	"PFE0243"	"E19631_3"	13510	23890	120	575	582	131	140	146	33	100	99	0	1247	1225	301	144	148	29	100	100	0	0.394	0.409	0.409	0.408	1.402	0.388	0.871	120	438	1538	1523	-1.342	435	1103	442	1081	0
3	20	5	"PFE0246"	"E19695_2"	13710	23890	120	667	682	179	139	142	24	100	100	0	612	611	143	146	147	23	100	100	0	1.133	1.168	1.142	1.161	1.376	1.186	0.863	120	476	994	1008	0.180	528	466	543	465	0
3	21	5	"PFE0270"	"E20800_3"	13900	23890	120	286	293	64	144	145	24	100	95	0	419	407	87	151	152	24	100	99	0	0.530	0.582	0.580	0.564	1.685	0.568	0.719	120	489	410	405	-0.916	142	268	149	256	0
3	22	5	"PFE0275"	"E21089_1"	14100	23890	150	160	162	32	149	150	24	31	13	0	147	154	35	154	157	25	22	10	0	-1.571	100000.000	0.784	0.714	3.776	0.688	0.018	156	753	4	13	Error	11	-7	13	0	-50
3	1	6	"PFE0277"	"E21208_2"	10110	24090	130	248	260	67	138	142	26	97	85	0	183	191	40	153	155	22	58	41	0	3.667	3.211	2.913	3.124	2.442	3.099	0.309	120	647	140	160	1.874	110	30	122	38	0
3	2	6	"PFE0279"	"E21208_4"	10300	24090	130	318	340	110	136	139	37	97	94	0	335	349	92	150	159	100	85	47	0	0.984	1.025	0.990	1.007	1.527	0.765	0.581	120	526	367	403	-0.024	182	185	204	199	0
3	3	6	"PFE0282"	"E21586_1"	10490	24090	130	815	881	293	132	135	36	100	100	0	724	753	229	146	154	103	97	95	0	1.182	1.234	1.209	1.281	1.746	1.220	0.834	120	505	1261	1356	0.241	683	578	749	607	0
3	4	6	"PFE0285"	"E21786_1"	10670	24080	120	1120	1164	392	133	137	24	100	100	0	1021	1078	325	146	149	27	100	100	0	1.128	1.106	1.080	1.093	1.554	1.108	0.848	120	490	1862	1963	0.174	987	875	1031	932	0
3	5	6	"PFE0322"	"E23195_1"	10850	24080	120	301	299	61	134	137	25	98	97	0	365	363	78	146	148	21	100	100	0	0.763	0.760	0.736	0.756	1.606	0.731	0.703	120	509	386	382	-0.391	167	219	165	217	0
3	6	6	"PFE0330"	"E23784_1"	11050	24080	120	378	380	95	132	135	23	97	96	0	683	651	154	144	146	21	100	100	0	0.456	0.489	0.514	0.476	1.568	0.473	0.781	120	475	785	755	-1.132	246	539	248	507	0
3	7	6	"PFE0333"	"E23986_1"	11240	24080	120	207	213	44	136	138	24	90	75	0	265	269	64	146	148	22	97	86	0	0.597	0.626	0.606	0.682	2.284	0.561	0.426	120	436	190	200	-0.745	71	119	77	123	0
3	8	6	"PFE0342"	"E24470_2"	11430	24080	120	935	882	235	143	144	26	100	99	0	962	939	186	151	154	23	100	100	0	0.977	0.938	0.968	0.887	1.610	0.965	0.851	120	448	1603	1527	-0.034	792	811	739	788	0
3	9	6	"PFE0347"	"E24550_1"	11620	24080	120	214	218	44	138	141	25	92	71	0	196	207	45	150	151	22	79	52	0	1.652	1.404	1.394	1.505	2.389	1.250	0.318	120	500	122	137	0.724	76	46	80	57	0
3	10	6	"PFE0349"	"E24569_3"	11810	24080	130	402	409	103	132	135	23	98	98	0	495	492	119	144	146	21	100	100	0	0.769	0.796	0.798	0.770	1.743	0.787	0.750	120	433	621	625	-0.379	270	351	277	348	0
3	11	6	"PFF0266"	"F17836_2"	12000	24080	120	383	387	101	139	142	24	95	95	0	703	691	157	146	147	21	100	100	0	0.438	0.455	0.465	0.434	1.594	0.447	0.801	120	474	801	793	-1.191	244	557	248	545	0
3	12	6	"PFF0268"	"F17989_2"	12190	24080	120	260	264	48	142	143	23	99	96	0	509	502	95	149	152	22	100	100	0	0.328	0.346	0.340	0.327	1.632	0.323	0.643	120	495	478	475	-1.609	118	360	122	353	0
3	13	6	"PFF0274"	"F18154_3"	12370	24070	150	150	153	29	143	146	24	28	8	0	147	150	30	151	153	21	18	6	0	-1.750	-10.000	0.872	0.936	4.619	2.733	0.001	156	628	3	9	Error	7	-4	10	-1	-50
3	14	6	"PFF0278"	"F18417_1"	12570	24080	120	651	639	126	149	149	24	100	100	0	1474	1385	301	154	157	24	100	100	0	0.380	0.398	0.395	0.398	1.294	0.387	0.903	120	542	1822	1721	-1.395	502	1320	490	1231	0
3	15	6	"PFF0285"	"F18525_1"	12770	24080	120	304	300	63	149	150	23	99	95	0	498	516	121	153	157	24	100	100	0	0.449	0.416	0.402	0.398	1.589	0.401	0.745	120	442	500	514	-1.154	155	345	151	363	0
3	16	6	"PFF0289"	"F18567_3"	12920	24040	150	159	161	32	150	151	26	25	10	0	151	150	21	152	154	22	12	2	0	-9.000	-5.500	1.400	1.286	3.398	14.395	0.001	156	604	8	9	Error	9	-1	11	-2	-50
3	17	6	"PFF0323"	"F19549_1"	13150	24070	120	3713	3802	982	150	152	27	100	100	0	1850	1857	421	153	155	23	100	100	0	2.100	2.143	2.205	2.124	1.308	2.240	0.889	120	511	5260	5356	1.070	3563	1697	3652	1704	0
3	18	6	"PFF0329"	"F19626_1"	13320	24050	150	160	165	35	151	154	32	27	6	0	149	153	35	154	156	26	14	5	0	-1.800	-14.000	1.053	1.141	3.658	0.987	0.097	156	600	4	13	Error	9	-5	14	-1	-50
3	19	6	"PFF0332"	"F19746_5"	13550	24070	150	185	187	37	152	155	31	51	23	0	171	172	27	153	155	25	35	16	0	1.833	1.842	1.055	1.253	2.910	2.577	0.069	156	602	51	54	0.874	33	18	35	19	-50
3	20	6	"PFF0334"	"F19787_2"	13730	24080	130	7235	6918	2271	150	151	25	100	100	0	8358	7882	2069	151	153	24	100	100	0	0.863	0.875	0.913	0.840	1.488	0.896	0.886	120	503	15292	14499	-0.212	7085	8207	6768	7731	0
3	21	6	"PFF0336"	"F19828_2"	13920	24080	120	542	536	131	148	149	25	99	96	0	233	236	44	152	154	24	94	80	0	4.864	4.619	4.825	4.732	2.159	5.040	0.539	120	444	475	472	2.282	394	81	388	84	0
3	22	6	"PFF0338"	"F19846_4"	14090	24070	150	160	163	33	148	150	24	35	10	0	150	156	46	155	156	24	17	6	0	-2.400	15.000	1.000	0.951	3.927	0.668	0.067	156	709	7	16	Error	12	-5	15	1	-50
3	1	7	"PFF0364"	"F20448_4"	10110	24280	120	415	419	93	143	145	29	100	100	0	851	827	196	155	158	26	100	100	0	0.391	0.411	0.423	0.402	1.428	0.395	0.826	120	581	968	948	-1.355	272	696	276	672	0
3	2	7	"PFF0366"	"F20625_1"	10300	24280	120	1291	1228	283	139	142	28	100	100	0	730	721	168	149	153	29	100	100	0	1.983	1.904	1.886	1.929	1.328	1.927	0.888	120	462	1733	1661	0.988	1152	581	1089	572	0
3	3	7	"PFF0369"	"F20760_1"	10480	24270	140	651	613	175	132	136	26	98	97	0	667	630	193	144	146	24	96	94	0	0.992	0.990	1.000	1.016	1.512	0.965	0.871	156	572	1042	967	-0.011	519	523	481	486	0
3	4	7	"PFF0372"	"F20855_1"	10690	24280	130	243	242	51	134	137	25	97	90	0	223	231	48	148	149	22	90	78	0	1.453	1.301	1.301	1.446	2.391	1.380	0.444	120	558	184	191	0.539	109	75	108	83	0
3	5	7	"PFF0375"	"F20870_2"	10870	24280	120	214	215	35	138	140	22	93	82	0	301	294	48	151	152	22	99	96	0	0.507	0.538	0.550	0.491	2.343	0.480	0.458	120	480	226	220	-0.981	76	150	77	143	0
3	6	7	"PFF0378"	"F20896_3"	11060	24270	150	164	165	34	138	140	24	50	22	0	153	154	26	148	153	33	13	3	0	5.200	4.500	1.473	1.526	3.571	0.745	0.032	156	661	31	33	2.379	26	5	27	6	-50
3	7	7	"PFF0409"	"F22107_2"	11290	24250	150	143	148	32	139	141	25	25	10	0	146	146	22	150	153	26	8	0	0	-1.000	-2.250	1.200	1.251	4.287	2.177	0.014	156	604	0	5	Error	4	-4	9	-4	-50
3	8	7	"PFF0415"	"F22233_2"	11440	24280	120	284	285	53	143	144	26	100	98	0	524	524	116	153	155	24	100	100	0	0.380	0.383	0.380	0.374	1.544	0.360	0.708	120	454	512	513	-1.396	141	371	142	371	0
3	9	7	"PFF0417"	"F2227_1"	11640	24280	120	2435	2232	541	139	140	26	100	100	0	2460	2289	600	148	149	22	100	100	0	0.993	0.978	0.946	0.989	1.325	0.962	0.927	120	506	4608	4234	-0.010	2296	2312	2093	2141	0
3	10	7	"PFF0420"	"F22395_1"	11820	24230	150	149	150	35	137	138	24	36	14	0	143	146	28	145	147	22	17	5	0	-6.000	13.000	1.333	1.312	2.776	0.237	0.055	156	620	10	14	Error	12	-2	13	1	-50
3	11	7	"PFF0431"	"F22631_1"	12030	24290	150	148	150	31	140	141	23	30	10	0	141	143	22	144	146	22	16	3	0	-2.667	-10.000	1.000	1.198	3.637	0.009	0.000	156	645	5	9	Error	8	-3	10	-1	-50
3	12	7	"PFF0435"	"F22741_2"	12220	24280	120	382	384	92	138	139	22	99	98	0	590	582	137	143	145	20	100	100	0	0.546	0.560	0.575	0.549	1.472	0.566	0.812	120	445	691	685	-0.873	244	447	246	439	0
3	13	7	"PFF1070"	"F45236_1"	12390	24280	120	2383	2240	603	138	141	23	100	100	0	1026	977	223	149	150	22	100	100	0	2.560	2.539	2.526	2.495	1.471	2.623	0.908	120	480	3122	2930	1.356	2245	877	2102	828	0
3	14	7	"PFF1072"	"F4524_3"	12590	24280	120	292	294	53	143	145	24	100	100	0	466	460	87	153	155	25	100	100	0	0.476	0.492	0.480	0.482	1.428	0.475	0.755	120	542	462	458	-1.071	149	313	151	307	0
3	15	7	"PFF1075"	"F45282_1"	12790	24270	130	578	584	160	143	144	23	100	99	0	691	668	169	149	151	22	100	99	0	0.803	0.850	0.821	0.840	1.528	0.853	0.846	120	558	977	960	-0.317	435	542	441	519	0
3	16	7	"PFF1077"	"F45296_2"	12980	24280	120	233	231	49	141	143	24	89	79	0	386	382	85	147	149	21	100	100	0	0.385	0.383	0.387	0.331	2.165	0.377	0.572	120	557	331	325	-1.377	92	239	90	235	0
3	17	7	"PFF1080"	"F45354_1"	13150	24270	110	1291	1223	327	145	150	50	100	100	0	618	626	169	149	159	61	100	100	0	2.443	2.260	2.284	2.296	1.439	2.213	0.830	80	483	1615	1555	1.289	1146	469	1078	477	0
3	18	7	"PFF1082"	"F4541_1"	13360	24270	120	555	558	121	147	153	48	100	100	0	1475	1417	391	152	161	57	100	100	0	0.308	0.325	0.320	0.329	1.403	0.308	0.874	120	564	1731	1676	-1.697	408	1323	411	1265	0
3	19	7	"PFF1120"	"F46301_17"	13540	24270	120	1860	1729	420	145	149	26	100	100	0	861	830	212	148	150	23	100	100	0	2.405	2.323	2.344	2.382	1.362	2.330	0.909	120	482	2428	2266	1.266	1715	713	1584	682	0
3	20	7	"PFF1128"	"F46381_1"	13730	24270	120	3980	3884	1111	149	149	24	100	100	0	1998	1945	605	148	151	24	99	99	0	2.071	2.078	2.039	2.124	1.377	2.091	0.922	120	468	5681	5532	1.050	3831	1850	3735	1797	0
3	21	7	"PFF1133"	"F46513_1"	13920	24270	120	1019	1027	308	148	148	25	100	100	0	2955	2934	916	153	155	25	100	100	0	0.311	0.316	0.302	0.313	1.482	0.303	0.883	120	463	3673	3660	-1.686	871	2802	879	2781	0
3	22	7	"PFF1136"	"F46584_1"	14110	24270	120	10656	10446	3065	150	151	25	100	100	0	6414	6147	1864	161	163	28	100	100	0	1.680	1.720	1.698	1.744	1.336	1.732	0.934	120	540	16759	16282	0.749	10506	6253	10296	5986	0
3	1	8	"PFF1138"	"F46705_1"	10130	24470	120	7061	6227	1751	146	150	30	100	100	0	2705	2538	636	160	162	27	100	100	0	2.717	2.557	2.575	2.554	1.311	2.659	0.916	120	576	9460	8459	1.442	6915	2545	6081	2378	0
3	2	8	"PFF1140"	"F46816_1"	10310	24470	120	957	928	223	143	145	28	100	100	0	575	567	143	151	154	27	100	100	0	1.920	1.887	1.904	1.947	1.419	1.895	0.856	120	465	1238	1201	0.941	814	424	785	416	0
3	3	8	"PFF1163"	"F47563_1"	10500	24470	120	243	242	43	134	138	26	96	90	0	247	243	50	146	147	22	94	85	0	1.079	1.113	1.124	1.174	2.127	1.068	0.528	120	496	210	205	0.110	109	101	108	97	0
3	4	8	"PFF1165"	"F47822_1"	10700	24470	120	559	581	141	138	139	24	100	100	0	338	344	75	148	150	22	98	98	0	2.216	2.260	2.293	2.352	1.537	2.365	0.821	120	487	611	639	1.148	421	190	443	196	0
3	5	8	"PFF1167"	"F47864_3"	10890	24470	120	775	756	173	139	141	25	100	100	0	512	508	106	151	153	24	100	100	0	1.762	1.728	1.751	1.736	1.413	1.775	0.855	120	465	997	974	0.817	636	361	617	357	0
3	6	8	"PFF1175"	"F48138_1"	11070	24470	120	281	286	67	135	138	24	98	94	0	309	317	71	150	153	34	98	93	0	0.918	0.904	0.877	0.873	1.803	0.828	0.648	120	466	305	318	-0.123	146	159	151	167	0
3	7	8	"PFF1179"	"F48181_2"	11260	24470	120	1855	1770	618	137	140	24	100	100	0	1041	1047	356	153	155	27	98	98	0	1.935	1.827	1.813	1.946	1.685	1.859	0.880	120	499	2606	2527	0.952	1718	888	1633	894	0
3	8	8	"PFF1182"	"F48253_3"	11450	24470	120	211	213	37	138	140	24	91	71	0	213	219	43	151	153	24	84	65	0	1.177	1.103	1.138	1.241	2.992	1.079	0.334	120	477	135	143	0.236	73	62	75	68	0
3	9	8	"PFF1197"	"F48515_1"	11650	24470	120	541	541	130	138	141	26	100	99	0	669	692	157	148	151	23	100	100	0	0.774	0.741	0.764	0.724	1.468	0.733	0.860	120	479	924	947	-0.371	403	521	403	544	0
3	10	8	"PFF1204"	"F48839_1"	11840	24470	120	378	374	97	143	145	28	96	94	0	502	496	122	149	152	23	100	100	0	0.666	0.666	0.683	0.630	1.824	0.665	0.712	120	547	588	578	-0.587	235	353	231	347	0
3	11	8	"PFF1208"	"F49178_1"	12050	24470	120	214	218	40	141	143	25	93	74	0	195	197	29	144	146	21	87	62	0	1.431	1.453	1.401	1.435	2.107	1.702	0.362	120	463	124	130	0.517	73	51	77	53	0
3	12	8	"PFF1210"	"F4934_1"	12240	24460	130	708	691	178	140	143	36	100	100	0	520	503	151	142	149	72	95	91	0	1.503	1.526	1.589	1.642	1.630	1.421	0.776	120	468	946	912	0.588	568	378	551	361	0
3	13	8	"PFF1215"	"F49538_1"	12420	24470	120	2606	2457	832	140	144	37	100	99	0	2397	2342	583	146	152	75	100	100	0	1.096	1.055	1.128	0.977	1.671	1.111	0.856	120	428	4717	4513	0.132	2466	2251	2317	2196	0
3	14	8	"PFF1218"	"F49644_4"	12600	24470	120	474	467	135	142	143	24	99	95	0	750	723	164	150	152	26	100	100	0	0.553	0.567	0.555	0.517	1.653	0.574	0.793	120	428	932	898	-0.854	332	600	325	573	0
3	15	8	"PFF1901"	"F8433_1"	12790	24460	130	991	977	262	142	144	25	100	100	0	1132	1113	367	149	151	25	100	99	0	0.864	0.866	0.884	0.927	1.649	0.815	0.861	120	559	1832	1799	-0.211	849	983	835	964	0
3	16	8	"PFF1905"	"F8612_1"	13000	24470	130	1029	979	327	140	141	24	100	100	0	1593	1580	424	147	149	22	100	100	0	0.615	0.585	0.596	0.546	1.636	0.595	0.861	120	461	2335	2272	-0.702	889	1446	839	1433	0
3	17	8	"PFF1913"	"F8921_1"	13170	24470	130	897	853	304	138	144	49	95	94	0	2250	2256	636	149	157	57	100	100	0	0.361	0.339	0.348	0.308	1.829	0.338	0.848	120	506	2860	2822	-1.469	759	2101	715	2107	0
3	18	8	"PFF1915"	"F8939_2"	13360	24460	120	306	304	57	138	140	26	100	99	0	437	433	112	146	149	23	98	98	0	0.577	0.578	0.556	0.583	1.533	0.529	0.750	120	521	459	453	-0.793	168	291	166	287	0
3	19	8	"PFF1919"	"F9091_1"	13550	24460	120	302	310	74	139	140	24	100	99	0	451	443	129	144	145	22	99	98	0	0.531	0.572	0.578	0.587	1.733	0.527	0.740	120	446	470	470	-0.913	163	307	171	299	0
3	20	8	"PFF1921"	"F9247_1"	13730	24450	130	592	596	129	140	142	25	100	100	0	410	409	91	144	146	22	100	100	0	1.699	1.721	1.713	1.763	1.409	1.720	0.801	120	434	718	721	0.765	452	266	456	265	0
3	21	8	"PFI0014"	"I10798_1"	13900	24450	150	144	148	25	142	144	28	17	3	0	142	143	24	148	151	25	8	1	0	-0.333	-1.200	1.000	0.949	3.543	2.796	0.003	156	604	-4	1	Error	2	-6	6	-5	-50
3	22	8	"PFI0017"	"I10882_1"	14110	24450	120	418	413	91	146	147	26	100	100	0	702	685	139	159	162	28	100	100	0	0.501	0.508	0.509	0.497	1.393	0.508	0.831	120	570	815	793	-0.997	272	543	267	526	0
3	1	9	"PFI0023"	"I11056_2"	10110	24660	110	186	194	42	143	147	34	62	27	0	215	230	60	156	173	225	3	0	0	0.729	0.689	0.762	0.754	3.027	0.703	0.307	80	514	102	125	-0.456	43	59	51	74	0
3	2	9	"PFI0029"	"I11211_1"	10300	24650	120	213	212	35	142	147	36	83	47	0	222	228	37	155	173	226	0	0	0	1.060	0.959	1.008	0.985	2.129	0.079	0.151	120	510	138	143	0.084	71	67	70	73	0
3	3	9	"PFI0033"	"I11281_1"	10500	24660	150	143	148	28	138	140	26	26	6	0	137	142	29	149	152	22	10	4	0	-0.417	-1.429	1.034	0.972	4.295	15.829	0.000	156	584	-7	3	Error	5	-12	10	-7	-50
3	4	9	"PFI0035"	"I11342_1"	10690	24650	130	880	879	171	138	139	24	100	100	0	962	945	187	148	150	21	100	100	0	0.912	0.930	0.921	0.931	1.277	0.939	0.895	120	537	1556	1538	-0.134	742	814	741	797	0
3	5	9	"PFI0056"	"I12038_2"	10870	24650	120	301	311	68	137	137	24	100	98	0	251	257	45	147	150	22	98	93	0	1.577	1.582	1.657	1.637	1.825	1.715	0.626	120	450	268	284	0.657	164	104	174	110	0
3	6	9	"PFI0058"	"I12132_1"	11070	24650	120	363	356	76	134	137	23	100	99	0	889	883	201	145	147	21	100	100	0	0.308	0.301	0.293	0.290	1.484	0.284	0.819	120	409	973	960	-1.700	229	744	222	738	0
3	7	9	"PFI0060"	"I12159_3"	11260	24650	130	251	260	63	137	140	26	95	89	0	222	225	44	149	151	25	88	64	0	1.562	1.618	1.644	1.668	2.265	1.650	0.502	120	501	187	199	0.643	114	73	123	76	0
3	8	9	"PFI0063"	"I12192_2"	11430	24650	150	152	157	34	139	142	26	32	14	0	152	154	29	150	153	25	17	8	0	6.500	4.500	1.250	1.157	4.879	2.296	0.022	156	602	15	22	2.700	13	2	18	4	-50
3	9	9	"PFI0069"	"I12412_1"	11640	24640	130	626	627	144	147	150	29	100	100	0	343	331	83	154	156	24	97	90	0	2.534	2.712	2.718	2.962	1.727	2.756	0.711	120	553	668	657	1.342	479	189	480	177	0
3	10	9	"PFI0072"	"I12552_2"	11840	24640	130	31875	29526	7893	154	158	34	100	100	0	6414	5677	1853	156	159	24	99	99	0	5.069	5.320	5.191	5.534	1.528	5.356	0.907	120	524	37979	34893	2.342	31721	6258	29372	5521	0
3	11	9	"PFI0105"	"I13369_2"	12030	24650	120	601	589	120	149	152	32	100	100	0	317	313	58	151	153	22	100	99	0	2.723	2.716	2.818	2.817	1.528	2.813	0.746	120	500	618	602	1.445	452	166	440	162	0
3	12	9	"PFI0107"	"I13466_1"	12220	24640	120	455	455	95	144	148	36	100	99	0	462	464	102	146	153	70	100	95	0	0.984	0.978	0.982	0.979	1.380	0.966	0.834	120	491	627	629	-0.023	311	316	311	318	0
3	13	9	"PFI0111"	"I13569_2"	12420	24650	130	738	705	198	145	148	37	100	98	0	847	850	205	149	155	70	100	100	0	0.850	0.799	0.819	0.763	1.482	0.810	0.834	120	494	1291	1261	-0.235	593	698	560	701	0
3	14	9	"PFI0113"	"I13674_4"	12590	24640	150	169	172	33	140	142	25	52	26	0	161	166	39	152	154	25	27	15	0	3.222	2.286	0.824	0.976	3.278	0.896	0.072	156	575	38	46	1.688	29	9	32	14	-50
3	15	9	"PFI0118"	"I13901_1"	12800	24640	130	351	348	63	138	141	26	100	100	0	291	299	67	154	157	26	95	94	0	1.555	1.448	1.485	1.576	1.800	1.338	0.695	120	543	350	355	0.637	213	137	210	145	0
3	16	9	"PFI0122"	"I13918_1"	12980	24650	130	3534	3334	658	141	142	25	100	100	0	2749	2608	498	151	154	24	100	100	0	1.306	1.300	1.304	1.295	1.233	1.310	0.925	120	436	5991	5650	0.385	3393	2598	3193	2457	0
3	17	9	"PFJ0094"	"J1546_3"	13130	24640	150	159	160	29	140	143	32	33	7	0	150	152	28	147	152	28	16	7	0	6.333	4.000	1.214	1.234	4.042	1.527	0.197	156	528	22	25	2.663	19	3	20	5	-50
3	18	9	"PFJ0104"	"J157_2"	13350	24650	110	184	190	41	137	142	33	63	31	0	165	169	33	145	150	29	36	15	0	2.350	2.208	1.624	1.777	3.363	2.178	0.130	80	469	67	77	1.233	47	20	53	24	0
3	19	9	"PFJ0107"	"J1588_1"	13550	24640	120	945	980	323	136	138	25	100	100	0	847	832	281	141	144	22	99	99	0	1.146	1.221	1.143	1.238	1.520	1.209	0.848	120	484	1515	1535	0.196	809	706	844	691	0
3	20	9	"PFJ0110"	"J1616_1"	13710	24640	150	146	147	26	138	139	25	23	7	0	138	139	21	144	146	22	8	1	0	-1.333	-1.800	1.059	1.083	4.299	94.847	0.000	156	561	2	4	Error	8	-6	9	-5	-50
3	21	9	"PFJ0116"	"J163_7"	13940	24660	130	174	174	34	138	139	26	64	28	0	230	231	53	146	149	23	86	73	0	0.429	0.424	0.449	0.457	2.809	0.496	0.204	120	557	120	121	-1.222	36	84	36	85	0
3	22	9	"PFJ0119"	"J167_13"	14130	24650	130	274	282	69	146	148	31	95	85	0	471	482	112	155	158	26	100	100	0	0.405	0.416	0.393	0.373	1.789	0.412	0.675	120	587	444	463	-1.304	128	316	136	327	0
3	1	10	"PFJ0157"	"J183_4"	10150	24860	140	249	254	58	143	147	30	91	80	0	398	395	91	153	167	188	67	4	0	0.433	0.459	0.477	0.441	1.825	0.472	0.607	156	743	351	353	-1.209	106	245	111	242	0
3	2	10	"PFJ0159"	"J183_6"	10340	24850	120	174	180	45	141	145	35	48	15	0	210	219	56	152	171	239	0	0	0	0.569	0.582	0.633	0.596	3.589	0.562	0.180	120	456	91	106	-0.814	33	58	39	67	0
3	3	10	"PFJ0161"	"J183_8"	10500	24840	120	240	242	49	139	141	26	95	84	0	303	294	73	148	152	24	97	90	0	0.652	0.705	0.659	0.694	2.130	0.660	0.554	120	466	256	249	-0.618	101	155	103	146	0
3	4	10	"PFJ0165"	"J1901_2"	10700	24880	150	163	162	34	138	140	24	50	22	0	164	169	34	150	153	24	35	16	0	1.786	1.263	1.386	1.381	3.419	1.476	0.051	156	665	39	43	0.837	25	14	24	19	-50
3	5	10	"PFJ0168"	"J191_1"	10880	24830	120	364	365	70	137	138	24	100	100	0	307	313	69	149	151	22	97	95	0	1.437	1.390	1.441	1.463	1.678	1.331	0.700	120	496	385	392	0.523	227	158	228	164	0
3	6	10	"PFJ0170"	"J191_6"	11080	24790	150	153	155	31	139	141	25	35	12	0	153	155	32	147	150	23	24	9	0	2.333	2.000	1.046	1.091	3.416	1.276	0.043	156	716	20	24	1.222	14	6	16	8	-50
3	7	10	"PFJ0203"	"J21_13"	11280	24870	90	185	223	254	138	142	27	69	44	0	155	171	64	146	149	23	32	15	0	5.222	3.400	1.626	1.753	3.362	6.863	0.243	52	362	56	110	2.385	47	9	85	25	0
3	8	10	"PFJ0207"	"J21_24"	11460	24840	120	282	289	68	137	139	25	100	97	0	393	397	101	146	149	24	98	98	0	0.587	0.606	0.608	0.601	1.685	0.584	0.704	120	525	392	403	-0.768	145	247	152	251	0
3	9	10	"PFJ0209"	"J21_26"	11650	24840	130	340	335	90	145	147	26	99	93	0	496	499	121	154	156	24	100	100	0	0.570	0.551	0.533	0.509	1.657	0.560	0.738	120	583	537	535	-0.811	195	342	190	345	0
3	10	10	"PFJ0212"	"J21_31"	11840	24830	130	14232	12936	3878	153	153	29	100	100	0	10351	9172	2858	159	161	28	100	100	0	1.381	1.418	1.408	1.509	1.948	1.424	0.875	120	545	24271	21796	0.466	14079	10192	12783	9013	0
3	11	10	"PFJ0216"	"J21_9"	12020	24860	150	172	177	35	146	149	28	46	19	0	160	163	28	156	158	25	20	7	0	6.500	4.429	1.774	1.610	4.393	5.048	0.022	156	629	30	38	2.700	26	4	31	7	-50
3	12	10	"PFJ0218"	"J222_2"	12220	24840	120	239	247	46	143	146	25	97	89	0	397	398	84	152	154	22	100	100	0	0.392	0.423	0.418	0.411	1.647	0.403	0.628	120	443	341	350	-1.352	96	245	104	246	0
3	13	10	"PFJ0247"	"J242_2"	12360	24850	150	156	158	30	143	146	27	32	11	0	163	162	27	151	154	23	24	10	0	1.083	1.364	1.138	1.367	3.477	2.191	0.044	156	661	25	26	0.115	13	12	15	11	-50
3	14	10	"PFJ0250"	"J245_1"	12610	24840	120	199	198	37	136	138	29	79	55	0	251	257	52	154	157	24	94	88	0	0.649	0.602	0.562	0.574	2.404	0.590	0.398	120	564	160	165	-0.623	63	97	62	103	0
3	15	10	"PFJ0252"	"J245_13"	12790	24840	130	219	713	1310	132	135	30	85	65	0	365	2947	7195	159	161	25	100	100	0	0.422	0.208	0.353	0.329	2.369	0.169	0.819	120	564	293	3369	-1.244	87	206	581	2788	0
3	16	10	"PFJ0254"	"J245_5"	12980	24840	130	174	183	41	139	142	30	57	28	0	270	271	55	153	156	26	95	90	0	0.299	0.373	0.416	0.393	2.351	0.427	0.301	120	540	152	162	-1.741	35	117	44	118	0
3	17	10	"PFJ0257"	"J245_9"	13180	24850	150	149	150	29	142	144	29	25	4	0	148	152	26	149	152	28	12	2	0	-7.000	2.667	1.333	1.368	3.990	1.831	0.009	156	575	6	11	Error	7	-1	8	3	-50
3	18	10	"PFJ0259"	"J2465_2"	13330	24830	150	146	149	26	139	141	26	21	8	0	138	142	25	147	150	26	10	2	0	-0.778	-2.000	0.929	0.936	4.072	0.332	0.003	156	644	-2	5	Error	7	-9	10	-5	-50
3	19	10	"PFK0310"	"Kn2750_3"	13530	24830	80	171	165	33	136	136	23	57	28	0	186	189	33	146	148	21	73	46	0	0.875	0.674	1.103	1.209	3.463	0.748	0.044	52	329	75	72	-0.193	35	40	29	43	0
3	20	10	"PFK0321"	"Kn2865_1"	13740	24820	150	159	163	41	138	139	23	45	23	0	161	164	27	148	150	23	32	15	0	1.615	1.563	1.404	1.338	3.921	2.266	0.043	156	664	34	41	0.692	21	13	25	16	-50
3	21	10	"PFK0331"	"Kn3020_1"	13930	24840	130	827	769	186	140	142	25	100	100	0	707	701	145	150	151	25	100	100	0	1.233	1.142	1.178	1.122	1.417	1.174	0.853	120	487	1244	1180	0.303	687	557	629	551	0
3	22	10	"PFK0339"	"Kn3094_1"	14120	24830	150	148	152	29	146	150	36	14	1	0	158	162	36	158	161	29	21	5	0	100000.000	1.500	0.793	0.849	4.094	0.709	0.066	156	747	2	10	16.610	2	0	6	4	-50
3	1	11	"PFK0353"	"Kn3360_3"	10130	25050	130	160	167	38	146	150	39	23	10	0	202	211	46	156	160	25	70	45	0	0.304	0.382	0.592	0.505	3.331	1.167	0.128	120	630	60	76	-1.716	14	46	21	55	0
3	2	11	"PFK0355"	"Kn3360_5"	10320	25050	120	348	356	102	146	147	24	95	95	0	538	545	138	152	156	24	100	100	0	0.523	0.534	0.539	0.511	1.875	0.548	0.753	120	510	588	603	-0.934	202	386	210	393	0
3	3	11	"PFK0384"	"Kn386_1"	10500	25050	110	193	200	33	142	144	24	87	56	0	190	190	29	154	156	23	65	37	0	1.417	1.611	1.558	1.588	2.723	1.815	0.155	80	497	87	94	0.503	51	36	58	36	0
3	4	11	"PFK0387"	"Kn400_3"	10710	25040	130	933	943	193	142	145	26	100	100	0	1033	1021	227	154	157	24	100	100	0	0.900	0.924	0.935	0.936	1.393	0.903	0.862	120	564	1670	1668	-0.152	791	879	801	867	0
3	5	11	"PFK0390"	"Kn4028_2"	10910	25040	130	1404	1329	335	139	142	26	100	100	0	1192	1120	294	154	156	23	100	99	0	1.219	1.232	1.243	1.284	1.607	1.236	0.879	120	573	2303	2156	0.285	1265	1038	1190	966	0
3	6	11	"PFK0393"	"Kn4044_1"	11090	25040	120	388	395	88	139	140	24	100	100	0	310	311	79	150	152	23	97	95	0	1.556	1.590	1.575	1.695	1.806	1.557	0.666	120	577	409	417	0.638	249	160	256	161	0
3	7	11	"PFK0400"	"Kn4252_3"	11290	25040	120	1803	1694	463	134	136	22	100	100	0	2304	2167	641	144	146	21	100	100	0	0.773	0.771	0.760	0.784	1.450	0.746	0.896	120	506	3829	3583	-0.372	1669	2160	1560	2023	0
3	8	11	"PFK0406"	"Kn434_1"	11460	25040	130	675	701	179	134	137	23	100	100	0	536	545	153	143	146	21	100	100	0	1.377	1.410	1.430	1.458	1.471	1.392	0.853	120	562	934	969	0.461	541	393	567	402	0
3	9	11	"PFK0434"	"Kn5123_1"	11660	25040	120	236	239	53	142	144	27	92	75	0	447	440	109	152	153	24	100	100	0	0.319	0.337	0.313	0.302	2.023	0.327	0.602	120	529	389	385	-1.650	94	295	97	288	0
3	10	11	"PFK0438"	"Kn5186_3"	11850	25040	130	745	760	249	147	150	28	100	100	0	1278	1300	362	160	162	28	100	100	0	0.535	0.538	0.528	0.514	1.455	0.538	0.858	120	520	1716	1753	-0.903	598	1118	613	1140	0
3	11	11	"PFK0449"	"Kn5414_1"	12040	25040	130	204	203	39	144	147	26	75	58	0	313	313	74	157	159	25	96	95	0	0.385	0.378	0.396	0.359	2.512	0.317	0.365	120	452	216	215	-1.379	60	156	59	156	0
3	12	11	"PFK0454"	"Kn5561_2"	12230	25040	120	471	461	102	146	150	49	100	99	0	613	610	130	154	168	190	97	69	0	0.708	0.691	0.683	0.681	1.497	0.484	0.654	120	482	784	771	-0.498	325	459	315	456	0
3	13	11	"PFK0456"	"Kn5587_1"	12420	25040	120	5723	5684	1789	148	153	50	100	100	0	7408	7431	1962	156	171	184	100	100	0	0.769	0.761	0.771	0.743	1.328	0.772	0.892	120	511	12827	12811	-0.379	5575	7252	5536	7275	0
3	14	11	"PFK0460"	"Kn569_3"	12620	25040	120	689	674	198	138	140	27	100	100	0	493	494	123	155	158	24	100	100	0	1.630	1.581	1.573	1.556	1.568	1.642	0.793	120	529	889	875	0.705	551	338	536	339	0
3	15	11	"PFK0488"	"Kn67_1"	12810	25040	130	297	298	74	136	140	31	96	90	0	356	359	85	153	156	25	100	100	0	0.793	0.786	0.771	0.744	1.832	0.768	0.665	120	563	364	368	-0.334	161	203	162	206	0
3	16	11	"PFK0491"	"Kn6869_1"	13000	25040	130	1902	1909	640	142	145	30	100	100	0	920	935	243	150	153	25	100	100	0	2.286	2.251	2.275	2.173	1.428	2.373	0.884	120	587	2530	2552	1.193	1760	770	1767	785	0
3	17	11	"PFK0496"	"Kn707_1"	13210	25040	130	3319	3019	1047	144	145	24	100	100	0	2182	2049	450	150	152	23	100	100	0	1.563	1.514	1.572	1.406	1.551	1.657	0.855	120	490	5207	4774	0.644	3175	2032	2875	1899	0
3	18	11	"PFK0507"	"Kn768_1"	13380	25040	120	367	365	76	140	142	23	100	99	0	401	394	78	151	152	22	99	99	0	0.908	0.926	0.899	0.922	1.508	0.912	0.746	120	491	477	468	-0.139	227	250	225	243	0
3	19	11	"PFK0510"	"Kn7854_1"	13570	25040	120	346	348	77	138	141	24	99	98	0	505	504	104	150	153	23	100	100	0	0.586	0.593	0.574	0.578	1.520	0.581	0.723	120	561	563	564	-0.771	208	355	210	354	0
3	20	11	"PFK0516"	"Kn8017_1"	13760	25030	130	4875	4676	1414	142	143	24	100	100	0	4179	3705	1309	148	151	24	99	99	0	1.174	1.275	1.267	1.403	1.778	1.248	0.884	120	556	8764	8091	0.232	4733	4031	4534	3557	0
3	21	11	"PFK1023"	"Ks506_1"	13940	25030	130	3047	2853	770	148	149	26	100	100	0	1960	1842	540	152	156	27	100	100	0	1.603	1.601	1.594	1.624	1.395	1.609	0.872	120	561	4707	4395	0.681	2899	1808	2705	1690	0
3	22	11	"PFK1025"	"Ks506_6"	14130	25030	130	867	870	232	145	149	35	100	100	0	902	905	265	157	160	27	100	100	0	0.969	0.969	0.990	0.982	1.398	0.934	0.853	120	635	1467	1473	-0.045	722	745	725	748	0
3	1	12	"PFK1027"	"Ks509_1"	10150	25240	120	283	284	64	143	145	26	97	95	0	332	330	73	158	162	28	99	97	0	0.805	0.820	0.781	0.799	2.042	0.802	0.509	120	563	314	313	-0.314	140	174	141	172	0
3	2	12	"PFK1030"	"Ks509_6"	10330	25240	130	680	667	197	147	150	26	99	99	0	749	758	203	154	156	23	100	100	0	0.896	0.861	0.861	0.831	1.593	0.870	0.842	120	535	1128	1124	-0.159	533	595	520	604	0
3	3	12	"PFK1033"	"Ks510_10"	10530	25240	130	633	627	168	146	148	25	100	100	0	611	602	132	155	157	23	100	100	0	1.068	1.076	1.020	1.041	1.443	1.130	0.819	120	592	943	928	0.095	487	456	481	447	0
3	4	12	"PFK1036"	"Ks510_3"	10720	25240	120	387	394	80	141	144	26	100	99	0	452	456	96	155	157	22	100	100	0	0.828	0.841	0.822	0.832	1.503	0.819	0.736	120	477	543	554	-0.272	246	297	253	301	0
3	5	12	"PFK1051"	"Ks539_1"	10910	25230	130	5072	4611	1232	140	142	27	100	100	0	3163	2981	609	153	155	21	100	100	0	1.639	1.581	1.628	1.542	1.325	1.649	0.917	120	501	7942	7299	0.712	4932	3010	4471	2828	0
3	6	12	"PFK1053"	"Ks545_4"	11090	25240	120	479	476	112	140	142	25	99	99	0	573	578	126	153	154	22	100	100	0	0.807	0.791	0.789	0.766	1.552	0.782	0.842	120	496	759	761	-0.309	339	420	336	425	0
3	7	12	"PFK1057"	"Ks54_4"	11290	25240	130	643	637	165	140	142	25	100	100	0	836	830	199	149	151	22	100	100	0	0.732	0.730	0.752	0.714	1.465	0.743	0.850	120	545	1190	1178	-0.450	503	687	497	681	0
3	8	12	"PFK1062"	"Ks5580_5"	11470	25240	130	791	741	189	139	140	24	100	99	0	1024	991	211	143	146	22	100	100	0	0.740	0.710	0.700	0.681	1.501	0.713	0.862	120	520	1533	1450	-0.434	652	881	602	848	0
3	9	12	"PFK1065"	"Ks565_1"	11670	25230	130	911	869	225	137	141	27	100	100	0	563	578	141	144	147	24	100	100	0	1.847	1.687	1.696	1.689	1.357	1.690	0.867	120	561	1193	1166	0.885	774	419	732	434	0
3	10	12	"PFK1067"	"Ks565_2"	11870	25230	130	1194	1137	304	142	143	27	100	100	0	622	609	165	151	153	26	98	98	0	2.234	2.172	2.124	2.317	1.729	2.184	0.882	120	475	1523	1453	1.159	1052	471	995	458	0
3	11	12	"PFK1087"	"Ks56_4"	12020	25210	150	148	152	28	141	143	24	25	10	0	157	161	32	151	154	24	24	8	0	1.167	1.100	1.000	0.920	3.384	0.653	0.039	156	585	13	21	0.222	7	6	11	10	-50
3	12	12	"PFK1089"	"Ks56_9"	12240	25230	120	353	362	72	144	149	49	100	96	0	379	377	79	151	165	186	70	2	0	0.917	0.965	0.984	0.984	1.557	0.936	0.748	120	504	437	444	-0.126	209	228	218	226	0
3	13	12	"PFK1091"	"Ks586_5"	12430	25230	130	503	520	123	153	155	39	100	100	0	503	514	129	162	169	133	97	74	0	1.026	1.043	0.983	1.059	1.497	1.045	0.785	120	521	691	719	0.038	350	341	367	352	0
3	14	12	"PFK1096"	"Ks592_4"	12620	25230	130	4905	4548	932	147	149	29	100	100	0	5153	4707	1145	157	159	26	100	100	0	0.952	0.967	0.964	0.996	1.378	0.944	0.925	120	525	9754	8951	-0.070	4758	4996	4401	4550	0
3	15	12	"PFK1098"	"Ks595_2"	12810	25230	120	346	345	71	140	144	30	100	100	0	398	397	93	149	153	26	100	99	0	0.827	0.827	0.815	0.840	1.508	0.799	0.788	120	470	455	453	-0.274	206	249	205	248	0
3	16	12	"PFK1103"	"Ks5_1"	13000	25230	120	1062	1087	256	143	146	31	100	100	0	857	861	232	151	154	25	100	100	0	1.302	1.330	1.354	1.362	1.351	1.299	0.885	120	480	1625	1654	0.380	919	706	944	710	0
3	17	12	"PFK1124"	"Ks646_6"	13190	25230	120	674	659	134	147	150	25	100	100	0	719	683	159	153	156	23	100	100	0	0.931	0.966	0.977	0.983	1.362	0.940	0.857	120	468	1093	1042	-0.103	527	566	512	530	0
3	18	12	"PFK1126"	"Ks64_1"	13370	25230	120	233	235	48	149	151	25	87	74	0	301	300	59	159	161	25	100	95	0	0.592	0.610	0.583	0.559	2.052	0.616	0.524	120	483	226	227	-0.757	84	142	86	141	0
3	19	12	"PFK1135"	"Ks664_1"	13570	25230	120	346	355	87	146	149	25	99	98	0	510	518	116	158	161	26	100	100	0	0.568	0.581	0.565	0.564	1.478	0.579	0.777	120	432	552	569	-0.816	200	352	209	360	0
3	20	12	"PFK1137"	"Ks664_35"	13760	25230	130	1873	1830	515	146	148	24	100	100	0	2514	2496	632	154	156	25	100	100	0	0.732	0.719	0.715	0.708	1.303	0.716	0.897	120	470	4087	4026	-0.451	1727	2360	1684	2342	0
3	21	12	"PFK1140"	"Ks667_3"	13960	25250	150	149	150	26	149	151	25	12	3	0	155	158	26	157	159	24	17	4	0	0.000	1.000	0.824	0.828	4.062	0.845	0.002	156	558	-2	2	Error	0	-2	1	1	-50
3	22	12	"PFK1142"	"Ks66_1"	14140	25230	120	2988	2685	700	146	148	24	100	100	0	2280	2139	468	155	157	21	100	100	0	1.337	1.280	1.313	1.254	1.361	1.329	0.900	120	469	4967	4523	0.419	2842	2125	2539	1984	0
3	1	13	"PFM0090"	"M16407_5"	10170	25430	130	709	691	208	139	141	24	100	100	0	1250	1223	297	155	158	28	100	100	0	0.521	0.517	0.523	0.490	1.509	0.522	0.842	120	562	1665	1620	-0.942	570	1095	552	1068	0
3	2	13	"PFM0095"	"M16853_1"	10340	25430	120	396	388	91	137	139	24	100	98	0	426	431	100	148	149	21	100	100	0	0.932	0.887	0.908	0.868	1.620	0.887	0.742	120	448	537	534	-0.102	259	278	251	283	0
3	3	13	"PFM0099"	"M17049_2"	10540	25430	130	2003	1968	631	137	139	24	100	100	0	1400	1448	357	148	150	23	100	100	0	1.490	1.408	1.425	1.351	1.463	1.480	0.895	120	511	3118	3131	0.576	1866	1252	1831	1300	0
3	4	13	"PFM0101"	"M17181_1"	10720	25430	120	410	415	123	137	139	22	100	97	0	357	368	102	151	153	24	99	99	0	1.325	1.281	1.329	1.271	1.798	1.301	0.690	120	382	479	495	0.406	273	206	278	217	0
3	5	13	"PFM0103"	"M17230_2"	10870	25410	150	143	145	26	139	141	23	23	9	0	143	145	29	151	153	23	16	5	0	-0.500	-1.000	0.750	0.796	4.158	0.026	0.000	156	573	-4	0	Error	4	-8	6	-6	-50
3	6	13	"PFM0105"	"M17327_1"	11100	25420	120	495	489	117	141	145	24	100	100	0	512	502	123	153	154	23	100	99	0	0.986	0.997	0.944	1.020	1.506	0.968	0.838	120	523	713	697	-0.020	354	359	348	349	0
3	7	13	"PFM0123"	"M18924_1"	11260	25410	90	333	348	83	142	145	24	100	100	0	290	302	84	159	160	23	94	90	0	1.458	1.441	1.569	1.617	2.052	1.266	0.643	52	319	322	349	0.544	191	131	206	143	0
3	8	13	"PFM0125"	"M18924_16"	11450	25410	130	1060	1043	247	141	143	23	100	100	0	1543	1488	384	154	154	24	100	100	0	0.662	0.676	0.670	0.694	1.452	0.649	0.890	120	516	2308	2236	-0.596	919	1389	902	1334	0
3	9	13	"PFM0128"	"M18924_2"	11640	25420	120	4257	4210	1733	137	139	24	100	100	0	2605	2645	824	148	153	30	100	100	0	1.677	1.631	1.650	1.459	1.942	1.785	0.851	120	441	6577	6570	0.746	4120	2457	4073	2497	0
3	10	13	"PFM0134"	"M19188_5"	11820	25420	130	248	251	73	139	141	25	86	79	0	249	269	73	149	152	28	95	83	0	1.090	0.933	1.057	0.888	2.663	0.982	0.522	120	511	209	232	0.124	109	100	112	120	0
3	11	13	"PFM0138"	"M19559_4"	12030	25420	120	220	223	50	139	142	26	87	71	0	315	319	71	147	150	24	100	95	0	0.482	0.488	0.510	0.464	1.945	0.491	0.564	120	503	249	256	-1.052	81	168	84	172	0
3	12	13	"PFM0140"	"M196_2"	12210	25410	120	1590	1556	487	141	145	27	100	100	0	691	663	224	148	151	23	96	95	0	2.669	2.748	2.694	2.997	1.752	2.764	0.859	120	472	1992	1930	1.416	1449	543	1415	515	0
3	13	13	"PFM0160"	"M21368_2"	12400	25410	120	374	377	84	148	150	26	100	100	0	265	270	65	155	156	22	91	85	0	2.055	1.991	2.104	2.277	2.031	1.991	0.599	120	484	336	344	1.039	226	110	229	115	0
3	14	13	"PFM0162"	"M21439_1"	12600	25410	120	331	326	70	146	147	25	99	96	0	288	305	87	153	156	28	97	93	0	1.370	1.184	1.210	1.272	2.228	1.125	0.611	120	489	320	332	0.455	185	135	180	152	0
3	15	13	"PFM0165"	"M21508_2"	12800	25410	130	746	715	187	144	148	45	99	99	0	666	639	147	149	156	57	100	99	0	1.164	1.165	1.235	1.146	1.548	1.174	0.837	120	506	1119	1061	0.220	602	517	571	490	0
3	16	13	"PFM0167"	"M2157_1"	12970	25410	120	468	464	128	148	152	47	99	97	0	348	344	87	156	161	57	93	76	0	1.667	1.681	1.624	1.766	1.729	1.687	0.770	120	447	512	504	0.737	320	192	316	188	0
3	17	13	"PFM0171"	"M21780_2"	13170	25410	130	851	833	223	153	154	27	100	100	0	1115	1043	290	164	166	28	100	100	0	0.734	0.774	0.824	0.778	1.470	0.747	0.851	120	499	1649	1559	-0.446	698	951	680	879	0
3	18	13	"PFM0173"	"M21780_4"	13360	25420	120	190	205	68	155	157	27	57	35	0	201	243	130	164	168	28	55	41	0	0.946	0.633	0.589	0.678	3.183	0.457	0.402	120	516	72	129	-0.080	35	37	50	79	0
3	19	13	"PFM0202"	"M23550_4"	13540	25410	130	4713	4562	1154	151	153	25	100	100	0	1581	1529	327	163	165	27	100	100	0	3.217	3.229	3.253	3.217	1.299	3.357	0.896	120	439	5980	5777	1.686	4562	1418	4411	1366	0
3	20	13	"PFM0204"	"M23550_7"	13710	25380	150	171	175	30	155	156	24	39	16	0	160	163	27	163	165	28	14	2	0	-5.333	100000.000	1.082	1.137	4.163	0.166	0.003	156	520	13	20	Error	16	-3	20	0	-50
3	21	13	"PFM0209"	"M24104_1"	13920	25410	130	737	738	221	157	158	25	100	100	0	837	841	231	167	169	28	100	100	0	0.866	0.862	0.853	0.840	1.445	0.858	0.835	120	438	1250	1255	-0.208	580	670	581	674	0
3	22	13	"PFM0211"	"M24315_1"	14110	25400	120	656	665	193	153	156	27	100	99	0	677	651	180	168	170	28	99	99	0	0.988	1.060	1.039	1.037	1.478	1.039	0.866	120	463	1012	995	-0.017	503	509	512	483	0
3	1	14	"PFM0214"	"M24561_16"	10130	25610	120	338	338	80	137	138	23	100	100	0	414	419	109	151	154	26	100	98	0	0.764	0.750	0.728	0.765	1.640	0.697	0.738	120	553	464	469	-0.388	201	263	201	268	0
3	2	14	"PFM0216"	"M24561_22"	10320	25610	120	456	464	115	133	134	22	100	100	0	711	722	200	144	146	21	100	100	0	0.570	0.573	0.568	0.577	1.415	0.543	0.831	120	402	890	909	-0.812	323	567	331	578	0
3	3	14	"PFM0675"	"M49210_1"	10490	25610	120	205	209	43	136	138	23	87	71	0	276	274	62	145	148	23	96	90	0	0.527	0.566	0.557	0.553	2.488	0.501	0.394	120	413	200	202	-0.925	69	131	73	129	0
3	4	14	"PFM0678"	"M49439_1"	10690	25610	130	218	220	39	139	140	22	95	80	0	229	235	46	146	149	23	93	85	0	0.952	0.910	0.903	0.903	2.268	0.902	0.434	120	518	162	170	-0.071	79	83	81	89	0
3	5	14	"PFM0682"	"M49680_3"	10880	25610	120	234	236	44	142	142	22	93	87	0	431	437	97	150	153	24	100	100	0	0.327	0.328	0.327	0.312	1.770	0.304	0.586	120	448	373	381	-1.611	92	281	94	287	0
3	6	14	"PFM0685"	"M50030_1"	11060	25610	120	1243	1204	329	140	142	24	100	100	0	1001	985	259	154	155	22	100	100	0	1.302	1.280	1.289	1.276	1.493	1.300	0.865	120	478	1950	1895	0.381	1103	847	1064	831	0
3	7	14	"PFM0689"	"M50253_2"	11260	25610	120	358	350	105	140	141	25	96	93	0	505	486	128	156	156	23	99	98	0	0.625	0.636	0.636	0.615	1.819	0.657	0.734	120	552	567	540	-0.679	218	349	210	330	0
3	8	14	"PFM0691"	"M50721_1"	11450	25600	120	390	376	90	137	137	24	99	99	0	344	341	76	152	153	23	100	97	0	1.318	1.265	1.263	1.263	1.625	1.285	0.730	120	465	445	428	0.398	253	192	239	189	0
3	9	14	"PFM0712"	"M52704_3"	11630	25600	150	159	162	39	139	141	24	42	16	0	163	172	39	155	157	27	32	17	0	2.500	1.353	1.035	1.044	3.321	0.941	0.098	156	540	28	40	1.322	20	8	23	17	-50
3	10	14	"PFM0715"	"M5299_1"	11830	25590	130	1249	1224	381	143	145	26	100	100	0	811	805	257	156	158	27	97	96	0	1.689	1.666	1.676	1.800	1.851	1.638	0.857	120	515	1761	1730	0.756	1106	655	1081	649	0
3	11	14	"PFM0718"	"M53027_1"	12030	25600	120	274	286	70	140	142	26	97	93	0	399	401	106	152	156	32	99	98	0	0.543	0.586	0.565	0.567	1.870	0.548	0.627	120	478	381	395	-0.882	134	247	146	249	0
3	12	14	"PFM0720"	"M53181_3"	12220	25600	120	1667	1550	429	141	143	26	100	100	0	1109	1109	236	151	156	28	100	100	0	1.593	1.471	1.468	1.439	1.349	1.537	0.889	120	520	2484	2367	0.672	1526	958	1409	958	0
3	13	14	"PFM0722"	"M53240_1"	12400	25600	130	946	895	246	148	151	26	100	100	0	653	643	168	158	160	25	100	100	0	1.612	1.540	1.560	1.541	1.476	1.589	0.844	120	532	1293	1232	0.689	798	495	747	485	0
3	14	14	"PFM0726"	"M53565_1"	12580	25600	150	165	172	53	147	148	25	42	17	0	163	172	37	156	158	28	29	14	0	2.571	1.563	1.000	1.115	4.840	2.037	0.027	156	637	25	41	1.363	18	7	25	16	-50
3	15	14	"PFM0746"	"M54626_1"	12790	25600	120	1206	1194	347	146	148	41	100	100	0	2245	2291	575	153	161	59	100	100	0	0.507	0.490	0.506	0.473	1.433	0.488	0.881	120	514	3152	3186	-0.981	1060	2092	1048	2138	0
3	16	14	"PFM0749"	"M5464_1"	12980	25600	130	743	747	201	151	154	42	100	100	0	655	665	165	161	170	61	100	100	0	1.198	1.183	1.189	1.163	1.498	1.225	0.825	120	490	1086	1100	0.261	592	494	596	504	0
3	17	14	"PFM0753"	"M55240_4"	13150	25590	150	153	158	36	158	160	30	21	6	0	162	174	53	169	177	40	17	10	0	0.714	0.000	0.791	0.763	3.560	0.409	0.161	156	670	-12	5	-0.485	-5	-7	0	5	-50
3	18	14	"PFM0758"	"M55479_1"	13390	25610	90	227	222	43	155	159	31	80	55	0	275	285	65	167	173	39	92	75	0	0.667	0.568	0.604	0.563	2.263	0.462	0.394	52	338	180	185	-0.585	72	108	67	118	0
3	19	14	"PFM0761"	"M55746_2"	13550	25590	120	208	207	36	148	151	25	80	57	0	251	262	68	158	160	25	93	85	0	0.645	0.567	0.542	0.542	2.509	0.442	0.313	120	513	153	163	-0.632	60	93	59	104	0
3	20	14	"PFM0763"	"M55888_10"	13740	25590	120	4378	4194	1154	156	157	25	100	100	0	1830	1766	447	162	164	29	100	100	0	2.531	2.517	2.529	2.526	1.388	2.592	0.892	120	560	5890	5642	1.340	4222	1668	4038	1604	0
3	21	14	"PFM0787"	"M57062_3"	13930	25590	120	737	725	153	158	161	25	100	100	0	242	247	53	167	169	28	85	62	0	7.720	7.088	8.016	8.001	1.967	7.364	0.482	120	445	654	647	2.949	579	75	567	80	0
3	22	14	"PFM0790"	"M57295_1"	14100	25590	150	158	159	32	156	157	26	19	5	0	146	150	32	168	170	28	8	1	0	-0.091	-0.167	0.734	0.675	3.634	0.805	0.004	156	750	-20	-15	Error	2	-22	3	-18	-50
3	1	15	"PFM0798"	"M57785_5"	10130	25800	150	139	143	31	134	135	23	28	13	0	153	156	34	148	151	23	25	11	0	1.000	1.125	1.129	0.969	3.802	1.434	0.004	156	788	10	17	0.000	5	5	9	8	-50
3	2	15	"PFM0800"	"M58024_1"	10320	25790	130	265	264	60	134	135	23	98	92	0	356	358	85	143	145	20	98	97	0	0.615	0.605	0.568	0.597	1.935	0.577	0.650	120	467	344	345	-0.701	131	213	130	215	0
3	3	15	"PFM0804"	"M58298_1"	10490	25790	150	141	142	25	135	136	23	26	4	0	130	130	23	145	147	22	5	0	0	-0.400	-0.467	0.615	0.711	3.915	0.810	0.004	156	590	-9	-8	Error	6	-15	7	-15	-50
3	4	15	"PFM0807"	"M58361_1"	10720	25800	120	1306	1239	384	137	138	23	100	99	0	2252	2219	623	146	148	23	100	100	0	0.555	0.532	0.556	0.512	1.493	0.513	0.874	120	508	3275	3175	-0.849	1169	2106	1102	2073	0
3	5	15	"PFN0316"	"N134_30"	10900	25790	120	567	572	145	135	137	22	100	100	0	354	358	98	149	150	22	96	95	0	2.107	2.091	2.044	2.285	1.794	2.016	0.775	120	470	637	646	1.075	432	205	437	209	0
3	6	15	"PFN0318"	"N134_34"	11090	25790	130	737	710	194	132	134	23	100	100	0	561	552	189	150	152	22	97	95	0	1.472	1.438	1.428	1.577	1.688	1.348	0.818	120	546	1016	980	0.558	605	411	578	402	0
3	7	15	"PFN0320"	"N134_41"	11270	25790	110	287	288	62	132	134	24	100	96	0	438	438	115	148	151	27	98	97	0	0.534	0.538	0.538	0.553	1.837	0.513	0.727	80	457	445	446	-0.904	155	290	156	290	0
3	8	15	"PFN0324"	"N134_45"	11470	25790	130	4217	4173	1106	132	134	24	100	100	0	2865	2789	610	145	147	27	100	100	0	1.502	1.528	1.536	1.507	1.291	1.588	0.901	120	530	6805	6685	0.587	4085	2720	4041	2644	0
3	9	15	"PFN0326"	"N134_5"	11650	25790	120	597	573	126	137	139	23	100	100	0	501	504	103	152	152	24	100	100	0	1.318	1.239	1.228	1.231	1.398	1.250	0.843	120	436	809	788	0.398	460	349	436	352	0
3	10	15	"PFN0328"	"N134_57"	11850	25790	150	159	161	32	143	145	24	41	14	0	164	166	28	155	156	23	28	9	0	1.778	1.636	1.190	1.157	3.420	1.728	0.015	156	496	25	29	0.830	16	9	18	11	-50
3	11	15	"PFN0346"	"N134_93"	12010	25790	150	153	158	45	141	144	25	30	14	0	152	166	48	153	157	29	26	14	0	-12.000	1.308	0.875	0.813	3.382	0.639	0.030	156	622	11	30	Error	12	-1	17	13	-50
3	12	15	"PFN0348"	"N134_96"	12240	25790	80	175	181	40	147	148	26	51	34	0	203	206	61	156	158	25	57	48	0	0.596	0.680	0.609	0.705	2.820	0.687	0.188	52	308	75	84	-0.747	28	47	34	50	0
3	13	15	"PFN0350"	"N135_1"	12410	25800	110	190	190	40	148	149	26	63	40	0	231	235	48	161	162	24	88	62	0	0.600	0.568	0.624	0.643	2.587	0.744	0.249	80	476	112	116	-0.737	42	70	42	74	0
3	14	15	"PFN0353"	"N135_14"	12610	25790	120	837	822	197	147	147	24	100	100	0	734	714	156	156	157	22	100	100	0	1.194	1.210	1.202	1.198	1.391	1.227	0.862	120	487	1268	1233	0.256	690	578	675	558	0
3	15	15	"PFN0355"	"N135_17"	12790	25790	120	669	663	199	146	146	23	100	99	0	434	442	111	153	155	25	99	99	0	1.861	1.789	1.780	1.717	1.603	1.863	0.825	120	484	804	806	0.896	523	281	517	289	0
3	16	15	"PFN0357"	"N135_2"	12980	25790	120	351	376	107	151	153	27	98	97	0	400	428	135	161	170	43	100	95	0	0.837	0.843	0.818	0.827	1.816	0.801	0.758	120	481	439	492	-0.257	200	239	225	267	0
3	17	15	"PFN0375"	"N136_7"	13170	25790	130	3052	2790	894	157	160	30	100	100	0	1112	1081	283	170	177	38	100	100	0	3.073	2.890	2.859	2.821	1.477	3.066	0.870	120	579	3837	3544	1.620	2895	942	2633	911	0
3	18	15	"PFN0377"	"N137_11"	13370	25790	120	1841	1831	465	154	158	29	100	100	0	1243	1219	264	167	171	33	100	100	0	1.568	1.594	1.599	1.585	1.350	1.627	0.912	120	558	2763	2729	0.649	1687	1076	1677	1052	0
3	19	15	"PFN0379"	"N137_15"	13560	25790	110	224	229	53	150	152	30	83	61	0	217	223	52	160	161	23	80	63	0	1.298	1.254	1.064	1.297	3.694	1.575	0.211	80	464	131	142	0.377	74	57	79	63	0
3	20	15	"PFN0383"	"N137_20"	13730	25800	110	174	173	28	156	158	26	36	16	0	252	257	52	163	166	25	93	85	0	0.202	0.181	0.293	0.252	2.726	0.227	0.116	80	501	107	111	-2.306	18	89	17	94	0
3	21	15	"PFN0385"	"N137_22"	13940	25790	120	554	553	135	160	160	27	100	99	0	1751	1753	462	163	165	24	100	100	0	0.248	0.247	0.251	0.239	1.495	0.233	0.842	120	494	1982	1983	-2.011	394	1588	393	1590	0
3	22	15	"PFN0387"	"N137_25"	14120	25780	110	199	198	34	159	160	28	63	30	0	226	230	34	167	170	28	86	53	0	0.678	0.619	0.736	0.677	3.160	0.774	0.182	80	494	99	102	-0.561	40	59	39	63	0
3	1	16	"PFN0405"	"N137_9"	10140	25990	120	516	501	158	133	134	22	100	98	0	460	452	121	149	150	21	100	100	0	1.232	1.215	1.194	1.166	1.642	1.262	0.784	120	528	694	671	0.300	383	311	368	303	0
3	2	16	"PFN0407"	"N138_101"	10320	26010	150	136	136	21	134	135	22	17	1	0	139	145	28	143	146	21	21	11	0	-0.500	1.000	0.737	0.757	3.605	0.731	0.002	156	569	-2	4	Error	2	-4	2	2	-50
3	3	16	"PFN0410"	"N138_105"	10510	25980	120	921	933	275	132	134	23	100	100	0	2060	1957	558	142	145	21	100	100	0	0.411	0.441	0.433	0.441	1.409	0.429	0.910	120	484	2707	2616	-1.282	789	1918	801	1815	0
3	4	16	"PFN0413"	"N138_15"	10700	25980	120	163	163	25	133	135	23	62	27	0	206	203	41	145	147	22	79	59	0	0.492	0.517	0.568	0.583	2.640	0.347	0.102	120	506	91	88	-1.024	30	61	30	58	0
3	5	16	"PFN0416"	"N138_21"	10900	25990	120	236	240	46	134	137	25	98	89	0	223	231	48	147	149	22	90	79	0	1.342	1.262	1.287	1.396	2.258	1.245	0.463	120	521	178	190	0.424	102	76	106	84	0
3	6	16	"PFN0418"	"N138_26"	11090	25990	130	456	448	101	131	133	23	100	99	0	522	526	132	147	149	21	100	100	0	0.867	0.836	0.820	0.842	1.508	0.797	0.783	120	548	700	696	-0.206	325	375	317	379	0
3	7	16	"PFN0821"	"N159_40"	11280	25990	120	1470	1404	409	132	133	21	100	100	0	2032	1989	524	146	148	24	100	100	0	0.709	0.690	0.678	0.671	1.412	0.681	0.885	120	468	3224	3115	-0.495	1338	1886	1272	1843	0
3	8	16	"PFN0823"	"N159_45"	11440	25980	150	146	145	24	135	137	23	29	5	0	139	142	26	146	148	26	9	3	0	-1.571	-2.500	1.000	0.974	3.811	9.136	0.000	156	657	4	6	Error	11	-7	10	-4	-50
3	9	16	"PFN0826"	"N159_51"	11690	25970	150	144	145	26	139	141	26	20	5	0	146	149	26	150	152	23	19	3	0	-1.250	-6.000	1.000	0.984	2.864	2.346	0.005	156	581	1	5	Error	5	-4	6	-1	-50
3	10	16	"PFN0828"	"N159_7"	11850	25980	120	462	471	143	139	142	27	100	100	0	560	574	220	150	151	21	100	100	0	0.788	0.783	0.803	0.787	1.710	0.673	0.597	120	385	733	756	-0.344	323	410	332	424	0
3	11	16	"PFN0830"	"N161_2"	12030	25980	130	534	539	136	140	142	25	100	99	0	525	537	119	149	155	46	100	100	0	1.048	1.028	1.078	1.001	1.485	1.036	0.773	120	489	770	787	0.067	394	376	399	388	0
3	12	16	"PFN0833"	"N162_3"	12230	25980	140	241	241	56	144	145	26	90	73	0	344	352	85	154	158	43	98	91	0	0.511	0.490	0.511	0.452	2.014	0.482	0.608	156	592	287	295	-0.970	97	190	97	198	0
3	13	16	"PFN0859"	"N168_1"	12410	25980	120	275	272	59	147	147	24	97	88	0	392	400	98	156	157	21	100	99	0	0.542	0.512	0.493	0.491	1.830	0.485	0.646	120	470	364	369	-0.883	128	236	125	244	0
3	14	16	"PFN0861"	"N168_12"	12600	25970	120	2199	2186	586	142	144	24	100	100	0	1499	1506	471	152	153	21	100	100	0	1.527	1.510	1.491	1.569	1.428	1.491	0.899	120	514	3404	3398	0.611	2057	1347	2044	1354	0
3	15	16	"PFN0863"	"N168_17"	12800	25980	120	191	194	34	141	142	23	83	56	0	328	334	84	152	153	22	99	99	0	0.284	0.291	0.310	0.295	2.153	0.239	0.345	120	536	226	235	-1.816	50	176	53	182	0
3	16	16	"PFN0866"	"N168_23"	12990	25970	120	330	331	67	147	150	28	100	100	0	218	226	50	161	166	33	72	43	0	3.211	2.831	2.644	3.118	2.409	2.737	0.304	120	476	240	249	1.683	183	57	184	65	0
3	17	16	"PFN0870"	"N168_29"	13150	25980	100	169	182	68	153	156	30	38	25	0	167	216	136	164	167	34	37	30	0	5.333	0.558	0.803	0.870	2.923	0.342	0.310	80	440	19	81	2.415	16	3	29	52	0
3	18	16	"PFN0873"	"N168_32"	13370	25980	120	249	259	61	150	152	26	97	85	0	292	315	115	160	161	23	95	91	0	0.750	0.703	0.747	0.757	1.878	0.599	0.612	120	623	231	264	-0.415	99	132	109	155	0
3	19	16	"PFN0901"	"N175_10"	13570	25980	120	1375	1361	377	155	157	30	100	100	0	1853	1807	447	164	165	25	100	100	0	0.722	0.734	0.723	0.722	1.344	0.724	0.894	120	529	2909	2849	-0.469	1220	1689	1206	1643	0
3	20	16	"PFN0903"	"N175_12"	13760	26000	150	178	182	39	163	164	31	30	12	0	176	183	41	168	170	26	32	14	0	1.875	1.267	0.900	0.888	3.712	0.860	0.072	156	550	23	34	0.907	15	8	19	15	-50
3	21	16	"PFN0908"	"N175_3"	13920	25950	150	159	160	30	164	165	27	13	3	0	169	170	29	167	169	25	17	4	0	-2.500	-1.333	0.941	1.025	4.255	1.032	0.014	156	593	-3	-1	Error	-5	2	-4	3	-50
3	22	16	"PFN0910"	"N175_8"	14130	25980	130	904	937	253	161	162	29	100	100	0	729	729	164	168	170	28	100	100	0	1.324	1.383	1.386	1.365	1.450	1.458	0.832	120	659	1304	1337	0.405	743	561	776	561	0
3	1	17	"PFN0912"	"N176_2"	10140	26180	120	620	631	226	136	136	22	98	97	0	579	580	173	152	153	22	100	100	0	1.133	1.157	1.156	1.093	1.797	1.197	0.819	120	570	911	923	0.181	484	427	495	428	0
3	2	17	"PFN0914"	"N176_4"	10330	26180	120	270	271	61	135	137	23	98	94	0	420	418	97	148	149	21	99	99	0	0.496	0.504	0.501	0.484	1.756	0.479	0.713	120	460	407	406	-1.011	135	272	136	270	0
3	3	17	"PFN0936"	"N181_8"	10530	26180	120	324	332	82	133	136	23	100	97	0	497	490	114	145	147	21	100	100	0	0.543	0.577	0.560	0.558	1.618	0.567	0.767	120	515	543	544	-0.882	191	352	199	345	0
3	4	17	"PFN0938"	"N182_2"	10720	26180	120	372	371	85	134	136	23	98	98	0	282	287	56	143	144	22	100	98	0	1.712	1.646	1.703	1.650	1.664	1.824	0.655	120	391	377	381	0.776	238	139	237	144	0
3	5	17	"PFN0940"	"N182_5"	10850	26180	150	157	155	30	138	139	25	41	14	0	142	143	25	144	146	24	15	3	0	-9.500	-17.000	1.298	1.326	4.350	5.053	0.005	156	558	17	16	Error	19	-2	17	-1	-50
3	6	17	"PFN0947"	"N185_15"	11090	26170	120	717	714	198	138	140	25	100	100	0	421	417	121	148	149	22	97	97	0	2.121	2.141	2.065	2.221	1.643	2.172	0.763	120	534	852	845	1.085	579	273	576	269	0
3	7	17	"PFN0951"	"N185_4"	11280	26180	130	502	500	150	136	139	25	98	97	0	510	507	133	149	150	20	100	100	0	1.014	1.017	1.015	1.002	1.559	1.043	0.808	120	515	727	722	0.020	366	361	364	358	0
3	8	17	"PFN0953"	"N185_6"	11470	26180	120	422	431	127	139	140	24	98	95	0	352	360	88	151	153	22	100	98	0	1.408	1.397	1.442	1.353	1.811	1.479	0.738	120	487	484	501	0.494	283	201	292	209	0
3	9	17	"PFF1635"	"F64095_4"	11660	26170	150	157	159	30	139	140	25	39	11	0	165	168	32	151	155	23	35	19	0	1.286	1.176	1.094	0.972	3.454	1.280	0.015	156	623	32	37	0.363	18	14	20	17	-50
3	10	17	"PFF1651"	"F64732_1"	11850	26170	120	3349	3366	1020	139	140	27	100	100	0	1854	1776	576	150	153	22	100	99	0	1.884	1.985	1.979	2.075	1.594	2.014	0.886	120	386	4914	4853	0.914	3210	1704	3227	1626	0
3	11	17	"PFF1691"	"F66430_1"	12040	26170	120	224	228	44	138	139	24	96	82	0	228	234	59	149	155	51	68	35	0	1.089	1.059	0.974	1.117	2.295	0.707	0.306	120	374	165	175	0.122	86	79	90	85	0
3	12	17	"PFF1706"	"F67045_1"	12210	26170	150	143	145	27	141	144	33	15	0	0	139	142	27	150	155	45	3	0	0	-0.182	-0.500	0.923	0.950	3.900	4.227	0.018	156	508	-9	-4	Error	2	-11	4	-8	-50
3	13	17	"PFF1770"	"F69174_1"	12420	26170	120	654	646	161	144	148	37	100	100	0	535	535	132	152	154	21	99	99	0	1.332	1.311	1.318	1.342	1.481	1.307	0.857	120	488	893	885	0.413	510	383	502	383	0
3	14	17	"PFF1856"	"F72113_1"	12610	26170	120	5199	4989	1766	140	142	29	100	100	0	3632	3578	1196	151	152	22	100	100	0	1.453	1.415	1.436	1.385	1.571	1.440	0.880	120	523	8540	8276	0.539	5059	3481	4849	3427	0
3	15	17	"PFC0253"	"C664"	12810	26170	110	222	226	55	138	139	23	86	73	0	219	223	47	153	155	23	88	66	0	1.273	1.257	1.317	1.275	2.166	1.327	0.337	80	474	150	158	0.348	84	66	88	70	0
3	16	17	"PFC0263"	"C68"	13010	26170	130	302	292	67	144	148	28	95	92	0	214	217	47	156	158	24	75	55	0	2.724	2.426	2.683	2.959	2.634	2.408	0.410	120	616	216	209	1.446	158	58	148	61	0
3	17	17	"PFC0294"	"C735"	13210	26180	90	186	188	40	150	150	28	59	25	0	205	203	39	153	155	26	67	48	0	0.692	0.760	0.639	0.744	2.423	1.013	0.198	52	397	88	88	-0.531	36	52	38	50	0
3	18	17	"PFC0298"	"C739"	13420	26180	90	169	175	32	146	148	26	44	23	0	207	207	37	156	159	29	73	34	0	0.451	0.569	0.632	0.685	2.394	0.599	0.177	52	340	74	80	-1.149	23	51	29	51	0
3	19	17	"PFC0301"	"C741"	13580	26180	120	194	194	34	152	153	26	62	38	0	297	300	62	160	162	25	96	94	0	0.307	0.300	0.311	0.281	2.505	0.285	0.295	120	395	179	182	-1.706	42	137	42	140	0
3	20	17	"PFL0015"	"L1_3"	13740	26190	150	177	185	60	158	160	27	35	19	0	173	181	46	165	169	27	30	12	0	2.375	1.688	1.200	1.216	3.401	1.698	0.177	156	475	27	43	1.248	19	8	27	16	-50
3	21	17	"PFM0073"	"M15459_3"	13960	26170	150	169	174	37	158	160	27	33	14	0	172	178	32	165	167	27	29	9	0	1.571	1.231	1.286	1.298	3.921	1.271	0.067	156	552	18	29	0.652	11	7	16	13	-50
3	22	17	"PFM0096"	"M16857_1"	14140	26160	130	2110	2074	600	149	151	25	100	100	0	1243	1241	338	159	161	24	100	100	0	1.809	1.779	1.792	1.770	1.443	1.827	0.863	120	556	3045	3007	0.855	1961	1084	1925	1082	0
3	1	18	"PFM0259"	"M26257_1"	10140	26360	110	376	371	73	138	139	22	100	100	0	651	665	137	153	155	22	100	100	0	0.478	0.455	0.452	0.448	1.523	0.412	0.749	80	485	736	745	-1.065	238	498	233	512	0
3	2	18	"PFM0321"	"M31208_3"	10310	26360	110	218	218	38	139	140	22	95	81	0	408	404	83	150	151	22	100	100	0	0.306	0.311	0.315	0.291	1.953	0.274	0.484	80	430	337	333	-1.707	79	258	79	254	0
3	3	18	"PFM0389"	"M3590_2"	10500	26370	150	140	142	24	139	140	23	18	3	0	146	149	24	149	150	22	16	3	0	-0.333	100000.000	0.785	0.825	4.321	1.663	0.002	156	623	-2	3	Error	1	-3	3	0	-50
3	4	18	"PFM0523"	"M42640_1"	10720	26360	120	308	308	58	138	138	23	100	100	0	370	381	91	145	147	22	99	99	0	0.756	0.720	0.743	0.747	1.696	0.674	0.735	120	442	395	406	-0.404	170	225	170	236	0
3	5	18	"PFD0044"	"D13561_3"	10900	26350	150	145	147	24	140	142	25	22	5	0	152	152	23	149	150	24	19	1	0	1.667	2.333	0.939	1.022	4.458	3.213	0.002	156	536	8	10	0.737	5	3	7	3	-50
3	6	18	"PFD0057"	"D15909_4"	11090	26360	130	654	616	173	140	141	23	100	99	0	393	390	84	152	153	24	100	99	0	2.133	2.000	1.968	1.950	1.727	2.164	0.771	120	540	755	714	1.093	514	241	476	238	0
3	7	18	"PFD0156"	"D17715_93"	11290	26360	120	529	522	125	139	142	26	99	99	0	344	349	59	151	154	22	100	100	0	2.021	1.934	2.005	1.873	1.563	2.056	0.805	120	483	583	581	1.015	390	193	383	198	0
3	8	18	"PFD0171"	"D21102_1"	11470	26360	110	2488	2358	610	142	144	26	100	100	0	1128	1121	220	153	155	22	100	100	0	2.406	2.289	2.343	2.243	1.368	2.479	0.870	80	474	3321	3184	1.267	2346	975	2216	968	0
3	9	18	"PFD0194"	"D23657_11"	11660	26360	110	223	223	30	139	138	23	98	87	0	206	211	37	152	154	24	80	56	0	1.556	1.424	1.616	1.614	2.585	1.390	0.285	80	478	138	143	0.637	84	54	84	59	0
3	10	18	"PFD0273"	"D33539_50"	11880	26310	150	147	154	33	137	138	22	35	20	0	156	158	26	150	153	23	27	7	0	1.667	2.125	1.297	1.324	3.451	1.591	0.056	156	551	16	25	0.737	10	6	17	8	-50
3	11	18	"IAX099I"	"Y_IAX099I"	12020	26360	150	138	139	24	138	140	23	15	3	0	138	141	25	148	151	23	9	2	0	0.000	-0.143	0.762	0.855	3.053	1.106	0.017	156	413	-10	-6	Error	0	-10	1	-7	-50
3	12	18	"ICX188I"	"Y_ICX188I"	12210	26360	150	133	134	27	142	145	33	5	0	0	126	132	27	146	149	23	7	2	0	0.450	0.571	0.850	0.783	2.900	1.206	0.043	156	484	-29	-22	-1.152	-9	-20	-8	-14	-50
3	13	18	"IEX355I"	"Y_IEX355I"	12400	26360	150	142	142	20	141	145	38	2	0	0	141	143	22	148	149	21	10	2	0	-0.143	-0.200	0.667	0.717	3.726	0.032	0.000	156	539	-6	-4	Error	1	-7	1	-5	-50
3	14	18	"IGX361I"	"Y_IGX361I"	12590	26360	150	131	132	25	138	140	30	8	0	0	130	133	24	150	150	21	6	1	0	0.350	0.353	0.862	0.826	3.249	0.742	0.008	156	494	-27	-23	-1.515	-7	-20	-6	-17	-50
3	15	18	"IIX063I"	"Y_IIX063I"	12780	26360	150	137	137	25	140	141	23	17	2	0	135	137	26	152	152	24	8	0	0	0.176	0.200	0.816	0.914	3.203	0.656	0.003	156	506	-20	-18	-2.503	-3	-17	-3	-15	-50
3	16	18	"IKX121I"	"Y_IKX121I"	12970	26360	150	135	134	22	143	144	23	8	1	0	135	135	23	153	154	22	5	0	0	0.444	0.500	0.905	0.866	3.763	1.194	0.013	156	612	-26	-27	-1.170	-8	-18	-9	-18	-50
3	17	18	"Z_1_50"	"Z_1_50"	13170	26350	110	227	231	45	145	148	28	92	72	0	243	242	43	151	154	25	97	78	0	0.891	0.945	0.871	0.884	2.378	0.846	0.359	80	531	174	177	-0.166	82	92	86	91	0
3	18	18	"Z_1_70"	"Z_1_70"	13380	26350	130	354	357	79	145	148	28	100	98	0	568	568	132	155	159	28	100	100	0	0.506	0.513	0.504	0.503	1.474	0.498	0.789	120	616	622	625	-0.983	209	413	212	413	0
3	19	18	"Z_1_90"	"Z_1_90"	13570	26360	120	800	759	258	149	150	26	97	96	0	1475	1447	361	160	161	24	100	100	0	0.495	0.474	0.488	0.424	1.863	0.478	0.825	120	379	1966	1897	-1.014	651	1315	610	1287	0
3	20	18	"Z_2_10"	"Z_2_10"	13730	26360	150	138	140	23	152	154	25	5	0	0	140	142	24	161	164	25	3	0	0	0.667	0.632	0.750	0.685	3.204	0.633	0.016	156	503	-35	-31	-0.585	-14	-21	-12	-19	-50
3	21	18	"Z_2_30"	"Z_2_30"	13960	26350	150	153	153	30	151	152	24	19	7	0	157	158	28	161	163	25	15	3	0	-0.500	-0.667	0.972	0.973	3.362	1.485	0.004	156	512	-2	-1	Error	2	-4	2	-3	-50
3	22	18	"Z_2_50"	"Z_2_50"	14140	26350	130	7471	7003	2078	148	150	24	100	100	0	10414	9620	2905	159	161	24	100	100	0	0.714	0.725	0.723	0.748	1.591	0.709	0.898	120	547	17578	16316	-0.486	7323	10255	6855	9461	0
3	1	19	"Z_3_90"	"Z_3_90"	10150	26550	130	18635	17891	5572	145	153	98	100	100	0	9286	8582	2805	158	160	25	100	99	0	2.026	2.107	2.105	2.160	1.582	2.135	0.897	120	697	27618	26170	1.018	18490	9128	17746	8424	0
3	2	19	"Z_4_10"	"Z_4_10"	10360	26560	150	155	157	27	145	156	110	0	0	0	152	154	24	154	158	25	15	3	0	-5.000	100000.000	1.273	1.110	3.401	2.327	0.015	156	540	8	12	Error	10	-2	12	0	-50
3	3	19	"Z_4_30"	"Z_4_30"	10500	26560	150	137	137	23	142	143	24	10	1	0	134	138	23	150	151	22	8	1	0	0.313	0.417	0.830	0.798	3.383	1.201	0.019	156	536	-21	-17	-1.678	-5	-16	-5	-12	-50
3	4	19	"Z_4_50"	"Z_4_50"	10730	26550	130	1176	1187	412	141	142	24	100	100	0	1666	1634	548	148	149	22	100	98	0	0.682	0.704	0.701	0.726	1.650	0.697	0.891	120	549	2553	2532	-0.553	1035	1518	1046	1486	0
3	5	19	"Z_4_70"	"Z_4_70"	10910	26550	120	2617	2571	837	142	143	24	100	100	0	3651	3592	1141	152	153	23	100	99	0	0.707	0.706	0.719	0.735	1.695	0.693	0.893	120	498	5974	5869	-0.500	2475	3499	2429	3440	0
3	6	19	"Z_4_90"	"Z_4_90"	11110	26550	130	4147	3877	1304	141	143	23	100	100	0	5759	5329	1775	156	158	24	100	100	0	0.715	0.722	0.742	0.735	1.605	0.699	0.915	120	519	9609	8909	-0.484	4006	5603	3736	5173	0
3	7	19	"Z_6_30"	"Z_6_30"	11290	26550	150	138	140	24	143	146	25	11	3	0	146	153	43	157	160	25	9	4	0	0.455	0.750	0.848	0.812	4.702	0.181	0.007	156	639	-16	-7	-1.138	-5	-11	-3	-4	-50
3	8	19	"Z_6_50"	"Z_6_50"	11480	26550	80	147	153	31	145	148	25	26	9	0	152	163	46	157	159	24	25	17	0	-0.400	1.333	0.577	0.565	3.406	0.649	0.081	52	306	-3	14	Error	2	-5	8	6	0
3	9	19	"Z_6_70"	"Z_6_70"	11670	26550	150	144	144	20	141	142	25	12	2	0	153	157	30	154	156	25	19	7	0	-3.000	1.000	0.769	0.609	4.301	0.015	0.000	156	721	2	6	Error	3	-1	3	3	-50
3	10	19	"Z_6_90"	"Z_6_90"	11860	26550	120	184	188	34	137	138	23	78	50	0	259	261	47	151	154	25	99	89	0	0.435	0.464	0.482	0.420	2.541	0.407	0.278	120	472	155	161	-1.200	47	108	51	110	0
3	11	19	"Z_7_10"	"Z_7_10"	12020	26550	150	140	140	25	136	138	22	23	3	0	143	143	23	150	151	22	11	3	0	-0.571	-0.571	1.056	1.004	4.778	0.227	0.003	156	482	-3	-3	Error	4	-7	4	-7	-50
3	12	19	"Z_7_30"	"Z_7_30"	12210	26550	150	139	140	25	141	144	27	12	1	0	145	145	24	148	150	21	13	5	0	0.667	0.333	1.199	1.030	4.820	2.276	0.002	156	529	-5	-4	-0.585	-2	-3	-1	-3	-50
3	13	19	"PFI17646"	"oPFI17646"	12440	26540	120	493	508	114	143	144	28	100	100	0	273	282	62	150	152	22	97	94	0	2.846	2.765	2.631	2.946	1.737	2.874	0.633	120	486	473	497	1.509	350	123	365	132	0
3	14	19	"PFN0256"	"oPFN0256"	12630	26550	130	792	789	247	139	140	22	100	100	0	444	446	106	151	154	25	100	100	0	2.229	2.203	2.207	2.142	1.644	2.442	0.782	120	387	946	945	1.156	653	293	650	295	0
3	15	19	"PFG0021"	"oPFG0021"	12780	26550	150	143	147	27	142	142	23	23	8	0	147	154	30	151	152	24	20	8	0	-0.250	1.667	0.763	0.847	3.460	0.379	0.003	156	394	-3	8	Error	1	-4	5	3	-50
3	16	19	"PFF72433"	"oPFF72433"	12970	26550	150	151	153	27	144	145	23	27	10	0	167	170	34	155	158	24	30	12	0	0.583	0.600	0.885	0.953	3.779	0.918	0.036	156	549	19	24	-0.778	7	12	9	15	-50
3	17	19	"PFJ12787"	"oPFJ12787"	13180	26560	110	180	184	40	147	150	26	56	28	0	200	202	43	161	163	27	60	40	0	0.846	0.902	0.805	0.792	3.679	0.708	0.087	80	493	72	78	-0.241	33	39	37	41	0
3	18	19	"PFG0023"	"oPFG0023"	13390	26550	130	5956	5833	2277	144	148	35	100	100	0	5090	5343	1572	161	163	25	100	100	0	1.179	1.098	1.142	1.013	1.630	1.171	0.891	120	459	10741	10871	0.238	5812	4929	5689	5182	0
3	19	19	"PFJ12789"	"oPFJ12789"	13540	26550	150	171	173	33	146	149	33	39	14	0	172	179	33	161	162	24	40	16	0	2.273	1.500	1.143	1.165	4.381	1.590	0.036	156	522	36	45	1.184	25	11	27	18	-50
3	20	19	"PFBL B0077"	"oPFBLOB0077"	13760	26540	130	567	579	170	148	150	25	100	100	0	364	367	92	160	162	23	98	96	0	2.054	2.082	2.043	2.167	1.618	2.091	0.780	120	499	623	638	1.038	419	204	431	207	0
3	21	19	"PFF72437"	"oPFF72437"	13950	26540	120	1015	1019	321	150	152	26	100	100	0	734	725	193	165	166	24	99	99	0	1.520	1.552	1.542	1.573	1.520	1.604	0.854	120	340	1434	1429	0.604	865	569	869	560	0
3	22	19	"PFL0043"	"oPFL0043"	14110	26540	150	170	170	28	151	152	26	35	10	0	169	169	26	165	167	25	21	3	0	4.750	4.750	1.190	1.154	4.281	1.098	0.031	156	654	23	23	2.248	19	4	19	4	-50
3	1	20	"PFBL B0079"	"oPFBLOB0079"	10160	26750	120	266	264	52	139	150	105	68	3	0	307	307	50	160	162	28	100	95	0	0.864	0.850	0.844	0.809	1.797	3.382	0.141	120	594	274	272	-0.211	127	147	125	147	0
3	2	20	"PFF72438"	"oPFF72438"	10350	26750	130	1709	1654	642	139	151	118	98	96	0	2650	2695	773	158	161	26	100	100	0	0.630	0.597	0.597	0.543	1.678	0.628	0.852	120	469	4062	4052	-0.667	1570	2492	1515	2537	0
3	3	20	"PFH0006"	"oPFH0006"	10530	26740	130	1613	1576	494	140	142	26	100	100	0	1025	1009	284	154	156	23	100	100	0	1.691	1.680	1.677	1.680	1.456	1.701	0.880	120	395	2344	2291	0.758	1473	871	1436	855	0
3	4	20	"PFBL B0083"	"oPFBLOB0083"	10690	26750	150	149	151	28	143	144	25	26	5	0	158	162	36	152	155	24	32	13	0	1.000	0.800	0.966	0.879	3.149	0.602	0.057	156	501	12	18	0.000	6	6	8	10	-50
3	5	20	"PFBL B0084"	"oPFBLOB0084"	10880	26750	150	141	146	27	139	142	24	25	8	0	155	165	45	151	154	25	27	17	0	0.500	0.500	0.875	0.762	3.217	0.404	0.082	156	604	6	21	-1.000	2	4	7	14	-50
3	6	20	"PFM60485"	"oPFM60485"	11110	26750	120	574	569	178	137	140	23	97	97	0	652	669	163	154	156	25	100	100	0	0.878	0.839	0.877	0.781	1.787	0.861	0.795	120	442	935	947	-0.189	437	498	432	515	0
3	7	20	"PFN0258"	"oPFN0258"	11260	26750	150	152	154	30	142	144	26	30	10	0	160	166	37	157	161	28	21	9	0	3.333	1.333	0.858	0.940	3.263	0.828	0.122	156	550	13	21	1.737	10	3	12	9	-50
3	8	20	"PFM60486"	"oPFM60486"	11490	26740	130	459	459	109	150	152	29	100	99	0	406	414	102	161	168	34	100	96	0	1.261	1.221	1.187	1.256	1.574	1.206	0.772	120	572	554	562	0.335	309	245	309	253	0
3	9	20	"PFK12896"	"oPFK12896"	11670	26740	120	482	482	116	146	148	28	100	100	0	433	420	98	160	164	29	99	97	0	1.231	1.292	1.288	1.341	1.625	1.320	0.780	120	476	609	596	0.300	336	273	336	260	0
3	10	20	"PFN0259"	"oPFN0259"	11880	26750	120	524	536	170	137	139	24	99	99	0	901	919	222	155	159	27	100	100	0	0.519	0.522	0.533	0.478	1.738	0.527	0.826	120	485	1133	1163	-0.947	387	746	399	764	0
3	11	20	"PFL0046"	"oPFL0046"	12060	26740	130	380	375	87	134	137	23	99	99	0	607	598	160	152	154	24	100	99	0	0.541	0.540	0.524	0.545	1.573	0.509	0.815	120	474	701	687	-0.887	246	455	241	446	0
3	12	20	"PFD66984"	"oPFD66984"	12240	26740	120	589	604	176	138	141	26	100	100	0	626	653	179	151	154	22	100	100	0	0.949	0.928	0.928	0.917	1.426	0.913	0.865	120	443	926	968	-0.075	451	475	466	502	0
3	13	20	"PFD66985"	"oPFD66985"	12400	26740	150	137	136	25	141	144	30	7	0	0	145	148	25	152	154	23	8	2	0	0.571	1.250	1.192	1.015	3.700	15.891	0.001	156	638	-11	-9	-0.807	-4	-7	-5	-4	-50
3	14	20	"PFL0047"	"oPFL0047"	12630	26740	120	269	279	66	141	143	30	96	90	0	437	428	114	155	157	25	99	97	0	0.454	0.505	0.487	0.506	1.775	0.478	0.652	120	451	410	411	-1.140	128	282	138	273	0
3	15	20	"PFF72478"	"oPFF72478"	12760	26720	110	525	525	162	140	140	22	100	100	0	506	479	156	154	156	24	95	93	0	1.094	1.185	1.218	1.249	1.918	1.158	0.789	80	328	737	710	0.129	385	352	385	325	0
3	16	20	"PFL0097"	"oPFL0097"	12940	26720	120	581	585	160	142	143	24	100	100	0	429	434	115	157	160	25	96	95	0	1.614	1.599	1.639	1.689	1.679	1.587	0.840	120	456	711	720	0.691	439	272	443	277	0
3	17	20	"PFBL B0142"	"oPFBLOB0142"	13130	26730	130	464	469	132	142	144	25	99	97	0	475	478	113	159	162	26	100	99	0	1.019	1.025	1.064	0.993	1.607	1.042	0.796	120	516	638	646	0.027	322	316	327	319	0
3	18	20	"PFI17693"	"oPFI17693"	13320	26720	120	2902	3006	970	140	144	34	100	100	0	1779	1832	544	160	161	25	100	100	0	1.706	1.714	1.720	1.719	1.307	1.744	0.917	120	475	4381	4538	0.771	2762	1619	2866	1672	0
3	19	20	"PFI17695"	"oPFI17695"	13510	26720	120	3051	3053	916	140	143	23	100	100	0	5520	5547	1845	161	162	26	100	100	0	0.543	0.541	0.528	0.571	1.627	0.512	0.906	120	434	8270	8299	-0.880	2911	5359	2913	5386	0
3	20	20	"PFH0024"	"oPFH0024"	13710	26730	120	558	565	168	145	147	24	99	99	0	383	394	91	161	163	24	99	99	0	1.860	1.803	1.778	1.757	1.892	1.918	0.756	120	505	635	653	0.896	413	222	420	233	0
3	21	20	"PFBL B0147"	"oPFBLOB0147"	13920	26700	150	175	177	33	151	152	26	45	21	0	184	186	33	164	166	25	42	16	0	1.200	1.182	1.431	1.289	3.684	1.277	0.041	156	495	44	48	0.263	24	20	26	22	-50
3	22	20	"PFF72481"	"oPFF72481"	14100	26730	120	244	250	59	154	156	28	85	75	0	376	383	98	172	174	28	97	95	0	0.441	0.455	0.457	0.422	2.336	0.414	0.540	120	516	294	307	-1.181	90	204	96	211	0
3	1	21	"PFJ12809"	"oPFJ12809"	10110	26930	110	206	217	67	144	151	41	63	38	0	254	274	111	168	180	58	62	42	0	0.721	0.689	0.713	0.692	3.204	0.550	0.394	80	376	148	179	-0.472	62	86	73	106	0
3	2	21	"PFH0027"	"oPFH0027"	10300	26940	120	1654	1658	411	141	145	28	100	100	0	1378	1340	315	163	167	31	100	100	0	1.245	1.289	1.282	1.287	1.370	1.304	0.927	120	444	2728	2694	0.316	1513	1215	1517	1177	0
3	3	21	"PFF72482"	"oPFF72482"	10500	26930	120	1932	1857	597	140	142	26	100	100	0	1038	995	311	159	162	27	100	98	0	2.039	2.054	2.081	2.171	1.566	2.118	0.890	120	478	2671	2553	1.028	1792	879	1717	836	0
3	4	21	"PFG0045"	"oPFG0045"	10680	26930	120	370	379	97	138	140	25	99	97	0	350	364	83	154	157	26	100	99	0	1.184	1.148	1.123	1.120	1.636	1.155	0.731	120	437	428	451	0.243	232	196	241	210	0
3	5	21	"PFF72484"	"oPFF72484"	10870	26920	130	330	333	74	136	139	24	100	98	0	344	343	88	155	158	26	95	94	0	1.026	1.048	1.072	1.084	1.677	0.969	0.737	120	495	383	385	0.038	194	189	197	188	0
3	6	21	"PFI17704"	"oPFI17704"	11070	26930	130	1143	1120	364	137	139	24	99	99	0	965	995	259	154	156	25	100	100	0	1.240	1.169	1.248	1.097	1.686	1.228	0.862	120	534	1817	1824	0.311	1006	811	983	841	0
3	7	21	"PFH0030"	"oPFH0030"	11250	26930	130	441	441	108	140	143	27	99	99	0	405	418	93	154	159	29	100	99	0	1.199	1.140	1.157	1.117	1.646	1.169	0.782	120	446	552	565	0.262	301	251	301	264	0
3	8	21	"PFM60518"	"oPFM60518"	11440	26920	120	701	704	158	147	151	32	100	100	0	602	600	142	162	173	41	99	96	0	1.259	1.272	1.297	1.334	1.597	1.280	0.819	120	493	994	995	0.332	554	440	557	438	0
3	9	21	"PFL0104"	"oPFL0104"	11640	26920	120	427	426	102	150	153	32	99	99	0	397	385	95	166	176	40	96	92	0	1.199	1.260	1.239	1.282	1.862	1.274	0.683	120	480	508	495	0.262	277	231	276	219	0
3	10	21	"PFI17705"	"oPFI17705"	11830	26930	130	1564	1552	447	142	145	27	100	100	0	1077	1115	238	159	165	34	100	100	0	1.549	1.475	1.492	1.415	1.486	1.563	0.884	120	473	2340	2366	0.631	1422	918	1410	956	0
3	11	21	"PFBL B0155"	"oPFBLOB0155"	12030	26930	120	189	189	38	139	142	25	76	48	0	274	273	61	157	162	32	93	75	0	0.427	0.431	0.481	0.462	2.510	0.352	0.262	120	499	167	166	-1.227	50	117	50	116	0
3	12	21	"PFBL B0157"	"oPFBLOB0157"	12210	26940	80	148	160	35	137	140	24	46	23	0	175	190	66	152	155	24	48	40	0	0.478	0.605	0.539	0.627	2.639	0.337	0.134	52	306	34	61	-1.064	11	23	23	38	0
3	13	21	"PFD67005"	"oPFD67005"	12410	26930	150	143	146	28	139	142	29	19	5	0	143	152	36	153	158	29	14	5	0	-0.400	-7.000	0.829	0.801	3.646	0.410	0.012	156	570	-6	6	Error	4	-10	7	-1	-50
3	14	21	"PFD67007"	"oPFD67007"	12600	26930	150	148	148	25	139	142	30	21	1	0	152	154	32	155	158	28	14	5	0	-3.000	-9.000	1.060	0.958	3.080	0.461	0.023	156	517	6	8	Error	9	-3	9	-1	-50
3	15	21	"PFM60523"	"oPFM60523"	12790	26930	120	380	389	102	136	138	23	98	95	0	389	392	72	155	158	24	100	100	0	1.043	1.068	1.065	0.990	1.721	1.125	0.774	120	489	478	490	0.060	244	234	253	237	0
3	16	21	"PFL0108"	"oPFL0108"	12970	26930	120	213	215	38	138	139	23	90	78	0	292	294	61	156	161	26	99	91	0	0.551	0.558	0.591	0.533	2.156	0.507	0.467	120	490	211	215	-0.859	75	136	77	138	0
3	17	21	"A10325_30a"	"A10325_30a"	13170	26930	150	129	135	29	137	139	24	18	5	0	138	144	35	158	161	27	12	5	0	0.400	0.143	0.618	0.619	3.087	0.280	0.017	156	557	-28	-16	-1.322	-8	-20	-2	-14	-50
3	18	21	"A10325_30c"	"A10325_30c"	13360	26930	150	133	137	27	139	142	25	15	4	0	132	138	29	160	163	27	8	0	0	0.214	0.091	0.723	0.803	3.491	0.384	0.010	156	531	-34	-24	-2.222	-6	-28	-2	-22	-50
3	19	21	"A10325_30e"	"A10325_30e"	13550	26930	150	137	139	24	140	144	25	15	3	0	141	145	31	164	166	27	8	0	0	0.130	0.053	0.601	0.586	3.198	0.369	0.012	156	529	-26	-20	-2.939	-3	-23	-1	-19	-50
3	20	21	"A10325_30g"	"A10325_30g"	13740	26930	150	151	152	30	142	144	25	28	9	0	152	156	39	162	164	26	17	7	0	-0.900	-1.667	0.842	0.862	4.255	0.286	0.017	156	498	-1	4	Error	9	-10	10	-6	-50
3	21	21	"A10325_30i"	"A10325_30i"	13890	26900	150	176	174	33	147	147	26	51	20	0	163	163	27	162	165	26	14	2	0	29.000	27.000	1.817	1.996	3.844	14.940	0.001	156	524	30	28	4.858	29	1	27	1	-50
3	22	21	"E598_1a"	"E598_1a"	14090	26930	150	148	150	31	143	146	28	23	6	0	143	146	34	167	170	29	5	2	0	-0.208	-0.333	0.700	0.739	3.148	0.539	0.042	156	737	-19	-14	Error	5	-24	7	-21	-50
3	1	22	"F48446_9e"	"F48446_9e"	10130	27050	150	148	149	32	151	165	59	2	1	0	154	173	70	171	198	91	8	4	0	0.176	-1.000	0.662	0.680	4.524	0.548	0.602	156	827	-20	0	-2.503	-3	-17	-2	2	-50
3	2	22	"F48446_9g"	"F48446_9g"	10290	27130	140	395	389	161	144	150	37	86	84	0	444	515	265	168	183	62	87	78	0	0.909	0.706	0.768	0.776	2.010	0.623	0.686	156	723	527	592	-0.137	251	276	245	347	0
3	3	22	"F48446_9i"	"F48446_9i"	10490	27120	120	882	886	173	146	150	30	100	100	0	681	681	157	170	179	46	100	98	0	1.440	1.448	1.453	1.493	1.435	1.423	0.860	120	592	1247	1251	0.526	736	511	740	511	0
3	4	22	"I12861_2a"	"I12861_2a"	10700	27130	150	133	138	28	137	140	28	16	2	0	131	136	33	155	164	42	5	1	0	0.167	-0.053	0.546	0.596	2.817	0.331	0.091	156	822	-28	-18	-2.585	-4	-24	1	-19	-50
3	5	22	"I12861_2c"	"I12861_2c"	10890	27130	150	140	141	30	137	143	36	13	4	0	135	152	51	156	171	66	12	2	0	-0.143	-1.000	0.455	0.530	3.585	0.379	0.376	156	739	-18	0	Error	3	-21	4	-4	-50
3	6	22	"I12861_2e"	"I12861_2e"	11040	27140	150	171	186	69	144	150	37	42	26	0	206	250	139	165	187	70	36	28	0	0.659	0.494	0.571	0.598	2.984	0.399	0.479	156	825	68	127	-0.603	27	41	42	85	-50
3	7	22	"J512_2i"	"J512_2i"	11270	27130	150	158	179	68	140	145	31	40	26	0	170	220	134	161	173	47	32	23	0	2.000	0.661	0.586	0.644	3.371	0.412	0.377	156	790	27	98	1.000	18	9	39	59	-50
3	8	22	"Ks592_1a"	"Ks592_1a"	11420	27120	150	151	152	32	141	145	30	25	8	0	155	162	39	159	169	41	16	1	0	-2.500	3.667	0.924	1.019	4.055	0.370	0.080	156	781	6	14	Error	10	-4	11	3	-50
3	9	22	"Ks592_1c"	"Ks592_1c"	11650	27130	150	155	163	46	141	144	28	39	19	0	174	192	67	159	167	38	37	22	0	0.933	0.667	0.704	0.677	3.542	0.417	0.137	156	836	29	55	-0.100	14	15	22	33	-50
3	10	22	"Ks592_1e"	"Ks592_1e"	11820	27090	150	142	144	34	139	142	25	21	9	0	151	161	60	156	162	34	14	7	0	-0.600	1.000	0.964	1.024	3.186	0.391	0.138	156	672	-2	10	Error	3	-5	5	5	-50
3	11	22	"Ks592_1g"	"Ks592_1g"	12030	27120	150	147	176	110	136	139	25	34	24	0	132	141	46	153	158	30	7	4	0	-0.524	-3.333	0.667	0.852	5.172	6.290	0.026	156	796	-10	28	Error	11	-21	40	-12	-50
3	12	22	"Ks592_1i"	"Ks592_1i"	12210	27120	120	4011	3703	893	135	138	25	100	100	0	4911	4454	1027	154	158	25	100	100	0	0.815	0.830	0.837	0.824	1.342	0.824	0.930	120	564	8633	7868	-0.295	3876	4757	3568	4300	0
3	13	22	"EMPTY"	"EMPTY"	12410	27120	150	249	261	114	137	140	25	67	61	0	259	277	114	155	160	30	71	60	0	1.077	1.016	1.088	1.084	2.377	0.996	0.676	156	752	216	246	0.107	112	104	124	122	-75
3	14	22	"EMPTY"	"EMPTY"	12600	27120	150	205	225	96	138	141	25	64	55	0	233	243	82	156	160	30	66	55	0	0.870	1.000	0.917	0.830	2.664	1.065	0.499	156	690	144	174	-0.201	67	77	87	87	-75
3	15	22	"EMPTY"	"EMPTY"	12790	27120	150	200	204	65	134	136	24	69	55	0	219	224	66	156	159	27	63	52	0	1.048	1.029	0.973	1.079	2.462	0.981	0.498	156	708	129	138	0.067	66	63	70	68	-75
3	16	22	"EMPTY"	"EMPTY"	12980	27120	150	168	177	51	132	135	23	62	42	0	184	195	47	155	160	28	50	33	0	1.241	1.125	1.289	1.197	2.881	1.178	0.289	156	717	65	85	0.312	36	29	45	40	-75
3	17	22	"EMPTY"	"EMPTY"	13170	27120	150	171	176	47	130	132	23	63	47	0	191	198	48	155	159	26	58	39	0	1.139	1.070	1.080	1.134	2.294	0.922	0.278	156	698	77	89	0.188	41	36	46	43	-75
3	18	22	"EMPTY"	"EMPTY"	13360	27120	150	174	179	50	130	132	24	66	47	0	196	207	53	158	160	25	62	42	0	1.158	1.000	1.061	1.058	2.801	0.938	0.283	156	678	82	98	0.212	44	38	49	49	-75
3	19	22	"EMPTY"	"EMPTY"	13550	27120	150	133	134	21	131	134	25	14	3	0	170	172	28	161	165	28	21	3	0	0.222	0.273	0.735	0.900	4.479	0.367	0.016	156	678	11	14	-2.170	2	9	3	11	-75
3	20	22	"EMPTY"	"EMPTY"	13740	27120	150	139	141	27	130	132	25	27	7	0	167	166	27	159	162	27	23	4	0	1.125	1.571	0.923	0.900	3.706	0.566	0.016	156	684	17	18	0.170	9	8	11	7	-75
3	21	22	"EMPTY"	"EMPTY"	13930	27120	150	128	130	22	125	127	25	14	2	0	163	166	31	157	159	25	25	5	0	0.500	0.556	0.714	0.715	3.737	0.496	0.013	156	712	9	14	-1.000	3	6	5	9	-75
3	22	22	"EMPTY"	"EMPTY"	14120	27120	150	124	124	23	126	128	24	13	3	0	153	155	25	159	161	26	12	1	0	0.333	0.500	0.870	0.904	3.745	0.194	0.002	156	932	-8	-6	-1.585	-2	-6	-2	-4	-75
4	1	1	"PFA0039"	"A1411_1"	14590	23100	140	6018	5796	2402	177	196	81	98	97	0	7680	7541	2835	187	221	114	100	100	0	0.780	0.764	0.775	0.697	2.180	0.767	0.876	156	709	13334	12973	-0.359	5841	7493	5619	7354	0
4	2	1	"PFA0101"	"A21885_1"	14780	23100	140	12019	11488	5851	159	162	33	100	100	0	6663	6413	3204	164	169	37	98	96	0	1.825	1.813	1.840	1.840	1.975	1.878	0.882	156	633	18359	17578	0.868	11860	6499	11329	6249	0
4	3	1	"PFA0019"	"A11546_1"	14950	23100	130	813	792	221	161	164	31	99	99	0	612	605	171	164	165	32	98	97	0	1.455	1.431	1.381	1.406	1.615	1.435	0.845	120	592	1100	1072	0.541	652	448	631	441	0
4	4	1	"PFA0144"	"A31870_1"	15150	23100	140	11142	9706	3929	177	182	37	100	100	0	9929	9196	3199	174	177	32	100	100	0	1.124	1.056	1.103	1.009	2.218	1.090	0.883	156	676	20720	18551	0.169	10965	9755	9529	9022	0
4	5	1	"PFA0009"	"A10325_29"	15340	23100	140	31265	31491	13554	195	201	44	100	100	0	12268	12315	4295	185	193	37	100	100	0	2.571	2.580	2.579	2.425	1.860	2.831	0.871	156	643	43153	43426	1.363	31070	12083	31296	12130	0
4	6	1	"PFA0012"	"A10325_32"	15530	23100	140	35689	34303	12406	190	196	49	100	100	0	13756	13389	4078	180	191	55	100	100	0	2.615	2.583	2.597	2.512	1.703	2.754	0.897	156	684	49075	47322	1.387	35499	13576	34113	13209	0
4	7	1	"PFA0030"	"A12797_1"	15720	23100	140	841	811	265	169	174	36	98	96	0	1608	1581	445	166	169	29	100	99	0	0.466	0.454	0.461	0.431	1.791	0.443	0.855	156	669	2114	2057	-1.102	672	1442	642	1415	0
4	8	1	"PFB0005"	"B11"	15910	23100	150	298	300	76	160	164	31	93	83	0	245	248	56	158	160	26	89	76	0	1.586	1.556	1.490	1.516	2.300	1.697	0.462	156	856	225	230	0.666	138	87	140	90	0
4	9	1	"PFB0219"	"B57"	16120	23050	90	194	207	76	169	174	36	36	21	0	180	215	169	163	165	28	36	19	0	1.471	0.731	0.985	0.934	2.823	0.343	0.221	52	305	42	90	0.556	25	17	38	52	0
4	10	1	"PFB0285"	"B92"	16290	23100	140	620	617	196	163	166	35	98	97	0	487	486	161	161	165	34	94	91	0	1.402	1.397	1.425	1.445	2.012	1.406	0.789	156	753	783	779	0.487	457	326	454	325	0
4	11	1	"PFB0008"	"B114"	16490	23100	140	811	759	239	163	165	31	98	96	0	1216	1164	365	160	162	25	100	99	0	0.614	0.594	0.617	0.579	1.857	0.581	0.836	156	684	1704	1600	-0.705	648	1056	596	1004	0
4	12	1	"PFB0034"	"B165"	16680	23100	140	1170	1088	476	159	162	27	97	96	0	1688	1549	656	156	158	25	99	98	0	0.660	0.667	0.661	0.644	2.067	0.660	0.848	156	682	2543	2322	-0.600	1011	1532	929	1393	0
4	13	1	"PFB0089"	"B319"	16860	23100	130	5373	5200	1411	161	163	27	100	100	0	4147	4081	909	158	160	24	100	100	0	1.307	1.284	1.310	1.253	1.309	1.309	0.878	120	616	9201	8962	0.386	5212	3989	5039	3923	0
4	14	1	"PFB0104"	"B351"	17060	23090	140	210	215	38	157	158	26	76	50	0	208	211	44	153	156	23	79	57	0	0.964	1.000	0.947	0.960	2.672	0.954	0.251	156	737	108	116	-0.053	53	55	58	58	0
4	15	1	"PFB0113"	"B372"	17250	23100	140	1133	1009	324	160	160	26	98	96	0	1183	1102	336	152	153	22	100	98	0	0.944	0.894	0.902	0.857	2.077	0.900	0.869	156	718	2004	1799	-0.084	973	1031	849	950	0
4	16	1	"PFB0116"	"B380"	17440	23100	120	246	250	42	159	160	27	94	80	0	216	219	39	155	156	23	85	65	0	1.426	1.422	1.428	1.601	2.461	1.493	0.322	120	548	148	155	0.512	87	61	91	64	0
4	17	1	"PFB0118"	"B383"	17630	23100	140	1992	1769	600	155	156	27	99	98	0	1826	1733	568	150	152	24	99	99	0	1.096	1.020	1.026	1.001	1.863	1.028	0.872	156	669	3513	3197	0.132	1837	1676	1614	1583	0
4	18	1	"PFB0140"	"B432"	17820	23090	130	1795	1662	415	154	155	25	100	100	0	1517	1430	383	147	149	23	100	100	0	1.198	1.175	1.147	1.189	1.403	1.138	0.903	120	578	3011	2791	0.260	1641	1370	1508	1283	0
4	19	1	"PFC0315"	"C9"	18010	23100	140	359	372	116	152	153	26	96	93	0	313	315	98	142	143	22	94	89	0	1.211	1.272	1.244	1.261	2.057	1.279	0.713	156	710	378	393	0.276	207	171	220	173	0
4	20	1	"PFC0207"	"C56"	18200	23090	130	1077	1040	248	152	159	76	100	100	0	642	658	185	138	141	33	99	99	0	1.835	1.708	1.762	1.723	1.342	1.693	0.831	120	630	1429	1408	0.876	925	504	888	520	0
4	21	1	"PFC0316"	"C96"	18400	23100	140	420	412	146	151	157	72	91	80	0	423	420	124	137	140	31	98	92	0	0.941	0.922	0.888	0.883	2.187	1.108	0.627	156	712	555	544	-0.088	269	286	261	283	0
4	22	1	"PFC0007"	"C114"	18580	23100	130	721	735	182	157	159	27	100	100	0	827	844	154	138	141	26	100	100	0	0.819	0.819	0.817	0.795	1.360	0.839	0.829	120	675	1253	1284	-0.289	564	689	578	706	0
4	1	2	"PFC0021"	"C134"	14600	23280	160	275	284	92	158	172	60	77	49	0	390	375	141	166	183	68	77	67	0	0.522	0.603	0.568	0.559	2.263	0.605	0.483	208	768	341	335	-0.937	117	224	126	209	0
4	2	2	"PFC0034"	"C161"	14790	23290	130	1550	1521	434	157	165	42	100	100	0	1591	1609	436	164	173	44	100	100	0	0.976	0.944	0.936	0.939	1.331	0.914	0.895	120	412	2820	2809	-0.035	1393	1427	1364	1445	0
4	3	2	"PFJ0545"	"J687_3"	14980	23300	130	509	507	172	159	163	32	100	95	0	642	629	209	161	164	33	100	98	0	0.728	0.744	0.709	0.722	1.539	0.732	0.817	120	550	831	816	-0.459	350	481	348	468	0
4	4	2	"PFK0100"	"Km695_2"	15170	23280	150	181	195	51	171	176	37	28	8	0	210	220	51	171	175	33	55	35	0	0.256	0.490	0.679	0.571	4.310	0.963	0.170	156	579	49	73	-1.963	10	39	24	49	-50
4	5	2	"PFK0134"	"Km993_1"	15360	23300	140	941	944	285	188	193	43	100	99	0	656	654	201	181	186	36	98	96	0	1.585	1.598	1.594	1.611	1.584	1.615	0.837	156	469	1228	1229	0.665	753	475	756	473	0
4	6	2	"PFK0052"	"Km3535_1"	15560	23300	130	297	301	61	181	187	37	91	77	0	395	397	85	176	179	31	99	95	0	0.530	0.543	0.495	0.504	1.903	0.563	0.588	120	335	335	341	-0.917	116	219	120	221	0
4	7	2	"PFK0059"	"Km3703_4"	15740	23300	140	922	913	288	168	170	33	100	100	0	445	458	137	163	166	28	96	94	0	2.674	2.525	2.589	2.632	1.840	2.608	0.782	156	464	1036	1040	1.419	754	282	745	295	0
4	8	2	"PFK0303"	"Kn267_1"	15930	23300	130	396	397	91	155	157	28	100	99	0	502	509	139	154	156	26	100	100	0	0.693	0.682	0.645	0.683	1.585	0.597	0.688	120	523	589	597	-0.530	241	348	242	355	0
4	9	2	"PFK0297"	"Kn2497_2"	16120	23300	130	313	321	73	154	159	32	99	95	0	731	745	148	153	156	28	100	100	0	0.275	0.282	0.276	0.262	1.517	0.268	0.731	120	626	737	759	-1.862	159	578	167	592	0
4	10	2	"PFK0436"	"Kn5150_1"	16320	23300	140	18468	18067	7728	158	162	31	100	100	0	9562	9520	3378	159	161	27	100	100	0	1.947	1.913	1.953	1.777	1.998	2.057	0.880	156	585	27713	27270	0.961	18310	9403	17909	9361	0
4	11	2	"PFK0536"	"Kn8928_1"	16520	23300	140	781	817	304	161	165	30	100	100	0	811	830	312	161	163	26	98	98	0	0.954	0.981	0.992	1.007	1.866	0.972	0.849	156	549	1270	1325	-0.068	620	650	656	669	0
4	12	2	"PFK0544"	"Kn9335_1"	16700	23300	130	268	274	41	160	161	26	97	95	0	441	442	82	157	159	24	100	100	0	0.380	0.400	0.383	0.386	1.625	0.364	0.620	120	484	392	399	-1.395	108	284	114	285	0
4	13	2	"PFK0875"	"Ks2_1"	16880	23300	130	274	281	47	159	160	23	100	95	0	309	316	59	157	159	23	100	98	0	0.757	0.767	0.784	0.760	1.604	0.748	0.638	120	493	267	281	-0.402	115	152	122	159	0
4	14	2	"PFK0879"	"Ks2_14"	17070	23300	140	1996	1866	634	157	158	23	100	99	0	3505	3352	1131	154	157	23	99	99	0	0.549	0.534	0.549	0.527	1.839	0.520	0.890	156	480	5190	4907	-0.866	1839	3351	1709	3198	0
4	15	2	"PFK1056"	"Ks54_1"	17270	23300	130	667	676	158	157	160	27	100	100	0	927	898	186	156	158	25	100	100	0	0.661	0.699	0.654	0.692	1.368	0.689	0.853	120	473	1281	1261	-0.596	510	771	519	742	0
4	16	2	"PFK1101"	"Ks59_1"	17480	23300	140	1337	1373	512	160	162	27	100	99	0	844	865	289	158	160	25	99	98	0	1.716	1.716	1.814	1.688	1.827	1.795	0.857	156	488	1863	1920	0.779	1177	686	1213	707	0
4	17	2	"PFK1165"	"Ks72_6"	17660	23290	140	1953	1930	663	155	157	24	100	100	0	765	737	250	150	153	22	99	96	0	2.924	3.024	2.979	3.238	1.692	3.116	0.876	156	384	2413	2362	1.548	1798	615	1775	587	0
4	18	2	"PFK1183"	"Ks75_9"	17840	23290	140	242	245	49	154	154	23	92	80	0	351	345	92	145	147	22	96	92	0	0.427	0.455	0.443	0.450	2.556	0.399	0.491	156	479	294	291	-1.227	88	206	91	200	0
4	19	2	"PFK1209"	"Ks82_1"	18030	23290	130	2225	2165	678	152	153	24	100	100	0	1835	1738	552	142	144	33	100	100	0	1.224	1.261	1.224	1.286	1.580	1.259	0.886	120	496	3766	3609	0.292	2073	1693	2013	1596	0
4	20	2	"PFK1228"	"Ks83_8"	18230	23290	130	4425	4354	1337	152	153	26	100	100	0	2787	2720	816	141	143	32	100	100	0	1.615	1.629	1.620	1.626	1.318	1.613	0.898	120	548	6919	6781	0.691	4273	2646	4202	2579	0
4	21	2	"PFK0643"	"Ks127_5"	18420	23290	130	425	427	89	153	155	26	100	100	0	560	545	126	142	144	22	100	99	0	0.651	0.680	0.702	0.687	1.505	0.661	0.762	120	509	690	677	-0.620	272	418	274	403	0
4	22	2	"PFK0638"	"Ks127_16"	18610	23290	140	736	710	233	157	159	28	99	96	0	770	744	264	141	143	22	97	96	0	0.921	0.917	0.904	0.914	2.153	0.902	0.832	156	746	1208	1156	-0.119	579	629	553	603	0
4	1	3	"PFK0659"	"Ks133_2"	14620	23490	130	351	359	85	144	148	31	100	100	0	402	396	104	150	155	33	96	93	0	0.821	0.874	0.849	0.932	1.841	0.833	0.748	120	623	459	461	-0.284	207	252	215	246	0
4	2	3	"PFK0667"	"Ks139_1"	14810	23460	150	162	162	36	147	153	35	25	7	0	150	154	34	152	158	36	13	5	0	-7.500	7.500	1.140	1.144	3.383	1.110	0.221	156	597	13	17	Error	15	-2	15	2	-50
4	3	3	"PFK0682"	"Ks152_11"	15020	23510	110	193	200	50	151	153	30	65	33	0	190	200	52	151	155	28	66	31	0	1.077	1.000	0.956	0.944	3.150	0.991	0.210	80	392	81	98	0.107	42	39	49	49	0
4	4	3	"PFK0686"	"Ks155_1"	15190	23500	130	1152	1110	278	160	162	27	100	100	0	931	931	189	163	165	27	100	100	0	1.292	1.237	1.244	1.203	1.391	1.260	0.872	120	526	1760	1718	0.369	992	768	950	768	0
4	5	3	"PFA0001"	"A10325_1"	15410	23460	150	176	179	38	173	173	30	18	5	0	166	176	52	171	174	33	17	6	0	-0.600	1.200	0.744	0.858	3.516	0.327	0.030	156	596	-2	11	Error	3	-5	6	5	-50
4	6	3	"PFA0004"	"A10325_16"	15590	23430	150	184	192	80	174	175	32	19	8	0	163	183	98	166	171	34	16	6	0	-3.333	1.059	1.380	1.029	4.148	0.624	0.066	156	481	7	35	Error	10	-3	18	17	-50
4	7	3	"PFA0008"	"A10325_26"	15760	23500	130	292	301	52	161	164	34	100	92	0	231	229	43	157	162	35	78	56	0	1.770	1.944	1.922	2.260	2.510	2.009	0.389	120	406	205	212	0.824	131	74	140	72	0
4	8	3	"PFA0016"	"A10935_1"	15950	23500	140	7594	7046	2615	152	155	30	100	100	0	5685	5381	1685	153	157	29	100	100	0	1.345	1.319	1.320	1.260	1.961	1.373	0.900	156	578	12974	12122	0.428	7442	5532	6894	5228	0
4	9	3	"PFA0020"	"A11962_1"	16140	23490	130	299	312	70	146	149	25	100	100	0	264	270	64	148	150	25	96	94	0	1.319	1.361	1.359	1.418	1.684	1.341	0.585	120	519	269	288	0.399	153	116	166	122	0
4	10	3	"PFA0023"	"A12312_15"	16330	23500	130	335	349	74	150	154	29	100	100	0	504	523	123	149	152	24	100	100	0	0.521	0.532	0.525	0.527	1.463	0.530	0.725	120	531	540	573	-0.940	185	355	199	374	0
4	11	3	"PFA0047"	"A14801_11"	16520	23500	130	441	445	92	156	160	29	100	100	0	859	865	180	155	159	33	100	100	0	0.405	0.407	0.404	0.399	1.435	0.389	0.801	120	520	989	999	-1.305	285	704	289	710	0
4	12	3	"PFA0051"	"A14801_2"	16720	23500	140	294	294	61	160	161	28	95	89	0	329	332	78	158	161	33	95	93	0	0.784	0.770	0.758	0.777	1.989	0.721	0.576	156	499	305	308	-0.352	134	171	134	174	0
4	13	3	"PFA0053"	"A14801_24"	16910	23490	140	2376	2164	665	158	159	24	100	100	0	668	647	195	156	157	22	98	94	0	4.332	4.086	4.022	4.270	1.738	4.183	0.880	156	429	2730	2497	2.115	2218	512	2006	491	0
4	14	3	"PFA0056"	"A14801_31"	17090	23470	150	194	206	57	155	155	24	62	44	0	179	187	37	153	156	22	55	32	0	1.500	1.500	1.405	1.498	3.693	2.043	0.229	156	441	65	85	0.585	39	26	51	34	-50
4	15	3	"PFA0058"	"A14801_37"	17270	23470	150	176	179	36	157	160	27	37	10	0	146	150	33	155	156	25	16	5	0	-2.111	-4.400	1.190	0.977	5.124	2.275	0.019	156	571	10	17	Error	19	-9	22	-5	-50
4	16	3	"PFA0060"	"A14801_6"	17510	23490	150	155	159	30	157	158	27	16	4	0	145	147	32	152	152	21	17	7	0	0.286	-0.400	0.739	0.839	2.992	0.004	0.000	156	497	-9	-3	-1.807	-2	-7	2	-5	-50
4	17	3	"PFA0083"	"A18792_11"	17650	23470	150	179	183	37	149	152	28	51	22	0	154	157	31	147	150	24	28	10	0	4.286	3.400	1.783	1.598	3.792	4.842	0.019	156	398	37	44	2.100	30	7	34	10	-50
4	18	3	"PFA0087"	"A18792_19"	17850	23480	150	160	169	50	148	150	27	36	14	0	155	161	40	145	148	27	29	9	0	1.200	1.313	1.504	1.303	3.524	1.644	0.143	156	480	22	37	0.263	12	10	21	16	-50
4	19	3	"PFA0098"	"A20643_1"	18060	23480	140	253	256	51	152	153	26	94	85	0	170	173	40	142	147	34	44	17	0	3.607	3.355	2.366	2.749	2.464	3.068	0.238	156	520	129	135	1.851	101	28	104	31	0
4	20	3	"PFA0103"	"A21885_19"	18240	23480	130	1098	1031	285	153	155	27	100	100	0	1233	1152	328	145	147	22	100	100	0	0.869	0.872	0.899	0.880	1.501	0.844	0.885	120	505	2033	1885	-0.203	945	1088	878	1007	0
4	21	3	"PFA0105"	"A21885_20"	18430	23490	130	844	810	186	152	154	27	100	100	0	841	841	179	146	147	21	100	100	0	0.996	0.947	0.977	0.934	1.353	0.967	0.886	120	529	1387	1353	-0.006	692	695	658	695	0
4	22	3	"PFA0107"	"A21885_9"	18620	23490	120	259	263	47	152	153	24	98	93	0	269	275	56	140	142	21	99	97	0	0.829	0.822	0.843	0.854	1.859	0.807	0.598	120	575	236	246	-0.270	107	129	111	135	0
4	1	4	"PFA0130"	"A2546_1"	14640	23680	130	6047	5586	1489	144	147	27	100	100	0	4936	4556	1308	148	151	25	100	100	0	1.233	1.235	1.209	1.264	1.473	1.219	0.919	120	645	10691	9850	0.302	5903	4788	5442	4408	0
4	2	4	"PFA0132"	"A26463_1"	14830	23680	140	173	176	37	142	145	28	54	24	0	191	199	48	147	151	27	62	39	0	0.705	0.654	0.775	0.733	3.673	0.586	0.113	156	568	75	86	-0.505	31	44	34	52	0
4	3	4	"PFA0137"	"A29544_1"	15010	23650	150	154	162	37	148	152	29	22	10	0	142	146	37	152	157	30	11	4	0	-0.600	-2.333	0.756	0.783	3.787	0.863	0.039	156	554	-4	8	Error	6	-10	14	-6	-50
4	4	4	"PFA0145"	"A31914_2"	15200	23680	140	4872	4525	1508	158	161	28	100	100	0	3975	3614	1443	164	166	27	94	94	0	1.237	1.266	1.238	1.348	1.778	1.225	0.897	156	547	8525	7817	0.307	4714	3811	4367	3450	0
4	5	4	"PFA0147"	"A31914_5"	15400	23680	130	699	676	144	169	170	30	100	100	0	566	558	121	170	172	27	100	99	0	1.338	1.307	1.308	1.318	1.505	1.293	0.828	120	559	926	895	0.420	530	396	507	388	0
4	6	4	"PFA0149"	"A31914_8"	15580	23680	130	307	305	53	171	173	32	97	86	0	467	450	93	169	174	34	99	97	0	0.456	0.477	0.469	0.462	1.714	0.447	0.649	120	555	434	415	-1.132	136	298	134	281	0
4	7	4	"PFC0052"	"C198"	15760	23650	150	187	185	31	160	164	35	38	7	0	163	171	39	163	167	34	17	6	0	100000.000	3.125	1.269	1.282	4.038	1.347	0.064	156	613	27	33	16.610	27	0	25	8	-50
4	8	4	"PFC0057"	"C216"	15970	23720	150	172	172	33	146	151	31	41	16	0	173	177	35	152	156	28	41	16	0	1.238	1.040	1.111	1.065	3.489	1.110	0.151	156	534	47	51	0.308	26	21	26	25	-50
4	9	4	"PFC0059"	"C222"	16160	23690	150	191	190	33	145	148	28	69	37	0	181	182	38	150	153	27	53	24	0	1.484	1.406	1.311	1.343	3.333	1.163	0.118	156	557	77	77	0.569	46	31	45	32	-50
4	10	4	"PFC0062"	"C228"	16350	23690	120	169	174	30	145	150	29	41	16	0	218	223	54	148	151	27	83	61	0	0.343	0.387	0.331	0.400	3.159	0.256	0.078	120	519	94	104	-1.544	24	70	29	75	0
4	11	4	"PFC0068"	"C237"	16530	23680	130	1069	1074	295	146	149	26	100	100	0	805	820	223	148	153	48	100	100	0	1.405	1.381	1.312	1.388	1.431	1.371	0.846	120	469	1580	1600	0.490	923	657	928	672	0
4	12	4	"PFC0072"	"C244"	16730	23680	140	972	914	271	150	151	26	100	99	0	759	721	236	151	157	53	96	94	0	1.352	1.340	1.345	1.335	1.640	1.329	0.846	156	460	1430	1334	0.435	822	608	764	570	0
4	13	4	"PFC0092"	"C291"	16920	23680	140	458	454	108	152	155	24	100	100	0	558	537	173	152	155	23	96	94	0	0.754	0.784	0.752	0.838	1.874	0.731	0.820	156	449	712	687	-0.408	306	406	302	385	0
4	14	4	"PFC0094"	"C296"	17110	23680	140	552	546	139	153	155	26	99	99	0	473	459	127	151	153	22	100	98	0	1.239	1.276	1.286	1.306	1.847	1.271	0.815	156	545	721	701	0.309	399	322	393	308	0
4	15	4	"PFC0096"	"C299"	17310	23670	120	213	215	39	152	154	27	85	56	0	182	187	42	150	151	22	60	37	0	1.906	1.703	1.307	1.440	3.549	1.642	0.124	120	516	93	100	0.931	61	32	63	37	0
4	16	4	"PFC0099"	"C302"	17490	23670	130	314	318	59	151	152	26	100	99	0	289	297	70	146	148	21	100	95	0	1.140	1.106	1.029	1.165	1.751	1.116	0.624	120	503	306	318	0.189	163	143	167	151	0
4	17	4	"PFC0101"	"C307"	17680	23670	130	252	261	51	148	150	27	98	91	0	284	291	50	146	149	26	100	97	0	0.754	0.779	0.749	0.751	1.659	0.721	0.609	120	526	242	258	-0.408	104	138	113	145	0
4	18	4	"PFC0103"	"C311"	17880	23650	150	155	160	32	148	150	27	26	10	0	140	141	23	145	148	27	8	1	0	-1.400	-3.000	1.138	1.126	4.176	1.276	0.051	156	587	2	8	Error	7	-5	12	-4	-50
4	19	4	"PFC0123"	"C370"	18060	23670	130	319	332	72	150	152	27	99	98	0	536	529	144	144	146	23	99	97	0	0.431	0.473	0.465	0.486	1.508	0.460	0.778	120	500	561	567	-1.214	169	392	182	385	0
4	20	4	"PFC0125"	"C374"	18260	23680	150	166	172	40	154	156	28	26	14	0	142	155	51	147	149	23	24	13	0	-2.400	2.250	0.885	0.753	3.869	0.836	0.103	156	598	7	26	Error	12	-5	18	8	-50
4	21	4	"PFC0127"	"C38"	18440	23670	130	1275	1250	263	156	157	27	100	100	0	352	348	77	147	150	30	99	96	0	5.459	5.443	5.406	5.769	1.561	5.694	0.759	120	539	1324	1295	2.449	1119	205	1094	201	0
4	22	4	"PFC0129"	"C382"	18630	23680	130	267	280	73	151	153	25	96	89	0	293	296	77	144	147	29	94	89	0	0.779	0.849	0.876	0.838	1.978	0.902	0.565	120	648	265	281	-0.361	116	149	129	152	0
4	1	5	"PFC0131"	"C385"	14650	23880	130	215	221	41	142	143	26	92	73	0	274	275	55	146	148	24	98	92	0	0.570	0.612	0.574	0.611	2.459	0.570	0.423	120	636	201	208	-0.810	73	128	79	129	0
4	2	5	"PFC0133"	"C387"	14840	23880	140	254	253	57	138	139	27	92	85	0	441	439	133	146	148	24	96	95	0	0.393	0.392	0.398	0.400	2.006	0.362	0.630	156	548	411	408	-1.347	116	295	115	293	0
4	3	5	"PFC0149"	"C427"	15030	23870	130	235	230	46	142	144	26	88	77	0	259	267	59	152	156	27	95	85	0	0.869	0.765	0.806	0.780	2.291	0.720	0.394	120	532	200	203	-0.202	93	107	88	115	0
4	4	5	"PFC0151"	"C43"	15210	23870	130	781	754	179	149	151	28	100	100	0	502	495	114	161	164	28	100	100	0	1.853	1.811	1.861	1.820	1.562	1.865	0.785	120	469	973	939	0.890	632	341	605	334	0
4	5	5	"PFC0153"	"C436"	15410	23880	150	175	181	34	156	159	29	37	17	0	180	181	32	167	169	29	31	10	0	1.462	1.786	0.970	0.944	3.215	2.198	0.021	156	531	32	39	0.547	19	13	25	14	-50
4	6	5	"PFC0155"	"C441"	15600	23870	130	528	524	115	164	167	29	98	97	0	1107	1061	286	168	174	31	100	100	0	0.388	0.403	0.381	0.398	1.611	0.370	0.811	120	433	1303	1253	-1.367	364	939	360	893	0
4	7	5	"PFC0157"	"C445"	15770	23900	150	173	178	36	160	169	44	18	2	0	182	187	49	167	175	41	25	8	0	0.867	0.900	0.692	0.794	4.176	0.709	0.127	156	540	28	38	-0.206	13	15	18	20	-50
4	8	5	"PFC0159"	"C447"	15980	23870	140	1231	1165	437	145	148	28	100	98	0	622	646	218	157	160	27	96	94	0	2.335	2.086	2.142	2.186	2.263	2.189	0.837	156	412	1551	1509	1.224	1086	465	1020	489	0
4	9	5	"PFD0373"	"D42243_45"	16150	23870	130	1522	1553	381	149	153	29	100	100	0	12473	12558	3536	157	161	30	100	100	0	0.111	0.113	0.110	0.114	1.323	0.103	0.886	120	498	13689	13805	-3.165	1373	12316	1404	12401	0
4	10	5	"PFD0380"	"D42715_1"	16370	23900	90	194	193	43	158	159	30	51	23	0	205	212	53	158	160	30	67	32	0	0.766	0.648	0.851	0.846	2.285	0.562	0.132	52	329	83	89	-0.385	36	47	35	54	0
4	11	5	"PFD0387"	"D42954_2"	16550	23860	150	172	175	36	147	149	25	48	22	0	154	158	32	149	154	45	8	2	0	5.000	3.111	1.388	1.320	3.847	0.154	0.016	156	571	30	37	2.322	25	5	28	9	-50
4	12	5	"PFD0397"	"D45582_1"	16740	23880	150	170	179	46	151	151	26	42	22	0	157	174	63	148	152	45	19	12	0	2.111	1.077	1.000	0.972	3.954	0.670	0.085	156	511	28	54	1.078	19	9	28	26	-50
4	13	5	"PFD0405"	"D4722_1"	16920	23870	130	246	253	55	154	156	29	95	78	0	316	325	59	153	156	25	100	99	0	0.564	0.576	0.571	0.520	1.940	0.581	0.519	120	463	255	271	-0.825	92	163	99	172	0
4	14	5	"PFD0416"	"D49176_11"	17100	23870	130	850	846	128	157	158	28	100	100	0	1068	1055	153	152	156	26	100	100	0	0.757	0.763	0.769	0.761	1.296	0.752	0.876	120	465	1609	1592	-0.402	693	916	689	903	0
4	15	5	"PFD0438"	"D49176_65"	17290	23890	150	166	171	34	150	156	34	29	10	0	148	155	33	149	151	24	25	10	0	-16.000	3.500	1.000	0.922	4.432	1.668	0.073	156	555	15	27	Error	16	-1	21	6	-50
4	16	5	"PFD0441"	"D49176_7"	17480	23870	130	1676	1615	360	152	156	29	100	100	0	1659	1649	342	147	150	25	100	100	0	1.008	0.974	0.981	0.967	1.327	0.960	0.879	120	508	3036	2965	0.011	1524	1512	1463	1502	0
4	17	5	"PFD0444"	"D49942_10"	17670	23870	130	18025	16727	3998	159	162	30	100	100	0	10899	10264	1915	150	154	28	100	100	0	1.662	1.638	1.663	1.602	1.334	1.692	0.906	120	563	28615	26682	0.733	17866	10749	16568	10114	0
4	18	5	"PFD0446"	"D49942_3"	17870	23870	130	5156	4834	1073	159	160	28	100	100	0	2255	2210	466	149	153	27	100	100	0	2.373	2.268	2.291	2.269	1.349	2.297	0.899	120	581	7103	6736	1.247	4997	2106	4675	2061	0
4	19	5	"PFD0448"	"D49942_6"	18050	23870	130	6663	6476	1283	155	157	27	100	100	0	3348	3304	526	147	149	21	100	100	0	2.033	2.002	2.074	1.989	1.272	2.099	0.901	120	496	9709	9478	1.024	6508	3201	6321	3157	0
4	20	5	"PFD0450"	"D49942_9"	18240	23870	140	13502	14002	7066	158	160	29	100	100	0	8232	8859	4117	150	152	23	98	98	0	1.651	1.590	1.539	1.529	2.236	1.673	0.868	156	606	21426	22553	0.723	13344	8082	13844	8709	0
4	21	5	"PFD0482"	"D56400_4"	18450	23880	110	247	250	44	164	165	30	92	76	0	179	182	35	154	157	32	38	11	0	3.320	3.071	2.344	2.543	3.284	4.169	0.051	80	469	108	114	1.731	83	25	86	28	0
4	22	5	"PFD0484"	"D56470_2"	18630	23870	120	346	352	59	156	157	26	100	100	0	274	276	45	148	152	29	99	95	0	1.508	1.531	1.535	1.547	1.535	1.600	0.691	120	588	316	324	0.593	190	126	196	128	0
4	1	6	"PFD0487"	"D56950_2"	14640	24070	130	1039	1014	192	144	145	23	100	100	0	1594	1557	230	151	152	23	100	100	0	0.620	0.619	0.637	0.610	1.299	0.610	0.877	120	627	2338	2276	-0.689	895	1443	870	1406	0
4	2	6	"PFD0490"	"D5782_1"	14840	24070	140	665	622	202	139	141	25	98	96	0	747	723	240	148	150	23	97	95	0	0.878	0.840	0.869	0.843	2.037	0.822	0.813	156	513	1125	1058	-0.187	526	599	483	575	0
4	3	6	"PFD0508"	"D6287_1"	15020	24070	120	211	215	40	141	142	26	91	70	0	198	199	31	150	153	24	78	47	0	1.458	1.510	1.531	1.554	2.840	1.094	0.243	120	459	118	123	0.544	70	48	74	49	0
4	4	6	"PFD0510"	"D6287_13"	15220	24050	150	146	151	30	145	147	27	24	6	0	155	158	35	157	159	26	21	8	0	-0.500	6.000	0.786	0.809	3.944	0.839	0.026	156	553	-1	7	Error	1	-2	6	1	-50
4	5	6	"PFD0529"	"D6287_55"	15390	24060	130	528	506	125	146	148	24	99	98	0	495	487	121	158	160	26	97	96	0	1.134	1.094	1.101	1.149	2.005	1.066	0.768	120	454	719	689	0.181	382	337	360	329	0
4	6	6	"PFD0532"	"D6287_61"	15590	24050	150	172	175	28	160	169	39	18	3	0	165	170	31	168	174	36	13	3	0	-4.000	7.500	0.917	0.942	3.152	1.120	0.053	156	598	9	17	Error	12	-3	15	2	-50
4	7	6	"PFD0536"	"D6287_69"	15810	24010	150	177	178	41	165	174	44	21	5	0	187	194	43	172	181	42	29	9	0	0.800	0.591	0.957	0.997	3.817	0.965	0.389	156	573	27	35	-0.322	12	15	13	22	-50
4	8	6	"PFD0538"	"D6287_70"	15970	24070	130	342	339	65	157	163	38	98	92	0	268	276	59	166	174	46	88	58	0	1.814	1.655	1.731	1.766	1.951	1.610	0.509	120	490	287	292	0.859	185	102	182	110	0
4	9	6	"PFD0549"	"D64289_1"	16160	24060	130	62902	57774	10160	155	158	36	100	100	11	39642	37051	7667	161	165	37	100	100	0	1.589	1.562	1.579	1.592	1.289	1.552	0.935	120	537	102228	94509	0.668	62747	39481	57619	36890	0
4	10	6	"PFD0558"	"D65681_2"	16350	24060	140	1010	924	357	153	157	34	98	94	0	832	780	279	159	161	27	95	94	0	1.273	1.242	1.276	1.254	2.496	1.272	0.849	156	609	1530	1392	0.349	857	673	771	621	0
4	11	6	"PFE0558"	"E49_1"	16540	24060	130	277	283	48	151	152	25	100	100	0	286	296	60	153	155	24	100	98	0	0.947	0.923	0.913	0.948	1.706	0.893	0.581	120	530	259	275	-0.078	126	133	132	143	0
4	12	6	"PFE0562"	"E5006_5"	16730	24060	130	2818	2766	625	156	158	28	100	100	0	1764	1741	296	156	157	24	100	100	0	1.655	1.647	1.635	1.620	1.309	1.688	0.884	120	524	4270	4195	0.727	2662	1608	2610	1585	0
4	13	6	"PFE0565"	"E5141_1"	16920	24060	130	589	568	114	160	163	31	100	100	0	721	713	141	159	163	30	100	100	0	0.763	0.736	0.739	0.732	1.362	0.716	0.824	120	594	991	962	-0.390	429	562	408	554	0
4	14	6	"PFE0569"	"E517_1"	17110	24050	130	644	648	151	155	158	35	100	100	0	673	656	134	153	157	28	100	100	0	0.940	0.980	1.002	0.968	1.380	0.970	0.815	120	511	1009	996	-0.089	489	520	493	503	0
4	15	6	"PFE0579"	"E5479_3"	17310	24060	140	878	885	332	150	156	36	98	97	0	1281	1310	465	148	150	25	98	98	0	0.643	0.633	0.630	0.622	2.121	0.615	0.820	156	500	1861	1897	-0.638	728	1133	735	1162	0
4	16	6	"PFE0585"	"E598_1"	17500	24060	140	65535	55692	15614	161	165	35	100	100	55	20918	20125	7754	153	157	28	98	98	0	3.148	2.780	2.766	2.831	1.947	2.835	0.830	156	495	86139	75503	1.655	65374	20765	55531	19972	0
4	17	6	"PFE0608"	"E714_7"	17670	24060	130	292	291	51	171	176	35	95	83	0	218	231	60	164	166	30	75	43	0	2.241	1.791	1.907	2.246	2.641	1.505	0.308	120	532	175	187	1.164	121	54	120	67	0
4	18	6	"PFE0610"	"E7279_2"	17890	24060	130	426	434	78	167	172	33	100	100	0	607	605	109	158	162	29	100	100	0	0.577	0.597	0.620	0.585	1.398	0.581	0.805	120	541	708	714	-0.794	259	449	267	447	0
4	19	6	"PFE0613"	"E7418_1"	18070	24060	140	237	234	44	160	162	28	83	64	0	284	288	63	153	157	24	96	92	0	0.588	0.548	0.574	0.523	2.290	0.543	0.474	156	563	208	209	-0.767	77	131	74	135	0
4	20	6	"PFE0616"	"E7745_1"	18270	24050	110	202	206	38	156	160	27	72	42	0	206	206	41	155	157	23	76	51	0	0.902	0.980	0.933	1.109	3.283	0.865	0.129	80	432	97	101	-0.149	46	51	50	51	0
4	21	6	"PFE0619"	"E7861_3"	18450	24060	130	533	520	93	162	163	28	100	100	0	420	425	92	156	158	22	100	100	0	1.405	1.331	1.371	1.375	1.429	1.336	0.778	120	581	635	627	0.491	371	264	358	269	0
4	22	6	"PFE0623"	"E8100_2"	18650	24060	130	5006	4806	1002	161	161	27	100	100	0	2389	2385	412	154	156	25	100	100	0	2.168	2.082	2.135	2.064	1.264	2.164	0.893	120	652	7080	6876	1.116	4845	2235	4645	2231	0
4	1	7	"PFE0649"	"E8914_2"	14660	24260	140	268	267	63	147	151	30	91	82	0	470	465	115	159	161	24	98	97	0	0.389	0.392	0.399	0.375	1.721	0.385	0.635	156	713	432	426	-1.362	121	311	120	306	0
4	2	7	"PFE0654"	"E9225_1"	14840	24260	130	761	782	152	142	146	31	100	100	0	910	931	153	156	157	24	100	100	0	0.821	0.826	0.822	0.817	1.265	0.828	0.885	120	489	1373	1415	-0.285	619	754	640	775	0
4	3	7	"PFE0657"	"E9299_3"	15030	24250	130	212	221	57	145	148	28	81	57	0	197	203	48	156	158	25	65	40	0	1.634	1.617	1.302	1.310	3.315	1.619	0.209	120	552	108	123	0.709	67	41	76	47	0
4	4	7	"PFE0659"	"E9299_6"	15230	24250	130	2381	2208	606	150	154	38	100	100	0	2312	2130	597	165	172	38	99	99	0	1.039	1.047	1.041	1.076	1.597	1.030	0.915	120	494	4378	4023	0.055	2231	2147	2058	1965	0
4	5	7	"PFE0663"	"E9475_1"	15410	24260	130	834	812	166	155	158	36	100	100	0	1275	1248	187	170	176	39	100	100	0	0.614	0.609	0.598	0.595	1.309	0.610	0.887	120	473	1784	1735	-0.703	679	1105	657	1078	0
4	6	7	"PFE0668"	"E9987_1"	15600	24260	130	520	515	108	163	166	29	99	98	0	576	585	105	179	182	33	100	100	0	0.899	0.867	0.850	0.840	1.497	0.899	0.798	120	518	754	758	-0.153	357	397	352	406	0
4	7	7	"PFF0025"	"F10660_2"	15790	24260	130	279	286	54	174	179	41	91	69	0	470	473	92	190	196	42	99	97	0	0.375	0.396	0.391	0.379	1.775	0.391	0.569	120	600	385	395	-1.415	105	280	112	283	0
4	8	7	"PFF0029"	"F10730_3"	15970	24260	130	1439	1389	323	159	160	30	100	100	0	1401	1383	273	168	174	41	100	100	0	1.038	1.012	1.012	1.001	1.370	1.026	0.860	120	541	2513	2445	0.054	1280	1233	1230	1215	0
4	9	7	"PFF0032"	"F10872_1"	16180	24260	130	727	687	182	148	152	35	100	100	0	588	586	117	158	163	36	100	100	0	1.347	1.259	1.291	1.219	1.417	1.347	0.858	120	570	1009	967	0.429	579	430	539	428	0
4	10	7	"PFF0035"	"F10935_2"	16360	24260	130	4711	4328	1185	147	150	35	100	100	0	4076	4105	830	162	163	26	100	100	0	1.166	1.060	1.095	1.021	1.394	1.108	0.916	120	532	8478	8124	0.222	4564	3914	4181	3943	0
4	11	7	"PFF0038"	"F10949_3"	16550	24260	120	893	901	188	152	159	56	100	100	0	876	868	167	164	168	44	100	100	0	1.041	1.064	1.034	1.057	1.382	1.078	0.863	120	472	1453	1453	0.058	741	712	749	704	0
4	12	7	"PFF0040"	"F10953_1"	16750	24260	130	14582	13986	3603	159	166	52	100	100	0	8159	8028	1758	168	173	43	100	100	0	1.805	1.759	1.830	1.736	1.226	1.836	0.922	120	589	22414	21687	0.852	14423	7991	13827	7860	0
4	13	7	"PFF0668"	"F310_1"	16970	24270	90	195	194	36	158	162	31	53	17	0	205	205	41	166	171	33	57	23	0	0.949	0.923	0.664	0.939	2.891	0.742	0.191	52	326	76	75	-0.076	37	39	36	39	0
4	14	7	"PFF0671"	"F31319_2"	17120	24250	130	263	268	47	150	152	27	99	91	0	1556	1500	290	154	157	27	100	100	0	0.081	0.088	0.086	0.084	1.654	0.083	0.674	120	527	1515	1464	-3.633	113	1402	118	1346	0
4	15	7	"PFF0680"	"F31855_1"	17310	24260	140	240	241	59	147	150	27	87	75	0	275	274	74	151	154	24	92	83	0	0.750	0.764	0.799	0.769	2.291	0.751	0.532	156	567	217	217	-0.415	93	124	94	123	0
4	16	7	"PFF0682"	"F32050_1"	17510	24260	130	240	238	47	152	155	32	86	67	0	423	434	82	155	159	26	100	100	0	0.328	0.308	0.310	0.281	1.968	0.305	0.510	120	531	356	365	-1.607	88	268	86	279	0
4	17	7	"PFF0686"	"F32122_1"	17690	24250	130	2241	2142	548	161	166	41	100	100	0	1768	1700	397	162	165	26	100	100	0	1.295	1.288	1.316	1.274	1.357	1.293	0.892	120	511	3686	3519	0.373	2080	1606	1981	1538	0
4	18	7	"PFF0693"	"F32325_1"	17880	24250	130	871	839	191	159	163	37	100	100	0	944	909	231	160	162	24	100	100	0	0.908	0.908	0.876	0.918	1.412	0.867	0.872	120	544	1496	1429	-0.139	712	784	680	749	0
4	19	7	"PFF0715"	"F33346_1"	18070	24250	130	894	895	203	155	158	26	100	100	0	527	530	113	159	161	24	100	100	0	2.008	1.995	2.017	2.000	1.373	2.113	0.806	120	526	1107	1111	1.006	739	368	740	371	0
4	20	7	"PFF0719"	"F33441_1"	18260	24250	130	5140	4802	1183	156	159	27	100	100	0	2847	2801	578	160	163	24	100	100	0	1.855	1.759	1.798	1.732	1.293	1.828	0.912	120	577	7671	7287	0.891	4984	2687	4646	2641	0
4	21	7	"PFF0722"	"F33612_1"	18450	24250	120	606	588	108	156	158	28	100	100	0	437	440	92	157	160	23	100	100	0	1.607	1.527	1.567	1.566	1.459	1.519	0.818	120	498	730	715	0.684	450	280	432	283	0
4	22	7	"PFF0725"	"F33675_1"	18650	24250	130	229	232	43	155	158	27	86	72	0	250	258	52	150	153	25	97	89	0	0.740	0.713	0.821	0.724	2.086	0.694	0.423	120	682	174	185	-0.434	74	100	77	108	0
4	1	8	"PFF0728"	"F33814_1"	14670	24450	100	192	197	39	144	148	32	66	36	0	192	190	35	162	162	22	53	32	0	1.600	1.893	1.635	1.443	2.995	2.573	0.094	80	439	78	81	0.678	48	30	53	28	0
4	2	8	"PFF0734"	"F34109_1"	14850	24450	120	333	349	110	141	144	29	100	100	0	265	277	80	157	158	22	98	90	0	1.778	1.733	1.576	1.785	1.969	1.966	0.438	120	521	300	328	0.830	192	108	208	120	0
4	3	8	"PFF0764"	"F35293_1"	15040	24450	120	367	368	64	141	143	24	100	100	0	354	361	66	158	161	26	100	100	0	1.153	1.118	1.093	1.124	1.451	1.146	0.735	120	475	422	430	0.205	226	196	227	203	0
4	4	8	"PFF0773"	"F35453_1"	15230	24430	150	162	166	29	151	155	37	21	3	0	183	187	37	174	182	41	21	3	0	1.222	1.154	0.788	0.854	4.105	0.941	0.119	156	577	20	28	0.290	11	9	15	13	-50
4	5	8	"PFF0777"	"F35590_1"	15440	24430	150	165	167	32	158	162	36	20	2	0	182	190	50	183	189	36	17	5	0	-7.000	1.286	0.890	0.949	3.696	0.944	0.033	156	533	6	16	Error	7	-1	9	7	-50
4	6	8	"PFF0781"	"F35756_2"	15610	24450	130	2105	2007	422	165	166	28	100	100	0	1568	1525	288	187	190	29	100	100	0	1.405	1.377	1.408	1.364	1.319	1.419	0.896	120	467	3321	3180	0.490	1940	1381	1842	1338	0
4	7	8	"PFF0784"	"F35756_5"	15800	24450	130	514	518	95	166	168	30	100	99	0	889	889	141	191	194	32	100	100	0	0.499	0.504	0.489	0.491	1.366	0.512	0.872	120	504	1046	1050	-1.004	348	698	352	698	0
4	8	8	"PFF0788"	"F35774_1"	15990	24440	130	8377	7917	1775	155	158	32	100	100	0	3471	3225	834	168	172	34	100	99	0	2.489	2.539	2.514	2.580	1.328	2.523	0.925	120	533	11525	10819	1.316	8222	3303	7762	3057	0
4	9	8	"PFF0818"	"F36648_1"	16190	24450	130	552	541	118	144	147	25	100	100	0	851	860	164	161	162	26	100	100	0	0.591	0.568	0.589	0.549	1.408	0.575	0.871	120	509	1098	1096	-0.758	408	690	397	699	0
4	10	8	"PFF0821"	"F3666_3"	16380	24440	100	185	187	35	150	152	36	48	15	0	251	252	41	172	175	30	86	67	0	0.443	0.463	0.560	0.413	3.136	0.656	0.231	80	345	114	117	-1.174	35	79	37	80	0
4	11	8	"PFF0823"	"F36721_3"	16600	24420	150	189	191	43	152	159	55	33	4	0	190	193	38	167	172	43	29	7	0	1.609	1.500	1.347	1.374	2.822	2.260	0.080	156	596	60	65	0.686	37	23	39	26	-50
4	12	8	"PFF0825"	"F36734_1"	16770	24450	120	195	198	37	151	157	58	36	2	0	257	259	51	160	166	46	89	52	0	0.454	0.475	0.564	0.440	2.543	0.489	0.287	120	412	141	146	-1.140	44	97	47	99	0
4	13	8	"PFF0827"	"F36803_1"	16950	24440	130	277	284	60	154	158	28	97	93	0	458	454	104	162	166	29	100	98	0	0.416	0.445	0.443	0.426	1.720	0.441	0.626	120	471	419	422	-1.267	123	296	130	292	0
4	14	8	"PFF0831"	"F37098_2"	17130	24440	130	960	933	192	147	149	26	100	100	0	1538	1495	284	155	157	26	100	100	0	0.588	0.587	0.599	0.582	1.329	0.576	0.884	120	460	2196	2126	-0.766	813	1383	786	1340	0
4	15	8	"PFF1472"	"F58335_1"	17320	24440	130	381	393	89	144	145	24	100	100	0	597	609	147	151	152	24	100	100	0	0.531	0.544	0.534	0.540	1.438	0.530	0.810	120	526	683	707	-0.912	237	446	249	458	0
4	16	8	"PFF1476"	"F58487_1"	17520	24450	110	191	192	29	145	146	24	78	48	0	185	188	35	148	149	22	63	40	0	1.243	1.175	1.228	1.337	3.281	1.207	0.128	80	378	83	87	0.314	46	37	47	40	0
4	17	8	"PFF1492"	"F58910_1"	17700	24440	140	352	353	93	146	149	32	96	93	0	379	381	107	149	151	22	94	94	0	0.896	0.892	0.879	0.853	1.926	0.885	0.736	156	572	436	439	-0.159	206	230	207	232	0
4	18	8	"PFF1495"	"F59075_2"	17890	24430	110	189	197	35	148	150	25	71	47	0	234	235	37	151	155	23	95	87	0	0.494	0.583	0.532	0.516	2.401	0.617	0.282	80	445	124	133	-1.017	41	83	49	84	0
4	19	8	"PFF1497"	"F5910_2"	18080	24440	130	8246	7796	1892	155	157	25	100	100	0	10971	10657	1921	154	157	24	100	100	0	0.748	0.728	0.748	0.713	1.252	0.737	0.924	120	565	18908	18144	-0.419	8091	10817	7641	10503	0
4	20	8	"PFF1499"	"F59139_2"	18270	24440	130	8857	8449	2074	159	163	27	100	100	0	4525	4427	822	159	162	26	100	100	0	1.992	1.942	1.981	1.910	1.331	2.022	0.900	120	480	13064	12558	0.994	8698	4366	8290	4268	0
4	21	8	"PFF1536"	"F6061_1"	18450	24430	120	385	386	91	157	159	28	99	98	0	343	342	76	152	155	26	98	96	0	1.194	1.205	1.178	1.230	1.602	1.196	0.687	120	475	419	419	0.255	228	191	229	190	0
4	22	8	"PFF1543"	"F607_1"	18650	24470	150	162	167	30	150	151	26	34	11	0	146	145	24	145	146	22	15	4	0	12.000	100000.000	1.350	1.394	4.307	0.154	0.002	156	774	13	17	3.585	12	1	17	0	-50
4	1	9	"PFF1546"	"F61052_1"	14670	24640	100	182	189	51	141	143	21	70	47	0	180	185	27	153	155	21	62	27	0	1.519	1.500	1.364	1.489	3.016	2.955	0.086	80	438	68	80	0.603	41	27	48	32	0
4	2	9	"PFF1550"	"F61158_1"	14860	24650	130	268	272	57	142	143	22	98	94	0	571	557	95	152	154	21	100	100	0	0.301	0.321	0.315	0.290	1.763	0.317	0.693	120	486	545	535	-1.734	126	419	130	405	0
4	3	9	"PFF1556"	"F61469_1"	15040	24640	120	277	284	65	143	145	37	97	85	0	310	320	74	154	157	21	100	97	0	0.859	0.849	0.827	0.850	2.002	0.860	0.480	120	375	290	307	-0.219	134	156	141	166	0
4	4	9	"PFF1560"	"F61859_2"	15200	24630	150	159	163	36	153	159	42	17	3	0	165	168	36	172	178	37	13	3	0	-0.857	-2.500	0.833	0.966	3.790	0.713	0.078	156	556	-1	6	Error	6	-7	10	-4	-50
4	5	9	"PFF1588"	"F6265_1"	15430	24630	130	2237	2075	520	156	161	34	100	100	0	1525	1429	336	173	178	33	100	100	0	1.539	1.528	1.531	1.530	1.352	1.551	0.910	120	543	3433	3175	0.622	2081	1352	1919	1256	0
4	6	9	"PFF1595"	"F62846_1"	15610	24630	130	851	850	179	157	159	27	100	100	0	613	604	139	171	173	27	99	99	0	1.570	1.600	1.640	1.622	1.456	1.584	0.828	120	470	1136	1126	0.651	694	442	693	433	0
4	7	9	"PFF1604"	"F63188_2"	15800	24640	130	2523	2424	628	159	160	26	100	100	0	2560	2486	536	173	177	29	100	100	0	0.990	0.979	0.976	0.960	1.322	0.983	0.898	120	382	4751	4578	-0.014	2364	2387	2265	2313	0
4	8	9	"PFF1607"	"F63326_1"	15960	24630	150	195	199	50	154	157	33	53	34	0	193	199	41	165	170	32	46	22	0	1.464	1.324	1.280	1.298	3.982	1.432	0.254	156	503	69	79	0.550	41	28	45	34	-50
4	9	9	"PFF1610"	"F63399_1"	16180	24630	130	5602	5304	1234	156	159	34	100	100	0	4362	4222	937	160	166	32	100	100	0	1.296	1.267	1.296	1.276	1.357	1.257	0.913	120	533	9648	9210	0.374	5446	4202	5148	4062	0
4	10	9	"PFF1614"	"F63448_3"	16370	24580	150	180	178	37	157	161	34	33	9	0	177	180	36	172	176	34	21	5	0	4.600	2.625	1.192	1.138	2.928	1.427	0.047	156	660	28	29	2.202	23	5	21	8	-50
4	11	9	"PFF1654"	"F64738_1"	16570	24640	130	776	741	174	157	160	35	98	98	0	736	731	120	163	170	35	100	100	0	1.080	1.028	1.039	0.972	1.590	0.956	0.741	120	495	1192	1152	0.111	619	573	584	568	0
4	12	9	"PFF1656"	"F64738_5"	16760	24630	120	373	374	75	151	153	25	100	100	0	382	397	96	153	155	22	99	99	0	0.969	0.914	0.942	0.916	1.461	0.877	0.770	120	388	451	467	-0.045	222	229	223	244	0
4	13	9	"PFF1659"	"F64888_1"	16970	24610	150	170	174	38	150	153	26	42	21	0	164	166	36	151	154	26	32	13	0	1.538	1.600	1.118	1.117	3.177	1.248	0.136	156	475	33	39	0.621	20	13	24	15	-50
4	14	9	"PFF1666"	"F65043_1"	17140	24630	130	3096	2900	753	144	147	26	100	100	0	1088	1066	231	146	149	25	100	100	0	3.134	2.996	3.043	2.948	1.366	3.140	0.866	120	484	3894	3676	1.648	2952	942	2756	920	0
4	15	9	"PFF1668"	"F65043_4"	17340	24630	130	1606	1511	333	143	144	22	100	100	0	845	839	151	142	143	21	100	100	0	2.081	1.963	1.976	1.944	1.331	2.056	0.880	120	493	2166	2065	1.057	1463	703	1368	697	0
4	16	9	"PFF1673"	"F65467_1"	17510	24610	150	153	154	28	144	146	23	32	10	0	133	133	19	140	142	22	7	1	0	-1.286	-1.429	1.333	1.543	3.588	8.177	0.002	156	597	2	3	Error	9	-7	10	-7	-50
4	17	9	"PFI0337"	"I3634_1"	17720	24630	130	399	403	114	145	146	23	98	97	0	831	835	195	141	142	22	100	100	0	0.368	0.372	0.350	0.337	1.673	0.375	0.817	120	536	944	952	-1.442	254	690	258	694	0
4	18	9	"PFI0339"	"I3665_1"	17910	24630	130	224	231	43	150	151	23	92	80	0	385	382	94	145	146	22	96	95	0	0.308	0.342	0.328	0.312	2.069	0.320	0.515	120	566	314	318	-1.697	74	240	81	237	0
4	19	9	"PFI0341"	"I3767_1"	18110	24630	130	362	357	78	157	157	25	99	98	0	572	570	124	148	151	23	100	100	0	0.483	0.474	0.459	0.461	1.508	0.475	0.794	120	480	629	622	-1.048	205	424	200	422	0
4	20	9	"PFI0347"	"I398_3"	18290	24620	150	168	168	30	158	160	25	30	11	0	150	151	30	151	155	26	18	6	0	-10.000	100000.000	1.179	1.173	4.225	0.962	0.011	156	535	9	10	Error	10	-1	10	0	-50
4	21	9	"PFI0352"	"I4167_1"	18480	24630	130	1609	1523	352	155	156	23	100	100	0	1099	1065	243	146	149	24	100	100	0	1.526	1.489	1.486	1.481	1.322	1.503	0.883	120	447	2407	2287	0.609	1454	953	1368	919	0
4	22	9	"PFI0354"	"I4179_1"	18650	24620	130	503	500	87	147	150	26	100	100	0	775	780	158	143	144	21	100	100	0	0.563	0.554	0.556	0.557	1.327	0.509	0.823	120	525	988	990	-0.828	356	632	353	637	0
4	1	10	"PFI0375"	"I4688_1"	14670	24820	140	191	192	41	146	146	24	67	46	0	226	228	48	154	157	25	82	64	0	0.625	0.622	0.806	0.686	3.082	0.629	0.205	156	659	117	120	-0.678	45	72	46	74	0
4	2	10	"PFI0378"	"I4719_5"	14850	24810	130	1010	982	245	148	149	25	100	99	0	576	560	129	156	158	23	99	99	0	2.052	2.064	2.075	2.020	1.594	2.092	0.845	120	450	1282	1238	1.037	862	420	834	404	0
4	3	10	"PFI0380"	"I4730_1"	15040	24810	130	831	783	172	151	154	36	100	100	0	650	628	138	158	162	28	99	99	0	1.382	1.345	1.342	1.335	1.472	1.322	0.841	120	442	1172	1102	0.467	680	492	632	470	0
4	4	10	"PFI0383"	"I4780_1"	15220	24810	130	316	324	72	155	161	41	99	85	0	451	458	90	164	171	41	100	99	0	0.561	0.575	0.568	0.541	1.773	0.544	0.585	120	510	448	463	-0.834	161	287	169	294	0
4	5	10	"PFI0386"	"I4862_1"	15420	24810	130	541	533	95	152	158	34	100	100	0	510	506	84	164	169	38	100	99	0	1.124	1.114	1.095	1.116	1.443	1.120	0.773	120	563	735	723	0.169	389	346	381	342	0
4	6	10	"PFI0393"	"I4989_1"	15610	24810	130	2048	1987	317	153	155	25	100	100	0	1859	1826	247	163	166	28	100	100	0	1.117	1.103	1.104	1.097	1.208	1.111	0.929	120	514	3591	3497	0.160	1895	1696	1834	1663	0
4	7	10	"PFI0428"	"I601_1"	15810	24790	150	157	159	28	156	157	25	17	5	0	161	165	24	165	168	28	11	1	0	-0.250	100000.000	0.923	0.811	3.382	1.195	0.004	156	501	-3	3	Error	1	-4	3	0	-50
4	8	10	"PFI0430"	"I6032_2"	15990	24810	130	2851	2863	605	152	155	31	100	100	0	1625	1642	365	162	166	30	100	100	0	1.845	1.832	1.827	1.846	1.279	1.843	0.896	120	466	4162	4191	0.883	2699	1463	2711	1480	0
4	9	10	"PFI0434"	"I607_1"	16180	24810	130	876	860	168	151	153	26	100	100	0	655	636	124	160	164	29	100	100	0	1.465	1.489	1.499	1.497	1.368	1.530	0.864	120	532	1220	1185	0.551	725	495	709	476	0
4	10	10	"PFI0439"	"I6174_2"	16370	24810	120	304	313	55	160	164	31	100	96	0	564	568	94	165	171	34	100	100	0	0.361	0.380	0.358	0.365	1.500	0.371	0.715	120	517	543	556	-1.470	144	399	153	403	0
4	11	10	"PFI0441"	"I6204_2"	16540	24810	150	169	171	26	157	160	30	23	7	0	171	178	36	162	167	31	25	10	0	1.333	0.875	1.000	1.110	4.256	0.268	0.025	156	553	21	30	0.415	12	9	14	16	-50
4	12	10	"PFI0443"	"I6356_1"	16730	24810	150	135	136	20	149	150	25	1	0	0	148	151	22	150	152	22	17	3	0	7.000	-13.000	1.320	1.600	3.982	2.108	0.006	156	437	-16	-12	2.807	-14	-2	-13	1	-50
4	13	10	"PFI0469"	"I7030_1"	16890	24780	150	154	154	27	148	149	24	23	5	0	143	145	22	144	146	21	21	2	0	-6.000	6.000	1.000	1.132	3.612	6.803	0.004	156	533	5	7	Error	6	-1	6	1	-50
4	14	10	"PFI0471"	"I7085_1"	17130	24810	120	3036	2996	544	148	148	24	100	100	0	2260	2180	401	144	145	20	100	100	0	1.365	1.399	1.392	1.399	1.242	1.401	0.932	120	531	5004	4884	0.449	2888	2116	2848	2036	0
4	15	10	"PFI0473"	"I7097_2"	17320	24810	130	935	920	193	145	146	22	100	100	0	1293	1290	275	142	143	21	100	100	0	0.686	0.675	0.695	0.676	1.299	0.644	0.886	120	551	1941	1923	-0.543	790	1151	775	1148	0
4	16	10	"PFI0475"	"I7106_1"	17510	24810	100	187	192	38	141	144	22	80	51	0	165	166	26	138	139	19	62	31	0	1.704	1.821	2.111	2.160	3.599	2.771	0.065	80	435	73	79	0.769	46	27	51	28	0
4	17	10	"PFI0481"	"I7243_1"	17690	24810	100	182	185	32	144	144	23	63	42	0	178	179	30	139	140	20	72	47	0	0.974	1.025	0.958	0.903	3.626	1.072	0.086	80	410	77	81	-0.037	38	39	41	40	0
4	18	10	"PFI0484"	"I7365_3"	17880	24810	130	1061	1067	216	147	149	23	100	100	0	657	675	136	144	144	21	100	100	0	1.782	1.733	1.757	1.727	1.425	1.759	0.862	120	551	1427	1451	0.833	914	513	920	531	0
4	19	10	"PFJ0441"	"J490_1"	18080	24810	130	1820	1791	378	152	153	23	100	100	0	855	853	196	147	148	21	100	100	0	2.356	2.322	2.374	2.367	1.346	2.399	0.880	120	538	2376	2345	1.236	1668	708	1639	706	0
4	20	10	"PFJ0443"	"J504_1"	18270	24810	130	762	741	140	151	151	23	100	100	0	550	555	104	147	150	23	100	100	0	1.516	1.446	1.464	1.439	1.433	1.512	0.833	120	532	1014	998	0.600	611	403	590	408	0
4	21	10	"PFJ0445"	"J504_5"	18460	24810	120	324	317	56	152	154	24	100	98	0	447	451	80	146	148	24	100	100	0	0.571	0.541	0.532	0.522	1.639	0.503	0.696	120	474	473	470	-0.807	172	301	165	305	0
4	22	10	"PFJ0448"	"J50_1"	18650	24810	130	12429	11687	3414	152	155	26	100	100	0	11146	10932	2068	143	145	22	100	100	0	1.116	1.069	1.127	0.981	1.705	1.124	0.910	120	622	23280	22324	0.158	12277	11003	11535	10789	0
4	1	11	"PFJ0450"	"J512_2"	14660	25010	130	4635	4440	1013	157	158	28	100	100	0	3633	3542	754	164	168	31	100	100	0	1.291	1.268	1.258	1.261	1.260	1.275	0.916	120	551	7947	7661	0.368	4478	3469	4283	3378	0
4	2	11	"PFJ0452"	"J53_1"	14820	25010	150	182	181	37	157	160	29	39	14	0	172	183	64	165	171	35	21	8	0	3.571	1.333	0.986	1.073	3.332	0.414	0.081	156	574	32	42	1.837	25	7	24	18	-50
4	3	11	"PFJ0477"	"J53_50"	15040	25010	140	469	466	113	157	159	28	98	98	0	421	432	102	165	170	33	99	96	0	1.219	1.157	1.116	1.169	1.594	1.181	0.752	156	637	568	576	0.285	312	256	309	267	0
4	4	11	"PFJ0479"	"J53_52"	15230	25010	130	1004	988	179	153	157	31	100	100	0	662	673	127	162	168	38	100	100	0	1.702	1.634	1.639	1.630	1.375	1.675	0.873	120	559	1351	1346	0.767	851	500	835	511	0
4	5	11	"PFJ0483"	"J53_56"	15430	25010	130	2536	2448	630	148	153	30	100	100	0	2282	2213	422	159	163	38	100	100	0	1.125	1.120	1.133	1.077	1.474	1.170	0.893	120	487	4511	4354	0.170	2388	2123	2300	2054	0
4	6	11	"PFJ0485"	"J53_60"	15610	25000	130	1892	1867	306	151	152	25	100	100	0	769	741	168	162	164	25	99	99	0	2.868	2.964	2.995	3.068	1.327	2.959	0.888	120	517	2348	2295	1.520	1741	607	1716	579	0
4	7	11	"PFJ0488"	"J541_1"	15810	25000	130	488	495	83	154	155	26	100	100	0	589	583	105	164	166	26	100	99	0	0.786	0.814	0.823	0.823	1.463	0.782	0.827	120	543	759	760	-0.348	334	425	341	419	0
4	8	11	"PFJ0490"	"J541_4"	15990	25000	120	348	353	58	152	153	25	100	99	0	669	670	129	164	165	29	100	100	0	0.388	0.397	0.399	0.393	1.495	0.362	0.744	120	521	701	707	-1.365	196	505	201	506	0
4	9	11	"PFJ0511"	"J58_3"	16180	25000	130	1823	1757	275	145	148	24	100	100	0	1338	1292	247	158	160	28	100	100	0	1.422	1.422	1.416	1.453	1.311	1.405	0.918	120	533	2858	2746	0.508	1678	1180	1612	1134	0
4	10	11	"PFJ0515"	"J6186_1"	16360	25030	150	164	172	50	147	151	28	40	19	0	159	171	49	158	160	27	25	12	0	17.000	1.923	1.091	1.129	3.335	1.005	0.291	156	592	18	38	4.087	17	1	25	13	-50
4	11	11	"PFJ0518"	"J634_1"	16560	25000	120	12722	11994	2197	149	151	27	100	100	0	7071	6723	1343	154	157	26	100	100	0	1.818	1.803	1.814	1.825	1.294	1.800	0.921	120	488	19490	18414	0.862	12573	6917	11845	6569	0
4	12	11	"PFJ0520"	"J63_1"	16760	25000	120	229	233	39	142	144	25	97	86	0	235	238	46	146	148	23	94	84	0	0.978	0.989	1.000	1.053	2.031	0.930	0.506	120	439	176	183	-0.033	87	89	91	92	0
4	13	11	"PFJ0522"	"J63_4"	16920	25000	150	142	146	30	145	151	38	5	1	0	154	159	25	144	148	25	31	12	0	-0.300	0.067	1.142	1.146	4.177	1.197	0.001	156	599	7	16	Error	-3	10	1	15	-50
4	14	11	"PFJ0525"	"J647_1"	17110	25000	120	781	726	224	146	147	23	100	100	0	495	457	151	146	149	21	94	91	0	1.819	1.865	1.788	1.924	1.879	1.857	0.808	120	496	984	891	0.864	635	349	580	311	0
4	15	11	"PFJ0544"	"J687_1"	17300	25000	130	362	362	82	144	145	24	99	98	0	310	308	86	146	148	21	92	90	0	1.329	1.346	1.299	1.395	1.806	1.226	0.699	120	581	382	380	0.411	218	164	218	162	0
4	16	11	"PFJ0548"	"J697_2"	17490	25000	110	317	339	139	142	143	23	98	98	0	406	432	180	144	144	20	98	98	0	0.668	0.684	0.682	0.635	1.541	0.658	0.641	80	488	437	485	-0.582	175	262	197	288	0
4	17	11	"PFJ0552"	"J69_1"	17680	25000	120	900	861	275	144	144	24	100	98	0	663	642	184	143	144	20	99	98	0	1.454	1.437	1.436	1.424	1.803	1.484	0.856	120	555	1276	1216	0.540	756	520	717	499	0
4	18	11	"PFJ0555"	"J6_12"	17870	25000	120	538	532	153	148	149	25	99	97	0	486	481	113	145	146	21	99	99	0	1.144	1.143	1.167	1.096	1.641	1.175	0.800	120	515	731	720	0.194	390	341	384	336	0
4	19	11	"PFJ0559"	"J6_6"	18060	25000	120	1023	966	299	151	153	25	100	100	0	972	926	277	147	149	23	100	100	0	1.057	1.046	1.043	1.042	1.632	1.061	0.868	120	521	1697	1594	0.080	872	825	815	779	0
4	20	11	"PFJ0565"	"J71_1"	18250	25000	110	286	284	47	145	146	24	100	97	0	249	250	51	147	148	23	92	87	0	1.382	1.350	1.332	1.539	2.292	1.325	0.493	80	470	243	242	0.467	141	102	139	103	0
4	21	11	"PFK0726"	"Ks17_16"	18460	25000	120	1635	1468	443	149	150	24	100	100	0	1054	1041	302	145	146	20	100	100	0	1.635	1.472	1.461	1.461	1.569	1.507	0.886	120	514	2395	2215	0.709	1486	909	1319	896	0
4	22	11	"PFK0728"	"Ks1832_1"	18630	25000	120	199	198	36	155	156	25	68	42	0	232	233	55	143	145	22	88	78	0	0.494	0.478	0.485	0.509	2.665	0.391	0.217	120	543	133	133	-1.016	44	89	43	90	0
4	1	12	"PFK0730"	"Ks186_1"	14640	25200	120	990	951	301	159	160	29	100	100	0	1210	1139	342	172	176	31	99	99	0	0.801	0.819	0.812	0.806	1.641	0.808	0.859	120	567	1869	1759	-0.321	831	1038	792	967	0
4	2	12	"PFK0733"	"Ks186_9"	14830	25200	120	226	230	49	159	162	29	80	55	0	246	250	62	171	176	38	73	48	0	0.893	0.899	0.851	0.938	2.643	0.685	0.281	120	499	142	150	-0.163	67	75	71	79	0
4	3	12	"PFK0735"	"Ks187_4"	15020	25200	110	265	263	59	159	162	31	90	70	0	381	373	79	168	174	37	97	93	0	0.498	0.507	0.499	0.486	1.701	0.545	0.644	80	398	319	309	-1.007	106	213	104	205	0
4	4	12	"PFK0737"	"Ks187_7"	15210	25200	120	298	296	59	154	158	32	98	90	0	281	289	70	164	167	29	93	88	0	1.231	1.136	1.221	1.219	2.180	1.145	0.408	120	518	261	267	0.300	144	117	142	125	0
4	5	12	"PFK0762"	"Ks210_15"	15430	25190	150	168	172	34	151	155	31	34	11	0	174	178	34	162	166	32	25	9	0	1.417	1.313	1.000	0.983	3.865	0.850	0.087	156	574	29	37	0.503	17	12	21	16	-50
4	6	12	"PFK0765"	"Ks210_4"	15560	25190	150	157	163	28	153	154	26	24	7	0	172	175	38	160	163	28	30	10	0	0.333	0.667	0.809	0.713	3.321	0.619	0.053	156	544	16	25	-1.585	4	12	10	15	-50
4	7	12	"PFK0768"	"Ks220_1"	15780	25190	150	152	154	27	156	157	28	10	3	0	150	154	35	165	169	31	7	1	0	0.267	0.182	0.778	0.830	3.559	0.354	0.004	156	760	-19	-13	-1.907	-4	-15	-2	-11	-50
4	8	12	"PFK0770"	"Ks220_7"	16020	25200	100	197	196	32	160	161	27	63	28	0	243	251	61	173	177	35	76	50	0	0.529	0.462	0.538	0.505	3.238	0.281	0.098	80	404	107	114	-0.920	37	70	36	78	0
4	9	12	"PFK0781"	"Ks222_1"	16160	25200	120	855	839	242	152	157	28	100	100	0	1262	1238	380	164	166	28	100	100	0	0.640	0.640	0.667	0.632	1.596	0.617	0.870	120	498	1801	1761	-0.643	703	1098	687	1074	0
4	10	12	"PFK0784"	"Ks225_10"	16370	25200	130	452	467	114	146	150	25	99	99	0	385	394	86	159	162	27	99	98	0	1.354	1.366	1.373	1.384	1.771	1.360	0.781	120	486	532	556	0.437	306	226	321	235	0
4	11	12	"PFK0806"	"Ks245_1"	16550	25200	150	174	178	35	146	151	29	47	17	0	174	179	37	154	158	26	43	19	0	1.400	1.280	0.825	1.052	3.385	1.579	0.082	156	604	48	57	0.485	28	20	32	25	-50
4	12	12	"PFK0808"	"Ks245_4"	16760	25200	120	443	451	110	147	155	45	100	99	0	286	292	60	150	156	32	96	90	0	2.176	2.141	2.218	2.223	1.633	2.301	0.723	120	520	432	446	1.122	296	136	304	142	0
4	13	12	"PFK0810"	"Ks248_3"	16950	25200	130	549	533	118	148	155	44	99	97	0	340	345	65	149	154	31	100	100	0	2.099	1.964	1.910	1.942	1.635	2.171	0.716	120	501	592	581	1.070	401	191	385	196	0
4	14	12	"PFK0813"	"Ks249_3"	17120	25200	120	390	384	92	146	147	25	100	98	0	442	425	100	149	151	22	100	98	0	0.833	0.862	0.830	0.866	1.723	0.875	0.764	120	406	537	514	-0.264	244	293	238	276	0
4	15	12	"PFK0819"	"Ks259_1"	17300	25200	120	3369	3049	1078	143	144	23	100	100	0	2032	1859	620	146	149	21	100	100	0	1.710	1.696	1.738	1.662	1.694	1.730	0.904	120	429	5112	4619	0.774	3226	1886	2906	1713	0
4	16	12	"PFK0823"	"Ks259_6"	17490	25200	120	1267	1138	362	143	144	23	100	99	0	1062	980	289	145	146	20	100	100	0	1.226	1.192	1.210	1.151	1.695	1.223	0.871	120	522	2041	1830	0.294	1124	917	995	835	0
4	17	12	"PFK0843"	"Ks26_1"	17680	25200	130	462	455	116	143	144	24	100	99	0	425	420	110	144	145	21	99	98	0	1.135	1.130	1.152	1.153	1.576	1.131	0.796	120	579	600	588	0.183	319	281	312	276	0
4	18	12	"PFK0845"	"Ks26_11"	17880	25200	120	387	387	102	145	145	25	96	94	0	1023	979	274	145	146	20	100	100	0	0.276	0.290	0.289	0.274	1.628	0.281	0.816	120	517	1120	1076	-1.859	242	878	242	834	0
4	19	12	"PFK0847"	"Ks26_15"	18060	25190	120	938	877	266	147	149	25	100	100	0	490	464	147	147	148	24	95	94	0	2.306	2.303	2.217	2.402	1.697	2.285	0.818	120	467	1134	1047	1.205	791	343	730	317	0
4	20	12	"PFK0850"	"Ks26_2"	18250	25190	150	173	176	31	147	149	24	51	25	0	150	152	30	144	146	23	28	11	0	4.333	3.625	0.958	1.079	3.533	2.204	0.023	156	686	32	37	2.115	26	6	29	8	-50
4	21	12	"PFK0853"	"Ks26_24"	18460	25190	120	1194	1144	326	144	147	26	100	100	0	812	788	307	142	144	20	97	96	0	1.567	1.548	1.576	1.704	1.615	1.480	0.875	120	495	1720	1646	0.648	1050	670	1000	646	0
4	22	12	"PFK0856"	"Ks26_5"	18640	25190	120	856	798	253	151	156	65	97	96	0	558	532	193	142	146	24	95	90	0	1.695	1.659	1.645	1.795	1.728	1.589	0.856	120	580	1121	1037	0.761	705	416	647	390	0
4	1	13	"PFL0017"	"L1_32"	14650	25390	120	849	782	251	154	158	30	98	97	0	422	404	118	165	171	40	93	88	0	2.704	2.628	2.569	2.580	1.794	2.727	0.742	120	596	952	867	1.435	695	257	628	239	0
4	2	13	"PFL0021"	"L1_42"	14840	25390	120	3014	2723	1026	150	154	31	100	100	0	1186	1128	362	163	171	44	100	99	0	2.800	2.666	2.680	2.626	1.566	2.829	0.881	120	535	3887	3538	1.485	2864	1023	2573	965	0
4	3	13	"PFL0023"	"L1_45"	15040	25370	150	172	176	35	145	150	41	33	8	0	156	160	28	158	162	36	12	1	0	-13.500	15.500	1.302	1.286	4.151	2.353	0.006	156	668	25	33	Error	27	-2	31	2	-50
4	4	13	"PFL0026"	"L1_48"	15230	25390	130	184	186	33	146	151	45	40	7	0	208	207	48	157	160	40	59	25	0	0.745	0.800	0.793	0.751	2.829	0.629	0.186	120	533	89	90	-0.424	38	51	40	50	0
4	5	13	"PFL0028"	"L1_52"	15410	25390	120	214	214	45	152	154	28	77	54	0	317	321	76	163	163	28	95	91	0	0.403	0.392	0.408	0.420	2.696	0.354	0.362	120	504	216	220	-1.313	62	154	62	158	0
4	6	13	"PFL0030"	"L1_56"	15610	25390	120	337	337	80	159	164	31	95	91	0	394	385	88	166	169	29	99	96	0	0.781	0.813	0.822	0.799	1.761	0.719	0.623	120	567	406	397	-0.357	178	228	178	219	0
4	7	13	"PFL0048"	"L1_89"	15810	25380	110	225	231	55	164	166	32	75	47	0	241	246	50	170	174	35	81	50	0	0.859	0.882	1.147	0.812	4.135	0.889	0.172	80	491	132	143	-0.219	61	71	67	76	0
4	8	13	"PFL0052"	"L1_94"	15990	25380	110	2063	1915	585	172	174	33	100	100	0	905	892	237	176	180	39	100	100	0	2.594	2.434	2.450	2.384	1.452	2.443	0.854	80	497	2620	2459	1.375	1891	729	1743	716	0
4	9	13	"PFL0055"	"L1_97"	16180	25390	120	1125	1105	272	166	168	34	100	100	0	1014	958	282	172	175	39	98	98	0	1.139	1.195	1.155	1.267	1.690	1.175	0.900	120	522	1801	1725	0.188	959	842	939	786	0
4	10	13	"PFL0057"	"L1_99"	16370	25390	120	262	259	51	151	154	27	94	85	0	376	389	101	159	163	25	100	98	0	0.512	0.470	0.473	0.441	2.198	0.434	0.602	120	530	328	338	-0.967	111	217	108	230	0
4	11	13	"PFL0059"	"L2_10"	16570	25390	120	493	483	148	151	154	27	96	95	0	615	598	151	157	159	23	99	99	0	0.747	0.753	0.749	0.669	2.209	0.777	0.829	120	481	800	773	-0.421	342	458	332	441	0
4	12	13	"PFL0061"	"L2_104"	16750	25390	120	1705	1580	595	146	148	28	99	97	0	1121	1094	328	150	153	25	100	100	0	1.606	1.519	1.572	1.345	1.996	1.608	0.869	120	481	2530	2378	0.683	1559	971	1434	944	0
4	13	13	"PFL0082"	"L2_146"	16940	25390	120	885	817	278	147	148	25	98	95	0	1025	964	256	147	149	22	100	100	0	0.841	0.820	0.835	0.736	1.860	0.845	0.861	120	523	1616	1487	-0.251	738	878	670	817	0
4	14	13	"PFL0084"	"L2_148"	17160	25360	150	146	147	24	146	147	24	15	4	0	134	134	21	146	148	22	6	0	0	0.000	-0.083	1.144	1.168	3.174	1.419	0.001	156	549	-12	-11	Error	0	-12	1	-12	-50
4	15	13	"PFL0086"	"L2_15"	17340	25380	130	911	872	156	145	146	24	100	100	0	972	918	200	143	145	21	100	100	0	0.924	0.938	0.941	0.953	1.244	0.900	0.899	120	486	1595	1502	-0.114	766	829	727	775	0
4	16	13	"PFL0089"	"L2_154"	17510	25380	110	363	362	75	143	144	24	100	98	0	220	222	42	142	142	20	91	81	0	2.821	2.737	2.656	2.803	1.859	2.970	0.538	80	472	298	299	1.496	220	78	219	80	0
4	17	13	"PFL0091"	"L2_158"	17710	25390	120	184	186	35	139	141	23	76	49	0	207	211	46	142	144	23	84	65	0	0.692	0.681	0.796	0.767	2.469	0.638	0.193	120	541	110	116	-0.531	45	65	47	69	0
4	18	13	"PFL0098"	"L2_172"	17890	25380	110	542	533	98	142	143	22	100	100	0	427	415	76	143	147	24	100	98	0	1.408	1.438	1.408	1.464	1.408	1.420	0.815	80	444	684	663	0.494	400	284	391	272	0
4	19	13	"PFL0119"	"L2_203"	18080	25380	130	4005	3813	921	146	149	27	100	100	0	3046	2853	849	145	146	23	100	99	0	1.330	1.354	1.343	1.438	1.574	1.296	0.920	120	598	6760	6375	0.412	3859	2901	3667	2708	0
4	20	13	"PFL0123"	"L2_210"	18270	25380	110	275	276	55	149	154	30	96	91	0	252	249	44	144	146	24	95	88	0	1.167	1.210	1.172	1.220	2.188	1.206	0.526	80	445	234	232	0.222	126	108	127	105	0
4	21	13	"PFL0127"	"L2_216"	18460	25380	120	5580	5016	1728	153	161	40	100	100	0	2593	2239	944	145	150	26	94	93	0	2.217	2.322	2.331	2.701	2.220	2.283	0.890	120	533	7875	6957	1.149	5427	2448	4863	2094	0
4	22	13	"PFL0129"	"L2_220"	18660	25390	120	715	669	217	146	148	27	95	93	0	961	883	250	144	145	20	99	99	0	0.696	0.708	0.728	0.651	1.882	0.711	0.863	120	590	1386	1262	-0.522	569	817	523	739	0
4	1	14	"PFL0131"	"L2_226"	14670	25590	120	250	243	49	155	158	31	85	65	0	304	312	77	167	174	42	92	70	0	0.693	0.607	0.612	0.607	2.032	0.567	0.501	120	617	232	233	-0.528	95	137	88	145	0
4	2	14	"PFL0133"	"L2_23"	14860	25590	110	234	241	55	147	151	29	88	73	0	340	343	76	158	163	35	97	95	0	0.478	0.508	0.522	0.475	2.376	0.484	0.456	80	475	269	279	-1.065	87	182	94	185	0
4	3	14	"PFM0391"	"M35930_11"	15040	25590	120	369	372	83	143	146	43	99	97	0	667	673	168	154	156	38	100	100	0	0.441	0.441	0.438	0.432	1.646	0.403	0.725	120	556	739	748	-1.183	226	513	229	519	0
4	4	14	"PFM0393"	"M35930_13"	15240	25590	120	253	258	61	145	148	44	88	63	0	389	389	79	156	158	39	99	97	0	0.464	0.485	0.471	0.455	1.776	0.541	0.579	120	518	341	346	-1.109	108	233	113	233	0
4	5	14	"PFM0395"	"M35930_4"	15430	25590	120	428	424	116	153	155	29	99	96	0	894	891	226	166	167	30	100	100	0	0.378	0.374	0.362	0.350	1.588	0.364	0.815	120	457	1003	996	-1.405	275	728	271	725	0
4	6	14	"PFM0398"	"M35930_8"	15610	25590	120	529	513	152	162	165	28	96	93	0	792	789	241	170	173	30	100	100	0	0.590	0.567	0.567	0.529	1.766	0.545	0.787	120	446	989	970	-0.761	367	622	351	619	0
4	7	14	"PFM0400"	"M35935_1"	15800	25590	120	194	198	43	170	172	30	44	24	0	252	250	50	174	178	33	76	58	0	0.308	0.368	0.485	0.472	3.364	0.373	0.089	120	544	102	104	-1.700	24	78	28	76	0
4	8	14	"PFM0406"	"M364_1"	16000	25590	130	221	217	39	175	177	31	60	30	0	344	342	77	179	182	35	94	87	0	0.279	0.258	0.313	0.285	2.377	0.244	0.216	120	611	211	205	-1.843	46	165	42	163	0
4	9	14	"PFM0424"	"M36950_1"	16180	25580	130	488	476	85	167	169	32	100	100	0	453	434	95	172	174	29	97	96	0	1.142	1.179	1.204	1.230	1.596	1.116	0.775	120	609	602	571	0.192	321	281	309	262	0
4	10	14	"PFM0426"	"M3696_3"	16370	25580	110	383	377	83	161	164	32	97	97	0	511	512	121	166	170	36	100	98	0	0.643	0.624	0.645	0.625	1.697	0.597	0.745	80	502	567	562	-0.636	222	345	216	346	0
4	11	14	"PFM0431"	"M37116_3"	16580	25580	120	26151	23150	6437	159	163	33	100	100	0	13013	11464	3885	166	170	37	99	99	0	2.023	2.035	1.981	2.156	1.687	2.039	0.910	120	475	38839	34289	1.017	25992	12847	22991	11298	0
4	12	14	"PFM0433"	"M37145_2"	16760	25580	120	1033	1008	301	143	146	25	100	100	0	1488	1448	440	150	152	25	99	99	0	0.665	0.666	0.689	0.675	1.786	0.647	0.878	120	466	2228	2163	-0.588	890	1338	865	1298	0
4	13	14	"PFM0435"	"M37197_1"	16960	25580	120	187	187	32	141	143	23	74	48	0	372	375	97	144	146	22	99	97	0	0.202	0.199	0.200	0.197	2.126	0.161	0.307	120	483	274	277	-2.309	46	228	46	231	0
4	14	14	"PFM0438"	"M37465_1"	17120	25570	150	151	151	24	145	146	23	25	3	0	131	132	22	144	146	24	5	1	0	-0.462	-0.500	1.200	1.080	3.202	42.504	0.000	156	653	-7	-6	Error	6	-13	6	-12	-50
4	15	14	"PFM0452"	"M37794_2"	17330	25580	120	552	527	128	147	149	24	99	99	0	950	900	226	144	147	26	100	99	0	0.502	0.503	0.506	0.494	1.662	0.492	0.878	120	620	1211	1136	-0.993	405	806	380	756	0
4	16	14	"PFM0454"	"M37794_6"	17560	25580	90	165	171	46	145	147	26	42	26	0	201	195	41	143	146	26	76	53	0	0.345	0.500	0.654	0.629	3.350	0.735	0.102	52	369	78	78	-1.536	20	58	26	52	0
4	17	14	"PFM0457"	"M37914_2"	17720	25580	120	1058	1012	345	139	140	23	100	99	0	763	764	218	142	143	22	100	100	0	1.480	1.404	1.486	1.309	1.822	1.474	0.819	120	482	1540	1495	0.565	919	621	873	622	0
4	18	14	"PFM0459"	"M38113_2"	17900	25580	120	917	864	268	143	143	21	98	98	0	847	838	226	140	143	23	100	100	0	1.095	1.033	1.057	0.967	1.787	1.054	0.866	120	532	1481	1419	0.131	774	707	721	698	0
4	19	14	"PFM0461"	"M38127_1"	18100	25580	120	316	317	78	151	154	29	95	90	0	359	352	88	144	145	22	98	95	0	0.767	0.798	0.750	0.780	1.791	0.773	0.659	120	530	380	374	-0.382	165	215	166	208	0
4	20	14	"PFM0464"	"M38218_2"	18290	25570	130	5380	4911	1515	159	166	39	100	100	0	4511	3849	1515	148	152	31	97	94	0	1.197	1.284	1.284	1.523	2.193	1.237	0.900	120	603	9584	8453	0.259	5221	4363	4752	3701	0
4	21	14	"PFM0486"	"M38941_8"	18480	25570	130	548	542	138	161	168	40	100	99	0	412	406	104	146	151	31	97	94	0	1.455	1.465	1.417	1.470	1.606	1.439	0.772	120	569	653	641	0.541	387	266	381	260	0
4	22	14	"PFM0489"	"M39036_2"	18660	25570	110	261	260	45	154	154	25	97	91	0	239	241	52	144	145	21	91	85	0	1.126	1.093	0.984	1.166	2.124	0.989	0.493	80	499	202	203	0.172	107	95	106	97	0
4	1	15	"PFM0494"	"M39668_5"	14690	25780	120	549	521	161	156	157	27	95	94	0	435	437	109	167	171	30	97	97	0	1.466	1.352	1.409	1.322	1.759	1.439	0.787	120	573	661	635	0.552	393	268	365	270	0
4	2	15	"PFM0503"	"M40983_1"	14860	25780	110	205	207	41	150	151	25	78	55	0	237	236	43	160	162	26	83	68	0	0.714	0.750	0.905	0.793	2.742	0.729	0.255	80	476	132	133	-0.485	55	77	57	76	0
4	3	15	"PFM0505"	"M40983_3"	15060	25770	110	225	230	43	145	145	24	91	80	0	183	187	32	156	157	22	58	33	0	2.963	2.742	2.274	2.458	2.787	2.901	0.186	80	484	107	116	1.567	80	27	85	31	0
4	4	15	"PFM0508"	"M41041_1"	15270	25780	120	853	810	260	147	146	23	99	98	0	924	900	235	157	159	23	100	100	0	0.920	0.892	0.923	0.829	1.717	0.926	0.857	120	419	1473	1406	-0.120	706	767	663	743	0
4	5	15	"PFN0062"	"N128_62"	15410	25770	150	154	154	26	150	152	27	16	3	0	177	179	35	164	167	29	28	7	0	0.308	0.267	0.731	0.766	3.353	0.476	0.064	156	531	17	19	-1.700	4	13	4	15	-50
4	6	15	"PFN0064"	"N128_64"	15630	25760	150	156	161	31	159	162	30	16	2	0	155	156	25	170	173	29	3	1	0	0.200	-0.143	0.818	0.834	4.280	0.908	0.016	156	625	-18	-12	-2.322	-3	-15	2	-14	-50
4	7	15	"PFN0066"	"N128_68"	15820	25770	110	342	341	70	171	173	29	100	96	0	451	455	108	175	180	28	100	98	0	0.620	0.607	0.608	0.605	1.591	0.553	0.713	80	435	447	450	-0.691	171	276	170	280	0
4	8	15	"PFN0069"	"N128_71"	16010	25770	110	303	316	73	177	179	28	97	92	0	372	372	102	186	189	30	95	92	0	0.677	0.747	0.774	0.780	1.919	0.684	0.603	80	481	312	325	-0.562	126	186	139	186	0
4	9	15	"PFN0071"	"N128_73"	16180	25780	80	230	231	44	179	180	32	61	44	0	203	204	38	184	190	36	30	9	0	2.684	2.600	1.643	1.490	3.331	1.999	0.036	52	292	70	72	1.424	51	19	52	20	0
4	10	15	"PFN0074"	"N128_76"	16400	25770	110	302	304	52	160	161	30	98	95	0	355	354	88	169	174	37	97	88	0	0.763	0.778	0.829	0.840	2.229	0.620	0.595	80	542	328	329	-0.389	142	186	144	185	0
4	11	15	"PFN0092"	"N129_12"	16600	25750	150	176	187	53	155	158	30	42	17	0	177	202	70	161	165	34	33	21	0	1.313	0.780	0.838	0.921	3.487	0.722	0.322	156	606	37	73	0.392	21	16	32	41	-50
4	12	15	"PFN0094"	"N129_14"	16770	25770	120	1420	1387	398	148	152	29	100	100	0	632	604	197	153	155	27	95	94	0	2.656	2.747	2.700	2.920	1.635	2.733	0.861	120	469	1751	1690	1.409	1272	479	1239	451	0
4	13	15	"PFN0096"	"N129_17"	16960	25780	110	212	212	37	144	147	27	85	68	0	243	248	46	147	149	25	97	90	0	0.708	0.673	0.733	0.651	2.103	0.610	0.360	80	471	164	169	-0.497	68	96	68	101	0
4	14	15	"PFN0098"	"N129_22"	17160	25770	120	4209	3985	1316	146	147	24	100	100	0	1590	1535	531	148	151	25	98	98	0	2.818	2.768	2.794	2.865	1.759	2.862	0.878	120	527	5505	5226	1.494	4063	1442	3839	1387	0
4	15	15	"PFN0100"	"N129_33"	17330	25770	110	608	609	117	145	147	25	100	100	0	782	772	170	149	154	41	100	100	0	0.731	0.745	0.765	0.754	1.364	0.693	0.868	80	448	1096	1087	-0.451	463	633	464	623	0
4	16	15	"PFN0102"	"N129_38"	17520	25770	110	206	207	40	142	144	26	87	60	0	164	167	31	144	147	37	21	6	0	3.200	2.826	2.388	2.439	3.054	3.222	0.062	80	535	84	88	1.678	64	20	65	23	0
4	17	15	"PFN0119"	"N130_21"	17720	25770	120	226	231	52	140	140	23	90	76	0	228	230	50	143	143	21	93	78	0	1.012	1.046	1.010	1.052	2.456	1.057	0.487	120	534	171	178	0.017	86	85	91	87	0
4	18	15	"PFN0121"	"N130_25"	17910	25770	120	365	367	79	145	145	21	100	100	0	275	273	65	140	142	21	95	89	0	1.630	1.669	1.652	1.799	1.888	1.646	0.727	120	482	355	355	0.705	220	135	222	133	0
4	19	15	"PFN0124"	"N130_29"	18100	25770	120	340	346	76	149	151	22	100	97	0	525	527	144	141	144	22	99	99	0	0.497	0.510	0.495	0.511	1.743	0.479	0.773	120	526	575	583	-1.008	191	384	197	386	0
4	20	15	"PFN0127"	"N130_35"	18280	25770	110	272	276	57	149	153	26	97	91	0	358	361	80	145	147	30	100	97	0	0.577	0.588	0.542	0.559	1.729	0.520	0.608	80	493	336	343	-0.792	123	213	127	216	0
4	21	15	"PFN0130"	"N130_4"	18500	25770	120	1414	1358	539	152	154	27	100	98	0	1914	1860	660	143	145	30	99	98	0	0.713	0.702	0.731	0.672	1.935	0.709	0.884	120	578	3033	2923	-0.489	1262	1771	1206	1717	0
4	22	15	"PFN0132"	"N130_41"	18680	25770	110	271	272	47	153	153	24	97	95	0	256	256	47	144	145	21	98	96	0	1.054	1.063	1.091	1.016	1.928	1.890	0.284	80	499	230	231	0.075	118	112	119	112	0
4	1	16	"PFN0149"	"N131_17"	14690	25970	120	547	533	112	150	151	25	100	99	0	419	417	97	159	163	27	98	96	0	1.527	1.484	1.528	1.572	1.772	1.499	0.785	120	580	657	641	0.611	397	260	383	258	0
4	2	16	"PFN0153"	"N131_27"	14880	25970	120	833	786	238	148	150	25	100	100	0	970	923	275	155	159	25	99	97	0	0.840	0.831	0.843	0.848	1.832	0.825	0.887	120	487	1500	1406	-0.251	685	815	638	768	0
4	3	16	"PFN0155"	"N131_4"	15060	25960	150	144	147	28	150	151	26	16	3	0	135	138	25	160	162	25	4	0	0	0.240	0.136	0.843	0.739	2.847	1.500	0.010	156	677	-31	-25	-2.059	-6	-25	-3	-22	-50
4	4	16	"PFN0157"	"N131_5"	15250	25960	150	157	161	31	151	153	27	26	8	0	152	152	26	161	163	25	6	2	0	-0.667	-1.111	1.121	1.221	4.164	5.959	0.001	156	561	-3	1	Error	6	-9	10	-9	-50
4	5	16	"PFN0159"	"N131_52"	15440	25970	130	4431	4025	1219	151	154	27	100	100	0	2716	2460	702	162	165	24	100	100	0	1.676	1.686	1.698	1.669	1.563	1.727	0.894	120	535	6834	6172	0.745	4280	2554	3874	2298	0
4	6	16	"PFN0164"	"N132_101"	15640	25970	120	3277	3025	779	158	160	26	100	100	0	1822	1729	377	169	171	27	100	100	0	1.887	1.838	1.852	1.803	1.391	1.901	0.904	120	526	4772	4427	0.916	3119	1653	2867	1560	0
4	7	16	"PFN0559"	"N143_59"	15840	25960	150	148	155	39	168	170	27	15	5	0	146	150	37	176	179	29	8	1	0	0.667	0.500	0.944	0.887	3.579	0.666	0.065	156	657	-50	-39	-0.585	-20	-30	-13	-26	-50
4	8	16	"PFN0564"	"N143_71"	16020	25970	120	437	425	105	178	179	28	95	93	0	766	762	197	181	185	31	100	100	0	0.443	0.425	0.421	0.388	1.795	0.417	0.777	120	447	844	828	-1.175	259	585	247	581	0
4	9	16	"PFN0566"	"N143_9"	16190	25950	150	171	173	31	173	174	32	14	2	0	162	170	55	179	185	34	8	2	0	0.118	0.000	0.766	0.731	3.967	0.125	0.004	156	722	-19	-9	-3.087	-2	-17	0	-9	-50
4	10	16	"PFN0576"	"N145_12"	16400	25970	120	983	929	296	156	157	27	97	95	0	1778	1664	471	167	168	27	100	100	0	0.513	0.516	0.527	0.489	1.722	0.511	0.870	120	533	2438	2270	-0.962	827	1611	773	1497	0
4	11	16	"PFN0578"	"N145_20"	16580	25960	130	2038	1943	524	155	158	30	100	100	0	1966	1826	690	158	161	27	96	95	0	1.041	1.072	1.065	1.213	1.967	1.006	0.876	120	563	3691	3456	0.059	1883	1808	1788	1668	0
4	12	16	"PFN0580"	"N145_23"	16770	25960	130	65535	61116	9886	168	204	655	100	100	75	30564	24924	10618	166	171	32	97	95	0	2.150	2.462	2.073	2.602	1.672	2.381	0.821	120	561	95765	85706	1.105	65367	30398	60948	24758	0
4	13	16	"PFN0603"	"N147_10"	16960	25960	120	529	534	103	158	199	690	0	0	0	290	281	54	161	166	31	91	87	0	2.876	3.133	3.170	3.182	1.617	57.462	0.042	120	506	500	496	1.524	371	129	376	120	0
4	14	16	"PFN0605"	"N147_13"	17150	25960	120	3693	3385	888	147	150	25	100	100	0	2053	1815	629	154	156	23	96	96	0	1.867	1.949	1.854	2.049	1.613	1.923	0.904	120	530	5445	4899	0.901	3546	1899	3238	1661	0
4	15	16	"PFN0610"	"N147_2"	17350	25960	120	630	619	157	146	148	27	100	100	0	486	466	141	148	153	36	94	91	0	1.432	1.487	1.395	1.543	1.616	1.452	0.830	120	502	822	791	0.518	484	338	473	318	0
4	16	16	"PFN0612"	"N147_24"	17540	25970	120	214	216	44	145	146	27	82	61	0	213	215	45	144	145	21	87	72	0	1.000	1.000	0.995	0.999	2.359	1.123	0.358	120	495	138	142	0.000	69	69	71	71	0
4	17	16	"PFN0615"	"N147_4"	17720	25960	120	398	393	83	140	141	23	100	99	0	362	346	90	143	144	21	95	93	0	1.178	1.246	1.204	1.310	1.587	1.197	0.790	120	483	477	456	0.236	258	219	253	203	0
4	18	16	"PFN0617"	"N148_1"	17920	25960	140	742	726	191	147	150	25	100	99	0	319	313	77	145	148	25	94	92	0	3.420	3.446	3.476	3.623	1.732	3.511	0.787	156	637	769	747	1.774	595	174	579	168	0
4	19	16	"PFN0640"	"N149_7"	18130	25960	110	323	341	133	152	155	26	96	92	0	244	247	74	148	150	24	82	76	0	1.781	1.909	1.648	1.877	2.364	2.002	0.592	80	443	267	288	0.833	171	96	189	99	0
4	20	16	"PFN0642"	"N150_10"	18290	25960	120	2264	2160	629	151	153	26	100	100	0	862	841	300	148	151	29	96	96	0	2.959	2.899	2.870	3.075	1.586	2.880	0.882	120	501	2827	2702	1.565	2113	714	2009	693	0
4	21	16	"PFN0645"	"N150_15"	18490	25960	120	1458	1360	374	148	149	25	100	100	0	636	623	159	147	149	30	99	99	0	2.679	2.546	2.633	2.599	1.698	2.638	0.854	120	466	1799	1688	1.422	1310	489	1212	476	0
4	22	16	"PFN0647"	"N150_19"	18670	25960	110	327	327	56	148	149	26	100	100	0	469	472	119	145	147	23	100	100	0	0.552	0.547	0.566	0.558	1.541	0.441	0.687	80	490	503	506	-0.856	179	324	179	327	0
4	1	17	"PFN0649"	"N150_27"	14690	26160	120	4204	3931	1122	147	150	26	100	100	0	2094	1939	656	162	164	26	97	96	0	2.100	2.129	2.068	2.326	1.854	2.126	0.911	120	580	5989	5561	1.070	4057	1932	3784	1777	0
4	2	17	"PFN0652"	"N150_32"	14880	26160	120	538	528	126	151	152	25	100	100	0	413	405	97	161	164	27	99	97	0	1.536	1.545	1.502	1.569	1.561	1.541	0.782	120	551	639	621	0.619	387	252	377	244	0
4	3	17	"PFN0668"	"N150_62"	15070	26180	80	173	174	27	156	157	26	36	13	0	229	232	51	165	168	28	76	59	0	0.266	0.269	0.344	0.326	4.395	0.104	0.019	52	289	81	85	-1.913	17	64	18	67	0
4	4	17	"PFN0670"	"N150_65"	15250	26160	150	172	176	39	158	161	28	35	13	0	178	178	31	168	171	30	26	5	0	1.400	1.800	1.039	1.033	3.836	3.458	0.004	156	611	24	28	0.485	14	10	18	10	-50
4	5	17	"PFN0672"	"N150_68"	15450	26160	120	1454	1434	412	154	160	33	100	100	0	2023	1975	625	168	170	28	98	98	0	0.701	0.708	0.721	0.738	1.667	0.688	0.905	120	498	3155	3087	-0.513	1300	1855	1280	1807	0
4	6	17	"PFN0674"	"N150_71"	15640	26160	120	585	567	135	160	164	33	100	99	0	949	911	223	172	175	29	100	100	0	0.547	0.551	0.563	0.548	1.598	0.532	0.865	120	504	1202	1146	-0.870	425	777	407	739	0
4	7	17	"PFN0676"	"N150_75"	15840	26160	130	383	380	76	171	174	30	97	95	0	534	527	92	175	180	31	100	100	0	0.591	0.594	0.585	0.566	1.645	0.593	0.725	120	571	571	561	-0.760	212	359	209	352	0
4	8	17	"PFN0678"	"N150_78"	16020	26160	120	546	529	138	172	172	30	100	99	0	509	507	116	169	173	28	100	100	0	1.100	1.056	1.084	1.031	1.511	1.102	0.817	120	524	714	695	0.138	374	340	357	338	0
4	9	17	"PFN0783"	"N157_18"	16210	26160	110	421	404	80	162	162	30	100	97	0	372	370	61	165	168	28	100	100	0	1.251	1.180	1.251	1.143	1.588	1.220	0.713	80	486	466	447	0.323	259	207	242	205	0
4	10	17	"PFN0789"	"N157_41"	16410	26160	120	339	330	68	150	152	25	99	99	0	643	625	124	159	162	27	99	98	0	0.390	0.386	0.394	0.376	1.625	0.379	0.784	120	493	673	646	-1.357	189	484	180	466	0
4	11	17	"PFN0807"	"N159_20"	16590	26160	120	741	713	222	152	155	25	98	98	0	1954	1836	472	160	161	24	100	100	0	0.328	0.335	0.341	0.308	1.627	0.335	0.892	120	455	2383	2237	-1.607	589	1794	561	1676	0
4	12	17	"PFN0836"	"N163_1"	16780	26160	120	1001	929	298	158	192	686	69	0	0	1067	1002	277	163	166	27	100	100	0	0.933	0.919	0.929	0.881	1.601	0.934	0.855	120	511	1747	1610	-0.101	843	904	771	839	0
4	13	17	"PFN0840"	"N164_1"	16970	26150	120	5685	5225	1542	155	157	28	100	100	0	3630	3183	1184	159	160	26	95	95	0	1.593	1.677	1.647	1.817	1.684	1.644	0.906	120	535	9001	8094	0.672	5530	3471	5070	3024	0
4	14	17	"PFN0849"	"N165_2"	17170	26160	120	680	659	188	148	150	25	100	97	0	1380	1277	329	155	156	24	100	100	0	0.434	0.455	0.456	0.424	1.605	0.451	0.887	120	512	1757	1633	-1.203	532	1225	511	1122	0
4	15	17	"PFN0935"	"N181_4"	17370	26140	150	157	159	29	148	150	26	30	8	0	154	157	25	149	152	23	23	6	0	1.800	1.375	1.053	1.292	4.441	7.460	0.002	156	574	14	19	0.848	9	5	11	8	-50
4	16	17	"PFN0929"	"N181_18"	17550	26160	120	1005	934	319	147	148	24	98	94	0	1507	1417	436	145	147	20	100	100	0	0.630	0.619	0.616	0.565	1.759	0.622	0.885	120	442	2220	2059	-0.667	858	1362	787	1272	0
4	17	17	"PFN0946"	"N185_14"	17740	26150	120	3631	3427	1027	146	148	24	100	100	0	1676	1552	488	148	150	24	99	98	0	2.281	2.337	2.326	2.432	1.556	2.376	0.915	120	458	5013	4685	1.190	3485	1528	3281	1404	0
4	18	17	"PFN0382"	"N137_2"	17940	26150	120	4807	4422	1387	150	153	28	100	100	0	2690	2560	827	154	156	26	100	100	0	1.836	1.776	1.795	1.807	1.567	1.802	0.915	120	473	7193	6678	0.877	4657	2536	4272	2406	0
4	19	17	"PFL0032"	"L1_63"	18120	26160	120	467	444	131	155	159	30	95	94	0	718	697	205	155	157	24	100	99	0	0.554	0.533	0.574	0.525	1.773	0.518	0.800	120	479	875	831	-0.852	312	563	289	542	0
4	20	17	"PFL0051"	"L1_92"	18320	26150	120	1603	1465	454	161	162	28	100	100	0	1282	1193	364	160	163	33	99	99	0	1.285	1.262	1.326	1.306	1.669	1.279	0.867	120	412	2564	2337	0.362	1442	1122	1304	1033	0
4	21	17	"PFL0093"	"L2_163"	18470	26130	150	185	187	32	159	159	27	45	21	0	172	174	29	158	162	31	28	6	0	1.857	1.750	1.237	1.204	4.157	1.496	0.047	156	568	40	44	0.893	26	14	28	16	-50
4	22	17	"PFL0100"	"L2_176"	18690	26150	120	5646	4971	2051	154	155	27	100	100	0	3527	3321	1124	153	155	24	100	100	0	1.628	1.521	1.615	1.381	1.918	1.607	0.897	120	539	8866	7985	0.703	5492	3374	4817	3168	0
4	1	18	"PFL0105"	"L2_187"	14700	26350	120	28360	26208	8859	152	154	26	100	100	0	22436	20304	7807	167	169	26	100	99	0	1.267	1.294	1.269	1.372	1.711	1.274	0.913	120	559	50477	46193	0.341	28208	22269	26056	20137	0
4	2	18	"PFL0107"	"L2_190"	14890	26360	120	397	380	103	155	157	25	95	90	0	570	557	138	170	172	27	99	99	0	0.605	0.581	0.605	0.532	1.845	0.572	0.739	120	501	642	612	-0.725	242	400	225	387	0
4	3	18	"PFL0118"	"L2_202"	15090	26350	120	452	439	106	159	160	26	100	100	0	585	562	159	175	178	30	96	95	0	0.715	0.724	0.716	0.773	1.843	0.686	0.788	120	496	703	667	-0.485	293	410	280	387	0
4	4	18	"PFL0126"	"L2_215"	15270	26350	120	1177	1134	302	168	169	29	100	100	0	1159	1082	338	179	183	32	99	98	0	1.030	1.070	1.096	1.151	1.608	1.029	0.833	120	379	1989	1869	0.042	1009	980	966	903	0
4	5	18	"PFJ0334"	"J326_1"	15450	26350	120	22983	20790	5669	167	171	38	100	100	0	9748	9015	2051	178	182	31	100	100	0	2.384	2.334	2.414	2.294	1.322	2.438	0.919	120	438	32386	29460	1.253	22816	9570	20623	8837	0
4	6	18	"PFJ0360"	"J352_5"	15640	26350	120	978	937	285	167	172	39	99	98	0	1415	1374	389	174	179	31	100	100	0	0.654	0.642	0.661	0.622	1.568	0.637	0.882	120	365	2052	1970	-0.614	811	1241	770	1200	0
4	7	18	"PFJ0381"	"J38_18"	15780	26370	150	175	181	30	178	184	38	12	3	0	185	188	29	185	190	34	14	1	0	100000.000	1.000	0.926	0.960	4.279	1.272	0.072	156	560	-3	6	16.610	-3	0	3	3	-50
4	8	18	"PFJ0399"	"J43_10"	16020	26350	110	220	225	40	178	180	35	55	25	0	322	326	51	187	191	35	96	91	0	0.311	0.338	0.363	0.315	2.522	0.453	0.307	80	502	177	186	-1.684	42	135	47	139	0
4	9	18	"PFJ0409"	"J43_23"	16220	26350	120	415	408	96	160	160	29	97	95	0	907	897	215	172	175	34	100	100	0	0.347	0.342	0.339	0.329	1.668	0.328	0.761	120	544	990	973	-1.527	255	735	248	725	0
4	10	18	"PFJ0430"	"J478_10"	16420	26340	120	8936	8068	2406	147	151	26	100	100	0	4361	3886	1427	160	162	26	98	97	0	2.092	2.126	2.100	2.297	1.672	2.102	0.895	120	390	12990	11647	1.065	8789	4201	7921	3726	0
4	11	18	"PFJ0226"	"J227_1"	16590	26340	150	172	177	33	146	149	26	48	25	0	146	148	28	159	161	25	8	2	0	-2.000	-2.818	1.387	1.198	5.401	0.209	0.004	156	503	13	20	Error	26	-13	31	-11	-50
4	12	18	"PFJ0237"	"J232_2"	16790	26350	120	168	169	28	149	151	25	38	12	0	290	289	63	157	160	24	95	92	0	0.143	0.152	0.228	0.224	2.466	0.122	0.077	120	505	152	152	-2.807	19	133	20	132	0
4	13	18	"PFJ0256"	"J245_7"	16970	26340	110	282	281	54	147	148	25	96	92	0	251	256	99	155	158	24	91	80	0	1.406	1.327	1.401	1.416	2.150	0.827	0.335	80	459	231	235	0.492	135	96	134	101	0
4	14	18	"PFJ0284"	"J269_5"	17170	26340	120	1546	1406	385	150	152	26	100	100	0	1189	1102	356	159	161	25	98	97	0	1.355	1.332	1.321	1.442	1.658	1.313	0.904	120	502	2426	2199	0.439	1396	1030	1256	943	0
4	15	18	"PFJ0315"	"J2975_2"	17350	26340	120	1666	1596	461	154	155	26	100	100	0	980	949	273	158	161	25	99	99	0	1.839	1.823	1.883	1.829	1.478	1.854	0.883	120	501	2334	2233	0.879	1512	822	1442	791	0
4	16	18	"PFJ0365"	"J378_1"	17540	26340	120	706	682	159	148	149	24	100	100	0	1862	1719	458	153	156	24	99	99	0	0.327	0.341	0.332	0.359	1.721	0.326	0.890	120	514	2267	2100	-1.615	558	1709	534	1566	0
4	17	18	"PFK0117"	"Km799_7"	17750	26320	150	152	153	26	147	148	24	26	3	0	144	146	27	154	157	32	7	0	0	-0.500	-0.750	0.833	0.971	4.044	0.092	0.002	156	533	-5	-2	Error	5	-10	6	-8	-50
4	18	18	"PFK0142"	"Kn10286_1"	17920	26340	120	1584	1446	394	145	148	26	100	99	0	1171	1083	330	153	156	34	99	99	0	1.414	1.399	1.419	1.408	1.628	1.388	0.897	120	431	2457	2231	0.499	1439	1018	1301	930	0
4	19	18	"PFK0175"	"Kn1239_1"	18120	26350	150	161	159	26	158	162	37	8	0	0	172	175	35	160	164	28	30	10	0	0.250	0.067	0.831	0.796	4.133	0.475	0.006	156	503	15	16	-2.000	3	12	1	15	-50
4	20	18	"PFK0203"	"Kn1453_6"	18270	26330	150	167	166	30	169	171	32	12	0	0	146	149	30	168	171	27	10	1	0	0.091	0.158	0.736	0.728	3.713	1.058	0.002	156	539	-24	-22	-3.459	-2	-22	-3	-19	-50
4	21	18	"PFK0250"	"Kn2004_3"	18490	26340	120	665	666	168	166	168	26	100	100	0	569	575	168	170	172	28	95	95	0	1.251	1.235	1.168	1.251	1.638	1.191	0.832	120	481	898	905	0.323	499	399	500	405	0
4	22	18	"PFK0277"	"Kn2223_1"	18650	26330	150	160	163	32	164	167	28	19	3	0	140	145	34	165	169	33	6	2	0	0.160	0.050	0.779	0.774	4.120	0.563	0.018	156	745	-29	-21	-2.644	-4	-25	-1	-20	-50
4	1	19	"PFK0478"	"Kn610_1"	14690	26540	120	1356	1247	364	148	150	25	100	100	0	1224	1116	361	169	171	26	98	96	0	1.145	1.161	1.124	1.221	1.720	1.136	0.878	120	514	2263	2046	0.195	1208	1055	1099	947	0
4	2	19	"PFK0517"	"Kn8027_1"	14850	26540	150	153	151	27	156	158	25	10	3	0	156	159	34	175	177	28	11	2	0	0.158	0.313	0.653	0.644	3.768	0.197	0.004	156	612	-22	-21	-2.663	-3	-19	-5	-16	-50
4	3	19	"PFK0524"	"Kn836_1"	15060	26540	110	252	260	61	155	156	25	93	83	0	318	320	58	178	180	30	96	92	0	0.693	0.739	0.731	0.713	1.828	0.707	0.468	80	476	237	247	-0.529	97	140	105	142	0
4	4	19	"PFK0554"	"Kn962_1"	15260	26520	150	187	186	36	159	162	29	48	15	0	222	227	44	192	195	33	45	21	0	0.933	0.771	0.914	0.783	3.609	0.475	0.047	156	523	58	62	-0.100	28	30	27	35	-50
4	5	19	"PFK0701"	"Ks15_2"	15420	26540	150	160	163	37	162	164	30	23	8	0	171	174	40	194	197	31	11	3	0	0.087	-0.050	0.684	0.766	3.768	0.438	0.028	156	473	-25	-19	-3.524	-2	-23	1	-20	-50
4	6	19	"PFK0743"	"Ks196_1"	15610	26530	150	166	166	31	168	170	32	11	4	0	170	175	31	197	201	36	3	0	0	0.074	0.091	0.754	0.584	3.856	0.423	0.004	156	495	-29	-24	-3.755	-2	-27	-2	-22	-50
4	7	19	"PFK1214"	"Ks82_7"	15800	26530	150	172	174	38	185	189	36	12	1	0	175	179	41	217	220	42	3	0	0	0.310	0.289	0.578	0.668	2.787	0.603	0.096	156	502	-55	-49	-1.692	-13	-42	-11	-38	-50
4	8	19	"PFK1273"	"Ks97_17"	16000	26540	150	175	174	33	183	186	39	8	0	0	198	200	34	215	231	72	0	0	0	0.471	0.600	1.085	0.979	3.308	0.600	0.039	156	636	-25	-24	-1.087	-8	-17	-9	-15	-50
4	9	19	"PFK0237"	"Kn1802_2"	16210	26550	150	155	164	50	157	164	41	12	5	0	163	191	129	206	233	102	4	3	0	0.047	-0.467	0.422	0.458	3.220	0.346	0.563	156	587	-45	-8	-4.426	-2	-43	7	-15	-50
4	10	19	"PFK0352"	"Kn3360_1"	16390	26520	150	148	152	28	140	143	25	27	7	0	147	149	26	183	193	53	0	0	0	-0.222	-0.353	0.350	0.434	5.314	3.504	0.019	156	515	-28	-22	Error	8	-36	12	-34	-50
4	11	19	"PFK0401"	"Kn4252_4"	16580	26530	150	175	177	35	141	143	25	55	33	0	161	164	29	168	175	34	12	1	0	-4.857	-9.000	1.111	1.164	4.172	0.629	0.010	156	537	27	32	Error	34	-7	36	-4	-50
4	12	19	"PFK0571"	"Ks101_8"	16790	26540	120	327	323	84	144	146	27	93	90	0	417	423	166	168	173	33	94	93	0	0.735	0.702	0.808	0.788	1.995	0.550	0.555	120	477	432	434	-0.444	183	249	179	255	0
4	13	19	"PFBL B0018"	"oPFBLOB0018"	16990	26530	120	1034	968	277	145	147	26	100	100	0	852	803	216	175	180	36	100	99	0	1.313	1.311	1.344	1.318	1.479	1.306	0.882	120	535	1566	1451	0.393	889	677	823	628	0
4	14	19	"PFM60469"	"oPFM60469"	17170	26530	120	39552	34346	11276	151	156	30	100	100	0	29415	25518	8912	182	184	35	100	100	0	1.348	1.350	1.338	1.411	1.865	1.354	0.915	120	431	68634	59531	0.431	39401	29233	34195	25336	0
4	15	19	"PFB0683"	"oPFB0683"	17350	26530	110	494	513	172	166	168	32	98	98	0	378	428	130	178	181	31	98	96	0	1.640	1.388	1.327	1.434	1.878	1.353	0.800	80	370	528	597	0.714	328	200	347	250	0
4	16	19	"PFG0004"	"oPFG0004"	17530	26530	110	644	629	143	160	161	31	100	100	0	714	710	154	174	179	34	100	100	0	0.896	0.875	0.877	0.863	1.395	0.860	0.860	80	465	1024	1005	-0.158	484	540	469	536	0
4	17	19	"PFC0763"	"oPFC0763"	17740	26510	150	165	165	29	152	154	28	30	7	0	151	151	26	163	170	38	2	0	0	-1.083	-1.083	1.125	1.119	4.611	0.103	0.001	156	604	1	1	Error	13	-12	13	-12	-50
4	18	19	"PFL0014"	"oPFL0014"	17930	26530	120	1186	1163	404	156	174	247	92	88	0	1790	1730	541	164	181	154	100	99	0	0.633	0.643	0.667	0.593	1.732	0.694	0.827	120	432	2656	2573	-0.659	1030	1626	1007	1566	0
4	19	19	"PFM60471"	"oPFM60471"	18110	26530	130	47784	43448	11898	166	171	40	100	100	0	17793	16413	3655	172	177	61	100	100	0	2.702	2.665	2.733	2.602	1.279	2.791	0.929	120	436	65239	59523	1.434	47618	17621	43282	16241	0
4	20	19	"PFL0019"	"oPFL0019"	18300	26530	120	2503	2406	894	171	175	39	98	98	0	2091	1919	594	174	179	46	100	100	0	1.216	1.281	1.316	1.168	1.795	1.333	0.886	120	480	4249	3980	0.283	2332	1917	2235	1745	0
4	21	19	"PFG0007"	"oPFG0007"	18490	26520	110	4953	4843	1369	171	174	35	100	100	0	1196	1173	290	175	181	53	100	100	0	4.684	4.681	4.818	4.679	1.273	4.765	0.865	80	472	5803	5670	2.228	4782	1021	4672	998	0
4	22	19	"PFI17638"	"oPFI17638"	18680	26520	110	27061	25120	6667	172	175	41	100	100	0	7344	6841	1649	173	184	107	100	100	0	3.750	3.741	3.740	3.712	1.227	3.759	0.909	80	500	34060	31616	1.907	26889	7171	24948	6668	0
4	1	20	"PFBL B0024"	"oPFBLOB0024"	14690	26730	120	2020	1849	648	145	148	25	100	99	0	1149	1095	336	177	179	28	100	99	0	1.929	1.856	1.884	1.785	1.883	1.936	0.881	120	537	2847	2622	0.948	1875	972	1704	918	0
4	2	20	"PFBL B0025"	"oPFBLOB0025"	14880	26730	110	309	301	69	152	154	30	95	92	0	393	391	68	182	183	28	100	98	0	0.744	0.713	0.709	0.677	1.752	0.717	0.637	80	465	368	358	-0.426	157	211	149	209	0
4	3	20	"PFN0253"	"oPFN0253"	15070	26730	120	451	435	118	151	151	24	97	95	0	554	530	122	182	185	30	100	99	0	0.806	0.816	0.815	0.791	1.670	0.852	0.819	120	544	672	632	-0.310	300	372	284	348	0
4	4	20	"PFL0021"	"oPFL0021"	15260	26730	120	1467	1396	456	147	147	26	100	100	0	1501	1404	434	191	194	32	100	99	0	1.008	1.030	1.084	1.023	1.688	1.040	0.888	120	427	2630	2462	0.011	1320	1310	1249	1213	0
4	5	20	"PFF72416"	"oPFF72416"	15430	26740	150	155	157	28	151	152	27	24	3	0	196	199	32	193	196	33	19	5	0	1.333	1.000	0.812	0.735	3.606	16.317	0.000	156	587	7	12	0.415	4	3	6	6	-50
4	6	20	"PFI17640"	"oPFI17640"	15650	26720	110	288	300	70	164	166	30	96	86	0	380	383	74	210	215	39	97	91	0	0.729	0.786	0.747	0.753	2.138	0.762	0.624	80	463	294	309	-0.455	124	170	136	173	0
4	7	20	"PFK12891"	"oPFK12891"	15830	26720	120	3334	3131	1133	181	184	33	100	99	0	749	719	213	236	245	53	98	95	0	6.146	6.108	6.184	6.294	1.608	6.497	0.834	120	482	3666	3433	2.620	3153	513	2950	483	0
4	8	20	"PFJ12782"	"oPFJ12782"	16030	26730	120	18468	18006	7658	185	188	36	100	100	0	64442	55805	13068	256	285	102	100	100	47	0.285	0.321	0.315	0.284	1.727	0.327	0.853	120	457	82469	73370	-1.812	18283	64186	17821	55549	0
4	9	20	"PFL0025"	"oPFL0025"	16220	26730	130	388	421	134	161	169	43	99	95	0	776	970	461	260	287	113	98	95	0	0.440	0.366	0.372	0.395	1.677	0.328	0.790	120	476	743	970	-1.185	227	516	260	710	0
4	10	20	"PFF72418"	"oPFF72418"	16420	26730	120	1363	1227	456	141	143	26	99	99	0	3475	3166	1068	207	222	59	100	100	0	0.374	0.367	0.374	0.346	1.664	0.365	0.905	120	482	4490	4045	-1.419	1222	3268	1086	2959	0
4	11	20	"PFC0772"	"oPFC0772"	16590	26720	110	330	325	82	139	139	24	97	96	0	882	818	206	196	202	39	98	98	0	0.278	0.299	0.297	0.284	1.601	0.284	0.760	80	371	877	808	-1.845	191	686	186	622	0
4	12	20	"PFA32028"	"oPFA32028"	16770	26710	150	145	146	24	140	141	25	18	3	0	235	236	40	193	197	39	51	17	0	0.119	0.140	0.469	0.471	3.454	0.117	0.017	156	630	47	49	-3.070	5	42	6	43	-50
4	13	20	"PFI17641"	"oPFI17641"	16990	26730	120	1279	1184	429	140	141	26	100	97	0	3224	3061	1007	208	214	43	100	100	0	0.378	0.366	0.382	0.339	1.740	0.365	0.899	120	507	4155	3897	-1.405	1139	3016	1044	2853	0
4	14	20	"PFL0027"	"oPFL0027"	17170	26730	120	711	702	232	144	147	28	96	96	0	743	726	157	206	213	43	100	100	0	1.056	1.073	1.101	0.973	1.871	1.225	0.807	120	379	1104	1078	0.078	567	537	558	520	0
4	15	20	"PFK12903"	"oPFK12903"	17300	26680	150	175	178	35	152	158	32	37	8	0	201	202	39	192	195	37	22	6	0	2.556	2.600	1.300	1.314	4.179	0.075	0.000	156	552	32	36	1.354	23	9	26	10	-50
4	16	20	"PFI17664"	"oPFI17664"	17480	26710	120	1309	1235	370	157	160	30	100	99	0	709	690	171	181	184	33	100	100	0	2.182	2.118	2.125	2.073	1.562	2.188	0.891	120	487	1680	1587	1.126	1152	528	1078	509	0
4	17	20	"PFH0013"	"oPFH0013"	17660	26700	110	2973	2839	760	155	163	65	100	100	0	986	952	266	176	185	67	100	98	0	3.479	3.459	3.395	3.583	1.369	3.405	0.882	80	459	3628	3460	1.799	2818	810	2684	776	0
4	18	20	"PFD66991"	"oPFD66991"	17850	26710	120	833	795	230	148	167	231	95	80	0	524	496	140	166	183	149	85	64	0	1.913	1.961	1.893	2.024	1.596	1.973	0.896	120	525	1043	977	0.936	685	358	647	330	0
4	19	20	"PFM60502"	"oPFM60502"	18050	26710	120	2525	2448	950	154	172	236	95	92	0	1543	1440	482	167	181	146	100	96	0	1.723	1.802	1.852	1.665	1.881	1.903	0.880	120	472	3747	3567	0.785	2371	1376	2294	1273	0
4	20	20	"PFI17667"	"oPFI17667"	18240	26710	120	560	571	327	157	161	33	99	96	0	761	791	334	168	171	29	100	100	0	0.680	0.665	0.662	0.617	1.726	0.742	0.824	120	466	996	1037	-0.557	403	593	414	623	0
4	21	20	"PFF72456"	"oPFF72456"	18430	26710	120	1000	953	286	153	157	33	100	99	0	696	685	193	165	171	50	98	98	0	1.595	1.538	1.606	1.550	1.660	1.573	0.866	120	478	1378	1320	0.674	847	531	800	520	0
4	22	20	"PFI17668"	"oPFI17668"	18630	26710	120	452	443	124	148	154	40	98	94	0	631	605	186	162	171	97	97	90	0	0.648	0.666	0.663	0.644	1.645	0.645	0.825	120	613	773	738	-0.626	304	469	295	443	0
4	1	21	"PFJ12799"	"oPFJ12799"	14610	26900	150	172	182	45	140	141	24	63	41	0	166	171	32	168	170	26	23	8	0	-16.000	14.000	1.667	1.438	4.723	3.993	0.022	156	826	30	45	Error	32	-2	42	3	-50
4	2	21	"PFF72457"	"oPFF72457"	14810	26910	110	2523	2259	710	145	150	38	100	100	0	3755	3555	1070	173	193	165	100	100	0	0.664	0.625	0.620	0.600	1.506	0.600	0.899	80	500	5960	5496	-0.591	2378	3582	2114	3382	0
4	3	21	"PFF72459"	"oPFF72459"	15020	26920	100	213	217	47	154	157	32	72	47	0	284	287	57	179	191	109	46	3	0	0.562	0.583	0.665	0.484	3.085	0.565	0.267	80	440	164	171	-0.832	59	105	63	108	0
4	4	21	"PFM60506"	"oPFM60506"	15210	26910	120	455	445	132	158	157	28	98	95	0	871	824	247	191	192	30	99	98	0	0.437	0.453	0.445	0.435	1.750	0.444	0.826	120	509	977	920	-1.195	297	680	287	633	0
4	5	21	"PFL0067"	"oPFL0067"	15400	26910	110	252	253	55	153	156	30	88	78	0	536	522	125	190	192	33	100	97	0	0.286	0.301	0.303	0.290	1.641	0.278	0.601	80	408	445	432	-1.805	99	346	100	332	0
4	6	21	"PFI17670"	"oPFI17670"	15590	26910	120	1469	1452	498	159	162	31	100	99	0	957	982	324	187	192	34	99	98	0	1.701	1.626	1.654	1.669	1.636	1.632	0.904	120	512	2080	2088	0.767	1310	770	1293	795	0
4	7	21	"PFI17672"	"oPFI17672"	15780	26910	120	310	305	68	174	176	31	91	82	0	400	397	96	204	211	42	95	90	0	0.694	0.679	0.690	0.671	1.858	0.614	0.534	120	444	332	324	-0.527	136	196	131	193	0
4	8	21	"PFL0068"	"oPFL0068"	15970	26910	120	1088	1025	337	174	177	33	100	100	0	647	620	170	205	216	55	97	94	0	2.068	2.051	2.041	2.104	1.733	2.118	0.871	120	497	1356	1266	1.048	914	442	851	415	0
4	9	21	"PFL0070"	"oPFL0070"	16160	26910	120	1146	1101	395	156	161	35	99	99	0	1108	1093	354	197	223	93	99	96	0	1.087	1.055	1.057	1.047	1.596	1.074	0.873	120	487	1901	1841	0.120	990	911	945	896	0
4	10	21	"PFF72463"	"oPFF72463"	16350	26910	120	1693	1664	628	141	143	26	100	99	0	950	921	318	173	193	58	98	96	0	1.997	2.036	2.001	2.027	1.747	2.111	0.882	120	486	2329	2271	0.998	1552	777	1523	748	0
4	11	21	"PFD66995"	"oPFD66995"	16560	26910	150	154	163	41	138	140	25	37	21	0	151	156	31	174	180	40	3	0	0	-0.696	-1.389	0.912	0.938	4.794	4.171	0.001	156	572	-7	7	Error	16	-23	25	-18	-50
4	12	21	"PFL0074"	"oPFL0074"	16730	26910	120	3570	3258	1248	137	139	23	100	100	0	2424	2217	780	171	175	35	100	99	0	1.524	1.525	1.546	1.517	1.737	1.570	0.893	120	465	5686	5167	0.608	3433	2253	3121	2046	0
4	13	21	"PFJ12802"	"oPFJ12802"	16920	26900	110	4055	3652	1104	139	141	29	100	100	0	905	833	268	171	180	42	97	97	0	5.335	5.307	5.144	5.479	1.439	5.202	0.879	80	474	4650	4175	2.416	3916	734	3513	662	0
4	14	21	"PFBL B0125"	"oPFBLOB0125"	17120	26910	120	309	310	70	140	143	29	97	94	0	434	419	103	170	183	47	99	91	0	0.640	0.683	0.688	0.663	1.640	0.642	0.682	120	495	433	419	-0.644	169	264	170	249	0
4	15	21	"PFN0269"	"oPFN0269"	17310	26910	120	1736	1652	630	142	144	26	98	98	0	4597	4231	1601	166	172	34	100	100	0	0.360	0.371	0.377	0.366	1.732	0.355	0.877	120	500	6025	5575	-1.475	1594	4431	1510	4065	0
4	16	21	"PFD66996"	"oPFD66996"	17490	26910	120	451	441	141	143	145	27	95	91	0	710	707	244	158	161	27	98	97	0	0.558	0.543	0.530	0.534	1.857	0.525	0.833	120	520	860	847	-0.842	308	552	298	549	0
4	17	21	"PFF72496"	"oPFF72496"	17680	26900	120	360	367	94	142	146	59	97	85	0	404	392	105	158	167	60	92	88	0	0.886	0.962	0.971	0.999	1.916	0.956	0.746	120	567	464	459	-0.174	218	246	225	234	0
4	18	21	"PFH0035"	"oPFH0035"	17870	26900	110	223	227	43	140	141	24	88	80	0	426	428	116	156	157	25	98	98	0	0.307	0.320	0.313	0.306	1.857	0.273	0.603	80	472	353	359	-1.702	83	270	87	272	0
4	19	21	"PFL0139"	"oPFL0139"	18060	26900	120	502	506	143	145	147	26	99	99	0	849	842	251	158	160	25	99	98	0	0.517	0.528	0.527	0.531	1.879	0.510	0.858	120	503	1048	1045	-0.953	357	691	361	684	0
4	20	21	"PFBL B0173"	"oPFBLOB0173"	18250	26900	120	253	256	51	148	149	25	95	84	0	308	324	99	158	160	25	95	92	0	0.700	0.651	0.680	0.675	2.059	0.555	0.538	120	456	255	274	-0.515	105	150	108	166	0
4	21	21	"PFI17720"	"oPFI17720"	18440	26890	150	163	166	30	146	147	25	33	14	0	155	157	28	156	158	25	16	4	0	-17.000	20.000	0.818	0.979	4.042	0.120	0.001	156	546	16	21	Error	17	-1	20	1	-50
4	22	21	"PFG0054"	"oPFG0054"	18630	26900	120	3606	3394	1271	139	140	23	100	100	0	1966	1927	731	152	154	25	98	97	0	1.911	1.834	1.833	1.829	1.802	1.861	0.908	120	536	5281	5030	0.935	3467	1814	3255	1775	0
4	1	22	"PFN0287"	"oPFN0287"	14640	27100	110	293	292	61	133	136	25	98	93	0	299	297	58	160	163	26	98	95	0	1.151	1.161	1.167	1.176	1.732	1.111	0.615	80	551	299	296	0.203	160	139	159	137	0
4	2	22	"PFL0140"	"oPFL0140"	14840	27100	120	1811	1731	647	140	143	31	100	100	0	855	820	309	165	180	145	91	86	0	2.422	2.429	2.441	2.689	2.125	2.465	0.871	120	622	2361	2246	1.276	1671	690	1591	655	0
4	3	22	"PFL0142"	"oPFL0142"	15020	27100	120	617	581	185	147	150	29	98	97	0	497	483	125	176	178	31	99	97	0	1.464	1.414	1.414	1.372	1.702	1.455	0.835	120	584	791	741	0.550	470	321	434	307	0
4	4	22	"PFL0144"	"oPFL0144"	15220	27100	120	651	605	186	149	152	32	98	96	0	368	361	81	180	182	35	97	90	0	2.670	2.519	2.762	2.488	1.932	2.738	0.709	120	594	690	637	1.417	502	188	456	181	0
4	5	22	"PFJ12815"	"oPFJ12815"	15410	27100	120	1881	1807	586	146	150	31	100	100	0	804	788	220	175	179	35	100	98	0	2.758	2.710	2.780	2.715	1.631	2.843	0.875	120	601	2364	2274	1.464	1735	629	1661	613	0
4	6	22	"PFI17725"	"oPFI17725"	15600	27100	120	1345	1310	400	145	149	30	100	100	0	3476	3382	923	169	172	33	100	100	0	0.363	0.363	0.366	0.358	1.704	0.351	0.874	120	546	4507	4378	-1.462	1200	3307	1165	3213	0
4	7	22	"PFL0149"	"oPFL0149"	15780	27080	150	174	179	31	153	155	35	32	9	0	191	193	31	173	178	37	25	3	0	1.167	1.300	1.115	1.053	3.374	1.459	0.054	156	775	39	46	0.222	21	18	26	20	-50
4	8	22	"PFG0057"	"oPFG0057"	16000	27100	110	234	241	52	160	166	64	60	18	0	313	310	81	175	190	150	45	1	0	0.536	0.600	0.646	0.559	2.695	0.557	0.338	80	527	212	216	-0.899	74	138	81	135	0
4	9	22	"PFF72505"	"oPFF72505"	16170	27100	110	313	305	64	136	140	28	98	97	0	302	304	50	160	162	27	100	97	0	1.246	1.174	1.137	1.112	1.850	1.128	0.646	80	513	319	313	0.318	177	142	169	144	0
4	10	22	"PFM60543"	"oPFM60543"	16370	27100	120	1280	1194	487	132	134	23	99	99	0	707	693	229	155	158	25	98	98	0	2.080	1.974	1.983	1.863	1.886	2.111	0.850	120	599	1700	1600	1.056	1148	552	1062	538	0
4	11	22	"PFBL B0178"	"oPFBLOB0178"	16550	27100	120	7888	7257	2736	135	137	24	100	100	0	3603	3366	1146	154	157	24	99	99	0	2.248	2.217	2.271	2.137	1.758	2.310	0.914	120	560	11202	10334	1.169	7753	3449	7122	3212	0
4	12	22	"PFG0058"	"oPFG0058"	16750	27100	120	253	287	99	130	132	24	94	90	0	227	236	63	153	154	23	82	67	0	1.662	1.892	1.819	1.919	2.440	1.885	0.590	120	579	197	240	0.733	123	74	157	83	0
4	13	22	"PFBL B0180"	"oPFBLOB0180"	16930	27100	120	217	221	44	131	135	29	93	80	0	238	239	52	151	155	28	85	69	0	0.989	1.023	1.035	1.067	2.325	0.937	0.395	120	612	173	178	-0.017	86	87	90	88	0
4	14	22	"PFBL B0182"	"oPFBLOB0182"	17130	27100	120	518	515	167	131	133	24	100	99	0	713	723	245	154	155	23	99	99	0	0.692	0.675	0.669	0.661	1.661	0.643	0.812	120	578	946	953	-0.531	387	559	384	569	0
4	15	22	"PFBL B0184"	"oPFBLOB0184"	17310	27100	120	841	797	265	131	133	24	99	97	0	504	502	149	151	153	22	98	97	0	2.011	1.897	1.968	1.893	1.766	1.970	0.843	120	584	1063	1017	1.008	710	353	666	351	0
4	16	22	"PFI17729"	"oPFI17729"	17500	27100	100	204	210	39	132	133	23	95	83	0	151	151	28	148	151	23	25	7	0	24.000	26.000	3.667	3.610	2.835	0.005	0.000	80	452	75	81	4.585	72	3	78	3	0
4	17	22	"PFH0036"	"oPFH0036"	17690	27100	120	1778	1747	711	128	130	22	100	99	0	2136	2013	750	148	151	23	100	100	0	0.830	0.868	0.916	0.836	1.756	0.874	0.872	120	615	3638	3484	-0.269	1650	1988	1619	1865	0
4	18	22	"PFA32038"	"oPFA32038"	17880	27100	120	6541	6258	2559	129	130	23	100	100	0	3335	3249	1090	150	153	24	100	100	0	2.013	1.978	2.093	1.747	2.031	2.121	0.883	120	612	9597	9228	1.009	6412	3185	6129	3099	0
4	19	22	"EMPTY"	"EMPTY"	18080	27090	150	144	146	23	132	135	25	29	7	0	156	161	28	151	153	25	24	9	0	2.400	1.400	0.929	1.022	3.871	0.169	0.001	156	780	17	24	1.263	12	5	14	10	-50
4	20	22	"EMPTY"	"EMPTY"	18270	27090	150	150	149	23	141	146	32	14	1	0	156	152	25	152	162	54	1	0	0	2.250	100000.000	0.804	1.016	3.664	0.621	0.047	156	724	13	8	1.170	9	4	8	0	-50
4	21	22	"EMPTY"	"EMPTY"	18460	27090	150	162	191	116	148	152	34	32	17	0	174	235	195	160	176	64	27	14	0	1.000	0.573	0.678	0.665	3.221	0.424	0.513	156	720	28	118	0.000	14	14	43	75	-50
4	22	22	"EMPTY"	"EMPTY"	18650	27090	150	144	145	27	140	143	30	16	3	0	154	158	29	151	159	44	12	1	0	1.333	0.714	1.000	1.141	4.212	0.480	0.066	156	942	7	12	0.415	4	3	5	7	-50
5	1	1	"PFI0414"	"I5572_1"	1040	27660	150	505	529	147	138	143	31	100	99	0	346	360	92	152	156	31	100	99	0	1.892	1.880	1.943	1.895	1.488	1.909	0.733	156	862	561	599	0.920	367	194	391	208	0
5	2	1	"PFI0486"	"I7438_2"	1220	27670	140	1951	1933	746	132	134	25	100	99	0	2060	2114	802	147	150	25	99	99	0	0.951	0.916	0.939	0.915	1.723	0.908	0.899	156	635	3732	3768	-0.073	1819	1913	1801	1967	0
5	3	1	"PFI0416"	"I5607_1"	1400	27670	140	241	248	60	129	131	24	96	91	0	206	212	50	148	149	22	82	64	0	1.931	1.859	1.867	2.073	2.218	1.748	0.474	156	665	170	183	0.949	112	58	119	64	0
5	4	1	"PFI0237"	"I16933_1"	1600	27670	140	398	416	132	131	134	27	98	98	0	548	542	164	149	152	28	100	98	0	0.669	0.725	0.728	0.711	1.681	0.714	0.812	156	666	666	678	-0.580	267	399	285	393	0
5	5	1	"PFI0401"	"I5180_2"	1790	27670	140	1196	1092	395	135	142	39	100	100	0	765	739	238	150	156	34	98	97	0	1.725	1.625	1.655	1.632	1.650	1.667	0.891	156	641	1676	1546	0.787	1061	615	957	589	0
5	6	1	"PFI0236"	"I1689_2"	1970	27670	140	2694	2588	983	144	155	45	100	99	0	4671	4427	1691	159	171	54	99	99	0	0.565	0.573	0.569	0.589	1.700	0.553	0.915	156	638	7062	6712	-0.823	2550	4512	2444	4268	0
5	7	1	"PFJ0542"	"J667_1"	2160	27670	140	730	731	241	154	171	73	100	98	0	886	915	346	172	196	78	100	98	0	0.807	0.777	0.762	0.796	1.443	0.743	0.862	156	665	1290	1320	-0.310	576	714	577	743	0
5	8	1	"PFJ0005"	"J1011_3"	2360	27670	140	967	985	306	140	147	40	100	100	0	956	946	268	159	166	43	100	100	0	1.038	1.074	1.056	1.066	1.439	1.083	0.873	156	678	1624	1632	0.053	827	797	845	787	0
5	9	1	"PFJ0310"	"J2896_1"	2550	27670	140	3984	3654	1107	139	144	38	100	100	0	4567	4254	1266	156	160	30	100	99	0	0.872	0.858	0.855	0.887	1.684	0.849	0.921	156	675	8256	7613	-0.198	3845	4411	3515	4098	0
5	10	1	"PFJ0140"	"J17_1"	2740	27670	140	4212	3969	1226	143	146	33	100	100	0	4032	3895	1085	163	168	34	100	99	0	1.052	1.025	1.033	1.031	1.558	1.048	0.934	156	666	7938	7558	0.073	4069	3869	3826	3732	0
5	11	1	"PFJ0200"	"J21_1"	2930	27670	140	2674	2774	945	141	144	29	100	99	0	2011	2020	603	160	164	33	100	100	0	1.368	1.416	1.442	1.372	1.556	1.468	0.917	156	696	4384	4493	0.453	2533	1851	2633	1860	0
5	12	1	"PFJ0215"	"J21_7"	3130	27670	140	2430	2241	585	137	141	31	100	100	0	2306	2185	505	158	161	27	99	99	0	1.068	1.038	1.051	1.052	1.675	1.051	0.931	156	688	4441	4131	0.094	2293	2148	2104	2027	0
5	13	1	"PFJ0476"	"J53_48"	3310	27670	140	5193	5259	2140	138	141	29	100	100	0	9639	9973	3660	158	162	30	100	100	0	0.533	0.522	0.526	0.505	1.572	0.517	0.925	156	648	14536	14936	-0.907	5055	9481	5121	9815	0
5	14	1	"PFJ0510"	"J58_2"	3500	27670	140	833	793	199	136	138	26	100	100	0	2166	2150	601	156	160	28	100	100	0	0.347	0.329	0.331	0.329	1.383	0.315	0.907	156	636	2707	2651	-1.528	697	2010	657	1994	0
5	15	1	"PFJ0563"	"J70_2"	3690	27670	140	1253	1212	430	134	135	25	99	99	0	689	712	232	154	156	23	100	100	0	2.092	1.932	1.961	1.942	1.508	2.014	0.873	156	672	1654	1636	1.065	1119	535	1078	558	0
5	16	1	"PFJ0575"	"J73_12"	3890	27670	140	1790	1674	555	135	135	26	99	99	0	1932	1872	551	153	156	26	100	100	0	0.930	0.895	0.895	0.860	1.595	0.910	0.913	156	684	3434	3258	-0.104	1655	1779	1539	1719	0
5	17	1	"PFJ0599"	"J85_3"	4070	27670	140	494	485	129	133	136	28	99	98	0	822	840	236	154	158	29	100	100	0	0.540	0.513	0.512	0.500	1.542	0.495	0.855	156	689	1029	1038	-0.888	361	668	352	686	0
5	18	1	"PFJ0018"	"J109_5"	4280	27670	130	303	313	73	132	134	27	99	98	0	231	227	44	150	154	27	87	74	0	2.111	2.351	2.321	2.352	1.894	2.364	0.565	120	613	252	258	1.078	171	81	181	77	0
5	19	1	"PFJ0181"	"J198_5"	4460	27670	140	8951	8721	3821	133	134	25	100	100	0	6827	6917	2305	153	155	27	100	100	0	1.321	1.270	1.300	1.138	1.671	1.363	0.906	156	631	15492	15352	0.402	8818	6674	8588	6764	0
5	20	1	"PFJ0227"	"J227_2"	4640	27660	160	230	236	74	134	136	25	83	70	0	319	304	112	153	155	26	81	74	0	0.578	0.675	0.676	0.644	2.501	0.617	0.635	208	777	262	253	-0.790	96	166	102	151	0
5	21	1	"PFJ0246"	"J242_1"	4800	27650	150	179	188	56	134	139	32	60	37	0	167	173	49	150	155	29	33	17	0	2.647	2.348	1.592	1.504	3.876	1.337	0.261	156	744	62	77	1.404	45	17	54	23	-50
5	22	1	"PFJ0280"	"J268_1"	5030	27670	140	2254	2245	927	133	137	32	98	98	0	1499	1481	533	148	153	33	99	99	0	1.570	1.584	1.663	1.510	1.638	1.659	0.900	156	880	3472	3445	0.651	2121	1351	2112	1333	0
5	1	2	"PFJ0322"	"J309_17"	1050	27870	140	454	449	121	135	140	32	98	95	0	491	494	115	154	158	31	99	99	0	0.947	0.924	0.945	0.873	1.762	0.946	0.823	156	680	656	654	-0.079	319	337	314	340	0
5	2	2	"PFJ0363"	"J373_1"	1230	27870	130	965	970	187	129	131	26	100	100	0	614	616	107	148	151	28	100	100	0	1.794	1.797	1.787	1.797	1.270	1.813	0.886	120	497	1302	1309	0.843	836	466	841	468	0
5	3	2	"PFN0173"	"N132_113"	1430	27870	140	914	861	263	133	136	28	99	98	0	1335	1285	331	149	152	26	99	98	0	0.659	0.641	0.649	0.608	1.579	0.645	0.911	156	526	1967	1864	-0.603	781	1186	728	1136	0
5	4	2	"PFN0184"	"N132_132"	1610	27860	130	769	787	150	136	139	29	100	100	0	743	764	141	151	157	31	100	100	0	1.069	1.062	1.064	1.067	1.272	1.034	0.893	120	454	1225	1264	0.097	633	592	651	613	0
5	5	2	"PFN0186"	"N132_136"	1800	27870	140	1548	1481	522	141	149	41	100	98	0	2139	1979	654	155	164	36	99	99	0	0.709	0.735	0.726	0.711	1.579	0.735	0.933	156	488	3391	3164	-0.496	1407	1984	1340	1824	0
5	6	2	"PFN0203"	"N132_171"	2000	27870	140	494	497	118	143	152	44	100	97	0	624	634	151	161	171	47	99	99	0	0.758	0.748	0.736	0.734	1.440	0.745	0.855	156	464	814	827	-0.400	351	463	354	473	0
5	7	2	"PFN0208"	"N132_178"	2190	27870	140	1450	1382	380	141	146	32	100	100	0	1371	1303	366	165	171	42	99	97	0	1.085	1.091	1.092	1.114	1.455	1.084	0.932	156	484	2515	2379	0.118	1309	1206	1241	1138	0
5	8	2	"PFN0211"	"N132_181"	2380	27860	130	496	507	106	135	139	34	100	100	0	412	413	76	160	161	26	100	99	0	1.433	1.470	1.483	1.487	1.419	1.446	0.809	120	487	613	625	0.519	361	252	372	253	0
5	9	2	"PFN0362"	"N135_24"	2570	27870	130	1197	1168	244	128	130	32	100	100	0	1653	1608	335	150	154	28	100	100	0	0.711	0.713	0.708	0.718	1.282	0.702	0.928	120	493	2572	2498	-0.492	1069	1503	1040	1458	0
5	10	2	"PFN0373"	"N136_4"	2760	27870	140	578	550	152	141	144	31	98	97	0	917	894	246	157	164	38	98	98	0	0.575	0.555	0.564	0.538	1.464	0.552	0.901	156	596	1197	1146	-0.798	437	760	409	737	0
5	11	2	"PFN0401"	"N137_50"	2960	27870	130	641	635	124	139	142	29	100	100	0	800	793	162	161	164	33	100	100	0	0.786	0.785	0.774	0.788	1.284	0.762	0.884	120	481	1141	1128	-0.348	502	639	496	632	0
5	12	2	"PFN0423"	"N138_31"	3150	27870	120	194	203	42	135	138	33	81	44	0	228	227	40	161	166	42	67	27	0	0.881	1.030	1.032	0.995	2.584	1.046	0.305	120	445	126	134	-0.183	59	67	68	66	0
5	13	2	"PFN0433"	"N138_45"	3350	27860	130	302	311	60	137	140	32	100	99	0	403	401	71	165	169	44	100	99	0	0.693	0.737	0.718	0.728	1.528	0.689	0.706	120	443	403	410	-0.528	165	238	174	236	0
5	14	2	"PFN0409"	"N138_104"	3520	27870	140	417	414	100	138	142	29	99	99	0	569	566	125	161	165	29	99	99	0	0.684	0.681	0.690	0.666	1.564	0.677	0.830	156	458	687	681	-0.548	279	408	276	405	0
5	15	2	"PFN0534"	"N143_18"	3710	27870	140	768	741	200	136	139	28	98	98	0	435	431	84	156	159	25	99	98	0	2.265	2.200	2.240	2.139	1.563	2.378	0.836	156	510	911	880	1.180	632	279	605	275	0
5	16	2	"PFN0540"	"N143_29"	3910	27870	130	373	376	73	134	136	28	100	100	0	685	686	141	155	157	25	100	100	0	0.451	0.456	0.467	0.450	1.401	0.440	0.834	120	491	769	773	-1.149	239	530	242	531	0
5	17	2	"PFN0556"	"N143_56"	4120	27860	150	154	160	38	134	137	29	35	17	0	164	166	29	155	157	25	23	8	0	2.222	2.364	1.952	1.460	3.937	2.261	0.058	156	531	29	37	1.152	20	9	26	11	-50
5	18	2	"PFN0562"	"N143_66"	4280	27870	130	489	493	91	131	134	26	100	100	0	961	939	166	151	154	25	100	100	0	0.442	0.459	0.449	0.455	1.305	0.438	0.858	120	426	1168	1150	-1.178	358	810	362	788	0
5	19	2	"PFN0608"	"N147_16"	4470	27870	140	298	314	87	136	138	26	100	97	0	267	277	72	157	158	26	95	84	0	1.473	1.483	1.485	1.582	1.792	1.421	0.685	156	429	272	298	0.558	162	110	178	120	0
5	20	2	"PFN0623"	"N148_7"	4670	27870	140	215	221	51	141	143	28	87	62	0	263	270	50	163	164	26	95	89	0	0.740	0.748	0.709	0.702	2.526	0.749	0.369	156	417	174	187	-0.434	74	100	80	107	0
5	21	2	"PFN0714"	"N151_50"	4860	27870	140	10673	9778	3460	140	145	33	100	100	0	8872	8307	2478	156	160	29	100	99	0	1.208	1.182	1.212	1.149	1.979	1.221	0.922	156	467	19249	17789	0.273	10533	8716	9638	8151	0
5	22	2	"PFN0723"	"N152_1"	5050	27870	140	2170	2017	607	133	135	26	100	100	0	1030	985	243	150	154	29	99	99	0	2.315	2.256	2.301	2.217	1.629	2.357	0.918	156	611	2917	2719	1.211	2037	880	1884	835	0
5	1	3	"PFN0727"	"N152_17"	1060	28070	120	615	639	134	143	151	39	100	100	0	435	452	88	157	164	35	100	100	0	1.698	1.681	1.684	1.694	1.330	1.702	0.851	120	535	750	791	0.764	472	278	496	295	0
5	2	3	"PFN0735"	"N153_15"	1260	28060	130	331	343	75	138	141	31	100	98	0	537	553	99	155	160	31	100	100	0	0.505	0.515	0.522	0.493	1.513	0.493	0.730	120	499	575	603	-0.985	193	382	205	398	0
5	3	3	"PFN0750"	"N155_14"	1440	28070	140	2584	2441	731	133	136	29	100	99	0	1732	1683	407	151	155	27	100	100	0	1.550	1.507	1.537	1.448	1.505	1.553	0.943	156	470	4032	3840	0.633	2451	1581	2308	1532	0
5	4	3	"PFN0757"	"N155_25"	1630	28060	140	690	697	162	133	135	28	100	100	0	741	743	227	151	153	25	98	98	0	0.944	0.953	0.949	1.007	1.511	0.904	0.882	156	506	1147	1156	-0.083	557	590	564	592	0
5	5	3	"PFB0217"	"B567"	1820	28060	140	1001	971	314	133	135	28	98	98	0	485	498	133	150	152	22	99	98	0	2.591	2.408	2.447	2.346	1.650	2.498	0.876	156	477	1203	1186	1.374	868	335	838	348	0
5	6	3	"PFB0221"	"B573"	2010	28060	140	3409	3397	1262	135	139	28	100	100	0	1114	1163	350	153	156	23	100	100	0	3.407	3.230	3.271	3.123	1.404	3.397	0.930	156	441	4235	4272	1.768	3274	961	3262	1010	0
5	7	3	"PFB0223"	"B577"	2200	28060	140	405	466	293	143	146	29	100	100	0	801	1272	2080	162	165	27	100	100	0	0.410	0.291	0.379	0.370	1.543	0.137	0.673	156	453	901	1433	-1.286	262	639	323	1110	0
5	8	3	"PFB0225"	"B583"	2390	28060	140	1371	1421	518	137	140	30	100	99	0	1372	1417	475	159	161	27	100	100	0	1.017	1.021	1.035	0.995	1.375	1.034	0.915	156	536	2447	2542	0.025	1234	1213	1284	1258	0
5	9	3	"PFB0227"	"B587"	2590	28050	130	373	393	97	135	140	31	100	100	0	462	474	114	151	156	31	100	100	0	0.765	0.799	0.764	0.796	1.428	0.812	0.840	120	587	549	581	-0.386	238	311	258	323	0
5	10	3	"PFB0229"	"B590"	2820	28060	90	178	198	80	148	151	33	50	23	0	170	178	41	158	163	35	26	9	0	2.500	2.500	1.406	1.365	3.563	6.969	0.007	52	310	42	70	1.322	30	12	50	20	0
5	11	3	"PFB0246"	"B618"	2970	28050	150	165	172	46	139	142	28	46	23	0	154	155	31	157	160	30	12	4	0	-8.667	-16.500	1.672	1.940	4.402	3.035	0.024	156	552	23	31	Error	26	-3	33	-2	-50
5	12	3	"PFB0256"	"B634"	3160	28040	150	161	171	44	139	154	124	1	0	0	158	165	41	165	172	53	11	2	0	-3.143	100000.000	1.162	1.290	4.599	4.690	0.242	156	470	15	32	Error	22	-7	32	0	-50
5	13	3	"PFB0259"	"B64"	3350	28050	130	5991	5617	1860	142	160	134	100	99	0	1345	1331	357	162	170	55	100	100	0	4.944	4.683	4.712	4.589	1.281	4.833	0.926	120	398	7032	6644	2.306	5849	1183	5475	1169	0
5	14	3	"PFB0262"	"B645"	3510	28060	120	201	210	45	140	144	35	76	42	0	171	176	41	154	157	26	37	23	0	3.588	3.182	2.078	2.136	3.275	3.095	0.109	120	412	78	92	1.843	61	17	70	22	0
5	15	3	"PFB0270"	"B664"	3720	28050	150	235	245	62	136	141	32	94	78	0	215	220	48	153	155	25	79	58	0	1.597	1.627	1.592	1.731	2.387	1.567	0.406	156	527	161	176	0.675	99	62	109	67	0
5	16	3	"PFB0273"	"B667"	3920	28050	140	571	567	121	133	137	28	100	100	0	421	419	76	154	155	25	99	98	0	1.640	1.638	1.661	1.671	1.520	1.666	0.869	156	522	705	699	0.714	438	267	434	265	0
5	17	3	"PFC0002"	"C101"	4100	28050	130	508	515	98	130	134	27	100	100	0	565	567	116	154	156	24	100	100	0	0.920	0.932	0.933	0.941	1.365	0.909	0.859	120	471	789	798	-0.121	378	411	385	413	0
5	18	3	"PFC0006"	"C113"	4300	28050	140	287	293	58	132	137	28	99	98	0	297	300	64	153	156	28	99	94	0	1.076	1.095	1.130	1.129	1.644	1.043	0.673	156	517	299	308	0.106	155	144	161	147	0
5	19	3	"PFC0009"	"C116"	4500	28050	140	281	285	54	133	136	27	100	99	0	425	445	103	152	153	24	100	99	0	0.542	0.519	0.518	0.519	1.581	0.475	0.721	156	434	421	445	-0.883	148	273	152	293	0
5	20	3	"PFC0011"	"C118"	4650	28040	150	173	183	52	139	141	31	53	30	0	171	176	38	154	157	27	36	12	0	2.000	2.000	1.535	1.686	3.472	2.842	0.085	156	414	51	66	1.000	34	17	44	22	-50
5	21	3	"PFC0013"	"C122"	4880	28030	150	161	168	35	138	142	31	41	21	0	150	153	27	153	156	26	15	5	0	-7.667	100000.000	1.571	1.544	3.321	2.976	0.038	156	355	20	30	Error	23	-3	30	0	-50
5	22	3	"PFC0015"	"C125"	5060	28050	140	1553	1481	368	129	132	22	100	99	0	853	822	169	148	150	22	99	99	0	2.020	2.006	2.054	1.949	1.443	2.062	0.917	156	534	2129	2026	1.014	1424	705	1352	674	0
5	1	4	"PFC0035"	"C162"	1080	28250	140	4415	4378	1290	150	159	48	100	100	0	3064	2985	938	171	180	51	98	98	0	1.474	1.502	1.511	1.545	1.639	1.505	0.936	156	680	7158	7042	0.560	4265	2893	4228	2814	0
5	2	4	"PFC0037"	"C164"	1270	28250	130	311	312	48	144	148	32	100	97	0	373	374	52	160	164	35	100	100	0	0.784	0.785	0.800	0.772	1.444	0.782	0.707	120	454	380	382	-0.351	167	213	168	214	0
5	3	4	"PFC0039"	"C171"	1450	28250	140	302	299	63	132	135	27	98	95	0	374	370	74	149	153	27	98	98	0	0.756	0.756	0.753	0.736	1.544	0.752	0.771	156	449	395	388	-0.404	170	225	167	221	0
5	4	4	"PFC0042"	"C179"	1640	28260	130	332	342	64	128	134	56	100	95	0	405	420	78	149	152	27	100	100	0	0.797	0.790	0.802	0.789	1.396	0.828	0.638	120	470	460	485	-0.328	204	256	214	271	0
5	5	4	"PFC0044"	"C180"	1850	28250	140	355	350	70	132	137	58	98	94	0	381	386	84	150	154	27	99	98	0	0.965	0.924	0.904	0.943	1.526	0.974	0.644	156	435	454	454	-0.051	223	231	218	236	0
5	6	4	"PFC0046"	"C184"	2030	28250	130	269	275	51	139	141	29	99	98	0	242	244	37	158	162	30	95	75	0	1.548	1.581	1.607	1.648	1.816	1.586	0.556	120	392	214	222	0.630	130	84	136	86	0
5	7	4	"PFD0183"	"D23156_27"	2220	28250	140	348	353	86	142	144	29	96	94	0	664	661	164	163	166	29	100	99	0	0.411	0.424	0.425	0.397	1.610	0.417	0.821	156	464	707	709	-1.282	206	501	211	498	0
5	8	4	"PFD0186"	"D23156_40"	2400	28250	130	360	359	61	136	140	30	100	100	0	609	605	101	159	161	27	100	100	0	0.498	0.500	0.507	0.492	1.475	0.476	0.776	120	475	674	669	-1.006	224	450	223	446	0
5	9	4	"PFD0190"	"D2337_1"	2600	28250	140	235	241	52	135	140	31	95	80	0	264	268	58	156	160	28	94	81	0	0.926	0.946	0.910	0.943	2.271	0.900	0.468	156	566	208	218	-0.111	100	108	106	112	0
5	10	4	"PFD0198"	"D23657_2"	2780	28240	120	195	198	47	138	141	28	75	50	0	166	172	35	152	154	27	36	19	0	4.071	3.000	1.975	2.049	3.377	2.097	0.146	120	509	71	80	2.026	57	14	60	20	0
5	11	4	"PFD0208"	"D25498_1"	2990	28260	150	154	187	243	138	142	30	33	10	0	142	151	65	151	155	28	12	3	0	-1.778	100000.000	1.286	1.183	3.941	4.013	0.558	156	606	7	49	Error	16	-9	49	0	-50
5	12	4	"PFD0213"	"D2660_1"	3190	28210	150	147	152	34	142	157	119	0	0	0	153	161	37	157	164	43	16	2	0	-1.250	2.500	0.961	0.893	4.158	0.776	0.130	156	504	1	14	Error	5	-4	10	4	-50
5	13	4	"PFD0248"	"D33539_109"	3360	28250	140	806	783	196	140	150	87	98	97	0	481	483	113	154	159	41	99	97	0	2.037	1.954	2.025	1.985	1.420	1.990	0.871	156	432	993	972	1.026	666	327	643	329	0
5	14	4	"PFD0250"	"D33539_15"	3550	28250	140	502	517	135	139	143	33	100	99	0	551	553	134	151	155	25	99	99	0	0.908	0.940	0.913	0.924	1.410	0.948	0.851	156	445	763	780	-0.140	363	400	378	402	0
5	15	4	"PFD0252"	"D33539_17"	3730	28250	140	560	566	148	137	139	29	100	98	0	412	406	90	148	152	35	99	97	0	1.602	1.663	1.660	1.633	1.499	1.719	0.805	156	521	687	687	0.680	423	264	429	258	0
5	16	4	"PFD0256"	"D33539_23"	3930	28240	130	670	679	132	133	136	26	100	100	0	444	442	80	148	152	34	99	99	0	1.814	1.857	1.832	1.892	1.399	1.897	0.851	120	533	833	840	0.859	537	296	546	294	0
5	17	4	"PFD0259"	"D33539_28"	4120	28240	130	2017	2046	573	130	133	25	100	100	0	1226	1218	280	149	151	23	100	100	0	1.752	1.792	1.790	1.786	1.283	1.829	0.938	120	488	2964	2985	0.809	1887	1077	1916	1069	0
5	18	4	"PFD0261"	"D33539_3"	4280	28260	150	158	166	42	134	139	30	42	23	0	149	161	47	150	153	28	24	17	0	-24.000	2.909	0.870	1.006	4.143	1.132	0.102	156	682	23	43	Error	24	-1	32	11	0
5	19	4	"PFD0277"	"D33539_63"	4510	28240	130	511	536	122	134	137	29	100	100	0	591	605	132	150	152	27	100	100	0	0.855	0.884	0.874	0.884	1.251	0.867	0.889	120	555	818	857	-0.226	377	441	402	455	0
5	20	4	"PFD0281"	"D33539_69"	4710	28230	150	170	175	40	137	140	30	55	25	0	157	162	34	151	154	27	24	10	0	5.500	3.455	1.792	1.890	3.964	2.026	0.084	156	589	39	49	2.459	33	6	38	11	-50
5	21	4	"PFD0283"	"D33539_74"	4890	28190	150	160	164	38	140	143	30	37	14	0	152	154	25	151	155	27	16	5	0	20.000	8.000	1.509	1.659	4.465	4.295	0.028	156	527	21	27	4.322	20	1	24	3	-50
5	22	4	"PFD0286"	"D33539_85"	5070	28240	140	751	752	197	132	134	26	100	99	0	684	657	174	148	150	22	99	98	0	1.155	1.218	1.207	1.243	1.542	1.209	0.889	156	680	1155	1129	0.208	619	536	620	509	0
5	1	5	"PFD0288"	"D33539_87"	1090	28440	140	454	471	129	143	151	44	100	98	0	435	463	141	164	173	50	98	94	0	1.148	1.097	1.092	1.160	1.530	1.050	0.852	156	681	582	627	0.199	311	271	328	299	0
5	2	5	"PFD0292"	"D33539_97"	1280	28440	120	237	241	68	137	141	30	87	70	0	197	206	44	155	157	28	67	36	0	2.381	2.039	2.081	2.123	2.299	2.012	0.384	120	455	142	155	1.252	100	42	104	51	0
5	3	5	"PFD0343"	"D40381_1"	1470	28440	140	293	293	61	130	132	26	98	93	0	233	240	44	148	150	24	96	85	0	1.918	1.772	1.843	1.830	1.783	1.813	0.619	156	481	248	255	0.939	163	85	163	92	0
5	4	5	"PFD0345"	"D4043_2"	1660	28440	140	900	911	344	127	133	57	96	96	0	791	789	249	150	154	28	98	97	0	1.206	1.227	1.267	1.187	1.899	1.273	0.883	156	429	1414	1423	0.270	773	641	784	639	0
5	5	5	"PFD0355"	"D42243_17"	1840	28440	140	199	217	79	131	137	59	57	19	0	167	187	68	154	161	30	35	21	0	5.231	2.606	2.323	2.382	3.761	1.574	0.327	156	419	81	119	2.387	68	13	86	33	0
5	6	5	"PFD0362"	"D42243_29"	2010	28420	150	167	175	56	137	141	32	48	23	0	150	159	40	160	164	29	14	7	0	-3.000	-38.000	1.692	1.619	4.485	2.160	0.154	156	525	20	37	Error	30	-10	38	-1	-50
5	7	5	"PFD0367"	"D42243_37"	2220	28440	140	2278	2119	680	134	136	28	100	99	0	1702	1578	526	158	161	27	97	96	0	1.389	1.398	1.399	1.474	1.699	1.396	0.934	156	515	3688	3405	0.474	2144	1544	1985	1420	0
5	8	5	"PFD0369"	"D42243_39"	2410	28440	130	263	268	58	135	138	28	99	92	0	496	500	78	158	161	27	100	100	0	0.379	0.389	0.362	0.363	1.702	0.372	0.587	120	482	466	475	-1.401	128	338	133	342	0
5	9	5	"PFE0400"	"E2667_1"	2590	28430	130	251	260	57	141	143	29	98	90	0	259	269	67	160	163	27	94	78	0	1.111	1.092	1.120	1.146	2.136	0.987	0.540	120	481	209	228	0.152	110	99	119	109	0
5	10	5	"PFE0403"	"E26771_1"	2780	28430	130	2273	2164	629	140	142	28	100	100	0	1170	1186	262	155	157	26	99	99	0	2.101	1.963	1.980	1.957	1.497	2.052	0.933	120	534	3148	3055	1.071	2133	1015	2024	1031	0
5	11	5	"PFE0405"	"E26771_4"	2970	28440	130	291	292	53	136	140	30	100	98	0	441	446	88	151	153	25	100	100	0	0.534	0.529	0.524	0.524	1.450	0.530	0.730	120	569	445	451	-0.904	155	290	156	295	0
5	12	5	"PFE0408"	"E26934_1"	3170	28430	130	1207	1154	303	139	143	30	100	100	0	716	716	156	151	154	26	99	99	0	1.890	1.796	1.758	1.817	1.538	1.838	0.898	120	557	1633	1580	0.919	1068	565	1015	565	0
5	13	5	"PFE0411"	"E27042_1"	3370	28440	150	177	183	49	138	141	29	58	30	0	167	180	49	149	151	23	44	29	0	2.167	1.452	1.012	1.119	3.676	1.201	0.243	156	497	57	76	1.115	39	18	45	31	0
5	14	5	"PFE0415"	"E27173_1"	3540	28440	150	238	249	65	136	140	30	91	80	0	292	302	82	151	154	29	98	92	0	0.723	0.748	0.721	0.704	1.950	0.747	0.632	156	465	243	264	-0.467	102	141	113	151	0
5	15	5	"PFE0439"	"E27723_18"	3740	28430	130	1680	1597	417	138	141	30	100	100	0	1193	1131	236	150	156	39	100	100	0	1.478	1.487	1.505	1.466	1.273	1.548	0.925	120	519	2585	2440	0.564	1542	1043	1459	981	0
5	16	5	"PFE0443"	"E27723_9"	3930	28440	120	188	192	36	132	135	27	85	51	0	214	217	43	147	151	31	81	52	0	0.836	0.857	0.762	0.795	2.924	0.846	0.283	120	443	123	130	-0.259	56	67	60	70	0
5	17	5	"PFE0446"	"E27742_6"	4110	28440	130	258	261	49	132	134	28	98	94	0	221	218	39	147	150	25	90	67	0	1.703	1.817	1.719	1.817	2.166	1.751	0.626	120	496	200	200	0.768	126	74	129	71	0
5	18	5	"PFE0452"	"E28056_1"	4310	28460	110	169	173	39	134	139	29	55	32	0	159	164	33	146	149	26	38	20	0	2.692	2.167	0.944	1.155	3.866	2.141	0.090	80	418	48	57	1.429	35	13	39	18	0
5	19	5	"PFE0454"	"E28350_1"	4490	28440	130	272	279	62	134	136	26	99	98	0	238	244	59	146	148	23	96	87	0	1.500	1.480	1.626	1.590	2.057	1.421	0.525	120	544	230	243	0.585	138	92	145	98	0
5	20	5	"PFE0458"	"E28462_2"	4690	28430	150	163	169	34	139	141	27	45	20	0	167	177	46	153	156	27	39	21	0	1.714	1.250	0.965	1.058	3.520	0.677	0.107	156	668	38	54	0.778	24	14	30	24	-50
5	21	5	"PFE0487"	"E29895_1"	4900	28430	90	209	225	69	143	146	29	76	57	0	192	209	80	153	156	26	61	40	0	1.692	1.464	1.463	1.685	2.608	1.053	0.311	52	352	105	138	0.759	66	39	82	56	0
5	22	5	"PFE0491"	"E29931_3"	5060	28430	130	364	359	61	133	136	26	100	100	0	335	337	62	148	150	21	100	100	0	1.235	1.196	1.194	1.219	1.479	1.128	0.730	120	605	418	415	0.305	231	187	226	189	0
5	1	6	"PFE0494"	"E30210_1"	1080	28630	130	327	346	89	141	149	59	99	82	0	448	467	121	161	167	35	99	98	0	0.648	0.670	0.654	0.659	1.513	0.660	0.760	120	627	473	511	-0.626	186	287	205	306	0
5	2	6	"PFE0498"	"E3038_3"	1270	28630	130	293	297	49	135	141	35	100	99	0	241	244	38	155	159	35	95	68	0	1.837	1.820	1.921	1.953	1.777	1.682	0.513	120	538	244	251	0.878	158	86	162	89	0
5	3	6	"PFE0502"	"E3185_4"	1470	28630	130	363	362	56	131	134	31	100	100	0	475	477	69	151	155	35	100	100	0	0.716	0.709	0.702	0.702	1.323	0.696	0.806	120	498	556	557	-0.482	232	324	231	326	0
5	4	6	"PFE0504"	"E3185_6"	1650	28630	140	977	936	265	131	133	26	100	99	0	1071	1069	318	157	159	26	98	98	0	0.926	0.883	0.888	0.895	1.604	0.868	0.903	156	448	1760	1717	-0.112	846	914	805	912	0
5	5	6	"PFE0525"	"E3552_1"	1840	28630	140	1702	1554	419	133	139	33	100	100	0	1225	1190	229	165	170	31	100	100	0	1.480	1.386	1.403	1.349	1.352	1.447	0.910	156	548	2629	2446	0.566	1569	1060	1421	1025	0
5	6	6	"PFE0531"	"E3831_2"	2060	28630	90	255	258	70	134	141	37	92	73	0	225	239	69	165	168	28	71	51	0	2.017	1.676	1.615	1.823	2.993	5.637	0.147	52	333	181	198	1.012	121	60	124	74	0
5	7	6	"PFE0534"	"E390_1"	2220	28630	140	362	366	93	129	133	29	98	96	0	304	304	67	159	160	22	95	92	0	1.607	1.634	1.659	1.647	1.733	1.675	0.699	156	515	378	382	0.684	233	145	237	145	0
5	8	6	"PFE0539"	"E4159_1"	2420	28630	140	371	378	94	136	140	29	100	98	0	359	364	72	157	159	25	100	98	0	1.163	1.169	1.171	1.143	1.630	1.221	0.729	156	517	437	449	0.218	235	202	242	207	0
5	9	6	"PFE0542"	"E4247_1"	2610	28630	140	2137	1947	605	142	146	31	100	100	0	1843	1740	403	158	161	25	100	100	0	1.184	1.141	1.133	1.074	1.488	1.183	0.938	156	559	3680	3387	0.244	1995	1685	1805	1582	0
5	10	6	"PFE0547"	"E4295_1"	2800	28630	130	466	461	76	141	144	31	100	100	0	344	346	62	157	159	25	100	100	0	1.738	1.693	1.701	1.744	1.516	1.766	0.721	120	534	512	509	0.797	325	187	320	189	0
5	11	6	"PFF0499"	"F2457_1"	3000	28670	150	166	172	45	140	147	46	28	8	0	161	165	31	157	160	32	16	5	0	6.500	4.000	1.624	1.813	3.361	2.310	0.179	156	541	30	40	2.700	26	4	32	8	-50
5	12	6	"PFF0505"	"F24631_2"	3170	28620	130	991	972	231	141	148	47	100	100	0	882	868	160	155	159	34	100	100	0	1.169	1.165	1.152	1.152	1.248	1.170	0.923	120	536	1577	1544	0.226	850	727	831	713	0
5	13	6	"PFF0507"	"F246_1"	3370	28600	100	203	211	54	139	145	31	77	51	0	179	185	32	152	155	26	51	28	0	2.370	2.182	2.316	1.745	3.440	1.433	0.115	80	388	91	105	1.245	64	27	72	33	0
5	14	6	"PFF0509"	"F24843_2"	3560	28620	130	591	591	108	139	143	34	100	100	0	613	600	99	150	155	33	100	100	0	0.976	1.004	1.016	1.000	1.347	1.005	0.870	120	569	915	902	-0.035	452	463	452	450	0
5	15	6	"PFF0513"	"F25069_1"	3790	28640	150	156	176	57	137	142	35	42	25	0	165	179	52	151	157	33	34	19	0	1.357	1.393	1.077	0.971	3.780	1.078	0.318	156	552	33	67	0.441	19	14	39	28	-50
5	16	6	"PFF0515"	"F25114_1"	3940	28620	140	907	864	257	132	134	25	99	99	0	608	590	166	150	152	25	97	97	0	1.692	1.664	1.618	1.660	1.700	1.679	0.881	156	424	1233	1172	0.759	775	458	732	440	0
5	17	6	"PFF0554"	"F26408_1"	4120	28620	140	2870	2680	913	134	135	25	100	99	0	1661	1574	572	149	151	23	96	96	0	1.810	1.787	1.840	1.985	1.948	1.784	0.925	156	509	4248	3971	0.856	2736	1512	2546	1425	0
5	18	6	"PFF0556"	"F26422_2"	4320	28620	130	540	539	90	135	144	105	100	99	0	771	762	133	148	153	45	100	100	0	0.650	0.658	0.658	0.660	1.301	0.698	0.754	120	494	1028	1018	-0.621	405	623	404	614	0
5	19	6	"PFF0558"	"F26666_3"	4500	28620	130	2886	2808	804	135	142	104	100	100	0	2413	2402	643	146	151	45	100	100	0	1.213	1.185	1.192	1.178	1.246	1.178	0.905	120	498	5018	4929	0.279	2751	2267	2673	2256	0
5	20	6	"PFF0560"	"F26774_1"	4700	28620	140	467	463	119	134	135	27	98	97	0	658	649	146	147	151	25	100	100	0	0.652	0.655	0.659	0.633	1.519	0.663	0.867	156	580	844	831	-0.618	333	511	329	502	0
5	21	6	"PFF0563"	"F27064_1"	4890	28620	130	825	842	172	138	140	29	100	100	0	690	694	128	148	152	25	100	100	0	1.268	1.289	1.300	1.289	1.257	1.293	0.898	120	555	1229	1250	0.342	687	542	704	546	0
5	22	6	"PFF0568"	"F27351_1"	5090	28620	140	538	526	147	134	135	25	99	98	0	422	417	94	147	149	22	98	98	0	1.469	1.452	1.471	1.406	1.496	1.498	0.861	156	720	679	662	0.555	404	275	392	270	0
5	1	7	"PFF0597"	"F28584_1"	1110	28830	150	162	169	43	133	139	55	29	5	0	165	169	32	151	156	29	27	11	0	2.071	2.000	1.333	1.496	3.314	2.516	0.282	156	724	43	54	1.051	29	14	36	18	-50
5	2	7	"PFF0599"	"F28782_1"	1280	28820	130	588	589	112	133	138	32	100	100	0	760	752	135	154	158	34	100	100	0	0.751	0.763	0.751	0.759	1.263	0.748	0.878	120	494	1061	1054	-0.413	455	606	456	598	0
5	3	7	"PFF0601"	"F28897_1"	1470	28820	120	509	508	86	135	137	27	100	100	0	820	819	136	155	159	28	100	100	0	0.562	0.562	0.564	0.559	1.297	0.540	0.870	120	460	1039	1037	-0.830	374	665	373	664	0
5	4	7	"PFF0611"	"F29309_1"	1660	28820	140	265	268	51	133	135	27	99	96	0	286	295	61	164	168	30	98	90	0	1.082	1.031	1.046	1.064	1.712	0.939	0.545	156	532	254	266	0.114	132	122	135	131	0
5	5	7	"PFF0617"	"F29473_1"	1880	28830	150	181	187	56	130	134	29	66	44	0	187	195	49	176	180	34	26	14	0	4.636	3.000	1.707	1.699	3.248	1.463	0.138	156	520	62	76	2.213	51	11	57	19	-50
5	6	7	"PFF0622"	"F29632_5"	2040	28820	140	897	851	241	127	132	32	98	98	0	668	654	168	178	182	33	97	96	0	1.571	1.521	1.598	1.518	1.934	1.578	0.873	156	449	1260	1200	0.652	770	490	724	476	0
5	7	7	"PFF0646"	"F30537_4"	2230	28820	140	1080	996	264	130	135	33	100	98	0	951	883	222	168	173	30	100	98	0	1.213	1.211	1.209	1.230	1.610	1.216	0.918	156	471	1733	1581	0.279	950	783	866	715	0
5	8	7	"PFF0652"	"F30663_2"	2410	28820	130	685	697	116	141	145	31	100	100	0	863	871	144	163	168	30	100	100	0	0.777	0.785	0.770	0.786	1.259	0.779	0.895	120	476	1244	1264	-0.364	544	700	556	708	0
5	9	7	"PFF0656"	"F30728_1"	2620	28820	130	315	318	47	154	157	37	100	99	0	301	310	53	167	173	33	99	95	0	1.201	1.147	1.119	1.194	1.708	1.171	0.635	120	538	295	307	0.265	161	134	164	143	0
5	10	7	"PFF0659"	"F30796_1"	2800	28820	130	337	342	63	150	153	34	100	98	0	441	448	77	166	168	27	100	100	0	0.680	0.681	0.683	0.668	1.452	0.684	0.754	120	481	462	474	-0.556	187	275	192	282	0
5	11	7	"PFF0661"	"F3084_1"	2990	28820	140	2174	2019	615	146	151	45	99	98	0	1307	1226	366	165	168	34	97	96	0	1.776	1.765	1.767	1.837	1.753	1.793	0.932	156	472	3170	2934	0.828	2028	1142	1873	1061	0
5	12	7	"PFF0665"	"F31008_1"	3180	28820	140	3351	3060	1015	145	150	45	100	100	0	1996	1852	558	162	166	34	100	100	0	1.748	1.725	1.773	1.735	1.454	1.773	0.925	156	490	5040	4605	0.806	3206	1834	2915	1690	0
5	13	7	"PFF1271"	"F51945_3"	3370	28820	140	3928	3571	1135	145	148	30	99	99	0	2488	2352	642	157	160	28	100	100	0	1.623	1.561	1.590	1.515	1.549	1.610	0.940	156	560	6114	5621	0.699	3783	2331	3426	2195	0
5	14	7	"PFF1274"	"F5206_2"	3560	28820	140	419	408	93	142	145	31	98	96	0	526	512	139	153	157	29	97	96	0	0.743	0.741	0.740	0.744	1.675	0.707	0.799	156	551	650	625	-0.429	277	373	266	359	0
5	15	7	"PFF1276"	"F5206_7"	3760	28820	140	244	248	49	140	145	34	95	78	0	312	312	48	156	160	31	100	99	0	0.667	0.692	0.681	0.639	1.758	0.717	0.545	156	530	260	264	-0.585	104	156	108	156	0
5	16	7	"PFF1278"	"F52084_1"	3950	28820	130	302	302	54	133	136	28	100	96	0	365	362	61	149	151	24	100	100	0	0.782	0.793	0.759	0.780	1.614	0.799	0.691	120	487	385	382	-0.354	169	216	169	213	0
5	17	7	"PFF1290"	"F52397_2"	4140	28810	130	21941	20354	4569	139	140	29	100	100	0	14950	14054	2724	150	152	23	100	100	0	1.473	1.454	1.479	1.444	1.164	1.471	0.962	120	544	36602	34119	0.559	21802	14800	20215	13904	0
5	18	7	"PFF1292"	"F52444_1"	4330	28810	130	437	434	73	141	148	102	100	85	0	438	430	73	151	155	44	100	100	0	1.031	1.050	1.063	1.052	1.378	1.044	0.827	120	525	583	572	0.045	296	287	293	279	0
5	19	7	"PFF1323"	"F53383_7"	4510	28810	130	2081	2084	390	134	142	101	100	100	0	1956	1891	398	146	150	44	100	100	0	1.076	1.117	1.118	1.140	1.306	1.101	0.944	120	537	3757	3695	0.105	1947	1810	1950	1745	0
5	20	7	"PFF1327"	"F53446_1"	4710	28810	130	417	427	80	129	129	23	100	100	0	434	439	79	143	145	22	100	100	0	0.990	1.007	1.021	1.009	1.364	1.028	0.847	120	541	579	594	-0.015	288	291	298	296	0
5	21	7	"PFF1329"	"F53449_1"	4900	28810	130	763	747	129	133	134	27	100	100	0	538	533	84	145	149	24	100	100	0	1.603	1.582	1.616	1.583	1.276	1.629	0.893	120	555	1023	1002	0.681	630	393	614	388	0
5	22	7	"PFF1335"	"F53749_1"	5090	28810	140	376	379	81	138	140	27	98	98	0	421	419	96	150	152	23	98	98	0	0.878	0.896	0.903	0.895	1.687	0.870	0.761	156	733	509	510	-0.187	238	271	241	269	0
5	1	8	"PFF1338"	"F53871_1"	1090	29010	130	276	310	119	129	131	28	99	95	0	271	298	99	147	149	23	99	95	0	1.185	1.199	1.207	1.201	1.679	1.171	0.722	120	643	271	332	0.245	147	124	181	151	0
5	2	8	"PFF1343"	"F53897_2"	1290	29010	130	2059	2035	382	133	136	28	100	100	0	2549	2519	457	149	153	25	100	100	0	0.803	0.803	0.797	0.803	1.200	0.797	0.944	120	523	4326	4272	-0.317	1926	2400	1902	2370	0
5	3	8	"PFF1370"	"F54899_1"	1480	29010	140	1200	1162	371	133	136	27	99	98	0	510	481	131	152	156	25	95	94	0	2.980	3.128	3.176	3.238	1.606	3.182	0.907	156	561	1425	1358	1.576	1067	358	1029	329	0
5	4	8	"PFF1379"	"F55001_1"	1670	29010	130	869	853	157	134	139	37	100	100	0	1025	1014	179	164	166	28	100	100	0	0.854	0.846	0.827	0.847	1.242	0.836	0.928	120	556	1596	1569	-0.228	735	861	719	850	0
5	5	8	"PFF1381"	"F55001_6"	1860	29010	130	362	360	68	132	137	36	100	100	0	440	447	93	172	176	30	100	100	0	0.858	0.829	0.830	0.836	1.409	0.806	0.795	120	465	498	503	-0.221	230	268	228	275	0
5	6	8	"PFF1388"	"F5510_1"	2050	28990	150	180	183	50	136	145	41	51	21	0	237	242	45	181	186	36	68	37	0	0.786	0.770	0.882	0.916	2.957	0.872	0.122	156	553	100	108	-0.348	44	56	47	61	-50
5	7	8	"PFF1391"	"F55150_2"	2270	29000	100	241	243	50	144	154	44	88	60	0	209	230	73	178	184	37	42	26	0	3.129	1.904	1.791	2.159	3.162	1.191	0.255	80	370	128	151	1.646	97	31	99	52	0
5	8	8	"PFF1406"	"F55492_1"	2430	29010	140	17129	16155	6638	148	153	34	100	100	0	15463	14760	6069	171	176	35	99	99	0	1.110	1.097	1.088	1.151	1.838	1.101	0.940	156	537	32273	30596	0.151	16981	15292	16007	14589	0
5	9	8	"PFF1434"	"F57034_1"	2630	29010	130	627	622	107	155	158	34	100	100	0	407	411	66	173	177	36	100	99	0	2.017	1.962	1.958	1.997	1.397	2.067	0.786	120	519	706	705	1.012	472	234	467	238	0
5	10	8	"PFF1437"	"F57064_2"	2810	29010	130	987	959	172	150	152	30	100	100	0	671	679	113	167	170	29	100	100	0	1.661	1.580	1.588	1.581	1.277	1.601	0.900	120	508	1341	1321	0.732	837	504	809	512	0
5	11	8	"PFF1447"	"F57388_2"	3010	29010	130	423	420	69	149	150	28	100	100	0	572	576	99	163	165	27	100	100	0	0.670	0.656	0.638	0.651	1.361	0.645	0.840	120	481	683	684	-0.578	274	409	271	413	0
5	12	8	"PFF1456"	"F5774_1"	3210	29010	130	421	434	73	147	149	27	100	100	0	438	441	83	160	162	26	100	100	0	0.986	1.021	0.980	1.039	1.379	1.007	0.818	120	443	552	568	-0.021	274	278	287	281	0
5	13	8	"PFF1458"	"F57777_2"	3390	29010	140	272	272	53	147	148	27	98	91	0	383	385	74	160	162	26	99	99	0	0.561	0.556	0.572	0.535	1.649	0.551	0.652	156	454	348	350	-0.835	125	223	125	225	0
5	14	8	"PFF1464"	"F57982_1"	3570	29010	130	327	328	62	144	147	29	100	99	0	384	398	88	160	164	29	100	99	0	0.817	0.773	0.789	0.774	1.453	0.730	0.717	120	468	407	422	-0.292	183	224	184	238	0
5	15	8	"PFI0170"	"I15363_1"	3760	29010	130	498	497	103	142	146	30	100	100	0	611	617	114	160	163	30	100	100	0	0.789	0.777	0.770	0.766	1.330	0.777	0.865	120	589	807	812	-0.341	356	451	355	457	0
5	16	8	"PFI0172"	"I15423_1"	3960	29010	130	319	323	63	135	137	26	100	99	0	462	448	92	152	154	25	100	100	0	0.594	0.635	0.628	0.631	1.509	0.610	0.734	120	522	494	484	-0.753	184	310	188	296	0
5	17	8	"PFI0174"	"I15461_2"	4140	29010	130	282	289	63	135	136	27	99	97	0	370	376	86	147	149	23	99	99	0	0.659	0.672	0.688	0.662	1.753	0.646	0.662	120	536	370	383	-0.601	147	223	154	229	0
5	18	8	"PFI0180"	"I15544_1"	4340	29000	130	513	499	117	135	137	25	100	100	0	730	712	185	145	146	22	100	100	0	0.646	0.642	0.633	0.642	1.308	0.628	0.885	120	541	963	931	-0.630	378	585	364	567	0
5	19	8	"PFI0185"	"I1568_2"	4520	29000	130	358	359	83	135	137	29	100	99	0	328	337	77	147	152	45	98	90	0	1.232	1.179	1.209	1.214	1.601	1.135	0.692	120	512	404	414	0.301	223	181	224	190	0
[truncated: 1,067,193 more chars]
