# Supplementary material for: The Transcriptome of the Intraerythrocytic Developmental Cycle of Plasmodium falciparum
Source: PLoS Biol. 2003 Aug 18;1(1):e5. doi: 10.1371/journal.pbio.0000005 (PMC176545; doi:10.1371/journal.pbio.0000005)
Supplement: Dataset S1 — (29.5 MB ZIP). [file pbio.0000005.sd001.zip › TP_04.gpr]

ATF	1.0
27	43    
"Type=GenePix Results 1.4"
"DateTime=2002/08/27 17:26:27"
"Settings=C:\Documents and Settings\Manuel\My Documents\Malaria Hybes\HB3 Timecourse\MOS12_038.gps"
"GalFile=C:\Documents and Settings\Manuel\My Documents\Malaria Hybes\mos11galv2"
"Scanner=GenePix 4000B [88593]"
"Comment="
"PixelSize=10"
"ImageName=635	532"
"FileName=C:\Documents and Settings\Manuel\My Documents\Malaria Hybes\HB3 Timecourse\MOS12_038_635.tif	C:\Documents and Settings\Manuel\My Documents\Malaria Hybes\HB3 Timecourse\MOS12_038_532.tif"
"PMTVolts=610	510"
"ScanPower=100	100"
"FocusPosition=0"
"NormalizationFactor:RatioOfMedians=1.36578"
"NormalizationFactor:RatioOfMeans=1.35872"
"NormalizationFactor:MedianOfRatios=1.36381"
"NormalizationFactor:MeanOfRatios=1.42599"
"NormalizationFactor:RegressionRatio=1.37018"
"JpegImage=C:\Documents and Settings\Manuel\My Documents\Malaria Hybes\HB3 Timecourse\MOS12_038.jpg"
"RatioFormulation=W1/W2 (635/532)"
"Barcode="
"ImageOrigin=1240, 19690"
"JpegOrigin=1240, 19690"
"Creator=GenePix Pro 3.0.6.73"
"Temperature=27.88"
"LaserPower=3.47	3.46"
"LaserOnTime=7553	7553"
"Supplier="
"Block"	"Column"	"Row"	"Name"	"ID"	"X"	"Y"	"Dia."	"F635 Median"	"F635 Mean"	"F635 SD"	"B635 Median"	"B635 Mean"	"B635 SD"	"% > B635+1SD"	"% > B635+2SD"	"F635 % Sat."	"F532 Median"	"F532 Mean"	"F532 SD"	"B532 Median"	"B532 Mean"	"B532 SD"	"% > B532+1SD"	"% > B532+2SD"	"F532 % Sat."	"Ratio of Medians"	"Ratio of Means"	"Median of Ratios"	"Mean of Ratios"	"Ratios SD"	"Rgn Ratio"	"Rgn R�"	"F Pixels"	"B Pixels"	"Sum of Medians"	"Sum of Means"	"Log Ratio"	"F635 Median - B635"	"F532 Median - B532"	"F635 Mean - B635"	"F532 Mean - B532"	"Flags"
1	1	1	"PFE0192"	"E18031_6"	1720	19970	120	3955	3868	1137	65	68	22	100	100	0	6158	5874	1918	107	112	28	100	100	0	0.643	0.659	0.649	0.677	1.414	0.639	0.940	120	616	9941	9570	-0.637	3890	6051	3803	5767	0
1	2	1	"PFE0272"	"E20827_3"	1920	19970	120	423	426	138	64	67	21	100	100	0	930	914	298	100	104	34	100	100	0	0.433	0.445	0.443	0.446	1.441	0.428	0.862	120	599	1189	1176	-1.209	359	830	362	814	0
1	3	1	"PFE0225"	"E18877_1"	2110	19970	120	539	513	148	65	67	15	100	100	0	733	697	185	103	104	17	100	100	0	0.752	0.754	0.753	0.753	1.503	0.744	0.872	120	554	1104	1042	-0.410	474	630	448	594	0
1	4	1	"PFE0214"	"E18651_4"	2290	19970	120	642	601	152	72	73	17	100	100	0	1265	1179	312	107	111	21	100	100	0	0.492	0.493	0.488	0.496	1.353	0.481	0.924	120	567	1728	1601	-1.023	570	1158	529	1072	0
1	5	1	"PFE0258"	"E20360_1"	2480	19970	120	527	513	120	78	84	33	100	100	0	4088	3852	1039	112	118	30	100	100	0	0.113	0.116	0.114	0.117	1.399	0.108	0.896	120	603	4425	4175	-3.147	449	3976	435	3740	0
1	6	1	"PFE0606"	"E714_15"	2680	19980	120	233	246	84	84	88	24	99	95	0	345	341	82	117	121	22	99	98	0	0.654	0.723	0.724	0.680	1.743	0.786	0.770	120	576	377	386	-0.614	149	228	162	224	0
1	7	1	"PFF1886"	"F7915_1"	2860	19970	120	2117	1972	677	87	93	29	100	100	0	1308	1207	411	121	124	26	100	100	0	1.710	1.736	1.717	1.758	1.481	1.718	0.919	120	590	3217	2971	0.774	2030	1187	1885	1086	0
1	8	1	"PFF0067"	"F11738_1"	3060	19980	120	1468	1337	462	79	84	24	100	99	0	1232	1183	269	105	109	26	100	100	0	1.232	1.167	1.235	1.081	1.490	1.252	0.915	120	596	2516	2336	0.302	1389	1127	1258	1078	0
1	9	1	"PFF0367"	"F20673_1"	3250	19980	130	1681	1462	600	72	106	383	89	78	0	2144	2038	579	95	145	570	97	87	0	0.785	0.715	0.746	0.631	1.585	0.754	0.926	120	622	3658	3333	-0.349	1609	2049	1390	1943	0
1	10	1	"PFF1686"	"F66030_3"	3430	19980	130	10460	9103	3626	73	105	378	99	98	0	4732	4409	1413	91	141	563	98	98	0	2.238	2.091	2.149	1.931	1.576	2.166	0.867	120	639	15028	13348	1.162	10387	4641	9030	4318	0
1	11	1	"PFF1346"	"F54003_1"	3630	19980	130	4106	3571	1438	76	78	19	100	100	0	4654	4412	1191	93	97	20	100	100	0	0.884	0.809	0.857	0.712	1.637	0.857	0.911	120	660	8591	7814	-0.179	4030	4561	3495	4319	0
1	12	1	"PFF0819"	"F36648_2"	3820	19980	120	475	448	165	81	84	23	97	97	0	951	947	239	99	102	22	100	100	0	0.462	0.433	0.444	0.385	1.624	0.448	0.859	120	571	1246	1215	-1.113	394	852	367	848	0
1	13	1	"PFF0467"	"F23644_4"	4010	19970	130	36943	34613	14220	85	92	34	100	100	0	33230	31564	10317	103	113	42	100	100	0	1.113	1.097	1.084	1.088	1.809	1.114	0.885	120	637	69985	65989	0.154	36858	33127	34528	31461	0
1	14	1	"PFF1450"	"F57655_2"	4190	19980	120	193	200	62	77	82	25	99	90	0	264	266	52	97	104	32	100	98	0	0.695	0.728	0.714	0.679	1.696	0.767	0.606	120	548	283	292	-0.526	116	167	123	169	0
1	15	1	"PFF0809"	"F36380_1"	4390	19970	140	118	123	37	71	73	16	83	65	0	150	151	36	87	90	18	91	78	0	0.746	0.813	0.808	0.725	2.225	0.861	0.402	156	735	110	116	-0.423	47	63	52	64	0
1	16	1	"PFF0511"	"F25016_1"	4580	19970	130	599	628	276	71	72	17	100	100	0	385	399	153	86	89	16	100	98	0	1.766	1.780	1.777	1.768	1.642	1.868	0.850	120	635	827	870	0.820	528	299	557	313	0
1	17	1	"PFF1712"	"F67192_1"	4770	19980	120	236	247	91	72	73	18	98	96	0	492	473	131	89	91	16	100	100	0	0.407	0.456	0.440	0.418	1.616	0.462	0.781	120	582	567	559	-1.297	164	403	175	384	0
1	18	1	"PFF0870"	"F39343_3"	4970	19980	120	236	234	83	71	74	17	96	95	0	1030	1017	289	89	91	17	100	100	0	0.175	0.176	0.176	0.159	1.642	0.177	0.773	120	584	1106	1091	-2.512	165	941	163	928	0
1	19	1	"PFF1637"	"F64125_2"	5160	19980	130	744	695	251	71	73	16	99	98	0	1223	1198	275	88	90	16	100	100	0	0.593	0.562	0.581	0.500	1.678	0.588	0.871	120	644	1808	1734	-0.754	673	1135	624	1110	0
1	20	1	"PFF0483"	"F23940_2"	5350	19980	120	338	342	127	68	71	16	100	97	0	736	754	232	84	86	15	100	100	0	0.414	0.409	0.411	0.375	1.666	0.406	0.812	120	570	922	944	-1.272	270	652	274	670	0
1	21	1	"PFF0101"	"F13309_2"	5540	19970	120	652	723	379	67	71	16	100	100	0	656	677	275	84	85	15	100	100	0	1.023	1.106	1.064	1.025	1.781	1.182	0.840	120	571	1157	1249	0.032	585	572	656	593	0
1	22	1	"PFF1826"	"F71130_4"	5730	19970	120	436	431	149	69	72	17	100	100	0	1357	1338	277	86	88	15	100	100	0	0.289	0.289	0.284	0.267	1.556	0.287	0.821	120	651	1638	1614	-1.792	367	1271	362	1252	0
1	1	2	"PFF0961"	"F42117_4"	1740	20170	120	315	306	87	73	77	27	100	98	0	213	213	44	107	113	37	91	82	0	2.283	2.198	2.222	2.180	1.606	2.308	0.591	120	572	348	339	1.191	242	106	233	106	0
1	2	2	"PFF1620"	"F63632_3"	1930	20170	120	431	430	159	71	73	24	100	97	0	772	810	261	100	103	30	100	100	0	0.536	0.506	0.496	0.480	1.416	0.510	0.878	120	515	1032	1069	-0.900	360	672	359	710	0
1	3	2	"PFM0802"	"M5804_3"	2120	20160	130	374	364	101	70	72	16	100	99	0	832	812	233	106	108	18	100	100	0	0.419	0.416	0.411	0.417	1.488	0.390	0.856	120	559	1030	1000	-1.256	304	726	294	706	0
1	4	2	"PFM0091"	"M1661_1"	2310	20170	120	1567	1537	580	74	79	30	100	100	0	1480	1469	481	113	118	28	100	100	0	1.092	1.079	1.128	1.052	1.481	1.099	0.898	120	530	2860	2819	0.127	1493	1367	1463	1356	0
1	5	2	"PFM0462"	"M3816_2"	2510	20170	130	11856	11581	5728	86	91	35	100	100	0	8899	8480	3239	119	125	32	100	100	0	1.341	1.375	1.427	1.263	1.507	1.509	0.911	120	539	20550	19856	0.423	11770	8780	11495	8361	0
1	6	2	"PFM0294"	"M29681_1"	2690	20170	130	1082	1078	424	89	93	26	100	100	0	1324	1290	394	122	125	25	100	100	0	0.826	0.847	0.857	0.804	1.438	0.868	0.895	120	512	2195	2157	-0.276	993	1202	989	1168	0
1	7	2	"PFM0525"	"M42687_2"	2870	20160	110	1296	1217	348	85	97	80	100	100	0	1409	1340	349	115	139	159	100	100	0	0.936	0.924	0.936	0.912	1.391	0.879	0.911	80	471	2505	2357	-0.096	1211	1294	1132	1225	0
1	8	2	"PFM0582"	"M45177_10"	3080	20170	120	3051	2855	975	78	89	75	100	99	0	1399	1382	374	103	125	151	100	100	0	2.294	2.171	2.260	2.047	1.551	2.328	0.898	120	528	4269	4056	1.198	2973	1296	2777	1279	0
1	9	2	"PFM0415"	"M36754_19"	3260	20170	120	1009	946	260	77	118	435	93	59	0	918	880	215	99	163	647	80	0	0	1.138	1.113	1.136	1.094	1.442	1.121	0.904	120	481	1751	1650	0.186	932	819	869	781	0
1	10	2	"PFM0252"	"M26245_1"	3450	20170	130	1598	1453	538	75	112	410	90	81	0	897	846	211	94	151	610	79	0	0	1.897	1.832	1.913	1.687	1.564	1.102	0.559	120	542	2326	2130	0.923	1523	803	1378	752	0
1	11	2	"PFM0169"	"M21665_1"	3640	20170	120	2793	2551	959	73	76	20	100	100	0	2454	2416	602	89	93	20	100	100	0	1.150	1.065	1.120	0.983	1.555	1.120	0.881	120	498	5085	4805	0.202	2720	2365	2478	2327	0
1	12	2	"PFM0497"	"M40872_1"	3840	20170	120	825	787	279	74	78	21	100	100	0	1278	1294	296	92	95	20	100	100	0	0.633	0.593	0.608	0.545	1.556	0.612	0.863	120	499	1937	1915	-0.659	751	1186	713	1202	0
1	13	2	"PFM0499"	"M40872_5"	4030	20170	120	167	173	47	78	83	26	96	80	0	351	348	71	96	102	30	100	100	0	0.349	0.377	0.375	0.345	1.879	0.365	0.609	120	509	344	347	-1.519	89	255	95	252	0
1	14	2	"PFM0670"	"M49091_1"	4220	20170	120	563	526	167	72	74	19	100	99	0	1037	1040	268	91	95	26	100	100	0	0.519	0.478	0.499	0.451	1.555	0.478	0.867	120	468	1437	1403	-0.946	491	946	454	949	0
1	15	2	"PFM0324"	"M31208_9"	4390	20170	120	522	517	189	65	68	15	100	99	0	1173	1194	320	82	85	16	100	100	0	0.419	0.406	0.413	0.377	1.565	0.411	0.877	120	477	1548	1564	-1.255	457	1091	452	1112	0
1	16	2	"PFM0024"	"M11377_3"	4600	20170	120	3157	3209	1563	64	67	14	100	100	0	3186	3211	1243	83	85	15	100	100	0	0.997	1.005	1.059	0.888	1.844	1.065	0.857	120	541	6196	6273	-0.005	3093	3103	3145	3128	0
1	17	2	"PFM0019"	"M11356_1"	4790	20170	120	226	230	62	68	70	15	99	96	0	610	609	112	87	90	18	100	100	0	0.302	0.310	0.313	0.288	1.645	0.302	0.790	120	485	681	684	-1.727	158	523	162	522	0
1	18	2	"PFM0187"	"M22455_1"	4980	20170	120	5367	4822	2086	70	72	16	100	100	0	51543	48203	13242	90	93	18	100	100	5	0.103	0.099	0.105	0.088	1.682	0.101	0.889	120	500	56750	52865	-3.280	5297	51453	4752	48113	0
1	19	2	"PFM0042"	"M12812_3"	5170	20170	120	114	117	27	70	72	17	90	65	0	202	206	41	88	91	18	100	98	0	0.386	0.398	0.393	0.382	2.008	0.353	0.346	120	492	158	165	-1.373	44	114	47	118	0
1	20	2	"PFM0044"	"M12812_6"	5350	20170	120	1424	1315	499	68	70	17	100	100	0	1534	1475	355	87	88	15	100	100	0	0.937	0.898	0.948	0.801	1.708	0.960	0.872	120	478	2803	2635	-0.094	1356	1447	1247	1388	0
1	21	2	"PFN0072"	"N128_74"	5550	20170	120	206	210	58	69	71	22	98	96	0	533	519	103	86	88	16	100	100	0	0.306	0.326	0.322	0.308	1.568	0.311	0.671	120	513	584	574	-1.706	137	447	141	433	0
1	22	2	"PFN0081"	"N128_88"	5740	20170	120	152	150	37	69	75	62	65	11	0	356	346	64	87	91	51	100	98	0	0.309	0.313	0.306	0.282	1.754	0.303	0.619	120	592	352	340	-1.696	83	269	81	259	0
1	1	3	"PFN0030"	"N128_103"	1750	20360	120	11507	10547	3466	80	84	23	100	100	0	7605	7122	2112	115	121	29	100	100	0	1.526	1.494	1.514	1.457	1.346	1.526	0.949	120	515	18917	17474	0.609	11427	7490	10467	7007	0
1	2	3	"PFN0126"	"N130_31"	1930	20360	120	194	195	42	75	79	21	100	97	0	358	351	72	110	115	28	98	98	0	0.480	0.498	0.469	0.499	1.582	0.469	0.753	120	437	367	361	-1.059	119	248	120	241	0
1	3	3	"PFN0135"	"N130_44"	2130	20360	130	343	330	91	73	81	66	96	87	0	452	431	102	108	115	69	95	92	0	0.785	0.796	0.783	0.784	1.430	0.779	0.873	120	581	614	580	-0.349	270	344	257	323	0
1	4	3	"PFN0150"	"N131_2"	2320	20360	120	1619	1535	501	75	76	17	100	100	0	764	739	188	104	106	15	100	100	0	2.339	2.299	2.293	2.236	1.316	2.406	0.939	120	484	2204	2095	1.226	1544	660	1460	635	0
1	5	3	"PFB0094"	"B325"	2510	20350	120	163	172	41	79	80	19	97	94	0	265	263	54	104	107	20	100	100	0	0.522	0.585	0.569	0.558	1.734	0.567	0.621	120	501	245	252	-0.939	84	161	93	159	0
1	6	3	"PFB0096"	"B327"	2700	20350	130	3289	3028	1108	80	83	27	100	100	0	1914	1816	685	104	107	21	100	100	0	1.773	1.722	1.717	1.751	1.464	1.689	0.919	120	509	5019	4660	0.826	3209	1810	2948	1712	0
1	7	3	"PFB0098"	"B34"	2880	20360	150	116	117	29	80	89	70	12	0	0	134	136	26	102	120	139	0	0	0	1.125	1.088	1.142	1.062	2.927	0.275	0.243	156	631	68	71	0.170	36	32	37	34	-50
1	8	3	"PFB0100"	"B343"	3070	20360	120	9721	9091	3471	76	79	19	100	100	0	5787	5731	2010	97	99	18	100	100	0	1.695	1.600	1.657	1.519	1.500	1.643	0.945	120	497	15335	14649	0.761	9645	5690	9015	5634	0
1	9	3	"PFB0103"	"B347"	3270	20360	120	292	288	76	74	77	19	98	98	0	409	401	94	97	98	17	99	99	0	0.699	0.704	0.710	0.678	1.694	0.679	0.808	120	514	530	518	-0.517	218	312	214	304	0
1	10	3	"PFB0106"	"B362"	3460	20360	130	187	187	52	70	72	17	96	94	0	253	257	46	89	91	16	100	100	0	0.713	0.696	0.664	0.657	1.566	0.727	0.728	120	529	281	285	-0.487	117	164	117	168	0
1	11	3	"PFB0128"	"B405"	3640	20350	120	273	271	74	66	68	14	100	100	0	374	376	87	82	83	13	100	100	0	0.709	0.697	0.672	0.681	1.515	0.692	0.815	120	502	499	499	-0.496	207	292	205	294	0
1	12	3	"PFB0131"	"B415"	3840	20350	130	478	502	197	68	70	16	100	100	0	515	528	151	83	85	15	100	100	0	0.949	0.975	0.967	0.918	1.560	1.010	0.854	120	589	842	879	-0.075	410	432	434	445	0
1	13	3	"PFB0133"	"B418"	4030	20360	120	134	141	46	69	71	16	95	83	0	180	186	32	87	89	15	100	100	0	0.699	0.727	0.686	0.615	2.309	0.794	0.472	120	497	158	171	-0.517	65	93	72	99	0
1	14	3	"PFB0135"	"B424"	4220	20360	120	855	794	313	64	66	15	99	99	0	1187	1112	321	81	83	20	100	100	0	0.715	0.708	0.710	0.635	1.512	0.741	0.925	120	481	1897	1761	-0.484	791	1106	730	1031	0
1	15	3	"PFB0137"	"B427"	4410	20350	120	112	118	31	60	62	13	95	83	0	148	150	30	75	77	12	100	98	0	0.712	0.773	0.806	0.725	2.111	0.792	0.440	120	486	125	133	-0.489	52	73	58	75	0
1	16	3	"PFB0139"	"B431"	4600	20360	130	5138	4728	2071	63	65	15	100	100	0	3753	3636	1270	77	80	15	100	100	0	1.381	1.311	1.365	1.162	1.705	1.363	0.910	120	551	8751	8224	0.465	5075	3676	4665	3559	0
1	17	3	"PFB0155"	"B464"	4790	20350	120	170	171	48	66	68	15	96	93	0	172	174	37	84	86	16	100	95	0	1.182	1.167	1.109	1.096	2.011	1.250	0.583	120	499	192	195	0.241	104	88	105	90	0
1	18	3	"PFB0158"	"B467"	4980	20360	120	1271	1194	463	71	77	57	99	99	0	815	804	209	89	93	26	100	100	0	1.653	1.571	1.583	1.433	1.610	1.708	0.883	120	552	1926	1838	0.725	1200	726	1123	715	0
1	19	3	"PFB0160"	"B47"	5190	20350	110	100	100	25	71	73	16	68	40	0	118	121	26	88	91	18	67	40	0	0.967	0.879	0.935	0.954	3.063	0.684	0.148	80	443	59	62	-0.049	29	30	29	33	0
1	20	3	"PFB0163"	"B476"	5360	20350	130	120	123	32	68	70	16	90	76	0	161	163	29	86	88	15	99	97	0	0.693	0.714	0.768	0.648	2.238	0.776	0.405	120	553	127	132	-0.528	52	75	55	77	0
1	21	3	"PFB0166"	"B484"	5560	20350	120	1265	1186	423	67	69	21	100	100	0	846	808	249	85	88	16	100	100	0	1.574	1.548	1.549	1.534	1.624	1.582	0.910	120	516	1959	1842	0.655	1198	761	1119	723	0
1	22	3	"PFB0168"	"B489"	5750	20360	120	353	335	118	65	68	20	98	96	0	820	803	234	83	85	15	99	99	0	0.391	0.375	0.385	0.343	1.660	0.376	0.852	120	554	1025	990	-1.356	288	737	270	720	0
1	1	4	"PFB0186"	"B513"	1760	20540	120	487	504	175	76	78	21	100	100	0	765	723	220	114	118	26	100	99	0	0.631	0.703	0.704	0.694	1.489	0.711	0.897	120	510	1062	1037	-0.664	411	651	428	609	0
1	2	4	"PFB0188"	"B516"	1920	20530	150	108	109	31	75	78	20	62	39	0	166	164	36	118	123	32	66	30	0	0.688	0.739	0.768	0.730	2.697	0.633	0.318	156	607	81	80	-0.541	33	48	34	46	-50
1	3	4	"PFB0191"	"B521"	2130	20540	110	3700	3435	1273	79	129	376	96	93	0	2987	2780	882	117	187	442	98	95	0	1.262	1.260	1.282	1.199	1.398	1.263	0.935	80	474	6491	6019	0.335	3621	2870	3356	2663	0
1	4	4	"PFB0193"	"B527"	2320	20540	120	460	439	119	73	119	358	57	0	0	436	414	111	101	161	423	14	0	0	1.155	1.169	1.174	1.209	1.525	0.912	0.879	120	524	722	679	0.208	387	335	366	313	0
1	5	4	"PFB0195"	"B530"	2510	20540	110	248	248	63	69	72	18	98	98	0	236	236	42	93	94	16	98	98	0	1.252	1.252	1.176	1.225	1.387	1.305	0.785	80	484	322	322	0.324	179	143	179	143	0
1	6	4	"PFB0198"	"B536"	2710	20550	120	648	609	222	70	73	26	98	95	0	1185	1127	359	90	92	16	100	100	0	0.528	0.520	0.523	0.469	1.840	0.520	0.893	120	517	1673	1576	-0.922	578	1095	539	1037	0
1	7	4	"PFD0038"	"D12635_8"	2880	20540	100	124	127	30	73	77	29	81	35	0	142	144	28	94	98	21	83	56	0	1.063	1.080	1.149	1.073	2.893	2.196	0.120	80	398	99	104	0.087	51	48	54	50	0
1	8	4	"PFD0046"	"D13568_2"	3090	20550	120	738	671	240	69	72	18	100	100	0	1213	1145	363	90	93	20	100	100	0	0.596	0.571	0.588	0.545	1.721	0.563	0.871	120	547	1792	1657	-0.747	669	1123	602	1055	0
1	9	4	"PFD0050"	"D14936_1"	3280	20550	120	116	121	31	66	68	17	95	67	0	147	149	25	83	85	16	99	91	0	0.781	0.833	0.772	0.808	1.821	1.086	0.426	120	484	114	121	-0.356	50	64	55	66	0
1	10	4	"PFD0055"	"D15909_10"	3470	20550	120	5966	5489	2114	65	67	15	100	100	0	3352	3219	883	81	83	14	100	100	0	1.804	1.728	1.814	1.595	1.635	1.865	0.890	120	496	9172	8562	0.851	5901	3271	5424	3138	0
1	11	4	"PFD0058"	"D15909_5"	3640	20540	110	1899	1847	606	66	74	82	100	100	0	735	721	140	81	89	66	100	100	0	2.803	2.783	2.768	2.639	1.395	3.072	0.898	80	481	2487	2421	1.487	1833	654	1781	640	0
1	12	4	"PFD0060"	"D16430_1"	3880	20550	100	100	102	24	69	70	17	72	40	0	118	119	23	85	87	16	78	50	0	0.939	0.971	0.935	0.969	3.091	1.088	0.189	80	398	64	67	-0.090	31	33	33	34	0
1	13	4	"PFD0079"	"D16785_4"	4030	20550	120	4568	3937	1663	69	71	16	100	100	0	5451	4985	1623	86	88	16	100	100	0	0.839	0.790	0.805	0.710	1.672	0.812	0.916	120	457	9864	8767	-0.254	4499	5365	3868	4899	0
1	14	4	"PFD0082"	"D16785_6"	4230	20540	120	191	185	51	63	66	15	99	95	0	311	296	68	79	81	15	98	96	0	0.552	0.562	0.537	0.541	1.738	0.548	0.784	120	499	360	339	-0.858	128	232	122	217	0
1	15	4	"PFD0085"	"D16785_9"	4420	20540	120	1211	1112	399	59	61	12	100	100	0	1010	950	321	74	75	12	98	97	0	1.231	1.202	1.218	1.276	2.034	1.201	0.906	120	503	2088	1929	0.300	1152	936	1053	876	0
1	16	4	"PFD0087"	"D17715_10"	4600	20540	110	814	732	289	61	72	81	97	91	0	424	418	115	74	85	58	100	97	0	2.151	1.951	1.963	1.755	1.603	2.137	0.882	80	443	1103	1015	1.105	753	350	671	344	0
1	17	4	"PFD0092"	"D17715_109"	4800	20550	120	252	246	82	66	75	73	86	70	0	765	738	211	81	89	53	100	99	0	0.272	0.274	0.269	0.243	1.697	0.269	0.805	120	540	870	837	-1.879	186	684	180	657	0
1	18	4	"PFD0094"	"D17715_110"	4980	20540	110	2522	2235	812	71	128	348	96	88	0	1387	1320	372	87	129	231	100	97	0	1.885	1.755	1.760	1.623	1.517	1.866	0.902	80	458	3751	3397	0.915	2451	1300	2164	1233	0
1	19	4	"PFD0112"	"D17715_16"	5180	20550	140	111	114	27	72	113	293	0	0	0	130	134	28	90	119	194	0	0	0	0.975	0.955	0.905	1.019	2.490	1.532	0.927	156	652	79	86	-0.037	39	40	42	44	0
1	20	4	"PFD0115"	"D17715_20"	5380	20550	120	121	126	34	67	69	15	93	80	0	387	379	99	84	86	14	100	100	0	0.178	0.200	0.186	0.182	1.954	0.184	0.476	120	488	357	354	-2.488	54	303	59	295	0
1	21	4	"PFD0118"	"D17715_25"	5550	20540	110	129	135	35	66	69	17	93	83	0	185	183	37	85	88	18	100	97	0	0.630	0.704	0.654	0.640	1.984	0.648	0.501	80	456	163	167	-0.667	63	100	69	98	0
1	22	4	"PFD0121"	"D17715_28"	5760	20540	120	455	423	147	65	67	16	100	99	0	656	624	204	82	85	17	98	98	0	0.679	0.661	0.649	0.674	1.966	0.647	0.846	120	586	964	900	-0.558	390	574	358	542	0
1	1	5	"PFD0124"	"D17715_32"	1760	20730	110	390	370	126	63	65	17	100	98	0	439	421	132	97	101	32	98	96	0	0.956	0.948	0.991	0.950	1.541	0.914	0.868	80	524	669	631	-0.065	327	342	307	324	0
1	2	5	"PFD0126"	"D17715_37"	1950	20730	110	691	650	232	68	75	44	100	100	0	556	529	151	106	118	57	98	95	0	1.384	1.376	1.439	1.345	1.514	1.434	0.891	80	513	1073	1005	0.469	623	450	582	423	0
1	3	5	"PFD0143"	"D17715_67"	2140	20730	110	225	219	55	72	97	266	1	0	0	532	509	141	107	150	339	75	1	0	0.360	0.366	0.365	0.365	1.586	0.332	0.790	80	492	578	549	-1.474	153	425	147	402	0
1	4	5	"PFD0145"	"D17715_7"	2330	20730	120	129	131	32	66	69	18	95	78	0	153	151	28	92	99	47	67	8	0	1.033	1.102	1.031	1.128	2.259	0.994	0.405	120	520	124	124	0.047	63	61	65	59	0
1	5	5	"PFD0147"	"D17715_76"	2520	20740	130	97	98	29	64	66	15	72	53	0	122	125	22	86	88	15	88	63	0	0.917	0.872	0.925	0.831	2.846	1.067	0.323	120	594	69	73	-0.126	33	36	34	39	0
1	6	5	"PFD0149"	"D17715_8"	2720	20730	120	401	384	125	64	66	14	100	100	0	374	383	229	85	87	14	98	97	0	1.166	1.074	1.153	1.146	1.715	0.833	0.579	120	505	626	618	0.222	337	289	320	298	0
1	7	5	"PFD0151"	"D17715_81"	2900	20730	110	319	306	98	64	68	19	100	97	0	659	633	196	86	94	61	100	98	0	0.445	0.442	0.433	0.427	1.512	0.397	0.838	80	474	828	789	-1.168	255	573	242	547	0
1	8	5	"PFD0153"	"D17715_89"	3100	20740	120	1893	1796	876	60	63	16	100	100	0	1834	1853	767	77	83	58	100	100	0	1.043	0.977	1.009	0.872	1.710	1.020	0.893	120	518	3590	3512	0.061	1833	1757	1736	1776	0
1	9	5	"PFE0210"	"E18550_2"	3290	20730	120	2240	2157	923	60	62	12	100	100	0	1313	1291	420	70	72	12	100	100	0	1.754	1.717	1.734	1.598	1.660	1.876	0.875	120	487	3423	3318	0.811	2180	1243	2097	1221	0
1	10	5	"PFE0213"	"E18651_3"	3470	20730	110	186	186	53	61	62	13	100	97	0	217	217	46	73	75	12	100	100	0	0.868	0.868	0.852	0.814	1.586	0.951	0.758	80	460	269	269	-0.204	125	144	125	144	0
1	11	5	"PFE0218"	"E18737_1"	3670	20730	120	1373	1427	782	64	71	77	99	95	0	1935	2012	1021	80	87	62	97	96	0	0.706	0.705	0.703	0.690	2.140	0.705	0.888	120	550	3164	3295	-0.503	1309	1855	1363	1932	0
1	12	5	"PFE0223"	"E1884_3"	3860	20730	120	6317	6096	2989	70	72	17	100	100	0	5937	6097	2253	87	89	16	100	100	0	1.068	1.003	1.055	0.877	1.623	1.097	0.905	120	502	12097	12036	0.095	6247	5850	6026	6010	0
1	13	5	"PFE0226"	"E18877_2"	4050	20730	120	227	224	73	69	72	19	95	93	0	401	398	112	87	90	18	100	99	0	0.503	0.498	0.492	0.442	2.129	0.486	0.771	120	494	472	466	-0.991	158	314	155	311	0
1	14	5	"PFE0228"	"E18957_1"	4240	20730	120	243	240	79	64	65	14	100	95	0	662	650	142	78	80	14	100	100	0	0.307	0.308	0.302	0.276	1.765	0.303	0.785	120	500	763	748	-1.706	179	584	176	572	0
1	15	5	"PFE0249"	"E19870_1"	4430	20730	120	169	169	43	60	61	12	100	98	0	163	162	28	75	76	12	99	99	0	1.239	1.253	1.250	1.231	1.862	1.345	0.687	120	491	197	196	0.309	109	88	109	87	0
1	16	5	"PFE0251"	"E20152_1"	4610	20730	120	119	125	35	60	68	71	40	1	0	150	154	44	75	82	51	78	23	0	0.787	0.823	0.796	0.769	2.098	0.725	0.494	120	505	134	144	-0.346	59	75	65	79	0
1	17	5	"PFE0257"	"E20313_1"	4800	20730	120	158	159	53	66	67	15	92	87	0	317	305	97	80	82	16	99	95	0	0.388	0.413	0.396	0.408	2.211	0.382	0.644	120	502	329	318	-1.365	92	237	93	225	0
1	18	5	"PFE0260"	"E20360_12"	4990	20740	100	98	99	26	69	76	94	2	0	0	130	135	27	86	93	93	6	0	0	0.659	0.612	0.653	0.660	3.378	0.630	0.151	80	412	73	79	-0.601	29	44	30	49	0
1	19	5	"PFE0265"	"E20424_1"	5180	20730	120	1336	1372	608	70	71	16	100	100	0	2169	2152	917	87	90	22	100	98	0	0.608	0.631	0.617	0.650	2.051	0.607	0.869	120	469	3348	3367	-0.718	1266	2082	1302	2065	0
1	20	5	"PFE0267"	"E20514_1"	5370	20730	120	1698	1791	809	66	68	15	100	100	0	2457	2475	1038	85	87	15	100	100	0	0.688	0.722	0.729	0.733	2.114	0.706	0.882	120	480	4004	4115	-0.539	1632	2372	1725	2390	0
1	21	5	"PFE0293"	"E22156_1"	5560	20730	120	1507	1433	529	66	68	16	100	100	0	2617	2476	867	84	86	17	99	98	0	0.569	0.571	0.573	0.584	2.209	0.552	0.890	120	524	3974	3759	-0.814	1441	2533	1367	2392	0
1	22	5	"PFE0299"	"E22468_1"	5750	20730	120	931	979	438	65	67	16	100	100	0	780	776	288	84	86	15	99	98	0	1.244	1.321	1.331	1.304	2.020	1.378	0.852	120	570	1562	1606	0.315	866	696	914	692	0
1	1	6	"PFE0302"	"E22504_2"	1760	20920	120	107	111	28	61	63	16	93	70	0	157	152	30	95	98	29	80	53	0	0.742	0.877	0.900	0.867	2.554	0.849	0.416	120	626	108	107	-0.431	46	62	50	57	0
1	2	6	"PFE0309"	"E2283_4"	1950	20920	110	148	155	38	67	71	38	95	55	0	269	263	63	105	111	44	95	86	0	0.494	0.557	0.531	0.549	1.710	0.502	0.634	80	460	245	246	-1.018	81	164	88	158	0
1	3	6	"PFE0314"	"E22930_2"	2140	20920	120	214	212	60	67	70	17	98	98	0	494	478	154	102	109	45	100	94	0	0.375	0.386	0.389	0.393	1.587	0.359	0.811	120	524	539	521	-1.415	147	392	145	376	0
1	4	6	"PFE0318"	"E23098_1"	2330	20920	120	1649	1604	638	64	66	15	100	100	0	763	759	257	90	93	16	100	100	0	2.355	2.302	2.301	2.216	1.499	2.417	0.886	120	510	2258	2209	1.236	1585	673	1540	669	0
1	5	6	"PFE0353"	"E24637_1"	2510	20910	110	2805	2666	781	65	70	37	100	100	0	2960	2867	679	88	100	141	100	100	0	0.954	0.936	0.959	0.909	1.239	0.925	0.930	80	447	5612	5380	-0.068	2740	2872	2601	2779	0
1	6	6	"PFE0361"	"E248_3"	2710	20920	120	4886	4400	1741	68	73	35	100	100	0	2404	2104	757	91	102	130	99	99	0	2.083	2.152	2.204	2.099	1.710	2.214	0.906	120	534	7131	6345	1.059	4818	2313	4332	2013	0
1	7	6	"PFE0363"	"E24971_1"	2900	20920	120	467	466	187	65	69	18	99	97	0	338	331	97	88	95	58	95	90	0	1.608	1.650	1.670	1.573	1.550	1.760	0.814	120	534	652	644	0.685	402	250	401	243	0
1	8	6	"PFE0367"	"E25193_1"	3100	20920	120	124	127	37	59	61	12	95	87	0	179	181	46	73	77	17	96	95	0	0.613	0.630	0.613	0.610	2.037	0.621	0.645	120	520	171	176	-0.706	65	106	68	108	0
1	9	6	"PFE0373"	"E25749_1"	3290	20920	120	586	555	190	58	59	10	100	100	0	1497	1485	486	67	68	9	100	100	0	0.369	0.350	0.354	0.353	1.792	0.333	0.836	120	527	1958	1915	-1.437	528	1430	497	1418	0
1	10	6	"PFE0375"	"E25972_1"	3470	20920	110	675	643	243	61	64	22	100	100	0	2427	2269	651	73	92	181	100	100	0	0.261	0.265	0.267	0.243	1.483	0.259	0.851	80	475	2968	2778	-1.939	614	2354	582	2196	0
1	11	6	"PFF0292"	"F18577_5"	3670	20920	120	259	254	78	67	71	24	98	94	0	356	346	79	88	105	181	82	5	0	0.716	0.725	0.744	0.692	1.723	0.740	0.752	120	468	460	445	-0.481	192	268	187	258	0
1	12	6	"PFF0300"	"F18770_1"	3830	20930	150	87	92	26	74	76	19	41	19	0	114	117	24	92	95	19	54	28	0	0.591	0.720	0.796	0.767	3.154	0.942	0.140	156	574	35	43	-0.759	13	22	18	25	-50
1	13	6	"PFF0307"	"F19110_2"	4030	20910	110	832	756	285	75	94	117	97	86	0	531	517	111	93	108	76	100	100	0	1.728	1.606	1.652	1.444	1.563	1.806	0.878	80	486	1195	1105	0.789	757	438	681	424	0
1	14	6	"PFF0309"	"F19190_1"	4240	20920	120	309	302	95	68	86	110	88	60	0	667	638	146	87	99	72	100	98	0	0.416	0.425	0.423	0.388	1.605	0.424	0.847	120	553	821	785	-1.267	241	580	234	551	0
1	15	6	"PFF0313"	"F19243_2"	4420	20910	110	2249	2014	742	63	69	65	100	100	0	1955	1904	355	80	96	166	100	100	0	1.166	1.070	1.155	0.981	1.449	1.160	0.884	80	445	4061	3775	0.221	2186	1875	1951	1824	0
1	16	6	"PFF0316"	"F19409_1"	4610	20920	120	194	198	54	63	69	59	90	57	0	386	387	90	79	92	151	94	50	0	0.427	0.438	0.426	0.417	1.584	0.426	0.804	120	541	438	443	-1.229	131	307	135	308	0
1	17	6	"PFF0345"	"F20077_1"	4810	20920	120	106	109	29	66	68	15	86	63	0	139	141	27	83	85	17	94	82	0	0.714	0.741	0.746	0.729	2.515	0.783	0.406	120	489	96	101	-0.485	40	56	43	58	0
1	18	6	"PFF0351"	"F20166_1"	4980	20910	120	165	170	45	69	71	16	99	95	0	231	231	46	87	89	15	99	97	0	0.667	0.701	0.693	0.688	1.738	0.699	0.633	120	487	240	245	-0.585	96	144	101	144	0
1	19	6	"PFF0355"	"F20234_1"	5180	20910	130	143	145	35	67	69	16	99	93	0	177	182	38	85	86	15	100	97	0	0.826	0.804	0.810	0.773	1.743	0.768	0.608	120	562	168	175	-0.276	76	92	78	97	0
1	20	6	"PFF0357"	"F20284_1"	5370	20920	120	264	258	77	63	65	14	99	98	0	447	438	100	80	82	15	100	100	0	0.548	0.545	0.536	0.518	1.602	0.538	0.804	120	521	568	553	-0.869	201	367	195	358	0
1	21	6	"PFF0360"	"F20385_1"	5560	20910	110	1150	1058	433	63	77	107	97	91	0	892	848	224	81	101	127	100	97	0	1.340	1.297	1.333	1.165	1.567	1.393	0.879	80	462	1898	1762	0.423	1087	811	995	767	0
1	22	6	"PFF0362"	"F20385_3"	5750	20920	120	1002	901	343	66	78	95	96	91	0	935	900	226	85	101	112	99	97	0	1.101	1.025	1.037	0.919	1.638	1.085	0.883	120	591	1786	1650	0.139	936	850	835	815	0
1	1	7	"PFF0380"	"F20989_1"	1760	21100	110	652	601	191	67	75	64	97	95	0	1086	997	278	106	122	102	98	96	0	0.597	0.599	0.592	0.586	1.432	0.596	0.883	80	506	1565	1425	-0.744	585	980	534	891	0
1	2	7	"PFF0388"	"F21429_3"	1950	21100	120	3089	2865	1103	71	78	61	100	100	0	3178	2961	1147	113	126	97	100	98	0	0.985	0.981	0.977	1.023	1.584	0.970	0.928	120	554	6083	5642	-0.022	3018	3065	2794	2848	0
1	3	7	"PFF0396"	"F21560_1"	2150	21100	120	2618	2401	936	69	70	15	100	100	0	1810	1606	581	102	105	19	100	100	0	1.492	1.551	1.541	1.575	1.516	1.563	0.925	120	535	4257	3836	0.578	2549	1708	2332	1504	0
1	4	7	"PFF0401"	"F21821_1"	2330	21100	110	1429	1312	498	69	85	157	100	93	0	825	759	203	93	109	109	100	96	0	1.858	1.866	1.853	1.758	1.352	2.049	0.905	80	474	2092	1909	0.894	1360	732	1243	666	0
1	5	7	"PFF0404"	"F21902_1"	2520	21100	110	4260	3879	1174	74	111	305	100	98	0	3126	2883	766	98	151	356	100	97	0	1.382	1.366	1.379	1.336	1.432	1.344	0.926	80	520	7214	6590	0.467	4186	3028	3805	2785	0
1	6	7	"PFF0407"	"F21981_2"	2720	21110	120	11488	9780	4101	77	100	266	100	99	0	9605	8493	3358	104	138	318	98	97	0	1.201	1.157	1.159	1.159	1.971	1.164	0.896	120	518	20912	18092	0.264	11411	9501	9703	8389	0
1	7	7	"PFF0440"	"F22946_1"	2900	21110	120	414	388	129	71	74	19	99	96	0	292	290	73	97	100	21	98	97	0	1.759	1.642	1.686	1.561	1.698	1.736	0.774	120	490	538	510	0.815	343	195	317	193	0
1	8	7	"PFF0446"	"F23145_4"	3080	21110	100	143	142	33	64	72	96	30	0	0	152	156	35	84	88	52	77	11	0	1.162	1.083	1.121	1.104	2.169	1.133	0.391	80	426	147	150	0.216	79	68	78	72	0
1	9	7	"PFF0452"	"F23274_1"	3280	21110	110	116	117	27	61	64	14	96	85	0	141	151	38	73	77	14	100	98	0	0.809	0.718	0.765	0.717	1.916	0.709	0.582	80	500	123	134	-0.306	55	68	56	78	0
1	10	7	"PFF0458"	"F23526_2"	3480	21110	120	1114	1004	373	67	74	49	100	99	0	1819	1638	568	86	101	167	96	95	0	0.604	0.604	0.620	0.610	1.882	0.588	0.876	120	562	2780	2489	-0.727	1047	1733	937	1552	0
1	11	7	"PFF0461"	"F23551_1"	3670	21110	120	1519	1414	512	75	78	20	100	100	0	759	729	199	99	102	20	99	98	0	2.188	2.125	2.184	2.087	1.884	2.294	0.859	120	461	2104	1969	1.130	1444	660	1339	630	0
1	12	7	"PFF0463"	"F23564_1"	3850	21110	120	2541	2301	847	75	78	18	100	100	0	2396	2309	574	98	101	20	100	100	0	1.073	1.007	1.064	0.937	1.465	1.059	0.896	120	464	4764	4437	0.102	2466	2298	2226	2211	0
1	13	7	"PFF1088"	"F45524_1"	4040	21110	120	2560	2216	953	71	84	93	99	99	0	899	867	241	91	100	60	99	97	0	3.080	2.764	2.901	2.510	1.864	3.103	0.869	120	554	3297	2921	1.623	2489	808	2145	776	0
1	14	7	"PFF1100"	"F45683_2"	4240	21110	120	1612	1488	596	68	72	17	100	100	0	1732	1711	523	88	89	16	100	100	0	0.939	0.875	0.908	0.839	1.845	0.904	0.870	120	514	3188	3043	-0.091	1544	1644	1420	1623	0
1	15	7	"PFF1105"	"F45820_1"	4430	21110	120	118	118	35	69	75	59	35	5	0	172	176	38	87	100	149	5	0	0	0.576	0.551	0.600	0.510	2.369	0.553	0.361	120	548	134	138	-0.795	49	85	49	89	0
1	16	7	"PFF1110"	"F46067_3"	4610	21100	110	1834	1607	629	71	80	97	100	97	0	1238	1175	308	86	100	106	100	100	0	1.530	1.410	1.451	1.251	1.578	1.544	0.894	80	465	2915	2625	0.614	1763	1152	1536	1089	0
1	17	7	"PFF1112"	"F46181_1"	4800	21100	110	1396	1293	491	68	87	139	98	92	0	724	669	172	86	106	125	100	96	0	2.082	2.101	2.075	1.922	1.546	2.274	0.901	80	480	1966	1808	1.058	1328	638	1225	583	0
1	18	7	"PFF1114"	"F46183_2"	4990	21110	120	163	165	43	69	79	97	45	0	0	273	272	56	88	95	66	97	82	0	0.508	0.522	0.517	0.495	1.543	0.513	0.699	120	542	279	280	-0.977	94	185	96	184	0
1	19	7	"PFF1142"	"F4688_1"	5180	21110	120	2333	2041	861	65	68	25	100	100	0	2079	1912	593	82	86	35	100	99	0	1.136	1.080	1.139	0.979	1.926	1.120	0.871	120	521	4265	3806	0.184	2268	1997	1976	1830	0
1	20	7	"PFF1151"	"F47145_2"	5370	21110	120	1447	1303	534	61	62	13	100	100	0	787	741	248	78	80	13	100	98	0	1.955	1.873	1.951	1.849	2.090	1.988	0.844	120	505	2095	1905	0.967	1386	709	1242	663	0
1	21	7	"PFF1154"	"F47255_1"	5550	21100	110	168	162	53	63	70	74	67	12	0	161	165	35	80	89	84	48	2	0	1.296	1.165	1.201	1.062	2.132	1.307	0.654	80	488	186	184	0.374	105	81	99	85	0
1	22	7	"PFF1156"	"F47255_3"	5760	21110	120	129	138	42	71	74	20	85	71	0	176	177	35	87	91	21	98	95	0	0.652	0.744	0.641	0.642	2.155	0.825	0.438	120	586	147	157	-0.618	58	89	67	90	0
1	1	8	"PFF1158"	"F47327_1"	1770	21300	120	759	704	262	67	74	61	98	96	0	761	707	221	105	118	96	95	91	0	1.055	1.058	1.057	1.044	1.480	1.094	0.910	120	561	1348	1239	0.077	692	656	637	602	0
1	2	8	"PFF1160"	"F47350_1"	1940	21310	150	96	99	31	71	77	57	14	1	0	139	140	35	112	123	90	4	0	0	0.926	1.000	0.831	0.849	3.062	0.796	0.254	156	647	52	56	-0.111	25	27	28	28	-50
1	3	8	"PFF1184"	"F48253_6"	2140	21300	100	101	103	25	66	69	17	80	51	0	172	173	34	107	109	19	88	81	0	0.538	0.561	0.541	0.531	3.080	0.543	0.306	80	464	100	103	-0.893	35	65	37	66	0
1	4	8	"PFF1186"	"F48363_2"	2340	21300	110	107	112	32	69	73	64	22	1	0	157	155	31	98	104	64	43	1	0	0.644	0.754	0.812	0.729	2.626	0.770	0.348	80	512	97	100	-0.635	38	59	43	57	0
1	5	8	"PFF1188"	"F48395_1"	2530	21300	120	2114	1909	675	72	92	256	97	91	0	2345	2135	735	97	128	306	96	93	0	0.908	0.901	0.918	0.902	1.611	0.901	0.920	120	561	4290	3875	-0.139	2042	2248	1837	2038	0
1	6	8	"PFF1190"	"F48424_2"	2720	21300	120	1464	1351	548	73	75	19	100	100	0	1002	933	326	96	99	19	100	99	0	1.535	1.527	1.573	1.497	1.631	1.563	0.890	120	500	2297	2115	0.619	1391	906	1278	837	0
1	7	8	"PFF1193"	"F48446_1"	2910	21300	120	370	356	126	68	72	18	98	96	0	629	583	201	92	95	18	99	98	0	0.562	0.587	0.586	0.577	1.871	0.563	0.846	120	521	839	779	-0.830	302	537	288	491	0
1	8	8	"PFF1195"	"F48446_5"	3100	21300	120	861	753	298	69	75	87	99	90	0	499	463	140	89	92	46	96	95	0	1.932	1.829	1.863	1.767	1.816	1.973	0.873	120	529	1202	1058	0.950	792	410	684	374	0
1	9	8	"PFF1220"	"F49665_1"	3290	21300	120	366	338	120	70	73	18	97	95	0	805	772	209	89	91	16	100	100	0	0.413	0.392	0.394	0.356	1.522	0.399	0.874	120	528	1012	951	-1.274	296	716	268	683	0
1	10	8	"PFF1222"	"F49677_3"	3470	21290	110	13090	11085	4936	81	354	1877	96	82	0	4084	3744	1331	95	216	740	98	91	0	3.261	3.016	3.051	2.794	1.569	3.245	0.908	80	458	16998	14653	1.705	13009	3989	11004	3649	0
1	11	8	"PFF1225"	"F49959_1"	3670	21300	120	224	223	75	80	318	1757	0	0	0	575	548	164	96	203	693	5	0	0	0.301	0.316	0.323	0.294	1.937	0.308	0.728	120	524	623	595	-1.734	144	479	143	452	0
1	12	8	"PFF1234"	"F50107_1"	3850	21310	120	124	127	33	71	74	18	89	71	0	155	158	38	92	95	19	93	79	0	0.841	0.848	0.843	0.845	2.090	0.817	0.363	120	504	116	122	-0.249	53	63	56	66	0
1	13	8	"PFF1237"	"F50551_1"	4040	21290	110	389	381	142	66	71	36	97	93	0	433	418	95	86	92	46	100	100	0	0.931	0.949	0.982	0.844	1.680	1.046	0.830	80	476	670	647	-0.103	323	347	315	332	0
1	14	8	"PFF1239"	"F50598_1"	4240	21300	120	665	604	251	67	71	34	97	94	0	666	651	203	86	92	44	100	99	0	1.031	0.950	0.954	0.840	1.760	1.004	0.882	120	548	1178	1102	0.044	598	580	537	565	0
1	15	8	"PFF1927"	"F960_2"	4420	21290	110	558	501	201	72	79	46	96	91	0	1227	1140	359	94	115	151	100	97	0	0.429	0.410	0.423	0.366	1.587	0.413	0.893	80	466	1619	1475	-1.221	486	1133	429	1046	0
1	16	8	"PFF1931"	"F960_7"	4610	21290	110	719	650	252	73	83	72	98	88	0	474	469	104	93	118	159	100	73	0	1.696	1.535	1.578	1.373	1.645	1.674	0.851	80	524	1027	953	0.762	646	381	577	376	0
1	17	8	"PFF1933"	"F9676_1"	4800	21290	110	490	448	177	68	76	83	91	83	0	949	865	269	84	97	86	100	100	0	0.488	0.487	0.470	0.434	1.636	0.506	0.858	80	524	1287	1161	-1.035	422	865	380	781	0
1	18	8	"PFI0003"	"I10209_1"	4990	21290	110	2984	2545	1062	68	87	185	100	97	0	2097	1841	595	83	113	214	100	98	0	1.448	1.409	1.436	1.304	1.555	1.487	0.912	80	494	4930	4235	0.534	2916	2014	2477	1758	0
1	19	8	"PFI0005"	"I1033_3"	5170	21290	110	3284	2897	1262	70	137	416	96	90	0	5530	5061	1652	91	244	905	100	96	0	0.591	0.569	0.578	0.514	1.551	0.567	0.902	80	491	8653	7797	-0.759	3214	5439	2827	4970	0
1	20	8	"PFI0009"	"I10565_1"	5370	21290	110	207	201	72	68	119	377	0	0	0	514	482	137	92	221	842	0	0	0	0.329	0.341	0.320	0.297	1.699	0.342	0.741	80	444	561	523	-1.602	139	422	133	390	0
1	21	8	"PFI0038"	"I1136_2"	5540	21290	120	210	218	74	68	70	20	97	95	0	257	259	63	87	95	54	95	85	0	0.835	0.872	0.911	0.813	1.801	0.840	0.629	120	521	312	322	-0.260	142	170	150	172	0
1	22	8	"PFI0041"	"I11448_2"	5750	21290	120	15457	13690	6679	78	82	23	100	100	0	18649	17788	5798	97	102	26	100	100	0	0.829	0.769	0.803	0.653	1.803	0.826	0.893	120	582	33931	31303	-0.271	15379	18552	13612	17691	0
1	1	9	"PFI0043"	"I11495_1"	1770	21490	120	3302	3257	1354	69	70	16	100	100	0	3322	3225	1443	104	106	17	100	100	0	1.005	1.021	1.041	1.092	1.703	0.989	0.899	120	532	6451	6309	0.007	3233	3218	3188	3121	0
1	2	9	"PFI0045"	"I11523_4"	1950	21490	120	1340	1245	440	70	72	16	100	100	0	1264	1167	398	112	113	21	100	100	0	1.102	1.114	1.111	1.117	1.615	1.106	0.886	120	482	2422	2230	0.141	1270	1152	1175	1055	0
1	3	9	"PFI0048"	"I1175_1"	2150	21490	110	252	248	80	67	70	17	98	98	0	399	387	105	112	115	23	98	95	0	0.645	0.658	0.669	0.641	1.573	0.688	0.809	80	494	472	456	-0.634	185	287	181	275	0
1	4	9	"PFI0053"	"I11857_2"	2340	21490	120	758	699	262	69	73	22	100	98	0	397	384	110	105	109	26	99	98	0	2.360	2.258	2.271	2.171	1.721	2.394	0.869	120	547	981	909	1.239	689	292	630	279	0
1	5	9	"PFI0079"	"I12708_1"	2520	21480	110	239	244	76	71	78	49	93	83	0	499	468	145	99	107	43	98	96	0	0.420	0.469	0.474	0.470	1.563	0.438	0.788	80	445	568	542	-1.252	168	400	173	369	0
1	6	9	"PFI0085"	"I12812_3"	2720	21490	120	537	523	201	68	73	43	98	96	0	663	641	230	93	98	35	97	96	0	0.823	0.830	0.850	0.831	1.847	0.822	0.864	120	547	1039	1003	-0.281	469	570	455	548	0
1	7	9	"PFI0087"	"I12861_2"	2900	21490	100	23629	21092	8162	70	75	24	100	100	0	21969	20065	6288	93	98	42	100	100	0	1.077	1.053	1.065	0.991	1.367	1.070	0.909	80	416	45435	40994	0.107	23559	21876	21022	19972	0
1	8	9	"PFI0089"	"I12932_1"	3090	21480	110	413	408	134	68	73	30	100	100	0	560	529	127	89	98	56	100	100	0	0.732	0.773	0.773	0.733	1.413	0.775	0.882	80	489	816	780	-0.449	345	471	340	440	0
1	9	9	"PFI0099"	"I13128_2"	3290	21490	120	10393	9221	4075	70	74	26	100	100	0	8420	7841	2832	93	97	42	100	100	0	1.240	1.181	1.209	1.074	1.828	1.233	0.910	120	534	18650	16899	0.310	10323	8327	9151	7748	0
1	10	9	"PFI0102"	"I13218_1"	3480	21490	120	490	447	183	76	221	1426	0	0	0	356	332	96	95	158	536	0	0	0	1.586	1.565	1.560	1.450	1.907	1.677	0.789	120	577	675	608	0.666	414	261	371	237	0
1	11	9	"PFI0124"	"I13978_1"	3670	21480	110	296	279	74	74	78	20	100	96	0	322	317	46	91	93	20	100	100	0	0.961	0.907	0.964	0.839	1.623	1.009	0.783	80	462	453	431	-0.057	222	231	205	226	0
1	12	9	"PFI0126"	"I14041_1"	3860	21490	120	227	223	67	68	72	18	97	95	0	450	433	104	85	88	20	100	99	0	0.436	0.445	0.430	0.422	1.717	0.433	0.776	120	510	524	503	-1.199	159	365	155	348	0
1	13	9	"PFI0128"	"I14195_1"	4050	21480	110	8570	7659	3049	66	81	175	100	100	0	5960	5408	1478	84	118	386	100	100	0	1.447	1.426	1.468	1.310	1.475	1.543	0.908	80	499	14380	12917	0.533	8504	5876	7593	5324	0
1	14	9	"PFI0131"	"I1431_1"	4230	21480	110	178	181	54	72	86	174	11	0	0	327	318	69	89	125	387	1	0	0	0.445	0.476	0.453	0.419	1.984	0.461	0.687	80	493	344	338	-1.167	106	238	109	229	0
1	15	9	"PFI0137"	"I14413_3"	4420	21480	110	2863	2586	1083	77	96	175	100	98	0	3013	2850	870	99	145	315	100	100	0	0.956	0.912	0.921	0.836	1.443	0.940	0.900	80	520	5700	5260	-0.065	2786	2914	2509	2751	0
1	16	9	"PFI0141"	"I14670_1"	4620	21490	120	275	262	103	76	92	166	61	10	0	692	661	190	99	131	285	89	54	0	0.336	0.331	0.325	0.300	1.857	0.336	0.777	120	568	792	748	-1.575	199	593	186	562	0
1	17	9	"PFJ0122"	"J167_5"	4810	21490	120	125	128	42	69	71	18	84	66	0	165	167	37	89	95	59	64	15	0	0.737	0.756	0.730	0.687	2.250	0.792	0.353	120	554	132	137	-0.441	56	76	59	78	0
1	18	9	"PFJ0124"	"J167_7"	5000	21490	100	94	102	40	68	73	69	11	1	0	123	129	29	87	94	104	2	0	0	0.722	0.810	0.722	0.767	2.700	0.977	0.218	80	425	62	76	-0.469	26	36	34	42	0
1	19	9	"PFJ0128"	"J170_18"	5180	21490	120	621	566	227	71	100	307	78	33	0	541	524	153	91	169	719	0	0	0	1.222	1.143	1.174	1.039	1.826	1.206	0.835	120	569	1000	928	0.290	550	450	495	433	0
1	20	9	"PFJ0137"	"J171_6"	5390	21480	120	117	119	35	71	74	19	80	58	0	136	140	32	93	99	54	37	5	0	1.070	1.021	1.067	1.081	2.658	1.003	0.304	120	500	89	95	0.097	46	43	48	47	0
1	21	9	"PFJ0150"	"J181_2"	5550	21480	120	672	663	220	72	73	16	100	100	0	1097	1116	355	92	93	18	100	100	0	0.597	0.577	0.572	0.587	1.812	0.556	0.855	120	480	1605	1615	-0.744	600	1005	591	1024	0
1	22	9	"PFJ0153"	"J181_9"	5760	21480	120	1612	1502	640	75	78	21	100	100	0	1905	1707	624	96	100	23	98	98	0	0.850	0.886	0.892	0.875	2.037	0.900	0.868	120	599	3346	3038	-0.235	1537	1809	1427	1611	0
1	1	10	"PFJ0179"	"J198_2"	1780	21670	120	114	116	29	68	71	16	82	70	0	163	168	41	104	106	17	89	80	0	0.780	0.750	0.679	0.669	2.568	0.586	0.302	120	583	105	112	-0.359	46	59	48	64	0
1	2	10	"PFJ0184"	"J206_1"	1960	21670	110	641	591	240	66	76	64	100	88	0	888	796	282	100	118	113	100	86	0	0.730	0.754	0.742	0.722	1.541	0.739	0.885	80	465	1363	1221	-0.455	575	788	525	696	0
1	3	10	"PFJ0186"	"J206_6"	2150	21670	110	319	297	102	65	76	65	92	80	0	323	306	81	98	118	112	82	50	0	1.129	1.115	1.160	1.087	1.709	1.062	0.815	80	499	479	440	0.175	254	225	232	208	0
1	4	10	"PFJ0188"	"J212_1"	2340	21680	120	337	327	119	67	72	27	97	95	0	792	760	268	96	101	32	100	100	0	0.388	0.392	0.387	0.374	1.671	0.372	0.845	120	542	966	924	-1.366	270	696	260	664	0
1	5	10	"PFJ0190"	"J212_4"	2530	21670	120	133	136	35	69	74	45	73	22	0	163	164	33	95	102	41	82	34	0	0.941	0.971	0.937	0.929	2.315	1.975	0.342	120	541	132	136	-0.087	64	68	67	69	0
1	6	10	"PFJ0197"	"J218_1"	2710	21670	110	236	229	69	69	77	53	92	75	0	239	233	54	92	97	28	95	90	0	1.136	1.135	1.133	1.119	1.729	1.182	0.702	80	461	314	301	0.184	167	147	160	141	0
1	7	10	"PFJ0220"	"J222_7"	2910	21680	120	1158	1007	437	71	77	32	100	99	0	565	526	187	93	99	41	99	95	0	2.303	2.162	2.134	2.034	1.782	2.253	0.877	120	555	1559	1369	1.203	1087	472	936	433	0
1	8	10	"PFJ0228"	"J227_3"	3100	21680	120	3125	2714	1093	68	72	27	100	100	0	1417	1299	476	87	92	42	100	99	0	2.298	2.183	2.258	2.083	1.746	2.264	0.875	120	540	4387	3858	1.201	3057	1330	2646	1212	0
1	9	10	"PFJ0231"	"J22_1"	3290	21680	120	442	415	160	69	71	19	99	96	0	363	345	99	87	89	16	100	99	0	1.351	1.341	1.338	1.212	1.897	1.427	0.807	120	553	649	604	0.435	373	276	346	258	0
1	10	10	"PFJ0233"	"J22_3"	3500	21680	110	111	116	30	71	75	19	78	53	0	124	127	31	88	92	17	73	52	0	1.111	1.154	1.140	1.167	2.804	1.256	0.175	80	469	76	84	0.152	40	36	45	39	0
1	11	10	"PFJ0238"	"J232_6"	3660	21670	110	129	131	41	70	76	22	81	62	0	293	286	76	91	98	44	98	90	0	0.292	0.313	0.298	0.268	2.333	0.376	0.700	80	497	261	256	-1.776	59	202	61	195	0
1	12	10	"PFJ0242"	"J236_1"	3860	21670	120	722	679	293	66	75	123	90	83	0	942	895	380	84	98	131	95	93	0	0.765	0.756	0.750	0.765	2.299	0.734	0.860	120	546	1514	1424	-0.387	656	858	613	811	0
1	13	10	"PFJ0262"	"J248_1"	4040	21670	110	365	345	126	64	77	164	81	38	0	368	350	89	81	109	360	15	0	0	1.049	1.045	1.079	0.894	1.940	1.078	0.803	80	467	588	550	0.069	301	287	281	269	0
1	14	10	"PFJ0264"	"J248_11"	4230	21700	150	80	81	22	70	86	154	0	0	0	106	107	30	88	120	332	0	0	0	0.556	0.579	0.634	0.650	3.221	0.600	0.355	156	687	28	30	-0.848	10	18	11	19	-50
1	15	10	"PFJ0267"	"J248_5"	4420	21680	120	105	109	28	73	86	168	0	0	0	194	197	47	93	119	284	0	0	0	0.317	0.346	0.361	0.354	2.258	0.335	0.295	120	520	133	140	-1.658	32	101	36	104	0
1	16	10	"PFJ0271"	"J252_2"	4610	21680	120	228	214	75	73	75	19	92	88	0	503	479	155	95	98	30	100	98	0	0.380	0.367	0.367	0.344	1.626	0.358	0.774	120	520	563	525	-1.396	155	408	141	384	0
1	17	10	"PFJ0273"	"J252_4"	4810	21680	120	432	398	155	72	74	18	98	96	0	451	425	120	96	98	31	100	99	0	1.014	0.991	0.984	0.869	2.043	1.048	0.815	120	498	715	655	0.020	360	355	326	329	0
1	18	10	"PFJ0275"	"J2541_2"	5000	21680	120	237	224	79	72	74	17	95	89	0	597	564	179	94	96	17	100	99	0	0.328	0.323	0.324	0.291	1.736	0.322	0.798	120	511	668	622	-1.608	165	503	152	470	0
1	19	10	"PFK0357"	"Kn3479_1"	5180	21680	120	118	140	84	73	74	18	78	63	0	158	186	111	92	94	18	84	72	0	0.682	0.713	0.649	0.664	3.041	0.720	0.649	120	490	111	161	-0.553	45	66	67	94	0
1	20	10	"PFK0369"	"Kn3690_1"	5370	21680	120	906	780	358	72	74	17	98	97	0	1076	970	370	90	92	17	100	100	0	0.846	0.805	0.802	0.706	1.814	0.836	0.863	120	506	1820	1588	-0.242	834	986	708	880	0
1	21	10	"PFK0371"	"Kn3698_1"	5550	21670	120	670	621	274	75	77	19	100	100	0	711	661	257	92	95	20	99	97	0	0.961	0.960	0.980	0.926	2.056	0.974	0.859	120	512	1214	1115	-0.057	595	619	546	569	0
1	22	10	"PFK0373"	"Kn3698_4"	5750	21680	120	442	434	182	76	78	19	98	98	0	898	881	336	95	97	18	99	99	0	0.456	0.455	0.464	0.420	1.792	0.452	0.868	120	584	1169	1144	-1.134	366	803	358	786	0
1	1	11	"PFK0375"	"Kn3744_1"	1770	21860	110	1723	1519	602	71	78	45	100	100	0	1994	1743	647	117	133	113	100	100	0	0.880	0.891	0.882	0.869	1.407	0.865	0.915	80	539	3529	3074	-0.184	1652	1877	1448	1626	0
1	2	11	"PFK0378"	"Kn3773_1"	1950	21860	110	422	378	144	67	81	83	86	77	0	372	353	101	102	124	141	85	45	0	1.315	1.239	1.267	1.203	1.673	1.260	0.844	80	516	625	562	0.395	355	270	311	251	0
1	3	11	"PFK0408"	"Kn4447_1"	2140	21860	110	211	204	68	65	78	63	81	62	0	238	235	59	95	109	62	87	68	0	1.021	0.993	1.000	0.955	1.629	0.977	0.702	80	547	289	279	0.030	146	143	139	140	0
1	4	11	"PFK0410"	"Kn4524_1"	2350	21870	110	338	318	115	62	67	25	96	95	0	776	716	219	90	94	35	100	100	0	0.402	0.409	0.417	0.380	1.576	0.406	0.855	80	480	962	882	-1.314	276	686	256	626	0
1	5	11	"PFK0412"	"Kn459_3"	2530	21870	120	1109	945	422	61	63	15	100	100	0	1439	1255	568	86	86	12	100	100	0	0.775	0.756	0.752	0.732	1.734	0.729	0.901	120	541	2401	2053	-0.369	1048	1353	884	1169	0
1	6	11	"PFK0415"	"Kn4670_1"	2720	21860	110	144	142	40	64	68	25	88	77	0	178	178	39	85	88	22	92	88	0	0.860	0.839	0.894	0.805	1.670	0.821	0.616	80	490	173	171	-0.217	80	93	78	93	0
1	7	11	"PFK0423"	"Kn4895_2"	2910	21870	120	150	153	47	64	76	180	3	0	0	199	195	46	84	109	405	0	0	0	0.748	0.802	0.786	0.743	2.167	0.819	0.610	120	542	201	200	-0.419	86	115	89	111	0
1	8	11	"PFK0431"	"Kn5081_1"	3100	21860	110	344	322	101	65	68	17	100	97	0	1067	979	297	85	90	62	100	100	0	0.284	0.287	0.286	0.273	1.433	0.259	0.871	80	463	1261	1151	-1.815	279	982	257	894	0
1	9	11	"PFK0462"	"Kn585_3"	3280	21860	110	706	611	263	67	75	56	100	87	0	913	784	300	86	101	99	98	93	0	0.773	0.779	0.751	0.727	1.611	0.816	0.893	80	499	1466	1242	-0.372	639	827	544	698	0
1	10	11	"PFK0466"	"Kn588_2"	3490	21860	110	371	349	130	69	77	39	97	92	0	764	693	217	89	107	83	100	98	0	0.447	0.464	0.453	0.426	1.686	0.449	0.839	80	548	977	884	-1.160	302	675	280	604	0
1	11	11	"PFK0469"	"Kn5905_4"	3690	21860	90	159	168	56	68	116	536	0	0	0	590	546	165	94	133	268	82	36	0	0.183	0.221	0.221	0.195	2.064	0.221	0.640	52	389	587	552	-2.446	91	496	100	452	0
1	12	11	"PFK0476"	"Kn603_2"	3850	21850	90	7802	6393	2901	68	479	1807	84	75	0	9082	7742	3124	96	528	1949	86	78	0	0.861	0.827	0.826	0.751	1.759	0.877	0.878	52	374	16720	13971	-0.216	7734	8986	6325	7646	0
1	13	11	"PFK0484"	"Kn656_1"	4040	21850	90	233	225	80	65	239	1175	0	0	0	396	364	115	91	335	1496	0	0	0	0.551	0.586	0.618	0.529	1.648	0.587	0.769	52	394	473	433	-0.860	168	305	160	273	0
1	14	11	"PFK0486"	"Kn657_2"	4240	21860	120	1891	1583	1038	63	73	54	92	87	0	994	867	553	86	97	64	85	80	0	2.013	1.946	1.850	1.874	2.302	2.000	0.880	120	497	2736	2301	1.010	1828	908	1520	781	0
1	15	11	"PFK0519"	"Kn819_1"	4420	21860	110	2068	1820	907	71	95	261	95	82	0	5123	4686	1978	93	186	826	100	87	0	0.397	0.381	0.383	0.343	1.527	0.381	0.905	80	474	7027	6342	-1.333	1997	5030	1749	4593	0
1	16	11	"PFK0523"	"Kn8362_1"	4610	21860	110	493	450	187	76	101	261	71	21	0	535	503	137	99	195	826	0	0	0	0.956	0.926	0.923	0.794	1.747	0.958	0.807	80	474	853	778	-0.064	417	436	374	404	0
1	17	11	"PFK0526"	"Kn8409_1"	4800	21860	120	238	237	83	77	80	25	93	87	0	714	648	224	99	105	43	98	96	0	0.262	0.291	0.276	0.280	2.088	0.268	0.733	120	524	776	709	-1.934	161	615	160	549	0
1	18	11	"PFK0538"	"Kn906_1"	4990	21860	110	529	488	195	77	78	18	98	96	0	474	451	118	98	100	21	100	100	0	1.202	1.164	1.104	1.012	1.769	1.294	0.827	80	476	828	764	0.266	452	376	411	353	0
1	19	11	"PFK0541"	"Kn918_1"	5180	21860	110	2608	2247	942	77	104	219	100	88	0	3538	3011	1025	99	152	379	100	100	0	0.736	0.745	0.745	0.678	1.545	0.756	0.899	80	492	5970	5082	-0.442	2531	3439	2170	2912	0
1	20	11	"PFK0549"	"Kn945_1"	5370	21860	110	2436	2121	711	79	108	221	100	100	0	2098	1944	403	99	155	385	100	100	0	1.179	1.107	1.158	1.034	1.399	1.155	0.926	80	480	4356	3887	0.238	2357	1999	2042	1845	0
1	21	11	"PFK1038"	"Ks510_8"	5550	21860	110	1676	1558	599	84	89	34	100	100	0	1449	1398	326	103	115	98	100	100	0	1.183	1.138	1.152	1.034	1.548	1.223	0.890	80	512	2938	2769	0.242	1592	1346	1474	1295	0
1	22	11	"PFK1040"	"Ks51_11"	5750	21860	120	1623	1447	590	85	89	32	100	100	0	1615	1480	529	104	113	86	98	98	0	1.018	0.990	1.003	0.944	1.816	1.002	0.883	120	572	3049	2738	0.026	1538	1511	1362	1376	0
1	1	12	"PFK1042"	"Ks51_2"	1750	22080	150	108	114	43	71	77	38	48	19	0	175	175	45	120	132	88	21	1	0	0.673	0.782	0.748	0.718	2.848	0.726	0.335	156	955	92	98	-0.572	37	55	43	55	-50
1	2	12	"PFK1044"	"Ks51_4"	1960	22050	110	390	381	146	68	78	56	95	87	0	729	647	244	109	128	103	90	82	0	0.519	0.582	0.614	0.619	1.768	0.550	0.831	80	526	942	851	-0.945	322	620	313	538	0
1	3	12	"PFK1046"	"Ks51_6"	2150	22050	110	133	136	36	67	74	44	75	26	0	241	233	59	99	117	102	77	10	0	0.465	0.515	0.501	0.493	1.982	0.488	0.650	80	524	208	203	-1.105	66	142	69	134	0
1	4	12	"PFK1048"	"Ks532_3"	2350	22060	120	131	132	39	65	68	17	86	77	0	181	173	44	93	96	20	89	78	0	0.750	0.837	0.764	0.799	2.202	0.827	0.586	120	555	154	147	-0.415	66	88	67	80	0
1	5	12	"PFK1074"	"Ks56_11"	2530	22060	130	173	173	49	63	65	15	95	92	0	224	226	66	88	89	15	95	95	0	0.809	0.797	0.830	0.779	1.881	0.715	0.652	120	557	246	248	-0.306	110	136	110	138	0
1	6	12	"PFK1076"	"Ks56_16"	2730	22060	120	130	133	41	63	75	185	0	0	0	177	172	44	83	108	415	0	0	0	0.713	0.787	0.755	0.756	2.183	0.423	0.841	120	516	161	159	-0.488	67	94	70	89	0
1	7	12	"PFK1078"	"Ks56_18"	2910	22060	120	543	492	209	63	75	192	80	67	0	355	330	119	82	109	432	2	0	0	1.758	1.730	1.782	1.745	2.203	0.559	0.590	120	476	753	677	0.814	480	273	429	248	0
1	8	12	"PFK1080"	"Ks56_23"	3100	22060	120	218	214	68	65	68	16	99	95	0	494	464	144	84	89	59	98	90	0	0.373	0.392	0.393	0.386	1.681	0.361	0.763	120	523	563	529	-1.422	153	410	149	380	0
1	9	12	"PFK1082"	"Ks56_26"	3290	22060	120	105	110	32	68	74	53	25	4	0	133	135	29	86	96	77	15	0	0	0.787	0.857	0.742	0.823	2.731	0.905	0.276	120	528	84	91	-0.345	37	47	42	49	0
1	10	12	"PFK1085"	"Ks56_32"	3480	22060	120	1580	1395	562	68	71	19	100	100	0	1322	1164	445	87	92	26	99	97	0	1.224	1.232	1.245	1.219	2.033	1.224	0.885	120	532	2747	2404	0.292	1512	1235	1327	1077	0
1	11	12	"PFK1110"	"Ks624_12"	3670	22060	120	917	830	356	66	87	396	79	59	0	739	704	253	88	100	135	95	89	0	1.307	1.240	1.230	1.141	1.807	1.285	0.873	120	550	1502	1380	0.387	851	651	764	616	0
1	12	12	"PFK1113"	"Ks624_4"	3850	22060	110	319	306	106	64	202	1083	0	0	0	818	787	244	82	182	871	28	0	0	0.346	0.343	0.347	0.316	1.579	0.318	0.816	80	506	991	947	-1.529	255	736	242	705	0
1	13	12	"PFK1115"	"Ks625_10"	4050	22050	120	119	122	34	62	69	33	76	40	0	154	151	33	83	97	79	38	0	0	0.803	0.882	0.773	0.858	2.530	0.800	0.459	120	584	128	128	-0.317	57	71	60	68	0
1	14	12	"PFK1117"	"Ks625_14"	4240	22060	120	614	548	271	65	70	36	93	90	0	1718	1579	656	86	90	36	99	98	0	0.336	0.324	0.320	0.273	1.853	0.317	0.836	120	494	2181	1976	-1.572	549	1632	483	1493	0
1	15	12	"PFK1119"	"Ks625_7"	4420	22060	110	272	260	74	72	78	62	90	80	0	705	706	166	96	123	411	87	12	0	0.328	0.308	0.324	0.282	1.618	0.285	0.787	80	458	809	798	-1.606	200	609	188	610	0
1	16	12	"PFK1122"	"Ks646_2"	4610	22060	120	323	303	121	75	79	26	95	86	0	690	631	225	100	105	34	99	98	0	0.420	0.429	0.430	0.386	2.111	0.412	0.796	120	559	838	759	-1.250	248	590	228	531	0
1	17	12	"PFK1144"	"Ks66_16"	4810	22050	120	1877	1672	785	80	82	22	100	100	0	1136	1049	464	103	105	21	98	96	0	1.740	1.683	1.734	1.677	2.144	1.725	0.859	120	554	2830	2538	0.799	1797	1033	1592	946	0
1	18	12	"PFK1146"	"Ks66_3"	5010	22060	130	116	117	35	80	81	19	64	46	0	152	151	34	100	102	21	80	55	0	0.692	0.725	0.818	0.721	2.880	0.824	0.258	120	575	88	88	-0.531	36	52	37	51	0
1	19	12	"PFK1149"	"Ks66_7"	5190	22060	120	556	500	199	78	96	193	80	67	0	570	540	159	100	136	329	80	3	0	1.017	0.959	0.984	0.865	1.807	1.024	0.839	120	504	948	862	0.024	478	470	422	440	0
1	20	12	"PFK1151"	"Ks68_13"	5380	22060	120	5901	5432	2481	81	84	21	100	100	0	7034	6260	3014	104	109	44	99	98	0	0.840	0.869	0.857	0.917	2.398	0.829	0.866	120	495	12750	11507	-0.252	5820	6930	5351	6156	0
1	21	12	"PFK1153"	"Ks692_12"	5550	22070	110	130	128	41	87	91	25	65	45	0	166	164	39	112	116	27	80	47	0	0.796	0.788	0.858	0.817	2.796	0.941	0.196	80	440	97	93	-0.329	43	54	41	52	0
1	22	12	"PFK1155"	"Ks692_6"	5740	22040	130	159	159	44	86	90	25	84	70	0	216	216	51	107	112	25	97	84	0	0.670	0.670	0.708	0.670	2.082	0.633	0.381	120	676	182	182	-0.578	73	109	73	109	0
1	1	13	"PFM0107"	"M17691_2"	1780	22240	110	239	233	74	64	66	18	100	96	0	423	393	124	98	101	24	98	93	0	0.538	0.573	0.589	0.588	1.720	0.555	0.765	80	489	500	464	-0.893	175	325	169	295	0
1	2	13	"PFM0110"	"M18079_3"	1970	22240	110	446	408	157	64	69	35	100	98	0	504	467	149	96	109	86	96	87	0	0.936	0.927	0.939	0.890	1.598	0.939	0.815	80	516	790	715	-0.095	382	408	344	371	0
1	3	13	"PFM0112"	"M18079_5"	2160	22240	110	3014	2607	1227	64	76	123	100	98	0	1988	1739	707	95	113	168	100	97	0	1.558	1.547	1.543	1.424	1.561	1.565	0.896	80	523	4843	4187	0.640	2950	1893	2543	1644	0
1	4	13	"PFM0116"	"M18377_2"	2380	22270	150	72	76	20	68	79	105	0	0	0	110	115	26	101	124	147	0	0	0	0.444	0.571	0.745	0.698	3.631	0.304	0.153	156	728	13	22	-1.170	4	9	8	14	-50
1	5	13	"PFM0118"	"M1840_2"	2540	22250	100	155	161	48	69	72	20	95	82	0	361	339	109	97	109	46	91	88	0	0.326	0.380	0.391	0.374	1.863	0.330	0.687	80	382	350	334	-1.618	86	264	92	242	0
1	6	13	"PFM0121"	"M18869_1"	2730	22250	120	2138	1891	1015	66	69	16	100	100	0	1015	916	391	90	94	27	99	97	0	2.240	2.209	2.222	1.991	2.122	2.425	0.861	120	488	2997	2651	1.163	2072	925	1825	826	0
1	7	13	"PFM0142"	"M196_6"	2880	22230	110	423	383	171	65	68	17	97	96	0	436	402	131	87	89	28	100	98	0	1.026	1.010	1.001	0.886	1.641	1.078	0.847	80	421	707	633	0.037	358	349	318	315	0
1	8	13	"PFM0144"	"M196_8"	3080	22230	110	4967	4295	2057	64	67	17	100	100	0	2203	1826	803	82	85	29	100	100	0	2.312	2.426	2.436	2.282	1.763	2.489	0.882	80	503	7024	5975	1.209	4903	2121	4231	1744	0
1	9	13	"PFM0148"	"M19895_2"	3270	22230	110	168	180	74	64	66	15	91	85	0	233	231	59	79	82	21	100	97	0	0.675	0.763	0.735	0.603	2.344	0.826	0.675	80	493	258	268	-0.566	104	154	116	152	0
1	10	13	"PFM0152"	"M20060_1"	3460	22240	100	183	179	61	64	66	16	92	90	0	376	363	104	80	81	13	100	100	0	0.402	0.406	0.375	0.374	1.777	0.400	0.682	80	436	415	398	-1.315	119	296	115	283	0
1	11	13	"PFM0154"	"M20186_2"	3640	22230	110	717	1121	909	65	67	16	100	100	0	369	492	305	82	84	16	100	100	0	2.272	2.576	2.580	2.193	1.873	2.844	0.880	80	490	939	1466	1.184	652	287	1056	410	0
1	12	13	"PFM0156"	"M20989_1"	3840	22240	100	2217	2002	1142	61	63	14	100	100	0	1560	1339	671	79	83	42	100	100	0	1.456	1.540	1.530	1.404	1.754	1.649	0.866	80	459	3637	3201	0.542	2156	1481	1941	1260	0
1	13	13	"PFM0179"	"M22143_2"	4020	22230	110	199	195	67	59	60	12	97	92	0	447	419	122	76	79	27	100	100	0	0.377	0.397	0.374	0.354	1.630	0.383	0.826	80	481	511	479	-1.406	140	371	136	343	0
1	14	13	"PFM0182"	"M22193_2"	4210	22240	120	557	520	178	61	64	15	100	100	0	792	768	204	80	84	28	100	100	0	0.697	0.667	0.666	0.618	1.526	0.675	0.872	120	523	1208	1147	-0.522	496	712	459	688	0
1	15	13	"PFM0184"	"M22193_8"	4400	22240	120	737	655	297	66	69	17	100	99	0	736	656	252	88	90	20	99	98	0	1.035	1.037	1.029	0.982	1.964	1.066	0.819	120	549	1319	1157	0.050	671	648	589	568	0
1	16	13	"PFM0186"	"M22451_2"	4590	22230	110	105	108	38	69	72	17	67	51	0	134	136	38	91	94	19	81	53	0	0.837	0.867	0.885	0.773	2.690	0.807	0.295	80	462	79	84	-0.256	36	43	39	45	0
1	17	13	"PFM0193"	"M22678_3"	4770	22240	110	1067	960	481	74	81	80	100	83	0	1899	1849	681	96	123	249	100	100	0	0.551	0.505	0.506	0.415	1.902	0.488	0.851	80	504	2796	2639	-0.861	993	1803	886	1753	0
1	18	13	"PFM0196"	"M2305_1"	4960	22240	110	242	235	80	76	84	81	80	53	0	317	326	78	98	126	253	42	0	0	0.758	0.697	0.671	0.621	1.886	0.721	0.704	80	490	385	387	-0.400	166	219	159	228	0
1	19	13	"PFM0218"	"M24561_3"	5150	22230	110	1939	1711	662	77	84	88	100	96	0	1424	1290	412	98	113	142	100	97	0	1.404	1.371	1.356	1.264	1.650	1.365	0.867	80	478	3188	2826	0.490	1862	1326	1634	1192	0
1	20	13	"PFM0224"	"M24933_22"	5350	22240	120	113	119	47	77	85	85	10	0	0	151	152	37	96	112	137	2	0	0	0.655	0.750	0.803	0.789	3.017	0.910	0.200	120	512	91	98	-0.611	36	55	42	56	0
1	21	13	"PFM0227"	"M24933_9"	5530	22240	120	150	153	47	76	79	20	86	81	0	190	187	45	98	101	23	90	83	0	0.804	0.865	0.875	0.842	2.280	0.857	0.465	120	487	166	166	-0.314	74	92	77	89	0
1	22	13	"PFM0229"	"M25032_3"	5720	22240	120	3038	2683	1086	83	85	22	100	100	0	2200	1976	773	102	106	22	98	97	0	1.408	1.387	1.413	1.495	2.194	1.397	0.895	120	605	5053	4474	0.494	2955	2098	2600	1874	0
1	1	14	"PFM0231"	"M2511_3"	1730	22430	110	214	202	62	62	65	21	98	88	0	180	180	29	93	96	17	98	95	0	1.747	1.609	1.587	1.476	2.126	1.821	0.680	80	552	239	227	0.805	152	87	140	87	0
1	2	14	"PFM0234"	"M25344_2"	1930	22430	120	306	293	104	63	66	21	97	95	0	442	423	124	92	96	26	100	99	0	0.694	0.695	0.681	0.658	1.522	0.693	0.849	120	594	593	561	-0.526	243	350	230	331	0
1	3	14	"PFM0693"	"M50721_5"	2130	22430	120	1632	1374	761	65	77	115	95	90	0	781	709	309	95	116	158	89	77	0	2.284	2.132	2.200	2.033	1.913	2.361	0.854	120	546	2253	1923	1.192	1567	686	1309	614	0
1	4	14	"PFM0695"	"M51089_1"	2330	22430	80	303	321	123	69	77	41	98	90	0	673	643	205	128	138	55	100	100	0	0.429	0.489	0.492	0.465	1.669	0.462	0.742	52	298	779	767	-1.220	234	545	252	515	0
1	5	14	"PFM0698"	"M51323_1"	2520	22440	80	2971	2889	1212	75	79	22	100	100	0	3527	3198	1262	124	132	39	100	100	0	0.851	0.915	0.971	0.904	1.512	0.912	0.881	52	328	6299	5888	-0.233	2896	3403	2814	3074	0
1	6	14	"PFM0702"	"M5172_2"	2700	22430	110	153	157	34	64	68	22	100	92	0	366	358	79	91	96	29	100	97	0	0.324	0.348	0.339	0.347	1.574	0.303	0.698	80	498	364	360	-1.628	89	275	93	267	0
1	7	14	"PFM0705"	"M52114_1"	2880	22430	110	2999	2784	885	64	67	28	100	100	0	2150	1987	566	88	90	20	100	100	0	1.423	1.432	1.456	1.399	1.380	1.388	0.878	80	533	4997	4619	0.509	2935	2062	2720	1899	0
1	8	14	"PFM0710"	"M52423_1"	3080	22430	110	476	439	141	63	67	26	98	97	0	1287	1191	353	83	87	29	100	100	0	0.343	0.339	0.335	0.320	1.607	0.301	0.795	80	558	1617	1484	-1.544	413	1204	376	1108	0
1	9	14	"PFM0728"	"M53642_4"	3270	22430	110	1513	1421	477	62	64	16	100	100	0	1034	963	270	78	81	27	100	100	0	1.518	1.536	1.526	1.470	1.510	1.557	0.897	80	526	2407	2244	0.602	1451	956	1359	885	0
1	10	14	"PFM0732"	"M53850_1"	3450	22430	110	22158	19959	7998	66	112	788	100	100	0	6970	6574	2073	79	127	609	100	100	0	3.206	3.063	3.085	2.827	1.535	3.235	0.902	80	526	28983	26388	1.681	22092	6891	19893	6495	0
1	11	14	"PFM0734"	"M53930_1"	3650	22430	110	2970	2552	979	68	109	777	87	81	0	2652	2435	640	81	121	513	100	92	0	1.129	1.055	1.108	0.961	1.444	1.085	0.907	80	531	5473	4838	0.175	2902	2571	2484	2354	0
1	12	14	"PFM0738"	"M54370_2"	3840	22440	120	108	110	28	64	69	34	62	22	0	146	144	32	81	91	132	1	0	0	0.677	0.730	0.783	0.684	2.675	0.727	0.422	120	596	109	109	-0.563	44	65	46	63	0
1	13	14	"PFM0742"	"M5455_1"	4030	22430	110	671	635	213	64	66	15	100	100	0	1794	1716	384	81	84	21	100	100	0	0.354	0.349	0.354	0.326	1.443	0.340	0.869	80	521	2320	2206	-1.497	607	1713	571	1635	0
1	14	14	"PFM0744"	"M5455_6"	4220	22430	110	114	118	36	66	68	16	82	65	0	353	352	91	84	87	18	100	100	0	0.178	0.194	0.187	0.166	2.176	0.170	0.495	80	499	317	320	-2.486	48	269	52	268	0
1	15	14	"PFM0765"	"M55888_4"	4400	22440	110	734	695	276	67	69	18	100	98	0	645	641	185	84	86	16	100	100	0	1.189	1.127	1.074	0.992	1.782	1.170	0.833	80	495	1228	1185	0.250	667	561	628	557	0
1	16	14	"PFM0770"	"M55941_1"	4600	22450	150	83	86	22	69	71	17	41	20	0	110	112	27	89	92	17	52	28	0	0.667	0.739	0.717	0.842	3.304	0.680	0.071	156	742	35	40	-0.585	14	21	17	23	-50
1	17	14	"PFM0772"	"M56059_1"	4790	22430	110	258	247	91	71	78	74	83	65	0	719	670	184	95	116	226	90	78	0	0.300	0.306	0.305	0.261	1.932	0.289	0.787	80	479	811	751	-1.739	187	624	176	575	0
1	18	14	"PFM0780"	"M56462_2"	4980	22430	120	3051	2652	1382	74	76	19	98	98	0	2563	2213	981	96	99	25	98	97	0	1.207	1.218	1.237	1.151	2.018	1.275	0.876	120	572	5444	4695	0.271	2977	2467	2578	2117	0
1	19	14	"PFM0782"	"M56512_15"	5160	22440	120	97	99	27	76	82	82	5	0	0	136	139	33	95	108	131	2	0	0	0.512	0.523	0.655	0.651	3.514	0.449	0.074	120	551	62	67	-0.965	21	41	23	44	0
1	20	14	"PFM0785"	"M56710_1"	5350	22430	110	960	902	337	75	77	19	100	100	0	1123	1047	284	94	99	54	100	100	0	0.860	0.868	0.891	0.805	1.536	0.876	0.886	80	460	1914	1780	-0.217	885	1029	827	953	0
1	21	14	"PFM0809"	"M58416_1"	5540	22460	150	76	81	23	76	79	28	15	2	0	112	115	25	95	104	82	1	0	0	0.000	0.250	0.950	0.849	3.767	0.177	0.097	156	625	17	25	Error	0	17	5	20	-50
1	22	14	"PFM0815"	"M58784_1"	5730	22450	150	91	93	24	79	82	22	33	10	0	112	116	24	101	104	21	35	12	0	1.091	0.933	1.080	1.024	3.609	0.738	0.040	156	791	23	29	0.126	12	11	14	15	-50
1	1	15	"PFM0817"	"M58847_5"	1760	22630	110	369	369	125	60	63	18	100	98	0	848	835	196	93	95	16	100	100	0	0.409	0.416	0.416	0.386	1.387	0.421	0.891	80	572	1064	1051	-1.289	309	755	309	742	0
1	2	15	"PFM0820"	"M5894_7"	1950	22620	110	187	185	67	62	64	16	96	90	0	411	405	106	91	94	17	100	100	0	0.391	0.392	0.373	0.329	1.894	0.390	0.788	80	544	445	437	-1.356	125	320	123	314	0
1	3	15	"PFM0824"	"M59170_6"	2210	22590	150	93	152	377	66	73	34	46	20	0	158	189	131	101	115	47	59	28	0	0.474	0.977	0.600	0.674	3.351	3.482	0.370	156	786	84	174	-1.078	27	57	86	88	-50
1	4	15	"PFM0828"	"M59497_4"	2330	22630	90	3067	2704	1331	69	75	29	100	100	0	1779	1682	634	112	123	47	100	100	0	1.798	1.678	1.774	1.569	1.519	1.725	0.905	52	287	4665	4205	0.847	2998	1667	2635	1570	0
1	5	15	"PFN0330"	"N134_61"	2520	22620	110	718	691	199	73	77	26	100	100	0	351	353	76	117	125	37	97	97	0	2.756	2.619	2.681	2.612	1.511	2.791	0.817	80	538	879	854	1.463	645	234	618	236	0
1	6	15	"PFN0332"	"N134_67"	2710	22630	100	1989	1809	836	65	71	43	100	100	0	1186	1088	418	102	111	49	100	98	0	1.775	1.769	1.822	1.708	1.488	1.894	0.871	80	481	3008	2730	0.828	1924	1084	1744	986	0
1	7	15	"PFN0334"	"N134_74"	2900	22620	100	417	394	146	65	67	18	100	98	0	559	508	195	95	98	22	100	96	0	0.759	0.797	0.794	0.823	1.519	0.764	0.870	80	431	816	742	-0.399	352	464	329	413	0
1	8	15	"PFN0336"	"N134_76"	3080	22620	90	3738	3222	1184	65	99	310	98	96	0	1000	882	286	94	111	97	100	94	0	4.054	4.006	4.029	3.863	1.561	4.120	0.899	52	400	4579	3945	2.019	3673	906	3157	788	0
1	9	15	"PFN0338"	"N134_78"	3280	22620	110	226	223	76	63	80	185	31	1	0	613	605	174	87	102	74	100	100	0	0.310	0.309	0.283	0.281	1.674	0.301	0.790	80	572	689	678	-1.690	163	526	160	518	0
1	10	15	"PFN0342"	"N134_83"	3470	22620	110	2523	2192	848	68	113	787	87	76	0	2160	1933	646	84	131	596	96	78	0	1.183	1.149	1.142	1.081	1.586	1.161	0.902	80	526	4531	3973	0.242	2455	2076	2124	1849	0
1	11	15	"PFN0360"	"N135_22"	3650	22620	110	692	629	237	75	80	45	100	97	0	343	335	82	88	103	145	88	32	0	2.420	2.243	2.278	2.143	1.867	2.377	0.817	80	516	872	801	1.275	617	255	554	247	0
1	12	15	"PFN0363"	"N135_27"	3840	22630	110	210	211	77	76	81	33	87	77	0	358	352	101	93	97	26	100	100	0	0.506	0.521	0.525	0.440	2.193	0.494	0.679	80	480	399	394	-0.984	134	265	135	259	0
1	13	15	"PFN0365"	"N135_7"	4030	22620	110	273	260	92	74	76	18	96	92	0	587	566	145	91	95	33	100	100	0	0.401	0.392	0.381	0.333	1.865	0.386	0.783	80	524	695	661	-1.318	199	496	186	475	0
1	14	15	"PFN0367"	"N135_9"	4220	22620	110	555	521	192	74	77	24	100	98	0	485	467	109	93	99	42	100	98	0	1.227	1.195	1.115	1.092	1.534	1.265	0.839	80	510	873	821	0.295	481	392	447	374	0
1	15	15	"PFN0369"	"N136_13"	4410	22630	110	526	489	172	70	74	25	97	96	0	1397	1286	400	90	95	31	100	100	0	0.349	0.350	0.344	0.322	1.546	0.338	0.864	80	485	1763	1615	-1.519	456	1307	419	1196	0
1	16	15	"PFN0371"	"N136_16"	4600	22630	120	100	103	28	70	72	17	66	40	0	237	235	62	90	93	19	96	95	0	0.204	0.228	0.233	0.214	2.791	0.189	0.250	120	499	177	178	-2.293	30	147	33	145	0
1	17	15	"PFN0390"	"N137_31"	4780	22620	110	1203	1091	432	72	75	18	100	100	0	729	730	156	96	99	28	100	100	0	1.787	1.607	1.627	1.440	1.603	1.802	0.861	80	503	1764	1653	0.837	1131	633	1019	634	0
1	18	15	"PFN0393"	"N137_38"	4970	22630	90	106	107	25	76	78	20	61	34	0	134	133	23	94	97	18	78	55	0	0.750	0.795	0.800	0.769	2.658	1.356	0.135	52	402	70	70	-0.415	30	40	31	39	0
1	19	15	"PFN0395"	"N137_4"	5170	22630	120	692	619	265	73	75	20	98	96	0	878	807	328	93	95	19	98	97	0	0.789	0.765	0.798	0.743	2.248	0.754	0.832	120	580	1404	1260	-0.343	619	785	546	714	0
1	20	15	"PFN0398"	"N137_44"	5360	22630	120	154	152	54	72	74	19	85	73	0	621	572	215	92	96	51	95	93	0	0.155	0.167	0.162	0.161	2.146	0.158	0.649	120	525	611	560	-2.690	82	529	80	480	0
1	21	15	"PFN0400"	"N137_5"	5540	22620	110	757	704	284	74	77	30	96	95	0	873	802	271	95	104	87	100	93	0	0.878	0.891	0.878	0.799	1.780	0.861	0.829	80	394	1461	1337	-0.188	683	778	630	707	0
1	22	15	"PFN0403"	"N137_53"	5730	22630	130	117	118	31	75	79	27	64	32	0	166	170	36	98	105	71	48	2	0	0.618	0.597	0.618	0.588	2.288	0.557	0.238	120	612	110	115	-0.695	42	68	43	72	0
1	1	16	"PFN0420"	"N138_29"	1740	22820	110	139	132	35	66	69	19	90	72	0	172	171	40	103	105	17	91	80	0	1.058	0.971	0.994	0.937	2.396	0.741	0.310	80	571	142	134	0.081	73	69	66	68	0
1	2	16	"PFN0422"	"N138_30"	1950	22810	110	149	148	43	66	68	16	92	90	0	329	302	80	98	101	23	100	98	0	0.359	0.402	0.409	0.390	1.872	0.366	0.685	80	538	314	286	-1.477	83	231	82	204	0
1	3	16	"PFN0427"	"N138_36"	2140	22820	120	126	126	37	64	67	18	89	72	0	162	161	35	94	97	26	85	65	0	0.912	0.925	0.864	0.890	2.302	0.887	0.422	120	591	130	129	-0.133	62	68	62	67	0
1	4	16	"PFN0429"	"N138_39"	2330	22810	120	2270	2076	915	67	69	17	100	100	0	1057	1009	441	96	101	28	98	98	0	2.292	2.200	2.254	2.258	1.616	2.213	0.910	120	545	3164	2922	1.197	2203	961	2009	913	0
1	5	16	"PFN0431"	"N138_43"	2520	22810	110	342	347	107	70	74	24	100	100	0	938	912	262	103	113	76	100	98	0	0.326	0.342	0.324	0.338	1.470	0.288	0.791	80	520	1107	1086	-1.618	272	835	277	809	0
1	6	16	"PFN0435"	"N138_51"	2710	22820	100	96	99	26	67	73	44	25	3	0	158	165	38	106	118	81	23	2	0	0.558	0.542	0.576	0.553	2.501	0.815	0.654	80	459	81	91	-0.842	29	52	32	59	0
1	7	16	"PFN0839"	"N163_7"	2910	22800	140	88	111	81	67	76	73	18	6	0	166	195	119	109	124	64	42	19	0	0.368	0.512	0.528	0.466	3.315	0.445	0.332	156	738	78	130	-1.441	21	57	44	86	0
1	8	16	"PFN0843"	"N164_7"	3100	22820	100	1195	1257	806	70	91	128	87	83	0	1298	1283	739	129	155	144	86	81	0	0.962	1.029	1.060	1.012	1.931	1.070	0.849	80	481	2294	2341	-0.055	1125	1169	1187	1154	0
1	9	16	"PFN0846"	"N165_14"	3290	22830	90	488	415	196	70	78	48	96	82	0	805	692	257	117	136	140	96	82	0	0.608	0.600	0.599	0.513	1.764	0.610	0.847	52	395	1106	920	-0.719	418	688	345	575	0
1	10	16	"PFN0848"	"N165_16"	3480	22820	100	43225	38048	17284	77	87	54	100	100	0	16119	13871	4878	98	110	52	100	100	0	2.693	2.757	2.881	2.478	1.555	3.008	0.904	80	489	59169	51744	1.429	43148	16021	37971	13773	0
1	11	16	"PFN0852"	"N165_8"	3660	22810	110	218	207	68	80	85	35	90	78	0	343	333	83	95	99	29	97	97	0	0.556	0.534	0.502	0.503	1.513	0.536	0.711	80	520	386	365	-0.846	138	248	127	238	0
1	12	16	"PFN0854"	"N166_2"	3860	22810	120	101	108	30	74	77	19	62	39	0	134	131	32	93	97	24	60	34	0	0.659	0.895	0.854	0.816	3.450	0.881	0.142	120	507	68	72	-0.603	27	41	34	38	0
1	13	16	"PFN0877"	"N168_9"	4020	22830	150	83	83	20	71	73	18	35	11	0	102	106	24	89	92	31	22	5	0	0.923	0.706	0.818	0.731	3.907	0.529	0.049	156	664	25	29	-0.115	12	13	12	17	-50
1	14	16	"PFN0881"	"N169_15"	4220	22820	150	69	74	19	66	69	22	18	4	0	92	95	18	85	89	36	7	0	0	0.429	0.800	1.167	1.018	4.093	0.951	0.041	156	763	10	18	-1.222	3	7	8	10	-50
1	15	16	"PFN0884"	"N169_20"	4420	22800	110	118	119	36	62	64	15	88	76	0	121	122	29	80	82	15	82	63	0	1.366	1.357	1.293	1.345	2.836	1.407	0.333	80	529	97	99	0.450	56	41	57	42	0
1	16	16	"PFN0889"	"N170_4"	4620	22810	100	497	463	194	62	66	16	97	93	0	218	207	62	80	84	17	95	87	0	3.152	3.157	3.128	2.812	1.999	3.517	0.713	80	412	573	528	1.656	435	138	401	127	0
1	17	16	"PFN0891"	"N171_3"	4790	22820	120	188	184	68	68	71	17	95	88	0	409	385	134	87	91	21	97	97	0	0.373	0.389	0.366	0.360	2.175	0.357	0.635	120	595	442	414	-1.424	120	322	116	298	0
1	18	16	"PFN0895"	"N173_3"	4990	22820	80	92	94	30	69	71	17	57	32	0	123	124	27	88	90	17	71	51	0	0.657	0.694	0.750	0.829	3.422	0.814	0.087	52	340	58	61	-0.606	23	35	25	36	0
1	19	16	"PFN0917"	"N177_5"	5170	22820	80	90	91	23	62	65	15	71	48	0	113	115	24	79	82	15	78	53	0	0.824	0.806	0.988	0.915	3.349	0.630	0.115	52	328	62	65	-0.280	28	34	29	36	0
1	20	16	"PFN0923"	"N181_1"	5360	22820	120	1254	1193	529	65	69	17	99	99	0	1327	1208	518	83	86	20	99	96	0	0.956	1.003	1.014	1.058	2.236	0.997	0.847	120	555	2433	2253	-0.065	1189	1244	1128	1125	0
1	21	16	"PFN0925"	"N181_11"	5550	22820	120	3995	3450	1517	71	78	60	100	100	0	2112	1867	791	93	101	77	98	97	0	1.944	1.905	1.933	1.905	2.006	1.968	0.877	120	554	5943	5153	0.959	3924	2019	3379	1774	0
1	22	16	"PFN0928"	"N181_17"	5740	22820	120	3767	3578	1749	81	88	46	100	100	0	4083	3698	1562	101	115	79	98	96	0	0.926	0.972	0.984	0.961	2.125	1.002	0.833	120	564	7668	7094	-0.111	3686	3982	3497	3597	0
1	1	17	"PFN0931"	"N181_21"	1760	23010	110	214	223	88	66	69	15	98	96	0	310	314	96	105	108	16	98	96	0	0.722	0.751	0.729	0.729	1.751	0.731	0.784	80	511	353	366	-0.470	148	205	157	209	0
1	2	17	"PFN0933"	"N181_25"	1940	23020	120	117	115	33	66	68	16	82	66	0	158	160	32	99	102	22	89	69	0	0.864	0.803	0.814	0.781	2.415	0.821	0.422	120	583	110	110	-0.210	51	59	49	61	0
1	3	17	"PFN0958"	"N187_1"	2140	23030	150	77	81	20	68	70	16	35	15	0	113	120	74	96	98	21	42	8	0	0.529	0.542	0.929	0.825	3.426	0.183	0.210	156	680	26	37	-0.918	9	17	13	24	-50
1	4	17	"PFN0960"	"N187_5"	2330	23010	120	1119	1021	483	69	71	16	100	100	0	724	634	250	95	98	26	98	96	0	1.669	1.766	1.767	1.779	1.964	1.865	0.883	120	452	1679	1491	0.739	1050	629	952	539	0
1	5	17	"PFN0964"	"N189_3"	2490	23030	150	81	88	28	73	76	19	39	15	0	114	123	40	103	110	63	8	2	0	0.727	0.750	0.917	0.814	3.444	0.542	0.190	156	735	19	35	-0.459	8	11	15	20	-50
1	6	17	"PFN0966"	"N189_6"	2710	23010	110	1217	1159	380	75	77	20	100	100	0	1217	1189	286	109	112	23	100	100	0	1.031	1.004	1.030	0.966	1.435	1.000	0.876	80	543	2250	2164	0.044	1142	1108	1084	1080	0
1	7	17	"PFN0969"	"N197_2"	2890	23010	100	6062	5290	2370	70	76	57	100	100	0	2957	2552	1129	102	120	150	100	97	0	2.099	2.131	2.115	2.189	1.765	2.118	0.883	80	469	8847	7670	1.070	5992	2855	5220	2450	0
1	8	17	"PFN0979"	"N243_1"	3090	23020	100	250	292	251	65	87	134	63	22	0	622	628	350	105	135	161	81	73	0	0.358	0.434	0.395	0.362	2.117	0.509	0.712	80	490	702	750	-1.483	185	517	227	523	0
1	9	17	"PFF1893"	"F8058_1"	3280	23010	100	154	181	105	62	68	41	85	55	0	211	249	140	94	110	126	45	16	0	0.786	0.768	0.779	0.856	2.395	0.645	0.715	80	472	209	274	-0.347	92	117	119	155	0
1	10	17	"PFB0086"	"B312"	3470	23020	110	14323	12173	6314	70	76	39	100	100	0	9891	9141	3539	93	102	44	100	100	0	1.455	1.338	1.400	1.182	1.569	1.451	0.923	80	488	24051	21151	0.541	14253	9798	12103	9048	0
1	11	17	"PFB0247"	"B619"	3660	23020	120	130	133	45	75	78	21	76	60	0	150	151	40	96	104	39	57	21	0	1.019	1.055	1.164	1.132	3.459	0.689	0.210	120	531	109	113	0.026	55	54	58	55	0
1	12	17	"PFB0263"	"B648"	3830	23030	150	77	82	27	71	73	18	29	10	0	108	118	49	93	99	29	26	12	0	0.400	0.440	0.756	0.763	3.733	0.309	0.121	156	648	21	36	-1.322	6	15	11	25	-50
1	13	17	"PFB0272"	"B666"	4030	23010	100	133	133	39	67	71	23	83	75	0	189	199	71	91	98	30	95	77	0	0.673	0.611	0.656	0.585	2.263	0.522	0.479	80	397	164	174	-0.570	66	98	66	108	0
1	14	17	"PFC0108"	"C322"	4230	23010	100	409	401	175	62	67	26	100	93	0	668	627	188	87	98	117	96	90	0	0.597	0.628	0.605	0.561	1.610	0.661	0.794	80	473	928	879	-0.744	347	581	339	540	0
1	15	17	"PFA0055"	"A14801_28"	4420	23020	80	147	165	65	60	64	18	98	92	0	230	259	114	84	91	32	98	88	0	0.596	0.600	0.569	0.614	2.007	0.527	0.662	52	302	233	280	-0.747	87	146	105	175	0
1	16	17	"PFA0082"	"A18792_10"	4610	23020	150	80	89	47	62	65	17	50	28	0	112	125	71	86	95	37	37	12	0	0.692	0.692	0.750	0.767	3.946	0.355	0.228	156	695	44	66	-0.531	18	26	27	39	-50
1	17	17	"PFA0091"	"A18792_4"	4790	23000	90	346	350	142	64	66	14	98	98	0	685	630	236	88	95	38	98	98	0	0.472	0.528	0.491	0.495	2.056	0.497	0.808	52	337	879	828	-1.082	282	597	286	542	0
1	18	17	"PFA0097"	"A19747_2"	4980	23040	150	68	74	20	66	71	42	3	0	0	98	103	35	89	96	35	18	5	0	0.222	0.571	0.815	0.746	2.982	2.083	0.185	156	773	11	22	-2.170	2	9	8	14	-50
1	19	17	"PFA0173"	"A4732_13"	5170	23010	110	105	111	34	61	67	68	21	2	0	143	146	29	78	83	41	83	28	0	0.677	0.735	0.663	0.667	2.305	0.648	0.297	80	480	109	118	-0.563	44	65	50	68	0
1	20	17	"PFA0219"	"A8784_10"	5350	23010	100	306	290	108	66	70	28	97	91	0	483	475	140	83	87	23	100	98	0	0.600	0.571	0.538	0.515	1.831	0.581	0.760	80	465	640	616	-0.737	240	400	224	392	0
1	21	17	"PFM0561"	"M44175_1"	5550	23010	110	4460	4067	1494	72	80	61	100	100	0	2106	1977	553	91	96	29	100	100	0	2.178	2.118	2.155	1.996	1.410	2.229	0.892	80	499	6403	5881	1.123	4388	2015	3995	1886	0
1	22	17	"PFM0639"	"M46861_1"	5750	23000	120	149	155	55	80	87	61	57	19	0	147	164	85	100	110	64	31	10	0	1.468	1.172	1.256	1.272	3.321	0.750	0.282	120	622	116	139	0.554	69	47	75	64	0
1	1	18	"PFM0668"	"M48963_5"	1760	23200	120	302	288	113	67	71	19	95	93	0	661	615	240	111	112	17	100	99	0	0.427	0.438	0.428	0.419	1.677	0.415	0.847	120	678	785	725	-1.227	235	550	221	504	0
1	2	18	"PFM0751"	"M55156_1"	1960	23220	110	104	107	36	71	74	19	72	41	0	169	174	38	105	107	17	93	81	0	0.516	0.522	0.537	0.471	2.703	0.601	0.247	80	497	97	105	-0.956	33	64	36	69	0
1	3	18	"PFM0789"	"M57163_1"	2150	23200	100	265	265	117	74	77	19	98	93	0	303	301	75	104	106	19	100	100	0	0.960	0.970	0.917	0.834	1.799	1.103	0.697	80	380	390	388	-0.059	191	199	191	197	0
1	4	18	"PFM0887"	"M8047_1"	2320	23200	100	560	550	199	73	77	18	100	97	0	954	892	245	102	104	19	100	100	0	0.572	0.604	0.588	0.559	1.534	0.581	0.854	80	423	1339	1267	-0.807	487	852	477	790	0
1	5	18	"PFD0324"	"D37405_1"	2510	23200	100	144	151	47	74	77	18	90	80	0	216	219	44	104	106	19	97	96	0	0.625	0.670	0.669	0.601	2.121	0.645	0.489	80	439	182	192	-0.678	70	112	77	115	0
1	6	18	"PFD0374"	"D42243_5"	2720	23210	90	124	122	34	76	80	20	73	55	0	175	176	36	108	110	23	92	69	0	0.716	0.676	0.892	0.657	3.035	0.608	0.155	52	383	115	114	-0.481	48	67	46	68	0
1	7	18	"PFD0381"	"D42873_1"	2900	23200	110	126	132	43	69	76	52	55	18	0	169	174	36	98	111	125	11	0	0	0.803	0.829	0.845	0.830	2.047	0.901	0.410	80	520	128	139	-0.317	57	71	63	76	0
1	8	18	"PFD0391"	"D42954_8"	3100	23210	110	164	185	100	65	71	37	75	58	0	244	249	114	98	105	32	78	68	0	0.678	0.795	0.739	0.691	2.315	0.894	0.599	80	494	245	271	-0.560	99	146	120	151	0
1	9	18	"PFD0408"	"D47995_1"	3280	23200	110	1673	1525	564	65	68	19	100	100	0	2295	2076	570	93	99	29	100	100	0	0.730	0.736	0.745	0.685	1.389	0.759	0.901	80	499	3810	3443	-0.454	1608	2202	1460	1983	0
1	10	18	"PFD0468"	"D53677_9"	3480	23210	150	73	79	22	69	72	23	25	7	0	112	117	33	92	98	32	31	11	0	0.200	0.400	0.800	0.728	3.478	0.449	0.104	156	757	24	35	-2.322	4	20	10	25	-50
1	11	18	"IMX067I"	"Y_IMX067I"	3670	23200	80	75	84	29	72	74	20	26	11	0	125	129	29	95	97	18	69	44	0	0.100	0.353	0.363	0.413	5.181	0.682	0.086	52	306	33	46	-3.322	3	30	12	34	0
1	12	18	"IOX204I"	"Y_IOX204I"	3880	23220	120	85	103	78	68	77	45	21	8	0	159	181	88	103	119	80	30	14	0	0.304	0.449	0.426	0.394	3.557	0.688	0.400	120	503	73	113	-1.720	17	56	35	78	0
1	13	18	"IDX437I"	"Y_IDX437I"	4030	23200	150	77	100	73	68	76	52	17	8	0	150	172	67	113	127	108	15	4	0	0.243	0.542	0.474	0.419	3.526	0.174	0.058	156	763	46	91	-2.040	9	37	32	59	-50
1	14	18	"ILX005I"	"Y_ILX005I"	4260	23200	90	98	101	42	66	71	29	51	17	0	145	169	76	100	108	39	51	28	0	0.711	0.507	0.536	0.570	2.744	0.372	0.263	52	334	77	104	-0.492	32	45	35	69	0
1	15	18	"Z_1_10"	"Z_1_10"	4410	23200	150	74	82	52	67	72	27	18	4	0	115	130	48	98	108	44	23	8	0	0.412	0.469	0.604	0.659	4.290	0.324	0.224	156	635	24	47	-1.280	7	17	15	32	-50
1	16	18	"Z_1_30"	"Z_1_30"	4600	23210	150	72	79	26	68	72	23	20	7	0	120	126	33	102	112	44	22	3	0	0.222	0.458	0.682	0.621	3.568	0.330	0.172	156	528	22	35	-2.170	4	18	11	24	-50
1	17	18	"Z_2_70"	"Z_2_70"	4780	23200	130	10772	10451	3306	69	75	48	100	100	0	11224	10946	2648	106	114	41	100	100	0	0.963	0.958	0.987	0.923	1.326	0.976	0.916	120	590	21821	21222	-0.055	10703	11118	10382	10840	0
1	18	18	"Z_2_90"	"Z_2_90"	5000	23200	110	10575	10240	5358	73	81	55	100	100	0	14045	12078	5554	110	114	32	100	100	0	0.754	0.850	0.863	0.779	1.554	0.885	0.890	80	434	24437	22135	-0.408	10502	13935	10167	11968	0
1	19	18	"Z_3_10"	"Z_3_10"	5180	23200	120	146	149	50	68	75	64	64	12	0	187	198	64	90	96	40	90	65	0	0.804	0.750	0.819	0.780	2.194	1.416	0.199	120	555	175	189	-0.315	78	97	81	108	0
1	20	18	"Z_3_30"	"Z_3_30"	5360	23210	110	90	92	25	67	74	69	6	0	0	111	114	27	89	94	41	23	2	0	1.045	1.000	1.038	0.901	3.589	0.736	0.062	80	492	45	50	0.064	23	22	25	25	0
1	21	18	"Z_3_50"	"Z_3_50"	5560	23200	120	1667	1406	671	70	74	18	100	99	0	1180	1009	439	92	94	18	98	96	0	1.468	1.457	1.479	1.488	2.338	1.513	0.848	120	581	2685	2253	0.554	1597	1088	1336	917	0
1	22	18	"Z_3_70"	"Z_3_70"	5740	23200	110	4198	3621	1498	75	77	21	100	100	0	3100	2647	994	95	98	26	100	100	0	1.372	1.389	1.413	1.299	1.618	1.402	0.888	80	532	7128	6098	0.456	4123	3005	3546	2552	0
1	1	19	"Z_5_10"	"Z_5_10"	1760	23400	90	90	92	22	66	72	51	9	0	0	166	170	33	106	110	59	50	7	0	0.400	0.406	0.429	0.351	2.596	0.437	0.197	52	394	84	90	-1.322	24	60	26	64	0
1	2	19	"Z_5_30"	"Z_5_30"	1950	23390	110	119	123	37	71	75	45	52	18	0	189	185	38	105	112	63	68	7	0	0.571	0.650	0.609	0.610	2.221	0.422	0.337	80	491	132	132	-0.807	48	84	52	80	0
1	3	19	"Z_5_50"	"Z_5_50"	2150	23390	120	1872	1637	822	74	78	20	99	99	0	2485	2101	935	107	109	18	99	97	0	0.756	0.784	0.812	0.792	1.915	0.795	0.917	120	554	4176	3557	-0.403	1798	2378	1563	1994	0
1	4	19	"Z_5_70"	"Z_5_70"	2340	23390	120	4458	3814	1909	74	77	20	99	99	0	6142	5313	2352	103	108	74	99	97	0	0.726	0.718	0.739	0.694	1.922	0.726	0.902	120	526	10423	8950	-0.462	4384	6039	3740	5210	0
1	5	19	"Z_5_90"	"Z_5_90"	2520	23390	110	8323	7119	3530	68	75	68	100	100	0	12503	10318	4754	98	136	560	100	100	0	0.665	0.690	0.704	0.645	1.582	0.692	0.873	80	464	20660	17271	-0.588	8255	12405	7051	10220	0
1	6	19	"Z_6_10"	"Z_6_10"	2710	23400	150	83	86	25	71	77	56	8	0	0	123	127	30	99	125	456	0	0	0	0.500	0.536	0.882	0.833	3.054	0.117	0.897	156	701	36	43	-1.000	12	24	15	28	-50
1	7	19	"Z_7_50"	"Z_7_50"	2900	23390	120	238	240	89	68	72	19	98	92	0	437	406	141	92	95	20	98	96	0	0.493	0.548	0.524	0.528	1.704	0.533	0.797	120	562	515	486	-1.021	170	345	172	314	0
1	8	19	"Z_7_70"	"Z_7_70"	3100	23390	120	436	391	179	65	68	17	96	95	0	807	714	307	88	91	18	99	98	0	0.516	0.521	0.520	0.494	1.798	0.511	0.862	120	526	1090	952	-0.955	371	719	326	626	0
1	9	19	"Z_7_90"	"Z_7_90"	3280	23390	110	980	863	302	67	70	19	100	100	0	1893	1714	533	90	96	45	100	100	0	0.506	0.490	0.489	0.458	1.426	0.483	0.896	80	542	2716	2420	-0.982	913	1803	796	1624	0
1	10	19	"Z_8_10"	"Z_8_10"	3480	23380	80	70	75	17	65	68	22	25	1	0	113	114	21	88	92	21	53	23	0	0.200	0.385	0.690	0.570	2.942	0.998	0.145	52	298	30	36	-2.322	5	25	10	26	0
1	11	19	"Z_8_30"	"Z_8_30"	3660	23380	110	88	90	22	64	68	21	53	18	0	142	144	33	86	88	19	88	67	0	0.429	0.448	0.491	0.455	2.530	0.378	0.185	80	557	80	84	-1.222	24	56	26	58	0
1	12	19	"Z_8_50"	"Z_8_50"	3840	23400	90	10548	9394	3108	66	77	54	100	100	0	19196	17459	5136	96	136	358	100	100	0	0.549	0.537	0.540	0.519	1.369	0.536	0.923	52	365	29582	26691	-0.866	10482	19100	9328	17363	0
1	13	19	"PFA32032"	"oPFA32032"	4050	23390	90	143	152	42	68	72	20	96	90	0	219	224	48	111	118	34	98	84	0	0.694	0.743	0.727	0.706	1.887	1.338	0.326	52	386	183	197	-0.526	75	108	84	113	0
1	14	19	"PFC0775"	"oPFC0775"	4230	23380	90	1542	1384	494	71	82	92	100	96	0	3439	3098	932	106	144	299	100	96	0	0.441	0.439	0.443	0.420	1.484	0.420	0.879	52	371	4804	4305	-1.180	1471	3333	1313	2992	0
1	15	19	"PFI17647"	"oPFI17647"	4410	23410	150	81	85	25	71	79	72	2	0	0	116	120	31	96	122	233	0	0	0	0.500	0.583	0.720	0.673	3.555	0.271	0.719	156	623	30	38	-1.000	10	20	14	24	-50
1	16	19	"PFF72435"	"oPFF72435"	4610	23380	120	182	179	61	70	73	20	92	85	0	219	215	64	93	99	34	87	77	0	0.889	0.893	0.885	0.912	1.929	0.899	0.632	120	469	238	231	-0.170	112	126	109	122	0
1	17	19	"PFL0040"	"oPFL0040"	4790	23390	110	3089	2908	1091	70	73	25	100	100	0	3176	3035	1028	99	112	152	100	100	0	0.981	0.967	0.936	0.935	1.563	0.926	0.822	80	486	6096	5774	-0.027	3019	3077	2838	2936	0
1	18	19	"PFL0041"	"oPFL0041"	5000	23390	110	2038	1715	803	72	75	21	100	100	0	4148	3690	1449	108	114	42	100	100	0	0.487	0.459	0.459	0.427	1.438	0.456	0.855	80	475	6006	5225	-1.039	1966	4040	1643	3582	0
1	19	19	"PFI17649"	"oPFI17649"	5170	23420	150	82	86	28	69	73	22	34	13	0	117	133	61	94	102	48	23	11	0	0.565	0.436	0.615	0.687	3.385	0.293	0.212	156	707	36	56	-0.823	13	23	17	39	-50
1	20	19	"PFJ12790"	"oPFJ12790"	5380	23390	110	294	294	96	66	67	15	100	98	0	635	617	154	86	89	17	100	100	0	0.415	0.429	0.408	0.402	1.542	0.431	0.839	80	486	777	759	-1.268	228	549	228	531	0
1	21	19	"PFJ12792"	"oPFJ12792"	5560	23390	110	282	259	100	72	74	18	90	86	0	754	698	206	96	99	30	100	100	0	0.319	0.311	0.317	0.263	2.137	0.315	0.808	80	436	868	789	-1.648	210	658	187	602	0
1	22	19	"PFK12895"	"oPFK12895"	5740	23420	150	79	81	19	73	75	17	23	8	0	108	112	23	96	99	29	25	5	0	0.500	0.500	0.660	0.742	4.145	0.205	0.033	156	847	18	24	-1.000	6	12	8	16	-50
1	1	20	"PFF72440"	"oPFF72440"	1760	23580	110	3442	3003	1281	68	94	241	100	95	0	5046	4501	1566	102	160	478	100	100	0	0.682	0.667	0.693	0.614	1.548	0.658	0.919	80	542	8318	7334	-0.551	3374	4944	2935	4399	0
1	2	20	"PFH0004"	"oPFH0004"	1950	23580	120	2199	2039	868	70	95	237	95	92	0	1385	1241	494	103	161	472	87	70	0	1.661	1.730	1.718	1.734	1.718	1.719	0.840	120	560	3411	3107	0.732	2129	1282	1969	1138	0
1	3	20	"PFD66983"	"oPFD66983"	2140	23580	120	200	193	66	69	72	17	94	89	0	161	159	32	100	101	16	90	79	0	2.148	2.102	2.201	1.998	1.890	2.412	0.546	120	482	192	183	1.103	131	61	124	59	0
1	4	20	"PFBL B0087"	"oPFBLOB0087"	2330	23590	150	82	85	25	66	69	18	46	23	0	126	127	30	94	99	65	13	0	0	0.500	0.576	0.661	0.651	3.271	0.139	0.175	156	685	48	52	-1.000	16	32	19	33	-50
1	5	20	"PFBL B0089"	"oPFBLOB0089"	2540	23580	110	156	152	47	66	72	64	68	15	0	201	205	49	95	128	536	0	0	0	0.849	0.782	0.785	0.735	2.057	0.764	0.590	80	475	196	196	-0.236	90	106	86	110	0
1	6	20	"PFL0045"	"oPFL0045"	2720	23580	120	11771	10478	5062	76	79	21	100	100	0	3684	3344	1438	102	104	21	97	95	0	3.265	3.209	3.285	3.280	1.857	3.361	0.938	120	514	15277	13644	1.707	11695	3582	10402	3242	0
1	7	20	"PFF72441"	"oPFF72441"	2900	23590	80	116	126	35	82	83	21	73	44	0	156	162	50	101	103	19	88	67	0	0.618	0.721	0.845	0.749	2.668	0.674	0.193	52	320	89	105	-0.694	34	55	44	61	0
1	8	20	"PFBL B0090"	"oPFBLOB0090"	3100	23580	120	1747	1531	731	72	74	20	99	99	0	1239	1172	458	93	95	17	98	98	0	1.462	1.352	1.366	1.233	1.745	1.435	0.875	120	614	2821	2538	0.548	1675	1146	1459	1079	0
1	9	20	"PFD66986"	"oPFD66986"	3300	23600	90	90	94	25	67	70	19	59	25	0	140	138	28	91	93	17	78	69	0	0.469	0.574	0.602	0.650	2.715	0.780	0.120	52	344	72	74	-1.091	23	49	27	47	0
1	10	20	"PFL0049"	"oPFL0049"	3480	23600	150	65	69	16	63	66	19	19	4	0	93	97	25	84	88	38	14	2	0	0.222	0.462	0.667	0.725	3.363	0.552	0.045	156	775	11	19	-2.170	2	9	6	13	-50
1	11	20	"PFK12897"	"oPFK12897"	3700	23600	100	78	102	84	60	62	14	55	32	0	126	151	110	82	84	17	68	55	0	0.409	0.609	0.522	0.532	3.331	0.703	0.711	80	404	62	111	-1.290	18	44	42	69	0
1	12	20	"PFF72442"	"oPFF72442"	3840	23580	120	1719	1535	816	64	67	21	100	99	0	1520	1353	619	89	110	292	90	82	0	1.157	1.164	1.190	1.127	2.089	1.205	0.895	120	520	3086	2735	0.210	1655	1431	1471	1264	0
1	13	20	"PFF72443"	"oPFF72443"	4030	23580	110	1132	1020	449	66	75	89	98	93	0	1542	1428	492	91	109	155	100	100	0	0.735	0.714	0.705	0.644	1.508	0.709	0.884	80	500	2517	2291	-0.445	1066	1451	954	1337	0
1	14	20	"PFBL B0094"	"oPFBLOB0094"	4230	23580	120	5644	5165	2209	72	85	108	100	100	0	6092	5416	2062	95	132	276	97	95	0	0.929	0.957	0.959	0.973	1.807	0.967	0.901	120	591	11569	10414	-0.106	5572	5997	5093	5321	0
1	15	20	"PFH0026"	"oPFH0026"	4410	23570	110	361	375	100	73	76	19	100	100	0	305	324	145	96	99	22	100	100	0	1.378	1.325	1.499	1.390	1.499	1.159	0.736	80	425	497	530	0.463	288	209	302	228	0
1	16	20	"PFD67003"	"oPFD67003"	4600	23570	110	296	286	100	68	71	17	97	97	0	1237	1191	316	87	90	19	100	100	0	0.198	0.197	0.184	0.175	1.680	0.188	0.813	80	521	1378	1322	-2.335	228	1150	218	1104	0
1	17	20	"PFM60515"	"oPFM60515"	4790	23570	110	99	105	37	62	66	23	68	37	0	150	165	64	82	92	146	11	1	0	0.544	0.518	0.520	0.495	2.773	0.438	0.307	80	524	105	126	-0.878	37	68	43	83	0
1	18	20	"PFL0099"	"oPFL0099"	4980	23570	110	5884	4873	2167	67	71	31	100	100	0	9211	8103	2596	93	113	277	100	100	0	0.638	0.600	0.630	0.532	1.510	0.605	0.907	80	501	14935	12816	-0.648	5817	9118	4806	8010	0
1	19	20	"PFJ12808"	"oPFJ12808"	5170	23570	110	856	785	263	69	75	35	100	98	0	774	733	197	93	119	304	90	67	0	1.156	1.119	1.109	1.081	1.575	1.112	0.876	80	426	1468	1356	0.209	787	681	716	640	0
1	20	20	"PFBL B0145"	"oPFBLOB0145"	5370	23580	120	769	702	348	64	68	30	96	92	0	1006	911	405	83	89	48	95	94	0	0.764	0.771	0.764	0.708	1.943	0.779	0.852	120	567	1628	1466	-0.389	705	923	638	828	0
1	21	20	"PFBL B0149"	"oPFBLOB0149"	5560	23580	120	240	245	76	69	73	30	98	94	0	539	535	121	91	96	30	100	99	0	0.382	0.396	0.379	0.366	1.670	0.385	0.709	120	503	619	620	-1.390	171	448	176	444	0
1	22	20	"PFI17700"	"oPFI17700"	5740	23570	110	1439	1356	476	71	73	17	100	100	0	1877	1789	487	96	99	21	100	100	0	0.768	0.759	0.736	0.720	1.467	0.756	0.898	80	431	3149	2978	-0.381	1368	1781	1285	1693	0
1	1	21	"PFI17702"	"oPFI17702"	1770	23770	110	5584	5489	1613	68	79	151	100	100	0	3312	3305	658	97	123	340	100	100	0	1.716	1.690	1.695	1.628	1.289	1.730	0.888	80	548	8731	8629	0.779	5516	3215	5421	3208	0
1	2	21	"PFG0046"	"oPFG0046"	1950	23770	110	283	271	98	68	73	19	97	92	0	681	677	189	98	100	21	100	100	0	0.369	0.351	0.345	0.302	1.864	0.314	0.786	80	462	798	782	-1.439	215	583	203	579	0
1	3	21	"PFBL B0151"	"oPFBLOB0151"	2140	23770	120	712	656	320	66	69	17	99	96	0	1236	1090	493	93	95	18	99	98	0	0.565	0.592	0.608	0.569	2.050	0.586	0.896	120	519	1789	1587	-0.823	646	1143	590	997	0
1	4	21	"PFG0047"	"oPFG0047"	2330	23770	110	145	143	42	60	62	14	93	88	0	344	345	91	87	88	13	100	100	0	0.331	0.322	0.317	0.308	1.702	0.282	0.673	80	478	342	341	-1.596	85	257	83	258	0
1	5	21	"PFD67004"	"oPFD67004"	2530	23770	120	821	753	358	63	66	16	100	98	0	931	855	374	90	92	15	100	99	0	0.901	0.902	0.956	0.869	2.093	0.901	0.816	120	596	1599	1455	-0.150	758	841	690	765	0
1	6	21	"PFL0107"	"oPFL0107"	2710	23770	110	201	194	64	72	75	20	92	86	0	575	521	162	97	100	24	100	100	0	0.270	0.288	0.282	0.258	1.819	0.268	0.641	80	506	607	546	-1.890	129	478	122	424	0
1	7	21	"PFM60519"	"oPFM60519"	2900	23770	110	3639	3106	1365	77	79	18	100	100	0	2206	1995	678	99	102	22	100	100	0	1.691	1.598	1.612	1.433	1.479	1.637	0.881	80	512	5669	4925	0.757	3562	2107	3029	1896	0
1	8	21	"PFI17707"	"oPFI17707"	3090	23770	110	2808	2411	1217	75	77	19	100	100	0	1428	1259	477	95	99	31	100	100	0	2.050	2.007	1.950	1.692	1.721	2.061	0.842	80	503	4066	3500	1.036	2733	1333	2336	1164	0
1	9	21	"PFBL B0154"	"oPFBLOB0154"	3290	23770	120	16065	13386	6790	73	75	20	100	100	0	14353	12364	5261	94	99	34	100	100	0	1.122	1.085	1.136	1.038	2.017	1.136	0.882	120	549	30251	25583	0.165	15992	14259	13313	12270	0
1	10	21	"PFM60520"	"oPFM60520"	3480	23770	120	545	497	251	65	70	19	96	91	0	795	719	330	84	90	23	98	96	0	0.675	0.680	0.680	0.629	2.317	0.684	0.833	120	450	1191	1067	-0.567	480	711	432	635	0
1	11	21	"PFBL B0158"	"oPFBLOB0158"	3660	23770	110	4076	3601	1429	62	64	15	100	100	0	2896	2635	828	81	84	27	100	100	0	1.426	1.386	1.391	1.287	1.453	1.369	0.885	80	472	6829	6093	0.512	4014	2815	3539	2554	0
1	12	21	"PFI17709"	"oPFI17709"	3850	23770	110	7606	6795	2997	67	70	21	100	100	0	4360	4028	1326	89	100	81	100	100	0	1.765	1.708	1.759	1.537	1.504	1.769	0.882	80	503	11810	10667	0.820	7539	4271	6728	3939	0
1	13	21	"PFG0048"	"oPFG0048"	4040	23770	120	10041	8053	4097	67	76	82	100	100	0	11061	9186	4356	88	108	156	96	95	0	0.909	0.878	0.907	0.903	2.406	0.878	0.880	120	595	20947	17084	-0.138	9974	10973	7986	9098	0
1	14	21	"PFM60526"	"oPFM60526"	4230	23770	110	3281	2923	1086	65	69	17	100	100	0	3080	2784	898	88	90	17	100	100	0	1.075	1.060	1.086	1.017	1.409	1.027	0.899	80	490	6208	5554	0.104	3216	2992	2858	2696	0
1	15	21	"PFM60528"	"oPFM60528"	4410	23770	110	2554	2222	826	67	70	18	100	100	0	1404	1237	404	90	92	21	100	100	0	1.893	1.879	1.918	1.822	1.471	1.896	0.889	80	536	3801	3302	0.920	2487	1314	2155	1147	0
1	16	21	"PFL0111"	"oPFL0111"	4600	23770	110	337	312	108	65	67	17	97	95	0	519	491	154	84	88	23	100	100	0	0.625	0.607	0.633	0.568	1.762	0.551	0.748	80	531	707	654	-0.677	272	435	247	407	0
1	17	21	"E598_1c"	"E598_1c"	4790	23780	120	87	95	65	61	62	12	71	56	0	113	127	103	77	79	17	77	52	0	0.722	0.680	0.712	0.750	2.880	0.330	0.106	120	512	62	84	-0.469	26	36	34	50	0
1	18	21	"E598_1e"	"E598_1e"	4940	23770	150	63	66	23	63	66	26	6	0	0	81	83	20	82	96	233	0	0	0	0.000	3.000	1.156	1.080	2.964	0.875	0.153	156	709	-1	4	Error	0	-1	3	1	-50
1	19	21	"E598_1g"	"E598_1g"	5170	23780	150	70	73	19	66	70	29	11	1	0	92	93	18	88	104	232	0	0	0	1.000	1.400	1.000	1.175	3.579	0.819	0.013	156	735	8	12	0.000	4	4	7	5	-50
1	20	21	"E598_1i"	"E598_1i"	5370	23770	110	4802	4301	1450	63	66	16	100	100	0	2015	1882	566	82	85	17	100	100	0	2.452	2.354	2.444	2.275	1.488	2.409	0.868	80	428	6672	6038	1.294	4739	1933	4238	1800	0
1	21	21	"F48446_9a"	"F48446_9a"	5550	23780	150	70	71	15	63	66	16	25	7	0	92	94	20	83	87	18	31	6	0	0.778	0.727	0.714	0.821	3.723	0.420	0.021	156	562	16	19	-0.363	7	9	8	11	-50
1	22	21	"F48446_9c"	"F48446_9c"	5740	23780	150	74	76	19	69	71	17	23	8	0	99	102	21	92	95	19	27	10	0	0.714	0.700	0.867	0.880	4.027	0.421	0.019	156	775	12	17	-0.485	5	7	7	10	-50
1	1	22	"I12861_2g"	"I12861_2g"	1760	23960	110	89	92	24	59	62	17	71	42	0	145	147	25	83	86	18	100	82	0	0.484	0.516	0.527	0.452	2.356	0.584	0.353	80	574	92	97	-1.047	30	62	33	64	0
1	2	22	"I12861_2i"	"I12861_2i"	1950	23960	120	145	144	47	61	64	17	88	83	0	192	194	50	85	89	22	96	90	0	0.785	0.761	0.760	0.751	2.298	0.764	0.548	120	566	191	192	-0.349	84	107	83	109	0
1	3	22	"J512_2a"	"J512_2a"	2120	23960	150	69	71	18	60	63	16	27	9	0	99	102	21	84	86	17	42	17	0	0.600	0.611	0.649	0.705	3.596	0.738	0.059	156	875	24	29	-0.737	9	15	11	18	-50
1	4	22	"J512_2c"	"J512_2c"	2350	23970	80	77	81	23	59	62	14	59	36	0	120	126	30	84	86	15	86	65	0	0.500	0.524	0.703	0.524	2.985	0.439	0.114	52	340	54	64	-1.000	18	36	22	42	0
1	5	22	"J512_2e"	"J512_2e"	2550	23970	100	72	76	20	65	69	42	7	0	0	121	123	23	88	90	14	80	61	0	0.212	0.314	0.416	0.386	3.867	17.428	0.014	80	508	40	46	-2.237	7	33	11	35	0
1	6	22	"J512_2g"	"J512_2g"	2730	23980	90	74	79	20	66	68	15	36	19	0	129	129	22	89	91	14	88	65	0	0.200	0.325	0.450	0.442	3.018	0.391	0.057	52	383	48	53	-2.322	8	40	13	40	0
1	7	22	"M40872_8a"	"M40872_8a"	2920	23970	150	75	78	22	67	69	17	31	13	0	107	110	26	90	92	20	43	14	0	0.471	0.550	0.797	0.787	2.855	0.690	0.068	156	855	25	31	-1.087	8	17	11	20	-50
1	8	22	"M40872_8c"	"M40872_8c"	3090	23980	150	77	79	22	66	70	31	14	6	0	103	109	26	85	90	31	30	8	0	0.611	0.542	0.767	0.748	3.212	0.919	0.113	156	819	29	37	-0.710	11	18	13	24	-50
1	9	22	"M40872_8e"	"M40872_8e"	3290	23980	150	68	70	19	63	67	19	16	2	0	88	92	19	82	87	31	12	1	0	0.833	0.700	0.674	0.716	3.316	0.581	0.123	156	802	11	17	-0.263	5	6	7	10	-50
1	10	22	"M40872_8g"	"M40872_8g"	3470	23970	150	68	75	28	61	65	18	29	14	0	91	97	27	79	84	24	32	12	0	0.583	0.778	0.817	0.805	3.341	0.850	0.178	156	773	19	32	-0.778	7	12	14	18	-50
1	11	22	"M40872_8i"	"M40872_8i"	3660	23970	120	103	113	81	60	62	15	77	65	0	131	139	52	76	78	24	83	58	0	0.782	0.841	0.733	0.712	2.510	1.333	0.479	120	630	98	116	-0.355	43	55	53	63	0
1	12	22	"EMPTY"	"EMPTY"	3860	23970	100	119	133	60	59	60	13	85	78	0	155	182	84	74	76	13	93	85	0	0.741	0.685	0.676	0.678	2.305	0.635	0.586	80	501	141	182	-0.433	60	81	74	108	0
1	13	22	"EMPTY"	"EMPTY"	4050	23970	100	230	312	249	60	62	14	96	91	0	374	420	226	75	78	14	100	97	0	0.569	0.730	0.636	0.591	1.994	0.868	0.728	80	482	469	597	-0.815	170	299	252	345	0
1	14	22	"EMPTY"	"EMPTY"	4230	23970	100	204	248	137	60	62	15	100	98	0	299	366	200	76	78	14	100	100	0	0.646	0.648	0.616	0.623	1.731	0.637	0.834	80	492	367	478	-0.631	144	223	188	290	0
1	15	22	"EMPTY"	"EMPTY"	4420	23970	100	226	284	188	62	63	14	92	86	0	311	377	230	81	83	16	96	95	0	0.713	0.750	0.658	0.663	2.145	0.773	0.796	80	503	394	518	-0.488	164	230	222	296	0
1	16	22	"EMPTY"	"EMPTY"	4610	23970	100	371	489	370	64	67	29	100	93	0	467	605	398	84	85	20	100	100	0	0.802	0.816	0.745	0.768	1.985	0.853	0.797	80	511	690	946	-0.319	307	383	425	521	0
1	17	22	"EMPTY"	"EMPTY"	4810	23970	100	223	228	88	65	66	15	98	97	0	271	312	122	82	84	18	100	100	0	0.836	0.709	0.744	0.673	1.707	0.691	0.834	80	479	347	393	-0.258	158	189	163	230	0
1	18	22	"EMPTY"	"EMPTY"	4990	23970	100	194	202	76	64	66	14	98	97	0	268	300	107	82	84	18	98	98	0	0.699	0.633	0.626	0.587	1.961	0.614	0.747	80	436	316	356	-0.517	130	186	138	218	0
1	19	22	"EMPTY"	"EMPTY"	5170	23970	150	64	66	15	63	66	15	17	5	0	83	85	18	84	86	17	11	3	0	-1.000	3.000	0.947	0.909	3.643	0.453	0.026	156	793	0	4	Error	1	-1	3	1	-50
1	20	22	"EMPTY"	"EMPTY"	5360	23970	150	60	62	13	64	69	48	0	0	0	76	78	13	84	87	29	1	0	0	0.500	0.333	1.000	0.969	2.990	0.623	0.007	156	748	-12	-8	-1.000	-4	-8	-2	-6	-50
1	21	22	"EMPTY"	"EMPTY"	5550	23970	150	61	62	13	64	67	15	7	1	0	76	77	12	83	86	16	4	0	0	0.429	0.333	0.923	0.921	3.102	0.491	0.018	156	703	-10	-8	-1.222	-3	-7	-2	-6	-50
1	22	22	"EMPTY"	"EMPTY"	5740	23970	150	67	69	17	68	71	25	7	0	0	87	89	18	89	91	19	12	1	0	0.500	100000.000	0.964	1.031	3.596	2.124	0.183	156	889	-3	1	-1.000	-1	-2	1	0	-50
2	1	1	"PFA0116"	"A23157_2"	6370	20080	150	1568	1539	776	62	64	17	100	100	0	1995	1959	788	78	81	25	100	100	0	0.786	0.785	0.786	0.723	1.543	0.827	0.868	156	862	3423	3358	-0.348	1506	1917	1477	1881	0
2	2	1	"PFA0048"	"A14801_13"	6560	20080	140	948	966	388	64	67	22	100	99	0	3507	3655	1334	82	85	29	100	100	0	0.258	0.252	0.254	0.238	1.518	0.245	0.891	156	633	4309	4475	-1.954	884	3425	902	3573	0
2	3	1	"PFA0211"	"A8109_3"	6760	20080	140	3529	3075	1577	65	68	18	100	100	0	3145	2804	1256	83	85	16	100	100	0	1.131	1.106	1.073	1.031	1.567	1.150	0.883	156	616	6526	5731	0.178	3464	3062	3010	2721	0
2	4	1	"PFA0021"	"A11962_3"	6940	20080	140	998	972	343	68	70	16	100	100	0	439	438	110	83	87	17	100	100	0	2.612	2.546	2.590	2.378	1.521	2.835	0.844	156	567	1286	1259	1.385	930	356	904	355	0
2	5	1	"PFA0164"	"A3310_6"	7130	20080	160	587	566	201	63	65	14	100	99	0	787	746	248	78	81	15	100	100	0	0.739	0.753	0.761	0.739	1.646	0.750	0.882	208	746	1233	1171	-0.436	524	709	503	668	0
2	6	1	"PFA0033"	"A13725_2"	7320	20080	150	703	656	244	62	64	13	100	100	0	761	750	249	79	81	15	100	100	0	0.940	0.885	0.874	0.842	1.534	0.860	0.843	156	646	1323	1265	-0.089	641	682	594	671	0
2	7	1	"PFB0041"	"B180"	7510	20080	150	2119	1974	875	67	69	16	100	100	0	1509	1522	579	84	87	18	100	100	0	1.440	1.326	1.327	1.219	1.732	1.379	0.876	156	668	3477	3345	0.526	2052	1425	1907	1438	0
2	8	1	"PFB0043"	"B186"	7700	20080	150	1062	1023	341	65	69	17	100	100	0	1047	1017	316	86	90	21	100	100	0	1.037	1.029	1.035	0.999	1.474	1.007	0.890	156	659	1958	1889	0.053	997	961	958	931	0
2	9	1	"PFB0048"	"B197"	7890	20080	150	1073	1044	366	63	66	16	100	100	0	1420	1388	418	84	89	22	100	100	0	0.756	0.752	0.741	0.726	1.499	0.751	0.880	156	666	2346	2285	-0.404	1010	1336	981	1304	0
2	10	1	"PFB0056"	"B218"	8080	20080	150	11666	11526	5375	68	72	20	100	100	0	24959	24572	9694	91	100	32	100	100	0	0.466	0.468	0.471	0.434	1.704	0.453	0.880	156	669	36466	35939	-1.100	11598	24868	11458	24481	0
2	11	1	"PFB0059"	"B241"	8270	20080	150	345	329	106	69	73	20	99	96	0	704	666	199	91	100	36	100	99	0	0.450	0.452	0.436	0.435	1.527	0.431	0.798	156	666	889	835	-1.151	276	613	260	575	0
2	12	1	"PFB0069"	"B270"	8460	20080	150	391	379	105	62	65	13	100	100	0	870	842	212	79	83	20	100	100	0	0.416	0.415	0.411	0.405	1.507	0.386	0.736	156	670	1120	1080	-1.266	329	791	317	763	0
2	13	1	"PFB0161"	"B471"	8650	20080	150	2669	2490	871	60	61	11	100	100	0	1824	1816	608	75	77	17	100	100	0	1.492	1.396	1.381	1.364	1.589	1.396	0.872	156	669	4358	4171	0.577	2609	1749	2430	1741	0
2	14	1	"PFB0183"	"B508"	8840	20080	140	369	371	94	62	66	69	100	98	0	916	937	223	76	81	62	100	99	0	0.365	0.359	0.352	0.354	1.426	0.332	0.659	156	618	1147	1170	-1.452	307	840	309	861	0
2	15	1	"PFB0185"	"B511"	9030	20080	150	1425	1379	375	64	69	65	100	100	0	1002	981	229	78	83	58	99	99	0	1.473	1.456	1.443	1.443	1.449	1.489	0.861	156	706	2285	2218	0.559	1361	924	1315	903	0
2	16	1	"PFB0199"	"B537"	9230	20080	140	317	323	82	64	66	17	100	100	0	907	850	237	77	80	17	100	100	0	0.305	0.335	0.337	0.339	1.400	0.313	0.840	156	648	1083	1032	-1.714	253	830	259	773	0
2	17	1	"PFB0205"	"B549"	9420	20080	150	1336	1294	357	62	64	13	100	100	0	1342	1334	330	78	81	14	100	100	0	1.008	0.981	0.998	0.965	1.251	0.981	0.893	156	669	2538	2488	0.011	1274	1264	1232	1256	0
2	18	1	"PFB0211"	"B556"	9610	20080	140	17834	16293	6619	65	68	16	100	100	0	15686	14771	4835	85	88	20	100	100	0	1.139	1.105	1.104	1.037	1.383	1.154	0.902	156	608	33370	30914	0.188	17769	15601	16228	14686	0
2	19	1	"PFC0047"	"C187"	9800	20080	140	2775	2599	781	67	69	16	100	100	0	4092	3939	1113	85	87	16	100	100	0	0.676	0.657	0.681	0.644	1.387	0.636	0.884	156	599	6715	6386	-0.565	2708	4007	2532	3854	0
2	20	1	"PFC0049"	"C191"	9990	20080	150	2367	2434	1015	64	66	17	100	100	0	2858	2992	1148	80	82	18	100	100	0	0.829	0.814	0.824	0.786	1.404	0.807	0.857	156	651	5081	5282	-0.271	2303	2778	2370	2912	0
2	21	1	"PFC0053"	"C199"	10180	20080	140	415	421	93	65	67	18	100	100	0	990	1002	210	81	84	22	100	100	0	0.385	0.387	0.375	0.386	1.384	0.362	0.860	156	591	1259	1277	-1.377	350	909	356	921	0
2	22	1	"PFC0064"	"C230"	10370	20080	140	122	127	32	65	222	1841	0	0	0	238	240	55	81	189	1491	0	0	0	0.363	0.390	0.385	0.367	1.839	0.349	0.412	156	771	214	221	-1.462	57	157	62	159	0
2	1	2	"PFC0067"	"C234"	6380	20270	150	3077	3140	1052	61	64	25	100	100	0	3273	3278	927	77	81	55	99	99	0	0.944	0.962	0.971	0.951	1.496	0.957	0.920	156	689	6212	6280	-0.084	3016	3196	3079	3201	0
2	2	2	"PFC0074"	"C249"	6570	20270	150	279	283	87	61	66	29	100	99	0	579	575	132	82	87	66	99	99	0	0.439	0.450	0.437	0.438	1.465	0.402	0.749	156	474	715	715	-1.189	218	497	222	493	0
2	3	2	"PFK0421"	"Kn479_3"	6760	20270	150	287	299	81	63	66	20	100	100	0	855	852	200	81	83	15	100	100	0	0.289	0.306	0.305	0.298	1.366	0.288	0.836	156	465	998	1007	-1.789	224	774	236	771	0
2	4	2	"PFK0499"	"Kn722_1"	6950	20270	150	395	415	121	66	68	16	100	100	0	597	605	149	81	86	32	100	99	0	0.638	0.666	0.650	0.657	1.427	0.640	0.848	156	409	845	873	-0.649	329	516	349	524	0
2	5	2	"PFK0529"	"Kn862_1"	7140	20270	150	10360	10007	4838	66	69	18	100	100	0	4087	3954	1727	85	89	32	100	100	0	2.572	2.569	2.473	2.515	1.365	2.648	0.925	156	415	14296	13810	1.363	10294	4002	9941	3869	0
2	6	2	"PFK0159"	"Kn1106_2"	7340	20270	150	211	218	59	67	68	15	100	100	0	282	288	64	86	88	15	100	100	0	0.735	0.748	0.719	0.725	1.584	0.950	0.528	156	422	340	353	-0.445	144	196	151	202	0
2	7	2	"PFK0179"	"Kn1255_4"	7530	20270	150	8286	8696	4301	68	70	16	100	100	0	4690	4780	1849	87	90	18	100	100	0	1.785	1.838	1.732	1.749	1.383	1.959	0.903	156	412	12821	13321	0.836	8218	4603	8628	4693	0
2	8	2	"PFK0266"	"Kn2144_2"	7720	20270	140	4310	4208	1173	69	71	17	100	100	0	2169	2143	484	90	94	21	100	100	0	2.040	2.016	2.040	1.985	1.324	2.094	0.916	156	414	6320	6192	1.029	4241	2079	4139	2053	0
2	9	2	"PFK1250"	"Ks8_1"	7900	20270	150	1177	1282	470	66	68	15	100	100	0	1028	1083	317	85	91	23	100	100	0	1.178	1.218	1.209	1.191	1.265	1.226	0.895	156	447	2054	2214	0.237	1111	943	1216	998	0
2	10	2	"PFK0668"	"Ks13_2"	8100	20270	150	2703	2739	856	66	69	18	100	100	0	1422	1456	376	84	94	31	100	100	0	1.971	1.948	1.941	1.916	1.293	2.005	0.919	156	402	3975	4045	0.979	2637	1338	2673	1372	0
2	11	2	"PFK0833"	"Ks25_5"	8280	20270	150	413	412	101	64	68	17	100	100	0	599	595	148	84	93	32	100	100	0	0.678	0.681	0.675	0.681	1.361	0.643	0.841	156	430	864	859	-0.561	349	515	348	511	0
2	12	2	"PFK0849"	"Ks26_17"	8480	20270	150	508	511	143	62	64	13	100	100	0	757	784	221	80	84	22	100	100	0	0.659	0.638	0.626	0.634	1.288	0.614	0.891	156	464	1123	1153	-0.602	446	677	449	704	0
2	13	2	"PFK0898"	"Ks31_1"	8670	20280	150	861	873	325	61	62	11	100	100	0	1617	1647	439	78	81	19	100	100	0	0.520	0.518	0.542	0.487	1.464	0.533	0.852	156	408	2339	2381	-0.944	800	1539	812	1569	0
2	14	2	"PFK0968"	"Ks42_6"	8850	20280	150	282	289	91	62	64	14	99	98	0	835	872	250	78	80	19	100	100	0	0.291	0.286	0.287	0.272	1.567	0.270	0.804	156	416	977	1021	-1.783	220	757	227	794	0
2	15	2	"PFK1224"	"Ks83_19"	9030	20280	140	111	111	26	64	67	18	86	64	0	141	142	30	79	82	18	97	78	0	0.758	0.746	0.734	0.748	2.096	0.770	0.421	156	473	109	110	-0.400	47	62	47	63	0
2	16	2	"PFK1246"	"Ks89_2"	9240	20270	140	216	218	61	66	68	18	99	97	0	592	594	139	82	85	19	100	100	0	0.294	0.297	0.290	0.280	1.517	0.281	0.783	156	454	660	664	-1.766	150	510	152	512	0
2	17	2	"PFK1245"	"Ks89_10"	9430	20280	140	125	126	30	67	68	14	93	85	0	198	199	37	85	87	15	100	100	0	0.513	0.518	0.543	0.485	2.043	0.482	0.461	156	416	171	173	-0.962	58	113	59	114	0
2	18	2	"PFK1268"	"Ks97_1"	9620	20270	150	1942	1898	503	69	70	15	100	100	0	1328	1319	309	88	90	16	100	100	0	1.510	1.486	1.523	1.483	1.454	1.490	0.885	156	436	3113	3060	0.595	1873	1240	1829	1231	0
2	19	2	"PFK0567"	"Ks101_10"	9810	20270	140	663	664	153	68	69	15	100	100	0	1308	1308	309	86	88	16	100	99	0	0.487	0.488	0.488	0.494	1.483	0.459	0.879	156	418	1817	1818	-1.038	595	1222	596	1222	0
2	20	2	"PFK0617"	"Ks117_4"	10000	20270	140	222	217	63	66	68	15	98	98	0	343	332	86	84	85	16	96	96	0	0.602	0.609	0.599	0.594	1.819	0.589	0.753	156	418	415	399	-0.731	156	259	151	248	0
2	21	2	"PFK0689"	"Ks157_11"	10190	20270	140	10381	9916	2221	67	71	18	100	100	0	8141	8139	1704	86	88	17	100	100	0	1.280	1.223	1.208	1.222	1.352	1.209	0.895	156	400	18369	17902	0.357	10314	8055	9849	8053	0
2	22	2	"PFK0731"	"Ks186_10"	10370	20270	150	65535	62752	7356	78	519	3208	100	100	81	65535	62911	9427	102	592	3514	99	99	90	1.000	0.998	1.000	1.025	1.456	0.978	0.934	156	642	130890	125483	0.001	65457	65433	62674	62809	0
2	1	3	"PFK0746"	"Ks202_1"	6400	20470	150	1244	1191	390	60	64	25	100	99	0	2903	2850	613	76	81	57	100	100	0	0.419	0.408	0.428	0.383	1.426	0.433	0.764	156	641	4011	3905	-1.256	1184	2827	1131	2774	0
2	2	3	"PFK0750"	"Ks202_4"	6570	20470	140	262	265	70	62	67	33	100	98	0	438	433	79	79	85	69	100	99	0	0.557	0.573	0.563	0.549	1.390	0.579	0.797	156	423	559	557	-0.844	200	359	203	354	0
2	3	3	"PFK0747"	"Ks202_10"	6780	20470	140	1713	1664	594	64	66	20	100	99	0	2343	2430	649	79	81	14	100	100	0	0.728	0.681	0.721	0.632	1.509	0.699	0.901	156	426	3913	3951	-0.457	1649	2264	1600	2351	0
2	4	3	"PFK0766"	"Ks212_4"	6960	20460	150	3823	3763	995	67	72	20	100	100	0	2197	2142	574	84	88	34	99	99	0	1.778	1.796	1.761	1.832	1.420	1.766	0.897	156	416	5869	5754	0.830	3756	2113	3696	2058	0
2	5	3	"PFA0029"	"A12706_1"	7160	20460	150	42582	42282	20222	74	78	23	100	100	21	24980	25345	11925	90	93	32	100	100	0	1.708	1.671	1.673	1.628	1.347	1.732	0.913	156	465	67398	67463	0.772	42508	24890	42208	25255	0
2	6	3	"PFA0034"	"A13725_4"	7340	20460	140	3719	3822	1136	72	76	21	100	100	0	2748	2817	742	89	91	17	100	100	0	1.372	1.375	1.393	1.371	1.315	1.396	0.932	156	443	6306	6478	0.456	3647	2659	3750	2728	0
2	7	3	"PFA0036"	"A13725_6"	7530	20460	140	2365	2264	615	67	69	16	100	100	0	1902	1817	416	84	87	16	100	100	0	1.264	1.268	1.276	1.255	1.292	1.293	0.924	156	410	4116	3930	0.338	2298	1818	2197	1733	0
2	8	3	"PFA0038"	"A13725_9"	7700	20460	140	646	645	153	64	66	14	100	100	0	1080	1075	199	80	82	14	100	100	0	0.582	0.584	0.584	0.577	1.349	0.573	0.899	156	451	1582	1576	-0.781	582	1000	581	995	0
2	9	3	"PFA0041"	"A14195_3"	7920	20460	140	128	132	32	62	64	12	99	96	0	158	161	33	77	80	20	98	92	0	0.815	0.833	0.880	0.826	1.817	0.831	0.558	156	465	147	154	-0.295	66	81	70	84	0
2	10	3	"PFA0043"	"A14263_1"	8100	20460	140	1860	1924	578	63	64	13	100	100	0	1343	1385	328	78	80	21	100	100	0	1.421	1.424	1.399	1.405	1.310	1.469	0.907	156	379	3062	3168	0.506	1797	1265	1861	1307	0
2	11	3	"PFA0063"	"A14801_9"	8270	20460	140	347	347	89	62	63	13	100	100	0	237	237	46	78	80	13	100	99	0	1.792	1.792	1.836	1.779	1.525	1.930	0.773	156	430	444	444	0.842	285	159	285	159	0
2	12	3	"PFA0065"	"A15774_2"	8480	20460	140	234	241	70	61	62	14	100	100	0	395	402	93	77	78	12	100	100	0	0.544	0.554	0.529	0.534	1.480	0.542	0.827	156	465	491	505	-0.878	173	318	180	325	0
2	13	3	"PFA0067"	"A16096_5"	8670	20460	140	164	169	36	60	62	14	100	99	0	228	232	47	75	77	12	100	100	0	0.680	0.694	0.702	0.684	1.526	0.656	0.689	156	355	257	266	-0.557	104	153	109	157	0
2	14	3	"PFA0071"	"A16972_1"	8850	20470	140	88	90	22	61	62	14	69	46	0	120	121	27	75	77	13	91	77	0	0.600	0.630	0.686	0.628	2.650	0.623	0.252	156	392	72	75	-0.737	27	45	29	46	0
2	15	3	"PFA0073"	"A1700_2"	9060	20460	140	97	100	26	61	62	14	85	66	0	120	122	29	77	79	14	86	68	0	0.837	0.867	0.941	0.928	2.758	0.875	0.289	156	450	79	84	-0.256	36	43	39	45	0
2	16	3	"PFA0076"	"A1700_6"	9250	20460	140	268	263	74	62	63	13	100	98	0	566	568	147	78	80	14	100	100	0	0.422	0.410	0.419	0.397	1.500	0.386	0.808	156	399	694	691	-1.244	206	488	201	490	0
2	17	3	"PFA0109"	"A22053_4"	9430	20460	150	498	481	150	64	65	13	100	100	0	328	326	75	81	83	14	100	100	0	1.757	1.702	1.700	1.645	1.475	1.794	0.834	156	410	681	662	0.813	434	247	417	245	0
2	18	3	"PFA0112"	"A23157_12"	9630	20460	140	665	671	179	65	66	12	100	100	0	1260	1270	305	83	85	14	100	100	0	0.510	0.511	0.501	0.507	1.404	0.493	0.885	156	428	1777	1793	-0.972	600	1177	606	1187	0
2	19	3	"PFA0114"	"A23157_18"	9820	20460	140	1288	1267	402	63	65	13	100	100	0	3381	3433	955	80	81	13	100	100	0	0.371	0.359	0.361	0.351	1.326	0.344	0.900	156	418	4526	4557	-1.430	1225	3301	1204	3353	0
2	20	3	"PFA0117"	"A23157_8"	10010	20460	140	138	140	36	62	63	13	98	96	0	188	191	41	79	80	14	100	98	0	0.697	0.696	0.712	0.664	1.950	0.675	0.560	156	410	185	190	-0.520	76	109	78	112	0
2	21	3	"PFA0123"	"A24704_11"	10200	20460	150	223	230	65	63	66	18	100	98	0	706	707	172	80	83	16	100	100	0	0.256	0.266	0.253	0.255	1.443	0.256	0.795	156	416	786	794	-1.968	160	626	167	627	0
2	22	3	"PFA0126"	"A24704_6"	10390	20460	150	131	140	42	67	370	2715	0	0	0	208	208	43	86	487	3220	0	0	0	0.525	0.598	0.555	0.541	2.034	0.545	0.535	156	689	186	195	-0.931	64	122	73	122	0
2	1	4	"PFA0154"	"A3310_10"	6410	20650	140	111	114	27	59	61	12	95	84	0	142	147	29	74	75	11	99	98	0	0.765	0.753	0.714	0.684	2.121	0.742	0.453	156	581	120	128	-0.387	52	68	55	73	0
2	2	4	"PFA0156"	"A3310_15"	6600	20650	150	300	305	100	62	64	20	98	98	0	681	687	173	79	81	13	100	100	0	0.395	0.400	0.397	0.377	1.452	0.384	0.828	156	387	840	851	-1.339	238	602	243	608	0
2	3	4	"PFA0159"	"A3310_22"	6790	20650	140	1139	1117	291	65	66	14	100	100	0	781	769	175	81	83	15	100	99	0	1.534	1.529	1.521	1.534	1.419	1.575	0.884	156	374	1774	1740	0.618	1074	700	1052	688	0
2	4	4	"PFA0162"	"A3310_32"	6970	20650	140	395	400	103	66	70	19	100	100	0	1371	1399	366	84	87	19	100	100	0	0.256	0.254	0.255	0.252	1.362	0.240	0.873	156	392	1616	1649	-1.968	329	1287	334	1315	0
2	5	4	"PFA0165"	"A3310_7"	7160	20650	140	520	533	146	71	76	23	100	100	0	589	595	126	89	91	20	100	100	0	0.898	0.913	0.929	0.898	1.420	0.904	0.843	156	467	949	968	-0.155	449	500	462	506	0
2	6	4	"PFA0168"	"A3920_1"	7360	20660	120	123	126	33	71	74	19	88	61	0	158	158	26	87	89	16	99	91	0	0.732	0.775	0.810	0.719	2.280	0.858	0.332	120	399	123	126	-0.449	52	71	55	71	0
2	7	4	"PFC0075"	"C25"	7530	20650	150	88	91	23	68	71	18	52	23	0	131	131	25	84	86	16	89	71	0	0.426	0.489	0.541	0.493	2.913	0.505	0.138	156	454	67	70	-1.233	20	47	23	47	-50
2	8	4	"PFC0079"	"C258"	7740	20650	150	438	432	130	64	67	16	100	100	0	405	400	99	80	83	15	100	100	0	1.151	1.150	1.169	1.103	1.513	1.167	0.805	156	515	699	688	0.203	374	325	368	320	0
2	9	4	"PFC0082"	"C269"	7930	20650	150	190	193	57	61	63	12	99	97	0	476	469	135	78	81	20	100	98	0	0.324	0.338	0.325	0.324	1.700	0.317	0.760	156	457	527	523	-1.625	129	398	132	391	0
2	10	4	"PFC0085"	"C273"	8120	20650	130	109	113	28	63	64	13	93	76	0	138	141	34	80	82	21	89	66	0	0.793	0.820	0.778	0.809	2.569	0.622	0.298	120	391	104	111	-0.334	46	58	50	61	0
2	11	4	"PFC0087"	"C277"	8290	20650	140	1565	1618	480	63	64	13	100	100	0	1238	1258	295	78	80	12	100	100	0	1.295	1.318	1.310	1.296	1.336	1.355	0.900	156	433	2662	2735	0.373	1502	1160	1555	1180	0
2	12	4	"PFC0090"	"C285"	8500	20650	140	1884	1735	620	61	64	15	100	100	0	1255	1146	396	76	79	13	99	98	0	1.546	1.564	1.563	1.575	1.786	1.601	0.885	156	411	3002	2744	0.629	1823	1179	1674	1070	0
2	13	4	"PFC0107"	"C321"	8680	20650	150	355	367	105	60	63	16	100	100	0	368	378	88	74	77	15	99	99	0	1.003	1.010	1.011	1.004	1.554	1.001	0.825	156	375	589	611	0.005	295	294	307	304	0
2	14	4	"PFC0110"	"C332"	8870	20650	140	220	220	58	60	61	13	100	100	0	539	530	107	73	76	14	100	99	0	0.343	0.350	0.353	0.339	1.564	0.327	0.770	156	429	626	617	-1.542	160	466	160	457	0
2	15	4	"PFC0112"	"C337"	9070	20650	150	163	168	42	60	61	12	100	99	0	310	312	64	74	76	12	100	100	0	0.436	0.454	0.454	0.434	1.539	0.434	0.717	156	455	339	346	-1.196	103	236	108	238	0
2	16	4	"PFC0114"	"C344"	9260	20650	150	165	167	60	60	61	12	97	93	0	292	284	75	75	77	12	100	100	0	0.484	0.512	0.490	0.462	1.872	0.509	0.653	156	417	322	316	-1.047	105	217	107	209	0
2	17	4	"PFC0116"	"C35"	9450	20650	140	123	126	34	61	63	12	98	89	0	142	145	31	78	80	12	96	94	0	0.969	0.970	0.957	0.957	2.232	1.007	0.429	156	412	126	132	-0.046	62	64	65	67	0
2	18	4	"PFC0119"	"C354"	9640	20650	140	252	252	75	63	67	50	95	87	0	425	426	116	81	87	96	95	90	0	0.549	0.548	0.556	0.528	1.603	0.455	0.550	156	418	533	534	-0.864	189	344	189	345	0
2	19	4	"PFC0135"	"C394"	9830	20650	140	189	187	51	62	66	50	94	66	0	684	681	152	78	84	96	100	100	0	0.210	0.207	0.214	0.199	1.519	0.192	0.747	156	418	733	728	-2.254	127	606	125	603	0
2	20	4	"PFC0138"	"C41"	10020	20650	140	93	98	28	60	65	20	69	38	0	138	143	32	76	81	22	96	73	0	0.532	0.567	0.550	0.519	2.178	0.585	0.407	156	435	95	105	-0.910	33	62	38	67	0
2	21	4	"PFC0140"	"C413"	10200	20650	140	102	108	34	61	69	25	71	42	0	133	135	31	78	87	30	82	40	0	0.745	0.825	0.783	0.764	2.579	0.854	0.408	156	502	96	104	-0.424	41	55	47	57	0
2	22	4	"PFC0142"	"C417"	10400	20650	140	393	393	117	61	63	14	100	100	0	850	869	224	77	80	16	100	100	0	0.429	0.419	0.414	0.407	1.387	0.403	0.849	156	638	1105	1124	-1.219	332	773	332	792	0
2	1	5	"PFC0144"	"C419"	6420	20840	140	235	226	67	62	63	13	99	97	0	625	610	176	77	79	13	100	100	0	0.316	0.308	0.311	0.294	1.713	0.292	0.809	156	608	721	697	-1.663	173	548	164	533	0
2	2	5	"PFC0147"	"C423"	6610	20840	150	757	709	258	62	64	13	100	100	0	1051	1026	332	80	81	13	100	100	0	0.716	0.684	0.681	0.665	1.618	0.687	0.881	156	398	1666	1593	-0.482	695	971	647	946	0
2	3	5	"PFC0161"	"C449"	6790	20840	140	262	256	89	64	66	13	98	95	0	163	164	29	82	84	15	100	96	0	2.444	2.341	2.261	2.082	2.043	2.878	0.617	156	384	279	274	1.290	198	81	192	82	0
2	4	5	"PFC0163"	"C453"	6980	20840	150	439	432	166	65	66	13	99	99	0	393	390	110	82	84	14	100	99	0	1.203	1.192	1.184	1.108	1.643	1.236	0.852	156	407	685	675	0.266	374	311	367	308	0
2	5	5	"PFC0165"	"C46"	7170	20840	140	5382	5023	2045	69	72	19	100	100	0	2566	2464	836	85	87	15	100	100	0	2.141	2.082	2.073	1.936	1.552	2.175	0.919	156	459	7794	7333	1.099	5313	2481	4954	2379	0
2	6	5	"PFC0168"	"C472"	7370	20840	140	364	366	114	71	77	24	98	97	0	948	908	211	89	92	21	100	100	0	0.341	0.360	0.348	0.332	1.538	0.353	0.851	156	450	1152	1114	-1.552	293	859	295	819	0
2	7	5	"PFC0171"	"C489"	7550	20840	140	416	401	116	67	72	21	100	99	0	387	386	84	84	89	21	100	100	0	1.152	1.106	1.100	1.054	1.501	1.152	0.855	156	479	652	636	0.204	349	303	334	302	0
2	8	5	"PFC0174"	"C492"	7760	20850	130	110	116	36	63	69	51	45	8	0	142	144	31	79	82	15	97	85	0	0.746	0.815	0.792	0.702	2.378	0.940	0.416	120	426	110	118	-0.423	47	63	53	65	0
2	9	5	"PFD0418"	"D49176_20"	7930	20830	140	1465	1436	378	63	68	50	100	100	0	1299	1266	327	80	83	16	100	100	0	1.150	1.158	1.147	1.179	1.503	1.150	0.873	156	430	2621	2559	0.202	1402	1219	1373	1186	0
2	10	5	"PFD0422"	"D49176_29"	8120	20830	130	131	136	36	64	66	14	99	88	0	157	162	35	80	82	14	98	96	0	0.870	0.878	0.833	0.831	1.917	0.927	0.546	120	462	144	154	-0.201	67	77	72	82	0
2	11	5	"PFD0425"	"D49176_32"	8320	20830	140	679	662	205	64	65	13	100	100	0	482	481	116	79	81	12	99	99	0	1.526	1.488	1.517	1.491	1.587	1.552	0.882	156	426	1018	1000	0.610	615	403	598	402	0
2	12	5	"PFD0428"	"D49176_37"	8500	20830	140	118	124	35	62	64	14	96	83	0	189	189	38	77	80	14	100	99	0	0.500	0.554	0.520	0.497	1.964	0.541	0.523	156	374	168	174	-1.000	56	112	62	112	0
2	13	5	"PFD0431"	"D49176_44"	8690	20840	150	784	743	285	61	64	16	99	98	0	1019	1008	316	74	77	16	100	99	0	0.765	0.730	0.740	0.664	1.822	0.743	0.867	156	380	1668	1616	-0.386	723	945	682	934	0
2	14	5	"PFD0436"	"D49176_6"	8880	20840	150	2108	1946	666	60	62	14	100	100	0	3598	3460	955	73	75	15	100	100	0	0.581	0.557	0.589	0.525	1.581	0.551	0.884	156	399	5573	5273	-0.783	2048	3525	1886	3387	0
2	15	5	"PFD0454"	"D51731_2"	9070	20840	140	360	357	103	59	61	12	98	98	0	433	431	88	74	76	12	100	100	0	0.838	0.835	0.863	0.807	1.580	0.856	0.821	156	396	660	655	-0.254	301	359	298	357	0
2	16	5	"PFD0463"	"D53677_1"	9260	20840	140	124	127	34	60	61	11	96	92	0	156	161	33	75	76	11	100	100	0	0.790	0.779	0.788	0.724	2.065	0.798	0.499	156	415	145	153	-0.340	64	81	67	86	0
2	17	5	"PFD0467"	"D53677_8"	9450	20840	140	109	112	29	60	61	12	94	82	0	142	143	30	77	78	12	99	96	0	0.754	0.788	0.845	0.720	2.257	0.801	0.430	156	404	114	118	-0.408	49	65	52	66	0
2	18	5	"PFD0471"	"D54177_1"	9630	20840	140	134	137	34	61	65	50	75	22	0	175	177	33	78	85	96	50	1	0	0.753	0.768	0.734	0.729	1.806	0.263	0.090	156	415	170	175	-0.410	73	97	76	99	0
2	19	5	"PFD0474"	"D54346_3"	9820	20840	140	251	249	69	60	65	49	98	90	0	607	604	123	76	82	94	100	99	0	0.360	0.358	0.371	0.338	1.540	0.347	0.818	156	436	722	717	-1.475	191	531	189	528	0
2	20	5	"PFD0478"	"D56259_1"	10010	20840	140	315	316	84	62	68	23	99	99	0	854	857	166	77	83	26	100	100	0	0.326	0.326	0.329	0.317	1.399	0.315	0.827	156	434	1030	1034	-1.619	253	777	254	780	0
2	21	5	"PFD0512"	"D6287_18"	10210	20890	150	100	175	402	64	72	26	60	37	0	141	147	78	79	88	31	70	49	0	0.581	1.632	0.740	0.710	2.730	0.637	0.487	156	438	98	179	-0.784	36	62	111	68	-50
2	22	5	"PFD0515"	"D6287_22"	10400	20840	160	759	837	475	61	66	19	96	95	0	855	919	440	77	82	22	98	96	0	0.897	0.922	0.930	0.863	2.030	0.968	0.876	208	762	1476	1618	-0.157	698	778	776	842	0
2	1	6	"PFD0519"	"D6287_3"	6410	21030	140	146	146	35	67	69	16	97	90	0	184	185	35	81	84	14	100	100	0	0.767	0.760	0.748	0.704	1.862	2.333	0.211	156	626	182	183	-0.383	79	103	79	104	0
2	2	6	"PFD0521"	"D6287_31"	6600	21030	140	409	412	124	63	65	14	100	100	0	1105	1072	226	79	80	12	100	100	0	0.337	0.351	0.335	0.336	1.492	0.345	0.827	156	416	1372	1342	-1.568	346	1026	349	993	0
2	3	6	"PFD0525"	"D6287_49"	6780	21030	140	3424	3299	946	63	65	14	100	100	0	2380	2367	496	80	81	12	100	100	0	1.461	1.415	1.464	1.356	1.515	1.484	0.899	156	413	5661	5523	0.547	3361	2300	3236	2287	0
2	4	6	"PFD0527"	"D6287_53"	6970	21030	140	306	301	76	63	65	13	100	98	0	424	422	98	82	84	13	99	98	0	0.711	0.700	0.708	0.688	1.612	0.683	0.823	156	401	585	578	-0.493	243	342	238	340	0
2	5	6	"PFD0563"	"D65980_2"	7150	21030	140	188	196	43	67	70	18	100	100	0	204	210	46	85	87	15	100	100	0	1.017	1.032	1.003	1.036	1.599	1.045	0.650	156	424	240	254	0.024	121	119	129	125	0
2	6	6	"PFD0569"	"D6681_10"	7350	21040	150	104	107	25	70	76	24	67	29	0	135	137	27	89	93	22	87	53	0	0.739	0.771	0.839	0.730	2.885	0.902	0.241	156	453	80	85	-0.436	34	46	37	48	-50
2	7	6	"PFD0572"	"D6681_3"	7550	21030	140	205	200	55	64	70	21	96	94	0	239	238	45	84	89	23	100	98	0	0.910	0.883	0.890	0.801	1.884	0.950	0.694	156	424	296	290	-0.137	141	155	136	154	0
2	8	6	"PFD0575"	"D66953_1"	7740	21030	140	121	124	32	60	65	49	63	13	0	154	157	32	77	79	15	98	97	0	0.792	0.800	0.752	0.750	2.040	1.829	0.177	156	448	138	144	-0.336	61	77	64	80	0
2	9	6	"PFD0579"	"D7726_1"	7930	21020	140	227	226	62	63	68	48	95	87	0	333	333	75	79	81	15	100	100	0	0.646	0.642	0.629	0.616	1.675	0.649	0.557	156	462	418	417	-0.631	164	254	163	254	0
2	10	6	"PFD0583"	"D8137_1"	8120	21030	140	1856	1683	579	65	67	14	100	100	0	1237	1207	269	81	83	14	100	100	0	1.549	1.437	1.514	1.307	1.652	1.546	0.882	156	491	2947	2744	0.632	1791	1156	1618	1126	0
2	11	6	"PFE0587"	"E6125_5"	8310	21020	140	368	353	111	63	65	13	100	99	0	449	439	126	79	80	13	98	98	0	0.824	0.806	0.816	0.801	1.796	0.791	0.838	156	456	675	650	-0.279	305	370	290	360	0
2	12	6	"PFE0589"	"E6662_1"	8500	21020	140	446	433	154	61	62	13	100	100	0	718	712	243	76	78	12	98	98	0	0.600	0.585	0.569	0.610	2.139	0.553	0.830	156	430	1027	1008	-0.738	385	642	372	636	0
2	13	6	"PFE0591"	"E679_1"	8690	21020	140	6889	6452	2456	61	63	14	100	100	0	4093	4006	1301	76	78	13	100	99	0	1.700	1.626	1.650	1.565	1.684	1.692	0.871	156	425	10845	10321	0.765	6828	4017	6391	3930	0
2	14	6	"PFE0593"	"E679_4"	8880	21020	140	172	177	42	62	64	13	100	99	0	184	181	36	76	78	14	98	96	0	1.019	1.095	1.045	1.111	1.813	1.113	0.684	156	394	218	220	0.026	110	108	115	105	0
2	15	6	"PFE0596"	"E6820_1"	9070	21020	140	631	628	191	61	63	13	100	100	0	1142	1111	344	78	80	13	98	98	0	0.536	0.549	0.530	0.571	1.821	0.512	0.841	156	392	1634	1600	-0.900	570	1064	567	1033	0
2	16	6	"PFE0601"	"E70_3"	9250	21020	130	137	139	36	60	62	13	98	93	0	174	179	33	78	79	13	100	100	0	0.802	0.782	0.792	0.729	1.973	0.801	0.588	120	418	173	180	-0.318	77	96	79	101	0
2	17	6	"PFE0626"	"E8167_12"	9440	21020	130	101	102	21	62	62	12	90	77	0	128	131	26	78	80	12	97	90	0	0.780	0.755	0.704	0.704	2.473	0.658	0.290	120	432	89	93	-0.358	39	50	40	53	0
2	18	6	"PFE0628"	"E8167_2"	9620	21030	140	94	96	26	62	63	12	78	60	0	135	139	28	78	80	11	97	95	0	0.561	0.557	0.591	0.519	2.541	0.600	0.351	156	471	89	95	-0.833	32	57	34	61	0
2	19	6	"PFE0632"	"E8314_4"	9830	21020	130	103	107	25	60	62	12	94	82	0	141	143	30	76	78	11	99	96	0	0.662	0.701	0.628	0.664	2.036	0.678	0.435	120	458	108	114	-0.596	43	65	47	67	0
2	20	6	"PFE0634"	"E832_1"	10020	21020	140	257	259	84	60	62	13	100	100	0	390	390	92	76	78	13	98	98	0	0.627	0.634	0.598	0.619	1.914	0.629	0.744	156	414	511	513	-0.673	197	314	199	314	0
2	21	6	"PFE0638"	"E84_1"	10220	21020	140	2665	2352	1038	62	64	14	100	100	0	1556	1459	492	76	79	18	100	99	0	1.759	1.656	1.639	1.519	1.930	1.790	0.877	156	358	4083	3673	0.815	2603	1480	2290	1383	0
2	22	6	"PFE0645"	"E886_1"	10390	21020	140	172	172	48	60	61	12	99	97	0	195	200	64	75	77	13	99	98	0	0.933	0.896	0.924	0.886	2.088	0.819	0.528	156	525	232	237	-0.100	112	120	112	125	0
2	1	7	"PFF0003"	"F10044_2"	6410	21210	140	2536	2565	922	69	71	16	100	100	0	1189	1175	423	85	88	15	98	97	0	2.235	2.290	2.234	2.465	1.747	2.321	0.896	156	657	3571	3586	1.160	2467	1104	2496	1090	0
2	2	7	"PFF0005"	"F10154_1"	6600	21220	130	154	163	42	66	67	15	100	97	0	266	270	45	82	84	14	100	100	0	0.478	0.516	0.466	0.481	1.669	0.508	0.634	120	441	272	285	-1.064	88	184	97	188	0
2	3	7	"PFF0010"	"F1021_1"	6800	21220	140	561	523	188	63	64	13	99	99	0	1617	1503	389	82	82	13	100	99	0	0.324	0.324	0.317	0.297	1.618	0.329	0.889	156	452	2033	1881	-1.624	498	1535	460	1421	0
2	4	7	"PFF0012"	"F1021_3"	6990	21220	140	1079	972	428	61	62	12	98	98	0	3110	2927	973	81	82	12	100	100	0	0.336	0.320	0.327	0.280	1.725	0.325	0.892	156	416	4047	3757	-1.573	1018	3029	911	2846	0
2	5	7	"PFF0016"	"F10318_1"	7180	21220	150	217	221	60	63	64	13	100	99	0	626	631	126	81	83	13	100	100	0	0.283	0.287	0.282	0.273	1.457	0.282	0.808	156	429	699	708	-1.823	154	545	158	550	0
2	6	7	"PFF0020"	"F10626_1"	7370	21220	140	1130	1102	513	64	65	15	98	98	0	772	767	240	82	85	17	99	99	0	1.545	1.515	1.540	1.302	1.782	1.678	0.880	156	401	1756	1723	0.628	1066	690	1038	685	0
2	7	7	"PFF0043"	"F11007_3"	7550	21220	140	142	148	44	62	64	15	94	91	0	212	215	49	80	84	17	99	98	0	0.606	0.637	0.625	0.601	1.957	0.657	0.608	156	376	212	221	-0.722	80	132	86	135	0
2	8	7	"PFF0046"	"F11089_1"	7720	21210	130	1123	1121	325	59	62	17	100	100	0	824	821	176	77	81	35	100	99	0	1.424	1.427	1.406	1.414	1.513	1.487	0.871	120	419	1811	1806	0.510	1064	747	1062	744	0
2	9	7	"PFF0054"	"F11484_1"	7930	21220	140	223	222	71	61	63	17	96	94	0	738	703	205	78	81	32	99	98	0	0.245	0.258	0.254	0.250	1.768	0.247	0.801	156	486	822	786	-2.026	162	660	161	625	0
2	10	7	"PFF0057"	"F1150_5"	8130	21220	140	130	134	40	63	63	13	92	89	0	193	187	35	81	82	13	100	99	0	0.598	0.670	0.601	0.583	2.025	0.713	0.600	156	426	179	177	-0.741	67	112	71	106	0
2	11	7	"PFF0059"	"F11570_1"	8320	21220	140	621	597	198	62	63	13	100	98	0	1051	1028	236	79	81	13	100	100	0	0.575	0.564	0.582	0.521	1.622	0.574	0.873	156	382	1531	1484	-0.798	559	972	535	949	0
2	12	7	"PFF0063"	"F11624_1"	8500	21220	140	278	307	465	60	62	13	99	96	0	564	539	148	76	78	12	100	100	0	0.447	0.533	0.454	0.445	1.732	10.193	0.042	156	415	706	710	-1.163	218	488	247	463	0
2	13	7	"PFF0697"	"F3247_2"	8690	21210	130	88	94	28	61	63	13	73	50	0	117	119	23	77	79	14	92	67	0	0.675	0.786	0.745	0.704	2.599	0.806	0.248	120	452	67	75	-0.567	27	40	33	42	0
2	14	7	"PFF0700"	"F32494_1"	8880	21210	140	1948	1889	508	62	64	14	100	100	0	2575	2469	649	78	80	14	99	98	0	0.755	0.764	0.759	0.819	1.924	0.743	0.893	156	452	4383	4218	-0.405	1886	2497	1827	2391	0
2	15	7	"PFF0702"	"F3277_1"	9070	21210	140	900	911	394	62	64	14	100	99	0	1041	1049	458	79	81	12	99	98	0	0.871	0.875	0.838	0.931	1.942	0.848	0.866	156	423	1800	1819	-0.199	838	962	849	970	0
2	16	7	"PFF0706"	"F32922_1"	9260	21210	140	555	534	181	63	65	13	100	100	0	609	584	162	81	82	13	99	99	0	0.932	0.936	0.974	0.913	1.792	0.942	0.842	156	463	1020	974	-0.102	492	528	471	503	0
2	17	7	"PFF0708"	"F33056_1"	9450	21210	130	316	304	80	63	65	13	100	99	0	1036	1012	185	82	83	13	100	100	0	0.265	0.259	0.261	0.245	1.434	0.248	0.842	120	436	1207	1171	-1.915	253	954	241	930	0
2	18	7	"PFF0711"	"F33107_1"	9630	21220	140	95	95	24	62	64	13	80	55	0	138	141	26	80	81	13	98	91	0	0.569	0.541	0.523	0.492	2.660	0.547	0.289	156	459	91	94	-0.814	33	58	33	61	0
2	19	7	"PFF0740"	"F34425_1"	9830	21210	140	1152	1126	420	61	63	12	100	100	0	872	854	263	77	79	24	98	96	0	1.372	1.371	1.390	1.381	1.847	1.420	0.872	156	471	1886	1842	0.457	1091	795	1065	777	0
2	20	7	"PFF0742"	"F34449_1"	10020	21210	140	105	110	31	61	62	12	90	76	0	149	152	35	77	80	25	92	76	0	0.611	0.653	0.629	0.606	2.173	0.650	0.508	156	416	116	124	-0.710	44	72	49	75	0
2	21	7	"PFF0744"	"F34605_1"	10200	21210	130	174	177	49	60	61	12	98	97	0	440	451	130	75	77	13	100	100	0	0.312	0.311	0.301	0.287	1.601	0.283	0.727	120	447	479	493	-1.679	114	365	117	376	0
2	22	7	"PFF0749"	"F34859_1"	10400	21210	140	130	129	35	60	61	11	98	91	0	140	145	37	75	76	11	98	94	0	1.077	0.986	1.016	0.978	2.054	1.000	0.550	156	682	135	139	0.107	70	65	69	70	0
2	1	8	"PFF0757"	"F35105_1"	6420	21400	130	194	187	47	68	71	17	98	95	0	407	402	74	86	89	16	100	100	0	0.393	0.377	0.382	0.345	1.727	0.372	0.744	120	591	447	435	-1.349	126	321	119	316	0
2	2	8	"PFF0759"	"F35197_1"	6610	21400	150	3446	3249	903	68	70	16	100	100	0	3035	3090	626	86	88	16	100	100	0	1.145	1.059	1.077	1.022	1.362	1.080	0.914	156	510	6327	6185	0.196	3378	2949	3181	3004	0
2	3	8	"PFF0791"	"F35823_1"	6790	21400	130	430	434	140	64	65	14	100	100	0	543	547	113	82	84	14	100	100	0	0.794	0.796	0.821	0.755	1.484	0.817	0.837	120	461	827	835	-0.333	366	461	370	465	0
2	4	8	"PFF0796"	"F36083_1"	6990	21410	140	737	711	231	60	61	12	99	98	0	969	941	223	78	80	12	100	99	0	0.760	0.754	0.765	0.704	1.536	0.773	0.886	156	469	1568	1514	-0.396	677	891	651	863	0
2	5	8	"PFF0798"	"F36120_1"	7170	21400	130	215	218	49	60	61	12	100	100	0	403	405	67	78	80	12	100	100	0	0.477	0.483	0.478	0.471	1.430	0.480	0.824	120	472	480	485	-1.068	155	325	158	327	0
2	6	8	"PFF0804"	"F36356_4"	7370	21410	140	684	691	284	61	63	13	99	98	0	1852	1821	577	81	83	14	100	100	0	0.352	0.362	0.364	0.328	1.598	0.371	0.909	156	452	2394	2370	-1.507	623	1771	630	1740	0
2	7	8	"PFF0808"	"F36374_1"	7560	21400	140	775	753	220	60	61	13	100	100	0	1342	1306	314	81	84	14	100	100	0	0.567	0.566	0.569	0.554	1.472	0.553	0.884	156	407	1976	1918	-0.819	715	1261	693	1225	0
2	8	8	"PFF0813"	"F36383_1"	7750	21410	150	331	314	122	59	61	17	97	94	0	784	776	233	80	84	34	99	99	0	0.386	0.366	0.370	0.326	1.824	0.363	0.794	156	454	976	951	-1.372	272	704	255	696	0
2	9	8	"PFF0836"	"F37362_1"	7930	21400	140	1666	1517	651	61	63	17	99	99	0	1298	1216	463	80	83	33	97	94	0	1.318	1.282	1.319	1.281	2.066	1.318	0.880	156	467	2823	2592	0.398	1605	1218	1456	1136	0
2	10	8	"PFF0842"	"F37536_1"	8130	21400	140	181	177	52	62	63	13	98	94	0	279	271	70	81	83	14	97	96	0	0.601	0.605	0.604	0.601	1.987	0.593	0.745	156	449	317	305	-0.735	119	198	115	190	0
2	11	8	"PFF0844"	"F37871_2"	8320	21400	140	349	343	109	61	62	13	99	98	0	741	741	184	81	83	14	100	100	0	0.436	0.427	0.419	0.407	1.558	0.420	0.837	156	395	948	942	-1.196	288	660	282	660	0
2	12	8	"PFF0850"	"F38025_1"	8500	21400	140	990	948	301	60	62	13	100	100	0	871	844	240	79	81	12	100	100	0	1.174	1.161	1.184	1.182	1.639	1.169	0.871	156	432	1722	1653	0.232	930	792	888	765	0
2	13	8	"PFF0854"	"F38531_3"	8690	21400	140	150	149	44	60	62	14	96	92	0	222	223	74	77	80	13	96	94	0	0.621	0.610	0.607	0.609	2.250	0.546	0.640	156	479	235	235	-0.688	90	145	89	146	0
2	14	8	"PFF0857"	"F38658_1"	8880	21400	140	1512	1390	514	61	63	14	100	100	0	986	921	281	77	80	15	100	100	0	1.596	1.575	1.633	1.540	1.722	1.645	0.878	156	481	2360	2173	0.675	1451	909	1329	844	0
2	15	8	"PFF1501"	"F59165_1"	9080	21400	140	278	277	89	60	62	13	99	99	0	564	559	152	78	80	15	99	98	0	0.449	0.451	0.429	0.437	1.820	0.423	0.760	156	453	704	698	-1.157	218	486	217	481	0
2	16	8	"PFF1503"	"F59212_1"	9260	21400	140	1317	1257	418	63	68	19	100	100	0	944	908	245	82	84	18	99	99	0	1.455	1.446	1.484	1.432	1.704	1.492	0.874	156	445	2116	2020	0.541	1254	862	1194	826	0
2	17	8	"PFF1507"	"F59325_1"	9450	21400	140	144	150	43	65	69	19	94	86	0	308	306	68	84	87	18	100	99	0	0.353	0.383	0.378	0.357	1.757	0.351	0.614	156	450	303	307	-1.504	79	224	85	222	0
2	18	8	"PFF1515"	"F59681_5"	9640	21400	140	119	121	32	63	64	13	94	83	0	159	159	30	80	83	13	98	98	0	0.709	0.734	0.731	0.709	1.974	0.771	0.496	156	457	135	137	-0.496	56	79	58	79	0
2	19	8	"PFF1523"	"F60089_1"	9840	21400	140	100	101	25	63	64	13	82	66	0	133	137	25	78	81	24	94	64	0	0.673	0.644	0.607	0.580	2.330	0.497	0.284	156	463	92	97	-0.572	37	55	38	59	0
2	20	8	"PFF1525"	"F60196_1"	10020	21400	140	110	113	32	62	64	13	89	76	0	138	139	28	79	82	26	87	58	0	0.814	0.850	0.891	0.769	2.389	0.691	0.336	156	388	107	111	-0.298	48	59	51	60	0
2	21	8	"PFF1565"	"F62141_1"	10180	21400	140	5342	5029	1615	61	63	12	100	100	0	2871	2792	793	80	81	13	100	100	0	1.892	1.832	1.862	1.825	1.651	1.895	0.895	156	480	8072	7680	0.920	5281	2791	4968	2712	0
2	22	8	"PFF1569"	"F62233_2"	10400	21400	140	429	418	135	61	63	13	100	100	0	247	251	57	78	80	12	99	98	0	2.178	2.064	2.036	1.966	1.693	2.262	0.781	156	725	537	530	1.123	368	169	357	173	0
2	1	9	"PFF1573"	"F62329_1"	6420	21600	140	121	124	37	64	66	15	89	79	0	145	149	35	82	85	17	98	88	0	0.905	0.896	0.907	0.853	2.182	0.936	0.474	156	647	120	127	-0.144	57	63	60	67	0
2	2	9	"PFF1576"	"F62396_2"	6600	21600	140	173	175	57	64	66	16	97	92	0	285	280	71	82	84	16	100	98	0	0.537	0.561	0.535	0.503	2.073	0.546	0.648	156	466	312	309	-0.897	109	203	111	198	0
2	3	9	"PFF1579"	"F62610_1"	6800	21600	140	562	546	192	63	64	14	100	99	0	494	485	121	81	83	14	100	100	0	1.208	1.196	1.235	1.120	1.719	1.282	0.801	156	477	912	887	0.273	499	413	483	404	0
2	4	9	"PFF1581"	"F62610_13"	6990	21600	140	480	474	149	59	61	12	99	99	0	666	666	138	78	80	13	100	100	0	0.716	0.706	0.719	0.670	1.581	0.723	0.836	156	450	1009	1003	-0.482	421	588	415	588	0
2	5	9	"PFF1628"	"F63860_1"	7150	21610	130	106	109	29	58	59	12	91	80	0	131	134	27	77	79	12	95	91	0	0.889	0.895	0.911	0.864	2.324	0.991	0.396	120	460	102	108	-0.170	48	54	51	57	0
2	6	9	"PFF1634"	"F64095_1"	7350	21600	140	130	134	38	60	61	12	99	92	0	169	173	38	80	82	13	98	98	0	0.787	0.796	0.770	0.744	1.983	0.780	0.488	156	505	159	167	-0.346	70	89	74	93	0
2	7	9	"PFF1641"	"F64252_1"	7530	21600	140	213	211	65	59	60	12	97	96	0	260	253	58	82	84	13	98	98	0	0.865	0.889	0.876	0.859	1.605	0.920	0.765	156	429	332	323	-0.209	154	178	152	171	0
2	8	9	"PFF1644"	"F64347_2"	7720	21600	140	255	247	89	59	60	12	96	93	0	648	621	202	81	83	13	99	98	0	0.346	0.348	0.352	0.334	1.863	0.335	0.791	156	428	763	728	-1.532	196	567	188	540	0
2	9	9	"PFF1647"	"F6440_2"	7910	21600	140	2168	2145	731	59	61	12	100	100	0	2731	2755	890	81	83	13	100	100	0	0.796	0.780	0.802	0.788	1.671	0.765	0.883	156	463	4759	4760	-0.329	2109	2650	2086	2674	0
2	10	9	"PFF1652"	"F64735_1"	8110	21600	140	1718	1545	660	61	64	14	99	99	0	2386	2246	653	82	84	14	100	100	0	0.719	0.686	0.706	0.590	1.773	0.723	0.900	156	488	3961	3648	-0.476	1657	2304	1484	2164	0
2	11	9	"PFF1680"	"F65658_4"	8300	21600	140	655	617	189	62	63	13	100	100	0	540	525	107	82	84	14	100	100	0	1.295	1.253	1.269	1.187	1.634	1.336	0.849	156	457	1051	998	0.373	593	458	555	443	0
2	12	9	"PFF1682"	"F65704_1"	8480	21600	120	137	139	41	61	63	13	96	91	0	180	182	41	82	83	12	97	97	0	0.776	0.780	0.773	0.739	1.869	0.790	0.578	120	431	174	178	-0.367	76	98	78	100	0
2	13	9	"PFF1687"	"F66126_1"	8680	21600	140	194	191	53	61	63	14	97	95	0	259	261	57	79	80	12	100	100	0	0.739	0.714	0.742	0.670	1.756	0.727	0.768	156	501	313	312	-0.437	133	180	130	182	0
2	14	9	"PFF1693"	"F66450_1"	8870	21600	140	462	437	142	61	61	12	98	98	0	699	672	148	76	79	15	100	100	0	0.644	0.631	0.644	0.584	1.632	0.650	0.851	156	451	1024	972	-0.636	401	623	376	596	0
2	15	9	"PFF1696"	"F66665_1"	9060	21600	140	5724	5099	1975	61	62	12	100	100	0	3730	3490	887	78	81	15	100	100	0	1.551	1.477	1.554	1.304	1.796	1.609	0.884	156	432	9315	8450	0.633	5663	3652	5038	3412	0
2	16	9	"PFF1698"	"F66828_1"	9250	21600	140	164	163	54	63	66	19	92	87	0	195	200	45	80	83	18	99	98	0	0.878	0.833	0.815	0.757	1.977	0.886	0.645	156	417	216	220	-0.187	101	115	100	120	0
2	17	9	"PFI0357"	"I4256_1"	9440	21600	140	178	195	78	66	69	20	96	89	0	581	605	181	83	87	19	100	100	0	0.225	0.247	0.234	0.210	1.962	0.238	0.651	156	411	610	651	-2.153	112	498	129	522	0
2	18	9	"PFI0360"	"I4355_3"	9620	21600	140	472	449	143	65	67	15	98	98	0	695	683	178	84	86	15	100	100	0	0.666	0.641	0.656	0.590	1.842	0.643	0.834	156	419	1018	983	-0.586	407	611	384	599	0
2	19	9	"PFI0362"	"I4394_2"	9810	21600	140	594	571	189	64	66	14	99	99	0	668	654	167	81	84	14	100	100	0	0.903	0.885	0.907	0.830	1.883	0.909	0.823	156	476	1117	1080	-0.147	530	587	507	573	0
2	20	9	"PFI0367"	"I4500_1"	10010	21590	130	197	200	59	63	65	13	100	97	0	485	493	134	81	83	14	100	100	0	0.332	0.333	0.319	0.311	1.634	0.302	0.719	120	413	538	549	-1.592	134	404	137	412	0
2	21	9	"PFI0369"	"I4547_2"	10170	21590	130	228	226	48	65	67	14	100	100	0	618	605	95	84	86	16	100	100	0	0.305	0.309	0.301	0.299	1.394	0.296	0.818	120	417	697	682	-1.712	163	534	161	521	0
2	22	9	"PFI0371"	"I4582_1"	10380	21590	150	725	673	229	65	67	14	100	99	0	674	630	217	83	85	16	97	95	0	1.117	1.112	1.080	1.181	1.865	1.088	0.867	156	729	1251	1155	0.159	660	591	608	547	0
2	1	10	"PFI0397"	"I5035_1"	6410	21790	140	103	106	29	64	66	17	80	55	0	133	134	28	83	85	17	89	67	0	0.780	0.824	0.815	0.799	2.354	0.834	0.384	156	662	89	93	-0.358	39	50	42	51	0
2	2	10	"PFI0404"	"I5222_1"	6600	21790	140	751	709	305	60	62	14	99	99	0	852	813	318	77	79	13	98	97	0	0.892	0.882	0.920	0.900	2.129	0.883	0.833	156	431	1466	1385	-0.166	691	775	649	736	0
2	3	10	"PFI0407"	"I5252_1"	6790	21790	140	163	170	55	61	63	13	99	97	0	386	384	106	79	81	13	99	99	0	0.332	0.357	0.335	0.338	1.856	0.342	0.713	156	398	409	414	-1.590	102	307	109	305	0
2	4	10	"PFI0409"	"I5362_4"	6970	21790	140	393	377	147	60	62	12	98	98	0	492	459	154	80	82	13	98	96	0	0.808	0.836	0.834	0.826	1.859	0.847	0.830	156	422	745	696	-0.307	333	412	317	379	0
2	5	10	"PFI0418"	"I5700_1"	7170	21790	130	135	151	76	59	60	11	99	99	0	288	315	127	80	81	13	100	100	0	0.365	0.391	0.377	0.358	1.576	0.432	0.631	120	471	284	327	-1.453	76	208	92	235	0
2	6	10	"PFI0423"	"I5893_2"	7350	21790	130	254	250	67	58	60	25	98	97	0	290	283	48	81	82	12	100	100	0	0.938	0.950	0.943	0.899	1.510	0.982	0.788	120	453	405	394	-0.093	196	209	192	202	0
2	7	10	"PFI0448"	"I6567_2"	7540	21790	140	1612	1440	636	59	61	25	100	98	0	1992	1817	712	84	85	12	98	98	0	0.814	0.797	0.825	0.769	2.076	0.794	0.870	156	448	3461	3114	-0.297	1553	1908	1381	1733	0
2	8	10	"PFI0451"	"I6639_1"	7730	21790	140	619	583	218	60	61	12	99	99	0	323	322	88	85	86	13	99	99	0	2.349	2.207	2.162	2.074	1.921	2.442	0.793	156	442	797	760	1.232	559	238	523	237	0
2	9	10	"PFI0457"	"I6658_1"	7920	21790	140	510	480	192	59	61	14	98	96	0	788	735	244	84	86	13	100	100	0	0.641	0.647	0.659	0.601	1.844	0.641	0.820	156	435	1155	1072	-0.642	451	704	421	651	0
2	10	10	"PFI0459"	"I6658_3"	8120	21790	140	530	500	210	59	61	14	96	93	0	824	801	293	84	85	13	100	100	0	0.636	0.615	0.633	0.536	2.069	0.602	0.834	156	446	1211	1158	-0.652	471	740	441	717	0
2	11	10	"PFI0461"	"I6724_2"	8310	21790	140	472	438	199	61	62	12	96	92	0	1065	1005	406	82	84	13	99	99	0	0.418	0.408	0.403	0.357	1.848	0.406	0.860	156	452	1394	1300	-1.258	411	983	377	923	0
2	12	10	"PFI0465"	"I6851_2"	8500	21780	130	307	287	113	62	64	13	95	91	0	350	333	104	83	86	21	99	95	0	0.918	0.900	0.911	0.803	2.070	0.940	0.786	120	466	512	475	-0.124	245	267	225	250	0
2	13	10	"PFI0492"	"I7697_2"	8700	21790	140	371	335	130	62	63	14	94	92	0	576	544	172	81	84	25	99	98	0	0.624	0.590	0.595	0.525	1.853	0.592	0.828	156	444	804	736	-0.680	309	495	273	463	0
2	14	10	"PFI0498"	"I7884_1"	8880	21780	130	263	256	83	60	61	12	98	97	0	443	435	112	79	81	20	100	100	0	0.558	0.551	0.550	0.514	1.568	0.544	0.814	120	398	567	552	-0.842	203	364	196	356	0
2	15	10	"PFI0501"	"I8013_1"	9070	21780	140	214	215	68	60	61	11	99	97	0	429	430	119	78	81	14	98	98	0	0.439	0.440	0.430	0.419	1.817	0.415	0.724	156	406	505	507	-1.189	154	351	155	352	0
2	16	10	"PFI0504"	"I8083_1"	9260	21780	140	4371	4054	1849	63	64	13	100	100	0	3554	3296	1362	78	80	13	100	99	0	1.239	1.240	1.278	1.201	2.031	1.274	0.862	156	409	7784	7209	0.310	4308	3476	3991	3218	0
2	17	10	"PFI0510"	"I8305_1"	9460	21780	140	2658	2424	1063	68	69	14	100	99	0	1549	1458	561	84	87	16	99	98	0	1.768	1.715	1.733	1.604	2.064	1.824	0.852	156	414	4055	3730	0.822	2590	1465	2356	1374	0
2	18	10	"PFI0513"	"I8332_1"	9640	21780	130	452	431	140	68	70	17	100	98	0	339	333	87	88	91	15	98	97	0	1.530	1.482	1.456	1.438	1.582	1.512	0.799	120	400	635	608	0.613	384	251	363	245	0
2	19	10	"PFJ0455"	"J53_17"	9830	21780	140	720	642	249	68	70	17	98	96	0	809	738	249	88	90	17	100	98	0	0.904	0.883	0.889	0.844	1.973	0.879	0.829	156	474	1373	1224	-0.145	652	721	574	650	0
2	20	10	"PFJ0457"	"J53_21"	10020	21780	140	1090	979	453	70	72	17	99	98	0	972	890	345	88	91	18	98	97	0	1.154	1.133	1.134	1.072	2.101	1.176	0.843	156	457	1904	1711	0.206	1020	884	909	802	0
2	21	10	"PFJ0459"	"J53_23"	10210	21780	140	107	115	37	70	72	17	76	53	0	146	150	44	87	90	17	91	76	0	0.627	0.714	0.692	0.676	2.914	0.624	0.215	156	460	96	108	-0.673	37	59	45	63	0
2	22	10	"PFJ0463"	"J53_29"	10400	21780	140	2334	2251	875	67	69	15	100	100	0	2995	2791	1077	83	86	16	100	99	0	0.779	0.806	0.808	0.826	1.918	0.790	0.881	156	662	5179	4892	-0.361	2267	2912	2184	2708	0
2	1	11	"PFJ0468"	"J53_37"	6420	21980	130	315	303	109	66	69	17	97	95	0	407	387	103	86	88	17	100	99	0	0.776	0.787	0.762	0.727	1.599	0.805	0.803	120	575	570	538	-0.366	249	321	237	301	0
2	2	11	"PFJ0472"	"J53_41"	6610	21970	130	354	332	125	61	62	13	99	97	0	987	903	299	78	80	25	100	100	0	0.322	0.328	0.326	0.308	1.566	0.314	0.827	120	457	1202	1096	-1.633	293	909	271	825	0
2	3	11	"PFJ0495"	"J564_1"	6800	21970	150	1426	1288	461	60	61	12	100	100	0	1145	1017	328	77	80	24	99	99	0	1.279	1.306	1.292	1.234	1.789	1.326	0.867	156	488	2434	2168	0.355	1366	1068	1228	940	0
2	4	11	"PFJ0497"	"J564_3"	6990	21970	130	1641	1465	582	59	61	12	100	100	0	1371	1300	381	79	80	12	100	100	0	1.224	1.152	1.184	1.033	1.609	1.179	0.889	120	480	2874	2627	0.292	1582	1292	1406	1221	0
2	5	11	"PFJ0500"	"J56_7"	7180	21970	130	126	131	41	59	60	11	95	91	0	176	177	45	80	82	12	97	95	0	0.698	0.742	0.713	0.713	2.092	0.764	0.568	120	531	163	169	-0.519	67	96	72	97	0
2	6	11	"PFJ0503"	"J583_1"	7380	21970	130	133	130	36	59	62	24	86	71	0	160	158	37	84	85	12	93	90	0	0.974	0.959	1.025	0.926	2.054	1.000	0.432	120	497	150	145	-0.038	74	76	71	74	0
2	7	11	"PFJ0506"	"J587_3"	7560	21970	130	125	125	39	60	62	25	85	60	0	152	153	33	87	89	15	93	88	0	1.000	0.985	1.016	0.887	2.465	1.269	0.316	120	480	130	131	0.000	65	65	65	66	0
2	8	11	"PFJ0508"	"J587_5"	7760	21980	130	105	110	29	62	63	18	85	60	0	141	142	27	89	91	16	90	77	0	0.827	0.906	0.876	0.886	2.450	1.014	0.338	120	462	95	101	-0.274	43	52	48	53	0
2	9	11	"PFJ0527"	"J647_6"	7940	21970	140	1272	1170	431	60	62	19	100	100	0	1221	1134	386	88	89	14	99	98	0	1.070	1.061	1.080	1.037	1.929	1.058	0.878	156	491	2345	2156	0.097	1212	1133	1110	1046	0
2	10	11	"PFJ0531"	"J64_1"	8130	21970	130	849	800	317	58	60	12	100	99	0	702	687	218	83	85	12	100	100	0	1.278	1.228	1.259	1.125	1.634	1.206	0.841	120	488	1410	1346	0.354	791	619	742	604	0
2	11	11	"PFJ0533"	"J64_3"	8320	21970	130	421	403	130	59	60	11	99	98	0	353	343	87	81	83	12	100	100	0	1.331	1.313	1.295	1.261	1.593	1.333	0.825	120	496	634	606	0.412	362	272	344	262	0
2	12	11	"PFJ0536"	"J65_10"	8510	21970	140	2070	1882	776	61	64	13	100	100	0	1376	1270	458	82	86	21	98	97	0	1.553	1.533	1.542	1.526	2.038	1.577	0.887	156	512	3303	3009	0.635	2009	1294	1821	1188	0
2	13	11	"PFJ0538"	"J65_12"	8700	21970	140	129	129	39	63	64	14	89	81	0	156	156	38	82	86	25	89	73	0	0.892	0.892	0.866	0.821	2.256	0.859	0.494	156	473	140	140	-0.165	66	74	66	74	0
2	14	11	"PFJ0540"	"J65_2"	8890	21970	140	835	770	331	61	62	12	99	98	0	735	678	246	82	84	20	98	96	0	1.185	1.190	1.244	1.144	2.278	1.228	0.832	156	464	1427	1305	0.245	774	653	709	596	0
2	15	11	"PFJ0567"	"J71_12"	9080	21970	140	434	412	151	60	62	12	100	99	0	422	401	126	79	82	14	98	98	0	1.090	1.093	1.103	1.080	1.861	1.117	0.836	156	454	717	674	0.125	374	343	352	322	0
2	16	11	"PFJ0569"	"J71_2"	9270	21970	140	120	120	33	62	64	14	92	82	0	149	154	35	79	82	13	98	95	0	0.829	0.773	0.787	0.732	2.184	0.762	0.451	156	469	128	133	-0.271	58	70	58	75	0
2	17	11	"PFJ0571"	"J71_6"	9460	21970	130	109	112	32	65	67	14	85	70	0	142	144	25	83	85	14	96	92	0	0.746	0.770	0.763	0.717	2.732	0.917	0.395	120	447	103	108	-0.423	44	59	47	61	0
2	18	11	"PFJ0573"	"J71_9"	9640	21970	140	26394	24826	8305	66	69	15	100	100	0	24496	23279	6423	85	87	14	100	100	0	1.079	1.068	1.102	1.036	1.855	1.096	0.891	156	534	50739	47954	0.109	26328	24411	24760	23194	0
2	19	11	"PFJ0576"	"J73_13"	9830	21970	130	249	237	84	68	70	16	94	92	0	279	275	72	88	90	18	98	96	0	0.948	0.904	0.929	0.797	1.946	0.928	0.808	120	534	372	356	-0.078	181	191	169	187	0
2	20	11	"PFJ0578"	"J73_15"	10020	21970	130	3156	3078	895	73	76	19	100	100	0	2783	2790	652	93	97	31	100	100	0	1.146	1.114	1.138	1.082	1.254	1.104	0.879	120	486	5773	5702	0.197	3083	2690	3005	2697	0
2	21	11	"PFK0742"	"Ks1964_2"	10200	21970	140	133	137	37	75	78	19	87	72	0	193	194	41	92	97	30	98	82	0	0.574	0.608	0.594	0.539	2.336	0.526	0.407	156	480	159	164	-0.800	58	101	62	102	0
2	22	11	"PFK0745"	"Ks1_2"	10400	21970	140	346	331	129	70	72	16	96	92	0	811	763	279	89	92	17	100	99	0	0.382	0.387	0.402	0.358	1.864	0.367	0.805	156	666	998	935	-1.387	276	722	261	674	0
2	1	12	"PFK0752"	"Ks202_6"	6430	22160	140	2208	2070	962	70	71	16	100	100	0	2428	2317	999	90	92	18	100	99	0	0.914	0.898	0.926	0.874	2.142	0.891	0.878	156	663	4476	4227	-0.129	2138	2338	2000	2227	0
2	2	12	"PFK0755"	"Ks202_9"	6610	22160	130	1468	1382	646	64	67	32	100	97	0	953	891	350	82	87	51	100	98	0	1.612	1.629	1.599	1.483	1.751	1.684	0.876	120	522	2275	2127	0.689	1404	871	1318	809	0
2	3	12	"PFK0757"	"Ks206_2"	6800	22160	130	102	104	29	60	63	30	64	30	0	122	122	24	78	82	45	48	4	0	0.955	1.000	1.120	1.028	2.687	0.721	0.666	120	545	86	88	-0.067	42	44	44	44	0
2	4	12	"PFK0760"	"Ks210_1"	7000	22160	130	134	134	41	59	61	23	90	75	0	213	205	60	77	79	13	94	90	0	0.551	0.586	0.584	0.590	1.939	0.601	0.533	120	563	211	203	-0.859	75	136	75	128	0
2	5	12	"PFK0786"	"Ks225_7"	7190	22160	130	182	183	59	57	59	12	97	94	0	366	348	102	80	81	12	100	98	0	0.437	0.470	0.458	0.458	1.713	0.423	0.698	120	543	411	394	-1.194	125	286	126	268	0
2	6	12	"PFK0793"	"Ks2300_1"	7380	22160	130	179	177	48	59	61	16	97	95	0	197	193	46	86	88	16	96	95	0	1.081	1.103	1.112	1.100	2.089	1.062	0.665	120	514	231	225	0.112	120	111	118	107	0
2	7	12	"PFK0795"	"Ks2345_1"	7560	22160	130	2263	2085	803	60	61	12	100	100	0	1363	1286	413	90	92	23	100	100	0	1.731	1.693	1.696	1.571	1.597	1.727	0.882	120	487	3476	3221	0.791	2203	1273	2025	1196	0
2	8	12	"PFK0799"	"Ks244_1"	7740	22160	130	1264	1175	402	62	66	46	100	95	0	631	587	176	92	98	47	99	96	0	2.230	2.248	2.191	2.122	1.725	2.307	0.871	120	487	1741	1608	1.157	1202	539	1113	495	0
2	9	12	"PFK0802"	"Ks244_3"	7940	22160	130	1386	1306	447	60	66	46	100	97	0	837	786	241	90	96	41	99	99	0	1.775	1.790	1.751	1.733	1.681	1.812	0.889	120	517	2073	1942	0.828	1326	747	1246	696	0
2	10	12	"PFK0804"	"Ks244_8"	8140	22170	130	101	104	28	59	61	15	88	69	0	205	207	54	85	86	12	99	95	0	0.350	0.369	0.381	0.361	2.111	0.337	0.479	120	512	162	167	-1.515	42	120	45	122	0
2	11	12	"PFK0825"	"Ks25_1"	8320	22170	130	211	208	59	60	62	15	100	99	0	455	448	89	82	84	35	100	100	0	0.405	0.404	0.393	0.380	1.514	0.395	0.792	120	483	524	514	-1.305	151	373	148	366	0
2	12	12	"PFK0827"	"Ks25_12"	8500	22160	130	214	210	64	61	63	16	97	95	0	353	349	88	82	85	35	99	97	0	0.565	0.558	0.513	0.520	1.752	0.528	0.749	120	496	424	416	-0.825	153	271	149	267	0
2	13	12	"PFK0830"	"Ks25_19"	8700	22160	130	457	435	136	64	64	13	100	100	0	1051	1025	235	82	85	15	100	100	0	0.406	0.393	0.403	0.370	1.447	0.369	0.844	120	482	1362	1314	-1.302	393	969	371	943	0
2	14	12	"PFK0834"	"Ks25_8"	8890	22160	130	148	150	49	65	66	14	90	87	0	321	314	88	85	87	15	99	95	0	0.352	0.371	0.369	0.341	1.956	0.341	0.632	120	467	319	314	-1.508	83	236	85	229	0
2	15	12	"PFK0839"	"Ks266_15"	9070	22160	130	3401	3343	1025	64	66	15	100	100	0	1809	1828	422	85	87	22	100	100	0	1.936	1.881	1.907	1.831	1.321	1.940	0.873	120	434	5061	5022	0.953	3337	1724	3279	1743	0
2	16	12	"PFK0841"	"Ks266_6"	9260	22160	140	1553	1439	572	65	67	17	99	99	0	1618	1480	588	85	88	22	99	98	0	0.971	0.985	0.982	0.977	2.160	0.963	0.856	156	473	3021	2769	-0.043	1488	1533	1374	1395	0
2	17	12	"PFK0858"	"Ks271_1"	9460	22160	140	2040	1788	740	64	67	16	100	100	0	1749	1602	594	83	85	16	99	99	0	1.186	1.135	1.156	1.107	2.367	1.160	0.846	156	451	3642	3243	0.246	1976	1666	1724	1519	0
2	18	12	"PFK0868"	"Ks2886_1"	9640	22190	150	73	77	20	63	65	13	44	28	0	99	100	21	80	82	13	62	35	0	0.526	0.700	0.784	0.764	3.259	0.701	0.089	156	480	29	34	-0.926	10	19	14	20	-50
2	19	12	"PFK0871"	"Ks291_5"	9830	22190	150	75	77	20	66	67	15	33	14	0	99	102	24	84	86	17	46	21	0	0.600	0.611	0.733	0.879	3.093	0.596	0.126	156	614	24	29	-0.737	9	15	11	18	-50
2	20	12	"PFK0873"	"Ks291_8"	10060	22170	150	87	90	25	68	72	18	50	26	0	112	115	29	86	90	30	41	12	0	0.731	0.759	0.830	0.776	3.303	0.853	0.184	156	515	45	51	-0.453	19	26	22	29	-50
2	21	12	"PFK0878"	"Ks2_13"	10210	22190	150	81	85	24	70	73	17	42	18	0	114	115	30	86	89	21	54	32	0	0.393	0.517	0.592	0.633	3.061	0.639	0.233	156	447	39	44	-1.348	11	28	15	29	-50
2	22	12	"PFK0881"	"Ks2_9"	10400	22160	140	208	209	59	68	70	15	100	96	0	278	283	61	87	91	18	100	100	0	0.733	0.719	0.706	0.677	1.670	0.731	0.736	156	660	331	337	-0.448	140	191	141	196	0
2	1	13	"PFL0033"	"L1_66"	6430	22350	140	117	120	34	68	70	16	83	69	0	146	150	34	88	90	18	90	80	0	0.845	0.839	0.816	0.757	2.705	0.870	0.365	156	606	107	114	-0.243	49	58	52	62	0
2	2	13	"PFL0035"	"L1_7"	6610	22380	150	75	78	22	64	67	32	17	3	0	100	102	24	83	87	47	12	0	0	0.647	0.737	0.818	0.761	3.770	0.413	0.068	156	514	28	33	-0.628	11	17	14	19	-50
2	3	13	"PFL0037"	"L1_72"	6810	22350	130	87	88	24	60	62	13	67	50	0	131	131	28	78	81	15	87	76	0	0.509	0.528	0.603	0.562	2.940	0.419	0.205	120	564	80	81	-0.973	27	53	28	53	0
2	4	13	"PFL0041"	"L1_79"	7010	22350	130	95	100	31	59	61	23	70	36	0	126	127	28	78	80	18	87	67	0	0.750	0.837	0.800	0.746	2.852	1.364	0.184	120	530	84	90	-0.415	36	48	41	49	0
2	5	13	"PFL0043"	"L1_81"	7190	22350	130	200	194	69	58	59	12	97	93	0	159	160	42	79	81	16	90	86	0	1.775	1.679	1.692	1.590	2.081	1.737	0.574	120	493	222	217	0.828	142	80	136	81	0
2	6	13	"PFL0045"	"L1_83"	7370	22350	130	228	230	78	58	60	16	95	94	0	393	383	118	85	88	24	96	95	0	0.552	0.577	0.563	0.550	1.853	0.520	0.731	120	500	478	470	-0.857	170	308	172	298	0
2	7	13	"PFL0068"	"L2_117"	7550	22340	130	2307	2287	607	59	60	16	100	100	0	1142	1154	290	88	93	30	100	100	0	2.133	2.090	2.081	2.087	1.316	2.058	0.863	120	495	3302	3294	1.093	2248	1054	2228	1066	0
2	8	13	"PFL0070"	"L2_12"	7750	22340	140	1065	1005	341	59	63	42	98	98	0	1295	1202	337	91	97	44	99	98	0	0.836	0.851	0.872	0.824	1.871	0.866	0.880	156	546	2210	2057	-0.259	1006	1204	946	1111	0
2	9	13	"PFL0072"	"L2_123"	7930	22340	130	212	216	59	59	64	44	100	85	0	223	225	54	90	95	41	96	80	0	1.150	1.163	1.190	1.176	1.788	1.130	0.668	120	490	286	292	0.202	153	133	157	135	0
2	10	13	"PFL0074"	"L2_127"	8120	22340	120	179	182	47	59	61	14	100	98	0	246	249	49	86	87	12	100	100	0	0.750	0.755	0.743	0.731	1.595	0.741	0.709	120	482	280	286	-0.415	120	160	123	163	0
2	11	13	"PFL0077"	"L2_135"	8310	22340	130	929	878	285	60	62	15	100	100	0	709	662	224	82	85	34	95	93	0	1.386	1.410	1.428	1.567	2.167	1.395	0.863	120	508	1496	1398	0.471	869	627	818	580	0
2	12	13	"PFL0079"	"L2_139"	8500	22340	130	285	283	89	60	64	40	99	95	0	598	623	178	81	84	35	100	100	0	0.435	0.411	0.401	0.402	1.402	0.365	0.691	120	510	742	765	-1.200	225	517	223	542	0
2	13	13	"PFL0101"	"L2_180"	8690	22340	140	623	597	220	63	63	14	99	99	0	573	547	171	82	84	14	98	98	0	1.141	1.148	1.159	1.130	1.862	1.186	0.854	156	542	1051	999	0.190	560	491	534	465	0
2	14	13	"PFL0104"	"L2_185"	8870	22340	130	155	153	45	66	67	14	95	89	0	189	187	40	86	88	15	98	94	0	0.864	0.861	0.824	0.801	2.067	0.901	0.569	120	474	192	188	-0.211	89	103	87	101	0
2	15	13	"PFL0109"	"L2_193"	9070	22340	140	320	303	93	68	71	19	99	96	0	580	556	148	87	90	21	100	100	0	0.511	0.501	0.501	0.478	1.797	0.494	0.816	156	565	745	704	-0.968	252	493	235	469	0
2	16	13	"PFL0111"	"L2_195"	9250	22340	130	121	122	37	69	72	20	81	60	0	300	299	83	88	92	23	99	97	0	0.245	0.251	0.257	0.231	2.296	0.230	0.473	120	497	264	264	-2.027	52	212	53	211	0
2	17	13	"PFL0113"	"L2_198"	9450	22340	130	145	145	41	68	71	17	92	84	0	291	276	68	89	91	18	97	96	0	0.381	0.412	0.407	0.388	1.908	0.376	0.577	120	453	279	264	-1.391	77	202	77	187	0
2	18	13	"PFL0115"	"L2_20"	9620	22340	130	854	823	223	65	68	15	100	100	0	1033	1054	249	84	86	16	100	100	0	0.831	0.781	0.804	0.765	1.401	0.753	0.876	120	403	1738	1728	-0.266	789	949	758	970	0
2	19	13	"PFL0135"	"L2_233"	9830	22350	130	177	174	45	66	67	15	98	95	0	205	207	39	85	88	16	100	100	0	0.925	0.885	0.951	0.840	1.862	0.949	0.639	120	477	231	230	-0.112	111	120	108	122	0
2	20	13	"PFL0138"	"L2_238"	10020	22350	120	112	117	31	68	70	16	86	65	0	177	174	38	88	90	18	97	90	0	0.494	0.570	0.541	0.501	2.454	0.449	0.326	120	429	133	135	-1.016	44	89	49	86	0
2	21	13	"PFL0141"	"L2_248"	10200	22340	130	475	463	164	65	68	15	100	98	0	722	713	227	82	84	16	100	100	0	0.641	0.631	0.632	0.604	1.589	0.602	0.841	120	414	1050	1029	-0.642	410	640	398	631	0
2	22	13	"PFL0145"	"L2_259"	10400	22340	130	87	90	24	64	65	12	65	46	0	118	119	27	82	83	14	78	61	0	0.639	0.703	0.667	0.613	3.111	0.612	0.222	120	587	59	63	-0.646	23	36	26	37	0
2	1	14	"PFL0149"	"L2_268"	6410	22540	140	138	141	42	63	67	32	86	62	0	292	285	80	81	85	18	98	96	0	0.355	0.382	0.403	0.363	2.088	0.361	0.646	156	674	286	282	-1.492	75	211	78	204	0
2	2	14	"PFL0152"	"L2_277"	6600	22540	140	1773	1695	690	62	63	13	100	100	0	1016	988	343	80	82	15	100	100	0	1.828	1.798	1.873	1.696	1.784	1.918	0.869	156	460	2647	2541	0.870	1711	936	1633	908	0
2	3	14	"PFM0408"	"M36520_1"	6800	22540	130	211	212	61	63	65	15	98	96	0	584	567	137	82	86	16	100	100	0	0.295	0.307	0.311	0.287	1.569	0.283	0.760	120	513	650	634	-1.762	148	502	149	485	0
2	4	14	"PFM0410"	"M36520_4"	6990	22540	130	187	195	50	61	63	13	100	100	0	395	398	103	80	83	18	100	100	0	0.400	0.421	0.400	0.420	1.595	0.372	0.730	120	524	441	452	-1.322	126	315	134	318	0
2	5	14	"PFM0413"	"M36754_16"	7180	22540	140	1313	1196	422	59	60	11	100	100	0	1497	1357	488	79	81	15	98	96	0	0.884	0.890	0.910	0.958	2.129	0.875	0.887	156	597	2672	2415	-0.177	1254	1418	1137	1278	0
2	6	14	"PFM0417"	"M36754_20"	7370	22540	130	120	123	33	59	60	12	98	90	0	117	120	22	82	84	21	75	36	0	1.743	1.684	1.606	1.789	2.686	1.868	0.368	120	488	96	102	0.801	61	35	64	38	0
2	7	14	"PFM0419"	"M36754_23"	7550	22540	140	1525	1447	522	59	60	12	100	99	0	1386	1349	480	85	87	21	99	98	0	1.127	1.098	1.077	1.112	1.981	1.101	0.885	156	570	2767	2652	0.172	1466	1301	1388	1264	0
2	8	14	"PFM0422"	"M3675_2"	7750	22540	130	1023	987	257	58	59	11	100	100	0	1301	1228	310	86	87	12	100	100	0	0.794	0.813	0.816	0.821	1.429	0.774	0.873	120	537	2180	2071	-0.332	965	1215	929	1142	0
2	9	14	"PFM0440"	"M3766_1"	7940	22540	140	674	666	200	59	60	11	100	100	0	1581	1495	511	85	86	12	98	98	0	0.411	0.430	0.434	0.475	2.131	0.402	0.874	156	593	2111	2017	-1.282	615	1496	607	1410	0
2	10	14	"PFM0442"	"M37744_2"	8130	22540	130	141	144	42	59	60	10	98	97	0	195	203	59	82	84	12	95	93	0	0.726	0.702	0.702	0.714	2.041	0.631	0.572	120	575	195	206	-0.463	82	113	85	121	0
2	11	14	"PFM0444"	"M37773_2"	8330	22540	130	110	112	32	59	61	36	67	24	0	141	145	33	80	81	12	95	90	0	0.836	0.815	0.767	0.761	2.382	0.859	0.481	120	584	112	118	-0.258	51	61	53	65	0
2	12	14	"PFM0446"	"M3777_1"	8510	22540	130	223	221	64	60	64	38	99	87	0	497	497	125	81	82	13	100	100	0	0.392	0.387	0.379	0.371	1.477	0.347	0.623	120	545	579	577	-1.352	163	416	161	416	0
2	13	14	"PFM0448"	"M37794_11"	8700	22540	130	130	135	35	62	64	16	97	91	0	168	167	31	82	84	13	100	95	0	0.791	0.859	0.914	0.818	1.866	0.885	0.552	120	561	154	158	-0.339	68	86	73	85	0
2	14	14	"PFM0450"	"M37794_14"	8890	22540	140	141	144	39	66	67	16	96	87	0	173	172	39	85	87	14	95	93	0	0.852	0.897	0.868	0.865	2.188	0.886	0.532	156	662	163	165	-0.231	75	88	78	87	0
2	15	14	"PFM0469"	"M38740_1"	9080	22550	110	97	97	25	69	72	19	60	36	0	132	137	42	89	91	16	85	63	0	0.651	0.583	0.696	0.674	2.787	0.597	0.105	80	457	71	76	-0.619	28	43	28	48	0
2	16	14	"PFM0472"	"M38757_4"	9270	22540	130	1345	1284	335	71	74	19	100	100	0	1112	1082	212	92	94	18	100	100	0	1.249	1.225	1.234	1.202	1.310	1.232	0.867	120	575	2294	2203	0.321	1274	1020	1213	990	0
2	17	14	"PFM0476"	"M38913_1"	9460	22540	140	3315	3124	1206	74	77	18	100	100	0	1767	1621	635	96	99	19	99	99	0	1.940	2.000	1.979	2.077	2.242	2.065	0.848	156	528	4912	4575	0.956	3241	1671	3050	1525	0
2	18	14	"PFM0478"	"M38913_6"	9650	22540	140	1958	1777	727	74	77	19	100	100	0	1137	1038	387	94	97	18	99	99	0	1.806	1.804	1.848	1.777	1.983	1.893	0.863	156	548	2927	2647	0.853	1884	1043	1703	944	0
2	19	14	"PFM0481"	"M38941_1"	9830	22540	130	380	367	117	72	75	17	98	98	0	478	459	110	94	95	16	99	99	0	0.802	0.808	0.862	0.782	1.738	0.808	0.741	120	527	692	660	-0.318	308	384	295	365	0
2	20	14	"PFM0484"	"M38941_6"	10020	22540	130	200	205	66	72	73	16	95	95	0	419	413	114	92	94	18	100	100	0	0.391	0.414	0.410	0.390	1.676	0.371	0.679	120	547	455	454	-1.353	128	327	133	321	0
2	21	14	"PFM0510"	"M41547_1"	10220	22540	140	448	418	156	65	67	15	97	94	0	2292	2048	826	83	86	18	100	99	0	0.173	0.180	0.173	0.175	2.335	0.163	0.799	156	576	2592	2318	-2.528	383	2209	353	1965	0
2	22	14	"PFM0512"	"M41763_12"	10410	22540	140	526	483	190	63	64	12	98	98	0	766	695	238	81	82	15	98	98	0	0.676	0.684	0.707	0.667	2.232	0.679	0.818	156	751	1148	1034	-0.565	463	685	420	614	0
2	1	15	"PFM0514"	"M41763_4"	6420	22740	120	92	96	25	63	64	14	76	50	0	122	125	25	80	82	16	89	70	0	0.690	0.733	0.738	0.747	2.822	0.758	0.294	120	576	71	78	-0.534	29	42	33	45	0
2	2	15	"PFM0516"	"M41776_1"	6620	22730	140	133	133	38	60	62	13	95	89	0	148	149	32	77	79	15	96	89	0	1.028	1.014	1.013	1.017	2.036	1.053	0.512	156	564	144	145	0.040	73	71	73	72	0
2	3	15	"PFM0524"	"M42658_1"	6810	22730	130	340	323	126	61	64	15	97	93	0	574	524	186	80	85	29	100	98	0	0.565	0.590	0.553	0.543	1.794	0.568	0.815	120	526	773	706	-0.824	279	494	262	444	0
2	4	15	"PFM0531"	"M42966_1"	6990	22730	130	1754	1665	594	61	66	45	99	97	0	1597	1478	504	81	86	31	100	100	0	1.117	1.148	1.131	1.113	1.509	1.104	0.892	120	581	3209	3001	0.159	1693	1516	1604	1397	0
2	5	15	"PFN0076"	"N128_81"	7190	22730	90	89	130	95	61	62	12	73	55	0	133	186	123	80	83	22	84	61	0	0.528	0.651	0.596	0.554	2.807	0.706	0.703	52	362	81	175	-0.921	28	53	69	106	0
2	6	15	"PFN0079"	"N128_86"	7380	22730	130	132	137	39	59	61	13	97	89	0	228	222	68	80	82	13	95	92	0	0.493	0.549	0.536	0.541	1.882	0.494	0.659	120	551	221	220	-1.020	73	148	78	142	0
2	7	15	"PFN0082"	"N128_90"	7570	22730	130	578	549	167	58	60	13	100	100	0	655	617	162	82	83	12	100	100	0	0.908	0.918	0.901	0.887	1.376	0.882	0.854	120	509	1093	1026	-0.140	520	573	491	535	0
2	8	15	"PFN0084"	"N128_92"	7750	22740	130	286	270	91	58	60	12	100	97	0	795	786	255	81	82	13	100	100	0	0.319	0.301	0.312	0.285	1.656	0.276	0.802	120	551	942	917	-1.647	228	714	212	705	0
2	9	15	"PFN0086"	"N128_95"	7950	22730	130	399	393	133	59	59	10	100	99	0	755	742	236	80	81	12	100	100	0	0.504	0.505	0.494	0.485	1.513	0.464	0.819	120	536	1015	996	-0.989	340	675	334	662	0
2	10	15	"PFN0090"	"N129_1"	8140	22740	120	78	81	20	58	60	11	67	45	0	100	103	21	78	79	11	72	49	0	0.909	0.920	1.000	0.942	2.931	0.846	0.139	120	531	42	48	-0.138	20	22	23	25	0
2	11	15	"PFN0105"	"N129_41"	8330	22730	110	83	97	50	59	60	12	65	48	0	121	141	75	78	79	12	86	66	0	0.558	0.603	0.610	0.589	3.581	0.559	0.478	80	429	67	101	-0.841	24	43	38	63	0
2	12	15	"PFN0107"	"N129_48"	8510	22730	130	170	173	52	62	65	14	95	94	0	148	154	39	82	84	14	96	87	0	1.636	1.542	1.596	1.609	1.947	1.835	0.488	120	555	174	183	0.710	108	66	111	72	0
2	13	15	"PFN0109"	"N129_6"	8690	22740	100	81	83	19	65	68	19	43	17	0	123	124	25	86	88	14	85	62	0	0.432	0.474	0.605	0.606	3.431	0.350	0.072	80	437	53	56	-1.209	16	37	18	38	0
2	14	15	"PFN0112"	"N130_1"	8890	22740	100	93	97	29	66	69	18	68	33	0	124	127	25	87	87	13	86	67	0	0.730	0.775	0.844	0.845	2.781	1.126	0.161	80	438	64	71	-0.455	27	37	31	40	0
2	15	15	"PFN0114"	"N130_17"	9080	22740	130	139	140	39	69	72	17	88	82	0	261	256	57	88	90	15	98	98	0	0.405	0.423	0.435	0.368	2.080	0.405	0.576	120	596	243	239	-1.305	70	173	71	168	0
2	16	15	"PFN0116"	"N130_19"	9270	22740	120	989	925	348	70	74	17	99	99	0	1058	997	267	93	96	17	100	100	0	0.952	0.946	0.990	0.842	1.926	0.992	0.857	120	463	1884	1759	-0.070	919	965	855	904	0
2	17	15	"PFN0134"	"N130_43"	9450	22730	140	21680	19362	6193	78	81	19	100	100	0	15771	14160	4657	100	103	20	100	99	0	1.378	1.372	1.381	1.420	1.999	1.385	0.900	156	517	37273	33344	0.463	21602	15671	19284	14060	0
2	18	15	"PFN0137"	"N130_46"	9640	22730	130	4847	5044	2180	80	87	93	100	100	0	3350	3316	979	100	115	166	99	99	0	1.467	1.544	1.478	1.462	1.619	1.650	0.892	120	530	8017	8180	0.553	4767	3250	4964	3216	0
2	19	15	"PFN0139"	"N130_5"	9840	22740	130	2567	2401	957	76	82	89	98	94	0	4208	3867	1432	97	110	158	100	100	0	0.606	0.617	0.617	0.585	1.940	0.606	0.824	120	583	6602	6095	-0.723	2491	4111	2325	3770	0
2	20	15	"PFN0141"	"N130_52"	10030	22730	130	5921	5526	2283	69	71	15	100	100	0	6268	5501	2398	87	90	17	100	100	0	0.947	1.008	0.986	1.003	1.855	0.940	0.850	120	546	12033	10871	-0.079	5852	6181	5457	5414	0
2	21	15	"PFN0145"	"N130_61"	10210	22730	130	3068	2762	1226	65	66	13	100	100	0	3134	2659	1274	82	85	23	100	99	0	0.984	1.047	1.001	1.063	1.894	0.993	0.850	120	514	6055	5274	-0.023	3003	3052	2697	2577	0
2	22	15	"PFN0147"	"N131_12"	10400	22740	120	91	94	21	65	66	15	75	40	0	141	143	31	83	88	24	90	64	0	0.448	0.483	0.440	0.474	2.895	0.324	0.215	120	559	84	89	-1.158	26	58	29	60	0
2	1	16	"PFN0168"	"N132_106"	6420	22930	120	98	98	25	66	67	15	70	52	0	223	221	62	81	84	16	100	95	0	0.225	0.229	0.243	0.206	2.350	0.198	0.349	120	560	174	172	-2.150	32	142	32	140	0
2	2	16	"PFN0170"	"N132_108"	6620	22930	140	150	148	46	59	60	13	93	89	0	477	475	156	74	76	13	100	100	0	0.226	0.222	0.226	0.213	1.802	0.204	0.690	156	568	494	490	-2.147	91	403	89	401	0
2	3	16	"PFN0172"	"N132_11"	6810	22930	130	227	224	84	57	61	47	84	82	0	897	819	286	75	78	28	100	99	0	0.207	0.224	0.215	0.203	1.954	0.210	0.578	120	521	992	911	-2.274	170	822	167	744	0
2	4	16	"PFN0175"	"N132_116"	7000	22920	130	2194	1968	802	60	64	47	100	99	0	1877	1716	634	79	82	22	100	100	0	1.187	1.166	1.151	1.111	1.816	1.156	0.797	120	524	3932	3545	0.247	2134	1798	1908	1637	0
2	5	16	"PFN0177"	"N132_119"	7190	22930	150	321	307	101	62	64	14	98	95	0	746	714	213	82	85	20	100	99	0	0.390	0.388	0.387	0.361	1.751	0.375	0.813	156	592	923	877	-1.358	259	664	245	632	0
2	6	16	"PFN0180"	"N132_125"	7380	22920	150	1048	1014	388	61	63	16	100	100	0	1455	1348	466	82	84	14	99	99	0	0.719	0.753	0.752	0.741	1.800	0.716	0.860	156	576	2360	2219	-0.476	987	1373	953	1266	0
2	7	16	"PFN0582"	"N145_33"	7580	22920	130	353	341	133	59	62	16	98	92	0	2426	2268	830	81	83	14	100	100	0	0.125	0.129	0.127	0.116	1.668	0.120	0.858	120	514	2639	2469	-2.996	294	2345	282	2187	0
2	8	16	"PFN0584"	"N145_38"	7760	22930	120	90	95	30	58	60	12	79	60	0	102	104	19	79	80	13	67	45	0	1.391	1.480	1.261	1.300	3.218	2.126	0.142	120	495	55	62	0.476	32	23	37	25	0
2	9	16	"PFN0589"	"N145_44"	7960	22920	120	75	86	52	57	59	11	65	42	0	111	138	198	78	79	12	90	65	0	0.545	0.483	0.569	0.595	3.252	0.145	0.222	120	436	51	89	-0.874	18	33	29	60	0
2	10	16	"PFN0592"	"N145_50"	8110	22940	150	63	66	14	59	60	11	30	10	0	82	86	16	78	80	13	30	10	0	1.000	0.875	0.700	0.788	3.290	0.423	0.018	156	561	8	15	0.000	4	4	7	8	-50
2	11	16	"PFN0598"	"N145_61"	8330	22920	150	91	94	26	60	61	13	75	58	0	119	122	28	79	81	13	85	73	0	0.775	0.791	0.743	0.769	3.214	0.714	0.226	156	653	71	77	-0.368	31	40	34	43	0
2	12	16	"PFN0600"	"N145_9"	8520	22920	130	355	338	125	64	66	16	96	94	0	510	480	149	85	86	15	100	100	0	0.685	0.694	0.678	0.642	1.824	0.667	0.816	120	468	716	669	-0.546	291	425	274	395	0
2	13	16	"PFN0620"	"N148_2"	8690	22940	150	90	94	26	71	73	17	51	29	0	122	125	30	92	95	19	65	39	0	0.633	0.697	0.687	0.701	3.500	0.633	0.079	156	545	49	56	-0.659	19	30	23	33	-50
2	14	16	"PFN0622"	"N148_6"	8880	22940	150	76	78	17	72	76	19	20	5	0	105	108	21	93	97	20	33	10	0	0.333	0.400	0.818	0.893	3.810	0.536	0.017	156	612	16	21	-1.585	4	12	6	15	-50
2	15	16	"PFN0628"	"N149_12"	9080	22930	130	6247	5901	1999	74	77	18	100	100	0	5966	5925	1488	93	96	19	100	100	0	1.051	0.999	1.053	0.940	1.490	1.035	0.898	120	552	12046	11659	0.072	6173	5873	5827	5832	0
2	16	16	"PFN0632"	"N149_18"	9280	22920	130	1215	1076	542	77	79	20	94	90	0	1227	1108	461	99	103	28	99	98	0	1.009	0.990	0.948	0.793	2.713	1.055	0.826	120	518	2266	2008	0.013	1138	1128	999	1009	0
2	17	16	"PFN0634"	"N149_2"	9460	22930	130	278	281	104	81	84	20	95	91	0	441	427	119	104	107	28	95	95	0	0.585	0.619	0.611	0.586	1.973	0.600	0.676	120	509	534	523	-0.775	197	337	200	323	0
2	18	16	"PFN0637"	"N149_30"	9640	22930	130	902	878	292	78	84	92	98	95	0	3557	3432	839	102	115	163	100	100	0	0.238	0.240	0.241	0.226	1.544	0.238	0.869	120	546	4279	4130	-2.068	824	3455	800	3330	0
2	19	16	"PFN0655"	"N150_39"	9840	22930	130	553	506	189	73	74	17	96	95	0	957	884	280	94	96	19	100	100	0	0.556	0.548	0.573	0.512	1.936	0.538	0.814	120	553	1343	1223	-0.846	480	863	433	790	0
2	20	16	"PFN0658"	"N150_49"	10030	22930	130	156	164	54	66	68	14	93	90	0	333	324	77	84	87	17	100	100	0	0.361	0.408	0.381	0.381	1.852	0.400	0.644	120	544	339	338	-1.468	90	249	98	240	0
2	21	16	"PFN0660"	"N150_51"	10220	22920	130	416	393	136	64	65	13	99	98	0	707	677	211	80	83	22	100	100	0	0.561	0.551	0.540	0.517	1.694	0.529	0.824	120	537	979	926	-0.833	352	627	329	597	0
2	22	16	"PFN0662"	"N150_53"	10410	22920	130	1901	1741	538	64	66	14	100	100	0	1631	1512	452	82	85	16	100	100	0	1.186	1.173	1.159	1.159	1.661	1.138	0.885	120	611	3386	3107	0.246	1837	1549	1677	1430	0
2	1	17	"PFN0664"	"N150_57"	6430	23120	140	1087	1053	334	67	71	30	100	100	0	835	848	226	84	88	39	100	100	0	1.358	1.291	1.333	1.247	1.433	1.311	0.900	156	686	1771	1750	0.442	1020	751	986	764	0
2	2	17	"PFN0666"	"N150_6"	6620	23120	130	530	514	145	60	62	20	100	100	0	466	455	103	76	78	14	100	100	0	1.205	1.198	1.184	1.164	1.436	1.240	0.851	120	487	860	833	0.269	470	390	454	379	0
2	3	17	"PFN0680"	"N150_8"	6820	23120	140	656	586	255	59	61	13	97	96	0	1340	1206	491	76	78	13	99	99	0	0.472	0.466	0.458	0.429	2.320	0.454	0.852	156	517	1861	1657	-1.082	597	1264	527	1130	0
2	4	17	"PFN0682"	"N150_82"	7000	23120	140	2030	1818	798	62	65	16	100	100	0	1991	1801	792	81	84	17	97	97	0	1.030	1.021	1.003	1.054	2.229	1.018	0.887	156	478	3878	3476	0.043	1968	1910	1756	1720	0
2	5	17	"PFN0685"	"N150_87"	7190	23120	140	797	733	273	66	69	17	99	98	0	1261	1178	421	88	90	17	100	98	0	0.623	0.612	0.619	0.616	1.882	0.598	0.872	156	479	1904	1757	-0.682	731	1173	667	1090	0
2	6	17	"PFN0688"	"N150_9"	7380	23120	140	351	382	310	66	68	17	99	98	0	418	445	313	87	89	16	98	98	0	0.861	0.883	0.877	0.842	1.872	0.936	0.912	156	497	616	674	-0.216	285	331	316	358	0
2	7	17	"PFN0694"	"N151_11"	7570	23120	140	1183	1082	441	62	65	16	100	98	0	857	827	255	82	84	14	100	100	0	1.446	1.369	1.415	1.227	1.937	1.473	0.858	156	517	1896	1765	0.533	1121	775	1020	745	0
2	8	17	"PFN0696"	"N151_18"	7760	23120	120	583	545	176	60	62	13	100	99	0	1386	1354	417	80	81	13	100	100	0	0.400	0.381	0.382	0.367	1.681	0.362	0.847	120	427	1829	1759	-1.320	523	1306	485	1274	0
2	9	17	"PFN0876"	"N168_6"	7940	23120	140	447	433	155	63	67	16	100	97	0	712	705	242	85	88	20	99	98	0	0.612	0.597	0.612	0.578	1.807	0.575	0.850	156	469	1011	990	-0.707	384	627	370	620	0
2	10	17	"PFN0874"	"N168_34"	8130	23120	130	3434	3288	899	65	68	18	100	100	0	1799	1736	447	86	91	23	100	100	0	1.967	1.953	1.972	1.920	1.432	1.998	0.876	120	483	5082	4873	0.976	3369	1713	3223	1650	0
2	11	17	"PFN0894"	"N173_1"	8320	23120	130	282	276	82	61	62	14	99	99	0	395	394	92	81	82	14	100	99	0	0.704	0.687	0.692	0.650	1.726	0.693	0.793	120	528	535	528	-0.507	221	314	215	313	0
2	12	17	"PFN0907"	"N175_2"	8520	23120	140	2120	1918	824	63	65	15	99	99	0	4266	4076	1768	85	86	15	100	100	0	0.492	0.465	0.459	0.440	1.979	0.449	0.896	156	498	6238	5846	-1.023	2057	4181	1855	3991	0
2	13	17	"PFN0906"	"N175_16"	8700	23120	130	227	222	63	72	74	18	100	95	0	609	599	139	95	99	22	100	100	0	0.302	0.298	0.299	0.276	1.685	0.290	0.756	120	459	669	654	-1.730	155	514	150	504	0
2	14	17	"PFN0918"	"N177_6"	8900	23110	130	1439	1388	447	73	75	19	100	100	0	1947	1799	500	97	101	23	100	100	0	0.738	0.773	0.759	0.754	1.556	0.779	0.908	120	515	3216	3017	-0.438	1366	1850	1315	1702	0
2	15	17	"PFL0005"	"L1_103"	9090	23120	130	328	313	85	74	76	18	99	98	0	407	400	89	93	97	21	100	100	0	0.809	0.779	0.809	0.734	1.690	0.781	0.801	120	526	568	546	-0.306	254	314	239	307	0
2	16	17	"PFL0159"	"L2_30"	9270	23110	130	8484	7907	2450	78	81	21	100	100	0	6187	5773	1583	100	104	33	100	100	0	1.381	1.380	1.354	1.351	1.668	1.387	0.904	120	526	14493	13502	0.466	8406	6087	7829	5673	0
2	17	17	"PFL0171"	"L2_55"	9460	23120	130	4148	4018	1461	79	83	22	100	100	0	4545	4389	1248	100	104	28	100	100	0	0.915	0.918	0.922	0.867	1.456	0.949	0.898	120	526	8514	8228	-0.128	4069	4445	3939	4289	0
2	18	17	"PFL0176"	"L2_62"	9650	23110	130	6336	5779	2101	73	77	20	100	100	0	4732	4449	1296	94	99	41	100	100	0	1.350	1.310	1.328	1.239	1.629	1.297	0.892	120	545	10901	10061	0.433	6263	4638	5706	4355	0
2	19	17	"PFL0064"	"L2_109"	9850	23120	130	195	195	68	70	71	17	92	88	0	576	564	157	86	91	40	99	97	0	0.255	0.262	0.246	0.226	1.919	0.263	0.727	120	529	615	603	-1.971	125	490	125	478	0
2	20	17	"PFL0066"	"L2_114"	10020	23110	130	264	277	63	66	68	15	100	100	0	720	727	105	82	85	17	100	100	0	0.310	0.327	0.321	0.318	1.374	0.299	0.781	120	523	836	856	-1.688	198	638	211	645	0
2	21	17	"PFL0140"	"L2_247"	10220	23110	130	293	293	93	67	69	16	99	98	0	599	592	138	84	87	18	100	100	0	0.439	0.445	0.455	0.418	1.513	0.402	0.794	120	555	741	734	-1.188	226	515	226	508	0
2	22	17	"PFL0150"	"L2_270"	10410	23110	140	1412	1365	497	64	66	14	100	99	0	2053	2040	870	82	84	15	99	98	0	0.684	0.664	0.656	0.700	1.930	0.618	0.871	156	724	3319	3259	-0.548	1348	1971	1301	1958	0
2	1	18	"PFN0982"	"N244_3"	6430	23300	130	136	141	38	72	78	29	87	55	0	189	190	38	92	98	43	93	60	0	0.660	0.704	0.661	0.662	2.081	0.563	0.382	120	606	161	167	-0.600	64	97	69	98	0
2	2	18	"PFJ0260"	"J246_2"	6620	23300	130	3236	3081	896	71	74	23	100	100	0	3592	3373	741	89	92	19	100	100	0	0.904	0.917	0.924	0.888	1.509	0.929	0.894	120	534	6668	6294	-0.146	3165	3503	3010	3284	0
2	3	18	"PFJ0281"	"J269_1"	6810	23310	130	216	211	70	64	67	17	93	91	0	450	445	123	81	85	17	100	100	0	0.412	0.404	0.392	0.362	1.799	0.383	0.741	120	509	521	511	-1.280	152	369	147	364	0
2	4	18	"PFJ0305"	"J27_3"	6990	23310	130	269	272	70	66	82	90	95	56	0	646	655	130	85	142	330	99	20	0	0.362	0.361	0.357	0.346	1.473	0.344	0.794	120	482	764	776	-1.467	203	561	206	570	0
2	5	18	"PFJ0475"	"J53_46"	7180	23310	150	506	492	127	74	87	83	98	95	0	1711	1664	400	97	145	305	98	96	0	0.268	0.267	0.270	0.265	1.529	0.254	0.880	156	560	2046	1985	-1.902	432	1614	418	1567	0
2	6	18	"PFJ0505"	"J583_7"	7390	23310	120	104	105	30	69	71	17	67	50	0	162	162	33	89	92	18	97	83	0	0.479	0.493	0.566	0.505	2.593	0.507	0.317	120	473	108	109	-1.061	35	73	36	73	0
2	7	18	"PFJ0549"	"J697_3"	7570	23300	130	155	158	45	64	67	15	95	92	0	250	245	55	83	85	15	100	100	0	0.545	0.580	0.558	0.523	2.011	0.536	0.634	120	481	258	256	-0.876	91	167	94	162	0
2	8	18	"PFJ0586"	"J753_2"	7760	23300	130	335	332	113	66	67	15	98	95	0	308	308	76	85	87	17	100	100	0	1.206	1.193	1.217	1.103	1.701	1.234	0.782	120	486	492	489	0.271	269	223	266	223	0
2	9	18	"PFJ0594"	"J82_7"	7940	23300	130	1436	1363	367	70	72	18	100	100	0	2117	2078	447	92	96	21	100	100	0	0.675	0.651	0.661	0.630	1.330	0.624	0.908	120	426	3391	3279	-0.568	1366	2025	1293	1986	0
2	10	18	"PFK0025"	"Km2326_6"	8110	23320	150	97	98	27	70	73	18	57	36	0	144	142	32	91	95	23	78	57	0	0.509	0.549	0.605	0.571	2.965	0.516	0.244	156	553	80	79	-0.973	27	53	28	51	-50
2	11	18	"PFJ0390"	"J40_6"	8320	23300	130	289	276	78	63	66	18	99	98	0	382	374	99	82	86	20	100	99	0	0.753	0.729	0.737	0.707	1.677	0.689	0.802	120	573	526	505	-0.409	226	300	213	292	0
2	12	18	"PFJ0410"	"J43_3"	8520	23300	130	1114	1054	276	67	69	17	100	100	0	2191	2109	443	86	91	21	100	100	0	0.497	0.488	0.486	0.480	1.520	0.459	0.860	120	460	3152	3010	-1.008	1047	2105	987	2023	0
2	13	18	"PFJ0426"	"J461_4"	8690	23320	150	85	89	25	71	73	18	39	17	0	114	119	26	95	98	20	46	24	0	0.737	0.750	0.820	0.805	3.069	0.770	0.110	156	524	33	42	-0.441	14	19	18	24	-50
2	14	18	"PFJ0465"	"J53_31"	8900	23310	130	86	86	21	66	69	17	54	22	0	178	175	43	88	92	20	92	85	0	0.222	0.230	0.259	0.255	2.750	0.230	0.215	120	552	110	107	-2.170	20	90	20	87	0
2	15	18	"PFJ0557"	"J6_2"	9090	23310	130	235	234	86	65	67	15	95	91	0	601	596	217	83	86	16	100	100	0	0.328	0.329	0.321	0.322	1.702	0.315	0.782	120	521	688	682	-1.607	170	518	169	513	0
2	16	18	"PFK0041"	"Km302_3"	9270	23300	120	117	118	30	68	70	17	83	70	0	166	161	40	84	89	25	89	75	0	0.598	0.649	0.588	0.549	3.079	0.581	0.383	120	465	131	127	-0.743	49	82	50	77	0
2	17	18	"PFK0298"	"Kn2549_3"	9450	23300	130	3123	3059	848	69	71	17	100	100	0	2372	2343	529	87	91	24	100	100	0	1.337	1.325	1.311	1.292	1.319	1.319	0.881	120	528	5339	5246	0.419	3054	2285	2990	2256	0
2	18	18	"PFK0338"	"Kn3092_1"	9650	23300	130	239	241	82	68	71	18	93	91	0	236	234	75	86	90	38	90	80	0	1.140	1.169	1.171	1.137	2.196	1.152	0.747	120	580	321	321	0.189	171	150	173	148	0
2	19	18	"PFK0404"	"Kn427_6"	9850	23310	120	671	625	250	70	73	21	97	97	0	916	852	272	86	90	19	100	100	0	0.724	0.725	0.722	0.630	2.108	0.750	0.768	120	517	1431	1321	-0.466	601	830	555	766	0
2	20	18	"PFK0425"	"Kn5026_1"	10030	23310	120	128	133	38	75	79	22	85	60	0	245	240	52	94	98	23	100	97	0	0.351	0.397	0.359	0.367	1.977	0.400	0.501	120	535	204	204	-1.510	53	151	58	146	0
2	21	18	"PFK0442"	"Kn5244_3"	10220	23320	150	79	82	18	74	77	20	17	6	0	109	111	21	94	98	21	41	10	0	0.333	0.471	0.725	0.695	3.202	0.496	0.029	156	610	20	25	-1.585	5	15	8	17	-50
2	22	18	"PFK0457"	"Kn5587_2"	10410	23300	130	2536	2322	784	68	69	15	100	100	0	5176	4745	1501	87	89	16	100	100	0	0.485	0.484	0.482	0.467	1.645	0.455	0.880	120	608	7557	6912	-1.044	2468	5089	2254	4658	0
2	1	19	"PFK0782"	"Ks2242_1"	6420	23490	130	2963	2815	856	69	73	17	100	100	0	2063	1909	608	89	92	20	99	99	0	1.466	1.509	1.481	1.552	1.738	1.489	0.907	120	681	4868	4566	0.552	2894	1974	2746	1820	0
2	2	19	"PFK0818"	"Ks2565_1"	6620	23500	130	958	888	292	71	74	18	100	100	0	977	930	256	91	93	17	100	100	0	1.001	0.974	0.981	0.940	1.451	0.997	0.898	120	577	1773	1656	0.002	887	886	817	839	0
2	3	19	"PFK0876"	"Ks2_11"	6810	23500	130	2085	1967	727	65	69	18	100	100	0	2170	2016	636	85	89	34	100	100	0	0.969	0.985	0.989	0.928	1.445	1.004	0.905	120	599	4105	3833	-0.046	2020	2085	1902	1931	0
2	4	19	"PFK1002"	"Ks48_16"	7010	23490	110	87	91	25	65	80	87	1	0	0	132	132	27	85	136	311	0	0	0	0.468	0.553	0.650	0.580	3.149	0.197	0.096	80	471	69	73	-1.095	22	47	26	47	0
2	5	19	"PFK1139"	"Ks667_1"	7190	23500	130	1477	1372	429	73	88	89	98	95	0	2206	2018	620	94	147	319	95	91	0	0.665	0.675	0.682	0.661	1.505	0.647	0.855	120	514	3516	3223	-0.589	1404	2112	1299	1924	0
2	6	19	"PFK1174"	"Ks75_10"	7380	23500	130	18340	17347	6043	75	78	26	100	100	0	17385	15976	4261	97	100	23	100	100	0	1.057	1.088	1.093	1.037	1.390	1.133	0.908	120	531	35553	33151	0.079	18265	17288	17272	15879	0
2	7	19	"PFK0629"	"Ks1228_7"	7570	23490	130	671	674	266	74	77	20	96	95	0	693	707	307	94	98	23	100	96	0	0.997	0.979	0.944	1.007	1.967	0.945	0.861	120	555	1196	1213	-0.005	597	599	600	613	0
2	8	19	"PFK1093"	"Ks586_7"	7760	23490	130	3059	2803	1130	76	80	20	100	100	0	1894	1691	611	102	103	21	100	100	0	1.665	1.716	1.683	1.600	1.792	1.774	0.879	120	561	4775	4316	0.735	2983	1792	2727	1589	0
2	9	19	"pla_LSU"	"PLSU"	7950	23490	130	520	488	176	75	78	20	96	93	0	724	675	213	100	102	20	100	100	0	0.713	0.718	0.738	0.645	2.094	0.697	0.798	120	536	1069	988	-0.488	445	624	413	575	0
2	10	19	"pla_ORF129"	"PORF129"	8140	23500	130	336	319	109	72	73	17	94	91	0	1181	1101	299	93	96	19	100	100	0	0.243	0.245	0.246	0.218	1.983	0.239	0.794	120	462	1352	1255	-2.043	264	1088	247	1008	0
2	11	19	"pla_ORF79"	"PORF79"	8320	23500	130	170	175	54	67	69	18	97	91	0	413	404	92	85	89	18	100	100	0	0.314	0.339	0.303	0.302	1.811	0.324	0.622	120	523	431	427	-1.671	103	328	108	319	0
2	12	19	"pla_rpl14"	"Prpl14"	8510	23490	130	624	595	202	68	71	20	99	98	0	1454	1355	364	88	93	21	100	100	0	0.407	0.416	0.431	0.388	1.575	0.402	0.840	120	537	1922	1794	-1.297	556	1366	527	1267	0
2	13	19	"PFBL B0020"	"oPFBLOB0020"	8710	23490	140	6213	6082	2696	69	72	18	100	100	0	2256	2347	938	90	94	25	98	96	0	2.837	2.664	2.761	2.760	2.027	2.845	0.869	156	524	8310	8270	1.504	6144	2166	6013	2257	0
2	14	19	"PFD66970"	"oPFD66970"	8900	23490	130	744	736	204	64	67	15	100	100	0	925	919	192	83	86	21	100	100	0	0.808	0.804	0.799	0.778	1.349	0.779	0.857	120	505	1522	1508	-0.308	680	842	672	836	0
2	15	19	"PFC0765"	"oPFC0765"	9090	23500	130	129	133	35	64	65	13	95	88	0	181	186	37	81	83	12	100	100	0	0.650	0.657	0.664	0.588	2.148	0.669	0.546	120	491	165	174	-0.621	65	100	69	105	0
2	16	19	"PFN0250"	"oPFN0250"	9270	23490	130	814	765	336	64	65	12	99	99	0	661	624	219	81	83	18	100	100	0	1.293	1.291	1.300	1.125	2.040	1.309	0.858	120	510	1330	1244	0.371	750	580	701	543	0
2	17	19	"PFL0017"	"oPFL0017"	9460	23490	130	8803	8822	4301	68	73	20	100	100	0	5233	5212	2004	87	92	41	100	100	0	1.697	1.708	1.740	1.578	1.577	1.768	0.901	120	581	13881	13879	0.763	8735	5146	8754	5125	0
2	18	19	"PFI17637"	"oPFI17637"	9670	23490	130	2590	2628	569	74	78	24	100	100	0	1580	1606	332	93	98	41	100	100	0	1.692	1.688	1.683	1.693	1.319	1.659	0.899	120	583	4003	4067	0.759	2516	1487	2554	1513	0
2	19	19	"PFM60472"	"oPFM60472"	9840	23500	110	134	140	42	77	81	22	83	61	0	154	157	31	97	101	21	92	71	0	1.000	1.050	1.060	0.914	2.712	1.367	0.284	80	425	114	123	0.000	57	57	63	60	0
2	20	19	"PFL0020"	"oPFL0020"	10040	23550	150	105	105	28	81	86	23	50	22	0	124	125	27	105	108	22	40	21	0	1.263	1.200	1.125	1.245	4.169	1.436	0.084	156	614	43	44	0.337	24	19	24	20	-50
2	21	19	"PFI17639"	"oPFI17639"	10220	23490	130	154	157	49	75	78	21	90	76	0	265	269	62	95	100	23	100	98	0	0.465	0.471	0.481	0.429	2.006	0.440	0.523	120	457	249	256	-1.106	79	170	82	174	0
2	22	19	"PFN0252"	"oPFN0252"	10410	23490	130	5716	5259	2337	70	72	16	100	100	0	7751	6998	2851	89	97	94	100	100	0	0.737	0.751	0.730	0.696	1.841	0.717	0.866	120	632	13308	12098	-0.440	5646	7662	5189	6909	0
2	1	20	"PFBL B0027"	"oPFBLOB0027"	6430	23690	130	207	205	66	70	72	16	94	93	0	274	277	66	89	91	17	100	98	0	0.741	0.718	0.785	0.686	1.755	0.742	0.719	120	650	322	323	-0.433	137	185	135	188	0
2	2	20	"PFC0768"	"oPFC0768"	6620	23690	130	137	137	34	68	70	16	95	86	0	333	336	68	88	89	16	100	100	0	0.282	0.278	0.276	0.255	1.848	0.254	0.594	120	483	314	317	-1.828	69	245	69	248	0
2	3	20	"PFBL B0032"	"oPFBLOB0032"	6790	23710	150	79	84	23	68	70	17	39	19	0	107	107	22	88	90	17	50	24	0	0.579	0.842	0.824	0.762	3.470	0.897	0.123	156	542	30	35	-0.788	11	19	16	19	-50
2	4	20	"PFBL B0033"	"oPFBLOB0033"	6990	23710	150	69	72	20	65	69	19	19	8	0	96	103	31	84	89	34	23	6	0	0.333	0.368	0.769	0.786	4.254	0.155	0.061	156	631	16	26	-1.585	4	12	7	19	-50
2	5	20	"PFB0684"	"oPFB0684"	7200	23700	150	63	67	18	66	70	25	5	3	0	88	90	16	83	87	19	17	7	0	-0.600	0.143	0.975	1.067	3.941	2.726	0.092	156	535	2	8	Error	-3	5	1	7	-50
2	6	20	"PFF72417"	"oPFF72417"	7350	23690	150	73	74	18	69	107	684	0	0	0	103	107	27	88	107	251	0	0	0	0.267	0.263	0.764	0.733	3.475	1.924	0.060	156	551	19	24	-1.907	4	15	5	19	-50
2	7	20	"PFG0010"	"oPFG0010"	7580	23700	150	90	94	30	70	104	640	0	0	0	118	120	30	91	109	235	0	0	0	0.741	0.828	1.000	0.853	2.789	3.034	0.762	156	629	47	53	-0.433	20	27	24	29	-50
2	8	20	"PFBL B0035"	"oPFBLOB0035"	7760	23690	130	407	383	118	75	78	21	98	95	0	995	928	230	98	100	21	100	100	0	0.370	0.371	0.386	0.336	1.670	0.371	0.861	120	460	1229	1138	-1.434	332	897	308	830	0
2	9	20	"PFBL B0038"	"oPFBLOB0038"	7930	23710	150	75	78	18	74	77	20	15	5	0	105	104	19	97	100	20	19	7	0	0.125	0.571	0.837	0.949	3.225	0.657	0.040	156	578	9	11	-3.000	1	8	4	7	-50
2	10	20	"PFG0012"	"oPFG0012"	8150	23680	150	84	92	33	74	76	17	39	17	0	116	138	247	98	100	19	48	26	0	0.556	0.450	0.702	0.901	4.685	0.083	0.180	156	561	28	58	-0.848	10	18	18	40	-50
2	11	20	"PFD66974"	"oPFD66974"	8330	23690	120	104	111	29	68	70	16	82	55	0	165	166	34	89	92	18	96	86	0	0.474	0.558	0.493	0.476	2.367	0.518	0.298	120	432	112	120	-1.078	36	76	43	77	0
2	12	20	"PFL0029"	"oPFL0029"	8510	23690	130	263	259	86	64	67	15	98	95	0	988	974	310	84	87	17	100	100	0	0.220	0.219	0.212	0.205	1.768	0.210	0.774	120	544	1103	1085	-2.184	199	904	195	890	0
2	13	20	"PFD66975"	"oPFD66975"	8710	23690	140	5386	4995	2313	69	72	19	100	100	0	2810	2758	1042	88	93	25	100	100	0	1.953	1.845	1.929	1.681	1.753	1.983	0.901	156	544	8039	7596	0.966	5317	2722	4926	2670	0
2	14	20	"PFM60473"	"oPFM60473"	8900	23700	150	106	111	39	72	76	20	58	41	0	131	136	40	93	98	54	33	8	0	0.895	0.907	1.014	0.854	2.973	0.887	0.339	156	507	72	82	-0.160	34	38	39	43	-50
2	15	20	"PFM60503"	"oPFM60503"	9060	23680	120	392	387	126	68	71	16	100	100	0	961	952	253	88	92	19	100	100	0	0.371	0.369	0.362	0.352	1.466	0.366	0.838	120	399	1197	1183	-1.430	324	873	319	864	0
2	16	20	"PFL0061"	"oPFL0061"	9240	23680	120	323	312	113	65	68	15	96	96	0	1443	1364	403	84	87	17	100	100	0	0.190	0.193	0.193	0.176	1.684	0.189	0.819	120	465	1617	1527	-2.397	258	1359	247	1280	0
2	17	20	"PFG0034"	"oPFG0034"	9430	23680	130	539	550	186	67	68	16	99	99	0	2917	2999	877	84	88	40	100	100	0	0.167	0.166	0.165	0.160	1.425	0.158	0.860	120	586	3305	3398	-2.585	472	2833	483	2915	0
2	18	20	"PFF72455"	"oPFF72455"	9620	23670	90	91	91	22	71	74	20	50	11	0	149	154	33	89	94	22	88	71	0	0.333	0.308	0.406	0.358	3.367	0.231	0.070	52	378	80	85	-1.585	20	60	20	65	0
2	19	20	"PFM60505"	"oPFM60505"	9820	23680	120	193	195	58	74	77	19	95	93	0	411	406	100	95	98	21	100	100	0	0.377	0.389	0.403	0.366	1.698	0.392	0.748	120	535	435	432	-1.409	119	316	121	311	0
2	20	20	"PFL0063"	"oPFL0063"	10010	23680	130	163	173	54	80	83	20	93	85	0	550	563	152	103	106	21	100	100	0	0.186	0.202	0.200	0.179	1.951	0.181	0.606	120	428	530	553	-2.429	83	447	93	460	0
2	21	20	"PFJ12800"	"oPFJ12800"	10200	23680	130	180	182	46	81	83	21	95	92	0	473	474	103	99	103	22	100	100	0	0.265	0.269	0.259	0.254	1.642	0.240	0.654	120	431	473	476	-1.918	99	374	101	375	0
2	22	20	"PFF72460"	"oPFF72460"	10380	23680	130	289	297	92	76	79	19	100	99	0	685	699	180	98	103	80	100	100	0	0.363	0.368	0.357	0.349	1.482	0.347	0.815	120	603	800	822	-1.463	213	587	221	601	0
2	1	21	"PFK12904"	"oPFK12904"	6410	23880	130	3156	3081	1002	73	75	16	100	100	0	2113	2131	559	92	94	18	100	100	0	1.525	1.475	1.521	1.413	1.457	1.597	0.887	120	632	5104	5047	0.609	3083	2021	3008	2039	0
2	2	21	"PFM60507"	"oPFM60507"	6590	23880	130	2349	2152	697	75	77	17	100	100	0	1274	1198	348	93	96	18	100	100	0	1.925	1.880	1.917	1.829	1.600	1.966	0.873	120	494	3455	3182	0.945	2274	1181	2077	1105	0
2	3	21	"PFK12905"	"oPFK12905"	6780	23880	120	496	511	175	78	80	20	100	100	0	1121	1100	314	99	101	20	100	100	0	0.409	0.433	0.437	0.414	1.544	0.416	0.832	120	435	1440	1434	-1.290	418	1022	433	1001	0
2	4	21	"PFF72461"	"oPFF72461"	6970	23880	130	25722	23991	6672	80	84	23	100	100	0	16093	15089	3363	100	102	21	100	100	0	1.603	1.595	1.591	1.562	1.307	1.648	0.923	120	470	41635	38900	0.681	25642	15993	23911	14989	0
2	5	21	"PFN0268"	"oPFN0268"	7170	23880	130	1494	1449	464	71	77	22	100	100	0	1459	1425	376	91	94	22	100	100	0	1.040	1.033	1.060	0.995	1.479	1.055	0.882	120	473	2791	2712	0.057	1423	1368	1378	1334	0
2	6	21	"PFL0071"	"oPFL0071"	7360	23880	120	166	167	42	66	69	16	96	95	0	419	408	100	84	87	18	100	99	0	0.299	0.312	0.296	0.293	1.831	0.292	0.713	120	442	435	425	-1.744	100	335	101	324	0
2	7	21	"PFG0037"	"oPFG0037"	7540	23880	120	335	322	121	65	108	753	0	0	0	376	366	120	84	104	276	55	1	0	0.925	0.911	0.899	0.886	2.071	2.878	0.698	120	455	562	539	-0.113	270	292	257	282	0
2	8	21	"PFJ12801"	"oPFJ12801"	7730	23880	130	622	613	189	63	66	14	100	100	0	728	746	212	81	83	14	100	100	0	0.864	0.827	0.842	0.809	1.550	0.822	0.849	120	454	1206	1215	-0.211	559	647	550	665	0
2	9	21	"PFBL B0124"	"oPFBLOB0124"	7930	23880	140	474	472	191	65	68	15	97	95	0	605	607	230	84	85	15	98	98	0	0.785	0.778	0.751	0.707	2.102	0.771	0.806	156	510	930	930	-0.349	409	521	407	523	0
2	10	21	"PFI17675"	"oPFI17675"	8120	23870	130	10481	10094	2797	72	75	19	100	100	0	11565	11383	2604	95	97	20	100	100	0	0.907	0.888	0.874	0.873	1.402	0.876	0.909	120	505	21879	21310	-0.140	10409	11470	10022	11288	0
2	11	21	"PFI17677"	"oPFI17677"	8310	23870	130	2148	2084	550	71	73	18	100	100	0	1744	1667	411	92	96	20	100	100	0	1.257	1.278	1.269	1.275	1.493	1.290	0.897	120	525	3729	3588	0.330	2077	1652	2013	1575	0
2	12	21	"PFBL B0128"	"oPFBLOB0128"	8500	23880	130	99	104	30	65	67	15	79	60	0	161	163	32	84	85	14	97	95	0	0.442	0.494	0.560	0.463	2.613	0.518	0.347	120	521	111	118	-1.179	34	77	39	79	0
2	13	21	"PFG0038"	"oPFG0038"	8690	23880	130	967	952	254	72	75	19	100	100	0	549	550	122	93	96	21	100	100	0	1.963	1.926	1.937	1.887	1.453	2.059	0.855	120	471	1351	1337	0.973	895	456	880	457	0
2	14	21	"PFF72465"	"oPFF72465"	8870	23870	130	2851	2889	781	79	82	20	100	100	0	2961	2955	743	103	108	56	100	99	0	0.970	0.985	0.972	0.993	1.485	0.946	0.896	120	456	5630	5662	-0.044	2772	2858	2810	2852	0
2	15	21	"PFI17678"	"oPFI17678"	9070	23870	130	193	197	60	76	78	18	98	94	0	325	330	63	99	104	53	100	98	0	0.518	0.524	0.513	0.478	1.670	0.458	0.604	120	519	343	352	-0.950	117	226	121	231	0
2	16	21	"PFD66997"	"oPFD66997"	9260	23870	130	190	193	39	71	74	18	100	99	0	291	289	43	93	95	19	100	100	0	0.601	0.622	0.623	0.606	1.522	0.608	0.711	120	538	317	318	-0.735	119	198	122	196	0
2	17	21	"PFM60539"	"oPFM60539"	9460	23890	150	80	83	23	69	72	18	34	14	0	101	102	21	90	92	17	38	14	0	1.000	1.167	1.053	1.081	3.729	1.332	0.058	156	581	22	26	0.000	11	11	14	12	-50
2	18	21	"PFBL B0176"	"oPFBLOB0176"	9640	23870	130	2370	2220	809	69	71	16	100	100	0	2317	2181	664	89	92	19	100	100	0	1.033	1.028	1.043	0.966	1.601	1.014	0.874	120	556	4529	4243	0.047	2301	2228	2151	2092	0
2	19	21	"PFI17723"	"oPFI17723"	9830	23870	130	979	961	274	71	73	16	100	100	0	2644	2598	695	90	94	19	100	100	0	0.356	0.355	0.349	0.347	1.404	0.323	0.867	120	541	3462	3398	-1.492	908	2554	890	2508	0
2	20	21	"PFG0055"	"oPFG0055"	10020	23870	140	5785	5691	2645	77	80	19	100	100	0	4094	4087	1847	98	101	20	98	96	0	1.428	1.407	1.455	1.592	2.396	1.429	0.869	156	556	9704	9603	0.514	5708	3996	5614	3989	0
2	21	21	"PFF72499"	"oPFF72499"	10210	23870	150	532	515	169	84	87	21	96	96	0	601	581	156	103	106	21	98	96	0	0.900	0.902	0.904	0.870	1.689	0.885	0.798	156	578	946	909	-0.153	448	498	431	478	0
2	22	21	"PFF72501"	"oPFF72501"	10400	23870	130	231	226	80	78	80	20	93	89	0	604	576	188	97	100	21	96	95	0	0.302	0.309	0.318	0.308	2.078	0.266	0.662	120	660	660	627	-1.728	153	507	148	479	0
2	1	22	"PFI17727"	"oPFI17727"	6410	24070	130	183	185	52	72	80	71	76	26	0	405	397	106	92	107	148	92	54	0	0.355	0.370	0.357	0.353	1.786	0.414	0.746	120	758	424	418	-1.496	111	313	113	305	0
2	2	22	"PFF72502"	"oPFF72502"	6610	24060	130	212	205	59	76	78	23	93	90	0	387	377	102	96	98	19	99	98	0	0.467	0.459	0.495	0.455	1.636	0.435	0.759	120	650	427	410	-1.097	136	291	129	281	0
2	3	22	"PFA32037"	"oPFA32037"	6810	24070	130	163	166	38	76	79	20	98	93	0	404	411	79	97	100	22	100	100	0	0.283	0.287	0.275	0.275	1.538	0.265	0.619	120	636	394	404	-1.819	87	307	90	314	0
2	4	22	"PFM60541"	"oPFM60541"	6990	24070	130	459	452	150	79	83	22	99	96	0	731	718	197	100	104	23	100	100	0	0.602	0.604	0.608	0.578	1.376	0.608	0.881	120	609	1011	991	-0.732	380	631	373	618	0
2	5	22	"PFL0145"	"oPFL0145"	7180	24070	140	730	690	276	72	77	20	98	96	0	766	747	289	94	98	21	100	97	0	0.979	0.946	0.933	0.905	1.958	0.943	0.877	156	709	1330	1271	-0.030	658	672	618	653	0
2	6	22	"PFL0147"	"oPFL0147"	7360	24070	130	463	461	148	71	75	18	99	97	0	1076	1000	292	94	97	20	100	99	0	0.399	0.430	0.417	0.409	1.545	0.416	0.874	120	605	1374	1296	-1.325	392	982	390	906	0
2	7	22	"PFF72508"	"oPFF72508"	7550	24070	130	774	739	233	68	70	18	100	100	0	514	492	125	88	91	19	100	100	0	1.657	1.661	1.682	1.588	1.522	1.746	0.878	120	624	1132	1075	0.729	706	426	671	404	0
2	8	22	"PFF72510"	"oPFF72510"	7740	24060	140	93	96	27	63	65	14	75	53	0	124	130	33	80	82	17	87	66	0	0.682	0.660	0.617	0.587	2.879	0.605	0.287	156	723	74	83	-0.553	30	44	33	50	0
2	9	22	"PFM60545"	"oPFM60545"	7920	24040	90	72	75	20	63	66	15	28	15	0	106	109	32	80	82	14	65	44	0	0.346	0.414	0.380	0.498	3.716	0.292	0.030	52	312	35	41	-1.531	9	26	12	29	0
2	10	22	"PFM60547"	"oPFM60547"	8110	24070	130	665	707	217	69	73	18	100	100	0	745	765	184	90	92	20	100	100	0	0.910	0.945	0.937	0.923	1.337	0.956	0.880	120	711	1251	1313	-0.136	596	655	638	675	0
2	11	22	"PFL0150"	"oPFL0150"	8310	24070	130	1807	1791	655	74	76	18	99	99	0	1124	1091	349	96	98	19	100	100	0	1.686	1.726	1.714	1.632	1.589	1.772	0.904	120	676	2761	2712	0.753	1733	1028	1717	995	0
2	12	22	"PFL0152"	"oPFL0152"	8510	24070	140	189	186	65	70	72	18	91	88	0	280	272	87	87	90	18	95	93	0	0.617	0.627	0.639	0.623	1.984	0.625	0.704	156	759	312	301	-0.698	119	193	116	185	0
2	13	22	"PFL0154"	"oPFL0154"	8710	24050	120	106	111	28	70	73	18	79	47	0	122	123	25	88	91	19	68	42	0	1.059	1.171	1.101	1.163	3.591	1.181	0.163	120	506	70	76	0.082	36	34	41	35	0
2	14	22	"PFL0156"	"oPFL0156"	8880	24070	130	5917	5537	2024	67	71	19	100	100	0	2988	2886	1013	87	93	50	100	100	0	2.017	1.954	1.954	1.859	1.501	1.988	0.907	120	613	8751	8269	1.012	5850	2901	5470	2799	0
2	15	22	"PFBL B0186"	"oPFBLOB0186"	9070	24070	140	356	348	128	68	71	18	97	95	0	705	671	248	88	93	46	98	97	0	0.467	0.480	0.478	0.472	2.049	0.457	0.827	156	730	905	863	-1.099	288	617	280	583	0
2	16	22	"PFH0037"	"oPFH0037"	9260	24070	140	1178	1272	594	76	80	21	100	100	0	819	865	358	98	101	23	99	98	0	1.528	1.559	1.615	1.532	1.813	1.625	0.877	156	701	1823	1963	0.612	1102	721	1196	767	0
2	17	22	"PFF72513"	"oPFF72513"	9460	24070	140	739	675	277	78	82	20	96	94	0	484	460	155	101	104	20	98	96	0	1.726	1.663	1.729	1.589	1.993	1.783	0.823	156	642	1044	956	0.787	661	383	597	359	0
2	18	22	"PFM60550"	"oPFM60550"	9640	24070	140	168	170	55	75	78	18	92	85	0	172	173	40	96	99	20	92	81	0	1.224	1.234	1.267	1.147	2.135	1.399	0.453	156	664	169	172	0.291	93	76	95	77	0
2	19	22	"EMPTY"	"EMPTY"	9840	24080	150	76	76	16	74	76	17	19	3	0	101	101	19	94	98	19	19	7	0	0.286	0.286	0.836	0.849	3.561	8.191	0.002	156	798	9	9	-1.807	2	7	2	7	-50
2	20	22	"EMPTY"	"EMPTY"	10030	24080	150	77	78	16	73	77	18	17	5	0	97	100	17	97	99	18	21	3	0	100000.000	1.667	1.071	0.954	3.453	0.623	0.000	156	757	4	8	16.610	4	0	5	3	-50
2	21	22	"EMPTY"	"EMPTY"	10220	24080	150	76	78	17	76	78	19	14	2	0	92	97	22	98	100	19	19	5	0	0.000	-2.000	0.833	0.770	3.787	1.158	0.016	156	778	-6	1	Error	0	-6	2	-1	-50
2	22	22	"EMPTY"	"EMPTY"	10420	24090	150	69	70	14	71	74	18	11	0	0	86	87	15	91	95	22	6	1	0	0.400	0.250	0.900	0.874	2.641	0.629	0.040	156	1019	-7	-5	-1.322	-2	-5	-1	-4	-50
3	1	1	"PFE0652"	"E9164_1"	10720	19970	120	1209	1253	576	65	66	13	100	100	0	766	777	204	81	82	13	100	100	0	1.670	1.707	1.772	1.499	1.830	1.973	0.835	120	554	1829	1884	0.740	1144	685	1188	696	0
3	2	1	"PFE0127"	"E15452_2"	10910	19970	120	403	399	153	63	64	13	100	98	0	4423	4658	1542	80	82	14	100	100	0	0.078	0.073	0.075	0.072	1.512	0.068	0.786	120	550	4683	4914	-3.675	340	4343	336	4578	0
3	3	1	"PFE0630"	"E8314_1"	11110	19970	120	721	697	330	61	63	14	100	100	0	2651	2598	1075	78	81	15	100	100	0	0.257	0.252	0.265	0.228	1.778	0.241	0.833	120	536	3233	3156	-1.963	660	2573	636	2520	0
3	4	1	"PFE0335"	"E23986_4"	11290	19970	120	3668	3628	1669	64	68	17	100	100	0	10591	10761	3735	83	88	25	100	100	0	0.343	0.334	0.350	0.299	1.998	0.322	0.837	120	520	14112	14242	-1.544	3604	10508	3564	10678	0
3	5	1	"PFE0497"	"E3038_1"	11480	19970	120	994	1042	456	66	69	15	100	100	0	3029	3137	1083	86	91	21	100	100	0	0.315	0.320	0.319	0.296	1.482	0.315	0.886	120	538	3871	4027	-1.665	928	2943	976	3051	0
3	6	1	"PFE0489"	"E29931_1"	11670	19970	120	359	383	163	68	71	17	100	100	0	1721	1825	733	91	95	32	100	100	0	0.179	0.182	0.187	0.170	1.647	0.170	0.811	120	546	1921	2049	-2.486	291	1630	315	1734	0
3	7	1	"PFE0152"	"E16122_8"	11870	19970	120	1054	1086	584	77	79	19	100	100	0	2305	2359	952	100	104	33	100	100	0	0.443	0.447	0.437	0.392	1.780	0.447	0.795	120	553	3182	3268	-1.174	977	2205	1009	2259	0
3	8	1	"PFE0560"	"E5006_15"	12060	19970	120	287	299	104	76	79	19	97	96	0	944	954	282	97	101	26	100	100	0	0.249	0.260	0.265	0.237	1.774	0.247	0.776	120	520	1058	1080	-2.005	211	847	223	857	0
3	9	1	"PFE0506"	"E3215_1"	12240	19970	120	8734	8725	4322	75	79	21	100	100	0	8450	8614	3908	95	101	36	99	99	0	1.036	1.015	0.993	0.955	1.950	1.023	0.803	120	530	17014	17169	0.052	8659	8355	8650	8519	0
3	10	1	"PFF0276"	"F18248_2"	12440	19970	120	1168	1076	402	70	74	20	100	100	0	1464	1368	385	87	94	32	100	100	0	0.797	0.785	0.772	0.734	1.712	0.795	0.832	120	553	2475	2287	-0.327	1098	1377	1006	1281	0
3	11	1	"PFF1508"	"F59453_1"	12630	19970	120	657	659	236	69	73	22	100	100	0	1755	1776	609	85	89	22	100	100	0	0.352	0.349	0.348	0.343	1.723	0.322	0.804	120	535	2258	2281	-1.506	588	1670	590	1691	0
3	12	1	"PFF1029"	"F4425_1"	12820	19970	120	2393	2255	1240	75	80	25	100	100	0	4299	4229	1801	95	100	41	100	100	0	0.551	0.527	0.525	0.457	2.032	0.530	0.790	120	520	6522	6314	-0.859	2318	4204	2180	4134	0
3	13	1	"PFF0774"	"F35531_1"	13010	19970	120	3701	3389	1418	82	86	21	100	100	0	3807	3667	1077	102	107	42	100	100	0	0.977	0.928	0.971	0.834	1.728	0.975	0.821	120	517	7324	6872	-0.034	3619	3705	3307	3565	0
3	14	1	"PFF0382"	"F21003_1"	13200	19970	120	173	171	43	78	82	21	93	86	0	238	241	53	94	99	27	99	97	0	0.660	0.633	0.601	0.597	1.928	0.548	0.496	120	514	239	240	-0.600	95	144	93	147	0
3	15	1	"PFF0437"	"F22770_1"	13390	19970	120	9004	9114	4306	69	72	17	100	100	0	7246	7495	3415	86	89	18	100	99	0	1.248	1.221	1.241	1.217	1.884	1.216	0.826	120	527	16095	16454	0.320	8935	7160	9045	7409	0
3	16	1	"PFF0027"	"F10724_1"	13590	19970	120	181	183	55	68	71	17	98	95	0	219	224	53	84	88	18	100	98	0	0.837	0.821	0.825	0.773	1.824	0.844	0.595	120	514	248	255	-0.257	113	135	115	140	0
3	17	1	"PFF0760"	"F35197_2"	13770	19970	120	6243	5658	2887	69	72	18	100	100	0	5684	5457	2005	88	91	23	100	100	0	1.103	1.041	1.091	0.880	2.210	1.115	0.832	120	515	11770	10958	0.142	6174	5596	5589	5369	0
3	18	1	"PFF0169"	"F15775_1"	13970	19970	120	266	275	123	68	71	18	100	95	0	695	692	205	85	89	24	100	100	0	0.325	0.341	0.331	0.307	2.010	0.331	0.573	120	530	808	814	-1.623	198	610	207	607	0
3	19	1	"PFF1930"	"F960_5"	14160	19970	120	2236	2228	1191	66	69	16	100	100	0	4644	4650	1820	83	86	20	100	100	0	0.476	0.473	0.494	0.402	2.074	0.471	0.790	120	516	6731	6729	-1.072	2170	4561	2162	4567	0
3	20	1	"PFF0151"	"F15196_1"	14350	19970	120	5051	4845	2243	68	71	17	100	100	0	5598	5450	1881	84	88	20	100	100	0	0.904	0.890	0.935	0.811	1.947	0.924	0.788	120	531	10497	10143	-0.146	4983	5514	4777	5366	0
3	21	1	"PFF1609"	"F63380_2"	14560	19990	150	97	101	36	67	70	17	64	42	0	128	134	49	82	85	19	81	59	0	0.652	0.654	0.677	0.614	2.596	0.551	0.159	156	711	76	86	-0.617	30	46	34	52	-50
3	22	1	"PFF1869"	"F7374_2"	14720	19970	120	211	217	56	64	68	15	100	100	0	267	272	55	81	83	16	100	99	0	0.790	0.801	0.790	0.797	1.679	0.791	0.668	120	528	333	344	-0.339	147	186	153	191	0
3	1	2	"PFF1444"	"F5729_1"	10740	20170	150	92	95	25	69	72	16	62	37	0	116	121	28	89	93	20	62	27	0	0.852	0.813	0.992	0.856	3.329	0.730	0.161	156	789	50	58	-0.231	23	27	26	32	-50
3	2	2	"PFF0230"	"F17039_3"	10930	20160	120	666	660	255	66	67	14	100	100	0	495	512	167	83	85	15	98	97	0	1.456	1.385	1.388	1.382	1.802	1.465	0.806	120	503	1012	1023	0.542	600	412	594	429	0
3	3	2	"PFM0480"	"M38913_8"	11120	20160	120	3564	3372	1312	65	67	14	100	100	0	2547	2626	770	82	84	15	100	100	0	1.419	1.300	1.356	1.212	1.641	1.358	0.842	120	513	5964	5851	0.505	3499	2465	3307	2544	0
3	4	2	"PFM0579"	"M446_3"	11310	20160	120	1426	1435	753	67	71	17	100	100	0	2754	2843	1278	87	93	44	99	99	0	0.510	0.496	0.466	0.453	2.149	0.465	0.778	120	513	4026	4124	-0.973	1359	2667	1368	2756	0
3	5	2	"PFM0717"	"M5299_3"	11510	20160	120	228	241	83	65	68	16	99	96	0	333	345	113	86	92	45	97	96	0	0.660	0.680	0.628	0.654	1.853	0.630	0.695	120	494	410	435	-0.600	163	247	176	259	0
3	6	2	"PFM0868"	"M724_5"	11690	20160	120	548	584	241	66	68	14	100	100	0	694	745	263	85	90	32	100	100	0	0.791	0.785	0.775	0.744	1.628	0.777	0.820	120	499	1091	1178	-0.337	482	609	518	660	0
3	7	2	"PFM0875"	"M783_4"	11890	20160	120	1618	1543	636	71	73	17	100	100	0	1710	1692	592	91	94	24	100	100	0	0.956	0.919	0.921	0.880	1.909	0.920	0.828	120	512	3166	3073	-0.066	1547	1619	1472	1601	0
3	8	2	"PFM0093"	"M16622_6"	12080	20160	120	807	825	382	71	73	18	100	99	0	1745	1769	611	92	95	29	100	100	0	0.445	0.450	0.455	0.411	1.922	0.441	0.786	120	478	2389	2431	-1.167	736	1653	754	1677	0
3	9	2	"PFM0612"	"M45542_7"	12260	20160	120	3708	3561	1358	70	74	19	100	100	0	3438	3478	1315	92	97	34	100	99	0	1.087	1.031	1.071	1.026	1.855	1.023	0.836	120	500	6984	6877	0.121	3638	3346	3491	3386	0
3	10	2	"PFM0634"	"M46791_1"	12460	20160	120	3664	3466	1437	72	74	17	100	100	0	4833	4889	1594	92	96	24	100	100	0	0.758	0.708	0.738	0.647	1.728	0.701	0.832	120	496	8333	8191	-0.400	3592	4741	3394	4797	0
3	11	2	"PFM0704"	"M52103_1"	12640	20160	120	328	317	107	75	78	22	98	96	0	693	667	215	95	100	25	100	99	0	0.423	0.423	0.406	0.411	1.920	0.385	0.737	120	484	851	814	-1.241	253	598	242	572	0
3	12	2	"PFM0190"	"M22662_1"	12830	20160	120	118	122	31	77	82	25	65	40	0	160	159	37	100	105	41	65	23	0	0.683	0.763	0.694	0.761	2.908	0.827	0.221	120	514	101	104	-0.549	41	60	45	59	0
3	13	2	"PFM0225"	"M24933_4"	13030	20160	120	5675	5850	2179	81	84	21	100	100	0	4287	4147	1407	101	106	26	100	98	0	1.336	1.426	1.416	1.547	2.097	1.452	0.878	120	512	9780	9815	0.418	5594	4186	5769	4046	0
3	14	2	"PFM0412"	"M36754_1"	13220	20160	120	1351	1293	508	76	79	19	100	100	0	4827	4936	1854	99	102	23	100	100	0	0.270	0.252	0.250	0.238	1.839	0.222	0.787	120	482	6003	6054	-1.891	1275	4728	1217	4837	0
3	15	2	"PFM0630"	"M46462_5"	13400	20160	120	4414	4156	1698	73	76	17	100	100	0	4007	4143	1423	95	99	21	100	100	0	1.110	1.009	1.002	0.974	1.647	1.036	0.844	120	485	8253	8131	0.150	4341	3912	4083	4048	0
3	16	2	"PFM0465"	"M38247_1"	13590	20160	120	2477	2254	936	78	81	27	100	100	0	2465	2290	849	96	103	80	99	98	0	1.013	0.992	1.009	0.953	1.964	1.002	0.817	120	512	4768	4370	0.018	2399	2369	2176	2194	0
3	17	2	"PFM0026"	"M11919_1"	13790	20160	130	17570	17647	6185	77	81	28	100	100	0	20943	20474	7158	97	105	78	98	97	0	0.839	0.862	0.819	0.986	2.535	0.838	0.873	120	558	38339	37947	-0.253	17493	20846	17570	20377	0
3	18	2	"PFM0819"	"M5894_4"	13980	20160	120	407	401	131	70	73	18	100	99	0	1364	1299	458	92	95	20	100	99	0	0.265	0.274	0.258	0.279	1.884	0.241	0.784	120	500	1609	1538	-1.916	337	1272	331	1207	0
3	19	2	"PFM0473"	"M38757_6"	14170	20160	120	709	673	305	69	71	18	99	99	0	609	600	204	90	92	19	100	100	0	1.233	1.184	1.169	1.073	2.044	1.286	0.731	120	485	1159	1114	0.302	640	519	604	510	0
3	20	2	"PFM0062"	"M14235_3"	14350	20160	120	6388	6403	2447	71	74	17	100	100	0	7397	7297	2931	91	95	19	99	99	0	0.865	0.879	0.846	0.895	1.877	0.830	0.822	120	492	13623	13538	-0.210	6317	7306	6332	7206	0
3	21	2	"PFM0821"	"M59170_2"	14550	20160	120	5974	5733	2284	72	75	16	100	100	0	6167	6094	2190	94	97	20	100	100	0	0.972	0.943	0.952	0.915	1.900	0.934	0.805	120	458	11975	11661	-0.041	5902	6073	5661	6000	0
3	22	2	"PFN0022"	"N127_5"	14740	20160	120	433	413	156	69	72	16	99	98	0	608	589	157	88	91	19	100	100	0	0.700	0.687	0.711	0.625	1.727	0.697	0.781	120	565	884	845	-0.515	364	520	344	501	0
3	1	3	"PFN0013"	"N127_32"	10750	20360	120	337	318	112	69	71	16	96	92	0	585	579	144	90	92	18	100	99	0	0.541	0.509	0.520	0.440	1.981	0.514	0.827	120	543	763	738	-0.885	268	495	249	489	0
3	2	3	"PFN0021"	"N127_48"	10930	20350	110	339	341	101	67	69	16	100	100	0	1167	1180	223	85	95	86	100	100	0	0.251	0.250	0.253	0.235	1.407	0.248	0.843	80	472	1354	1369	-1.992	272	1082	274	1095	0
3	3	3	"PFN0027"	"N128_1"	11140	20360	120	123	121	30	68	71	16	90	72	0	208	214	50	84	94	81	84	22	0	0.444	0.408	0.414	0.370	2.112	0.388	0.451	120	540	179	183	-1.173	55	124	53	130	0
3	4	3	"PFN0057"	"N128_56"	11330	20350	120	366	365	124	69	71	16	100	100	0	1276	1267	404	87	93	45	98	97	0	0.250	0.251	0.247	0.253	1.947	0.231	0.795	120	485	1486	1476	-2.001	297	1189	296	1180	0
3	5	3	"PFB0078"	"B297"	11510	20350	120	687	609	247	66	68	15	100	100	0	638	613	190	86	88	21	100	100	0	1.125	1.030	1.073	0.945	1.855	1.088	0.836	120	484	1173	1070	0.170	621	552	543	527	0
3	6	3	"PFB0080"	"B3"	11700	20350	120	482	445	154	65	67	13	100	100	0	580	544	138	81	84	17	100	100	0	0.836	0.821	0.864	0.766	1.668	0.850	0.845	120	500	916	843	-0.259	417	499	380	463	0
3	7	3	"PFB0083"	"B306"	11890	20350	120	168	173	47	65	67	14	99	95	0	188	190	39	80	83	20	100	98	0	0.954	0.982	0.922	0.939	1.815	1.036	0.639	120	484	211	218	-0.068	103	108	108	110	0
3	8	3	"PFB0085"	"B310"	12070	20350	120	3092	3022	1155	66	68	15	100	100	0	1719	1772	485	83	86	21	100	100	0	1.850	1.750	1.788	1.644	1.662	1.914	0.833	120	510	4662	4645	0.887	3026	1636	2956	1689	0
3	9	3	"PFB0090"	"B32"	12280	20350	120	109	114	32	66	67	14	89	71	0	189	188	39	81	84	22	98	94	0	0.398	0.449	0.398	0.406	2.177	0.436	0.396	120	513	151	155	-1.329	43	108	48	107	0
3	10	3	"PFB0092"	"B322"	12460	20350	120	231	233	70	69	71	16	100	98	0	630	655	183	85	89	19	100	100	0	0.297	0.288	0.278	0.271	1.587	0.266	0.765	120	468	707	734	-1.750	162	545	164	570	0
3	11	3	"PFB0109"	"B366"	12640	20350	120	352	351	119	75	77	17	100	97	0	1021	1002	260	94	98	33	100	100	0	0.299	0.304	0.290	0.277	1.661	0.296	0.803	120	495	1204	1184	-1.743	277	927	276	908	0
3	12	3	"PFB0111"	"B370"	12840	20350	120	238	246	90	74	75	16	99	97	0	625	657	229	94	99	32	99	99	0	0.309	0.306	0.307	0.284	1.781	0.295	0.808	120	514	695	735	-1.695	164	531	172	563	0
3	13	3	"PFB0114"	"B374"	13030	20350	120	567	526	195	74	76	16	98	98	0	811	807	231	93	96	20	100	100	0	0.687	0.633	0.665	0.564	1.922	0.627	0.821	120	484	1211	1166	-0.542	493	718	452	714	0
3	14	3	"PFB0120"	"B388"	13210	20350	120	244	243	71	71	73	16	100	98	0	343	351	91	93	95	20	100	99	0	0.692	0.667	0.649	0.643	1.706	0.640	0.741	120	510	423	430	-0.531	173	250	172	258	0
3	15	3	"PFB0122"	"B391"	13420	20350	120	787	737	372	71	74	17	99	99	0	1356	1258	512	94	96	19	100	100	0	0.567	0.572	0.556	0.512	1.916	0.589	0.852	120	526	1978	1830	-0.818	716	1262	666	1164	0
3	16	3	"PFB0125"	"B397"	13610	20350	120	191	186	57	74	78	26	92	82	0	558	538	152	94	101	82	98	92	0	0.252	0.252	0.255	0.230	1.879	0.243	0.728	120	466	581	556	-1.988	117	464	112	444	0
3	17	3	"PFB0143"	"B440"	13790	20360	150	95	100	34	72	77	26	44	21	0	123	128	34	91	99	76	12	0	0	0.719	0.757	0.934	0.776	3.401	0.776	0.223	156	582	55	65	-0.476	23	32	28	37	-50
3	18	3	"PFB0145"	"B444"	13980	20350	120	1509	1483	603	68	70	18	100	100	0	926	967	300	84	87	17	100	100	0	1.711	1.602	1.651	1.514	1.575	1.691	0.859	120	511	2283	2298	0.775	1441	842	1415	883	0
3	19	3	"PFB0147"	"B449"	14190	20350	130	1131	1219	678	67	69	17	100	100	0	1000	1104	481	83	86	16	100	100	0	1.160	1.128	1.166	0.959	2.005	1.245	0.835	120	536	1981	2173	0.215	1064	917	1152	1021	0
3	20	3	"PFB0149"	"B453"	14370	20350	120	5388	5644	2426	67	69	15	100	100	0	2467	2536	787	83	86	18	100	100	0	2.232	2.274	2.393	2.093	1.686	2.553	0.825	120	491	7705	8030	1.158	5321	2384	5577	2453	0
3	21	3	"PFB0151"	"B456"	14560	20350	120	1112	1102	529	69	71	16	100	100	0	2027	2014	703	87	90	20	100	100	0	0.538	0.536	0.546	0.461	1.882	0.545	0.837	120	500	2983	2960	-0.895	1043	1940	1033	1927	0
3	22	3	"PFB0153"	"B458"	14750	20350	120	216	217	84	67	68	15	95	90	0	503	519	155	85	87	17	100	100	0	0.356	0.346	0.334	0.295	1.922	0.336	0.749	120	586	567	584	-1.488	149	418	150	434	0
3	1	4	"PFB0170"	"B491"	10760	20540	120	5105	4732	2272	63	65	13	100	100	0	2717	2639	1004	81	83	14	100	100	0	1.913	1.825	1.885	1.634	2.105	2.020	0.798	120	578	7678	7227	0.936	5042	2636	4669	2558	0
3	2	4	"PFB0172"	"B496"	10960	20540	120	219	212	72	66	68	15	96	90	0	313	303	87	82	90	81	91	75	0	0.662	0.661	0.646	0.604	1.933	0.659	0.734	120	535	384	367	-0.594	153	231	146	221	0
3	3	4	"PFB0174"	"B498"	11150	20540	120	225	222	83	68	70	15	91	90	0	427	425	126	85	87	15	100	100	0	0.459	0.453	0.449	0.375	2.195	0.444	0.690	120	473	499	494	-1.123	157	342	154	340	0
3	4	4	"PFB0177"	"B50"	11320	20540	120	92	98	26	67	69	15	70	41	0	124	125	27	86	88	16	79	56	0	0.658	0.795	0.813	0.775	3.469	0.786	0.144	120	480	63	70	-0.604	25	38	31	39	0
3	5	4	"PFB0179"	"B504"	11520	20540	120	243	240	75	67	69	14	100	98	0	393	382	86	84	87	16	100	99	0	0.570	0.581	0.567	0.534	1.887	0.572	0.731	120	520	485	471	-0.812	176	309	173	298	0
3	6	4	"PFB0181"	"B506"	11710	20540	120	117	120	36	65	66	13	87	79	0	171	178	40	80	83	15	100	97	0	0.571	0.561	0.573	0.529	2.107	0.574	0.477	120	501	143	153	-0.807	52	91	55	98	0
3	7	4	"PFD0024"	"D12635_25"	11900	20540	120	935	859	351	63	64	14	100	100	0	1605	1550	471	78	79	13	100	100	0	0.571	0.541	0.555	0.488	1.844	0.532	0.800	120	494	2399	2268	-0.808	872	1527	796	1472	0
3	8	4	"PFD0027"	"D12635_33"	12090	20540	120	555	516	228	62	64	14	99	96	0	360	360	105	78	80	14	99	98	0	1.748	1.610	1.613	1.401	2.131	1.828	0.782	120	501	775	736	0.806	493	282	454	282	0
3	9	4	"PFD0029"	"D12635_37"	12280	20540	120	1008	946	434	64	65	14	100	100	0	1447	1461	477	81	82	15	100	100	0	0.691	0.639	0.677	0.559	1.820	0.653	0.826	120	484	2310	2262	-0.533	944	1366	882	1380	0
3	10	4	"PFD0031"	"D12635_39"	12470	20540	120	3319	3036	1335	70	78	62	100	100	0	2241	2130	700	86	91	42	100	100	0	1.508	1.451	1.499	1.312	2.006	1.566	0.803	120	488	5404	5010	0.592	3249	2155	2966	2044	0
3	11	4	"PFD0034"	"D12635_48"	12650	20540	120	1841	1822	686	75	77	17	100	100	0	1591	1573	407	91	95	33	100	100	0	1.177	1.179	1.226	1.093	1.777	1.259	0.825	120	482	3266	3229	0.236	1766	1500	1747	1482	0
3	12	4	"PFD0036"	"D12635_51"	12850	20540	120	7665	6936	3415	75	78	18	100	100	0	6450	6024	2135	95	100	34	100	100	0	1.194	1.157	1.194	0.955	2.033	1.248	0.876	120	479	13945	12790	0.256	7590	6355	6861	5929	0
3	13	4	"PFD0064"	"D16785_11"	13040	20540	120	191	186	54	74	76	18	96	89	0	394	389	101	95	98	21	100	98	0	0.391	0.381	0.370	0.354	1.733	0.359	0.696	120	462	416	406	-1.354	117	299	112	294	0
3	14	4	"PFD0066"	"D16785_17"	13230	20540	120	200	197	64	72	75	17	95	89	0	410	399	104	93	94	18	100	100	0	0.404	0.408	0.403	0.352	1.966	0.400	0.715	120	506	445	431	-1.308	128	317	125	306	0
3	15	4	"PFD0069"	"D16785_21"	13420	20540	120	988	889	375	72	74	17	100	99	0	750	746	217	94	96	19	100	100	0	1.396	1.253	1.307	1.073	1.944	1.358	0.824	120	484	1572	1469	0.482	916	656	817	652	0
3	16	4	"PFD0073"	"D16785_3"	13610	20540	120	5003	4496	2251	73	75	18	100	100	0	7813	7163	2491	94	97	20	100	100	0	0.639	0.626	0.640	0.508	2.067	0.652	0.849	120	472	12649	11492	-0.647	4930	7719	4423	7069	0
3	17	4	"PFD0075"	"D16785_33"	13800	20540	120	158	154	46	68	71	16	94	82	0	208	208	48	89	91	20	97	94	0	0.756	0.723	0.726	0.646	2.039	0.697	0.598	120	463	209	205	-0.403	90	119	86	119	0
3	18	4	"PFD0077"	"D16785_36"	14000	20540	120	1241	1116	489	64	67	14	100	99	0	2126	2069	723	80	83	16	100	100	0	0.575	0.529	0.553	0.457	1.864	0.537	0.859	120	503	3223	3041	-0.798	1177	2046	1052	1989	0
3	19	4	"PFD0096"	"D17715_112"	14180	20530	130	1526	1439	496	64	65	13	100	100	0	1131	1061	361	78	79	14	97	97	0	1.388	1.399	1.395	1.402	1.883	1.382	0.865	120	539	2515	2358	0.473	1462	1053	1375	983	0
3	20	4	"PFD0098"	"D17715_12"	14370	20530	110	314	308	128	65	69	33	91	88	0	822	775	287	78	98	131	97	87	0	0.335	0.349	0.327	0.320	1.787	0.333	0.789	80	443	993	940	-1.579	249	744	243	697	0
3	21	4	"PFD0102"	"D17715_13"	14560	20540	120	467	449	211	65	69	31	90	87	0	1209	1169	531	79	97	120	98	88	0	0.356	0.352	0.354	0.310	2.039	0.333	0.797	120	526	1532	1474	-1.491	402	1130	384	1090	0
3	22	4	"PFD0104"	"D17715_134"	14750	20530	110	256	245	66	63	65	15	97	97	0	371	364	91	80	85	38	100	100	0	0.663	0.641	0.662	0.609	1.619	0.589	0.761	80	519	484	466	-0.592	193	291	182	284	0
3	1	5	"PFD0106"	"D17715_138"	10770	20730	120	160	158	59	60	62	11	95	87	0	388	399	122	77	78	12	100	100	0	0.322	0.304	0.290	0.264	1.914	0.286	0.663	120	580	411	420	-1.637	100	311	98	322	0
3	2	5	"PFD0108"	"D17715_140"	10960	20730	120	204	198	65	63	65	14	96	90	0	550	523	143	80	83	14	100	100	0	0.300	0.305	0.315	0.267	1.963	0.285	0.725	120	534	611	578	-1.737	141	470	135	443	0
3	3	5	"PFD0130"	"D17715_44"	11160	20730	110	165	168	68	67	69	15	85	78	0	197	201	50	84	87	16	97	96	0	0.867	0.863	0.876	0.736	2.464	1.036	0.567	80	459	211	218	-0.205	98	113	101	117	0
3	4	5	"PFD0132"	"D17715_47"	11340	20730	120	148	150	52	64	66	14	87	83	0	395	388	118	82	84	16	100	100	0	0.268	0.281	0.259	0.239	2.133	0.259	0.609	120	484	397	392	-1.898	84	313	86	306	0
3	5	5	"PFD0134"	"D17715_5"	11520	20720	110	122	127	41	64	66	16	85	73	0	234	232	64	80	84	25	97	93	0	0.377	0.414	0.403	0.397	1.999	0.454	0.582	80	442	212	215	-1.409	58	154	63	152	0
3	6	5	"PFD0136"	"D17715_51"	11730	20730	120	181	176	65	62	64	16	94	81	0	314	315	99	78	82	24	99	97	0	0.504	0.481	0.467	0.444	2.034	0.487	0.737	120	490	355	351	-0.988	119	236	114	237	0
3	7	5	"PFD0138"	"D17715_56"	11910	20730	120	3233	2850	1332	63	65	14	100	100	0	2172	2005	712	78	80	14	100	100	0	1.514	1.446	1.470	1.236	1.865	1.593	0.855	120	470	5264	4714	0.598	3170	2094	2787	1927	0
3	8	5	"PFD0141"	"D17715_61"	12100	20730	120	266	263	120	64	65	13	95	89	0	429	442	158	79	81	13	100	99	0	0.577	0.548	0.526	0.448	2.213	0.529	0.701	120	444	552	562	-0.793	202	350	199	363	0
3	9	5	"PFE0196"	"E18169_1"	12280	20720	130	1669	1640	853	66	70	40	99	97	0	1481	1478	678	83	90	76	99	98	0	1.147	1.128	1.104	1.043	2.050	1.178	0.854	120	502	3001	2969	0.197	1603	1398	1574	1395	0
3	10	5	"PFE0199"	"E18440_1"	12460	20720	110	1064	1072	435	72	106	188	96	92	0	940	937	300	89	128	195	100	88	0	1.166	1.179	1.197	1.116	1.562	1.227	0.873	80	449	1843	1848	0.221	992	851	1000	848	0
3	11	5	"PFE0201"	"E18440_5"	12660	20720	120	180	170	53	72	100	174	7	0	0	405	411	121	90	120	170	90	40	0	0.343	0.305	0.320	0.288	1.952	0.278	0.634	120	502	423	419	-1.544	108	315	98	321	0
3	12	5	"PFE0203"	"E18445_1"	12850	20710	120	950	877	395	78	88	68	95	92	0	750	737	233	97	106	67	100	98	0	1.335	1.248	1.272	1.081	2.129	1.386	0.715	120	486	1525	1439	0.417	872	653	799	640	0
3	13	5	"PFE0206"	"E18512_1"	13040	20710	120	651	610	277	78	88	65	91	83	0	679	658	194	100	107	64	99	96	0	0.990	0.953	0.986	0.808	2.059	1.026	0.747	120	522	1152	1090	-0.015	573	579	532	558	0
3	14	5	"PFE0208"	"E18512_4"	13250	20720	110	107	110	31	72	74	18	71	46	0	143	148	32	93	95	17	93	75	0	0.700	0.691	0.696	0.667	2.697	0.744	0.229	80	463	85	93	-0.515	35	50	38	55	0
3	15	5	"PFE0230"	"E19008_1"	13430	20720	120	766	743	302	72	74	17	99	99	0	1673	1631	493	93	95	18	100	100	0	0.439	0.436	0.447	0.382	1.824	0.450	0.886	120	478	2274	2209	-1.187	694	1580	671	1538	0
3	16	5	"PFE0234"	"E19248_7"	13610	20720	120	1272	1431	842	74	76	18	99	98	0	1626	1758	802	94	97	19	100	100	0	0.782	0.816	0.794	0.655	2.014	0.867	0.851	120	468	2730	3021	-0.355	1198	1532	1357	1664	0
3	17	5	"PFE0237"	"E19278_2"	13800	20720	120	999	1036	561	74	75	18	100	99	0	649	667	232	93	96	19	100	100	0	1.664	1.676	1.639	1.344	2.228	1.977	0.791	120	488	1481	1536	0.734	925	556	962	574	0
3	18	5	"PFE0239"	"E19278_6"	13990	20720	110	124	126	36	66	68	17	90	75	0	155	163	43	83	86	18	96	85	0	0.806	0.750	0.800	0.747	2.400	0.689	0.354	80	444	130	140	-0.312	58	72	60	80	0
3	19	5	"PFE0243"	"E19631_3"	14180	20720	120	518	471	175	62	62	12	100	98	0	2460	2341	827	77	79	15	100	99	0	0.191	0.181	0.176	0.176	2.140	0.164	0.782	120	524	2839	2673	-2.386	456	2383	409	2264	0
3	20	5	"PFE0246"	"E19695_2"	14370	20720	120	1140	1147	461	63	66	27	100	100	0	1040	1018	412	78	92	108	95	94	0	1.120	1.153	1.092	1.153	2.329	1.139	0.769	120	520	2039	2024	0.163	1077	962	1084	940	0
3	21	5	"PFE0270"	"E20800_3"	14560	20720	120	453	428	161	64	67	21	99	96	0	596	562	221	80	82	18	97	96	0	0.754	0.755	0.746	0.777	2.158	0.706	0.752	120	475	905	846	-0.408	389	516	364	482	0
3	22	5	"PFE0275"	"E21089_1"	14750	20750	150	73	76	21	67	74	56	3	0	0	92	99	28	84	92	42	12	2	0	0.750	0.600	0.773	0.688	4.213	0.552	0.095	156	850	14	24	-0.415	6	8	9	15	-50
3	1	6	"PFE0277"	"E21208_2"	10770	20920	120	113	117	34	60	62	12	92	84	0	162	167	42	77	79	12	98	95	0	0.624	0.633	0.623	0.601	2.276	0.635	0.517	120	561	138	147	-0.681	53	85	57	90	0
3	2	6	"PFE0279"	"E21208_4"	10960	20920	120	180	181	65	61	66	31	88	78	0	316	328	87	78	81	16	99	99	0	0.500	0.480	0.486	0.420	1.953	0.490	0.720	120	465	357	370	-1.000	119	238	120	250	0
3	3	6	"PFE0282"	"E21586_1"	11140	20920	120	1477	1494	772	63	67	30	99	96	0	1857	1867	688	79	82	16	99	99	0	0.795	0.800	0.789	0.682	1.961	0.837	0.833	120	505	3192	3219	-0.330	1414	1778	1431	1788	0
3	4	6	"PFE0285"	"E21786_1"	11340	20910	120	2545	2424	1275	64	66	13	100	100	0	2208	2207	832	80	82	14	100	100	0	1.166	1.110	1.120	0.934	2.188	1.235	0.845	120	467	4609	4487	0.221	2481	2128	2360	2127	0
3	5	6	"PFE0322"	"E23195_1"	11510	20900	120	276	268	92	63	65	15	99	97	0	410	397	127	79	82	23	99	95	0	0.644	0.645	0.639	0.629	2.036	0.637	0.734	120	495	544	523	-0.636	213	331	205	318	0
3	6	6	"PFE0330"	"E23784_1"	11700	20900	120	359	346	137	62	63	13	100	96	0	1122	1042	335	76	79	17	100	100	0	0.284	0.294	0.292	0.265	2.235	0.274	0.745	120	508	1343	1250	-1.816	297	1046	284	966	0
3	7	6	"PFE0333"	"E23986_1"	11890	20900	110	174	178	67	65	66	15	95	93	0	437	452	174	80	85	28	100	100	0	0.305	0.304	0.308	0.298	1.797	0.262	0.676	80	469	466	485	-1.712	109	357	113	372	0
3	8	6	"PFE0342"	"E24470_2"	12090	20900	120	1025	950	377	67	69	16	100	100	0	1449	1315	403	86	90	28	100	99	0	0.703	0.718	0.755	0.652	2.202	0.729	0.818	120	529	2321	2112	-0.509	958	1363	883	1229	0
3	9	6	"PFE0347"	"E24550_1"	12280	20900	120	98	104	30	64	69	43	36	9	0	139	141	33	80	86	73	33	0	0	0.576	0.656	0.659	0.656	2.759	0.641	0.333	120	516	93	101	-0.795	34	59	40	61	0
3	10	6	"PFE0349"	"E24569_3"	12460	20900	110	276	278	93	67	82	128	85	33	0	568	570	168	81	106	143	96	87	0	0.429	0.431	0.430	0.391	1.591	0.398	0.786	80	477	696	700	-1.220	209	487	211	489	0
3	11	6	"PFF0266"	"F17836_2"	12660	20900	120	334	321	119	67	70	21	96	90	0	977	943	313	83	93	57	100	99	0	0.299	0.295	0.288	0.263	1.970	0.276	0.766	120	539	1161	1114	-1.743	267	894	254	860	0
3	12	6	"PFF0268"	"F17989_2"	12840	20900	110	216	204	60	71	79	32	91	85	0	772	731	202	89	106	79	100	96	0	0.212	0.207	0.201	0.187	1.649	0.188	0.681	80	485	828	775	-2.236	145	683	133	642	0
3	13	6	"PFF0274"	"F18154_3"	13040	20910	120	101	105	25	74	86	65	10	0	0	145	149	33	94	110	92	14	0	0	0.529	0.564	0.592	0.529	3.161	0.263	0.273	120	569	78	86	-0.918	27	51	31	55	0
3	14	6	"PFF0278"	"F18417_1"	13230	20900	110	770	710	255	69	72	19	100	100	0	2600	2436	686	90	104	161	100	100	0	0.279	0.273	0.260	0.248	1.697	0.275	0.846	80	510	3211	2987	-1.840	701	2510	641	2346	0
3	15	6	"PFF0285"	"F18525_1"	13420	20900	110	337	328	100	71	73	20	100	97	0	914	892	192	92	109	170	100	100	0	0.324	0.321	0.306	0.299	1.478	0.304	0.799	80	489	1088	1057	-1.628	266	822	257	800	0
3	16	6	"PFF0289"	"F18567_3"	13620	20910	130	110	115	29	72	75	18	80	54	0	137	140	27	94	99	44	45	7	0	0.884	0.935	0.906	0.914	3.072	0.963	0.182	120	569	81	89	-0.178	38	43	43	46	0
3	17	6	"PFF0323"	"F19549_1"	13800	20900	120	6047	5815	2950	76	79	20	100	100	0	3878	3641	1283	97	100	21	100	100	0	1.579	1.619	1.591	1.338	2.224	1.841	0.812	120	449	9752	9283	0.659	5971	3781	5739	3544	0
3	18	6	"PFF0329"	"F19626_1"	13980	20920	150	111	115	35	69	73	19	75	51	0	144	151	48	88	92	20	85	66	0	0.750	0.730	0.732	0.726	2.381	0.649	0.347	156	644	98	109	-0.415	42	56	46	63	-50
3	19	6	"PFF0332"	"F19746_5"	14190	20900	110	114	116	33	63	65	14	90	76	0	184	188	46	78	81	15	100	100	0	0.481	0.482	0.434	0.408	2.203	0.445	0.456	80	459	157	163	-1.055	51	106	53	110	0
3	20	6	"PFF0334"	"F19787_2"	14370	20910	120	9605	8699	3702	66	84	239	97	95	0	12406	11755	3704	83	93	153	100	99	0	0.774	0.740	0.745	0.638	1.931	0.769	0.886	120	535	21862	20305	-0.369	9539	12323	8633	11672	0
3	21	6	"PFF0336"	"F19828_2"	14560	20900	110	612	576	223	73	88	93	90	87	0	285	288	76	91	102	54	97	86	0	2.778	2.553	2.467	2.267	2.028	2.703	0.749	80	472	733	700	1.474	539	194	503	197	0
3	22	6	"PFF0338"	"F19846_4"	14750	20900	110	138	139	35	70	87	99	23	0	0	171	174	38	87	99	53	77	26	0	0.810	0.793	0.910	0.747	2.482	0.758	0.428	80	466	152	156	-0.305	68	84	69	87	0
3	1	7	"PFF0364"	"F20448_4"	10760	21100	120	631	558	226	62	63	12	100	99	0	1529	1408	466	78	79	13	100	100	0	0.392	0.373	0.378	0.335	2.207	0.364	0.817	120	565	2020	1826	-1.351	569	1451	496	1330	0
3	2	7	"PFF0366"	"F20625_1"	10950	21100	120	1693	1555	576	62	66	31	100	99	0	1287	1193	375	79	81	15	99	97	0	1.350	1.340	1.381	1.330	2.082	1.415	0.827	120	478	2839	2607	0.433	1631	1208	1493	1114	0
3	3	7	"PFF0369"	"F20760_1"	11140	21100	130	747	713	224	62	65	29	99	95	0	932	914	175	77	79	15	100	100	0	0.801	0.778	0.823	0.688	1.816	0.820	0.872	120	537	1540	1488	-0.320	685	855	651	837	0
3	4	7	"PFF0372"	"F20855_1"	11340	21100	120	136	139	45	64	67	14	90	84	0	196	197	56	81	84	15	95	93	0	0.626	0.647	0.642	0.655	2.251	0.631	0.531	120	520	187	191	-0.676	72	115	75	116	0
3	5	7	"PFF0375"	"F20870_2"	11520	21100	110	178	183	62	68	69	15	98	93	0	426	424	95	84	88	21	100	100	0	0.322	0.338	0.311	0.301	1.710	0.335	0.667	80	471	452	455	-1.636	110	342	115	340	0
3	6	7	"PFF0378"	"F20896_3"	11720	21100	120	110	111	29	63	64	14	87	70	0	152	153	32	77	81	19	96	90	0	0.627	0.632	0.644	0.551	2.604	0.640	0.459	120	570	122	124	-0.674	47	75	48	76	0
3	7	7	"PFF0409"	"F22107_2"	11910	21100	110	97	100	27	64	66	14	77	61	0	131	136	32	79	83	21	92	65	0	0.635	0.632	0.615	0.589	2.500	0.698	0.392	80	463	85	93	-0.656	33	52	36	57	0
3	8	7	"PFF0415"	"F22233_2"	12070	21100	110	246	256	74	67	71	24	100	98	0	915	880	184	85	99	97	100	100	0	0.216	0.238	0.231	0.223	1.515	0.223	0.753	80	480	1009	984	-2.213	179	830	189	795	0
3	9	7	"PFF0417"	"F2227_1"	12270	21100	110	1351	1270	430	63	78	99	100	98	0	2125	2018	448	79	124	259	100	100	0	0.630	0.622	0.614	0.586	1.471	0.605	0.857	80	526	3334	3146	-0.668	1288	2046	1207	1939	0
3	10	7	"PFF0420"	"F22395_1"	12480	21100	120	102	104	26	62	75	93	3	0	0	150	151	32	77	112	236	0	0	0	0.548	0.568	0.556	0.536	2.870	0.518	0.431	120	581	113	116	-0.868	40	73	42	74	0
3	11	7	"PFF0431"	"F22631_1"	12670	21100	120	103	107	28	65	66	15	84	62	0	132	141	37	79	82	17	96	80	0	0.717	0.677	0.672	0.597	2.717	0.600	0.321	120	542	91	104	-0.480	38	53	42	62	0
3	12	7	"PFF0435"	"F22741_2"	12850	21100	110	364	335	122	71	74	21	96	93	0	1008	906	279	89	99	71	100	100	0	0.319	0.323	0.332	0.293	1.814	0.299	0.765	80	470	1212	1081	-1.649	293	919	264	817	0
3	13	7	"PFF1070"	"F45236_1"	13040	21100	120	1920	1633	712	73	80	54	100	98	0	1687	1505	539	92	101	64	97	97	0	1.158	1.104	1.157	1.001	2.586	1.152	0.750	120	532	3442	2973	0.212	1847	1595	1560	1413	0
3	14	7	"PFF1072"	"F4524_3"	13220	21100	110	227	229	67	71	75	22	98	96	0	562	542	108	91	104	83	100	100	0	0.331	0.350	0.339	0.321	1.700	0.328	0.737	80	502	627	609	-1.594	156	471	158	451	0
3	15	7	"PFF1075"	"F45282_1"	13430	21100	120	242	229	87	70	75	30	87	80	0	525	514	141	90	104	76	99	93	0	0.395	0.375	0.370	0.326	2.194	0.358	0.672	120	587	607	583	-1.339	172	435	159	424	0
3	16	7	"PFF1077"	"F45296_2"	13620	21100	120	214	201	65	72	75	18	94	86	0	522	507	147	93	95	18	100	100	0	0.331	0.312	0.317	0.292	1.897	0.289	0.712	120	500	571	543	-1.595	142	429	129	414	0
3	17	7	"PFF1080"	"F45354_1"	13810	21100	120	2382	2094	979	76	78	19	100	100	0	1277	1215	351	97	100	19	100	100	0	1.954	1.805	1.891	1.523	2.181	2.072	0.821	120	483	3486	3136	0.967	2306	1180	2018	1118	0
3	18	7	"PFF1082"	"F4541_1"	13990	21100	120	674	616	241	74	76	17	100	100	0	3067	2817	922	94	96	22	100	100	0	0.202	0.199	0.205	0.184	2.086	0.184	0.779	120	449	3573	3265	-2.309	600	2973	542	2723	0
3	19	7	"PFF1120"	"F46301_17"	14180	21100	120	2349	2116	809	68	71	16	100	100	0	1535	1412	423	86	89	20	98	98	0	1.574	1.544	1.593	1.375	2.185	1.668	0.809	120	538	3730	3374	0.655	2281	1449	2048	1326	0
3	20	7	"PFF1128"	"F46381_1"	14360	21090	110	6490	5630	2409	69	275	1229	86	85	0	4208	3638	1304	86	254	906	96	83	0	1.558	1.566	1.567	1.383	1.960	1.631	0.862	80	431	10543	9113	0.639	6421	4122	5561	3552	0
3	21	7	"PFF1133"	"F46513_1"	14560	21100	120	1831	1710	778	72	236	1089	80	22	0	7845	7354	3054	93	227	803	98	97	0	0.227	0.226	0.217	0.200	1.907	0.217	0.861	120	552	9511	8899	-2.140	1759	7752	1638	7261	0
3	22	7	"PFF1136"	"F46584_1"	14740	21090	110	14487	13268	5264	71	360	2068	87	86	0	10955	9391	3879	92	401	1959	95	83	0	1.327	1.419	1.330	1.317	2.102	1.377	0.859	80	517	25279	22496	0.408	14416	10863	13197	9299	0
3	1	8	"PFF1138"	"F46705_1"	10780	21290	120	12042	10258	4941	64	67	35	100	100	0	5265	4591	1677	78	80	15	100	100	0	2.309	2.259	2.389	1.975	2.384	2.509	0.845	120	536	17165	14707	1.207	11978	5187	10194	4513	0
3	2	8	"PFF1140"	"F46816_1"	10960	21290	120	1522	1378	625	64	66	15	100	100	0	1031	950	329	78	80	13	99	99	0	1.530	1.507	1.528	1.376	2.159	1.613	0.824	120	470	2411	2186	0.613	1458	953	1314	872	0
3	3	8	"PFF1163"	"F47563_1"	11150	21290	120	179	175	58	63	64	14	94	90	0	315	312	88	79	80	12	98	98	0	0.492	0.481	0.484	0.441	2.038	0.460	0.680	120	474	352	345	-1.025	116	236	112	233	0
3	4	8	"PFF1165"	"F47822_1"	11340	21290	120	699	627	266	65	66	14	99	99	0	389	359	117	81	83	15	98	96	0	2.058	2.022	2.072	1.887	2.203	2.199	0.789	120	472	942	840	1.042	634	308	562	278	0
3	5	8	"PFF1167"	"F47864_3"	11530	21290	120	1138	1024	422	69	71	14	100	100	0	879	798	233	85	88	20	100	100	0	1.346	1.339	1.416	1.207	2.034	1.431	0.846	120	501	1863	1668	0.429	1069	794	955	713	0
3	6	8	"PFF1175"	"F48138_1"	11720	21290	120	162	165	57	65	67	15	93	86	0	302	297	92	80	82	15	98	98	0	0.437	0.461	0.445	0.432	2.406	0.448	0.677	120	483	319	317	-1.195	97	222	100	217	0
3	7	8	"PFF1179"	"F48181_2"	11910	21290	120	2997	2760	1203	62	63	13	100	100	0	2077	1927	653	76	78	13	100	99	0	1.467	1.458	1.530	1.350	2.228	1.548	0.844	120	504	4936	4549	0.553	2935	2001	2698	1851	0
3	8	8	"PFF1182"	"F48253_3"	12100	21290	120	97	94	25	62	65	19	64	43	0	121	123	30	77	87	85	9	0	0	0.795	0.696	0.740	0.729	3.093	0.612	0.264	120	508	79	78	-0.330	35	44	32	46	0
3	9	8	"PFF1197"	"F48515_1"	12290	21290	120	636	580	247	61	68	73	90	85	0	1277	1181	438	78	100	202	97	88	0	0.480	0.471	0.468	0.421	2.139	0.457	0.834	120	510	1774	1622	-1.060	575	1199	519	1103	0
3	10	8	"PFF1204"	"F48839_1"	12480	21290	120	550	497	227	62	284	2314	0	0	0	959	872	348	78	134	645	72	1	0	0.554	0.548	0.538	0.468	2.088	0.534	0.836	120	500	1369	1229	-0.852	488	881	435	794	0
3	11	8	"PFF1208"	"F49178_1"	12660	21290	100	98	103	27	62	64	13	86	70	0	150	153	26	77	79	13	100	98	0	0.493	0.539	0.503	0.476	2.364	0.568	0.358	80	389	109	117	-1.020	36	73	41	76	0
3	12	8	"PFF1210"	"F4934_1"	12850	21290	120	1104	1049	464	69	72	18	100	100	0	1023	992	329	87	94	62	98	97	0	1.106	1.083	1.094	0.989	2.081	1.138	0.821	120	526	1971	1885	0.145	1035	936	980	905	0
3	13	8	"PFF1215"	"F49538_1"	13040	21280	110	3659	3256	1395	74	155	554	87	86	0	4263	3735	1428	94	219	763	97	85	0	0.860	0.874	0.845	0.773	1.850	0.864	0.862	80	462	7754	6823	-0.218	3585	4169	3182	3641	0
3	14	8	"PFF1218"	"F49644_4"	13230	21280	110	537	481	194	73	155	535	26	0	0	966	846	326	91	228	744	61	0	0	0.530	0.540	0.516	0.463	2.272	0.508	0.829	80	499	1339	1163	-0.915	464	875	408	755	0
3	15	8	"PFF1901"	"F8433_1"	13420	21280	110	1331	1209	569	73	103	175	87	87	0	2309	2007	819	91	170	402	97	80	0	0.567	0.593	0.594	0.529	1.788	0.573	0.852	80	463	3476	3052	-0.818	1258	2218	1136	1916	0
3	16	8	"PFF1905"	"F8612_1"	13610	21290	120	702	642	314	75	98	162	83	79	0	2490	2300	966	96	156	374	98	87	0	0.262	0.257	0.250	0.221	2.207	0.250	0.833	120	502	3021	2771	-1.933	627	2394	567	2204	0
3	17	8	"PFF1913"	"F8921_1"	13800	21290	120	1102	987	476	73	76	19	99	97	0	5366	4794	1966	98	106	81	100	99	0	0.195	0.195	0.195	0.163	2.068	0.191	0.871	120	496	6297	5610	-2.356	1029	5268	914	4696	0
3	18	8	"PFF1915"	"F8939_2"	14000	21290	120	385	349	142	74	76	17	92	90	0	805	718	270	98	102	41	100	97	0	0.440	0.444	0.457	0.398	1.996	0.443	0.871	120	476	1018	895	-1.185	311	707	275	620	0
3	19	8	"PFF1919"	"F9091_1"	14190	21290	120	319	301	122	71	73	17	94	90	0	899	815	320	93	96	22	99	99	0	0.308	0.319	0.307	0.283	2.105	0.296	0.806	120	472	1054	952	-1.700	248	806	230	722	0
3	20	8	"PFF1921"	"F9247_1"	14370	21270	120	1005	943	323	73	209	1044	34	0	0	860	804	285	93	214	792	41	0	0	1.215	1.224	1.218	1.240	2.090	1.201	0.795	120	458	1699	1581	0.281	932	767	870	711	0
3	21	8	"PFI0014"	"I10798_1"	14530	21290	150	106	113	43	68	187	972	0	0	0	141	146	41	87	192	723	0	0	0	0.704	0.763	0.667	0.741	2.850	0.787	0.264	156	610	92	104	-0.507	38	54	45	59	-50
3	22	8	"PFI0017"	"I10882_1"	14730	21270	110	497	503	102	64	128	957	0	0	0	1275	1268	194	83	194	1197	45	0	0	0.363	0.370	0.361	0.365	1.289	0.338	0.858	80	543	1625	1624	-1.461	433	1192	439	1185	0
3	1	9	"PFI0023"	"I11056_2"	10750	21470	120	119	127	44	63	66	15	89	80	0	245	242	65	78	81	15	98	96	0	0.335	0.390	0.362	0.356	2.483	0.367	0.476	120	576	223	228	-1.576	56	167	64	164	0
3	2	9	"PFI0029"	"I11211_1"	10940	21470	120	133	132	34	62	64	14	95	90	0	260	252	57	74	76	13	100	97	0	0.382	0.393	0.381	0.382	1.870	0.380	0.658	120	502	257	248	-1.389	71	186	70	178	0
3	3	9	"PFI0033"	"I11281_1"	11150	21480	150	73	75	19	61	64	14	42	15	0	95	96	22	76	77	15	54	26	0	0.632	0.700	0.730	0.720	3.411	0.633	0.066	156	500	31	34	-0.663	12	19	14	20	-50
3	4	9	"PFI0035"	"I11342_1"	11320	21470	120	1776	1632	545	62	64	13	100	100	0	2147	2126	621	77	79	13	100	99	0	0.828	0.766	0.795	0.735	2.216	0.762	0.860	120	392	3784	3619	-0.272	1714	2070	1570	2049	0
3	5	9	"PFI0056"	"I12038_2"	11500	21470	120	320	322	105	66	68	14	97	96	0	440	441	134	81	84	15	100	100	0	0.708	0.711	0.737	0.660	2.010	0.704	0.802	120	473	613	616	-0.499	254	359	256	360	0
3	6	9	"PFI0058"	"I12132_1"	11700	21470	120	510	475	180	66	68	14	100	96	0	1477	1359	463	84	86	15	100	100	0	0.319	0.321	0.315	0.288	2.108	0.300	0.806	120	512	1837	1684	-1.650	444	1393	409	1275	0
3	7	9	"PFI0060"	"I12159_3"	11900	21470	120	131	132	40	62	63	13	90	85	0	173	174	40	76	78	14	96	93	0	0.711	0.714	0.715	0.689	2.235	0.730	0.536	120	529	166	168	-0.491	69	97	70	98	0
3	8	9	"PFI0063"	"I12192_2"	12100	21470	120	87	92	34	61	64	18	65	33	0	115	119	26	75	79	24	82	32	0	0.650	0.705	0.754	0.643	2.648	0.997	0.217	120	513	66	75	-0.621	26	40	31	44	0
3	9	9	"PFI0069"	"I12412_1"	12280	21460	110	1182	1087	377	64	70	29	100	98	0	572	546	137	78	85	45	100	98	0	2.263	2.186	2.152	1.984	1.735	2.427	0.839	80	439	1612	1491	1.178	1118	494	1023	468	0
3	10	9	"PFI0072"	"I12552_2"	12460	21460	110	29888	27560	10268	73	1024	5348	91	88	0	8860	7988	2557	83	434	1789	97	87	0	3.397	3.477	3.473	3.152	1.858	3.712	0.842	80	479	38592	35392	1.764	29815	8777	27487	7905	0
3	11	9	"PFI0105"	"I13369_2"	12670	21470	120	958	888	339	79	884	4978	0	0	0	612	580	171	91	382	1657	0	0	0	1.687	1.654	1.679	1.499	2.295	1.801	0.801	120	554	1400	1298	0.755	879	521	809	489	0
3	12	9	"PFI0107"	"I13466_1"	12850	21460	120	957	880	314	74	76	19	100	99	0	894	822	280	90	92	18	97	96	0	1.098	1.101	1.105	1.116	2.171	1.077	0.844	120	481	1687	1538	0.135	883	804	806	732	0
3	13	9	"PFI0111"	"I13569_2"	13050	21470	120	675	644	255	69	108	392	82	19	0	1421	1379	429	86	155	581	90	71	0	0.454	0.445	0.442	0.375	2.175	0.436	0.812	120	536	1941	1868	-1.139	606	1335	575	1293	0
3	14	9	"PFI0113"	"I13674_4"	13240	21470	120	127	130	40	67	73	46	65	20	0	172	184	91	82	96	114	30	0	0	0.667	0.618	0.690	0.596	2.185	0.424	0.420	120	529	150	165	-0.585	60	90	63	102	0
3	15	9	"PFI0118"	"I13901_1"	13430	21470	120	252	242	79	69	85	136	73	9	0	296	295	56	86	125	319	2	0	0	0.871	0.828	0.827	0.714	2.171	0.893	0.696	120	526	393	382	-0.199	183	210	173	209	0
3	16	9	"PFI0122"	"I13918_1"	13620	21470	120	3350	3172	1046	72	76	33	100	100	0	3959	3603	1123	91	97	71	100	99	0	0.847	0.883	0.877	0.890	2.184	0.875	0.788	120	482	7146	6612	-0.239	3278	3868	3100	3512	0
3	17	9	"PFJ0094"	"J1546_3"	13790	21460	110	119	124	38	70	76	36	63	27	0	174	173	36	91	97	45	87	41	0	0.590	0.659	0.618	0.561	2.302	1.059	0.230	80	436	132	136	-0.760	49	83	54	82	0
3	18	9	"PFJ0104"	"J157_2"	13980	21460	120	165	169	54	73	79	35	88	68	0	185	186	39	96	102	45	88	46	0	1.034	1.067	1.010	0.958	2.266	1.335	0.299	120	511	181	186	0.048	92	89	96	90	0
3	19	9	"PFJ0107"	"J1588_1"	14170	21470	120	542	531	217	71	74	24	97	94	0	1161	1100	389	93	97	21	100	100	0	0.441	0.457	0.431	0.402	2.164	0.444	0.781	120	558	1539	1467	-1.181	471	1068	460	1007	0
3	20	9	"PFJ0110"	"J1616_1"	14400	21470	100	105	108	29	71	73	17	73	48	0	141	144	31	93	96	21	83	62	0	0.708	0.725	0.733	0.697	3.203	0.709	0.235	80	414	82	88	-0.497	34	48	37	51	0
3	21	9	"PFJ0116"	"J163_7"	14560	21480	120	151	153	42	67	68	15	92	89	0	386	382	91	84	87	17	100	100	0	0.278	0.289	0.292	0.259	1.873	0.274	0.657	120	469	386	384	-1.846	84	302	86	298	0
3	22	9	"PFJ0119"	"J167_13"	14750	21470	110	310	295	111	61	67	36	93	86	0	943	893	311	78	109	183	91	87	0	0.288	0.287	0.271	0.260	1.849	0.249	0.738	80	536	1114	1049	-1.797	249	865	234	815	0
3	1	10	"PFJ0157"	"J183_4"	10780	21670	130	247	237	78	62	64	14	99	96	0	779	776	227	75	78	15	100	100	0	0.263	0.250	0.252	0.235	1.601	0.239	0.753	120	662	889	876	-1.928	185	704	175	701	0
3	2	10	"PFJ0159"	"J183_6"	10970	21670	120	96	97	26	60	62	15	80	58	0	196	190	62	73	76	27	91	77	0	0.293	0.316	0.304	0.325	2.453	0.280	0.356	120	490	159	154	-1.773	36	123	37	117	0
3	3	10	"PFJ0161"	"J183_8"	11140	21660	120	217	213	96	60	63	15	92	86	0	558	540	234	74	76	23	98	96	0	0.324	0.328	0.336	0.306	1.814	0.323	0.751	120	382	641	619	-1.624	157	484	153	466	0
3	4	10	"PFJ0165"	"J1901_2"	11300	21660	150	79	90	43	60	62	15	53	34	0	98	126	64	75	77	20	52	39	0	0.826	0.588	0.640	0.654	3.039	0.470	0.392	156	560	42	81	-0.276	19	23	30	51	-50
3	5	10	"PFJ0168"	"J191_1"	11520	21660	120	458	428	203	61	63	13	97	93	0	594	567	235	77	80	16	99	99	0	0.768	0.749	0.710	0.661	2.209	0.748	0.793	120	551	914	857	-0.381	397	517	367	490	0
3	6	10	"PFJ0170"	"J191_6"	11700	21650	110	103	108	37	62	65	16	81	56	0	147	150	34	80	85	21	91	81	0	0.612	0.657	0.578	0.640	2.388	0.709	0.341	80	485	108	116	-0.709	41	67	46	70	0
3	7	10	"PFJ0203"	"J21_13"	11900	21660	110	96	97	30	61	64	15	71	56	0	122	120	31	75	79	20	76	55	0	0.745	0.800	0.915	0.804	3.423	0.806	0.323	80	508	82	81	-0.425	35	47	36	45	0
3	8	10	"PFJ0207"	"J21_24"	12080	21650	110	299	287	110	63	69	38	92	83	0	711	684	235	76	97	120	97	87	0	0.372	0.368	0.353	0.331	1.843	0.336	0.740	80	494	871	832	-1.428	236	635	224	608	0
3	9	10	"PFJ0209"	"J21_26"	12270	21650	110	322	286	129	64	72	48	81	75	0	783	725	289	76	111	161	95	80	0	0.365	0.342	0.321	0.282	2.199	0.309	0.722	80	536	965	871	-1.454	258	707	222	649	0
3	10	10	"PFJ0212"	"J21_31"	12460	21650	110	14020	11858	4944	69	705	3682	83	81	0	15106	13325	4397	80	673	2759	95	88	0	0.928	0.890	0.901	0.784	1.947	0.898	0.809	80	476	28977	25034	-0.107	13951	15026	11789	13245	0
3	11	10	"PFJ0216"	"J21_9"	12630	21680	150	76	76	15	73	654	3790	0	0	0	100	99	20	85	532	2386	0	0	0	0.200	0.214	0.733	0.869	4.156	0.789	0.808	156	723	18	17	-2.322	3	15	3	14	-50
3	12	10	"PFJ0218"	"J222_2"	12850	21660	120	249	237	93	74	76	19	89	85	0	607	567	219	89	92	20	99	99	0	0.338	0.341	0.356	0.323	2.227	0.328	0.730	120	559	693	641	-1.566	175	518	163	478	0
3	13	10	"PFJ0247"	"J242_2"	13040	21660	120	125	128	53	70	74	36	70	30	0	203	201	55	86	90	20	95	89	0	0.470	0.504	0.494	0.452	2.619	0.741	0.228	120	522	172	173	-1.089	55	117	58	115	0
3	14	10	"PFJ0250"	"J245_1"	13220	21650	110	121	120	30	67	72	38	66	20	0	291	284	74	82	89	40	95	91	0	0.258	0.262	0.261	0.237	1.996	0.257	0.240	80	477	263	255	-1.952	54	209	53	202	0
3	15	10	"PFJ0252"	"J245_13"	13410	21650	110	137	139	44	64	68	17	88	78	0	456	430	118	79	88	49	100	98	0	0.194	0.214	0.214	0.183	1.894	0.202	0.657	80	506	450	426	-2.369	73	377	75	351	0
3	16	10	"PFJ0254"	"J245_5"	13600	21650	110	117	119	29	67	70	18	88	72	0	309	300	88	84	94	55	97	82	0	0.222	0.241	0.223	0.242	1.945	0.203	0.523	80	479	275	268	-2.170	50	225	52	216	0
3	17	10	"PFJ0257"	"J245_9"	13790	21690	150	75	78	22	68	73	36	11	1	0	94	100	26	84	91	43	16	1	0	0.700	0.625	0.767	0.777	3.175	0.248	0.198	156	681	17	26	-0.515	7	10	10	16	-50
3	18	10	"PFJ0259"	"J2465_2"	13990	21670	130	107	112	28	69	73	33	55	17	0	146	147	36	85	88	24	88	65	0	0.623	0.694	0.755	0.681	2.518	0.868	0.146	120	541	99	105	-0.683	38	61	43	62	0
3	19	10	"PFK0310"	"Kn2750_3"	14170	21680	150	87	93	33	69	71	23	41	16	0	111	121	42	88	91	19	53	39	0	0.783	0.727	0.717	0.702	3.377	0.645	0.219	156	635	41	57	-0.354	18	23	24	33	-50
3	20	10	"PFK0321"	"Kn2865_1"	14370	21670	150	83	92	31	68	70	15	48	34	0	114	128	51	89	93	19	57	36	0	0.600	0.615	0.626	0.657	4.230	0.373	0.138	156	618	40	63	-0.737	15	25	24	39	-50
3	21	10	"PFK0331"	"Kn3020_1"	14550	21660	120	784	693	272	70	72	15	100	96	0	822	756	261	88	90	16	100	100	0	0.973	0.933	0.958	0.865	2.403	0.946	0.782	120	475	1448	1291	-0.040	714	734	623	668	0
3	22	10	"PFK0339"	"Kn3094_1"	14750	21660	120	106	110	30	64	69	31	65	26	0	139	145	36	83	99	136	2	0	0	0.750	0.742	0.740	0.680	2.635	0.815	0.285	120	635	98	108	-0.415	42	56	46	62	0
3	1	11	"PFK0353"	"Kn3360_3"	10770	21850	110	101	103	29	61	62	12	83	67	0	182	182	38	76	77	12	98	98	0	0.377	0.396	0.379	0.337	2.317	0.422	0.495	80	514	146	148	-1.406	40	106	42	106	0
3	2	11	"PFK0355"	"Kn3360_5"	10950	21850	110	558	514	214	61	71	72	91	86	0	1040	922	346	74	105	185	96	85	0	0.514	0.534	0.513	0.479	1.897	0.498	0.809	80	479	1463	1301	-0.959	497	966	453	848	0
3	3	11	"PFK0384"	"Kn386_1"	11150	21860	120	110	112	32	61	72	68	30	0	0	142	141	29	76	104	176	0	0	0	0.742	0.785	0.686	0.692	2.552	0.455	0.249	120	536	115	116	-0.430	49	66	51	65	0
3	4	11	"PFK0387"	"Kn400_3"	11340	21860	120	918	833	375	61	63	14	100	99	0	1482	1354	529	75	77	12	100	100	0	0.609	0.604	0.592	0.529	1.939	0.601	0.864	120	504	2264	2051	-0.715	857	1407	772	1279	0
3	5	11	"PFK0390"	"Kn4028_2"	11530	21860	120	1458	1276	589	61	63	13	100	99	0	1513	1343	509	77	79	15	100	100	0	0.973	0.960	0.960	0.813	2.177	0.996	0.846	120	529	2833	2481	-0.040	1397	1436	1215	1266	0
3	6	11	"PFK0393"	"Kn4044_1"	11730	21860	120	492	469	213	64	67	16	99	97	0	524	484	179	81	84	19	97	96	0	0.966	1.005	0.969	0.943	2.264	1.057	0.785	120	576	871	808	-0.050	428	443	405	403	0
3	7	11	"PFK0400"	"Kn4252_3"	11900	21850	110	574	527	212	65	73	55	92	90	0	1525	1338	553	80	107	180	100	85	0	0.352	0.367	0.355	0.341	1.968	0.358	0.853	80	475	1954	1720	-1.505	509	1445	462	1258	0
3	8	11	"PFK0406"	"Kn434_1"	12100	21860	120	1549	1507	714	66	75	55	98	92	0	1262	1205	490	83	114	182	95	88	0	1.258	1.284	1.273	1.123	2.280	1.326	0.852	120	581	2662	2563	0.331	1483	1179	1441	1122	0
3	9	11	"PFK0434"	"Kn5123_1"	12290	21860	120	229	220	80	67	70	25	90	85	0	791	754	287	81	91	86	98	92	0	0.228	0.227	0.221	0.203	2.137	0.212	0.768	120	547	872	826	-2.132	162	710	153	673	0
3	10	11	"PFK0438"	"Kn5186_3"	12480	21860	120	916	858	400	64	171	1147	20	0	0	2257	1993	1000	79	263	1657	65	4	0	0.391	0.415	0.382	0.376	2.462	0.374	0.831	120	536	3030	2708	-1.354	852	2178	794	1914	0
3	11	11	"PFK0449"	"Kn5414_1"	12670	21860	110	153	155	54	61	63	17	91	87	0	489	458	181	77	91	234	76	35	0	0.223	0.247	0.241	0.245	1.924	0.231	0.712	80	451	504	475	-2.163	92	412	94	381	0
3	12	11	"PFK0454"	"Kn5561_2"	12860	21860	120	331	304	122	63	65	17	94	87	0	769	704	260	79	91	215	88	75	0	0.388	0.386	0.376	0.335	2.226	0.369	0.781	120	535	958	866	-1.364	268	690	241	625	0
3	13	11	"PFK0456"	"Kn5587_1"	13050	21860	120	4747	4547	2348	69	71	17	100	100	0	9543	9007	4299	86	90	19	100	100	0	0.495	0.502	0.527	0.458	1.894	0.486	0.858	120	522	14135	13399	-1.015	4678	9457	4478	8921	0
3	14	11	"PFK0460"	"Kn569_3"	13230	21850	110	1363	1264	533	70	97	185	88	87	0	1124	1029	432	89	121	193	91	83	0	1.249	1.270	1.274	1.137	2.017	1.245	0.852	80	486	2328	2134	0.321	1293	1035	1194	940	0
3	15	11	"PFK0488"	"Kn67_1"	13420	21860	120	327	319	134	63	85	170	77	30	0	586	551	232	79	106	180	80	70	0	0.521	0.542	0.542	0.527	2.186	0.559	0.800	120	581	771	728	-0.941	264	507	256	472	0
3	16	11	"PFK0491"	"Kn6869_1"	13620	21860	120	4471	4326	1823	63	65	16	100	100	0	3034	3024	1115	78	85	44	100	100	0	1.491	1.447	1.484	1.336	2.307	1.508	0.798	120	521	7364	7209	0.576	4408	2956	4263	2946	0
3	17	11	"PFK0496"	"Kn707_1"	13800	21860	120	3788	3136	1433	69	71	17	100	100	0	3060	2617	1095	85	88	33	100	100	0	1.250	1.211	1.206	1.084	2.202	1.233	0.866	120	431	6694	5599	0.322	3719	2975	3067	2532	0
3	18	11	"PFK0507"	"Kn768_1"	13990	21860	120	386	376	113	72	74	17	99	96	0	564	542	158	89	91	19	96	96	0	0.661	0.671	0.671	0.677	2.248	0.636	0.770	120	522	789	757	-0.597	314	475	304	453	0
3	19	11	"PFK0510"	"Kn7854_1"	14190	21850	110	330	312	119	71	74	23	92	87	0	630	580	234	92	102	79	92	82	0	0.481	0.494	0.504	0.485	2.179	0.423	0.768	80	440	797	729	-1.055	259	538	241	488	0
3	20	11	"PFK0516"	"Kn8017_1"	14380	21860	120	4318	3833	1634	71	74	22	100	100	0	4602	4104	1543	91	98	56	97	97	0	0.941	0.937	0.965	0.967	2.482	0.956	0.856	120	487	8758	7775	-0.087	4247	4511	3762	4013	0
3	21	11	"PFK1023"	"Ks506_1"	14560	21860	120	5380	5077	1995	69	71	16	100	100	0	3954	3802	1285	87	88	17	100	100	0	1.373	1.348	1.340	1.216	1.703	1.412	0.903	120	506	9178	8723	0.458	5311	3867	5008	3715	0
3	22	11	"PFK1025"	"Ks506_6"	14740	21850	110	1498	1304	581	65	96	200	90	83	0	1999	1794	663	84	141	358	92	83	0	0.748	0.725	0.724	0.623	2.003	0.716	0.821	80	508	3348	2949	-0.418	1433	1915	1239	1710	0
3	1	12	"PFK1027"	"Ks509_1"	10790	22050	120	393	371	158	63	65	14	100	96	0	574	540	178	80	82	14	100	99	0	0.668	0.670	0.685	0.592	2.194	0.681	0.776	120	599	824	768	-0.582	330	494	308	460	0
3	2	12	"PFK1030"	"Ks509_6"	10970	22050	120	925	867	433	63	72	58	94	87	0	1360	1330	577	82	102	150	97	90	0	0.674	0.644	0.672	0.566	2.445	0.622	0.769	120	503	2140	2052	-0.568	862	1278	804	1248	0
3	3	12	"PFK1033"	"Ks510_10"	11150	22050	120	1481	1317	620	64	67	18	100	100	0	1131	1020	418	82	86	19	98	97	0	1.351	1.336	1.382	1.218	2.332	1.416	0.782	120	498	2466	2191	0.434	1417	1049	1253	938	0
3	4	12	"PFK1036"	"Ks510_3"	11350	22050	120	653	609	266	62	64	13	100	99	0	866	826	323	78	80	16	97	96	0	0.750	0.731	0.754	0.741	2.961	0.707	0.761	120	498	1379	1295	-0.415	591	788	547	748	0
3	5	12	"PFK1051"	"Ks539_1"	11530	22050	120	5596	5069	2201	65	68	16	100	100	0	5175	4630	1797	80	84	23	99	99	0	1.086	1.100	1.112	1.003	2.441	1.134	0.802	120	549	10626	9554	0.118	5531	5095	5004	4550	0
3	6	12	"PFK1053"	"Ks545_4"	11730	22050	110	523	488	164	72	75	18	97	95	0	995	948	298	92	99	52	100	100	0	0.499	0.486	0.475	0.443	1.614	0.485	0.856	80	471	1354	1272	-1.002	451	903	416	856	0
3	7	12	"PFK1057"	"Ks54_4"	11920	22050	120	1409	1223	579	69	76	56	96	90	0	1632	1438	556	86	106	155	97	92	0	0.867	0.854	0.852	0.745	2.717	0.878	0.788	120	561	2886	2506	-0.206	1340	1546	1154	1352	0
3	8	12	"PFK1062"	"Ks5580_5"	12100	22050	120	658	583	260	67	71	37	90	85	0	1476	1322	533	84	87	17	100	100	0	0.425	0.417	0.425	0.354	2.701	0.391	0.777	120	490	1983	1754	-1.236	591	1392	516	1238	0
3	9	12	"PFK1065"	"Ks565_1"	12290	22050	120	1937	1758	728	70	73	20	100	100	0	1149	1094	361	88	90	18	100	100	0	1.760	1.678	1.747	1.505	1.969	1.784	0.847	120	520	2928	2694	0.815	1867	1061	1688	1006	0
3	10	12	"PFK1067"	"Ks565_2"	12490	22050	120	1574	1525	706	66	69	16	100	100	0	1172	1108	443	82	85	17	99	99	0	1.383	1.422	1.448	1.435	2.079	1.494	0.830	120	528	2598	2485	0.468	1508	1090	1459	1026	0
3	11	12	"PFK1087"	"Ks56_4"	12670	22050	110	102	112	30	62	65	20	85	48	0	166	166	34	77	91	230	0	0	0	0.449	0.562	0.566	0.513	2.139	0.026	0.042	80	466	129	139	-1.154	40	89	50	89	0
3	12	12	"PFK1089"	"Ks56_9"	12860	22050	120	454	423	157	61	65	21	99	97	0	582	540	179	75	87	213	85	70	0	0.775	0.778	0.800	0.766	2.319	0.757	0.749	120	540	900	827	-0.367	393	507	362	465	0
3	13	12	"PFK1091"	"Ks586_5"	13060	22050	120	854	813	338	63	66	16	100	100	0	727	687	216	79	82	17	98	98	0	1.221	1.234	1.228	1.125	2.062	1.348	0.769	120	516	1439	1358	0.288	791	648	750	608	0
3	14	12	"PFK1096"	"Ks592_4"	13240	22050	120	3159	2633	1191	66	83	159	93	86	0	3853	3240	1234	82	105	162	100	99	0	0.820	0.813	0.805	0.693	2.401	0.829	0.848	120	507	6864	5725	-0.286	3093	3771	2567	3158	0
3	15	12	"PFK1098"	"Ks595_2"	13420	22050	120	403	388	139	66	68	17	99	96	0	641	613	197	83	87	22	100	98	0	0.604	0.608	0.577	0.581	2.296	0.576	0.729	120	482	895	852	-0.728	337	558	322	530	0
3	16	12	"PFK1103"	"Ks5_1"	13620	22050	120	1356	1239	623	68	70	18	99	96	0	1645	1494	644	86	89	31	100	100	0	0.826	0.832	0.852	0.697	2.555	0.834	0.795	120	498	2847	2579	-0.275	1288	1559	1171	1408	0
3	17	12	"PFK1124"	"Ks646_6"	13810	22050	120	925	795	328	75	81	63	90	86	0	1007	901	321	94	101	65	97	93	0	0.931	0.892	0.868	0.777	2.718	0.909	0.805	120	508	1763	1527	-0.103	850	913	720	807	0
3	18	12	"PFK1126"	"Ks64_1"	14000	22050	120	200	194	66	76	79	18	88	85	0	418	393	130	97	98	19	95	90	0	0.386	0.399	0.376	0.398	2.358	0.355	0.664	120	498	445	414	-1.372	124	321	118	296	0
3	19	12	"PFK1135"	"Ks664_1"	14190	22050	120	405	377	146	74	78	25	92	87	0	992	950	380	93	102	72	98	91	0	0.368	0.354	0.332	0.351	2.105	0.327	0.758	120	542	1230	1160	-1.441	331	899	303	857	0
3	20	12	"PFK1137"	"Ks664_35"	14380	22050	120	3121	2959	1274	68	70	16	100	100	0	5651	5475	2019	87	89	19	100	100	0	0.549	0.537	0.534	0.471	2.346	0.522	0.810	120	520	8617	8279	-0.866	3053	5564	2891	5388	0
3	21	12	"PFK1140"	"Ks667_3"	14570	22050	120	119	120	34	63	66	22	85	58	0	163	165	46	80	84	22	97	84	0	0.675	0.671	0.685	0.624	2.154	0.628	0.429	120	492	139	142	-0.568	56	83	57	85	0
3	22	12	"PFK1142"	"Ks66_1"	14750	22050	120	2054	1889	674	61	74	139	96	93	0	2810	2526	804	76	106	260	99	97	0	0.729	0.746	0.739	0.694	2.264	0.736	0.815	120	605	4727	4278	-0.456	1993	2734	1828	2450	0
3	1	13	"PFM0090"	"M16407_5"	10790	22240	120	1623	1428	683	66	69	28	99	95	0	2768	2382	1118	85	89	23	100	100	0	0.580	0.593	0.584	0.533	2.443	0.582	0.855	120	568	4240	3659	-0.785	1557	2683	1362	2297	0
3	2	13	"PFM0095"	"M16853_1"	10970	22240	120	442	413	198	67	68	14	95	90	0	628	581	251	87	90	17	100	99	0	0.693	0.700	0.711	0.623	2.363	0.686	0.790	120	485	916	840	-0.529	375	541	346	494	0
3	3	13	"PFM0099"	"M17049_2"	11160	22240	120	5951	5714	3177	68	70	19	100	100	0	4271	4115	1913	85	89	20	100	100	0	1.405	1.401	1.411	1.210	2.390	1.490	0.807	120	519	10069	9676	0.491	5883	4186	5646	4030	0
3	4	13	"PFM0101"	"M17181_1"	11360	22240	120	1117	968	512	64	68	16	100	100	0	793	725	329	79	82	16	100	98	0	1.475	1.399	1.455	1.207	2.495	1.492	0.771	120	503	1767	1550	0.561	1053	714	904	646	0
3	5	13	"PFM0103"	"M17230_2"	11530	22240	90	78	84	21	64	67	15	44	30	0	100	103	21	79	82	15	63	32	0	0.667	0.833	0.959	0.865	3.706	1.120	0.080	52	357	35	44	-0.585	14	21	20	24	0
3	6	13	"PFM0105"	"M17327_1"	11740	22240	120	890	779	379	71	74	20	95	91	0	994	892	384	89	95	46	98	92	0	0.905	0.882	0.884	0.737	3.161	0.894	0.808	120	601	1724	1511	-0.144	819	905	708	803	0
3	7	13	"PFM0123"	"M18924_1"	11920	22230	80	189	239	167	67	70	18	88	75	0	221	263	159	83	87	17	92	84	0	0.884	0.956	0.947	0.869	3.487	1.014	0.454	52	306	260	352	-0.178	122	138	172	180	0
3	8	13	"PFM0125"	"M18924_16"	12100	22230	110	1351	1209	433	69	71	18	100	100	0	2521	2249	720	85	90	20	100	100	0	0.526	0.527	0.523	0.486	1.691	0.508	0.866	80	496	3718	3304	-0.926	1282	2436	1140	2164	0
3	9	13	"PFM0128"	"M18924_2"	12290	22230	100	8589	7781	3473	68	71	20	100	100	0	6888	5744	2840	86	90	22	100	100	0	1.253	1.363	1.291	1.306	1.929	1.340	0.855	80	434	15323	13371	0.325	8521	6802	7713	5658	0
3	10	13	"PFM0134"	"M19188_5"	12470	22230	110	400	385	171	65	68	19	92	88	0	414	386	168	81	86	22	96	87	0	1.006	1.049	1.009	1.065	2.093	1.018	0.789	80	496	668	625	0.009	335	333	320	305	0
3	11	13	"PFM0138"	"M19559_4"	12670	22230	110	172	176	67	64	67	18	91	82	0	634	574	228	78	82	20	100	100	0	0.194	0.226	0.221	0.207	2.168	0.203	0.687	80	526	664	608	-2.364	108	556	112	496	0
3	12	13	"PFM0140"	"M196_2"	12860	22230	100	3304	3032	1549	64	66	18	100	100	0	1789	1657	667	77	80	15	100	100	0	1.893	1.878	1.933	1.627	1.990	2.146	0.783	80	434	4952	4548	0.920	3240	1712	2968	1580	0
3	13	13	"PFM0160"	"M21368_2"	13040	22240	100	492	462	204	66	70	18	97	92	0	376	360	115	81	85	22	100	100	0	1.444	1.419	1.521	1.201	2.297	1.560	0.759	80	429	721	675	0.530	426	295	396	279	0
3	14	13	"PFM0162"	"M21439_1"	13220	22230	110	283	276	98	66	69	20	98	92	0	293	282	77	81	87	29	100	93	0	1.024	1.045	1.129	0.959	1.811	1.029	0.754	80	480	429	411	0.034	217	212	210	201	0
3	15	13	"PFM0165"	"M21508_2"	13420	22230	120	637	585	233	65	73	75	92	85	0	799	734	265	80	92	88	95	87	0	0.796	0.795	0.817	0.759	2.104	0.794	0.836	120	536	1291	1174	-0.330	572	719	520	654	0
3	16	13	"PFM0167"	"M2157_1"	13610	22230	120	734	709	330	65	69	17	99	97	0	624	594	229	86	89	19	98	98	0	1.243	1.268	1.248	1.123	2.476	1.308	0.813	120	510	1207	1152	0.314	669	538	644	508	0
3	17	13	"PFM0171"	"M21780_2"	13790	22230	100	1584	1438	610	72	83	85	91	87	0	2123	1836	744	89	113	141	100	97	0	0.743	0.782	0.758	0.682	2.112	0.750	0.825	80	393	3546	3113	-0.428	1512	2034	1366	1747	0
3	18	13	"PFM0173"	"M21780_4"	13990	22250	150	81	83	23	68	78	71	1	0	0	101	106	29	86	102	116	0	0	0	0.867	0.750	0.848	0.819	3.134	0.491	0.579	156	595	28	35	-0.206	13	15	15	20	-50
3	19	13	"PFM0202"	"M23550_4"	14170	22230	110	6331	5464	2375	68	76	60	100	100	0	2803	2509	772	83	98	149	100	100	0	2.303	2.224	2.277	1.966	1.756	2.463	0.852	80	455	8983	7822	1.203	6263	2720	5396	2426	0
3	20	13	"PFM0204"	"M23550_7"	14380	22240	100	112	114	27	65	70	43	51	12	0	133	138	31	76	85	85	22	0	0	0.825	0.790	0.778	0.771	2.464	0.830	0.445	80	425	104	111	-0.278	47	57	49	62	0
3	21	13	"PFM0209"	"M24104_1"	14550	22230	110	924	822	419	63	71	64	97	83	0	1624	1536	611	77	108	229	97	87	0	0.557	0.520	0.550	0.442	2.041	0.501	0.835	80	457	2408	2218	-0.845	861	1547	759	1459	0
3	22	13	"PFM0211"	"M24315_1"	14740	22230	110	918	866	410	65	79	88	90	87	0	1333	1147	553	83	130	278	86	71	0	0.682	0.753	0.657	0.719	2.165	0.660	0.740	80	531	2103	1865	-0.551	853	1250	801	1064	0
3	1	14	"PFM0214"	"M24561_16"	10760	22420	110	409	388	155	65	70	42	88	86	0	659	593	249	87	99	79	91	80	0	0.601	0.638	0.576	0.625	2.180	0.567	0.717	80	526	916	829	-0.734	344	572	323	506	0
3	2	14	"PFM0216"	"M24561_22"	10950	22430	120	919	826	394	64	68	35	97	90	0	1811	1576	810	85	96	76	99	94	0	0.495	0.511	0.481	0.503	2.564	0.457	0.775	120	543	2581	2253	-1.013	855	1726	762	1491	0
3	3	14	"PFM0675"	"M49210_1"	11140	22420	110	209	201	79	64	65	13	90	87	0	438	411	146	81	86	32	100	93	0	0.406	0.415	0.426	0.383	1.934	0.380	0.780	80	496	502	467	-1.300	145	357	137	330	0
3	4	14	"PFM0678"	"M49439_1"	11340	22420	120	239	227	86	64	67	15	93	90	0	374	354	117	80	85	31	96	94	0	0.595	0.595	0.627	0.613	2.275	0.573	0.702	120	544	469	437	-0.748	175	294	163	274	0
3	5	14	"PFM0682"	"M49680_3"	11520	22420	110	165	163	46	64	67	15	96	91	0	762	744	182	81	88	48	100	100	0	0.148	0.149	0.150	0.143	1.737	0.142	0.719	80	496	782	762	-2.753	101	681	99	663	0
3	6	14	"PFM0685"	"M50030_1"	11710	22420	110	1879	1672	743	67	72	43	100	100	0	2308	2197	724	87	109	194	100	100	0	0.816	0.761	0.776	0.680	1.781	0.739	0.836	80	488	4033	3715	-0.294	1812	2221	1605	2110	0
3	7	14	"PFM0689"	"M50253_2"	11890	22420	110	353	345	106	67	73	53	92	88	0	825	757	232	86	104	181	96	83	0	0.387	0.414	0.398	0.393	1.988	0.370	0.738	80	535	1025	949	-1.370	286	739	278	671	0
3	8	14	"PFM0691"	"M50721_1"	12090	22420	110	197	191	61	70	76	57	80	62	0	302	295	69	88	94	29	98	93	0	0.593	0.585	0.619	0.545	1.741	0.604	0.656	80	538	341	328	-0.753	127	214	121	207	0
3	9	14	"PFM0712"	"M52704_3"	12280	22420	100	98	101	28	67	70	17	68	45	0	154	160	40	84	89	24	95	75	0	0.443	0.447	0.455	0.485	2.822	0.381	0.224	80	472	101	110	-1.175	31	70	34	76	0
3	10	14	"PFM0715"	"M5299_1"	12470	22420	110	2207	1949	871	63	65	14	100	100	0	1720	1612	514	78	84	50	100	100	0	1.306	1.229	1.254	1.082	2.052	1.274	0.805	80	557	3786	3420	0.385	2144	1642	1886	1534	0
3	11	14	"PFM0718"	"M53027_1"	12670	22420	110	483	441	185	63	65	14	100	100	0	849	779	260	79	85	51	100	97	0	0.545	0.540	0.571	0.501	1.926	0.503	0.745	80	511	1190	1078	-0.874	420	770	378	700	0
3	12	14	"PFM0720"	"M53181_3"	12850	22420	110	2597	2300	954	64	67	19	100	100	0	2351	2183	652	80	90	94	100	100	0	1.115	1.063	1.136	0.967	1.915	1.073	0.817	80	516	4804	4339	0.158	2533	2271	2236	2103	0
3	13	14	"PFM0722"	"M53240_1"	13040	22420	110	1057	962	398	69	72	21	100	100	0	1176	1097	285	88	97	95	100	100	0	0.908	0.885	0.970	0.785	1.887	0.882	0.786	80	509	2076	1902	-0.139	988	1088	893	1009	0
3	14	14	"PFM0726"	"M53565_1"	13250	22440	150	73	78	21	66	69	23	24	7	0	99	106	28	82	101	305	0	0	0	0.412	0.500	0.597	0.546	3.931	0.515	0.111	156	702	24	36	-1.280	7	17	12	24	-50
3	15	14	"PFM0746"	"M54626_1"	13410	22420	110	2774	2503	970	62	77	103	100	98	0	6140	5732	2060	79	153	570	100	100	0	0.447	0.432	0.419	0.399	1.820	0.384	0.775	80	441	8773	8094	-1.160	2712	6061	2441	5653	0
3	16	14	"PFM0749"	"M5464_1"	13610	22420	110	2117	1926	892	63	81	133	100	95	0	1929	1812	522	82	169	671	91	77	0	1.112	1.077	1.103	0.924	1.827	0.994	0.641	80	516	3901	3593	0.153	2054	1847	1863	1730	0
3	17	14	"PFM0753"	"M55240_4"	13820	22430	150	72	76	19	63	75	99	0	0	0	100	104	26	80	117	389	0	0	0	0.450	0.542	0.600	0.578	3.153	0.028	0.014	156	684	29	37	-1.152	9	20	13	24	-50
3	18	14	"PFM0758"	"M55479_1"	14000	22420	120	83	88	26	60	61	12	67	46	0	103	106	22	73	76	16	73	45	0	0.767	0.848	0.980	0.801	3.620	0.966	0.205	120	432	53	61	-0.383	23	30	28	33	0
3	19	14	"PFM0761"	"M55746_2"	14190	22420	120	136	136	45	63	68	53	67	20	0	284	262	81	74	87	138	72	11	0	0.348	0.388	0.408	0.365	2.574	0.375	0.605	120	524	283	261	-1.524	73	210	73	188	0
3	20	14	"PFM0763"	"M55888_10"	14370	22420	120	6451	5787	2683	63	64	13	100	100	0	4213	3621	1662	75	77	14	100	99	0	1.544	1.614	1.618	1.649	2.798	1.687	0.785	120	520	10526	9270	0.626	6388	4138	5724	3546	0
3	21	14	"PFM0787"	"M57062_3"	14570	22420	120	780	717	315	62	67	48	99	91	0	315	305	88	76	93	183	73	4	0	3.004	2.860	2.977	2.637	2.429	3.307	0.773	120	591	957	884	1.587	718	239	655	229	0
3	22	14	"PFM0790"	"M57295_1"	14770	22420	110	93	97	24	65	70	63	8	0	0	122	121	23	81	99	168	0	0	0	0.683	0.800	0.757	0.712	2.557	0.786	0.232	80	558	69	72	-0.550	28	41	32	40	0
3	1	15	"PFM0798"	"M57785_5"	10780	22620	110	100	102	29	65	69	31	55	12	0	136	138	25	90	98	59	25	2	0	0.761	0.771	0.778	0.706	2.750	0.708	0.205	80	547	81	85	-0.394	35	46	37	48	0
3	2	15	"PFM0800"	"M58024_1"	10960	22610	110	285	268	110	67	70	17	93	87	0	632	585	203	93	99	29	100	100	0	0.404	0.409	0.403	0.339	2.079	0.391	0.787	80	521	757	693	-1.306	218	539	201	492	0
3	3	15	"PFM0804"	"M58298_1"	11150	22620	80	93	97	28	63	65	16	69	44	0	120	123	29	83	87	21	71	42	0	0.811	0.850	0.851	0.834	2.628	0.668	0.176	52	334	67	74	-0.303	30	37	34	40	0
3	4	15	"PFM0807"	"M58361_1"	11350	22610	110	2296	2049	850	68	73	27	100	100	0	5696	5111	1791	87	98	61	100	100	0	0.397	0.394	0.399	0.359	1.782	0.360	0.836	80	518	7837	7005	-1.332	2228	5609	1981	5024	0
3	5	15	"PFN0316"	"N134_30"	11530	22610	110	953	858	349	75	77	19	100	100	0	635	602	170	96	105	63	100	93	0	1.629	1.547	1.555	1.390	1.792	1.643	0.821	80	516	1417	1289	0.704	878	539	783	506	0
3	6	15	"PFN0318"	"N134_34"	11720	22610	110	1180	1047	499	73	78	43	98	92	0	1104	1032	315	94	114	174	97	91	0	1.096	1.038	1.011	0.842	2.134	1.065	0.782	80	524	2117	1912	0.132	1107	1010	974	938	0
3	7	15	"PFN0320"	"N134_41"	11910	22610	110	483	445	162	69	79	86	91	86	0	839	806	207	88	117	408	88	33	0	0.551	0.524	0.539	0.456	1.861	0.320	0.652	80	516	1165	1094	-0.859	414	751	376	718	0
3	8	15	"PFN0324"	"N134_45"	12090	22610	110	8525	7791	2826	76	162	743	96	93	0	6195	5756	1727	92	195	764	100	93	0	1.384	1.362	1.391	1.295	1.573	1.431	0.884	80	544	14552	13379	0.469	8449	6103	7715	5664	0
3	9	15	"PFN0326"	"N134_5"	12290	22610	110	309	297	105	70	145	706	0	0	0	401	374	109	87	169	655	0	0	0	0.761	0.791	0.808	0.779	2.007	0.782	0.679	80	546	553	514	-0.394	239	314	227	287	0
3	10	15	"PFN0328"	"N134_57"	12480	22630	110	81	85	22	62	65	22	42	16	0	110	115	35	79	83	32	47	20	0	0.613	0.639	0.622	0.604	3.150	0.546	0.206	80	530	50	59	-0.706	19	31	23	36	0
3	11	15	"PFN0346"	"N134_93"	12700	22620	150	69	71	16	62	64	19	24	4	0	90	91	22	79	82	26	23	3	0	0.636	0.750	0.667	0.759	4.048	0.363	0.031	156	733	18	21	-0.652	7	11	9	12	-50
3	12	15	"PFN0348"	"N134_96"	12870	22600	90	76	80	22	61	63	12	53	25	0	103	105	21	74	79	36	38	3	0	0.517	0.613	0.500	0.569	3.478	0.621	0.140	52	332	44	50	-0.951	15	29	19	31	0
3	13	15	"PFN0350"	"N135_1"	13050	22620	120	201	209	68	62	65	28	98	90	0	281	279	59	76	81	42	99	98	0	0.678	0.724	0.694	0.668	1.828	0.740	0.652	120	561	344	350	-0.561	139	205	147	203	0
3	14	15	"PFN0353"	"N135_14"	13240	22620	120	1068	972	368	61	66	34	98	95	0	1430	1331	472	77	82	47	100	99	0	0.744	0.726	0.737	0.670	1.968	0.710	0.837	120	479	2360	2165	-0.426	1007	1353	911	1254	0
3	15	15	"PFN0355"	"N135_17"	13430	22610	110	1315	1173	452	61	64	25	100	100	0	1015	893	337	76	99	361	82	72	0	1.335	1.361	1.357	1.370	1.878	1.329	0.823	80	499	2193	1929	0.417	1254	939	1112	817	0
3	16	15	"PFN0357"	"N135_2"	13610	22610	110	411	403	155	61	66	29	97	92	0	707	673	215	77	91	133	97	87	0	0.556	0.574	0.539	0.516	1.997	0.553	0.793	80	504	980	938	-0.848	350	630	342	596	0
3	17	15	"PFN0375"	"N136_7"	13790	22610	110	5970	5325	1987	63	74	104	100	100	0	2194	2091	610	77	96	154	100	100	0	2.790	2.613	2.655	2.410	1.555	2.792	0.873	80	511	8024	7276	1.480	5907	2117	5262	2014	0
3	18	15	"PFN0377"	"N137_11"	14000	22610	110	3591	3202	1252	63	67	47	100	100	0	2807	2395	1038	74	83	78	100	100	0	1.291	1.352	1.291	1.334	1.927	1.284	0.805	80	516	6261	5460	0.368	3528	2733	3139	2321	0
3	19	15	"PFN0379"	"N137_15"	14180	22610	110	293	276	88	61	62	12	97	96	0	227	226	66	76	79	23	97	93	0	1.536	1.433	1.450	1.379	2.377	1.446	0.710	80	495	383	365	0.620	232	151	215	150	0
3	20	15	"PFN0383"	"N137_20"	14380	22620	120	124	124	37	61	62	12	90	86	0	306	292	73	77	79	17	98	98	0	0.275	0.293	0.266	0.256	2.016	0.282	0.616	120	562	292	278	-1.862	63	229	63	215	0
3	21	15	"PFN0385"	"N137_22"	14560	22610	110	592	560	212	61	63	19	100	97	0	3291	3244	1049	76	89	167	100	100	0	0.165	0.158	0.159	0.144	1.595	0.136	0.808	80	500	3746	3667	-2.598	531	3215	499	3168	0
3	22	15	"PFN0387"	"N137_25"	14760	22610	110	139	139	41	61	63	19	92	81	0	280	282	73	75	85	144	77	12	0	0.380	0.377	0.370	0.360	1.850	0.327	0.609	80	566	283	285	-1.394	78	205	78	207	0
3	1	16	"PFN0405"	"N137_9"	10770	22800	110	1055	989	378	71	73	16	98	97	0	767	698	247	98	103	28	100	100	0	1.471	1.530	1.563	1.395	2.069	1.542	0.821	80	570	1653	1518	0.557	984	669	918	600	0
3	2	16	"PFN0407"	"N138_101"	10970	22830	110	97	102	34	75	79	21	52	26	0	172	183	61	104	111	48	66	36	0	0.324	0.342	0.400	0.401	2.680	0.258	0.183	80	543	90	106	-1.628	22	68	27	79	0
3	3	16	"PFN0410"	"N138_105"	11160	22800	110	1703	1505	671	71	75	21	100	98	0	5055	4346	1712	95	105	76	100	100	0	0.329	0.337	0.345	0.301	2.017	0.324	0.819	80	528	6592	5685	-1.604	1632	4960	1434	4251	0
3	4	16	"PFN0413"	"N138_15"	11340	22800	110	164	165	55	76	81	30	83	67	0	335	320	78	100	115	90	90	73	0	0.374	0.405	0.405	0.353	2.200	0.387	0.534	80	522	323	309	-1.417	88	235	89	220	0
3	5	16	"PFN0416"	"N138_21"	11540	22800	110	147	145	45	75	79	23	78	67	0	254	251	55	96	104	39	95	91	0	0.456	0.452	0.480	0.378	2.262	0.466	0.565	80	527	230	225	-1.134	72	158	70	155	0
3	6	16	"PFN0418"	"N138_26"	11730	22810	120	546	510	224	66	71	23	95	90	0	935	873	313	86	93	64	99	95	0	0.565	0.564	0.550	0.485	2.375	0.565	0.792	120	569	1329	1231	-0.823	480	849	444	787	0
3	7	16	"PFN0821"	"N159_40"	11910	22800	110	2865	2577	1057	70	108	236	93	91	0	4515	4005	1473	89	195	707	97	85	0	0.631	0.640	0.626	0.602	1.960	0.598	0.818	80	456	7221	6423	-0.663	2795	4426	2507	3916	0
3	8	16	"PFN0823"	"N159_45"	12090	22840	150	97	102	29	80	147	625	0	0	0	131	134	37	103	229	844	0	0	0	0.607	0.710	0.622	0.632	3.533	0.363	0.813	156	681	45	53	-0.720	17	28	22	31	-50
3	9	16	"PFN0826"	"N159_51"	12300	22830	150	97	102	34	72	77	22	51	33	0	134	136	37	94	100	26	64	35	0	0.625	0.714	0.718	0.734	2.828	0.701	0.238	156	647	65	72	-0.678	25	40	30	42	-50
3	10	16	"PFN0828"	"N159_7"	12490	22800	110	661	817	471	65	68	24	100	96	0	1436	1445	562	83	88	37	100	100	0	0.441	0.552	0.457	0.491	1.755	0.527	0.748	80	438	1949	2114	-1.183	596	1353	752	1362	0
3	11	16	"PFN0830"	"N161_2"	12670	22800	120	1340	1281	559	64	66	22	100	97	0	1277	1174	445	80	85	35	100	100	0	1.066	1.112	1.128	0.984	2.006	1.141	0.876	120	490	2473	2311	0.092	1276	1197	1217	1094	0
3	12	16	"PFN0833"	"N162_3"	12870	22800	130	308	304	95	62	63	13	98	96	0	798	767	236	78	79	14	100	100	0	0.342	0.351	0.346	0.336	1.720	0.345	0.807	120	628	966	931	-1.549	246	720	242	689	0
3	13	16	"PFN0859"	"N168_1"	13050	22800	110	265	254	99	62	65	16	97	88	0	858	816	252	77	81	30	100	100	0	0.260	0.260	0.264	0.228	1.947	0.229	0.749	80	462	984	931	-1.944	203	781	192	739	0
3	14	16	"PFN0861"	"N168_12"	13230	22790	110	5324	4646	2073	62	78	149	96	93	0	4703	3835	2008	77	116	367	98	82	0	1.137	1.220	1.190	1.253	2.262	1.106	0.778	80	500	9888	8342	0.186	5262	4626	4584	3758	0
3	15	16	"PFN0863"	"N168_17"	13430	22800	100	134	140	46	62	75	146	10	0	0	641	591	217	76	109	358	78	15	0	0.127	0.151	0.151	0.147	1.899	0.125	0.594	80	506	637	593	-2.972	72	565	78	515	0
3	16	16	"PFN0866"	"N168_23"	13630	22800	110	221	216	68	61	64	21	96	92	0	213	214	47	76	81	54	97	70	0	1.168	1.123	1.096	1.037	1.929	1.160	0.643	80	534	297	293	0.224	160	137	155	138	0
3	17	16	"PFN0870"	"N168_29"	13820	22820	100	88	90	22	65	68	17	57	25	0	124	126	33	80	83	17	80	61	0	0.523	0.543	0.476	0.527	3.286	0.388	0.100	80	447	67	71	-0.936	23	44	25	46	0
3	18	16	"PFN0873"	"N168_32"	13980	22800	110	316	307	91	64	67	19	100	98	0	487	472	132	77	82	29	100	100	0	0.615	0.615	0.620	0.599	1.724	0.586	0.791	80	520	662	638	-0.702	252	410	243	395	0
3	19	16	"PFN0901"	"N175_10"	14190	22800	110	3426	3058	1345	63	66	49	100	100	0	4910	4498	1545	78	87	87	100	100	0	0.696	0.678	0.682	0.614	1.963	0.646	0.800	80	546	8195	7415	-0.523	3363	4832	2995	4420	0
3	20	16	"PFN0903"	"N175_12"	14380	22800	110	142	145	53	62	63	14	92	80	0	204	215	81	78	86	90	65	27	0	0.635	0.606	0.668	0.597	2.397	0.524	0.543	80	506	206	220	-0.655	80	126	83	137	0
3	21	16	"PFN0908"	"N175_3"	14570	22810	100	78	81	15	62	63	13	61	31	0	111	119	31	76	80	69	21	1	0	0.457	0.442	0.449	0.417	3.226	0.334	0.191	80	467	51	62	-1.129	16	35	19	43	0
3	22	16	"PFN0910"	"N175_8"	14760	22810	120	1672	1492	629	61	68	71	95	91	0	1726	1631	564	75	81	74	100	97	0	0.976	0.920	0.949	0.809	2.069	0.959	0.840	120	627	3262	2987	-0.035	1611	1651	1431	1556	0
3	1	17	"PFN0912"	"N176_2"	10770	23000	100	1671	1591	716	72	76	28	100	100	0	1445	1338	464	93	99	37	100	100	0	1.183	1.220	1.201	1.103	1.765	1.247	0.823	80	492	2951	2764	0.242	1599	1352	1519	1245	0
3	2	17	"PFN0914"	"N176_4"	10960	23000	110	391	363	141	79	83	29	96	90	0	904	848	248	103	110	40	100	100	0	0.390	0.381	0.391	0.337	1.837	0.367	0.772	80	501	1113	1029	-1.360	312	801	284	745	0
3	3	17	"PFN0936"	"N181_8"	11160	23000	110	518	462	160	80	82	20	98	97	0	1094	993	313	102	109	50	100	100	0	0.442	0.429	0.431	0.407	1.500	0.404	0.825	80	513	1430	1273	-1.179	438	992	382	891	0
3	4	17	"PFN0938"	"N182_2"	11350	23000	120	337	321	130	76	80	22	94	90	0	406	378	118	100	106	42	95	89	0	0.853	0.881	0.881	0.793	2.263	0.936	0.749	120	469	567	523	-0.229	261	306	245	278	0
3	5	17	"PFN0940"	"N182_5"	11480	23010	150	87	96	43	71	76	29	34	16	0	112	118	33	91	101	60	16	1	0	0.762	0.926	0.857	0.806	3.449	3.405	0.022	156	768	37	52	-0.392	16	21	25	27	-50
3	6	17	"PFN0947"	"N185_15"	11720	22990	110	1527	1461	697	64	72	50	100	98	0	773	683	279	81	93	87	97	87	0	2.114	2.321	2.184	2.214	2.216	2.465	0.753	80	512	2155	1999	1.080	1463	692	1397	602	0
3	7	17	"PFN0951"	"N185_4"	11910	22990	110	772	742	284	69	81	116	96	91	0	941	851	342	89	129	365	78	66	0	0.825	0.883	0.873	0.893	2.034	0.814	0.806	80	490	1555	1435	-0.277	703	852	673	762	0
3	8	17	"PFN0953"	"N185_6"	12100	23000	120	1121	1063	443	76	79	20	100	100	0	955	907	386	100	107	69	98	92	0	1.222	1.223	1.205	1.275	2.537	1.216	0.766	120	465	1900	1794	0.290	1045	855	987	807	0
3	9	17	"PFF1635"	"F64095_4"	12310	23000	150	93	110	65	72	74	17	53	35	0	118	149	87	93	97	22	51	38	0	0.840	0.679	0.824	0.791	3.513	0.653	0.451	156	516	46	94	-0.252	21	25	38	56	-50
3	10	17	"PFF1651"	"F64732_1"	12480	23000	120	6635	5738	2626	69	72	19	100	100	0	4770	4224	1784	89	94	28	98	97	0	1.403	1.371	1.418	1.310	2.566	1.433	0.826	120	382	11247	9804	0.488	6566	4681	5669	4135	0
3	11	17	"PFF1691"	"F66430_1"	12640	23000	150	94	107	43	67	70	18	60	43	0	127	134	47	85	89	27	61	39	0	0.643	0.816	0.780	0.756	2.826	0.730	0.367	156	700	69	89	-0.637	27	42	40	49	-50
3	12	17	"PFF1706"	"F67045_1"	12870	23000	100	77	80	21	61	63	13	53	35	0	107	113	25	77	78	15	80	48	0	0.533	0.528	0.533	0.569	3.354	0.432	0.112	80	495	46	55	-0.907	16	30	19	36	0
3	13	17	"PFF1770"	"F69174_1"	13060	23000	110	761	693	304	62	67	35	98	93	0	1045	924	333	77	82	41	100	98	0	0.722	0.745	0.734	0.691	2.165	0.758	0.775	80	536	1667	1478	-0.470	699	968	631	847	0
3	14	17	"PFF1856"	"F72113_1"	13250	23000	110	10266	8878	4517	63	69	36	100	100	0	8758	7492	3682	79	88	69	100	100	0	1.176	1.189	1.225	1.216	2.174	1.212	0.787	80	574	18882	16228	0.233	10203	8679	8815	7413	0
3	15	17	"PFC0253"	"C664"	13450	23000	90	164	266	321	62	64	14	98	92	0	246	348	301	78	81	17	100	100	0	0.607	0.756	0.670	0.605	2.242	0.950	0.678	52	384	270	474	-0.720	102	168	204	270	0
3	16	17	"PFC0263"	"C68"	13620	23000	120	471	466	194	63	64	16	99	98	0	315	299	108	77	79	15	96	95	0	1.714	1.815	1.825	1.890	2.126	1.909	0.743	120	593	646	625	0.778	408	238	403	222	0
3	17	17	"PFC0294"	"C735"	13810	23000	110	122	131	50	66	68	20	80	63	0	205	201	44	82	85	17	100	98	0	0.455	0.546	0.467	0.395	2.786	0.633	0.486	80	497	179	184	-1.135	56	123	65	119	0
3	18	17	"PFC0298"	"C739"	14010	23000	100	159	165	73	64	66	20	80	78	0	326	301	118	79	84	23	91	88	0	0.385	0.455	0.436	0.396	2.529	0.457	0.688	80	471	342	323	-1.379	95	247	101	222	0
3	19	17	"PFC0301"	"C741"	14190	22990	110	274	259	101	62	67	51	90	82	0	634	578	237	77	89	97	92	85	0	0.381	0.393	0.363	0.385	2.197	0.371	0.562	80	504	769	698	-1.394	212	557	197	501	0
3	20	17	"PFL0015"	"L1_3"	14370	23000	110	113	119	33	61	63	14	92	85	0	168	174	38	76	83	51	95	38	0	0.565	0.592	0.530	0.507	2.302	0.570	0.457	80	544	144	156	-0.823	52	92	58	98	0
3	21	17	"PFM0073"	"M15459_3"	14570	23000	110	115	123	39	64	66	16	88	70	0	203	208	58	80	83	16	98	96	0	0.415	0.461	0.467	0.426	2.043	0.460	0.533	80	515	174	187	-1.270	51	123	59	128	0
3	22	17	"PFM0096"	"M16857_1"	14750	22980	110	3393	2903	1422	64	88	183	98	91	0	2607	2329	902	81	119	290	100	93	0	1.318	1.263	1.223	1.101	2.169	1.297	0.719	80	513	5855	5087	0.398	3329	2526	2839	2248	0
3	1	18	"PFM0259"	"M26257_1"	10790	23170	90	252	257	136	68	73	26	86	75	0	939	777	382	86	95	45	100	90	0	0.216	0.274	0.267	0.221	2.106	0.267	0.690	52	377	1037	880	-2.213	184	853	189	691	0
3	2	18	"PFM0321"	"M31208_3"	10960	23180	110	178	183	66	72	75	17	95	91	0	616	584	188	96	99	24	100	100	0	0.204	0.227	0.214	0.206	2.051	0.203	0.632	80	492	626	599	-2.294	106	520	111	488	0
3	3	18	"PFM0389"	"M3590_2"	11150	23200	150	81	92	105	75	77	18	25	7	0	109	114	31	98	102	25	32	8	0	0.545	1.063	0.667	0.703	3.752	15.168	0.016	156	750	17	33	-0.874	6	11	17	16	-50
3	4	18	"PFM0523"	"M42640_1"	11330	23180	100	395	382	150	74	77	17	100	97	0	545	520	129	94	98	34	100	100	0	0.712	0.723	0.726	0.630	1.807	0.726	0.752	80	418	772	734	-0.491	321	451	308	426	0
3	5	18	"PFD0044"	"D13561_3"	11520	23180	90	118	123	49	70	73	17	71	61	0	150	154	34	89	96	37	76	46	0	0.787	0.815	0.818	0.698	3.039	0.870	0.288	52	365	109	118	-0.346	48	61	53	65	0
3	6	18	"PFD0057"	"D15909_4"	11720	23170	110	1275	1116	437	66	73	51	100	92	0	542	501	153	84	94	74	96	90	0	2.640	2.518	2.543	2.348	1.894	2.692	0.808	80	533	1667	1467	1.400	1209	458	1050	417	0
3	7	18	"PFD0156"	"D17715_93"	11900	23170	110	628	622	198	71	78	51	100	100	0	375	371	62	90	99	71	100	100	0	1.954	1.961	1.925	1.862	1.385	2.102	0.800	80	530	842	832	0.967	557	285	551	281	0
3	8	18	"PFD0171"	"D21102_1"	12080	23170	90	2529	2587	1541	72	78	50	100	100	0	2338	2000	1025	94	98	21	100	100	0	1.095	1.320	1.342	1.351	1.866	1.400	0.883	52	327	4701	4421	0.131	2457	2244	2515	1906	0
3	9	18	"PFD0194"	"D23657_11"	12250	23200	150	83	86	21	74	77	19	33	12	0	113	114	26	95	99	21	44	15	0	0.500	0.632	0.821	0.856	3.551	0.579	0.093	156	673	27	31	-1.000	9	18	12	19	-50
3	10	18	"PFD0273"	"D33539_50"	12460	23190	150	92	97	26	77	80	20	42	21	0	120	129	36	98	101	20	51	33	0	0.682	0.645	0.706	0.841	3.730	0.532	0.080	156	531	37	51	-0.553	15	22	20	31	-50
3	11	18	"IAX099I"	"Y_IAX099I"	12660	23220	150	78	84	21	74	78	21	25	8	0	110	113	26	97	98	21	37	12	0	0.308	0.625	0.711	0.738	5.267	0.447	0.044	156	524	17	26	-1.700	4	13	10	16	-50
3	12	18	"ICX188I"	"Y_ICX188I"	12850	23220	150	72	73	17	66	69	18	19	6	0	87	93	24	85	88	20	20	10	0	3.000	0.875	1.000	1.017	3.092	0.441	0.081	156	545	8	15	1.585	6	2	7	8	-50
3	13	18	"IEX355I"	"Y_IEX355I"	13030	23210	150	67	71	19	64	67	19	17	5	0	91	94	21	80	86	36	14	1	0	0.273	0.500	0.679	0.664	4.257	0.373	0.034	156	589	14	21	-1.874	3	11	7	14	-50
3	14	18	"IGX361I"	"Y_IGX361I"	13230	23220	150	62	66	15	65	78	122	0	0	0	81	85	20	83	98	110	0	0	0	1.500	0.500	0.745	0.660	3.385	0.816	0.065	156	654	-5	3	0.585	-3	-2	1	2	-50
3	15	18	"IIX063I"	"Y_IIX063I"	13420	23220	150	62	64	19	64	73	86	0	0	0	80	84	17	80	88	70	0	0	0	100000.000	0.000	0.887	0.901	3.623	0.800	0.043	156	662	-2	4	16.610	-2	0	0	4	-50
3	16	18	"IKX121I"	"Y_IKX121I"	13610	23220	150	62	65	14	65	67	15	13	2	0	82	85	20	82	86	22	13	3	0	100000.000	0.000	0.581	0.731	3.565	0.280	0.062	156	711	-3	3	16.610	-3	0	0	3	-50
3	17	18	"Z_1_50"	"Z_1_50"	13790	23180	100	163	174	79	65	67	17	95	91	0	316	322	80	83	87	20	100	100	0	0.421	0.456	0.463	0.383	2.017	0.465	0.605	80	467	331	348	-1.249	98	233	109	239	0
3	18	18	"Z_1_70"	"Z_1_70"	14010	23180	110	357	343	143	64	67	25	95	91	0	798	721	288	82	86	22	100	100	0	0.409	0.437	0.428	0.421	2.145	0.422	0.762	80	498	1009	918	-1.289	293	716	279	639	0
3	19	18	"Z_1_90"	"Z_1_90"	14180	23180	110	972	874	382	62	66	24	100	100	0	1844	1755	592	76	92	109	100	100	0	0.515	0.484	0.469	0.429	1.689	0.472	0.840	80	493	2678	2491	-0.958	910	1768	812	1679	0
3	20	18	"Z_2_10"	"Z_2_10"	14370	23220	150	61	64	14	63	67	22	5	1	0	84	88	20	77	90	87	0	0	0	-0.286	0.091	0.725	0.643	3.348	0.103	0.175	156	742	5	12	Error	-2	7	1	11	-50
3	21	18	"Z_2_30"	"Z_2_30"	14580	23180	110	87	91	23	62	65	16	63	40	0	131	132	29	77	80	16	91	77	0	0.463	0.527	0.533	0.477	3.076	0.668	0.130	80	473	79	84	-1.111	25	54	29	55	0
3	22	18	"Z_2_50"	"Z_2_50"	14750	23180	110	10724	9435	5038	64	68	23	100	100	0	14122	11877	4774	78	97	194	100	100	0	0.759	0.794	0.741	0.702	2.133	0.778	0.683	80	544	24704	21170	-0.398	10660	14044	9371	11799	0
3	1	19	"Z_3_90"	"Z_3_90"	10760	23370	110	13205	12164	4115	67	72	63	100	100	0	7672	6650	2213	84	104	252	100	98	0	1.731	1.842	1.841	1.860	1.781	1.842	0.868	80	540	20726	18663	0.792	13138	7588	12097	6566	0
3	2	19	"Z_4_10"	"Z_4_10"	10940	23410	150	88	92	23	76	83	77	1	0	0	118	120	24	97	140	484	0	0	0	0.571	0.696	0.846	0.733	3.770	0.229	0.781	156	705	33	39	-0.807	12	21	16	23	-50
3	3	19	"Z_4_30"	"Z_4_30"	11150	23410	150	86	88	22	79	82	21	28	7	0	113	117	28	103	109	51	10	0	0	0.700	0.643	0.785	0.998	4.005	0.449	0.043	156	659	17	23	-0.515	7	10	9	14	-50
3	4	19	"Z_4_50"	"Z_4_50"	11350	23380	110	2067	1896	739	78	80	18	100	100	0	2579	2376	810	101	103	23	100	100	0	0.803	0.799	0.813	0.739	1.853	0.819	0.830	80	508	4467	4093	-0.317	1989	2478	1818	2275	0
3	5	19	"Z_4_70"	"Z_4_70"	11530	23370	110	3395	3238	1389	72	77	33	100	100	0	4368	3774	1692	93	108	136	100	100	0	0.777	0.860	0.818	0.848	2.148	0.789	0.774	80	544	7598	6847	-0.363	3323	4275	3166	3681	0
3	6	19	"Z_4_90"	"Z_4_90"	11730	23370	110	6991	6101	2517	68	71	34	100	100	0	8092	7129	2691	86	102	141	100	100	0	0.865	0.857	0.864	0.799	1.929	0.811	0.816	80	491	14929	13076	-0.210	6923	8006	6033	7043	0
3	7	19	"Z_6_30"	"Z_6_30"	11900	23410	150	72	73	17	69	71	18	19	6	0	96	100	23	87	91	35	15	1	0	0.333	0.308	0.830	0.789	3.396	0.102	0.036	156	641	12	17	-1.585	3	9	4	13	-50
3	8	19	"Z_6_50"	"Z_6_50"	12090	23410	150	70	73	19	71	76	38	3	1	0	91	94	23	92	98	43	5	0	0	1.000	1.000	0.844	0.746	3.943	0.896	0.055	156	708	-2	4	0.000	-1	-1	2	2	-50
3	9	19	"Z_6_70"	"Z_6_70"	12310	23380	110	120	118	30	78	81	20	68	52	0	175	177	41	98	102	21	95	80	0	0.545	0.506	0.607	0.508	2.618	0.610	0.314	80	446	119	119	-0.874	42	77	40	79	0
3	10	19	"Z_6_90"	"Z_6_90"	12480	23370	110	116	116	33	79	81	20	65	46	0	238	232	56	99	102	21	92	92	0	0.266	0.278	0.317	0.301	2.844	0.280	0.300	80	404	176	170	-1.909	37	139	37	133	0
3	11	19	"Z_7_10"	"Z_7_10"	12660	23400	150	83	86	20	78	81	20	25	6	0	116	121	31	103	105	28	27	10	0	0.385	0.444	0.667	0.616	4.473	0.495	0.026	156	503	18	26	-1.379	5	13	8	18	-50
3	12	19	"Z_7_30"	"Z_7_30"	12850	23390	150	77	80	17	75	78	19	20	3	0	105	109	28	96	100	20	30	10	0	0.222	0.385	0.736	0.722	3.984	0.311	0.036	156	467	11	18	-2.170	2	9	5	13	-50
3	13	19	"PFI17646"	"oPFI17646"	13050	23360	110	559	533	186	73	77	22	97	96	0	546	520	157	96	101	40	100	93	0	1.080	1.085	1.067	1.010	1.800	1.077	0.787	80	418	936	884	0.111	486	450	460	424	0
3	14	19	"PFN0256"	"oPFN0256"	13230	23360	110	2231	2087	824	71	88	147	98	93	0	1043	973	336	90	111	135	100	91	0	2.267	2.283	2.264	2.167	1.755	2.339	0.793	80	440	3113	2899	1.180	2160	953	2016	883	0
3	15	19	"PFG0021"	"oPFG0021"	13440	23380	90	88	90	18	65	66	15	61	30	0	108	112	22	79	81	15	78	46	0	0.793	0.758	0.633	0.656	2.714	0.733	0.147	52	316	52	58	-0.334	23	29	25	33	0
3	16	19	"PFF72433"	"oPFF72433"	13600	23370	80	94	98	26	66	69	18	65	34	0	121	135	47	85	90	24	67	40	0	0.778	0.640	0.745	0.726	3.409	0.271	0.116	52	252	64	82	-0.363	28	36	32	50	0
3	17	19	"PFJ12787"	"oPFJ12787"	13830	23380	80	82	88	28	66	68	16	44	36	0	138	155	54	89	92	20	78	61	0	0.327	0.333	0.462	0.464	3.910	0.226	0.117	52	319	65	88	-1.615	16	49	22	66	0
3	18	19	"PFG0023"	"oPFG0023"	14010	23370	120	12946	12271	5747	66	70	18	100	100	0	12585	11995	5847	84	89	20	100	100	0	1.030	1.025	1.004	1.026	2.683	1.014	0.835	120	559	25381	24116	0.043	12880	12501	12205	11911	0
3	19	19	"PFJ12789"	"oPFJ12789"	14180	23380	80	151	145	36	72	76	21	92	75	0	203	205	43	89	94	25	98	94	0	0.693	0.629	0.583	0.570	1.948	0.583	0.438	52	303	193	189	-0.529	79	114	73	116	0
3	20	19	"PFBL B0077"	"oPFBLOB0077"	14380	23370	120	1320	1278	619	65	69	17	100	100	0	882	870	306	82	91	37	98	97	0	1.569	1.539	1.580	1.346	2.487	1.726	0.719	120	476	2055	2001	0.650	1255	800	1213	788	0
3	21	19	"PFF72437"	"oPFF72437"	14570	23370	120	1811	1745	772	63	65	14	100	100	0	1689	1594	629	77	84	34	99	99	0	1.084	1.109	1.085	1.040	2.304	1.141	0.792	120	528	3360	3199	0.117	1748	1612	1682	1517	0
3	22	19	"PFL0043"	"oPFL0043"	14760	23370	100	106	111	31	63	64	13	87	75	0	141	144	31	74	77	14	100	93	0	0.642	0.686	0.661	0.647	2.219	0.625	0.343	80	470	110	118	-0.640	43	67	48	70	0
3	1	20	"PFBL B0079"	"oPFBLOB0079"	10780	23560	110	112	116	34	68	74	65	28	2	0	160	165	31	86	104	251	0	0	0	0.595	0.608	0.597	0.509	2.656	0.607	0.364	80	534	118	127	-0.750	44	74	48	79	0
3	2	20	"PFF72438"	"oPFF72438"	10960	23560	110	4652	4328	1603	81	86	70	100	100	0	8004	7581	2287	101	149	546	100	100	0	0.578	0.568	0.570	0.540	1.593	0.543	0.859	80	440	12474	11727	-0.790	4571	7903	4247	7480	0
3	3	20	"PFH0006"	"oPFH0006"	11160	23560	110	3817	3443	1285	84	90	72	100	100	0	2339	2099	723	109	151	513	93	83	0	1.674	1.688	1.658	1.591	1.804	1.701	0.827	80	400	5963	5349	0.743	3733	2230	3359	1990	0
3	4	20	"PFBL B0083"	"oPFBLOB0083"	11340	23590	150	96	100	29	82	88	50	14	0	0	128	134	31	106	118	76	5	0	0	0.636	0.643	0.827	0.849	3.409	0.136	0.052	156	566	36	46	-0.652	14	22	18	28	-50
3	5	20	"PFBL B0084"	"oPFBLOB0084"	11510	23590	150	79	81	21	72	79	40	7	0	0	111	112	19	93	108	129	0	0	0	0.389	0.474	0.694	0.835	3.316	0.632	0.089	156	644	25	28	-1.363	7	18	9	19	-50
3	6	20	"PFM60485"	"oPFM60485"	11730	23560	110	1869	1686	682	67	70	18	100	100	0	1807	1658	509	86	92	42	100	100	0	1.047	1.030	1.039	0.933	1.666	1.005	0.827	80	444	3523	3191	0.066	1802	1721	1619	1572	0
3	7	20	"PFN0258"	"oPFN0258"	11900	23590	150	87	88	23	74	82	55	5	0	0	112	117	29	97	111	94	2	0	0	0.867	0.700	0.806	0.898	3.115	0.949	0.070	156	556	28	34	-0.206	13	15	14	20	-50
3	8	20	"PFM60486"	"oPFM60486"	12110	23560	110	896	832	402	76	80	22	100	98	0	732	707	221	98	104	53	98	95	0	1.293	1.241	1.276	1.070	1.876	1.306	0.802	80	415	1454	1365	0.371	820	634	756	609	0
3	9	20	"PFK12896"	"oPFK12896"	12300	23560	120	428	427	175	80	83	22	99	99	0	656	617	229	101	108	48	95	90	0	0.627	0.672	0.693	0.699	2.089	0.650	0.746	120	548	903	863	-0.673	348	555	347	516	0
3	10	20	"PFN0259"	"oPFN0259"	12480	23560	110	697	692	275	82	86	37	97	96	0	1916	1859	510	105	116	114	100	100	0	0.340	0.348	0.337	0.306	1.777	0.335	0.821	80	502	2426	2364	-1.558	615	1811	610	1754	0
3	11	20	"PFL0046"	"oPFL0046"	12680	23560	110	459	417	149	80	83	22	93	93	0	1421	1323	434	105	116	113	100	100	0	0.288	0.277	0.272	0.258	1.825	0.266	0.835	80	442	1695	1555	-1.796	379	1316	337	1218	0
3	12	20	"PFD66984"	"oPFD66984"	12860	23560	110	1273	1207	512	79	82	20	98	97	0	1437	1398	415	103	107	44	100	100	0	0.895	0.871	0.883	0.760	1.939	0.903	0.834	80	413	2528	2423	-0.160	1194	1334	1128	1295	0
3	13	20	"PFD66985"	"oPFD66985"	13030	23600	150	75	78	20	76	80	25	12	1	0	102	105	24	97	105	67	1	0	0	-0.200	0.250	0.652	0.648	3.916	0.189	0.233	156	742	4	10	Error	-1	5	2	8	-50
3	14	20	"PFL0047"	"oPFL0047"	13250	23560	110	354	365	136	68	76	98	93	78	0	931	937	279	86	97	110	100	100	0	0.338	0.349	0.332	0.322	1.611	0.320	0.789	80	536	1131	1148	-1.563	286	845	297	851	0
3	15	20	"PFF72478"	"oPFF72478"	13420	23550	100	328	429	324	63	64	12	93	88	0	431	644	536	77	79	14	98	96	0	0.749	0.646	0.591	0.684	2.691	0.562	0.676	80	410	619	933	-0.418	265	354	366	567	0
3	16	20	"PFL0097"	"oPFL0097"	13600	23550	120	1090	1013	409	66	70	17	100	100	0	888	856	284	85	88	19	96	95	0	1.275	1.228	1.249	1.210	2.185	1.284	0.839	120	564	1827	1718	0.351	1024	803	947	771	0
3	17	20	"PFBL B0142"	"oPFBLOB0142"	13780	23550	110	1151	1094	426	68	75	52	100	97	0	1050	1031	290	86	102	117	100	100	0	1.123	1.086	1.088	0.984	1.703	1.082	0.788	80	529	2047	1971	0.168	1083	964	1026	945	0
3	18	20	"PFI17693"	"oPFI17693"	13980	23550	110	6114	6146	1913	69	89	204	100	100	0	4775	4803	1342	84	137	465	100	98	0	1.289	1.288	1.306	1.279	1.498	1.248	0.888	80	536	10736	10796	0.366	6045	4691	6077	4719	0
3	19	20	"PFI17695"	"oPFI17695"	14170	23550	110	6648	6550	2190	78	101	238	100	100	0	14921	14182	4006	102	220	1153	100	100	0	0.443	0.460	0.458	0.441	1.589	0.443	0.891	80	552	21389	20552	-1.173	6570	14819	6472	14080	0
3	20	20	"PFH0024"	"oPFH0024"	14370	23550	110	1045	979	429	72	84	141	92	87	0	840	795	274	92	163	981	13	0	0	1.301	1.290	1.263	1.177	1.940	1.300	0.783	80	529	1721	1610	0.379	973	748	907	703	0
3	21	20	"PFBL B0147"	"oPFBLOB0147"	14570	23560	120	104	107	34	65	68	22	69	42	0	170	183	57	80	87	55	77	40	0	0.433	0.408	0.409	0.361	2.746	0.353	0.356	120	548	129	145	-1.206	39	90	42	103	0
3	22	20	"PFF72481"	"oPFF72481"	14740	23550	110	346	352	117	62	65	13	100	100	0	865	872	227	79	81	17	100	100	0	0.361	0.366	0.369	0.343	1.629	0.330	0.778	80	525	1070	1083	-1.469	284	786	290	793	0
3	1	21	"PFJ12809"	"oPFJ12809"	10760	23760	110	90	92	24	66	69	16	63	38	0	117	123	29	82	85	16	81	52	0	0.686	0.634	0.678	0.762	3.254	0.587	0.149	80	517	59	67	-0.544	24	35	26	41	0
3	2	21	"PFH0027"	"oPFH0027"	10960	23760	110	1268	1198	668	70	73	20	100	98	0	1665	1563	650	86	101	227	96	92	0	0.759	0.764	0.673	0.639	2.210	0.745	0.733	80	536	2777	2605	-0.398	1198	1579	1128	1477	0
3	3	21	"PFF72482"	"oPFF72482"	11150	23750	110	2887	2680	1985	77	82	50	98	93	0	2402	1913	1037	97	115	168	95	85	0	1.219	1.433	1.316	1.138	2.416	1.597	0.668	80	516	5115	4419	0.286	2810	2305	2603	1816	0
3	4	21	"PFG0045"	"oPFG0045"	11330	23750	110	579	522	237	79	90	76	83	81	0	558	518	191	97	123	184	83	67	0	1.085	1.052	1.050	0.855	2.708	1.051	0.708	80	431	961	864	0.117	500	461	443	421	0
3	5	21	"PFF72484"	"oPFF72484"	11520	23750	120	436	395	194	70	79	54	80	79	0	578	531	242	88	100	63	91	84	0	0.747	0.734	0.684	0.618	2.590	0.711	0.790	120	489	856	768	-0.421	366	490	325	443	0
3	6	21	"PFI17704"	"oPFI17704"	11720	23750	120	2194	1943	993	68	71	17	100	99	0	2249	1983	908	88	91	20	99	99	0	0.984	0.989	0.990	0.855	2.547	1.020	0.816	120	544	4287	3770	-0.024	2126	2161	1875	1895	0
3	7	21	"PFH0030"	"oPFH0030"	11890	23750	110	986	930	324	79	88	61	100	98	0	887	849	247	102	116	99	98	98	0	1.155	1.139	1.166	1.093	1.731	1.117	0.826	80	429	1692	1598	0.208	907	785	851	747	0
3	8	21	"PFM60518"	"oPFM60518"	12090	23750	110	1011	944	376	82	91	56	100	96	0	1054	996	283	106	122	104	100	98	0	0.980	0.969	0.990	0.883	1.712	0.999	0.815	80	544	1877	1752	-0.029	929	948	862	890	0
3	9	21	"PFL0104"	"oPFL0104"	12290	23750	110	480	456	153	84	87	26	97	95	0	486	480	113	103	111	66	98	95	0	1.034	0.987	1.019	0.890	1.794	1.045	0.775	80	506	779	749	0.048	396	383	372	377	0
3	10	21	"PFI17705"	"oPFI17705"	12470	23750	110	2346	2158	1063	84	110	190	96	85	0	2343	2223	817	107	155	320	100	91	0	1.012	0.980	0.983	0.839	2.158	0.977	0.771	80	544	4498	4190	0.017	2262	2236	2074	2116	0
3	11	21	"PFBL B0155"	"oPFBLOB0155"	12670	23750	110	151	147	41	85	111	195	0	0	0	421	410	104	110	150	300	53	0	0	0.212	0.207	0.224	0.225	1.787	0.202	0.541	80	515	377	362	-2.236	66	311	62	300	0
3	12	21	"PFBL B0157"	"oPFBLOB0157"	12850	23790	150	76	78	20	77	86	58	1	0	0	101	106	26	103	111	56	3	0	0	0.500	0.333	0.987	0.805	3.440	2.507	0.263	156	674	-3	4	-1.000	-1	-2	1	3	-50
3	13	21	"PFD67005"	"oPFD67005"	13050	23770	150	71	76	20	66	70	19	28	8	0	91	100	78	86	91	33	13	2	0	1.000	0.714	0.875	0.796	3.155	0.066	0.022	156	667	10	24	0.000	5	5	10	14	-50
3	14	21	"PFD67007"	"oPFD67007"	13260	23750	80	76	80	22	63	65	14	48	26	0	99	101	21	78	82	16	53	34	0	0.619	0.739	0.786	0.933	3.269	0.333	0.018	52	304	34	40	-0.692	13	21	17	23	0
3	15	21	"PFM60523"	"oPFM60523"	13420	23750	120	764	724	290	63	65	16	100	100	0	781	720	272	77	80	15	97	94	0	0.996	1.028	1.040	1.124	2.332	1.026	0.835	120	572	1405	1304	-0.006	701	704	661	643	0
3	16	21	"PFL0108"	"oPFL0108"	13600	23750	110	165	167	52	69	72	18	92	87	0	444	444	102	88	94	41	100	100	0	0.270	0.275	0.270	0.237	2.078	0.230	0.609	80	490	452	454	-1.891	96	356	98	356	0
3	17	21	"A10325_30a"	"A10325_30a"	13800	23790	150	64	72	75	66	70	33	3	1	0	81	85	19	83	93	86	0	0	0	1.000	3.000	0.846	0.805	4.044	3.489	0.013	156	768	-4	8	0.000	-2	-2	6	2	-50
3	18	21	"A10325_30c"	"A10325_30c"	13990	23790	150	65	66	14	64	75	175	0	0	0	80	83	18	78	109	398	0	0	0	0.500	0.400	0.714	0.657	3.469	0.155	0.006	156	691	3	7	-1.000	1	2	2	5	-50
3	19	21	"A10325_30e"	"A10325_30e"	14180	23790	150	68	71	18	69	79	127	0	0	0	90	97	28	89	159	980	0	0	0	-1.000	0.250	0.667	0.747	4.035	0.254	0.052	156	656	0	10	Error	-1	1	2	8	-50
3	20	21	"A10325_30g"	"A10325_30g"	14370	23790	150	79	81	21	68	71	22	25	8	0	102	104	24	89	95	51	8	0	0	0.846	0.867	0.650	0.730	3.676	0.472	0.043	156	693	24	28	-0.241	11	13	13	15	-50
3	21	21	"A10325_30i"	"A10325_30i"	14560	23750	110	125	123	40	64	66	13	85	78	0	131	133	32	79	83	18	83	68	0	1.173	1.093	1.172	1.067	2.987	1.087	0.270	80	528	113	113	0.230	61	52	59	54	0
3	22	21	"E598_1a"	"E598_1a"	14780	23760	100	77	76	18	63	66	15	45	16	0	95	101	28	77	81	18	48	26	0	0.778	0.542	0.614	0.721	3.706	0.200	0.027	80	522	32	37	-0.363	14	18	13	24	0
3	1	22	"F48446_9e"	"F48446_9e"	10770	23930	150	71	75	19	64	65	13	33	18	0	94	102	37	81	84	18	40	19	0	0.538	0.524	0.751	0.756	3.951	0.240	0.045	156	973	20	32	-0.893	7	13	11	21	-50
3	2	22	"F48446_9g"	"F48446_9g"	10950	23940	110	109	111	33	64	65	14	87	70	0	135	142	45	79	81	24	91	60	0	0.804	0.746	0.719	0.720	2.493	0.597	0.322	80	510	101	110	-0.316	45	56	47	63	0
3	3	22	"F48446_9i"	"F48446_9i"	11150	23940	110	375	382	87	65	69	45	98	98	0	490	484	93	79	91	144	100	88	0	0.754	0.783	0.769	0.762	1.515	0.797	0.795	80	513	721	722	-0.407	310	411	317	405	0
3	4	22	"I12861_2a"	"I12861_2a"	11320	23980	150	68	71	17	67	73	47	3	0	0	85	88	21	86	96	113	0	0	0	-1.000	2.000	0.800	0.913	3.595	0.434	0.032	156	922	0	6	Error	1	-1	4	2	-50
3	5	22	"I12861_2c"	"I12861_2c"	11520	23980	150	66	70	15	65	68	15	21	5	0	85	88	19	84	88	19	19	6	0	1.000	1.250	0.788	0.885	3.802	0.358	0.025	156	864	2	9	0.000	1	1	5	4	-50
3	6	22	"I12861_2e"	"I12861_2e"	11710	23980	150	66	67	14	63	66	30	5	0	0	87	88	18	80	84	31	8	0	0	0.429	0.500	0.632	0.731	4.095	0.950	0.707	156	846	10	12	-1.222	3	7	4	8	-50
3	7	22	"J512_2i"	"J512_2i"	11900	23980	150	68	70	15	69	75	48	1	0	0	89	91	20	87	96	71	0	0	0	-0.500	0.250	0.647	0.767	3.305	0.642	0.082	156	883	1	5	Error	-1	2	1	4	-50
3	8	22	"Ks592_1a"	"Ks592_1a"	12100	23960	150	93	97	26	76	80	23	33	17	0	120	125	28	100	107	60	10	0	0	0.850	0.840	0.797	0.756	3.308	0.709	0.041	156	827	37	46	-0.234	17	20	21	25	-50
3	9	22	"Ks592_1c"	"Ks592_1c"	12270	23960	150	86	85	20	77	81	24	19	3	0	117	118	23	99	107	59	3	0	0	0.500	0.421	0.833	0.823	3.319	0.386	0.012	156	823	27	27	-1.000	9	18	8	19	-50
3	10	22	"Ks592_1e"	"Ks592_1e"	12470	23980	150	78	83	24	77	87	118	0	0	0	106	110	25	97	115	208	0	0	0	0.111	0.462	1.107	0.946	4.006	0.893	0.059	156	888	10	19	-3.170	1	9	6	13	-50
3	11	22	"Ks592_1g"	"Ks592_1g"	12660	23980	150	81	82	19	76	83	51	1	0	0	107	107	23	98	105	43	7	0	0	0.556	0.667	0.845	0.838	3.489	0.867	0.548	156	916	14	15	-0.848	5	9	6	9	-50
3	12	22	"Ks592_1i"	"Ks592_1i"	12870	23950	110	1371	1211	559	66	76	69	95	90	0	3032	2422	1261	85	95	56	100	100	0	0.443	0.490	0.468	0.504	2.461	0.445	0.777	80	466	4252	3482	-1.175	1305	2947	1145	2337	0
3	13	22	"EMPTY"	"EMPTY"	13050	23950	100	151	166	85	61	62	11	95	88	0	264	265	110	78	80	15	98	97	0	0.484	0.561	0.569	0.493	2.327	0.593	0.674	80	442	276	292	-1.047	90	186	105	187	0
3	14	22	"EMPTY"	"EMPTY"	13240	23950	100	141	202	151	62	62	11	87	80	0	212	268	168	77	79	15	92	88	0	0.585	0.733	0.744	0.669	2.332	0.798	0.658	80	511	214	331	-0.773	79	135	140	191	0
3	15	22	"EMPTY"	"EMPTY"	13430	23950	100	158	194	136	61	63	15	87	76	0	192	257	152	76	79	16	95	91	0	0.836	0.735	0.635	0.579	3.363	0.784	0.625	80	492	213	314	-0.258	97	116	133	181	0
3	16	22	"EMPTY"	"EMPTY"	13620	23950	100	127	133	44	62	65	15	91	85	0	202	202	63	79	84	26	96	88	0	0.528	0.577	0.560	0.526	1.991	0.580	0.665	80	520	188	194	-0.920	65	123	71	123	0
3	17	22	"EMPTY"	"EMPTY"	13820	23950	90	157	175	84	64	67	16	88	78	0	274	277	90	80	85	20	100	100	0	0.479	0.563	0.551	0.430	2.409	0.630	0.612	52	345	287	308	-1.061	93	194	111	197	0
3	18	22	"EMPTY"	"EMPTY"	13990	23950	90	148	155	76	64	66	15	82	71	0	200	217	95	83	86	18	88	84	0	0.718	0.679	0.668	0.689	2.889	0.666	0.469	52	332	201	225	-0.478	84	117	91	134	0
3	19	22	"EMPTY"	"EMPTY"	14190	23980	150	69	69	14	69	72	18	8	2	0	83	87	18	87	91	19	12	4	0	0.000	0.000	0.762	0.710	3.099	0.418	0.036	156	770	-4	0	Error	0	-4	0	0	-50
3	20	22	"EMPTY"	"EMPTY"	14380	23980	150	62	64	14	64	66	15	16	2	0	82	85	15	79	83	19	20	2	0	-0.667	0.000	1.078	1.136	2.905	0.385	0.048	156	726	1	6	Error	-2	3	0	6	-50
3	21	22	"EMPTY"	"EMPTY"	14570	23980	150	59	60	11	60	62	14	8	1	0	74	76	13	74	77	15	14	2	0	100000.000	0.000	0.800	0.806	3.513	493.287	0.000	156	838	-1	2	16.610	-1	0	0	2	-50
3	22	22	"EMPTY"	"EMPTY"	14760	23980	150	59	60	11	58	60	13	16	1	0	74	74	11	73	75	14	9	1	0	1.000	2.000	1.211	1.172	3.167	1.153	0.010	156	1027	2	3	0.000	1	1	2	1	-50
4	1	1	"PFA0039"	"A1411_1"	15270	19950	130	11444	11456	4705	67	72	49	100	100	0	14837	14711	4421	82	85	18	100	100	0	0.771	0.779	0.784	0.719	1.670	0.808	0.881	120	628	26132	26018	-0.375	11377	14755	11389	14629	0
4	2	1	"PFA0101"	"A21885_1"	15450	19950	120	20713	17298	8491	70	74	18	100	100	0	14471	12886	5378	85	88	18	100	100	0	1.435	1.346	1.402	1.207	1.710	1.410	0.877	120	463	35029	30029	0.521	20643	14386	17228	12801	0
4	3	1	"PFA0019"	"A11546_1"	15640	19950	120	635	608	185	72	76	20	99	98	0	777	745	197	85	88	18	100	100	0	0.814	0.812	0.804	0.767	1.592	0.820	0.896	120	450	1255	1196	-0.298	563	692	536	660	0
4	4	1	"PFA0144"	"A31870_1"	15820	19950	130	13251	12962	4878	74	129	502	100	97	0	14061	13222	4118	87	190	1007	99	98	0	0.943	0.981	0.977	0.925	1.751	1.030	0.885	120	551	27151	26023	-0.085	13177	13974	12888	13135	0
4	5	1	"PFA0009"	"A10325_29"	16010	19950	120	36688	37374	15255	82	151	540	100	100	0	19114	18636	6560	93	223	1091	100	98	0	1.925	2.011	1.976	1.895	1.671	2.119	0.889	120	477	55627	55835	0.944	36606	19021	37292	18543	0
4	6	1	"PFA0012"	"A10325_32"	16210	19950	130	31067	29941	12128	79	89	48	100	100	0	20933	19379	6394	91	106	145	100	100	0	1.487	1.548	1.477	1.433	1.575	1.626	0.885	120	597	51830	49150	0.572	30988	20842	29862	19288	0
4	7	1	"PFA0030"	"A12797_1"	16410	19960	130	798	782	335	71	76	23	100	96	0	2628	2553	903	86	91	26	100	100	0	0.286	0.288	0.294	0.254	1.880	0.278	0.840	120	573	3269	3178	-1.806	727	2542	711	2467	0
4	8	1	"PFB0005"	"B11"	16590	19950	130	437	438	173	72	77	22	98	95	0	488	477	132	88	92	24	100	98	0	0.913	0.941	0.895	0.877	1.746	0.933	0.746	120	596	765	755	-0.132	365	400	366	389	0
4	9	1	"PFB0219"	"B57"	16820	19950	150	97	99	25	75	79	22	48	21	0	123	125	28	89	94	24	63	28	0	0.647	0.667	0.750	0.646	3.260	0.803	0.216	156	722	56	60	-0.628	22	34	24	36	-50
4	10	1	"PFB0285"	"B92"	16970	19950	120	524	544	257	68	71	18	99	95	0	589	573	287	82	85	19	98	98	0	0.899	0.969	0.904	0.990	2.051	0.926	0.788	120	403	963	967	-0.153	456	507	476	491	0
4	11	1	"PFB0008"	"B114"	17160	19950	130	847	902	426	63	66	15	100	99	0	2090	2170	982	78	80	17	100	100	0	0.390	0.401	0.380	0.375	1.588	0.381	0.840	120	565	2796	2931	-1.360	784	2012	839	2092	0
4	12	1	"PFB0034"	"B165"	17350	19950	130	1142	1113	581	61	63	13	99	97	0	1831	1711	981	75	77	27	97	97	0	0.616	0.643	0.609	0.674	2.618	0.597	0.823	120	546	2837	2688	-0.700	1081	1756	1052	1636	0
4	13	1	"PFB0089"	"B319"	17540	19950	130	5537	5586	2640	64	97	336	97	93	0	5492	5310	2098	78	133	505	99	96	0	1.011	1.055	0.978	0.972	1.954	1.097	0.816	120	539	10887	10754	0.016	5473	5414	5522	5232	0
4	14	1	"PFB0104"	"B351"	17730	19960	130	202	211	69	66	97	327	2	0	0	257	264	59	79	132	491	0	0	0	0.764	0.784	0.738	0.723	1.597	0.662	0.903	120	567	314	330	-0.388	136	178	145	185	0
4	15	1	"PFB0113"	"B372"	17930	19950	130	1304	1289	492	66	69	16	100	100	0	2077	1949	595	78	82	19	100	100	0	0.619	0.654	0.636	0.599	1.795	0.640	0.857	120	558	3237	3094	-0.691	1238	1999	1223	1871	0
4	16	1	"PFB0116"	"B380"	18120	19950	130	213	217	75	65	67	16	95	92	0	224	227	58	75	79	19	100	96	0	0.993	1.000	0.960	0.902	1.890	1.010	0.711	120	546	297	304	-0.010	148	149	152	152	0
4	17	1	"PFB0118"	"B383"	18310	19950	120	2718	2600	948	62	66	20	100	100	0	2927	2772	981	74	77	20	100	100	0	0.931	0.941	0.943	0.901	1.759	0.939	0.900	120	456	5509	5236	-0.103	2656	2853	2538	2698	0
4	18	1	"PFB0140"	"B432"	18500	19950	130	2337	2224	914	61	63	15	100	100	0	2451	2351	935	71	77	36	100	100	0	0.956	0.949	0.940	0.895	1.712	0.919	0.881	120	539	4656	4443	-0.064	2276	2380	2163	2280	0
4	19	1	"PFC0315"	"C9"	18690	19950	130	655	584	204	60	64	25	98	95	0	699	642	209	70	78	53	96	92	0	0.946	0.916	0.921	0.880	1.805	0.884	0.853	120	539	1224	1096	-0.080	595	629	524	572	0
4	20	1	"PFC0207"	"C56"	18880	19950	130	1601	1489	521	58	62	24	100	99	0	1062	1025	352	67	74	45	100	99	0	1.551	1.494	1.527	1.426	1.707	1.481	0.874	120	538	2538	2389	0.633	1543	995	1431	958	0
4	21	1	"PFC0316"	"C96"	19070	19950	130	641	603	168	57	59	12	100	100	0	722	678	203	66	69	17	99	99	0	0.890	0.892	0.884	0.918	1.900	0.857	0.840	120	527	1240	1158	-0.168	584	656	546	612	0
4	22	1	"PFC0007"	"C114"	19260	19950	130	624	592	182	57	58	12	100	99	0	1075	1025	291	65	69	17	100	100	0	0.561	0.557	0.563	0.533	1.576	0.528	0.856	120	619	1577	1495	-0.833	567	1010	535	960	0
4	1	2	"PFC0021"	"C134"	15290	20150	130	246	240	76	66	70	18	95	92	0	688	679	176	82	85	23	100	100	0	0.297	0.291	0.291	0.258	1.880	0.283	0.756	120	609	786	771	-1.751	180	606	174	597	0
4	2	2	"PFC0034"	"C161"	15460	20150	130	2701	2682	987	73	75	18	100	100	0	2951	2988	753	90	92	19	100	100	0	0.919	0.900	0.922	0.835	1.567	0.954	0.845	120	527	5489	5507	-0.123	2628	2861	2609	2898	0
4	3	2	"PFJ0545"	"J687_3"	15650	20140	130	476	482	244	73	77	21	95	92	0	767	767	348	90	96	50	99	98	0	0.595	0.604	0.568	0.518	2.189	0.596	0.804	120	588	1080	1086	-0.748	403	677	409	677	0
4	4	2	"PFK0100"	"Km695_2"	15860	20150	130	129	134	39	72	93	271	0	0	0	343	346	105	87	149	792	0	0	0	0.223	0.239	0.227	0.220	2.056	0.222	0.527	120	590	313	321	-2.167	57	256	62	259	0
4	5	2	"PFK0134"	"Km993_1"	16040	20140	130	1504	1407	545	77	83	34	99	96	0	1301	1213	424	88	101	148	99	91	0	1.176	1.182	1.176	1.075	1.765	1.166	0.839	120	576	2640	2455	0.234	1427	1213	1330	1125	0
4	6	2	"PFK0052"	"Km3535_1"	16240	20150	130	214	216	85	77	80	25	89	82	0	589	587	211	88	94	35	100	99	0	0.273	0.279	0.269	0.247	2.054	0.269	0.663	120	590	638	638	-1.871	137	501	139	499	0
4	7	2	"PFK0059"	"Km3703_4"	16430	20150	130	1222	1276	585	72	74	17	100	100	0	946	965	339	86	88	18	100	100	0	1.337	1.370	1.401	1.193	1.978	1.479	0.787	120	540	2010	2083	0.419	1150	860	1204	879	0
4	8	2	"PFK0303"	"Kn267_1"	16620	20150	130	436	452	215	71	74	17	97	96	0	985	997	432	87	89	19	100	100	0	0.406	0.419	0.401	0.373	1.820	0.387	0.742	120	550	1263	1291	-1.299	365	898	381	910	0
4	9	2	"PFK0297"	"Kn2497_2"	16800	20140	130	291	287	80	76	80	20	98	95	0	1176	1155	287	91	97	25	100	100	0	0.198	0.198	0.198	0.188	1.555	0.181	0.796	120	541	1300	1275	-2.335	215	1085	211	1064	0
4	10	2	"PFK0436"	"Kn5150_1"	17000	20150	130	20818	19220	8670	76	79	20	100	100	0	17034	16255	5786	91	96	25	100	100	0	1.224	1.184	1.203	1.057	1.854	1.281	0.830	120	569	37685	35308	0.292	20742	16943	19144	16164	0
4	11	2	"PFK0536"	"Kn8928_1"	17190	20150	130	1439	1432	723	67	70	19	100	98	0	2324	2185	1002	82	87	24	100	100	0	0.612	0.649	0.662	0.587	1.882	0.638	0.836	120	560	3614	3468	-0.709	1372	2242	1365	2103	0
4	12	2	"PFK0544"	"Kn9335_1"	17380	20150	120	288	279	87	63	65	14	99	96	0	810	790	189	77	80	27	100	100	0	0.307	0.303	0.308	0.277	1.699	0.294	0.790	120	500	958	929	-1.704	225	733	216	713	0
4	13	2	"PFK0875"	"Ks2_1"	17560	20150	120	370	366	113	66	79	257	66	5	0	600	613	153	79	108	410	79	3	0	0.583	0.562	0.558	0.530	1.605	0.551	0.818	120	511	825	834	-0.777	304	521	300	534	0
4	14	2	"PFK0879"	"Ks2_14"	17760	20150	130	3356	3175	1128	67	70	19	100	100	0	7395	6873	2002	79	81	16	100	100	0	0.450	0.457	0.452	0.429	1.641	0.446	0.865	120	571	10605	9902	-1.153	3289	7316	3108	6794	0
4	15	2	"PFK1056"	"Ks54_1"	17930	20150	120	544	578	241	65	67	15	100	100	0	990	1000	236	78	81	17	100	100	0	0.525	0.556	0.530	0.511	1.508	0.578	0.805	120	511	1391	1435	-0.929	479	912	513	922	0
4	16	2	"PFK1101"	"Ks59_1"	18140	20150	130	2470	2598	1031	64	66	17	100	100	0	2198	2293	784	75	78	15	100	100	0	1.133	1.142	1.142	1.093	1.521	1.146	0.846	120	593	4529	4752	0.181	2406	2123	2534	2218	0
4	17	2	"PFK1165"	"Ks72_6"	18340	20150	130	2361	2208	841	62	69	61	99	98	0	1493	1404	379	75	78	19	100	100	0	1.621	1.615	1.683	1.461	1.862	1.782	0.839	120	536	3717	3475	0.697	2299	1418	2146	1329	0
4	18	2	"PFK1183"	"Ks75_9"	18530	20150	130	218	209	77	62	65	38	88	80	0	632	606	212	73	77	30	100	100	0	0.279	0.276	0.268	0.241	2.081	0.247	0.698	120	540	715	680	-1.841	156	559	147	533	0
4	19	2	"PFK1209"	"Ks82_1"	18720	20150	130	2829	2727	1255	62	65	22	100	100	0	3249	3086	1061	73	78	38	100	100	0	0.871	0.885	0.915	0.759	2.078	0.885	0.787	120	515	5943	5678	-0.199	2767	3176	2665	3013	0
4	20	2	"PFK1228"	"Ks83_8"	18900	20150	130	4151	4206	1878	61	64	15	100	100	0	5156	5028	1858	72	74	17	100	100	0	0.804	0.836	0.843	0.755	1.910	0.838	0.815	120	523	9174	9101	-0.314	4090	5084	4145	4956	0
4	21	2	"PFK0643"	"Ks127_5"	19090	20140	130	477	451	149	61	62	12	99	99	0	937	873	266	70	72	14	100	100	0	0.480	0.486	0.465	0.465	1.625	0.469	0.860	120	543	1283	1193	-1.059	416	867	390	803	0
4	22	2	"PFK0638"	"Ks127_16"	19280	20140	130	880	827	299	60	60	12	98	97	0	1212	1085	383	68	71	19	100	100	0	0.717	0.754	0.727	0.728	1.784	0.736	0.852	120	645	1964	1784	-0.480	820	1144	767	1017	0
4	1	3	"PFK0659"	"Ks133_2"	15280	20330	130	443	407	158	65	69	23	95	92	0	646	593	202	81	89	51	99	97	0	0.669	0.668	0.659	0.604	2.058	0.666	0.782	120	631	943	854	-0.580	378	565	342	512	0
4	2	3	"PFK0667"	"Ks139_1"	15480	20340	130	112	116	29	70	74	25	80	38	0	163	167	37	88	96	55	75	16	0	0.560	0.582	0.635	0.575	2.282	0.449	0.494	120	540	117	125	-0.837	42	75	46	79	0
4	3	3	"PFK0682"	"Ks152_11"	15670	20340	120	148	151	49	68	71	19	89	80	0	208	212	55	84	89	45	94	77	0	0.645	0.648	0.664	0.595	1.917	0.692	0.547	120	526	204	211	-0.632	80	124	83	128	0
4	4	3	"PFK0686"	"Ks155_1"	15870	20350	130	1972	1813	781	67	71	19	100	100	0	1630	1531	553	82	86	30	100	100	0	1.231	1.205	1.239	1.068	2.050	1.305	0.827	120	499	3453	3195	0.299	1905	1548	1746	1449	0
4	5	3	"PFA0001"	"A10325_1"	16050	20360	150	89	92	24	68	72	19	51	27	0	112	114	28	85	91	48	23	1	0	0.778	0.828	0.798	0.830	2.790	0.777	0.265	156	560	48	53	-0.363	21	27	24	29	-50
4	6	3	"PFA0004"	"A10325_16"	16250	20360	150	82	85	22	69	72	18	41	17	0	102	103	19	84	87	20	46	11	0	0.722	0.842	0.945	1.035	3.159	1.003	0.093	156	586	31	35	-0.469	13	18	16	19	-50
4	7	3	"PFA0008"	"A10325_26"	16440	20340	120	167	160	55	68	71	18	85	80	0	232	229	62	82	84	17	95	92	0	0.660	0.626	0.628	0.530	2.313	0.597	0.648	120	451	249	239	-0.599	99	150	92	147	0
4	8	3	"PFA0016"	"A10935_1"	16610	20340	130	8643	8751	3644	69	72	17	100	100	0	8460	8073	3112	84	87	24	100	100	0	1.024	1.087	1.052	1.053	1.659	1.092	0.883	120	501	16950	16671	0.034	8574	8376	8682	7989	0
4	9	3	"PFA0020"	"A11962_1"	16810	20340	130	267	250	82	72	74	17	90	89	0	255	245	68	86	91	26	95	89	0	1.154	1.119	1.097	1.022	2.059	1.133	0.724	120	574	364	337	0.206	195	169	178	159	0
4	10	3	"PFA0023"	"A12312_15"	17000	20340	120	348	335	131	71	73	18	91	90	0	902	852	343	85	93	37	100	94	0	0.339	0.344	0.331	0.326	1.757	0.327	0.820	120	482	1094	1031	-1.560	277	817	264	767	0
4	11	3	"PFA0047"	"A14801_11"	17180	20340	120	1142	1091	371	66	69	17	100	100	0	3874	3951	1710	81	88	37	100	100	0	0.284	0.265	0.269	0.266	1.645	0.241	0.856	120	475	4869	4895	-1.818	1076	3793	1025	3870	0
4	12	3	"PFA0051"	"A14801_2"	17380	20340	130	369	364	145	65	66	13	93	92	0	618	581	197	77	80	17	100	99	0	0.562	0.593	0.584	0.528	1.892	0.577	0.831	120	543	845	803	-0.832	304	541	299	504	0
4	13	3	"PFA0053"	"A14801_24"	17570	20340	120	4318	3895	1764	68	78	71	100	96	0	1205	1123	446	80	88	55	100	95	0	3.778	3.669	3.664	3.371	1.801	3.950	0.887	120	515	5375	4870	1.918	4250	1125	3827	1043	0
4	14	3	"PFA0056"	"A14801_31"	17770	20350	110	149	149	52	67	80	76	52	8	0	141	145	36	77	86	59	57	6	0	1.281	1.206	1.263	0.983	2.748	1.758	0.497	80	443	146	150	0.358	82	64	82	68	0
4	15	3	"PFA0058"	"A14801_37"	17950	20340	130	120	118	31	63	65	14	89	78	0	136	138	31	75	78	17	91	81	0	0.934	0.873	0.888	0.825	2.298	0.866	0.399	120	552	118	118	-0.098	57	61	55	63	0
4	16	3	"PFA0060"	"A14801_6"	18150	20340	130	110	113	32	61	63	13	88	79	0	130	135	33	73	76	14	96	88	0	0.860	0.839	0.863	0.817	2.089	0.855	0.403	120	487	106	114	-0.218	49	57	52	62	0
4	17	3	"PFA0083"	"A18792_11"	18320	20330	150	91	99	32	61	66	59	26	1	0	126	127	32	74	77	15	84	69	0	0.577	0.717	0.802	0.741	2.781	4.783	0.096	156	551	82	91	-0.794	30	52	38	53	-50
4	18	3	"PFA0087"	"A18792_19"	18530	20330	130	109	112	32	59	65	60	35	2	0	139	145	33	71	74	15	97	95	0	0.735	0.716	0.722	0.658	2.284	3.776	0.108	120	520	118	127	-0.444	50	68	53	74	0
4	19	3	"PFA0098"	"A20643_1"	18720	20330	130	379	360	133	60	62	13	97	95	0	223	218	62	71	74	14	95	91	0	2.099	2.041	2.125	2.067	1.845	2.249	0.762	120	500	471	447	1.069	319	152	300	147	0
4	20	3	"PFA0103"	"A21885_19"	18900	20330	120	1356	1282	464	64	67	18	99	98	0	2124	1944	672	74	79	23	100	100	0	0.630	0.651	0.656	0.641	1.668	0.636	0.876	120	536	3342	3088	-0.666	1292	2050	1218	1870	0
4	21	3	"PFA0105"	"A21885_20"	19100	20330	120	760	702	261	63	64	13	98	97	0	1389	1239	433	73	76	21	100	100	0	0.530	0.548	0.541	0.534	1.630	0.541	0.863	120	498	2013	1805	-0.917	697	1316	639	1166	0
4	22	3	"PFA0107"	"A21885_9"	19280	20330	120	266	259	88	61	62	15	96	95	0	424	396	136	70	76	33	96	90	0	0.579	0.607	0.602	0.624	1.724	0.582	0.794	120	565	559	524	-0.788	205	354	198	326	0
4	1	4	"PFA0130"	"A2546_1"	15300	20520	120	7929	7087	2818	68	71	21	100	100	0	8617	7754	2554	84	95	83	100	100	0	0.921	0.915	0.906	0.834	1.669	0.933	0.874	120	578	16394	14689	-0.118	7861	8533	7019	7670	0
4	2	4	"PFA0132"	"A26463_1"	15490	20520	130	128	138	95	70	72	18	88	71	0	230	224	58	87	94	79	85	39	0	0.406	0.496	0.409	0.425	2.166	0.320	0.178	120	488	201	205	-1.302	58	143	68	137	0
4	3	4	"PFA0137"	"A29544_1"	15670	20540	150	93	94	27	69	72	21	53	23	0	112	115	30	84	94	69	10	1	0	0.857	0.806	0.916	0.901	3.968	0.864	0.160	156	536	52	56	-0.222	24	28	25	31	-50
4	4	4	"PFA0145"	"A31914_2"	15860	20520	130	7756	7182	2649	73	78	44	100	100	0	6098	5725	1936	88	105	223	99	99	0	1.278	1.261	1.219	1.188	1.787	1.273	0.844	120	470	13693	12746	0.354	7683	6010	7109	5637	0
4	5	4	"PFA0147"	"A31914_5"	16050	20520	120	870	794	295	76	80	45	95	93	0	665	638	197	92	111	232	90	78	0	1.386	1.315	1.348	1.206	1.673	1.111	0.557	120	433	1367	1264	0.471	794	573	718	546	0
4	6	4	"PFA0149"	"A31914_8"	16250	20520	130	250	234	75	71	73	18	94	91	0	607	567	180	90	93	24	99	99	0	0.346	0.342	0.334	0.336	1.924	0.300	0.699	120	492	696	640	-1.530	179	517	163	477	0
4	7	4	"PFC0052"	"C198"	16450	20530	120	115	118	35	67	69	17	83	65	0	146	153	39	83	87	23	94	72	0	0.762	0.729	0.681	0.659	2.473	0.722	0.365	120	506	111	121	-0.392	48	63	51	70	0
4	8	4	"PFC0057"	"C216"	16630	20520	120	109	108	29	64	67	17	75	62	0	185	186	49	80	84	23	95	87	0	0.429	0.415	0.454	0.409	2.462	0.376	0.464	120	478	150	150	-1.222	45	105	44	106	0
4	9	4	"PFC0059"	"C222"	16830	20530	120	110	114	34	65	66	14	85	71	0	193	195	57	79	81	17	97	92	0	0.395	0.422	0.428	0.381	2.291	0.366	0.427	120	497	159	165	-1.341	45	114	49	116	0
4	10	4	"PFC0062"	"C228"	17020	20530	130	118	122	36	64	65	15	85	76	0	275	276	83	77	82	34	97	92	0	0.273	0.291	0.297	0.273	1.988	0.251	0.535	120	504	252	257	-1.874	54	198	58	199	0
4	11	4	"PFC0068"	"C237"	17190	20520	130	2149	2105	817	63	65	16	100	100	0	1823	1725	555	76	79	32	100	100	0	1.194	1.238	1.224	1.170	1.485	1.280	0.864	120	503	3833	3691	0.256	2086	1747	2042	1649	0
4	12	4	"PFC0072"	"C244"	17390	20520	130	1323	1213	485	64	66	13	100	98	0	1427	1297	462	76	79	27	100	100	0	0.932	0.941	0.949	0.861	1.628	0.934	0.879	120	538	2610	2370	-0.102	1259	1351	1149	1221	0
4	13	4	"PFC0092"	"C291"	17580	20520	120	530	500	185	66	71	55	96	90	0	1124	1084	364	77	83	51	100	100	0	0.443	0.431	0.453	0.401	1.752	0.415	0.842	120	484	1511	1441	-1.174	464	1047	434	1007	0
4	14	4	"PFC0094"	"C296"	17770	20520	120	479	459	185	65	68	31	95	91	0	681	648	241	76	79	16	100	100	0	0.684	0.689	0.707	0.641	1.999	0.685	0.845	120	489	1019	966	-0.547	414	605	394	572	0
4	15	4	"PFC0096"	"C299"	17960	20520	120	155	162	51	62	63	12	94	90	0	203	198	50	73	75	14	99	94	0	0.715	0.800	0.796	0.724	2.129	0.834	0.645	120	484	223	225	-0.483	93	130	100	125	0
4	16	4	"PFC0099"	"C302"	18150	20520	120	282	279	117	62	64	13	91	89	0	377	366	135	74	77	15	99	95	0	0.726	0.743	0.773	0.677	2.279	0.772	0.770	120	475	523	509	-0.462	220	303	217	292	0
4	17	4	"PFC0101"	"C307"	18340	20520	120	222	207	68	61	63	14	95	92	0	338	323	98	74	77	17	99	96	0	0.610	0.586	0.583	0.561	2.400	0.557	0.728	120	465	425	395	-0.713	161	264	146	249	0
4	18	4	"PFC0103"	"C311"	18530	20520	150	100	105	34	61	63	14	80	63	0	113	119	32	72	75	15	83	64	0	0.951	0.936	0.944	0.931	2.532	0.999	0.440	156	602	80	91	-0.072	39	41	44	47	-50
4	19	4	"PFC0123"	"C370"	18720	20520	120	350	345	129	61	63	14	99	96	0	866	848	287	72	75	15	100	100	0	0.364	0.366	0.370	0.345	1.795	0.353	0.815	120	518	1083	1060	-1.458	289	794	284	776	0
4	20	4	"PFC0125"	"C374"	18910	20540	90	130	136	51	65	69	23	80	71	0	148	143	44	75	81	24	82	73	0	0.890	1.044	0.902	0.908	3.673	1.134	0.271	52	358	138	139	-0.167	65	73	71	68	0
4	21	4	"PFC0127"	"C38"	19100	20520	130	2185	1924	852	63	66	18	100	97	0	491	468	166	73	77	21	100	95	0	5.077	4.711	4.833	4.172	2.078	5.252	0.839	120	602	2540	2256	2.344	2122	418	1861	395	0
4	22	4	"PFC0129"	"C382"	19300	20520	130	157	155	45	59	60	12	96	91	0	334	333	102	70	72	23	99	97	0	0.371	0.365	0.379	0.338	1.830	0.333	0.682	120	655	362	359	-1.430	98	264	96	263	0
4	1	5	"PFC0131"	"C385"	15300	20710	130	153	160	51	66	68	15	96	93	0	407	408	138	83	91	73	95	87	0	0.269	0.289	0.274	0.283	1.844	0.255	0.660	120	663	411	419	-1.897	87	324	94	325	0
4	2	5	"PFC0133"	"C387"	15490	20710	130	256	258	103	66	70	23	94	91	0	801	797	320	85	100	99	100	94	0	0.265	0.270	0.272	0.250	1.665	0.259	0.822	120	537	906	904	-1.914	190	716	192	712	0
4	3	5	"PFC0149"	"C427"	15680	20710	120	171	164	56	67	71	25	88	75	0	352	343	112	84	99	103	87	75	0	0.388	0.375	0.365	0.342	2.382	0.298	0.611	120	461	372	356	-1.366	104	268	97	259	0
4	4	5	"PFC0151"	"C43"	15870	20710	120	1554	1392	668	73	82	65	96	90	0	710	682	261	90	108	213	86	78	0	2.389	2.228	2.285	1.936	1.834	2.428	0.855	120	526	2101	1911	1.256	1481	620	1319	592	0
4	5	5	"PFC0153"	"C436"	16070	20710	130	107	109	31	75	82	52	22	2	0	169	168	44	96	103	49	73	25	0	0.438	0.472	0.446	0.451	2.516	0.885	0.489	120	556	105	106	-1.190	32	73	34	72	0
4	6	5	"PFC0155"	"C441"	16260	20710	120	567	523	214	73	76	18	98	95	0	2140	2011	736	97	104	66	100	100	0	0.242	0.235	0.232	0.209	1.881	0.222	0.820	120	562	2537	2364	-2.048	494	2043	450	1914	0
4	7	5	"PFC0157"	"C445"	16490	20740	150	80	84	28	68	73	53	12	0	0	103	114	37	88	100	92	5	0	0	0.800	0.615	0.717	0.739	3.467	0.364	0.208	156	575	27	42	-0.322	12	15	16	26	-50
4	8	5	"PFC0159"	"C447"	16630	20710	130	1727	1649	784	65	73	69	96	92	0	977	963	387	83	94	90	99	92	0	1.859	1.800	1.753	1.602	1.892	1.915	0.818	120	454	2556	2464	0.895	1662	894	1584	880	0
4	9	5	"PFD0373"	"D42243_45"	16820	20710	120	1142	1104	529	66	75	66	94	90	0	16070	16205	7948	92	134	338	100	100	0	0.067	0.064	0.067	0.068	1.754	0.057	0.808	120	515	17054	17151	-3.892	1076	15978	1038	16113	0
4	10	5	"PFD0380"	"D42715_1"	17040	20740	150	87	92	30	68	73	23	43	18	0	147	148	52	91	127	322	0	0	0	0.339	0.421	0.455	0.456	2.843	0.020	0.059	156	538	75	81	-1.559	19	56	24	57	-50
4	11	5	"PFD0387"	"D42954_2"	17190	20720	150	94	100	33	69	72	23	51	27	0	119	128	48	84	91	29	58	27	0	0.714	0.705	0.823	0.786	2.976	0.589	0.359	156	479	60	75	-0.485	25	35	31	44	-50
4	12	5	"PFD0397"	"D45582_1"	17380	20720	150	98	101	30	65	69	20	66	38	0	129	127	29	81	86	32	69	22	0	0.688	0.783	0.768	0.770	2.564	0.752	0.361	156	586	81	82	-0.541	33	48	36	46	-50
4	13	5	"PFD0405"	"D4722_1"	17590	20710	120	217	206	72	62	64	13	92	92	0	452	422	140	76	78	14	100	99	0	0.412	0.416	0.406	0.408	1.861	0.397	0.756	120	514	531	490	-1.278	155	376	144	346	0
4	14	5	"PFD0416"	"D49176_11"	17780	20710	120	1105	1013	363	61	64	13	100	100	0	1583	1447	489	77	78	14	100	100	0	0.693	0.695	0.680	0.675	1.704	0.676	0.865	120	500	2550	2322	-0.529	1044	1506	952	1370	0
4	15	5	"PFD0438"	"D49176_65"	17970	20710	130	138	139	39	63	65	14	92	88	0	165	169	42	76	77	14	97	93	0	0.843	0.817	0.800	0.807	2.179	0.775	0.556	120	531	164	169	-0.247	75	89	76	93	0
4	16	5	"PFD0441"	"D49176_7"	18150	20710	120	1746	1602	569	67	103	733	85	70	0	2932	2754	978	77	79	16	100	100	0	0.588	0.573	0.576	0.563	1.759	0.539	0.877	120	484	4534	4212	-0.766	1679	2855	1535	2677	0
4	17	5	"PFD0444"	"D49942_10"	18340	20710	120	17330	15754	6166	70	73	18	100	100	0	14625	13297	4963	83	86	20	100	100	0	1.187	1.187	1.205	1.154	1.766	1.204	0.873	120	500	31802	28898	0.247	17260	14542	15684	13214	0
4	18	5	"PFD0446"	"D49942_3"	18530	20720	130	4033	3735	1289	67	70	17	100	100	0	4138	4096	867	79	83	20	100	100	0	0.977	0.913	0.966	0.833	1.667	0.965	0.861	120	524	8025	7685	-0.033	3966	4059	3668	4017	0
4	19	5	"PFD0448"	"D49942_6"	18720	20710	120	7462	7065	2806	65	67	16	100	100	0	5476	5008	1883	76	78	15	100	100	0	1.370	1.419	1.401	1.393	1.978	1.421	0.877	120	500	12797	11932	0.454	7397	5400	7000	4932	0
4	20	5	"PFD0450"	"D49942_9"	18910	20710	120	32340	29927	15207	65	67	15	100	100	0	17299	15827	7686	75	77	16	100	100	0	1.874	1.896	1.832	1.828	2.018	1.980	0.843	120	510	49499	45614	0.906	32275	17224	29862	15752	0
4	21	5	"PFD0482"	"D56400_4"	19100	20710	120	218	204	64	63	64	13	94	91	0	209	203	60	73	75	14	94	90	0	1.140	1.085	1.039	1.077	1.839	1.060	0.736	120	500	291	271	0.189	155	136	141	130	0
4	22	5	"PFD0484"	"D56470_2"	19290	20710	130	563	535	167	60	62	13	100	100	0	453	417	134	70	72	13	100	99	0	1.313	1.369	1.407	1.397	1.729	1.360	0.848	120	644	886	822	0.393	503	383	475	347	0
4	1	6	"PFD0487"	"D56950_2"	15310	20910	120	1510	1313	553	62	63	13	100	100	0	2429	2227	702	79	82	26	100	100	0	0.616	0.582	0.610	0.505	2.038	0.602	0.844	120	555	3798	3399	-0.699	1448	2350	1251	2148	0
4	2	6	"PFD0490"	"D5782_1"	15490	20910	130	1242	1197	496	61	64	19	100	100	0	1289	1322	378	79	85	69	100	99	0	0.976	0.914	0.961	0.807	1.844	0.974	0.816	120	530	2391	2379	-0.035	1181	1210	1136	1243	0
4	3	6	"PFD0508"	"D6287_1"	15680	20910	130	153	153	37	64	75	192	1	0	0	197	202	40	80	91	200	2	0	0	0.761	0.730	0.803	0.710	1.811	0.731	0.613	120	562	206	211	-0.395	89	117	89	122	0
4	4	6	"PFD0510"	"D6287_13"	15880	20910	120	98	105	29	66	78	209	0	0	0	140	143	31	81	95	218	0	0	0	0.542	0.629	0.606	0.550	2.763	0.606	0.302	120	481	91	101	-0.883	32	59	39	62	0
4	5	6	"PFD0529"	"D6287_55"	16050	20900	120	560	546	168	68	70	15	100	100	0	736	718	182	87	90	20	100	100	0	0.758	0.758	0.764	0.723	1.531	0.765	0.862	120	436	1141	1109	-0.400	492	649	478	631	0
4	6	6	"PFD0532"	"D6287_61"	16230	20920	150	92	98	32	70	73	16	58	30	0	140	137	41	90	97	60	34	4	0	0.440	0.596	0.561	0.535	3.094	0.510	0.250	156	583	72	75	-1.184	22	50	28	47	-50
4	7	6	"PFD0536"	"D6287_69"	16440	20900	120	129	132	36	68	70	16	92	81	0	188	191	52	87	91	22	96	90	0	0.604	0.615	0.598	0.612	2.186	0.545	0.472	120	458	162	168	-0.727	61	101	64	104	0
4	8	6	"PFD0538"	"D6287_70"	16630	20900	120	303	287	109	68	75	60	88	78	0	293	288	97	88	95	77	84	74	0	1.146	1.095	1.155	1.034	1.961	1.068	0.751	120	446	440	419	0.197	235	205	219	200	0
4	9	6	"PFD0549"	"D64289_1"	16820	20900	120	55657	48257	18262	78	86	31	100	100	0	44404	38055	14100	106	128	251	100	100	0	1.255	1.270	1.278	1.239	1.866	1.285	0.881	120	484	99877	86128	0.327	55579	44298	48179	37949	0
4	10	6	"PFD0558"	"D65681_2"	17000	20900	120	582	529	212	79	85	30	95	94	0	659	615	228	109	118	42	96	91	0	0.915	0.889	0.933	0.853	2.371	0.866	0.711	120	448	1053	956	-0.129	503	550	450	506	0
4	11	6	"PFE0558"	"E49_1"	17210	20900	120	283	273	91	76	78	20	96	93	0	427	409	118	100	102	23	100	96	0	0.633	0.638	0.646	0.595	1.901	0.617	0.752	120	432	534	506	-0.660	207	327	197	309	0
4	12	6	"PFE0562"	"E5006_5"	17390	20900	120	4025	3690	1596	71	75	21	100	100	0	3179	2943	1102	91	93	20	100	100	0	1.280	1.269	1.285	1.179	1.757	1.324	0.854	120	449	7042	6471	0.357	3954	3088	3619	2852	0
4	13	6	"PFE0565"	"E5141_1"	17580	20900	120	525	485	187	65	68	15	97	95	0	1140	1072	348	81	83	15	100	100	0	0.434	0.424	0.435	0.380	2.050	0.411	0.824	120	500	1519	1411	-1.203	460	1059	420	991	0
4	14	6	"PFE0569"	"E517_1"	17770	20900	130	453	404	153	63	65	14	95	92	0	919	846	263	79	80	14	100	100	0	0.464	0.445	0.439	0.371	2.207	0.439	0.817	120	543	1230	1108	-1.107	390	840	341	767	0
4	15	6	"PFE0579"	"E5479_3"	17960	20900	120	1064	1098	445	67	325	2312	0	0	0	2124	2254	873	78	80	16	100	100	0	0.487	0.474	0.493	0.459	1.522	10.410	0.023	120	514	3043	3207	-1.037	997	2046	1031	2176	0
4	16	6	"PFE0585"	"E598_1"	18160	20900	130	65535	58133	15357	77	317	2215	100	98	65	28833	26703	8968	82	86	20	100	100	0	2.277	2.181	2.183	2.205	1.714	2.247	0.832	120	560	94209	84677	1.187	65458	28751	58056	26621	0
4	17	6	"PFE0608"	"E714_7"	18350	20900	120	398	374	155	80	86	26	91	85	0	334	312	102	87	91	22	91	89	0	1.287	1.307	1.314	1.221	2.140	1.392	0.721	120	462	565	519	0.365	318	247	294	225	0
4	18	6	"PFE0610"	"E7279_2"	18520	20900	120	465	418	146	72	74	16	97	93	0	1065	1000	280	80	83	19	100	100	0	0.399	0.376	0.387	0.333	1.950	0.366	0.823	120	480	1378	1266	-1.326	393	985	346	920	0
4	19	6	"PFE0613"	"E7418_1"	18730	20900	120	225	215	67	70	72	17	92	87	0	426	414	126	79	81	16	99	98	0	0.447	0.433	0.440	0.407	1.862	0.420	0.762	120	529	502	480	-1.163	155	347	145	335	0
4	20	6	"PFE0616"	"E7745_1"	18920	20900	120	158	160	42	69	70	17	95	91	0	198	190	38	78	79	15	97	95	0	0.742	0.813	0.837	0.776	2.106	0.844	0.614	120	500	209	203	-0.431	89	120	91	112	0
4	21	6	"PFE0619"	"E7861_3"	19110	20900	120	739	696	273	64	65	14	96	95	0	746	678	251	73	74	12	100	99	0	1.003	1.045	1.062	1.003	1.861	1.032	0.844	120	484	1348	1237	0.004	675	673	632	605	0
4	22	6	"PFE0623"	"E8100_2"	19290	20900	120	7528	7020	2816	62	63	13	100	100	0	3921	3820	1284	70	72	12	100	100	0	1.939	1.855	1.964	1.713	1.958	2.000	0.842	120	554	11317	10708	0.955	7466	3851	6958	3750	0
4	1	7	"PFE0649"	"E8914_2"	15300	21090	120	274	268	91	61	63	15	97	95	0	756	709	217	78	79	14	100	100	0	0.314	0.328	0.338	0.313	1.759	0.307	0.791	120	548	891	838	-1.670	213	678	207	631	0
4	2	7	"PFE0654"	"E9225_1"	15480	21090	120	1345	1301	501	62	66	38	100	100	0	2062	2062	651	79	83	41	100	100	0	0.647	0.625	0.650	0.581	1.605	0.617	0.859	120	486	3266	3222	-0.628	1283	1983	1239	1983	0
4	3	7	"PFE0657"	"E9299_3"	15690	21090	120	120	123	33	62	77	208	0	0	0	161	164	41	78	93	216	0	0	0	0.699	0.709	0.744	0.696	2.083	0.647	0.154	120	496	141	147	-0.517	58	83	61	86	0
4	4	7	"PFE0659"	"E9299_6"	15870	21090	120	3507	3117	1150	61	74	208	99	94	0	5218	4767	1438	78	89	216	100	100	0	0.670	0.652	0.683	0.596	1.794	0.650	0.862	120	482	8586	7745	-0.577	3446	5140	3056	4689	0
4	5	7	"PFE0663"	"E9475_1"	16070	21090	130	740	703	208	63	65	13	100	100	0	2069	1903	557	80	81	14	100	100	0	0.340	0.351	0.345	0.350	1.647	0.328	0.879	120	501	2666	2463	-1.555	677	1989	640	1823	0
4	6	7	"PFE0668"	"E9987_1"	16250	21090	120	577	536	209	66	69	15	98	96	0	947	879	285	83	86	20	100	100	0	0.591	0.590	0.590	0.537	2.119	0.577	0.797	120	433	1375	1266	-0.758	511	864	470	796	0
4	7	7	"PFF0025"	"F10660_2"	16440	21090	120	252	237	78	65	68	15	97	91	0	676	626	214	84	87	21	99	99	0	0.316	0.317	0.321	0.315	1.857	0.293	0.784	120	481	779	714	-1.663	187	592	172	542	0
4	8	7	"PFF0029"	"F10730_3"	16620	21090	120	908	819	326	65	68	14	100	99	0	1594	1467	500	81	84	17	100	100	0	0.557	0.544	0.552	0.505	1.880	0.531	0.839	120	496	2356	2140	-0.844	843	1513	754	1386	0
4	9	7	"PFF0032"	"F10872_1"	16820	21090	120	808	716	255	72	78	26	100	98	0	833	793	245	92	101	40	100	99	0	0.993	0.919	0.978	0.848	1.905	0.917	0.792	120	514	1477	1345	-0.010	736	741	644	701	0
4	10	7	"PFF0035"	"F10935_2"	17010	21090	120	6353	5905	2455	79	82	21	100	100	0	6577	6218	2350	101	106	31	100	100	0	0.969	0.952	0.982	0.901	1.884	0.953	0.857	120	514	12750	11943	-0.046	6274	6476	5826	6117	0
4	11	7	"PFF0038"	"F10949_3"	17210	21090	120	996	944	271	78	81	20	100	100	0	1249	1171	353	99	102	23	100	99	0	0.798	0.808	0.799	0.820	1.697	0.794	0.861	120	482	2068	1938	-0.325	918	1150	866	1072	0
4	12	7	"PFF0040"	"F10953_1"	17380	21090	130	17048	17132	7602	79	87	49	100	100	0	10489	9577	4362	99	119	283	97	97	0	1.633	1.799	1.700	1.869	2.202	1.826	0.863	120	533	27359	26531	0.708	16969	10390	17053	9478	0
4	13	7	"PFF0668"	"F310_1"	17590	21090	120	170	167	57	75	82	50	80	45	0	250	241	73	91	114	294	3	0	0	0.597	0.613	0.596	0.591	2.166	0.585	0.557	120	496	254	242	-0.743	95	159	92	150	0
4	14	7	"PFF0671"	"F31319_2"	17770	21090	120	298	276	95	66	68	16	96	92	0	2622	2358	734	80	83	20	100	100	0	0.091	0.092	0.091	0.088	1.849	0.086	0.771	120	481	2774	2488	-3.454	232	2542	210	2278	0
4	15	7	"PFF0680"	"F31855_1"	17960	21090	120	208	204	78	65	67	14	90	87	0	373	354	112	76	79	15	99	98	0	0.481	0.500	0.489	0.456	2.377	0.497	0.691	120	501	440	417	-1.054	143	297	139	278	0
4	16	7	"PFF0682"	"F32050_1"	18150	21090	120	168	163	50	70	106	682	0	0	0	648	618	214	79	83	19	100	100	0	0.172	0.173	0.167	0.167	1.724	0.160	0.687	120	497	667	632	-2.538	98	569	93	539	0
4	17	7	"PFF0686"	"F32122_1"	18340	21090	120	2860	2531	1098	76	80	24	100	100	0	3539	3237	1162	84	88	21	100	100	0	0.806	0.779	0.833	0.684	2.055	0.792	0.829	120	484	6239	5608	-0.312	2784	3455	2455	3153	0
4	18	7	"PFF0693"	"F32325_1"	18520	21090	120	1351	1196	505	73	74	16	99	99	0	1849	1681	620	82	85	19	100	100	0	0.723	0.702	0.695	0.629	2.234	0.683	0.813	120	482	3045	2722	-0.467	1278	1767	1123	1599	0
4	19	7	"PFF0715"	"F33346_1"	18710	21090	120	1190	1113	481	72	73	17	100	98	0	794	769	281	81	84	17	100	100	0	1.568	1.513	1.558	1.357	2.115	1.614	0.774	120	513	1831	1729	0.649	1118	713	1041	688	0
4	20	7	"PFF0719"	"F33441_1"	18910	21090	130	9018	7863	3267	71	73	18	100	100	0	4873	4557	1352	84	86	19	100	100	0	1.868	1.742	1.841	1.495	1.946	1.918	0.856	120	511	13736	12265	0.902	8947	4789	7792	4473	0
4	21	7	"PFF0722"	"F33612_1"	19100	21090	120	1028	902	364	64	66	16	99	97	0	750	694	227	74	78	18	100	100	0	1.426	1.352	1.379	1.185	2.243	1.420	0.826	120	472	1640	1458	0.512	964	676	838	620	0
4	22	7	"PFF0725"	"F33675_1"	19290	21090	120	199	191	69	60	62	13	95	90	0	306	301	96	70	72	13	100	98	0	0.589	0.567	0.562	0.514	2.095	0.553	0.734	120	554	375	362	-0.764	139	236	131	231	0
4	1	8	"PFF0728"	"F33814_1"	15310	21280	120	154	157	42	61	62	12	99	97	0	195	198	50	75	77	13	100	97	0	0.775	0.780	0.771	0.768	1.931	0.738	0.617	120	577	213	219	-0.368	93	120	96	123	0
4	2	8	"PFF0734"	"F34109_1"	15500	21280	120	222	215	72	61	63	17	96	93	0	262	256	59	75	78	28	100	95	0	0.861	0.851	0.816	0.773	1.787	0.900	0.756	120	515	348	335	-0.216	161	187	154	181	0
4	3	8	"PFF0764"	"F35293_1"	15690	21280	120	547	515	176	61	63	17	99	98	0	561	553	133	77	80	28	100	100	0	1.004	0.954	0.971	0.861	1.890	0.995	0.808	120	515	970	930	0.006	486	484	454	476	0
4	4	8	"PFF0773"	"F35453_1"	15880	21280	120	130	135	35	61	83	437	0	0	0	156	161	57	77	83	64	65	9	0	0.873	0.881	0.885	0.909	2.246	0.674	0.380	120	515	148	158	-0.195	69	79	74	84	0
4	5	8	"PFF0777"	"F35590_1"	16070	21280	120	105	110	29	63	66	19	85	55	0	147	148	32	79	80	14	96	91	0	0.618	0.681	0.708	0.644	2.371	0.654	0.409	120	514	110	116	-0.695	42	68	47	69	0
4	6	8	"PFF0781"	"F35756_2"	16270	21280	120	3199	2961	1155	68	72	17	100	100	0	2425	2297	679	86	89	20	100	100	0	1.339	1.308	1.362	1.203	1.852	1.399	0.869	120	496	5470	5104	0.421	3131	2339	2893	2211	0
4	7	8	"PFF0784"	"F35756_5"	16450	21280	120	469	463	148	69	72	17	100	100	0	1510	1512	419	87	90	19	100	100	0	0.281	0.276	0.275	0.265	1.480	0.260	0.846	120	481	1823	1819	-1.831	400	1423	394	1425	0
4	8	8	"PFF0788"	"F35774_1"	16640	21280	120	13281	11760	5098	66	68	14	100	100	0	5822	5240	1909	80	82	15	100	100	0	2.301	2.266	2.387	2.045	1.924	2.449	0.848	120	501	18957	16854	1.203	13215	5742	11694	5160	0
4	9	8	"PFF0818"	"F36648_1"	16830	21280	120	613	588	219	67	69	15	98	97	0	1685	1622	551	84	87	22	100	100	0	0.341	0.339	0.337	0.308	1.933	0.324	0.843	120	500	2147	2059	-1.552	546	1601	521	1538	0
4	10	8	"PFF0821"	"F3666_3"	17020	21280	120	143	141	47	71	74	18	88	75	0	269	261	76	92	96	24	92	90	0	0.407	0.414	0.409	0.416	2.445	0.395	0.551	120	500	249	239	-1.298	72	177	70	169	0
4	11	8	"PFF0823"	"F36721_3"	17210	21280	120	152	156	39	76	78	19	95	84	0	195	196	38	95	97	20	100	94	0	0.760	0.792	0.797	0.744	1.910	0.816	0.526	120	497	176	181	-0.396	76	100	80	101	0
4	12	8	"PFF0825"	"F36734_1"	17400	21280	120	149	150	46	79	83	39	73	41	0	275	279	61	95	112	281	6	0	0	0.389	0.386	0.386	0.336	2.172	0.373	0.494	120	501	250	255	-1.363	70	180	71	184	0
4	13	8	"PFF0827"	"F36803_1"	17590	21270	120	290	277	90	73	76	19	95	95	0	795	739	262	91	94	23	100	98	0	0.308	0.315	0.316	0.315	1.851	0.290	0.785	120	480	921	852	-1.698	217	704	204	648	0
4	14	8	"PFF0831"	"F37098_2"	17770	21280	120	1025	955	405	67	69	15	99	99	0	2926	2794	931	81	84	20	100	100	0	0.337	0.327	0.336	0.281	1.940	0.330	0.774	120	493	3803	3601	-1.570	958	2845	888	2713	0
4	15	8	"PFF1472"	"F58335_1"	17980	21280	120	415	399	169	65	66	13	95	91	0	1135	1118	435	77	79	15	100	100	0	0.331	0.321	0.339	0.280	2.253	0.310	0.789	120	478	1408	1375	-1.596	350	1058	334	1041	0
4	16	8	"PFF1476"	"F58487_1"	18150	21280	120	132	137	43	62	63	12	91	85	0	213	206	55	74	77	14	98	97	0	0.504	0.568	0.528	0.529	1.974	0.565	0.599	120	472	209	207	-0.990	70	139	75	132	0
4	17	8	"PFF1492"	"F58910_1"	18340	21280	120	444	422	173	66	71	45	90	85	0	620	589	177	79	94	254	89	57	0	0.699	0.698	0.702	0.574	2.167	0.719	0.781	120	498	919	866	-0.517	378	541	356	510	0
4	18	8	"PFF1495"	"F59075_2"	18540	21280	120	170	166	46	70	75	45	85	58	0	325	316	81	85	99	254	39	0	0	0.417	0.416	0.426	0.382	1.859	0.404	0.638	120	496	340	327	-1.263	100	240	96	231	0
4	19	8	"PFF1497"	"F5910_2"	18730	21280	130	14984	13238	5503	72	74	18	100	100	0	20993	19483	6092	85	88	20	100	100	0	0.713	0.679	0.702	0.594	1.808	0.697	0.876	120	513	35820	32564	-0.488	14912	20908	13166	19398	0
4	20	8	"PFF1499"	"F59139_2"	18910	21270	130	20276	17978	7363	75	79	30	100	100	0	8694	7456	3337	87	98	139	97	97	0	2.347	2.430	2.298	2.382	1.997	2.447	0.875	120	494	28808	25272	1.231	20201	8607	17903	7369	0
4	21	8	"PFF1536"	"F6061_1"	19070	21260	130	332	320	111	69	74	31	96	95	0	437	422	128	82	95	141	89	77	0	0.741	0.738	0.675	0.713	1.846	0.538	0.569	120	506	618	591	-0.433	263	355	251	340	0
4	22	8	"PFF1543"	"F607_1"	19290	21270	120	148	150	49	64	66	19	90	81	0	172	169	39	72	77	31	95	76	0	0.840	0.887	0.848	0.776	2.094	0.939	0.578	120	596	184	183	-0.252	84	100	86	97	0
4	1	9	"PFF1546"	"F61052_1"	15310	21470	120	128	133	37	60	62	12	95	91	0	176	179	39	74	76	14	100	97	0	0.667	0.695	0.670	0.656	1.916	0.701	0.595	120	531	170	178	-0.585	68	102	73	105	0
4	2	9	"PFF1550"	"F61158_1"	15500	21480	130	505	477	187	59	61	11	99	97	0	1183	1111	367	73	75	13	100	100	0	0.402	0.403	0.398	0.356	1.804	0.392	0.829	120	479	1556	1456	-1.315	446	1110	418	1038	0
4	3	9	"PFF1556"	"F61469_1"	15700	21480	120	359	346	129	59	95	486	5	0	0	665	658	183	76	97	239	94	78	0	0.509	0.493	0.481	0.439	1.879	2.898	0.082	120	447	889	869	-0.973	300	589	287	582	0
4	4	9	"PFF1560"	"F61859_2"	15900	21490	150	88	92	27	63	93	452	0	0	0	119	120	30	78	97	221	0	0	0	0.610	0.690	0.714	0.651	2.825	8.305	0.036	156	517	66	71	-0.714	25	41	29	42	-50
4	5	9	"PFF1588"	"F6265_1"	16080	21470	130	3243	2673	1314	66	68	21	100	99	0	2268	1939	768	82	84	17	100	100	0	1.453	1.404	1.446	1.161	2.231	1.550	0.840	120	441	5363	4464	0.539	3177	2186	2607	1857	0
4	6	9	"PFF1595"	"F62846_1"	16260	21470	120	1888	1732	674	68	71	17	100	100	0	1327	1229	405	85	87	17	100	99	0	1.465	1.455	1.435	1.371	1.936	1.516	0.860	120	454	3062	2808	0.551	1820	1242	1664	1144	0
4	7	9	"PFF1604"	"F63188_2"	16450	21470	120	2786	2639	1073	66	70	19	100	100	0	4776	4459	1476	82	86	19	100	100	0	0.579	0.588	0.586	0.539	1.895	0.585	0.871	120	486	7414	6950	-0.787	2720	4694	2573	4377	0
4	8	9	"PFF1607"	"F63326_1"	16640	21470	120	166	168	54	65	67	16	92	90	0	250	244	59	78	80	16	99	97	0	0.587	0.620	0.599	0.563	2.007	0.615	0.636	120	451	273	269	-0.768	101	172	103	166	0
4	9	9	"PFF1610"	"F63399_1"	16830	21470	120	10501	9453	3610	67	69	15	100	100	0	9042	8397	2615	81	82	16	100	100	0	1.164	1.129	1.157	1.046	1.665	1.165	0.873	120	458	19395	17702	0.220	10434	8961	9386	8316	0
4	10	9	"PFF1614"	"F63448_3"	17020	21470	120	154	154	55	68	71	16	86	79	0	167	167	45	85	87	17	93	83	0	1.049	1.049	1.128	0.951	2.403	1.113	0.450	120	470	168	168	0.069	86	82	86	82	0
4	11	9	"PFF1654"	"F64738_1"	17210	21470	120	1238	1146	414	70	78	61	99	96	0	1523	1470	398	88	92	33	100	100	0	0.814	0.779	0.818	0.710	1.809	0.784	0.805	120	545	2603	2458	-0.297	1168	1435	1076	1382	0
4	12	9	"PFF1656"	"F64738_5"	17400	21470	120	402	384	140	69	73	29	97	91	0	592	564	150	86	91	33	100	99	0	0.658	0.659	0.651	0.588	1.852	0.670	0.761	120	559	839	793	-0.604	333	506	315	478	0
4	13	9	"PFF1659"	"F64888_1"	17600	21470	120	120	121	38	65	68	15	82	73	0	161	162	36	80	83	20	95	90	0	0.679	0.683	0.694	0.619	2.430	9.534	0.205	120	557	136	138	-0.558	55	81	56	82	0
4	14	9	"PFF1666"	"F65043_1"	17780	21460	130	3051	2661	1089	66	68	15	100	100	0	1766	1513	636	81	84	20	98	98	0	1.772	1.812	1.772	1.686	2.177	1.821	0.850	120	557	4670	4027	0.825	2985	1685	2595	1432	0
4	15	9	"PFF1668"	"F65043_4"	17970	21460	120	807	714	309	68	71	16	97	95	0	693	606	241	85	86	18	99	98	0	1.215	1.240	1.211	1.088	2.372	1.278	0.807	120	469	1347	1167	0.282	739	608	646	521	0
4	16	9	"PFF1673"	"F65467_1"	18160	21460	110	122	118	36	63	66	15	81	72	0	154	152	37	76	79	16	97	88	0	0.756	0.724	0.781	0.650	2.437	0.787	0.458	80	435	137	131	-0.403	59	78	55	76	0
4	17	9	"PFI0337"	"I3634_1"	18350	21460	120	452	416	180	62	67	45	91	85	0	1476	1334	592	74	89	259	88	80	0	0.278	0.281	0.288	0.269	2.366	0.252	0.689	120	478	1792	1614	-1.846	390	1402	354	1260	0
4	18	9	"PFI0339"	"I3665_1"	18540	21460	120	225	219	57	64	69	47	96	84	0	662	612	172	78	94	267	90	63	0	0.276	0.290	0.294	0.292	1.632	0.265	0.765	120	452	745	689	-1.859	161	584	155	534	0
4	19	9	"PFI0341"	"I3767_1"	18730	21460	120	303	289	89	66	69	17	98	95	0	849	803	258	80	84	20	100	99	0	0.308	0.308	0.307	0.310	1.861	0.282	0.792	120	425	1006	946	-1.698	237	769	223	723	0
4	20	9	"PFI0347"	"I398_3"	18910	21490	150	85	90	31	70	75	30	28	12	0	108	113	34	82	94	135	0	0	0	0.577	0.645	0.783	0.743	2.733	0.688	0.233	156	528	41	51	-0.794	15	26	20	31	-50
4	21	9	"PFI0352"	"I4167_1"	19100	21460	130	1902	1720	579	67	70	20	100	99	0	1560	1345	505	77	83	30	99	98	0	1.237	1.304	1.236	1.280	1.847	1.265	0.856	120	532	3318	2921	0.307	1835	1483	1653	1268	0
4	22	9	"PFI0354"	"I4179_1"	19300	21460	130	795	741	328	63	235	2730	0	0	0	1369	1297	534	74	112	688	81	37	0	0.565	0.554	0.557	0.512	2.251	4.096	0.544	120	645	2027	1901	-0.823	732	1295	678	1223	0
4	1	10	"PFI0375"	"I4688_1"	15320	21650	150	193	194	59	59	60	11	98	97	0	334	318	102	73	76	17	98	96	0	0.513	0.551	0.541	0.559	1.935	0.503	0.744	156	695	395	380	-0.962	134	261	135	245	0
4	2	10	"PFI0378"	"I4719_5"	15480	21640	120	763	725	173	59	60	11	100	100	0	1016	1006	197	71	73	12	100	100	0	0.745	0.712	0.751	0.688	1.546	0.703	0.856	120	395	1649	1601	-0.425	704	945	666	935	0
4	3	10	"PFI0380"	"I4730_1"	15670	21640	120	1601	1583	344	61	67	107	100	99	0	1272	1248	347	77	82	55	97	95	0	1.289	1.300	1.289	1.374	1.701	1.283	0.891	120	419	2735	2693	0.366	1540	1195	1522	1171	0
4	4	10	"PFI0383"	"I4780_1"	15850	21640	120	305	306	80	66	78	140	87	28	0	790	766	207	84	104	248	95	86	0	0.339	0.352	0.349	0.346	1.621	0.318	0.782	120	378	945	922	-1.563	239	706	240	682	0
4	5	10	"PFI0386"	"I4862_1"	16040	21640	120	368	366	94	68	69	15	99	98	0	533	501	135	86	88	17	98	98	0	0.671	0.718	0.693	0.721	1.900	0.685	0.810	120	440	747	713	-0.575	300	447	298	415	0
4	6	10	"PFI0393"	"I4989_1"	16240	21640	120	1766	1745	535	63	69	31	100	100	0	2413	2325	540	80	84	20	100	99	0	0.730	0.749	0.753	0.736	1.873	0.761	0.861	120	497	4036	3927	-0.454	1703	2333	1682	2245	0
4	7	10	"PFI0428"	"I601_1"	16440	21650	110	125	131	34	61	63	15	93	88	0	168	170	32	75	77	15	98	96	0	0.688	0.737	0.747	0.699	2.029	0.756	0.539	80	436	157	165	-0.539	64	93	70	95	0
4	8	10	"PFI0430"	"I6032_2"	16610	21640	120	6029	6032	2079	61	62	15	100	100	0	3780	3750	1144	74	75	15	100	100	0	1.610	1.624	1.653	1.590	2.114	1.696	0.872	120	498	9674	9647	0.687	5968	3706	5971	3676	0
4	9	10	"PFI0434"	"I607_1"	16800	21640	120	1358	1335	379	61	63	14	100	100	0	1177	1167	347	74	76	14	100	98	0	1.176	1.166	1.172	1.212	2.003	1.162	0.847	120	465	2400	2367	0.234	1297	1103	1274	1093	0
4	10	10	"PFI0439"	"I6174_2"	17000	21640	120	304	298	87	63	68	43	97	92	0	903	876	231	76	80	22	100	100	0	0.291	0.294	0.296	0.285	1.941	0.277	0.791	120	485	1068	1035	-1.779	241	827	235	800	0
4	11	10	"PFI0441"	"I6204_2"	17180	21700	150	63	151	305	63	71	66	14	11	0	78	268	615	78	83	33	12	12	0	0.000	0.463	0.667	0.767	4.294	0.389	0.643	156	578	0	278	Error	0	0	88	190	-50
4	12	10	"PFI0443"	"I6356_1"	17370	21700	150	59	63	15	62	71	66	0	0	0	76	78	17	78	84	43	1	1	0	1.500	100000.000	0.962	0.890	3.581	0.465	0.028	156	592	-5	1	0.585	-3	-2	1	0	-50
4	13	10	"PFI0469"	"I7030_1"	17560	21700	150	60	61	13	62	64	26	5	0	0	73	75	15	76	80	32	3	0	0	0.667	1.000	0.896	0.810	3.349	0.479	0.036	156	595	-5	-2	-0.585	-2	-3	-1	-1	-50
4	14	10	"PFI0471"	"I7085_1"	17750	21700	150	59	61	11	63	65	14	7	1	0	72	74	11	77	80	18	4	0	0	0.800	0.667	0.727	0.833	3.001	0.309	0.016	156	654	-9	-5	-0.322	-4	-5	-2	-3	-50
4	15	10	"PFI0473"	"I7097_2"	17940	21640	120	1414	1339	401	68	70	16	100	100	0	2713	2613	754	85	87	18	99	99	0	0.512	0.503	0.514	0.516	2.184	0.485	0.868	120	471	3974	3799	-0.965	1346	2628	1271	2528	0
4	16	10	"PFI0475"	"I7106_1"	18120	21640	120	126	132	38	67	68	16	91	80	0	158	160	34	81	83	18	95	90	0	0.766	0.823	0.727	0.801	2.375	0.853	0.422	120	508	136	144	-0.384	59	77	65	79	0
4	17	10	"PFI0481"	"I7243_1"	18320	21640	120	130	135	37	61	63	13	96	92	0	213	215	54	74	77	15	96	95	0	0.496	0.525	0.528	0.515	2.315	0.489	0.556	120	533	208	215	-1.010	69	139	74	141	0
4	18	10	"PFI0484"	"I7365_3"	18510	21640	120	1695	1705	490	61	63	13	100	100	0	1270	1240	373	75	78	15	98	98	0	1.367	1.411	1.374	1.560	2.072	1.429	0.872	120	493	2829	2809	0.451	1634	1195	1644	1165	0
4	19	10	"PFJ0441"	"J490_1"	18690	21640	120	1928	1952	515	62	64	14	100	100	0	1233	1249	341	76	79	16	98	98	0	1.613	1.611	1.583	1.589	1.481	1.625	0.874	120	489	3023	3063	0.690	1866	1157	1890	1173	0
4	20	10	"PFJ0443"	"J504_1"	18880	21640	120	867	869	211	64	66	15	100	100	0	1006	974	270	77	80	17	99	98	0	0.864	0.897	0.912	0.968	1.920	0.863	0.850	120	442	1732	1702	-0.210	803	929	805	897	0
4	21	10	"PFJ0445"	"J504_5"	19070	21640	120	450	449	125	61	63	14	99	99	0	854	859	217	73	75	14	99	99	0	0.498	0.494	0.510	0.489	1.872	0.475	0.834	120	475	1170	1174	-1.006	389	781	388	786	0
4	22	10	"PFJ0448"	"J50_1"	19260	21640	120	18872	18698	5157	61	248	2845	99	96	0	18580	17785	4857	73	115	717	99	99	0	1.016	1.052	1.042	1.045	1.589	1.096	0.815	120	594	37318	36349	0.024	18811	18507	18637	17712	0
4	1	11	"PFJ0450"	"J512_2"	15280	21830	110	8680	8998	1756	58	60	11	100	100	0	6607	6786	1107	71	74	24	100	100	0	1.319	1.331	1.325	1.324	1.147	1.335	0.908	80	532	15158	15655	0.400	8622	6536	8940	6715	0
4	2	11	"PFJ0452"	"J53_1"	15470	21830	110	113	116	29	59	60	12	97	90	0	136	137	35	70	74	25	93	65	0	0.818	0.851	0.820	0.849	1.978	0.871	0.445	80	504	120	124	-0.290	54	66	57	67	0
4	3	11	"PFJ0477"	"J53_50"	15660	21830	130	738	737	130	60	62	13	100	100	0	738	735	148	73	76	16	100	99	0	1.020	1.023	1.023	1.041	1.417	0.979	0.871	120	587	1343	1339	0.028	678	665	677	662	0
4	4	11	"PFJ0479"	"J53_52"	15850	21830	120	2229	2071	590	64	65	14	100	100	0	1267	1177	394	80	83	20	98	97	0	1.824	1.830	1.858	2.048	1.954	1.811	0.892	120	536	3352	3104	0.867	2165	1187	2007	1097	0
4	5	11	"PFJ0483"	"J53_56"	16040	21830	110	6330	6433	892	61	63	14	100	100	0	5588	5540	725	76	80	23	100	100	0	1.137	1.166	1.169	1.166	1.140	1.142	0.913	80	484	11781	11836	0.186	6269	5512	6372	5464	0
4	6	11	"PFJ0485"	"J53_60"	16240	21830	120	3930	3903	1006	60	63	28	100	100	0	1457	1412	373	73	76	22	100	99	0	2.796	2.870	2.830	3.021	1.776	2.985	0.885	120	574	5254	5182	1.483	3870	1384	3843	1339	0
4	7	11	"PFJ0488"	"J541_1"	16420	21830	110	511	524	104	58	59	11	100	100	0	968	991	132	72	75	19	100	100	0	0.506	0.507	0.511	0.499	1.227	0.492	0.869	80	472	1349	1385	-0.984	453	896	466	919	0
4	8	11	"PFJ0490"	"J541_4"	16610	21880	150	61	70	49	58	59	11	24	11	0	76	173	331	72	75	16	21	15	0	0.750	0.119	0.767	0.661	5.505	0.111	0.449	156	669	7	113	-0.415	3	4	12	101	-50
4	9	11	"PFJ0511"	"J58_3"	16800	21830	120	2385	2235	736	58	60	12	100	100	0	2204	2067	684	72	74	12	98	98	0	1.091	1.091	1.069	1.076	2.084	1.091	0.902	120	541	4459	4172	0.126	2327	2132	2177	1995	0
4	10	11	"PFJ0515"	"J6186_1"	17000	21840	110	125	135	43	59	60	13	98	93	0	137	144	37	73	75	14	98	91	0	1.031	1.070	1.075	1.055	2.148	1.077	0.501	80	472	130	147	0.044	66	64	76	71	0
4	11	11	"PFJ0518"	"J634_1"	17190	21830	120	16789	15999	4608	60	64	38	100	100	0	12163	11403	3096	72	74	17	100	100	0	1.384	1.407	1.440	1.464	2.170	1.420	0.915	120	423	28820	27270	0.468	16729	12091	15939	11331	0
4	12	11	"PFJ0520"	"J63_1"	17370	21830	100	269	270	55	59	73	161	82	1	0	339	344	68	72	75	21	100	100	0	0.787	0.776	0.771	0.772	1.395	0.792	0.701	80	312	477	483	-0.346	210	267	211	272	0
4	13	11	"PFJ0522"	"J63_4"	17560	21890	150	58	59	10	60	64	44	0	0	0	71	73	11	72	73	12	16	2	0	2.000	-1.000	1.000	1.136	3.322	3012.748	0.000	156	509	-3	0	1.000	-2	-1	-1	1	-50
4	14	11	"PFJ0525"	"J647_1"	17770	21840	110	1253	1224	286	59	62	30	100	100	0	946	896	197	72	74	12	100	100	0	1.366	1.414	1.406	1.411	1.436	1.422	0.869	80	392	2068	1989	0.450	1194	874	1165	824	0
4	15	11	"PFJ0544"	"J687_1"	17960	21840	120	779	758	194	63	64	15	100	100	0	591	572	162	76	78	15	100	99	0	1.390	1.401	1.389	1.481	1.708	1.387	0.873	120	558	1231	1191	0.475	716	515	695	496	0
4	16	11	"PFJ0548"	"J697_2"	18150	21840	130	243	249	73	61	63	14	100	97	0	586	580	116	75	79	17	100	100	0	0.356	0.372	0.374	0.350	1.620	0.373	0.807	120	626	693	693	-1.489	182	511	188	505	0
4	17	11	"PFJ0552"	"J69_1"	18340	21840	110	1193	1195	310	60	62	12	100	100	0	1267	1239	222	74	76	15	100	100	0	0.950	0.974	0.966	0.950	1.323	0.963	0.887	80	503	2326	2300	-0.074	1133	1193	1135	1165	0
4	18	11	"PFJ0555"	"J6_12"	18530	21840	110	733	730	196	60	61	11	100	100	0	1019	1000	231	72	73	13	100	100	0	0.711	0.722	0.736	0.709	1.455	0.706	0.871	80	523	1620	1598	-0.493	673	947	670	928	0
4	19	11	"PFJ0559"	"J6_6"	18710	21840	110	1367	1374	371	60	62	13	100	100	0	1854	1806	471	73	76	15	100	100	0	0.734	0.758	0.739	0.763	1.432	0.719	0.869	80	523	3088	3047	-0.446	1307	1781	1314	1733	0
4	20	11	"PFJ0565"	"J71_1"	18910	21840	110	158	157	39	62	63	14	100	96	0	225	221	45	74	76	16	100	100	0	0.636	0.646	0.644	0.621	1.692	0.619	0.665	80	534	247	242	-0.653	96	151	95	147	0
4	21	11	"PFK0726"	"Ks17_16"	19090	21840	110	1549	1552	441	59	60	13	100	100	0	1553	1446	408	69	73	30	100	100	0	1.004	1.084	1.065	1.089	1.345	1.047	0.885	80	533	2974	2870	0.006	1490	1484	1493	1377	0
4	22	11	"PFK0728"	"Ks1832_1"	19290	21840	110	175	177	47	58	60	12	100	100	0	351	357	65	69	74	30	100	100	0	0.415	0.413	0.395	0.390	1.598	0.377	0.725	80	568	399	407	-1.269	117	282	119	288	0
4	1	12	"PFK0730"	"Ks186_1"	15310	22040	110	1869	1771	615	59	61	12	100	100	0	2913	2917	773	72	74	13	100	100	0	0.637	0.602	0.632	0.569	1.747	0.598	0.799	80	557	4651	4557	-0.650	1810	2841	1712	2845	0
4	2	12	"PFK0733"	"Ks186_9"	15490	22040	100	190	191	54	58	60	12	100	100	0	349	338	92	71	73	14	100	100	0	0.475	0.498	0.457	0.493	1.878	0.460	0.573	80	442	410	400	-1.075	132	278	133	267	0
4	3	12	"PFK0735"	"Ks187_4"	15670	22030	120	232	229	59	58	60	11	98	98	0	590	581	135	71	73	15	100	100	0	0.335	0.335	0.347	0.326	1.688	0.307	0.780	120	570	693	681	-1.577	174	519	171	510	0
4	4	12	"PFK0737"	"Ks187_7"	15870	22030	120	161	162	37	58	60	12	100	97	0	241	244	55	72	74	15	99	98	0	0.609	0.605	0.624	0.598	1.677	0.575	0.699	120	548	272	276	-0.714	103	169	104	172	0
4	5	12	"PFK0762"	"Ks210_15"	16050	22030	120	144	148	35	58	60	12	100	100	0	222	223	40	72	75	22	100	100	0	0.573	0.596	0.566	0.573	1.621	0.566	0.649	120	572	236	241	-0.803	86	150	90	151	0
4	6	12	"PFK0765"	"Ks210_4"	16240	22030	110	179	183	39	61	63	13	100	100	0	253	260	60	76	80	22	100	100	0	0.667	0.663	0.645	0.663	1.592	0.631	0.678	80	506	295	306	-0.585	118	177	122	184	0
4	7	12	"PFK0768"	"Ks220_1"	16430	22030	110	99	104	23	59	61	13	95	78	0	134	138	26	74	79	22	97	80	0	0.667	0.703	0.634	0.669	2.237	0.667	0.324	80	508	100	109	-0.585	40	60	45	64	0
4	8	12	"PFK0770"	"Ks220_7"	16620	22030	120	149	149	43	59	61	12	97	94	0	323	330	70	72	74	14	100	100	0	0.359	0.349	0.352	0.318	1.868	0.324	0.636	120	465	341	348	-1.480	90	251	90	258	0
4	9	12	"PFK0781"	"Ks222_1"	16810	22030	130	1311	1327	346	59	60	11	100	100	0	2965	2989	808	71	74	13	99	99	0	0.433	0.435	0.435	0.451	1.603	0.415	0.890	120	569	4146	4186	-1.209	1252	2894	1268	2918	0
4	10	12	"PFK0784"	"Ks225_10"	17000	22030	130	654	643	159	59	61	12	100	100	0	726	712	153	72	74	14	100	100	0	0.910	0.913	0.930	0.913	1.481	0.902	0.874	120	614	1249	1224	-0.136	595	654	584	640	0
4	11	12	"PFK0806"	"Ks245_1"	17200	22040	130	145	153	46	63	70	112	28	0	0	212	219	53	76	80	20	100	99	0	0.603	0.629	0.610	0.565	1.921	0.627	0.627	120	608	218	233	-0.730	82	136	90	143	0
4	12	12	"PFK0808"	"Ks245_4"	17390	22030	130	904	825	310	63	80	184	89	85	0	595	570	167	76	84	96	96	91	0	1.620	1.543	1.521	1.407	1.793	1.762	0.744	120	570	1360	1256	0.696	841	519	762	494	0
4	13	12	"PFK0810"	"Ks248_3"	17590	22030	120	687	645	191	60	65	48	98	96	0	541	522	128	73	75	13	100	100	0	1.340	1.303	1.313	1.234	1.675	1.372	0.817	120	419	1095	1034	0.422	627	468	585	449	0
4	14	12	"PFK0813"	"Ks249_3"	17760	22030	130	545	556	91	59	63	40	100	100	0	711	701	122	72	73	12	100	100	0	0.761	0.790	0.775	0.794	1.263	0.767	0.849	120	594	1125	1126	-0.395	486	639	497	629	0
4	15	12	"PFK0819"	"Ks259_1"	17960	22040	110	6698	6337	1410	63	65	14	100	100	0	4372	4268	972	75	78	16	100	100	0	1.544	1.496	1.492	1.502	1.301	1.537	0.887	80	488	10932	10467	0.627	6635	4297	6274	4193	0
4	16	12	"PFK0823"	"Ks259_6"	18150	22040	110	1686	1684	378	62	65	14	100	100	0	1935	1928	373	76	79	16	100	100	0	0.874	0.876	0.884	0.869	1.251	0.870	0.888	80	494	3483	3474	-0.195	1624	1859	1622	1852	0
4	17	12	"PFK0843"	"Ks26_1"	18340	22040	120	669	670	173	60	62	13	100	99	0	711	683	172	73	75	14	100	100	0	0.955	1.000	0.999	0.994	1.701	0.997	0.838	120	581	1247	1220	-0.067	609	638	610	610	0
4	18	12	"PFK0845"	"Ks26_11"	18530	22040	110	430	411	118	61	62	13	100	100	0	1925	1905	336	71	73	13	100	100	0	0.199	0.191	0.195	0.179	1.526	0.184	0.831	80	508	2223	2184	-2.329	369	1854	350	1834	0
4	19	12	"PFK0847"	"Ks26_15"	18720	22030	110	1367	1340	298	60	61	13	100	100	0	1012	979	243	70	72	13	100	100	0	1.387	1.408	1.380	1.438	1.507	1.361	0.855	80	510	2249	2189	0.472	1307	942	1280	909	0
4	20	12	"PFK0850"	"Ks26_2"	18910	22040	110	128	130	37	61	62	17	96	80	0	181	181	36	71	73	17	100	97	0	0.609	0.627	0.599	0.569	2.123	0.669	0.457	80	526	177	179	-0.715	67	110	69	110	0
4	21	12	"PFK0853"	"Ks26_24"	19100	22040	110	3113	2941	808	59	60	14	100	100	0	2047	1995	445	69	71	14	100	100	0	1.544	1.496	1.538	1.458	1.469	1.574	0.843	80	526	5032	4808	0.627	3054	1978	2882	1926	0
4	22	12	"PFK0856"	"Ks26_5"	19290	22030	110	1375	1363	257	58	59	11	100	100	0	1027	978	195	69	71	13	100	100	0	1.375	1.436	1.450	1.446	1.267	1.388	0.889	80	560	2275	2214	0.459	1317	958	1305	909	0
4	1	13	"PFL0017"	"L1_32"	15300	22220	110	983	961	231	61	62	14	100	100	0	712	660	214	76	77	13	100	98	0	1.450	1.541	1.455	1.717	2.003	1.513	0.858	80	559	1558	1484	0.536	922	636	900	584	0
4	2	13	"PFL0021"	"L1_42"	15490	22220	110	4772	4490	1202	60	62	14	100	100	0	2419	2274	747	73	75	15	100	98	0	2.009	2.013	1.919	2.092	1.821	1.951	0.839	80	527	7058	6631	1.006	4712	2346	4430	2201	0
4	3	13	"PFL0023"	"L1_45"	15680	22230	110	126	132	32	58	59	12	98	96	0	142	143	31	71	73	15	98	93	0	0.958	1.028	0.951	1.011	1.874	1.049	0.523	80	509	139	146	-0.062	68	71	74	72	0
4	4	13	"PFL0026"	"L1_48"	15870	22230	100	184	192	52	58	60	11	100	100	0	286	289	55	71	73	12	100	100	0	0.586	0.615	0.567	0.590	1.620	0.590	0.684	80	460	341	352	-0.771	126	215	134	218	0
4	5	13	"PFL0028"	"L1_52"	16060	22230	100	192	194	57	58	60	10	100	100	0	580	563	124	71	73	14	100	100	0	0.263	0.276	0.270	0.264	1.585	0.253	0.682	80	460	643	628	-1.925	134	509	136	492	0
4	6	13	"PFL0030"	"L1_56"	16250	22220	110	497	493	117	61	63	13	100	100	0	719	693	164	74	77	18	100	100	0	0.676	0.698	0.663	0.697	1.573	0.670	0.844	80	524	1081	1051	-0.565	436	645	432	619	0
4	7	13	"PFL0048"	"L1_89"	16450	22230	120	203	205	65	60	61	12	98	98	0	276	278	66	73	75	13	98	98	0	0.704	0.707	0.706	0.697	2.012	0.725	0.703	120	611	346	350	-0.505	143	203	145	205	0
4	8	13	"PFL0052"	"L1_94"	16640	22220	110	2859	2670	913	61	64	27	100	100	0	1794	1620	548	72	79	55	100	98	0	1.625	1.685	1.727	1.741	1.841	1.715	0.821	80	495	4520	4157	0.700	2798	1722	2609	1548	0
4	9	13	"PFL0055"	"L1_97"	16830	22220	110	1565	1392	496	60	65	41	100	100	0	1688	1599	477	72	84	78	100	98	0	0.931	0.872	0.895	0.836	1.807	0.868	0.828	80	495	3121	2859	-0.103	1505	1616	1332	1527	0
4	10	13	"PFL0057"	"L1_99"	17020	22220	110	249	245	83	61	65	33	92	90	0	615	605	189	75	83	56	100	96	0	0.348	0.347	0.346	0.320	1.798	0.307	0.753	80	512	728	714	-1.522	188	540	184	530	0
4	11	13	"PFL0059"	"L2_10"	17210	22220	110	972	907	329	66	70	17	100	100	0	1162	1111	274	85	88	20	100	100	0	0.841	0.820	0.819	0.748	1.733	0.802	0.802	80	485	1983	1867	-0.249	906	1077	841	1026	0
4	12	13	"PFL0061"	"L2_104"	17390	22220	110	3473	3151	1460	65	126	456	91	85	0	2153	1984	812	79	134	356	91	83	0	1.643	1.620	1.579	1.546	1.981	1.614	0.801	80	498	5482	4991	0.717	3408	2074	3086	1905	0
4	13	13	"PFL0082"	"L2_146"	17580	22220	110	1246	1126	418	62	128	451	86	76	0	1755	1603	493	74	146	385	92	90	0	0.704	0.696	0.736	0.666	2.053	0.685	0.802	80	521	2865	2593	-0.506	1184	1681	1064	1529	0
4	14	13	"PFL0084"	"L2_148"	17780	22230	100	77	80	20	59	68	72	1	0	0	102	107	22	70	94	180	0	0	0	0.563	0.568	0.622	0.609	2.616	0.567	0.201	80	452	50	58	-0.830	18	32	21	37	0
4	15	13	"PFL0086"	"L2_15"	17960	22220	130	799	726	264	62	65	16	100	98	0	1251	1128	366	74	80	34	100	97	0	0.626	0.630	0.631	0.611	2.091	0.606	0.833	120	616	1914	1718	-0.675	737	1177	664	1054	0
4	16	13	"PFL0089"	"L2_154"	18150	22220	110	486	429	165	61	66	24	97	92	0	339	319	85	74	82	44	93	90	0	1.604	1.502	1.581	1.404	2.142	1.687	0.742	80	508	690	613	0.681	425	265	368	245	0
4	17	13	"PFL0091"	"L2_158"	18350	22220	110	168	159	50	59	65	49	80	58	0	324	310	93	71	91	308	18	0	0	0.431	0.418	0.425	0.424	1.995	0.126	0.340	80	464	362	339	-1.215	109	253	100	239	0
4	18	13	"PFL0098"	"L2_172"	18520	22220	110	396	378	120	60	61	15	98	98	0	391	369	102	71	75	21	97	97	0	1.050	1.067	1.086	1.029	1.974	1.071	0.780	80	486	656	616	0.070	336	320	318	298	0
4	19	13	"PFL0119"	"L2_203"	18720	22220	130	6022	5633	1748	61	63	15	100	100	0	5862	5424	2097	72	75	20	98	97	0	1.030	1.041	0.998	1.249	2.531	0.976	0.870	120	644	11751	10924	0.042	5961	5790	5572	5352	0
4	20	13	"PFL0123"	"L2_210"	18900	22220	110	231	221	72	65	70	29	90	86	0	279	263	75	74	84	40	93	91	0	0.810	0.825	0.847	0.883	2.421	0.845	0.712	80	494	371	345	-0.304	166	205	156	189	0
4	21	13	"PFL0127"	"L2_216"	19100	22220	110	7887	7004	2858	61	73	75	100	100	0	5049	4632	1463	73	99	185	100	100	0	1.573	1.523	1.545	1.392	1.961	1.569	0.803	80	509	12802	11502	0.653	7826	4976	6943	4559	0
4	22	13	"PFL0129"	"L2_220"	19290	22220	110	398	370	128	59	66	68	92	86	0	979	906	267	69	90	175	95	93	0	0.373	0.372	0.371	0.352	2.230	0.349	0.814	80	560	1249	1148	-1.425	339	910	311	837	0
4	1	14	"PFL0131"	"L2_226"	15320	22420	110	243	237	89	63	66	18	97	93	0	444	435	121	80	83	21	100	100	0	0.495	0.490	0.461	0.431	1.831	0.492	0.742	80	559	544	529	-1.016	180	364	174	355	0
4	2	14	"PFL0133"	"L2_23"	15510	22420	110	246	238	76	61	64	16	96	93	0	562	527	193	77	81	18	100	98	0	0.381	0.393	0.403	0.398	1.812	0.352	0.748	80	523	670	627	-1.390	185	485	177	450	0
4	3	14	"PFM0391"	"M35930_11"	15710	22420	120	306	301	117	58	59	12	95	94	0	1369	1350	483	72	74	13	100	100	0	0.191	0.190	0.201	0.185	1.868	0.181	0.787	120	571	1545	1521	-2.387	248	1297	243	1278	0
4	4	14	"PFM0393"	"M35930_13"	15890	22410	110	224	214	67	59	60	12	97	93	0	877	809	254	75	79	28	100	100	0	0.206	0.211	0.217	0.199	2.062	0.177	0.725	80	486	967	889	-2.281	165	802	155	734	0
4	5	14	"PFM0395"	"M35930_4"	16080	22410	110	544	511	169	59	60	11	98	98	0	1734	1635	476	74	79	28	100	100	0	0.292	0.290	0.283	0.269	1.974	0.246	0.772	80	546	2145	2013	-1.775	485	1660	452	1561	0
4	6	14	"PFM0398"	"M35930_8"	16270	22410	110	1502	1360	469	59	60	12	100	100	0	1849	1720	509	73	75	25	100	100	0	0.813	0.790	0.796	0.737	1.875	0.758	0.810	80	539	3219	2948	-0.300	1443	1776	1301	1647	0
4	7	14	"PFM0400"	"M35935_1"	16460	22420	110	126	132	43	61	61	11	95	88	0	374	364	103	73	76	24	100	100	0	0.216	0.244	0.248	0.215	1.977	0.244	0.650	80	499	366	362	-2.211	65	301	71	291	0
4	8	14	"PFM0406"	"M364_1"	16650	22410	110	172	172	53	60	61	13	96	93	0	621	579	184	74	79	44	100	98	0	0.205	0.222	0.225	0.214	1.783	0.200	0.695	80	510	659	617	-2.288	112	547	112	505	0
4	9	14	"PFM0424"	"M36950_1"	16840	22410	130	924	875	274	60	62	13	100	100	0	817	760	247	75	80	48	97	95	0	1.164	1.190	1.186	1.263	2.079	1.164	0.848	120	644	1606	1500	0.220	864	742	815	685	0
4	10	14	"PFM0426"	"M3696_3"	17030	22410	110	379	368	132	66	68	15	93	93	0	946	872	290	83	88	32	100	100	0	0.363	0.383	0.374	0.344	2.345	0.333	0.791	80	510	1176	1091	-1.463	313	863	302	789	0
4	11	14	"PFM0431"	"M37116_3"	17220	22410	110	26449	23557	8290	72	90	163	100	100	0	20955	19058	5756	90	187	1041	100	100	0	1.264	1.238	1.252	1.180	1.897	1.251	0.828	80	540	47242	42453	0.338	26377	20865	23485	18968	0
4	12	14	"PFM0433"	"M37145_2"	17410	22410	110	2849	2730	992	65	90	198	100	95	0	4158	3967	1145	80	191	1067	93	90	0	0.683	0.686	0.691	0.645	1.704	0.661	0.829	80	528	6862	6552	-0.551	2784	4078	2665	3887	0
4	13	14	"PFM0435"	"M37197_1"	17600	22410	110	174	179	57	61	63	22	93	92	0	795	723	226	73	82	90	100	91	0	0.157	0.182	0.168	0.169	1.987	0.148	0.678	80	538	835	768	-2.676	113	722	118	650	0
4	14	14	"PFM0438"	"M37465_1"	17790	22420	100	81	86	21	59	83	352	0	0	0	108	111	24	71	130	1209	0	0	0	0.595	0.675	0.573	0.630	3.523	0.043	0.019	80	462	59	67	-0.750	22	37	27	40	0
4	15	14	"PFM0452"	"M37794_2"	17970	22410	110	457	423	149	59	81	335	66	1	0	1757	1580	546	72	130	1153	81	0	0	0.236	0.241	0.238	0.232	1.959	0.083	0.078	80	509	2083	1872	-2.082	398	1685	364	1508	0
4	16	14	"PFM0454"	"M37794_6"	18170	22410	110	91	97	30	58	60	14	81	55	0	222	221	61	69	77	61	92	73	0	0.216	0.257	0.220	0.228	2.166	0.227	0.421	80	530	186	191	-2.213	33	153	39	152	0
4	17	14	"PFM0457"	"M37914_2"	18360	22410	120	2248	1955	902	58	62	41	100	98	0	1715	1499	694	69	83	277	88	81	0	1.330	1.327	1.323	1.364	2.714	1.232	0.727	120	569	3836	3327	0.412	2190	1646	1897	1430	0
4	18	14	"PFM0459"	"M38113_2"	18540	22410	110	2576	2277	761	58	61	25	100	100	0	1887	1679	555	70	78	64	100	98	0	1.386	1.379	1.337	1.353	1.841	1.367	0.850	80	496	4335	3828	0.471	2518	1817	2219	1609	0
4	19	14	"PFM0461"	"M38127_1"	18730	22410	110	414	398	123	64	69	27	95	93	0	642	596	202	78	87	64	93	91	0	0.621	0.645	0.597	0.649	2.134	0.586	0.773	80	511	914	852	-0.688	350	564	334	518	0
4	20	14	"PFM0464"	"M38218_2"	18920	22410	110	9316	8312	2767	71	75	28	100	100	0	7282	6408	2208	87	101	123	100	100	0	1.285	1.304	1.269	1.319	1.772	1.277	0.879	80	510	16440	14562	0.362	9245	7195	8241	6321	0
4	21	14	"PFM0486"	"M38941_8"	19110	22410	120	774	741	235	63	68	31	98	96	0	652	624	199	76	97	168	94	85	0	1.234	1.237	1.217	1.240	1.858	1.208	0.828	120	581	1287	1226	0.304	711	576	678	548	0
4	22	14	"PFM0489"	"M39036_2"	19300	22410	110	229	221	59	59	61	13	97	97	0	272	263	69	72	74	15	98	97	0	0.850	0.848	0.840	0.858	1.929	0.780	0.684	80	544	370	353	-0.234	170	200	162	191	0
4	1	15	"PFM0494"	"M39668_5"	15330	22600	110	884	794	300	61	63	13	100	100	0	760	716	247	76	80	25	100	100	0	1.203	1.145	1.156	1.105	1.740	1.178	0.802	80	532	1507	1373	0.267	823	684	733	640	0
4	2	15	"PFM0503"	"M40983_1"	15510	22600	110	132	143	57	61	64	14	91	82	0	294	292	82	77	83	34	100	93	0	0.327	0.381	0.337	0.346	2.180	0.355	0.519	80	514	288	297	-1.612	71	217	82	215	0
4	3	15	"PFM0505"	"M40983_3"	15710	22600	110	235	228	77	62	64	16	93	90	0	197	192	51	77	82	31	91	82	0	1.442	1.443	1.363	1.409	1.973	1.505	0.690	80	522	293	281	0.528	173	120	166	115	0
4	4	15	"PFM0508"	"M41041_1"	15890	22600	110	1800	1647	653	65	70	28	100	100	0	2087	1901	673	84	94	93	100	95	0	0.866	0.871	0.903	0.844	1.881	0.842	0.834	80	460	3738	3399	-0.207	1735	2003	1582	1817	0
4	5	15	"PFN0062"	"N128_62"	16040	22650	150	71	74	28	64	111	473	0	0	0	91	100	47	80	140	523	0	0	0	0.636	0.500	0.765	0.733	3.517	0.260	0.432	156	833	18	30	-0.652	7	11	10	20	-50
4	6	15	"PFN0064"	"N128_64"	16290	22610	110	96	97	26	60	61	12	82	62	0	130	129	26	73	75	23	91	58	0	0.632	0.661	0.681	0.602	2.612	0.684	0.339	80	528	93	93	-0.663	36	57	37	56	0
4	7	15	"PFN0066"	"N128_68"	16470	22600	110	378	384	148	59	60	12	98	97	0	849	832	275	75	76	13	100	98	0	0.412	0.429	0.440	0.414	1.988	0.367	0.732	80	524	1093	1082	-1.279	319	774	325	757	0
4	8	15	"PFN0069"	"N128_71"	16650	22600	110	325	314	109	58	59	11	100	96	0	557	534	162	73	77	33	97	97	0	0.552	0.555	0.564	0.535	1.769	0.519	0.775	80	526	751	717	-0.858	267	484	256	461	0
4	9	15	"PFN0071"	"N128_73"	16850	22600	110	217	212	65	60	61	12	98	95	0	215	210	51	76	78	20	98	93	0	1.129	1.134	1.115	1.093	1.938	1.148	0.687	80	509	296	286	0.176	157	139	152	134	0
4	10	15	"PFN0074"	"N128_76"	17030	22600	110	227	225	75	64	67	17	95	93	0	626	583	218	82	93	68	95	86	0	0.300	0.321	0.329	0.348	1.929	0.265	0.710	80	542	707	662	-1.739	163	544	161	501	0
4	11	15	"PFN0092"	"N129_12"	17250	22610	100	129	176	116	63	67	26	77	56	0	258	353	236	77	99	259	41	21	0	0.365	0.409	0.396	0.380	2.515	0.409	0.726	80	462	247	389	-1.455	66	181	113	276	0
4	12	15	"PFN0094"	"N129_14"	17410	22600	110	2841	2681	937	63	198	2257	78	0	0	1281	1162	386	74	78	28	100	100	0	2.302	2.406	2.347	2.371	1.713	2.428	0.861	80	499	3985	3706	1.203	2778	1207	2618	1088	0
4	13	15	"PFN0096"	"N129_17"	17610	22610	110	113	115	39	61	64	25	73	51	0	199	198	58	73	76	20	93	91	0	0.413	0.432	0.476	0.410	2.267	0.429	0.455	80	536	178	179	-1.277	52	126	54	125	0
4	14	15	"PFN0098"	"N129_22"	17800	22610	100	15564	13130	6345	62	64	26	100	100	0	5173	4657	1682	74	76	15	100	100	0	3.040	2.851	3.041	2.559	2.014	3.235	0.861	80	452	20601	17651	1.604	15502	5099	13068	4583	0
4	15	15	"PFN0100"	"N129_33"	17980	22600	110	772	719	250	63	63	13	100	100	0	1631	1474	466	74	79	44	100	100	0	0.455	0.469	0.469	0.450	1.680	0.442	0.853	80	516	2266	2056	-1.135	709	1557	656	1400	0
4	16	15	"PFN0102"	"N129_38"	18160	22600	90	123	128	38	59	60	13	94	90	0	133	140	33	71	74	19	94	88	0	1.032	1.000	1.117	0.997	2.181	1.016	0.494	52	386	126	138	0.046	64	62	69	69	0
4	17	15	"PFN0119"	"N130_21"	18340	22600	110	207	204	68	58	61	14	96	96	0	290	287	86	70	74	24	100	95	0	0.677	0.673	0.676	0.634	2.031	0.339	0.372	80	542	369	363	-0.562	149	220	146	217	0
4	18	15	"PFN0121"	"N130_25"	18550	22600	110	618	578	210	58	60	14	100	98	0	455	411	149	71	75	38	95	91	0	1.458	1.529	1.469	1.612	2.184	1.476	0.768	80	530	944	860	0.544	560	384	520	340	0
4	19	15	"PFN0124"	"N130_29"	18730	22600	110	545	512	189	66	70	19	98	97	0	1112	1018	370	80	89	64	100	96	0	0.464	0.475	0.487	0.454	2.086	0.439	0.800	80	526	1511	1384	-1.107	479	1032	446	938	0
4	20	15	"PFN0127"	"N130_35"	18930	22600	110	484	478	161	71	75	20	97	96	0	626	605	170	89	100	88	97	93	0	0.769	0.789	0.811	0.741	2.001	0.751	0.782	80	526	950	923	-0.379	413	537	407	516	0
4	21	15	"PFN0130"	"N130_4"	19110	22600	110	3892	3531	1364	68	69	15	100	100	0	4785	4178	1704	83	89	39	100	100	0	0.813	0.846	0.838	0.854	2.020	0.792	0.864	80	508	8526	7558	-0.298	3824	4702	3463	4095	0
4	22	15	"PFN0132"	"N130_41"	19310	22610	110	204	212	67	68	70	17	100	100	0	325	328	93	82	88	38	96	92	0	0.560	0.585	0.590	0.577	1.839	0.562	0.652	80	558	379	390	-0.837	136	243	144	246	0
4	1	16	"PFN0149"	"N131_17"	15320	22800	120	492	449	171	60	61	12	100	99	0	638	590	187	74	76	20	99	98	0	0.766	0.754	0.735	0.705	1.933	0.758	0.821	120	655	996	905	-0.385	432	564	389	516	0
4	2	16	"PFN0153"	"N131_27"	15520	22790	110	1577	1455	524	61	62	12	100	100	0	1830	1630	614	76	82	35	100	100	0	0.864	0.897	0.895	0.898	1.996	0.845	0.813	80	451	3270	2948	-0.210	1516	1754	1394	1554	0
4	3	16	"PFN0155"	"N131_4"	15680	22840	150	74	77	21	65	67	16	37	17	0	96	100	25	82	87	28	29	9	0	0.643	0.667	0.938	0.860	3.394	0.247	0.067	156	631	23	30	-0.637	9	14	12	18	-50
4	4	16	"PFN0157"	"N131_5"	15860	22840	150	69	73	20	66	70	31	14	1	0	89	91	22	81	89	73	1	0	0	0.375	0.700	0.690	0.758	3.136	0.501	0.094	156	688	11	17	-1.415	3	8	7	10	-50
4	5	16	"PFN0159"	"N131_52"	16080	22790	110	7674	6766	2804	65	149	642	95	88	0	5343	4790	1687	78	179	705	97	92	0	1.445	1.422	1.491	1.297	2.047	1.442	0.829	80	449	12874	11413	0.531	7609	5265	6701	4712	0
4	6	16	"PFN0164"	"N132_101"	16280	22790	120	4346	3978	1542	62	126	563	93	89	0	3283	2881	1180	76	153	618	89	84	0	1.336	1.396	1.374	1.532	2.591	1.390	0.856	120	587	7491	6721	0.418	4284	3207	3916	2805	0
4	7	16	"PFN0559"	"N143_59"	16480	22850	150	66	68	15	61	63	13	25	9	0	81	83	17	77	79	14	25	10	0	1.250	1.167	0.952	0.902	3.959	0.503	0.013	156	708	9	13	0.322	5	4	7	6	-50
4	8	16	"PFN0564"	"N143_71"	16660	22790	110	537	498	173	61	62	13	100	100	0	1649	1528	493	76	82	46	100	100	0	0.303	0.301	0.303	0.294	1.729	0.275	0.822	80	495	2049	1889	-1.724	476	1573	437	1452	0
4	9	16	"PFN0566"	"N143_9"	16850	22790	100	107	114	37	60	62	12	86	78	0	138	143	29	75	81	46	81	20	0	0.746	0.794	0.832	0.712	3.141	0.914	0.376	80	472	110	122	-0.423	47	63	54	68	0
4	10	16	"PFN0576"	"N145_12"	17040	22790	110	2061	1837	802	61	63	12	100	100	0	4219	3756	1420	78	88	88	100	100	0	0.483	0.483	0.471	0.443	2.223	0.441	0.793	80	526	6141	5454	-1.050	2000	4141	1776	3678	0
4	11	16	"PFN0578"	"N145_20"	17220	22790	110	4196	3767	1494	64	85	173	98	95	0	4953	4367	1661	78	137	437	96	91	0	0.848	0.863	0.844	0.835	2.069	0.826	0.834	80	504	9007	7992	-0.239	4132	4875	3703	4289	0
4	12	16	"PFN0580"	"N145_23"	17400	22790	110	65535	60186	11305	77	2376	10414	98	98	73	38448	30132	14117	84	1033	5519	91	83	0	1.706	2.000	1.659	2.224	2.023	1.817	0.807	80	526	103822	90157	0.771	65458	38364	60109	30048	0
4	13	16	"PFN0603"	"N147_10"	17600	22790	110	807	760	308	75	2331	10410	0	0	0	453	425	158	84	931	5374	0	0	0	1.984	2.009	1.849	1.941	2.344	161.094	0.010	80	526	1101	1026	0.988	732	369	685	341	0
4	14	16	"PFN0605"	"N147_13"	17790	22790	110	1713	1585	579	72	77	33	100	98	0	2039	1843	554	84	93	80	100	100	0	0.839	0.860	0.853	0.804	1.992	0.836	0.811	80	516	3596	3272	-0.253	1641	1955	1513	1759	0
4	15	16	"PFN0610"	"N147_2"	17980	22790	110	812	740	257	71	75	26	100	97	0	1039	949	297	84	95	78	100	96	0	0.776	0.773	0.785	0.738	1.920	0.755	0.828	80	555	1696	1534	-0.366	741	955	669	865	0
4	16	16	"PFN0612"	"N147_24"	18190	22800	100	180	176	55	63	64	13	97	90	0	296	299	85	75	77	22	98	95	0	0.529	0.504	0.547	0.472	2.053	0.493	0.704	80	486	338	337	-0.918	117	221	113	224	0
4	17	16	"PFN0615"	"N147_4"	18370	22800	110	258	245	87	63	65	15	97	95	0	381	361	105	74	78	21	98	95	0	0.635	0.634	0.625	0.605	2.038	0.656	0.747	80	470	502	469	-0.655	195	307	182	287	0
4	18	16	"PFN0617"	"N148_1"	18540	22800	130	668	654	216	65	69	38	99	96	0	501	503	139	79	84	39	98	97	0	1.429	1.389	1.439	1.347	1.503	1.454	0.841	120	630	1025	1013	0.515	603	422	589	424	0
4	19	16	"PFN0640"	"N149_7"	18740	22790	110	373	350	114	69	72	17	97	92	0	336	324	88	86	92	47	93	91	0	1.216	1.181	1.171	1.119	2.231	1.187	0.755	80	524	554	519	0.282	304	250	281	238	0
4	20	16	"PFN0642"	"N150_10"	18930	22790	110	4582	4105	1701	73	76	18	100	100	0	1886	1704	583	89	95	39	100	100	0	2.509	2.497	2.482	2.353	2.001	2.606	0.843	80	516	6306	5647	1.327	4509	1797	4032	1615	0
4	21	16	"PFN0645"	"N150_15"	19110	22790	110	2392	2296	834	71	84	105	98	96	0	1198	1106	406	86	103	111	97	93	0	2.087	2.181	2.111	2.160	1.775	2.157	0.836	80	535	3433	3245	1.062	2321	1112	2225	1020	0
4	22	16	"PFN0647"	"N150_19"	19320	22800	110	363	342	126	72	85	105	82	73	0	894	851	277	88	102	107	96	93	0	0.361	0.354	0.358	0.336	2.024	0.326	0.733	80	528	1097	1033	-1.470	291	806	270	763	0
4	1	17	"PFN0649"	"N150_27"	15330	22980	110	6415	5744	2137	62	67	44	100	100	0	4647	3848	1770	77	94	183	96	93	0	1.390	1.507	1.381	1.618	2.427	1.426	0.838	80	512	10923	9453	0.475	6353	4570	5682	3771	0
4	2	17	"PFN0652"	"N150_32"	15520	22990	120	1075	1017	373	64	67	20	100	98	0	829	789	266	82	98	176	92	85	0	1.353	1.348	1.331	1.283	2.122	1.399	0.806	120	531	1758	1660	0.437	1011	747	953	707	0
4	3	17	"PFN0668"	"N150_62"	15710	22990	100	189	189	61	65	67	15	95	91	0	400	372	121	83	87	18	100	98	0	0.391	0.429	0.425	0.385	2.111	0.383	0.669	80	353	441	413	-1.354	124	317	124	289	0
4	4	17	"PFN0670"	"N150_65"	15900	22990	100	135	136	37	62	65	28	91	67	0	192	182	49	77	78	14	96	88	0	0.635	0.705	0.722	0.691	2.161	0.644	0.563	80	400	188	179	-0.656	73	115	74	105	0
4	5	17	"PFN0672"	"N150_68"	16100	22990	110	4526	4153	1364	64	78	201	100	96	0	5679	5258	1629	80	104	339	100	98	0	0.797	0.790	0.800	0.762	1.549	0.782	0.856	80	521	10061	9267	-0.327	4462	5599	4089	5178	0
4	6	17	"PFN0674"	"N150_71"	16280	22990	100	928	896	281	63	65	15	100	100	0	2236	2061	644	79	82	16	100	100	0	0.401	0.420	0.405	0.410	1.619	0.394	0.831	80	448	3022	2815	-1.318	865	2157	833	1982	0
4	7	17	"PFN0676"	"N150_75"	16480	22980	120	390	360	107	60	63	15	99	95	0	977	887	298	78	81	20	98	98	0	0.367	0.371	0.357	0.375	2.154	0.343	0.838	120	466	1229	1109	-1.446	330	899	300	809	0
4	8	17	"PFN0678"	"N150_78"	16650	22980	110	1077	999	359	63	65	16	100	98	0	786	705	285	76	84	54	97	88	0	1.428	1.488	1.407	1.572	2.157	1.434	0.798	80	468	1724	1565	0.514	1014	710	936	629	0
4	9	17	"PFN0783"	"N157_18"	16840	22980	110	247	243	78	63	64	16	96	92	0	354	334	117	76	82	41	92	86	0	0.662	0.698	0.664	0.696	2.493	0.638	0.682	80	538	462	438	-0.595	184	278	180	258	0
4	10	17	"PFN0789"	"N157_41"	17030	22990	110	302	298	102	62	69	43	91	91	0	1278	1158	382	79	94	113	98	95	0	0.200	0.219	0.214	0.203	1.751	0.196	0.788	80	536	1439	1315	-2.321	240	1199	236	1079	0
4	11	17	"PFN0807"	"N159_20"	17230	22990	110	1240	1134	437	64	70	41	97	97	0	4229	3808	1260	79	93	114	100	100	0	0.283	0.287	0.284	0.263	1.906	0.272	0.808	80	548	5326	4799	-1.819	1176	4150	1070	3729	0
4	12	17	"PFN0836"	"N163_1"	17420	22980	110	1338	1210	420	68	347	3588	0	0	0	2015	1716	668	81	294	2615	0	0	0	0.657	0.698	0.663	0.709	2.252	0.630	0.798	80	516	3204	2777	-0.607	1270	1934	1142	1635	0
4	13	17	"PFN0840"	"N164_1"	17600	22980	110	5439	5010	2209	72	76	29	100	100	0	5797	4873	2197	85	106	232	100	96	0	0.940	1.031	0.943	1.014	2.156	0.964	0.759	80	526	11079	9726	-0.090	5367	5712	4938	4788	0
4	14	17	"PFN0849"	"N165_2"	17790	22980	110	1196	1103	373	81	84	29	98	98	0	2550	2289	737	96	123	248	100	92	0	0.454	0.466	0.472	0.435	2.124	0.424	0.838	80	526	3569	3215	-1.138	1115	2454	1022	2193	0
4	15	17	"PFN0935"	"N181_4"	18000	23010	150	103	106	30	76	79	19	60	34	0	152	157	46	94	101	73	41	3	0	0.466	0.476	0.467	0.475	3.053	0.175	0.111	156	749	85	93	-1.103	27	58	30	63	-50
4	16	17	"PFN0929"	"N181_18"	18170	22980	110	1942	1724	654	71	74	18	100	100	0	3412	2980	1059	86	93	55	100	100	0	0.563	0.571	0.560	0.540	1.919	0.524	0.825	80	457	5197	4547	-0.830	1871	3326	1653	2894	0
4	17	17	"PFN0946"	"N185_14"	18360	22980	110	6266	5692	1990	75	78	18	100	100	0	4081	3786	1085	91	98	57	100	100	0	1.552	1.520	1.559	1.439	1.746	1.565	0.825	80	506	10181	9312	0.634	6191	3990	5617	3695	0
4	18	17	"PFN0382"	"N137_2"	18550	22980	110	4356	3844	1851	76	104	217	96	90	0	4825	4187	1758	94	161	517	96	91	0	0.905	0.921	0.886	0.837	1.907	0.875	0.787	80	495	9011	7861	-0.145	4280	4731	3768	4093	0
4	19	17	"PFL0032"	"L1_63"	18740	22980	110	720	653	249	77	103	209	86	80	0	1486	1296	573	94	169	512	78	68	0	0.462	0.479	0.446	0.481	2.383	0.412	0.768	80	538	2035	1778	-1.114	643	1392	576	1202	0
4	20	17	"PFL0051"	"L1_92"	18930	22980	110	2619	2401	809	77	79	27	100	100	0	2756	2398	980	90	108	135	98	96	0	0.953	1.007	0.973	1.079	2.073	0.929	0.835	80	560	5208	4632	-0.069	2542	2666	2324	2308	0
4	21	17	"PFL0093"	"L2_163"	19120	22980	110	188	174	57	75	77	26	83	80	0	233	228	72	91	96	66	86	61	0	0.796	0.723	0.729	0.756	2.485	0.652	0.553	80	526	255	236	-0.330	113	142	99	137	0
4	22	17	"PFL0100"	"L2_176"	19300	22980	110	9051	8588	2533	73	77	24	100	100	0	6977	6439	2333	91	103	127	100	100	0	1.304	1.341	1.263	1.412	2.101	1.276	0.817	80	561	15864	14863	0.383	8978	6886	8515	6348	0
4	1	18	"PFL0105"	"L2_187"	15330	23170	110	27747	25052	10092	65	76	81	100	100	0	31098	26659	10723	81	158	872	100	100	0	0.892	0.940	0.909	0.890	2.040	0.913	0.836	80	571	58699	51565	-0.164	27682	31017	24987	26578	0
4	2	18	"PFL0107"	"L2_190"	15520	23170	110	526	488	189	67	76	75	90	87	0	1104	1016	341	83	159	903	66	0	0	0.450	0.451	0.448	0.411	1.931	0.416	0.796	80	516	1480	1354	-1.153	459	1021	421	933	0
4	3	18	"PFL0118"	"L2_202"	15720	23180	110	454	426	178	64	75	82	87	83	0	1015	892	357	81	88	57	98	93	0	0.418	0.446	0.441	0.461	2.211	0.414	0.727	80	538	1324	1173	-1.260	390	934	362	811	0
4	4	18	"PFL0126"	"L2_215"	15910	23180	110	1720	1577	609	62	73	85	96	93	0	2194	1990	778	79	84	34	100	100	0	0.784	0.793	0.768	0.767	2.121	0.770	0.814	80	482	3773	3426	-0.351	1658	2115	1515	1911	0
4	5	18	"PFJ0334"	"J326_1"	16080	23180	120	26783	22909	9526	69	73	20	100	100	0	14974	13534	4238	88	92	20	100	100	0	1.795	1.699	1.798	1.473	2.099	1.837	0.880	120	590	41600	36286	0.844	26714	14886	22840	13446	0
4	6	18	"PFJ0360"	"J352_5"	16280	23170	110	2092	1883	808	69	74	20	100	100	0	2951	2582	948	89	95	53	100	100	0	0.707	0.728	0.716	0.668	1.861	0.688	0.828	80	552	4885	4307	-0.501	2023	2862	1814	2493	0
4	7	18	"PFJ0381"	"J38_18"	16480	23180	110	346	315	135	64	66	16	97	91	0	440	404	139	80	86	51	90	86	0	0.783	0.775	0.792	0.701	2.551	0.810	0.740	80	543	642	575	-0.352	282	360	251	324	0
4	8	18	"PFJ0399"	"J43_10"	16660	23180	110	263	251	75	62	64	15	98	96	0	625	600	157	77	81	26	100	97	0	0.367	0.361	0.395	0.348	1.662	0.351	0.790	80	526	749	712	-1.447	201	548	189	523	0
4	9	18	"PFJ0409"	"J43_23"	16850	23180	110	501	480	165	62	65	25	100	96	0	1831	1690	498	78	80	16	100	100	0	0.250	0.259	0.252	0.244	1.826	0.245	0.791	80	545	2192	2030	-1.998	439	1753	418	1612	0
4	10	18	"PFJ0430"	"J478_10"	17020	23170	110	9479	8413	3109	65	110	373	100	98	0	7651	6899	2388	82	169	665	98	92	0	1.244	1.225	1.230	1.202	1.950	1.230	0.861	80	521	16983	15165	0.315	9414	7569	8348	6817	0
4	11	18	"PFJ0226"	"J227_1"	17230	23180	110	157	152	47	71	111	360	0	0	0	176	177	47	89	154	596	0	0	0	0.989	0.920	1.066	1.002	2.296	0.831	0.339	80	558	173	169	-0.017	86	87	81	88	0
4	12	18	"PFJ0237"	"J232_2"	17420	23170	110	142	144	44	67	69	15	93	87	0	498	469	143	85	87	19	100	100	0	0.182	0.201	0.195	0.205	1.900	0.181	0.643	80	516	488	461	-2.461	75	413	77	384	0
4	13	18	"PFJ0256"	"J245_7"	17600	23180	100	214	203	77	68	71	16	91	85	0	377	361	108	87	90	20	97	96	0	0.503	0.493	0.500	0.434	2.329	0.493	0.710	80	460	436	409	-0.990	146	290	135	274	0
4	14	18	"PFJ0284"	"J269_5"	17790	23170	110	996	876	330	77	83	69	95	91	0	1429	1258	407	99	104	69	100	97	0	0.691	0.689	0.691	0.651	2.082	0.680	0.840	80	528	2249	1958	-0.533	919	1330	799	1159	0
4	15	18	"PFJ0315"	"J2975_2"	17980	23170	110	3462	3055	1143	76	78	18	100	100	0	1913	1739	568	96	99	23	100	100	0	1.864	1.813	1.827	1.735	2.012	1.923	0.797	80	448	5203	4622	0.898	3386	1817	2979	1643	0
4	16	18	"PFJ0365"	"J378_1"	18170	23170	110	673	609	210	76	80	20	96	96	0	3054	2757	863	95	101	48	100	100	0	0.202	0.200	0.205	0.201	1.881	0.178	0.788	80	544	3556	3195	-2.309	597	2959	533	2662	0
4	17	18	"PFK0117"	"Km799_7"	18410	23180	150	86	93	32	78	85	47	14	1	0	114	123	41	96	109	108	3	0	0	0.444	0.556	0.798	0.724	3.324	0.604	0.180	156	742	26	42	-1.170	8	18	15	27	-50
4	18	18	"PFK0142"	"Kn10286_1"	18540	23170	110	1826	1639	658	77	87	83	97	91	0	1793	1580	623	93	128	320	88	85	0	1.029	1.050	1.034	1.048	2.467	1.031	0.790	80	432	3449	3049	0.041	1749	1700	1562	1487	0
4	19	18	"PFK0175"	"Kn1239_1"	18750	23180	100	89	95	27	78	85	56	11	1	0	210	200	69	96	109	117	45	1	0	0.096	0.163	0.161	0.180	3.375	0.107	0.074	80	387	125	121	-3.373	11	114	17	104	0
4	20	18	"PFK0203"	"Kn1453_6"	18890	23240	150	75	84	68	76	81	29	10	2	0	94	96	21	88	97	76	0	0	0	-0.167	1.000	0.929	0.938	4.597	1.320	0.075	156	771	5	16	Error	-1	6	8	8	-50
4	21	18	"PFK0250"	"Kn2004_3"	19130	23180	110	439	397	167	70	72	20	92	90	0	552	503	190	85	89	18	91	91	0	0.790	0.782	0.781	0.751	2.529	0.778	0.705	80	474	836	745	-0.340	369	467	327	418	0
4	22	18	"PFK0277"	"Kn2223_1"	19280	23230	150	75	78	22	73	77	21	21	6	0	94	97	21	86	92	76	0	0	0	0.250	0.455	1.029	1.037	4.054	1.115	0.043	156	867	10	16	-2.000	2	8	5	11	-50
4	1	19	"PFK0478"	"Kn610_1"	15310	23370	110	1030	961	328	61	63	15	98	98	0	1622	1458	480	78	85	101	98	96	0	0.628	0.652	0.667	0.646	1.841	0.624	0.845	80	569	2513	2280	-0.672	969	1544	900	1380	0
4	2	19	"PFK0517"	"Kn8027_1"	15510	23370	110	84	85	23	62	63	13	60	37	0	107	111	31	79	81	19	61	33	0	0.786	0.719	0.867	0.784	3.540	0.577	0.132	80	548	50	55	-0.348	22	28	23	32	0
4	3	19	"PFK0524"	"Kn836_1"	15700	23370	110	415	384	137	61	64	21	97	93	0	606	580	204	80	82	19	100	98	0	0.673	0.646	0.649	0.646	1.868	0.592	0.758	80	516	880	823	-0.571	354	526	323	500	0
4	4	19	"PFK0554"	"Kn962_1"	15890	23370	100	152	155	47	60	62	12	97	93	0	464	443	138	78	80	13	100	100	0	0.238	0.260	0.248	0.246	1.957	0.223	0.624	80	427	478	460	-2.069	92	386	95	365	0
4	5	19	"PFK0701"	"Ks15_2"	16070	23410	150	74	79	24	66	69	17	35	17	0	98	104	29	86	90	19	41	23	0	0.667	0.722	0.769	0.807	3.084	0.636	0.181	156	618	20	31	-0.585	8	12	13	18	-50
4	6	19	"PFK0743"	"Ks196_1"	16230	23410	150	79	82	33	71	74	18	28	10	0	111	117	31	97	102	29	30	10	0	0.571	0.550	0.769	0.790	3.064	0.592	0.061	156	598	22	31	-0.807	8	14	11	20	-50
4	7	19	"PFK1214"	"Ks82_7"	16440	23410	150	75	79	22	66	69	16	35	14	0	112	115	25	91	100	35	31	5	0	0.429	0.542	0.600	0.637	3.888	0.323	0.078	156	748	30	37	-1.222	9	21	13	24	-50
4	8	19	"PFK1273"	"Ks97_17"	16650	23370	100	123	119	35	62	64	14	87	76	0	254	244	64	83	88	28	93	88	0	0.357	0.354	0.419	0.349	1.915	0.335	0.549	80	414	232	218	-1.487	61	171	57	161	0
4	9	19	"PFK0237"	"Kn1802_2"	16800	23460	150	83	190	183	66	75	62	35	31	0	142	694	933	96	706	4487	0	0	0	0.370	0.207	0.260	0.364	3.472	0.013	0.227	156	797	63	722	-1.436	17	46	124	598	-50
4	10	19	"PFK0352"	"Kn3360_1"	17040	23370	100	92	95	26	64	66	21	62	33	0	142	149	38	83	97	247	0	0	0	0.475	0.470	0.498	0.482	2.591	0.450	0.336	80	494	87	97	-1.075	28	59	31	66	0
4	11	19	"PFK0401"	"Kn4252_4"	17210	23370	90	109	110	29	68	72	18	76	55	0	141	145	30	87	90	20	86	73	0	0.759	0.724	0.756	0.724	2.700	0.797	0.355	52	381	95	100	-0.397	41	54	42	58	0
4	12	19	"PFK0571"	"Ks101_8"	17400	23360	110	407	378	139	69	73	20	96	91	0	742	689	242	89	95	44	98	95	0	0.518	0.515	0.499	0.485	2.274	0.465	0.769	80	558	991	909	-0.950	338	653	309	600	0
4	13	19	"PFBL B0018"	"oPFBLOB0018"	17600	23360	110	2434	2269	772	74	86	108	100	98	0	1951	1836	507	94	101	45	100	100	0	1.271	1.260	1.299	1.225	1.627	1.269	0.849	80	546	4217	3937	0.346	2360	1857	2195	1742	0
4	14	19	"PFM60469"	"oPFM60469"	17800	23360	110	41890	38734	13965	78	91	112	100	100	0	40444	35446	12746	99	102	26	100	100	0	1.036	1.094	1.053	1.068	1.647	1.100	0.870	80	512	82157	74003	0.052	41812	40345	38656	35347	0
4	15	19	"PFB0683"	"oPFB0683"	17970	23360	110	1056	997	294	78	81	20	100	100	0	1241	1174	275	100	102	24	100	100	0	0.857	0.856	0.874	0.820	1.680	0.845	0.865	80	502	2119	1993	-0.222	978	1141	919	1074	0
4	16	19	"PFG0004"	"oPFG0004"	18160	23360	110	824	770	271	78	81	24	97	93	0	1561	1424	534	96	105	66	100	98	0	0.509	0.521	0.507	0.489	1.993	0.487	0.844	80	525	2211	2020	-0.974	746	1465	692	1328	0
4	17	19	"PFC0763"	"oPFC0763"	18380	23380	150	95	98	30	77	95	174	0	0	0	122	126	36	94	118	171	0	0	0	0.643	0.656	0.671	0.727	3.143	0.366	0.283	156	688	46	53	-0.637	18	28	21	32	-50
4	18	19	"PFL0014"	"oPFL0014"	18550	23360	110	3369	3161	963	77	82	34	100	100	0	5155	4741	1593	94	104	107	100	100	0	0.650	0.664	0.644	0.656	1.510	0.610	0.863	80	418	8353	7731	-0.620	3292	5061	3084	4647	0
4	19	19	"PFM60471"	"oPFM60471"	18730	23360	120	65535	59212	14649	80	86	26	100	100	74	25504	22579	7852	92	95	23	99	99	0	2.576	2.630	2.499	2.726	1.756	2.660	0.868	120	488	90867	81619	1.365	65455	25412	59132	22487	0
4	20	19	"PFL0019"	"oPFL0019"	18920	23360	110	5420	5150	1780	75	82	34	100	100	0	4865	4250	1482	81	98	106	100	100	0	1.117	1.217	1.138	1.180	2.056	1.152	0.785	80	389	10129	9244	0.160	5345	4784	5075	4169	0
4	21	19	"PFG0007"	"oPFG0007"	19110	23360	110	8508	8292	2616	70	74	27	100	100	0	2360	2242	765	79	90	94	100	100	0	3.699	3.801	3.730	3.799	1.698	3.857	0.826	80	496	10719	10385	1.887	8438	2281	8222	2163	0
4	22	19	"PFI17638"	"oPFI17638"	19310	23360	100	37582	33630	11136	75	80	25	100	100	0	11117	9875	3460	82	84	19	100	100	0	3.399	3.426	3.209	3.287	1.802	3.539	0.845	80	363	48542	43348	1.765	37507	11035	33555	9793	0
4	1	20	"PFBL B0024"	"oPFBLOB0024"	15320	23550	110	3924	3531	1356	65	72	51	100	100	0	2123	1863	710	81	95	116	97	97	0	1.890	1.945	1.942	1.897	1.864	1.947	0.855	80	548	5901	5248	0.918	3859	2042	3466	1782	0
4	2	20	"PFBL B0025"	"oPFBLOB0025"	15510	23560	100	294	278	99	61	68	54	93	78	0	741	674	208	77	90	121	96	92	0	0.351	0.363	0.371	0.335	1.767	0.346	0.768	80	482	897	814	-1.511	233	664	217	597	0
4	3	20	"PFN0253"	"oPFN0253"	15710	23550	110	395	384	126	62	64	13	100	98	0	601	541	160	79	82	20	98	98	0	0.638	0.697	0.705	0.701	1.693	0.652	0.785	80	526	855	784	-0.649	333	522	322	462	0
4	4	20	"PFL0021"	"oPFL0021"	15890	23550	110	3849	3520	1308	65	68	16	100	100	0	3481	3126	1120	83	87	19	100	100	0	1.114	1.135	1.107	1.084	1.818	1.090	0.860	80	518	7182	6498	0.155	3784	3398	3455	3043	0
4	5	20	"PFF72416"	"oPFF72416"	16100	23550	110	142	144	45	72	74	17	87	85	0	153	155	37	91	95	19	90	72	0	1.129	1.125	1.059	1.204	2.407	1.313	0.334	80	391	132	136	0.175	70	62	72	64	0
4	6	20	"PFI17640"	"oPFI17640"	16280	23560	110	351	333	119	72	72	16	96	95	0	556	527	137	99	104	24	100	98	0	0.611	0.610	0.584	0.562	1.832	0.635	0.795	80	386	736	689	-0.712	279	457	261	428	0
4	7	20	"PFK12891"	"oPFK12891"	16460	23550	110	5249	4886	1876	68	68	15	100	100	0	1498	1345	470	96	105	36	100	100	0	3.695	3.857	3.818	3.639	1.740	4.040	0.831	80	424	6583	6067	1.886	5181	1402	4818	1249	0
4	8	20	"PFJ12782"	"oPFJ12782"	16650	23550	110	12846	12661	6109	71	81	75	100	100	0	65535	60289	13453	115	1177	5938	100	97	80	0.195	0.209	0.202	0.181	2.031	0.210	0.741	80	449	78195	72764	-2.356	12775	65420	12590	60174	0
4	9	20	"PFL0025"	"oPFL0025"	16850	23560	130	524	507	175	68	79	72	95	91	0	2477	2474	1029	141	1032	5475	0	0	0	0.195	0.188	0.195	0.184	1.853	0.017	0.137	120	530	2792	2772	-2.357	456	2336	439	2333	0
4	10	20	"PFF72418"	"oPFF72418"	17040	23560	110	1476	1321	463	63	66	24	100	100	0	5859	5531	1421	110	119	43	100	100	0	0.246	0.232	0.247	0.214	1.744	0.234	0.869	80	488	7162	6679	-2.025	1413	5749	1258	5421	0
4	11	20	"PFC0772"	"oPFC0772"	17220	23560	100	195	192	49	62	63	13	98	98	0	881	844	206	93	98	27	100	100	0	0.169	0.173	0.176	0.164	1.644	0.163	0.745	80	445	921	881	-2.567	133	788	130	751	0
4	12	20	"PFA32028"	"oPFA32028"	17410	23560	100	85	87	21	61	63	19	61	18	0	229	229	60	86	89	20	100	93	0	0.168	0.182	0.193	0.170	2.506	0.146	0.264	80	489	167	169	-2.575	24	143	26	143	0
4	13	20	"PFI17641"	"oPFI17641"	17610	23560	110	2051	1863	697	61	64	18	100	100	0	7750	7401	2271	86	88	18	100	100	0	0.260	0.246	0.256	0.232	1.512	0.243	0.853	80	526	9654	9117	-1.945	1990	7664	1802	7315	0
4	14	20	"PFL0027"	"oPFL0027"	17790	23550	110	1890	1694	652	63	66	17	100	100	0	1235	1106	423	84	87	19	100	100	0	1.587	1.596	1.573	1.596	1.983	1.563	0.830	80	515	2978	2653	0.667	1827	1151	1631	1022	0
4	15	20	"PFK12903"	"oPFK12903"	17970	23550	100	111	114	36	66	68	14	81	70	0	153	150	37	87	89	19	87	75	0	0.682	0.762	0.775	0.764	2.554	0.721	0.343	80	449	111	111	-0.553	45	66	48	63	0
4	16	20	"PFI17664"	"oPFI17664"	18140	23540	110	1916	1707	607	72	74	17	100	100	0	1410	1231	495	91	95	34	95	90	0	1.398	1.434	1.443	1.653	2.447	1.400	0.827	80	502	3163	2775	0.483	1844	1319	1635	1140	0
4	17	20	"PFH0013"	"oPFH0013"	18330	23540	110	4751	4223	1740	73	95	208	93	91	0	1915	1594	731	89	114	194	91	85	0	2.562	2.757	2.597	2.659	2.312	2.740	0.867	80	479	6504	5655	1.357	4678	1826	4150	1505	0
4	18	20	"PFD66991"	"oPFD66991"	18530	23550	100	362	347	102	66	89	208	82	6	0	697	661	152	82	103	177	96	88	0	0.481	0.485	0.471	0.460	1.523	0.480	0.808	80	474	911	860	-1.055	296	615	281	579	0
4	19	20	"PFM60502"	"oPFM60502"	18710	23550	110	5344	4962	1491	64	67	17	100	100	0	3423	3147	941	78	80	18	100	100	0	1.578	1.596	1.562	1.576	1.566	1.606	0.879	80	500	8625	7967	0.659	5280	3345	4898	3069	0
4	20	20	"PFI17667"	"oPFI17667"	18900	23550	110	932	886	289	61	64	17	100	100	0	1771	1605	540	73	76	17	100	100	0	0.513	0.539	0.529	0.524	1.585	0.488	0.862	80	538	2569	2357	-0.963	871	1698	825	1532	0
4	21	20	"PFF72456"	"oPFF72456"	19090	23550	110	1763	1594	609	61	76	122	95	91	0	1210	1129	440	74	92	148	96	88	0	1.498	1.453	1.345	1.419	2.269	1.387	0.825	80	539	2838	2588	0.583	1702	1136	1533	1055	0
4	22	20	"PFI17668"	"oPFI17668"	19280	23550	110	900	847	251	61	77	120	95	93	0	1478	1402	492	73	91	144	97	93	0	0.597	0.591	0.584	0.602	1.532	0.537	0.861	80	562	2244	2115	-0.744	839	1405	786	1329	0
4	1	21	"PFJ12799"	"oPFJ12799"	15300	23740	110	140	137	46	65	68	16	83	76	0	169	166	43	82	86	32	86	66	0	0.862	0.857	0.889	0.884	2.690	0.850	0.543	80	570	162	156	-0.214	75	87	72	84	0
4	2	21	"PFF72457"	"oPFF72457"	15490	23750	110	5478	4922	1648	62	65	15	100	100	0	9108	8630	2003	78	81	16	100	100	0	0.600	0.568	0.610	0.533	1.544	0.575	0.861	80	511	14446	13412	-0.737	5416	9030	4860	8552	0
4	3	21	"PFF72459"	"oPFF72459"	15680	23750	100	232	238	83	67	69	15	96	93	0	493	447	141	84	86	17	100	100	0	0.403	0.471	0.444	0.434	1.888	0.444	0.724	80	473	574	534	-1.310	165	409	171	363	0
4	4	21	"PFM60506"	"oPFM60506"	15870	23750	100	652	598	217	67	69	16	98	97	0	1737	1611	475	81	84	18	100	100	0	0.353	0.347	0.348	0.314	1.627	0.360	0.677	80	472	2241	2061	-1.501	585	1656	531	1530	0
4	5	21	"PFL0067"	"oPFL0067"	16060	23750	110	208	211	69	70	72	17	96	92	0	1045	977	310	87	89	19	100	100	0	0.144	0.158	0.151	0.149	1.516	0.152	0.737	80	525	1096	1031	-2.795	138	958	141	890	0
4	6	21	"PFI17670"	"oPFI17670"	16250	23740	110	3888	3582	1411	69	70	16	100	100	0	2957	2595	1041	87	92	29	98	98	0	1.331	1.401	1.358	1.425	2.311	1.417	0.843	80	516	6689	6021	0.412	3819	2870	3513	2508	0
4	7	21	"PFI17672"	"oPFI17672"	16430	23750	100	403	379	128	65	66	15	96	95	0	786	737	237	82	85	27	100	100	0	0.480	0.479	0.456	0.443	1.648	0.456	0.826	80	483	1042	969	-1.059	338	704	314	655	0
4	8	21	"PFL0068"	"oPFL0068"	16630	23750	110	1868	1766	713	71	73	20	100	100	0	1568	1441	527	89	166	1467	53	0	0	1.215	1.254	1.227	1.178	1.581	1.298	0.854	80	549	3276	3047	0.281	1797	1479	1695	1352	0
4	9	21	"PFL0070"	"oPFL0070"	16820	23750	100	2144	2075	838	69	70	16	100	100	0	3135	2877	1060	107	121	51	100	100	0	0.685	0.724	0.733	0.671	1.633	0.710	0.853	80	460	5103	4776	-0.545	2075	3028	2006	2770	0
4	10	21	"PFF72463"	"oPFF72463"	17010	23740	110	4877	4452	1929	65	70	31	100	100	0	2443	2189	871	108	126	110	100	98	0	2.061	2.108	2.084	2.009	2.191	2.144	0.830	80	486	7147	6468	1.043	4812	2335	4387	2081	0
4	11	21	"PFD66995"	"oPFD66995"	17200	23750	150	143	171	104	64	77	119	35	16	0	150	170	71	98	109	89	35	10	0	1.519	1.486	1.505	1.286	3.503	1.590	0.210	156	737	131	179	0.603	79	52	107	72	-50
4	12	21	"PFL0074"	"oPFL0074"	17400	23750	110	5394	4939	2087	64	80	141	98	97	0	5053	4796	1708	94	99	28	100	100	0	1.075	1.037	1.074	0.976	1.918	1.081	0.824	80	498	10289	9577	0.104	5330	4959	4875	4702	0
4	13	21	"PFJ12802"	"oPFJ12802"	17580	23740	110	7893	7042	3082	62	66	19	100	100	0	1791	1515	661	90	95	35	100	96	0	4.604	4.898	4.700	4.784	2.277	5.231	0.786	80	502	9532	8405	2.203	7831	1701	6980	1425	0
4	14	21	"PFBL B0125"	"oPFBLOB0125"	17770	23750	100	310	291	94	62	65	19	93	92	0	783	739	182	85	91	35	100	97	0	0.355	0.350	0.351	0.315	2.118	0.332	0.757	80	482	946	883	-1.493	248	698	229	654	0
4	15	21	"PFN0269"	"oPFN0269"	17960	23750	110	2661	2455	901	62	64	14	100	100	0	12122	11697	2873	90	92	20	100	100	0	0.216	0.206	0.225	0.192	1.658	0.207	0.841	80	520	14631	14000	-2.211	2599	12032	2393	11607	0
4	16	21	"PFD66996"	"oPFD66996"	18150	23740	110	641	603	224	64	66	15	98	98	0	1334	1200	413	92	93	19	100	100	0	0.465	0.486	0.483	0.471	1.932	0.444	0.806	80	522	1819	1647	-1.106	577	1242	539	1108	0
4	17	21	"PFF72496"	"oPFF72496"	18330	23740	110	574	553	158	61	64	30	100	97	0	874	831	209	81	87	80	100	96	0	0.647	0.656	0.643	0.641	1.614	0.629	0.839	80	542	1306	1242	-0.628	513	793	492	750	0
4	18	21	"PFH0035"	"oPFH0035"	18540	23750	110	184	180	63	57	60	16	95	88	0	977	900	325	74	77	14	100	100	0	0.141	0.149	0.148	0.152	2.335	0.141	0.738	80	534	1030	949	-2.830	127	903	123	826	0
4	19	21	"PFL0139"	"oPFL0139"	18720	23740	110	681	622	255	57	58	11	100	100	0	1654	1502	584	72	76	23	100	100	0	0.394	0.395	0.410	0.377	2.011	0.367	0.830	80	548	2206	1995	-1.342	624	1582	565	1430	0
4	20	21	"PFBL B0173"	"oPFBLOB0173"	18910	23750	110	177	173	54	57	58	11	96	92	0	642	641	226	73	76	23	97	95	0	0.211	0.204	0.206	0.210	2.138	0.179	0.704	80	580	689	684	-2.245	120	569	116	568	0
4	21	21	"PFI17720"	"oPFI17720"	19110	23750	110	109	112	33	56	58	21	82	65	0	155	153	35	74	78	67	63	3	0	0.654	0.709	0.713	0.635	2.419	0.761	0.489	80	569	134	135	-0.612	53	81	56	79	0
4	22	21	"PFG0054"	"oPFG0054"	19290	23740	110	6002	5452	1591	57	58	11	100	100	0	4659	4205	1345	72	74	13	100	100	0	1.296	1.305	1.250	1.305	1.817	1.264	0.823	80	580	10532	9528	0.374	5945	4587	5395	4133	0
4	1	22	"PFN0287"	"oPFN0287"	15300	23940	100	321	294	108	59	62	14	97	92	0	541	481	171	75	77	16	100	98	0	0.562	0.579	0.556	0.554	2.114	0.517	0.675	80	522	728	641	-0.831	262	466	235	406	0
4	2	22	"PFL0140"	"oPFL0140"	15500	23940	120	2934	2781	1432	60	62	13	100	100	0	2557	2295	1137	75	79	37	98	96	0	1.158	1.226	1.199	1.165	2.374	1.271	0.809	120	656	5356	4941	0.212	2874	2482	2721	2220	0
4	3	22	"PFL0142"	"oPFL0142"	15690	23930	110	1152	1121	338	62	64	14	100	100	0	1096	990	337	78	80	15	100	98	0	1.071	1.161	1.132	1.256	2.059	1.069	0.843	80	531	2108	1971	0.099	1090	1018	1059	912	0
4	4	22	"PFL0144"	"oPFL0144"	15880	23930	110	1155	1061	377	60	62	12	100	100	0	704	647	227	75	77	15	96	96	0	1.741	1.750	1.724	1.888	2.509	1.766	0.837	80	531	1724	1573	0.800	1095	629	1001	572	0
4	5	22	"PFJ12815"	"oPFJ12815"	16070	23940	120	3571	3171	1459	61	64	14	100	100	0	1740	1536	662	76	79	16	100	96	0	2.109	2.130	2.103	2.051	2.525	2.249	0.854	120	628	5174	4570	1.077	3510	1664	3110	1460	0
4	6	22	"PFI17725"	"oPFI17725"	16250	23940	110	3766	3440	1435	64	75	96	98	95	0	8170	7637	2744	79	116	351	100	98	0	0.458	0.447	0.437	0.401	2.064	0.408	0.740	80	556	11793	10934	-1.128	3702	8091	3376	7558	0
4	7	22	"PFL0149"	"oPFL0149"	16460	23940	110	143	141	55	67	78	94	30	2	0	241	235	69	86	120	345	0	0	0	0.490	0.497	0.503	0.486	2.628	0.491	0.511	80	568	231	223	-1.028	76	155	74	149	0
4	8	22	"PFG0057"	"oPFG0057"	16640	23940	110	187	185	54	69	72	17	96	87	0	390	377	87	87	90	18	98	98	0	0.389	0.400	0.405	0.367	1.804	0.384	0.686	80	548	421	406	-1.361	118	303	116	290	0
4	9	22	"PFF72505"	"oPFF72505"	16830	23940	110	311	274	103	65	68	16	92	91	0	463	433	128	84	86	18	98	96	0	0.649	0.599	0.606	0.536	2.019	0.617	0.759	80	535	625	558	-0.624	246	379	209	349	0
4	10	22	"PFM60543"	"oPFM60543"	17000	23930	110	2442	2244	839	64	66	26	100	100	0	1469	1299	537	81	91	92	93	93	0	1.713	1.790	1.697	1.865	2.483	1.725	0.867	80	531	3766	3398	0.777	2378	1388	2180	1218	0
4	11	22	"PFBL B0178"	"oPFBLOB0178"	17200	23940	120	7563	6575	3123	63	66	19	100	100	0	7588	6442	3189	81	87	41	95	94	0	0.999	1.024	1.002	1.105	3.139	0.998	0.865	120	642	15007	12873	-0.001	7500	7507	6512	6361	0
4	12	22	"PFG0058"	"oPFG0058"	17410	23940	110	393	374	142	64	68	21	97	92	0	549	540	182	86	88	20	100	100	0	0.711	0.683	0.658	0.645	1.718	0.670	0.768	80	536	792	764	-0.493	329	463	310	454	0
4	13	22	"PFBL B0180"	"oPFBLOB0180"	17590	23940	120	278	269	114	62	65	17	90	88	0	448	433	176	84	88	31	92	90	0	0.593	0.593	0.570	0.525	2.287	0.577	0.795	120	626	580	556	-0.753	216	364	207	349	0
4	14	22	"PFBL B0182"	"oPFBLOB0182"	17770	23940	100	651	609	244	61	63	15	98	95	0	1777	1547	672	83	89	47	100	100	0	0.348	0.374	0.350	0.363	1.998	0.342	0.805	80	452	2284	2012	-1.522	590	1694	548	1464	0
4	15	22	"PFBL B0184"	"oPFBLOB0184"	17960	23940	120	1423	1284	616	61	63	14	100	100	0	1001	879	397	83	88	40	95	92	0	1.484	1.536	1.502	1.440	2.225	1.567	0.841	120	620	2280	2019	0.569	1362	918	1223	796	0
4	16	22	"PFI17729"	"oPFI17729"	18150	23940	120	209	197	71	60	62	13	95	91	0	153	154	45	82	84	17	88	77	0	2.099	1.903	2.056	1.946	2.727	2.150	0.458	120	628	220	209	1.069	149	71	137	72	0
4	17	22	"PFH0036"	"oPFH0036"	18350	23940	120	3112	2870	1394	59	61	14	100	100	0	4978	4236	2175	77	79	16	98	96	0	0.623	0.676	0.660	0.700	3.019	0.648	0.836	120	622	7954	6970	-0.683	3053	4901	2811	4159	0
4	18	22	"PFA32038"	"oPFA32038"	18520	23930	110	9953	8631	4170	62	184	964	90	85	0	5994	4980	2525	80	209	900	83	80	0	1.672	1.749	1.687	1.775	2.712	1.702	0.819	80	475	15805	13469	0.742	9891	5914	8569	4900	0
4	19	22	"EMPTY"	"EMPTY"	18700	24000	150	63	64	15	59	119	678	0	0	0	79	82	17	74	138	634	0	0	0	0.800	0.625	0.826	0.853	4.147	1.077	0.826	156	967	9	13	-0.322	4	5	5	8	-50
4	20	22	"EMPTY"	"EMPTY"	18890	24000	150	59	59	12	57	58	12	16	3	0	73	76	14	72	73	13	23	7	0	2.000	0.500	0.789	0.860	3.883	0.004	0.000	156	895	3	6	1.000	2	1	2	4	-50
4	21	22	"EMPTY"	"EMPTY"	19080	24010	150	58	59	11	56	58	11	17	6	0	75	77	14	71	72	12	32	7	0	0.500	0.500	0.750	0.880	3.544	0.197	0.002	156	907	6	9	-1.000	2	4	3	6	-50
4	22	22	"EMPTY"	"EMPTY"	19270	24010	150	56	56	9	56	57	11	14	1	0	70	71	12	70	71	13	13	2	0	0.000	0.000	0.750	0.863	3.426	0.042	0.000	156	1087	0	1	Error	0	0	0	1	-50
5	1	1	"PFI0414"	"I5572_1"	1710	24480	130	454	477	129	58	61	14	100	100	0	381	382	79	91	93	16	100	100	0	1.366	1.440	1.455	1.433	1.357	1.514	0.854	120	719	686	710	0.449	396	290	419	291	0
5	2	1	"PFI0486"	"I7438_2"	1880	24490	130	4047	4074	1686	59	61	14	100	100	0	3899	3886	1453	89	90	16	100	100	0	1.047	1.057	1.089	1.022	1.381	1.070	0.914	120	607	7798	7812	0.066	3988	3810	4015	3797	0
5	3	1	"PFI0416"	"I5607_1"	2070	24490	130	155	184	274	61	63	15	100	99	0	185	199	92	88	89	16	100	100	0	0.969	1.108	0.960	0.955	1.654	0.909	0.559	120	645	191	234	-0.045	94	97	123	111	0
5	4	1	"PFI0237"	"I16933_1"	2260	24490	120	451	437	119	62	64	16	100	100	0	829	824	229	89	92	17	100	100	0	0.526	0.510	0.513	0.507	1.297	0.484	0.897	120	578	1129	1110	-0.928	389	740	375	735	0
5	5	1	"PFI0401"	"I5180_2"	2450	24490	120	2325	2202	643	63	65	16	100	100	0	1136	1128	240	91	93	15	100	100	0	2.165	2.063	2.139	2.000	1.318	2.160	0.925	120	592	3307	3176	1.114	2262	1045	2139	1037	0
5	6	1	"PFI0236"	"I1689_2"	2650	24490	130	6753	6492	1566	65	67	16	100	100	0	9690	9618	2366	92	96	26	100	100	0	0.697	0.675	0.680	0.676	1.251	0.668	0.941	120	693	16286	15953	-0.521	6688	9598	6427	9526	0
5	7	1	"PFJ0542"	"J667_1"	2850	24500	130	756	771	204	64	65	16	100	100	0	1602	1646	421	91	96	31	100	100	0	0.458	0.455	0.458	0.450	1.228	0.436	0.919	120	628	2203	2262	-1.127	692	1511	707	1555	0
5	8	1	"PFJ0005"	"J1011_3"	3020	24500	130	1198	1238	345	62	63	14	100	100	0	1650	1680	389	87	89	16	100	100	0	0.727	0.738	0.741	0.725	1.237	0.735	0.926	120	608	2699	2769	-0.460	1136	1563	1176	1593	0
5	9	1	"PFJ0310"	"J2896_1"	3220	24490	130	10795	10839	2009	61	62	13	100	100	0	10723	10904	1569	85	87	15	100	100	0	1.009	0.996	1.013	0.984	1.215	0.996	0.947	120	661	21372	21597	0.013	10734	10638	10778	10819	0
5	10	1	"PFJ0140"	"J17_1"	3410	24490	120	7673	7511	1855	60	532	4497	93	22	0	10508	10699	2202	82	501	4423	99	77	0	0.730	0.702	0.715	0.693	1.244	0.702	0.938	120	580	18039	18068	-0.454	7613	10426	7451	10617	0
5	11	1	"PFJ0200"	"J21_1"	3600	24490	120	2020	1992	376	58	518	4440	0	0	0	2203	2219	273	78	486	4368	0	0	0	0.923	0.903	0.913	0.890	1.293	0.912	0.910	120	595	4087	4075	-0.115	1962	2125	1934	2141	0
5	12	1	"PFJ0215"	"J21_7"	3790	24490	130	4149	3963	908	61	65	28	100	100	0	4091	4267	772	79	82	16	100	100	0	1.019	0.932	0.963	0.909	1.341	0.949	0.916	120	680	8100	8090	0.027	4088	4012	3902	4188	0
5	13	1	"PFJ0476"	"J53_48"	3990	24480	130	18464	18938	5285	63	68	29	100	100	0	30288	30171	7745	82	87	42	100	100	0	0.609	0.627	0.621	0.635	1.452	0.600	0.920	120	680	48607	48964	-0.715	18401	30206	18875	30089	0
5	14	1	"PFJ0510"	"J58_2"	4170	24490	130	1212	1189	263	65	68	17	100	100	0	5391	5507	1118	84	90	43	100	100	0	0.216	0.207	0.214	0.205	1.273	0.197	0.903	120	616	6454	6547	-2.210	1147	5307	1124	5423	0
5	15	1	"PFJ0563"	"J70_2"	4350	24490	130	2368	2323	546	67	70	17	100	100	0	1487	1511	326	87	91	19	100	100	0	1.644	1.584	1.566	1.592	1.433	1.638	0.908	120	639	3701	3680	0.717	2301	1400	2256	1424	0
5	16	1	"PFJ0575"	"J73_12"	4550	24490	130	2466	2386	538	67	69	17	100	100	0	4227	4210	766	86	89	18	100	100	0	0.579	0.562	0.566	0.557	1.358	0.551	0.919	120	676	6540	6443	-0.788	2399	4141	2319	4124	0
5	17	1	"PFJ0599"	"J85_3"	4740	24490	130	669	659	163	68	71	17	100	100	0	1673	1723	317	87	90	18	100	100	0	0.379	0.361	0.367	0.352	1.315	0.359	0.894	120	665	2187	2227	-1.400	601	1586	591	1636	0
5	18	1	"PFJ0018"	"J109_5"	4940	24480	130	308	312	88	70	72	21	99	99	0	341	347	68	87	92	39	99	99	0	0.937	0.931	0.927	0.890	1.679	0.955	0.764	120	680	492	502	-0.094	238	254	242	260	0
5	19	1	"PFJ0181"	"J198_5"	5120	24490	130	13660	13229	3700	73	77	24	100	100	0	12926	13044	2887	91	97	44	100	100	0	1.059	1.016	1.015	1.001	1.367	1.041	0.924	120	665	26422	26109	0.082	13587	12835	13156	12953	0
5	20	1	"PFJ0227"	"J227_2"	5320	24490	130	266	266	73	76	80	21	100	99	0	620	633	116	97	100	27	100	100	0	0.363	0.354	0.372	0.328	1.632	0.341	0.695	120	641	713	726	-1.461	190	523	190	536	0
5	21	1	"PFJ0246"	"J242_1"	5500	24490	150	127	130	30	75	78	19	87	67	0	165	173	52	95	98	20	93	82	0	0.743	0.705	0.727	0.713	2.298	0.556	0.321	156	763	122	133	-0.429	52	70	55	78	0
5	22	1	"PFJ0280"	"J268_1"	5680	24490	130	3190	3093	691	74	78	30	100	100	0	3197	3176	572	94	101	53	100	100	0	1.004	0.980	1.011	0.972	1.363	0.992	0.901	120	714	6219	6101	0.006	3116	3103	3019	3082	0
5	1	2	"PFJ0322"	"J309_17"	1710	24680	130	601	597	133	59	61	14	100	100	0	762	753	158	95	97	16	100	100	0	0.813	0.818	0.815	0.824	1.381	0.787	0.875	120	643	1209	1196	-0.299	542	667	538	658	0
5	2	2	"PFJ0363"	"J373_1"	1890	24680	130	1412	1410	314	60	62	15	100	100	0	837	821	190	93	95	21	100	99	0	1.817	1.854	1.822	1.911	1.344	1.809	0.901	120	563	2096	2078	0.862	1352	744	1350	728	0
5	3	2	"PFN0173"	"N132_113"	2090	24680	130	1580	1594	365	60	63	16	100	100	0	2467	2454	480	88	91	20	100	100	0	0.639	0.648	0.667	0.639	1.371	0.651	0.932	120	573	3899	3900	-0.646	1520	2379	1534	2366	0
5	4	2	"PFN0184"	"N132_132"	2280	24680	130	778	763	145	60	62	13	100	100	0	988	984	168	90	91	15	100	100	0	0.800	0.786	0.784	0.787	1.277	0.767	0.916	120	558	1616	1597	-0.323	718	898	703	894	0
5	5	2	"PFN0186"	"N132_136"	2470	24680	130	2943	2906	648	60	63	14	100	100	0	3421	3302	716	90	91	15	100	100	0	0.866	0.886	0.883	0.901	1.356	0.846	0.906	120	548	6214	6058	-0.208	2883	3331	2846	3212	0
5	6	2	"PFN0203"	"N132_171"	2660	24690	120	425	427	92	61	63	14	99	99	0	848	890	163	88	91	15	100	100	0	0.479	0.456	0.459	0.455	1.311	0.439	0.868	120	499	1124	1168	-1.062	364	760	366	802	0
5	7	2	"PFN0208"	"N132_178"	2850	24690	120	2444	2441	463	62	64	16	100	100	0	2493	2538	454	92	97	32	100	100	0	0.992	0.973	0.989	0.972	1.247	0.957	0.931	120	481	4783	4825	-0.011	2382	2401	2379	2446	0
5	8	2	"PFN0211"	"N132_181"	3040	24680	130	872	870	202	62	69	90	100	100	0	589	601	116	95	99	39	100	99	0	1.640	1.597	1.600	1.601	1.305	1.599	0.857	120	525	1304	1314	0.713	810	494	808	506	0
5	9	2	"PFN0362"	"N135_24"	3230	24680	130	2048	1981	438	60	62	14	100	100	0	2865	2856	540	88	91	22	100	100	0	0.716	0.694	0.693	0.701	1.372	0.670	0.898	120	537	4765	4689	-0.482	1988	2777	1921	2768	0
5	10	2	"PFN0373"	"N136_4"	3420	24680	130	739	730	204	58	60	13	100	100	0	1614	1600	339	80	82	14	100	100	0	0.444	0.442	0.435	0.437	1.403	0.423	0.887	120	544	2215	2192	-1.172	681	1534	672	1520	0
5	11	2	"PFN0401"	"N137_50"	3610	24690	130	763	748	213	58	59	12	100	100	0	1313	1361	308	75	77	12	100	100	0	0.569	0.537	0.560	0.516	1.423	0.542	0.872	120	547	1943	1976	-0.812	705	1238	690	1286	0
5	12	2	"PFN0423"	"N138_31"	3800	24690	120	119	124	30	60	62	13	96	92	0	267	266	44	79	79	12	100	100	0	0.314	0.342	0.344	0.317	1.670	0.331	0.641	120	483	247	251	-1.672	59	188	64	187	0
5	13	2	"PFN0433"	"N138_45"	3980	24690	130	253	260	78	65	69	31	99	98	0	670	680	113	81	84	18	100	100	0	0.319	0.326	0.314	0.299	1.631	0.339	0.786	120	550	777	794	-1.648	188	589	195	599	0
5	14	2	"PFN0409"	"N138_104"	4180	24680	130	614	625	170	65	68	19	100	100	0	1035	1022	199	83	87	45	100	100	0	0.577	0.596	0.593	0.579	1.373	0.584	0.850	120	557	1501	1499	-0.794	549	952	560	939	0
5	15	2	"PFN0534"	"N143_18"	4370	24680	130	1276	1280	353	63	65	17	100	100	0	659	655	105	80	83	18	100	100	0	2.095	2.117	2.151	2.057	1.420	2.309	0.855	120	548	1792	1792	1.067	1213	579	1217	575	0
5	16	2	"PFN0540"	"N143_29"	4560	24690	130	473	480	135	60	62	14	100	100	0	1333	1346	210	77	79	14	100	100	0	0.329	0.331	0.326	0.315	1.390	0.329	0.869	120	561	1669	1689	-1.605	413	1256	420	1269	0
5	17	2	"PFN0556"	"N143_56"	4760	24680	130	114	119	29	65	68	16	93	71	0	161	165	37	83	85	17	99	92	0	0.628	0.659	0.659	0.612	2.223	0.627	0.398	120	550	127	136	-0.671	49	78	54	82	0
5	18	2	"PFN0562"	"N143_66"	4940	24690	130	599	581	171	72	75	20	100	100	0	1811	1845	307	89	95	42	100	100	0	0.306	0.290	0.300	0.273	1.474	0.292	0.860	120	562	2249	2265	-1.708	527	1722	509	1756	0
5	19	2	"PFN0608"	"N147_16"	5140	24690	130	154	157	42	76	80	30	87	64	0	243	242	43	94	101	48	100	90	0	0.523	0.547	0.528	0.466	2.239	0.587	0.440	120	523	227	229	-0.934	78	149	81	148	0
5	20	2	"PFN0623"	"N148_7"	5310	24690	130	149	156	41	76	79	28	90	70	0	404	408	82	96	99	21	100	100	0	0.237	0.256	0.240	0.230	1.803	0.254	0.450	120	479	381	392	-2.077	73	308	80	312	0
5	21	2	"PFN0714"	"N151_50"	5510	24690	140	14906	13959	5515	72	75	19	100	100	0	15286	14307	5020	92	95	21	100	100	0	0.976	0.977	1.009	1.019	2.273	0.998	0.911	156	489	30028	28102	-0.035	14834	15194	13887	14215	0
5	22	2	"PFN0723"	"N152_1"	5700	24690	130	4252	4265	1215	68	71	18	100	100	0	1900	1913	323	87	92	43	100	100	0	2.308	2.298	2.377	2.210	1.364	2.496	0.895	120	609	5997	6023	1.207	4184	1813	4197	1826	0
5	1	3	"PFN0727"	"N152_17"	1710	24880	120	708	733	187	59	60	14	100	100	0	526	535	102	94	96	16	100	100	0	1.502	1.528	1.527	1.520	1.361	1.590	0.917	120	554	1081	1115	0.587	649	432	674	441	0
5	2	3	"PFN0735"	"N153_15"	1900	24880	120	303	309	73	60	62	14	99	99	0	817	829	153	94	96	20	100	100	0	0.336	0.339	0.351	0.325	1.449	0.333	0.871	120	496	966	984	-1.573	243	723	249	735	0
5	3	3	"PFN0750"	"N155_14"	2090	24880	130	3147	3112	931	60	62	14	100	100	0	2601	2637	593	92	94	18	100	100	0	1.230	1.199	1.239	1.153	1.331	1.237	0.930	120	556	5596	5597	0.299	3087	2509	3052	2545	0
5	4	3	"PFN0757"	"N155_25"	2290	24880	130	558	572	167	61	64	14	99	99	0	1170	1259	365	94	96	15	100	100	0	0.462	0.439	0.449	0.424	1.520	0.423	0.878	120	544	1573	1676	-1.114	497	1076	511	1165	0
5	5	3	"PFB0217"	"B567"	2470	24870	120	1482	1448	269	62	64	15	100	100	0	738	740	122	91	93	17	100	99	0	2.195	2.136	2.179	2.163	1.382	2.173	0.925	120	484	2067	2035	1.134	1420	647	1386	649	0
5	6	3	"PFB0221"	"B573"	2660	24870	130	4241	4481	1836	62	64	15	100	100	0	1725	1871	659	87	90	18	100	99	0	2.551	2.477	2.449	2.470	1.490	2.526	0.895	120	543	5817	6203	1.351	4179	1638	4419	1784	0
5	7	3	"PFB0223"	"B577"	2860	24870	130	506	511	96	61	69	89	100	100	0	1394	1462	293	92	96	36	100	100	0	0.342	0.328	0.328	0.328	1.225	0.320	0.799	120	544	1747	1820	-1.549	445	1302	450	1370	0
5	8	3	"PFB0225"	"B583"	3060	24880	150	1721	1781	1107	60	69	86	97	97	0	1762	1806	988	99	115	105	96	96	0	0.999	1.008	0.996	0.958	1.486	1.027	0.920	156	610	3324	3428	-0.002	1661	1663	1721	1707	0
5	9	3	"PFB0227"	"B587"	3240	24870	120	856	845	246	58	60	12	100	100	0	1075	1068	194	92	94	23	100	100	0	0.812	0.806	0.853	0.783	1.510	0.823	0.847	120	449	1781	1763	-0.301	798	983	787	976	0
5	10	3	"PFB0229"	"B590"	3420	24870	120	116	122	30	57	59	12	99	93	0	154	157	34	81	82	12	100	97	0	0.808	0.855	0.808	0.835	2.030	0.771	0.475	120	492	132	141	-0.307	59	73	65	76	0
5	11	3	"PFB0246"	"B618"	3610	24870	120	97	101	30	57	59	12	87	70	0	118	127	57	76	77	11	92	85	0	0.952	0.863	0.894	0.923	2.856	0.562	0.404	120	498	82	95	-0.070	40	42	44	51	0
5	12	3	"PFB0256"	"B634"	3810	24870	120	90	94	23	59	61	14	83	55	0	112	119	33	77	78	12	89	68	0	0.886	0.833	0.867	0.919	2.699	0.683	0.264	120	458	66	77	-0.175	31	35	35	42	0
5	13	3	"PFB0259"	"B64"	3990	24870	120	14667	14163	3214	65	67	16	100	100	0	2989	3034	459	80	82	13	100	100	0	5.020	4.773	4.982	4.707	1.374	5.078	0.916	120	465	17511	17052	2.328	14602	2909	14098	2954	0
5	14	3	"PFB0262"	"B645"	4180	24870	120	211	218	55	64	65	15	100	100	0	151	154	33	78	79	14	99	95	0	2.014	2.026	2.112	2.088	1.965	2.252	0.566	120	500	220	230	1.010	147	73	154	76	0
5	15	3	"PFB0270"	"B664"	4370	24870	130	257	256	70	58	60	15	100	100	0	290	287	61	74	76	14	100	100	0	0.921	0.930	0.929	0.902	1.584	0.944	0.784	120	545	415	411	-0.118	199	216	198	213	0
5	16	3	"PFB0273"	"B667"	4560	24870	120	423	419	97	57	59	12	100	100	0	455	470	74	74	77	13	100	100	0	0.961	0.914	0.912	0.893	1.363	0.940	0.864	120	484	747	758	-0.058	366	381	362	396	0
5	17	3	"PFC0002"	"C101"	4750	24870	120	591	581	174	62	64	14	100	100	0	1098	1136	230	81	82	15	100	100	0	0.520	0.492	0.505	0.470	1.379	0.503	0.886	120	500	1546	1574	-0.943	529	1017	519	1055	0
5	18	3	"PFC0006"	"C113"	4940	24870	130	289	288	79	70	71	15	100	99	0	439	442	85	88	90	16	100	100	0	0.624	0.616	0.588	0.583	1.640	0.612	0.798	120	527	570	572	-0.681	219	351	218	354	0
5	19	3	"PFC0009"	"C116"	5140	24870	120	277	277	61	73	76	27	100	100	0	939	927	159	91	94	19	100	100	0	0.241	0.244	0.247	0.236	1.382	0.230	0.828	120	472	1052	1040	-2.055	204	848	204	836	0
5	20	3	"PFC0011"	"C118"	5330	24870	140	117	123	32	71	75	28	75	39	0	178	179	36	91	94	20	98	89	0	0.529	0.591	0.596	0.537	2.236	0.621	0.355	156	460	133	140	-0.919	46	87	52	88	0
5	21	3	"PFC0013"	"C122"	5520	24870	150	102	106	28	64	67	17	83	55	0	134	138	33	83	86	18	92	67	0	0.745	0.764	0.779	0.752	2.729	0.668	0.264	156	462	89	97	-0.424	38	51	42	55	-50
5	22	3	"PFC0015"	"C125"	5700	24870	120	4022	4003	958	64	66	14	100	100	0	2202	2168	347	80	81	13	100	100	0	1.865	1.886	1.944	1.852	1.343	1.967	0.921	120	509	6080	6027	0.899	3958	2122	3939	2088	0
5	1	4	"PFC0035"	"C162"	1720	25060	120	2271	2245	543	63	65	17	100	100	0	2000	2011	349	98	101	20	100	100	0	1.161	1.141	1.150	1.117	1.343	1.169	0.940	120	551	4110	4095	0.215	2208	1902	2182	1913	0
5	2	4	"PFC0037"	"C164"	1910	25060	120	387	405	93	62	65	17	100	100	0	557	555	95	101	103	20	100	100	0	0.713	0.756	0.746	0.745	1.296	0.763	0.916	120	503	781	797	-0.489	325	456	343	454	0
5	3	4	"PFC0039"	"C171"	2100	25060	120	380	382	77	62	63	13	100	100	0	610	614	102	99	100	14	100	100	0	0.622	0.621	0.618	0.614	1.299	0.618	0.904	120	484	829	835	-0.684	318	511	320	515	0
5	4	4	"PFC0042"	"C179"	2290	25060	120	389	392	87	62	64	14	100	100	0	672	690	120	95	97	14	100	100	0	0.567	0.555	0.574	0.544	1.393	0.549	0.877	120	484	904	925	-0.819	327	577	330	595	0
5	5	4	"PFC0044"	"C180"	2480	25060	120	310	320	63	61	67	72	100	97	0	546	543	91	90	93	35	100	99	0	0.546	0.572	0.576	0.570	1.345	0.622	0.748	120	500	705	712	-0.873	249	456	259	453	0
5	6	4	"PFC0046"	"C184"	2670	25060	130	235	234	45	62	67	69	99	75	0	302	301	50	88	91	34	99	98	0	0.808	0.808	0.842	0.804	1.389	1.037	0.681	120	548	387	385	-0.307	173	214	172	213	0
5	7	4	"PFD0183"	"D23156_27"	2860	25060	120	383	375	89	62	63	14	100	100	0	1275	1295	215	93	93	14	100	100	0	0.272	0.260	0.260	0.254	1.369	0.252	0.882	120	503	1503	1515	-1.881	321	1182	313	1202	0
5	8	4	"PFD0186"	"D23156_40"	3040	25060	110	337	332	61	62	67	27	100	100	0	1043	1034	118	96	118	128	100	100	0	0.290	0.288	0.291	0.282	1.308	0.268	0.875	80	430	1222	1208	-1.784	275	947	270	938	0
5	9	4	"PFD0190"	"D2337_1"	3240	25060	120	261	258	66	60	64	26	100	99	0	454	453	82	88	107	116	99	97	0	0.549	0.542	0.540	0.529	1.588	0.534	0.831	120	543	567	563	-0.865	201	366	198	365	0
5	10	4	"PFD0198"	"D23657_2"	3440	25050	110	106	108	24	59	61	15	95	71	0	132	135	30	82	84	17	91	68	0	0.940	0.925	0.990	0.988	2.273	0.984	0.305	80	446	97	102	-0.089	47	50	49	53	0
5	11	4	"PFD0208"	"D25498_1"	3620	25060	120	87	89	20	58	61	37	34	2	0	112	115	25	76	78	13	88	65	0	0.806	0.795	0.801	0.791	2.589	4.234	0.085	120	483	65	70	-0.312	29	36	31	39	0
5	12	4	"PFD0213"	"D2660_1"	3810	25050	130	83	87	23	59	62	36	30	4	0	112	115	23	76	78	13	89	70	0	0.667	0.718	0.735	0.666	2.910	0.784	0.218	120	523	60	67	-0.585	24	36	28	39	0
5	13	4	"PFD0248"	"D33539_109"	4000	25060	120	1016	1015	257	65	67	16	100	100	0	835	847	145	81	84	16	100	100	0	1.261	1.240	1.219	1.197	1.413	1.318	0.903	120	492	1705	1716	0.335	951	754	950	766	0
5	14	4	"PFD0250"	"D33539_15"	4180	25060	120	555	537	130	67	68	15	100	100	0	945	946	192	81	84	18	100	100	0	0.565	0.543	0.535	0.535	1.417	0.530	0.891	120	475	1352	1335	-0.824	488	864	470	865	0
5	15	4	"PFD0252"	"D33539_17"	4370	25060	120	939	898	222	60	63	15	100	100	0	682	669	124	75	77	13	100	100	0	1.448	1.411	1.417	1.403	1.476	1.488	0.901	120	501	1486	1432	0.534	879	607	838	594	0
5	16	4	"PFD0256"	"D33539_23"	4560	25060	120	1127	1099	310	60	63	14	100	100	0	740	744	153	77	79	13	100	100	0	1.609	1.558	1.576	1.523	1.424	1.634	0.908	120	511	1730	1706	0.686	1067	663	1039	667	0
5	17	4	"PFD0259"	"D33539_28"	4760	25060	120	4086	4019	1238	64	67	15	100	100	0	2775	2879	560	83	84	15	100	100	0	1.494	1.415	1.464	1.353	1.378	1.494	0.922	120	514	6714	6751	0.579	4022	2692	3955	2796	0
5	18	4	"PFD0261"	"D33539_3"	4950	25050	130	106	109	27	65	67	14	90	72	0	131	134	29	83	85	16	91	77	0	0.854	0.863	0.896	0.902	2.203	0.838	0.314	120	548	89	95	-0.227	41	48	44	51	0
5	19	4	"PFD0277"	"D33539_63"	5140	25060	120	621	635	172	64	67	15	100	100	0	1074	1108	206	82	84	16	100	100	0	0.561	0.557	0.559	0.540	1.283	0.561	0.917	120	515	1549	1597	-0.833	557	992	571	1026	0
5	20	4	"PFD0281"	"D33539_69"	5340	25050	120	112	117	26	64	67	17	91	79	0	150	149	25	84	86	17	99	91	0	0.727	0.815	0.804	0.787	2.004	0.761	0.327	120	471	114	118	-0.459	48	66	53	65	0
5	21	4	"PFD0283"	"D33539_74"	5520	25050	120	103	108	26	62	65	15	90	67	0	138	146	35	81	84	16	98	85	0	0.719	0.708	0.686	0.689	2.373	0.675	0.332	120	469	98	111	-0.475	41	57	46	65	0
5	22	4	"PFD0286"	"D33539_85"	5730	25050	130	1010	1039	244	65	67	16	100	100	0	1265	1265	197	83	85	16	100	100	0	0.799	0.824	0.849	0.806	1.318	0.847	0.916	120	674	2127	2156	-0.323	945	1182	974	1182	0
5	1	5	"PFD0288"	"D33539_87"	1730	25250	120	401	397	77	66	69	17	100	99	0	446	442	51	109	112	21	100	100	0	0.994	0.994	1.007	0.970	1.318	1.039	0.894	120	614	672	664	-0.009	335	337	331	333	0
5	2	5	"PFD0292"	"D33539_97"	1930	25250	110	119	126	32	66	69	18	96	77	0	200	202	30	109	111	20	100	98	0	0.582	0.645	0.636	0.585	1.817	0.698	0.502	80	459	144	153	-0.780	53	91	60	93	0
5	3	5	"PFD0343"	"D40381_1"	2110	25250	120	235	236	46	65	67	16	99	98	0	252	256	37	104	105	15	100	100	0	1.149	1.125	1.106	1.091	1.551	1.173	0.802	120	506	318	323	0.200	170	148	171	152	0
5	4	5	"PFD0345"	"D4043_2"	2300	25250	130	504	496	121	65	68	26	99	99	0	698	700	103	100	102	17	100	100	0	0.734	0.718	0.730	0.690	1.392	0.743	0.856	120	544	1037	1031	-0.446	439	598	431	600	0
5	5	5	"PFD0355"	"D42243_17"	2490	25250	120	121	130	40	64	66	26	86	57	0	164	171	36	93	95	15	99	95	0	0.803	0.846	0.823	0.799	2.072	0.911	0.515	120	511	128	144	-0.317	57	71	66	78	0
5	6	5	"PFD0362"	"D42243_29"	2690	25250	120	123	132	44	63	64	15	94	89	0	159	165	40	90	91	14	98	94	0	0.870	0.920	0.858	0.870	2.030	0.989	0.524	120	466	129	144	-0.202	60	69	69	75	0
5	7	5	"PFD0367"	"D42243_37"	2860	25250	130	6307	6157	1559	61	63	14	100	100	0	3039	3137	679	88	89	13	100	100	0	2.117	1.999	2.104	1.946	1.392	2.064	0.917	120	530	9197	9145	1.082	6246	2951	6096	3049	0
5	8	5	"PFD0369"	"D42243_39"	3060	25250	120	574	608	182	60	62	16	99	99	0	919	921	165	85	92	72	100	100	0	0.616	0.656	0.651	0.625	1.521	0.660	0.882	120	504	1348	1384	-0.698	514	834	548	836	0
5	9	5	"PFE0400"	"E2667_1"	3240	25240	120	170	174	39	59	60	12	100	100	0	224	231	76	79	82	16	97	97	0	0.766	0.757	0.780	0.796	1.822	0.650	0.646	120	496	256	267	-0.385	111	145	115	152	0
5	10	5	"PFE0403"	"E26771_1"	3450	25240	120	3394	3333	940	59	61	15	100	100	0	2027	1988	423	79	81	16	100	100	0	1.712	1.715	1.796	1.714	1.632	1.829	0.888	120	538	5283	5183	0.776	3335	1948	3274	1909	0
5	11	5	"PFE0405"	"E26771_4"	3630	25240	130	369	368	121	58	62	36	100	100	0	715	732	195	75	78	20	99	99	0	0.486	0.472	0.452	0.468	1.713	0.455	0.758	120	515	951	967	-1.041	311	640	310	657	0
5	12	5	"PFE0408"	"E26934_1"	3820	25240	130	1977	2009	543	59	62	35	100	100	0	1355	1356	347	75	78	21	100	99	0	1.498	1.522	1.555	1.557	1.566	1.572	0.868	120	589	3198	3231	0.583	1918	1280	1950	1281	0
5	13	5	"PFE0411"	"E27042_1"	4030	25240	110	93	96	23	62	63	15	81	50	0	127	131	30	79	83	19	88	68	0	0.646	0.654	0.659	0.653	2.123	0.664	0.304	80	428	79	86	-0.631	31	48	34	52	0
5	14	5	"PFE0415"	"E27173_1"	4190	25250	120	225	227	65	62	64	16	98	97	0	443	441	75	79	83	19	100	100	0	0.448	0.456	0.437	0.416	1.841	0.446	0.715	120	477	527	527	-1.159	163	364	165	362	0
5	15	5	"PFE0439"	"E27723_18"	4390	25250	130	3344	3192	1044	60	63	15	100	100	0	2432	2510	479	77	78	13	100	100	0	1.394	1.287	1.412	1.194	1.560	1.402	0.858	120	529	5639	5565	0.480	3284	2355	3132	2433	0
5	16	5	"PFE0443"	"E27723_9"	4570	25250	130	138	139	32	63	65	14	98	93	0	244	254	60	79	81	14	100	100	0	0.455	0.434	0.448	0.414	1.825	0.395	0.550	120	511	240	251	-1.138	75	165	76	175	0
5	17	5	"PFE0446"	"E27742_6"	4760	25250	120	222	224	52	65	68	16	100	99	0	291	293	51	83	85	15	100	100	0	0.755	0.757	0.756	0.726	1.527	0.761	0.761	120	484	365	369	-0.406	157	208	159	210	0
5	18	5	"PFE0452"	"E28056_1"	4950	25250	120	108	109	29	62	65	15	86	64	0	128	133	30	79	81	14	94	83	0	0.939	0.870	0.780	0.806	2.663	0.950	0.320	120	498	95	101	-0.091	46	49	47	54	0
5	19	5	"PFE0454"	"E28350_1"	5140	25250	130	427	406	109	59	61	12	99	99	0	428	429	60	75	77	11	100	100	0	1.042	0.980	0.993	0.917	1.579	1.043	0.837	120	511	721	701	0.060	368	353	347	354	0
5	20	5	"PFE0458"	"E28462_2"	5320	25250	120	125	126	30	60	62	13	97	91	0	153	152	30	75	78	14	98	97	0	0.833	0.857	0.884	0.789	1.852	0.832	0.576	120	491	143	143	-0.263	65	78	66	77	0
5	21	5	"PFE0487"	"E29895_1"	5520	25240	130	140	144	36	62	64	14	99	96	0	167	173	39	80	83	17	100	96	0	0.897	0.882	0.880	0.858	1.927	0.859	0.520	120	563	165	175	-0.158	78	87	82	93	0
5	22	5	"PFE0491"	"E29931_3"	5710	25250	130	352	354	102	66	70	31	100	99	0	488	503	82	87	91	31	100	100	0	0.713	0.692	0.681	0.650	1.549	0.716	0.801	120	646	687	704	-0.488	286	401	288	416	0
5	1	6	"PFE0494"	"E30210_1"	1720	25440	120	275	279	63	63	66	15	100	100	0	512	506	75	108	109	24	100	100	0	0.525	0.543	0.551	0.526	1.402	0.540	0.855	120	568	616	614	-0.930	212	404	216	398	0
5	2	6	"PFE0498"	"E3038_3"	1920	25440	120	196	200	54	68	71	20	98	97	0	237	238	33	113	115	19	100	100	0	1.032	1.056	1.017	1.000	1.585	1.205	0.682	120	503	252	257	0.046	128	124	132	125	0
5	3	6	"PFE0502"	"E3185_4"	2100	25440	120	328	328	62	70	74	23	99	99	0	643	633	95	105	108	16	100	100	0	0.480	0.489	0.476	0.476	1.478	0.476	0.860	120	465	796	786	-1.060	258	538	258	528	0
5	4	6	"PFE0504"	"E3185_6"	2290	25440	120	1824	1795	422	70	74	29	100	100	0	1879	1908	425	105	107	19	100	100	0	0.989	0.957	0.973	0.954	1.370	0.944	0.927	120	481	3528	3528	-0.016	1754	1774	1725	1803	0
5	5	6	"PFE0525"	"E3552_1"	2480	25440	130	944	936	282	66	70	27	100	100	0	915	909	186	95	97	17	100	100	0	1.071	1.069	1.099	1.015	1.420	1.113	0.918	120	523	1698	1684	0.099	878	820	870	814	0
5	6	6	"PFE0531"	"E3831_2"	2670	25430	120	124	129	34	65	66	15	95	84	0	147	150	30	89	91	14	98	86	0	1.017	1.049	0.960	1.000	2.149	1.125	0.511	120	498	117	125	0.025	59	58	64	61	0
5	7	6	"PFE0534"	"E390_1"	2870	25440	130	303	289	81	61	62	14	99	97	0	362	363	78	84	85	13	99	99	0	0.871	0.817	0.860	0.774	1.596	0.835	0.838	120	542	520	507	-0.200	242	278	228	279	0
5	8	6	"PFE0539"	"E4159_1"	3060	25430	130	559	555	123	59	61	13	100	100	0	465	455	102	81	83	13	100	98	0	1.302	1.326	1.256	1.382	1.504	1.332	0.878	120	547	884	870	0.381	500	384	496	374	0
5	9	6	"PFE0542"	"E4247_1"	3250	25430	130	1540	1486	299	59	61	12	100	100	0	1651	1595	323	78	79	13	99	99	0	0.942	0.941	0.954	0.953	1.403	0.942	0.914	120	548	3054	2944	-0.087	1481	1573	1427	1517	0
5	10	6	"PFE0547"	"E4295_1"	3430	25440	130	487	467	138	59	61	14	98	98	0	443	439	86	77	78	13	100	100	0	1.169	1.127	1.165	1.069	1.606	1.211	0.848	120	553	794	770	0.226	428	366	408	362	0
5	11	6	"PFF0499"	"F2457_1"	3620	25430	120	93	95	23	59	61	14	84	56	0	117	123	35	78	80	21	78	36	0	0.872	0.800	0.854	0.829	2.623	0.601	0.297	120	526	73	81	-0.198	34	39	36	45	0
5	12	6	"PFF0505"	"F24631_2"	3820	25430	120	1079	1102	341	60	62	14	100	100	0	1396	1422	315	77	79	14	100	100	0	0.773	0.775	0.794	0.746	1.412	0.804	0.907	120	513	2338	2387	-0.372	1019	1319	1042	1345	0
5	13	6	"PFF0507"	"F246_1"	4000	25430	120	104	107	27	60	61	14	90	69	0	128	132	28	76	78	14	95	88	0	0.846	0.839	0.789	0.787	2.480	0.856	0.330	120	522	96	103	-0.241	44	52	47	56	0
5	14	6	"PFF0509"	"F24843_2"	4200	25430	120	773	767	192	59	60	12	100	100	0	971	974	174	76	78	15	100	100	0	0.798	0.788	0.805	0.762	1.550	0.800	0.871	120	498	1609	1606	-0.326	714	895	708	898	0
5	15	6	"PFF0513"	"F25069_1"	4390	25440	120	80	84	23	58	60	12	70	45	0	113	121	28	74	76	12	95	77	0	0.564	0.553	0.570	0.518	2.780	0.541	0.250	120	465	61	73	-0.826	22	39	26	47	0
5	16	6	"PFF0515"	"F25114_1"	4570	25430	120	2024	1960	537	61	62	13	100	100	0	1205	1231	262	76	79	14	100	99	0	1.739	1.644	1.670	1.648	1.604	1.713	0.890	120	465	3092	3054	0.798	1963	1129	1899	1155	0
5	17	6	"PFF0554"	"F26408_1"	4760	25430	130	3971	3844	1189	66	70	18	100	100	0	3042	3043	796	85	88	18	99	99	0	1.321	1.277	1.287	1.322	1.790	1.308	0.889	120	527	6862	6736	0.401	3905	2957	3778	2958	0
5	18	6	"PFF0556"	"F26422_2"	4950	25430	120	441	434	108	66	69	18	100	100	0	1215	1210	191	85	88	17	100	100	0	0.332	0.327	0.330	0.318	1.510	0.320	0.852	120	498	1505	1493	-1.591	375	1130	368	1125	0
5	19	6	"PFF0558"	"F26666_3"	5150	25430	120	4412	4320	1367	65	68	24	100	100	0	5560	5692	1237	81	83	15	100	100	0	0.793	0.758	0.784	0.727	1.455	0.788	0.915	120	474	9826	9866	-0.334	4347	5479	4255	5611	0
5	20	6	"PFF0560"	"F26774_1"	5330	25430	120	697	699	207	65	68	24	100	100	0	1491	1501	297	83	86	18	100	100	0	0.449	0.447	0.470	0.432	1.524	0.444	0.845	120	468	2040	2052	-1.156	632	1408	634	1418	0
5	21	6	"PFF0563"	"F27064_1"	5520	25430	120	1293	1266	364	66	68	16	100	100	0	1348	1332	305	85	88	18	100	100	0	0.971	0.962	0.991	0.958	1.595	0.975	0.878	120	500	2490	2447	-0.042	1227	1263	1200	1247	0
5	22	6	"PFF0568"	"F27351_1"	5710	25430	120	505	514	151	68	70	16	100	100	0	797	807	130	88	91	17	100	100	0	0.616	0.620	0.627	0.588	1.487	0.628	0.857	120	564	1146	1165	-0.698	437	709	446	719	0
5	1	7	"PFF0597"	"F28584_1"	1730	25620	120	106	110	29	60	62	17	89	67	0	186	190	32	105	106	19	100	97	0	0.568	0.588	0.591	0.528	2.126	0.605	0.488	120	564	127	135	-0.816	46	81	50	85	0
5	2	7	"PFF0599"	"F28782_1"	1920	25620	120	919	907	229	66	69	17	100	100	0	1289	1253	309	109	110	16	100	100	0	0.723	0.735	0.755	0.744	1.372	0.731	0.929	120	481	2033	1985	-0.468	853	1180	841	1144	0
5	3	7	"PFF0601"	"F28897_1"	2110	25620	120	730	719	150	70	74	20	100	100	0	1325	1281	278	104	107	17	100	100	0	0.541	0.551	0.550	0.557	1.327	0.528	0.916	120	481	1881	1826	-0.888	660	1221	649	1177	0
5	4	7	"PFF0611"	"F29309_1"	2300	25620	120	285	290	82	66	69	18	99	99	0	400	386	74	95	98	18	100	99	0	0.718	0.770	0.754	0.751	1.533	0.788	0.816	120	481	524	515	-0.478	219	305	224	291	0
5	5	7	"PFF0617"	"F29473_1"	2490	25620	130	119	123	38	64	66	16	92	75	0	165	165	35	86	89	17	98	90	0	0.696	0.747	0.699	0.666	2.172	0.813	0.425	120	530	134	138	-0.522	55	79	59	79	0
5	6	7	"PFF0622"	"F29632_5"	2680	25620	120	1901	1863	405	63	65	16	100	100	0	1194	1207	262	85	87	17	100	99	0	1.657	1.604	1.650	1.627	1.428	1.609	0.912	120	500	2947	2922	0.729	1838	1109	1800	1122	0
5	7	7	"PFF0646"	"F30537_4"	2870	25620	120	952	921	178	61	63	14	100	100	0	1016	982	205	84	86	16	100	100	0	0.956	0.958	0.961	0.992	1.477	0.945	0.923	120	468	1823	1758	-0.065	891	932	860	898	0
5	8	7	"PFF0652"	"F30663_2"	3050	25630	120	791	757	232	62	63	14	98	97	0	1390	1409	334	83	85	16	99	99	0	0.558	0.524	0.534	0.477	1.734	0.521	0.901	120	480	2036	2021	-0.842	729	1307	695	1326	0
5	9	7	"PFF0656"	"F30728_1"	3240	25630	120	413	407	145	62	65	15	99	97	0	394	394	92	80	83	18	100	100	0	1.118	1.099	1.113	1.000	1.737	1.160	0.831	120	510	665	659	0.161	351	314	345	314	0
5	10	7	"PFF0659"	"F30796_1"	3440	25630	120	352	349	117	61	63	14	98	97	0	770	772	162	79	80	14	99	99	0	0.421	0.416	0.424	0.377	1.693	0.418	0.803	120	498	982	981	-1.248	291	691	288	693	0
5	11	7	"PFF0661"	"F3084_1"	3630	25630	130	3224	3075	997	60	63	15	100	100	0	2504	2422	482	80	81	14	100	100	0	1.305	1.287	1.359	1.182	1.602	1.374	0.883	120	527	5588	5357	0.384	3164	2424	3015	2342	0
5	12	7	"PFF0665"	"F31008_1"	3810	25630	120	4710	4298	1552	62	64	15	100	100	0	4593	4509	907	80	82	15	100	100	0	1.030	0.956	1.014	0.863	1.643	1.011	0.895	120	480	9161	8665	0.043	4648	4513	4236	4429	0
5	13	7	"PFF1271"	"F51945_3"	4000	25620	130	5397	5193	1556	61	64	14	100	100	0	3687	3651	1023	78	80	15	100	98	0	1.479	1.436	1.481	1.514	1.757	1.446	0.908	120	560	8945	8705	0.564	5336	3609	5132	3573	0
5	14	7	"PFF1274"	"F5206_2"	4200	25620	120	579	565	142	59	62	13	100	100	0	887	860	198	76	77	13	99	99	0	0.641	0.645	0.650	0.665	1.677	0.636	0.880	120	514	1331	1290	-0.641	520	811	506	784	0
5	15	7	"PFF1276"	"F5206_7"	4390	25620	120	149	155	43	58	60	12	99	99	0	322	321	66	74	75	12	100	99	0	0.367	0.393	0.381	0.370	1.770	0.376	0.678	120	468	339	344	-1.446	91	248	97	247	0
5	16	7	"PFF1278"	"F52084_1"	4570	25620	120	487	477	128	59	61	12	100	100	0	680	681	133	75	78	13	99	99	0	0.707	0.690	0.711	0.688	1.715	0.698	0.853	120	495	1033	1024	-0.499	428	605	418	606	0
5	17	7	"PFF1290"	"F52397_2"	4770	25620	120	21449	20290	4674	66	70	18	100	100	0	24519	24698	3210	86	90	18	100	100	0	0.875	0.822	0.871	0.788	1.475	0.842	0.915	120	498	45816	44836	-0.192	21383	24433	20224	24612	0
5	18	7	"PFF1292"	"F52444_1"	4950	25620	120	448	457	108	70	72	18	100	99	0	616	609	108	90	93	17	100	100	0	0.719	0.746	0.734	0.727	1.450	0.749	0.834	120	484	904	906	-0.477	378	526	387	519	0
5	19	7	"PFF1323"	"F53383_7"	5140	25620	120	2635	2487	505	70	72	16	100	100	0	3858	3802	817	88	91	16	100	100	0	0.680	0.651	0.680	0.654	1.569	0.628	0.886	120	500	6335	6131	-0.556	2565	3770	2417	3714	0
5	20	7	"PFF1327"	"F53446_1"	5330	25620	120	502	498	130	70	72	24	100	100	0	623	618	116	89	92	17	100	100	0	0.809	0.809	0.801	0.791	1.508	0.810	0.858	120	500	966	957	-0.306	432	534	428	529	0
5	21	7	"PFF1329"	"F53449_1"	5520	25620	120	933	886	217	68	70	15	99	99	0	832	826	131	87	90	17	100	100	0	1.161	1.107	1.166	1.080	1.433	1.154	0.878	120	500	1610	1557	0.215	865	745	818	739	0
5	22	7	"PFF1335"	"F53749_1"	5710	25620	120	568	540	138	69	71	16	100	99	0	685	695	129	91	92	17	100	100	0	0.840	0.780	0.796	0.736	1.562	0.781	0.865	120	580	1093	1075	-0.251	499	594	471	604	0
5	1	8	"PFF1338"	"F53871_1"	1740	25810	120	138	142	34	62	65	31	95	65	0	204	207	37	108	110	22	100	94	0	0.792	0.808	0.753	0.787	1.715	0.839	0.620	120	586	172	179	-0.337	76	96	80	99	0
5	2	8	"PFF1343"	"F53897_2"	1920	25810	120	3115	3038	685	67	69	17	100	100	0	4159	4167	1032	105	106	15	100	100	0	0.752	0.731	0.730	0.747	1.405	0.706	0.933	120	484	7102	7033	-0.411	3048	4054	2971	4062	0
5	3	8	"PFF1370"	"F54899_1"	2110	25810	120	1475	1479	357	72	74	18	100	100	0	755	751	162	104	106	17	100	100	0	2.155	2.175	2.181	2.183	1.348	2.217	0.923	120	500	2054	2054	1.108	1403	651	1407	647	0
5	4	8	"PFF1379"	"F55001_1"	2300	25810	120	1525	1488	327	67	70	17	100	100	0	1884	1861	492	93	95	17	99	99	0	0.814	0.804	0.817	0.848	1.511	0.772	0.925	120	534	3249	3189	-0.297	1458	1791	1421	1768	0
5	5	8	"PFF1381"	"F55001_6"	2490	25810	120	294	297	79	64	66	16	99	99	0	570	572	111	85	88	20	100	99	0	0.474	0.478	0.463	0.459	1.540	0.470	0.839	120	535	715	720	-1.076	230	485	233	487	0
5	6	8	"PFF1388"	"F5510_1"	2690	25810	120	127	128	31	64	66	18	93	78	0	224	226	43	85	88	21	100	99	0	0.453	0.454	0.444	0.409	1.965	0.415	0.518	120	519	202	205	-1.142	63	139	64	141	0
5	7	8	"PFF1391"	"F55150_2"	2870	25810	120	177	182	51	64	66	17	99	95	0	185	191	68	87	90	18	99	97	0	1.153	1.135	1.209	1.130	1.755	1.016	0.469	120	481	211	222	0.205	113	98	118	104	0
5	8	8	"PFF1406"	"F55492_1"	3060	25810	120	24729	25172	10048	68	72	21	100	100	0	21800	22963	8136	90	95	24	100	100	0	1.136	1.098	1.088	1.098	1.601	1.107	0.922	120	481	46371	47977	0.184	24661	21710	25104	22873	0
5	9	8	"PFF1434"	"F57034_1"	3250	25810	120	859	819	252	70	73	20	100	99	0	750	748	137	88	92	24	100	99	0	1.192	1.135	1.197	1.084	1.627	1.204	0.857	120	484	1451	1409	0.253	789	662	749	660	0
5	10	8	"PFF1437"	"F57064_2"	3440	25810	120	1178	1167	286	62	64	14	100	100	0	1086	1087	208	80	82	15	100	100	0	1.109	1.097	1.125	1.079	1.503	1.116	0.897	120	484	2122	2112	0.150	1116	1006	1105	1007	0
5	11	8	"PFF1447"	"F57388_2"	3630	25810	120	459	447	123	59	62	13	100	100	0	945	950	199	77	79	14	100	100	0	0.461	0.444	0.455	0.433	1.594	0.425	0.813	120	481	1268	1261	-1.118	400	868	388	873	0
5	12	8	"PFF1456"	"F5774_1"	3820	25810	120	624	612	176	59	61	13	100	99	0	735	731	143	77	80	14	100	100	0	0.859	0.846	0.850	0.813	1.576	0.868	0.863	120	468	1223	1207	-0.220	565	658	553	654	0
5	13	8	"PFF1458"	"F57777_2"	4010	25810	120	229	232	66	59	62	15	100	99	0	672	684	130	77	81	22	100	100	0	0.286	0.285	0.290	0.268	1.624	0.273	0.769	120	484	765	780	-1.807	170	595	173	607	0
5	14	8	"PFF1464"	"F57982_1"	4190	25810	120	276	274	80	60	62	13	100	100	0	647	648	152	77	79	14	99	99	0	0.379	0.375	0.376	0.367	1.681	0.355	0.818	120	495	786	785	-1.400	216	570	214	571	0
5	15	8	"PFI0170"	"I15363_1"	4390	25810	120	694	679	220	59	61	13	100	100	0	1158	1191	218	75	77	17	100	100	0	0.586	0.556	0.573	0.519	1.489	0.569	0.875	120	498	1718	1736	-0.770	635	1083	620	1116	0
5	16	8	"PFI0172"	"I15423_1"	4570	25810	120	379	369	104	59	61	13	100	100	0	805	799	144	76	78	17	100	100	0	0.439	0.429	0.445	0.408	1.563	0.417	0.835	120	484	1049	1033	-1.188	320	729	310	723	0
5	17	8	"PFI0174"	"I15461_2"	4760	25810	120	313	310	83	63	65	15	99	99	0	739	727	148	82	85	16	100	100	0	0.381	0.383	0.372	0.366	1.584	0.370	0.821	120	500	907	892	-1.394	250	657	247	645	0
5	18	8	"PFI0180"	"I15544_1"	4950	25810	120	1102	1062	309	66	69	17	100	100	0	1585	1585	329	85	89	16	100	100	0	0.691	0.664	0.672	0.647	1.538	0.666	0.900	120	500	2536	2496	-0.534	1036	1500	996	1500	0
5	19	8	"PFI0185"	"I1568_2"	5140	25810	120	333	324	90	68	70	19	99	99	0	410	404	73	87	89	16	100	100	0	0.820	0.808	0.797	0.782	1.520	0.813	0.796	120	514	588	573	-0.286	265	323	256	317	0
5	20	8	"PFI0189"	"I15719_2"	5340	25810	120	259	266	93	67	69	16	100	98	0	893	883	189	87	88	16	100	100	0	0.238	0.250	0.243	0.224	1.675	0.248	0.782	120	495	998	995	-2.070	192	806	199	796	0
5	21	8	"PFI0204"	"I16009_1"	5520	25810	120	139	141	41	67	69	16	91	86	0	184	190	44	87	89	15	99	97	0	0.742	0.718	0.732	0.658	2.272	0.729	0.502	120	468	169	177	-0.430	72	97	74	103	0
5	22	8	"PFI0212"	"I16172_1"	5710	25810	120	179	178	50	69	71	16	96	94	0	209	214	43	92	94	17	98	96	0	0.940	0.893	0.893	0.857	2.012	0.917	0.581	120	564	227	231	-0.089	110	117	109	122	0
5	1	9	"PFI0215"	"I16356_1"	1720	26000	110	696	678	127	68	77	49	100	100	0	499	496	78	127	133	42	100	100	0	1.688	1.653	1.639	1.659	1.304	1.748	0.901	80	529	1000	979	0.755	628	372	610	369	0
5	2	9	"PFI0220"	"I16487_2"	1920	26000	120	2195	2048	473	72	80	48	100	100	0	1158	1097	258	109	115	42	99	98	0	2.024	2.000	1.992	2.092	1.458	2.017	0.948	120	548	3172	2964	1.017	2123	1049	1976	988	0
5	3	9	"PFI0224"	"I16629_1"	2120	26000	120	4637	4322	1171	80	84	23	100	100	0	1732	1622	458	111	113	21	100	100	0	2.811	2.807	2.799	2.934	1.435	2.838	0.949	120	521	6178	5753	1.491	4557	1621	4242	1511	0
5	4	9	"PFI0228"	"I16684_1"	2300	26010	110	180	182	41	78	82	24	98	92	0	200	201	35	103	105	23	98	92	0	1.052	1.061	1.074	1.064	1.842	1.105	0.558	80	449	199	202	0.073	102	97	104	98	0
5	5	9	"PFI0262"	"I17505_1"	2480	26000	110	225	235	59	70	74	21	100	100	0	288	284	48	92	96	25	100	100	0	0.791	0.859	0.840	0.836	1.479	0.912	0.742	80	492	351	357	-0.339	155	196	165	192	0
5	6	9	"PFI0266"	"I17587_1"	2680	26000	110	210	216	44	67	71	20	100	100	0	309	308	51	88	92	19	100	100	0	0.647	0.677	0.662	0.667	1.434	0.672	0.793	80	499	364	369	-0.628	143	221	149	220	0
5	7	9	"PFI0268"	"I1781_2"	2880	26000	120	414	403	102	65	68	17	100	100	0	1012	970	228	88	90	17	99	99	0	0.378	0.383	0.381	0.391	1.636	0.376	0.899	120	518	1273	1220	-1.405	349	924	338	882	0
5	8	9	"PFI0273"	"I1897_2"	3060	26000	120	1480	1358	422	65	68	18	100	100	0	1235	1194	338	86	90	21	98	98	0	1.232	1.167	1.150	1.204	1.759	1.165	0.911	120	484	2564	2401	0.300	1415	1149	1293	1108	0
5	9	9	"PFI0275"	"I1904_2"	3250	26000	120	424	426	115	65	67	17	100	100	0	1157	1124	255	84	88	19	99	99	0	0.335	0.347	0.352	0.348	1.604	0.334	0.871	120	500	1432	1401	-1.580	359	1073	361	1040	0
5	10	9	"PFI0286"	"I2458_1"	3440	26000	120	127	128	36	60	62	13	96	87	0	167	172	40	79	81	14	99	96	0	0.761	0.731	0.672	0.700	2.244	0.685	0.446	120	500	155	161	-0.393	67	88	68	93	0
5	11	9	"PFI0317"	"I3248_1"	3630	26000	120	2380	2243	672	58	60	13	100	100	0	1355	1337	277	76	78	14	100	99	0	1.815	1.733	1.818	1.715	1.547	1.819	0.892	120	500	3601	3446	0.860	2322	1279	2185	1261	0
5	12	9	"PFI0323"	"I3340_2"	3820	25990	130	292	297	72	59	61	14	100	100	0	398	410	76	77	80	20	100	100	0	0.726	0.715	0.711	0.700	1.476	0.701	0.832	120	560	554	571	-0.462	233	321	238	333	0
5	13	9	"PFI0325"	"I3340_6"	4020	26000	120	724	700	164	61	64	15	100	99	0	437	433	77	80	83	22	100	99	0	1.857	1.810	1.793	1.781	1.513	1.904	0.874	120	496	1020	992	0.893	663	357	639	353	0
5	14	9	"PFI0329"	"I3489_1"	4200	26000	120	238	246	65	63	65	14	100	100	0	623	610	119	80	83	16	100	100	0	0.322	0.345	0.337	0.333	1.546	0.333	0.821	120	484	718	713	-1.634	175	543	183	530	0
5	15	9	"PFI0332"	"I3519_2"	4390	26000	120	130	132	35	61	63	14	98	92	0	168	166	32	78	80	18	98	95	0	0.767	0.807	0.787	0.752	1.988	0.807	0.510	120	500	159	159	-0.383	69	90	71	88	0
[truncated: 1,063,077 more chars]
