# Supplementary material for: The Transcriptome of the Intraerythrocytic Developmental Cycle of Plasmodium falciparum
Source: PLoS Biol. 2003 Aug 18;1(1):e5. doi: 10.1371/journal.pbio.0000005 (PMC176545; doi:10.1371/journal.pbio.0000005)
Supplement: Dataset S1 — (29.5 MB ZIP). [file pbio.0000005.sd001.zip › TP_05.gpr]

ATF	1.0
27	43    
"Type=GenePix Results 1.4"
"DateTime=2002/08/27 17:31:45"
"Settings=C:\Documents and Settings\Manuel\My Documents\Malaria Hybes\HB3 Timecourse\MOS12_038.gps"
"GalFile=C:\Documents and Settings\Manuel\My Documents\Malaria Hybes\mos11galv2"
"Scanner=GenePix 4000B [88593]"
"Comment="
"PixelSize=10"
"ImageName=635	532"
"FileName=C:\Documents and Settings\Manuel\My Documents\Malaria Hybes\HB3 Timecourse\MOS12_039_635.tif	C:\Documents and Settings\Manuel\My Documents\Malaria Hybes\HB3 Timecourse\MOS12_039_532.tif"
"PMTVolts=680	500"
"ScanPower=100	100"
"FocusPosition=0"
"NormalizationFactor:RatioOfMedians=1.39351"
"NormalizationFactor:RatioOfMeans=1.35818"
"NormalizationFactor:MedianOfRatios=1.36054"
"NormalizationFactor:MeanOfRatios=1.40795"
"NormalizationFactor:RegressionRatio=1.28426"
"JpegImage=C:\Documents and Settings\Manuel\My Documents\Malaria Hybes\HB3 Timecourse\MOS12_039.jpg"
"RatioFormulation=W1/W2 (635/532)"
"Barcode="
"ImageOrigin=1240, 19690"
"JpegOrigin=1240, 19690"
"Creator=GenePix Pro 3.0.6.73"
"Temperature=27.88"
"LaserPower=3.47	3.46"
"LaserOnTime=7558	7558"
"Supplier="
"Block"	"Column"	"Row"	"Name"	"ID"	"X"	"Y"	"Dia."	"F635 Median"	"F635 Mean"	"F635 SD"	"B635 Median"	"B635 Mean"	"B635 SD"	"% > B635+1SD"	"% > B635+2SD"	"F635 % Sat."	"F532 Median"	"F532 Mean"	"F532 SD"	"B532 Median"	"B532 Mean"	"B532 SD"	"% > B532+1SD"	"% > B532+2SD"	"F532 % Sat."	"Ratio of Medians"	"Ratio of Means"	"Median of Ratios"	"Mean of Ratios"	"Ratios SD"	"Rgn Ratio"	"Rgn R�"	"F Pixels"	"B Pixels"	"Sum of Medians"	"Sum of Means"	"Log Ratio"	"F635 Median - B635"	"F532 Median - B532"	"F635 Mean - B635"	"F532 Mean - B532"	"Flags"
1	1	1	"PFE0192"	"E18031_6"	1720	19980	120	3015	3027	950	95	99	32	100	100	0	5144	5034	1205	94	96	17	100	100	0	0.578	0.594	0.598	0.572	1.355	0.605	0.921	120	616	7970	7872	-0.790	2920	5050	2932	4940	0
1	2	1	"PFE0272"	"E20827_3"	1910	19980	130	338	327	104	94	97	30	98	96	0	761	780	204	89	89	13	100	100	0	0.363	0.337	0.347	0.309	1.665	0.340	0.783	120	663	916	924	-1.462	244	672	233	691	0
1	3	1	"PFE0225"	"E18877_1"	2100	19980	120	318	320	83	98	104	34	98	96	0	507	496	94	93	95	14	100	100	0	0.531	0.551	0.542	0.517	1.555	0.554	0.784	120	595	634	625	-0.912	220	414	222	403	0
1	4	1	"PFE0214"	"E18651_4"	2290	19980	120	476	454	114	109	116	41	100	99	0	990	950	220	96	98	17	100	100	0	0.411	0.404	0.405	0.394	1.359	0.396	0.832	120	580	1261	1199	-1.284	367	894	345	854	0
1	5	1	"PFE0258"	"E20360_1"	2480	19980	130	582	584	162	117	130	51	99	99	0	3673	3743	1032	102	105	22	100	100	0	0.130	0.128	0.128	0.126	1.289	0.124	0.859	120	647	4036	4108	-2.941	465	3571	467	3641	0
1	6	1	"PFE0606"	"E714_15"	2670	19980	120	336	343	89	116	128	46	100	95	0	290	289	58	100	104	22	100	100	0	1.158	1.201	1.213	1.167	1.494	1.305	0.730	120	579	410	416	0.212	220	190	227	189	0
1	7	1	"PFF1886"	"F7915_1"	2850	19980	130	1065	1084	348	107	112	35	100	100	0	1001	1029	291	89	92	17	100	100	0	1.050	1.039	1.040	1.023	1.320	1.023	0.888	120	645	1870	1917	0.071	958	912	977	940	0
1	8	1	"PFF0067"	"F11738_1"	3050	19980	130	626	628	156	104	110	33	100	100	0	968	957	225	90	92	17	100	100	0	0.595	0.604	0.613	0.596	1.316	0.587	0.878	120	676	1400	1391	-0.750	522	878	524	867	0
1	9	1	"PFF0367"	"F20673_1"	3240	19980	130	1698	1648	486	103	108	30	100	100	0	1710	1659	458	90	92	16	100	100	0	0.985	0.985	0.969	0.984	1.434	0.987	0.886	120	647	3215	3114	-0.022	1595	1620	1545	1569	0
1	10	1	"PFF1686"	"F66030_3"	3430	19980	130	3696	3553	1011	103	107	31	100	100	0	3871	3672	930	92	95	17	100	100	0	0.951	0.964	0.979	0.951	1.341	0.969	0.904	120	644	7372	7030	-0.073	3593	3779	3450	3580	0
1	11	1	"PFF1346"	"F54003_1"	3620	19980	130	2785	2636	758	102	105	30	100	100	0	3648	3467	808	91	94	18	100	100	0	0.754	0.751	0.751	0.732	1.373	0.752	0.895	120	644	6240	5910	-0.407	2683	3557	2534	3376	0
1	12	1	"PFF0819"	"F36648_2"	3810	19980	130	319	329	96	102	106	31	99	95	0	711	708	222	92	95	21	100	100	0	0.351	0.369	0.363	0.356	1.600	0.331	0.725	120	661	836	843	-1.512	217	619	227	616	0
1	13	1	"PFF0467"	"F23644_4"	4000	19980	130	20744	20970	6293	111	116	35	100	100	0	28224	27167	7374	101	108	31	100	100	0	0.734	0.771	0.757	0.767	1.375	0.756	0.906	120	641	48756	47925	-0.447	20633	28123	20859	27066	0
1	14	1	"PFF1450"	"F57655_2"	4190	19980	140	186	188	53	106	113	35	79	58	0	195	192	42	97	102	28	94	82	0	0.816	0.863	0.857	0.812	2.169	1.067	0.416	156	726	178	177	-0.293	80	98	82	95	0
1	15	1	"PFF0809"	"F36380_1"	4380	19980	130	139	140	35	102	106	32	55	19	0	126	130	25	87	89	15	86	60	0	0.949	0.884	0.889	0.867	2.383	2.580	0.121	120	627	76	81	-0.076	37	39	38	43	0
1	16	1	"PFF0511"	"F25016_1"	4570	19980	120	587	582	184	103	107	31	100	100	0	308	303	61	89	90	15	100	100	0	2.210	2.238	2.259	2.163	1.478	2.554	0.781	120	570	703	693	1.144	484	219	479	214	0
1	17	1	"PFF1712"	"F67192_1"	4760	19980	130	328	327	86	103	108	35	97	95	0	444	439	108	91	92	16	100	100	0	0.637	0.644	0.643	0.606	1.663	0.634	0.736	120	678	578	572	-0.650	225	353	224	348	0
1	18	1	"PFF0870"	"F39343_3"	4960	19990	130	194	201	49	99	103	30	96	79	0	797	799	201	88	91	17	100	100	0	0.134	0.143	0.146	0.135	1.563	0.139	0.575	120	645	804	813	-2.900	95	709	102	711	0
1	19	1	"PFF1637"	"F64125_2"	5140	19980	130	499	507	129	101	104	30	100	100	0	920	873	220	88	90	16	100	100	0	0.478	0.517	0.519	0.512	1.502	0.487	0.825	120	648	1230	1191	-1.064	398	832	406	785	0
1	20	1	"PFF0483"	"F23940_2"	5330	19980	130	418	425	132	98	102	34	99	97	0	560	556	176	85	86	16	100	100	0	0.674	0.694	0.692	0.672	1.630	0.659	0.793	120	664	795	798	-0.570	320	475	327	471	0
1	21	1	"PFF0101"	"F13309_2"	5530	19980	130	606	675	303	94	97	30	100	99	0	486	524	174	79	81	15	100	100	0	1.258	1.306	1.252	1.208	1.584	1.402	0.789	120	675	919	1026	0.331	512	407	581	445	0
1	22	1	"PFF1826"	"F71130_4"	5720	19980	120	332	342	103	93	100	37	100	97	0	995	980	235	79	81	15	100	100	0	0.261	0.276	0.273	0.260	1.534	0.253	0.711	120	664	1155	1150	-1.938	239	916	249	901	0
1	1	2	"PFF0961"	"F42117_4"	1720	20170	110	270	266	63	94	98	31	97	97	0	175	174	24	95	97	18	98	96	0	2.200	2.177	2.164	2.130	1.577	2.743	0.674	80	494	256	251	1.138	176	80	172	79	0
1	2	2	"PFF1620"	"F63632_3"	1920	20180	120	392	401	155	92	96	31	98	95	0	700	693	230	85	87	14	100	100	0	0.488	0.508	0.478	0.471	1.551	0.524	0.813	120	549	915	917	-1.036	300	615	309	608	0
1	3	2	"PFM0802"	"M5804_3"	2110	20180	130	302	316	100	94	98	27	98	96	0	734	729	165	84	85	12	100	100	0	0.320	0.344	0.336	0.314	1.606	0.358	0.814	120	547	858	867	-1.644	208	650	222	645	0
1	4	2	"PFM0091"	"M1661_1"	2290	20170	130	1804	1801	632	97	100	25	100	100	0	1202	1225	451	83	85	16	100	100	0	1.525	1.492	1.471	1.555	1.491	1.442	0.896	120	567	2826	2846	0.609	1707	1119	1704	1142	0
1	5	2	"PFM0462"	"M3816_2"	2490	20170	130	11825	12207	4960	108	116	48	100	100	0	6677	6820	2807	91	94	20	100	100	0	1.779	1.798	1.792	1.824	1.454	1.793	0.892	120	601	18303	18828	0.831	11717	6586	12099	6729	0
1	6	2	"PFM0294"	"M29681_1"	2680	20180	120	938	929	295	114	123	52	100	99	0	1174	1182	288	94	96	18	100	100	0	0.763	0.749	0.742	0.711	1.461	0.772	0.890	120	499	1904	1903	-0.390	824	1080	815	1088	0
1	7	2	"PFM0525"	"M42687_2"	2870	20170	120	741	727	188	107	111	32	100	100	0	1271	1204	289	91	93	16	100	100	0	0.537	0.557	0.574	0.553	1.363	0.546	0.890	120	522	1814	1733	-0.896	634	1180	620	1113	0
1	8	2	"PFM0582"	"M45177_10"	3060	20180	120	2090	2015	589	107	113	33	100	100	0	1136	1125	227	93	95	16	100	100	0	1.901	1.849	1.863	1.768	1.445	1.981	0.897	120	499	3026	2940	0.927	1983	1043	1908	1032	0
1	9	2	"PFM0415"	"M36754_19"	3250	20170	120	548	558	155	105	109	32	100	100	0	704	694	164	92	93	16	100	100	0	0.724	0.752	0.738	0.742	1.445	0.740	0.831	120	500	1055	1055	-0.466	443	612	453	602	0
1	10	2	"PFM0252"	"M26245_1"	3440	20170	120	1084	1093	278	103	107	30	100	100	0	744	730	176	91	93	16	100	100	0	1.502	1.549	1.512	1.563	1.429	1.584	0.875	120	500	1634	1629	0.587	981	653	990	639	0
1	11	2	"PFM0169"	"M21665_1"	3630	20170	120	1573	1665	480	102	105	30	100	100	0	1921	1944	532	91	93	16	100	100	0	0.804	0.843	0.816	0.849	1.379	0.826	0.883	120	515	3301	3416	-0.315	1471	1830	1563	1853	0
1	12	2	"PFM0497"	"M40872_1"	3830	20180	130	812	777	250	101	104	28	100	98	0	1039	1024	245	90	92	17	100	100	0	0.749	0.724	0.735	0.676	1.557	0.762	0.864	120	552	1660	1610	-0.417	711	949	676	934	0
1	13	2	"PFM0499"	"M40872_5"	4020	20180	120	177	177	40	104	109	30	86	58	0	274	275	53	91	96	23	99	99	0	0.399	0.397	0.405	0.370	1.812	0.425	0.492	120	481	256	257	-1.326	73	183	73	184	0
1	14	2	"PFM0670"	"M49091_1"	4200	20180	120	283	288	69	105	109	32	99	96	0	854	841	170	93	95	17	100	100	0	0.234	0.245	0.245	0.235	1.448	0.235	0.733	120	466	939	931	-2.096	178	761	183	748	0
1	15	2	"PFM0324"	"M31208_9"	4390	20170	130	353	360	127	101	106	31	98	96	0	873	910	287	91	92	15	100	100	0	0.322	0.316	0.304	0.290	1.615	0.299	0.742	120	526	1034	1078	-1.634	252	782	259	819	0
1	16	2	"PFM0024"	"M11377_3"	4580	20170	120	2412	2556	942	101	104	28	100	100	0	2752	2730	969	89	90	14	100	100	0	0.868	0.930	0.890	0.945	1.498	0.920	0.896	120	506	4974	5096	-0.205	2311	2663	2455	2641	0
1	17	2	"PFM0019"	"M11356_1"	4780	20180	130	162	164	46	101	106	31	73	48	0	476	467	106	89	90	14	100	100	0	0.158	0.167	0.184	0.154	2.066	0.169	0.412	120	546	448	441	-2.665	61	387	63	378	0
1	18	2	"PFM0187"	"M22455_1"	4960	20180	130	4553	4492	1587	101	105	31	100	100	0	41625	40919	10753	89	91	15	100	100	0	0.107	0.108	0.109	0.101	1.528	0.106	0.880	120	514	45988	45221	-3.222	4452	41536	4391	40830	0
1	19	2	"PFM0042"	"M12812_3"	5150	20180	130	125	125	30	101	105	31	33	9	0	169	172	24	89	90	16	100	100	0	0.300	0.289	0.368	0.299	2.843	0.492	0.089	120	543	104	107	-1.737	24	80	24	83	0
1	20	2	"PFM0044"	"M12812_6"	5350	20170	130	764	788	244	98	102	32	100	100	0	1134	1084	293	85	86	16	100	100	0	0.635	0.691	0.676	0.677	1.402	0.686	0.854	120	585	1715	1689	-0.655	666	1049	690	999	0
1	21	2	"PFN0072"	"N128_74"	5530	20180	130	208	211	54	95	98	31	97	85	0	440	435	88	79	82	15	100	100	0	0.313	0.326	0.318	0.295	1.816	0.314	0.585	120	533	474	472	-1.676	113	361	116	356	0
1	22	2	"PFN0081"	"N128_88"	5720	20180	120	139	139	31	96	104	67	19	0	0	269	268	44	78	83	28	100	100	0	0.225	0.226	0.242	0.229	1.799	0.244	0.218	120	578	234	233	-2.151	43	191	43	190	0
1	1	3	"PFN0030"	"N128_103"	1730	20370	120	7243	6896	1655	94	99	32	100	100	0	6248	6125	1346	92	95	17	100	100	0	1.161	1.127	1.118	1.121	1.247	1.140	0.939	120	586	13305	12835	0.216	7149	6156	6802	6033	0
1	2	3	"PFN0126"	"N130_31"	1930	20370	130	202	210	56	92	98	34	93	81	0	298	294	52	88	90	14	100	100	0	0.524	0.573	0.569	0.528	1.785	0.615	0.631	120	525	320	324	-0.933	110	210	118	206	0
1	3	3	"PFN0135"	"N130_44"	2110	20370	120	241	243	59	94	100	33	97	92	0	361	357	58	83	84	12	100	100	0	0.529	0.544	0.531	0.507	1.570	0.558	0.687	120	467	425	423	-0.919	147	278	149	274	0
1	4	3	"PFN0150"	"N131_2"	2310	20370	130	1114	1081	318	98	103	33	100	100	0	635	613	135	82	84	14	100	100	0	1.837	1.851	1.861	1.789	1.347	1.959	0.927	120	578	1569	1514	0.878	1016	553	983	531	0
1	5	3	"PFB0094"	"B325"	2500	20370	110	175	192	64	109	114	37	77	43	0	242	236	33	88	89	15	100	100	0	0.429	0.561	0.485	0.428	2.630	0.648	0.299	80	444	220	231	-1.222	66	154	83	148	0
1	6	3	"PFB0096"	"B327"	2680	20360	130	1496	1538	381	114	118	49	100	100	0	1612	1594	448	91	92	14	100	100	0	0.909	0.947	0.954	0.970	1.350	0.921	0.909	120	597	2903	2927	-0.138	1382	1521	1424	1503	0
1	7	3	"PFB0098"	"B34"	2880	20360	100	173	177	52	109	116	35	70	42	0	127	132	24	95	96	16	82	50	0	2.000	1.838	1.957	1.620	3.073	3.271	0.273	80	458	96	105	1.000	64	32	68	37	0
1	8	3	"PFB0100"	"B343"	3070	20360	130	6987	7040	2337	108	114	33	100	100	0	4385	4278	1399	95	97	18	100	100	0	1.603	1.657	1.681	1.654	1.294	1.645	0.909	120	570	11169	11115	0.681	6879	4290	6932	4183	0
1	9	3	"PFB0103"	"B347"	3260	20360	130	223	220	56	102	105	30	92	79	0	313	308	68	89	91	15	100	100	0	0.540	0.539	0.509	0.484	1.847	0.531	0.608	120	529	345	337	-0.888	121	224	118	219	0
1	10	3	"PFB0106"	"B362"	3440	20360	130	147	151	40	96	100	28	74	45	0	203	205	38	85	86	13	100	100	0	0.432	0.458	0.449	0.415	2.131	0.544	0.324	120	548	169	175	-1.210	51	118	55	120	0
1	11	3	"PFB0128"	"B405"	3640	20360	130	216	221	62	98	102	30	95	85	0	289	285	62	84	86	14	100	100	0	0.576	0.612	0.580	0.545	1.940	0.657	0.597	120	562	323	324	-0.797	118	205	123	201	0
1	12	3	"PFB0131"	"B415"	3830	20360	130	510	570	224	98	102	31	100	100	0	469	505	144	85	86	15	100	100	0	1.073	1.124	1.033	1.059	1.433	1.201	0.819	120	505	796	892	0.102	412	384	472	420	0
1	13	3	"PFB0133"	"B418"	4010	20360	130	167	173	52	97	101	25	85	65	0	160	165	27	85	86	14	99	98	0	0.933	0.950	0.918	0.822	2.400	1.340	0.387	120	480	145	156	-0.100	70	75	76	80	0
1	14	3	"PFB0135"	"B424"	4210	20360	130	637	622	186	96	100	31	100	100	0	865	871	241	84	86	14	100	100	0	0.693	0.668	0.665	0.650	1.393	0.654	0.856	120	541	1322	1313	-0.530	541	781	526	787	0
1	15	3	"PFB0137"	"B427"	4410	20360	150	134	140	35	97	102	34	53	23	0	124	123	20	83	86	15	91	63	0	0.902	1.075	1.125	1.093	2.425	2.857	0.142	156	561	78	83	-0.148	37	41	43	40	-50
1	16	3	"PFB0139"	"B431"	4580	20360	130	3671	3699	1047	97	101	32	100	100	0	3005	2952	841	84	85	13	100	100	0	1.224	1.256	1.221	1.287	1.442	1.238	0.901	120	490	6495	6470	0.291	3574	2921	3602	2868	0
1	17	3	"PFB0155"	"B464"	4770	20360	130	165	167	42	98	102	34	80	49	0	145	147	26	85	86	13	99	94	0	1.117	1.113	1.269	1.079	2.121	1.600	0.402	120	544	127	131	0.159	67	60	69	62	0
1	18	3	"PFB0158"	"B467"	4970	20360	130	713	734	252	99	102	29	100	100	0	557	593	187	86	88	14	100	100	0	1.304	1.252	1.265	1.225	1.416	1.264	0.872	120	567	1085	1142	0.383	614	471	635	507	0
1	19	3	"PFB0160"	"B47"	5190	20360	150	109	110	31	98	102	27	28	10	0	92	92	16	86	90	17	23	3	0	1.833	2.000	1.787	1.774	3.476	5.358	0.035	156	655	17	18	0.874	11	6	12	6	-50
1	20	3	"PFB0163"	"B476"	5370	20380	80	120	119	29	94	98	30	44	13	0	117	118	24	84	89	22	69	36	0	0.788	0.735	0.720	0.815	3.051	1.321	0.160	52	260	59	59	-0.344	26	33	25	34	0
1	21	3	"PFB0166"	"B484"	5530	20360	130	1107	1098	336	92	95	30	100	100	0	660	655	163	77	80	14	100	100	0	1.741	1.740	1.703	1.704	1.378	1.794	0.873	120	545	1598	1584	0.800	1015	583	1006	578	0
1	22	3	"PFB0168"	"B489"	5730	20360	120	298	293	90	91	97	33	99	95	0	629	631	174	78	81	16	100	100	0	0.376	0.365	0.345	0.347	1.606	0.341	0.730	120	578	758	755	-1.412	207	551	202	553	0
1	1	4	"PFB0186"	"B513"	1730	20560	120	407	396	129	93	98	30	97	93	0	681	665	174	95	97	18	100	100	0	0.536	0.532	0.531	0.477	1.802	0.537	0.828	120	550	900	873	-0.900	314	586	303	570	0
1	2	4	"PFB0188"	"B516"	1950	20560	150	115	119	35	93	98	32	37	12	0	127	128	23	90	93	18	76	51	0	0.595	0.684	0.850	0.826	3.131	2.271	0.112	156	589	59	64	-0.750	22	37	26	38	-50
1	3	4	"PFB0191"	"B521"	2120	20550	130	1816	1811	532	97	105	38	100	100	0	2447	2376	633	91	94	17	100	100	0	0.730	0.750	0.753	0.736	1.381	0.748	0.904	120	487	4075	3999	-0.455	1719	2356	1714	2285	0
1	4	4	"PFB0193"	"B527"	2310	20550	120	278	279	64	103	108	35	98	95	0	341	332	58	88	90	19	100	99	0	0.692	0.721	0.713	0.691	1.489	0.753	0.738	120	489	428	420	-0.532	175	253	176	244	0
1	5	4	"PFB0195"	"B530"	2490	20550	120	269	284	70	111	117	52	96	88	0	209	204	38	88	90	17	99	97	0	1.306	1.491	1.478	1.450	1.727	1.774	0.633	120	537	279	289	0.385	158	121	173	116	0
1	6	4	"PFB0198"	"B536"	2690	20560	120	471	456	129	113	121	55	98	96	0	972	930	253	92	94	15	100	100	0	0.407	0.409	0.414	0.396	1.544	0.400	0.828	120	548	1238	1181	-1.298	358	880	343	838	0
1	7	4	"PFD0038"	"D12635_8"	2880	20560	80	183	197	64	114	124	42	71	40	0	138	145	26	102	104	19	84	44	0	1.917	1.930	1.825	1.924	2.347	6.297	0.130	52	314	105	126	0.939	69	36	83	43	0
1	8	4	"PFD0046"	"D13568_2"	3070	20560	120	545	522	154	107	114	49	98	96	0	936	912	183	90	94	19	100	100	0	0.518	0.505	0.526	0.469	1.664	0.515	0.858	120	562	1284	1237	-0.950	438	846	415	822	0
1	9	4	"PFD0050"	"D14936_1"	3280	20560	150	125	129	38	96	106	50	28	5	0	119	122	31	85	86	15	75	55	0	0.853	0.892	1.106	0.986	3.214	6.195	0.061	156	589	63	70	-0.229	29	34	33	37	-50
1	10	4	"PFD0055"	"D15909_10"	3450	20560	120	2135	2030	618	95	102	32	100	99	0	2493	2461	470	84	86	14	100	100	0	0.847	0.814	0.812	0.762	1.544	0.848	0.881	120	442	4449	4312	-0.240	2040	2409	1935	2377	0
1	11	4	"PFD0058"	"D15909_5"	3640	20550	130	888	919	310	99	104	31	100	100	0	559	544	148	85	87	16	100	99	0	1.665	1.786	1.799	1.744	1.551	1.852	0.859	120	607	1263	1279	0.735	789	474	820	459	0
1	12	4	"PFD0060"	"D16430_1"	3880	20550	150	99	103	27	97	101	32	14	4	0	89	91	16	83	84	15	26	8	0	0.333	0.750	1.964	1.853	3.151	9.930	0.019	156	598	8	14	-1.585	2	6	6	8	-50
1	13	4	"PFD0079"	"D16785_4"	4020	20550	120	2158	2185	581	92	95	27	100	100	0	4461	4247	1086	79	80	14	100	100	0	0.471	0.502	0.501	0.504	1.330	0.479	0.899	120	414	6448	6261	-1.085	2066	4382	2093	4168	0
1	14	4	"PFD0082"	"D16785_6"	4210	20550	120	209	214	52	89	92	29	99	92	0	255	246	42	74	77	14	100	100	0	0.663	0.727	0.671	0.685	1.684	0.791	0.604	120	500	301	297	-0.593	120	181	125	172	0
1	15	4	"PFD0085"	"D16785_9"	4400	20550	120	643	639	181	89	94	32	100	100	0	792	772	215	74	76	13	100	100	0	0.772	0.788	0.769	0.801	1.546	0.766	0.843	120	466	1272	1248	-0.374	554	718	550	698	0
1	16	4	"PFD0087"	"D17715_10"	4590	20550	120	488	472	132	92	97	33	100	100	0	367	359	72	79	80	13	100	100	0	1.375	1.357	1.311	1.310	1.513	1.468	0.801	120	496	684	660	0.459	396	288	380	280	0
1	17	4	"PFD0092"	"D17715_109"	4780	20550	120	244	242	64	96	100	32	96	91	0	620	612	141	82	83	12	100	100	0	0.275	0.275	0.263	0.256	1.812	0.248	0.598	120	500	686	676	-1.862	148	538	146	530	0
1	18	4	"PFD0094"	"D17715_110"	4970	20550	120	1774	1755	435	96	98	25	100	100	0	1136	1101	251	82	83	12	100	100	0	1.592	1.628	1.651	1.628	1.383	1.675	0.885	120	514	2732	2678	0.671	1678	1054	1659	1019	0
1	19	4	"PFD0112"	"D17715_16"	5170	20550	120	124	126	30	94	97	24	59	26	0	100	102	17	83	85	15	51	25	0	1.765	1.684	1.843	1.736	3.541	4.543	0.061	120	481	47	51	0.819	30	17	32	19	0
1	20	4	"PFD0115"	"D17715_20"	5350	20550	130	140	146	37	92	95	24	80	49	0	300	305	80	83	85	17	99	99	0	0.221	0.243	0.262	0.225	2.385	0.211	0.331	120	520	265	276	-2.177	48	217	54	222	0
1	21	4	"PFD0118"	"D17715_25"	5540	20550	120	140	149	39	91	93	23	83	51	0	145	148	24	79	81	13	100	95	0	0.742	0.841	0.763	0.731	2.273	1.205	0.306	120	514	115	127	-0.430	49	66	58	69	0
1	22	4	"PFD0121"	"D17715_28"	5740	20550	120	349	367	123	94	98	29	100	99	0	533	546	144	81	83	16	100	100	0	0.564	0.587	0.561	0.552	1.571	0.592	0.767	120	594	707	738	-0.826	255	452	273	465	0
1	1	5	"PFD0124"	"D17715_32"	1740	20740	120	411	439	141	87	89	25	99	98	0	432	423	128	81	83	17	100	98	0	0.923	1.029	0.998	1.067	1.607	1.057	0.829	120	540	675	694	-0.115	324	351	352	342	0
1	2	5	"PFD0126"	"D17715_37"	1930	20750	120	647	622	170	90	96	46	99	98	0	541	535	103	83	86	19	100	100	0	1.216	1.177	1.175	1.121	1.442	1.253	0.880	120	467	1015	984	0.282	557	458	532	452	0
1	3	5	"PFD0143"	"D17715_67"	2120	20750	120	215	220	57	98	109	57	87	51	0	483	476	96	96	98	18	100	100	0	0.302	0.321	0.312	0.291	1.716	0.313	0.473	120	496	504	502	-1.726	117	387	122	380	0
1	4	5	"PFD0145"	"D17715_7"	2300	20740	110	187	200	47	107	112	43	88	42	0	159	161	21	97	99	20	98	87	0	1.290	1.453	1.318	1.368	1.902	1.899	0.508	80	474	142	157	0.368	80	62	93	64	0
1	5	5	"PFD0147"	"D17715_76"	2490	20740	90	195	205	60	114	121	55	71	34	0	132	135	19	93	97	19	92	51	0	2.077	2.167	2.346	2.089	2.270	4.295	0.270	52	381	120	133	1.054	81	39	91	42	0
1	6	5	"PFD0149"	"D17715_8"	2690	20740	120	355	364	92	111	119	54	99	95	0	321	312	64	91	93	16	99	99	0	1.061	1.145	1.176	1.144	1.634	1.216	0.734	120	530	474	474	0.085	244	230	253	221	0
1	7	5	"PFD0151"	"D17715_81"	2880	20740	120	340	344	76	103	111	42	100	98	0	602	583	137	88	91	17	100	100	0	0.461	0.487	0.505	0.485	1.478	0.447	0.712	120	522	751	736	-1.117	237	514	241	495	0
1	8	5	"PFD0153"	"D17715_89"	3070	20750	130	2007	1965	593	93	100	49	100	100	0	1500	1505	442	79	80	15	100	100	0	1.347	1.313	1.329	1.298	1.391	1.329	0.914	120	570	3335	3298	0.430	1914	1421	1872	1426	0
1	9	5	"PFE0210"	"E18550_2"	3270	20740	120	1074	1046	357	88	94	49	100	98	0	1067	1045	257	72	74	14	100	100	0	0.991	0.985	0.941	0.930	1.454	1.034	0.891	120	477	1981	1931	-0.013	986	995	958	973	0
1	10	5	"PFE0213"	"E18651_3"	3460	20740	120	192	190	54	91	97	35	89	66	0	175	178	34	76	78	14	99	99	0	1.020	0.971	0.974	0.885	2.014	1.226	0.532	120	475	200	201	0.029	101	99	99	102	0
1	11	5	"PFE0218"	"E18737_1"	3650	20740	120	1068	1068	546	100	104	33	98	98	0	1706	1764	743	84	85	15	100	100	0	0.597	0.576	0.565	0.503	1.814	0.594	0.818	120	480	2590	2648	-0.745	968	1622	968	1680	0
1	12	5	"PFE0223"	"E1884_3"	3830	20740	130	6899	6740	2067	98	134	425	100	100	0	5711	5669	1696	82	113	322	100	100	0	1.208	1.189	1.164	1.183	1.389	1.236	0.856	120	504	12430	12229	0.273	6801	5629	6642	5587	0
1	13	5	"PFE0226"	"E18877_2"	4020	20740	120	186	193	53	89	104	256	1	0	0	303	316	94	73	91	236	49	0	0	0.422	0.428	0.414	0.409	1.688	0.421	0.644	120	489	327	347	-1.246	97	230	104	243	0
1	14	5	"PFE0228"	"E18957_1"	4220	20740	130	193	193	53	85	88	28	94	84	0	521	517	128	69	71	12	100	100	0	0.239	0.241	0.225	0.219	1.811	0.228	0.631	120	547	560	556	-2.065	108	452	108	448	0
1	15	5	"PFE0249"	"E19870_1"	4400	20730	120	226	226	48	87	90	31	99	94	0	133	132	27	71	72	12	95	89	0	2.242	2.279	2.196	2.297	1.826	2.768	0.536	120	483	201	200	1.165	139	62	139	61	0
1	16	5	"PFE0251"	"E20152_1"	4590	20740	120	135	137	32	88	93	33	69	26	0	121	121	22	74	76	12	95	83	0	1.000	1.043	1.035	1.051	2.139	2.462	0.200	120	500	94	96	0.000	47	47	49	47	0
1	17	5	"PFE0257"	"E20313_1"	4780	20740	120	179	183	53	94	97	30	85	65	0	250	254	60	79	80	13	100	100	0	0.497	0.509	0.496	0.457	1.976	0.542	0.498	120	498	256	264	-1.008	85	171	89	175	0
1	18	5	"PFE0260"	"E20360_12"	4990	20750	150	109	114	28	96	99	27	32	8	0	100	101	18	82	84	14	59	22	0	0.722	0.947	1.077	1.038	3.556	5.032	0.042	156	530	31	37	-0.469	13	18	18	19	-50
1	19	5	"PFE0265"	"E20424_1"	5160	20740	120	1044	1069	374	96	97	24	100	100	0	1684	1735	541	86	87	16	100	100	0	0.593	0.590	0.574	0.567	1.464	0.582	0.857	120	408	2546	2622	-0.753	948	1598	973	1649	0
1	20	5	"PFE0267"	"E20514_1"	5350	20740	130	1085	1083	350	97	99	23	100	100	0	1980	1984	585	86	88	18	100	100	0	0.522	0.519	0.511	0.503	1.491	0.506	0.873	120	535	2882	2884	-0.939	988	1894	986	1898	0
1	21	5	"PFE0293"	"E22156_1"	5540	20740	120	1416	1389	424	99	102	25	100	100	0	2080	2052	524	87	89	19	100	100	0	0.661	0.656	0.660	0.636	1.390	0.657	0.892	120	484	3310	3255	-0.598	1317	1993	1290	1965	0
1	22	5	"PFE0299"	"E22468_1"	5730	20740	120	631	636	208	98	101	27	100	99	0	636	624	155	85	87	18	100	100	0	0.967	0.998	0.978	0.945	1.534	1.040	0.838	120	561	1084	1077	-0.048	533	551	538	539	0
1	1	6	"PFE0302"	"E22504_2"	1740	20930	120	124	125	31	83	85	22	73	43	0	115	116	21	73	74	13	93	78	0	0.976	0.977	1.000	0.965	2.443	1.438	0.293	120	562	83	85	-0.035	41	42	42	43	0
1	2	6	"PFE0309"	"E2283_4"	1930	20930	120	168	169	46	87	92	45	75	40	0	221	218	52	77	79	16	100	97	0	0.563	0.582	0.545	0.537	1.898	0.736	0.381	120	498	225	223	-0.830	81	144	82	141	0
1	3	6	"PFE0314"	"E22930_2"	2130	20930	120	195	196	49	92	103	59	80	36	0	391	402	121	87	89	17	100	100	0	0.339	0.330	0.330	0.314	1.806	0.310	0.365	120	498	407	419	-1.561	103	304	104	315	0
1	4	6	"PFE0318"	"E23098_1"	2320	20930	120	1390	1386	387	96	104	45	100	100	0	668	665	168	88	91	17	100	100	0	2.231	2.236	2.210	2.229	1.375	2.319	0.901	120	522	1874	1867	1.158	1294	580	1290	577	0
1	5	6	"PFE0353"	"E24637_1"	2510	20930	120	2231	2170	613	100	103	31	100	100	0	2282	2295	619	86	89	16	100	100	0	0.970	0.937	0.930	0.925	1.316	0.944	0.911	120	520	4327	4279	-0.043	2131	2196	2070	2209	0
1	6	6	"PFE0361"	"E248_3"	2690	20930	120	3431	3304	851	101	106	34	100	100	0	1859	1786	427	86	88	15	100	100	0	1.878	1.884	1.919	1.876	1.305	1.935	0.920	120	484	5103	4903	0.909	3330	1773	3203	1700	0
1	7	6	"PFE0363"	"E24971_1"	2880	20930	120	419	427	111	96	103	41	100	98	0	309	316	72	83	85	14	100	100	0	1.429	1.421	1.444	1.400	1.495	1.490	0.797	120	506	549	564	0.515	323	226	331	233	0
1	8	6	"PFE0367"	"E25193_1"	3060	20930	110	174	176	45	87	91	31	91	63	0	175	178	32	72	76	16	100	100	0	0.845	0.840	0.846	0.741	1.999	0.974	0.540	80	449	190	195	-0.244	87	103	89	106	0
1	9	6	"PFE0373"	"E25749_1"	3260	20930	120	457	473	151	81	82	18	100	100	0	1098	1099	337	65	65	9	100	100	0	0.364	0.379	0.391	0.377	1.423	0.368	0.866	120	556	1409	1426	-1.458	376	1033	392	1034	0
1	10	6	"PFE0375"	"E25972_1"	3450	20930	120	563	546	160	85	89	27	100	100	0	2127	2009	456	70	75	19	100	100	0	0.232	0.238	0.237	0.227	1.471	0.234	0.871	120	500	2535	2400	-2.105	478	2057	461	1939	0
1	11	6	"PFF0292"	"F18577_5"	3640	20930	120	212	210	51	96	101	31	96	85	0	289	287	57	83	86	18	100	100	0	0.563	0.559	0.580	0.530	1.568	0.584	0.635	120	482	322	318	-0.829	116	206	114	204	0
1	12	6	"PFF0300"	"F18770_1"	3830	20930	150	113	118	29	96	128	399	0	0	0	105	103	18	81	109	302	0	0	0	0.708	1.000	1.067	1.037	3.412	1.394	0.690	156	572	41	44	-0.497	17	24	22	22	-50
1	13	6	"PFF0307"	"F19110_2"	4020	20930	120	614	595	165	90	94	26	99	99	0	486	456	110	77	79	16	100	100	0	1.281	1.332	1.306	1.294	1.574	1.383	0.862	120	496	933	884	0.357	524	409	505	379	0
1	14	6	"PFF0309"	"F19190_1"	4220	20930	120	277	279	77	89	92	30	99	95	0	549	538	120	73	76	15	100	100	0	0.395	0.409	0.411	0.384	1.586	0.414	0.758	120	514	664	655	-1.340	188	476	190	465	0
1	15	6	"PFF0313"	"F19243_2"	4410	20930	130	1579	1471	546	91	96	32	100	99	0	1500	1465	355	77	78	13	100	100	0	1.046	0.994	1.011	0.902	1.611	1.083	0.863	120	527	2911	2768	0.064	1488	1423	1380	1388	0
1	16	6	"PFF0316"	"F19409_1"	4590	20930	120	198	202	56	93	97	32	94	80	0	311	301	60	79	79	13	100	100	0	0.453	0.491	0.462	0.461	1.884	0.492	0.507	120	480	337	331	-1.144	105	232	109	222	0
1	17	6	"PFF0345"	"F20077_1"	4790	20920	120	134	135	30	93	96	29	59	24	0	115	115	16	78	79	12	95	74	0	1.108	1.135	1.045	1.003	2.660	2.499	0.192	120	496	78	79	0.148	41	37	42	37	0
1	18	6	"PFF0351"	"F20166_1"	4980	20920	130	198	199	50	95	98	25	94	82	0	174	176	31	82	85	20	99	94	0	1.120	1.106	1.070	1.014	1.874	1.313	0.536	120	446	195	198	0.163	103	92	104	94	0
1	19	6	"PFF0355"	"F20234_1"	5160	20920	150	153	156	39	100	102	25	77	51	0	136	141	35	88	90	19	92	70	0	1.104	1.057	1.114	0.954	2.655	1.480	0.249	156	533	101	109	0.143	53	48	56	53	0
1	20	6	"PFF0357"	"F20284_1"	5360	20930	120	227	229	67	99	101	24	92	90	0	357	355	70	84	87	19	100	100	0	0.469	0.480	0.454	0.430	1.817	0.512	0.661	120	498	401	401	-1.093	128	273	130	271	0
1	21	6	"PFF0360"	"F20385_1"	5550	20920	130	615	593	185	100	103	32	98	96	0	704	655	183	85	88	20	100	100	0	0.832	0.865	0.872	0.830	1.748	0.874	0.857	120	525	1134	1063	-0.265	515	619	493	570	0
1	22	6	"PFF0362"	"F20385_3"	5730	20920	130	591	582	143	103	107	40	100	100	0	676	641	175	87	91	19	100	99	0	0.829	0.865	0.884	0.897	1.555	0.847	0.834	120	612	1077	1033	-0.271	488	589	479	554	0
1	1	7	"PFF0380"	"F20989_1"	1740	21110	110	546	526	108	84	88	31	100	100	0	976	922	185	73	78	48	100	100	0	0.512	0.521	0.518	0.519	1.358	0.491	0.889	80	512	1365	1291	-0.967	462	903	442	849	0
1	2	7	"PFF0388"	"F21429_3"	1940	21120	120	2697	2562	722	86	90	29	100	100	0	2969	2938	754	76	82	46	100	100	0	0.903	0.865	0.891	0.849	1.386	0.865	0.919	120	538	5504	5338	-0.148	2611	2893	2476	2862	0
1	3	7	"PFF0396"	"F21560_1"	2120	21120	120	2377	2253	663	91	99	45	100	100	0	1527	1456	415	82	85	14	100	100	0	1.582	1.574	1.570	1.590	1.422	1.602	0.928	120	505	3731	3536	0.662	2286	1445	2162	1374	0
1	4	7	"PFF0401"	"F21821_1"	2310	21120	120	1374	1289	381	97	104	42	100	100	0	718	664	187	86	89	15	100	100	0	2.021	2.062	2.014	2.081	1.436	2.136	0.903	120	521	1909	1770	1.015	1277	632	1192	578	0
1	5	7	"PFF0404"	"F21902_1"	2500	21120	120	2957	2743	811	102	107	35	100	100	0	2370	2245	746	88	90	16	100	100	0	1.251	1.224	1.224	1.274	1.413	1.204	0.920	120	500	5137	4798	0.323	2855	2282	2641	2157	0
1	6	7	"PFF0407"	"F21981_2"	2690	21120	120	10720	9666	3299	105	110	40	100	100	0	7752	7101	2308	90	92	17	100	100	0	1.385	1.364	1.383	1.357	1.533	1.386	0.913	120	500	18277	16572	0.470	10615	7662	9561	7011	0
1	7	7	"PFF0440"	"F22946_1"	2880	21120	120	466	455	116	102	108	35	100	100	0	275	271	58	90	93	18	100	97	0	1.968	1.950	2.015	1.966	1.515	2.091	0.799	120	521	549	534	0.976	364	185	353	181	0
1	8	7	"PFF0446"	"F23145_4"	3070	21110	110	156	167	61	91	97	32	72	50	0	127	129	27	78	81	20	86	60	0	1.327	1.490	1.526	1.429	2.474	1.989	0.388	80	514	114	127	0.408	65	49	76	51	0
1	9	7	"PFF0452"	"F23274_1"	3280	21120	110	116	119	31	83	85	26	57	25	0	106	107	20	67	70	14	91	71	0	0.846	0.900	0.857	0.897	2.633	2.023	0.198	80	482	72	76	-0.241	33	39	36	40	0
1	10	7	"PFF0458"	"F23526_2"	3460	21120	120	896	863	253	88	91	25	100	100	0	1472	1393	322	75	79	20	100	100	0	0.578	0.588	0.603	0.563	1.425	0.595	0.908	120	506	2205	2093	-0.790	808	1397	775	1318	0
1	11	7	"PFF0461"	"F23551_1"	3650	21120	130	1077	1015	285	97	101	30	100	100	0	597	566	128	86	88	20	100	100	0	1.918	1.913	1.918	1.857	1.407	2.038	0.860	120	523	1491	1398	0.939	980	511	918	480	0
1	12	7	"PFF0463"	"F23564_1"	3830	21120	120	2314	2116	611	96	100	30	100	100	0	2123	1869	570	84	86	18	100	100	0	1.088	1.132	1.140	1.172	1.462	1.121	0.917	120	537	4257	3805	0.121	2218	2039	2020	1785	0
1	13	7	"PFF1088"	"F45524_1"	4030	21120	130	1079	1068	349	92	96	27	100	100	0	731	696	156	79	81	15	100	100	0	1.514	1.582	1.561	1.504	1.490	1.717	0.869	120	565	1639	1593	0.598	987	652	976	617	0
1	14	7	"PFF1100"	"F45683_2"	4220	21120	130	1522	1560	553	92	95	26	100	100	0	1533	1494	410	79	81	15	100	100	0	0.983	1.037	1.039	0.966	1.613	1.090	0.855	120	549	2884	2883	-0.024	1430	1454	1468	1415	0
1	15	7	"PFF1105"	"F45820_1"	4410	21110	120	139	142	39	94	99	29	67	35	0	130	129	23	80	82	14	93	79	0	0.900	0.980	0.976	0.957	2.589	1.791	0.243	120	496	95	97	-0.152	45	50	48	49	0
1	16	7	"PFF1110"	"F46067_3"	4600	21110	120	1220	1181	364	92	98	35	100	100	0	969	938	257	79	80	14	100	100	0	1.267	1.268	1.264	1.254	1.497	1.300	0.871	120	484	2018	1948	0.342	1128	890	1089	859	0
1	17	7	"PFF1112"	"F46181_1"	4790	21110	120	1064	1069	308	88	93	33	100	100	0	576	553	158	75	76	12	100	99	0	1.948	2.052	2.065	2.134	1.630	2.108	0.868	120	484	1477	1459	0.962	976	501	981	478	0
1	18	7	"PFF1114"	"F46183_2"	4970	21110	120	155	162	46	93	96	30	75	50	0	216	213	46	80	82	19	99	95	0	0.456	0.519	0.502	0.452	2.417	0.570	0.366	120	499	198	202	-1.133	62	136	69	133	0
1	19	7	"PFF1142"	"F4688_1"	5170	21120	120	2089	2060	640	100	104	31	100	100	0	1643	1577	382	85	88	24	100	100	0	1.277	1.314	1.315	1.267	1.468	1.375	0.892	120	513	3547	3452	0.352	1989	1558	1960	1492	0
1	20	7	"PFF1151"	"F47145_2"	5360	21120	120	1020	1002	301	98	103	29	100	100	0	609	605	153	85	88	21	100	100	0	1.760	1.738	1.700	1.688	1.479	1.843	0.865	120	500	1446	1424	0.815	922	524	904	520	0
1	21	7	"PFF1154"	"F47255_1"	5550	21120	120	185	189	57	97	100	31	89	67	0	161	159	29	85	88	18	98	91	0	1.158	1.243	1.264	1.172	1.948	1.635	0.466	120	512	164	166	0.212	88	76	92	74	0
1	22	7	"PFF1156"	"F47255_3"	5760	21120	150	135	137	40	104	109	36	40	19	0	129	127	32	92	95	21	63	41	0	0.838	0.943	1.032	0.890	3.063	2.141	0.186	156	838	68	68	-0.255	31	37	33	35	-50
1	1	8	"PFF1158"	"F47327_1"	1740	21310	120	458	452	133	84	88	28	100	98	0	703	661	187	74	80	44	100	97	0	0.595	0.627	0.602	0.622	1.500	0.611	0.863	120	624	1003	955	-0.750	374	629	368	587	0
1	2	8	"PFF1160"	"F47350_1"	1940	21310	110	113	117	30	87	92	31	42	15	0	120	116	15	76	78	11	96	83	0	0.591	0.750	0.849	0.764	2.890	2.841	0.096	80	488	70	70	-0.759	26	44	30	40	0
1	3	8	"PFF1184"	"F48253_6"	2130	21310	110	122	123	32	91	97	39	32	7	0	129	128	20	82	83	12	95	87	0	0.660	0.696	0.761	0.780	2.478	6.429	0.044	80	511	78	78	-0.600	31	47	32	46	0
1	4	8	"PFF1186"	"F48363_2"	2320	21310	100	149	153	36	97	102	37	66	18	0	142	144	18	84	86	14	98	98	0	0.897	0.933	0.872	0.865	2.040	1.549	0.308	80	430	110	116	-0.158	52	58	56	60	0
1	5	8	"PFF1188"	"F48395_1"	2510	21310	120	2052	1926	545	102	106	30	100	100	0	1923	1895	451	88	89	14	100	100	0	1.063	1.009	1.052	0.984	1.367	1.027	0.907	120	520	3785	3631	0.088	1950	1835	1824	1807	0
1	6	8	"PFF1190"	"F48424_2"	2700	21310	120	997	958	339	101	107	38	99	97	0	887	887	239	87	89	15	100	100	0	1.120	1.071	1.083	1.003	1.547	1.130	0.884	120	500	1696	1657	0.163	896	800	857	800	0
1	7	8	"PFF1193"	"F48446_1"	2890	21310	120	340	331	88	99	105	35	98	95	0	537	522	137	84	87	17	99	99	0	0.532	0.530	0.525	0.517	1.608	0.521	0.798	120	507	694	670	-0.910	241	453	232	438	0
1	8	8	"PFF1195"	"F48446_5"	3080	21310	120	473	460	119	92	98	33	99	98	0	423	406	88	79	81	16	100	100	0	1.108	1.125	1.130	1.093	1.502	1.153	0.839	120	534	725	695	0.147	381	344	368	327	0
1	9	8	"PFF1220"	"F49665_1"	3270	21310	120	239	242	69	88	92	28	97	92	0	661	673	165	75	77	14	100	100	0	0.258	0.258	0.239	0.235	1.711	0.244	0.696	120	521	737	752	-1.956	151	586	154	598	0
1	10	8	"PFF1222"	"F49677_3"	3460	21310	130	7432	7282	2748	92	95	29	100	100	0	3885	3777	1315	77	80	15	100	100	0	1.928	1.943	1.962	1.894	1.577	2.021	0.885	120	529	11148	10890	0.947	7340	3808	7190	3700	0
1	11	8	"PFF1225"	"F49959_1"	3640	21310	120	175	179	46	96	99	30	89	66	0	437	431	110	82	84	15	99	99	0	0.223	0.238	0.224	0.218	2.074	0.226	0.487	120	508	434	432	-2.168	79	355	83	349	0
1	12	8	"PFF1234"	"F50107_1"	3820	21330	80	141	137	31	96	99	26	63	30	0	110	112	18	87	89	17	67	28	0	1.957	1.640	1.485	1.421	2.929	2.761	0.125	52	306	68	66	0.968	45	23	41	25	0
1	13	8	"PFF1237"	"F50551_1"	4030	21310	130	302	302	89	94	98	29	96	95	0	373	377	87	83	85	15	100	100	0	0.717	0.707	0.698	0.665	1.537	0.726	0.777	120	611	498	502	-0.479	208	290	208	294	0
1	14	8	"PFF1239"	"F50598_1"	4220	21310	130	718	713	257	92	96	28	98	98	0	561	540	157	78	80	13	100	100	0	1.296	1.344	1.360	1.245	1.833	1.414	0.849	120	559	1109	1083	0.374	626	483	621	462	0
1	15	8	"PFF1927"	"F960_2"	4420	21310	130	455	458	156	93	97	31	96	95	0	1036	1032	266	77	79	14	100	100	0	0.377	0.382	0.387	0.341	1.765	0.386	0.815	120	542	1321	1320	-1.406	362	959	365	955	0
1	16	8	"PFF1931"	"F960_7"	4600	21300	120	460	459	126	90	95	34	100	99	0	395	389	101	75	77	14	99	99	0	1.156	1.175	1.159	1.165	1.418	1.196	0.852	120	484	690	683	0.209	370	320	369	314	0
1	17	8	"PFF1933"	"F9676_1"	4790	21300	130	348	356	103	87	92	32	100	99	0	777	731	220	74	76	14	100	99	0	0.371	0.409	0.391	0.411	1.680	0.377	0.792	120	545	964	926	-1.429	261	703	269	657	0
1	18	8	"PFI0003"	"I10209_1"	4980	21300	130	2278	2180	690	90	94	30	100	100	0	1668	1489	513	76	78	13	100	99	0	1.374	1.479	1.519	1.592	1.766	1.467	0.889	120	588	3780	3503	0.459	2188	1592	2090	1413	0
1	19	8	"PFI0005"	"I1033_3"	5180	21310	120	1755	1667	687	95	100	32	99	96	0	4617	4422	1223	82	84	22	100	100	0	0.366	0.362	0.378	0.299	2.097	0.371	0.868	120	483	6195	5912	-1.450	1660	4535	1572	4340	0
1	20	8	"PFI0009"	"I10565_1"	5360	21310	120	192	192	56	98	104	32	85	68	0	443	436	98	88	91	23	100	99	0	0.265	0.270	0.266	0.246	1.999	0.250	0.437	120	518	449	442	-1.917	94	355	94	348	0
1	21	8	"PFI0038"	"I1136_2"	5550	21300	130	174	177	52	101	105	31	78	57	0	198	203	40	92	95	19	99	94	0	0.689	0.685	0.701	0.598	2.116	0.840	0.419	120	530	179	187	-0.538	73	106	76	111	0
1	22	8	"PFI0041"	"I11448_2"	5740	21300	120	8250	7925	2960	107	110	32	100	100	0	14374	13766	3896	99	102	20	100	100	0	0.570	0.572	0.556	0.531	1.558	0.581	0.907	120	546	22418	21485	-0.810	8143	14275	7818	13667	0
1	1	9	"PFI0043"	"I11495_1"	1750	21500	120	2158	2166	795	85	89	24	100	100	0	2786	2845	1010	78	80	12	100	100	0	0.766	0.752	0.753	0.737	1.361	0.745	0.895	120	590	4781	4848	-0.386	2073	2708	2081	2767	0
1	2	9	"PFI0045"	"I11523_4"	1940	21500	120	1104	1050	305	87	92	30	100	100	0	1175	1136	267	80	82	12	100	100	0	0.929	0.912	0.927	0.886	1.419	0.927	0.904	120	526	2112	2019	-0.107	1017	1095	963	1056	0
1	3	9	"PFI0048"	"I1175_1"	2120	21500	110	321	315	73	89	94	29	100	98	0	318	316	58	81	83	19	100	100	0	0.979	0.962	0.922	0.939	1.461	0.961	0.751	80	475	469	461	-0.031	232	237	226	235	0
1	4	9	"PFI0053"	"I11857_2"	2320	21500	120	564	549	137	95	98	28	100	100	0	356	348	71	82	85	19	100	100	0	1.712	1.707	1.709	1.687	1.361	1.797	0.883	120	554	743	720	0.775	469	274	454	266	0
1	5	9	"PFI0079"	"I12708_1"	2510	21500	120	239	238	75	98	102	32	90	82	0	474	451	112	82	84	13	100	100	0	0.360	0.379	0.402	0.354	1.950	0.370	0.634	120	520	533	509	-1.475	141	392	140	369	0
1	6	9	"PFI0085"	"I12812_3"	2700	21500	120	520	521	218	98	104	37	95	95	0	618	611	190	81	82	12	98	97	0	0.786	0.798	0.772	0.776	1.509	0.842	0.767	120	507	959	953	-0.348	422	537	423	530	0
1	7	9	"PFI0087"	"I12861_2"	2880	21490	110	15645	15110	4037	99	103	34	100	100	0	19579	19021	5048	82	102	266	100	100	0	0.797	0.793	0.804	0.790	1.273	0.763	0.915	80	458	35043	33950	-0.327	15546	19497	15011	18939	0
1	8	9	"PFI0089"	"I12932_1"	3080	21500	120	335	330	103	94	98	31	98	97	0	486	464	108	78	96	247	85	12	0	0.591	0.611	0.594	0.575	1.626	0.632	0.781	120	532	649	622	-0.760	241	408	236	386	0
1	9	9	"PFI0099"	"I13128_2"	3280	21500	130	7768	7355	2602	93	97	27	100	100	0	7107	6823	1881	80	83	16	100	100	0	1.092	1.077	1.109	1.023	1.489	1.131	0.886	120	547	14702	14005	0.127	7675	7027	7262	6743	0
1	10	9	"PFI0102"	"I13218_1"	3460	21500	120	355	362	106	97	100	27	99	95	0	262	260	55	86	88	17	100	99	0	1.466	1.523	1.486	1.442	1.660	1.697	0.776	120	472	434	439	0.552	258	176	265	174	0
1	11	9	"PFI0124"	"I13978_1"	3650	21500	120	273	271	73	100	102	31	96	92	0	280	275	56	87	88	14	100	99	0	0.896	0.910	0.870	0.857	1.625	1.001	0.723	120	478	366	359	-0.158	173	193	171	188	0
1	12	9	"PFI0126"	"I14041_1"	3850	21500	120	204	205	56	99	102	29	92	79	0	364	356	69	87	88	16	100	100	0	0.379	0.394	0.383	0.340	1.956	0.399	0.595	120	509	382	375	-1.399	105	277	106	269	0
1	13	9	"PFI0128"	"I14195_1"	4040	21500	130	5322	4877	1978	98	101	27	100	100	0	4940	4576	1225	84	87	16	100	100	0	1.076	1.064	1.119	0.919	1.861	1.145	0.886	120	531	10080	9271	0.105	5224	4856	4779	4492	0
1	14	9	"PFI0131"	"I1431_1"	4230	21500	120	189	192	56	98	101	30	85	72	0	296	298	61	85	87	15	100	99	0	0.431	0.441	0.434	0.373	2.204	0.456	0.491	120	482	302	307	-1.213	91	211	94	213	0
1	15	9	"PFI0137"	"I14413_3"	4410	21490	120	1563	1561	503	96	100	32	100	100	0	2381	2322	692	84	86	16	100	100	0	0.639	0.655	0.655	0.657	1.471	0.643	0.892	120	489	3764	3703	-0.647	1467	2297	1465	2238	0
1	16	9	"PFI0141"	"I14670_1"	4600	21490	130	204	211	59	90	95	30	94	85	0	505	506	140	79	82	15	100	99	0	0.268	0.283	0.280	0.266	1.791	0.262	0.652	120	555	540	548	-1.902	114	426	121	427	0
1	17	9	"PFJ0122"	"J167_5"	4790	21490	130	131	137	38	90	93	27	67	40	0	134	133	21	76	78	13	99	89	0	0.707	0.825	0.857	0.722	2.674	1.421	0.236	120	617	99	104	-0.500	41	58	47	57	0
1	18	9	"PFJ0124"	"J167_7"	5000	21490	100	114	118	34	89	91	25	47	16	0	99	101	17	74	76	12	82	51	0	1.000	1.074	1.350	1.169	3.154	2.846	0.141	80	423	50	56	0.000	25	25	29	27	0
1	19	9	"PFJ0128"	"J170_18"	5170	21490	130	382	370	111	94	98	30	100	99	0	372	376	104	81	82	15	100	100	0	0.990	0.936	0.915	0.913	1.648	0.943	0.766	120	581	579	571	-0.015	288	291	276	295	0
1	20	9	"PFJ0137"	"J171_6"	5370	21510	100	133	135	40	97	103	35	51	21	0	116	116	19	87	89	15	80	43	0	1.241	1.310	1.366	1.253	3.348	6.098	0.055	80	401	65	67	0.312	36	29	38	29	0
1	21	9	"PFJ0150"	"J181_2"	5550	21490	130	463	465	136	101	106	31	100	99	0	870	877	218	89	91	15	100	100	0	0.464	0.462	0.456	0.446	1.411	0.447	0.817	120	589	1143	1152	-1.109	362	781	364	788	0
1	22	9	"PFJ0153"	"J181_9"	5750	21490	120	961	959	283	102	105	29	100	100	0	1475	1426	375	91	93	17	100	100	0	0.621	0.642	0.613	0.633	1.399	0.634	0.863	120	598	2243	2192	-0.688	859	1384	857	1335	0
1	1	10	"PFJ0179"	"J198_2"	1750	21690	110	143	145	35	89	92	26	80	51	0	150	146	20	83	84	11	97	95	0	0.806	0.889	0.908	0.778	2.320	1.409	0.316	80	506	121	119	-0.311	54	67	56	63	0
1	2	10	"PFJ0184"	"J206_1"	1940	21690	120	466	444	125	90	93	25	100	97	0	713	699	193	89	90	13	100	100	0	0.603	0.580	0.581	0.564	1.639	0.569	0.835	120	520	1000	964	-0.731	376	624	354	610	0
1	3	10	"PFJ0186"	"J206_6"	2130	21690	120	239	241	55	92	97	31	98	93	0	296	287	63	89	91	19	100	100	0	0.710	0.753	0.765	0.750	1.591	0.758	0.715	120	521	354	347	-0.494	147	207	149	198	0
1	4	10	"PFJ0188"	"J212_1"	2320	21690	120	315	318	80	96	102	37	99	96	0	736	724	171	84	85	12	100	100	0	0.336	0.347	0.339	0.334	1.552	0.328	0.745	120	520	871	862	-1.574	219	652	222	640	0
1	5	10	"PFJ0190"	"J212_4"	2510	21690	110	198	206	51	99	105	32	95	80	0	151	155	23	83	85	14	100	100	0	1.456	1.486	1.469	1.309	2.265	2.281	0.441	80	470	167	179	0.542	99	68	107	72	0
1	6	10	"PFJ0197"	"J218_1"	2710	21690	120	238	239	64	98	104	36	95	87	0	211	216	42	81	83	14	99	98	0	1.077	1.044	1.053	0.962	1.801	1.188	0.646	120	525	270	276	0.107	140	130	141	135	0
1	7	10	"PFJ0220"	"J222_7"	2890	21690	130	829	787	255	96	100	33	98	98	0	499	486	136	78	95	234	86	33	0	1.741	1.694	1.730	1.641	1.671	1.774	0.869	120	595	1154	1099	0.800	733	421	691	408	0
1	8	10	"PFJ0228"	"J227_3"	3080	21680	130	1680	1601	511	94	98	35	100	100	0	1130	1067	364	76	79	13	99	98	0	1.505	1.521	1.506	1.625	1.803	1.491	0.893	120	551	2640	2498	0.590	1586	1054	1507	991	0
1	9	10	"PFJ0231"	"J22_1"	3270	21690	120	286	286	77	93	98	34	97	95	0	294	293	64	79	81	15	100	100	0	0.898	0.902	0.919	0.864	1.547	0.944	0.710	120	548	408	407	-0.156	193	215	193	214	0
1	10	10	"PFJ0233"	"J22_3"	3500	21690	150	108	116	38	94	99	29	33	15	0	92	93	17	84	86	16	26	8	0	1.750	2.444	2.333	1.980	4.385	12.992	0.012	156	602	22	31	0.807	14	8	22	9	-50
1	11	10	"PFJ0238"	"J232_6"	3650	21680	130	155	162	41	99	101	29	78	46	0	252	257	65	86	88	16	100	97	0	0.337	0.368	0.341	0.335	2.143	0.359	0.416	120	466	222	234	-1.568	56	166	63	171	0
1	12	10	"PFJ0242"	"J236_1"	3840	21680	130	833	821	264	100	103	30	100	100	0	801	793	257	87	89	16	100	100	0	1.027	1.021	1.021	1.021	1.659	0.989	0.821	120	546	1447	1427	0.038	733	714	721	706	0
1	13	10	"PFJ0262"	"J248_1"	4030	21680	120	336	342	88	102	106	30	99	97	0	301	291	65	89	91	17	99	98	0	1.104	1.188	1.145	1.192	1.581	1.236	0.776	120	496	446	442	0.142	234	212	240	202	0
1	14	10	"PFJ0264"	"J248_11"	4230	21700	150	100	105	26	104	107	29	12	3	0	99	99	16	91	92	16	28	7	0	-0.500	0.125	1.737	1.517	3.737	8.864	0.019	156	607	4	9	Error	-4	8	1	8	-50
1	15	10	"PFJ0267"	"J248_5"	4420	21680	110	109	112	27	99	104	33	20	5	0	142	139	25	88	90	15	91	77	0	0.185	0.255	0.423	0.396	3.252	0.862	0.049	80	445	64	64	-2.433	10	54	13	51	0
1	16	10	"PFJ0271"	"J252_2"	4600	21690	130	180	177	49	91	96	30	85	70	0	426	410	90	81	84	16	100	100	0	0.258	0.261	0.265	0.220	2.073	0.263	0.540	120	575	434	415	-1.955	89	345	86	329	0
1	17	10	"PFJ0273"	"J252_4"	4800	21690	130	422	403	120	90	93	26	100	98	0	431	413	90	78	79	13	100	100	0	0.941	0.934	0.919	0.877	1.542	0.990	0.818	120	543	685	648	-0.088	332	353	313	335	0
1	18	10	"PFJ0275"	"J2541_2"	4980	21690	120	285	289	77	91	93	25	99	99	0	448	447	117	78	79	15	100	100	0	0.524	0.537	0.523	0.520	1.492	0.519	0.765	120	500	564	567	-0.931	194	370	198	369	0
1	19	10	"PFK0357"	"Kn3479_1"	5170	21690	130	143	163	70	94	98	31	71	38	0	151	169	65	81	83	16	95	89	0	0.700	0.784	0.713	0.674	2.495	0.990	0.477	120	541	119	157	-0.515	49	70	69	88	0
1	20	10	"PFK0369"	"Kn3690_1"	5360	21680	130	811	808	274	95	102	37	100	100	0	781	708	237	83	85	13	100	98	0	1.026	1.141	1.168	1.215	1.784	1.127	0.832	120	560	1414	1338	0.037	716	698	713	625	0
1	21	10	"PFK0371"	"Kn3698_1"	5560	21690	120	448	444	146	94	100	35	99	96	0	606	589	149	81	83	14	100	100	0	0.674	0.689	0.640	0.651	1.616	0.707	0.756	120	511	879	858	-0.569	354	525	350	508	0
1	22	10	"PFK0373"	"Kn3698_4"	5750	21690	120	381	386	149	92	95	23	96	95	0	828	807	261	80	82	14	100	100	0	0.386	0.404	0.377	0.352	1.830	0.409	0.830	120	568	1037	1021	-1.372	289	748	294	727	0
1	1	11	"PFK0375"	"Kn3744_1"	1750	21880	120	1282	1195	390	89	92	25	100	100	0	1744	1676	618	81	82	12	100	100	0	0.717	0.693	0.723	0.709	1.614	0.667	0.893	120	624	2856	2701	-0.479	1193	1663	1106	1595	0
1	2	11	"PFK0378"	"Kn3773_1"	1940	21880	120	278	282	84	89	91	25	99	96	0	376	353	89	86	87	14	100	100	0	0.652	0.723	0.677	0.696	1.626	0.747	0.760	120	500	479	460	-0.618	189	290	193	267	0
1	3	11	"PFK0408"	"Kn4447_1"	2130	21880	120	207	209	46	92	98	39	97	77	0	219	216	40	92	93	12	99	97	0	0.906	0.944	0.942	0.932	1.760	1.112	0.597	120	514	242	241	-0.143	115	127	117	124	0
1	4	11	"PFK0410"	"Kn4524_1"	2330	21880	120	327	319	98	96	104	42	95	90	0	628	598	154	87	88	13	100	100	0	0.427	0.436	0.433	0.391	1.820	0.429	0.758	120	494	772	734	-1.228	231	541	223	511	0
1	5	11	"PFK0412"	"Kn459_3"	2510	21880	130	971	936	249	100	105	31	100	100	0	1252	1146	278	86	87	13	100	100	0	0.747	0.789	0.786	0.783	1.305	0.789	0.916	120	557	2037	1896	-0.421	871	1166	836	1060	0
1	6	11	"PFK0415"	"Kn4670_1"	2700	21870	110	204	210	61	101	105	31	92	81	0	185	190	32	83	85	15	100	100	0	1.010	1.019	0.938	0.941	1.849	1.372	0.468	80	476	205	216	0.014	103	102	109	107	0
1	7	11	"PFK0423"	"Kn4895_2"	2890	21880	110	184	191	52	96	101	33	95	68	0	192	192	31	80	82	14	100	100	0	0.786	0.848	0.864	0.788	1.803	1.071	0.440	80	488	200	207	-0.348	88	112	95	112	0
1	8	11	"PFK0431"	"Kn5081_1"	3090	21880	120	259	257	70	95	99	33	96	90	0	770	712	170	79	81	14	100	100	0	0.237	0.256	0.263	0.239	1.617	0.246	0.717	120	547	855	795	-2.075	164	691	162	633	0
1	9	11	"PFK0462"	"Kn585_3"	3270	21870	110	572	555	143	90	97	35	100	100	0	788	742	171	78	82	40	100	100	0	0.679	0.700	0.701	0.687	1.498	0.685	0.849	80	400	1192	1129	-0.559	482	710	465	664	0
1	10	11	"PFK0466"	"Kn588_2"	3460	21880	120	347	347	103	92	97	32	97	95	0	641	589	158	80	84	36	100	99	0	0.455	0.501	0.508	0.473	1.529	0.494	0.801	120	507	816	764	-1.138	255	561	255	509	0
1	11	11	"PFK0469"	"Kn5905_4"	3660	21880	120	156	157	46	96	102	34	69	40	0	490	472	116	84	86	18	100	100	0	0.148	0.157	0.157	0.141	2.284	0.139	0.260	120	498	466	449	-2.758	60	406	61	388	0
1	12	11	"PFK0476"	"Kn603_2"	3840	21880	120	3939	3857	1300	104	108	31	100	100	0	7003	7002	2148	92	97	23	100	100	0	0.555	0.543	0.549	0.526	1.404	0.517	0.892	120	512	10746	10663	-0.850	3835	6911	3753	6910	0
1	13	11	"PFK0484"	"Kn656_1"	4040	21880	120	285	281	81	109	112	31	95	88	0	369	366	69	99	101	19	100	100	0	0.652	0.644	0.654	0.575	1.685	0.701	0.747	120	509	446	439	-0.617	176	270	172	267	0
1	14	11	"PFK0486"	"Kn657_2"	4230	21870	130	1477	1447	475	106	109	29	100	100	0	915	896	294	96	98	18	100	100	0	1.674	1.676	1.710	1.700	1.453	1.714	0.881	120	491	2190	2141	0.743	1371	819	1341	800	0
1	15	11	"PFK0519"	"Kn819_1"	4410	21880	120	1756	1744	780	100	103	29	98	97	0	4156	4188	1787	90	93	18	99	99	0	0.407	0.401	0.400	0.382	2.006	0.386	0.859	120	525	5722	5742	-1.296	1656	4066	1644	4098	0
1	16	11	"PFK0523"	"Kn8362_1"	4610	21870	120	352	338	103	95	98	31	97	95	0	449	423	115	81	83	15	100	100	0	0.698	0.711	0.731	0.663	1.836	0.723	0.749	120	513	625	585	-0.518	257	368	243	342	0
1	17	11	"PFK0526"	"Kn8409_1"	4800	21870	130	199	199	56	91	95	30	90	78	0	559	528	151	78	80	15	100	100	0	0.225	0.240	0.239	0.222	1.751	0.227	0.599	120	539	589	558	-2.155	108	481	108	450	0
1	18	11	"PFK0538"	"Kn906_1"	4990	21870	130	422	422	118	92	96	29	100	99	0	388	371	91	81	84	17	99	99	0	1.075	1.138	1.142	1.156	1.769	1.169	0.817	120	546	637	620	0.104	330	307	330	290	0
1	19	11	"PFK0541"	"Kn918_1"	5180	21870	120	2305	2245	515	97	101	32	100	100	0	2905	2718	671	84	86	15	100	100	0	0.783	0.815	0.815	0.829	1.393	0.794	0.914	120	498	5029	4782	-0.353	2208	2821	2148	2634	0
1	20	11	"PFK0549"	"Kn945_1"	5370	21870	130	1494	1413	420	95	101	35	100	100	0	1674	1506	443	82	84	14	100	100	0	0.879	0.926	0.958	0.947	1.662	0.912	0.884	120	562	2991	2742	-0.186	1399	1592	1318	1424	0
1	21	11	"PFK1038"	"Ks510_8"	5560	21870	130	1166	1151	374	92	97	38	100	100	0	1116	1064	316	79	81	16	100	100	0	1.036	1.075	1.078	1.052	1.478	1.078	0.861	120	529	2111	2044	0.051	1074	1037	1059	985	0
1	22	11	"PFK1040"	"Ks51_11"	5740	21870	120	1575	1520	503	89	93	27	100	100	0	1335	1243	401	77	80	16	100	100	0	1.181	1.227	1.206	1.248	1.510	1.226	0.887	120	545	2744	2597	0.240	1486	1258	1431	1166	0
1	1	12	"PFK1042"	"Ks51_2"	1750	22080	110	127	131	36	86	90	25	67	40	0	117	120	26	78	80	11	95	81	0	1.051	1.071	1.029	1.051	2.634	1.958	0.204	80	521	80	87	0.072	41	39	45	42	0
1	2	12	"PFK1044"	"Ks51_4"	1950	22070	120	384	384	111	89	91	26	99	99	0	665	676	182	87	87	13	100	100	0	0.510	0.501	0.500	0.483	1.411	0.493	0.872	120	534	873	884	-0.970	295	578	295	589	0
1	3	12	"PFK1046"	"Ks51_6"	2140	22070	120	132	137	36	93	98	30	64	25	0	210	206	36	92	93	12	100	99	0	0.331	0.386	0.353	0.368	2.216	0.449	0.280	120	500	157	158	-1.597	39	118	44	114	0
1	4	12	"PFK1048"	"Ks532_3"	2330	22070	120	193	206	68	97	104	34	89	70	0	168	169	30	90	90	13	99	96	0	1.231	1.380	1.197	1.231	2.152	2.117	0.407	120	472	174	188	0.300	96	78	109	79	0
1	5	12	"PFK1074"	"Ks56_11"	2510	22070	140	222	231	67	99	104	33	93	85	0	226	215	48	85	86	14	98	96	0	0.872	1.015	0.970	0.969	1.803	1.135	0.653	156	539	264	262	-0.197	123	141	132	130	0
1	6	12	"PFK1076"	"Ks56_16"	2710	22070	120	195	212	74	100	105	32	93	65	0	178	178	34	84	86	16	99	97	0	1.011	1.191	1.186	1.059	1.893	1.724	0.473	120	497	189	206	0.015	95	94	112	94	0
1	7	12	"PFK1078"	"Ks56_18"	2890	22070	120	408	415	115	101	105	32	99	97	0	317	308	71	84	86	14	100	99	0	1.318	1.402	1.333	1.380	1.650	1.509	0.773	120	493	540	538	0.398	307	233	314	224	0
1	8	12	"PFK1080"	"Ks56_23"	3090	22070	120	219	222	54	97	102	33	96	88	0	391	381	85	82	83	14	100	100	0	0.395	0.418	0.397	0.394	1.741	0.386	0.575	120	488	431	424	-1.341	122	309	125	299	0
1	9	12	"PFK1082"	"Ks56_26"	3280	22050	150	116	122	36	93	96	30	39	19	0	109	106	21	79	83	32	42	3	0	0.767	1.074	1.196	1.042	2.853	0.843	0.121	156	633	53	56	-0.383	23	30	29	27	-50
1	10	12	"PFK1085"	"Ks56_32"	3470	22070	120	913	895	243	96	98	28	100	100	0	1080	1006	277	83	85	15	100	100	0	0.819	0.866	0.876	0.876	1.458	0.849	0.877	120	478	1814	1722	-0.287	817	997	799	923	0
1	11	12	"PFK1110"	"Ks624_12"	3660	22070	120	616	619	194	100	106	35	99	98	0	597	583	152	89	92	19	100	100	0	1.016	1.051	1.052	0.998	1.560	1.084	0.858	120	484	1024	1013	0.023	516	508	519	494	0
1	12	12	"PFK1113"	"Ks624_4"	3850	22070	120	267	269	75	107	113	33	95	91	0	678	654	170	101	104	23	100	100	0	0.277	0.293	0.315	0.279	1.675	0.275	0.680	120	495	737	715	-1.850	160	577	162	553	0
1	13	12	"PFK1115"	"Ks625_10"	4050	22060	130	167	168	46	111	115	32	63	40	0	163	161	27	103	105	19	95	77	0	0.933	0.983	0.986	0.802	2.832	1.733	0.281	120	514	116	115	-0.100	56	60	57	58	0
1	14	12	"PFK1117"	"Ks625_14"	4230	22070	120	427	424	136	109	112	30	99	96	0	1338	1330	378	101	102	17	100	100	0	0.257	0.256	0.257	0.238	1.680	0.247	0.811	120	483	1555	1544	-1.960	318	1237	315	1229	0
1	15	12	"PFK1119"	"Ks625_7"	4430	22070	120	176	184	60	99	104	31	80	60	0	522	516	138	92	93	17	100	100	0	0.179	0.200	0.198	0.173	1.963	0.200	0.506	120	462	507	509	-2.481	77	430	85	424	0
1	16	12	"PFK1122"	"Ks646_2"	4610	22070	120	225	232	65	96	100	35	95	85	0	583	565	146	81	84	17	100	100	0	0.257	0.281	0.260	0.261	1.657	0.271	0.672	120	437	631	620	-1.960	129	502	136	484	0
1	17	12	"PFK1144"	"Ks66_16"	4800	22070	120	1320	1270	442	94	99	34	99	98	0	884	885	255	80	84	21	100	100	0	1.525	1.461	1.505	1.348	1.820	1.551	0.855	120	554	2030	1981	0.609	1226	804	1176	805	0
1	18	12	"PFK1146"	"Ks66_3"	5010	22060	110	125	128	33	94	99	32	47	20	0	116	119	24	82	86	19	77	37	0	0.912	0.919	1.169	0.974	3.221	2.714	0.099	80	467	65	71	-0.133	31	34	34	37	0
1	19	12	"PFK1149"	"Ks66_7"	5180	22070	130	377	372	101	96	101	31	97	97	0	440	434	104	83	85	13	100	100	0	0.787	0.786	0.773	0.743	1.513	0.794	0.820	120	531	638	627	-0.345	281	357	276	351	0
1	20	12	"PFK1151"	"Ks68_13"	5370	22070	120	6152	5895	1987	97	100	29	100	100	0	5359	5062	1818	85	87	15	100	100	0	1.148	1.165	1.145	1.190	1.522	1.145	0.888	120	508	11329	10775	0.199	6055	5274	5798	4977	0
1	21	12	"PFK1153"	"Ks692_12"	5560	22070	120	148	153	42	96	100	32	73	38	0	122	127	24	84	88	21	80	44	0	1.368	1.326	1.302	1.249	2.703	2.703	0.158	120	485	90	100	0.453	52	38	57	43	0
1	22	12	"PFK1155"	"Ks692_6"	5750	22060	120	175	177	50	89	92	23	89	81	0	173	174	35	76	80	19	99	95	0	0.887	0.898	0.929	0.800	2.073	1.061	0.514	120	576	183	186	-0.174	86	97	88	98	0
1	1	13	"PFM0107"	"M17691_2"	1760	22260	120	242	244	65	89	92	25	97	95	0	389	375	87	91	92	15	100	100	0	0.513	0.546	0.552	0.519	1.742	0.552	0.746	120	581	451	439	-0.962	153	298	155	284	0
1	2	13	"PFM0110"	"M18079_3"	1950	22260	120	398	386	127	91	95	25	96	94	0	415	399	95	93	96	16	100	100	0	0.953	0.964	0.968	0.902	1.662	1.020	0.819	120	486	629	601	-0.069	307	322	295	306	0
1	3	13	"PFM0112"	"M18079_5"	2140	22260	120	2369	2334	872	97	102	29	100	100	0	1541	1530	483	93	95	16	100	100	0	1.569	1.557	1.595	1.480	1.589	1.643	0.884	120	536	3720	3674	0.650	2272	1448	2237	1437	0
1	4	13	"PFM0116"	"M18377_2"	2380	22270	150	106	112	36	95	101	32	28	13	0	86	93	23	84	87	20	26	10	0	5.500	1.889	1.474	1.654	2.887	3.556	0.181	156	591	13	26	2.459	11	2	17	9	-50
1	5	13	"PFM0118"	"M1840_2"	2520	22260	120	180	185	58	94	99	30	85	67	0	296	298	66	79	80	12	100	99	0	0.396	0.416	0.421	0.373	2.109	0.417	0.461	120	413	303	310	-1.335	86	217	91	219	0
1	6	13	"PFM0121"	"M18869_1"	2720	22260	120	1476	1426	494	95	99	30	100	100	0	884	846	251	81	82	13	100	100	0	1.720	1.740	1.789	1.696	1.483	1.837	0.874	120	458	2184	2096	0.782	1381	803	1331	765	0
1	7	13	"PFM0142"	"M196_6"	2860	22250	120	493	485	115	94	100	32	100	100	0	364	360	80	82	82	12	100	100	0	1.415	1.406	1.415	1.399	1.403	1.436	0.852	120	436	681	669	0.501	399	282	391	278	0
1	8	13	"PFM0144"	"M196_8"	3050	22240	110	3329	3188	808	97	102	34	100	100	0	1664	1581	354	82	88	60	100	100	0	2.043	2.062	2.124	2.061	1.278	2.030	0.896	80	476	4814	4590	1.031	3232	1582	3091	1499	0
1	9	13	"PFM0148"	"M19895_2"	3240	22250	100	226	227	49	94	95	27	98	96	0	246	241	44	79	83	42	100	96	0	0.790	0.821	0.791	0.790	1.621	0.881	0.690	80	469	299	295	-0.339	132	167	133	162	0
1	10	13	"PFM0152"	"M20060_1"	3440	22250	100	190	188	49	95	98	27	92	76	0	321	320	55	83	86	17	100	100	0	0.399	0.392	0.380	0.360	1.782	0.400	0.516	80	444	333	330	-1.325	95	238	93	237	0
1	11	13	"PFM0154"	"M20186_2"	3620	22240	100	965	967	378	102	106	27	100	100	0	562	523	186	90	93	16	100	98	0	1.828	1.998	2.000	2.056	1.537	2.071	0.869	80	433	1335	1298	0.871	863	472	865	433	0
1	12	13	"PFM0156"	"M20989_1"	3810	22240	110	1219	1210	360	104	108	31	100	100	0	1185	1135	302	94	97	21	100	100	0	1.022	1.062	1.069	1.069	1.521	1.050	0.876	80	491	2206	2147	0.031	1115	1091	1106	1041	0
1	13	13	"PFM0179"	"M22143_2"	4000	22250	120	233	238	70	107	112	35	94	80	0	389	377	97	96	100	22	98	97	0	0.430	0.466	0.420	0.441	1.847	0.470	0.613	120	527	419	412	-1.217	126	293	131	281	0
1	14	13	"PFM0182"	"M22193_2"	4190	22250	130	395	388	92	108	113	34	99	99	0	631	620	113	96	98	17	100	100	0	0.536	0.534	0.544	0.510	1.563	0.511	0.765	120	526	822	804	-0.898	287	535	280	524	0
1	15	13	"PFM0184"	"M22193_8"	4380	22250	120	543	533	153	103	109	34	99	98	0	591	560	154	92	94	17	100	100	0	0.882	0.919	0.935	0.915	1.554	0.923	0.867	120	504	939	898	-0.182	440	499	430	468	0
1	16	13	"PFM0186"	"M22451_2"	4590	22240	150	113	112	28	98	104	34	21	3	0	108	108	23	86	89	19	54	23	0	0.682	0.636	1.000	0.997	3.048	3.380	0.086	156	583	37	36	-0.553	15	22	14	22	-50
1	17	13	"PFM0193"	"M22678_3"	4760	22250	110	657	640	162	95	100	36	100	100	0	1783	1768	407	81	85	18	100	100	0	0.330	0.323	0.317	0.315	1.371	0.297	0.845	80	413	2264	2232	-1.599	562	1702	545	1687	0
1	18	13	"PFM0196"	"M2305_1"	4950	22250	120	169	172	51	93	97	35	78	53	0	265	262	75	81	84	18	98	96	0	0.413	0.436	0.392	0.392	2.420	0.434	0.467	120	563	260	260	-1.276	76	184	79	181	0
1	19	13	"PFM0218"	"M24561_3"	5150	22250	130	1143	1113	360	95	100	30	100	100	0	1106	1071	293	82	84	15	100	100	0	1.023	1.029	1.005	0.994	1.450	1.058	0.883	120	526	2072	2007	0.033	1048	1024	1018	989	0
1	20	13	"PFM0224"	"M24933_22"	5330	22250	110	135	134	39	99	103	28	57	30	0	130	132	21	86	88	15	96	73	0	0.818	0.761	0.816	0.815	2.519	1.789	0.197	80	445	80	81	-0.290	36	44	35	46	0
1	21	13	"PFM0227"	"M24933_9"	5520	22250	130	160	162	41	98	101	30	75	54	0	160	157	25	84	87	18	99	93	0	0.816	0.877	0.956	0.815	2.273	1.277	0.320	120	549	138	137	-0.294	62	76	64	73	0
1	22	13	"PFM0229"	"M25032_3"	5710	22250	120	2556	2568	712	98	103	34	100	100	0	1685	1607	428	80	83	18	100	100	0	1.531	1.618	1.672	1.629	1.397	1.653	0.888	120	566	4063	3997	0.615	2458	1605	2470	1527	0
1	1	14	"PFM0231"	"M2511_3"	1720	22450	120	303	302	83	92	97	29	99	96	0	190	190	27	97	101	19	100	97	0	2.269	2.258	2.266	2.123	1.767	2.821	0.623	120	522	304	303	1.182	211	93	210	93	0
1	2	14	"PFM0234"	"M25344_2"	1910	22450	120	259	266	92	98	101	28	98	93	0	411	444	178	101	103	20	100	100	0	0.519	0.490	0.508	0.473	1.549	0.474	0.774	120	494	471	511	-0.945	161	310	168	343	0
1	3	14	"PFM0693"	"M50721_5"	2100	22440	120	1085	1026	302	97	100	28	100	100	0	619	582	187	90	93	18	99	97	0	1.868	1.888	1.985	2.051	1.609	1.876	0.869	120	484	1517	1421	0.901	988	529	929	492	0
1	4	14	"PFM0695"	"M51089_1"	2290	22440	110	260	267	68	94	97	27	100	97	0	365	359	70	80	84	24	100	100	0	0.582	0.620	0.625	0.591	1.528	0.559	0.689	80	422	451	452	-0.780	166	285	173	279	0
1	5	14	"PFM0698"	"M51323_1"	2490	22450	120	2382	2148	845	93	99	31	100	97	0	1953	1724	602	77	80	22	99	99	0	1.220	1.248	1.300	1.186	2.009	1.290	0.886	120	501	4165	3702	0.287	2289	1876	2055	1647	0
1	6	14	"PFM0702"	"M5172_2"	2680	22450	110	160	165	46	93	97	29	85	57	0	313	315	41	78	80	13	100	100	0	0.285	0.304	0.291	0.256	2.284	0.276	0.377	80	468	302	309	-1.810	67	235	72	237	0
1	7	14	"PFM0705"	"M52114_1"	2870	22450	120	1685	1588	526	92	97	29	100	100	0	1615	1553	517	78	79	12	99	99	0	1.036	1.014	1.041	1.033	1.684	1.013	0.899	120	523	3130	2971	0.052	1593	1537	1496	1475	0
1	8	14	"PFM0710"	"M52423_1"	3060	22450	120	303	297	95	95	100	33	95	90	0	960	934	253	79	84	56	100	100	0	0.236	0.236	0.234	0.208	1.843	0.231	0.769	120	553	1089	1057	-2.083	208	881	202	855	0
1	9	14	"PFM0728"	"M53642_4"	3250	22450	120	1316	1269	413	95	97	26	100	100	0	804	809	208	80	83	18	100	100	0	1.686	1.610	1.632	1.537	1.526	1.708	0.889	120	535	1945	1903	0.754	1221	724	1174	729	0
1	10	14	"PFM0732"	"M53850_1"	3440	22450	120	15768	15177	5803	98	102	32	100	100	0	5905	5575	1929	84	87	21	100	100	0	2.692	2.746	2.864	2.695	1.767	2.915	0.886	120	531	21491	20570	1.429	15670	5821	15079	5491	0
1	11	14	"PFM0734"	"M53930_1"	3630	22450	120	2068	1919	623	105	110	39	100	100	0	2083	1946	537	90	93	18	100	100	0	0.985	0.977	1.004	0.947	1.482	0.994	0.909	120	598	3956	3670	-0.022	1963	1993	1814	1856	0
1	12	14	"PFM0738"	"M54370_2"	3840	22460	100	140	142	34	104	107	31	52	23	0	135	137	22	91	93	16	91	73	0	0.818	0.826	0.865	0.692	3.214	1.838	0.192	80	448	80	84	-0.290	36	44	38	46	0
1	13	14	"PFM0742"	"M5455_1"	4020	22450	120	460	451	141	101	106	33	96	96	0	1328	1302	335	89	93	18	100	100	0	0.290	0.289	0.296	0.274	1.572	0.286	0.847	120	523	1598	1563	-1.787	359	1239	350	1213	0
1	14	14	"PFM0744"	"M5455_6"	4210	22450	120	123	125	33	102	109	34	35	10	0	286	289	60	91	94	17	100	100	0	0.108	0.116	0.165	0.154	2.312	0.111	0.085	120	506	216	221	-3.215	21	195	23	198	0
1	15	14	"PFM0765"	"M55888_4"	4390	22450	120	494	488	161	104	109	29	97	95	0	499	487	139	94	96	16	99	99	0	0.963	0.977	0.992	0.934	1.798	1.013	0.815	120	513	795	777	-0.054	390	405	384	393	0
1	16	14	"PFM0770"	"M55941_1"	4600	22450	150	102	105	26	102	106	32	12	1	0	94	98	46	90	92	18	16	4	0	0.000	0.375	1.364	1.384	3.793	1.276	0.036	156	624	4	11	Error	0	4	3	8	-50
1	17	14	"PFM0772"	"M56059_1"	4770	22450	120	220	220	73	96	101	36	88	75	0	556	524	159	83	86	20	98	98	0	0.262	0.281	0.304	0.277	1.787	0.273	0.648	120	501	597	565	-1.932	124	473	124	441	0
1	18	14	"PFM0780"	"M56462_2"	4970	22450	120	1101	1019	395	95	98	27	96	95	0	1998	1869	588	81	83	17	100	100	0	0.525	0.517	0.539	0.468	1.919	0.522	0.883	120	532	2923	2712	-0.930	1006	1917	924	1788	0
1	19	14	"PFM0782"	"M56512_15"	5160	22440	150	106	117	63	96	101	31	25	3	0	110	113	24	83	85	17	66	39	0	0.370	0.700	0.614	0.633	3.593	5.185	0.069	156	624	37	51	-1.433	10	27	21	30	-50
1	20	14	"PFM0785"	"M56710_1"	5340	22450	120	505	503	146	95	101	34	99	98	0	834	822	190	85	87	17	100	100	0	0.547	0.554	0.555	0.525	1.560	0.551	0.851	120	497	1159	1145	-0.869	410	749	408	737	0
1	21	14	"PFM0809"	"M58416_1"	5540	22460	150	98	100	26	93	99	35	14	1	0	88	89	15	79	81	15	30	7	0	0.556	0.700	1.500	1.558	3.170	11.558	0.022	156	623	14	17	-0.848	5	9	7	10	-50
1	22	14	"PFM0815"	"M58784_1"	5730	22450	150	118	119	32	99	105	35	26	7	0	103	105	17	80	82	16	69	32	0	0.826	0.800	1.219	1.143	3.144	8.705	0.028	156	837	42	45	-0.276	19	23	20	25	-50
1	1	15	"PFM0817"	"M58847_5"	1730	22640	120	245	247	70	87	91	26	98	92	0	707	689	183	81	88	22	100	100	0	0.252	0.263	0.262	0.244	1.615	0.258	0.774	120	560	784	768	-1.986	158	626	160	608	0
1	2	15	"PFM0820"	"M5894_7"	1920	22640	120	193	191	54	93	99	30	90	72	0	335	329	81	88	93	19	100	98	0	0.405	0.407	0.415	0.365	2.154	0.414	0.578	120	595	347	339	-1.305	100	247	98	241	0
1	3	15	"PFM0824"	"M59170_6"	2200	22610	150	107	273	480	96	101	30	35	23	0	86	181	301	82	86	22	26	14	0	2.750	1.788	1.690	1.763	3.451	3.079	0.193	156	738	15	276	1.459	11	4	177	99	-50
1	4	15	"PFM0828"	"M59497_4"	2300	22640	120	1516	1363	454	95	99	29	100	100	0	1236	1156	340	77	80	24	100	100	0	1.226	1.175	1.204	1.129	1.635	1.124	0.893	120	448	2580	2347	0.294	1421	1159	1268	1079	0
1	5	15	"PFN0330"	"N134_61"	2500	22640	120	623	644	180	96	99	31	100	100	0	278	279	55	76	78	11	100	100	0	2.609	2.700	2.721	2.641	1.461	2.959	0.845	120	507	729	751	1.383	527	202	548	203	0
1	6	15	"PFN0332"	"N134_67"	2670	22630	110	2235	2098	459	92	101	78	100	100	0	818	771	234	75	83	66	100	97	0	2.884	2.882	2.833	3.034	1.386	2.751	0.871	80	497	2886	2702	1.528	2143	743	2006	696	0
1	7	15	"PFN0334"	"N134_74"	2880	22640	120	274	264	80	91	100	75	85	66	0	355	344	88	74	81	63	98	94	0	0.651	0.641	0.660	0.594	1.850	0.666	0.762	120	518	464	443	-0.619	183	281	173	270	0
1	8	15	"PFN0336"	"N134_76"	3070	22630	110	1774	1652	409	92	95	27	100	100	0	631	615	142	73	77	26	100	100	0	3.014	2.878	2.834	2.874	1.304	2.864	0.885	80	482	2240	2102	1.592	1682	558	1560	542	0
1	9	15	"PFN0338"	"N134_78"	3270	22640	120	162	167	44	93	97	28	80	62	0	454	448	116	77	81	27	100	99	0	0.183	0.199	0.207	0.178	2.002	0.183	0.475	120	521	446	445	-2.450	69	377	74	371	0
1	10	15	"PFN0342"	"N134_83"	3440	22640	130	1048	976	304	96	101	32	99	99	0	1531	1471	407	81	83	18	100	100	0	0.657	0.633	0.624	0.608	1.477	0.628	0.884	120	541	2402	2270	-0.607	952	1450	880	1390	0
1	11	15	"PFN0360"	"N135_22"	3630	22630	110	518	517	132	102	109	45	100	100	0	276	276	52	89	91	21	100	98	0	2.225	2.219	2.085	2.217	1.501	2.412	0.788	80	475	603	602	1.154	416	187	415	187	0
1	12	15	"PFN0363"	"N135_27"	3830	22640	120	233	234	80	101	107	43	83	69	0	279	275	64	89	94	22	99	98	0	0.695	0.715	0.761	0.612	2.245	0.809	0.578	120	509	322	319	-0.525	132	190	133	186	0
1	13	15	"PFN0365"	"N135_7"	4020	22640	120	189	196	52	96	99	29	95	77	0	454	448	100	84	87	19	100	100	0	0.251	0.275	0.274	0.257	1.609	0.268	0.615	120	481	463	464	-1.992	93	370	100	364	0
1	14	15	"PFN0367"	"N135_9"	4210	22630	110	402	406	111	101	106	31	100	100	0	430	413	87	92	94	23	100	100	0	0.891	0.950	0.957	0.922	1.482	0.929	0.793	80	430	639	626	-0.167	301	338	305	321	0
1	15	15	"PFN0369"	"N136_13"	4400	22640	120	288	284	81	106	110	31	94	92	0	985	938	274	97	100	26	100	100	0	0.205	0.212	0.207	0.203	1.742	0.197	0.706	120	477	1070	1019	-2.287	182	888	178	841	0
1	16	15	"PFN0371"	"N136_16"	4590	22640	120	137	143	38	101	106	35	50	22	0	208	205	39	89	92	24	100	95	0	0.303	0.362	0.432	0.360	2.304	0.445	0.194	120	487	155	158	-1.725	36	119	42	116	0
1	17	15	"PFN0390"	"N137_31"	4780	22630	110	993	971	249	93	100	38	100	100	0	648	616	119	80	86	36	100	100	0	1.585	1.638	1.628	1.608	1.346	1.682	0.880	80	487	1468	1414	0.664	900	568	878	536	0
1	18	15	"PFN0393"	"N137_38"	4970	22640	100	135	136	35	96	100	32	58	21	0	107	108	15	80	83	28	47	1	0	1.444	1.429	1.417	1.529	2.601	3.995	0.165	80	408	66	68	0.531	39	27	40	28	0
1	19	15	"PFN0395"	"N137_4"	5160	22640	120	524	507	143	97	103	38	98	97	0	689	651	169	83	84	17	100	100	0	0.705	0.722	0.708	0.694	1.449	0.731	0.848	120	500	1033	978	-0.505	427	606	410	568	0
1	20	15	"PFN0398"	"N137_44"	5350	22640	120	185	185	46	92	100	38	85	66	0	477	467	120	79	82	16	100	100	0	0.234	0.240	0.247	0.217	1.882	0.215	0.467	120	492	491	481	-2.097	93	398	93	388	0
1	21	15	"PFN0400"	"N137_5"	5540	22640	120	582	563	221	91	97	35	96	93	0	615	600	194	76	80	15	100	100	0	0.911	0.901	0.921	0.780	1.958	0.940	0.825	120	485	1030	996	-0.135	491	539	472	524	0
1	22	15	"PFN0403"	"N137_53"	5730	22650	110	118	120	30	92	97	31	43	12	0	131	131	21	77	80	16	96	87	0	0.481	0.519	0.605	0.527	2.692	1.213	0.123	80	494	80	82	-1.054	26	54	28	54	0
1	1	16	"PFN0420"	"N138_29"	1750	22830	110	131	130	34	84	88	24	72	46	0	128	128	17	74	76	11	100	97	0	0.870	0.852	0.917	0.760	2.446	1.577	0.235	80	524	101	100	-0.200	47	54	46	54	0
1	2	16	"PFN0422"	"N138_30"	1930	22840	120	146	146	44	91	95	26	75	51	0	272	266	51	82	83	13	100	99	0	0.289	0.299	0.321	0.280	2.072	0.292	0.321	120	506	245	239	-1.788	55	190	55	184	0
1	3	16	"PFN0427"	"N138_36"	2120	22830	120	156	158	41	96	99	27	77	54	0	135	136	22	83	85	15	98	89	0	1.154	1.170	1.217	1.019	2.506	2.003	0.291	120	548	112	115	0.206	60	52	62	53	0
1	4	16	"PFN0429"	"N138_39"	2310	22830	120	1712	1658	436	96	99	27	100	100	0	971	964	238	78	79	11	100	100	0	1.810	1.763	1.806	1.752	1.329	1.811	0.897	120	510	2509	2448	0.856	1616	893	1562	886	0
1	5	16	"PFN0431"	"N138_43"	2500	22830	120	370	369	87	95	98	28	100	99	0	752	774	221	76	77	11	100	100	0	0.407	0.393	0.391	0.390	1.513	0.354	0.775	120	568	951	972	-1.298	275	676	274	698	0
1	6	16	"PFN0435"	"N138_51"	2680	22830	90	123	131	31	93	95	27	59	17	0	103	103	19	73	74	10	84	71	0	1.000	1.267	1.072	1.092	2.442	3.074	0.165	52	382	60	68	0.000	30	30	38	30	0
1	7	16	"PFN0839"	"N163_7"	2910	22810	150	110	120	47	88	91	27	41	22	0	85	105	46	71	73	13	50	40	0	1.571	0.941	1.118	1.317	3.285	1.368	0.356	156	734	36	66	0.652	22	14	32	34	-50
1	8	16	"PFN0843"	"N164_7"	3070	22830	110	1446	1369	304	88	91	27	100	100	0	1018	1005	192	70	75	30	100	100	0	1.432	1.370	1.377	1.354	1.270	1.360	0.892	80	468	2306	2216	0.519	1358	948	1281	935	0
1	9	16	"PFN0846"	"N165_14"	3260	22830	110	755	751	122	92	95	28	100	100	0	755	737	97	75	79	27	100	100	0	0.975	0.995	0.978	0.989	1.224	0.989	0.903	80	493	1343	1321	-0.037	663	680	659	662	0
1	10	16	"PFN0848"	"N165_16"	3450	22830	120	22106	21370	6058	97	103	32	100	100	0	11269	10738	2859	82	84	17	100	100	0	1.967	1.996	2.048	2.005	1.366	2.045	0.935	120	562	33196	31929	0.976	22009	11187	21273	10656	0
1	11	16	"PFN0852"	"N165_8"	3640	22820	110	205	201	51	99	105	36	88	68	0	283	275	50	87	90	20	100	98	0	0.541	0.543	0.534	0.508	1.815	0.528	0.538	80	507	302	290	-0.887	106	196	102	188	0
1	12	16	"PFN0854"	"N166_2"	3860	22820	150	117	122	40	96	100	31	36	10	0	97	98	20	85	87	20	34	8	0	1.750	2.000	1.462	1.597	4.142	4.162	0.076	156	612	33	39	0.807	21	12	26	13	-50
1	13	16	"PFN0877"	"N168_9"	4020	22830	150	96	100	24	94	98	30	14	2	0	86	86	15	80	83	17	24	3	0	0.333	1.000	1.483	1.458	3.427	5.399	0.040	156	601	8	12	-1.585	2	6	6	6	-50
1	14	16	"PFN0881"	"N169_15"	4220	22820	150	94	96	25	98	103	31	8	1	0	77	79	11	86	88	22	0	0	0	0.444	0.286	1.478	1.529	3.226	9.657	0.014	156	599	-13	-9	-1.170	-4	-9	-2	-7	-50
1	15	16	"PFN0884"	"N169_20"	4390	22820	150	137	137	36	99	103	35	50	15	0	106	106	18	91	94	25	23	2	0	2.533	2.533	2.125	2.124	3.099	7.866	0.030	156	591	53	53	1.341	38	15	38	15	-50
1	16	16	"PFN0889"	"N170_4"	4600	22820	120	327	330	103	96	102	42	95	92	0	169	170	41	85	87	18	95	89	0	2.750	2.753	2.697	2.751	1.838	3.018	0.698	120	489	315	319	1.459	231	84	234	85	0
1	17	16	"PFN0891"	"N171_3"	4770	22830	110	200	198	46	96	102	41	90	71	0	334	334	67	80	84	29	100	100	0	0.409	0.402	0.395	0.381	1.643	0.373	0.471	80	421	358	356	-1.288	104	254	102	254	0
1	18	16	"PFN0895"	"N173_3"	4930	22820	150	107	112	37	95	102	49	11	1	0	87	90	17	80	84	31	10	1	0	1.714	1.700	1.974	2.058	3.875	5.753	0.053	156	734	19	27	0.778	12	7	17	10	-50
1	19	16	"PFN0917"	"N177_5"	5170	22830	150	105	110	31	95	100	38	17	3	0	91	91	14	81	82	16	29	7	0	1.000	1.500	1.875	1.845	3.655	6.811	0.074	156	618	20	25	0.000	10	10	15	10	-50
1	20	16	"PFN0923"	"N181_1"	5340	22830	120	1265	1221	346	91	98	36	100	100	0	1011	941	292	77	80	16	100	99	0	1.257	1.308	1.301	1.374	1.564	1.297	0.867	120	473	2108	1994	0.330	1174	934	1130	864	0
1	21	16	"PFN0925"	"N181_11"	5540	22830	120	2352	2295	721	91	99	43	100	100	0	1629	1532	476	76	79	14	100	100	0	1.456	1.514	1.487	1.548	1.639	1.546	0.887	120	519	3814	3660	0.542	2261	1553	2204	1456	0
1	22	16	"PFN0928"	"N181_17"	5720	22830	120	4002	3818	1299	95	100	37	100	100	0	3372	3165	1111	79	81	14	100	99	0	1.186	1.206	1.221	1.289	1.745	1.206	0.906	120	539	7200	6809	0.247	3907	3293	3723	3086	0
1	1	17	"PFN0931"	"N181_21"	1730	23030	110	192	190	47	85	87	23	96	90	0	277	283	50	75	76	11	100	100	0	0.530	0.505	0.505	0.462	1.738	0.509	0.640	80	533	309	313	-0.917	107	202	105	208	0
1	2	17	"PFN0933"	"N181_25"	1930	23020	120	122	124	37	92	95	24	55	29	0	146	147	26	81	83	13	96	94	0	0.462	0.485	0.633	0.599	2.514	0.925	0.144	120	578	95	98	-1.115	30	65	32	66	0
1	3	17	"PFN0958"	"N187_1"	2140	23030	150	106	112	34	95	97	25	32	12	0	86	93	23	82	85	16	28	13	0	2.750	1.545	2.045	1.627	3.516	5.011	0.058	156	680	15	28	1.459	11	4	17	11	-50
1	4	17	"PFN0960"	"N187_5"	2300	23020	110	779	767	138	96	98	26	100	100	0	617	608	97	79	81	17	100	100	0	1.270	1.268	1.262	1.264	1.220	1.256	0.888	80	440	1221	1200	0.344	683	538	671	529	0
1	5	17	"PFN0964"	"N189_3"	2490	23030	90	142	140	34	93	96	25	73	50	0	101	105	22	77	78	11	82	51	0	2.042	1.679	1.309	1.525	2.714	3.341	0.123	52	389	73	75	1.030	49	24	47	28	0
1	6	17	"PFN0966"	"N189_6"	2690	23020	120	999	1038	343	88	92	27	100	100	0	950	926	316	71	73	10	100	99	0	1.036	1.111	1.081	1.167	1.680	1.109	0.902	120	614	1790	1805	0.052	911	879	950	855	0
1	7	17	"PFN0969"	"N197_2"	2880	23020	120	2663	2454	929	84	87	24	100	100	0	2165	1960	834	69	70	10	100	97	0	1.230	1.253	1.256	1.457	2.119	1.232	0.913	120	544	4675	4261	0.299	2579	2096	2370	1891	0
1	8	17	"PFN0979"	"N243_1"	3060	23030	110	221	228	49	82	85	21	100	97	0	400	404	67	69	71	15	100	100	0	0.420	0.436	0.421	0.418	1.481	0.435	0.768	80	517	470	481	-1.252	139	331	146	335	0
1	9	17	"PFF1893"	"F8058_1"	3260	23020	110	167	196	107	85	89	23	90	70	0	163	200	114	72	76	20	98	92	0	0.901	0.867	0.869	0.794	1.988	0.921	0.758	80	526	173	239	-0.150	82	91	111	128	0
1	10	17	"PFB0086"	"B312"	3440	23020	110	8623	8386	1906	95	101	40	100	100	0	7674	7198	1793	82	97	180	100	100	0	1.123	1.165	1.169	1.181	1.262	1.122	0.939	80	483	16120	15407	0.168	8528	7592	8291	7116	0
1	11	17	"PFB0247"	"B619"	3640	23000	100	135	141	47	101	105	30	52	27	0	100	103	21	87	90	26	36	5	0	2.615	2.500	2.839	2.431	4.034	4.507	0.083	80	434	47	56	1.387	34	13	40	16	0
1	12	17	"PFB0263"	"B648"	3830	23030	150	99	102	25	97	101	27	16	3	0	83	84	12	82	86	20	8	0	0	2.000	2.500	1.837	1.560	3.439	5.999	0.027	156	554	3	7	1.000	2	1	5	2	-50
1	13	17	"PFB0272"	"B666"	4000	23030	90	122	131	33	94	98	31	40	21	0	117	119	20	80	85	25	75	28	0	0.757	0.949	0.735	0.891	3.321	1.653	0.138	52	306	65	76	-0.402	28	37	37	39	0
1	14	17	"PFC0108"	"C322"	4210	23020	110	258	263	56	97	102	28	100	98	0	506	503	95	86	89	21	100	100	0	0.383	0.398	0.386	0.385	1.469	0.376	0.716	80	482	581	583	-1.383	161	420	166	417	0
1	15	17	"PFA0055"	"A14801_28"	4400	23030	150	115	131	63	94	98	33	41	23	0	101	130	77	84	86	17	48	38	0	1.235	0.804	1.143	1.304	3.292	0.865	0.488	156	526	38	83	0.305	21	17	37	46	-50
1	16	17	"PFA0082"	"A18792_10"	4610	23020	150	101	104	25	92	99	43	11	0	0	92	92	14	80	82	14	44	9	0	0.750	1.000	1.461	1.414	3.510	7.010	0.045	156	565	21	24	-0.415	9	12	12	12	-50
1	17	17	"PFA0091"	"A18792_4"	4780	23030	100	256	249	93	95	103	54	85	70	0	398	382	86	77	79	13	100	100	0	0.502	0.505	0.506	0.434	2.122	0.573	0.668	80	368	482	459	-0.996	161	321	154	305	0
1	18	17	"PFA0097"	"A19747_2"	4980	23040	150	102	104	27	95	103	48	10	0	0	87	91	19	79	82	18	30	10	0	0.875	0.750	1.541	1.329	3.358	14.306	0.018	156	623	15	21	-0.193	7	8	9	12	-50
1	19	17	"PFA0173"	"A4732_13"	5170	23020	150	112	113	31	95	101	38	22	3	0	101	102	20	80	84	22	47	16	0	0.810	0.818	1.152	1.155	2.970	4.686	0.040	156	603	38	40	-0.305	17	21	18	22	-50
1	20	17	"PFA0219"	"A8784_10"	5360	23020	100	455	451	135	95	99	33	100	100	0	543	530	122	78	83	24	100	100	0	0.774	0.788	0.793	0.757	1.490	0.814	0.817	80	395	825	808	-0.369	360	465	356	452	0
1	21	17	"PFM0561"	"M44175_1"	5530	23020	110	2954	2716	738	97	103	42	100	100	0	1701	1596	366	78	81	18	100	100	0	1.760	1.725	1.741	1.705	1.292	1.765	0.911	80	477	4480	4137	0.816	2857	1623	2619	1518	0
1	22	17	"PFM0639"	"M46861_1"	5750	23010	150	113	117	33	99	108	53	10	1	0	95	97	20	84	87	19	33	9	0	1.273	1.385	2.000	1.802	2.934	4.920	0.102	156	896	25	31	0.348	14	11	18	13	-50
1	1	18	"PFM0668"	"M48963_5"	1730	23210	110	239	251	56	88	89	22	100	100	0	660	651	128	78	79	13	100	100	0	0.259	0.284	0.286	0.275	1.470	0.243	0.730	80	523	733	736	-1.946	151	582	163	573	0
1	2	18	"PFM0751"	"M55156_1"	1940	23220	90	151	161	49	94	97	25	78	57	0	147	148	21	84	86	14	100	92	0	0.905	1.047	1.143	0.999	2.149	1.880	0.260	52	350	120	131	-0.144	57	63	67	64	0
1	3	18	"PFM0789"	"M57163_1"	2120	23220	100	180	196	66	98	103	28	90	68	0	265	265	51	89	90	14	100	100	0	0.466	0.557	0.470	0.456	2.077	0.623	0.508	80	401	258	274	-1.102	82	176	98	176	0
1	4	18	"PFM0887"	"M8047_1"	2310	23210	110	415	401	89	98	101	26	100	100	0	796	783	140	83	85	18	100	100	0	0.445	0.433	0.418	0.423	1.331	0.395	0.813	80	511	1030	1003	-1.169	317	713	303	700	0
1	5	18	"PFD0324"	"D37405_1"	2500	23210	110	153	163	46	92	95	26	86	57	0	164	164	31	76	77	12	98	96	0	0.693	0.807	0.734	0.716	2.225	1.114	0.376	80	528	149	159	-0.529	61	88	71	88	0
1	6	18	"PFD0374"	"D42243_5"	2690	23220	100	126	140	41	86	88	23	78	47	0	115	117	24	71	72	9	98	95	0	0.909	1.174	1.133	1.020	2.537	1.827	0.374	80	471	84	100	-0.138	40	44	54	46	0
1	7	18	"PFD0381"	"D42873_1"	2880	23210	100	131	139	40	82	84	21	81	58	0	107	106	18	69	70	9	93	82	0	1.289	1.541	1.680	1.447	2.784	2.697	0.315	80	466	87	94	0.367	49	38	57	37	0
1	8	18	"PFD0391"	"D42954_8"	3070	23210	90	235	240	53	81	84	21	100	98	0	210	210	46	67	69	11	100	100	0	1.077	1.112	1.129	1.105	1.634	1.126	0.682	52	381	297	302	0.107	154	143	159	143	0
1	9	18	"PFD0408"	"D47995_1"	3260	23210	110	796	785	145	83	86	23	100	100	0	1613	1555	281	70	74	32	100	100	0	0.462	0.473	0.456	0.471	1.272	0.443	0.890	80	529	2256	2187	-1.114	713	1543	702	1485	0
1	10	18	"PFD0468"	"D53677_9"	3480	23210	150	96	97	21	90	95	36	7	0	0	83	85	13	78	93	162	0	0	0	1.200	1.000	1.746	1.839	3.437	0.160	0.545	156	616	11	14	0.263	6	5	7	7	-50
1	11	18	"IMX067I"	"Y_IMX067I"	3650	23200	150	99	104	28	98	104	40	10	1	0	90	91	18	85	98	165	0	0	0	0.200	1.000	1.563	1.730	3.447	6.141	0.041	156	576	6	12	-2.322	1	5	6	6	-50
1	12	18	"IOX204I"	"Y_IOX204I"	3860	23180	150	97	103	35	95	99	29	21	7	0	80	85	21	82	84	16	21	8	0	-1.000	2.667	1.551	1.680	3.391	4.977	0.061	156	533	0	11	Error	2	-2	8	3	-50
1	13	18	"IDX437I"	"Y_IDX437I"	4030	23200	150	95	99	28	95	98	25	19	7	0	82	84	15	83	86	19	10	0	0	0.000	4.000	2.000	1.925	3.683	5.578	0.014	156	627	-1	5	Error	0	-1	4	1	-50
1	14	18	"ILX005I"	"Y_ILX005I"	4260	23210	150	99	102	28	98	101	26	17	6	0	86	87	17	86	88	19	10	1	0	100000.000	4.000	1.667	1.852	4.328	17.251	0.003	156	542	1	5	16.610	1	0	4	1	-50
1	15	18	"Z_1_10"	"Z_1_10"	4410	23200	150	91	94	24	94	97	28	10	2	0	75	77	12	83	84	16	4	0	0	0.375	0.000	1.313	1.121	3.410	8.920	0.027	156	459	-11	-6	-1.415	-3	-8	0	-6	-50
1	16	18	"Z_1_30"	"Z_1_30"	4600	23210	150	94	96	24	93	97	31	10	1	0	83	83	13	81	83	16	14	1	0	0.500	1.500	1.667	1.465	3.670	8.041	0.029	156	518	3	5	-1.000	1	2	3	2	-50
1	17	18	"Z_2_70"	"Z_2_70"	4790	23210	140	2882	2675	1032	98	102	35	100	100	0	5788	5355	1903	83	87	19	100	100	0	0.488	0.489	0.507	0.471	1.771	0.482	0.909	156	493	8489	7849	-1.035	2784	5705	2577	5272	0
1	18	18	"Z_2_90"	"Z_2_90"	4970	23220	120	4513	4154	1783	100	106	36	98	97	0	8813	7966	2651	89	92	22	100	100	0	0.506	0.515	0.531	0.435	2.093	0.524	0.898	120	445	13137	11931	-0.983	4413	8724	4054	7877	0
1	19	18	"Z_3_10"	"Z_3_10"	5170	23210	110	138	142	39	102	110	38	42	15	0	171	169	26	91	94	21	100	90	0	0.450	0.513	0.576	0.510	2.234	1.297	0.119	80	440	116	118	-1.152	36	80	40	78	0
1	20	18	"Z_3_30"	"Z_3_30"	5350	23220	150	118	122	31	104	110	36	29	4	0	98	100	18	92	95	24	10	2	0	2.333	2.250	2.444	2.374	3.963	3.887	0.058	156	655	20	26	1.222	14	6	18	8	-50
1	21	18	"Z_3_50"	"Z_3_50"	5550	23210	120	1158	1058	363	101	106	35	98	97	0	859	802	208	88	91	21	100	100	0	1.371	1.340	1.334	1.239	1.637	1.422	0.872	120	541	1828	1671	0.455	1057	771	957	714	0
1	22	18	"Z_3_70"	"Z_3_70"	5730	23200	110	3048	2746	733	94	101	39	100	100	0	2285	2137	622	82	89	52	100	100	0	1.341	1.291	1.291	1.331	1.480	1.256	0.889	80	506	5157	4707	0.423	2954	2203	2652	2055	0
1	1	19	"Z_5_10"	"Z_5_10"	1760	23400	150	101	104	28	91	94	25	29	9	0	90	91	15	81	84	17	22	6	0	1.111	1.300	1.600	1.694	3.646	3.869	0.063	156	881	19	23	0.152	10	9	13	10	-50
1	2	19	"Z_5_30"	"Z_5_30"	2000	23390	160	149	177	161	99	104	29	62	44	0	143	167	169	91	94	29	74	41	0	0.962	1.026	1.108	1.060	2.582	1.848	0.323	208	832	102	154	-0.057	50	52	78	76	0
1	3	19	"Z_5_50"	"Z_5_50"	2120	23400	110	1092	1087	209	106	110	30	100	100	0	1566	1475	282	95	99	38	100	100	0	0.670	0.711	0.716	0.711	1.219	0.667	0.896	80	377	2457	2361	-0.577	986	1471	981	1380	0
1	4	19	"Z_5_70"	"Z_5_70"	2320	23400	120	2583	2479	713	104	108	28	100	100	0	4401	3872	1288	90	94	36	99	99	0	0.575	0.628	0.633	0.682	1.766	0.603	0.913	120	543	6790	6157	-0.798	2479	4311	2375	3782	0
1	5	19	"Z_5_90"	"Z_5_90"	2500	23400	110	5504	5328	1174	97	99	26	100	100	0	9362	8759	1945	82	93	130	100	100	0	0.583	0.603	0.605	0.605	1.211	0.567	0.929	80	522	14687	13908	-0.779	5407	9280	5231	8677	0
1	6	19	"Z_6_10"	"Z_6_10"	2710	23400	90	136	144	39	87	89	21	80	59	0	121	125	28	76	77	10	92	78	0	1.089	1.163	1.270	1.118	3.016	2.385	0.231	52	372	94	106	0.123	49	45	57	49	0
1	7	19	"Z_7_50"	"Z_7_50"	2880	23400	110	200	206	52	84	87	26	97	91	0	315	316	53	75	76	13	100	100	0	0.483	0.506	0.489	0.457	1.821	0.519	0.642	80	502	356	363	-1.049	116	240	122	241	0
1	8	19	"Z_7_70"	"Z_7_70"	3080	23400	120	292	296	96	82	85	21	97	97	0	556	524	151	71	72	11	100	100	0	0.433	0.472	0.459	0.455	1.617	0.468	0.793	120	568	695	667	-1.208	210	485	214	453	0
1	9	19	"Z_7_90"	"Z_7_90"	3270	23400	120	626	597	204	84	88	22	98	96	0	1316	1248	353	71	73	29	100	100	0	0.435	0.436	0.444	0.404	1.796	0.430	0.853	120	535	1787	1690	-1.200	542	1245	513	1177	0
1	10	19	"Z_8_10"	"Z_8_10"	3480	23390	150	99	103	29	88	90	22	34	14	0	85	86	14	75	78	28	10	0	0	1.100	1.364	1.875	1.991	3.341	8.373	0.059	156	620	21	26	0.138	11	10	15	11	-50
1	11	19	"Z_8_30"	"Z_8_30"	3630	23390	100	122	125	29	90	94	27	53	25	0	114	114	19	80	81	13	87	71	0	0.941	1.029	1.233	0.992	2.719	2.888	0.100	80	385	66	69	-0.087	32	34	35	34	0
1	12	19	"Z_8_50"	"Z_8_50"	3840	23400	120	8536	7678	3272	93	97	27	100	100	0	15971	13044	5229	80	82	14	100	100	0	0.531	0.585	0.580	0.574	1.942	0.579	0.914	120	566	24334	20549	-0.912	8443	15891	7585	12964	0
1	13	19	"PFA32032"	"oPFA32032"	4030	23400	120	156	158	36	94	98	28	85	55	0	112	113	17	83	84	13	81	58	0	2.138	2.133	2.067	2.212	2.538	3.706	0.239	120	512	91	94	1.096	62	29	64	30	0
1	14	19	"PFC0775"	"oPFC0775"	4220	23400	120	580	557	172	97	101	27	99	98	0	2121	1991	692	87	89	17	100	100	0	0.237	0.242	0.247	0.243	1.841	0.227	0.871	120	481	2517	2364	-2.074	483	2034	460	1904	0
1	15	19	"PFI17647"	"oPFI17647"	4410	23410	150	105	108	27	98	101	29	23	6	0	100	99	14	88	90	15	38	10	0	0.583	0.909	1.552	1.596	3.220	7.013	0.032	156	551	19	21	-0.778	7	12	10	11	-50
1	16	19	"PFF72435"	"oPFF72435"	4590	23400	110	212	214	55	98	102	31	95	82	0	192	191	33	90	91	18	98	96	0	1.118	1.149	1.118	1.101	1.799	1.310	0.490	80	432	216	217	0.160	114	102	116	101	0
1	17	19	"PFL0040"	"oPFL0040"	4790	23400	120	1767	1797	590	101	105	30	100	100	0	2204	2240	632	93	95	19	100	100	0	0.789	0.790	0.802	0.778	1.416	0.792	0.890	120	461	3777	3843	-0.342	1666	2111	1696	2147	0
1	18	19	"PFL0041"	"oPFL0041"	4970	23400	120	990	970	294	103	107	31	99	99	0	2380	2364	719	94	98	21	100	100	0	0.388	0.382	0.389	0.381	1.468	0.366	0.874	120	461	3173	3137	-1.366	887	2286	867	2270	0
1	19	19	"PFI17649"	"oPFI17649"	5170	23420	150	105	108	28	107	109	31	14	1	0	95	96	15	95	98	21	10	0	0	100000.000	1.000	2.000	1.958	3.380	6.310	0.020	156	605	-2	2	16.610	-2	0	1	1	-50
1	20	19	"PFJ12790"	"oPFJ12790"	5360	23410	130	368	370	128	108	112	34	95	92	0	494	503	142	96	98	19	100	99	0	0.653	0.644	0.660	0.591	1.754	0.672	0.775	120	468	658	669	-0.614	260	398	262	407	0
1	21	19	"PFJ12792"	"oPFJ12792"	5550	23410	120	249	239	70	100	104	34	93	82	0	590	589	133	89	91	17	100	100	0	0.297	0.278	0.284	0.257	1.727	0.272	0.656	120	456	650	639	-1.749	149	501	139	500	0
1	22	19	"PFK12895"	"oPFK12895"	5740	23420	150	97	101	24	93	99	35	12	1	0	90	92	14	81	86	42	2	0	0	0.444	0.727	1.571	1.620	3.779	8.797	0.020	156	814	13	19	-1.170	4	9	8	11	-50
1	1	20	"PFF72440"	"oPFF72440"	1740	23600	120	2499	2321	834	98	104	34	100	100	0	3598	3593	1264	89	95	27	99	99	0	0.684	0.634	0.632	0.629	1.656	0.628	0.924	120	562	5910	5727	-0.547	2401	3509	2223	3504	0
1	2	20	"PFH0004"	"oPFH0004"	1940	23600	120	2018	1906	624	105	110	36	100	99	0	1243	1211	289	96	101	26	100	100	0	1.668	1.615	1.666	1.515	1.545	1.712	0.912	120	535	3060	2916	0.738	1913	1147	1801	1115	0
1	3	20	"PFD66983"	"oPFD66983"	2120	23600	110	224	230	61	106	111	35	95	80	0	142	145	23	94	98	29	81	30	0	2.458	2.431	2.464	2.350	2.109	3.187	0.446	80	478	166	175	1.298	118	48	124	51	0
1	4	20	"PFBL B0087"	"oPFBLOB0087"	2330	23590	150	127	131	38	110	116	37	29	9	0	110	111	27	93	98	33	23	5	0	1.000	1.167	1.171	1.216	3.492	2.734	0.174	156	723	34	39	0.000	17	17	21	18	-50
1	5	20	"PFBL B0089"	"oPFBLOB0089"	2510	23590	110	192	195	50	99	103	30	92	75	0	181	184	30	84	95	139	13	0	0	0.959	0.960	0.865	0.899	1.751	1.229	0.508	80	450	190	196	-0.061	93	97	96	100	0
1	6	20	"PFL0045"	"oPFL0045"	2700	23590	120	7263	7297	2338	90	95	36	100	100	0	2931	2807	825	79	80	12	100	100	0	2.515	2.642	2.654	2.655	1.420	2.730	0.918	120	620	10025	9935	1.331	7173	2852	7207	2728	0
1	7	20	"PFF72441"	"oPFF72441"	2910	23580	100	314	1843	4479	90	95	32	92	87	0	245	2096	5653	79	81	15	98	96	0	1.349	0.869	1.227	1.190	2.156	1.106	0.655	80	442	390	3770	0.432	224	166	1753	2017	0
1	8	20	"PFBL B0090"	"oPFBLOB0090"	3080	23590	120	1159	1183	460	84	86	23	99	98	0	1061	994	343	74	75	11	100	99	0	1.089	1.195	1.189	1.185	1.737	1.230	0.899	120	493	2062	2019	0.123	1075	987	1099	920	0
1	9	20	"PFD66986"	"oPFD66986"	3270	23590	120	111	117	35	85	87	22	52	27	0	102	101	17	71	72	9	85	77	0	0.839	1.067	0.903	0.948	3.214	2.921	0.159	120	535	57	62	-0.254	26	31	32	30	0
1	10	20	"PFL0049"	"oPFL0049"	3480	23600	150	96	98	28	87	89	23	28	10	0	81	82	14	74	75	11	33	16	0	1.286	1.375	1.571	1.781	3.980	9.862	0.024	156	663	16	19	0.363	9	7	11	8	-50
1	11	20	"PFK12897"	"oPFK12897"	3700	23610	150	89	94	25	90	92	23	23	5	0	78	80	13	76	78	14	18	5	0	-0.500	1.000	1.920	1.780	3.867	10.375	0.020	156	589	1	8	Error	-1	2	4	4	-50
1	12	20	"PFF72442"	"oPFF72442"	3840	23590	120	907	872	289	90	94	26	100	99	0	1184	1144	373	78	79	12	100	99	0	0.739	0.734	0.745	0.755	1.674	0.718	0.888	120	414	1923	1848	-0.437	817	1106	782	1066	0
1	13	20	"PFF72443"	"oPFF72443"	4030	23600	120	623	617	250	93	98	29	96	94	0	1219	1182	373	84	86	14	100	100	0	0.467	0.477	0.452	0.416	1.873	0.485	0.863	120	498	1665	1622	-1.099	530	1135	524	1098	0
1	14	20	"PFBL B0094"	"oPFBLOB0094"	4220	23600	120	3870	3659	1506	98	102	25	100	100	0	4591	4400	1285	90	92	17	100	100	0	0.838	0.826	0.881	0.705	1.895	0.869	0.890	120	466	8273	7871	-0.255	3772	4501	3561	4310	0
1	15	20	"PFH0026"	"oPFH0026"	4390	23590	120	226	230	60	101	104	27	96	89	0	232	234	48	92	94	16	99	97	0	0.893	0.908	0.862	0.820	1.978	1.011	0.656	120	469	265	271	-0.163	125	140	129	142	0
1	16	20	"PFD67003"	"oPFD67003"	4590	23580	110	277	271	54	102	105	28	98	97	0	989	971	190	95	97	25	100	100	0	0.196	0.193	0.182	0.184	1.498	0.176	0.735	80	490	1069	1045	-2.353	175	894	169	876	0
1	17	20	"PFM60515"	"oPFM60515"	4790	23580	150	113	116	32	103	107	29	26	8	0	122	124	25	97	100	24	50	18	0	0.400	0.481	0.950	0.872	4.530	3.375	0.031	156	604	35	40	-1.322	10	25	13	27	-50
1	18	20	"PFL0099"	"oPFL0099"	4970	23580	110	3364	3332	711	108	110	31	100	100	0	6943	6601	1274	98	118	232	100	100	0	0.476	0.496	0.497	0.494	1.245	0.460	0.883	80	415	10101	9727	-1.072	3256	6845	3224	6503	0
1	19	20	"PFJ12808"	"oPFJ12808"	5170	23580	120	614	637	201	107	109	32	100	100	0	567	558	200	96	114	220	86	60	0	1.076	1.147	1.131	1.282	1.929	1.097	0.825	120	463	978	992	0.106	507	471	530	462	0
1	20	20	"PFBL B0145"	"oPFBLOB0145"	5360	23590	120	674	639	227	103	108	37	97	96	0	725	721	218	91	93	17	100	100	0	0.901	0.851	0.882	0.808	1.668	0.876	0.821	120	480	1205	1166	-0.151	571	634	536	630	0
1	21	20	"PFBL B0149"	"oPFBLOB0149"	5540	23580	130	237	240	58	100	104	34	96	90	0	424	414	88	87	90	23	100	100	0	0.407	0.428	0.427	0.406	1.514	0.407	0.694	120	468	474	467	-1.299	137	337	140	327	0
1	22	20	"PFI17700"	"oPFI17700"	5730	23580	120	604	624	213	93	98	28	99	99	0	1404	1323	458	82	86	25	99	99	0	0.387	0.428	0.409	0.427	1.613	0.411	0.861	120	504	1833	1772	-1.371	511	1322	531	1241	0
1	1	21	"PFI17702"	"oPFI17702"	1740	23770	110	4549	4323	1045	107	115	61	100	100	0	2599	2581	600	99	113	127	100	100	0	1.777	1.699	1.710	1.718	1.305	1.665	0.925	80	526	6942	6698	0.829	4442	2500	4216	2482	0
1	2	21	"PFG0046"	"oPFG0046"	1940	23780	110	363	373	99	109	114	46	98	97	0	663	665	151	96	104	84	100	100	0	0.448	0.464	0.479	0.446	1.447	0.448	0.817	80	494	821	833	-1.159	254	567	264	569	0
1	3	21	"PFBL B0151"	"oPFBLOB0151"	2120	23780	110	705	706	112	106	110	33	100	100	0	1090	1097	191	93	96	17	100	100	0	0.601	0.598	0.585	0.599	1.231	0.549	0.874	80	456	1596	1604	-0.735	599	997	600	1004	0
1	4	21	"PFG0047"	"oPFG0047"	2310	23780	110	190	195	56	108	116	39	78	53	0	358	361	57	94	97	20	100	100	0	0.311	0.326	0.315	0.256	2.384	0.302	0.344	80	484	346	354	-1.687	82	264	87	267	0
1	5	21	"PFD67004"	"oPFD67004"	2500	23770	110	1022	995	238	101	108	37	100	100	0	857	818	181	89	94	48	100	100	0	1.199	1.226	1.254	1.232	1.352	1.215	0.907	80	536	1689	1623	0.262	921	768	894	729	0
1	6	21	"PFL0107"	"oPFL0107"	2700	23780	110	195	204	55	93	98	41	95	63	0	483	466	103	80	83	30	100	100	0	0.253	0.288	0.275	0.262	1.749	0.269	0.637	80	506	505	497	-1.982	102	403	111	386	0
1	7	21	"PFM60519"	"oPFM60519"	2880	23780	110	2909	2945	651	89	93	24	100	100	0	1852	1773	384	79	81	22	100	100	0	1.591	1.686	1.685	1.692	1.243	1.666	0.905	80	510	4593	4550	0.670	2820	1773	2856	1694	0
1	8	21	"PFI17707"	"oPFI17707"	3070	23780	120	1407	1443	479	84	88	22	100	100	0	1073	1028	347	73	75	20	99	98	0	1.323	1.423	1.449	1.511	1.660	1.438	0.895	120	540	2323	2314	0.404	1323	1000	1359	955	0
1	9	21	"PFBL B0154"	"oPFBLOB0154"	3260	23780	110	11326	11262	2450	85	88	23	100	100	0	12181	11964	2353	74	88	191	100	100	0	0.928	0.940	0.943	0.935	1.203	0.911	0.920	80	460	23348	23067	-0.107	11241	12107	11177	11890	0
1	10	21	"PFM60520"	"oPFM60520"	3450	23780	120	521	527	167	87	90	24	100	100	0	645	633	181	77	90	187	97	81	0	0.764	0.791	0.803	0.764	1.559	0.795	0.868	120	477	1002	996	-0.388	434	568	440	556	0
1	11	21	"PFBL B0158"	"oPFBLOB0158"	3650	23780	120	1975	1846	665	90	93	24	100	100	0	2227	2145	674	79	79	12	100	100	0	0.878	0.850	0.869	0.827	1.519	0.859	0.903	120	457	4033	3822	-0.188	1885	2148	1756	2066	0
1	12	21	"PFI17709"	"oPFI17709"	3830	23780	120	3547	3415	994	94	96	28	100	100	0	3326	3209	1035	80	80	12	100	100	0	1.064	1.061	1.094	1.107	1.539	1.043	0.905	120	480	6699	6450	0.089	3453	3246	3321	3129	0
1	13	21	"PFG0048"	"oPFG0048"	4030	23780	120	7629	6892	2457	94	98	29	100	100	0	8509	7820	2656	83	85	16	100	100	0	0.894	0.879	0.899	0.870	1.749	0.878	0.912	120	532	15961	14535	-0.161	7535	8426	6798	7737	0
1	14	21	"PFM60526"	"oPFM60526"	4220	23780	120	1884	1754	660	98	101	28	99	98	0	2271	2114	654	91	93	16	100	100	0	0.819	0.819	0.862	0.772	1.696	0.835	0.903	120	522	3966	3679	-0.288	1786	2180	1656	2023	0
1	15	21	"PFM60528"	"oPFM60528"	4400	23770	110	1591	1468	361	99	103	30	100	100	0	1024	955	236	95	100	52	100	98	0	1.606	1.592	1.587	1.617	1.435	1.547	0.884	80	467	2421	2229	0.683	1492	929	1369	860	0
1	16	21	"PFL0111"	"oPFL0111"	4590	23780	120	274	271	80	101	105	32	95	89	0	408	396	113	93	99	50	97	95	0	0.549	0.561	0.594	0.522	1.743	0.555	0.766	120	587	488	473	-0.865	173	315	170	303	0
1	17	21	"E598_1c"	"E598_1c"	4790	23790	150	116	120	31	102	106	30	33	10	0	101	104	17	94	97	24	20	3	0	2.000	1.800	2.154	1.975	3.002	18.135	0.003	156	635	21	28	1.000	14	7	18	10	-50
1	18	21	"E598_1e"	"E598_1e"	4940	23770	150	103	108	27	105	108	30	16	2	0	90	92	17	97	111	185	0	0	0	0.286	-0.600	1.388	1.257	3.574	3.967	0.005	156	656	-9	-2	-1.807	-2	-7	3	-5	-50
1	19	21	"E598_1g"	"E598_1g"	5170	23780	150	99	100	24	106	111	35	7	0	0	83	86	18	99	111	183	0	0	0	0.438	0.462	1.000	0.944	3.051	7.492	0.046	156	668	-23	-19	-1.193	-7	-16	-6	-13	-50
1	20	21	"E598_1i"	"E598_1i"	5350	23780	110	1773	1721	421	103	111	45	100	100	0	902	903	167	96	97	16	100	100	0	2.072	2.005	2.026	1.965	1.311	2.082	0.873	80	413	2476	2425	1.051	1670	806	1618	807	0
1	21	21	"F48446_9a"	"F48446_9a"	5550	23780	150	107	108	27	103	109	38	10	0	0	90	92	17	90	93	24	12	1	0	100000.000	2.500	2.133	1.751	4.029	3.533	0.046	156	566	4	7	16.610	4	0	5	2	-50
1	22	21	"F48446_9c"	"F48446_9c"	5740	23780	150	97	97	24	97	102	31	10	0	0	80	80	13	84	89	29	1	0	0	0.000	0.000	1.800	1.887	3.819	1.011	0.058	156	748	-4	-4	Error	0	-4	0	-4	-50
1	1	22	"I12861_2g"	"I12861_2g"	1750	23970	100	144	147	34	102	107	51	35	5	0	129	133	24	92	101	104	0	0	0	1.135	1.098	1.163	1.118	3.954	2.522	0.148	80	495	79	86	0.183	42	37	45	41	0
1	2	22	"I12861_2i"	"I12861_2i"	1920	23970	110	227	226	53	101	103	28	98	90	0	206	206	29	89	90	13	100	100	0	1.077	1.068	1.057	0.985	1.746	1.290	0.545	80	517	243	242	0.107	126	117	125	117	0
1	3	22	"J512_2a"	"J512_2a"	2120	23960	150	114	119	35	98	100	26	37	14	0	92	95	18	85	86	13	33	13	0	2.286	2.100	2.462	2.036	3.628	6.556	0.054	156	891	23	31	1.193	16	7	21	10	-50
1	4	22	"J512_2c"	"J512_2c"	2350	23980	150	106	110	34	97	101	27	28	11	0	90	94	20	83	85	13	35	18	0	1.286	1.182	1.687	1.783	4.159	7.538	0.045	156	932	16	24	0.363	9	7	13	11	-50
1	5	22	"J512_2e"	"J512_2e"	2500	23960	90	144	145	44	95	99	28	65	34	0	100	111	27	85	88	33	32	11	0	3.267	1.923	2.021	1.835	4.635	3.348	0.203	52	338	64	76	1.708	49	15	50	26	0
1	6	22	"J512_2g"	"J512_2g"	2730	23990	150	101	107	34	91	94	26	28	14	0	86	95	29	77	78	12	43	26	0	1.111	0.889	1.477	1.511	3.852	2.716	0.113	156	989	19	34	0.152	10	9	16	18	-50
1	7	22	"M40872_8a"	"M40872_8a"	2880	23960	80	133	135	37	84	87	22	80	57	0	100	109	36	74	75	11	73	57	0	1.885	1.457	1.875	1.963	2.722	1.806	0.273	52	276	75	86	0.914	49	26	51	35	0
1	8	22	"M40872_8c"	"M40872_8c"	3090	23980	150	90	92	21	84	87	23	23	3	0	77	79	16	70	71	17	28	7	0	0.857	0.889	1.524	1.481	3.549	18.147	0.004	156	901	13	17	-0.222	6	7	8	9	-50
1	9	22	"M40872_8e"	"M40872_8e"	3290	23980	150	88	91	26	85	88	23	21	7	0	74	74	11	70	80	147	0	0	0	0.750	1.500	1.500	1.606	3.371	0.025	0.009	156	785	7	10	-0.415	3	4	6	4	-50
1	10	22	"M40872_8g"	"M40872_8g"	3470	23970	150	92	93	26	85	88	22	25	7	0	78	80	12	74	83	148	0	0	0	1.750	1.333	2.155	2.022	3.863	15.069	0.010	156	770	11	14	0.807	7	4	8	6	-50
1	11	22	"M40872_8i"	"M40872_8i"	3650	23970	110	126	137	35	85	88	22	85	45	0	137	134	22	75	76	12	100	96	0	0.661	0.881	0.869	0.823	2.330	1.332	0.300	80	504	103	111	-0.597	41	62	52	59	0
1	12	22	"EMPTY"	"EMPTY"	3840	23970	90	161	169	49	87	90	25	92	76	0	161	169	45	74	75	13	98	98	0	0.851	0.863	0.889	0.842	2.210	1.004	0.459	52	394	161	177	-0.233	74	87	82	95	0
1	13	22	"EMPTY"	"EMPTY"	4030	23980	100	244	258	105	90	94	25	96	86	0	336	361	142	76	79	16	100	100	0	0.592	0.589	0.575	0.546	1.815	0.610	0.773	80	493	414	453	-0.756	154	260	168	285	0
1	14	22	"EMPTY"	"EMPTY"	4220	23980	100	255	258	79	95	98	27	93	88	0	322	325	105	82	85	16	100	100	0	0.667	0.671	0.668	0.640	1.677	0.679	0.757	80	474	400	406	-0.585	160	240	163	243	0
1	15	22	"EMPTY"	"EMPTY"	4400	23980	100	260	262	76	93	96	25	96	95	0	293	313	109	86	89	28	100	100	0	0.807	0.744	0.733	0.744	1.803	0.707	0.705	80	500	374	396	-0.310	167	207	169	227	0
1	16	22	"EMPTY"	"EMPTY"	4600	23980	100	420	425	180	97	101	31	97	95	0	463	534	224	88	90	15	100	100	0	0.861	0.735	0.748	0.691	1.855	0.744	0.863	80	492	698	774	-0.215	323	375	328	446	0
1	17	22	"EMPTY"	"EMPTY"	4790	23980	100	210	217	67	97	103	34	90	76	0	236	247	65	90	93	19	100	97	0	0.774	0.764	0.754	0.727	1.931	0.845	0.488	80	458	259	277	-0.370	113	146	120	157	0
1	18	22	"EMPTY"	"EMPTY"	4970	23970	90	206	216	54	100	103	28	98	86	0	231	244	69	94	97	19	100	98	0	0.774	0.773	0.737	0.774	1.760	0.791	0.619	52	381	243	266	-0.370	106	137	116	150	0
1	19	22	"EMPTY"	"EMPTY"	5170	23970	150	100	104	26	104	210	1321	0	0	0	93	94	15	94	166	778	0	0	0	4.000	0.000	2.111	1.955	2.972	6.864	0.038	156	823	-5	0	2.000	-4	-1	0	0	-50
1	20	22	"EMPTY"	"EMPTY"	5360	23970	150	102	105	29	104	110	38	5	1	0	91	94	17	94	96	19	11	3	0	0.667	100000.000	1.571	1.680	4.288	7.970	0.033	156	734	-5	1	-0.585	-2	-3	1	0	-50
1	21	22	"EMPTY"	"EMPTY"	5550	23970	150	101	107	34	102	108	39	14	3	0	95	97	20	91	94	19	18	2	0	-0.250	0.833	1.784	1.945	3.721	7.556	0.027	156	709	3	11	Error	-1	4	5	6	-50
1	22	22	"EMPTY"	"EMPTY"	5740	23970	150	102	112	51	99	103	33	16	6	0	90	93	19	89	92	24	10	3	0	3.000	3.250	1.879	1.515	4.194	4.485	0.049	156	889	4	17	1.585	3	1	13	4	-50
2	1	1	"PFA0116"	"A23157_2"	6360	20080	150	1149	1037	488	102	104	26	100	99	0	1393	1338	599	93	95	17	100	100	0	0.805	0.751	0.732	0.699	1.491	0.730	0.833	156	839	2347	2180	-0.312	1047	1300	935	1245	0
2	2	1	"PFA0048"	"A14801_13"	6550	20080	150	938	1012	436	106	108	27	99	99	0	2557	2644	1050	94	98	22	100	100	0	0.338	0.355	0.349	0.331	1.451	0.334	0.824	156	687	3295	3456	-1.566	832	2463	906	2550	0
2	3	1	"PFA0211"	"A8109_3"	6740	20080	150	1868	1777	953	105	108	28	100	100	0	1919	1955	979	92	95	21	100	100	0	0.965	0.897	0.853	0.840	1.566	0.892	0.821	156	671	3590	3535	-0.051	1763	1827	1672	1863	0
2	4	1	"PFA0021"	"A11962_3"	6930	20080	160	649	669	273	103	106	26	98	96	0	303	306	99	90	92	17	99	98	0	2.563	2.620	2.689	2.564	1.573	2.860	0.840	208	737	759	782	1.358	546	213	566	216	0
2	5	1	"PFA0164"	"A3310_6"	7120	20090	160	463	453	158	104	111	40	95	91	0	601	583	186	93	100	32	99	96	0	0.707	0.712	0.717	0.689	1.764	0.721	0.791	208	749	867	839	-0.501	359	508	349	490	0
2	6	1	"PFA0033"	"A13725_2"	7310	20090	150	471	467	158	104	112	43	96	93	0	617	593	176	95	102	35	100	98	0	0.703	0.729	0.714	0.677	1.637	0.748	0.786	156	658	889	861	-0.508	367	522	363	498	0
2	7	1	"PFB0041"	"B180"	7500	20090	160	1369	1363	647	102	108	32	100	99	0	1000	1020	461	94	97	22	100	100	0	1.398	1.362	1.324	1.271	1.913	1.400	0.884	208	753	2173	2187	0.484	1267	906	1261	926	0
2	8	1	"PFB0043"	"B186"	7690	20080	150	907	892	305	104	107	31	100	98	0	844	835	303	93	95	17	100	99	0	1.069	1.062	1.047	1.063	1.533	0.996	0.858	156	657	1554	1530	0.097	803	751	788	742	0
2	9	1	"PFB0048"	"B197"	7880	20090	150	652	623	207	107	111	34	97	96	0	1011	1012	313	93	96	19	100	100	0	0.594	0.561	0.547	0.533	1.492	0.553	0.823	156	659	1463	1435	-0.752	545	918	516	919	0
2	10	1	"PFB0056"	"B218"	8070	20090	150	6045	6099	2557	108	112	32	100	100	0	19163	19239	6934	98	105	27	100	100	0	0.311	0.313	0.309	0.295	1.375	0.300	0.865	156	666	25002	25132	-1.683	5937	19065	5991	19141	0
2	11	1	"PFB0059"	"B241"	8260	20090	150	239	239	66	109	113	32	92	80	0	486	476	138	101	107	30	100	98	0	0.338	0.347	0.343	0.322	1.616	0.334	0.629	156	686	515	505	-1.566	130	385	130	375	0
2	12	1	"PFB0069"	"B270"	8450	20090	150	260	261	72	105	107	28	94	90	0	660	629	172	94	97	17	100	100	0	0.274	0.292	0.301	0.278	1.608	0.279	0.703	156	696	721	691	-1.869	155	566	156	535	0
2	13	1	"PFB0161"	"B471"	8650	20090	150	1398	1393	426	105	109	31	100	100	0	1363	1308	256	94	96	19	100	100	0	1.019	1.061	1.048	1.008	1.410	1.139	0.862	156	676	2562	2502	0.027	1293	1269	1288	1214	0
2	14	1	"PFB0183"	"B508"	8840	20090	150	231	239	71	108	112	31	94	85	0	642	662	183	96	97	15	100	100	0	0.225	0.231	0.216	0.206	1.809	0.218	0.602	156	675	669	697	-2.150	123	546	131	566	0
2	15	1	"PFB0185"	"B511"	9030	20090	150	843	886	298	110	113	29	100	99	0	718	736	202	97	99	17	100	100	0	1.180	1.214	1.205	1.167	1.312	1.299	0.861	156	695	1354	1415	0.239	733	621	776	639	0
2	16	1	"PFB0199"	"B537"	9220	20090	140	221	229	57	111	114	29	96	83	0	623	631	148	97	100	17	100	100	0	0.209	0.221	0.216	0.205	1.636	0.215	0.596	156	638	636	652	-2.258	110	526	118	534	0
2	17	1	"PFB0205"	"B549"	9410	20080	150	849	892	267	111	113	28	100	100	0	888	914	249	98	100	18	100	100	0	0.934	0.957	0.957	0.946	1.328	0.941	0.878	156	707	1528	1597	-0.098	738	790	781	816	0
2	18	1	"PFB0211"	"B556"	9600	20080	150	10171	9997	3612	112	116	34	100	100	0	10557	10007	3559	100	104	44	100	99	0	0.962	0.998	0.929	0.989	1.402	0.950	0.870	156	689	20516	19792	-0.056	10059	10457	9885	9907	0
2	19	1	"PFC0047"	"C187"	9790	20080	150	2184	2234	725	110	115	36	100	100	0	2662	2591	721	99	104	45	100	99	0	0.809	0.852	0.792	0.864	1.523	0.819	0.869	156	655	4637	4616	-0.305	2074	2563	2124	2492	0
2	20	1	"PFC0049"	"C191"	9980	20080	160	1832	1952	983	106	109	29	100	100	0	1726	1760	911	94	97	19	98	96	0	1.058	1.108	1.080	1.251	2.332	1.108	0.864	208	763	3358	3512	0.081	1726	1632	1846	1666	0
2	21	1	"PFC0053"	"C199"	10180	20090	150	259	263	74	107	109	29	96	92	0	701	709	163	93	97	16	100	100	0	0.250	0.253	0.235	0.231	1.606	0.253	0.691	156	602	760	772	-2.000	152	608	156	616	0
2	22	1	"PFC0064"	"C230"	10360	20100	140	142	148	37	108	111	29	53	23	0	179	184	31	97	102	29	98	83	0	0.415	0.460	0.427	0.426	2.472	0.520	0.190	156	719	116	127	-1.270	34	82	40	87	0
2	1	2	"PFC0067"	"C234"	6370	20280	160	1846	1794	795	100	102	29	99	98	0	2341	2240	926	87	91	20	100	100	0	0.775	0.787	0.805	0.762	2.083	0.796	0.894	208	735	4000	3847	-0.368	1746	2254	1694	2153	0
2	2	2	"PFC0074"	"C249"	6560	20280	150	272	277	85	102	103	27	98	95	0	421	436	117	90	94	23	100	100	0	0.514	0.506	0.515	0.466	1.565	0.491	0.741	156	448	501	521	-0.961	170	331	175	346	0
2	3	2	"PFK0421"	"Kn479_3"	6750	20280	150	213	218	55	102	105	27	97	87	0	652	637	156	92	94	21	100	100	0	0.198	0.213	0.203	0.197	1.638	0.201	0.636	156	456	671	661	-2.335	111	560	116	545	0
2	4	2	"PFK0499"	"Kn722_1"	6940	20280	140	288	290	86	106	109	27	98	95	0	371	390	95	95	98	18	100	100	0	0.659	0.624	0.627	0.574	1.652	0.639	0.675	156	388	458	479	-0.601	182	276	184	295	0
2	5	2	"PFK0529"	"Kn862_1"	7130	20270	150	6617	6829	3453	112	122	50	100	100	0	2692	2716	1274	99	109	42	99	99	0	2.509	2.567	2.381	2.495	1.462	2.543	0.871	156	420	9098	9334	1.327	6505	2593	6717	2617	0
2	6	2	"PFK0159"	"Kn1106_2"	7340	20310	150	178	186	64	109	119	51	58	35	0	206	197	63	97	107	43	78	61	0	0.633	0.770	0.813	0.750	2.686	0.909	0.514	156	421	178	177	-0.660	69	109	77	100	-50
2	7	2	"PFK0179"	"Kn1255_4"	7510	20270	150	4792	5242	2669	101	107	34	100	100	0	3014	3313	1340	91	96	28	100	100	0	1.605	1.596	1.482	1.522	1.519	1.631	0.872	156	372	7614	8363	0.682	4691	2923	5141	3222	0
2	8	2	"PFK0266"	"Kn2144_2"	7700	20280	150	1105	1121	367	101	105	33	100	100	0	1533	1547	436	89	92	21	100	100	0	0.695	0.700	0.700	0.682	1.292	0.696	0.867	156	438	2448	2478	-0.524	1004	1444	1020	1458	0
2	9	2	"PFK1250"	"Ks8_1"	7890	20270	150	672	684	177	102	106	33	100	100	0	769	780	194	89	94	27	100	100	0	0.838	0.842	0.810	0.842	1.410	0.795	0.846	156	431	1250	1273	-0.255	570	680	582	691	0
2	10	2	"PFK0668"	"Ks13_2"	8080	20280	150	1787	1824	623	102	104	29	100	100	0	1023	1055	280	91	99	32	100	100	0	1.808	1.786	1.764	1.740	1.286	1.913	0.856	156	392	2617	2686	0.854	1685	932	1722	964	0
2	11	2	"PFK0833"	"Ks25_5"	8270	20280	150	300	313	77	101	106	32	99	98	0	439	452	103	92	98	25	100	100	0	0.573	0.589	0.582	0.572	1.427	0.576	0.729	156	442	546	572	-0.802	199	347	212	360	0
2	12	2	"PFK0849"	"Ks26_17"	8470	20280	150	320	331	95	100	104	31	99	98	0	560	591	180	94	97	19	100	100	0	0.472	0.465	0.445	0.452	1.522	0.439	0.744	156	456	686	728	-1.083	220	466	231	497	0
2	13	2	"PFK0898"	"Ks31_1"	8660	20280	150	490	515	163	102	105	31	100	100	0	1146	1168	307	96	97	17	100	100	0	0.370	0.385	0.384	0.371	1.359	0.370	0.826	156	417	1438	1485	-1.436	388	1050	413	1072	0
2	14	2	"PFK0968"	"Ks42_6"	8840	20280	150	217	223	57	107	110	32	95	84	0	614	637	162	96	98	16	100	100	0	0.212	0.214	0.202	0.193	1.723	0.190	0.586	156	462	628	657	-2.235	110	518	116	541	0
2	15	2	"PFK1224"	"Ks83_19"	9040	20290	150	134	138	37	108	112	33	44	16	0	127	127	19	95	98	16	83	48	0	0.813	0.938	1.218	1.134	3.067	3.614	0.074	156	459	58	62	-0.300	26	32	30	32	-50
2	16	2	"PFK1246"	"Ks89_2"	9230	20280	150	248	255	62	108	111	29	98	92	0	435	442	96	94	97	18	100	100	0	0.411	0.422	0.427	0.397	1.567	0.405	0.675	156	432	481	495	-1.284	140	341	147	348	0
2	17	2	"PFK1245"	"Ks89_10"	9430	20290	150	150	153	41	108	111	28	64	37	0	158	162	31	97	100	19	94	82	0	0.689	0.692	0.866	0.730	2.557	1.116	0.262	156	453	103	110	-0.538	42	61	45	65	-50
2	18	2	"PFK1268"	"Ks97_1"	9610	20280	150	1198	1208	333	111	113	27	100	100	0	925	932	219	102	107	52	100	100	0	1.321	1.322	1.304	1.298	1.317	1.373	0.846	156	439	1910	1927	0.401	1087	823	1097	830	0
2	19	2	"PFK0567"	"Ks101_10"	9800	20280	150	483	490	122	110	113	27	100	100	0	963	973	188	103	109	51	100	100	0	0.434	0.437	0.440	0.422	1.382	0.432	0.820	156	455	1233	1250	-1.205	373	860	380	870	0
2	20	2	"PFK0617"	"Ks117_4"	9990	20280	140	218	225	56	109	113	28	94	85	0	273	275	51	103	107	47	100	94	0	0.641	0.674	0.681	0.616	1.755	0.706	0.576	156	418	279	288	-0.641	109	170	116	172	0
2	21	2	"PFK0689"	"Ks157_11"	10180	20270	150	6742	6725	1614	113	120	35	100	100	0	5592	5375	1419	107	112	52	100	100	0	1.209	1.255	1.228	1.311	1.524	1.211	0.890	156	348	12114	11880	0.273	6629	5485	6612	5268	0
2	22	2	"PFK0731"	"Ks186_10"	10360	20280	160	53814	48675	18475	120	125	37	100	99	26	65535	57462	15553	117	124	48	100	99	72	0.821	0.847	0.917	0.750	2.250	0.884	0.870	208	685	119112	105900	-0.285	53694	65418	48555	57345	0
2	1	3	"PFK0746"	"Ks202_1"	6380	20470	140	1014	1013	236	96	100	29	100	100	0	2795	2760	520	84	86	18	100	100	0	0.339	0.343	0.343	0.337	1.277	0.331	0.809	156	576	3629	3593	-1.562	918	2711	917	2676	0
2	2	3	"PFK0750"	"Ks202_4"	6570	20480	140	243	244	61	97	100	26	98	97	0	395	403	85	85	87	15	100	100	0	0.471	0.462	0.443	0.431	1.563	0.473	0.714	156	380	456	465	-1.086	146	310	147	318	0
2	3	3	"PFK0747"	"Ks202_10"	6760	20470	150	880	913	311	100	103	27	100	100	0	1811	1852	444	90	90	14	100	100	0	0.453	0.461	0.446	0.441	1.341	0.463	0.852	156	417	2501	2575	-1.142	780	1721	813	1762	0
2	4	3	"PFK0766"	"Ks212_4"	6950	20470	150	3442	3454	1049	105	109	29	100	100	0	1762	1712	418	93	97	18	100	100	0	1.999	2.069	2.036	2.020	1.302	2.172	0.879	156	419	5006	4968	1.000	3337	1669	3349	1619	0
2	5	3	"PFA0029"	"A12706_1"	7130	20460	150	29018	32929	18267	113	118	34	100	100	5	13401	17984	9956	97	105	58	100	100	0	2.173	1.835	1.690	1.826	1.493	1.779	0.880	156	466	42209	50703	1.119	28905	13304	32816	17887	0
2	6	3	"PFA0034"	"A13725_4"	7330	20470	150	3242	3395	1131	110	115	35	100	100	0	2329	2422	661	91	100	60	100	100	0	1.399	1.409	1.419	1.382	1.205	1.482	0.917	156	450	5370	5616	0.485	3132	2238	3285	2331	0
2	7	3	"PFA0036"	"A13725_6"	7520	20460	150	1305	1277	332	95	98	25	100	100	0	1414	1352	319	82	85	18	100	100	0	0.908	0.931	0.917	0.931	1.334	0.921	0.906	156	379	2542	2452	-0.139	1210	1332	1182	1270	0
2	8	3	"PFA0038"	"A13725_9"	7710	20470	150	468	468	121	97	101	30	100	100	0	869	876	148	83	85	19	100	100	0	0.472	0.468	0.456	0.451	1.343	0.467	0.840	156	460	1157	1164	-1.083	371	786	371	793	0
2	9	3	"PFA0041"	"A14195_3"	7920	20470	150	141	146	36	97	101	27	69	38	0	140	141	21	82	86	24	94	68	0	0.759	0.831	0.906	0.770	2.389	1.150	0.281	156	471	102	108	-0.399	44	58	49	59	-50
2	10	3	"PFA0043"	"A14263_1"	8090	20460	150	1002	1045	342	95	98	26	100	100	0	906	915	266	80	85	23	100	100	0	1.098	1.138	1.104	1.127	1.377	1.117	0.860	156	410	1733	1785	0.135	907	826	950	835	0
2	11	3	"PFA0063"	"A14801_9"	8280	20470	140	260	261	74	94	97	29	98	92	0	187	190	31	80	82	14	100	100	0	1.551	1.518	1.457	1.392	1.618	1.890	0.675	156	404	273	277	0.634	166	107	167	110	0
2	12	3	"PFA0065"	"A15774_2"	8480	20470	150	225	226	59	95	99	28	96	91	0	309	309	72	85	87	15	100	100	0	0.580	0.585	0.567	0.551	1.618	0.587	0.652	156	426	354	355	-0.785	130	224	131	224	0
2	13	3	"PFA0067"	"A16096_5"	8660	20470	150	205	213	53	100	103	30	95	86	0	191	193	31	91	92	15	100	99	0	1.050	1.108	1.043	1.006	1.751	1.275	0.621	156	409	205	215	0.070	105	100	113	102	0
2	14	3	"PFA0071"	"A16972_1"	8850	20480	150	123	126	30	102	105	30	32	12	0	114	116	18	91	93	17	64	28	0	0.913	0.960	0.970	1.045	2.993	3.019	0.122	156	452	44	49	-0.131	21	23	24	25	-50
2	15	3	"PFA0073"	"A1700_2"	9060	20470	150	133	136	32	100	102	26	58	26	0	120	121	17	89	92	18	78	38	0	1.065	1.125	1.267	1.146	2.981	2.569	0.142	156	423	64	68	0.090	33	31	36	32	-50
2	16	3	"PFA0076"	"A1700_6"	9230	20470	150	215	219	56	101	104	28	94	85	0	413	421	81	89	92	17	100	100	0	0.352	0.355	0.347	0.321	1.701	0.351	0.615	156	407	438	450	-1.507	114	324	118	332	0
2	17	3	"PFA0109"	"A22053_4"	9420	20460	150	399	403	104	104	107	29	100	100	0	259	253	54	92	95	17	100	100	0	1.766	1.857	1.760	1.848	1.478	1.988	0.779	156	437	462	460	0.821	295	167	299	161	0
2	18	3	"PFA0112"	"A23157_12"	9620	20470	150	488	493	128	106	108	26	100	100	0	958	947	215	94	96	15	100	100	0	0.442	0.454	0.448	0.442	1.316	0.443	0.821	156	404	1246	1240	-1.177	382	864	387	853	0
2	19	3	"PFA0114"	"A23157_18"	9800	20470	150	822	821	231	106	108	24	100	100	0	2390	2494	594	95	97	15	100	100	0	0.312	0.298	0.293	0.290	1.264	0.292	0.888	156	464	3011	3114	-1.680	716	2295	715	2399	0
2	20	3	"PFA0117"	"A23157_8"	10010	20470	150	139	140	32	107	110	26	57	28	0	142	143	25	98	102	47	46	2	0	0.727	0.733	0.913	0.762	2.946	1.289	0.167	156	415	76	78	-0.459	32	44	33	45	-50
2	21	3	"PFA0123"	"A24704_11"	10180	20470	160	171	176	45	113	119	34	72	39	0	497	485	113	105	111	51	99	99	0	0.148	0.166	0.166	0.147	2.277	0.147	0.339	208	382	450	443	-2.757	58	392	63	380	0
2	22	3	"PFA0126"	"A24704_6"	10400	20470	150	152	166	80	113	120	38	50	23	0	169	169	28	109	116	29	82	52	0	0.650	0.883	0.838	0.788	3.097	2.972	0.151	156	708	99	113	-0.621	39	60	53	60	-50
2	1	4	"PFA0154"	"A3310_10"	6410	20660	150	127	132	37	95	100	28	52	27	0	127	127	26	80	83	18	85	64	0	0.681	0.787	0.842	0.811	3.061	1.615	0.243	156	593	79	84	-0.555	32	47	37	47	-50
2	2	4	"PFA0156"	"A3310_15"	6580	20660	150	225	244	83	99	103	28	98	89	0	551	565	144	83	85	15	100	100	0	0.269	0.301	0.282	0.269	1.603	0.310	0.676	156	390	594	627	-1.893	126	468	145	482	0
2	3	4	"PFA0159"	"A3310_22"	6760	20660	150	1117	1158	306	102	104	28	100	100	0	602	615	112	86	88	15	100	100	0	1.967	1.996	1.962	1.956	1.279	2.154	0.860	156	442	1531	1585	0.976	1015	516	1056	529	0
2	4	4	"PFA0162"	"A3310_32"	6950	20660	150	300	323	104	102	104	27	100	98	0	1043	1072	282	89	91	16	100	100	0	0.208	0.225	0.220	0.208	1.492	0.222	0.763	156	450	1152	1204	-2.268	198	954	221	983	0
2	5	4	"PFA0165"	"A3310_7"	7140	20660	150	435	453	117	104	109	34	100	100	0	477	492	90	90	97	55	100	100	0	0.855	0.868	0.842	0.843	1.351	0.895	0.745	156	499	718	751	-0.226	331	387	349	402	0
2	6	4	"PFA0168"	"A3920_1"	7360	20670	150	130	135	35	102	107	33	41	18	0	130	129	19	87	93	55	20	0	0	0.651	0.786	0.917	0.841	2.512	1.780	0.143	156	469	71	75	-0.619	28	43	33	42	-50
2	7	4	"PFC0075"	"C25"	7530	20650	150	107	110	30	96	98	26	32	10	0	98	101	16	80	84	18	46	14	0	0.611	0.667	1.290	1.277	3.575	2.779	0.088	156	432	29	35	-0.710	11	18	14	21	-50
2	8	4	"PFC0079"	"C258"	7720	20660	150	410	410	117	94	97	24	100	100	0	330	329	62	78	80	14	100	100	0	1.254	1.259	1.228	1.199	1.410	1.381	0.805	156	463	568	567	0.327	316	252	316	251	0
2	9	4	"PFC0082"	"C269"	7900	20660	150	188	194	53	96	100	25	93	82	0	382	381	87	79	81	15	100	100	0	0.304	0.325	0.301	0.293	1.855	0.307	0.550	156	483	395	400	-1.720	92	303	98	302	0
2	10	4	"PFC0085"	"C273"	8120	20660	150	123	126	30	95	99	29	48	17	0	115	117	26	79	82	15	84	60	0	0.778	0.816	0.896	0.838	3.153	1.515	0.173	156	449	64	69	-0.363	28	36	31	38	-50
2	11	4	"PFC0087"	"C277"	8290	20650	150	1280	1336	460	91	96	28	100	100	0	804	831	243	77	80	14	99	99	0	1.635	1.651	1.652	1.631	1.382	1.655	0.834	156	395	1916	1999	0.710	1189	727	1245	754	0
2	12	4	"PFC0090"	"C285"	8470	20660	140	1463	1430	382	94	101	32	100	100	0	947	928	233	81	85	17	100	100	0	1.581	1.577	1.621	1.591	1.432	1.621	0.862	156	441	2235	2183	0.661	1369	866	1336	847	0
2	13	4	"PFC0107"	"C321"	8670	20660	150	263	271	73	97	100	28	99	95	0	315	322	63	82	84	18	100	100	0	0.712	0.725	0.719	0.685	1.539	0.764	0.725	156	443	399	414	-0.489	166	233	174	240	0
2	14	4	"PFC0110"	"C332"	8860	20660	140	185	190	44	93	95	24	96	85	0	424	422	71	77	80	18	100	100	0	0.265	0.281	0.288	0.255	1.746	0.268	0.618	156	409	439	442	-1.915	92	347	97	345	0
2	15	4	"PFC0112"	"C337"	9050	20660	140	163	165	37	95	98	27	87	65	0	248	247	39	80	84	19	100	100	0	0.405	0.419	0.398	0.368	2.014	0.443	0.392	156	424	236	237	-1.305	68	168	70	167	0
2	16	4	"PFC0114"	"C344"	9240	20660	140	172	172	41	101	105	30	85	58	0	225	227	47	87	91	19	100	100	0	0.514	0.507	0.512	0.463	2.364	0.521	0.346	156	463	209	211	-0.959	71	138	71	140	0
2	17	4	"PFC0116"	"C35"	9450	20660	150	141	146	40	103	106	27	58	35	0	121	123	24	90	93	17	79	42	0	1.226	1.303	1.362	1.254	2.793	2.432	0.216	156	431	69	76	0.294	38	31	43	33	-50
2	18	4	"PFC0119"	"C354"	9620	20660	140	219	218	51	103	104	25	96	88	0	346	345	65	88	90	14	100	100	0	0.450	0.447	0.457	0.407	1.776	0.446	0.612	156	399	374	372	-1.153	116	258	115	257	0
2	19	4	"PFC0135"	"C394"	9820	20660	150	196	196	53	105	106	24	89	78	0	489	500	99	91	93	17	100	100	0	0.229	0.222	0.217	0.200	1.846	0.228	0.612	156	474	489	500	-2.129	91	398	91	409	0
2	20	4	"PFC0138"	"C41"	10020	20660	150	133	136	36	106	108	29	46	20	0	127	127	20	94	97	19	71	39	0	0.818	0.909	1.146	0.995	2.858	2.300	0.145	156	465	60	63	-0.290	27	33	30	33	-50
2	21	4	"PFC0140"	"C413"	10200	20660	150	131	132	34	107	110	30	45	12	0	117	115	19	96	99	20	50	10	0	1.143	1.316	1.286	1.367	3.126	3.459	0.111	156	420	45	44	0.193	24	21	25	19	-50
2	22	4	"PFC0142"	"C417"	10380	20650	150	295	318	105	106	110	31	98	95	0	601	625	158	97	100	17	100	100	0	0.375	0.402	0.381	0.365	1.711	0.384	0.730	156	626	693	740	-1.415	189	504	212	528	0
2	1	5	"PFC0144"	"C419"	6380	20850	150	198	206	50	92	95	24	99	94	0	492	503	101	77	80	18	100	100	0	0.255	0.268	0.250	0.249	1.610	0.250	0.634	156	711	521	540	-1.969	106	415	114	426	0
2	2	5	"PFC0147"	"C423"	6580	20850	150	717	735	210	97	99	26	100	100	0	875	884	203	82	83	16	100	100	0	0.782	0.796	0.786	0.776	1.329	0.799	0.843	156	437	1413	1440	-0.355	620	793	638	802	0
2	3	5	"PFC0161"	"C449"	6770	20860	130	203	204	48	101	102	25	94	86	0	146	145	21	85	88	16	98	94	0	1.672	1.717	1.667	1.574	1.926	2.532	0.419	120	424	163	163	0.742	102	61	103	60	0
2	4	5	"PFC0163"	"C453"	6960	20850	140	270	301	115	98	99	23	100	99	0	305	325	89	85	87	15	100	100	0	0.782	0.846	0.798	0.783	1.544	0.943	0.730	156	426	392	443	-0.355	172	220	203	240	0
2	5	5	"PFC0165"	"C46"	7150	20850	150	3015	3154	1126	99	103	31	100	100	0	1797	1903	579	86	89	19	100	100	0	1.704	1.681	1.695	1.642	1.314	1.791	0.854	156	438	4627	4872	0.769	2916	1711	3055	1817	0
2	6	5	"PFC0168"	"C472"	7340	20850	140	339	347	93	99	105	33	100	98	0	686	682	129	87	91	21	100	100	0	0.401	0.417	0.403	0.394	1.452	0.411	0.734	156	403	839	843	-1.320	240	599	248	595	0
2	7	5	"PFC0171"	"C489"	7530	20850	140	352	354	76	95	97	24	100	100	0	297	295	45	80	83	17	100	100	0	1.184	1.205	1.178	1.182	1.349	1.290	0.810	156	415	474	474	0.244	257	217	259	215	0
2	8	5	"PFC0174"	"C492"	7730	20850	120	138	139	34	93	96	23	75	48	0	125	126	19	75	76	11	100	95	0	0.900	0.902	0.986	0.837	2.571	1.713	0.209	120	427	95	97	-0.152	45	50	46	51	0
2	9	5	"PFD0418"	"D49176_20"	7920	20840	150	814	808	245	96	99	25	100	100	0	1052	1029	260	77	79	14	100	100	0	0.736	0.748	0.737	0.726	1.367	0.744	0.838	156	481	1693	1664	-0.441	718	975	712	952	0
2	10	5	"PFD0422"	"D49176_29"	8110	20850	130	158	164	42	94	98	29	85	56	0	145	147	25	77	79	13	100	100	0	0.941	1.000	0.978	0.877	2.230	1.474	0.378	120	405	132	140	-0.087	64	68	70	70	0
2	11	5	"PFD0425"	"D49176_32"	8290	20840	140	523	528	138	90	95	30	100	100	0	378	390	79	76	78	13	100	100	0	1.434	1.395	1.375	1.365	1.311	1.462	0.830	156	394	735	752	0.520	433	302	438	314	0
2	12	5	"PFD0428"	"D49176_37"	8470	20860	130	154	154	36	93	99	30	78	50	0	164	165	32	78	83	19	98	95	0	0.709	0.701	0.740	0.611	2.358	0.790	0.323	120	416	147	148	-0.496	61	86	61	87	0
2	13	5	"PFD0431"	"D49176_44"	8670	20840	140	550	549	133	91	96	29	100	100	0	790	786	160	75	79	19	100	100	0	0.642	0.644	0.635	0.636	1.389	0.626	0.812	156	461	1174	1169	-0.639	459	715	458	711	0
2	14	5	"PFD0436"	"D49176_6"	8870	20850	150	1505	1385	415	87	89	23	99	99	0	2644	2564	579	70	71	11	100	100	0	0.551	0.520	0.541	0.494	1.469	0.528	0.899	156	388	3992	3792	-0.860	1418	2574	1298	2494	0
2	15	5	"PFD0454"	"D51731_2"	9050	20850	140	461	452	146	92	98	30	99	98	0	400	413	88	76	82	22	100	100	0	1.139	1.068	1.052	0.996	1.534	1.178	0.807	156	430	693	697	0.188	369	324	360	337	0
2	16	5	"PFD0463"	"D53677_1"	9270	20830	120	146	151	48	104	108	32	59	30	0	132	132	27	86	91	22	85	52	0	0.913	1.022	0.919	0.791	2.985	2.137	0.130	120	433	88	93	-0.131	42	46	47	46	0
2	17	5	"PFD0467"	"D53677_8"	9450	20850	150	132	135	35	101	105	29	53	21	0	122	125	21	85	87	17	89	57	0	0.838	0.850	1.022	0.857	2.832	2.068	0.171	156	488	68	74	-0.255	31	37	34	40	-50
2	18	5	"PFD0471"	"D54177_1"	9620	20850	150	155	158	36	98	106	40	68	28	0	146	147	30	84	89	33	89	42	0	0.919	0.952	1.000	0.865	2.329	1.578	0.230	156	511	119	123	-0.121	57	62	60	63	0
2	19	5	"PFD0474"	"D54346_3"	9810	20850	140	197	204	59	103	109	42	85	57	0	433	438	86	86	92	35	100	100	0	0.271	0.287	0.276	0.253	1.861	0.299	0.476	156	462	441	453	-1.884	94	347	101	352	0
2	20	5	"PFD0478"	"D56259_1"	10000	20850	140	213	217	47	105	110	33	94	82	0	602	631	137	91	94	19	100	100	0	0.211	0.207	0.213	0.193	1.657	0.198	0.538	156	439	619	652	-2.242	108	511	112	540	0
2	21	5	"PFD0512"	"D6287_18"	10210	20890	150	126	146	104	103	109	33	36	15	0	118	121	25	92	95	19	59	33	0	0.885	1.483	1.137	1.345	4.104	2.601	0.072	156	405	49	72	-0.177	23	26	43	29	-50
2	22	5	"PFD0515"	"D6287_22"	10380	20840	160	1341	1360	620	106	110	31	99	99	0	653	675	304	94	97	17	97	94	0	2.209	2.158	2.198	2.198	1.733	2.215	0.855	208	733	1794	1835	1.144	1235	559	1254	581	0
2	1	6	"PFD0519"	"D6287_3"	6390	21040	150	207	210	52	91	95	28	98	87	0	149	149	21	77	79	16	100	98	0	1.611	1.653	1.650	1.535	1.828	2.139	0.547	156	672	188	191	0.688	116	72	119	72	0
2	2	6	"PFD0521"	"D6287_31"	6580	21040	140	260	263	70	91	93	22	99	95	0	839	836	166	78	79	16	100	100	0	0.222	0.227	0.226	0.210	1.664	0.216	0.714	156	437	930	930	-2.171	169	761	172	758	0
2	3	6	"PFD0525"	"D6287_49"	6770	21030	140	2279	2166	464	93	96	22	100	100	0	1780	1724	452	82	84	17	99	99	0	1.287	1.262	1.226	1.336	1.636	1.232	0.892	156	411	3884	3715	0.364	2186	1698	2073	1642	0
2	4	6	"PFD0527"	"D6287_53"	6960	21040	140	241	241	61	91	94	22	98	97	0	337	345	68	81	83	18	100	100	0	0.586	0.568	0.546	0.537	1.600	0.566	0.694	156	387	406	414	-0.771	150	256	150	264	0
2	5	6	"PFD0563"	"D65980_2"	7150	21030	150	226	229	59	98	103	31	97	89	0	169	170	25	85	90	23	100	94	0	1.524	1.541	1.540	1.415	1.872	1.845	0.471	156	408	212	216	0.608	128	84	131	85	0
2	6	6	"PFD0569"	"D6681_10"	7350	21040	150	136	136	32	99	105	32	53	18	0	121	127	29	85	91	22	77	35	0	1.028	0.881	0.939	0.873	2.807	1.504	0.224	156	388	73	79	0.040	37	36	37	42	-50
2	7	6	"PFD0572"	"D6681_3"	7530	21030	150	218	222	47	93	95	22	99	98	0	226	229	32	79	81	14	100	100	0	0.850	0.860	0.864	0.828	1.514	0.930	0.674	156	386	272	279	-0.234	125	147	129	150	0
2	8	6	"PFD0575"	"D66953_1"	7710	21040	150	145	147	36	94	96	22	79	55	0	138	140	23	78	78	11	99	97	0	0.850	0.855	0.889	0.741	2.548	1.291	0.356	156	443	111	115	-0.234	51	60	53	62	0
2	9	6	"PFD0579"	"D7726_1"	7910	21030	140	187	189	42	97	98	24	96	83	0	257	254	44	79	81	13	100	100	0	0.506	0.526	0.532	0.480	1.831	0.531	0.557	156	468	268	267	-0.984	90	178	92	175	0
2	10	6	"PFD0583"	"D8137_1"	8100	21030	150	1077	1039	239	97	98	27	100	100	0	890	858	161	81	83	14	100	100	0	1.211	1.212	1.240	1.200	1.354	1.245	0.873	156	473	1789	1719	0.277	980	809	942	777	0
2	11	6	"PFE0587"	"E6125_5"	8290	21030	140	310	316	88	95	98	28	99	96	0	345	346	84	80	83	15	100	100	0	0.811	0.831	0.808	0.795	1.553	0.844	0.757	156	427	480	487	-0.302	215	265	221	266	0
2	12	6	"PFE0589"	"E6662_1"	8480	21030	140	399	380	107	98	100	26	98	98	0	576	566	134	81	83	16	100	100	0	0.608	0.581	0.582	0.543	1.597	0.573	0.776	156	447	796	767	-0.718	301	495	282	485	0
2	13	6	"PFE0591"	"E679_1"	8670	21030	140	5460	5620	1933	95	98	26	100	100	0	2965	3008	897	79	79	14	100	100	0	1.859	1.886	1.904	1.843	1.318	1.986	0.844	156	460	8251	8454	0.895	5365	2886	5525	2929	0
2	14	6	"PFE0593"	"E679_4"	8870	21030	140	196	199	53	89	94	26	94	89	0	161	158	28	73	74	12	99	97	0	1.216	1.294	1.225	1.183	1.960	1.565	0.585	156	382	195	195	0.282	107	88	110	85	0
2	15	6	"PFE0596"	"E6820_1"	9050	21030	150	525	518	147	92	98	29	100	100	0	815	824	228	76	81	19	100	100	0	0.586	0.570	0.577	0.558	1.420	0.544	0.822	156	407	1172	1174	-0.771	433	739	426	748	0
2	16	6	"PFE0601"	"E70_3"	9240	21030	140	160	160	38	100	104	31	75	44	0	151	152	23	81	87	21	99	91	0	0.857	0.845	0.889	0.768	2.234	1.160	0.366	156	504	130	131	-0.222	60	70	60	71	0
2	17	6	"PFE0626"	"E8167_12"	9440	21040	120	129	133	29	96	101	31	52	21	0	118	119	21	82	84	15	87	60	0	0.917	1.000	1.085	0.872	2.955	1.995	0.175	120	483	69	74	-0.126	33	36	37	37	0
2	18	6	"PFE0628"	"E8167_2"	9640	21060	90	131	132	25	96	103	28	65	23	0	125	125	23	84	88	17	80	63	0	0.854	0.878	1.046	0.936	2.532	2.325	0.134	52	341	76	77	-0.228	35	41	36	41	0
2	19	6	"PFE0632"	"E8314_4"	9820	21030	120	139	143	32	99	107	43	45	11	0	130	129	20	84	90	36	63	4	0	0.870	0.978	1.029	0.942	2.573	1.067	0.208	120	425	86	89	-0.202	40	46	44	45	0
2	20	6	"PFE0634"	"E832_1"	10000	21030	140	194	197	48	100	104	30	92	74	0	294	294	59	85	87	16	100	100	0	0.450	0.464	0.438	0.408	1.871	0.471	0.564	156	384	303	306	-1.153	94	209	97	209	0
2	21	6	"PFE0638"	"E84_1"	10190	21030	140	1390	1380	352	101	107	32	100	100	0	1100	1045	213	87	89	16	100	100	0	1.272	1.335	1.326	1.320	1.329	1.377	0.892	156	341	2302	2237	0.348	1289	1013	1279	958	0
2	22	6	"PFE0645"	"E886_1"	10380	21030	140	169	174	46	100	105	33	82	52	0	152	155	25	87	89	17	99	93	0	1.062	1.088	1.029	0.987	2.118	1.588	0.349	156	550	134	142	0.086	69	65	74	68	0
2	1	7	"PFF0003"	"F10044_2"	6390	21220	140	1622	1730	548	92	96	29	100	100	0	901	920	262	78	80	14	100	100	0	1.859	1.945	1.951	1.952	1.360	1.989	0.887	156	617	2353	2480	0.895	1530	823	1638	842	0
2	2	7	"PFF0005"	"F10154_1"	6580	21230	130	163	166	39	90	93	26	92	75	0	224	228	38	75	77	13	100	100	0	0.490	0.497	0.475	0.461	1.774	0.503	0.520	120	410	222	229	-1.029	73	149	76	153	0
2	3	7	"PFF0010"	"F1021_1"	6770	21220	140	537	534	120	88	92	27	100	100	0	1360	1310	265	76	79	15	100	100	0	0.350	0.361	0.356	0.358	1.401	0.346	0.854	156	430	1733	1680	-1.516	449	1284	446	1234	0
2	4	7	"PFF0012"	"F1021_3"	6960	21220	140	706	709	185	89	93	32	100	100	0	2291	2285	582	78	80	17	100	100	0	0.279	0.281	0.272	0.279	1.339	0.264	0.869	156	418	2830	2827	-1.843	617	2213	620	2207	0
2	5	7	"PFF0016"	"F10318_1"	7150	21220	150	194	201	44	92	96	32	96	87	0	480	470	96	81	84	20	100	100	0	0.256	0.280	0.274	0.265	1.603	0.264	0.617	156	427	501	498	-1.968	102	399	109	389	0
2	6	7	"PFF0020"	"F10626_1"	7340	21220	140	633	649	233	91	95	26	100	100	0	580	579	158	80	84	18	100	100	0	1.084	1.118	1.082	1.080	1.412	1.171	0.823	156	401	1042	1057	0.116	542	500	558	499	0
2	7	7	"PFF0043"	"F11007_3"	7530	21220	140	152	154	39	91	94	22	84	66	0	159	160	28	80	81	12	98	96	0	0.772	0.788	0.773	0.718	2.343	0.931	0.408	156	399	140	143	-0.373	61	79	63	80	0
2	8	7	"PFF0046"	"F11089_1"	7730	21220	140	662	679	197	92	96	25	100	100	0	623	604	157	80	81	12	100	100	0	1.050	1.120	1.093	1.118	1.473	1.124	0.831	156	403	1113	1111	0.070	570	543	587	524	0
2	9	7	"PFF0054"	"F11484_1"	7910	21230	150	199	201	53	94	97	26	96	83	0	538	533	134	80	82	15	100	99	0	0.229	0.236	0.235	0.223	1.672	0.236	0.705	156	445	563	560	-2.125	105	458	107	453	0
2	10	7	"PFF0057"	"F1150_5"	8110	21230	150	175	179	48	97	98	24	91	76	0	176	180	33	81	84	16	99	98	0	0.821	0.828	0.818	0.783	1.984	1.067	0.509	156	487	173	181	-0.284	78	95	82	99	0
2	11	7	"PFF0059"	"F11570_1"	8300	21230	150	406	392	127	98	100	26	98	94	0	774	740	228	84	86	14	100	100	0	0.446	0.448	0.467	0.439	1.516	0.451	0.809	156	429	998	950	-1.164	308	690	294	656	0
2	12	7	"PFF0063"	"F11624_1"	8480	21230	140	259	255	68	100	102	26	98	94	0	431	428	103	84	85	14	100	100	0	0.458	0.451	0.446	0.427	1.670	0.444	0.665	156	435	506	499	-1.126	159	347	155	344	0
2	13	7	"PFF0697"	"F3247_2"	8690	21220	150	130	130	34	96	99	26	58	27	0	115	117	24	80	82	14	85	64	0	0.971	0.919	1.040	1.010	2.909	1.892	0.186	156	455	69	71	-0.042	34	35	34	37	-50
2	14	7	"PFF0700"	"F32494_1"	8870	21220	150	1469	1411	454	90	94	25	100	100	0	2221	2063	529	75	77	12	100	100	0	0.643	0.664	0.669	0.634	1.426	0.671	0.866	156	418	3525	3309	-0.638	1379	2146	1321	1988	0
2	15	7	"PFF0702"	"F3277_1"	9060	21220	150	779	831	381	89	94	25	100	100	0	850	875	335	76	78	13	100	100	0	0.891	0.929	0.884	0.880	1.473	0.964	0.830	156	418	1464	1541	-0.166	690	774	742	799	0
2	16	7	"PFF0706"	"F32922_1"	9250	21220	140	417	417	133	94	97	26	99	98	0	479	463	113	78	80	14	100	100	0	0.805	0.839	0.821	0.783	1.584	0.881	0.777	156	430	724	708	-0.312	323	401	323	385	0
2	17	7	"PFF0708"	"F33056_1"	9440	21220	140	266	262	69	96	102	32	98	93	0	810	771	171	80	83	16	100	100	0	0.233	0.240	0.237	0.226	1.514	0.230	0.727	156	507	900	857	-2.102	170	730	166	691	0
2	18	7	"PFF0711"	"F33107_1"	9650	21230	150	121	127	37	97	102	31	44	16	0	113	113	23	81	84	15	73	51	0	0.750	0.938	1.056	0.963	2.899	2.269	0.219	156	530	56	62	-0.415	24	32	30	32	-50
2	19	7	"PFF0740"	"F34425_1"	9820	21220	150	730	718	238	96	99	27	100	99	0	654	649	159	81	83	17	100	100	0	1.106	1.095	1.114	1.035	1.523	1.156	0.840	156	472	1207	1190	0.146	634	573	622	568	0
2	20	7	"PFF0742"	"F34449_1"	10010	21220	140	150	152	39	96	100	29	75	44	0	146	146	24	81	83	18	98	85	0	0.831	0.862	0.847	0.755	2.407	1.256	0.297	156	431	119	121	-0.267	54	65	56	65	0
2	21	7	"PFF0744"	"F34605_1"	10190	21220	150	198	199	49	97	101	27	93	83	0	340	337	81	81	83	13	100	100	0	0.390	0.398	0.397	0.370	1.693	0.371	0.594	156	414	360	358	-1.359	101	259	102	256	0
2	22	7	"PFF0749"	"F34859_1"	10380	21220	140	146	152	39	97	101	30	71	41	0	134	137	25	81	83	14	97	89	0	0.925	0.982	1.022	0.947	2.157	1.453	0.387	156	617	102	111	-0.113	49	53	55	56	0
2	1	8	"PFF0757"	"F35105_1"	6390	21420	140	154	160	47	93	96	26	80	62	0	315	310	63	79	83	22	100	99	0	0.258	0.290	0.295	0.269	1.919	0.298	0.481	156	648	297	298	-1.952	61	236	67	231	0
2	2	8	"PFF0759"	"F35197_1"	6580	21410	160	1878	1849	550	90	94	30	100	100	0	2267	2205	683	76	79	15	100	100	0	0.816	0.826	0.835	0.862	1.577	0.814	0.905	208	468	3979	3888	-0.293	1788	2191	1759	2129	0
2	3	8	"PFF0791"	"F35823_1"	6770	21420	140	302	301	95	87	93	34	94	92	0	414	409	89	75	77	14	100	99	0	0.634	0.641	0.648	0.594	1.700	0.678	0.766	156	426	554	548	-0.657	215	339	214	334	0
2	4	8	"PFF0796"	"F36083_1"	6960	21410	140	492	494	137	89	95	37	100	100	0	721	703	163	75	78	18	100	100	0	0.624	0.645	0.637	0.633	1.407	0.633	0.839	156	482	1049	1033	-0.681	403	646	405	628	0
2	5	8	"PFF0798"	"F36120_1"	7160	21410	140	215	215	58	91	96	35	92	78	0	349	344	70	77	80	19	100	100	0	0.456	0.464	0.450	0.417	1.769	0.469	0.676	156	536	396	391	-1.133	124	272	124	267	0
2	6	8	"PFF0804"	"F36356_4"	7350	21410	140	578	606	195	89	94	38	100	100	0	1298	1312	338	75	77	13	100	100	0	0.400	0.418	0.401	0.405	1.382	0.404	0.840	156	454	1712	1754	-1.323	489	1223	517	1237	0
2	7	8	"PFF0808"	"F36374_1"	7540	21410	150	554	547	143	89	94	37	100	100	0	998	996	198	77	79	13	100	100	0	0.505	0.498	0.485	0.481	1.396	0.481	0.820	156	467	1386	1377	-0.986	465	921	458	919	0
2	8	8	"PFF0813"	"F36383_1"	7730	21410	140	285	285	85	89	94	32	98	93	0	584	591	156	76	79	16	100	100	0	0.386	0.381	0.379	0.362	1.538	0.359	0.745	156	449	704	711	-1.374	196	508	196	515	0
2	9	8	"PFF0836"	"F37362_1"	7920	21410	140	849	835	267	90	96	36	100	100	0	943	902	235	75	77	17	100	100	0	0.874	0.901	0.901	0.867	1.418	0.915	0.856	156	456	1627	1572	-0.194	759	868	745	827	0
2	10	8	"PFF0842"	"F37536_1"	8110	21420	130	149	152	39	91	94	28	81	50	0	213	207	46	76	77	14	97	97	0	0.423	0.466	0.494	0.455	2.292	0.489	0.391	120	448	195	192	-1.240	58	137	61	131	0
2	11	8	"PFF0844"	"F37871_2"	8300	21410	140	261	259	74	93	96	27	98	94	0	597	587	117	79	80	12	100	100	0	0.324	0.327	0.329	0.305	1.617	0.320	0.705	156	452	686	674	-1.624	168	518	166	508	0
2	12	8	"PFF0850"	"F38025_1"	8490	21410	140	655	635	185	96	99	25	100	98	0	688	662	147	82	84	13	100	100	0	0.922	0.929	0.942	0.882	1.530	0.953	0.845	156	456	1165	1119	-0.116	559	606	539	580	0
2	13	8	"PFF0854"	"F38531_3"	8680	21410	140	161	167	42	94	97	26	86	67	0	183	183	33	79	83	21	100	98	0	0.644	0.702	0.696	0.603	2.034	0.859	0.491	156	455	171	177	-0.634	67	104	73	104	0
2	14	8	"PFF0857"	"F38658_1"	8870	21410	140	919	864	262	90	93	26	100	100	0	703	681	174	75	78	20	100	100	0	1.320	1.277	1.293	1.235	1.478	1.324	0.860	156	453	1457	1380	0.401	829	628	774	606	0
2	15	8	"PFF1501"	"F59165_1"	9070	21410	140	231	229	76	89	92	24	94	91	0	445	430	104	75	76	12	100	100	0	0.384	0.394	0.393	0.362	1.786	0.400	0.644	156	446	512	495	-1.382	142	370	140	355	0
2	16	8	"PFF1503"	"F59212_1"	9250	21410	140	899	907	272	91	105	156	99	99	0	668	675	140	77	81	52	100	100	0	1.367	1.365	1.369	1.322	1.369	1.444	0.864	156	470	1399	1414	0.451	808	591	816	598	0
2	17	8	"PFF1507"	"F59325_1"	9450	21410	150	160	161	46	96	109	149	3	0	0	252	248	52	78	83	49	96	91	0	0.368	0.382	0.376	0.342	2.127	4.839	0.047	156	521	238	235	-1.443	64	174	65	170	0
2	18	8	"PFF1515"	"F59681_5"	9640	21410	130	145	145	37	97	102	35	62	23	0	126	128	21	80	82	14	96	85	0	1.043	1.000	1.082	0.928	2.505	1.926	0.236	120	471	94	96	0.061	48	46	48	48	0
2	19	8	"PFF1523"	"F60089_1"	9830	21410	130	147	148	39	96	102	34	66	28	0	131	132	19	79	82	18	97	82	0	0.981	0.981	0.900	0.943	2.137	1.715	0.298	120	488	103	105	-0.028	51	52	52	53	0
2	20	8	"PFF1525"	"F60196_1"	10020	21410	130	155	151	35	95	99	29	74	50	0	134	135	22	78	80	17	98	83	0	1.071	0.982	1.044	0.879	2.566	1.459	0.275	120	445	116	113	0.100	60	56	56	57	0
2	21	8	"PFF1565"	"F62141_1"	10200	21410	150	3917	3933	1248	95	97	23	100	100	0	1966	1985	507	78	79	12	100	100	0	2.024	2.013	2.071	1.961	1.339	2.134	0.873	156	437	5710	5745	1.017	3822	1888	3838	1907	0
2	22	8	"PFF1569"	"F62233_2"	10390	21410	140	423	436	128	96	99	33	99	97	0	211	214	37	79	81	13	100	100	0	2.477	2.519	2.420	2.383	1.585	2.929	0.767	156	650	459	475	1.309	327	132	340	135	0
2	1	9	"PFF1573"	"F62329_1"	6400	21610	130	151	152	41	96	101	32	68	37	0	125	124	22	85	88	21	79	46	0	1.375	1.436	1.404	1.298	3.095	2.348	0.267	120	556	95	95	0.459	55	40	56	39	0
2	2	9	"PFF1576"	"F62396_2"	6590	21610	140	157	162	45	92	96	31	80	51	0	225	222	41	82	84	16	100	100	0	0.455	0.500	0.523	0.433	2.179	0.543	0.459	156	434	208	210	-1.138	65	143	70	140	0
2	3	9	"PFF1579"	"F62610_1"	6780	21610	140	383	378	109	90	93	31	98	97	0	403	391	83	78	80	14	100	100	0	0.902	0.920	0.923	0.856	1.670	0.996	0.789	156	424	618	601	-0.150	293	325	288	313	0
2	4	9	"PFF1581"	"F62610_13"	6970	21610	140	363	373	126	91	97	32	96	95	0	493	492	121	76	82	21	100	100	0	0.652	0.678	0.679	0.622	1.712	0.718	0.774	156	539	689	698	-0.616	272	417	282	416	0
2	5	9	"PFF1628"	"F63860_1"	7160	21620	90	130	134	32	91	97	28	65	28	0	120	117	16	78	83	20	88	51	0	0.929	1.103	1.022	1.110	2.771	2.268	0.205	52	333	81	82	-0.107	39	42	43	39	0
2	6	9	"PFF1634"	"F64095_1"	7330	21600	130	138	140	37	88	92	39	55	25	0	126	127	20	74	76	15	99	89	0	0.962	0.981	0.992	0.809	2.828	1.657	0.269	120	489	102	105	-0.057	50	52	52	53	0
2	7	9	"PFF1641"	"F64252_1"	7510	21610	140	201	204	58	88	92	41	89	71	0	228	226	45	73	76	13	100	100	0	0.729	0.758	0.757	0.692	1.820	0.888	0.544	156	444	268	269	-0.456	113	155	116	153	0
2	8	9	"PFF1644"	"F64347_2"	7700	21610	140	221	235	70	88	90	23	97	94	0	526	511	117	73	76	15	100	100	0	0.294	0.336	0.320	0.311	1.773	0.331	0.690	156	441	586	585	-1.768	133	453	147	438	0
2	9	9	"PFF1647"	"F6440_2"	7900	21610	150	1748	1804	668	89	95	37	100	100	0	1979	1929	607	74	77	18	100	100	0	0.871	0.925	0.916	0.898	1.430	0.932	0.873	156	483	3564	3570	-0.199	1659	1905	1715	1855	0
2	10	9	"PFF1652"	"F64735_1"	8090	21610	150	1585	1521	482	91	97	42	100	98	0	1756	1744	412	74	77	17	100	100	0	0.888	0.856	0.851	0.805	1.502	0.884	0.894	156	481	3176	3100	-0.171	1494	1682	1430	1670	0
2	11	9	"PFF1680"	"F65658_4"	8280	21610	150	482	465	139	92	97	32	97	96	0	455	444	79	76	77	13	100	100	0	1.029	1.014	1.005	0.934	1.656	1.095	0.809	156	509	769	741	0.041	390	379	373	368	0
2	12	9	"PFF1682"	"F65704_1"	8480	21610	120	186	186	50	93	95	25	91	78	0	168	172	27	79	80	11	100	99	0	1.045	1.000	0.929	0.883	1.844	1.239	0.558	120	442	182	186	0.063	93	89	93	93	0
2	13	9	"PFF1687"	"F66126_1"	8660	21610	140	236	239	64	92	94	25	98	92	0	252	248	38	79	82	20	100	99	0	0.832	0.870	0.846	0.805	1.682	0.962	0.632	156	454	317	316	-0.265	144	173	147	169	0
2	14	9	"PFF1693"	"F66450_1"	8850	21610	140	368	364	101	92	95	26	98	97	0	533	520	97	78	80	20	100	100	0	0.607	0.615	0.601	0.570	1.645	0.634	0.791	156	432	731	714	-0.721	276	455	272	442	0
2	15	9	"PFF1696"	"F66665_1"	9040	21600	140	4169	3913	1170	90	93	25	100	100	0	2682	2451	789	75	76	10	99	98	0	1.565	1.609	1.580	1.681	1.724	1.594	0.893	156	439	6686	6199	0.646	4079	2607	3823	2376	0
2	16	9	"PFF1698"	"F66828_1"	9230	21610	130	175	175	42	90	105	165	3	0	0	181	178	32	76	81	54	91	44	0	0.810	0.833	0.802	0.757	1.808	0.926	0.604	120	418	190	187	-0.305	85	105	85	102	0
2	17	9	"PFI0357"	"I4256_1"	9420	21610	140	163	168	48	93	107	159	6	0	0	387	402	106	76	81	52	100	98	0	0.225	0.230	0.220	0.195	2.116	0.704	0.046	156	450	381	401	-2.151	70	311	75	326	0
2	18	9	"PFI0360"	"I4355_3"	9610	21610	140	329	316	96	94	99	33	94	91	0	530	516	125	79	81	14	100	100	0	0.521	0.508	0.520	0.453	1.805	0.519	0.767	156	444	686	659	-0.940	235	451	222	437	0
2	19	9	"PFI0362"	"I4394_2"	9810	21610	140	385	370	126	95	101	33	95	92	0	552	527	134	83	84	14	100	100	0	0.618	0.619	0.623	0.574	1.657	0.636	0.774	156	473	759	719	-0.694	290	469	275	444	0
2	20	9	"PFI0367"	"I4500_1"	10000	21610	140	200	205	56	96	99	25	94	83	0	357	352	69	78	80	12	100	100	0	0.373	0.398	0.367	0.361	1.762	0.405	0.607	156	435	383	383	-1.424	104	279	109	274	0
2	21	9	"PFI0369"	"I4547_2"	10180	21600	140	180	185	48	95	98	24	94	82	0	462	446	88	78	80	13	100	100	0	0.221	0.245	0.218	0.217	1.941	0.230	0.549	156	433	469	458	-2.176	85	384	90	368	0
2	22	9	"PFI0371"	"I4582_1"	10380	21600	150	527	539	168	98	103	43	98	96	0	453	458	125	81	84	16	100	100	0	1.153	1.170	1.151	1.131	1.584	1.217	0.820	156	668	801	818	0.206	429	372	441	377	0
2	1	10	"PFI0397"	"I5035_1"	6380	21800	140	150	155	44	99	104	40	58	23	0	135	136	23	90	92	17	91	68	0	1.133	1.217	1.112	1.107	2.721	4.619	0.084	156	635	96	102	0.181	51	45	56	46	0
2	2	10	"PFI0404"	"I5222_1"	6570	21800	140	471	473	152	100	103	30	98	97	0	664	656	182	89	90	14	100	100	0	0.645	0.658	0.675	0.646	1.573	0.653	0.806	156	397	946	940	-0.632	371	575	373	567	0
2	3	10	"PFI0407"	"I5252_1"	6760	21800	140	164	168	46	98	102	29	80	57	0	322	318	63	86	89	18	100	100	0	0.280	0.302	0.314	0.277	2.066	0.296	0.418	156	384	302	302	-1.838	66	236	70	232	0
2	4	10	"PFI0409"	"I5362_4"	6950	21800	140	209	209	62	93	98	29	91	79	0	379	362	91	78	83	20	99	99	0	0.385	0.408	0.409	0.355	2.032	0.411	0.631	156	432	417	400	-1.376	116	301	116	284	0
2	5	10	"PFI0418"	"I5700_1"	7140	21800	130	143	158	78	90	95	25	77	54	0	226	255	142	75	79	18	100	100	0	0.351	0.378	0.373	0.334	1.984	0.428	0.605	120	512	204	248	-1.510	53	151	68	180	0
2	6	10	"PFI0423"	"I5893_2"	7340	21800	140	271	271	67	89	93	29	98	95	0	277	270	43	75	77	14	100	100	0	0.901	0.933	0.942	0.871	1.632	1.008	0.751	156	504	384	377	-0.150	182	202	182	195	0
2	7	10	"PFI0448"	"I6567_2"	7530	21800	140	1435	1451	493	88	92	30	100	99	0	1544	1514	357	73	78	20	100	100	0	0.916	0.946	0.914	0.889	1.510	0.986	0.889	156	423	2818	2804	-0.127	1347	1471	1363	1441	0
2	8	10	"PFI0451"	"I6639_1"	7710	21790	140	457	455	141	88	91	27	98	98	0	263	251	77	74	79	21	96	91	0	1.952	2.073	1.974	2.111	1.657	2.177	0.756	156	423	558	544	0.965	369	189	367	177	0
2	9	10	"PFI0457"	"I6658_1"	7900	21800	140	315	314	97	88	94	34	96	94	0	594	584	124	76	78	15	100	100	0	0.438	0.445	0.421	0.394	1.890	0.441	0.713	156	416	745	734	-1.190	227	518	226	508	0
2	10	10	"PFI0459"	"I6658_3"	8100	21800	140	275	276	87	90	98	43	94	87	0	577	576	170	75	77	16	100	100	0	0.369	0.371	0.362	0.347	1.637	0.353	0.719	156	409	687	687	-1.440	185	502	186	501	0
2	11	10	"PFI0461"	"I6724_2"	8290	21800	140	348	342	119	89	97	42	94	89	0	830	830	256	73	75	13	100	100	0	0.342	0.334	0.351	0.310	1.704	0.329	0.759	156	412	1016	1010	-1.547	259	757	253	757	0
2	12	10	"PFI0465"	"I6851_2"	8480	21800	140	196	202	73	89	95	37	83	66	0	272	264	75	76	77	11	100	98	0	0.546	0.601	0.601	0.548	2.031	0.670	0.548	156	425	303	301	-0.873	107	196	113	188	0
2	13	10	"PFI0492"	"I7697_2"	8680	21790	140	297	307	89	91	96	33	98	96	0	433	429	112	79	81	13	100	100	0	0.582	0.617	0.604	0.597	1.618	0.599	0.757	156	421	560	566	-0.781	206	354	216	350	0
2	14	10	"PFI0498"	"I7884_1"	8880	21790	150	192	189	55	92	95	26	89	77	0	346	330	95	78	80	15	100	98	0	0.373	0.385	0.366	0.357	1.882	0.382	0.622	156	410	368	349	-1.422	100	268	97	252	0
2	15	10	"PFI0501"	"I8013_1"	9070	21790	140	169	169	40	90	93	23	91	75	0	334	324	90	77	78	14	100	98	0	0.307	0.320	0.327	0.296	1.972	0.288	0.546	156	417	336	326	-1.702	79	257	79	247	0
2	16	10	"PFI0504"	"I8083_1"	9250	21790	140	3007	2933	1054	92	97	27	100	100	0	2548	2486	779	77	78	12	100	100	0	1.180	1.179	1.176	1.118	1.508	1.201	0.890	156	466	5386	5250	0.238	2915	2471	2841	2409	0
2	17	10	"PFI0510"	"I8305_1"	9450	21790	150	1899	1874	678	95	98	27	100	100	0	1118	1082	317	78	79	12	100	100	0	1.735	1.772	1.873	1.663	1.529	1.882	0.874	156	419	2844	2783	0.795	1804	1040	1779	1004	0
2	18	10	"PFI0513"	"I8332_1"	9630	21790	140	391	389	128	97	99	27	98	96	0	305	278	84	82	84	14	95	93	0	1.318	1.490	1.481	1.558	2.218	1.573	0.769	156	375	517	488	0.399	294	223	292	196	0
2	19	10	"PFJ0455"	"J53_17"	9820	21790	150	749	726	212	100	103	28	99	98	0	692	660	161	86	88	14	100	100	0	1.071	1.091	1.114	1.053	1.446	1.111	0.851	156	398	1255	1200	0.099	649	606	626	574	0
2	20	10	"PFJ0457"	"J53_21"	10010	21790	140	595	597	192	100	103	25	100	98	0	695	659	199	83	85	14	100	100	0	0.809	0.863	0.853	0.856	1.619	0.874	0.856	156	416	1107	1073	-0.306	495	612	497	576	0
2	21	10	"PFJ0459"	"J53_23"	10210	21790	150	124	126	31	99	102	26	46	20	0	115	117	19	84	85	13	83	59	0	0.806	0.818	1.000	0.966	3.304	2.787	0.076	156	467	56	60	-0.310	25	31	27	33	-50
2	22	10	"PFJ0463"	"J53_29"	10400	21790	150	1767	1781	668	101	106	41	100	100	0	2054	2069	602	87	88	15	100	100	0	0.847	0.848	0.851	0.797	1.485	0.869	0.866	156	710	3633	3662	-0.240	1666	1967	1680	1982	0
2	1	11	"PFJ0468"	"J53_37"	6400	21980	140	222	220	62	101	105	39	89	75	0	299	301	69	91	92	15	100	100	0	0.582	0.567	0.559	0.520	1.830	0.579	0.632	156	589	329	329	-0.782	121	208	119	210	0
2	2	11	"PFJ0472"	"J53_41"	6590	21980	140	288	292	86	103	105	26	97	95	0	780	733	196	89	90	14	100	100	0	0.268	0.293	0.281	0.278	1.753	0.277	0.722	156	401	876	833	-1.901	185	691	189	644	0
2	3	11	"PFJ0495"	"J564_1"	6780	21980	150	876	862	195	103	107	31	100	100	0	898	857	146	88	91	17	100	100	0	0.954	0.987	0.984	0.966	1.320	1.003	0.876	156	452	1583	1528	-0.067	773	810	759	769	0
2	4	11	"PFJ0497"	"J564_3"	6970	21980	140	789	778	235	95	99	29	100	100	0	1081	1001	342	82	85	18	99	98	0	0.695	0.743	0.746	0.790	1.755	0.709	0.859	156	483	1693	1602	-0.526	694	999	683	919	0
2	5	11	"PFJ0500"	"J56_7"	7160	21990	130	148	153	43	92	95	24	78	58	0	140	142	24	75	78	14	99	95	0	0.862	0.910	0.810	0.771	2.346	1.305	0.381	120	482	121	128	-0.215	56	65	61	67	0
2	6	11	"PFJ0503"	"J583_1"	7360	21980	140	150	149	41	92	99	54	52	10	0	132	132	26	76	78	22	91	66	0	1.036	1.018	1.137	0.955	2.376	1.474	0.345	156	447	114	113	0.051	58	56	57	56	0
2	7	11	"PFJ0506"	"J587_3"	7540	21990	130	143	144	38	94	99	54	40	5	0	123	126	21	76	80	27	85	36	0	1.043	1.000	1.024	0.899	2.377	2.115	0.223	120	429	96	100	0.060	49	47	50	50	0
2	8	11	"PFJ0508"	"J587_5"	7740	21980	130	131	134	33	90	94	28	66	35	0	114	119	21	77	80	19	83	49	0	1.108	1.048	1.191	1.072	2.239	1.785	0.297	120	451	78	86	0.148	41	37	44	42	0
2	9	11	"PFJ0527"	"J647_6"	7920	21980	150	774	779	210	89	93	30	100	100	0	926	878	218	75	78	13	100	100	0	0.805	0.859	0.874	0.852	1.427	0.856	0.861	156	446	1536	1493	-0.313	685	851	690	803	0
2	10	11	"PFJ0531"	"J64_1"	8110	21980	140	633	608	206	88	93	34	97	96	0	487	461	146	73	75	12	99	98	0	1.316	1.340	1.391	1.317	1.610	1.374	0.828	156	452	959	908	0.397	545	414	520	388	0
2	11	11	"PFJ0533"	"J64_3"	8310	21980	140	337	333	110	86	92	39	96	94	0	278	266	64	72	73	11	100	99	0	1.218	1.273	1.281	1.210	1.805	1.419	0.730	156	454	457	441	0.285	251	206	247	194	0
2	12	11	"PFJ0536"	"J65_10"	8500	21980	150	1320	1265	445	87	93	36	100	100	0	965	940	275	74	76	12	100	100	0	1.384	1.360	1.405	1.293	1.536	1.416	0.871	156	467	2124	2044	0.469	1233	891	1178	866	0
2	13	11	"PFJ0538"	"J65_12"	8690	21980	140	151	157	39	90	95	35	78	47	0	141	141	25	77	78	12	98	92	0	0.953	1.047	1.051	1.001	2.094	1.363	0.437	156	449	125	131	-0.069	61	64	67	64	0
2	14	11	"PFJ0540"	"J65_2"	8880	21980	140	703	676	235	91	96	30	100	99	0	554	528	135	77	79	14	100	100	0	1.283	1.297	1.313	1.230	1.549	1.389	0.855	156	425	1089	1036	0.360	612	477	585	451	0
2	15	11	"PFJ0567"	"J71_12"	9060	21980	140	400	407	120	91	94	24	98	98	0	323	321	82	76	78	13	100	100	0	1.251	1.290	1.246	1.260	1.518	1.359	0.812	156	445	556	561	0.323	309	247	316	245	0
2	16	11	"PFJ0569"	"J71_2"	9260	21990	130	120	123	30	94	98	28	46	18	0	114	114	21	77	78	11	90	74	0	0.703	0.784	0.913	0.811	2.829	1.850	0.185	120	464	63	66	-0.509	26	37	29	37	0
2	17	11	"PFJ0571"	"J71_6"	9450	21980	140	135	138	35	96	99	28	60	30	0	135	132	26	79	81	13	91	85	0	0.696	0.792	0.800	0.750	2.386	1.378	0.264	156	460	95	95	-0.522	39	56	42	53	0
2	18	11	"PFJ0573"	"J71_9"	9640	21980	140	17447	16425	5336	100	102	29	100	100	0	20212	18746	5412	84	87	16	100	100	0	0.862	0.875	0.889	0.844	1.492	0.879	0.901	156	463	37475	34987	-0.215	17347	20128	16325	18662	0
2	19	11	"PFJ0576"	"J73_13"	9830	21980	140	239	239	64	103	106	29	96	87	0	253	253	57	87	89	16	100	100	0	0.819	0.819	0.799	0.770	1.731	0.910	0.674	156	497	302	302	-0.288	136	166	136	166	0
2	20	11	"PFJ0578"	"J73_15"	10020	21980	140	1829	1738	621	99	102	27	100	100	0	2019	1965	637	84	86	14	100	100	0	0.894	0.871	0.887	0.835	1.517	0.877	0.888	156	510	3665	3520	-0.162	1730	1935	1639	1881	0
2	21	11	"PFK0742"	"Ks1964_2"	10220	21980	120	146	150	43	99	102	25	71	43	0	150	150	32	85	86	13	93	89	0	0.723	0.785	0.793	0.801	2.438	1.128	0.362	120	435	112	116	-0.468	47	65	51	65	0
2	22	11	"PFK0745"	"Ks1_2"	10400	21980	140	317	314	95	102	105	27	96	94	0	588	579	156	88	90	14	100	100	0	0.430	0.432	0.436	0.401	1.654	0.429	0.769	156	650	715	703	-1.218	215	500	212	491	0
2	1	12	"PFK0752"	"Ks202_6"	6400	22170	140	1298	1345	442	97	101	29	100	100	0	1864	1864	616	86	89	15	100	100	0	0.675	0.702	0.709	0.714	1.462	0.680	0.894	156	628	2979	3026	-0.566	1201	1778	1248	1778	0
2	2	12	"PFK0755"	"Ks202_9"	6600	22170	140	1078	1054	343	98	100	25	99	98	0	691	707	222	84	86	13	100	100	0	1.614	1.535	1.582	1.492	1.562	1.565	0.872	156	458	1587	1579	0.691	980	607	956	623	0
2	3	12	"PFK0757"	"Ks206_2"	6770	22200	150	122	126	40	96	98	27	48	22	0	119	118	26	81	84	15	76	60	0	0.684	0.811	1.006	0.888	3.340	1.672	0.233	156	546	64	67	-0.547	26	38	30	37	-50
2	4	12	"PFK0760"	"Ks210_1"	6980	22180	140	135	134	33	93	94	26	67	35	0	165	165	36	78	80	14	96	94	0	0.483	0.471	0.528	0.465	2.454	0.575	0.330	156	534	129	128	-1.051	42	87	41	87	0
2	5	12	"PFK0786"	"Ks225_7"	7170	22180	140	157	162	47	89	92	27	83	64	0	298	297	67	73	75	12	100	100	0	0.302	0.326	0.315	0.294	1.989	0.330	0.503	156	478	293	297	-1.726	68	225	73	224	0
2	6	12	"PFK0793"	"Ks2300_1"	7360	22170	140	158	163	45	90	97	57	61	17	0	158	155	33	74	76	22	95	90	0	0.810	0.901	0.837	0.839	2.189	1.818	0.286	156	399	152	154	-0.305	68	84	73	81	0
2	7	12	"PFK0795"	"Ks2345_1"	7540	22170	140	2073	2054	683	92	98	56	100	100	0	1022	971	314	76	78	23	99	99	0	2.094	2.192	2.214	2.256	1.666	2.259	0.860	156	375	2927	2857	1.066	1981	946	1962	895	0
2	8	12	"PFK0799"	"Ks244_1"	7730	22170	140	931	887	262	90	93	27	100	100	0	517	481	154	74	76	12	99	98	0	1.898	1.958	1.998	2.049	1.512	1.964	0.874	156	443	1284	1204	0.925	841	443	797	407	0
2	9	12	"PFK0802"	"Ks244_3"	7930	22170	140	1071	1033	314	87	90	27	100	100	0	653	606	190	73	75	13	98	98	0	1.697	1.775	1.791	1.858	1.583	1.781	0.878	156	469	1564	1479	0.763	984	580	946	533	0
2	10	12	"PFK0804"	"Ks244_8"	8120	22180	130	122	122	26	87	90	27	61	24	0	185	183	39	71	73	13	98	97	0	0.307	0.313	0.338	0.296	2.443	0.287	0.177	120	457	149	147	-1.704	35	114	35	112	0
2	11	12	"PFK0825"	"Ks25_1"	8300	22170	130	172	172	45	85	89	28	93	71	0	339	331	76	71	73	12	100	99	0	0.325	0.335	0.339	0.308	1.984	0.291	0.512	120	499	355	347	-1.623	87	268	87	260	0
2	12	12	"PFK0827"	"Ks25_12"	8500	22170	130	167	171	44	86	90	26	92	74	0	264	268	59	72	74	13	100	100	0	0.422	0.434	0.433	0.399	1.727	0.425	0.582	120	489	273	281	-1.245	81	192	85	196	0
2	13	12	"PFK0830"	"Ks25_19"	8700	22170	140	391	383	129	88	92	27	96	96	0	778	736	233	74	74	11	100	100	0	0.430	0.446	0.455	0.421	1.801	0.434	0.817	156	435	1007	957	-1.216	303	704	295	662	0
2	14	12	"PFK0834"	"Ks25_8"	8880	22170	130	151	157	42	91	94	27	82	58	0	255	251	45	75	76	10	100	100	0	0.333	0.375	0.351	0.322	2.018	0.393	0.433	120	392	240	242	-1.585	60	180	66	176	0
2	15	12	"PFK0839"	"Ks266_15"	9070	22170	140	1642	1579	594	91	93	26	100	99	0	1358	1251	447	76	77	10	100	100	0	1.210	1.266	1.265	1.248	1.758	1.280	0.869	156	431	2833	2663	0.275	1551	1282	1488	1175	0
2	16	12	"PFK0841"	"Ks266_6"	9260	22170	140	1082	1078	356	93	96	26	100	99	0	1207	1194	328	77	78	11	100	100	0	0.875	0.882	0.909	0.843	1.506	0.893	0.875	156	440	2119	2102	-0.192	989	1130	985	1117	0
2	17	12	"PFK0858"	"Ks271_1"	9450	22170	140	2516	2321	713	95	97	24	100	100	0	1378	1275	343	81	81	12	100	100	0	1.867	1.864	1.889	1.815	1.591	1.944	0.896	156	437	3718	3420	0.900	2421	1297	2226	1194	0
2	18	12	"PFK0868"	"Ks2886_1"	9640	22190	150	114	115	28	95	99	28	35	8	0	107	110	19	82	84	15	77	35	0	0.760	0.714	0.957	0.913	3.396	2.929	0.101	156	445	44	48	-0.396	19	25	20	28	-50
2	19	12	"PFK0871"	"Ks291_5"	9830	22190	150	97	100	25	98	101	29	12	1	0	84	85	13	81	84	16	17	1	0	-0.333	0.500	1.938	2.345	3.689	6.467	0.068	156	498	2	6	Error	-1	3	2	4	-50
2	20	12	"PFK0873"	"Ks291_8"	10060	22170	150	105	109	23	95	98	25	31	8	0	87	89	17	80	81	13	36	14	0	1.429	1.556	1.361	1.383	3.980	4.714	0.061	156	493	17	23	0.515	10	7	14	9	-50
2	21	12	"PFK0878"	"Ks2_13"	10210	22190	150	103	105	25	92	95	24	27	7	0	95	95	16	79	81	12	58	29	0	0.688	0.813	1.377	1.169	3.432	3.989	0.078	156	457	27	29	-0.541	11	16	13	16	-50
2	22	12	"PFK0881"	"Ks2_9"	10400	22170	150	206	209	57	96	100	28	92	85	0	215	211	45	84	87	17	99	96	0	0.840	0.890	0.877	0.850	1.891	0.981	0.588	156	778	241	240	-0.252	110	131	113	127	0
2	1	13	"PFL0033"	"L1_66"	6400	22330	150	107	112	31	94	97	29	31	10	0	99	101	18	80	83	16	53	23	0	0.684	0.857	1.344	1.226	2.810	3.052	0.107	156	739	32	39	-0.547	13	19	18	21	-50
2	2	13	"PFL0035"	"L1_7"	6610	22380	150	100	104	26	93	94	24	28	8	0	93	95	16	78	81	15	48	16	0	0.467	0.647	1.500	1.398	3.491	5.024	0.038	156	485	22	28	-1.100	7	15	11	17	-50
2	3	13	"PFL0037"	"L1_72"	6790	22370	110	123	122	29	92	92	23	60	25	0	121	122	22	76	77	12	96	80	0	0.689	0.652	0.865	0.785	2.583	1.375	0.138	80	351	76	76	-0.538	31	45	30	46	0
2	4	13	"PFL0041"	"L1_79"	6980	22370	120	126	128	34	88	92	26	60	28	0	119	120	19	75	75	11	97	90	0	0.864	0.889	0.923	0.876	2.407	1.819	0.218	120	442	82	85	-0.212	38	44	40	45	0
2	5	13	"PFL0043"	"L1_81"	7160	22360	130	190	188	48	86	92	31	93	75	0	128	129	25	74	75	11	99	95	0	1.926	1.855	1.791	1.754	1.923	2.368	0.470	120	450	158	157	0.946	104	54	102	55	0
2	6	13	"PFL0045"	"L1_83"	7360	22360	140	163	168	43	87	92	29	89	68	0	325	323	95	74	75	12	99	99	0	0.303	0.325	0.332	0.305	2.088	0.279	0.446	156	435	327	330	-1.724	76	251	81	249	0
2	7	13	"PFL0068"	"L2_117"	7530	22350	140	1097	1103	285	89	91	26	100	100	0	836	853	213	74	75	11	100	100	0	1.323	1.302	1.302	1.312	1.378	1.314	0.865	156	394	1770	1793	0.404	1008	762	1014	779	0
2	8	13	"PFL0070"	"L2_12"	7720	22350	140	873	863	194	86	89	26	100	100	0	1066	1027	187	72	74	10	100	100	0	0.792	0.814	0.820	0.801	1.298	0.821	0.908	156	472	1781	1732	-0.337	787	994	777	955	0
2	9	13	"PFL0072"	"L2_123"	7910	22350	130	170	178	43	84	88	26	95	82	0	176	177	31	71	73	12	100	100	0	0.819	0.887	0.861	0.798	1.993	1.006	0.540	120	471	191	200	-0.288	86	105	94	106	0
2	10	13	"PFL0074"	"L2_127"	8100	22350	130	185	190	43	83	87	24	98	90	0	197	198	25	71	72	11	100	100	0	0.810	0.843	0.803	0.784	1.672	0.918	0.586	120	485	228	234	-0.305	102	126	107	127	0
2	11	13	"PFL0077"	"L2_135"	8290	22350	120	489	482	125	83	86	24	100	99	0	541	531	116	71	73	12	100	100	0	0.864	0.867	0.862	0.847	1.497	0.863	0.827	120	481	876	859	-0.211	406	470	399	460	0
2	12	13	"PFL0079"	"L2_139"	8480	22360	140	189	190	62	86	88	24	89	83	0	443	447	130	71	73	12	99	98	0	0.277	0.277	0.275	0.256	1.881	0.282	0.667	156	517	475	480	-1.853	103	372	104	376	0
2	13	13	"PFL0101"	"L2_180"	8670	22350	140	408	405	118	86	89	25	100	99	0	424	415	102	72	73	10	100	99	0	0.915	0.930	0.919	0.912	1.540	0.951	0.830	156	442	674	662	-0.129	322	352	319	343	0
2	14	13	"PFL0104"	"L2_185"	8860	22350	140	156	159	44	88	92	28	85	58	0	159	155	29	74	75	10	98	98	0	0.800	0.877	0.882	0.846	1.878	1.143	0.445	156	445	153	152	-0.322	68	85	71	81	0
2	15	13	"PFL0109"	"L2_193"	9050	22350	150	271	272	61	90	95	38	99	96	0	433	427	74	77	81	34	100	100	0	0.508	0.520	0.504	0.501	1.485	0.521	0.739	156	485	537	532	-0.976	181	356	182	350	0
2	16	13	"PFL0111"	"L2_195"	9250	22360	140	128	129	30	91	97	38	47	11	0	233	233	53	80	83	35	98	94	0	0.242	0.248	0.244	0.236	2.187	0.229	0.245	156	448	190	191	-2.048	37	153	38	153	0
2	17	13	"PFL0113"	"L2_198"	9430	22360	130	155	155	36	94	98	26	83	60	0	234	233	41	82	83	12	100	100	0	0.401	0.404	0.420	0.365	2.091	0.424	0.385	120	413	213	212	-1.317	61	152	61	151	0
2	18	13	"PFL0115"	"L2_20"	9620	22350	140	475	499	165	92	97	27	99	98	0	746	741	180	79	81	12	100	100	0	0.574	0.615	0.606	0.576	1.657	0.628	0.838	156	428	1050	1069	-0.800	383	667	407	662	0
2	19	13	"PFL0135"	"L2_233"	9820	22350	140	147	153	39	91	95	26	82	57	0	146	147	44	75	77	11	94	91	0	0.789	0.861	0.950	0.870	2.734	0.944	0.378	156	424	127	134	-0.342	56	71	62	72	0
2	20	13	"PFL0138"	"L2_238"	10000	22350	130	114	115	26	91	97	42	27	0	0	126	125	21	77	79	14	95	80	0	0.469	0.500	0.637	0.606	3.265	3.979	0.061	120	437	72	72	-1.091	23	49	24	48	0
2	21	13	"PFL0141"	"L2_248"	10190	22350	130	418	435	127	91	95	42	100	99	0	538	536	119	76	78	14	100	100	0	0.708	0.748	0.731	0.723	1.357	0.739	0.795	120	442	789	804	-0.499	327	462	344	460	0
2	22	13	"PFL0145"	"L2_259"	10360	22350	90	115	118	27	94	98	27	40	11	0	103	103	17	77	81	17	71	23	0	0.808	0.923	1.000	1.184	3.166	2.434	0.248	52	344	47	50	-0.308	21	26	24	26	0
2	1	14	"PFL0149"	"L2_268"	6390	22550	140	144	144	33	93	96	30	75	40	0	240	236	53	80	83	17	100	98	0	0.319	0.327	0.349	0.324	2.002	0.374	0.224	156	748	211	207	-1.650	51	160	51	156	0
2	2	14	"PFL0152"	"L2_277"	6580	22550	140	955	978	297	92	96	27	100	99	0	729	745	173	80	83	17	100	100	0	1.330	1.332	1.328	1.274	1.467	1.406	0.880	156	487	1512	1551	0.411	863	649	886	665	0
2	3	14	"PFM0408"	"M36520_1"	6780	22550	140	165	169	46	88	91	22	92	75	0	428	428	103	74	76	13	100	100	0	0.218	0.229	0.236	0.207	1.937	0.213	0.525	156	445	431	435	-2.201	77	354	81	354	0
2	4	14	"PFM0410"	"M36520_4"	6970	22550	140	164	167	43	86	91	25	91	77	0	305	307	73	73	74	13	100	99	0	0.336	0.346	0.338	0.325	1.778	0.337	0.586	156	477	310	315	-1.573	78	232	81	234	0
2	5	14	"PFM0413"	"M36754_16"	7160	22550	140	692	682	199	86	90	24	100	100	0	1123	1067	294	74	75	10	100	100	0	0.578	0.600	0.593	0.600	1.501	0.586	0.876	156	487	1655	1589	-0.792	606	1049	596	993	0
2	6	14	"PFM0417"	"M36754_20"	7350	22550	130	146	151	38	87	90	23	88	72	0	114	116	18	76	77	11	95	86	0	1.553	1.600	1.592	1.543	1.975	2.280	0.405	120	460	97	104	0.635	59	38	64	40	0
2	7	14	"PFM0419"	"M36754_23"	7540	22550	140	1389	1328	383	89	91	24	100	100	0	989	982	278	77	78	11	100	100	0	1.425	1.369	1.381	1.378	1.397	1.387	0.904	156	497	2212	2144	0.511	1300	912	1239	905	0
2	8	14	"PFM0422"	"M3675_2"	7730	22550	130	683	682	144	86	89	24	100	100	0	930	938	190	74	75	11	100	100	0	0.697	0.690	0.696	0.685	1.287	0.667	0.863	120	475	1453	1460	-0.520	597	856	596	864	0
2	9	14	"PFM0440"	"M3766_1"	7920	22550	140	463	458	127	83	87	24	100	98	0	1145	1147	270	72	73	11	100	100	0	0.354	0.349	0.356	0.336	1.426	0.331	0.837	156	530	1453	1450	-1.498	380	1073	375	1075	0
2	10	14	"PFM0442"	"M37744_2"	8110	22550	140	123	125	33	82	84	21	71	46	0	137	137	30	72	73	11	94	91	0	0.631	0.662	0.724	0.670	2.516	0.796	0.260	156	546	106	108	-0.665	41	65	43	65	0
2	11	14	"PFM0444"	"M37773_2"	8300	22560	120	117	121	33	82	84	20	67	45	0	112	114	23	72	73	10	93	82	0	0.875	0.929	0.813	0.820	3.128	1.535	0.246	120	462	75	81	-0.193	35	40	39	42	0
2	12	14	"PFM0446"	"M3777_1"	8500	22550	140	199	204	60	83	86	20	94	92	0	375	367	100	73	74	9	100	99	0	0.384	0.412	0.407	0.384	1.746	0.397	0.709	156	499	418	415	-1.380	116	302	121	294	0
2	13	14	"PFM0448"	"M37794_11"	8680	22550	140	141	142	37	84	87	23	82	57	0	134	132	26	73	74	9	96	94	0	0.934	0.983	1.000	0.893	2.435	1.299	0.392	156	543	118	117	-0.098	57	61	58	59	0
2	14	14	"PFM0450"	"M37794_14"	8880	22550	140	160	165	46	85	89	26	89	72	0	155	151	29	73	74	9	98	96	0	0.915	1.026	0.948	0.907	2.064	1.302	0.521	156	568	157	158	-0.129	75	82	80	78	0
2	15	14	"PFM0469"	"M38740_1"	9070	22550	120	123	125	28	90	94	36	45	10	0	111	112	18	77	80	35	47	5	0	0.971	1.000	1.053	1.006	2.651	2.096	0.169	120	458	67	70	-0.043	33	34	35	35	0
2	16	14	"PFM0472"	"M38757_4"	9260	22550	140	1054	1007	329	92	97	36	100	98	0	843	799	206	80	84	34	100	100	0	1.261	1.273	1.291	1.216	1.503	1.342	0.869	156	475	1725	1634	0.334	962	763	915	719	0
2	17	14	"PFM0476"	"M38913_1"	9440	22550	140	1961	1970	574	95	99	27	100	100	0	1201	1189	342	83	85	13	100	100	0	1.669	1.695	1.714	1.738	1.523	1.725	0.900	156	456	2984	2981	0.739	1866	1118	1875	1106	0
2	18	14	"PFM0478"	"M38913_6"	9640	22550	140	1049	1027	315	93	99	29	99	99	0	804	785	206	80	81	12	100	100	0	1.320	1.325	1.304	1.285	1.508	1.374	0.882	156	466	1680	1639	0.401	956	724	934	705	0
2	19	14	"PFM0481"	"M38941_1"	9820	22550	140	290	295	80	93	98	28	97	96	0	338	330	70	77	78	11	100	100	0	0.755	0.798	0.760	0.746	1.698	0.843	0.777	156	469	458	455	-0.406	197	261	202	253	0
2	20	14	"PFM0484"	"M38941_6"	10010	22550	140	164	166	39	93	98	40	80	39	0	305	305	67	78	79	13	100	99	0	0.313	0.322	0.318	0.305	1.849	0.304	0.520	156	518	298	300	-1.677	71	227	73	227	0
2	21	14	"PFM0510"	"M41547_1"	10210	22550	150	275	279	69	93	97	39	98	97	0	1663	1616	391	78	80	13	100	100	0	0.115	0.121	0.120	0.118	1.429	0.114	0.782	156	570	1767	1724	-3.122	182	1585	186	1538	0
2	22	14	"PFM0512"	"M41763_12"	10400	22550	140	540	525	162	96	100	33	99	99	0	642	601	147	79	82	15	100	100	0	0.789	0.822	0.833	0.785	1.548	0.846	0.844	156	728	1007	951	-0.343	444	563	429	522	0
2	1	15	"PFM0514"	"M41763_4"	6400	22750	130	133	134	32	96	100	33	55	20	0	124	125	21	85	89	20	83	47	0	0.949	0.950	1.067	1.013	2.550	2.026	0.158	120	673	76	78	-0.076	37	39	38	40	0
2	2	15	"PFM0516"	"M41776_1"	6620	22740	150	142	139	45	94	98	28	64	41	0	128	124	32	80	85	21	73	58	0	1.000	1.023	1.138	1.087	2.632	1.574	0.364	156	524	96	89	0.000	48	48	45	44	-50
2	3	15	"PFM0524"	"M42658_1"	6780	22750	140	258	268	81	91	93	25	97	96	0	434	436	105	75	77	14	100	100	0	0.465	0.490	0.491	0.450	1.766	0.506	0.771	156	436	526	538	-1.104	167	359	177	361	0
2	4	15	"PFM0531"	"M42966_1"	6970	22740	140	1923	1908	604	88	91	23	100	100	0	1139	1125	365	74	76	13	99	99	0	1.723	1.732	1.705	1.755	1.498	1.760	0.882	156	493	2900	2871	0.785	1835	1065	1820	1051	0
2	5	15	"PFN0076"	"N128_81"	7190	22740	150	105	121	58	86	88	21	46	31	0	91	111	59	73	74	10	63	46	0	1.056	0.921	1.083	1.142	3.391	1.069	0.514	156	479	37	73	0.078	19	18	35	38	-50
2	6	15	"PFN0079"	"N128_86"	7350	22740	130	168	171	42	85	86	20	95	82	0	190	193	38	76	77	10	100	100	0	0.728	0.735	0.722	0.658	1.869	0.798	0.639	120	433	197	203	-0.458	83	114	86	117	0
2	7	15	"PFN0082"	"N128_90"	7550	22740	140	359	366	111	87	89	21	99	96	0	450	432	115	78	79	10	100	100	0	0.731	0.788	0.767	0.757	1.814	0.796	0.801	156	492	644	633	-0.452	272	372	279	354	0
2	8	15	"PFN0084"	"N128_92"	7740	22740	140	210	213	61	86	89	21	98	89	0	555	545	172	76	77	11	99	99	0	0.259	0.271	0.269	0.257	1.830	0.252	0.711	156	500	603	596	-1.950	124	479	127	469	0
2	9	15	"PFN0086"	"N128_95"	7940	22740	140	266	271	93	84	86	21	95	94	0	542	520	170	75	76	12	100	100	0	0.390	0.420	0.415	0.400	1.676	0.415	0.793	156	475	649	632	-1.359	182	467	187	445	0
2	10	15	"PFN0090"	"N129_1"	8140	22750	150	96	102	25	84	85	21	35	16	0	81	83	12	74	75	11	36	13	0	1.714	2.000	1.905	1.779	4.372	7.121	0.045	156	450	19	27	0.778	12	7	18	9	-50
2	11	15	"PFN0105"	"N129_41"	8330	22740	150	91	107	61	84	85	20	29	17	0	87	107	60	74	75	10	55	41	0	0.538	0.697	0.963	1.028	3.741	1.049	0.591	156	462	20	56	-0.893	7	13	23	33	-50
2	12	15	"PFN0107"	"N129_48"	8490	22740	130	139	146	38	85	87	25	80	52	0	118	120	21	74	75	10	96	88	0	1.227	1.326	1.243	1.135	2.860	1.873	0.356	120	478	98	107	0.295	54	44	61	46	0
2	13	15	"PFN0109"	"N129_6"	8690	22750	100	102	106	24	86	89	27	35	8	0	96	97	16	74	75	10	73	53	0	0.727	0.870	0.826	0.942	3.154	7.092	0.043	80	457	38	43	-0.459	16	22	20	23	0
2	14	15	"PFN0112"	"N130_1"	8880	22730	110	97	100	25	87	89	25	32	6	0	84	88	16	74	75	10	47	31	0	1.000	0.929	1.446	1.672	3.751	13.808	0.012	80	445	20	27	0.000	10	10	13	14	0
2	15	15	"PFN0114"	"N130_17"	9070	22750	140	136	143	44	90	92	27	67	44	0	202	203	41	76	78	11	100	100	0	0.365	0.417	0.422	0.384	2.323	0.481	0.385	156	527	172	180	-1.454	46	126	53	127	0
2	16	15	"PFN0116"	"N130_19"	9260	22740	130	613	595	194	93	95	25	98	97	0	741	699	230	79	81	14	100	100	0	0.785	0.810	0.854	0.789	1.717	0.781	0.805	120	453	1182	1122	-0.348	520	662	502	620	0
2	17	15	"PFN0134"	"N130_43"	9450	22740	140	18806	17063	5081	93	97	25	100	100	0	14132	12624	3642	81	83	14	100	100	0	1.332	1.353	1.340	1.338	1.512	1.374	0.887	156	472	32764	29513	0.413	18713	14051	16970	12543	0
2	18	15	"PFN0137"	"N130_46"	9640	22740	140	3161	3285	1177	93	99	31	100	100	0	2448	2443	847	81	83	12	100	100	0	1.296	1.351	1.385	1.367	1.516	1.362	0.871	156	467	5435	5554	0.374	3068	2367	3192	2362	0
2	19	15	"PFN0139"	"N130_5"	9820	22740	130	1830	1788	539	95	100	31	100	100	0	3100	2895	920	80	83	14	100	100	0	0.575	0.601	0.585	0.602	1.567	0.551	0.832	120	468	4755	4508	-0.800	1735	3020	1693	2815	0
2	20	15	"PFN0141"	"N130_52"	10020	22740	140	2846	2743	1191	94	98	25	100	99	0	4162	3810	1677	79	81	14	99	97	0	0.674	0.710	0.702	0.744	2.335	0.690	0.872	156	532	6835	6380	-0.569	2752	4083	2649	3731	0
2	21	15	"PFN0145"	"N130_61"	10200	22740	130	1357	1324	446	93	95	23	100	100	0	2078	1967	652	80	83	24	100	100	0	0.633	0.652	0.652	0.636	1.564	0.612	0.824	120	516	3262	3118	-0.661	1264	1998	1231	1887	0
2	22	15	"PFN0147"	"N131_12"	10420	22720	150	111	116	31	95	98	25	37	18	0	104	105	22	81	84	22	50	19	0	0.696	0.875	1.073	0.928	3.482	1.995	0.089	156	801	39	45	-0.524	16	23	21	24	-50
2	1	16	"PFN0168"	"N132_106"	6420	22940	130	107	106	22	94	96	27	23	4	0	172	169	36	81	83	16	95	90	0	0.143	0.136	0.265	0.209	2.856	0.137	0.047	120	565	104	100	-2.807	13	91	12	88	0
2	2	16	"PFN0170"	"N132_108"	6600	22940	150	133	135	32	93	95	25	68	37	0	376	372	87	78	83	19	100	100	0	0.134	0.143	0.147	0.134	2.148	0.137	0.317	156	531	338	336	-2.897	40	298	42	294	0
2	3	16	"PFN0172"	"N132_11"	6790	22940	130	176	184	52	92	95	25	92	83	0	660	656	104	77	79	12	100	100	0	0.144	0.159	0.145	0.135	1.940	0.156	0.567	120	467	667	671	-2.795	84	583	92	579	0
2	4	16	"PFN0175"	"N132_116"	6980	22930	140	1305	1242	432	90	93	26	100	99	0	1211	1192	445	77	78	12	99	98	0	1.071	1.033	1.039	1.047	1.824	1.014	0.854	156	517	2349	2267	0.100	1215	1134	1152	1115	0
2	5	16	"PFN0177"	"N132_119"	7170	22930	150	189	199	46	86	89	26	100	92	0	518	515	106	74	75	11	100	100	0	0.232	0.256	0.246	0.243	1.541	0.230	0.652	156	462	547	554	-2.108	103	444	113	441	0
2	6	16	"PFN0180"	"N132_125"	7360	22940	160	526	505	199	84	87	22	96	93	0	960	899	306	75	76	10	100	99	0	0.499	0.511	0.539	0.471	1.732	0.514	0.861	208	463	1327	1245	-1.002	442	885	421	824	0
2	7	16	"PFN0582"	"N145_33"	7560	22930	140	266	272	78	86	88	20	98	97	0	1701	1657	546	77	78	10	100	100	0	0.111	0.118	0.116	0.116	1.468	0.110	0.817	156	482	1804	1766	-3.173	180	1624	186	1580	0
2	8	16	"PFN0584"	"N145_38"	7750	22930	130	122	125	29	86	90	43	35	9	0	108	109	17	77	89	173	0	0	0	1.161	1.219	1.274	1.091	3.221	2.618	0.169	120	512	67	71	0.216	36	31	39	32	0
2	9	16	"PFN0589"	"N145_44"	7960	22930	150	93	96	22	85	89	44	7	0	0	88	88	14	76	89	178	0	0	0	0.667	0.917	1.236	1.200	3.189	7.211	0.028	156	483	20	23	-0.585	8	12	11	12	-50
2	10	16	"PFN0592"	"N145_50"	8110	22940	150	96	97	22	87	87	21	26	7	0	80	81	14	75	76	9	37	14	0	1.800	1.667	1.679	1.541	3.550	12.112	0.017	156	422	14	16	0.848	9	5	10	6	-50
2	11	16	"PFN0598"	"N145_61"	8310	22930	140	116	117	28	85	86	20	63	37	0	108	111	20	75	75	8	92	85	0	0.939	0.889	1.030	0.953	3.042	1.718	0.157	156	457	64	68	-0.090	31	33	32	36	0
2	12	16	"PFN0600"	"N145_9"	8500	22940	140	278	278	95	85	87	26	91	89	0	388	368	105	74	75	9	100	99	0	0.615	0.656	0.655	0.581	2.085	0.688	0.781	156	539	507	487	-0.702	193	314	193	294	0
2	13	16	"PFN0620"	"N148_2"	8690	22940	110	113	116	31	86	89	25	55	23	0	96	99	14	73	74	9	95	70	0	1.174	1.154	1.152	1.115	2.888	3.013	0.138	80	432	50	56	0.231	27	23	30	26	0
2	14	16	"PFN0622"	"N148_6"	8880	22940	150	93	97	23	89	91	24	23	5	0	80	82	14	75	76	11	31	10	0	0.800	1.143	1.500	1.557	4.518	17.183	0.008	156	575	9	15	-0.322	4	5	8	7	-50
2	15	16	"PFN0628"	"N149_12"	9070	22930	140	7468	7538	2709	92	95	28	100	100	0	4045	3754	1510	77	79	12	99	99	0	1.859	2.025	2.038	2.237	1.902	2.045	0.872	156	456	11344	11123	0.894	7376	3968	7446	3677	0
2	16	16	"PFN0632"	"N149_18"	9260	22930	140	631	643	193	93	95	26	100	100	0	855	822	261	79	82	14	99	99	0	0.693	0.740	0.732	0.775	1.782	0.718	0.845	156	443	1314	1293	-0.528	538	776	550	743	0
2	17	16	"PFN0634"	"N149_2"	9450	22940	140	177	182	54	92	95	27	88	74	0	292	290	77	80	81	13	99	99	0	0.401	0.429	0.422	0.386	2.008	0.434	0.577	156	452	297	300	-1.319	85	212	90	210	0
2	18	16	"PFN0637"	"N149_30"	9640	22930	130	595	574	192	91	97	31	96	95	0	2606	2447	775	82	83	11	100	100	0	0.200	0.204	0.206	0.197	1.644	0.188	0.819	120	457	3028	2848	-2.324	504	2524	483	2365	0
2	19	16	"PFN0655"	"N150_39"	9830	22940	140	375	373	128	92	97	29	95	93	0	702	675	174	82	84	15	100	100	0	0.456	0.474	0.490	0.426	1.855	0.473	0.772	156	517	903	874	-1.131	283	620	281	593	0
2	20	16	"PFN0658"	"N150_49"	10020	22940	130	159	164	39	93	97	30	87	60	0	254	251	48	80	81	13	100	100	0	0.379	0.415	0.438	0.382	1.994	0.426	0.389	120	453	240	242	-1.399	66	174	71	171	0
2	21	16	"PFN0660"	"N150_51"	10210	22940	140	428	434	148	94	97	27	98	96	0	500	509	163	81	84	25	99	99	0	0.797	0.794	0.844	0.784	1.761	0.803	0.769	156	473	753	768	-0.327	334	419	340	428	0
2	22	16	"PFN0662"	"N150_53"	10400	22930	140	1629	1622	598	95	98	26	100	99	0	1133	1068	356	83	87	23	98	98	0	1.461	1.550	1.573	1.534	1.774	1.623	0.858	156	681	2584	2512	0.547	1534	1050	1527	985	0
2	1	17	"PFN0664"	"N150_57"	6400	23120	150	889	876	244	99	103	35	100	99	0	657	620	162	87	89	18	100	99	0	1.386	1.458	1.408	1.469	1.378	1.405	0.879	156	771	1360	1310	0.471	790	570	777	533	0
2	2	17	"PFN0666"	"N150_6"	6590	23130	130	516	518	143	97	99	27	100	99	0	378	374	69	85	87	18	100	100	0	1.430	1.457	1.436	1.404	1.343	1.561	0.837	120	483	712	710	0.516	419	293	421	289	0
2	3	17	"PFN0680"	"N150_8"	6780	23130	130	404	394	100	93	97	25	100	99	0	1071	1073	223	81	83	13	100	100	0	0.314	0.303	0.320	0.289	1.451	0.287	0.798	120	516	1301	1293	-1.671	311	990	301	992	0
2	4	17	"PFN0682"	"N150_82"	6970	23120	130	1149	1125	280	90	93	27	100	100	0	1438	1387	356	80	84	28	100	100	0	0.780	0.792	0.791	0.801	1.372	0.730	0.888	120	512	2417	2342	-0.359	1059	1358	1035	1307	0
2	5	17	"PFN0685"	"N150_87"	7170	23130	140	443	425	141	87	90	27	98	96	0	959	920	252	76	80	28	100	100	0	0.403	0.400	0.405	0.376	1.613	0.394	0.820	156	493	1239	1182	-1.311	356	883	338	844	0
2	6	17	"PFN0688"	"N150_9"	7360	23130	140	275	285	120	87	89	23	95	93	0	327	337	140	75	76	10	100	100	0	0.746	0.756	0.767	0.709	1.672	0.763	0.757	156	468	440	460	-0.423	188	252	198	262	0
2	7	17	"PFN0694"	"N151_11"	7550	23130	140	712	711	230	87	89	20	100	100	0	630	626	142	77	78	10	100	100	0	1.130	1.137	1.143	1.081	1.437	1.207	0.860	156	466	1178	1173	0.177	625	553	624	549	0
2	8	17	"PFN0696"	"N151_18"	7740	23130	140	333	327	110	87	91	45	92	86	0	966	910	283	77	90	182	97	93	0	0.277	0.288	0.286	0.269	1.745	0.255	0.707	156	463	1135	1073	-1.854	246	889	240	833	0
2	9	17	"PFN0876"	"N168_6"	7930	23130	140	366	370	106	88	92	47	98	96	0	485	496	124	76	92	192	96	62	0	0.680	0.671	0.660	0.651	1.448	0.470	0.539	156	415	687	702	-0.557	278	409	282	420	0
2	10	17	"PFN0874"	"N168_34"	8120	23130	140	1858	1740	572	88	90	21	99	99	0	1337	1255	323	78	80	11	100	100	0	1.406	1.404	1.428	1.343	1.498	1.478	0.894	156	416	3029	2829	0.491	1770	1259	1652	1177	0
2	11	17	"PFN0894"	"N173_1"	8300	23120	130	189	191	52	87	89	21	95	90	0	295	292	63	78	79	10	100	100	0	0.470	0.486	0.478	0.455	1.764	0.445	0.589	120	473	319	318	-1.089	102	217	104	214	0
2	12	17	"PFN0907"	"N175_2"	8500	23130	140	973	971	354	85	87	22	98	98	0	2988	3092	1074	76	77	9	100	100	0	0.305	0.294	0.300	0.287	1.603	0.280	0.850	156	509	3800	3902	-1.713	888	2912	886	3016	0
2	13	17	"PFN0906"	"N175_16"	8690	23130	140	146	153	44	86	89	23	85	65	0	427	423	110	76	77	11	100	100	0	0.171	0.193	0.200	0.178	2.006	0.184	0.509	156	478	411	414	-2.548	60	351	67	347	0
2	14	17	"PFN0918"	"N177_6"	8880	23120	140	1848	1802	580	90	92	22	100	100	0	1382	1270	456	76	78	11	99	99	0	1.346	1.434	1.444	1.527	1.749	1.425	0.877	156	457	3064	2906	0.429	1758	1306	1712	1194	0
2	15	17	"PFL0005"	"L1_103"	9070	23130	140	250	247	72	92	94	23	94	91	0	305	295	67	76	79	14	100	100	0	0.690	0.708	0.729	0.667	1.805	0.746	0.689	156	452	387	374	-0.535	158	229	155	219	0
2	16	17	"PFL0159"	"L2_30"	9260	23120	140	7560	7559	2273	93	96	26	100	100	0	4468	4234	1462	79	81	15	99	99	0	1.701	1.797	1.789	1.921	1.714	1.799	0.870	156	451	11856	11621	0.767	7467	4389	7466	4155	0
2	17	17	"PFL0171"	"L2_55"	9450	23120	140	3198	3211	1106	92	98	36	100	100	0	3246	2999	1168	80	81	12	100	99	0	0.981	1.069	1.057	1.169	1.919	1.043	0.894	156	425	6272	6038	-0.028	3106	3166	3119	2919	0
2	18	17	"PFL0176"	"L2_62"	9640	23120	140	3074	2967	853	92	97	34	100	100	0	3279	3190	1069	81	82	13	99	99	0	0.932	0.925	0.917	0.955	1.517	0.891	0.876	156	452	6180	5984	-0.101	2982	3198	2875	3109	0
2	19	17	"PFL0064"	"L2_109"	9830	23130	140	196	200	67	90	93	22	92	82	0	408	400	118	81	82	13	99	99	0	0.324	0.345	0.328	0.305	1.799	0.340	0.646	156	501	433	429	-1.625	106	327	110	319	0
2	20	17	"PFL0066"	"L2_114"	10030	23120	140	235	237	55	91	93	27	98	96	0	526	531	104	79	81	13	100	100	0	0.322	0.323	0.315	0.309	1.600	0.307	0.715	156	475	591	598	-1.634	144	447	146	452	0
2	21	17	"PFL0140"	"L2_247"	10210	23120	140	206	214	56	95	97	29	95	84	0	417	429	115	81	83	14	100	100	0	0.330	0.342	0.337	0.321	1.739	0.332	0.688	156	416	447	467	-1.598	111	336	119	348	0
2	22	17	"PFL0150"	"L2_270"	10400	23120	140	947	978	348	101	105	33	99	99	0	1540	1559	496	87	89	16	100	100	0	0.582	0.596	0.605	0.569	1.491	0.595	0.876	156	617	2299	2349	-0.780	846	1453	877	1472	0
2	1	18	"PFN0982"	"N244_3"	6400	23320	120	146	150	40	105	111	31	55	30	0	154	158	27	96	97	18	95	83	0	0.707	0.726	0.780	0.651	2.948	1.423	0.176	120	560	99	107	-0.500	41	58	45	62	0
2	2	18	"PFJ0260"	"J246_2"	6590	23310	130	3316	3244	680	104	109	30	100	100	0	3234	3046	579	94	97	21	100	100	0	1.023	1.064	1.049	1.058	1.267	1.049	0.897	120	536	6352	6092	0.033	3212	3140	3140	2952	0
2	3	18	"PFJ0281"	"J269_1"	6790	23320	140	208	209	51	98	101	27	93	85	0	344	342	73	87	90	20	99	99	0	0.428	0.435	0.439	0.402	1.760	0.435	0.653	156	548	367	366	-1.224	110	257	111	255	0
2	4	18	"PFJ0305"	"J27_3"	6980	23320	140	243	240	70	95	105	56	91	67	0	521	503	127	84	137	264	86	16	0	0.339	0.346	0.347	0.329	1.577	0.332	0.721	156	469	585	564	-1.562	148	437	145	419	0
2	5	18	"PFJ0475"	"J53_46"	7170	23320	150	371	366	89	91	103	58	97	94	0	1339	1300	246	81	133	265	100	98	0	0.223	0.226	0.231	0.213	1.580	0.217	0.823	156	468	1538	1494	-2.168	280	1258	275	1219	0
2	6	18	"PFJ0505"	"J583_7"	7360	23320	110	127	127	31	89	90	21	70	42	0	127	128	20	77	78	10	100	96	0	0.760	0.745	0.870	0.674	2.991	1.091	0.157	80	399	88	89	-0.396	38	50	38	51	0
2	7	18	"PFJ0549"	"J697_3"	7550	23310	130	170	174	45	87	89	21	95	87	0	197	198	41	78	79	11	100	100	0	0.697	0.725	0.702	0.665	1.902	0.796	0.589	120	482	202	207	-0.520	83	119	87	120	0
2	8	18	"PFJ0586"	"J753_2"	7740	23310	140	285	291	77	88	90	20	100	100	0	246	243	54	78	79	9	100	99	0	1.173	1.230	1.296	1.223	1.545	1.294	0.758	156	426	365	368	0.230	197	168	203	165	0
2	9	18	"PFJ0594"	"J82_7"	7930	23310	140	878	862	236	90	92	20	100	100	0	1606	1498	461	80	81	10	100	99	0	0.516	0.544	0.534	0.567	1.633	0.513	0.855	156	398	2314	2190	-0.953	788	1526	772	1418	0
2	10	18	"PFK0025"	"Km2326_6"	8110	23320	150	100	102	26	90	92	21	33	11	0	112	114	17	82	83	11	89	69	0	0.333	0.375	0.667	0.635	2.995	2.641	0.032	156	462	40	44	-1.585	10	30	12	32	-50
2	11	18	"PFJ0390"	"J40_6"	8300	23310	130	196	202	55	90	91	21	99	94	0	290	294	47	80	81	11	100	100	0	0.505	0.523	0.513	0.471	1.749	0.533	0.607	120	534	316	326	-0.986	106	210	112	214	0
2	12	18	"PFJ0410"	"J43_3"	8500	23310	130	595	572	185	86	88	21	100	99	0	1704	1596	404	78	79	11	100	100	0	0.313	0.320	0.332	0.298	1.562	0.304	0.822	120	489	2135	2004	-1.676	509	1626	486	1518	0
2	13	18	"PFJ0426"	"J461_4"	8690	23320	150	99	99	24	87	89	23	27	10	0	84	84	12	79	81	18	14	0	0	2.400	2.400	1.727	1.766	4.016	6.299	0.012	156	473	17	17	1.263	12	5	12	5	-50
2	14	18	"PFJ0465"	"J53_31"	8880	23310	130	116	118	28	89	91	22	54	30	0	136	140	25	78	80	17	97	87	0	0.466	0.468	0.516	0.442	2.851	0.681	0.185	120	442	85	91	-1.103	27	58	29	62	0
2	15	18	"PFJ0557"	"J6_2"	9070	23320	140	208	206	56	87	90	22	94	91	0	429	437	131	75	77	13	100	98	0	0.342	0.329	0.323	0.324	1.777	0.316	0.719	156	482	475	481	-1.549	121	354	119	362	0
2	16	18	"PFK0041"	"Km302_3"	9260	23310	130	116	120	28	89	92	23	55	30	0	132	136	23	75	77	14	99	95	0	0.474	0.508	0.585	0.480	2.401	0.680	0.205	120	467	84	92	-1.078	27	57	31	61	0
2	17	18	"PFK0298"	"Kn2549_3"	9460	23310	140	2905	2772	1157	92	97	32	100	100	0	1801	1722	527	77	80	14	100	100	0	1.632	1.629	1.632	1.487	1.719	1.772	0.868	156	450	4537	4325	0.706	2813	1724	2680	1645	0
2	18	18	"PFK0338"	"Kn3092_1"	9630	23310	130	297	309	79	93	98	33	99	99	0	208	207	37	79	81	15	100	100	0	1.581	1.688	1.671	1.650	1.510	1.891	0.736	120	442	333	344	0.661	204	129	216	128	0
2	19	18	"PFK0404"	"Kn427_6"	9830	23310	130	560	562	126	93	95	24	100	100	0	681	661	150	79	81	12	100	100	0	0.776	0.806	0.820	0.810	1.404	0.783	0.861	120	515	1069	1051	-0.366	467	602	469	582	0
2	20	18	"PFK0425"	"Kn5026_1"	10030	23320	130	123	127	34	95	100	31	44	15	0	180	183	40	80	83	14	97	97	0	0.280	0.311	0.375	0.304	2.947	0.387	0.133	120	571	128	135	-1.837	28	100	32	103	0
2	21	18	"PFK0442"	"Kn5244_3"	10220	23320	150	95	104	58	96	100	28	13	3	0	84	85	23	83	85	15	7	1	0	-1.000	4.000	2.134	2.258	3.524	0.181	0.159	156	512	0	10	Error	-1	1	8	2	-50
2	22	18	"PFK0457"	"Kn5587_2"	10400	23310	140	2242	2159	596	102	106	32	100	100	0	3879	3560	1256	87	91	18	100	99	0	0.564	0.592	0.584	0.639	1.762	0.549	0.871	156	649	5932	5530	-0.825	2140	3792	2057	3473	0
2	1	19	"PFK0782"	"Ks2242_1"	6410	23510	140	1761	1646	578	106	109	30	99	99	0	1543	1549	895	94	95	16	100	100	0	1.142	1.058	1.111	1.025	1.704	0.809	0.575	156	704	3104	2995	0.192	1655	1449	1540	1455	0
2	2	19	"PFK0818"	"Ks2565_1"	6590	23510	130	1103	1081	279	105	108	28	100	100	0	715	710	134	94	97	20	100	100	0	1.607	1.584	1.621	1.540	1.346	1.658	0.878	120	522	1619	1592	0.684	998	621	976	616	0
2	3	19	"PFK0876"	"Ks2_11"	6790	23510	140	1242	1165	446	101	104	27	99	98	0	1513	1425	442	89	93	22	100	100	0	0.801	0.796	0.838	0.741	1.677	0.818	0.865	156	580	2565	2400	-0.320	1141	1424	1064	1336	0
2	4	19	"PFK1002"	"Ks48_16"	7010	23500	150	111	112	27	98	108	56	7	0	0	100	101	17	87	135	257	0	0	0	1.000	1.000	1.583	1.507	3.659	0.183	0.644	156	488	26	28	0.000	13	13	14	14	-50
2	5	19	"PFK1139"	"Ks667_1"	7170	23510	140	746	714	233	96	107	61	96	94	0	1542	1441	381	82	141	286	99	95	0	0.445	0.455	0.463	0.419	1.675	0.430	0.811	156	395	2110	1977	-1.167	650	1460	618	1359	0
2	6	19	"PFK1174"	"Ks75_10"	7360	23500	140	13464	12891	4387	91	95	26	100	100	0	13077	11463	4645	81	83	13	99	98	0	1.029	1.125	1.102	1.240	1.951	1.080	0.890	156	478	26369	24182	0.041	13373	12996	12800	11382	0
2	7	19	"PFK0629"	"Ks1228_7"	7550	23510	140	472	451	157	91	94	23	96	96	0	467	459	144	81	84	16	100	99	0	0.987	0.952	0.941	0.896	1.856	0.983	0.840	156	489	767	738	-0.019	381	386	360	378	0
2	8	19	"PFK1093"	"Ks586_7"	7740	23500	140	1983	1925	661	91	93	22	100	100	0	1359	1263	477	80	81	9	99	98	0	1.479	1.550	1.537	1.662	1.812	1.542	0.897	156	459	3171	3017	0.565	1892	1279	1834	1183	0
2	9	19	"pla_LSU"	"PLSU"	7930	23500	130	568	553	133	89	92	20	99	99	0	596	568	128	80	80	10	100	100	0	0.928	0.951	0.931	0.932	1.669	0.939	0.807	120	475	995	952	-0.107	479	516	464	488	0
2	10	19	"pla_ORF129"	"PORF129"	8120	23510	140	271	263	79	90	92	20	95	93	0	892	800	241	80	80	10	99	99	0	0.223	0.240	0.245	0.237	1.739	0.231	0.777	156	541	993	893	-2.165	181	812	173	720	0
2	11	19	"pla_ORF79"	"PORF79"	8310	23510	130	208	209	49	91	93	20	98	95	0	350	343	61	79	79	10	100	100	0	0.432	0.447	0.449	0.421	1.583	0.448	0.689	120	504	388	382	-1.212	117	271	118	264	0
2	12	19	"pla_rpl14"	"Prpl14"	8500	23510	140	347	338	99	88	90	20	98	96	0	1075	1062	277	79	79	11	100	100	0	0.260	0.254	0.257	0.249	1.602	0.251	0.820	156	501	1255	1233	-1.943	259	996	250	983	0
2	13	19	"PFBL B0020"	"oPFBLOB0020"	8690	23500	140	4906	4995	1943	90	92	21	100	100	0	1703	1699	573	80	82	17	99	99	0	2.967	3.030	3.002	2.928	1.417	3.210	0.890	156	470	6439	6524	1.569	4816	1623	4905	1619	0
2	14	19	"PFD66970"	"oPFD66970"	8890	23500	140	537	524	192	91	92	21	98	97	0	668	638	195	79	81	17	99	99	0	0.757	0.775	0.773	0.715	1.844	0.790	0.843	156	457	1035	992	-0.401	446	589	433	559	0
2	15	19	"PFC0765"	"oPFC0765"	9070	23510	130	133	134	31	90	92	25	69	37	0	130	133	22	76	78	11	98	95	0	0.796	0.772	0.755	0.659	2.791	1.272	0.250	120	414	97	101	-0.329	43	54	44	57	0
2	16	19	"PFN0250"	"oPFN0250"	9260	23500	140	680	668	215	90	93	24	99	99	0	582	560	164	76	78	11	99	99	0	1.166	1.194	1.189	1.144	1.618	1.218	0.868	156	494	1096	1062	0.222	590	506	578	484	0
2	17	19	"PFL0017"	"oPFL0017"	9450	23500	150	3995	4121	1821	92	94	22	100	100	0	3537	3584	1502	80	83	16	100	100	0	1.129	1.150	1.141	1.147	1.636	1.151	0.882	156	511	7360	7533	0.175	3903	3457	4029	3504	0
2	18	19	"PFI17637"	"oPFI17637"	9640	23500	140	1399	1374	346	93	96	24	100	100	0	1050	1063	333	82	85	16	99	99	0	1.349	1.306	1.316	1.355	1.466	1.282	0.902	156	548	2274	2262	0.432	1306	968	1281	981	0
2	19	19	"PFM60472"	"oPFM60472"	9840	23500	140	168	176	48	96	100	29	86	61	0	129	130	21	82	84	13	97	85	0	1.532	1.667	1.550	1.512	2.254	2.544	0.383	156	564	119	128	0.615	72	47	80	48	0
2	20	19	"PFL0020"	"oPFL0020"	10040	23550	150	118	125	38	98	104	33	37	16	0	92	93	13	84	87	14	32	7	0	2.500	3.000	2.385	2.363	3.493	7.128	0.111	156	474	28	36	1.322	20	8	27	9	-50
2	21	19	"PFI17639"	"oPFI17639"	10210	23510	130	130	135	36	97	102	29	50	21	0	192	197	44	85	87	15	100	99	0	0.308	0.339	0.303	0.297	2.441	0.354	0.246	120	413	140	150	-1.697	33	107	38	112	0
2	22	19	"PFN0252"	"oPFN0252"	10400	23500	130	3073	3037	878	97	102	34	100	100	0	5388	5507	1426	85	88	18	100	100	0	0.561	0.542	0.536	0.530	1.307	0.513	0.884	120	615	8279	8362	-0.833	2976	5303	2940	5422	0
2	1	20	"PFBL B0027"	"oPFBLOB0027"	6410	23700	130	187	189	49	106	108	28	86	69	0	235	234	33	90	93	17	100	100	0	0.559	0.576	0.560	0.479	2.294	0.716	0.472	120	574	226	227	-0.840	81	145	83	144	0
2	2	20	"PFC0768"	"oPFC0768"	6600	23700	130	126	130	31	103	105	28	42	22	0	278	273	50	92	94	17	100	99	0	0.124	0.149	0.152	0.147	2.773	0.162	0.156	120	492	209	208	-3.016	23	186	27	181	0
2	3	20	"PFBL B0032"	"oPFBLOB0032"	6790	23710	150	112	113	31	99	102	27	26	8	0	100	101	15	90	92	18	30	3	0	1.300	1.273	1.775	1.943	3.882	9.877	0.009	156	547	23	25	0.379	13	10	14	11	-50
2	4	20	"PFBL B0033"	"oPFBLOB0033"	6990	23710	150	109	111	31	98	121	344	0	0	0	94	95	14	86	92	40	1	0	0	1.375	1.444	2.400	2.178	3.754	25.020	0.211	156	532	19	22	0.459	11	8	13	9	-50
2	5	20	"PFB0684"	"oPFB0684"	7200	23700	150	96	100	26	93	121	373	0	0	0	85	88	14	81	85	30	6	0	0	0.750	1.000	2.214	1.836	4.190	12.874	0.011	156	452	7	14	-0.415	3	4	7	7	-50
2	6	20	"PFF72417"	"oPFF72417"	7350	23690	150	102	105	27	90	95	29	25	6	0	98	101	26	78	81	16	60	21	0	0.600	0.652	1.000	0.966	3.403	2.526	0.020	156	509	32	38	-0.737	12	20	15	23	-50
2	7	20	"PFG0010"	"oPFG0010"	7580	23700	150	112	113	29	90	94	27	39	16	0	95	97	16	79	82	21	35	8	0	1.375	1.278	1.717	1.840	3.575	6.372	0.027	156	484	38	41	0.459	22	16	23	18	-50
2	8	20	"PFBL B0035"	"oPFBLOB0035"	7740	23690	140	646	639	147	90	94	24	100	100	0	970	865	264	81	83	18	99	98	0	0.625	0.700	0.696	0.779	1.843	0.659	0.859	156	404	1445	1333	-0.677	556	889	549	784	0
2	9	20	"PFBL B0038"	"oPFBLOB0038"	7930	23710	150	97	97	22	90	93	22	23	5	0	85	88	14	80	81	16	22	2	0	1.400	0.875	1.769	1.614	4.031	13.417	0.010	156	580	12	15	0.485	7	5	7	8	-50
2	10	20	"PFG0012"	"oPFG0012"	8150	23680	100	110	112	32	90	93	20	48	23	0	92	96	24	80	81	11	55	27	0	1.667	1.375	1.538	1.488	3.021	4.664	0.035	80	394	32	38	0.737	20	12	22	16	0
2	11	20	"PFD66974"	"oPFD66974"	8320	23700	130	120	125	34	90	91	20	63	36	0	123	123	20	79	80	10	95	89	0	0.682	0.795	0.834	0.728	2.942	1.424	0.216	120	469	74	79	-0.553	30	44	35	44	0
2	12	20	"PFL0029"	"oPFL0029"	8500	23700	140	184	186	61	89	90	19	89	83	0	693	679	210	79	79	9	100	100	0	0.155	0.162	0.166	0.157	1.883	0.150	0.580	156	459	709	697	-2.692	95	614	97	600	0
2	13	20	"PFD66975"	"oPFD66975"	8690	23690	140	3820	3901	1279	91	111	248	100	100	0	1899	1899	718	80	113	368	94	92	0	2.050	2.095	2.038	2.280	1.699	2.067	0.878	156	480	5548	5629	1.036	3729	1819	3810	1819	0
2	14	20	"PFM60473"	"oPFM60473"	8900	23700	150	124	131	43	93	112	249	0	0	0	109	111	25	80	114	370	0	0	0	1.069	1.226	1.296	1.389	2.589	2.399	0.242	156	475	60	69	0.096	31	29	38	31	-50
2	15	20	"PFM60503"	"oPFM60503"	9040	23680	130	289	296	78	92	94	24	100	98	0	758	745	180	78	81	12	100	100	0	0.290	0.306	0.300	0.293	1.524	0.284	0.770	120	418	877	871	-1.787	197	680	204	667	0
2	16	20	"PFL0061"	"oPFL0061"	9240	23690	130	237	239	56	93	96	27	98	95	0	1055	1059	208	79	81	12	100	100	0	0.148	0.149	0.145	0.139	1.640	0.146	0.729	120	496	1120	1126	-2.761	144	976	146	980	0
2	17	20	"PFG0034"	"oPFG0034"	9420	23680	130	376	375	114	93	97	27	100	99	0	1893	1937	499	84	86	20	100	100	0	0.156	0.152	0.148	0.144	1.445	0.138	0.816	120	532	2092	2135	-2.676	283	1809	282	1853	0
2	18	20	"PFF72455"	"oPFF72455"	9630	23700	110	119	128	45	94	97	24	50	28	0	133	142	36	86	88	16	93	70	0	0.532	0.607	0.637	0.596	3.412	1.083	0.155	80	440	72	90	-0.911	25	47	34	56	0
2	19	20	"PFM60505"	"oPFM60505"	9810	23690	130	174	180	49	97	101	24	88	74	0	291	306	103	87	89	15	100	100	0	0.377	0.379	0.374	0.346	2.099	0.336	0.486	120	493	281	302	-1.406	77	204	83	219	0
2	20	20	"PFL0063"	"oPFL0063"	10010	23690	140	143	147	36	98	103	28	66	41	0	381	392	120	88	90	14	100	100	0	0.154	0.161	0.156	0.149	2.235	0.154	0.437	156	363	338	353	-2.703	45	293	49	304	0
2	21	20	"PFJ12800"	"oPFJ12800"	10180	23690	140	158	160	38	94	97	23	89	67	0	345	340	76	85	87	14	100	99	0	0.246	0.259	0.257	0.241	1.856	0.243	0.513	156	340	324	321	-2.022	64	260	66	255	0
2	22	20	"PFF72460"	"oPFF72460"	10360	23690	130	206	211	51	93	96	24	100	93	0	506	520	119	81	84	14	100	100	0	0.266	0.269	0.262	0.252	1.553	0.242	0.651	120	548	538	557	-1.911	113	425	118	439	0
2	1	21	"PFK12904"	"oPFK12904"	6380	23880	140	2099	2100	664	107	112	32	100	100	0	1443	1428	512	93	96	18	99	99	0	1.476	1.493	1.481	1.576	1.503	1.478	0.898	156	710	3342	3328	0.561	1992	1350	1993	1335	0
2	2	21	"PFM60507"	"oPFM60507"	6580	23880	120	1239	1227	256	104	108	28	100	100	0	1001	930	239	94	95	15	100	100	0	1.251	1.343	1.345	1.391	1.405	1.316	0.878	120	475	2042	1959	0.324	1135	907	1123	836	0
2	3	21	"PFK12905"	"oPFK12905"	6760	23890	130	275	276	95	100	103	26	98	95	0	506	511	127	92	94	16	100	100	0	0.423	0.420	0.397	0.372	1.730	0.414	0.693	120	472	589	595	-1.242	175	414	176	419	0
2	4	21	"PFF72461"	"oPFF72461"	6950	23880	130	12099	12067	2301	101	129	375	100	100	0	12643	12290	3067	90	101	77	100	100	0	0.956	0.981	0.975	1.003	1.259	0.935	0.921	120	446	24551	24166	-0.065	11998	12553	11966	12200	0
2	5	21	"PFN0268"	"oPFN0268"	7140	23880	130	920	936	253	96	122	363	95	70	0	992	973	237	86	97	75	100	100	0	0.909	0.947	0.917	0.942	1.374	1.322	0.486	120	478	1730	1727	-0.137	824	906	840	887	0
2	6	21	"PFL0071"	"oPFL0071"	7340	23890	130	154	155	35	92	94	24	85	63	0	303	307	57	81	84	21	100	100	0	0.279	0.279	0.276	0.240	2.101	0.265	0.433	120	483	284	289	-1.840	62	222	63	226	0
2	7	21	"PFG0037"	"oPFG0037"	7520	23890	120	306	314	82	89	92	27	98	97	0	287	281	51	76	78	17	100	100	0	1.028	1.098	1.049	1.024	1.827	1.209	0.729	120	433	428	430	0.040	217	211	225	205	0
2	8	21	"PFJ12801"	"oPFJ12801"	7710	23880	140	469	490	152	88	95	44	99	97	0	508	497	174	78	81	18	97	96	0	0.886	0.959	0.936	1.016	1.740	0.915	0.807	156	463	811	821	-0.175	381	430	402	419	0
2	9	21	"PFBL B0124"	"oPFBLOB0124"	7910	23890	140	433	442	167	89	95	43	94	93	0	439	447	124	80	81	17	100	100	0	0.958	0.962	0.996	0.881	1.809	1.041	0.786	156	417	703	720	-0.062	344	359	353	367	0
2	10	21	"PFI17675"	"oPFI17675"	8100	23890	140	3734	3578	1491	90	93	21	99	99	0	8263	8069	2507	80	82	12	100	100	0	0.445	0.437	0.454	0.361	2.145	0.449	0.902	156	490	11827	11477	-1.167	3644	8183	3488	7989	0
2	11	21	"PFI17677"	"oPFI17677"	8290	23880	130	1311	1333	320	91	92	22	100	100	0	1362	1316	270	80	82	12	100	100	0	0.952	1.005	0.998	0.995	1.303	0.988	0.880	120	499	2502	2478	-0.072	1220	1282	1242	1236	0
2	12	21	"PFBL B0128"	"oPFBLOB0128"	8490	23880	120	127	127	28	90	92	21	67	41	0	135	134	23	79	80	10	97	93	0	0.661	0.673	0.683	0.672	2.644	0.902	0.270	120	453	93	92	-0.598	37	56	37	55	0
2	13	21	"PFG0038"	"oPFG0038"	8670	23880	130	647	650	173	90	111	252	95	62	0	402	396	81	79	113	374	24	0	0	1.724	1.767	1.723	1.738	1.417	0.777	0.186	120	465	880	877	0.786	557	323	560	317	0
2	14	21	"PFF72465"	"oPFF72465"	8860	23880	150	1866	1894	537	91	109	239	100	99	0	2162	2121	657	79	110	355	98	95	0	0.852	0.883	0.876	0.896	1.462	0.830	0.782	156	518	3858	3845	-0.231	1775	2083	1803	2042	0
2	15	21	"PFI17678"	"oPFI17678"	9050	23880	130	151	155	45	92	94	22	80	62	0	238	246	49	78	80	12	100	100	0	0.369	0.375	0.375	0.321	2.312	0.439	0.385	120	502	219	231	-1.439	59	160	63	168	0
2	16	21	"PFD66997"	"oPFD66997"	9240	23880	140	239	242	49	92	97	38	99	94	0	280	271	49	79	80	12	100	99	0	0.731	0.781	0.785	0.763	1.565	0.790	0.729	156	606	348	342	-0.451	147	201	150	192	0
2	17	21	"PFM60539"	"oPFM60539"	9460	23890	150	105	109	28	94	101	41	14	1	0	98	99	16	82	85	20	37	7	0	0.688	0.882	1.381	1.315	3.128	12.059	0.014	156	571	27	32	-0.541	11	16	15	17	-50
2	18	21	"PFBL B0176"	"oPFBLOB0176"	9620	23880	140	1739	1717	536	99	101	27	100	100	0	1594	1550	468	87	90	21	100	100	0	1.088	1.106	1.130	1.118	1.515	1.111	0.885	156	535	3147	3081	0.122	1640	1507	1618	1463	0
2	19	21	"PFI17723"	"oPFI17723"	9820	23880	140	558	575	175	102	106	29	99	98	0	1887	1885	572	89	92	17	100	100	0	0.254	0.263	0.264	0.257	1.558	0.248	0.847	156	537	2254	2269	-1.979	456	1798	473	1796	0
2	20	21	"PFG0055"	"oPFG0055"	10010	23880	140	3803	3915	1589	103	106	29	100	100	0	2931	2959	1088	90	93	17	100	100	0	1.302	1.329	1.358	1.288	1.523	1.367	0.869	156	438	6541	6681	0.381	3700	2841	3812	2869	0
2	21	21	"PFF72499"	"oPFF72499"	10190	23880	150	411	414	91	96	99	24	100	99	0	436	431	82	85	87	14	100	100	0	0.897	0.919	0.924	0.903	1.398	0.899	0.811	156	441	666	664	-0.156	315	351	318	346	0
2	22	21	"PFF72501"	"oPFF72501"	10380	23880	140	189	195	54	94	98	30	92	75	0	403	409	110	83	85	14	100	99	0	0.297	0.310	0.294	0.288	1.761	0.303	0.581	156	685	415	427	-1.752	95	320	101	326	0
2	1	22	"PFI17727"	"oPFI17727"	6390	24080	140	174	172	43	103	108	32	75	58	0	327	323	71	93	95	17	100	99	0	0.303	0.300	0.314	0.260	2.127	0.291	0.414	156	839	305	299	-1.721	71	234	69	230	0
2	2	22	"PFF72502"	"oPFF72502"	6570	24080	130	171	174	36	104	109	28	90	65	0	318	317	63	95	97	17	100	100	0	0.300	0.315	0.340	0.308	1.747	0.289	0.399	120	657	290	292	-1.735	67	223	70	222	0
2	3	22	"PFA32037"	"oPFA32037"	6780	24070	130	165	170	41	102	108	44	67	28	0	327	323	66	94	96	16	100	100	0	0.270	0.297	0.291	0.271	1.787	0.298	0.429	120	635	296	297	-1.887	63	233	68	229	0
2	4	22	"PFM60541"	"oPFM60541"	6970	24080	140	385	381	129	100	104	32	96	94	0	503	517	144	87	93	59	99	96	0	0.685	0.653	0.684	0.593	1.895	0.658	0.781	156	702	701	711	-0.546	285	416	281	430	0
2	5	22	"PFL0145"	"oPFL0145"	7150	24080	140	410	415	128	97	100	30	98	96	0	589	586	147	86	93	60	100	99	0	0.622	0.636	0.638	0.597	1.671	0.645	0.810	156	700	816	818	-0.684	313	503	318	500	0
2	6	22	"PFL0147"	"oPFL0147"	7350	24080	140	325	329	102	96	98	25	98	94	0	742	722	210	84	87	20	100	100	0	0.348	0.365	0.360	0.343	1.604	0.358	0.804	156	672	887	871	-1.523	229	658	233	638	0
2	7	22	"PFF72508"	"oPFF72508"	7530	24080	140	383	381	125	95	97	25	97	95	0	405	391	90	81	84	18	100	100	0	0.889	0.923	0.927	0.871	1.573	1.001	0.836	156	667	612	596	-0.170	288	324	286	310	0
2	8	22	"PFF72510"	"oPFF72510"	7720	24080	130	116	118	29	91	95	41	29	3	0	110	112	21	77	79	13	86	64	0	0.758	0.771	0.889	0.812	2.709	6.158	0.059	120	621	58	62	-0.401	25	33	27	35	0
2	9	22	"PFM60545"	"oPFM60545"	7920	24050	150	94	97	25	89	93	38	9	1	0	78	80	11	75	76	10	25	8	0	1.667	1.600	2.757	2.809	4.196	26.086	0.011	156	648	8	13	0.737	5	3	8	5	-50
2	10	22	"PFM60547"	"oPFM60547"	8110	24080	140	500	508	207	90	94	27	95	93	0	522	505	152	76	78	11	100	100	0	0.919	0.974	0.973	0.923	1.674	1.053	0.836	156	634	856	847	-0.121	410	446	418	429	0
2	11	22	"PFL0150"	"oPFL0150"	8290	24070	140	1685	1708	554	90	93	25	100	100	0	756	742	280	77	79	12	98	96	0	2.349	2.433	2.421	2.788	1.856	2.407	0.873	156	640	2274	2283	1.232	1595	679	1618	665	0
2	12	22	"PFL0152"	"oPFL0152"	8480	24080	140	172	174	43	91	93	24	90	80	0	219	214	52	78	80	12	98	97	0	0.574	0.610	0.609	0.572	2.117	0.639	0.592	156	719	222	219	-0.800	81	141	83	136	0
2	13	22	"PFL0154"	"oPFL0154"	8680	24080	140	127	128	30	92	94	24	63	32	0	102	105	23	79	80	11	76	51	0	1.522	1.385	1.637	1.566	2.831	2.680	0.139	156	711	58	62	0.606	35	23	36	26	0
2	14	22	"PFL0156"	"oPFL0156"	8860	24070	130	3929	4140	1061	91	93	22	100	100	0	1960	1965	529	79	82	21	100	100	0	2.040	2.147	2.116	2.175	1.274	2.084	0.886	120	589	5719	5935	1.029	3838	1881	4049	1886	0
2	15	22	"PFBL B0186"	"oPFBLOB0186"	9050	24080	130	286	300	86	93	96	26	100	98	0	535	546	134	79	82	20	100	100	0	0.423	0.443	0.436	0.422	1.460	0.423	0.760	120	661	649	674	-1.240	193	456	207	467	0
2	16	22	"PFH0037"	"oPFH0037"	9250	24080	140	910	966	430	92	97	37	98	96	0	591	638	222	78	80	13	100	100	0	1.595	1.561	1.610	1.410	1.854	1.717	0.836	156	723	1331	1434	0.673	818	513	874	560	0
2	17	22	"PFF72513"	"oPFF72513"	9440	24080	140	464	467	142	90	97	38	98	95	0	331	342	76	78	80	12	100	100	0	1.478	1.428	1.463	1.366	1.572	1.549	0.813	156	671	627	641	0.564	374	253	377	264	0
2	18	22	"PFM60550"	"oPFM60550"	9630	24080	130	153	154	37	97	101	27	80	51	0	131	130	22	83	86	18	93	67	0	1.167	1.213	1.171	1.035	2.621	1.879	0.387	120	621	104	104	0.222	56	48	57	47	0
2	19	22	"EMPTY"	"EMPTY"	9840	24080	150	109	111	37	102	106	31	16	5	0	95	96	17	89	92	18	19	6	0	1.167	1.286	1.333	1.454	3.746	4.229	0.063	156	779	13	16	0.222	7	6	9	7	-50
2	20	22	"EMPTY"	"EMPTY"	10030	24080	150	93	99	24	100	103	29	12	1	0	84	86	14	86	88	15	13	5	0	3.500	100000.000	1.775	1.794	2.728	2.232	0.177	156	704	-9	-1	1.807	-7	-2	-1	0	-50
2	21	22	"EMPTY"	"EMPTY"	10220	24080	150	98	100	23	101	105	31	9	1	0	88	89	16	89	91	16	11	1	0	3.000	100000.000	1.798	1.805	4.031	4.365	0.062	156	724	-4	-1	1.585	-3	-1	-1	0	-50
2	22	22	"EMPTY"	"EMPTY"	10420	24090	150	103	107	30	105	110	37	10	1	0	93	95	18	94	96	21	11	2	0	2.000	2.000	1.574	1.525	3.358	2.772	0.174	156	989	-3	3	1.000	-2	-1	2	1	-50
3	1	1	"PFE0652"	"E9164_1"	10720	19970	130	713	736	278	104	109	33	100	100	0	536	558	164	92	95	18	100	100	0	1.372	1.356	1.327	1.304	1.389	1.483	0.826	120	671	1053	1098	0.456	609	444	632	466	0
3	2	1	"PFE0127"	"E15452_2"	10910	19970	130	369	400	133	102	108	49	99	97	0	2948	3148	1249	89	91	19	100	100	0	0.093	0.097	0.097	0.095	1.442	0.089	0.794	120	628	3126	3357	-3.421	267	2859	298	3059	0
3	3	1	"PFE0630"	"E8314_1"	11100	19980	130	380	379	160	101	109	49	93	84	0	1760	1830	763	91	93	19	100	100	0	0.167	0.160	0.164	0.143	1.725	0.153	0.758	120	619	1948	2017	-2.581	279	1669	278	1739	0
3	4	1	"PFE0335"	"E23986_4"	11290	19980	130	2128	2191	1043	98	104	34	99	98	0	7344	8160	2796	87	91	19	100	100	0	0.280	0.259	0.280	0.234	1.840	0.260	0.824	120	607	9287	10166	-1.838	2030	7257	2093	8073	0
3	5	1	"PFE0497"	"E3038_1"	11480	19980	140	653	676	305	96	103	33	98	96	0	2114	2085	845	85	89	19	100	100	0	0.275	0.290	0.285	0.264	1.630	0.285	0.826	156	685	2586	2580	-1.865	557	2029	580	2000	0
3	6	1	"PFE0489"	"E29931_1"	11670	19970	130	346	349	128	103	107	31	98	96	0	1102	1173	457	90	93	21	100	100	0	0.240	0.227	0.216	0.215	1.611	0.191	0.714	120	598	1255	1329	-2.058	243	1012	246	1083	0
3	7	1	"PFE0152"	"E16122_8"	11850	19970	130	836	844	365	107	113	35	100	99	0	1646	1689	796	95	101	32	99	99	0	0.470	0.462	0.424	0.466	1.987	0.403	0.775	120	620	2280	2331	-1.089	729	1551	737	1594	0
3	8	1	"PFE0560"	"E5006_15"	12050	19980	130	242	245	65	107	114	34	91	88	0	693	721	198	99	104	34	100	100	0	0.227	0.222	0.218	0.203	1.795	0.199	0.570	120	652	729	760	-2.138	135	594	138	622	0
3	9	1	"PFE0506"	"E3215_1"	12230	19980	130	8505	8425	3877	111	119	36	100	100	0	5996	6273	2502	101	104	20	100	100	0	1.424	1.347	1.260	1.274	1.613	1.423	0.821	120	606	14289	14486	0.510	8394	5895	8314	6172	0
3	10	1	"PFF0276"	"F18248_2"	12420	19980	130	1249	1292	450	118	121	35	100	100	0	886	867	218	106	109	23	100	100	0	1.450	1.543	1.461	1.472	1.603	1.699	0.813	120	638	1911	1935	0.536	1131	780	1174	761	0
3	11	1	"PFF1508"	"F59453_1"	12620	19980	120	461	458	148	117	120	32	98	96	0	1182	1234	384	103	106	21	100	100	0	0.319	0.302	0.302	0.279	1.716	0.291	0.796	120	584	1423	1472	-1.649	344	1079	341	1131	0
3	12	1	"PFF1029"	"F4425_1"	12820	19980	130	1235	1347	653	112	116	30	100	99	0	2920	3160	1134	99	103	18	100	100	0	0.398	0.403	0.381	0.361	1.757	0.407	0.777	120	602	3944	4296	-1.329	1123	2821	1235	3061	0
3	13	1	"PFF0774"	"F35531_1"	13000	19970	130	2351	2330	716	112	117	30	100	100	0	2583	2551	862	99	103	20	100	99	0	0.901	0.905	0.873	0.963	1.920	0.842	0.813	120	609	4723	4670	-0.150	2239	2484	2218	2452	0
3	14	1	"PFF0382"	"F21003_1"	13200	19970	120	194	189	54	114	115	29	76	60	0	188	184	38	101	105	21	94	82	0	0.920	0.904	0.875	0.848	2.327	1.231	0.323	120	528	167	158	-0.121	80	87	75	83	0
3	15	1	"PFF0437"	"F22770_1"	13380	19970	130	5618	5980	2583	113	117	32	100	100	0	4344	4754	2156	102	108	27	99	99	0	1.298	1.261	1.159	1.344	1.921	1.188	0.812	120	666	9747	10519	0.376	5505	4242	5867	4652	0
3	16	1	"PFF0027"	"F10724_1"	13600	19980	110	176	180	46	112	118	37	72	40	0	184	181	28	102	108	29	96	77	0	0.780	0.861	0.769	0.753	2.193	1.127	0.361	80	477	146	147	-0.358	64	82	68	79	0
3	17	1	"PFF0760"	"F35197_2"	13760	19970	130	3903	3914	1324	104	108	32	100	100	0	4163	3881	1385	91	94	20	100	99	0	0.933	1.005	0.944	1.054	1.871	0.964	0.827	120	614	7871	7600	-0.100	3799	4072	3810	3790	0
3	18	1	"PFF0169"	"F15775_1"	13960	19980	130	244	260	91	100	106	35	94	82	0	493	516	147	88	92	22	100	100	0	0.356	0.374	0.348	0.326	1.797	0.383	0.670	120	635	549	588	-1.492	144	405	160	428	0
3	19	1	"PFF1930"	"F960_5"	14150	19980	130	1397	1379	541	98	102	33	100	100	0	3117	3215	1078	87	90	19	100	100	0	0.429	0.410	0.413	0.385	1.677	0.401	0.810	120	602	4329	4409	-1.222	1299	3030	1281	3128	0
3	20	1	"PFF0151"	"F15196_1"	14330	19970	130	3534	3727	1376	100	103	27	100	100	0	3189	3298	1267	87	92	23	100	99	0	1.107	1.130	1.068	1.207	1.906	1.070	0.825	120	650	6536	6838	0.147	3434	3102	3627	3211	0
3	21	1	"PFF1609"	"F63380_2"	14560	19990	150	144	147	51	102	106	31	60	28	0	125	126	23	86	90	22	78	39	0	1.077	1.125	1.326	1.135	3.369	2.376	0.201	156	767	81	85	0.107	42	39	45	40	-50
3	22	1	"PFF1869"	"F7374_2"	14730	19980	130	227	230	63	104	109	40	92	75	0	218	216	46	89	91	17	98	96	0	0.953	0.992	1.036	0.921	2.211	1.258	0.457	120	663	252	253	-0.069	123	129	126	127	0
3	1	2	"PFF1444"	"F5729_1"	10740	20170	150	119	125	41	106	109	27	35	12	0	110	116	42	99	101	18	31	12	0	1.182	1.118	1.452	1.329	3.321	1.790	0.070	156	766	24	36	0.241	13	11	19	17	-50
3	2	2	"PFF0230"	"F17039_3"	10920	20170	130	442	446	158	101	105	27	99	97	0	331	339	98	92	95	16	100	100	0	1.427	1.397	1.363	1.323	1.787	1.556	0.698	120	526	580	592	0.513	341	239	345	247	0
3	3	2	"PFM0480"	"M38913_8"	11110	20160	130	1865	1919	566	102	105	27	100	100	0	1733	1691	602	96	98	17	99	99	0	1.077	1.139	1.072	1.240	1.866	1.066	0.840	120	527	3400	3412	0.107	1763	1637	1817	1595	0
3	4	2	"PFM0579"	"M446_3"	11290	20170	130	665	710	291	101	104	26	100	100	0	1923	2028	720	94	96	18	100	100	0	0.308	0.315	0.305	0.297	1.555	0.292	0.797	120	539	2393	2543	-1.697	564	1829	609	1934	0
3	5	2	"PFM0717"	"M5299_3"	11490	20160	130	222	230	72	97	102	26	96	86	0	236	242	72	88	91	17	99	96	0	0.845	0.864	0.823	0.845	2.020	0.831	0.594	120	525	273	287	-0.244	125	148	133	154	0
3	6	2	"PFM0868"	"M724_5"	11680	20170	130	497	526	184	101	105	28	100	100	0	540	570	164	90	93	20	100	100	0	0.880	0.885	0.884	0.844	1.466	0.925	0.799	120	561	846	905	-0.184	396	450	425	480	0
3	7	2	"PFM0875"	"M783_4"	11870	20160	130	1069	1086	372	106	111	31	100	100	0	1201	1191	444	97	102	33	99	97	0	0.872	0.896	0.855	0.973	2.012	0.834	0.815	120	553	2067	2074	-0.197	963	1104	980	1094	0
3	8	2	"PFM0093"	"M16622_6"	12050	20170	110	556	579	144	106	111	32	100	100	0	1471	1445	294	99	104	41	100	100	0	0.328	0.351	0.338	0.344	1.321	0.341	0.804	80	459	1822	1819	-1.608	450	1372	473	1346	0
3	9	2	"PFM0612"	"M45542_7"	12250	20160	130	2638	2799	1071	114	119	36	100	100	0	2230	2343	847	105	110	41	99	99	0	1.188	1.200	1.110	1.250	1.856	1.161	0.816	120	501	4649	4923	0.248	2524	2125	2685	2238	0
3	10	2	"PFM0634"	"M46791_1"	12440	20170	130	2062	2126	760	119	122	31	100	100	0	3336	3460	969	108	110	20	100	100	0	0.602	0.599	0.578	0.574	1.460	0.592	0.838	120	512	5171	5359	-0.732	1943	3228	2007	3352	0
3	11	2	"PFM0704"	"M52103_1"	12630	20170	130	339	349	113	116	118	32	99	96	0	516	515	126	105	107	19	100	100	0	0.543	0.568	0.543	0.534	1.567	0.589	0.696	120	548	634	643	-0.882	223	411	233	410	0
3	12	2	"PFM0190"	"M22662_1"	12830	20170	150	140	141	38	110	114	32	47	19	0	131	136	28	100	102	20	76	34	0	0.968	0.861	1.170	1.089	3.509	2.068	0.129	156	597	61	67	-0.047	30	31	31	36	-50
3	13	2	"PFM0225"	"M24933_4"	13020	20170	130	4365	4709	1849	111	115	31	100	100	0	2735	2936	892	102	104	21	100	100	0	1.616	1.622	1.582	1.559	1.446	1.770	0.816	120	531	6887	7432	0.692	4254	2633	4598	2834	0
3	14	2	"PFM0412"	"M36754_1"	13200	20170	130	650	674	227	116	119	29	100	100	0	3339	3487	1011	108	110	19	100	100	0	0.165	0.165	0.164	0.158	1.469	0.153	0.808	120	565	3765	3937	-2.597	534	3231	558	3379	0
3	15	2	"PFM0630"	"M46462_5"	13400	20170	130	2701	2938	1328	118	120	30	100	100	0	2602	2679	954	111	113	21	100	100	0	1.037	1.098	1.051	1.031	1.539	1.179	0.815	120	582	5074	5388	0.052	2583	2491	2820	2568	0
3	16	2	"PFM0465"	"M38247_1"	13590	20170	130	1288	1312	463	118	122	34	100	100	0	1719	1753	492	110	112	22	100	100	0	0.727	0.727	0.721	0.693	1.545	0.748	0.819	120	569	2779	2837	-0.460	1170	1609	1194	1643	0
3	17	2	"PFM0026"	"M11919_1"	13780	20170	120	7688	8058	3047	114	119	34	100	100	0	14272	14861	4353	105	110	27	100	100	0	0.535	0.538	0.513	0.518	1.439	0.522	0.818	120	498	21741	22700	-0.903	7574	14167	7944	14756	0
3	18	2	"PFM0819"	"M5894_4"	13970	20170	130	353	370	107	109	113	30	100	97	0	914	950	230	102	107	26	100	100	0	0.300	0.308	0.307	0.289	1.564	0.299	0.745	120	500	1056	1109	-1.735	244	812	261	848	0
3	19	2	"PFM0473"	"M38757_6"	14150	20170	130	526	534	177	104	108	29	100	99	0	447	460	101	96	99	18	100	100	0	1.202	1.181	1.130	1.104	1.594	1.274	0.785	120	524	773	794	0.266	422	351	430	364	0
3	20	2	"PFM0062"	"M14235_3"	14350	20170	130	7932	8561	2898	107	108	27	100	100	0	5191	5350	1700	95	99	21	100	100	0	1.536	1.609	1.569	1.594	1.418	1.669	0.837	120	544	12921	13709	0.619	7825	5096	8454	5255	0
3	21	2	"PFM0821"	"M59170_2"	14530	20170	130	7076	7246	2441	110	112	28	100	100	0	3962	4159	1230	93	97	19	100	100	0	1.800	1.755	1.711	1.707	1.536	1.833	0.848	120	490	10835	11202	0.848	6966	3869	7136	4066	0
3	22	2	"PFN0022"	"N127_5"	14720	20170	120	416	410	95	110	114	33	100	100	0	440	447	93	95	96	16	100	100	0	0.887	0.852	0.842	0.838	1.486	0.847	0.772	120	557	651	652	-0.173	306	345	300	352	0
3	1	3	"PFN0013"	"N127_32"	10730	20360	130	281	290	76	110	114	30	98	95	0	450	444	91	106	108	18	100	100	0	0.497	0.533	0.528	0.498	1.737	0.512	0.684	120	616	515	518	-1.008	171	344	180	338	0
3	2	3	"PFN0021"	"N127_48"	10930	20360	130	341	338	102	105	110	30	99	96	0	892	904	256	98	100	17	100	100	0	0.297	0.289	0.277	0.272	1.653	0.270	0.740	120	561	1030	1039	-1.750	236	794	233	806	0
3	3	3	"PFN0027"	"N128_1"	11120	20360	130	128	129	32	102	106	26	49	20	0	168	175	33	94	97	17	100	96	0	0.351	0.333	0.429	0.375	2.631	0.501	0.110	120	556	100	108	-1.509	26	74	27	81	0
3	4	3	"PFN0057"	"N128_56"	11310	20360	120	278	284	84	100	103	27	99	95	0	890	914	255	88	91	16	100	100	0	0.222	0.223	0.209	0.208	1.591	0.206	0.716	120	514	980	1010	-2.172	178	802	184	826	0
3	5	3	"PFB0078"	"B297"	11490	20350	130	515	530	155	96	99	28	100	100	0	460	466	131	84	86	15	99	99	0	1.114	1.136	1.067	1.142	1.610	1.118	0.815	120	548	795	816	0.156	419	376	434	382	0
3	6	3	"PFB0080"	"B3"	11680	20360	130	501	490	145	100	103	29	100	100	0	436	431	85	86	88	15	100	100	0	1.146	1.130	1.128	1.065	1.567	1.211	0.805	120	565	751	735	0.196	401	350	390	345	0
3	7	3	"PFB0083"	"B306"	11880	20350	130	179	181	46	105	109	30	85	59	0	170	172	29	94	96	17	99	96	0	0.974	0.974	0.973	0.898	2.091	1.362	0.387	120	578	150	154	-0.038	74	76	76	78	0
3	8	3	"PFB0085"	"B310"	12070	20360	130	2599	2695	977	107	112	28	100	100	0	1127	1177	334	97	101	33	100	100	0	2.419	2.396	2.329	2.308	1.493	2.591	0.848	120	542	3522	3668	1.275	2492	1030	2588	1080	0
3	9	3	"PFB0090"	"B32"	12260	20330	150	139	141	34	111	114	27	50	23	0	140	141	29	100	104	32	58	21	0	0.700	0.732	0.884	0.829	2.960	1.163	0.214	156	598	68	71	-0.515	28	40	30	41	-50
3	10	3	"PFB0092"	"B322"	12440	20360	120	191	192	53	111	114	27	86	69	0	464	485	121	99	102	18	100	100	0	0.219	0.210	0.199	0.193	1.874	0.195	0.489	120	482	445	467	-2.190	80	365	81	386	0
3	11	3	"PFB0109"	"B366"	12640	20360	120	280	288	83	109	111	30	96	93	0	739	770	173	97	99	17	100	100	0	0.266	0.266	0.257	0.242	1.697	0.261	0.703	120	514	813	852	-1.909	171	642	179	673	0
3	12	3	"PFB0111"	"B370"	12830	20360	120	182	186	54	99	104	31	86	65	0	448	472	151	90	91	17	100	100	0	0.232	0.228	0.239	0.217	1.785	0.220	0.556	120	466	441	469	-2.109	83	358	87	382	0
3	13	3	"PFB0114"	"B374"	13010	20360	120	439	441	119	101	104	26	100	100	0	583	592	129	93	95	18	100	100	0	0.690	0.681	0.682	0.655	1.472	0.673	0.804	120	494	828	839	-0.536	338	490	340	499	0
3	14	3	"PFB0120"	"B388"	13210	20360	130	215	215	48	110	114	29	95	84	0	281	281	51	101	104	18	100	100	0	0.583	0.583	0.550	0.537	1.715	0.616	0.542	120	566	285	285	-0.778	105	180	105	180	0
3	15	3	"PFB0122"	"B391"	13400	20360	120	389	421	174	111	116	30	97	97	0	918	931	329	103	105	18	100	100	0	0.341	0.374	0.366	0.330	1.782	0.371	0.763	120	500	1093	1138	-1.552	278	815	310	828	0
3	16	3	"PFB0125"	"B397"	13590	20360	120	184	188	42	111	115	29	89	66	0	435	443	94	103	105	19	100	100	0	0.220	0.226	0.211	0.203	1.916	0.213	0.457	120	498	405	417	-2.185	73	332	77	340	0
3	17	3	"PFB0143"	"B440"	13790	20360	150	136	137	34	112	115	30	42	13	0	132	132	24	104	109	24	57	18	0	0.857	0.893	1.173	1.059	3.108	2.328	0.137	156	564	52	53	-0.222	24	28	25	28	-50
3	18	3	"PFB0145"	"B444"	13970	20350	130	636	664	251	107	110	28	100	100	0	603	647	231	101	105	25	100	98	0	1.054	1.020	0.976	1.023	1.654	0.975	0.818	120	495	1031	1103	0.076	529	502	557	546	0
3	19	3	"PFB0147"	"B449"	14160	20350	130	653	699	276	102	104	28	100	100	0	703	756	281	92	95	21	100	99	0	0.902	0.899	0.881	0.893	1.649	0.876	0.806	120	528	1162	1261	-0.149	551	611	597	664	0
3	20	3	"PFB0149"	"B453"	14350	20350	130	2686	2787	1106	103	106	27	100	100	0	1503	1554	596	93	95	20	99	99	0	1.832	1.837	1.811	1.834	1.609	1.834	0.824	120	522	3993	4145	0.873	2583	1410	2684	1461	0
3	21	3	"PFB0151"	"B456"	14530	20360	130	876	889	309	108	110	27	99	98	0	1368	1428	374	93	96	18	100	100	0	0.602	0.585	0.589	0.534	1.775	0.575	0.825	120	539	2043	2116	-0.731	768	1275	781	1335	0
3	22	3	"PFB0153"	"B458"	14730	20360	130	238	238	51	103	109	39	97	90	0	380	379	77	90	93	26	100	100	0	0.466	0.467	0.478	0.453	1.523	0.434	0.663	120	645	425	424	-1.103	135	290	135	289	0
3	1	4	"PFB0170"	"B491"	10730	20550	130	2382	2410	836	105	108	28	100	100	0	1834	1914	557	99	101	21	100	100	0	1.312	1.270	1.230	1.220	1.607	1.321	0.835	120	637	4012	4120	0.392	2277	1735	2305	1815	0
3	2	4	"PFB0172"	"B496"	10930	20550	130	235	231	56	104	107	27	95	88	0	252	254	49	97	98	15	100	99	0	0.845	0.809	0.812	0.758	1.683	0.876	0.627	120	564	286	284	-0.243	131	155	127	157	0
3	3	4	"PFB0174"	"B498"	11120	20550	120	184	189	50	102	104	27	89	70	0	328	341	77	92	94	16	100	100	0	0.347	0.349	0.348	0.299	2.029	0.343	0.503	120	488	318	336	-1.525	82	236	87	249	0
3	4	4	"PFB0177"	"B50"	11300	20580	150	116	119	30	96	100	26	39	16	0	107	109	21	86	89	16	58	26	0	0.952	1.000	1.278	1.063	3.732	2.489	0.112	156	618	41	46	-0.070	20	21	23	23	-50
3	5	4	"PFB0179"	"B504"	11500	20550	130	267	277	77	95	100	31	99	96	0	356	352	75	82	84	14	100	100	0	0.628	0.674	0.631	0.639	1.546	0.705	0.701	120	577	446	452	-0.672	172	274	182	270	0
3	6	4	"PFB0181"	"B506"	11700	20550	120	132	140	34	98	101	28	58	30	0	151	153	27	83	85	12	99	95	0	0.500	0.600	0.591	0.593	2.487	1.035	0.194	120	480	102	112	-1.000	34	68	42	70	0
3	7	4	"PFD0024"	"D12635_25"	11880	20550	130	501	497	177	102	106	27	100	97	0	1092	1084	270	91	93	15	100	100	0	0.399	0.398	0.386	0.357	1.703	0.400	0.774	120	524	1400	1388	-1.327	399	1001	395	993	0
3	8	4	"PFD0027"	"D12635_33"	12070	20540	130	383	392	117	106	109	27	98	98	0	287	280	67	93	95	16	99	99	0	1.428	1.529	1.534	1.479	2.125	1.665	0.742	120	551	471	473	0.514	277	194	286	187	0
3	9	4	"PFD0029"	"D12635_37"	12260	20550	130	679	689	246	106	109	26	98	97	0	1028	1069	269	94	97	18	100	100	0	0.613	0.598	0.584	0.552	1.743	0.610	0.795	120	558	1507	1558	-0.705	573	934	583	975	0
3	10	4	"PFD0031"	"D12635_39"	12450	20550	130	1737	1691	635	106	108	26	100	100	0	1506	1513	400	95	97	15	100	100	0	1.156	1.118	1.076	1.036	1.714	1.188	0.814	120	532	3042	3003	0.209	1631	1411	1585	1418	0
3	11	4	"PFD0034"	"D12635_48"	12650	20550	130	1386	1391	539	104	105	24	100	100	0	1114	1136	259	94	95	14	100	100	0	1.257	1.235	1.246	1.109	1.764	1.409	0.802	120	505	2302	2329	0.330	1282	1020	1287	1042	0
3	12	4	"PFD0036"	"D12635_51"	12830	20550	130	3954	3982	1473	100	103	25	100	100	0	4558	4636	1038	91	93	14	100	100	0	0.863	0.854	0.850	0.763	1.882	0.906	0.820	120	489	8321	8427	-0.213	3854	4467	3882	4545	0
3	13	4	"PFD0064"	"D16785_11"	13020	20550	130	199	203	49	101	103	24	97	85	0	322	322	62	93	95	15	100	100	0	0.428	0.445	0.433	0.409	1.731	0.456	0.588	120	530	327	331	-1.224	98	229	102	229	0
3	14	4	"PFD0066"	"D16785_17"	13220	20550	120	168	175	44	105	108	26	85	63	0	321	324	66	94	97	15	100	100	0	0.278	0.304	0.310	0.267	2.048	0.304	0.413	120	499	290	300	-1.849	63	227	70	230	0
3	15	4	"PFD0069"	"D16785_21"	13410	20550	130	582	560	185	108	111	30	99	98	0	543	548	126	97	99	15	100	100	0	1.063	1.002	1.060	0.913	1.714	1.085	0.827	120	483	920	903	0.088	474	446	452	451	0
3	16	4	"PFD0073"	"D16785_3"	13590	20550	130	2652	2782	1200	108	111	29	100	100	0	5250	5446	1563	99	100	16	100	100	0	0.494	0.500	0.495	0.440	1.943	0.504	0.800	120	480	7695	8021	-1.018	2544	5151	2674	5347	0
3	17	4	"PFD0075"	"D16785_33"	13790	20550	140	169	168	36	108	110	27	81	56	0	184	183	33	97	99	16	99	96	0	0.701	0.698	0.712	0.681	2.046	0.839	0.347	156	518	148	146	-0.512	61	87	60	86	0
3	18	4	"PFD0077"	"D16785_36"	13980	20550	130	801	757	277	102	103	27	97	96	0	1522	1496	303	91	92	20	100	100	0	0.488	0.466	0.466	0.417	1.821	0.495	0.808	120	495	2130	2060	-1.034	699	1431	655	1405	0
3	19	4	"PFD0096"	"D17715_112"	14170	20540	130	765	808	232	95	97	28	100	100	0	789	800	206	81	84	18	100	100	0	0.946	0.992	0.977	0.984	1.404	0.989	0.824	120	529	1378	1432	-0.080	670	708	713	719	0
3	20	4	"PFD0098"	"D17715_12"	14360	20550	120	229	229	65	101	104	28	95	85	0	624	626	138	88	90	18	100	100	0	0.239	0.238	0.235	0.209	1.829	0.234	0.635	120	493	664	666	-2.066	128	536	128	538	0
3	21	4	"PFD0102"	"D17715_13"	14550	20550	130	366	363	116	105	107	25	98	95	0	856	874	266	91	92	14	100	100	0	0.341	0.330	0.329	0.299	1.808	0.318	0.768	120	533	1026	1041	-1.551	261	765	258	783	0
3	22	4	"PFD0104"	"D17715_134"	14740	20540	120	217	216	54	100	103	26	96	85	0	300	301	55	86	89	26	100	100	0	0.547	0.540	0.506	0.483	1.775	0.549	0.620	120	578	331	331	-0.871	117	214	116	215	0
3	1	5	"PFD0106"	"D17715_138"	10740	20740	120	180	184	52	104	106	28	81	65	0	336	334	69	92	95	21	100	100	0	0.311	0.331	0.323	0.290	2.153	0.331	0.439	120	540	320	322	-1.683	76	244	80	242	0
3	2	5	"PFD0108"	"D17715_140"	10930	20740	120	204	203	48	105	107	28	94	78	0	444	432	100	93	95	15	100	100	0	0.282	0.289	0.279	0.262	1.899	0.265	0.540	120	504	450	437	-1.826	99	351	98	339	0
3	3	5	"PFD0130"	"D17715_44"	11120	20740	110	203	212	66	99	102	30	91	77	0	186	186	34	88	90	14	100	98	0	1.061	1.153	1.120	1.074	1.976	1.531	0.516	80	452	202	211	0.086	104	98	113	98	0
3	4	5	"PFD0132"	"D17715_47"	11320	20740	120	175	181	53	94	98	27	89	70	0	306	309	70	82	84	14	100	100	0	0.362	0.383	0.375	0.335	2.136	0.385	0.518	120	422	305	314	-1.468	81	224	87	227	0
3	5	5	"PFD0134"	"D17715_5"	11510	20740	120	152	155	39	95	101	29	75	49	0	204	205	36	81	83	13	100	100	0	0.463	0.484	0.483	0.412	2.252	0.546	0.353	120	451	180	184	-1.110	57	123	60	124	0
3	6	5	"PFD0136"	"D17715_51"	11700	20730	120	247	253	74	95	103	42	93	85	0	251	248	59	82	84	12	98	97	0	0.899	0.952	0.923	0.902	2.080	1.065	0.592	120	443	321	324	-0.153	152	169	158	166	0
3	7	5	"PFD0138"	"D17715_56"	11880	20730	130	1963	1917	599	100	105	38	100	100	0	1490	1413	482	87	89	15	100	99	0	1.328	1.370	1.316	1.459	1.879	1.347	0.838	120	500	3266	3143	0.409	1863	1403	1817	1326	0
3	8	5	"PFD0141"	"D17715_61"	12080	20740	130	201	202	57	107	108	26	86	74	0	333	343	84	89	92	16	100	100	0	0.385	0.374	0.382	0.315	2.276	0.385	0.532	120	534	338	349	-1.376	94	244	95	254	0
3	9	5	"PFE0196"	"E18169_1"	12270	20730	130	1149	1178	529	108	109	26	100	100	0	1050	1113	445	90	93	16	100	100	0	1.084	1.046	0.975	1.014	1.621	1.067	0.807	120	494	2001	2093	0.117	1041	960	1070	1023	0
3	10	5	"PFE0199"	"E18440_1"	12460	20730	120	856	901	324	106	107	27	100	100	0	737	755	235	91	93	16	100	100	0	1.161	1.197	1.133	1.181	1.577	1.251	0.839	120	435	1396	1459	0.215	750	646	795	664	0
3	11	5	"PFE0201"	"E18440_5"	12630	20730	120	178	176	47	99	103	26	83	68	0	324	335	78	91	92	14	100	100	0	0.339	0.316	0.337	0.288	2.053	0.307	0.491	120	435	312	321	-1.560	79	233	77	244	0
3	12	5	"PFE0203"	"E18445_1"	12820	20720	130	589	573	185	99	103	30	98	98	0	580	571	133	92	93	14	100	100	0	1.004	0.990	0.988	0.900	1.896	1.052	0.772	120	505	978	953	0.006	490	488	474	479	0
3	13	5	"PFE0206"	"E18512_1"	13020	20720	130	444	430	157	102	106	30	98	95	0	499	499	115	92	95	16	100	100	0	0.840	0.806	0.792	0.734	1.705	0.900	0.768	120	583	749	735	-0.251	342	407	328	407	0
3	14	5	"PFE0208"	"E18512_4"	13210	20720	100	146	150	38	102	105	26	65	45	0	139	140	22	93	95	16	93	77	0	0.957	1.021	1.137	0.972	3.215	2.380	0.134	80	389	90	95	-0.064	44	46	48	47	0
3	15	5	"PFE0230"	"E19008_1"	13400	20720	130	640	615	148	106	108	29	100	100	0	1228	1163	307	94	96	16	100	99	0	0.471	0.476	0.466	0.486	1.662	0.444	0.839	120	517	1668	1578	-1.087	534	1134	509	1069	0
3	16	5	"PFE0234"	"E19248_7"	13590	20720	130	739	775	299	109	111	31	100	100	0	1110	1240	490	95	97	16	98	98	0	0.621	0.582	0.564	0.580	1.800	0.546	0.810	120	485	1645	1811	-0.688	630	1015	666	1145	0
3	17	5	"PFE0237"	"E19278_2"	13780	20720	120	517	513	186	110	112	29	100	100	0	443	474	169	96	99	17	98	97	0	1.173	1.066	0.969	1.036	1.986	1.063	0.693	120	449	754	781	0.230	407	347	403	378	0
3	18	5	"PFE0239"	"E19278_6"	14000	20730	150	140	145	44	103	106	29	58	32	0	129	128	27	92	93	18	75	50	0	1.000	1.167	1.155	1.227	2.338	2.015	0.309	156	517	74	78	0.000	37	37	42	36	-50
3	19	5	"PFE0243"	"E19631_3"	14160	20730	120	439	429	120	96	104	45	98	95	0	1628	1715	500	84	86	16	100	100	0	0.222	0.204	0.212	0.198	1.593	0.185	0.759	120	411	1887	1964	-2.170	343	1544	333	1631	0
3	20	5	"PFE0246"	"E19695_2"	14350	20730	130	1082	1093	361	103	108	42	100	100	0	750	765	206	90	92	16	100	100	0	1.483	1.467	1.352	1.423	1.582	1.539	0.809	120	505	1639	1665	0.569	979	660	990	675	0
3	21	5	"PFE0270"	"E20800_3"	14540	20730	120	316	318	90	105	106	25	99	97	0	424	429	102	92	93	14	100	100	0	0.636	0.632	0.630	0.598	1.606	0.633	0.746	120	480	543	550	-0.654	211	332	213	337	0
3	22	5	"PFE0275"	"E21089_1"	14750	20750	150	126	131	40	103	106	29	43	18	0	116	117	26	89	91	18	57	37	0	0.852	1.000	1.279	1.150	3.494	2.337	0.178	156	808	50	56	-0.231	23	27	28	28	-50
3	1	6	"PFE0277"	"E21208_2"	10740	20920	130	171	179	45	104	108	30	82	55	0	144	145	24	93	95	16	93	78	0	1.314	1.442	1.326	1.285	2.509	2.126	0.319	120	618	118	127	0.394	67	51	75	52	0
3	2	6	"PFE0279"	"E21208_4"	10930	20920	120	200	210	59	104	107	29	95	77	0	244	253	67	93	95	19	98	98	0	0.636	0.663	0.644	0.626	2.155	0.663	0.563	120	475	247	266	-0.653	96	151	106	160	0
3	3	6	"PFE0282"	"E21586_1"	11120	20920	130	1047	1125	545	99	104	33	100	100	0	1024	1103	515	89	97	70	99	98	0	1.014	1.012	0.971	1.003	1.857	1.033	0.819	120	531	1883	2040	0.020	948	935	1026	1014	0
3	4	6	"PFE0285"	"E21786_1"	11320	20910	130	1820	1801	667	96	102	36	100	100	0	1468	1482	545	84	90	72	98	97	0	1.246	1.220	1.171	1.238	1.823	1.215	0.813	120	493	3108	3103	0.317	1724	1384	1705	1398	0
3	5	6	"PFE0322"	"E23195_1"	11490	20910	120	222	214	65	97	102	32	85	80	0	281	278	80	81	83	14	97	93	0	0.625	0.594	0.619	0.561	2.870	0.600	0.551	120	439	325	314	-0.678	125	200	117	197	0
3	6	6	"PFE0330"	"E23784_1"	11680	20910	120	289	289	82	98	104	41	96	93	0	741	765	190	82	83	13	100	100	0	0.290	0.280	0.281	0.270	1.613	0.270	0.707	120	494	850	874	-1.787	191	659	191	683	0
3	7	6	"PFE0333"	"E23986_1"	11870	20910	120	198	195	54	98	103	38	87	61	0	346	355	88	83	85	13	100	100	0	0.380	0.357	0.354	0.326	1.895	0.347	0.467	120	480	363	369	-1.395	100	263	97	272	0
3	8	6	"PFE0342"	"E24470_2"	12060	20910	120	870	848	281	101	105	27	98	96	0	1004	1034	244	86	88	15	100	100	0	0.838	0.788	0.819	0.696	2.047	0.817	0.820	120	484	1687	1695	-0.256	769	918	747	948	0
3	9	6	"PFE0347"	"E24550_1"	12260	20910	120	153	156	38	107	109	27	68	38	0	133	135	20	90	92	17	91	69	0	1.070	1.089	1.120	1.108	2.807	2.105	0.218	120	488	89	94	0.097	46	43	49	45	0
3	10	6	"PFE0349"	"E24569_3"	12440	20910	120	231	236	64	104	105	27	96	86	0	417	423	108	89	91	16	100	100	0	0.387	0.395	0.380	0.352	1.959	0.373	0.653	120	492	455	466	-1.369	127	328	132	334	0
3	11	6	"PFF0266"	"F17836_2"	12640	20910	120	265	261	77	99	101	24	94	92	0	705	685	141	89	91	15	100	100	0	0.269	0.272	0.276	0.252	1.782	0.267	0.680	120	497	782	758	-1.892	166	616	162	596	0
3	12	6	"PFF0268"	"F17989_2"	12830	20910	120	193	199	55	103	106	29	92	75	0	558	558	113	92	94	17	100	100	0	0.193	0.206	0.200	0.192	1.661	0.199	0.511	120	553	556	562	-2.372	90	466	96	466	0
3	13	6	"PFF0274"	"F18154_3"	13040	20920	110	139	138	32	104	108	32	52	20	0	127	129	24	93	95	17	75	48	0	1.029	0.944	1.362	1.143	2.512	2.097	0.123	80	470	69	70	0.042	35	34	34	36	0
3	14	6	"PFF0278"	"F18417_1"	13210	20910	120	424	430	111	103	106	27	100	100	0	1793	1689	495	92	94	15	100	100	0	0.189	0.205	0.195	0.207	1.643	0.181	0.786	120	542	2022	1924	-2.406	321	1701	327	1597	0
3	15	6	"PFF0285"	"F18525_1"	13410	20910	120	318	325	92	106	108	25	99	97	0	667	659	136	94	95	15	100	100	0	0.370	0.388	0.383	0.356	1.601	0.392	0.793	120	542	785	784	-1.434	212	573	219	565	0
3	16	6	"PFF0289"	"F18567_3"	13620	20920	150	125	131	36	106	109	27	42	19	0	120	120	21	94	95	15	72	41	0	0.731	0.962	1.346	1.245	3.940	3.966	0.077	156	605	45	51	-0.453	19	26	25	26	-50
3	17	6	"PFF0323"	"F19549_1"	13780	20900	130	3746	3836	1190	109	112	29	100	100	0	2581	2563	806	98	99	16	100	100	0	1.465	1.512	1.474	1.590	1.754	1.523	0.818	120	492	6120	6192	0.551	3637	2483	3727	2465	0
3	18	6	"PFF0329"	"F19626_1"	13980	20920	150	147	148	37	106	110	29	60	33	0	140	139	26	98	99	16	82	63	0	0.976	1.024	1.247	1.134	2.681	2.182	0.200	156	586	83	83	-0.035	41	42	42	41	-50
3	19	6	"PFF0332"	"F19746_5"	14170	20910	120	149	153	39	104	109	42	52	19	0	169	168	30	96	98	15	100	90	0	0.616	0.681	0.774	0.696	2.195	0.972	0.241	120	446	118	121	-0.698	45	73	49	72	0
3	20	6	"PFF0334"	"F19787_2"	14350	20910	130	7032	6775	1941	110	114	41	100	100	0	8733	8111	2730	100	102	18	100	100	0	0.802	0.832	0.820	0.916	1.934	0.790	0.845	120	527	15555	14676	-0.319	6922	8633	6665	8011	0
3	21	6	"PFF0336"	"F19828_2"	14550	20910	120	525	517	135	108	110	29	100	100	0	268	266	54	100	102	19	100	98	0	2.482	2.464	2.409	2.482	1.575	2.753	0.728	120	505	585	575	1.312	417	168	409	166	0
3	22	6	"PFF0338"	"F19846_4"	14740	20910	130	195	202	51	109	112	30	91	71	0	171	172	31	98	100	19	94	90	0	1.178	1.257	1.248	1.211	2.492	1.530	0.440	120	577	159	167	0.236	86	73	93	74	0
3	1	7	"PFF0364"	"F20448_4"	10730	21110	130	381	378	112	99	104	30	97	96	0	1083	1045	224	86	88	14	100	100	0	0.283	0.291	0.292	0.268	1.676	0.283	0.756	120	639	1279	1238	-1.822	282	997	279	959	0
3	2	7	"PFF0366"	"F20625_1"	10930	21110	130	1280	1226	385	101	104	27	100	100	0	881	840	203	90	92	20	100	100	0	1.491	1.500	1.499	1.447	1.533	1.577	0.858	120	524	1970	1875	0.576	1179	791	1125	750	0
3	3	7	"PFF0369"	"F20760_1"	11110	21100	140	414	396	132	99	103	29	94	92	0	638	580	174	91	98	68	95	92	0	0.576	0.607	0.606	0.587	1.792	0.604	0.795	156	565	862	786	-0.796	315	547	297	489	0
3	4	7	"PFF0372"	"F20855_1"	11310	21100	120	174	182	45	96	101	30	90	71	0	187	184	33	86	89	34	95	81	0	0.772	0.878	0.813	0.816	2.081	1.007	0.443	120	498	179	184	-0.373	78	101	86	98	0
3	5	7	"PFF0375"	"F20870_2"	11500	21110	120	185	183	42	97	101	32	85	69	0	334	338	68	81	83	14	100	100	0	0.348	0.335	0.332	0.300	1.961	0.322	0.473	120	546	341	343	-1.524	88	253	86	257	0
3	6	7	"PFF0378"	"F20896_3"	11700	21100	110	155	151	33	100	104	30	71	43	0	130	133	29	84	87	15	90	72	0	1.196	1.041	1.127	1.098	3.167	1.562	0.240	80	500	101	100	0.258	55	46	51	49	0
3	7	7	"PFF0409"	"F22107_2"	11910	21110	150	126	130	35	101	106	29	46	19	0	118	115	24	88	90	16	64	41	0	0.833	1.074	1.141	1.090	3.147	2.305	0.168	156	657	55	56	-0.263	25	30	29	27	-50
3	8	7	"PFF0415"	"F22233_2"	12080	21110	120	228	236	67	103	107	29	96	87	0	672	655	150	90	93	18	100	100	0	0.215	0.235	0.228	0.215	1.796	0.226	0.658	120	454	707	698	-2.219	125	582	133	565	0
3	9	7	"PFF0417"	"F2227_1"	12260	21110	120	1019	1012	284	105	108	29	100	99	0	1611	1539	418	92	95	17	100	100	0	0.602	0.627	0.599	0.629	1.750	0.602	0.844	120	508	2433	2354	-0.733	914	1519	907	1447	0
3	10	7	"PFF0420"	"F22395_1"	12460	21110	120	158	155	35	102	104	24	76	55	0	144	147	25	90	93	17	95	82	0	1.037	0.930	1.037	0.870	2.726	1.435	0.238	120	544	110	110	0.052	56	54	53	57	0
3	11	7	"PFF0431"	"F22631_1"	12670	21110	150	131	134	36	102	104	25	51	32	0	125	124	25	89	92	17	76	51	0	0.806	0.914	1.018	0.916	3.348	2.005	0.172	156	648	65	67	-0.312	29	36	32	35	-50
3	12	7	"PFF0435"	"F22741_2"	12840	21110	120	305	309	84	107	107	25	99	97	0	694	675	175	92	93	14	100	100	0	0.329	0.346	0.353	0.330	1.765	0.329	0.730	120	461	800	785	-1.604	198	602	202	583	0
3	13	7	"PFF1070"	"F45236_1"	13030	21110	120	2072	2025	689	107	109	26	100	100	0	1249	1164	302	93	94	14	100	100	0	1.700	1.791	1.747	1.703	1.664	1.953	0.834	120	505	3121	2989	0.765	1965	1156	1918	1071	0
3	14	7	"PFF1072"	"F4524_3"	13220	21110	120	200	204	55	105	107	26	92	78	0	447	435	96	93	93	15	100	100	0	0.268	0.289	0.275	0.249	2.015	0.282	0.573	120	515	449	441	-1.898	95	354	99	342	0
3	15	7	"PFF1075"	"F45282_1"	13410	21110	120	251	249	72	102	106	25	97	89	0	417	416	81	92	93	14	100	100	0	0.458	0.454	0.435	0.403	1.789	0.451	0.659	120	498	474	471	-1.125	149	325	147	324	0
3	16	7	"PFF1077"	"F45296_2"	13600	21110	120	171	177	45	104	107	25	87	65	0	429	423	88	94	95	16	100	100	0	0.200	0.222	0.202	0.202	1.900	0.208	0.476	120	480	402	402	-2.322	67	335	73	329	0
3	17	7	"PFF1080"	"F45354_1"	13790	21110	130	1303	1279	462	107	111	26	99	99	0	953	929	208	99	99	16	100	100	0	1.400	1.412	1.408	1.263	1.884	1.558	0.796	120	540	2050	2002	0.486	1196	854	1172	830	0
3	18	7	"PFF1082"	"F4541_1"	13970	21110	120	421	419	133	105	108	26	97	95	0	2159	2098	460	99	100	15	100	100	0	0.153	0.157	0.159	0.140	1.829	0.148	0.754	120	478	2376	2313	-2.705	316	2060	314	1999	0
3	19	7	"PFF1120"	"F46301_17"	14170	21110	130	1426	1385	467	104	107	27	99	99	0	1063	998	230	98	99	15	100	100	0	1.370	1.423	1.431	1.289	1.919	1.552	0.833	120	566	2287	2181	0.454	1322	965	1281	900	0
3	20	7	"PFF1128"	"F46381_1"	14360	21100	130	4496	4188	1246	108	111	28	100	100	0	2949	2643	929	103	104	17	98	98	0	1.542	1.606	1.601	1.673	1.631	1.581	0.841	120	501	7234	6620	0.625	4388	2846	4080	2540	0
3	21	7	"PFF1133"	"F46513_1"	14540	21110	130	1349	1316	482	112	113	28	97	95	0	4789	4768	1398	105	107	18	100	100	0	0.264	0.258	0.275	0.238	1.754	0.251	0.844	120	504	5921	5867	-1.921	1237	4684	1204	4663	0
3	22	7	"PFF1136"	"F46584_1"	14740	21100	130	10755	9650	3064	110	112	28	100	100	0	7309	6719	2438	103	104	19	100	99	0	1.477	1.442	1.421	1.584	1.997	1.447	0.840	120	665	17851	16156	0.563	10645	7206	9540	6616	0
3	1	8	"PFF1138"	"F46705_1"	10750	21300	130	5710	5475	1924	93	97	29	100	100	0	3986	3726	921	77	79	14	100	100	0	1.437	1.475	1.527	1.366	1.701	1.597	0.857	120	617	9526	9031	0.523	5617	3909	5382	3649	0
3	2	8	"PFF1140"	"F46816_1"	10940	21300	130	972	966	348	94	96	23	98	98	0	789	762	165	76	80	16	100	100	0	1.231	1.271	1.284	1.155	1.779	1.419	0.826	120	525	1591	1558	0.300	878	713	872	686	0
3	3	8	"PFF1163"	"F47563_1"	11130	21300	120	179	184	55	94	98	24	90	78	0	265	267	46	82	82	15	100	100	0	0.464	0.486	0.511	0.412	2.262	0.505	0.485	120	458	268	275	-1.106	85	183	90	185	0
3	4	8	"PFF1165"	"F47822_1"	11320	21290	130	506	529	171	94	98	27	100	99	0	285	273	80	81	83	13	95	95	0	2.020	2.266	2.137	2.212	1.702	2.384	0.767	120	505	616	627	1.014	412	204	435	192	0
3	5	8	"PFF1167"	"F47864_3"	11510	21300	130	799	773	266	96	99	27	99	97	0	636	625	151	80	81	13	100	100	0	1.264	1.242	1.290	1.154	1.688	1.346	0.812	120	506	1259	1222	0.338	703	556	677	545	0
3	6	8	"PFF1175"	"F48138_1"	11700	21300	120	178	175	43	102	105	28	84	64	0	273	266	57	88	89	16	100	100	0	0.411	0.410	0.439	0.386	2.138	0.422	0.461	120	512	261	251	-1.283	76	185	73	178	0
3	7	8	"PFF1179"	"F48181_2"	11890	21300	130	2084	1944	679	108	112	29	100	99	0	1367	1367	328	95	98	18	100	100	0	1.553	1.443	1.568	1.298	1.902	1.573	0.817	120	551	3248	3108	0.635	1976	1272	1836	1272	0
3	8	8	"PFF1182"	"F48253_3"	12100	21290	100	151	151	38	108	113	30	58	26	0	133	137	24	98	102	20	81	40	0	1.229	1.103	1.452	1.189	2.491	2.008	0.206	80	385	78	82	0.297	43	35	43	39	0
3	9	8	"PFF1197"	"F48515_1"	12270	21300	120	504	471	161	104	108	27	99	95	0	924	920	215	92	96	18	100	100	0	0.481	0.443	0.447	0.395	1.757	0.446	0.764	120	442	1232	1195	-1.057	400	832	367	828	0
3	10	8	"PFF1204"	"F48839_1"	12460	21300	120	431	445	175	101	103	25	95	94	0	718	702	179	87	89	16	100	100	0	0.523	0.559	0.571	0.489	2.022	0.571	0.714	120	454	961	959	-0.935	330	631	344	615	0
3	11	8	"PFF1208"	"F49178_1"	12630	21300	110	141	143	38	99	102	27	61	36	0	143	140	22	87	90	19	92	78	0	0.750	0.830	0.889	0.805	2.670	1.346	0.287	80	418	98	97	-0.415	42	56	44	53	0
3	12	8	"PFF1210"	"F4934_1"	12840	21300	130	852	823	302	105	108	30	100	97	0	753	762	182	88	91	18	100	100	0	1.123	1.065	1.067	0.946	1.873	1.150	0.808	120	539	1412	1392	0.168	747	665	718	674	0
3	13	8	"PFF1215"	"F49538_1"	13030	21290	130	2889	2722	830	106	108	28	100	100	0	3058	2890	1049	91	93	15	100	98	0	0.938	0.935	0.903	1.064	2.152	0.887	0.854	120	541	5750	5415	-0.092	2783	2967	2616	2799	0
3	14	8	"PFF1218"	"F49644_4"	13230	21300	120	350	338	117	105	107	25	93	90	0	777	732	176	93	94	15	100	100	0	0.358	0.365	0.362	0.327	1.855	0.371	0.712	120	499	929	872	-1.481	245	684	233	639	0
3	15	8	"PFF1901"	"F8433_1"	13420	21290	130	1098	1052	300	106	109	26	100	100	0	1652	1543	467	94	95	16	100	100	0	0.637	0.653	0.640	0.683	1.739	0.620	0.844	120	536	2550	2395	-0.651	992	1558	946	1449	0
3	16	8	"PFF1905"	"F8612_1"	13610	21300	120	770	755	304	104	107	25	97	95	0	1863	1930	530	96	98	16	100	100	0	0.377	0.355	0.352	0.305	2.051	0.361	0.796	120	476	2433	2485	-1.408	666	1767	651	1834	0
3	17	8	"PFF1913"	"F8921_1"	13800	21300	120	649	643	247	103	105	23	96	95	0	3890	3764	1016	98	99	15	100	100	0	0.144	0.147	0.158	0.138	1.727	0.142	0.754	120	457	4338	4206	-2.796	546	3792	540	3666	0
3	18	8	"PFF1915"	"F8939_2"	13990	21300	120	293	294	99	102	104	25	92	91	0	601	581	144	95	97	16	100	100	0	0.377	0.395	0.404	0.370	1.873	0.394	0.683	120	461	697	678	-1.406	191	506	192	486	0
3	19	8	"PFF1919"	"F9091_1"	14180	21300	120	243	243	72	99	101	26	94	90	0	629	623	173	92	94	16	100	100	0	0.268	0.271	0.269	0.271	1.597	0.252	0.651	120	472	681	675	-1.899	144	537	144	531	0
3	20	8	"PFF1921"	"F9247_1"	14360	21280	120	879	867	211	101	103	27	100	100	0	663	648	143	92	95	16	100	100	0	1.363	1.378	1.374	1.363	1.397	1.419	0.850	120	443	1349	1322	0.446	778	571	766	556	0
3	21	8	"PFI0014"	"I10798_1"	14530	21290	150	136	137	36	102	105	27	57	26	0	120	123	23	91	95	19	69	37	0	1.172	1.094	1.251	1.348	2.801	2.089	0.193	156	549	63	67	0.229	34	29	35	32	-50
3	22	8	"PFI0017"	"I10882_1"	14720	21290	120	366	353	105	102	106	28	95	93	0	871	837	193	90	93	18	100	100	0	0.338	0.336	0.338	0.314	1.638	0.337	0.807	120	561	1045	998	-1.565	264	781	251	747	0
3	1	9	"PFI0023"	"I11056_2"	10720	21480	120	123	123	29	90	92	22	61	26	0	185	192	52	72	74	12	99	99	0	0.292	0.275	0.287	0.263	2.565	0.280	0.254	120	522	146	153	-1.776	33	113	33	120	0
3	2	9	"PFI0029"	"I11211_1"	10920	21480	120	139	139	37	87	90	20	81	59	0	219	217	36	68	70	10	100	100	0	0.344	0.349	0.350	0.328	1.932	0.377	0.431	120	563	203	201	-1.538	52	151	52	149	0
3	3	9	"PFI0033"	"I11281_1"	11150	21480	150	101	102	25	89	92	22	32	12	0	86	88	19	72	74	12	53	32	0	0.857	0.813	1.231	1.383	3.510	3.510	0.068	156	593	26	29	-0.222	12	14	13	16	-50
3	4	9	"PFI0035"	"I11342_1"	11300	21480	120	845	826	265	92	96	24	98	97	0	1474	1525	367	77	79	13	100	100	0	0.539	0.507	0.522	0.467	1.873	0.500	0.804	120	421	2150	2182	-0.892	753	1397	734	1448	0
3	5	9	"PFI0056"	"I12038_2"	11480	21470	130	281	282	73	95	99	27	99	98	0	340	340	105	80	82	13	98	97	0	0.715	0.719	0.724	0.726	1.838	0.679	0.694	120	517	446	447	-0.483	186	260	187	260	0
3	6	9	"PFI0058"	"I12132_1"	11680	21480	120	334	336	93	102	104	27	98	95	0	1106	1076	241	89	90	15	100	100	0	0.228	0.237	0.238	0.225	1.580	0.225	0.741	120	496	1249	1221	-2.132	232	1017	234	987	0
3	7	9	"PFI0060"	"I12159_3"	11880	21470	130	164	173	47	108	112	27	79	50	0	178	172	34	98	100	18	94	85	0	0.700	0.878	0.903	0.862	2.555	1.143	0.327	120	575	136	139	-0.515	56	80	65	74	0
3	8	9	"PFI0063"	"I12192_2"	12100	21480	150	114	116	26	107	111	25	23	5	0	103	105	17	97	98	18	26	4	0	1.167	1.125	1.300	1.383	4.539	10.491	0.006	156	595	13	17	0.222	7	6	9	8	-50
3	9	9	"PFI0069"	"I12412_1"	12270	21470	120	698	679	176	102	105	24	100	100	0	432	407	107	86	88	16	100	100	0	1.723	1.798	1.769	1.832	1.728	1.868	0.764	120	427	942	898	0.785	596	346	577	321	0
3	10	9	"PFI0072"	"I12552_2"	12460	21470	120	23850	24054	6941	106	106	26	100	100	0	7046	6497	2233	84	86	14	99	98	0	3.411	3.734	3.620	3.945	1.723	3.891	0.835	120	460	30706	30361	1.770	23744	6962	23948	6413	0
3	11	9	"PFI0105"	"I13369_2"	12650	21470	120	897	891	250	107	110	28	100	100	0	461	435	136	88	91	16	94	94	0	2.118	2.259	2.241	2.346	1.737	2.306	0.803	120	503	1163	1131	1.083	790	373	784	347	0
3	12	9	"PFI0107"	"I13466_1"	12840	21470	130	672	656	175	106	112	36	99	98	0	625	620	165	88	90	15	100	100	0	1.054	1.034	1.017	1.017	1.690	1.014	0.806	120	531	1103	1082	0.076	566	537	550	532	0
3	13	9	"PFI0111"	"I13569_2"	13030	21480	130	484	491	166	105	109	33	95	95	0	966	983	241	88	90	15	100	100	0	0.432	0.431	0.444	0.389	1.878	0.423	0.736	120	537	1257	1281	-1.212	379	878	386	895	0
3	14	9	"PFI0113"	"I13674_4"	13220	21480	120	155	157	41	104	106	26	69	47	0	153	154	27	89	90	15	96	89	0	0.797	0.815	0.889	0.754	2.679	1.232	0.272	120	489	115	118	-0.328	51	64	53	65	0
3	15	9	"PFI0118"	"I13901_1"	13410	21470	110	252	257	62	107	109	26	100	96	0	247	248	49	92	95	19	100	100	0	0.935	0.962	0.932	0.925	1.707	1.003	0.620	80	472	300	306	-0.096	145	155	150	156	0
3	16	9	"PFI0122"	"I13918_1"	13610	21480	130	3560	3332	947	105	107	25	100	100	0	2732	2666	535	95	97	18	100	100	0	1.310	1.255	1.270	1.204	1.478	1.326	0.874	120	554	6092	5798	0.390	3455	2637	3227	2571	0
3	17	9	"PFJ0094"	"J1546_3"	13790	21470	120	147	152	38	99	102	23	78	50	0	156	156	28	92	93	15	96	89	0	0.750	0.828	0.753	0.713	2.865	1.124	0.271	120	472	112	117	-0.415	48	64	53	64	0
3	18	9	"PFJ0104"	"J157_2"	13980	21470	120	157	159	43	97	99	24	77	56	0	147	151	29	89	91	14	97	90	0	1.034	1.000	0.980	0.943	2.660	1.379	0.288	120	478	118	124	0.049	60	58	62	62	0
3	19	9	"PFJ0107"	"J1588_1"	14160	21480	130	432	435	173	96	98	25	96	95	0	832	834	243	88	89	15	100	100	0	0.452	0.454	0.448	0.407	1.971	0.447	0.704	120	629	1080	1085	-1.147	336	744	339	746	0
3	20	9	"PFJ0110"	"J1616_1"	14390	21480	100	130	133	30	96	100	27	60	27	0	125	127	20	87	89	14	93	75	0	0.895	0.925	0.942	0.859	2.698	1.777	0.176	80	439	72	77	-0.160	34	38	37	40	0
3	21	9	"PFJ0116"	"J163_7"	14560	21490	120	144	148	35	94	96	24	80	50	0	295	291	67	81	83	13	99	99	0	0.234	0.257	0.239	0.247	2.329	0.236	0.343	120	473	264	264	-2.098	50	214	54	210	0
3	22	9	"PFJ0119"	"J167_13"	14750	21480	130	243	255	76	93	99	39	96	89	0	701	668	216	79	82	16	100	100	0	0.241	0.275	0.282	0.279	1.821	0.232	0.642	120	631	772	751	-2.052	150	622	162	589	0
3	1	10	"PFJ0157"	"J183_4"	10760	21680	140	204	203	57	91	95	29	93	84	0	542	547	148	75	77	13	100	100	0	0.242	0.237	0.241	0.216	1.962	0.219	0.602	156	750	580	584	-2.047	113	467	112	472	0
3	2	10	"PFJ0159"	"J183_6"	10950	21680	110	116	123	33	89	91	20	60	38	0	168	167	34	72	73	11	100	97	0	0.281	0.358	0.388	0.343	2.590	0.460	0.235	80	431	123	129	-1.830	27	96	34	95	0
3	3	10	"PFJ0161"	"J183_8"	11120	21670	120	177	174	47	91	94	22	90	77	0	400	419	128	76	77	12	100	100	0	0.265	0.242	0.243	0.245	1.901	0.218	0.540	120	500	410	426	-1.914	86	324	83	343	0
3	4	10	"PFJ0165"	"J1901_2"	11300	21660	80	149	148	41	91	95	23	73	57	0	156	163	48	79	80	11	96	92	0	0.753	0.679	0.733	0.724	2.422	0.741	0.340	52	312	135	141	-0.409	58	77	57	84	0
3	5	10	"PFJ0168"	"J191_1"	11500	21670	130	588	593	226	93	97	26	100	100	0	441	446	141	81	82	12	100	100	0	1.375	1.370	1.365	1.302	1.684	1.468	0.771	120	662	855	865	0.459	495	360	500	365	0
3	6	10	"PFJ0170"	"J191_6"	11720	21670	150	117	121	30	102	106	29	31	12	0	120	123	29	88	93	21	66	38	0	0.469	0.543	0.830	0.822	3.317	1.385	0.102	156	731	47	54	-1.093	15	32	19	35	-50
3	7	10	"PFJ0203"	"J21_13"	11920	21670	110	128	131	37	109	114	29	38	13	0	128	134	34	97	102	22	65	35	0	0.613	0.595	0.868	0.925	2.825	1.290	0.139	80	429	50	59	-0.706	19	31	22	37	0
3	8	10	"PFJ0207"	"J21_24"	12070	21670	130	193	201	61	105	108	25	88	80	0	527	516	135	93	95	15	100	100	0	0.203	0.227	0.224	0.204	2.037	0.220	0.581	120	515	522	519	-2.302	88	434	96	423	0
3	9	10	"PFJ0209"	"J21_26"	12260	21670	120	231	234	74	99	100	24	91	87	0	561	572	183	84	85	15	100	100	0	0.277	0.277	0.271	0.246	1.945	0.266	0.660	120	516	609	623	-1.853	132	477	135	488	0
3	10	10	"PFJ0212"	"J21_31"	12450	21660	130	11163	10703	3063	99	101	26	100	100	0	10534	9696	3320	82	96	208	99	99	0	1.059	1.103	1.059	1.134	1.612	1.068	0.819	120	543	21516	20218	0.082	11064	10452	10604	9614	0
3	11	10	"PFJ0216"	"J21_9"	12630	21680	150	103	105	29	103	107	28	14	3	0	89	91	15	89	101	190	0	0	0	0.000	1.000	1.358	1.466	3.950	0.036	0.061	156	651	0	4	Error	0	0	2	2	-50
3	12	10	"PFJ0218"	"J222_2"	12830	21670	120	184	187	53	106	110	33	82	59	0	428	434	120	93	94	15	100	100	0	0.233	0.238	0.241	0.228	1.730	0.241	0.470	120	543	413	422	-2.103	78	335	81	341	0
3	13	10	"PFJ0247"	"J242_2"	13030	21670	120	149	155	42	106	110	32	62	34	0	183	184	29	91	92	15	100	96	0	0.467	0.527	0.568	0.509	2.355	0.746	0.271	120	513	135	142	-1.097	43	92	49	93	0
3	14	10	"PFJ0250"	"J245_1"	13210	21660	130	144	149	40	104	107	33	59	24	0	223	217	52	88	90	15	97	95	0	0.296	0.349	0.359	0.369	2.745	0.296	0.192	120	542	175	174	-1.755	40	135	45	129	0
3	15	10	"PFJ0252"	"J245_13"	13400	21670	120	136	137	33	102	107	35	45	10	0	320	309	84	89	92	18	100	98	0	0.147	0.159	0.165	0.153	2.242	0.146	0.161	120	550	265	255	-2.764	34	231	35	220	0
3	16	10	"PFJ0254"	"J245_5"	13590	21670	120	138	140	33	106	107	25	60	26	0	257	255	52	91	92	14	100	100	0	0.193	0.207	0.239	0.211	2.371	0.210	0.194	120	502	198	198	-2.375	32	166	34	164	0
3	17	10	"PFJ0257"	"J245_9"	13790	21690	150	120	123	34	103	105	24	41	19	0	115	116	21	92	95	53	9	0	0	0.739	0.833	1.148	1.156	3.679	0.039	0.004	156	651	40	44	-0.436	17	23	20	24	-50
3	18	10	"PFJ0259"	"J2465_2"	13980	21670	110	139	139	31	98	102	30	61	26	0	122	121	21	88	91	14	77	56	0	1.206	1.242	1.419	1.290	3.229	3.614	0.056	80	499	75	74	0.270	41	34	41	33	0
3	19	10	"PFK0310"	"Kn2750_3"	14170	21680	80	144	146	41	95	97	24	73	50	0	133	142	44	86	86	13	88	76	0	1.043	0.911	1.136	1.025	3.221	1.170	0.195	52	329	96	107	0.060	49	47	51	56	0
3	20	10	"PFK0321"	"Kn2865_1"	14370	21680	150	106	109	32	94	96	24	32	13	0	94	104	34	83	85	13	46	32	0	1.091	0.714	1.148	1.186	3.505	1.553	0.144	156	688	23	36	0.126	12	11	15	21	-50
3	21	10	"PFK0331"	"Kn3020_1"	14550	21670	120	522	509	134	92	94	22	100	100	0	676	629	151	80	81	12	100	100	0	0.721	0.760	0.760	0.739	1.471	0.760	0.839	120	462	1026	966	-0.471	430	596	417	549	0
3	22	10	"PFK0339"	"Kn3094_1"	14750	21670	150	115	117	30	90	93	24	51	19	0	98	98	18	75	76	11	74	53	0	1.087	1.174	1.304	1.245	3.257	3.433	0.119	156	813	48	50	0.120	25	23	27	23	-50
3	1	11	"PFK0353"	"Kn3360_3"	10750	21870	130	123	126	31	95	98	25	53	22	0	150	153	28	81	82	12	97	95	0	0.406	0.431	0.520	0.437	2.663	0.673	0.140	120	626	97	103	-1.301	28	69	31	72	0
3	2	11	"PFK0355"	"Kn3360_5"	10940	21870	120	356	352	114	93	97	25	96	95	0	771	798	209	82	82	12	100	100	0	0.382	0.362	0.364	0.336	1.762	0.350	0.767	120	517	952	975	-1.389	263	689	259	716	0
3	3	11	"PFK0384"	"Kn386_1"	11130	21860	120	159	165	40	98	100	23	85	66	0	150	149	25	85	85	13	97	92	0	0.938	1.047	0.979	0.990	2.336	1.463	0.403	120	514	126	131	-0.092	61	65	67	64	0
3	4	11	"PFK0387"	"Kn400_3"	11320	21870	120	687	665	187	96	98	24	100	100	0	1177	1118	253	83	84	13	100	100	0	0.540	0.550	0.550	0.529	1.497	0.539	0.835	120	558	1685	1604	-0.888	591	1094	569	1035	0
3	5	11	"PFK0390"	"Kn4028_2"	11510	21870	120	1038	966	284	95	97	24	100	100	0	1197	1119	238	81	83	12	100	100	0	0.845	0.839	0.834	0.801	1.483	0.861	0.850	120	515	2059	1909	-0.243	943	1116	871	1038	0
3	6	11	"PFK0393"	"Kn4044_1"	11700	21870	120	347	343	121	97	100	24	98	96	0	365	371	101	84	85	13	100	100	0	0.890	0.857	0.893	0.778	1.915	0.910	0.735	120	514	531	533	-0.169	250	281	246	287	0
3	7	11	"PFK0400"	"Kn4252_3"	11900	21870	120	543	523	149	103	105	24	100	98	0	1155	1095	244	91	93	16	100	100	0	0.414	0.418	0.429	0.395	1.613	0.406	0.799	120	549	1504	1424	-1.274	440	1064	420	1004	0
3	8	11	"PFK0406"	"Kn434_1"	12090	21870	130	720	733	294	104	107	25	100	99	0	832	863	258	93	95	15	100	100	0	0.834	0.817	0.833	0.741	1.819	0.878	0.803	120	563	1355	1399	-0.263	616	739	629	770	0
3	9	11	"PFK0434"	"Kn5123_1"	12280	21870	120	175	179	45	102	105	28	89	62	0	575	576	148	88	90	23	100	100	0	0.150	0.158	0.161	0.145	1.846	0.146	0.480	120	500	560	565	-2.738	73	487	77	488	0
3	10	11	"PFK0438"	"Kn5186_3"	12460	21870	120	480	471	174	98	101	28	97	96	0	1496	1473	484	85	92	92	100	100	0	0.271	0.269	0.266	0.256	1.720	0.253	0.758	120	518	1793	1761	-1.885	382	1411	373	1388	0
3	11	11	"PFK0449"	"Kn5414_1"	12660	21870	120	144	149	38	100	103	27	72	43	0	357	366	99	87	88	13	100	100	0	0.163	0.176	0.183	0.165	2.113	0.168	0.315	120	499	314	328	-2.617	44	270	49	279	0
3	12	11	"PFK0454"	"Kn5561_2"	12850	21870	120	253	248	68	102	105	25	94	90	0	592	575	140	92	92	13	100	100	0	0.302	0.302	0.315	0.277	1.808	0.294	0.691	120	516	651	629	-1.727	151	500	146	483	0
3	13	11	"PFK0456"	"Kn5587_1"	13040	21870	130	4243	4355	1674	105	109	27	100	100	0	6946	7618	2451	94	95	16	100	100	0	0.604	0.565	0.561	0.537	1.571	0.565	0.850	120	550	10990	11774	-0.728	4138	6852	4250	7524	0
3	14	11	"PFK0460"	"Kn569_3"	13220	21870	120	735	713	244	106	110	35	99	99	0	802	777	204	94	95	17	100	100	0	0.888	0.889	0.833	0.820	1.838	0.922	0.784	120	524	1337	1290	-0.171	629	708	607	683	0
3	15	11	"PFK0488"	"Kn67_1"	13420	21870	120	285	288	81	105	109	35	98	92	0	480	483	114	93	95	17	100	100	0	0.465	0.469	0.443	0.442	1.594	0.466	0.715	120	530	567	573	-1.104	180	387	183	390	0
3	16	11	"PFK0491"	"Kn6869_1"	13610	21860	130	2343	2407	922	108	110	26	100	100	0	1901	1925	755	95	99	59	98	98	0	1.238	1.256	1.220	1.275	1.712	1.230	0.804	120	540	4041	4129	0.307	2235	1806	2299	1830	0
3	17	11	"PFK0496"	"Kn707_1"	13800	21860	130	2837	2586	732	108	110	26	100	100	0	2228	1899	665	94	99	60	96	96	0	1.279	1.373	1.346	1.543	2.098	1.352	0.815	120	509	4863	4283	0.355	2729	2134	2478	1805	0
3	18	11	"PFK0507"	"Kn768_1"	13990	21870	120	252	250	71	99	103	31	95	90	0	432	414	92	91	92	14	100	100	0	0.449	0.467	0.435	0.428	1.742	0.459	0.642	120	548	494	474	-1.156	153	341	151	323	0
3	19	11	"PFK0510"	"Kn7854_1"	14190	21870	120	239	240	71	94	96	24	97	91	0	528	504	126	84	84	12	100	100	0	0.327	0.348	0.323	0.322	1.861	0.327	0.637	120	546	589	566	-1.615	145	444	146	420	0
3	20	11	"PFK0516"	"Kn8017_1"	14380	21870	120	2776	2599	1035	93	94	22	100	100	0	3533	3389	1070	80	80	11	100	100	0	0.777	0.757	0.764	0.683	1.824	0.774	0.861	120	466	6136	5815	-0.364	2683	3453	2506	3309	0
3	21	11	"PFK1023"	"Ks506_1"	14560	21870	130	3561	3484	1213	95	96	22	99	99	0	2636	2662	763	80	81	11	100	100	0	1.356	1.313	1.359	1.242	1.724	1.365	0.842	120	530	6022	5971	0.439	3466	2556	3389	2582	0
3	22	11	"PFK1025"	"Ks506_6"	14740	21870	120	1095	1100	353	91	94	24	99	97	0	1501	1483	378	77	78	11	100	100	0	0.705	0.718	0.730	0.680	1.715	0.717	0.848	120	560	2428	2415	-0.504	1004	1424	1009	1406	0
3	1	12	"PFK1027"	"Ks509_1"	10750	22060	120	322	323	81	99	103	28	97	97	0	451	452	101	87	89	16	100	100	0	0.613	0.614	0.608	0.596	1.574	0.599	0.803	120	570	587	589	-0.707	223	364	224	365	0
3	2	12	"PFK1030"	"Ks509_6"	10940	22060	120	677	657	210	99	101	24	99	99	0	1028	1005	281	87	88	13	100	100	0	0.614	0.608	0.606	0.585	1.626	0.582	0.790	120	500	1519	1476	-0.703	578	941	558	918	0
3	3	12	"PFK1033"	"Ks510_10"	11130	22060	130	616	617	166	99	101	23	100	100	0	809	750	213	86	86	13	100	100	0	0.715	0.780	0.753	0.799	1.633	0.742	0.826	120	578	1240	1182	-0.484	517	723	518	664	0
3	4	12	"PFK1036"	"Ks510_3"	11330	22060	130	417	416	112	95	97	23	100	100	0	649	622	182	81	83	13	100	100	0	0.567	0.593	0.562	0.608	1.651	0.560	0.773	120	562	890	862	-0.819	322	568	321	541	0
3	5	12	"PFK1051"	"Ks539_1"	11520	22060	130	4959	4816	1408	93	96	23	100	100	0	3771	3630	791	81	82	13	100	100	0	1.319	1.331	1.345	1.296	1.403	1.398	0.871	120	526	8556	8272	0.399	4866	3690	4723	3549	0
3	6	12	"PFK1053"	"Ks545_4"	11710	22060	130	361	372	121	96	99	24	100	99	0	697	698	210	83	85	13	100	100	0	0.432	0.449	0.427	0.432	1.686	0.421	0.741	120	539	879	891	-1.212	265	614	276	615	0
3	7	12	"PFK1057"	"Ks54_4"	11900	22060	120	692	678	214	100	102	27	100	99	0	1213	1143	305	90	91	15	100	100	0	0.527	0.549	0.543	0.522	1.645	0.536	0.808	120	519	1715	1631	-0.924	592	1123	578	1053	0
3	8	12	"PFK1062"	"Ks5580_5"	12090	22060	120	573	578	157	105	108	29	100	100	0	1082	1029	280	97	98	16	100	100	0	0.475	0.508	0.514	0.502	1.507	0.484	0.815	120	481	1453	1405	-1.074	468	985	473	932	0
3	9	12	"PFK1065"	"Ks565_1"	12280	22060	130	801	819	199	108	110	28	100	100	0	805	801	185	96	97	18	100	100	0	0.977	1.009	1.012	1.006	1.351	1.013	0.819	120	514	1402	1416	-0.033	693	709	711	705	0
3	10	12	"PFK1067"	"Ks565_2"	12470	22060	130	1511	1506	420	102	106	31	100	100	0	847	843	262	87	90	16	100	99	0	1.854	1.857	1.865	1.967	1.670	1.878	0.831	120	530	2169	2160	0.891	1409	760	1404	756	0
3	11	12	"PFK1087"	"Ks56_4"	12660	22060	120	157	159	36	100	104	29	80	47	0	153	153	29	85	87	14	95	90	0	0.838	0.868	0.875	0.833	2.799	1.292	0.232	120	500	125	127	-0.255	57	68	59	68	0
3	12	12	"PFK1089"	"Ks56_9"	12850	22060	120	339	346	95	98	102	26	99	98	0	435	423	95	86	88	14	100	100	0	0.691	0.736	0.734	0.703	1.675	0.730	0.726	120	497	590	585	-0.534	241	349	248	337	0
3	13	12	"PFK1091"	"Ks586_5"	13050	22060	130	469	451	158	100	104	28	96	95	0	527	520	125	91	92	16	100	100	0	0.846	0.818	0.845	0.747	1.796	0.876	0.770	120	510	805	780	-0.241	369	436	351	429	0
3	14	12	"PFK1096"	"Ks592_4"	13230	22060	120	2955	2704	827	107	110	29	100	100	0	3230	2950	628	95	96	16	100	100	0	0.908	0.910	0.927	0.864	1.538	0.939	0.854	120	468	5983	5452	-0.139	2848	3135	2597	2855	0
3	15	12	"PFK1098"	"Ks595_2"	13430	22060	120	383	390	128	105	109	41	96	92	0	488	472	122	96	98	19	100	100	0	0.709	0.758	0.726	0.707	1.836	0.812	0.671	120	462	670	661	-0.496	278	392	285	376	0
3	16	12	"PFK1103"	"Ks5_1"	13610	22060	120	828	815	268	106	110	41	99	98	0	1244	1255	286	97	100	22	100	100	0	0.629	0.612	0.617	0.570	1.614	0.622	0.832	120	482	1869	1867	-0.668	722	1147	709	1158	0
3	17	12	"PFK1124"	"Ks646_6"	13800	22060	120	673	652	190	108	110	27	100	100	0	764	717	163	96	98	19	100	100	0	0.846	0.876	0.885	0.832	1.604	0.900	0.821	120	522	1233	1165	-0.242	565	668	544	621	0
3	18	12	"PFK1126"	"Ks64_1"	13990	22060	120	198	201	48	103	104	27	94	83	0	341	338	66	94	95	15	100	100	0	0.385	0.402	0.383	0.369	1.913	0.387	0.484	120	474	342	342	-1.379	95	247	98	244	0
3	19	12	"PFK1135"	"Ks664_1"	14180	22060	120	318	321	83	94	96	22	97	97	0	708	725	188	86	87	15	100	100	0	0.360	0.355	0.363	0.340	1.695	0.323	0.744	120	468	846	866	-1.473	224	622	227	639	0
3	20	12	"PFK1137"	"Ks664_35"	14370	22060	120	2121	2119	730	94	96	23	100	100	0	3871	4047	1179	81	81	12	100	100	0	0.535	0.511	0.507	0.483	1.674	0.495	0.840	120	547	5817	5991	-0.903	2027	3790	2025	3966	0
3	21	12	"PFK1140"	"Ks667_3"	14570	22060	130	158	159	37	95	98	25	84	65	0	161	157	32	81	82	12	97	93	0	0.788	0.842	0.875	0.814	2.273	1.104	0.383	120	524	143	140	-0.345	63	80	64	76	0
3	22	12	"PFK1142"	"Ks66_1"	14760	22060	120	1713	1591	514	94	98	26	100	100	0	2174	1994	502	81	83	13	100	100	0	0.774	0.783	0.767	0.730	1.757	0.794	0.822	120	578	3712	3410	-0.370	1619	2093	1497	1913	0
3	1	13	"PFM0090"	"M16407_5"	10760	22250	120	1119	1101	351	99	102	27	100	100	0	1873	1822	499	86	88	15	100	100	0	0.571	0.577	0.574	0.556	1.611	0.565	0.853	120	573	2807	2738	-0.809	1020	1787	1002	1736	0
3	2	13	"PFM0095"	"M16853_1"	10950	22250	120	384	388	107	100	102	27	99	99	0	480	467	121	88	90	14	99	99	0	0.724	0.760	0.757	0.751	1.751	0.755	0.811	120	478	676	667	-0.465	284	392	288	379	0
3	3	13	"PFM0099"	"M17049_2"	11140	22250	130	3316	3315	1238	101	102	25	100	100	0	2944	3032	1006	86	88	14	100	100	0	1.125	1.091	1.080	1.051	1.524	1.103	0.839	120	519	6073	6160	0.170	3215	2858	3214	2946	0
3	4	13	"PFM0101"	"M17181_1"	11330	22250	120	540	539	178	98	101	25	100	99	0	535	540	142	84	86	15	100	100	0	0.980	0.967	0.948	0.916	1.707	1.007	0.743	120	481	893	897	-0.029	442	451	441	456	0
3	5	13	"PFM0103"	"M17230_2"	11530	22250	150	108	111	27	95	99	25	28	11	0	84	86	14	85	86	14	16	5	0	-13.000	16.000	1.750	1.686	3.569	12.949	0.011	156	572	12	17	Error	13	-1	16	1	-50
3	6	13	"PFM0105"	"M17327_1"	11720	22250	120	542	545	181	94	96	23	99	99	0	763	717	208	84	85	14	100	100	0	0.660	0.712	0.695	0.686	1.795	0.710	0.819	120	470	1127	1084	-0.600	448	679	451	633	0
3	7	13	"PFM0123"	"M18924_1"	11890	22240	80	200	218	100	97	100	24	88	80	0	197	234	104	88	90	16	100	94	0	0.945	0.829	0.767	0.717	2.654	0.870	0.689	52	290	212	267	-0.082	103	109	121	146	0
3	8	13	"PFM0125"	"M18924_16"	12080	22240	120	683	648	227	103	107	30	98	98	0	1755	1611	422	94	97	16	100	100	0	0.349	0.359	0.385	0.335	1.715	0.354	0.832	120	537	2241	2062	-1.518	580	1661	545	1517	0
3	9	13	"PFM0128"	"M18924_2"	12270	22240	120	5049	5270	2147	103	107	28	100	100	0	4234	4356	1378	95	97	19	100	100	0	1.195	1.213	1.290	1.107	1.959	1.290	0.824	120	447	9085	9428	0.257	4946	4139	5167	4261	0
3	10	13	"PFM0134"	"M19188_5"	12450	22240	120	274	280	92	101	104	28	95	93	0	283	295	81	90	92	16	99	99	0	0.896	0.873	0.894	0.816	1.924	1.236	0.498	120	473	366	384	-0.158	173	193	179	205	0
3	11	13	"PFM0138"	"M19559_4"	12640	22240	110	169	172	46	96	101	28	87	60	0	494	492	98	84	86	14	100	100	0	0.178	0.186	0.166	0.151	2.279	0.163	0.425	80	458	483	484	-2.490	73	410	76	408	0
3	12	13	"PFM0140"	"M196_2"	12830	22240	120	1557	1516	662	95	98	25	100	99	0	1141	1068	426	81	83	13	100	100	0	1.379	1.440	1.497	1.417	2.341	1.521	0.807	120	512	2522	2408	0.464	1462	1060	1421	987	0
3	13	13	"PFM0160"	"M21368_2"	13030	22240	120	289	298	91	96	99	26	99	96	0	256	250	57	84	85	14	98	96	0	1.122	1.217	1.213	1.190	1.957	1.356	0.685	120	497	365	368	0.166	193	172	202	166	0
3	14	13	"PFM0162"	"M21439_1"	13220	22240	120	207	210	52	101	103	26	95	86	0	232	226	50	88	89	14	98	96	0	0.736	0.790	0.744	0.764	1.910	0.840	0.548	120	462	250	247	-0.442	106	144	109	138	0
3	15	13	"PFM0165"	"M21508_2"	13400	22230	130	512	509	127	104	108	40	100	100	0	609	574	128	92	94	21	100	100	0	0.789	0.840	0.854	0.841	1.498	0.834	0.787	120	500	925	887	-0.342	408	517	405	482	0
3	16	13	"PFM0167"	"M2157_1"	13600	22240	120	609	607	199	102	107	41	100	99	0	450	443	122	94	96	22	99	99	0	1.424	1.447	1.429	1.405	1.621	1.514	0.808	120	497	863	854	0.510	507	356	505	349	0
3	17	13	"PFM0171"	"M21780_2"	13780	22240	110	1015	969	235	104	107	26	100	100	0	1583	1513	286	95	97	19	100	100	0	0.612	0.610	0.603	0.597	1.382	0.585	0.827	80	435	2399	2283	-0.708	911	1488	865	1418	0
3	18	13	"PFM0173"	"M21780_4"	13990	22250	150	106	110	27	105	106	25	21	4	0	94	98	20	94	95	19	17	5	0	100000.000	1.250	1.375	1.658	3.775	10.298	0.009	156	519	1	9	16.610	1	0	5	4	-50
3	19	13	"PFM0202"	"M23550_4"	14170	22230	120	4244	4109	1344	99	101	24	100	100	0	2010	1825	694	86	88	14	97	95	0	2.154	2.306	2.310	2.428	1.850	2.375	0.818	120	461	6069	5749	1.107	4145	1924	4010	1739	0
3	20	13	"PFM0204"	"M23550_7"	14350	22250	90	154	158	37	98	102	28	76	48	0	123	123	18	81	83	13	92	82	0	1.333	1.429	1.542	1.356	2.390	2.591	0.178	52	354	98	102	0.415	56	42	60	42	0
3	21	13	"PFM0209"	"M24104_1"	14550	22240	120	891	870	332	95	99	29	98	96	0	1170	1259	413	80	82	13	100	100	0	0.730	0.657	0.699	0.586	2.112	0.655	0.811	120	536	1886	1954	-0.453	796	1090	775	1179	0
3	22	13	"PFM0211"	"M24315_1"	14730	22230	110	1263	1312	361	97	100	25	100	100	0	1003	1026	308	81	85	40	100	100	0	1.265	1.286	1.245	1.314	1.387	1.216	0.842	80	511	2088	2160	0.339	1166	922	1215	945	0
3	1	14	"PFM0214"	"M24561_16"	10740	22440	120	294	292	87	97	100	28	97	95	0	511	494	125	80	81	13	100	99	0	0.457	0.471	0.472	0.437	2.042	0.457	0.710	120	545	628	609	-1.129	197	431	195	414	0
3	2	14	"PFM0216"	"M24561_22"	10930	22430	120	488	486	167	98	102	27	97	97	0	1249	1287	399	85	86	14	100	100	0	0.335	0.323	0.322	0.306	1.763	0.310	0.803	120	465	1554	1590	-1.578	390	1164	388	1202	0
3	3	14	"PFM0675"	"M49210_1"	11120	22430	120	199	206	62	98	105	39	89	66	0	370	379	81	89	92	19	100	100	0	0.359	0.372	0.363	0.328	1.860	0.363	0.537	120	480	382	398	-1.476	101	281	108	290	0
3	4	14	"PFM0678"	"M49439_1"	11310	22430	120	191	192	46	104	108	39	85	59	0	307	301	64	92	94	21	100	100	0	0.405	0.421	0.405	0.377	2.212	0.420	0.529	120	499	302	297	-1.305	87	215	88	209	0
3	5	14	"PFM0682"	"M49680_3"	11510	22430	120	186	192	53	103	104	26	90	74	0	583	577	144	92	93	18	100	100	0	0.169	0.184	0.170	0.166	1.822	0.178	0.561	120	477	574	574	-2.565	83	491	89	485	0
3	6	14	"PFM0685"	"M50030_1"	11700	22430	120	2083	2056	710	101	103	25	100	100	0	1657	1594	501	92	93	15	100	100	0	1.266	1.302	1.318	1.288	1.667	1.337	0.832	120	470	3547	3457	0.341	1982	1565	1955	1502	0
3	7	14	"PFM0689"	"M50253_2"	11890	22430	120	254	251	71	102	104	26	95	91	0	595	578	127	94	94	16	100	100	0	0.303	0.308	0.308	0.284	1.848	0.293	0.654	120	518	653	633	-1.721	152	501	149	484	0
3	8	14	"PFM0691"	"M50721_1"	12060	22430	110	212	221	57	103	108	30	95	92	0	235	234	45	94	98	29	100	96	0	0.773	0.843	0.782	0.793	1.895	0.923	0.559	80	459	250	258	-0.371	109	141	118	140	0
3	9	14	"PFM0712"	"M52704_3"	12280	22430	150	123	125	29	105	111	36	25	4	0	123	121	21	91	96	26	60	14	0	0.563	0.667	0.866	0.798	2.790	1.815	0.123	156	641	50	50	-0.830	18	32	20	30	-50
3	10	14	"PFM0715"	"M5299_1"	12460	22430	120	1296	1315	446	102	106	28	100	100	0	1238	1180	372	88	89	14	100	100	0	1.038	1.111	1.102	1.114	1.730	1.138	0.804	120	466	2344	2305	0.054	1194	1150	1213	1092	0
3	11	14	"PFM0718"	"M53027_1"	12650	22440	120	319	310	104	101	103	26	94	90	0	590	567	162	85	87	14	100	100	0	0.432	0.434	0.442	0.400	1.899	0.427	0.700	120	495	723	691	-1.212	218	505	209	482	0
3	12	14	"PFM0720"	"M53181_3"	12840	22430	120	1846	1871	716	99	100	25	100	100	0	1679	1499	509	83	85	14	99	99	0	1.095	1.251	1.308	1.232	1.750	1.298	0.824	120	440	3343	3188	0.130	1747	1596	1772	1416	0
3	13	14	"PFM0722"	"M53240_1"	13030	22430	120	1143	1098	386	94	98	27	99	98	0	887	860	222	82	83	14	100	100	0	1.303	1.290	1.339	1.159	1.999	1.387	0.823	120	521	1854	1782	0.382	1049	805	1004	778	0
3	14	14	"PFM0726"	"M53565_1"	13250	22440	150	107	112	32	98	99	25	31	13	0	98	100	19	84	85	13	50	29	0	0.643	0.875	1.500	1.453	3.521	3.470	0.088	156	596	23	30	-0.637	9	14	14	16	-50
3	15	14	"PFM0746"	"M54626_1"	13410	22430	120	1380	1406	533	99	102	25	100	99	0	4205	4140	1239	89	91	20	100	100	0	0.311	0.323	0.317	0.303	1.670	0.313	0.808	120	449	5397	5358	-1.684	1281	4116	1307	4051	0
3	16	14	"PFM0749"	"M5464_1"	13600	22430	120	1299	1295	429	97	101	25	100	100	0	1256	1200	332	92	95	19	100	100	0	1.033	1.081	1.112	1.045	1.623	1.086	0.825	120	543	2366	2306	0.046	1202	1164	1198	1108	0
3	17	14	"PFM0753"	"M55240_4"	13820	22430	150	104	109	26	100	103	25	25	5	0	98	99	15	91	93	18	23	4	0	0.571	1.125	1.635	1.476	3.526	4.897	0.016	156	594	11	17	-0.807	4	7	9	8	-50
3	18	14	"PFM0758"	"M55479_1"	14000	22430	150	111	112	26	100	101	25	29	8	0	98	99	15	88	91	19	26	3	0	1.100	1.091	1.747	1.771	4.021	9.311	0.013	156	475	21	23	0.138	11	10	12	11	-50
3	19	14	"PFM0761"	"M55746_2"	14170	22430	120	150	154	37	100	104	27	75	47	0	209	213	42	86	88	14	100	100	0	0.407	0.425	0.438	0.394	2.109	0.459	0.360	120	435	173	181	-1.299	50	123	54	127	0
3	20	14	"PFM0763"	"M55888_10"	14350	22430	120	4366	4175	1464	101	106	29	100	100	0	2958	2751	882	84	86	13	100	100	0	1.484	1.528	1.550	1.531	1.753	1.578	0.856	120	535	7139	6741	0.569	4265	2874	4074	2667	0
3	21	14	"PFM0787"	"M57062_3"	14550	22430	120	841	851	299	100	103	28	100	100	0	243	240	60	83	84	14	99	98	0	4.631	4.783	4.636	4.807	1.802	5.339	0.760	120	586	901	908	2.211	741	160	751	157	0
3	22	14	"PFM0790"	"M57295_1"	14760	22440	80	139	145	40	99	100	25	63	36	0	106	108	17	79	81	13	80	51	0	1.481	1.586	1.909	1.487	3.613	3.890	0.123	52	334	67	75	0.567	40	27	46	29	0
3	1	15	"PFM0798"	"M57785_5"	10780	22630	150	114	112	31	98	103	37	21	3	0	92	95	17	80	82	14	44	17	0	1.333	0.933	1.750	1.706	3.214	3.237	0.128	156	712	28	29	0.415	16	12	14	15	-50
3	2	15	"PFM0800"	"M58024_1"	10930	22620	120	244	247	77	100	105	39	92	80	0	445	448	115	84	87	15	100	100	0	0.399	0.404	0.366	0.378	1.939	0.381	0.493	120	483	505	511	-1.326	144	361	147	364	0
3	3	15	"PFM0804"	"M58298_1"	11150	22630	150	104	108	25	100	106	37	12	1	0	91	92	16	90	93	18	16	1	0	4.000	4.000	1.333	1.350	4.016	5.470	0.086	156	614	5	10	2.000	4	1	8	2	-50
3	4	15	"PFM0807"	"M58361_1"	11320	22630	120	1053	1038	404	104	108	39	95	95	0	3846	3760	1176	94	99	34	100	100	0	0.253	0.255	0.252	0.236	1.922	0.248	0.811	120	461	4701	4600	-1.983	949	3752	934	3666	0
3	5	15	"PFN0316"	"N134_30"	11510	22620	120	610	607	168	106	107	26	100	99	0	492	463	124	96	100	31	99	99	0	1.273	1.365	1.346	1.382	1.734	1.394	0.826	120	520	900	868	0.348	504	396	501	367	0
3	6	15	"PFN0318"	"N134_34"	11700	22620	120	826	817	250	105	106	26	99	98	0	751	742	225	96	97	14	100	100	0	1.101	1.102	1.115	1.121	1.643	1.102	0.832	120	500	1376	1358	0.139	721	655	712	646	0
3	7	15	"PFN0320"	"N134_41"	11890	22620	120	232	238	63	100	102	25	99	92	0	584	572	157	91	92	17	100	99	0	0.268	0.287	0.272	0.270	1.803	0.262	0.669	120	515	625	619	-1.901	132	493	138	481	0
3	8	15	"PFN0324"	"N134_45"	12090	22620	130	5699	5750	1541	101	106	32	100	100	0	4347	4270	1268	91	94	27	100	100	0	1.315	1.352	1.348	1.390	1.403	1.356	0.870	120	614	9854	9828	0.395	5598	4256	5649	4179	0
3	9	15	"PFN0326"	"N134_5"	12280	22620	120	311	304	73	106	112	36	100	97	0	330	319	90	94	94	16	98	96	0	0.869	0.880	0.869	0.920	1.795	0.857	0.657	120	511	441	423	-0.203	205	236	198	225	0
3	10	15	"PFN0328"	"N134_57"	12490	22630	150	111	114	32	104	108	29	22	8	0	100	102	20	89	91	16	43	16	0	0.636	0.769	1.710	1.560	3.636	4.990	0.045	156	592	18	23	-0.652	7	11	10	13	-50
3	11	15	"PFN0346"	"N134_93"	12700	22620	150	97	118	102	102	105	26	19	8	0	83	94	56	89	91	17	12	6	0	0.833	3.200	1.909	1.683	3.516	2.696	0.301	156	498	-11	21	-0.263	-5	-6	16	5	-50
3	12	15	"PFN0348"	"N134_96"	12870	22610	150	108	112	33	100	103	26	30	10	0	101	104	23	86	89	16	45	26	0	0.533	0.667	1.357	1.267	2.963	2.418	0.149	156	490	23	30	-0.907	8	15	12	18	-50
3	13	15	"PFN0350"	"N135_1"	13040	22630	120	217	214	53	91	94	24	95	87	0	231	229	42	80	81	12	100	100	0	0.834	0.826	0.814	0.763	1.749	0.891	0.712	120	444	277	272	-0.261	126	151	123	149	0
3	14	15	"PFN0353"	"N135_14"	13230	22620	130	1015	1033	298	94	96	24	100	100	0	994	959	308	80	81	12	100	100	0	1.008	1.068	1.088	1.116	1.563	1.042	0.846	120	511	1835	1818	0.011	921	914	939	879	0
3	15	15	"PFN0355"	"N135_17"	13420	22620	120	886	870	266	95	97	24	100	100	0	650	617	214	84	86	13	95	95	0	1.398	1.454	1.407	1.621	2.150	1.462	0.823	120	505	1357	1308	0.483	791	566	775	533	0
3	16	15	"PFN0357"	"N135_2"	13610	22630	130	380	392	156	94	98	25	98	93	0	497	503	143	87	88	14	100	100	0	0.698	0.716	0.691	0.640	1.823	0.774	0.783	120	552	696	714	-0.520	286	410	298	416	0
3	17	15	"PFN0375"	"N136_7"	13800	22620	120	2760	2744	766	97	100	25	100	100	0	1587	1493	456	84	85	14	100	100	0	1.772	1.879	1.849	1.935	1.550	1.922	0.829	120	482	4166	4056	0.825	2663	1503	2647	1409	0
3	18	15	"PFN0377"	"N137_11"	13980	22620	130	2057	1962	638	96	98	24	100	100	0	1814	1639	670	83	85	14	98	95	0	1.133	1.199	1.180	1.414	2.229	1.133	0.843	120	480	3692	3422	0.180	1961	1731	1866	1556	0
3	19	15	"PFN0379"	"N137_15"	14170	22620	120	180	186	52	98	100	25	87	79	0	176	172	41	83	86	13	95	90	0	0.882	0.989	0.945	0.930	2.179	1.190	0.487	120	491	175	177	-0.182	82	93	88	89	0
3	20	15	"PFN0383"	"N137_20"	14360	22630	120	138	141	37	98	101	27	66	36	0	251	247	54	82	83	13	100	100	0	0.237	0.261	0.284	0.258	2.297	0.278	0.296	120	550	209	208	-2.079	40	169	43	165	0
3	21	15	"PFN0385"	"N137_22"	14560	22630	120	463	464	174	99	101	25	93	92	0	2545	2697	1041	82	82	14	100	100	0	0.148	0.140	0.156	0.145	1.559	0.132	0.779	120	511	2827	2980	-2.758	364	2463	365	2615	0
3	22	15	"PFN0387"	"N137_25"	14750	22630	120	149	149	39	94	98	23	74	54	0	223	218	56	80	81	17	98	95	0	0.385	0.399	0.444	0.364	2.493	0.369	0.360	120	610	198	193	-1.379	55	143	55	138	0
3	1	16	"PFN0405"	"N137_9"	10760	22810	130	708	694	200	98	103	39	100	100	0	529	511	171	82	85	15	95	94	0	1.365	1.389	1.391	1.463	1.885	1.376	0.800	120	638	1057	1025	0.449	610	447	596	429	0
3	2	16	"PFN0407"	"N138_101"	10970	22840	150	117	121	34	104	109	40	21	2	0	111	112	20	90	93	17	57	24	0	0.619	0.773	1.143	1.167	3.470	8.876	0.038	156	574	34	39	-0.692	13	21	17	22	-50
3	3	16	"PFN0410"	"N138_105"	11130	22820	120	1106	1098	398	106	110	34	96	95	0	3417	3347	1021	96	101	54	100	100	0	0.301	0.305	0.308	0.296	1.614	0.295	0.839	120	417	4321	4243	-1.732	1000	3321	992	3251	0
3	4	16	"PFN0413"	"N138_15"	11320	22820	120	143	146	34	106	109	32	58	23	0	255	257	59	99	105	56	98	80	0	0.237	0.253	0.291	0.267	2.089	0.260	0.260	120	497	193	198	-2.076	37	156	40	158	0
3	5	16	"PFN0416"	"N138_21"	11510	22810	110	150	154	35	105	107	26	70	43	0	199	193	32	97	100	26	97	87	0	0.441	0.510	0.495	0.465	2.609	0.626	0.351	80	460	147	145	-1.181	45	102	49	96	0
3	6	16	"PFN0418"	"N138_26"	11700	22810	130	594	599	171	101	103	25	100	100	0	642	628	182	92	95	17	100	99	0	0.896	0.929	0.916	0.949	1.599	0.878	0.804	120	604	1043	1034	-0.158	493	550	498	536	0
3	7	16	"PFN0821"	"N159_40"	11910	22810	130	1525	1493	403	95	98	23	100	100	0	3109	2920	964	86	88	15	100	100	0	0.473	0.493	0.490	0.523	1.657	0.462	0.853	120	560	4453	4232	-1.080	1430	3023	1398	2834	0
3	8	16	"PFN0823"	"N159_45"	12090	22840	150	114	118	29	97	101	24	41	15	0	118	118	23	88	90	16	68	45	0	0.567	0.700	0.920	0.942	3.475	2.037	0.078	156	620	47	51	-0.819	17	30	21	30	-50
3	9	16	"PFN0826"	"N159_51"	12300	22830	150	124	126	28	103	107	28	39	10	0	120	120	21	95	97	16	60	33	0	0.840	0.920	1.028	0.963	3.416	3.368	0.070	156	549	46	48	-0.252	21	25	23	25	-50
3	10	16	"PFN0828"	"N159_7"	12470	22820	120	768	950	624	103	108	29	94	93	0	1017	1070	366	95	98	17	100	100	0	0.721	0.869	0.729	0.679	2.186	1.070	0.780	120	393	1587	1822	-0.471	665	922	847	975	0
3	11	16	"PFN0830"	"N161_2"	12650	22810	130	1004	1001	386	106	108	28	98	96	0	850	871	230	95	97	19	100	100	0	1.189	1.153	1.179	1.006	2.079	1.257	0.826	120	497	1653	1671	0.250	898	755	895	776	0
3	12	16	"PFN0833"	"N162_3"	12830	22810	130	220	230	64	106	109	28	95	83	0	549	556	122	95	97	18	100	100	0	0.251	0.269	0.248	0.243	1.669	0.253	0.621	120	507	568	585	-1.994	114	454	124	461	0
3	13	16	"PFN0859"	"N168_1"	13030	22810	120	233	233	58	100	102	26	100	92	0	586	574	161	87	89	15	100	99	0	0.267	0.273	0.245	0.264	1.850	0.246	0.653	120	496	632	620	-1.908	133	499	133	487	0
3	14	16	"PFN0861"	"N168_12"	13220	22810	120	1985	1934	798	95	99	27	96	95	0	2853	2755	1036	82	84	13	100	100	0	0.682	0.688	0.704	0.665	1.751	0.686	0.850	120	531	4661	4512	-0.552	1890	2771	1839	2673	0
3	15	16	"PFN0863"	"N168_17"	13410	22810	110	126	127	29	93	98	29	56	21	0	450	451	87	81	83	14	100	100	0	0.089	0.092	0.112	0.092	2.186	0.086	0.186	80	494	402	404	-3.483	33	369	34	370	0
3	16	16	"PFN0866"	"N168_23"	13600	22810	120	195	196	53	94	97	26	95	79	0	159	163	39	81	82	13	97	95	0	1.295	1.244	1.329	1.182	2.069	1.481	0.486	120	534	179	184	0.373	101	78	102	82	0
3	17	16	"PFN0870"	"N168_29"	13820	22830	150	101	105	25	96	100	27	19	3	0	89	88	13	82	83	14	24	6	0	0.714	1.500	1.737	1.450	4.353	8.162	0.029	156	680	12	15	-0.485	5	7	9	6	-50
3	18	16	"PFN0873"	"N168_32"	13990	22810	120	241	232	61	96	98	24	98	90	0	344	340	89	83	84	13	100	100	0	0.556	0.529	0.532	0.507	1.836	0.502	0.670	120	446	406	393	-0.848	145	261	136	257	0
3	19	16	"PFN0901"	"N175_10"	14170	22810	130	1650	1697	545	98	99	24	100	100	0	3251	3088	1152	85	87	14	99	99	0	0.490	0.532	0.514	0.561	1.729	0.485	0.838	120	556	4718	4602	-1.029	1552	3166	1599	3003	0
3	20	16	"PFN0903"	"N175_12"	14350	22820	100	137	142	35	97	99	25	66	40	0	149	164	46	86	88	15	97	85	0	0.635	0.577	0.620	0.553	2.430	0.585	0.248	80	427	103	123	-0.655	40	63	45	78	0
3	21	16	"PFN0908"	"N175_3"	14570	22820	150	102	102	24	97	99	24	20	5	0	89	89	13	82	84	14	28	5	0	0.714	0.714	2.293	1.861	3.705	11.661	0.010	156	593	12	12	-0.485	5	7	5	7	-50
3	22	16	"PFN0910"	"N175_8"	14740	22820	130	1169	1109	396	95	98	22	98	96	0	1246	1211	330	80	81	16	100	100	0	0.921	0.897	0.930	0.827	1.868	0.948	0.835	120	553	2240	2145	-0.119	1074	1166	1014	1131	0
3	1	17	"PFN0912"	"N176_2"	10750	23010	120	1126	1092	466	97	103	36	97	95	0	977	917	326	84	87	16	100	100	0	1.152	1.194	1.249	1.111	2.306	1.268	0.809	120	591	1922	1828	0.205	1029	893	995	833	0
3	2	17	"PFN0914"	"N176_4"	10940	23010	120	244	245	82	104	108	31	94	78	0	639	622	147	95	97	17	100	100	0	0.257	0.268	0.270	0.240	1.920	0.259	0.622	120	459	684	668	-1.958	140	544	141	527	0
3	3	17	"PFN0936"	"N181_8"	11130	23010	120	370	370	117	108	112	34	98	93	0	741	708	187	99	104	52	100	99	0	0.408	0.430	0.432	0.395	1.820	0.410	0.721	120	451	904	871	-1.293	262	642	262	609	0
3	4	17	"PFN0938"	"N182_2"	11320	23010	120	471	459	141	108	112	35	99	99	0	315	305	51	100	105	54	100	95	0	1.688	1.712	1.711	1.580	1.729	1.958	0.633	120	409	578	556	0.756	363	215	351	205	0
3	5	17	"PFN0940"	"N182_5"	11480	23010	150	129	131	33	104	108	28	44	16	0	114	115	18	96	98	17	50	19	0	1.389	1.421	1.600	1.592	3.072	3.828	0.064	156	566	43	46	0.474	25	18	27	19	-50
3	6	17	"PFN0947"	"N185_15"	11700	23000	130	664	658	174	100	104	26	100	100	0	583	552	184	91	92	16	97	96	0	1.146	1.210	1.170	1.335	1.974	1.160	0.782	120	561	1056	1019	0.197	564	492	558	461	0
3	7	17	"PFN0951"	"N185_4"	11900	23010	120	450	449	167	94	98	25	95	94	0	685	695	198	85	87	14	100	100	0	0.593	0.582	0.576	0.516	1.988	0.595	0.765	120	471	956	965	-0.753	356	600	355	610	0
3	8	17	"PFN0953"	"N185_6"	12080	23010	120	514	525	180	95	99	27	99	98	0	601	625	169	87	88	14	100	100	0	0.815	0.799	0.800	0.747	1.716	0.816	0.776	120	476	933	968	-0.295	419	514	430	538	0
3	9	17	"PFF1635"	"F64095_4"	12310	23000	150	116	124	44	96	99	25	39	19	0	102	117	49	88	90	16	46	31	0	1.429	0.966	1.219	1.228	3.155	1.076	0.276	156	484	34	57	0.515	20	14	28	29	-50
3	10	17	"PFF1651"	"F64732_1"	12460	23010	120	3090	2931	1001	99	102	25	100	100	0	3396	3280	897	92	94	16	100	100	0	0.905	0.888	0.920	0.801	1.998	0.909	0.847	120	373	6295	6020	-0.144	2991	3304	2832	3188	0
3	11	17	"PFF1691"	"F66430_1"	12640	23000	110	202	205	48	102	105	27	95	85	0	142	141	22	97	98	17	91	67	0	2.222	2.341	2.417	2.359	2.166	2.849	0.433	80	506	145	147	1.152	100	45	103	44	0
3	12	17	"PFF1706"	"F67045_1"	12870	23010	150	105	109	29	106	108	27	19	4	0	99	100	14	97	98	16	19	3	0	-0.500	1.000	1.725	1.653	4.027	23.716	0.003	156	662	1	6	Error	-1	2	3	3	-50
3	13	17	"PFF1770"	"F69174_1"	13030	23010	120	548	540	209	102	104	26	95	95	0	662	617	185	91	91	14	100	99	0	0.781	0.833	0.809	0.767	2.152	0.877	0.753	120	446	1017	964	-0.356	446	571	438	526	0
3	14	17	"PFF1856"	"F72113_1"	13220	23010	120	4260	3877	1672	97	100	27	100	97	0	5403	5000	1822	86	87	15	100	100	0	0.783	0.769	0.771	0.662	2.249	0.781	0.855	120	574	9480	8694	-0.353	4163	5317	3780	4914	0
3	15	17	"PFC0253"	"C664"	13420	23010	90	165	210	143	92	95	26	82	69	0	165	228	178	80	82	14	100	98	0	0.859	0.797	0.844	0.866	2.530	0.788	0.635	52	384	158	266	-0.220	73	85	118	148	0
3	16	17	"PFC0263"	"C68"	13600	23000	130	379	388	112	95	99	26	99	98	0	205	208	64	83	84	16	95	91	0	2.328	2.344	2.324	2.546	1.994	2.347	0.634	120	635	406	418	1.219	284	122	293	125	0
3	17	17	"PFC0294"	"C735"	13780	23010	90	145	151	36	100	104	28	78	42	0	134	132	25	87	89	20	82	55	0	0.957	1.133	1.300	1.250	2.337	1.499	0.168	52	343	92	96	-0.063	45	47	51	45	0
3	18	17	"PFC0298"	"C739"	13990	23010	120	129	127	31	98	102	26	52	19	0	161	160	30	88	89	15	98	91	0	0.425	0.403	0.427	0.412	2.558	0.596	0.208	120	535	104	101	-1.236	31	73	29	72	0
3	19	17	"PFC0301"	"C741"	14180	23010	120	163	171	48	97	99	23	85	68	0	292	295	69	87	88	13	100	100	0	0.322	0.356	0.336	0.323	2.009	0.359	0.503	120	513	271	282	-1.635	66	205	74	208	0
3	20	17	"PFL0015"	"L1_3"	14380	23010	120	149	146	32	100	102	27	69	37	0	140	139	27	89	89	13	90	80	0	0.961	0.920	0.930	0.835	2.575	1.404	0.270	120	536	100	96	-0.058	49	51	46	50	0
3	21	17	"PFM0073"	"M15459_3"	14560	23010	120	134	141	44	97	99	27	58	35	0	164	166	36	85	86	13	95	90	0	0.468	0.543	0.581	0.529	3.046	0.775	0.202	120	415	116	125	-1.094	37	79	44	81	0
3	22	17	"PFM0096"	"M16857_1"	14740	22990	120	2160	2045	522	92	95	26	100	100	0	1895	1843	582	80	80	13	100	100	0	1.139	1.108	1.069	1.158	1.672	1.080	0.853	120	516	3883	3716	0.188	2068	1815	1953	1763	0
3	1	18	"PFM0259"	"M26257_1"	10750	23190	100	245	240	68	100	108	43	92	73	0	721	686	154	89	90	15	100	100	0	0.229	0.235	0.221	0.222	1.677	0.222	0.586	80	422	777	737	-2.124	145	632	140	597	0
3	2	18	"PFM0321"	"M31208_3"	10920	23190	110	152	152	35	104	108	32	70	30	0	467	472	106	96	97	16	100	100	0	0.129	0.128	0.157	0.133	1.902	0.114	0.313	80	498	419	424	-2.950	48	371	48	376	0
3	3	18	"PFM0389"	"M3590_2"	11150	23200	150	103	106	26	106	109	33	8	2	0	91	94	13	96	98	18	7	0	0	0.600	0.000	1.829	1.616	3.508	16.933	0.007	156	656	-8	-2	-0.737	-3	-5	0	-2	-50
3	4	18	"PFM0523"	"M42640_1"	11320	23190	120	257	254	84	108	110	29	92	87	0	375	360	84	95	97	15	100	100	0	0.532	0.551	0.551	0.512	1.862	0.601	0.665	120	427	429	411	-0.910	149	280	146	265	0
3	5	18	"PFD0044"	"D13561_3"	11520	23190	150	122	129	35	105	109	32	35	10	0	114	116	24	95	100	46	14	1	0	0.895	1.143	1.295	1.188	3.323	2.757	0.156	156	576	36	45	-0.160	17	19	24	21	-50
3	6	18	"PFD0057"	"D15909_4"	11690	23180	130	475	476	133	101	105	25	100	100	0	402	374	106	93	95	17	97	95	0	1.210	1.335	1.335	1.426	1.953	1.341	0.760	120	491	683	656	0.275	374	309	375	281	0
3	7	18	"PFD0156"	"D17715_93"	11880	23180	120	436	431	132	100	103	24	99	96	0	287	286	62	93	94	15	98	97	0	1.732	1.715	1.795	1.656	1.909	1.893	0.781	120	532	530	524	0.792	336	194	331	193	0
3	8	18	"PFD0171"	"D21102_1"	12060	23180	90	3682	3135	1525	97	100	27	100	100	0	1496	1557	723	92	94	18	100	98	0	2.553	2.074	1.952	2.040	2.562	2.162	0.819	52	339	4989	4503	1.352	3585	1404	3038	1465	0
3	9	18	"PFD0194"	"D23657_11"	12250	23200	150	111	140	208	101	103	27	23	12	0	102	107	39	90	92	17	39	17	0	0.833	2.294	1.167	1.208	3.652	8.152	0.249	156	700	22	56	-0.263	10	12	39	17	-50
3	10	18	"PFD0273"	"D33539_50"	12460	23190	150	118	121	29	102	104	24	39	16	0	107	108	18	91	92	15	50	19	0	1.000	1.118	1.385	1.392	3.270	3.757	0.060	156	587	32	36	0.000	16	16	19	17	-50
3	11	18	"IAX099I"	"Y_IAX099I"	12660	23220	150	105	106	27	105	109	29	14	2	0	95	95	16	97	99	16	14	3	0	0.000	-0.500	1.714	1.607	3.216	12.106	0.013	156	585	-2	-1	Error	0	-2	1	-2	-50
3	12	18	"ICX188I"	"Y_ICX188I"	12850	23220	150	108	110	30	109	112	30	12	3	0	101	102	16	98	99	16	17	7	0	-0.333	0.250	1.750	1.600	3.915	14.959	0.012	156	451	2	5	Error	-1	3	1	4	-50
3	13	18	"IEX355I"	"Y_IEX355I"	13030	23210	150	108	109	31	105	107	26	17	6	0	94	96	16	95	95	15	17	3	0	-3.000	4.000	1.155	1.571	3.786	6.944	0.029	156	449	2	5	Error	3	-1	4	1	-50
3	14	18	"IGX361I"	"Y_IGX361I"	13230	23220	150	97	97	23	101	103	26	10	1	0	85	87	16	90	92	16	12	2	0	0.800	1.333	1.458	1.443	3.381	5.958	0.026	156	549	-9	-7	-0.322	-4	-5	-4	-3	-50
3	15	18	"IIX063I"	"Y_IIX063I"	13420	23220	150	95	98	25	97	98	24	16	3	0	81	83	15	86	88	15	13	3	0	0.400	-0.333	2.077	1.850	3.265	19.600	0.003	156	530	-7	-2	-1.322	-2	-5	1	-3	-50
3	16	18	"IKX121I"	"Y_IKX121I"	13610	23220	150	108	108	26	99	101	25	25	5	0	95	96	13	89	91	16	24	1	0	1.500	1.286	1.799	1.629	3.250	7.770	0.024	156	521	15	16	0.585	9	6	9	7	-50
3	17	18	"Z_1_50"	"Z_1_50"	13800	23190	120	136	139	41	103	106	25	54	30	0	177	181	36	95	96	15	98	93	0	0.402	0.419	0.444	0.395	2.858	0.521	0.163	120	493	115	122	-1.313	33	82	36	86	0
3	18	18	"Z_1_70"	"Z_1_70"	13980	23190	120	226	223	69	107	107	25	87	81	0	471	458	99	95	96	16	100	100	0	0.316	0.320	0.342	0.281	2.227	0.324	0.566	120	460	495	479	-1.660	119	376	116	363	0
3	19	18	"Z_1_90"	"Z_1_90"	14170	23190	120	467	466	165	103	105	25	97	94	0	1219	1176	320	91	93	15	100	100	0	0.323	0.335	0.331	0.293	2.142	0.315	0.740	120	466	1492	1448	-1.632	364	1128	363	1085	0
3	20	18	"Z_2_10"	"Z_2_10"	14370	23220	150	103	106	26	102	107	30	15	2	0	94	95	16	92	94	15	21	5	0	0.500	1.333	1.800	1.780	4.332	15.079	0.007	156	558	3	7	-1.000	1	2	4	3	-50
3	21	18	"Z_2_30"	"Z_2_30"	14580	23190	150	107	112	29	100	104	30	23	7	0	102	105	20	88	90	15	48	19	0	0.500	0.706	1.071	0.980	4.150	6.577	0.024	156	529	21	29	-1.000	7	14	12	17	-50
3	22	18	"Z_2_50"	"Z_2_50"	14740	23190	120	4588	4211	1498	96	98	24	100	99	0	8812	8139	2719	85	86	15	100	100	0	0.515	0.511	0.525	0.498	1.967	0.488	0.833	120	525	13219	12169	-0.958	4492	8727	4115	8054	0
3	1	19	"Z_3_90"	"Z_3_90"	10760	23380	120	5617	5353	1662	102	107	34	100	100	0	4051	3640	1351	93	96	15	99	99	0	1.393	1.480	1.408	1.589	1.856	1.477	0.848	120	569	9473	8798	0.479	5515	3958	5251	3547	0
3	2	19	"Z_4_10"	"Z_4_10"	10940	23410	150	113	114	25	103	109	36	17	0	0	107	107	19	96	98	17	34	9	0	0.909	1.000	1.400	1.256	3.857	14.988	0.009	156	630	21	22	-0.138	10	11	11	11	-50
3	3	19	"Z_4_30"	"Z_4_30"	11150	23410	150	105	103	24	105	111	37	5	0	0	89	90	13	94	97	20	1	0	0	0.000	0.500	1.500	1.477	3.462	16.188	0.012	156	577	-5	-6	Error	0	-5	-2	-4	-50
3	4	19	"Z_4_50"	"Z_4_50"	11320	23380	110	802	793	217	103	106	27	100	100	0	1403	1343	393	93	97	38	100	100	0	0.534	0.552	0.521	0.555	1.461	0.511	0.817	80	435	2009	1940	-0.906	699	1310	690	1250	0
3	5	19	"Z_4_70"	"Z_4_70"	11500	23380	110	1496	1448	427	106	110	40	100	100	0	2768	2597	686	95	119	184	100	100	0	0.520	0.536	0.509	0.530	1.396	0.503	0.858	80	489	4063	3844	-0.943	1390	2673	1342	2502	0
3	6	19	"Z_4_90"	"Z_4_90"	11710	23380	120	2453	2351	780	104	111	40	100	100	0	4246	4264	1590	99	118	169	98	98	0	0.566	0.539	0.536	0.562	1.966	0.497	0.815	120	561	6496	6412	-0.820	2349	4147	2247	4165	0
3	7	19	"Z_6_30"	"Z_6_30"	11900	23410	150	108	114	28	103	107	26	22	3	0	100	101	16	97	98	16	21	4	0	1.667	2.750	1.400	1.298	5.216	16.591	0.004	156	595	8	15	0.737	5	3	11	4	-50
3	8	19	"Z_6_50"	"Z_6_50"	12090	23410	150	107	108	26	103	106	25	18	3	0	99	98	14	96	98	16	13	2	0	1.333	2.500	1.846	1.676	3.118	91.194	0.000	156	621	7	7	0.415	4	3	5	2	-50
3	9	19	"Z_6_70"	"Z_6_70"	12270	23390	90	135	134	32	103	107	25	57	25	0	137	140	27	96	98	17	84	63	0	0.780	0.705	0.726	0.683	3.108	1.427	0.119	52	325	73	75	-0.358	32	41	31	44	0
3	10	19	"Z_6_90"	"Z_6_90"	12460	23390	120	136	137	36	104	106	26	57	27	0	195	192	36	93	96	18	98	95	0	0.314	0.333	0.404	0.373	2.574	0.394	0.159	120	524	134	132	-1.672	32	102	33	99	0
3	11	19	"Z_7_10"	"Z_7_10"	12660	23400	150	118	116	26	110	113	32	14	0	0	102	106	18	97	101	18	25	5	0	1.600	0.667	1.556	1.496	4.281	8.385	0.015	156	481	13	15	0.678	8	5	6	9	-50
3	12	19	"Z_7_30"	"Z_7_30"	12850	23390	150	108	111	24	110	114	33	11	0	0	103	104	14	98	100	17	20	1	0	-0.400	0.167	1.800	1.631	3.527	9.544	0.023	156	421	3	7	Error	-2	5	1	6	-50
3	13	19	"PFI17646"	"oPFI17646"	13040	23370	120	558	570	168	107	113	35	99	99	0	389	375	109	95	96	15	100	98	0	1.534	1.654	1.612	1.748	1.740	1.716	0.765	120	417	745	743	0.617	451	294	463	280	0
3	14	19	"PFN0256"	"oPFN0256"	13230	23370	120	1307	1329	427	107	116	40	100	100	0	737	717	216	95	97	16	100	100	0	1.869	1.965	2.003	1.989	1.515	2.046	0.833	120	449	1842	1844	0.902	1200	642	1222	622	0
3	15	19	"PFG0021"	"oPFG0021"	13450	23380	150	106	107	23	99	102	24	22	4	0	93	94	16	93	95	15	17	5	0	100000.000	8.000	1.188	1.401	3.115	28.501	0.001	156	429	7	9	16.610	7	0	8	1	-50
3	16	19	"PFF72433"	"oPFF72433"	13610	23380	150	115	118	30	102	105	25	33	11	0	100	101	15	94	95	15	25	5	0	2.167	2.286	1.818	1.890	3.776	14.164	0.009	156	396	19	23	1.115	13	6	16	7	-50
3	17	19	"PFJ12787"	"oPFJ12787"	13820	23390	150	102	107	27	108	109	25	16	5	0	102	102	15	98	100	17	17	2	0	-1.500	-0.250	1.867	1.724	3.894	8.377	0.012	156	486	-2	3	Error	-6	4	-1	4	-50
3	18	19	"PFG0023"	"oPFG0023"	13990	23380	130	8199	8286	3744	113	115	28	100	100	0	8437	8971	2898	103	106	20	100	100	0	0.970	0.922	0.960	0.814	1.981	0.990	0.789	120	474	16420	17041	-0.044	8086	8334	8173	8868	0
3	19	19	"PFJ12789"	"oPFJ12789"	14190	23380	150	170	170	45	113	115	30	70	46	0	158	158	31	105	108	23	82	56	0	1.075	1.075	1.041	1.066	2.675	1.649	0.278	156	548	110	110	0.105	57	53	57	53	-50
3	20	19	"PFBL B0077"	"oPFBLOB0077"	14370	23380	120	861	874	313	103	109	28	99	99	0	661	677	172	101	103	18	100	100	0	1.354	1.339	1.390	1.235	1.846	1.459	0.784	120	382	1318	1347	0.437	758	560	771	576	0
3	21	19	"PFF72437"	"oPFF72437"	14560	23380	120	1282	1246	464	104	109	31	100	98	0	1176	1190	348	97	98	16	100	100	0	1.092	1.045	1.067	0.959	1.881	1.093	0.796	120	450	2257	2235	0.127	1178	1079	1142	1093	0
3	22	19	"PFL0043"	"oPFL0043"	14750	23380	120	154	165	44	105	107	29	77	40	0	147	147	26	93	94	15	96	80	0	0.907	1.111	1.017	1.007	2.729	2.053	0.269	120	575	103	114	-0.140	49	54	60	54	0
3	1	20	"PFBL B0079"	"oPFBLOB0079"	10750	23570	120	152	156	35	100	104	30	73	39	0	163	162	28	89	92	17	96	91	0	0.703	0.767	0.778	0.689	2.209	0.997	0.364	120	568	126	129	-0.509	52	74	56	73	0
3	2	20	"PFF72438"	"oPFF72438"	10950	23580	120	2616	2606	1153	105	108	31	95	95	0	5626	5621	2006	96	98	18	100	100	0	0.454	0.453	0.442	0.373	2.282	0.453	0.847	120	456	8041	8026	-1.139	2511	5530	2501	5525	0
3	3	20	"PFH0006"	"oPFH0006"	11140	23570	120	2203	2252	777	108	112	31	100	100	0	1660	1597	580	100	102	18	100	99	0	1.343	1.432	1.417	1.525	1.797	1.452	0.833	120	426	3655	3641	0.425	2095	1560	2144	1497	0
3	4	20	"PFBL B0083"	"oPFBLOB0083"	11340	23590	150	114	116	30	105	109	28	27	7	0	104	106	16	97	101	37	5	0	0	1.286	1.222	2.121	2.062	3.303	3.678	0.090	156	515	16	20	0.363	9	7	11	9	-50
3	5	20	"PFBL B0084"	"oPFBLOB0084"	11510	23590	150	115	117	28	107	112	38	16	1	0	103	105	17	99	119	169	0	0	0	2.000	1.667	1.778	1.512	3.498	6.537	0.024	156	580	12	16	1.000	8	4	10	6	-50
3	6	20	"PFM60485"	"oPFM60485"	11710	23580	120	769	760	305	110	111	27	96	95	0	1182	1159	376	101	103	17	100	100	0	0.610	0.614	0.627	0.582	1.734	0.636	0.795	120	466	1740	1708	-0.714	659	1081	650	1058	0
3	7	20	"PFN0258"	"oPFN0258"	11900	23590	150	109	113	28	111	114	28	18	3	0	100	102	17	102	103	17	12	3	0	1.000	100000.000	1.282	1.571	3.993	11.580	0.009	156	461	-4	2	0.000	-2	-2	2	0	-50
3	8	20	"PFM60486"	"oPFM60486"	12090	23570	120	468	485	164	108	112	29	100	100	0	477	484	153	102	103	17	100	98	0	0.960	0.987	0.953	1.003	1.784	0.983	0.766	120	403	735	759	-0.059	360	375	377	382	0
3	9	20	"PFK12896"	"oPFK12896"	12280	23570	120	301	301	92	104	108	27	98	94	0	467	457	128	100	102	16	100	99	0	0.537	0.552	0.529	0.530	1.781	0.534	0.719	120	501	564	554	-0.898	197	367	197	357	0
3	10	20	"PFN0259"	"oPFN0259"	12470	23580	120	470	461	184	106	110	30	96	94	0	1355	1317	419	99	100	18	100	99	0	0.290	0.291	0.282	0.263	1.802	0.284	0.762	120	482	1620	1573	-1.787	364	1256	355	1218	0
3	11	20	"PFL0046"	"oPFL0046"	12660	23580	120	332	330	107	108	112	30	95	92	0	1045	1024	293	100	102	18	100	100	0	0.237	0.240	0.242	0.225	1.597	0.234	0.748	120	472	1169	1146	-2.077	224	945	222	924	0
3	12	20	"PFD66984"	"oPFD66984"	12850	23570	130	902	914	312	107	110	29	100	100	0	988	1021	355	98	101	16	100	99	0	0.893	0.874	0.860	0.902	1.797	0.851	0.807	120	490	1685	1730	-0.163	795	890	807	923	0
3	13	20	"PFD66985"	"oPFD66985"	13030	23600	150	98	102	26	108	113	34	8	0	0	91	92	18	98	100	16	10	3	0	1.429	1.000	1.500	1.497	3.125	5.755	0.026	156	602	-17	-12	0.515	-10	-7	-6	-6	-50
3	14	20	"PFL0047"	"oPFL0047"	13230	23580	120	217	224	71	108	116	38	86	67	0	665	663	190	96	98	15	100	100	0	0.192	0.205	0.189	0.189	1.913	0.191	0.522	120	497	678	683	-2.384	109	569	116	567	0
3	15	20	"PFF72478"	"oPFF72478"	13410	23560	100	250	270	127	100	102	24	87	83	0	496	548	237	92	94	15	100	100	0	0.371	0.373	0.389	0.362	2.025	0.383	0.680	80	394	554	626	-1.429	150	404	170	456	0
3	16	20	"PFL0097"	"oPFL0097"	13600	23560	120	826	789	246	99	101	25	100	99	0	609	609	168	93	94	14	100	100	0	1.409	1.337	1.330	1.294	1.729	1.405	0.786	120	456	1243	1206	0.495	727	516	690	516	0
3	17	20	"PFBL B0142"	"oPFBLOB0142"	13780	23560	120	472	490	167	103	109	58	98	95	0	705	716	180	94	96	22	100	100	0	0.604	0.622	0.611	0.577	1.746	0.631	0.796	120	465	980	1009	-0.728	369	611	387	622	0
3	18	20	"PFI17693"	"oPFI17693"	13970	23560	120	3885	4036	1406	106	112	56	100	100	0	3159	3239	1156	97	101	24	100	100	0	1.234	1.251	1.207	1.296	1.747	1.222	0.854	120	517	6841	7072	0.304	3779	3062	3930	3142	0
3	19	20	"PFI17695"	"oPFI17695"	14180	23570	120	3444	3368	1415	109	112	28	99	96	0	10431	10537	3428	102	108	26	100	100	0	0.323	0.312	0.326	0.268	2.085	0.311	0.853	120	539	13664	13694	-1.631	3335	10329	3259	10435	0
3	20	20	"PFH0024"	"oPFH0024"	14370	23560	120	763	764	248	108	113	31	100	100	0	611	599	210	109	113	23	99	96	0	1.305	1.339	1.310	1.413	1.674	1.332	0.830	120	515	1157	1146	0.384	655	502	656	490	0
3	21	20	"PFBL B0147"	"oPFBLOB0147"	14570	23570	150	111	115	28	107	111	33	19	2	0	143	143	31	103	105	18	74	56	0	0.100	0.200	0.615	0.648	4.142	1.121	0.035	156	588	44	48	-3.322	4	40	8	40	-50
3	22	20	"PFF72481"	"oPFF72481"	14730	23560	110	219	220	61	108	110	30	95	76	0	668	669	134	97	99	17	100	100	0	0.194	0.196	0.187	0.174	1.793	0.179	0.557	80	429	682	684	-2.363	111	571	112	572	0
3	1	21	"PFJ12809"	"oPFJ12809"	10760	23770	150	105	108	26	99	103	33	14	2	0	99	98	14	86	91	57	0	0	0	0.462	0.750	1.550	1.406	3.061	0.112	0.037	156	728	19	21	-1.115	6	13	9	12	-50
3	2	21	"PFH0027"	"oPFH0027"	10950	23770	120	1050	1044	459	107	110	28	98	95	0	1081	1052	324	97	99	18	100	100	0	0.958	0.981	0.996	0.864	2.052	1.061	0.786	120	451	1927	1892	-0.061	943	984	937	955	0
3	3	21	"PFF72482"	"oPFF72482"	11130	23760	120	2498	2502	812	111	113	25	100	100	0	1639	1567	622	103	105	17	98	97	0	1.554	1.633	1.599	1.855	2.119	1.610	0.841	120	481	3923	3855	0.636	2387	1536	2391	1464	0
3	4	21	"PFG0045"	"oPFG0045"	11320	23760	120	369	370	129	110	112	26	96	95	0	438	425	112	103	104	17	100	100	0	0.773	0.807	0.822	0.769	1.843	0.847	0.717	120	452	594	582	-0.371	259	335	260	322	0
3	5	21	"PFF72484"	"oPFF72484"	11500	23760	130	353	342	116	109	112	28	92	90	0	450	451	115	101	102	17	100	100	0	0.699	0.666	0.701	0.622	2.021	0.695	0.706	120	482	593	583	-0.516	244	349	233	350	0
3	6	21	"PFI17704"	"oPFI17704"	11700	23760	130	934	899	360	110	113	33	97	96	0	1542	1507	443	100	102	17	100	100	0	0.571	0.561	0.573	0.497	1.998	0.560	0.778	120	552	2266	2196	-0.807	824	1442	789	1407	0
3	7	21	"PFH0030"	"oPFH0030"	11890	23760	120	821	838	298	111	115	35	100	100	0	624	618	151	101	103	17	100	100	0	1.358	1.406	1.388	1.319	1.638	1.569	0.812	120	457	1233	1244	0.441	710	523	727	517	0
3	8	21	"PFM60518"	"oPFM60518"	12070	23760	120	701	703	224	112	116	31	100	100	0	719	730	233	103	105	17	100	100	0	0.956	0.943	0.971	0.948	1.753	0.922	0.780	120	477	1205	1218	-0.065	589	616	591	627	0
3	9	21	"PFL0104"	"oPFL0104"	12270	23760	120	290	297	76	109	114	31	98	95	0	357	347	69	102	103	17	100	100	0	0.710	0.767	0.752	0.726	1.738	0.783	0.714	120	493	436	433	-0.495	181	255	188	245	0
3	10	21	"PFI17705"	"oPFI17705"	12450	23760	120	2468	2522	806	107	112	32	100	100	0	1643	1674	541	102	104	18	100	100	0	1.532	1.536	1.507	1.579	1.743	1.553	0.848	120	517	3902	3987	0.616	2361	1541	2415	1572	0
3	11	21	"PFBL B0155"	"oPFBLOB0155"	12640	23760	110	147	148	33	106	110	32	61	25	0	301	308	60	100	104	28	100	100	0	0.204	0.202	0.218	0.194	2.106	0.190	0.254	80	486	242	250	-2.293	41	201	42	208	0
3	12	21	"PFBL B0157"	"oPFBLOB0157"	12850	23790	150	104	105	24	106	116	79	0	0	0	91	93	19	99	128	214	0	0	0	0.250	0.167	0.937	0.972	3.313	2.858	0.164	156	650	-10	-7	-2.000	-2	-8	-1	-6	-50
3	13	21	"PFD67005"	"oPFD67005"	13050	23770	150	102	105	25	103	107	32	10	1	0	91	91	17	97	99	21	5	0	0	0.167	-0.333	1.353	1.200	3.868	7.596	0.023	156	616	-7	-4	-2.585	-1	-6	2	-6	-50
3	14	21	"PFD67007"	"oPFD67007"	13260	23760	150	106	108	23	103	107	28	16	3	0	93	93	17	95	97	16	14	2	0	-1.500	-2.500	1.431	1.300	3.802	4.724	0.043	156	616	1	3	Error	3	-2	5	-2	-50
3	15	21	"PFM60523"	"oPFM60523"	13410	23760	120	414	404	118	100	102	24	98	96	0	517	540	128	94	95	15	100	100	0	0.742	0.682	0.724	0.641	1.737	0.688	0.775	120	471	737	750	-0.430	314	423	304	446	0
3	16	21	"PFL0108"	"oPFL0108"	13590	23760	120	150	153	39	98	100	26	75	49	0	320	314	73	90	92	16	100	100	0	0.226	0.246	0.269	0.237	2.296	0.209	0.289	120	550	282	279	-2.145	52	230	55	224	0
3	17	21	"A10325_30a"	"A10325_30a"	13800	23790	150	95	97	23	96	101	48	3	0	0	79	81	16	85	88	20	8	0	0	0.167	-0.250	1.154	1.151	3.501	3.199	0.141	156	724	-7	-3	-2.585	-1	-6	1	-4	-50
3	18	21	"A10325_30c"	"A10325_30c"	13990	23790	150	91	92	21	96	100	50	1	0	0	76	78	12	84	88	22	2	0	0	0.625	0.667	1.442	1.251	3.210	4.480	0.054	156	650	-13	-10	-0.678	-5	-8	-4	-6	-50
3	19	21	"A10325_30e"	"A10325_30e"	14180	23790	150	92	96	27	101	103	26	7	3	0	78	81	16	89	93	22	3	1	0	0.818	0.625	1.245	1.265	3.196	4.640	0.036	156	600	-20	-13	-0.290	-9	-11	-5	-8	-50
3	20	21	"A10325_30g"	"A10325_30g"	14370	23790	150	111	113	28	108	113	32	15	2	0	103	105	18	100	104	22	14	2	0	1.000	1.000	1.598	1.638	3.545	5.857	0.041	156	586	6	10	0.000	3	3	5	5	-50
3	21	21	"A10325_30i"	"A10325_30i"	14560	23760	150	123	126	34	110	117	37	25	7	0	112	114	18	102	104	19	25	7	0	1.300	1.333	1.955	1.685	4.081	4.904	0.046	156	663	23	28	0.379	13	10	16	12	-50
3	22	21	"E598_1a"	"E598_1a"	14770	23730	100	133	136	36	108	113	33	41	13	0	125	129	24	101	104	20	61	27	0	1.042	1.000	1.042	1.111	3.337	4.951	0.026	80	491	49	56	0.059	25	24	28	28	0
3	1	22	"F48446_9e"	"F48446_9e"	10750	23960	150	121	123	30	105	112	45	17	1	0	113	113	22	94	104	103	0	0	0	0.842	0.947	1.273	1.243	3.320	0.197	0.189	156	869	35	37	-0.248	16	19	18	19	-50
3	2	22	"F48446_9g"	"F48446_9g"	10910	23960	150	129	135	38	112	119	44	23	6	0	127	129	22	99	108	95	0	0	0	0.607	0.767	1.085	0.948	3.115	3.253	0.094	156	742	45	53	-0.720	17	28	23	30	-50
3	3	22	"F48446_9i"	"F48446_9i"	11130	23950	120	350	361	88	109	112	26	100	100	0	363	355	76	98	100	16	99	98	0	0.909	0.981	0.987	0.995	1.710	1.003	0.780	120	591	506	509	-0.137	241	265	252	257	0
3	4	22	"I12861_2a"	"I12861_2a"	11320	23980	150	98	99	23	109	112	27	6	0	0	87	90	17	98	100	17	9	1	0	1.000	1.250	1.231	1.177	3.525	7.324	0.020	156	861	-22	-18	0.000	-11	-11	-10	-8	-50
3	5	22	"I12861_2c"	"I12861_2c"	11520	23980	150	100	103	29	106	110	29	8	1	0	86	87	15	96	98	17	5	1	0	0.600	0.333	1.447	1.383	3.851	7.172	0.028	156	837	-16	-12	-0.737	-6	-10	-3	-9	-50
3	6	22	"I12861_2e"	"I12861_2e"	11710	23980	150	101	106	37	104	108	35	10	2	0	86	90	17	92	94	17	10	3	0	0.500	-1.000	1.222	1.158	4.168	9.079	0.032	156	820	-9	0	-1.000	-3	-6	2	-2	-50
3	7	22	"J512_2i"	"J512_2i"	11900	23980	150	112	115	31	105	109	32	21	5	0	100	101	18	94	96	17	25	5	0	1.167	1.429	2.113	2.061	4.446	14.095	0.016	156	832	13	17	0.222	7	6	10	7	-50
3	8	22	"Ks592_1a"	"Ks592_1a"	12100	23960	150	116	119	38	111	114	30	17	6	0	107	113	26	97	100	17	37	16	0	0.500	0.500	1.675	1.399	4.966	4.665	0.050	156	752	15	24	-1.000	5	10	8	16	-50
3	9	22	"Ks592_1c"	"Ks592_1c"	12270	23960	150	112	113	30	108	112	29	19	4	0	100	103	16	97	100	17	24	5	0	1.333	0.833	1.371	1.423	3.893	16.552	0.006	156	750	7	11	0.415	4	3	5	6	-50
3	10	22	"Ks592_1e"	"Ks592_1e"	12470	23980	150	109	110	29	103	107	28	18	5	0	97	102	21	94	96	17	25	10	0	2.000	0.875	1.833	1.770	3.854	12.626	0.007	156	844	9	15	1.000	6	3	7	8	-50
3	11	22	"Ks592_1g"	"Ks592_1g"	12660	23980	150	105	112	35	99	104	43	16	4	0	100	110	36	90	100	108	3	0	0	0.600	0.650	1.037	0.933	3.338	1.817	0.083	156	840	16	33	-0.737	6	10	13	20	-50
3	12	22	"Ks592_1i"	"Ks592_1i"	12820	23950	110	1697	1623	302	98	116	97	100	100	0	2781	2492	598	93	134	264	100	100	0	0.595	0.636	0.629	0.650	1.344	0.591	0.867	80	424	4287	3924	-0.749	1599	2688	1525	2399	0
3	13	22	"EMPTY"	"EMPTY"	13020	23950	90	198	209	56	98	106	61	80	36	0	259	262	73	94	113	157	57	0	0	0.606	0.661	0.657	0.628	1.768	0.673	0.612	52	387	265	279	-0.722	100	165	111	168	0
3	14	22	"EMPTY"	"EMPTY"	13220	23960	90	202	209	61	102	104	30	90	80	0	268	284	75	90	93	19	100	100	0	0.562	0.552	0.536	0.528	1.923	0.599	0.638	52	404	278	301	-0.832	100	178	107	194	0
3	15	22	"EMPTY"	"EMPTY"	13400	23950	90	200	205	48	99	102	24	98	88	0	246	252	68	91	93	15	98	98	0	0.652	0.658	0.697	0.662	1.950	0.621	0.534	52	400	256	267	-0.618	101	155	106	161	0
3	16	22	"EMPTY"	"EMPTY"	13600	23950	90	151	159	48	95	99	25	78	63	0	162	172	34	84	86	15	100	100	0	0.718	0.727	0.724	0.643	2.239	0.926	0.419	52	406	134	152	-0.478	56	78	64	88	0
3	17	22	"EMPTY"	"EMPTY"	13790	23960	90	166	175	57	92	94	24	88	69	0	199	204	46	78	80	15	100	100	0	0.612	0.659	0.623	0.543	2.552	0.775	0.523	52	366	195	209	-0.709	74	121	83	126	0
3	18	22	"EMPTY"	"EMPTY"	13980	23950	100	132	140	41	92	93	21	72	47	0	152	162	49	78	80	14	95	88	0	0.541	0.571	0.613	0.537	2.635	0.671	0.400	80	430	114	132	-0.888	40	74	48	84	0
3	19	22	"EMPTY"	"EMPTY"	14190	23980	150	91	96	26	97	99	26	15	1	0	84	86	14	82	84	15	17	5	0	-3.000	-0.250	1.909	1.693	3.323	6.312	0.025	156	764	-4	3	Error	-6	2	-1	4	-50
3	20	22	"EMPTY"	"EMPTY"	14380	23980	150	100	106	34	101	106	32	13	5	0	92	94	17	88	91	17	19	5	0	-0.250	0.833	1.733	1.548	4.208	5.833	0.064	156	706	3	11	Error	-1	4	5	6	-50
3	21	22	"EMPTY"	"EMPTY"	14570	23980	150	96	99	25	103	108	34	8	0	0	87	90	15	91	94	18	10	1	0	1.750	4.000	1.833	1.599	3.897	8.697	0.020	156	780	-11	-5	0.807	-7	-4	-4	-1	-50
3	22	22	"EMPTY"	"EMPTY"	14760	23980	150	108	110	28	102	106	31	16	3	0	89	91	14	92	95	18	8	1	0	-2.000	-8.000	1.750	1.736	4.367	15.786	0.008	156	1059	3	7	Error	6	-3	8	-1	-50
4	1	1	"PFA0039"	"A1411_1"	15250	19950	130	7152	7147	2140	98	102	29	100	100	0	10280	9803	3024	84	89	29	100	100	0	0.692	0.725	0.701	0.729	1.440	0.674	0.863	120	579	17250	16768	-0.531	7054	10196	7049	9719	0
4	2	1	"PFA0101"	"A21885_1"	15440	19950	140	14008	13212	6331	96	101	30	100	100	0	8493	7791	4038	85	90	29	96	96	0	1.655	1.702	1.680	1.818	1.963	1.706	0.857	156	603	22320	20822	0.726	13912	8408	13116	7706	0
4	3	1	"PFA0019"	"A11546_1"	15630	19960	130	436	434	101	98	102	29	100	100	0	480	464	97	84	86	18	100	100	0	0.854	0.884	0.878	0.871	1.375	0.891	0.839	120	521	734	716	-0.228	338	396	336	380	0
4	4	1	"PFA0144"	"A31870_1"	15820	19960	140	11578	10691	4231	101	105	30	100	100	0	10913	9935	3512	86	90	20	100	100	0	1.060	1.075	1.093	0.977	2.061	1.100	0.889	156	607	22304	20439	0.084	11477	10827	10590	9849	0
4	5	1	"PFA0009"	"A10325_29"	16010	19960	140	17115	16962	7521	106	110	32	100	100	0	12576	12597	5083	89	93	23	100	100	0	1.362	1.348	1.346	1.238	2.104	1.401	0.864	156	550	29496	29364	0.446	17009	12487	16856	12508	0
4	6	1	"PFA0012"	"A10325_32"	16200	19960	140	23659	23441	9932	108	114	38	100	100	0	13299	13096	5392	87	95	28	100	100	0	1.783	1.794	1.796	1.734	2.049	1.867	0.857	156	564	36763	36342	0.834	23551	13212	23333	13009	0
4	7	1	"PFA0030"	"A12797_1"	16390	19960	130	689	698	199	102	109	34	99	98	0	1917	1922	538	85	91	25	100	100	0	0.320	0.324	0.321	0.319	1.475	0.290	0.808	120	521	2419	2433	-1.642	587	1832	596	1837	0
4	8	1	"PFB0005"	"B11"	16580	19960	140	426	427	143	100	103	29	100	96	0	343	349	116	81	84	19	99	98	0	1.244	1.220	1.200	1.206	1.885	1.278	0.731	156	701	588	595	0.315	326	262	327	268	0
4	9	1	"PFB0219"	"B57"	16820	19950	150	114	118	29	94	97	26	39	14	0	99	99	20	77	80	17	56	24	0	0.909	1.091	1.143	1.172	2.810	2.322	0.150	156	698	42	46	-0.138	20	22	24	22	-50
4	10	1	"PFB0285"	"B92"	16960	19960	130	416	438	152	90	91	21	99	99	0	461	450	154	74	75	11	100	100	0	0.842	0.926	0.912	0.901	1.806	0.914	0.780	120	454	713	724	-0.247	326	387	348	376	0
4	11	1	"PFB0008"	"B114"	17150	19960	130	716	735	240	90	92	24	100	100	0	1519	1559	506	74	75	13	100	100	0	0.433	0.434	0.435	0.426	1.416	0.392	0.772	120	562	2071	2130	-1.207	626	1445	645	1485	0
4	12	1	"PFB0034"	"B165"	17340	19960	130	923	930	386	89	91	23	100	99	0	1611	1544	575	73	75	14	100	100	0	0.542	0.572	0.558	0.553	1.518	0.547	0.794	120	551	2372	2312	-0.883	834	1538	841	1471	0
4	13	1	"PFB0089"	"B319"	17530	19960	140	5744	5409	2107	87	90	22	100	100	0	4138	4007	1604	72	73	12	100	100	0	1.391	1.352	1.395	1.418	2.434	1.376	0.846	156	633	9723	9257	0.476	5657	4066	5322	3935	0
4	14	1	"PFB0104"	"B351"	17730	19960	130	210	211	54	88	90	22	98	95	0	183	185	37	72	73	12	99	99	0	1.099	1.088	1.015	1.008	1.839	1.232	0.620	120	545	233	236	0.136	122	111	123	113	0
4	15	1	"PFB0113"	"B372"	17920	19960	130	1234	1189	276	87	90	24	100	100	0	1608	1564	338	73	75	13	100	100	0	0.747	0.739	0.746	0.733	1.321	0.721	0.862	120	552	2682	2593	-0.420	1147	1535	1102	1491	0
4	16	1	"PFB0116"	"B380"	18110	19960	120	181	183	45	86	89	24	95	85	0	168	167	28	71	73	14	100	100	0	0.979	1.010	0.971	0.924	1.826	1.243	0.528	120	448	192	193	-0.030	95	97	97	96	0
4	17	1	"PFB0118"	"B383"	18300	19960	140	1726	1612	656	86	88	21	98	96	0	1952	1899	667	68	69	11	100	100	0	0.870	0.833	0.845	0.753	1.992	0.853	0.894	156	575	3524	3357	-0.200	1640	1884	1526	1831	0
4	18	1	"PFB0140"	"B432"	18500	19960	140	1761	1652	733	84	88	22	98	96	0	1690	1616	646	68	69	10	100	100	0	1.034	1.013	1.021	0.925	2.493	1.043	0.852	156	544	3299	3116	0.048	1677	1622	1568	1548	0
4	19	1	"PFC0315"	"C9"	18680	19960	140	453	432	151	84	87	22	98	95	0	466	426	147	66	68	10	99	97	0	0.923	0.967	0.984	0.973	2.046	0.976	0.831	156	529	769	708	-0.116	369	400	348	360	0
4	20	1	"PFC0207"	"C56"	18870	19960	140	926	901	369	84	87	25	96	96	0	786	727	254	67	68	9	99	98	0	1.171	1.238	1.218	1.124	2.296	1.310	0.834	156	542	1561	1477	0.228	842	719	817	660	0
4	21	1	"PFC0316"	"C96"	19070	19960	140	441	436	156	85	88	25	98	96	0	546	508	183	68	69	10	99	98	0	0.745	0.798	0.787	0.815	2.119	0.788	0.808	156	569	834	791	-0.425	356	478	351	440	0
4	22	1	"PFC0007"	"C114"	19260	19960	130	475	467	116	86	87	23	99	99	0	724	718	160	68	69	11	100	100	0	0.593	0.586	0.586	0.560	1.611	0.561	0.773	120	632	1045	1031	-0.754	389	656	381	650	0
4	1	2	"PFC0021"	"C134"	15260	20160	140	225	224	57	98	101	26	93	89	0	475	453	115	85	88	26	100	98	0	0.326	0.342	0.329	0.329	1.707	0.332	0.689	156	666	517	494	-1.619	127	390	126	368	0
4	2	2	"PFC0034"	"C161"	15460	20150	140	1636	1530	608	102	105	26	99	98	0	1840	1784	718	89	91	17	99	97	0	0.876	0.842	0.837	0.881	2.441	0.830	0.859	156	560	3285	3123	-0.191	1534	1751	1428	1695	0
4	3	2	"PFJ0545"	"J687_3"	15640	20150	130	452	462	176	102	105	27	99	99	0	648	635	250	88	91	18	100	100	0	0.625	0.658	0.642	0.647	1.674	0.618	0.797	120	535	910	907	-0.678	350	560	360	547	0
4	4	2	"PFK0100"	"Km695_2"	15840	20160	130	148	149	34	104	106	26	70	37	0	251	256	54	90	92	20	100	98	0	0.273	0.271	0.310	0.271	2.187	0.253	0.266	120	493	205	211	-1.871	44	161	45	166	0
4	5	2	"PFK0134"	"Km993_1"	16020	20150	140	1143	1147	346	109	112	31	100	100	0	885	848	292	94	98	23	98	96	0	1.307	1.377	1.338	1.535	1.972	1.364	0.851	156	504	1825	1792	0.386	1034	791	1038	754	0
4	6	2	"PFK0052"	"Km3535_1"	16220	20150	140	210	210	59	111	116	36	82	66	0	396	392	117	96	102	26	98	96	0	0.330	0.334	0.323	0.326	2.204	0.335	0.514	156	518	399	395	-1.599	99	300	99	296	0
4	7	2	"PFK0059"	"Km3703_4"	16400	20150	130	947	1005	287	106	110	31	100	100	0	633	642	157	92	97	21	100	100	0	1.555	1.635	1.635	1.637	1.411	1.633	0.822	120	503	1382	1449	0.636	841	541	899	550	0
4	8	2	"PFK0303"	"Kn267_1"	16590	20160	130	327	340	106	103	104	27	100	98	0	684	714	230	87	89	16	100	100	0	0.375	0.378	0.380	0.363	1.633	0.351	0.721	120	524	821	864	-1.414	224	597	237	627	0
4	9	2	"PFK0297"	"Kn2497_2"	16790	20150	140	224	231	67	101	103	27	95	87	0	817	805	251	84	87	16	100	100	0	0.168	0.180	0.171	0.170	1.997	0.164	0.636	156	538	856	851	-2.575	123	733	130	721	0
4	10	2	"PFK0436"	"Kn5150_1"	16980	20150	140	15277	15369	7000	99	101	27	100	100	0	10896	10606	4978	84	87	16	100	98	0	1.404	1.451	1.432	1.500	2.429	1.480	0.843	156	513	25990	25792	0.489	15178	10812	15270	10522	0
4	11	2	"PFK0536"	"Kn8928_1"	17170	20150	130	1047	1011	408	98	99	26	100	100	0	1406	1476	611	83	86	18	100	100	0	0.717	0.655	0.642	0.643	1.501	0.602	0.807	120	555	2272	2306	-0.479	949	1323	913	1393	0
4	12	2	"PFK0544"	"Kn9335_1"	17370	20160	130	202	199	63	93	95	24	90	82	0	570	544	124	77	79	15	100	100	0	0.221	0.227	0.235	0.208	1.917	0.234	0.593	120	574	602	573	-2.177	109	493	106	467	0
4	13	2	"PFK0875"	"Ks2_1"	17570	20160	130	225	227	67	90	93	23	94	91	0	400	397	92	75	77	11	100	100	0	0.415	0.425	0.443	0.389	1.883	0.467	0.740	120	515	460	459	-1.267	135	325	137	322	0
4	14	2	"PFK0879"	"Ks2_14"	17740	20150	130	1724	1671	419	89	91	22	100	100	0	5213	4987	1345	76	77	11	100	100	0	0.318	0.322	0.317	0.321	1.454	0.297	0.882	120	533	6772	6493	-1.652	1635	5137	1582	4911	0
4	15	2	"PFK1056"	"Ks54_1"	17930	20150	130	372	378	114	88	90	21	99	99	0	576	547	148	76	78	13	100	100	0	0.568	0.616	0.596	0.614	1.572	0.610	0.818	120	542	784	761	-0.816	284	500	290	471	0
4	16	2	"PFK1101"	"Ks59_1"	18120	20150	130	2302	2459	870	87	89	21	100	100	0	1433	1465	487	72	75	15	100	100	0	1.627	1.703	1.679	1.683	1.381	1.692	0.851	120	527	3576	3765	0.703	2215	1361	2372	1393	0
4	17	2	"PFK1165"	"Ks72_6"	18320	20150	140	2346	2190	868	87	89	21	100	100	0	1086	967	405	70	72	15	96	94	0	2.223	2.344	2.251	2.497	2.259	2.411	0.856	156	547	3275	3000	1.153	2259	1016	2103	897	0
4	18	2	"PFK1183"	"Ks75_9"	18510	20160	130	192	199	62	87	89	24	95	86	0	525	501	128	70	71	11	100	100	0	0.231	0.260	0.249	0.239	1.893	0.255	0.614	120	457	560	543	-2.115	105	455	112	431	0
4	19	2	"PFK1209"	"Ks82_1"	18690	20150	130	2135	2080	619	86	87	23	100	100	0	2547	2330	749	70	71	14	100	100	0	0.827	0.882	0.866	0.892	1.602	0.824	0.866	120	472	4526	4254	-0.274	2049	2477	1994	2260	0
4	20	2	"PFK1228"	"Ks83_8"	18890	20150	140	3737	3806	1631	86	87	23	100	100	0	3657	3605	1678	69	71	15	99	98	0	1.018	1.052	1.018	1.211	2.718	1.025	0.843	156	521	7239	7256	0.025	3651	3588	3720	3536	0
4	21	2	"PFK0643"	"Ks127_5"	19070	20150	130	449	452	126	85	88	23	100	97	0	718	690	176	70	71	12	100	100	0	0.562	0.592	0.593	0.572	1.603	0.569	0.808	120	487	1012	987	-0.832	364	648	367	620	0
4	22	2	"PFK0638"	"Ks127_16"	19260	20150	130	718	685	176	85	87	22	99	99	0	944	881	217	69	70	11	100	100	0	0.723	0.739	0.734	0.743	1.431	0.704	0.855	120	643	1508	1412	-0.467	633	875	600	812	0
4	1	3	"PFK0659"	"Ks133_2"	15270	20340	130	350	341	94	98	99	24	98	96	0	506	473	122	83	84	13	100	100	0	0.596	0.623	0.616	0.615	1.714	0.608	0.751	120	579	675	633	-0.747	252	423	243	390	0
4	2	3	"PFK0667"	"Ks139_1"	15460	20350	130	162	161	39	100	103	25	80	61	0	148	144	31	85	87	14	91	85	0	0.984	1.034	1.068	1.053	2.636	1.400	0.285	120	562	125	120	-0.023	62	63	61	59	0
4	3	3	"PFK0682"	"Ks152_11"	15660	20350	130	172	172	49	99	101	24	85	69	0	182	180	39	86	91	55	84	33	0	0.760	0.777	0.759	0.777	2.671	0.388	0.162	120	554	169	167	-0.395	73	96	73	94	0
4	4	3	"PFK0686"	"Ks155_1"	15850	20350	140	1264	1192	466	100	102	25	98	98	0	1089	998	412	87	93	58	94	93	0	1.162	1.199	1.199	1.275	2.579	1.201	0.827	156	509	2166	2003	0.216	1164	1002	1092	911	0
4	5	3	"PFA0001"	"A10325_1"	16050	20360	150	131	131	37	104	106	28	48	19	0	116	115	22	88	91	17	67	35	0	0.964	1.000	1.319	1.252	3.016	2.598	0.186	156	518	55	54	-0.052	27	28	27	27	-50
4	6	3	"PFA0004"	"A10325_16"	16250	20360	150	126	130	34	102	105	29	42	20	0	105	108	23	87	89	16	51	28	0	1.333	1.333	1.364	1.273	3.864	2.379	0.204	156	500	42	49	0.415	24	18	28	21	-50
4	7	3	"PFA0008"	"A10325_26"	16410	20350	130	296	294	79	101	104	27	95	94	0	388	378	85	85	88	16	99	99	0	0.644	0.659	0.655	0.610	1.947	0.680	0.655	120	467	498	486	-0.636	195	303	193	293	0
4	8	3	"PFA0016"	"A10935_1"	16610	20350	140	6753	6366	2781	103	105	27	100	100	0	5540	5068	2274	87	91	19	99	98	0	1.220	1.257	1.239	1.195	2.356	1.263	0.824	156	569	12103	11244	0.286	6650	5453	6263	4981	0
4	9	3	"PFA0020"	"A11962_1"	16810	20350	140	225	223	69	103	105	28	89	80	0	191	182	50	85	90	22	87	81	0	1.151	1.237	1.287	1.213	2.300	1.504	0.599	156	539	228	217	0.203	122	106	120	97	0
4	10	3	"PFA0023"	"A12312_15"	16980	20350	130	294	287	81	103	104	27	95	95	0	695	654	185	85	88	17	100	100	0	0.313	0.323	0.311	0.301	1.814	0.301	0.695	120	508	801	753	-1.675	191	610	184	569	0
4	11	3	"PFA0047"	"A14801_11"	17180	20350	130	493	480	156	100	102	25	97	95	0	1531	1546	593	84	87	16	100	100	0	0.272	0.260	0.266	0.253	1.838	0.235	0.783	120	551	1840	1842	-1.880	393	1447	380	1462	0
4	12	3	"PFA0051"	"A14801_2"	17370	20350	130	323	312	94	94	96	23	95	93	0	453	422	128	78	79	12	98	96	0	0.611	0.634	0.645	0.628	1.747	0.635	0.769	120	489	604	562	-0.712	229	375	218	344	0
4	13	3	"PFA0053"	"A14801_24"	17550	20340	130	2912	2779	865	90	94	27	100	100	0	822	754	272	75	80	33	97	95	0	3.778	3.960	3.709	4.277	1.788	3.900	0.852	120	532	3569	3368	1.918	2822	747	2689	679	0
4	14	3	"PFA0056"	"A14801_31"	17760	20350	120	170	175	51	89	93	28	90	69	0	117	123	27	74	78	31	69	29	0	1.884	1.755	1.727	1.758	2.241	2.331	0.430	120	489	124	135	0.914	81	43	86	49	0
4	15	3	"PFA0058"	"A14801_37"	17950	20350	150	129	130	34	88	91	22	70	42	0	105	106	21	73	75	12	83	64	0	1.281	1.273	1.311	1.342	2.831	2.294	0.191	156	560	73	75	0.358	41	32	42	33	-50
4	16	3	"PFA0060"	"A14801_6"	18150	20350	150	115	116	30	87	89	21	60	30	0	97	97	21	71	74	15	66	41	0	1.077	1.115	1.345	1.237	3.066	2.325	0.147	156	570	54	55	0.107	28	26	29	26	-50
4	17	3	"PFA0083"	"A18792_11"	18320	20330	100	127	125	29	83	86	21	70	51	0	106	104	20	69	71	12	88	70	0	1.189	1.200	1.263	1.186	2.448	2.291	0.169	80	371	81	77	0.250	44	37	42	35	0
4	18	3	"PFA0087"	"A18792_19"	18530	20340	150	116	117	30	84	86	21	61	36	0	98	99	19	70	71	12	83	56	0	1.143	1.138	1.183	1.216	2.694	1.931	0.254	156	529	60	62	0.193	32	28	33	29	-50
4	19	3	"PFA0098"	"A20643_1"	18690	20340	130	241	245	68	85	86	21	97	94	0	159	157	34	69	71	14	97	96	0	1.733	1.818	1.843	1.757	1.918	2.190	0.593	120	453	246	248	0.794	156	90	160	88	0
4	20	3	"PFA0103"	"A21885_19"	18890	20340	130	1283	1180	366	87	89	23	100	98	0	1636	1472	484	70	73	15	100	100	0	0.764	0.780	0.741	0.771	1.863	0.750	0.840	120	523	2762	2495	-0.389	1196	1566	1093	1402	0
4	21	3	"PFA0105"	"A21885_20"	19070	20340	130	830	778	206	87	91	23	100	99	0	983	921	266	72	74	15	100	100	0	0.816	0.814	0.800	0.826	1.611	0.792	0.857	120	515	1654	1540	-0.294	743	911	691	849	0
4	22	3	"PFA0107"	"A21885_9"	19270	20340	130	232	225	62	85	89	24	95	93	0	337	326	86	70	71	12	100	99	0	0.551	0.547	0.536	0.529	1.731	0.528	0.692	120	663	414	396	-0.861	147	267	140	256	0
4	1	4	"PFA0130"	"A2546_1"	15270	20530	130	8089	7743	1986	98	102	26	100	100	0	5812	5423	1506	85	88	16	100	100	0	1.395	1.432	1.410	1.452	1.483	1.394	0.900	120	650	13718	12983	0.481	7991	5727	7645	5338	0
4	2	4	"PFA0132"	"A26463_1"	15480	20540	130	188	192	49	100	103	26	92	76	0	199	197	35	86	88	16	98	96	0	0.779	0.829	0.769	0.755	1.872	1.060	0.528	120	570	201	203	-0.361	88	113	92	111	0
4	3	4	"PFA0137"	"A29544_1"	15670	20540	130	155	155	43	97	98	23	74	59	0	134	132	22	83	89	58	35	0	0	1.137	1.184	1.333	1.085	2.523	0.543	0.069	120	499	109	107	0.186	58	51	58	49	0
4	4	4	"PFA0145"	"A31914_2"	15850	20530	130	4376	4203	1093	96	98	23	100	100	0	4432	4236	1162	83	90	60	100	100	0	0.984	0.989	0.983	0.985	1.457	0.945	0.865	120	462	8629	8260	-0.023	4280	4349	4107	4153	0
4	5	4	"PFA0147"	"A31914_5"	16040	20530	140	461	457	164	98	100	27	97	95	0	499	470	143	84	87	16	100	99	0	0.875	0.930	0.941	0.856	2.227	0.981	0.784	156	498	778	745	-0.193	363	415	359	386	0
4	6	4	"PFA0149"	"A31914_8"	16240	20540	130	271	277	75	97	99	25	98	97	0	493	488	108	83	84	14	100	99	0	0.424	0.444	0.449	0.435	1.694	0.442	0.714	120	475	584	585	-1.237	174	410	180	405	0
4	7	4	"PFC0052"	"C198"	16420	20530	120	161	165	39	100	105	29	81	52	0	140	142	26	85	90	22	89	67	0	1.109	1.140	1.103	1.085	2.374	1.499	0.334	120	500	116	122	0.149	61	55	65	57	0
4	8	4	"PFC0057"	"C216"	16630	20530	120	142	146	40	101	104	28	65	35	0	151	147	28	85	91	24	88	67	0	0.621	0.726	0.814	0.698	2.664	1.020	0.277	120	513	107	107	-0.687	41	66	45	62	0
4	9	4	"PFC0059"	"C222"	16820	20550	110	159	159	39	101	103	29	77	48	0	156	159	36	84	89	23	95	80	0	0.806	0.773	0.757	0.761	2.308	0.934	0.384	80	418	130	133	-0.312	58	72	58	75	0
4	10	4	"PFC0062"	"C228"	17000	20540	130	145	150	43	99	103	29	68	34	0	234	232	48	83	88	24	99	96	0	0.305	0.342	0.348	0.327	2.392	0.389	0.277	120	589	197	200	-1.715	46	151	51	149	0
4	11	4	"PFC0068"	"C237"	17180	20530	130	928	915	291	93	95	23	99	99	0	1257	1196	347	79	81	17	100	100	0	0.709	0.736	0.725	0.709	1.689	0.717	0.840	120	495	2013	1939	-0.496	835	1178	822	1117	0
4	12	4	"PFC0072"	"C244"	17370	20530	140	1071	1004	336	90	93	21	100	99	0	987	887	330	78	79	16	96	94	0	1.079	1.130	1.149	1.230	2.003	1.111	0.853	156	520	1890	1723	0.110	981	909	914	809	0
4	13	4	"PFC0092"	"C291"	17560	20530	130	448	433	114	90	93	25	99	99	0	841	814	200	76	79	34	100	100	0	0.468	0.465	0.477	0.446	1.576	0.435	0.804	120	503	1123	1081	-1.096	358	765	343	738	0
4	14	4	"PFC0094"	"C296"	17750	20530	140	661	630	229	91	95	27	98	97	0	497	476	179	74	78	32	96	93	0	1.348	1.341	1.338	1.448	2.223	1.363	0.816	156	551	993	941	0.430	570	423	539	402	0
4	15	4	"PFC0096"	"C299"	17940	20530	130	189	193	54	90	93	24	95	83	0	150	148	32	73	74	11	96	94	0	1.286	1.373	1.315	1.266	2.032	1.612	0.484	120	462	176	178	0.363	99	77	103	75	0
4	16	4	"PFC0099"	"C302"	18130	20530	130	272	267	81	89	90	22	95	92	0	293	299	83	72	73	11	100	99	0	0.828	0.784	0.744	0.752	1.576	0.796	0.692	120	466	404	405	-0.272	183	221	178	227	0
4	17	4	"PFC0101"	"C307"	18320	20530	130	209	212	52	87	89	22	97	95	0	287	273	63	71	73	12	98	97	0	0.565	0.619	0.597	0.604	1.822	0.622	0.695	120	575	338	327	-0.824	122	216	125	202	0
4	18	4	"PFC0103"	"C311"	18530	20520	150	113	115	29	87	88	21	57	24	0	98	97	21	71	73	13	74	51	0	0.963	1.077	1.038	0.947	2.894	2.087	0.159	156	582	53	54	-0.054	26	27	28	26	-50
4	19	4	"PFC0123"	"C370"	18710	20530	130	322	322	102	87	89	20	96	96	0	675	648	196	70	72	12	100	100	0	0.388	0.407	0.398	0.395	1.708	0.403	0.797	120	504	840	813	-1.364	235	605	235	578	0
4	20	4	"PFC0125"	"C374"	18920	20540	150	111	115	36	88	90	21	51	32	0	100	100	25	71	72	14	69	50	0	0.793	0.931	1.207	1.109	2.947	2.010	0.166	156	536	52	56	-0.334	23	29	27	29	-50
4	21	4	"PFC0127"	"C38"	19080	20530	130	998	917	301	86	89	22	99	99	0	411	391	103	70	71	13	99	99	0	2.674	2.589	2.565	2.502	1.546	2.846	0.812	120	476	1253	1152	1.419	912	341	831	321	0
4	22	4	"PFC0129"	"C382"	19270	20530	120	183	181	44	84	87	23	95	89	0	282	271	68	69	70	12	98	96	0	0.465	0.480	0.472	0.489	1.911	0.457	0.631	120	580	312	299	-1.105	99	213	97	202	0
4	1	5	"PFC0131"	"C385"	15280	20720	130	183	180	44	98	100	25	90	78	0	338	333	80	85	86	15	100	100	0	0.336	0.331	0.333	0.320	1.874	0.302	0.504	120	670	338	330	-1.574	85	253	82	248	0
4	2	5	"PFC0133"	"C387"	15480	20730	130	239	241	59	97	101	25	96	95	0	611	638	182	84	85	12	100	100	0	0.269	0.260	0.260	0.245	1.855	0.224	0.627	120	524	669	698	-1.892	142	527	144	554	0
4	3	5	"PFC0149"	"C427"	15660	20720	130	232	230	56	95	96	23	98	93	0	300	299	69	80	81	13	100	99	0	0.623	0.616	0.625	0.579	1.964	0.614	0.643	120	489	357	354	-0.683	137	220	135	219	0
4	4	5	"PFC0151"	"C43"	15850	20720	130	1118	1117	336	92	94	22	98	98	0	571	563	149	77	79	13	100	100	0	2.077	2.109	2.148	2.078	1.566	2.191	0.829	120	525	1520	1511	1.054	1026	494	1025	486	0
4	5	5	"PFC0153"	"C436"	16040	20720	130	167	166	43	92	95	22	88	70	0	164	163	32	79	80	13	98	96	0	0.882	0.881	0.814	0.784	2.063	1.065	0.486	120	527	160	158	-0.181	75	85	74	84	0
4	6	5	"PFC0155"	"C441"	16230	20730	130	392	398	128	97	101	27	96	95	0	1670	1626	467	83	89	23	100	100	0	0.186	0.195	0.191	0.191	1.785	0.187	0.791	120	615	1882	1844	-2.428	295	1587	301	1543	0
4	7	5	"PFC0157"	"C445"	16490	20740	150	119	194	340	99	103	28	39	21	0	102	147	186	87	93	23	45	27	0	1.333	1.583	1.500	1.503	3.263	1.314	0.252	156	642	35	155	0.415	20	15	95	60	-50
4	8	5	"PFC0159"	"C447"	16620	20730	130	1455	1444	492	95	97	24	100	100	0	800	774	227	86	88	16	99	99	0	1.905	1.961	1.986	1.935	1.579	2.148	0.812	120	450	2074	2037	0.930	1360	714	1349	688	0
4	9	5	"PFD0373"	"D42243_45"	16810	20720	130	1142	1180	404	103	107	32	99	99	0	12303	12346	4484	97	103	29	100	100	0	0.085	0.088	0.087	0.087	1.437	0.079	0.818	120	616	13245	13326	-3.554	1039	12206	1077	12249	0
4	10	5	"PFD0380"	"D42715_1"	17040	20740	80	156	166	51	104	111	36	65	38	0	156	154	34	96	106	32	73	46	0	0.867	1.069	1.036	1.066	2.518	1.190	0.380	52	281	112	120	-0.206	52	60	62	58	0
4	11	5	"PFD0387"	"D42954_2"	17190	20720	120	145	148	36	91	92	22	82	61	0	125	127	22	80	82	17	90	67	0	1.200	1.213	1.211	1.166	2.373	1.735	0.363	120	484	99	104	0.263	54	45	57	47	0
4	12	5	"PFD0397"	"D45582_1"	17380	20720	120	141	142	34	89	89	20	81	61	0	124	127	25	77	78	10	95	91	0	1.106	1.060	1.067	0.930	2.895	1.464	0.272	120	466	99	103	0.146	52	47	53	50	0
4	13	5	"PFD0405"	"D4722_1"	17560	20720	120	191	204	60	90	91	21	96	94	0	324	324	61	76	77	11	100	100	0	0.407	0.460	0.429	0.428	1.725	0.472	0.622	120	494	349	362	-1.296	101	248	114	248	0
4	14	5	"PFD0416"	"D49176_11"	17760	20720	130	641	623	154	92	95	24	100	100	0	1032	993	204	75	77	12	100	100	0	0.574	0.578	0.584	0.569	1.421	0.563	0.847	120	506	1506	1449	-0.802	549	957	531	918	0
4	15	5	"PFD0438"	"D49176_65"	17970	20720	150	138	143	44	92	94	25	72	47	0	117	118	30	75	77	13	79	67	0	1.095	1.186	1.325	1.212	3.283	1.742	0.323	156	504	88	94	0.131	46	42	51	43	-50
4	16	5	"PFD0441"	"D49176_7"	18130	20720	130	1333	1279	330	94	95	24	100	100	0	2284	2181	499	76	77	13	100	100	0	0.561	0.563	0.565	0.556	1.356	0.554	0.868	120	445	3447	3290	-0.834	1239	2208	1185	2105	0
4	17	5	"PFD0444"	"D49942_10"	18310	20720	130	15873	14784	3826	97	98	24	100	100	0	10840	9931	2612	79	79	14	100	100	0	1.466	1.491	1.456	1.492	1.424	1.503	0.882	120	545	26537	24539	0.552	15776	10761	14687	9852	0
4	18	5	"PFD0446"	"D49942_3"	18510	20720	130	3944	3774	1028	93	95	23	100	100	0	3185	2893	921	76	78	15	100	100	0	1.239	1.307	1.281	1.368	1.651	1.275	0.877	120	561	6960	6498	0.309	3851	3109	3681	2817	0
4	19	5	"PFD0448"	"D49942_6"	18700	20720	130	3878	3885	997	90	91	21	100	100	0	3876	3782	954	72	74	12	100	100	0	0.996	1.023	1.026	1.017	1.408	1.012	0.875	120	516	7592	7505	-0.006	3788	3804	3795	3710	0
4	20	5	"PFD0450"	"D49942_9"	18890	20720	140	15976	18291	11083	91	91	22	100	100	0	10541	10843	6415	71	73	11	98	96	0	1.517	1.690	1.673	1.667	2.580	1.789	0.824	156	528	26355	28972	0.601	15885	10470	18200	10772	0
4	21	5	"PFD0482"	"D56400_4"	19080	20720	120	161	163	39	87	89	21	91	80	0	148	148	25	71	72	12	98	97	0	0.961	0.987	0.917	0.917	1.902	1.171	0.462	120	459	151	153	-0.057	74	77	76	77	0
4	22	5	"PFD0484"	"D56470_2"	19270	20720	130	410	403	100	84	86	21	100	100	0	303	300	62	70	71	12	100	100	0	1.399	1.387	1.431	1.358	1.439	1.441	0.806	120	647	559	549	0.485	326	233	319	230	0
4	1	6	"PFD0487"	"D56950_2"	15280	20920	130	1353	1268	345	100	102	25	100	100	0	1581	1497	307	86	88	13	100	100	0	0.838	0.828	0.846	0.793	1.482	0.844	0.877	120	635	2748	2579	-0.255	1253	1495	1168	1411	0
4	2	6	"PFD0490"	"D5782_1"	15470	20910	130	995	954	263	98	101	25	100	100	0	894	861	250	84	86	13	100	100	0	1.107	1.102	1.115	1.097	1.546	1.073	0.821	120	529	1707	1633	0.147	897	810	856	777	0
4	3	6	"PFD0508"	"D6287_1"	15670	20910	140	201	201	56	93	95	23	93	86	0	177	176	42	79	80	13	96	94	0	1.102	1.113	1.079	1.055	2.055	1.276	0.597	156	532	206	205	0.140	108	98	108	97	0
4	4	6	"PFD0510"	"D6287_13"	15860	20910	130	186	185	49	93	95	23	93	83	0	155	155	31	77	78	12	96	96	0	1.192	1.179	1.128	1.104	1.961	1.420	0.502	120	506	171	170	0.254	93	78	92	78	0
4	5	6	"PFD0529"	"D6287_55"	16050	20910	130	434	404	128	94	96	22	99	97	0	575	534	139	80	81	12	100	100	0	0.687	0.683	0.698	0.664	1.676	0.688	0.814	120	538	835	764	-0.542	340	495	310	454	0
4	6	6	"PFD0532"	"D6287_61"	16230	20920	130	163	166	43	94	96	22	91	75	0	160	159	31	80	82	12	97	95	0	0.863	0.911	0.901	0.909	2.071	1.156	0.421	120	496	149	151	-0.213	69	80	72	79	0
4	7	6	"PFD0536"	"D6287_69"	16410	20910	120	181	179	44	98	101	27	88	73	0	181	182	34	87	90	19	98	95	0	0.883	0.853	0.943	0.764	2.432	1.048	0.457	120	459	177	176	-0.180	83	94	81	95	0
4	8	6	"PFD0538"	"D6287_70"	16600	20910	120	319	310	75	103	105	28	98	95	0	253	251	52	89	93	17	99	98	0	1.317	1.278	1.330	1.271	1.547	1.387	0.716	120	439	380	369	0.397	216	164	207	162	0
4	9	6	"PFD0549"	"D64289_1"	16800	20910	130	44903	41241	10910	108	113	34	100	100	0	37139	33543	8888	100	107	29	100	100	0	1.209	1.230	1.229	1.217	1.561	1.232	0.861	120	540	81834	74576	0.274	44795	37039	41133	33443	0
4	10	6	"PFD0558"	"D65681_2"	16980	20910	130	553	534	163	105	111	35	97	96	0	476	477	126	100	109	31	97	97	0	1.191	1.138	1.123	1.099	1.597	1.185	0.790	120	565	824	806	0.253	448	376	429	377	0
4	11	6	"PFE0558"	"E49_1"	17180	20910	120	209	208	62	95	97	23	90	85	0	319	305	73	84	86	17	99	97	0	0.485	0.511	0.546	0.471	1.949	0.488	0.569	120	501	349	334	-1.044	114	235	113	221	0
4	12	6	"PFE0562"	"E5006_5"	17370	20910	130	3410	3393	930	92	94	22	100	100	0	2236	2172	527	79	80	12	100	100	0	1.538	1.577	1.550	1.553	1.355	1.612	0.861	120	544	5475	5394	0.621	3318	2157	3301	2093	0
4	13	6	"PFE0565"	"E5141_1"	17560	20910	130	497	494	130	94	95	22	100	100	0	833	790	188	78	80	12	100	100	0	0.534	0.562	0.540	0.553	1.438	0.544	0.801	120	526	1158	1112	-0.906	403	755	400	712	0
4	14	6	"PFE0569"	"E517_1"	17750	20900	140	419	403	131	95	97	23	98	97	0	592	535	178	77	78	12	98	98	0	0.629	0.672	0.672	0.677	2.212	0.652	0.789	156	548	839	766	-0.669	324	515	308	458	0
4	15	6	"PFE0579"	"E5479_3"	17940	20910	140	820	812	337	96	98	25	96	96	0	1376	1363	562	78	79	13	100	100	0	0.558	0.557	0.580	0.544	2.211	0.537	0.823	156	500	2022	2001	-0.842	724	1298	716	1285	0
4	16	6	"PFE0585"	"E598_1"	18120	20900	130	48566	47879	14816	104	281	1839	100	100	15	19941	19662	8614	83	134	583	98	97	0	2.440	2.440	2.411	2.657	1.771	2.266	0.848	120	497	68320	67354	1.287	48462	19858	47775	19579	0
4	17	6	"PFE0608"	"E714_7"	18330	20910	120	280	283	76	103	269	1781	0	0	0	226	230	45	80	124	554	0	0	0	1.212	1.200	1.219	1.134	1.750	1.370	0.676	120	530	323	330	0.278	177	146	180	150	0
4	18	6	"PFE0610"	"E7279_2"	18520	20910	120	279	282	90	94	96	23	95	93	0	716	672	180	74	76	12	100	100	0	0.288	0.314	0.317	0.290	1.812	0.305	0.735	120	484	827	786	-1.795	185	642	188	598	0
4	19	6	"PFE0613"	"E7418_1"	18700	20910	120	165	173	48	91	93	23	89	75	0	337	320	78	71	74	14	100	100	0	0.278	0.329	0.315	0.307	1.906	0.320	0.538	120	530	340	331	-1.846	74	266	82	249	0
4	20	6	"PFE0616"	"E7745_1"	18910	20900	110	128	133	34	92	93	24	67	40	0	129	125	25	71	74	14	93	83	0	0.621	0.759	0.720	0.640	3.005	1.197	0.219	80	440	94	95	-0.688	36	58	41	54	0
4	21	6	"PFE0619"	"E7861_3"	19080	20910	120	639	610	183	88	90	24	100	98	0	595	568	127	72	73	11	100	100	0	1.054	1.052	1.034	0.997	1.521	1.086	0.827	120	507	1074	1018	0.075	551	523	522	496	0
4	22	6	"PFE0623"	"E8100_2"	19280	20910	130	4056	3896	1238	85	88	23	100	100	0	3024	2909	806	71	72	11	100	100	0	1.345	1.343	1.375	1.314	1.488	1.405	0.886	120	664	6924	6649	0.427	3971	2953	3811	2838	0
4	1	7	"PFE0649"	"E8914_2"	15270	21100	120	277	275	68	100	104	28	98	95	0	537	520	109	87	88	13	100	100	0	0.393	0.404	0.398	0.395	1.561	0.384	0.720	120	536	627	608	-1.346	177	450	175	433	0
4	2	7	"PFE0654"	"E9225_1"	15470	21100	130	1007	998	230	96	99	24	100	100	0	1423	1392	320	85	86	14	100	100	0	0.681	0.690	0.675	0.689	1.312	0.662	0.859	120	562	2249	2209	-0.555	911	1338	902	1307	0
4	3	7	"PFE0657"	"E9299_3"	15660	21090	130	158	165	49	92	95	22	89	68	0	140	142	24	80	82	14	96	90	0	1.100	1.177	1.149	1.035	2.178	1.586	0.411	120	504	126	135	0.138	66	60	73	62	0
4	4	7	"PFE0659"	"E9299_6"	15850	21100	140	2455	2157	900	94	97	23	100	96	0	2819	2437	986	81	82	12	97	97	0	0.862	0.876	0.869	0.821	2.792	0.874	0.872	156	574	5099	4419	-0.214	2361	2738	2063	2356	0
4	5	7	"PFE0663"	"E9475_1"	16050	21110	130	535	510	167	96	99	24	98	95	0	1400	1338	303	82	84	14	100	100	0	0.333	0.330	0.333	0.307	1.651	0.336	0.832	120	545	1757	1670	-1.586	439	1318	414	1256	0
4	6	7	"PFE0668"	"E9987_1"	16230	21100	130	482	467	120	91	94	24	99	99	0	695	665	158	79	80	12	100	100	0	0.635	0.642	0.620	0.628	1.484	0.636	0.798	120	511	1007	962	-0.656	391	616	376	586	0
4	7	7	"PFF0025"	"F10660_2"	16420	21100	130	216	221	63	93	96	27	96	91	0	504	476	132	79	81	13	100	99	0	0.289	0.322	0.294	0.317	1.835	0.305	0.596	120	544	548	525	-1.789	123	425	128	397	0
4	8	7	"PFF0029"	"F10730_3"	16610	21100	130	690	655	216	97	100	26	97	97	0	986	950	349	82	85	18	100	100	0	0.656	0.643	0.638	0.644	1.903	0.600	0.766	120	547	1497	1426	-0.608	593	904	558	868	0
4	9	7	"PFF0032"	"F10872_1"	16800	21100	130	691	678	178	101	107	32	100	98	0	608	578	142	85	92	28	100	100	0	1.128	1.170	1.174	1.152	1.565	1.177	0.835	120	543	1113	1070	0.174	590	523	577	493	0
4	10	7	"PFF0035"	"F10935_2"	16990	21100	130	4504	4417	1325	101	106	30	100	100	0	4757	4567	1276	88	93	26	100	100	0	0.943	0.964	0.938	0.946	1.395	0.962	0.865	120	564	9072	8795	-0.085	4403	4669	4316	4479	0
4	11	7	"PFF0038"	"F10949_3"	17190	21100	130	848	825	238	98	100	24	100	99	0	869	813	234	84	87	18	100	100	0	0.955	0.997	0.972	0.977	1.545	0.993	0.836	120	527	1535	1456	-0.066	750	785	727	729	0
4	12	7	"PFF0040"	"F10953_1"	17360	21100	130	9836	10276	3842	97	98	23	100	100	0	7290	7492	3001	82	85	51	100	100	0	1.351	1.374	1.346	1.428	1.673	1.353	0.844	120	539	16947	17589	0.434	9739	7208	10179	7410	0
4	13	7	"PFF0668"	"F310_1"	17570	21100	120	163	169	49	94	96	22	85	70	0	192	195	42	79	83	52	93	60	0	0.611	0.647	0.623	0.582	2.149	0.738	0.380	120	512	182	191	-0.712	69	113	75	116	0
4	14	7	"PFF0671"	"F31319_2"	17750	21100	120	233	240	75	91	93	21	98	94	0	1719	1541	467	76	76	11	100	100	0	0.086	0.102	0.099	0.094	1.865	0.095	0.695	120	496	1785	1614	-3.532	142	1643	149	1465	0
4	15	7	"PFF0680"	"F31855_1"	17950	21100	120	223	224	56	92	94	22	98	95	0	276	273	58	77	77	12	100	100	0	0.658	0.673	0.688	0.629	1.785	0.691	0.691	120	496	330	328	-0.603	131	199	132	196	0
4	16	7	"PFF0682"	"F32050_1"	18140	21100	120	172	178	46	98	218	1610	0	0	0	455	446	120	78	127	573	2	0	0	0.196	0.217	0.199	0.205	2.099	0.195	0.475	120	516	451	448	-2.349	74	377	80	368	0
4	17	7	"PFF0686"	"F32122_1"	18330	21100	130	2664	2447	762	96	100	25	100	100	0	2540	2405	684	77	78	13	100	100	0	1.043	1.010	1.023	0.993	1.435	1.031	0.875	120	533	5031	4679	0.060	2568	2463	2351	2328	0
4	18	7	"PFF0693"	"F32325_1"	18510	21100	120	739	709	210	92	94	23	99	99	0	1313	1230	302	75	76	12	100	100	0	0.523	0.534	0.543	0.506	1.644	0.533	0.856	120	482	1885	1772	-0.936	647	1238	617	1155	0
4	19	7	"PFF0715"	"F33346_1"	18700	21100	130	900	857	274	90	92	23	99	98	0	550	527	136	74	76	13	100	99	0	1.702	1.693	1.659	1.621	1.709	1.807	0.823	120	554	1286	1220	0.767	810	476	767	453	0
4	20	7	"PFF0719"	"F33441_1"	18900	21100	130	4573	4219	1410	92	93	24	100	100	0	3580	3325	835	73	76	14	100	100	0	1.278	1.269	1.308	1.198	1.654	1.357	0.870	120	572	7988	7379	0.354	4481	3507	4127	3252	0
4	21	7	"PFF0722"	"F33612_1"	19090	21100	130	458	435	151	90	92	25	95	95	0	524	498	146	72	75	19	98	97	0	0.814	0.810	0.833	0.806	1.995	0.849	0.763	120	494	820	771	-0.297	368	452	345	426	0
4	22	7	"PFF0725"	"F33675_1"	19270	21100	120	164	168	45	87	90	23	93	75	0	222	219	54	72	73	12	98	97	0	0.513	0.551	0.544	0.525	1.886	0.573	0.551	120	548	227	228	-0.962	77	150	81	147	0
4	1	8	"PFF0728"	"F33814_1"	15280	21290	130	233	229	54	97	98	23	95	93	0	191	188	31	86	87	14	100	99	0	1.295	1.294	1.330	1.203	1.787	1.437	0.615	120	637	241	234	0.373	136	105	132	102	0
4	2	8	"PFF0734"	"F34109_1"	15470	21290	120	260	267	59	93	96	23	100	100	0	246	242	39	80	82	12	100	100	0	1.006	1.074	1.059	1.047	1.522	1.151	0.701	120	500	333	336	0.009	167	166	174	162	0
4	3	8	"PFF0764"	"F35293_1"	15660	21290	120	453	457	102	90	94	23	100	100	0	366	362	76	78	79	11	100	100	0	1.260	1.292	1.270	1.288	1.459	1.313	0.806	120	514	651	651	0.334	363	288	367	284	0
4	4	8	"PFF0773"	"F35453_1"	15850	21290	130	188	193	49	94	98	25	95	82	0	149	151	22	80	82	12	100	98	0	1.362	1.394	1.368	1.282	1.895	1.887	0.473	120	536	163	170	0.446	94	69	99	71	0
4	5	8	"PFF0777"	"F35590_1"	16040	21290	110	159	158	36	98	100	25	82	56	0	135	138	23	82	85	16	97	87	0	1.151	1.071	1.097	0.960	2.237	1.554	0.297	80	442	114	116	0.203	61	53	60	56	0
4	6	8	"PFF0781"	"F35756_2"	16230	21290	130	2547	2434	588	93	95	25	100	100	0	1788	1685	451	78	80	15	100	100	0	1.435	1.457	1.465	1.484	1.476	1.441	0.881	120	571	4164	3948	0.521	2454	1710	2341	1607	0
4	7	8	"PFF0784"	"F35756_5"	16430	21290	130	455	461	123	91	93	24	100	100	0	1137	1145	308	76	78	12	100	100	0	0.343	0.346	0.338	0.340	1.474	0.321	0.821	120	562	1425	1439	-1.543	364	1061	370	1069	0
4	8	8	"PFF0788"	"F35774_1"	16620	21290	120	8752	8481	2208	91	93	22	100	100	0	4223	3975	994	77	79	14	100	100	0	2.089	2.152	2.180	2.162	1.407	2.238	0.893	120	500	12807	12288	1.063	8661	4146	8390	3898	0
4	9	8	"PFF0818"	"F36648_1"	16810	21290	130	490	489	141	93	100	82	97	94	0	1223	1187	326	79	80	12	100	100	0	0.347	0.357	0.363	0.347	1.466	0.340	0.838	120	561	1541	1504	-1.527	397	1144	396	1108	0
4	10	8	"PFF0821"	"F3666_3"	17010	21290	120	151	156	47	92	95	23	80	63	0	217	208	51	79	80	12	96	95	0	0.428	0.496	0.455	0.429	2.302	0.552	0.451	120	499	197	193	-1.226	59	138	64	129	0
4	11	8	"PFF0823"	"F36721_3"	17190	21290	120	170	177	49	94	96	23	90	75	0	167	168	28	78	80	12	100	99	0	0.854	0.922	0.905	0.755	2.400	1.138	0.473	120	481	165	173	-0.228	76	89	83	90	0
4	12	8	"PFF0825"	"F36734_1"	17380	21290	120	173	174	48	94	96	24	89	71	0	224	224	45	79	83	52	96	83	0	0.545	0.552	0.541	0.515	1.953	0.562	0.430	120	501	224	225	-0.876	79	145	80	145	0
4	13	8	"PFF0827"	"F36803_1"	17570	21290	130	232	233	66	93	95	22	94	90	0	592	585	147	77	78	12	100	100	0	0.270	0.276	0.286	0.275	1.615	0.268	0.711	120	540	654	648	-1.889	139	515	140	508	0
4	14	8	"PFF0831"	"F37098_2"	17760	21290	120	976	923	300	89	90	21	100	100	0	2181	2056	613	74	75	11	100	100	0	0.421	0.421	0.434	0.408	1.683	0.405	0.843	120	495	2994	2816	-1.248	887	2107	834	1982	0
4	15	8	"PFF1472"	"F58335_1"	17960	21290	120	380	394	123	89	90	21	100	97	0	838	861	254	76	76	11	100	100	0	0.382	0.389	0.392	0.368	1.742	0.372	0.793	120	484	1053	1090	-1.389	291	762	305	785	0
4	16	8	"PFF1476"	"F58487_1"	18140	21290	130	135	140	38	89	91	21	82	54	0	162	161	34	75	76	11	97	96	0	0.529	0.593	0.602	0.560	2.182	0.749	0.307	120	533	133	137	-0.919	46	87	51	86	0
4	17	8	"PFF1492"	"F58910_1"	18340	21290	130	363	346	104	89	91	21	100	98	0	469	466	113	74	75	12	100	100	0	0.694	0.656	0.658	0.615	1.822	0.676	0.740	120	534	669	649	-0.528	274	395	257	392	0
4	18	8	"PFF1495"	"F59075_2"	18530	21290	130	153	154	42	89	90	21	84	69	0	229	225	45	75	77	13	100	99	0	0.416	0.433	0.438	0.388	2.210	0.458	0.448	120	519	218	215	-1.267	64	154	65	150	0
4	19	8	"PFF1497"	"F5910_2"	18720	21290	120	7620	7112	2304	90	92	22	100	100	0	14666	14040	3422	79	80	14	100	100	0	0.516	0.503	0.526	0.474	1.591	0.511	0.894	120	469	22117	20983	-0.954	7530	14587	7022	13961	0
4	20	8	"PFF1499"	"F59139_2"	18900	21290	130	9435	8470	2623	93	95	24	100	100	0	6449	6174	1539	79	79	12	100	100	0	1.467	1.374	1.422	1.313	1.508	1.427	0.888	120	491	15712	14472	0.552	9342	6370	8377	6095	0
4	21	8	"PFF1536"	"F6061_1"	19070	21270	130	312	310	89	93	96	29	97	95	0	354	340	97	75	80	29	97	94	0	0.785	0.819	0.803	0.850	2.005	0.813	0.715	120	494	498	482	-0.349	219	279	217	265	0
4	22	8	"PFF1543"	"F607_1"	19270	21280	120	141	146	39	89	91	27	75	46	0	135	131	31	72	76	28	85	57	0	0.825	0.966	0.955	0.863	2.500	1.130	0.404	120	557	115	116	-0.277	52	63	57	59	0
4	1	9	"PFF1546"	"F61052_1"	15280	21480	120	173	178	46	91	94	24	94	80	0	167	166	31	80	81	12	98	96	0	0.943	1.012	0.917	0.928	1.885	1.228	0.487	120	527	169	173	-0.085	82	87	87	86	0
4	2	9	"PFF1550"	"F61158_1"	15480	21480	130	388	386	96	91	95	27	99	99	0	780	750	191	79	82	26	100	100	0	0.424	0.440	0.418	0.429	1.472	0.381	0.736	120	497	998	966	-1.239	297	701	295	671	0
4	3	9	"PFF1556"	"F61469_1"	15670	21480	130	269	269	63	93	97	26	98	98	0	470	465	112	79	83	26	100	100	0	0.450	0.456	0.473	0.433	1.717	0.413	0.691	120	514	567	562	-1.152	176	391	176	386	0
4	4	9	"PFF1560"	"F61859_2"	15890	21480	150	125	125	38	96	98	26	50	19	0	109	111	27	81	83	13	73	50	0	1.036	0.967	1.083	1.057	2.901	2.142	0.168	156	555	57	59	0.051	29	28	29	30	-50
4	5	9	"PFF1588"	"F6265_1"	16060	21480	130	1947	1815	625	95	97	24	100	99	0	1710	1516	435	79	81	14	100	100	0	1.135	1.197	1.230	1.144	1.758	1.259	0.840	120	432	3483	3157	0.183	1852	1631	1720	1437	0
4	6	9	"PFF1595"	"F62846_1"	16240	21480	130	1230	1166	360	91	93	22	100	100	0	992	923	272	77	78	11	100	100	0	1.245	1.271	1.243	1.253	1.483	1.289	0.818	120	479	2054	1921	0.316	1139	915	1075	846	0
4	7	9	"PFF1604"	"F63188_2"	16430	21480	130	4042	3858	1232	91	93	22	100	100	0	3653	3350	1007	77	78	12	100	100	0	1.105	1.151	1.148	1.130	1.480	1.149	0.851	120	510	7527	7040	0.144	3951	3576	3767	3273	0
4	8	9	"PFF1607"	"F63326_1"	16630	21480	120	219	219	57	90	97	88	74	18	0	202	203	47	79	80	13	99	97	0	1.049	1.040	1.010	1.014	1.864	1.122	0.632	120	472	252	253	0.069	129	123	129	124	0
4	9	9	"PFF1610"	"F63399_1"	16830	21480	130	6631	5832	2449	91	100	87	100	99	0	6402	5586	1890	80	82	13	100	100	0	1.034	1.043	1.109	0.957	1.979	1.106	0.836	120	487	12862	11247	0.049	6540	6322	5741	5506	0
4	10	9	"PFF1614"	"F63448_3"	17010	21480	120	166	169	43	91	94	22	92	75	0	156	153	32	80	81	13	96	91	0	0.987	1.068	1.045	0.989	2.037	1.318	0.401	120	440	151	151	-0.019	75	76	78	73	0
4	11	9	"PFF1654"	"F64738_1"	17190	21480	130	1040	986	331	93	94	25	100	100	0	1077	1025	276	78	79	16	100	100	0	0.948	0.943	0.981	0.888	1.714	0.974	0.829	120	576	1946	1840	-0.077	947	999	893	947	0
4	12	9	"PFF1656"	"F64738_5"	17390	21480	130	416	394	129	91	92	22	95	94	0	475	441	116	76	77	12	100	99	0	0.815	0.830	0.828	0.723	2.307	0.892	0.809	120	594	724	668	-0.296	325	399	303	365	0
4	13	9	"PFF1659"	"F64888_1"	17580	21480	130	161	163	41	90	91	22	86	75	0	139	136	28	74	75	11	97	90	0	1.092	1.177	1.109	1.051	2.415	1.517	0.459	120	563	136	135	0.127	71	65	73	62	0
4	14	9	"PFF1666"	"F65043_1"	17760	21470	130	1835	1747	475	87	89	21	100	100	0	1263	1155	350	74	75	11	100	99	0	1.470	1.536	1.523	1.601	1.665	1.511	0.866	120	528	2937	2741	0.556	1748	1189	1660	1081	0
4	15	9	"PFF1668"	"F65043_4"	17940	21470	130	862	833	273	87	88	19	99	99	0	555	507	147	74	75	12	100	100	0	1.611	1.723	1.703	1.669	1.644	1.767	0.838	120	526	1256	1179	0.688	775	481	746	433	0
4	16	9	"PFF1673"	"F65467_1"	18150	21470	120	130	133	33	90	91	22	72	42	0	113	116	28	73	76	32	64	17	0	1.000	1.000	0.958	0.973	2.536	1.362	0.318	120	509	80	86	0.000	40	40	43	43	0
4	17	9	"PFI0337"	"I3634_1"	18340	21470	130	435	423	134	88	90	22	99	98	0	1294	1189	382	71	74	32	100	99	0	0.284	0.300	0.290	0.293	1.673	0.285	0.815	120	494	1570	1453	-1.817	347	1223	335	1118	0
4	18	9	"PFI0339"	"I3665_1"	18530	21470	120	178	180	53	85	86	20	92	82	0	491	458	128	71	72	11	100	100	0	0.221	0.245	0.247	0.229	1.854	0.225	0.583	120	458	513	482	-2.175	93	420	95	387	0
4	19	9	"PFI0341"	"I3767_1"	18720	21470	120	236	233	70	86	87	20	95	92	0	619	576	155	73	75	12	100	100	0	0.275	0.292	0.297	0.265	1.847	0.273	0.704	120	438	696	650	-1.864	150	546	147	503	0
4	20	9	"PFI0347"	"I398_3"	18910	21490	150	102	107	30	88	91	22	42	20	0	98	98	24	74	76	13	69	46	0	0.583	0.792	1.103	0.907	2.859	1.763	0.175	156	521	38	43	-0.778	14	24	19	24	-50
4	21	9	"PFI0352"	"I4167_1"	19100	21470	130	1432	1380	405	91	92	25	100	99	0	1086	1000	322	73	77	23	100	100	0	1.324	1.391	1.335	1.425	1.796	1.369	0.838	120	490	2354	2216	0.405	1341	1013	1289	927	0
4	22	9	"PFI0354"	"I4179_1"	19280	21460	130	440	433	132	88	89	22	98	96	0	1117	1065	332	72	73	16	100	100	0	0.337	0.347	0.349	0.340	1.736	0.318	0.774	120	618	1397	1338	-1.570	352	1045	345	993	0
4	1	10	"PFI0375"	"I4688_1"	15290	21660	150	215	218	52	91	94	26	98	94	0	279	277	53	77	78	13	100	100	0	0.614	0.635	0.636	0.602	1.684	0.636	0.657	156	706	326	327	-0.704	124	202	127	200	0
4	2	10	"PFI0378"	"I4719_5"	15460	21650	120	763	756	194	93	94	26	99	99	0	756	741	147	79	82	28	100	100	0	0.990	1.002	1.033	0.956	1.563	1.028	0.839	120	429	1347	1325	-0.015	670	677	663	662	0
4	3	10	"PFI0380"	"I4730_1"	15650	21650	120	877	867	203	92	94	25	100	100	0	892	889	177	80	83	27	100	100	0	0.967	0.958	0.963	0.948	1.381	0.975	0.864	120	440	1597	1584	-0.049	785	812	775	809	0
4	4	10	"PFI0383"	"I4780_1"	15830	21650	120	215	224	57	92	94	23	96	95	0	549	552	117	78	80	13	100	100	0	0.261	0.278	0.266	0.259	1.625	0.266	0.705	120	442	594	606	-1.937	123	471	132	474	0
4	5	10	"PFI0386"	"I4862_1"	16030	21650	130	388	387	99	91	94	24	99	96	0	452	435	72	77	78	11	100	100	0	0.792	0.827	0.811	0.773	1.487	0.883	0.820	120	470	672	654	-0.336	297	375	296	358	0
4	6	10	"PFI0393"	"I4989_1"	16220	21650	120	1823	1779	472	87	91	22	100	100	0	1806	1769	323	77	78	11	100	100	0	1.004	1.000	1.014	0.934	1.647	1.030	0.877	120	449	3465	3384	0.006	1736	1729	1692	1692	0
4	7	10	"PFI0428"	"I601_1"	16410	21650	120	152	155	34	88	90	21	90	75	0	139	140	18	77	77	11	100	97	0	1.032	1.063	1.037	0.988	1.919	1.365	0.440	120	456	126	130	0.046	64	62	67	63	0
4	8	10	"PFI0430"	"I6032_2"	16600	21650	120	4202	4317	1308	89	91	20	100	100	0	2722	2734	682	75	77	12	100	100	0	1.554	1.590	1.620	1.549	1.642	1.663	0.890	120	484	6760	6887	0.636	4113	2647	4228	2659	0
4	9	10	"PFI0434"	"I607_1"	16780	21650	120	1333	1276	375	88	90	20	100	99	0	854	851	247	76	77	12	100	100	0	1.600	1.533	1.565	1.495	1.749	1.552	0.858	120	450	2023	1963	0.678	1245	778	1188	775	0
4	10	10	"PFI0439"	"I6174_2"	16980	21650	120	248	241	54	91	93	24	98	95	0	684	667	132	76	78	15	100	100	0	0.258	0.254	0.255	0.237	1.654	0.243	0.768	120	486	765	741	-1.953	157	608	150	591	0
4	11	10	"PFI0441"	"I6204_2"	17180	21700	150	94	120	101	93	95	28	23	10	0	80	192	341	76	78	17	29	19	0	0.250	0.233	1.521	0.974	5.771	0.214	0.452	156	595	5	143	-2.000	1	4	27	116	-50
4	12	10	"PFI0443"	"I6356_1"	17370	21700	150	86	87	22	91	91	22	13	2	0	70	71	11	74	75	12	6	0	0	1.250	1.333	1.795	1.784	4.085	55.746	0.001	156	593	-9	-7	0.322	-5	-4	-4	-3	-50
4	13	10	"PFI0469"	"I7030_1"	17560	21700	150	86	89	22	88	90	22	14	5	0	71	72	10	72	74	11	16	1	0	2.000	100000.000	1.625	1.499	4.229	0.003	0.000	156	550	-3	1	1.000	-2	-1	1	0	-50
4	14	10	"PFI0471"	"I7085_1"	17750	21700	150	88	90	20	87	90	22	16	3	0	71	71	9	73	74	12	7	1	0	-0.500	-1.500	1.774	1.812	3.826	23.560	0.005	156	581	-1	1	Error	1	-2	3	-2	-50
4	15	10	"PFI0473"	"I7097_2"	17930	21650	120	985	968	296	87	89	21	99	98	0	2067	2046	472	72	73	12	100	100	0	0.450	0.446	0.455	0.408	1.841	0.441	0.867	120	470	2893	2855	-1.152	898	1995	881	1974	0
4	16	10	"PFI0475"	"I7106_1"	18120	21650	110	128	131	31	87	89	22	73	46	0	132	135	19	70	73	33	97	38	0	0.661	0.677	0.714	0.628	2.359	1.018	0.232	80	460	103	109	-0.597	41	62	44	65	0
4	17	10	"PFI0481"	"I7243_1"	18310	21650	120	133	133	35	88	90	27	71	33	0	167	166	32	69	72	31	99	86	0	0.459	0.464	0.464	0.406	2.469	0.446	0.343	120	528	143	142	-1.123	45	98	45	97	0
4	18	10	"PFI0484"	"I7365_3"	18500	21650	120	1210	1171	344	87	89	21	100	100	0	973	968	248	68	69	10	99	99	0	1.241	1.204	1.244	1.205	1.770	1.247	0.881	120	508	2028	1984	0.311	1123	905	1084	900	0
4	19	10	"PFJ0441"	"J490_1"	18690	21650	130	2154	2166	574	86	88	21	100	100	0	1038	1026	220	69	70	10	100	100	0	2.134	2.173	2.221	2.120	1.457	2.302	0.897	120	548	3037	3037	1.094	2068	969	2080	957	0
4	20	10	"PFJ0443"	"J504_1"	18880	21650	120	887	869	202	83	86	21	100	100	0	777	756	194	69	70	10	100	100	0	1.136	1.144	1.107	1.187	1.640	1.143	0.845	120	468	1512	1473	0.183	804	708	786	687	0
4	21	10	"PFJ0445"	"J504_5"	19070	21650	120	234	234	65	83	87	21	95	94	0	719	702	153	69	70	11	100	100	0	0.232	0.239	0.226	0.218	1.794	0.226	0.725	120	462	801	784	-2.106	151	650	151	633	0
4	22	10	"PFJ0448"	"J50_1"	19260	21650	120	13489	13106	3470	86	89	21	100	100	0	15137	14914	3197	72	72	11	100	100	0	0.890	0.877	0.880	0.842	1.559	0.885	0.896	120	613	28468	27862	-0.169	13403	15065	13020	14842	0
4	1	11	"PFJ0450"	"J512_2"	15260	21840	120	5286	4811	1893	93	94	23	100	99	0	4415	4038	1703	75	76	12	100	100	0	1.197	1.191	1.222	1.218	2.340	1.184	0.866	120	547	9533	8681	0.259	5193	4340	4718	3963	0
4	2	11	"PFJ0452"	"J53_1"	15460	21840	110	162	176	98	91	94	24	85	66	0	129	135	34	76	78	12	96	91	0	1.340	1.441	1.357	1.289	2.501	2.770	0.306	80	492	124	144	0.422	71	53	85	59	0
4	3	11	"PFJ0477"	"J53_50"	15640	21840	130	472	484	116	94	145	600	5	0	0	554	550	95	79	95	172	100	88	0	0.796	0.828	0.840	0.809	1.422	3.634	0.359	120	589	853	861	-0.330	378	475	390	471	0
4	4	11	"PFJ0479"	"J53_52"	15840	21840	120	924	915	266	94	96	24	100	100	0	970	918	217	77	79	12	100	100	0	0.929	0.976	0.964	0.963	1.457	1.000	0.909	120	528	1723	1662	-0.106	830	893	821	841	0
4	5	11	"PFJ0483"	"J53_56"	16030	21840	120	3762	3492	1229	92	96	26	100	100	0	3761	3449	1075	79	80	12	100	99	0	0.997	1.009	1.024	0.989	1.911	1.028	0.907	120	515	7352	6770	-0.005	3670	3682	3400	3370	0
4	6	11	"PFJ0485"	"J53_60"	16220	21840	130	1937	1906	500	92	95	24	100	100	0	1113	1097	222	80	81	12	100	100	0	1.786	1.784	1.795	1.743	1.383	1.869	0.911	120	565	2878	2831	0.837	1845	1033	1814	1017	0
4	7	11	"PFJ0488"	"J541_1"	16410	21840	120	401	393	97	90	90	21	100	100	0	781	746	173	77	77	11	100	100	0	0.442	0.453	0.441	0.452	1.432	0.447	0.875	120	525	1015	972	-1.179	311	704	303	669	0
4	8	11	"PFJ0490"	"J541_4"	16610	21880	150	97	104	33	90	92	22	26	13	0	78	123	122	75	76	12	35	21	0	2.333	0.292	0.755	0.938	5.234	0.178	0.163	156	631	10	62	1.222	7	3	14	48	-50
4	9	11	"PFJ0511"	"J58_3"	16790	21840	120	1576	1470	448	89	91	21	100	100	0	1692	1610	361	74	75	11	100	100	0	0.919	0.899	0.926	0.831	1.711	0.926	0.896	120	505	3105	2917	-0.122	1487	1618	1381	1536	0
4	10	11	"PFJ0515"	"J6186_1"	16980	21840	100	178	177	54	89	92	27	95	73	0	134	137	24	73	75	13	100	100	0	1.459	1.375	1.347	1.258	1.899	1.129	0.261	80	428	150	152	0.545	89	61	88	64	0
4	11	11	"PFJ0518"	"J634_1"	17170	21840	120	11828	11399	3080	92	94	27	100	100	0	9233	8696	1832	75	77	13	100	100	0	1.282	1.312	1.322	1.245	1.578	1.343	0.927	120	464	20894	19928	0.358	11736	9158	11307	8621	0
4	12	11	"PFJ0520"	"J63_1"	17370	21840	110	239	240	53	90	91	21	100	96	0	285	282	38	72	74	12	100	100	0	0.700	0.714	0.734	0.669	1.577	0.763	0.740	80	375	362	360	-0.516	149	213	150	210	0
4	13	11	"PFJ0522"	"J63_4"	17560	21890	150	89	90	21	92	94	26	9	1	0	70	70	10	74	78	22	1	0	0	0.750	0.500	2.167	1.904	3.717	6.238	0.036	156	490	-7	-6	-0.415	-3	-4	-2	-4	-50
4	14	11	"PFJ0525"	"J647_1"	17740	21850	110	779	756	122	87	91	23	100	100	0	729	695	129	74	75	12	100	100	0	1.056	1.077	1.103	1.088	1.270	1.045	0.871	80	349	1347	1290	0.079	692	655	669	621	0
4	15	11	"PFJ0544"	"J687_1"	17940	21850	140	509	496	140	88	90	22	99	98	0	442	427	93	74	75	13	100	100	0	1.144	1.156	1.164	1.095	1.663	1.230	0.849	156	598	789	761	0.194	421	368	408	353	0
4	16	11	"PFJ0548"	"J697_2"	18130	21850	130	238	240	56	89	90	21	99	97	0	457	459	72	72	73	11	100	100	0	0.387	0.390	0.385	0.364	1.549	0.395	0.771	120	593	534	538	-1.370	149	385	151	387	0
4	17	11	"PFJ0552"	"J69_1"	18310	21850	110	1268	1244	229	89	93	31	100	100	0	998	951	216	73	79	46	100	100	0	1.275	1.315	1.282	1.336	1.310	1.258	0.901	80	498	2104	2033	0.350	1179	925	1155	878	0
4	18	11	"PFJ0555"	"J6_12"	18510	21850	110	741	737	126	88	93	31	100	100	0	830	814	163	72	77	42	100	100	0	0.861	0.875	0.877	0.880	1.203	0.815	0.887	80	518	1411	1391	-0.215	653	758	649	742	0
4	19	11	"PFJ0559"	"J6_6"	18690	21850	110	966	947	168	88	90	22	100	100	0	1449	1399	300	71	73	17	100	100	0	0.637	0.647	0.615	0.654	1.318	0.594	0.850	80	508	2256	2187	-0.650	878	1378	859	1328	0
4	20	11	"PFJ0565"	"J71_1"	18880	21860	110	166	169	47	85	88	22	92	80	0	184	182	29	69	71	16	100	98	0	0.704	0.743	0.735	0.652	2.078	0.870	0.508	80	532	196	197	-0.506	81	115	84	113	0
4	21	11	"PFK0726"	"Ks17_16"	19080	21850	120	1628	1525	503	83	86	20	100	100	0	1081	1052	388	68	68	10	98	98	0	1.525	1.465	1.445	1.512	1.909	1.467	0.887	120	584	2558	2426	0.609	1545	1013	1442	984	0
4	22	11	"PFK0728"	"Ks1832_1"	19270	21860	110	144	151	38	87	90	28	83	50	0	299	308	61	72	73	25	100	100	0	0.251	0.271	0.246	0.223	2.223	0.247	0.406	80	534	284	300	-1.994	57	227	64	236	0
4	1	12	"PFK0730"	"Ks186_1"	15270	22050	120	993	944	401	89	91	23	94	94	0	1927	1775	708	75	76	12	98	98	0	0.488	0.503	0.512	0.470	2.308	0.493	0.858	120	608	2756	2555	-1.035	904	1852	855	1700	0
4	2	12	"PFK0733"	"Ks186_9"	15460	22050	100	171	172	49	88	91	22	90	77	0	271	261	42	75	77	13	100	100	0	0.423	0.452	0.441	0.421	1.905	0.463	0.498	80	446	279	270	-1.240	83	196	84	186	0
4	3	12	"PFK0735"	"Ks187_4"	15650	22040	130	225	229	54	93	142	589	0	0	0	468	468	72	78	94	169	99	80	0	0.338	0.349	0.358	0.322	1.678	4.294	0.268	120	613	522	526	-1.563	132	390	136	390	0
4	4	12	"PFK0737"	"Ks187_7"	15840	22040	120	224	232	63	94	97	25	97	92	0	239	239	38	79	80	12	100	100	0	0.813	0.863	0.859	0.804	1.674	0.973	0.668	120	562	290	298	-0.300	130	160	138	160	0
4	5	12	"PFK0762"	"Ks210_15"	16040	22040	130	168	170	40	96	99	25	88	69	0	191	188	31	82	84	13	100	100	0	0.661	0.698	0.708	0.639	2.027	0.853	0.421	120	619	181	180	-0.598	72	109	74	106	0
4	6	12	"PFK0765"	"Ks210_4"	16230	22040	130	177	183	47	99	102	26	90	75	0	200	198	35	85	86	14	99	99	0	0.678	0.743	0.773	0.692	1.953	0.862	0.484	120	599	193	197	-0.560	78	115	84	113	0
4	7	12	"PFK0768"	"Ks220_1"	16400	22030	100	140	146	33	97	100	24	78	46	0	131	134	21	82	83	14	98	86	0	0.878	0.942	0.957	0.900	2.612	1.675	0.247	80	424	92	101	-0.188	43	49	49	52	0
4	8	12	"PFK0770"	"Ks220_7"	16600	22040	120	143	148	36	99	102	26	71	41	0	262	262	41	83	84	14	100	100	0	0.246	0.274	0.285	0.233	2.398	0.251	0.265	120	469	223	228	-2.024	44	179	49	179	0
4	9	12	"PFK0781"	"Ks222_1"	16790	22040	130	826	839	179	97	100	27	100	100	0	2095	2166	492	80	82	14	100	100	0	0.362	0.356	0.355	0.356	1.322	0.327	0.842	120	523	2744	2828	-1.467	729	2015	742	2086	0
4	10	12	"PFK0784"	"Ks225_10"	16980	22040	130	704	697	116	94	97	25	100	100	0	552	541	109	79	80	13	100	100	0	1.290	1.305	1.297	1.327	1.346	1.290	0.848	120	618	1083	1065	0.367	610	473	603	462	0
4	11	12	"PFK0806"	"Ks245_1"	17180	22040	120	162	167	41	95	96	22	87	74	0	173	174	28	79	83	42	97	65	0	0.713	0.758	0.782	0.670	2.190	0.920	0.406	120	529	161	167	-0.488	67	94	72	95	0
4	12	12	"PFK0808"	"Ks245_4"	17370	22040	130	593	583	159	92	94	22	100	100	0	434	425	122	76	81	41	99	97	0	1.399	1.407	1.392	1.458	1.701	1.383	0.739	120	572	859	840	0.485	501	358	491	349	0
4	13	12	"PFK0810"	"Ks248_3"	17570	22030	130	568	569	143	93	95	26	100	100	0	395	376	82	78	81	21	100	100	0	1.498	1.597	1.597	1.574	1.426	1.619	0.839	120	473	792	774	0.583	475	317	476	298	0
4	14	12	"PFK0813"	"Ks249_3"	17750	22040	130	418	417	92	90	93	25	100	100	0	543	534	79	77	79	20	100	100	0	0.704	0.716	0.701	0.693	1.380	0.723	0.834	120	526	794	784	-0.507	328	466	327	457	0
4	15	12	"PFK0819"	"Ks259_1"	17940	22050	120	4284	3776	1494	91	92	21	100	99	0	3021	2742	970	74	76	12	100	100	0	1.423	1.381	1.446	1.338	2.377	1.436	0.883	120	451	7140	6353	0.509	4193	2947	3685	2668	0
4	16	12	"PFK0823"	"Ks259_6"	18120	22050	120	1349	1220	459	89	91	21	99	99	0	1442	1279	481	74	75	12	100	99	0	0.921	0.939	0.955	0.946	2.212	0.935	0.880	120	518	2628	2336	-0.119	1260	1368	1131	1205	0
4	17	12	"PFK0843"	"Ks26_1"	18320	22050	130	532	509	146	88	91	25	100	97	0	533	533	125	73	77	38	100	100	0	0.965	0.915	0.935	0.854	1.705	0.928	0.806	120	626	904	881	-0.051	444	460	421	460	0
4	18	12	"PFK0845"	"Ks26_11"	18510	22050	120	285	278	84	87	89	23	96	91	0	1479	1373	407	73	74	14	100	100	0	0.141	0.147	0.146	0.135	1.711	0.143	0.820	120	540	1604	1491	-2.828	198	1406	191	1300	0
4	19	12	"PFK0847"	"Ks26_15"	18700	22050	120	1116	1066	401	89	91	21	99	97	0	806	769	207	73	74	15	100	100	0	1.401	1.404	1.457	1.255	1.992	1.506	0.889	120	552	1760	1673	0.487	1027	733	977	696	0
4	20	12	"PFK0850"	"Ks26_2"	18900	22050	110	140	142	38	90	92	23	81	52	0	154	154	28	72	72	11	100	98	0	0.610	0.634	0.668	0.601	2.111	0.966	0.376	80	460	132	134	-0.714	50	82	52	82	0
4	21	12	"PFK0853"	"Ks26_24"	19080	22050	120	1882	1723	717	85	88	21	97	96	0	1517	1387	494	69	70	11	99	98	0	1.241	1.243	1.316	1.134	2.815	1.298	0.872	120	485	3245	2956	0.312	1797	1448	1638	1318	0
4	22	12	"PFK0856"	"Ks26_5"	19260	22050	120	1016	993	340	87	90	28	97	97	0	775	739	250	71	73	24	99	97	0	1.320	1.356	1.389	1.347	2.071	1.383	0.862	120	585	1633	1574	0.400	929	704	906	668	0
4	1	13	"PFL0017"	"L1_32"	15280	22240	110	846	855	174	91	94	25	100	100	0	569	572	82	80	81	13	100	100	0	1.544	1.553	1.597	1.528	1.320	1.619	0.863	80	491	1244	1256	0.627	755	489	764	492	0
4	2	13	"PFL0021"	"L1_42"	15460	22240	120	2139	2003	808	90	93	24	99	98	0	1620	1492	541	77	78	11	100	100	0	1.328	1.352	1.402	1.235	2.474	1.406	0.862	120	547	3592	3328	0.409	2049	1543	1913	1415	0
4	3	13	"PFL0023"	"L1_45"	15650	22230	110	147	154	41	93	95	24	86	55	0	123	123	20	76	78	13	97	85	0	1.149	1.298	1.396	1.215	2.592	2.421	0.228	80	491	101	108	0.200	54	47	61	47	0
4	4	13	"PFL0026"	"L1_48"	15840	22240	110	183	189	50	94	96	24	95	82	0	220	226	33	78	79	12	100	100	0	0.627	0.642	0.592	0.565	1.829	0.697	0.534	80	513	231	243	-0.674	89	142	95	148	0
4	5	13	"PFL0028"	"L1_52"	16030	22240	110	169	173	42	96	99	25	90	71	0	429	423	79	83	85	14	100	100	0	0.211	0.226	0.218	0.194	2.083	0.212	0.483	80	514	419	417	-2.245	73	346	77	340	0
4	6	13	"PFL0030"	"L1_56"	16220	22240	110	449	461	112	101	104	26	100	100	0	555	550	83	87	87	14	100	100	0	0.744	0.778	0.775	0.750	1.387	0.793	0.815	80	510	816	823	-0.427	348	468	360	463	0
4	7	13	"PFL0048"	"L1_89"	16420	22240	130	227	231	62	101	104	25	95	92	0	249	244	44	88	89	14	100	100	0	0.783	0.833	0.789	0.748	1.767	0.942	0.645	120	638	287	286	-0.354	126	161	130	156	0
4	8	13	"PFL0052"	"L1_94"	16620	22230	120	2329	2195	904	101	105	25	100	100	0	1327	1155	487	88	88	13	95	94	0	1.798	1.963	1.968	1.943	2.428	2.044	0.837	120	531	3467	3161	0.847	2228	1239	2094	1067	0
4	9	13	"PFL0055"	"L1_97"	16810	22230	120	1520	1432	496	99	103	26	99	99	0	1246	1166	430	85	86	13	99	98	0	1.224	1.233	1.231	1.306	2.382	1.236	0.858	120	518	2582	2414	0.292	1421	1161	1333	1081	0
4	10	13	"PFL0057"	"L1_99"	17000	22230	110	224	226	59	94	97	26	98	93	0	477	466	102	82	83	12	100	100	0	0.329	0.344	0.363	0.318	1.699	0.298	0.637	80	459	525	516	-1.603	130	395	132	384	0
4	11	13	"PFL0059"	"L2_10"	17190	22230	120	739	709	231	93	95	23	100	99	0	924	827	274	81	84	42	96	95	0	0.766	0.826	0.819	0.865	2.207	0.816	0.832	120	520	1489	1362	-0.384	646	843	616	746	0
4	12	13	"PFL0061"	"L2_104"	17380	22230	120	1762	1624	542	92	95	23	100	100	0	1670	1540	601	78	82	43	96	94	0	1.049	1.048	1.033	1.151	2.271	1.026	0.871	120	501	3262	2994	0.069	1670	1592	1532	1462	0
4	13	13	"PFL0082"	"L2_146"	17570	22230	120	759	726	226	89	92	21	100	100	0	1242	1130	387	78	79	12	99	98	0	0.576	0.606	0.590	0.626	1.932	0.576	0.838	120	546	1834	1689	-0.797	670	1164	637	1052	0
4	14	13	"PFL0084"	"L2_148"	17780	22240	150	105	105	26	89	91	21	42	14	0	86	88	16	76	77	12	42	20	0	1.600	1.333	1.825	1.852	3.414	4.653	0.057	156	577	26	28	0.678	16	10	16	12	-50
4	15	13	"PFL0086"	"L2_15"	17940	22230	130	621	616	124	89	91	22	100	100	0	940	883	189	74	75	11	100	100	0	0.614	0.651	0.650	0.655	1.405	0.623	0.857	120	493	1398	1336	-0.703	532	866	527	809	0
4	16	13	"PFL0089"	"L2_154"	18140	22230	100	338	339	79	88	89	20	100	100	0	268	263	53	74	75	11	100	100	0	1.289	1.328	1.257	1.314	1.525	1.366	0.740	80	444	444	440	0.366	250	194	251	189	0
4	17	13	"PFL0091"	"L2_158"	18330	22240	110	156	158	38	86	89	23	92	72	0	265	264	57	73	74	16	100	100	0	0.365	0.377	0.352	0.358	1.914	0.345	0.435	80	487	262	263	-1.456	70	192	72	191	0
4	18	13	"PFL0098"	"L2_172"	18510	22230	110	315	320	71	89	90	22	100	100	0	309	291	65	73	74	11	100	100	0	0.958	1.060	1.060	1.056	1.482	1.062	0.775	80	465	462	449	-0.062	226	236	231	218	0
4	19	13	"PFL0119"	"L2_203"	18710	22230	130	3868	3650	1030	90	91	22	100	100	0	4697	4273	1388	76	76	11	100	100	0	0.818	0.848	0.834	0.885	1.610	0.808	0.880	120	586	8399	7757	-0.291	3778	4621	3560	4197	0
4	20	13	"PFL0123"	"L2_210"	18900	22230	120	206	205	58	91	93	22	95	87	0	216	212	51	76	76	12	100	99	0	0.821	0.838	0.806	0.747	2.253	0.907	0.633	120	523	255	250	-0.284	115	140	114	136	0
4	21	13	"PFL0127"	"L2_216"	19090	22230	120	6196	5655	2100	88	90	22	100	100	0	3942	3522	1479	73	74	12	95	95	0	1.579	1.614	1.613	1.649	1.837	1.618	0.892	120	496	9977	9016	0.659	6108	3869	5567	3449	0
4	22	13	"PFL0129"	"L2_220"	19280	22230	110	341	357	84	86	88	20	100	100	0	818	762	171	72	73	12	100	100	0	0.342	0.393	0.379	0.385	1.440	0.355	0.802	80	496	1001	961	-1.549	255	746	271	690	0
4	1	14	"PFL0131"	"L2_226"	15280	22420	110	243	247	65	98	100	24	97	95	0	342	330	65	84	86	17	100	100	0	0.562	0.606	0.590	0.553	1.827	0.574	0.654	80	523	403	395	-0.831	145	258	149	246	0
4	2	14	"PFL0133"	"L2_23"	15470	22430	120	201	198	61	100	103	28	86	75	0	419	393	124	83	87	19	98	98	0	0.301	0.316	0.293	0.302	2.077	0.302	0.553	120	571	437	408	-1.734	101	336	98	310	0
4	3	14	"PFM0391"	"M35930_11"	15680	22430	130	343	332	109	94	96	24	93	93	0	960	988	255	78	80	13	100	100	0	0.282	0.262	0.284	0.261	1.563	0.260	0.776	120	633	1131	1148	-1.825	249	882	238	910	0
4	4	14	"PFM0393"	"M35930_13"	15860	22420	110	290	286	65	94	95	22	98	98	0	664	635	141	80	83	19	100	100	0	0.336	0.346	0.341	0.342	1.487	0.318	0.750	80	479	780	747	-1.575	196	584	192	555	0
4	5	14	"PFM0395"	"M35930_4"	16060	22420	110	323	327	87	97	100	23	98	97	0	1302	1220	308	83	86	21	100	100	0	0.185	0.202	0.190	0.198	1.526	0.183	0.766	80	547	1445	1367	-2.431	226	1219	230	1137	0
4	6	14	"PFM0398"	"M35930_8"	16250	22420	110	793	767	170	98	101	24	100	100	0	1282	1219	273	84	87	29	100	100	0	0.580	0.589	0.592	0.584	1.474	0.532	0.798	80	501	1893	1804	-0.786	695	1198	669	1135	0
4	7	14	"PFM0400"	"M35935_1"	16450	22420	120	158	165	48	96	98	23	83	68	0	299	287	77	85	87	25	96	95	0	0.290	0.342	0.360	0.323	2.317	0.324	0.398	120	538	276	271	-1.787	62	214	69	202	0
4	8	14	"PFM0406"	"M364_1"	16630	22420	110	198	204	46	98	100	24	96	92	0	488	474	113	85	86	13	100	100	0	0.248	0.272	0.272	0.258	1.748	0.238	0.579	80	461	503	495	-2.011	100	403	106	389	0
4	9	14	"PFM0424"	"M36950_1"	16820	22420	130	668	652	157	98	99	23	100	100	0	646	611	152	84	85	14	100	100	0	1.014	1.051	1.073	1.066	1.492	1.052	0.843	120	574	1132	1081	0.020	570	562	554	527	0
4	10	14	"PFM0426"	"M3696_3"	17010	22420	120	304	303	80	93	95	23	98	95	0	706	675	219	83	84	13	100	100	0	0.339	0.355	0.364	0.351	1.995	0.320	0.763	120	541	834	802	-1.562	211	623	210	592	0
4	11	14	"PFM0431"	"M37116_3"	17200	22420	120	20708	18477	6587	96	98	22	100	100	0	16083	14005	5396	83	84	15	100	99	0	1.288	1.320	1.347	1.366	2.024	1.326	0.887	120	522	36612	32303	0.365	20612	16000	18381	13922	0
4	12	14	"PFM0433"	"M37145_2"	17400	22420	120	1083	1030	372	96	96	21	100	99	0	2827	2690	879	81	82	13	100	99	0	0.359	0.358	0.370	0.346	1.955	0.347	0.848	120	505	3733	3543	-1.476	987	2746	934	2609	0
4	13	14	"PFM0435"	"M37197_1"	17580	22420	110	201	208	56	92	93	22	97	96	0	620	583	149	80	82	14	100	100	0	0.202	0.231	0.228	0.218	1.643	0.221	0.680	80	494	649	619	-2.309	109	540	116	503	0
4	14	14	"PFM0438"	"M37465_1"	17790	22430	150	107	108	29	89	93	24	36	14	0	95	96	18	79	81	15	52	23	0	1.125	1.118	1.288	1.289	3.451	3.807	0.070	156	621	34	36	0.170	18	16	19	17	-50
4	15	14	"PFM0452"	"M37794_2"	17960	22420	110	491	492	86	91	95	24	100	100	0	1389	1352	285	78	80	14	100	100	0	0.305	0.315	0.312	0.315	1.359	0.286	0.833	80	448	1711	1675	-1.713	400	1311	401	1274	0
4	16	14	"PFM0454"	"M37794_6"	18150	22420	110	129	132	35	92	95	22	63	40	0	190	191	40	77	78	12	100	100	0	0.327	0.351	0.385	0.336	2.569	0.333	0.236	80	535	150	154	-1.611	37	113	40	114	0
4	17	14	"PFM0457"	"M37914_2"	18330	22420	110	1520	1538	406	90	92	23	100	100	0	1299	1285	350	74	80	43	100	100	0	1.167	1.196	1.195	1.195	1.367	1.176	0.864	80	523	2655	2659	0.223	1430	1225	1448	1211	0
4	18	14	"PFM0459"	"M38113_2"	18540	22420	120	988	938	370	89	92	24	99	95	0	1315	1198	414	75	79	41	99	98	0	0.725	0.756	0.800	0.705	2.327	0.762	0.849	120	580	2139	1972	-0.464	899	1240	849	1123	0
4	19	14	"PFM0461"	"M38127_1"	18710	22420	110	297	299	77	89	90	22	100	98	0	482	470	89	75	76	11	100	100	0	0.511	0.532	0.586	0.507	1.585	0.499	0.719	80	464	615	605	-0.968	208	407	210	395	0
4	20	14	"PFM0464"	"M38218_2"	18900	22420	110	5580	5346	1109	88	90	21	100	100	0	5869	5553	1058	74	75	12	100	100	0	0.948	0.960	0.973	0.951	1.353	0.950	0.867	80	506	11287	10737	-0.077	5492	5795	5258	5479	0
4	21	14	"PFM0486"	"M38941_8"	19100	22420	120	415	409	116	89	90	22	100	100	0	560	544	142	73	74	13	100	100	0	0.669	0.679	0.685	0.661	1.659	0.664	0.791	120	568	813	791	-0.579	326	487	320	471	0
4	22	14	"PFM0489"	"M39036_2"	19300	22420	120	177	178	54	87	88	22	88	77	0	238	230	64	71	72	12	98	98	0	0.539	0.572	0.578	0.522	2.505	0.604	0.567	120	612	257	250	-0.892	90	167	91	159	0
4	1	15	"PFM0494"	"M39668_5"	15290	22610	110	586	594	164	104	108	31	100	100	0	598	571	148	90	93	23	100	100	0	0.949	1.019	1.010	1.029	1.551	0.980	0.793	80	567	990	971	-0.076	482	508	490	481	0
4	2	15	"PFM0503"	"M40983_1"	15490	22620	110	168	172	48	105	109	32	75	47	0	269	270	51	90	93	20	100	100	0	0.352	0.372	0.379	0.330	2.229	0.437	0.339	80	510	242	247	-1.507	63	179	67	180	0
4	3	15	"PFM0505"	"M40983_3"	15680	22610	110	227	231	56	97	100	26	98	93	0	181	179	32	84	86	13	100	100	0	1.340	1.411	1.419	1.368	1.752	1.652	0.555	80	496	227	229	0.422	130	97	134	95	0
4	4	15	"PFM0508"	"M41041_1"	15870	22610	120	1140	1077	388	96	98	23	99	99	0	1444	1362	518	84	86	19	99	97	0	0.768	0.768	0.805	0.828	2.174	0.746	0.852	120	537	2404	2259	-0.381	1044	1360	981	1278	0
4	5	15	"PFN0062"	"N128_62"	16040	22650	150	105	110	33	99	101	24	28	10	0	89	97	26	85	87	16	32	14	0	1.500	0.917	1.333	1.521	3.990	2.540	0.125	156	712	10	23	0.585	6	4	11	12	-50
4	6	15	"PFN0064"	"N128_64"	16290	22620	150	117	118	32	100	102	25	37	17	0	95	98	19	86	89	23	27	5	0	1.889	1.500	1.692	1.901	3.606	3.430	0.095	156	743	26	30	0.918	17	9	18	12	-50
4	7	15	"PFN0066"	"N128_68"	16440	22610	110	504	503	147	97	100	24	100	100	0	652	652	187	85	87	15	100	100	0	0.718	0.716	0.715	0.703	1.429	0.663	0.807	80	456	974	973	-0.478	407	567	406	567	0
4	8	15	"PFN0069"	"N128_71"	16640	22610	110	302	301	73	98	98	24	97	97	0	420	409	110	84	86	14	98	98	0	0.607	0.625	0.617	0.608	1.562	0.588	0.750	80	520	540	528	-0.720	204	336	203	325	0
4	9	15	"PFN0071"	"N128_73"	16830	22610	120	164	168	50	98	98	24	84	63	0	156	157	39	84	86	14	94	84	0	0.917	0.959	0.934	0.906	2.391	1.214	0.465	120	509	138	143	-0.126	66	72	70	73	0
4	10	15	"PFN0074"	"N128_76"	17010	22610	110	237	231	53	95	96	23	97	95	0	466	474	126	83	85	16	100	100	0	0.371	0.348	0.338	0.340	1.633	0.303	0.649	80	504	525	527	-1.431	142	383	136	391	0
4	11	15	"PFN0092"	"N129_12"	17250	22620	150	121	153	103	97	121	560	1	0	0	148	200	141	84	86	18	66	57	0	0.375	0.483	0.469	0.570	3.884	0.535	0.343	156	639	88	172	-1.415	24	64	56	116	-50
4	12	15	"PFN0094"	"N129_14"	17400	22610	120	1546	1505	503	99	131	662	91	59	0	893	842	316	81	83	14	98	96	0	1.782	1.848	1.869	1.976	1.941	1.872	0.871	120	457	2259	2167	0.834	1447	812	1406	761	0
4	13	15	"PFN0096"	"N129_17"	17590	22620	90	136	138	40	97	97	23	71	38	0	164	157	33	82	83	13	94	90	0	0.476	0.547	0.600	0.568	2.951	0.712	0.305	52	368	121	116	-1.072	39	82	41	75	0
4	14	15	"PFN0098"	"N129_22"	17780	22610	120	4640	4320	1623	95	98	25	100	100	0	2911	2755	1232	80	82	13	95	95	0	1.605	1.579	1.530	1.647	1.931	1.566	0.879	120	526	7376	6900	0.683	4545	2831	4225	2675	0
4	15	15	"PFN0100"	"N129_33"	17960	22610	110	764	773	154	95	99	25	100	100	0	1234	1178	253	82	85	27	100	100	0	0.581	0.619	0.598	0.622	1.401	0.558	0.827	80	515	1821	1774	-0.784	669	1152	678	1096	0
4	16	15	"PFN0102"	"N129_38"	18160	22620	90	143	152	39	92	95	25	82	50	0	125	125	25	78	79	12	90	84	0	1.085	1.277	1.153	1.020	2.938	1.971	0.315	52	408	98	107	0.118	51	47	60	47	0
4	17	15	"PFN0119"	"N130_21"	18350	22620	110	192	191	42	87	90	23	97	91	0	256	247	49	74	77	37	97	97	0	0.577	0.601	0.586	0.580	1.933	0.560	0.602	80	525	287	277	-0.794	105	182	104	173	0
4	18	15	"PFN0121"	"N130_25"	18530	22610	110	496	490	105	88	90	21	100	100	0	385	365	88	74	75	12	100	100	0	1.312	1.381	1.426	1.424	1.517	1.336	0.820	80	482	719	693	0.392	408	311	402	291	0
4	19	15	"PFN0124"	"N130_29"	18720	22610	110	377	380	80	88	90	21	100	100	0	959	909	234	73	74	12	100	100	0	0.326	0.349	0.338	0.355	1.538	0.303	0.778	80	528	1175	1128	-1.616	289	886	292	836	0
4	20	15	"PFN0127"	"N130_35"	18910	22610	110	307	315	84	87	90	20	100	100	0	521	492	129	71	72	12	100	100	0	0.489	0.542	0.512	0.540	1.624	0.519	0.758	80	528	670	649	-1.032	220	450	228	421	0
4	21	15	"PFN0130"	"N130_4"	19100	22610	110	2492	2378	604	87	88	22	100	100	0	3690	3501	1150	70	72	12	100	100	0	0.664	0.668	0.665	0.693	1.482	0.601	0.859	80	503	6025	5722	-0.590	2405	3620	2291	3431	0
4	22	15	"PFN0132"	"N130_41"	19300	22610	110	207	210	50	84	87	25	97	92	0	249	244	64	69	71	23	98	97	0	0.683	0.720	0.695	0.714	1.726	0.695	0.631	80	544	303	301	-0.549	123	180	126	175	0
4	1	16	"PFN0149"	"N131_17"	15310	22810	120	408	390	118	100	102	24	94	93	0	489	463	110	90	92	19	99	99	0	0.772	0.777	0.778	0.776	1.723	0.813	0.814	120	622	707	663	-0.373	308	399	290	373	0
4	2	16	"PFN0153"	"N131_27"	15490	22800	110	1046	1026	243	101	103	24	100	100	0	1368	1280	324	91	94	29	100	100	0	0.740	0.778	0.774	0.785	1.288	0.732	0.891	80	454	2222	2114	-0.434	945	1277	925	1189	0
4	3	16	"PFN0155"	"N131_4"	15680	22840	150	108	110	26	100	102	25	25	5	0	93	94	15	89	91	25	10	0	0	2.000	2.000	2.077	1.744	3.746	0.977	0.015	156	676	12	15	1.000	8	4	10	5	-50
4	4	16	"PFN0157"	"N131_5"	15860	22840	150	108	113	27	100	103	26	25	5	0	93	94	15	88	91	16	26	3	0	1.600	2.167	1.619	1.491	3.741	10.735	0.012	156	651	13	19	0.678	8	5	13	6	-50
4	5	16	"PFN0159"	"N131_52"	16070	22800	120	4112	3807	1232	99	102	23	100	100	0	3833	3413	1210	89	91	14	99	99	0	1.072	1.116	1.119	1.177	1.801	1.107	0.880	120	459	7757	7032	0.100	4013	3744	3708	3324	0
4	6	16	"PFN0164"	"N132_101"	16260	22800	120	3664	3542	1084	103	107	27	100	100	0	2404	2216	708	95	96	16	100	100	0	1.542	1.621	1.697	1.706	1.699	1.652	0.885	120	518	5870	5560	0.625	3561	2309	3439	2121	0
4	7	16	"PFN0559"	"N143_59"	16480	22850	150	107	110	28	105	107	28	20	7	0	97	99	16	93	95	17	19	4	0	0.500	0.833	1.732	1.757	3.966	7.238	0.024	156	665	6	11	-1.000	2	4	5	6	-50
4	8	16	"PFN0564"	"N143_71"	16640	22800	110	435	439	111	99	101	26	100	100	0	1297	1224	328	89	90	15	100	100	0	0.278	0.300	0.299	0.299	1.398	0.269	0.816	80	451	1544	1475	-1.846	336	1208	340	1135	0
4	9	16	"PFN0566"	"N143_9"	16850	22800	150	123	130	37	99	100	25	46	25	0	107	106	22	87	90	37	17	1	0	1.200	1.632	1.396	1.337	3.656	3.559	0.107	156	709	44	50	0.263	24	20	31	19	-50
4	10	16	"PFN0576"	"N145_12"	17010	22800	110	1233	1185	251	99	101	25	100	100	0	3003	2865	756	85	91	47	100	100	0	0.389	0.391	0.377	0.397	1.311	0.350	0.872	80	452	4052	3866	-1.364	1134	2918	1086	2780	0
4	11	16	"PFN0578"	"N145_20"	17210	22800	120	2933	2648	968	100	130	610	94	88	0	3604	3192	1199	87	93	44	99	97	0	0.806	0.821	0.818	0.883	2.289	0.904	0.658	120	539	6350	5653	-0.312	2833	3517	2548	3105	0
4	12	16	"PFN0580"	"N145_23"	17400	22800	120	65535	58257	13655	109	145	643	100	100	70	38799	33153	13149	89	92	20	100	100	0	1.690	1.759	1.619	2.002	2.060	1.747	0.817	120	485	104136	91212	0.757	65426	38710	58148	33064	0
4	13	16	"PFN0603"	"N147_10"	17590	22800	120	773	732	267	108	113	33	98	97	0	377	362	108	88	90	18	99	97	0	2.301	2.277	2.310	2.187	2.224	2.465	0.839	120	528	954	898	1.202	665	289	624	274	0
4	14	16	"PFN0605"	"N147_13"	17770	22800	110	1930	1875	406	101	103	26	100	100	0	1429	1324	286	83	85	20	100	100	0	1.359	1.429	1.434	1.431	1.345	1.406	0.877	80	479	3175	3015	0.442	1829	1346	1774	1241	0
4	15	16	"PFN0610"	"N147_2"	17960	22800	110	826	803	160	99	102	32	100	100	0	809	778	195	81	86	32	100	100	0	0.999	1.010	1.008	1.039	1.468	0.956	0.837	80	538	1455	1401	-0.002	727	728	704	697	0
4	16	16	"PFN0612"	"N147_24"	18160	22810	110	184	185	47	93	97	31	88	75	0	241	237	44	78	81	28	98	97	0	0.558	0.579	0.596	0.492	2.290	0.590	0.455	80	524	254	251	-0.841	91	163	92	159	0
4	17	16	"PFN0615"	"N147_4"	18340	22800	110	290	295	64	91	95	26	100	100	0	301	286	67	77	80	25	98	97	0	0.888	0.976	1.005	0.999	1.579	0.918	0.742	80	483	423	413	-0.171	199	224	204	209	0
4	18	16	"PFN0617"	"N148_1"	18540	22800	130	944	958	261	91	93	23	100	100	0	381	375	103	78	79	13	99	98	0	2.815	2.919	2.862	2.995	1.473	2.984	0.843	120	620	1156	1164	1.493	853	303	867	297	0
4	19	16	"PFN0640"	"N149_7"	18720	22800	110	530	521	113	89	92	23	100	100	0	277	270	63	74	75	13	100	98	0	2.172	2.204	2.068	2.309	1.567	2.226	0.819	80	492	644	628	1.119	441	203	432	196	0
4	20	16	"PFN0642"	"N150_10"	18910	22800	110	2831	2857	632	91	93	21	100	100	0	1508	1410	394	72	73	16	100	100	0	1.908	2.067	2.010	2.134	1.381	2.018	0.889	80	521	4176	4104	0.932	2740	1436	2766	1338	0
4	21	16	"PFN0645"	"N150_15"	19110	22800	120	1578	1465	560	87	90	22	100	100	0	861	814	331	70	74	25	93	93	0	1.885	1.852	1.853	1.886	1.807	1.880	0.892	120	581	2282	2122	0.915	1491	791	1378	744	0
4	22	16	"PFN0647"	"N150_19"	19290	22800	110	254	252	71	82	87	26	100	97	0	751	710	172	69	72	23	100	100	0	0.252	0.265	0.255	0.254	1.508	0.241	0.691	80	510	854	811	-1.987	172	682	170	641	0
4	1	17	"PFN0649"	"N150_27"	15300	23000	120	4524	4396	1797	100	103	25	100	100	0	3350	3064	1071	90	92	15	100	100	0	1.357	1.445	1.469	1.272	2.481	1.523	0.858	120	564	7684	7270	0.440	4424	3260	4296	2974	0
4	2	17	"PFN0652"	"N150_32"	15490	23000	120	613	593	176	102	106	25	99	98	0	696	672	156	94	97	28	100	100	0	0.849	0.849	0.859	0.795	1.680	0.863	0.831	120	545	1113	1069	-0.236	511	602	491	578	0
4	3	17	"PFN0668"	"N150_62"	15680	23000	110	196	206	58	102	107	30	91	78	0	327	321	60	91	93	17	100	100	0	0.398	0.452	0.449	0.405	1.906	0.441	0.490	80	393	330	334	-1.328	94	236	104	230	0
4	4	17	"PFN0670"	"N150_65"	15860	23000	90	145	151	36	103	105	26	71	36	0	150	152	25	94	97	18	96	78	0	0.750	0.828	0.864	0.750	2.691	1.176	0.270	52	331	98	106	-0.415	42	56	48	58	0
4	5	17	"PFN0672"	"N150_68"	16070	23000	120	2156	1996	788	102	105	25	99	96	0	3784	3593	1189	96	98	18	100	100	0	0.557	0.542	0.571	0.475	2.182	0.538	0.866	120	552	5742	5391	-0.844	2054	3688	1894	3497	0
4	6	17	"PFN0674"	"N150_71"	16260	23000	120	598	577	223	105	108	27	95	93	0	1530	1433	477	98	99	17	100	100	0	0.344	0.354	0.354	0.321	1.894	0.347	0.832	120	528	1925	1807	-1.538	493	1432	472	1335	0
4	7	17	"PFN0676"	"N150_75"	16460	22990	130	329	327	83	106	108	27	99	98	0	777	736	166	95	97	16	100	100	0	0.327	0.345	0.347	0.328	1.815	0.314	0.726	120	482	905	862	-1.613	223	682	221	641	0
4	8	17	"PFN0678"	"N150_78"	16630	23000	120	616	608	229	101	103	25	97	96	0	680	612	208	92	93	16	100	99	0	0.876	0.975	0.999	0.925	2.151	1.001	0.805	120	472	1103	1027	-0.191	515	588	507	520	0
4	9	17	"PFN0783"	"N157_18"	16820	22990	110	290	292	51	99	102	26	100	100	0	307	305	60	89	90	15	100	100	0	0.876	0.894	0.871	0.897	1.510	0.874	0.703	80	478	409	409	-0.191	191	218	193	216	0
4	10	17	"PFN0789"	"N157_41"	17010	23000	110	275	281	65	100	104	26	98	98	0	953	937	164	90	96	54	100	100	0	0.203	0.214	0.207	0.201	1.582	0.192	0.698	80	507	1038	1028	-2.302	175	863	181	847	0
4	11	17	"PFN0807"	"N159_20"	17200	23000	110	652	648	129	100	102	24	100	100	0	3119	3071	589	90	95	50	100	100	0	0.182	0.184	0.184	0.182	1.303	0.175	0.865	80	508	3581	3529	-2.456	552	3029	548	2981	0
4	12	17	"PFN0836"	"N163_1"	17400	23000	120	835	732	284	103	106	27	96	91	0	1431	1294	422	87	89	16	100	100	0	0.545	0.521	0.531	0.466	1.914	0.525	0.865	120	538	2076	1836	-0.877	732	1344	629	1207	0
4	13	17	"PFN0840"	"N164_1"	17580	22990	120	7583	6684	2226	103	107	27	100	100	0	4319	3732	1679	89	90	15	100	98	0	1.768	1.806	1.759	2.295	2.434	1.755	0.886	120	538	11710	10224	0.822	7480	4230	6581	3643	0
4	14	17	"PFN0849"	"N165_2"	17770	22990	110	925	932	183	105	107	28	100	100	0	2028	1878	419	92	98	39	100	100	0	0.424	0.463	0.452	0.466	1.408	0.417	0.842	80	511	2756	2613	-1.239	820	1936	827	1786	0
4	15	17	"PFN0935"	"N181_4"	18000	23010	150	120	129	37	102	104	30	38	17	0	133	135	33	87	95	47	49	8	0	0.391	0.563	0.655	0.711	3.496	1.127	0.194	156	709	64	75	-1.354	18	46	27	48	-50
4	16	17	"PFN0929"	"N181_18"	18150	22990	110	1669	1614	278	98	99	27	100	100	0	2726	2511	628	81	86	42	100	100	0	0.594	0.624	0.605	0.641	1.345	0.569	0.873	80	419	4216	3946	-0.752	1571	2645	1516	2430	0
4	17	17	"PFN0946"	"N185_14"	18350	22990	120	5229	4646	1749	97	99	25	100	100	0	3058	2657	1072	82	86	38	95	93	0	1.724	1.767	1.764	1.860	2.119	1.798	0.885	120	552	8108	7124	0.786	5132	2976	4549	2575	0
4	18	17	"PFN0382"	"N137_2"	18540	22990	120	6180	5436	1873	94	97	24	100	100	0	3790	3376	1378	79	81	13	99	97	0	1.640	1.620	1.590	1.834	2.379	1.620	0.877	120	494	9797	8639	0.714	6086	3711	5342	3297	0
4	19	17	"PFL0032"	"L1_63"	18730	23000	120	524	489	199	90	93	24	94	90	0	1172	1083	388	76	78	14	100	100	0	0.396	0.396	0.397	0.364	2.085	0.386	0.792	120	530	1530	1406	-1.336	434	1096	399	1007	0
4	20	17	"PFL0051"	"L1_92"	18930	23000	120	1848	1612	636	91	94	26	98	97	0	2141	1968	710	73	75	16	100	100	0	0.850	0.803	0.809	0.735	2.032	0.805	0.851	120	615	3825	3416	-0.235	1757	2068	1521	1895	0
4	21	17	"PFL0093"	"L2_163"	19110	22990	110	170	174	44	87	90	22	93	87	0	208	197	39	71	73	12	100	98	0	0.606	0.690	0.684	0.665	1.851	0.722	0.494	80	447	220	213	-0.723	83	137	87	126	0
4	22	17	"PFL0100"	"L2_176"	19290	22990	120	6137	5569	2056	88	91	24	100	100	0	5188	4769	1799	70	72	12	100	99	0	1.182	1.166	1.169	1.239	2.561	1.174	0.873	120	650	11167	10180	0.241	6049	5118	5481	4699	0
4	1	18	"PFL0105"	"L2_187"	15300	23180	120	23734	21013	7989	103	106	27	100	100	0	24802	20638	9483	95	96	17	99	99	0	0.956	1.018	1.003	1.109	2.273	0.977	0.880	120	599	48338	41453	-0.064	23631	24707	20910	20543	0
4	2	18	"PFL0107"	"L2_190"	15490	23180	110	577	565	124	108	111	28	100	100	0	910	864	198	100	104	20	100	100	0	0.579	0.598	0.578	0.596	1.454	0.541	0.810	80	459	1279	1221	-0.788	469	810	457	764	0
4	3	18	"PFL0118"	"L2_202"	15690	23180	120	384	486	611	109	113	30	100	99	0	817	944	1169	99	103	21	100	100	0	0.383	0.446	0.405	0.428	1.618	0.848	0.372	120	553	993	1222	-1.385	275	718	377	845	0
4	4	18	"PFL0126"	"L2_215"	15880	23190	120	1521	1418	544	109	113	30	97	95	0	1717	1562	486	102	106	20	100	100	0	0.874	0.897	0.915	0.800	2.126	0.929	0.835	120	541	3027	2769	-0.194	1412	1615	1309	1460	0
4	5	18	"PFJ0334"	"J326_1"	16060	23180	120	21342	20089	4882	110	112	30	100	100	0	11953	10539	3657	102	105	18	100	99	0	1.792	1.914	1.814	2.061	1.669	1.898	0.875	120	510	33083	30416	0.841	21232	11851	19979	10437	0
4	6	18	"PFJ0360"	"J352_5"	16250	23190	120	1270	1148	440	107	109	28	93	93	0	2169	2032	638	100	101	17	100	100	0	0.562	0.539	0.558	0.482	2.059	0.537	0.859	120	564	3232	2973	-0.831	1163	2069	1041	1932	0
4	7	18	"PFJ0381"	"J38_18"	16450	23190	110	305	313	72	105	107	27	98	97	0	352	346	69	97	98	17	100	100	0	0.784	0.835	0.848	0.818	1.651	0.874	0.719	80	496	455	457	-0.350	200	255	208	249	0
4	8	18	"PFJ0399"	"J43_10"	16630	23190	120	198	198	56	102	103	24	87	81	0	476	435	135	93	95	16	98	96	0	0.251	0.281	0.308	0.297	2.007	0.267	0.595	120	540	479	438	-1.996	96	383	96	342	0
4	9	18	"PFJ0409"	"J43_23"	16830	23190	120	366	349	121	102	105	26	92	90	0	1306	1172	423	94	96	18	100	99	0	0.218	0.229	0.233	0.221	1.813	0.223	0.819	120	628	1476	1325	-2.199	264	1212	247	1078	0
4	10	18	"PFJ0430"	"J478_10"	17020	23180	120	8548	7722	2512	103	105	26	100	100	0	5988	5308	2032	95	100	49	98	97	0	1.433	1.462	1.461	1.668	2.185	1.453	0.889	120	515	14338	12832	0.519	8445	5893	7619	5213	0
4	11	18	"PFJ0226"	"J227_1"	17200	23180	100	212	213	54	100	102	23	97	90	0	149	154	26	89	91	16	97	92	0	1.867	1.738	1.829	1.666	1.943	2.303	0.439	80	451	172	178	0.900	112	60	113	65	0
4	12	18	"PFJ0237"	"J232_2"	17400	23180	110	160	160	32	98	99	23	88	66	0	382	373	70	84	85	13	100	100	0	0.208	0.215	0.217	0.207	1.735	0.188	0.402	80	477	360	351	-2.265	62	298	62	289	0
4	13	18	"PFJ0256"	"J245_7"	17580	23190	100	237	239	65	96	99	23	95	90	0	317	310	62	86	88	13	100	100	0	0.610	0.638	0.639	0.566	1.916	0.636	0.670	80	436	372	367	-0.712	141	231	143	224	0
4	14	18	"PFJ0284"	"J269_5"	17770	23180	120	1154	1055	375	99	101	25	100	99	0	1197	1045	373	90	94	35	99	98	0	0.953	1.001	1.013	0.987	1.890	1.001	0.875	120	541	2162	1911	-0.069	1055	1107	956	955	0
4	15	18	"PFJ0315"	"J2975_2"	17960	23180	120	1878	1758	593	98	100	26	100	100	0	1432	1290	500	88	89	15	98	96	0	1.324	1.381	1.383	1.552	2.273	1.375	0.873	120	495	3124	2862	0.405	1780	1344	1660	1202	0
4	16	18	"PFJ0365"	"J378_1"	18150	23180	110	454	454	90	101	102	25	100	100	0	2449	2351	511	85	88	38	100	100	0	0.149	0.156	0.152	0.154	1.417	0.141	0.686	80	525	2717	2619	-2.743	353	2364	353	2266	0
4	17	18	"PFK0117"	"Km799_7"	18410	23180	150	121	180	266	99	103	28	45	30	0	113	150	211	85	89	44	35	4	0	0.786	1.246	1.227	1.273	2.903	1.779	0.193	156	708	50	146	-0.348	22	28	81	65	-50
4	18	18	"PFK0142"	"Kn10286_1"	18520	23180	110	1464	1442	291	94	97	26	100	100	0	1454	1378	337	79	86	57	100	100	0	0.996	1.038	1.020	1.062	1.382	0.948	0.853	80	386	2745	2647	-0.005	1370	1375	1348	1299	0
4	19	18	"PFK0175"	"Kn1239_1"	18740	23190	150	102	105	28	96	100	29	21	4	0	136	132	43	79	84	47	53	17	0	0.105	0.170	0.504	0.477	4.839	0.310	0.048	156	609	63	62	-3.248	6	57	9	53	-50
4	20	18	"PFK0203"	"Kn1453_6"	18890	23240	150	96	99	26	96	99	31	12	2	0	82	84	14	78	80	16	19	3	0	0.000	0.500	1.839	1.764	3.875	9.095	0.038	156	565	4	9	Error	0	4	3	6	-50
4	21	18	"PFK0250"	"Kn2004_3"	19100	23180	110	409	403	99	85	88	25	100	100	0	458	458	109	71	73	12	100	100	0	0.837	0.822	0.835	0.819	1.443	0.810	0.793	80	478	711	705	-0.256	324	387	318	387	0
4	22	18	"PFK0277"	"Kn2223_1"	19280	23230	150	94	96	27	88	90	23	21	7	0	82	83	15	71	72	12	46	19	0	0.545	0.667	1.273	1.389	3.461	11.065	0.013	156	815	17	20	-0.874	6	11	8	12	-50
4	1	19	"PFK0478"	"Kn610_1"	15310	23380	120	679	644	265	100	103	26	96	93	0	1106	994	361	94	95	16	99	99	0	0.572	0.604	0.630	0.585	2.113	0.604	0.834	120	593	1591	1444	-0.806	579	1012	544	900	0
4	2	19	"PFK0517"	"Kn8027_1"	15520	23380	150	119	122	31	106	109	27	33	13	0	109	112	21	100	103	19	35	13	0	1.444	1.333	1.512	1.574	4.211	4.313	0.036	156	667	22	28	0.531	13	9	16	12	-50
4	3	19	"PFK0524"	"Kn836_1"	15680	23380	120	246	245	74	103	105	26	93	89	0	461	451	119	97	99	16	99	99	0	0.393	0.401	0.392	0.396	2.105	0.391	0.664	120	475	507	496	-1.348	143	364	142	354	0
4	4	19	"PFK0554"	"Kn962_1"	15870	23380	110	148	160	49	104	104	25	70	45	0	308	302	62	101	101	17	100	100	0	0.213	0.279	0.291	0.224	2.777	0.301	0.334	80	460	251	257	-2.234	44	207	56	201	0
4	5	19	"PFK0701"	"Ks15_2"	16070	23410	150	119	120	31	105	106	25	36	13	0	115	116	20	103	104	17	39	16	0	1.167	1.154	1.366	1.540	3.436	4.009	0.048	156	619	26	28	0.222	14	12	15	13	-50
4	6	19	"PFK0743"	"Ks196_1"	16230	23410	150	116	116	28	104	112	99	1	0	0	114	116	22	102	105	20	34	12	0	1.000	0.857	1.333	1.222	3.234	16.657	0.073	156	591	24	26	0.000	12	12	12	14	-50
4	7	19	"PFK1214"	"Ks82_7"	16440	23410	150	115	116	27	104	111	94	0	0	0	126	127	20	103	108	26	45	7	0	0.478	0.500	1.032	0.850	3.904	17.157	0.052	156	662	34	36	-1.064	11	23	12	24	-50
4	8	19	"PFK1273"	"Ks97_17"	16630	23380	100	162	162	40	105	106	26	75	52	0	217	217	33	102	105	22	98	97	0	0.496	0.496	0.533	0.473	2.068	0.560	0.340	80	393	172	172	-1.013	57	115	57	115	0
4	9	19	"PFK0237"	"Kn1802_2"	16800	23460	150	145	230	162	105	107	27	58	41	0	149	547	671	114	345	2094	1	0	0	1.143	0.289	0.424	0.607	3.608	0.027	0.083	156	776	75	558	0.193	40	35	125	433	-50
4	10	19	"PFK0352"	"Kn3360_1"	17050	23380	150	118	120	31	101	104	27	37	10	0	125	124	31	99	101	20	52	34	0	0.654	0.760	0.944	0.772	3.046	1.478	0.084	156	763	43	44	-0.613	17	26	19	25	-50
4	11	19	"PFK0401"	"Kn4252_4"	17210	23370	80	147	148	33	97	99	25	78	50	0	130	128	22	89	91	15	90	65	0	1.220	1.308	1.429	1.386	2.656	2.460	0.142	52	278	91	90	0.286	50	41	51	39	0
4	12	19	"PFK0571"	"Ks101_8"	17390	23370	120	342	333	102	95	96	22	97	95	0	586	553	173	86	87	13	100	100	0	0.494	0.510	0.525	0.497	2.161	0.485	0.745	120	583	747	705	-1.017	247	500	238	467	0
4	13	19	"PFBL B0018"	"oPFBLOB0018"	17580	23370	110	1118	1078	243	98	101	25	100	100	0	1574	1478	333	89	91	21	100	100	0	0.687	0.706	0.731	0.698	1.399	0.662	0.849	80	494	2505	2369	-0.542	1020	1485	980	1389	0
4	14	19	"PFM60469"	"oPFM60469"	17780	23370	120	35923	31714	14907	103	106	28	100	100	0	32452	28446	11224	91	95	23	100	100	0	1.107	1.115	1.142	0.919	2.754	1.164	0.889	120	576	68181	59966	0.147	35820	32361	31611	28355	0
4	15	19	"PFB0683"	"oPFB0683"	17970	23370	110	1149	1100	233	101	105	28	100	100	0	1081	1036	191	91	94	19	100	100	0	1.059	1.057	1.043	1.043	1.363	1.070	0.877	80	449	2038	1944	0.082	1048	990	999	945	0
4	16	19	"PFG0004"	"oPFG0004"	18150	23370	110	722	725	176	99	101	23	100	100	0	1335	1299	274	84	86	15	100	100	0	0.498	0.515	0.512	0.505	1.348	0.481	0.827	80	523	1874	1841	-1.006	623	1251	626	1215	0
4	17	19	"PFC0763"	"oPFC0763"	18380	23380	150	118	123	35	98	102	27	41	21	0	105	104	23	84	90	49	10	0	0	0.952	1.250	1.473	1.370	2.720	2.409	0.129	156	704	41	45	-0.070	20	21	25	20	-50
4	18	19	"PFL0014"	"oPFL0014"	18520	23370	110	2256	2217	526	98	102	29	100	100	0	3812	3787	883	82	93	78	100	100	0	0.579	0.572	0.580	0.568	1.326	0.533	0.858	80	410	5888	5824	-0.789	2158	3730	2119	3705	0
4	19	19	"PFM60471"	"oPFM60471"	18730	23370	120	64956	56845	13115	104	109	31	100	100	45	23428	21803	5645	84	92	59	100	100	0	2.778	2.613	2.627	2.639	1.426	2.698	0.897	120	453	88196	78460	1.474	64852	23344	56741	21719	0
4	20	19	"PFL0019"	"oPFL0019"	18910	23370	120	4222	3919	1609	103	105	30	100	100	0	3448	3126	1229	80	83	17	99	98	0	1.223	1.253	1.295	1.320	2.373	1.277	0.882	120	378	7487	6862	0.290	4119	3368	3816	3046	0
4	21	19	"PFG0007"	"oPFG0007"	19100	23370	120	7653	7365	2792	94	95	25	100	100	0	1715	1663	653	74	76	13	99	98	0	4.606	4.576	4.705	4.560	1.944	4.785	0.886	120	471	9200	8860	2.204	7559	1641	7271	1589	0
4	22	19	"PFI17638"	"oPFI17638"	19290	23370	120	27655	24903	9812	91	94	25	100	100	0	9017	7827	3287	73	73	11	100	98	0	3.082	3.200	3.239	3.294	2.037	3.314	0.893	120	485	36508	32566	1.624	27564	8944	24812	7754	0
4	1	20	"PFBL B0024"	"oPFBLOB0024"	15300	23560	120	2291	2064	709	101	104	26	100	100	0	1461	1339	535	93	96	17	96	95	0	1.601	1.575	1.569	1.769	2.192	1.566	0.895	120	644	3558	3209	0.679	2190	1368	1963	1246	0
4	2	20	"PFBL B0025"	"oPFBLOB0025"	15500	23570	110	307	302	70	102	106	27	100	97	0	529	506	110	96	99	17	100	98	0	0.473	0.488	0.447	0.479	1.678	0.472	0.718	80	471	638	610	-1.079	205	433	200	410	0
4	3	20	"PFN0253"	"oPFN0253"	15680	23560	110	453	448	105	101	104	26	100	100	0	449	433	89	96	99	19	100	100	0	0.997	1.030	1.008	1.018	1.474	1.030	0.791	80	474	705	684	-0.004	352	353	347	337	0
4	4	20	"PFL0021"	"oPFL0021"	15870	23570	120	1748	1652	667	102	104	24	97	95	0	2495	2341	871	98	100	17	99	99	0	0.687	0.691	0.719	0.623	2.164	0.688	0.874	120	545	4043	3793	-0.542	1646	2397	1550	2243	0
4	5	20	"PFF72416"	"oPFF72416"	16050	23560	100	149	153	39	100	103	23	77	55	0	137	138	21	99	100	16	85	57	0	1.289	1.359	1.431	1.308	2.899	2.511	0.188	80	364	87	92	0.367	49	38	53	39	0
4	6	20	"PFI17640"	"oPFI17640"	16250	23560	110	348	341	64	97	108	115	97	60	0	426	413	78	100	102	21	100	100	0	0.770	0.780	0.759	0.782	1.427	0.751	0.776	80	426	577	557	-0.377	251	326	244	313	0
4	7	20	"PFK12891"	"oPFK12891"	16450	23560	120	3343	3152	1146	100	109	109	99	98	0	1019	949	371	101	107	29	98	94	0	3.533	3.599	3.603	3.906	1.786	3.778	0.858	120	477	4161	3900	1.821	3243	918	3052	848	0
4	8	20	"PFJ12782"	"oPFJ12782"	16630	23560	110	10839	11604	4436	107	108	26	100	100	0	65535	58959	11329	123	532	2788	100	100	55	0.164	0.195	0.184	0.185	1.467	0.191	0.807	80	434	76144	70333	-2.608	10732	65412	11497	58836	0
4	9	20	"PFL0025"	"oPFL0025"	16830	23570	130	475	468	157	101	104	26	97	96	0	1673	1791	702	129	474	2570	11	0	0	0.242	0.221	0.234	0.216	1.642	0.054	0.198	120	512	1918	2029	-2.046	374	1544	367	1662	0
4	10	20	"PFF72418"	"oPFF72418"	17020	23560	110	1191	1165	236	92	95	24	100	100	0	4231	4096	1081	111	114	24	100	100	0	0.267	0.269	0.268	0.276	1.384	0.244	0.877	80	456	5219	5058	-1.906	1099	4120	1073	3985	0
4	11	20	"PFC0772"	"oPFC0772"	17200	23570	110	204	209	57	88	91	23	97	95	0	692	662	129	91	94	19	100	100	0	0.193	0.212	0.195	0.195	1.774	0.202	0.656	80	532	717	692	-2.373	116	601	121	571	0
4	12	20	"PFA32028"	"oPFA32028"	17390	23560	110	110	112	26	88	90	22	43	20	0	182	180	29	82	84	13	100	100	0	0.220	0.245	0.281	0.245	2.642	0.237	0.108	80	512	122	122	-2.184	22	100	24	98	0
4	13	20	"PFI17641"	"oPFI17641"	17580	23560	110	1193	1199	253	89	91	22	100	100	0	5776	5477	1295	82	84	20	100	100	0	0.194	0.206	0.199	0.207	1.278	0.185	0.877	80	500	6798	6505	-2.367	1104	5694	1110	5395	0
4	14	20	"PFL0027"	"oPFL0027"	17760	23560	110	954	935	204	94	96	24	100	100	0	932	895	218	85	87	21	100	100	0	1.015	1.038	1.029	1.054	1.335	0.994	0.879	80	506	1707	1651	0.022	860	847	841	810	0
4	15	20	"PFK12903"	"oPFK12903"	17970	23560	150	112	113	28	96	99	27	37	8	0	110	111	26	88	92	36	33	1	0	0.727	0.739	0.883	0.979	3.164	1.822	0.107	156	721	38	40	-0.459	16	22	17	23	-50
4	16	20	"PFI17664"	"oPFI17664"	18130	23550	110	1767	1706	457	95	99	26	100	100	0	1138	1062	311	85	91	47	100	100	0	1.588	1.649	1.643	1.681	1.532	1.623	0.873	80	446	2725	2588	0.667	1672	1053	1611	977	0
4	17	20	"PFH0013"	"oPFH0013"	18320	23550	110	3434	3412	774	95	98	25	100	100	0	1630	1550	395	83	89	46	100	100	0	2.158	2.261	2.241	2.307	1.319	2.234	0.873	80	500	4886	4784	1.110	3339	1547	3317	1467	0
4	18	20	"PFD66991"	"oPFD66991"	18520	23560	110	507	487	116	92	95	24	100	100	0	510	498	99	79	83	48	98	98	0	0.963	0.943	0.953	0.936	1.456	0.958	0.854	80	511	846	814	-0.055	415	431	395	419	0
4	19	20	"PFM60502"	"oPFM60502"	18700	23550	110	3881	3699	997	97	110	114	100	100	0	2509	2342	815	79	93	119	98	97	0	1.557	1.592	1.557	1.723	1.606	1.499	0.875	80	494	6214	5865	0.639	3784	2430	3602	2263	0
4	20	20	"PFI17667"	"oPFI17667"	18900	23560	120	621	600	225	99	110	110	91	88	0	1369	1305	472	79	93	115	98	95	0	0.405	0.409	0.425	0.389	2.180	0.396	0.824	120	536	1812	1727	-1.305	522	1290	501	1226	0
4	21	20	"PFF72456"	"oPFF72456"	19080	23560	120	1300	1274	424	93	96	24	100	100	0	1029	1017	304	77	78	12	100	99	0	1.268	1.256	1.299	1.247	1.756	1.299	0.886	120	516	2159	2121	0.342	1207	952	1181	940	0
4	22	20	"PFI17668"	"oPFI17668"	19270	23560	120	597	570	230	91	95	25	95	92	0	1154	1112	421	75	76	11	100	99	0	0.469	0.462	0.469	0.441	2.170	0.455	0.857	120	578	1585	1516	-1.092	506	1079	479	1037	0
4	1	21	"PFJ12799"	"oPFJ12799"	15290	23760	80	163	168	48	107	110	28	76	50	0	142	143	27	96	100	18	84	65	0	1.217	1.298	1.343	1.216	2.997	2.869	0.150	52	321	102	108	0.284	56	46	61	47	0
4	2	21	"PFF72457"	"oPFF72457"	15470	23750	110	3528	3527	1063	103	105	25	100	100	0	6301	5973	1502	95	99	32	100	100	0	0.552	0.583	0.564	0.564	1.440	0.556	0.854	80	501	9631	9302	-0.858	3425	6206	3424	5878	0
4	3	21	"PFF72459"	"oPFF72459"	15660	23760	100	187	190	55	103	105	25	85	70	0	393	390	80	94	98	30	100	100	0	0.281	0.294	0.306	0.256	2.062	0.303	0.544	80	472	383	383	-1.832	84	299	87	296	0
4	4	21	"PFM60506"	"oPFM60506"	15850	23750	110	506	499	120	104	106	28	100	100	0	1313	1275	312	96	98	16	100	100	0	0.330	0.335	0.321	0.330	1.406	0.303	0.811	80	463	1619	1574	-1.598	402	1217	395	1179	0
4	5	21	"PFL0067"	"oPFL0067"	16040	23760	120	205	207	59	102	105	28	90	80	0	769	734	228	96	98	17	100	100	0	0.153	0.165	0.160	0.151	1.828	0.159	0.664	120	550	776	743	-2.708	103	673	105	638	0
4	6	21	"PFI17670"	"oPFI17670"	16240	23760	120	2246	2122	955	96	98	24	95	95	0	2011	1956	701	89	91	16	100	99	0	1.119	1.085	1.169	0.931	2.278	1.150	0.863	120	532	4072	3893	0.162	2150	1922	2026	1867	0
4	7	21	"PFI17672"	"oPFI17672"	16420	23760	120	374	350	120	94	96	23	93	90	0	557	518	143	85	87	17	99	99	0	0.593	0.591	0.598	0.561	1.821	0.597	0.794	120	530	752	689	-0.753	280	472	256	433	0
4	8	21	"PFL0068"	"oPFL0068"	16600	23750	110	1944	1958	518	98	101	26	100	100	0	1125	1098	305	89	185	1436	8	0	0	1.782	1.843	1.816	1.858	1.392	1.791	0.865	80	496	2882	2869	0.833	1846	1036	1860	1009	0
4	9	21	"PFL0070"	"oPFL0070"	16790	23750	110	2362	2294	585	98	100	29	100	100	0	2176	2075	673	95	117	73	100	100	0	1.088	1.109	1.090	1.160	1.524	1.029	0.879	80	512	4345	4176	0.122	2264	2081	2196	1980	0
4	10	21	"PFF72463"	"oPFF72463"	16980	23750	110	2643	2687	596	93	94	24	100	100	0	1994	1931	434	98	105	53	100	100	0	1.345	1.415	1.399	1.413	1.330	1.393	0.879	80	561	4446	4427	0.428	2550	1896	2594	1833	0
4	11	21	"PFD66995"	"oPFD66995"	17200	23750	90	251	248	69	88	90	23	96	96	0	196	199	52	88	90	17	100	92	0	1.509	1.441	1.661	1.530	1.949	1.561	0.512	52	369	271	271	0.594	163	108	160	111	0
4	12	21	"PFL0074"	"oPFL0074"	17360	23750	110	5085	4849	1214	84	86	21	100	100	0	3876	3853	1057	78	79	12	100	100	0	1.317	1.262	1.267	1.264	1.395	1.228	0.869	80	512	8799	8540	0.397	5001	3798	4765	3775	0
4	13	21	"PFJ12802"	"oPFJ12802"	17560	23750	120	3950	3516	1502	87	88	21	100	100	0	1340	1153	512	77	79	14	96	93	0	3.059	3.187	3.210	3.474	2.320	3.305	0.875	120	611	5126	4505	1.613	3863	1263	3429	1076	0
4	14	21	"PFBL B0125"	"oPFBLOB0125"	17750	23760	110	261	251	57	92	94	22	98	97	0	566	551	96	83	84	16	100	100	0	0.350	0.340	0.336	0.320	1.536	0.340	0.767	80	503	652	627	-1.515	169	483	159	468	0
4	15	21	"PFN0269"	"oPFN0269"	17940	23750	110	1862	1781	439	91	93	24	100	100	0	8545	8288	2129	87	90	30	100	100	0	0.209	0.206	0.203	0.204	1.384	0.189	0.872	80	495	10229	9891	-2.256	1771	8458	1690	8201	0
4	16	21	"PFD66996"	"oPFD66996"	18130	23750	110	477	481	118	93	94	23	98	98	0	1159	1114	247	88	92	34	100	100	0	0.359	0.378	0.378	0.377	1.455	0.344	0.802	80	548	1455	1414	-1.480	384	1071	388	1026	0
4	17	21	"PFF72496"	"oPFF72496"	18320	23750	110	429	429	110	93	94	23	100	100	0	688	672	153	85	87	18	100	100	0	0.557	0.572	0.582	0.556	1.417	0.564	0.824	80	534	939	923	-0.844	336	603	336	587	0
4	18	21	"PFH0035"	"oPFH0035"	18510	23750	110	183	188	45	90	92	23	95	88	0	782	749	171	81	82	16	100	100	0	0.133	0.147	0.137	0.134	1.654	0.129	0.620	80	510	794	766	-2.914	93	701	98	668	0
4	19	21	"PFL0139"	"oPFL0139"	18700	23750	110	678	696	189	91	99	99	98	97	0	1433	1408	328	80	85	56	100	100	0	0.434	0.456	0.439	0.442	1.420	0.421	0.823	80	570	1940	1933	-1.205	587	1353	605	1328	0
4	20	21	"PFBL B0173"	"oPFBLOB0173"	18890	23750	110	175	173	40	91	100	105	26	1	0	484	500	153	79	81	20	100	100	0	0.207	0.195	0.197	0.178	1.878	0.176	0.577	80	553	489	503	-2.269	84	405	82	421	0
4	21	21	"PFI17720"	"oPFI17720"	19090	23760	110	132	137	41	90	93	25	67	41	0	139	137	25	77	78	14	96	86	0	0.677	0.783	0.736	0.684	2.709	1.398	0.212	80	535	104	107	-0.562	42	62	47	60	0
4	22	21	"PFG0054"	"oPFG0054"	19270	23750	120	4069	3900	1547	89	93	26	100	100	0	3557	3304	1318	75	76	12	99	98	0	1.143	1.180	1.222	1.227	2.373	1.189	0.886	120	661	7462	7040	0.193	3980	3482	3811	3229	0
4	1	22	"PFN0287"	"oPFN0287"	15270	23940	110	258	257	57	100	103	25	97	93	0	403	383	78	93	94	16	98	98	0	0.510	0.541	0.529	0.518	1.799	0.483	0.662	80	552	468	447	-0.972	158	310	157	290	0
4	2	22	"PFL0140"	"oPFL0140"	15460	23940	120	1406	1409	484	101	105	28	100	100	0	1600	1521	638	93	95	31	97	95	0	0.866	0.916	0.945	1.086	2.359	0.871	0.838	120	655	2812	2736	-0.208	1305	1507	1308	1428	0
4	3	22	"PFL0142"	"oPFL0142"	15660	23940	110	904	910	232	105	110	29	100	100	0	772	769	176	96	99	26	100	100	0	1.182	1.196	1.201	1.186	1.359	1.139	0.847	80	526	1475	1478	0.241	799	676	805	673	0
4	4	22	"PFL0144"	"oPFL0144"	15850	23940	120	835	790	260	108	111	30	99	99	0	565	507	187	96	98	24	95	93	0	1.550	1.659	1.622	1.818	1.833	1.634	0.864	120	620	1196	1093	0.632	727	469	682	411	0
4	5	22	"PFJ12815"	"oPFJ12815"	16040	23940	120	1851	1817	654	104	108	30	100	100	0	1328	1171	491	94	95	16	96	93	0	1.416	1.591	1.542	1.924	2.307	1.579	0.849	120	579	2981	2790	0.502	1747	1234	1713	1077	0
4	6	22	"PFI17725"	"oPFI17725"	16240	23950	120	1603	1464	606	99	100	26	96	93	0	4078	3713	1293	89	89	15	100	100	0	0.377	0.377	0.379	0.321	2.257	0.375	0.858	120	587	5493	4989	-1.407	1504	3989	1365	3624	0
4	7	22	"PFL0149"	"oPFL0149"	16410	23950	100	172	176	48	93	95	25	91	73	0	214	210	57	83	83	13	95	93	0	0.603	0.654	0.627	0.624	1.965	0.624	0.534	80	446	210	210	-0.730	79	131	83	127	0
4	8	22	"PFG0057"	"oPFG0057"	16620	23950	120	167	172	52	92	96	30	80	61	0	303	288	75	81	83	23	98	97	0	0.338	0.386	0.386	0.326	2.176	0.403	0.563	120	667	297	287	-1.566	75	222	80	207	0
4	9	22	"PFF72505"	"oPFF72505"	16800	23950	110	227	229	59	91	94	29	98	92	0	361	360	54	78	80	31	100	98	0	0.481	0.489	0.489	0.458	1.687	0.497	0.602	80	526	419	420	-1.057	136	283	138	282	0
4	10	22	"PFM60543"	"oPFM60543"	16980	23940	110	1926	1865	478	92	96	35	100	100	0	1082	1011	317	78	87	69	98	98	0	1.827	1.900	1.888	1.974	1.610	1.812	0.862	80	558	2838	2706	0.869	1834	1004	1773	933	0
4	11	22	"PFBL B0178"	"oPFBLOB0178"	17180	23940	110	6881	6926	1611	89	95	35	100	100	0	6087	5886	1565	79	88	62	100	100	0	1.130	1.177	1.150	1.194	1.295	1.117	0.900	80	581	12800	12644	0.177	6792	6008	6837	5807	0
4	12	22	"PFG0058"	"oPFG0058"	17370	23950	110	485	499	142	85	87	20	100	100	0	503	518	133	75	77	15	100	100	0	0.935	0.935	0.889	0.916	1.494	0.942	0.833	80	570	828	857	-0.098	400	428	414	443	0
4	13	22	"PFBL B0180"	"oPFBLOB0180"	17560	23950	110	284	287	83	89	92	27	100	97	0	418	430	111	79	80	13	100	98	0	0.575	0.564	0.552	0.551	1.756	0.559	0.736	80	538	534	549	-0.798	195	339	198	351	0
4	14	22	"PFBL B0182"	"oPFBLOB0182"	17750	23950	120	544	533	201	91	95	29	95	94	0	1360	1235	409	81	84	16	100	99	0	0.354	0.383	0.398	0.358	1.756	0.382	0.886	120	620	1732	1596	-1.497	453	1279	442	1154	0
4	15	22	"PFBL B0184"	"oPFBLOB0184"	17940	23950	120	1147	1103	446	92	95	29	96	95	0	782	758	253	83	87	28	100	100	0	1.509	1.498	1.512	1.300	2.350	1.601	0.843	120	634	1754	1686	0.594	1055	699	1011	675	0
4	16	22	"PFI17729"	"oPFI17729"	18130	23950	110	226	223	62	93	97	33	92	83	0	147	147	27	84	85	12	96	95	0	2.111	2.063	1.966	2.018	1.841	2.864	0.444	80	534	196	193	1.078	133	63	130	63	0
4	17	22	"PFH0036"	"oPFH0036"	18320	23950	120	2464	2292	943	92	96	33	98	96	0	3688	3511	1209	83	84	17	100	100	0	0.658	0.642	0.652	0.550	2.125	0.647	0.892	120	634	5977	5628	-0.604	2372	3605	2200	3428	0
4	18	22	"PFA32038"	"oPFA32038"	18510	23940	120	6984	6677	2398	91	93	24	100	100	0	4602	4200	1822	82	83	13	98	98	0	1.525	1.599	1.594	1.889	2.313	1.580	0.891	120	597	11413	10704	0.609	6893	4520	6586	4118	0
4	19	22	"EMPTY"	"EMPTY"	18700	24000	150	89	92	27	87	90	24	17	5	0	79	81	13	78	80	13	13	4	0	2.000	1.667	1.667	1.691	3.792	11.792	0.015	156	936	3	8	1.000	2	1	5	3	-50
4	20	22	"EMPTY"	"EMPTY"	18890	24000	150	87	92	21	86	89	23	19	5	0	77	79	16	75	76	13	21	7	0	0.500	1.500	1.900	1.801	4.309	7.698	0.025	156	894	3	10	-1.000	1	2	6	4	-50
4	21	22	"EMPTY"	"EMPTY"	19080	24010	150	88	89	20	87	89	23	12	2	0	77	77	14	74	75	12	19	8	0	0.333	0.667	1.225	1.353	3.280	6.835	0.016	156	894	4	5	-1.585	1	3	2	3	-50
4	22	22	"EMPTY"	"EMPTY"	19270	24010	150	86	87	19	87	89	24	8	3	0	73	74	11	73	75	12	12	4	0	100000.000	0.000	1.563	1.458	3.868	30.481	0.002	156	1062	-1	1	16.610	-1	0	0	1	-50
5	1	1	"PFI0414"	"I5572_1"	1690	24490	140	436	448	140	100	103	28	98	98	0	334	350	91	91	92	13	100	100	0	1.383	1.344	1.294	1.275	1.617	1.431	0.853	156	744	579	607	0.468	336	243	348	259	0
5	2	1	"PFI0486"	"I7438_2"	1870	24490	140	2499	2517	1186	99	101	27	99	98	0	3244	3448	1576	90	91	13	99	99	0	0.761	0.720	0.726	0.726	2.103	0.715	0.906	156	665	5554	5776	-0.394	2400	3154	2418	3358	0
5	3	1	"PFI0416"	"I5607_1"	2060	24490	130	194	201	59	102	104	27	92	80	0	164	168	24	90	91	14	100	100	0	1.243	1.269	1.286	1.130	2.010	1.907	0.399	120	620	166	177	0.314	92	74	99	78	0
5	4	1	"PFI0237"	"I16933_1"	2250	24490	130	341	364	110	101	103	28	99	99	0	648	705	193	86	88	15	100	100	0	0.427	0.425	0.411	0.402	1.492	0.394	0.791	120	639	802	882	-1.228	240	562	263	619	0
5	5	1	"PFI0401"	"I5180_2"	2450	24490	140	1389	1396	444	101	103	28	100	100	0	931	917	275	87	89	15	98	98	0	1.526	1.560	1.577	1.617	1.602	1.591	0.929	156	710	2132	2125	0.610	1288	844	1295	830	0
5	6	1	"PFI0236"	"I1689_2"	2640	24500	140	4816	4844	1699	99	103	28	99	99	0	7872	7801	2475	87	90	17	100	100	0	0.606	0.615	0.634	0.572	1.869	0.615	0.929	156	673	12502	12459	-0.723	4717	7785	4745	7714	0
5	7	1	"PFJ0542"	"J667_1"	2830	24510	140	745	748	290	95	98	25	97	97	0	1375	1407	473	83	86	17	100	100	0	0.503	0.493	0.500	0.459	1.652	0.494	0.891	156	629	1942	1977	-0.991	650	1292	653	1324	0
5	8	1	"PFJ0005"	"J1011_3"	3020	24500	140	915	943	331	95	98	27	99	98	0	1365	1426	386	80	81	15	100	100	0	0.638	0.630	0.652	0.598	1.534	0.646	0.894	156	643	2105	2194	-0.648	820	1285	848	1346	0
5	9	1	"PFJ0310"	"J2896_1"	3200	24490	130	6871	6718	1426	94	104	93	100	100	0	8625	8684	2149	81	104	227	100	100	0	0.793	0.770	0.747	0.789	1.394	0.766	0.919	120	613	15321	15227	-0.334	6777	8544	6624	8603	0
5	10	1	"PFJ0140"	"J17_1"	3400	24490	130	6176	6237	1507	94	104	91	100	100	0	8222	8470	2167	82	107	224	100	100	0	0.747	0.732	0.717	0.740	1.276	0.715	0.917	120	636	14222	14531	-0.420	6082	8140	6143	8388	0
5	11	1	"PFJ0200"	"J21_1"	3590	24490	140	1684	1624	436	92	96	25	100	100	0	1819	1656	538	79	83	28	97	95	0	0.915	0.971	0.950	1.097	1.884	0.947	0.911	156	691	3332	3109	-0.128	1592	1740	1532	1577	0
5	12	1	"PFJ0215"	"J21_7"	3780	24490	140	2004	1926	513	92	95	24	100	100	0	3233	3071	955	79	81	14	100	99	0	0.606	0.613	0.595	0.660	1.876	0.588	0.896	156	708	5066	4826	-0.722	1912	3154	1834	2992	0
5	13	1	"PFJ0476"	"J53_48"	3980	24490	140	12062	12690	4495	96	100	27	100	100	0	23986	25352	7961	84	86	16	100	100	0	0.501	0.498	0.479	0.498	1.616	0.493	0.912	156	712	35868	37862	-0.998	11966	23902	12594	25268	0
5	14	1	"PFJ0510"	"J58_2"	4170	24500	140	736	720	205	98	102	28	99	98	0	4427	4403	1139	87	90	15	100	100	0	0.147	0.144	0.145	0.141	1.552	0.139	0.880	156	646	4978	4938	-2.766	638	4340	622	4316	0
5	15	1	"PFJ0563"	"J70_2"	4350	24500	140	1531	1552	517	98	101	26	99	98	0	1169	1158	296	87	89	14	100	100	0	1.324	1.358	1.362	1.271	1.767	1.450	0.879	156	642	2515	2525	0.405	1433	1082	1454	1071	0
5	16	1	"PFJ0575"	"J73_12"	4540	24500	140	1860	1820	583	99	102	28	100	98	0	3300	3209	884	86	90	28	100	100	0	0.548	0.551	0.545	0.526	1.795	0.548	0.897	156	702	4975	4844	-0.868	1761	3214	1721	3123	0
5	17	1	"PFJ0599"	"J85_3"	4740	24490	130	428	431	102	102	104	28	100	100	0	1282	1290	246	87	90	30	100	100	0	0.273	0.273	0.264	0.264	1.453	0.263	0.831	120	623	1521	1532	-1.874	326	1195	329	1203	0
5	18	1	"PFJ0018"	"J109_5"	4930	24490	140	320	335	97	103	104	24	100	99	0	269	269	56	89	91	15	100	99	0	1.206	1.289	1.266	1.244	1.602	1.447	0.754	156	687	397	412	0.270	217	180	232	180	0
5	19	1	"PFJ0181"	"J198_5"	5110	24500	140	9907	9811	3715	108	111	28	100	100	0	9772	9713	2991	96	98	19	100	100	0	1.013	1.009	0.994	0.977	1.838	1.047	0.886	156	694	19475	19320	0.018	9799	9676	9703	9617	0
5	20	1	"PFJ0227"	"J227_2"	5300	24490	130	244	305	331	109	113	30	100	92	0	481	490	100	98	100	19	100	100	0	0.352	0.500	0.341	0.359	2.028	1.006	0.178	120	641	518	588	-1.504	135	383	196	392	0
5	21	1	"PFJ0246"	"J242_1"	5500	24500	150	148	148	40	100	104	31	61	33	0	143	143	23	89	91	19	96	69	0	0.889	0.889	1.030	0.899	2.455	1.661	0.223	156	715	102	102	-0.170	48	54	48	54	-50
5	22	1	"PFJ0280"	"J268_1"	5680	24500	140	2628	2651	795	97	104	41	100	100	0	2553	2511	709	82	86	18	100	100	0	1.024	1.051	1.023	1.072	1.617	1.067	0.891	156	779	5002	4983	0.035	2531	2471	2554	2429	0
5	1	2	"PFJ0322"	"J309_17"	1690	24690	140	554	526	157	100	102	26	100	97	0	645	631	178	91	92	12	99	99	0	0.819	0.789	0.823	0.781	1.767	0.792	0.847	156	638	1008	966	-0.287	454	554	426	540	0
5	2	2	"PFJ0363"	"J373_1"	1880	24690	140	1321	1275	371	100	103	26	100	99	0	795	758	228	91	92	13	100	98	0	1.734	1.762	1.745	1.845	1.731	1.786	0.904	156	494	1925	1842	0.794	1221	704	1175	667	0
5	3	2	"PFN0173"	"N132_113"	2070	24690	140	915	912	314	102	105	27	99	99	0	2013	2008	620	91	92	14	100	100	0	0.423	0.423	0.449	0.406	1.731	0.416	0.893	156	517	2735	2727	-1.241	813	1922	810	1917	0
5	4	2	"PFN0184"	"N132_132"	2270	24690	140	832	816	285	103	107	29	99	98	0	861	855	226	90	91	15	100	100	0	0.946	0.932	0.958	0.855	1.722	0.970	0.887	156	529	1500	1478	-0.081	729	771	713	765	0
5	5	2	"PFN0186"	"N132_136"	2460	24690	140	2090	2118	697	102	106	27	100	100	0	2852	2860	881	90	90	14	99	99	0	0.720	0.728	0.761	0.731	1.917	0.721	0.894	156	490	4750	4786	-0.474	1988	2762	2016	2770	0
5	6	2	"PFN0203"	"N132_171"	2650	24700	130	495	501	127	100	104	26	99	99	0	749	787	149	90	92	18	100	100	0	0.599	0.575	0.593	0.550	1.498	0.575	0.869	120	442	1054	1098	-0.738	395	659	401	697	0
5	7	2	"PFN0208"	"N132_178"	2840	24700	140	1835	1767	609	98	101	26	100	99	0	2103	2093	571	87	89	18	100	100	0	0.862	0.832	0.855	0.790	1.755	0.850	0.891	156	423	3753	3675	-0.215	1737	2016	1669	2006	0
5	8	2	"PFN0211"	"N132_181"	3030	24690	140	486	482	176	96	100	26	98	97	0	474	471	114	84	86	14	100	100	0	1.000	0.997	0.975	0.924	1.682	1.082	0.840	156	424	780	773	0.000	390	390	386	387	0
5	9	2	"PFN0362"	"N135_24"	3220	24690	140	1329	1332	494	95	102	48	99	96	0	2359	2257	583	83	108	250	99	98	0	0.542	0.569	0.569	0.532	1.608	0.584	0.890	156	449	3510	3411	-0.883	1234	2276	1237	2174	0
5	10	2	"PFN0373"	"N136_4"	3410	24690	140	493	509	203	93	98	36	97	95	0	1305	1342	397	80	94	131	99	98	0	0.327	0.330	0.325	0.300	1.635	0.338	0.858	156	454	1625	1678	-1.615	400	1225	416	1262	0
5	11	2	"PFN0401"	"N137_50"	3600	24690	140	654	650	245	93	96	23	99	98	0	1036	1033	312	79	84	31	100	99	0	0.586	0.584	0.566	0.566	1.668	0.596	0.876	156	496	1518	1511	-0.771	561	957	557	954	0
5	12	2	"PFN0423"	"N138_31"	3790	24690	130	141	148	38	93	96	21	79	55	0	220	224	39	79	81	12	100	99	0	0.340	0.379	0.370	0.309	2.477	0.374	0.352	120	491	189	200	-1.555	48	141	55	145	0
5	13	2	"PFN0433"	"N138_45"	3980	24690	130	233	235	63	100	103	33	94	86	0	560	570	87	83	86	16	100	100	0	0.279	0.277	0.275	0.245	1.862	0.273	0.643	120	486	610	622	-1.843	133	477	135	487	0
5	14	2	"PFN0409"	"N138_104"	4160	24690	130	483	498	142	102	106	34	100	100	0	806	833	175	87	90	19	100	100	0	0.530	0.531	0.532	0.509	1.371	0.520	0.843	120	503	1100	1142	-0.916	381	719	396	746	0
5	15	2	"PFN0534"	"N143_18"	4360	24680	130	837	884	244	99	103	26	100	100	0	530	511	91	85	88	18	100	100	0	1.658	1.843	1.812	1.813	1.369	1.963	0.859	120	496	1183	1211	0.730	738	445	785	426	0
5	16	2	"PFN0540"	"N143_29"	4550	24700	140	297	296	86	98	101	27	94	94	0	1033	1035	240	85	89	31	100	100	0	0.210	0.208	0.214	0.195	1.677	0.202	0.771	156	516	1147	1148	-2.252	199	948	198	950	0
5	17	2	"PFN0556"	"N143_56"	4760	24690	150	125	128	33	100	101	27	47	17	0	124	128	23	86	91	32	60	17	0	0.658	0.667	0.833	0.734	3.341	1.269	0.108	156	524	63	70	-0.604	25	38	28	42	-50
5	18	2	"PFN0562"	"N143_66"	4930	24690	130	363	378	91	101	102	24	100	100	0	1457	1473	282	90	92	16	100	100	0	0.192	0.200	0.195	0.194	1.312	0.193	0.837	120	456	1629	1660	-2.383	262	1367	277	1383	0
5	19	2	"PFN0608"	"N147_16"	5120	24700	130	217	214	65	106	110	30	90	74	0	220	223	41	97	98	16	100	100	0	0.902	0.857	0.925	0.732	2.352	1.071	0.547	120	502	234	234	-0.148	111	123	108	126	0
5	20	2	"PFN0623"	"N148_7"	5310	24690	130	159	155	37	107	112	31	66	35	0	329	337	62	99	101	22	100	100	0	0.226	0.202	0.205	0.196	1.949	0.206	0.266	120	565	282	286	-2.145	52	230	48	238	0
5	21	2	"PFN0714"	"N151_50"	5500	24690	140	11467	11212	3464	104	107	27	100	100	0	12392	11680	3879	93	95	21	100	99	0	0.924	0.959	0.914	1.099	2.188	0.944	0.905	156	471	23662	22695	-0.114	11363	12299	11108	11587	0
5	22	2	"PFN0723"	"N152_1"	5690	24690	140	2302	2400	681	98	103	31	100	100	0	1525	1454	405	86	88	17	100	99	0	1.532	1.683	1.649	1.801	1.756	1.716	0.908	156	605	3643	3670	0.615	2204	1439	2302	1368	0
5	1	3	"PFN0727"	"N152_17"	1700	24890	130	650	686	174	103	106	28	100	100	0	458	475	82	94	95	15	100	100	0	1.503	1.530	1.536	1.493	1.297	1.609	0.902	120	596	911	964	0.588	547	364	583	381	0
5	2	3	"PFN0735"	"N153_15"	1900	24880	130	292	287	68	99	103	27	99	98	0	691	705	150	91	92	15	100	100	0	0.322	0.306	0.316	0.290	1.576	0.282	0.731	120	471	793	802	-1.636	193	600	188	614	0
5	3	3	"PFN0750"	"N155_14"	2070	24880	140	3922	3828	1244	102	106	27	100	100	0	2144	2110	764	90	90	12	99	98	0	1.860	1.845	1.819	2.013	1.873	1.845	0.922	156	511	5874	5746	0.895	3820	2054	3726	2020	0
5	4	3	"PFN0757"	"N155_25"	2270	24880	130	539	576	142	105	109	27	100	100	0	1084	1168	337	90	91	13	100	100	0	0.437	0.437	0.447	0.438	1.265	0.409	0.870	120	482	1428	1549	-1.196	434	994	471	1078	0
5	5	3	"PFB0217"	"B567"	2450	24880	140	914	881	289	102	105	25	98	98	0	618	602	182	90	91	14	99	98	0	1.538	1.521	1.530	1.533	1.849	1.577	0.878	156	484	1340	1291	0.621	812	528	779	512	0
5	6	3	"PFB0221"	"B573"	2650	24880	140	4131	4405	2055	101	104	25	100	99	0	1412	1609	649	88	89	14	100	100	0	3.044	2.830	3.034	2.638	1.720	3.077	0.864	156	495	5354	5825	1.606	4030	1324	4304	1521	0
5	7	3	"PFB0223"	"B577"	2840	24880	140	374	380	123	97	100	26	98	96	0	1177	1211	317	83	84	14	100	100	0	0.253	0.251	0.251	0.233	1.656	0.246	0.818	156	450	1371	1411	-1.982	277	1094	283	1128	0
5	8	3	"PFB0225"	"B583"	3030	24880	140	1598	1666	775	91	95	24	100	99	0	1951	2105	804	78	79	12	100	100	0	0.805	0.777	0.744	0.705	1.749	0.800	0.883	156	455	3380	3602	-0.314	1507	1873	1575	2027	0
5	9	3	"PFB0227"	"B587"	3220	24880	140	450	475	178	91	93	22	98	96	0	794	820	263	78	79	11	100	100	0	0.501	0.518	0.504	0.495	1.658	0.526	0.862	156	463	1075	1126	-0.996	359	716	384	742	0
5	10	3	"PFB0229"	"B590"	3400	24850	150	116	119	32	91	92	22	52	28	0	109	109	23	76	78	13	79	60	0	0.758	0.848	1.087	0.944	2.975	1.480	0.227	156	457	58	61	-0.401	25	33	28	33	-50
5	11	3	"PFB0246"	"B618"	3610	24880	150	100	103	25	92	94	23	30	9	0	86	88	16	75	77	12	44	19	0	0.727	0.846	1.400	1.444	3.833	4.832	0.048	156	488	19	24	-0.459	8	11	11	13	-50
5	12	3	"PFB0256"	"B634"	3820	24880	150	105	106	27	95	96	24	25	7	0	86	88	15	78	80	23	17	3	0	1.250	1.100	1.667	1.453	3.584	10.274	0.016	156	454	18	21	0.322	10	8	11	10	-50
5	13	3	"PFB0259"	"B64"	3970	24870	130	7357	7326	2078	99	102	40	100	100	0	2335	2285	546	82	88	66	99	99	0	3.221	3.281	3.241	3.246	1.424	3.433	0.891	120	430	9511	9430	1.688	7258	2253	7227	2203	0
5	14	3	"PFB0262"	"B645"	4170	24870	130	169	170	43	99	104	37	75	45	0	115	115	18	83	88	59	6	0	0	2.188	2.219	2.138	2.057	2.808	0.698	0.227	120	561	102	103	1.129	70	32	71	32	0
5	15	3	"PFB0270"	"B664"	4370	24880	130	190	202	57	96	99	27	94	83	0	188	186	25	81	84	19	100	100	0	0.879	1.010	0.894	0.880	1.884	1.359	0.586	120	540	201	211	-0.187	94	107	106	105	0
5	16	3	"PFB0273"	"B667"	4550	24870	130	434	432	97	95	97	25	100	100	0	371	371	62	83	84	14	100	100	0	1.177	1.170	1.145	1.148	1.357	1.196	0.844	120	457	627	625	0.235	339	288	337	288	0
5	17	3	"PFC0002"	"C101"	4740	24880	140	476	473	168	98	100	24	97	95	0	872	883	222	85	87	13	100	100	0	0.480	0.470	0.473	0.426	1.758	0.483	0.833	156	469	1165	1173	-1.058	378	787	375	798	0
5	18	3	"PFC0006"	"C113"	4930	24880	140	209	211	58	96	100	25	96	86	0	362	357	74	88	93	29	99	98	0	0.412	0.428	0.421	0.388	1.950	0.423	0.625	156	466	387	384	-1.278	113	274	115	269	0
5	19	3	"PFC0009"	"C116"	5130	24870	130	241	247	64	98	103	31	99	93	0	709	713	122	90	95	30	100	100	0	0.231	0.239	0.231	0.220	1.578	0.235	0.692	120	448	762	772	-2.114	143	619	149	623	0
5	20	3	"PFC0011"	"C118"	5290	24910	150	126	129	36	104	108	31	41	15	0	140	135	32	90	95	28	67	37	0	0.440	0.556	0.741	0.654	3.915	1.003	0.152	156	542	72	70	-1.184	22	50	25	45	-50
5	21	3	"PFC0013"	"C122"	5520	24870	150	118	121	31	103	106	28	35	13	0	112	113	18	88	93	22	57	14	0	0.625	0.720	1.206	1.077	4.193	2.471	0.096	156	467	39	43	-0.678	15	24	18	25	-50
5	22	3	"PFC0015"	"C125"	5690	24870	130	2372	2290	541	100	103	25	100	100	0	1626	1606	332	87	89	15	100	100	0	1.476	1.442	1.454	1.446	1.401	1.454	0.885	120	505	3811	3709	0.562	2272	1539	2190	1519	0
5	1	4	"PFC0035"	"C162"	1700	25060	130	2804	2828	545	104	108	30	100	100	0	2000	2023	378	97	99	17	100	100	0	1.419	1.414	1.425	1.419	1.182	1.411	0.952	120	589	4603	4650	0.505	2700	1903	2724	1926	0
5	2	4	"PFC0037"	"C164"	1890	25070	130	330	336	85	106	111	32	99	98	0	499	511	79	96	98	18	100	100	0	0.556	0.554	0.568	0.522	1.505	0.554	0.767	120	535	627	645	-0.847	224	403	230	415	0
5	3	4	"PFC0039"	"C171"	2080	25070	130	361	365	75	105	108	29	100	99	0	504	524	95	92	93	13	100	100	0	0.621	0.602	0.608	0.586	1.342	0.606	0.856	120	516	668	692	-0.687	256	412	260	432	0
5	4	4	"PFC0042"	"C179"	2280	25070	130	352	341	81	105	106	26	98	97	0	589	603	98	90	91	13	100	100	0	0.495	0.460	0.466	0.424	1.694	0.460	0.816	120	500	746	749	-1.015	247	499	236	513	0
5	5	4	"PFC0044"	"C180"	2450	25070	130	269	272	54	105	107	26	100	99	0	469	473	74	89	91	15	100	100	0	0.432	0.435	0.435	0.421	1.506	0.397	0.724	120	517	544	551	-1.212	164	380	167	384	0
5	6	4	"PFC0046"	"C184"	2650	25070	120	306	306	75	101	104	26	100	99	0	252	250	39	87	88	15	100	100	0	1.242	1.258	1.269	1.199	1.555	1.392	0.749	120	498	370	368	0.313	205	165	205	163	0
5	7	4	"PFD0183"	"D23156_27"	2850	25070	130	247	261	72	97	98	25	100	95	0	1094	1115	214	82	84	13	100	100	0	0.148	0.159	0.148	0.146	1.542	0.157	0.747	120	476	1162	1197	-2.754	150	1012	164	1033	0
5	8	4	"PFD0186"	"D23156_40"	3030	25070	130	237	234	47	91	94	22	100	97	0	868	869	112	78	80	12	100	100	0	0.185	0.181	0.183	0.171	1.446	0.173	0.747	120	493	936	934	-2.436	146	790	143	791	0
5	9	4	"PFD0190"	"D2337_1"	3230	25070	130	184	185	53	91	92	21	92	84	0	270	273	50	77	78	12	100	100	0	0.482	0.480	0.481	0.441	1.735	0.513	0.632	120	513	286	290	-1.053	93	193	94	196	0
5	10	4	"PFD0198"	"D23657_2"	3440	25060	150	101	103	26	91	91	23	28	12	0	90	93	17	77	78	12	52	32	0	0.769	0.750	1.287	1.246	3.484	4.717	0.039	156	497	23	28	-0.379	10	13	12	16	-50
5	11	4	"PFD0208"	"D25498_1"	3620	25070	150	103	104	27	89	91	23	33	12	0	88	89	14	75	76	12	53	23	0	1.077	1.071	1.704	1.390	3.738	10.254	0.022	156	409	27	29	0.107	14	13	15	14	-50
5	12	4	"PFD0213"	"D2660_1"	3810	25060	150	100	103	27	88	91	23	33	12	0	90	90	14	73	76	12	62	28	0	0.706	0.882	1.316	1.295	3.558	8.505	0.026	156	402	29	32	-0.503	12	17	15	17	-50
5	13	4	"PFD0248"	"D33539_109"	3980	25070	140	749	749	271	93	96	33	98	95	0	679	660	161	77	84	68	98	97	0	1.090	1.125	1.131	1.053	1.749	1.219	0.858	156	413	1258	1239	0.124	656	602	656	583	0
5	14	4	"PFD0250"	"D33539_15"	4170	25070	140	368	391	142	95	98	31	97	96	0	696	730	225	79	84	62	98	98	0	0.442	0.455	0.444	0.439	1.614	0.468	0.860	156	487	890	947	-1.176	273	617	296	651	0
5	15	4	"PFD0252"	"D33539_17"	4360	25070	130	512	507	112	92	98	30	100	100	0	532	523	77	80	82	16	100	100	0	0.929	0.937	0.945	0.917	1.329	0.969	0.877	120	495	872	858	-0.106	420	452	415	443	0
5	16	4	"PFD0256"	"D33539_23"	4550	25060	130	692	705	188	96	100	28	100	100	0	539	536	115	83	86	16	100	100	0	1.307	1.344	1.313	1.338	1.365	1.400	0.886	120	545	1052	1062	0.386	596	456	609	453	0
5	17	4	"PFD0259"	"D33539_28"	4750	25060	130	2518	2609	777	99	100	25	100	100	0	2133	2165	449	84	85	13	100	100	0	1.181	1.206	1.200	1.183	1.282	1.253	0.914	120	522	4468	4591	0.239	2419	2049	2510	2081	0
5	18	4	"PFD0261"	"D33539_3"	4950	25060	150	114	118	30	95	98	24	44	17	0	102	103	15	84	87	27	31	1	0	1.056	1.211	1.294	1.215	3.547	3.167	0.108	156	534	37	42	0.078	19	18	23	19	-50
5	19	4	"PFD0277"	"D33539_63"	5130	25070	130	461	465	159	91	94	24	99	98	0	838	888	174	81	85	29	100	100	0	0.489	0.463	0.461	0.433	1.413	0.493	0.853	120	462	1127	1181	-1.033	370	757	374	807	0
5	20	4	"PFD0281"	"D33539_69"	5340	25060	150	125	127	31	96	100	28	50	20	0	123	123	20	82	85	21	84	47	0	0.707	0.756	0.906	0.770	3.205	1.583	0.183	156	559	70	72	-0.500	29	41	31	41	-50
5	21	4	"PFD0283"	"D33539_74"	5520	25060	150	121	120	30	95	99	26	48	15	0	118	117	17	83	86	16	85	56	0	0.743	0.735	0.865	0.825	2.967	2.337	0.103	156	453	61	59	-0.429	26	35	25	34	-50
5	22	4	"PFD0286"	"D33539_85"	5710	25060	140	816	802	303	101	104	26	98	97	0	902	903	236	89	92	16	100	100	0	0.879	0.861	0.899	0.751	1.915	0.913	0.872	156	678	1528	1515	-0.185	715	813	701	814	0
5	1	5	"PFD0288"	"D33539_87"	1700	25250	130	397	396	73	103	108	31	100	100	0	366	361	55	94	97	16	100	100	0	1.081	1.097	1.095	1.093	1.372	1.123	0.838	120	698	566	560	0.112	294	272	293	267	0
5	2	5	"PFD0292"	"D33539_97"	1910	25230	80	213	222	68	113	118	36	86	73	0	152	166	37	99	103	20	100	75	0	1.887	1.627	1.529	1.489	2.125	2.382	0.352	52	283	153	176	0.916	100	53	109	67	0
5	3	5	"PFD0343"	"D40381_1"	2080	25250	120	255	261	60	102	107	30	100	96	0	210	210	33	91	93	17	99	98	0	1.286	1.336	1.315	1.301	1.578	1.502	0.688	120	538	272	278	0.363	153	119	159	119	0
5	4	5	"PFD0345"	"D4043_2"	2290	25250	130	528	529	106	107	108	29	100	100	0	618	624	106	91	93	17	100	100	0	0.799	0.792	0.808	0.784	1.295	0.777	0.872	120	588	948	955	-0.324	421	527	422	533	0
5	5	5	"PFD0355"	"D42243_17"	2480	25250	90	181	191	60	107	110	28	78	63	0	151	159	35	92	96	18	96	80	0	1.254	1.254	1.246	1.068	2.580	2.011	0.331	52	355	133	151	0.327	74	59	84	67	0
5	6	5	"PFD0362"	"D42243_29"	2690	25260	150	130	131	38	100	104	28	50	25	0	100	107	29	88	89	15	46	25	0	2.500	1.632	1.838	1.714	3.163	2.771	0.160	156	627	42	50	1.322	30	12	31	19	-50
5	7	5	"PFD0367"	"D42243_37"	2840	25250	130	2892	2952	723	94	95	23	100	100	0	2563	2544	549	81	82	13	100	100	0	1.127	1.160	1.183	1.165	1.312	1.152	0.915	120	446	5280	5321	0.173	2798	2482	2858	2463	0
5	8	5	"PFD0369"	"D42243_39"	3040	25260	140	290	299	106	90	93	23	96	92	0	703	658	189	79	80	12	100	99	0	0.321	0.361	0.340	0.331	1.815	0.361	0.787	156	508	824	788	-1.642	200	624	209	579	0
5	9	5	"PFE0400"	"E2667_1"	3230	25250	140	153	155	39	88	91	22	87	75	0	156	156	31	75	77	11	97	96	0	0.802	0.827	0.807	0.778	2.242	0.957	0.446	156	474	146	148	-0.317	65	81	67	81	0
5	10	5	"PFE0403"	"E26771_1"	3430	25250	140	2558	2444	891	88	90	23	100	98	0	1589	1515	514	75	76	11	99	98	0	1.631	1.636	1.624	1.656	2.359	1.697	0.884	156	432	3984	3796	0.706	2470	1514	2356	1440	0
5	11	5	"PFE0405"	"E26771_4"	3610	25250	140	231	241	81	88	91	22	96	91	0	557	561	170	75	75	10	99	99	0	0.297	0.315	0.304	0.291	1.888	0.302	0.704	156	382	625	639	-1.753	143	482	153	486	0
5	12	5	"PFE0408"	"E26934_1"	3800	25250	140	1578	1535	510	88	92	22	99	99	0	1113	1081	356	74	75	11	98	98	0	1.434	1.437	1.420	1.467	1.791	1.470	0.883	156	438	2529	2454	0.520	1490	1039	1447	1007	0
5	13	5	"PFE0411"	"E27042_1"	4020	25250	150	105	111	29	89	91	22	42	19	0	88	90	16	75	76	12	51	21	0	1.231	1.467	1.819	1.683	3.310	3.749	0.113	156	431	29	37	0.300	16	13	22	15	-50
5	14	5	"PFE0415"	"E27173_1"	4190	25250	130	162	164	43	92	92	22	88	70	0	341	334	59	76	77	10	100	100	0	0.264	0.279	0.261	0.239	2.074	0.287	0.533	120	384	335	330	-1.921	70	265	72	258	0
5	15	5	"PFE0439"	"E27723_18"	4360	25250	130	2067	2117	505	95	98	28	100	100	0	1737	1760	511	81	83	21	100	100	0	1.191	1.204	1.167	1.267	1.561	1.181	0.888	120	462	3628	3701	0.252	1972	1656	2022	1679	0
5	16	5	"PFE0443"	"E27723_9"	4550	25250	130	138	136	35	98	102	29	59	29	0	190	188	27	84	86	21	100	98	0	0.377	0.365	0.435	0.371	2.629	0.458	0.188	120	521	146	142	-1.406	40	106	38	104	0
5	17	5	"PFE0446"	"E27742_6"	4740	25260	130	228	224	52	100	102	26	95	91	0	225	229	35	85	86	13	100	100	0	0.914	0.861	0.851	0.794	1.824	0.999	0.656	120	533	268	268	-0.129	128	140	124	144	0
5	18	5	"PFE0452"	"E28056_1"	4950	25260	150	118	119	27	99	100	24	37	16	0	104	108	26	85	86	13	62	37	0	1.000	0.870	1.429	1.190	4.302	3.286	0.043	156	536	38	43	0.000	19	19	20	23	-50
5	19	5	"PFE0454"	"E28350_1"	5130	25250	130	322	322	66	93	96	24	100	100	0	310	304	56	78	79	15	100	100	0	0.987	1.013	0.998	1.007	1.510	1.068	0.755	120	475	461	455	-0.019	229	232	229	226	0
5	20	5	"PFE0458"	"E28462_2"	5300	25260	90	145	144	35	89	94	27	78	50	0	123	125	17	70	75	18	100	84	0	1.057	1.000	1.077	0.950	2.124	1.355	0.391	52	341	109	110	0.079	56	53	55	55	0
5	21	5	"PFE0487"	"E29895_1"	5520	25250	150	140	142	40	95	100	27	66	39	0	122	125	22	85	88	20	82	43	0	1.216	1.175	1.339	1.211	2.988	1.879	0.259	156	552	82	87	0.282	45	37	47	40	-50
5	22	5	"PFE0491"	"E29931_3"	5690	25250	130	268	276	64	101	106	27	100	99	0	416	415	53	93	95	15	100	100	0	0.517	0.543	0.518	0.515	1.463	0.549	0.729	120	546	490	497	-0.952	167	323	175	322	0
5	1	6	"PFE0494"	"E30210_1"	1700	25450	130	241	247	57	98	101	24	99	97	0	437	439	66	87	88	12	100	100	0	0.409	0.423	0.413	0.397	1.583	0.413	0.689	120	629	493	501	-1.291	143	350	149	352	0
5	2	6	"PFE0498"	"E3038_3"	1890	25450	120	218	228	54	102	106	29	97	93	0	191	187	27	86	89	17	100	100	0	1.105	1.248	1.181	1.146	1.806	1.488	0.584	120	551	221	227	0.144	116	105	126	101	0
5	3	6	"PFE0502"	"E3185_4"	2080	25450	130	338	341	72	100	103	27	100	100	0	513	501	69	87	88	14	100	100	0	0.559	0.582	0.564	0.562	1.367	0.573	0.827	120	559	664	655	-0.840	238	426	241	414	0
5	4	6	"PFE0504"	"E3185_6"	2280	25450	130	1379	1372	354	101	105	27	100	100	0	1678	1737	335	90	91	14	100	100	0	0.805	0.772	0.797	0.746	1.315	0.790	0.934	120	543	2866	2918	-0.313	1278	1588	1271	1647	0
5	5	6	"PFE0525"	"E3552_1"	2470	25440	140	1163	1136	394	105	111	32	98	98	0	846	803	234	93	95	17	100	99	0	1.405	1.452	1.490	1.435	1.727	1.515	0.905	156	640	1811	1741	0.491	1058	753	1031	710	0
5	6	6	"PFE0531"	"E3831_2"	2650	25450	100	181	188	58	102	108	32	83	61	0	160	179	60	91	91	16	93	86	0	1.145	0.977	1.048	1.018	2.140	1.164	0.365	80	379	148	174	0.195	79	69	86	88	0
5	7	6	"PFE0534"	"E390_1"	2850	25440	130	250	254	59	93	97	25	100	99	0	307	308	53	81	83	14	100	100	0	0.695	0.709	0.693	0.679	1.518	0.722	0.694	120	545	383	388	-0.526	157	226	161	227	0
5	8	6	"PFE0539"	"E4159_1"	3040	25440	130	271	272	74	89	92	23	100	97	0	377	373	68	76	78	11	100	100	0	0.605	0.616	0.619	0.579	1.620	0.646	0.707	120	486	483	480	-0.726	182	301	183	297	0
5	9	6	"PFE0542"	"E4247_1"	3230	25440	140	1163	1103	382	90	92	22	98	98	0	1386	1238	396	75	76	11	100	99	0	0.818	0.871	0.854	0.848	2.152	0.877	0.894	156	469	2384	2176	-0.289	1073	1311	1013	1163	0
5	10	6	"PFE0547"	"E4295_1"	3410	25440	140	439	436	142	92	93	23	95	94	0	374	346	106	76	78	15	95	92	0	1.164	1.274	1.301	1.288	2.280	1.326	0.817	156	484	645	614	0.220	347	298	344	270	0
5	11	6	"PFF0499"	"F2457_1"	3620	25440	150	102	108	29	92	93	23	33	13	0	90	91	14	78	78	11	51	24	0	0.833	1.231	1.500	1.428	3.921	9.030	0.026	156	487	22	29	-0.263	10	12	16	13	-50
5	12	6	"PFF0505"	"F24631_2"	3800	25440	140	733	718	265	92	94	24	96	94	0	1111	1075	335	77	79	11	99	98	0	0.620	0.627	0.634	0.587	2.032	0.636	0.880	156	479	1675	1624	-0.690	641	1034	626	998	0
5	13	6	"PFF0507"	"F246_1"	4000	25440	150	117	125	56	92	94	25	48	23	0	106	107	26	79	81	14	77	43	0	0.926	1.179	1.160	1.095	3.091	2.646	0.306	156	503	52	61	-0.111	25	27	33	28	-50
5	14	6	"PFF0509"	"F24843_2"	4180	25440	140	437	422	145	93	95	24	94	92	0	736	674	202	80	82	14	100	98	0	0.524	0.554	0.538	0.519	2.000	0.557	0.833	156	489	1000	923	-0.931	344	656	329	594	0
5	15	6	"PFF0513"	"F25069_1"	4390	25440	150	107	109	25	96	98	23	30	12	0	98	99	16	83	85	19	39	8	0	0.733	0.813	1.317	1.246	3.294	3.724	0.066	156	546	26	29	-0.447	11	15	13	16	-50
5	16	6	"PFF0515"	"F25114_1"	4560	25440	130	1080	1067	234	100	101	26	100	100	0	925	939	139	85	87	13	100	100	0	1.167	1.132	1.169	1.106	1.378	1.180	0.871	120	460	1820	1821	0.222	980	840	967	854	0
5	17	6	"PFF0554"	"F26408_1"	4750	25440	140	2880	2880	1087	102	105	27	100	99	0	2366	2284	754	89	90	13	99	99	0	1.220	1.266	1.242	1.177	2.032	1.312	0.886	156	507	5055	4973	0.287	2778	2277	2778	2195	0
5	18	6	"PFF0556"	"F26422_2"	4940	25440	130	402	406	96	103	106	27	99	99	0	991	986	128	91	91	13	100	100	0	0.332	0.339	0.341	0.321	1.433	0.341	0.845	120	463	1199	1198	-1.590	299	900	303	895	0
5	19	6	"PFF0558"	"F26666_3"	5130	25440	140	2654	2590	1096	99	103	26	98	96	0	4291	4101	1380	87	87	15	99	99	0	0.608	0.621	0.628	0.547	2.147	0.636	0.912	156	487	6759	6505	-0.718	2555	4204	2491	4014	0
5	20	6	"PFF0560"	"F26774_1"	5320	25440	140	496	501	170	98	100	26	97	94	0	1070	1046	307	86	87	18	99	98	0	0.404	0.420	0.414	0.386	1.839	0.420	0.872	156	551	1382	1363	-1.306	398	984	403	960	0
5	21	6	"PFF0563"	"F27064_1"	5510	25430	130	1157	1168	314	102	104	27	100	100	0	1031	1030	204	92	93	17	100	100	0	1.124	1.136	1.160	1.126	1.394	1.173	0.897	120	482	1994	2004	0.168	1055	939	1066	938	0
5	22	6	"PFF0568"	"F27351_1"	5700	25440	130	529	551	156	107	109	27	100	100	0	620	631	98	96	97	15	100	100	0	0.805	0.830	0.805	0.790	1.386	0.893	0.850	120	634	946	979	-0.312	422	524	444	535	0
5	1	7	"PFF0597"	"F28584_1"	1700	25620	110	157	166	56	98	100	26	80	56	0	136	136	21	86	88	13	97	91	0	1.180	1.360	1.281	1.214	2.171	2.628	0.307	80	471	109	118	0.239	59	50	68	50	0
5	2	7	"PFF0599"	"F28782_1"	1890	25630	130	979	1004	254	103	106	26	100	100	0	1054	1075	278	87	88	13	100	100	0	0.906	0.912	0.929	0.920	1.295	0.884	0.887	120	566	1843	1889	-0.143	876	967	901	988	0
5	3	7	"PFF0601"	"F28897_1"	2090	25630	120	633	629	145	102	105	27	100	99	0	1106	1112	176	87	88	13	100	100	0	0.521	0.514	0.522	0.495	1.472	0.516	0.872	120	482	1550	1552	-0.940	531	1019	527	1025	0
5	4	7	"PFF0611"	"F29309_1"	2270	25630	120	271	275	70	100	105	27	100	98	0	321	319	42	87	88	13	100	100	0	0.731	0.754	0.727	0.710	1.565	0.783	0.698	120	502	405	407	-0.453	171	234	175	232	0
5	5	7	"PFF0617"	"F29473_1"	2470	25620	110	195	195	55	102	107	28	86	73	0	150	152	31	89	92	15	96	83	0	1.525	1.476	1.652	1.484	2.584	2.042	0.394	80	455	154	156	0.608	93	61	93	63	0
5	6	7	"PFF0622"	"F29632_5"	2660	25630	130	1469	1447	282	100	105	28	100	100	0	1055	1041	146	87	90	16	100	100	0	1.414	1.412	1.422	1.398	1.252	1.463	0.903	120	562	2337	2301	0.500	1369	968	1347	954	0
5	7	7	"PFF0646"	"F30537_4"	2840	25630	130	782	776	147	92	96	24	100	100	0	866	851	135	81	82	12	100	100	0	0.879	0.888	0.875	0.885	1.310	0.886	0.880	120	547	1475	1454	-0.186	690	785	684	770	0
5	8	7	"PFF0652"	"F30663_2"	3040	25630	130	603	615	156	90	94	23	100	100	0	1235	1215	222	79	80	12	100	100	0	0.444	0.462	0.448	0.451	1.365	0.449	0.844	120	537	1669	1661	-1.172	513	1156	525	1136	0
5	9	7	"PFF0656"	"F30728_1"	3230	25630	130	335	355	86	94	99	56	100	97	0	389	382	64	77	79	13	100	100	0	0.772	0.856	0.842	0.830	1.446	0.948	0.668	120	497	553	566	-0.373	241	312	261	305	0
5	10	7	"PFF0659"	"F30796_1"	3420	25630	130	299	307	72	96	101	56	99	94	0	634	635	111	79	80	15	100	100	0	0.366	0.379	0.371	0.365	1.509	0.382	0.615	120	521	758	767	-1.451	203	555	211	556	0
5	11	7	"PFF0661"	"F3084_1"	3610	25630	130	2350	2343	499	94	97	25	100	100	0	1924	1899	318	80	81	12	100	100	0	1.223	1.236	1.233	1.229	1.276	1.269	0.907	120	524	4100	4068	0.291	2256	1844	2249	1819	0
5	12	7	"PFF0665"	"F31008_1"	3800	25630	130	3523	3469	943	93	95	25	100	100	0	3638	3528	644	82	82	11	100	100	0	0.965	0.980	0.972	0.956	1.354	1.008	0.900	120	501	6986	6822	-0.052	3430	3556	3376	3446	0
5	13	7	"PFF1271"	"F51945_3"	3980	25630	130	3644	3706	895	95	98	28	100	100	0	3164	3076	785	84	85	17	100	100	0	1.152	1.207	1.188	1.251	1.517	1.222	0.897	120	517	6629	6603	0.204	3549	3080	3611	2992	0
5	14	7	"PFF1274"	"F5206_2"	4180	25630	130	407	407	93	97	100	28	100	100	0	702	688	102	83	86	17	100	100	0	0.501	0.512	0.505	0.498	1.400	0.516	0.798	120	533	929	915	-0.998	310	619	310	605	0
5	15	7	"PFF1276"	"F5206_7"	4370	25630	130	152	156	37	95	98	26	81	53	0	243	249	41	84	85	13	100	100	0	0.358	0.370	0.340	0.330	1.973	0.359	0.372	120	511	216	226	-1.480	57	159	61	165	0
5	16	7	"PFF1278"	"F52084_1"	4560	25630	120	350	351	81	100	101	25	99	99	0	528	524	80	85	87	13	100	100	0	0.564	0.572	0.587	0.541	1.527	0.589	0.796	120	470	693	690	-0.825	250	443	251	439	0
5	17	7	"PFF1290"	"F52397_2"	4750	25630	140	19237	17527	6322	104	107	28	100	99	0	19629	17221	5966	89	90	14	99	99	0	0.979	1.017	1.009	0.972	2.168	1.025	0.921	156	516	38673	34555	-0.030	19133	19540	17423	17132	0
5	18	7	"PFF1292"	"F52444_1"	4930	25630	130	408	416	90	105	108	29	100	100	0	475	460	78	92	93	13	100	100	0	0.791	0.845	0.871	0.830	1.426	0.849	0.799	120	497	686	679	-0.338	303	383	311	368	0
5	19	7	"PFF1323"	"F53383_7"	5130	25630	140	2120	1867	678	102	105	26	97	96	0	2742	2431	927	92	93	13	99	98	0	0.762	0.755	0.776	0.748	2.307	0.740	0.916	156	532	4668	4104	-0.393	2018	2650	1765	2339	0
5	20	7	"PFF1327"	"F53446_1"	5320	25630	130	402	404	100	102	104	24	100	100	0	487	485	69	91	93	14	100	100	0	0.758	0.766	0.764	0.733	1.427	0.797	0.814	120	502	696	696	-0.401	300	396	302	394	0
5	21	7	"PFF1329"	"F53449_1"	5510	25620	130	710	710	152	104	105	25	100	100	0	635	616	113	94	95	15	100	100	0	1.120	1.161	1.160	1.170	1.429	1.189	0.869	120	552	1147	1128	0.164	606	541	606	522	0
5	22	7	"PFF1335"	"F53749_1"	5700	25630	130	363	362	95	103	106	27	98	98	0	545	545	75	94	95	14	100	100	0	0.576	0.574	0.560	0.544	1.465	0.596	0.809	120	647	711	710	-0.795	260	451	259	451	0
5	1	8	"PFF1338"	"F53871_1"	1700	25820	130	188	194	55	102	105	28	91	73	0	169	171	26	88	90	13	100	98	0	1.062	1.108	1.094	0.988	1.912	1.505	0.494	120	659	167	175	0.086	86	81	92	83	0
5	2	8	"PFF1343"	"F53897_2"	1890	25820	130	3129	3148	624	104	108	29	100	100	0	3671	3618	822	88	89	13	100	100	0	0.844	0.862	0.860	0.875	1.250	0.831	0.924	120	561	6608	6574	-0.244	3025	3583	3044	3530	0
5	3	8	"PFF1370"	"F54899_1"	2090	25820	130	1587	1610	320	104	108	28	100	100	0	656	661	106	87	88	12	100	100	0	2.606	2.624	2.629	2.612	1.229	2.717	0.915	120	541	2052	2080	1.382	1483	569	1506	574	0
5	4	8	"PFF1379"	"F55001_1"	2280	25820	130	1022	1025	174	102	106	29	100	100	0	1731	1717	322	86	87	13	100	100	0	0.559	0.566	0.565	0.568	1.241	0.547	0.903	120	545	2565	2554	-0.838	920	1645	923	1631	0
5	5	8	"PFF1381"	"F55001_6"	2470	25820	130	351	350	79	98	101	26	100	98	0	505	506	73	85	87	20	100	100	0	0.602	0.599	0.589	0.569	1.465	0.603	0.812	120	586	673	673	-0.731	253	420	252	421	0
5	6	8	"PFF1388"	"F5510_1"	2660	25820	130	152	160	47	96	98	24	79	56	0	208	210	36	82	84	13	100	100	0	0.444	0.500	0.480	0.421	2.133	0.628	0.461	120	545	182	192	-1.170	56	126	64	128	0
5	7	8	"PFF1391"	"F55150_2"	2850	25820	130	196	202	50	93	96	24	99	91	0	152	152	22	80	82	13	100	99	0	1.431	1.514	1.426	1.423	1.849	2.093	0.487	120	530	175	181	0.517	103	72	109	72	0
5	8	8	"PFF1406"	"F55492_1"	3040	25820	140	25577	25387	11788	95	99	26	100	100	0	18277	18251	7750	82	85	15	100	99	0	1.400	1.392	1.359	1.333	2.120	1.442	0.913	156	533	43677	43461	0.486	25482	18195	25292	18169	0
5	9	8	"PFF1434"	"F57034_1"	3230	25810	130	1165	1141	265	97	104	56	100	100	0	583	558	134	83	85	15	100	99	0	2.136	2.198	2.177	2.281	1.450	2.254	0.896	120	519	1568	1519	1.095	1068	500	1044	475	0
5	10	8	"PFF1437"	"F57064_2"	3420	25820	130	1264	1235	257	96	99	25	100	100	0	870	873	130	81	82	13	100	100	0	1.480	1.438	1.440	1.419	1.236	1.478	0.925	120	549	1957	1931	0.566	1168	789	1139	792	0
5	11	8	"PFF1447"	"F57388_2"	3610	25820	130	360	363	81	96	99	25	100	99	0	752	735	112	80	81	12	100	100	0	0.393	0.408	0.402	0.392	1.372	0.400	0.855	120	545	936	922	-1.348	264	672	267	655	0
5	12	8	"PFF1456"	"F5774_1"	3800	25820	120	403	417	102	93	96	24	100	100	0	583	579	96	80	81	12	100	100	0	0.616	0.649	0.639	0.630	1.334	0.654	0.842	120	484	813	823	-0.698	310	503	324	499	0
5	13	8	"PFF1458"	"F57777_2"	3990	25820	120	219	220	56	95	98	25	97	91	0	567	565	83	83	84	17	100	100	0	0.256	0.259	0.251	0.238	1.612	0.255	0.679	120	500	608	607	-1.965	124	484	125	482	0
5	14	8	"PFF1464"	"F57982_1"	4180	25820	130	242	242	63	97	99	26	97	91	0	509	503	77	83	84	12	100	100	0	0.340	0.345	0.342	0.306	1.888	0.347	0.693	120	563	571	565	-1.555	145	426	145	420	0
5	15	8	"PFI0170"	"I15363_1"	4380	25810	130	555	560	155	96	97	24	100	100	0	922	930	184	83	85	13	100	100	0	0.547	0.548	0.540	0.528	1.478	0.547	0.845	120	558	1298	1311	-0.870	459	839	464	847	0
5	16	8	"PFI0172"	"I15423_1"	4570	25820	130	280	277	73	101	102	24	96	94	0	632	629	86	84	85	13	100	100	0	0.327	0.323	0.330	0.311	1.492	0.337	0.770	120	520	727	721	-1.614	179	548	176	545	0
5	17	8	"PFI0174"	"I15461_2"	4750	25820	130	224	235	62	104	105	25	98	90	0	557	554	95	85	87	13	100	100	0	0.254	0.279	0.267	0.256	1.699	0.277	0.650	120	522	592	600	-1.976	120	472	131	469	0
5	18	8	"PFI0180"	"I15544_1"	4950	25820	130	554	563	150	101	103	25	100	99	0	1262	1285	211	88	89	13	100	100	0	0.386	0.386	0.391	0.366	1.393	0.396	0.887	120	536	1627	1659	-1.374	453	1174	462	1197	0
5	19	8	"PFI0185"	"I1568_2"	5140	25820	130	288	288	67	98	101	24	100	98	0	325	330	50	89	90	13	100	100	0	0.805	0.788	0.777	0.750	1.452	0.841	0.731	120	487	426	431	-0.313	190	236	190	241	0
5	20	8	"PFI0189"	"I15719_2"	5320	25820	130	239	242	59	101	103	24	98	95	0	672	679	118	90	90	14	100	100	0	0.237	0.239	0.235	0.222	1.649	0.234	0.658	120	504	720	730	-2.076	138	582	141	589	0
5	21	8	"PFI0204"	"I16009_1"	5510	25820	120	162	168	44	103	106	25	83	60	0	149	148	24	92	94	16	94	83	0	1.035	1.161	1.141	1.080	2.538	1.644	0.370	120	532	116	121	0.050	59	57	65	56	0
5	22	8	"PFI0212"	"I16172_1"	5700	25820	120	203	206	48	100	102	25	98	85	0	181	184	30	92	93	15	100	99	0	1.157	1.152	1.113	1.079	1.838	1.388	0.521	120	564	192	198	0.211	103	89	106	92	0
5	1	9	"PFI0215"	"I16356_1"	1710	26010	120	1001	1008	206	102	105	27	100	100	0	404	402	69	88	89	14	100	100	0	2.845	2.885	2.888	2.880	1.277	2.997	0.906	120	561	1215	1220	1.508	899	316	906	314	0
5	2	9	"PFI0220"	"I16487_2"	1890	26010	130	1946	1904	382	105	108	28	100	100	0	945	916	222	92	93	14	100	99	0	2.158	2.183	2.161	2.280	1.434	2.141	0.917	120	554	2694	2623	1.110	1841	853	1799	824	0
5	3	9	"PFI0224"	"I16629_1"	2090	26010	140	2948	2751	917	105	109	30	100	98	0	1427	1329	475	90	92	15	98	98	0	2.126	2.136	2.155	2.258	1.868	2.147	0.932	156	590	4180	3885	1.088	2843	1337	2646	1239	0
5	4	9	"PFI0228"	"I16684_1"	2280	26010	120	228	241	63	108	111	32	98	93	0	173	174	29	90	91	15	100	98	0	1.446	1.583	1.502	1.497	1.804	2.020	0.547	120	482	203	217	0.532	120	83	133	84	0
5	5	9	"PFI0262"	"I17505_1"	2470	26010	130	272	274	61	102	104	28	99	97	0	230	232	35	84	87	21	100	100	0	1.164	1.162	1.131	1.106	1.540	1.289	0.643	120	548	316	320	0.220	170	146	172	148	0
5	6	9	"PFI0266"	"I17587_1"	2660	26010	120	215	213	46	92	93	23	98	95	0	267	269	49	77	79	13	100	100	0	0.647	0.630	0.630	0.599	1.646	0.644	0.697	120	514	313	313	-0.627	123	190	121	192	0
5	7	9	"PFI0268"	"I1781_2"	2860	26010	130	303	307	71	89	92	23	100	100	0	818	826	139	76	78	12	100	100	0	0.288	0.291	0.282	0.281	1.427	0.279	0.805	120	531	956	968	-1.794	214	742	218	750	0
5	8	9	"PFI0273"	"I1897_2"	3050	26010	140	1012	975	410	92	95	25	98	97	0	955	925	322	79	81	14	98	98	0	1.050	1.044	1.039	0.994	2.099	1.092	0.871	156	541	1796	1729	0.071	920	876	883	846	0
5	9	9	"PFI0275"	"I1904_2"	3230	26010	130	304	310	77	95	97	24	100	100	0	938	935	171	80	83	16	100	100	0	0.244	0.251	0.240	0.239	1.452	0.250	0.818	120	575	1067	1070	-2.037	209	858	215	855	0
5	10	9	"PFI0286"	"I2458_1"	3420	26010	130	141	143	42	93	96	24	69	48	0	141	142	24	78	81	13	99	95	0	0.762	0.781	0.867	0.729	2.595	1.317	0.243	120	549	111	114	-0.392	48	63	50	64	0
5	11	9	"PFI0317"	"I3248_1"	3610	26010	130	1213	1237	292	94	94	23	100	100	0	1073	1089	204	80	81	12	100	100	0	1.127	1.133	1.128	1.120	1.294	1.161	0.888	120	526	2112	2152	0.172	1119	993	1143	1009	0
5	12	9	"PFI0323"	"I3340_2"	3800	26000	130	240	237	53	91	92	23	99	95	0	324	328	52	80	82	13	100	100	0	0.611	0.589	0.602	0.563	1.598	0.607	0.740	120	556	393	394	-0.712	149	244	146	248	0
5	13	9	"PFI0325"	"I3340_6"	4000	26010	130	530	522	111	92	93	23	100	100	0	349	345	54	80	81	13	100	100	0	1.628	1.623	1.639	1.602	1.360	1.730	0.843	120	543	707	695	0.703	438	269	430	265	0
5	14	9	"PFI0329"	"I3489_1"	4190	26010	130	227	234	63	93	95	23	99	95	0	493	486	67	81	83	12	100	100	0	0.325	0.348	0.345	0.314	1.669	0.357	0.693	120	556	546	546	-1.620	134	412	141	405	0
5	15	9	"PFI0332"	"I3519_2"	4380	26010	130	143	146	34	95	96	23	80	50	0	138	140	21	83	84	12	100	97	0	0.873	0.895	0.818	0.816	2.344	1.486	0.322	120	556	103	108	-0.196	48	55	51	57	0
5	16	9	"PFI0334"	"I3555_1"	4570	26010	130	880	907	215	102	103	25	100	100	0	1526	1527	227	86	87	12	100	100	0	0.540	0.559	0.536	0.545	1.327	0.560	0.883	120	530	2218	2246	-0.888	778	1440	805	1441	0
5	17	9	"PFJ0294"	"J26_9"	4750	26010	130	154	157	40	103	104	24	76	53	0	157	160	26	87	88	13	99	97	0	0.729	0.740	0.769	0.682	2.137	1.071	0.365	120	547	121	127	-0.457	51	70	54	73	0
5	18	9	"PFJ0296"	"J2708_2"	4950	26000	130	383	388	90	98	100	24	100	100	0	536	529	91	87	88	14	100	100	0	0.635	0.656	0.659	0.641	1.471	0.668	0.795	120	562	734	732	-0.656	285	449	290	442	0
5	19	9	"PFJ0298"	"J276_1"	5140	26000	130	237	238	49	97	99	24	99	98	0	222	226	38	87	88	13	100	100	0	1.037	1.014	1.026	0.986	1.551	1.090	0.685	120	537	275	280	0.052	140	135	141	139	0
[truncated: 1,063,906 more chars]
