# Supplementary material for: The Transcriptome of the Intraerythrocytic Developmental Cycle of Plasmodium falciparum
Source: PLoS Biol. 2003 Aug 18;1(1):e5. doi: 10.1371/journal.pbio.0000005 (PMC176545; doi:10.1371/journal.pbio.0000005)
Supplement: Dataset S1 — (29.5 MB ZIP). [file pbio.0000005.sd001.zip › TP_06.gpr]

ATF	1.0
27	43    
"Type=GenePix Results 1.4"
"DateTime=2002/08/27 17:36:51"
"Settings=C:\Documents and Settings\Manuel\My Documents\Malaria Hybes\HB3 Timecourse\MOS12_040.gps"
"GalFile=C:\Documents and Settings\Manuel\My Documents\Malaria Hybes\mos11galv2"
"Scanner=GenePix 4000B [88593]"
"Comment="
"PixelSize=10"
"ImageName=635	532"
"FileName=C:\Documents and Settings\Manuel\My Documents\Malaria Hybes\HB3 Timecourse\MOS12_040_635.tif	C:\Documents and Settings\Manuel\My Documents\Malaria Hybes\HB3 Timecourse\MOS12_040_532.tif"
"PMTVolts=590	510"
"ScanPower=100	100"
"FocusPosition=0"
"NormalizationFactor:RatioOfMedians=1.52442"
"NormalizationFactor:RatioOfMeans=1.499"
"NormalizationFactor:MedianOfRatios=1.50561"
"NormalizationFactor:MeanOfRatios=1.54287"
"NormalizationFactor:RegressionRatio=1.54559"
"JpegImage=C:\Documents and Settings\Manuel\My Documents\Malaria Hybes\HB3 Timecourse\MOS12_040.jpg"
"RatioFormulation=W1/W2 (635/532)"
"Barcode="
"ImageOrigin=1240, 19690"
"JpegOrigin=1240, 19690"
"Creator=GenePix Pro 3.0.6.73"
"Temperature=27.88"
"LaserPower=3.47	3.46"
"LaserOnTime=7563	7563"
"Supplier="
"Block"	"Column"	"Row"	"Name"	"ID"	"X"	"Y"	"Dia."	"F635 Median"	"F635 Mean"	"F635 SD"	"B635 Median"	"B635 Mean"	"B635 SD"	"% > B635+1SD"	"% > B635+2SD"	"F635 % Sat."	"F532 Median"	"F532 Mean"	"F532 SD"	"B532 Median"	"B532 Mean"	"B532 SD"	"% > B532+1SD"	"% > B532+2SD"	"F532 % Sat."	"Ratio of Medians"	"Ratio of Means"	"Median of Ratios"	"Mean of Ratios"	"Ratios SD"	"Rgn Ratio"	"Rgn R�"	"F Pixels"	"B Pixels"	"Sum of Medians"	"Sum of Means"	"Log Ratio"	"F635 Median - B635"	"F532 Median - B532"	"F635 Mean - B635"	"F532 Mean - B532"	"Flags"
1	1	1	"PFE0192"	"E18031_6"	1780	19900	120	1378	1296	459	65	67	15	100	100	0	2915	2828	841	96	98	18	100	100	0	0.466	0.451	0.461	0.429	1.440	0.440	0.868	120	617	4132	3963	-1.102	1313	2819	1231	2732	0
1	2	1	"PFE0272"	"E20827_3"	1970	19900	130	175	176	52	65	66	12	99	95	0	443	450	111	92	93	15	100	100	0	0.313	0.310	0.310	0.285	1.664	0.306	0.778	120	662	461	469	-1.674	110	351	111	358	0
1	3	1	"PFE0225"	"E18877_1"	2160	19900	130	170	169	52	66	68	15	92	90	0	399	394	112	94	94	14	100	100	0	0.341	0.343	0.347	0.316	1.791	0.337	0.764	120	644	409	403	-1.552	104	305	103	300	0
1	4	1	"PFE0214"	"E18651_4"	2340	19900	130	240	231	69	67	68	15	97	95	0	751	711	175	94	96	18	100	100	0	0.263	0.266	0.268	0.245	1.576	0.253	0.787	120	627	830	781	-1.925	173	657	164	617	0
1	5	1	"PFE0258"	"E20360_1"	2530	19900	130	367	373	130	64	66	14	99	97	0	5037	4686	1366	89	92	19	100	100	0	0.061	0.067	0.064	0.062	1.506	0.064	0.838	120	647	5251	4906	-4.029	303	4948	309	4597	0
1	6	1	"PFE0606"	"E714_15"	2720	19900	130	163	207	132	64	65	13	91	87	0	300	357	186	89	92	21	99	96	0	0.469	0.534	0.473	0.452	2.149	0.556	0.688	120	660	310	411	-1.092	99	211	143	268	0
1	7	1	"PFF1886"	"F7915_1"	2910	19900	130	399	400	158	64	65	13	99	97	0	537	545	160	89	91	20	100	100	0	0.748	0.737	0.711	0.666	1.710	0.751	0.828	120	664	783	792	-0.419	335	448	336	456	0
1	8	1	"PFF0067"	"F11738_1"	3100	19900	130	223	217	83	67	68	15	92	90	0	557	560	190	92	94	18	100	100	0	0.335	0.321	0.317	0.300	1.699	0.313	0.757	120	644	621	618	-1.576	156	465	150	468	0
1	9	1	"PFF0367"	"F20673_1"	3290	19900	130	836	765	314	69	70	14	100	99	0	1377	1249	389	97	99	17	100	100	0	0.599	0.604	0.594	0.543	1.698	0.611	0.867	120	661	2047	1848	-0.739	767	1280	696	1152	0
1	10	1	"PFF1686"	"F66030_3"	3480	19910	130	2195	2000	852	70	72	14	100	100	0	2393	2245	638	101	103	17	100	100	0	0.927	0.900	0.953	0.797	1.674	0.992	0.869	120	662	4417	4074	-0.109	2125	2292	1930	2144	0
1	11	1	"PFF1346"	"F54003_1"	3680	19910	130	1082	1000	381	68	69	13	100	100	0	1812	1753	525	96	98	17	100	100	0	0.591	0.562	0.572	0.522	1.585	0.586	0.868	120	621	2730	2589	-0.759	1014	1716	932	1657	0
1	12	1	"PFF0819"	"F36648_2"	3860	19900	140	207	196	77	64	65	13	92	88	0	421	414	135	89	92	19	99	98	0	0.431	0.406	0.395	0.347	2.169	0.409	0.746	156	728	475	457	-1.215	143	332	132	325	0
1	13	1	"PFF0467"	"F23644_4"	4050	19900	130	12774	12107	4878	65	68	18	100	100	0	17443	16783	5687	92	109	162	100	100	0	0.732	0.721	0.709	0.685	1.513	0.701	0.879	120	656	30060	28733	-0.449	12709	17351	12042	16691	0
1	14	1	"PFF1450"	"F57655_2"	4240	19900	130	132	131	42	63	66	18	88	73	0	222	223	48	87	105	158	28	0	0	0.511	0.500	0.489	0.422	2.239	0.140	0.178	120	696	204	204	-0.968	69	135	68	136	0
1	15	1	"PFF0809"	"F36380_1"	4450	19900	130	94	96	25	59	61	16	77	56	0	138	143	33	83	86	19	95	72	0	0.636	0.617	0.622	0.593	2.394	0.541	0.395	120	647	90	97	-0.652	35	55	37	60	0
1	16	1	"PFF0511"	"F25016_1"	4620	19900	130	414	409	134	58	60	15	100	99	0	314	333	111	80	83	18	99	97	0	1.521	1.387	1.433	1.407	1.528	1.371	0.816	120	608	590	604	0.605	356	234	351	253	0
1	17	1	"PFF1712"	"F67192_1"	4820	19900	140	196	197	76	64	67	17	92	89	0	342	345	117	89	92	21	99	99	0	0.522	0.520	0.494	0.481	1.906	0.514	0.751	156	744	385	389	-0.939	132	253	133	256	0
1	18	1	"PFF0870"	"F39343_3"	5010	19910	130	105	108	28	68	71	16	80	56	0	356	351	101	97	100	20	100	98	0	0.143	0.157	0.152	0.153	1.812	0.139	0.406	120	628	296	294	-2.807	37	259	40	254	0
1	19	1	"PFF1637"	"F64125_2"	5200	19900	130	276	279	88	67	69	15	99	97	0	522	503	151	93	96	20	100	100	0	0.487	0.517	0.511	0.508	1.489	0.503	0.822	120	645	638	622	-1.037	209	429	212	410	0
1	20	1	"PFF0483"	"F23940_2"	5390	19900	130	379	374	154	71	74	17	98	95	0	499	523	212	100	103	23	99	97	0	0.772	0.716	0.715	0.706	1.798	0.663	0.820	120	658	707	726	-0.373	308	399	303	423	0
1	21	1	"PFF0101"	"F13309_2"	5580	19900	130	581	559	237	72	74	17	98	97	0	377	378	130	101	106	28	97	94	0	1.844	1.758	1.732	1.712	1.655	1.793	0.828	120	664	785	764	0.883	509	276	487	277	0
1	22	1	"PFF1826"	"F71130_4"	5770	19910	130	217	203	59	70	73	20	96	93	0	612	583	165	99	104	29	100	100	0	0.287	0.275	0.265	0.265	1.588	0.259	0.784	120	740	660	617	-1.803	147	513	133	484	0
1	1	2	"PFF0961"	"F42117_4"	1770	20090	110	172	162	44	63	66	16	92	91	0	194	205	42	93	95	19	100	98	0	1.079	0.884	1.080	0.884	2.312	0.888	0.446	80	476	210	211	0.110	109	101	99	112	0
1	2	2	"PFF1620"	"F63632_3"	1970	20100	130	227	232	85	62	64	15	97	95	0	634	638	218	88	91	19	100	100	0	0.302	0.309	0.308	0.286	1.620	0.287	0.787	120	632	711	720	-1.726	165	546	170	550	0
1	3	2	"PFM0802"	"M5804_3"	2170	20100	130	113	114	34	62	64	12	85	77	0	359	355	106	87	89	15	100	100	0	0.188	0.194	0.192	0.171	1.822	0.191	0.680	120	547	323	320	-2.415	51	272	52	268	0
1	4	2	"PFM0091"	"M1661_1"	2340	20090	130	438	428	196	63	65	13	100	97	0	560	538	197	87	92	32	99	97	0	0.793	0.809	0.760	0.744	1.902	0.852	0.834	120	545	848	816	-0.335	375	473	365	451	0
1	5	2	"PFM0462"	"M3816_2"	2540	20090	130	7932	7478	3569	67	67	13	100	100	0	4493	4336	1773	89	96	39	100	100	0	1.786	1.745	1.705	1.648	1.580	1.808	0.880	120	580	12269	11658	0.837	7865	4404	7411	4247	0
1	6	2	"PFM0294"	"M29681_1"	2730	20100	130	302	304	123	66	67	12	96	96	0	693	658	201	92	96	28	100	100	0	0.393	0.420	0.399	0.366	1.691	0.430	0.854	120	580	837	804	-1.349	236	601	238	566	0
1	7	2	"PFM0525"	"M42687_2"	2930	20100	130	267	259	97	64	66	14	97	96	0	760	718	171	93	95	16	100	100	0	0.304	0.312	0.320	0.275	1.753	0.331	0.803	120	526	870	820	-1.716	203	667	195	625	0
1	8	2	"PFM0582"	"M45177_10"	3110	20090	130	902	867	366	65	67	16	100	100	0	705	675	206	96	99	35	99	99	0	1.374	1.385	1.344	1.274	1.782	1.461	0.850	120	531	1446	1381	0.459	837	609	802	579	0
1	9	2	"PFM0415"	"M36754_19"	3300	20100	120	211	205	63	68	69	15	98	95	0	380	382	91	97	101	35	100	99	0	0.505	0.481	0.481	0.441	1.699	0.455	0.736	120	529	426	422	-0.985	143	283	137	285	0
1	10	2	"PFM0252"	"M26245_1"	3500	20100	130	443	409	142	68	70	13	97	97	0	409	404	95	98	99	16	100	100	0	1.206	1.114	1.096	0.979	1.922	1.195	0.834	120	547	686	647	0.270	375	311	341	306	0
1	11	2	"PFM0169"	"M21665_1"	3680	20100	130	726	695	268	68	69	12	100	99	0	1015	962	264	97	98	15	100	100	0	0.717	0.725	0.705	0.650	1.770	0.739	0.824	120	542	1576	1492	-0.480	658	918	627	865	0
1	12	2	"PFM0497"	"M40872_1"	3880	20100	130	278	263	81	68	69	12	99	97	0	412	404	104	95	97	16	100	100	0	0.662	0.631	0.639	0.587	1.715	0.632	0.806	120	545	527	504	-0.594	210	317	195	309	0
1	13	2	"PFM0499"	"M40872_5"	4070	20110	120	104	101	23	68	71	16	73	53	0	183	181	36	95	108	145	4	0	0	0.409	0.384	0.393	0.368	2.508	0.369	0.370	120	511	124	119	-1.290	36	88	33	86	0
1	14	2	"PFM0670"	"M49091_1"	4260	20100	130	149	143	37	67	69	15	93	88	0	407	396	114	96	99	20	98	97	0	0.264	0.253	0.245	0.257	1.648	0.227	0.672	120	552	393	376	-1.923	82	311	76	300	0
1	15	2	"PFM0324"	"M31208_9"	4440	20090	130	132	136	47	65	67	14	88	75	0	438	435	121	94	98	21	100	100	0	0.195	0.208	0.200	0.175	1.991	0.212	0.688	120	513	411	412	-2.360	67	344	71	341	0
1	16	2	"PFM0024"	"M11377_3"	4640	20100	140	815	854	521	62	65	15	99	96	0	1066	1299	1982	88	92	19	96	95	0	0.770	0.654	0.838	0.728	2.937	0.213	0.254	156	493	1731	2003	-0.377	753	978	792	1211	0
1	17	2	"PFM0019"	"M11356_1"	4820	20100	130	87	88	21	64	66	15	60	35	0	229	226	55	89	93	20	97	91	0	0.164	0.175	0.185	0.169	2.295	0.176	0.371	120	475	163	161	-2.606	23	140	24	137	0
1	18	2	"PFM0187"	"M22455_1"	5020	20100	130	3048	2928	1141	65	67	14	100	100	0	46755	43587	14053	93	96	20	100	100	0	0.064	0.066	0.065	0.063	1.365	0.066	0.884	120	518	49645	46357	-3.967	2983	46662	2863	43494	0
1	19	2	"PFM0042"	"M12812_3"	5210	20100	150	67	72	19	70	72	17	21	7	0	140	140	26	98	102	23	75	43	0	-0.071	0.048	0.465	0.405	2.956	0.221	0.091	156	566	39	44	Error	-3	42	2	42	-50
1	20	2	"PFM0044"	"M12812_6"	5390	20100	130	663	631	212	79	80	17	100	100	0	764	730	198	115	117	26	100	100	0	0.900	0.898	0.879	0.854	1.515	0.920	0.842	120	492	1233	1167	-0.152	584	649	552	615	0
1	21	2	"PFN0072"	"N128_74"	5590	20100	120	132	133	33	81	81	18	85	70	0	319	316	74	114	117	27	98	95	0	0.249	0.257	0.261	0.248	1.901	0.237	0.467	120	487	256	254	-2.007	51	205	52	202	0
1	22	2	"PFN0081"	"N128_88"	5780	20110	150	95	96	21	70	75	33	32	3	0	179	180	37	97	102	27	94	76	0	0.305	0.313	0.299	0.293	2.421	0.290	0.261	156	786	107	109	-1.714	25	82	26	83	-50
1	1	3	"PFN0030"	"N128_103"	1790	20290	130	6679	6203	2064	65	68	17	100	100	0	5078	4637	1529	94	96	19	100	100	0	1.327	1.351	1.384	1.356	1.447	1.352	0.904	120	657	11598	10681	0.408	6614	4984	6138	4543	0
1	2	3	"PFN0126"	"N130_31"	1980	20300	120	117	117	30	63	64	13	94	83	0	231	225	45	88	91	18	100	99	0	0.378	0.394	0.382	0.347	1.979	0.396	0.643	120	507	197	191	-1.405	54	143	54	137	0
1	3	3	"PFN0135"	"N130_44"	2170	20290	120	121	123	29	60	62	11	95	93	0	242	241	47	83	85	14	100	100	0	0.384	0.399	0.382	0.378	1.607	0.378	0.665	120	500	220	221	-1.382	61	159	63	158	0
1	4	3	"PFN0150"	"N131_2"	2360	20290	130	464	440	143	63	64	13	100	98	0	417	400	111	86	91	40	100	96	0	1.211	1.201	1.183	1.154	1.711	6.821	0.281	120	564	732	691	0.277	401	331	377	314	0
1	5	3	"PFB0094"	"B325"	2550	20290	120	94	91	19	64	65	13	74	54	0	163	166	32	86	92	39	90	49	0	0.390	0.338	0.371	0.322	2.166	0.291	0.357	120	515	107	107	-1.360	30	77	27	80	0
1	6	3	"PFB0096"	"B327"	2740	20290	120	391	382	129	63	64	12	99	99	0	772	749	204	87	88	14	100	100	0	0.479	0.482	0.482	0.444	1.572	0.487	0.877	120	498	1013	981	-1.062	328	685	319	662	0
1	7	3	"PFB0098"	"B34"	2940	20280	150	69	72	15	64	65	13	31	12	0	103	105	19	90	91	15	45	23	0	0.385	0.533	0.600	0.739	3.644	0.496	0.118	156	515	18	23	-1.379	5	13	8	15	-50
1	8	3	"PFB0100"	"B343"	3120	20290	120	2815	2771	994	64	66	15	100	100	0	2839	2758	742	92	95	38	100	100	0	1.001	1.015	1.006	0.967	1.427	1.051	0.868	120	440	5498	5373	0.002	2751	2747	2707	2666	0
1	9	3	"PFB0103"	"B347"	3310	20290	130	87	88	20	65	66	12	72	45	0	186	188	39	93	94	16	96	95	0	0.237	0.242	0.264	0.239	2.017	0.239	0.359	120	533	115	118	-2.080	22	93	23	95	0
1	10	3	"PFB0106"	"B362"	3500	20290	120	83	83	18	66	67	11	63	31	0	152	154	27	94	95	15	95	87	0	0.293	0.283	0.342	0.330	2.416	0.251	0.170	120	485	75	77	-1.771	17	58	17	60	0
1	11	3	"PFB0128"	"B405"	3690	20290	120	120	119	31	66	67	12	89	86	0	223	219	48	95	95	15	98	97	0	0.422	0.427	0.434	0.402	1.961	0.407	0.567	120	500	182	177	-1.245	54	128	53	124	0
1	12	3	"PFB0131"	"B415"	3880	20280	130	416	433	223	67	68	12	98	98	0	531	561	210	96	98	16	99	99	0	0.802	0.787	0.732	0.673	1.868	0.826	0.812	120	522	784	831	-0.318	349	435	366	465	0
1	13	3	"PFB0133"	"B418"	4070	20290	130	104	109	34	68	69	13	78	66	0	166	172	47	96	98	16	90	82	0	0.514	0.539	0.547	0.515	2.339	0.607	0.462	120	481	106	117	-0.959	36	70	41	76	0
1	14	3	"PFB0135"	"B424"	4260	20290	120	417	392	139	69	71	14	99	97	0	682	675	183	96	99	18	100	100	0	0.594	0.558	0.544	0.512	1.600	0.574	0.852	120	514	934	902	-0.752	348	586	323	579	0
1	15	3	"PFB0137"	"B427"	4470	20280	150	83	85	18	74	75	14	39	15	0	120	123	24	103	106	19	44	23	0	0.529	0.550	0.722	0.701	3.704	0.372	0.082	156	559	26	31	-0.918	9	17	11	20	-50
1	16	3	"PFB0139"	"B431"	4640	20290	140	1260	1266	629	73	74	15	99	99	0	1406	1295	534	102	104	20	100	100	0	0.910	1.000	0.971	0.921	2.277	1.048	0.836	156	460	2491	2386	-0.136	1187	1304	1193	1193	0
1	17	3	"PFB0155"	"B464"	4830	20280	150	103	105	28	75	76	15	64	46	0	128	129	27	109	110	24	44	14	0	1.474	1.500	1.143	1.075	3.543	0.729	0.214	156	542	47	50	0.559	28	19	30	20	-50
1	18	3	"PFB0158"	"B467"	5020	20280	130	382	386	150	79	80	17	98	95	0	313	312	88	113	115	24	100	96	0	1.515	1.543	1.563	1.443	1.761	1.534	0.757	120	564	503	506	0.599	303	200	307	199	0
1	19	3	"PFB0160"	"B47"	5250	20280	150	78	82	19	84	85	19	12	3	0	112	115	27	118	119	24	17	5	0	1.000	0.667	0.756	0.740	3.327	0.470	0.173	156	620	-12	-5	0.000	-6	-6	-2	-3	-50
1	20	3	"PFB0163"	"B476"	5430	20300	150	83	84	17	85	87	16	17	2	0	125	126	27	123	125	22	24	7	0	-1.000	-0.333	0.654	0.578	3.476	0.378	0.056	156	521	0	2	Error	-2	2	-1	3	-50
1	21	3	"PFB0166"	"B484"	5590	20280	130	521	503	197	86	88	16	98	95	0	414	392	109	124	128	23	99	96	0	1.500	1.556	1.531	1.469	1.857	1.673	0.793	120	464	725	685	0.585	435	290	417	268	0
1	22	3	"PFB0168"	"B489"	5780	20290	130	135	134	38	85	87	17	78	71	0	378	369	101	122	125	25	96	92	0	0.195	0.198	0.207	0.194	1.899	0.206	0.532	120	602	306	296	-2.356	50	256	49	247	0
1	1	4	"PFB0186"	"B513"	1790	20480	120	251	248	62	68	70	14	100	100	0	507	504	112	98	100	19	100	100	0	0.447	0.443	0.455	0.430	1.456	0.431	0.839	120	559	592	586	-1.160	183	409	180	406	0
1	2	4	"PFB0188"	"B516"	1980	20470	110	82	83	19	62	63	12	66	43	0	148	152	22	88	90	17	100	95	0	0.333	0.328	0.360	0.322	2.251	0.334	0.282	80	457	80	85	-1.585	20	60	21	64	0
1	3	4	"PFB0191"	"B521"	2180	20480	120	683	644	251	59	60	11	100	100	0	1693	1586	438	81	83	14	100	100	0	0.387	0.389	0.397	0.353	1.645	0.396	0.873	120	534	2236	2090	-1.369	624	1612	585	1505	0
1	4	4	"PFB0193"	"B527"	2370	20480	120	173	169	48	62	63	12	96	94	0	300	303	71	84	87	31	99	97	0	0.514	0.489	0.485	0.452	1.771	0.463	0.722	120	475	327	326	-0.960	111	216	107	219	0
1	5	4	"PFB0195"	"B530"	2550	20480	130	124	126	35	63	64	12	92	84	0	146	149	31	86	89	29	84	54	0	1.017	1.000	0.955	0.939	1.935	0.987	0.597	120	507	121	126	0.024	61	60	63	63	0
1	6	4	"PFB0198"	"B536"	2750	20480	120	162	163	47	67	68	13	94	90	0	625	596	159	92	94	16	100	100	0	0.178	0.190	0.185	0.181	1.673	0.182	0.737	120	531	628	600	-2.488	95	533	96	504	0
1	7	4	"PFD0038"	"D12635_8"	2960	20450	150	78	78	16	70	71	13	30	14	0	109	114	39	98	99	16	37	18	0	0.727	0.500	0.816	0.801	3.231	0.140	0.067	156	556	19	24	-0.459	8	11	8	16	-50
1	8	4	"PFD0046"	"D13568_2"	3120	20480	130	260	249	64	68	69	12	99	98	0	652	622	178	98	99	16	100	100	0	0.347	0.345	0.358	0.349	1.617	0.317	0.825	120	506	746	705	-1.529	192	554	181	524	0
1	9	4	"PFD0050"	"D14936_1"	3340	20480	150	70	72	14	64	65	12	37	13	0	109	111	22	93	94	17	47	25	0	0.375	0.444	0.639	0.608	4.000	0.391	0.097	156	580	22	26	-1.415	6	16	8	18	-50
1	10	4	"PFD0055"	"D15909_10"	3500	20480	130	936	943	375	64	65	12	100	100	0	1690	1616	564	90	91	14	100	100	0	0.545	0.576	0.571	0.550	1.778	0.560	0.847	120	497	2472	2405	-0.876	872	1600	879	1526	0
1	11	4	"PFD0058"	"D15909_5"	3700	20480	130	378	374	129	66	67	13	100	99	0	396	380	96	91	93	15	100	100	0	1.023	1.066	1.108	0.992	1.586	1.122	0.850	120	607	617	597	0.033	312	305	308	289	0
1	12	4	"PFD0060"	"D16430_1"	3940	20470	150	64	65	15	66	67	13	14	4	0	92	93	17	94	96	16	15	3	0	1.000	1.000	0.823	0.757	3.041	0.537	0.061	156	609	-4	-2	0.000	-2	-2	-1	-1	-50
1	13	4	"PFD0079"	"D16785_4"	4080	20480	120	884	828	311	67	68	13	100	100	0	3065	2855	748	94	95	16	100	100	0	0.275	0.276	0.279	0.250	1.660	0.271	0.841	120	414	3788	3522	-1.863	817	2971	761	2761	0
1	14	4	"PFD0082"	"D16785_6"	4270	20480	120	117	114	29	67	68	13	82	70	0	235	231	48	92	93	18	100	98	0	0.350	0.338	0.351	0.298	2.005	0.346	0.555	120	475	193	186	-1.516	50	143	47	139	0
1	15	4	"PFD0085"	"D16785_9"	4460	20480	130	368	359	121	73	74	14	100	99	0	536	510	138	102	103	21	100	98	0	0.680	0.701	0.691	0.676	1.601	0.729	0.834	120	459	729	694	-0.557	295	434	286	408	0
1	16	4	"PFD0087"	"D17715_10"	4650	20480	130	326	320	112	78	79	15	96	95	0	286	277	60	111	112	19	98	97	0	1.417	1.458	1.539	1.382	1.721	1.620	0.764	120	464	423	408	0.503	248	175	242	166	0
1	17	4	"PFD0092"	"D17715_109"	4840	20480	120	155	153	43	80	81	15	90	85	0	390	380	95	119	120	21	100	96	0	0.277	0.280	0.286	0.277	1.759	0.267	0.592	120	494	346	334	-1.853	75	271	73	261	0
1	18	4	"PFD0094"	"D17715_110"	5030	20480	130	862	811	297	84	86	16	100	99	0	744	719	163	123	124	21	100	100	0	1.253	1.220	1.251	1.108	1.721	1.343	0.847	120	568	1399	1323	0.325	778	621	727	596	0
1	19	4	"PFD0112"	"D17715_16"	5240	20530	150	91	95	21	88	90	18	25	10	0	135	138	29	124	126	22	33	16	0	0.273	0.500	0.706	0.788	3.813	0.482	0.104	156	568	14	21	-1.874	3	11	7	14	-50
1	20	4	"PFD0115"	"D17715_20"	5410	20480	130	96	98	31	86	89	17	33	17	0	213	210	49	125	127	21	90	81	0	0.114	0.141	0.233	0.235	3.448	0.135	0.077	120	509	98	97	-3.138	10	88	12	85	0
1	21	4	"PFD0118"	"D17715_25"	5610	20450	90	117	115	31	89	91	19	57	34	0	181	177	41	132	136	27	73	38	0	0.571	0.578	0.712	0.668	2.615	0.540	0.217	52	370	77	71	-0.807	28	49	26	45	0
1	22	4	"PFD0121"	"D17715_28"	5800	20480	130	267	256	76	89	90	17	95	93	0	433	418	115	129	131	23	99	97	0	0.586	0.578	0.578	0.551	1.919	0.576	0.809	120	676	482	456	-0.772	178	304	167	289	0
1	1	5	"PFD0124"	"D17715_32"	1800	20670	120	273	272	92	64	66	12	98	97	0	521	526	129	93	95	17	100	100	0	0.488	0.480	0.484	0.441	1.680	0.487	0.825	120	562	637	641	-1.034	209	428	208	433	0
1	2	5	"PFD0126"	"D17715_37"	1990	20670	130	279	273	86	60	61	10	100	99	0	477	468	126	86	88	14	99	99	0	0.560	0.558	0.562	0.541	1.868	0.539	0.808	120	587	610	595	-0.836	219	391	213	382	0
1	3	5	"PFD0143"	"D17715_67"	2180	20670	120	94	93	20	61	61	11	84	69	0	299	296	67	83	84	13	100	100	0	0.153	0.150	0.150	0.132	1.940	0.143	0.526	120	497	249	245	-2.710	33	216	32	213	0
1	4	5	"PFD0145"	"D17715_7"	2370	20670	130	103	105	30	63	64	11	83	69	0	158	157	39	85	86	13	91	89	0	0.548	0.583	0.549	0.528	2.179	0.630	0.567	120	492	113	114	-0.868	40	73	42	72	0
1	5	5	"PFD0147"	"D17715_76"	2550	20660	150	69	71	12	65	67	12	25	7	0	104	104	16	89	90	14	51	17	0	0.267	0.400	0.637	0.635	3.227	0.327	0.035	156	582	19	21	-1.907	4	15	6	15	-50
1	6	5	"PFD0149"	"D17715_8"	2750	20670	120	130	130	33	67	68	12	93	86	0	226	215	46	92	93	14	98	96	0	0.470	0.512	0.500	0.467	1.807	0.500	0.636	120	498	197	186	-1.089	63	134	63	123	0
1	7	5	"PFD0151"	"D17715_81"	2940	20670	120	133	129	34	69	70	13	90	84	0	384	382	88	96	97	15	100	100	0	0.222	0.210	0.214	0.202	1.792	0.202	0.626	120	505	352	346	-2.170	64	288	60	286	0
1	8	5	"PFD0153"	"D17715_89"	3130	20670	130	1308	1267	508	63	65	12	100	100	0	1426	1421	454	91	90	18	100	100	0	0.933	0.905	0.899	0.852	1.470	0.929	0.883	120	509	2580	2534	-0.101	1245	1335	1204	1330	0
1	9	5	"PFE0210"	"E18550_2"	3320	20660	130	334	323	111	56	59	11	100	100	0	621	598	168	76	80	17	100	100	0	0.510	0.511	0.514	0.480	1.646	0.486	0.806	120	545	823	789	-0.971	278	545	267	522	0
1	10	5	"PFE0213"	"E18651_3"	3510	20660	100	96	94	25	59	61	12	77	66	0	148	145	29	83	85	17	90	82	0	0.569	0.565	0.672	0.612	2.164	0.554	0.437	80	427	102	97	-0.813	37	65	35	62	0
1	11	5	"PFE0218"	"E18737_1"	3710	20660	120	421	421	180	63	65	13	99	97	0	936	892	356	89	91	15	100	100	0	0.423	0.446	0.453	0.415	1.886	0.420	0.820	120	513	1205	1161	-1.242	358	847	358	803	0
1	12	5	"PFE0223"	"E1884_3"	3890	20660	130	3124	3155	1467	63	65	13	100	100	0	4292	4305	1757	88	92	21	100	100	0	0.728	0.733	0.737	0.686	1.845	0.725	0.806	120	515	7265	7309	-0.458	3061	4204	3092	4217	0
1	13	5	"PFE0226"	"E18877_2"	4090	20670	130	90	94	27	64	65	13	72	48	0	204	201	48	89	92	22	95	90	0	0.226	0.268	0.282	0.260	2.133	0.285	0.457	120	517	141	142	-2.145	26	115	30	112	0
1	14	5	"PFE0228"	"E18957_1"	4280	20660	120	104	106	25	62	64	14	88	75	0	356	349	87	81	85	18	100	100	0	0.153	0.164	0.170	0.150	2.063	0.165	0.610	120	446	317	312	-2.711	42	275	44	268	0
1	15	5	"PFE0249"	"E19870_1"	4460	20650	150	130	124	37	72	72	15	82	68	0	145	141	29	99	99	23	73	48	0	1.261	1.238	1.210	1.242	2.475	1.049	0.439	156	507	104	94	0.334	58	46	52	42	-50
1	16	5	"PFE0251"	"E20152_1"	4650	20660	150	90	92	21	80	81	15	38	18	0	137	135	28	115	116	20	53	19	0	0.455	0.600	0.756	0.676	3.154	0.458	0.116	156	527	32	32	-1.138	10	22	12	20	-50
1	17	5	"PFE0257"	"E20313_1"	4850	20670	120	101	103	31	82	84	15	54	35	0	165	164	36	121	122	19	75	55	0	0.432	0.488	0.652	0.631	2.739	0.638	0.220	120	439	63	64	-1.212	19	44	21	43	0
1	18	5	"PFE0260"	"E20360_12"	5050	20670	150	77	79	19	87	89	17	15	1	0	122	121	24	125	127	21	15	4	0	3.333	2.000	0.905	0.890	3.738	0.415	0.036	156	510	-13	-12	1.737	-10	-3	-8	-4	-50
1	19	5	"PFE0265"	"E20424_1"	5220	20670	120	382	405	179	90	92	18	96	96	0	918	933	316	130	131	23	100	100	0	0.371	0.392	0.371	0.358	1.670	0.380	0.787	120	371	1080	1118	-1.432	292	788	315	803	0
1	20	5	"PFE0267"	"E20514_1"	5420	20670	130	568	547	232	90	91	17	98	96	0	1237	1297	423	132	134	22	100	100	0	0.433	0.392	0.397	0.355	1.706	0.398	0.795	120	473	1583	1622	-1.209	478	1105	457	1165	0
1	21	5	"PFE0293"	"E22156_1"	5600	20670	130	690	650	251	93	94	18	97	97	0	1204	1149	309	138	139	23	100	100	0	0.560	0.551	0.552	0.509	1.547	0.568	0.848	120	590	1663	1568	-0.836	597	1066	557	1011	0
1	22	5	"PFE0299"	"E22468_1"	5790	20660	130	358	360	150	92	93	17	95	94	0	328	318	91	135	135	22	95	90	0	1.378	1.464	1.465	1.449	2.133	1.532	0.694	120	630	459	451	0.463	266	193	268	183	0
1	1	6	"PFE0302"	"E22504_2"	1800	20850	110	92	92	21	63	64	12	77	57	0	151	153	29	93	95	15	95	82	0	0.500	0.483	0.588	0.513	2.324	0.416	0.223	80	485	87	89	-1.000	29	58	29	60	0
1	2	6	"PFE0309"	"E2283_4"	1980	20860	120	89	89	25	63	66	26	49	15	0	156	162	45	88	90	15	90	84	0	0.382	0.351	0.408	0.384	2.575	0.321	0.323	120	521	94	100	-1.387	26	68	26	74	0
1	3	6	"PFE0314"	"E22930_2"	2180	20860	120	88	91	25	64	64	11	73	51	0	221	229	65	86	88	13	100	97	0	0.178	0.189	0.194	0.173	2.121	0.210	0.490	120	498	159	170	-2.492	24	135	27	143	0
1	4	6	"PFE0318"	"E23098_1"	2360	20850	130	340	347	165	64	66	14	97	96	0	303	303	106	88	91	21	98	95	0	1.284	1.316	1.244	1.232	2.148	1.456	0.777	120	520	491	498	0.360	276	215	283	215	0
1	5	6	"PFE0353"	"E24637_1"	2560	20860	130	929	861	327	68	69	15	99	98	0	1763	1737	416	94	96	22	100	100	0	0.516	0.483	0.503	0.440	1.635	0.496	0.851	120	541	2530	2436	-0.955	861	1669	793	1643	0
1	6	6	"PFE0361"	"E248_3"	2750	20860	130	1817	1637	634	70	71	13	100	100	0	1587	1484	389	98	100	17	100	100	0	1.173	1.131	1.110	1.042	1.540	1.209	0.857	120	527	3236	2953	0.231	1747	1489	1567	1386	0
1	7	6	"PFE0363"	"E24971_1"	2940	20850	130	188	187	62	70	71	13	95	92	0	191	190	42	98	100	17	97	90	0	1.269	1.272	1.314	1.220	1.949	1.358	0.651	120	478	211	209	0.343	118	93	117	92	0
1	8	6	"PFE0367"	"E25193_1"	3120	20850	150	85	85	21	60	62	13	64	48	0	130	132	35	80	83	19	78	65	0	0.500	0.481	0.427	0.406	2.714	0.452	0.448	156	525	75	77	-1.000	25	50	25	52	-50
1	9	6	"PFE0373"	"E25749_1"	3320	20860	130	205	208	72	53	55	10	97	96	0	776	763	199	68	69	11	100	100	0	0.215	0.223	0.219	0.206	1.623	0.225	0.810	120	572	860	850	-2.220	152	708	155	695	0
1	10	6	"PFE0375"	"E25972_1"	3510	20860	120	200	203	70	56	57	10	98	98	0	1060	988	275	73	76	16	100	100	0	0.146	0.161	0.156	0.148	1.581	0.157	0.789	120	534	1131	1062	-2.777	144	987	147	915	0
1	11	6	"PFF0292"	"F18577_5"	3700	20860	130	118	120	35	60	62	12	91	82	0	237	232	47	83	85	15	99	99	0	0.377	0.403	0.414	0.367	1.742	0.425	0.701	120	546	212	209	-1.409	58	154	60	149	0
1	12	6	"PFF0300"	"F18770_1"	3890	20850	150	64	66	13	65	66	13	14	6	0	97	98	16	90	93	20	19	3	0	-0.143	0.125	0.760	0.759	3.362	0.243	0.034	156	606	6	9	Error	-1	7	1	8	-50
1	13	6	"PFF0307"	"F19110_2"	4080	20850	120	457	436	137	68	70	14	100	98	0	354	342	89	96	98	18	100	99	0	1.508	1.496	1.478	1.469	1.692	1.525	0.802	120	481	647	614	0.592	389	258	368	246	0
1	14	6	"PFF0309"	"F19190_1"	4270	20850	120	206	208	57	74	74	16	97	96	0	476	453	105	105	104	25	100	100	0	0.356	0.385	0.379	0.375	1.558	0.370	0.784	120	512	503	482	-1.491	132	371	134	348	0
1	15	6	"PFF0313"	"F19243_2"	4460	20850	130	889	863	332	75	76	16	100	100	0	1061	993	291	107	107	24	100	100	0	0.853	0.889	0.886	0.837	1.761	0.908	0.822	120	501	1768	1674	-0.229	814	954	788	886	0
1	16	6	"PFF0316"	"F19409_1"	4650	20850	120	125	126	30	77	78	15	85	75	0	304	298	56	110	113	21	100	98	0	0.247	0.261	0.250	0.247	1.859	0.253	0.550	120	471	242	237	-2.015	48	194	49	188	0
1	17	6	"PFF0345"	"F20077_1"	4850	20840	150	106	105	24	86	87	16	57	25	0	146	142	30	123	124	20	51	21	0	0.870	1.000	0.818	0.923	3.211	0.534	0.104	156	551	43	38	-0.202	20	23	19	19	-50
1	18	6	"PFF0351"	"F20166_1"	5030	20850	120	142	139	33	89	91	18	85	65	0	194	190	40	130	131	21	81	66	0	0.828	0.833	0.859	0.910	2.352	0.688	0.368	120	485	117	110	-0.272	53	64	50	60	0
1	19	6	"PFF0355"	"F20234_1"	5250	20840	100	128	125	29	92	94	19	72	41	0	166	163	35	133	136	24	60	26	0	1.091	1.100	0.833	0.940	2.665	0.801	0.157	80	393	69	63	0.126	36	33	33	30	0
1	20	6	"PFF0357"	"F20284_1"	5410	20850	120	169	169	49	89	90	17	87	80	0	318	309	76	131	133	23	97	96	0	0.428	0.449	0.470	0.405	1.962	0.435	0.631	120	492	267	258	-1.225	80	187	80	178	0
1	21	6	"PFF0360"	"F20385_1"	5610	20850	120	475	451	136	89	90	19	98	97	0	501	496	124	131	131	25	99	99	0	1.043	0.992	0.972	0.968	1.951	1.006	0.788	120	480	756	727	0.061	386	370	362	365	0
1	22	6	"PFF0362"	"F20385_3"	5800	20850	120	452	433	147	81	83	20	99	98	0	619	603	136	117	118	27	100	100	0	0.739	0.724	0.750	0.674	1.587	0.755	0.822	120	580	873	838	-0.436	371	502	352	486	0
1	1	7	"PFF0380"	"F20989_1"	1800	21050	120	425	392	138	63	66	25	94	93	0	757	702	209	90	91	16	100	99	0	0.543	0.538	0.557	0.518	1.651	0.529	0.828	120	574	1029	941	-0.882	362	667	329	612	0
1	2	7	"PFF0388"	"F21429_3"	1990	21050	120	1731	1659	682	64	67	27	99	98	0	3353	3167	963	86	88	15	100	100	0	0.510	0.518	0.524	0.460	1.927	0.519	0.848	120	479	4934	4676	-0.971	1667	3267	1595	3081	0
1	3	7	"PFF0396"	"F21560_1"	2190	21050	130	912	913	389	66	67	12	100	98	0	1154	1122	326	90	92	14	100	100	0	0.795	0.821	0.833	0.716	1.903	0.894	0.846	120	555	1910	1879	-0.331	846	1064	847	1032	0
1	4	7	"PFF0401"	"F21821_1"	2370	21040	130	593	573	205	66	68	15	99	99	0	506	474	167	92	94	21	95	95	0	1.273	1.327	1.329	1.391	2.045	1.324	0.822	120	552	941	889	0.348	527	414	507	382	0
1	5	7	"PFF0404"	"F21902_1"	2560	21040	130	1185	1158	422	68	69	12	100	100	0	1656	1608	541	93	95	16	99	99	0	0.715	0.719	0.710	0.734	1.825	0.695	0.850	120	545	2680	2605	-0.485	1117	1563	1090	1515	0
1	6	7	"PFF0407"	"F21981_2"	2750	21040	130	5778	5450	1941	72	74	15	100	100	0	6390	5882	1629	98	101	19	100	100	0	0.907	0.930	0.968	0.892	1.493	0.942	0.871	120	529	11998	11162	-0.141	5706	6292	5378	5784	0
1	7	7	"PFF0440"	"F22946_1"	2940	21040	130	221	237	103	73	75	16	98	95	0	221	250	107	103	105	19	95	91	0	1.254	1.116	1.103	1.173	1.787	1.056	0.786	120	531	266	311	0.327	148	118	164	147	0
1	8	7	"PFF0446"	"F23145_4"	3130	21030	150	81	83	17	66	68	15	48	19	0	124	123	22	94	94	22	61	25	0	0.500	0.586	0.588	0.604	3.247	0.476	0.234	156	586	45	46	-1.000	15	30	17	29	-50
1	9	7	"PFF0452"	"F23274_1"	3310	21040	80	87	87	19	59	61	14	75	46	0	133	130	26	77	84	24	82	61	0	0.500	0.528	0.543	0.522	1.975	0.464	0.316	52	296	84	81	-1.000	28	56	28	53	0
1	10	7	"PFF0458"	"F23526_2"	3510	21050	120	626	572	194	60	62	14	100	100	0	1146	1147	324	80	85	21	100	100	0	0.531	0.480	0.459	0.457	1.512	0.467	0.855	120	544	1632	1579	-0.913	566	1066	512	1067	0
1	11	7	"PFF0461"	"F23551_1"	3710	21050	130	693	655	256	65	66	13	100	100	0	495	476	118	91	93	19	100	100	0	1.554	1.532	1.520	1.413	1.613	1.852	0.740	120	536	1032	975	0.636	628	404	590	385	0
1	12	7	"PFF0463"	"F23564_1"	3890	21050	130	1419	1292	491	71	73	15	100	100	0	1893	1758	474	101	103	20	100	100	0	0.752	0.737	0.741	0.681	1.583	0.754	0.864	120	544	3140	2878	-0.411	1348	1792	1221	1657	0
1	13	7	"PFF1088"	"F45524_1"	4090	21050	130	768	714	256	76	78	15	100	99	0	458	446	122	107	109	20	100	100	0	1.972	1.882	1.927	1.786	1.745	2.026	0.837	120	581	1043	977	0.979	692	351	638	339	0
1	14	7	"PFF1100"	"F45683_2"	4280	21050	130	779	736	260	81	85	56	99	97	0	893	886	232	115	126	93	100	100	0	0.897	0.850	0.856	0.774	1.803	0.888	0.794	120	547	1476	1426	-0.157	698	778	655	771	0
1	15	7	"PFF1105"	"F45820_1"	4470	21030	150	96	97	21	80	81	15	50	21	0	133	136	30	117	119	26	38	13	0	1.000	0.895	0.743	0.755	3.596	0.416	0.090	156	600	32	36	0.000	16	16	17	19	-50
1	16	7	"PFF1110"	"F46067_3"	4660	21040	120	719	698	257	81	81	17	99	99	0	632	611	178	115	116	22	100	100	0	1.234	1.244	1.262	1.176	1.630	1.290	0.854	120	482	1155	1113	0.303	638	517	617	496	0
1	17	7	"PFF1112"	"F46181_1"	4850	21040	130	558	541	212	86	87	16	99	97	0	398	375	92	122	124	21	100	99	0	1.710	1.798	1.830	1.621	1.808	1.984	0.818	120	559	748	708	0.774	472	276	455	253	0
1	18	7	"PFF1114"	"F46183_2"	5040	21040	130	129	127	32	86	88	16	79	61	0	195	193	43	127	128	19	81	75	0	0.632	0.621	0.659	0.622	2.718	0.520	0.316	120	549	111	107	-0.661	43	68	41	66	0
1	19	7	"PFF1142"	"F4688_1"	5230	21040	130	1594	1490	485	88	90	17	100	100	0	1253	1139	368	133	133	21	100	100	0	1.345	1.394	1.412	1.414	1.592	1.382	0.848	120	585	2626	2408	0.427	1506	1120	1402	1006	0
1	20	7	"PFF1151"	"F47145_2"	5420	21050	120	503	497	185	80	81	17	99	99	0	400	398	95	119	119	26	100	99	0	1.505	1.495	1.465	1.404	1.680	1.627	0.809	120	472	704	696	0.590	423	281	417	279	0
1	21	7	"PFF1154"	"F47255_1"	5610	21040	150	127	125	34	72	74	17	82	71	0	134	133	28	100	104	24	58	29	0	1.618	1.606	1.457	1.510	2.468	1.303	0.420	156	537	89	86	0.694	55	34	53	33	-50
1	22	7	"PFF1156"	"F47255_3"	5800	21040	120	101	103	21	63	66	15	88	66	0	134	135	26	88	92	20	84	61	0	0.826	0.851	0.853	0.852	2.742	0.676	0.325	120	558	84	87	-0.276	38	46	40	47	0
1	1	8	"PFF1158"	"F47327_1"	1800	21230	130	256	241	72	63	65	12	99	98	0	446	421	99	90	91	15	100	100	0	0.542	0.538	0.546	0.500	1.669	0.526	0.836	120	631	549	509	-0.883	193	356	178	331	0
1	2	8	"PFF1160"	"F47350_1"	2000	21230	150	70	72	16	63	64	12	37	14	0	110	109	24	88	89	15	58	32	0	0.318	0.429	0.545	0.576	3.662	0.395	0.135	156	632	29	30	-1.652	7	22	9	21	-50
1	3	8	"PFF1184"	"F48253_6"	2160	21220	80	73	76	15	65	68	14	38	17	0	122	123	22	95	97	18	65	36	0	0.296	0.393	0.591	0.493	2.750	0.323	0.099	52	271	35	39	-1.755	8	27	11	28	0
1	4	8	"PFF1186"	"F48363_2"	2370	21230	110	77	80	18	66	67	12	45	27	0	125	128	20	95	97	17	77	41	0	0.367	0.424	0.495	0.469	2.711	0.353	0.136	80	515	41	47	-1.447	11	30	14	33	0
1	5	8	"PFF1188"	"F48395_1"	2560	21240	130	525	505	189	65	66	12	100	100	0	1240	1145	302	92	94	16	100	100	0	0.401	0.418	0.426	0.381	1.543	0.434	0.876	120	599	1608	1493	-1.319	460	1148	440	1053	0
1	6	8	"PFF1190"	"F48424_2"	2750	21230	130	415	406	140	66	67	13	100	99	0	509	492	152	94	95	17	99	99	0	0.841	0.854	0.864	0.838	1.756	0.843	0.844	120	583	764	738	-0.250	349	415	340	398	0
1	7	8	"PFF1193"	"F48446_1"	2950	21240	120	151	152	44	69	71	14	95	89	0	321	315	82	100	101	15	98	97	0	0.371	0.386	0.388	0.370	2.173	0.381	0.731	120	498	303	298	-1.430	82	221	83	215	0
1	8	8	"PFF1195"	"F48446_5"	3130	21230	130	244	241	71	72	73	14	98	95	0	297	290	73	103	104	17	98	97	0	0.887	0.904	0.895	0.852	2.011	0.886	0.762	120	548	366	356	-0.174	172	194	169	187	0
1	9	8	"PFF1220"	"F49665_1"	3320	21230	130	138	135	33	71	72	14	95	83	0	426	419	123	102	103	19	99	97	0	0.207	0.202	0.203	0.201	1.980	0.182	0.674	120	602	391	381	-2.274	67	324	64	317	0
1	10	8	"PFF1222"	"F49677_3"	3510	21230	130	3078	3230	1300	72	73	14	100	100	0	2258	2228	764	102	103	18	100	99	0	1.394	1.485	1.489	1.410	1.559	1.536	0.862	120	533	5162	5284	0.479	3006	2156	3158	2126	0
1	11	8	"PFF1225"	"F49959_1"	3700	21240	120	92	95	23	72	74	14	62	35	0	275	272	58	102	104	18	100	100	0	0.116	0.135	0.143	0.135	2.144	0.123	0.239	120	449	193	193	-3.113	20	173	23	170	0
1	12	8	"PFF1234"	"F50107_1"	3880	21250	150	80	83	19	75	77	14	34	13	0	117	119	21	107	109	20	30	10	0	0.500	0.667	1.018	0.988	3.113	0.294	0.037	156	590	15	20	-1.000	5	10	8	12	-50
1	13	8	"PFF1237"	"F50551_1"	4090	21240	120	176	169	49	82	82	15	89	83	0	264	264	69	114	116	21	95	92	0	0.627	0.580	0.585	0.498	2.352	0.589	0.658	120	498	244	237	-0.674	94	150	87	150	0
1	14	8	"PFF1239"	"F50598_1"	4280	21240	130	370	344	131	84	88	58	91	80	0	385	384	101	119	129	95	91	76	0	1.075	0.981	1.014	0.898	1.881	0.934	0.748	120	520	552	525	0.105	286	266	260	265	0
1	15	8	"PFF1927"	"F960_2"	4470	21240	130	320	306	116	82	83	15	96	90	0	863	825	245	122	123	19	100	100	0	0.321	0.319	0.327	0.293	1.767	0.327	0.812	120	526	979	927	-1.639	238	741	224	703	0
1	16	8	"PFF1931"	"F960_7"	4650	21230	120	289	284	93	82	89	78	89	69	0	277	275	62	118	120	20	98	96	0	1.302	1.287	1.310	1.221	1.952	1.367	0.715	120	499	366	359	0.381	207	159	202	157	0
1	17	8	"PFF1933"	"F9676_1"	4850	21240	120	225	228	90	86	92	80	71	40	0	504	491	139	118	121	21	100	100	0	0.360	0.381	0.379	0.306	2.312	0.481	0.349	120	475	525	515	-1.474	139	386	142	373	0
1	18	8	"PFI0003"	"I10209_1"	5040	21230	130	1298	1266	486	86	87	16	100	100	0	1090	1007	298	123	125	20	100	100	0	1.253	1.335	1.368	1.257	1.593	1.409	0.870	120	502	2179	2064	0.326	1212	967	1180	884	0
1	19	8	"PFI0005"	"I1033_3"	5230	21230	120	691	656	256	86	88	16	97	96	0	2527	2410	751	132	133	22	100	100	0	0.253	0.250	0.256	0.229	1.790	0.241	0.834	120	484	3000	2848	-1.985	605	2395	570	2278	0
1	20	8	"PFI0009"	"I10565_1"	5420	21230	120	128	130	35	80	82	18	82	65	0	320	313	78	121	122	28	99	93	0	0.241	0.260	0.250	0.247	2.072	0.241	0.482	120	464	247	242	-2.052	48	199	50	192	0
1	21	8	"PFI0038"	"I1136_2"	5610	21220	150	128	126	41	75	77	19	75	62	0	165	165	47	105	110	30	73	48	0	0.883	0.850	0.864	0.893	2.234	0.776	0.550	156	519	113	111	-0.179	53	60	51	60	-50
1	22	8	"PFI0041"	"I11448_2"	5790	21230	120	4175	3901	1486	74	79	22	100	100	0	9325	9047	2882	113	118	35	100	100	0	0.445	0.428	0.428	0.406	1.535	0.419	0.876	120	541	13313	12761	-1.168	4101	9212	3827	8934	0
1	1	9	"PFI0043"	"I11495_1"	1800	21430	130	1763	1631	666	72	75	19	100	100	0	2630	2687	954	103	109	29	100	100	0	0.669	0.603	0.620	0.568	1.538	0.600	0.892	120	678	4218	4143	-0.580	1691	2527	1559	2584	0
1	2	9	"PFI0045"	"I11523_4"	2000	21430	130	517	511	220	66	67	13	99	97	0	809	786	203	93	94	17	100	100	0	0.630	0.642	0.654	0.545	1.896	0.701	0.806	120	546	1167	1138	-0.667	451	716	445	693	0
1	3	9	"PFI0048"	"I1175_1"	2180	21430	120	113	113	30	64	65	12	88	80	0	204	204	45	92	94	16	99	97	0	0.438	0.438	0.439	0.401	2.201	0.408	0.545	120	542	161	161	-1.193	49	112	49	112	0
1	4	9	"PFI0053"	"I11857_2"	2370	21430	130	273	270	99	65	65	12	98	95	0	257	249	63	92	95	17	99	98	0	1.261	1.306	1.269	1.206	1.857	1.396	0.788	120	590	373	362	0.334	208	165	205	157	0
1	5	9	"PFI0079"	"I12708_1"	2550	21420	110	85	88	23	66	67	11	62	43	0	264	264	59	94	98	25	100	98	0	0.112	0.129	0.155	0.126	2.439	0.139	0.370	80	443	189	192	-3.161	19	170	22	170	0
1	6	9	"PFI0085"	"I12812_3"	2760	21430	120	180	177	52	65	66	11	99	94	0	372	372	83	95	98	23	100	100	0	0.415	0.404	0.404	0.365	1.732	0.395	0.740	120	541	392	389	-1.268	115	277	112	277	0
1	7	9	"PFI0087"	"I12861_2"	2940	21420	130	9657	9371	3973	68	70	13	100	100	0	19372	17990	5529	99	101	16	100	100	0	0.498	0.520	0.533	0.476	1.588	0.523	0.858	120	536	28862	27194	-1.007	9589	19273	9303	17891	0
1	8	9	"PFI0089"	"I12932_1"	3140	21430	130	194	191	62	72	73	13	94	91	0	351	346	73	106	107	17	100	98	0	0.498	0.496	0.468	0.431	1.984	0.521	0.757	120	563	367	359	-1.006	122	245	119	240	0
1	9	9	"PFI0099"	"I13128_2"	3330	21430	130	3663	3579	1448	74	76	14	100	100	0	4267	3941	1144	108	110	18	100	100	0	0.863	0.914	0.896	0.840	1.639	0.971	0.852	120	547	7748	7338	-0.213	3589	4159	3505	3833	0
1	10	9	"PFI0102"	"I13218_1"	3510	21420	130	230	229	73	77	78	14	98	93	0	221	220	55	110	111	17	95	90	0	1.378	1.382	1.312	1.333	1.820	1.365	0.687	120	522	264	262	0.463	153	111	152	110	0
1	11	9	"PFI0124"	"I13978_1"	3700	21420	120	203	205	60	73	74	15	98	96	0	280	275	75	104	105	21	99	95	0	0.739	0.772	0.826	0.778	1.860	0.739	0.728	120	492	306	303	-0.437	130	176	132	171	0
1	12	9	"PFI0126"	"I14041_1"	3900	21430	120	96	97	23	70	71	14	75	46	0	244	233	52	99	101	20	98	94	0	0.179	0.201	0.231	0.211	1.975	0.211	0.388	120	481	171	161	-2.479	26	145	27	134	0
1	13	9	"PFI0128"	"I14195_1"	4090	21420	120	3360	3218	1176	79	80	16	100	100	0	3036	2716	972	112	114	21	100	100	0	1.122	1.205	1.246	1.219	1.687	1.213	0.880	120	484	6205	5743	0.166	3281	2924	3139	2604	0
1	14	9	"PFI0131"	"I1431_1"	4280	21420	120	115	116	29	84	84	15	70	50	0	258	249	59	120	122	19	95	90	0	0.225	0.248	0.260	0.255	2.595	0.229	0.365	120	466	169	161	-2.154	31	138	32	129	0
1	15	9	"PFI0137"	"I14413_3"	4460	21420	120	810	769	304	83	83	16	100	100	0	1417	1403	427	122	122	19	100	100	0	0.561	0.536	0.523	0.487	1.778	0.534	0.836	120	442	2022	1967	-0.833	727	1295	686	1281	0
1	16	9	"PFI0141"	"I14670_1"	4660	21420	120	123	121	31	79	86	78	10	0	0	351	344	85	115	117	20	99	99	0	0.186	0.183	0.203	0.193	1.989	0.168	0.458	120	501	280	271	-2.423	44	236	42	229	0
1	17	9	"PFJ0122"	"J167_5"	4850	21410	150	99	98	25	78	83	71	2	0	0	144	147	29	110	111	22	67	37	0	0.618	0.541	0.736	0.728	3.418	12.984	0.030	156	628	55	57	-0.695	21	34	20	37	-50
1	18	9	"PFJ0124"	"J167_7"	5060	21410	150	87	87	17	80	82	16	30	7	0	117	115	20	114	116	22	14	1	0	2.333	7.000	0.900	0.869	3.774	0.288	0.018	156	561	10	8	1.222	7	3	7	1	-50
1	19	9	"PFJ0128"	"J170_18"	5230	21420	130	252	241	84	85	86	16	93	91	0	301	288	68	125	127	22	98	96	0	0.949	0.957	0.968	0.952	1.742	0.979	0.685	120	470	343	319	-0.076	167	176	156	163	0
1	20	9	"PFJ0137"	"J171_6"	5430	21430	150	99	98	20	88	95	48	1	0	0	130	132	21	128	142	115	0	0	0	5.500	2.500	1.091	0.940	3.247	0.467	0.035	156	568	13	14	2.459	11	2	10	4	-50
1	21	9	"PFJ0150"	"J181_2"	5610	21420	130	222	217	70	90	94	41	84	72	0	483	472	106	131	138	83	99	94	0	0.375	0.372	0.372	0.326	1.757	0.379	0.715	120	505	484	468	-1.415	132	352	127	341	0
1	22	9	"PFJ0153"	"J181_9"	5800	21420	130	475	468	171	94	96	18	99	95	0	927	880	209	142	144	25	100	100	0	0.485	0.507	0.515	0.449	1.897	0.500	0.764	120	664	1166	1112	-1.043	381	785	374	738	0
1	1	10	"PFJ0179"	"J198_2"	1810	21610	100	115	119	28	77	80	18	83	52	0	203	206	33	115	120	27	98	87	0	0.432	0.462	0.460	0.409	2.180	0.445	0.267	80	443	126	133	-1.212	38	88	42	91	0
1	2	10	"PFJ0184"	"J206_1"	2000	21620	130	201	192	67	71	72	13	95	89	0	478	464	111	98	100	17	100	100	0	0.342	0.331	0.334	0.285	1.916	0.352	0.747	120	550	510	487	-1.547	130	380	121	366	0
1	3	10	"PFJ0186"	"J206_6"	2190	21620	120	99	101	27	66	67	12	77	62	0	182	183	37	92	93	14	97	95	0	0.367	0.385	0.398	0.365	2.256	0.384	0.432	120	484	123	126	-1.447	33	90	35	91	0
1	4	10	"PFJ0188"	"J212_1"	2380	21620	130	114	117	35	65	66	12	84	76	0	394	382	112	92	94	17	100	100	0	0.162	0.179	0.167	0.159	1.798	0.181	0.630	120	524	351	342	-2.624	49	302	52	290	0
1	5	10	"PFJ0190"	"J212_4"	2570	21610	150	77	77	15	67	68	12	41	16	0	110	111	20	95	98	24	30	4	0	0.667	0.625	0.707	0.756	3.146	0.173	0.031	156	615	25	26	-0.585	10	15	10	16	-50
1	6	10	"PFJ0197"	"J218_1"	2760	21620	130	109	109	29	67	68	12	83	73	0	147	147	25	95	96	19	85	74	0	0.808	0.808	0.943	0.823	2.192	0.713	0.275	120	526	94	94	-0.308	42	52	42	52	0
1	7	10	"PFJ0220"	"J222_7"	2950	21610	130	293	289	107	70	70	13	98	97	0	257	253	66	99	101	19	99	95	0	1.411	1.422	1.450	1.369	1.703	1.474	0.738	120	560	381	373	0.497	223	158	219	154	0
1	8	10	"PFJ0228"	"J227_3"	3140	21610	130	659	606	238	74	74	13	98	98	0	580	570	175	103	105	17	100	100	0	1.226	1.139	1.163	1.095	1.657	1.180	0.834	120	546	1062	999	0.294	585	477	532	467	0
1	9	10	"PFJ0231"	"J22_1"	3330	21620	130	148	148	51	74	75	13	88	80	0	219	213	58	106	108	18	92	87	0	0.655	0.692	0.659	0.680	2.120	0.703	0.588	120	592	187	181	-0.611	74	113	74	107	0
1	10	10	"PFJ0233"	"J22_3"	3560	21610	150	73	73	14	77	77	16	6	0	0	103	104	19	109	112	24	4	1	0	0.667	0.800	0.697	0.659	2.909	0.277	0.022	156	663	-10	-9	-0.585	-4	-6	-4	-5	-50
1	11	10	"PFJ0238"	"J232_6"	3680	21620	100	83	87	23	73	75	17	37	16	0	166	167	43	106	112	31	73	46	0	0.167	0.230	0.303	0.290	2.807	0.269	0.244	80	359	70	75	-2.585	10	60	14	61	0
1	12	10	"PFJ0242"	"J236_1"	3900	21620	130	275	267	101	66	69	16	96	93	0	365	360	107	94	100	28	98	96	0	0.771	0.756	0.738	0.712	1.810	0.789	0.783	120	594	480	467	-0.375	209	271	201	266	0
1	13	10	"PFJ0262"	"J248_1"	4090	21610	120	240	231	63	66	69	15	98	97	0	264	257	58	94	97	20	98	96	0	1.024	1.012	1.040	1.014	1.731	1.006	0.751	120	498	344	328	0.034	174	170	165	163	0
1	14	10	"PFJ0264"	"J248_11"	4290	21620	150	69	69	13	71	73	16	8	1	0	103	105	18	103	105	23	12	3	0	100000.000	-1.000	0.833	0.723	4.002	0.423	0.117	156	567	-2	0	16.610	-2	0	-2	2	-50
1	15	10	"PFJ0267"	"J248_5"	4480	21600	150	73	75	16	79	79	16	8	2	0	121	121	20	115	116	21	20	4	0	-1.000	-0.667	0.750	0.876	3.745	25.412	0.003	156	557	0	2	Error	-6	6	-4	6	-50
1	16	10	"PFJ0271"	"J252_2"	4660	21620	130	110	109	26	76	77	15	73	53	0	338	326	79	109	110	22	100	98	0	0.148	0.152	0.179	0.149	2.044	0.156	0.444	120	536	263	250	-2.752	34	229	33	217	0
1	17	10	"PFJ0273"	"J252_4"	4840	21610	110	313	305	113	68	71	21	98	95	0	408	396	127	95	98	32	96	95	0	0.783	0.787	0.764	0.787	2.006	0.807	0.807	80	458	558	538	-0.353	245	313	237	301	0
1	18	10	"PFJ0275"	"J2541_2"	5040	21620	120	137	135	36	78	79	21	82	69	0	329	318	79	108	111	32	99	95	0	0.267	0.271	0.283	0.259	1.915	0.267	0.587	120	515	280	267	-1.905	59	221	57	210	0
1	19	10	"PFK0357"	"Kn3479_1"	5230	21610	150	109	117	38	85	87	16	66	37	0	169	177	61	122	123	20	75	53	0	0.511	0.582	0.548	0.551	2.741	0.491	0.362	156	548	71	87	-0.970	24	47	32	55	-50
1	20	10	"PFK0369"	"Kn3690_1"	5420	21610	120	927	902	328	91	100	54	99	99	0	968	897	279	131	148	131	99	93	0	0.999	1.059	1.146	1.031	1.657	1.028	0.778	120	447	1673	1577	-0.002	836	837	811	766	0
1	21	10	"PFK0371"	"Kn3698_1"	5610	21610	120	329	313	104	93	101	50	90	85	0	490	479	152	135	151	123	90	74	0	0.665	0.640	0.619	0.609	2.257	0.519	0.693	120	506	591	564	-0.589	236	355	220	344	0
1	22	10	"PFK0373"	"Kn3698_4"	5810	21620	120	158	159	45	92	93	15	85	75	0	436	438	116	134	136	21	100	98	0	0.219	0.220	0.234	0.197	2.174	0.211	0.586	120	584	368	371	-2.194	66	302	67	304	0
1	1	11	"PFK0375"	"Kn3744_1"	1810	21810	120	556	519	204	76	79	17	99	98	0	929	901	260	111	113	21	100	100	0	0.587	0.561	0.576	0.497	1.748	0.574	0.859	120	610	1298	1233	-0.769	480	818	443	790	0
1	2	11	"PFK0378"	"Kn3773_1"	2000	21800	120	175	179	61	71	71	13	95	90	0	307	301	85	97	100	17	100	98	0	0.495	0.529	0.551	0.493	2.120	0.514	0.658	120	499	314	312	-1.014	104	210	108	204	0
1	3	11	"PFK0408"	"Kn4447_1"	2190	21800	120	105	109	27	69	70	13	86	66	0	182	185	36	95	97	16	98	94	0	0.414	0.444	0.435	0.412	2.240	0.413	0.437	120	519	123	130	-1.273	36	87	40	90	0
1	4	11	"PFK0410"	"Kn4524_1"	2390	21810	120	120	124	39	68	69	13	85	76	0	372	353	112	95	96	15	98	97	0	0.188	0.217	0.221	0.196	2.038	0.220	0.626	120	515	329	314	-2.413	52	277	56	258	0
1	5	11	"PFK0412"	"Kn459_3"	2570	21800	130	557	527	191	69	71	12	99	99	0	1212	1131	341	96	98	16	100	100	0	0.437	0.443	0.454	0.421	1.586	0.435	0.852	120	506	1604	1493	-1.193	488	1116	458	1035	0
1	6	11	"PFK0415"	"Kn4670_1"	2760	21810	120	85	86	21	71	71	12	50	31	0	147	144	28	99	100	17	80	64	0	0.292	0.333	0.462	0.438	3.206	0.322	0.160	120	500	62	60	-1.778	14	48	15	45	0
1	7	11	"PFK0423"	"Kn4895_2"	2950	21810	120	94	96	23	72	74	17	58	30	0	170	170	35	102	103	16	91	83	0	0.324	0.353	0.359	0.364	2.988	0.349	0.176	120	514	90	92	-1.628	22	68	24	68	0
1	8	11	"PFK0431"	"Kn5081_1"	3140	21810	130	135	130	36	74	76	17	80	70	0	596	559	181	105	106	17	100	100	0	0.124	0.123	0.126	0.117	1.941	0.116	0.541	120	548	552	510	-3.009	61	491	56	454	0
1	9	11	"PFK0462"	"Kn585_3"	3330	21810	130	242	234	81	74	75	18	93	88	0	481	462	129	105	107	27	100	100	0	0.447	0.448	0.436	0.389	2.053	0.438	0.720	120	477	544	517	-1.162	168	376	160	357	0
1	10	11	"PFK0466"	"Kn588_2"	3520	21800	130	254	247	82	75	77	18	95	92	0	624	583	168	107	109	27	100	100	0	0.346	0.361	0.353	0.339	1.762	0.351	0.793	120	502	696	648	-1.530	179	517	172	476	0
1	11	11	"PFK0469"	"Kn5905_4"	3710	21810	120	102	102	24	78	80	15	62	36	0	335	330	91	113	115	22	97	95	0	0.108	0.111	0.126	0.112	2.025	0.097	0.254	120	513	246	241	-3.209	24	222	24	217	0
1	12	11	"PFK0476"	"Kn603_2"	3900	21800	130	1072	967	395	76	78	17	98	96	0	2570	2355	964	108	110	22	100	100	0	0.405	0.397	0.402	0.392	1.775	0.372	0.857	120	550	3458	3138	-1.306	996	2462	891	2247	0
1	13	11	"PFK0484"	"Kn656_1"	4090	21800	120	160	158	42	67	69	15	95	90	0	278	268	66	96	99	22	97	95	0	0.511	0.529	0.531	0.539	1.840	0.492	0.692	120	466	275	263	-0.969	93	182	91	172	0
1	14	11	"PFK0486"	"Kn657_2"	4280	21800	130	703	673	283	65	66	13	100	99	0	590	550	167	93	95	19	100	100	0	1.284	1.330	1.346	1.198	1.864	1.415	0.828	120	500	1135	1065	0.360	638	497	608	457	0
1	15	11	"PFK0519"	"Kn819_1"	4470	21800	130	894	877	354	75	76	16	100	100	0	3102	2847	1138	108	109	21	100	100	0	0.274	0.293	0.293	0.286	1.957	0.272	0.853	120	565	3813	3541	-1.870	819	2994	802	2739	0
1	16	11	"PFK0523"	"Kn8362_1"	4660	21800	110	275	249	85	83	85	16	93	88	0	400	382	108	119	122	25	97	93	0	0.683	0.631	0.647	0.638	2.182	0.644	0.775	80	442	473	429	-0.549	192	281	166	263	0
1	17	11	"PFK0526"	"Kn8409_1"	4840	21800	120	143	138	42	81	83	21	78	66	0	431	407	118	115	118	36	100	91	0	0.196	0.195	0.212	0.199	2.001	0.188	0.555	120	553	378	349	-2.350	62	316	57	292	0
1	18	11	"PFK0538"	"Kn906_1"	5040	21800	130	364	348	110	85	86	16	98	97	0	452	434	115	119	120	22	100	100	0	0.838	0.835	0.837	0.800	1.806	0.827	0.792	120	511	612	578	-0.255	279	333	263	315	0
1	19	11	"PFK0541"	"Kn918_1"	5230	21800	130	1888	1817	653	89	91	15	100	100	0	2780	2546	831	127	128	21	100	100	0	0.678	0.714	0.693	0.699	1.582	0.689	0.849	120	506	4452	4147	-0.560	1799	2653	1728	2419	0
1	20	11	"PFK0549"	"Kn945_1"	5420	21800	120	1309	1309	470	92	94	19	100	100	0	1441	1303	412	133	137	29	100	100	0	0.930	1.040	1.092	1.017	1.656	1.051	0.866	120	515	2525	2387	-0.104	1217	1308	1217	1170	0
1	21	11	"PFK1038"	"Ks510_8"	5610	21800	130	445	439	168	94	96	20	95	92	0	722	673	197	137	139	29	100	100	0	0.600	0.644	0.635	0.585	1.910	0.634	0.769	120	528	936	881	-0.737	351	585	345	536	0
1	22	11	"PFK1040"	"Ks51_11"	5800	21800	120	953	895	266	94	96	18	100	100	0	933	866	254	135	137	22	100	100	0	1.076	1.096	1.086	1.107	1.477	1.077	0.859	120	562	1657	1532	0.106	859	798	801	731	0
1	1	12	"PFK1042"	"Ks51_2"	1810	21990	100	100	101	23	74	75	15	70	43	0	168	175	32	106	109	18	100	86	0	0.419	0.391	0.554	0.458	2.246	0.373	0.208	80	454	88	96	-1.254	26	62	27	69	0
1	2	12	"PFK1044"	"Ks51_4"	2010	22000	120	137	143	55	70	72	14	85	75	0	391	392	114	99	102	18	100	100	0	0.229	0.249	0.247	0.219	1.933	0.265	0.665	120	540	359	366	-2.124	67	292	73	293	0
1	3	12	"PFK1046"	"Ks51_6"	2190	21990	110	75	77	19	69	70	13	40	17	0	171	164	31	98	99	16	92	82	0	0.082	0.121	0.276	0.214	3.025	0.156	0.106	80	485	79	74	-3.605	6	73	8	66	0
1	4	12	"PFK1048"	"Ks532_3"	2390	22000	110	86	84	18	69	70	12	53	30	0	133	132	25	97	98	15	75	56	0	0.472	0.429	0.563	0.486	3.095	0.364	0.150	80	449	53	50	-1.082	17	36	15	35	0
1	5	12	"PFK1074"	"Ks56_11"	2570	22000	140	107	108	22	71	72	12	86	73	0	200	198	43	100	102	16	96	91	0	0.360	0.378	0.383	0.382	2.100	0.316	0.403	156	546	136	135	-1.474	36	100	37	98	0
1	6	12	"PFK1076"	"Ks56_16"	2770	22000	120	91	93	22	71	72	12	70	42	0	146	143	30	104	106	17	78	58	0	0.476	0.564	0.623	0.618	2.487	0.398	0.168	120	461	62	61	-1.070	20	42	22	39	0
1	7	12	"PFK1078"	"Ks56_18"	2950	22000	130	190	180	56	73	75	14	94	90	0	230	218	53	106	109	17	94	90	0	0.944	0.955	0.990	0.916	1.960	0.974	0.632	120	467	241	219	-0.084	117	124	107	112	0
1	8	12	"PFK1080"	"Ks56_23"	3140	22000	130	96	97	27	74	76	16	57	33	0	267	263	64	108	110	18	95	94	0	0.138	0.148	0.174	0.178	3.023	0.130	0.186	120	503	181	178	-2.853	22	159	23	155	0
1	9	12	"PFK1082"	"Ks56_26"	3340	21970	150	85	87	18	73	74	18	36	10	0	117	121	21	105	107	26	25	6	0	1.000	0.875	0.891	0.939	3.761	0.414	0.047	156	575	24	30	0.000	12	12	14	16	-50
1	10	12	"PFK1085"	"Ks56_32"	3520	21990	130	622	592	207	74	75	12	99	99	0	634	596	185	107	109	22	100	99	0	1.040	1.059	1.022	1.022	1.978	1.048	0.824	120	525	1075	1007	0.056	548	527	518	489	0
1	11	12	"PFK1110"	"Ks624_12"	3720	22000	120	357	335	129	79	81	15	99	96	0	396	395	107	115	116	19	100	100	0	0.989	0.914	0.926	0.812	1.924	0.992	0.762	120	487	559	536	-0.015	278	281	256	280	0
1	12	12	"PFK1113"	"Ks624_4"	3910	22000	120	143	142	40	84	85	15	84	73	0	462	448	117	120	123	21	99	99	0	0.173	0.177	0.181	0.161	2.006	0.172	0.555	120	477	401	386	-2.535	59	342	58	328	0
1	13	12	"PFK1115"	"Ks625_10"	4110	21980	150	94	93	22	78	80	17	48	16	0	142	142	29	116	116	23	54	23	0	0.615	0.577	0.647	0.624	2.617	0.526	0.220	156	558	42	41	-0.700	16	26	15	26	-50
1	14	12	"PFK1117"	"Ks625_14"	4290	22000	130	253	245	88	76	78	18	94	90	0	987	922	286	112	113	23	100	100	0	0.202	0.209	0.214	0.180	1.989	0.206	0.773	120	482	1052	979	-2.306	177	875	169	810	0
1	15	12	"PFK1119"	"Ks625_7"	4480	22000	120	113	111	27	82	83	16	69	47	0	358	342	81	116	116	21	99	96	0	0.128	0.128	0.149	0.134	2.083	0.125	0.333	120	471	273	255	-2.965	31	242	29	226	0
1	16	12	"PFK1122"	"Ks646_2"	4670	22000	120	143	141	42	87	89	16	80	71	0	407	397	107	125	127	24	98	96	0	0.199	0.199	0.222	0.190	2.045	0.193	0.511	120	454	338	326	-2.332	56	282	54	272	0
1	17	12	"PFK1144"	"Ks66_16"	4860	22000	130	690	663	275	89	92	19	99	97	0	595	574	175	131	132	21	100	100	0	1.295	1.296	1.329	1.178	1.957	1.419	0.816	120	551	1065	1017	0.373	601	464	574	443	0
1	18	12	"PFK1146"	"Ks66_3"	5070	21980	150	97	98	22	92	94	19	21	10	0	149	149	30	131	133	22	41	18	0	0.278	0.333	0.823	0.766	3.118	0.568	0.096	156	604	23	24	-1.848	5	18	6	18	-50
1	19	12	"PFK1149"	"Ks66_7"	5240	22000	120	203	202	52	93	94	15	94	90	0	363	354	78	132	134	21	99	98	0	0.476	0.491	0.503	0.448	1.922	0.482	0.720	120	398	341	331	-1.070	110	231	109	222	0
1	20	12	"PFK1151"	"Ks68_13"	5430	22000	130	2917	2887	1148	95	96	17	100	100	0	3877	3555	1173	134	137	20	100	100	0	0.754	0.816	0.853	0.785	1.623	0.810	0.833	120	473	6565	6213	-0.407	2822	3743	2792	3421	0
1	21	12	"PFK1153"	"Ks692_12"	5620	21990	150	112	110	23	94	97	19	46	16	0	144	145	28	135	137	21	32	11	0	2.000	1.600	1.080	1.100	3.239	0.748	0.053	156	595	27	26	1.000	18	9	16	10	-50
1	22	12	"PFK1155"	"Ks692_6"	5830	22000	150	103	106	27	95	97	19	35	17	0	163	164	33	134	137	23	57	28	0	0.276	0.367	0.769	0.691	3.301	0.557	0.116	156	837	37	41	-1.858	8	29	11	30	-50
1	1	13	"PFM0107"	"M17691_2"	1810	22190	120	146	143	44	76	78	16	84	75	0	272	272	61	110	114	23	100	100	0	0.432	0.414	0.410	0.356	2.164	0.428	0.588	120	636	232	229	-1.211	70	162	67	162	0
1	2	13	"PFM0110"	"M18079_3"	2010	22180	120	290	290	112	70	72	14	97	95	0	475	463	158	101	100	15	99	98	0	0.588	0.608	0.631	0.607	1.897	0.604	0.834	120	513	594	582	-0.766	220	374	220	362	0
1	3	13	"PFM0112"	"M18079_5"	2200	22190	120	899	875	376	67	68	12	99	99	0	939	883	275	96	97	16	100	100	0	0.987	1.027	1.024	0.948	1.617	1.101	0.840	120	562	1675	1595	-0.019	832	843	808	787	0
1	4	13	"PFM0116"	"M18377_2"	2440	22190	150	69	68	14	67	68	11	19	6	0	98	100	19	93	95	16	30	8	0	0.400	0.143	0.542	0.574	3.559	0.072	0.002	156	564	7	8	-1.322	2	5	1	7	-50
1	5	13	"PFM0118"	"M1840_2"	2590	22190	120	81	83	19	69	70	13	46	24	0	200	198	52	98	100	16	95	90	0	0.118	0.140	0.207	0.179	2.638	0.136	0.192	120	371	114	114	-3.087	12	102	14	100	0
1	6	13	"PFM0121"	"M18869_1"	2770	22190	120	606	564	218	70	71	13	99	98	0	500	470	153	103	104	15	100	100	0	1.350	1.346	1.313	1.262	1.809	1.394	0.850	120	435	933	861	0.433	536	397	494	367	0
1	7	13	"PFM0142"	"M196_6"	2930	22170	120	157	150	50	72	73	14	87	80	0	206	205	52	103	105	16	92	90	0	0.825	0.765	0.831	0.752	2.073	0.797	0.665	120	401	188	180	-0.277	85	103	78	102	0
1	8	13	"PFM0144"	"M196_8"	3110	22170	130	961	937	397	73	74	14	100	100	0	756	707	304	104	106	17	97	95	0	1.362	1.433	1.442	1.617	2.188	1.413	0.852	120	513	1540	1467	0.446	888	652	864	603	0
1	9	13	"PFM0148"	"M19895_2"	3300	22170	110	133	127	38	72	73	12	81	73	0	230	227	57	105	107	19	93	90	0	0.488	0.451	0.492	0.438	2.113	0.431	0.560	80	490	186	177	-1.035	61	125	55	122	0
1	10	13	"PFM0152"	"M20060_1"	3490	22170	110	105	107	32	75	76	13	66	55	0	249	234	75	110	110	19	90	85	0	0.216	0.258	0.277	0.248	2.395	0.264	0.533	80	496	169	156	-2.212	30	139	32	124	0
1	11	13	"PFM0154"	"M20186_2"	3680	22170	110	525	485	153	79	81	15	100	100	0	295	294	87	114	115	21	95	91	0	2.464	2.256	2.195	2.394	1.921	2.186	0.788	80	466	627	586	1.301	446	181	406	180	0
1	12	13	"PFM0156"	"M20989_1"	3870	22170	120	504	468	192	82	83	15	97	95	0	556	529	176	119	120	19	99	98	0	0.966	0.941	0.951	0.902	1.775	0.970	0.839	120	500	859	796	-0.050	422	437	386	410	0
1	13	13	"PFM0179"	"M22143_2"	4070	22180	120	116	116	32	81	81	15	70	55	0	259	249	61	119	120	19	94	90	0	0.250	0.269	0.297	0.256	2.643	0.264	0.369	120	486	175	165	-2.000	35	140	35	130	0
1	14	13	"PFM0182"	"M22193_2"	4250	22170	130	217	207	70	84	85	16	88	85	0	493	460	131	123	125	21	98	95	0	0.359	0.365	0.375	0.337	1.839	0.358	0.745	120	560	503	460	-1.476	133	370	123	337	0
1	15	13	"PFM0184"	"M22193_8"	4450	22180	120	294	288	108	84	85	15	97	95	0	356	351	92	121	122	19	97	97	0	0.894	0.887	0.842	0.802	1.779	0.948	0.812	120	489	445	434	-0.162	210	235	204	230	0
1	16	13	"PFM0186"	"M22451_2"	4650	22160	150	76	75	16	86	86	16	4	1	0	105	107	22	119	121	19	8	2	0	0.714	0.917	0.762	0.822	2.872	0.230	0.019	156	533	-24	-23	-0.485	-10	-14	-11	-12	-50
1	17	13	"PFM0193"	"M22678_3"	4830	22180	120	309	291	96	86	87	17	95	94	0	687	681	218	123	125	20	100	100	0	0.395	0.367	0.366	0.356	1.795	0.353	0.803	120	438	787	763	-1.339	223	564	205	558	0
1	18	13	"PFM0196"	"M2305_1"	5010	22190	110	96	99	27	88	90	18	36	17	0	197	190	50	129	130	22	76	67	0	0.118	0.180	0.328	0.347	3.436	0.219	0.113	80	456	76	72	-3.087	8	68	11	61	0
1	19	13	"PFM0218"	"M24561_3"	5200	22170	130	608	582	204	90	91	17	100	100	0	717	645	237	132	134	22	96	96	0	0.885	0.959	0.951	1.026	2.041	0.915	0.816	120	460	1103	1005	-0.175	518	585	492	513	0
1	20	13	"PFM0224"	"M24933_22"	5390	22170	150	91	92	23	93	94	17	24	7	0	133	137	29	134	135	21	24	7	0	2.000	-0.333	0.786	0.825	3.254	0.287	0.025	156	549	-3	2	1.000	-2	-1	-1	3	-50
1	21	13	"PFM0227"	"M24933_9"	5580	22170	110	112	113	31	92	94	18	51	30	0	175	168	31	132	133	20	76	52	0	0.465	0.583	0.772	0.628	2.341	0.805	0.191	80	427	63	57	-1.104	20	43	21	36	0
1	22	13	"PFM0229"	"M25032_3"	5770	22180	120	1672	1472	527	90	94	46	100	100	0	1183	1090	331	131	133	21	100	100	0	1.504	1.441	1.434	1.384	1.560	1.501	0.872	120	540	2634	2341	0.589	1582	1052	1382	959	0
1	1	14	"PFM0231"	"M2511_3"	1780	22380	110	154	151	41	76	78	15	95	86	0	182	185	29	115	117	19	100	86	0	1.164	1.071	1.054	0.975	2.271	1.198	0.433	80	470	145	145	0.219	78	67	75	70	0
1	2	14	"PFM0234"	"M25344_2"	1970	22380	120	141	140	38	72	73	14	91	83	0	286	286	62	105	106	18	99	98	0	0.381	0.376	0.373	0.337	1.836	0.366	0.635	120	549	250	249	-1.391	69	181	68	181	0
1	3	14	"PFM0693"	"M50721_5"	2170	22370	120	384	361	116	70	70	13	99	98	0	342	335	77	98	100	16	100	99	0	1.287	1.228	1.250	1.153	1.771	1.295	0.778	120	466	558	528	0.364	314	244	291	237	0
1	4	14	"PFM0695"	"M51089_1"	2360	22370	120	86	85	19	66	68	12	60	43	0	170	167	41	93	94	15	90	80	0	0.260	0.257	0.301	0.303	2.573	0.223	0.262	120	409	97	93	-1.945	20	77	19	74	0
1	5	14	"PFM0698"	"M51323_1"	2550	22370	120	802	730	261	69	70	13	100	100	0	984	878	374	96	98	16	97	96	0	0.825	0.845	0.817	0.971	2.075	0.792	0.869	120	452	1621	1443	-0.277	733	888	661	782	0
1	6	14	"PFM0702"	"M5172_2"	2740	22370	110	75	74	14	70	72	14	21	2	0	179	175	37	101	102	17	93	87	0	0.064	0.054	0.141	0.132	2.594	0.067	0.032	80	443	83	78	-3.963	5	78	4	74	0
1	7	14	"PFM0705"	"M52114_1"	2930	22370	120	598	565	203	71	72	14	100	100	0	873	839	259	102	103	16	100	100	0	0.684	0.670	0.661	0.631	1.697	0.661	0.849	120	502	1298	1231	-0.549	527	771	494	737	0
1	8	14	"PFM0710"	"M52423_1"	3120	22370	120	141	141	38	73	75	14	93	82	0	611	577	165	103	106	17	100	100	0	0.134	0.143	0.149	0.142	1.792	0.136	0.671	120	531	576	542	-2.901	68	508	68	474	0
1	9	14	"PFM0728"	"M53642_4"	3310	22370	120	521	505	171	75	76	14	100	100	0	440	419	128	111	114	21	98	96	0	1.356	1.396	1.432	1.418	1.662	1.415	0.809	120	517	775	738	0.439	446	329	430	308	0
1	10	14	"PFM0732"	"M53850_1"	3500	22370	120	7950	7811	3380	81	82	15	100	100	0	3773	3449	1235	118	118	20	100	100	0	2.153	2.321	2.347	2.230	1.503	2.489	0.876	120	525	11524	11061	1.106	7869	3655	7730	3331	0
1	11	14	"PFM0734"	"M53930_1"	3690	22370	120	772	739	272	81	82	16	100	100	0	1094	995	326	115	115	20	100	100	0	0.706	0.748	0.755	0.729	1.614	0.734	0.843	120	548	1670	1538	-0.503	691	979	658	880	0
1	12	14	"PFM0738"	"M54370_2"	3900	22380	150	80	80	16	73	75	15	29	7	0	117	116	22	106	107	19	33	7	0	0.636	0.700	0.804	0.692	3.541	0.397	0.062	156	650	18	17	-0.652	7	11	7	10	-50
1	13	14	"PFM0742"	"M5455_1"	4070	22370	120	183	177	57	76	77	15	89	85	0	666	625	172	110	112	21	100	100	0	0.192	0.196	0.196	0.186	1.653	0.202	0.775	120	499	663	616	-2.377	107	556	101	515	0
1	14	14	"PFM0744"	"M5455_6"	4270	22400	110	86	86	19	83	83	14	23	8	0	187	182	46	118	121	23	78	67	0	0.043	0.047	0.235	0.245	4.150	0.062	0.017	80	463	72	67	-4.524	3	69	3	64	0
1	15	14	"PFM0765"	"M55888_4"	4450	22370	120	186	190	62	84	85	16	93	89	0	274	263	64	121	122	19	94	93	0	0.667	0.746	0.688	0.751	2.603	0.747	0.608	120	540	255	248	-0.585	102	153	106	142	0
1	16	14	"PFM0770"	"M55941_1"	4660	22370	150	77	79	16	85	86	16	9	1	0	109	113	23	121	122	19	12	5	0	0.667	0.750	0.739	0.705	3.066	0.239	0.012	156	562	-20	-14	-0.585	-8	-12	-6	-8	-50
1	17	14	"PFM0772"	"M56059_1"	4830	22370	120	141	139	40	86	87	16	78	69	0	321	310	85	122	124	20	95	94	0	0.276	0.282	0.307	0.303	2.409	0.262	0.507	120	442	254	241	-1.855	55	199	53	188	0
1	18	14	"PFM0780"	"M56462_2"	5020	22370	120	588	562	215	87	88	16	97	96	0	1246	1133	401	127	130	22	99	99	0	0.448	0.472	0.484	0.456	2.034	0.452	0.828	120	487	1620	1481	-1.159	501	1119	475	1006	0
1	19	14	"PFM0782"	"M56512_15"	5220	22360	150	77	79	19	90	91	16	8	3	0	122	124	24	132	134	21	10	2	0	1.300	1.375	0.873	0.828	2.838	0.369	0.049	156	610	-23	-19	0.379	-13	-10	-11	-8	-50
1	20	14	"PFM0785"	"M56710_1"	5400	22370	120	322	321	105	90	91	16	97	95	0	614	571	173	131	132	21	100	100	0	0.480	0.525	0.524	0.519	1.695	0.504	0.799	120	476	715	671	-1.058	232	483	231	440	0
1	21	14	"PFM0809"	"M58416_1"	5600	22380	150	73	76	19	89	93	44	0	0	0	118	121	24	132	133	21	7	1	0	1.143	1.182	0.946	0.905	2.929	14.854	0.010	156	616	-30	-24	0.193	-16	-14	-13	-11	-50
1	22	14	"PFM0815"	"M58784_1"	5790	22370	150	78	78	17	91	95	40	0	0	0	107	114	28	134	135	22	8	3	0	0.481	0.650	0.587	0.549	2.964	8.452	0.021	156	783	-40	-33	-1.054	-13	-27	-13	-20	-50
1	1	15	"PFM0817"	"M58847_5"	1790	22570	120	109	112	33	73	74	14	75	55	0	392	379	112	107	109	19	97	96	0	0.126	0.143	0.152	0.136	2.030	0.139	0.462	120	525	321	311	-2.985	36	285	39	272	0
1	2	15	"PFM0820"	"M5894_7"	1980	22570	120	99	101	22	74	75	15	71	38	0	197	196	45	102	105	19	94	90	0	0.263	0.287	0.289	0.273	2.117	0.252	0.307	120	564	120	121	-1.926	25	95	27	94	0
1	3	15	"PFM0824"	"M59170_6"	2260	22530	150	76	134	172	72	73	15	29	18	0	99	148	165	99	102	20	19	13	0	100000.000	1.265	0.919	0.978	3.220	0.362	0.059	156	663	4	111	16.610	4	0	62	49	-50
1	4	15	"PFM0828"	"M59497_4"	2360	22560	120	560	528	193	71	72	13	99	98	0	674	634	206	97	100	17	100	100	0	0.847	0.851	0.851	0.795	1.911	0.809	0.849	120	396	1066	994	-0.239	489	577	457	537	0
1	5	15	"PFN0330"	"N134_61"	2550	22560	120	173	167	50	71	73	13	92	91	0	185	180	39	100	102	16	94	88	0	1.200	1.200	1.213	1.145	2.009	1.243	0.628	120	500	187	176	0.263	102	85	96	80	0
1	6	15	"PFN0332"	"N134_67"	2740	22560	120	595	583	318	68	69	16	93	91	0	399	374	155	98	95	27	91	90	0	1.751	1.866	1.756	1.713	1.836	1.975	0.835	120	500	828	791	0.808	527	301	515	276	0
1	7	15	"PFN0334"	"N134_74"	2940	22560	150	91	93	29	65	66	20	57	34	0	167	166	59	93	88	33	70	55	0	0.351	0.384	0.423	0.422	2.669	0.368	0.530	156	592	100	101	-1.509	26	74	28	73	-50
1	8	15	"PFN0336"	"N134_76"	3120	22560	110	680	641	239	66	69	36	100	100	0	368	359	108	97	94	47	97	93	0	2.266	2.195	2.140	2.174	1.530	2.169	0.793	80	467	885	837	1.180	614	271	575	262	0
1	9	15	"PFN0338"	"N134_78"	3330	22560	150	88	89	22	72	75	35	20	1	0	229	222	71	108	108	43	78	62	0	0.132	0.149	0.183	0.191	2.975	0.186	0.219	156	559	137	131	-2.919	16	121	17	114	-50
1	10	15	"PFN0342"	"N134_83"	3500	22560	130	547	520	203	76	77	17	97	96	0	805	763	231	111	112	24	100	100	0	0.679	0.681	0.695	0.598	2.002	0.687	0.829	120	424	1165	1096	-0.559	471	694	444	652	0
1	11	15	"PFN0360"	"N135_22"	3700	22560	120	321	309	109	68	71	18	97	95	0	182	177	42	96	99	20	89	81	0	2.942	2.975	2.909	2.918	1.798	3.150	0.698	120	469	339	322	1.557	253	86	241	81	0
1	12	15	"PFN0363"	"N135_27"	3880	22560	110	92	93	21	64	66	14	70	50	0	161	161	36	91	93	18	91	86	0	0.400	0.414	0.405	0.377	2.447	0.354	0.344	80	405	98	99	-1.322	28	70	29	70	0
1	13	15	"PFN0365"	"N135_7"	4080	22570	130	91	90	21	71	72	14	54	29	0	209	219	61	103	104	21	92	90	0	0.189	0.164	0.218	0.190	2.486	0.172	0.308	120	489	126	135	-2.406	20	106	19	116	0
1	14	15	"PFN0367"	"N135_9"	4260	22560	120	217	212	73	80	80	14	90	89	0	253	249	65	116	117	18	93	90	0	1.000	0.992	1.022	0.947	2.007	1.024	0.701	120	436	274	265	0.000	137	137	132	133	0
1	15	15	"PFN0369"	"N136_13"	4460	22570	120	119	118	35	82	82	14	69	55	0	514	495	153	119	120	19	98	98	0	0.094	0.096	0.121	0.106	2.064	0.102	0.450	120	444	432	412	-3.416	37	395	36	376	0
1	16	15	"PFN0371"	"N136_16"	4650	22560	150	76	78	18	80	81	16	16	3	0	151	151	33	116	117	20	64	42	0	-0.114	-0.057	0.429	0.421	3.624	0.019	0.001	156	563	31	33	Error	-4	35	-2	35	-50
1	17	15	"PFN0390"	"N137_31"	4830	22560	130	385	378	152	80	81	16	96	95	0	412	407	125	117	118	21	97	95	0	1.034	1.028	1.039	0.958	2.231	1.037	0.748	120	478	600	588	0.048	305	295	298	290	0
1	18	15	"PFN0393"	"N137_38"	5030	22560	150	79	81	18	85	86	16	11	1	0	115	115	23	122	125	22	10	1	0	0.857	0.571	0.952	0.988	3.278	0.261	0.033	156	583	-13	-11	-0.222	-6	-7	-4	-7	-50
1	19	15	"PFN0395"	"N137_4"	5220	22570	120	284	276	85	89	90	16	98	95	0	453	439	120	128	130	21	98	96	0	0.600	0.601	0.614	0.574	1.615	0.598	0.806	120	461	520	498	-0.737	195	325	187	311	0
1	20	15	"PFN0398"	"N137_44"	5410	22570	120	105	104	24	90	92	17	42	19	0	350	341	101	133	134	23	94	92	0	0.069	0.067	0.098	0.109	2.404	0.074	0.142	120	490	232	222	-3.855	15	217	14	208	0
1	21	15	"PFN0400"	"N137_5"	5590	22560	130	263	256	91	89	92	17	92	90	0	354	333	91	132	134	23	94	94	0	0.784	0.831	0.835	0.793	2.389	0.839	0.688	120	509	396	368	-0.351	174	222	167	201	0
1	22	15	"PFN0403"	"N137_53"	5790	22570	150	79	81	19	89	92	17	10	1	0	130	130	29	129	131	21	23	8	0	-10.000	-8.000	0.900	0.783	3.091	0.322	0.033	156	785	-9	-7	Error	-10	1	-8	1	-50
1	1	16	"PFN0420"	"N138_29"	1810	22750	150	76	77	15	72	73	13	25	8	0	113	113	21	104	106	16	33	12	0	0.444	0.556	0.896	0.801	3.119	0.318	0.026	156	756	13	14	-1.170	4	9	5	9	-50
1	2	16	"PFN0422"	"N138_30"	1990	22760	120	78	78	16	72	73	13	26	8	0	164	162	36	99	100	15	90	80	0	0.092	0.095	0.186	0.175	2.605	0.111	0.051	120	469	71	69	-3.437	6	65	6	63	0
1	3	16	"PFN0427"	"N138_36"	2180	22750	150	76	79	16	73	74	14	25	8	0	115	115	21	101	103	18	41	10	0	0.214	0.429	0.589	0.648	3.249	0.260	0.029	156	664	17	20	-2.222	3	14	6	14	-50
1	4	16	"PFN0429"	"N138_39"	2370	22750	120	493	476	172	71	72	13	100	100	0	552	524	157	100	103	18	100	100	0	0.934	0.955	0.965	0.915	1.528	0.979	0.835	120	469	874	829	-0.099	422	452	405	424	0
1	5	16	"PFN0431"	"N138_43"	2550	22750	130	162	156	48	71	73	14	90	84	0	520	502	168	103	104	17	100	99	0	0.218	0.213	0.225	0.199	1.754	0.196	0.707	120	510	508	484	-2.196	91	417	85	399	0
1	6	16	"PFN0435"	"N138_51"	2740	22750	150	68	69	14	68	69	16	12	1	0	100	101	24	100	97	27	8	3	0	0.000	1.000	0.607	0.617	3.293	0.315	0.175	156	646	0	2	Error	0	0	1	1	-50
1	7	16	"PFN0839"	"N163_7"	2970	22730	150	63	70	28	62	68	47	9	1	0	104	101	54	93	89	49	20	5	0	0.091	1.000	0.417	0.348	2.555	0.449	0.504	156	646	12	16	-3.459	1	11	8	8	-50
1	8	16	"PFN0843"	"N164_7"	3120	22770	80	531	483	188	63	75	72	96	86	0	494	459	156	90	94	76	94	88	0	1.158	1.138	1.203	1.113	1.374	1.147	0.809	52	266	872	789	0.212	468	404	420	369	0
1	9	16	"PFN0846"	"N165_14"	3320	22750	150	54	117	135	70	167	707	0	0	0	56	167	214	106	138	227	18	8	0	0.320	0.770	0.402	0.408	1.826	0.629	0.520	156	601	-66	108	-1.644	-16	-50	47	61	-50
1	10	16	"PFN0848"	"N165_16"	3510	22720	150	66	1000	2260	69	182	781	18	16	0	93	616	1365	103	140	245	20	16	0	0.300	1.815	0.550	0.726	3.642	2.113	0.717	156	489	-13	1444	-1.737	-3	-10	931	513	-50
1	11	16	"PFN0852"	"N165_8"	3700	22740	150	59	66	22	61	124	626	0	0	0	96	104	52	87	110	212	0	0	0	-0.222	0.294	0.415	0.397	2.388	0.347	0.443	156	546	7	22	Error	-2	9	5	17	-50
1	12	16	"PFN0854"	"N166_2"	3920	22740	150	71	73	18	58	61	18	39	14	0	109	110	29	76	79	32	50	14	0	0.394	0.441	0.467	0.462	2.602	0.413	0.474	156	522	46	49	-1.344	13	33	15	34	-50
1	13	16	"PFN0877"	"N168_9"	4080	22750	150	66	69	16	60	86	334	0	0	0	98	101	27	85	101	238	0	0	0	0.462	0.563	0.647	0.681	3.000	0.359	0.360	156	483	19	25	-1.115	6	13	9	16	-50
1	14	16	"PFN0881"	"N169_15"	4280	22740	150	67	69	14	72	95	334	0	0	0	91	98	22	112	123	237	0	0	0	0.238	0.214	0.510	0.528	2.650	1.425	0.973	156	482	-26	-17	-2.070	-5	-21	-3	-14	-50
1	15	16	"PFN0884"	"N169_20"	4450	22740	150	95	98	23	76	77	14	60	31	0	107	108	19	117	118	24	4	0	0	-1.900	-2.444	1.510	1.182	3.919	0.833	0.009	156	536	9	13	Error	19	-10	22	-9	-50
1	16	16	"PFN0889"	"N170_4"	4650	22750	110	168	164	57	73	75	15	90	82	0	147	150	32	109	110	19	75	47	0	2.500	2.220	2.231	2.151	2.448	2.312	0.347	80	436	133	132	1.322	95	38	91	41	0
1	17	16	"PFN0891"	"N171_3"	4830	22750	110	110	110	31	66	68	16	80	67	0	221	217	61	96	98	22	95	86	0	0.352	0.364	0.390	0.369	2.124	0.347	0.581	80	413	169	165	-1.506	44	125	44	121	0
1	18	16	"PFN0895"	"N173_3"	4990	22740	150	71	71	14	74	74	17	10	0	0	104	106	19	105	106	24	12	1	0	3.000	-3.000	0.838	0.840	3.093	0.455	0.140	156	636	-4	-2	1.585	-3	-1	-3	1	-50
1	19	16	"PFN0917"	"N177_5"	5230	22750	150	84	83	18	84	86	16	16	3	0	114	116	22	122	123	21	12	1	0	0.000	0.167	0.778	0.672	3.279	0.651	0.051	156	550	-8	-7	Error	0	-8	-1	-6	-50
1	20	16	"PFN0923"	"N181_1"	5400	22760	130	410	388	145	89	92	17	97	95	0	376	360	108	129	132	22	95	93	0	1.300	1.294	1.308	1.298	1.721	1.355	0.815	120	448	568	530	0.378	321	247	299	231	0
1	21	16	"PFN0925"	"N181_11"	5590	22760	120	1232	1163	425	93	95	17	100	100	0	922	877	236	131	133	21	100	100	0	1.440	1.434	1.407	1.346	1.651	1.549	0.826	120	509	1930	1816	0.526	1139	791	1070	746	0
1	22	16	"PFN0928"	"N181_17"	5790	22760	120	2443	2272	1093	93	93	16	100	100	0	2147	2095	694	127	129	20	100	100	0	1.163	1.107	1.098	0.946	1.905	1.225	0.836	120	524	4370	4147	0.218	2350	2020	2179	1968	0
1	1	17	"PFN0931"	"N181_21"	1800	22950	120	106	106	26	73	74	13	75	55	0	188	187	37	105	107	17	96	88	0	0.398	0.402	0.440	0.410	2.458	0.351	0.307	120	608	116	115	-1.331	33	83	33	82	0
1	2	17	"PFN0933"	"N181_25"	1990	22940	80	84	84	18	71	72	14	48	21	0	136	139	21	102	103	17	84	48	0	0.382	0.351	0.500	0.533	3.238	0.313	0.080	52	314	47	50	-1.387	13	34	13	37	0
1	3	17	"PFN0958"	"N187_1"	2200	22950	150	69	69	13	69	70	13	16	2	0	98	107	48	97	99	16	24	8	0	0.000	0.000	0.573	0.647	4.066	0.056	0.010	156	639	1	10	Error	0	1	0	10	-50
1	4	17	"PFN0960"	"N187_5"	2370	22950	120	249	242	88	68	69	12	95	94	0	323	303	95	95	97	16	100	98	0	0.794	0.837	0.795	0.788	2.044	0.841	0.745	120	420	409	382	-0.333	181	228	174	208	0
1	5	17	"PFN0964"	"N189_3"	2550	22950	150	62	64	12	68	69	13	7	1	0	96	95	17	97	98	17	14	1	0	6.000	2.000	0.667	0.702	3.368	0.279	0.013	156	539	-7	-6	2.585	-6	-1	-4	-2	-50
1	6	17	"PFN0966"	"N189_6"	2750	22950	120	550	550	209	69	70	15	98	96	0	824	751	264	101	103	37	97	96	0	0.665	0.740	0.758	0.723	2.154	0.726	0.823	120	470	1204	1131	-0.588	481	723	481	650	0
1	7	17	"PFN0969"	"N197_2"	2940	22940	120	773	767	331	70	71	13	100	97	0	812	775	322	103	106	36	99	97	0	0.992	1.037	1.016	1.028	2.070	1.020	0.855	120	496	1412	1369	-0.012	703	709	697	672	0
1	8	17	"PFN0979"	"N243_1"	3130	22950	120	104	104	24	69	71	18	70	46	0	274	276	73	102	104	34	98	94	0	0.203	0.201	0.222	0.194	1.964	0.187	0.498	120	480	207	209	-2.297	35	172	35	174	0
1	9	17	"PFF1893"	"F8058_1"	3320	22940	150	94	105	43	69	119	446	0	0	0	138	158	64	99	119	150	8	1	0	0.641	0.610	0.611	0.606	2.693	0.582	0.529	156	613	64	95	-0.642	25	39	36	59	-50
1	10	17	"PFB0086"	"B312"	3510	22950	120	1880	1828	877	68	181	793	80	60	0	2249	2181	892	98	137	249	98	96	0	0.842	0.845	0.857	0.777	1.778	0.865	0.869	120	474	3963	3843	-0.247	1812	2151	1760	2083	0
1	11	17	"PFB0247"	"B619"	3700	22920	150	74	77	21	63	107	547	0	0	0	102	111	29	93	106	179	0	0	0	1.222	0.778	0.800	0.805	2.958	0.469	0.366	156	511	20	32	0.290	11	9	14	18	-50
1	12	17	"PFB0263"	"B648"	3890	22950	150	64	68	16	57	62	20	25	7	0	94	99	26	72	81	37	26	5	0	0.318	0.407	0.550	0.517	3.628	0.454	0.331	156	396	29	38	-1.652	7	22	11	27	-50
1	13	17	"PFB0272"	"B666"	4060	22950	150	65	70	22	57	89	367	0	0	0	97	103	39	79	101	260	0	0	0	0.444	0.542	0.569	0.569	3.082	0.393	0.482	156	402	26	37	-1.170	8	18	13	24	-50
1	14	17	"PFC0108"	"C322"	4270	22940	150	55	69	32	67	90	332	0	0	0	68	114	94	105	117	235	2	0	0	0.324	0.222	0.372	0.349	2.615	1.383	0.923	156	490	-49	11	-1.624	-12	-37	2	9	-50
1	15	17	"PFA0055"	"A14801_28"	4460	22950	150	74	77	24	75	75	14	26	13	0	119	120	43	115	116	26	26	10	0	-0.250	0.400	0.554	0.621	2.828	0.316	0.173	156	468	3	7	Error	-1	4	2	5	-50
1	16	17	"PFA0082"	"A18792_10"	4670	22940	150	71	72	17	72	73	15	17	5	0	101	102	18	107	107	21	6	0	0	0.167	0.000	0.857	0.773	3.662	0.315	0.048	156	549	-7	-5	-2.585	-1	-6	0	-5	-50
1	17	17	"PFA0091"	"A18792_4"	4840	22950	120	174	179	80	66	69	16	89	78	0	300	290	108	94	97	22	95	88	0	0.524	0.577	0.587	0.524	2.320	0.601	0.718	120	448	314	309	-0.932	108	206	113	196	0
1	18	17	"PFA0097"	"A19747_2"	5040	22960	150	72	74	14	78	79	19	5	0	0	107	110	23	113	114	29	9	2	0	1.000	1.333	0.846	0.774	3.307	0.393	0.124	156	648	-12	-7	0.000	-6	-6	-4	-3	-50
1	19	17	"PFA0173"	"A4732_13"	5230	22940	150	71	72	15	85	86	15	4	0	0	101	109	32	124	125	24	8	3	0	0.609	0.867	0.670	0.702	2.363	0.271	0.064	156	599	-37	-28	-0.716	-14	-23	-13	-15	-50
1	20	17	"PFA0219"	"A8784_10"	5410	22940	120	279	286	123	86	88	16	93	90	0	552	538	207	125	127	21	97	97	0	0.452	0.484	0.484	0.457	2.282	0.462	0.708	120	439	620	613	-1.146	193	427	200	413	0
1	21	17	"PFM0561"	"M44175_1"	5600	22940	120	1517	1490	667	91	92	16	100	100	0	1001	957	368	128	131	21	100	100	0	1.633	1.688	1.734	1.647	1.924	1.806	0.790	120	498	2299	2228	0.708	1426	873	1399	829	0
1	22	17	"PFM0639"	"M46861_1"	5810	22930	150	87	88	22	94	95	17	17	5	0	117	118	23	133	135	22	6	0	0	0.438	0.400	0.721	0.765	2.935	0.389	0.078	156	848	-23	-21	-1.193	-7	-16	-6	-15	-50
1	1	18	"PFM0668"	"M48963_5"	1800	23140	110	123	125	24	72	74	15	93	88	0	341	344	63	103	106	18	100	100	0	0.214	0.220	0.227	0.217	1.486	0.206	0.592	80	504	289	294	-2.222	51	238	53	241	0
1	2	18	"PFM0751"	"M55156_1"	2000	23140	150	67	68	13	69	70	14	14	1	0	107	108	21	98	100	17	30	10	0	-0.222	-0.100	0.632	0.650	3.857	0.027	0.000	156	688	7	9	Error	-2	9	-1	10	-50
1	3	18	"PFM0789"	"M57163_1"	2180	23140	100	74	76	17	64	65	11	46	26	0	152	159	34	91	91	14	93	90	0	0.164	0.176	0.251	0.225	2.754	0.205	0.209	80	354	71	80	-2.609	10	61	12	68	0
1	4	18	"PFM0887"	"M8047_1"	2370	23140	120	139	137	42	62	63	11	92	89	0	410	385	120	87	89	15	100	99	0	0.238	0.252	0.252	0.231	1.833	0.240	0.721	120	489	400	373	-2.069	77	323	75	298	0
1	5	18	"PFD0324"	"D37405_1"	2560	23130	150	65	65	14	63	64	11	21	8	0	102	104	22	87	89	15	47	30	0	0.133	0.118	0.571	0.579	3.817	0.134	0.029	156	525	17	19	-2.907	2	15	2	17	-50
1	6	18	"PFD0374"	"D42243_5"	2750	23140	150	64	64	12	66	67	14	7	1	0	89	91	15	93	96	36	0	0	0	0.500	1.000	0.875	0.785	3.682	0.089	0.041	156	491	-6	-4	-1.000	-2	-4	-2	-2	-50
1	7	18	"PFD0381"	"D42873_1"	2940	23130	150	75	76	16	69	70	14	30	8	0	106	106	19	99	101	37	6	0	0	0.857	1.000	0.978	1.010	3.440	0.524	0.053	156	474	13	14	-0.222	6	7	7	7	-50
1	8	18	"PFD0391"	"D42954_8"	3110	23140	150	77	81	21	66	68	12	46	30	0	113	118	28	94	95	16	53	31	0	0.579	0.625	0.776	0.749	3.067	0.448	0.146	156	549	30	39	-0.788	11	19	15	24	-50
1	9	18	"PFD0408"	"D47995_1"	3310	23130	130	347	343	127	65	66	13	100	96	0	856	781	276	91	93	16	100	100	0	0.369	0.403	0.411	0.386	1.814	0.383	0.844	120	580	1047	968	-1.440	282	765	278	690	0
1	10	18	"PFD0468"	"D53677_9"	3540	23130	150	57	58	10	64	64	13	3	0	0	84	86	15	89	91	17	9	1	0	1.400	2.000	0.875	0.810	2.657	0.264	0.033	156	553	-12	-9	0.485	-7	-5	-6	-3	-50
1	11	18	"IMX067I"	"Y_IMX067I"	3710	23120	150	57	58	11	61	63	13	9	0	0	75	78	19	86	89	19	5	2	0	0.364	0.375	0.632	0.637	3.212	0.308	0.101	156	532	-15	-11	-1.459	-4	-11	-3	-8	-50
1	12	18	"IOX204I"	"Y_IOX204I"	3920	23100	150	63	64	15	63	66	14	22	5	0	93	95	23	93	95	21	23	4	0	0.000	0.500	0.643	0.657	2.979	0.410	0.194	156	497	0	3	Error	0	0	1	2	-50
1	13	18	"IDX437I"	"Y_IDX437I"	4090	23120	150	62	64	13	64	66	14	12	1	0	88	89	18	93	96	22	5	1	0	0.400	0.000	0.735	0.754	3.751	0.364	0.133	156	550	-7	-4	-1.322	-2	-5	0	-4	-50
1	14	18	"ILX005I"	"Y_ILX005I"	4320	23130	150	72	556	2691	69	71	16	29	10	0	109	602	3815	105	107	25	17	3	0	0.750	0.980	0.857	0.947	3.986	0.582	0.382	156	560	7	984	-0.415	3	4	487	497	-50
1	15	18	"Z_1_10"	"Z_1_10"	4470	23120	150	64	67	16	76	77	15	9	1	0	94	99	26	116	117	23	10	2	0	0.545	0.529	0.577	0.542	2.661	0.460	0.201	156	478	-34	-26	-0.874	-12	-22	-9	-17	-50
1	16	18	"Z_1_30"	"Z_1_30"	4660	23130	150	68	71	17	79	80	15	9	3	0	109	107	23	115	117	21	11	0	0	1.833	1.000	0.774	0.890	2.599	0.392	0.113	156	464	-17	-16	0.874	-11	-6	-8	-8	-50
1	17	18	"Z_2_70"	"Z_2_70"	4840	23130	130	3217	3152	1028	83	84	16	100	100	0	8185	7611	2375	120	123	26	100	100	0	0.389	0.410	0.420	0.406	1.350	0.388	0.883	120	499	11199	10560	-1.364	3134	8065	3069	7491	0
1	18	18	"Z_2_90"	"Z_2_90"	5040	23140	130	2688	2546	1223	89	92	25	99	98	0	9076	8654	2991	135	138	35	100	100	0	0.291	0.288	0.303	0.254	1.809	0.296	0.845	120	593	11540	10976	-1.782	2599	8941	2457	8519	0
1	19	18	"Z_3_10"	"Z_3_10"	5250	23160	80	101	98	20	92	94	20	19	1	0	177	177	40	141	143	25	59	36	0	0.250	0.167	0.450	0.449	2.437	0.314	0.127	52	271	45	42	-2.000	9	36	6	36	0
1	20	18	"Z_3_30"	"Z_3_30"	5410	23140	150	75	77	16	88	90	15	6	1	0	121	123	25	129	132	22	11	3	0	1.625	1.833	0.763	0.679	3.345	0.283	0.032	156	639	-21	-17	0.700	-13	-8	-11	-6	-50
1	21	18	"Z_3_50"	"Z_3_50"	5600	23130	130	820	763	265	90	91	16	100	99	0	1009	928	338	130	132	21	100	99	0	0.830	0.843	0.819	0.863	1.652	0.812	0.854	120	577	1609	1471	-0.268	730	879	673	798	0
1	22	18	"Z_3_70"	"Z_3_70"	5800	23140	120	1534	1565	763	91	93	18	100	100	0	1984	1923	711	131	133	23	100	100	0	0.779	0.823	0.847	0.732	1.778	0.867	0.858	120	607	3296	3266	-0.361	1443	1853	1474	1792	0
1	1	19	"Z_5_10"	"Z_5_10"	1810	23310	90	80	82	17	71	72	14	32	15	0	150	149	26	103	104	16	82	71	0	0.191	0.239	0.271	0.265	3.340	0.179	0.031	52	398	56	57	-2.385	9	47	11	46	0
1	2	19	"Z_5_30"	"Z_5_30"	2060	23310	150	74	98	135	68	70	14	28	12	0	102	144	210	97	100	18	33	25	0	1.200	0.638	0.570	0.633	3.842	0.363	0.165	156	646	11	77	0.263	6	5	30	47	-50
1	3	19	"Z_5_50"	"Z_5_50"	2180	23330	120	828	808	308	65	66	12	100	100	0	1717	1665	571	92	92	16	100	100	0	0.470	0.472	0.487	0.445	1.575	0.452	0.875	120	418	2388	2316	-1.091	763	1625	743	1573	0
1	4	19	"Z_5_70"	"Z_5_70"	2370	23330	120	1473	1391	526	62	76	146	98	95	0	3891	3679	1114	88	113	269	100	100	0	0.371	0.370	0.374	0.346	1.553	0.364	0.848	120	466	5214	4920	-1.430	1411	3803	1329	3591	0
1	5	19	"Z_5_90"	"Z_5_90"	2560	23330	120	2743	2667	1124	64	77	142	100	99	0	7159	6819	2734	91	117	261	98	97	0	0.379	0.387	0.400	0.393	1.959	0.367	0.859	120	496	9747	9331	-1.400	2679	7068	2603	6728	0
1	6	19	"Z_6_10"	"Z_6_10"	2770	23320	150	67	67	13	66	67	12	16	3	0	98	99	17	93	97	35	5	0	0	0.200	0.167	0.625	0.627	3.260	0.318	0.045	156	542	6	7	-2.322	1	5	1	6	-50
1	7	19	"Z_7_50"	"Z_7_50"	2940	23330	120	110	108	29	66	68	12	82	74	0	228	224	58	93	94	15	97	95	0	0.326	0.321	0.330	0.281	2.242	0.286	0.476	120	387	179	173	-1.617	44	135	42	131	0
1	8	19	"Z_7_70"	"Z_7_70"	3130	23330	120	193	186	57	66	67	12	95	93	0	386	379	110	95	95	17	99	99	0	0.436	0.423	0.423	0.405	1.698	0.406	0.788	120	451	418	404	-1.196	127	291	120	284	0
1	9	19	"Z_7_90"	"Z_7_90"	3320	23330	130	381	354	131	68	68	12	99	99	0	973	928	290	97	98	17	100	100	0	0.357	0.344	0.346	0.313	1.702	0.345	0.857	120	559	1189	1117	-1.485	313	876	286	831	0
1	10	19	"Z_8_10"	"Z_8_10"	3540	23310	150	59	59	10	64	64	12	6	1	0	83	84	13	88	91	17	6	0	0	1.000	1.250	0.975	0.853	3.120	0.354	0.073	156	627	-10	-9	0.000	-5	-5	-5	-4	-50
1	11	19	"Z_8_30"	"Z_8_30"	3700	23330	110	67	66	11	58	59	11	32	8	0	107	108	15	80	82	13	80	50	0	0.333	0.286	0.412	0.414	2.666	0.246	0.056	80	438	36	36	-1.585	9	27	8	28	0
1	12	19	"Z_8_50"	"Z_8_50"	3890	23330	110	5625	5575	1832	61	63	16	100	100	0	18462	17356	4604	86	114	352	100	100	0	0.303	0.319	0.337	0.308	1.434	0.309	0.901	80	508	23940	22784	-1.724	5564	18376	5514	17270	0
1	13	19	"PFA32032"	"oPFA32032"	4080	23330	120	112	110	24	62	64	16	90	72	0	131	132	20	91	117	343	0	0	0	1.250	1.171	1.173	1.217	2.201	0.526	0.220	120	534	90	89	0.322	50	40	48	41	0
1	14	19	"PFC0775"	"oPFC0775"	4270	23330	130	186	181	48	66	70	17	96	93	0	760	704	192	96	103	31	100	100	0	0.181	0.189	0.186	0.182	1.683	0.176	0.779	120	651	784	723	-2.468	120	664	115	608	0
1	15	19	"PFI17647"	"oPFI17647"	4520	23290	90	130	204	186	76	79	24	69	51	0	195	251	179	114	117	29	63	55	0	0.667	0.934	0.953	0.739	4.990	1.008	0.460	52	309	135	265	-0.585	54	81	128	137	0
1	16	19	"PFF72435"	"oPFF72435"	4660	23330	120	120	116	28	79	81	20	70	50	0	177	178	42	114	118	25	80	61	0	0.651	0.578	0.697	0.607	2.690	0.490	0.337	120	439	104	101	-0.620	41	63	37	64	0
1	17	19	"PFL0040"	"oPFL0040"	4840	23330	130	601	586	277	83	84	15	97	95	0	909	922	340	121	125	25	100	100	0	0.657	0.628	0.641	0.544	2.028	0.641	0.813	120	482	1306	1304	-0.605	518	788	503	801	0
1	18	19	"PFL0041"	"oPFL0041"	5030	23330	120	371	353	136	86	88	25	94	90	0	1123	1077	386	129	132	34	95	95	0	0.287	0.282	0.269	0.269	2.327	0.276	0.804	120	466	1279	1215	-1.802	285	994	267	948	0
1	19	19	"PFI17649"	"oPFI17649"	5230	23340	150	66	70	16	89	91	24	0	0	0	102	106	28	133	136	31	3	0	0	0.742	0.704	0.684	0.675	2.319	0.459	0.142	156	590	-54	-46	-0.431	-23	-31	-19	-27	-50
1	20	19	"PFJ12790"	"oPFJ12790"	5420	23340	120	195	195	45	89	90	15	97	93	0	296	298	64	129	131	20	97	97	0	0.635	0.627	0.667	0.621	2.012	0.587	0.684	120	464	273	275	-0.656	106	167	106	169	0
1	21	19	"PFJ12792"	"oPFJ12792"	5610	23340	120	113	112	25	92	92	17	54	28	0	366	367	85	132	134	23	100	100	0	0.090	0.085	0.111	0.104	2.154	0.078	0.167	120	526	255	255	-3.478	21	234	20	235	0
1	22	19	"PFK12895"	"oPFK12895"	5800	23340	150	78	80	18	87	88	19	6	1	0	117	118	21	125	129	43	1	0	0	1.125	1.000	0.916	1.005	3.219	0.423	0.035	156	836	-17	-14	0.170	-9	-8	-7	-7	-50
1	1	20	"PFF72440"	"oPFF72440"	1800	23520	120	617	597	187	69	70	13	100	100	0	1455	1408	424	99	100	15	100	100	0	0.404	0.403	0.406	0.397	1.545	0.386	0.894	120	613	1904	1837	-1.307	548	1356	528	1309	0
1	2	20	"PFH0004"	"oPFH0004"	1990	23520	120	514	488	167	67	69	12	99	99	0	460	443	113	97	101	18	99	99	0	1.231	1.217	1.213	1.192	1.892	1.269	0.855	120	531	810	767	0.300	447	363	421	346	0
1	3	20	"PFD66983"	"oPFD66983"	2180	23520	120	117	119	33	67	68	11	89	85	0	144	142	24	96	97	14	91	75	0	1.042	1.130	1.194	1.155	2.650	3.838	0.148	120	499	98	98	0.059	50	48	52	46	0
1	4	20	"PFBL B0087"	"oPFBLOB0087"	2390	23510	150	71	72	14	67	78	128	0	0	0	110	110	19	96	116	236	0	0	0	0.286	0.357	0.625	0.659	3.442	0.129	0.010	156	606	18	19	-1.807	4	14	5	14	-50
1	5	20	"PFBL B0089"	"oPFBLOB0089"	2560	23520	120	83	84	19	68	69	12	55	32	0	152	151	31	96	99	36	76	23	0	0.268	0.291	0.382	0.355	2.553	0.125	0.105	120	447	71	71	-1.900	15	56	16	55	0
1	6	20	"PFL0045"	"oPFL0045"	2750	23520	120	2019	1949	722	69	69	12	100	100	0	1369	1329	396	96	100	34	100	100	0	1.532	1.525	1.556	1.470	1.631	1.588	0.867	120	551	3223	3113	0.615	1950	1273	1880	1233	0
1	7	20	"PFF72441"	"oPFF72441"	2970	23500	150	71	75	22	66	68	12	30	16	0	94	109	55	93	95	16	28	15	0	5.000	0.563	0.593	0.642	3.165	0.251	0.196	156	562	6	25	2.322	5	1	9	16	-50
1	8	20	"PFBL B0090"	"oPFBLOB0090"	3130	23520	120	359	355	130	63	64	11	100	98	0	398	401	119	89	92	16	100	99	0	0.958	0.936	0.903	0.899	1.747	0.947	0.830	120	432	605	604	-0.062	296	309	292	312	0
1	9	20	"PFD66986"	"oPFD66986"	3330	23510	150	65	68	14	65	65	12	21	7	0	100	103	19	93	95	17	31	8	0	0.000	0.300	0.824	0.816	2.736	0.295	0.057	156	645	7	13	Error	0	7	3	10	-50
1	10	20	"PFL0049"	"oPFL0049"	3540	23520	150	58	59	11	64	66	14	3	0	0	86	88	19	93	96	22	8	2	0	0.857	1.000	0.833	0.747	3.504	0.294	0.121	156	640	-13	-10	-0.222	-6	-7	-5	-5	-50
1	11	20	"PFK12897"	"oPFK12897"	3760	23530	150	58	65	39	62	65	15	8	3	0	88	94	34	90	96	26	11	2	0	2.000	0.750	0.750	0.769	3.482	0.311	0.165	156	608	-6	7	1.000	-4	-2	3	4	-50
1	12	20	"PFF72442"	"oPFF72442"	3880	23520	120	371	363	126	61	64	18	100	97	0	479	473	157	89	124	375	54	0	0	0.795	0.786	0.790	0.774	1.791	0.748	0.834	120	447	700	686	-0.331	310	390	302	384	0
1	13	20	"PFF72443"	"oPFF72443"	4090	23520	120	252	247	86	60	63	37	94	88	0	519	493	163	89	94	36	97	96	0	0.447	0.463	0.451	0.448	1.715	0.446	0.830	120	512	622	591	-1.163	192	430	187	404	0
1	14	20	"PFBL B0094"	"oPFBLOB0094"	4270	23520	120	1798	1684	544	65	68	16	100	100	0	2381	2196	735	95	100	31	100	100	0	0.758	0.771	0.776	0.776	1.558	0.738	0.883	120	491	4019	3720	-0.400	1733	2286	1619	2101	0
1	15	20	"PFH0026"	"oPFH0026"	4450	23510	110	129	128	30	67	71	21	93	71	0	154	154	27	99	103	27	81	50	0	1.127	1.109	1.116	1.178	2.069	1.013	0.532	80	521	117	116	0.173	62	55	61	55	0
1	16	20	"PFD67003"	"oPFD67003"	4650	23510	120	128	128	36	69	71	15	85	79	0	628	594	180	101	102	21	100	100	0	0.112	0.120	0.121	0.118	1.843	0.112	0.619	120	530	586	552	-3.159	59	527	59	493	0
1	17	20	"PFM60515"	"oPFM60515"	4850	23500	150	89	88	18	77	78	15	42	14	0	129	131	22	110	113	21	44	14	0	0.632	0.524	0.692	0.733	4.204	0.161	0.010	156	498	31	32	-0.663	12	19	11	21	-50
1	18	20	"PFL0099"	"oPFL0099"	5030	23510	120	1284	1272	484	84	85	15	100	100	0	3412	3193	1026	121	123	21	100	100	0	0.365	0.387	0.387	0.366	1.773	0.367	0.836	120	414	4491	4260	-1.455	1200	3291	1188	3072	0
1	19	20	"PFJ12808"	"oPFJ12808"	5220	23510	120	268	262	83	84	84	15	97	95	0	340	322	83	121	123	20	99	96	0	0.840	0.886	0.892	0.882	1.728	0.870	0.762	120	444	403	379	-0.251	184	219	178	201	0
1	20	20	"PFBL B0145"	"oPFBLOB0145"	5420	23520	120	255	247	91	79	80	16	95	93	0	429	420	104	116	117	24	100	100	0	0.562	0.553	0.548	0.502	1.743	0.596	0.762	120	508	489	472	-0.831	176	313	168	304	0
1	21	20	"PFBL B0149"	"oPFBLOB0149"	5610	23530	100	109	110	26	83	84	18	56	35	0	244	243	41	122	124	29	100	93	0	0.213	0.223	0.243	0.200	2.241	0.294	0.381	80	365	148	148	-2.230	26	122	27	121	0
1	22	20	"PFI17700"	"oPFI17700"	5780	23510	110	216	224	81	82	84	21	92	86	0	600	609	166	121	129	60	100	100	0	0.280	0.291	0.311	0.271	1.825	0.282	0.728	80	442	613	630	-1.838	134	479	142	488	0
1	1	21	"PFI17702"	"oPFI17702"	1810	23710	120	757	702	273	67	68	12	99	99	0	786	743	234	95	96	14	100	99	0	0.999	0.980	0.978	0.921	1.773	1.008	0.872	120	518	1381	1283	-0.002	690	691	635	648	0
1	2	21	"PFG0046"	"oPFG0046"	1990	23710	120	89	88	18	66	67	11	65	50	0	226	224	51	95	96	15	98	97	0	0.176	0.171	0.196	0.168	2.460	0.133	0.235	120	480	154	151	-2.510	23	131	22	129	0
1	3	21	"PFBL B0151"	"oPFBLOB0151"	2190	23710	120	188	188	65	65	66	11	97	89	0	414	412	114	95	97	15	100	99	0	0.386	0.388	0.398	0.347	1.766	0.392	0.773	120	453	442	440	-1.375	123	319	123	317	0
1	4	21	"PFG0047"	"oPFG0047"	2360	23710	110	67	71	17	66	67	11	36	17	0	171	176	34	96	97	16	96	93	0	0.013	0.063	0.197	0.162	2.511	0.081	0.046	80	440	76	85	-6.229	1	75	5	80	0
1	5	21	"PFD67004"	"oPFD67004"	2560	23710	120	239	232	77	68	69	12	98	95	0	317	308	85	93	95	16	100	97	0	0.763	0.763	0.754	0.746	1.752	0.762	0.799	120	494	395	379	-0.390	171	224	164	215	0
1	6	21	"PFL0107"	"oPFL0107"	2760	23710	110	96	96	26	70	70	12	66	51	0	231	225	55	96	97	16	96	95	0	0.193	0.202	0.245	0.228	2.661	0.203	0.311	80	474	161	155	-2.376	26	135	26	129	0
1	7	21	"PFM60519"	"oPFM60519"	2950	23710	120	755	759	318	70	71	12	100	100	0	756	722	239	97	99	17	100	99	0	1.039	1.102	1.140	1.020	1.792	1.162	0.873	120	460	1344	1314	0.056	685	659	689	625	0
1	8	21	"PFI17707"	"oPFI17707"	3130	23710	120	415	398	133	66	68	13	96	95	0	433	418	122	94	95	16	100	100	0	1.029	1.025	1.039	0.973	1.874	1.031	0.832	120	470	688	656	0.042	349	339	332	324	0
1	9	21	"PFBL B0154"	"oPFBLOB0154"	3330	23710	120	3994	3778	1435	67	69	15	100	100	0	5374	5000	1618	96	98	19	100	100	0	0.744	0.757	0.781	0.734	1.606	0.763	0.904	120	491	9205	8615	-0.427	3927	5278	3711	4904	0
1	10	21	"PFM60520"	"oPFM60520"	3520	23710	120	185	179	55	73	74	15	91	90	0	276	266	71	109	110	21	96	91	0	0.671	0.675	0.689	0.639	2.100	0.656	0.712	120	435	279	263	-0.576	112	167	106	157	0
1	11	21	"PFBL B0158"	"oPFBLOB0158"	3710	23710	130	682	656	276	75	76	15	100	98	0	908	860	264	113	115	23	100	100	0	0.764	0.778	0.791	0.692	1.802	0.778	0.791	120	429	1402	1328	-0.389	607	795	581	747	0
1	12	21	"PFI17709"	"oPFI17709"	3890	23710	120	1565	1472	623	71	74	39	100	100	0	1472	1406	533	108	112	27	98	97	0	1.095	1.079	1.038	1.045	2.036	1.086	0.805	120	486	2858	2699	0.131	1494	1364	1401	1298	0
1	13	21	"PFG0048"	"oPFG0048"	4080	23710	130	2155	1949	1142	67	70	37	100	97	0	2638	2674	1480	100	104	25	100	100	0	0.823	0.731	0.714	0.690	2.278	0.707	0.798	120	573	4626	4456	-0.282	2088	2538	1882	2574	0
1	14	21	"PFM60526"	"oPFM60526"	4270	23710	130	837	815	491	71	73	16	98	93	0	861	866	409	105	108	22	100	100	0	1.013	0.978	0.908	0.793	2.391	1.068	0.749	120	569	1522	1505	0.019	766	756	744	761	0
1	15	21	"PFM60528"	"oPFM60528"	4460	23710	120	668	632	270	69	71	14	98	98	0	599	580	203	102	105	23	100	100	0	1.205	1.178	1.166	1.092	1.994	1.245	0.828	120	568	1096	1041	0.269	599	497	563	478	0
1	16	21	"PFL0111"	"oPFL0111"	4650	23710	120	109	109	26	63	64	12	91	78	0	208	205	48	92	94	17	95	94	0	0.397	0.407	0.409	0.388	2.181	0.371	0.536	120	532	162	159	-1.334	46	116	46	113	0
1	17	21	"E598_1c"	"E598_1c"	4850	23710	150	79	81	16	69	71	15	39	12	0	121	121	22	101	103	21	47	14	0	0.500	0.600	0.696	0.689	3.839	0.472	0.107	156	618	30	32	-1.000	10	20	12	20	-50
1	18	21	"E598_1e"	"E598_1e"	5000	23690	150	75	75	17	79	81	16	14	1	0	112	111	23	114	117	23	15	0	0	2.000	1.333	0.777	0.836	3.324	0.368	0.068	156	620	-6	-7	1.000	-4	-2	-4	-3	-50
1	19	21	"E598_1g"	"E598_1g"	5230	23700	150	68	69	15	78	79	16	5	0	0	99	103	26	114	115	21	11	3	0	0.667	0.818	0.632	0.631	3.328	0.410	0.141	156	601	-25	-20	-0.585	-10	-15	-9	-11	-50
1	20	21	"E598_1i"	"E598_1i"	5410	23710	120	7063	6990	2592	74	76	15	100	100	0	4237	4097	1367	106	106	17	100	100	0	1.692	1.733	1.771	1.671	1.708	1.814	0.873	120	419	11120	10907	0.759	6989	4131	6916	3991	0
1	21	21	"F48446_9a"	"F48446_9a"	5610	23700	150	67	69	14	76	78	17	8	1	0	95	96	16	109	111	22	2	0	0	0.643	0.538	0.695	0.772	2.865	0.729	0.157	156	516	-23	-20	-0.637	-9	-14	-7	-13	-50
1	22	21	"F48446_9c"	"F48446_9c"	5800	23700	150	74	77	19	83	84	19	10	1	0	109	113	25	118	123	47	3	0	0	1.000	1.200	0.757	0.748	2.497	0.226	0.123	156	746	-18	-11	0.000	-9	-9	-6	-5	-50
1	1	22	"I12861_2g"	"I12861_2g"	1810	23890	150	77	78	14	63	64	12	53	22	0	114	116	20	87	89	19	63	28	0	0.519	0.517	0.560	0.564	3.226	0.370	0.142	156	921	41	44	-0.948	14	27	15	29	-50
1	2	22	"I12861_2i"	"I12861_2i"	2000	23900	120	103	105	27	65	66	13	85	66	0	170	169	40	89	92	28	87	70	0	0.469	0.500	0.526	0.484	2.495	0.458	0.375	120	518	119	120	-1.092	38	81	40	80	0
1	3	22	"J512_2a"	"J512_2a"	2180	23880	150	66	66	13	65	66	12	12	4	0	87	87	13	92	94	30	0	0	0	-0.200	-0.200	0.923	0.783	3.583	0.109	0.001	156	756	-4	-4	Error	1	-5	1	-5	-50
1	4	22	"J512_2c"	"J512_2c"	2410	23900	150	65	66	12	65	65	11	20	5	0	91	93	15	89	91	15	19	6	0	0.000	0.250	0.919	0.967	2.945	0.301	0.023	156	782	2	5	Error	0	2	1	4	-50
1	5	22	"J512_2e"	"J512_2e"	2560	23880	150	61	63	11	64	65	11	15	1	0	86	88	14	89	91	15	10	1	0	1.000	1.000	0.800	0.836	3.508	0.267	0.017	156	743	-6	-2	0.000	-3	-3	-1	-1	-50
1	6	22	"J512_2g"	"J512_2g"	2790	23910	150	64	65	11	65	66	12	14	1	0	89	92	18	92	93	16	17	5	0	0.333	0.000	0.778	0.754	2.760	0.253	0.032	156	810	-4	0	-1.585	-1	-3	0	0	-50
1	7	22	"M40872_8a"	"M40872_8a"	2940	23880	150	62	65	14	68	69	13	10	3	0	94	96	15	95	97	16	14	3	0	6.000	-3.000	0.923	1.031	3.470	0.149	0.004	156	667	-7	-2	2.585	-6	-1	-3	1	-50
1	8	22	"M40872_8c"	"M40872_8c"	3150	23900	150	68	69	14	68	70	13	16	3	0	99	100	19	95	97	17	25	5	0	0.000	0.200	0.741	0.683	3.102	0.306	0.020	156	786	4	6	Error	0	4	1	5	-50
1	9	22	"M40872_8e"	"M40872_8e"	3350	23900	150	70	72	13	69	71	16	17	1	0	102	103	20	98	99	18	25	7	0	0.250	0.600	0.708	0.785	3.717	0.155	0.011	156	734	5	8	-2.000	1	4	3	5	-50
1	10	22	"M40872_8g"	"M40872_8g"	3530	23890	150	71	73	16	72	74	16	16	3	0	98	101	20	104	106	18	15	2	0	0.167	-0.333	0.732	0.728	2.789	0.451	0.030	156	661	-7	-2	-2.585	-1	-6	1	-3	-50
1	11	22	"M40872_8i"	"M40872_8i"	3710	23890	150	75	77	18	74	75	13	27	11	0	106	107	21	106	108	18	22	5	0	100000.000	3.000	0.842	0.876	3.381	0.340	0.030	156	728	1	4	16.610	1	0	3	1	-50
1	12	22	"EMPTY"	"EMPTY"	3900	23920	100	97	103	30	74	75	14	62	42	0	150	160	52	106	107	17	78	57	0	0.523	0.537	0.526	0.503	2.425	0.464	0.380	80	419	67	83	-0.936	23	44	29	54	0
1	13	22	"EMPTY"	"EMPTY"	4070	23900	110	159	188	94	71	72	13	91	83	0	285	303	144	103	104	18	90	87	0	0.484	0.585	0.579	0.612	2.286	0.564	0.795	80	529	270	317	-1.048	88	182	117	200	0
1	14	22	"EMPTY"	"EMPTY"	4270	23900	110	151	159	66	73	74	13	82	80	0	243	263	113	106	107	18	88	87	0	0.569	0.548	0.608	0.581	2.290	0.498	0.651	80	552	215	243	-0.813	78	137	86	157	0
1	15	22	"EMPTY"	"EMPTY"	4460	23910	110	151	162	58	74	75	13	92	87	0	255	265	101	105	106	17	90	87	0	0.513	0.550	0.544	0.557	1.970	0.517	0.709	80	548	227	248	-0.962	77	150	88	160	0
1	16	22	"EMPTY"	"EMPTY"	4650	23900	110	273	304	154	64	64	13	98	96	0	403	493	292	89	91	18	97	97	0	0.666	0.594	0.592	0.604	1.805	0.538	0.826	80	552	523	644	-0.587	209	314	240	404	0
1	17	22	"EMPTY"	"EMPTY"	4850	23910	100	132	146	57	65	68	14	92	81	0	219	229	80	96	98	22	96	91	0	0.545	0.609	0.615	0.561	2.094	0.585	0.689	80	445	190	214	-0.876	67	123	81	133	0
1	18	22	"EMPTY"	"EMPTY"	5010	23900	90	128	136	43	74	75	16	86	75	0	218	222	56	107	112	28	96	88	0	0.486	0.539	0.496	0.481	2.290	0.491	0.462	52	382	165	177	-1.040	54	111	62	115	0
1	19	22	"EMPTY"	"EMPTY"	5230	23890	150	64	65	14	65	67	16	10	2	0	87	90	24	93	97	26	3	1	0	0.167	0.000	0.586	0.573	3.240	0.318	0.095	156	824	-7	-3	-2.585	-1	-6	0	-3	-50
1	20	22	"EMPTY"	"EMPTY"	5420	23890	150	78	80	16	64	67	16	43	16	0	109	112	21	87	91	19	57	21	0	0.636	0.640	0.642	0.699	2.947	0.602	0.215	156	689	36	41	-0.652	14	22	16	25	-50
1	21	22	"EMPTY"	"EMPTY"	5610	23890	150	77	78	14	67	70	18	28	5	0	109	110	19	92	97	21	37	13	0	0.588	0.611	0.660	0.639	3.771	0.584	0.178	156	691	27	29	-0.766	10	17	11	18	-50
1	22	22	"EMPTY"	"EMPTY"	5800	23890	150	88	88	15	82	82	18	17	3	0	129	130	21	118	117	23	23	8	0	0.545	0.500	0.739	0.753	3.361	0.410	0.056	156	889	17	18	-0.874	6	11	6	12	-50
2	1	1	"PFA0116"	"A23157_2"	6420	20010	150	467	428	184	66	69	16	95	93	0	619	578	215	91	95	22	98	97	0	0.759	0.743	0.742	0.673	1.735	0.750	0.824	156	878	929	849	-0.397	401	528	362	487	0
2	2	1	"PFA0048"	"A14801_13"	6610	20010	150	658	646	257	75	78	19	100	98	0	1266	1312	509	106	110	26	100	98	0	0.503	0.473	0.481	0.456	1.540	0.448	0.842	156	718	1743	1777	-0.993	583	1160	571	1206	0
2	3	1	"PFA0211"	"A8109_3"	6810	20010	150	1131	1040	456	81	83	18	100	100	0	1431	1290	523	113	116	23	100	100	0	0.797	0.815	0.809	0.786	1.480	0.816	0.844	156	684	2368	2136	-0.328	1050	1318	959	1177	0
2	4	1	"PFA0021"	"A11962_3"	6990	20010	150	411	395	117	72	75	19	97	96	0	217	210	46	100	103	24	94	91	0	2.897	2.936	2.956	2.987	1.836	3.149	0.643	156	653	456	433	1.535	339	117	323	110	0
2	5	1	"PFA0164"	"A3310_6"	7170	20010	150	302	300	91	78	81	22	96	94	0	416	399	111	107	111	29	96	96	0	0.725	0.760	0.753	0.758	1.661	0.747	0.842	156	710	533	514	-0.464	224	309	222	292	0
2	6	1	"PFA0033"	"A13725_2"	7370	20010	150	367	348	119	85	89	22	95	92	0	432	414	129	118	122	27	94	94	0	0.898	0.889	0.893	0.895	1.634	0.870	0.818	156	753	596	559	-0.155	282	314	263	296	0
2	7	1	"PFB0041"	"B180"	7560	20010	150	1003	1032	394	79	82	20	100	100	0	748	754	271	109	113	25	100	98	0	1.446	1.478	1.470	1.496	1.426	1.514	0.888	156	701	1563	1598	0.532	924	639	953	645	0
2	8	1	"PFB0043"	"B186"	7750	20010	150	537	549	178	75	77	17	100	99	0	529	536	162	103	107	24	98	97	0	1.085	1.095	1.103	1.110	1.498	1.092	0.870	156	703	888	907	0.117	462	426	474	433	0
2	9	1	"PFB0048"	"B197"	7940	20020	150	452	454	138	73	75	17	100	100	0	949	930	270	106	110	25	100	100	0	0.450	0.462	0.461	0.456	1.436	0.455	0.880	156	650	1222	1205	-1.153	379	843	381	824	0
2	10	1	"PFB0056"	"B218"	8120	20010	150	3008	2826	917	77	80	20	100	100	0	12102	11988	3664	115	119	27	100	100	0	0.245	0.232	0.232	0.226	1.383	0.215	0.872	156	696	14918	14622	-2.032	2931	11987	2749	11873	0
2	11	1	"PFB0059"	"B241"	8320	20020	140	141	141	35	74	78	20	91	78	0	326	319	89	108	113	29	95	92	0	0.307	0.318	0.312	0.311	1.985	0.270	0.472	156	633	285	278	-1.702	67	218	67	211	0
2	12	1	"PFB0069"	"B270"	8510	20020	140	175	179	43	70	72	18	98	95	0	418	426	112	96	101	23	100	100	0	0.326	0.330	0.319	0.322	1.528	0.303	0.747	156	625	427	439	-1.617	105	322	109	330	0
2	13	1	"PFB0161"	"B471"	8700	20010	140	843	829	231	74	76	19	100	100	0	766	759	216	100	104	23	100	100	0	1.155	1.146	1.160	1.165	1.354	1.122	0.891	156	649	1435	1414	0.207	769	666	755	659	0
2	14	1	"PFB0183"	"B508"	8890	20020	140	158	157	34	77	80	17	98	92	0	409	408	89	108	109	20	100	98	0	0.269	0.267	0.268	0.258	1.654	0.237	0.629	156	633	382	380	-1.894	81	301	80	300	0
2	15	1	"PFB0185"	"B511"	9080	20020	150	658	662	191	75	77	17	100	100	0	530	532	131	102	104	21	100	100	0	1.362	1.365	1.374	1.356	1.384	1.426	0.878	156	679	1011	1017	0.446	583	428	587	430	0
2	16	1	"PFB0199"	"B537"	9270	20020	140	182	183	41	65	69	17	100	98	0	627	617	159	88	94	23	100	100	0	0.217	0.223	0.222	0.220	1.419	0.203	0.815	156	630	656	647	-2.204	117	539	118	529	0
2	17	1	"PFB0205"	"B549"	9460	20010	150	1034	989	301	64	69	18	100	100	0	901	854	262	87	94	24	100	100	0	1.192	1.206	1.190	1.214	1.459	1.187	0.902	156	709	1784	1692	0.253	970	814	925	767	0
2	18	1	"PFB0211"	"B556"	9650	20010	150	9665	9300	3077	69	73	20	100	100	0	8629	8028	2818	94	102	28	100	100	0	1.124	1.163	1.170	1.172	1.345	1.122	0.899	156	721	18131	17165	0.169	9596	8535	9231	7934	0
2	19	1	"PFC0047"	"C187"	9850	20020	150	1613	1534	528	73	77	19	100	100	0	1928	1848	525	105	108	28	100	100	0	0.845	0.838	0.869	0.807	1.465	0.851	0.868	156	680	3363	3204	-0.243	1540	1823	1461	1743	0
2	20	1	"PFC0049"	"C191"	10030	20010	160	1419	1369	647	75	77	17	100	100	0	1062	1086	474	105	109	23	100	100	0	1.404	1.319	1.336	1.301	2.012	1.369	0.855	208	812	2301	2275	0.490	1344	957	1294	981	0
2	21	1	"PFC0053"	"C199"	10230	20020	150	167	162	38	71	74	18	96	89	0	462	448	108	101	105	25	100	98	0	0.266	0.262	0.274	0.255	1.593	0.243	0.735	156	642	457	438	-1.911	96	361	91	347	0
2	22	1	"PFC0064"	"C230"	10400	20040	150	96	98	21	69	74	26	50	11	0	148	150	32	98	109	62	35	1	0	0.540	0.558	0.537	0.515	2.528	0.276	0.316	156	759	77	81	-0.889	27	50	29	52	-50
2	1	2	"PFC0067"	"C234"	6430	20210	150	1367	1279	433	63	67	16	100	100	0	1617	1538	447	86	90	22	100	100	0	0.852	0.837	0.853	0.788	1.549	0.836	0.848	156	687	2835	2668	-0.232	1304	1531	1216	1452	0
2	2	2	"PFC0074"	"C249"	6620	20210	140	156	157	37	79	82	19	92	89	0	301	301	61	113	114	24	100	99	0	0.410	0.415	0.427	0.392	1.681	0.404	0.687	156	448	265	266	-1.288	77	188	78	188	0
2	3	2	"PFK0421"	"Kn479_3"	6810	20210	160	138	137	33	88	90	16	83	69	0	409	407	118	124	126	20	98	97	0	0.175	0.173	0.185	0.167	2.088	0.161	0.531	208	445	335	332	-2.511	50	285	49	283	0
2	4	2	"PFK0499"	"Kn722_1"	7000	20210	140	241	235	66	89	90	18	96	92	0	390	382	94	124	126	25	98	96	0	0.571	0.566	0.563	0.546	1.698	0.579	0.730	156	390	418	404	-0.807	152	266	146	258	0
2	5	2	"PFK0529"	"Kn862_1"	7190	20200	150	4646	4162	1746	93	96	21	100	100	0	1519	1454	589	131	134	30	100	99	0	3.280	3.076	2.921	3.085	1.611	3.080	0.837	156	479	5941	5392	1.714	4553	1388	4069	1323	0
2	6	2	"PFK0159"	"Kn1106_2"	7400	20230	150	111	116	27	92	95	24	42	20	0	165	166	32	131	135	33	50	20	0	0.559	0.686	0.780	0.693	2.882	0.538	0.214	156	461	53	59	-0.840	19	34	24	35	-50
2	7	2	"PFK0179"	"Kn1255_4"	7570	20200	150	2483	2432	981	86	89	24	100	100	0	1824	1851	693	125	130	35	100	99	0	1.411	1.359	1.346	1.325	1.583	1.315	0.844	156	438	4096	4072	0.497	2397	1699	2346	1726	0
2	8	2	"PFK0266"	"Kn2144_2"	7760	20210	150	610	590	200	84	85	20	99	98	0	838	803	243	124	128	31	100	100	0	0.737	0.745	0.749	0.725	1.473	0.737	0.822	156	472	1240	1185	-0.441	526	714	506	679	0
2	9	2	"PFK1250"	"Ks8_1"	7950	20210	150	388	379	88	84	85	17	100	100	0	463	456	85	124	126	25	100	100	0	0.897	0.889	0.874	0.873	1.406	0.888	0.784	156	420	643	627	-0.157	304	339	295	332	0
2	10	2	"PFK0668"	"Ks13_2"	8140	20200	150	1087	1055	295	85	85	18	100	100	0	558	546	127	122	124	24	100	100	0	2.298	2.288	2.288	2.285	1.385	2.305	0.836	156	404	1438	1394	1.200	1002	436	970	424	0
2	11	2	"PFK0833"	"Ks25_5"	8330	20210	140	219	223	56	82	84	18	98	96	0	296	294	52	119	121	23	99	98	0	0.774	0.806	0.777	0.771	1.546	0.788	0.678	156	424	314	316	-0.370	137	177	141	175	0
2	12	2	"PFK0849"	"Ks26_17"	8520	20210	150	146	152	44	79	81	19	91	82	0	330	329	87	111	113	23	98	97	0	0.306	0.335	0.328	0.313	2.044	0.328	0.606	156	436	286	291	-1.709	67	219	73	218	0
2	13	2	"PFK0898"	"Ks31_1"	8710	20210	150	220	216	58	76	78	19	96	95	0	574	571	150	108	109	22	100	99	0	0.309	0.302	0.307	0.294	1.495	0.286	0.770	156	454	610	603	-1.694	144	466	140	463	0
2	14	2	"PFK0968"	"Ks42_6"	8900	20210	140	111	111	22	73	75	17	83	55	0	332	339	88	100	104	24	100	100	0	0.164	0.159	0.159	0.147	1.861	0.149	0.490	156	452	270	277	-2.610	38	232	38	239	0
2	15	2	"PFK1224"	"Ks83_19"	9100	20210	150	94	94	19	74	75	16	57	23	0	128	130	23	101	104	25	51	15	0	0.741	0.690	0.792	0.695	2.736	0.543	0.270	156	415	47	49	-0.433	20	27	20	29	-50
2	16	2	"PFK1246"	"Ks89_2"	9280	20210	150	139	139	35	76	79	18	87	78	0	291	284	53	107	109	22	100	99	0	0.342	0.356	0.358	0.334	1.794	0.346	0.589	156	426	247	240	-1.546	63	184	63	177	0
2	17	2	"PFK1245"	"Ks89_10"	9490	20210	150	101	100	24	82	83	17	51	23	0	133	131	26	110	113	21	51	17	0	0.826	0.857	0.849	0.949	2.885	0.726	0.169	156	462	42	39	-0.276	19	23	18	21	-50
2	18	2	"PFK1268"	"Ks97_1"	9660	20210	150	607	604	182	85	86	17	100	100	0	426	422	119	118	120	22	99	98	0	1.695	1.707	1.728	1.734	1.485	1.718	0.820	156	450	830	823	0.761	522	308	519	304	0
2	19	2	"PFK0567"	"Ks101_10"	9860	20220	150	339	330	100	83	85	17	98	98	0	734	729	185	121	122	22	100	99	0	0.418	0.406	0.419	0.390	1.623	0.407	0.827	156	469	869	855	-1.260	256	613	247	608	0
2	20	2	"PFK0617"	"Ks117_4"	10040	20210	130	165	164	31	84	85	16	96	95	0	250	248	44	120	122	21	97	94	0	0.623	0.625	0.626	0.633	1.772	0.587	0.629	120	412	211	208	-0.683	81	130	80	128	0
2	21	2	"PFK0689"	"Ks157_11"	10230	20210	150	5149	5043	1249	89	90	19	100	100	0	4104	3976	1017	122	124	24	100	100	0	1.271	1.285	1.299	1.287	1.338	1.270	0.869	156	385	9042	8808	0.346	5060	3982	4954	3854	0
2	22	2	"PFK0731"	"Ks186_10"	10420	20210	160	52238	45561	20613	75	81	28	100	100	20	65535	54826	16634	120	129	65	99	98	56	0.797	0.831	0.896	0.724	2.429	0.889	0.814	208	712	117578	100192	-0.327	52163	65415	45486	54706	0
2	1	3	"PFK0746"	"Ks202_1"	6440	20400	140	796	780	249	75	78	21	99	98	0	2750	2650	758	104	108	28	100	100	0	0.272	0.277	0.278	0.266	1.533	0.262	0.843	156	582	3367	3251	-1.876	721	2646	705	2546	0
2	2	3	"PFK0750"	"Ks202_4"	6630	20410	150	167	167	34	85	87	18	96	91	0	317	312	60	118	122	24	100	98	0	0.412	0.423	0.426	0.404	1.661	0.406	0.683	156	365	281	276	-1.279	82	199	82	194	0
2	3	3	"PFK0747"	"Ks202_10"	6820	20400	150	406	395	108	84	85	16	100	100	0	926	925	246	119	119	21	100	100	0	0.399	0.386	0.388	0.375	1.448	0.364	0.816	156	378	1129	1117	-1.326	322	807	311	806	0
2	4	3	"PFK0766"	"Ks212_4"	7010	20400	150	2459	2511	921	87	89	22	100	100	0	1239	1210	366	122	125	28	100	100	0	2.124	2.228	2.304	2.140	1.411	2.418	0.854	156	394	3489	3512	1.086	2372	1117	2424	1088	0
2	5	3	"PFA0029"	"A12706_1"	7190	20390	150	28635	30093	17373	96	99	25	100	100	0	13126	14865	8138	132	147	148	99	99	0	2.196	2.036	1.804	2.004	1.677	2.049	0.856	156	451	41533	44730	1.135	28539	12994	29997	14733	0
2	6	3	"PFA0034"	"A13725_4"	7380	20400	150	2361	2311	708	94	96	25	100	100	0	1995	2018	545	133	148	153	100	100	0	1.218	1.176	1.206	1.156	1.340	1.184	0.849	156	422	4129	4102	0.284	2267	1862	2217	1885	0
2	7	3	"PFA0036"	"A13725_6"	7570	20400	150	842	804	228	84	86	21	100	100	0	930	878	210	125	128	34	100	100	0	0.942	0.956	0.955	0.937	1.429	0.956	0.835	156	352	1563	1473	-0.087	758	805	720	753	0
2	8	3	"PFA0038"	"A13725_9"	7760	20400	150	271	272	78	82	83	18	98	96	0	607	594	144	121	124	32	100	99	0	0.389	0.402	0.399	0.377	1.662	0.385	0.764	156	460	675	663	-1.363	189	486	190	473	0
2	9	3	"PFA0041"	"A14195_3"	7980	20390	150	106	107	23	80	80	16	67	35	0	139	140	27	112	116	25	50	16	0	0.963	0.964	1.000	1.105	3.297	0.590	0.154	156	470	53	55	-0.054	26	27	27	28	-50
2	10	3	"PFA0043"	"A14263_1"	8140	20390	150	665	638	199	80	81	16	100	100	0	579	593	158	114	117	23	100	100	0	1.258	1.165	1.150	1.139	1.421	1.143	0.861	156	414	1050	1037	0.331	585	465	558	479	0
2	11	3	"PFA0063"	"A14801_9"	8340	20400	140	168	167	41	85	88	23	90	81	0	165	173	34	120	122	22	85	51	0	1.844	1.547	1.585	1.596	1.883	1.651	0.362	156	394	128	135	0.883	83	45	82	53	0
2	12	3	"PFA0065"	"A15774_2"	8520	20400	140	138	139	38	80	82	23	82	61	0	232	228	51	110	112	22	94	93	0	0.475	0.500	0.544	0.492	2.102	0.488	0.578	156	426	180	177	-1.073	58	122	59	118	0
2	13	3	"PFA0067"	"A16096_5"	8720	20400	140	149	147	34	73	74	15	94	88	0	188	191	35	102	105	20	98	92	0	0.884	0.831	0.797	0.793	1.797	0.778	0.604	156	455	162	163	-0.178	76	86	74	89	0
2	14	3	"PFA0071"	"A16972_1"	8910	20400	150	90	94	28	74	76	18	45	16	0	122	124	31	105	112	42	14	1	0	0.941	1.053	0.881	0.897	3.172	0.360	0.489	156	482	33	39	-0.087	16	17	20	19	-50
2	15	3	"PFA0073"	"A1700_2"	9120	20390	150	87	88	17	74	76	19	36	7	0	112	114	22	102	109	44	7	0	0	1.300	1.167	0.772	0.795	3.981	0.330	0.077	156	433	23	26	0.379	13	10	14	12	-50
2	16	3	"PFA0076"	"A1700_6"	9290	20400	140	164	160	41	78	80	19	91	83	0	339	337	79	107	110	23	99	99	0	0.371	0.357	0.346	0.331	1.879	0.333	0.623	156	435	318	312	-1.432	86	232	82	230	0
2	17	3	"PFA0109"	"A22053_4"	9480	20400	150	258	258	77	81	83	18	98	98	0	211	213	41	110	114	21	96	92	0	1.752	1.718	1.670	1.662	1.668	1.940	0.662	156	444	278	280	0.809	177	101	177	103	0
2	18	3	"PFA0112"	"A23157_12"	9670	20400	140	295	287	80	77	78	15	99	97	0	725	700	185	106	108	18	100	100	0	0.352	0.354	0.354	0.333	1.590	0.332	0.776	156	381	837	804	-1.506	218	619	210	594	0
2	19	3	"PFA0114"	"A23157_18"	9860	20400	150	500	495	152	75	77	15	100	100	0	1533	1495	359	108	110	20	100	100	0	0.298	0.303	0.307	0.287	1.406	0.298	0.864	156	478	1850	1807	-1.745	425	1425	420	1387	0
2	20	3	"PFA0117"	"A23157_8"	10070	20390	150	104	106	25	77	79	16	69	44	0	150	151	31	113	114	21	71	42	0	0.730	0.763	0.792	0.727	3.027	0.632	0.251	156	425	64	67	-0.455	27	37	29	38	-50
2	21	3	"PFA0123"	"A24704_11"	10240	20400	150	130	134	29	86	89	21	84	55	0	384	378	74	119	123	26	99	99	0	0.166	0.185	0.177	0.174	1.811	0.174	0.467	156	395	309	307	-2.590	44	265	48	259	0
2	22	3	"PFA0126"	"A24704_6"	10460	20390	150	119	123	31	78	82	20	79	52	0	164	169	34	116	123	30	76	35	0	0.854	0.849	0.803	0.877	2.293	0.699	0.274	156	747	89	98	-0.227	41	48	45	53	-50
2	1	4	"PFA0154"	"A3310_10"	6470	20580	150	101	101	20	83	86	20	42	14	0	144	144	23	119	122	26	45	12	0	0.720	0.720	0.657	0.792	3.224	0.582	0.118	156	583	43	43	-0.474	18	25	18	25	-50
2	2	4	"PFA0156"	"A3310_15"	6630	20590	140	161	164	38	84	86	17	96	86	0	419	417	85	122	124	23	100	99	0	0.259	0.271	0.287	0.252	1.724	0.247	0.624	156	369	374	375	-1.948	77	297	80	295	0
2	3	4	"PFA0159"	"A3310_22"	6820	20580	150	706	667	233	76	76	17	100	100	0	443	422	118	109	111	25	100	98	0	1.886	1.888	1.906	1.867	1.585	1.887	0.811	156	407	964	904	0.916	630	334	591	313	0
2	4	4	"PFA0162"	"A3310_32"	7010	20590	150	143	149	43	69	75	23	92	78	0	570	581	181	101	106	27	100	100	0	0.158	0.167	0.160	0.157	1.676	0.154	0.665	156	418	543	560	-2.664	74	469	80	480	0
2	5	4	"PFA0165"	"A3310_7"	7200	20590	140	285	281	88	86	88	27	96	93	0	356	351	84	120	133	143	84	26	0	0.843	0.844	0.796	0.800	1.731	0.772	0.644	156	491	435	426	-0.246	199	236	195	231	0
2	6	4	"PFA0168"	"A3920_1"	7420	20590	150	95	97	20	84	87	23	25	7	0	139	140	24	120	133	146	0	0	0	0.579	0.650	0.731	0.817	3.417	0.562	0.185	156	456	30	33	-0.788	11	19	13	20	-50
2	7	4	"PFC0075"	"C25"	7590	20570	150	77	81	19	77	79	16	21	9	0	119	118	20	109	111	22	23	3	0	0.000	0.444	0.773	0.784	3.554	0.493	0.068	156	365	10	13	Error	0	10	4	9	-50
2	8	4	"PFC0079"	"C258"	7770	20590	140	265	269	68	78	79	14	99	98	0	248	248	48	106	111	22	100	98	0	1.317	1.345	1.327	1.301	1.695	1.468	0.713	156	400	329	333	0.397	187	142	191	142	0
2	9	4	"PFC0082"	"C269"	7960	20590	140	113	113	20	73	75	15	89	67	0	295	295	60	100	105	23	100	100	0	0.205	0.205	0.203	0.198	1.816	0.183	0.489	156	467	235	235	-2.285	40	195	40	195	0
2	10	4	"PFC0085"	"C273"	8180	20580	150	90	95	22	73	75	21	41	16	0	133	133	23	105	108	23	57	15	0	0.607	0.786	0.765	0.711	3.516	0.565	0.097	156	419	45	50	-0.720	17	28	22	28	-50
2	11	4	"PFC0087"	"C277"	8340	20590	150	833	828	323	78	82	24	98	98	0	606	599	166	112	116	24	100	100	0	1.528	1.540	1.565	1.433	1.555	1.702	0.814	156	346	1249	1237	0.612	755	494	750	487	0
2	12	4	"PFC0090"	"C285"	8530	20590	140	961	921	301	79	82	18	99	99	0	679	628	165	108	111	21	100	100	0	1.545	1.619	1.700	1.553	1.725	1.703	0.829	156	403	1453	1362	0.627	882	571	842	520	0
2	13	4	"PFC0107"	"C321"	8720	20600	140	157	161	46	74	74	16	96	89	0	245	241	43	104	105	21	98	97	0	0.589	0.635	0.600	0.579	1.819	0.713	0.684	156	421	224	224	-0.765	83	141	87	137	0
2	14	4	"PFC0110"	"C332"	8910	20590	140	122	145	125	68	71	18	92	73	0	314	349	196	101	105	43	100	98	0	0.254	0.310	0.249	0.242	1.888	0.416	0.606	156	455	267	325	-1.980	54	213	77	248	0
2	15	4	"PFC0112"	"C337"	9110	20580	150	98	100	19	73	75	18	63	33	0	150	154	22	102	107	41	65	8	0	0.521	0.519	0.525	0.493	2.504	0.483	0.308	156	492	73	79	-0.941	25	48	27	52	-50
2	16	4	"PFC0114"	"C344"	9290	20600	120	107	111	24	78	81	18	73	39	0	185	186	36	108	112	23	93	78	0	0.377	0.423	0.425	0.407	2.137	0.423	0.348	120	413	106	111	-1.409	29	77	33	78	0
2	17	4	"PFC0116"	"C35"	9510	20580	150	98	97	19	77	80	18	54	19	0	128	130	26	107	111	24	46	14	0	1.000	0.870	0.868	0.895	3.413	0.576	0.190	156	383	42	43	0.000	21	21	20	23	-50
2	18	4	"PFC0119"	"C354"	9670	20590	150	159	163	40	68	70	14	98	95	0	253	252	49	94	96	18	99	99	0	0.572	0.601	0.621	0.557	1.741	0.588	0.720	156	361	250	253	-0.805	91	159	95	158	0
2	19	4	"PFC0135"	"C394"	9870	20590	150	115	116	25	71	73	14	87	71	0	346	341	66	101	103	21	100	99	0	0.180	0.188	0.176	0.168	1.808	0.180	0.533	156	498	289	285	-2.477	44	245	45	240	0
2	20	4	"PFC0138"	"C41"	10080	20580	150	101	101	25	75	79	23	51	14	0	133	133	23	110	111	22	50	14	0	1.130	1.130	1.056	0.924	2.910	0.763	0.173	156	504	49	49	0.177	26	23	26	23	-50
2	21	4	"PFC0140"	"C413"	10260	20580	150	88	90	20	78	84	27	20	1	0	121	124	27	112	115	26	23	8	0	1.111	1.000	0.746	0.792	3.350	0.853	0.173	156	463	19	24	0.152	10	9	12	12	-50
2	22	4	"PFC0142"	"C417"	10440	20590	140	191	193	47	77	80	18	99	98	0	450	451	96	109	112	22	100	100	0	0.334	0.339	0.341	0.322	1.510	0.326	0.705	156	619	455	458	-1.581	114	341	116	342	0
2	1	5	"PFC0144"	"C419"	6440	20780	140	119	118	28	67	72	20	86	65	0	341	338	73	94	101	27	100	100	0	0.211	0.209	0.213	0.192	1.882	0.201	0.581	156	643	299	295	-2.248	52	247	51	244	0
2	2	5	"PFC0147"	"C423"	6640	20780	140	459	440	140	68	71	17	100	98	0	561	554	153	97	101	25	100	100	0	0.843	0.814	0.817	0.790	1.482	0.821	0.831	156	435	855	829	-0.247	391	464	372	457	0
2	3	5	"PFC0161"	"C449"	6830	20780	150	103	104	24	65	68	15	82	60	0	117	120	21	93	97	23	51	16	0	1.583	1.444	1.540	1.430	3.260	1.101	0.221	156	436	62	66	0.663	38	24	39	27	-50
2	4	5	"PFC0163"	"C453"	7010	20780	140	145	145	37	64	65	13	96	91	0	205	205	42	91	94	20	99	95	0	0.711	0.711	0.718	0.704	1.910	0.670	0.659	156	412	195	195	-0.493	81	114	81	114	0
2	5	5	"PFC0165"	"C46"	7200	20780	150	1728	1886	832	72	75	18	100	100	0	1033	1116	426	104	107	27	100	100	0	1.783	1.792	1.788	1.742	1.399	1.886	0.875	156	483	2585	2826	0.834	1656	929	1814	1012	0
2	6	5	"PFC0168"	"C472"	7400	20780	140	232	229	62	76	78	18	97	96	0	480	470	106	107	110	25	100	99	0	0.418	0.421	0.408	0.392	1.609	0.409	0.757	156	440	529	516	-1.258	156	373	153	363	0
2	7	5	"PFC0171"	"C489"	7590	20770	140	229	224	57	70	74	56	94	80	0	251	247	43	97	99	18	100	98	0	1.032	1.027	1.056	0.983	1.654	1.286	0.561	156	392	313	304	0.046	159	154	154	150	0
2	8	5	"PFC0174"	"C492"	7790	20770	150	98	99	21	74	78	54	8	0	0	135	134	20	100	103	20	75	40	0	0.686	0.735	0.750	0.724	3.082	0.690	0.187	156	408	59	59	-0.544	24	35	25	34	-50
2	9	5	"PFD0418"	"D49176_20"	7970	20770	140	482	469	120	72	74	15	100	99	0	643	632	129	100	103	21	100	100	0	0.755	0.746	0.745	0.723	1.445	0.731	0.840	156	444	953	929	-0.405	410	543	397	532	0
2	10	5	"PFD0422"	"D49176_29"	8170	20770	150	109	109	23	71	74	16	82	57	0	149	149	23	101	103	20	89	62	0	0.792	0.792	0.776	0.776	2.252	0.747	0.353	156	412	86	86	-0.337	38	48	38	48	-50
2	11	5	"PFD0425"	"D49176_32"	8350	20770	140	463	457	116	71	73	15	100	100	0	305	297	69	101	102	19	99	98	0	1.922	1.969	1.958	1.999	1.558	1.990	0.782	156	344	596	582	0.942	392	204	386	196	0
2	12	5	"PFD0428"	"D49176_37"	8530	20780	150	103	102	23	75	75	15	69	45	0	150	147	28	102	103	18	82	62	0	0.583	0.600	0.596	0.639	2.358	0.599	0.466	156	411	76	72	-0.778	28	48	27	45	-50
2	13	5	"PFD0431"	"D49176_44"	8730	20770	140	414	402	104	70	72	17	100	100	0	529	520	105	96	97	21	100	100	0	0.794	0.783	0.780	0.757	1.512	0.781	0.816	156	398	777	756	-0.332	344	433	332	424	0
2	14	5	"PFD0436"	"D49176_6"	8920	20780	150	1016	964	323	60	63	14	100	99	0	2069	2002	544	81	84	18	100	100	0	0.481	0.471	0.486	0.444	1.634	0.471	0.877	156	427	2944	2825	-1.056	956	1988	904	1921	0
2	15	5	"PFD0454"	"D51731_2"	9110	20770	130	270	262	55	71	73	18	100	99	0	286	286	57	96	101	28	100	100	0	1.047	1.005	1.057	0.988	1.555	0.973	0.723	120	489	389	381	0.067	199	190	191	190	0
2	16	5	"PFD0463"	"D53677_1"	9330	20750	150	102	104	23	78	81	18	60	35	0	145	144	31	111	115	26	60	30	0	0.706	0.788	0.844	0.803	2.638	0.606	0.293	156	537	58	59	-0.503	24	34	26	33	-50
2	17	5	"PFD0467"	"D53677_8"	9510	20770	150	96	97	24	70	72	16	65	41	0	130	130	25	97	101	23	62	26	0	0.788	0.818	0.805	0.823	2.719	0.743	0.366	156	418	59	60	-0.344	26	33	27	33	-50
2	18	5	"PFD0471"	"D54177_1"	9680	20770	150	123	125	25	66	67	14	95	89	0	154	155	27	89	93	19	95	85	0	0.877	0.894	0.869	0.881	1.812	0.817	0.580	156	390	122	125	-0.189	57	65	59	66	-50
2	19	5	"PFD0474"	"D54346_3"	9870	20780	140	147	147	37	72	72	14	91	87	0	355	351	82	101	103	21	98	98	0	0.295	0.300	0.312	0.288	1.991	0.285	0.687	156	402	329	325	-1.760	75	254	75	250	0
2	20	5	"PFD0478"	"D56259_1"	10060	20780	140	165	163	43	75	80	24	92	80	0	500	501	112	107	110	22	100	99	0	0.229	0.223	0.228	0.206	1.677	0.218	0.704	156	447	483	482	-2.127	90	393	88	394	0
2	21	5	"PFD0512"	"D6287_18"	10270	20810	150	96	98	28	73	79	27	45	14	0	137	135	31	101	105	23	60	33	0	0.639	0.735	0.787	0.695	2.325	0.986	0.376	156	407	59	59	-0.646	23	36	25	34	-50
2	22	5	"PFD0515"	"D6287_22"	10440	20780	160	1253	1242	577	66	70	18	99	99	0	699	707	260	93	96	22	100	100	0	1.959	1.915	1.998	1.740	2.081	2.080	0.855	208	727	1793	1790	0.970	1187	606	1176	614	0
2	1	6	"PFD0519"	"D6287_3"	6450	20970	140	157	168	50	59	60	13	100	98	0	160	165	34	81	83	13	100	95	0	1.241	1.298	1.273	1.269	1.622	1.390	0.712	156	590	177	193	0.311	98	79	109	84	0
2	2	6	"PFD0521"	"D6287_31"	6630	20970	140	166	169	41	61	62	15	98	96	0	504	497	124	83	85	22	100	100	0	0.249	0.261	0.263	0.250	1.633	0.234	0.714	156	442	526	522	-2.003	105	421	108	414	0
2	3	6	"PFD0525"	"D6287_49"	6830	20970	140	1166	1113	391	62	63	12	99	99	0	1161	1142	309	86	88	23	100	100	0	1.027	0.995	1.044	0.935	1.704	1.039	0.877	156	430	2179	2107	0.038	1104	1075	1051	1056	0
2	4	6	"PFD0527"	"D6287_53"	7020	20970	140	163	157	43	67	68	14	95	91	0	254	246	58	94	97	20	96	94	0	0.600	0.592	0.579	0.578	1.643	0.575	0.698	156	418	256	242	-0.737	96	160	90	152	0
2	5	6	"PFD0563"	"D65980_2"	7210	20960	130	198	191	45	69	72	17	97	95	0	199	200	31	96	102	25	100	95	0	1.252	1.173	1.234	1.120	1.699	1.149	0.694	120	463	232	226	0.325	129	103	122	104	0
2	6	6	"PFD0569"	"D6681_10"	7410	20960	150	106	105	24	70	74	17	76	50	0	135	138	27	99	104	25	69	23	0	1.000	0.897	0.930	0.947	2.466	0.670	0.272	156	430	72	74	0.000	36	36	35	39	-50
2	7	6	"PFD0572"	"D6681_3"	7590	20960	140	187	182	41	66	71	57	91	55	0	235	229	41	94	97	20	98	97	0	0.858	0.859	0.873	0.846	1.635	1.635	0.304	156	373	262	251	-0.221	121	141	116	135	0
2	8	6	"PFD0575"	"D66953_1"	7770	20960	150	104	106	20	70	74	53	21	0	0	139	144	27	100	102	20	81	47	0	0.872	0.818	0.876	0.815	2.694	0.642	0.308	156	443	73	80	-0.198	34	39	36	44	-50
2	9	6	"PFD0579"	"D7726_1"	7970	20970	150	181	180	48	77	78	15	96	91	0	298	298	58	107	109	19	100	100	0	0.545	0.539	0.524	0.506	1.744	0.536	0.682	156	501	295	294	-0.877	104	191	103	191	0
2	10	6	"PFD0583"	"D8137_1"	8160	20960	150	1350	1215	394	78	80	16	100	100	0	1091	1023	241	109	110	18	100	100	0	1.295	1.244	1.320	1.175	1.598	1.304	0.841	156	471	2254	2051	0.373	1272	982	1137	914	0
2	11	6	"PFE0587"	"E6125_5"	8340	20960	140	234	231	53	70	73	15	99	98	0	295	293	54	99	101	20	100	99	0	0.837	0.830	0.837	0.795	1.705	0.808	0.744	156	430	360	355	-0.257	164	196	161	194	0
2	12	6	"PFE0589"	"E6662_1"	8540	20970	140	285	273	77	69	70	14	98	98	0	405	403	102	95	97	17	99	99	0	0.697	0.662	0.662	0.638	1.722	0.662	0.814	156	456	526	512	-0.521	216	310	204	308	0
2	13	6	"PFE0591"	"E679_1"	8730	20960	150	5141	5128	1696	74	74	15	100	100	0	2174	2191	613	101	102	19	100	100	0	2.444	2.418	2.442	2.336	1.433	2.601	0.860	156	435	7140	7144	1.289	5067	2073	5054	2090	0
2	14	6	"PFE0593"	"E679_4"	8930	20950	150	143	138	40	69	70	15	85	80	0	146	143	34	93	95	21	81	59	0	1.396	1.380	1.278	1.274	1.876	1.253	0.602	156	406	127	119	0.482	74	53	69	50	-50
2	15	6	"PFE0596"	"E6820_1"	9110	20970	140	334	310	91	73	74	15	99	97	0	519	520	132	103	105	24	100	100	0	0.627	0.568	0.573	0.541	1.680	0.561	0.810	156	427	677	654	-0.673	261	416	237	417	0
2	16	6	"PFE0601"	"E70_3"	9290	20960	140	189	185	44	75	77	18	95	92	0	207	208	37	105	110	25	97	92	0	1.118	1.068	1.022	1.056	1.709	1.094	0.629	156	536	216	213	0.160	114	102	110	103	0
2	17	6	"PFE0626"	"E8167_12"	9500	20960	150	80	82	15	66	68	15	47	17	0	116	118	19	91	94	20	60	19	0	0.560	0.593	0.667	0.707	2.569	0.512	0.225	156	534	39	43	-0.837	14	25	16	27	-50
2	18	6	"PFE0628"	"E8167_2"	9700	20980	150	91	91	20	67	68	14	64	41	0	124	128	27	92	94	20	70	37	0	0.750	0.667	0.729	0.765	2.997	0.605	0.259	156	424	56	60	-0.415	24	32	24	36	-50
2	19	6	"PFE0632"	"E8314_4"	9880	20950	150	100	99	20	73	74	12	75	53	0	135	135	25	105	106	16	67	44	0	0.900	0.867	0.952	0.869	2.801	0.649	0.197	156	373	57	56	-0.152	27	30	26	30	-50
2	20	6	"PFE0634"	"E832_1"	10060	20960	140	156	154	36	73	75	13	95	92	0	250	256	52	105	105	16	99	98	0	0.572	0.536	0.531	0.506	1.817	0.487	0.627	156	408	228	232	-0.805	83	145	81	151	0
2	21	6	"PFE0638"	"E84_1"	10250	20960	150	1430	1314	465	68	70	16	100	100	0	1036	932	331	92	95	19	100	99	0	1.443	1.483	1.490	1.517	1.720	1.471	0.839	156	380	2306	2086	0.529	1362	944	1246	840	0
2	22	6	"PFE0645"	"E886_1"	10440	20960	140	127	127	31	58	60	9	96	95	0	152	151	27	80	82	12	98	94	0	0.958	0.972	1.012	0.956	1.971	0.967	0.573	156	535	141	140	-0.061	69	72	69	71	0
2	1	7	"PFF0003"	"F10044_2"	6450	21150	140	859	828	260	66	71	21	100	100	0	546	525	129	93	99	26	100	99	0	1.751	1.764	1.787	1.714	1.536	1.839	0.846	156	630	1246	1194	0.808	793	453	762	432	0
2	2	7	"PFF0005"	"F10154_1"	6640	21160	120	99	100	23	66	69	18	73	43	0	183	181	29	89	94	27	100	93	0	0.351	0.370	0.367	0.345	2.009	0.362	0.315	120	382	127	126	-1.510	33	94	34	92	0
2	3	7	"PFF0010"	"F1021_1"	6830	21160	150	301	295	90	67	69	14	98	95	0	1130	1048	272	91	96	27	100	100	0	0.225	0.238	0.250	0.219	1.810	0.235	0.838	156	407	1273	1185	-2.151	234	1039	228	957	0
2	4	7	"PFF0012"	"F1021_3"	7020	21150	140	381	365	98	73	75	16	100	100	0	1478	1433	363	106	109	25	100	100	0	0.224	0.220	0.218	0.212	1.484	0.204	0.817	156	403	1680	1619	-2.155	308	1372	292	1327	0
2	5	7	"PFF0016"	"F10318_1"	7210	21160	140	147	147	33	71	73	16	96	92	0	366	356	85	102	106	25	96	96	0	0.288	0.299	0.301	0.302	1.731	0.273	0.689	156	448	340	330	-1.796	76	264	76	254	0
2	6	7	"PFF0020"	"F10626_1"	7400	21150	140	461	454	138	67	69	15	99	99	0	383	384	98	94	98	21	100	100	0	1.363	1.334	1.382	1.303	1.618	1.357	0.799	156	456	683	677	0.447	394	289	387	290	0
2	7	7	"PFF0043"	"F11007_3"	7590	21140	150	95	95	20	65	67	13	80	55	0	137	140	28	94	96	19	82	57	0	0.698	0.652	0.655	0.690	2.420	0.540	0.378	156	442	73	76	-0.519	30	43	30	46	-50
2	8	7	"PFF0046"	"F11089_1"	7780	21160	140	411	392	98	70	72	15	99	99	0	412	407	73	102	103	20	100	100	0	1.100	1.056	1.086	1.008	1.549	1.075	0.854	156	448	651	627	0.138	341	310	322	305	0
2	9	7	"PFF0054"	"F11484_1"	7970	21160	140	162	164	46	81	83	17	90	86	0	440	419	98	117	118	21	99	97	0	0.251	0.275	0.285	0.261	1.774	0.273	0.720	156	509	404	385	-1.996	81	323	83	302	0
2	10	7	"PFF0057"	"F1150_5"	8170	21160	130	147	145	31	79	82	18	93	84	0	211	214	37	113	115	24	98	93	0	0.694	0.653	0.663	0.608	2.028	0.630	0.594	120	509	166	167	-0.527	68	98	66	101	0
2	11	7	"PFF0059"	"F11570_1"	8350	21160	140	240	245	74	67	69	14	98	98	0	456	451	115	94	96	19	100	99	0	0.478	0.499	0.501	0.465	1.812	0.485	0.771	156	454	535	535	-1.065	173	362	178	357	0
2	12	7	"PFF0063"	"F11624_1"	8540	21160	140	166	165	41	62	64	12	99	96	0	329	326	69	87	90	21	100	100	0	0.430	0.431	0.419	0.410	1.600	0.409	0.727	156	475	346	342	-1.218	104	242	103	239	0
2	13	7	"PFF0697"	"F3247_2"	8750	21140	150	82	84	16	71	73	17	38	8	0	118	120	21	101	103	25	35	6	0	0.647	0.684	0.750	0.827	3.467	0.305	0.122	156	505	28	32	-0.628	11	17	13	19	-50
2	14	7	"PFF0700"	"F32494_1"	8920	21150	140	1187	1119	342	77	78	14	100	100	0	1750	1546	484	107	110	22	100	100	0	0.676	0.724	0.720	0.729	1.523	0.694	0.847	156	423	2753	2481	-0.566	1110	1643	1042	1439	0
2	15	7	"PFF0702"	"F3277_1"	9110	21150	150	597	567	206	76	77	13	98	97	0	678	652	207	106	107	16	99	99	0	0.911	0.899	0.903	0.873	1.767	0.899	0.812	156	390	1093	1037	-0.135	521	572	491	546	0
2	16	7	"PFF0706"	"F32922_1"	9300	21160	150	335	314	108	74	74	13	96	96	0	385	369	99	103	104	17	98	98	0	0.926	0.902	0.922	0.887	1.700	0.942	0.809	156	442	543	506	-0.112	261	282	240	266	0
2	17	7	"PFF0708"	"F33056_1"	9500	21160	140	174	172	52	69	70	14	94	89	0	597	567	147	95	96	19	100	99	0	0.209	0.218	0.221	0.199	1.806	0.225	0.790	156	489	607	575	-2.257	105	502	103	472	0
2	18	7	"PFF0711"	"F33107_1"	9710	21150	150	89	89	21	67	68	13	62	42	0	116	118	22	92	94	18	64	27	0	0.917	0.846	0.836	0.818	2.719	0.694	0.270	156	382	46	48	-0.126	22	24	22	26	-50
2	19	7	"PFF0740"	"F34425_1"	9870	21150	140	486	471	119	69	70	13	100	100	0	451	435	101	99	100	17	100	100	0	1.185	1.196	1.253	1.207	1.451	1.191	0.839	156	365	769	738	0.244	417	352	402	336	0
2	20	7	"PFF0742"	"F34449_1"	10070	21150	120	115	118	25	68	69	13	95	81	0	163	165	24	95	97	18	98	92	0	0.691	0.714	0.704	0.666	1.823	0.700	0.515	120	407	115	120	-0.533	47	68	50	70	0
2	21	7	"PFF0744"	"F34605_1"	10250	21150	130	144	141	34	66	68	13	94	91	0	254	245	56	92	94	17	97	95	0	0.481	0.490	0.487	0.479	1.899	0.436	0.671	120	436	240	228	-1.054	78	162	75	153	0
2	22	7	"PFF0749"	"F34859_1"	10440	21140	150	111	111	25	66	68	13	90	75	0	145	143	31	93	95	18	83	69	0	0.865	0.900	0.914	0.917	2.282	0.737	0.480	156	712	97	95	-0.209	45	52	45	50	-50
2	1	8	"PFF0757"	"F35105_1"	6440	21350	130	115	116	28	86	87	17	65	41	0	260	260	49	126	126	24	98	95	0	0.216	0.224	0.246	0.235	2.121	0.209	0.293	120	572	163	164	-2.208	29	134	30	134	0
2	2	8	"PFF0759"	"F35197_1"	6640	21340	160	1184	1115	372	82	83	18	100	100	0	1393	1307	391	119	119	26	100	99	0	0.865	0.870	0.881	0.865	1.660	0.875	0.897	208	508	2376	2221	-0.209	1102	1274	1033	1188	0
2	3	8	"PFF0791"	"F35823_1"	6830	21340	140	181	178	43	82	84	17	97	90	0	286	278	54	118	118	24	98	97	0	0.589	0.600	0.605	0.567	1.756	0.562	0.697	156	431	267	256	-0.763	99	168	96	160	0
2	4	8	"PFF0796"	"F36083_1"	7020	21340	140	310	306	83	84	86	15	97	97	0	464	456	94	124	125	22	100	100	0	0.665	0.669	0.671	0.629	1.695	0.655	0.770	156	443	566	554	-0.589	226	340	222	332	0
2	5	8	"PFF0798"	"F36120_1"	7210	21340	140	167	164	37	81	82	16	96	86	0	287	279	63	120	119	24	98	93	0	0.515	0.522	0.526	0.508	1.891	0.461	0.651	156	406	253	242	-0.957	86	167	83	159	0
2	6	8	"PFF0804"	"F36356_4"	7400	21350	140	427	406	130	75	76	17	98	98	0	809	779	228	102	106	22	100	98	0	0.498	0.489	0.501	0.481	1.751	0.481	0.847	156	412	1059	1008	-1.006	352	707	331	677	0
2	7	8	"PFF0808"	"F36374_1"	7590	21350	150	307	305	86	72	74	16	98	96	0	666	640	176	100	104	21	100	98	0	0.415	0.431	0.436	0.423	1.582	0.419	0.840	156	475	801	773	-1.268	235	566	233	540	0
2	8	8	"PFF0813"	"F36383_1"	7780	21350	140	155	153	35	76	77	16	94	86	0	372	369	80	109	110	20	100	99	0	0.300	0.296	0.313	0.278	1.756	0.277	0.632	156	443	342	337	-1.735	79	263	77	260	0
2	9	8	"PFF0836"	"F37362_1"	7970	21350	140	569	534	173	85	86	17	100	100	0	706	654	192	121	125	25	98	97	0	0.827	0.842	0.832	0.843	1.874	0.848	0.847	156	517	1069	982	-0.273	484	585	449	533	0
2	10	8	"PFF0842"	"F37536_1"	8180	21350	100	120	120	28	80	84	18	76	53	0	189	187	34	116	122	28	87	70	0	0.548	0.563	0.590	0.530	2.829	0.429	0.333	80	375	113	111	-0.868	40	73	40	71	0
2	11	8	"PFF0844"	"F37871_2"	8350	21350	140	177	168	46	68	70	14	95	90	0	397	389	114	94	96	20	98	96	0	0.360	0.339	0.355	0.332	1.973	0.321	0.720	156	496	412	395	-1.475	109	303	100	295	0
2	12	8	"PFF0850"	"F38025_1"	8540	21340	140	634	594	182	65	68	17	100	99	0	471	453	143	88	93	23	99	98	0	1.486	1.449	1.450	1.445	1.626	1.431	0.825	156	598	952	894	0.571	569	383	529	365	0
2	13	8	"PFF0854"	"F38531_3"	8730	21320	90	100	101	28	74	78	23	51	25	0	161	154	43	107	115	36	61	26	0	0.481	0.574	0.600	0.550	2.320	0.463	0.320	52	350	80	74	-1.054	26	54	27	47	0
2	14	8	"PFF0857"	"F38658_1"	8930	21340	150	641	607	205	79	80	17	99	99	0	492	465	145	110	114	24	98	96	0	1.471	1.487	1.522	1.506	1.769	1.521	0.811	156	550	944	883	0.557	562	382	528	355	0
2	15	8	"PFF1501"	"F59165_1"	9120	21340	140	138	137	31	78	79	14	91	80	0	307	302	67	107	109	18	98	98	0	0.300	0.303	0.299	0.278	1.912	0.281	0.596	156	456	260	254	-1.737	60	200	59	195	0
2	16	8	"PFF1503"	"F59212_1"	9300	21340	140	664	638	192	77	79	15	100	100	0	447	453	99	109	111	19	100	100	0	1.737	1.631	1.630	1.568	1.504	1.753	0.816	156	488	925	905	0.796	587	338	561	344	0
2	17	8	"PFF1507"	"F59325_1"	9500	21340	140	110	112	26	77	79	15	76	51	0	214	211	45	110	112	20	95	90	0	0.317	0.347	0.344	0.331	1.993	0.309	0.394	156	527	137	136	-1.656	33	104	35	101	0
2	18	8	"PFF1515"	"F59681_5"	9700	21330	150	99	98	20	74	77	16	62	32	0	125	129	24	107	109	19	49	21	0	1.389	1.091	1.026	1.074	3.220	0.678	0.171	156	469	43	46	0.474	25	18	24	22	-50
2	19	8	"PFF1523"	"F60089_1"	9890	21330	150	91	94	19	72	73	14	64	33	0	126	126	23	103	103	18	54	23	0	0.826	0.957	0.935	1.019	3.384	0.654	0.248	156	464	42	45	-0.276	19	23	22	23	-50
2	20	8	"PFF1525"	"F60196_1"	10080	21330	150	97	96	19	70	71	15	71	42	0	121	123	22	99	100	18	56	27	0	1.227	1.083	1.160	1.067	2.850	0.742	0.254	156	464	49	50	0.295	27	22	26	24	-50
2	21	8	"PFF1565"	"F62141_1"	10240	21340	150	2712	2575	820	72	73	13	100	100	0	1291	1243	378	101	102	16	100	99	0	2.218	2.192	2.228	2.238	1.478	2.238	0.890	156	482	3830	3645	1.150	2640	1190	2503	1142	0
2	22	8	"PFF1569"	"F62233_2"	10440	21340	140	247	245	62	76	76	13	99	98	0	189	185	35	107	108	15	94	89	0	2.085	2.167	2.273	2.336	1.935	2.268	0.667	156	705	253	247	1.060	171	82	169	78	0
2	1	9	"PFF1573"	"F62329_1"	6460	21530	150	107	108	25	87	88	15	57	35	0	141	141	28	125	127	21	43	17	0	1.250	1.313	1.021	1.006	3.450	0.677	0.063	156	657	36	37	0.322	20	16	21	16	-50
2	2	9	"PFF1576"	"F62396_2"	6640	21550	120	113	112	32	86	88	15	66	45	0	191	191	48	124	125	20	85	75	0	0.403	0.388	0.473	0.479	2.915	0.361	0.233	120	396	94	93	-1.311	27	67	26	67	0
2	3	9	"PFF1579"	"F62610_1"	6830	21540	140	304	292	104	87	88	16	95	94	0	311	305	75	124	124	19	96	94	0	1.160	1.133	1.188	1.121	2.004	1.228	0.695	156	491	404	386	0.215	217	187	205	181	0
2	4	9	"PFF1581"	"F62610_13"	7030	21540	140	238	227	73	86	88	15	93	89	0	336	328	71	125	126	20	97	97	0	0.720	0.695	0.701	0.650	1.957	0.727	0.703	156	499	363	344	-0.473	152	211	141	203	0
2	5	9	"PFF1628"	"F63860_1"	7220	21540	150	97	96	18	86	87	16	34	7	0	127	127	20	123	125	23	13	4	0	2.750	2.500	1.154	1.076	2.737	0.559	0.069	156	499	15	14	1.459	11	4	10	4	-50
2	6	9	"PFF1634"	"F64095_1"	7390	21520	150	94	95	27	83	85	15	40	15	0	131	138	54	119	121	20	36	11	0	0.917	0.632	1.000	0.978	3.164	0.368	0.100	156	444	23	31	-0.126	11	12	12	19	-50
2	7	9	"PFF1641"	"F64252_1"	7570	21540	120	152	148	36	77	79	16	91	85	0	204	204	36	115	115	21	94	90	0	0.843	0.798	0.796	0.768	2.175	0.711	0.517	120	400	164	160	-0.247	75	89	71	89	0
2	8	9	"PFF1644"	"F64347_2"	7760	21540	140	153	154	40	75	76	16	92	87	0	346	338	74	107	110	21	100	99	0	0.326	0.342	0.343	0.322	1.840	0.339	0.658	156	443	317	310	-1.615	78	239	79	231	0
2	9	9	"PFF1647"	"F6440_2"	7950	21540	140	1043	1011	318	81	81	15	100	100	0	1221	1184	310	115	117	20	100	100	0	0.870	0.870	0.881	0.846	1.483	0.885	0.838	156	429	2068	1999	-0.201	962	1106	930	1069	0
2	10	9	"PFF1652"	"F64735_1"	8140	21540	140	960	920	266	81	83	15	100	100	0	1269	1207	309	120	122	23	100	100	0	0.765	0.772	0.769	0.760	1.460	0.765	0.854	156	484	2028	1926	-0.386	879	1149	839	1087	0
2	11	9	"PFF1680"	"F65658_4"	8320	21530	130	294	287	68	73	75	15	100	99	0	376	370	69	105	107	22	99	99	0	0.815	0.808	0.785	0.790	1.506	0.785	0.788	120	494	492	479	-0.294	221	271	214	265	0
2	12	9	"PFF1682"	"F65704_1"	8530	21550	110	111	111	27	68	69	12	85	68	0	154	150	29	95	95	16	92	75	0	0.729	0.782	0.754	0.754	2.174	0.755	0.506	80	453	102	98	-0.456	43	59	43	55	0
2	13	9	"PFF1687"	"F66126_1"	8710	21540	130	179	176	40	74	78	19	96	92	0	274	270	45	105	112	39	99	95	0	0.621	0.618	0.630	0.575	1.776	0.573	0.705	120	606	274	267	-0.687	105	169	102	165	0
2	14	9	"PFF1693"	"F66450_1"	8910	21540	140	215	205	61	76	78	15	95	92	0	356	349	88	108	114	37	97	96	0	0.560	0.535	0.500	0.486	1.777	0.525	0.772	156	531	387	370	-0.835	139	248	129	241	0
2	15	9	"PFF1696"	"F66665_1"	9090	21540	140	2484	2301	686	78	79	15	100	100	0	1933	1844	377	108	112	21	100	100	0	1.318	1.281	1.291	1.219	1.475	1.345	0.886	156	508	4231	3959	0.399	2406	1825	2223	1736	0
2	16	9	"PFF1698"	"F66828_1"	9310	21530	110	112	113	25	81	83	17	72	43	0	161	161	34	115	117	21	78	53	0	0.674	0.696	0.612	0.657	2.545	0.602	0.292	80	412	77	78	-0.569	31	46	32	46	0
2	17	9	"PFI0357"	"I4256_1"	9470	21550	130	78	79	14	80	81	16	10	2	0	196	198	34	116	117	19	95	92	0	-0.025	-0.012	0.101	0.085	2.978	0.019	0.003	120	456	78	81	Error	-2	80	-1	82	0
2	18	9	"PFI0360"	"I4355_3"	9670	21540	140	207	197	61	77	80	15	92	89	0	362	357	85	111	114	18	99	98	0	0.518	0.488	0.490	0.437	1.937	0.498	0.722	156	483	381	366	-0.949	130	251	120	246	0
2	19	9	"PFI0362"	"I4394_2"	9860	21540	140	235	233	70	77	78	14	97	95	0	388	374	91	109	110	16	100	99	0	0.566	0.589	0.585	0.549	1.856	0.584	0.750	156	451	437	421	-0.820	158	279	156	265	0
2	20	9	"PFI0367"	"I4500_1"	10050	21540	140	122	123	30	77	78	14	86	74	0	239	243	58	107	109	16	97	96	0	0.341	0.338	0.368	0.334	1.901	0.313	0.494	156	447	177	182	-1.553	45	132	46	136	0
2	21	9	"PFI0369"	"I4547_2"	10240	21540	140	137	140	31	77	78	13	94	89	0	414	402	78	107	108	15	100	100	0	0.195	0.214	0.208	0.200	1.741	0.212	0.666	156	421	367	358	-2.355	60	307	63	295	0
2	22	9	"PFI0371"	"I4582_1"	10430	21540	140	300	288	79	76	77	12	99	99	0	341	334	68	106	108	16	100	99	0	0.953	0.930	0.923	0.895	1.605	0.970	0.811	156	589	459	440	-0.069	224	235	212	228	0
2	1	10	"PFI0397"	"I5035_1"	6440	21720	150	90	89	19	88	90	16	20	4	0	128	129	22	125	126	20	22	4	0	0.667	0.250	0.913	0.947	3.106	0.338	0.015	156	702	5	5	-0.585	2	3	1	4	-50
2	2	10	"PFI0404"	"I5222_1"	6620	21730	140	309	301	103	89	90	16	94	93	0	418	404	117	125	127	20	100	99	0	0.751	0.760	0.792	0.724	1.862	0.759	0.798	156	422	513	491	-0.413	220	293	212	279	0
2	3	10	"PFI0407"	"I5252_1"	6820	21730	140	98	99	23	86	88	15	43	28	0	222	224	46	121	122	18	96	91	0	0.119	0.126	0.202	0.187	2.386	0.153	0.170	156	431	113	116	-3.073	12	101	13	103	0
2	4	10	"PFI0409"	"I5362_4"	7010	21730	140	144	143	38	86	88	15	86	78	0	245	245	54	122	123	20	95	91	0	0.472	0.463	0.531	0.475	2.119	0.443	0.528	156	449	181	180	-1.085	58	123	57	123	0
2	5	10	"PFI0418"	"I5700_1"	7190	21740	100	107	143	125	86	88	17	52	31	0	191	252	202	122	126	25	90	70	0	0.304	0.438	0.364	0.313	3.111	0.534	0.691	80	351	90	187	-1.716	21	69	57	130	0
2	6	10	"PFI0423"	"I5893_2"	7390	21730	140	229	226	53	83	85	16	99	97	0	307	304	61	120	123	23	99	98	0	0.781	0.777	0.751	0.763	1.725	0.757	0.766	156	459	333	327	-0.357	146	187	143	184	0
2	7	10	"PFI0448"	"I6567_2"	7580	21730	140	690	682	237	75	75	16	100	99	0	877	826	279	109	116	81	98	94	0	0.801	0.847	0.830	0.851	1.646	0.812	0.778	156	398	1383	1324	-0.321	615	768	607	717	0
2	8	10	"PFI0451"	"I6639_1"	7770	21730	140	304	300	98	68	69	15	96	94	0	208	200	49	98	105	83	72	7	0	2.145	2.275	2.208	2.185	2.159	1.798	0.243	156	386	346	334	1.101	236	110	232	102	0
2	9	10	"PFI0457"	"I6658_1"	7960	21730	140	215	209	61	73	74	15	98	95	0	397	392	84	105	107	21	100	100	0	0.486	0.474	0.485	0.435	1.736	0.473	0.740	156	388	434	423	-1.040	142	292	136	287	0
2	10	10	"PFI0459"	"I6658_3"	8150	21730	140	149	147	38	76	77	15	91	86	0	330	310	84	111	113	20	96	94	0	0.333	0.357	0.364	0.365	1.760	0.326	0.653	156	434	292	270	-1.585	73	219	71	199	0
2	11	10	"PFI0461"	"I6724_2"	8340	21730	140	203	204	63	71	73	15	96	94	0	458	447	126	103	105	20	99	98	0	0.372	0.387	0.404	0.375	1.684	0.374	0.757	156	511	487	477	-1.427	132	355	133	344	0
2	12	10	"PFI0465"	"I6851_2"	8540	21730	140	126	121	32	71	72	13	85	76	0	197	197	48	100	101	17	94	91	0	0.567	0.515	0.495	0.480	2.109	0.482	0.551	156	519	152	147	-0.819	55	97	50	97	0
2	13	10	"PFI0492"	"I7697_2"	8730	21730	130	175	171	47	77	78	15	91	89	0	316	307	85	108	112	37	94	89	0	0.471	0.472	0.475	0.450	1.870	0.420	0.637	120	486	306	293	-1.086	98	208	94	199	0
2	14	10	"PFI0498"	"I7884_1"	8930	21730	140	119	119	28	76	78	15	81	69	0	240	233	50	109	114	38	93	85	0	0.328	0.347	0.349	0.311	2.214	0.327	0.497	156	444	174	167	-1.607	43	131	43	124	0
2	15	10	"PFI0501"	"I8013_1"	9120	21730	140	123	121	31	79	79	14	76	65	0	233	224	58	108	111	19	92	90	0	0.352	0.362	0.379	0.332	2.419	0.341	0.484	156	421	169	158	-1.506	44	125	42	116	0
2	16	10	"PFI0504"	"I8083_1"	9300	21720	150	1970	1892	690	79	81	15	100	99	0	1584	1462	576	115	117	20	99	99	0	1.287	1.346	1.347	1.387	1.868	1.317	0.856	156	470	3360	3160	0.364	1891	1469	1813	1347	0
2	17	10	"PFI0510"	"I8305_1"	9500	21720	140	1371	1277	430	79	80	13	100	100	0	737	704	231	115	116	17	98	98	0	2.077	2.034	2.054	2.040	1.604	2.061	0.858	156	400	1914	1787	1.055	1292	622	1198	589	0
2	18	10	"PFI0513"	"I8332_1"	9690	21720	140	304	297	97	82	84	15	96	94	0	273	258	71	115	115	18	93	89	0	1.405	1.503	1.529	1.544	1.915	1.516	0.709	156	398	380	358	0.491	222	158	215	143	0
2	19	10	"PFJ0455"	"J53_17"	9880	21720	150	585	568	159	81	83	15	100	100	0	719	675	175	115	117	18	99	99	0	0.834	0.870	0.862	0.868	1.575	0.850	0.856	156	433	1108	1047	-0.261	504	604	487	560	0
2	20	10	"PFJ0457"	"J53_21"	10070	21730	140	621	579	215	78	80	22	98	98	0	883	826	236	110	113	18	99	98	0	0.702	0.700	0.714	0.647	2.042	0.716	0.823	156	428	1316	1217	-0.510	543	773	501	716	0
2	21	10	"PFJ0459"	"J53_23"	10270	21710	150	89	88	19	77	79	22	25	3	0	115	117	20	109	110	17	29	10	0	2.000	1.375	1.013	0.991	2.959	2.600	0.082	156	406	18	19	1.000	12	6	11	8	-50
2	22	10	"PFJ0463"	"J53_29"	10460	21720	150	854	805	256	76	78	14	100	100	0	1173	1131	344	109	111	18	100	100	0	0.731	0.713	0.730	0.700	1.493	0.691	0.852	156	684	1842	1751	-0.452	778	1064	729	1022	0
2	1	11	"PFJ0468"	"J53_37"	6460	21920	140	146	145	40	87	88	15	85	71	0	230	219	53	125	126	19	89	87	0	0.562	0.617	0.610	0.571	2.388	0.576	0.471	156	618	164	152	-0.832	59	105	58	94	0
2	2	11	"PFJ0472"	"J53_41"	6650	21920	140	174	173	57	90	91	16	86	84	0	535	503	144	127	130	20	97	95	0	0.206	0.221	0.230	0.227	1.751	0.228	0.660	156	428	492	459	-2.280	84	408	83	376	0
2	3	11	"PFJ0495"	"J564_1"	6840	21910	150	1035	1017	262	87	88	16	100	100	0	956	887	224	127	128	20	100	100	0	1.144	1.224	1.223	1.245	1.432	1.215	0.884	156	453	1777	1690	0.194	948	829	930	760	0
2	4	11	"PFJ0497"	"J564_3"	7030	21920	140	461	429	163	87	88	16	95	92	0	702	653	200	126	128	20	97	96	0	0.649	0.649	0.681	0.559	2.111	0.657	0.827	156	436	950	869	-0.623	374	576	342	527	0
2	5	11	"PFJ0500"	"J56_7"	7220	21910	150	118	118	27	90	91	17	64	38	0	161	160	32	127	129	24	64	30	0	0.824	0.848	0.788	0.746	3.023	0.669	0.206	156	469	62	61	-0.280	28	34	28	33	-50
2	6	11	"PFJ0503"	"J583_1"	7420	21900	150	99	100	23	87	89	17	37	19	0	134	132	25	126	127	22	25	3	0	1.500	2.167	1.069	0.977	3.591	0.561	0.056	156	398	20	19	0.585	12	8	13	6	-50
2	7	11	"PFJ0506"	"J587_3"	7600	21910	150	100	101	21	80	80	17	52	27	0	132	131	23	110	117	82	0	0	0	0.909	1.000	0.857	0.944	3.236	0.059	0.027	156	383	42	42	-0.138	20	22	21	21	-50
2	8	11	"PFJ0508"	"J587_5"	7800	21900	150	78	78	18	74	75	16	22	4	0	99	99	20	103	110	79	0	0	0	-1.000	-1.000	0.875	0.855	3.482	0.469	0.110	156	422	0	0	Error	4	-4	4	-4	-50
2	9	11	"PFJ0527"	"J647_6"	7980	21920	140	516	460	164	76	77	16	97	94	0	648	596	180	111	112	22	97	96	0	0.819	0.792	0.816	0.754	2.294	0.804	0.818	156	404	977	869	-0.287	440	537	384	485	0
2	10	11	"PFJ0531"	"J64_1"	8170	21920	140	513	497	184	77	78	15	96	94	0	410	400	117	112	115	21	96	94	0	1.463	1.458	1.493	1.338	1.865	1.566	0.806	156	427	734	708	0.549	436	298	420	288	0
2	11	11	"PFJ0533"	"J64_3"	8360	21910	130	357	337	100	76	78	17	96	95	0	305	294	79	111	113	23	95	92	0	1.448	1.426	1.376	1.452	1.767	1.409	0.744	120	440	475	444	0.535	281	194	261	183	0
2	12	11	"PFJ0536"	"J65_10"	8550	21920	150	656	626	233	77	78	16	97	95	0	581	552	176	108	109	21	97	96	0	1.224	1.236	1.275	1.154	2.189	1.279	0.813	156	514	1052	993	0.292	579	473	549	444	0
2	13	11	"PFJ0538"	"J65_12"	8730	21910	130	110	111	30	76	77	14	78	57	0	146	145	36	107	107	17	72	55	0	0.872	0.921	0.889	0.914	2.373	0.793	0.313	120	459	73	73	-0.198	34	39	35	38	0
2	14	11	"PFJ0540"	"J65_2"	8930	21910	140	615	593	187	79	80	16	98	98	0	450	424	128	111	114	23	97	94	0	1.581	1.642	1.660	1.656	1.680	1.661	0.820	156	500	875	827	0.661	536	339	514	313	0
2	15	11	"PFJ0567"	"J71_12"	9120	21910	150	266	260	77	82	82	15	95	94	0	255	245	62	114	117	23	93	87	0	1.305	1.359	1.412	1.373	1.690	1.319	0.753	156	453	325	309	0.384	184	141	178	131	0
2	16	11	"PFJ0569"	"J71_2"	9320	21910	150	92	94	23	81	80	13	46	26	0	121	123	24	114	116	18	34	10	0	1.571	1.444	0.882	0.864	3.464	0.658	0.063	156	428	18	22	0.652	11	7	13	9	-50
2	17	11	"PFJ0571"	"J71_6"	9510	21900	150	95	96	18	81	82	14	49	23	0	127	125	21	115	117	17	37	12	0	1.167	1.500	0.976	0.943	3.228	0.401	0.012	156	426	26	25	0.222	14	12	15	10	-50
2	18	11	"PFJ0573"	"J71_9"	9690	21910	140	14538	13695	4204	85	87	15	100	100	0	17653	15466	5015	117	119	18	100	100	0	0.824	0.887	0.892	0.916	1.711	0.860	0.882	156	476	31989	28959	-0.279	14453	17536	13610	15349	0
2	19	11	"PFJ0576"	"J73_13"	9890	21920	130	153	151	40	85	86	16	87	80	0	218	218	61	119	121	18	90	86	0	0.687	0.667	0.691	0.627	2.337	0.626	0.489	120	471	167	165	-0.542	68	99	66	99	0
2	20	11	"PFJ0578"	"J73_15"	10070	21910	140	1013	998	332	81	84	22	100	100	0	1235	1172	390	117	119	19	99	99	0	0.834	0.869	0.875	0.863	1.600	0.839	0.844	156	475	2050	1972	-0.263	932	1118	917	1055	0
2	21	11	"PFK0742"	"Ks1964_2"	10280	21900	150	94	93	19	78	80	22	35	5	0	132	131	26	112	114	19	51	21	0	0.800	0.789	0.738	0.725	2.983	0.968	0.104	156	432	36	34	-0.322	16	20	15	19	-50
2	22	11	"PFK0745"	"Ks1_2"	10450	21920	140	213	211	60	74	76	13	97	94	0	397	385	92	107	108	17	100	99	0	0.479	0.493	0.483	0.455	1.915	0.480	0.754	156	596	429	415	-1.061	139	290	137	278	0
2	1	12	"PFK0752"	"Ks202_6"	6460	22110	150	712	671	251	84	84	14	100	98	0	1047	1024	338	123	124	19	98	98	0	0.680	0.651	0.679	0.595	2.169	0.680	0.880	156	650	1552	1488	-0.557	628	924	587	901	0
2	2	12	"PFK0755"	"Ks202_9"	6650	22110	150	600	574	225	86	87	15	97	96	0	428	425	134	126	128	19	98	96	0	1.702	1.632	1.668	1.516	1.965	1.720	0.820	156	396	816	787	0.767	514	302	488	299	0
2	3	12	"PFK0757"	"Ks206_2"	6830	22120	150	97	98	22	86	87	15	42	19	0	135	136	25	128	129	20	30	8	0	1.571	1.500	0.983	0.995	3.434	0.327	0.014	156	431	18	20	0.652	11	7	12	8	-50
2	4	12	"PFK0760"	"Ks210_1"	7040	22100	150	95	98	21	87	88	16	34	16	0	152	148	31	125	128	21	55	23	0	0.296	0.478	0.558	0.569	3.986	0.310	0.056	156	431	35	34	-1.755	8	27	11	23	-50
2	5	12	"PFK0786"	"Ks225_7"	7230	22110	140	114	111	25	90	91	17	55	29	0	224	220	47	126	128	21	93	85	0	0.245	0.223	0.272	0.260	2.647	0.230	0.204	156	415	122	115	-2.030	24	98	21	94	0
2	6	12	"PFK0793"	"Ks2300_1"	7420	22090	150	113	112	26	91	92	17	53	35	0	156	158	34	127	128	20	58	42	0	0.759	0.677	0.769	0.747	3.268	0.537	0.158	156	428	51	52	-0.399	22	29	21	31	-50
2	7	12	"PFK0795"	"Ks2345_1"	7600	22100	140	1318	1286	427	82	84	16	100	100	0	661	620	203	116	117	21	99	98	0	2.268	2.389	2.400	2.536	1.695	2.402	0.849	156	401	1781	1708	1.181	1236	545	1204	504	0
2	8	12	"PFK0799"	"Ks244_1"	7790	22110	140	596	587	192	79	80	15	99	98	0	404	386	91	114	114	19	98	98	0	1.783	1.868	1.900	1.759	1.735	2.002	0.816	156	384	807	780	0.834	517	290	508	272	0
2	9	12	"PFK0802"	"Ks244_3"	7980	22110	140	683	641	212	86	88	17	98	97	0	443	424	118	123	125	19	96	96	0	1.866	1.844	1.937	1.787	1.848	1.952	0.793	156	386	917	856	0.900	597	320	555	301	0
2	10	12	"PFK0804"	"Ks244_8"	8180	22100	150	89	90	20	89	90	16	25	7	0	158	159	35	128	130	22	62	35	0	0.000	0.032	0.598	0.503	3.124	0.204	0.044	156	444	30	32	Error	0	30	1	31	-50
2	11	12	"PFK0825"	"Ks25_1"	8360	22110	140	120	120	31	88	88	16	69	49	0	270	256	67	124	128	22	91	87	0	0.219	0.242	0.298	0.245	2.690	0.223	0.308	156	472	178	164	-2.190	32	146	32	132	0
2	12	12	"PFK0827"	"Ks25_12"	8550	22110	130	134	137	31	79	81	17	91	80	0	213	210	51	113	114	21	90	84	0	0.550	0.598	0.621	0.600	2.178	0.518	0.532	120	457	155	155	-0.862	55	100	58	97	0
2	13	12	"PFK0830"	"Ks25_19"	8750	22100	140	226	220	64	75	76	16	96	93	0	491	490	146	106	106	17	99	98	0	0.392	0.378	0.394	0.366	1.820	0.351	0.750	156	423	536	529	-1.350	151	385	145	384	0
2	14	12	"PFK0834"	"Ks25_8"	8910	22130	150	95	97	24	83	86	19	39	15	0	180	174	54	116	120	25	66	56	0	0.188	0.241	0.349	0.373	3.721	0.250	0.224	156	438	76	72	-2.415	12	64	14	58	-50
2	15	12	"PFK0839"	"Ks266_15"	9130	22100	140	1128	1045	386	85	88	17	99	99	0	846	798	249	122	124	24	99	98	0	1.441	1.420	1.415	1.388	1.779	1.472	0.844	156	505	1767	1636	0.527	1043	724	960	676	0
2	16	12	"PFK0841"	"Ks266_6"	9320	22100	150	912	860	320	85	85	15	98	98	0	798	743	248	118	120	19	97	96	0	1.216	1.240	1.295	1.255	1.842	1.256	0.849	156	492	1507	1400	0.282	827	680	775	625	0
2	17	12	"PFK0858"	"Ks271_1"	9500	22100	140	1542	1416	442	84	84	14	100	100	0	1064	956	285	114	117	20	99	99	0	1.535	1.582	1.578	1.575	1.691	1.607	0.871	156	490	2408	2174	0.618	1458	950	1332	842	0
2	18	12	"PFK0868"	"Ks2886_1"	9700	22110	150	81	82	16	83	84	15	15	3	0	110	110	19	114	116	20	10	1	0	0.500	0.250	0.857	1.016	3.758	0.603	0.037	156	500	-6	-5	-1.000	-2	-4	-1	-4	-50
2	19	12	"PFK0871"	"Ks291_5"	9890	22110	150	78	79	15	83	85	16	8	1	0	108	107	18	116	118	23	3	0	0	0.625	0.444	0.767	0.839	3.071	0.152	0.032	156	511	-13	-13	-0.678	-5	-8	-4	-9	-50
2	20	12	"PFK0873"	"Ks291_8"	10120	22090	150	86	88	19	81	83	16	25	7	0	121	119	20	115	117	19	21	4	0	0.833	1.750	0.833	0.832	3.229	0.536	0.046	156	443	11	11	-0.263	5	6	7	4	-50
2	21	12	"PFK0878"	"Ks2_13"	10270	22110	150	91	93	21	77	78	15	46	22	0	122	122	22	110	112	19	35	13	0	1.167	1.333	1.038	1.167	4.222	0.495	0.022	156	332	26	28	0.222	14	12	16	12	-50
2	22	12	"PFK0881"	"Ks2_9"	10460	22100	140	122	122	25	74	76	14	91	74	0	170	170	33	104	106	18	92	84	0	0.727	0.727	0.762	0.706	2.126	0.653	0.529	156	601	114	114	-0.459	48	66	48	66	0
2	1	13	"PFL0033"	"L1_66"	6460	22250	150	94	94	19	86	87	16	30	11	0	129	129	24	125	128	23	19	2	0	2.000	2.000	0.797	0.810	3.359	0.209	0.012	156	794	12	12	1.000	8	4	8	4	-50
2	2	13	"PFL0035"	"L1_7"	6670	22300	150	90	91	21	86	88	16	29	9	0	126	125	24	128	129	20	12	4	0	-2.000	-1.667	0.911	0.931	3.532	0.191	0.010	156	454	2	2	Error	4	-2	5	-3	-50
2	3	13	"PFL0037"	"L1_72"	6850	22290	150	93	94	19	81	81	16	42	13	0	136	135	26	117	117	22	44	13	0	0.632	0.722	0.730	0.774	3.234	0.336	0.049	156	439	31	31	-0.663	12	19	13	18	-50
2	4	13	"PFL0041"	"L1_79"	7040	22290	150	100	101	21	76	78	17	60	30	0	124	125	26	109	111	22	38	12	0	1.600	1.563	1.000	1.105	3.471	0.652	0.099	156	461	39	41	0.678	24	15	25	16	-50
2	5	13	"PFL0043"	"L1_81"	7220	22280	150	133	135	36	82	83	18	82	68	0	131	130	27	120	120	23	30	9	0	4.636	5.300	2.408	2.403	3.114	3.038	0.059	156	418	62	63	2.213	51	11	53	10	-50
2	6	13	"PFL0045"	"L1_83"	7410	22300	150	113	112	24	87	88	15	64	41	0	250	244	56	124	126	19	93	91	0	0.206	0.208	0.250	0.226	2.334	0.195	0.317	156	420	152	145	-2.277	26	126	25	120	0
2	7	13	"PFL0068"	"L2_117"	7600	22280	140	785	766	179	85	85	15	100	100	0	561	555	120	119	120	20	100	100	0	1.584	1.562	1.588	1.569	1.386	1.590	0.849	156	408	1142	1117	0.663	700	442	681	436	0
2	8	13	"PFL0070"	"L2_12"	7790	22280	150	655	671	201	86	87	17	100	100	0	1030	995	204	122	122	21	100	100	0	0.627	0.670	0.665	0.648	1.379	0.675	0.870	156	395	1477	1458	-0.674	569	908	585	873	0
2	9	13	"PFL0072"	"L2_123"	7970	22270	150	119	119	26	96	98	20	53	23	0	151	152	25	134	136	23	37	12	0	1.353	1.278	1.084	1.026	3.036	0.861	0.104	156	427	40	41	0.436	23	17	23	18	-50
2	10	13	"PFL0074"	"L2_127"	8160	22290	130	154	152	33	99	102	19	82	66	0	225	226	41	141	141	24	92	83	0	0.655	0.624	0.604	0.575	2.240	0.533	0.313	120	442	139	138	-0.611	55	84	53	85	0
2	11	13	"PFL0077"	"L2_135"	8350	22290	130	276	272	71	91	93	19	99	97	0	389	379	73	127	130	24	100	100	0	0.706	0.718	0.749	0.687	1.619	0.740	0.725	120	454	447	433	-0.502	185	262	181	252	0
2	12	13	"PFL0079"	"L2_139"	8540	22280	130	130	130	27	85	85	16	80	67	0	283	281	44	118	119	20	100	99	0	0.273	0.276	0.288	0.242	2.195	0.250	0.421	120	501	210	208	-1.874	45	165	45	163	0
2	13	13	"PFL0101"	"L2_180"	8740	22280	140	251	247	68	83	84	17	98	96	0	295	292	74	120	120	20	96	94	0	0.960	0.953	0.939	0.942	1.886	0.935	0.711	156	420	343	336	-0.059	168	175	164	172	0
2	14	13	"PFL0104"	"L2_185"	8920	22270	150	99	101	23	88	90	19	35	12	0	148	148	29	125	128	23	48	17	0	0.478	0.565	0.700	0.725	3.629	0.488	0.102	156	380	34	36	-1.064	11	23	13	23	-50
2	15	13	"PFL0109"	"L2_193"	9110	22290	150	209	210	56	87	89	18	96	93	0	396	387	86	124	125	20	99	99	0	0.449	0.468	0.475	0.447	1.752	0.457	0.726	156	453	394	386	-1.157	122	272	123	263	0
2	16	13	"PFL0111"	"L2_195"	9310	22300	130	93	91	20	84	85	15	29	8	0	199	195	39	118	120	18	91	85	0	0.111	0.091	0.228	0.207	2.798	0.095	0.043	120	460	90	84	-3.170	9	81	7	77	0
2	17	13	"PFL0113"	"L2_198"	9480	22290	110	99	99	22	83	83	15	50	22	0	170	170	30	115	118	22	88	67	0	0.291	0.291	0.429	0.387	2.666	0.297	0.174	80	402	71	71	-1.781	16	55	16	55	0
2	18	13	"PFL0115"	"L2_20"	9680	22290	140	265	263	73	82	83	15	96	94	0	444	440	111	114	116	21	98	98	0	0.555	0.555	0.548	0.527	1.956	0.542	0.775	156	493	513	507	-0.851	183	330	181	326	0
2	19	13	"PFL0135"	"L2_233"	9870	22290	130	122	122	23	79	81	14	91	70	0	140	142	24	112	114	24	61	26	0	1.536	1.433	1.294	1.233	2.808	0.776	0.114	120	416	71	73	0.619	43	28	43	30	0
2	20	13	"PFL0138"	"L2_238"	10060	22270	150	84	88	20	79	80	15	33	12	0	131	134	22	112	114	24	42	12	0	0.263	0.409	0.642	0.690	3.736	0.425	0.050	156	501	24	31	-1.926	5	19	9	22	-50
2	21	13	"PFL0141"	"L2_248"	10250	22290	140	292	279	76	78	81	20	97	95	0	338	330	75	109	117	108	91	58	0	0.934	0.910	0.899	0.845	1.866	0.917	0.812	156	374	443	422	-0.098	214	229	201	221	0
2	22	13	"PFL0145"	"L2_259"	10420	22270	150	90	91	20	80	81	18	31	8	0	124	123	25	109	116	88	1	0	0	0.667	0.786	0.676	0.680	3.223	0.101	0.174	156	577	25	25	-0.585	10	15	11	14	-50
2	1	14	"PFL0149"	"L2_268"	6440	22500	110	91	92	19	80	82	18	35	8	0	184	189	35	119	123	28	92	65	0	0.169	0.171	0.265	0.226	2.985	0.217	0.188	80	505	76	82	-2.563	11	65	12	70	0
2	2	14	"PFL0152"	"L2_277"	6640	22480	140	670	646	175	81	83	18	100	99	0	484	477	99	119	122	26	100	100	0	1.614	1.578	1.591	1.542	1.455	1.664	0.861	156	550	954	923	0.690	589	365	565	358	0
2	3	14	"PFM0408"	"M36520_1"	6840	22480	130	116	118	25	73	75	15	90	70	0	285	281	46	103	106	21	99	99	0	0.236	0.253	0.242	0.222	2.160	0.225	0.473	120	461	225	223	-2.082	43	182	45	178	0
2	4	14	"PFM0410"	"M36520_4"	7030	22490	120	98	99	19	69	71	14	77	51	0	189	192	32	98	99	17	98	97	0	0.319	0.319	0.346	0.282	2.283	0.297	0.423	120	444	120	124	-1.650	29	91	30	94	0
2	5	14	"PFM0413"	"M36754_16"	7220	22480	140	294	282	71	76	77	17	99	99	0	669	632	162	108	111	22	100	99	0	0.389	0.393	0.387	0.393	1.588	0.369	0.802	156	431	779	730	-1.364	218	561	206	524	0
2	6	14	"PFM0417"	"M36754_20"	7410	22470	150	87	90	18	80	81	17	29	8	0	113	115	19	120	120	21	7	0	0	-1.000	-2.000	0.875	0.793	3.356	0.530	0.013	156	385	0	5	Error	7	-7	10	-5	-50
2	7	14	"PFM0419"	"M36754_23"	7600	22480	140	630	594	140	85	86	15	100	100	0	559	541	129	121	123	19	99	99	0	1.244	1.212	1.209	1.236	1.550	1.204	0.849	156	439	983	929	0.315	545	438	509	420	0
2	8	14	"PFM0422"	"M3675_2"	7790	22480	140	435	422	103	90	90	16	99	99	0	601	589	145	126	127	20	99	99	0	0.726	0.717	0.721	0.720	1.469	0.698	0.837	156	473	820	795	-0.461	345	475	332	463	0
2	9	14	"PFM0440"	"M3766_1"	7980	22480	150	284	277	68	99	100	19	98	96	0	676	674	170	139	141	23	100	99	0	0.345	0.333	0.337	0.332	1.614	0.304	0.751	156	512	722	713	-1.537	185	537	178	535	0
2	10	14	"PFM0442"	"M37744_2"	8170	22470	150	107	108	22	103	105	19	23	6	0	155	156	25	143	145	23	29	9	0	0.333	0.385	0.660	0.687	3.761	0.384	0.014	156	508	16	18	-1.585	4	12	5	13	-50
2	11	14	"PFM0444"	"M37773_2"	8360	22480	150	90	92	18	95	96	19	11	1	0	130	130	20	130	131	22	12	0	0	100000.000	100000.000	1.042	0.893	3.674	0.565	0.041	156	451	-5	-3	16.610	-5	0	-3	0	-50
2	12	14	"PFM0446"	"M3777_1"	8540	22480	130	125	126	26	86	87	15	80	65	0	266	268	54	121	122	18	99	98	0	0.269	0.272	0.274	0.246	2.324	0.228	0.430	120	447	184	187	-1.895	39	145	40	147	0
2	13	14	"PFM0448"	"M37794_11"	8740	22470	150	108	110	22	85	86	16	63	33	0	147	147	25	123	124	20	54	26	0	0.958	1.042	0.951	0.934	2.925	0.598	0.097	156	527	47	49	-0.061	23	24	25	24	-50
2	14	14	"PFM0450"	"M37794_14"	8940	22470	150	105	103	22	86	88	19	49	15	0	138	140	28	124	126	20	44	16	0	1.357	1.063	0.852	0.849	4.058	0.646	0.099	156	443	33	33	0.441	19	14	17	16	-50
2	15	14	"PFM0469"	"M38740_1"	9130	22470	150	85	86	21	86	88	17	14	5	0	117	118	21	120	123	18	13	4	0	0.333	0.000	0.869	0.960	2.864	0.762	0.087	156	433	-4	-2	-1.585	-1	-3	0	-2	-50
2	16	14	"PFM0472"	"M38757_4"	9310	22480	140	783	763	198	81	83	14	100	100	0	608	585	124	116	116	17	100	100	0	1.427	1.454	1.514	1.444	1.497	1.509	0.846	156	458	1194	1151	0.513	702	492	682	469	0
2	17	14	"PFM0476"	"M38913_1"	9500	22480	140	1114	1054	285	81	82	15	100	100	0	749	701	210	115	116	20	99	98	0	1.629	1.660	1.623	1.712	1.610	1.660	0.843	156	492	1667	1559	0.704	1033	634	973	586	0
2	18	14	"PFM0478"	"M38913_6"	9690	22480	140	748	724	187	82	83	15	100	100	0	573	538	133	115	116	18	100	100	0	1.454	1.518	1.486	1.538	1.506	1.557	0.840	156	484	1124	1065	0.540	666	458	642	423	0
2	19	14	"PFM0481"	"M38941_1"	9880	22480	140	261	258	60	80	81	14	99	99	0	362	345	70	114	115	18	99	99	0	0.730	0.771	0.771	0.772	1.680	0.765	0.830	156	542	429	409	-0.454	181	248	178	231	0
2	20	14	"PFM0484"	"M38941_6"	10070	22480	130	109	117	48	78	78	13	78	56	0	236	240	77	109	110	16	98	96	0	0.244	0.298	0.250	0.257	2.254	0.279	0.312	120	510	158	170	-2.034	31	127	39	131	0
2	21	14	"PFM0510"	"M41547_1"	10260	22480	150	176	177	37	78	80	18	98	96	0	946	907	215	107	113	93	99	99	0	0.117	0.124	0.124	0.122	1.622	0.109	0.724	156	511	937	899	-3.098	98	839	99	800	0
2	22	14	"PFM0512"	"M41763_12"	10450	22480	140	472	458	128	79	81	17	99	99	0	627	570	168	109	115	83	96	94	0	0.759	0.822	0.817	0.834	1.633	0.726	0.729	156	643	911	840	-0.398	393	518	379	461	0
2	1	15	"PFM0514"	"M41763_4"	6460	22670	150	76	78	14	75	77	17	17	0	0	120	122	20	108	111	22	30	7	0	0.083	0.214	0.724	0.776	4.017	0.310	0.042	156	767	13	17	-3.585	1	12	3	14	-50
2	2	15	"PFM0516"	"M41776_1"	6680	22660	150	102	103	25	80	82	18	55	28	0	129	131	28	109	113	22	46	23	0	1.100	1.045	0.975	0.905	3.290	0.821	0.216	156	499	42	45	0.138	22	20	23	22	-50
2	3	15	"PFM0524"	"M42658_1"	6840	22680	140	136	138	31	79	80	16	91	77	0	254	253	55	110	113	22	98	96	0	0.396	0.413	0.380	0.376	1.787	0.384	0.582	156	437	201	202	-1.337	57	144	59	143	0
2	4	15	"PFM0531"	"M42966_1"	7030	22670	140	804	769	209	79	81	17	100	100	0	595	577	163	113	115	22	99	98	0	1.504	1.487	1.459	1.521	1.530	1.492	0.844	156	508	1207	1154	0.589	725	482	690	464	0
2	5	15	"PFN0076"	"N128_81"	7250	22660	150	93	99	36	80	82	17	41	24	0	133	142	53	116	117	21	43	29	0	0.765	0.731	0.669	0.647	2.523	0.586	0.463	156	484	30	45	-0.387	13	17	19	26	-50
2	6	15	"PFN0079"	"N128_86"	7410	22660	150	89	92	20	80	82	17	36	11	0	145	150	38	117	118	20	61	33	0	0.321	0.364	0.484	0.455	3.188	0.282	0.131	156	447	37	45	-1.637	9	28	12	33	-50
2	7	15	"PFN0082"	"N128_90"	7600	22670	140	208	204	46	85	86	15	98	97	0	289	288	71	122	124	19	97	95	0	0.737	0.717	0.720	0.730	2.007	0.656	0.712	156	464	290	285	-0.441	123	167	119	166	0
2	8	15	"PFN0084"	"N128_92"	7790	22680	140	139	136	35	88	88	15	80	68	0	371	359	105	124	127	20	96	94	0	0.206	0.204	0.218	0.209	2.163	0.198	0.526	156	433	298	283	-2.276	51	247	48	235	0
2	9	15	"PFN0086"	"N128_95"	7980	22670	140	158	158	36	91	94	18	94	84	0	296	292	76	128	131	23	97	92	0	0.399	0.409	0.414	0.413	2.128	0.356	0.557	156	453	235	231	-1.326	67	168	67	164	0
2	10	15	"PFN0090"	"N129_1"	8200	22670	150	74	75	15	95	96	19	1	0	0	98	104	22	132	134	22	3	0	0	0.618	0.714	0.694	0.675	2.411	0.502	0.221	156	463	-55	-48	-0.695	-21	-34	-20	-28	-50
2	11	15	"PFN0105"	"N129_41"	8390	22660	150	97	99	25	91	92	17	28	10	0	146	154	39	129	129	19	47	30	0	0.353	0.320	0.677	0.694	3.142	0.412	0.149	156	401	23	33	-1.503	6	17	8	25	-50
2	12	15	"PFN0107"	"N129_48"	8550	22660	150	103	102	21	86	87	15	53	23	0	124	124	20	125	127	19	14	1	0	-17.000	-16.000	1.250	1.347	3.643	1.073	0.022	156	450	16	15	Error	17	-1	16	-1	-50
2	13	15	"PFN0109"	"N129_6"	8750	22670	150	74	77	15	80	81	17	7	2	0	103	105	17	117	118	24	1	0	0	0.429	0.250	0.632	0.681	3.082	0.403	0.094	156	511	-20	-15	-1.222	-6	-14	-3	-12	-50
2	14	15	"PFN0112"	"N130_1"	8940	22650	150	64	67	14	83	84	19	1	0	0	96	99	19	116	118	24	2	0	0	0.950	0.941	0.892	0.929	2.868	0.535	0.206	156	484	-39	-33	-0.074	-19	-20	-16	-17	-50
2	15	15	"PFN0114"	"N130_17"	9130	22670	150	95	96	21	87	89	17	34	8	0	160	160	30	122	124	20	73	46	0	0.211	0.237	0.438	0.425	2.990	0.249	0.068	156	485	46	47	-2.248	8	38	9	38	-50
2	16	15	"PFN0116"	"N130_19"	9310	22680	130	350	342	116	84	86	15	99	97	0	418	401	107	120	121	18	98	97	0	0.893	0.918	0.893	0.847	1.847	0.925	0.800	120	457	564	539	-0.164	266	298	258	281	0
2	17	15	"PFN0134"	"N130_43"	9500	22670	140	12661	12390	3518	86	88	20	100	100	0	11392	10135	3337	121	123	20	100	99	0	1.116	1.229	1.200	1.280	1.526	1.207	0.892	156	500	23846	22318	0.158	12575	11271	12304	10014	0
2	18	15	"PFN0137"	"N130_46"	9690	22680	140	1360	1255	413	86	88	20	99	99	0	1167	1094	324	121	122	21	100	99	0	1.218	1.201	1.259	1.174	1.790	1.232	0.859	156	496	2320	2142	0.284	1274	1046	1169	973	0
2	19	15	"PFN0139"	"N130_5"	9880	22680	130	1051	997	289	80	81	16	100	100	0	2075	1957	545	113	114	20	100	100	0	0.495	0.497	0.507	0.501	1.433	0.473	0.845	120	475	2933	2761	-1.015	971	1962	917	1844	0
2	20	15	"PFN0141"	"N130_52"	10070	22680	140	1585	1463	563	73	73	14	98	96	0	2410	2223	757	100	101	19	100	100	0	0.655	0.655	0.682	0.627	1.911	0.653	0.865	156	503	3822	3513	-0.611	1512	2310	1390	2123	0
2	21	15	"PFN0145"	"N130_61"	10260	22680	140	774	709	271	72	73	14	98	96	0	1069	953	330	97	100	20	98	98	0	0.722	0.744	0.759	0.701	1.909	0.744	0.858	156	526	1674	1493	-0.469	702	972	637	856	0
2	22	15	"PFN0147"	"N131_12"	10480	22640	150	86	87	18	76	77	15	37	14	0	124	126	24	106	109	21	45	17	0	0.556	0.550	0.563	0.603	3.480	0.378	0.129	156	800	28	31	-0.848	10	18	11	20	-50
2	1	16	"PFN0168"	"N132_106"	6480	22860	150	82	83	17	84	85	19	10	1	0	150	150	29	118	119	22	62	30	0	-0.063	-0.031	0.455	0.420	3.342	0.175	0.052	156	667	30	31	Error	-2	32	-1	32	-50
2	2	16	"PFN0170"	"N132_108"	6650	22870	140	95	97	24	90	91	19	27	8	0	243	241	48	124	125	23	96	92	0	0.042	0.060	0.162	0.135	2.840	0.094	0.070	156	428	124	124	-4.573	5	119	7	117	0
2	3	16	"PFN0172"	"N132_11"	6840	22870	140	119	120	25	91	92	15	70	47	0	395	389	102	128	128	21	99	98	0	0.105	0.111	0.119	0.109	2.333	0.104	0.347	156	426	295	290	-3.253	28	267	29	261	0
2	4	16	"PFN0175"	"N132_116"	7030	22860	140	725	681	207	90	91	16	100	100	0	655	611	203	127	128	20	98	98	0	1.203	1.221	1.239	1.270	1.721	1.181	0.803	156	470	1163	1075	0.266	635	528	591	484	0
2	5	16	"PFN0177"	"N132_119"	7220	22870	140	125	126	29	87	88	16	79	58	0	322	315	61	124	126	20	99	98	0	0.192	0.204	0.219	0.189	2.076	0.201	0.438	156	492	236	230	-2.381	38	198	39	191	0
2	6	16	"PFN0180"	"N132_125"	7410	22870	150	232	229	50	83	84	15	99	97	0	508	494	125	117	120	22	98	98	0	0.381	0.387	0.368	0.376	1.602	0.351	0.744	156	515	540	523	-1.392	149	391	146	377	0
2	7	16	"PFN0582"	"N145_33"	7610	22870	140	122	123	41	85	86	15	71	57	0	746	703	301	122	125	32	91	91	0	0.059	0.065	0.081	0.088	2.697	0.069	0.444	156	503	661	619	-4.076	37	624	38	581	0
2	8	16	"PFN0584"	"N145_38"	7810	22850	150	96	95	19	88	89	16	26	8	0	124	123	22	126	131	33	5	0	0	-4.000	-2.333	0.886	0.944	4.016	0.069	0.009	156	528	6	4	Error	8	-2	7	-3	-50
2	9	16	"PFN0589"	"N145_44"	8020	22850	150	88	89	16	89	90	17	11	1	0	124	124	21	127	130	26	8	1	0	0.333	0.000	0.780	0.793	3.388	0.098	0.006	156	481	-4	-3	-1.585	-1	-3	0	-3	-50
2	10	16	"PFN0592"	"N145_50"	8170	22860	150	82	83	16	91	92	16	7	1	0	111	114	22	128	130	21	6	0	0	0.529	0.571	0.670	0.581	3.308	0.273	0.026	156	472	-26	-22	-0.918	-9	-17	-8	-14	-50
2	11	16	"PFN0598"	"N145_61"	8370	22850	150	101	101	18	92	92	16	30	11	0	133	136	26	130	131	21	24	6	0	3.000	1.500	0.750	0.764	4.039	0.190	0.007	156	487	12	15	1.585	9	3	9	6	-50
2	12	16	"PFN0600"	"N145_9"	8560	22870	140	157	155	32	92	94	17	89	80	0	263	258	58	134	137	23	94	89	0	0.504	0.508	0.502	0.475	2.032	0.426	0.513	156	473	194	187	-0.989	65	129	63	124	0
2	13	16	"PFN0620"	"N148_2"	8750	22860	150	82	83	18	81	83	19	15	2	0	113	113	20	120	121	29	3	0	0	-0.143	-0.286	0.750	0.753	3.145	0.386	0.129	156	524	-6	-5	Error	1	-7	2	-7	-50
2	14	16	"PFN0622"	"N148_6"	8940	22860	150	64	64	11	78	79	17	1	0	0	87	89	14	111	113	22	0	0	0	0.583	0.636	0.659	0.692	2.544	0.563	0.252	156	518	-38	-36	-0.778	-14	-24	-14	-22	-50
2	15	16	"PFN0628"	"N149_12"	9130	22870	140	2932	2761	1168	88	88	15	99	99	0	2337	2262	638	123	124	19	100	100	0	1.285	1.250	1.300	1.085	2.042	1.376	0.852	156	454	5058	4812	0.361	2844	2214	2673	2139	0
2	16	16	"PFN0632"	"N149_18"	9320	22870	140	297	294	104	89	90	15	96	93	0	530	529	133	125	127	19	100	99	0	0.514	0.507	0.516	0.449	1.915	0.528	0.767	156	443	613	609	-0.961	208	405	205	404	0
2	17	16	"PFN0634"	"N149_2"	9500	22870	120	108	109	24	90	92	21	43	14	0	219	217	41	131	132	22	94	86	0	0.205	0.221	0.275	0.256	2.643	0.243	0.176	120	433	106	105	-2.290	18	88	19	86	0
2	18	16	"PFN0637"	"N149_30"	9700	22870	140	194	193	55	89	92	21	92	87	0	1158	1106	323	127	129	23	100	100	0	0.102	0.106	0.101	0.100	1.724	0.101	0.678	156	463	1136	1083	-3.296	105	1031	104	979	0
2	19	16	"PFN0655"	"N150_39"	9890	22870	140	196	191	56	76	77	18	94	88	0	486	465	117	107	108	25	99	98	0	0.317	0.321	0.316	0.292	1.832	0.311	0.712	156	495	499	473	-1.659	120	379	115	358	0
2	20	16	"PFN0658"	"N150_49"	10080	22860	130	107	109	22	61	62	11	95	90	0	201	200	40	84	87	16	96	96	0	0.393	0.414	0.429	0.412	1.909	0.375	0.558	120	471	163	164	-1.347	46	117	48	116	0
2	21	16	"PFN0660"	"N150_51"	10260	22860	130	238	243	51	62	64	12	100	100	0	298	301	63	85	88	16	100	100	0	0.826	0.838	0.804	0.843	1.357	0.783	0.798	120	498	389	397	-0.275	176	213	181	216	0
2	22	16	"PFN0662"	"N150_53"	10460	22860	140	1036	971	294	73	75	15	100	100	0	752	706	245	102	106	23	98	97	0	1.482	1.487	1.462	1.568	1.658	1.453	0.834	156	738	1613	1502	0.567	963	650	898	604	0
2	1	17	"PFN0664"	"N150_57"	6470	23050	150	429	440	133	77	81	21	99	99	0	321	324	72	111	113	28	98	97	0	1.676	1.704	1.660	1.698	1.439	1.710	0.799	156	670	562	576	0.745	352	210	363	213	0
2	2	17	"PFN0666"	"N150_6"	6660	23060	140	244	246	57	96	98	19	97	96	0	286	282	54	134	136	21	98	96	0	0.974	1.014	1.021	1.013	1.607	1.041	0.682	156	423	300	298	-0.038	148	152	150	148	0
2	3	17	"PFN0680"	"N150_8"	6850	23060	140	192	192	53	97	100	23	91	82	0	525	515	132	135	138	23	99	99	0	0.244	0.250	0.251	0.238	1.631	0.246	0.681	156	452	485	475	-2.037	95	390	95	380	0
2	4	17	"PFN0682"	"N150_82"	7040	23060	140	457	457	160	97	99	23	100	97	0	692	678	169	134	136	23	100	100	0	0.645	0.662	0.642	0.610	1.641	0.685	0.810	156	447	918	904	-0.632	360	558	360	544	0
2	5	17	"PFN0685"	"N150_87"	7230	23060	140	278	279	77	88	90	17	100	96	0	540	526	134	126	127	21	99	99	0	0.459	0.477	0.468	0.456	1.646	0.457	0.787	156	441	604	591	-1.124	190	414	191	400	0
2	6	17	"PFN0688"	"N150_9"	7420	23060	130	173	180	50	83	84	15	98	97	0	226	237	86	119	121	22	95	90	0	0.841	0.822	0.860	0.858	1.787	0.689	0.658	120	431	197	215	-0.250	90	107	97	118	0
2	7	17	"PFN0694"	"N151_11"	7610	23060	140	335	363	264	89	91	21	100	100	0	337	347	73	127	130	33	99	99	0	1.171	1.245	1.185	1.151	1.546	2.242	0.458	156	496	456	494	0.228	246	210	274	220	0
2	8	17	"PFN0696"	"N151_18"	7790	23060	130	160	162	44	94	98	26	86	60	0	484	486	90	134	137	29	100	100	0	0.189	0.193	0.173	0.170	1.981	0.186	0.501	120	570	416	420	-2.407	66	350	68	352	0
2	9	17	"PFN0876"	"N168_6"	7990	23060	140	431	416	105	93	94	18	100	98	0	635	623	151	136	138	24	100	100	0	0.677	0.663	0.661	0.656	1.425	0.645	0.845	156	520	837	810	-0.562	338	499	323	487	0
2	10	17	"PFN0874"	"N168_34"	8180	23060	140	1319	1268	382	93	94	16	100	99	0	951	897	212	134	134	21	100	100	0	1.501	1.540	1.540	1.479	1.512	1.607	0.891	156	445	2043	1938	0.586	1226	817	1175	763	0
2	11	17	"PFN0894"	"N173_1"	8370	23060	140	170	171	37	92	94	16	96	89	0	235	235	43	131	132	21	98	91	0	0.750	0.760	0.783	0.750	1.970	0.749	0.551	156	471	182	183	-0.415	78	104	79	104	0
2	12	17	"PFN0907"	"N175_2"	8560	23060	140	580	559	168	95	96	18	99	99	0	1826	1800	633	134	136	24	100	100	0	0.287	0.279	0.289	0.276	1.680	0.254	0.832	156	443	2177	2130	-1.803	485	1692	464	1666	0
2	13	17	"PFN0906"	"N175_16"	8740	23060	120	99	98	22	82	84	20	42	13	0	280	271	59	119	123	29	95	92	0	0.106	0.105	0.154	0.139	1.894	0.138	0.220	120	414	178	168	-3.243	17	161	16	152	0
2	14	17	"PFN0918"	"N177_6"	8940	23060	140	911	893	318	80	80	17	100	98	0	821	789	200	114	116	22	100	100	0	1.175	1.204	1.252	1.104	1.692	1.282	0.862	156	447	1538	1488	0.233	831	707	813	675	0
2	15	17	"PFL0005"	"L1_103"	9130	23060	140	169	170	45	90	90	16	93	86	0	233	231	47	127	127	19	96	93	0	0.745	0.769	0.730	0.748	1.835	0.763	0.588	156	395	185	184	-0.424	79	106	80	104	0
2	16	17	"PFL0159"	"L2_30"	9320	23050	140	3784	3679	1090	91	91	16	100	100	0	2845	2603	891	128	130	19	100	98	0	1.359	1.450	1.433	1.603	1.934	1.435	0.853	156	378	6410	6063	0.443	3693	2717	3588	2475	0
2	17	17	"PFL0171"	"L2_55"	9510	23060	140	1824	1651	569	91	92	17	99	98	0	1842	1713	492	130	133	21	100	99	0	1.012	0.985	1.022	0.912	2.103	1.018	0.850	156	419	3445	3143	0.018	1733	1712	1560	1583	0
2	18	17	"PFL0176"	"L2_62"	9700	23050	140	1805	1729	469	92	93	18	100	100	0	1920	1728	576	131	134	24	98	98	0	0.958	1.025	1.017	1.100	1.700	0.981	0.856	156	461	3502	3234	-0.063	1713	1789	1637	1597	0
2	19	17	"PFL0064"	"L2_109"	9880	23060	120	112	114	27	82	83	20	60	35	0	286	283	59	116	118	30	96	95	0	0.176	0.192	0.202	0.187	2.112	0.182	0.319	120	439	200	199	-2.503	30	170	32	167	0
2	20	17	"PFL0066"	"L2_114"	10080	23060	120	153	154	33	62	65	16	100	97	0	366	359	59	87	92	22	100	99	0	0.326	0.338	0.322	0.327	1.504	0.332	0.755	120	493	370	364	-1.616	91	279	92	272	0
2	21	17	"PFL0140"	"L2_247"	10270	23060	130	115	115	24	64	65	13	93	82	0	277	272	64	88	91	17	99	98	0	0.270	0.277	0.280	0.272	1.856	0.262	0.609	120	488	240	235	-1.890	51	189	51	184	0
2	22	17	"PFL0150"	"L2_270"	10460	23050	140	435	447	134	76	77	14	99	99	0	819	827	268	107	108	20	100	99	0	0.504	0.515	0.511	0.521	1.626	0.478	0.821	156	677	1071	1091	-0.988	359	712	371	720	0
2	1	18	"PFN0982"	"N244_3"	6460	23240	150	88	89	18	74	77	20	35	9	0	124	127	23	107	110	27	34	5	0	0.824	0.750	0.821	0.958	3.300	0.548	0.199	156	741	31	35	-0.280	14	17	15	20	-50
2	2	18	"PFJ0260"	"J246_2"	6660	23250	140	2009	1849	678	93	95	20	99	98	0	2934	2610	759	132	135	23	100	100	0	0.684	0.709	0.721	0.641	1.848	0.722	0.886	156	505	4718	4234	-0.548	1916	2802	1756	2478	0
2	3	18	"PFJ0281"	"J269_1"	6850	23250	130	134	138	63	94	98	24	69	38	0	260	257	50	135	138	23	96	90	0	0.320	0.361	0.360	0.328	2.260	0.619	0.254	120	481	165	166	-1.644	40	125	44	122	0
2	4	18	"PFJ0305"	"J27_3"	7040	23250	140	131	130	29	95	99	30	55	21	0	318	314	52	135	160	118	85	13	0	0.197	0.196	0.212	0.190	2.173	0.209	0.384	156	438	219	214	-2.346	36	183	35	179	0
2	5	18	"PFJ0475"	"J53_46"	7230	23250	150	187	185	43	91	93	26	92	82	0	727	691	178	128	155	126	96	92	0	0.160	0.167	0.163	0.164	2.037	0.153	0.695	156	388	695	657	-2.641	96	599	94	563	0
2	6	18	"PFJ0505"	"J583_7"	7420	23240	150	82	82	15	87	88	16	7	1	0	114	114	22	126	127	21	7	1	0	0.417	0.417	0.688	0.673	3.398	0.265	0.037	156	440	-17	-17	-1.263	-5	-12	-5	-12	-50
2	7	18	"PFJ0549"	"J697_3"	7600	23250	140	123	126	28	93	96	22	61	32	0	197	191	41	133	135	22	79	68	0	0.469	0.569	0.562	0.521	2.637	0.494	0.266	156	492	94	91	-1.093	30	64	33	58	0
2	8	18	"PFJ0586"	"J753_2"	7770	23270	90	177	182	46	102	110	31	84	57	0	178	183	36	144	147	25	61	36	0	2.206	2.051	1.723	1.885	2.701	2.417	0.157	52	321	109	119	1.141	75	34	80	39	0
2	9	18	"PFJ0594"	"J82_7"	7980	23250	140	457	445	124	96	100	25	98	96	0	874	847	230	137	140	24	100	99	0	0.490	0.492	0.496	0.485	1.666	0.476	0.855	156	554	1098	1059	-1.030	361	737	349	710	0
2	10	18	"PFK0025"	"Km2326_6"	8170	23240	150	89	90	18	93	95	18	12	1	0	127	130	24	134	135	22	14	3	0	0.571	0.750	0.850	0.918	3.743	0.339	0.050	156	454	-11	-7	-0.807	-4	-7	-3	-4	-50
2	11	18	"PFJ0390"	"J40_6"	8370	23250	140	143	144	34	95	98	19	79	59	0	254	250	54	139	140	23	93	89	0	0.417	0.441	0.459	0.396	2.475	0.398	0.422	156	438	163	160	-1.261	48	115	49	111	0
2	12	18	"PFJ0410"	"J43_3"	8560	23250	140	388	355	110	91	94	19	96	93	0	1203	1089	343	135	136	22	99	98	0	0.278	0.277	0.279	0.271	1.880	0.259	0.818	156	414	1365	1218	-1.846	297	1068	264	954	0
2	13	18	"PFJ0426"	"J461_4"	8750	23240	150	70	72	12	83	85	19	0	0	0	95	97	16	123	123	23	0	0	0	0.464	0.423	0.533	0.515	2.451	0.474	0.148	156	441	-41	-37	-1.107	-13	-28	-11	-26	-50
2	14	18	"PFJ0465"	"J53_31"	8940	23230	150	78	80	18	88	89	20	10	0	0	127	130	25	126	126	26	17	2	0	-10.000	-2.000	0.917	0.832	3.494	0.514	0.105	156	439	-9	-4	Error	-10	1	-8	4	-50
2	15	18	"PFJ0557"	"J6_2"	9130	23250	140	139	137	31	92	92	17	81	62	0	340	336	80	131	132	23	98	95	0	0.225	0.220	0.236	0.215	2.014	0.219	0.524	156	419	256	250	-2.153	47	209	45	205	0
2	16	18	"PFK0041"	"Km302_3"	9320	23230	150	99	100	21	85	86	16	40	18	0	142	141	24	124	126	28	26	7	0	0.778	0.882	0.854	1.050	4.077	0.394	0.053	156	432	32	32	-0.363	14	18	15	17	-50
2	17	18	"PFK0298"	"Kn2549_3"	9510	23240	140	1437	1400	367	87	89	17	100	100	0	1172	1063	312	126	127	27	100	99	0	1.291	1.401	1.399	1.468	1.546	1.393	0.859	156	447	2396	2250	0.368	1350	1046	1313	937	0
2	18	18	"PFK0338"	"Kn3092_1"	9700	23250	120	167	168	37	92	94	18	95	85	0	193	193	35	130	132	22	92	67	0	1.190	1.206	1.130	1.153	2.148	1.177	0.411	120	439	138	139	0.252	75	63	76	63	0
2	19	18	"PFK0404"	"Kn427_6"	9890	23250	140	349	350	110	89	91	19	98	96	0	455	438	108	125	126	25	100	99	0	0.788	0.834	0.837	0.787	1.764	0.852	0.793	156	503	590	574	-0.344	260	330	261	313	0
2	20	18	"PFK0425"	"Kn5026_1"	10090	23240	150	92	94	20	81	83	21	33	7	0	170	165	38	112	123	139	0	0	0	0.190	0.245	0.310	0.317	2.859	0.317	0.210	156	528	69	66	-2.399	11	58	13	53	-50
2	21	18	"PFK0442"	"Kn5244_3"	10280	23240	150	76	78	15	79	80	19	10	1	0	107	109	21	107	122	147	0	0	0	100000.000	-0.500	0.845	0.978	3.348	0.327	0.086	156	473	-3	1	16.610	-3	0	-1	2	-50
2	22	18	"PFK0457"	"Kn5587_2"	10470	23250	140	1231	1115	424	84	85	15	99	98	0	2642	2412	773	114	116	18	100	100	0	0.454	0.449	0.451	0.407	1.847	0.443	0.861	156	670	3675	3329	-1.140	1147	2528	1031	2298	0
2	1	19	"PFK0782"	"Ks2242_1"	6460	23440	140	717	685	223	72	74	16	100	99	0	821	777	207	104	107	24	100	99	0	0.900	0.911	0.906	0.884	1.655	0.929	0.869	156	717	1362	1286	-0.153	645	717	613	673	0
2	2	19	"PFK0818"	"Ks2565_1"	6660	23440	130	725	705	207	87	88	17	100	100	0	569	538	133	125	126	23	98	98	0	1.437	1.496	1.495	1.489	1.612	1.574	0.814	120	468	1082	1031	0.523	638	444	618	413	0
2	3	19	"PFK0876"	"Ks2_11"	6840	23440	130	832	789	245	85	86	18	100	100	0	834	812	163	125	126	24	100	100	0	1.054	1.025	1.056	0.970	1.497	1.068	0.828	120	530	1456	1391	0.075	747	709	704	687	0
2	4	19	"PFK1002"	"Ks48_16"	7070	23420	150	66	69	13	75	79	26	1	0	0	98	100	16	111	133	115	0	0	0	0.692	0.545	0.627	0.753	3.004	0.175	0.584	156	504	-22	-17	-0.531	-9	-13	-6	-11	-50
2	5	19	"PFK1139"	"Ks667_1"	7230	23440	140	381	367	112	71	78	30	97	96	0	888	846	217	102	138	140	98	98	0	0.394	0.398	0.406	0.375	1.599	0.379	0.795	156	338	1096	1040	-1.342	310	786	296	744	0
2	6	19	"PFK1174"	"Ks75_10"	7410	23440	140	8429	7954	2933	84	85	17	100	100	0	8771	8046	2379	123	123	25	99	99	0	0.965	0.993	1.001	0.958	1.788	1.028	0.860	156	395	16993	15793	-0.051	8345	8648	7870	7923	0
2	7	19	"PFK0629"	"Ks1228_7"	7600	23440	130	279	285	71	92	92	17	100	98	0	315	321	68	133	134	22	99	99	0	1.027	1.027	1.064	1.018	1.625	1.036	0.759	120	454	369	381	0.039	187	182	193	188	0
2	8	19	"PFK1093"	"Ks586_7"	7790	23430	130	971	914	239	92	94	22	100	100	0	810	774	218	134	136	30	98	98	0	1.300	1.284	1.267	1.295	1.576	1.231	0.792	120	499	1555	1462	0.379	879	676	822	640	0
2	9	19	"pla_LSU"	"PLSU"	7980	23430	130	293	301	61	80	81	18	99	99	0	397	383	79	115	118	31	100	98	0	0.755	0.825	0.791	0.830	1.593	0.771	0.771	120	498	495	489	-0.405	213	282	221	268	0
2	10	19	"pla_ORF129"	"PORF129"	8180	23440	140	171	169	44	84	86	23	90	78	0	745	676	193	123	122	31	98	98	0	0.140	0.154	0.156	0.149	1.931	0.138	0.600	156	451	709	638	-2.838	87	622	85	553	0
2	11	19	"pla_ORF79"	"PORF79"	8370	23440	140	113	115	24	102	103	19	39	14	0	305	296	64	147	147	23	94	92	0	0.070	0.087	0.143	0.135	3.021	0.080	0.072	156	369	169	162	-3.844	11	158	13	149	0
2	12	19	"pla_rpl14"	"Prpl14"	8560	23440	140	177	179	44	93	93	20	93	87	0	643	629	141	135	135	26	99	99	0	0.165	0.174	0.175	0.165	1.829	0.159	0.590	156	434	592	580	-2.596	84	508	86	494	0
2	13	19	"PFBL B0020"	"oPFBLOB0020"	8750	23430	140	1367	1289	418	86	88	18	100	100	0	898	819	283	128	128	23	98	97	0	1.664	1.741	1.710	1.855	1.900	1.722	0.855	156	476	2051	1894	0.734	1281	770	1203	691	0
2	14	19	"PFD66970"	"oPFD66970"	8940	23440	140	156	150	42	94	94	18	81	68	0	362	350	91	133	134	24	94	92	0	0.271	0.258	0.298	0.274	2.385	0.259	0.524	156	441	291	273	-1.885	62	229	56	217	0
2	15	19	"PFC0765"	"oPFC0765"	9130	23430	150	83	84	16	84	85	19	12	2	0	122	122	23	119	120	29	12	2	0	-0.333	0.000	0.725	0.701	3.711	0.454	0.159	156	465	2	3	Error	-1	3	0	3	-50
2	16	19	"PFN0250"	"oPFN0250"	9320	23430	130	317	298	67	78	79	14	98	98	0	320	307	81	111	114	29	96	93	0	1.144	1.122	1.149	1.121	1.553	1.024	0.770	120	475	448	416	0.194	239	209	220	196	0
2	17	19	"PFL0017"	"oPFL0017"	9510	23430	140	1531	1486	499	86	88	18	100	100	0	1546	1465	490	126	128	28	100	100	0	1.018	1.046	1.072	1.057	1.624	1.031	0.854	156	495	2865	2739	0.025	1445	1420	1400	1339	0
2	18	19	"PFI17637"	"oPFI17637"	9700	23430	130	671	692	134	93	95	20	100	100	0	591	589	102	134	136	24	100	100	0	1.265	1.316	1.266	1.322	1.273	1.254	0.846	120	472	1035	1054	0.339	578	457	599	455	0
2	19	19	"PFM60472"	"oPFM60472"	9900	23420	150	113	116	26	97	99	20	43	20	0	136	138	24	135	140	32	10	3	0	16.000	6.333	1.768	1.573	5.418	0.642	0.031	156	597	17	22	4.000	16	1	19	3	-50
2	20	19	"PFL0020"	"oPFL0020"	10100	23470	150	91	96	25	90	93	22	27	8	0	102	106	19	124	137	142	0	0	0	-0.045	-0.333	0.627	0.641	3.641	0.030	0.030	156	503	-21	-12	Error	1	-22	6	-18	-50
2	21	19	"PFI17639"	"oPFI17639"	10270	23430	150	80	81	15	83	85	20	6	1	0	134	137	22	114	128	142	0	0	0	-0.150	-0.087	0.512	0.541	4.246	0.035	0.070	156	513	17	21	Error	-3	20	-2	23	-50
2	22	19	"PFN0252"	"oPFN0252"	10460	23430	130	1864	1793	473	86	88	21	100	100	0	2917	2762	819	116	120	30	100	100	0	0.635	0.645	0.628	0.644	1.402	0.585	0.861	120	596	4579	4353	-0.656	1778	2801	1707	2646	0
2	1	20	"PFBL B0027"	"oPFBLOB0027"	6470	23630	120	134	133	30	70	74	19	95	78	0	250	246	47	101	107	28	98	95	0	0.430	0.434	0.433	0.417	1.767	0.416	0.583	120	492	213	208	-1.219	64	149	63	145	0
2	2	20	"PFC0768"	"oPFC0768"	6660	23620	150	87	88	17	88	89	17	14	1	0	189	189	33	127	128	22	89	71	0	-0.016	0.000	0.177	0.199	3.182	0.033	0.004	156	524	61	62	Error	-1	62	0	62	-50
2	3	20	"PFBL B0032"	"oPFBLOB0032"	6850	23630	150	74	75	15	79	80	18	7	1	0	108	109	17	112	115	23	6	0	0	1.250	1.333	0.815	0.863	2.974	0.573	0.176	156	569	-9	-7	0.322	-5	-4	-4	-3	-50
2	4	20	"PFBL B0033"	"oPFBLOB0033"	7050	23630	150	63	63	9	66	68	20	0	0	0	94	95	18	92	95	19	17	3	0	-1.500	-1.000	0.700	0.693	3.217	3.547	0.008	156	585	-1	0	Error	-3	2	-3	3	-50
2	5	20	"PFB0684"	"oPFB0684"	7260	23620	150	58	60	12	61	62	10	14	7	0	82	86	19	84	85	14	17	7	0	1.500	-0.500	0.917	0.723	3.271	0.311	0.058	156	449	-5	1	0.585	-3	-2	-1	2	-50
2	6	20	"PFF72417"	"oPFF72417"	7410	23610	150	59	62	12	66	70	17	6	0	0	91	93	19	96	101	26	8	0	0	1.400	1.333	0.736	0.742	3.016	0.437	0.246	156	497	-12	-7	0.485	-7	-5	-4	-3	-50
2	7	20	"PFG0010"	"oPFG0010"	7640	23620	150	75	77	17	77	80	20	14	0	0	111	114	26	114	117	26	14	3	0	0.667	0.000	0.739	0.731	3.403	0.485	0.219	156	552	-5	0	-0.585	-2	-3	0	0	-50
2	8	20	"PFBL B0035"	"oPFBLOB0035"	7800	23630	140	400	380	118	74	78	19	96	96	0	1052	953	255	109	114	30	100	100	0	0.346	0.363	0.359	0.334	1.808	0.352	0.834	156	484	1269	1150	-1.532	326	943	306	844	0
2	9	20	"PFBL B0038"	"oPFBLOB0038"	7990	23630	150	61	61	10	67	69	14	3	0	0	89	90	14	93	98	25	1	0	0	1.500	2.000	1.000	0.980	3.084	0.363	0.052	156	573	-10	-9	0.585	-6	-4	-6	-3	-50
2	10	20	"PFG0012"	"oPFG0012"	8210	23600	150	75	77	15	68	71	20	21	2	0	110	110	22	92	99	26	34	9	0	0.389	0.500	0.538	0.496	3.226	0.448	0.211	156	477	25	27	-1.363	7	18	9	18	-50
2	11	20	"PFD66974"	"oPFD66974"	8380	23620	150	94	94	21	77	82	22	37	8	0	126	130	26	113	117	31	21	5	0	1.308	1.000	1.077	1.043	3.136	0.648	0.332	156	393	30	34	0.387	17	13	17	17	-50
2	12	20	"PFL0029"	"oPFL0029"	8550	23630	130	95	96	21	78	82	20	40	15	0	373	371	80	113	117	28	100	99	0	0.065	0.070	0.094	0.078	2.305	0.058	0.112	120	400	277	276	-3.935	17	260	18	258	0
2	13	20	"PFD66975"	"oPFD66975"	8750	23630	140	1991	1901	670	85	118	470	97	88	0	1149	1108	307	122	127	36	100	99	0	1.856	1.842	1.865	1.782	1.587	2.330	0.706	156	486	2933	2802	0.892	1906	1027	1816	986	0
2	14	20	"PFM60473"	"oPFM60473"	8960	23620	150	83	85	21	95	132	509	0	0	0	121	123	29	138	140	33	7	0	0	0.706	0.667	0.763	0.748	3.617	0.394	0.130	156	414	-29	-25	-0.503	-12	-17	-10	-15	-50
2	15	20	"PFM60503"	"oPFM60503"	9110	23620	130	177	171	44	87	88	20	92	84	0	440	425	92	121	122	27	99	98	0	0.282	0.276	0.269	0.256	1.646	0.277	0.669	120	381	409	388	-1.826	90	319	84	304	0
2	16	20	"PFL0061"	"oPFL0061"	9300	23620	130	123	124	25	83	84	18	78	55	0	522	513	117	120	121	27	100	100	0	0.100	0.104	0.104	0.099	1.760	0.105	0.541	120	499	442	434	-3.329	40	402	41	393	0
2	17	20	"PFG0034"	"oPFG0034"	9490	23620	140	170	172	44	89	90	18	94	83	0	1082	1052	300	132	134	22	100	100	0	0.085	0.090	0.086	0.084	1.663	0.084	0.672	156	498	1031	1003	-3.552	81	950	83	920	0
2	18	20	"PFF72455"	"oPFF72455"	9690	23620	150	80	82	19	97	99	20	7	1	0	121	123	22	142	145	29	2	0	0	0.810	0.789	0.793	0.826	2.759	0.391	0.058	156	532	-38	-34	-0.305	-17	-21	-15	-19	-50
2	19	20	"PFM60505"	"oPFM60505"	9840	23630	90	118	120	21	99	101	18	50	23	0	216	226	48	150	157	34	82	46	0	0.288	0.276	0.319	0.321	3.086	0.162	0.105	52	321	85	97	-1.796	19	66	21	76	0
2	20	20	"PFL0063"	"oPFL0063"	10070	23610	150	94	95	18	97	98	22	10	1	0	237	226	63	138	141	39	77	62	0	-0.030	-0.023	0.160	0.165	4.649	0.088	0.059	156	574	96	86	Error	-3	99	-2	88	-50
2	21	20	"PFJ12800"	"oPFJ12800"	10220	23630	100	96	96	14	81	84	21	35	0	0	222	222	47	113	122	43	92	68	0	0.138	0.138	0.181	0.141	2.784	0.145	0.215	80	340	124	124	-2.861	15	109	15	109	0
2	22	20	"PFF72460"	"oPFF72460"	10430	23630	120	100	102	20	77	82	23	49	13	0	256	256	55	109	119	42	95	87	0	0.156	0.170	0.186	0.177	2.232	0.151	0.265	120	611	170	172	-2.676	23	147	25	147	0
2	1	21	"PFK12904"	"oPFK12904"	6440	23810	140	709	681	246	70	73	19	100	100	0	686	650	205	98	104	27	99	98	0	1.087	1.107	1.097	1.116	1.668	1.133	0.852	156	683	1227	1163	0.120	639	588	611	552	0
2	2	21	"PFM60507"	"oPFM60507"	6620	23810	130	865	844	220	91	91	17	100	100	0	659	632	144	132	134	23	100	100	0	1.469	1.506	1.483	1.511	1.497	1.512	0.839	120	475	1301	1253	0.555	774	527	753	500	0
2	3	21	"PFK12905"	"oPFK12905"	6830	23820	120	185	190	48	87	88	19	98	90	0	383	382	86	125	126	25	100	99	0	0.380	0.401	0.404	0.378	1.751	0.394	0.661	120	440	356	360	-1.397	98	258	103	257	0
2	4	21	"PFF72461"	"oPFF72461"	7010	23820	130	5434	5185	1239	79	82	26	100	100	0	9223	8651	1785	111	115	28	100	100	0	0.588	0.598	0.597	0.593	1.314	0.587	0.904	120	437	14467	13646	-0.767	5355	9112	5106	8540	0
2	5	21	"PFN0268"	"oPFN0268"	7200	23820	130	387	381	91	71	75	24	100	100	0	477	474	88	96	104	29	100	100	0	0.829	0.820	0.819	0.805	1.470	0.827	0.822	120	512	697	688	-0.270	316	381	310	378	0
2	6	21	"PFL0071"	"oPFL0071"	7400	23820	120	81	80	14	64	66	13	53	25	0	197	196	37	91	93	17	99	96	0	0.160	0.152	0.175	0.147	2.436	0.140	0.243	120	476	123	121	-2.640	17	106	16	105	0
2	7	21	"PFG0037"	"oPFG0037"	7580	23820	130	152	151	40	71	73	16	95	89	0	198	199	41	102	107	25	95	85	0	0.844	0.825	0.865	0.833	2.060	0.793	0.585	120	506	177	177	-0.245	81	96	80	97	0
2	8	21	"PFJ12801"	"oPFJ12801"	7770	23820	120	174	173	38	71	73	16	99	95	0	279	284	58	105	109	25	99	99	0	0.592	0.570	0.556	0.554	1.630	0.540	0.705	120	414	277	281	-0.756	103	174	102	179	0
2	9	21	"PFBL B0124"	"oPFBLOB0124"	7970	23820	140	186	186	49	65	67	13	99	97	0	229	226	45	94	95	18	100	97	0	0.896	0.917	0.930	0.889	1.708	0.922	0.745	156	423	256	253	-0.158	121	135	121	132	0
2	10	21	"PFI17675"	"oPFI17675"	8160	23820	140	1552	1467	534	69	71	16	98	97	0	4343	4021	1123	94	99	23	100	100	0	0.349	0.356	0.370	0.321	1.874	0.354	0.881	156	495	5732	5325	-1.519	1483	4249	1398	3927	0
2	11	21	"PFI17677"	"oPFI17677"	8350	23810	130	695	685	141	74	75	15	100	100	0	646	622	132	106	109	24	100	100	0	1.150	1.184	1.168	1.194	1.326	1.106	0.855	120	465	1161	1127	0.202	621	540	611	516	0
2	12	21	"PFBL B0128"	"oPFBLOB0128"	8550	23800	150	79	80	15	74	75	15	27	5	0	132	136	32	104	107	22	57	33	0	0.179	0.188	0.370	0.358	3.542	0.192	0.096	156	497	33	38	-2.485	5	28	6	32	-50
2	13	21	"PFG0038"	"oPFG0038"	8740	23810	130	334	328	73	82	119	503	0	0	0	246	245	40	117	122	36	100	89	0	1.953	1.922	1.913	1.932	1.491	20.996	0.116	120	425	381	374	0.966	252	129	246	128	0
2	14	21	"PFF72465"	"oPFF72465"	8920	23810	140	956	967	226	93	129	496	96	28	0	1218	1184	322	137	140	31	99	99	0	0.798	0.835	0.817	0.878	1.583	0.796	0.861	156	436	1944	1921	-0.325	863	1081	874	1047	0
2	15	21	"PFI17678"	"oPFI17678"	9110	23800	150	91	91	20	92	93	17	15	4	0	162	163	29	134	134	22	60	30	0	-0.036	-0.034	0.451	0.444	3.304	0.186	0.026	156	474	27	28	Error	-1	28	-1	29	-50
2	16	21	"PFD66997"	"oPFD66997"	9300	23820	140	160	162	31	92	94	18	94	85	0	338	334	50	138	139	23	100	100	0	0.340	0.357	0.347	0.330	1.608	0.347	0.648	156	541	268	266	-1.556	68	200	70	196	0
2	17	21	"PFM60539"	"oPFM60539"	9520	23810	150	89	90	18	93	95	19	10	2	0	124	129	29	140	142	24	10	3	0	0.250	0.273	0.621	0.611	3.679	0.174	0.020	156	493	-20	-14	-2.000	-4	-16	-3	-11	-50
2	18	21	"PFBL B0176"	"oPFBLOB0176"	9680	23810	140	848	845	216	96	99	19	100	100	0	980	927	248	139	142	25	100	99	0	0.894	0.951	0.945	0.987	1.521	0.932	0.869	156	437	1593	1537	-0.161	752	841	749	788	0
2	19	21	"PFI17723"	"oPFI17723"	9870	23810	130	249	248	52	97	99	18	100	100	0	1116	1129	248	145	149	29	100	100	0	0.157	0.153	0.148	0.149	1.410	0.135	0.765	120	501	1123	1135	-2.675	152	971	151	984	0
2	20	21	"PFG0055"	"oPFG0055"	10060	23810	140	2015	1986	556	96	97	19	100	100	0	1448	1385	453	143	144	29	100	99	0	1.470	1.522	1.514	1.596	1.566	1.500	0.849	156	499	3224	3132	0.556	1919	1305	1890	1242	0
2	21	21	"PFF72499"	"oPFF72499"	10260	23820	150	186	184	42	94	96	20	96	85	0	244	245	43	139	142	34	96	82	0	0.876	0.849	0.880	0.809	1.741	0.774	0.561	156	456	197	196	-0.191	92	105	90	106	0
2	22	21	"PFF72501"	"oPFF72501"	10410	23820	150	107	108	23	77	81	20	67	33	0	209	210	53	110	120	40	87	60	0	0.303	0.310	0.331	0.318	2.499	0.213	0.230	156	635	129	131	-1.722	30	99	31	100	-50
2	1	22	"PFI17727"	"oPFI17727"	6450	24010	130	118	119	23	67	69	15	96	83	0	267	269	44	97	100	23	100	100	0	0.300	0.302	0.316	0.290	1.615	0.294	0.619	120	701	221	224	-1.737	51	170	52	172	0
2	2	22	"PFF72502"	"oPFF72502"	6630	24000	150	110	111	28	70	74	19	76	51	0	188	184	47	101	108	30	83	69	0	0.460	0.494	0.557	0.530	2.473	0.487	0.464	156	765	127	124	-1.121	40	87	41	83	-50
2	3	22	"PFA32037"	"oPFA32037"	6840	23990	150	100	101	19	87	87	19	30	10	0	202	201	38	124	126	27	91	74	0	0.167	0.182	0.204	0.215	3.208	0.134	0.076	156	696	91	91	-2.585	13	78	14	77	-50
2	4	22	"PFM60541"	"oPFM60541"	7020	24010	140	232	231	55	90	91	16	98	96	0	296	300	55	130	132	22	100	99	0	0.855	0.829	0.812	0.770	1.801	0.835	0.726	156	648	308	311	-0.225	142	166	141	170	0
2	5	22	"PFL0145"	"oPFL0145"	7210	24010	140	231	220	57	85	86	17	96	92	0	320	321	58	122	124	23	100	99	0	0.737	0.678	0.684	0.628	1.747	0.690	0.761	156	678	344	334	-0.440	146	198	135	199	0
2	6	22	"PFL0147"	"oPFL0147"	7400	24010	140	162	162	37	79	81	16	96	92	0	405	407	91	115	116	22	100	99	0	0.286	0.284	0.270	0.268	1.723	0.267	0.688	156	670	373	375	-1.805	83	290	83	292	0
2	7	22	"PFF72508"	"oPFF72508"	7590	24010	140	179	178	44	84	85	20	96	85	0	257	254	45	122	123	24	98	94	0	0.704	0.712	0.716	0.674	1.788	0.713	0.606	156	664	230	226	-0.507	95	135	94	132	0
2	8	22	"PFF72510"	"oPFF72510"	7780	24000	150	72	74	15	84	86	29	1	0	0	99	103	21	123	125	24	2	0	0	0.500	0.500	0.611	0.628	3.107	0.404	0.111	156	724	-36	-30	-1.000	-12	-24	-10	-20	-50
2	9	22	"PFM60545"	"oPFM60545"	7980	23970	150	66	68	14	81	83	28	0	0	0	94	97	18	117	118	25	3	0	0	0.652	0.650	0.746	0.691	2.414	1.724	0.112	156	618	-38	-33	-0.617	-15	-23	-13	-20	-50
2	10	22	"PFM60547"	"oPFM60547"	8160	24010	130	204	204	44	84	85	17	98	96	0	265	269	54	123	123	23	99	98	0	0.845	0.822	0.888	0.824	1.714	0.755	0.669	120	573	262	266	-0.243	120	142	120	146	0
2	11	22	"PFL0150"	"oPFL0150"	8350	24000	140	644	623	192	79	81	17	100	100	0	400	382	105	116	118	24	99	97	0	1.989	2.045	1.988	2.134	1.539	2.108	0.850	156	681	849	810	0.992	565	284	544	266	0
2	12	22	"PFL0152"	"oPFL0152"	8540	24000	150	93	94	17	76	77	15	52	19	0	147	145	24	108	110	22	75	37	0	0.436	0.486	0.564	0.531	2.626	0.393	0.211	156	746	56	55	-1.198	17	39	18	37	-50
2	13	22	"PFL0154"	"oPFL0154"	8740	24000	150	84	88	20	83	83	15	25	10	0	113	118	22	120	122	22	13	3	0	-0.143	-2.500	0.880	0.912	3.253	0.398	0.080	156	703	-6	3	Error	1	-7	5	-2	-50
2	14	22	"PFL0156"	"oPFL0156"	8920	24010	140	1520	1398	536	86	88	15	99	99	0	1089	1014	334	127	128	20	99	99	0	1.491	1.479	1.487	1.418	1.928	1.558	0.850	156	653	2396	2199	0.576	1434	962	1312	887	0
2	15	22	"PFBL B0186"	"oPFBLOB0186"	9110	24010	140	162	166	39	87	89	15	95	91	0	291	289	58	130	131	20	99	98	0	0.466	0.497	0.513	0.487	1.826	0.468	0.621	156	670	236	238	-1.102	75	161	79	159	0
2	16	22	"PFH0037"	"oPFH0037"	9300	24010	140	640	642	238	88	89	17	99	98	0	535	541	154	134	135	22	99	98	0	1.377	1.361	1.425	1.304	1.793	1.441	0.813	156	668	953	961	0.461	552	401	554	407	0
2	17	22	"PFF72513"	"oPFF72513"	9490	24010	140	311	303	84	90	92	18	98	97	0	230	229	44	135	137	24	94	85	0	2.326	2.266	2.289	2.262	1.796	2.441	0.610	156	676	316	307	1.218	221	95	213	94	0
2	18	22	"PFM60550"	"oPFM60550"	9690	24000	150	107	106	20	91	92	17	44	16	0	133	137	27	133	136	24	20	5	0	100000.000	3.750	0.942	0.862	3.649	0.279	0.032	156	724	16	19	16.610	16	0	15	4	-50
2	19	22	"EMPTY"	"EMPTY"	9900	24000	150	93	93	15	90	91	16	18	5	0	130	133	21	134	136	25	10	1	0	-0.750	-3.000	0.681	0.594	3.227	0.034	0.001	156	739	-1	2	Error	3	-4	3	-1	-50
2	20	22	"EMPTY"	"EMPTY"	10090	24000	150	91	90	16	85	86	19	16	2	0	140	140	19	128	130	29	21	0	0	0.500	0.417	0.652	0.757	3.609	0.477	0.034	156	683	18	17	-1.000	6	12	5	12	-50
2	21	22	"EMPTY"	"EMPTY"	10280	24000	150	94	95	15	86	88	18	26	3	0	134	137	21	130	131	25	17	3	0	2.000	1.286	0.926	1.010	3.754	0.408	0.071	156	651	12	16	1.000	8	4	9	7	-50
2	22	22	"EMPTY"	"EMPTY"	10480	24010	150	91	92	15	83	84	18	23	4	0	128	132	21	121	124	30	17	1	0	1.143	0.818	0.851	0.815	3.421	0.365	0.094	156	960	15	20	0.193	8	7	9	11	-50
3	1	1	"PFE0652"	"E9164_1"	10780	19900	130	374	368	142	61	64	15	100	99	0	311	312	96	84	87	16	100	98	0	1.379	1.346	1.296	1.312	1.899	1.419	0.714	120	670	540	535	0.463	313	227	307	228	0
3	2	1	"PFE0127"	"E15452_2"	10970	19900	130	256	250	84	59	61	11	100	99	0	1567	1605	618	80	83	16	100	100	0	0.132	0.125	0.126	0.122	1.621	0.110	0.747	120	635	1684	1716	-2.916	197	1487	191	1525	0
3	3	1	"PFE0630"	"E8314_1"	11160	19910	120	193	205	82	60	63	16	98	94	0	897	921	434	82	86	19	100	100	0	0.163	0.173	0.165	0.168	1.664	0.158	0.763	120	570	948	984	-2.615	133	815	145	839	0
3	4	1	"PFE0335"	"E23986_4"	11350	19910	130	1217	1190	565	58	60	12	99	97	0	6043	6270	2387	79	83	17	100	100	0	0.194	0.183	0.199	0.176	1.728	0.181	0.810	120	628	7123	7323	-2.363	1159	5964	1132	6191	0
3	5	1	"PFE0497"	"E3038_1"	11530	19900	130	399	388	140	61	63	14	100	100	0	1244	1259	453	83	87	20	100	100	0	0.291	0.278	0.275	0.270	1.492	0.244	0.772	120	638	1499	1503	-1.780	338	1161	327	1176	0
3	6	1	"PFE0489"	"E29931_1"	11720	19900	130	220	219	77	61	63	13	96	95	0	770	782	323	84	89	40	100	100	0	0.232	0.226	0.225	0.219	1.707	0.190	0.727	120	653	845	856	-2.109	159	686	158	698	0
3	7	1	"PFE0152"	"E16122_8"	11910	19900	130	611	623	267	61	63	11	100	100	0	1424	1447	634	85	90	45	100	99	0	0.411	0.413	0.376	0.412	1.796	0.352	0.758	120	652	1889	1924	-1.284	550	1339	562	1362	0
3	8	1	"PFE0560"	"E5006_15"	12110	19910	130	146	142	42	65	65	12	92	86	0	461	482	144	87	91	27	100	100	0	0.217	0.195	0.203	0.173	2.003	0.184	0.657	120	637	455	472	-2.207	81	374	77	395	0
3	9	1	"PFE0506"	"E3215_1"	12290	19900	130	7781	7975	3611	63	64	12	100	100	0	4712	5082	2517	86	90	29	100	97	0	1.668	1.584	1.523	1.715	2.270	1.539	0.802	120	639	12344	12908	0.738	7718	4626	7912	4996	0
3	10	1	"PFF0276"	"F18248_2"	12480	19900	130	1015	1001	397	59	60	10	100	100	0	1000	998	362	81	85	29	100	100	0	1.040	1.027	0.978	1.012	1.843	1.038	0.805	120	651	1875	1859	0.057	956	919	942	917	0
3	11	1	"PFF1508"	"F59453_1"	12670	19910	120	200	193	70	57	57	8	97	94	0	606	625	204	79	80	10	100	100	0	0.271	0.249	0.256	0.231	1.862	0.236	0.722	120	570	670	682	-1.882	143	527	136	546	0
3	12	1	"PFF1029"	"F4425_1"	12860	19910	120	1159	1106	457	58	59	9	100	100	0	2504	2493	887	82	83	11	100	100	0	0.455	0.435	0.427	0.401	1.826	0.413	0.804	120	575	3523	3459	-1.137	1101	2422	1048	2411	0
3	13	1	"PFF0774"	"F35531_1"	13060	19910	130	1742	1643	599	60	61	11	100	100	0	1671	1603	504	86	86	12	100	100	0	1.061	1.044	1.018	0.995	1.778	1.093	0.812	120	644	3267	3100	0.086	1682	1585	1583	1517	0
3	14	1	"PFF0382"	"F21003_1"	13250	19910	130	113	114	24	60	61	12	96	90	0	150	152	28	83	84	13	97	95	0	0.791	0.783	0.835	0.800	2.036	0.742	0.495	120	619	120	123	-0.338	53	67	54	69	0
3	15	1	"PFF0437"	"F22770_1"	13430	19900	130	5848	5901	2731	61	62	11	100	100	0	5071	4937	2394	82	86	38	98	97	0	1.160	1.203	1.146	1.287	2.325	1.123	0.801	120	637	10776	10695	0.214	5787	4989	5840	4855	0
3	16	1	"PFF0027"	"F10724_1"	13630	19910	120	105	107	28	60	61	11	91	78	0	155	158	28	79	83	41	92	43	0	0.592	0.595	0.534	0.531	2.086	0.611	0.491	120	555	121	126	-0.756	45	76	47	79	0
3	17	1	"PFF0760"	"F35197_2"	13810	19900	130	3081	2908	1052	58	61	37	100	100	0	2691	2577	1078	77	83	62	97	97	0	1.156	1.140	1.170	1.213	2.041	1.077	0.804	120	639	5637	5350	0.210	3023	2614	2850	2500	0
3	18	1	"PFF0169"	"F15775_1"	14010	19910	130	196	198	60	60	61	12	99	95	0	393	416	130	80	85	59	100	97	0	0.435	0.411	0.421	0.388	1.713	0.361	0.679	120	654	449	474	-1.203	136	313	138	336	0
3	19	1	"PFF1930"	"F960_5"	14200	19910	120	707	701	228	60	62	11	100	100	0	1513	1542	522	81	83	14	100	100	0	0.452	0.439	0.424	0.438	1.552	0.398	0.792	120	540	2079	2102	-1.146	647	1432	641	1461	0
3	20	1	"PFF0151"	"F15196_1"	14380	19900	130	2407	2426	990	65	67	15	100	100	0	2203	2168	942	87	93	63	99	97	0	1.107	1.135	1.089	1.218	2.120	1.066	0.805	120	704	4458	4442	0.146	2342	2116	2361	2081	0
3	21	1	"PFF1609"	"F63380_2"	14610	19880	80	88	90	17	70	72	15	53	25	0	126	124	19	96	98	20	67	21	0	0.600	0.714	0.711	0.709	2.627	0.573	0.217	52	238	48	48	-0.737	18	30	20	28	0
3	22	1	"PFF1869"	"F7374_2"	14770	19910	120	105	105	25	61	63	11	90	78	0	171	165	41	82	84	15	92	88	0	0.494	0.530	0.542	0.496	2.183	0.464	0.497	120	639	133	127	-1.016	44	89	44	83	0
3	1	2	"PFF1444"	"F5729_1"	10800	20090	150	86	85	15	68	70	14	56	23	0	117	117	21	98	100	22	42	10	0	0.947	0.895	0.800	0.852	3.319	0.546	0.309	156	751	37	36	-0.078	18	19	17	19	-50
3	2	2	"PFF0230"	"F17039_3"	10970	20100	130	367	357	127	70	72	17	100	97	0	310	302	89	97	99	19	94	94	0	1.394	1.400	1.321	1.399	2.168	1.458	0.698	120	520	510	492	0.480	297	213	287	205	0
3	3	2	"PFM0480"	"M38913_8"	11170	20100	130	1125	1075	416	68	70	17	100	100	0	1009	986	340	94	97	18	100	100	0	1.155	1.129	1.104	1.094	1.805	1.138	0.764	120	490	1972	1899	0.208	1057	915	1007	892	0
3	4	2	"PFM0579"	"M446_3"	11350	20100	130	290	304	113	65	66	12	100	100	0	1033	1054	404	91	93	16	100	100	0	0.239	0.248	0.244	0.241	1.728	0.216	0.735	120	515	1167	1202	-2.066	225	942	239	963	0
3	5	2	"PFM0717"	"M5299_3"	11540	20100	130	181	182	61	65	67	13	98	95	0	183	186	54	93	97	22	91	85	0	1.289	1.258	1.169	1.239	2.253	1.272	0.580	120	563	206	210	0.366	116	90	117	93	0
3	6	2	"PFM0868"	"M724_5"	11730	20100	130	293	302	106	63	64	13	100	100	0	339	335	96	87	92	42	98	95	0	0.913	0.964	0.930	0.947	1.685	0.943	0.750	120	561	482	487	-0.132	230	252	239	248	0
3	7	2	"PFM0875"	"M783_4"	11930	20100	140	817	787	384	60	60	10	97	95	0	738	726	307	81	85	32	96	94	0	1.152	1.127	1.099	1.134	2.568	1.181	0.805	156	584	1414	1372	0.204	757	657	727	645	0
3	8	2	"PFM0093"	"M16622_6"	12110	20100	120	433	416	138	60	61	10	99	99	0	1036	1024	310	83	85	15	100	100	0	0.391	0.378	0.393	0.366	1.738	0.350	0.773	120	478	1326	1297	-1.353	373	953	356	941	0
3	9	2	"PFM0612"	"M45542_7"	12310	20100	130	1979	1968	759	61	63	11	100	100	0	1476	1505	493	85	89	31	100	100	0	1.379	1.343	1.363	1.300	1.612	1.428	0.818	120	560	3309	3327	0.463	1918	1391	1907	1420	0
3	10	2	"PFM0634"	"M46791_1"	12490	20100	120	1206	1163	433	58	59	9	100	100	0	1749	1663	547	79	82	26	100	100	0	0.687	0.698	0.691	0.676	1.668	0.661	0.812	120	499	2818	2689	-0.541	1148	1670	1105	1584	0
3	11	2	"PFM0704"	"M52103_1"	12680	20100	120	222	215	67	58	59	9	99	98	0	375	376	118	78	81	26	100	99	0	0.552	0.527	0.524	0.505	1.953	0.465	0.716	120	529	461	455	-0.857	164	297	157	298	0
3	12	2	"PFM0190"	"M22662_1"	12890	20100	130	92	92	20	61	62	10	84	70	0	119	118	24	85	86	12	78	64	0	0.912	0.939	0.884	0.945	2.751	0.676	0.286	120	557	65	64	-0.133	31	34	31	33	0
3	13	2	"PFM0225"	"M24933_4"	13070	20100	130	3101	3028	1003	64	65	12	100	100	0	1892	1928	568	89	91	13	100	100	0	1.684	1.612	1.679	1.583	1.452	1.667	0.811	120	530	4840	4803	0.752	3037	1803	2964	1839	0
3	14	2	"PFM0412"	"M36754_1"	13260	20100	130	382	384	110	64	66	12	100	100	0	1925	1910	577	89	90	13	100	100	0	0.173	0.176	0.172	0.174	1.415	0.157	0.799	120	547	2154	2141	-2.529	318	1836	320	1821	0
3	15	2	"PFM0630"	"M46462_5"	13450	20100	130	1590	1588	618	62	63	11	100	100	0	1326	1311	441	86	90	41	100	100	0	1.232	1.246	1.225	1.210	1.570	1.316	0.803	120	544	2768	2751	0.301	1528	1240	1526	1225	0
3	16	2	"PFM0465"	"M38247_1"	13630	20100	130	680	685	251	60	62	13	100	100	0	812	826	274	82	86	34	100	100	0	0.849	0.840	0.872	0.823	1.532	0.807	0.813	120	530	1350	1369	-0.236	620	730	625	744	0
3	17	2	"PFM0026"	"M11919_1"	13820	20100	130	4940	4558	1558	62	68	57	100	100	0	9241	8771	3110	85	133	455	100	100	0	0.533	0.518	0.524	0.521	1.528	0.469	0.802	120	589	14034	13182	-0.908	4878	9156	4496	8686	0
3	18	2	"PFM0819"	"M5894_4"	14020	20100	130	215	218	60	63	68	58	95	70	0	584	590	165	87	131	461	58	0	0	0.306	0.308	0.298	0.296	1.615	0.135	0.519	120	562	649	658	-1.709	152	497	155	503	0
3	19	2	"PFM0473"	"M38757_6"	14210	20100	130	330	324	97	64	65	12	100	100	0	302	302	81	87	88	14	100	100	0	1.237	1.209	1.206	1.210	1.461	1.201	0.769	120	531	481	475	0.307	266	215	260	215	0
3	20	2	"PFM0062"	"M14235_3"	14390	20100	130	6206	5958	1916	70	71	15	100	100	0	3860	3595	1169	93	100	71	100	100	0	1.629	1.681	1.691	1.688	1.498	1.708	0.831	120	558	9903	9390	0.704	6136	3767	5888	3502	0
3	21	2	"PFM0821"	"M59170_2"	14590	20100	130	6913	6589	2081	72	74	15	100	100	0	3142	3087	969	95	97	18	100	100	0	2.245	2.178	2.203	2.170	1.460	2.261	0.832	120	650	9888	9509	1.167	6841	3047	6517	2992	0
3	22	2	"PFN0022"	"N127_5"	14790	20100	130	245	235	59	67	69	13	100	100	0	334	334	81	88	89	15	100	100	0	0.724	0.683	0.719	0.679	1.520	0.670	0.768	120	664	424	414	-0.467	178	246	168	246	0
3	1	3	"PFN0013"	"N127_32"	10790	20290	130	210	205	54	71	73	14	95	95	0	354	347	82	108	110	20	100	100	0	0.565	0.561	0.569	0.527	1.804	0.513	0.732	120	616	385	373	-0.824	139	246	134	239	0
3	2	3	"PFN0021"	"N127_48"	10980	20300	130	243	240	71	74	76	14	100	97	0	570	582	160	106	110	22	100	100	0	0.364	0.349	0.349	0.327	1.566	0.342	0.811	120	514	633	642	-1.457	169	464	166	476	0
3	3	3	"PFN0027"	"N128_1"	11160	20270	150	93	93	19	73	75	17	53	22	0	143	145	28	104	107	21	71	47	0	0.513	0.488	0.528	0.562	2.816	0.396	0.268	156	593	59	61	-0.963	20	39	20	41	-50
3	4	3	"PFN0057"	"N128_56"	11360	20290	130	180	176	46	68	71	13	97	95	0	562	549	171	99	102	23	100	100	0	0.242	0.240	0.235	0.232	1.730	0.210	0.726	120	550	575	558	-2.048	112	463	108	450	0
3	5	3	"PFB0078"	"B297"	11550	20290	120	422	407	122	66	68	12	100	99	0	374	361	92	94	96	20	100	100	0	1.271	1.277	1.249	1.267	1.584	1.321	0.803	120	500	636	608	0.346	356	280	341	267	0
3	6	3	"PFB0080"	"B3"	11740	20290	130	374	377	114	63	64	11	100	100	0	449	429	119	89	90	14	99	99	0	0.864	0.924	0.955	0.949	1.806	0.940	0.783	120	506	671	654	-0.211	311	360	314	340	0
3	7	3	"PFB0083"	"B306"	11920	20290	120	143	146	38	61	61	10	98	95	0	164	166	33	81	82	13	96	96	0	0.988	1.000	0.946	0.930	1.742	1.010	0.639	120	471	165	170	-0.017	82	83	85	85	0
3	8	3	"PFB0085"	"B310"	12120	20290	130	1797	1797	527	60	61	10	100	100	0	789	789	225	80	82	13	100	100	0	2.450	2.450	2.491	2.462	1.372	2.561	0.841	120	546	2446	2446	1.293	1737	709	1737	709	0
3	9	3	"PFB0090"	"B32"	12310	20290	130	116	118	31	58	59	9	99	90	0	187	196	62	79	81	13	98	96	0	0.537	0.513	0.509	0.498	1.933	0.461	0.668	120	521	166	177	-0.897	58	108	60	117	0
3	10	3	"PFB0092"	"B322"	12490	20290	130	94	97	21	56	57	8	95	87	0	284	286	81	74	76	25	99	99	0	0.181	0.193	0.193	0.182	1.838	0.163	0.582	120	553	248	253	-2.466	38	210	41	212	0
3	11	3	"PFB0109"	"B366"	12700	20290	120	185	180	50	57	58	9	100	99	0	484	476	134	78	79	11	100	100	0	0.315	0.309	0.322	0.292	1.738	0.287	0.755	120	513	534	521	-1.665	128	406	123	398	0
3	12	3	"PFB0111"	"B370"	12880	20290	120	113	117	28	60	61	10	96	92	0	324	328	108	84	86	12	100	97	0	0.221	0.234	0.226	0.228	2.182	0.192	0.621	120	484	293	301	-2.179	53	240	57	244	0
3	13	3	"PFB0114"	"B374"	13070	20290	130	350	355	98	62	64	11	100	100	0	431	413	108	89	90	13	100	100	0	0.842	0.904	0.878	0.916	1.503	0.864	0.816	120	559	630	617	-0.248	288	342	293	324	0
3	14	3	"PFB0120"	"B388"	13270	20290	130	154	157	33	62	64	11	100	100	0	228	227	49	89	90	12	100	100	0	0.662	0.688	0.723	0.691	1.679	0.640	0.698	120	546	231	233	-0.595	92	139	95	138	0
3	15	3	"PFB0122"	"B391"	13450	20290	120	299	310	117	63	64	11	100	100	0	668	674	250	88	89	14	100	100	0	0.407	0.422	0.431	0.413	1.597	0.383	0.781	120	484	816	833	-1.297	236	580	247	586	0
3	16	3	"PFB0125"	"B397"	13640	20290	120	119	123	28	62	63	12	96	91	0	334	339	82	86	90	32	100	100	0	0.230	0.241	0.237	0.223	1.756	0.207	0.628	120	534	305	314	-2.121	57	248	61	253	0
3	17	3	"PFB0143"	"B440"	13840	20280	100	90	90	21	63	64	11	71	56	0	118	119	25	87	104	182	0	0	0	0.871	0.844	0.963	0.793	2.645	0.661	0.316	80	403	58	59	-0.199	27	31	27	32	0
3	18	3	"PFB0145"	"B444"	14020	20290	130	384	398	121	63	64	11	100	100	0	500	484	137	88	91	23	100	100	0	0.779	0.846	0.844	0.847	1.476	0.803	0.804	120	564	733	731	-0.360	321	412	335	396	0
3	19	3	"PFB0147"	"B449"	14220	20290	130	370	384	126	64	65	11	100	100	0	463	469	151	87	88	13	100	100	0	0.814	0.838	0.818	0.839	1.509	0.828	0.786	120	556	682	702	-0.297	306	376	320	382	0
3	20	3	"PFB0149"	"B453"	14410	20290	130	1389	1440	608	66	67	12	100	100	0	965	950	342	90	91	15	100	100	0	1.512	1.598	1.450	1.579	1.726	1.744	0.761	120	532	2198	2234	0.596	1323	875	1374	860	0
3	21	3	"PFB0151"	"B456"	14590	20290	120	474	465	159	67	68	12	100	100	0	888	889	288	90	92	17	100	100	0	0.510	0.498	0.485	0.481	1.656	0.465	0.786	120	495	1205	1197	-0.971	407	798	398	799	0
3	22	3	"PFB0153"	"B458"	14790	20290	120	132	131	36	66	67	12	94	88	0	272	270	72	88	90	16	98	96	0	0.359	0.357	0.374	0.351	2.093	0.331	0.600	120	594	250	247	-1.479	66	184	65	182	0
3	1	4	"PFB0170"	"B491"	10790	20480	130	1873	1911	648	70	71	13	100	100	0	1344	1332	445	99	102	19	100	100	0	1.448	1.493	1.452	1.523	1.551	1.500	0.861	120	618	3048	3074	0.534	1803	1245	1841	1233	0
3	2	4	"PFB0172"	"B496"	10980	20480	130	169	170	41	75	77	15	99	95	0	233	232	49	109	111	20	96	95	0	0.758	0.772	0.759	0.774	2.171	0.705	0.585	120	563	218	218	-0.400	94	124	95	123	0
3	3	4	"PFB0174"	"B498"	11190	20480	120	137	142	32	74	75	14	96	91	0	270	256	64	107	111	21	95	92	0	0.387	0.456	0.439	0.421	1.962	0.378	0.559	120	490	226	217	-1.371	63	163	68	149	0
3	4	4	"PFB0177"	"B50"	11360	20500	150	92	95	22	70	71	12	67	43	0	125	127	25	102	104	21	51	23	0	0.957	1.000	0.803	0.866	2.806	0.708	0.219	156	584	45	50	-0.064	22	23	25	25	-50
3	5	4	"PFB0179"	"B504"	11560	20480	120	248	250	64	66	67	12	100	100	0	358	344	84	94	96	16	100	97	0	0.689	0.736	0.701	0.755	1.698	0.708	0.758	120	488	446	434	-0.537	182	264	184	250	0
3	6	4	"PFB0181"	"B506"	11750	20480	140	109	112	27	63	64	10	94	85	0	156	156	33	90	92	14	92	87	0	0.697	0.742	0.771	0.733	2.268	0.704	0.513	156	539	112	115	-0.521	46	66	49	66	0
3	7	4	"PFD0024"	"D12635_25"	11930	20480	120	322	311	92	63	64	10	100	100	0	742	724	217	88	89	14	100	100	0	0.396	0.390	0.384	0.381	1.594	0.362	0.802	120	476	913	884	-1.336	259	654	248	636	0
3	8	4	"PFD0027"	"D12635_33"	12130	20470	130	423	418	125	62	62	11	100	100	0	252	239	64	85	87	14	98	96	0	2.162	2.312	2.221	2.414	1.778	2.415	0.759	120	558	528	510	1.112	361	167	356	154	0
3	9	4	"PFD0029"	"D12635_37"	12320	20480	120	312	295	91	58	58	9	100	100	0	501	492	144	78	79	12	100	100	0	0.600	0.572	0.590	0.554	1.844	0.552	0.756	120	446	677	651	-0.736	254	423	237	414	0
3	10	4	"PFD0031"	"D12635_39"	12500	20480	120	1495	1471	510	55	56	8	100	100	0	938	900	310	74	75	11	100	100	0	1.667	1.714	1.711	1.754	1.590	1.720	0.836	120	466	2304	2242	0.737	1440	864	1416	826	0
3	11	4	"PFD0034"	"D12635_48"	12700	20480	130	1067	1060	335	56	57	10	100	100	0	739	741	220	77	78	12	100	100	0	1.527	1.512	1.482	1.514	1.642	1.563	0.819	120	534	1673	1668	0.611	1011	662	1004	664	0
3	12	4	"PFD0036"	"D12635_51"	12890	20480	130	2788	2668	925	59	61	10	100	100	0	3087	3030	879	84	86	12	100	100	0	0.909	0.886	0.909	0.840	1.736	0.895	0.828	120	498	5732	5555	-0.138	2729	3003	2609	2946	0
3	13	4	"PFD0064"	"D16785_11"	13080	20480	120	122	125	28	62	63	10	99	95	0	235	231	48	89	91	13	100	99	0	0.411	0.444	0.419	0.421	1.900	0.393	0.613	120	465	206	205	-1.283	60	146	63	142	0
3	14	4	"PFD0066"	"D16785_17"	13270	20480	120	107	109	22	62	63	10	97	90	0	235	232	43	89	90	13	100	99	0	0.308	0.329	0.319	0.302	1.864	0.296	0.590	120	468	191	190	-1.698	45	146	47	143	0
3	15	4	"PFD0069"	"D16785_21"	13460	20480	130	484	472	151	63	65	11	100	100	0	403	408	113	90	90	13	100	100	0	1.345	1.286	1.294	1.272	1.704	1.343	0.808	120	511	734	727	0.428	421	313	409	318	0
3	16	4	"PFD0073"	"D16785_3"	13650	20480	120	1628	1563	541	63	64	11	100	100	0	4011	3804	1179	90	92	14	100	100	0	0.399	0.404	0.398	0.392	1.644	0.374	0.809	120	466	5486	5214	-1.325	1565	3921	1500	3714	0
3	17	4	"PFD0075"	"D16785_33"	13840	20480	140	111	111	27	62	64	11	91	80	0	151	153	36	89	91	14	93	86	0	0.790	0.766	0.709	0.719	2.491	0.670	0.398	156	569	111	113	-0.339	49	62	49	64	0
3	18	4	"PFD0077"	"D16785_36"	14030	20480	120	618	599	187	62	63	11	100	100	0	1084	1035	254	86	88	14	100	100	0	0.557	0.566	0.559	0.532	1.781	0.550	0.760	120	463	1554	1486	-0.844	556	998	537	949	0
3	19	4	"PFD0096"	"D17715_112"	14220	20480	130	623	611	184	62	63	10	100	100	0	570	576	138	83	84	13	100	100	0	1.152	1.114	1.099	1.058	1.566	1.155	0.839	120	558	1048	1042	0.204	561	487	549	493	0
3	20	4	"PFD0098"	"D17715_12"	14420	20480	120	124	125	30	63	63	11	95	89	0	361	366	100	85	86	12	100	100	0	0.221	0.221	0.218	0.203	1.872	0.204	0.646	120	479	337	343	-2.178	61	276	62	281	0
3	21	4	"PFD0102"	"D17715_13"	14600	20480	120	231	224	73	65	65	11	96	95	0	584	571	166	88	90	16	100	100	0	0.335	0.329	0.318	0.305	2.179	0.295	0.673	120	498	662	642	-1.579	166	496	159	483	0
3	22	4	"PFD0104"	"D17715_134"	14800	20480	120	110	112	25	65	66	12	95	82	0	254	251	59	87	89	13	100	98	0	0.269	0.287	0.266	0.276	1.758	0.273	0.592	120	576	212	211	-1.892	45	167	47	164	0
3	1	5	"PFD0106"	"D17715_138"	10800	20670	120	129	126	29	67	69	14	91	85	0	306	297	68	94	96	17	100	98	0	0.292	0.291	0.307	0.279	1.951	0.262	0.591	120	554	274	262	-1.774	62	212	59	203	0
3	2	5	"PFD0108"	"D17715_140"	11000	20670	120	142	144	35	72	73	15	94	91	0	424	401	99	102	104	21	98	97	0	0.217	0.241	0.251	0.230	2.018	0.207	0.568	120	496	392	371	-2.202	70	322	72	299	0
3	3	5	"PFD0130"	"D17715_44"	11180	20670	120	194	191	58	71	72	14	97	90	0	217	215	44	101	102	19	97	94	0	1.060	1.053	1.055	1.010	2.122	1.152	0.611	120	452	239	234	0.085	123	116	120	114	0
3	4	5	"PFD0132"	"D17715_47"	11370	20670	120	140	139	35	64	66	12	97	92	0	313	314	82	92	93	17	99	97	0	0.344	0.338	0.366	0.328	2.051	0.289	0.603	120	438	297	297	-1.540	76	221	75	222	0
3	5	5	"PFD0134"	"D17715_5"	11560	20660	110	139	133	33	62	63	12	96	92	0	215	208	57	87	89	19	92	91	0	0.602	0.587	0.558	0.625	2.564	0.445	0.566	80	445	205	192	-0.733	77	128	71	121	0
3	6	5	"PFD0136"	"D17715_51"	11760	20670	120	192	189	58	62	62	10	97	95	0	236	232	60	85	87	18	97	97	0	0.861	0.864	0.853	0.845	2.123	0.872	0.729	120	453	281	274	-0.216	130	151	127	147	0
3	7	5	"PFD0138"	"D17715_56"	11940	20670	130	1570	1472	468	64	65	11	100	100	0	1202	1078	325	88	90	14	100	100	0	1.352	1.422	1.396	1.420	1.749	1.438	0.805	120	471	2620	2398	0.435	1506	1114	1408	990	0
3	8	5	"PFD0141"	"D17715_61"	12130	20670	130	137	137	33	63	64	11	98	92	0	255	259	76	86	88	15	98	96	0	0.438	0.428	0.430	0.444	2.054	0.351	0.615	120	520	243	247	-1.191	74	169	74	173	0
3	9	5	"PFE0196"	"E18169_1"	12330	20660	140	522	538	265	58	59	9	99	99	0	570	574	263	79	80	12	97	96	0	0.945	0.970	0.963	1.012	2.250	0.965	0.785	156	525	955	975	-0.082	464	491	480	495	0
3	10	5	"PFE0199"	"E18440_1"	12510	20660	130	642	622	228	56	57	8	100	100	0	503	496	174	75	76	12	98	98	0	1.369	1.344	1.347	1.346	2.048	1.337	0.776	120	465	1014	987	0.453	586	428	566	421	0
3	11	5	"PFE0201"	"E18440_5"	12690	20660	120	111	113	24	57	58	10	96	95	0	213	208	48	78	79	11	100	97	0	0.400	0.431	0.423	0.436	1.821	0.377	0.621	120	467	189	186	-1.322	54	135	56	130	0
3	12	5	"PFE0203"	"E18445_1"	12890	20650	130	693	665	206	60	61	11	100	100	0	486	482	137	84	85	12	100	100	0	1.575	1.520	1.516	1.522	1.517	1.585	0.808	120	516	1035	1003	0.655	633	402	605	398	0
3	13	5	"PFE0206"	"E18512_1"	13070	20650	130	558	521	204	62	63	10	100	100	0	381	385	98	87	89	13	100	100	0	1.687	1.540	1.590	1.394	2.066	1.724	0.741	120	530	790	757	0.755	496	294	459	298	0
3	14	5	"PFE0208"	"E18512_4"	13280	20650	120	96	99	24	61	62	10	90	74	0	128	130	22	86	87	13	92	81	0	0.833	0.864	0.838	0.865	2.426	0.850	0.364	120	488	77	82	-0.263	35	42	38	44	0
3	15	5	"PFE0230"	"E19008_1"	13460	20660	120	576	563	189	61	62	11	98	98	0	898	864	236	84	85	13	100	100	0	0.633	0.644	0.637	0.589	2.020	0.626	0.801	120	468	1329	1282	-0.660	515	814	502	780	0
3	16	5	"PFE0234"	"E19248_7"	13650	20660	120	433	440	172	61	62	11	99	98	0	756	798	287	85	86	13	100	100	0	0.554	0.532	0.532	0.491	2.049	0.498	0.742	120	494	1043	1092	-0.851	372	671	379	713	0
3	17	5	"PFE0237"	"E19278_2"	13850	20660	130	362	373	149	62	66	54	96	94	0	305	310	91	85	87	14	100	99	0	1.364	1.382	1.317	1.308	2.053	1.510	0.707	120	475	520	536	0.447	300	220	311	225	0
3	18	5	"PFE0239"	"E19278_6"	14030	20660	120	104	105	23	62	62	10	92	85	0	125	125	20	84	85	14	90	70	0	1.024	1.049	1.158	1.064	2.340	1.079	0.306	120	429	83	84	0.035	42	41	43	41	0
3	19	5	"PFE0243"	"E19631_3"	14220	20670	130	235	232	80	63	64	11	95	95	0	1008	1016	312	84	86	14	100	100	0	0.186	0.181	0.175	0.165	1.786	0.175	0.791	120	531	1096	1101	-2.425	172	924	169	932	0
3	20	5	"PFE0246"	"E19695_2"	14410	20660	120	759	744	270	65	65	11	100	100	0	508	481	154	85	88	13	100	100	0	1.641	1.715	1.688	1.725	1.720	1.786	0.780	120	484	1117	1075	0.714	694	423	679	396	0
3	21	5	"PFE0270"	"E20800_3"	14600	20670	120	173	170	52	65	66	11	97	90	0	307	308	81	89	91	13	100	100	0	0.495	0.479	0.478	0.430	2.106	0.447	0.629	120	482	326	324	-1.013	108	218	105	219	0
3	22	5	"PFE0275"	"E21089_1"	14810	20670	150	70	72	16	65	66	12	36	14	0	95	98	21	88	89	14	33	13	0	0.714	0.700	0.862	0.925	4.416	0.421	0.038	156	837	12	17	-0.485	5	7	7	10	-50
3	1	6	"PFE0277"	"E21208_2"	10800	20850	130	140	146	44	59	61	10	98	93	0	150	148	34	82	84	14	95	85	0	1.191	1.318	1.375	1.302	1.854	1.209	0.603	120	622	149	153	0.252	81	68	87	66	0
3	2	6	"PFE0279"	"E21208_4"	10990	20860	130	159	161	52	62	66	27	88	79	0	276	269	68	85	89	32	97	94	0	0.508	0.538	0.510	0.502	2.104	0.534	0.643	120	526	288	283	-0.978	97	191	99	184	0
3	3	6	"PFE0282"	"E21586_1"	11180	20850	130	538	562	242	66	69	27	95	94	0	535	538	232	88	93	33	98	94	0	1.056	1.102	1.093	1.126	2.494	1.057	0.708	120	538	919	946	0.079	472	447	496	450	0
3	4	6	"PFE0285"	"E21786_1"	11380	20850	130	1209	1213	549	67	68	14	100	99	0	947	940	299	90	92	19	100	100	0	1.333	1.348	1.380	1.156	2.245	1.569	0.766	120	503	1999	1996	0.414	1142	857	1146	850	0
3	5	6	"PFE0322"	"E23195_1"	11540	20840	120	216	212	58	63	65	14	99	98	0	329	323	89	85	89	20	99	99	0	0.627	0.626	0.619	0.628	1.807	0.576	0.753	120	494	397	387	-0.673	153	244	149	238	0
3	6	6	"PFE0330"	"E23784_1"	11740	20840	120	222	219	53	64	65	12	99	99	0	640	621	181	86	88	15	100	100	0	0.285	0.290	0.274	0.290	1.691	0.267	0.799	120	499	712	690	-1.810	158	554	155	535	0
3	7	6	"PFE0333"	"E23986_1"	11930	20840	130	119	121	28	68	68	11	93	90	0	240	237	57	93	94	15	100	99	0	0.347	0.368	0.360	0.352	2.163	0.314	0.495	120	491	198	197	-1.527	51	147	53	144	0
3	8	6	"PFE0342"	"E24470_2"	12110	20840	120	815	800	200	69	69	13	100	100	0	885	839	232	93	95	18	100	100	0	0.942	0.980	0.965	0.996	1.430	0.950	0.861	120	471	1538	1477	-0.086	746	792	731	746	0
3	9	6	"PFE0347"	"E24550_1"	12310	20850	120	109	111	27	61	63	13	90	83	0	148	150	31	82	86	17	94	86	0	0.727	0.735	0.716	0.747	2.200	0.732	0.564	120	495	114	118	-0.459	48	66	50	68	0
3	10	6	"PFE0349"	"E24569_3"	12500	20850	130	203	198	67	56	57	8	96	95	0	387	383	109	76	76	9	100	100	0	0.473	0.463	0.474	0.434	1.801	0.451	0.749	120	530	458	449	-1.081	147	311	142	307	0
3	11	6	"PFF0266"	"F17836_2"	12690	20840	120	202	209	56	58	60	9	99	98	0	558	545	143	80	80	12	100	100	0	0.301	0.325	0.323	0.320	1.600	0.300	0.782	120	496	622	616	-1.731	144	478	151	465	0
3	12	6	"PFF0268"	"F17989_2"	12880	20850	120	143	141	34	61	62	10	98	93	0	445	447	108	86	87	12	100	100	0	0.228	0.222	0.209	0.203	1.727	0.202	0.719	120	530	441	441	-2.130	82	359	80	361	0
3	13	6	"PFF0274"	"F18154_3"	13070	20850	120	93	93	18	62	63	11	87	65	0	122	127	23	87	89	13	88	69	0	0.886	0.775	0.837	0.779	2.542	0.660	0.348	120	514	66	71	-0.175	31	35	31	40	0
3	14	6	"PFF0278"	"F18417_1"	13260	20850	120	291	282	97	61	61	11	97	96	0	1377	1301	336	83	85	14	100	100	0	0.178	0.181	0.178	0.172	1.679	0.173	0.779	120	531	1524	1439	-2.492	230	1294	221	1218	0
3	15	6	"PFF0285"	"F18525_1"	13460	20850	120	252	246	75	60	60	10	96	95	0	493	471	109	80	82	12	100	100	0	0.465	0.476	0.485	0.441	1.844	0.458	0.756	120	514	605	577	-1.105	192	413	186	391	0
3	16	6	"PFF0289"	"F18567_3"	13650	20850	120	91	93	20	61	69	77	0	0	0	115	118	20	83	85	19	75	40	0	0.938	0.914	0.940	0.935	2.996	6.382	0.196	120	500	62	67	-0.093	30	32	32	35	0
3	17	6	"PFF0323"	"F19549_1"	13840	20840	130	2132	2121	792	59	67	74	99	99	0	1579	1489	432	81	83	19	100	100	0	1.384	1.464	1.502	1.381	1.709	1.577	0.815	120	543	3571	3470	0.469	2073	1498	2062	1408	0
3	18	6	"PFF0329"	"F19626_1"	14040	20840	150	81	82	17	61	62	11	71	43	0	110	111	18	84	86	15	72	36	0	0.769	0.778	0.837	0.787	2.908	0.621	0.223	156	615	46	48	-0.379	20	26	21	27	-50
3	19	6	"PFF0332"	"F19746_5"	14240	20850	100	91	92	20	66	67	13	77	46	0	129	128	24	91	93	15	81	62	0	0.658	0.703	0.730	0.687	3.040	0.466	0.167	80	377	63	63	-0.604	25	38	26	37	0
3	20	6	"PFF0334"	"F19787_2"	14410	20850	120	6744	6316	2337	67	71	20	100	100	0	7887	7046	2020	91	94	22	100	100	0	0.856	0.898	0.910	0.819	1.949	0.927	0.820	120	507	14473	13204	-0.224	6677	7796	6249	6955	0
3	21	6	"PFF0336"	"F19828_2"	14610	20840	120	413	393	130	70	72	15	100	98	0	193	195	54	94	96	16	94	89	0	3.465	3.198	3.045	3.168	1.913	3.463	0.657	120	541	442	424	1.793	343	99	323	101	0
3	22	6	"PFF0338"	"F19846_4"	14820	20850	100	86	92	22	69	71	15	53	32	0	117	121	31	92	94	16	63	35	0	0.680	0.793	0.780	0.778	3.239	0.652	0.193	80	440	42	52	-0.556	17	25	23	29	0
3	1	7	"PFF0364"	"F20448_4"	10790	21040	120	253	248	70	60	61	10	100	97	0	869	815	234	82	83	12	100	100	0	0.245	0.256	0.249	0.246	1.796	0.234	0.774	120	552	980	921	-2.028	193	787	188	733	0
3	2	7	"PFF0366"	"F20625_1"	10990	21040	120	1088	1054	303	60	64	28	100	100	0	730	692	203	82	86	32	100	100	0	1.586	1.630	1.638	1.670	1.558	1.675	0.812	120	482	1676	1604	0.666	1028	648	994	610	0
3	3	7	"PFF0369"	"F20760_1"	11170	21040	130	367	363	108	64	68	27	99	98	0	604	572	140	90	93	33	100	100	0	0.589	0.620	0.597	0.599	1.625	0.613	0.808	120	541	817	781	-0.762	303	514	299	482	0
3	4	7	"PFF0372"	"F20855_1"	11370	21040	120	150	149	35	71	72	14	96	90	0	195	194	39	97	98	16	98	94	0	0.806	0.804	0.789	0.762	2.050	0.779	0.574	120	520	177	175	-0.311	79	98	78	97	0
3	5	7	"PFF0375"	"F20870_2"	11550	21040	110	143	143	34	72	74	14	96	90	0	285	285	69	101	103	24	100	98	0	0.386	0.386	0.378	0.365	1.777	0.331	0.600	80	471	255	255	-1.374	71	184	71	184	0
3	6	7	"PFF0378"	"F20896_3"	11750	21040	130	112	110	25	72	73	13	82	65	0	147	146	30	100	103	22	76	53	0	0.851	0.826	0.758	0.788	2.490	0.678	0.281	120	627	87	84	-0.233	40	47	38	46	0
3	7	7	"PFF0409"	"F22107_2"	11940	21040	120	104	106	20	71	72	12	87	63	0	137	136	27	98	100	15	77	62	0	0.846	0.921	0.842	0.826	2.895	0.625	0.232	120	515	72	73	-0.241	33	39	35	38	0
3	8	7	"PFF0415"	"F22233_2"	12130	21040	130	177	179	48	72	74	13	100	98	0	533	525	130	100	101	16	100	100	0	0.242	0.252	0.245	0.235	1.673	0.229	0.692	120	563	538	532	-2.044	105	433	107	425	0
3	9	7	"PFF0417"	"F2227_1"	12320	21040	130	1181	1124	308	65	66	14	100	100	0	1885	1672	540	88	92	19	99	99	0	0.621	0.669	0.671	0.719	1.908	0.617	0.815	120	546	2913	2643	-0.687	1116	1797	1059	1584	0
3	10	7	"PFF0420"	"F22395_1"	12510	21040	130	100	100	23	57	58	9	95	87	0	131	128	26	77	78	12	90	81	0	0.796	0.843	0.826	0.847	2.333	0.802	0.546	120	549	97	94	-0.329	43	54	43	51	0
3	11	7	"PFF0431"	"F22631_1"	12700	21040	130	104	105	23	60	62	12	93	81	0	125	130	31	82	85	16	81	67	0	1.023	0.938	0.967	0.988	2.541	0.785	0.446	120	587	87	93	0.033	44	43	45	48	0
3	12	7	"PFF0435"	"F22741_2"	12890	21050	120	240	230	68	64	65	10	99	98	0	617	593	154	91	92	15	100	100	0	0.335	0.331	0.328	0.306	1.738	0.312	0.759	120	499	702	668	-1.579	176	526	166	502	0
3	13	7	"PFF1070"	"F45236_1"	13080	21040	120	1707	1576	442	64	65	12	100	100	0	1083	996	316	90	91	14	100	100	0	1.655	1.669	1.627	1.749	1.606	1.685	0.805	120	514	2636	2418	0.726	1643	993	1512	906	0
3	14	7	"PFF1072"	"F4524_3"	13280	21040	120	169	169	36	62	63	11	100	100	0	385	369	95	83	86	14	100	100	0	0.354	0.374	0.377	0.375	1.549	0.345	0.774	120	499	409	393	-1.497	107	302	107	286	0
3	15	7	"PFF1075"	"F45282_1"	13460	21040	120	242	245	60	61	62	11	100	100	0	465	452	135	81	83	13	100	100	0	0.471	0.496	0.490	0.510	1.618	0.442	0.783	120	498	565	555	-1.085	181	384	184	371	0
3	16	7	"PFF1077"	"F45296_2"	13660	21040	130	113	114	22	62	66	54	44	1	0	323	315	81	86	88	20	100	100	0	0.215	0.227	0.227	0.222	1.669	0.201	0.662	120	565	288	281	-2.216	51	237	52	229	0
3	17	7	"PFF1080"	"F45354_1"	13850	21040	120	1286	1219	414	59	63	47	100	100	0	663	624	191	83	85	16	100	100	0	2.116	2.144	2.065	2.142	1.635	2.261	0.817	120	515	1807	1701	1.081	1227	580	1160	541	0
3	18	7	"PFF1082"	"F4541_1"	14040	21040	130	342	339	101	61	62	10	100	100	0	1591	1499	485	85	86	13	100	100	0	0.187	0.197	0.196	0.198	1.539	0.181	0.833	120	530	1787	1692	-2.422	281	1506	278	1414	0
3	19	7	"PFF1120"	"F46301_17"	14220	21040	120	1726	1619	470	66	68	19	100	100	0	812	766	234	91	94	24	100	98	0	2.302	2.301	2.293	2.410	1.604	2.362	0.816	120	517	2381	2228	1.203	1660	721	1553	675	0
3	20	7	"PFF1128"	"F46381_1"	14420	21040	120	2753	2604	789	68	71	20	100	100	0	2126	1929	575	91	94	26	100	100	0	1.319	1.380	1.362	1.384	1.616	1.418	0.824	120	442	4720	4374	0.400	2685	2035	2536	1838	0
3	21	7	"PFF1133"	"F46513_1"	14600	21040	120	801	751	233	69	70	12	100	100	0	3195	2929	769	96	97	16	100	100	0	0.236	0.241	0.246	0.227	1.782	0.221	0.807	120	435	3831	3515	-2.082	732	3099	682	2833	0
3	22	7	"PFF1136"	"F46584_1"	14790	21040	120	7678	7224	2428	71	73	15	100	100	0	5845	5262	1735	98	100	17	100	100	0	1.324	1.385	1.346	1.378	1.850	1.412	0.824	120	587	13354	12317	0.405	7607	5747	7153	5164	0
3	1	8	"PFF1138"	"F46705_1"	10800	21230	120	4223	4024	1250	73	74	17	100	100	0	2509	2309	758	99	101	20	100	100	0	1.722	1.788	1.776	1.838	1.514	1.800	0.846	120	556	6560	6161	0.784	4150	2410	3951	2210	0
3	2	8	"PFF1140"	"F46816_1"	10980	21230	120	750	704	189	71	71	15	100	100	0	552	513	142	98	100	21	99	99	0	1.496	1.525	1.552	1.558	1.493	1.531	0.826	120	482	1133	1048	0.581	679	454	633	415	0
3	3	8	"PFF1163"	"F47563_1"	11180	21230	120	121	123	26	68	70	14	98	84	0	208	210	48	94	96	20	98	91	0	0.465	0.474	0.455	0.460	1.872	0.397	0.560	120	459	167	171	-1.105	53	114	55	116	0
3	4	8	"PFF1165"	"F47822_1"	11370	21230	120	567	561	175	68	69	12	100	100	0	326	321	83	91	93	15	100	100	0	2.123	2.143	2.161	2.160	1.531	2.253	0.821	120	445	734	723	1.086	499	235	493	230	0
3	5	8	"PFF1167"	"F47864_3"	11560	21230	120	579	547	157	70	71	12	100	100	0	457	442	116	99	101	21	100	99	0	1.422	1.391	1.357	1.404	1.629	1.398	0.814	120	512	867	820	0.508	509	358	477	343	0
3	6	8	"PFF1175"	"F48138_1"	11740	21230	110	135	135	34	73	75	14	92	83	0	228	228	55	102	106	26	96	88	0	0.492	0.492	0.486	0.471	2.195	0.414	0.541	80	443	188	188	-1.023	62	126	62	126	0
3	7	8	"PFF1179"	"F48181_2"	11940	21230	120	1676	1564	424	73	75	13	100	100	0	1065	996	293	100	104	25	100	100	0	1.661	1.664	1.637	1.699	1.416	1.642	0.865	120	518	2568	2387	0.732	1603	965	1491	896	0
3	8	8	"PFF1182"	"F48253_3"	12130	21230	130	110	110	24	73	74	12	86	67	0	146	148	33	101	102	14	80	73	0	0.822	0.787	0.684	0.824	2.633	0.625	0.381	120	491	82	84	-0.282	37	45	37	47	0
3	9	8	"PFF1197"	"F48515_1"	12320	21230	120	409	393	105	68	69	13	100	100	0	646	629	178	94	95	15	100	100	0	0.618	0.607	0.603	0.613	1.605	0.561	0.798	120	453	893	860	-0.695	341	552	325	535	0
3	10	8	"PFF1204"	"F48839_1"	12510	21230	120	299	297	87	62	64	13	100	99	0	471	454	136	84	86	14	99	99	0	0.612	0.635	0.588	0.625	1.756	0.580	0.764	120	490	624	605	-0.707	237	387	235	370	0
3	11	8	"PFF1208"	"F49178_1"	12690	21230	110	116	114	24	64	65	14	91	77	0	149	153	37	87	91	21	87	75	0	0.839	0.758	0.703	0.745	2.022	0.588	0.458	80	444	114	116	-0.254	52	62	50	66	0
3	12	8	"PFF1210"	"F4934_1"	12890	21230	120	604	571	181	66	67	13	100	100	0	541	517	155	92	94	20	100	100	0	1.198	1.188	1.217	1.196	1.795	1.181	0.796	120	516	987	930	0.261	538	449	505	425	0
3	13	8	"PFF1215"	"F49538_1"	13090	21230	120	2417	2280	872	66	66	11	100	100	0	2494	2349	797	91	92	14	100	100	0	0.978	0.981	0.975	0.928	2.094	0.996	0.777	120	498	4754	4472	-0.032	2351	2403	2214	2258	0
3	14	8	"PFF1218"	"F49644_4"	13280	21230	120	271	261	75	64	65	11	99	99	0	633	602	198	87	88	13	100	100	0	0.379	0.383	0.351	0.383	1.884	0.343	0.750	120	481	753	712	-1.399	207	546	197	515	0
3	15	8	"PFF1901"	"F8433_1"	13470	21230	120	665	626	217	64	64	11	100	100	0	1101	1041	340	85	87	13	100	100	0	0.592	0.588	0.593	0.569	1.856	0.561	0.767	120	484	1617	1518	-0.757	601	1016	562	956	0
3	16	8	"PFF1905"	"F8612_1"	13660	21230	120	508	495	151	63	64	11	100	100	0	1612	1538	512	86	88	15	100	100	0	0.292	0.298	0.279	0.299	1.519	0.274	0.821	120	481	1971	1884	-1.778	445	1526	432	1452	0
3	17	8	"PFF1913"	"F8921_1"	13850	21230	130	430	414	116	62	63	11	100	100	0	2689	2530	862	87	87	14	100	100	0	0.141	0.144	0.138	0.147	1.463	0.128	0.828	120	521	2970	2795	-2.822	368	2602	352	2443	0
3	18	8	"PFF1915"	"F8939_2"	14040	21230	120	265	254	73	62	62	10	100	99	0	447	432	133	87	87	12	100	99	0	0.564	0.557	0.567	0.563	1.737	0.512	0.769	120	481	563	537	-0.827	203	360	192	345	0
3	19	8	"PFF1919"	"F9091_1"	14230	21230	120	147	148	36	64	64	10	99	97	0	378	363	114	88	90	14	99	98	0	0.286	0.305	0.295	0.311	1.786	0.266	0.682	120	467	373	359	-1.805	83	290	84	275	0
3	20	8	"PFF1921"	"F9247_1"	14410	21210	130	541	521	141	66	67	11	100	100	0	404	387	112	89	91	16	100	100	0	1.508	1.527	1.550	1.600	1.589	1.515	0.782	120	478	790	753	0.593	475	315	455	298	0
3	21	8	"PFI0014"	"I10798_1"	14590	21210	150	81	83	17	67	68	12	52	32	0	106	107	20	91	93	16	47	20	0	0.933	1.000	0.883	0.857	3.643	0.562	0.058	156	549	29	32	-0.100	14	15	16	16	-50
3	22	8	"PFI0017"	"I10882_1"	14770	21220	120	286	288	77	66	68	12	99	97	0	656	622	159	92	94	15	100	99	0	0.390	0.419	0.413	0.408	1.817	0.396	0.829	120	542	784	752	-1.358	220	564	222	530	0
3	1	9	"PFI0023"	"I11056_2"	10770	21420	110	108	112	22	77	79	15	78	50	0	180	180	33	108	109	17	96	87	0	0.431	0.486	0.459	0.465	2.843	0.385	0.254	80	469	103	107	-1.216	31	72	35	72	0
3	2	9	"PFI0029"	"I11211_1"	10970	21410	120	113	114	22	77	78	14	84	62	0	208	206	33	107	110	19	99	94	0	0.356	0.374	0.362	0.345	2.218	0.334	0.402	120	611	137	136	-1.488	36	101	37	99	0
3	3	9	"PFI0033"	"I11281_1"	11210	21400	150	82	84	18	73	74	14	36	14	0	114	118	22	103	104	20	34	12	0	0.818	0.733	0.869	0.857	3.862	0.406	0.103	156	611	20	26	-0.290	9	11	11	15	-50
3	4	9	"PFI0035"	"I11342_1"	11350	21410	120	523	540	145	69	71	12	100	100	0	888	868	200	96	98	18	100	100	0	0.573	0.610	0.602	0.608	1.384	0.590	0.886	120	410	1246	1243	-0.803	454	792	471	772	0
3	5	9	"PFI0056"	"I12038_2"	11530	21410	120	155	159	43	71	71	12	98	93	0	217	221	56	97	99	15	99	97	0	0.700	0.710	0.752	0.714	1.852	0.687	0.674	120	487	204	212	-0.515	84	120	88	124	0
3	6	9	"PFI0058"	"I12132_1"	11740	21410	120	304	301	77	73	74	13	100	99	0	798	782	190	100	103	21	100	100	0	0.331	0.334	0.319	0.325	1.546	0.311	0.807	120	516	929	910	-1.595	231	698	228	682	0
3	7	9	"PFI0060"	"I12159_3"	11940	21410	130	119	120	28	74	76	13	87	73	0	179	173	32	102	104	15	95	87	0	0.584	0.648	0.596	0.631	2.370	0.608	0.417	120	533	122	117	-0.775	45	77	46	71	0
3	8	9	"PFI0063"	"I12192_2"	12160	21400	150	82	84	17	72	74	13	39	17	0	110	112	24	101	102	15	32	14	0	1.111	1.091	1.000	0.923	3.722	0.446	0.071	156	553	19	23	0.152	10	9	12	11	-50
3	9	9	"PFI0069"	"I12412_1"	12320	21410	120	470	439	114	70	72	13	100	100	0	362	351	77	97	98	13	100	100	0	1.509	1.453	1.507	1.415	1.592	1.498	0.804	120	418	665	623	0.594	400	265	369	254	0
3	10	9	"PFI0072"	"I12552_2"	12510	21410	130	18856	17676	4923	71	74	16	100	100	0	5553	5057	1263	96	97	16	100	100	0	3.442	3.549	3.467	3.485	1.469	3.784	0.856	120	518	24242	22566	1.783	18785	5457	17605	4961	0
3	11	9	"PFI0105"	"I13369_2"	12700	21410	120	493	505	154	70	72	16	100	100	0	342	331	80	92	95	18	100	99	0	1.692	1.820	1.750	1.850	1.710	1.969	0.764	120	503	673	674	0.759	423	250	435	239	0
3	12	9	"PFI0107"	"I13466_1"	12900	21410	130	375	380	132	69	69	12	99	97	0	460	448	121	91	91	13	100	100	0	0.829	0.871	0.869	0.799	1.881	0.874	0.774	120	545	675	668	-0.270	306	369	311	357	0
3	13	9	"PFI0111"	"I13569_2"	13090	21410	130	415	412	113	67	68	11	100	100	0	762	713	174	92	93	14	100	100	0	0.519	0.556	0.558	0.543	1.552	0.536	0.816	120	527	1018	966	-0.945	348	670	345	621	0
3	14	9	"PFI0113"	"I13674_4"	13280	21410	130	107	108	26	66	67	11	89	79	0	150	150	26	91	92	14	95	90	0	0.695	0.712	0.671	0.667	2.476	0.663	0.351	120	508	100	101	-0.525	41	59	42	59	0
3	15	9	"PFI0118"	"I13901_1"	13460	21410	130	173	175	38	66	67	11	100	99	0	206	206	49	90	91	13	98	96	0	0.922	0.940	0.941	1.002	1.813	0.846	0.691	120	524	223	225	-0.117	107	116	109	116	0
3	16	9	"PFI0122"	"I13918_1"	13660	21410	130	3120	2980	772	66	67	11	100	100	0	2833	2591	701	89	90	14	100	100	0	1.113	1.165	1.153	1.190	1.532	1.163	0.846	120	543	5798	5416	0.154	3054	2744	2914	2502	0
3	17	9	"PFJ0094"	"J1546_3"	13840	21410	120	94	95	19	65	67	11	85	64	0	128	129	25	88	89	14	85	70	0	0.725	0.732	0.733	0.729	2.408	0.613	0.334	120	511	69	71	-0.464	29	40	30	41	0
3	18	9	"PFJ0104"	"J157_2"	14030	21410	130	135	136	30	63	64	11	100	95	0	133	132	23	87	87	12	95	81	0	1.565	1.622	1.637	1.662	1.948	1.637	0.489	120	486	118	118	0.646	72	46	73	45	0
3	19	9	"PFJ0107"	"J1588_1"	14220	21410	130	424	411	149	63	64	10	100	100	0	620	612	200	86	87	13	100	100	0	0.676	0.662	0.648	0.642	1.818	0.648	0.734	120	449	895	874	-0.565	361	534	348	526	0
3	20	9	"PFJ0110"	"J1616_1"	14400	21430	150	79	81	19	65	65	11	55	31	0	102	105	19	86	89	16	46	21	0	0.875	0.842	0.840	0.901	2.866	0.740	0.138	156	554	30	35	-0.193	14	16	16	19	-50
3	21	9	"PFJ0116"	"J163_7"	14610	21420	120	100	99	20	66	67	12	84	68	0	210	206	48	86	88	13	99	96	0	0.274	0.275	0.281	0.265	2.324	0.226	0.363	120	529	158	153	-1.867	34	124	33	120	0
3	22	9	"PFJ0119"	"J167_13"	14810	21420	120	135	133	32	64	65	12	92	90	0	430	418	109	85	87	14	100	100	0	0.206	0.207	0.194	0.189	1.867	0.191	0.662	120	561	416	402	-2.281	71	345	69	333	0
3	1	10	"PFJ0157"	"J183_4"	10810	21610	130	129	131	28	79	81	16	89	78	0	373	363	84	113	115	20	98	98	0	0.192	0.208	0.209	0.197	1.984	0.174	0.505	120	699	310	302	-2.379	50	260	52	250	0
3	2	10	"PFJ0159"	"J183_6"	11000	21620	110	86	90	19	75	77	14	42	22	0	173	168	41	106	109	18	87	78	0	0.164	0.242	0.301	0.246	3.261	0.149	0.082	80	445	78	77	-2.607	11	67	15	62	0
3	3	10	"PFJ0161"	"J183_8"	11170	21600	120	118	115	24	74	75	13	87	76	0	296	285	74	106	108	18	96	94	0	0.232	0.229	0.234	0.220	2.339	0.188	0.465	120	554	234	220	-2.110	44	190	41	179	0
3	4	10	"PFJ0165"	"J1901_2"	11350	21600	80	112	112	21	73	74	12	92	75	0	159	158	23	104	105	17	90	82	0	0.709	0.722	0.676	0.730	2.201	0.740	0.309	52	320	94	93	-0.496	39	55	39	54	0
3	5	10	"PFJ0168"	"J191_1"	11550	21600	120	311	306	94	73	73	13	98	97	0	250	247	73	102	105	18	95	93	0	1.608	1.607	1.527	1.593	1.918	1.600	0.641	120	604	386	378	0.685	238	148	233	145	0
3	6	10	"PFJ0170"	"J191_6"	11780	21590	150	86	88	18	75	76	14	44	17	0	124	124	25	104	108	26	38	12	0	0.550	0.650	0.800	0.768	2.775	0.513	0.142	156	705	31	33	-0.862	11	20	13	20	-50
3	7	10	"PFJ0203"	"J21_13"	11950	21580	110	95	97	27	77	79	14	55	27	0	133	132	23	107	110	19	58	28	0	0.692	0.800	0.784	0.782	2.977	0.712	0.094	80	399	44	45	-0.531	18	26	20	25	0
3	8	10	"PFJ0207"	"J21_24"	12120	21600	120	131	128	32	75	76	13	87	74	0	340	331	84	104	107	18	100	99	0	0.237	0.233	0.235	0.225	2.023	0.212	0.568	120	527	292	280	-2.075	56	236	53	227	0
3	9	10	"PFJ0209"	"J21_26"	12320	21600	120	156	157	45	73	74	12	95	89	0	435	431	121	102	104	17	100	100	0	0.249	0.255	0.241	0.234	2.032	0.227	0.626	120	521	416	413	-2.004	83	333	84	329	0
3	10	10	"PFJ0212"	"J21_31"	12510	21600	120	8933	8407	2665	72	74	14	100	100	0	9429	8662	2585	101	102	17	100	100	0	0.950	0.974	0.983	0.960	1.536	0.976	0.846	120	493	18189	16896	-0.074	8861	9328	8335	8561	0
3	11	10	"PFJ0216"	"J21_9"	12690	21600	150	74	74	13	70	72	15	18	1	0	104	105	17	94	96	19	23	8	0	0.400	0.364	0.750	0.873	3.756	0.417	0.033	156	659	14	15	-1.322	4	10	4	11	-50
3	12	10	"PFJ0218"	"J222_2"	12880	21600	120	113	116	32	66	67	12	92	78	0	304	294	86	89	90	15	96	95	0	0.219	0.244	0.223	0.233	2.189	0.214	0.483	120	519	262	255	-2.194	47	215	50	205	0
3	13	10	"PFJ0247"	"J242_2"	13080	21600	130	104	106	21	67	68	11	90	79	0	163	161	34	90	92	15	93	87	0	0.507	0.549	0.500	0.513	2.145	0.395	0.407	120	594	110	110	-0.980	37	73	39	71	0
3	14	10	"PFJ0250"	"J245_1"	13270	21600	120	96	97	20	68	68	11	78	62	0	200	198	38	93	94	14	98	96	0	0.262	0.276	0.288	0.281	2.127	0.241	0.357	120	514	135	134	-1.934	28	107	29	105	0
3	15	10	"PFJ0252"	"J245_13"	13460	21600	120	97	98	22	68	70	28	50	11	0	241	236	52	93	93	13	99	97	0	0.196	0.210	0.206	0.203	2.429	0.178	0.359	120	530	177	173	-2.351	29	148	30	143	0
3	16	10	"PFJ0254"	"J245_5"	13650	21610	120	94	97	19	67	69	14	79	47	0	222	219	43	92	93	14	98	98	0	0.208	0.236	0.227	0.240	2.279	0.210	0.351	120	552	157	157	-2.267	27	130	30	127	0
3	17	10	"PFJ0257"	"J245_9"	13840	21620	110	83	85	17	67	69	14	52	21	0	109	108	21	90	91	14	57	28	0	0.842	1.000	0.732	0.747	3.139	0.645	0.044	80	473	35	36	-0.248	16	19	18	18	0
3	18	10	"PFJ0259"	"J2465_2"	14040	21590	150	77	79	17	63	65	12	54	28	0	107	107	19	86	87	14	60	32	0	0.667	0.762	0.749	0.764	2.990	0.503	0.079	156	658	35	37	-0.585	14	21	16	21	-50
3	19	10	"PFK0310"	"Kn2750_3"	14230	21600	150	74	75	15	60	60	11	55	28	0	108	110	25	80	82	14	69	48	0	0.500	0.500	0.660	0.558	3.299	0.400	0.223	156	569	42	45	-1.000	14	28	15	30	-50
3	20	10	"PFK0321"	"Kn2865_1"	14430	21600	150	74	75	17	60	62	13	51	19	0	107	107	21	80	82	15	66	41	0	0.519	0.556	0.606	0.671	2.973	0.594	0.297	156	561	41	42	-0.948	14	27	15	27	-50
3	21	10	"PFK0331"	"Kn3020_1"	14610	21610	130	542	520	175	64	65	12	100	96	0	795	737	189	85	87	14	100	100	0	0.673	0.699	0.694	0.639	1.919	0.712	0.815	120	509	1188	1108	-0.571	478	710	456	652	0
3	22	10	"PFK0339"	"Kn3094_1"	14810	21590	150	78	82	18	61	62	12	67	34	0	101	104	21	81	83	14	67	33	0	0.850	0.913	0.882	0.905	2.808	0.697	0.257	156	831	37	44	-0.234	17	20	21	23	-50
3	1	11	"PFK0353"	"Kn3360_3"	10810	21790	100	80	84	18	77	77	13	28	11	0	140	140	27	111	112	19	62	36	0	0.103	0.241	0.348	0.406	6.270	0.088	0.010	80	439	32	36	-3.273	3	29	7	29	0
3	2	11	"PFK0355"	"Kn3360_5"	10990	21800	120	227	217	64	74	75	13	96	96	0	482	459	137	106	107	16	99	96	0	0.407	0.405	0.401	0.412	2.437	0.348	0.657	120	548	529	496	-1.297	153	376	143	353	0
3	3	11	"PFK0384"	"Kn386_1"	11180	21800	110	126	127	26	74	75	12	95	87	0	151	152	28	107	108	16	88	66	0	1.182	1.178	1.200	1.214	2.368	1.113	0.350	80	484	96	98	0.241	52	44	53	45	0
3	4	11	"PFK0387"	"Kn400_3"	11370	21800	130	419	439	137	74	75	12	100	100	0	808	811	265	106	108	19	100	100	0	0.491	0.518	0.529	0.537	1.724	0.467	0.797	120	642	1047	1070	-1.025	345	702	365	705	0
3	5	11	"PFK0390"	"Kn4028_2"	11560	21800	120	1359	1263	357	75	75	13	100	100	0	1531	1375	419	109	112	27	100	100	0	0.903	0.938	0.919	0.972	1.603	0.910	0.819	120	515	2706	2454	-0.147	1284	1422	1188	1266	0
3	6	11	"PFK0393"	"Kn4044_1"	11750	21800	120	219	221	59	76	76	14	100	100	0	242	242	62	107	111	31	95	87	0	1.059	1.074	1.059	1.089	1.858	0.998	0.625	120	547	278	280	0.083	143	135	145	135	0
3	7	11	"PFK0400"	"Kn4252_3"	11950	21810	120	654	607	213	76	77	13	95	95	0	1812	1697	517	106	109	27	100	100	0	0.339	0.334	0.342	0.312	1.936	0.320	0.827	120	565	2284	2122	-1.561	578	1706	531	1591	0
3	8	11	"PFK0406"	"Kn434_1"	12130	21800	120	341	335	86	76	77	13	100	99	0	493	463	137	108	109	17	97	95	0	0.688	0.730	0.718	0.752	1.919	0.669	0.785	120	528	650	614	-0.539	265	385	259	355	0
3	9	11	"PFK0434"	"Kn5123_1"	12330	21800	130	120	121	26	77	78	13	89	70	0	372	368	99	108	110	16	100	98	0	0.163	0.169	0.172	0.161	2.125	0.147	0.473	120	598	307	304	-2.618	43	264	44	260	0
3	10	11	"PFK0438"	"Kn5186_3"	12520	21810	120	378	364	120	73	74	13	97	95	0	1283	1228	365	104	106	21	100	100	0	0.259	0.259	0.256	0.244	1.867	0.248	0.817	120	560	1484	1415	-1.951	305	1179	291	1124	0
3	11	11	"PFK0449"	"Kn5414_1"	12720	21810	110	92	96	22	65	65	13	76	51	0	227	230	60	90	94	24	97	91	0	0.197	0.221	0.228	0.199	2.369	0.211	0.483	80	447	164	171	-2.343	27	137	31	140	0
3	12	11	"PFK0454"	"Kn5561_2"	12900	21790	110	201	207	85	58	59	10	100	95	0	620	595	262	80	83	15	100	100	0	0.265	0.289	0.275	0.280	1.636	0.280	0.766	80	493	683	664	-1.917	143	540	149	515	0
3	13	11	"PFK0456"	"Kn5587_1"	13090	21810	130	3263	3059	1096	65	66	12	100	99	0	6694	6554	2020	88	90	15	100	100	0	0.484	0.463	0.462	0.396	2.421	0.443	0.836	120	571	9804	9460	-1.047	3198	6606	2994	6466	0
3	14	11	"PFK0460"	"Kn569_3"	13270	21800	120	240	244	73	70	72	37	96	91	0	321	310	96	95	97	28	95	92	0	0.752	0.809	0.776	0.817	2.360	0.757	0.701	120	528	396	389	-0.411	170	226	174	215	0
3	15	11	"PFK0488"	"Kn67_1"	13480	21810	130	182	179	51	70	72	35	92	74	0	343	329	84	95	98	27	98	97	0	0.452	0.466	0.458	0.442	2.103	0.480	0.495	120	591	360	343	-1.147	112	248	109	234	0
3	16	11	"PFK0491"	"Kn6869_1"	13670	21810	130	776	745	254	68	69	14	98	97	0	956	952	248	92	93	14	100	100	0	0.819	0.787	0.797	0.721	2.018	0.816	0.819	120	545	1572	1537	-0.287	708	864	677	860	0
3	17	11	"PFK0496"	"Kn707_1"	13850	21800	130	2569	2462	714	66	67	14	100	100	0	1987	1831	606	89	89	13	100	100	0	1.319	1.375	1.336	1.463	1.653	1.370	0.843	120	545	4401	4138	0.399	2503	1898	2396	1742	0
3	18	11	"PFK0507"	"Kn768_1"	14040	21810	120	218	212	58	60	61	12	97	96	0	353	344	81	81	83	14	100	100	0	0.581	0.578	0.577	0.564	1.641	0.563	0.776	120	539	430	415	-0.784	158	272	152	263	0
3	19	11	"PFK0510"	"Kn7854_1"	14240	21810	120	283	267	88	55	56	9	95	94	0	481	458	131	73	75	13	100	100	0	0.559	0.551	0.530	0.495	2.282	0.540	0.775	120	535	636	597	-0.840	228	408	212	385	0
3	20	11	"PFK0516"	"Kn8017_1"	14420	21800	110	2142	2230	519	58	59	13	100	100	0	3570	3394	945	76	85	75	100	100	0	0.596	0.655	0.645	0.668	1.388	0.601	0.845	80	458	5578	5490	-0.746	2084	3494	2172	3318	0
3	21	11	"PFK1023"	"Ks506_1"	14610	21800	120	2149	2031	542	65	67	14	100	100	0	1686	1526	523	89	96	67	99	99	0	1.305	1.368	1.319	1.477	1.755	1.315	0.814	120	576	3681	3403	0.384	2084	1597	1966	1437	0
3	22	11	"PFK1025"	"Ks506_6"	14800	21810	120	774	724	235	62	63	12	100	98	0	992	949	207	85	86	16	100	100	0	0.785	0.766	0.794	0.676	2.011	0.789	0.838	120	609	1619	1526	-0.349	712	907	662	864	0
3	1	12	"PFK1027"	"Ks509_1"	10810	22000	120	198	196	53	76	76	12	96	95	0	319	315	68	106	106	16	100	100	0	0.573	0.574	0.573	0.543	1.849	0.546	0.676	120	600	335	329	-0.804	122	213	120	209	0
3	2	12	"PFK1030"	"Ks509_6"	10990	22000	130	332	319	98	74	75	13	95	95	0	595	570	161	104	105	16	100	98	0	0.525	0.526	0.534	0.534	2.022	0.501	0.762	120	557	749	711	-0.928	258	491	245	466	0
3	3	12	"PFK1033"	"Ks510_10"	11190	22000	120	320	319	98	75	76	13	99	97	0	556	537	125	105	106	17	100	100	0	0.543	0.565	0.552	0.514	1.821	0.550	0.768	120	532	696	676	-0.880	245	451	244	432	0
3	4	12	"PFK1036"	"Ks510_3"	11380	22000	120	237	238	67	75	77	13	99	96	0	455	434	102	106	108	20	100	100	0	0.464	0.497	0.505	0.463	1.778	0.464	0.735	120	512	511	491	-1.107	162	349	163	328	0
3	5	12	"PFK1051"	"Ks539_1"	11570	21990	130	3301	3138	789	75	76	13	100	100	0	2811	2518	854	109	111	23	99	98	0	1.194	1.271	1.241	1.464	2.106	1.222	0.840	120	512	5928	5472	0.256	3226	2702	3063	2409	0
3	6	12	"PFK1053"	"Ks545_4"	11760	22000	120	230	219	64	76	77	13	97	94	0	533	511	129	106	108	16	100	100	0	0.361	0.353	0.370	0.332	1.812	0.329	0.712	120	497	581	548	-1.471	154	427	143	405	0
3	7	12	"PFK1057"	"Ks54_4"	11950	22000	120	530	518	168	76	77	13	99	97	0	869	821	194	106	107	16	100	100	0	0.595	0.618	0.616	0.557	1.923	0.618	0.807	120	493	1217	1157	-0.749	454	763	442	715	0
3	8	12	"PFK1062"	"Ks5580_5"	12140	22000	120	443	411	119	78	78	13	100	99	0	885	830	195	107	108	16	100	100	0	0.469	0.461	0.480	0.428	1.775	0.436	0.789	120	496	1143	1056	-1.092	365	778	333	723	0
3	9	12	"PFK1065"	"Ks565_1"	12330	22000	130	629	605	180	78	78	13	100	100	0	577	557	141	109	110	15	100	100	0	1.177	1.176	1.134	1.142	1.609	1.207	0.787	120	526	1019	975	0.236	551	468	527	448	0
3	10	12	"PFK1067"	"Ks565_2"	12520	22000	130	1112	1054	367	75	77	13	100	100	0	626	594	168	106	106	16	100	100	0	1.994	2.006	2.063	1.882	1.895	2.163	0.791	120	522	1557	1467	0.996	1037	520	979	488	0
3	11	12	"PFK1087"	"Ks56_4"	12720	21980	150	97	99	24	70	70	14	69	47	0	134	135	33	96	99	22	66	42	0	0.711	0.744	0.714	0.710	2.662	0.537	0.298	156	654	65	68	-0.493	27	38	29	39	-50
3	12	12	"PFK1089"	"Ks56_9"	12910	22000	120	237	230	70	65	67	16	96	95	0	351	340	71	90	92	19	100	100	0	0.659	0.660	0.648	0.595	1.869	0.674	0.767	120	507	433	415	-0.602	172	261	165	250	0
3	13	12	"PFK1091"	"Ks586_5"	13090	21990	120	424	421	109	70	70	13	100	100	0	390	372	104	97	97	17	97	95	0	1.208	1.276	1.279	1.345	1.681	1.236	0.779	120	482	647	626	0.273	354	293	351	275	0
3	14	12	"PFK1096"	"Ks592_4"	13290	21990	130	2710	2519	716	73	74	12	100	100	0	3703	3283	1107	101	102	16	100	100	0	0.732	0.769	0.765	0.818	1.666	0.729	0.847	120	555	6239	5628	-0.450	2637	3602	2446	3182	0
3	15	12	"PFK1098"	"Ks595_2"	13480	21990	130	263	261	67	73	74	13	100	99	0	346	336	89	99	101	15	100	100	0	0.769	0.793	0.787	0.812	1.714	0.767	0.768	120	512	437	425	-0.379	190	247	188	237	0
3	16	12	"PFK1103"	"Ks5_1"	13670	22000	120	517	488	152	70	71	12	100	98	0	889	843	214	96	96	14	100	100	0	0.564	0.560	0.567	0.514	1.852	0.554	0.806	120	481	1240	1165	-0.827	447	793	418	747	0
3	17	12	"PFK1124"	"Ks646_6"	13860	21990	130	715	687	183	65	66	12	100	100	0	638	584	182	88	89	15	99	99	0	1.182	1.254	1.268	1.356	1.773	1.222	0.820	120	529	1200	1118	0.241	650	550	622	496	0
3	18	12	"PFK1126"	"Ks64_1"	14050	22000	120	112	111	25	59	60	10	96	90	0	233	228	42	79	81	13	100	100	0	0.344	0.349	0.353	0.324	1.822	0.334	0.611	120	432	207	201	-1.539	53	154	52	149	0
3	19	12	"PFK1135"	"Ks664_1"	14240	22000	120	195	190	53	58	60	11	95	95	0	426	420	104	76	78	13	100	100	0	0.391	0.384	0.395	0.371	1.764	0.372	0.785	120	437	487	476	-1.353	137	350	132	344	0
3	20	12	"PFK1137"	"Ks664_35"	14430	22000	130	1460	1381	525	63	65	13	99	99	0	2260	2242	642	86	93	69	100	100	0	0.643	0.611	0.638	0.552	2.056	0.622	0.810	120	551	3571	3474	-0.638	1397	2174	1318	2156	0
3	21	12	"PFK1140"	"Ks667_3"	14610	22010	90	98	101	22	69	72	15	76	48	0	128	130	30	99	102	19	61	40	0	1.000	1.032	0.859	0.856	3.021	0.635	0.211	52	354	58	63	0.000	29	29	32	31	0
3	22	12	"PFK1142"	"Ks66_1"	14810	22000	130	1112	1023	343	64	66	14	99	98	0	1881	1715	401	86	89	19	100	100	0	0.584	0.589	0.613	0.531	1.910	0.598	0.850	120	684	2843	2588	-0.776	1048	1795	959	1629	0
3	1	13	"PFM0090"	"M16407_5"	10820	22190	130	873	827	300	76	77	13	97	96	0	1203	1142	329	105	107	17	100	100	0	0.726	0.724	0.767	0.679	1.975	0.739	0.820	120	633	1895	1788	-0.462	797	1098	751	1037	0
3	2	13	"PFM0095"	"M16853_1"	11010	22190	120	283	274	81	73	74	12	99	97	0	358	344	80	102	103	15	99	99	0	0.820	0.831	0.834	0.789	1.991	0.858	0.746	120	484	466	443	-0.286	210	256	201	242	0
3	3	13	"PFM0099"	"M17049_2"	11200	22180	130	1718	1621	507	73	74	12	100	100	0	1468	1359	476	103	104	16	100	99	0	1.205	1.232	1.234	1.319	1.708	1.184	0.827	120	518	3010	2804	0.269	1645	1365	1548	1256	0
3	4	13	"PFM0101"	"M17181_1"	11390	22190	120	327	312	105	73	75	12	96	95	0	315	315	85	106	107	17	97	96	0	1.215	1.144	1.142	1.087	2.080	1.174	0.679	120	481	463	448	0.281	254	209	239	209	0
3	5	13	"PFM0103"	"M17230_2"	11590	22170	150	79	80	16	74	76	12	32	12	0	102	101	16	107	109	18	4	0	0	-1.000	-1.000	1.063	0.927	3.942	6.726	0.003	156	604	0	0	Error	5	-5	6	-6	-50
3	6	13	"PFM0105"	"M17327_1"	11760	22180	110	407	390	97	75	77	13	100	100	0	655	627	148	105	110	39	100	100	0	0.604	0.603	0.598	0.600	1.365	0.551	0.815	80	424	882	837	-0.728	332	550	315	522	0
3	7	13	"PFM0123"	"M18924_1"	11960	22170	100	121	122	33	75	76	12	87	77	0	195	203	51	104	107	27	93	85	0	0.505	0.475	0.487	0.492	2.525	0.408	0.388	80	411	137	146	-0.984	46	91	47	99	0
3	8	13	"PFM0125"	"M18924_16"	12140	22180	120	674	613	221	77	78	14	96	95	0	1470	1328	392	103	105	15	100	100	0	0.437	0.438	0.453	0.405	1.820	0.432	0.842	120	494	1964	1761	-1.195	597	1367	536	1225	0
3	9	13	"PFM0128"	"M18924_2"	12330	22170	120	3753	3594	1147	77	78	13	100	100	0	2435	2334	882	105	106	15	99	99	0	1.578	1.578	1.545	1.689	1.696	1.577	0.815	120	427	6006	5746	0.658	3676	2330	3517	2229	0
3	10	13	"PFM0134"	"M19188_5"	12520	22180	120	147	145	36	75	75	12	95	89	0	190	192	37	103	105	16	99	95	0	0.828	0.787	0.762	0.736	2.154	0.801	0.554	120	474	159	159	-0.273	72	87	70	89	0
3	11	13	"PFM0138"	"M19559_4"	12700	22180	100	104	110	27	74	74	12	82	63	0	285	281	60	103	105	16	100	98	0	0.165	0.202	0.179	0.169	2.322	0.189	0.412	80	407	212	214	-2.601	30	182	36	178	0
3	12	13	"PFM0140"	"M196_2"	12880	22170	110	978	984	195	73	75	21	100	100	0	636	631	172	101	106	41	100	100	0	1.692	1.719	1.739	1.781	1.380	1.613	0.807	80	478	1440	1441	0.758	905	535	911	530	0
3	13	13	"PFM0160"	"M21368_2"	13090	22180	120	137	138	36	72	75	20	90	75	0	192	190	40	101	106	40	86	61	0	0.714	0.742	0.769	0.722	2.058	0.710	0.538	120	527	156	155	-0.485	65	91	66	89	0
3	14	13	"PFM0162"	"M21439_1"	13280	22180	120	171	172	45	74	75	14	96	93	0	255	249	54	102	103	16	100	98	0	0.634	0.667	0.657	0.635	1.919	0.656	0.666	120	468	250	245	-0.657	97	153	98	147	0
3	15	13	"PFM0165"	"M21508_2"	13470	22170	130	453	450	134	74	76	14	100	100	0	601	555	169	101	104	29	100	97	0	0.758	0.828	0.817	0.853	1.819	0.794	0.777	120	516	879	830	-0.400	379	500	376	454	0
3	16	13	"PFM0167"	"M2157_1"	13660	22180	120	276	273	86	71	74	26	96	90	0	304	297	72	98	102	42	99	94	0	0.995	1.015	1.000	0.951	1.912	0.993	0.609	120	484	411	401	-0.007	205	206	202	199	0
3	17	13	"PFM0171"	"M21780_2"	13850	22180	120	625	599	212	68	71	27	97	95	0	1013	943	266	92	96	35	100	100	0	0.605	0.624	0.633	0.561	1.997	0.624	0.837	120	446	1478	1382	-0.726	557	921	531	851	0
3	18	13	"PFM0173"	"M21780_4"	14050	22170	150	73	77	17	63	65	11	47	25	0	101	104	17	86	87	14	50	28	0	0.667	0.778	0.714	0.733	3.709	0.671	0.086	156	420	25	32	-0.585	10	15	14	18	-50
3	19	13	"PFM0202"	"M23550_4"	14220	22170	120	2905	2810	820	66	67	12	100	100	0	1301	1158	451	87	88	14	97	96	0	2.339	2.562	2.544	2.869	1.930	2.548	0.810	120	375	4053	3815	1.226	2839	1214	2744	1071	0
3	20	13	"PFM0204"	"M23550_7"	14410	22170	150	83	86	17	68	70	12	59	32	0	110	112	20	95	95	15	49	21	0	1.000	1.059	1.070	0.911	3.328	0.639	0.084	156	557	30	35	0.000	15	15	18	17	-50
3	21	13	"PFM0209"	"M24104_1"	14610	22180	120	486	467	157	68	69	12	98	95	0	643	634	168	97	97	15	100	100	0	0.766	0.743	0.777	0.677	2.039	0.748	0.812	120	489	964	936	-0.385	418	546	399	537	0
3	22	13	"PFM0211"	"M24315_1"	14800	22180	130	667	643	252	66	68	13	99	95	0	612	589	183	92	94	17	100	100	0	1.156	1.161	1.185	1.023	2.401	1.238	0.780	120	592	1121	1074	0.209	601	520	577	497	0
3	1	14	"PFM0214"	"M24561_16"	10800	22370	110	243	243	56	70	72	15	100	100	0	344	340	100	101	105	32	96	95	0	0.712	0.724	0.740	0.792	1.715	0.623	0.721	80	463	416	412	-0.490	173	243	173	239	0
3	2	14	"PFM0216"	"M24561_22"	10990	22370	120	242	232	72	67	69	15	94	94	0	650	636	194	93	98	31	100	99	0	0.314	0.304	0.323	0.317	1.566	0.289	0.789	120	491	732	708	-1.670	175	557	165	543	0
3	3	14	"PFM0675"	"M49210_1"	11190	22370	120	113	118	34	70	70	12	93	84	0	245	252	79	100	100	16	100	100	0	0.297	0.316	0.296	0.305	1.908	0.271	0.475	120	461	188	200	-1.754	43	145	48	152	0
3	4	14	"PFM0678"	"M49439_1"	11370	22370	120	124	126	30	75	76	12	90	79	0	228	227	45	107	108	17	99	96	0	0.405	0.425	0.461	0.386	2.125	0.409	0.573	120	465	170	171	-1.304	49	121	51	120	0
3	5	14	"PFM0682"	"M49680_3"	11560	22360	110	126	129	30	76	78	14	93	81	0	387	384	94	108	111	26	100	100	0	0.179	0.192	0.198	0.189	1.755	0.166	0.566	80	478	329	329	-2.480	50	279	53	276	0
3	6	14	"PFM0685"	"M50030_1"	11760	22370	130	1182	1082	410	75	77	13	99	98	0	951	915	295	106	111	38	99	99	0	1.310	1.245	1.258	1.117	2.602	1.311	0.804	120	600	1952	1816	0.390	1107	845	1007	809	0
3	7	14	"PFM0689"	"M50253_2"	11950	22370	120	163	160	40	76	78	14	95	90	0	439	436	113	106	108	17	100	100	0	0.261	0.255	0.268	0.244	1.911	0.233	0.676	120	555	420	414	-1.936	87	333	84	330	0
3	8	14	"PFM0691"	"M50721_1"	12140	22360	110	202	199	42	77	78	15	100	100	0	249	249	45	104	106	18	100	98	0	0.862	0.841	0.839	0.834	1.608	0.811	0.675	80	458	270	267	-0.214	125	145	122	145	0
3	9	14	"PFM0712"	"M52704_3"	12340	22350	150	93	93	19	77	77	13	55	26	0	124	126	24	105	106	17	51	28	0	0.842	0.762	0.816	0.865	3.382	0.429	0.066	156	613	35	37	-0.248	16	19	16	21	-50
3	10	14	"PFM0715"	"M5299_1"	12510	22370	120	863	812	271	75	76	12	98	98	0	843	777	232	105	106	16	100	100	0	1.068	1.097	1.094	1.049	1.957	1.111	0.783	120	433	1526	1409	0.095	788	738	737	672	0
3	11	14	"PFM0718"	"M53027_1"	12710	22370	120	252	242	76	74	75	13	94	94	0	396	391	87	105	107	17	100	100	0	0.612	0.587	0.621	0.514	2.253	0.589	0.725	120	471	469	454	-0.709	178	291	168	286	0
3	12	14	"PFM0720"	"M53181_3"	12900	22370	120	1533	1410	524	72	75	20	100	98	0	1222	1125	297	103	109	44	100	100	0	1.306	1.309	1.335	1.170	1.987	1.418	0.822	120	408	2580	2360	0.385	1461	1119	1338	1022	0
3	13	14	"PFM0722"	"M53240_1"	13080	22360	120	844	807	222	73	74	13	100	100	0	631	600	211	102	104	18	95	95	0	1.457	1.474	1.428	1.707	2.115	1.440	0.782	120	504	1300	1232	0.543	771	529	734	498	0
3	14	14	"PFM0726"	"M53565_1"	13310	22360	150	84	87	17	76	77	14	36	15	0	114	114	20	105	106	17	30	10	0	0.889	1.222	0.783	0.862	3.059	0.470	0.037	156	612	17	20	-0.170	8	9	11	9	-50
3	15	14	"PFM0746"	"M54626_1"	13460	22370	120	890	829	316	75	77	13	99	97	0	2301	2128	691	103	104	17	100	100	0	0.371	0.372	0.368	0.340	2.038	0.352	0.785	120	438	3013	2779	-1.431	815	2198	754	2025	0
3	16	14	"PFM0749"	"M5464_1"	13650	22370	120	608	622	215	74	75	12	100	100	0	623	596	170	101	102	16	100	100	0	1.023	1.107	1.132	1.066	1.721	1.136	0.816	120	544	1056	1043	0.033	534	522	548	495	0
3	17	14	"PFM0753"	"M55240_4"	13880	22350	150	76	78	16	70	72	19	17	5	0	105	106	19	98	101	31	10	0	0	0.857	1.000	0.862	0.789	3.641	0.520	0.039	156	597	13	16	-0.222	6	7	8	8	-50
3	18	14	"PFM0758"	"M55479_1"	14060	22350	150	76	76	14	69	70	12	34	9	0	96	96	17	94	96	15	16	5	0	3.500	3.500	0.828	0.729	3.270	0.343	0.038	156	479	9	9	1.807	7	2	7	2	-50
3	19	14	"PFM0761"	"M55746_2"	14220	22370	130	104	103	21	69	70	12	83	65	0	174	173	35	94	96	14	95	91	0	0.438	0.430	0.447	0.422	2.349	0.366	0.341	120	501	115	113	-1.193	35	80	34	79	0
3	20	14	"PFM0763"	"M55888_10"	14420	22360	120	2486	2402	680	68	70	12	100	100	0	1824	1631	534	94	95	14	100	100	0	1.398	1.519	1.462	1.604	1.713	1.534	0.827	120	531	4148	3871	0.483	2418	1730	2334	1537	0
3	21	14	"PFM0787"	"M57062_3"	14610	22360	120	394	378	103	69	70	12	100	100	0	190	188	39	95	96	14	95	95	0	3.421	3.323	3.346	3.450	1.674	3.541	0.696	120	512	420	402	1.774	325	95	309	93	0
3	22	14	"PFM0790"	"M57295_1"	14820	22360	150	81	82	17	65	67	12	55	32	0	112	114	24	91	92	15	55	35	0	0.762	0.739	0.911	0.853	2.877	0.547	0.173	156	846	37	40	-0.392	16	21	17	23	-50
3	1	15	"PFM0798"	"M57785_5"	10840	22550	150	74	77	16	70	72	15	26	9	0	100	99	15	98	102	31	1	0	0	2.000	7.000	1.000	1.008	3.687	0.252	0.115	156	784	6	8	1.000	4	2	7	1	-50
3	2	15	"PFM0800"	"M58024_1"	10980	22550	110	155	152	34	70	72	16	95	88	0	304	292	71	97	100	28	96	96	0	0.411	0.421	0.401	0.404	2.077	0.366	0.638	80	412	292	277	-1.284	85	207	82	195	0
3	3	15	"PFM0804"	"M58298_1"	11210	22550	150	82	83	18	73	74	15	28	10	0	110	112	20	103	105	24	16	3	0	1.286	1.111	1.000	0.951	3.466	0.435	0.027	156	612	16	19	0.363	9	7	10	9	-50
3	4	15	"PFM0807"	"M58361_1"	11380	22560	120	523	494	181	78	80	14	99	97	0	2621	2488	668	109	110	17	100	100	0	0.177	0.175	0.172	0.159	1.819	0.166	0.780	120	440	2957	2795	-2.497	445	2512	416	2379	0
3	5	15	"PFN0316"	"N134_30"	11550	22550	110	518	514	130	80	85	37	100	100	0	329	330	80	110	116	39	100	93	0	2.000	1.973	1.914	2.034	1.586	1.998	0.759	80	487	657	654	1.000	438	219	434	220	0
3	6	15	"PFN0318"	"N134_34"	11760	22560	120	607	581	198	75	81	35	95	94	0	547	528	131	105	110	33	100	100	0	1.204	1.196	1.209	1.073	2.154	1.261	0.823	120	546	974	929	0.267	532	442	506	423	0
3	7	15	"PFN0320"	"N134_41"	11950	22560	120	165	164	38	76	77	13	97	93	0	426	411	92	104	105	17	100	100	0	0.276	0.287	0.293	0.272	1.715	0.265	0.687	120	500	411	395	-1.855	89	322	88	307	0
3	8	15	"PFN0324"	"N134_45"	12140	22560	120	3046	2811	836	76	76	16	100	100	0	2893	2639	685	104	104	20	100	100	0	1.065	1.079	1.093	1.051	1.521	1.100	0.839	120	532	5759	5270	0.091	2970	2789	2735	2535	0
3	9	15	"PFN0326"	"N134_5"	12330	22560	120	261	252	72	75	76	14	100	97	0	347	329	68	105	105	18	100	100	0	0.769	0.790	0.776	0.743	1.703	0.809	0.746	120	528	428	401	-0.380	186	242	177	224	0
3	10	15	"PFN0328"	"N134_57"	12550	22550	150	82	84	20	74	76	13	38	21	0	112	113	19	104	105	17	31	8	0	1.000	1.111	1.220	1.120	3.552	0.725	0.063	156	596	16	19	0.000	8	8	10	9	-50
3	11	15	"PFN0346"	"N134_93"	12760	22540	150	86	87	18	79	80	14	32	14	0	116	118	20	110	111	18	27	11	0	1.167	1.000	1.000	0.973	3.172	0.669	0.044	156	498	13	16	0.222	7	6	8	8	-50
3	12	15	"PFN0348"	"N134_96"	12930	22530	150	86	90	19	76	78	15	36	20	0	117	119	19	105	108	20	32	10	0	0.833	1.000	1.067	1.048	3.632	0.623	0.116	156	500	22	28	-0.263	10	12	14	14	-50
3	13	15	"PFN0350"	"N135_1"	13080	22560	110	131	137	37	71	72	13	97	87	0	207	213	42	98	101	18	100	100	0	0.550	0.574	0.558	0.515	1.753	0.581	0.688	80	413	169	181	-0.861	60	109	66	115	0
3	14	15	"PFN0353"	"N135_14"	13280	22560	120	649	624	183	75	76	13	100	100	0	665	628	160	105	106	18	100	100	0	1.025	1.050	0.989	1.023	1.602	1.058	0.807	120	520	1134	1072	0.036	574	560	549	523	0
3	15	15	"PFN0355"	"N135_17"	13470	22560	120	533	503	169	76	77	12	97	97	0	436	428	96	106	107	16	100	100	0	1.385	1.326	1.330	1.264	1.732	1.440	0.799	120	512	787	749	0.470	457	330	427	322	0
3	16	15	"PFN0357"	"N135_2"	13670	22560	120	242	237	65	75	76	13	96	95	0	339	335	73	103	104	15	100	100	0	0.708	0.698	0.709	0.643	2.046	0.699	0.722	120	506	403	394	-0.499	167	236	162	232	0
3	17	15	"PFN0375"	"N136_7"	13850	22560	130	2083	2034	605	73	74	14	100	100	0	1074	1018	266	100	102	16	100	100	0	2.064	2.136	2.145	2.100	1.516	2.252	0.828	120	534	2984	2879	1.045	2010	974	1961	918	0
3	18	15	"PFN0377"	"N137_11"	14040	22560	120	1503	1392	409	72	72	13	100	100	0	1186	1120	331	100	101	16	100	100	0	1.318	1.294	1.286	1.297	1.564	1.309	0.819	120	498	2517	2340	0.398	1431	1086	1320	1020	0
3	19	15	"PFN0379"	"N137_15"	14230	22560	120	175	170	43	65	66	13	99	97	0	156	157	32	91	92	18	95	81	0	1.692	1.591	1.585	1.546	1.892	1.572	0.597	120	520	175	171	0.759	110	65	105	66	0
3	20	15	"PFN0383"	"N137_20"	14420	22560	110	94	94	15	60	62	12	90	72	0	209	204	32	81	83	15	100	100	0	0.266	0.276	0.263	0.253	1.854	0.250	0.480	80	488	162	157	-1.913	34	128	34	123	0
3	21	15	"PFN0385"	"N137_22"	14610	22560	120	378	362	103	61	63	12	100	100	0	2395	2239	651	82	84	16	100	100	0	0.137	0.140	0.144	0.135	1.651	0.127	0.804	120	555	2630	2458	-2.867	317	2313	301	2157	0
3	22	15	"PFN0387"	"N137_25"	14800	22560	120	90	92	20	59	60	11	85	72	0	170	169	36	82	82	14	100	97	0	0.352	0.379	0.376	0.358	2.145	0.342	0.449	120	580	119	120	-1.505	31	88	33	87	0
3	1	16	"PFN0405"	"N137_9"	10810	22750	120	394	361	111	75	76	13	99	98	0	368	356	86	105	107	16	100	100	0	1.213	1.139	1.126	1.073	1.799	1.195	0.794	120	621	582	537	0.278	319	263	286	251	0
3	2	16	"PFN0407"	"N138_101"	11030	22760	150	82	85	17	78	79	14	28	10	0	116	118	21	110	112	23	20	3	0	0.667	0.875	0.902	0.878	3.491	0.446	0.041	156	663	10	15	-0.585	4	6	7	8	-50
3	3	16	"PFN0410"	"N138_105"	11190	22750	120	544	538	205	77	78	14	100	99	0	2293	2113	530	111	112	17	100	100	0	0.214	0.230	0.243	0.204	1.807	0.225	0.780	120	434	2649	2463	-2.224	467	2182	461	2002	0
3	4	16	"PFN0413"	"N138_15"	11380	22750	130	99	103	23	77	79	14	63	41	0	201	202	32	110	111	17	99	96	0	0.242	0.283	0.303	0.245	2.475	0.255	0.264	120	504	113	118	-2.048	22	91	26	92	0
3	5	16	"PFN0416"	"N138_21"	11570	22750	120	104	108	24	77	80	25	54	20	0	207	209	40	110	113	30	94	84	0	0.278	0.313	0.318	0.298	2.223	0.299	0.419	120	503	124	130	-1.845	27	97	31	99	0
3	6	16	"PFN0418"	"N138_26"	11760	22750	120	437	429	112	77	78	12	100	100	0	510	488	108	108	108	17	100	100	0	0.896	0.926	0.955	0.912	1.503	0.921	0.810	120	514	762	732	-0.159	360	402	352	380	0
3	7	16	"PFN0821"	"N159_40"	11960	22750	120	861	781	263	78	79	13	99	98	0	2123	1965	492	108	110	17	100	100	0	0.389	0.379	0.403	0.355	1.689	0.371	0.839	120	496	2798	2560	-1.364	783	2015	703	1857	0
3	8	16	"PFN0823"	"N159_45"	12150	22760	150	85	88	15	76	77	15	39	10	0	124	126	17	104	105	19	51	17	0	0.450	0.545	0.872	0.809	3.421	0.409	0.067	156	637	29	34	-1.152	9	20	12	22	-50
3	9	16	"PFN0826"	"N159_51"	12360	22750	150	76	79	17	71	72	13	33	14	0	113	114	22	97	99	17	48	19	0	0.313	0.471	0.617	0.599	3.596	0.467	0.142	156	540	21	25	-1.678	5	16	8	17	-50
3	10	16	"PFN0828"	"N159_7"	12530	22750	120	311	425	306	66	67	12	99	99	0	614	700	318	90	91	15	100	100	0	0.468	0.589	0.506	0.501	1.710	0.681	0.764	120	376	769	969	-1.097	245	524	359	610	0
3	11	16	"PFN0830"	"N161_2"	12710	22740	120	425	421	111	72	74	16	100	100	0	385	369	81	104	104	20	99	98	0	1.256	1.317	1.246	1.343	1.750	1.342	0.779	120	442	634	614	0.329	353	281	349	265	0
3	12	16	"PFN0833"	"N162_3"	12900	22740	130	137	139	30	75	77	15	95	84	0	303	298	60	106	107	21	97	96	0	0.315	0.333	0.318	0.306	2.024	0.283	0.545	120	532	259	256	-1.668	62	197	64	192	0
3	13	16	"PFN0859"	"N168_1"	13100	22750	120	124	123	33	67	68	14	87	78	0	357	343	78	91	94	19	100	100	0	0.214	0.222	0.216	0.194	2.192	0.219	0.582	120	526	323	308	-2.222	57	266	56	252	0
3	14	16	"PFN0861"	"N168_12"	13280	22740	120	976	901	374	68	69	13	99	97	0	1751	1601	520	94	96	19	100	100	0	0.548	0.553	0.573	0.474	2.234	0.549	0.803	120	502	2565	2340	-0.868	908	1657	833	1507	0
3	15	16	"PFN0863"	"N168_17"	13470	22740	110	89	89	16	68	69	13	65	31	0	313	311	63	96	97	18	100	100	0	0.097	0.098	0.093	0.088	2.268	0.068	0.193	80	496	238	236	-3.369	21	217	21	215	0
3	16	16	"PFN0866"	"N168_23"	13660	22740	100	175	175	34	65	66	14	100	100	0	177	178	31	89	91	19	98	97	0	1.250	1.236	1.247	1.264	1.658	1.305	0.638	80	453	198	199	0.322	110	88	110	89	0
3	17	16	"PFN0870"	"N168_29"	13880	22750	150	76	77	16	66	68	15	35	8	0	105	106	19	90	92	20	37	11	0	0.667	0.688	0.844	0.830	3.184	0.585	0.180	156	641	25	27	-0.585	10	15	11	16	-50
3	18	16	"PFN0873"	"N168_32"	14050	22750	120	156	157	34	71	73	14	96	95	0	239	240	48	100	101	18	100	99	0	0.612	0.614	0.619	0.563	2.154	0.583	0.608	120	430	224	226	-0.710	85	139	86	140	0
3	19	16	"PFN0901"	"N175_10"	14230	22750	120	634	625	211	62	64	13	99	99	0	1552	1443	399	84	88	19	100	100	0	0.390	0.414	0.422	0.398	1.731	0.390	0.791	120	518	2040	1922	-1.360	572	1468	563	1359	0
3	20	16	"PFN0903"	"N175_12"	14430	22750	100	78	77	16	56	57	9	78	55	0	115	118	20	73	74	9	98	95	0	0.524	0.467	0.524	0.466	2.265	0.460	0.345	80	468	64	66	-0.933	22	42	21	45	0
3	21	16	"PFN0908"	"N175_3"	14620	22750	100	70	72	14	56	56	9	66	37	0	107	108	18	73	74	11	92	75	0	0.412	0.457	0.522	0.461	3.375	0.325	0.145	80	438	48	51	-1.280	14	34	16	35	0
3	22	16	"PFN0910"	"N175_8"	14800	22750	120	649	599	210	55	55	8	96	95	0	679	657	176	76	77	12	100	100	0	0.985	0.936	0.983	0.874	1.968	0.967	0.842	120	570	1197	1125	-0.022	594	603	544	581	0
3	1	17	"PFN0912"	"N176_2"	10810	22940	110	667	647	172	73	74	13	100	100	0	519	514	135	103	104	18	100	100	0	1.428	1.397	1.352	1.420	1.602	1.383	0.763	80	538	1010	985	0.514	594	416	574	411	0
3	2	17	"PFN0914"	"N176_4"	11010	22950	120	155	155	37	77	78	14	96	90	0	386	389	94	109	109	19	100	99	0	0.282	0.279	0.293	0.274	1.890	0.245	0.600	120	511	355	358	-1.828	78	277	78	280	0
3	3	17	"PFN0936"	"N181_8"	11200	22940	120	285	283	81	81	82	14	100	100	0	527	496	141	115	116	17	100	99	0	0.495	0.530	0.518	0.534	1.871	0.499	0.764	120	449	616	583	-1.014	204	412	202	381	0
3	4	17	"PFN0938"	"N182_2"	11390	22940	120	311	305	77	79	80	14	100	100	0	269	267	59	107	110	16	100	97	0	1.432	1.413	1.515	1.448	1.772	1.488	0.710	120	413	394	386	0.518	232	162	226	160	0
3	5	17	"PFN0940"	"N182_5"	11540	22930	150	88	88	15	78	79	14	35	12	0	114	116	19	108	110	17	30	7	0	1.667	1.250	0.866	0.796	3.421	0.577	0.046	156	532	16	18	0.737	10	6	10	8	-50
3	6	17	"PFN0947"	"N185_15"	11760	22940	120	701	666	201	79	80	13	100	100	0	410	398	101	109	111	17	100	100	0	2.066	2.031	2.019	2.021	1.621	2.135	0.788	120	492	923	876	1.047	622	301	587	289	0
3	7	17	"PFN0951"	"N185_4"	11950	22940	120	366	358	106	78	80	13	100	100	0	454	439	121	111	111	16	100	100	0	0.840	0.854	0.851	0.841	1.806	0.824	0.728	120	500	631	608	-0.252	288	343	280	328	0
3	8	17	"PFN0953"	"N185_6"	12130	22940	110	245	239	64	74	76	16	98	97	0	257	252	58	101	103	21	97	96	0	1.096	1.093	1.170	1.088	1.886	1.045	0.675	80	477	327	316	0.132	171	156	165	151	0
3	9	17	"PFF1635"	"F64095_4"	12370	22920	150	84	90	25	69	71	14	51	27	0	131	139	41	94	97	21	68	44	0	0.405	0.467	0.517	0.503	2.912	0.454	0.359	156	513	52	66	-1.303	15	37	21	45	-50
3	10	17	"PFF1651"	"F64732_1"	12530	22940	120	1806	1645	626	69	71	15	100	100	0	2033	1905	609	96	98	19	100	100	0	0.897	0.871	0.912	0.841	1.843	0.886	0.803	120	321	3674	3385	-0.157	1737	1937	1576	1809	0
3	11	17	"PFF1691"	"F66430_1"	12700	22920	150	93	94	21	74	75	15	55	32	0	133	135	34	103	104	20	62	37	0	0.633	0.625	0.615	0.587	2.602	0.516	0.345	156	577	49	52	-0.659	19	30	20	32	-50
3	12	17	"PFF1706"	"F67045_1"	12930	22930	150	73	92	158	73	75	14	13	5	0	107	118	102	103	104	20	17	5	0	0.000	1.267	0.750	0.683	3.776	2.088	0.257	156	621	4	34	Error	0	4	19	15	-50
3	13	17	"PFF1770"	"F69174_1"	13090	22940	110	721	690	179	62	64	13	100	100	0	617	620	200	81	87	18	100	100	0	1.229	1.165	1.156	1.242	1.731	1.112	0.778	80	380	1195	1167	0.298	659	536	628	539	0
3	14	17	"PFF1856"	"F72113_1"	13280	22940	120	3241	3135	1248	63	65	12	100	100	0	3494	3286	1265	86	89	17	100	100	0	0.933	0.960	0.972	0.950	2.355	0.960	0.781	120	566	6586	6272	-0.101	3178	3408	3072	3200	0
3	15	17	"PFC0253"	"C664"	13470	22940	80	117	132	48	67	68	13	96	88	0	170	187	58	92	93	18	100	92	0	0.641	0.684	0.615	0.642	1.750	0.664	0.600	52	328	128	160	-0.642	50	78	65	95	0
3	16	17	"PFC0263"	"C68"	13660	22930	110	213	215	50	58	60	13	100	100	0	149	150	29	77	79	16	98	91	0	2.153	2.151	2.117	2.274	1.808	2.115	0.667	80	531	227	230	1.106	155	72	157	73	0
3	17	17	"PFC0294"	"C735"	13860	22950	120	101	100	27	59	62	15	80	61	0	130	130	28	81	84	22	81	55	0	0.857	0.837	0.872	0.844	2.636	0.797	0.442	120	520	91	90	-0.222	42	49	41	49	0
3	18	17	"PFC0298"	"C739"	14050	22940	120	88	90	21	61	63	13	72	50	0	144	146	30	81	86	19	95	80	0	0.429	0.446	0.429	0.397	2.534	0.428	0.391	120	475	90	94	-1.222	27	63	29	65	0
3	19	17	"PFC0301"	"C741"	14240	22940	120	187	182	45	59	60	10	99	98	0	345	330	77	78	81	16	100	100	0	0.479	0.488	0.468	0.483	1.615	0.471	0.778	120	515	395	375	-1.061	128	267	123	252	0
3	20	17	"PFL0015"	"L1_3"	14440	22950	120	84	89	19	59	60	11	87	56	0	123	125	27	78	81	14	90	73	0	0.556	0.638	0.618	0.669	2.897	0.585	0.335	120	529	70	77	-0.848	25	45	30	47	0
3	21	17	"PFM0073"	"M15459_3"	14620	22950	110	81	87	21	58	59	12	77	43	0	145	146	27	76	79	15	98	91	0	0.333	0.414	0.395	0.360	2.307	0.350	0.344	80	396	92	99	-1.585	23	69	29	70	0
3	22	17	"PFM0096"	"M16857_1"	14800	22930	120	1194	1133	382	54	55	8	100	99	0	1195	1109	323	74	75	10	100	100	0	1.017	1.043	1.036	0.977	2.022	1.052	0.787	120	564	2261	2114	0.024	1140	1121	1079	1035	0
3	1	18	"PFM0259"	"M26257_1"	10800	23120	90	171	168	40	71	72	13	100	96	0	708	686	159	99	102	23	100	100	0	0.164	0.165	0.158	0.158	1.680	0.158	0.676	52	379	709	684	-2.606	100	609	97	587	0
3	2	18	"PFM0321"	"M31208_3"	10980	23120	100	103	105	28	71	73	14	77	60	0	368	364	90	100	103	23	100	100	0	0.119	0.129	0.147	0.141	1.882	0.116	0.370	80	449	300	298	-3.066	32	268	34	264	0
3	3	18	"PFM0389"	"M3590_2"	11210	23120	150	77	76	14	76	78	17	9	1	0	108	110	18	107	109	20	16	1	0	1.000	0.000	0.833	0.861	3.097	0.371	0.032	156	666	2	3	0.000	1	1	0	3	-50
3	4	18	"PFM0523"	"M42640_1"	11370	23120	110	205	199	41	72	75	18	100	98	0	338	341	79	102	104	21	100	97	0	0.564	0.531	0.536	0.534	1.645	0.452	0.691	80	423	369	366	-0.827	133	236	127	239	0
3	5	18	"PFD0044"	"D13561_3"	11580	23110	150	84	86	17	73	75	15	39	14	0	119	121	23	103	104	20	42	16	0	0.688	0.722	0.706	0.707	3.460	0.527	0.103	156	602	27	31	-0.541	11	16	13	18	-50
3	6	18	"PFD0057"	"D15909_4"	11750	23120	120	361	351	91	78	79	14	100	100	0	338	333	74	110	111	18	100	99	0	1.241	1.224	1.186	1.216	1.613	1.237	0.779	120	453	511	496	0.312	283	228	273	223	0
3	7	18	"PFD0156"	"D17715_93"	11930	23110	110	352	339	70	79	80	14	100	100	0	299	290	49	112	113	19	100	98	0	1.460	1.461	1.460	1.471	1.404	1.412	0.775	80	472	460	438	0.546	273	187	260	178	0
3	8	18	"PFD0171"	"D21102_1"	12120	23120	80	2276	2281	874	76	78	15	100	100	0	1434	1351	488	103	104	16	100	100	0	1.653	1.767	1.724	1.873	1.818	1.886	0.822	52	320	3531	3453	0.725	2200	1331	2205	1248	0
3	9	18	"PFD0194"	"D23657_11"	12310	23120	150	85	87	23	74	75	14	38	16	0	125	125	21	101	103	20	55	21	0	0.458	0.542	0.812	0.769	3.395	0.513	0.105	156	689	35	37	-1.126	11	24	13	24	-50
3	10	18	"PFD0273"	"D33539_50"	12520	23110	150	90	91	16	78	79	14	41	19	0	123	124	19	109	110	17	41	16	0	0.857	0.867	0.809	0.915	3.007	0.496	0.045	156	546	26	28	-0.222	12	14	13	15	-50
3	11	18	"IAX099I"	"Y_IAX099I"	12720	23140	150	82	83	15	79	81	13	21	7	0	112	115	22	110	112	17	25	7	0	1.500	0.800	0.821	0.786	3.722	0.201	0.014	156	528	5	9	0.585	3	2	4	5	-50
3	12	18	"ICX188I"	"Y_ICX188I"	12910	23140	150	88	88	16	79	80	13	38	15	0	125	125	24	109	110	17	42	22	0	0.563	0.563	0.714	0.661	3.840	0.126	0.009	156	464	25	25	-0.830	9	16	9	16	-50
3	13	18	"IEX355I"	"Y_IEX355I"	13090	23130	150	73	75	14	69	71	16	19	5	0	105	108	20	96	97	21	28	7	0	0.444	0.500	0.508	0.650	3.265	0.453	0.110	156	476	13	18	-1.170	4	9	6	12	-50
3	14	18	"IGX361I"	"Y_IGX361I"	13290	23140	150	60	62	10	64	66	14	8	0	0	80	85	19	86	89	19	11	1	0	0.667	2.000	0.728	0.681	2.993	0.253	0.054	156	557	-10	-3	-0.585	-4	-6	-2	-1	-50
3	15	18	"IIX063I"	"Y_IIX063I"	13480	23140	150	59	60	10	63	64	13	4	0	0	80	80	13	84	88	22	3	0	0	1.000	0.750	0.769	0.782	3.139	0.198	0.060	156	534	-8	-7	0.000	-4	-4	-3	-4	-50
3	16	18	"IKX121I"	"Y_IKX121I"	13670	23140	150	71	72	12	66	68	17	17	1	0	94	94	17	88	93	27	11	0	0	0.833	1.000	0.627	0.647	3.319	0.313	0.144	156	523	11	12	-0.263	5	6	6	6	-50
3	17	18	"Z_1_50"	"Z_1_50"	13850	23120	100	103	106	22	66	68	15	85	71	0	177	181	42	92	94	24	96	88	0	0.435	0.449	0.469	0.451	1.906	0.342	0.409	80	353	122	129	-1.200	37	85	40	89	0
3	18	18	"Z_1_70"	"Z_1_70"	14040	23120	120	147	147	36	61	63	13	98	95	0	278	277	78	82	85	16	98	96	0	0.439	0.441	0.453	0.459	2.029	0.399	0.719	120	481	282	281	-1.188	86	196	86	195	0
3	19	18	"Z_1_90"	"Z_1_90"	14230	23130	120	309	300	90	62	63	12	100	100	0	730	693	190	81	83	15	100	100	0	0.381	0.389	0.390	0.367	1.661	0.371	0.804	120	446	896	850	-1.394	247	649	238	612	0
3	20	18	"Z_2_10"	"Z_2_10"	14430	23140	150	72	73	14	66	67	13	28	9	0	98	101	18	91	92	17	30	9	0	0.857	0.700	0.833	0.853	3.162	0.519	0.145	156	546	13	17	-0.222	6	7	7	10	-50
3	21	18	"Z_2_30"	"Z_2_30"	14640	23110	150	74	76	17	64	66	13	39	14	0	112	113	24	86	89	18	58	33	0	0.385	0.444	0.551	0.536	2.727	0.481	0.263	156	582	36	39	-1.379	10	26	12	27	-50
3	22	18	"Z_2_50"	"Z_2_50"	14810	23130	120	3964	3539	1343	57	59	10	99	99	0	11282	10031	2985	76	78	12	100	100	0	0.349	0.350	0.359	0.330	1.869	0.342	0.861	120	589	15113	13437	-1.520	3907	11206	3482	9955	0
3	1	19	"Z_3_90"	"Z_3_90"	10810	23320	120	6604	6326	2288	82	83	16	100	100	0	5669	5124	1526	114	116	23	100	100	0	1.174	1.246	1.238	1.148	1.990	1.315	0.800	120	544	12077	11254	0.232	6522	5555	6244	5010	0
3	2	19	"Z_4_10"	"Z_4_10"	11000	23330	150	88	89	17	76	79	17	37	12	0	129	130	26	106	108	20	53	22	0	0.522	0.542	0.620	0.618	3.529	0.376	0.082	156	630	35	37	-0.939	12	23	13	24	-50
3	3	19	"Z_4_30"	"Z_4_30"	11210	23330	150	70	70	12	71	74	18	5	0	0	97	99	18	100	102	20	11	1	0	0.333	1.000	0.564	0.589	3.762	0.555	0.120	156	624	-4	-2	-1.585	-1	-3	-1	-1	-50
3	4	19	"Z_4_50"	"Z_4_50"	11390	23320	110	859	802	288	65	68	17	100	100	0	2240	2207	602	93	96	22	100	100	0	0.370	0.349	0.337	0.323	1.635	0.345	0.839	80	427	2941	2851	-1.435	794	2147	737	2114	0
3	5	19	"Z_4_70"	"Z_4_70"	11570	23320	120	1129	1081	450	72	73	15	99	99	0	2873	2753	987	101	103	20	100	100	0	0.381	0.380	0.401	0.353	1.906	0.368	0.839	120	493	3829	3661	-1.391	1057	2772	1009	2652	0
3	6	19	"Z_4_90"	"Z_4_90"	11760	23320	120	2041	1919	719	81	83	15	100	99	0	5279	5009	1554	116	117	19	100	100	0	0.380	0.376	0.376	0.332	2.200	0.359	0.821	120	513	7123	6731	-1.397	1960	5163	1838	4893	0
3	7	19	"Z_6_30"	"Z_6_30"	11960	23330	150	83	82	15	81	83	15	16	3	0	117	119	21	114	116	20	24	5	0	0.667	0.200	0.778	0.690	2.934	0.306	0.021	156	634	5	6	-0.585	2	3	1	5	-50
3	8	19	"Z_6_50"	"Z_6_50"	12150	23330	150	83	84	14	79	80	15	26	3	0	118	119	21	108	110	18	31	14	0	0.400	0.455	0.680	0.696	3.697	0.197	0.010	156	598	14	16	-1.322	4	10	5	11	-50
3	9	19	"Z_6_70"	"Z_6_70"	12330	23320	120	103	105	19	79	80	13	74	45	0	168	170	33	109	110	17	91	80	0	0.407	0.426	0.500	0.456	2.631	0.316	0.220	120	485	83	87	-1.298	24	59	26	61	0
3	10	19	"Z_6_90"	"Z_6_90"	12530	23320	120	112	111	19	77	77	12	85	66	0	234	239	52	107	108	16	99	99	0	0.276	0.258	0.259	0.230	2.206	0.220	0.417	120	506	162	166	-1.859	35	127	34	132	0
3	11	19	"Z_7_10"	"Z_7_10"	12720	23320	150	85	87	16	79	80	14	30	11	0	114	117	18	110	111	17	24	10	0	1.500	1.143	1.118	1.031	3.863	0.351	0.018	156	497	10	15	0.585	6	4	8	7	-50
3	12	19	"Z_7_30"	"Z_7_30"	12910	23310	150	78	79	14	79	80	14	14	1	0	110	112	19	108	109	17	22	7	0	-0.500	0.000	0.742	0.819	3.409	0.275	0.027	156	456	1	4	Error	-1	2	0	4	-50
3	13	19	"PFI17646"	"oPFI17646"	13100	23310	120	346	333	102	77	81	35	95	93	0	291	281	80	106	108	18	95	95	0	1.454	1.463	1.444	1.298	2.086	1.513	0.608	120	427	454	431	0.540	269	185	256	175	0
3	14	19	"PFN0256"	"oPFN0256"	13280	23310	130	663	637	221	71	74	41	99	98	0	408	405	119	94	100	41	97	95	0	1.885	1.820	1.865	1.816	2.116	2.001	0.706	120	518	906	877	0.915	592	314	566	311	0
3	15	19	"PFG0021"	"oPFG0021"	13510	23300	150	75	76	13	67	69	15	30	4	0	98	101	22	91	94	23	21	7	0	1.143	0.900	0.667	0.673	3.360	0.261	0.096	156	469	15	19	0.193	8	7	9	10	-50
3	16	19	"PFF72433"	"oPFF72433"	13670	23300	150	92	90	17	75	76	14	51	22	0	114	114	18	103	105	21	28	4	0	1.545	1.364	1.176	1.097	4.247	0.206	0.022	156	444	28	26	0.628	17	11	15	11	-50
3	17	19	"PFJ12787"	"oPFJ12787"	13880	23310	150	74	75	15	71	73	13	25	5	0	105	109	23	99	101	16	33	17	0	0.500	0.400	0.846	0.710	3.690	0.212	0.017	156	547	9	14	-1.000	3	6	4	10	-50
3	18	19	"PFG0023"	"oPFG0023"	14040	23310	120	6368	6138	1583	70	71	13	100	100	0	5563	5341	1857	98	99	16	100	100	0	1.152	1.157	1.143	1.253	1.746	1.106	0.843	120	448	11763	11311	0.205	6298	5465	6068	5243	0
3	19	19	"PFJ12789"	"oPFJ12789"	14250	23300	150	88	91	21	67	68	13	67	41	0	121	119	23	91	93	16	71	44	0	0.700	0.857	0.840	0.763	2.359	0.769	0.263	156	541	51	52	-0.515	21	30	24	28	-50
3	20	19	"PFBL B0077"	"oPFBLOB0077"	14420	23320	130	352	332	101	63	64	12	96	95	0	306	294	71	86	88	15	99	99	0	1.314	1.293	1.360	1.210	2.073	1.333	0.766	120	450	509	477	0.394	289	220	269	208	0
3	21	19	"PFF72437"	"oPFF72437"	14620	23310	120	671	635	154	66	67	12	100	100	0	679	625	178	88	90	15	100	98	0	1.024	1.060	1.058	1.134	1.738	1.034	0.832	120	518	1196	1106	0.034	605	591	569	537	0
3	22	19	"PFL0043"	"oPFL0043"	14820	23330	80	83	84	15	62	63	12	67	44	0	119	118	20	77	79	14	86	76	0	0.500	0.537	0.508	0.440	3.112	0.496	0.152	52	317	63	63	-1.000	21	42	22	41	0
3	1	20	"PFBL B0079"	"oPFBLOB0079"	10810	23490	150	112	112	23	86	88	18	62	31	0	164	167	40	122	124	21	72	50	0	0.619	0.578	0.600	0.596	2.741	0.423	0.176	156	716	68	71	-0.692	26	42	26	45	-50
3	2	20	"PFF72438"	"oPFF72438"	11000	23510	120	1375	1337	463	87	89	17	100	100	0	3273	3102	1005	122	123	20	100	100	0	0.409	0.419	0.411	0.404	1.818	0.391	0.804	120	438	4439	4230	-1.291	1288	3151	1250	2980	0
3	3	20	"PFH0006"	"oPFH0006"	11190	23510	120	1350	1294	421	80	82	18	100	99	0	1024	955	254	111	113	23	100	100	0	1.391	1.438	1.474	1.344	1.857	1.508	0.810	120	476	2183	2058	0.476	1270	913	1214	844	0
3	4	20	"PFBL B0083"	"oPFBLOB0083"	11400	23510	150	86	87	18	75	77	17	34	10	0	120	122	22	104	107	23	33	10	0	0.688	0.667	0.796	0.905	3.580	0.542	0.124	156	511	27	30	-0.541	11	16	12	18	-50
3	5	20	"PFBL B0084"	"oPFBLOB0084"	11570	23510	150	93	93	17	82	83	17	39	4	0	127	125	18	113	115	20	28	6	0	0.786	0.917	1.063	1.028	3.988	0.425	0.024	156	506	25	23	-0.348	11	14	11	12	-50
3	6	20	"PFM60485"	"oPFM60485"	11770	23510	120	451	448	136	85	87	15	100	99	0	659	637	151	117	119	18	100	100	0	0.675	0.698	0.725	0.651	1.770	0.694	0.793	120	459	908	883	-0.566	366	542	363	520	0
3	7	20	"PFN0258"	"oPFN0258"	11960	23510	150	78	80	17	84	86	16	14	2	0	107	109	23	116	117	20	12	3	0	0.667	0.571	0.619	0.672	3.156	0.471	0.114	156	536	-15	-11	-0.585	-6	-9	-4	-7	-50
3	8	20	"PFM60486"	"oPFM60486"	12150	23500	110	299	289	71	77	78	15	100	96	0	326	310	65	108	109	24	100	100	0	1.018	1.050	1.091	1.012	1.753	1.002	0.723	80	420	440	414	0.026	222	218	212	202	0
3	9	20	"PFK12896"	"oPFK12896"	12330	23500	110	234	225	54	74	75	16	98	96	0	319	309	64	105	108	31	98	96	0	0.748	0.740	0.722	0.689	1.976	0.632	0.722	80	480	374	355	-0.420	160	214	151	204	0
3	10	20	"PFN0259"	"oPFN0259"	12530	23510	120	255	242	71	71	72	14	96	95	0	921	872	249	99	102	27	100	100	0	0.224	0.221	0.223	0.209	1.986	0.206	0.726	120	518	1006	944	-2.159	184	822	171	773	0
3	11	20	"PFL0046"	"oPFL0046"	12720	23510	120	163	164	39	78	79	14	95	95	0	548	523	143	107	109	19	99	99	0	0.193	0.207	0.203	0.209	1.933	0.186	0.672	120	466	526	502	-2.375	85	441	86	416	0
3	12	20	"PFD66984"	"oPFD66984"	12900	23510	120	599	577	181	82	85	39	98	95	0	661	636	174	110	121	120	98	94	0	0.938	0.941	0.942	0.885	2.056	0.954	0.766	120	458	1068	1021	-0.092	517	551	495	526	0
3	13	20	"PFD66985"	"oPFD66985"	13090	23520	150	70	83	88	77	83	51	3	1	0	95	103	39	107	119	117	1	1	0	0.583	-1.500	0.600	0.578	3.142	0.188	0.050	156	569	-19	2	-0.778	-7	-12	6	-4	-50
3	14	20	"PFL0047"	"oPFL0047"	13290	23510	120	124	126	27	71	75	43	65	10	0	354	352	72	97	102	42	100	100	0	0.206	0.216	0.210	0.199	1.716	0.237	0.266	120	463	310	310	-2.278	53	257	55	255	0
3	15	20	"PFF72478"	"oPFF72478"	13470	23490	100	217	229	120	68	70	13	90	87	0	340	377	177	93	96	18	95	91	0	0.603	0.567	0.573	0.544	2.229	0.560	0.693	80	418	396	445	-0.729	149	247	161	284	0
3	16	20	"PFL0097"	"oPFL0097"	13660	23490	120	404	391	100	71	72	14	100	100	0	358	343	99	97	98	17	99	97	0	1.276	1.301	1.258	1.395	1.670	1.269	0.793	120	509	594	566	0.351	333	261	320	246	0
3	17	20	"PFBL B0142"	"oPFBLOB0142"	13850	23500	120	262	263	78	70	71	12	99	97	0	386	369	93	98	98	15	100	100	0	0.667	0.712	0.698	0.670	1.766	0.725	0.794	120	499	480	464	-0.585	192	288	193	271	0
3	18	20	"PFI17693"	"oPFI17693"	14040	23500	130	2009	1920	691	70	71	12	100	100	0	1642	1609	437	97	98	15	100	100	0	1.255	1.224	1.215	1.087	2.116	1.319	0.804	120	539	3484	3362	0.328	1939	1545	1850	1512	0
3	19	20	"PFI17695"	"oPFI17695"	14230	23500	120	1402	1329	470	65	66	12	100	100	0	5539	5178	1639	90	91	16	100	100	0	0.245	0.248	0.252	0.231	2.023	0.228	0.790	120	514	6786	6352	-2.027	1337	5449	1264	5088	0
3	20	20	"PFH0024"	"oPFH0024"	14420	23500	120	343	339	131	61	62	10	94	92	0	293	284	86	82	84	13	98	98	0	1.336	1.376	1.374	1.200	2.852	1.442	0.689	120	509	493	480	0.418	282	211	278	202	0
3	21	20	"PFBL B0147"	"oPFBLOB0147"	14630	23490	150	68	70	14	63	64	11	31	14	0	102	104	22	84	85	13	57	36	0	0.278	0.350	0.500	0.488	3.646	0.278	0.071	156	545	23	27	-1.848	5	18	7	20	-50
3	22	20	"PFF72481"	"oPFF72481"	14800	23500	120	103	102	25	63	65	13	80	68	0	283	275	79	84	86	14	99	97	0	0.201	0.204	0.211	0.199	2.155	0.190	0.524	120	455	239	230	-2.315	40	199	39	191	0
3	1	21	"PFJ12809"	"oPFJ12809"	10820	23690	150	75	76	14	72	76	20	11	1	0	107	112	25	103	107	25	21	6	0	0.750	0.444	0.708	0.623	3.091	0.535	0.152	156	671	7	13	-0.415	3	4	4	9	-50
3	2	21	"PFH0027"	"oPFH0027"	11000	23700	120	849	798	269	86	88	16	100	100	0	951	872	310	124	125	22	99	98	0	0.923	0.952	0.922	1.006	2.117	0.914	0.815	120	429	1590	1460	-0.116	763	827	712	748	0
3	3	21	"PFF72482"	"oPFF72482"	11190	23700	120	1685	1577	675	91	92	16	99	96	0	973	927	345	124	127	21	98	97	0	1.878	1.851	1.816	1.553	2.770	2.022	0.755	120	500	2443	2289	0.909	1594	849	1486	803	0
3	4	21	"PFG0045"	"oPFG0045"	11380	23690	120	248	243	67	90	91	17	96	95	0	312	295	83	120	121	21	94	91	0	0.823	0.874	0.893	0.864	1.698	0.824	0.736	120	460	350	328	-0.281	158	192	153	175	0
3	5	21	"PFF72484"	"oPFF72484"	11560	23690	120	215	208	65	87	89	16	93	88	0	323	309	95	120	122	20	94	94	0	0.631	0.640	0.633	0.613	1.997	0.556	0.558	120	442	331	310	-0.665	128	203	121	189	0
3	6	21	"PFI17704"	"oPFI17704"	11750	23690	120	523	503	175	88	90	16	97	96	0	969	908	328	123	124	19	96	95	0	0.514	0.529	0.472	0.478	2.346	0.474	0.729	120	506	1281	1200	-0.960	435	846	415	785	0
3	7	21	"PFH0030"	"oPFH0030"	11950	23690	120	556	548	145	84	86	16	100	100	0	349	346	95	117	118	20	100	95	0	2.034	2.026	2.145	2.178	1.641	2.083	0.791	120	496	704	693	1.025	472	232	464	229	0
3	8	21	"PFM60518"	"oPFM60518"	12130	23690	110	397	398	99	71	74	16	100	100	0	448	438	101	97	104	36	100	100	0	0.929	0.959	0.937	0.963	1.312	0.860	0.824	80	467	677	668	-0.107	326	351	327	341	0
3	9	21	"PFL0104"	"oPFL0104"	12320	23690	110	266	271	50	68	70	17	100	100	0	258	258	60	91	98	39	98	91	0	1.186	1.216	1.203	1.273	1.585	1.055	0.754	80	492	365	370	0.246	198	167	203	167	0
3	10	21	"PFI17705"	"oPFI17705"	12520	23690	120	1240	1211	329	68	70	15	100	100	0	964	895	327	91	93	21	95	95	0	1.342	1.422	1.471	1.665	2.204	1.361	0.845	120	532	2045	1947	0.425	1172	873	1143	804	0
3	11	21	"PFBL B0155"	"oPFBLOB0155"	12710	23700	120	96	97	19	73	75	14	69	35	0	202	204	40	96	99	20	99	97	0	0.217	0.222	0.226	0.206	2.203	0.224	0.356	120	496	129	132	-2.204	23	106	24	108	0
3	12	21	"PFBL B0157"	"oPFBLOB0157"	12910	23710	150	71	72	15	80	83	36	0	0	0	91	92	19	109	119	113	0	0	0	0.500	0.471	0.708	0.700	2.572	0.019	0.008	156	560	-27	-25	-1.000	-9	-18	-8	-17	-50
3	13	21	"PFD67005"	"oPFD67005"	13110	23690	150	64	66	13	76	79	36	0	0	0	87	90	16	104	114	110	0	0	0	0.706	0.714	0.739	0.709	2.405	0.093	0.070	156	600	-29	-24	-0.503	-12	-17	-10	-14	-50
3	14	21	"PFD67007"	"oPFD67007"	13320	23680	150	62	65	12	70	71	14	6	1	0	88	89	15	96	97	18	5	1	0	1.000	0.714	0.889	0.927	2.569	1.189	0.074	156	601	-16	-12	0.000	-8	-8	-5	-7	-50
3	15	21	"PFM60523"	"oPFM60523"	13470	23700	120	196	193	52	66	67	14	95	94	0	305	296	67	87	89	16	100	100	0	0.596	0.608	0.565	0.611	1.682	0.590	0.734	120	490	348	336	-0.746	130	218	127	209	0
3	16	21	"PFL0108"	"oPFL0108"	13660	23700	120	99	97	19	65	65	11	82	65	0	214	213	40	87	89	15	100	100	0	0.268	0.254	0.261	0.226	2.031	0.255	0.533	120	547	161	158	-1.901	34	127	32	126	0
3	17	21	"A10325_30a"	"A10325_30a"	13860	23710	150	72	73	15	69	70	12	23	8	0	93	98	22	95	96	15	25	10	0	-1.500	1.333	0.703	0.676	3.392	0.182	0.018	156	663	1	7	Error	3	-2	4	3	-50
3	18	21	"A10325_30c"	"A10325_30c"	14050	23710	150	71	72	17	70	71	12	20	8	0	93	95	20	96	97	15	22	5	0	-0.333	-2.000	0.732	0.828	3.381	0.495	0.041	156	619	-2	1	Error	1	-3	2	-1	-50
3	19	21	"A10325_30e"	"A10325_30e"	14240	23710	150	62	63	11	65	66	13	8	1	0	80	82	15	89	91	29	3	0	0	0.333	0.286	0.667	0.733	3.957	0.246	0.226	156	581	-12	-9	-1.585	-3	-9	-2	-7	-50
3	20	21	"A10325_30g"	"A10325_30g"	14430	23710	150	65	65	11	61	63	12	20	3	0	81	83	14	82	85	28	2	0	0	-4.000	4.000	0.692	0.807	3.600	0.145	0.208	156	555	3	5	Error	4	-1	4	1	-50
3	21	21	"A10325_30i"	"A10325_30i"	14620	23680	150	86	85	15	66	67	13	62	30	0	106	111	21	88	90	16	55	31	0	1.111	0.826	0.778	0.849	2.920	0.472	0.131	156	589	38	42	0.152	20	18	19	23	-50
3	22	21	"E598_1a"	"E598_1a"	14830	23650	150	68	70	14	65	66	12	27	8	0	89	90	16	85	87	17	20	3	0	0.750	1.000	0.750	0.799	3.289	0.472	0.078	156	827	7	10	-0.415	3	4	5	5	-50
3	1	22	"F48446_9e"	"F48446_9e"	10810	23880	150	78	80	14	72	74	17	23	3	0	107	110	22	102	106	24	19	4	0	1.200	1.000	0.770	0.783	3.474	0.434	0.178	156	853	11	16	0.263	6	5	8	8	-50
3	2	22	"F48446_9g"	"F48446_9g"	10970	23880	150	107	109	25	89	91	19	46	17	0	146	147	30	130	132	24	40	15	0	1.125	1.176	0.750	0.796	3.373	0.532	0.222	156	699	34	37	0.170	18	16	20	17	-50
3	3	22	"F48446_9i"	"F48446_9i"	11180	23890	120	284	281	74	91	92	15	99	98	0	431	420	83	130	131	21	100	100	0	0.641	0.655	0.636	0.626	1.658	0.663	0.739	120	592	494	480	-0.641	193	301	190	290	0
3	4	22	"I12861_2a"	"I12861_2a"	11380	23900	150	79	81	16	86	86	18	7	1	0	116	118	27	119	120	21	17	7	0	2.333	5.000	0.789	0.808	3.268	0.387	0.050	156	838	-10	-6	1.222	-7	-3	-5	-1	-50
3	5	22	"I12861_2c"	"I12861_2c"	11580	23900	150	80	82	17	84	84	17	16	3	0	114	116	23	116	117	20	21	3	0	2.000	100000.000	0.720	0.700	2.894	0.276	0.024	156	803	-6	-2	1.000	-4	-2	-2	0	-50
3	6	22	"I12861_2e"	"I12861_2e"	11770	23900	150	82	85	17	87	88	15	15	5	0	119	121	23	120	122	19	16	7	0	5.000	-2.000	0.750	0.688	3.458	0.273	0.016	156	795	-6	-1	2.322	-5	-1	-2	1	-50
3	7	22	"J512_2i"	"J512_2i"	11960	23900	150	94	93	18	84	86	15	34	12	0	131	134	27	118	119	20	39	13	0	0.769	0.563	0.770	0.709	3.376	0.208	0.023	156	819	23	25	-0.379	10	13	9	16	-50
3	8	22	"Ks592_1a"	"Ks592_1a"	12160	23880	150	88	89	17	78	80	17	33	7	0	124	126	26	110	113	30	23	3	0	0.714	0.688	0.762	0.735	3.752	0.252	0.132	156	757	24	27	-0.485	10	14	11	16	-50
3	9	22	"Ks592_1c"	"Ks592_1c"	12330	23880	150	86	86	17	76	78	17	32	10	0	121	122	26	105	108	31	24	7	0	0.625	0.588	0.684	0.607	3.306	0.426	0.118	156	767	26	27	-0.678	10	16	10	17	-50
3	10	22	"Ks592_1e"	"Ks592_1e"	12530	23900	150	72	76	20	75	77	15	14	5	0	99	105	28	104	104	18	21	5	0	0.600	1.000	0.573	0.687	3.317	0.500	0.132	156	809	-8	2	-0.737	-3	-5	1	1	-50
3	11	22	"Ks592_1g"	"Ks592_1g"	12720	23900	150	79	82	15	77	78	15	23	6	0	111	112	24	105	105	19	26	10	0	0.333	0.714	0.854	0.700	3.703	0.380	0.082	156	750	8	12	-1.585	2	6	5	7	-50
3	12	22	"Ks592_1i"	"Ks592_1i"	12890	23890	120	1366	1255	439	80	81	15	100	100	0	3228	3068	828	111	111	18	100	100	0	0.413	0.397	0.393	0.363	1.903	0.388	0.847	120	513	4403	4132	-1.277	1286	3117	1175	2957	0
3	13	22	"EMPTY"	"EMPTY"	13080	23890	100	135	141	40	79	80	14	88	82	0	267	270	86	109	111	17	98	96	0	0.354	0.385	0.388	0.350	2.430	0.352	0.602	80	476	214	223	-1.496	56	158	62	161	0
3	14	22	"EMPTY"	"EMPTY"	13280	23890	100	141	139	36	76	77	14	91	82	0	215	233	66	104	105	16	100	100	0	0.586	0.488	0.558	0.522	1.874	0.432	0.545	80	504	176	192	-0.772	65	111	63	129	0
3	15	22	"EMPTY"	"EMPTY"	13470	23890	100	126	133	37	72	73	13	93	82	0	217	220	47	97	97	17	100	97	0	0.450	0.496	0.441	0.449	1.923	0.513	0.577	80	470	174	184	-1.152	54	120	61	123	0
3	16	22	"EMPTY"	"EMPTY"	13650	23890	100	99	105	26	67	68	12	88	63	0	153	159	41	90	90	14	100	88	0	0.508	0.551	0.593	0.510	2.505	0.481	0.432	80	478	95	107	-0.977	32	63	38	69	0
3	17	22	"EMPTY"	"EMPTY"	13850	23890	100	122	122	31	69	69	11	95	83	0	188	188	45	93	93	14	97	93	0	0.558	0.558	0.618	0.528	2.346	0.510	0.493	80	450	148	148	-0.842	53	95	53	95	0
3	18	22	"EMPTY"	"EMPTY"	14030	23890	100	109	114	33	69	70	13	83	67	0	178	181	34	94	96	14	100	96	0	0.476	0.517	0.467	0.438	2.094	0.575	0.555	80	452	124	132	-1.070	40	84	45	87	0
3	19	22	"EMPTY"	"EMPTY"	14250	23900	150	60	59	9	67	67	12	0	0	0	80	81	12	89	90	15	3	0	0	0.778	1.000	0.857	0.794	2.941	0.402	0.042	156	775	-16	-16	-0.363	-7	-9	-8	-8	-50
3	20	22	"EMPTY"	"EMPTY"	14440	23900	150	59	60	10	66	67	12	3	0	0	78	79	12	88	90	15	3	1	0	0.700	0.667	0.818	0.803	2.755	0.585	0.081	156	706	-17	-15	-0.515	-7	-10	-6	-9	-50
3	21	22	"EMPTY"	"EMPTY"	14630	23900	150	70	72	12	68	70	13	21	5	0	95	96	15	94	95	15	18	5	0	2.000	2.000	0.894	0.863	3.658	0.266	0.011	156	780	3	6	1.000	2	1	4	2	-50
3	22	22	"EMPTY"	"EMPTY"	14820	23900	150	70	71	13	68	69	13	19	5	0	87	89	13	91	92	16	7	1	0	-0.500	-1.500	0.938	0.902	3.272	0.328	0.011	156	1026	-2	1	Error	2	-4	3	-2	-50
4	1	1	"PFA0039"	"A1411_1"	15310	19880	140	5090	4932	2109	64	65	12	100	100	0	6830	6800	2550	85	87	14	100	100	0	0.745	0.725	0.742	0.657	2.227	0.721	0.852	156	670	11771	11583	-0.424	5026	6745	4868	6715	0
4	2	1	"PFA0101"	"A21885_1"	15500	19880	140	12655	11256	5506	64	66	14	100	100	0	6013	5485	2339	84	86	16	100	100	0	2.124	2.072	2.082	1.925	2.192	2.272	0.823	156	614	18520	16593	1.087	12591	5929	11192	5401	0
4	3	1	"PFA0019"	"A11546_1"	15700	19880	130	569	558	189	62	64	14	100	100	0	706	726	207	82	84	15	100	100	0	0.813	0.770	0.772	0.739	1.468	0.786	0.872	120	536	1131	1140	-0.300	507	624	496	644	0
4	4	1	"PFA0144"	"A31870_1"	15880	19880	140	10348	9236	3269	62	63	13	100	100	0	8510	7401	2732	81	84	17	97	96	0	1.220	1.253	1.269	1.218	1.861	1.263	0.867	156	571	18715	16494	0.287	10286	8429	9174	7320	0
4	5	1	"PFA0009"	"A10325_29"	16070	19880	140	11951	11671	5371	61	63	13	100	100	0	10358	9959	4084	80	82	17	99	98	0	1.157	1.175	1.162	1.090	2.231	1.223	0.840	156	563	22168	21489	0.210	11890	10278	11610	9879	0
4	6	1	"PFA0012"	"A10325_32"	16260	19880	140	15111	14844	6537	61	64	14	100	100	0	11450	10594	4131	79	82	16	98	98	0	1.324	1.406	1.340	1.289	2.249	1.469	0.801	156	571	26421	25298	0.404	15050	11371	14783	10515	0
4	7	1	"PFA0030"	"A12797_1"	16440	19880	130	361	373	95	63	64	13	100	99	0	1377	1328	310	82	89	62	100	100	0	0.230	0.249	0.242	0.243	1.421	0.227	0.819	120	527	1593	1556	-2.120	298	1295	310	1246	0
4	8	1	"PFB0005"	"B11"	16640	19880	140	211	215	70	61	64	14	98	96	0	265	255	74	82	90	56	91	82	0	0.820	0.890	0.831	0.846	1.980	0.737	0.581	156	712	333	327	-0.287	150	183	154	173	0
4	9	1	"PFB0219"	"B57"	16880	19870	150	101	120	101	59	77	92	18	3	0	182	212	158	78	104	122	46	15	0	0.404	0.455	0.435	0.479	2.481	0.546	0.564	156	740	146	195	-1.308	42	104	61	134	-50
4	10	1	"PFB0285"	"B92"	17010	19890	120	253	246	96	55	57	12	99	97	0	386	387	140	71	78	32	100	97	0	0.629	0.604	0.631	0.558	1.991	0.578	0.746	120	414	513	507	-0.670	198	315	191	316	0
4	11	1	"PFB0008"	"B114"	17210	19880	130	465	459	172	56	57	9	100	99	0	1333	1330	487	72	73	10	100	100	0	0.324	0.320	0.310	0.310	1.476	0.280	0.794	120	569	1670	1661	-1.624	409	1261	403	1258	0
4	12	1	"PFB0034"	"B165"	17390	19890	130	675	680	278	57	58	9	100	100	0	1571	1509	477	73	74	11	100	100	0	0.413	0.434	0.447	0.407	1.531	0.433	0.852	120	544	2116	2059	-1.277	618	1498	623	1436	0
4	13	1	"PFB0089"	"B319"	17590	19890	140	5013	4770	1783	56	57	10	100	100	0	2943	2908	871	70	72	12	100	100	0	1.725	1.661	1.679	1.494	1.988	1.766	0.881	156	639	7830	7552	0.787	4957	2873	4714	2838	0
4	14	1	"PFB0104"	"B351"	17780	19890	130	151	152	36	56	58	10	100	99	0	182	181	30	71	73	12	100	99	0	0.856	0.873	0.902	0.837	1.525	0.910	0.702	120	536	206	206	-0.225	95	111	96	110	0
4	15	1	"PFB0113"	"B372"	17970	19890	140	645	598	217	58	59	10	98	98	0	930	880	232	72	74	12	99	99	0	0.684	0.668	0.691	0.593	1.994	0.689	0.860	156	565	1445	1348	-0.548	587	858	540	808	0
4	16	1	"PFB0116"	"B380"	18160	19890	140	109	109	26	55	55	9	94	92	0	132	131	22	69	70	11	99	98	0	0.857	0.871	0.867	0.814	1.812	0.915	0.620	156	562	117	116	-0.222	54	63	54	62	0
4	17	1	"PFB0118"	"B383"	18350	19880	130	1218	1153	321	54	54	8	100	100	0	1403	1356	312	67	68	10	100	100	0	0.871	0.853	0.858	0.834	1.448	0.850	0.825	120	509	2500	2388	-0.199	1164	1336	1099	1289	0
4	18	1	"PFB0140"	"B432"	18540	19880	140	965	959	387	55	55	9	100	100	0	899	902	353	69	71	12	98	98	0	1.096	1.085	1.035	1.118	2.369	1.074	0.818	156	620	1740	1737	0.133	910	830	904	833	0
4	19	1	"PFC0315"	"C9"	18740	19890	140	299	286	104	55	56	10	98	96	0	354	343	84	71	72	12	100	100	0	0.862	0.849	0.913	0.770	1.925	0.905	0.796	156	592	527	503	-0.214	244	283	231	272	0
4	20	1	"PFC0207"	"C56"	18930	19890	140	465	444	180	54	55	9	98	95	0	490	468	139	68	70	13	100	98	0	0.974	0.975	1.000	0.869	2.122	1.039	0.835	156	565	833	790	-0.038	411	422	390	400	0
4	21	1	"PFC0316"	"C96"	19120	19890	140	195	190	59	54	55	10	96	96	0	277	271	73	66	69	12	99	98	0	0.668	0.663	0.658	0.626	1.802	0.659	0.769	156	596	352	341	-0.582	141	211	136	205	0
4	22	1	"PFC0007"	"C114"	19320	19890	140	372	351	118	54	54	10	99	96	0	592	561	162	65	68	15	100	99	0	0.603	0.599	0.600	0.561	2.006	0.600	0.831	156	763	845	793	-0.729	318	527	297	496	0
4	1	2	"PFC0021"	"C134"	15320	20080	130	146	149	34	64	66	13	99	98	0	326	323	58	84	86	15	100	100	0	0.339	0.356	0.328	0.341	1.571	0.324	0.652	120	592	324	324	-1.561	82	242	85	239	0
4	2	2	"PFC0034"	"C161"	15510	20080	140	1155	1110	468	65	66	13	100	98	0	1325	1275	422	84	86	15	99	99	0	0.878	0.877	0.896	0.800	2.418	0.912	0.856	156	520	2331	2236	-0.187	1090	1241	1045	1191	0
4	3	2	"PFJ0545"	"J687_3"	15700	20080	140	317	302	116	64	66	13	98	96	0	504	504	182	85	87	14	100	100	0	0.604	0.568	0.560	0.521	1.900	0.536	0.785	156	517	672	657	-0.728	253	419	238	419	0
4	4	2	"PFK0100"	"Km695_2"	15890	20080	140	85	86	16	65	66	12	68	42	0	177	175	33	86	87	16	98	96	0	0.220	0.236	0.257	0.228	2.170	0.225	0.339	156	508	111	110	-2.186	20	91	21	89	0
4	5	2	"PFK0134"	"Km993_1"	16080	20080	140	633	651	236	65	67	12	100	100	0	525	535	160	84	87	16	99	99	0	1.288	1.299	1.365	1.259	1.795	1.385	0.791	156	501	1009	1037	0.365	568	441	586	451	0
4	6	2	"PFK0052"	"Km3535_1"	16270	20080	140	119	119	27	67	68	12	91	82	0	321	323	88	86	88	16	99	99	0	0.221	0.219	0.224	0.210	2.195	0.194	0.559	156	488	287	289	-2.176	52	235	52	237	0
4	7	2	"PFK0059"	"Km3703_4"	16460	20080	140	429	432	134	64	65	12	100	100	0	358	359	102	84	92	62	94	91	0	1.332	1.338	1.352	1.390	1.879	1.364	0.790	156	520	639	643	0.414	365	274	368	275	0
4	8	2	"PFK0303"	"Kn267_1"	16640	20080	130	146	148	41	60	62	17	97	91	0	359	370	111	81	83	24	100	99	0	0.309	0.304	0.319	0.297	1.732	0.254	0.614	120	520	364	377	-1.693	86	278	88	289	0
4	9	2	"PFK0297"	"Kn2497_2"	16840	20080	140	124	126	29	61	63	19	94	82	0	482	491	105	78	85	32	100	100	0	0.156	0.157	0.152	0.146	1.731	0.149	0.708	156	598	467	478	-2.681	63	404	65	413	0
4	10	2	"PFK0436"	"Kn5150_1"	17040	20080	140	10606	10464	4286	59	60	12	100	100	0	7286	7138	3320	73	79	24	96	96	0	1.462	1.473	1.406	1.471	2.147	1.476	0.815	156	541	17760	17470	0.548	10547	7213	10405	7065	0
4	11	2	"PFK0536"	"Kn8928_1"	17230	20080	140	432	451	185	58	59	10	100	98	0	653	642	225	72	74	11	100	99	0	0.644	0.689	0.714	0.643	2.127	0.688	0.794	156	565	955	963	-0.635	374	581	393	570	0
4	12	2	"PFK0544"	"Kn9335_1"	17410	20080	130	104	107	24	56	57	10	96	92	0	304	302	77	71	73	14	100	99	0	0.206	0.221	0.217	0.205	1.848	0.199	0.610	120	499	281	282	-2.279	48	233	51	231	0
4	13	2	"PFK0875"	"Ks2_1"	17600	20080	130	125	128	36	55	56	9	96	94	0	242	243	56	70	73	15	100	100	0	0.407	0.422	0.416	0.393	1.705	0.409	0.670	120	519	242	246	-1.297	70	172	73	173	0
4	14	2	"PFK0879"	"Ks2_14"	17790	20080	130	884	858	247	56	57	9	100	100	0	2837	2718	694	71	77	44	100	100	0	0.299	0.303	0.296	0.297	1.463	0.287	0.825	120	498	3594	3449	-1.740	828	2766	802	2647	0
4	15	2	"PFK1056"	"Ks54_1"	17980	20080	140	402	403	168	57	59	11	99	98	0	815	803	276	74	79	44	98	98	0	0.466	0.475	0.432	0.464	2.177	0.454	0.755	156	511	1086	1075	-1.103	345	741	346	729	0
4	16	2	"PFK1101"	"Ks59_1"	18170	20080	140	831	793	302	57	58	10	100	100	0	572	541	182	72	74	13	98	98	0	1.548	1.569	1.544	1.573	2.101	1.647	0.795	156	574	1274	1205	0.630	774	500	736	469	0
4	17	2	"PFK1165"	"Ks72_6"	18370	20080	140	961	969	399	55	56	9	100	100	0	506	473	167	69	70	11	96	94	0	2.073	2.262	2.168	2.235	2.135	2.410	0.786	156	598	1343	1318	1.052	906	437	914	404	0
4	18	2	"PFK1183"	"Ks75_9"	18560	20090	130	95	97	25	54	55	9	90	82	0	266	259	62	69	70	11	98	98	0	0.208	0.226	0.219	0.194	1.933	0.220	0.542	120	521	238	233	-2.264	41	197	43	190	0
4	19	2	"PFK1209"	"Ks82_1"	18750	20090	140	1290	1217	524	53	55	9	97	97	0	1290	1218	401	69	70	11	100	99	0	1.013	1.013	1.004	0.949	1.967	1.071	0.820	156	499	2458	2313	0.019	1237	1221	1164	1149	0
4	20	2	"PFK1228"	"Ks83_8"	18940	20090	140	2492	2382	1105	52	54	8	98	98	0	1794	1703	590	66	67	10	100	100	0	1.412	1.423	1.428	1.178	2.716	1.575	0.831	156	486	4168	3967	0.498	2440	1728	2330	1637	0
4	21	2	"PFK0643"	"Ks127_5"	19130	20080	130	190	186	47	53	53	8	99	98	0	353	353	89	65	66	10	100	100	0	0.476	0.462	0.471	0.447	1.796	0.422	0.713	120	533	425	421	-1.072	137	288	133	288	0
4	22	2	"PFK0638"	"Ks127_16"	19330	20080	130	366	363	92	54	54	9	100	99	0	505	485	116	66	68	11	100	100	0	0.711	0.737	0.745	0.735	1.560	0.706	0.837	120	658	751	728	-0.493	312	439	309	419	0
4	1	3	"PFK0659"	"Ks133_2"	15340	20280	130	186	183	47	66	67	14	96	95	0	358	350	78	85	87	15	100	99	0	0.440	0.442	0.444	0.423	1.582	0.439	0.774	120	587	393	382	-1.186	120	273	117	265	0
4	2	3	"PFK0667"	"Ks139_1"	15520	20270	150	85	85	19	65	66	12	65	38	0	108	108	21	83	85	13	66	48	0	0.800	0.800	0.756	0.772	2.359	0.735	0.234	156	500	45	45	-0.322	20	25	20	25	-50
4	3	3	"PFK0682"	"Ks152_11"	15710	20290	140	96	96	23	63	64	11	81	67	0	129	129	26	82	84	13	88	80	0	0.702	0.702	0.676	0.653	2.660	0.718	0.348	156	435	80	80	-0.510	33	47	33	47	0
4	4	3	"PFK0686"	"Ks155_1"	15900	20280	140	1064	990	409	63	65	11	100	98	0	730	674	307	83	85	14	94	91	0	1.547	1.569	1.494	1.616	2.452	1.525	0.810	156	462	1648	1518	0.630	1001	647	927	591	0
4	5	3	"PFA0001"	"A10325_1"	16110	20280	150	73	75	17	62	64	13	42	19	0	92	94	18	81	84	19	31	10	0	1.000	1.000	1.000	0.920	3.461	0.483	0.097	156	512	22	26	0.000	11	11	13	13	-50
4	6	3	"PFA0004"	"A10325_16"	16310	20280	150	72	73	15	61	63	13	42	18	0	90	93	18	81	84	20	28	9	0	1.222	1.000	1.000	0.878	3.352	0.613	0.132	156	445	20	24	0.290	11	9	12	12	-50
4	7	3	"PFA0008"	"A10325_26"	16470	20280	130	144	141	39	62	63	10	93	90	0	158	152	37	82	83	13	91	85	0	1.079	1.129	1.066	1.029	1.941	1.154	0.554	120	392	158	149	0.110	82	76	79	70	0
4	8	3	"PFA0016"	"A10935_1"	16650	20280	130	4039	4025	1495	62	68	71	99	98	0	4165	3768	1428	81	107	234	96	95	0	0.974	1.075	1.010	1.115	2.344	1.062	0.836	120	513	8061	7650	-0.038	3977	4084	3963	3687	0
4	9	3	"PFA0020"	"A11962_1"	16860	20280	140	144	159	105	59	65	70	62	12	0	168	208	218	76	100	230	6	4	0	0.924	0.758	0.949	0.835	2.494	0.380	0.668	156	533	177	232	-0.114	85	92	100	132	0
4	10	3	"PFA0023"	"A12312_15"	17040	20280	130	152	154	40	58	59	10	98	96	0	407	387	109	73	74	11	98	98	0	0.281	0.306	0.296	0.315	2.127	0.263	0.670	120	494	428	410	-1.829	94	334	96	314	0
4	11	3	"PFA0047"	"A14801_11"	17240	20290	130	316	312	107	58	59	10	98	96	0	2234	2378	1078	73	74	10	100	100	0	0.119	0.110	0.118	0.112	1.916	0.095	0.724	120	484	2419	2559	-3.066	258	2161	254	2305	0
4	12	3	"PFA0051"	"A14801_2"	17420	20280	140	177	175	57	56	58	12	96	94	0	251	246	83	72	74	15	94	93	0	0.676	0.684	0.724	0.729	2.304	0.633	0.732	156	500	300	293	-0.565	121	179	119	174	0
4	13	3	"PFA0053"	"A14801_24"	17610	20280	140	1453	1399	592	54	56	11	99	99	0	486	456	188	69	72	15	96	92	0	3.355	3.475	3.380	3.636	2.507	3.692	0.809	156	535	1816	1732	1.746	1399	417	1345	387	0
4	14	3	"PFA0056"	"A14801_31"	17820	20270	150	76	78	19	57	60	13	58	36	0	93	93	19	74	79	42	13	0	0	1.000	1.105	1.000	1.001	3.111	0.427	0.141	156	573	38	40	0.000	19	19	21	19	-50
4	15	3	"PFA0058"	"A14801_37"	18000	20260	80	89	89	20	61	65	16	69	42	0	110	112	16	81	84	18	80	38	0	0.966	0.903	0.857	0.876	2.779	0.830	0.126	52	287	57	59	-0.051	28	29	28	31	0
4	16	3	"PFA0060"	"A14801_6"	18200	20290	100	76	78	16	61	61	11	57	37	0	109	107	16	77	80	15	80	52	0	0.469	0.567	0.707	0.541	2.893	0.650	0.221	80	410	47	47	-1.093	15	32	17	30	0
4	17	3	"PFA0083"	"A18792_11"	18370	20280	120	82	85	19	56	57	9	84	68	0	103	105	23	71	72	11	84	68	0	0.813	0.853	0.860	0.781	2.509	0.787	0.349	120	489	58	63	-0.300	26	32	29	34	0
4	18	3	"PFA0087"	"A18792_19"	18570	20280	130	84	84	21	54	55	9	82	70	0	112	116	25	68	69	10	94	90	0	0.682	0.625	0.568	0.556	2.407	0.611	0.373	120	544	74	78	-0.553	30	44	30	48	0
4	19	3	"PFA0098"	"A20643_1"	18760	20280	140	178	173	61	53	54	9	96	92	0	154	151	38	67	68	10	94	92	0	1.437	1.429	1.469	1.412	2.461	1.663	0.621	156	480	212	204	0.523	125	87	120	84	0
4	20	3	"PFA0103"	"A21885_19"	18950	20280	140	644	618	279	53	53	8	98	96	0	896	817	306	67	67	10	100	99	0	0.713	0.753	0.757	0.697	2.247	0.767	0.803	156	477	1420	1315	-0.488	591	829	565	750	0
4	21	3	"PFA0105"	"A21885_20"	19140	20280	130	524	510	182	54	54	9	100	98	0	725	696	200	68	69	10	99	99	0	0.715	0.726	0.715	0.677	1.599	0.760	0.842	120	515	1127	1084	-0.483	470	657	456	628	0
4	22	3	"PFA0107"	"A21885_9"	19330	20280	130	120	121	31	54	55	9	96	95	0	194	193	45	68	70	11	98	98	0	0.524	0.536	0.528	0.489	1.797	0.496	0.670	120	621	192	192	-0.933	66	126	67	125	0
4	1	4	"PFA0130"	"A2546_1"	15330	20460	130	7472	7033	1610	66	68	12	100	100	0	5563	5197	1303	87	89	20	100	100	0	1.352	1.363	1.345	1.377	1.440	1.343	0.886	120	617	12882	12077	0.436	7406	5476	6967	5110	0
4	2	4	"PFA0132"	"A26463_1"	15530	20470	140	110	114	23	66	67	13	94	82	0	162	162	30	86	89	21	96	85	0	0.579	0.632	0.600	0.575	2.070	0.525	0.462	156	488	120	124	-0.788	44	76	48	76	0
4	3	4	"PFA0137"	"A29544_1"	15730	20460	150	82	83	16	64	64	12	62	32	0	103	104	17	85	87	16	53	21	0	1.000	1.000	0.966	0.997	3.019	0.643	0.078	156	434	36	38	0.000	18	18	19	19	-50
4	4	4	"PFA0145"	"A31914_2"	15900	20460	130	2106	2067	626	62	65	23	100	100	0	3250	3067	849	83	100	154	100	100	0	0.645	0.672	0.663	0.655	1.472	0.639	0.850	120	397	5211	4989	-0.632	2044	3167	2005	2984	0
4	5	4	"PFA0147"	"A31914_5"	16090	20460	140	355	349	113	60	63	22	99	98	0	403	391	126	79	94	138	87	68	0	0.910	0.926	0.890	0.949	2.163	0.648	0.549	156	502	619	601	-0.135	295	324	289	312	0
4	6	4	"PFA0149"	"A31914_8"	16290	20470	140	170	163	46	59	61	12	96	92	0	341	338	87	80	82	19	99	99	0	0.425	0.403	0.400	0.370	1.792	0.385	0.772	156	467	372	362	-1.233	111	261	104	258	0
4	7	4	"PFC0052"	"C198"	16480	20450	150	79	81	19	63	64	11	60	31	0	100	103	18	84	85	14	53	27	0	1.000	0.947	1.000	0.931	3.596	0.576	0.091	156	492	32	37	0.000	16	16	18	19	-50
4	8	4	"PFC0057"	"C216"	16670	20460	130	81	83	21	61	67	73	1	0	0	147	147	29	81	108	248	0	0	0	0.303	0.333	0.338	0.277	2.722	0.135	0.141	120	451	86	88	-1.722	20	66	22	66	0
4	9	4	"PFC0059"	"C222"	16860	20470	140	91	91	21	60	66	67	5	0	0	137	140	31	81	100	219	0	0	0	0.554	0.525	0.517	0.477	2.439	0.505	0.324	156	522	87	90	-0.853	31	56	31	59	0
4	10	4	"PFC0062"	"C228"	17050	20470	140	88	89	19	60	61	12	81	55	0	155	157	30	80	82	16	98	93	0	0.373	0.377	0.386	0.343	2.461	0.326	0.384	156	464	103	106	-1.421	28	75	29	77	0
4	11	4	"PFC0068"	"C237"	17240	20470	140	481	456	171	60	61	11	98	96	0	760	706	226	77	78	12	100	99	0	0.616	0.630	0.614	0.573	1.867	0.636	0.850	156	391	1104	1025	-0.698	421	683	396	629	0
4	12	4	"PFC0072"	"C244"	17430	20460	130	705	693	193	59	60	12	100	100	0	644	615	142	75	76	13	100	100	0	1.135	1.174	1.158	1.157	1.451	1.182	0.851	120	406	1215	1174	0.183	646	569	634	540	0
4	13	4	"PFC0092"	"C291"	17620	20460	130	228	227	57	56	57	11	99	98	0	485	463	120	71	73	12	100	100	0	0.415	0.436	0.447	0.424	1.586	0.413	0.822	120	467	586	563	-1.267	172	414	171	392	0
4	14	4	"PFC0094"	"C296"	17810	20460	140	383	366	130	58	60	11	99	98	0	356	345	104	76	77	13	98	96	0	1.161	1.145	1.174	1.128	2.157	1.193	0.771	156	521	605	577	0.215	325	280	308	269	0
4	15	4	"PFC0096"	"C299"	18000	20460	140	115	115	29	61	63	13	93	81	0	137	136	24	80	83	15	94	84	0	0.947	0.964	0.959	0.969	2.089	1.013	0.520	156	527	111	110	-0.078	54	57	54	56	0
4	16	4	"PFC0099"	"C302"	18180	20460	130	183	181	51	59	60	10	97	95	0	206	203	54	77	80	15	97	95	0	0.961	0.968	0.887	0.983	1.888	0.941	0.690	120	478	253	248	-0.057	124	129	122	126	0
4	17	4	"PFC0101"	"C307"	18380	20460	130	139	141	32	57	58	10	99	97	0	240	233	49	73	75	14	98	98	0	0.491	0.525	0.506	0.524	1.867	0.502	0.706	120	561	249	244	-1.026	82	167	84	160	0
4	18	4	"PFC0103"	"C311"	18570	20450	90	82	83	16	55	56	10	86	67	0	105	104	14	69	72	13	96	75	0	0.750	0.800	0.714	0.768	1.825	0.746	0.276	52	356	63	63	-0.415	27	36	28	35	0
4	19	4	"PFC0123"	"C370"	18760	20460	130	196	205	59	55	55	10	100	98	0	407	400	98	69	71	11	100	100	0	0.417	0.453	0.456	0.437	1.565	0.429	0.725	120	534	479	481	-1.261	141	338	150	331	0
4	20	4	"PFC0125"	"C374"	18950	20460	120	73	75	16	53	54	8	76	60	0	97	96	15	66	67	10	93	70	0	0.645	0.733	0.702	0.695	2.562	0.648	0.243	120	460	51	52	-0.632	20	31	22	30	0
4	21	4	"PFC0127"	"C38"	19140	20460	130	544	498	149	55	55	9	99	99	0	250	242	60	70	71	10	98	98	0	2.717	2.576	2.484	2.479	1.531	2.742	0.801	120	499	669	615	1.442	489	180	443	172	0
4	22	4	"PFC0129"	"C382"	19330	20460	140	104	106	29	54	55	9	92	88	0	184	184	51	68	69	10	98	94	0	0.431	0.448	0.462	0.450	2.043	0.424	0.662	156	702	166	168	-1.214	50	116	52	116	0
4	1	5	"PFC0131"	"C385"	15350	20660	130	96	97	22	64	65	12	83	64	0	205	206	44	86	88	21	98	96	0	0.269	0.275	0.285	0.252	2.189	0.250	0.468	120	593	151	153	-1.895	32	119	33	120	0
4	2	5	"PFC0133"	"C387"	15530	20660	140	118	118	30	63	64	11	94	85	0	387	375	110	85	87	21	98	97	0	0.182	0.190	0.185	0.183	1.739	0.176	0.650	156	486	357	345	-2.457	55	302	55	290	0
4	3	5	"PFC0149"	"C427"	15710	20650	130	125	125	27	61	63	11	96	95	0	238	236	51	83	84	13	99	99	0	0.413	0.418	0.399	0.402	1.819	0.357	0.567	120	447	219	217	-1.276	64	155	64	153	0
4	4	5	"PFC0151"	"C43"	15910	20650	140	510	499	186	59	62	22	98	96	0	366	341	114	80	93	140	83	53	0	1.577	1.686	1.661	1.711	2.114	1.735	0.743	156	480	737	701	0.657	451	286	440	261	0
4	5	5	"PFC0153"	"C436"	16110	20660	130	80	83	19	58	59	11	69	48	0	134	136	28	77	78	12	99	93	0	0.386	0.424	0.485	0.382	2.675	1.084	0.592	120	457	79	84	-1.373	22	57	25	59	0
4	6	5	"PFC0155"	"C441"	16290	20660	140	176	171	54	62	63	13	94	89	0	900	853	271	83	86	16	99	99	0	0.140	0.142	0.147	0.137	1.932	0.135	0.742	156	619	931	879	-2.841	114	817	109	770	0
4	7	5	"PFC0157"	"C445"	16550	20660	150	71	132	231	64	65	12	37	18	0	96	122	111	89	90	16	34	17	0	1.000	2.061	1.084	1.023	3.394	0.338	0.060	156	584	14	101	0.000	7	7	68	33	-50
4	8	5	"PFC0159"	"C447"	16670	20660	140	830	785	298	63	66	18	98	96	0	463	451	168	89	90	15	95	92	0	2.051	1.994	1.927	1.992	2.645	2.132	0.743	156	471	1141	1084	1.036	767	374	722	362	0
4	9	5	"PFD0373"	"D42243_45"	16870	20660	130	987	996	492	65	68	19	99	97	0	11627	11849	4369	92	96	20	100	100	0	0.080	0.079	0.082	0.079	1.889	0.079	0.781	120	509	12457	12688	-3.645	922	11535	931	11757	0
4	10	5	"PFD0380"	"D42715_1"	17100	20660	150	72	75	19	64	66	13	37	17	0	109	112	26	87	92	22	47	20	0	0.364	0.440	0.656	0.619	3.654	0.425	0.214	156	481	30	36	-1.459	8	22	11	25	-50
4	11	5	"PFD0387"	"D42954_2"	17250	20640	150	74	75	15	60	61	11	53	33	0	97	98	17	77	79	13	64	37	0	0.700	0.714	0.770	0.787	3.084	0.450	0.097	156	410	34	36	-0.515	14	20	15	21	-50
4	12	5	"PFD0397"	"D45582_1"	17440	20640	150	76	77	14	58	59	10	69	41	0	101	102	17	74	76	12	82	52	0	0.667	0.679	0.658	0.628	3.101	0.529	0.169	156	501	45	47	-0.585	18	27	19	28	-50
4	13	5	"PFD0405"	"D4722_1"	17620	20650	130	116	119	27	56	57	8	97	96	0	267	266	49	73	74	11	100	100	0	0.309	0.326	0.309	0.300	1.716	0.308	0.674	120	496	254	256	-1.693	60	194	63	193	0
4	14	5	"PFD0416"	"D49176_11"	17810	20650	130	425	415	101	56	57	10	100	100	0	931	922	184	75	76	12	100	100	0	0.431	0.424	0.436	0.412	1.502	0.400	0.811	120	531	1225	1206	-1.214	369	856	359	847	0
4	15	5	"PFD0438"	"D49176_65"	18030	20640	150	80	80	19	60	60	11	62	42	0	99	101	21	78	80	13	65	40	0	0.952	0.870	0.821	0.834	2.482	0.838	0.288	156	491	41	43	-0.070	20	21	20	23	-50
4	16	5	"PFD0441"	"D49176_7"	18190	20650	130	712	688	180	62	63	12	100	100	0	1591	1508	305	81	83	15	100	100	0	0.430	0.439	0.447	0.426	1.484	0.416	0.803	120	432	2160	2053	-1.216	650	1510	626	1427	0
4	17	5	"PFD0444"	"D49942_10"	18380	20650	140	5934	5618	2673	60	62	12	100	100	0	7448	6651	2715	77	79	15	98	98	0	0.797	0.845	0.839	0.789	3.391	0.862	0.814	156	579	13245	12132	-0.328	5874	7371	5558	6574	0
4	18	5	"PFD0446"	"D49942_3"	18570	20660	130	1377	1347	497	58	60	11	100	100	0	1819	1787	483	75	77	14	100	100	0	0.756	0.753	0.762	0.710	1.614	0.796	0.825	120	549	3063	3001	-0.403	1319	1744	1289	1712	0
4	19	5	"PFD0448"	"D49942_6"	18750	20650	130	1577	1548	573	56	57	10	100	100	0	2301	2189	700	70	73	17	100	100	0	0.682	0.704	0.682	0.685	1.841	0.681	0.790	120	532	3752	3611	-0.553	1521	2231	1492	2119	0
4	20	5	"PFD0450"	"D49942_9"	18940	20650	130	6918	7001	3375	54	55	9	100	100	0	5299	5531	2584	67	72	85	99	98	0	1.312	1.271	1.228	1.270	1.873	1.290	0.777	120	544	12096	12411	0.392	6864	5232	6947	5464	0
4	21	5	"PFD0482"	"D56400_4"	19130	20650	130	104	105	24	55	56	9	97	91	0	136	135	26	69	73	82	24	0	0	0.731	0.758	0.778	0.754	2.092	0.102	0.107	120	576	116	116	-0.451	49	67	50	66	0
4	22	5	"PFD0484"	"D56470_2"	19330	20650	130	172	172	44	55	56	9	98	97	0	200	193	40	68	70	11	99	97	0	0.886	0.936	0.935	0.923	1.644	0.945	0.721	120	622	249	242	-0.174	117	132	117	125	0
4	1	6	"PFD0487"	"D56950_2"	15340	20850	130	1329	1210	416	62	63	10	100	100	0	1527	1421	368	85	87	14	100	100	0	0.879	0.859	0.870	0.815	1.554	0.889	0.845	120	568	2709	2484	-0.187	1267	1442	1148	1336	0
4	2	6	"PFD0490"	"D5782_1"	15510	20840	130	840	855	257	62	64	11	100	100	0	618	618	184	84	86	14	100	100	0	1.457	1.485	1.477	1.510	1.575	1.478	0.827	120	449	1312	1327	0.543	778	534	793	534	0
4	3	6	"PFD0508"	"D6287_1"	15720	20840	140	120	119	30	62	63	10	92	85	0	144	140	28	82	84	14	92	85	0	0.935	0.983	1.000	0.940	2.076	0.982	0.550	156	521	120	115	-0.096	58	62	57	58	0
4	4	6	"PFD0510"	"D6287_13"	15920	20820	150	80	80	18	60	61	10	69	49	0	103	104	24	80	81	12	66	49	0	0.870	0.833	0.774	0.772	3.015	0.621	0.296	156	497	43	44	-0.202	20	23	20	24	-50
4	5	6	"PFD0529"	"D6287_55"	16090	20840	130	273	268	68	61	62	12	98	97	0	439	421	99	80	83	16	100	100	0	0.591	0.607	0.601	0.585	1.566	0.580	0.822	120	507	571	548	-0.760	212	359	207	341	0
4	6	6	"PFD0532"	"D6287_61"	16300	20840	110	89	90	18	62	63	12	76	55	0	128	127	24	82	84	16	86	75	0	0.587	0.622	0.605	0.630	2.369	0.540	0.377	80	426	73	73	-0.769	27	46	28	45	0
4	7	6	"PFD0536"	"D6287_69"	16470	20840	120	88	87	15	65	67	12	72	41	0	130	131	23	89	91	16	85	64	0	0.561	0.524	0.535	0.492	2.630	0.344	0.193	120	491	64	64	-0.834	23	41	22	42	0
4	8	6	"PFD0538"	"D6287_70"	16660	20840	120	251	242	72	68	69	13	95	95	0	194	188	48	92	95	19	93	85	0	1.794	1.813	1.843	1.852	1.799	1.922	0.613	120	406	285	270	0.843	183	102	174	96	0
4	9	6	"PFD0549"	"D64289_1"	16850	20840	140	36882	31701	13311	70	73	17	100	100	0	32923	27126	10922	100	105	25	98	97	0	1.122	1.170	1.158	1.037	2.404	1.195	0.866	156	529	69635	58657	0.165	36812	32823	31631	27026	0
4	10	6	"PFD0558"	"D65681_2"	17040	20840	130	439	451	156	66	70	18	100	98	0	509	514	138	91	99	29	100	99	0	0.892	0.910	0.899	0.879	1.724	0.895	0.757	120	477	791	808	-0.164	373	418	385	423	0
4	11	6	"PFE0558"	"E49_1"	17220	20840	130	143	144	36	58	59	10	99	98	0	221	220	40	74	76	13	100	100	0	0.578	0.589	0.611	0.550	1.624	0.587	0.683	120	483	232	232	-0.790	85	147	86	146	0
4	12	6	"PFE0562"	"E5006_5"	17420	20840	140	1349	1289	553	57	58	10	99	98	0	1098	1051	428	73	74	11	98	98	0	1.260	1.260	1.264	1.182	2.333	1.272	0.835	156	558	2317	2210	0.334	1292	1025	1232	978	0
4	13	6	"PFE0565"	"E5141_1"	17610	20840	130	323	321	82	56	57	9	99	99	0	566	555	121	72	74	11	100	100	0	0.540	0.549	0.530	0.521	1.712	0.526	0.804	120	499	761	748	-0.888	267	494	265	483	0
4	14	6	"PFE0569"	"E517_1"	17800	20840	140	276	255	94	57	58	10	95	92	0	448	421	143	74	75	12	98	97	0	0.586	0.571	0.589	0.540	2.087	0.559	0.815	156	560	593	545	-0.772	219	374	198	347	0
4	15	6	"PFE0579"	"E5479_3"	18000	20840	140	423	422	183	61	62	11	99	95	0	888	875	334	79	81	13	98	98	0	0.447	0.454	0.440	0.412	2.185	0.443	0.798	156	515	1171	1157	-1.160	362	809	361	796	0
4	16	6	"PFE0585"	"E598_1"	18180	20840	140	37892	39565	17793	67	69	14	100	100	3	15435	15530	6325	85	86	14	100	100	0	2.464	2.557	2.422	2.292	2.310	2.797	0.829	156	520	53175	54943	1.301	37825	15350	39498	15445	0
4	17	6	"PFE0608"	"E714_7"	18390	20840	120	161	164	44	67	68	14	97	95	0	165	165	31	83	84	14	99	96	0	1.146	1.183	1.178	1.106	2.001	1.262	0.630	120	477	176	179	0.197	94	82	97	82	0
4	18	6	"PFE0610"	"E7279_2"	18570	20840	130	158	159	42	63	64	11	95	92	0	435	413	109	80	84	46	99	95	0	0.268	0.288	0.298	0.271	1.943	0.239	0.615	120	509	450	429	-1.902	95	355	96	333	0
4	19	6	"PFE0613"	"E7418_1"	18760	20840	130	106	106	22	59	60	10	95	90	0	203	199	36	75	80	46	97	80	0	0.367	0.379	0.374	0.345	1.881	0.225	0.371	120	543	175	171	-1.445	47	128	47	124	0
4	20	6	"PFE0616"	"E7745_1"	18950	20840	130	100	102	21	56	57	9	97	90	0	132	134	26	69	74	84	20	0	0	0.698	0.708	0.750	0.680	1.904	0.659	0.569	120	547	107	111	-0.518	44	63	46	65	0
4	21	6	"PFE0619"	"E7861_3"	19140	20850	130	287	279	77	54	55	9	99	99	0	285	282	60	67	68	10	100	100	0	1.069	1.047	1.019	0.990	1.697	1.061	0.818	120	542	451	440	0.096	233	218	225	215	0
4	22	6	"PFE0623"	"E8100_2"	19340	20840	140	1931	1829	830	55	56	10	100	98	0	1499	1372	545	68	70	11	99	96	0	1.311	1.360	1.392	1.301	2.831	1.437	0.858	156	757	3307	3078	0.391	1876	1431	1774	1304	0
4	1	7	"PFE0649"	"E8914_2"	15330	21030	130	150	153	39	61	62	10	98	96	0	427	445	107	84	85	13	100	100	0	0.259	0.255	0.254	0.244	1.519	0.245	0.745	120	598	432	453	-1.946	89	343	92	361	0
4	2	7	"PFE0654"	"E9225_1"	15520	21030	140	433	425	142	62	63	10	99	99	0	806	746	257	85	87	14	97	96	0	0.515	0.549	0.526	0.560	2.444	0.512	0.800	156	530	1092	1024	-0.959	371	721	363	661	0
4	3	7	"PFE0657"	"E9299_3"	15710	21030	140	92	95	22	63	64	10	85	67	0	123	126	23	85	86	13	86	67	0	0.763	0.780	0.758	0.767	2.839	0.681	0.317	156	539	67	73	-0.390	29	38	32	41	0
4	4	7	"PFE0659"	"E9299_6"	15910	21030	140	1507	1379	558	62	64	11	100	98	0	2543	2228	862	84	85	12	95	94	0	0.588	0.614	0.610	0.590	2.529	0.593	0.818	156	561	3904	3461	-0.767	1445	2459	1317	2144	0
4	5	7	"PFE0663"	"E9475_1"	16090	21030	130	372	365	89	63	64	11	100	100	0	1167	1116	238	84	86	17	100	100	0	0.285	0.293	0.291	0.286	1.429	0.275	0.828	120	524	1392	1334	-1.809	309	1083	302	1032	0
4	6	7	"PFE0668"	"E9987_1"	16280	21030	130	270	276	72	62	63	11	100	100	0	500	494	112	82	84	18	100	100	0	0.498	0.519	0.520	0.506	1.481	0.488	0.787	120	581	626	626	-1.007	208	418	214	412	0
4	7	7	"PFF0025"	"F10660_2"	16480	21040	130	117	119	35	60	62	11	89	85	0	365	358	96	79	81	14	99	97	0	0.199	0.211	0.203	0.195	2.080	0.210	0.614	120	543	343	338	-2.327	57	286	59	279	0
4	8	7	"PFF0029"	"F10730_3"	16660	21030	130	715	692	194	63	64	13	100	100	0	1094	1056	251	80	84	19	100	100	0	0.643	0.644	0.614	0.631	1.501	0.629	0.818	120	529	1666	1605	-0.637	652	1014	629	976	0
4	9	7	"PFF0032"	"F10872_1"	16850	21030	130	461	444	112	65	68	16	99	99	0	438	419	97	87	93	26	99	99	0	1.128	1.142	1.153	1.123	1.906	1.126	0.797	120	528	747	711	0.174	396	351	379	332	0
4	10	7	"PFF0035"	"F10935_2"	17040	21030	130	3422	3314	955	63	66	16	100	100	0	2949	2942	815	83	88	25	100	100	0	1.172	1.137	1.117	1.129	1.496	1.133	0.838	120	559	6225	6110	0.229	3359	2866	3251	2859	0
4	11	7	"PFF0038"	"F10949_3"	17240	21040	130	662	631	217	57	59	10	100	98	0	681	663	143	74	76	13	100	100	0	0.997	0.975	0.965	0.882	1.835	1.050	0.818	120	534	1212	1163	-0.005	605	607	574	589	0
4	12	7	"PFF0040"	"F10953_1"	17420	21030	130	10000	10129	3808	57	58	9	100	100	0	7176	7303	2685	72	76	59	100	100	0	1.400	1.393	1.369	1.390	1.629	1.411	0.816	120	490	17047	17303	0.485	9943	7104	10072	7231	0
4	13	7	"PFF0668"	"F310_1"	17610	21030	120	96	111	60	58	59	10	96	84	0	153	161	79	73	77	59	75	7	0	0.475	0.602	0.521	0.518	2.005	0.317	0.302	120	496	118	141	-1.074	38	80	53	88	0
4	14	7	"PFF0671"	"F31319_2"	17800	21030	130	180	174	52	60	61	10	94	93	0	1237	1141	335	78	80	18	100	100	0	0.104	0.107	0.111	0.111	1.827	0.099	0.738	120	526	1279	1177	-3.272	120	1159	114	1063	0
4	15	7	"PFF0680"	"F31855_1"	17990	21030	130	126	123	32	63	63	11	90	86	0	194	191	46	81	83	18	96	95	0	0.558	0.545	0.572	0.479	2.287	0.492	0.505	120	513	176	170	-0.843	63	113	60	110	0
4	16	7	"PFF0682"	"F32050_1"	18190	21030	130	105	104	21	65	67	13	85	70	0	315	311	60	83	85	14	100	100	0	0.172	0.171	0.171	0.153	1.946	0.151	0.480	120	537	272	267	-2.536	40	232	39	228	0
4	17	7	"PFF0686"	"F32122_1"	18380	21030	130	1259	1213	358	65	67	13	100	100	0	1478	1400	360	84	85	14	100	100	0	0.857	0.872	0.883	0.855	1.669	0.858	0.815	120	546	2588	2464	-0.223	1194	1394	1148	1316	0
4	18	7	"PFF0693"	"F32325_1"	18570	21030	130	362	352	95	63	64	11	98	98	0	808	772	187	81	85	44	100	100	0	0.411	0.418	0.417	0.417	1.551	0.391	0.799	120	545	1026	980	-1.282	299	727	289	691	0
4	19	7	"PFF0715"	"F33346_1"	18760	21030	130	708	689	203	62	63	10	100	99	0	500	472	112	81	83	44	100	98	0	1.542	1.604	1.592	1.565	1.720	1.708	0.760	120	549	1065	1018	0.625	646	419	627	391	0
4	20	7	"PFF0719"	"F33441_1"	18950	21030	120	2783	2633	695	60	61	11	100	100	0	2280	2143	405	75	76	13	100	100	0	1.235	1.244	1.263	1.210	1.400	1.288	0.863	120	497	4928	4641	0.304	2723	2205	2573	2068	0
4	21	7	"PFF0722"	"F33612_1"	19140	21030	120	330	317	84	55	57	11	100	100	0	301	298	56	68	70	11	100	100	0	1.180	1.139	1.105	1.103	1.545	1.181	0.783	120	468	508	492	0.239	275	233	262	230	0
4	22	7	"PFF0725"	"F33675_1"	19330	21030	130	107	106	24	55	57	11	97	85	0	164	166	30	70	73	13	100	98	0	0.553	0.531	0.500	0.495	1.929	0.517	0.579	120	607	146	147	-0.854	52	94	51	96	0
4	1	8	"PFF0728"	"F33814_1"	15330	21230	130	99	100	19	62	63	10	94	82	0	134	138	27	84	85	12	95	85	0	0.740	0.704	0.768	0.723	2.317	0.639	0.378	120	622	87	92	-0.434	37	50	38	54	0
4	2	8	"PFF0734"	"F34109_1"	15520	21220	120	169	169	39	62	63	11	99	99	0	186	190	36	86	86	12	100	99	0	1.070	1.029	1.009	0.997	1.790	0.999	0.655	120	494	207	211	0.098	107	100	107	104	0
4	3	8	"PFF0764"	"F35293_1"	15720	21220	130	315	313	73	62	64	11	100	100	0	369	364	61	86	87	12	100	100	0	0.894	0.903	0.910	0.881	1.409	0.921	0.811	120	541	536	529	-0.162	253	283	251	278	0
4	4	8	"PFF0773"	"F35453_1"	15910	21230	130	98	96	21	63	65	12	82	65	0	123	130	27	85	86	13	90	74	0	0.921	0.733	0.850	0.757	3.078	0.633	0.226	120	509	73	78	-0.119	35	38	33	45	0
4	5	8	"PFF0777"	"F35590_1"	16120	21240	150	79	81	18	63	64	11	57	32	0	109	110	24	84	86	18	60	28	0	0.640	0.692	0.700	0.657	2.822	0.559	0.197	156	486	41	44	-0.644	16	25	18	26	-50
4	6	8	"PFF0781"	"F35756_2"	16280	21220	130	1744	1672	449	61	61	10	100	100	0	1232	1214	289	81	83	16	100	100	0	1.462	1.422	1.458	1.387	1.613	1.462	0.843	120	457	2834	2744	0.548	1683	1151	1611	1133	0
4	7	8	"PFF0784"	"F35756_5"	16470	21220	130	321	320	84	59	60	10	100	100	0	859	829	194	76	78	23	100	100	0	0.335	0.347	0.343	0.336	1.466	0.326	0.836	120	502	1045	1014	-1.579	262	783	261	753	0
4	8	8	"PFF0788"	"F35774_1"	16660	21220	130	5891	5650	1813	59	60	10	100	100	0	3068	2983	791	75	78	23	100	100	0	1.949	1.923	1.977	1.862	1.565	2.033	0.837	120	529	8825	8499	0.962	5832	2993	5591	2908	0
4	9	8	"PFF0818"	"F36648_1"	16850	21220	130	217	225	59	62	63	10	98	98	0	680	672	171	81	83	16	100	100	0	0.259	0.276	0.262	0.268	1.542	0.256	0.813	120	541	754	754	-1.950	155	599	163	591	0
4	10	8	"PFF0821"	"F3666_3"	17050	21220	120	87	89	20	61	63	13	73	46	0	147	153	29	78	80	16	99	95	0	0.377	0.373	0.360	0.327	2.417	0.355	0.404	120	563	95	103	-1.408	26	69	28	75	0
4	11	8	"PFF0823"	"F36721_3"	17240	21220	130	108	110	26	56	57	10	97	90	0	140	140	20	72	73	11	100	98	0	0.765	0.794	0.772	0.719	1.930	0.849	0.520	120	509	120	122	-0.387	52	68	54	68	0
4	12	8	"PFF0825"	"F36734_1"	17430	21220	140	99	100	23	56	57	9	92	83	0	156	158	37	74	77	56	75	21	0	0.524	0.524	0.526	0.499	2.185	0.466	0.583	156	551	125	128	-0.931	43	82	44	84	0
4	13	8	"PFF0827"	"F36803_1"	17620	21220	130	133	132	37	60	60	9	94	92	0	331	331	83	78	79	13	99	99	0	0.289	0.285	0.293	0.271	1.676	0.284	0.709	120	521	326	325	-1.793	73	253	72	253	0
4	14	8	"PFF0831"	"F37098_2"	17810	21220	130	491	472	138	61	62	10	100	100	0	1269	1230	309	81	82	18	100	100	0	0.362	0.358	0.352	0.346	1.406	0.346	0.846	120	498	1618	1560	-1.466	430	1188	411	1149	0
4	15	8	"PFF1472"	"F58335_1"	18000	21220	140	170	164	54	61	62	10	94	91	0	376	360	124	82	83	18	97	96	0	0.371	0.371	0.378	0.344	1.971	0.347	0.744	156	565	403	381	-1.431	109	294	103	278	0
4	16	8	"PFF1476"	"F58487_1"	18200	21220	120	85	89	19	60	61	10	84	65	0	125	127	23	82	83	13	94	80	0	0.581	0.644	0.657	0.610	2.774	0.554	0.266	120	482	68	74	-0.782	25	43	29	45	0
4	17	8	"PFF1492"	"F58910_1"	18380	21220	130	197	194	58	60	61	10	98	98	0	284	283	63	80	82	13	100	99	0	0.672	0.660	0.642	0.621	1.675	0.679	0.751	120	530	341	337	-0.574	137	204	134	203	0
4	18	8	"PFF1495"	"F59075_2"	18570	21220	120	98	102	25	61	61	10	92	80	0	185	183	34	80	81	13	99	98	0	0.352	0.398	0.352	0.362	1.942	0.396	0.549	120	514	142	144	-1.505	37	105	41	103	0
4	19	8	"PFF1497"	"F5910_2"	18770	21220	130	3721	3554	868	63	63	11	100	100	0	9123	8806	1878	83	83	13	100	100	0	0.405	0.400	0.399	0.396	1.361	0.379	0.856	120	547	12698	12214	-1.305	3658	9040	3491	8723	0
4	20	8	"PFF1499"	"F59139_2"	18950	21220	130	4654	4365	1374	64	65	13	100	100	0	3362	3092	925	83	84	15	100	100	0	1.400	1.429	1.422	1.413	1.493	1.503	0.825	120	490	7869	7310	0.485	4590	3279	4301	3009	0
4	21	8	"PFF1536"	"F6061_1"	19130	21210	120	142	144	37	60	61	12	95	94	0	211	208	49	77	79	15	96	95	0	0.612	0.641	0.636	0.650	1.791	0.627	0.661	120	489	216	215	-0.709	82	134	84	131	0
4	22	8	"PFF1543"	"F607_1"	19330	21210	120	91	92	20	60	61	11	84	69	0	116	116	22	76	78	13	90	76	0	0.775	0.800	0.800	0.795	2.415	0.751	0.292	120	578	71	72	-0.368	31	40	32	40	0
4	1	9	"PFF1546"	"F61052_1"	15340	21410	120	93	94	19	62	63	11	88	68	0	126	125	22	83	84	12	87	77	0	0.721	0.762	0.789	0.802	3.091	0.694	0.329	120	490	74	74	-0.472	31	43	32	42	0
4	2	9	"PFF1550"	"F61158_1"	15530	21420	140	189	188	56	62	63	11	94	92	0	408	394	106	84	85	12	100	99	0	0.392	0.406	0.419	0.396	1.751	0.385	0.754	156	495	451	436	-1.351	127	324	126	310	0
4	3	9	"PFF1556"	"F61469_1"	15720	21410	130	141	138	31	62	64	12	96	94	0	292	285	70	84	86	13	100	100	0	0.380	0.378	0.368	0.353	1.858	0.339	0.688	120	541	287	277	-1.397	79	208	76	201	0
4	4	9	"PFF1560"	"F61859_2"	15950	21400	150	75	78	18	63	65	12	48	23	0	104	103	18	83	86	14	60	33	0	0.571	0.750	0.656	0.665	2.810	0.919	0.107	156	511	33	35	-0.807	12	21	15	20	-50
4	5	9	"PFF1588"	"F6265_1"	16100	21410	130	1862	1770	551	61	63	10	100	100	0	1354	1303	301	82	83	13	100	100	0	1.416	1.400	1.427	1.357	1.458	1.514	0.831	120	334	3073	2930	0.502	1801	1272	1709	1221	0
4	6	9	"PFF1595"	"F62846_1"	16290	21410	140	687	624	275	61	62	10	98	96	0	532	496	202	79	81	13	98	96	0	1.382	1.350	1.379	1.260	2.390	1.392	0.812	156	442	1079	980	0.467	626	453	563	417	0
4	7	9	"PFF1604"	"F63188_2"	16480	21410	140	2243	2048	895	61	62	10	99	99	0	2218	1931	824	77	81	24	98	96	0	1.019	1.072	1.099	1.023	2.703	1.077	0.844	156	516	4323	3841	0.027	2182	2141	1987	1854	0
4	8	9	"PFF1607"	"F63326_1"	16670	21410	120	130	130	33	60	61	10	97	92	0	168	164	32	79	80	13	99	95	0	0.787	0.824	0.828	0.781	1.887	0.806	0.573	120	426	159	155	-0.346	70	89	70	85	0
4	9	9	"PFF1610"	"F63399_1"	16860	21410	140	3428	3109	1311	62	64	12	100	100	0	3703	3320	1222	82	83	13	100	100	0	0.930	0.941	0.950	0.871	2.453	0.959	0.855	156	544	6987	6285	-0.105	3366	3621	3047	3238	0
4	10	9	"PFF1614"	"F63448_3"	17020	21420	80	95	95	23	68	71	18	67	32	0	131	129	22	86	91	21	82	57	0	0.600	0.628	0.660	0.621	2.328	0.845	0.312	52	268	72	70	-0.737	27	45	27	43	0
4	11	9	"PFF1654"	"F64738_1"	17240	21410	130	511	502	125	60	63	15	100	100	0	570	554	102	78	82	18	100	100	0	0.917	0.929	0.921	0.910	1.355	0.947	0.856	120	649	943	918	-0.126	451	492	442	476	0
4	12	9	"PFF1656"	"F64738_5"	17440	21410	120	265	250	78	59	60	10	99	96	0	287	285	66	78	79	12	100	100	0	0.986	0.923	0.939	0.866	1.737	0.981	0.795	120	510	415	398	-0.021	206	209	191	207	0
4	13	9	"PFF1659"	"F64888_1"	17630	21410	130	95	94	22	60	61	10	84	73	0	129	128	25	79	80	12	92	84	0	0.700	0.694	0.724	0.688	2.076	0.694	0.416	120	546	85	83	-0.515	35	50	34	49	0
4	14	9	"PFF1666"	"F65043_1"	17810	21400	130	1080	1005	328	61	62	10	100	100	0	859	776	267	80	82	18	99	98	0	1.308	1.356	1.399	1.430	1.943	1.323	0.839	120	508	1798	1640	0.387	1019	779	944	696	0
4	15	9	"PFF1668"	"F65043_4"	17990	21400	130	505	493	152	61	62	10	100	100	0	490	468	140	80	83	20	98	97	0	1.083	1.113	1.134	1.125	1.927	1.114	0.821	120	518	854	820	0.115	444	410	432	388	0
4	16	9	"PFF1673"	"F65467_1"	18200	21410	120	78	81	17	61	62	10	70	45	0	110	110	20	81	82	13	80	55	0	0.586	0.690	0.647	0.577	2.891	0.653	0.193	120	529	46	49	-0.771	17	29	20	29	0
4	17	9	"PFI0337"	"I3634_1"	18390	21410	130	204	201	64	60	61	10	97	96	0	679	650	152	81	81	12	100	100	0	0.241	0.248	0.259	0.229	1.732	0.246	0.785	120	511	742	710	-2.054	144	598	141	569	0
4	18	9	"PFI0339"	"I3665_1"	18580	21410	130	105	107	26	61	62	10	93	82	0	306	309	65	80	80	12	100	100	0	0.195	0.201	0.204	0.188	1.820	0.183	0.556	120	530	270	275	-2.361	44	226	46	229	0
4	19	9	"PFI0341"	"I3767_1"	18780	21410	120	145	141	44	62	62	10	91	85	0	450	419	126	81	81	13	98	97	0	0.225	0.234	0.246	0.214	2.232	0.224	0.716	120	464	452	417	-2.152	83	369	79	338	0
4	20	9	"PFI0347"	"I398_3"	18970	21410	150	77	77	15	62	63	12	52	29	0	100	102	17	80	82	15	59	30	0	0.750	0.682	0.826	0.688	3.479	0.636	0.142	156	542	35	37	-0.415	15	20	15	22	-50
4	21	9	"PFI0352"	"I4167_1"	19160	21410	130	961	865	300	61	62	11	99	98	0	892	804	264	78	81	14	100	100	0	1.106	1.107	1.099	1.076	1.975	1.125	0.801	120	482	1714	1530	0.145	900	814	804	726	0
4	22	9	"PFI0354"	"I4179_1"	19330	21400	130	218	216	63	59	61	10	98	98	0	545	525	138	77	79	14	100	100	0	0.340	0.350	0.347	0.337	1.688	0.323	0.785	120	616	627	605	-1.557	159	468	157	448	0
4	1	10	"PFI0375"	"I4688_1"	15340	21600	140	115	115	25	62	62	12	96	87	0	216	222	46	81	84	43	98	89	0	0.393	0.376	0.346	0.357	1.812	0.341	0.600	156	652	188	194	-1.349	53	135	53	141	0
4	2	10	"PFI0378"	"I4719_5"	15510	21580	130	353	350	70	61	62	11	100	100	0	524	510	96	81	82	12	100	100	0	0.659	0.674	0.701	0.672	1.346	0.654	0.850	120	467	735	718	-0.601	292	443	289	429	0
4	3	10	"PFI0380"	"I4730_1"	15700	21590	130	581	569	160	61	62	10	100	99	0	615	608	105	80	82	12	100	100	0	0.972	0.962	0.983	0.888	1.696	1.013	0.842	120	477	1055	1036	-0.041	520	535	508	528	0
4	4	10	"PFI0383"	"I4780_1"	15890	21590	130	137	136	34	62	64	12	94	92	0	355	351	61	82	84	14	100	100	0	0.275	0.275	0.274	0.246	1.861	0.280	0.711	120	510	348	343	-1.864	75	273	74	269	0
4	5	10	"PFI0386"	"I4862_1"	16080	21580	130	351	345	67	61	62	11	100	100	0	460	451	94	79	80	12	100	100	0	0.761	0.763	0.765	0.782	1.460	0.737	0.848	120	476	671	656	-0.394	290	381	284	372	0
4	6	10	"PFI0393"	"I4989_1"	16270	21580	130	1288	1289	280	61	62	11	100	100	0	1648	1569	359	77	79	12	100	99	0	0.781	0.823	0.811	0.858	1.561	0.811	0.884	120	490	2798	2720	-0.357	1227	1571	1228	1492	0
4	7	10	"PFI0428"	"I601_1"	16460	21590	100	91	92	19	61	62	11	86	65	0	110	111	15	78	79	12	97	70	0	0.938	0.939	0.885	0.827	2.178	0.978	0.254	80	390	62	64	-0.093	30	32	31	33	0
4	8	10	"PFI0430"	"I6032_2"	16650	21580	130	2264	2250	637	59	60	10	100	100	0	1424	1371	416	78	80	13	100	100	0	1.638	1.695	1.640	1.814	1.642	1.713	0.872	120	555	3551	3484	0.712	2205	1346	2191	1293	0
4	9	10	"PFI0434"	"I607_1"	16840	21590	130	651	657	228	59	60	11	98	97	0	493	508	110	78	78	11	100	100	0	1.427	1.391	1.452	1.202	2.141	1.533	0.837	120	497	1007	1028	0.512	592	415	598	430	0
4	10	10	"PFI0439"	"I6174_2"	17030	21590	120	147	146	34	62	64	12	95	95	0	441	439	77	81	84	15	100	100	0	0.236	0.235	0.230	0.220	1.749	0.225	0.727	120	511	445	442	-2.082	85	360	84	358	0
4	11	10	"PFI0441"	"I6204_2"	17240	21620	150	65	75	38	62	63	10	28	19	0	87	155	170	81	82	12	38	26	0	0.500	0.176	0.411	0.426	4.772	0.152	0.374	156	589	9	87	-1.000	3	6	13	74	-50
4	12	10	"PFI0443"	"I6356_1"	17430	21620	150	66	112	121	61	62	10	37	25	0	85	106	58	78	80	12	39	25	0	0.714	1.821	0.918	0.929	4.137	2.763	0.483	156	573	12	79	-0.485	5	7	51	28	-50
4	13	10	"PFI0469"	"I7030_1"	17620	21620	150	60	59	10	60	61	11	10	0	0	80	81	13	78	80	12	23	5	0	0.000	-0.333	0.806	0.823	3.459	0.110	0.001	156	552	2	2	Error	0	2	-1	3	-50
4	14	10	"PFI0471"	"I7085_1"	17810	21620	150	61	62	10	60	62	11	12	1	0	79	80	12	80	82	19	5	0	0	-1.000	100000.000	0.597	0.677	3.984	0.448	0.020	156	504	0	2	Error	1	-1	2	0	-50
4	15	10	"PFI0473"	"I7097_2"	17980	21590	120	481	469	158	61	62	10	97	97	0	1135	1105	247	80	83	18	100	100	0	0.398	0.398	0.410	0.361	1.792	0.399	0.858	120	436	1475	1433	-1.329	420	1055	408	1025	0
4	16	10	"PFI0475"	"I7106_1"	18160	21590	110	88	91	17	62	63	10	86	62	0	122	121	16	80	81	12	97	81	0	0.619	0.707	0.696	0.650	2.366	0.663	0.338	80	450	68	70	-0.692	26	42	29	41	0
4	17	10	"PFI0481"	"I7243_1"	18360	21590	120	91	93	19	61	62	10	87	70	0	129	128	17	81	82	12	97	93	0	0.625	0.681	0.652	0.603	2.302	0.646	0.359	120	523	78	79	-0.678	30	48	32	47	0
4	18	10	"PFI0484"	"I7365_3"	18550	21590	130	625	606	186	62	63	10	99	99	0	470	461	90	81	82	12	100	100	0	1.447	1.432	1.452	1.305	1.854	1.526	0.854	120	531	952	924	0.533	563	389	544	380	0
4	19	10	"PFJ0441"	"J490_1"	18740	21590	120	930	902	282	63	63	10	100	100	0	580	575	119	81	82	12	100	100	0	1.737	1.698	1.758	1.558	1.763	1.832	0.839	120	498	1366	1333	0.797	867	499	839	494	0
4	20	10	"PFJ0443"	"J504_1"	18930	21590	120	470	453	125	61	62	10	100	100	0	425	421	83	80	81	12	100	100	0	1.186	1.150	1.117	1.091	1.636	1.200	0.822	120	472	754	733	0.246	409	345	392	341	0
4	21	10	"PFJ0445"	"J504_5"	19120	21590	120	114	114	27	59	60	10	96	91	0	311	316	72	79	80	12	100	100	0	0.237	0.232	0.226	0.211	1.886	0.209	0.633	120	489	287	292	-2.077	55	232	55	237	0
4	22	10	"PFJ0448"	"J50_1"	19320	21590	130	6019	5950	2003	59	60	11	100	100	0	7581	7372	1496	77	79	14	100	100	0	0.794	0.808	0.829	0.729	1.841	0.841	0.866	120	657	13464	13186	-0.332	5960	7504	5891	7295	0
4	1	11	"PFJ0450"	"J512_2"	15310	21770	110	2480	2540	382	58	60	14	100	100	0	2575	2510	601	76	87	108	100	100	0	0.969	1.020	0.994	1.060	1.383	0.953	0.886	80	459	4921	4916	-0.045	2422	2499	2482	2434	0
4	2	11	"PFJ0452"	"J53_1"	15500	21790	80	82	86	22	57	59	11	82	53	0	118	119	28	74	77	15	90	67	0	0.568	0.644	0.704	0.635	1.884	0.693	0.483	52	334	69	74	-0.816	25	44	29	45	0
4	3	11	"PFJ0477"	"J53_50"	15700	21780	140	222	214	61	58	60	16	96	94	0	309	302	70	77	79	14	99	99	0	0.707	0.693	0.716	0.654	2.045	0.695	0.760	156	665	396	381	-0.500	164	232	156	225	0
4	4	11	"PFJ0479"	"J53_52"	15890	21770	130	724	702	169	59	60	10	100	100	0	565	524	168	79	81	12	96	95	0	1.368	1.445	1.389	1.661	1.992	1.407	0.840	120	542	1151	1088	0.452	665	486	643	445	0
4	5	11	"PFJ0483"	"J53_56"	16080	21780	120	2330	2122	741	60	60	10	100	99	0	2379	2243	532	77	79	11	100	100	0	0.986	0.952	0.953	0.837	1.943	0.994	0.888	120	529	4572	4228	-0.020	2270	2302	2062	2166	0
4	6	11	"PFJ0485"	"J53_60"	16270	21770	130	1161	1131	257	59	60	11	100	100	0	675	626	185	77	78	11	98	96	0	1.843	1.953	1.864	2.128	1.745	1.946	0.872	120	598	1700	1621	0.882	1102	598	1072	549	0
4	7	11	"PFJ0488"	"J541_1"	16470	21780	120	189	182	51	60	63	26	94	90	0	456	452	98	79	81	16	100	100	0	0.342	0.327	0.346	0.297	1.902	0.329	0.672	120	592	506	495	-1.547	129	377	122	373	0
4	8	11	"PFJ0490"	"J541_4"	16640	21780	80	72	79	23	58	63	35	13	7	0	170	237	179	76	78	19	75	71	0	0.149	0.130	0.170	0.196	4.601	0.077	0.134	52	316	108	182	-2.747	14	94	21	161	0
4	9	11	"PFJ0511"	"J58_3"	16840	21780	120	996	939	345	58	59	9	98	96	0	1025	992	241	74	75	11	100	100	0	0.986	0.960	0.958	0.825	2.172	1.008	0.845	120	561	1889	1799	-0.020	938	951	881	918	0
4	10	11	"PFJ0515"	"J6186_1"	17030	21780	120	90	93	22	60	61	10	90	72	0	111	111	17	79	79	12	85	66	0	0.938	1.031	0.933	0.981	2.406	1.137	0.292	120	513	62	65	-0.093	30	32	33	32	0
4	11	11	"PFJ0518"	"J634_1"	17220	21770	130	9675	10062	2245	62	63	11	100	100	0	7703	6999	2257	81	83	12	99	99	0	1.261	1.446	1.319	1.611	1.990	1.409	0.868	120	529	17235	16918	0.335	9613	7622	10000	6918	0
4	12	11	"PFJ0520"	"J63_1"	17410	21770	110	160	159	30	61	63	13	100	100	0	213	215	36	79	81	12	100	100	0	0.739	0.721	0.717	0.719	1.512	0.670	0.652	80	398	233	234	-0.437	99	134	98	136	0
4	13	11	"PFJ0522"	"J63_4"	17620	21810	150	61	61	10	60	61	10	16	3	0	78	78	11	78	80	11	13	4	0	100000.000	100000.000	1.000	1.041	2.620	0.553	0.012	156	479	1	1	16.610	1	0	1	0	-50
4	14	11	"PFJ0525"	"J647_1"	17810	21790	120	454	434	188	60	61	11	97	91	0	378	365	118	79	80	11	100	100	0	1.318	1.308	1.324	1.092	2.294	1.398	0.810	120	376	693	660	0.398	394	299	374	286	0
4	15	11	"PFJ0544"	"J687_1"	17990	21780	140	265	263	65	63	63	11	100	99	0	251	244	51	81	83	13	98	98	0	1.188	1.227	1.209	1.233	1.472	1.260	0.809	156	525	372	363	0.249	202	170	200	163	0
4	16	11	"PFJ0548"	"J697_2"	18180	21780	130	139	141	28	64	65	15	99	94	0	281	278	45	82	84	14	100	100	0	0.377	0.393	0.387	0.372	1.660	0.366	0.680	120	589	274	273	-1.408	75	199	77	196	0
4	17	11	"PFJ0552"	"J69_1"	18370	21790	120	482	458	176	62	63	11	97	95	0	505	470	155	81	84	14	100	97	0	0.991	1.018	1.049	0.944	2.082	1.043	0.833	120	529	844	785	-0.014	420	424	396	389	0
4	18	11	"PFJ0555"	"J6_12"	18570	21790	120	295	282	101	63	64	11	96	95	0	366	354	95	82	84	13	99	99	0	0.817	0.805	0.837	0.718	2.076	0.837	0.783	120	537	516	491	-0.292	232	284	219	272	0
4	19	11	"PFJ0559"	"J6_6"	18750	21780	110	541	541	140	65	66	12	100	100	0	868	816	214	84	86	17	100	100	0	0.607	0.650	0.644	0.653	1.481	0.591	0.810	80	480	1260	1208	-0.720	476	784	476	732	0
4	20	11	"PFJ0565"	"J71_1"	18940	21780	100	87	91	18	63	64	11	80	55	0	123	125	25	83	85	16	85	62	0	0.600	0.667	0.671	0.672	2.844	0.514	0.221	80	418	64	70	-0.737	24	40	28	42	0
4	21	11	"PFK0726"	"Ks17_16"	19130	21790	120	916	842	363	60	61	11	99	98	0	787	758	266	78	79	13	100	100	0	1.207	1.150	1.182	1.016	2.045	1.212	0.834	120	534	1565	1462	0.272	856	709	782	680	0
4	22	11	"PFK0728"	"Ks1832_1"	19330	21790	120	76	78	18	60	61	11	63	30	0	151	154	36	76	78	12	99	93	0	0.213	0.231	0.269	0.238	2.399	0.175	0.159	120	616	91	96	-2.229	16	75	18	78	0
4	1	12	"PFK0730"	"Ks186_1"	15330	21980	120	363	365	146	57	58	13	96	94	0	1031	940	367	75	84	94	95	95	0	0.320	0.356	0.356	0.351	2.362	0.343	0.850	120	611	1262	1173	-1.643	306	956	308	865	0
4	2	12	"PFK0733"	"Ks186_9"	15520	21980	110	92	94	19	56	56	9	92	82	0	171	166	26	73	75	13	100	100	0	0.367	0.409	0.401	0.351	2.099	0.389	0.525	80	485	134	131	-1.445	36	98	38	93	0
4	3	12	"PFK0735"	"Ks187_4"	15710	21980	130	124	122	28	55	57	16	92	88	0	302	300	51	72	74	13	100	100	0	0.300	0.294	0.314	0.274	1.645	0.292	0.736	120	571	299	295	-1.737	69	230	67	228	0
4	4	12	"PFK0737"	"Ks187_7"	15900	21980	130	158	154	43	56	57	9	97	94	0	246	248	48	74	75	10	100	99	0	0.593	0.563	0.562	0.503	1.759	0.576	0.815	120	601	274	272	-0.754	102	172	98	174	0
4	5	12	"PFK0762"	"Ks210_15"	16090	21980	120	94	94	17	60	61	11	90	75	0	138	138	23	78	80	12	100	94	0	0.567	0.567	0.567	0.528	2.054	0.531	0.453	120	535	94	94	-0.819	34	60	34	60	0
4	6	12	"PFK0765"	"Ks210_4"	16280	21980	120	96	100	23	59	60	11	90	79	0	144	150	28	77	79	12	99	99	0	0.552	0.562	0.534	0.517	1.849	0.553	0.574	120	563	104	114	-0.857	37	67	41	73	0
4	7	12	"PFK0768"	"Ks220_1"	16470	21980	90	90	88	16	61	62	11	82	51	0	121	124	16	80	82	13	100	90	0	0.707	0.614	0.576	0.559	2.229	0.545	0.228	52	372	70	71	-0.500	29	41	27	44	0
4	8	12	"PFK0770"	"Ks220_7"	16660	21980	120	85	88	18	62	63	19	55	20	0	175	174	28	81	83	17	100	98	0	0.245	0.280	0.281	0.245	2.221	0.264	0.363	120	589	117	119	-2.031	23	94	26	93	0
4	9	12	"PFK0781"	"Ks222_1"	16850	21980	120	390	390	94	61	62	10	99	99	0	879	875	155	81	82	14	100	100	0	0.412	0.414	0.429	0.394	1.565	0.401	0.841	120	523	1127	1123	-1.278	329	798	329	794	0
4	10	12	"PFK0784"	"Ks225_10"	17040	21980	130	418	402	92	63	64	12	100	100	0	340	342	52	84	85	15	100	100	0	1.387	1.314	1.329	1.281	1.384	1.398	0.848	120	625	611	597	0.472	355	256	339	258	0
4	11	12	"PFK0806"	"Ks245_1"	17240	21980	100	94	94	17	64	66	14	80	51	0	142	143	20	85	86	13	100	95	0	0.526	0.517	0.511	0.454	2.211	0.486	0.343	80	451	87	88	-0.926	30	57	30	58	0
4	12	12	"PFK0808"	"Ks245_4"	17430	21970	130	294	294	97	63	64	13	97	96	0	275	260	75	85	86	14	98	95	0	1.216	1.320	1.377	1.374	2.179	1.302	0.734	120	602	421	406	0.282	231	190	231	175	0
4	13	12	"PFK0810"	"Ks248_3"	17630	21970	140	312	308	78	61	62	10	99	99	0	267	266	58	81	82	12	99	99	0	1.349	1.335	1.342	1.312	1.582	1.376	0.822	156	506	437	432	0.432	251	186	247	185	0
4	14	12	"PFK0813"	"Ks249_3"	17800	21980	120	203	205	38	60	61	11	100	100	0	304	306	49	79	80	11	100	100	0	0.636	0.639	0.621	0.630	1.363	0.627	0.816	120	401	368	372	-0.654	143	225	145	227	0
4	15	12	"PFK0819"	"Ks259_1"	17990	21980	120	2309	2013	763	61	62	11	100	100	0	1733	1443	621	80	81	12	98	96	0	1.360	1.432	1.400	1.635	2.569	1.427	0.845	120	474	3901	3315	0.444	2248	1653	1952	1363	0
4	16	12	"PFK0823"	"Ks259_6"	18170	21980	110	796	746	173	61	63	15	100	100	0	854	795	208	79	83	27	100	100	0	0.948	0.957	0.952	0.976	1.524	0.910	0.836	80	492	1510	1401	-0.076	735	775	685	716	0
4	17	12	"PFK0843"	"Ks26_1"	18370	21980	120	316	299	65	61	63	15	100	100	0	281	269	61	79	84	26	99	96	0	1.262	1.253	1.257	1.290	1.464	1.253	0.835	120	570	457	428	0.336	255	202	238	190	0
4	18	12	"PFK0845"	"Ks26_11"	18570	21980	120	150	148	44	59	61	11	94	90	0	781	701	229	77	79	15	100	100	0	0.129	0.143	0.140	0.135	1.890	0.133	0.749	120	543	795	713	-2.952	91	704	89	624	0
4	19	12	"PFK0847"	"Ks26_15"	18750	21970	110	602	579	139	62	63	13	100	100	0	415	397	110	79	83	25	98	97	0	1.607	1.626	1.656	1.719	1.734	1.538	0.800	80	490	876	835	0.684	540	336	517	318	0
4	20	12	"PFK0850"	"Ks26_2"	18960	21970	150	80	80	15	65	66	13	53	22	0	101	103	20	82	85	22	45	11	0	0.789	0.714	0.762	0.781	2.887	0.554	0.171	156	696	34	36	-0.341	15	19	15	21	-50
4	21	12	"PFK0853"	"Ks26_24"	19130	21980	120	877	774	316	63	65	12	99	99	0	550	519	179	80	81	13	99	98	0	1.732	1.620	1.634	1.445	2.303	1.723	0.824	120	469	1284	1150	0.792	814	470	711	439	0
4	22	12	"PFK0856"	"Ks26_5"	19320	21970	110	627	610	154	64	65	12	100	100	0	403	384	104	83	85	19	100	100	0	1.759	1.814	1.814	1.864	1.524	1.774	0.836	80	509	883	847	0.815	563	320	546	301	0
4	1	13	"PFL0017"	"L1_32"	15330	22160	110	555	538	123	58	59	9	100	100	0	397	383	91	79	81	15	100	100	0	1.563	1.579	1.626	1.594	1.481	1.552	0.824	80	500	815	784	0.644	497	318	480	304	0
4	2	13	"PFL0021"	"L1_42"	15520	22170	120	1196	1112	471	58	59	9	99	98	0	920	869	334	76	78	14	98	98	0	1.348	1.329	1.343	1.243	2.500	1.390	0.808	120	556	1982	1847	0.431	1138	844	1054	793	0
4	3	13	"PFL0023"	"L1_45"	15720	22170	120	81	82	16	54	55	8	90	76	0	103	107	23	71	71	9	88	75	0	0.844	0.778	0.830	0.839	2.719	0.624	0.384	120	535	59	64	-0.245	27	32	28	36	0
4	4	13	"PFL0026"	"L1_48"	15910	22170	100	117	118	27	57	58	10	95	91	0	176	181	38	74	76	13	100	100	0	0.588	0.570	0.633	0.530	2.027	0.516	0.582	80	421	162	168	-0.766	60	102	61	107	0
4	5	13	"PFL0028"	"L1_52"	16090	22170	110	103	104	24	63	65	11	91	81	0	281	273	52	84	85	13	100	100	0	0.203	0.217	0.204	0.197	1.939	0.199	0.505	80	465	237	230	-2.300	40	197	41	189	0
4	6	13	"PFL0030"	"L1_56"	16280	22170	120	296	282	93	60	62	11	99	96	0	380	356	104	80	81	13	99	97	0	0.787	0.804	0.776	0.776	2.102	0.796	0.821	120	530	536	498	-0.346	236	300	222	276	0
4	7	13	"PFL0048"	"L1_89"	16480	22170	120	140	144	33	59	60	11	100	100	0	196	194	39	78	80	13	100	99	0	0.686	0.733	0.710	0.730	1.601	0.707	0.677	120	600	199	201	-0.543	81	118	85	116	0
4	8	13	"PFL0052"	"L1_94"	16680	22160	110	1309	1299	302	62	63	12	100	100	0	765	713	197	83	86	31	100	100	0	1.828	1.963	1.933	2.047	1.476	1.903	0.820	80	490	1929	1867	0.871	1247	682	1237	630	0
4	9	13	"PFL0055"	"L1_97"	16870	22160	110	1094	1069	221	65	66	12	100	100	0	926	852	193	88	94	40	100	100	0	1.228	1.314	1.290	1.330	1.381	1.271	0.826	80	504	1867	1768	0.296	1029	838	1004	764	0
4	10	13	"PFL0057"	"L1_99"	17070	22170	110	128	128	27	64	67	13	98	92	0	310	302	64	88	91	24	100	100	0	0.288	0.299	0.295	0.283	1.791	0.270	0.583	80	473	286	278	-1.794	64	222	64	214	0
4	11	13	"PFL0059"	"L2_10"	17250	22170	120	507	463	164	63	65	12	95	95	0	489	479	139	85	86	14	100	100	0	1.099	1.015	1.069	0.931	2.114	1.039	0.842	120	527	848	794	0.136	444	404	400	394	0
4	12	13	"PFL0061"	"L2_104"	17440	22170	120	1091	998	404	63	64	11	96	96	0	842	793	245	85	86	14	99	99	0	1.358	1.321	1.375	1.149	2.510	1.421	0.829	120	515	1785	1643	0.441	1028	757	935	708	0
4	13	13	"PFL0082"	"L2_146"	17630	22170	120	400	373	132	62	63	10	97	95	0	755	702	204	81	82	12	100	100	0	0.501	0.501	0.496	0.440	1.995	0.493	0.831	120	509	1012	932	-0.996	338	674	311	621	0
4	14	13	"PFL0084"	"L2_148"	17840	22160	150	67	68	14	60	61	11	33	12	0	92	92	17	78	79	12	54	25	0	0.500	0.571	0.714	0.728	2.738	0.431	0.059	156	524	21	22	-1.000	7	14	8	14	-50
4	15	13	"PFL0086"	"L2_15"	18010	22170	130	464	456	107	56	58	11	100	100	0	722	686	133	73	74	11	100	100	0	0.629	0.653	0.634	0.635	1.440	0.646	0.860	120	492	1057	1013	-0.670	408	649	400	613	0
4	16	13	"PFL0089"	"L2_154"	18210	22170	110	218	216	51	56	57	9	100	100	0	180	185	32	72	75	25	100	97	0	1.500	1.416	1.343	1.400	1.490	1.482	0.768	80	499	270	273	0.585	162	108	160	113	0
4	17	13	"PFL0091"	"L2_158"	18390	22170	110	89	91	21	58	59	10	83	72	0	156	159	33	76	77	12	100	96	0	0.387	0.398	0.425	0.365	2.498	0.322	0.374	80	493	111	116	-1.368	31	80	33	83	0
4	18	13	"PFL0098"	"L2_172"	18590	22170	110	238	239	55	55	57	10	100	100	0	299	292	51	72	73	11	100	100	0	0.806	0.836	0.844	0.821	1.503	0.872	0.756	80	472	410	404	-0.311	183	227	184	220	0
4	19	13	"PFL0119"	"L2_203"	18770	22170	120	1950	1843	544	60	62	12	100	100	0	2219	2116	519	77	80	21	100	100	0	0.882	0.874	0.865	0.839	1.610	0.875	0.842	120	575	4032	3822	-0.181	1890	2142	1783	2039	0
4	20	13	"PFL0123"	"L2_210"	18970	22170	110	160	161	40	65	66	12	100	98	0	210	210	42	84	86	14	98	98	0	0.754	0.762	0.706	0.756	1.905	0.758	0.588	80	457	221	222	-0.407	95	126	96	126	0
4	21	13	"PFL0127"	"L2_216"	19150	22170	120	2644	2567	1133	64	66	12	100	100	0	1863	1727	639	84	86	15	100	100	0	1.450	1.523	1.526	1.416	2.420	1.633	0.829	120	507	4359	4146	0.536	2580	1779	2503	1643	0
4	22	13	"PFL0129"	"L2_220"	19340	22170	120	230	222	75	60	61	12	97	93	0	672	603	205	80	82	19	99	98	0	0.287	0.310	0.300	0.296	1.978	0.291	0.797	120	615	762	685	-1.800	170	592	162	523	0
4	1	14	"PFL0131"	"L2_226"	15350	22360	100	131	132	26	58	60	11	100	98	0	196	194	34	78	80	14	100	100	0	0.619	0.638	0.581	0.627	1.682	0.579	0.648	80	468	191	190	-0.693	73	118	74	116	0
4	2	14	"PFL0133"	"L2_23"	15540	22360	120	107	107	27	55	56	9	93	86	0	251	248	66	71	73	11	99	99	0	0.289	0.294	0.300	0.272	2.023	0.270	0.627	120	569	232	229	-1.791	52	180	52	177	0
4	3	14	"PFM0391"	"M35930_11"	15740	22360	120	116	120	26	54	55	8	98	97	0	433	444	109	70	70	9	100	100	0	0.171	0.176	0.170	0.173	1.591	0.158	0.701	120	535	425	440	-2.550	62	363	66	374	0
4	4	14	"PFM0393"	"M35930_13"	15930	22360	120	118	115	31	57	57	10	93	88	0	312	300	81	74	75	12	100	99	0	0.256	0.257	0.247	0.251	1.927	0.244	0.693	120	522	299	284	-1.964	61	238	58	226	0
4	5	14	"PFM0395"	"M35930_4"	16120	22360	120	170	166	49	59	60	11	95	92	0	764	707	225	78	79	14	100	100	0	0.162	0.170	0.169	0.167	1.826	0.157	0.768	120	532	797	736	-2.628	111	686	107	629	0
4	6	14	"PFM0398"	"M35930_8"	16310	22360	120	283	269	87	57	59	10	95	94	0	542	517	145	75	78	35	100	100	0	0.484	0.480	0.501	0.459	1.904	0.443	0.728	120	552	693	654	-1.047	226	467	212	442	0
4	7	14	"PFM0400"	"M35935_1"	16490	22360	110	83	85	17	58	59	11	78	57	0	174	171	30	77	81	38	98	63	0	0.258	0.287	0.284	0.233	2.357	0.174	0.324	80	475	122	121	-1.956	25	97	27	94	0
4	8	14	"PFM0406"	"M364_1"	16690	22360	120	102	106	23	63	64	12	92	80	0	271	270	67	84	88	31	97	95	0	0.209	0.231	0.218	0.221	2.067	0.205	0.569	120	568	226	229	-2.261	39	187	43	186	0
4	9	14	"PFM0424"	"M36950_1"	16880	22360	120	359	353	99	66	67	12	100	99	0	390	383	82	88	92	29	100	100	0	0.970	0.973	0.946	0.932	1.671	1.008	0.772	120	554	595	582	-0.044	293	302	287	295	0
4	10	14	"PFM0426"	"M3696_3"	17070	22360	120	148	151	40	65	66	12	95	92	0	388	376	100	86	87	13	100	99	0	0.275	0.297	0.287	0.276	2.098	0.272	0.664	120	520	385	376	-1.863	83	302	86	290	0
4	11	14	"PFM0431"	"M37116_3"	17260	22360	120	13559	12303	4559	63	64	12	100	100	0	11298	10007	3128	84	85	13	100	100	0	1.203	1.233	1.221	1.120	2.241	1.285	0.855	120	476	24710	22163	0.267	13496	11214	12240	9923	0
4	12	14	"PFM0433"	"M37145_2"	17450	22360	120	572	536	181	62	63	11	98	96	0	1309	1200	351	82	83	13	100	100	0	0.416	0.424	0.415	0.403	1.899	0.407	0.835	120	466	1737	1592	-1.267	510	1227	474	1118	0
4	13	14	"PFM0435"	"M37197_1"	17640	22360	120	132	131	35	62	63	10	95	90	0	340	335	84	80	81	12	99	99	0	0.269	0.271	0.286	0.258	1.946	0.248	0.664	120	534	330	324	-1.893	70	260	69	255	0
4	14	14	"PFM0438"	"M37465_1"	17850	22350	150	68	69	13	59	60	10	44	24	0	93	95	19	77	79	13	57	29	0	0.563	0.556	0.670	0.658	2.926	0.443	0.107	156	581	25	28	-0.830	9	16	10	18	-50
4	15	14	"PFM0452"	"M37794_2"	18020	22360	120	218	208	70	55	56	9	95	94	0	681	655	211	71	73	12	100	100	0	0.267	0.262	0.252	0.238	1.962	0.251	0.829	120	482	773	737	-1.904	163	610	153	584	0
4	16	14	"PFM0454"	"M37794_6"	18220	22360	120	72	74	15	55	57	10	71	42	0	128	129	27	72	73	11	95	90	0	0.304	0.333	0.322	0.321	2.338	0.277	0.273	120	539	73	76	-1.720	17	56	19	57	0
4	17	14	"PFM0457"	"M37914_2"	18400	22360	120	706	679	255	60	61	11	99	98	0	607	604	206	78	80	13	100	100	0	1.221	1.177	1.165	1.073	2.191	1.214	0.806	120	525	1175	1145	0.288	646	529	619	526	0
4	18	14	"PFM0459"	"M38113_2"	18590	22360	120	465	423	146	61	63	11	99	95	0	695	659	188	81	82	13	100	100	0	0.658	0.626	0.641	0.554	2.114	0.619	0.813	120	540	1018	940	-0.604	404	614	362	578	0
4	19	14	"PFM0461"	"M38127_1"	18780	22360	120	170	167	47	63	64	11	95	92	0	289	278	72	83	84	13	99	98	0	0.519	0.533	0.533	0.500	2.210	0.506	0.740	120	520	313	299	-0.945	107	206	104	195	0
4	20	14	"PFM0464"	"M38218_2"	18970	22360	120	3068	2688	1111	62	63	12	99	99	0	3398	2967	1041	80	82	15	100	100	0	0.906	0.910	0.926	0.803	2.669	0.928	0.866	120	541	6324	5513	-0.142	3006	3318	2626	2887	0
4	21	14	"PFM0486"	"M38941_8"	19160	22360	120	278	268	63	59	61	12	100	99	0	288	291	57	76	78	14	100	100	0	1.033	0.972	1.005	0.947	1.546	0.990	0.825	120	520	431	424	0.047	219	212	209	215	0
4	22	14	"PFM0489"	"M39036_2"	19350	22360	120	115	115	30	55	57	10	94	91	0	176	173	40	71	72	13	99	98	0	0.571	0.588	0.562	0.547	2.135	0.558	0.652	120	570	165	162	-0.807	60	105	60	102	0
4	1	15	"PFM0494"	"M39668_5"	15360	22550	120	317	304	95	60	61	10	100	99	0	327	313	90	79	81	14	99	98	0	1.036	1.043	1.022	1.065	2.027	1.050	0.816	120	622	505	478	0.051	257	248	244	234	0
4	2	15	"PFM0503"	"M40983_1"	15550	22560	110	93	94	21	60	62	11	91	71	0	162	167	35	80	81	14	98	97	0	0.402	0.391	0.400	0.355	2.165	0.355	0.460	80	495	115	121	-1.313	33	82	34	87	0
4	3	15	"PFM0505"	"M40983_3"	15740	22550	100	132	131	30	60	62	12	97	96	0	144	144	24	78	79	14	98	96	0	1.091	1.076	1.100	1.097	1.823	1.058	0.568	80	442	138	137	0.126	72	66	71	66	0
4	4	15	"PFM0508"	"M41041_1"	15930	22550	120	528	498	166	58	59	13	99	98	0	694	663	217	74	76	12	99	99	0	0.758	0.747	0.745	0.696	2.088	0.730	0.831	120	482	1090	1029	-0.400	470	620	440	589	0
4	5	15	"PFN0062"	"N128_62"	16100	22570	150	58	64	20	57	58	12	21	11	0	78	87	29	73	75	12	36	23	0	0.200	0.500	0.596	0.636	3.376	0.744	0.362	156	638	6	21	-2.322	1	5	7	14	-50
4	6	15	"PFN0064"	"N128_64"	16310	22560	80	74	76	14	56	57	8	75	57	0	94	92	16	72	73	10	69	51	0	0.818	1.000	1.069	1.156	3.083	0.737	0.148	52	326	40	40	-0.290	18	22	20	20	0
4	7	15	"PFN0066"	"N128_68"	16500	22550	110	235	230	59	59	61	10	98	98	0	355	348	76	78	82	16	100	100	0	0.635	0.633	0.656	0.606	1.609	0.619	0.786	80	532	453	441	-0.654	176	277	171	270	0
4	8	15	"PFN0069"	"N128_71"	16690	22550	120	138	139	38	65	66	12	93	90	0	284	271	75	90	91	17	97	95	0	0.376	0.409	0.385	0.411	2.316	0.366	0.624	120	559	267	255	-1.410	73	194	74	181	0
4	9	15	"PFN0071"	"N128_73"	16880	22550	110	154	149	33	65	66	11	96	95	0	145	141	30	87	89	16	87	77	0	1.534	1.556	1.472	1.650	2.086	1.509	0.449	80	484	147	138	0.618	89	58	84	54	0
4	10	15	"PFN0074"	"N128_76"	17070	22550	120	155	152	36	65	66	11	96	93	0	267	257	64	86	87	13	100	99	0	0.497	0.509	0.500	0.519	1.897	0.459	0.689	120	574	271	258	-1.008	90	181	87	171	0
4	11	15	"PFN0092"	"N129_12"	17310	22540	150	70	86	51	61	86	562	0	0	0	98	123	73	79	81	14	52	42	0	0.474	0.568	0.601	0.652	2.652	0.630	0.636	156	611	28	69	-1.078	9	19	25	44	-50
4	12	15	"PFN0094"	"N129_14"	17450	22550	120	687	649	202	58	91	667	45	0	0	475	444	128	74	75	12	98	98	0	1.569	1.597	1.646	1.529	2.105	1.627	0.830	120	434	1030	961	0.649	629	401	591	370	0
4	13	15	"PFN0096"	"N129_17"	17640	22550	100	96	96	21	58	59	9	92	82	0	160	163	35	74	76	12	98	97	0	0.442	0.427	0.447	0.420	1.910	0.406	0.507	80	420	124	127	-1.178	38	86	38	89	0
4	14	15	"PFN0098"	"N129_22"	17830	22550	120	2008	1836	699	59	60	10	100	100	0	1238	1083	416	78	79	14	99	98	0	1.680	1.768	1.812	1.766	2.178	1.835	0.830	120	526	3109	2782	0.749	1949	1160	1777	1005	0
4	15	15	"PFN0100"	"N129_33"	18010	22550	110	383	374	94	57	82	251	80	0	0	789	740	195	75	126	542	68	0	0	0.457	0.477	0.482	0.472	1.684	0.433	0.823	80	481	1040	982	-1.131	326	714	317	665	0
4	16	15	"PFN0102"	"N129_38"	18220	22550	100	83	85	21	55	81	255	0	0	0	107	109	27	71	122	552	0	0	0	0.778	0.789	0.866	0.926	2.804	0.223	0.206	80	464	64	68	-0.363	28	36	30	38	0
4	17	15	"PFN0119"	"N130_21"	18400	22550	110	116	118	25	61	62	11	97	93	0	174	175	37	80	81	14	96	95	0	0.585	0.600	0.571	0.606	2.048	0.528	0.559	80	498	149	152	-0.773	55	94	57	95	0
4	18	15	"PFN0121"	"N130_25"	18590	22550	100	253	244	54	67	67	12	100	97	0	218	214	47	87	88	15	98	98	0	1.420	1.394	1.349	1.401	1.775	1.394	0.701	80	444	317	304	0.506	186	131	177	127	0
4	19	15	"PFN0124"	"N130_29"	18780	22550	110	152	155	42	64	65	11	98	97	0	388	366	101	84	85	15	98	98	0	0.289	0.323	0.322	0.331	1.900	0.304	0.719	80	498	392	373	-1.788	88	304	91	282	0
4	20	15	"PFN0127"	"N130_35"	18960	22550	110	161	158	40	57	57	10	100	96	0	223	212	49	71	72	12	98	97	0	0.684	0.716	0.731	0.708	1.995	0.659	0.695	80	493	256	242	-0.547	104	152	101	141	0
4	21	15	"PFN0130"	"N130_4"	19160	22550	110	763	766	227	53	54	8	100	100	0	1498	1394	432	67	68	10	100	100	0	0.496	0.537	0.531	0.533	1.641	0.486	0.810	80	484	2141	2040	-1.011	710	1431	713	1327	0
4	22	15	"PFN0132"	"N130_41"	19350	22550	120	131	132	36	53	55	9	98	97	0	187	186	59	67	69	11	95	93	0	0.650	0.664	0.654	0.675	2.140	0.597	0.683	120	611	198	198	-0.621	78	120	79	119	0
4	1	16	"PFN0149"	"N131_17"	15360	22740	120	222	219	54	61	62	10	100	100	0	371	357	82	84	85	14	100	100	0	0.561	0.579	0.586	0.575	1.535	0.563	0.814	120	600	448	431	-0.834	161	287	158	273	0
4	2	16	"PFN0153"	"N131_27"	15550	22740	110	790	760	172	66	67	11	100	100	0	972	924	224	92	93	15	100	100	0	0.823	0.834	0.817	0.841	1.397	0.787	0.839	80	463	1604	1526	-0.282	724	880	694	832	0
4	3	16	"PFN0155"	"N131_4"	15740	22760	150	71	73	14	68	69	12	26	6	0	101	102	16	89	90	15	40	12	0	0.250	0.385	0.690	0.695	3.439	0.199	0.016	156	614	15	18	-2.000	3	12	5	13	-50
4	4	16	"PFN0157"	"N131_5"	15920	22760	150	78	80	19	63	64	13	53	25	0	103	105	21	81	83	14	66	33	0	0.682	0.708	0.779	0.746	3.083	0.681	0.246	156	515	37	41	-0.553	15	22	17	24	-50
4	5	16	"PFN0159"	"N131_52"	16120	22740	120	2638	2465	790	59	61	14	100	100	0	2335	2129	641	78	79	14	100	100	0	1.143	1.173	1.157	1.155	1.831	1.196	0.855	120	468	4836	4457	0.192	2579	2257	2406	2051	0
4	6	16	"PFN0164"	"N132_101"	16310	22740	120	2043	1933	597	59	61	11	100	100	0	1460	1313	412	78	80	15	100	100	0	1.436	1.517	1.498	1.552	1.750	1.540	0.867	120	587	3366	3109	0.522	1984	1382	1874	1235	0
4	7	16	"PFN0559"	"N143_59"	16540	22770	150	68	69	11	64	65	11	21	7	0	92	93	13	88	90	21	8	1	0	1.000	1.000	1.000	0.955	3.594	0.267	0.020	156	658	8	10	0.000	4	4	5	5	-50
4	8	16	"PFN0564"	"N143_71"	16690	22740	110	239	240	52	66	68	12	100	98	0	758	724	158	91	94	21	100	100	0	0.259	0.275	0.271	0.268	1.494	0.249	0.789	80	411	840	807	-1.947	173	667	174	633	0
4	9	16	"PFN0566"	"N143_9"	16880	22740	90	90	92	18	68	69	12	69	46	0	128	128	26	92	93	17	78	51	0	0.611	0.667	0.792	0.701	2.821	0.467	0.078	52	396	58	60	-0.710	22	36	24	36	0
4	10	16	"PFN0576"	"N145_12"	17080	22740	120	645	598	185	67	68	11	100	99	0	1465	1339	448	90	90	14	100	99	0	0.420	0.425	0.430	0.433	2.159	0.395	0.834	120	560	1953	1780	-1.250	578	1375	531	1249	0
4	11	16	"PFN0578"	"N145_20"	17270	22740	120	1224	1155	417	61	90	606	86	45	0	1648	1535	449	80	81	13	100	100	0	0.742	0.752	0.761	0.700	1.929	1.416	0.315	120	525	2731	2549	-0.431	1163	1568	1094	1455	0
4	12	16	"PFN0580"	"N145_23"	17460	22740	120	61806	52464	17021	64	94	607	100	99	45	27298	24956	7752	77	80	16	100	100	0	2.268	2.106	2.111	2.028	1.909	2.251	0.844	120	523	88963	77279	1.182	61742	27221	52400	24879	0
4	13	16	"PFN0603"	"N147_10"	17650	22730	110	474	469	104	66	68	15	100	100	0	294	293	70	80	83	18	100	100	0	1.907	1.892	1.841	1.927	1.451	1.817	0.808	80	478	622	616	0.931	408	214	403	213	0
4	14	16	"PFN0605"	"N147_13"	17840	22740	120	1141	1038	435	64	66	12	100	99	0	1364	1224	381	81	83	15	100	100	0	0.839	0.852	0.822	0.753	2.111	0.886	0.848	120	542	2360	2117	-0.253	1077	1283	974	1143	0
4	15	16	"PFN0610"	"N147_2"	18030	22740	120	428	404	147	61	64	19	97	96	0	467	436	142	79	82	23	97	96	0	0.946	0.961	0.992	0.899	2.281	0.969	0.799	120	562	755	700	-0.080	367	388	343	357	0
4	16	16	"PFN0612"	"N147_24"	18210	22740	110	138	138	30	60	62	19	96	91	0	159	156	32	75	77	16	97	95	0	0.929	0.963	0.905	0.939	1.670	0.942	0.610	80	496	162	159	-0.107	78	84	78	81	0
4	17	16	"PFN0615"	"N147_4"	18400	22740	110	260	259	67	63	63	11	100	100	0	335	330	67	80	81	14	100	100	0	0.773	0.784	0.790	0.764	1.533	0.765	0.770	80	493	452	446	-0.372	197	255	196	250	0
4	18	16	"PFN0617"	"N148_1"	18590	22740	120	441	427	95	65	66	12	100	100	0	219	214	48	84	85	14	99	97	0	2.785	2.785	2.798	2.866	1.606	2.907	0.757	120	560	511	492	1.478	376	135	362	130	0
4	19	16	"PFN0640"	"N149_7"	18780	22740	110	231	227	51	64	65	11	98	98	0	172	173	38	84	85	14	96	93	0	1.898	1.831	1.813	1.847	1.704	1.783	0.708	80	502	255	252	0.924	167	88	163	89	0
4	20	16	"PFN0642"	"N150_10"	18980	22740	120	1284	1168	440	60	60	10	100	100	0	597	548	213	75	76	13	95	93	0	2.345	2.342	2.346	2.365	2.049	2.436	0.834	120	555	1746	1581	1.229	1224	522	1108	473	0
4	21	16	"PFN0645"	"N150_15"	19160	22740	120	634	596	210	56	57	10	99	99	0	362	344	119	70	72	12	98	96	0	1.979	1.971	1.964	2.014	2.303	2.048	0.807	120	558	870	814	0.985	578	292	540	274	0
4	22	16	"PFN0647"	"N150_19"	19360	22740	110	125	122	25	57	58	10	100	98	0	328	322	83	73	76	13	100	100	0	0.267	0.261	0.257	0.256	1.594	0.223	0.644	80	514	323	314	-1.907	68	255	65	249	0
4	1	17	"PFN0649"	"N150_27"	15370	22930	120	2908	2681	867	60	61	11	100	100	0	1931	1699	679	82	83	14	97	95	0	1.540	1.621	1.580	1.809	2.135	1.611	0.857	120	580	4697	4238	0.623	2848	1849	2621	1617	0
4	2	17	"PFN0652"	"N150_32"	15560	22940	120	346	329	109	69	70	12	96	95	0	376	375	87	94	96	16	100	100	0	0.982	0.925	0.963	0.843	1.968	0.972	0.782	120	552	559	541	-0.026	277	282	260	281	0
4	3	17	"PFN0668"	"N150_62"	15750	22940	100	102	106	25	69	70	11	83	67	0	213	207	40	94	95	14	98	97	0	0.277	0.327	0.294	0.287	2.274	0.313	0.485	80	351	152	150	-1.850	33	119	37	113	0
4	4	17	"PFN0670"	"N150_65"	15920	22920	150	78	82	20	67	68	13	44	24	0	105	109	25	91	92	16	46	30	0	0.786	0.833	0.868	0.793	3.461	0.530	0.156	156	555	25	33	-0.348	11	14	15	18	-50
4	5	17	"PFN0672"	"N150_68"	16120	22930	110	955	927	260	63	65	15	100	100	0	2018	1900	614	86	99	107	100	98	0	0.462	0.476	0.462	0.482	1.703	0.420	0.819	80	475	2824	2678	-1.115	892	1932	864	1814	0
4	6	17	"PFN0674"	"N150_71"	16310	22930	110	287	282	66	66	68	15	100	100	0	836	778	213	90	106	108	98	95	0	0.296	0.314	0.310	0.319	1.566	0.285	0.819	80	518	967	904	-1.755	221	746	216	688	0
4	7	17	"PFN0676"	"N150_75"	16520	22930	120	203	197	47	67	68	12	99	96	0	481	458	106	93	98	39	100	97	0	0.351	0.356	0.371	0.338	1.803	0.329	0.746	120	470	524	495	-1.512	136	388	130	365	0
4	8	17	"PFN0678"	"N150_78"	16690	22930	120	408	401	158	68	69	13	98	97	0	412	379	141	92	94	19	94	91	0	1.063	1.160	1.079	1.180	2.795	1.176	0.697	120	480	660	620	0.087	340	320	333	287	0
4	9	17	"PFN0783"	"N157_18"	16880	22930	110	250	248	66	69	71	14	100	97	0	335	323	78	95	97	18	98	97	0	0.754	0.785	0.799	0.783	1.759	0.732	0.692	80	516	421	407	-0.407	181	240	179	228	0
4	10	17	"PFN0789"	"N157_41"	17080	22940	120	155	159	38	69	70	14	98	94	0	564	536	135	92	95	19	100	100	0	0.182	0.203	0.204	0.193	1.648	0.183	0.708	120	539	558	534	-2.456	86	472	90	444	0
4	11	17	"PFN0807"	"N159_20"	17260	22930	110	305	299	76	60	61	10	98	97	0	1748	1621	472	77	82	34	100	100	0	0.147	0.155	0.150	0.157	1.747	0.133	0.772	80	476	1916	1783	-2.770	245	1671	239	1544	0
4	12	17	"PFN0836"	"N163_1"	17460	22940	120	497	452	188	61	63	13	91	91	0	952	880	300	76	80	31	99	98	0	0.498	0.486	0.490	0.416	2.316	0.483	0.813	120	539	1312	1195	-1.007	436	876	391	804	0
4	13	17	"PFN0840"	"N164_1"	17640	22930	120	5459	4986	1938	65	66	14	100	100	0	3045	2635	1183	81	83	16	98	97	0	1.820	1.927	1.883	2.172	2.203	1.951	0.849	120	558	8358	7475	0.864	5394	2964	4921	2554	0
4	14	17	"PFN0849"	"N165_2"	17830	22930	110	712	686	167	65	66	13	100	100	0	1252	1192	278	83	85	15	100	100	0	0.553	0.560	0.603	0.552	1.498	0.522	0.835	80	494	1816	1730	-0.853	647	1169	621	1109	0
4	15	17	"PFN0935"	"N181_4"	18040	22940	110	94	93	16	65	67	12	82	57	0	125	128	22	84	85	14	91	73	0	0.707	0.636	0.621	0.626	2.599	0.516	0.227	80	488	70	72	-0.500	29	41	28	44	0
4	16	17	"PFN0929"	"N181_18"	18210	22930	110	994	1002	229	63	64	11	100	100	0	1412	1333	341	81	84	30	100	100	0	0.699	0.750	0.733	0.756	1.471	0.701	0.839	80	499	2262	2191	-0.516	931	1331	939	1252	0
4	17	17	"PFN0946"	"N185_14"	18410	22930	120	2140	1975	754	64	65	12	100	100	0	1314	1201	433	81	85	30	98	97	0	1.684	1.706	1.808	1.726	2.192	1.797	0.833	120	520	3309	3031	0.752	2076	1233	1911	1120	0
4	18	17	"PFN0382"	"N137_2"	18600	22930	120	3758	3522	1270	63	65	11	100	100	0	2242	1991	779	82	83	12	99	99	0	1.711	1.812	1.847	1.943	2.307	1.875	0.824	120	451	5855	5368	0.775	3695	2160	3459	1909	0
4	19	17	"PFL0032"	"L1_63"	18790	22940	120	227	225	86	62	64	11	93	91	0	514	512	180	84	84	13	99	99	0	0.384	0.381	0.394	0.358	2.144	0.360	0.734	120	556	595	591	-1.382	165	430	163	428	0
4	20	17	"PFL0051"	"L1_92"	18990	22940	120	774	720	316	62	63	10	100	95	0	1047	955	326	82	82	12	100	100	0	0.738	0.754	0.746	0.626	2.443	0.788	0.799	120	552	1677	1531	-0.439	712	965	658	873	0
4	21	17	"PFL0093"	"L2_163"	19160	22930	110	101	102	23	62	63	11	91	77	0	154	152	34	80	81	14	93	91	0	0.527	0.556	0.557	0.528	2.720	0.464	0.402	80	446	113	112	-0.924	39	74	40	72	0
4	22	17	"PFL0100"	"L2_176"	19350	22930	120	2793	2597	925	61	62	11	100	100	0	2357	2156	810	80	82	15	99	99	0	1.200	1.222	1.209	1.272	2.161	1.228	0.846	120	640	5009	4612	0.263	2732	2277	2536	2076	0
4	1	18	"PFL0105"	"L2_187"	15370	23120	120	16937	14810	5677	62	64	14	100	100	0	19161	16961	6424	84	87	18	100	100	0	0.885	0.874	0.878	0.857	2.238	0.867	0.852	120	601	35952	31625	-0.177	16875	19077	14748	16877	0
4	2	18	"PFL0107"	"L2_190"	15550	23120	110	331	328	84	72	74	14	98	98	0	556	523	116	100	104	20	100	98	0	0.568	0.605	0.608	0.590	1.929	0.560	0.753	80	421	715	679	-0.816	259	456	256	423	0
4	3	18	"PFL0118"	"L2_202"	15740	23120	110	236	232	59	73	74	14	98	97	0	507	482	133	103	106	26	97	97	0	0.403	0.420	0.392	0.397	1.681	0.369	0.734	80	494	567	538	-1.309	163	404	159	379	0
4	4	18	"PFL0126"	"L2_215"	15930	23120	120	964	884	281	73	74	14	100	100	0	926	831	325	99	102	26	96	95	0	1.077	1.108	1.062	1.243	2.080	1.048	0.861	120	539	1718	1543	0.108	891	827	811	732	0
4	5	18	"PFJ0334"	"J326_1"	16120	23120	120	12765	12373	4002	73	74	15	100	100	0	8061	7325	2466	97	108	92	100	99	0	1.594	1.702	1.713	1.753	1.788	1.734	0.875	120	540	20656	19528	0.672	12692	7964	12300	7228	0
4	6	18	"PFJ0360"	"J352_5"	16300	23120	110	750	731	203	72	73	13	100	100	0	1356	1228	367	96	103	44	100	98	0	0.538	0.582	0.567	0.595	1.608	0.527	0.829	80	502	1938	1791	-0.894	678	1260	659	1132	0
4	7	18	"PFJ0381"	"J38_18"	16500	23120	110	174	175	44	68	69	12	98	97	0	213	218	62	95	98	30	95	85	0	0.898	0.870	0.907	0.942	2.001	0.779	0.705	80	518	224	230	-0.155	106	118	107	123	0
4	8	18	"PFJ0399"	"J43_10"	16690	23120	110	119	119	21	65	66	13	98	88	0	273	268	47	90	91	14	100	98	0	0.295	0.303	0.287	0.284	1.795	0.261	0.558	80	450	237	232	-1.761	54	183	54	178	0
4	9	18	"PFJ0409"	"J43_23"	16870	23120	110	223	224	60	68	70	14	97	97	0	827	795	220	94	96	19	100	100	0	0.211	0.223	0.212	0.229	1.683	0.202	0.735	80	544	888	857	-2.242	155	733	156	701	0
4	10	18	"PFJ0430"	"J478_10"	17070	23120	120	4726	4417	1388	66	67	14	100	100	0	3448	3080	1186	89	92	20	100	99	0	1.387	1.455	1.396	1.618	2.203	1.447	0.840	120	509	8019	7342	0.472	4660	3359	4351	2991	0
4	11	18	"PFJ0226"	"J227_1"	17260	23120	100	96	98	17	57	58	10	98	85	0	126	127	25	75	77	19	92	71	0	0.765	0.788	0.867	0.796	1.744	0.708	0.589	80	456	90	93	-0.387	39	51	41	52	0
4	12	18	"PFJ0237"	"J232_2"	17450	23120	110	87	88	16	56	57	9	92	85	0	225	230	54	74	75	10	100	100	0	0.205	0.205	0.221	0.200	1.907	0.169	0.494	80	479	182	188	-2.284	31	151	32	156	0
4	13	18	"PFJ0256"	"J245_7"	17640	23120	110	121	124	26	56	57	9	98	97	0	181	184	33	73	75	10	100	100	0	0.602	0.613	0.568	0.584	1.878	0.585	0.611	80	474	173	179	-0.733	65	108	68	111	0
4	14	18	"PFJ0284"	"J269_5"	17830	23120	120	965	907	346	59	59	10	100	99	0	1231	1151	399	75	77	13	99	99	0	0.784	0.788	0.797	0.780	2.222	0.790	0.864	120	540	2062	1924	-0.352	906	1156	848	1076	0
4	15	18	"PFJ0315"	"J2975_2"	18020	23120	120	1127	1055	369	61	62	10	100	100	0	787	738	279	78	79	12	99	98	0	1.504	1.506	1.541	1.570	2.003	1.514	0.845	120	528	1775	1654	0.588	1066	709	994	660	0
4	16	18	"PFJ0365"	"J378_1"	18210	23120	110	280	277	66	61	62	10	100	100	0	1612	1558	346	79	82	29	100	100	0	0.143	0.146	0.148	0.142	1.464	0.135	0.832	80	524	1752	1695	-2.807	219	1533	216	1479	0
4	17	18	"PFK0117"	"Km799_7"	18470	23100	150	66	76	67	61	63	11	28	14	0	85	92	42	79	80	14	33	15	0	0.833	1.154	0.800	0.882	3.173	0.412	0.069	156	601	11	28	-0.263	5	6	15	13	-50
4	18	18	"PFK0142"	"Kn10286_1"	18600	23120	120	828	771	310	60	61	12	100	99	0	850	769	296	77	78	12	97	93	0	0.994	1.027	1.051	1.132	2.836	1.020	0.811	120	377	1541	1403	-0.009	768	773	711	692	0
4	19	18	"PFK0175"	"Kn1239_1"	18770	23120	100	70	70	13	63	65	14	26	6	0	136	134	26	83	85	15	90	81	0	0.132	0.137	0.259	0.240	3.844	0.108	0.037	80	354	60	58	-2.921	7	53	7	51	0
4	20	18	"PFK0203"	"Kn1453_6"	18950	23160	150	67	68	14	65	68	15	14	4	0	88	90	16	84	85	14	28	7	0	0.500	0.500	1.036	0.960	3.819	0.704	0.041	156	634	6	9	-1.000	2	4	3	6	-50
4	21	18	"PFK0250"	"Kn2004_3"	19150	23120	110	403	397	94	61	62	11	100	100	0	548	541	144	79	81	19	100	100	0	0.729	0.727	0.691	0.744	1.494	0.677	0.827	80	474	811	798	-0.456	342	469	336	462	0
4	22	18	"PFK0277"	"Kn2223_1"	19340	23150	150	62	62	12	60	67	75	0	0	0	79	82	16	76	91	182	0	0	0	0.667	0.333	0.935	0.863	3.599	0.254	0.051	156	855	5	8	-0.585	2	3	2	6	-50
4	1	19	"PFK0478"	"Kn610_1"	15360	23320	120	452	416	162	65	66	12	96	94	0	885	808	247	87	89	17	100	100	0	0.485	0.487	0.472	0.421	2.174	0.486	0.832	120	609	1185	1072	-1.044	387	798	351	721	0
4	2	19	"PFK0517"	"Kn8027_1"	15580	23300	150	80	82	15	72	72	13	34	14	0	112	115	24	100	102	18	39	14	0	0.667	0.667	0.641	0.610	4.172	0.339	0.089	156	704	20	25	-0.585	8	12	10	15	-50
4	3	19	"PFK0524"	"Kn836_1"	15740	23310	110	183	180	43	71	72	13	100	98	0	279	276	64	102	104	23	96	96	0	0.633	0.626	0.602	0.592	1.711	0.546	0.664	80	435	289	283	-0.660	112	177	109	174	0
4	4	19	"PFK0554"	"Kn962_1"	15920	23310	110	103	102	21	71	73	14	76	57	0	252	243	57	102	104	17	97	96	0	0.213	0.220	0.240	0.223	1.981	0.169	0.259	80	479	182	172	-2.229	32	150	31	141	0
4	5	19	"PFK0701"	"Ks15_2"	16130	23330	150	80	82	22	71	72	15	37	16	0	112	111	23	100	103	20	32	8	0	0.750	1.000	0.947	0.853	3.343	0.516	0.077	156	554	21	22	-0.415	9	12	11	11	-50
4	6	19	"PFK0743"	"Ks196_1"	16290	23330	150	75	75	16	67	68	13	33	12	0	102	103	19	96	100	34	5	0	0	1.333	1.143	0.909	0.910	3.002	0.612	0.119	156	573	14	15	0.415	8	6	8	7	-50
4	7	19	"PFK1214"	"Ks82_7"	16500	23330	150	75	76	13	67	69	12	38	12	0	105	107	17	97	104	39	5	0	0	1.000	0.900	0.913	0.814	3.859	0.301	0.033	156	645	16	19	0.000	8	8	9	10	-50
4	8	19	"PFK1273"	"Ks97_17"	16690	23300	150	84	86	18	67	70	14	54	31	0	150	144	34	98	109	46	53	7	0	0.327	0.413	0.411	0.432	3.013	0.293	0.193	156	626	69	65	-1.613	17	52	19	46	-50
4	9	19	"PFK0237"	"Kn1802_2"	16860	23380	150	81	87	30	69	71	15	43	19	0	115	133	109	106	209	1411	0	0	0	1.333	0.667	0.822	0.795	3.168	0.080	0.048	156	711	21	45	0.415	12	9	18	27	-50
4	10	19	"PFK0352"	"Kn3360_1"	17110	23300	150	67	71	19	61	63	13	39	19	0	96	101	27	89	92	20	39	15	0	0.857	0.833	0.611	0.664	2.705	0.449	0.228	156	735	13	22	-0.222	6	7	10	12	-50
4	11	19	"PFK0401"	"Kn4252_4"	17260	23310	110	84	84	17	54	55	9	92	67	0	112	112	17	76	78	11	97	72	0	0.833	0.833	0.870	0.788	2.028	0.810	0.340	80	416	66	66	-0.263	30	36	30	36	0
4	12	19	"PFK0571"	"Ks101_8"	17450	23310	120	171	168	50	55	56	10	97	94	0	329	319	96	77	80	19	99	97	0	0.460	0.467	0.461	0.451	2.128	0.428	0.717	120	560	368	355	-1.119	116	252	113	242	0
4	13	19	"PFBL B0018"	"oPFBLOB0018"	17640	23310	120	451	423	126	55	56	10	100	99	0	745	684	227	76	78	19	99	98	0	0.592	0.605	0.585	0.627	1.926	0.570	0.849	120	540	1065	976	-0.757	396	669	368	608	0
4	14	19	"PFM60469"	"oPFM60469"	17830	23310	120	24814	21681	8966	59	60	11	100	100	0	24381	21423	7336	80	81	13	100	100	0	1.019	1.013	1.019	0.855	2.523	1.048	0.860	120	500	49056	42965	0.027	24755	24301	21622	21343	0
4	15	19	"PFB0683"	"oPFB0683"	18020	23310	120	560	498	189	60	62	11	98	98	0	612	557	185	78	80	12	99	98	0	0.936	0.914	0.931	0.876	2.378	0.929	0.864	120	504	1034	917	-0.095	500	534	438	479	0
4	16	19	"PFG0004"	"oPFG0004"	18210	23310	120	271	258	85	61	61	10	97	95	0	502	460	146	78	80	14	98	98	0	0.495	0.516	0.529	0.525	2.101	0.498	0.801	120	543	634	579	-1.014	210	424	197	382	0
4	17	19	"PFC0763"	"oPFC0763"	18440	23300	150	71	74	15	61	62	11	46	27	0	87	91	18	77	80	14	40	19	0	1.000	0.929	0.870	0.872	3.458	0.562	0.187	156	610	20	27	0.000	10	10	13	14	-50
4	18	19	"PFL0014"	"oPFL0014"	18590	23310	120	645	591	240	59	61	12	95	93	0	1328	1206	443	73	74	11	99	99	0	0.467	0.470	0.479	0.442	2.536	0.454	0.829	120	414	1841	1665	-1.099	586	1255	532	1133	0
4	19	19	"PFM60471"	"oPFM60471"	18780	23310	130	42742	40795	10240	63	66	17	100	100	0	14373	13223	2870	77	79	16	100	100	0	2.985	3.098	2.990	3.060	1.404	3.313	0.869	120	530	56975	53878	1.578	42679	14296	40732	13146	0
4	20	19	"PFL0019"	"oPFL0019"	18970	23310	120	2142	1982	846	65	67	16	100	100	0	1564	1460	550	77	79	15	99	98	0	1.397	1.386	1.471	1.317	2.576	1.462	0.824	120	452	3564	3300	0.482	2077	1487	1917	1383	0
4	21	19	"PFG0007"	"oPFG0007"	19160	23300	110	2518	2489	564	62	64	12	100	100	0	716	678	187	75	78	24	100	98	0	3.832	4.025	3.936	4.214	1.499	3.993	0.839	80	486	3097	3030	1.938	2456	641	2427	603	0
4	22	19	"PFI17638"	"oPFI17638"	19350	23300	110	23195	21249	5761	65	76	100	100	100	0	5655	4955	1779	76	102	245	97	96	0	4.146	4.342	4.249	4.469	1.521	4.225	0.836	80	466	28709	26063	2.052	23130	5579	21184	4879	0
4	1	20	"PFBL B0024"	"oPFBLOB0024"	15360	23500	120	1428	1286	467	70	71	12	100	100	0	897	844	319	95	97	15	99	98	0	1.693	1.623	1.620	1.762	2.268	1.670	0.827	120	513	2160	1965	0.760	1358	802	1216	749	0
4	2	20	"PFBL B0025"	"oPFBLOB0025"	15540	23500	110	199	201	49	68	69	13	100	97	0	294	295	72	97	98	16	98	98	0	0.665	0.672	0.704	0.674	1.828	0.596	0.717	80	466	328	331	-0.589	131	197	133	198	0
4	3	20	"PFN0253"	"oPFN0253"	15730	23500	110	355	342	83	63	64	11	100	100	0	480	456	113	90	93	19	100	100	0	0.749	0.762	0.745	0.757	1.631	0.749	0.812	80	524	682	645	-0.418	292	390	279	366	0
4	4	20	"PFL0021"	"oPFL0021"	15930	23500	120	1003	904	305	63	64	12	100	100	0	1105	1025	364	89	93	21	97	97	0	0.925	0.899	0.899	0.939	2.204	0.883	0.851	120	542	1956	1777	-0.112	940	1016	841	936	0
4	5	20	"PFF72416"	"oPFF72416"	16110	23480	150	75	77	18	61	63	13	51	26	0	99	102	17	86	89	20	33	8	0	1.077	1.000	1.083	1.106	3.728	0.742	0.122	156	581	27	32	0.107	14	13	16	16	-50
4	6	20	"PFI17640"	"oPFI17640"	16310	23500	110	195	194	43	59	60	10	100	98	0	303	299	71	89	91	17	98	98	0	0.636	0.643	0.633	0.647	1.877	0.582	0.702	80	415	350	345	-0.654	136	214	135	210	0
4	7	20	"PFK12891"	"oPFK12891"	16500	23500	120	1516	1437	486	66	67	12	100	100	0	534	505	169	101	109	36	96	91	0	3.349	3.394	3.424	3.542	1.948	3.734	0.788	120	507	1883	1775	1.744	1450	433	1371	404	0
4	8	20	"PFJ12782"	"oPFJ12782"	16690	23500	110	6503	6368	1832	73	75	14	100	100	0	65495	56099	13358	135	297	1797	100	100	48	0.098	0.112	0.117	0.110	1.524	0.104	0.823	80	436	71790	62259	-3.346	6430	65360	6295	55964	0
4	9	20	"PFL0025"	"oPFL0025"	16890	23510	130	223	215	71	72	74	18	95	90	0	1059	1113	438	141	278	1684	2	0	0	0.164	0.147	0.154	0.148	1.749	0.133	0.713	120	497	1069	1115	-2.604	151	918	143	972	0
4	10	20	"PFF72418"	"oPFF72418"	17070	23500	110	594	570	136	62	64	11	100	98	0	2876	2671	756	110	113	29	100	100	0	0.192	0.198	0.192	0.206	1.655	0.174	0.795	80	464	3298	3069	-2.378	532	2766	508	2561	0
4	11	20	"PFC0772"	"oPFC0772"	17260	23500	110	119	119	21	56	57	9	98	96	0	496	472	120	89	93	20	100	98	0	0.155	0.164	0.151	0.165	1.918	0.144	0.686	80	464	470	446	-2.692	63	407	63	383	0
4	12	20	"PFA32028"	"oPFA32028"	17450	23500	100	74	78	17	56	57	9	75	48	0	177	176	32	87	88	14	97	95	0	0.200	0.247	0.220	0.218	2.875	0.225	0.310	80	445	108	111	-2.322	18	90	22	89	0
4	13	20	"PFI17641"	"oPFI17641"	17640	23500	110	527	504	134	55	56	9	100	100	0	2759	2659	782	82	85	21	100	100	0	0.176	0.174	0.168	0.176	1.516	0.158	0.847	80	481	3149	3026	-2.504	472	2677	449	2577	0
4	14	20	"PFL0027"	"oPFL0027"	17830	23500	120	507	472	156	56	57	9	99	99	0	497	464	158	80	81	13	95	95	0	1.082	1.083	1.041	1.181	2.494	1.080	0.834	120	549	868	800	0.113	451	417	416	384	0
4	15	20	"PFK12903"	"oPFK12903"	18010	23490	100	91	92	20	56	57	10	92	76	0	116	118	18	76	78	11	96	85	0	0.875	0.857	0.971	0.831	2.171	0.874	0.411	80	414	75	78	-0.193	35	40	36	42	0
4	16	20	"PFI17664"	"oPFI17664"	18200	23490	120	687	639	219	55	55	9	99	99	0	545	506	161	73	74	11	98	98	0	1.339	1.349	1.352	1.256	2.174	1.393	0.808	120	516	1104	1017	0.421	632	472	584	433	0
4	17	20	"PFH0013"	"oPFH0013"	18390	23490	120	1416	1381	528	59	60	11	100	100	0	713	646	234	77	79	13	97	97	0	2.134	2.323	2.313	2.263	1.953	2.480	0.826	120	530	1993	1891	1.093	1357	636	1322	569	0
4	18	20	"PFD66991"	"oPFD66991"	18570	23490	110	343	334	80	61	62	11	100	98	0	403	370	97	78	80	17	100	98	0	0.868	0.935	0.925	0.945	1.807	0.865	0.773	80	463	607	565	-0.205	282	325	273	292	0
4	19	20	"PFM60502"	"oPFM60502"	18760	23490	110	1714	1632	355	57	58	10	100	100	0	1261	1199	327	71	75	27	100	100	0	1.392	1.396	1.336	1.421	1.579	1.337	0.824	80	518	2847	2703	0.478	1657	1190	1575	1128	0
4	20	20	"PFI17667"	"oPFI17667"	18960	23490	110	262	261	67	57	58	11	100	100	0	575	546	150	70	73	23	100	100	0	0.406	0.429	0.415	0.425	1.573	0.388	0.813	80	486	710	680	-1.301	205	505	204	476	0
4	21	20	"PFF72456"	"oPFF72456"	19150	23500	120	478	457	156	58	59	10	98	98	0	417	396	95	72	74	19	100	99	0	1.217	1.231	1.279	1.126	2.038	1.326	0.820	120	526	765	723	0.284	420	345	399	324	0
4	22	20	"PFI17668"	"oPFI17668"	19330	23490	110	178	175	39	59	80	155	11	0	0	401	386	82	72	229	1172	0	0	0	0.362	0.369	0.376	0.357	1.575	0.351	0.755	80	525	448	430	-1.467	119	329	116	314	0
4	1	21	"PFJ12799"	"oPFJ12799"	15360	23670	150	90	93	23	71	73	15	57	30	0	116	118	21	95	97	17	56	30	0	0.905	0.957	1.171	1.044	3.586	0.866	0.118	156	774	40	45	-0.144	19	21	22	23	-50
4	2	21	"PFF72457"	"oPFF72457"	15530	23690	120	2482	2192	854	68	69	14	100	100	0	3365	3229	1134	93	95	16	100	100	0	0.738	0.677	0.687	0.620	2.244	0.672	0.855	120	486	5686	5260	-0.439	2414	3272	2124	3136	0
4	3	21	"PFF72459"	"oPFF72459"	15720	23690	100	135	136	31	63	63	11	100	97	0	242	247	69	83	85	13	98	98	0	0.453	0.445	0.459	0.456	1.911	0.400	0.678	80	434	231	237	-1.143	72	159	73	164	0
4	4	21	"PFM60506"	"oPFM60506"	15900	23690	110	268	273	57	62	64	11	100	100	0	852	808	187	83	85	16	100	100	0	0.268	0.291	0.286	0.293	1.442	0.258	0.810	80	489	975	936	-1.900	206	769	211	725	0
4	5	21	"PFL0067"	"oPFL0067"	16090	23690	110	115	113	21	60	61	11	98	93	0	455	435	107	80	83	20	100	100	0	0.147	0.149	0.146	0.144	1.645	0.130	0.630	80	504	430	408	-2.769	55	375	53	355	0
4	6	21	"PFI17670"	"oPFI17670"	16290	23690	120	820	770	256	59	61	19	100	99	0	808	741	264	81	83	18	99	98	0	1.047	1.077	1.062	1.087	1.966	1.050	0.842	120	583	1488	1371	0.066	761	727	711	660	0
4	7	21	"PFI17672"	"oPFI17672"	16470	23690	110	228	223	49	66	67	11	98	98	0	326	312	71	91	94	17	100	100	0	0.689	0.710	0.728	0.705	1.652	0.661	0.758	80	477	397	378	-0.537	162	235	157	221	0
4	8	21	"PFL0068"	"oPFL0068"	16670	23690	120	778	731	302	71	72	12	99	98	0	564	531	180	104	215	1561	0	0	0	1.537	1.546	1.489	1.499	2.192	1.641	0.834	120	580	1167	1087	0.620	707	460	660	427	0
4	9	21	"PFL0070"	"oPFL0070"	16850	23690	110	1023	1002	281	71	72	17	100	100	0	982	968	280	113	131	60	100	100	0	1.096	1.089	1.038	1.092	1.440	1.055	0.838	80	466	1821	1786	0.132	952	869	931	855	0
4	10	21	"PFF72463"	"oPFF72463"	17050	23690	120	1399	1306	508	68	69	16	100	100	0	811	766	265	109	115	32	98	96	0	1.896	1.884	1.900	1.890	2.390	1.994	0.837	120	557	2033	1895	0.923	1331	702	1238	657	0
4	11	21	"PFD66995"	"oPFD66995"	17260	23670	150	81	90	30	62	63	11	61	45	0	110	115	25	99	101	18	40	19	0	1.727	1.750	1.000	1.079	3.299	1.230	0.151	156	653	30	44	0.788	19	11	28	16	-50
4	12	21	"PFL0074"	"oPFL0074"	17430	23690	120	1882	1752	672	61	61	10	100	100	0	1892	1705	618	91	93	14	99	98	0	1.011	1.048	1.070	0.996	2.290	1.060	0.846	120	512	3622	3305	0.016	1821	1801	1691	1614	0
4	13	21	"PFJ12802"	"oPFJ12802"	17620	23680	110	1768	1626	488	59	60	10	100	100	0	735	665	226	87	90	28	100	98	0	2.637	2.711	2.564	2.887	1.666	2.649	0.808	80	510	2357	2145	1.399	1709	648	1567	578	0
4	14	21	"PFBL B0125"	"oPFBLOB0125"	17810	23690	110	143	143	28	57	57	10	100	100	0	372	358	66	79	83	28	100	100	0	0.294	0.308	0.307	0.300	1.576	0.283	0.712	80	500	379	365	-1.768	86	293	86	279	0
4	15	21	"PFN0269"	"oPFN0269"	17990	23690	110	753	737	164	54	55	10	100	100	0	4126	3733	1004	75	78	27	100	100	0	0.173	0.187	0.176	0.190	1.485	0.166	0.823	80	506	4750	4341	-2.535	699	4051	683	3658	0
4	16	21	"PFD66996"	"oPFD66996"	18190	23690	120	191	188	56	54	55	11	97	95	0	526	502	147	74	77	25	98	98	0	0.303	0.313	0.321	0.303	1.998	0.295	0.790	120	589	589	562	-1.722	137	452	134	428	0
4	17	21	"PFF72496"	"oPFF72496"	18370	23690	110	257	253	59	58	59	17	100	100	0	372	356	77	79	81	14	100	100	0	0.679	0.704	0.688	0.701	1.531	0.683	0.765	80	493	492	472	-0.558	199	293	195	277	0
4	18	21	"PFH0035"	"oPFH0035"	18560	23690	110	103	106	20	62	63	12	98	82	0	403	384	100	83	85	14	100	98	0	0.128	0.146	0.146	0.141	1.852	0.125	0.563	80	521	361	345	-2.964	41	320	44	301	0
4	19	21	"PFL0139"	"oPFL0139"	18750	23690	110	281	274	65	56	57	10	100	100	0	633	590	163	74	76	17	100	100	0	0.403	0.422	0.411	0.432	1.587	0.380	0.785	80	552	784	734	-1.313	225	559	218	516	0
4	20	21	"PFBL B0173"	"oPFBLOB0173"	18950	23690	120	91	92	19	57	58	11	89	72	0	204	201	54	73	75	13	97	96	0	0.260	0.273	0.265	0.259	2.022	0.232	0.497	120	608	165	163	-1.946	34	131	35	128	0
4	21	21	"PFI17720"	"oPFI17720"	19150	23680	150	73	75	15	58	59	10	65	32	0	102	102	18	76	77	12	74	53	0	0.577	0.654	0.769	0.693	2.681	0.551	0.190	156	718	41	43	-0.794	15	26	17	26	-50
4	22	21	"PFG0054"	"oPFG0054"	19330	23690	120	1818	1606	603	56	57	9	100	99	0	1597	1419	510	72	73	12	100	100	0	1.155	1.151	1.129	1.053	2.443	1.169	0.837	120	633	3287	2897	0.208	1762	1525	1550	1347	0
4	1	22	"PFN0287"	"oPFN0287"	15330	23880	110	192	195	47	73	75	16	100	98	0	297	285	68	97	100	18	100	100	0	0.595	0.649	0.656	0.651	1.597	0.599	0.707	80	564	319	310	-0.749	119	200	122	188	0
4	2	22	"PFL0140"	"oPFL0140"	15530	23880	120	393	384	120	72	74	14	99	99	0	588	557	174	99	100	18	100	99	0	0.656	0.681	0.709	0.680	2.018	0.648	0.784	120	614	810	770	-0.607	321	489	312	458	0
4	3	22	"PFL0142"	"oPFL0142"	15720	23880	120	456	437	149	67	68	12	99	98	0	398	379	109	88	90	16	99	98	0	1.255	1.271	1.312	1.239	1.916	1.326	0.805	120	607	699	661	0.328	389	310	370	291	0
4	4	22	"PFL0144"	"oPFL0144"	15900	23870	110	454	440	96	62	65	13	100	100	0	286	289	102	84	87	21	97	96	0	1.941	1.844	1.892	2.112	1.991	1.699	0.722	80	513	594	583	0.956	392	202	378	205	0
4	5	22	"PFJ12815"	"oPFJ12815"	16100	23880	120	1242	1172	386	59	61	13	100	100	0	667	626	215	77	81	20	99	98	0	2.005	2.027	2.010	2.122	1.982	2.096	0.853	120	641	1773	1662	1.004	1183	590	1113	549	0
4	6	22	"PFI17725"	"oPFI17725"	16280	23880	110	1197	1205	376	62	65	26	100	100	0	3337	3183	891	81	104	185	100	100	0	0.349	0.368	0.364	0.356	1.490	0.334	0.828	80	521	4391	4245	-1.520	1135	3256	1143	3102	0
4	7	22	"PFL0149"	"oPFL0149"	16480	23880	100	86	87	16	68	70	23	33	11	0	133	132	27	90	105	146	0	0	0	0.419	0.452	0.542	0.442	2.530	0.332	0.190	80	492	61	61	-1.256	18	43	19	42	0
4	8	22	"PFG0057"	"oPFG0057"	16660	23880	110	102	103	20	66	68	11	92	76	0	196	193	45	89	91	16	97	95	0	0.336	0.356	0.328	0.349	2.157	0.255	0.389	80	541	143	141	-1.572	36	107	37	104	0
4	9	22	"PFF72505"	"oPFF72505"	16860	23880	110	145	148	27	67	67	12	98	97	0	278	262	49	87	90	20	100	100	0	0.408	0.463	0.421	0.455	1.647	0.420	0.677	80	552	269	256	-1.292	78	191	81	175	0
4	10	22	"PFM60543"	"oPFM60543"	17050	23880	120	1168	1046	397	66	66	11	98	98	0	604	547	192	88	90	16	96	95	0	2.136	2.135	2.091	2.053	2.740	2.275	0.813	120	600	1618	1439	1.095	1102	516	980	459	0
4	11	22	"PFBL B0178"	"oPFBLOB0178"	17240	23880	120	2719	2555	905	64	66	11	100	100	0	3060	2874	1228	89	91	15	97	96	0	0.894	0.894	0.862	0.984	2.632	0.851	0.825	120	601	5626	5276	-0.162	2655	2971	2491	2785	0
4	12	22	"PFG0058"	"oPFG0058"	17420	23880	110	179	178	36	63	64	11	100	98	0	232	233	44	88	90	14	100	100	0	0.806	0.793	0.846	0.782	1.626	0.722	0.664	80	521	260	260	-0.312	116	144	115	145	0
4	13	22	"PFBL B0180"	"oPFBLOB0180"	17620	23880	110	126	128	28	62	62	10	97	97	0	192	193	44	87	89	23	98	90	0	0.610	0.623	0.583	0.622	2.058	0.513	0.549	80	568	169	172	-0.714	64	105	66	106	0
4	14	22	"PFBL B0182"	"oPFBLOB0182"	17800	23880	110	227	227	63	60	60	10	100	98	0	557	560	179	83	87	34	100	100	0	0.352	0.350	0.338	0.345	1.667	0.304	0.758	80	544	641	644	-1.505	167	474	167	477	0
4	15	22	"PFBL B0184"	"oPFBLOB0184"	18000	23880	120	459	443	137	58	59	11	100	100	0	363	342	111	79	84	38	93	91	0	1.412	1.464	1.417	1.561	2.072	1.468	0.821	120	656	685	648	0.498	401	284	385	263	0
4	16	22	"PFI17729"	"oPFI17729"	18190	23890	110	106	108	28	59	60	10	93	86	0	105	107	16	80	82	13	82	45	0	1.880	1.815	1.757	1.722	2.358	2.058	0.228	80	527	72	76	0.911	47	25	49	27	0
4	17	22	"PFH0036"	"oPFH0036"	18370	23880	110	1067	997	381	59	65	40	98	98	0	1588	1604	635	81	100	139	98	97	0	0.669	0.616	0.586	0.642	1.868	0.560	0.776	80	544	2515	2461	-0.580	1008	1507	938	1523	0
4	18	22	"PFA32038"	"oPFA32038"	18570	23880	120	3482	3204	1360	61	66	38	100	99	0	3022	2631	1061	83	100	130	95	94	0	1.164	1.234	1.220	1.282	3.011	1.274	0.809	120	623	6360	5691	0.219	3421	2939	3143	2548	0
4	19	22	"EMPTY"	"EMPTY"	18760	23920	150	61	61	9	59	60	11	13	1	0	77	79	14	79	80	14	14	5	0	-1.000	100000.000	0.778	0.693	3.203	0.291	0.034	156	900	0	2	Error	2	-2	2	0	-50
4	20	22	"EMPTY"	"EMPTY"	18950	23920	150	61	62	10	60	60	11	16	1	0	81	82	13	78	79	13	26	5	0	0.333	0.500	0.688	0.632	3.607	0.313	0.017	156	846	4	6	-1.585	1	3	2	4	-50
4	21	22	"EMPTY"	"EMPTY"	19140	23930	150	60	62	11	59	61	11	19	7	0	82	84	14	78	79	13	21	8	0	0.250	0.500	0.692	0.707	3.647	0.222	0.004	156	861	5	9	-2.000	1	4	3	6	-50
4	22	22	"EMPTY"	"EMPTY"	19330	23930	150	61	62	12	56	57	10	32	11	0	79	81	16	72	74	12	37	11	0	0.714	0.667	0.879	0.960	3.395	0.235	0.027	156	1034	12	15	-0.485	5	7	6	9	-50
5	1	1	"PFI0414"	"I5572_1"	1750	24410	140	111	114	28	58	59	10	98	92	0	168	166	38	78	79	12	98	94	0	0.589	0.636	0.591	0.621	1.860	0.611	0.631	156	769	143	144	-0.764	53	90	56	88	0
5	2	1	"PFI0486"	"I7438_2"	1930	24420	140	380	399	194	59	60	10	96	94	0	964	950	365	79	81	13	99	98	0	0.363	0.390	0.370	0.357	2.081	0.395	0.827	156	664	1206	1211	-1.463	321	885	340	871	0
5	3	1	"PFI0416"	"I5607_1"	2090	24420	110	82	83	18	62	64	13	62	35	0	116	117	22	87	89	17	66	41	0	0.690	0.700	0.785	0.693	2.773	0.622	0.275	80	484	49	51	-0.536	20	29	21	30	0
5	4	1	"PFI0237"	"I16933_1"	2310	24420	140	114	114	31	64	66	13	86	76	0	307	305	76	89	91	16	100	99	0	0.229	0.231	0.217	0.211	2.005	0.216	0.578	156	792	268	266	-2.124	50	218	50	216	0
5	5	1	"PFI0401"	"I5180_2"	2500	24420	140	442	408	177	63	64	12	99	97	0	470	454	131	86	88	19	99	98	0	0.987	0.938	0.901	0.819	1.956	1.017	0.794	156	708	763	713	-0.019	379	384	345	368	0
5	6	1	"PFI0236"	"I1689_2"	2690	24420	130	1265	1239	465	63	65	13	100	100	0	3408	3399	895	90	93	22	100	100	0	0.362	0.355	0.358	0.332	1.464	0.356	0.889	120	652	4520	4485	-1.465	1202	3318	1176	3309	0
5	7	1	"PFJ0542"	"J667_1"	2890	24430	140	159	160	48	67	68	13	94	92	0	517	513	150	94	97	19	99	99	0	0.217	0.222	0.226	0.215	1.718	0.217	0.769	156	715	515	512	-2.201	92	423	93	419	0
5	8	1	"PFJ0005"	"J1011_3"	3070	24430	140	230	232	97	66	66	12	94	91	0	495	488	134	90	93	17	100	99	0	0.405	0.417	0.392	0.336	2.105	0.451	0.817	156	653	569	564	-1.304	164	405	166	398	0
5	9	1	"PFJ0310"	"J2896_1"	3260	24420	140	2276	2120	812	64	66	13	100	100	0	3091	2970	774	89	91	16	100	100	0	0.737	0.714	0.699	0.661	1.799	0.738	0.871	156	698	5214	4937	-0.441	2212	3002	2056	2881	0
5	10	1	"PFJ0140"	"J17_1"	3450	24420	140	1401	1341	482	63	65	14	100	99	0	2763	2620	757	88	89	16	100	99	0	0.500	0.505	0.507	0.490	1.909	0.499	0.864	156	669	4013	3810	-0.999	1338	2675	1278	2532	0
5	11	1	"PFJ0200"	"J21_1"	3640	24420	140	752	761	250	59	60	12	100	100	0	1352	1313	331	82	83	14	99	98	0	0.546	0.570	0.551	0.570	1.942	0.566	0.822	156	660	1963	1933	-0.874	693	1270	702	1231	0
5	12	1	"PFJ0215"	"J21_7"	3830	24420	140	1044	979	383	60	60	11	99	99	0	1565	1460	408	81	83	14	100	100	0	0.663	0.666	0.680	0.604	1.975	0.684	0.843	156	659	2468	2298	-0.593	984	1484	919	1379	0
5	13	1	"PFJ0476"	"J53_48"	4020	24420	140	3873	3836	1577	62	63	12	100	100	0	9258	9337	2895	84	87	17	100	100	0	0.415	0.408	0.413	0.377	1.711	0.405	0.847	156	674	12985	13027	-1.267	3811	9174	3774	9253	0
5	14	1	"PFJ0510"	"J58_2"	4200	24420	130	264	253	82	63	65	13	98	97	0	1674	1705	469	89	98	57	100	100	0	0.127	0.118	0.114	0.110	1.649	0.109	0.735	120	620	1786	1806	-2.979	201	1585	190	1616	0
5	15	1	"PFJ0563"	"J70_2"	4400	24420	140	603	571	196	69	71	16	100	100	0	542	524	128	96	104	52	99	96	0	1.197	1.173	1.113	1.129	1.700	1.241	0.770	156	754	980	930	0.260	534	446	502	428	0
5	16	1	"PFJ0575"	"J73_12"	4580	24420	130	828	789	189	73	75	18	100	100	0	1736	1652	352	102	105	28	100	100	0	0.462	0.462	0.451	0.455	1.345	0.446	0.892	120	642	2389	2266	-1.114	755	1634	716	1550	0
5	17	1	"PFJ0599"	"J85_3"	4780	24420	130	207	214	56	75	77	19	99	97	0	663	662	117	105	109	31	100	100	0	0.237	0.250	0.227	0.232	1.589	0.235	0.720	120	665	690	696	-2.080	132	558	139	557	0
5	18	1	"PFJ0018"	"J109_5"	4980	24420	130	183	178	47	78	80	16	93	93	0	197	195	37	109	112	23	95	85	0	1.193	1.163	1.157	1.134	1.871	1.268	0.588	120	617	193	186	0.255	105	88	100	86	0
5	19	1	"PFJ0181"	"J198_5"	5160	24430	140	5783	5350	2312	71	73	16	100	99	0	5903	5720	1843	99	102	22	100	100	0	0.984	0.939	0.977	0.808	1.971	0.994	0.883	156	711	11516	10900	-0.023	5712	5804	5279	5621	0
5	20	1	"PFJ0227"	"J227_2"	5350	24420	140	122	121	29	71	74	18	87	66	0	285	281	60	99	104	26	100	100	0	0.274	0.275	0.266	0.248	1.944	0.265	0.505	156	780	237	232	-1.867	51	186	50	182	0
5	21	1	"PFJ0246"	"J242_1"	5560	24420	150	99	98	23	71	74	18	62	36	0	150	151	27	100	104	23	84	53	0	0.560	0.529	0.659	0.557	2.448	0.575	0.329	156	741	78	78	-0.837	28	50	27	51	-50
5	22	1	"PFJ0280"	"J268_1"	5730	24420	150	1218	1186	486	63	65	13	100	100	0	1167	1122	363	88	90	19	99	99	0	1.070	1.086	1.093	1.083	1.945	1.123	0.839	156	877	2234	2157	0.098	1155	1079	1123	1034	0
5	1	2	"PFJ0322"	"J309_17"	1750	24610	130	344	338	99	57	59	10	100	100	0	476	468	102	80	81	13	100	100	0	0.725	0.724	0.741	0.692	1.551	0.717	0.846	120	603	683	669	-0.464	287	396	281	388	0
5	2	2	"PFJ0363"	"J373_1"	1930	24610	130	286	287	76	57	58	10	100	100	0	338	327	74	78	79	12	100	100	0	0.881	0.924	0.881	0.918	1.536	0.920	0.823	120	521	489	479	-0.183	229	260	230	249	0
5	3	2	"PFN0173"	"N132_113"	2120	24620	130	200	202	65	59	61	12	99	95	0	682	702	169	82	84	16	100	100	0	0.235	0.231	0.221	0.208	1.606	0.232	0.814	120	567	741	763	-2.089	141	600	143	620	0
5	4	2	"PFN0184"	"N132_132"	2310	24620	130	240	221	62	63	64	12	100	96	0	437	434	67	86	88	15	100	100	0	0.504	0.454	0.488	0.408	1.694	0.460	0.818	120	533	528	506	-0.988	177	351	158	348	0
5	5	2	"PFN0186"	"N132_136"	2510	24620	140	648	614	276	64	65	12	98	97	0	1151	1085	326	86	89	20	100	99	0	0.548	0.551	0.552	0.474	1.939	0.578	0.854	156	554	1649	1549	-0.867	584	1065	550	999	0
5	6	2	"PFN0203"	"N132_171"	2690	24630	130	220	218	61	62	65	13	99	98	0	391	403	76	88	91	20	100	100	0	0.521	0.495	0.496	0.467	1.484	0.497	0.832	120	507	461	471	-0.939	158	303	156	315	0
5	7	2	"PFN0208"	"N132_178"	2890	24630	130	575	583	231	64	66	14	100	100	0	922	901	145	91	94	17	100	100	0	0.615	0.641	0.640	0.576	1.550	0.696	0.851	120	483	1342	1329	-0.702	511	831	519	810	0
5	8	2	"PFN0211"	"N132_181"	3070	24620	120	219	212	71	62	64	13	95	92	0	247	248	45	88	91	18	100	100	0	0.987	0.938	0.931	0.797	2.062	1.041	0.720	120	440	316	310	-0.018	157	159	150	160	0
5	9	2	"PFN0362"	"N135_24"	3260	24620	130	441	422	135	62	64	13	100	100	0	1062	1022	197	89	90	16	100	100	0	0.390	0.386	0.391	0.356	1.477	0.394	0.883	120	510	1352	1293	-1.360	379	973	360	933	0
5	10	2	"PFN0373"	"N136_4"	3460	24620	140	152	155	48	63	65	13	95	88	0	473	478	118	89	89	16	99	98	0	0.232	0.237	0.225	0.216	2.004	0.232	0.737	156	446	473	481	-2.109	89	384	92	389	0
5	11	2	"PFN0401"	"N137_50"	3640	24620	140	298	294	104	62	63	12	100	99	0	526	506	154	85	86	15	99	98	0	0.535	0.551	0.560	0.543	1.817	0.554	0.841	156	450	677	653	-0.902	236	441	232	421	0
5	12	2	"PFN0423"	"N138_31"	3850	24610	150	82	82	16	62	63	11	66	43	0	144	146	31	85	87	16	92	78	0	0.339	0.328	0.360	0.348	2.409	0.268	0.288	156	476	79	81	-1.561	20	59	20	61	-50
5	13	2	"PFN0433"	"N138_45"	4030	24620	130	96	95	19	64	69	42	25	0	0	263	264	41	91	95	26	100	100	0	0.186	0.179	0.195	0.163	2.083	0.168	0.370	120	429	204	204	-2.426	32	172	31	173	0
5	14	2	"PFN0409"	"N138_104"	4210	24620	130	165	164	50	66	69	36	88	70	0	384	373	83	95	101	53	100	99	0	0.343	0.353	0.366	0.321	1.713	0.369	0.723	120	492	388	376	-1.546	99	289	98	278	0
5	15	2	"PFN0534"	"N143_18"	4400	24620	120	417	410	114	71	73	15	100	100	0	331	332	63	102	104	22	100	100	0	1.511	1.474	1.473	1.425	1.411	1.589	0.835	120	456	575	569	0.595	346	229	339	230	0
5	16	2	"PFN0540"	"N143_29"	4600	24620	130	119	116	30	80	81	16	70	54	0	496	488	101	114	117	24	100	100	0	0.102	0.096	0.108	0.089	2.208	0.098	0.412	120	566	421	410	-3.292	39	382	36	374	0
5	17	2	"PFN0556"	"N143_56"	4820	24610	150	87	90	22	79	81	16	37	15	0	127	130	26	113	117	23	40	12	0	0.571	0.647	0.786	0.753	3.178	0.533	0.143	156	596	22	28	-0.807	8	14	11	17	-50
5	18	2	"PFN0562"	"N143_66"	4970	24620	130	158	154	46	73	75	14	90	85	0	768	754	151	104	106	21	100	100	0	0.128	0.125	0.136	0.111	1.944	0.124	0.644	120	472	749	731	-2.966	85	664	81	650	0
5	19	2	"PFN0608"	"N147_16"	5160	24630	130	123	125	33	70	72	15	90	75	0	185	184	38	98	100	19	96	85	0	0.609	0.640	0.649	0.619	1.821	0.667	0.586	120	526	140	141	-0.715	53	87	55	86	0
5	20	2	"PFN0623"	"N148_7"	5350	24630	110	88	92	19	67	71	17	58	28	0	196	195	38	96	101	26	98	87	0	0.210	0.253	0.244	0.227	2.363	0.218	0.273	80	471	121	124	-2.252	21	100	25	99	0
5	21	2	"PFN0714"	"N151_50"	5550	24620	140	6368	6296	2245	69	72	16	100	100	0	7149	6753	2149	98	103	26	100	100	0	0.893	0.936	0.894	0.976	1.870	0.948	0.885	156	520	13350	12882	-0.163	6299	7051	6227	6655	0
5	22	2	"PFN0723"	"N152_1"	5740	24620	140	1292	1196	349	69	71	15	100	100	0	801	751	209	96	99	23	100	99	0	1.735	1.721	1.733	1.770	1.606	1.778	0.888	156	606	1928	1782	0.795	1223	705	1127	655	0
5	1	3	"PFN0727"	"N152_17"	1750	24820	130	212	211	66	56	57	10	100	97	0	247	246	49	76	77	12	100	100	0	0.912	0.912	0.902	0.841	1.573	0.980	0.814	120	598	327	325	-0.132	156	171	155	170	0
5	2	3	"PFN0735"	"N153_15"	1940	24810	130	94	95	22	56	58	10	95	77	0	309	301	59	77	78	13	100	100	0	0.164	0.174	0.172	0.157	1.814	0.161	0.547	120	540	270	263	-2.610	38	232	39	224	0
5	3	3	"PFN0750"	"N155_14"	2130	24810	140	1319	1279	522	58	59	10	99	99	0	988	947	274	79	80	12	99	99	0	1.387	1.407	1.411	1.284	2.076	1.524	0.865	156	532	2170	2089	0.472	1261	909	1221	868	0
5	4	3	"PFN0757"	"N155_25"	2310	24810	130	185	184	45	59	60	10	100	98	0	417	413	90	81	82	13	100	100	0	0.375	0.377	0.388	0.361	1.499	0.354	0.789	120	511	462	457	-1.415	126	336	125	332	0
5	5	3	"PFB0217"	"B567"	2510	24810	130	231	232	67	58	60	11	100	99	0	245	243	43	79	82	14	100	100	0	1.042	1.061	1.054	1.006	1.497	1.143	0.789	120	495	339	338	0.060	173	166	174	164	0
5	6	3	"PFB0221"	"B573"	2700	24810	140	894	875	347	60	61	11	99	99	0	565	556	129	81	83	14	100	100	0	1.723	1.716	1.756	1.535	1.739	1.936	0.849	156	491	1318	1290	0.785	834	484	815	475	0
5	7	3	"PFB0223"	"B577"	2890	24810	140	124	127	33	60	61	11	94	92	0	343	339	71	82	84	15	100	100	0	0.245	0.261	0.251	0.235	1.707	0.260	0.739	156	471	325	324	-2.028	64	261	67	257	0
5	8	3	"PFB0225"	"B583"	3080	24810	140	581	558	230	58	59	11	98	96	0	946	905	240	80	82	14	100	99	0	0.604	0.606	0.604	0.552	1.628	0.644	0.830	156	504	1389	1325	-0.728	523	866	500	825	0
5	9	3	"PFB0227"	"B587"	3270	24810	130	149	148	44	58	59	10	97	94	0	276	278	52	80	81	14	100	100	0	0.464	0.455	0.467	0.402	1.845	0.476	0.698	120	513	287	288	-1.107	91	196	90	198	0
5	10	3	"PFB0229"	"B590"	3460	24770	150	71	72	14	60	61	11	48	21	0	101	103	20	82	84	15	60	31	0	0.579	0.571	0.653	0.629	2.995	0.412	0.141	156	511	30	33	-0.788	11	19	12	21	-50
5	11	3	"PFB0246"	"B618"	3670	24800	150	68	70	14	65	65	11	26	12	0	96	96	18	87	88	16	32	8	0	0.333	0.556	0.774	0.839	3.595	0.363	0.060	156	464	12	14	-1.585	3	9	5	9	-50
5	12	3	"PFB0256"	"B634"	3880	24800	150	68	69	14	65	71	60	0	0	0	93	101	44	90	96	58	3	1	0	1.000	0.364	0.683	0.786	3.829	0.144	0.073	156	426	6	15	0.000	3	3	4	11	-50
5	13	3	"PFB0259"	"B64"	4020	24800	130	2483	2344	836	66	74	65	100	100	0	1013	985	290	93	104	67	99	96	0	2.627	2.554	2.447	2.566	1.714	2.718	0.862	120	396	3337	3170	1.394	2417	920	2278	892	0
5	14	3	"PFB0262"	"B645"	4230	24790	150	86	88	19	66	72	55	3	0	0	109	111	16	93	101	57	0	0	0	1.250	1.222	1.236	1.259	2.780	1.149	0.640	156	563	36	40	0.322	20	16	22	18	-50
5	15	3	"PFB0270"	"B664"	4430	24800	150	103	106	26	68	70	15	80	57	0	148	150	32	96	97	20	83	67	0	0.673	0.704	0.714	0.641	2.546	0.653	0.449	156	552	87	92	-0.571	35	52	38	54	-50
5	16	3	"PFB0273"	"B667"	4600	24800	130	304	295	73	73	76	15	100	99	0	387	386	77	107	108	19	100	100	0	0.825	0.796	0.789	0.769	1.389	0.755	0.816	120	473	511	501	-0.278	231	280	222	279	0
5	17	3	"PFC0002"	"C101"	4790	24810	140	197	192	55	74	77	15	95	91	0	435	420	100	111	113	20	99	98	0	0.380	0.382	0.378	0.362	1.672	0.399	0.590	156	530	447	427	-1.397	123	324	118	309	0
5	18	3	"PFC0006"	"C113"	4980	24810	130	110	111	22	72	74	14	89	70	0	215	215	43	104	106	20	99	95	0	0.342	0.351	0.367	0.343	1.997	0.313	0.444	120	443	149	150	-1.546	38	111	39	111	0
5	19	3	"PFC0009"	"C116"	5180	24810	140	118	130	88	71	74	17	83	62	0	328	333	77	99	101	18	100	98	0	0.205	0.252	0.212	0.192	2.061	0.334	0.259	156	463	276	293	-2.285	47	229	59	234	0
5	20	3	"PFC0011"	"C118"	5350	24830	150	84	85	19	69	73	18	46	17	0	137	138	26	94	98	22	77	48	0	0.349	0.364	0.527	0.465	3.134	0.416	0.215	156	532	58	60	-1.519	15	43	16	44	-50
5	21	3	"PFC0013"	"C122"	5580	24790	150	77	79	16	69	70	15	29	10	0	107	110	22	92	97	23	35	9	0	0.533	0.556	0.793	0.753	3.370	0.386	0.152	156	406	23	28	-0.907	8	15	10	18	-50
5	22	3	"PFC0015"	"C125"	5740	24810	140	784	745	287	71	73	16	100	99	0	789	756	205	102	105	22	100	100	0	1.038	1.031	1.063	0.941	1.847	1.111	0.816	156	524	1400	1328	0.054	713	687	674	654	0
5	1	4	"PFC0035"	"C162"	1750	24990	130	1587	1575	403	57	58	12	100	100	0	2102	2075	476	78	80	12	100	100	0	0.756	0.760	0.758	0.771	1.534	0.734	0.901	120	564	3554	3515	-0.404	1530	2024	1518	1997	0
5	2	4	"PFC0037"	"C164"	1940	25000	120	100	100	23	59	60	11	95	72	0	230	228	33	80	82	13	100	100	0	0.273	0.277	0.253	0.243	1.865	0.292	0.586	120	437	191	189	-1.871	41	150	41	148	0
5	3	4	"PFC0039"	"C171"	2140	24990	130	135	131	31	60	62	12	99	95	0	247	245	43	83	85	13	100	100	0	0.457	0.438	0.436	0.404	1.778	0.423	0.687	120	453	239	233	-1.129	75	164	71	162	0
5	4	4	"PFC0042"	"C179"	2320	25000	120	98	99	24	59	60	11	90	74	0	248	254	44	83	83	12	100	100	0	0.236	0.234	0.241	0.213	1.926	0.226	0.521	120	447	204	211	-2.081	39	165	40	171	0
5	5	4	"PFC0044"	"C180"	2510	25000	140	93	93	23	61	61	11	80	66	0	209	209	46	83	85	14	98	96	0	0.254	0.254	0.277	0.243	2.098	0.243	0.458	156	501	158	158	-1.977	32	126	32	126	0
5	6	4	"PFC0046"	"C184"	2700	25000	130	122	125	28	61	61	11	97	90	0	157	158	23	82	85	14	100	99	0	0.813	0.842	0.794	0.764	1.978	0.902	0.574	120	451	136	140	-0.298	61	75	64	76	0
5	7	4	"PFD0183"	"D23156_27"	2900	24990	130	89	90	20	59	60	11	82	65	0	390	381	80	79	81	13	100	100	0	0.096	0.103	0.101	0.093	1.958	0.101	0.508	120	459	341	333	-3.374	30	311	31	302	0
5	8	4	"PFD0186"	"D23156_40"	3080	25000	130	105	104	23	57	58	10	95	85	0	406	412	73	78	79	11	100	100	0	0.146	0.141	0.151	0.132	1.630	0.138	0.652	120	476	376	381	-2.773	48	328	47	334	0
5	9	4	"PFD0190"	"D2337_1"	3270	25000	130	95	99	23	57	58	10	94	82	0	185	191	44	79	80	14	100	99	0	0.358	0.375	0.363	0.338	1.870	0.354	0.583	120	542	144	154	-1.480	38	106	42	112	0
5	10	4	"PFD0198"	"D23657_2"	3500	24980	150	68	70	15	63	64	12	31	12	0	99	99	20	86	88	17	41	15	0	0.385	0.538	0.702	0.746	3.615	0.465	0.137	156	626	18	20	-1.379	5	13	7	13	-50
5	11	4	"PFD0208"	"D25498_1"	3680	24990	150	72	72	14	66	67	12	28	8	0	97	99	16	90	91	16	30	8	0	0.857	0.667	0.900	0.898	3.988	0.446	0.059	156	492	13	15	-0.222	6	7	6	9	-50
5	12	4	"PFD0213"	"D2660_1"	3870	24980	150	73	74	14	66	67	13	32	10	0	104	104	17	88	90	17	45	14	0	0.438	0.500	0.641	0.600	3.504	0.478	0.117	156	421	23	24	-1.193	7	16	8	16	-50
5	13	4	"PFD0248"	"D33539_109"	4030	25000	140	337	329	114	67	72	50	92	89	0	359	347	85	93	102	64	94	91	0	1.015	1.031	1.066	0.966	1.927	1.101	0.793	156	407	536	516	0.022	270	266	262	254	0
5	14	4	"PFD0250"	"D33539_15"	4220	25000	140	165	165	46	67	71	44	86	58	0	412	411	105	94	100	53	97	97	0	0.308	0.309	0.304	0.300	1.824	0.295	0.730	156	498	416	415	-1.698	98	318	98	317	0
5	15	4	"PFD0252"	"D33539_17"	4410	25000	130	278	266	73	69	71	13	100	100	0	330	335	56	96	96	17	100	100	0	0.893	0.824	0.821	0.764	1.548	0.859	0.803	120	525	443	436	-0.163	209	234	197	239	0
5	16	4	"PFD0256"	"D33539_23"	4610	25000	130	440	412	129	73	74	14	100	100	0	365	367	57	102	104	19	100	100	0	1.395	1.279	1.310	1.157	1.649	1.449	0.828	120	545	630	604	0.481	367	263	339	265	0
5	17	4	"PFD0259"	"D33539_28"	4800	24990	130	925	951	350	74	75	14	100	100	0	1062	1006	251	106	109	19	100	100	0	0.890	0.974	0.934	0.919	1.504	0.999	0.859	120	517	1807	1777	-0.168	851	956	877	900	0
5	18	4	"PFD0261"	"D33539_3"	5010	24980	150	86	89	20	75	76	14	39	21	0	118	120	21	106	107	17	42	16	0	0.917	1.000	0.801	0.906	3.505	0.689	0.060	156	515	23	28	-0.126	11	12	14	14	-50
5	19	4	"PFD0277"	"D33539_63"	5180	25000	130	261	265	83	72	74	19	99	97	0	530	540	100	99	100	23	100	100	0	0.439	0.438	0.436	0.401	1.533	0.455	0.814	120	452	620	634	-1.189	189	431	193	441	0
5	20	4	"PFD0281"	"D33539_69"	5400	24980	150	86	86	19	64	67	18	57	23	0	122	122	26	88	92	24	61	28	0	0.647	0.647	0.629	0.681	2.796	0.566	0.315	156	533	56	56	-0.628	22	34	22	34	-50
5	21	4	"PFD0283"	"D33539_74"	5580	24980	150	82	82	19	61	63	12	68	44	0	118	119	22	83	86	17	79	52	0	0.600	0.583	0.680	0.620	2.864	0.532	0.227	156	440	56	57	-0.737	21	35	21	36	-50
5	22	4	"PFD0286"	"D33539_85"	5750	24990	140	511	472	142	65	68	17	99	98	0	543	515	132	90	95	23	100	100	0	0.985	0.958	0.984	0.920	1.739	0.970	0.879	156	625	899	832	-0.022	446	453	407	425	0
5	1	5	"PFD0288"	"D33539_87"	1760	25180	130	200	195	45	59	60	12	100	100	0	302	295	45	81	84	14	100	100	0	0.638	0.636	0.636	0.612	1.493	0.643	0.795	120	647	362	350	-0.648	141	221	136	214	0
5	2	5	"PFD0292"	"D33539_97"	1970	25150	150	72	73	14	60	61	11	51	21	0	107	112	27	82	84	14	67	46	0	0.480	0.433	0.500	0.520	3.132	0.311	0.128	156	616	37	43	-1.059	12	25	13	30	-50
5	3	5	"PFD0343"	"D40381_1"	2140	25180	130	107	108	25	60	61	11	95	85	0	168	170	27	83	84	13	100	98	0	0.553	0.552	0.530	0.517	1.852	0.515	0.551	120	504	132	135	-0.855	47	85	48	87	0
5	4	5	"PFD0345"	"D4043_2"	2330	25180	130	218	215	68	61	61	11	99	99	0	412	412	89	83	84	13	100	100	0	0.477	0.468	0.465	0.429	1.625	0.477	0.803	120	529	486	483	-1.067	157	329	154	329	0
5	5	5	"PFD0355"	"D42243_17"	2540	25170	150	69	70	13	64	64	12	28	7	0	101	102	17	88	89	15	44	16	0	0.385	0.429	0.580	0.565	3.057	0.280	0.026	156	549	18	20	-1.379	5	13	6	14	-50
5	6	5	"PFD0362"	"D42243_29"	2750	25180	150	65	66	12	63	64	17	12	1	0	100	101	17	87	88	15	45	16	0	0.154	0.214	0.579	0.616	3.686	1.010	0.011	156	501	15	17	-2.700	2	13	3	14	-50
5	7	5	"PFD0367"	"D42243_37"	2900	25180	130	1105	1060	339	59	61	17	100	100	0	1248	1214	276	81	82	12	100	100	0	0.896	0.883	0.882	0.853	1.381	0.893	0.887	120	435	2213	2134	-0.158	1046	1167	1001	1133	0
5	8	5	"PFD0369"	"D42243_39"	3090	25190	140	150	152	47	57	58	10	96	92	0	398	376	95	78	80	11	99	99	0	0.291	0.319	0.330	0.299	1.809	0.320	0.788	156	496	413	393	-1.783	93	320	95	298	0
5	9	5	"PFE0400"	"E2667_1"	3280	25180	140	97	100	23	59	60	11	92	77	0	165	163	33	81	84	16	97	92	0	0.452	0.500	0.451	0.460	2.114	0.456	0.508	156	525	122	123	-1.144	38	84	41	82	0
5	10	5	"PFE0403"	"E26771_1"	3470	25180	130	1260	1197	350	65	67	13	100	100	0	983	956	173	90	93	21	100	100	0	1.338	1.307	1.313	1.249	1.404	1.380	0.882	120	525	2088	1998	0.420	1195	893	1132	866	0
5	11	5	"PFE0405"	"E26771_4"	3670	25180	130	126	128	32	67	68	13	93	83	0	271	278	51	92	94	21	100	100	0	0.330	0.328	0.321	0.280	2.040	0.324	0.644	120	450	238	247	-1.601	59	179	61	186	0
5	12	5	"PFE0408"	"E26934_1"	3850	25180	140	590	563	197	67	69	14	99	97	0	511	494	146	94	96	19	99	98	0	1.254	1.240	1.234	1.218	1.934	1.273	0.835	156	495	940	896	0.327	523	417	496	400	0
5	13	5	"PFE0411"	"E27042_1"	4080	25170	150	78	79	15	70	71	13	32	11	0	102	106	20	98	101	18	26	12	0	2.000	1.125	0.762	0.803	3.264	0.335	0.039	156	425	12	17	1.000	8	4	9	8	-50
5	14	5	"PFE0415"	"E27173_1"	4230	25190	130	91	94	21	70	71	13	60	43	0	207	209	33	98	100	17	100	100	0	0.193	0.216	0.228	0.177	2.723	0.208	0.293	120	376	130	135	-2.376	21	109	24	111	0
5	15	5	"PFE0439"	"E27723_18"	4420	25180	130	941	921	247	70	71	13	100	100	0	998	982	214	97	98	16	100	100	0	0.967	0.962	0.990	0.945	1.447	0.961	0.864	120	486	1772	1736	-0.049	871	901	851	885	0
5	16	5	"PFE0443"	"E27723_9"	4610	25180	120	90	92	24	66	68	14	66	43	0	183	183	28	91	93	16	99	98	0	0.261	0.283	0.290	0.269	2.278	0.310	0.275	120	444	116	118	-1.939	24	92	26	92	0
5	17	5	"PFE0446"	"E27742_6"	4800	25180	120	119	116	27	64	66	13	92	78	0	177	178	32	89	92	19	98	94	0	0.625	0.584	0.567	0.531	1.983	0.552	0.565	120	496	143	141	-0.678	55	88	52	89	0
5	18	5	"PFE0452"	"E28056_1"	5010	25180	150	86	89	20	69	70	15	51	30	0	124	124	23	96	99	22	55	21	0	0.607	0.714	0.821	0.811	2.989	0.602	0.232	156	579	45	48	-0.720	17	28	20	28	-50
5	19	5	"PFE0454"	"E28350_1"	5170	25180	110	205	207	43	65	68	16	100	98	0	295	291	49	93	97	27	98	97	0	0.693	0.717	0.713	0.706	1.444	0.708	0.770	80	394	342	340	-0.529	140	202	142	198	0
5	20	5	"PFE0458"	"E28462_2"	5370	25180	120	107	107	24	58	61	16	93	74	0	147	147	28	79	85	27	93	68	0	0.721	0.721	0.723	0.676	2.008	0.639	0.526	120	536	117	117	-0.473	49	68	49	68	0
5	21	5	"PFE0487"	"E29895_1"	5560	25180	130	109	109	23	58	59	12	96	88	0	128	130	24	78	80	14	96	81	0	1.020	0.981	1.019	0.986	2.149	0.905	0.500	120	507	101	103	0.029	51	50	51	52	0
5	22	5	"PFE0491"	"E29931_3"	5750	25190	130	157	159	36	71	73	19	98	94	0	304	297	66	99	101	23	100	100	0	0.420	0.444	0.436	0.433	1.609	0.425	0.711	120	606	291	286	-1.253	86	205	88	198	0
5	1	6	"PFE0494"	"E30210_1"	1750	25380	130	95	97	24	58	59	11	87	73	0	235	239	42	81	82	14	100	100	0	0.240	0.247	0.232	0.217	1.943	0.298	0.207	120	641	191	197	-2.057	37	154	39	158	0
5	2	6	"PFE0498"	"E3038_3"	1940	25380	120	103	105	24	58	60	14	90	78	0	145	146	22	80	82	14	100	96	0	0.692	0.712	0.712	0.633	2.176	0.698	0.562	120	545	110	113	-0.531	45	65	47	66	0
5	3	6	"PFE0502"	"E3185_4"	2140	25380	130	123	121	28	59	61	16	95	83	0	348	339	48	79	81	12	100	100	0	0.238	0.238	0.231	0.217	1.658	0.243	0.704	120	553	333	322	-2.071	64	269	62	260	0
5	4	6	"PFE0504"	"E3185_6"	2330	25370	130	289	287	88	58	59	13	100	100	0	681	655	147	78	79	11	100	100	0	0.383	0.397	0.386	0.374	1.480	0.390	0.835	120	549	834	806	-1.384	231	603	229	577	0
5	5	6	"PFE0525"	"E3552_1"	2520	25370	130	451	436	133	61	62	11	100	100	0	779	766	129	84	86	14	100	100	0	0.561	0.550	0.548	0.509	1.615	0.558	0.827	120	564	1085	1057	-0.834	390	695	375	682	0
5	6	6	"PFE0531"	"E3831_2"	2710	25370	150	69	72	15	62	64	16	30	10	0	104	104	15	86	88	14	58	24	0	0.389	0.556	0.774	0.801	3.862	2.193	0.017	156	570	25	28	-1.363	7	18	10	18	-50
5	7	6	"PFE0534"	"E390_1"	2900	25370	130	111	115	28	59	61	16	95	79	0	216	214	40	82	83	13	100	100	0	0.388	0.424	0.401	0.395	1.777	0.412	0.605	120	487	186	188	-1.366	52	134	56	132	0
5	8	6	"PFE0539"	"E4159_1"	3090	25370	130	158	162	41	57	59	10	100	98	0	245	241	39	79	80	13	100	100	0	0.608	0.648	0.642	0.613	1.623	0.644	0.703	120	506	267	267	-0.717	101	166	105	162	0
5	9	6	"PFE0542"	"E4247_1"	3270	25370	130	880	834	214	62	62	11	100	100	0	1249	1211	253	84	87	17	100	100	0	0.702	0.685	0.693	0.672	1.472	0.673	0.861	120	492	1983	1899	-0.510	818	1165	772	1127	0
5	10	6	"PFE0547"	"E4295_1"	3470	25370	140	265	254	72	66	67	12	99	98	0	246	240	48	92	94	21	99	96	0	1.292	1.270	1.263	1.218	1.692	1.338	0.793	156	597	353	336	0.370	199	154	188	148	0
5	11	6	"PFF0499"	"F2457_1"	3680	25360	150	81	82	17	66	68	12	54	33	0	113	114	18	90	93	20	55	16	0	0.652	0.667	0.818	0.709	3.285	0.399	0.115	156	545	38	40	-0.617	15	23	16	24	-50
5	12	6	"PFF0505"	"F24631_2"	3840	25370	130	296	289	88	69	70	13	99	99	0	608	597	119	95	98	19	100	100	0	0.442	0.438	0.446	0.400	1.723	0.432	0.776	120	495	740	722	-1.176	227	513	220	502	0
5	13	6	"PFF0507"	"F246_1"	4060	25360	150	80	80	17	73	74	14	31	9	0	119	122	24	102	105	19	46	20	0	0.412	0.350	0.689	0.699	3.341	0.337	0.077	156	555	24	27	-1.280	7	17	7	20	-50
5	14	6	"PFF0509"	"F24843_2"	4230	25370	140	266	255	81	70	72	13	99	97	0	469	448	126	99	101	16	98	98	0	0.530	0.530	0.508	0.496	1.925	0.507	0.753	156	501	566	534	-0.917	196	370	185	349	0
5	15	6	"PFF0513"	"F25069_1"	4450	25360	150	72	73	14	67	69	13	27	9	0	101	102	19	94	96	15	27	10	0	0.714	0.750	0.950	0.912	3.231	0.331	0.034	156	559	12	14	-0.485	5	7	6	8	-50
5	16	6	"PFF0515"	"F25114_1"	4610	25370	140	488	459	151	62	63	11	99	98	0	496	471	131	86	87	15	99	97	0	1.039	1.031	1.046	1.005	2.016	1.054	0.821	156	475	836	782	0.055	426	410	397	385	0
5	17	6	"PFF0554"	"F26408_1"	4800	25370	140	1262	1209	402	60	62	12	99	99	0	1118	1055	377	81	83	13	99	99	0	1.159	1.180	1.185	1.252	2.290	1.176	0.857	156	531	2239	2123	0.213	1202	1037	1149	974	0
5	18	6	"PFF0556"	"F26422_2"	4990	25370	130	177	178	41	62	63	12	99	97	0	651	639	115	84	85	14	100	100	0	0.203	0.209	0.206	0.196	1.545	0.203	0.776	120	510	682	671	-2.302	115	567	116	555	0
5	19	6	"PFF0558"	"F26666_3"	5180	25370	130	1140	1099	292	65	66	14	100	100	0	2267	2238	593	89	92	23	100	100	0	0.494	0.481	0.491	0.478	1.370	0.451	0.863	120	555	3253	3183	-1.019	1075	2178	1034	2149	0
5	20	6	"PFF0560"	"F26774_1"	5370	25370	130	192	189	49	58	61	14	100	100	0	466	458	92	81	83	17	100	100	0	0.348	0.347	0.337	0.329	1.451	0.347	0.806	120	544	519	508	-1.523	134	385	131	377	0
5	21	6	"PFF0563"	"F27064_1"	5570	25370	140	441	413	170	58	60	13	99	96	0	525	503	137	79	81	14	99	98	0	0.859	0.837	0.839	0.731	2.097	0.893	0.825	156	543	829	779	-0.220	383	446	355	424	0
5	22	6	"PFF0568"	"F27351_1"	5750	25370	130	292	288	67	75	76	19	100	100	0	394	393	77	106	106	23	100	100	0	0.753	0.742	0.762	0.727	1.449	0.723	0.828	120	592	505	500	-0.408	217	288	213	287	0
5	1	7	"PFF0597"	"F28584_1"	1740	25570	110	74	76	15	59	60	12	57	22	0	117	115	17	81	83	15	87	62	0	0.417	0.500	0.472	0.459	3.661	0.507	0.163	80	471	51	51	-1.263	15	36	17	34	0
5	2	7	"PFF0599"	"F28782_1"	1960	25560	130	238	237	71	59	61	14	100	98	0	403	397	89	81	83	14	100	100	0	0.556	0.563	0.545	0.527	1.659	0.565	0.772	120	571	501	494	-0.847	179	322	178	316	0
5	3	7	"PFF0601"	"F28897_1"	2140	25560	130	225	222	55	58	60	15	100	98	0	485	482	92	78	80	12	100	100	0	0.410	0.406	0.408	0.386	1.535	0.386	0.788	120	516	574	568	-1.285	167	407	164	404	0
5	4	7	"PFF0611"	"F29309_1"	2330	25560	130	101	102	24	57	59	12	90	80	0	179	182	36	77	78	12	100	100	0	0.431	0.429	0.427	0.398	2.000	0.394	0.471	120	574	146	150	-1.213	44	102	45	105	0
5	5	7	"PFF0617"	"F29473_1"	2510	25560	80	71	71	15	60	61	12	44	19	0	117	119	19	80	81	13	94	76	0	0.297	0.282	0.428	0.425	2.762	0.277	0.048	52	308	48	50	-1.750	11	37	11	39	0
5	6	7	"PFF0622"	"F29632_5"	2700	25560	130	347	333	93	58	59	11	100	100	0	417	410	91	82	84	13	100	100	0	0.863	0.838	0.852	0.810	1.498	0.855	0.851	120	579	624	603	-0.213	289	335	275	328	0
5	7	7	"PFF0646"	"F30537_4"	2900	25560	130	354	343	78	58	59	11	100	100	0	650	641	108	81	83	13	100	100	0	0.520	0.509	0.512	0.497	1.399	0.500	0.848	120	557	865	845	-0.943	296	569	285	560	0
5	8	7	"PFF0652"	"F30663_2"	3090	25570	130	216	211	63	63	66	16	100	96	0	578	568	119	84	89	20	100	100	0	0.310	0.306	0.287	0.280	1.591	0.308	0.783	120	522	647	632	-1.691	153	494	148	484	0
5	9	7	"PFF0656"	"F30728_1"	3280	25560	130	167	168	42	69	71	15	96	94	0	224	227	45	96	98	20	98	98	0	0.766	0.756	0.733	0.717	1.854	0.744	0.712	120	543	226	230	-0.385	98	128	99	131	0
5	10	7	"PFF0659"	"F30796_1"	3470	25570	130	162	160	37	69	69	12	98	96	0	328	322	54	97	99	17	100	100	0	0.403	0.404	0.379	0.373	1.598	0.407	0.739	120	526	324	316	-1.313	93	231	91	225	0
5	11	7	"PFF0661"	"F3084_1"	3660	25560	130	1016	977	273	67	68	12	100	100	0	1048	1006	225	92	94	17	100	100	0	0.993	0.996	0.954	0.995	1.515	0.996	0.882	120	542	1905	1824	-0.011	949	956	910	914	0
5	12	7	"PFF0665"	"F31008_1"	3850	25570	130	1429	1298	440	69	70	12	100	100	0	1834	1790	359	94	96	16	100	100	0	0.782	0.725	0.749	0.678	1.427	0.769	0.874	120	525	3100	2925	-0.355	1360	1740	1229	1696	0
5	13	7	"PFF1271"	"F51945_3"	4030	25560	130	1948	1834	545	71	73	14	100	100	0	2031	1882	542	99	101	18	100	100	0	0.972	0.989	1.002	1.000	1.525	0.973	0.894	120	548	3809	3546	-0.042	1877	1932	1763	1783	0
5	14	7	"PFF1274"	"F5206_2"	4230	25560	130	197	199	54	70	72	14	97	95	0	448	439	84	99	100	17	100	99	0	0.364	0.379	0.364	0.353	1.763	0.361	0.730	120	531	476	469	-1.458	127	349	129	340	0
5	15	7	"PFF1276"	"F5206_7"	4420	25570	130	89	91	18	67	69	23	45	11	0	210	213	34	94	95	18	100	100	0	0.190	0.202	0.191	0.182	2.221	0.244	0.192	120	540	138	143	-2.399	22	116	24	119	0
5	16	7	"PFF1278"	"F52084_1"	4620	25560	130	161	159	41	65	67	23	95	85	0	301	296	47	92	94	20	100	100	0	0.459	0.461	0.476	0.436	1.727	0.464	0.669	120	510	305	298	-1.122	96	209	94	204	0
5	17	7	"PFF1290"	"F52397_2"	4800	25560	130	13225	12675	3054	68	70	14	100	100	0	14007	13217	2641	94	96	19	100	100	0	0.946	0.961	0.969	0.953	1.354	0.962	0.883	120	509	27070	25730	-0.081	13157	13913	12607	13123	0
5	18	7	"PFF1292"	"F52444_1"	4990	25560	130	299	294	71	66	68	14	100	100	0	400	395	75	91	92	18	100	100	0	0.754	0.750	0.755	0.732	1.422	0.732	0.829	120	537	542	532	-0.407	233	309	228	304	0
5	19	7	"PFF1323"	"F53383_7"	5190	25560	130	1385	1366	311	63	66	12	100	100	0	2649	2548	484	89	90	16	100	100	0	0.516	0.530	0.515	0.526	1.338	0.514	0.882	120	555	3882	3762	-0.953	1322	2560	1303	2459	0
5	20	7	"PFF1327"	"F53446_1"	5380	25560	130	253	245	66	63	64	12	100	100	0	313	306	62	86	88	15	100	100	0	0.837	0.827	0.824	0.797	1.530	0.847	0.823	120	514	417	402	-0.257	190	227	182	220	0
5	21	7	"PFF1329"	"F53449_1"	5560	25560	120	440	434	88	63	64	12	100	100	0	452	449	77	86	88	15	100	100	0	1.030	1.022	1.053	1.016	1.347	1.024	0.852	120	400	743	734	0.043	377	366	371	363	0
5	22	7	"PFF1335"	"F53749_1"	5750	25560	130	190	193	42	72	73	14	99	99	0	348	347	58	103	105	20	100	100	0	0.482	0.496	0.484	0.470	1.553	0.478	0.782	120	571	363	365	-1.054	118	245	121	244	0
5	1	8	"PFF1338"	"F53871_1"	1760	25750	130	89	92	19	58	61	19	79	36	0	142	148	28	81	84	23	96	78	0	0.508	0.507	0.500	0.484	2.164	0.562	0.242	120	631	92	101	-0.977	31	61	34	67	0
5	2	8	"PFF1343"	"F53897_2"	1950	25750	130	800	768	177	60	62	18	100	100	0	1649	1593	263	83	84	13	100	100	0	0.473	0.469	0.483	0.458	1.351	0.466	0.889	120	549	2306	2218	-1.081	740	1566	708	1510	0
5	3	8	"PFF1370"	"F54899_1"	2140	25750	130	357	344	94	56	58	10	100	100	0	291	286	47	78	79	19	100	100	0	1.413	1.385	1.394	1.337	1.385	1.455	0.864	120	561	514	496	0.499	301	213	288	208	0
5	4	8	"PFF1379"	"F55001_1"	2340	25750	130	210	213	65	56	57	9	100	99	0	629	605	124	76	77	19	100	100	0	0.278	0.297	0.289	0.275	1.544	0.297	0.818	120	546	707	686	-1.844	154	553	157	529	0
5	5	8	"PFF1381"	"F55001_6"	2520	25750	120	117	119	31	57	58	10	97	91	0	278	282	50	78	80	12	100	100	0	0.300	0.304	0.272	0.278	1.783	0.290	0.610	120	518	260	266	-1.737	60	200	62	204	0
5	6	8	"PFF1388"	"F5510_1"	2710	25750	130	84	84	17	57	58	10	81	61	0	153	155	27	79	81	12	100	98	0	0.365	0.355	0.343	0.309	2.470	0.325	0.415	120	550	101	103	-1.455	27	74	27	76	0
5	7	8	"PFF1391"	"F55150_2"	2900	25750	120	111	112	23	60	61	12	97	90	0	143	143	20	84	86	16	99	88	0	0.864	0.881	0.896	0.837	1.932	0.861	0.479	120	496	110	111	-0.210	51	59	52	59	0
5	8	8	"PFF1406"	"F55492_1"	3090	25750	140	14380	14469	6416	70	73	19	100	100	0	14501	13762	5766	99	104	26	100	100	0	0.994	1.054	1.054	1.068	2.427	1.072	0.874	156	554	28712	28062	-0.009	14310	14402	14399	13663	0
5	9	8	"PFF1434"	"F57034_1"	3280	25750	130	331	315	86	76	79	18	99	98	0	348	347	66	107	111	23	100	100	0	1.058	0.996	1.030	0.937	1.623	1.039	0.773	120	519	496	479	0.081	255	241	239	240	0
5	10	8	"PFF1437"	"F57064_2"	3470	25750	130	519	520	126	71	72	14	100	100	0	491	472	79	101	102	17	100	100	0	1.149	1.210	1.199	1.186	1.344	1.258	0.865	120	487	838	820	0.200	448	390	449	371	0
5	11	8	"PFF1447"	"F57388_2"	3660	25750	120	169	167	42	69	69	12	97	95	0	450	450	80	97	100	16	100	100	0	0.283	0.278	0.264	0.254	1.767	0.263	0.686	120	473	453	451	-1.820	100	353	98	353	0
5	12	8	"PFF1456"	"F5774_1"	3850	25750	130	185	192	59	69	69	12	98	96	0	349	350	69	96	98	15	100	100	0	0.458	0.484	0.483	0.451	1.629	0.491	0.738	120	505	369	377	-1.125	116	253	123	254	0
5	13	8	"PFF1458"	"F57777_2"	4040	25750	120	107	106	25	67	67	12	85	69	0	304	294	55	93	95	16	100	100	0	0.190	0.194	0.197	0.182	2.084	0.184	0.421	120	496	251	240	-2.399	40	211	39	201	0
5	14	8	"PFF1464"	"F57982_1"	4230	25750	130	128	128	31	66	67	12	93	90	0	295	291	52	95	96	16	100	100	0	0.310	0.316	0.299	0.279	1.993	0.291	0.591	120	523	262	258	-1.690	62	200	62	196	0
5	15	8	"PFI0170"	"I15363_1"	4420	25750	140	214	210	77	67	69	22	91	87	0	439	429	129	95	97	18	99	98	0	0.427	0.428	0.424	0.379	2.210	0.432	0.727	156	548	491	477	-1.227	147	344	143	334	0
5	16	8	"PFI0172"	"I15423_1"	4610	25750	120	151	149	37	67	69	23	93	80	0	346	344	76	96	98	20	100	100	0	0.336	0.331	0.311	0.308	1.669	0.305	0.686	120	496	334	330	-1.573	84	250	82	248	0
5	17	8	"PFI0174"	"I15461_2"	4810	25750	120	109	108	27	70	71	12	82	70	0	294	295	70	99	101	17	100	100	0	0.200	0.194	0.213	0.189	1.879	0.183	0.485	120	460	234	234	-2.322	39	195	38	196	0
5	18	8	"PFI0180"	"I15544_1"	5000	25750	140	240	237	88	71	72	13	92	91	0	603	566	165	100	101	16	99	98	0	0.336	0.356	0.360	0.311	2.027	0.364	0.829	156	521	672	632	-1.574	169	503	166	466	0
5	19	8	"PFI0185"	"I1568_2"	5190	25750	130	141	144	42	70	71	13	93	87	0	221	218	44	97	99	16	99	99	0	0.573	0.612	0.620	0.553	1.820	0.674	0.597	120	508	195	195	-0.804	71	124	74	121	0
5	20	8	"PFI0189"	"I15719_2"	5370	25750	130	138	139	38	72	72	14	91	81	0	355	347	77	96	99	18	100	100	0	0.255	0.267	0.259	0.237	1.842	0.257	0.644	120	549	325	318	-1.972	66	259	67	251	0
5	21	8	"PFI0204"	"I16009_1"	5580	25720	150	82	85	20	71	73	14	46	21	0	119	124	26	99	102	19	50	27	0	0.550	0.560	0.712	0.705	3.547	0.407	0.131	156	535	31	39	-0.862	11	20	14	25	-50
5	22	8	"PFI0212"	"I16172_1"	5760	25750	140	127	125	31	72	72	13	90	79	0	156	156	31	102	102	16	88	72	0	1.019	0.981	0.977	0.930	2.520	0.943	0.412	156	680	109	107	0.026	55	54	53	54	0
5	1	9	"PFI0215"	"I16356_1"	1760	25940	130	241	238	51	57	60	19	100	100	0	255	253	42	79	82	23	100	100	0	1.045	1.040	1.024	1.025	1.383	1.043	0.782	120	627	360	355	0.064	184	176	181	174	0
5	2	9	"PFI0220"	"I16487_2"	1950	25940	130	607	580	158	60	62	19	100	100	0	481	470	112	84	85	13	100	100	0	1.378	1.347	1.362	1.336	1.336	1.377	0.888	120	505	944	906	0.462	547	397	520	386	0
5	3	9	"PFI0224"	"I16629_1"	2140	25940	120	793	769	179	57	58	11	100	100	0	551	535	112	78	80	20	100	100	0	1.556	1.558	1.596	1.551	1.339	1.593	0.868	120	505	1209	1169	0.638	736	473	712	457	0
5	4	9	"PFI0228"	"I16684_1"	2340	25940	130	89	90	22	56	56	9	85	72	0	124	124	21	75	77	18	95	67	0	0.673	0.694	0.696	0.624	2.279	0.520	0.367	120	546	82	83	-0.570	33	49	34	49	0
5	5	9	"PFI0262"	"I17505_1"	2520	25940	130	100	101	23	56	57	9	95	85	0	149	149	28	77	78	11	99	96	0	0.611	0.625	0.611	0.570	2.057	0.619	0.548	120	546	116	117	-0.710	44	72	45	72	0
5	6	9	"PFI0266"	"I17587_1"	2720	25940	130	82	85	20	58	58	10	79	60	0	140	142	26	77	79	11	100	99	0	0.381	0.415	0.414	0.375	2.228	0.396	0.393	120	545	87	92	-1.392	24	63	27	65	0
5	7	9	"PFI0268"	"I1781_2"	2900	25950	130	121	124	36	59	61	11	95	89	0	385	379	78	84	86	15	100	100	0	0.206	0.220	0.201	0.199	1.713	0.226	0.687	120	531	363	360	-2.279	62	301	65	295	0
5	8	9	"PFI0273"	"I1897_2"	3090	25940	130	543	504	198	63	67	16	100	100	0	664	641	193	94	98	22	100	100	0	0.842	0.806	0.820	0.745	1.528	0.827	0.822	120	546	1050	988	-0.248	480	570	441	547	0
5	9	9	"PFI0275"	"I1904_2"	3290	25940	130	136	136	40	67	71	17	89	81	0	460	450	105	97	101	23	100	100	0	0.190	0.195	0.198	0.177	1.900	0.188	0.634	120	524	432	422	-2.395	69	363	69	353	0
5	10	9	"PFI0286"	"I2458_1"	3480	25930	150	80	81	16	67	69	13	46	23	0	119	121	26	95	96	16	63	35	0	0.542	0.538	0.575	0.560	3.703	0.324	0.099	156	502	37	40	-0.885	13	24	14	26	-50
5	11	9	"PFI0317"	"I3248_1"	3660	25940	140	573	559	192	67	68	12	98	98	0	533	504	150	94	95	15	98	98	0	1.153	1.200	1.225	1.195	1.865	1.228	0.857	156	508	945	902	0.205	506	439	492	410	0
5	12	9	"PFI0323"	"I3340_2"	3860	25940	140	108	111	31	68	68	12	81	69	0	231	227	48	93	94	15	100	98	0	0.290	0.321	0.316	0.277	2.114	0.335	0.594	156	582	178	177	-1.787	40	138	43	134	0
5	13	9	"PFI0325"	"I3340_6"	4050	25940	120	232	229	60	65	66	11	99	99	0	228	228	43	90	91	13	100	100	0	1.210	1.188	1.225	1.145	1.740	1.260	0.700	120	496	305	302	0.275	167	138	164	138	0
5	14	9	"PFI0329"	"I3489_1"	4240	25940	130	137	134	29	64	65	11	97	94	0	337	330	54	92	93	15	100	100	0	0.298	0.294	0.295	0.264	1.788	0.278	0.699	120	487	318	308	-1.747	73	245	70	238	0
5	15	9	"PFI0332"	"I3519_2"	4430	25940	120	87	87	18	66	67	11	71	44	0	134	136	21	96	96	14	89	69	0	0.553	0.525	0.610	0.541	2.999	0.421	0.196	120	450	59	61	-0.856	21	38	21	40	0
5	16	9	"PFI0334"	"I3555_1"	4620	25940	130	368	364	95	68	69	13	100	100	0	782	764	115	97	98	16	100	100	0	0.438	0.444	0.448	0.425	1.379	0.446	0.857	120	529	985	963	-1.191	300	685	296	667	0
5	17	9	"PFJ0294"	"J26_9"	4810	25930	150	80	80	15	69	70	13	41	17	0	122	123	20	100	101	17	59	25	0	0.500	0.478	0.650	0.639	3.469	0.342	0.069	156	566	33	34	-1.000	11	22	11	23	-50
5	18	9	"PFJ0296"	"J2708_2"	5000	25940	140	161	159	49	69	70	12	93	89	0	318	310	79	101	102	15	98	97	0	0.424	0.431	0.443	0.401	1.907	0.421	0.705	156	515	309	299	-1.238	92	217	90	209	0
5	19	9	"PFJ0298"	"J276_1"	5190	25940	130	139	139	34	71	72	12	92	89	0	175	178	34	101	102	15	97	91	0	0.919	0.883	0.817	0.822	1.895	0.899	0.590	120	503	142	145	-0.122	68	74	68	77	0
5	20	9	"PFJ0300"	"J276_4"	5380	25960	150	94	96	24	74	76	15	56	29	0	121	123	17	102	105	19	49	15	0	1.053	1.048	1.000	0.992	3.434	1.008	0.081	156	567	39	43	0.074	20	19	22	21	-50
5	21	9	"PFJ0307"	"J2870_1"	5560	25930	150	83	85	16	76	77	15	31	10	0	128	129	21	108	110	20	49	18	0	0.350	0.429	0.613	0.584	3.552	0.302	0.046	156	612	27	30	-1.515	7	20	9	21	-50
5	22	9	"PFJ0312"	"J293_4"	5770	25940	130	189	188	49	76	77	14	96	94	0	544	541	92	107	108	18	100	100	0	0.259	0.258	0.263	0.242	1.554	0.268	0.766	120	641	550	546	-1.951	113	437	112	434	0
5	1	10	"PFJ0332"	"J322_6"	1780	26120	110	77	79	15	59	61	14	57	28	0	109	110	19	78	80	14	78	55	0	0.581	0.625	0.614	0.605	2.678	0.573	0.189	80	501	49	52	-0.784	18	31	20	32	0
5	2	10	"PFJ0335"	"J33_1"	1960	26120	150	76	79	17	60	62	13	55	31	0	111	110	21	82	83	13	73	52	0	0.552	0.679	0.642	0.657	3.000	0.642	0.208	156	598	45	47	-0.858	16	29	19	28	-50
5	3	10	"PFJ0337"	"J33_11"	2140	26130	130	1060	1000	267	56	58	11	100	100	0	589	568	117	77	78	11	100	100	0	1.961	1.923	1.960	1.885	1.367	2.032	0.880	120	504	1516	1435	0.972	1004	512	944	491	0
5	4	10	"PFJ0339"	"J33_15"	2330	26130	130	282	274	75	55	56	9	100	100	0	1415	1327	327	76	77	10	100	100	0	0.170	0.175	0.177	0.170	1.421	0.166	0.852	120	524	1566	1470	-2.560	227	1339	219	1251	0
5	5	10	"PFJ0342"	"J33_2"	2530	26130	130	277	278	83	57	59	11	100	100	0	571	552	111	80	82	14	100	100	0	0.448	0.468	0.478	0.441	1.417	0.472	0.843	120	538	711	693	-1.158	220	491	221	472	0
5	6	10	"PFJ0346"	"J33_27"	2710	26130	130	167	169	42	60	61	11	100	100	0	890	856	171	84	86	17	100	100	0	0.133	0.141	0.141	0.132	1.532	0.136	0.777	120	497	913	881	-2.913	107	806	109	772	0
5	7	10	"PFJ0372"	"J382_13"	2900	26130	130	100	101	24	60	61	10	88	81	0	180	184	32	87	88	14	100	98	0	0.430	0.423	0.424	0.384	2.028	0.395	0.497	120	518	133	138	-1.217	40	93	41	97	0
5	8	10	"PFJ0374"	"J383_1"	3100	26130	130	77	80	15	62	63	11	62	37	0	216	220	40	87	89	14	100	100	0	0.116	0.135	0.153	0.125	2.341	0.112	0.185	120	579	144	151	-3.104	15	129	18	133	0
5	9	10	"PFJ0385"	"J38_7"	3310	26130	150	70	72	14	62	63	11	37	15	0	107	107	20	87	89	14	60	26	0	0.400	0.500	0.559	0.618	3.343	0.336	0.099	156	584	28	30	-1.322	8	20	10	20	-50
5	10	10	"PFJ0389"	"J40_2"	3480	26130	130	109	109	21	63	64	10	97	88	0	177	175	33	87	89	14	99	95	0	0.511	0.523	0.486	0.494	1.986	0.458	0.469	120	463	136	134	-0.968	46	90	46	88	0
5	11	10	"PFJ0394"	"J425_3"	3660	26130	130	325	312	85	65	67	13	100	100	0	1061	1024	191	88	90	16	100	100	0	0.267	0.264	0.273	0.248	1.445	0.256	0.858	120	544	1233	1183	-1.904	260	973	247	936	0
5	12	10	"PFJ0402"	"J43_15"	3850	26140	130	85	85	19	65	66	12	61	40	0	300	294	53	88	89	14	100	100	0	0.094	0.097	0.111	0.097	2.206	0.100	0.283	120	525	232	226	-3.406	20	212	20	206	0
5	13	10	"PFJ0422"	"J45_11"	4050	26140	130	84	86	20	67	67	12	60	38	0	138	141	28	91	92	14	91	75	0	0.362	0.380	0.513	0.433	2.753	0.367	0.221	120	584	64	69	-1.467	17	47	19	50	0
5	14	10	"PFJ0424"	"J45_5"	4270	26110	150	72	74	14	67	68	11	33	16	0	105	106	16	93	94	14	44	15	0	0.417	0.538	0.787	0.749	3.573	0.343	0.050	156	550	17	20	-1.263	5	12	7	13	-50
5	15	10	"PFJ0429"	"J4689_1"	4430	26130	130	182	179	45	66	67	11	100	98	0	368	367	62	94	94	15	100	100	0	0.423	0.414	0.395	0.382	1.631	0.408	0.740	120	442	390	386	-1.240	116	274	113	273	0
5	16	10	"PFJ0432"	"J478_5"	4620	26130	130	225	218	54	68	69	13	100	99	0	430	428	80	97	99	17	100	100	0	0.471	0.453	0.459	0.433	1.548	0.439	0.793	120	546	490	481	-1.085	157	333	150	331	0
5	17	10	"PFJ0434"	"J478_7"	4810	26140	120	89	91	22	70	71	12	65	38	0	148	150	30	101	102	16	85	70	0	0.404	0.429	0.491	0.469	2.648	0.377	0.226	120	495	66	70	-1.307	19	47	21	49	0
5	18	10	"PFJ0438"	"J4848_1"	5000	26130	130	168	169	47	67	68	12	97	95	0	374	370	74	97	98	16	100	100	0	0.365	0.374	0.364	0.341	1.709	0.367	0.748	120	530	378	375	-1.456	101	277	102	273	0
5	19	10	"PFK0575"	"Ks1030_1"	5190	26130	130	497	496	133	66	68	12	100	100	0	670	667	137	94	96	16	100	100	0	0.748	0.750	0.753	0.733	1.376	0.744	0.849	120	525	1007	1003	-0.418	431	576	430	573	0
5	20	10	"PFK0577"	"Ks1030_4"	5380	26140	120	86	87	17	76	78	19	24	6	0	189	188	30	103	106	21	98	91	0	0.116	0.129	0.207	0.169	2.498	0.154	0.088	120	425	96	96	-3.104	10	86	11	85	0
5	21	10	"PFK0580"	"Ks1032_5"	5570	26130	130	2399	2293	735	82	88	29	100	100	0	9593	9214	2254	119	122	25	100	100	0	0.245	0.243	0.248	0.234	1.402	0.235	0.861	120	498	11791	11306	-2.032	2317	9474	2211	9095	0
5	22	10	"PFK0584"	"Ks103_2"	5770	26130	130	108	109	22	79	83	22	65	26	0	233	232	39	116	118	22	100	96	0	0.248	0.259	0.269	0.252	2.218	0.238	0.277	120	642	146	146	-2.012	29	117	30	116	0
5	1	11	"PFK0587"	"Ks106_13"	1770	26330	110	78	83	25	62	65	15	51	23	0	114	118	22	83	85	19	80	32	0	0.516	0.600	0.611	0.552	2.991	0.574	0.135	80	522	47	56	-0.954	16	31	21	35	0
5	2	11	"PFK0589"	"Ks1071_3"	1960	26320	130	457	447	128	63	65	15	100	100	0	533	535	114	84	87	19	100	100	0	0.878	0.851	0.853	0.830	1.440	0.861	0.833	120	567	843	835	-0.189	394	449	384	451	0
5	3	11	"PFK0614"	"Ks115_6"	2150	26320	130	85	85	18	58	61	14	77	45	0	197	199	34	79	82	15	100	99	0	0.229	0.225	0.241	0.208	2.281	0.209	0.327	120	537	145	147	-2.128	27	118	27	120	0
5	4	11	"PFK0616"	"Ks117_2"	2340	26310	150	326	338	125	58	60	13	100	100	0	299	299	86	78	80	13	98	98	0	1.213	1.267	1.269	1.258	1.546	1.307	0.837	156	613	489	501	0.278	268	221	280	221	0
5	5	11	"PFK0620"	"Ks117_7"	2530	26320	130	345	334	93	61	63	13	100	100	0	512	503	99	82	86	17	100	100	0	0.660	0.648	0.652	0.618	1.515	0.646	0.820	120	573	714	694	-0.598	284	430	273	421	0
5	6	11	"PFK0622"	"Ks1196_1"	2750	26310	150	73	76	17	61	63	12	47	28	0	113	115	25	88	91	19	55	31	0	0.480	0.556	0.590	0.593	2.969	0.463	0.205	156	573	37	42	-1.059	12	25	15	27	-50
5	7	11	"PFK0632"	"Ks125_1"	2910	26330	130	119	126	39	62	63	11	94	89	0	308	314	65	88	90	17	100	100	0	0.259	0.283	0.273	0.242	1.927	0.283	0.649	120	491	277	290	-1.948	57	220	64	226	0
5	8	11	"PFK0634"	"Ks125_6"	3100	26320	120	216	218	68	63	64	10	100	99	0	251	248	49	86	87	13	100	100	0	0.927	0.957	0.965	0.894	1.638	1.045	0.780	120	451	318	317	-0.109	153	165	155	162	0
5	9	11	"PFK0652"	"Ks12_6"	3290	26320	130	148	151	35	61	63	10	100	98	0	273	274	56	85	86	13	100	100	0	0.463	0.476	0.468	0.455	1.688	0.436	0.647	120	501	275	279	-1.112	87	188	90	189	0
5	10	11	"PFK0661"	"Ks135_4"	3480	26320	120	111	112	23	60	62	11	96	90	0	296	294	46	83	85	15	100	100	0	0.239	0.246	0.240	0.224	1.665	0.231	0.611	120	512	264	263	-2.062	51	213	52	211	0
5	11	11	"PFK0663"	"Ks1361_1"	3660	26330	110	92	94	29	60	62	19	60	40	0	153	149	46	81	86	23	81	71	0	0.444	0.500	0.430	0.391	2.517	0.484	0.418	80	459	104	102	-1.170	32	72	34	68	0
5	12	11	"PFK0665"	"Ks136_4"	3860	26320	140	312	294	136	60	62	18	90	87	0	362	344	146	83	88	24	92	87	0	0.903	0.897	0.896	0.880	2.279	0.897	0.779	156	609	531	495	-0.147	252	279	234	261	0
[truncated: 1,026,956 more chars]
