# Supplementary material for: The Transcriptome of the Intraerythrocytic Developmental Cycle of Plasmodium falciparum
Source: PLoS Biol. 2003 Aug 18;1(1):e5. doi: 10.1371/journal.pbio.0000005 (PMC176545; doi:10.1371/journal.pbio.0000005)
Supplement: Dataset S1 — (29.5 MB ZIP). [file pbio.0000005.sd001.zip › TP_07a.gpr]

ATF	1.0
27	43    
"Type=GenePix Results 1.4"
"DateTime=2002/09/06 16:15:03"
"Settings=C:\Documents and Settings\Manuel\My Documents\Malaria Hybes\HB3 Timecourse\MOS12_117.gps"
"GalFile=C:\Documents and Settings\Manuel\My Documents\Malaria Hybes\mos11galv2"
"Scanner=GenePix 4000B [88593]"
"Comment="
"PixelSize=10"
"ImageName=635	532"
"FileName=C:\Documents and Settings\Manuel\My Documents\Malaria Hybes\HB3 Timecourse\MOS12_117_635.tif	C:\Documents and Settings\Manuel\My Documents\Malaria Hybes\HB3 Timecourse\MOS12_117_532.tif"
"PMTVolts=620	570"
"ScanPower=100	100"
"FocusPosition=0"
"NormalizationFactor:RatioOfMedians=1.34689"
"NormalizationFactor:RatioOfMeans=1.3769"
"NormalizationFactor:MedianOfRatios=1.34035"
"NormalizationFactor:MeanOfRatios=1.37432"
"NormalizationFactor:RegressionRatio=1.43072"
"JpegImage=C:\Documents and Settings\Manuel\My Documents\Malaria Hybes\HB3 Timecourse\MOS12_117.jpg"
"RatioFormulation=W1/W2 (635/532)"
"Barcode="
"ImageOrigin=630, 22250"
"JpegOrigin=840, 22400"
"Creator=GenePix Pro 3.0.6.89"
"Temperature=27.58"
"LaserPower=3.49	3.46"
"LaserOnTime=8342	8342"
"Supplier="
"Block"	"Column"	"Row"	"Name"	"ID"	"X"	"Y"	"Dia."	"F635 Median"	"F635 Mean"	"F635 SD"	"B635 Median"	"B635 Mean"	"B635 SD"	"% > B635+1SD"	"% > B635+2SD"	"F635 % Sat."	"F532 Median"	"F532 Mean"	"F532 SD"	"B532 Median"	"B532 Mean"	"B532 SD"	"% > B532+1SD"	"% > B532+2SD"	"F532 % Sat."	"Ratio of Medians"	"Ratio of Means"	"Median of Ratios"	"Mean of Ratios"	"Ratios SD"	"Rgn Ratio"	"Rgn R�"	"F Pixels"	"B Pixels"	"Sum of Medians"	"Sum of Means"	"Log Ratio"	"F635 Median - B635"	"F532 Median - B532"	"F635 Mean - B635"	"F532 Mean - B532"	"Flags"
1	1	1	"PFE0192"	"E18031_6"	1140	22750	120	3323	3072	1109	129	134	51	100	100	0	5198	4999	1529	139	146	46	100	100	0	0.631	0.606	0.623	0.574	1.731	0.602	0.883	120	592	8253	7803	-0.663	3194	5059	2943	4860	0
1	2	1	"PFE0272"	"E20827_3"	1320	22750	120	377	373	107	127	131	26	96	95	0	787	788	237	134	138	26	99	99	0	0.383	0.376	0.383	0.352	1.734	0.369	0.729	120	551	903	900	-1.385	250	653	246	654	0
1	3	1	"PFE0225"	"E18877_1"	1500	22750	120	470	471	126	130	134	28	98	96	0	686	688	208	134	142	36	99	99	0	0.616	0.616	0.590	0.601	1.722	0.575	0.755	120	570	892	895	-0.699	340	552	341	554	0
1	4	1	"PFE0214"	"E18651_4"	1690	22740	120	545	528	121	134	137	28	100	100	0	1123	1104	318	136	143	34	100	100	0	0.416	0.407	0.390	0.414	1.598	0.368	0.810	120	574	1398	1362	-1.264	411	987	394	968	0
1	5	1	"PFE0258"	"E20360_1"	1880	22750	120	519	533	184	134	136	29	98	95	0	4687	4511	1559	139	144	33	100	99	0	0.085	0.091	0.090	0.089	1.628	0.089	0.827	120	566	4933	4771	-3.562	385	4548	399	4372	0
1	6	1	"PFE0606"	"E714_15"	2070	22740	120	300	312	82	131	135	28	98	96	0	349	368	108	135	141	33	99	96	0	0.790	0.777	0.798	0.764	1.928	0.734	0.560	120	589	383	414	-0.341	169	214	181	233	0
1	7	1	"PFF1886"	"F7915_1"	2260	22740	120	859	897	329	131	132	24	100	100	0	923	925	357	136	140	29	100	98	0	0.925	0.971	0.911	0.994	1.762	0.950	0.829	120	573	1515	1555	-0.112	728	787	766	789	0
1	8	1	"PFF0067"	"F11738_1"	2450	22750	120	609	604	173	133	135	27	100	99	0	1002	988	213	138	144	38	99	99	0	0.551	0.554	0.539	0.541	1.794	0.524	0.743	120	566	1340	1321	-0.860	476	864	471	850	0
1	9	1	"PFF0367"	"F20673_1"	2640	22750	120	944	889	295	128	132	30	100	100	0	1168	1128	320	141	148	45	100	100	0	0.795	0.771	0.778	0.739	1.514	0.775	0.842	120	566	1843	1748	-0.332	816	1027	761	987	0
1	10	1	"PFF1686"	"F66030_3"	2830	22740	120	6486	5649	1987	133	137	30	100	100	0	3934	3540	1128	148	152	35	100	100	0	1.678	1.626	1.655	1.596	1.758	1.707	0.871	120	572	10139	8908	0.747	6353	3786	5516	3392	0
1	11	1	"PFF1346"	"F54003_1"	3020	22740	120	4539	4095	1243	139	142	30	100	100	0	3377	3064	909	151	154	30	100	100	0	1.364	1.358	1.346	1.345	1.624	1.376	0.890	120	570	7626	6869	0.448	4400	3226	3956	2913	0
1	12	1	"PFF0819"	"F36648_2"	3210	22750	120	530	536	150	135	140	33	100	99	0	840	848	218	151	155	30	100	100	0	0.573	0.575	0.584	0.555	1.507	0.551	0.806	120	568	1084	1098	-0.803	395	689	401	697	0
1	13	1	"PFF0467"	"F23644_4"	3400	22740	130	26089	23322	9561	137	145	45	100	100	0	26470	23859	10147	150	161	47	100	100	0	0.986	0.978	0.947	1.047	2.391	0.950	0.845	120	620	52272	46894	-0.020	25952	26320	23185	23709	0
1	14	1	"PFF1450"	"F57655_2"	3590	22740	150	218	232	67	142	150	43	81	42	0	262	274	94	161	175	58	72	39	0	0.752	0.796	0.779	0.832	2.691	0.673	0.322	156	809	177	203	-0.410	76	101	90	113	0
1	15	1	"PFF0809"	"F36380_1"	3800	22760	120	173	197	80	138	141	31	51	33	0	209	261	157	152	160	47	53	35	0	0.614	0.541	0.635	0.624	4.263	0.317	0.297	120	562	92	168	-0.704	35	57	59	109	0
1	16	1	"PFF0511"	"F25016_1"	3980	22740	130	528	514	143	130	135	31	100	100	0	339	367	117	141	147	38	100	97	0	2.010	1.699	1.794	1.728	1.566	1.583	0.616	120	604	596	610	1.007	398	198	384	226	0
1	17	1	"PFF1712"	"F67192_1"	4160	22740	130	272	279	61	126	130	29	100	96	0	392	417	129	138	144	37	100	98	0	0.575	0.548	0.590	0.548	1.744	0.461	0.565	120	636	400	432	-0.799	146	254	153	279	0
1	18	1	"PFF0870"	"F39343_3"	4360	22740	130	203	205	48	127	129	25	86	69	0	531	535	178	138	140	27	99	98	0	0.193	0.196	0.180	0.193	2.106	0.164	0.433	120	650	469	475	-2.370	76	393	78	397	0
1	19	1	"PFF1637"	"F64125_2"	4550	22740	120	595	571	139	131	133	25	100	98	0	783	745	209	141	144	26	100	100	0	0.723	0.728	0.734	0.732	1.598	0.694	0.834	120	556	1106	1044	-0.468	464	642	440	604	0
1	20	1	"PFF0483"	"F23940_2"	4730	22740	120	392	396	111	136	139	27	100	97	0	477	505	165	145	148	26	100	99	0	0.771	0.722	0.747	0.734	1.573	0.661	0.731	120	570	588	620	-0.375	256	332	260	360	0
1	21	1	"PFF0101"	"F13309_2"	4930	22740	130	701	693	260	131	135	27	99	98	0	534	516	188	142	144	26	98	94	0	1.454	1.503	1.472	1.596	1.928	1.502	0.773	120	651	962	936	0.540	570	392	562	374	0
1	22	1	"PFF1826"	"F71130_4"	5120	22740	120	336	330	59	131	137	33	99	97	0	890	853	265	140	151	50	99	98	0	0.273	0.279	0.276	0.297	1.911	0.240	0.734	120	636	955	912	-1.871	205	750	199	713	0
1	1	2	"PFF0961"	"F42117_4"	1150	22940	130	356	383	126	138	145	53	99	94	0	264	287	83	143	150	33	96	85	0	1.802	1.701	2.002	1.810	1.985	1.714	0.482	120	646	339	389	0.849	218	121	245	144	0
1	2	2	"PFF1620"	"F63632_3"	1340	22950	120	246	282	109	137	145	59	85	47	0	427	472	208	145	152	43	100	98	0	0.387	0.443	0.432	0.422	1.939	0.423	0.614	120	497	391	472	-1.371	109	282	145	327	0
1	3	2	"PFM0802"	"M5804_3"	1530	22950	130	254	263	60	133	135	28	99	91	0	706	710	180	139	143	28	100	100	0	0.213	0.228	0.226	0.216	1.647	0.217	0.597	120	551	688	701	-2.228	121	567	130	571	0
1	4	2	"PFM0091"	"M1661_1"	1720	22940	130	1476	1471	503	139	141	28	100	100	0	1200	1175	403	141	145	29	99	99	0	1.263	1.288	1.290	1.341	1.672	1.292	0.883	120	547	2396	2366	0.336	1337	1059	1332	1034	0
1	5	2	"PFM0462"	"M3816_2"	1910	22940	120	15798	16098	7692	141	144	27	100	100	0	9050	9031	3679	143	149	34	100	100	0	1.758	1.795	1.821	1.689	1.498	1.946	0.883	120	496	24564	24845	0.814	15657	8907	15957	8888	0
1	6	2	"PFM0294"	"M29681_1"	2110	22950	120	586	570	204	133	137	27	96	95	0	1034	988	327	138	143	35	98	97	0	0.506	0.514	0.523	0.474	1.749	0.520	0.823	120	508	1349	1287	-0.984	453	896	437	850	0
1	7	2	"PFM0525"	"M42687_2"	2290	22940	120	616	583	192	131	133	25	99	95	0	1303	1232	365	135	139	30	99	99	0	0.415	0.412	0.416	0.379	1.655	0.412	0.859	120	480	1653	1549	-1.268	485	1168	452	1097	0
1	8	2	"PFM0582"	"M45177_10"	2480	22940	120	2572	2526	905	129	133	26	100	100	0	1171	1183	357	137	141	31	100	100	0	2.363	2.292	2.293	2.214	1.608	2.427	0.885	120	481	3477	3443	1.240	2443	1034	2397	1046	0
1	9	2	"PFM0415"	"M36754_19"	2670	22940	120	472	465	108	129	132	26	100	100	0	613	614	195	138	144	31	97	96	0	0.722	0.706	0.708	0.762	1.850	0.636	0.794	120	502	818	812	-0.470	343	475	336	476	0
1	10	2	"PFM0252"	"M26245_1"	2860	22940	120	963	915	261	132	136	39	100	100	0	554	568	152	143	148	30	100	100	0	2.022	1.842	1.862	1.837	1.576	1.943	0.784	120	513	1242	1208	1.016	831	411	783	425	0
1	11	2	"PFM0169"	"M21665_1"	3040	22940	120	1882	1789	595	134	138	27	100	100	0	1579	1534	483	150	154	32	100	98	0	1.223	1.196	1.176	1.217	1.694	1.198	0.883	120	498	3177	3039	0.291	1748	1429	1655	1384	0
1	12	2	"PFM0497"	"M40872_1"	3230	22940	120	556	558	139	136	140	31	100	100	0	740	763	211	150	158	55	100	99	0	0.712	0.688	0.675	0.692	1.566	0.642	0.775	120	528	1010	1035	-0.490	420	590	422	613	0
1	13	2	"PFM0499"	"M40872_5"	3440	22940	130	177	181	45	137	144	41	49	16	0	284	294	74	154	163	52	92	65	0	0.308	0.314	0.355	0.315	2.314	0.271	0.278	120	551	170	184	-1.700	40	130	44	140	0
1	14	2	"PFM0670"	"M49091_1"	3620	22940	120	304	308	63	133	136	25	100	99	0	753	759	180	151	155	34	100	100	0	0.284	0.288	0.291	0.281	1.528	0.263	0.735	120	481	773	783	-1.816	171	602	175	608	0
1	15	2	"PFM0324"	"M31208_9"	3810	22940	120	329	329	73	135	136	27	100	98	0	811	819	197	148	151	30	100	100	0	0.293	0.289	0.290	0.280	1.531	0.269	0.745	120	444	857	865	-1.773	194	663	194	671	0
1	16	2	"PFM0024"	"M11377_3"	3990	22940	120	2430	2305	832	137	140	29	100	100	0	2366	2260	689	152	156	31	100	100	0	1.036	1.028	1.045	0.991	1.518	1.047	0.871	120	489	4507	4276	0.051	2293	2214	2168	2108	0
1	17	2	"PFM0019"	"M11356_1"	4190	22940	130	192	198	43	135	138	29	76	45	0	461	470	102	146	150	27	100	100	0	0.181	0.194	0.195	0.167	2.408	0.172	0.303	120	557	372	387	-2.466	57	315	63	324	0
1	18	2	"PFM0187"	"M22455_1"	4370	22940	120	3410	3228	1233	128	131	28	100	100	0	35283	33582	11334	142	144	28	100	100	0	0.093	0.093	0.095	0.089	1.575	0.088	0.877	120	494	38423	36540	-3.421	3282	35141	3100	33440	0
1	19	2	"PFM0042"	"M12812_3"	4570	22940	120	154	157	40	131	133	29	41	21	0	212	222	56	141	145	28	83	59	0	0.324	0.321	0.438	0.432	3.115	0.329	0.118	120	492	94	107	-1.626	23	71	26	81	0
1	20	2	"PFM0044"	"M12812_6"	4760	22940	130	1055	978	316	135	138	27	100	99	0	934	921	214	144	146	26	100	100	0	1.165	1.085	1.096	1.009	1.602	1.178	0.850	120	473	1710	1620	0.220	920	790	843	777	0
1	21	2	"PFN0072"	"N128_74"	4950	22940	120	210	221	51	136	138	27	89	70	0	389	404	100	144	148	30	100	98	0	0.302	0.327	0.314	0.301	2.345	0.273	0.369	120	454	319	345	-1.727	74	245	85	260	0
1	22	2	"PFN0081"	"N128_88"	5140	22940	150	187	200	58	142	149	43	51	26	0	268	287	112	151	171	81	64	35	0	0.385	0.426	0.494	0.425	2.923	0.357	0.346	156	787	162	194	-1.379	45	117	58	136	-50
1	1	3	"PFN0030"	"N128_103"	1160	23140	120	17413	15191	5519	153	159	57	100	100	0	8973	8106	2476	150	158	38	100	100	0	1.956	1.890	1.954	1.862	1.731	1.986	0.891	120	584	26083	22994	0.968	17260	8823	15038	7956	0
1	2	3	"PFN0126"	"N130_31"	1360	23140	140	237	244	52	153	160	56	73	28	0	342	354	86	153	162	44	99	91	0	0.444	0.453	0.453	0.429	2.037	0.394	0.435	156	623	273	292	-1.170	84	189	91	201	0
1	3	3	"PFN0135"	"N130_44"	1560	23140	130	282	295	74	142	145	30	99	95	0	407	424	85	146	150	30	100	99	0	0.536	0.550	0.541	0.510	1.732	0.512	0.593	120	528	401	431	-0.899	140	261	153	278	0
1	4	3	"PFN0150"	"N131_2"	1740	23130	120	973	947	277	142	144	27	100	100	0	713	679	195	145	149	29	100	98	0	1.463	1.507	1.490	1.538	1.614	1.484	0.801	120	479	1399	1339	0.549	831	568	805	534	0
1	5	3	"PFB0094"	"B325"	1930	23130	140	204	212	67	142	144	26	77	57	0	274	285	106	144	149	29	91	83	0	0.477	0.496	0.513	0.505	2.999	0.377	0.238	156	565	192	211	-1.068	62	130	70	141	0
1	6	3	"PFB0096"	"B327"	2110	23130	130	1369	1350	430	137	139	26	100	99	0	1465	1397	508	143	149	39	97	95	0	0.932	0.967	0.920	1.091	2.015	0.893	0.835	120	519	2554	2467	-0.102	1232	1322	1213	1254	0
1	7	3	"PFB0098"	"B34"	2320	23130	150	149	161	69	133	136	27	37	16	0	146	157	69	139	145	37	21	8	0	2.286	1.556	0.904	0.863	3.872	0.843	0.055	156	584	23	46	1.193	16	7	28	18	-50
1	8	3	"PFB0100"	"B343"	2490	23130	120	6738	6541	2262	136	142	37	100	100	0	4481	4289	1448	142	149	37	100	99	0	1.522	1.544	1.521	1.548	1.680	1.562	0.879	120	468	10941	10552	0.606	6602	4339	6405	4147	0
1	9	3	"PFB0103"	"B347"	2690	23130	130	222	225	49	136	143	45	80	45	0	314	328	78	146	153	36	98	96	0	0.512	0.489	0.497	0.468	1.981	0.450	0.474	120	607	254	271	-0.966	86	168	89	182	0
1	10	3	"PFB0106"	"B362"	2880	23140	130	176	182	45	128	133	39	58	25	0	241	245	57	143	148	30	92	75	0	0.490	0.529	0.547	0.518	2.434	0.579	0.149	120	545	146	156	-1.030	48	98	54	102	0
1	11	3	"PFB0128"	"B405"	3070	23130	130	272	278	54	131	134	28	99	96	0	320	323	82	144	151	49	95	85	0	0.801	0.821	0.853	0.861	1.799	0.681	0.548	120	553	317	326	-0.320	141	176	147	179	0
1	12	3	"PFB0131"	"B415"	3270	23130	130	489	500	157	131	135	28	100	99	0	403	417	111	144	151	49	99	95	0	1.382	1.352	1.333	1.331	1.576	1.303	0.695	120	508	617	642	0.467	358	259	369	273	0
1	13	3	"PFB0133"	"B418"	3450	23140	140	197	201	53	130	133	26	79	58	0	211	224	68	146	151	33	66	49	0	1.031	0.910	0.962	0.948	3.066	0.628	0.225	156	554	132	149	0.044	67	65	71	78	0
1	14	3	"PFB0135"	"B424"	3640	23130	120	924	862	275	131	134	24	99	99	0	878	839	250	146	152	33	100	99	0	1.083	1.055	1.056	1.025	1.740	1.063	0.849	120	491	1525	1424	0.115	793	732	731	693	0
1	15	3	"PFB0137"	"B427"	3820	23100	100	167	174	47	137	141	29	50	28	0	168	191	80	153	159	36	38	25	0	2.000	0.974	0.800	0.881	3.991	0.383	0.092	80	396	45	75	1.000	30	15	37	38	0
1	16	3	"PFB0139"	"B431"	4010	23120	130	3440	3257	1089	138	142	31	100	100	0	2181	2166	657	153	161	41	100	100	0	1.628	1.549	1.517	1.526	1.577	1.544	0.846	120	582	5330	5132	0.703	3302	2028	3119	2013	0
1	17	3	"PFB0155"	"B464"	4210	23130	130	190	199	52	137	139	28	75	45	0	193	213	66	150	155	35	57	33	0	1.233	0.984	1.137	1.103	3.588	0.553	0.174	120	550	96	125	0.302	53	43	62	63	0
1	18	3	"PFB0158"	"B467"	4400	23120	130	722	713	234	130	133	29	100	100	0	508	511	144	144	148	29	100	99	0	1.626	1.589	1.566	1.563	1.699	1.599	0.726	120	482	956	950	0.702	592	364	583	367	0
1	19	3	"PFB0160"	"B47"	4570	23130	150	131	135	32	134	138	58	7	0	0	137	143	39	144	152	112	1	0	0	0.429	-1.000	0.708	0.741	3.425	0.327	0.036	156	637	-10	0	-1.222	-3	-7	1	-1	-50
1	20	3	"PFB0163"	"B476"	4780	23080	150	141	163	113	136	141	58	12	5	0	155	170	71	144	155	117	4	2	0	0.455	1.038	0.928	0.826	4.269	0.490	0.010	156	600	16	53	-1.138	5	11	27	26	-50
1	21	3	"PFB0166"	"B484"	4960	23130	130	1030	968	297	137	141	35	100	98	0	574	583	127	149	164	59	100	100	0	2.101	1.915	2.032	1.803	1.723	2.137	0.776	120	529	1318	1265	1.071	893	425	831	434	0
1	22	3	"PFB0168"	"B489"	5160	23130	140	236	242	76	140	146	40	82	60	0	495	484	204	150	167	70	88	79	0	0.278	0.305	0.305	0.297	2.546	0.267	0.428	156	726	441	436	-1.845	96	345	102	334	0
1	1	4	"PFB0186"	"B513"	1180	23330	120	496	488	93	150	154	32	100	100	0	849	851	153	147	155	38	100	100	0	0.493	0.480	0.477	0.474	1.411	0.468	0.834	120	634	1048	1042	-1.021	346	702	338	704	0
1	2	4	"PFB0188"	"B516"	1390	23320	90	216	221	53	150	154	32	75	50	0	224	227	55	150	160	40	78	42	0	0.892	0.922	0.971	0.842	3.010	0.660	0.240	52	334	140	148	-0.165	66	74	71	77	0
1	3	4	"PFB0191"	"B521"	1550	23330	120	1821	1741	693	140	143	29	100	99	0	2721	2627	836	143	147	30	100	100	0	0.652	0.645	0.657	0.594	1.711	0.661	0.901	120	513	4259	4085	-0.617	1681	2578	1601	2484	0
1	4	4	"PFB0193"	"B527"	1750	23330	120	420	412	89	135	139	32	99	96	0	451	447	98	140	146	35	99	98	0	0.916	0.902	0.903	0.893	1.673	0.902	0.759	120	529	596	584	-0.126	285	311	277	307	0
1	5	4	"PFB0195"	"B530"	1940	23330	130	276	279	79	138	141	30	94	85	0	255	265	79	142	150	35	90	72	0	1.221	1.146	1.214	1.150	2.818	1.134	0.448	120	602	251	264	0.288	138	113	141	123	0
1	6	4	"PFB0198"	"B536"	2120	23330	120	326	314	76	139	142	28	94	90	0	952	957	277	147	153	38	99	99	0	0.232	0.216	0.218	0.212	1.769	0.199	0.683	120	514	992	985	-2.106	187	805	175	810	0
1	7	4	"PFD0038"	"D12635_8"	2330	23330	150	161	173	55	139	143	31	41	14	0	174	186	66	144	150	37	41	21	0	0.733	0.810	0.715	0.737	3.478	0.595	0.095	156	575	52	76	-0.447	22	30	34	42	-50
1	8	4	"PFD0046"	"D13568_2"	2510	23330	130	489	469	126	140	145	36	98	94	0	902	880	240	145	152	37	100	99	0	0.461	0.448	0.453	0.435	1.504	0.497	0.515	120	505	1106	1064	-1.117	349	757	329	735	0
1	9	4	"PFD0050"	"D14936_1"	2680	23340	110	165	180	54	137	143	38	42	17	0	188	205	64	149	157	41	50	23	0	0.718	0.768	0.785	0.918	3.488	0.690	0.171	80	429	67	99	-0.478	28	39	43	56	0
1	10	4	"PFD0055"	"D15909_10"	2870	23320	120	2189	2124	776	132	137	36	100	100	0	2424	2319	950	146	154	37	99	98	0	0.903	0.917	0.907	1.021	1.993	0.877	0.865	120	548	4335	4165	-0.147	2057	2278	1992	2173	0
1	11	4	"PFD0058"	"D15909_5"	3080	23330	130	765	722	238	132	134	28	100	99	0	557	568	133	143	149	31	100	100	0	1.529	1.388	1.410	1.296	1.577	1.528	0.843	120	503	1047	1015	0.613	633	414	590	425	0
1	12	4	"PFD0060"	"D16430_1"	3240	23320	150	148	163	83	130	133	25	40	25	0	150	171	78	144	149	31	31	21	0	3.000	1.222	0.920	0.822	3.237	0.972	0.167	156	565	24	60	1.585	18	6	33	27	-50
1	13	4	"PFD0079"	"D16785_4"	3460	23320	120	1874	1738	503	125	128	26	100	100	0	4087	3880	884	143	147	31	100	100	0	0.443	0.432	0.431	0.411	1.491	0.425	0.889	120	493	5693	5350	-1.173	1749	3944	1613	3737	0
1	14	4	"PFD0082"	"D16785_6"	3650	23320	120	260	261	68	122	127	37	94	87	0	382	382	99	140	148	46	97	95	0	0.570	0.574	0.544	0.579	2.104	0.493	0.498	120	500	380	381	-0.810	138	242	139	242	0
1	15	4	"PFD0085"	"D16785_9"	3840	23320	120	725	704	199	127	134	40	100	100	0	650	655	166	141	152	48	100	99	0	1.175	1.123	1.126	1.103	1.442	1.137	0.839	120	558	1107	1091	0.232	598	509	577	514	0
1	16	4	"PFD0087"	"D17715_10"	4030	23320	120	705	659	188	128	132	31	100	100	0	416	431	107	141	150	42	99	97	0	2.098	1.831	1.902	1.781	1.717	1.989	0.706	120	514	852	821	1.069	577	275	531	290	0
1	17	4	"PFD0092"	"D17715_109"	4210	23320	120	292	286	61	130	133	27	96	95	0	580	580	139	142	148	29	100	100	0	0.370	0.356	0.364	0.346	1.762	0.318	0.607	120	498	600	594	-1.435	162	438	156	438	0
1	18	4	"PFD0094"	"D17715_110"	4410	23320	120	1905	1766	571	132	135	27	100	100	0	1021	1004	248	145	149	30	100	100	0	2.024	1.902	1.995	1.803	1.672	2.074	0.844	120	558	2649	2493	1.017	1773	876	1634	859	0
1	19	4	"PFD0112"	"D17715_16"	4620	23330	100	161	165	48	136	139	29	46	23	0	173	184	58	143	148	31	48	28	0	0.833	0.707	0.763	0.840	4.151	0.578	0.106	80	423	55	70	-0.263	25	30	29	41	0
1	20	4	"PFD0115"	"D17715_20"	4800	23320	130	165	169	34	136	141	58	20	1	0	268	273	89	145	159	120	50	7	0	0.236	0.258	0.303	0.267	3.060	0.172	0.124	120	586	152	161	-2.085	29	123	33	128	0
1	21	4	"PFD0118"	"D17715_25"	4990	23350	150	153	154	48	137	143	40	28	5	0	174	194	77	153	167	62	28	10	0	0.762	0.415	0.767	0.820	3.196	0.436	0.159	156	545	37	58	-0.392	16	21	17	41	-50
1	22	4	"PFD0121"	"D17715_28"	5160	23320	130	396	404	104	140	144	37	100	99	0	470	501	174	153	166	57	100	96	0	0.808	0.759	0.734	0.787	1.721	0.648	0.576	120	572	573	612	-0.308	256	317	264	348	0
1	1	5	"PFD0124"	"D17715_32"	1190	23520	120	443	445	116	142	144	26	100	100	0	498	506	141	141	145	32	100	99	0	0.843	0.830	0.844	0.822	1.528	0.836	0.802	120	584	658	668	-0.246	301	357	303	365	0
1	2	5	"PFD0126"	"D17715_37"	1370	23520	120	787	761	265	142	143	27	100	99	0	691	705	439	144	152	62	99	98	0	1.179	1.103	1.153	1.106	1.632	0.860	0.508	120	545	1192	1180	0.238	645	547	619	561	0
1	3	5	"PFD0143"	"D17715_67"	1570	23520	120	229	231	43	133	135	25	95	86	0	613	603	183	140	143	25	99	98	0	0.203	0.212	0.205	0.214	2.186	0.177	0.579	120	499	569	561	-2.301	96	473	98	463	0
1	4	5	"PFD0145"	"D17715_7"	1750	23520	120	212	236	121	129	134	33	88	62	0	249	265	92	137	144	35	91	77	0	0.741	0.836	0.781	0.755	2.713	1.089	0.471	120	533	195	235	-0.432	83	112	107	128	0
1	5	5	"PFD0147"	"D17715_76"	1950	23550	90	157	162	38	131	137	30	48	25	0	182	186	44	137	146	35	61	36	0	0.578	0.633	0.756	0.626	3.072	0.661	0.218	52	356	71	80	-0.791	26	45	31	49	0
1	6	5	"PFD0149"	"D17715_8"	2140	23520	130	321	323	77	131	136	29	99	98	0	404	412	96	139	146	31	100	100	0	0.717	0.703	0.721	0.691	1.623	0.697	0.669	120	603	455	465	-0.480	190	265	192	273	0
1	7	5	"PFD0151"	"D17715_81"	2340	23510	120	243	252	67	136	138	27	94	88	0	506	529	157	140	144	26	97	96	0	0.292	0.298	0.278	0.281	1.925	0.271	0.559	120	427	473	505	-1.774	107	366	116	389	0
1	8	5	"PFD0153"	"D17715_89"	2510	23520	130	2796	2504	945	127	129	30	100	100	0	1776	1676	560	133	136	28	99	98	0	1.624	1.541	1.583	1.493	1.772	1.608	0.871	120	475	4312	3920	0.700	2669	1643	2377	1543	0
1	9	5	"PFE0210"	"E18550_2"	2700	23510	120	930	903	287	121	123	30	100	100	0	1044	1016	335	134	138	35	98	98	0	0.889	0.887	0.893	0.906	1.728	0.873	0.856	120	491	1719	1664	-0.170	809	910	782	882	0
1	10	5	"PFE0213"	"E18651_3"	2890	23520	120	181	193	52	125	128	28	77	49	0	193	207	63	141	145	31	72	41	0	1.077	1.030	0.964	0.982	3.357	0.820	0.255	120	519	108	134	0.107	56	52	68	66	0
1	11	5	"PFE0218"	"E18737_1"	3080	23510	130	774	787	360	130	132	27	100	100	0	1269	1252	573	146	151	32	99	96	0	0.573	0.594	0.551	0.616	1.986	0.567	0.828	120	494	1767	1763	-0.802	644	1123	657	1106	0
1	12	5	"PFE0223"	"E1884_3"	3260	23510	120	3951	3560	1139	128	132	28	100	100	0	2459	2307	812	145	151	33	100	99	0	1.652	1.587	1.569	1.691	1.853	1.591	0.866	120	444	6137	5594	0.724	3823	2314	3432	2162	0
1	13	5	"PFE0226"	"E18877_2"	3450	23510	120	192	198	44	121	124	26	89	69	0	350	354	96	138	142	31	98	95	0	0.335	0.356	0.345	0.330	2.110	0.301	0.474	120	506	283	293	-1.578	71	212	77	216	0
1	14	5	"PFE0228"	"E18957_1"	3650	23510	120	210	219	66	108	113	32	93	80	0	509	538	154	125	134	45	100	100	0	0.266	0.269	0.263	0.245	1.869	0.268	0.629	120	498	486	524	-1.913	102	384	111	413	0
1	15	5	"PFE0249"	"E19870_1"	3830	23510	120	212	221	56	116	123	41	93	60	0	202	215	62	132	143	50	70	31	0	1.371	1.265	1.393	1.318	2.668	1.185	0.348	120	499	166	188	0.456	96	70	105	83	0
1	16	5	"PFE0251"	"E20152_1"	4030	23520	130	185	183	43	123	130	41	60	29	0	221	226	67	139	148	39	73	50	0	0.756	0.690	0.745	0.707	3.203	0.650	0.289	120	551	144	147	-0.403	62	82	60	87	0
1	17	5	"PFE0257"	"E20313_1"	4220	23510	120	184	185	38	128	130	36	68	29	0	241	245	59	137	143	31	91	82	0	0.538	0.528	0.492	0.497	2.700	0.462	0.332	120	502	160	165	-0.893	56	104	57	108	0
1	18	5	"PFE0260"	"E20360_12"	4400	23520	150	153	162	53	132	135	26	44	19	0	155	170	68	140	143	27	35	23	0	1.400	1.000	1.079	1.195	3.946	0.672	0.165	156	607	36	60	0.485	21	15	30	30	-50
1	19	5	"PFE0265"	"E20424_1"	4590	23510	120	973	942	261	135	139	29	100	99	0	1568	1467	547	142	147	38	95	95	0	0.588	0.609	0.584	0.684	2.291	0.554	0.836	120	494	2264	2132	-0.767	838	1426	807	1325	0
1	20	5	"PFE0267"	"E20514_1"	4780	23510	130	908	847	282	135	139	27	99	98	0	1617	1535	449	142	148	36	100	100	0	0.524	0.511	0.528	0.491	1.504	0.507	0.809	120	524	2248	2105	-0.932	773	1475	712	1393	0
1	21	5	"PFE0293"	"E22156_1"	4980	23510	120	1281	1193	400	141	147	36	99	98	0	1742	1594	569	152	162	51	99	96	0	0.717	0.730	0.699	0.738	1.882	0.705	0.846	120	432	2730	2494	-0.480	1140	1590	1052	1442	0
1	22	5	"PFE0299"	"E22468_1"	5160	23510	120	691	667	186	143	148	33	100	99	0	598	586	146	154	161	38	100	99	0	1.234	1.213	1.185	1.182	1.557	1.211	0.793	120	515	992	956	0.304	548	444	524	432	0
1	1	6	"PFE0302"	"E22504_2"	1190	23710	110	194	205	60	143	145	27	71	43	0	193	221	115	146	150	30	65	45	0	1.085	0.827	0.724	0.777	3.330	0.408	0.163	80	507	98	137	0.118	51	47	62	75	0
1	2	6	"PFE0309"	"E2283_4"	1380	23710	120	222	227	43	141	141	26	95	80	0	280	283	71	146	152	61	85	56	0	0.604	0.628	0.644	0.654	2.246	0.333	0.273	120	520	215	223	-0.726	81	134	86	137	0
1	3	6	"PFE0314"	"E22930_2"	1570	23710	120	229	228	47	137	138	25	90	80	0	495	478	151	142	144	27	96	96	0	0.261	0.271	0.267	0.271	2.480	0.227	0.520	120	501	445	427	-1.940	92	353	91	336	0
1	4	6	"PFE0318"	"E23098_1"	1760	23710	120	1158	1082	356	133	135	30	100	100	0	675	681	200	136	138	23	100	100	0	1.902	1.741	1.754	1.718	1.676	1.842	0.826	120	504	1564	1494	0.927	1025	539	949	545	0
1	5	6	"PFE0353"	"E24637_1"	1950	23710	120	1933	1745	582	128	131	32	100	100	0	2021	1941	492	133	137	26	100	100	0	0.956	0.894	0.906	0.831	1.589	0.920	0.909	120	498	3693	3425	-0.065	1805	1888	1617	1808	0
1	6	6	"PFE0361"	"E248_3"	2140	23710	120	3974	3431	1225	132	138	37	100	100	0	2107	1965	505	140	146	34	100	100	0	1.953	1.808	1.900	1.689	1.590	1.938	0.872	120	501	5809	5124	0.966	3842	1967	3299	1825	0
1	7	6	"PFE0363"	"E24971_1"	2330	23700	130	554	547	169	137	142	37	99	98	0	351	362	104	142	148	35	99	92	0	1.995	1.864	1.859	1.902	1.780	1.867	0.686	120	467	626	630	0.997	417	209	410	220	0
1	8	6	"PFE0367"	"E25193_1"	2490	23710	150	158	160	43	115	120	31	58	29	0	167	172	50	125	130	30	60	37	0	1.024	0.957	0.814	0.878	2.696	0.801	0.279	156	537	85	92	0.034	43	42	45	47	-50
1	9	6	"PFE0373"	"E25749_1"	2710	23700	120	399	390	94	105	108	24	100	100	0	1223	1218	332	117	123	35	100	100	0	0.266	0.259	0.253	0.259	1.504	0.243	0.828	120	534	1400	1386	-1.911	294	1106	285	1101	0
1	10	6	"PFE0375"	"E25972_1"	2890	23700	110	498	493	107	122	125	31	100	100	0	1807	1774	383	134	151	149	100	100	0	0.225	0.226	0.222	0.222	1.342	0.214	0.810	80	457	2049	2011	-2.154	376	1673	371	1640	0
1	11	6	"PFF0292"	"F18577_5"	3090	23700	120	250	254	46	130	135	32	99	92	0	314	333	79	147	164	139	65	15	0	0.719	0.667	0.712	0.671	1.705	0.582	0.578	120	528	287	310	-0.477	120	167	124	186	0
1	12	6	"PFF0300"	"F18770_1"	3280	23700	150	141	150	48	132	137	29	27	10	0	156	168	48	146	150	33	33	15	0	0.900	0.818	0.864	0.829	5.285	0.994	0.022	156	591	19	40	-0.152	9	10	18	22	-50
1	13	6	"PFF0307"	"F19110_2"	3470	23700	120	809	779	193	125	128	27	100	100	0	524	518	104	136	141	27	100	100	0	1.763	1.712	1.767	1.670	1.553	1.817	0.815	120	483	1072	1036	0.818	684	388	654	382	0
1	14	6	"PFF0309"	"F19190_1"	3660	23700	120	334	334	90	119	121	27	99	98	0	562	586	162	130	133	25	100	100	0	0.498	0.471	0.476	0.475	1.554	0.437	0.713	120	511	647	671	-1.007	215	432	215	456	0
1	15	6	"PFF0313"	"F19243_2"	3860	23700	120	1779	1631	535	124	129	29	100	100	0	1393	1315	364	138	144	33	100	100	0	1.319	1.280	1.318	1.227	1.641	1.330	0.835	120	493	2910	2684	0.399	1655	1255	1507	1177	0
1	16	6	"PFF0316"	"F19409_1"	4040	23700	120	215	218	46	133	139	42	83	44	0	360	355	67	145	153	41	98	95	0	0.381	0.405	0.411	0.374	2.224	0.375	0.318	120	498	297	295	-1.391	82	215	85	210	0
1	17	6	"PFF0345"	"F20077_1"	4250	23710	100	173	184	52	132	135	33	56	31	0	182	215	108	138	146	38	52	32	0	0.932	0.675	0.937	0.709	3.146	0.372	0.208	80	397	85	129	-0.102	41	44	52	77	0
1	18	6	"PFF0351"	"F20166_1"	4420	23700	120	242	244	53	133	136	27	98	86	0	221	224	60	140	143	27	85	69	0	1.346	1.321	1.347	1.427	2.455	1.164	0.339	120	462	190	195	0.428	109	81	111	84	0
1	19	6	"PFF0355"	"F20234_1"	4630	23710	150	161	172	54	134	139	30	47	23	0	166	167	40	143	147	35	34	12	0	1.174	1.583	1.067	1.167	3.576	2.866	0.022	156	571	50	62	0.231	27	23	38	24	-50
1	20	6	"PFF0357"	"F20284_1"	4790	23700	120	244	248	50	143	146	31	94	80	0	337	337	93	150	162	50	93	85	0	0.540	0.561	0.569	0.536	1.822	0.481	0.503	120	461	288	292	-0.889	101	187	105	187	0
1	21	6	"PFF0360"	"F20385_1"	4990	23700	120	782	706	311	149	153	33	95	92	0	593	574	200	160	175	59	95	91	0	1.462	1.345	1.352	1.253	2.082	1.507	0.738	120	508	1066	971	0.548	633	433	557	414	0
1	22	6	"PFF0362"	"F20385_3"	5190	23700	140	758	675	263	148	152	39	94	90	0	657	633	233	154	162	48	93	90	0	1.213	1.100	1.195	1.068	2.108	1.125	0.761	156	695	1113	1006	0.278	610	503	527	479	0
1	1	7	"PFF0380"	"F20989_1"	1200	23900	120	936	837	280	139	142	27	100	96	0	1088	1024	284	144	147	27	99	98	0	0.844	0.793	0.793	0.736	1.734	0.819	0.890	120	601	1741	1578	-0.244	797	944	698	880	0
1	2	7	"PFF0388"	"F21429_3"	1390	23900	120	2852	2504	929	137	141	31	99	98	0	3236	3039	932	142	145	28	100	100	0	0.878	0.817	0.841	0.729	1.961	0.835	0.917	120	563	5809	5264	-0.189	2715	3094	2367	2897	0
1	3	7	"PFF0396"	"F21560_1"	1590	23900	120	3273	2875	1173	137	140	27	100	99	0	1910	1762	600	140	143	26	100	100	0	1.772	1.688	1.737	1.559	2.044	1.823	0.855	120	535	4906	4360	0.825	3136	1770	2738	1622	0
1	4	7	"PFF0401"	"F21821_1"	1770	23890	110	1604	1411	464	139	142	36	100	100	0	846	825	241	137	142	40	100	100	0	2.066	1.849	1.889	1.788	1.464	2.009	0.874	80	431	2174	1960	1.047	1465	709	1272	688	0
1	5	7	"PFF0404"	"F21902_1"	1960	23900	120	3514	3123	1159	143	148	40	100	99	0	2667	2592	674	144	149	41	100	100	0	1.336	1.217	1.277	1.089	1.812	1.294	0.885	120	535	5894	5428	0.418	3371	2523	2980	2448	0
1	6	7	"PFF0407"	"F21981_2"	2160	23900	120	14745	13254	4993	146	152	39	100	100	0	9284	8708	2570	150	157	38	100	100	0	1.598	1.532	1.574	1.447	1.627	1.626	0.894	120	499	23733	21666	0.677	14599	9134	13108	8558	0
1	7	7	"PFF0440"	"F22946_1"	2340	23890	120	442	435	100	137	144	40	99	97	0	303	310	98	145	153	38	97	87	0	1.930	1.806	1.971	2.004	1.816	1.705	0.515	120	452	463	463	0.949	305	158	298	165	0
1	8	7	"PFF0446"	"F23145_4"	2520	23900	120	170	183	56	118	123	27	76	47	0	195	210	75	131	135	28	73	55	0	0.813	0.823	0.691	0.831	2.653	0.672	0.382	120	406	116	144	-0.300	52	64	65	79	0
1	9	7	"PFF0452"	"F23274_1"	2680	23900	150	142	152	52	119	124	44	30	12	0	152	164	57	129	135	39	41	18	0	1.000	0.943	1.000	0.979	3.257	0.652	0.363	156	626	46	68	0.000	23	23	33	35	-50
1	10	7	"PFF0458"	"F23526_2"	2910	23900	120	1157	1068	361	132	136	31	99	98	0	1233	1170	301	142	156	133	99	99	0	0.940	0.911	0.934	0.822	1.925	0.946	0.865	120	578	2116	1964	-0.090	1025	1091	936	1028	0
1	11	7	"PFF0461"	"F23551_1"	3100	23900	120	1414	1304	391	139	143	42	100	100	0	752	757	171	151	153	32	100	100	0	2.121	1.922	2.027	1.839	1.554	2.093	0.823	120	512	1876	1771	1.085	1275	601	1165	606	0
1	12	7	"PFF0463"	"F23564_1"	3290	23900	120	2890	2472	960	137	143	42	99	98	0	1980	1877	464	147	150	29	100	100	0	1.502	1.350	1.432	1.202	1.724	1.479	0.876	120	519	4586	4065	0.587	2753	1833	2335	1730	0
1	13	7	"PFF1088"	"F45524_1"	3470	23890	120	1099	1071	300	128	131	26	100	100	0	660	649	152	139	142	26	97	97	0	1.864	1.849	1.878	1.835	1.583	1.915	0.814	120	499	1492	1453	0.898	971	521	943	510	0
1	14	7	"PFF1100"	"F45683_2"	3670	23890	120	2081	1986	624	124	128	26	100	100	0	1397	1329	422	136	140	28	97	97	0	1.552	1.561	1.549	1.655	1.916	1.557	0.867	120	514	3218	3055	0.634	1957	1261	1862	1193	0
1	15	7	"PFF1105"	"F45820_1"	3860	23890	120	175	192	78	125	128	25	67	48	0	202	229	112	137	141	29	72	54	0	0.769	0.728	0.651	0.718	3.423	0.484	0.231	120	500	115	159	-0.379	50	65	67	92	0
1	16	7	"PFF1110"	"F46067_3"	4050	23880	130	1348	1193	442	127	132	30	100	100	0	858	808	285	137	142	31	97	94	0	1.693	1.589	1.549	1.614	2.043	1.589	0.824	120	564	1942	1737	0.760	1221	721	1066	671	0
1	17	7	"PFF1112"	"F46181_1"	4250	23880	120	1005	945	304	134	136	31	100	99	0	507	492	153	138	143	31	96	95	0	2.360	2.291	2.290	2.314	1.684	2.367	0.772	120	482	1240	1165	1.239	871	369	811	354	0
1	18	7	"PFF1114"	"F46183_2"	4430	23890	120	245	250	56	132	135	35	97	84	0	264	263	60	141	144	28	92	86	0	0.919	0.967	0.959	0.996	2.326	0.931	0.484	120	468	236	240	-0.122	113	123	118	122	0
1	19	7	"PFF1142"	"F4688_1"	4620	23890	120	2053	1869	592	133	138	37	100	99	0	1548	1441	436	143	146	27	100	100	0	1.367	1.337	1.344	1.319	1.782	1.362	0.859	120	459	3325	3034	0.451	1920	1405	1736	1298	0
1	20	7	"PFF1151"	"F47145_2"	4810	23900	120	1230	1130	390	141	148	39	98	95	0	569	568	145	155	172	62	98	96	0	2.630	2.395	2.443	2.174	1.997	2.711	0.747	120	507	1503	1402	1.395	1089	414	989	413	0
1	21	7	"PFF1154"	"F47255_1"	5020	23900	150	186	193	54	146	153	40	47	18	0	203	220	88	167	183	61	39	15	0	1.111	0.887	0.640	0.755	3.742	0.456	0.209	156	543	76	100	0.152	40	36	47	53	-50
1	22	7	"PFF1156"	"F47255_3"	5160	23900	150	159	163	37	147	153	41	20	3	0	169	178	54	159	169	50	19	7	0	1.200	0.842	0.743	0.838	3.511	0.625	0.255	156	642	22	35	0.263	12	10	16	19	-50
1	1	8	"PFF1158"	"F47327_1"	1210	24090	120	538	546	397	135	137	26	97	96	0	781	755	318	138	142	25	98	96	0	0.627	0.666	0.653	0.603	2.190	0.789	0.396	120	637	1046	1028	-0.674	403	643	411	617	0
1	2	8	"PFF1160"	"F47350_1"	1420	24100	90	162	164	33	135	139	31	48	11	0	200	202	55	136	139	26	73	55	0	0.422	0.439	0.565	0.622	3.101	0.446	0.064	52	373	91	95	-1.245	27	64	29	66	0
1	3	8	"PFF1184"	"F48253_6"	1590	24090	110	166	176	36	137	141	27	52	30	0	198	209	66	140	145	28	71	50	0	0.500	0.565	0.730	0.773	3.583	0.425	0.215	80	433	87	108	-1.000	29	58	39	69	0
1	4	8	"PFF1186"	"F48363_2"	1770	24090	150	155	165	52	140	144	34	31	10	0	165	178	56	143	148	38	36	18	0	0.682	0.714	0.774	0.687	4.494	0.929	0.138	156	670	37	60	-0.553	15	22	25	35	-50
1	5	8	"PFF1188"	"F48395_1"	1960	24090	120	1558	1427	452	142	147	32	100	100	0	1917	1784	589	144	148	28	99	99	0	0.799	0.784	0.785	0.800	1.837	0.761	0.853	120	482	3189	2925	-0.324	1416	1773	1285	1640	0
1	6	8	"PFF1190"	"F48424_2"	2150	24090	120	1359	1287	476	138	143	30	99	98	0	970	933	268	144	149	29	99	98	0	1.478	1.456	1.548	1.404	2.028	1.462	0.654	120	500	2047	1938	0.564	1221	826	1149	789	0
1	7	8	"PFF1193"	"F48446_1"	2340	24090	120	424	430	107	128	132	28	100	100	0	517	540	160	141	144	28	99	98	0	0.787	0.757	0.734	0.786	1.691	0.717	0.792	120	526	672	701	-0.345	296	376	302	399	0
1	8	8	"PFF1195"	"F48446_5"	2550	24090	130	599	583	201	127	130	26	100	98	0	435	450	116	140	143	27	99	98	0	1.600	1.471	1.524	1.384	1.841	1.664	0.706	120	544	767	766	0.678	472	295	456	310	0
1	9	8	"PFF1220"	"F49665_1"	2730	24090	130	260	282	123	132	136	45	97	75	0	701	715	165	139	144	34	100	100	0	0.228	0.260	0.239	0.230	1.702	0.283	0.484	120	538	690	726	-2.134	128	562	150	576	0
1	10	8	"PFF1222"	"F49677_3"	2930	24090	120	8450	7755	3579	135	140	47	100	100	0	3093	2959	877	142	148	36	100	100	0	2.818	2.705	2.834	2.331	1.876	3.139	0.845	120	488	11266	10437	1.495	8315	2951	7620	2817	0
1	11	8	"PFF1225"	"F49959_1"	3110	24090	120	204	205	42	141	145	44	59	25	0	442	461	124	146	152	33	100	100	0	0.213	0.203	0.205	0.184	2.279	0.180	0.218	120	514	359	379	-2.232	63	296	64	315	0
1	12	8	"PFF1234"	"F50107_1"	3320	24100	100	180	182	41	135	140	33	58	31	0	203	207	65	142	149	33	66	47	0	0.738	0.723	0.695	0.631	3.283	0.657	0.175	80	402	106	112	-0.439	45	61	47	65	0
1	13	8	"PFF1237"	"F50551_1"	3490	24080	120	392	389	111	125	128	25	100	100	0	403	421	132	138	143	30	99	99	0	1.008	0.933	0.945	0.927	1.820	0.837	0.589	120	479	532	547	0.011	267	265	264	283	0
1	14	8	"PFF1239"	"F50598_1"	3670	24080	120	575	561	177	122	125	25	100	99	0	471	477	132	135	140	30	100	99	0	1.348	1.284	1.290	1.240	1.632	1.313	0.776	120	498	789	781	0.431	453	336	439	342	0
1	15	8	"PFF1927"	"F960_2"	3870	24080	120	636	627	168	125	128	26	100	100	0	1151	1113	276	134	139	28	100	100	0	0.502	0.513	0.507	0.502	1.437	0.498	0.861	120	514	1528	1481	-0.993	511	1017	502	979	0
1	16	8	"PFF1931"	"F960_7"	4060	24080	130	639	607	208	132	133	30	100	100	0	393	402	134	139	142	29	98	96	0	1.996	1.806	1.851	1.819	1.805	1.969	0.682	120	550	761	738	0.997	507	254	475	263	0
1	17	8	"PFF1933"	"F9676_1"	4240	24070	130	431	427	114	135	137	31	100	98	0	629	608	210	141	145	29	98	98	0	0.607	0.625	0.624	0.666	1.883	0.546	0.727	120	565	784	759	-0.721	296	488	292	467	0
1	18	8	"PFI0003"	"I10209_1"	4440	24070	120	2223	2035	642	131	135	35	100	100	0	1286	1205	395	143	145	27	97	97	0	1.830	1.793	1.775	1.844	1.821	1.813	0.854	120	509	3235	2966	0.872	2092	1143	1904	1062	0
1	19	8	"PFI0005"	"I1033_3"	4630	24080	120	1501	1388	487	133	138	36	99	98	0	3639	3379	1259	143	147	29	99	97	0	0.391	0.388	0.385	0.391	2.261	0.362	0.823	120	472	4864	4491	-1.354	1368	3496	1255	3236	0
1	20	8	"PFI0009"	"I10565_1"	4810	24080	130	198	204	65	140	145	34	65	40	0	396	402	147	152	160	48	90	83	0	0.238	0.256	0.267	0.241	2.828	0.252	0.395	120	509	302	314	-2.073	58	244	64	250	0
1	21	8	"PFI0038"	"I1136_2"	5010	24080	130	230	233	60	139	144	34	86	63	0	259	270	75	158	166	47	80	54	0	0.901	0.839	0.793	0.903	2.387	0.653	0.312	120	493	192	206	-0.150	91	101	94	112	0
1	22	8	"PFI0041"	"I11448_2"	5200	24080	130	6808	5899	2576	144	147	27	100	100	0	14205	12983	4232	164	170	39	100	100	0	0.475	0.449	0.481	0.406	1.796	0.453	0.818	120	556	20705	18574	-1.075	6664	14041	5755	12819	0
1	1	9	"PFI0043"	"I11495_1"	1210	24280	120	2746	2709	1075	138	140	41	100	100	0	3797	3724	1596	139	143	32	98	98	0	0.713	0.717	0.716	0.780	2.001	0.690	0.892	120	598	6266	6156	-0.488	2608	3658	2571	3585	0
1	2	9	"PFI0045"	"I11523_4"	1390	24280	120	1605	1431	538	136	140	43	99	96	0	1276	1163	411	138	141	32	97	96	0	1.291	1.263	1.301	1.223	1.752	1.285	0.893	120	513	2607	2320	0.368	1469	1138	1295	1025	0
1	3	9	"PFI0048"	"I1175_1"	1580	24280	120	306	307	76	138	141	27	97	96	0	390	400	103	144	148	30	99	97	0	0.683	0.660	0.647	0.646	1.954	0.629	0.635	120	569	414	425	-0.550	168	246	169	256	0
1	4	9	"PFI0053"	"I11857_2"	1780	24280	110	628	620	160	138	139	27	100	100	0	397	401	76	141	147	31	100	100	0	1.914	1.854	1.863	1.808	1.421	1.964	0.772	80	457	746	742	0.937	490	256	482	260	0
1	5	9	"PFI0079"	"I12708_1"	1970	24280	120	201	202	41	129	133	29	85	62	0	448	442	140	134	137	24	98	94	0	0.229	0.237	0.246	0.233	2.594	0.191	0.357	120	541	386	381	-2.125	72	314	73	308	0
1	6	9	"PFI0085"	"I12812_3"	2160	24280	120	395	400	116	125	129	25	99	95	0	537	545	156	135	140	29	100	100	0	0.672	0.671	0.663	0.644	1.620	0.639	0.790	120	484	672	685	-0.574	270	402	275	410	0
1	7	9	"PFI0087"	"I12861_2"	2350	24270	120	24803	21791	10301	124	128	25	100	100	0	23724	20638	9279	136	140	29	100	100	0	1.046	1.057	1.028	1.048	1.902	1.069	0.876	120	505	48267	42169	0.065	24679	23588	21667	20502	0
1	8	9	"PFI0089"	"I12932_1"	2540	24280	110	443	428	101	125	128	25	100	100	0	501	495	116	134	137	25	100	100	0	0.866	0.839	0.836	0.828	1.407	0.791	0.779	80	458	685	664	-0.207	318	367	303	361	0
1	9	9	"PFI0099"	"I13128_2"	2740	24280	120	9932	8436	3607	131	134	29	100	100	0	6383	6042	1999	139	142	27	100	100	0	1.570	1.407	1.457	1.286	1.835	1.520	0.867	120	514	16045	14208	0.650	9801	6244	8305	5903	0
1	10	9	"PFI0102"	"I13218_1"	2920	24280	120	568	547	163	131	136	28	100	99	0	352	357	99	138	143	30	98	95	0	2.042	1.900	2.007	1.892	1.765	2.028	0.693	120	450	651	635	1.030	437	214	416	219	0
1	11	9	"PFI0124"	"I13978_1"	3100	24270	120	356	358	80	129	134	27	100	99	0	364	359	88	138	144	33	96	95	0	1.004	1.036	0.989	1.049	1.699	0.998	0.692	120	475	453	450	0.006	227	226	229	221	0
1	12	9	"PFI0126"	"I14041_1"	3300	24270	120	207	209	43	136	138	29	85	59	0	380	383	71	140	147	35	99	99	0	0.296	0.300	0.314	0.283	2.280	0.281	0.395	120	508	311	316	-1.757	71	240	73	243	0
1	13	9	"PFI0128"	"I14195_1"	3490	24270	120	6611	5901	2214	132	135	29	100	100	0	4142	3674	1457	140	146	33	99	98	0	1.619	1.632	1.628	1.784	2.089	1.642	0.888	120	495	10481	9303	0.695	6479	4002	5769	3534	0
1	14	9	"PFI0131"	"I1431_1"	3680	24270	120	259	261	54	130	132	27	98	95	0	300	315	78	139	144	29	99	98	0	0.801	0.744	0.690	0.736	1.862	0.654	0.541	120	515	290	307	-0.320	129	161	131	176	0
1	15	9	"PFI0137"	"I14413_3"	3870	24270	130	1769	1601	693	134	135	25	100	100	0	2094	1909	595	140	143	28	100	100	0	0.837	0.829	0.836	0.766	1.651	0.886	0.817	120	601	3589	3236	-0.257	1635	1954	1467	1769	0
1	16	9	"PFI0141"	"I14670_1"	4060	24270	120	217	223	55	134	135	25	91	80	0	505	493	118	142	144	28	100	99	0	0.229	0.254	0.226	0.224	2.176	0.215	0.430	120	534	446	440	-2.129	83	363	89	351	0
1	17	9	"PFJ0122"	"J167_5"	4270	24280	150	149	155	51	132	134	25	39	21	0	163	169	42	142	145	27	42	17	0	0.810	0.852	0.963	0.867	3.953	1.320	0.055	156	600	38	50	-0.305	17	21	23	27	-50
1	18	9	"PFJ0124"	"J167_7"	4430	24280	150	150	149	29	131	134	28	32	8	0	151	159	45	141	143	30	31	13	0	1.900	1.000	0.989	1.020	4.802	0.440	0.041	156	598	29	36	0.926	19	10	18	18	-50
1	19	9	"PFJ0128"	"J170_18"	4630	24270	120	469	458	125	133	138	31	100	100	0	390	390	129	141	148	40	97	89	0	1.349	1.305	1.321	1.360	1.808	1.237	0.648	120	429	585	574	0.432	336	249	325	249	0
1	20	9	"PFJ0137"	"J171_6"	4800	24270	150	150	162	63	138	141	29	30	16	0	168	177	64	150	156	39	30	17	0	0.667	0.889	0.817	0.867	3.825	0.474	0.158	156	562	30	51	-0.585	12	18	24	27	-50
1	21	9	"PFJ0150"	"J181_2"	5020	24270	120	410	412	126	138	140	27	97	97	0	711	711	206	152	155	32	100	100	0	0.487	0.490	0.495	0.463	1.737	0.480	0.754	120	496	831	833	-1.039	272	559	274	559	0
1	22	9	"PFJ0153"	"J181_9"	5190	24270	120	689	642	205	141	149	44	100	95	0	1223	1168	337	158	173	68	100	99	0	0.515	0.496	0.508	0.468	1.625	0.487	0.823	120	521	1613	1511	-0.959	548	1065	501	1010	0
1	1	10	"PFJ0179"	"J198_2"	1220	24480	100	180	182	33	135	137	25	71	45	0	203	205	46	141	144	28	77	53	0	0.726	0.734	0.752	0.725	3.210	0.585	0.125	80	480	107	111	-0.462	45	62	47	64	0
1	2	10	"PFJ0184"	"J206_1"	1420	24470	120	457	454	155	135	136	26	96	95	0	807	777	281	135	139	25	98	98	0	0.479	0.497	0.530	0.499	1.906	0.476	0.756	120	520	994	961	-1.061	322	672	319	642	0
1	3	10	"PFJ0186"	"J206_6"	1590	24470	110	237	247	68	133	136	28	96	81	0	317	343	103	137	143	30	100	98	0	0.578	0.553	0.564	0.500	2.246	0.460	0.491	80	443	284	320	-0.791	104	180	114	206	0
1	4	10	"PFJ0188"	"J212_1"	1790	24470	120	290	287	87	127	131	26	95	89	0	672	652	236	135	138	26	98	98	0	0.304	0.309	0.303	0.302	1.816	0.282	0.676	120	575	700	677	-1.720	163	537	160	517	0
1	5	10	"PFJ0190"	"J212_4"	1980	24470	100	168	168	34	122	126	30	70	30	0	166	175	39	131	134	23	63	42	0	1.314	1.045	1.244	1.089	2.948	1.655	0.114	80	416	81	90	0.394	46	35	46	44	0
1	6	10	"PFJ0197"	"J218_1"	2170	24460	130	246	251	60	122	126	26	97	90	0	227	232	58	133	139	34	88	69	0	1.319	1.303	1.262	1.323	2.149	1.275	0.472	120	554	218	228	0.400	124	94	129	99	0
1	7	10	"PFJ0220"	"J222_7"	2350	24460	120	762	705	269	125	128	27	99	98	0	404	399	124	134	140	35	95	93	0	2.359	2.189	2.152	1.986	1.830	2.358	0.724	120	499	907	845	1.238	637	270	580	265	0
1	8	10	"PFJ0228"	"J227_3"	2540	24460	120	1694	1510	597	125	128	29	99	99	0	935	847	357	132	134	24	96	93	0	1.954	1.937	1.868	2.041	1.866	1.949	0.843	120	536	2372	2100	0.966	1569	803	1385	715	0
1	9	10	"PFJ0231"	"J22_1"	2740	24470	120	385	381	118	129	132	29	96	95	0	355	348	110	136	139	26	98	95	0	1.169	1.189	1.224	1.163	1.937	1.172	0.701	120	479	475	464	0.225	256	219	252	212	0
1	10	10	"PFJ0233"	"J22_3"	2920	24470	150	161	164	40	130	134	27	55	23	0	155	170	60	138	142	26	42	23	0	1.824	1.063	0.878	1.229	4.145	0.525	0.089	156	565	48	66	0.867	31	17	34	32	-50
1	11	10	"PFJ0238"	"J232_6"	3120	24460	130	208	218	54	127	130	26	90	75	0	318	323	103	140	145	32	94	87	0	0.455	0.497	0.458	0.475	2.454	0.411	0.461	120	546	259	274	-1.136	81	178	91	183	0
1	12	10	"PFJ0242"	"J236_1"	3310	24460	120	722	682	208	134	136	26	100	99	0	711	705	248	145	150	32	96	95	0	1.039	0.979	0.931	1.045	2.113	0.938	0.837	120	484	1154	1108	0.055	588	566	548	560	0
1	13	10	"PFJ0262"	"J248_1"	3490	24460	130	267	270	56	136	138	29	99	91	0	287	287	72	145	149	32	95	88	0	0.923	0.944	0.935	0.974	2.271	0.828	0.396	120	476	273	276	-0.116	131	142	134	142	0
1	14	10	"PFJ0264"	"J248_11"	3660	24480	150	137	144	38	131	134	29	23	8	0	150	164	82	142	147	32	25	10	0	0.750	0.591	0.689	0.739	4.025	0.309	0.131	156	639	14	35	-0.415	6	8	13	22	-50
1	15	10	"PFJ0267"	"J248_5"	3890	24470	80	150	154	43	132	132	26	44	23	0	212	216	48	140	146	32	84	55	0	0.250	0.289	0.580	0.463	2.825	0.176	0.079	52	314	90	98	-2.000	18	72	22	76	0
1	16	10	"PFJ0271"	"J252_2"	4060	24460	110	192	202	47	131	133	24	88	66	0	442	438	87	141	146	29	100	100	0	0.203	0.239	0.218	0.210	2.147	0.213	0.448	80	477	362	368	-2.303	61	301	71	297	0
1	17	10	"PFJ0273"	"J252_4"	4260	24460	120	523	492	139	129	132	24	99	99	0	462	444	116	142	147	31	97	94	0	1.231	1.202	1.188	1.193	1.862	1.213	0.787	120	490	714	665	0.300	394	320	363	302	0
1	18	10	"PFJ0275"	"J2541_2"	4440	24460	110	239	245	56	131	133	24	97	88	0	460	460	120	142	145	30	98	98	0	0.340	0.358	0.343	0.341	1.872	0.328	0.580	80	439	426	432	-1.558	108	318	114	318	0
1	19	10	"PFK0357"	"Kn3479_1"	4660	24460	150	159	178	74	134	138	29	44	32	0	189	225	111	146	155	43	50	34	0	0.581	0.557	0.640	0.782	3.206	0.480	0.330	156	581	68	123	-0.782	25	43	44	79	-50
1	20	10	"PFK0369"	"Kn3690_1"	4820	24460	120	1624	1497	542	139	148	54	100	100	0	1188	1133	366	153	166	65	99	99	0	1.435	1.386	1.418	1.347	1.800	1.429	0.818	120	432	2520	2338	0.521	1485	1035	1358	980	0
1	21	10	"PFK0371"	"Kn3698_1"	5020	24460	130	430	429	112	138	146	50	99	95	0	588	575	128	148	159	57	100	100	0	0.664	0.681	0.660	0.650	1.568	0.691	0.757	120	520	732	718	-0.592	292	440	291	427	0
1	22	10	"PFK0373"	"Kn3698_4"	5200	24460	120	346	361	102	135	142	43	99	95	0	655	651	178	145	157	67	100	97	0	0.414	0.447	0.438	0.432	1.615	0.431	0.758	120	519	721	732	-1.273	211	510	226	506	0
1	1	11	"PFK0375"	"Kn3744_1"	1220	24660	110	1273	1127	506	126	128	24	100	100	0	1516	1353	542	135	140	38	100	100	0	0.831	0.822	0.810	0.775	1.498	0.794	0.824	80	489	2528	2219	-0.268	1147	1381	1001	1218	0
1	2	11	"PFK0378"	"Kn3773_1"	1400	24660	120	348	334	99	126	129	25	95	91	0	426	426	141	130	137	38	95	92	0	0.750	0.703	0.693	0.658	1.964	0.664	0.717	120	480	518	504	-0.415	222	296	208	296	0
1	3	11	"PFK0408"	"Kn4447_1"	1590	24660	120	231	233	59	125	129	24	93	86	0	272	279	69	131	135	25	96	93	0	0.752	0.730	0.713	0.706	2.213	0.689	0.476	120	542	247	256	-0.412	106	141	108	148	0
1	4	11	"PFK0410"	"Kn4524_1"	1800	24660	120	243	237	58	125	128	23	93	84	0	512	513	144	133	137	28	100	98	0	0.311	0.295	0.306	0.287	1.730	0.268	0.624	120	512	497	492	-1.683	118	379	112	380	0
1	5	11	"PFK0412"	"Kn459_3"	1980	24660	120	1154	1026	345	123	124	22	99	99	0	1340	1251	370	133	136	25	100	99	0	0.854	0.808	0.836	0.788	1.888	0.812	0.855	120	504	2238	2021	-0.227	1031	1207	903	1118	0
1	6	11	"PFK0415"	"Kn4670_1"	2170	24660	130	219	228	66	122	124	25	96	77	0	259	274	97	132	137	30	95	85	0	0.764	0.746	0.741	0.748	2.160	0.658	0.506	120	565	224	248	-0.389	97	127	106	142	0
1	7	11	"PFK0423"	"Kn4895_2"	2360	24660	120	176	184	55	124	126	25	77	50	0	231	250	91	131	135	32	87	70	0	0.520	0.504	0.499	0.535	2.776	0.362	0.215	120	515	152	179	-0.943	52	100	60	119	0
1	8	11	"PFK0431"	"Kn5081_1"	2550	24660	120	282	278	66	120	123	24	95	94	0	965	912	257	130	132	27	100	99	0	0.194	0.202	0.204	0.190	1.598	0.193	0.770	120	529	997	940	-2.366	162	835	158	782	0
1	9	11	"PFK0462"	"Kn585_3"	2750	24660	120	481	468	157	125	127	25	98	97	0	653	625	189	131	135	29	99	98	0	0.682	0.694	0.707	0.669	1.853	0.695	0.798	120	544	878	837	-0.552	356	522	343	494	0
1	10	11	"PFK0466"	"Kn588_2"	2920	24650	110	390	372	93	130	133	24	100	100	0	582	573	105	136	142	37	100	100	0	0.583	0.554	0.541	0.517	1.548	0.563	0.747	80	412	706	679	-0.779	260	446	242	437	0
1	11	11	"PFK0469"	"Kn5905_4"	3110	24650	130	195	203	60	128	130	25	85	61	0	463	476	138	141	145	36	99	97	0	0.208	0.224	0.217	0.199	2.099	0.210	0.414	120	579	389	410	-2.265	67	322	75	335	0
1	12	11	"PFK0476"	"Kn603_2"	3310	24650	120	2808	2601	1256	127	131	27	100	100	0	4598	4324	1787	147	149	32	100	100	0	0.602	0.592	0.604	0.541	1.503	0.601	0.878	120	514	7132	6651	-0.731	2681	4451	2474	4177	0
1	13	11	"PFK0484"	"Kn656_1"	3500	24650	120	275	282	72	131	134	26	99	91	0	385	394	101	143	148	31	100	99	0	0.595	0.602	0.595	0.572	1.749	0.558	0.622	120	498	386	402	-0.749	144	242	151	251	0
1	14	11	"PFK0486"	"Kn657_2"	3690	24650	120	1798	1684	674	130	132	25	100	100	0	951	893	307	140	143	26	97	97	0	2.057	2.064	2.008	1.903	1.789	2.204	0.807	120	435	2479	2307	1.040	1668	811	1554	753	0
1	15	11	"PFK0519"	"Kn819_1"	3870	24650	130	1494	1472	653	128	131	25	100	100	0	3777	3810	1461	141	145	28	100	99	0	0.376	0.366	0.382	0.344	1.728	0.355	0.810	120	587	5002	5013	-1.412	1366	3636	1344	3669	0
1	16	11	"PFK0523"	"Kn8362_1"	4070	24650	130	385	378	117	130	132	24	99	95	0	417	423	131	141	146	30	99	95	0	0.924	0.879	0.883	0.851	1.879	0.881	0.685	120	621	531	530	-0.114	255	276	248	282	0
1	17	11	"PFK0526"	"Kn8409_1"	4270	24650	120	227	223	53	132	134	24	88	75	0	549	511	164	141	146	30	97	94	0	0.233	0.246	0.253	0.243	2.097	0.222	0.558	120	494	503	461	-2.103	95	408	91	370	0
1	18	11	"PFK0538"	"Kn906_1"	4450	24650	120	574	543	162	134	137	27	100	98	0	448	436	124	146	157	46	95	91	0	1.457	1.410	1.387	1.423	1.893	1.423	0.759	120	471	742	699	0.543	440	302	409	290	0
1	19	11	"PFK0541"	"Kn918_1"	4630	24650	130	2137	1780	996	138	145	62	98	90	0	1869	1655	804	152	165	54	99	98	0	1.164	1.092	1.119	0.992	2.076	1.228	0.751	120	539	3716	3145	0.219	1999	1717	1642	1503	0
1	20	11	"PFK0549"	"Kn945_1"	4840	24650	130	1952	1688	605	147	156	70	100	99	0	1559	1447	398	153	162	56	100	99	0	1.284	1.191	1.233	1.112	1.575	1.271	0.878	120	567	3211	2835	0.360	1805	1406	1541	1294	0
1	21	11	"PFK1038"	"Ks510_8"	5020	24640	130	1044	974	310	147	153	48	100	100	0	984	935	301	151	160	56	99	97	0	1.077	1.055	1.014	1.074	1.812	1.014	0.777	120	556	1730	1611	0.107	897	833	827	784	0
1	22	11	"PFK1040"	"Ks51_11"	5210	24650	120	1189	1039	404	135	148	155	95	85	0	1157	1113	302	143	155	206	98	95	0	1.039	0.932	0.988	0.824	1.821	0.950	0.625	120	500	2068	1874	0.056	1054	1014	904	970	0
1	1	12	"PFK1042"	"Ks51_2"	1260	24850	150	157	158	30	130	134	29	45	18	0	153	158	37	137	143	38	28	9	0	1.688	1.333	0.901	0.843	3.725	0.387	0.055	156	715	43	49	0.755	27	16	28	21	-50
1	2	12	"PFK1044"	"Ks51_4"	1420	24850	120	258	265	65	121	125	22	99	94	0	640	643	223	130	134	25	99	98	0	0.269	0.281	0.279	0.282	1.738	0.249	0.716	120	416	647	657	-1.896	137	510	144	513	0
1	3	12	"PFK1046"	"Ks51_6"	1600	24850	120	170	176	44	123	127	24	73	47	0	280	288	73	132	137	26	100	95	0	0.318	0.340	0.350	0.317	2.497	0.303	0.333	120	488	195	209	-1.655	47	148	53	156	0
1	4	12	"PFK1048"	"Ks532_3"	1800	24850	120	169	173	38	129	137	127	4	0	0	194	205	56	133	143	106	24	2	0	0.656	0.611	0.635	0.603	3.087	0.516	0.195	120	525	101	116	-0.609	40	61	44	72	0
1	5	12	"PFK1074"	"Ks56_11"	1980	24850	130	216	220	52	126	135	125	18	1	0	259	268	60	129	138	103	71	9	0	0.692	0.676	0.652	0.670	2.238	1.020	0.813	120	546	220	233	-0.531	90	130	94	139	0
1	6	12	"PFK1076"	"Ks56_16"	2180	24850	120	173	178	39	124	125	23	79	51	0	187	193	46	129	132	24	78	59	0	0.845	0.844	0.802	0.888	4.133	0.758	0.180	120	488	107	118	-0.243	49	58	54	64	0
1	7	12	"PFK1078"	"Ks56_18"	2370	24850	120	496	481	134	121	124	24	100	100	0	350	347	95	128	133	46	96	92	0	1.689	1.644	1.747	1.632	1.878	1.729	0.652	120	486	597	579	0.756	375	222	360	219	0
1	8	12	"PFK1080"	"Ks56_23"	2560	24850	120	166	172	44	121	123	26	70	40	0	366	360	100	127	132	28	99	95	0	0.188	0.219	0.205	0.193	2.552	0.191	0.288	120	521	284	284	-2.409	45	239	51	233	0
1	9	12	"PFK1082"	"Ks56_26"	2760	24860	80	158	165	48	128	132	27	51	28	0	180	185	47	130	135	32	61	40	0	0.600	0.673	1.000	0.863	3.214	0.557	0.093	52	308	80	92	-0.737	30	50	37	55	0
1	10	12	"PFK1085"	"Ks56_32"	2930	24850	130	1410	1261	481	129	132	25	100	100	0	1001	958	251	132	139	35	100	100	0	1.474	1.370	1.459	1.254	1.607	1.559	0.821	120	558	2150	1958	0.560	1281	869	1132	826	0
1	11	12	"PFK1110"	"Ks624_12"	3120	24840	120	873	804	247	126	128	25	100	100	0	596	594	171	133	136	24	99	97	0	1.613	1.471	1.476	1.469	1.715	1.470	0.797	120	491	1210	1139	0.690	747	463	678	461	0
1	12	12	"PFK1113"	"Ks624_4"	3310	24840	120	226	229	53	126	127	24	96	86	0	593	575	149	135	140	29	98	98	0	0.218	0.234	0.231	0.223	2.125	0.213	0.595	120	429	558	543	-2.195	100	458	103	440	0
1	13	12	"PFK1115"	"Ks625_10"	3480	24870	150	140	141	29	132	134	26	26	7	0	151	160	41	140	145	31	31	16	0	0.727	0.450	0.952	0.887	4.512	0.271	0.044	156	595	19	29	-0.459	8	11	9	20	-50
1	14	12	"PFK1117"	"Ks625_14"	3690	24840	120	434	421	121	133	134	25	100	98	0	1143	1085	384	140	145	28	99	99	0	0.300	0.305	0.304	0.311	1.825	0.273	0.762	120	492	1304	1233	-1.736	301	1003	288	945	0
1	15	12	"PFK1119"	"Ks625_7"	3880	24850	120	211	212	44	130	132	26	89	75	0	520	511	140	139	145	28	100	97	0	0.213	0.220	0.220	0.210	2.280	0.189	0.476	120	505	462	454	-2.234	81	381	82	372	0
1	16	12	"PFK1122"	"Ks646_2"	4080	24850	120	205	206	50	135	135	26	82	64	0	523	505	137	137	142	27	99	99	0	0.181	0.193	0.199	0.188	2.351	0.183	0.430	120	506	456	439	-2.463	70	386	71	368	0
1	17	12	"PFK1144"	"Ks66_16"	4260	24840	130	1506	1383	512	137	139	25	100	99	0	805	730	281	141	145	27	95	94	0	2.062	2.115	2.093	2.240	2.008	2.106	0.831	120	461	2033	1835	1.044	1369	664	1246	589	0
1	18	12	"PFK1146"	"Ks66_3"	4450	24840	150	140	148	37	142	144	30	21	3	0	155	157	37	150	167	60	9	1	0	-0.400	0.857	0.863	0.956	3.555	0.211	0.086	156	508	3	13	Error	-2	5	6	7	-50
1	19	12	"PFK1149"	"Ks66_7"	4650	24840	120	351	347	85	147	159	74	92	70	0	451	451	127	158	176	63	95	90	0	0.696	0.683	0.693	0.707	2.036	0.692	0.430	120	476	497	493	-0.522	204	293	200	293	0
1	20	12	"PFK1151"	"Ks68_13"	4840	24850	120	5074	4611	1679	153	164	77	100	100	0	4699	4382	1468	153	162	45	100	100	0	1.082	1.054	1.078	1.016	1.793	1.059	0.869	120	439	9467	8687	0.114	4921	4546	4458	4229	0
1	21	12	"PFK1153"	"Ks692_12"	5000	24870	150	156	157	32	148	152	36	19	3	0	164	175	60	149	155	37	33	14	0	0.533	0.346	0.611	0.561	3.879	0.353	0.072	156	577	23	35	-0.907	8	15	9	26	-50
1	22	12	"PFK1155"	"Ks692_6"	5210	24830	120	186	199	61	142	155	152	6	0	0	217	250	126	148	160	202	11	4	0	0.638	0.559	0.738	0.655	3.365	0.377	0.285	120	526	113	159	-0.649	44	69	57	102	0
1	1	13	"PFM0107"	"M17691_2"	1220	25040	120	228	228	52	133	136	26	89	76	0	409	413	118	145	149	28	99	97	0	0.360	0.354	0.352	0.345	2.080	0.291	0.469	120	556	359	363	-1.475	95	264	95	268	0
1	2	13	"PFM0110"	"M18079_3"	1420	25040	120	415	396	117	125	129	24	99	96	0	482	452	150	135	138	26	94	93	0	0.836	0.855	0.847	0.837	1.753	0.807	0.765	120	456	637	588	-0.259	290	347	271	317	0
1	3	13	"PFM0112"	"M18079_5"	1600	25040	120	1857	1673	705	124	127	23	100	100	0	1333	1267	507	130	134	25	98	98	0	1.441	1.362	1.379	1.284	1.779	1.415	0.830	120	397	2936	2686	0.527	1733	1203	1549	1137	0
1	4	13	"PFM0116"	"M18377_2"	1740	25060	150	122	125	22	128	136	118	0	0	0	129	132	25	130	138	97	0	0	0	6.000	-1.500	0.878	1.026	3.766	1.521	0.075	156	621	-7	-1	2.585	-6	-1	-3	2	-50
1	5	13	"PFM0118"	"M1840_2"	1990	25040	120	205	218	47	127	136	124	22	0	0	355	359	89	132	140	102	95	55	0	0.350	0.401	0.396	0.386	1.964	0.903	0.627	120	563	301	318	-1.515	78	223	91	227	0
1	6	13	"PFM0121"	"M18869_1"	2180	25040	120	1556	1455	605	129	132	28	99	99	0	902	876	343	138	141	32	95	93	0	1.868	1.797	1.693	1.729	1.812	1.863	0.852	120	448	2191	2064	0.901	1427	764	1326	738	0
1	7	13	"PFM0142"	"M196_6"	2310	25020	110	366	356	108	128	137	62	91	82	0	352	361	99	134	144	60	98	88	0	1.092	1.004	1.007	0.971	1.882	0.844	0.439	80	398	456	455	0.127	238	218	228	227	0
1	8	13	"PFM0144"	"M196_8"	2510	25020	110	2844	2586	1031	124	132	56	100	100	0	1290	1266	393	131	140	60	100	100	0	2.347	2.169	2.299	2.024	1.723	2.330	0.823	80	484	3879	3597	1.231	2720	1159	2462	1135	0
1	9	13	"PFM0148"	"M19895_2"	2690	25020	110	230	234	52	127	131	29	93	87	0	276	272	58	133	139	40	97	80	0	0.720	0.770	0.761	0.743	1.941	0.778	0.462	80	493	246	246	-0.473	103	143	107	139	0
1	10	13	"PFM0152"	"M20060_1"	2890	25020	120	217	223	50	131	135	30	87	71	0	322	328	89	139	144	33	95	90	0	0.470	0.487	0.461	0.459	2.244	0.423	0.475	120	532	269	281	-1.089	86	183	92	189	0
1	11	13	"PFM0154"	"M20186_2"	3090	25020	100	1424	1368	669	132	135	27	100	100	0	462	456	164	141	143	27	97	93	0	4.025	3.924	3.765	3.741	2.346	4.824	0.656	80	416	1613	1551	2.009	1292	321	1236	315	0
1	12	13	"PFM0156"	"M20989_1"	3270	25020	120	1546	1300	594	133	134	26	98	97	0	877	840	326	139	144	27	96	96	0	1.915	1.665	1.666	1.462	2.067	1.789	0.815	120	526	2151	1868	0.937	1413	738	1167	701	0
1	13	13	"PFM0179"	"M22143_2"	3460	25010	110	199	206	45	133	135	27	86	62	0	405	396	100	141	147	33	98	96	0	0.250	0.286	0.274	0.271	2.156	0.272	0.425	80	376	330	328	-2.000	66	264	73	255	0
1	14	13	"PFM0182"	"M22193_2"	3640	25020	120	384	368	94	132	133	25	98	95	0	630	622	163	136	144	32	100	100	0	0.510	0.486	0.488	0.479	1.545	0.462	0.757	120	485	746	722	-0.971	252	494	236	486	0
1	15	13	"PFM0184"	"M22193_8"	3840	25020	120	663	622	223	130	131	25	100	98	0	570	571	172	138	144	34	100	100	0	1.234	1.136	1.153	1.059	1.691	1.221	0.748	120	530	965	925	0.303	533	432	492	433	0
1	16	13	"PFM0186"	"M22451_2"	4040	25030	90	161	167	37	134	133	25	53	28	0	191	195	46	135	141	28	71	50	0	0.482	0.550	0.568	0.649	4.233	0.370	0.047	52	366	83	93	-1.052	27	56	33	60	0
1	17	13	"PFM0193"	"M22678_3"	4220	25020	120	637	609	259	137	139	27	97	95	0	1093	1039	443	141	144	27	99	99	0	0.525	0.526	0.555	0.506	1.890	0.508	0.794	120	474	1452	1370	-0.929	500	952	472	898	0
1	18	13	"PFM0196"	"M2305_1"	4410	25020	140	200	220	80	140	144	30	75	48	0	287	297	116	148	159	51	79	60	0	0.432	0.537	0.550	0.565	2.919	0.491	0.361	156	529	199	229	-1.212	60	139	80	149	0
1	19	13	"PFM0218"	"M24561_3"	4600	25010	130	1405	1264	488	145	154	63	99	93	0	904	847	311	155	169	52	97	96	0	1.682	1.617	1.612	1.529	2.105	1.645	0.744	120	552	2009	1811	0.750	1260	749	1119	692	0
1	20	13	"PFM0224"	"M24933_22"	4800	25030	100	170	175	43	145	155	73	13	1	0	221	231	66	149	157	41	73	40	0	0.347	0.366	0.504	0.460	2.832	0.287	0.106	80	407	97	112	-1.526	25	72	30	82	0
1	21	13	"PFM0227"	"M24933_9"	4990	25020	120	213	215	49	141	144	38	72	48	0	219	226	56	145	149	35	79	56	0	0.973	0.914	0.964	0.969	2.825	0.970	0.325	120	430	146	155	-0.040	72	74	74	81	0
1	22	13	"PFM0229"	"M25032_3"	5170	25020	120	2848	2424	970	142	146	37	100	100	0	1510	1438	463	146	153	43	100	100	0	1.984	1.766	1.839	1.672	1.582	1.934	0.837	120	580	4070	3574	0.988	2706	1364	2282	1292	0
1	1	14	"PFM0231"	"M2511_3"	1190	25220	120	262	268	64	130	134	34	97	84	0	216	223	58	143	150	42	71	39	0	1.808	1.725	1.724	1.741	2.485	1.690	0.343	120	583	205	218	0.855	132	73	138	80	0
1	2	14	"PFM0234"	"M25344_2"	1380	25220	120	240	240	55	125	128	25	96	87	0	410	416	125	133	136	24	100	96	0	0.415	0.406	0.421	0.401	2.061	0.350	0.568	120	461	392	398	-1.268	115	277	115	283	0
1	3	14	"PFM0693"	"M50721_5"	1560	25230	120	1051	979	321	123	125	23	100	100	0	601	597	182	128	131	23	99	98	0	1.962	1.825	1.862	1.763	1.613	1.912	0.822	120	525	1401	1325	0.972	928	473	856	469	0
1	4	14	"PFM0695"	"M51089_1"	1760	25230	120	213	216	54	123	125	23	91	80	0	303	315	98	128	131	23	98	95	0	0.514	0.497	0.582	0.500	2.313	0.434	0.493	120	434	265	280	-0.959	90	175	93	187	0
1	5	14	"PFM0698"	"M51323_1"	1930	25220	110	1647	1454	573	126	130	48	100	100	0	1333	1321	409	131	142	94	100	100	0	1.265	1.116	1.129	1.035	1.496	1.148	0.872	80	431	2723	2518	0.340	1521	1202	1328	1190	0
1	6	14	"PFM0702"	"M5172_2"	2120	25230	120	193	210	68	130	134	45	69	34	0	415	426	136	139	150	88	96	80	0	0.228	0.279	0.241	0.245	2.408	0.255	0.416	120	503	339	367	-2.131	63	276	80	287	0
1	7	14	"PFM0705"	"M52114_1"	2320	25230	120	1634	1490	533	134	140	34	100	97	0	1506	1412	512	143	149	37	98	96	0	1.101	1.069	1.078	1.077	2.032	1.067	0.865	120	539	2863	2625	0.138	1500	1363	1356	1269	0
1	8	14	"PFM0710"	"M52423_1"	2520	25230	120	323	327	99	131	134	25	96	95	0	1008	937	304	139	143	35	99	98	0	0.221	0.246	0.237	0.247	1.779	0.233	0.759	120	525	1061	994	-2.178	192	869	196	798	0
1	9	14	"PFM0728"	"M53642_4"	2700	25230	120	1191	1089	419	133	136	29	100	98	0	814	827	284	140	145	32	100	100	0	1.570	1.392	1.370	1.274	1.802	1.462	0.832	120	525	1732	1643	0.651	1058	674	956	687	0
1	10	14	"PFM0732"	"M53850_1"	2890	25220	120	22906	21240	8411	140	145	32	100	100	0	5970	5463	2324	146	151	34	98	95	0	3.909	3.968	3.884	4.016	1.811	4.059	0.895	120	512	28590	26417	1.967	22766	5824	21100	5317	0
1	11	14	"PFM0734"	"M53930_1"	3080	25220	120	2220	1950	705	144	146	30	100	100	0	1722	1571	568	150	152	27	97	96	0	1.321	1.271	1.283	1.334	2.171	1.276	0.860	120	554	3648	3227	0.401	2076	1572	1806	1421	0
1	12	14	"PFM0738"	"M54370_2"	3270	25220	110	168	176	48	137	138	26	55	33	0	214	222	64	144	147	28	81	57	0	0.443	0.500	0.621	0.569	2.511	0.537	0.210	80	485	101	117	-1.175	31	70	39	78	0
1	13	14	"PFM0742"	"M5455_1"	3470	25220	120	374	372	114	133	134	26	98	94	0	1143	1107	371	141	146	31	100	100	0	0.241	0.247	0.250	0.242	1.603	0.238	0.770	120	580	1243	1205	-2.056	241	1002	239	966	0
1	14	14	"PFM0744"	"M5455_6"	3660	25220	120	145	159	44	130	131	23	44	25	0	285	306	97	135	140	27	97	93	0	0.100	0.170	0.205	0.174	2.925	0.153	0.155	120	500	165	200	-3.322	15	150	29	171	0
1	15	14	"PFM0765"	"M55888_4"	3840	25220	120	463	490	187	129	131	24	99	98	0	431	434	136	137	141	33	96	96	0	1.136	1.215	1.231	1.176	1.700	1.286	0.693	120	464	628	658	0.184	334	294	361	297	0
1	16	14	"PFM0770"	"M55941_1"	4020	25240	150	137	141	29	135	137	27	21	6	0	140	148	40	144	149	34	17	7	0	-0.500	1.500	1.050	0.895	4.463	0.222	0.005	156	668	-2	10	Error	2	-4	6	4	-50
1	17	14	"PFM0772"	"M56059_1"	4230	25220	130	301	298	96	137	143	37	89	75	0	446	429	131	151	162	50	94	88	0	0.556	0.579	0.618	0.521	2.146	0.587	0.636	120	577	459	439	-0.847	164	295	161	278	0
1	18	14	"PFM0780"	"M56462_2"	4420	25220	130	1324	1186	558	140	147	38	96	95	0	1715	1517	638	157	169	53	97	95	0	0.760	0.769	0.796	0.709	2.232	0.810	0.773	120	577	2742	2406	-0.396	1184	1558	1046	1360	0
1	19	14	"PFM0782"	"M56512_15"	4600	25250	150	151	153	32	140	146	52	7	1	0	169	183	51	151	157	35	37	23	0	0.611	0.406	0.635	0.635	3.473	0.197	0.023	156	665	29	45	-0.710	11	18	13	32	-50
1	20	14	"PFM0785"	"M56710_1"	4800	25210	130	579	544	160	138	144	55	99	92	0	734	715	214	147	152	32	97	97	0	0.751	0.715	0.679	0.654	1.655	0.685	0.713	120	580	1028	974	-0.413	441	587	406	568	0
1	21	14	"PFM0809"	"M58416_1"	4990	25230	120	149	151	40	138	142	32	25	10	0	183	197	82	146	151	31	52	35	0	0.297	0.255	0.529	0.500	3.625	0.273	0.085	120	559	48	64	-1.750	11	37	13	51	0
1	22	14	"PFM0815"	"M58784_1"	5190	25220	90	156	161	58	139	145	35	38	13	0	210	220	87	150	156	42	61	36	0	0.283	0.314	0.662	0.497	3.689	3.863	0.420	52	401	77	92	-1.819	17	60	22	70	0
1	1	15	"PFM0817"	"M58847_5"	1200	25420	120	230	232	58	130	133	27	91	78	0	775	742	235	140	144	29	100	100	0	0.157	0.169	0.162	0.167	1.802	0.153	0.577	120	613	735	704	-2.667	100	635	102	602	0
1	2	15	"PFM0820"	"M5894_7"	1380	25410	120	195	202	57	124	126	25	90	65	0	347	351	114	132	135	23	95	93	0	0.330	0.356	0.314	0.319	2.185	0.307	0.416	120	522	286	297	-1.598	71	215	78	219	0
1	3	15	"PFM0824"	"M59170_6"	1560	25440	80	153	150	30	123	127	27	51	15	0	141	146	36	131	135	25	32	17	0	3.000	1.800	1.000	1.155	3.644	1.194	0.051	52	307	40	42	1.585	30	10	27	15	0
1	4	15	"PFM0828"	"M59497_4"	1760	25410	120	1935	1669	718	123	125	27	100	100	0	1295	1126	502	130	133	24	95	93	0	1.555	1.552	1.541	1.682	2.247	1.541	0.851	120	548	2977	2542	0.637	1812	1165	1546	996	0
1	5	15	"PFN0330"	"N134_61"	1950	25410	130	601	603	209	125	129	45	100	96	0	297	311	96	131	140	83	85	49	0	2.867	2.656	2.764	2.753	2.005	2.837	0.606	120	572	642	658	1.520	476	166	478	180	0
1	6	15	"PFN0332"	"N134_67"	2140	25410	120	1626	1486	547	126	131	56	99	98	0	798	743	284	132	136	24	95	91	0	2.252	2.226	2.262	2.488	2.070	2.250	0.860	120	543	2166	1971	1.171	1500	666	1360	611	0
1	7	15	"PFN0334"	"N134_74"	2340	25410	120	218	215	46	127	129	25	90	77	0	326	315	91	135	138	26	95	87	0	0.476	0.489	0.466	0.508	2.216	0.420	0.496	120	543	282	268	-1.070	91	191	88	180	0
1	8	15	"PFN0336"	"N134_76"	2530	25410	120	1573	1413	518	128	129	23	100	100	0	586	579	173	135	138	24	100	100	0	3.204	2.894	2.870	2.747	1.551	3.142	0.827	120	491	1896	1729	1.680	1445	451	1285	444	0
1	9	15	"PFN0338"	"N134_78"	2730	25420	120	189	196	52	132	134	28	74	52	0	477	462	129	139	145	38	99	95	0	0.169	0.198	0.201	0.176	2.367	0.193	0.401	120	492	395	387	-2.568	57	338	64	323	0
1	10	15	"PFN0342"	"N134_83"	2900	25410	120	1778	1594	596	139	143	32	100	100	0	1361	1284	433	145	150	39	100	99	0	1.348	1.277	1.287	1.221	1.632	1.319	0.869	120	483	2855	2594	0.431	1639	1216	1455	1139	0
1	11	15	"PFN0360"	"N135_22"	3090	25410	120	646	621	177	141	144	29	100	100	0	354	370	130	146	150	34	95	91	0	2.428	2.143	2.328	2.215	2.018	2.177	0.625	120	500	713	704	1.280	505	208	480	224	0
1	12	15	"PFN0363"	"N135_27"	3280	25410	120	239	255	66	137	138	25	95	86	0	322	323	100	142	146	34	94	85	0	0.567	0.652	0.656	0.653	2.192	0.568	0.518	120	533	282	299	-0.819	102	180	118	181	0
1	13	15	"PFN0365"	"N135_7"	3480	25410	120	209	214	55	131	134	25	85	69	0	465	450	141	140	143	27	99	96	0	0.240	0.268	0.276	0.253	2.086	0.248	0.541	120	529	403	393	-2.059	78	325	83	310	0
1	14	15	"PFN0367"	"N135_9"	3670	25410	120	489	466	151	129	130	24	99	96	0	376	383	117	138	141	26	99	98	0	1.513	1.376	1.402	1.290	1.884	1.442	0.665	120	526	598	582	0.597	360	238	337	245	0
1	15	15	"PFN0369"	"N136_13"	3870	25410	120	266	272	83	136	141	38	90	75	0	824	798	287	141	146	31	98	98	0	0.190	0.207	0.183	0.186	2.102	0.181	0.548	120	526	813	793	-2.393	130	683	136	657	0
1	16	15	"PFN0371"	"N136_16"	4040	25410	100	153	157	33	138	142	31	31	12	0	253	257	64	145	154	44	87	66	0	0.139	0.170	0.216	0.195	2.931	0.132	0.040	80	351	123	131	-2.848	15	108	19	112	0
1	17	15	"PFN0390"	"N137_31"	4230	25410	120	753	702	251	139	145	37	96	92	0	554	592	256	157	169	55	97	91	0	1.547	1.294	1.459	1.239	2.619	1.276	0.586	120	571	1011	998	0.629	614	397	563	435	0
1	18	15	"PFN0393"	"N137_38"	4430	25440	100	176	184	53	140	144	26	61	36	0	197	239	112	153	160	37	55	41	0	0.818	0.512	0.579	0.579	4.974	0.187	0.067	80	421	80	130	-0.290	36	44	44	86	0
1	19	15	"PFN0395"	"N137_4"	4620	25410	120	546	523	163	139	141	26	100	98	0	652	624	190	147	153	31	99	97	0	0.806	0.805	0.791	0.808	1.978	0.792	0.783	120	470	912	861	-0.311	407	505	384	477	0
1	20	15	"PFN0398"	"N137_44"	4800	25410	120	200	205	42	138	141	31	79	49	0	476	463	123	146	150	30	100	100	0	0.188	0.211	0.220	0.190	2.140	0.192	0.415	120	490	392	384	-2.412	62	330	67	317	0
1	21	15	"PFN0400"	"N137_5"	4990	25410	120	603	596	198	140	144	31	99	97	0	559	565	196	148	153	33	98	97	0	1.127	1.094	1.158	1.061	1.880	1.075	0.740	120	552	874	873	0.172	463	411	456	417	0
1	22	15	"PFN0403"	"N137_53"	5210	25440	90	165	171	48	142	145	28	36	17	0	202	209	78	155	160	36	57	26	0	0.489	0.537	0.545	0.432	3.365	0.276	0.057	52	339	70	83	-1.031	23	47	29	54	0
1	1	16	"PFN0420"	"N138_29"	1210	25620	100	167	167	39	133	135	26	53	26	0	195	213	71	139	143	27	77	51	0	0.607	0.459	0.551	0.539	3.555	0.278	0.099	80	455	90	108	-0.720	34	56	34	74	0
1	2	16	"PFN0422"	"N138_30"	1390	25610	120	159	163	31	126	129	25	58	28	0	270	273	80	136	138	24	92	88	0	0.246	0.270	0.283	0.267	3.134	0.194	0.186	120	534	167	174	-2.022	33	134	37	137	0
1	3	16	"PFN0427"	"N138_36"	1590	25610	120	142	144	30	122	124	25	42	18	0	161	167	49	132	135	23	54	30	0	0.690	0.629	0.652	0.799	4.379	0.334	0.040	120	554	49	57	-0.536	20	29	22	35	0
1	4	16	"PFN0429"	"N138_39"	1770	25610	120	1552	1417	585	122	123	22	100	99	0	999	912	327	134	137	25	98	97	0	1.653	1.665	1.731	1.594	1.995	1.777	0.836	120	530	2295	2073	0.725	1430	865	1295	778	0
1	5	16	"PFN0431"	"N138_43"	1970	25610	120	304	319	156	122	127	56	88	73	0	790	816	308	135	137	24	100	100	0	0.278	0.289	0.289	0.257	1.991	0.278	0.444	120	539	837	878	-1.848	182	655	197	681	0
1	6	16	"PFN0435"	"N138_51"	2150	25620	100	127	137	36	123	129	64	8	1	0	151	167	53	130	136	50	37	12	0	0.190	0.378	0.522	0.468	3.572	1.873	0.054	80	434	25	51	-2.392	4	21	14	37	0
1	7	16	"PFN0839"	"N163_7"	2340	25610	80	250	251	68	119	121	23	98	86	0	240	266	105	132	137	36	86	67	0	1.213	0.985	0.950	1.049	2.539	0.855	0.614	52	328	239	266	0.279	131	108	132	134	0
1	8	16	"PFN0843"	"N164_7"	2530	25600	130	1198	1104	420	121	124	23	100	100	0	801	777	324	133	135	22	97	95	0	1.612	1.526	1.520	1.625	1.937	1.490	0.837	120	614	1745	1627	0.689	1077	668	983	644	0
1	9	16	"PFN0846"	"N165_14"	2710	25600	110	906	863	190	133	136	27	100	100	0	923	863	217	139	147	49	100	97	0	0.986	1.008	0.995	1.038	1.556	0.973	0.852	80	482	1557	1454	-0.020	773	784	730	724	0
1	10	16	"PFN0848"	"N165_16"	2910	25610	120	29817	26469	10926	143	147	32	100	100	0	10727	9357	3650	144	152	49	99	99	0	2.804	2.857	2.879	2.757	1.915	3.054	0.858	120	533	40257	35539	1.487	29674	10583	26326	9213	0
1	11	16	"PFN0852"	"N165_8"	3090	25600	120	229	242	67	144	148	31	87	66	0	317	315	86	144	148	33	95	89	0	0.491	0.573	0.527	0.522	2.209	0.522	0.404	120	508	258	269	-1.025	85	173	98	171	0
1	12	16	"PFN0854"	"N166_2"	3270	25610	150	148	152	31	136	139	32	26	5	0	151	155	38	141	146	33	23	10	0	1.200	1.143	0.952	0.930	3.596	2.515	0.002	156	621	22	30	0.263	12	10	16	14	-50
1	13	16	"PFN0877"	"N168_9"	3460	25620	150	141	148	47	135	142	44	16	4	0	150	180	282	146	150	32	25	12	0	1.500	0.382	0.983	1.019	3.567	0.037	0.006	156	639	10	47	0.585	6	4	13	34	-50
1	14	16	"PFN0881"	"N169_15"	3650	25620	150	135	147	58	134	139	38	17	7	0	140	152	47	147	151	30	21	10	0	-0.143	2.600	0.875	0.956	3.489	2.186	0.054	156	664	-6	18	Error	1	-7	13	5	-50
1	15	16	"PFN0884"	"N169_20"	3850	25620	90	206	221	72	140	147	43	63	34	0	163	174	48	150	155	31	40	13	0	5.077	3.375	2.167	2.248	3.403	3.089	0.089	52	383	79	105	2.344	66	13	81	24	0
1	16	16	"PFN0889"	"N170_4"	4050	25590	110	387	373	119	143	150	38	91	87	0	203	217	54	152	161	46	53	32	0	4.784	3.538	3.573	3.649	2.908	4.229	0.247	80	490	295	295	2.258	244	51	230	65	0
1	17	16	"PFN0891"	"N171_3"	4230	25610	120	252	266	99	146	151	38	81	60	0	349	353	125	158	169	52	90	75	0	0.555	0.615	0.590	0.609	2.539	0.605	0.445	120	503	297	315	-0.850	106	191	120	195	0
1	18	16	"PFN0895"	"N173_3"	4410	25610	150	151	153	32	140	143	28	26	10	0	152	163	47	151	157	37	23	7	0	11.000	1.083	0.743	0.729	3.228	0.180	0.006	156	610	12	25	3.459	11	1	13	12	-50
1	19	16	"PFN0917"	"N177_5"	4620	25630	150	138	143	35	135	138	29	21	7	0	143	176	128	146	151	30	25	12	0	-1.000	0.267	0.656	0.636	3.598	0.122	0.053	156	566	0	38	Error	3	-3	8	30	-50
1	20	16	"PFN0923"	"N181_1"	4800	25600	120	878	834	268	134	136	26	100	99	0	649	629	217	146	151	32	98	96	0	1.479	1.449	1.427	1.481	1.819	1.445	0.787	120	482	1247	1183	0.565	744	503	700	483	0
1	21	16	"PFN0925"	"N181_11"	5000	25600	120	2924	2575	1062	138	139	25	99	99	0	1440	1338	439	147	154	33	100	99	0	2.155	2.046	2.057	1.902	1.634	2.240	0.859	120	519	4079	3628	1.107	2786	1293	2437	1191	0
1	22	16	"PFN0928"	"N181_17"	5180	25600	120	3685	3254	1201	141	144	28	100	100	0	2638	2341	952	151	156	35	97	96	0	1.425	1.421	1.421	1.630	2.296	1.407	0.862	120	567	6031	5303	0.511	3544	2487	3113	2190	0
1	1	17	"PFN0931"	"N181_21"	1210	25800	110	185	189	34	131	133	24	87	57	0	285	298	88	140	143	27	97	88	0	0.372	0.367	0.320	0.358	2.165	0.262	0.300	80	482	199	216	-1.425	54	145	58	158	0
1	2	17	"PFN0933"	"N181_25"	1390	25810	150	144	148	33	126	130	27	36	14	0	162	174	51	136	140	28	45	26	0	0.692	0.579	0.789	0.793	4.378	0.336	0.056	156	609	44	60	-0.531	18	26	22	38	-50
1	3	17	"PFN0958"	"N187_1"	1590	25840	150	126	129	33	123	127	25	19	8	0	134	140	34	135	138	27	19	8	0	-3.000	1.200	1.081	0.986	4.029	0.309	0.007	156	612	2	11	Error	3	-1	6	5	-50
1	4	17	"PFN0960"	"N187_5"	1770	25800	110	999	970	269	126	127	22	100	100	0	625	641	177	139	144	32	100	100	0	1.796	1.681	1.682	1.685	1.517	1.744	0.830	80	388	1359	1346	0.845	873	486	844	502	0
1	5	17	"PFN0964"	"N189_3"	1940	25810	150	133	134	27	122	124	22	30	11	0	141	146	36	137	141	29	21	10	0	2.750	1.333	0.945	0.898	3.564	0.128	0.007	156	627	15	21	1.459	11	4	12	9	-50
1	6	17	"PFN0966"	"N189_6"	2150	25800	120	1216	1154	399	117	122	30	100	100	0	1032	946	372	131	137	47	93	92	0	1.220	1.272	1.252	1.399	2.002	1.235	0.881	120	499	2000	1852	0.287	1099	901	1037	815	0
1	7	17	"PFN0969"	"N197_2"	2340	25800	120	2824	2601	1100	120	125	34	100	98	0	1979	1792	740	135	144	53	99	98	0	1.466	1.497	1.488	1.462	1.576	1.520	0.871	120	502	4548	4138	0.552	2704	1844	2481	1657	0
1	8	17	"PFN0979"	"N243_1"	2530	25800	120	175	182	44	125	130	29	75	37	0	262	270	80	138	142	29	90	83	0	0.403	0.432	0.409	0.422	2.846	0.362	0.263	120	561	174	189	-1.310	50	124	57	132	0
1	9	17	"PFF1893"	"F8058_1"	2730	25800	80	295	296	107	132	136	26	94	88	0	307	316	110	144	148	28	96	86	0	1.000	0.953	1.037	1.006	2.271	0.911	0.512	52	328	326	336	0.000	163	163	164	172	0
1	10	17	"PFB0086"	"B312"	2920	25800	120	8336	7552	2995	144	152	48	100	100	0	5224	4833	1660	148	156	47	100	100	0	1.614	1.581	1.620	1.532	1.725	1.654	0.889	120	578	13268	12093	0.691	8192	5076	7408	4685	0
1	11	17	"PFB0247"	"B619"	3120	25810	90	188	207	69	143	150	37	61	30	0	232	233	81	146	152	36	67	57	0	0.523	0.736	0.850	0.755	2.840	0.966	0.245	52	352	131	151	-0.934	45	86	64	87	0
1	12	17	"PFB0263"	"B648"	3290	25820	150	149	159	69	136	141	37	26	8	0	148	161	55	144	148	30	27	16	0	3.250	1.353	0.920	0.949	3.249	1.794	0.151	156	634	17	40	1.700	13	4	23	17	-50
1	13	17	"PFB0272"	"B666"	3510	25800	90	176	184	47	140	147	45	42	15	0	180	196	51	152	155	32	44	28	0	1.286	1.000	1.129	1.076	3.676	1.437	0.068	52	349	64	88	0.363	36	28	44	44	0
1	14	17	"PFC0108"	"C322"	3680	25800	120	287	292	90	135	141	40	89	78	0	476	471	148	152	156	32	95	94	0	0.469	0.492	0.470	0.462	2.297	0.430	0.485	120	454	476	476	-1.092	152	324	157	319	0
1	15	17	"PFA0055"	"A14801_28"	3870	25810	150	153	173	75	140	144	33	29	18	0	168	195	90	151	156	33	37	19	0	0.765	0.750	0.904	0.922	3.683	0.786	0.271	156	567	30	77	-0.387	13	17	33	44	-50
1	16	17	"PFA0082"	"A18792_10"	4040	25790	150	144	155	50	148	155	45	10	2	0	150	157	36	161	177	68	2	0	0	0.364	-1.750	0.581	0.725	4.084	1.296	0.048	156	645	-15	3	-1.459	-4	-11	7	-4	-50
1	17	17	"PFA0091"	"A18792_4"	4240	25800	100	463	448	159	146	153	42	97	91	0	578	578	193	164	176	56	97	93	0	0.766	0.729	0.780	0.700	1.855	0.729	0.678	80	389	731	716	-0.385	317	414	302	414	0
1	18	17	"PFA0097"	"A19747_2"	4430	25810	150	159	165	40	141	148	40	32	8	0	167	190	77	158	165	42	33	23	0	2.000	0.750	0.611	0.651	3.514	0.331	0.093	156	551	27	56	1.000	18	9	24	32	-50
1	19	17	"PFA0173"	"A4732_13"	4620	25810	150	151	155	35	135	140	33	33	10	0	164	169	45	151	159	41	25	8	0	1.231	1.111	0.865	0.928	3.458	0.447	0.034	156	582	29	38	0.300	16	13	20	18	-50
1	20	17	"PFA0219"	"A8784_10"	4810	25790	120	594	592	255	133	134	28	99	97	0	575	559	231	146	151	34	91	90	0	1.075	1.111	1.099	1.127	2.093	1.127	0.759	120	566	890	872	0.104	461	429	459	413	0
1	21	17	"PFM0561"	"M44175_1"	5010	25790	110	2895	2555	924	136	137	25	100	100	0	1444	1401	340	147	151	37	100	100	0	2.127	1.929	2.019	1.793	1.644	2.093	0.834	80	472	4056	3673	1.089	2759	1297	2419	1254	0
1	22	17	"PFM0639"	"M46861_1"	5200	25790	120	178	183	46	137	140	26	63	42	0	202	225	95	147	152	37	62	35	0	0.745	0.590	0.708	0.719	3.429	0.364	0.232	120	577	96	124	-0.424	41	55	46	78	0
1	1	18	"PFM0668"	"M48963_5"	1210	25990	120	230	230	56	132	135	36	88	60	0	619	593	199	142	147	31	96	95	0	0.205	0.217	0.207	0.222	2.348	0.192	0.417	120	572	575	549	-2.283	98	477	98	451	0
1	2	18	"PFM0751"	"M55156_1"	1390	26010	150	137	137	29	130	134	37	12	3	0	149	158	45	139	144	30	27	15	0	0.700	0.368	0.885	0.940	3.357	0.260	0.017	156	621	17	26	-0.515	7	10	7	19	-50
1	3	18	"PFM0789"	"M57163_1"	1590	25990	120	197	203	51	122	126	24	86	72	0	240	259	96	137	141	30	84	73	0	0.728	0.664	0.668	0.688	2.995	0.472	0.371	120	422	178	203	-0.458	75	103	81	122	0
1	4	18	"PFM0887"	"M8047_1"	1780	25990	120	290	299	87	126	127	23	97	93	0	764	726	248	140	144	30	99	96	0	0.263	0.295	0.293	0.288	1.912	0.272	0.707	120	511	788	759	-1.928	164	624	173	586	0
1	5	18	"PFD0324"	"D37405_1"	1980	25990	100	152	161	35	123	124	22	61	37	0	207	211	36	137	140	26	91	65	0	0.414	0.514	0.458	0.473	3.010	0.468	0.141	80	324	99	112	-1.271	29	70	38	74	0
1	6	18	"PFD0374"	"D42243_5"	2120	26000	150	131	131	31	125	128	25	24	7	0	139	143	26	137	141	29	17	3	0	3.000	1.000	1.207	1.140	3.487	1.044	0.048	156	593	8	12	1.585	6	2	6	6	-50
1	7	18	"PFD0381"	"D42873_1"	2310	25980	150	128	133	33	128	131	29	17	5	0	135	138	33	139	145	35	8	3	0	0.000	-5.000	1.000	1.197	3.740	0.638	0.022	156	670	-4	4	Error	0	-4	5	-1	-50
1	8	18	"PFD0391"	"D42954_8"	2550	25990	120	255	259	69	132	135	28	97	89	0	213	247	98	144	149	32	79	55	0	1.783	1.233	1.403	1.538	2.842	0.934	0.371	120	539	192	230	0.834	123	69	127	103	0
1	9	18	"PFD0408"	"D47995_1"	2740	25990	120	915	845	290	135	142	45	100	97	0	1278	1209	411	146	153	35	99	98	0	0.689	0.668	0.659	0.658	1.902	0.649	0.817	120	483	1912	1773	-0.537	780	1132	710	1063	0
1	10	18	"PFD0468"	"D53677_9"	2920	26000	150	130	140	46	138	146	48	7	3	0	148	170	82	148	157	49	22	9	0	100000.000	0.091	0.867	0.729	3.403	0.740	0.185	156	527	-8	24	16.610	-8	0	2	22	-50
1	11	18	"IMX067I"	"Y_IMX067I"	3110	26010	150	129	135	42	138	143	35	10	2	0	140	149	57	146	154	48	10	4	0	1.500	-1.000	0.813	0.873	4.112	0.486	0.067	156	475	-15	0	0.585	-9	-6	-3	3	-50
1	12	18	"IOX204I"	"Y_IOX204I"	3270	26010	150	128	130	30	135	140	41	6	0	0	139	149	74	145	150	30	12	5	0	1.167	-1.250	1.084	1.073	4.177	0.331	0.022	156	435	-13	-1	0.222	-7	-6	-5	4	-50
1	13	18	"IDX437I"	"Y_IDX437I"	3460	26000	150	128	130	30	139	144	44	5	0	0	144	146	43	147	153	31	11	4	0	3.667	9.000	0.845	0.968	3.605	2.226	0.024	156	524	-14	-10	1.874	-11	-3	-9	-1	-50
1	14	18	"ILX005I"	"Y_ILX005I"	3650	26000	150	133	139	36	139	142	27	15	5	0	145	149	36	150	155	31	16	5	0	1.200	0.000	0.962	1.062	3.030	0.415	0.014	156	508	-11	-1	0.263	-6	-5	0	-1	-50
1	15	18	"Z_1_10"	"Z_1_10"	3840	26000	150	138	146	52	142	145	28	19	6	0	147	159	61	154	157	31	22	10	0	0.571	0.800	0.835	0.845	3.703	0.764	0.147	156	474	-11	9	-0.807	-4	-7	4	5	-50
1	16	18	"Z_1_30"	"Z_1_30"	4030	26000	150	146	161	56	147	155	55	13	7	0	177	212	119	163	185	88	21	10	0	-0.071	0.286	0.592	0.526	3.209	0.369	0.293	156	527	13	63	Error	-1	14	14	49	-50
1	17	18	"Z_2_70"	"Z_2_70"	4240	25980	130	8953	8422	2824	146	157	59	100	100	0	15218	14528	4215	166	189	86	100	100	0	0.585	0.576	0.584	0.558	1.317	0.571	0.880	120	586	23859	22638	-0.773	8807	15052	8276	14362	0
1	18	18	"Z_2_90"	"Z_2_90"	4440	25980	120	9444	7935	3237	145	152	41	100	100	0	16117	13265	5903	166	175	43	99	99	0	0.583	0.595	0.589	0.666	2.720	0.551	0.850	120	516	25250	20889	-0.778	9299	15951	7790	13099	0
1	19	18	"Z_3_10"	"Z_3_10"	4650	26000	90	168	176	40	141	146	31	40	19	0	242	282	173	160	168	45	78	46	0	0.329	0.287	0.436	0.318	2.852	0.138	0.134	52	326	109	157	-1.603	27	82	35	122	0
1	20	18	"Z_3_30"	"Z_3_30"	4810	26040	150	140	149	48	134	136	26	24	12	0	153	184	94	145	150	34	30	19	0	0.750	0.385	0.699	0.630	4.234	0.340	0.232	156	716	14	54	-0.415	6	8	15	39	-50
1	21	18	"Z_3_50"	"Z_3_50"	5020	25980	120	435	428	137	136	137	26	97	95	0	390	395	115	145	149	36	98	94	0	1.220	1.168	1.152	1.084	2.199	1.205	0.614	120	563	544	542	0.287	299	245	292	250	0
1	22	18	"Z_3_70"	"Z_3_70"	5210	25980	120	1949	1707	674	138	139	27	100	100	0	1515	1286	529	148	151	29	99	95	0	1.325	1.379	1.361	1.477	2.444	1.379	0.829	120	569	3178	2707	0.406	1811	1367	1569	1138	0
1	1	19	"Z_5_10"	"Z_5_10"	1190	26200	150	143	143	30	128	131	33	23	4	0	154	162	46	141	145	28	33	17	0	1.154	0.714	0.781	0.748	3.275	1.465	0.029	156	907	28	36	0.206	15	13	15	21	-50
1	2	19	"Z_5_30"	"Z_5_30"	1410	26190	90	181	187	40	135	138	26	76	44	0	222	233	76	141	145	27	80	63	0	0.568	0.565	0.539	0.664	3.136	0.562	0.152	52	358	127	144	-0.816	46	81	52	92	0
1	3	19	"Z_5_50"	"Z_5_50"	1600	26180	120	5127	4447	1793	132	136	28	100	100	0	5730	5089	1811	143	148	29	100	100	0	0.894	0.872	0.886	0.838	1.686	0.882	0.903	120	568	10582	9261	-0.162	4995	5587	4315	4946	0
1	4	19	"Z_5_70"	"Z_5_70"	1790	26180	120	14925	12606	5540	134	137	29	100	100	0	15945	13732	5398	146	152	30	100	100	0	0.936	0.918	0.942	0.875	1.547	0.927	0.904	120	530	30590	26058	-0.095	14791	15799	12472	13586	0
1	5	19	"Z_5_90"	"Z_5_90"	1970	26180	120	21617	17498	7637	133	136	27	100	100	0	22764	19123	7453	149	153	32	100	100	0	0.950	0.915	0.937	0.882	1.967	0.924	0.898	120	468	44099	36339	-0.074	21484	22615	17365	18974	0
1	6	19	"Z_6_10"	"Z_6_10"	2150	26220	150	143	149	34	135	138	28	26	11	0	161	169	45	149	154	35	30	8	0	0.667	0.700	0.703	0.657	3.601	0.289	0.054	156	608	20	34	-0.585	8	12	14	20	-50
1	7	19	"Z_7_50"	"Z_7_50"	2360	26180	120	452	435	134	135	137	28	97	96	0	630	590	196	149	158	121	91	79	0	0.659	0.680	0.656	0.651	2.130	0.515	0.591	120	562	798	741	-0.602	317	481	300	441	0
1	8	19	"Z_7_70"	"Z_7_70"	2550	26170	130	1079	1022	396	134	138	30	100	100	0	1559	1421	582	151	161	122	96	95	0	0.671	0.699	0.664	0.708	1.773	0.626	0.790	120	547	2353	2158	-0.575	945	1408	888	1270	0
1	9	19	"Z_7_90"	"Z_7_90"	2740	26180	120	1396	1230	502	138	141	28	100	99	0	1915	1749	610	152	158	34	100	100	0	0.714	0.684	0.682	0.610	1.953	0.684	0.847	120	420	3021	2689	-0.487	1258	1763	1092	1597	0
1	10	19	"Z_8_10"	"Z_8_10"	2910	26170	150	140	145	32	139	141	27	24	4	0	153	165	68	152	157	31	26	14	0	1.000	0.462	0.520	0.520	3.684	0.164	0.048	156	490	2	19	0.000	1	1	6	13	-50
1	11	19	"Z_8_30"	"Z_8_30"	3110	26200	150	142	153	54	138	140	26	25	12	0	165	186	84	152	156	31	35	23	0	0.308	0.441	0.620	0.609	4.102	0.351	0.094	156	494	17	49	-1.700	4	13	15	34	-50
1	12	19	"Z_8_50"	"Z_8_50"	3300	26180	120	6188	5285	2061	140	143	42	100	100	0	10576	9045	3096	155	158	29	100	99	0	0.580	0.579	0.590	0.565	2.085	0.569	0.875	120	401	16469	14035	-0.785	6048	10421	5145	8890	0
1	13	19	"PFA32032"	"oPFA32032"	3500	26180	150	156	169	123	141	145	40	23	6	0	158	168	45	153	158	31	24	11	0	3.000	1.867	1.326	1.288	3.635	8.639	0.041	156	495	20	43	1.585	15	5	28	15	-50
1	14	19	"PFC0775"	"oPFC0775"	3680	26180	120	476	457	161	141	144	28	94	90	0	1865	1749	642	152	155	30	99	99	0	0.196	0.198	0.201	0.188	1.679	0.197	0.837	120	390	2048	1913	-2.354	335	1713	316	1597	0
1	15	19	"PFI17647"	"oPFI17647"	3880	26200	150	139	144	32	144	146	30	12	4	0	141	151	41	155	161	59	7	1	0	0.357	0.000	0.588	0.600	3.221	0.073	0.013	156	425	-19	-4	-1.485	-5	-14	0	-4	-50
1	16	19	"PFF72435"	"oPFF72435"	4060	26180	150	217	237	92	147	157	59	56	27	0	248	271	123	163	192	100	42	17	0	0.824	0.833	0.767	0.715	3.190	0.459	0.301	156	559	155	198	-0.280	70	85	90	108	0
1	17	19	"PFL0040"	"oPFL0040"	4260	26180	130	1731	1650	745	145	152	44	98	95	0	1729	1701	622	160	176	64	100	99	0	1.011	0.977	1.036	0.856	1.933	1.046	0.850	120	596	3155	3046	0.016	1586	1569	1505	1541	0
1	18	19	"PFL0041"	"oPFL0041"	4450	26180	120	704	675	271	145	149	32	96	94	0	2088	2006	665	159	167	44	99	99	0	0.290	0.287	0.285	0.258	1.896	0.292	0.818	120	382	2488	2377	-1.787	559	1929	530	1847	0
1	19	19	"PFI17649"	"oPFI17649"	4600	26190	150	137	143	48	141	144	30	17	5	0	153	177	81	153	159	38	27	15	0	100000.000	0.083	0.629	0.520	3.673	0.319	0.091	156	568	-4	26	16.610	-4	0	2	24	-50
1	20	19	"PFJ12790"	"oPFJ12790"	4840	26180	120	321	327	89	133	136	26	100	96	0	464	473	133	149	151	29	97	97	0	0.597	0.599	0.582	0.583	1.966	0.541	0.665	120	441	503	518	-0.745	188	315	194	324	0
1	21	19	"PFJ12792"	"oPFJ12792"	5030	26180	120	221	223	49	135	138	26	90	78	0	580	584	196	149	151	30	97	95	0	0.200	0.202	0.210	0.221	2.452	0.167	0.518	120	396	517	523	-2.325	86	431	88	435	0
1	22	19	"PFK12895"	"oPFK12895"	5180	26200	150	138	141	30	138	140	28	15	5	0	157	175	57	149	152	30	31	17	0	0.000	0.115	0.632	0.829	4.311	0.166	0.025	156	752	8	29	Error	0	8	3	26	-50
1	1	20	"PFF72440"	"oPFF72440"	1230	26380	120	2521	2269	1054	127	130	25	100	100	0	4035	3811	1482	141	145	27	99	99	0	0.615	0.584	0.589	0.535	1.765	0.599	0.881	120	499	6288	5812	-0.702	2394	3894	2142	3670	0
1	2	20	"PFH0004"	"oPFH0004"	1410	26380	120	1502	1419	615	135	139	26	100	97	0	992	956	307	145	149	30	99	99	0	1.614	1.583	1.601	1.404	1.790	1.733	0.856	120	527	2214	2095	0.691	1367	847	1284	811	0
1	3	20	"PFD66983"	"oPFD66983"	1610	26380	110	212	216	48	137	142	29	83	62	0	203	214	62	151	156	30	66	42	0	1.442	1.254	0.960	1.080	2.569	1.098	0.189	80	488	127	142	0.528	75	52	79	63	0
1	4	20	"PFBL B0087"	"oPFBLOB0087"	1780	26380	90	151	161	48	136	141	32	38	19	0	198	225	91	152	159	37	53	32	0	0.326	0.342	0.556	0.459	4.677	0.358	0.149	52	369	61	98	-1.617	15	46	25	73	0
1	5	20	"PFBL B0089"	"oPFBLOB0089"	1980	26370	110	222	226	49	131	135	32	92	68	0	285	300	85	147	155	41	93	80	0	0.659	0.621	0.648	0.631	2.494	0.549	0.427	80	470	229	248	-0.601	91	138	95	153	0
1	6	20	"PFL0045"	"oPFL0045"	2160	26370	120	5598	5044	2340	134	138	28	100	100	0	2375	2237	1045	148	152	34	97	96	0	2.454	2.350	2.294	2.345	1.964	2.433	0.843	120	482	7691	6999	1.295	5464	2227	4910	2089	0
1	7	20	"PFF72441"	"oPFF72441"	2360	26380	110	174	179	54	138	141	28	55	26	0	243	269	145	154	165	130	37	10	0	0.404	0.357	0.394	0.464	3.908	0.232	0.198	80	475	125	156	-1.306	36	89	41	115	0
1	8	20	"PFBL B0090"	"oPFBLOB0090"	2550	26370	120	1511	1368	553	139	141	28	100	100	0	1040	1024	395	151	161	124	95	92	0	1.543	1.408	1.395	1.405	1.783	1.444	0.828	120	517	2261	2102	0.626	1372	889	1229	873	0
1	9	20	"PFD66986"	"oPFD66986"	2740	26370	150	146	155	58	145	147	30	19	8	0	161	194	101	158	161	33	32	20	0	0.333	0.278	0.750	0.654	4.736	0.295	0.097	156	545	4	46	-1.585	1	3	10	36	-50
1	10	20	"PFL0049"	"oPFL0049"	2920	26420	150	139	148	44	146	152	43	12	5	0	163	176	63	159	166	49	18	7	0	-1.750	0.118	0.875	1.010	3.417	0.418	0.089	156	512	-3	19	Error	-7	4	2	17	-50
1	11	20	"PFK12897"	"oPFK12897"	3080	26390	150	131	135	33	143	146	34	12	2	0	154	167	56	155	161	40	22	12	0	12.000	-0.667	1.000	1.034	3.418	0.511	0.151	156	546	-13	4	3.585	-12	-1	-8	12	-50
1	12	20	"PFF72442"	"oPFF72442"	3300	26370	120	1620	1427	573	144	145	26	100	100	0	1144	1067	327	158	162	30	99	99	0	1.497	1.411	1.495	1.297	2.014	1.521	0.824	120	535	2462	2192	0.582	1476	986	1283	909	0
1	13	20	"PFF72443"	"oPFF72443"	3500	26370	120	816	785	313	144	146	28	100	97	0	1067	1009	342	158	163	32	100	100	0	0.739	0.753	0.784	0.692	1.628	0.779	0.829	120	477	1581	1492	-0.436	672	909	641	851	0
1	14	20	"PFBL B0094"	"oPFBLOB0094"	3690	26370	120	4665	4158	1759	140	143	28	100	100	0	4281	3899	1462	155	159	32	100	100	0	1.097	1.073	1.125	1.046	1.986	1.105	0.832	120	412	8651	7762	0.133	4525	4126	4018	3744	0
1	15	20	"PFH0026"	"oPFH0026"	3830	26360	120	355	355	108	137	138	28	95	90	0	279	287	70	150	153	28	95	87	0	1.690	1.591	1.696	1.535	2.487	1.858	0.501	120	363	347	355	0.757	218	129	218	137	0
1	16	20	"PFD67003"	"oPFD67003"	4010	26350	110	203	211	50	137	141	34	76	48	0	778	733	226	151	174	90	97	92	0	0.105	0.127	0.119	0.117	1.940	0.113	0.446	80	388	693	656	-3.248	66	627	74	582	0
1	17	20	"PFM60515"	"oPFM60515"	4170	26400	90	184	244	152	144	148	42	48	28	0	232	303	185	160	181	75	50	30	0	0.556	0.699	0.504	0.542	4.070	0.538	0.335	52	396	112	243	-0.848	40	72	100	143	0
1	18	20	"PFL0099"	"oPFL0099"	4390	26350	130	4333	3879	1568	145	152	47	100	100	0	5452	4965	1765	156	172	95	100	100	0	0.791	0.776	0.788	0.733	1.702	0.769	0.862	120	595	9484	8543	-0.339	4188	5296	3734	4809	0
1	19	20	"PFJ12808"	"oPFJ12808"	4580	26350	120	652	624	241	136	141	37	99	97	0	541	532	181	149	160	93	90	84	0	1.316	1.274	1.211	1.225	1.831	1.343	0.773	120	427	908	871	0.397	516	392	488	383	0
1	20	20	"PFBL B0145"	"oPFBLOB0145"	4770	26360	120	695	673	254	137	140	28	97	93	0	631	632	193	147	150	29	98	98	0	1.153	1.105	1.140	0.976	2.061	1.167	0.823	120	496	1042	1021	0.205	558	484	536	485	0
1	21	20	"PFBL B0149"	"oPFBLOB0149"	4970	26360	130	289	303	90	138	141	27	99	96	0	418	435	154	148	151	29	100	98	0	0.559	0.575	0.612	0.559	1.985	0.518	0.580	120	499	421	452	-0.838	151	270	165	287	0
1	22	20	"PFI17700"	"oPFI17700"	5150	26360	120	748	699	260	137	138	26	98	95	0	1131	1099	312	149	152	30	100	100	0	0.622	0.592	0.620	0.553	1.777	0.599	0.791	120	456	1593	1512	-0.685	611	982	562	950	0
1	1	21	"PFI17702"	"oPFI17702"	1190	26560	120	3244	3138	1514	122	125	26	100	100	0	2089	2118	891	136	140	27	100	99	0	1.599	1.522	1.519	1.439	1.870	1.609	0.876	120	579	5075	4998	0.677	3122	1953	3016	1982	0
1	2	21	"PFG0046"	"oPFG0046"	1370	26560	120	233	242	63	130	138	70	73	28	0	580	581	209	142	151	76	95	90	0	0.235	0.255	0.250	0.255	2.231	0.220	0.261	120	493	541	551	-2.088	103	438	112	439	0
1	3	21	"PFBL B0151"	"oPFBLOB0151"	1560	26550	110	828	766	305	126	133	60	97	90	0	946	917	342	143	154	91	98	90	0	0.874	0.827	0.813	0.772	1.793	0.828	0.847	80	514	1505	1414	-0.194	702	803	640	774	0
1	4	21	"PFG0047"	"oPFG0047"	1760	26560	120	176	178	48	131	138	54	44	7	0	329	339	94	147	157	75	90	68	0	0.247	0.245	0.294	0.274	2.465	0.206	0.237	120	548	227	239	-2.016	45	182	47	192	0
1	5	21	"PFD67004"	"oPFD67004"	1940	26560	120	780	775	308	135	139	32	99	98	0	763	786	250	149	155	38	99	99	0	1.050	1.005	0.994	0.918	1.700	1.067	0.827	120	590	1259	1277	0.071	645	614	640	637	0
1	6	21	"PFL0107"	"oPFL0107"	2140	26560	110	228	234	65	135	137	28	88	72	0	473	484	113	146	151	31	100	100	0	0.284	0.293	0.280	0.253	1.942	0.284	0.519	80	490	420	437	-1.814	93	327	99	338	0
1	7	21	"PFM60519"	"oPFM60519"	2330	26560	120	2457	2185	1010	139	142	29	100	100	0	1444	1355	523	154	160	35	99	99	0	1.797	1.704	1.734	1.566	1.938	1.818	0.861	120	558	3608	3247	0.846	2318	1290	2046	1201	0
1	8	21	"PFI17707"	"oPFI17707"	2520	26560	120	1506	1392	599	144	145	27	100	100	0	878	858	284	151	156	31	100	99	0	1.873	1.765	1.816	1.606	1.914	1.930	0.831	120	555	2089	1955	0.906	1362	727	1248	707	0
1	9	21	"PFBL B0154"	"oPFBLOB0154"	2720	26560	120	16912	14900	7354	150	153	31	100	100	0	10928	9767	4047	156	160	32	100	100	0	1.556	1.535	1.606	1.360	1.757	1.648	0.894	120	487	27534	24361	0.638	16762	10772	14750	9611	0
1	10	21	"PFM60520"	"oPFM60520"	2890	26550	110	745	658	248	154	161	47	95	90	0	658	613	200	159	168	54	93	91	0	1.184	1.110	1.145	1.039	1.863	1.101	0.847	80	365	1090	958	0.244	591	499	504	454	0
1	11	21	"PFBL B0158"	"oPFBLOB0158"	3090	26560	120	3377	3030	1327	144	150	47	100	99	0	1856	1802	611	152	162	55	99	99	0	1.897	1.749	1.783	1.578	2.032	1.898	0.869	120	494	4937	4536	0.924	3233	1704	2886	1650	0
1	12	21	"PFI17709"	"oPFI17709"	3280	26550	110	5838	5113	2266	145	175	341	100	93	0	3064	2845	1039	155	192	307	100	98	0	1.957	1.847	1.861	1.680	1.588	1.950	0.883	80	482	8602	7658	0.969	5693	2909	4968	2690	0
1	13	21	"PFG0048"	"oPFG0048"	3470	26550	120	13717	12058	5230	142	169	324	100	99	0	7497	6746	2771	155	189	292	95	94	0	1.849	1.808	1.818	1.863	2.075	1.866	0.901	120	534	20917	18507	0.887	13575	7342	11916	6591	0
1	14	21	"PFM60526"	"oPFM60526"	3660	26560	120	2568	2318	1002	138	140	28	100	100	0	1901	1753	672	153	158	34	100	98	0	1.390	1.362	1.421	1.295	1.877	1.413	0.854	120	530	4178	3780	0.475	2430	1748	2180	1600	0
1	15	21	"PFM60528"	"oPFM60528"	3850	26550	120	1422	1258	455	129	132	26	99	99	0	780	712	233	149	152	28	98	96	0	2.049	2.005	2.062	2.010	1.926	2.085	0.860	120	540	1924	1692	1.035	1293	631	1129	563	0
1	16	21	"PFL0111"	"oPFL0111"	4030	26550	110	251	262	66	132	135	32	95	87	0	358	370	105	146	155	45	100	88	0	0.561	0.580	0.611	0.555	2.062	0.530	0.582	80	520	331	354	-0.833	119	212	130	224	0
1	17	21	"E598_1c"	"E598_1c"	4230	26650	150	141	151	46	132	136	33	24	11	0	165	182	64	147	158	46	28	14	0	0.500	0.543	0.667	0.718	3.909	0.382	0.165	156	820	27	54	-1.000	9	18	19	35	-50
1	18	21	"E598_1e"	"E598_1e"	4410	26580	150	135	143	54	133	138	34	21	3	0	136	163	100	149	160	81	12	5	0	-0.154	0.714	0.743	0.574	3.812	0.362	0.200	156	679	-11	24	Error	2	-13	10	14	-50
1	19	21	"E598_1g"	"E598_1g"	4600	26570	150	127	133	34	132	137	35	12	4	0	138	159	86	149	159	84	8	2	0	0.455	0.100	0.635	0.575	3.682	0.118	0.025	156	599	-16	11	-1.138	-5	-11	1	10	-50
1	20	21	"E598_1i"	"E598_1i"	4790	26550	120	7475	6862	2564	140	145	35	100	100	0	2631	2389	892	149	157	45	97	97	0	2.955	3.001	3.015	3.071	2.119	3.156	0.862	120	540	9817	8962	1.563	7335	2482	6722	2240	0
1	21	21	"F48446_9a"	"F48446_9a"	5020	26560	150	131	135	30	141	145	34	9	1	0	143	157	51	149	159	46	17	8	0	1.667	-0.750	0.678	0.857	3.896	0.472	0.161	156	572	-16	2	0.737	-10	-6	-6	8	-50
1	22	21	"F48446_9c"	"F48446_9c"	5170	26570	150	125	131	31	137	140	30	10	4	0	141	148	43	150	165	60	10	1	0	1.333	3.000	0.910	0.856	3.319	0.265	0.027	156	726	-21	-8	0.415	-12	-9	-6	-2	-50
1	1	22	"I12861_2g"	"I12861_2g"	1190	26760	110	167	168	33	117	120	24	78	52	0	205	204	42	133	137	43	73	37	0	0.694	0.718	0.644	0.693	2.685	0.638	0.213	80	607	122	122	-0.526	50	72	51	71	0
1	2	22	"I12861_2i"	"I12861_2i"	1400	26750	110	186	184	34	118	127	72	42	2	0	202	215	49	138	146	77	41	8	0	1.063	0.857	0.942	0.940	2.765	0.391	0.073	80	460	132	143	0.087	68	64	66	77	0
1	3	22	"J512_2a"	"J512_2a"	1530	26810	150	113	115	21	112	117	48	3	0	0	128	131	27	131	137	55	3	0	0	-0.333	100000.000	0.768	0.824	3.987	0.729	0.024	156	1014	-2	3	Error	1	-3	3	0	-50
1	4	22	"J512_2c"	"J512_2c"	1780	26770	150	133	137	32	121	124	30	26	5	0	148	154	56	138	142	29	28	9	0	1.200	1.000	0.750	0.832	3.366	0.375	0.038	156	961	22	32	0.263	12	10	16	16	-50
1	5	22	"J512_2e"	"J512_2e"	1960	26760	80	141	142	37	138	142	30	28	5	0	186	185	64	150	152	28	51	40	0	0.083	0.114	0.500	0.550	2.753	0.405	0.114	52	316	39	39	-3.585	3	36	4	35	0
1	6	22	"J512_2g"	"J512_2g"	2160	26750	110	143	144	32	133	137	27	27	10	0	188	202	81	145	150	29	56	41	0	0.233	0.193	0.517	0.492	2.993	0.125	0.026	80	550	53	68	-2.104	10	43	11	57	0
1	7	22	"M40872_8a"	"M40872_8a"	2350	26780	150	138	142	41	127	131	29	30	12	0	154	191	117	143	147	30	37	26	0	1.000	0.313	0.654	0.626	3.777	0.171	0.085	156	835	22	63	0.000	11	11	15	48	-50
1	8	22	"M40872_8c"	"M40872_8c"	2510	26790	150	140	140	37	127	131	29	26	8	0	142	150	41	142	147	31	24	10	0	100000.000	1.625	0.849	1.014	3.615	0.492	0.021	156	805	13	21	16.610	13	0	13	8	-50
1	9	22	"M40872_8e"	"M40872_8e"	2700	26770	150	132	136	30	133	137	30	15	5	0	138	140	33	149	153	41	5	1	0	0.091	-0.333	0.757	0.783	3.859	0.523	0.017	156	818	-12	-6	-3.459	-1	-11	3	-9	-50
1	10	22	"M40872_8g"	"M40872_8g"	2900	26770	150	135	140	34	131	136	39	14	1	0	145	157	81	147	153	42	12	3	0	-2.000	0.900	0.747	0.672	4.185	0.220	0.055	156	898	2	19	Error	4	-2	9	10	-50
1	11	22	"M40872_8i"	"M40872_8i"	3090	26760	100	187	194	35	131	133	26	85	60	0	185	196	48	147	152	32	58	31	0	1.474	1.286	1.521	1.273	3.205	1.087	0.082	80	481	94	112	0.559	56	38	63	49	0
1	12	22	"EMPTY"	"EMPTY"	3290	26750	90	243	247	62	129	130	26	92	86	0	264	278	79	143	147	30	94	80	0	0.942	0.874	0.736	0.821	2.804	0.767	0.515	52	406	235	253	-0.086	114	121	118	135	0
1	13	22	"EMPTY"	"EMPTY"	3470	26750	100	353	368	138	124	128	48	96	88	0	379	416	159	141	146	29	100	97	0	0.962	0.887	0.992	0.889	2.024	0.916	0.579	80	508	467	519	-0.056	229	238	244	275	0
1	14	22	"EMPTY"	"EMPTY"	3670	26750	90	373	382	122	124	127	26	100	98	0	382	423	135	142	147	27	100	98	0	1.038	0.918	0.969	0.920	1.753	0.887	0.691	52	406	489	539	0.053	249	240	258	281	0
1	15	22	"EMPTY"	"EMPTY"	3860	26750	90	340	358	100	120	123	24	100	98	0	382	397	129	140	145	31	100	96	0	0.909	0.926	1.058	0.976	1.834	0.860	0.668	52	400	462	495	-0.138	220	242	238	257	0
1	16	22	"EMPTY"	"EMPTY"	4040	26750	100	429	475	223	116	119	24	100	98	0	490	519	209	135	138	29	100	97	0	0.882	0.935	0.890	0.889	1.526	0.967	0.861	80	502	668	743	-0.182	313	355	359	384	0
1	17	22	"EMPTY"	"EMPTY"	4240	26740	90	274	289	101	127	130	32	90	82	0	329	394	180	144	154	48	94	80	0	0.795	0.648	0.711	0.648	2.496	0.559	0.632	52	290	332	412	-0.332	147	185	162	250	0
1	18	22	"EMPTY"	"EMPTY"	4430	26750	80	265	295	102	126	131	36	96	86	0	303	353	162	146	162	60	76	61	0	0.885	0.816	0.835	0.932	1.972	0.733	0.665	52	282	296	376	-0.176	139	157	169	207	0
1	19	22	"EMPTY"	"EMPTY"	4610	26760	150	121	122	23	123	127	29	10	1	0	141	147	32	144	151	42	9	3	0	0.667	-0.333	0.778	0.799	3.419	0.126	0.019	156	748	-5	2	-0.585	-2	-3	-1	3	-50
1	20	22	"EMPTY"	"EMPTY"	4790	26760	150	133	135	27	133	142	52	3	0	0	148	148	26	149	163	67	0	0	0	0.000	-2.000	1.000	1.154	3.443	0.535	0.175	156	755	-1	1	Error	0	-1	2	-1	-50
1	21	22	"EMPTY"	"EMPTY"	4980	26760	150	144	157	49	139	150	57	16	5	0	177	226	128	153	174	81	25	19	0	0.208	0.247	0.500	0.552	4.201	0.422	0.345	156	738	29	91	-2.263	5	24	18	73	-50
1	22	22	"EMPTY"	"EMPTY"	5170	26760	150	137	141	27	136	145	44	4	1	0	151	154	32	154	179	97	1	0	0	-0.333	100000.000	0.656	0.692	4.402	0.297	0.143	156	875	-2	5	Error	1	-3	5	0	-50
2	1	1	"PFA0116"	"A23157_2"	5760	22850	150	1060	1008	455	145	151	42	100	98	0	931	929	365	151	160	52	100	98	0	1.173	1.109	1.050	1.059	1.490	1.122	0.821	156	819	1695	1641	0.230	915	780	863	778	0
2	2	1	"PFA0048"	"A14801_13"	5930	22850	150	1212	1195	426	145	148	29	100	100	0	1719	1772	572	150	155	34	100	100	0	0.680	0.647	0.651	0.627	1.360	0.633	0.859	156	630	2636	2672	-0.556	1067	1569	1050	1622	0
2	3	1	"PFA0211"	"A8109_3"	6110	22860	150	1750	1611	920	143	148	30	100	100	0	1789	1608	835	152	156	31	100	100	0	0.982	1.008	1.040	0.950	1.742	1.072	0.795	156	626	3244	2924	-0.027	1607	1637	1468	1456	0
2	4	1	"PFA0021"	"A11962_3"	6300	22850	150	563	559	148	147	150	29	100	100	0	265	282	76	156	160	33	95	80	0	3.817	3.270	3.449	3.619	2.078	3.634	0.456	156	664	525	538	1.932	416	109	412	126	0
2	5	1	"PFA0164"	"A3310_6"	6490	22850	150	555	543	131	149	153	30	100	100	0	542	538	131	159	166	35	100	99	0	1.060	1.040	1.040	1.047	1.543	1.015	0.795	156	672	789	773	0.084	406	383	394	379	0
2	6	1	"PFA0033"	"A13725_2"	6680	22860	150	420	410	111	149	153	33	98	96	0	484	493	139	155	162	41	100	99	0	0.824	0.772	0.764	0.744	1.690	0.752	0.735	156	640	600	599	-0.280	271	329	261	338	0
2	7	1	"PFB0041"	"B180"	6870	22850	150	1199	1116	381	150	153	32	100	100	0	743	732	252	155	163	47	98	98	0	1.784	1.674	1.594	1.722	1.689	1.653	0.789	156	721	1637	1543	0.835	1049	588	966	577	0
2	8	1	"PFB0043"	"B186"	7070	22860	150	744	746	242	149	151	28	100	100	0	750	782	237	161	166	40	100	100	0	1.010	0.961	1.011	0.935	1.508	0.996	0.801	156	660	1184	1218	0.015	595	589	597	621	0
2	9	1	"PFB0048"	"B197"	7260	22860	150	659	636	181	151	154	31	100	99	0	1092	1124	328	166	171	39	100	100	0	0.549	0.506	0.503	0.491	1.482	0.483	0.806	156	619	1434	1443	-0.866	508	926	485	958	0
2	10	1	"PFB0056"	"B218"	7440	22860	140	3244	3173	1130	148	151	32	100	100	0	14932	14353	4481	164	173	46	100	100	0	0.210	0.213	0.220	0.206	1.400	0.204	0.841	156	582	17864	17214	-2.254	3096	14768	3025	14189	0
2	11	1	"PFB0059"	"B241"	7650	22860	150	172	173	40	146	148	36	32	9	0	211	219	51	159	166	40	57	33	0	0.500	0.450	0.627	0.592	3.777	0.502	0.031	156	664	78	87	-1.000	26	52	27	60	-50
2	12	1	"PFB0069"	"B270"	7840	22850	150	204	214	54	144	146	36	73	43	0	476	488	117	154	159	33	100	99	0	0.186	0.210	0.194	0.179	2.313	0.194	0.285	156	682	382	404	-2.424	60	322	70	334	0
2	13	1	"PFB0161"	"B471"	8030	22850	150	1173	1191	336	144	147	37	100	100	0	901	935	280	152	157	31	100	100	0	1.374	1.337	1.343	1.341	1.400	1.352	0.810	156	681	1778	1830	0.458	1029	749	1047	783	0
2	14	1	"PFB0183"	"B508"	8220	22850	140	199	201	43	140	143	36	73	36	0	402	426	122	148	152	31	100	99	0	0.232	0.219	0.232	0.207	2.296	0.185	0.214	156	602	313	339	-2.106	59	254	61	278	0
2	15	1	"PFB0185"	"B511"	8410	22850	140	899	862	239	139	143	28	100	100	0	631	632	143	145	151	29	100	100	0	1.564	1.485	1.560	1.449	1.389	1.567	0.839	156	652	1246	1210	0.645	760	486	723	487	0
2	16	1	"PFB0199"	"B537"	8620	22850	140	202	207	46	142	144	27	80	56	0	610	648	240	149	155	31	100	100	0	0.130	0.130	0.142	0.129	2.018	0.107	0.365	156	621	521	564	-2.942	60	461	65	499	0
2	17	1	"PFB0205"	"B549"	8790	22840	150	1307	1283	323	145	150	35	100	100	0	951	933	237	154	161	41	100	99	0	1.458	1.461	1.417	1.472	1.517	1.430	0.848	156	790	1959	1917	0.544	1162	797	1138	779	0
2	18	1	"PFB0211"	"B556"	9010	22840	150	12834	12920	5481	147	153	37	100	100	0	9511	9513	3781	157	166	46	100	100	0	1.356	1.365	1.330	1.356	1.631	1.387	0.857	156	755	22041	22129	0.440	12687	9354	12773	9356	0
2	19	1	"PFC0047"	"C187"	9190	22840	140	1924	1805	562	143	146	29	100	100	0	1721	1710	478	152	159	41	100	100	0	1.135	1.067	1.067	1.045	1.365	1.073	0.846	156	592	3350	3220	0.183	1781	1569	1662	1558	0
2	20	1	"PFC0049"	"C191"	9370	22840	150	1827	1834	809	139	142	27	100	100	0	1179	1205	461	149	155	65	99	99	0	1.639	1.605	1.540	1.576	1.619	1.674	0.823	156	718	2718	2751	0.713	1688	1030	1695	1056	0
2	21	1	"PFC0053"	"C199"	9580	22840	150	220	234	73	143	149	33	82	55	0	505	528	149	154	167	79	99	95	0	0.219	0.243	0.219	0.213	2.082	0.204	0.370	156	772	428	465	-2.189	77	351	91	374	0
2	22	1	"PFC0064"	"C230"	9790	22830	130	167	180	55	144	150	33	45	25	0	205	229	96	156	170	57	45	18	0	0.469	0.493	0.580	0.607	3.332	0.318	0.191	120	731	72	109	-1.091	23	49	36	73	0
2	1	2	"PFC0067"	"C234"	5790	23040	150	2364	2209	644	144	150	71	100	100	0	1914	1897	506	150	157	35	100	100	0	1.259	1.182	1.199	1.162	1.282	1.178	0.891	156	678	3984	3812	0.332	2220	1764	2065	1747	0
2	2	2	"PFC0074"	"C249"	5980	23040	150	222	228	50	147	149	32	82	59	0	346	361	96	154	160	35	99	95	0	0.391	0.391	0.396	0.364	2.068	0.351	0.393	156	449	267	288	-1.356	75	192	81	207	0
2	3	2	"PFK0421"	"Kn479_3"	6180	23040	150	208	213	45	149	152	30	78	49	0	540	541	154	160	166	36	100	99	0	0.155	0.168	0.169	0.162	2.106	0.162	0.393	156	401	439	445	-2.687	59	380	64	381	0
2	4	2	"PFK0499"	"Kn722_1"	6350	23040	140	296	311	89	152	154	28	96	92	0	349	367	112	166	171	38	100	92	0	0.787	0.791	0.778	0.751	1.970	0.721	0.592	156	390	327	360	-0.346	144	183	159	201	0
2	5	2	"PFK0529"	"Kn862_1"	6550	23040	150	5631	5033	2568	157	163	36	100	100	0	2259	2110	941	166	171	39	100	100	0	2.615	2.508	2.590	2.379	1.516	2.733	0.857	156	376	7567	6820	1.387	5474	2093	4876	1944	0
2	6	2	"PFK0159"	"Kn1106_2"	6710	23040	150	175	187	63	156	164	42	33	17	0	216	231	94	167	178	53	46	23	0	0.388	0.484	0.787	0.767	3.048	0.481	0.246	156	422	68	95	-1.367	19	49	31	64	-50
2	7	2	"PFK0179"	"Kn1255_4"	6930	23040	150	4114	4301	2010	151	154	35	100	100	0	2742	2766	1067	163	176	49	100	100	0	1.537	1.594	1.595	1.509	1.377	1.724	0.874	156	473	6542	6753	0.620	3963	2579	4150	2603	0
2	8	2	"PFK0266"	"Kn2144_2"	7120	23040	150	921	928	314	145	146	29	100	99	0	1010	1033	323	159	163	34	100	100	0	0.912	0.896	0.927	0.869	1.597	0.913	0.787	156	417	1627	1657	-0.133	776	851	783	874	0
2	9	2	"PFK1250"	"Ks8_1"	7310	23040	150	546	552	165	144	145	30	100	100	0	570	580	176	154	159	37	100	100	0	0.966	0.958	0.999	0.944	1.643	0.974	0.723	156	468	818	834	-0.049	402	416	408	426	0
2	10	2	"PFK0668"	"Ks13_2"	7500	23030	150	1280	1297	460	148	149	28	100	100	0	710	732	254	161	169	41	98	98	0	2.062	2.012	2.063	2.065	1.799	2.039	0.715	156	464	1681	1720	1.044	1132	549	1149	571	0
2	11	2	"PFK0833"	"Ks25_5"	7690	23040	150	313	317	65	149	153	41	98	92	0	352	364	100	167	172	39	96	88	0	0.886	0.853	0.955	0.921	2.029	0.758	0.475	156	453	349	365	-0.174	164	185	168	197	0
2	12	2	"PFK0849"	"Ks26_17"	7880	23040	140	248	249	58	147	150	42	85	60	0	449	462	137	163	168	37	100	99	0	0.353	0.341	0.347	0.328	2.055	0.287	0.479	156	470	387	401	-1.502	101	286	102	299	0
2	13	2	"PFK0898"	"Ks31_1"	8080	23040	140	373	394	136	148	152	48	94	89	0	744	760	264	160	166	38	100	100	0	0.385	0.410	0.408	0.386	1.629	0.397	0.729	156	386	809	846	-1.376	225	584	246	600	0
2	14	2	"PFK0968"	"Ks42_6"	8260	23040	140	192	193	48	145	151	46	50	12	0	412	429	118	154	162	45	100	96	0	0.182	0.175	0.186	0.159	2.602	0.150	0.166	156	404	305	323	-2.457	47	258	48	275	0
2	15	2	"PFK1224"	"Ks83_19"	8460	23040	150	146	150	32	140	143	27	23	7	0	154	163	53	151	158	41	17	6	0	2.000	0.833	0.811	0.732	3.728	0.175	0.018	156	446	9	22	1.000	6	3	10	12	-50
2	16	2	"PFK1246"	"Ks89_2"	8640	23040	150	206	207	39	140	149	65	51	6	0	334	344	82	152	159	37	100	95	0	0.363	0.349	0.348	0.332	2.027	0.401	0.169	156	413	248	259	-1.463	66	182	67	192	0
2	17	2	"PFK1245"	"Ks89_10"	8830	23080	150	156	165	42	145	153	61	12	3	0	164	178	52	156	163	39	28	12	0	1.375	0.909	0.814	1.043	4.039	2.515	0.069	156	501	19	42	0.459	11	8	20	22	-50
2	18	2	"PFK1268"	"Ks97_1"	9020	23030	150	937	963	336	146	150	31	99	99	0	717	710	225	154	162	38	100	99	0	1.405	1.469	1.512	1.437	1.769	1.309	0.756	156	486	1354	1373	0.491	791	563	817	556	0
2	19	2	"PFK0567"	"Ks101_10"	9210	23040	140	455	443	119	139	141	27	98	98	0	735	732	185	149	156	32	100	100	0	0.539	0.521	0.521	0.494	1.727	0.510	0.781	156	423	902	887	-0.891	316	586	304	583	0
2	20	2	"PFK0617"	"Ks117_4"	9410	23040	140	214	224	68	140	142	27	89	70	0	251	265	85	152	160	81	59	20	0	0.747	0.743	0.870	0.861	2.298	0.396	0.269	156	444	173	197	-0.420	74	99	84	113	0
2	21	2	"PFK0689"	"Ks157_11"	9590	23030	150	7041	6774	1903	143	149	34	100	100	0	4585	4358	1228	170	189	95	99	99	0	1.562	1.583	1.547	1.615	1.602	1.580	0.881	156	490	11313	10819	0.644	6898	4415	6631	4188	0
2	22	2	"PFK0731"	"Ks186_10"	9790	23030	150	65535	59646	12132	147	153	38	100	100	60	65535	62817	9908	181	379	1811	98	98	89	1.001	0.950	1.001	0.943	1.571	0.953	0.896	156	718	130742	122135	0.001	65388	65354	59499	62636	0
2	1	3	"PFK0746"	"Ks202_1"	5810	23240	150	632	609	164	142	147	66	99	95	0	1595	1619	451	149	158	41	100	100	0	0.339	0.318	0.326	0.307	1.446	0.307	0.850	156	775	1936	1937	-1.561	490	1446	467	1470	0
2	2	3	"PFK0750"	"Ks202_4"	6010	23240	150	220	231	66	144	148	34	82	58	0	325	347	115	155	163	42	96	88	0	0.447	0.453	0.448	0.428	2.370	0.405	0.388	156	520	246	279	-1.161	76	170	87	192	0
2	3	3	"PFK0747"	"Ks202_10"	6200	23230	150	513	540	162	144	148	28	100	100	0	1083	1154	376	157	162	33	100	100	0	0.398	0.397	0.400	0.392	1.400	0.369	0.815	156	446	1295	1393	-1.327	369	926	396	997	0
2	4	3	"PFK0766"	"Ks212_4"	6390	23230	150	2967	2822	824	149	155	31	100	100	0	1300	1313	330	160	167	38	100	100	0	2.472	2.318	2.336	2.272	1.351	2.487	0.840	156	433	3958	3826	1.306	2818	1140	2673	1153	0
2	5	3	"PFA0029"	"A12706_1"	6570	23230	150	35618	37849	21448	163	168	38	100	100	14	18812	18899	9727	163	171	40	100	100	0	1.901	2.011	1.953	1.880	1.419	2.153	0.867	156	396	54104	56422	0.927	35455	18649	37686	18736	0
2	6	3	"PFA0034"	"A13725_4"	6760	23230	150	2466	2444	888	161	166	38	100	100	0	1722	1751	505	166	174	47	100	100	0	1.481	1.440	1.419	1.386	1.381	1.526	0.863	156	472	3861	3868	0.567	2305	1556	2283	1585	0
2	7	3	"PFA0036"	"A13725_6"	6950	23230	150	1284	1234	365	151	153	34	100	100	0	1195	1166	279	161	169	42	100	100	0	1.096	1.078	1.095	1.046	1.362	1.123	0.840	156	528	2167	2088	0.132	1133	1034	1083	1005	0
2	8	3	"PFA0038"	"A13725_9"	7140	23230	140	342	349	84	140	143	32	99	97	0	632	664	153	152	156	36	100	100	0	0.421	0.408	0.410	0.389	1.554	0.386	0.693	156	444	682	721	-1.249	202	480	209	512	0
2	9	3	"PFA0041"	"A14195_3"	7310	23280	150	145	154	50	134	139	30	29	12	0	154	163	46	143	149	32	32	10	0	1.000	1.000	0.922	0.907	4.149	0.991	0.101	156	460	22	40	0.000	11	11	20	20	-50
2	10	3	"PFA0043"	"A14263_1"	7520	23230	140	912	926	307	137	141	31	100	100	0	732	771	240	147	154	35	100	100	0	1.325	1.264	1.296	1.242	1.398	1.288	0.813	156	493	1360	1413	0.406	775	585	789	624	0
2	11	3	"PFA0063"	"A14801_9"	7710	23240	150	203	212	49	141	144	31	77	49	0	185	196	54	154	161	39	41	22	0	2.000	1.690	1.692	1.490	3.134	0.650	0.241	156	489	93	113	1.000	62	31	71	42	-50
2	12	3	"PFA0065"	"A15774_2"	7920	23240	140	185	187	41	144	147	33	58	24	0	258	277	79	158	164	36	87	66	0	0.410	0.361	0.432	0.403	3.294	0.295	0.190	156	447	141	162	-1.286	41	100	43	119	0
2	13	3	"PFA0067"	"A16096_5"	8080	23240	130	230	236	49	145	151	39	84	55	0	209	222	63	152	163	42	65	31	0	1.491	1.300	1.441	1.431	2.919	1.104	0.236	120	352	142	161	0.577	85	57	91	70	0
2	14	3	"PFA0071"	"A16972_1"	8240	23200	150	147	152	34	147	152	38	14	3	0	155	166	50	154	163	48	16	5	0	0.000	0.417	0.750	0.688	4.313	0.555	0.134	156	481	1	17	Error	0	1	5	12	-50
2	15	3	"PFA0073"	"A1700_2"	8470	23230	150	156	167	59	142	148	31	32	12	0	156	171	94	155	166	48	13	6	0	14.000	1.563	0.827	0.709	4.057	0.442	0.208	156	579	15	41	3.807	14	1	25	16	-50
2	16	3	"PFA0076"	"A1700_6"	8650	23220	150	202	211	53	145	152	62	46	10	0	378	377	95	158	168	47	97	90	0	0.259	0.301	0.284	0.288	2.365	0.320	0.167	156	511	277	285	-1.948	57	220	66	219	0
2	17	3	"PFA0109"	"A22053_4"	8850	23230	150	366	365	75	144	152	63	98	88	0	259	264	71	154	163	41	88	62	0	2.114	2.009	2.045	2.210	2.197	1.950	0.396	156	481	327	331	1.080	222	105	221	110	0
2	18	3	"PFA0112"	"A23157_12"	9050	23230	150	409	400	104	138	140	29	98	98	0	728	756	253	149	154	33	100	100	0	0.468	0.432	0.447	0.427	1.659	0.391	0.706	156	396	850	869	-1.095	271	579	262	607	0
2	19	3	"PFA0114"	"A23157_18"	9220	23220	150	873	867	232	138	139	26	100	100	0	1699	1665	542	146	152	32	100	98	0	0.473	0.480	0.467	0.512	1.902	0.422	0.808	156	417	2288	2248	-1.079	735	1553	729	1519	0
2	20	3	"PFA0117"	"A23157_8"	9420	23220	150	153	158	37	141	145	30	28	12	0	157	161	37	149	155	35	27	7	0	1.500	1.417	0.959	0.944	4.105	0.727	0.023	156	457	20	29	0.585	12	8	17	12	-50
2	21	3	"PFA0123"	"A24704_11"	9610	23230	140	192	196	41	139	143	33	73	37	0	502	536	160	156	168	49	99	98	0	0.153	0.150	0.157	0.146	2.137	0.130	0.312	156	492	399	437	-2.707	53	346	57	380	0
2	22	3	"PFA0126"	"A24704_6"	9810	23190	150	172	189	73	145	150	37	41	19	0	207	237	107	168	356	1783	0	0	0	0.692	0.638	0.696	0.750	4.269	0.006	0.039	156	742	66	113	-0.531	27	39	44	69	-50
2	1	4	"PFA0154"	"A3310_10"	5780	23430	110	161	169	56	145	150	42	32	12	0	182	204	76	151	165	55	38	17	0	0.516	0.453	0.836	0.738	3.409	0.465	0.112	80	504	47	77	-0.954	16	31	24	53	0
2	2	4	"PFA0156"	"A3310_15"	6010	23430	140	217	232	56	143	148	40	85	45	0	456	481	120	154	166	53	100	100	0	0.245	0.272	0.252	0.243	1.967	0.240	0.404	156	511	376	416	-2.029	74	302	89	327	0
2	3	4	"PFA0159"	"A3310_22"	6200	23420	150	905	891	240	141	146	34	100	100	0	529	544	135	153	158	35	100	100	0	2.032	1.918	1.928	1.923	1.529	1.958	0.752	156	456	1140	1141	1.023	764	376	750	391	0
2	4	4	"PFA0162"	"A3310_32"	6400	23430	150	232	257	209	143	150	35	89	62	0	813	839	241	155	161	37	100	100	0	0.135	0.167	0.138	0.131	2.104	0.152	0.134	156	462	747	798	-2.886	89	658	114	684	0
2	5	4	"PFA0165"	"A3310_7"	6590	23420	150	406	417	97	147	155	75	100	89	0	367	378	101	158	165	55	95	86	0	1.239	1.227	1.239	1.307	1.755	1.208	0.625	156	397	468	490	0.309	259	209	270	220	0
2	6	4	"PFA0168"	"A3920_1"	6750	23430	150	151	156	38	150	156	72	5	1	0	162	172	51	157	165	55	17	6	0	0.200	0.400	0.707	0.733	4.115	1.296	0.384	156	436	6	21	-2.322	1	5	6	15	-50
2	7	4	"PFC0075"	"C25"	6950	23450	150	155	170	64	148	151	33	30	16	0	167	189	112	159	165	39	29	11	0	0.875	0.733	0.728	0.898	4.530	0.376	0.160	156	475	15	52	-0.193	7	8	22	30	-50
2	8	4	"PFC0079"	"C258"	7150	23420	150	318	330	75	141	145	34	99	94	0	271	279	60	152	159	40	96	76	0	1.487	1.488	1.507	1.497	1.857	1.349	0.508	156	421	296	316	0.573	177	119	189	127	0
2	9	4	"PFC0082"	"C269"	7350	23430	140	180	190	49	130	136	34	64	38	0	378	381	110	141	146	35	97	94	0	0.211	0.250	0.248	0.229	2.502	0.247	0.313	156	355	287	300	-2.245	50	237	60	240	0
2	10	4	"PFC0085"	"C273"	7510	23420	150	157	159	36	125	130	30	50	20	0	160	173	48	139	145	33	41	24	0	1.524	1.000	0.775	0.827	3.569	0.639	0.118	156	410	53	68	0.608	32	21	34	34	-50
2	11	4	"PFC0087"	"C277"	7720	23420	150	998	1006	311	128	131	26	100	100	0	624	638	195	142	149	35	100	98	0	1.805	1.770	1.738	1.808	1.599	1.793	0.782	156	464	1352	1374	0.852	870	482	878	496	0
2	12	4	"PFC0090"	"C285"	7910	23420	140	1052	1057	262	139	140	28	100	100	0	714	727	155	149	155	34	100	100	0	1.616	1.588	1.601	1.563	1.422	1.676	0.815	156	428	1478	1496	0.692	913	565	918	578	0
2	13	4	"PFC0107"	"C321"	8110	23420	150	225	225	51	139	142	36	80	58	0	277	292	83	149	156	47	93	71	0	0.672	0.601	0.679	0.578	2.282	0.454	0.302	156	462	214	229	-0.574	86	128	86	143	0
2	14	4	"PFC0110"	"C332"	8300	23420	140	180	183	37	139	143	39	50	19	0	375	387	99	149	157	52	99	93	0	0.181	0.185	0.194	0.181	2.616	0.163	0.237	156	485	267	282	-2.463	41	226	44	238	0
2	15	4	"PFC0112"	"C337"	8460	23470	150	155	166	45	138	144	36	32	12	0	190	204	63	157	166	49	41	19	0	0.515	0.596	0.617	0.582	3.715	0.522	0.192	156	450	50	75	-0.957	17	33	28	47	-50
2	16	4	"PFC0114"	"C344"	8650	23430	110	171	180	63	149	153	38	40	13	0	222	252	103	166	178	55	51	30	0	0.393	0.360	0.571	0.538	3.715	0.322	0.151	80	433	78	117	-1.348	22	56	31	86	0
2	17	4	"PFC0116"	"C35"	8880	23420	150	157	159	39	143	148	36	25	6	0	150	171	74	157	167	47	21	9	0	-2.000	1.143	0.703	0.752	4.669	0.638	0.173	156	512	7	30	Error	14	-7	16	14	-50
2	18	4	"PFC0119"	"C354"	9050	23420	140	274	278	58	135	138	30	98	92	0	318	324	79	151	155	37	98	93	0	0.832	0.827	0.844	0.847	2.019	0.710	0.447	156	324	306	316	-0.265	139	167	143	173	0
2	19	4	"PFC0135"	"C394"	9240	23420	140	181	182	46	137	143	71	16	5	0	400	423	113	152	156	37	100	99	0	0.177	0.166	0.170	0.158	2.542	0.140	0.050	156	376	292	316	-2.495	44	248	45	271	0
2	20	4	"PFC0138"	"C41"	9420	23410	150	146	157	41	142	148	62	12	1	0	165	174	69	152	158	38	26	8	0	0.308	0.682	0.700	0.752	3.412	3.748	0.025	156	537	17	37	-1.700	4	13	15	22	-50
2	21	4	"PFC0140"	"C413"	9660	23420	150	155	156	31	143	147	32	23	5	0	152	159	44	151	159	38	14	7	0	12.000	1.625	1.022	1.057	4.753	0.343	0.052	156	493	13	21	3.585	12	1	13	8	-50
2	22	4	"PFC0142"	"C417"	9810	23420	150	239	251	68	139	145	32	92	76	0	482	506	132	144	153	39	100	100	0	0.296	0.309	0.304	0.282	1.835	0.295	0.486	156	668	438	474	-1.757	100	338	112	362	0
2	1	5	"PFC0144"	"C419"	5830	23620	140	193	201	49	141	145	36	64	33	0	424	453	127	150	159	45	100	100	0	0.190	0.198	0.197	0.172	2.345	0.182	0.303	156	669	326	363	-2.398	52	274	60	303	0
2	2	5	"PFC0147"	"C423"	6020	23610	140	604	627	181	141	142	31	100	100	0	692	688	187	149	157	40	100	100	0	0.853	0.902	0.886	0.901	1.526	0.875	0.729	156	395	1006	1025	-0.230	463	543	486	539	0
2	3	5	"PFC0161"	"C449"	6190	23620	150	182	192	63	142	147	37	53	28	0	173	184	72	151	158	36	37	18	0	1.818	1.515	1.107	1.019	3.908	1.075	0.146	156	439	62	83	0.862	40	22	50	33	-50
2	4	5	"PFC0163"	"C453"	6400	23610	140	233	239	48	140	149	55	80	39	0	317	331	101	153	164	90	83	41	0	0.567	0.556	0.571	0.569	2.019	0.440	0.411	156	490	257	277	-0.818	93	164	99	178	0
2	5	5	"PFC0165"	"C46"	6590	23610	150	3609	3427	1308	140	151	84	100	100	0	1497	1482	477	151	163	99	99	99	0	2.577	2.470	2.452	2.366	1.589	2.580	0.839	156	456	4815	4618	1.366	3469	1346	3287	1331	0
2	6	5	"PFC0168"	"C472"	6790	23620	150	278	286	86	141	147	73	82	44	0	567	579	152	149	157	54	98	98	0	0.328	0.337	0.318	0.302	1.932	0.347	0.560	156	408	555	575	-1.609	137	418	145	430	0
2	7	5	"PFC0171"	"C489"	6980	23610	150	339	347	82	142	146	30	100	98	0	282	293	70	152	158	33	98	93	0	1.515	1.454	1.582	1.492	1.733	1.431	0.567	156	349	327	346	0.600	197	130	205	141	0
2	8	5	"PFC0174"	"C492"	7140	23620	150	151	155	36	139	142	30	30	9	0	158	165	52	150	156	39	23	7	0	1.500	1.067	0.949	0.854	3.351	0.342	0.084	156	382	20	31	0.585	12	8	16	15	-50
2	9	5	"PFD0418"	"D49176_20"	7350	23610	150	719	723	208	133	137	30	100	100	0	755	790	177	144	150	39	100	100	0	0.959	0.913	0.895	0.888	1.371	0.958	0.831	156	421	1197	1236	-0.060	586	611	590	646	0
2	10	5	"PFD0422"	"D49176_29"	7530	23620	150	154	165	57	127	131	26	50	26	0	152	161	55	140	145	31	31	12	0	2.250	1.810	1.125	1.035	3.623	0.878	0.050	156	408	39	59	1.170	27	12	38	21	-50
2	11	5	"PFD0425"	"D49176_32"	7720	23610	140	547	549	131	129	132	26	100	100	0	342	353	77	142	149	32	99	98	0	2.090	1.991	2.013	2.020	1.582	2.127	0.691	156	410	618	631	1.064	418	200	420	211	0
2	12	5	"PFD0428"	"D49176_37"	7900	23620	150	152	162	46	138	143	42	25	8	0	186	199	70	148	157	41	48	23	0	0.368	0.471	0.494	0.526	4.320	0.401	0.061	156	422	52	75	-1.441	14	38	24	51	-50
2	13	5	"PFD0431"	"D49176_44"	8100	23610	140	484	474	120	132	136	44	99	95	0	649	658	146	143	151	50	100	100	0	0.696	0.664	0.704	0.633	1.625	0.656	0.719	156	453	858	857	-0.524	352	506	342	515	0
2	14	5	"PFD0436"	"D49176_6"	8300	23610	140	976	953	205	122	124	32	99	99	0	2032	1992	329	132	138	51	100	100	0	0.449	0.447	0.459	0.443	1.277	0.440	0.865	156	338	2754	2691	-1.154	854	1900	831	1860	0
2	15	5	"PFD0454"	"D51731_2"	8480	23630	120	230	234	64	129	135	33	88	73	0	244	251	69	135	145	44	84	66	0	0.927	0.905	0.964	0.911	2.523	0.804	0.388	120	257	210	221	-0.110	101	109	105	116	0
2	16	5	"PFD0463"	"D53677_1"	8650	23590	150	155	162	41	143	148	35	27	9	0	169	180	55	157	168	50	24	8	0	1.000	0.826	0.796	0.839	3.608	0.574	0.066	156	573	24	42	0.000	12	12	19	23	-50
2	17	5	"PFD0467"	"D53677_8"	8880	23590	150	146	152	36	141	147	34	23	8	0	156	167	53	158	167	46	19	5	0	-2.500	1.222	0.726	0.725	3.414	0.413	0.057	156	600	3	20	Error	5	-2	11	9	-50
2	18	5	"PFD0471"	"D54177_1"	9080	23580	150	158	171	58	135	142	37	38	17	0	177	191	66	150	162	76	21	7	0	0.852	0.878	0.801	0.934	3.704	0.356	0.204	156	449	50	77	-0.231	23	27	36	41	-50
2	19	5	"PFD0474"	"D54346_3"	9240	23610	140	215	224	60	135	146	71	59	12	0	391	408	110	150	164	82	98	83	0	0.332	0.345	0.328	0.311	2.135	0.299	0.404	156	491	321	347	-1.591	80	241	89	258	0
2	20	5	"PFD0478"	"D56259_1"	9430	23610	140	202	210	42	141	146	65	45	7	0	560	581	135	150	159	51	100	100	0	0.149	0.160	0.153	0.142	1.991	0.142	0.417	156	529	471	500	-2.749	61	410	69	431	0
2	21	5	"PFD0512"	"D6287_18"	9650	23580	150	150	155	35	146	148	29	24	12	0	162	168	46	153	160	44	21	6	0	0.444	0.600	0.617	0.573	3.770	0.159	0.019	156	484	13	24	-1.170	4	9	9	15	-50
2	22	5	"PFD0515"	"D6287_22"	9810	23610	150	1147	1095	360	145	148	32	100	99	0	849	847	260	148	155	43	100	99	0	1.429	1.359	1.389	1.326	1.470	1.392	0.823	156	643	1703	1649	0.515	1002	701	950	699	0
2	1	6	"PFD0519"	"D6287_3"	5840	23780	130	188	198	62	141	145	30	65	38	0	180	201	79	149	155	34	46	27	0	1.516	1.096	1.258	1.420	4.204	0.631	0.206	120	548	78	109	0.600	47	31	57	52	0
2	2	6	"PFD0521"	"D6287_31"	6030	23810	140	226	228	45	142	143	27	94	74	0	560	597	163	150	154	30	100	100	0	0.205	0.192	0.193	0.180	1.837	0.179	0.528	156	413	494	533	-2.287	84	410	86	447	0
2	3	6	"PFD0525"	"D6287_49"	6210	23800	150	1567	1530	350	144	146	31	100	100	0	1401	1369	368	151	156	30	99	98	0	1.138	1.138	1.106	1.189	1.675	1.100	0.867	156	443	2673	2604	0.187	1423	1250	1386	1218	0
2	4	6	"PFD0527"	"D6287_53"	6410	23810	150	230	230	49	144	153	55	73	27	0	319	318	75	153	164	87	83	44	0	0.518	0.521	0.527	0.502	2.082	0.493	0.573	156	546	252	251	-0.949	86	166	86	165	0
2	5	6	"PFD0563"	"D65980_2"	6620	23800	100	250	255	52	148	159	65	77	30	0	219	225	65	152	167	107	21	3	0	1.522	1.466	1.321	1.468	2.744	0.543	0.440	80	335	169	180	0.606	102	67	107	73	0
2	6	6	"PFD0569"	"D6681_10"	6770	23800	150	143	149	34	145	150	36	16	3	0	156	166	46	152	160	40	24	10	0	-0.500	0.286	0.768	0.760	3.793	0.328	0.032	156	476	2	18	Error	-2	4	4	14	-50
2	7	6	"PFD0572"	"D6681_3"	6980	23800	140	234	236	47	145	149	32	91	72	0	250	251	58	153	161	39	82	62	0	0.918	0.929	0.941	1.011	2.728	0.992	0.272	156	455	186	189	-0.124	89	97	91	98	0
2	8	6	"PFD0575"	"D66953_1"	7150	23780	150	150	157	36	141	144	29	31	10	0	151	154	37	151	158	38	14	3	0	100000.000	5.333	0.917	1.028	3.319	0.615	0.030	156	450	9	19	16.610	9	0	16	3	-50
2	9	6	"PFD0579"	"D7726_1"	7350	23800	140	243	241	45	139	141	27	95	81	0	331	335	78	149	156	37	96	93	0	0.571	0.548	0.529	0.561	2.124	0.468	0.510	156	467	286	288	-0.807	104	182	102	186	0
2	10	6	"PFD0583"	"D8137_1"	7550	23800	140	1754	1638	423	138	140	25	100	100	0	1271	1235	252	144	150	30	100	100	0	1.434	1.375	1.396	1.327	1.485	1.433	0.883	156	445	2743	2591	0.520	1616	1127	1500	1091	0
2	11	6	"PFE0587"	"E6125_5"	7740	23800	150	285	286	55	138	139	25	100	96	0	320	335	82	146	152	30	100	98	0	0.845	0.783	0.815	0.797	1.910	0.692	0.481	156	405	321	337	-0.243	147	174	148	189	0
2	12	6	"PFE0589"	"E6662_1"	7920	23800	150	391	386	92	136	141	40	99	94	0	481	498	126	148	156	40	99	99	0	0.766	0.714	0.744	0.708	1.734	0.687	0.700	156	392	588	600	-0.385	255	333	250	350	0
2	13	6	"PFE0591"	"E679_1"	8110	23800	140	5429	4962	1692	132	138	43	100	100	0	2598	2431	760	140	148	38	99	99	0	2.155	2.108	2.200	2.105	1.750	2.206	0.866	156	421	7755	7121	1.108	5297	2458	4830	2291	0
2	14	6	"PFE0593"	"E679_4"	8310	23770	150	165	165	42	130	133	32	51	19	0	153	164	48	134	139	33	37	16	0	1.842	1.167	1.092	1.143	3.879	3.858	0.143	156	442	54	65	0.881	35	19	35	30	-50
2	15	6	"PFE0596"	"E6820_1"	8500	23800	140	433	422	120	130	133	29	98	94	0	614	604	196	134	140	33	99	97	0	0.631	0.621	0.634	0.628	1.783	0.576	0.739	156	423	783	762	-0.664	303	480	292	470	0
2	16	6	"PFE0601"	"E70_3"	8680	23810	120	204	210	45	135	141	34	84	50	0	205	210	49	142	149	38	72	35	0	1.095	1.103	1.074	1.180	2.534	1.091	0.268	120	392	132	143	0.131	69	63	75	68	0
2	17	6	"PFE0626"	"E8167_12"	8850	23810	150	149	157	44	138	147	57	14	3	0	159	163	46	151	159	41	23	9	0	1.375	1.583	0.813	0.835	3.299	2.036	0.113	156	526	19	31	0.459	11	8	19	12	-50
2	18	6	"PFE0628"	"E8167_2"	9050	23810	150	144	151	43	137	144	35	19	10	0	156	175	79	151	160	69	17	8	0	1.400	0.583	0.683	0.637	3.389	0.280	0.232	156	570	12	38	0.485	7	5	14	24	-50
2	19	6	"PFE0632"	"E8314_4"	9230	23820	90	151	162	50	143	152	45	17	9	0	164	180	59	153	168	66	21	3	0	0.727	0.704	0.542	0.789	4.147	0.476	0.102	52	332	19	46	-0.459	8	11	19	27	0
2	20	6	"PFE0634"	"E832_1"	9440	23790	150	203	214	53	142	147	38	75	36	0	273	286	80	148	161	71	78	44	0	0.488	0.522	0.515	0.497	2.471	0.372	0.325	156	576	186	210	-1.035	61	125	72	138	0
2	21	6	"PFE0638"	"E84_1"	9630	23790	150	1056	1003	296	147	150	34	100	100	0	681	656	182	153	164	70	96	95	0	1.722	1.702	1.663	1.776	1.857	1.744	0.790	156	486	1437	1359	0.784	909	528	856	503	0
2	22	6	"PFE0645"	"E886_1"	9820	23820	150	164	177	140	151	155	36	23	8	0	158	185	86	153	160	38	33	18	0	2.600	0.813	0.889	0.926	4.209	3.716	0.037	156	730	18	58	1.379	13	5	26	32	-50
2	1	7	"PFF0003"	"F10044_2"	5840	23990	150	1447	1436	456	146	149	36	100	100	0	739	743	217	151	156	32	98	98	0	2.213	2.179	2.135	2.183	1.695	2.244	0.789	156	753	1889	1882	1.146	1301	588	1290	592	0
2	2	7	"PFF0005"	"F10154_1"	6030	23990	150	187	190	40	144	147	27	64	40	0	224	237	75	151	155	28	75	58	0	0.589	0.535	0.594	0.612	3.219	0.351	0.140	156	454	116	132	-0.764	43	73	46	86	-50
2	3	7	"PFF0010"	"F1021_1"	6230	24000	140	284	283	70	145	147	29	93	89	0	763	733	184	152	156	33	100	99	0	0.227	0.238	0.229	0.220	1.759	0.222	0.628	156	456	750	719	-2.136	139	611	138	581	0
2	4	7	"PFF0012"	"F1021_3"	6420	23990	140	523	502	143	144	149	34	99	96	0	1755	1674	500	151	157	39	100	99	0	0.236	0.235	0.235	0.231	1.737	0.223	0.818	156	485	1983	1881	-2.081	379	1604	358	1523	0
2	5	7	"PFF0016"	"F10318_1"	6610	23990	150	208	209	42	144	149	36	73	41	0	422	434	91	153	160	39	100	99	0	0.238	0.231	0.223	0.201	2.291	0.196	0.316	156	485	333	346	-2.071	64	269	65	281	0
2	6	7	"PFF0020"	"F10626_1"	6800	23990	150	588	589	184	145	149	31	99	98	0	429	426	134	154	161	38	97	94	0	1.611	1.632	1.595	1.653	1.661	1.589	0.708	156	439	718	716	0.688	443	275	444	272	0
2	7	7	"PFF0043"	"F11007_3"	6950	24020	150	151	161	40	144	149	31	28	12	0	168	180	56	155	164	83	14	1	0	0.538	0.680	0.955	0.882	3.865	0.110	0.042	156	521	20	42	-0.893	7	13	17	25	-50
2	8	7	"PFF0046"	"F11089_1"	7180	23990	150	659	651	166	142	147	32	100	100	0	485	491	128	153	161	80	96	93	0	1.557	1.506	1.521	1.507	1.671	1.474	0.625	156	541	849	847	0.639	517	332	509	338	0
2	9	7	"PFF0054"	"F11484_1"	7350	24000	140	244	243	51	141	144	30	92	78	0	516	521	134	151	156	32	100	100	0	0.282	0.276	0.284	0.257	1.970	0.232	0.475	156	440	468	472	-1.825	103	365	102	370	0
2	10	7	"PFF0057"	"F1150_5"	7550	24000	150	182	185	36	142	144	28	60	35	0	206	210	49	149	155	31	72	46	0	0.702	0.705	0.750	0.714	2.879	0.557	0.121	156	506	97	104	-0.511	40	57	43	61	-50
2	11	7	"PFF0059"	"F11570_1"	7740	23990	150	443	446	95	139	141	26	100	100	0	640	648	161	150	155	32	98	98	0	0.620	0.616	0.628	0.639	1.769	0.560	0.753	156	476	794	805	-0.689	304	490	307	498	0
2	12	7	"PFF0063"	"F11624_1"	7940	24000	140	228	235	60	136	139	26	94	81	0	398	411	110	152	156	33	100	98	0	0.374	0.382	0.404	0.362	2.090	0.356	0.501	156	451	338	358	-1.419	92	246	99	259	0
2	13	7	"PFF0697"	"F3247_2"	8120	23960	150	147	151	32	137	142	29	30	8	0	155	165	44	146	151	32	30	15	0	1.111	0.737	0.833	0.858	3.607	0.247	0.013	156	499	19	33	0.152	10	9	14	19	-50
2	14	7	"PFF0700"	"F32494_1"	8320	23990	140	1159	1104	358	137	140	30	99	98	0	1602	1550	323	140	145	29	100	100	0	0.699	0.686	0.694	0.645	1.696	0.697	0.828	156	497	2484	2377	-0.517	1022	1462	967	1410	0
2	15	7	"PFF0702"	"F3277_1"	8510	23990	140	712	692	295	133	135	28	98	98	0	746	727	296	136	143	30	99	98	0	0.949	0.946	0.920	0.897	1.933	0.945	0.680	156	440	1189	1150	-0.075	579	610	559	591	0
2	16	7	"PFF0706"	"F32922_1"	8700	23990	140	439	432	105	136	142	61	97	92	0	410	420	111	140	148	37	98	95	0	1.122	1.057	1.093	1.073	1.841	1.087	0.637	156	387	573	576	0.166	303	270	296	280	0
2	17	7	"PFF0708"	"F33056_1"	8890	23990	140	254	247	45	141	147	61	82	36	0	710	696	181	144	151	35	100	100	0	0.200	0.192	0.199	0.187	1.824	0.169	0.341	156	377	679	658	-2.324	113	566	106	552	0
2	18	7	"PFF0711"	"F33107_1"	9070	23990	150	146	153	38	142	145	29	26	12	0	158	169	58	149	153	31	33	19	0	0.444	0.550	0.679	0.602	3.815	0.276	0.045	156	438	13	31	-1.170	4	9	11	20	-50
2	19	7	"PFF0740"	"F34425_1"	9270	23990	150	628	628	145	145	149	33	100	99	0	514	524	106	153	161	48	100	100	0	1.338	1.302	1.346	1.281	1.573	1.341	0.750	156	584	844	854	0.420	483	361	483	371	0
2	20	7	"PFF0742"	"F34449_1"	9460	23990	150	161	165	33	142	145	28	36	14	0	173	184	53	148	157	61	24	7	0	0.760	0.639	0.649	0.667	3.951	0.125	0.037	156	536	44	59	-0.396	19	25	23	36	-50
2	21	7	"PFF0744"	"F34605_1"	9650	23980	140	314	311	62	145	147	32	99	96	0	317	320	71	148	156	64	95	74	0	1.000	0.965	0.964	0.968	1.859	0.940	0.521	156	491	338	338	0.000	169	169	166	172	0
2	22	7	"PFF0749"	"F34859_1"	9870	24030	150	151	164	61	151	154	33	16	7	0	161	187	94	149	154	39	30	16	0	0.000	0.342	0.635	0.662	3.332	0.487	0.166	156	652	12	51	Error	0	12	13	38	-50
2	1	8	"PFF0757"	"F35105_1"	5850	24190	150	189	193	47	140	145	35	59	30	0	335	345	82	148	152	30	100	98	0	0.262	0.269	0.286	0.249	2.517	0.232	0.180	156	759	236	250	-1.932	49	187	53	197	0
2	2	8	"PFF0759"	"F35197_1"	6040	24180	150	1758	1734	332	148	152	29	100	100	0	1797	1757	363	150	156	41	99	99	0	0.978	0.987	0.971	0.986	1.348	0.958	0.880	156	503	3257	3193	-0.033	1610	1647	1586	1607	0
2	3	8	"PFF0791"	"F35823_1"	6220	24190	150	165	169	40	147	150	31	35	16	0	225	233	63	152	159	46	66	38	0	0.247	0.272	0.489	0.458	3.318	0.197	0.077	156	495	91	103	-2.020	18	73	22	81	-50
2	4	8	"PFF0796"	"F36083_1"	6430	24190	140	499	478	156	143	147	31	96	93	0	582	571	150	150	155	34	100	99	0	0.824	0.796	0.832	0.707	2.021	0.823	0.741	156	444	788	756	-0.279	356	432	335	421	0
2	5	8	"PFF0798"	"F36120_1"	6610	24190	140	208	212	46	146	150	31	76	48	0	316	322	66	153	158	33	100	97	0	0.380	0.391	0.388	0.368	2.181	0.333	0.316	156	463	225	235	-1.395	62	163	66	169	0
2	6	8	"PFF0804"	"F36356_4"	6800	24190	140	629	626	166	152	156	32	99	98	0	999	1032	242	157	162	36	100	100	0	0.567	0.542	0.561	0.510	1.667	0.538	0.825	156	489	1319	1349	-0.820	477	842	474	875	0
2	7	8	"PFF0808"	"F36374_1"	6990	24190	140	398	394	90	147	151	30	98	98	0	753	762	163	157	164	82	100	100	0	0.421	0.408	0.421	0.394	1.562	0.381	0.722	156	511	847	852	-1.248	251	596	247	605	0
2	8	8	"PFF0813"	"F36383_1"	7200	24190	150	219	222	44	141	145	28	91	66	0	437	460	120	153	160	84	99	89	0	0.275	0.264	0.258	0.250	2.101	0.218	0.425	156	475	362	388	-1.864	78	284	81	307	0
2	9	8	"PFF0836"	"F37362_1"	7380	24180	140	779	728	228	144	148	35	99	98	0	776	767	212	153	157	35	100	99	0	1.019	0.951	0.950	0.906	1.761	0.974	0.792	156	409	1258	1198	0.028	635	623	584	614	0
2	10	8	"PFF0842"	"F37536_1"	7570	24210	150	157	163	39	143	147	36	27	5	0	205	214	58	155	161	38	60	30	0	0.280	0.339	0.513	0.534	3.812	0.447	0.110	156	440	64	79	-1.837	14	50	20	59	-50
2	11	8	"PFF0844"	"F37871_2"	7760	24180	140	237	246	51	139	142	30	94	81	0	497	504	133	152	158	33	98	98	0	0.284	0.304	0.291	0.291	1.965	0.264	0.561	156	461	443	459	-1.816	98	345	107	352	0
2	12	8	"PFF0850"	"F38025_1"	7960	24180	150	807	761	218	139	144	32	100	100	0	633	630	160	151	158	37	99	99	0	1.386	1.299	1.280	1.255	1.581	1.358	0.744	156	539	1150	1101	0.471	668	482	622	479	0
2	13	8	"PFF0854"	"F38531_3"	8170	24190	150	156	161	37	142	146	32	33	10	0	198	200	47	148	154	39	57	25	0	0.280	0.365	0.615	0.525	3.186	0.300	0.063	156	504	64	71	-1.837	14	50	19	52	-50
2	14	8	"PFF0857"	"F38658_1"	8320	24180	140	705	679	182	139	142	26	99	99	0	540	547	124	142	146	29	100	100	0	1.422	1.333	1.393	1.282	1.699	1.407	0.762	156	449	964	945	0.508	566	398	540	405	0
2	15	8	"PFF1501"	"F59165_1"	8520	24180	140	185	191	39	136	138	25	73	48	0	322	325	78	140	144	29	98	97	0	0.269	0.297	0.293	0.268	2.576	0.260	0.335	156	486	231	240	-1.893	49	182	55	185	0
2	16	8	"PFF1503"	"F59212_1"	8710	24180	140	1014	942	315	140	143	28	98	98	0	572	578	178	143	149	31	100	96	0	2.037	1.844	1.972	1.783	1.903	2.009	0.747	156	506	1303	1237	1.027	874	429	802	435	0
2	17	8	"PFF1507"	"F59325_1"	8900	24180	140	178	190	65	145	147	28	52	27	0	267	293	136	150	155	35	92	74	0	0.282	0.315	0.323	0.328	3.009	0.286	0.277	156	506	150	188	-1.826	33	117	45	143	0
2	18	8	"PFF1515"	"F59681_5"	9110	24170	150	163	186	92	146	148	28	40	21	0	162	202	136	152	156	34	32	20	0	1.700	0.800	0.615	0.768	4.273	0.496	0.180	156	575	27	90	0.766	17	10	40	50	-50
2	19	8	"PFF1523"	"F60089_1"	9300	24200	90	158	169	58	146	150	30	30	17	0	173	194	108	157	162	41	32	15	0	0.750	0.622	0.704	0.791	4.236	0.280	0.114	52	264	28	60	-0.415	12	16	23	37	0
2	20	8	"PFF1525"	"F60196_1"	9440	24200	150	152	161	42	143	147	35	23	7	0	154	180	72	151	156	37	30	17	0	3.000	0.621	0.719	0.753	3.878	0.421	0.078	156	531	12	47	1.585	9	3	18	29	-50
2	21	8	"PFF1565"	"F62141_1"	9650	24170	140	3513	3310	949	142	146	35	100	100	0	1563	1511	415	149	154	42	98	98	0	2.384	2.326	2.327	2.389	1.777	2.414	0.870	156	498	4785	4530	1.253	3371	1414	3168	1362	0
2	22	8	"PFF1569"	"F62233_2"	9850	24180	150	245	248	48	146	149	30	94	80	0	211	228	77	147	152	40	68	40	0	1.547	1.259	1.318	1.468	3.225	0.887	0.297	156	639	163	183	0.629	99	64	102	81	0
2	1	9	"PFF1573"	"F62329_1"	5850	24400	150	155	158	37	132	137	46	24	5	0	151	160	45	141	143	28	32	18	0	2.300	1.368	1.000	1.272	3.755	3.666	0.049	156	751	33	45	1.202	23	10	26	19	-50
2	2	9	"PFF1576"	"F62396_2"	6050	24390	130	190	194	40	146	151	53	36	10	0	232	232	51	150	156	44	73	45	0	0.537	0.585	0.609	0.615	2.753	0.502	0.163	120	449	126	130	-0.898	44	82	48	82	0
2	3	9	"PFF1579"	"F62610_1"	6230	24380	140	433	422	106	148	149	28	98	97	0	339	354	97	151	158	44	99	90	0	1.516	1.350	1.453	1.392	1.974	1.422	0.551	156	479	473	477	0.600	285	188	274	203	0
2	4	9	"PFF1581"	"F62610_13"	6430	24380	140	402	404	93	143	148	29	99	99	0	449	461	121	152	157	31	100	100	0	0.872	0.845	0.861	0.843	1.729	0.789	0.688	156	421	556	570	-0.198	259	297	261	309	0
2	5	9	"PFF1628"	"F63860_1"	6570	24380	150	155	160	46	150	154	31	28	13	0	165	177	57	157	164	39	25	12	0	0.625	0.500	0.914	0.909	3.161	0.386	0.177	156	457	13	30	-0.678	5	8	10	20	-50
2	6	9	"PFF1634"	"F64095_1"	6790	24410	150	159	164	41	151	155	33	23	10	0	170	182	63	159	165	39	28	14	0	0.727	0.565	0.779	0.887	3.544	0.328	0.049	156	516	19	36	-0.459	8	11	13	23	-50
2	7	9	"PFF1641"	"F64252_1"	6980	24390	130	209	218	47	147	149	29	84	51	0	226	234	56	157	161	35	77	48	0	0.899	0.922	0.952	0.997	2.205	0.778	0.305	120	439	131	148	-0.154	62	69	71	77	0
2	8	9	"PFF1644"	"F64347_2"	7170	24380	140	234	237	55	140	142	25	92	75	0	438	443	141	151	154	33	98	98	0	0.328	0.332	0.334	0.317	1.853	0.289	0.516	156	485	381	389	-1.610	94	287	97	292	0
2	9	9	"PFF1647"	"F6440_2"	7360	24380	140	1441	1390	408	139	142	32	100	100	0	1438	1438	405	145	152	37	100	100	0	1.007	0.968	1.031	0.948	1.491	0.975	0.849	156	441	2595	2544	0.010	1302	1293	1251	1293	0
2	10	9	"PFF1652"	"F64735_1"	7550	24380	150	1253	1151	340	140	143	35	100	99	0	1465	1387	319	150	155	39	100	100	0	0.846	0.817	0.853	0.766	1.598	0.839	0.836	156	407	2428	2248	-0.241	1113	1315	1011	1237	0
2	11	9	"PFF1680"	"F65658_4"	7730	24380	140	260	260	54	140	141	30	97	87	0	302	305	73	148	154	32	98	91	0	0.779	0.764	0.782	0.804	2.066	0.721	0.460	156	401	274	277	-0.360	120	154	120	157	0
2	12	9	"PFF1682"	"F65704_1"	7920	24380	150	171	175	38	141	144	33	46	17	0	188	194	51	147	152	35	57	28	0	0.732	0.723	0.750	0.696	3.252	7.950	0.021	156	507	71	81	-0.451	30	41	34	47	-50
2	13	9	"PFF1687"	"F66126_1"	8120	24380	140	229	225	50	141	145	33	80	59	0	262	270	66	149	153	37	94	77	0	0.779	0.694	0.729	0.686	2.661	0.613	0.337	156	447	201	205	-0.361	88	113	84	121	0
2	14	9	"PFF1693"	"F66450_1"	8310	24380	140	275	281	68	137	140	28	96	92	0	422	428	98	142	148	30	100	98	0	0.493	0.503	0.487	0.479	1.825	0.469	0.592	156	397	418	430	-1.021	138	280	144	286	0
2	15	9	"PFF1696"	"F66665_1"	8500	24380	140	3553	3266	925	134	136	24	100	100	0	2055	1965	449	136	143	56	100	100	0	1.782	1.712	1.741	1.629	1.605	1.813	0.862	156	405	5338	4961	0.833	3419	1919	3132	1829	0
2	16	9	"PFF1698"	"F66828_1"	8670	24410	150	158	159	32	138	142	28	41	10	0	158	171	46	139	147	56	28	3	0	1.053	0.656	0.761	0.921	4.045	0.181	0.075	156	424	39	53	0.074	20	19	21	32	-50
2	17	9	"PFI0357"	"I4256_1"	8860	24380	120	154	159	41	147	150	32	25	8	0	274	284	77	150	159	42	88	70	0	0.056	0.090	0.214	0.217	3.927	0.117	0.061	120	439	131	146	-4.147	7	124	12	134	0
2	18	9	"PFI0360"	"I4355_3"	9060	24370	130	290	285	59	146	151	38	95	82	0	423	424	88	154	162	45	100	100	0	0.535	0.515	0.537	0.485	1.909	0.483	0.581	120	498	413	409	-0.902	144	269	139	270	0
2	19	9	"PFI0362"	"I4394_2"	9260	24370	140	316	317	63	146	150	37	98	94	0	437	431	115	152	156	38	97	97	0	0.596	0.613	0.609	0.627	1.821	0.549	0.606	156	442	455	450	-0.745	170	285	171	279	0
2	20	9	"PFI0367"	"I4500_1"	9440	24370	140	212	214	48	143	146	36	76	43	0	305	313	85	150	152	29	96	87	0	0.445	0.436	0.499	0.441	2.313	0.358	0.375	156	381	224	234	-1.168	69	155	71	163	0
2	21	9	"PFI0369"	"I4547_2"	9640	24370	140	187	190	35	141	145	35	63	25	0	384	381	86	152	156	42	98	94	0	0.198	0.214	0.203	0.197	2.227	0.178	0.221	156	446	278	278	-2.334	46	232	49	229	0
2	22	9	"PFI0371"	"I4582_1"	9820	24370	140	387	400	94	146	148	27	99	98	0	397	410	102	150	156	39	100	99	0	0.976	0.977	1.026	0.964	1.789	0.963	0.630	156	581	488	514	-0.035	241	247	254	260	0
2	1	10	"PFI0397"	"I5035_1"	5870	24580	150	139	160	119	129	134	48	19	5	0	147	162	56	140	144	31	34	19	0	1.429	1.409	0.750	0.761	4.208	3.847	0.133	156	613	17	53	0.515	10	7	31	22	-50
2	2	10	"PFI0404"	"I5222_1"	6040	24570	140	661	647	188	147	150	56	98	96	0	535	558	135	153	156	32	100	100	0	1.346	1.235	1.280	1.167	1.755	1.303	0.736	156	403	896	905	0.428	514	382	500	405	0
2	3	10	"PFI0407"	"I5252_1"	6220	24570	130	178	181	38	152	152	29	47	20	0	288	289	65	153	157	31	97	85	0	0.193	0.213	0.254	0.237	2.855	0.225	0.146	120	427	161	165	-2.376	26	135	29	136	0
2	4	10	"PFI0409"	"I5362_4"	6410	24570	140	228	236	59	149	152	30	85	66	0	322	331	89	158	162	34	96	86	0	0.482	0.503	0.534	0.467	2.730	0.456	0.386	156	484	243	260	-1.054	79	164	87	173	0
2	5	10	"PFI0418"	"I5700_1"	6620	24560	120	157	165	45	148	152	30	34	12	0	242	250	62	158	165	40	78	50	0	0.107	0.185	0.434	0.373	3.031	0.160	0.041	120	429	93	109	-3.222	9	84	17	92	0
2	6	10	"PFI0423"	"I5893_2"	6810	24570	140	270	283	100	141	144	28	94	89	0	315	324	88	150	156	38	96	91	0	0.782	0.816	0.781	0.755	2.070	0.863	0.561	156	382	294	316	-0.355	129	165	142	174	0
2	7	10	"PFI0448"	"I6567_2"	6990	24570	140	929	889	325	134	138	26	100	98	0	1027	982	331	144	149	32	100	99	0	0.900	0.901	0.879	0.863	1.877	0.902	0.793	156	365	1678	1593	-0.151	795	883	755	838	0
2	8	10	"PFI0451"	"I6639_1"	7170	24570	130	396	392	84	141	144	27	99	99	0	260	264	60	145	152	33	93	83	0	2.217	2.109	2.261	2.251	2.149	2.322	0.473	120	449	370	370	1.149	255	115	251	119	0
2	9	10	"PFI0457"	"I6658_1"	7370	24570	140	316	316	87	141	151	120	71	19	0	490	499	148	145	156	66	97	95	0	0.507	0.494	0.513	0.464	1.958	0.689	0.436	156	483	520	529	-0.979	175	345	175	354	0
2	10	10	"PFI0459"	"I6658_3"	7570	24570	140	232	236	68	134	147	134	25	2	0	447	467	134	140	151	72	100	94	0	0.319	0.312	0.298	0.284	2.003	0.587	0.280	156	391	405	429	-1.647	98	307	102	327	0
2	11	10	"PFI0461"	"I6724_2"	7760	24570	140	357	351	111	139	142	35	94	89	0	645	634	205	142	148	30	98	98	0	0.433	0.431	0.413	0.404	1.971	0.415	0.667	156	393	721	704	-1.206	218	503	212	492	0
2	12	10	"PFI0465"	"I6851_2"	7940	24570	130	195	200	44	143	145	29	73	45	0	249	260	67	146	149	30	93	78	0	0.505	0.500	0.583	0.535	2.550	0.414	0.276	120	416	155	171	-0.986	52	103	57	114	0
2	13	10	"PFI0492"	"I7697_2"	8140	24560	140	235	238	54	143	146	32	86	68	0	363	370	99	148	154	45	97	90	0	0.428	0.428	0.437	0.403	2.273	0.385	0.490	156	486	307	317	-1.225	92	215	95	222	0
2	14	10	"PFI0498"	"I7884_1"	8330	24560	140	182	193	71	137	140	30	59	38	0	291	306	92	142	151	47	96	78	0	0.302	0.341	0.325	0.348	2.431	0.339	0.227	156	424	194	220	-1.727	45	149	56	164	0
2	15	10	"PFI0501"	"I8013_1"	8530	24560	140	182	185	50	133	134	25	73	47	0	278	294	84	134	141	61	92	60	0	0.340	0.325	0.355	0.315	2.736	0.221	0.200	156	319	193	212	-1.555	49	144	52	160	0
2	16	10	"PFI0504"	"I8083_1"	8710	24560	140	1994	1940	583	137	142	28	100	100	0	1630	1680	487	136	144	57	100	99	0	1.243	1.168	1.179	1.167	1.559	1.179	0.869	156	394	3351	3347	0.314	1857	1494	1803	1544	0
2	17	10	"PFI0510"	"I8305_1"	8910	24560	140	1446	1341	504	145	149	31	99	98	0	804	792	260	146	155	40	100	97	0	1.977	1.851	1.866	1.733	1.978	1.977	0.809	156	450	1959	1842	0.983	1301	658	1196	646	0
2	18	10	"PFI0513"	"I8332_1"	9100	24560	140	344	345	82	153	158	42	96	85	0	263	267	64	157	164	43	85	62	0	1.802	1.745	1.777	1.810	2.154	1.822	0.455	156	406	297	302	0.850	191	106	192	110	0
2	19	10	"PFJ0455"	"J53_17"	9290	24560	140	569	545	159	152	157	40	96	92	0	524	515	141	155	159	35	98	96	0	1.130	1.092	1.123	1.028	1.984	1.121	0.752	156	394	786	753	0.176	417	369	393	360	0
2	20	10	"PFJ0457"	"J53_21"	9470	24560	140	907	816	276	145	148	26	99	97	0	1019	964	329	150	153	29	99	98	0	0.877	0.824	0.859	0.791	1.770	0.799	0.806	156	380	1631	1485	-0.190	762	869	671	814	0
2	21	10	"PFJ0459"	"J53_23"	9650	24560	150	144	145	31	143	146	25	22	4	0	146	154	43	145	149	28	25	13	0	1.000	0.222	0.906	0.816	4.337	0.054	0.001	156	420	2	11	0.000	1	1	2	9	-50
2	22	10	"PFJ0463"	"J53_29"	9850	24560	150	1126	1074	338	150	154	31	98	98	0	1413	1419	423	149	156	50	100	100	0	0.772	0.728	0.754	0.681	1.794	0.715	0.813	156	663	2240	2194	-0.373	976	1264	924	1270	0
2	1	11	"PFJ0468"	"J53_37"	5870	24760	150	188	194	50	127	130	26	78	55	0	283	295	86	137	141	30	96	90	0	0.418	0.424	0.426	0.393	2.746	0.368	0.337	156	663	207	225	-1.259	61	146	67	158	0
2	2	11	"PFJ0472"	"J53_41"	6050	24760	130	225	234	46	137	140	28	92	80	0	658	671	149	143	148	32	100	100	0	0.171	0.184	0.194	0.168	1.923	0.153	0.466	120	400	603	625	-2.549	88	515	97	528	0
2	3	11	"PFJ0495"	"J564_1"	6240	24760	150	1383	1306	285	145	147	29	100	100	0	948	950	172	144	149	31	100	100	0	1.540	1.440	1.498	1.409	1.393	1.523	0.850	156	540	2042	1967	0.623	1238	804	1161	806	0
2	4	11	"PFJ0497"	"J564_3"	6440	24760	140	719	691	240	150	151	30	99	94	0	890	863	259	151	155	38	99	98	0	0.770	0.760	0.761	0.696	1.927	0.759	0.766	156	506	1308	1253	-0.377	569	739	541	712	0
2	5	11	"PFJ0500"	"J56_7"	6620	24760	150	165	169	37	148	152	29	38	15	0	191	202	59	155	159	37	47	25	0	0.472	0.447	0.634	0.658	5.034	0.157	0.019	156	508	53	68	-1.082	17	36	21	47	-50
2	6	11	"PFJ0503"	"J583_1"	6810	24750	150	157	163	34	142	146	31	36	10	0	167	169	40	145	148	30	35	14	0	0.682	0.875	0.924	0.915	3.540	0.679	0.053	156	519	37	45	-0.553	15	22	21	24	-50
2	7	11	"PFJ0506"	"J587_3"	7000	24760	150	143	145	30	135	141	30	24	5	0	157	161	37	141	145	31	30	10	0	0.500	0.500	0.981	1.039	3.877	0.258	0.003	156	425	24	30	-1.000	8	16	10	20	-50
2	8	11	"PFJ0508"	"J587_5"	7150	24760	150	147	151	30	150	155	37	10	1	0	157	159	33	152	164	64	5	0	0	-0.600	0.143	0.759	0.663	4.219	0.078	0.007	156	486	2	8	Error	-3	5	1	7	-50
2	9	11	"PFJ0527"	"J647_6"	7390	24750	150	724	680	218	150	163	122	90	85	0	754	711	214	150	167	85	96	92	0	0.950	0.945	0.910	0.866	2.436	0.971	0.719	156	480	1178	1091	-0.073	574	604	530	561	0
2	10	11	"PFJ0531"	"J64_1"	7570	24750	140	728	698	221	136	149	134	96	88	0	475	494	162	140	151	79	97	91	0	1.767	1.588	1.670	1.623	1.689	1.600	0.705	156	392	927	916	0.821	592	335	562	354	0
2	11	11	"PFJ0533"	"J64_3"	7770	24750	140	359	348	94	144	148	35	97	87	0	277	280	69	146	152	45	92	75	0	1.641	1.522	1.460	1.497	2.150	1.545	0.513	156	455	346	338	0.715	215	131	204	134	0
2	12	11	"PFJ0536"	"J65_10"	7960	24750	140	1066	974	355	153	155	30	98	97	0	746	718	237	152	156	32	100	97	0	1.537	1.451	1.496	1.363	1.879	1.500	0.760	156	470	1507	1387	0.620	913	594	821	566	0
2	13	11	"PFJ0538"	"J65_12"	8140	24780	150	162	169	40	150	154	34	30	8	0	176	187	50	153	165	59	25	6	0	0.522	0.559	0.735	0.682	4.255	0.226	0.052	156	528	35	53	-0.939	12	23	19	34	-50
2	14	11	"PFJ0540"	"J65_2"	8340	24750	140	732	696	235	143	147	33	99	97	0	540	552	143	148	159	61	100	99	0	1.503	1.369	1.420	1.241	1.841	1.499	0.718	156	485	981	957	0.587	589	392	553	404	0
2	15	11	"PFJ0567"	"J71_12"	8520	24750	140	362	359	92	133	138	25	99	96	0	321	320	72	138	141	25	100	97	0	1.251	1.242	1.326	1.213	1.775	1.321	0.679	156	371	412	408	0.324	229	183	226	182	0
2	16	11	"PFJ0569"	"J71_2"	8670	24760	150	139	147	41	137	140	28	25	12	0	153	158	41	138	142	28	35	14	0	0.133	0.500	0.885	0.857	4.233	0.682	0.031	156	501	17	30	-2.907	2	15	10	20	-50
2	17	11	"PFJ0571"	"J71_6"	8930	24730	150	153	155	30	144	147	28	26	8	0	158	165	41	146	152	33	28	12	0	0.750	0.579	1.013	0.990	4.314	0.219	0.006	156	499	21	30	-0.415	9	12	11	19	-50
2	18	11	"PFJ0573"	"J71_9"	9100	24750	140	22539	19618	7163	156	160	31	100	100	0	20626	18667	5665	162	167	35	100	100	0	1.094	1.052	1.087	0.984	1.684	1.085	0.873	156	348	42847	37967	0.129	22383	20464	19462	18505	0
2	19	11	"PFJ0576"	"J73_13"	9280	24750	150	177	182	39	154	157	32	37	18	0	198	206	59	157	163	33	59	25	0	0.561	0.571	0.759	0.702	3.428	0.445	0.085	156	416	64	77	-0.834	23	41	28	49	-50
2	20	11	"PFJ0578"	"J73_15"	9480	24750	140	1409	1287	499	152	154	28	100	98	0	1606	1465	493	153	158	33	100	100	0	0.865	0.865	0.881	0.785	1.988	0.879	0.816	156	410	2710	2447	-0.209	1257	1453	1135	1312	0
2	21	11	"PFK0742"	"Ks1964_2"	9650	24750	150	162	165	33	150	152	26	32	11	0	168	181	53	147	152	32	43	22	0	0.571	0.441	0.631	0.680	3.982	0.131	0.009	156	485	33	49	-0.807	12	21	15	34	-50
2	22	11	"PFK0745"	"Ks1_2"	9860	24740	140	272	277	52	148	152	33	97	90	0	446	441	117	148	156	52	96	94	0	0.416	0.440	0.407	0.443	2.053	0.369	0.533	156	623	422	422	-1.265	124	298	129	293	0
2	1	12	"PFK0752"	"Ks202_6"	5870	24950	140	1460	1418	637	125	128	26	100	99	0	1446	1429	611	133	138	28	99	99	0	1.017	0.998	1.023	0.901	1.921	1.005	0.804	156	632	2648	2589	0.024	1335	1313	1293	1296	0
2	2	12	"PFK0755"	"Ks202_9"	6070	24950	140	1335	1318	508	130	133	27	100	98	0	581	582	155	135	140	32	100	100	0	2.702	2.658	2.806	2.437	1.753	3.032	0.801	156	440	1651	1635	1.434	1205	446	1188	447	0
2	3	12	"PFK0757"	"Ks206_2"	6200	24960	150	138	174	179	135	138	27	28	12	0	144	167	82	137	142	30	31	14	0	0.429	1.300	0.805	0.803	3.870	0.287	0.024	156	582	10	69	-1.222	3	7	39	30	-50
2	4	12	"PFK0760"	"Ks210_1"	6460	24950	150	151	158	62	142	148	34	21	5	0	200	211	72	144	148	36	59	41	0	0.161	0.239	0.431	0.437	3.803	0.286	0.055	156	630	65	83	-2.637	9	56	16	67	-50
2	5	12	"PFK0786"	"Ks225_7"	6630	24960	130	175	177	34	159	163	38	22	5	0	280	298	82	155	161	41	92	79	0	0.128	0.126	0.253	0.211	2.748	0.160	0.096	120	509	141	161	-2.966	16	125	18	143	0
2	6	12	"PFK0793"	"Ks2300_1"	6810	24980	150	161	167	44	148	156	39	26	9	0	179	185	57	149	156	37	41	19	0	0.433	0.528	0.714	0.756	4.269	0.591	0.133	156	548	43	55	-1.206	13	30	19	36	-50
2	7	12	"PFK0795"	"Ks2345_1"	7020	24950	140	1851	1745	652	138	144	32	100	100	0	924	895	255	144	149	33	100	100	0	2.196	2.140	2.200	1.982	1.840	2.373	0.816	156	390	2493	2358	1.135	1713	780	1607	751	0
2	8	12	"PFK0799"	"Ks244_1"	7210	24950	140	898	823	269	153	159	39	97	94	0	473	470	133	156	168	69	94	90	0	2.350	2.134	2.127	1.977	2.165	2.307	0.718	156	383	1062	984	1.233	745	317	670	314	0
2	9	12	"PFK0802"	"Ks244_3"	7390	24940	140	1034	976	259	147	151	37	100	99	0	520	513	147	146	159	66	97	91	0	2.372	2.259	2.274	2.276	1.752	2.327	0.732	156	449	1261	1196	1.246	887	374	829	367	0
2	10	12	"PFK0804"	"Ks244_8"	7580	24930	150	134	142	45	137	145	138	1	0	0	178	198	95	138	146	53	39	16	0	-0.075	0.083	0.430	0.485	3.422	3.081	0.205	156	512	37	65	Error	-3	40	5	60	-50
2	11	12	"PFK0825"	"Ks25_1"	7780	24950	130	176	178	35	147	156	146	0	0	0	311	314	94	147	154	45	91	82	0	0.177	0.186	0.240	0.216	2.533	2.464	0.141	120	451	193	198	-2.500	29	164	31	167	0
2	12	12	"PFK0827"	"Ks25_12"	7960	24950	130	223	225	53	160	162	29	73	53	0	301	307	67	158	163	33	97	90	0	0.441	0.436	0.505	0.466	2.481	0.405	0.292	120	413	206	214	-1.183	63	143	65	149	0
2	13	12	"PFK0830"	"Ks25_19"	8160	24940	140	318	315	72	158	161	33	93	86	0	570	557	162	159	170	54	98	92	0	0.389	0.394	0.402	0.370	1.823	0.358	0.659	156	413	571	555	-1.361	160	411	157	398	0
2	14	12	"PFK0834"	"Ks25_8"	8370	24970	150	167	172	35	150	152	28	35	15	0	208	218	73	152	161	39	63	35	0	0.304	0.333	0.456	0.451	3.774	0.151	0.053	156	404	73	88	-1.720	17	56	22	66	-50
2	15	12	"PFK0839"	"Ks266_15"	8530	24940	140	1726	1630	543	146	150	32	100	99	0	998	959	311	151	158	39	99	97	0	1.865	1.837	1.814	1.790	1.724	1.930	0.800	156	393	2427	2292	0.899	1580	847	1484	808	0
2	16	12	"PFK0841"	"Ks266_6"	8730	24940	140	1025	928	318	145	149	31	100	98	0	920	881	264	153	161	46	99	98	0	1.147	1.076	1.071	1.017	1.900	1.094	0.817	156	525	1647	1511	0.198	880	767	783	728	0
2	17	12	"PFK0858"	"Ks271_1"	8910	24940	140	1510	1340	438	147	149	27	98	98	0	722	669	201	150	156	36	98	96	0	2.383	2.299	2.344	2.243	1.948	2.467	0.797	156	423	1935	1712	1.253	1363	572	1193	519	0
2	18	12	"PFK0868"	"Ks2886_1"	9050	24940	150	157	188	169	152	154	29	22	8	0	151	171	86	157	163	35	14	8	0	-0.833	2.571	1.179	1.270	3.548	0.069	0.001	156	392	-1	50	Error	5	-6	36	14	-50
2	19	12	"PFK0871"	"Ks291_5"	9240	24940	150	135	143	34	147	149	30	12	3	0	145	157	63	150	154	34	21	5	0	2.400	-0.571	0.909	0.966	3.224	0.189	0.021	156	406	-17	3	1.263	-12	-5	-4	7	-50
2	20	12	"PFK0873"	"Ks291_8"	9430	24940	150	140	145	29	144	147	29	14	5	0	145	157	66	143	149	34	21	7	0	-2.000	0.071	0.889	0.874	3.685	0.180	0.033	156	515	-2	15	Error	-4	2	1	14	-50
2	21	12	"PFK0878"	"Ks2_13"	9650	24940	150	150	152	31	147	149	27	19	5	0	150	160	53	143	150	43	19	8	0	0.429	0.294	1.012	0.856	3.748	0.086	0.008	156	521	10	22	-1.222	3	7	5	17	-50
2	22	12	"PFK0881"	"Ks2_9"	9870	24940	140	173	174	34	144	146	27	52	21	0	231	232	53	145	153	42	76	51	0	0.337	0.345	0.411	0.371	2.651	0.399	0.075	156	604	115	117	-1.568	29	86	30	87	0
2	1	13	"PFL0033"	"L1_66"	5880	25110	150	137	141	27	130	133	26	25	6	0	146	155	40	137	142	30	29	15	0	0.778	0.611	0.677	0.663	3.724	0.535	0.040	156	737	16	29	-0.363	7	9	11	18	-50
2	2	13	"PFL0035"	"L1_7"	6090	25160	150	140	143	32	135	139	30	23	5	0	162	168	41	137	144	34	39	19	0	0.200	0.258	0.857	0.811	4.382	0.181	0.006	156	414	30	39	-2.322	5	25	8	31	-50
2	3	13	"PFL0037"	"L1_72"	6260	25170	150	159	163	47	139	144	29	36	12	0	176	186	58	147	150	33	45	21	0	0.690	0.615	0.737	0.761	3.500	0.262	0.014	156	383	49	63	-0.536	20	29	24	39	-50
2	4	13	"PFL0041"	"L1_79"	6430	25150	150	153	158	34	142	147	34	28	6	0	157	163	38	147	149	31	29	13	0	1.100	1.000	0.952	0.994	3.980	0.550	0.007	156	515	21	32	0.138	11	10	16	16	-50
2	5	13	"PFL0043"	"L1_81"	6620	25170	80	201	208	53	160	169	46	46	19	0	191	202	55	152	160	40	48	28	0	1.051	0.960	1.680	1.375	5.330	1.048	0.040	52	277	80	98	0.072	41	39	48	50	0
2	6	13	"PFL0045"	"L1_83"	6820	25140	140	180	188	50	150	158	40	42	18	0	333	344	87	151	160	39	97	93	0	0.165	0.197	0.250	0.204	3.031	0.254	0.211	156	465	212	231	-2.601	30	182	38	193	0
2	7	13	"PFL0068"	"L2_117"	6990	25130	150	1364	1291	444	141	144	29	98	98	0	778	782	217	145	150	34	98	97	0	1.932	1.805	1.901	1.707	2.045	1.934	0.793	156	406	1856	1787	0.950	1223	633	1150	637	0
2	8	13	"PFL0070"	"L2_12"	7180	25120	140	1014	962	240	142	144	29	100	100	0	1156	1086	308	145	148	32	98	96	0	0.863	0.871	0.847	0.922	1.886	0.833	0.822	156	374	1883	1761	-0.213	872	1011	820	941	0
2	9	13	"PFL0072"	"L2_123"	7350	25140	150	180	185	44	138	140	27	63	40	0	191	197	64	140	145	29	62	42	0	0.824	0.825	0.801	0.859	3.984	0.611	0.135	156	446	93	104	-0.280	42	51	47	57	-50
2	10	13	"PFL0074"	"L2_127"	7560	25130	130	211	211	37	134	137	27	92	70	0	222	231	56	134	140	28	95	75	0	0.875	0.794	0.798	0.830	2.543	0.723	0.205	120	536	165	174	-0.193	77	88	77	97	0
2	11	13	"PFL0077"	"L2_135"	7750	25120	130	369	371	94	137	147	140	83	30	0	449	456	109	136	142	43	100	100	0	0.741	0.731	0.694	0.705	1.559	0.712	0.694	120	498	545	554	-0.432	232	313	234	320	0
2	12	13	"PFL0079"	"L2_139"	7940	25120	140	212	217	58	143	146	30	78	56	0	352	365	102	141	147	34	97	94	0	0.327	0.330	0.324	0.334	2.383	0.273	0.302	156	478	280	298	-1.613	69	211	74	224	0
2	13	13	"PFL0101"	"L2_180"	8130	25120	140	417	414	87	145	148	30	100	98	0	360	368	98	146	152	35	96	94	0	1.271	1.212	1.233	1.273	1.880	1.156	0.644	156	483	486	491	0.346	272	214	269	222	0
2	14	13	"PFL0104"	"L2_185"	8320	25090	150	176	179	37	151	153	28	46	23	0	178	184	44	156	162	40	32	12	0	1.136	1.000	0.968	1.102	4.361	0.378	0.027	156	444	47	56	0.184	25	22	28	28	-50
2	15	13	"PFL0109"	"L2_193"	8510	25130	140	284	281	67	154	158	32	90	82	0	414	416	93	157	165	40	100	98	0	0.506	0.490	0.503	0.444	1.979	0.463	0.540	156	469	387	386	-0.983	130	257	127	259	0
2	16	13	"PFL0111"	"L2_195"	8700	25150	90	158	158	39	148	153	33	21	5	0	258	260	63	160	174	55	78	42	0	0.102	0.100	0.250	0.257	2.863	0.127	0.041	52	284	108	110	-3.293	10	98	10	100	0
2	17	13	"PFL0113"	"L2_198"	8860	25130	150	157	162	44	147	151	29	29	7	0	204	216	89	155	167	49	49	21	0	0.204	0.246	0.572	0.515	3.310	0.170	0.064	156	506	59	76	-2.293	10	49	15	61	-50
2	18	13	"PFL0115"	"L2_20"	9080	25120	140	386	381	81	152	154	29	100	99	0	622	628	174	152	159	35	98	98	0	0.498	0.481	0.460	0.479	1.673	0.428	0.729	156	424	704	705	-1.006	234	470	229	476	0
2	19	13	"PFL0135"	"L2_233"	9260	25130	150	184	190	47	145	147	29	60	30	0	173	187	71	142	147	30	50	29	0	1.258	1.000	1.176	1.064	4.237	0.441	0.052	156	396	70	90	0.331	39	31	45	45	-50
2	20	13	"PFL0138"	"L2_238"	9440	25150	150	148	150	34	143	145	26	25	9	0	154	161	58	138	143	31	33	14	0	0.313	0.304	0.857	0.745	3.920	0.120	0.008	156	499	21	30	-1.678	5	16	7	23	-50
2	21	13	"PFL0141"	"L2_248"	9650	25120	150	416	412	125	145	147	26	98	95	0	372	384	101	140	145	41	97	96	0	1.168	1.094	1.115	0.976	2.022	1.115	0.640	156	522	503	511	0.224	271	232	267	244	0
2	22	13	"PFL0145"	"L2_259"	9830	25100	150	145	151	39	145	146	28	21	7	0	147	157	44	146	152	40	19	7	0	0.000	0.545	0.730	0.907	4.016	0.279	0.039	156	634	1	17	Error	0	1	6	11	-50
2	1	14	"PFL0149"	"L2_268"	5850	25330	130	157	156	36	128	130	23	54	28	0	229	239	61	136	140	27	90	79	0	0.312	0.272	0.351	0.380	3.013	0.214	0.131	120	717	122	131	-1.681	29	93	28	103	0
2	2	14	"PFL0152"	"L2_277"	6050	25320	140	1022	1016	292	133	136	29	100	100	0	660	660	158	137	142	29	100	99	0	1.700	1.688	1.740	1.656	1.510	1.768	0.853	156	463	1412	1406	0.765	889	523	883	523	0
2	3	14	"PFM0408"	"M36520_1"	6230	25330	140	200	203	40	145	148	32	73	38	0	371	376	86	150	155	36	99	97	0	0.249	0.257	0.273	0.247	2.017	0.226	0.331	156	324	276	284	-2.007	55	221	58	226	0
2	4	14	"PFM0410"	"M36520_4"	6430	25330	140	183	191	46	140	143	28	66	38	0	263	275	78	148	152	34	94	73	0	0.374	0.402	0.459	0.428	2.831	0.294	0.209	156	397	158	178	-1.419	43	115	51	127	0
2	5	14	"PFM0413"	"M36754_16"	6600	25320	130	560	556	161	137	140	30	100	99	0	874	858	202	141	146	34	100	100	0	0.577	0.584	0.581	0.554	1.515	0.569	0.810	120	445	1156	1136	-0.793	423	733	419	717	0
2	6	14	"PFM0417"	"M36754_20"	6780	25340	150	143	144	30	142	148	33	14	3	0	145	155	53	146	153	38	20	7	0	-1.000	0.222	0.604	0.624	3.882	0.284	0.045	156	554	0	11	Error	1	-1	2	9	-50
2	7	14	"PFM0419"	"M36754_23"	6990	25320	140	1107	1065	339	153	156	32	99	98	0	790	775	259	154	159	36	96	95	0	1.500	1.469	1.435	1.454	1.898	1.452	0.805	156	504	1590	1533	0.585	954	636	912	621	0
2	8	14	"PFM0422"	"M3675_2"	7180	25320	130	677	643	175	147	150	33	100	99	0	750	713	185	151	155	41	100	99	0	0.885	0.883	0.904	0.871	1.619	0.847	0.803	120	456	1129	1058	-0.177	530	599	496	562	0
2	9	14	"PFM0440"	"M3766_1"	7370	25320	140	510	503	113	144	148	46	100	97	0	876	840	230	148	154	39	99	98	0	0.503	0.519	0.493	0.525	1.657	0.470	0.772	156	427	1094	1051	-0.992	366	728	359	692	0
2	10	14	"PFM0442"	"M37744_2"	7540	25330	150	139	143	46	139	141	27	14	4	0	135	146	47	144	148	31	15	8	0	0.000	2.000	0.815	0.806	3.449	0.652	0.021	156	510	-9	6	Error	0	-9	4	2	-50
2	11	14	"PFM0444"	"M37773_2"	7740	25330	150	135	139	36	139	142	28	19	5	0	136	144	44	142	146	32	21	8	0	0.667	0.000	0.913	0.862	3.515	0.469	0.046	156	677	-10	2	-0.585	-4	-6	0	2	-50
2	12	14	"PFM0446"	"M3777_1"	7940	25320	140	189	191	39	137	141	31	69	39	0	318	330	87	138	141	28	99	97	0	0.289	0.281	0.299	0.268	2.415	0.243	0.301	156	653	232	246	-1.791	52	180	54	192	0
2	13	14	"PFM0448"	"M37794_11"	8130	25320	120	190	192	37	132	135	26	81	57	0	202	217	74	136	141	31	81	53	0	0.879	0.741	0.947	0.785	3.422	0.455	0.178	120	565	124	141	-0.186	58	66	60	81	0
2	14	14	"PFM0450"	"M37794_14"	8360	25310	150	173	175	40	143	145	29	50	18	0	187	187	49	146	152	35	53	25	0	0.732	0.780	0.767	0.769	4.141	0.478	0.097	156	568	71	73	-0.451	30	41	32	41	-50
2	15	14	"PFM0469"	"M38740_1"	8490	25330	150	155	155	33	153	155	29	12	5	0	150	155	39	153	158	33	15	7	0	-0.667	1.000	0.806	0.871	3.711	0.250	0.009	156	496	-1	4	Error	2	-3	2	2	-50
2	16	14	"PFM0472"	"M38757_4"	8700	25320	140	1006	951	314	153	155	30	99	98	0	690	665	187	153	158	33	99	98	0	1.588	1.559	1.547	1.458	1.813	1.655	0.795	156	525	1390	1310	0.668	853	537	798	512	0
2	17	14	"PFM0476"	"M38913_1"	8900	25320	140	1716	1571	598	151	155	29	100	99	0	980	937	278	152	158	35	100	99	0	1.890	1.809	1.870	1.653	1.804	1.992	0.830	156	485	2393	2205	0.918	1565	828	1420	785	0
2	18	14	"PFM0478"	"M38913_6"	9090	25320	140	1081	1009	321	157	158	28	100	99	0	672	660	173	155	161	33	100	100	0	1.787	1.687	1.671	1.613	1.717	1.831	0.814	156	454	1441	1357	0.838	924	517	852	505	0
2	19	14	"PFM0481"	"M38941_1"	9280	25320	140	275	273	60	156	156	27	91	85	0	316	318	71	152	157	31	98	93	0	0.726	0.705	0.741	0.710	2.159	0.658	0.469	156	384	283	283	-0.463	119	164	117	166	0
2	20	14	"PFM0484"	"M38941_6"	9460	25320	130	176	177	42	156	160	40	24	9	0	278	299	96	148	153	33	95	86	0	0.154	0.139	0.279	0.243	3.127	0.114	0.053	120	416	150	172	-2.700	20	130	21	151	0
2	21	14	"PFM0510"	"M41547_1"	9660	25320	140	279	277	69	154	159	38	87	73	0	1171	1134	312	147	152	33	100	100	0	0.122	0.125	0.126	0.116	1.770	0.120	0.636	156	485	1149	1110	-3.034	125	1024	123	987	0
2	22	14	"PFM0512"	"M41763_12"	9850	25310	140	605	569	142	148	152	30	99	98	0	626	609	157	152	156	33	99	97	0	0.964	0.921	0.911	0.912	1.742	0.914	0.786	156	666	931	878	-0.053	457	474	421	457	0
2	1	15	"PFM0514"	"M41763_4"	5860	25520	80	133	143	61	126	128	23	30	11	0	171	169	51	129	132	24	59	40	0	0.167	0.425	0.564	0.603	3.553	1.022	0.015	52	314	49	57	-2.585	7	42	17	40	0
2	2	15	"PFM0516"	"M41776_1"	6050	25520	140	212	206	40	131	134	29	85	67	0	187	195	57	135	139	28	67	47	0	1.558	1.250	1.258	1.317	3.415	0.922	0.195	156	555	133	135	0.639	81	52	75	60	0
2	3	15	"PFM0524"	"M42658_1"	6250	25520	140	221	224	54	140	144	31	83	65	0	354	355	90	145	150	34	99	94	0	0.388	0.400	0.435	0.380	2.117	0.348	0.392	156	428	290	294	-1.368	81	209	84	210	0
2	4	15	"PFM0531"	"M42966_1"	6430	25520	140	1165	1083	394	135	138	28	98	96	0	791	766	269	142	146	35	99	98	0	1.587	1.519	1.559	1.473	2.111	1.581	0.760	156	476	1679	1572	0.666	1030	649	948	624	0
2	5	15	"PFN0076"	"N128_81"	6620	25510	80	216	231	65	130	132	25	90	73	0	205	236	90	136	140	28	82	57	0	1.246	1.010	0.988	1.149	2.612	0.773	0.273	52	292	155	201	0.318	86	69	101	100	0
2	6	15	"PFN0079"	"N128_86"	6800	25530	150	147	157	44	137	141	29	33	14	0	203	209	84	140	146	35	64	44	0	0.159	0.290	0.465	0.473	3.279	0.322	0.154	156	547	73	89	-2.655	10	63	20	69	-50
2	7	15	"PFN0082"	"N128_90"	7010	25510	140	391	382	104	149	153	32	94	91	0	444	434	126	151	156	34	99	94	0	0.826	0.823	0.808	0.779	1.983	0.801	0.647	156	500	535	516	-0.276	242	293	233	283	0
2	8	15	"PFN0084"	"N128_92"	7200	25520	140	204	207	44	156	160	46	51	16	0	479	482	131	154	161	39	99	98	0	0.148	0.155	0.160	0.150	2.237	0.147	0.195	156	480	373	379	-2.759	48	325	51	328	0
2	9	15	"PFN0086"	"N128_95"	7390	25520	140	296	292	77	155	160	48	85	72	0	438	453	125	154	160	40	99	96	0	0.496	0.458	0.459	0.438	2.059	0.451	0.509	156	408	425	436	-1.010	141	284	137	299	0
2	10	15	"PFN0090"	"N129_1"	7540	25520	150	140	141	31	149	153	31	10	1	0	145	149	36	153	158	39	10	1	0	1.125	2.000	0.876	0.963	3.782	0.355	0.020	156	537	-17	-12	0.170	-9	-8	-8	-4	-50
2	11	15	"PFN0105"	"N129_41"	7760	25510	80	217	222	47	152	155	29	82	59	0	253	258	68	156	163	34	80	69	0	0.670	0.686	0.690	0.701	3.386	0.491	0.159	52	312	162	172	-0.578	65	97	70	102	0
2	12	15	"PFN0107"	"N129_48"	7940	25540	90	191	188	41	148	152	42	50	15	0	166	177	58	147	151	34	42	19	0	2.263	1.333	0.977	1.105	3.423	1.383	0.117	52	321	62	70	1.178	43	19	40	30	0
2	13	15	"PFN0109"	"N129_6"	8110	25550	150	137	147	45	132	138	34	17	7	0	139	152	50	134	139	32	27	11	0	1.000	0.833	1.000	0.908	4.382	0.765	0.074	156	610	10	33	0.000	5	5	15	18	-50
2	14	15	"PFN0112"	"N130_1"	8350	25490	150	140	147	39	137	139	27	26	11	0	139	152	49	141	145	34	25	12	0	-1.500	0.909	0.878	0.896	3.842	0.514	0.072	156	616	1	21	Error	3	-2	10	11	-50
2	15	15	"PFN0114"	"N130_17"	8550	25540	150	157	161	36	146	148	27	28	12	0	181	187	49	148	152	31	51	28	0	0.333	0.385	0.613	0.668	4.133	0.296	0.036	156	462	44	54	-1.585	11	33	15	39	-50
2	16	15	"PFN0116"	"N130_19"	8710	25510	130	444	446	115	150	152	29	100	99	0	537	549	133	149	155	32	100	100	0	0.758	0.740	0.756	0.715	1.592	0.701	0.687	120	415	682	696	-0.400	294	388	296	400	0
2	17	15	"PFN0134"	"N130_43"	8900	25510	140	9853	9059	2167	154	156	29	100	100	0	6702	6266	1528	152	157	31	99	99	0	1.481	1.456	1.454	1.448	1.480	1.477	0.891	156	520	16249	15019	0.566	9699	6550	8905	6114	0
2	18	15	"PFN0137"	"N130_46"	9100	25510	140	2080	1966	749	157	158	28	100	100	0	1466	1446	481	158	163	33	100	99	0	1.470	1.405	1.464	1.355	1.942	1.483	0.792	156	496	3231	3097	0.556	1923	1308	1809	1288	0
2	19	15	"PFN0139"	"N130_5"	9290	25510	140	1504	1463	437	155	157	29	99	99	0	2252	2152	726	160	163	33	99	99	0	0.645	0.657	0.649	0.675	1.982	0.616	0.810	156	489	3441	3300	-0.633	1349	2092	1308	1992	0
2	20	15	"PFN0141"	"N130_52"	9470	25510	140	2801	2651	964	159	163	40	100	100	0	2889	2844	926	158	166	41	99	99	0	0.967	0.928	0.945	0.900	1.979	0.938	0.847	156	560	5373	5178	-0.048	2642	2731	2492	2686	0
2	21	15	"PFN0145"	"N130_61"	9660	25510	140	1453	1318	505	152	159	41	100	98	0	1354	1290	487	148	155	34	98	98	0	1.079	1.021	1.078	1.017	2.351	1.020	0.760	156	449	2507	2308	0.109	1301	1206	1166	1142	0
2	22	15	"PFN0147"	"N131_12"	9830	25510	150	144	150	35	143	146	28	23	7	0	163	175	55	150	155	33	35	18	0	0.077	0.280	0.641	0.601	3.959	0.292	0.030	156	621	14	32	-3.700	1	13	7	25	-50
2	1	16	"PFN0168"	"N132_106"	5870	25710	130	136	143	35	126	130	25	35	14	0	232	234	66	132	136	27	87	75	0	0.100	0.167	0.227	0.268	3.727	0.129	0.057	120	635	110	119	-3.322	10	100	17	102	0
2	2	16	"PFN0170"	"N132_108"	6060	25710	140	156	163	39	130	135	27	47	21	0	332	336	74	135	140	30	100	99	0	0.132	0.164	0.175	0.159	2.805	0.144	0.155	156	512	223	234	-2.922	26	197	33	201	0
2	3	16	"PFN0172"	"N132_11"	6260	25710	140	243	268	98	133	137	27	93	82	0	609	618	183	141	146	30	100	100	0	0.235	0.283	0.260	0.255	2.001	0.252	0.486	156	426	578	612	-2.089	110	468	135	477	0
2	4	16	"PFN0175"	"N132_116"	6440	25710	140	1039	1036	374	133	136	26	98	97	0	869	882	262	138	142	30	100	99	0	1.239	1.214	1.216	1.094	2.321	1.291	0.761	156	428	1637	1647	0.310	906	731	903	744	0
2	5	16	"PFN0177"	"N132_119"	6630	25710	150	205	210	45	133	135	26	87	69	0	441	450	124	136	141	32	100	100	0	0.236	0.245	0.240	0.222	2.071	0.226	0.477	156	489	377	391	-2.083	72	305	77	314	0
2	6	16	"PFN0180"	"N132_125"	6810	25710	150	430	434	118	135	138	27	98	98	0	702	713	201	136	142	29	100	100	0	0.521	0.518	0.512	0.502	1.554	0.494	0.786	156	489	861	876	-0.940	295	566	299	577	0
2	7	16	"PFN0582"	"N145_33"	7010	25710	140	264	272	78	140	144	29	92	82	0	1180	1212	390	144	150	33	100	100	0	0.120	0.124	0.122	0.115	1.809	0.112	0.587	156	430	1160	1200	-3.063	124	1036	132	1068	0
2	8	16	"PFN0584"	"N145_38"	7160	25720	150	143	146	36	154	156	32	10	3	0	140	158	75	153	161	39	16	5	0	0.846	-1.600	0.864	0.856	3.020	0.254	0.059	156	417	-24	-3	-0.241	-11	-13	-8	5	-50
2	9	16	"PFN0589"	"N145_44"	7350	25720	150	139	142	33	157	161	34	8	1	0	146	154	45	153	159	42	14	3	0	2.571	-15.000	1.200	1.162	3.467	0.678	0.096	156	440	-25	-14	1.363	-18	-7	-15	1	-50
2	10	16	"PFN0592"	"N145_50"	7540	25720	150	143	147	36	152	157	33	7	3	0	147	154	44	152	156	38	19	5	0	1.800	-2.500	0.964	0.831	3.408	0.600	0.092	156	459	-14	-3	0.848	-9	-5	-5	2	-50
2	11	16	"PFN0598"	"N145_61"	7740	25710	150	143	147	32	148	151	29	12	3	0	152	167	48	149	155	33	32	18	0	-1.667	-0.056	0.695	0.679	4.316	0.209	0.010	156	627	-2	17	Error	-5	3	-1	18	-50
2	12	16	"PFN0600"	"N145_9"	7960	25710	140	229	234	51	147	149	35	82	58	0	316	320	75	145	151	33	96	94	0	0.480	0.497	0.500	0.442	2.114	0.536	0.536	156	465	253	262	-1.060	82	171	87	175	0
2	13	16	"PFN0620"	"N148_2"	8110	25710	150	142	143	30	146	149	36	10	2	0	145	156	44	143	148	36	24	11	0	-2.000	-0.231	0.825	0.797	3.546	0.158	0.026	156	439	-2	10	Error	-4	2	-3	13	-50
2	14	16	"PFN0622"	"N148_6"	8300	25710	150	132	136	29	141	144	28	12	3	0	136	150	49	141	145	31	22	10	0	1.800	-0.556	0.816	0.755	3.704	0.135	0.007	156	579	-14	4	0.848	-9	-5	-5	9	-50
2	15	16	"PFN0628"	"N149_12"	8520	25700	140	3858	3541	1603	139	143	27	100	100	0	2557	2342	1002	140	145	38	98	97	0	1.539	1.545	1.599	1.509	2.236	1.634	0.780	156	449	6136	5604	0.622	3719	2417	3402	2202	0
2	16	16	"PFN0632"	"N149_18"	8710	25700	140	534	544	184	141	145	28	98	97	0	515	519	157	143	149	41	96	96	0	1.056	1.072	1.101	1.048	2.115	1.103	0.727	156	416	765	779	0.079	393	372	403	376	0
2	17	16	"PFN0634"	"N149_2"	8900	25710	120	172	176	34	145	148	28	46	25	0	260	267	66	149	153	32	90	80	0	0.243	0.263	0.372	0.313	2.778	0.200	0.113	120	436	138	149	-2.040	27	111	31	118	0
2	18	16	"PFN0637"	"N149_30"	9090	25700	130	413	414	108	148	152	37	100	96	0	1496	1493	423	151	156	34	100	100	0	0.197	0.198	0.195	0.191	1.597	0.176	0.718	120	532	1610	1608	-2.344	265	1345	266	1342	0
2	19	16	"PFN0655"	"N150_39"	9280	25710	130	284	284	69	152	158	36	93	79	0	610	601	134	159	165	38	100	100	0	0.293	0.299	0.289	0.274	1.742	0.281	0.576	120	530	583	574	-1.773	132	451	132	442	0
2	20	16	"PFN0658"	"N150_49"	9470	25740	110	179	187	55	157	162	39	31	11	0	237	239	65	165	172	42	62	43	0	0.306	0.405	0.442	0.452	3.708	0.383	0.088	80	401	94	104	-1.710	22	72	30	74	0
2	21	16	"PFN0660"	"N150_51"	9670	25700	140	392	380	99	151	156	36	96	90	0	400	410	113	151	160	41	98	96	0	0.968	0.884	0.891	0.854	1.930	0.868	0.648	156	477	490	488	-0.047	241	249	229	259	0
2	22	16	"PFN0662"	"N150_53"	9860	25700	140	1345	1270	349	143	147	44	100	98	0	842	829	248	149	154	33	99	98	0	1.734	1.657	1.697	1.678	1.745	1.680	0.819	156	585	1895	1807	0.795	1202	693	1127	680	0
2	1	17	"PFN0664"	"N150_57"	5870	25900	150	1063	972	314	136	141	30	100	100	0	589	597	149	143	150	36	99	98	0	2.078	1.841	1.912	1.766	1.573	1.939	0.831	156	829	1373	1290	1.056	927	446	836	454	0
2	2	17	"PFN0666"	"N150_6"	6060	25900	130	321	318	80	145	148	33	94	87	0	332	331	75	145	154	41	97	91	0	0.941	0.930	0.934	0.867	2.014	0.934	0.524	120	468	363	359	-0.087	176	187	173	186	0
2	3	17	"PFN0680"	"N150_8"	6250	25900	140	289	289	74	141	145	32	92	84	0	738	730	245	145	153	39	99	98	0	0.250	0.253	0.237	0.234	2.016	0.220	0.627	156	468	741	733	-2.002	148	593	148	585	0
2	4	17	"PFN0682"	"N150_82"	6440	25900	140	1144	1127	316	143	170	210	96	93	0	1035	1040	279	149	180	237	97	92	0	1.130	1.104	1.124	1.076	1.632	1.092	0.709	156	422	1887	1875	0.176	1001	886	984	891	0
2	5	17	"PFN0685"	"N150_87"	6630	25900	140	487	478	140	150	174	203	79	27	0	728	729	190	150	180	230	94	76	0	0.583	0.566	0.577	0.533	1.777	0.652	0.618	156	447	915	907	-0.778	337	578	328	579	0
2	6	17	"PFN0688"	"N150_9"	6820	25900	130	224	230	53	148	150	31	84	60	0	282	296	70	147	152	34	97	90	0	0.563	0.550	0.561	0.519	2.272	0.512	0.401	120	496	211	231	-0.829	76	135	82	149	0
2	7	17	"PFN0694"	"N151_11"	7010	25900	140	644	634	179	152	156	35	99	96	0	520	534	155	154	162	40	98	97	0	1.344	1.268	1.238	1.223	1.814	1.319	0.728	156	513	858	862	0.427	492	366	482	380	0
2	8	17	"PFN0696"	"N151_18"	7190	25900	130	239	241	63	161	165	32	74	60	0	668	662	188	165	173	49	98	98	0	0.155	0.161	0.183	0.161	1.977	0.165	0.491	120	410	581	577	-2.689	78	503	80	497	0
2	9	17	"PFN0876"	"N168_6"	7390	25900	140	702	659	209	164	167	32	98	96	0	816	820	217	159	165	45	100	99	0	0.819	0.749	0.787	0.674	1.957	0.768	0.757	156	424	1195	1156	-0.288	538	657	495	661	0
2	10	17	"PFN0874"	"N168_34"	7590	25900	150	1734	1584	501	161	164	32	99	99	0	974	935	231	157	163	34	100	100	0	1.925	1.829	1.905	1.668	1.945	1.982	0.820	156	457	2390	2201	0.945	1573	817	1423	778	0
2	11	17	"PFN0894"	"N173_1"	7770	25890	130	302	304	77	157	160	32	94	87	0	302	307	107	154	159	34	90	81	0	0.980	0.961	1.039	0.985	2.548	0.864	0.394	120	426	293	300	-0.030	145	148	147	153	0
2	12	17	"PFN0907"	"N175_2"	7960	25900	140	829	791	268	153	157	33	98	97	0	2351	2157	818	155	158	32	100	100	0	0.308	0.319	0.335	0.316	1.944	0.293	0.829	156	458	2872	2640	-1.700	676	2196	638	2002	0
2	13	17	"PFN0906"	"N175_16"	8160	25910	130	163	170	40	152	155	34	25	8	0	309	334	102	158	161	34	99	94	0	0.073	0.102	0.139	0.135	3.230	0.100	0.075	120	453	162	194	-3.779	11	151	18	176	0
2	14	17	"PFN0918"	"N177_6"	8350	25900	150	1251	1131	411	148	150	30	97	96	0	991	967	235	147	152	33	99	99	0	1.307	1.199	1.234	1.070	1.871	1.317	0.836	156	550	1947	1803	0.386	1103	844	983	820	0
2	15	17	"PFL0005"	"L1_103"	8530	25890	140	223	228	48	144	147	28	88	66	0	272	287	82	139	145	39	94	86	0	0.594	0.568	0.521	0.541	2.372	0.440	0.338	156	468	212	232	-0.752	79	133	84	148	0
2	16	17	"PFL0159"	"L2_30"	8720	25890	140	5342	4863	1755	147	152	33	100	100	0	3713	3344	1215	147	153	42	96	96	0	1.457	1.475	1.449	1.419	1.766	1.491	0.836	156	441	8761	7913	0.543	5195	3566	4716	3197	0
2	17	17	"PFL0171"	"L2_55"	8910	25890	140	3083	2823	1021	148	152	39	100	100	0	2340	2167	808	148	154	33	98	98	0	1.339	1.325	1.327	1.389	2.091	1.332	0.854	156	447	5127	4694	0.421	2935	2192	2675	2019	0
2	18	17	"PFL0176"	"L2_62"	9100	25900	130	2788	2824	867	149	155	40	100	99	0	2236	2286	497	148	154	35	100	100	0	1.264	1.251	1.292	1.178	1.585	1.345	0.860	120	482	4727	4813	0.338	2639	2088	2675	2138	0
2	19	17	"PFL0064"	"L2_109"	9310	25890	140	190	197	52	154	159	36	49	20	0	371	386	122	155	160	34	98	94	0	0.167	0.186	0.216	0.215	3.186	0.145	0.135	156	502	252	274	-2.585	36	216	43	231	0
2	20	17	"PFL0066"	"L2_114"	9480	25890	140	302	314	93	154	158	36	97	93	0	459	461	113	159	164	35	97	97	0	0.493	0.530	0.535	0.534	1.768	0.485	0.449	156	474	448	462	-1.019	148	300	160	302	0
2	21	17	"PFL0140"	"L2_247"	9680	25890	140	193	194	49	155	160	36	51	17	0	370	374	90	156	160	34	100	96	0	0.178	0.179	0.224	0.185	2.657	0.172	0.107	156	477	252	257	-2.494	38	214	39	218	0
2	22	17	"PFL0150"	"L2_270"	9860	25890	140	819	770	272	150	155	46	99	96	0	1042	1022	380	158	161	34	99	99	0	0.757	0.718	0.735	0.710	1.963	0.681	0.813	156	590	1553	1484	-0.402	669	884	620	864	0
2	1	18	"PFN0982"	"N244_3"	5890	26140	150	145	152	34	143	145	30	23	7	0	160	172	57	151	156	35	26	16	0	0.222	0.429	0.821	0.796	3.749	0.205	0.020	156	689	11	30	-2.170	2	9	9	21	-50
2	2	18	"PFJ0260"	"J246_2"	6070	26090	140	2722	2464	836	152	155	30	100	99	0	2580	2416	649	153	162	40	100	100	0	1.059	1.022	1.045	0.954	1.723	1.067	0.880	156	473	4997	4575	0.083	2570	2427	2312	2263	0
2	3	18	"PFJ0281"	"J269_1"	6260	26090	130	168	177	47	149	154	31	36	12	0	320	321	69	154	161	39	98	90	0	0.114	0.168	0.193	0.165	3.027	0.120	0.062	120	434	185	195	-3.127	19	166	28	167	0
2	4	18	"PFJ0305"	"J27_3"	6450	26090	140	201	207	48	156	184	202	1	0	0	406	419	102	161	211	275	38	0	0	0.184	0.198	0.203	0.179	2.585	0.634	0.311	156	455	290	309	-2.445	45	245	51	258	0
2	5	18	"PFJ0475"	"J53_46"	6630	26100	150	281	277	60	163	191	208	6	0	0	1010	966	231	163	216	280	96	85	0	0.139	0.142	0.147	0.130	1.906	0.142	0.526	156	438	965	917	-2.844	118	847	114	803	0
2	6	18	"PFJ0505"	"J583_7"	6800	26110	150	151	155	39	160	162	47	6	0	0	159	180	88	159	169	70	12	3	0	100000.000	-0.238	1.125	1.216	4.046	0.298	0.044	156	480	-9	16	16.610	-9	0	-5	21	-50
2	7	18	"PFJ0549"	"J697_3"	7030	26120	150	178	183	41	163	168	36	28	10	0	200	208	55	164	171	46	46	17	0	0.417	0.455	0.730	0.718	4.490	0.191	0.021	156	521	51	64	-1.263	15	36	20	44	-50
2	8	18	"PFJ0586"	"J753_2"	7210	26090	140	270	275	73	169	174	36	79	69	0	252	261	79	166	173	47	71	42	0	1.174	1.116	1.355	1.201	2.671	1.077	0.277	156	457	187	201	0.232	101	86	106	95	0
2	9	18	"PFJ0594"	"J82_7"	7400	26090	140	920	812	298	168	171	33	95	94	0	1325	1201	417	163	168	44	100	99	0	0.647	0.620	0.637	0.562	2.153	0.619	0.773	156	403	1914	1682	-0.628	752	1162	644	1038	0
2	10	18	"PFK0025"	"Km2326_6"	7550	26100	150	152	157	39	167	171	33	13	5	0	177	188	59	166	172	38	30	17	0	-1.364	-0.455	1.136	1.145	5.112	0.087	0.008	156	464	-4	12	Error	-15	11	-10	22	-50
2	11	18	"PFJ0390"	"J40_6"	7770	26080	140	212	222	47	166	169	32	64	37	0	315	316	71	169	173	38	94	83	0	0.315	0.381	0.377	0.338	3.195	0.329	0.210	156	571	192	203	-1.666	46	146	56	147	0
2	12	18	"PFJ0410"	"J43_3"	7960	26080	130	420	402	112	160	165	36	92	85	0	1282	1214	351	169	173	41	100	98	0	0.234	0.232	0.237	0.207	1.893	0.215	0.724	120	416	1373	1287	-2.098	260	1113	242	1045	0
2	13	18	"PFJ0426"	"J461_4"	8120	26090	150	147	153	36	153	158	38	12	4	0	147	163	68	162	170	43	16	7	0	0.400	0.000	0.839	0.823	3.619	0.185	0.053	156	435	-21	1	-1.322	-6	-15	0	1	-50
2	14	18	"PFJ0465"	"J53_31"	8320	26110	150	145	150	35	153	156	31	14	4	0	175	184	55	158	162	36	34	12	0	-0.471	-0.115	0.830	0.856	3.480	0.079	0.002	156	484	9	23	Error	-8	17	-3	26	-50
2	15	18	"PFJ0557"	"J6_2"	8540	26090	140	218	225	54	153	154	28	79	60	0	375	374	93	152	156	35	98	96	0	0.291	0.324	0.330	0.303	2.200	0.321	0.428	156	456	288	294	-1.779	65	223	72	222	0
2	16	18	"PFK0041"	"Km302_3"	8720	26090	150	156	158	34	153	157	34	16	3	0	169	178	45	154	158	33	37	16	0	0.200	0.208	0.840	0.917	4.387	0.224	0.016	156	418	18	29	-2.322	3	15	5	24	-50
2	17	18	"PFK0298"	"Kn2549_3"	8910	26080	140	1980	1838	587	157	160	36	100	100	0	1151	1130	322	155	160	31	99	98	0	1.830	1.724	1.824	1.673	1.706	1.819	0.838	156	408	2819	2656	0.872	1823	996	1681	975	0
2	18	18	"PFK0338"	"Kn3092_1"	9080	26070	150	188	192	45	157	159	32	46	25	0	180	186	42	153	158	32	48	20	0	1.148	1.061	1.135	1.346	3.520	0.942	0.068	156	481	58	68	0.199	31	27	35	33	-50
2	19	18	"PFK0404"	"Kn427_6"	9290	26080	140	452	440	109	156	159	31	99	98	0	499	492	134	158	164	47	96	92	0	0.868	0.850	0.895	0.875	2.168	0.801	0.643	156	516	637	618	-0.204	296	341	284	334	0
2	20	18	"PFK0425"	"Kn5026_1"	9500	26110	150	161	165	34	157	160	30	18	4	0	190	201	58	160	167	47	36	14	0	0.133	0.195	0.556	0.538	4.943	0.135	0.012	156	479	34	49	-2.907	4	30	8	41	-50
2	21	18	"PFK0442"	"Kn5244_3"	9640	26090	150	139	147	42	159	162	30	11	3	0	145	157	62	158	161	32	19	8	0	1.538	12.000	0.974	1.034	3.466	0.429	0.073	156	551	-33	-13	0.621	-20	-13	-12	-1	-50
2	22	18	"PFK0457"	"Kn5587_2"	9880	26080	140	1300	1180	388	154	156	30	100	99	0	2873	2620	812	158	160	31	100	100	0	0.422	0.417	0.427	0.398	1.786	0.402	0.864	156	645	3861	3488	-1.244	1146	2715	1026	2462	0
2	1	19	"PFK0782"	"Ks2242_1"	5880	26280	140	1683	1564	516	136	140	37	100	100	0	1295	1214	376	148	152	30	99	98	0	1.349	1.340	1.366	1.330	1.722	1.355	0.856	156	598	2694	2494	0.432	1547	1147	1428	1066	0
2	2	19	"PFK0818"	"Ks2565_1"	6070	26280	140	830	775	240	143	147	28	100	98	0	586	574	167	153	159	32	97	96	0	1.587	1.501	1.562	1.426	1.904	1.576	0.723	156	401	1120	1053	0.666	687	433	632	421	0
2	3	19	"PFK0876"	"Ks2_11"	6260	26280	140	1906	1730	683	145	148	28	100	99	0	1149	1060	406	158	161	33	98	98	0	1.777	1.757	1.734	1.682	1.836	1.798	0.820	156	430	2752	2487	0.829	1761	991	1585	902	0
2	4	19	"PFK1002"	"Ks48_16"	6410	26290	150	150	152	32	151	159	39	7	1	0	154	158	39	160	184	156	0	0	0	0.167	-0.500	0.733	0.696	4.776	0.035	0.000	156	496	-7	-1	-2.585	-1	-6	1	-2	-50
2	5	19	"PFK1139"	"Ks667_1"	6640	26280	140	926	873	254	156	164	51	99	98	0	1194	1153	335	165	192	164	98	94	0	0.748	0.726	0.757	0.708	1.862	0.685	0.764	156	446	1799	1705	-0.418	770	1029	717	988	0
2	6	19	"PFK1174"	"Ks75_10"	6830	26280	140	21694	19504	7203	159	163	49	100	100	0	12698	11365	3829	164	170	44	100	100	0	1.718	1.727	1.770	1.657	1.851	1.836	0.832	156	363	34069	30546	0.781	21535	12534	19345	11201	0
2	7	19	"PFK0629"	"Ks1228_7"	6990	26290	150	199	201	40	165	166	35	49	17	0	196	206	49	163	168	35	48	25	0	1.030	0.837	1.125	1.029	3.650	0.595	0.044	156	471	67	79	0.043	34	33	36	43	-50
2	8	19	"PFK1093"	"Ks586_7"	7210	26280	140	2001	1753	689	168	172	35	100	96	0	1071	1000	384	165	171	43	99	98	0	2.023	1.898	1.854	1.798	2.372	1.992	0.796	156	446	2739	2420	1.017	1833	906	1585	835	0
2	9	19	"pla_LSU"	"PLSU"	7400	26280	140	512	483	157	163	166	33	92	87	0	410	411	118	166	172	45	94	89	0	1.430	1.306	1.296	1.278	2.425	1.422	0.621	156	406	593	565	0.516	349	244	320	245	0
2	10	19	"pla_ORF129"	"PORF129"	7600	26280	140	232	241	72	167	169	33	73	49	0	662	627	206	172	180	43	94	89	0	0.133	0.163	0.152	0.166	2.882	0.137	0.290	156	542	555	529	-2.914	65	490	74	455	0
2	11	19	"pla_ORF79"	"PORF79"	7800	26280	110	155	159	33	164	167	33	13	2	0	255	261	69	178	186	46	65	43	0	-0.117	-0.060	0.317	0.295	4.182	0.025	0.001	80	418	68	78	Error	-9	77	-5	83	0
2	12	19	"pla_rpl14"	"Prpl14"	7970	26280	140	326	327	85	162	167	35	92	85	0	815	814	232	179	186	44	98	97	0	0.258	0.260	0.254	0.253	1.965	0.236	0.566	156	487	800	800	-1.955	164	636	165	635	0
2	13	19	"PFBL B0020"	"oPFBLOB0020"	8160	26270	140	2821	2778	1077	162	167	36	100	100	0	1117	1062	358	173	181	42	97	96	0	2.817	2.943	2.933	2.941	1.887	3.096	0.854	156	399	3603	3505	1.494	2659	944	2616	889	0
2	14	19	"PFD66970"	"oPFD66970"	8350	26280	140	210	213	45	159	171	63	36	4	0	423	434	118	170	190	98	94	69	0	0.202	0.205	0.217	0.211	2.357	0.177	0.283	156	408	304	318	-2.311	51	253	54	264	0
2	15	19	"PFC0765"	"oPFC0765"	8530	26280	150	143	146	30	156	159	37	7	0	0	164	186	71	159	166	45	26	13	0	-2.600	-0.370	0.900	0.749	5.190	0.036	0.001	156	403	-8	17	Error	-13	5	-10	27	-50
2	16	19	"PFN0250"	"oPFN0250"	8720	26270	140	532	525	145	157	159	28	99	97	0	391	408	115	158	163	33	98	96	0	1.609	1.472	1.467	1.484	1.990	1.542	0.655	156	381	608	618	0.687	375	233	368	250	0
2	17	19	"PFL0017"	"oPFL0017"	8910	26270	150	2599	2595	1305	157	159	29	99	98	0	2026	1974	1018	161	168	38	96	94	0	1.309	1.345	1.294	1.358	2.310	1.292	0.785	156	480	4307	4251	0.389	2442	1865	2438	1813	0
2	18	19	"PFI17637"	"oPFI17637"	9120	26270	140	1082	1070	283	159	162	31	100	100	0	731	729	201	159	165	38	98	97	0	1.614	1.598	1.564	1.623	1.708	1.657	0.777	156	497	1495	1481	0.690	923	572	911	570	0
2	19	19	"PFM60472"	"oPFM60472"	9310	26290	150	184	187	48	159	163	32	41	16	0	168	183	61	160	168	50	24	9	0	3.125	1.217	0.945	0.962	3.271	0.354	0.083	156	431	33	51	1.644	25	8	28	23	-50
2	20	19	"PFL0020"	"oPFL0020"	9450	26280	150	164	167	33	158	163	31	19	5	0	159	170	50	161	169	50	13	3	0	-3.000	1.000	0.942	0.851	4.378	0.078	0.003	156	453	4	18	Error	6	-2	9	9	-50
2	21	19	"PFI17639"	"oPFI17639"	9680	26280	150	169	176	36	157	160	29	31	12	0	190	201	59	157	160	32	50	30	0	0.364	0.432	0.632	0.656	4.204	0.341	0.072	156	537	45	63	-1.459	12	33	19	44	-50
2	22	19	"PFN0252"	"oPFN0252"	9880	26270	140	3121	2911	1166	150	151	28	100	99	0	3626	3486	1164	153	158	31	100	100	0	0.855	0.828	0.877	0.753	1.998	0.853	0.846	156	673	6444	6094	-0.225	2971	3473	2761	3333	0
2	1	20	"PFBL B0027"	"oPFBLOB0027"	5880	26470	130	207	209	42	137	139	27	85	65	0	261	281	104	148	152	29	88	74	0	0.619	0.541	0.525	0.632	2.945	0.380	0.291	120	551	183	205	-0.691	70	113	72	133	0
2	2	20	"PFC0768"	"oPFC0768"	6070	26470	140	151	158	34	141	143	26	35	16	0	269	270	61	153	161	38	90	73	0	0.086	0.145	0.273	0.240	3.252	0.150	0.089	156	443	126	134	-3.536	10	116	17	117	0
2	3	20	"PFBL B0032"	"oPFBLOB0032"	6250	26480	150	136	139	31	141	144	25	21	7	0	157	171	59	156	162	39	25	11	0	-5.000	-0.133	0.660	0.657	4.417	0.148	0.027	156	419	-4	13	Error	-5	1	-2	15	-50
2	4	20	"PFBL B0033"	"oPFBLOB0033"	6450	26490	150	134	138	29	148	153	41	6	1	0	155	177	69	160	183	223	1	0	0	2.800	-0.588	0.828	0.656	3.996	0.105	0.017	156	406	-19	7	1.485	-14	-5	-10	17	-50
2	5	20	"PFB0684"	"oPFB0684"	6600	26480	150	146	147	30	150	153	30	12	2	0	166	176	55	164	168	42	21	9	0	-2.000	-0.250	0.676	0.612	3.941	0.077	0.007	156	443	-2	9	Error	-4	2	-3	12	-50
2	6	20	"PFF72417"	"oPFF72417"	6790	26480	150	140	143	33	152	154	32	10	2	0	167	182	61	159	165	34	28	16	0	-1.500	-0.391	0.957	0.817	3.634	0.088	0.005	156	443	-4	14	Error	-12	8	-9	23	-50
2	7	20	"PFG0010"	"oPFG0010"	6980	26480	150	136	142	38	155	157	33	9	3	0	162	170	48	161	166	36	21	11	0	-19.000	-1.444	1.268	1.103	3.728	0.544	0.062	156	489	-18	-4	Error	-19	1	-13	9	-50
2	8	20	"PFBL B0035"	"oPFBLOB0035"	7210	26470	140	566	538	145	158	160	32	97	94	0	764	734	159	165	172	44	99	98	0	0.681	0.668	0.717	0.622	1.981	0.687	0.780	156	431	1007	949	-0.554	408	599	380	569	0
2	9	20	"PFBL B0038"	"oPFBLOB0038"	7360	26480	150	142	146	36	153	155	31	12	3	0	168	179	60	166	172	44	19	8	0	-5.500	-0.538	0.720	0.799	3.503	0.310	0.064	156	353	-9	6	Error	-11	2	-7	13	-50
2	10	20	"PFG0012"	"oPFG0012"	7550	26480	150	150	153	31	157	159	33	11	1	0	186	190	48	171	174	37	32	9	0	-0.467	-0.211	0.862	0.845	4.138	0.348	0.033	156	441	8	15	Error	-7	15	-4	19	-50
2	11	20	"PFD66974"	"oPFD66974"	7760	26480	150	155	157	28	163	165	32	9	1	0	194	214	113	183	188	43	25	13	0	-0.727	-0.194	0.895	0.608	5.237	0.011	0.000	156	575	3	25	Error	-8	11	-6	31	-50
2	12	20	"PFL0029"	"oPFL0029"	7970	26470	140	173	182	45	164	166	31	32	16	0	558	572	151	184	188	38	99	98	0	0.024	0.046	0.107	0.086	2.746	0.040	0.042	156	477	383	406	-5.377	9	374	18	388	0
2	13	20	"PFD66975"	"oPFD66975"	8160	26470	150	3189	2975	1342	166	171	38	100	98	0	1361	1279	440	178	185	48	100	100	0	2.555	2.551	2.620	2.258	1.936	2.926	0.810	156	396	4206	3910	1.354	3023	1183	2809	1101	0
2	14	20	"PFM60473"	"oPFM60473"	8290	26500	150	169	244	455	163	176	64	7	5	0	188	232	210	178	197	99	9	4	0	0.600	1.500	0.729	0.698	3.340	0.559	0.614	156	409	16	135	-0.737	6	10	81	54	-50
2	15	20	"PFM60503"	"oPFM60503"	8480	26450	130	340	326	79	156	168	64	85	72	0	504	512	116	165	186	100	100	92	0	0.543	0.490	0.500	0.454	1.902	0.491	0.656	120	422	523	517	-0.882	184	339	170	347	0
2	16	20	"PFL0061"	"oPFL0061"	8670	26450	130	199	204	33	155	157	30	65	36	0	647	637	148	158	164	34	100	100	0	0.090	0.102	0.107	0.096	2.042	0.085	0.248	120	436	533	528	-3.474	44	489	49	479	0
2	17	20	"PFG0034"	"oPFG0034"	8860	26460	140	287	293	86	160	163	29	90	78	0	1408	1330	457	164	171	42	100	100	0	0.102	0.114	0.111	0.108	1.774	0.107	0.601	156	475	1371	1299	-3.292	127	1244	133	1166	0
2	18	20	"PFF72455"	"oPFF72455"	9070	26470	150	147	150	43	159	163	29	11	3	0	155	164	51	161	170	47	17	4	0	2.000	-3.000	0.867	0.770	3.852	0.255	0.038	156	423	-18	-6	1.000	-12	-6	-9	3	-50
2	19	20	"PFM60505"	"oPFM60505"	9230	26480	150	174	176	41	163	165	32	26	8	0	229	241	147	158	166	41	64	39	0	0.155	0.157	0.363	0.367	3.395	0.148	0.145	156	346	82	96	-2.690	11	71	13	83	-50
2	20	20	"PFL0063"	"oPFL0063"	9420	26460	130	171	181	61	161	163	31	29	15	0	336	365	118	157	162	37	98	94	0	0.056	0.096	0.158	0.160	2.897	0.142	0.115	120	369	189	228	-4.162	10	179	20	208	0
2	21	20	"PFJ12800"	"oPFJ12800"	9610	26460	130	172	190	67	161	164	31	36	15	0	336	365	142	159	165	39	100	94	0	0.062	0.141	0.207	0.181	2.813	0.186	0.180	120	452	188	235	-4.008	11	177	29	206	0
2	22	20	"PFF72460"	"oPFF72460"	9800	26460	130	177	179	40	147	150	29	50	23	0	369	383	102	150	156	38	100	98	0	0.137	0.137	0.208	0.165	2.509	0.133	0.187	120	576	249	265	-2.868	30	219	32	233	0
2	1	21	"PFK12904"	"oPFK12904"	5830	26650	130	1775	1774	560	136	138	34	100	100	0	1159	1157	287	149	153	29	100	100	0	1.623	1.625	1.621	1.579	1.453	1.663	0.877	120	617	2649	2646	0.698	1639	1010	1638	1008	0
2	2	21	"PFM60507"	"oPFM60507"	6010	26650	130	1601	1489	442	141	142	26	100	100	0	801	786	236	155	166	54	100	99	0	2.260	2.136	2.182	2.131	1.608	2.142	0.828	120	493	2106	1979	1.176	1460	646	1348	631	0
2	3	21	"PFK12905"	"oPFK12905"	6220	26650	130	377	379	114	144	144	27	98	95	0	536	534	141	158	171	58	100	95	0	0.616	0.625	0.620	0.574	1.781	0.589	0.670	120	447	611	611	-0.698	233	378	235	376	0
2	4	21	"PFF72461"	"oPFF72461"	6400	26650	130	11055	10239	2935	152	158	47	100	100	0	11907	11035	2971	167	204	248	100	100	0	0.929	0.928	0.924	0.914	1.409	0.900	0.896	120	351	22643	20955	-0.107	10903	11740	10087	10868	0
2	5	21	"PFN0268"	"oPFN0268"	6580	26650	130	894	848	255	152	160	48	98	97	0	646	654	179	168	203	235	90	52	0	1.552	1.432	1.412	1.424	1.782	1.172	0.486	120	392	1220	1182	0.634	742	478	696	486	0
2	6	21	"PFL0071"	"oPFL0071"	6790	26650	120	153	158	36	144	150	30	20	10	0	271	283	69	156	160	32	96	89	0	0.078	0.110	0.215	0.199	2.635	0.103	0.043	120	450	124	141	-3.676	9	115	14	127	0
2	7	21	"PFG0037"	"oPFG0037"	6980	26650	120	241	246	59	152	156	33	83	67	0	225	246	97	159	165	37	71	44	0	1.348	1.080	1.229	1.185	3.122	0.738	0.202	120	401	155	181	0.431	89	66	94	87	0
2	8	21	"PFJ12801"	"oPFJ12801"	7170	26650	140	347	349	99	149	152	33	97	91	0	416	440	147	157	162	37	97	95	0	0.764	0.707	0.682	0.702	2.100	0.641	0.523	156	448	457	483	-0.387	198	259	200	283	0
2	9	21	"PFBL B0124"	"oPFBLOB0124"	7360	26650	140	419	442	164	137	140	28	100	99	0	354	392	139	149	154	29	97	95	0	1.376	1.255	1.257	1.266	2.020	1.287	0.606	156	395	487	548	0.460	282	205	305	243	0
2	10	21	"PFI17675"	"oPFI17675"	7550	26650	140	2587	2483	870	141	145	29	100	100	0	5038	5002	1555	154	158	31	100	100	0	0.501	0.483	0.501	0.462	1.735	0.469	0.842	156	387	7330	7190	-0.998	2446	4884	2342	4848	0
2	11	21	"PFI17677"	"oPFI17677"	7740	26650	140	1256	1171	417	158	160	31	100	100	0	753	734	184	170	173	36	100	100	0	1.883	1.796	1.903	1.669	1.877	2.032	0.757	156	472	1681	1577	0.913	1098	583	1013	564	0
2	12	21	"PFBL B0128"	"oPFBLOB0128"	7970	26670	150	153	155	31	161	164	30	9	3	0	178	182	40	176	179	38	19	7	0	-4.000	-1.000	0.850	0.937	4.126	8.565	0.002	156	470	-6	0	Error	-8	2	-6	6	-50
2	13	21	"PFG0038"	"oPFG0038"	8120	26640	130	496	491	120	163	165	28	100	98	0	326	330	72	173	177	35	98	89	0	2.176	2.089	2.055	2.110	2.005	2.465	0.491	120	311	486	485	1.122	333	153	328	157	0
2	14	21	"PFF72465"	"oPFF72465"	8320	26650	140	1899	1694	644	167	177	59	100	98	0	1707	1614	567	172	192	97	98	96	0	1.128	1.059	1.085	1.015	2.024	1.078	0.844	156	389	3267	2969	0.174	1732	1535	1527	1442	0
2	15	21	"PFI17678"	"oPFI17678"	8490	26660	150	171	173	37	154	161	47	17	3	0	232	236	60	160	175	74	48	11	0	0.236	0.250	0.438	0.430	3.239	0.175	0.043	156	444	89	95	-2.082	17	72	19	76	-50
2	16	21	"PFD66997"	"oPFD66997"	8690	26650	140	289	296	54	155	158	31	96	92	0	410	414	78	155	163	34	99	99	0	0.525	0.544	0.585	0.533	1.805	0.520	0.616	156	479	389	400	-0.928	134	255	141	259	0
2	17	21	"PFM60539"	"oPFM60539"	8880	26660	150	148	163	63	164	165	34	16	8	0	155	186	110	161	167	44	23	16	0	2.667	-0.040	0.945	0.899	4.103	0.276	0.052	156	479	-22	24	1.415	-16	-6	-1	25	-50
2	18	21	"PFBL B0176"	"oPFBLOB0176"	9060	26640	140	1578	1514	464	159	162	35	100	100	0	1070	1046	351	158	165	45	96	95	0	1.556	1.526	1.518	1.619	2.074	1.527	0.830	156	459	2331	2243	0.638	1419	912	1355	888	0
2	19	21	"PFI17723"	"oPFI17723"	9250	26650	140	352	346	80	152	156	32	96	92	0	1358	1326	391	156	162	33	100	100	0	0.166	0.166	0.168	0.163	1.629	0.147	0.692	156	441	1402	1364	-2.587	200	1202	194	1170	0
2	20	21	"PFG0055"	"oPFG0055"	9440	26640	140	3599	3486	1499	151	154	33	100	100	0	1805	1800	743	154	160	35	98	97	0	2.088	2.026	2.016	2.045	2.066	2.084	0.837	156	460	5099	4981	1.062	3448	1651	3335	1646	0
2	21	21	"PFF72499"	"oPFF72499"	9620	26650	140	212	221	43	149	153	33	85	48	0	264	262	60	151	159	39	89	67	0	0.558	0.649	0.655	0.632	2.718	0.534	0.219	156	534	176	183	-0.843	63	113	72	111	0
2	22	21	"PFF72501"	"oPFF72501"	9830	26650	130	201	210	67	141	144	29	82	50	0	341	360	93	145	151	37	100	98	0	0.306	0.321	0.314	0.278	2.374	0.298	0.332	120	658	256	284	-1.708	60	196	69	215	0
2	1	22	"PFI17727"	"oPFI17727"	5840	26840	130	209	207	41	135	137	32	83	54	0	308	314	70	148	152	29	99	95	0	0.463	0.434	0.453	0.442	2.191	0.339	0.321	120	752	234	238	-1.112	74	160	72	166	0
2	2	22	"PFF72502"	"oPFF72502"	6040	26840	130	243	249	56	138	140	26	98	88	0	314	325	69	154	161	48	97	85	0	0.656	0.649	0.651	0.623	1.911	0.600	0.504	120	661	265	282	-0.608	105	160	111	171	0
2	3	22	"PFA32037"	"oPFA32037"	6240	26840	150	195	201	46	143	147	32	67	39	0	339	328	88	159	172	57	90	69	0	0.289	0.343	0.383	0.330	2.938	0.266	0.286	156	754	232	227	-1.791	52	180	58	169	0
2	4	22	"PFM60541"	"oPFM60541"	6420	26840	140	525	495	168	149	157	44	94	89	0	467	456	144	168	195	189	76	27	0	1.258	1.201	1.197	1.201	2.275	1.184	0.684	156	638	675	634	0.331	376	299	346	288	0
2	5	22	"PFL0145"	"oPFL0145"	6610	26840	140	561	540	167	150	156	41	95	92	0	529	509	188	159	184	181	82	51	0	1.111	1.114	1.074	1.125	2.181	1.026	0.667	156	680	781	740	0.152	411	370	390	350	0
2	6	22	"PFL0147"	"oPFL0147"	6800	26850	140	322	317	90	147	150	33	91	85	0	587	577	164	158	165	36	98	96	0	0.408	0.406	0.407	0.372	2.082	0.382	0.583	156	704	604	589	-1.294	175	429	170	419	0
2	7	22	"PFF72508"	"oPFF72508"	6990	26840	140	371	359	100	144	147	35	95	91	0	345	358	102	157	162	35	96	91	0	1.207	1.070	1.176	1.042	2.396	1.032	0.462	156	677	415	416	0.272	227	188	215	201	0
2	8	22	"PFF72510"	"oPFF72510"	7190	26850	150	132	138	39	134	138	30	17	5	0	151	159	54	150	154	31	23	12	0	-2.000	0.444	0.765	0.640	4.106	0.484	0.054	156	796	-1	13	Error	-2	1	4	9	-50
2	9	22	"PFM60545"	"oPFM60545"	7380	26840	110	148	162	52	130	133	26	41	26	0	202	243	135	143	147	29	61	50	0	0.305	0.320	0.471	0.519	3.804	0.301	0.105	80	449	77	132	-1.713	18	59	32	100	0
2	10	22	"PFM60547"	"oPFM60547"	7560	26840	140	427	421	134	142	145	29	98	94	0	412	408	114	153	159	34	98	97	0	1.100	1.094	1.075	0.999	2.042	1.162	0.649	156	645	544	534	0.138	285	259	279	255	0
2	11	22	"PFL0150"	"oPFL0150"	7740	26840	140	1136	1159	385	153	158	31	100	100	0	572	586	195	164	170	38	97	95	0	2.409	2.384	2.349	2.358	1.620	2.492	0.751	156	635	1391	1428	1.269	983	408	1006	422	0
2	12	22	"PFL0152"	"oPFL0152"	7920	26850	120	166	169	32	158	167	107	0	0	0	247	253	73	168	173	54	60	33	0	0.101	0.129	0.332	0.271	3.748	0.161	0.054	120	487	87	96	-3.304	8	79	11	85	0
2	13	22	"PFL0154"	"oPFL0154"	8100	26830	150	151	158	38	160	167	91	2	0	0	158	167	53	167	175	55	11	5	0	1.000	100000.000	0.841	0.887	3.694	2.406	0.368	156	698	-18	-2	0.000	-9	-9	-2	0	-50
2	14	22	"PFL0156"	"oPFL0156"	8320	26840	140	2809	2606	1031	157	160	31	100	100	0	1367	1332	479	169	173	36	98	98	0	2.214	2.106	2.146	1.996	1.981	2.231	0.825	156	677	3850	3612	1.146	2652	1198	2449	1163	0
2	15	22	"PFBL B0186"	"oPFBLOB0186"	8510	26840	140	410	409	128	154	158	30	97	90	0	402	420	116	161	167	35	99	98	0	1.062	0.985	1.005	0.912	2.028	0.992	0.608	156	585	497	514	0.087	256	241	255	259	0
2	16	22	"PFH0037"	"oPFH0037"	8690	26840	140	1594	1670	684	157	161	38	100	100	0	970	1012	346	157	164	34	99	99	0	1.768	1.770	1.783	1.696	1.631	1.892	0.810	156	599	2250	2368	0.822	1437	813	1513	855	0
2	17	22	"PFF72513"	"oPFF72513"	8880	26840	140	510	495	155	160	163	40	96	93	0	330	343	82	160	166	39	98	89	0	2.059	1.831	1.951	1.722	2.211	2.143	0.563	156	692	520	518	1.042	350	170	335	183	0
2	18	22	"PFM60550"	"oPFM60550"	9080	26850	90	161	168	43	160	162	32	25	11	0	200	222	96	162	170	42	50	38	0	0.026	0.133	0.380	0.388	3.646	0.208	0.128	52	377	39	68	-5.248	1	38	8	60	0
2	19	22	"EMPTY"	"EMPTY"	9270	26850	150	140	140	29	146	150	29	9	2	0	150	152	27	156	161	33	7	1	0	1.000	1.500	1.141	1.179	4.011	0.214	0.002	156	810	-12	-10	0.000	-6	-6	-6	-4	-75
2	20	22	"EMPTY"	"EMPTY"	9460	26850	150	123	126	32	134	136	34	5	2	0	139	154	72	147	152	30	13	4	0	1.375	-1.143	0.911	0.875	3.568	0.392	0.052	156	722	-19	-1	0.459	-11	-8	-8	7	-75
2	21	22	"EMPTY"	"EMPTY"	9650	26850	150	111	113	19	129	133	33	0	0	0	139	139	22	144	149	32	5	0	0	3.600	3.200	1.235	1.203	3.595	0.507	0.040	156	745	-23	-21	1.848	-18	-5	-16	-5	-75
2	22	22	"EMPTY"	"EMPTY"	9840	26850	150	121	125	28	137	142	41	3	1	0	141	143	25	144	151	49	3	0	0	5.333	12.000	1.040	1.100	3.193	0.648	0.207	156	964	-19	-13	2.415	-16	-3	-12	-1	-75
3	1	1	"PFE0652"	"E9164_1"	10130	22720	130	717	703	244	140	143	29	100	99	0	475	473	142	144	151	42	100	95	0	1.743	1.711	1.696	1.688	1.732	1.765	0.705	120	747	908	892	0.802	577	331	563	329	0
3	2	1	"PFE0127"	"E15452_2"	10310	22730	120	296	306	79	144	147	31	97	91	0	1934	1920	578	146	151	33	100	100	0	0.085	0.091	0.093	0.089	1.636	0.082	0.636	120	566	1940	1936	-3.556	152	1788	162	1774	0
3	3	1	"PFE0630"	"E8314_1"	10490	22730	120	299	312	99	146	149	29	92	89	0	1326	1299	523	149	153	32	100	100	0	0.130	0.144	0.142	0.142	1.759	0.135	0.663	120	578	1330	1316	-2.944	153	1177	166	1150	0
3	4	1	"PFE0335"	"E23986_4"	10690	22730	120	1616	1616	745	146	148	26	100	100	0	7215	6966	2576	149	154	32	100	100	0	0.208	0.216	0.226	0.193	1.910	0.212	0.811	120	558	8536	8287	-2.265	1470	7066	1470	6817	0
3	5	1	"PFE0497"	"E3038_1"	10860	22730	120	472	491	170	151	153	29	100	100	0	1615	1683	663	148	155	33	100	100	0	0.219	0.221	0.222	0.214	1.510	0.205	0.778	120	550	1788	1875	-2.192	321	1467	340	1535	0
3	6	1	"PFE0489"	"E29931_1"	11060	22730	130	292	302	78	147	151	32	98	90	0	920	901	315	149	156	36	100	100	0	0.188	0.206	0.199	0.198	1.704	0.192	0.657	120	654	916	907	-2.411	145	771	155	752	0
3	7	1	"PFE0152"	"E16122_8"	11250	22730	120	796	732	295	149	259	1426	0	0	0	1622	1625	746	151	246	1272	62	8	0	0.440	0.396	0.402	0.389	1.660	1.014	0.412	120	599	2118	2057	-1.185	647	1471	583	1474	0
3	8	1	"PFE0560"	"E5006_15"	11460	22730	120	217	218	47	150	265	1454	0	0	0	570	574	169	150	248	1297	0	0	0	0.160	0.160	0.159	0.149	2.180	1.137	0.751	120	576	487	492	-2.648	67	420	68	424	0
3	9	1	"PFE0506"	"E3215_1"	11630	22730	120	11229	10927	5079	152	158	52	100	100	0	6420	6373	2789	151	158	77	100	98	0	1.767	1.732	1.664	1.737	2.156	1.821	0.799	120	561	17346	16997	0.821	11077	6269	10775	6222	0
3	10	1	"PFF0276"	"F18248_2"	11830	22730	120	927	885	214	153	157	30	100	100	0	877	855	210	150	156	33	100	100	0	1.065	1.038	1.046	1.045	1.599	1.037	0.811	120	588	1501	1437	0.090	774	727	732	705	0
3	11	1	"PFF1508"	"F59453_1"	12020	22730	120	294	299	84	150	153	30	94	85	0	944	923	277	153	161	42	100	100	0	0.182	0.194	0.189	0.179	1.783	0.186	0.603	120	562	935	919	-2.458	144	791	149	770	0
3	12	1	"PFF1029"	"F4425_1"	12200	22730	120	1389	1375	620	144	148	30	100	100	0	2449	2536	1095	153	162	42	100	100	0	0.542	0.517	0.535	0.494	1.798	0.491	0.787	120	559	3541	3614	-0.883	1245	2296	1231	2383	0
3	13	1	"PFF0774"	"F35531_1"	12400	22730	120	1979	1748	731	147	149	27	99	99	0	1821	1667	543	146	150	32	100	100	0	1.094	1.053	1.102	0.938	2.043	1.104	0.815	120	599	3507	3122	0.129	1832	1675	1601	1521	0
3	14	1	"PFF0382"	"F21003_1"	12600	22730	130	235	240	51	142	145	26	94	81	0	245	254	83	145	148	29	92	79	0	0.930	0.899	0.971	0.975	2.474	0.656	0.242	120	633	193	207	-0.105	93	100	98	109	0
3	15	1	"PFF0437"	"F22770_1"	12780	22730	130	7508	6980	3205	142	145	31	100	100	0	5677	5593	1949	139	143	28	100	100	0	1.330	1.254	1.322	1.078	2.117	1.399	0.810	120	617	12904	12292	0.412	7366	5538	6838	5454	0
3	16	1	"PFF0027"	"F10724_1"	12980	22720	150	220	243	106	144	149	40	76	47	0	231	276	150	140	146	32	87	69	0	0.835	0.728	0.911	0.806	2.838	0.597	0.338	156	793	167	235	-0.260	76	91	99	136	0
3	17	1	"PFF0760"	"F35197_2"	13150	22720	130	3816	3736	1541	143	149	41	100	100	0	3508	3374	1407	141	148	34	99	98	0	1.091	1.111	1.111	1.203	2.389	1.083	0.829	120	627	7040	6826	0.125	3673	3367	3593	3233	0
3	18	1	"PFF0169"	"F15775_1"	13360	22720	120	337	332	80	143	147	27	100	95	0	464	489	134	135	140	30	100	98	0	0.590	0.534	0.538	0.520	1.773	0.474	0.655	120	597	523	543	-0.762	194	329	189	354	0
3	19	1	"PFF1930"	"F960_5"	13540	22720	120	1253	1219	487	140	142	26	100	100	0	1932	1989	946	134	139	29	98	97	0	0.619	0.582	0.547	0.600	1.938	0.517	0.799	120	556	2911	2934	-0.692	1113	1798	1079	1855	0
3	20	1	"PFF0151"	"F15196_1"	13720	22720	120	3685	3377	1298	139	141	24	100	100	0	3142	2874	1271	133	138	28	98	97	0	1.178	1.181	1.097	1.303	2.516	1.138	0.798	120	576	6555	5979	0.237	3546	3009	3238	2741	0
3	21	1	"PFF1609"	"F63380_2"	13940	22720	160	172	187	67	138	141	24	54	38	0	189	220	98	133	137	27	69	50	0	0.607	0.563	0.582	0.632	3.686	0.465	0.213	208	914	90	136	-0.720	34	56	49	87	0
3	22	1	"PFF1869"	"F7374_2"	14110	22730	140	192	198	49	138	140	24	73	54	0	230	241	77	131	134	26	92	74	0	0.545	0.545	0.628	0.552	2.752	0.488	0.265	156	767	153	170	-0.874	54	99	60	110	0
3	1	2	"PFF1444"	"F5729_1"	10170	22960	150	160	168	45	143	147	34	36	14	0	161	172	43	153	160	57	17	3	0	2.125	1.316	0.953	0.944	3.926	1.184	0.096	156	775	25	44	1.087	17	8	25	19	-50
3	2	2	"PFF0230"	"F17039_3"	10340	22930	130	266	278	77	147	150	34	90	75	0	261	264	62	147	151	30	91	83	0	1.044	1.120	1.218	1.145	2.552	1.344	0.432	120	486	233	248	0.062	119	114	131	117	0
3	3	2	"PFM0480"	"M38913_8"	10530	22920	130	1743	1643	551	147	152	34	100	100	0	1228	1193	474	147	153	33	100	97	0	1.476	1.430	1.340	1.519	2.031	1.372	0.831	120	537	2677	2542	0.562	1596	1081	1496	1046	0
3	4	2	"PFM0579"	"M446_3"	10720	22920	120	403	417	135	144	148	31	100	97	0	1063	1076	426	148	153	31	99	98	0	0.283	0.294	0.302	0.299	1.940	0.262	0.738	120	485	1174	1201	-1.821	259	915	273	928	0
3	5	2	"PFM0717"	"M5299_3"	10900	22920	130	327	339	100	149	154	39	95	84	0	272	292	85	150	167	173	32	3	0	1.459	1.338	1.312	1.310	2.196	0.275	0.772	120	534	300	332	0.545	178	122	190	142	0
3	6	2	"PFM0868"	"M724_5"	11100	22920	130	479	486	181	148	155	40	98	94	0	468	470	161	153	170	171	80	36	0	1.051	1.066	1.065	1.026	1.855	1.050	0.701	120	546	646	655	0.071	331	315	338	317	0
3	7	2	"PFM0875"	"M783_4"	11280	22920	120	1107	1084	364	150	185	738	71	7	0	1047	1022	360	154	177	327	94	65	0	1.072	1.076	1.050	1.094	1.770	1.045	0.786	120	502	1850	1802	0.100	957	893	934	868	0
3	8	2	"PFM0093"	"M16622_6"	11470	22920	120	470	467	115	150	154	39	100	99	0	1154	1127	331	152	174	305	95	87	0	0.319	0.325	0.325	0.334	1.886	0.295	0.770	120	508	1322	1292	-1.647	320	1002	317	975	0
3	9	2	"PFM0612"	"M45542_7"	11670	22920	120	2681	2510	994	151	154	29	100	100	0	1715	1720	566	153	157	32	100	100	0	1.620	1.505	1.511	1.430	1.670	1.577	0.823	120	531	4092	3926	0.696	2530	1562	2359	1567	0
3	10	2	"PFM0634"	"M46791_1"	11850	22920	120	1881	1770	663	152	152	27	100	100	0	2152	2187	734	150	155	33	100	100	0	0.864	0.794	0.823	0.761	1.820	0.782	0.813	120	483	3731	3655	-0.212	1729	2002	1618	2037	0
3	11	2	"PFM0704"	"M52103_1"	12040	22920	120	266	271	62	148	149	26	96	89	0	408	413	102	150	154	32	99	99	0	0.457	0.468	0.466	0.435	1.948	0.414	0.544	120	492	376	386	-1.129	118	258	123	263	0
3	12	2	"PFM0190"	"M22662_1"	12240	22920	150	167	173	41	149	150	27	42	22	0	172	183	53	153	158	33	40	21	0	0.947	0.800	0.795	0.752	4.350	0.423	0.051	156	616	37	54	-0.078	18	19	24	30	-50
3	13	2	"PFM0225"	"M24933_4"	12440	22920	130	4017	4118	1969	150	152	28	100	100	0	2259	2427	901	156	161	36	100	100	0	1.839	1.747	1.804	1.602	1.590	1.968	0.835	120	514	5970	6239	0.879	3867	2103	3968	2271	0
3	14	2	"PFM0412"	"M36754_1"	12620	22920	120	505	504	128	146	150	28	100	99	0	2524	2564	752	150	156	34	100	100	0	0.151	0.148	0.144	0.146	1.669	0.136	0.808	120	478	2733	2772	-2.725	359	2374	358	2414	0
3	15	2	"PFM0630"	"M46462_5"	12810	22920	120	2124	2089	817	142	145	30	100	100	0	1582	1622	480	142	147	30	100	100	0	1.376	1.316	1.375	1.224	1.638	1.444	0.827	120	493	3422	3427	0.461	1982	1440	1947	1480	0
3	16	2	"PFM0465"	"M38247_1"	13000	22920	120	1083	1060	367	141	143	25	100	99	0	1099	1110	320	141	146	31	100	100	0	0.983	0.948	0.967	0.895	1.758	0.997	0.786	120	476	1900	1888	-0.024	942	958	919	969	0
3	17	2	"PFM0026"	"M11919_1"	13180	22920	120	8155	7874	3666	145	148	27	100	100	0	12286	11640	4202	145	150	32	100	100	0	0.660	0.672	0.697	0.612	1.772	0.679	0.829	120	435	20151	19224	-0.600	8010	12141	7729	11495	0
3	18	2	"PFM0819"	"M5894_4"	13370	22920	120	261	268	59	145	150	29	96	82	0	680	707	216	142	147	32	100	100	0	0.216	0.218	0.210	0.205	1.980	0.178	0.524	120	491	654	688	-2.213	116	538	123	565	0
3	19	2	"PFM0473"	"M38757_6"	13570	22920	120	393	411	123	145	147	27	100	100	0	361	386	112	139	142	29	100	100	0	1.117	1.077	1.062	1.092	1.727	1.103	0.590	120	507	470	513	0.160	248	222	266	247	0
3	20	2	"PFM0062"	"M14235_3"	13750	22920	120	6391	5916	2350	146	148	26	100	100	0	4156	3919	1366	142	143	27	100	100	0	1.556	1.528	1.541	1.467	1.813	1.589	0.829	120	514	10259	9547	0.638	6245	4014	5770	3777	0
3	21	2	"PFM0821"	"M59170_2"	13950	22920	130	6115	5931	2681	143	145	26	100	100	0	3595	3465	1040	140	142	27	100	100	0	1.729	1.741	1.929	1.525	1.906	2.032	0.824	120	522	9427	9113	0.790	5972	3455	5788	3325	0
3	22	2	"PFN0022"	"N127_5"	14150	22920	130	319	330	85	136	138	25	97	94	0	410	422	98	132	137	29	100	100	0	0.658	0.669	0.735	0.615	1.876	0.670	0.673	120	629	461	484	-0.603	183	278	194	290	0
3	1	3	"PFN0013"	"N127_32"	10160	23120	130	257	256	52	148	151	31	92	80	0	447	455	104	165	168	33	100	100	0	0.387	0.372	0.389	0.350	1.846	0.347	0.516	120	592	391	398	-1.371	109	282	108	290	0
3	2	3	"PFN0021"	"N127_48"	10360	23120	120	313	319	93	143	145	31	96	90	0	610	627	208	151	157	32	100	99	0	0.370	0.370	0.358	0.359	1.807	0.351	0.669	120	422	629	652	-1.433	170	459	176	476	0
3	3	3	"PFN0027"	"N128_1"	10510	23120	150	167	172	44	145	150	33	36	14	0	185	193	52	153	158	35	49	25	0	0.688	0.675	0.850	0.796	3.538	0.861	0.096	156	582	54	67	-0.541	22	32	27	40	-50
3	4	3	"PFN0057"	"N128_56"	10740	23120	120	265	266	58	145	149	30	94	83	0	729	716	215	153	157	33	100	100	0	0.208	0.215	0.227	0.205	1.923	0.189	0.487	120	522	696	684	-2.263	120	576	121	563	0
3	5	3	"PFB0078"	"B297"	10920	23110	130	602	587	152	147	152	41	100	99	0	428	433	129	151	166	173	83	24	0	1.643	1.560	1.686	1.710	2.014	0.882	0.344	120	531	732	722	0.716	455	277	440	282	0
3	6	3	"PFB0080"	"B3"	11100	23120	130	551	534	132	148	153	37	98	95	0	507	505	97	154	161	37	100	100	0	1.142	1.100	1.112	1.052	1.627	1.158	0.768	120	480	756	737	0.191	403	353	386	351	0
3	7	3	"PFB0083"	"B306"	11290	23120	130	217	217	42	145	147	27	88	60	0	218	227	79	154	157	28	73	59	0	1.125	0.986	1.105	1.170	3.318	0.630	0.201	120	547	136	145	0.170	72	64	72	73	0
3	8	3	"PFB0085"	"B310"	11490	23110	120	1698	1638	508	144	146	26	100	100	0	862	862	266	148	151	29	100	100	0	2.176	2.092	2.114	2.149	1.653	2.180	0.815	120	509	2268	2208	1.122	1554	714	1494	714	0
3	9	3	"PFB0090"	"B32"	11660	23120	110	175	180	43	144	149	31	48	23	0	182	192	51	147	154	39	46	23	0	0.886	0.800	0.857	0.759	3.154	0.637	0.156	80	460	66	81	-0.175	31	35	36	45	0
3	10	3	"PFB0092"	"B322"	11870	23110	120	182	199	97	141	146	30	54	34	0	412	419	107	147	153	36	100	98	0	0.155	0.213	0.197	0.188	2.981	0.203	0.147	120	555	306	330	-2.692	41	265	58	272	0
3	11	3	"PFB0109"	"B366"	12070	23110	120	225	226	44	141	144	25	87	78	0	601	590	167	146	150	30	100	100	0	0.185	0.191	0.186	0.170	2.134	0.159	0.481	120	522	539	529	-2.437	84	455	85	444	0
3	12	3	"PFB0111"	"B370"	12270	23110	120	197	197	51	145	148	27	65	49	0	407	413	137	150	157	35	98	93	0	0.202	0.198	0.221	0.211	2.964	0.173	0.319	120	480	309	315	-2.305	52	257	52	263	0
3	13	3	"PFB0114"	"B374"	12450	23110	130	403	424	116	149	151	30	100	100	0	481	515	144	154	162	40	100	100	0	0.777	0.762	0.739	0.751	1.520	0.718	0.660	120	538	581	636	-0.364	254	327	275	361	0
3	14	3	"PFB0120"	"B388"	12650	23110	120	237	250	64	139	143	26	95	80	0	297	305	84	141	146	30	95	90	0	0.628	0.677	0.702	0.668	2.491	0.578	0.384	120	478	254	275	-0.671	98	156	111	164	0
3	15	3	"PFB0122"	"B391"	12820	23110	120	323	331	107	137	140	23	97	92	0	758	765	264	135	139	28	100	100	0	0.299	0.308	0.311	0.285	1.905	0.296	0.688	120	466	809	824	-1.744	186	623	194	630	0
3	16	3	"PFB0125"	"B397"	13010	23110	120	196	206	65	140	143	23	80	55	0	441	445	98	136	141	28	100	100	0	0.184	0.214	0.176	0.179	2.399	0.176	0.257	120	497	361	375	-2.445	56	305	66	309	0
3	17	3	"PFB0143"	"B440"	13210	23080	150	148	150	33	145	149	26	23	7	0	145	149	38	142	147	30	19	5	0	1.000	0.714	0.897	0.976	3.854	0.538	0.024	156	613	6	12	0.000	3	3	5	7	-50
3	18	3	"PFB0145"	"B444"	13400	23110	130	553	556	198	142	146	27	99	97	0	602	604	175	139	144	28	100	100	0	0.888	0.890	0.936	0.842	1.796	0.975	0.716	120	511	874	879	-0.172	411	463	414	465	0
3	19	3	"PFB0147"	"B449"	13580	23110	130	467	485	175	141	145	28	98	98	0	605	634	207	138	142	28	100	100	0	0.698	0.694	0.713	0.644	1.969	0.720	0.710	120	538	793	840	-0.519	326	467	344	496	0
3	20	3	"PFB0149"	"B453"	13780	23110	130	1995	1869	811	144	147	26	100	100	0	1141	1125	355	139	142	28	100	100	0	1.847	1.749	1.892	1.571	1.990	2.028	0.787	120	547	2853	2711	0.885	1851	1002	1725	986	0
3	21	3	"PFB0151"	"B456"	13960	23110	120	590	587	198	140	143	25	99	96	0	1213	1180	317	139	142	29	100	100	0	0.419	0.429	0.445	0.385	1.835	0.429	0.786	120	470	1524	1488	-1.255	450	1074	447	1041	0
3	22	3	"PFB0153"	"B458"	14160	23110	140	210	224	80	136	138	26	79	62	0	350	363	118	130	135	31	96	94	0	0.336	0.378	0.367	0.332	2.469	0.388	0.428	156	714	294	321	-1.572	74	220	88	233	0
3	1	4	"PFB0170"	"B491"	10180	23310	120	2304	2147	832	140	143	28	100	100	0	1825	1785	491	152	159	37	99	99	0	1.293	1.229	1.277	1.128	2.157	1.323	0.800	120	565	3837	3640	0.371	2164	1673	2007	1633	0
3	2	4	"PFB0172"	"B496"	10360	23310	130	208	212	53	139	141	29	82	58	0	287	294	74	154	159	36	93	83	0	0.519	0.521	0.497	0.497	2.663	0.296	0.206	120	474	202	213	-0.947	69	133	73	140	0
3	3	4	"PFB0174"	"B498"	10550	23310	150	196	198	44	146	149	30	67	35	0	309	323	128	158	162	36	90	82	0	0.331	0.315	0.307	0.318	3.055	0.205	0.159	156	572	201	217	-1.595	50	151	52	165	0
3	4	4	"PFB0177"	"B50"	10730	23310	150	158	165	50	148	151	27	28	15	0	166	171	43	156	162	36	25	11	0	1.000	1.133	1.000	0.882	3.922	0.918	0.077	156	645	20	32	0.000	10	10	17	15	-50
3	5	4	"PFB0179"	"B504"	10940	23310	120	335	324	77	148	150	33	99	90	0	396	412	115	151	156	33	100	97	0	0.763	0.674	0.684	0.660	1.934	0.636	0.630	120	511	432	437	-0.390	187	245	176	261	0
3	6	4	"PFB0181"	"B506"	11120	23290	150	164	169	39	145	147	34	33	10	0	183	198	58	150	155	33	49	32	0	0.576	0.500	0.718	0.770	4.408	0.618	0.172	156	543	52	72	-0.796	19	33	24	48	-50
3	7	4	"PFD0024"	"D12635_25"	11300	23310	130	347	351	88	140	141	24	100	99	0	846	831	215	144	147	28	100	100	0	0.295	0.307	0.307	0.295	1.586	0.287	0.695	120	511	909	898	-1.762	207	702	211	687	0
3	8	4	"PFD0027"	"D12635_33"	11500	23300	120	390	400	94	136	137	24	100	100	0	282	289	66	139	143	28	95	94	0	1.776	1.760	1.730	1.848	1.872	1.824	0.608	120	526	397	414	0.829	254	143	264	150	0
3	9	4	"PFD0029"	"D12635_37"	11700	23300	130	422	432	132	132	137	27	100	100	0	586	587	218	136	144	34	95	95	0	0.644	0.665	0.633	0.703	1.933	0.589	0.743	120	533	740	751	-0.634	290	450	300	451	0
3	10	4	"PFD0031"	"D12635_39"	11870	23300	120	2125	2030	708	136	137	23	100	100	0	1387	1304	468	138	143	28	95	95	0	1.592	1.624	1.615	1.755	2.040	1.637	0.840	120	479	3238	3060	0.671	1989	1249	1894	1166	0
3	11	4	"PFD0034"	"D12635_48"	12070	23300	120	1201	1145	393	142	143	24	100	100	0	784	804	310	143	147	29	97	95	0	1.652	1.517	1.497	1.589	2.033	1.496	0.773	120	511	1700	1664	0.724	1059	641	1003	661	0
3	12	4	"PFD0036"	"D12635_51"	12260	23300	120	3372	3186	843	145	147	26	100	100	0	3273	3165	1051	143	150	32	99	98	0	1.031	1.006	0.985	1.111	2.156	0.967	0.829	120	474	6357	6063	0.044	3227	3130	3041	3022	0
3	13	4	"PFD0064"	"D16785_11"	12460	23310	140	191	197	55	144	146	28	67	41	0	282	294	78	146	153	38	94	83	0	0.346	0.358	0.380	0.357	2.555	0.349	0.259	156	561	183	201	-1.533	47	136	53	148	0
3	14	4	"PFD0066"	"D16785_17"	12650	23300	120	194	207	57	138	143	30	75	46	0	316	321	81	140	145	28	96	95	0	0.318	0.381	0.325	0.321	2.546	0.333	0.346	120	509	232	250	-1.652	56	176	69	181	0
3	15	4	"PFD0069"	"D16785_21"	12840	23300	120	617	595	151	139	142	24	100	100	0	467	476	105	137	141	28	100	100	0	1.448	1.345	1.353	1.316	1.676	1.392	0.731	120	476	808	795	0.535	478	330	456	339	0
3	16	4	"PFD0073"	"D16785_3"	13030	23300	120	1953	1857	707	144	147	26	100	99	0	4668	4524	1344	139	145	30	100	100	0	0.399	0.391	0.402	0.359	1.917	0.383	0.812	120	518	6338	6098	-1.324	1809	4529	1713	4385	0
3	17	4	"PFD0075"	"D16785_33"	13230	23300	100	180	184	39	145	148	26	60	32	0	169	191	96	142	146	30	43	36	0	1.296	0.796	0.882	0.823	3.699	0.194	0.043	80	411	62	88	0.374	35	27	39	49	0
3	18	4	"PFD0077"	"D16785_36"	13400	23300	120	888	827	301	141	143	26	98	97	0	1210	1157	328	136	141	28	100	100	0	0.696	0.672	0.710	0.614	1.955	0.671	0.763	120	476	1821	1707	-0.524	747	1074	686	1021	0
3	19	4	"PFD0096"	"D17715_112"	13590	23300	130	865	859	279	137	141	28	100	100	0	710	739	204	132	136	28	100	100	0	1.260	1.189	1.221	1.137	1.654	1.254	0.789	120	599	1306	1329	0.333	728	578	722	607	0
3	20	4	"PFD0098"	"D17715_12"	13810	23300	120	207	213	50	139	140	26	85	64	0	488	503	153	131	136	26	100	100	0	0.190	0.199	0.190	0.175	2.268	0.170	0.398	120	488	425	446	-2.392	68	357	74	372	0
3	21	4	"PFD0102"	"D17715_13"	13970	23300	130	301	314	78	135	138	26	99	96	0	643	678	209	135	140	27	100	99	0	0.327	0.330	0.334	0.320	1.694	0.303	0.692	120	478	674	722	-1.614	166	508	179	543	0
3	22	4	"PFD0104"	"D17715_134"	14160	23300	140	198	205	55	137	140	28	77	53	0	335	342	94	133	139	34	98	96	0	0.302	0.325	0.303	0.295	2.409	0.316	0.400	156	686	263	277	-1.727	61	202	68	209	0
3	1	5	"PFD0106"	"D17715_138"	10190	23500	120	189	189	39	133	136	24	79	54	0	325	339	92	139	143	27	99	99	0	0.301	0.280	0.289	0.263	2.388	0.254	0.311	120	561	242	256	-1.732	56	186	56	200	0
3	2	5	"PFD0108"	"D17715_140"	10370	23500	120	209	216	49	137	139	27	86	67	0	439	455	107	145	148	32	100	100	0	0.245	0.255	0.246	0.226	2.097	0.227	0.438	120	498	366	389	-2.030	72	294	79	310	0
3	3	5	"PFD0130"	"D17715_44"	10570	23500	110	222	235	65	145	147	31	91	70	0	234	246	66	151	157	39	80	56	0	0.928	0.947	1.041	0.937	2.705	1.071	0.283	80	485	160	185	-0.108	77	83	90	95	0
3	4	5	"PFD0132"	"D17715_47"	10770	23500	110	167	175	48	144	149	29	43	21	0	258	261	57	154	161	40	90	68	0	0.221	0.290	0.400	0.332	2.910	0.256	0.124	80	463	127	138	-2.177	23	104	31	107	0
3	5	5	"PFD0134"	"D17715_5"	10950	23490	90	182	189	68	142	145	27	57	30	0	226	232	58	148	155	35	80	51	0	0.513	0.560	0.533	0.540	3.518	0.449	0.104	52	346	118	131	-0.963	40	78	47	84	0
3	6	5	"PFD0136"	"D17715_51"	11140	23490	130	225	231	58	136	139	27	91	78	0	258	260	69	145	151	34	88	70	0	0.788	0.826	0.809	0.816	2.260	0.732	0.383	120	545	202	210	-0.344	89	113	95	115	0
3	7	5	"PFD0138"	"D17715_56"	11330	23500	130	1606	1497	576	140	142	28	98	98	0	1289	1272	388	142	147	34	100	100	0	1.278	1.201	1.285	1.071	2.117	1.257	0.805	120	529	2613	2487	0.354	1466	1147	1357	1130	0
3	8	5	"PFD0141"	"D17715_61"	11520	23490	130	220	236	62	139	141	27	93	75	0	387	386	111	139	144	32	99	95	0	0.327	0.393	0.381	0.375	2.364	0.348	0.430	120	517	329	344	-1.614	81	248	97	247	0
3	9	5	"PFE0196"	"E18169_1"	11700	23490	130	898	905	328	138	142	27	100	100	0	838	862	298	138	144	31	100	100	0	1.086	1.059	1.055	1.044	1.485	1.077	0.835	120	526	1460	1491	0.119	760	700	767	724	0
3	10	5	"PFE0199"	"E18440_1"	11880	23490	120	777	734	232	140	142	24	100	100	0	670	668	231	142	146	29	98	97	0	1.206	1.129	1.128	1.203	2.279	1.109	0.710	120	452	1165	1120	0.271	637	528	594	526	0
3	11	5	"PFE0201"	"E18440_5"	12060	23490	120	190	194	49	143	144	25	70	43	0	303	321	111	144	148	29	96	90	0	0.296	0.288	0.339	0.308	2.909	0.228	0.244	120	462	206	228	-1.758	47	159	51	177	0
3	12	5	"PFE0203"	"E18445_1"	12250	23480	120	676	631	221	143	145	26	97	96	0	561	570	142	145	149	30	100	99	0	1.281	1.148	1.225	1.071	1.798	1.254	0.737	120	478	949	913	0.358	533	416	488	425	0
3	13	5	"PFE0206"	"E18512_1"	12440	23470	120	558	585	200	139	143	29	100	99	0	441	460	155	146	150	28	96	95	0	1.420	1.420	1.364	1.470	1.994	1.452	0.699	120	479	714	760	0.506	419	295	446	314	0
3	14	5	"PFE0208"	"E18512_4"	12620	23490	80	164	173	43	144	150	40	34	15	0	151	167	53	146	153	35	36	21	0	4.000	1.381	0.968	1.174	3.833	0.578	0.059	52	318	25	50	2.000	20	5	29	21	0
3	15	5	"PFE0230"	"E19008_1"	12820	23480	120	817	789	206	141	146	33	100	100	0	1050	1039	351	144	153	35	98	97	0	0.746	0.724	0.695	0.772	1.942	0.673	0.804	120	499	1582	1543	-0.422	676	906	648	895	0
3	16	5	"PFE0234"	"E19248_7"	13010	23480	120	581	619	239	143	145	26	99	99	0	915	965	423	142	146	29	97	94	0	0.567	0.578	0.555	0.602	2.102	0.512	0.744	120	422	1211	1299	-0.820	438	773	476	823	0
3	17	5	"PFE0237"	"E19278_2"	13210	23480	120	624	633	285	145	147	27	99	98	0	361	397	154	140	144	29	96	93	0	2.167	1.899	1.826	1.802	1.842	2.004	0.708	120	487	700	745	1.116	479	221	488	257	0
3	18	5	"PFE0239"	"E19278_6"	13400	23480	120	194	202	56	142	144	26	68	50	0	189	189	55	139	144	29	59	43	0	1.040	1.200	1.113	1.147	2.982	1.086	0.215	120	434	102	110	0.057	52	50	60	50	0
3	19	5	"PFE0243"	"E19631_3"	13580	23480	110	309	315	65	139	143	29	100	100	0	1243	1246	374	134	145	72	100	100	0	0.153	0.158	0.157	0.159	1.592	0.135	0.680	80	421	1279	1288	-2.706	170	1109	176	1112	0
3	20	5	"PFE0246"	"E19695_2"	13770	23490	120	1007	979	344	141	143	27	96	95	0	629	629	172	132	141	62	98	98	0	1.742	1.686	1.723	1.490	1.976	1.843	0.820	120	510	1363	1335	0.801	866	497	838	497	0
3	21	5	"PFE0270"	"E20800_3"	13980	23490	120	263	264	73	137	139	29	92	86	0	403	413	100	135	139	27	100	100	0	0.470	0.457	0.461	0.419	1.956	0.458	0.606	120	519	394	405	-1.089	126	268	127	278	0
3	22	5	"PFE0275"	"E21089_1"	14180	23490	120	168	190	80	136	139	30	50	32	0	183	208	115	132	138	33	55	43	0	0.627	0.711	0.850	0.828	3.545	0.527	0.238	120	585	83	130	-0.672	32	51	54	76	0
3	1	6	"PFE0277"	"E21208_2"	10180	23690	120	203	207	49	134	140	63	50	12	0	185	194	64	136	140	28	65	42	0	1.408	1.259	1.316	1.329	3.476	4.783	0.058	120	579	118	131	0.494	69	49	73	58	0
3	2	6	"PFE0279"	"E21208_4"	10380	23680	130	245	252	63	136	144	72	71	25	0	330	346	108	139	144	41	94	93	0	0.571	0.560	0.550	0.572	2.202	0.650	0.315	120	548	300	323	-0.809	109	191	116	207	0
3	3	6	"PFE0282"	"E21586_1"	10570	23690	120	797	853	361	139	147	52	96	95	0	904	933	309	149	156	52	100	100	0	0.872	0.911	0.927	0.802	1.909	0.994	0.800	120	490	1413	1498	-0.198	658	755	714	784	0
3	4	6	"PFE0285"	"E21786_1"	10750	23670	120	1628	1582	590	145	149	33	100	100	0	1249	1218	458	154	159	40	97	96	0	1.354	1.351	1.378	1.381	2.087	1.349	0.784	120	480	2578	2501	0.438	1483	1095	1437	1064	0
3	5	6	"PFE0322"	"E23195_1"	10930	23670	120	211	215	38	145	147	27	86	62	0	257	265	62	154	158	35	92	73	0	0.641	0.631	0.626	0.590	2.586	0.461	0.283	120	526	169	181	-0.642	66	103	70	111	0
3	6	6	"PFE0330"	"E23784_1"	11130	23670	120	285	292	68	137	141	28	100	97	0	680	684	204	145	150	33	100	100	0	0.277	0.288	0.284	0.285	1.692	0.251	0.616	120	502	683	694	-1.854	148	535	155	539	0
3	7	6	"PFE0333"	"E23986_1"	11310	23670	110	226	237	62	137	140	32	92	75	0	449	474	147	139	148	43	100	100	0	0.287	0.299	0.314	0.284	2.085	0.277	0.499	80	428	399	435	-1.800	89	310	100	335	0
3	8	6	"PFE0342"	"E24470_2"	11510	23670	120	817	777	251	141	145	35	99	98	0	903	880	242	141	148	40	100	99	0	0.887	0.861	0.897	0.799	2.148	0.864	0.756	120	543	1438	1375	-0.173	676	762	636	739	0
3	9	6	"PFE0347"	"E24550_1"	11720	23680	100	183	190	48	142	145	35	55	22	0	182	193	65	140	147	32	55	31	0	0.976	0.906	0.923	0.901	3.420	0.584	0.070	80	412	83	101	-0.035	41	42	48	53	0
3	10	6	"PFE0349"	"E24569_3"	11890	23670	120	241	271	223	144	150	41	87	59	0	433	433	115	142	146	37	98	96	0	0.333	0.436	0.353	0.340	2.251	0.857	0.279	120	508	388	418	-1.585	97	291	127	291	0
3	11	6	"PFF0266"	"F17836_2"	12080	23670	120	279	282	54	147	150	27	99	90	0	607	608	132	145	150	30	100	100	0	0.286	0.292	0.278	0.274	1.677	0.270	0.657	120	514	594	598	-1.807	132	462	135	463	0
3	12	6	"PFF0268"	"F17989_2"	12260	23670	120	217	218	43	145	149	27	85	69	0	522	534	139	146	150	30	98	98	0	0.191	0.188	0.191	0.175	2.144	0.159	0.415	120	483	448	461	-2.385	72	376	73	388	0
3	13	6	"PFF0274"	"F18154_3"	12450	23690	150	158	168	46	145	147	28	34	17	0	155	180	71	147	151	30	35	28	0	1.625	0.697	0.670	0.572	3.906	0.421	0.123	156	666	21	56	0.700	13	8	23	33	-50
3	14	6	"PFF0278"	"F18417_1"	12640	23670	110	360	362	79	147	150	28	100	98	0	1548	1489	302	146	158	89	100	100	0	0.152	0.160	0.162	0.153	1.435	0.154	0.751	80	502	1615	1558	-2.719	213	1402	215	1343	0
3	15	6	"PFF0285"	"F18525_1"	12850	23670	120	361	363	77	146	148	26	99	98	0	547	530	160	146	158	91	93	87	0	0.536	0.565	0.541	0.596	2.240	0.483	0.636	120	474	616	601	-0.899	215	401	217	384	0
3	16	6	"PFF0289"	"F18567_3"	12990	23640	150	149	154	29	143	146	27	23	7	0	148	157	55	146	151	33	21	8	0	3.000	1.000	0.700	0.640	3.719	0.313	0.065	156	625	8	22	1.585	6	2	11	11	-50
3	17	6	"PFF0323"	"F19549_1"	13220	23660	120	3065	2783	989	148	151	32	100	100	0	2005	1840	651	150	154	34	99	97	0	1.573	1.559	1.535	1.580	2.068	1.615	0.798	120	505	4772	4325	0.653	2917	1855	2635	1690	0
3	18	6	"PFF0329"	"F19626_1"	13390	23650	150	143	147	30	147	151	34	13	1	0	150	157	39	146	154	42	17	4	0	-1.000	0.000	0.833	0.832	3.166	0.261	0.027	156	635	0	11	Error	-4	4	0	11	-50
3	19	6	"PFF0332"	"F19746_5"	13620	23670	150	156	162	36	147	150	29	31	11	0	164	170	45	142	151	64	18	2	0	0.409	0.536	0.813	0.832	3.399	0.158	0.057	156	627	31	43	-1.290	9	22	15	28	-50
3	20	6	"PFF0334"	"F19787_2"	13790	23670	120	10093	8949	2951	147	150	25	100	100	0	8735	7730	2502	140	144	27	100	100	0	1.157	1.160	1.161	1.147	1.941	1.168	0.804	120	433	18541	16392	0.211	9946	8595	8802	7590	0
3	21	6	"PFF0336"	"F19828_2"	13980	23670	130	475	472	121	149	153	36	99	98	0	261	291	107	144	151	42	89	70	0	2.786	2.197	2.413	2.511	2.304	1.929	0.364	120	611	443	470	1.478	326	117	323	147	0
3	22	6	"PFF0338"	"F19846_4"	14190	23680	80	173	186	69	146	150	33	42	19	0	178	213	181	137	146	44	48	23	0	0.659	0.526	0.686	0.684	3.394	0.204	0.143	52	286	68	116	-0.603	27	41	40	76	0
3	1	7	"PFF0364"	"F20448_4"	10180	23870	120	298	300	63	140	144	35	99	90	0	914	877	246	139	144	38	100	100	0	0.204	0.217	0.219	0.213	1.753	0.192	0.612	120	579	933	898	-2.294	158	775	160	738	0
3	2	7	"PFF0366"	"F20625_1"	10380	23870	120	1311	1232	355	141	148	54	100	100	0	814	777	233	141	148	48	99	96	0	1.738	1.715	1.722	1.790	1.904	1.775	0.753	120	529	1843	1727	0.798	1170	673	1091	636	0
3	3	7	"PFF0369"	"F20760_1"	10570	23870	130	488	484	163	146	154	51	98	93	0	674	698	178	152	160	50	100	100	0	0.655	0.619	0.634	0.578	1.692	0.660	0.713	120	550	864	884	-0.610	342	522	338	546	0
3	4	7	"PFF0372"	"F20855_1"	10770	23870	120	192	198	51	150	155	32	59	27	0	198	223	77	159	163	33	52	38	0	1.077	0.750	0.840	0.856	3.424	0.418	0.105	120	512	81	112	0.107	42	39	48	64	0
3	5	7	"PFF0375"	"F20870_2"	10950	23870	130	192	195	43	150	153	27	65	38	0	341	341	84	156	160	32	100	95	0	0.227	0.243	0.294	0.262	2.454	0.198	0.180	120	504	227	230	-2.139	42	185	45	185	0
3	6	7	"PFF0378"	"F20896_3"	11130	23870	150	163	166	34	143	146	28	39	15	0	167	173	43	146	152	34	37	16	0	0.952	0.852	0.752	0.856	4.395	0.451	0.049	156	671	41	50	-0.070	20	21	23	27	-50
3	7	7	"PFF0409"	"F22107_2"	11370	23860	150	164	168	41	139	144	32	39	17	0	166	175	56	142	149	39	35	15	0	1.042	0.879	0.873	0.897	3.017	0.535	0.167	156	643	49	62	0.059	25	24	29	33	-50
3	8	7	"PFF0415"	"F22233_2"	11520	23870	120	242	244	48	151	154	34	90	65	0	556	554	152	147	152	34	98	97	0	0.222	0.229	0.210	0.222	2.110	0.199	0.460	120	436	500	500	-2.168	91	409	93	407	0
3	9	7	"PFF0417"	"F2227_1"	11710	23870	120	1133	1050	298	150	158	47	100	100	0	1375	1253	384	148	157	45	99	99	0	0.801	0.814	0.838	0.847	1.906	0.788	0.799	120	577	2210	2005	-0.320	983	1227	900	1105	0
3	10	7	"PFF0420"	"F22395_1"	11930	23870	110	192	205	68	149	156	55	43	16	0	195	227	142	144	151	44	52	35	0	0.843	0.675	0.949	0.808	4.040	0.440	0.172	80	498	94	139	-0.246	43	51	56	83	0
3	11	7	"PFF0431"	"F22631_1"	12120	23900	150	155	159	34	147	150	39	18	3	0	165	172	42	146	152	46	28	8	0	0.421	0.462	0.619	0.722	4.263	2.539	0.014	156	583	27	38	-1.248	8	19	12	26	-50
3	12	7	"PFF0435"	"F22741_2"	12280	23870	120	312	333	134	147	148	26	99	95	0	634	632	221	146	149	29	99	99	0	0.338	0.383	0.352	0.360	2.058	0.385	0.600	120	437	653	672	-1.564	165	488	186	486	0
3	13	7	"PFF1070"	"F45236_1"	12470	23870	120	1825	1573	575	145	147	27	100	100	0	1095	1030	258	144	148	30	100	100	0	1.767	1.612	1.701	1.467	2.136	1.814	0.772	120	463	2631	2314	0.821	1680	951	1428	886	0
3	14	7	"PFF1072"	"F4524_3"	12660	23870	120	227	233	51	151	152	27	88	67	0	467	463	117	146	157	84	96	92	0	0.237	0.259	0.260	0.233	2.291	0.211	0.367	120	556	397	399	-2.079	76	321	82	317	0
3	15	7	"PFF1075"	"F45282_1"	12860	23870	130	257	262	75	151	152	25	91	82	0	319	331	89	148	153	31	96	90	0	0.620	0.607	0.626	0.613	2.310	0.596	0.495	120	589	277	294	-0.690	106	171	111	183	0
3	16	7	"PFF1077"	"F45296_2"	13060	23870	120	187	196	62	149	150	29	56	30	0	429	443	121	153	157	33	99	97	0	0.138	0.162	0.163	0.148	2.728	0.142	0.189	120	563	314	337	-2.861	38	276	47	290	0
3	17	7	"PFF1080"	"F45354_1"	13230	23860	110	1520	1421	507	150	167	124	98	96	0	791	770	231	152	167	105	98	95	0	2.144	2.057	2.115	1.994	1.713	2.105	0.778	80	474	2009	1889	1.100	1370	639	1271	618	0
3	18	7	"PFF1082"	"F4541_1"	13420	23860	110	502	482	116	151	167	121	93	76	0	1768	1662	480	149	178	168	100	98	0	0.217	0.219	0.218	0.218	1.473	0.201	0.802	80	506	1970	1844	-2.206	351	1619	331	1513	0
3	19	7	"PFF1120"	"F46301_17"	13610	23860	120	1892	1721	532	149	151	29	100	100	0	925	858	290	146	161	135	93	90	0	2.237	2.208	2.178	2.316	2.087	2.276	0.809	120	535	2522	2284	1.162	1743	779	1572	712	0
3	20	7	"PFF1128"	"F46381_1"	13810	23860	120	4098	3701	1277	149	152	28	100	100	0	2438	2271	747	148	151	32	98	96	0	1.724	1.673	1.712	1.737	1.932	1.735	0.847	120	473	6239	5675	0.786	3949	2290	3552	2123	0
3	21	7	"PFF1133"	"F46513_1"	13980	23860	110	1221	1156	422	159	168	65	100	98	0	3577	3482	1091	157	207	339	100	100	0	0.311	0.300	0.311	0.280	1.718	0.278	0.795	80	440	4482	4322	-1.687	1062	3420	997	3325	0
3	22	7	"PFF1136"	"F46584_1"	14190	23860	120	12691	11211	4358	150	159	57	100	100	0	7235	6413	2267	143	181	289	96	96	0	1.768	1.764	1.828	1.736	2.173	1.903	0.793	120	614	19633	17331	0.822	12541	7092	11061	6270	0
3	1	8	"PFF1138"	"F46705_1"	10200	24060	120	6095	5184	1995	138	143	29	100	100	0	3045	2625	1032	138	144	40	98	96	0	2.049	2.029	2.151	2.161	2.166	2.094	0.830	120	598	8864	7533	1.035	5957	2907	5046	2487	0
3	2	8	"PFF1140"	"F46816_1"	10390	24070	120	995	910	309	139	142	26	97	95	0	616	620	153	137	143	28	100	100	0	1.787	1.596	1.697	1.376	2.182	1.713	0.753	120	494	1335	1254	0.838	856	479	771	483	0
3	3	8	"PFF1163"	"F47563_1"	10590	24060	130	194	211	132	143	147	31	58	38	0	274	298	131	145	151	31	94	85	0	0.395	0.444	0.370	0.345	2.995	0.647	0.288	120	554	180	221	-1.339	51	129	68	153	0
3	4	8	"PFF1165"	"F47822_1"	10780	24060	120	539	514	145	147	152	32	97	97	0	289	283	70	154	157	31	92	81	0	2.904	2.845	2.858	2.941	2.324	3.140	0.507	120	465	527	496	1.538	392	135	367	129	0
3	5	8	"PFF1167"	"F47864_3"	10960	24060	120	800	752	213	149	152	27	100	100	0	588	605	200	152	156	31	100	100	0	1.493	1.331	1.521	1.313	1.763	1.323	0.722	120	459	1087	1056	0.578	651	436	603	453	0
3	6	8	"PFF1175"	"F48138_1"	11150	24060	120	183	187	49	145	148	27	59	30	0	269	269	63	145	151	29	95	85	0	0.306	0.339	0.415	0.413	2.629	0.336	0.189	120	464	162	166	-1.706	38	124	42	124	0
3	7	8	"PFF1179"	"F48181_2"	11340	24060	120	2122	1896	619	145	148	29	100	100	0	1179	1135	343	145	152	34	98	97	0	1.912	1.769	1.815	1.782	1.779	1.876	0.800	120	422	3011	2741	0.935	1977	1034	1751	990	0
3	8	8	"PFF1182"	"F48253_3"	11520	24070	150	159	164	37	154	156	34	23	6	0	169	175	43	152	158	38	30	10	0	0.294	0.435	0.813	0.796	3.621	0.317	0.012	156	494	22	33	-1.766	5	17	10	23	-50
3	9	8	"PFF1197"	"F48515_1"	11720	24060	120	466	455	123	150	154	32	99	98	0	772	741	172	149	154	36	100	100	0	0.507	0.515	0.563	0.477	1.870	0.505	0.726	120	496	939	897	-0.979	316	623	305	592	0
3	10	8	"PFF1204"	"F48839_1"	11920	24060	120	406	389	100	145	152	46	96	90	0	554	548	154	141	146	31	99	98	0	0.632	0.600	0.585	0.590	2.125	0.563	0.697	120	426	674	651	-0.662	261	413	244	407	0
3	11	8	"PFF1208"	"F49178_1"	12070	24070	150	164	171	39	148	154	44	25	5	0	177	185	49	147	153	49	34	14	0	0.533	0.605	0.715	0.748	3.969	0.338	0.026	156	488	46	61	-0.907	16	30	23	38	-50
3	12	8	"PFF1210"	"F4934_1"	12300	24060	120	621	571	187	144	148	34	98	94	0	593	602	156	145	154	56	100	98	0	1.065	0.934	0.946	0.831	2.055	0.959	0.736	120	469	925	884	0.090	477	448	427	457	0
3	13	8	"PFF1215"	"F49538_1"	12480	24060	120	2508	2288	953	142	146	33	100	97	0	2557	2364	800	142	147	38	100	99	0	0.980	0.966	0.971	0.833	2.221	0.996	0.835	120	477	4781	4368	-0.030	2366	2415	2146	2222	0
3	14	8	"PFF1218"	"F49644_4"	12670	24050	110	302	311	65	148	150	26	98	98	0	714	710	165	147	153	42	100	100	0	0.272	0.290	0.289	0.284	1.512	0.273	0.673	80	444	721	726	-1.880	154	567	163	563	0
3	15	8	"PFF1901"	"F8433_1"	12870	24060	120	756	698	220	153	157	32	99	96	0	1261	1230	322	155	162	48	100	100	0	0.545	0.507	0.536	0.460	1.882	0.505	0.789	120	513	1709	1620	-0.875	603	1106	545	1075	0
3	16	8	"PFF1905"	"F8612_1"	13070	24060	120	453	427	128	151	153	33	94	90	0	1492	1434	450	155	163	64	100	100	0	0.226	0.216	0.215	0.216	1.696	0.199	0.705	120	425	1639	1555	-2.146	302	1337	276	1279	0
3	17	8	"PFF1913"	"F8921_1"	13240	24060	120	484	482	166	152	161	94	91	80	0	2764	2603	879	153	166	95	100	99	0	0.127	0.135	0.127	0.128	1.960	0.119	0.655	120	501	2943	2780	-2.975	332	2611	330	2450	0
3	18	8	"PFF1915"	"F8939_2"	13450	24060	120	392	380	106	154	156	31	95	90	0	538	524	159	147	161	130	92	81	0	0.609	0.599	0.587	0.583	1.756	0.609	0.718	120	562	629	603	-0.716	238	391	226	377	0
3	19	8	"PFF1919"	"F9091_1"	13620	24050	110	216	218	40	149	151	26	85	58	0	483	479	147	143	152	51	98	95	0	0.197	0.205	0.196	0.201	2.293	0.162	0.376	80	416	407	405	-2.343	67	340	69	336	0
3	20	8	"PFF1921"	"F9247_1"	13810	24040	130	525	510	113	148	150	25	100	100	0	493	484	135	147	153	50	98	94	0	1.090	1.074	1.069	1.112	1.752	1.055	0.740	120	483	723	699	0.124	377	346	362	337	0
3	21	8	"PFI0014"	"I10798_1"	13970	24050	150	151	157	38	146	154	55	12	3	0	149	171	67	146	180	284	1	0	0	1.667	0.440	0.736	0.686	4.036	0.091	0.070	156	635	8	36	0.737	5	3	11	25	-50
3	22	8	"PFI0017"	"I10882_1"	14170	24040	110	308	311	56	142	144	29	100	97	0	719	728	118	132	139	37	100	100	0	0.283	0.284	0.285	0.271	1.493	0.273	0.677	80	511	753	765	-1.822	166	587	169	596	0
3	1	9	"PFI0023"	"I11056_2"	10200	24250	100	157	161	41	141	146	31	31	7	0	213	226	101	142	148	34	72	51	0	0.225	0.238	0.313	0.341	3.606	0.232	0.152	80	441	87	104	-2.150	16	71	20	84	0
3	2	9	"PFI0029"	"I11211_1"	10380	24240	130	177	182	41	139	142	27	61	35	0	266	270	61	140	146	29	97	90	0	0.302	0.331	0.396	0.315	2.984	0.280	0.152	120	504	164	173	-1.729	38	126	43	130	0
3	3	9	"PFI0033"	"I11281_1"	10570	24260	150	144	148	31	144	149	68	3	0	0	147	160	50	146	151	33	26	12	0	0.000	0.286	0.591	0.662	4.772	4.925	0.060	156	600	1	18	Error	0	1	4	14	-50
3	4	9	"PFI0035"	"I11342_1"	10770	24240	120	591	603	111	147	154	49	100	100	0	1127	1138	235	151	159	58	100	100	0	0.455	0.462	0.453	0.466	1.403	0.440	0.815	120	552	1420	1443	-1.136	444	976	456	987	0
3	5	9	"PFI0056"	"I12038_2"	10970	24240	120	210	216	62	148	156	53	55	15	0	240	248	82	152	161	61	63	29	0	0.705	0.708	0.826	0.799	3.220	0.657	0.237	120	451	150	164	-0.505	62	88	68	96	0
3	6	9	"PFI0058"	"I12132_1"	11150	24240	120	501	482	120	149	151	27	99	95	0	950	911	256	147	153	29	100	99	0	0.438	0.436	0.447	0.434	1.798	0.396	0.757	120	404	1155	1097	-1.190	352	803	333	764	0
3	7	9	"PFI0060"	"I12159_3"	11360	24240	150	172	177	41	144	147	28	49	23	0	183	188	49	142	148	31	57	31	0	0.683	0.717	0.724	0.772	3.309	0.691	0.206	156	476	69	79	-0.550	28	41	33	46	-50
3	8	9	"PFI0063"	"I12192_2"	11500	24250	150	146	152	37	145	150	34	20	5	0	141	162	58	145	152	37	25	12	0	-0.250	0.412	0.625	0.691	3.736	0.327	0.008	156	500	-3	24	Error	1	-4	7	17	-50
3	9	9	"PFI0069"	"I12412_1"	11720	24240	120	487	477	125	147	150	35	98	95	0	300	303	77	145	152	36	94	86	0	2.194	2.089	2.066	2.194	2.063	2.172	0.587	120	510	495	488	1.133	340	155	330	158	0
3	10	9	"PFI0072"	"I12552_2"	11910	24240	120	25026	22434	7167	150	154	32	100	100	0	6331	5718	1690	143	148	30	99	99	0	4.020	3.997	4.086	3.849	1.804	4.302	0.844	120	439	31064	27859	2.007	24876	6188	22284	5575	0
3	11	9	"PFI0105"	"I13369_2"	12090	24240	120	352	352	81	157	159	31	100	96	0	278	297	120	150	156	47	90	74	0	1.523	1.327	1.389	1.485	2.107	1.036	0.387	120	465	323	342	0.607	195	128	195	147	0
3	12	9	"PFI0107"	"I13466_1"	12290	24230	130	443	437	101	151	153	32	99	95	0	483	475	141	146	153	51	96	91	0	0.866	0.869	0.856	0.907	1.933	0.795	0.714	120	546	629	615	-0.207	292	337	286	329	0
3	13	9	"PFI0111"	"I13569_2"	12490	24240	120	420	406	103	150	157	45	98	91	0	788	770	211	149	164	65	100	100	0	0.423	0.412	0.415	0.398	1.744	0.387	0.695	120	472	909	877	-1.243	270	639	256	621	0
3	14	9	"PFI0113"	"I13674_4"	12660	24240	150	156	163	39	150	156	39	23	6	0	173	193	80	153	167	65	27	7	0	0.300	0.325	0.763	0.735	3.550	0.177	0.045	156	673	26	53	-1.737	6	20	13	40	-50
3	15	9	"PFI0118"	"I13901_1"	12870	24230	130	211	217	42	148	151	29	85	55	0	224	252	98	145	152	36	80	54	0	0.797	0.645	0.760	0.769	2.663	0.472	0.286	120	530	142	176	-0.327	63	79	69	107	0
3	16	9	"PFI0122"	"I13918_1"	13050	24240	120	1557	1509	301	145	147	26	100	100	0	1511	1436	355	141	149	60	99	99	0	1.031	1.053	1.007	1.066	1.584	1.034	0.829	120	389	2782	2659	0.044	1412	1370	1364	1295	0
3	17	9	"PFJ0094"	"J1546_3"	13200	24240	150	156	159	33	150	152	28	25	10	0	148	159	42	144	153	55	17	2	0	1.500	0.600	0.783	0.751	3.356	0.220	0.010	156	589	10	24	0.585	6	4	9	15	-50
3	18	9	"PFJ0104"	"J157_2"	13450	24250	100	198	220	104	148	150	30	62	41	0	171	199	88	140	144	32	48	33	0	1.613	1.220	0.833	1.085	4.060	1.299	0.267	80	409	81	131	0.690	50	31	72	59	0
3	19	9	"PFJ0107"	"J1588_1"	13620	24230	130	445	441	126	145	148	27	99	97	0	590	560	198	137	144	47	95	92	0	0.662	0.700	0.651	0.722	2.078	0.632	0.707	120	523	753	719	-0.595	300	453	296	423	0
3	20	9	"PFJ0110"	"J1616_1"	13780	24240	150	147	153	31	145	150	35	18	4	0	145	151	35	140	149	53	12	0	0	0.400	0.727	0.763	0.898	3.867	0.286	0.010	156	601	7	19	-1.322	2	5	8	11	-50
3	21	9	"PFJ0116"	"J163_7"	14020	24240	130	167	190	103	143	147	38	40	20	0	283	318	137	142	149	48	90	70	0	0.170	0.267	0.283	0.297	3.134	0.525	0.244	120	582	165	223	-2.555	24	141	47	176	0
3	22	9	"PFJ0119"	"J167_13"	14200	24240	120	202	216	59	141	144	32	80	45	0	550	537	171	137	144	39	97	95	0	0.148	0.188	0.167	0.174	2.664	0.147	0.307	120	536	474	475	-2.759	61	413	75	400	0
3	1	10	"PFJ0157"	"J183_4"	10230	24440	130	174	176	31	145	149	29	50	16	0	399	397	101	146	151	31	98	95	0	0.115	0.124	0.143	0.122	2.359	0.140	0.229	120	550	282	282	-3.125	29	253	31	251	0
3	2	10	"PFJ0159"	"J183_6"	10410	24450	150	140	148	36	143	150	73	5	0	0	189	198	54	148	153	34	55	33	0	-0.073	0.100	0.693	0.608	4.786	0.092	0.009	156	526	38	55	Error	-3	41	5	50	-50
3	3	10	"PFJ0161"	"J183_8"	10580	24440	130	181	192	67	144	151	73	21	7	0	355	368	106	149	153	33	99	97	0	0.180	0.219	0.201	0.182	2.908	0.484	0.127	120	507	243	267	-2.477	37	206	48	219	0
3	4	10	"PFJ0165"	"J1901_2"	10780	24450	90	177	183	38	146	149	25	55	34	0	202	218	67	145	149	30	69	48	0	0.544	0.507	0.572	0.510	3.889	0.283	0.102	52	367	88	110	-0.879	31	57	37	73	0
3	5	10	"PFJ0168"	"J191_1"	10960	24430	120	396	398	98	147	149	28	98	95	0	334	334	73	145	149	33	99	96	0	1.317	1.328	1.401	1.331	1.872	1.390	0.631	120	527	438	440	0.398	249	189	251	189	0
3	6	10	"PFJ0170"	"J191_6"	11150	24390	150	149	157	38	144	147	31	21	7	0	157	173	133	142	147	30	32	17	0	0.333	0.419	0.792	0.709	3.134	0.081	0.026	156	636	20	44	-1.585	5	15	13	31	-50
3	7	10	"PFJ0203"	"J21_13"	11350	24470	150	155	178	109	144	152	57	16	9	0	162	217	175	139	166	191	10	6	0	0.478	0.436	0.619	0.658	4.167	0.452	0.224	156	610	34	112	-1.064	11	23	34	78	-50
3	8	10	"PFJ0207"	"J21_24"	11530	24430	120	216	218	48	144	147	28	84	60	0	459	466	125	141	147	33	99	99	0	0.226	0.228	0.232	0.212	2.154	0.210	0.442	120	448	390	399	-2.143	72	318	74	325	0
3	9	10	"PFJ0209"	"J21_26"	11720	24430	120	241	247	53	144	147	28	95	84	0	497	511	139	144	149	30	100	99	0	0.275	0.281	0.289	0.280	1.875	0.256	0.556	120	530	450	470	-1.864	97	353	103	367	0
3	10	10	"PFJ0212"	"J21_31"	11920	24430	120	6203	5586	1869	145	147	26	100	100	0	5709	5292	1409	145	149	29	100	100	0	1.089	1.057	1.089	0.982	2.020	1.102	0.794	120	476	11622	10588	0.123	6058	5564	5441	5147	0
3	11	10	"PFJ0216"	"J21_9"	12090	24460	150	144	146	32	150	151	28	16	3	0	142	154	40	147	151	33	22	9	0	1.200	-0.571	0.926	0.927	3.267	0.238	0.020	156	624	-11	3	0.263	-6	-5	-4	7	-50
3	12	10	"PFJ0218"	"J222_2"	12300	24430	120	185	189	36	149	149	27	62	29	0	407	413	110	145	151	35	98	96	0	0.137	0.149	0.148	0.155	2.478	0.139	0.252	120	454	298	308	-2.863	36	262	40	268	0
3	13	10	"PFJ0247"	"J242_2"	12430	24450	150	158	174	60	148	155	44	21	11	0	176	218	113	153	171	71	35	17	0	0.435	0.400	0.546	0.620	4.029	0.408	0.287	156	689	33	91	-1.202	10	23	26	65	-50
3	14	10	"PFJ0250"	"J245_1"	12690	24430	110	162	173	59	144	152	37	30	13	0	256	291	145	151	166	56	85	45	0	0.171	0.207	0.324	0.302	2.904	0.190	0.142	80	481	123	169	-2.544	18	105	29	140	0
3	15	10	"PFJ0252"	"J245_13"	12860	24430	120	185	188	46	141	143	25	66	39	0	321	345	220	139	144	29	99	95	0	0.242	0.228	0.269	0.239	2.680	0.115	0.147	120	522	226	253	-2.048	44	182	47	206	0
3	16	10	"PFJ0254"	"J245_5"	13050	24430	120	159	161	33	144	146	26	31	14	0	272	267	59	139	142	26	95	90	0	0.113	0.133	0.187	0.202	2.763	0.115	0.050	120	494	148	145	-3.148	15	133	17	128	0
3	17	10	"PFJ0257"	"J245_9"	13250	24450	150	152	153	26	148	153	45	7	0	0	144	150	38	140	144	31	24	10	0	1.000	0.500	0.635	0.660	3.991	0.138	0.004	156	573	8	15	0.000	4	4	5	10	-50
3	18	10	"PFJ0259"	"J2465_2"	13400	24430	150	154	161	70	148	150	26	22	10	0	141	148	39	140	144	31	23	8	0	6.000	1.625	1.133	1.049	3.767	6.095	0.011	156	684	7	21	2.585	6	1	13	8	-50
3	19	10	"PFK0310"	"Kn2750_3"	13640	24440	80	218	239	76	147	148	25	80	63	0	284	330	147	140	143	27	96	88	0	0.493	0.484	0.410	0.477	2.443	0.396	0.352	52	300	215	282	-1.020	71	144	92	190	0
3	20	10	"PFK0321"	"Kn2865_1"	13810	24420	150	179	255	197	144	150	44	45	25	0	176	293	269	142	150	46	40	25	0	1.029	0.735	1.010	1.023	4.327	0.662	0.486	156	634	69	262	0.042	35	34	111	151	-50
3	21	10	"PFK0331"	"Kn3020_1"	14000	24430	120	801	745	221	145	151	46	99	97	0	765	767	209	144	155	52	100	100	0	1.056	0.963	1.039	0.916	1.834	0.962	0.747	120	542	1277	1223	0.079	656	621	600	623	0
3	22	10	"PFK0339"	"Kn3094_1"	14210	24410	100	188	202	78	146	152	65	37	11	0	216	263	171	143	153	45	60	42	0	0.575	0.467	0.545	0.604	3.491	0.346	0.334	80	420	115	176	-0.798	42	73	56	120	0
3	1	11	"PFK0353"	"Kn3360_3"	10190	24600	150	147	155	41	148	151	30	21	10	0	162	176	60	147	153	32	37	17	0	-0.067	0.241	0.704	0.621	3.949	0.384	0.048	156	831	14	36	Error	-1	15	7	29	-50
3	2	11	"PFK0355"	"Kn3360_5"	10390	24640	120	290	297	82	145	151	37	95	84	0	703	689	192	149	155	34	100	100	0	0.262	0.281	0.275	0.261	1.871	0.260	0.590	120	493	699	692	-1.934	145	554	152	540	0
3	3	11	"PFK0384"	"Kn386_1"	10590	24630	120	200	211	50	145	149	29	79	45	0	215	238	92	146	150	28	75	55	0	0.797	0.717	0.687	0.784	3.532	0.468	0.147	120	521	124	158	-0.327	55	69	66	92	0
3	4	11	"PFK0387"	"Kn400_3"	10780	24630	130	502	501	179	145	148	30	96	95	0	832	788	297	140	145	31	97	95	0	0.516	0.549	0.518	0.524	2.216	0.483	0.689	120	593	1049	1004	-0.955	357	692	356	648	0
3	5	11	"PFK0390"	"Kn4028_2"	10970	24630	120	1962	1804	614	144	147	30	100	100	0	1649	1505	568	138	144	38	95	95	0	1.203	1.214	1.157	1.247	2.026	1.183	0.869	120	515	3329	3027	0.267	1818	1511	1660	1367	0
3	6	11	"PFK0393"	"Kn4044_1"	11160	24640	130	263	269	84	145	147	31	91	77	0	312	320	86	140	146	36	97	90	0	0.686	0.689	0.668	0.603	2.300	0.680	0.399	120	619	290	304	-0.544	118	172	124	180	0
3	7	11	"PFK0400"	"Kn4252_3"	11350	24630	110	744	680	224	147	156	66	100	92	0	1974	1834	543	138	175	233	100	96	0	0.325	0.314	0.325	0.295	1.755	0.309	0.767	80	408	2433	2229	-1.621	597	1836	533	1696	0
3	8	11	"PFK0406"	"Kn434_1"	11540	24630	120	589	573	180	149	157	57	98	91	0	638	624	192	140	170	204	90	71	0	0.884	0.876	0.829	0.842	2.196	0.791	0.673	120	534	938	908	-0.179	440	498	424	484	0
3	9	11	"PFK0434"	"Kn5123_1"	11740	24630	120	182	188	39	145	149	28	62	29	0	460	465	122	142	147	36	100	98	0	0.116	0.133	0.140	0.130	2.451	0.145	0.249	120	528	355	366	-3.103	37	318	43	323	0
3	10	11	"PFK0438"	"Kn5186_3"	11920	24630	120	534	513	145	144	147	28	100	99	0	1748	1641	518	144	150	41	100	99	0	0.243	0.246	0.250	0.243	1.700	0.230	0.815	120	473	1994	1866	-2.040	390	1604	369	1497	0
3	11	11	"PFK0449"	"Kn5414_1"	12110	24630	130	168	178	47	143	145	26	49	29	0	293	303	74	145	149	36	98	88	0	0.169	0.222	0.287	0.274	2.419	0.198	0.165	120	474	173	193	-2.566	25	148	35	158	0
3	12	11	"PFK0454"	"Kn5561_2"	12310	24630	120	263	263	54	144	149	50	91	60	0	582	591	169	144	148	32	100	100	0	0.272	0.266	0.256	0.255	1.878	0.240	0.585	120	479	557	566	-1.880	119	438	119	447	0
3	13	11	"PFK0456"	"Kn5587_1"	12490	24630	120	2872	2724	1174	147	154	54	100	100	0	6210	5766	2407	148	168	204	100	100	0	0.450	0.459	0.458	0.434	2.139	0.428	0.822	120	465	8787	8195	-1.154	2725	6062	2577	5618	0
3	14	11	"PFK0460"	"Kn569_3"	12680	24630	120	431	434	144	145	148	31	95	92	0	433	451	134	146	163	190	80	24	0	0.997	0.948	0.931	0.879	1.827	0.426	0.293	120	534	573	594	-0.005	286	287	289	305	0
3	15	11	"PFK0488"	"Kn67_1"	12870	24630	120	244	247	55	143	147	29	92	76	0	409	401	122	142	149	35	96	93	0	0.378	0.402	0.379	0.387	2.136	0.330	0.458	120	515	368	363	-1.402	101	267	104	259	0
3	16	11	"PFK0491"	"Kn6869_1"	13060	24630	120	1001	931	305	145	150	46	99	95	0	1185	1099	389	141	146	30	100	99	0	0.820	0.820	0.810	0.804	1.991	0.782	0.810	120	539	1900	1744	-0.286	856	1044	786	958	0
3	17	11	"PFK0496"	"Kn707_1"	13270	24630	130	2639	2251	996	149	153	47	99	98	0	1866	1614	614	140	143	26	100	100	0	1.443	1.426	1.434	1.299	2.311	1.540	0.818	120	489	4216	3576	0.529	2490	1726	2102	1474	0
3	18	11	"PFK0507"	"Kn768_1"	13450	24630	120	322	319	63	149	151	26	98	96	0	408	396	87	142	145	26	100	99	0	0.650	0.669	0.643	0.657	1.688	0.636	0.689	120	476	439	424	-0.621	173	266	170	254	0
3	19	11	"PFK0510"	"Kn7854_1"	13630	24630	120	497	464	142	144	145	26	95	91	0	636	617	168	141	144	27	100	100	0	0.713	0.672	0.669	0.601	1.986	0.676	0.721	120	533	848	796	-0.488	353	495	320	476	0
3	20	11	"PFK0516"	"Kn8017_1"	13830	24620	120	2334	2203	878	142	145	29	100	100	0	3267	2872	1359	142	147	35	96	95	0	0.701	0.755	0.713	0.788	2.177	0.697	0.828	120	511	5317	4791	-0.512	2192	3125	2061	2730	0
3	21	11	"PFK1023"	"Ks506_1"	14010	24630	130	2543	2304	830	145	149	40	100	99	0	2014	1909	549	144	154	55	100	100	0	1.282	1.223	1.261	1.099	1.817	1.281	0.859	120	554	4268	3924	0.359	2398	1870	2159	1765	0
3	22	11	"PFK1025"	"Ks506_6"	14200	24630	130	1316	1198	408	147	151	32	100	96	0	1239	1181	318	145	156	56	99	99	0	1.069	1.014	1.006	0.917	1.745	1.057	0.855	120	653	2263	2087	0.096	1169	1094	1051	1036	0
3	1	12	"PFK1027"	"Ks509_1"	10220	24820	130	319	316	73	146	150	28	97	94	0	360	356	108	149	154	33	95	89	0	0.820	0.821	0.799	0.847	2.293	0.706	0.599	120	680	384	377	-0.286	173	211	170	207	0
3	2	12	"PFK1030"	"Ks509_6"	10410	24830	120	609	594	190	149	155	50	96	91	0	867	873	277	147	154	40	100	100	0	0.639	0.613	0.597	0.583	1.940	0.584	0.717	120	501	1180	1171	-0.646	460	720	445	726	0
3	3	12	"PFK1033"	"Ks510_10"	10600	24830	120	528	493	151	146	153	61	92	85	0	572	558	166	146	150	40	100	96	0	0.897	0.842	0.855	0.791	2.234	0.861	0.596	120	515	808	759	-0.157	382	426	347	412	0
3	4	12	"PFK1036"	"Ks510_3"	10790	24830	120	296	293	70	139	146	54	90	75	0	474	467	128	138	142	33	100	97	0	0.467	0.468	0.467	0.438	2.275	0.424	0.596	120	486	493	483	-1.098	157	336	154	329	0
3	5	12	"PFK1051"	"Ks539_1"	10980	24820	120	3676	3391	1056	143	145	33	100	100	0	2664	2462	751	137	142	28	99	99	0	1.398	1.397	1.407	1.375	2.094	1.443	0.798	120	485	6060	5573	0.483	3533	2527	3248	2325	0
3	6	12	"PFK1053"	"Ks545_4"	11170	24830	120	275	272	65	146	147	27	90	85	0	563	544	175	141	146	29	100	97	0	0.306	0.313	0.323	0.309	2.036	0.281	0.617	120	514	551	529	-1.710	129	422	126	403	0
3	7	12	"PFK1057"	"Ks54_4"	11370	24830	120	757	694	228	148	151	43	98	95	0	903	893	269	142	162	176	97	90	0	0.800	0.727	0.737	0.682	1.948	0.729	0.766	120	543	1370	1297	-0.321	609	761	546	751	0
3	8	12	"PFK1062"	"Ks5580_5"	11550	24820	120	393	379	108	151	152	27	97	91	0	856	783	288	142	148	31	98	98	0	0.339	0.356	0.365	0.373	2.349	0.310	0.675	120	478	956	869	-1.561	242	714	228	641	0
3	9	12	"PFK1065"	"Ks565_1"	11740	24830	130	720	688	172	149	152	28	100	99	0	617	619	140	141	149	38	100	100	0	1.200	1.128	1.111	1.082	1.614	1.166	0.771	120	530	1047	1017	0.263	571	476	539	478	0
3	10	12	"PFK1067"	"Ks565_2"	11930	24830	120	1105	1018	336	149	151	26	99	99	0	701	680	166	143	149	35	100	100	0	1.713	1.618	1.627	1.467	1.935	1.798	0.757	120	437	1514	1406	0.777	956	558	869	537	0
3	11	12	"PFK1087"	"Ks56_4"	12090	24810	150	157	158	29	149	149	25	21	8	0	165	175	45	144	150	32	39	20	0	0.381	0.290	0.833	0.691	3.875	0.148	0.010	156	634	29	40	-1.392	8	21	9	31	-50
3	12	12	"PFK1089"	"Ks56_9"	12310	24830	120	315	310	67	151	154	49	92	80	0	374	375	80	144	147	26	100	100	0	0.713	0.688	0.705	0.660	1.747	0.678	0.620	120	516	394	390	-0.488	164	230	159	231	0
3	13	12	"PFK1091"	"Ks586_5"	12500	24820	120	464	458	113	152	157	51	100	98	0	419	431	105	145	158	194	83	20	0	1.139	1.070	1.017	1.082	1.987	1.143	0.589	120	479	586	592	0.187	312	274	306	286	0
3	14	12	"PFK1096"	"Ks592_4"	12690	24820	130	1938	1740	476	151	154	27	100	100	0	2543	2229	782	146	150	30	97	96	0	0.746	0.763	0.741	0.867	2.357	0.710	0.870	120	534	4184	3672	-0.424	1787	2397	1589	2083	0
3	15	12	"PFK1098"	"Ks595_2"	12880	24820	120	341	333	75	151	155	29	99	95	0	456	451	121	144	151	34	99	97	0	0.609	0.593	0.618	0.592	2.038	0.509	0.575	120	478	502	489	-0.716	190	312	182	307	0
3	16	12	"PFK1103"	"Ks5_1"	13070	24820	120	674	657	220	147	151	26	100	99	0	987	942	305	144	150	32	99	99	0	0.625	0.639	0.651	0.628	2.108	0.608	0.772	120	482	1370	1308	-0.678	527	843	510	798	0
3	17	12	"PFK1124"	"Ks646_6"	13260	24820	120	814	749	236	150	153	32	98	98	0	642	608	187	143	148	36	97	93	0	1.331	1.288	1.350	1.345	2.381	1.334	0.752	120	492	1163	1064	0.412	664	499	599	465	0
3	18	12	"PFK1126"	"Ks64_1"	13440	24820	120	197	198	45	150	153	27	67	40	0	302	309	77	143	146	29	98	94	0	0.296	0.289	0.340	0.311	2.242	0.266	0.263	120	485	206	214	-1.758	47	159	48	166	0
3	19	12	"PFK1135"	"Ks664_1"	13640	24820	120	267	273	68	144	148	29	92	81	0	525	528	159	141	144	28	100	97	0	0.320	0.333	0.321	0.318	2.288	0.302	0.616	120	455	507	516	-1.642	123	384	129	387	0
3	20	12	"PFK1137"	"Ks664_35"	13840	24820	120	1914	1807	620	145	148	27	100	100	0	2833	2745	821	140	146	30	100	100	0	0.657	0.638	0.673	0.607	2.066	0.622	0.787	120	502	4462	4267	-0.606	1769	2693	1662	2605	0
3	21	12	"PFK1140"	"Ks667_3"	14070	24830	150	165	193	90	148	152	33	37	17	0	167	217	169	141	152	57	33	18	0	0.654	0.592	0.877	0.749	4.021	0.311	0.200	156	553	43	121	-0.613	17	26	45	76	-50
3	22	12	"PFK1142"	"Ks66_1"	14210	24820	120	1304	1160	364	153	156	34	99	98	0	1630	1518	435	144	155	62	100	100	0	0.775	0.733	0.738	0.677	2.055	0.719	0.788	120	416	2637	2381	-0.369	1151	1486	1007	1374	0
3	1	13	"PFM0090"	"M16407_5"	10220	25020	120	1620	1538	527	148	150	28	99	99	0	1367	1347	518	150	153	30	99	98	0	1.210	1.161	1.195	1.155	2.477	1.144	0.748	120	578	2689	2587	0.274	1472	1217	1390	1197	0
3	2	13	"PFM0095"	"M16853_1"	10410	25020	120	483	469	150	148	154	46	97	90	0	464	478	127	146	153	45	99	99	0	1.053	0.967	0.994	0.897	2.036	0.996	0.665	120	494	653	653	0.075	335	318	321	332	0
3	3	13	"PFM0099"	"M17049_2"	10600	25020	120	1972	1959	800	143	149	56	100	98	0	1717	1698	592	140	146	42	100	100	0	1.160	1.166	1.213	1.066	2.115	1.223	0.788	120	480	3406	3374	0.214	1829	1577	1816	1558	0
3	4	13	"PFM0101"	"M17181_1"	10790	25020	120	452	441	136	138	144	55	94	89	0	385	399	131	134	141	36	97	95	0	1.251	1.143	1.157	1.127	2.294	1.251	0.523	120	393	565	568	0.323	314	251	303	265	0
3	5	13	"PFM0103"	"M17230_2"	10940	25010	150	147	152	34	142	145	36	17	6	0	142	151	53	137	148	88	3	0	0	1.000	0.714	0.777	0.844	3.437	0.097	0.025	156	575	10	24	0.000	5	5	10	14	-50
3	6	13	"PFM0105"	"M17327_1"	11170	25020	120	369	359	91	144	145	27	93	93	0	476	474	119	138	146	63	99	95	0	0.666	0.640	0.604	0.657	1.746	0.565	0.586	120	526	563	551	-0.587	225	338	215	336	0
3	7	13	"PFM0123"	"M18924_1"	11350	25010	80	290	320	129	144	150	72	69	50	0	374	387	149	140	162	303	32	1	0	0.624	0.713	0.741	0.621	2.832	0.715	0.511	52	294	380	423	-0.681	146	234	176	247	0
3	8	13	"PFM0125"	"M18924_16"	11530	25010	120	669	620	192	150	155	63	94	89	0	1568	1472	461	146	165	245	99	89	0	0.365	0.354	0.356	0.329	1.956	0.331	0.776	120	468	1941	1796	-1.454	519	1422	470	1326	0
3	9	13	"PFM0128"	"M18924_2"	11710	25010	120	4430	4023	1612	153	156	30	100	100	0	3032	2887	994	146	150	31	100	100	0	1.482	1.412	1.418	1.272	2.309	1.498	0.826	120	444	7163	6611	0.568	4277	2886	3870	2741	0
3	10	13	"PFM0134"	"M19188_5"	11900	25010	130	262	260	63	152	155	29	90	79	0	268	279	69	144	149	29	97	85	0	0.887	0.800	0.803	0.825	2.168	0.774	0.410	120	535	234	243	-0.173	110	124	108	135	0
3	11	13	"PFM0138"	"M19559_4"	12100	25010	110	179	180	40	151	154	28	48	20	0	330	334	98	145	150	31	100	98	0	0.151	0.153	0.210	0.191	2.769	0.131	0.110	80	457	213	218	-2.724	28	185	29	189	0
3	12	13	"PFM0140"	"M196_2"	12290	25010	120	1253	1164	451	153	155	28	98	96	0	760	758	221	147	151	33	99	99	0	1.794	1.655	1.754	1.524	1.931	1.850	0.794	120	490	1713	1622	0.844	1100	613	1011	611	0
3	13	13	"PFM0160"	"M21368_2"	12480	25000	120	240	245	55	153	155	31	84	70	0	249	255	67	144	148	30	89	75	0	0.829	0.829	0.870	0.872	2.365	0.781	0.356	120	453	192	203	-0.271	87	105	92	111	0
3	14	13	"PFM0162"	"M21439_1"	12660	25010	130	228	232	48	151	154	30	87	65	0	276	264	57	143	147	29	91	87	0	0.579	0.669	0.594	0.677	2.971	0.584	0.307	120	510	210	202	-0.788	77	133	81	121	0
3	15	13	"PFM0165"	"M21508_2"	12860	25000	130	527	488	123	151	154	28	99	99	0	580	564	159	140	146	29	98	96	0	0.855	0.795	0.807	0.782	1.966	0.747	0.711	120	535	816	761	-0.227	376	440	337	424	0
3	16	13	"PFM0167"	"M2157_1"	13050	25000	130	392	398	110	151	154	25	99	99	0	385	381	109	143	148	29	95	94	0	0.996	1.038	1.006	1.022	1.861	0.994	0.645	120	510	483	485	-0.006	241	242	247	238	0
3	17	13	"PFM0171"	"M21780_2"	13230	25000	110	937	854	306	153	162	53	100	97	0	1240	1159	324	145	165	118	100	97	0	0.716	0.691	0.743	0.640	1.901	0.693	0.774	80	420	1879	1715	-0.482	784	1095	701	1014	0
3	18	13	"PFM0173"	"M21780_4"	13430	25020	150	155	163	39	155	162	48	12	2	0	142	157	58	145	160	100	6	0	0	0.000	0.667	0.800	0.829	3.886	0.424	0.464	156	603	-3	20	Error	0	-3	8	12	-50
3	19	13	"PFM0202"	"M23550_4"	13610	25000	130	4148	3738	1515	154	160	79	100	99	0	1551	1393	608	144	154	76	94	91	0	2.839	2.869	2.799	2.844	2.013	3.008	0.758	120	417	5401	4833	1.505	3994	1407	3584	1249	0
3	20	13	"PFM0204"	"M23550_7"	13780	24980	150	161	163	32	151	156	69	3	0	0	148	160	61	137	146	66	14	4	0	0.909	0.522	0.714	0.774	4.462	0.913	0.533	156	567	21	35	-0.138	10	11	12	23	-50
3	21	13	"PFM0209"	"M24104_1"	14000	25000	120	712	717	256	150	152	24	99	97	0	881	856	308	136	140	27	100	100	0	0.754	0.788	0.799	0.740	2.022	0.763	0.729	120	462	1307	1287	-0.407	562	745	567	720	0
3	22	13	"PFM0211"	"M24315_1"	14190	25000	120	808	772	265	145	146	24	99	99	0	778	726	276	137	140	32	97	95	0	1.034	1.065	1.056	1.183	2.320	1.035	0.761	120	467	1304	1216	0.049	663	641	627	589	0
3	1	14	"PFM0214"	"M24561_16"	10210	25200	130	323	328	89	149	153	52	90	78	0	388	405	142	149	154	34	95	92	0	0.728	0.699	0.704	0.709	2.032	0.627	0.569	120	693	413	435	-0.458	174	239	179	256	0
3	2	14	"PFM0216"	"M24561_22"	10390	25200	110	322	330	80	148	154	68	92	68	0	914	897	232	144	160	88	100	100	0	0.226	0.242	0.225	0.229	1.528	0.241	0.554	80	417	944	935	-2.146	174	770	182	753	0
3	3	14	"PFM0675"	"M49210_1"	10570	25200	120	200	206	55	144	150	42	62	25	0	348	357	79	140	154	81	97	75	0	0.269	0.286	0.279	0.252	2.424	0.293	0.245	120	529	264	279	-1.893	56	208	62	217	0
3	4	14	"PFM0678"	"M49439_1"	10770	25200	120	185	187	36	141	144	36	61	20	0	274	273	72	138	145	42	91	74	0	0.324	0.341	0.375	0.360	2.541	0.335	0.126	120	476	180	181	-1.628	44	136	46	135	0
3	5	14	"PFM0682"	"M49680_3"	10940	25190	110	172	180	52	140	144	35	42	17	0	470	465	96	137	149	86	100	92	0	0.096	0.122	0.124	0.125	2.429	0.091	0.118	80	406	365	368	-3.379	32	333	40	328	0
3	6	14	"PFM0685"	"M50030_1"	11130	25190	120	1392	1341	431	143	145	32	100	100	0	1085	1025	393	139	147	75	95	92	0	1.320	1.352	1.391	1.459	2.202	1.306	0.775	120	523	2195	2084	0.401	1249	946	1198	886	0
3	7	14	"PFM0689"	"M50253_2"	11330	25200	120	237	238	50	146	151	58	75	34	0	493	478	122	142	158	227	81	15	0	0.259	0.274	0.284	0.266	1.977	0.231	0.766	120	550	442	428	-1.948	91	351	92	336	0
3	8	14	"PFM0691"	"M50721_1"	11530	25190	130	245	247	41	145	150	65	83	26	0	264	270	71	141	158	242	4	0	0	0.813	0.791	0.852	0.880	2.319	0.554	0.329	120	485	223	231	-0.299	100	123	102	129	0
3	9	14	"PFM0712"	"M52704_3"	11700	25200	150	149	150	28	148	151	36	9	1	0	157	175	59	142	148	39	30	16	0	0.067	0.061	0.792	0.734	4.300	0.301	0.027	156	556	16	35	-3.907	1	15	2	33	-50
3	10	14	"PFM0715"	"M5299_1"	11900	25190	120	1124	1034	294	152	156	31	100	100	0	908	885	265	147	151	32	97	96	0	1.277	1.195	1.225	1.200	2.051	1.198	0.788	120	518	1733	1620	0.353	972	761	882	738	0
3	11	14	"PFM0718"	"M53027_1"	12100	25190	120	360	362	86	154	156	26	98	95	0	453	456	138	146	149	29	97	96	0	0.671	0.671	0.697	0.693	2.476	0.589	0.560	120	520	513	518	-0.576	206	307	208	310	0
3	12	14	"PFM0720"	"M53181_3"	12290	25190	120	1530	1414	463	153	154	28	100	100	0	1288	1205	361	146	151	34	99	99	0	1.206	1.191	1.218	1.137	1.910	1.221	0.814	120	484	2519	2320	0.270	1377	1142	1261	1059	0
3	13	14	"PFM0722"	"M53240_1"	12480	25190	120	804	758	209	153	155	33	98	97	0	672	651	151	145	150	32	100	100	0	1.235	1.196	1.219	1.135	1.881	1.258	0.791	120	456	1178	1111	0.305	651	527	605	506	0
3	14	14	"PFM0726"	"M53565_1"	12650	25200	150	150	154	36	154	157	31	12	5	0	148	167	127	147	152	31	24	11	0	-4.000	0.000	0.808	0.898	4.016	0.092	0.032	156	598	-3	20	Error	-4	1	0	20	-50
3	15	14	"PFM0746"	"M54626_1"	12860	25190	120	1332	1264	417	152	156	27	100	100	0	2760	2624	919	143	150	31	100	100	0	0.451	0.448	0.444	0.446	1.928	0.420	0.823	120	515	3797	3593	-1.149	1180	2617	1112	2481	0
3	16	14	"PFM0749"	"M5464_1"	13050	25190	120	952	898	269	152	161	101	99	94	0	675	687	202	144	160	198	94	77	0	1.507	1.374	1.408	1.318	1.843	1.490	0.688	120	443	1331	1289	0.591	800	531	746	543	0
3	17	14	"PFM0753"	"M55240_4"	13220	25190	150	151	155	32	153	163	94	0	0	0	147	156	45	146	168	193	0	0	0	-2.000	0.200	0.886	0.811	3.309	0.082	0.020	156	614	-1	12	Error	-2	1	2	10	-50
3	18	14	"PFM0758"	"M55479_1"	13460	25210	150	153	163	47	154	157	29	23	11	0	144	162	68	144	149	30	28	12	0	100000.000	0.500	0.744	0.800	3.707	0.438	0.062	156	578	-1	27	16.610	-1	0	9	18	-50
3	19	14	"PFM0761"	"M55746_2"	13630	25190	120	183	185	36	155	160	76	9	0	0	230	238	49	145	153	72	66	15	0	0.329	0.323	0.431	0.396	3.222	0.278	0.081	120	445	113	123	-1.602	28	85	30	93	0
3	20	14	"PFM0763"	"M55888_10"	13810	25190	120	4316	3713	1531	153	154	25	99	99	0	2116	1952	641	140	143	27	99	99	0	2.107	1.965	2.025	1.734	2.075	2.122	0.839	120	501	6139	5372	1.075	4163	1976	3560	1812	0
3	21	14	"PFM0787"	"M57062_3"	14000	25180	120	499	477	113	150	151	24	100	99	0	238	237	55	138	142	26	91	76	0	3.490	3.303	3.442	3.421	2.095	3.718	0.499	120	446	449	426	1.803	349	100	327	99	0
3	22	14	"PFM0790"	"M57295_1"	14170	25190	150	145	147	31	143	145	24	19	7	0	135	137	33	136	140	32	12	2	0	-2.000	4.000	0.800	0.815	4.240	78.805	0.000	156	716	1	5	Error	2	-1	4	1	-50
3	1	15	"PFM0798"	"M57785_5"	10210	25410	100	160	156	34	151	153	27	25	7	0	180	199	77	150	155	31	48	31	0	0.300	0.102	0.682	0.731	3.454	0.110	0.019	80	448	39	54	-1.737	9	30	5	49	0
3	2	15	"PFM0800"	"M58024_1"	10400	25390	120	209	214	51	149	154	58	52	12	0	365	367	78	143	154	72	96	88	0	0.270	0.290	0.283	0.253	2.228	0.314	0.323	120	615	282	289	-1.888	60	222	65	224	0
3	3	15	"PFM0804"	"M58298_1"	10600	25390	90	137	158	54	140	147	58	23	5	0	192	200	99	141	148	40	51	36	0	-0.059	0.305	0.732	0.697	2.294	0.233	0.082	52	364	48	77	Error	-3	51	18	59	0
3	4	15	"PFM0807"	"M58361_1"	10780	25390	120	650	619	192	145	154	60	97	93	0	2857	2680	850	144	153	46	100	100	0	0.186	0.187	0.185	0.178	2.076	0.169	0.751	120	556	3218	3010	-2.426	505	2713	474	2536	0
3	5	15	"PFN0316"	"N134_30"	10970	25390	120	599	577	182	147	154	46	95	90	0	429	428	103	144	152	47	100	95	0	1.586	1.514	1.578	1.343	2.215	1.696	0.659	120	555	737	714	0.665	452	285	430	284	0
3	6	15	"PFN0318"	"N134_34"	11160	25390	120	906	853	279	148	151	34	96	95	0	675	665	168	144	150	38	100	99	0	1.427	1.353	1.418	1.287	1.771	1.463	0.783	120	515	1289	1226	0.513	758	531	705	521	0
3	7	15	"PFN0320"	"N134_41"	11350	25390	120	222	225	49	146	147	27	85	68	0	514	510	126	143	147	37	99	98	0	0.205	0.215	0.204	0.207	2.047	0.185	0.275	120	486	447	446	-2.287	76	371	79	367	0
3	8	15	"PFN0324"	"N134_45"	11540	25380	130	4079	3790	1204	141	144	40	100	100	0	3106	2816	966	135	142	78	95	95	0	1.325	1.361	1.354	1.277	1.505	1.333	0.808	120	532	6909	6330	0.407	3938	2971	3649	2681	0
3	9	15	"PFN0326"	"N134_5"	11740	25390	120	370	355	95	146	152	42	94	88	0	388	392	87	139	149	82	95	88	0	0.900	0.826	0.835	0.741	1.925	0.862	0.660	120	488	473	462	-0.153	224	249	209	253	0
3	10	15	"PFN0328"	"N134_57"	11930	25380	100	162	163	35	149	152	29	33	11	0	167	183	58	143	149	39	38	18	0	0.542	0.350	0.566	0.656	4.068	0.140	0.024	80	359	37	54	-0.885	13	24	14	40	0
3	11	15	"PFN0346"	"N134_93"	12080	25390	150	152	155	32	152	153	26	21	8	0	145	160	60	144	150	35	21	10	0	0.000	0.188	0.967	0.995	3.271	0.158	0.032	156	628	1	19	Error	0	1	3	16	-50
3	12	15	"PFN0348"	"N134_96"	12310	25390	150	158	162	34	153	155	28	25	7	0	147	154	38	148	152	35	17	6	0	-5.000	1.500	0.845	0.896	3.676	0.269	0.022	156	634	4	15	Error	5	-1	9	6	-50
3	13	15	"PFN0350"	"N135_1"	12490	25390	120	208	213	50	155	157	28	70	47	0	233	245	67	148	154	33	85	67	0	0.624	0.598	0.629	0.581	3.269	0.563	0.221	120	462	138	155	-0.681	53	85	58	97	0
3	14	15	"PFN0353"	"N135_14"	12680	25390	130	826	741	278	154	159	57	90	86	0	766	730	204	148	153	31	98	97	0	1.087	1.009	1.080	0.885	2.239	1.089	0.727	120	518	1290	1169	0.121	672	618	587	582	0
3	15	15	"PFN0355"	"N135_17"	12880	25380	120	694	656	214	150	152	27	100	97	0	496	485	144	145	148	28	95	94	0	1.550	1.488	1.507	1.445	2.083	1.578	0.716	120	519	895	846	0.632	544	351	506	340	0
3	16	15	"PFN0357"	"N135_2"	13060	25380	120	350	358	101	150	159	102	85	48	0	436	432	109	147	162	199	80	15	0	0.692	0.730	0.752	0.694	2.233	0.324	0.141	120	445	489	493	-0.531	200	289	208	285	0
3	17	15	"PFN0375"	"N136_7"	13240	25380	120	2863	2584	883	155	164	99	100	99	0	1204	1176	337	146	161	192	99	95	0	2.560	2.358	2.426	2.203	1.724	2.549	0.822	120	481	3766	3459	1.356	2708	1058	2429	1030	0
3	18	15	"PFN0377"	"N137_11"	13440	25380	120	2185	1978	787	152	154	27	100	100	0	1339	1248	443	141	146	30	99	99	0	1.697	1.650	1.723	1.554	2.052	1.769	0.763	120	496	3231	2933	0.763	2033	1198	1826	1107	0
3	19	15	"PFN0379"	"N137_15"	13640	25380	110	302	313	75	149	153	35	97	92	0	232	254	98	137	142	30	81	70	0	1.611	1.402	1.562	1.818	3.241	1.404	0.250	80	445	248	281	0.688	153	95	164	117	0
3	20	15	"PFN0383"	"N137_20"	13810	25380	120	162	166	32	149	153	33	27	5	0	231	241	63	139	143	28	87	75	0	0.141	0.167	0.297	0.285	3.303	0.120	0.017	120	536	105	119	-2.823	13	92	17	102	0
3	21	15	"PFN0385"	"N137_22"	14010	25380	120	389	386	93	150	151	27	100	99	0	1661	1597	460	141	144	26	100	100	0	0.157	0.162	0.158	0.162	2.006	0.142	0.675	120	562	1759	1692	-2.669	239	1520	236	1456	0
3	22	15	"PFN0387"	"N137_25"	14210	25380	120	160	162	32	145	147	25	35	14	0	206	217	63	139	142	27	81	60	0	0.224	0.218	0.404	0.334	3.394	0.121	0.029	120	540	82	95	-2.159	15	67	17	78	0
3	1	16	"PFN0405"	"N137_9"	10220	25580	120	596	578	155	149	153	35	100	98	0	468	469	135	150	155	36	95	95	0	1.406	1.345	1.327	1.386	2.206	1.378	0.665	120	524	765	748	0.491	447	318	429	319	0
3	2	16	"PFN0407"	"N138_101"	10390	25610	150	146	153	36	150	153	28	16	5	0	152	166	61	149	154	35	22	10	0	-1.333	0.176	0.647	0.730	3.906	0.341	0.054	156	619	-1	20	Error	-4	3	3	17	-50
3	3	16	"PFN0410"	"N138_105"	10600	25580	120	962	911	328	144	149	33	98	94	0	2623	2380	813	145	157	62	100	100	0	0.330	0.343	0.340	0.310	2.367	0.319	0.756	120	580	3296	3002	-1.599	818	2478	767	2235	0
3	4	16	"PFN0413"	"N138_15"	10780	25590	100	166	173	73	150	174	148	1	1	0	257	253	62	147	176	251	0	0	0	0.145	0.217	0.294	0.295	3.670	0.222	0.020	80	415	126	129	-2.781	16	110	23	106	0
3	5	16	"PFN0416"	"N138_21"	10970	25580	110	176	191	67	154	167	78	13	2	0	280	289	70	152	158	38	95	81	0	0.172	0.270	0.252	0.302	2.925	1.092	0.020	80	482	150	174	-2.541	22	128	37	137	0
3	6	16	"PFN0418"	"N138_26"	11160	25580	120	603	581	156	150	155	38	99	98	0	607	596	177	148	152	31	100	98	0	0.987	0.962	0.926	0.971	1.927	0.959	0.689	120	520	912	879	-0.019	453	459	431	448	0
3	7	16	"PFN0821"	"N159_40"	11350	25580	120	1126	1069	300	150	155	42	100	99	0	2294	2177	573	150	153	31	99	99	0	0.455	0.453	0.463	0.447	1.931	0.421	0.795	120	434	3120	2946	-1.135	976	2144	919	2027	0
3	8	16	"PFN0823"	"N159_45"	11510	25580	150	153	156	33	148	154	50	7	1	0	157	166	41	144	151	73	9	1	0	0.385	0.364	0.702	0.727	3.827	0.284	0.140	156	640	18	30	-1.379	5	13	8	22	-50
3	9	16	"PFN0826"	"N159_51"	11760	25570	150	151	155	32	150	155	42	10	1	0	147	168	68	144	153	72	14	8	0	0.333	0.208	1.068	1.008	4.248	0.224	0.119	156	728	4	29	-1.585	1	3	5	24	-50
3	10	16	"PFN0828"	"N159_7"	11930	25580	120	522	528	179	149	151	28	95	95	0	622	624	185	141	146	30	99	99	0	0.775	0.785	0.813	0.747	2.029	0.806	0.744	120	427	854	862	-0.367	373	481	379	483	0
3	11	16	"PFN0830"	"N161_2"	12100	25570	120	622	596	165	150	153	29	99	99	0	497	489	136	144	149	40	99	98	0	1.337	1.293	1.378	1.242	1.962	1.342	0.670	120	482	825	791	0.419	472	353	446	345	0
3	12	16	"PFN0833"	"N162_3"	12300	25570	130	195	198	36	155	156	28	64	34	0	333	335	79	145	151	39	99	92	0	0.213	0.226	0.290	0.240	2.419	0.175	0.176	120	546	228	233	-2.233	40	188	43	190	0
3	13	16	"PFN0859"	"N168_1"	12490	25570	110	179	183	34	155	155	26	47	26	0	401	417	120	148	155	35	98	97	0	0.095	0.104	0.162	0.144	2.258	0.103	0.171	80	444	277	297	-3.398	24	253	28	269	0
3	14	16	"PFN0861"	"N168_12"	12670	25560	120	1677	1572	501	153	157	58	100	100	0	1898	1782	628	150	157	39	98	96	0	0.872	0.869	0.861	0.910	2.271	0.839	0.784	120	522	3272	3051	-0.198	1524	1748	1419	1632	0
3	15	16	"PFN0863"	"N168_17"	12860	25570	110	147	153	38	145	146	27	20	10	0	367	366	81	141	147	33	100	100	0	0.009	0.036	0.082	0.093	3.614	0.030	0.011	80	502	228	233	-6.820	2	226	8	225	0
3	16	16	"PFN0866"	"N168_23"	13060	25570	120	264	268	49	147	151	36	96	84	0	223	234	80	141	146	40	80	50	0	1.427	1.301	1.331	1.430	2.456	0.896	0.268	120	468	199	214	0.513	117	82	121	93	0
3	17	16	"PFN0870"	"N168_29"	13220	25580	150	148	150	30	152	155	32	12	1	0	142	146	37	144	150	36	16	5	0	2.000	-1.000	0.706	0.756	3.770	0.433	0.038	156	634	-6	0	1.000	-4	-2	-2	2	-50
3	18	16	"PFN0873"	"N168_32"	13440	25570	120	249	255	48	152	154	31	95	80	0	288	300	70	143	147	28	98	95	0	0.669	0.656	0.644	0.637	2.082	0.580	0.448	120	547	242	260	-0.580	97	145	103	157	0
3	19	16	"PFN0901"	"N175_10"	13620	25570	120	892	846	258	149	151	33	100	99	0	1736	1668	583	139	144	31	100	100	0	0.465	0.456	0.451	0.462	2.045	0.422	0.826	120	526	2340	2226	-1.104	743	1597	697	1529	0
3	20	16	"PFN0903"	"N175_12"	13830	25600	150	155	163	44	148	151	32	25	10	0	149	174	88	139	146	37	30	19	0	0.700	0.429	0.667	0.738	4.179	0.316	0.144	156	718	17	50	-0.515	7	10	15	35	-50
3	21	16	"PFN0908"	"N175_3"	14020	25570	80	147	155	36	149	150	27	26	13	0	174	186	51	137	140	24	59	44	0	-0.054	0.122	0.535	0.639	2.723	0.458	0.186	52	308	35	55	Error	-2	37	6	49	0
3	22	16	"PFN0910"	"N175_8"	14200	25570	120	895	859	234	144	147	27	100	100	0	824	790	209	138	142	26	98	98	0	1.095	1.097	1.127	1.087	1.911	1.087	0.769	120	562	1437	1367	0.131	751	686	715	652	0
3	1	17	"PFN0912"	"N176_2"	10220	25770	120	832	801	266	151	154	29	100	100	0	580	564	179	154	160	36	96	93	0	1.599	1.585	1.667	1.595	1.953	1.716	0.691	120	571	1107	1060	0.677	681	426	650	410	0
3	2	17	"PFN0914"	"N176_4"	10410	25770	110	226	227	49	154	157	31	78	58	0	487	474	114	152	159	41	100	100	0	0.215	0.227	0.230	0.229	2.022	0.209	0.362	80	394	407	395	-2.218	72	335	73	322	0
3	3	17	"PFN0936"	"N181_8"	10580	25770	110	382	397	135	151	158	42	96	87	0	556	554	147	151	172	86	100	93	0	0.570	0.610	0.584	0.567	1.848	0.610	0.639	80	477	636	649	-0.810	231	405	246	403	0
3	4	17	"PFN0938"	"N182_2"	10790	25770	120	353	342	85	152	175	141	70	14	0	300	302	73	152	191	256	5	0	0	1.358	1.267	1.426	1.262	2.136	0.507	0.325	120	435	349	340	0.442	201	148	190	150	0
3	5	17	"PFN0940"	"N182_5"	10920	25780	150	160	293	1013	163	707	2380	1	0	0	165	229	490	162	848	3185	0	0	0	-1.000	1.940	0.934	1.053	4.722	0.696	0.613	156	600	0	197	Error	-3	3	130	67	-50
3	6	17	"PFN0947"	"N185_15"	11170	25770	120	895	856	277	163	611	2234	0	0	0	504	519	147	159	774	3142	0	0	0	2.122	1.925	1.871	1.883	2.184	2.179	0.647	120	549	1077	1053	1.085	732	345	693	360	0
3	7	17	"PFN0951"	"N185_4"	11360	25770	120	428	422	124	156	162	48	95	87	0	574	576	180	153	158	33	100	100	0	0.646	0.629	0.633	0.606	1.969	0.598	0.576	120	463	693	689	-0.630	272	421	266	423	0
3	8	17	"PFN0953"	"N185_6"	11550	25770	120	469	452	131	152	158	33	96	95	0	413	419	113	152	156	31	98	95	0	1.215	1.124	1.183	1.106	2.077	1.152	0.630	120	513	578	567	0.280	317	261	300	267	0
3	9	17	"PFF1635"	"F64095_4"	11730	25780	90	206	217	68	147	152	31	71	50	0	244	244	73	151	156	34	75	59	0	0.634	0.753	0.787	0.744	3.743	0.529	0.092	52	350	152	163	-0.657	59	93	70	93	0
3	10	17	"PFF1651"	"F64732_1"	11930	25770	120	2507	2216	852	151	154	29	100	97	0	2253	2146	625	149	155	34	100	99	0	1.120	1.034	1.060	0.911	1.897	1.094	0.874	120	455	4460	4062	0.163	2356	2104	2065	1997	0
3	11	17	"PFF1691"	"F66430_1"	12110	25770	100	187	189	37	150	153	28	62	33	0	241	250	75	144	151	40	81	61	0	0.381	0.368	0.492	0.440	2.708	0.316	0.196	80	340	134	145	-1.390	37	97	39	106	0
3	12	17	"PFF1706"	"F67045_1"	12280	25770	150	143	148	32	151	153	29	14	5	0	143	147	36	144	149	35	14	6	0	8.000	-1.000	0.985	1.038	4.302	0.015	0.000	156	644	-9	0	3.000	-8	-1	-3	3	-50
3	13	17	"PFF1770"	"F69174_1"	12510	25770	120	544	509	150	152	154	27	95	94	0	446	436	119	148	153	33	99	93	0	1.315	1.240	1.245	1.215	1.939	1.278	0.762	120	536	690	645	0.396	392	298	357	288	0
3	14	17	"PFF1856"	"F72113_1"	12680	25760	110	5384	4858	1623	154	165	139	100	100	0	4387	3996	1303	151	189	359	100	97	0	1.235	1.223	1.220	1.179	1.880	1.208	0.824	80	480	9466	8549	0.304	5230	4236	4704	3845	0
3	15	17	"PFC0253"	"C664"	12880	25760	80	269	313	137	146	149	32	86	75	0	273	317	133	147	151	33	92	71	0	0.976	0.982	1.026	0.955	2.704	0.950	0.455	52	322	249	337	-0.035	123	126	167	170	0
3	16	17	"PFC0263"	"C68"	13060	25760	130	376	371	107	148	154	40	95	89	0	221	227	56	143	149	36	80	51	0	2.923	2.655	2.697	2.691	2.847	3.188	0.334	120	593	306	307	1.547	228	78	223	84	0
3	17	17	"PFC0294"	"C735"	13270	25760	110	176	187	40	152	154	29	41	21	0	193	199	54	147	151	29	65	38	0	0.522	0.673	0.512	0.629	3.927	0.601	0.068	80	470	70	87	-0.939	24	46	35	52	0
3	18	17	"PFC0298"	"C739"	13450	25770	110	187	190	41	152	155	30	52	30	0	198	207	61	145	149	28	70	48	0	0.660	0.613	0.697	0.822	3.264	0.378	0.105	80	476	88	100	-0.599	35	53	38	62	0
3	19	17	"PFC0301"	"C741"	13650	25760	130	242	238	44	151	154	29	90	70	0	272	284	91	145	149	30	90	82	0	0.717	0.626	0.667	0.647	2.426	0.468	0.464	120	517	218	226	-0.481	91	127	87	139	0
3	20	17	"PFL0015"	"L1_3"	13830	25770	120	216	233	109	149	152	28	70	52	0	243	288	155	147	155	42	73	56	0	0.698	0.596	0.701	0.697	3.499	0.454	0.223	120	471	163	225	-0.519	67	96	84	141	0
3	21	17	"PFM0073"	"M15459_3"	14050	25770	110	210	220	88	149	152	29	68	53	0	265	294	155	140	148	39	75	65	0	0.488	0.461	0.438	0.536	3.357	0.351	0.232	80	509	186	225	-1.035	61	125	71	154	0
3	22	17	"PFM0096"	"M16857_1"	14200	25750	120	1903	1722	636	151	151	27	100	100	0	1526	1417	465	142	146	28	99	99	0	1.266	1.232	1.276	1.147	2.006	1.268	0.790	120	522	3136	2846	0.340	1752	1384	1571	1275	0
3	1	18	"PFM0259"	"M26257_1"	10210	25950	110	195	202	42	152	155	28	70	42	0	466	467	102	156	160	30	100	100	0	0.139	0.161	0.202	0.183	1.926	0.152	0.302	80	500	353	361	-2.850	43	310	50	311	0
3	2	18	"PFM0321"	"M31208_3"	10380	25950	110	171	188	91	154	161	75	12	3	0	406	434	107	155	176	201	80	15	0	0.068	0.122	0.153	0.121	2.969	0.222	0.061	80	464	268	313	-3.884	17	251	34	279	0
3	3	18	"PFM0389"	"M3590_2"	10570	25970	150	148	156	48	153	160	42	15	3	0	157	170	56	155	177	174	1	0	0	-2.500	0.200	0.829	0.840	3.589	0.323	0.048	156	686	-3	18	Error	-5	2	3	15	-50
3	4	18	"PFM0523"	"M42640_1"	10790	25950	120	238	239	48	153	163	56	71	25	0	293	292	83	156	170	78	73	39	0	0.620	0.632	0.662	0.627	2.858	0.304	0.111	120	448	222	222	-0.689	85	137	86	136	0
3	5	18	"PFD0044"	"D13561_3"	10970	25950	150	159	194	121	172	745	2454	0	0	0	168	221	256	169	893	3283	0	0	0	13.000	0.423	1.386	1.159	3.735	0.706	0.633	156	561	-14	74	3.700	-13	-1	22	52	-50
3	6	18	"PFD0057"	"D15909_4"	11170	25950	120	500	474	127	171	429	1781	0	0	0	402	418	101	167	466	1754	0	0	0	1.400	1.207	1.250	1.178	1.955	1.903	0.301	120	496	564	554	0.485	329	235	303	251	0
3	7	18	"PFD0156"	"D17715_93"	11360	25950	120	465	452	100	163	168	69	93	92	0	347	354	90	155	163	42	98	92	0	1.573	1.452	1.575	1.479	1.947	2.018	0.420	120	488	494	488	0.653	302	192	289	199	0
3	8	18	"PFD0171"	"D21102_1"	11540	25950	100	2489	2511	497	153	159	36	100	100	0	1140	1139	283	155	161	33	100	100	0	2.372	2.396	2.343	2.545	1.794	2.501	0.811	80	376	3321	3342	1.246	2336	985	2358	984	0
3	9	18	"PFD0194"	"D23657_11"	11730	25960	150	162	166	31	151	156	31	21	8	0	157	165	39	151	156	33	28	11	0	1.833	1.071	0.667	0.669	3.982	0.124	0.020	156	726	17	29	0.874	11	6	15	14	-50
3	10	18	"PFD0273"	"D33539_50"	11950	25910	150	163	193	127	152	155	30	33	19	0	166	194	115	150	156	39	30	16	0	0.688	0.932	0.983	0.845	4.282	1.189	0.020	156	565	27	85	-0.541	11	16	41	44	-50
3	11	18	"IAX099I"	"Y_IAX099I"	12090	25960	150	148	153	38	152	155	29	17	7	0	144	163	76	147	154	39	23	12	0	1.333	0.063	0.833	0.762	4.079	0.214	0.076	156	431	-7	17	0.415	-4	-3	1	16	-50
3	12	18	"ICX188I"	"Y_ICX188I"	12280	25960	150	142	144	31	150	154	29	8	3	0	128	137	45	144	150	32	12	7	0	0.500	0.857	0.854	0.838	3.497	0.256	0.020	156	499	-24	-13	-1.000	-8	-16	-6	-7	-50
3	13	18	"IEX355I"	"Y_IEX355I"	12470	25960	150	143	147	33	153	156	28	14	5	0	132	138	33	148	152	32	12	2	0	0.625	0.600	0.943	0.858	3.387	0.480	0.042	156	521	-26	-16	-0.678	-10	-16	-6	-10	-50
3	14	18	"IGX361I"	"Y_IGX361I"	12660	25960	150	139	145	35	155	166	137	0	0	0	141	146	38	149	185	355	0	0	0	2.000	3.333	1.140	1.067	4.094	0.858	0.038	156	491	-24	-13	1.000	-16	-8	-10	-3	-50
3	15	18	"IIX063I"	"Y_IIX063I"	12850	25960	150	151	150	32	155	167	136	0	0	0	146	149	40	149	182	333	0	0	0	1.333	100000.000	0.767	0.726	4.063	2.196	0.175	156	558	-7	-5	0.415	-4	-3	-5	0	-50
3	16	18	"IKX121I"	"Y_IKX121I"	13040	25960	150	142	142	35	151	155	49	3	1	0	138	145	46	144	150	35	17	5	0	1.500	-9.000	0.941	0.838	3.792	0.631	0.059	156	617	-15	-8	0.585	-9	-6	-9	1	-50
3	17	18	"Z_1_50"	"Z_1_50"	13250	25950	120	255	256	56	151	152	30	91	77	0	368	378	100	144	149	28	99	97	0	0.464	0.449	0.474	0.427	2.159	0.415	0.515	120	564	328	339	-1.107	104	224	105	234	0
3	18	18	"Z_1_70"	"Z_1_70"	13450	25950	120	476	463	139	150	154	46	95	91	0	811	797	216	145	150	28	100	100	0	0.489	0.480	0.495	0.442	2.072	0.460	0.674	120	512	992	965	-1.031	326	666	313	652	0
3	19	18	"Z_1_90"	"Z_1_90"	13640	25950	120	986	930	308	151	153	30	96	95	0	1773	1696	482	143	147	28	100	100	0	0.512	0.502	0.511	0.457	2.019	0.502	0.833	120	436	2465	2332	-0.965	835	1630	779	1553	0
3	20	18	"Z_2_10"	"Z_2_10"	13800	25960	150	144	146	28	153	156	29	10	0	0	141	152	45	149	152	31	19	11	0	1.125	-2.333	0.833	0.783	3.534	0.174	0.010	156	618	-17	-4	0.170	-9	-8	-7	3	-50
3	21	18	"Z_2_30"	"Z_2_30"	14040	26000	150	171	181	59	154	157	28	37	17	0	179	208	107	149	153	33	47	29	0	0.567	0.458	0.683	0.692	3.879	0.336	0.170	156	593	47	86	-0.819	17	30	27	59	-50
3	22	18	"Z_2_50"	"Z_2_50"	14220	25950	120	3462	2916	1218	153	154	28	99	98	0	6902	6140	2066	146	151	33	100	100	0	0.490	0.461	0.475	0.404	2.357	0.453	0.826	120	499	10065	8757	-1.030	3309	6756	2763	5994	0
3	1	19	"Z_3_90"	"Z_3_90"	10230	26150	120	18312	16103	6173	157	165	69	100	100	0	11979	10844	3269	163	174	167	99	98	0	1.536	1.493	1.544	1.442	2.233	1.608	0.833	120	647	29971	26627	0.620	18155	11816	15946	10681	0
3	2	19	"Z_4_10"	"Z_4_10"	10430	26160	150	165	172	41	161	169	71	6	0	0	175	202	87	163	178	184	5	1	0	0.333	0.282	0.605	0.695	3.835	0.110	0.064	156	548	16	50	-1.585	4	12	11	39	-50
3	3	19	"Z_4_30"	"Z_4_30"	10570	26160	150	148	155	45	153	158	34	14	6	0	153	170	79	155	171	185	4	1	0	2.500	0.133	0.773	0.879	3.061	0.284	0.050	156	546	-7	17	1.322	-5	-2	2	15	-50
3	4	19	"Z_4_50"	"Z_4_50"	10800	26150	120	1247	1178	385	148	152	36	100	100	0	2270	2129	710	149	158	59	97	97	0	0.518	0.520	0.514	0.557	2.493	0.490	0.806	120	529	3220	3010	-0.949	1099	2121	1030	1980	0
3	5	19	"Z_4_70"	"Z_4_70"	10980	26150	120	2631	2466	821	149	158	47	99	99	0	4828	4528	1283	150	159	48	100	100	0	0.531	0.529	0.533	0.489	2.113	0.518	0.854	120	484	7160	6695	-0.914	2482	4678	2317	4378	0
3	6	19	"Z_4_90"	"Z_4_90"	11170	26150	120	3758	3373	1271	160	167	58	100	100	0	6959	6376	1972	156	164	44	100	100	0	0.529	0.517	0.553	0.485	2.137	0.500	0.818	120	488	10401	9433	-0.919	3598	6803	3213	6220	0
3	7	19	"Z_6_30"	"Z_6_30"	11360	26150	150	155	161	34	162	166	61	5	0	0	162	185	83	154	161	41	29	14	0	-0.875	-0.032	0.782	0.608	4.768	0.291	0.028	156	592	1	30	Error	-7	8	-1	31	-50
3	8	19	"Z_6_50"	"Z_6_50"	11550	26150	150	153	153	31	155	158	30	14	3	0	146	158	48	151	159	41	16	7	0	0.400	-0.286	0.889	0.876	3.332	0.249	0.038	156	684	-7	5	-1.322	-2	-5	-2	7	-50
3	9	19	"Z_6_70"	"Z_6_70"	11750	26140	80	163	167	39	153	162	46	23	1	0	213	221	62	155	166	49	57	25	0	0.172	0.212	0.557	0.648	3.555	0.445	0.087	52	305	68	80	-2.536	10	58	14	66	0
3	10	19	"Z_6_90"	"Z_6_90"	11940	26150	120	187	192	38	155	160	40	37	11	0	336	340	89	154	162	43	95	89	0	0.176	0.199	0.225	0.209	2.519	0.171	0.184	120	488	214	223	-2.508	32	182	37	186	0
3	11	19	"Z_7_10"	"Z_7_10"	12090	26150	150	147	149	32	151	153	27	17	7	0	145	153	47	144	151	34	23	10	0	-4.000	-0.222	0.802	0.858	3.589	0.342	0.060	156	490	-3	7	Error	-4	1	-2	9	-50
3	12	19	"Z_7_30"	"Z_7_30"	12280	26150	150	152	154	37	152	154	28	17	5	0	145	152	42	144	148	28	22	11	0	0.000	0.250	1.056	1.151	3.807	0.324	0.014	156	515	1	10	Error	0	1	2	8	-50
3	13	19	"PFI17646"	"oPFI17646"	12500	26130	120	476	465	107	154	157	27	100	100	0	320	326	77	152	155	28	96	90	0	1.917	1.787	1.768	1.913	1.994	1.841	0.652	120	450	490	485	0.939	322	168	311	174	0
3	14	19	"PFN0256"	"oPFN0256"	12680	26140	120	852	782	297	155	158	27	98	96	0	525	519	152	153	156	28	99	95	0	1.874	1.713	1.742	1.560	2.323	1.942	0.711	120	387	1069	993	0.906	697	372	627	366	0
3	15	19	"PFG0021"	"oPFG0021"	12850	26150	150	150	155	31	152	156	53	4	0	0	138	152	56	147	151	32	18	9	0	0.222	0.600	0.643	0.730	3.879	1.935	0.113	156	420	-11	8	-2.170	-2	-9	3	5	-50
3	16	19	"PFF72433"	"oPFF72433"	13040	26150	150	152	157	31	150	155	53	8	0	0	146	161	55	145	152	45	22	10	0	2.000	0.438	0.677	0.635	3.951	0.269	0.018	156	523	3	23	1.000	2	1	7	16	-50
3	17	19	"PFJ12787"	"oPFJ12787"	13250	26160	150	158	160	37	155	156	28	21	8	0	176	190	70	148	154	32	44	26	0	0.107	0.119	0.813	0.633	5.157	0.185	0.029	156	610	31	47	-3.222	3	28	5	42	-50
3	18	19	"PFG0023"	"oPFG0023"	13460	26140	120	10812	10206	3961	155	160	49	100	100	0	6854	6664	2173	150	156	33	100	100	0	1.590	1.543	1.594	1.467	2.017	1.641	0.826	120	396	17361	16565	0.669	10657	6704	10051	6514	0
3	19	19	"PFJ12789"	"oPFJ12789"	13610	26150	150	205	204	47	152	157	44	55	16	0	170	188	72	149	152	29	38	21	0	2.524	1.333	1.422	1.343	4.182	0.712	0.129	156	535	74	91	1.336	53	21	52	39	-50
3	20	19	"PFBL B0077"	"oPFBLOB0077"	13840	26140	120	717	682	228	154	157	27	96	95	0	450	452	114	151	155	29	99	99	0	1.883	1.754	1.766	1.604	1.971	1.964	0.734	120	445	862	829	0.913	563	299	528	301	0
3	21	19	"PFF72437"	"oPFF72437"	14030	26140	120	952	933	362	157	164	41	99	98	0	806	810	221	154	164	54	99	99	0	1.219	1.183	1.197	1.065	2.022	1.300	0.764	120	241	1447	1432	0.286	795	652	776	656	0
3	22	19	"PFL0043"	"oPFL0043"	14180	26140	150	165	174	40	153	157	35	32	7	0	159	178	66	148	156	47	28	12	0	1.091	0.700	0.739	0.749	4.428	0.356	0.175	156	580	23	51	0.126	12	11	21	30	-50
3	1	20	"PFBL B0079"	"oPFBLOB0079"	10240	26340	80	175	177	50	161	165	36	26	9	0	198	230	100	156	161	35	57	36	0	0.333	0.216	0.679	0.701	3.405	0.033	0.001	52	320	56	90	-1.585	14	42	16	74	0
3	2	20	"PFF72438"	"oPFF72438"	10420	26340	120	2547	2371	866	160	167	48	100	100	0	3576	3442	1262	162	170	47	98	96	0	0.699	0.674	0.677	0.709	2.422	0.638	0.807	120	475	5801	5491	-0.516	2387	3414	2211	3280	0
3	3	20	"PFH0006"	"oPFH0006"	10620	26340	120	2101	1943	721	155	157	28	100	99	0	1370	1296	355	156	161	34	100	100	0	1.603	1.568	1.619	1.399	2.172	1.748	0.803	120	391	3160	2928	0.681	1946	1214	1788	1140	0
3	4	20	"PFBL B0083"	"oPFBLOB0083"	10760	26350	150	138	141	30	147	149	31	6	3	0	138	145	37	146	153	37	13	5	0	1.125	6.000	0.800	0.809	3.139	0.172	0.013	156	480	-17	-7	0.170	-9	-8	-6	-1	-50
3	5	20	"PFBL B0084"	"oPFBLOB0084"	10950	26350	150	135	138	29	139	141	26	17	3	0	143	153	43	139	144	29	29	14	0	-1.000	-0.071	0.560	0.549	4.014	0.137	0.012	156	577	0	13	Error	-4	4	-1	14	-50
3	6	20	"PFM60485"	"oPFM60485"	11180	26340	120	792	776	282	143	146	28	98	97	0	791	766	215	144	148	31	100	100	0	1.003	1.018	1.051	0.910	2.247	1.084	0.716	120	432	1296	1255	0.004	649	647	633	622	0
3	7	20	"PFN0258"	"oPFN0258"	11330	26350	150	144	151	34	150	153	31	14	6	0	145	159	57	146	150	32	25	14	0	6.000	0.077	0.769	0.776	3.363	0.552	0.144	156	539	-7	14	2.585	-6	-1	1	13	-50
3	8	20	"PFM60486"	"oPFM60486"	11560	26340	120	498	500	164	156	158	28	98	96	0	485	512	154	149	156	38	100	100	0	1.018	0.948	1.019	0.882	2.037	0.984	0.600	120	515	678	707	0.026	342	336	344	363	0
3	9	20	"PFK12896"	"oPFK12896"	11760	26340	120	436	422	126	161	166	40	93	90	0	492	500	136	157	165	46	100	99	0	0.821	0.761	0.777	0.695	2.068	0.767	0.673	120	492	610	604	-0.285	275	335	261	343	0
3	10	20	"PFN0259"	"oPFN0259"	11930	26340	120	359	355	83	155	158	38	96	90	0	1026	984	249	151	157	35	100	100	0	0.233	0.240	0.236	0.228	1.828	0.214	0.687	120	448	1079	1033	-2.101	204	875	200	833	0
3	11	20	"PFL0046"	"oPFL0046"	12120	26330	110	238	245	47	145	147	26	96	88	0	618	640	161	141	145	41	100	100	0	0.195	0.200	0.195	0.190	1.754	0.170	0.504	80	430	570	599	-2.359	93	477	100	499	0
3	12	20	"PFD66984"	"oPFD66984"	12310	26330	130	1067	1068	356	148	156	91	99	99	0	733	719	245	142	161	182	91	87	0	1.555	1.594	1.613	1.709	2.001	1.414	0.667	120	478	1510	1497	0.637	919	591	920	577	0
3	13	20	"PFD66985"	"oPFD66985"	12470	26340	150	150	153	34	153	162	82	0	0	0	146	165	67	151	165	160	3	0	0	0.600	0.000	0.735	0.717	3.824	0.368	0.392	156	602	-8	14	-0.737	-3	-5	0	14	-50
3	14	20	"PFL0047"	"oPFL0047"	12690	26340	120	200	210	77	153	156	27	66	45	0	490	502	146	150	152	27	99	98	0	0.138	0.162	0.151	0.141	2.565	0.129	0.158	120	460	387	409	-2.855	47	340	57	352	0
3	15	20	"PFF72478"	"oPFF72478"	12830	26320	100	418	411	124	148	149	24	97	96	0	530	545	173	147	149	25	100	100	0	0.705	0.661	0.685	0.606	2.231	0.613	0.609	80	326	653	661	-0.504	270	383	263	398	0
3	16	20	"PFL0097"	"oPFL0097"	13010	26310	110	654	659	165	152	155	36	100	100	0	487	495	137	150	156	45	100	98	0	1.490	1.470	1.491	1.499	1.710	1.525	0.696	80	428	839	852	0.575	502	337	507	345	0
3	17	20	"PFBL B0142"	"oPFBLOB0142"	13210	26320	120	441	435	116	159	160	34	97	96	0	557	559	139	149	158	46	100	99	0	0.691	0.673	0.719	0.654	1.851	0.677	0.711	120	466	690	686	-0.533	282	408	276	410	0
3	18	20	"PFI17693"	"oPFI17693"	13400	26320	120	2915	2778	1266	158	160	26	99	97	0	1990	1946	658	149	156	32	100	100	0	1.498	1.458	1.500	1.205	2.186	1.643	0.842	120	448	4598	4417	0.583	2757	1841	2620	1797	0
3	19	20	"PFI17695"	"oPFI17695"	13580	26320	120	2135	1994	829	158	161	26	98	98	0	7444	7140	2233	153	156	31	100	100	0	0.271	0.263	0.281	0.229	1.974	0.261	0.844	120	427	9268	8823	-1.883	1977	7291	1836	6987	0
3	20	20	"PFH0024"	"oPFH0024"	13780	26320	120	666	633	194	156	159	28	99	96	0	471	466	124	156	159	33	98	95	0	1.619	1.539	1.633	1.463	2.240	1.647	0.695	120	511	825	787	0.695	510	315	477	310	0
3	21	20	"PFBL B0147"	"oPFBLOB0147"	13990	26300	150	161	164	35	158	163	37	16	4	0	173	183	55	157	165	48	23	11	0	0.188	0.231	0.737	0.773	4.002	0.452	0.118	156	461	19	32	-2.415	3	16	6	26	-50
3	22	20	"PFF72481"	"oPFF72481"	14160	26320	120	222	228	59	146	152	40	75	45	0	458	469	133	142	153	50	98	96	0	0.241	0.251	0.238	0.231	2.339	0.226	0.348	120	447	392	409	-2.056	76	316	82	327	0
3	1	21	"PFJ12809"	"oPFJ12809"	10210	26540	80	147	168	74	145	147	38	23	15	0	197	214	98	145	150	32	57	46	0	0.038	0.333	0.624	0.663	4.537	0.530	0.092	52	220	54	92	-4.700	2	52	23	69	0
3	2	21	"PFH0027"	"oPFH0027"	10380	26530	120	639	622	182	145	153	48	99	96	0	690	679	195	147	156	49	97	97	0	0.910	0.897	0.912	0.887	1.958	0.883	0.782	120	477	1037	1009	-0.136	494	543	477	532	0
3	3	21	"PFF72482"	"oPFF72482"	10570	26520	110	1648	1566	680	148	159	112	96	90	0	1030	967	378	149	166	114	98	90	0	1.703	1.733	1.751	1.631	1.738	1.850	0.835	80	468	2381	2236	0.768	1500	881	1418	818	0
3	4	21	"PFG0045"	"oPFG0045"	10760	26520	120	373	374	101	146	157	118	83	45	0	393	395	110	145	164	119	87	57	0	0.915	0.912	0.944	0.910	2.201	0.867	0.585	120	419	475	478	-0.128	227	248	228	250	0
3	5	21	"PFF72484"	"oPFF72484"	10930	26520	120	293	301	75	139	139	25	95	93	0	391	394	98	139	141	26	98	96	0	0.611	0.635	0.632	0.580	2.175	0.008	0.012	120	435	406	417	-0.710	154	252	162	255	0
3	6	21	"PFI17704"	"oPFI17704"	11140	26520	120	731	682	248	132	136	26	96	95	0	1133	1087	386	133	138	25	98	98	0	0.599	0.577	0.572	0.551	1.865	0.546	0.790	120	533	1599	1504	-0.739	599	1000	550	954	0
3	7	21	"PFH0030"	"oPFH0030"	11330	26520	120	743	741	226	137	139	27	100	100	0	422	424	107	134	138	26	96	95	0	2.104	2.083	2.110	2.143	2.176	2.275	0.714	120	468	894	894	1.073	606	288	604	290	0
3	8	21	"PFM60518"	"oPFM60518"	11520	26520	120	593	586	182	143	145	26	98	97	0	551	558	160	144	149	36	98	97	0	1.106	1.070	1.150	1.085	1.994	1.082	0.700	120	498	857	857	0.145	450	407	443	414	0
3	9	21	"PFL0104"	"oPFL0104"	11720	26520	120	240	241	56	151	153	27	87	71	0	361	366	104	147	153	37	98	94	0	0.416	0.411	0.405	0.375	2.286	0.349	0.407	120	465	303	309	-1.266	89	214	90	219	0
3	10	21	"PFI17705"	"oPFI17705"	11900	26520	120	1649	1581	578	154	155	28	100	100	0	1225	1153	376	146	150	26	100	99	0	1.386	1.417	1.412	1.394	2.130	1.488	0.770	120	392	2574	2434	0.470	1495	1079	1427	1007	0
3	11	21	"PFBL B0155"	"oPFBLOB0155"	12090	26520	130	171	173	32	146	148	27	48	21	0	264	273	70	139	144	37	95	82	0	0.200	0.201	0.265	0.244	2.713	0.169	0.113	120	522	150	161	-2.322	25	125	27	134	0
3	12	21	"PFBL B0157"	"oPFBLOB0157"	12280	26540	150	138	141	33	144	153	86	2	0	0	132	139	44	138	156	171	0	0	0	1.000	-3.000	0.877	0.954	3.546	0.468	0.019	156	541	-12	-2	0.000	-6	-6	-3	1	-50
3	13	21	"PFD67005"	"oPFD67005"	12480	26530	150	149	156	48	149	158	90	3	1	0	140	162	72	148	165	177	2	0	0	0.000	0.500	0.725	0.635	3.803	0.359	0.407	156	494	-8	21	Error	0	-8	7	14	-50
3	14	21	"PFD67007"	"oPFD67007"	12670	26530	150	136	141	29	148	151	29	12	0	0	137	145	41	147	150	29	20	7	0	1.200	3.500	0.800	0.741	2.927	0.440	0.038	156	514	-22	-9	0.263	-12	-10	-7	-2	-50
3	15	21	"PFM60523"	"oPFM60523"	12860	26520	120	309	309	72	149	150	25	96	91	0	402	408	101	145	150	29	100	98	0	0.623	0.608	0.601	0.568	2.068	0.576	0.646	120	493	417	423	-0.684	160	257	160	263	0
3	16	21	"PFL0108"	"oPFL0108"	13040	26520	130	205	204	41	151	155	33	71	36	0	297	306	79	146	154	43	95	83	0	0.358	0.331	0.371	0.323	2.290	0.283	0.232	120	575	205	213	-1.484	54	151	53	160	0
3	17	21	"A10325_30a"	"A10325_30a"	13240	26530	150	137	140	29	150	152	27	10	1	0	128	135	41	144	150	30	13	6	0	0.813	1.111	0.824	0.869	3.089	0.151	0.003	156	579	-29	-19	-0.300	-13	-16	-10	-9	-50
3	18	21	"A10325_30c"	"A10325_30c"	13430	26530	150	137	143	31	150	151	26	10	3	0	129	136	39	142	147	28	16	7	0	1.000	1.167	0.750	0.758	3.436	0.728	0.042	156	528	-26	-13	0.000	-13	-13	-7	-6	-50
3	19	21	"A10325_30e"	"A10325_30e"	13620	26530	150	145	165	83	155	156	27	18	7	0	152	171	75	147	151	30	35	20	0	-2.000	0.417	0.811	0.815	4.539	0.710	0.115	156	539	-5	34	Error	-10	5	10	24	-50
3	20	21	"A10325_30g"	"A10325_30g"	13810	26530	150	153	157	38	157	162	32	16	3	0	152	165	60	155	164	47	17	7	0	1.333	0.000	0.917	0.862	3.481	0.318	0.072	156	514	-7	10	0.415	-4	-3	0	10	-50
3	21	21	"A10325_30i"	"A10325_30i"	13960	26500	150	171	174	31	163	171	45	13	0	0	157	163	38	164	185	100	1	0	0	-1.143	-11.000	0.520	0.630	4.065	0.318	0.177	156	547	1	10	Error	8	-7	11	-1	-50
3	22	21	"E598_1a"	"E598_1a"	14170	26510	150	167	172	58	148	155	44	31	8	0	171	227	174	148	167	100	20	14	0	0.826	0.304	0.549	0.641	4.377	0.176	0.177	156	791	42	103	-0.276	19	23	24	79	-50
3	1	22	"F48446_9e"	"F48446_9e"	10200	26650	150	144	154	59	139	142	33	19	8	0	139	161	93	143	151	39	16	8	0	-1.250	0.833	0.805	0.825	4.279	0.416	0.248	156	949	1	33	Error	5	-4	15	18	-50
3	2	22	"F48446_9g"	"F48446_9g"	10390	26710	120	193	198	45	135	138	25	81	59	0	192	239	149	138	143	33	66	39	0	1.074	0.624	0.981	0.881	3.399	0.242	0.219	120	581	112	164	0.103	58	54	63	101	0
3	3	22	"F48446_9i"	"F48446_9i"	10580	26710	110	468	456	85	140	147	90	98	93	0	428	430	105	140	154	99	97	77	0	1.139	1.090	1.118	1.105	1.605	1.092	0.720	80	511	616	606	0.188	328	288	316	290	0
3	4	22	"I12861_2a"	"I12861_2a"	10770	26730	150	124	130	29	139	144	73	1	0	0	131	144	47	141	150	78	8	0	0	1.500	-3.000	0.804	0.780	3.286	0.296	0.031	156	840	-25	-6	0.585	-15	-10	-9	3	-50
3	5	22	"I12861_2c"	"I12861_2c"	10960	26730	150	133	145	60	139	141	25	19	12	0	132	136	34	143	146	27	15	5	0	0.545	-0.857	0.895	0.902	3.229	6.145	0.018	156	749	-17	-1	-0.874	-6	-11	6	-7	-50
3	6	22	"I12861_2e"	"I12861_2e"	11110	26740	150	130	135	32	138	142	30	14	4	0	132	145	52	141	146	37	16	10	0	0.889	-0.750	0.795	0.790	3.886	0.254	0.032	156	917	-17	1	-0.170	-8	-9	-3	4	-50
3	7	22	"J512_2i"	"J512_2i"	11350	26720	80	127	129	33	140	146	41	9	0	0	147	166	69	135	146	54	42	15	0	-1.083	-0.355	0.517	0.501	3.805	0.389	0.321	52	270	-1	20	Error	-13	12	-11	31	0
3	8	22	"Ks592_1a"	"Ks592_1a"	11490	26720	150	130	133	26	147	157	63	1	0	0	137	151	55	150	170	82	8	2	0	1.308	-14.000	0.957	0.884	3.162	1.521	0.189	156	890	-30	-13	0.387	-17	-13	-14	1	-50
3	9	22	"Ks592_1c"	"Ks592_1c"	11720	26730	150	144	154	59	147	158	64	7	3	0	142	164	75	151	171	89	9	1	0	0.333	0.538	1.042	0.967	3.550	0.467	0.168	156	837	-12	20	-1.585	-3	-9	7	13	-50
3	10	22	"Ks592_1e"	"Ks592_1e"	11890	26690	150	146	148	33	145	149	29	18	6	0	143	157	79	145	150	32	21	10	0	-0.500	0.250	0.813	0.877	3.579	0.173	0.037	156	668	-1	15	Error	1	-2	3	12	-50
3	11	22	"Ks592_1g"	"Ks592_1g"	12100	26720	150	139	146	52	139	142	29	17	8	0	134	140	36	140	146	32	14	6	0	0.000	100000.000	1.000	0.979	3.899	1.041	0.030	156	778	-6	7	Error	0	-6	7	0	-50
3	12	22	"Ks592_1i"	"Ks592_1i"	12280	26710	120	1804	1652	495	141	142	25	100	100	0	2492	2210	751	140	145	28	96	96	0	0.707	0.730	0.728	0.753	2.109	0.692	0.836	120	489	4015	3581	-0.500	1663	2352	1511	2070	0
3	13	22	"EMPTY"	"EMPTY"	12480	26720	150	186	214	83	143	145	26	60	44	0	201	244	124	141	146	29	62	50	0	0.717	0.689	0.783	0.809	2.564	0.634	0.525	156	721	103	174	-0.481	43	60	71	103	-75
3	14	22	"EMPTY"	"EMPTY"	12670	26720	150	196	237	121	142	145	28	63	49	0	207	261	146	140	145	29	66	50	0	0.806	0.785	0.780	0.741	2.554	0.806	0.682	156	698	121	216	-0.311	54	67	95	121	-75
3	15	22	"EMPTY"	"EMPTY"	12860	26720	150	194	213	89	143	146	28	62	46	0	196	225	103	142	148	30	62	46	0	0.944	0.843	0.953	0.941	3.151	0.826	0.502	156	733	105	153	-0.082	51	54	70	83	-75
3	16	22	"EMPTY"	"EMPTY"	13050	26720	150	180	205	94	142	145	26	54	42	0	175	212	105	142	147	29	53	34	0	1.152	0.900	0.942	0.964	3.261	0.857	0.399	156	741	71	133	0.204	38	33	63	70	-75
3	17	22	"EMPTY"	"EMPTY"	13240	26720	150	172	195	82	140	142	24	55	38	0	180	217	110	142	147	27	58	41	0	0.842	0.733	0.836	0.779	2.807	0.649	0.405	156	705	70	130	-0.248	32	38	55	75	-75
3	18	22	"EMPTY"	"EMPTY"	13430	26720	150	185	204	89	141	142	25	59	43	0	186	224	120	143	145	26	56	46	0	1.023	0.778	0.869	1.017	3.043	0.694	0.487	156	678	87	144	0.033	44	43	63	81	-75
3	19	22	"EMPTY"	"EMPTY"	13620	26720	150	151	152	27	151	158	42	6	0	0	146	150	30	151	189	131	0	0	0	0.000	-1.000	0.851	0.675	3.151	0.513	0.189	156	678	-5	0	Error	0	-5	1	-1	-75
3	20	22	"EMPTY"	"EMPTY"	13810	26720	150	161	167	39	160	167	53	10	1	0	158	181	73	160	192	110	11	2	0	-0.500	0.333	0.737	0.823	3.850	0.342	0.399	156	684	-1	28	Error	1	-2	7	21	-75
3	21	22	"EMPTY"	"EMPTY"	14000	26720	150	160	163	39	150	161	57	8	3	0	160	184	101	151	180	122	6	3	0	1.111	0.394	0.715	0.655	4.241	0.352	0.372	156	745	19	46	0.152	10	9	13	33	-75
3	22	22	"EMPTY"	"EMPTY"	14190	26720	150	150	151	28	144	151	40	13	0	0	150	156	42	148	169	92	2	0	0	3.000	0.875	0.886	0.814	3.561	0.173	0.132	156	966	8	15	1.585	6	2	7	8	-75
4	1	1	"PFA0039"	"A1411_1"	14670	22690	130	8892	8428	2364	134	140	80	100	100	0	8952	8529	2617	133	140	49	100	100	0	0.993	0.988	0.962	1.028	1.773	0.926	0.860	120	741	17577	16690	-0.010	8758	8819	8294	8396	0
4	2	1	"PFA0101"	"A21885_1"	14860	22700	130	16372	15178	6966	135	142	86	100	100	0	7403	6641	2714	131	135	27	100	100	0	2.233	2.311	2.364	2.227	1.495	2.501	0.877	120	631	23509	21553	1.159	16237	7272	15043	6510	0
4	3	1	"PFA0019"	"A11546_1"	15040	22700	130	611	652	338	143	147	30	100	100	0	598	609	119	132	137	30	100	100	0	1.004	1.067	1.021	1.008	1.506	1.359	0.630	120	646	934	986	0.006	468	466	509	477	0
4	4	1	"PFA0144"	"A31870_1"	15230	22700	130	17278	16121	4859	147	151	35	100	100	0	10658	10554	1958	133	139	32	100	100	0	1.628	1.533	1.636	1.439	1.631	1.680	0.849	120	639	27656	26395	0.703	17131	10525	15974	10421	0
4	5	1	"PFA0009"	"A10325_29"	15410	22700	130	22350	21674	7641	148	151	33	100	100	0	13343	13358	3975	132	137	28	100	100	0	1.681	1.628	1.673	1.549	1.549	1.793	0.843	120	646	35413	34752	0.749	22202	13211	21526	13226	0
4	6	1	"PFA0012"	"A10325_32"	15600	22700	130	25327	23678	8076	149	153	32	100	100	0	15062	14798	3451	135	140	36	100	100	0	1.687	1.605	1.724	1.502	1.603	1.834	0.827	120	657	40105	38192	0.754	25178	14927	23529	14663	0
4	7	1	"PFA0030"	"A12797_1"	15790	22700	120	481	487	99	146	150	30	100	100	0	1860	1778	409	132	140	38	100	100	0	0.194	0.207	0.208	0.207	1.421	0.194	0.792	120	577	2063	1987	-2.367	335	1728	341	1646	0
4	8	1	"PFB0005"	"B11"	15990	22700	150	211	233	109	139	139	23	83	69	0	200	225	89	126	130	25	83	71	0	0.973	0.949	0.913	0.905	2.701	1.191	0.283	156	848	146	193	-0.040	72	74	94	99	0
4	9	1	"PFB0219"	"B57"	16190	22690	120	159	169	60	135	136	22	51	27	0	155	171	71	124	126	23	56	41	0	0.774	0.723	0.725	0.753	3.163	0.653	0.296	120	566	55	81	-0.369	24	31	34	47	0
4	10	1	"PFB0285"	"B92"	16360	22700	120	373	380	116	134	135	21	99	97	0	439	445	178	119	122	22	97	97	0	0.747	0.755	0.716	0.808	2.021	0.687	0.686	120	557	559	572	-0.421	239	320	246	326	0
4	11	1	"PFB0008"	"B114"	16560	22700	130	469	474	141	137	137	21	98	97	0	1225	1214	394	122	125	24	100	100	0	0.301	0.309	0.337	0.301	1.819	0.294	0.741	120	660	1435	1429	-1.732	332	1103	337	1092	0
4	12	1	"PFB0034"	"B165"	16750	22700	130	1205	1078	441	138	140	24	99	99	0	2150	2037	680	126	129	25	100	100	0	0.527	0.492	0.527	0.464	1.741	0.499	0.783	120	646	3091	2851	-0.924	1067	2024	940	1911	0
4	13	1	"PFB0089"	"B319"	16930	22690	130	6951	6540	1954	137	142	30	100	100	0	4168	4023	1176	125	132	36	100	100	0	1.685	1.643	1.631	1.637	1.542	1.647	0.854	120	671	10857	10301	0.753	6814	4043	6403	3898	0
4	14	1	"PFB0104"	"B351"	17130	22690	130	191	196	43	135	139	26	81	55	0	198	217	79	125	131	36	75	50	0	0.767	0.663	0.782	0.757	2.747	0.439	0.279	120	682	129	153	-0.382	56	73	61	92	0
4	15	1	"PFB0113"	"B372"	17320	22690	130	996	964	204	133	138	28	100	100	0	1255	1225	240	122	127	32	100	100	0	0.762	0.753	0.753	0.756	1.546	0.707	0.815	120	669	1996	1934	-0.393	863	1133	831	1103	0
4	16	1	"PFB0116"	"B380"	17520	22690	130	188	191	40	137	141	57	44	7	0	189	195	48	117	124	57	62	24	0	0.708	0.692	0.677	0.780	2.906	0.609	0.170	120	637	123	132	-0.497	51	72	54	78	0
4	17	1	"PFB0118"	"B383"	17690	22690	120	2196	2052	530	138	142	58	100	100	0	1863	1841	394	123	128	59	100	100	0	1.183	1.114	1.139	1.073	1.462	1.134	0.851	120	571	3798	3632	0.242	2058	1740	1914	1718	0
4	18	1	"PFB0140"	"B432"	17890	22690	130	1772	1671	460	135	138	23	100	100	0	1585	1506	389	125	127	26	100	100	0	1.121	1.112	1.126	1.094	1.521	1.099	0.863	120	662	3097	2917	0.165	1637	1460	1536	1381	0
4	19	1	"PFC0315"	"C9"	18080	22690	130	224	233	57	132	135	23	96	88	0	219	238	72	124	133	40	92	64	0	0.968	0.886	0.925	0.886	2.061	0.683	0.390	120	636	187	215	-0.046	92	95	101	114	0
4	20	1	"PFC0207"	"C56"	18260	22690	130	815	821	178	135	137	22	100	100	0	694	699	174	123	131	38	100	100	0	1.191	1.191	1.180	1.207	1.429	1.160	0.805	120	644	1251	1262	0.252	680	571	686	576	0
4	21	1	"PFC0316"	"C96"	18460	22690	130	391	396	73	138	139	23	100	100	0	457	461	94	124	129	27	99	99	0	0.760	0.766	0.810	0.771	1.573	0.732	0.733	120	663	586	595	-0.396	253	333	258	337	0
4	22	1	"PFC0007"	"C114"	18650	22690	130	396	405	81	141	144	28	100	100	0	657	669	156	130	136	35	100	100	0	0.484	0.490	0.495	0.489	1.460	0.476	0.704	120	748	782	803	-1.047	255	527	264	539	0
4	1	2	"PFC0021"	"C134"	14680	22900	130	220	220	38	124	126	20	99	93	0	411	413	73	128	132	25	100	100	0	0.339	0.337	0.333	0.317	1.755	0.321	0.590	120	655	379	381	-1.560	96	283	96	285	0
4	2	2	"PFC0034"	"C161"	14860	22890	130	1865	1867	562	130	134	27	100	100	0	1725	1773	537	127	132	28	100	99	0	1.086	1.055	1.029	1.062	1.620	1.034	0.848	120	593	3333	3383	0.119	1735	1598	1737	1646	0
4	3	2	"PFJ0545"	"J687_3"	15070	22900	130	381	395	153	133	137	28	98	93	0	545	530	177	126	132	30	100	100	0	0.592	0.649	0.634	0.578	1.757	0.704	0.788	120	577	667	666	-0.757	248	419	262	404	0
4	4	2	"PFK0100"	"Km695_2"	15240	22900	130	170	177	47	135	139	28	57	30	0	228	238	62	127	135	30	95	75	0	0.347	0.378	0.413	0.375	2.618	0.425	0.250	120	539	136	153	-1.529	35	101	42	111	0
4	5	2	"PFK0134"	"Km993_1"	15440	22900	130	856	842	285	137	142	29	100	100	0	637	653	201	128	133	27	100	100	0	1.413	1.343	1.371	1.304	1.552	1.484	0.788	120	564	1228	1230	0.498	719	509	705	525	0
4	6	2	"PFK0052"	"Km3535_1"	15630	22900	120	199	202	44	141	144	26	79	54	0	350	373	99	127	132	31	100	99	0	0.260	0.248	0.245	0.232	2.162	0.230	0.389	120	518	281	307	-1.943	58	223	61	246	0
4	7	2	"PFK0059"	"Km3703_4"	15810	22890	130	537	550	147	141	143	26	100	99	0	452	461	125	130	135	31	100	98	0	1.230	1.236	1.223	1.241	1.620	1.162	0.687	120	556	718	740	0.298	396	322	409	331	0
4	8	2	"PFK0303"	"Kn267_1"	16010	22900	130	281	287	76	134	139	59	90	68	0	524	554	168	126	130	24	100	100	0	0.369	0.357	0.342	0.337	1.876	0.330	0.602	120	581	545	581	-1.437	147	398	153	428	0
4	9	2	"PFK0297"	"Kn2497_2"	16210	22900	130	211	215	45	136	137	23	93	74	0	735	755	156	123	126	28	100	100	0	0.123	0.125	0.118	0.114	1.860	0.122	0.537	120	554	687	711	-3.029	75	612	79	632	0
4	10	2	"PFK0436"	"Kn5150_1"	16380	22890	130	15807	16159	5509	139	140	25	100	100	0	9893	10241	3115	125	132	58	100	100	0	1.604	1.584	1.564	1.571	1.592	1.628	0.853	120	521	25436	26136	0.682	15668	9768	16020	10116	0
4	11	2	"PFK0536"	"Kn8928_1"	16570	22890	130	555	561	198	140	141	26	100	100	0	757	807	304	130	135	53	100	99	0	0.662	0.622	0.616	0.609	1.530	0.563	0.748	120	577	1042	1098	-0.595	415	627	421	677	0
4	12	2	"PFK0544"	"Kn9335_1"	16770	22900	130	177	185	44	137	139	24	63	45	0	450	452	101	129	130	25	100	100	0	0.125	0.149	0.143	0.127	2.523	0.135	0.265	120	588	361	371	-3.005	40	321	48	323	0
4	13	2	"PFK0875"	"Ks2_1"	16970	22900	130	239	246	49	137	140	30	95	85	0	362	376	94	124	131	39	100	100	0	0.429	0.433	0.425	0.407	1.836	0.402	0.556	120	551	340	361	-1.222	102	238	109	252	0
4	14	2	"PFK0879"	"Ks2_14"	17150	22900	130	1559	1490	451	134	137	25	100	100	0	3546	3657	824	118	123	25	100	100	0	0.416	0.383	0.403	0.359	1.607	0.385	0.848	120	461	4853	4895	-1.266	1425	3428	1356	3539	0
4	15	2	"PFK1056"	"Ks54_1"	17330	22890	130	379	391	85	134	137	26	100	100	0	555	562	118	119	123	26	100	100	0	0.562	0.580	0.544	0.575	1.451	0.545	0.758	120	501	681	700	-0.832	245	436	257	443	0
4	16	2	"PFK1101"	"Ks59_1"	17530	22890	130	1539	1548	452	138	143	61	100	100	0	902	906	257	123	129	62	98	98	0	1.798	1.801	1.754	1.829	1.549	1.820	0.782	120	558	2180	2193	0.847	1401	779	1410	783	0
4	17	2	"PFK1165"	"Ks72_6"	17730	22890	130	1755	1731	503	137	144	61	100	100	0	816	827	217	124	130	61	100	100	0	2.338	2.267	2.350	2.226	1.478	2.423	0.807	120	542	2310	2297	1.225	1618	692	1594	703	0
4	18	2	"PFK1183"	"Ks75_9"	17910	22890	120	183	187	38	132	135	22	79	54	0	387	398	93	121	123	23	100	100	0	0.192	0.199	0.191	0.182	2.207	0.152	0.296	120	475	317	332	-2.383	51	266	55	277	0
4	19	2	"PFK1209"	"Ks82_1"	18110	22890	130	2081	2056	691	132	135	22	100	100	0	1912	1919	604	117	121	21	100	100	0	1.086	1.068	1.117	1.041	1.549	1.128	0.861	120	566	3744	3726	0.119	1949	1795	1924	1802	0
4	20	2	"PFK1228"	"Ks83_8"	18300	22890	130	4504	4544	1744	136	139	24	100	100	0	2856	2921	942	122	126	24	100	100	0	1.598	1.575	1.646	1.506	1.410	1.736	0.849	120	561	7102	7207	0.676	4368	2734	4408	2799	0
4	21	2	"PFK0643"	"Ks127_5"	18490	22890	130	303	307	66	138	141	26	97	94	0	501	508	99	129	133	29	100	100	0	0.444	0.446	0.468	0.415	1.674	0.440	0.736	120	565	537	548	-1.173	165	372	169	379	0
4	22	2	"PFK0638"	"Ks127_16"	18690	22890	130	517	502	124	143	148	32	100	99	0	669	670	159	130	136	41	100	100	0	0.694	0.665	0.671	0.645	1.499	0.668	0.801	120	639	913	899	-0.527	374	539	359	540	0
4	1	3	"PFK0659"	"Ks133_2"	14700	23090	130	254	264	54	125	127	21	99	96	0	353	358	89	120	122	20	100	100	0	0.554	0.584	0.586	0.575	1.677	0.571	0.621	120	652	362	377	-0.853	129	233	139	238	0
4	2	3	"PFK0667"	"Ks139_1"	14880	23090	100	157	155	34	127	131	25	53	22	0	150	160	48	124	129	28	46	25	0	1.154	0.778	0.722	0.841	4.072	0.398	0.104	80	437	56	64	0.206	30	26	28	36	0
4	3	3	"PFK0682"	"Ks152_11"	15090	23100	120	164	170	36	132	135	25	60	31	0	189	194	52	126	132	28	79	50	0	0.508	0.559	0.603	0.613	4.056	0.397	0.146	120	479	95	106	-0.977	32	63	38	68	0
4	4	3	"PFK0686"	"Ks155_1"	15280	23090	130	1272	1247	334	131	133	23	100	100	0	951	939	223	126	131	26	100	100	0	1.383	1.373	1.358	1.359	1.511	1.406	0.834	120	525	1966	1929	0.468	1141	825	1116	813	0
4	5	3	"PFA0001"	"A10325_1"	15480	23100	150	144	155	53	133	136	24	36	17	0	127	151	73	125	129	27	28	19	0	5.500	0.846	0.926	0.892	3.337	0.687	0.081	156	545	13	48	2.459	11	2	22	26	-50
4	6	3	"PFA0004"	"A10325_16"	15660	23120	150	143	154	39	140	144	31	23	10	0	127	142	53	126	133	32	23	12	0	3.000	0.875	0.960	0.780	4.226	0.514	0.080	156	537	4	30	1.585	3	1	14	16	-50
4	7	3	"PFA0008"	"A10325_26"	15820	23090	130	238	245	53	138	144	33	94	81	0	190	198	51	128	136	38	70	40	0	1.613	1.529	1.513	1.736	2.544	1.132	0.314	120	545	162	177	0.690	100	62	107	70	0
4	8	3	"PFA0016"	"A10935_1"	16020	23090	130	6528	6148	1614	138	144	60	100	100	0	4951	4728	1264	125	133	38	100	99	0	1.324	1.306	1.287	1.321	1.711	1.295	0.858	120	631	11216	10613	0.405	6390	4826	6010	4603	0
4	9	3	"PFA0020"	"A11962_1"	16230	23090	120	199	215	82	139	142	62	45	12	0	170	188	71	124	130	36	55	34	0	1.304	1.188	1.094	1.190	2.929	1.058	0.332	120	541	106	140	0.383	60	46	76	64	0
4	10	3	"PFA0023"	"A12312_15"	16410	23090	130	208	211	41	139	139	25	86	69	0	508	513	110	128	133	52	100	100	0	0.182	0.187	0.179	0.162	2.123	0.177	0.391	120	560	449	457	-2.461	69	380	72	385	0
4	11	3	"PFA0047"	"A14801_11"	16610	23090	130	281	278	48	135	138	27	98	96	0	437	435	101	124	129	24	100	99	0	0.466	0.460	0.470	0.452	1.648	0.413	0.608	120	579	459	454	-1.100	146	313	143	311	0
4	12	3	"PFA0051"	"A14801_2"	16810	23090	130	311	309	69	132	136	26	98	95	0	344	354	73	120	123	24	100	100	0	0.799	0.756	0.770	0.719	1.685	0.708	0.644	120	517	403	411	-0.324	179	224	177	234	0
4	13	3	"PFA0053"	"A14801_24"	16990	23090	130	2286	2277	541	135	136	21	100	100	0	713	705	167	118	121	22	100	100	0	3.615	3.649	3.705	3.669	1.379	3.840	0.820	120	449	2746	2729	1.854	2151	595	2142	587	0
4	14	3	"PFA0056"	"A14801_31"	17160	23070	150	162	201	136	135	137	21	56	33	0	145	212	209	119	121	20	53	33	0	1.038	0.710	0.844	0.953	3.817	0.572	0.503	156	466	53	159	0.054	27	26	66	93	-50
4	15	3	"PFA0058"	"A14801_37"	17340	23070	150	147	155	40	136	138	22	35	21	0	131	142	50	125	127	23	32	17	0	1.833	1.118	0.850	1.059	3.585	0.349	0.037	156	470	17	36	0.874	11	6	19	17	-50
4	16	3	"PFA0060"	"A14801_6"	17530	23080	150	144	150	38	139	141	27	30	12	0	133	141	41	127	132	29	26	14	0	0.833	0.786	0.986	0.813	3.672	0.502	0.153	156	565	11	25	-0.263	5	6	11	14	-50
4	17	3	"PFA0083"	"A18792_11"	17760	23080	150	144	156	41	136	139	29	26	15	0	131	148	79	125	130	31	26	12	0	1.333	0.870	0.800	0.773	3.542	0.298	0.071	156	571	14	43	0.415	8	6	20	23	-50
4	18	3	"PFA0087"	"A18792_19"	17920	23080	150	141	146	32	132	137	39	17	5	0	129	135	32	120	125	28	28	10	0	1.000	0.933	1.273	1.013	4.536	3.504	0.032	156	622	18	29	0.000	9	9	14	15	-50
4	19	3	"PFA0098"	"A20643_1"	18120	23080	130	290	292	53	131	134	22	100	99	0	190	202	53	119	122	23	88	75	0	2.239	1.940	2.033	2.125	2.111	1.936	0.407	120	562	230	244	1.163	159	71	161	83	0
4	20	3	"PFA0103"	"A21885_19"	18320	23080	130	986	923	260	134	139	28	100	99	0	1198	1155	264	121	124	22	100	100	0	0.791	0.763	0.800	0.720	1.769	0.775	0.814	120	584	1929	1823	-0.338	852	1077	789	1034	0
4	21	3	"PFA0105"	"A21885_20"	18500	23080	130	608	580	137	135	139	27	100	99	0	750	754	126	124	127	25	100	100	0	0.756	0.706	0.708	0.673	1.549	0.716	0.790	120	495	1099	1075	-0.404	473	626	445	630	0
4	22	3	"PFA0107"	"A21885_9"	18700	23080	160	198	203	58	141	144	30	70	44	0	275	281	95	127	132	37	88	76	0	0.385	0.403	0.398	0.427	2.891	0.368	0.337	208	900	205	216	-1.377	57	148	62	154	0
4	1	4	"PFA0130"	"A2546_1"	14720	23280	130	3952	3807	1179	133	135	23	100	100	0	3048	2957	668	124	127	24	100	100	0	1.306	1.297	1.352	1.221	1.584	1.401	0.848	120	627	6743	6507	0.385	3819	2924	3674	2833	0
4	2	4	"PFA0132"	"A26463_1"	14900	23280	130	196	198	42	131	133	22	85	67	0	195	198	47	125	128	27	82	65	0	0.929	0.918	0.948	0.918	3.139	1.319	0.186	120	519	135	140	-0.107	65	70	67	73	0
4	3	4	"PFA0137"	"A29544_1"	15080	23250	150	137	146	38	132	134	24	28	15	0	133	147	49	127	133	31	29	13	0	0.833	0.700	0.968	0.848	4.053	0.439	0.093	156	633	11	34	-0.263	5	6	14	20	-50
4	4	4	"PFA0145"	"A31914_2"	15290	23280	130	3048	2860	878	131	132	23	100	100	0	4016	3940	963	125	131	30	100	100	0	0.750	0.715	0.748	0.684	1.523	0.726	0.815	120	521	6808	6544	-0.416	2917	3891	2729	3815	0
4	5	4	"PFA0147"	"A31914_5"	15470	23280	120	458	452	95	136	137	22	100	100	0	447	452	102	122	125	23	100	99	0	0.991	0.958	0.948	0.960	1.593	0.954	0.766	120	465	647	646	-0.013	322	325	316	330	0
4	6	4	"PFA0149"	"A31914_8"	15660	23280	120	250	250	43	139	143	33	96	83	0	437	430	98	124	131	33	100	99	0	0.355	0.363	0.383	0.350	1.729	0.330	0.586	120	450	424	417	-1.496	111	313	111	306	0
4	7	4	"PFC0052"	"C198"	15880	23310	150	143	150	38	140	146	36	18	5	0	138	155	66	126	137	40	26	13	0	0.250	0.345	0.779	0.690	3.563	0.593	0.195	156	558	15	39	-2.000	3	12	10	29	-50
4	8	4	"PFC0057"	"C216"	16040	23320	150	144	150	53	135	139	27	25	9	0	142	159	58	125	133	38	32	19	0	0.529	0.441	0.581	0.710	3.694	0.692	0.157	156	556	26	49	-0.918	9	17	15	34	-50
4	9	4	"PFC0059"	"C222"	16220	23290	110	169	174	45	135	137	25	57	35	0	185	198	60	127	134	31	67	48	0	0.586	0.549	0.581	0.622	3.909	0.488	0.180	80	445	92	110	-0.771	34	58	39	71	0
4	10	4	"PFC0062"	"C228"	16420	23280	130	155	160	38	136	138	25	38	24	0	214	218	59	126	132	29	86	70	0	0.216	0.261	0.372	0.359	2.943	0.288	0.161	120	635	107	116	-2.212	19	88	24	92	0
4	11	4	"PFC0068"	"C237"	16620	23280	130	757	734	199	133	137	29	100	100	0	939	936	233	120	124	26	100	100	0	0.762	0.737	0.764	0.717	1.452	0.754	0.771	120	575	1443	1417	-0.392	624	819	601	816	0
4	12	4	"PFC0072"	"C244"	16790	23270	130	989	959	229	132	135	27	100	100	0	778	767	212	119	122	28	99	99	0	1.300	1.276	1.247	1.283	1.560	1.268	0.783	120	528	1516	1475	0.379	857	659	827	648	0
4	13	4	"PFC0092"	"C291"	16990	23270	130	303	308	70	135	137	22	99	98	0	612	624	185	121	124	27	99	99	0	0.342	0.344	0.357	0.339	1.950	0.298	0.664	120	542	659	676	-1.547	168	491	173	503	0
4	14	4	"PFC0094"	"C296"	17190	23270	130	533	545	151	136	137	21	100	100	0	448	460	124	123	126	22	99	99	0	1.222	1.214	1.203	1.184	1.485	1.246	0.734	120	538	722	746	0.289	397	325	409	337	0
4	15	4	"PFC0096"	"C299"	17380	23270	140	181	191	84	136	139	25	71	42	0	167	184	80	125	130	26	58	39	0	1.071	0.932	0.895	0.946	3.166	1.040	0.192	156	564	87	114	0.100	45	42	55	59	0
4	16	4	"PFC0099"	"C302"	17570	23270	140	286	301	95	136	138	27	94	89	0	270	280	86	126	129	24	92	89	0	1.042	1.071	1.098	1.060	2.116	1.103	0.615	156	540	294	319	0.059	150	144	165	154	0
4	17	4	"PFC0101"	"C307"	17750	23270	120	212	216	40	136	139	27	90	73	0	289	290	61	126	131	29	100	98	0	0.466	0.488	0.489	0.434	2.016	0.448	0.502	120	525	239	244	-1.101	76	163	80	164	0
4	18	4	"PFC0103"	"C311"	17980	23290	90	153	168	61	135	141	48	34	13	0	144	175	75	122	128	30	46	36	0	0.818	0.623	1.192	1.057	2.845	1.708	0.119	52	342	40	86	-0.290	18	22	33	53	0
4	19	4	"PFC0123"	"C370"	18140	23270	130	341	343	81	131	136	37	99	97	0	568	559	119	121	125	25	100	100	0	0.470	0.484	0.479	0.475	1.473	0.477	0.721	120	620	657	650	-1.090	210	447	212	438	0
4	20	4	"PFC0125"	"C374"	18370	23280	100	152	155	37	133	137	30	36	13	0	153	164	45	118	123	23	65	42	0	0.543	0.478	1.000	0.843	3.502	0.394	0.034	80	402	54	68	-0.881	19	35	22	46	0
4	21	4	"PFC0127"	"C38"	18510	23270	130	799	793	185	131	134	24	100	100	0	344	359	87	120	122	20	100	100	0	2.982	2.770	2.796	2.824	1.572	3.027	0.703	120	495	892	901	1.576	668	224	662	239	0
4	22	4	"PFC0129"	"C382"	18690	23270	130	171	176	34	134	137	24	67	33	0	252	258	62	123	125	22	97	95	0	0.287	0.311	0.346	0.298	2.413	0.310	0.315	120	582	166	177	-1.802	37	129	42	135	0
4	1	5	"PFC0131"	"C385"	14720	23470	120	175	181	46	133	135	22	72	48	0	299	303	76	126	129	25	100	96	0	0.243	0.271	0.310	0.281	2.561	0.244	0.252	120	580	215	225	-2.042	42	173	48	177	0
4	2	5	"PFC0133"	"C387"	14910	23470	120	193	201	43	132	134	23	89	65	0	454	466	137	122	126	23	100	100	0	0.184	0.201	0.214	0.187	2.138	0.175	0.447	120	514	393	413	-2.444	61	332	69	344	0
4	3	5	"PFC0149"	"C427"	15110	23470	130	173	181	40	135	139	27	64	32	0	268	283	73	127	134	33	100	90	0	0.270	0.295	0.308	0.267	2.545	0.262	0.269	120	644	179	202	-1.892	38	141	46	156	0
4	4	5	"PFC0151"	"C43"	15290	23460	130	955	910	246	131	133	22	100	100	0	476	469	141	124	128	25	98	97	0	2.341	2.258	2.334	2.323	1.901	2.254	0.701	120	499	1176	1124	1.227	824	352	779	345	0
4	5	5	"PFC0153"	"C436"	15470	23480	100	160	161	43	134	136	23	52	23	0	176	185	49	122	126	24	77	56	0	0.481	0.429	0.687	0.757	3.277	0.493	0.113	80	424	80	90	-1.054	26	54	27	63	0
4	6	5	"PFC0155"	"C441"	15680	23470	130	278	283	114	138	141	26	95	87	0	1120	1078	332	125	130	25	100	100	0	0.141	0.152	0.148	0.143	1.804	0.138	0.501	120	564	1135	1098	-2.829	140	995	145	953	0
4	7	5	"PFC0157"	"C445"	15850	23500	150	143	148	34	142	146	29	17	7	0	141	151	45	134	142	36	25	10	0	0.143	0.353	1.033	0.874	3.797	0.255	0.034	156	566	8	23	-2.807	1	7	6	17	-50
4	8	5	"PFC0159"	"C447"	16050	23460	130	1053	1040	299	135	139	24	100	100	0	553	585	175	132	140	36	100	100	0	2.181	1.998	1.940	2.006	1.629	1.968	0.783	120	407	1339	1358	1.125	918	421	905	453	0
4	9	5	"PFD0373"	"D42243_45"	16230	23470	130	1220	1197	402	137	139	27	99	98	0	11975	11599	2968	131	137	30	99	99	0	0.091	0.092	0.096	0.090	1.449	0.090	0.844	120	510	12927	12528	-3.451	1083	11844	1060	11468	0
4	10	5	"PFD0380"	"D42715_1"	16440	23500	150	142	148	33	139	143	33	17	7	0	136	150	43	130	137	35	28	12	0	0.500	0.450	0.950	0.922	4.064	0.734	0.076	156	632	9	29	-1.000	3	6	9	20	-50
4	11	5	"PFD0387"	"D42954_2"	16600	23470	90	143	150	42	137	141	32	25	11	0	155	158	58	124	131	33	46	21	0	0.194	0.382	0.643	0.623	3.797	0.462	0.100	52	334	37	47	-2.369	6	31	13	34	0
4	12	5	"PFD0397"	"D45582_1"	16820	23480	150	145	170	203	134	135	25	29	15	0	130	172	129	121	125	29	33	25	0	1.222	0.706	0.828	0.762	4.576	5.757	0.021	156	639	20	87	0.290	11	9	36	51	-50
4	13	5	"PFD0405"	"D4722_1"	16980	23460	130	175	183	49	136	137	22	63	45	0	305	312	82	122	125	22	100	97	0	0.213	0.247	0.316	0.248	2.793	0.221	0.247	120	496	222	237	-2.230	39	183	47	190	0
4	14	5	"PFD0416"	"D49176_11"	17180	23470	130	428	421	90	140	142	25	97	96	0	869	870	137	130	133	27	100	100	0	0.390	0.380	0.388	0.347	1.718	0.382	0.798	120	602	1027	1021	-1.360	288	739	281	740	0
4	15	5	"PFD0438"	"D49176_65"	17380	23480	100	161	172	46	144	152	43	32	8	0	173	185	66	133	149	82	27	6	0	0.425	0.538	0.698	0.670	2.858	0.588	0.241	80	401	57	80	-1.234	17	40	28	52	0
4	16	5	"PFD0441"	"D49176_7"	17550	23470	120	825	784	193	142	211	1358	0	0	0	1707	1674	284	130	143	75	100	100	0	0.433	0.416	0.422	0.386	1.633	0.412	0.840	120	476	2260	2186	-1.207	683	1577	642	1544	0
4	17	5	"PFD0444"	"D49942_10"	17750	23470	130	9149	8157	2726	146	200	1210	95	92	0	10246	9632	2018	132	135	28	100	100	0	0.890	0.843	0.887	0.766	1.745	0.884	0.841	120	599	19117	17511	-0.168	9003	10114	8011	9500	0
4	18	5	"PFD0446"	"D49942_3"	17940	23460	130	2034	1894	487	143	146	36	100	100	0	2119	2025	567	127	131	26	98	97	0	0.949	0.923	0.937	0.936	1.751	0.890	0.829	120	571	3883	3649	-0.075	1891	1992	1751	1898	0
4	19	5	"PFD0448"	"D49942_6"	18120	23460	130	3208	3113	683	136	138	23	100	100	0	3109	2987	786	125	128	22	99	98	0	1.029	1.040	1.008	1.151	2.115	0.998	0.850	120	512	6056	5839	0.042	3072	2984	2977	2862	0
4	20	5	"PFD0450"	"D49942_9"	18310	23460	130	10954	11156	5059	135	138	24	100	100	0	9886	10417	4103	124	129	26	100	100	0	1.108	1.071	1.027	1.059	1.805	1.084	0.812	120	554	20581	21314	0.148	10819	9762	11021	10293	0
4	21	5	"PFD0482"	"D56400_4"	18520	23480	150	150	157	38	136	138	23	38	20	0	152	162	51	122	126	25	53	32	0	0.467	0.525	0.636	0.686	3.535	0.578	0.175	156	549	44	61	-1.100	14	30	21	40	-50
4	22	5	"PFD0484"	"D56470_2"	18700	23460	120	261	271	54	138	140	23	99	95	0	241	243	58	122	124	21	98	91	0	1.034	1.099	1.108	1.157	2.006	1.098	0.491	120	547	242	254	0.048	123	119	133	121	0
4	1	6	"PFD0487"	"D56950_2"	14710	23660	130	1640	1581	290	134	136	23	100	100	0	1494	1422	350	128	131	24	100	97	0	1.102	1.118	1.084	1.210	1.852	1.095	0.840	120	664	2872	2741	0.141	1506	1366	1447	1294	0
4	2	6	"PFD0490"	"D5782_1"	14910	23660	130	1044	1053	234	139	143	27	100	100	0	878	887	219	131	137	30	98	98	0	1.212	1.209	1.177	1.230	1.639	1.179	0.820	120	618	1652	1670	0.277	905	747	914	756	0
4	3	6	"PFD0508"	"D6287_1"	15110	23700	90	183	186	46	146	151	31	53	26	0	172	183	53	138	145	37	42	25	0	1.088	0.889	0.696	0.920	2.906	0.518	0.120	52	313	71	85	0.122	37	34	40	45	0
4	4	6	"PFD0510"	"D6287_13"	15290	23650	150	137	145	50	136	140	27	23	6	0	136	149	51	131	135	28	29	17	0	0.200	0.500	0.957	0.893	3.858	0.527	0.039	156	616	6	27	-2.322	1	5	9	18	-50
4	5	6	"PFD0529"	"D6287_55"	15470	23660	120	335	328	68	136	138	22	98	98	0	512	498	118	131	133	26	100	99	0	0.522	0.523	0.531	0.530	1.648	0.478	0.668	120	486	580	559	-0.937	199	381	192	367	0
4	6	6	"PFD0532"	"D6287_61"	15680	23690	150	146	149	33	140	142	26	26	9	0	146	155	40	133	137	29	34	19	0	0.462	0.409	0.918	0.896	3.974	0.416	0.035	156	600	19	31	-1.115	6	13	9	22	-50
4	7	6	"PFD0536"	"D6287_69"	15860	23670	90	154	159	43	143	147	30	23	13	0	173	188	66	141	150	36	48	30	0	0.344	0.340	0.500	0.453	2.752	0.347	0.111	52	308	43	63	-1.541	11	32	16	47	0
4	8	6	"PFD0538"	"D6287_70"	16060	23660	130	246	253	53	144	147	29	96	85	0	249	270	88	141	149	40	90	65	0	0.944	0.845	0.889	0.922	2.363	0.691	0.398	120	565	210	238	-0.082	102	108	109	129	0
4	9	6	"PFD0549"	"D64289_1"	16230	23650	130	43073	39702	9546	148	152	31	100	100	0	35583	31452	9798	140	151	65	99	99	0	1.211	1.263	1.218	1.320	1.967	1.225	0.835	120	514	78368	70866	0.276	42925	35443	39554	31312	0
4	10	6	"PFD0558"	"D65681_2"	16430	23650	130	625	597	144	148	152	36	100	99	0	570	566	163	138	148	66	97	95	0	1.104	1.049	1.003	1.071	1.844	0.955	0.636	120	486	909	877	0.143	477	432	449	428	0
4	11	6	"PFE0558"	"E49_1"	16610	23660	130	216	219	42	138	141	31	91	65	0	280	297	67	130	135	31	99	98	0	0.520	0.485	0.471	0.470	2.098	0.456	0.396	120	542	228	248	-0.943	78	150	81	167	0
4	12	6	"PFE0562"	"E5006_5"	16810	23660	130	2632	2477	717	135	135	21	100	100	0	1758	1762	309	123	126	22	100	100	0	1.527	1.429	1.526	1.335	1.632	1.571	0.826	120	506	4132	3981	0.611	2497	1635	2342	1639	0
4	13	6	"PFE0565"	"E5141_1"	16990	23650	130	457	434	89	135	136	22	100	100	0	741	709	194	123	126	22	98	98	0	0.521	0.510	0.501	0.543	2.017	0.460	0.756	120	526	940	885	-0.941	322	618	299	586	0
4	14	6	"PFE0569"	"E517_1"	17190	23650	130	408	403	111	138	140	25	98	96	0	589	592	147	127	131	29	100	100	0	0.584	0.570	0.570	0.524	1.856	0.569	0.723	120	597	732	730	-0.775	270	462	265	465	0
4	15	6	"PFE0579"	"E5479_3"	17400	23660	130	794	765	245	143	150	41	99	99	0	1249	1316	398	129	142	74	100	100	0	0.581	0.524	0.521	0.499	1.684	0.509	0.703	120	523	1771	1809	-0.783	651	1120	622	1187	0
4	16	6	"PFE0585"	"E598_1"	17560	23650	130	65535	60151	11485	156	512	3008	100	100	61	20795	19064	7006	134	163	302	98	98	0	3.164	3.169	2.975	3.317	1.629	3.113	0.797	120	546	86040	78925	1.662	65379	20661	59995	18930	0
4	17	6	"PFE0608"	"E714_7"	17770	23660	110	239	245	72	161	582	3287	0	0	0	231	233	60	134	158	323	0	0	0	0.804	0.848	0.846	0.834	2.968	1.030	0.257	80	456	175	183	-0.315	78	97	84	99	0
4	18	6	"PFE0610"	"E7279_2"	17950	23660	120	263	265	52	148	150	26	96	90	0	640	651	127	130	134	24	100	100	0	0.225	0.225	0.229	0.211	1.780	0.206	0.573	120	502	625	638	-2.149	115	510	117	521	0
4	19	6	"PFE0613"	"E7418_1"	18140	23650	130	170	178	38	142	143	23	55	35	0	294	305	96	130	133	22	100	99	0	0.171	0.206	0.226	0.207	2.860	0.162	0.176	120	538	192	211	-2.550	28	164	36	175	0
4	20	6	"PFE0616"	"E7745_1"	18340	23650	150	156	156	33	138	141	23	38	16	0	156	172	56	132	136	26	48	25	0	0.750	0.450	0.778	0.943	4.360	0.252	0.041	156	547	42	58	-0.415	18	24	18	40	-50
4	21	6	"PFE0619"	"E7861_3"	18510	23650	120	599	601	108	137	139	24	100	100	0	484	490	97	125	129	25	100	100	0	1.287	1.271	1.265	1.283	1.495	1.280	0.805	120	419	821	829	0.364	462	359	464	365	0
4	22	6	"PFE0623"	"E8100_2"	18720	23650	120	4436	4216	863	139	143	26	100	100	0	2584	2544	462	124	128	26	100	100	0	1.747	1.685	1.703	1.675	1.310	1.732	0.890	120	582	6757	6497	0.805	4297	2460	4077	2420	0
4	1	7	"PFE0649"	"E8914_2"	14720	23850	120	244	241	46	139	140	24	96	87	0	458	454	94	133	137	25	100	100	0	0.323	0.318	0.322	0.290	1.930	0.294	0.568	120	578	430	423	-1.630	105	325	102	321	0
4	2	7	"PFE0654"	"E9225_1"	14920	23850	130	668	665	154	143	145	26	100	100	0	979	981	232	139	141	30	100	99	0	0.625	0.620	0.600	0.625	1.515	0.595	0.837	120	521	1365	1364	-0.678	525	840	522	842	0
4	3	7	"PFE0657"	"E9299_3"	15100	23850	150	159	164	41	145	148	28	35	17	0	161	177	52	139	144	34	41	22	0	0.636	0.500	1.080	1.050	3.990	0.319	0.056	156	612	36	57	-0.652	14	22	19	38	-50
4	4	7	"PFE0659"	"E9299_6"	15300	23850	120	917	882	225	139	143	44	99	98	0	1106	1086	216	137	141	27	100	100	0	0.803	0.783	0.826	0.742	1.629	0.799	0.836	120	527	1747	1692	-0.317	778	969	743	949	0
4	5	7	"PFE0663"	"E9475_1"	15490	23850	120	415	409	87	140	142	43	98	98	0	1155	1146	175	138	140	24	100	100	0	0.270	0.267	0.268	0.259	1.430	0.258	0.802	120	520	1292	1277	-1.887	275	1017	269	1008	0
4	6	7	"PFE0668"	"E9987_1"	15680	23850	120	380	387	75	139	140	22	100	99	0	559	567	116	137	142	26	99	99	0	0.571	0.577	0.587	0.582	1.829	0.548	0.787	120	418	663	678	-0.808	241	422	248	430	0
4	7	7	"PFF0025"	"F10660_2"	15860	23850	120	176	188	48	139	142	27	64	36	0	473	466	96	138	144	31	100	100	0	0.110	0.149	0.137	0.125	2.407	0.146	0.268	120	498	372	377	-3.179	37	335	49	328	0
4	8	7	"PFF0029"	"F10730_3"	16060	23850	120	652	644	138	142	145	26	99	99	0	879	878	154	138	144	31	100	100	0	0.688	0.678	0.696	0.649	1.637	0.678	0.844	120	499	1251	1242	-0.539	510	741	502	740	0
4	9	7	"PFF0032"	"F10872_1"	16240	23850	120	556	544	136	145	148	27	100	100	0	590	591	126	140	149	64	100	98	0	0.913	0.885	0.894	0.847	1.636	0.911	0.767	120	507	861	850	-0.131	411	450	399	451	0
4	10	7	"PFF0035"	"F10935_2"	16440	23850	120	5486	5102	1429	144	147	27	100	100	0	4586	4395	986	143	145	27	100	100	0	1.202	1.166	1.206	1.127	1.483	1.207	0.882	120	527	9785	9210	0.266	5342	4443	4958	4252	0
4	11	7	"PFF0038"	"F10949_3"	16630	23850	120	895	844	204	143	146	26	100	100	0	863	876	142	141	145	32	100	100	0	1.042	0.954	1.005	0.912	1.590	0.991	0.820	120	564	1474	1436	0.059	752	722	701	735	0
4	12	7	"PFF0040"	"F10953_1"	16820	23850	120	13034	12435	3644	137	138	23	100	100	0	8558	8165	2066	133	136	23	100	100	0	1.531	1.531	1.591	1.495	1.479	1.613	0.876	120	485	21322	20330	0.614	12897	8425	12298	8032	0
4	13	7	"PFF0668"	"F310_1"	17000	23850	130	166	172	47	133	136	22	65	36	0	216	221	75	130	133	25	85	67	0	0.384	0.429	0.493	0.492	2.700	0.353	0.226	120	520	119	130	-1.382	33	86	39	91	0
4	14	7	"PFF0671"	"F31319_2"	17190	23850	120	390	392	86	134	136	23	99	97	0	1538	1519	271	129	133	31	100	100	0	0.182	0.186	0.184	0.174	1.619	0.174	0.767	120	521	1665	1648	-2.460	256	1409	258	1390	0
4	15	7	"PFF0680"	"F31855_1"	17390	23850	120	178	188	42	135	138	25	70	45	0	253	250	61	126	129	25	95	89	0	0.339	0.427	0.406	0.407	2.788	0.368	0.265	120	528	170	177	-1.562	43	127	53	124	0
4	16	7	"PFF0682"	"F32050_1"	17590	23850	120	177	181	38	145	245	1478	0	0	0	420	439	96	131	170	489	5	0	0	0.111	0.117	0.139	0.120	2.462	0.278	0.520	120	513	321	344	-3.175	32	289	36	308	0
4	17	7	"PFF0686"	"F32122_1"	17770	23840	120	1704	1636	428	150	164	149	99	97	0	1846	1746	464	135	159	396	95	92	0	0.908	0.922	0.921	0.924	1.534	0.750	0.756	120	487	3265	3097	-0.139	1554	1711	1486	1611	0
4	18	7	"PFF0693"	"F32325_1"	17960	23840	130	614	605	125	146	149	25	100	100	0	1084	1048	245	135	139	25	98	98	0	0.493	0.503	0.488	0.526	1.739	0.470	0.840	120	531	1417	1372	-1.020	468	949	459	913	0
4	19	7	"PFF0715"	"F33346_1"	18150	23840	120	619	630	155	142	144	23	100	100	0	485	485	131	138	141	25	100	99	0	1.375	1.406	1.394	1.461	1.537	1.392	0.748	120	500	824	835	0.459	477	347	488	347	0
4	20	7	"PFF0719"	"F33441_1"	18340	23840	120	4583	4293	929	139	141	23	100	100	0	3008	2967	455	136	139	24	100	100	0	1.547	1.467	1.506	1.435	1.533	1.538	0.915	120	476	7316	6985	0.630	4444	2872	4154	2831	0
4	21	7	"PFF0722"	"F33612_1"	18530	23840	120	712	700	108	136	138	24	100	100	0	485	494	96	127	130	24	100	100	0	1.609	1.537	1.513	1.560	1.429	1.545	0.786	120	485	934	931	0.686	576	358	564	367	0
4	22	7	"PFF0725"	"F33675_1"	18720	23840	120	181	187	45	137	141	28	69	41	0	270	278	80	126	130	27	97	93	0	0.306	0.329	0.356	0.346	2.429	0.323	0.347	120	598	188	202	-1.710	44	144	50	152	0
4	1	8	"PFF0728"	"F33814_1"	14730	24030	130	181	182	35	139	142	29	60	32	0	192	197	49	136	139	26	74	51	0	0.750	0.705	0.649	0.693	2.676	0.546	0.217	120	661	98	104	-0.415	42	56	43	61	0
4	2	8	"PFF0734"	"F34109_1"	14930	24040	130	243	241	45	143	148	41	87	60	0	214	225	119	139	142	31	79	63	0	1.333	1.140	1.233	1.320	2.698	0.484	0.186	120	561	175	184	0.415	100	75	98	86	0
4	3	8	"PFF0764"	"F35293_1"	15120	24040	130	364	374	87	145	151	44	97	96	0	346	365	108	142	149	36	100	99	0	1.074	1.027	1.044	1.052	1.881	1.012	0.529	120	524	423	452	0.102	219	204	229	223	0
4	4	8	"PFF0773"	"F35453_1"	15300	24040	80	151	162	42	144	148	31	28	17	0	154	169	54	154	158	33	25	19	0	100000.000	1.200	0.762	0.630	4.595	0.383	0.042	52	308	7	33	16.610	7	0	18	15	0
4	5	8	"PFF0777"	"F35590_1"	15500	24040	80	149	157	38	141	142	24	28	17	0	173	194	65	145	149	27	50	40	0	0.286	0.327	0.879	0.669	3.869	0.245	0.058	52	314	36	65	-1.807	8	28	16	49	0
4	6	8	"PFF0781"	"F35756_2"	15680	24040	120	2326	2232	469	139	142	27	100	100	0	1553	1546	240	141	147	30	100	100	0	1.549	1.490	1.531	1.452	1.465	1.553	0.883	120	520	3599	3498	0.631	2187	1412	2093	1405	0
4	7	8	"PFF0784"	"F35756_5"	15870	24040	120	327	328	59	141	143	29	99	99	0	867	902	180	141	146	30	100	100	0	0.256	0.246	0.244	0.243	1.375	0.243	0.765	120	526	912	948	-1.965	186	726	187	761	0
4	8	8	"PFF0788"	"F35774_1"	16080	24040	130	7363	6676	1831	139	142	24	100	100	0	3406	3323	541	138	140	25	100	100	0	2.211	2.052	2.128	1.948	1.533	2.236	0.884	120	561	10492	9722	1.144	7224	3268	6537	3185	0
4	9	8	"PFF0818"	"F36648_1"	16260	24040	120	334	332	67	137	140	24	99	99	0	978	970	186	140	144	31	100	100	0	0.235	0.235	0.241	0.229	1.405	0.222	0.731	120	499	1035	1025	-2.089	197	838	195	830	0
4	10	8	"PFF0821"	"F3666_3"	16460	24040	120	163	170	38	140	143	25	46	21	0	236	249	103	144	148	33	85	62	0	0.250	0.286	0.392	0.335	3.033	0.215	0.186	120	520	115	135	-2.000	23	92	30	105	0
4	11	8	"PFF0823"	"F36721_3"	16640	24070	90	156	164	42	142	145	27	32	17	0	195	205	58	141	147	36	63	42	0	0.259	0.344	0.363	0.396	4.140	0.288	0.058	52	347	68	86	-1.948	14	54	22	64	0
4	12	8	"PFF0825"	"F36734_1"	16840	24040	130	162	164	35	138	141	27	45	23	0	247	251	63	135	138	29	92	81	0	0.214	0.224	0.310	0.296	2.667	0.224	0.112	120	566	136	142	-2.222	24	112	26	116	0
4	13	8	"PFF0827"	"F36803_1"	17020	24030	130	198	207	93	135	138	23	83	64	0	458	454	130	134	137	27	98	98	0	0.194	0.225	0.225	0.193	2.484	0.227	0.268	120	468	387	392	-2.363	63	324	72	320	0
4	14	8	"PFF0831"	"F37098_2"	17210	24040	130	639	604	184	136	139	23	96	94	0	1679	1660	360	127	131	26	100	100	0	0.324	0.305	0.324	0.281	1.758	0.312	0.809	120	494	2055	2001	-1.625	503	1552	468	1533	0
4	15	8	"PFF1472"	"F58335_1"	17400	24040	120	269	274	60	136	139	22	97	96	0	602	644	174	125	128	24	100	100	0	0.279	0.266	0.274	0.262	1.624	0.229	0.611	120	479	610	657	-1.843	133	477	138	519	0
4	16	8	"PFF1476"	"F58487_1"	17600	24040	120	154	161	42	137	140	23	43	24	0	169	186	72	130	136	53	42	13	0	0.436	0.429	0.564	0.591	3.773	0.265	0.082	120	430	56	80	-1.198	17	39	24	56	0
4	17	8	"PFF1492"	"F58910_1"	17770	24030	120	370	371	79	141	154	151	85	18	0	428	422	85	134	157	401	7	0	0	0.779	0.799	0.831	0.759	1.963	0.794	0.702	120	476	523	518	-0.360	229	294	230	288	0
4	18	8	"PFF1495"	"F59075_2"	17970	24030	120	175	178	31	142	144	24	60	29	0	244	250	59	133	136	25	96	90	0	0.297	0.308	0.335	0.316	2.548	0.245	0.192	120	499	144	153	-1.750	33	111	36	117	0
4	19	8	"PFF1497"	"F5910_2"	18150	24030	130	5501	5350	921	142	145	23	100	100	0	11405	11290	1685	136	138	26	100	100	0	0.476	0.467	0.472	0.469	1.386	0.449	0.906	120	537	16628	16362	-1.072	5359	11269	5208	11154	0
4	20	8	"PFF1499"	"F59139_2"	18350	24030	120	10447	9652	2299	144	145	24	100	100	0	5142	5050	726	132	136	27	100	100	0	2.056	1.933	2.028	1.879	1.357	2.069	0.891	120	517	15313	14426	1.040	10303	5010	9508	4918	0
4	21	8	"PFF1536"	"F6061_1"	18520	24020	120	246	254	53	141	143	26	96	92	0	315	321	81	129	132	26	98	98	0	0.565	0.589	0.560	0.589	1.994	0.546	0.560	120	475	291	305	-0.825	105	186	113	192	0
4	22	8	"PFF1543"	"F607_1"	18720	24070	150	141	145	27	142	144	29	18	3	0	133	138	32	129	137	40	12	3	0	-0.250	0.333	0.857	1.042	3.449	0.394	0.108	156	789	3	12	Error	-1	4	3	9	-50
4	1	9	"PFF1546"	"F61052_1"	14730	24230	130	169	176	45	141	147	74	17	2	0	177	199	74	135	156	409	0	0	0	0.667	0.547	0.757	0.804	4.239	0.352	0.112	120	663	70	99	-0.585	28	42	35	64	0
4	2	9	"PFF1550"	"F61158_1"	14930	24240	130	356	357	66	141	150	91	94	70	0	634	637	127	137	163	471	55	0	0	0.433	0.432	0.435	0.422	1.522	0.210	0.683	120	499	712	716	-1.209	215	497	216	500	0
4	3	9	"PFF1556"	"F61469_1"	15110	24230	120	223	222	54	143	148	46	70	42	0	385	391	105	140	145	33	98	97	0	0.327	0.315	0.309	0.278	2.349	0.322	0.292	120	394	325	330	-1.615	80	245	79	251	0
4	4	9	"PFF1560"	"F61859_2"	15270	24230	150	150	154	36	145	150	34	19	5	0	143	155	55	147	155	36	13	5	0	-1.250	1.125	0.954	0.877	4.327	0.385	0.082	156	621	1	17	Error	5	-4	9	8	-50
4	5	9	"PFF1588"	"F6265_1"	15510	24230	130	2421	2139	753	143	147	27	100	100	0	1220	1168	309	141	148	33	100	100	0	2.111	1.944	2.041	1.814	1.579	2.096	0.860	120	593	3357	3023	1.078	2278	1079	1996	1027	0
4	6	9	"PFF1595"	"F62846_1"	15700	24230	120	980	940	263	144	147	28	100	100	0	679	694	193	138	144	31	100	100	0	1.545	1.432	1.491	1.411	1.622	1.486	0.757	120	451	1377	1352	0.628	836	541	796	556	0
4	7	9	"PFF1604"	"F63188_2"	15890	24230	120	3264	2989	819	147	152	43	100	100	0	2959	2909	475	141	150	45	100	100	0	1.106	1.027	1.092	0.977	1.433	1.083	0.869	120	455	5935	5610	0.145	3117	2818	2842	2768	0
4	8	9	"PFF1607"	"F63326_1"	16090	24220	110	176	198	99	144	150	43	40	17	0	176	226	173	138	145	43	45	35	0	0.842	0.614	0.628	0.675	4.173	0.273	0.087	80	434	70	142	-0.248	32	38	54	88	0
4	9	9	"PFF1610"	"F63399_1"	16270	24230	130	6388	5869	1634	137	140	24	100	100	0	4995	4864	805	133	134	23	100	100	0	1.286	1.212	1.262	1.158	1.385	1.284	0.889	120	515	11113	10463	0.363	6251	4862	5732	4731	0
4	10	9	"PFF1614"	"F63448_3"	16460	24230	150	156	163	37	138	139	24	44	22	0	143	152	41	133	135	30	30	15	0	1.800	1.316	1.033	1.174	3.083	0.920	0.053	156	493	28	44	0.848	18	10	25	19	-50
4	11	9	"PFF1654"	"F64738_1"	16640	24230	130	702	683	182	137	140	27	99	99	0	683	693	140	129	132	23	100	100	0	1.020	0.968	1.032	0.906	1.767	1.026	0.768	120	439	1119	1110	0.028	565	554	546	564	0
4	12	9	"PFF1656"	"F64738_5"	16830	24230	130	299	303	73	137	141	26	95	93	0	365	373	79	127	130	24	99	99	0	0.681	0.675	0.719	0.641	1.848	0.654	0.619	120	492	400	412	-0.555	162	238	166	246	0
4	13	9	"PFF1659"	"F64888_1"	17040	24210	150	154	153	33	136	139	23	37	16	0	142	161	119	125	129	27	39	17	0	1.059	0.472	0.864	0.951	3.603	0.061	0.014	156	477	35	53	0.082	18	17	17	36	-50
4	14	9	"PFF1666"	"F65043_1"	17220	24220	120	1728	1607	425	136	138	22	100	100	0	1086	1044	264	121	124	22	98	98	0	1.650	1.594	1.581	1.595	1.754	1.653	0.827	120	404	2557	2394	0.722	1592	965	1471	923	0
4	15	9	"PFF1668"	"F65043_4"	17400	24220	120	635	617	150	136	138	21	100	100	0	521	511	132	121	123	21	98	98	0	1.247	1.233	1.179	1.276	1.824	1.238	0.812	120	433	899	871	0.319	499	400	481	390	0
4	16	9	"PFF1673"	"F65467_1"	17580	24210	150	140	146	32	138	142	26	21	9	0	137	141	34	125	130	28	30	12	0	0.167	0.500	0.962	0.887	3.350	0.894	0.052	156	600	14	24	-2.585	2	12	8	16	-50
4	17	9	"PFI0337"	"I3634_1"	17790	24220	120	342	328	68	141	143	28	96	95	0	914	896	207	128	133	30	100	100	0	0.256	0.243	0.251	0.239	1.543	0.231	0.741	120	507	987	955	-1.967	201	786	187	768	0
4	18	9	"PFI0339"	"I3665_1"	17990	24220	120	188	192	48	138	141	22	72	54	0	395	404	96	126	129	25	100	100	0	0.186	0.194	0.208	0.184	2.418	0.157	0.256	120	488	319	332	-2.428	50	269	54	278	0
4	19	9	"PFI0341"	"I3767_1"	18180	24220	120	204	206	36	138	140	22	90	75	0	518	522	106	128	131	25	100	100	0	0.169	0.173	0.184	0.162	2.022	0.158	0.503	120	518	456	462	-2.563	66	390	68	394	0
4	20	9	"PFI0347"	"I398_3"	18380	24220	80	148	158	48	141	142	23	32	19	0	175	183	61	127	131	26	59	48	0	0.146	0.304	0.654	0.612	3.752	0.339	0.046	52	302	55	73	-2.778	7	48	17	56	0
4	21	9	"PFI0352"	"I4167_1"	18550	24220	130	1180	1133	264	139	142	25	100	100	0	844	817	239	125	128	24	98	96	0	1.448	1.436	1.398	1.523	1.897	1.412	0.816	120	479	1760	1686	0.534	1041	719	994	692	0
4	22	9	"PFI0354"	"I4179_1"	18720	24210	130	376	377	71	142	145	33	100	100	0	896	895	206	127	135	43	100	99	0	0.304	0.306	0.291	0.307	1.551	0.278	0.798	120	517	1003	1003	-1.716	234	769	235	768	0
4	1	10	"PFI0375"	"I4688_1"	14760	24420	150	165	171	39	144	155	143	1	0	0	220	226	63	136	158	409	0	0	0	0.250	0.300	0.368	0.381	3.226	27.442	0.005	156	663	105	117	-2.000	21	84	27	90	0
4	2	10	"PFI0378"	"I4719_5"	14940	24410	130	458	446	111	143	158	176	85	32	0	598	591	141	138	168	504	37	0	0	0.685	0.669	0.674	0.647	1.522	0.247	0.550	120	437	775	756	-0.546	315	460	303	453	0
4	3	10	"PFI0380"	"I4730_1"	15120	24410	130	832	783	215	141	141	22	100	99	0	707	705	158	135	137	25	100	100	0	1.208	1.126	1.199	1.062	1.671	1.205	0.786	120	430	1263	1212	0.273	691	572	642	570	0
4	4	10	"PFI0383"	"I4780_1"	15300	24410	120	206	210	41	141	145	27	83	58	0	426	432	96	137	141	30	100	100	0	0.225	0.234	0.229	0.215	1.973	0.231	0.475	120	452	354	364	-2.153	65	289	69	295	0
4	5	10	"PFI0386"	"I4862_1"	15490	24400	120	417	414	77	144	146	26	99	99	0	396	391	92	136	141	30	97	97	0	1.050	1.059	1.072	1.045	1.495	1.013	0.740	120	498	533	525	0.070	273	260	270	255	0
4	6	10	"PFI0393"	"I4989_1"	15690	24400	130	1387	1379	207	148	154	40	100	100	0	1447	1408	301	141	157	66	98	97	0	0.949	0.972	0.922	1.010	1.616	0.940	0.865	120	529	2545	2498	-0.076	1239	1306	1231	1267	0
4	7	10	"PFI0428"	"I601_1"	15890	24390	150	144	157	49	150	158	49	16	5	0	161	185	90	148	164	70	21	10	0	-0.462	0.189	0.705	0.698	3.237	0.344	0.173	156	569	7	44	Error	-6	13	7	37	-50
4	8	10	"PFI0430"	"I6032_2"	16060	24400	130	2841	2778	615	145	150	40	100	100	0	1949	1861	572	136	144	42	97	97	0	1.487	1.526	1.460	1.573	1.675	1.490	0.856	120	517	4509	4358	0.572	2696	1813	2633	1725	0
4	9	10	"PFI0434"	"I607_1"	16260	24410	130	870	820	230	141	143	24	96	95	0	712	721	168	126	129	23	99	99	0	1.244	1.141	1.225	1.011	2.123	1.202	0.829	120	546	1315	1274	0.315	729	586	679	595	0
4	10	10	"PFI0439"	"I6174_2"	16450	24410	120	228	231	50	138	139	24	92	80	0	570	577	130	123	126	23	98	97	0	0.201	0.205	0.211	0.190	1.770	0.193	0.554	120	423	537	547	-2.312	90	447	93	454	0
4	11	10	"PFI0441"	"I6204_2"	16610	24410	150	124	127	23	136	137	24	8	0	0	122	128	37	125	127	22	17	4	0	4.000	-3.000	1.276	1.280	3.168	0.244	0.013	156	462	-15	-6	2.000	-12	-3	-9	3	-50
4	12	10	"PFI0443"	"I6356_1"	16800	24410	150	124	136	65	136	139	25	12	3	0	128	139	61	125	130	29	16	7	0	-4.000	0.000	1.167	1.132	4.327	1.077	0.198	156	512	-9	14	Error	-12	3	0	14	-50
4	13	10	"PFI0469"	"I7030_1"	17020	24370	140	148	159	58	139	141	25	30	18	0	136	156	66	122	128	31	36	20	0	0.643	0.588	1.051	0.958	3.699	0.673	0.188	156	534	23	54	-0.637	9	14	20	34	0
4	14	10	"PFI0471"	"I7085_1"	17200	24400	130	2298	2266	370	136	138	24	100	100	0	1909	1823	476	121	124	23	98	97	0	1.209	1.251	1.230	1.401	1.942	1.219	0.882	120	520	3950	3832	0.274	2162	1788	2130	1702	0
4	15	10	"PFI0473"	"I7097_2"	17400	24410	120	753	725	206	135	136	24	97	95	0	1513	1522	339	120	123	21	100	100	0	0.444	0.421	0.439	0.386	1.692	0.427	0.855	120	514	2011	1992	-1.173	618	1393	590	1402	0
4	16	10	"PFI0475"	"I7106_1"	17560	24410	80	164	166	39	139	141	24	51	25	0	161	171	55	120	126	26	63	38	0	0.610	0.529	0.800	0.759	3.646	0.296	0.083	52	299	66	78	-0.714	25	41	27	51	0
4	17	10	"PFI0481"	"I7243_1"	17770	24400	130	169	178	52	140	144	32	47	20	0	184	193	50	123	131	38	71	38	0	0.475	0.543	0.491	0.610	3.591	0.523	0.153	120	621	90	108	-1.073	29	61	38	70	0
4	18	10	"PFI0484"	"I7365_3"	17960	24400	120	1074	1086	218	138	141	27	100	100	0	747	738	207	123	127	28	98	97	0	1.500	1.541	1.523	1.611	1.647	1.518	0.819	120	516	1560	1563	0.585	936	624	948	615	0
4	19	10	"PFJ0441"	"J490_1"	18160	24400	120	1246	1261	263	136	138	24	100	100	0	916	947	229	123	127	26	100	100	0	1.400	1.365	1.378	1.371	1.407	1.399	0.872	120	503	1903	1949	0.485	1110	793	1125	824	0
4	20	10	"PFJ0443"	"J504_1"	18340	24400	120	716	728	143	136	138	21	100	100	0	515	533	155	124	126	22	98	96	0	1.483	1.447	1.459	1.563	1.899	1.420	0.735	120	534	971	1001	0.569	580	391	592	409	0
4	21	10	"PFJ0445"	"J504_5"	18530	24400	120	227	245	91	136	139	22	96	91	0	526	556	160	124	126	21	100	100	0	0.226	0.252	0.229	0.220	1.972	0.221	0.401	120	483	493	541	-2.143	91	402	109	432	0
4	22	10	"PFJ0448"	"J50_1"	18720	24400	120	11945	11296	2727	138	142	29	100	100	0	11333	10898	2662	123	126	22	100	100	0	1.053	1.036	1.048	1.049	1.696	1.028	0.879	120	596	23017	21933	0.075	11807	11210	11158	10775	0
4	1	11	"PFJ0450"	"J512_2"	14730	24600	120	4922	4826	850	148	156	142	100	100	0	3717	3481	966	137	141	27	98	98	0	1.334	1.399	1.360	1.485	1.784	1.357	0.878	120	504	8354	8022	0.415	4774	3580	4678	3344	0
4	2	11	"PFJ0452"	"J53_1"	14890	24610	150	155	160	34	148	159	132	0	0	0	143	154	49	138	145	63	10	3	0	1.400	0.750	0.967	1.057	4.221	54.599	0.003	156	600	12	28	0.485	7	5	12	16	-50
4	3	11	"PFJ0477"	"J53_50"	15110	24600	140	348	354	84	147	149	29	98	95	0	444	439	122	136	141	32	94	94	0	0.653	0.683	0.670	0.684	1.942	0.630	0.693	156	643	509	510	-0.616	201	308	207	303	0
4	4	11	"PFJ0479"	"J53_52"	15310	24600	120	1011	986	191	147	150	28	100	100	0	685	673	151	136	140	27	99	99	0	1.574	1.562	1.590	1.540	1.540	1.623	0.829	120	503	1413	1376	0.654	864	549	839	537	0
4	5	11	"PFJ0483"	"J53_56"	15490	24600	120	3520	3351	751	149	150	27	100	100	0	2638	2526	650	139	142	28	99	99	0	1.349	1.341	1.345	1.341	1.755	1.344	0.858	120	480	5870	5589	0.432	3371	2499	3202	2387	0
4	6	11	"PFJ0485"	"J53_60"	15680	24600	120	1795	1720	381	147	151	34	100	99	0	825	876	242	143	155	48	100	100	0	2.416	2.146	2.398	2.085	1.729	2.242	0.774	120	525	2330	2306	1.273	1648	682	1573	733	0
4	7	11	"PFJ0488"	"J541_1"	15880	24600	130	278	293	91	144	152	39	96	84	0	673	673	166	144	158	64	100	100	0	0.253	0.282	0.264	0.255	1.753	0.270	0.570	120	601	663	678	-1.981	134	529	149	529	0
4	8	11	"PFJ0490"	"J541_4"	16060	24600	120	217	228	58	145	149	35	80	52	0	637	641	155	139	142	28	99	99	0	0.145	0.165	0.157	0.149	2.042	0.149	0.433	120	533	570	585	-2.790	72	498	83	502	0
4	9	11	"PFJ0511"	"J58_3"	16260	24600	130	1311	1262	323	145	147	28	99	98	0	1271	1260	228	129	132	25	100	100	0	1.021	0.988	1.008	0.910	1.753	1.038	0.860	120	535	2308	2248	0.030	1166	1142	1117	1131	0
4	10	11	"PFJ0515"	"J6186_1"	16430	24630	150	156	156	32	144	147	29	23	7	0	136	144	48	128	135	44	14	3	0	1.500	0.750	0.830	0.849	3.331	0.235	0.062	156	613	20	28	0.585	12	8	12	16	-50
4	11	11	"PFJ0518"	"J634_1"	16630	24590	130	13247	12434	2624	140	143	27	100	100	0	7762	7057	2228	129	136	46	95	95	0	1.717	1.775	1.740	1.864	1.754	1.713	0.885	120	518	20740	19222	0.780	13107	7633	12294	6928	0
4	12	11	"PFJ0520"	"J63_1"	16830	24600	150	128	140	55	141	152	64	5	2	0	128	137	57	130	140	47	6	3	0	6.500	-0.143	1.273	1.368	3.596	0.714	0.089	156	551	-15	6	2.700	-13	-2	-1	7	-50
4	13	11	"PFJ0522"	"J63_4"	16990	24600	150	132	135	31	141	144	33	2	0	0	124	127	24	126	132	31	7	2	0	4.500	-6.000	1.303	1.398	3.849	8.578	0.009	156	575	-11	-5	2.170	-9	-2	-6	1	-50
4	14	11	"PFJ0525"	"J647_1"	17180	24590	110	783	706	224	138	141	25	100	100	0	552	519	141	125	130	34	98	97	0	1.511	1.442	1.465	1.348	1.896	1.518	0.761	80	486	1072	962	0.595	645	427	568	394	0
4	15	11	"PFJ0544"	"J687_1"	17380	24600	130	341	350	83	138	140	25	99	98	0	354	348	70	124	129	31	99	99	0	0.883	0.946	0.941	0.881	1.745	1.019	0.697	120	598	433	436	-0.180	203	230	212	224	0
4	16	11	"PFJ0548"	"J697_2"	17560	24600	110	210	215	42	138	139	23	93	72	0	420	425	108	123	125	21	100	100	0	0.242	0.255	0.242	0.236	2.062	0.217	0.457	80	478	369	379	-2.044	72	297	77	302	0
4	17	11	"PFJ0552"	"J69_1"	17740	24590	110	976	887	295	139	143	32	100	100	0	834	793	215	124	134	71	100	98	0	1.179	1.118	1.174	1.047	1.786	1.139	0.786	80	508	1547	1417	0.237	837	710	748	669	0
4	18	11	"PFJ0555"	"J6_12"	17940	24590	110	622	579	155	141	144	31	100	100	0	583	572	137	126	134	60	100	100	0	1.053	0.982	0.995	0.956	1.627	0.986	0.757	80	507	938	884	0.074	481	457	438	446	0
4	19	11	"PFJ0559"	"J6_6"	18120	24590	110	789	718	233	141	142	27	97	97	0	1091	1015	321	127	135	60	98	98	0	0.672	0.650	0.632	0.611	1.862	0.622	0.829	80	512	1612	1465	-0.573	648	964	577	888	0
4	20	11	"PFJ0565"	"J71_1"	18320	24600	110	212	217	40	137	141	45	83	37	0	229	241	63	126	133	59	85	42	0	0.728	0.696	0.678	0.698	2.256	0.620	0.425	80	499	178	195	-0.458	75	103	80	115	0
4	21	11	"PFK0726"	"Ks17_16"	18520	24590	120	1014	931	290	136	140	41	99	98	0	769	739	242	124	127	27	95	93	0	1.361	1.293	1.311	1.323	2.091	1.299	0.795	120	576	1523	1410	0.445	878	645	795	615	0
4	22	11	"PFK0728"	"Ks1832_1"	18710	24600	110	169	170	32	136	139	24	60	30	0	287	303	79	122	124	21	100	98	0	0.200	0.188	0.236	0.198	2.714	0.138	0.144	80	527	198	215	-2.322	33	165	34	181	0
4	1	12	"PFK0730"	"Ks186_1"	14710	24790	110	691	672	263	148	155	42	98	97	0	1338	1224	438	140	159	129	100	93	0	0.453	0.483	0.463	0.452	1.938	0.448	0.755	80	563	1741	1608	-1.142	543	1198	524	1084	0
4	2	12	"PFK0733"	"Ks186_9"	14920	24800	110	199	199	33	151	157	43	55	11	0	241	248	61	142	158	120	40	1	0	0.485	0.453	0.547	0.507	3.371	0.347	0.152	80	494	147	154	-1.044	48	99	48	106	0
4	3	12	"PFK0735"	"Ks187_4"	15100	24790	110	214	214	37	151	153	24	86	63	0	405	402	80	142	143	26	100	100	0	0.240	0.242	0.263	0.221	1.981	0.237	0.460	80	446	326	323	-2.062	63	263	63	260	0
4	4	12	"PFK0737"	"Ks187_7"	15300	24790	110	192	198	42	154	156	27	67	31	0	209	215	53	142	144	27	86	56	0	0.567	0.603	0.709	0.693	2.902	0.541	0.112	80	503	105	117	-0.818	38	67	44	73	0
4	5	12	"PFK0762"	"Ks210_15"	15500	24790	150	154	160	29	152	153	27	19	7	0	170	176	40	140	144	29	51	24	0	0.067	0.222	0.668	0.703	4.418	0.028	0.000	156	657	32	44	-3.907	2	30	8	36	-50
4	6	12	"PFK0765"	"Ks210_4"	15680	24790	120	229	237	80	144	148	32	77	58	0	279	342	193	139	147	46	78	67	0	0.607	0.458	0.471	0.548	2.819	0.306	0.400	120	519	225	296	-0.720	85	140	93	203	0
4	7	12	"PFK0768"	"Ks220_1"	15880	24800	110	201	249	168	145	150	37	58	46	0	242	366	365	137	147	47	70	55	0	0.533	0.454	0.515	0.489	2.626	0.344	0.436	80	503	161	333	-0.907	56	105	104	229	0
4	8	12	"PFK0770"	"Ks220_7"	16070	24790	100	156	159	31	147	151	35	17	5	0	210	241	80	137	143	33	91	60	0	0.123	0.115	0.295	0.250	4.101	0.139	0.027	80	436	82	116	-3.020	9	73	12	104	0
4	9	12	"PFK0781"	"Ks222_1"	16240	24790	110	385	402	97	148	150	29	100	100	0	1453	1398	382	131	135	27	100	100	0	0.179	0.200	0.200	0.198	1.527	0.180	0.720	80	482	1559	1521	-2.480	237	1322	254	1267	0
4	10	12	"PFK0784"	"Ks225_10"	16440	24790	130	548	556	103	147	150	28	100	100	0	442	448	108	133	140	44	97	96	0	1.298	1.298	1.289	1.396	1.797	1.263	0.713	120	590	710	724	0.376	401	309	409	315	0
4	11	12	"PFK0806"	"Ks245_1"	16650	24790	110	159	162	33	147	162	75	6	0	0	190	202	86	134	148	63	43	15	0	0.214	0.221	0.361	0.406	4.023	0.596	0.164	80	512	68	83	-2.222	12	56	15	68	0
4	12	12	"PFK0808"	"Ks245_4"	16850	24790	130	440	436	101	144	160	77	100	90	0	353	364	103	133	143	52	96	91	0	1.345	1.264	1.275	1.323	1.931	1.343	0.609	120	491	516	523	0.428	296	220	292	231	0
4	13	12	"PFK0810"	"Ks248_3"	17020	24790	130	497	491	116	142	146	35	98	97	0	393	403	95	131	134	30	100	100	0	1.355	1.283	1.302	1.258	1.780	1.393	0.660	120	474	617	621	0.438	355	262	349	272	0
4	14	12	"PFK0813"	"Ks249_3"	17180	24790	110	436	423	105	144	151	46	98	95	0	461	457	106	133	144	53	100	100	0	0.890	0.861	0.911	0.837	1.604	0.915	0.700	80	419	620	603	-0.168	292	328	279	324	0
4	15	12	"PFK0819"	"Ks259_1"	17380	24790	120	4182	3617	1430	142	147	37	99	99	0	2213	2018	769	128	137	46	97	95	0	1.938	1.839	1.854	1.720	2.468	1.931	0.816	120	491	6125	5365	0.954	4040	2085	3475	1890	0
4	16	12	"PFK0823"	"Ks259_6"	17580	24790	120	1120	1004	365	141	142	24	100	97	0	1130	1056	361	125	128	23	98	96	0	0.974	0.927	0.979	0.930	2.483	0.943	0.808	120	538	1984	1794	-0.038	979	1005	863	931	0
4	17	12	"PFK0843"	"Ks26_1"	17760	24790	120	585	563	171	141	144	28	99	98	0	453	451	126	125	132	62	98	92	0	1.354	1.294	1.375	1.256	1.808	1.359	0.759	120	557	772	748	0.437	444	328	422	326	0
4	18	12	"PFK0845"	"Ks26_11"	17960	24790	120	270	268	66	141	143	24	91	87	0	1193	1107	345	127	129	24	99	98	0	0.121	0.130	0.136	0.135	2.276	0.119	0.678	120	556	1195	1107	-3.047	129	1066	127	980	0
4	19	12	"PFK0847"	"Ks26_15"	18150	24790	120	886	781	274	140	141	25	98	95	0	621	585	170	126	133	55	99	95	0	1.507	1.397	1.460	1.247	2.237	1.700	0.701	120	484	1241	1100	0.592	746	495	641	459	0
4	20	12	"PFK0850"	"Ks26_2"	18320	24790	150	147	155	37	138	141	41	15	6	0	148	161	54	126	131	50	30	9	0	0.409	0.486	0.694	0.705	3.673	1.241	0.232	156	659	31	52	-1.290	9	22	17	35	-50
4	21	12	"PFK0853"	"Ks26_24"	18510	24780	110	1620	1554	466	137	142	45	100	100	0	1001	960	261	123	131	56	100	100	0	1.689	1.693	1.678	1.650	1.654	1.710	0.817	80	491	2361	2254	0.756	1483	878	1417	837	0
4	22	12	"PFK0856"	"Ks26_5"	18710	24780	110	1100	1017	306	137	141	29	100	100	0	733	689	179	124	133	61	98	96	0	1.581	1.558	1.501	1.465	1.620	1.595	0.821	80	558	1572	1445	0.661	963	609	880	565	0
4	1	13	"PFL0017"	"L1_32"	14720	24980	110	801	736	246	145	151	38	100	98	0	464	491	170	140	153	95	96	91	0	2.025	1.684	1.827	1.644	1.814	1.902	0.638	80	574	980	942	1.018	656	324	591	351	0
4	2	13	"PFL0021"	"L1_42"	14910	24980	110	2451	2159	961	150	171	153	97	92	0	1319	1183	438	142	165	131	98	93	0	1.955	1.930	2.009	1.777	1.997	2.098	0.815	80	497	3478	3050	0.967	2301	1177	2009	1041	0
4	3	13	"PFL0023"	"L1_45"	15110	24970	150	164	167	33	149	161	123	0	0	0	152	154	35	142	154	104	0	0	0	1.500	1.500	0.895	0.824	4.066	1.289	0.736	156	776	25	30	0.585	15	10	18	12	-50
4	4	13	"PFL0026"	"L1_48"	15310	24980	110	183	182	30	149	150	24	60	26	0	217	218	50	141	145	26	87	66	0	0.447	0.429	0.457	0.425	2.629	0.303	0.097	80	521	110	110	-1.160	34	76	33	77	0
4	5	13	"PFL0028"	"L1_52"	15500	24990	110	175	179	32	143	145	25	56	31	0	341	338	83	137	140	26	98	96	0	0.157	0.179	0.165	0.167	2.968	0.145	0.169	80	485	236	237	-2.672	32	204	36	201	0
4	6	13	"PFL0030"	"L1_56"	15670	24980	110	460	438	115	141	147	45	100	90	0	395	405	116	131	139	50	97	93	0	1.208	1.084	1.136	1.043	1.855	1.001	0.699	80	492	583	571	0.273	319	264	297	274	0
4	7	13	"PFL0048"	"L1_89"	15870	24990	120	198	203	44	149	154	41	57	24	0	213	217	57	134	142	47	69	40	0	0.620	0.651	0.759	0.708	3.293	0.578	0.184	120	610	128	137	-0.689	49	79	54	83	0
4	8	13	"PFL0052"	"L1_94"	16070	24980	110	1970	1809	543	148	150	25	100	100	0	1066	1012	267	133	137	29	100	100	0	1.953	1.890	1.980	1.845	1.712	1.988	0.774	80	508	2755	2540	0.966	1822	933	1661	879	0
4	9	13	"PFL0055"	"L1_97"	16240	24980	110	1398	1289	360	146	147	29	100	100	0	992	933	241	132	139	54	100	100	0	1.456	1.427	1.457	1.404	1.656	1.417	0.802	80	517	2112	1944	0.542	1252	860	1143	801	0
4	10	13	"PFL0057"	"L1_99"	16450	24980	110	215	219	38	145	147	28	91	67	0	389	408	114	137	141	42	98	97	0	0.278	0.273	0.275	0.267	1.807	0.219	0.484	80	511	322	345	-1.848	70	252	74	271	0
4	11	13	"PFL0059"	"L2_10"	16640	24980	120	711	661	219	145	146	24	97	94	0	703	664	224	132	136	25	94	92	0	0.991	0.970	0.962	0.938	2.710	0.964	0.778	120	561	1137	1048	-0.013	566	571	516	532	0
4	12	13	"PFL0061"	"L2_104"	16830	24980	120	1949	1770	687	143	148	44	99	97	0	1353	1262	437	126	131	34	98	96	0	1.472	1.432	1.518	1.362	2.821	1.521	0.800	120	521	3033	2763	0.558	1806	1227	1627	1136	0
4	13	13	"PFL0082"	"L2_146"	17020	24980	120	481	459	134	139	140	23	96	94	0	902	840	277	123	126	24	99	98	0	0.439	0.446	0.423	0.437	2.080	0.417	0.772	120	524	1121	1037	-1.188	342	779	320	717	0
4	14	13	"PFL0084"	"L2_148"	17230	24960	150	142	145	27	140	145	37	11	2	0	135	139	31	125	134	46	14	2	0	0.200	0.357	0.756	0.789	4.807	0.491	0.105	156	575	12	19	-2.322	2	10	5	14	-50
4	15	13	"PFL0086"	"L2_15"	17400	24980	140	548	521	159	139	141	23	96	94	0	665	637	204	124	128	26	96	96	0	0.756	0.745	0.703	0.713	1.949	0.707	0.772	156	605	950	895	-0.404	409	541	382	513	0
4	16	13	"PFL0089"	"L2_154"	17600	24980	110	321	332	78	140	143	25	98	96	0	274	290	76	124	128	25	100	98	0	1.207	1.157	1.306	1.190	1.776	1.182	0.585	80	494	331	358	0.271	181	150	192	166	0
4	17	13	"PFL0091"	"L2_158"	17790	24980	110	192	205	74	142	145	25	75	48	0	252	268	90	125	128	25	97	96	0	0.394	0.441	0.400	0.436	2.614	0.401	0.329	80	483	177	206	-1.345	50	127	63	143	0
4	18	13	"PFL0098"	"L2_172"	17970	24970	110	367	369	76	142	144	25	100	98	0	359	362	88	126	129	25	98	95	0	0.966	0.962	0.957	1.004	1.938	0.990	0.690	80	477	458	463	-0.050	225	233	227	236	0
4	19	13	"PFL0119"	"L2_203"	18170	24980	120	4790	4431	1256	141	144	34	100	100	0	3703	3420	963	125	132	44	100	100	0	1.299	1.302	1.309	1.285	1.774	1.332	0.862	120	520	8227	7585	0.378	4649	3578	4290	3295	0
4	20	13	"PFL0123"	"L2_210"	18350	24970	110	213	212	39	140	144	29	86	61	0	208	218	50	124	129	36	90	62	0	0.869	0.766	0.764	0.726	2.477	0.764	0.303	80	450	157	166	-0.202	73	84	72	94	0
4	21	13	"PFL0127"	"L2_216"	18540	24970	110	5542	4939	1542	144	151	57	100	100	0	2901	2614	885	124	144	178	100	97	0	1.944	1.926	1.893	1.948	1.736	1.935	0.862	80	526	8175	7285	0.959	5398	2777	4795	2490	0
4	22	13	"PFL0129"	"L2_220"	18730	24970	110	389	380	97	140	146	56	97	90	0	896	849	226	124	143	170	96	91	0	0.323	0.331	0.333	0.323	1.699	0.310	0.748	80	563	1021	965	-1.632	249	772	240	725	0
4	1	14	"PFL0131"	"L2_226"	14760	25180	110	239	242	48	146	149	30	92	76	0	293	312	86	139	147	40	97	91	0	0.604	0.555	0.586	0.570	2.036	0.485	0.441	80	524	247	269	-0.728	93	154	96	173	0
4	2	14	"PFL0133"	"L2_23"	14940	25180	120	179	183	36	149	158	111	2	0	0	346	354	94	139	152	104	90	49	0	0.145	0.158	0.175	0.161	2.816	0.130	0.149	120	570	237	249	-2.787	30	207	34	215	0
4	3	14	"PFM0391"	"M35930_11"	15120	25180	110	240	246	48	143	143	24	97	86	0	709	696	162	134	140	46	100	100	0	0.169	0.183	0.177	0.171	1.760	0.163	0.564	80	470	672	665	-2.568	97	575	103	562	0
4	4	14	"PFM0393"	"M35930_13"	15320	25180	110	190	193	36	142	142	24	81	47	0	394	394	92	138	143	45	100	97	0	0.188	0.199	0.177	0.177	2.196	0.144	0.257	80	505	304	307	-2.415	48	256	51	256	0
4	5	14	"PFM0395"	"M35930_4"	15490	25180	110	276	280	47	137	139	24	100	100	0	1010	976	251	133	137	29	100	100	0	0.158	0.170	0.162	0.171	1.534	0.139	0.691	80	470	1016	986	-2.657	139	877	143	843	0
4	6	14	"PFM0398"	"M35930_8"	15680	25180	110	562	558	123	140	141	24	100	100	0	951	916	227	129	134	30	100	100	0	0.513	0.531	0.528	0.530	1.482	0.483	0.755	80	536	1244	1205	-0.962	422	822	418	787	0
4	7	14	"PFM0400"	"M35935_1"	15880	25180	110	181	181	39	150	151	25	58	26	0	243	258	71	134	139	27	97	82	0	0.284	0.250	0.331	0.327	2.895	0.235	0.170	80	515	140	155	-1.814	31	109	31	124	0
4	8	14	"PFM0406"	"M364_1"	16080	25180	100	173	174	29	151	153	32	36	11	0	356	361	90	134	142	36	100	96	0	0.099	0.101	0.122	0.117	2.702	0.121	0.150	80	451	244	250	-3.335	22	222	23	227	0
4	9	14	"PFM0424"	"M36950_1"	16260	25180	120	598	588	132	143	144	25	100	99	0	476	475	110	133	138	48	99	98	0	1.327	1.301	1.339	1.290	1.568	1.297	0.800	120	586	798	787	0.408	455	343	445	342	0
4	10	14	"PFM0426"	"M3696_3"	16450	25170	110	255	260	47	142	143	26	100	96	0	579	555	155	133	135	27	100	100	0	0.253	0.280	0.269	0.281	1.913	0.225	0.527	80	511	559	540	-1.981	113	446	118	422	0
4	11	14	"PFM0431"	"M37116_3"	16640	25170	110	22076	19984	5428	146	149	29	100	100	0	13484	12330	3321	134	145	115	100	100	0	1.643	1.627	1.636	1.616	1.517	1.636	0.862	80	466	35280	32034	0.716	21930	13350	19838	12196	0
4	12	14	"PFM0433"	"M37145_2"	16830	25170	110	925	890	260	145	148	28	100	100	0	1804	1754	518	128	141	116	100	98	0	0.465	0.458	0.460	0.454	1.652	0.421	0.829	80	516	2456	2371	-1.103	780	1676	745	1626	0
4	13	14	"PFM0435"	"M37197_1"	17030	25170	110	227	235	45	138	140	25	95	87	0	428	439	95	124	130	50	100	100	0	0.293	0.308	0.317	0.282	1.832	0.289	0.610	80	439	393	412	-1.772	89	304	97	315	0
4	14	14	"PFM0438"	"M37465_1"	17190	25170	150	145	146	26	138	140	25	22	5	0	126	137	45	122	125	23	27	14	0	1.750	0.533	1.000	0.955	3.603	0.228	0.006	156	686	11	23	0.807	7	4	8	15	-50
4	15	14	"PFM0452"	"M37794_2"	17400	25170	110	331	325	64	139	139	23	97	97	0	1019	990	259	122	125	23	100	100	0	0.214	0.214	0.208	0.208	1.777	0.189	0.728	80	510	1089	1054	-2.224	192	897	186	868	0
4	16	14	"PFM0454"	"M37794_6"	17610	25170	100	146	155	33	137	140	24	37	15	0	186	193	45	123	127	24	85	60	0	0.143	0.257	0.284	0.374	4.323	0.092	0.009	80	447	72	88	-2.807	9	63	18	70	0
4	17	14	"PFM0457"	"M37914_2"	17790	25170	120	1225	1114	411	141	144	28	97	97	0	930	890	333	128	131	26	96	96	0	1.352	1.277	1.271	1.249	2.929	1.303	0.805	120	546	1886	1735	0.435	1084	802	973	762	0
4	18	14	"PFM0459"	"M38113_2"	17980	25170	120	783	733	241	141	144	24	99	98	0	979	914	336	128	131	24	95	94	0	0.754	0.753	0.747	0.711	2.161	0.718	0.788	120	568	1493	1378	-0.407	642	851	592	786	0
4	19	14	"PFM0461"	"M38127_1"	18180	25170	120	319	312	84	141	144	33	90	87	0	368	364	129	127	133	43	91	90	0	0.739	0.722	0.735	0.711	2.230	0.643	0.560	120	534	419	408	-0.437	178	241	171	237	0
4	20	14	"PFM0464"	"M38218_2"	18370	25170	120	5091	4331	1785	139	140	24	99	99	0	4523	3930	1470	125	129	34	98	98	0	1.126	1.102	1.110	0.973	2.368	1.138	0.850	120	540	9350	7997	0.171	4952	4398	4192	3805	0
4	21	14	"PFM0486"	"M38941_8"	18550	25170	120	505	490	125	140	145	52	98	94	0	445	437	94	122	137	164	93	48	0	1.130	1.111	1.120	1.059	1.876	1.136	0.762	120	572	688	665	0.176	365	323	350	315	0
4	22	14	"PFM0489"	"M39036_2"	18750	25170	110	196	204	37	141	142	25	86	58	0	220	232	48	124	128	25	97	88	0	0.573	0.583	0.539	0.583	2.446	0.517	0.265	80	527	151	171	-0.804	55	96	63	108	0
4	1	15	"PFM0494"	"M39668_5"	14760	25370	120	506	482	149	145	147	28	97	93	0	441	446	159	144	149	31	96	93	0	1.215	1.116	1.117	1.161	1.997	1.085	0.676	120	620	658	639	0.282	361	297	337	302	0
4	2	15	"PFM0503"	"M40983_1"	14950	25370	100	171	174	35	150	162	173	0	0	0	243	258	77	140	151	63	76	37	0	0.204	0.203	0.328	0.306	3.302	0.246	0.137	80	402	124	142	-2.294	21	103	24	118	0
4	3	15	"PFM0505"	"M40983_3"	15130	25370	150	177	177	38	143	151	139	1	0	0	153	163	46	129	141	68	21	3	0	1.417	1.000	1.128	1.075	4.689	3.907	0.411	156	630	58	68	0.503	34	24	34	34	-50
4	4	15	"PFM0508"	"M41041_1"	15330	25370	120	1161	1097	384	136	136	24	97	96	0	1098	1014	378	129	131	23	98	95	0	1.058	1.086	1.081	1.081	2.521	1.077	0.804	120	423	1994	1846	0.081	1025	969	961	885	0
4	5	15	"PFN0062"	"N128_62"	15480	25370	150	138	150	47	136	137	24	30	16	0	138	164	77	128	132	28	35	23	0	0.200	0.389	0.821	0.896	3.945	0.456	0.187	156	628	12	50	-2.322	2	10	14	36	-50
4	6	15	"PFN0064"	"N128_64"	15690	25360	100	172	173	44	142	145	26	52	32	0	177	190	61	131	135	27	68	43	0	0.652	0.525	0.904	0.870	3.014	0.418	0.078	80	466	76	90	-0.617	30	46	31	59	0
4	7	15	"PFN0066"	"N128_68"	15900	25370	120	324	324	95	150	152	27	92	85	0	513	519	169	139	143	35	98	96	0	0.465	0.458	0.416	0.434	2.257	0.435	0.674	120	571	548	554	-1.104	174	374	174	380	0
4	8	15	"PFN0069"	"N128_71"	16090	25360	110	237	241	45	149	151	31	93	75	0	382	384	92	140	146	38	98	97	0	0.364	0.377	0.399	0.377	2.120	0.353	0.422	80	505	330	336	-1.459	88	242	92	244	0
4	9	15	"PFN0071"	"N128_73"	16290	25370	110	223	224	40	141	142	22	95	83	0	200	204	40	129	133	26	88	71	0	1.155	1.107	1.017	1.170	2.552	1.115	0.315	80	467	153	158	0.208	82	71	83	75	0
4	10	15	"PFN0074"	"N128_76"	16470	25360	110	272	277	49	138	138	23	100	98	0	364	386	114	128	132	31	100	98	0	0.568	0.539	0.547	0.558	1.530	0.482	0.696	80	495	370	397	-0.817	134	236	139	258	0
4	11	15	"PFN0092"	"N129_12"	16670	25350	150	153	161	37	143	146	28	33	12	0	146	162	50	132	141	95	12	0	0	0.714	0.600	0.948	1.038	3.834	0.099	0.096	156	703	24	48	-0.485	10	14	18	30	-50
4	12	15	"PFN0094"	"N129_14"	16840	25360	110	1550	1484	489	145	218	1466	41	0	0	652	652	202	133	139	50	100	100	0	2.707	2.580	2.409	2.559	1.665	2.673	0.801	80	474	1924	1858	1.437	1405	519	1339	519	0
4	13	15	"PFN0096"	"N129_17"	17040	25360	110	191	194	34	143	147	28	75	37	0	194	203	56	129	133	31	81	53	0	0.738	0.689	0.660	0.737	3.503	0.530	0.157	80	535	113	125	-0.437	48	65	51	74	0
4	14	15	"PFN0098"	"N129_22"	17230	25360	110	4022	3718	1217	140	143	27	100	100	0	1974	1794	608	125	128	31	100	100	0	2.100	2.144	2.081	2.157	1.639	2.153	0.825	80	501	5731	5247	1.070	3882	1849	3578	1669	0
4	15	15	"PFN0100"	"N129_33"	17420	25360	110	434	434	94	139	140	25	100	100	0	784	743	188	121	127	39	100	100	0	0.445	0.474	0.459	0.477	1.536	0.435	0.787	80	464	958	917	-1.168	295	663	295	622	0
4	16	15	"PFN0102"	"N129_38"	17590	25370	150	159	162	33	137	140	26	39	19	0	133	141	35	123	127	30	28	9	0	2.200	1.389	1.263	1.313	4.078	0.428	0.056	156	735	32	43	1.138	22	10	25	18	-50
4	17	15	"PFN0119"	"N130_21"	17790	25360	110	225	228	43	138	141	26	93	80	0	252	260	58	127	130	25	98	95	0	0.696	0.677	0.633	0.653	2.235	0.547	0.322	80	493	212	223	-0.523	87	125	90	133	0
4	18	15	"PFN0121"	"N130_25"	17980	25360	110	383	386	95	140	149	103	86	71	0	301	311	74	128	150	366	1	0	0	1.405	1.344	1.326	1.355	1.906	1.387	0.634	80	503	416	429	0.490	243	173	246	183	0
4	19	15	"PFN0124"	"N130_29"	18180	25360	110	323	331	64	140	148	103	92	41	0	677	663	167	126	148	364	83	11	0	0.332	0.356	0.348	0.356	1.512	0.274	0.817	80	508	734	728	-1.590	183	551	191	537	0
4	20	15	"PFN0127"	"N130_35"	18360	25360	110	416	402	100	137	139	25	100	95	0	422	414	101	126	128	22	98	96	0	0.943	0.920	0.926	0.891	1.896	0.869	0.590	80	499	575	553	-0.085	279	296	265	288	0
4	21	15	"PFN0130"	"N130_4"	18550	25360	110	1903	1797	566	137	139	24	100	100	0	2685	2536	754	125	130	39	100	100	0	0.690	0.689	0.671	0.677	1.595	0.639	0.825	80	503	4326	4071	-0.536	1766	2560	1660	2411	0
4	22	15	"PFN0132"	"N130_41"	18750	25360	110	209	208	40	138	140	25	86	66	0	204	210	48	126	130	38	82	51	0	0.910	0.833	0.820	0.824	2.414	0.684	0.297	80	530	149	154	-0.136	71	78	70	84	0
4	1	16	"PFN0149"	"N131_17"	14770	25560	120	310	306	69	144	146	25	98	93	0	402	398	115	142	147	39	95	94	0	0.638	0.633	0.657	0.642	2.083	0.533	0.597	120	592	426	418	-0.647	166	260	162	256	0
4	2	16	"PFN0153"	"N131_27"	14940	25560	110	1118	1024	297	145	153	45	100	100	0	1082	1042	296	136	159	120	97	96	0	1.029	0.970	1.040	0.971	1.883	0.952	0.797	80	450	1919	1785	0.041	973	946	879	906	0
4	3	16	"PFN0155"	"N131_4"	15130	25560	150	141	143	29	142	154	142	0	0	0	130	132	28	132	154	120	0	0	0	0.500	100000.000	0.938	0.983	3.628	2.073	0.114	156	644	-3	1	-1.000	-1	-2	1	0	-50
4	4	16	"PFN0157"	"N131_5"	15320	25560	150	144	150	36	137	138	23	32	14	0	121	133	45	128	132	42	12	5	0	-1.000	2.600	0.875	1.064	4.128	0.128	0.017	156	571	0	18	Error	7	-7	13	5	-50
4	5	16	"PFN0159"	"N131_52"	15530	25560	120	3889	3439	1230	138	139	25	100	100	0	2983	2676	936	130	134	42	98	98	0	1.315	1.297	1.300	1.232	2.311	1.344	0.794	120	512	6604	5847	0.395	3751	2853	3301	2546	0
4	6	16	"PFN0164"	"N132_101"	15710	25560	120	3315	2920	1000	141	143	25	100	100	0	1911	1747	549	130	134	24	100	100	0	1.782	1.719	1.717	1.645	2.025	1.807	0.834	120	537	4955	4396	0.834	3174	1781	2779	1617	0
4	7	16	"PFN0559"	"N143_59"	15910	25560	150	145	149	30	145	147	25	18	7	0	127	141	50	132	138	29	23	13	0	0.000	0.444	0.800	0.835	3.797	0.181	0.021	156	656	-5	13	Error	0	-5	4	9	-50
4	8	16	"PFN0564"	"N143_71"	16100	25560	120	346	350	86	143	147	25	99	97	0	792	771	232	131	135	29	98	97	0	0.307	0.323	0.321	0.321	2.221	0.286	0.643	120	450	864	847	-1.703	203	661	207	640	0
4	9	16	"PFN0566"	"N143_9"	16260	25550	150	159	160	35	142	145	25	33	12	0	147	157	52	129	132	25	39	19	0	0.944	0.643	0.914	0.908	3.332	0.401	0.049	156	663	35	46	-0.082	17	18	18	28	-50
4	10	16	"PFN0576"	"N145_12"	16480	25560	120	893	807	296	140	141	23	95	95	0	2115	1896	773	128	131	23	99	97	0	0.379	0.377	0.372	0.367	2.486	0.352	0.807	120	567	2740	2435	-1.400	753	1987	667	1768	0
4	11	16	"PFN0578"	"N145_20"	16660	25560	120	2497	2191	884	142	145	26	98	95	0	2323	2067	783	130	133	24	99	97	0	1.074	1.058	1.047	0.934	2.494	1.084	0.828	120	511	4548	3986	0.103	2355	2193	2049	1937	0
4	12	16	"PFN0580"	"N145_23"	16830	25550	110	65535	62909	6864	160	2050	8981	100	100	82	30802	24305	11365	135	684	3757	88	85	0	2.132	2.596	2.114	2.947	2.099	2.379	0.792	80	498	96042	86919	1.092	65375	30667	62749	24170	0
4	13	16	"PFN0603"	"N147_10"	17040	25550	110	360	360	80	160	1572	7683	0	0	0	242	251	54	138	483	2941	0	0	0	1.923	1.770	1.861	1.770	2.017	2.031	0.520	80	534	304	313	0.943	200	104	200	113	0
4	14	16	"PFN0605"	"N147_13"	17220	25550	110	818	804	171	150	154	32	100	100	0	819	802	175	133	138	35	100	98	0	0.974	0.978	0.986	0.982	1.433	0.954	0.850	80	513	1354	1323	-0.038	668	686	654	669	0
4	15	16	"PFN0610"	"N147_2"	17410	25550	110	468	458	113	145	147	27	98	97	0	474	480	112	129	137	46	98	97	0	0.936	0.892	0.857	0.867	1.801	0.889	0.757	80	499	668	664	-0.095	323	345	313	351	0
4	16	16	"PFN0612"	"N147_24"	17600	25550	110	215	218	37	139	141	26	91	75	0	226	230	60	123	130	39	85	65	0	0.738	0.738	0.743	0.806	2.830	0.648	0.299	80	480	179	186	-0.439	76	103	79	107	0
4	17	16	"PFN0615"	"N147_4"	17790	25550	110	243	242	43	139	142	23	97	91	0	255	256	54	124	127	22	100	93	0	0.794	0.780	0.804	0.770	2.164	0.716	0.463	80	524	235	235	-0.333	104	131	103	132	0
4	18	16	"PFN0617"	"N148_1"	17990	25550	130	630	617	150	145	146	25	99	98	0	342	360	97	126	129	24	98	97	0	2.245	2.017	2.004	1.976	1.596	2.078	0.754	120	672	701	706	1.167	485	216	472	234	0
4	19	16	"PFN0640"	"N149_7"	18190	25550	110	220	223	47	142	142	27	90	68	0	181	190	52	126	131	55	48	18	0	1.418	1.266	1.180	1.313	2.978	1.198	0.177	80	494	133	145	0.504	78	55	81	64	0
4	20	16	"PFN0642"	"N150_10"	18360	25550	110	3021	2795	808	139	138	23	100	100	0	1195	1163	314	126	129	25	100	100	0	2.696	2.561	2.561	2.528	1.552	2.702	0.828	80	498	3951	3693	1.431	2882	1069	2656	1037	0
4	21	16	"PFN0645"	"N150_15"	18560	25550	120	1419	1327	419	141	143	24	100	100	0	705	690	226	126	132	39	94	94	0	2.207	2.103	2.102	2.029	2.003	2.216	0.776	120	595	1857	1750	1.142	1278	579	1186	564	0
4	22	16	"PFN0647"	"N150_19"	18740	25550	110	247	250	47	139	142	27	96	87	0	534	538	118	127	131	30	100	100	0	0.265	0.270	0.255	0.255	1.799	0.230	0.561	80	489	515	522	-1.914	108	407	111	411	0
4	1	17	"PFN0649"	"N150_27"	14770	25750	110	3868	3507	1051	149	154	63	100	100	0	2356	2221	609	143	150	41	100	100	0	1.681	1.616	1.666	1.566	1.625	1.666	0.859	80	542	5932	5436	0.749	3719	2213	3358	2078	0
4	2	17	"PFN0652"	"N150_32"	14960	25750	110	564	547	123	147	153	44	100	100	0	551	559	130	141	154	92	97	95	0	1.017	0.957	0.979	0.957	1.556	0.913	0.716	80	528	827	818	0.024	417	410	400	418	0
4	3	17	"PFN0668"	"N150_62"	15140	25770	90	162	165	40	144	148	39	26	5	0	260	287	100	139	150	77	71	36	0	0.149	0.142	0.290	0.256	2.810	0.066	0.028	52	346	139	169	-2.749	18	121	21	148	0
4	4	17	"PFN0670"	"N150_65"	15320	25760	150	146	153	41	139	143	26	26	7	0	143	148	35	132	138	42	18	4	0	0.636	0.875	0.980	0.818	3.918	0.155	0.016	156	645	18	30	-0.652	7	11	14	16	-50
4	5	17	"PFN0672"	"N150_68"	15510	25750	110	1482	1367	392	135	157	259	96	90	0	2748	2490	761	133	157	198	100	96	0	0.515	0.523	0.518	0.525	1.760	0.481	0.681	80	473	3962	3589	-0.957	1347	2615	1232	2357	0
4	6	17	"PFN0674"	"N150_71"	15710	25750	110	439	431	102	140	166	256	70	2	0	1110	1088	308	139	169	207	96	92	0	0.308	0.307	0.311	0.311	1.668	0.268	0.720	80	499	1270	1240	-1.699	299	971	291	949	0
4	7	17	"PFN0676"	"N150_75"	15910	25750	120	233	238	48	145	154	53	79	34	0	558	554	129	134	153	99	99	94	0	0.208	0.221	0.217	0.201	2.050	0.203	0.397	120	556	512	513	-2.268	88	424	93	420	0
4	8	17	"PFN0678"	"N150_78"	16100	25750	120	656	617	210	142	147	43	98	94	0	491	485	145	128	133	26	95	92	0	1.416	1.331	1.361	1.327	2.188	1.417	0.775	120	496	877	832	0.502	514	363	475	357	0
4	9	17	"PFN0783"	"N157_18"	16280	25750	120	270	273	73	143	147	27	95	85	0	288	293	90	130	133	27	96	91	0	0.804	0.798	0.790	0.765	2.425	0.703	0.478	120	519	285	293	-0.315	127	158	130	163	0
4	10	17	"PFN0789"	"N157_41"	16480	25750	110	247	250	42	141	146	31	100	85	0	761	750	181	130	136	51	100	100	0	0.168	0.176	0.174	0.172	1.607	0.146	0.520	80	476	737	729	-2.574	106	631	109	620	0
4	11	17	"PFN0807"	"N159_20"	16660	25750	110	429	419	93	142	145	24	100	98	0	2171	2043	584	130	135	45	100	100	0	0.141	0.145	0.143	0.146	1.687	0.126	0.735	80	462	2328	2190	-2.830	287	2041	277	1913	0
4	12	17	"PFN0836"	"N163_1"	16860	25750	120	766	682	227	151	760	5415	0	0	0	1013	936	330	133	431	2801	0	0	0	0.699	0.661	0.631	0.649	2.437	0.644	0.810	120	613	1495	1334	-0.517	615	880	531	803	0
4	13	17	"PFN0840"	"N164_1"	17050	25740	110	7148	6328	2013	154	159	50	100	100	0	3560	3188	1128	136	153	178	100	97	0	2.043	2.023	1.992	2.052	1.762	2.059	0.857	80	504	10418	9226	1.030	6994	3424	6174	3052	0
4	14	17	"PFN0849"	"N165_2"	17240	25750	120	1007	904	305	154	160	50	94	94	0	1366	1267	388	139	156	170	96	93	0	0.695	0.665	0.675	0.611	2.213	0.661	0.850	120	561	2080	1878	-0.525	853	1227	750	1128	0
4	15	17	"PFN0935"	"N181_4"	17440	25740	150	151	156	32	149	152	28	23	8	0	144	153	47	133	139	39	26	8	0	0.182	0.350	0.813	0.619	4.702	0.182	0.028	156	706	13	27	-2.459	2	11	7	20	-50
4	16	17	"PFN0929"	"N181_18"	17610	25740	110	1658	1506	445	139	142	26	100	100	0	1837	1718	561	124	129	38	100	100	0	0.887	0.858	0.883	0.855	1.630	0.830	0.819	80	464	3232	2961	-0.173	1519	1713	1367	1594	0
4	17	17	"PFN0946"	"N185_14"	17800	25740	110	3564	3246	1080	144	148	29	100	100	0	1998	1837	594	126	139	103	100	98	0	1.827	1.813	1.786	1.775	1.767	1.846	0.831	80	492	5292	4813	0.869	3420	1872	3102	1711	0
4	18	17	"PFN0382"	"N137_2"	18000	25740	110	4505	4082	1304	150	152	27	100	100	0	3137	2920	737	131	141	94	100	100	0	1.449	1.410	1.467	1.342	1.603	1.465	0.851	80	517	7361	6721	0.535	4355	3006	3932	2789	0
4	19	17	"PFL0032"	"L1_63"	18200	25750	120	288	295	82	145	145	23	95	90	0	737	694	246	131	135	31	97	95	0	0.236	0.266	0.268	0.284	2.187	0.239	0.610	120	538	749	713	-2.083	143	606	150	563	0
4	20	17	"PFL0051"	"L1_92"	18380	25740	110	1374	1247	365	142	142	24	100	100	0	1412	1361	369	128	135	53	100	100	0	0.960	0.896	0.931	0.856	1.776	0.860	0.826	80	470	2516	2338	-0.060	1232	1284	1105	1233	0
4	21	17	"PFL0093"	"L2_163"	18570	25750	110	187	192	49	147	148	25	60	42	0	238	288	158	128	136	54	78	50	0	0.364	0.281	0.446	0.384	3.506	0.159	0.145	80	472	150	205	-1.459	40	110	45	160	0
4	22	17	"PFL0100"	"L2_176"	18750	25740	120	5592	4847	1965	146	148	26	100	100	0	4124	3689	1388	131	139	38	96	96	0	1.364	1.321	1.352	1.299	2.602	1.379	0.826	120	551	9439	8259	0.448	5446	3993	4701	3558	0
4	1	18	"PFL0105"	"L2_187"	14760	25940	110	23477	21419	7600	156	242	746	100	97	0	21689	19305	7236	149	352	1744	98	93	0	1.083	1.110	1.077	1.135	2.146	1.067	0.841	80	560	44861	40419	0.115	23321	21540	21263	19156	0
4	2	18	"PFL0107"	"L2_190"	14950	25940	110	361	372	117	156	248	766	1	0	0	610	576	205	147	364	1791	0	0	0	0.443	0.503	0.499	0.543	2.251	0.427	0.625	80	531	668	645	-1.175	205	463	216	429	0
4	3	18	"PFL0118"	"L2_202"	15160	25940	110	273	278	53	150	153	31	98	90	0	590	583	148	146	152	44	100	100	0	0.277	0.293	0.300	0.285	1.645	0.259	0.623	80	510	567	565	-1.852	123	444	128	437	0
4	4	18	"PFL0126"	"L2_215"	15340	25950	120	1296	1162	404	143	148	29	99	95	0	1210	1133	343	140	145	28	99	99	0	1.078	1.026	1.060	0.937	2.132	1.056	0.824	120	402	2223	2012	0.108	1153	1070	1019	993	0
4	5	18	"PFJ0334"	"J326_1"	15520	25940	120	23377	20460	6834	147	152	33	100	100	0	10173	8669	3389	140	153	123	97	97	0	2.315	2.382	2.314	2.402	2.249	2.461	0.816	120	502	33263	28842	1.211	23230	10033	20313	8529	0
4	6	18	"PFJ0360"	"J352_5"	15720	25940	120	977	888	315	154	162	60	95	89	0	1655	1495	578	149	165	102	95	92	0	0.546	0.545	0.534	0.551	2.768	0.509	0.759	120	416	2329	2080	-0.872	823	1506	734	1346	0
4	7	18	"PFJ0381"	"J38_18"	15850	25970	150	155	159	29	149	158	55	5	0	0	155	168	57	144	162	101	3	1	0	0.545	0.417	0.722	0.779	3.544	0.403	0.186	156	623	17	34	-0.874	6	11	10	24	-50
4	8	18	"PFJ0399"	"J43_10"	16100	25940	110	190	189	39	144	150	50	45	8	0	347	362	121	137	151	107	96	48	0	0.219	0.200	0.272	0.201	2.624	0.115	0.088	80	523	256	270	-2.191	46	210	45	225	0
4	9	18	"PFJ0409"	"J43_23"	16300	25940	120	393	378	121	142	149	46	91	87	0	1072	982	349	134	146	103	95	92	0	0.268	0.278	0.274	0.280	2.242	0.250	0.646	120	511	1189	1084	-1.902	251	938	236	848	0
4	10	18	"PFJ0430"	"J478_10"	16480	25940	120	6094	5298	2077	141	153	104	99	97	0	4568	4014	1525	131	139	53	99	97	0	1.342	1.328	1.339	1.276	2.672	1.388	0.795	120	425	10390	9040	0.424	5953	4437	5157	3883	0
4	11	18	"PFJ0226"	"J227_1"	16660	25940	150	159	160	34	142	149	86	1	0	0	139	145	41	131	137	43	19	3	0	2.125	1.286	1.000	1.023	3.425	9.817	0.010	156	613	25	32	1.087	17	8	18	14	-50
4	12	18	"PFJ0237"	"J232_2"	16850	25940	110	151	165	52	141	143	24	35	21	0	335	346	92	131	136	25	100	100	0	0.049	0.112	0.159	0.130	2.982	0.106	0.088	80	477	214	239	-4.350	10	204	24	215	0
4	13	18	"PFJ0256"	"J245_7"	17050	25940	110	222	226	77	148	163	275	1	1	0	248	256	63	137	145	114	48	5	0	0.667	0.655	0.637	0.711	2.805	27.649	0.029	80	504	185	197	-0.585	74	111	78	119	0
4	14	18	"PFJ0284"	"J269_5"	17230	25930	110	1226	1114	317	151	167	280	92	85	0	1237	1143	329	140	143	28	100	100	0	0.980	0.960	0.970	0.965	1.572	0.946	0.835	80	485	2172	1966	-0.029	1075	1097	963	1003	0
4	15	18	"PFJ0315"	"J2975_2"	17420	25930	110	2051	1879	623	150	153	27	100	100	0	1141	1073	363	138	145	58	100	100	0	1.895	1.849	1.767	1.827	1.803	1.898	0.809	80	497	2904	2664	0.922	1901	1003	1729	935	0
4	16	18	"PFJ0365"	"J378_1"	17610	25930	110	371	368	71	147	149	30	100	100	0	1742	1688	334	133	142	64	100	100	0	0.139	0.142	0.145	0.138	1.534	0.127	0.724	80	524	1833	1776	-2.845	224	1609	221	1555	0
4	17	18	"PFK0117"	"Km799_7"	17820	25920	150	158	163	50	148	152	29	25	9	0	132	147	50	130	142	89	8	1	0	5.000	0.882	0.833	1.008	4.356	0.110	0.047	156	686	12	32	2.322	10	2	15	17	-50
4	18	18	"PFK0142"	"Kn10286_1"	17990	25930	110	1237	1152	277	151	155	34	100	100	0	1095	1082	293	133	146	87	97	97	0	1.129	1.055	1.111	1.046	1.787	1.032	0.791	80	448	2048	1950	0.175	1086	962	1001	949	0
4	19	18	"PFK0175"	"Kn1239_1"	18190	25950	150	154	156	30	154	167	54	5	0	0	163	167	45	139	155	106	4	0	0	0.000	0.071	0.486	0.529	4.814	0.290	0.255	156	581	24	30	Error	0	24	2	28	-50
4	20	18	"PFK0203"	"Kn1453_6"	18340	25930	150	145	145	28	153	159	37	2	0	0	127	133	34	135	145	52	7	1	0	1.000	4.000	1.287	1.025	3.967	0.934	0.020	156	605	-16	-10	0.000	-8	-8	-8	-2	-50
4	21	18	"PFK0250"	"Kn2004_3"	18560	25930	110	392	385	96	151	152	28	100	98	0	402	391	105	131	138	32	95	93	0	0.889	0.900	0.917	0.944	2.237	0.892	0.692	80	430	512	494	-0.169	241	271	234	260	0
4	22	18	"PFK0277"	"Kn2223_1"	18720	25930	150	157	165	46	149	152	30	25	15	0	143	172	87	132	139	32	33	21	0	0.727	0.400	0.875	0.868	4.275	0.234	0.120	156	749	19	56	-0.459	8	11	16	40	-50
4	1	19	"PFK0478"	"Kn610_1"	14770	26130	110	552	533	121	146	165	337	73	0	0	766	732	214	147	244	1308	0	0	0	0.656	0.662	0.644	0.680	1.654	0.616	0.780	80	449	1025	972	-0.608	406	619	387	585	0
4	2	19	"PFK0517"	"Kn8027_1"	14920	26140	150	148	151	41	148	193	547	0	0	0	136	177	299	150	289	1475	0	0	0	0.000	0.111	0.692	0.627	4.124	0.024	0.025	156	725	-14	30	Error	0	-14	3	27	-50
4	3	19	"PFK0524"	"Kn836_1"	15150	26140	110	312	310	64	145	148	28	97	95	0	341	362	94	148	152	31	100	96	0	0.865	0.771	0.801	0.777	1.645	0.690	0.596	80	479	360	379	-0.209	167	193	165	214	0
4	4	19	"PFK0554"	"Kn962_1"	15330	26120	150	147	152	36	150	151	29	13	3	0	156	158	36	156	162	38	10	3	0	100000.000	1.000	0.848	0.870	3.766	0.166	0.003	156	516	-3	4	16.610	-3	0	2	2	-50
4	5	19	"PFK0701"	"Ks15_2"	15490	26140	150	156	155	29	147	150	28	23	6	0	158	164	45	158	165	39	17	8	0	100000.000	1.333	0.780	0.882	3.925	0.054	0.002	156	511	9	14	16.610	9	0	8	6	-50
4	6	19	"PFK0743"	"Ks196_1"	15680	26130	150	154	157	30	150	153	27	25	6	0	151	156	36	156	162	35	14	3	0	-0.800	100000.000	0.692	0.825	4.480	13.555	0.001	156	501	-1	7	Error	4	-5	7	0	-50
4	7	19	"PFK1214"	"Ks82_7"	15870	26130	150	145	146	26	148	151	35	8	0	0	146	150	33	153	163	56	6	0	0	0.429	0.667	0.733	0.739	3.724	0.094	0.002	156	491	-10	-5	-1.222	-3	-7	-2	-3	-50
4	8	19	"PFK1273"	"Ks97_17"	16070	26140	150	153	156	30	146	151	45	11	1	0	185	190	55	154	174	90	14	1	0	0.226	0.278	0.513	0.523	3.720	0.153	0.033	156	631	38	46	-2.147	7	31	10	36	-50
4	9	19	"PFK0237"	"Kn1802_2"	16280	26150	150	149	155	39	144	150	45	10	5	0	151	176	104	158	183	94	7	4	0	-0.714	0.611	0.523	0.514	3.654	0.219	0.275	156	577	-2	29	Error	5	-7	11	18	-50
4	10	19	"PFK0352"	"Kn3360_1"	16460	26120	150	146	149	29	142	151	97	1	0	0	142	146	32	150	158	41	8	1	0	-0.500	-1.750	0.769	0.727	3.930	0.014	0.001	156	495	-4	3	Error	4	-8	7	-4	-50
4	11	19	"PFK0401"	"Kn4252_4"	16650	26130	150	160	160	31	141	148	89	4	0	0	150	154	41	144	148	32	19	3	0	3.167	1.900	1.103	1.292	3.747	0.112	0.002	156	573	25	29	1.663	19	6	19	10	-50
4	12	19	"PFK0571"	"Ks101_8"	16860	26120	110	292	288	70	143	143	27	95	88	0	475	451	133	142	149	45	96	87	0	0.447	0.469	0.497	0.479	1.742	0.371	0.579	80	463	482	454	-1.160	149	333	145	309	0
4	13	19	"PFBL B0018"	"oPFBLOB0018"	17050	26120	120	888	801	252	150	168	267	89	73	0	1026	946	341	156	165	54	94	93	0	0.848	0.824	0.807	0.800	1.945	0.785	0.780	120	546	1608	1441	-0.237	738	870	651	790	0
4	14	19	"PFM60469"	"oPFM60469"	17230	26120	110	36577	31470	11368	161	170	64	100	100	0	26482	23715	6779	160	175	123	100	100	0	1.383	1.329	1.375	1.268	1.674	1.381	0.869	80	438	62738	54864	0.468	36416	26322	31309	23555	0
4	15	19	"PFB0683"	"oPFB0683"	17410	26120	110	361	398	111	160	166	43	97	96	0	313	329	86	155	166	122	68	22	0	1.272	1.368	1.393	1.387	1.806	1.404	0.746	80	446	359	412	0.347	201	158	238	174	0
4	16	19	"PFG0004"	"oPFG0004"	17600	26120	110	398	389	91	158	161	33	98	95	0	733	718	195	145	153	50	100	100	0	0.408	0.403	0.402	0.391	1.675	0.356	0.717	80	499	828	804	-1.293	240	588	231	573	0
4	17	19	"PFC0763"	"oPFC0763"	17810	26110	150	165	168	31	154	162	58	6	1	0	138	146	40	137	145	53	10	0	0	11.000	1.556	0.741	0.764	3.825	1.509	0.006	156	679	12	23	3.459	11	1	14	9	-50
4	18	19	"PFL0014"	"oPFL0014"	17990	26120	110	1400	1326	408	158	169	56	100	100	0	2263	2091	673	140	168	181	100	97	0	0.585	0.599	0.608	0.595	1.639	0.559	0.842	80	434	3365	3119	-0.773	1242	2123	1168	1951	0
4	19	19	"PFM60471"	"oPFM60471"	18170	26120	120	65535	58152	15454	171	183	57	100	100	72	16815	14724	5148	143	169	164	99	99	0	3.921	3.976	3.802	4.144	1.878	4.048	0.871	120	450	82036	72562	1.971	65364	16672	57981	14581	0
4	20	19	"PFL0019"	"oPFL0019"	18380	26120	120	3046	2605	1002	169	176	41	100	100	0	2036	1790	697	142	149	34	95	95	0	1.519	1.478	1.504	1.669	2.780	1.519	0.836	120	517	4771	4084	0.603	2877	1894	2436	1648	0
4	21	19	"PFG0007"	"oPFG0007"	18570	26110	110	5025	4692	1623	165	170	48	100	100	0	1337	1222	478	141	150	67	96	93	0	4.064	4.188	3.996	4.245	2.156	4.292	0.817	80	484	6056	5608	2.023	4860	1196	4527	1081	0
4	22	19	"PFI17638"	"oPFI17638"	18760	26110	110	40438	34904	12277	166	179	95	100	100	0	8163	6920	2857	141	163	212	93	93	0	5.020	5.124	4.935	4.677	1.714	5.266	0.839	80	495	48294	41517	2.328	40272	8022	34738	6779	0
4	1	20	"PFBL B0024"	"oPFBLOB0024"	14780	26320	120	2237	1867	798	141	143	25	99	98	0	1274	1169	441	150	153	27	95	94	0	1.865	1.694	1.762	1.659	2.362	1.834	0.805	120	536	3220	2745	0.899	2096	1124	1726	1019	0
4	2	20	"PFBL B0025"	"oPFBLOB0025"	14950	26320	110	242	244	55	143	146	25	92	82	0	390	387	95	154	159	31	98	93	0	0.419	0.433	0.425	0.416	1.859	0.386	0.496	80	441	335	334	-1.253	99	236	101	233	0
4	3	20	"PFN0253"	"oPFN0253"	15160	26320	120	381	372	96	149	152	28	95	93	0	387	393	99	161	167	35	97	91	0	1.027	0.961	1.058	1.014	2.132	0.983	0.586	120	548	458	455	0.038	232	226	223	232	0
4	4	20	"PFL0021"	"oPFL0021"	15340	26320	120	1691	1527	595	144	147	27	100	97	0	1629	1509	584	167	172	37	100	98	0	1.058	1.031	1.029	1.017	2.586	1.043	0.787	120	495	3009	2725	0.082	1547	1462	1383	1342	0
4	5	20	"PFF72416"	"oPFF72416"	15520	26310	80	165	171	44	144	146	24	44	25	0	190	207	54	175	179	37	36	13	0	1.400	0.844	1.169	1.352	3.205	0.168	0.008	52	294	36	59	0.485	21	15	27	32	0
4	6	20	"PFI17640"	"oPFI17640"	15720	26320	120	258	258	56	148	151	28	92	82	0	358	366	97	170	175	36	97	89	0	0.585	0.561	0.552	0.550	2.501	0.482	0.479	120	502	298	306	-0.773	110	188	110	196	0
4	7	20	"PFK12891"	"oPFK12891"	15910	26320	120	2494	2281	1009	151	153	31	100	95	0	761	751	271	170	179	42	98	95	0	3.964	3.666	3.817	3.245	2.625	4.295	0.729	120	424	2934	2711	1.987	2343	591	2130	581	0
4	8	20	"PFJ12782"	"oPFJ12782"	16090	26320	120	8343	7873	3963	151	155	43	100	100	0	65535	53433	20333	192	248	621	97	97	60	0.125	0.145	0.150	0.151	3.092	0.131	0.735	120	477	73535	60963	-2.996	8192	65343	7722	53241	0
4	9	20	"PFL0025"	"oPFL0025"	16300	26320	130	254	270	62	150	156	49	91	55	0	637	770	365	217	267	617	36	3	0	0.248	0.217	0.245	0.246	1.936	0.165	0.499	120	482	524	673	-2.014	104	420	120	553	0
4	10	20	"PFF72418"	"oPFF72418"	16470	26320	110	728	695	183	142	147	34	100	96	0	2703	2433	832	181	188	46	100	100	0	0.232	0.246	0.245	0.255	1.706	0.214	0.776	80	421	3108	2805	-2.106	586	2522	553	2252	0
4	11	20	"PFC0772"	"oPFC0772"	16660	26320	120	203	206	44	139	141	25	84	61	0	577	543	175	160	166	31	97	93	0	0.153	0.175	0.170	0.186	2.276	0.141	0.400	120	438	481	450	-2.704	64	417	67	383	0
4	12	20	"PFA32028"	"oPFA32028"	16840	26310	150	137	141	27	145	146	27	13	2	0	191	197	47	162	168	43	31	8	0	-0.276	-0.114	0.688	0.646	4.611	0.037	0.002	156	611	21	31	Error	-8	29	-4	35	-50
4	13	20	"PFI17641"	"oPFI17641"	17050	26320	120	850	783	281	149	153	44	95	90	0	3579	3264	1212	178	183	38	100	99	0	0.206	0.205	0.201	0.195	2.277	0.193	0.821	120	516	4102	3720	-2.278	701	3401	634	3086	0
4	14	20	"PFL0027"	"oPFL0027"	17230	26310	110	948	876	287	155	163	59	93	93	0	708	668	196	183	199	128	92	83	0	1.510	1.487	1.562	1.417	1.978	1.576	0.711	80	380	1318	1206	0.595	793	525	721	485	0
4	15	20	"PFK12903"	"oPFK12903"	17350	26280	150	177	205	125	158	163	49	26	8	0	203	253	181	166	178	101	22	9	0	0.514	0.540	0.605	0.549	4.084	0.156	0.091	156	692	56	134	-0.962	19	37	47	87	-50
4	16	20	"PFI17664"	"oPFI17664"	17550	26300	120	1316	1149	441	150	155	32	99	98	0	797	708	266	144	151	46	92	90	0	1.786	1.771	1.834	1.804	2.373	1.831	0.793	120	543	1819	1563	0.836	1166	653	999	564	0
4	17	20	"PFH0013"	"oPFH0013"	17730	26300	110	2920	2746	991	152	161	70	100	100	0	1138	1055	356	136	150	81	98	98	0	2.762	2.823	2.859	2.716	1.781	2.892	0.825	80	494	3770	3513	1.466	2768	1002	2594	919	0
4	18	20	"PFD66991"	"oPFD66991"	17930	26300	110	285	281	63	152	162	70	78	45	0	291	307	98	134	146	72	91	58	0	0.847	0.746	0.799	0.739	2.018	0.678	0.438	80	510	290	302	-0.239	133	157	129	173	0
4	19	20	"PFM60502"	"oPFM60502"	18120	26300	120	3430	2882	1238	155	160	40	100	99	0	1806	1620	667	137	155	136	94	90	0	1.962	1.839	1.958	1.873	2.766	1.962	0.811	120	522	4944	4210	0.973	3275	1669	2727	1483	0
4	20	20	"PFI17667"	"oPFI17667"	18300	26300	110	559	546	168	155	160	34	100	100	0	987	968	333	136	140	28	100	100	0	0.475	0.470	0.476	0.453	1.574	0.406	0.666	80	469	1255	1223	-1.075	404	851	391	832	0
4	21	20	"PFF72456"	"oPFF72456"	18500	26300	120	1155	1054	398	152	155	30	100	99	0	830	769	275	134	140	47	94	94	0	1.441	1.420	1.454	1.373	2.199	1.485	0.806	120	517	1699	1537	0.527	1003	696	902	635	0
4	22	20	"PFI17668"	"oPFI17668"	18680	26300	110	334	337	79	149	154	48	98	86	0	681	655	181	132	140	62	100	98	0	0.337	0.359	0.364	0.353	1.575	0.320	0.720	80	539	734	711	-1.569	185	549	188	523	0
4	1	21	"PFJ12799"	"oPFJ12799"	14680	26500	150	153	158	29	142	146	31	29	5	0	156	163	38	148	152	37	22	8	0	1.375	1.067	0.971	1.111	4.549	0.426	0.008	156	889	19	31	0.459	11	8	16	15	-50
4	2	21	"PFF72457"	"oPFF72457"	14900	26500	110	4855	4306	1518	150	153	28	100	100	0	4504	4096	1366	156	162	50	100	100	0	1.082	1.055	1.045	1.024	1.853	1.024	0.858	80	524	9053	8096	0.114	4705	4348	4156	3940	0
4	3	21	"PFF72459"	"oPFF72459"	15100	26500	110	273	290	94	149	152	29	96	95	0	295	334	133	153	160	49	91	75	0	0.873	0.779	0.797	0.840	2.129	0.678	0.488	80	530	266	322	-0.196	124	142	141	181	0
4	4	21	"PFM60506"	"oPFM60506"	15300	26510	110	415	402	109	145	147	28	100	98	0	983	948	257	147	152	32	100	100	0	0.323	0.321	0.313	0.309	1.736	0.317	0.748	80	480	1106	1058	-1.631	270	836	257	801	0
4	5	21	"PFL0067"	"oPFL0067"	15480	26510	110	211	211	45	143	146	26	82	62	0	568	569	145	147	151	30	100	100	0	0.162	0.161	0.186	0.167	2.028	0.133	0.400	80	524	489	490	-2.630	68	421	68	422	0
4	6	21	"PFI17670"	"oPFI17670"	15670	26500	110	1665	1573	565	149	151	26	100	100	0	1274	1192	376	156	165	52	100	100	0	1.356	1.375	1.367	1.330	1.832	1.461	0.827	80	488	2634	2460	0.439	1516	1118	1424	1036	0
4	7	21	"PFI17672"	"oPFI17672"	15860	26500	120	367	355	91	153	155	31	95	90	0	412	411	121	159	169	54	91	88	0	0.846	0.802	0.775	0.808	2.035	0.737	0.606	120	459	467	454	-0.242	214	253	202	252	0
4	8	21	"PFL0068"	"oPFL0068"	16040	26500	110	1009	966	325	150	153	29	100	100	0	619	600	182	155	163	49	98	95	0	1.851	1.834	1.878	1.764	1.756	1.811	0.794	80	484	1323	1261	0.889	859	464	816	445	0
4	9	21	"PFL0070"	"oPFL0070"	16240	26500	110	1626	1574	546	150	153	30	100	100	0	1265	1245	422	169	194	86	100	98	0	1.347	1.323	1.308	1.310	1.797	1.290	0.825	80	499	2572	2500	0.429	1476	1096	1424	1076	0
4	10	21	"PFF72463"	"oPFF72463"	16430	26500	120	2817	2577	1077	149	151	28	100	100	0	1157	1093	424	163	178	64	93	92	0	2.684	2.611	2.702	2.553	2.162	2.815	0.813	120	518	3662	3358	1.424	2668	994	2428	930	0
4	11	21	"PFD66995"	"oPFD66995"	16630	26510	150	149	153	36	145	147	28	23	9	0	137	148	46	153	157	35	16	5	0	-0.250	-1.600	0.612	0.616	4.058	0.124	0.003	156	654	-12	3	Error	4	-16	8	-5	-50
4	12	21	"PFL0074"	"oPFL0074"	16820	26500	120	3607	3184	1303	145	147	26	100	99	0	2723	2394	1050	152	155	32	95	94	0	1.347	1.355	1.362	1.420	2.448	1.366	0.841	120	469	6033	5281	0.429	3462	2571	3039	2242	0
4	13	21	"PFJ12802"	"oPFJ12802"	17000	26500	120	2301	2015	836	148	149	25	100	100	0	970	880	323	155	159	32	96	94	0	2.642	2.575	2.548	2.385	2.290	2.773	0.820	120	505	2968	2592	1.401	2153	815	1867	725	0
4	14	21	"PFBL B0125"	"oPFBLOB0125"	17190	26500	110	196	196	36	147	149	26	78	43	0	429	428	83	158	164	38	100	98	0	0.181	0.181	0.209	0.181	2.286	0.154	0.291	80	507	320	319	-2.467	49	271	49	270	0
4	15	21	"PFN0269"	"oPFN0269"	17380	26500	110	1243	1155	409	145	146	25	100	100	0	5216	4743	1847	147	159	81	100	100	0	0.217	0.220	0.214	0.220	1.611	0.193	0.826	80	526	6167	5606	-2.207	1098	5069	1010	4596	0
4	16	21	"PFD66996"	"oPFD66996"	17560	26500	110	337	338	72	141	143	23	100	98	0	895	843	245	139	149	80	98	97	0	0.259	0.280	0.260	0.286	1.662	0.241	0.686	80	510	952	901	-1.948	196	756	197	704	0
4	17	21	"PFF72496"	"oPFF72496"	17740	26490	110	421	408	96	143	145	29	98	95	0	489	484	141	135	143	58	97	91	0	0.785	0.759	0.761	0.731	1.783	0.714	0.756	80	524	632	614	-0.349	278	354	265	349	0
4	18	21	"PFH0035"	"oPFH0035"	17940	26500	110	232	242	70	145	149	33	91	68	0	550	553	162	136	143	40	97	96	0	0.210	0.233	0.210	0.233	2.934	0.191	0.393	80	532	501	514	-2.251	87	414	97	417	0
4	19	21	"PFL0139"	"oPFL0139"	18130	26490	110	567	564	152	140	143	30	100	100	0	961	946	255	133	140	39	100	100	0	0.516	0.522	0.543	0.507	1.528	0.500	0.819	80	478	1255	1237	-0.955	427	828	424	813	0
4	20	21	"PFBL B0173"	"oPFBLOB0173"	18320	26500	120	228	229	46	142	143	25	90	79	0	340	343	102	134	138	28	96	93	0	0.417	0.416	0.397	0.410	2.155	0.347	0.479	120	512	292	296	-1.260	86	206	87	209	0
4	21	21	"PFI17720"	"oPFI17720"	18510	26490	150	152	153	26	140	141	25	32	7	0	138	145	37	127	131	28	29	15	0	1.091	0.722	0.720	0.818	3.875	0.230	0.006	156	621	23	31	0.126	12	11	13	18	-50
4	22	21	"PFG0054"	"oPFG0054"	18700	26490	110	3937	3549	1364	134	135	24	100	100	0	2408	2192	886	121	126	42	100	100	0	1.663	1.649	1.597	1.674	1.953	1.657	0.818	80	512	6090	5486	0.734	3803	2287	3415	2071	0
4	1	22	"PFN0287"	"oPFN0287"	14730	26700	110	248	260	58	144	156	194	10	0	0	313	348	116	143	150	82	95	53	0	0.612	0.566	0.602	0.585	1.891	8.704	0.019	80	582	274	321	-0.709	104	170	116	205	0
4	2	22	"PFL0140"	"oPFL0140"	14920	26690	110	493	473	130	149	160	195	83	30	0	790	775	258	148	157	94	98	91	0	0.536	0.517	0.520	0.517	1.860	0.696	0.241	80	570	986	951	-0.900	344	642	324	627	0
4	3	22	"PFL0142"	"oPFL0142"	15120	26690	110	764	740	240	146	149	25	100	98	0	546	544	148	145	150	39	100	98	0	1.541	1.489	1.476	1.407	1.891	1.539	0.768	80	538	1019	993	0.624	618	401	594	399	0
4	4	22	"PFL0144"	"oPFL0144"	15300	26690	130	675	701	247	147	156	50	100	97	0	472	625	437	145	176	112	91	78	0	1.615	1.154	1.565	1.435	2.336	0.850	0.532	120	690	855	1034	0.691	528	327	554	480	0
4	5	22	"PFJ12815"	"oPFJ12815"	15490	26690	110	1936	1760	573	153	166	56	100	100	0	1074	1089	310	154	180	100	100	98	0	1.938	1.719	1.963	1.674	1.850	2.057	0.706	80	518	2703	2542	0.955	1783	920	1607	935	0
4	6	22	"PFI17725"	"oPFI17725"	15670	26690	110	980	946	317	153	164	55	97	97	0	1872	1776	584	156	184	125	100	100	0	0.482	0.490	0.485	0.467	1.811	0.450	0.835	80	500	2543	2413	-1.053	827	1716	793	1620	0
4	7	22	"PFL0149"	"oPFL0149"	15850	26680	150	170	175	47	139	142	29	51	20	0	178	197	87	136	149	77	31	10	0	0.738	0.590	0.697	0.721	3.523	0.198	0.161	156	858	73	97	-0.438	31	42	36	61	-50
4	8	22	"PFG0057"	"oPFG0057"	16070	26700	110	192	192	38	138	140	27	75	46	0	270	281	71	134	138	33	98	88	0	0.397	0.367	0.376	0.365	2.259	0.291	0.283	80	568	190	201	-1.333	54	136	54	147	0
4	9	22	"PFF72505"	"oPFF72505"	16250	26690	110	206	204	39	138	141	27	82	57	0	304	312	67	137	144	48	97	92	0	0.407	0.377	0.411	0.340	2.390	0.300	0.353	80	536	235	241	-1.296	68	167	66	175	0
4	10	22	"PFM60543"	"oPFM60543"	16430	26690	110	1773	1637	536	140	143	27	100	100	0	779	760	216	136	142	40	100	100	0	2.540	2.399	2.527	2.304	1.850	2.509	0.804	80	530	2276	2121	1.345	1633	643	1497	624	0
4	11	22	"PFBL B0178"	"oPFBLOB0178"	16620	26690	110	3342	3036	1042	141	144	29	100	100	0	3624	3380	1076	136	143	40	100	100	0	0.918	0.892	0.924	0.866	1.817	0.874	0.845	80	531	6689	6139	-0.124	3201	3488	2895	3244	0
4	12	22	"PFG0058"	"oPFG0058"	16830	26700	110	194	196	40	148	150	32	60	28	0	236	242	52	140	144	40	91	63	0	0.479	0.471	0.533	0.484	2.749	0.396	0.200	80	563	142	150	-1.061	46	96	48	102	0
4	13	22	"PFBL B0180"	"oPFBLOB0180"	17010	26690	110	177	180	31	145	144	23	65	30	0	263	268	61	137	141	25	98	96	0	0.254	0.267	0.286	0.287	2.743	0.208	0.154	80	531	158	166	-1.977	32	126	35	131	0
4	14	22	"PFBL B0182"	"oPFBLOB0182"	17200	26690	110	348	357	100	144	145	24	96	95	0	862	817	236	140	144	28	100	100	0	0.283	0.315	0.307	0.285	2.179	0.285	0.698	80	560	926	890	-1.823	204	722	213	677	0
4	15	22	"PFBL B0184"	"oPFBLOB0184"	17390	26690	110	860	817	251	142	144	24	100	100	0	556	544	145	138	143	54	98	97	0	1.718	1.663	1.750	1.615	1.766	1.681	0.763	80	548	1136	1081	0.780	718	418	675	406	0
4	16	22	"PFI17729"	"oPFI17729"	17570	26700	110	192	194	41	140	142	24	75	51	0	159	171	58	136	139	25	45	30	0	2.261	1.543	1.452	1.331	4.322	0.940	0.035	80	554	75	89	1.177	52	23	54	35	0
4	17	22	"PFH0036"	"oPFH0036"	17770	26690	120	1748	1613	603	143	146	28	99	99	0	2436	2127	871	135	141	37	95	95	0	0.698	0.738	0.741	0.766	2.527	0.705	0.820	120	651	3906	3462	-0.520	1605	2301	1470	1992	0
4	18	22	"PFA32038"	"oPFA32038"	17960	26690	120	4686	4288	1771	143	143	25	100	100	0	3468	3074	1272	133	137	27	96	95	0	1.362	1.409	1.435	1.388	2.351	1.459	0.819	120	584	7878	7086	0.446	4543	3335	4145	2941	0
4	19	22	"EMPTY"	"EMPTY"	18150	26690	150	131	133	31	131	133	24	14	2	0	130	134	25	128	131	26	19	3	0	0.000	0.333	1.333	1.143	3.808	0.861	0.014	156	806	2	8	Error	0	2	2	6	-50
4	20	22	"EMPTY"	"EMPTY"	18340	26690	150	131	133	22	133	136	26	10	1	0	125	130	24	127	134	41	5	0	0	1.000	0.000	0.869	0.910	3.610	0.077	0.000	156	736	-4	3	0.000	-2	-2	0	3	-50
4	21	22	"EMPTY"	"EMPTY"	18530	26690	150	144	143	22	139	142	32	8	0	0	122	127	26	125	138	59	3	0	0	-1.667	2.000	0.800	0.855	4.116	0.149	0.056	156	744	2	6	Error	5	-3	4	2	-50
4	22	22	"EMPTY"	"EMPTY"	18720	26690	150	121	124	22	127	129	23	10	2	0	114	116	20	118	125	46	2	0	0	1.500	1.500	0.979	1.003	3.936	0.145	0.000	156	985	-10	-5	0.585	-6	-4	-3	-2	-50
5	1	1	"PFI0414"	"I5572_1"	1120	27260	130	388	409	143	120	131	172	73	32	0	392	419	141	134	139	34	100	100	0	1.039	1.014	1.002	0.998	1.527	0.945	0.715	120	708	526	574	0.055	268	258	289	285	0
5	2	1	"PFI0486"	"I7438_2"	1300	27260	130	2028	1904	649	123	133	41	100	100	0	3419	3253	1091	140	151	54	100	100	0	0.581	0.572	0.578	0.568	1.558	0.544	0.847	120	633	5184	4894	-0.783	1905	3279	1781	3113	0
5	3	1	"PFI0416"	"I5607_1"	1480	27230	110	181	208	70	133	141	41	61	37	0	192	223	96	150	161	49	43	20	0	1.143	1.027	1.085	1.028	3.134	0.687	0.424	80	463	90	148	0.193	48	42	75	73	0
5	4	1	"PFI0237"	"I16933_1"	1670	27260	130	269	298	135	133	137	31	95	88	0	685	733	231	149	158	43	99	99	0	0.254	0.283	0.224	0.242	1.979	0.277	0.582	120	657	672	749	-1.979	136	536	165	584	0
5	5	1	"PFI0401"	"I5180_2"	1860	27260	130	1614	1519	509	135	138	32	100	100	0	985	957	297	149	160	48	99	99	0	1.769	1.713	1.649	1.685	1.523	1.698	0.862	120	636	2315	2192	0.823	1479	836	1384	808	0
5	6	1	"PFI0236"	"I1689_2"	2050	27270	130	7262	6553	2800	137	141	35	100	100	0	8192	7527	2549	155	164	51	100	100	0	0.887	0.870	0.911	0.805	1.490	0.925	0.891	120	633	15162	13788	-0.174	7125	8037	6416	7372	0
5	7	1	"PFJ0542"	"J667_1"	2240	27260	130	679	676	217	138	143	35	100	100	0	1301	1360	435	151	159	46	100	100	0	0.470	0.445	0.434	0.428	1.484	0.410	0.826	120	611	1691	1747	-1.088	541	1150	538	1209	0
5	8	1	"PFJ0005"	"J1011_3"	2430	27270	140	843	816	308	131	163	338	86	53	0	1171	1200	448	145	160	131	94	93	0	0.694	0.649	0.653	0.658	2.018	0.908	0.529	156	730	1738	1740	-0.527	712	1026	685	1055	0
5	9	1	"PFJ0310"	"J2896_1"	2630	27270	130	9691	8993	3280	130	167	376	100	99	0	6924	6760	1612	143	160	145	100	100	0	1.410	1.339	1.420	1.241	1.555	1.467	0.899	120	587	16342	15480	0.496	9561	6781	8863	6617	0
5	10	1	"PFJ0140"	"J17_1"	2800	27270	140	4253	3922	1667	126	132	63	100	97	0	5364	5027	2155	140	149	105	97	97	0	0.790	0.777	0.768	0.781	2.087	0.757	0.885	156	695	9351	8683	-0.340	4127	5224	3796	4887	0
5	11	1	"PFJ0200"	"J21_1"	3000	27260	130	2337	2348	497	128	131	31	100	100	0	1771	1794	364	140	145	28	100	100	0	1.354	1.342	1.340	1.357	1.413	1.328	0.884	120	644	3840	3874	0.438	2209	1631	2220	1654	0
5	12	1	"PFJ0215"	"J21_7"	3190	27270	130	3207	3035	790	126	131	25	100	100	0	2806	2724	550	140	145	27	100	100	0	1.156	1.126	1.154	1.084	1.407	1.170	0.899	120	664	5747	5493	0.209	3081	2666	2909	2584	0
5	13	1	"PFJ0476"	"J53_48"	3380	27260	130	17410	17908	7434	131	142	114	100	100	0	16943	17550	6697	146	171	216	100	99	0	1.029	1.021	0.984	1.012	1.535	0.993	0.888	120	672	34076	35181	0.041	17279	16797	17777	17404	0
5	14	1	"PFJ0510"	"J58_2"	3580	27260	130	777	786	228	134	144	118	98	95	0	3225	3126	767	149	174	222	100	99	0	0.209	0.219	0.226	0.210	1.447	0.201	0.730	120	631	3719	3629	-2.258	643	3076	652	2977	0
5	15	1	"PFJ0563"	"J70_2"	3750	27260	130	1639	1689	708	134	150	131	98	96	0	950	966	352	150	166	96	99	95	0	1.881	1.906	1.907	1.837	1.535	1.989	0.833	120	619	2305	2371	0.912	1505	800	1555	816	0
5	16	1	"PFJ0575"	"J73_12"	3950	27260	130	1894	1815	506	134	153	133	100	100	0	2583	2521	593	155	182	148	100	99	0	0.725	0.710	0.708	0.694	1.406	0.679	0.858	120	666	4188	4047	-0.464	1760	2428	1681	2366	0
5	17	1	"PFJ0599"	"J85_3"	4130	27260	130	510	488	140	135	141	54	97	94	0	1151	1170	332	148	170	129	100	97	0	0.374	0.345	0.336	0.329	1.524	0.314	0.725	120	622	1378	1375	-1.419	375	1003	353	1022	0
5	18	1	"PFJ0018"	"J109_5"	4340	27260	160	242	246	86	135	139	36	74	61	0	259	273	102	153	168	65	67	38	0	1.009	0.925	0.925	0.908	2.865	0.704	0.356	208	876	213	231	0.014	107	106	111	120	0
5	19	1	"PFJ0181"	"J198_5"	4520	27260	140	15026	14070	6392	138	141	33	100	100	0	9242	9048	3698	156	167	55	98	96	0	1.639	1.567	1.607	1.677	2.311	1.641	0.865	156	640	23974	22824	0.712	14888	9086	13932	8892	0
5	20	1	"PFJ0227"	"J227_2"	4710	27260	140	203	208	51	136	139	27	78	57	0	396	408	112	152	156	31	98	97	0	0.275	0.281	0.270	0.251	2.415	0.223	0.316	156	583	311	328	-1.865	67	244	72	256	0
5	21	1	"PFJ0246"	"J242_1"	4870	27250	150	150	153	36	137	141	30	28	10	0	156	163	42	153	156	33	20	8	0	4.333	1.600	1.127	1.092	3.860	0.341	0.015	156	759	16	26	2.115	13	3	16	10	-50
5	22	1	"PFJ0280"	"J268_1"	5090	27260	140	2370	2268	795	137	141	31	100	100	0	2145	2008	648	154	159	37	99	99	0	1.122	1.149	1.140	1.174	1.977	1.150	0.865	156	882	4224	3985	0.165	2233	1991	2131	1854	0
5	1	2	"PFJ0322"	"J309_17"	1120	27470	130	382	390	86	124	126	24	100	99	0	580	567	128	136	141	29	100	100	0	0.581	0.617	0.633	0.608	1.487	0.590	0.783	120	638	702	697	-0.783	258	444	266	431	0
5	2	2	"PFJ0363"	"J373_1"	1300	27460	130	1053	1041	318	128	134	38	100	100	0	657	703	224	146	160	59	100	99	0	1.810	1.639	1.732	1.637	1.504	1.568	0.788	120	600	1436	1470	0.856	925	511	913	557	0
5	3	2	"PFN0173"	"N132_113"	1510	27460	130	728	737	156	136	142	41	100	100	0	2031	2041	416	158	168	58	100	100	0	0.316	0.319	0.310	0.317	1.336	0.311	0.878	120	647	2465	2484	-1.662	592	1873	601	1883	0
5	4	2	"PFN0184"	"N132_132"	1690	27460	120	605	611	176	129	131	26	100	100	0	896	915	248	148	154	37	100	100	0	0.636	0.628	0.637	0.611	1.371	0.609	0.849	120	518	1224	1249	-0.652	476	748	482	767	0
5	5	2	"PFN0186"	"N132_136"	1880	27460	130	3571	3416	932	131	135	39	100	100	0	3132	3173	720	147	155	40	100	100	0	1.152	1.086	1.095	1.070	1.412	1.094	0.906	120	567	6425	6311	0.205	3440	2985	3285	3026	0
5	6	2	"PFN0203"	"N132_171"	2080	27460	130	480	473	110	132	137	39	100	100	0	675	684	157	148	152	39	100	100	0	0.660	0.636	0.638	0.627	1.391	0.585	0.805	120	521	875	877	-0.599	348	527	341	536	0
5	7	2	"PFN0208"	"N132_178"	2260	27460	130	2183	2051	585	136	139	26	100	100	0	1950	1895	414	150	153	33	100	99	0	1.137	1.097	1.110	1.080	1.561	1.099	0.894	120	531	3847	3660	0.186	2047	1800	1915	1745	0
5	8	2	"PFN0211"	"N132_181"	2460	27460	130	694	690	200	136	147	122	99	90	0	514	525	137	149	160	127	99	80	0	1.529	1.473	1.503	1.457	1.552	1.576	0.761	120	520	923	930	0.612	558	365	554	376	0
5	9	2	"PFN0362"	"N135_24"	2650	27470	130	1394	1350	301	132	141	120	99	99	0	2157	2157	330	146	159	129	100	100	0	0.628	0.606	0.634	0.585	1.364	0.610	0.898	120	510	3273	3229	-0.672	1262	2011	1218	2011	0
5	10	2	"PFN0373"	"N136_4"	2840	27460	120	471	475	133	129	133	31	100	99	0	1213	1232	337	143	152	48	100	100	0	0.320	0.318	0.318	0.306	1.351	0.320	0.871	120	478	1412	1435	-1.646	342	1070	346	1089	0
5	11	2	"PFN0401"	"N137_50"	3020	27470	130	722	706	182	126	130	34	100	100	0	982	1008	232	142	149	33	100	100	0	0.710	0.670	0.683	0.656	1.341	0.678	0.851	120	553	1436	1446	-0.495	596	840	580	866	0
5	12	2	"PFN0423"	"N138_31"	3220	27470	130	157	161	38	126	134	36	42	14	0	223	239	67	141	150	52	79	40	0	0.378	0.357	0.435	0.416	3.154	0.299	0.135	120	579	113	133	-1.403	31	82	35	98	0
5	13	2	"PFN0433"	"N138_45"	3420	27460	130	193	197	56	131	139	39	68	32	0	469	488	108	150	170	201	92	25	0	0.194	0.195	0.182	0.168	2.165	0.193	0.318	120	563	381	404	-2.363	62	319	66	338	0
5	14	2	"PFN0409"	"N138_104"	3610	27460	130	472	473	113	128	136	41	99	99	0	712	717	164	151	162	60	100	100	0	0.613	0.610	0.615	0.591	1.553	0.626	0.800	120	513	905	911	-0.706	344	561	345	566	0
5	15	2	"PFN0534"	"N143_18"	3780	27460	130	791	781	176	130	135	43	100	100	0	493	505	98	144	156	56	100	98	0	1.894	1.803	1.834	1.792	1.459	1.993	0.765	120	534	1010	1012	0.921	661	349	651	361	0
5	16	2	"PFN0540"	"N143_29"	3970	27470	130	260	263	54	129	131	26	99	95	0	892	915	194	142	150	71	100	100	0	0.175	0.173	0.177	0.163	1.563	0.172	0.723	120	571	881	907	-2.517	131	750	134	773	0
5	17	2	"PFN0556"	"N143_56"	4190	27460	150	141	146	39	130	132	27	32	14	0	158	164	44	142	151	35	29	9	0	0.688	0.727	0.975	0.991	3.873	0.484	0.047	156	590	27	38	-0.541	11	16	16	22	-50
5	18	2	"PFN0562"	"N143_66"	4350	27470	130	284	286	69	135	141	37	95	88	0	1227	1197	284	159	178	70	100	100	0	0.140	0.145	0.141	0.138	1.556	0.140	0.660	120	504	1217	1189	-2.842	149	1068	151	1038	0
5	19	2	"PFN0608"	"N147_16"	4600	27460	150	162	171	49	140	145	37	34	16	0	188	211	77	167	182	67	26	13	0	1.048	0.705	0.850	0.903	3.560	0.475	0.259	156	526	43	75	0.067	22	21	31	44	-50
5	20	2	"PFN0623"	"N148_7"	4740	27460	130	164	170	45	138	145	35	42	15	0	317	337	98	159	163	35	98	90	0	0.165	0.180	0.275	0.230	2.777	0.160	0.164	120	371	184	210	-2.603	26	158	32	178	0
5	21	2	"PFN0714"	"N151_50"	4920	27460	120	16477	16069	4433	141	148	38	100	100	0	11474	11158	2784	160	168	62	100	100	0	1.444	1.448	1.424	1.462	1.576	1.468	0.915	120	469	27650	26926	0.530	16336	11314	15928	10998	0
5	22	2	"PFN0723"	"N152_1"	5120	27460	130	2623	2473	547	141	144	32	100	100	0	1252	1240	244	155	162	56	100	99	0	2.263	2.149	2.198	2.149	1.431	2.213	0.885	120	612	3579	3417	1.178	2482	1097	2332	1085	0
5	1	3	"PFN0727"	"N152_17"	1130	27660	120	711	727	219	127	131	32	100	100	0	520	529	141	138	149	123	98	84	0	1.529	1.535	1.505	1.538	1.420	1.338	0.627	120	572	966	991	0.612	584	382	600	391	0
5	2	3	"PFN0735"	"N153_15"	1340	27660	130	216	227	52	133	135	26	93	79	0	752	751	181	146	154	42	100	100	0	0.137	0.155	0.151	0.146	1.723	0.156	0.509	120	572	689	699	-2.868	83	606	94	605	0
5	3	3	"PFN0750"	"N155_14"	1520	27660	130	4396	4101	1100	134	135	27	100	100	0	2532	2472	525	147	154	36	100	100	0	1.787	1.706	1.735	1.667	1.288	1.800	0.902	120	547	6647	6292	0.838	4262	2385	3967	2325	0
5	4	3	"PFN0757"	"N155_25"	1720	27660	130	483	483	101	128	131	26	100	100	0	1047	1080	283	143	148	30	100	100	0	0.393	0.379	0.383	0.377	1.431	0.358	0.806	120	557	1259	1292	-1.349	355	904	355	937	0
5	5	3	"PFB0217"	"B567"	1900	27650	130	913	881	190	129	133	38	100	100	0	608	621	124	142	148	31	100	100	0	1.682	1.570	1.610	1.565	1.431	1.608	0.803	120	516	1250	1231	0.751	784	466	752	479	0
5	6	3	"PFB0221"	"B573"	2090	27650	140	3785	3928	1910	132	137	38	100	100	0	1527	1562	656	145	148	29	97	96	0	2.643	2.679	2.633	2.575	1.648	2.865	0.872	156	525	5035	5213	1.402	3653	1382	3796	1417	0
5	7	3	"PFB0223"	"B577"	2270	27650	130	750	762	229	139	141	27	100	100	0	1143	1180	341	147	150	32	100	100	0	0.613	0.603	0.585	0.594	1.345	0.586	0.840	120	496	1607	1656	-0.705	611	996	623	1033	0
5	8	3	"PFB0225"	"B583"	2470	27650	140	1827	1851	839	134	139	36	100	100	0	1738	1835	723	147	152	34	100	100	0	1.064	1.017	1.030	0.970	1.769	1.054	0.846	156	579	3284	3405	0.090	1693	1591	1717	1688	0
5	9	3	"PFB0227"	"B587"	2660	27650	130	666	741	296	127	133	33	100	100	0	733	761	252	143	152	50	100	99	0	0.914	0.994	0.945	0.959	1.530	1.020	0.819	120	545	1129	1232	-0.130	539	590	614	618	0
5	10	3	"PFB0229"	"B590"	2890	27660	150	142	152	48	128	134	38	28	10	0	166	189	111	145	157	53	26	12	0	0.667	0.545	0.713	0.837	3.837	0.294	0.121	156	540	35	68	-0.585	14	21	24	44	-50
5	11	3	"PFB0246"	"B618"	3050	27690	150	140	148	41	126	131	34	32	11	0	153	175	84	147	154	36	28	14	0	2.333	0.786	0.667	0.810	3.895	0.346	0.140	156	398	20	50	1.222	14	6	22	28	-50
5	12	3	"PFB0256"	"B634"	3200	27660	140	149	159	56	130	138	40	32	15	0	170	190	84	150	162	59	29	11	0	0.950	0.725	0.736	0.707	4.135	0.460	0.328	156	456	39	69	-0.074	19	20	29	40	0
5	13	3	"PFB0259"	"B64"	3420	27650	130	7412	7028	1821	134	141	39	100	100	0	2118	2174	375	152	164	57	100	100	0	3.702	3.409	3.513	3.313	1.310	3.821	0.875	120	457	9244	8916	1.888	7278	1966	6894	2022	0
5	14	3	"PFB0262"	"B645"	3580	27660	150	161	165	40	127	136	39	43	14	0	156	163	41	146	156	51	19	3	0	3.400	2.235	1.000	1.059	4.641	0.676	0.204	156	571	44	55	1.766	34	10	38	17	-50
5	15	3	"PFB0270"	"B664"	3790	27650	120	231	235	54	124	131	39	88	70	0	241	248	74	139	150	51	78	49	0	1.049	1.018	1.067	1.128	2.860	0.821	0.373	120	524	209	220	0.069	107	102	111	109	0
5	16	3	"PFB0273"	"B667"	3990	27640	130	454	452	79	125	128	27	100	100	0	421	430	88	138	143	29	99	99	0	1.163	1.120	1.129	1.146	1.444	1.097	0.757	120	565	612	619	0.217	329	283	327	292	0
5	17	3	"PFC0002"	"C101"	4190	27650	130	388	388	87	128	129	27	100	99	0	726	731	150	140	145	28	100	100	0	0.444	0.440	0.431	0.426	1.502	0.450	0.748	120	514	846	851	-1.172	260	586	260	591	0
5	18	3	"PFC0006"	"C113"	4380	27650	130	184	193	46	134	138	33	67	38	0	349	352	89	155	171	64	94	80	0	0.258	0.299	0.278	0.281	2.491	0.281	0.379	120	535	244	256	-1.956	50	194	59	197	0
5	19	3	"PFC0009"	"C116"	4560	27640	130	203	203	39	136	142	37	80	43	0	531	537	104	165	183	67	100	100	0	0.183	0.180	0.192	0.164	2.104	0.163	0.416	120	431	433	439	-2.450	67	366	67	372	0
5	20	3	"PFC0011"	"C118"	4720	27640	150	146	152	46	136	142	39	24	4	0	167	185	88	156	164	46	24	8	0	0.909	0.552	1.000	0.867	3.622	0.395	0.130	156	559	21	45	-0.138	10	11	16	29	-50
5	21	3	"PFC0013"	"C122"	4950	27630	150	135	147	43	139	147	43	16	5	0	145	162	67	161	173	73	9	2	0	0.250	8.000	0.763	0.839	3.437	0.292	0.174	156	506	-20	9	-2.000	-4	-16	8	1	-50
5	22	3	"PFC0015"	"C125"	5130	27640	130	2061	1941	532	132	136	38	100	100	0	1231	1215	241	149	156	43	100	100	0	1.783	1.697	1.737	1.639	1.408	1.776	0.866	120	545	3011	2875	0.834	1929	1082	1809	1066	0
5	1	4	"PFC0035"	"C162"	1160	27840	130	2689	2637	370	132	134	25	100	100	0	2128	2086	376	141	144	27	100	100	0	1.287	1.288	1.267	1.317	1.392	1.281	0.903	120	594	4544	4450	0.364	2557	1987	2505	1945	0
5	2	4	"PFC0037"	"C164"	1330	27850	130	245	251	57	132	134	25	98	93	0	505	508	104	143	147	28	100	100	0	0.312	0.326	0.324	0.299	1.796	0.302	0.609	120	520	475	484	-1.680	113	362	119	365	0
5	3	4	"PFC0039"	"C171"	1530	27840	130	402	411	105	133	135	25	100	99	0	486	496	117	143	147	28	100	100	0	0.784	0.788	0.822	0.763	1.511	0.750	0.791	120	543	612	631	-0.351	269	343	278	353	0
5	4	4	"PFC0042"	"C179"	1720	27850	130	242	240	46	129	132	27	96	91	0	551	556	100	142	147	28	100	100	0	0.276	0.268	0.257	0.248	1.809	0.249	0.615	120	546	522	525	-1.856	113	409	111	414	0
5	5	4	"PFC0044"	"C180"	1930	27840	130	200	210	49	128	131	26	90	73	0	437	445	89	142	145	27	100	100	0	0.244	0.271	0.247	0.253	1.970	0.239	0.502	120	497	367	385	-2.035	72	295	82	303	0
5	6	4	"PFC0046"	"C184"	2110	27840	130	301	300	58	130	134	26	100	99	0	260	260	51	142	143	25	96	92	0	1.449	1.441	1.385	1.549	2.031	1.416	0.559	120	450	289	288	0.535	171	118	170	118	0
5	7	4	"PFD0183"	"D23156_27"	2290	27840	120	242	244	53	131	133	26	95	85	0	925	937	187	143	145	27	100	100	0	0.142	0.142	0.138	0.128	1.810	0.131	0.581	120	496	893	907	-2.817	111	782	113	794	0
5	8	4	"PFD0186"	"D23156_40"	2490	27840	130	221	220	41	129	132	24	95	82	0	777	786	138	141	144	27	100	100	0	0.145	0.141	0.145	0.129	1.850	0.128	0.555	120	550	728	736	-2.789	92	636	91	645	0
5	9	4	"PFD0190"	"D2337_1"	2680	27840	130	237	235	49	126	129	25	95	86	0	281	286	63	138	141	26	99	95	0	0.776	0.736	0.740	0.732	2.106	0.685	0.554	120	515	254	257	-0.365	111	143	109	148	0
5	10	4	"PFD0198"	"D23657_2"	2850	27840	150	142	145	37	124	129	33	32	10	0	147	160	54	138	144	32	30	14	0	2.000	0.955	0.783	0.879	4.186	0.507	0.030	156	497	27	43	1.000	18	9	21	22	-50
5	11	4	"PFD0208"	"D25498_1"	3060	27860	150	130	137	32	126	131	33	23	7	0	147	152	39	145	150	33	21	6	0	2.000	1.571	0.630	0.665	4.626	0.345	0.037	156	425	6	18	1.000	4	2	11	7	-50
5	12	4	"PFD0213"	"D2660_1"	3260	27810	150	130	134	33	128	134	31	16	8	0	144	152	39	148	159	54	10	1	0	-0.500	1.500	0.865	0.911	3.979	0.433	0.072	156	486	-2	10	Error	2	-4	6	4	-50
5	13	4	"PFD0248"	"D33539_109"	3420	27840	120	996	994	207	128	131	24	100	100	0	625	602	132	143	148	29	99	99	0	1.801	1.887	1.869	1.916	1.486	1.921	0.798	120	427	1350	1325	0.849	868	482	866	459	0
5	14	4	"PFD0250"	"D33539_15"	3620	27840	130	304	311	69	124	126	25	100	99	0	632	631	132	140	145	31	100	100	0	0.366	0.381	0.376	0.366	1.505	0.357	0.750	120	518	672	678	-1.451	180	492	187	491	0
5	15	4	"PFD0252"	"D33539_17"	3810	27840	130	441	445	99	123	126	24	100	100	0	477	488	113	137	140	26	100	100	0	0.935	0.917	0.899	0.923	1.481	0.925	0.763	120	551	658	673	-0.097	318	340	322	351	0
5	16	4	"PFD0256"	"D33539_23"	4000	27840	130	1050	1004	223	128	130	27	100	100	0	550	559	107	139	141	26	100	100	0	2.243	2.086	2.140	2.055	1.459	2.320	0.798	120	578	1333	1296	1.166	922	411	876	420	0
5	17	4	"PFD0259"	"D33539_28"	4190	27840	130	2408	2360	625	125	126	26	100	100	0	1775	1777	363	138	140	24	100	100	0	1.395	1.364	1.384	1.333	1.337	1.408	0.869	120	481	3920	3874	0.480	2283	1637	2235	1639	0
5	18	4	"PFD0261"	"D33539_3"	4350	27860	150	128	134	28	130	133	30	14	3	0	133	141	38	151	163	53	3	0	0	0.111	-0.400	0.500	0.553	3.965	0.211	0.065	156	626	-20	-6	-3.170	-2	-18	4	-10	-50
5	19	4	"PFD0277"	"D33539_63"	4580	27830	130	494	498	97	132	135	30	100	100	0	689	700	141	156	166	53	99	99	0	0.679	0.673	0.682	0.674	1.483	0.625	0.794	120	665	895	910	-0.558	362	533	366	544	0
5	20	4	"PFD0281"	"D33539_69"	4810	27860	100	152	165	66	134	138	34	32	16	0	174	197	85	151	160	49	37	20	0	0.783	0.674	0.587	0.552	3.034	0.438	0.121	80	400	41	77	-0.354	18	23	31	46	0
5	21	4	"PFD0283"	"D33539_74"	4960	27790	150	131	148	80	135	141	35	19	8	0	146	165	127	156	167	56	10	1	0	0.400	1.444	0.909	1.004	3.243	0.482	0.413	156	569	-14	22	-1.322	-4	-10	13	9	-50
5	22	4	"PFD0286"	"D33539_85"	5140	27830	130	882	865	203	129	132	27	100	100	0	838	831	160	144	151	42	99	99	0	1.085	1.071	1.071	1.065	1.490	1.054	0.829	120	607	1447	1423	0.118	753	694	736	687	0
5	1	5	"PFD0288"	"D33539_87"	1160	28030	130	409	413	67	133	134	25	100	100	0	392	412	108	141	143	26	100	100	0	1.100	1.033	1.081	1.074	1.507	0.988	0.708	120	646	527	551	0.137	276	251	280	271	0
5	2	5	"PFD0292"	"D33539_97"	1360	28050	150	164	166	41	133	136	26	55	23	0	166	172	42	142	146	29	43	21	0	1.292	1.100	1.055	1.001	3.915	0.676	0.062	156	595	55	63	0.369	31	24	33	30	-50
5	3	5	"PFD0343"	"D40381_1"	1550	28030	120	209	209	43	128	134	26	90	75	0	206	214	53	141	147	31	78	51	0	1.246	1.110	1.118	1.106	3.033	0.956	0.317	120	476	146	154	0.317	81	65	81	73	0
5	4	5	"PFD0345"	"D4043_2"	1730	28030	120	538	541	123	130	136	32	100	100	0	638	633	140	140	146	28	100	100	0	0.819	0.834	0.844	0.833	1.341	0.822	0.850	120	433	906	904	-0.288	408	498	411	493	0
5	5	5	"PFD0355"	"D42243_17"	1910	28040	150	140	147	43	131	137	32	21	13	0	142	154	49	145	150	31	20	7	0	-3.000	1.778	0.909	0.905	4.102	1.207	0.032	156	531	6	25	Error	9	-3	16	9	-50
5	6	5	"PFD0362"	"D42243_29"	2080	28020	150	135	142	37	129	134	28	30	14	0	146	165	75	144	149	32	28	17	0	3.000	0.619	0.806	0.848	4.412	0.287	0.098	156	602	8	34	1.585	6	2	13	21	-50
5	7	5	"PFD0367"	"D42243_37"	2310	28030	130	4504	4238	954	126	128	24	100	100	0	2463	2479	431	138	142	27	100	100	0	1.883	1.757	1.791	1.730	1.359	1.832	0.897	120	576	6703	6453	0.913	4378	2325	4112	2341	0
5	8	5	"PFD0369"	"D42243_39"	2490	28040	130	249	255	57	129	133	29	98	85	0	610	612	134	139	143	28	100	100	0	0.255	0.266	0.271	0.246	1.780	0.243	0.566	120	565	591	599	-1.973	120	471	126	473	0
5	9	5	"PFE0400"	"E2667_1"	2690	28030	110	180	186	43	130	133	26	73	46	0	195	207	52	138	143	28	80	51	0	0.877	0.812	0.976	0.876	2.885	0.624	0.176	80	444	107	125	-0.189	50	57	56	69	0
5	10	5	"PFE0403"	"E26771_1"	2860	28030	130	2792	2688	788	128	130	25	100	100	0	1559	1599	317	138	142	26	100	100	0	1.875	1.752	1.830	1.669	1.480	1.930	0.853	120	509	4085	4021	0.907	2664	1421	2560	1461	0
5	11	5	"PFE0405"	"E26771_4"	3050	28030	130	256	261	57	127	131	28	100	94	0	590	605	135	142	146	27	100	100	0	0.288	0.289	0.290	0.274	1.662	0.268	0.649	120	533	577	597	-1.796	129	448	134	463	0
5	12	5	"PFE0408"	"E26934_1"	3230	28030	120	1678	1619	502	125	129	30	100	100	0	1025	1030	261	145	151	38	99	99	0	1.765	1.688	1.686	1.679	1.586	1.736	0.846	120	505	2433	2379	0.819	1553	880	1494	885	0
5	13	5	"PFE0411"	"E27042_1"	3440	28040	150	129	133	34	124	126	28	23	9	0	140	150	57	139	146	37	12	5	0	5.000	0.818	0.808	0.894	4.578	0.236	0.040	156	572	6	20	2.322	5	1	9	11	-50
5	14	5	"PFE0415"	"E27173_1"	3620	28030	120	169	176	39	119	122	23	82	55	0	330	339	82	136	141	28	100	100	0	0.258	0.281	0.270	0.263	2.234	0.235	0.337	120	429	244	260	-1.956	50	194	57	203	0
5	15	5	"PFE0439"	"E27723_18"	3800	28030	120	1845	1759	524	126	128	24	100	100	0	1329	1305	298	136	140	25	100	100	0	1.441	1.397	1.455	1.349	1.396	1.473	0.877	120	518	2912	2802	0.527	1719	1193	1633	1169	0
5	16	5	"PFE0443"	"E27723_9"	4000	28040	130	155	158	33	132	133	24	47	23	0	173	176	37	139	141	25	58	34	0	0.676	0.703	0.831	0.806	2.854	0.629	0.082	120	505	57	63	-0.564	23	34	26	37	0
5	17	5	"PFE0446"	"E27742_6"	4180	28030	130	216	219	42	129	130	24	95	84	0	219	226	49	139	143	27	90	71	0	1.087	1.034	0.899	1.022	2.168	1.011	0.372	120	467	167	177	0.121	87	80	90	87	0
5	18	5	"PFE0452"	"E28056_1"	4380	28060	150	139	145	33	129	131	26	32	13	0	145	150	31	145	153	38	12	3	0	100000.000	3.200	0.893	0.978	4.393	0.371	0.016	156	506	10	21	16.610	10	0	16	5	-50
5	19	5	"PFE0454"	"E28350_1"	4550	28040	130	180	194	57	129	132	27	72	47	0	207	225	95	152	160	44	57	33	0	0.927	0.890	0.788	0.735	3.161	0.423	0.183	120	497	106	138	-0.109	51	55	65	73	0
5	20	5	"PFE0458"	"E28462_2"	4760	28030	150	137	141	36	128	132	38	19	4	0	154	164	53	149	157	46	16	5	0	1.800	0.867	1.000	0.965	3.599	0.393	0.070	156	634	14	28	0.848	9	5	13	15	-50
5	21	5	"PFE0487"	"E29895_1"	4970	28030	150	138	146	36	133	136	26	29	11	0	152	163	47	152	159	43	17	7	0	100000.000	1.182	0.766	0.666	4.144	0.431	0.067	156	565	5	24	16.610	5	0	13	11	-50
5	22	5	"PFE0491"	"E29931_3"	5140	28020	130	222	224	39	131	135	27	97	83	0	361	370	77	150	156	37	100	99	0	0.431	0.423	0.405	0.416	1.886	0.353	0.447	120	589	302	313	-1.213	91	211	93	220	0
5	1	6	"PFE0494"	"E30210_1"	1150	28230	120	234	236	47	131	133	24	95	89	0	466	475	117	140	144	27	100	99	0	0.316	0.313	0.313	0.302	1.967	0.257	0.523	120	602	429	440	-1.662	103	326	105	335	0
5	2	6	"PFE0498"	"E3038_3"	1350	28220	130	209	216	52	132	134	26	87	73	0	213	221	66	139	143	29	79	60	0	1.041	1.024	1.107	1.107	3.068	0.824	0.338	120	491	151	166	0.057	77	74	84	82	0
5	3	6	"PFE0502"	"E3185_4"	1530	28230	120	235	237	47	133	136	28	95	84	0	530	533	110	143	148	32	100	100	0	0.264	0.267	0.270	0.252	1.659	0.256	0.626	120	477	489	494	-1.924	102	387	104	390	0
5	4	6	"PFE0504"	"E3185_6"	1730	28220	130	960	959	234	134	137	29	100	100	0	1651	1651	353	143	148	30	100	100	0	0.548	0.547	0.535	0.539	1.339	0.528	0.879	120	541	2334	2333	-0.868	826	1508	825	1508	0
5	5	6	"PFE0525"	"E3552_1"	1920	28220	130	1104	1054	301	133	137	30	100	100	0	897	902	213	143	148	31	100	100	0	1.288	1.213	1.217	1.184	1.472	1.231	0.829	120	510	1725	1680	0.365	971	754	921	759	0
5	6	6	"PFE0531"	"E3831_2"	2120	28250	150	147	154	47	129	134	28	38	17	0	156	174	68	143	148	31	33	21	0	1.385	0.806	0.898	0.941	3.389	0.533	0.270	156	573	31	56	0.469	18	13	25	31	-50
5	7	6	"PFE0534"	"E390_1"	2300	28220	130	231	243	57	126	129	25	95	90	0	273	283	74	137	141	26	99	94	0	0.772	0.801	0.853	0.793	2.189	0.737	0.504	120	511	241	263	-0.373	105	136	117	146	0
5	8	6	"PFE0539"	"E4159_1"	2490	28220	120	357	365	75	127	131	28	100	100	0	379	386	88	136	141	29	100	100	0	0.947	0.952	0.955	0.965	1.630	0.906	0.639	120	484	473	488	-0.079	230	243	238	250	0
5	9	6	"PFE0542"	"E4247_1"	2680	28220	130	1360	1287	286	132	136	31	100	100	0	1126	1122	198	139	144	31	100	100	0	1.244	1.175	1.193	1.162	1.429	1.192	0.869	120	564	2215	2138	0.315	1228	987	1155	983	0
5	10	6	"PFE0547"	"E4295_1"	2870	28220	120	667	641	141	134	137	29	100	100	0	379	392	87	140	144	27	100	100	0	2.230	2.012	2.104	2.032	1.475	2.120	0.767	120	508	772	759	1.157	533	239	507	252	0
5	11	6	"PFF0499"	"F2457_1"	3070	28270	150	141	145	34	133	135	28	26	10	0	152	156	35	143	146	27	30	11	0	0.889	0.923	1.000	0.949	3.022	0.926	0.048	156	588	17	25	-0.170	8	9	12	13	-50
5	12	6	"PFF0505"	"F24631_2"	3240	28220	120	791	773	196	126	128	27	100	100	0	1099	1110	226	143	146	28	100	100	0	0.696	0.669	0.674	0.657	1.403	0.650	0.849	120	456	1621	1614	-0.524	665	956	647	967	0
5	13	6	"PFF0507"	"F246_1"	3440	28220	140	153	169	64	120	122	26	56	33	0	183	216	115	138	142	27	64	41	0	0.733	0.628	0.643	0.734	3.176	0.496	0.392	156	537	78	127	-0.447	33	45	49	78	0
5	14	6	"PFF0509"	"F24843_2"	3630	28210	130	660	660	153	121	122	25	100	100	0	705	690	168	136	138	24	98	97	0	0.947	0.973	0.976	1.020	1.847	0.903	0.765	120	544	1108	1093	-0.078	539	569	539	554	0
5	15	6	"PFF0513"	"F25069_1"	3860	28240	150	129	135	33	127	129	26	23	6	0	141	149	38	136	139	25	30	16	0	0.400	0.615	0.923	0.944	3.318	0.542	0.024	156	583	7	21	-1.322	2	5	8	13	-50
5	16	6	"PFF0515"	"F25114_1"	4010	28210	130	1218	1194	236	133	136	26	100	100	0	778	779	177	140	144	27	99	99	0	1.701	1.660	1.729	1.731	1.646	1.669	0.779	120	426	1723	1700	0.766	1085	638	1061	639	0
5	17	6	"PFF0554"	"F26408_1"	4200	28210	130	2780	2662	589	132	134	24	100	100	0	2071	2032	463	143	148	28	100	100	0	1.373	1.339	1.326	1.351	1.351	1.312	0.860	120	467	4576	4419	0.458	2648	1928	2530	1889	0
5	18	6	"PFF0556"	"F26422_2"	4380	28220	130	300	298	56	129	132	25	100	100	0	827	819	151	141	144	27	100	100	0	0.249	0.249	0.257	0.240	1.545	0.230	0.705	120	445	857	847	-2.004	171	686	169	678	0
5	19	6	"PFF0558"	"F26666_3"	4580	28210	130	2381	2306	605	130	134	41	100	100	0	3510	3325	908	143	153	48	99	98	0	0.669	0.684	0.669	0.696	1.599	0.640	0.848	120	496	5618	5358	-0.581	2251	3367	2176	3182	0
5	20	6	"PFF0560"	"F26774_1"	4770	28210	130	491	482	123	130	134	41	99	97	0	787	770	166	149	161	51	99	99	0	0.566	0.567	0.561	0.547	1.519	0.556	0.779	120	504	999	973	-0.822	361	638	352	621	0
5	21	6	"PFF0563"	"F27064_1"	4960	28210	130	1016	975	238	135	137	29	100	100	0	814	810	169	150	158	44	100	100	0	1.327	1.273	1.299	1.258	1.544	1.306	0.807	120	517	1545	1500	0.408	881	664	840	660	0
5	22	6	"PFF0568"	"F27351_1"	5160	28210	130	400	402	84	136	138	28	100	100	0	543	564	100	149	154	39	100	100	0	0.670	0.641	0.638	0.624	1.434	0.626	0.772	120	643	658	681	-0.578	264	394	266	415	0
5	1	7	"PFF0597"	"F28584_1"	1180	28430	150	146	154	42	126	128	24	44	22	0	159	166	38	139	142	25	44	25	0	1.000	1.037	0.798	0.752	3.332	0.948	0.092	156	750	40	55	0.000	20	20	28	27	-50
5	2	7	"PFF0599"	"F28782_1"	1360	28410	130	989	991	225	130	132	29	100	100	0	1059	1044	245	138	140	24	99	99	0	0.933	0.950	0.951	0.966	1.477	0.934	0.881	120	514	1780	1767	-0.101	859	921	861	906	0
5	3	7	"PFF0601"	"F28897_1"	1550	28410	120	616	613	116	132	134	26	100	100	0	1138	1135	199	143	146	27	100	100	0	0.486	0.485	0.490	0.482	1.399	0.464	0.872	120	486	1479	1473	-1.040	484	995	481	992	0
5	4	7	"PFF0611"	"F29309_1"	1740	28410	130	267	271	65	133	136	28	98	90	0	339	345	75	144	149	30	100	100	0	0.687	0.687	0.664	0.644	1.896	0.627	0.584	120	560	329	339	-0.541	134	195	138	201	0
5	5	7	"PFF0617"	"F29473_1"	1950	28430	150	141	150	36	132	135	25	33	15	0	148	153	31	140	143	26	29	11	0	1.125	1.385	0.895	0.955	4.023	2.254	0.024	156	547	17	31	0.170	9	8	18	13	-50
5	6	7	"PFF0622"	"F29632_5"	2120	28410	120	1392	1333	342	128	131	24	100	100	0	931	951	191	138	139	23	100	100	0	1.594	1.482	1.467	1.459	1.401	1.514	0.876	120	382	2057	2018	0.673	1264	793	1205	813	0
5	7	7	"PFF0646"	"F30537_4"	2310	28410	120	797	791	134	130	132	26	100	100	0	843	842	167	137	140	26	100	100	0	0.945	0.938	0.946	0.955	1.462	0.918	0.866	120	519	1373	1366	-0.082	667	706	661	705	0
5	8	7	"PFF0652"	"F30663_2"	2500	28410	120	537	540	119	135	142	38	100	99	0	1120	1138	232	141	147	34	100	100	0	0.411	0.406	0.387	0.397	1.517	0.402	0.839	120	500	1381	1402	-1.284	402	979	405	997	0
5	9	7	"PFF0656"	"F30728_1"	2690	28410	120	453	455	97	139	145	38	100	100	0	419	429	96	146	149	33	100	100	0	1.150	1.117	1.118	1.126	1.568	1.154	0.714	120	500	587	599	0.202	314	273	316	283	0
5	10	7	"PFF0659"	"F30796_1"	2880	28410	120	453	452	89	139	142	29	100	100	0	570	573	113	145	148	27	100	100	0	0.739	0.731	0.719	0.727	1.431	0.714	0.794	120	475	739	741	-0.437	314	425	313	428	0
5	11	7	"PFF0661"	"F3084_1"	3070	28410	130	2486	2449	490	139	140	28	100	100	0	1692	1649	346	145	149	28	100	99	0	1.517	1.536	1.522	1.579	1.541	1.547	0.874	120	449	3894	3814	0.601	2347	1547	2310	1504	0
5	12	7	"PFF0665"	"F31008_1"	3260	28410	130	4215	3837	1044	131	132	26	100	100	0	2874	2764	545	143	145	25	100	100	0	1.495	1.414	1.465	1.369	1.406	1.475	0.882	120	487	6815	6327	0.581	4084	2731	3706	2621	0
5	13	7	"PFF1271"	"F51945_3"	3440	28410	120	4241	4145	970	125	127	30	100	100	0	2729	2707	569	140	143	26	99	99	0	1.590	1.566	1.556	1.542	1.341	1.604	0.901	120	477	6705	6587	0.669	4116	2589	4020	2567	0
5	14	7	"PFF1274"	"F5206_2"	3640	28410	130	473	471	102	124	126	28	100	100	0	666	676	152	140	142	26	100	100	0	0.663	0.647	0.654	0.647	1.517	0.643	0.720	120	581	875	883	-0.592	349	526	347	536	0
5	15	7	"PFF1276"	"F5206_7"	3830	28410	130	177	178	35	126	129	24	75	50	0	305	317	72	141	143	26	100	100	0	0.311	0.295	0.313	0.279	2.253	0.230	0.256	120	515	215	228	-1.685	51	164	52	176	0
5	16	7	"PFF1278"	"F52084_1"	4030	28400	130	386	390	74	134	139	31	100	100	0	455	449	112	145	147	27	99	98	0	0.813	0.842	0.824	0.883	1.730	0.778	0.704	120	516	562	560	-0.299	252	310	256	304	0
5	17	7	"PFF1290"	"F52397_2"	4220	28400	130	22758	21284	4342	135	140	32	100	100	0	17622	16785	2711	147	151	31	100	100	0	1.295	1.271	1.290	1.265	1.360	1.313	0.920	120	512	40098	37787	0.372	22623	17475	21149	16638	0
5	18	7	"PFF1292"	"F52444_1"	4400	28410	130	414	411	84	135	139	29	100	100	0	403	416	118	144	149	32	100	100	0	1.077	1.015	1.032	1.042	1.556	0.960	0.676	120	513	538	548	0.107	279	259	276	272	0
5	19	7	"PFF1323"	"F53383_7"	4590	28400	130	999	999	138	136	140	29	100	100	0	1039	1026	230	144	149	32	99	99	0	0.964	0.978	0.951	1.005	1.382	0.926	0.869	120	539	1758	1745	-0.053	863	895	863	882	0
5	20	7	"PFF1327"	"F53446_1"	4780	28400	130	526	526	102	137	140	29	100	100	0	466	467	114	151	160	41	98	98	0	1.235	1.231	1.207	1.256	1.593	1.188	0.735	120	559	704	705	0.304	389	315	389	316	0
5	21	7	"PFF1329"	"F53449_1"	4970	28400	130	826	826	155	140	144	31	100	100	0	609	610	140	154	162	43	99	99	0	1.508	1.504	1.547	1.560	1.586	1.416	0.724	120	595	1141	1142	0.592	686	455	686	456	0
5	22	7	"PFF1335"	"F53749_1"	5160	28400	130	314	314	56	138	142	31	100	97	0	522	525	101	147	151	31	99	99	0	0.469	0.466	0.446	0.464	1.677	0.434	0.696	120	682	551	554	-1.091	176	375	176	378	0
5	1	8	"PFF1338"	"F53871_1"	1170	28600	130	202	209	53	124	126	23	93	83	0	231	238	61	138	141	24	92	85	0	0.839	0.850	0.827	0.821	2.218	0.762	0.383	120	624	171	185	-0.254	78	93	85	100	0
5	2	8	"PFF1343"	"F53897_2"	1370	28610	130	2032	1930	577	126	128	27	99	98	0	3723	3746	791	135	137	24	100	100	0	0.531	0.500	0.522	0.450	1.792	0.510	0.890	120	569	5494	5415	-0.913	1906	3588	1804	3611	0
5	3	8	"PFF1370"	"F54899_1"	1560	28600	120	1145	1126	258	130	132	24	100	100	0	663	668	135	138	141	27	99	99	0	1.933	1.879	1.854	1.887	1.588	1.976	0.872	120	500	1540	1526	0.951	1015	525	996	530	0
5	4	8	"PFF1379"	"F55001_1"	1750	28600	120	628	622	175	133	140	35	97	96	0	1503	1496	320	144	153	72	99	98	0	0.364	0.362	0.370	0.339	1.705	0.518	0.213	120	505	1854	1841	-1.457	495	1359	489	1352	0
5	5	8	"PFF1381"	"F55001_6"	1930	28600	130	234	237	48	133	137	26	96	84	0	485	495	112	141	147	65	99	98	0	0.294	0.294	0.280	0.280	1.930	0.254	0.551	120	485	445	458	-1.768	101	344	104	354	0
5	6	8	"PFF1388"	"F5510_1"	2130	28600	120	156	163	39	130	133	25	51	29	0	235	240	74	135	138	24	95	80	0	0.260	0.314	0.357	0.332	3.054	0.276	0.194	120	505	126	138	-1.943	26	100	33	105	0
5	7	8	"PFF1391"	"F55150_2"	2310	28610	110	216	215	38	134	137	27	93	77	0	185	197	57	138	143	30	62	36	0	1.745	1.373	1.393	1.559	2.592	1.099	0.183	80	458	129	140	0.803	82	47	81	59	0
5	8	8	"PFF1406"	"F55492_1"	2510	28600	130	41013	39987	11786	146	155	42	100	100	0	17556	17662	4407	148	156	37	100	100	0	2.348	2.275	2.270	2.244	1.338	2.352	0.912	120	569	58275	57355	1.231	40867	17408	39841	17514	0
5	9	8	"PFF1434"	"F57034_1"	2690	28600	120	711	715	140	155	161	43	100	100	0	444	446	87	152	157	34	100	100	0	1.904	1.905	1.982	1.929	1.494	2.001	0.757	120	496	848	854	0.929	556	292	560	294	0
5	10	8	"PFF1437"	"F57064_2"	2890	28600	130	1222	1217	241	145	147	28	100	100	0	891	881	164	145	150	28	100	100	0	1.444	1.457	1.504	1.444	1.400	1.485	0.862	120	540	1823	1808	0.530	1077	746	1072	736	0
5	11	8	"PFF1447"	"F57388_2"	3080	28600	120	292	296	63	139	141	27	99	97	0	669	672	122	145	149	28	100	100	0	0.292	0.298	0.297	0.278	1.608	0.298	0.687	120	485	677	684	-1.776	153	524	157	527	0
5	12	8	"PFF1456"	"F5774_1"	3270	28600	130	401	407	81	134	136	26	100	100	0	495	510	89	142	144	26	100	100	0	0.756	0.742	0.739	0.727	1.450	0.738	0.775	120	508	620	641	-0.403	267	353	273	368	0
5	13	8	"PFF1458"	"F57777_2"	3450	28600	120	206	216	64	130	133	30	84	60	0	485	491	112	140	143	26	100	100	0	0.220	0.245	0.220	0.204	2.346	0.222	0.418	120	481	421	437	-2.183	76	345	86	351	0
5	14	8	"PFF1464"	"F57982_1"	3640	28600	130	210	217	47	127	130	27	93	80	0	452	459	94	140	144	27	100	100	0	0.266	0.282	0.273	0.254	1.886	0.269	0.484	120	562	395	409	-1.910	83	312	90	319	0
5	15	8	"PFI0170"	"I15363_1"	3840	28600	130	670	655	173	125	130	25	100	100	0	812	820	189	140	143	26	100	100	0	0.811	0.779	0.780	0.760	1.466	0.778	0.801	120	598	1217	1210	-0.302	545	672	530	680	0
5	16	8	"PFI0172"	"I15423_1"	4030	28590	130	282	293	59	129	133	28	100	97	0	543	564	131	143	146	30	100	100	0	0.382	0.390	0.381	0.384	1.723	0.329	0.640	120	565	553	585	-1.386	153	400	164	421	0
5	17	8	"PFI0174"	"I15461_2"	4220	28590	130	198	201	49	132	136	32	77	50	0	465	462	129	143	149	34	100	98	0	0.205	0.216	0.212	0.202	2.341	0.189	0.396	120	573	388	388	-2.287	66	322	69	319	0
5	18	8	"PFI0180"	"I15544_1"	4420	28590	130	396	391	74	133	135	26	100	99	0	940	951	187	142	147	29	100	100	0	0.330	0.319	0.300	0.313	1.461	0.297	0.789	120	523	1061	1067	-1.601	263	798	258	809	0
5	19	8	"PFI0185"	"I1568_2"	4600	28590	130	284	293	86	135	137	26	99	95	0	283	286	72	143	148	31	97	88	0	1.064	1.105	1.110	1.109	2.059	1.154	0.459	120	515	289	301	0.090	149	140	158	143	0
5	20	8	"PFI0189"	"I15719_2"	4780	28600	130	231	236	48	137	139	27	98	83	0	527	536	107	148	153	34	100	100	0	0.248	0.255	0.258	0.233	1.698	0.242	0.562	120	523	473	487	-2.011	94	379	99	388	0
5	21	8	"PFI0204"	"I16009_1"	4970	28630	150	138	144	34	142	144	29	17	5	0	142	154	46	153	159	38	14	7	0	0.364	2.000	0.795	0.745	3.787	0.277	0.043	156	543	-15	3	-1.459	-4	-11	2	1	-50
5	22	8	"PFI0212"	"I16172_1"	5150	28630	150	151	158	41	133	137	30	38	18	0	162	174	46	146	151	32	32	21	0	1.125	0.893	0.786	0.771	3.454	0.753	0.139	156	693	34	53	0.170	18	16	25	28	-50
5	1	9	"PFI0215"	"I16356_1"	1180	28800	120	606	580	148	126	128	24	99	99	0	430	423	97	138	141	25	100	99	0	1.644	1.593	1.633	1.587	1.670	1.643	0.809	120	579	772	739	0.717	480	292	454	285	0
5	2	9	"PFI0220"	"I16487_2"	1370	28800	130	1647	1576	375	125	127	24	100	100	0	971	954	175	134	137	24	100	100	0	1.818	1.770	1.769	1.723	1.416	1.866	0.876	120	547	2359	2271	0.863	1522	837	1451	820	0
[truncated: 1,060,101 more chars]
