# Supplementary material for: The Transcriptome of the Intraerythrocytic Developmental Cycle of Plasmodium falciparum
Source: PLoS Biol. 2003 Aug 18;1(1):e5. doi: 10.1371/journal.pbio.0000005 (PMC176545; doi:10.1371/journal.pbio.0000005)
Supplement: Dataset S1 — (29.5 MB ZIP). [file pbio.0000005.sd001.zip › TP_07b.gpr]

ATF	1.0
27	43    
"Type=GenePix Results 1.4"
"DateTime=2002/09/20 15:20:57"
"Settings=C:\Documents and Settings\Manuel\My Documents\Malaria Hybes\HB3 Timecourse\MOS12_134.gps"
"GalFile=C:\Documents and Settings\Manuel\My Documents\Malaria Hybes\mos11galv2"
"Scanner=GenePix 4000B [88593]"
"Comment="
"PixelSize=10"
"ImageName=635	532"
"FileName=C:\Documents and Settings\Manuel\My Documents\Malaria Hybes\HB3 Timecourse\MOS12_134_635.tif	C:\Documents and Settings\Manuel\My Documents\Malaria Hybes\HB3 Timecourse\MOS12_134_532.tif"
"PMTVolts=740	550"
"ScanPower=100	100"
"FocusPosition=0"
"NormalizationFactor:RatioOfMedians=1.19597"
"NormalizationFactor:RatioOfMeans=1.1113"
"NormalizationFactor:MedianOfRatios=1.09521"
"NormalizationFactor:MeanOfRatios=1.13967"
"NormalizationFactor:RegressionRatio=0.817892"
"JpegImage=C:\Documents and Settings\Manuel\My Documents\Malaria Hybes\HB3 Timecourse\MOS12_134.jpg"
"RatioFormulation=W1/W2 (635/532)"
"Barcode="
"ImageOrigin=960, 24120"
"JpegOrigin=970, 24170"
"Creator=GenePix Pro 3.0.6.89"
"Temperature=27.79"
"LaserPower=3.48	3.46"
"LaserOnTime=9157	9157"
"Supplier="
"Block"	"Column"	"Row"	"Name"	"ID"	"X"	"Y"	"Dia."	"F635 Median"	"F635 Mean"	"F635 SD"	"B635 Median"	"B635 Mean"	"B635 SD"	"% > B635+1SD"	"% > B635+2SD"	"F635 % Sat."	"F532 Median"	"F532 Mean"	"F532 SD"	"B532 Median"	"B532 Mean"	"B532 SD"	"% > B532+1SD"	"% > B532+2SD"	"F532 % Sat."	"Ratio of Medians"	"Ratio of Means"	"Median of Ratios"	"Mean of Ratios"	"Ratios SD"	"Rgn Ratio"	"Rgn R�"	"F Pixels"	"B Pixels"	"Sum of Medians"	"Sum of Means"	"Log Ratio"	"F635 Median - B635"	"F532 Median - B532"	"F635 Mean - B635"	"F532 Mean - B532"	"Flags"
1	1	1	"PFE0192"	"E18031_6"	1290	24480	120	1360	1352	447	114	117	33	100	100	0	2238	2153	692	101	102	14	100	100	0	0.583	0.603	0.599	0.594	1.334	0.602	0.894	120	658	3383	3290	-0.778	1246	2137	1238	2052	0
1	2	1	"PFE0272"	"E20827_3"	1490	24480	130	184	194	61	115	117	36	71	49	0	329	316	109	102	103	18	95	95	0	0.304	0.369	0.370	0.338	2.414	0.386	0.414	120	641	296	293	-1.718	69	227	79	214	0
1	3	1	"PFE0225"	"E18877_1"	1680	24480	130	248	248	76	110	115	36	93	80	0	334	316	97	102	104	18	95	95	0	0.595	0.645	0.641	0.629	1.804	0.635	0.621	120	614	370	352	-0.749	138	232	138	214	0
1	4	1	"PFE0214"	"E18651_4"	1860	24480	130	288	296	90	113	116	34	95	91	0	625	591	195	102	104	15	97	97	0	0.335	0.374	0.363	0.351	1.721	0.356	0.712	120	639	698	672	-1.579	175	523	183	489	0
1	5	1	"PFE0258"	"E20360_1"	2060	24480	130	328	325	109	118	121	37	95	85	0	2502	2553	1141	104	111	73	97	96	0	0.088	0.085	0.084	0.083	1.794	0.079	0.780	120	641	2608	2656	-3.513	210	2398	207	2449	0
1	6	1	"PFE0606"	"E714_15"	2250	24490	120	202	207	66	119	121	37	78	55	0	233	227	67	102	109	78	74	33	0	0.634	0.704	0.728	0.687	2.376	0.372	0.211	120	529	214	213	-0.658	83	131	88	125	0
1	7	1	"PFF1886"	"F7915_1"	2430	24480	130	512	501	184	116	120	42	97	95	0	501	492	178	104	107	25	97	96	0	0.997	0.992	0.928	0.944	1.803	0.979	0.806	120	625	793	773	-0.004	396	397	385	388	0
1	8	1	"PFF0067"	"F11738_1"	2630	24490	130	325	396	559	115	119	37	98	94	0	484	476	125	105	107	25	100	100	0	0.554	0.757	0.594	0.566	1.988	2.861	0.163	120	597	589	652	-0.852	210	379	281	371	0
1	9	1	"PFF0367"	"F20673_1"	2810	24490	130	650	628	196	115	119	33	97	96	0	836	806	246	104	105	14	100	100	0	0.731	0.731	0.730	0.706	1.528	0.728	0.873	120	591	1267	1215	-0.452	535	732	513	702	0
1	10	1	"PFF1686"	"F66030_3"	3000	24490	130	2175	2066	651	117	121	35	100	100	0	1534	1446	439	105	106	15	100	100	0	1.440	1.453	1.430	1.442	1.400	1.484	0.918	120	640	3487	3290	0.526	2058	1429	1949	1341	0
1	11	1	"PFF1346"	"F54003_1"	3200	24480	130	1712	1582	550	114	118	39	99	98	0	1394	1292	466	105	106	19	100	100	0	1.240	1.237	1.199	1.260	1.366	1.212	0.936	120	645	2887	2655	0.310	1598	1289	1468	1187	0
1	12	1	"PFF0819"	"F36648_2"	3380	24490	130	233	242	79	115	121	51	85	57	0	364	362	108	104	107	24	97	95	0	0.454	0.492	0.465	0.437	2.171	0.485	0.547	120	609	378	385	-1.140	118	260	127	258	0
1	13	1	"PFF0467"	"F23644_4"	3570	24480	130	12906	11841	4297	121	123	39	100	100	0	13515	12303	4441	109	112	25	100	100	0	0.954	0.961	0.950	0.954	1.482	0.939	0.936	120	728	26191	23914	-0.068	12785	13406	11720	12194	0
1	14	1	"PFF1450"	"F57655_2"	3770	24480	110	202	210	62	120	124	38	80	57	0	181	182	45	109	112	27	86	76	0	1.139	1.233	1.199	1.167	2.501	1.658	0.396	80	446	154	163	0.188	82	72	90	73	0
1	15	1	"PFF0809"	"F36380_1"	3920	24500	150	137	145	51	117	122	40	33	14	0	116	124	30	107	111	23	34	17	0	2.222	1.647	2.149	1.843	3.301	2.614	0.136	156	760	29	45	1.152	20	9	28	17	-50
1	16	1	"PFF0511"	"F25016_1"	4140	24480	130	373	383	129	116	122	42	96	91	0	270	266	71	106	109	23	97	93	0	1.567	1.669	1.637	1.612	1.837	1.911	0.667	120	672	421	427	0.648	257	164	267	160	0
1	17	1	"PFF1712"	"F67192_1"	4330	24490	130	266	265	84	115	118	36	93	84	0	389	371	102	105	106	14	98	97	0	0.532	0.564	0.545	0.534	1.855	0.582	0.608	120	616	435	416	-0.911	151	284	150	266	0
1	18	1	"PFF0870"	"F39343_3"	4520	24490	130	147	155	52	116	117	33	47	22	0	352	344	98	104	105	14	99	98	0	0.125	0.162	0.194	0.189	2.889	0.156	0.156	120	623	279	279	-3.000	31	248	39	240	0
1	19	1	"PFF1637"	"F64125_2"	4710	24490	130	352	357	102	117	119	34	99	95	0	506	471	127	104	105	14	99	99	0	0.585	0.654	0.641	0.628	1.619	0.654	0.797	120	633	637	607	-0.775	235	402	240	367	0
1	20	1	"PFF0483"	"F23940_2"	4910	24480	130	285	285	91	118	119	31	93	86	0	368	366	121	104	104	13	95	95	0	0.633	0.637	0.599	0.621	2.375	0.601	0.643	120	644	431	429	-0.661	167	264	167	262	0
1	21	1	"PFF0101"	"F13309_2"	5090	24480	130	466	472	155	115	118	33	96	95	0	395	377	121	104	105	14	97	97	0	1.206	1.308	1.261	1.341	1.721	1.332	0.820	120	661	642	630	0.270	351	291	357	273	0
1	22	1	"PFF1826"	"F71130_4"	5300	24480	130	248	253	73	115	118	34	90	83	0	508	475	143	106	107	14	96	96	0	0.331	0.374	0.360	0.362	1.983	0.332	0.564	120	767	535	507	-1.596	133	402	138	369	0
1	1	2	"PFF0961"	"F42117_4"	1300	24660	120	211	220	64	116	120	51	80	46	0	228	222	59	99	100	14	96	93	0	0.736	0.846	0.819	0.751	2.278	1.321	0.315	120	548	224	227	-0.441	95	129	104	123	0
1	2	2	"PFF1620"	"F63632_3"	1480	24660	130	205	212	63	117	122	52	75	42	0	451	451	144	103	104	15	97	97	0	0.253	0.273	0.281	0.270	2.238	0.285	0.337	120	555	436	443	-1.984	88	348	95	348	0
1	3	2	"PFM0802"	"M5804_3"	1680	24660	130	187	191	54	112	117	36	75	50	0	382	363	119	102	104	15	95	95	0	0.268	0.303	0.311	0.310	2.637	0.282	0.442	120	554	355	340	-1.900	75	280	79	261	0
1	4	2	"PFM0091"	"M1661_1"	1880	24670	130	575	576	211	112	118	36	98	96	0	532	509	157	101	103	16	97	97	0	1.074	1.137	1.129	1.072	1.520	1.173	0.852	120	495	894	872	0.103	463	431	464	408	0
1	5	2	"PFM0462"	"M3816_2"	2060	24660	130	3379	3270	1230	119	123	39	100	100	0	2424	2299	823	101	109	85	99	98	0	1.403	1.434	1.449	1.424	1.401	1.446	0.925	120	452	5583	5349	0.489	3260	2323	3151	2198	0
1	6	2	"PFM0294"	"M29681_1"	2250	24660	120	279	287	80	119	122	40	96	87	0	548	510	141	100	105	43	99	97	0	0.357	0.410	0.391	0.399	1.717	0.408	0.682	120	470	608	578	-1.485	160	448	168	410	0
1	7	2	"PFM0525"	"M42687_2"	2450	24660	130	334	329	98	115	118	35	96	92	0	572	557	159	101	103	16	98	97	0	0.465	0.469	0.490	0.453	1.602	0.448	0.720	120	478	690	670	-1.105	219	471	214	456	0
1	8	2	"PFM0582"	"M45177_10"	2640	24660	130	869	857	301	116	119	33	100	97	0	487	470	147	103	104	16	97	97	0	1.961	2.019	2.083	1.994	1.352	2.035	0.889	120	438	1137	1108	0.972	753	384	741	367	0
1	9	2	"PFM0415"	"M36754_19"	2820	24670	130	240	247	80	114	120	34	91	79	0	305	299	74	104	104	14	98	96	0	0.627	0.682	0.669	0.641	1.832	0.728	0.554	120	520	327	328	-0.674	126	201	133	195	0
1	10	2	"PFM0252"	"M26245_1"	3020	24670	130	380	391	123	117	121	35	99	96	0	284	278	72	104	105	13	98	96	0	1.461	1.575	1.561	1.531	1.798	1.770	0.710	120	528	443	448	0.547	263	180	274	174	0
1	11	2	"PFM0169"	"M21665_1"	3200	24670	130	773	771	249	117	120	33	100	97	0	679	661	192	105	105	17	100	100	0	1.143	1.176	1.180	1.159	1.416	1.196	0.878	120	521	1230	1210	0.193	656	574	654	556	0
1	12	2	"PFM0497"	"M40872_1"	3400	24670	130	248	248	73	116	120	34	92	82	0	324	326	87	104	105	17	99	97	0	0.600	0.595	0.603	0.581	1.666	0.631	0.615	120	543	352	354	-0.737	132	220	132	222	0
1	13	2	"PFM0499"	"M40872_5"	3570	24680	80	137	134	37	120	124	35	26	7	0	137	146	38	107	112	24	59	32	0	0.567	0.359	0.885	0.771	3.867	1.345	0.037	52	292	47	53	-0.819	17	30	14	39	0
1	14	2	"PFM0670"	"M49091_1"	3780	24670	130	183	191	55	120	124	36	71	40	0	357	352	97	108	111	20	98	97	0	0.253	0.291	0.291	0.286	2.204	0.268	0.307	120	540	312	315	-1.983	63	249	71	244	0
1	15	2	"PFM0324"	"M31208_9"	3970	24670	120	193	203	61	115	120	37	75	52	0	439	426	120	105	107	18	100	99	0	0.234	0.274	0.268	0.258	2.301	0.241	0.387	120	433	412	409	-2.098	78	334	88	321	0
1	16	2	"PFM0024"	"M11377_3"	4160	24670	130	1133	1104	400	116	118	35	99	98	0	1085	1037	333	105	106	15	100	100	0	1.038	1.060	1.043	1.008	1.527	1.059	0.892	120	503	1997	1920	0.053	1017	980	988	932	0
1	17	2	"PFM0019"	"M11356_1"	4340	24670	120	140	145	44	118	119	33	42	15	0	269	262	64	105	107	15	95	95	0	0.134	0.172	0.259	0.245	2.805	0.165	0.068	120	499	186	184	-2.898	22	164	27	157	0
1	18	2	"PFM0187"	"M22455_1"	4540	24670	130	3092	2960	993	121	123	35	100	100	0	38081	36556	12683	105	106	15	100	100	0	0.078	0.078	0.078	0.077	1.376	0.074	0.919	120	504	40947	39290	-3.676	2971	37976	2839	36451	0
1	19	2	"PFM0042"	"M12812_3"	4730	24670	130	144	144	42	119	123	36	38	14	0	229	229	54	103	105	14	96	96	0	0.198	0.198	0.322	0.326	3.286	0.192	0.046	120	498	151	151	-2.333	25	126	25	126	0
1	20	2	"PFM0044"	"M12812_6"	4910	24670	130	610	595	189	117	119	33	99	99	0	542	524	157	103	104	13	98	98	0	1.123	1.135	1.143	1.181	1.736	1.147	0.831	120	525	932	899	0.167	493	439	478	421	0
1	21	2	"PFN0072"	"N128_74"	5110	24670	130	215	221	71	114	118	33	89	67	0	281	274	67	105	105	13	96	96	0	0.574	0.633	0.552	0.565	2.378	0.663	0.405	120	547	277	276	-0.801	101	176	107	169	0
1	22	2	"PFN0081"	"N128_88"	5290	24670	120	180	184	49	115	120	33	77	48	0	187	189	44	105	106	14	94	90	0	0.793	0.821	0.832	0.842	2.415	1.049	0.310	120	551	147	153	-0.335	65	82	69	84	0
1	1	3	"PFN0030"	"N128_103"	1310	24850	130	4928	4681	1520	116	121	51	100	100	0	2906	2777	860	100	102	15	100	100	0	1.715	1.705	1.724	1.661	1.404	1.728	0.925	120	656	7618	7242	0.778	4812	2806	4565	2677	0
1	2	3	"PFN0126"	"N130_31"	1510	24870	120	147	154	61	118	121	37	41	17	0	170	170	46	102	104	16	90	80	0	0.426	0.529	0.528	0.582	2.761	1.496	0.116	120	466	97	104	-1.229	29	68	36	68	0
1	3	3	"PFN0135"	"N130_44"	1690	24850	130	186	189	57	113	118	35	76	51	0	227	226	55	100	102	15	96	94	0	0.575	0.603	0.622	0.575	2.379	0.705	0.320	120	489	200	202	-0.799	73	127	76	126	0
1	4	3	"PFN0150"	"N131_2"	1870	24850	130	429	426	118	112	117	36	98	95	0	334	337	95	100	101	16	100	100	0	1.355	1.325	1.347	1.335	1.534	1.339	0.777	120	491	551	551	0.438	317	234	314	237	0
1	5	3	"PFB0094"	"B325"	2060	24830	150	130	134	37	116	120	37	31	8	0	142	142	33	100	101	16	76	60	0	0.333	0.429	0.829	0.795	2.853	2.795	0.037	156	574	56	60	-1.585	14	42	18	42	-50
1	6	3	"PFB0096"	"B327"	2260	24850	130	497	496	166	117	121	35	99	96	0	666	654	178	101	103	15	100	100	0	0.673	0.685	0.713	0.644	1.583	0.716	0.823	120	512	945	932	-0.572	380	565	379	553	0
1	7	3	"PFB0098"	"B34"	2480	24830	150	125	130	40	116	118	34	25	10	0	105	108	22	103	104	14	28	13	0	4.500	2.800	2.267	2.048	4.002	18.319	0.007	156	534	11	19	2.170	9	2	14	5	-50
1	8	3	"PFB0100"	"B343"	2630	24850	130	2164	2156	723	116	118	33	100	100	0	1777	1732	613	105	106	16	100	100	0	1.225	1.254	1.267	1.269	1.456	1.233	0.896	120	480	3720	3667	0.293	2048	1672	2040	1627	0
1	9	3	"PFB0103"	"B347"	2830	24860	120	194	200	59	115	117	33	80	58	0	229	223	52	105	106	15	95	94	0	0.637	0.720	0.688	0.674	2.613	0.884	0.356	120	499	203	203	-0.650	79	124	85	118	0
1	10	3	"PFB0106"	"B362"	3020	24860	120	154	159	44	114	119	34	55	27	0	181	178	37	105	105	13	95	88	0	0.526	0.616	0.767	0.639	2.768	1.064	0.142	120	484	116	118	-0.926	40	76	45	73	0
1	11	3	"PFB0128"	"B405"	3210	24850	130	179	184	53	115	120	33	69	47	0	201	198	45	104	105	15	96	90	0	0.660	0.734	0.775	0.675	2.589	0.967	0.313	120	517	161	163	-0.600	64	97	69	94	0
1	12	3	"PFB0131"	"B415"	3400	24860	130	313	327	112	114	117	33	98	93	0	262	263	68	103	104	15	98	98	0	1.252	1.331	1.315	1.274	1.826	1.546	0.672	120	506	358	373	0.324	199	159	213	160	0
1	13	3	"PFB0133"	"B418"	3580	24860	150	139	145	43	116	119	36	39	14	0	133	132	24	105	107	18	62	32	0	0.821	1.074	1.284	1.334	3.592	4.676	0.070	156	628	51	56	-0.284	23	28	29	27	-50
1	14	3	"PFB0135"	"B424"	3790	24850	120	818	783	262	119	121	36	100	100	0	691	637	196	105	107	15	100	99	0	1.193	1.248	1.246	1.247	1.439	1.258	0.867	120	430	1285	1196	0.254	699	586	664	532	0
1	15	3	"PFB0137"	"B427"	3950	24860	150	127	128	39	120	126	46	14	3	0	111	113	20	106	107	15	29	10	0	1.400	1.143	1.636	1.742	3.885	33.471	0.028	156	536	12	15	0.485	7	5	8	7	-50
1	16	3	"PFB0139"	"B431"	4150	24850	130	1567	1578	547	119	124	46	100	100	0	1089	1036	372	106	109	31	100	98	0	1.473	1.569	1.531	1.632	1.549	1.554	0.903	120	541	2431	2389	0.559	1448	983	1459	930	0
1	17	3	"PFB0155"	"B464"	4340	24860	110	152	157	45	120	123	35	47	22	0	140	142	29	106	109	32	51	16	0	0.941	1.028	1.141	1.169	3.427	4.093	0.057	80	471	66	73	-0.087	32	34	37	36	0
1	18	3	"PFB0158"	"B467"	4540	24860	130	362	361	113	119	124	36	99	94	0	283	282	83	106	107	15	95	93	0	1.373	1.375	1.265	1.333	1.773	1.515	0.655	120	472	420	418	0.457	243	177	242	176	0
1	19	3	"PFB0160"	"B47"	4690	24860	150	125	127	34	120	124	36	16	5	0	109	111	16	104	106	14	32	9	0	1.000	1.000	1.707	1.999	4.238	0.010	0.000	156	524	10	14	0.000	5	5	7	7	-50
1	20	3	"PFB0163"	"B476"	4920	24860	150	136	144	43	116	121	36	41	9	0	120	120	20	104	106	14	51	26	0	1.250	1.750	1.667	1.431	3.774	31.862	0.004	156	650	36	44	0.322	20	16	28	16	-50
1	21	3	"PFB0166"	"B484"	5120	24860	130	612	588	189	116	120	35	99	96	0	342	328	77	105	106	15	99	98	0	2.093	2.117	2.066	2.070	1.576	2.409	0.819	120	543	733	695	1.065	496	237	472	223	0
1	22	3	"PFB0168"	"B489"	5300	24860	120	181	185	57	118	123	52	60	22	0	323	318	81	106	108	14	100	100	0	0.290	0.316	0.318	0.310	2.424	0.300	0.294	120	540	280	279	-1.784	63	217	67	212	0
1	1	4	"PFB0186"	"B513"	1310	25040	130	255	261	84	114	118	35	90	80	0	409	403	114	100	102	14	98	97	0	0.456	0.485	0.464	0.467	1.877	0.502	0.633	120	625	450	450	-1.132	141	309	147	303	0
1	2	4	"PFB0188"	"B516"	1510	25040	150	128	133	38	118	121	35	24	10	0	123	128	26	99	101	15	62	42	0	0.417	0.517	1.120	1.115	3.904	5.084	0.044	156	553	34	44	-1.263	10	24	15	29	-50
1	3	4	"PFB0191"	"B521"	1690	25030	130	742	748	222	113	116	33	100	100	0	1309	1221	432	98	99	13	100	100	0	0.519	0.565	0.555	0.591	1.431	0.529	0.887	120	451	1840	1758	-0.945	629	1211	635	1123	0
1	4	4	"PFB0193"	"B527"	1880	25040	120	279	275	84	114	116	33	95	87	0	271	261	60	99	100	16	99	97	0	0.959	0.994	0.986	0.941	1.849	1.100	0.618	120	472	337	323	-0.060	165	172	161	162	0
1	5	4	"PFB0195"	"B530"	2080	25040	120	168	171	48	117	120	34	65	30	0	144	144	31	99	101	13	85	72	0	1.133	1.200	1.275	1.291	3.055	2.822	0.156	120	497	96	99	0.181	51	45	54	45	0
1	6	4	"PFB0198"	"B536"	2250	25040	120	213	216	63	116	120	35	84	66	0	451	448	136	100	101	14	99	99	0	0.276	0.287	0.267	0.265	2.213	0.264	0.510	120	388	448	448	-1.855	97	351	100	348	0
1	7	4	"PFD0038"	"D12635_8"	2410	25010	150	120	122	37	114	119	46	14	1	0	109	111	19	102	104	15	32	13	0	0.857	0.889	1.813	1.782	3.459	9.489	0.025	156	609	13	17	-0.222	6	7	8	9	-50
1	8	4	"PFD0046"	"D13568_2"	2640	25040	120	298	308	102	115	117	35	95	91	0	500	474	141	104	107	31	97	96	0	0.462	0.522	0.509	0.525	1.803	0.519	0.693	120	511	579	563	-1.114	183	396	193	370	0
1	9	4	"PFD0050"	"D14936_1"	2820	25040	120	190	198	62	118	124	78	44	12	0	169	167	36	107	108	15	87	79	0	1.161	1.333	1.304	1.154	2.926	2.061	0.375	120	480	134	140	0.216	72	62	80	60	0
1	10	4	"PFD0055"	"D15909_10"	3030	25040	130	1019	1018	347	116	124	73	99	98	0	1382	1316	420	106	107	14	100	100	0	0.708	0.745	0.725	0.744	1.522	0.742	0.872	120	571	2179	2112	-0.499	903	1276	902	1210	0
1	11	4	"PFD0058"	"D15909_5"	3210	25040	130	409	420	129	115	119	33	100	97	0	340	317	90	105	105	14	96	96	0	1.251	1.439	1.383	1.420	1.659	1.509	0.764	120	458	529	517	0.323	294	235	305	212	0
1	12	4	"PFD0060"	"D16430_1"	3370	25060	150	125	127	39	115	118	34	27	6	0	105	105	17	104	105	15	16	6	0	10.000	12.000	2.667	2.674	4.173	12.831	0.020	156	556	11	13	3.322	10	1	12	1	-50
1	13	4	"PFD0079"	"D16785_4"	3590	25040	130	1140	1091	368	114	117	34	100	100	0	2094	1949	607	104	105	16	100	100	0	0.516	0.530	0.527	0.514	1.392	0.519	0.893	120	523	3016	2822	-0.956	1026	1990	977	1845	0
1	14	4	"PFD0082"	"D16785_6"	3770	25040	120	244	248	76	117	121	36	88	80	0	314	306	76	105	106	16	98	97	0	0.608	0.652	0.657	0.616	2.027	0.690	0.509	120	477	336	332	-0.719	127	209	131	201	0
1	15	4	"PFD0085"	"D16785_9"	3970	25040	120	426	424	123	120	125	45	100	95	0	404	391	109	106	107	16	99	97	0	1.027	1.067	1.120	1.096	1.637	1.089	0.803	120	461	604	589	0.038	306	298	304	285	0
1	16	4	"PFD0087"	"D17715_10"	4160	25040	130	381	380	121	118	123	48	96	90	0	245	245	62	103	106	31	97	90	0	1.852	1.845	1.730	1.727	1.745	2.128	0.696	120	514	405	404	0.889	263	142	262	142	0
1	17	4	"PFD0092"	"D17715_109"	4340	25050	130	200	204	66	119	121	34	75	59	0	343	324	89	104	104	14	96	95	0	0.339	0.386	0.396	0.355	2.065	0.431	0.413	120	525	320	305	-1.561	81	239	85	220	0
1	18	4	"PFD0094"	"D17715_110"	4530	25040	130	888	866	276	118	122	36	97	96	0	675	626	192	104	105	14	98	97	0	1.349	1.433	1.424	1.397	1.489	1.434	0.892	120	462	1341	1270	0.431	770	571	748	522	0
1	19	4	"PFD0112"	"D17715_16"	4720	25040	150	133	137	41	118	120	35	28	9	0	113	116	20	104	106	14	39	15	0	1.667	1.583	2.361	1.892	5.289	20.649	0.008	156	560	24	31	0.737	15	9	19	12	-50
1	20	4	"PFD0115"	"D17715_20"	4920	25050	130	138	146	45	116	118	33	41	20	0	180	176	41	105	106	14	91	85	0	0.293	0.423	0.465	0.473	2.943	0.843	0.102	120	543	97	101	-1.769	22	75	30	71	0
1	21	4	"PFD0118"	"D17715_25"	5120	25050	110	180	183	57	114	116	29	70	53	0	180	175	39	105	109	17	90	82	0	0.880	0.986	1.098	0.949	2.307	1.485	0.282	80	443	141	139	-0.184	66	75	69	70	0
1	22	4	"PFD0121"	"D17715_28"	5300	25050	120	328	331	105	116	119	32	95	93	0	381	374	102	107	109	16	98	98	0	0.774	0.805	0.792	0.782	1.833	0.843	0.719	120	562	486	482	-0.370	212	274	215	267	0
1	1	5	"PFD0124"	"D17715_32"	1310	25220	130	249	257	87	114	117	33	91	83	0	255	244	75	100	101	14	95	92	0	0.871	0.993	0.992	0.964	2.090	1.084	0.655	120	607	290	287	-0.199	135	155	143	144	0
1	2	5	"PFD0126"	"D17715_37"	1500	25230	130	340	342	108	115	117	32	96	94	0	306	300	76	100	102	16	97	96	0	1.092	1.135	1.115	1.053	1.708	1.235	0.725	120	576	431	427	0.127	225	206	227	200	0
1	3	5	"PFD0143"	"D17715_67"	1700	25230	130	156	163	48	113	115	31	59	35	0	289	282	82	100	100	13	97	95	0	0.228	0.275	0.310	0.277	2.542	0.270	0.227	120	462	232	232	-2.136	43	189	50	182	0
1	4	5	"PFD0145"	"D17715_7"	1840	25220	150	131	135	37	115	118	33	33	11	0	116	119	27	100	101	15	50	29	0	1.000	1.053	1.168	1.309	4.022	4.064	0.053	156	497	32	39	0.000	16	16	20	19	-50
1	5	5	"PFD0147"	"D17715_76"	2030	25240	150	121	124	37	115	119	35	24	7	0	105	105	19	99	101	19	22	4	0	1.000	1.500	1.900	1.575	3.855	13.014	0.006	156	571	12	15	0.000	6	6	9	6	-50
1	6	5	"PFD0149"	"D17715_8"	2250	25220	120	202	207	65	114	120	48	74	46	0	216	210	53	100	101	14	94	91	0	0.759	0.845	0.826	0.763	2.368	1.088	0.448	120	533	204	203	-0.399	88	116	93	110	0
1	7	5	"PFD0151"	"D17715_81"	2460	25230	120	169	172	53	114	119	49	52	20	0	300	291	83	102	104	30	97	94	0	0.278	0.307	0.360	0.297	3.042	0.332	0.143	120	527	253	247	-1.848	55	198	58	189	0
1	8	5	"PFD0153"	"D17715_89"	2630	25220	130	1344	1336	484	113	115	36	99	98	0	1171	1076	368	103	106	31	97	97	0	1.153	1.257	1.231	1.304	1.557	1.260	0.876	120	512	2299	2196	0.205	1231	1068	1223	973	0
1	9	5	"PFE0210"	"E18550_2"	2830	25220	130	539	524	165	115	122	73	96	90	0	627	596	178	104	105	15	98	98	0	0.811	0.831	0.849	0.801	1.406	0.822	0.846	120	585	947	901	-0.303	424	523	409	492	0
1	10	5	"PFE0213"	"E18651_3"	3020	25220	80	170	173	46	113	121	65	38	9	0	143	141	35	105	105	14	67	57	0	1.500	1.667	1.509	1.619	2.981	2.909	0.145	52	308	95	96	0.585	57	38	60	36	0
1	11	5	"PFE0218"	"E18737_1"	3210	25230	120	408	423	169	117	120	32	95	91	0	679	680	265	104	106	31	98	98	0	0.506	0.531	0.516	0.499	1.809	0.526	0.758	120	470	866	882	-0.983	291	575	306	576	0
1	12	5	"PFE0223"	"E1884_3"	3400	25230	130	5841	5511	1827	118	119	33	100	100	0	4866	4622	1572	103	104	15	100	100	0	1.202	1.193	1.197	1.188	1.425	1.203	0.907	120	438	10486	9912	0.265	5723	4763	5393	4519	0
1	13	5	"PFE0226"	"E18877_2"	3590	25230	120	157	164	53	116	119	34	55	35	0	202	207	50	101	102	15	95	91	0	0.406	0.453	0.520	0.455	2.679	0.598	0.214	120	497	142	154	-1.301	41	101	48	106	0
1	14	5	"PFE0228"	"E18957_1"	3780	25230	120	186	192	60	116	119	34	75	51	0	362	359	89	101	102	17	99	99	0	0.268	0.295	0.267	0.261	2.414	0.292	0.377	120	431	331	334	-1.899	70	261	76	258	0
1	15	5	"PFE0249"	"E19870_1"	3940	25230	150	133	134	40	118	124	53	16	1	0	118	119	24	104	105	17	41	20	0	1.071	1.067	1.875	1.841	3.321	13.942	0.023	156	544	29	31	0.100	15	14	16	15	-50
1	16	5	"PFE0251"	"E20152_1"	4150	25230	150	137	141	39	116	121	50	23	3	0	122	123	23	102	105	31	30	3	0	1.050	1.190	1.771	1.373	3.632	8.302	0.018	156	588	41	46	0.070	21	20	25	21	-50
1	17	5	"PFE0257"	"E20313_1"	4360	25240	130	155	163	46	115	116	33	58	34	0	182	184	41	102	105	34	88	65	0	0.500	0.585	0.616	0.586	2.269	0.901	0.246	120	437	120	130	-1.000	40	80	48	82	0
1	18	5	"PFE0260"	"E20360_12"	4510	25230	150	130	137	41	117	119	34	33	10	0	114	117	24	104	105	18	33	14	0	1.300	1.538	1.615	1.367	4.302	3.425	0.167	156	570	23	33	0.379	13	10	20	13	-50
1	19	5	"PFE0265"	"E20424_1"	4740	25240	120	435	430	132	118	121	35	99	95	0	815	797	229	105	106	18	99	99	0	0.446	0.451	0.447	0.437	1.666	0.442	0.793	120	493	1027	1004	-1.163	317	710	312	692	0
1	20	5	"PFE0267"	"E20514_1"	4910	25230	130	532	520	175	116	120	33	98	96	0	862	819	266	105	106	14	97	97	0	0.550	0.566	0.548	0.556	1.678	0.541	0.824	120	515	1173	1118	-0.864	416	757	404	714	0
1	21	5	"PFE0293"	"E22156_1"	5110	25230	130	482	470	157	116	119	33	97	95	0	732	664	222	105	107	17	97	96	0	0.584	0.633	0.648	0.620	1.439	0.622	0.832	120	569	993	913	-0.777	366	627	354	559	0
1	22	5	"PFE0299"	"E22468_1"	5300	25240	130	404	402	134	118	127	109	86	68	0	368	354	106	108	109	15	96	96	0	1.100	1.154	1.179	1.092	1.632	1.204	0.775	120	618	546	530	0.138	286	260	284	246	0
1	1	6	"PFE0302"	"E22504_2"	1300	25410	150	122	128	38	113	116	34	29	8	0	118	117	22	99	101	16	55	20	0	0.474	0.833	1.447	1.402	4.117	11.564	0.012	156	813	28	33	-1.078	9	19	15	18	-50
1	2	6	"PFE0309"	"E2283_4"	1490	25430	110	136	149	52	111	114	31	45	28	0	162	158	36	98	100	17	83	71	0	0.391	0.633	0.801	0.742	3.584	1.088	0.164	80	444	89	98	-1.356	25	64	38	60	0
1	3	6	"PFE0314"	"E22930_2"	1690	25410	120	151	157	45	110	115	32	60	30	0	260	250	63	99	100	13	96	95	0	0.255	0.311	0.359	0.301	2.821	0.292	0.175	120	501	202	198	-1.973	41	161	47	151	0
1	4	6	"PFE0318"	"E23098_1"	1880	25410	130	574	573	182	115	119	34	98	96	0	389	377	105	100	102	19	99	97	0	1.588	1.653	1.576	1.633	1.783	1.721	0.814	120	469	748	735	0.667	459	289	458	277	0
1	5	6	"PFE0353"	"E24637_1"	2070	25410	130	1185	1183	394	113	116	33	100	100	0	1708	1638	480	99	101	19	100	100	0	0.666	0.695	0.690	0.688	1.452	0.692	0.905	120	496	2681	2609	-0.586	1072	1609	1070	1539	0
1	6	6	"PFE0361"	"E248_3"	2260	25410	130	2137	1972	601	114	118	34	100	100	0	1231	1140	337	101	101	14	99	99	0	1.790	1.788	1.801	1.797	1.312	1.793	0.902	120	526	3153	2897	0.840	2023	1130	1858	1039	0
1	7	6	"PFE0363"	"E24971_1"	2440	25420	120	265	269	84	114	118	34	90	84	0	191	191	50	101	101	14	95	91	0	1.678	1.722	1.607	1.611	2.211	2.136	0.489	120	469	241	245	0.747	151	90	155	90	0
1	8	6	"PFE0367"	"E25193_1"	2630	25410	120	152	156	45	112	116	36	53	23	0	152	148	30	100	102	16	84	71	0	0.769	0.917	0.918	0.851	3.003	2.386	0.140	120	458	92	92	-0.379	40	52	44	48	0
1	9	6	"PFE0373"	"E25749_1"	2810	25410	130	234	240	74	114	118	38	88	76	0	587	575	199	100	102	20	98	98	0	0.246	0.265	0.263	0.243	2.517	0.230	0.549	120	560	607	601	-2.021	120	487	126	475	0
1	10	6	"PFE0375"	"E25972_1"	3010	25410	130	252	250	78	112	116	33	92	78	0	782	737	206	101	103	30	100	99	0	0.206	0.217	0.218	0.191	1.890	0.204	0.625	120	602	821	774	-2.282	140	681	138	636	0
1	11	6	"PFF0292"	"F18577_5"	3200	25410	120	228	234	64	113	118	34	92	76	0	258	255	57	101	104	33	97	94	0	0.732	0.786	0.755	0.731	1.710	0.802	0.524	120	466	272	275	-0.449	115	157	121	154	0
1	12	6	"PFF0300"	"F18770_1"	3390	25400	150	123	126	36	115	120	35	21	7	0	106	107	20	102	103	15	25	5	0	2.000	2.200	1.682	1.752	3.226	36.312	0.003	156	575	12	16	1.000	8	4	11	5	-50
1	13	6	"PFF0307"	"F19110_2"	3580	25420	130	348	348	107	115	120	37	96	90	0	297	286	67	99	100	14	98	98	0	1.177	1.246	1.254	1.155	1.677	1.417	0.740	120	516	431	420	0.235	233	198	233	187	0
1	14	6	"PFF0309"	"F19190_1"	3770	25420	130	277	268	84	116	122	47	90	68	0	378	364	92	100	101	16	99	98	0	0.579	0.576	0.555	0.529	2.114	0.607	0.558	120	511	439	416	-0.788	161	278	152	264	0
1	15	6	"PFF0313"	"F19243_2"	3960	25410	130	765	737	229	119	126	58	99	99	0	671	657	210	102	104	17	99	99	0	1.135	1.114	1.099	1.116	1.496	1.101	0.886	120	493	1215	1173	0.183	646	569	618	555	0
1	16	6	"PFF0316"	"F19409_1"	4150	25420	130	198	201	59	114	119	49	71	39	0	251	250	57	101	104	33	97	94	0	0.560	0.584	0.552	0.520	2.384	0.581	0.344	120	486	234	236	-0.837	84	150	87	149	0
1	17	6	"PFF0345"	"F20077_1"	4340	25420	150	132	136	38	111	114	33	39	12	0	109	109	17	102	104	31	7	0	0	3.000	3.571	2.981	2.518	3.987	36.160	0.000	156	515	28	32	1.585	21	7	25	7	-50
1	18	6	"PFF0351"	"F20166_1"	4540	25420	130	201	212	68	117	122	37	83	59	0	180	181	34	104	106	19	94	88	0	1.105	1.234	1.292	1.087	2.500	2.050	0.309	120	482	160	172	0.144	84	76	95	77	0
1	19	6	"PFF0355"	"F20234_1"	4720	25420	120	173	172	51	119	124	36	60	34	0	152	151	28	104	105	14	85	76	0	1.125	1.128	1.410	1.180	3.116	2.725	0.176	120	468	102	100	0.170	54	48	53	47	0
1	20	6	"PFF0357"	"F20284_1"	4920	25420	120	247	244	69	117	121	35	92	78	0	281	274	59	103	104	14	99	98	0	0.730	0.743	0.755	0.684	1.892	0.817	0.534	120	503	308	298	-0.453	130	178	127	171	0
1	21	6	"PFF0360"	"F20385_1"	5110	25420	120	478	477	154	117	120	35	99	97	0	367	371	100	102	103	14	98	98	0	1.362	1.338	1.371	1.310	1.607	1.446	0.751	120	482	626	629	0.446	361	265	360	269	0
1	22	6	"PFF0362"	"F20385_3"	5300	25420	120	653	645	201	118	128	115	98	93	0	577	550	134	104	105	13	100	100	0	1.131	1.182	1.205	1.131	1.465	1.237	0.851	120	522	1008	973	0.178	535	473	527	446	0
1	1	7	"PFF0380"	"F20989_1"	1300	25600	130	468	462	144	113	116	37	97	96	0	625	605	141	99	100	15	99	99	0	0.675	0.690	0.687	0.647	1.566	0.720	0.804	120	626	881	855	-0.567	355	526	349	506	0
1	2	7	"PFF0388"	"F21429_3"	1490	25600	130	1426	1363	444	109	114	37	100	98	0	2248	2225	647	97	98	14	99	99	0	0.612	0.589	0.613	0.569	1.423	0.596	0.917	120	518	3468	3382	-0.708	1317	2151	1254	2128	0
1	3	7	"PFF0396"	"F21560_1"	1680	25600	130	870	861	280	112	117	39	99	97	0	777	769	226	98	98	14	99	99	0	1.116	1.116	1.114	1.077	1.452	1.145	0.900	120	524	1437	1420	0.159	758	679	749	671	0
1	4	7	"PFF0401"	"F21821_1"	1880	25600	130	524	526	166	117	119	38	98	97	0	435	425	112	99	99	15	99	98	0	1.211	1.255	1.275	1.209	1.465	1.347	0.825	120	525	743	735	0.277	407	336	409	326	0
1	5	7	"PFF0404"	"F21902_1"	2060	25600	130	1352	1343	430	114	118	35	100	100	0	1239	1235	372	100	100	14	100	100	0	1.087	1.083	1.104	1.071	1.360	1.092	0.901	120	526	2377	2364	0.120	1238	1139	1229	1135	0
1	6	7	"PFF0407"	"F21981_2"	2250	25600	120	4497	4219	1273	114	117	35	100	100	0	4155	4018	1096	101	101	15	100	100	0	1.081	1.048	1.080	1.024	1.286	1.058	0.946	120	484	8437	8022	0.113	4383	4054	4105	3917	0
1	7	7	"PFF0440"	"F22946_1"	2430	25600	130	249	251	76	112	116	34	91	80	0	193	187	48	100	101	15	91	85	0	1.473	1.598	1.600	1.599	2.452	1.869	0.465	120	520	230	226	0.559	137	93	139	87	0
1	8	7	"PFF0446"	"F23145_4"	2640	25600	150	135	139	40	117	123	43	26	8	0	127	129	27	100	104	21	60	24	0	0.667	0.759	1.129	0.991	3.442	4.995	0.053	156	662	45	51	-0.585	18	27	22	29	-50
1	9	7	"PFF0452"	"F23274_1"	2840	25590	90	154	158	52	121	127	43	42	19	0	144	140	36	103	110	27	57	34	0	0.805	1.000	1.333	1.220	2.353	2.606	0.171	52	356	74	74	-0.313	33	41	37	37	0
1	10	7	"PFF0458"	"F23526_2"	3020	25600	130	853	810	244	115	117	34	100	100	0	965	925	288	103	105	19	99	99	0	0.856	0.845	0.846	0.848	1.356	0.834	0.872	120	549	1600	1517	-0.224	738	862	695	822	0
1	11	7	"PFF0461"	"F23551_1"	3200	25600	130	725	720	230	114	119	35	100	99	0	417	403	103	103	104	15	99	98	0	1.946	2.020	2.093	1.972	1.448	2.134	0.849	120	547	925	906	0.960	611	314	606	300	0
1	12	7	"PFF0463"	"F23564_1"	3400	25610	130	1316	1274	484	113	119	36	100	99	0	1124	1082	304	103	104	15	100	100	0	1.178	1.186	1.164	1.147	1.392	1.262	0.892	120	539	2224	2140	0.237	1203	1021	1161	979	0
1	13	7	"PFF1088"	"F45524_1"	3580	25610	130	637	598	216	115	120	39	99	97	0	399	383	104	100	102	16	99	99	0	1.746	1.707	1.792	1.574	1.713	1.887	0.847	120	480	821	766	0.804	522	299	483	283	0
1	14	7	"PFF1100"	"F45683_2"	3760	25600	120	1245	1277	447	117	123	49	100	99	0	1078	1018	298	100	101	15	100	99	0	1.153	1.264	1.288	1.239	1.494	1.304	0.886	120	463	2106	2078	0.206	1128	978	1160	918	0
1	15	7	"PFF1105"	"F45820_1"	3960	25610	150	145	147	44	119	122	46	30	7	0	128	128	26	101	103	16	67	42	0	0.963	1.037	1.319	1.261	2.672	5.886	0.089	156	574	53	55	-0.054	26	27	28	27	-50
1	16	7	"PFF1110"	"F46067_3"	4150	25600	130	639	629	227	117	121	41	97	96	0	434	425	126	101	103	14	99	99	0	1.568	1.580	1.570	1.508	1.527	1.655	0.840	120	502	855	836	0.649	522	333	512	324	0
1	17	7	"PFF1112"	"F46181_1"	4340	25600	120	417	413	130	119	126	52	95	90	0	249	250	74	101	103	18	95	95	0	2.014	1.973	1.942	1.999	1.682	2.059	0.698	120	464	446	443	1.010	298	148	294	149	0
1	18	7	"PFF1114"	"F46183_2"	4530	25600	120	191	194	59	117	124	48	67	33	0	180	186	45	103	104	17	96	90	0	0.961	0.928	0.883	0.832	2.739	1.468	0.307	120	480	151	160	-0.057	74	77	77	83	0
1	19	7	"PFF1142"	"F4688_1"	4720	25600	120	740	742	211	117	120	34	100	100	0	746	702	217	102	104	15	99	99	0	0.967	1.042	1.027	1.061	1.504	1.026	0.866	120	496	1267	1225	-0.048	623	644	625	600	0
1	20	7	"PFF1151"	"F47145_2"	4920	25610	120	561	546	189	117	119	34	97	97	0	303	297	84	101	103	15	97	97	0	2.198	2.189	2.187	2.217	1.731	2.357	0.779	120	480	646	625	1.136	444	202	429	196	0
1	21	7	"PFF1154"	"F47255_1"	5090	25600	120	189	203	85	118	121	36	76	49	0	134	135	28	102	104	15	73	54	0	2.219	2.576	2.081	2.202	2.733	5.590	0.181	120	458	103	118	1.150	71	32	85	33	0
1	22	7	"PFF1156"	"F47255_3"	5290	25610	150	150	155	52	118	121	37	42	17	0	130	131	24	105	106	15	63	41	0	1.280	1.423	1.439	1.443	3.457	5.900	0.088	156	798	57	63	0.356	32	25	37	26	-50
1	1	8	"PFF1158"	"F47327_1"	1300	25790	120	204	216	76	114	115	36	77	60	0	285	297	114	100	100	13	96	95	0	0.486	0.518	0.537	0.488	2.359	0.542	0.463	120	578	275	299	-1.040	90	185	102	197	0
1	2	8	"PFF1160"	"F47350_1"	1510	25790	150	122	128	44	113	116	37	25	11	0	104	104	20	98	98	13	33	13	0	1.500	2.500	1.889	2.070	3.437	19.978	0.011	156	541	15	21	0.585	9	6	15	6	-50
1	3	8	"PFF1184"	"F48253_6"	1680	25790	150	123	126	35	114	117	39	20	3	0	114	116	22	98	98	12	59	38	0	0.563	0.667	1.403	1.453	4.284	9.437	0.021	156	490	25	30	-0.830	9	16	12	18	-50
1	4	8	"PFF1186"	"F48363_2"	1870	25790	150	120	125	36	114	117	39	21	4	0	116	118	24	99	99	13	55	31	0	0.353	0.579	1.320	1.270	4.361	14.711	0.015	156	569	23	30	-1.503	6	17	11	19	-50
1	5	8	"PFF1188"	"F48395_1"	2060	25790	120	418	423	144	111	116	36	97	95	0	690	657	198	99	100	15	100	100	0	0.519	0.559	0.565	0.516	1.690	0.558	0.821	120	502	898	870	-0.945	307	591	312	558	0
1	6	8	"PFF1190"	"F48424_2"	2250	25790	120	440	444	148	112	117	35	98	95	0	364	368	113	100	101	17	99	98	0	1.242	1.239	1.186	1.222	1.540	1.327	0.766	120	500	592	600	0.313	328	264	332	268	0
1	7	8	"PFF1193"	"F48446_1"	2440	25790	130	196	201	65	112	116	33	81	61	0	244	240	59	100	102	15	97	95	0	0.583	0.636	0.644	0.636	2.044	0.731	0.440	120	533	228	229	-0.778	84	144	89	140	0
1	8	8	"PFF1195"	"F48446_5"	2630	25790	120	360	358	116	114	120	40	96	92	0	248	248	63	103	104	15	97	96	0	1.697	1.683	1.622	1.636	1.791	1.827	0.692	120	482	391	389	0.763	246	145	244	145	0
1	9	8	"PFF1220"	"F49665_1"	2820	25790	120	174	178	53	117	123	41	57	33	0	338	328	98	106	108	18	97	95	0	0.246	0.275	0.292	0.250	2.646	0.259	0.248	120	557	289	283	-2.025	57	232	61	222	0
1	10	8	"PFF1222"	"F49677_3"	3020	25790	120	4006	4113	1679	117	119	35	100	100	0	1704	1728	670	104	104	15	100	100	0	2.431	2.461	2.452	2.445	1.419	2.452	0.927	120	482	5489	5620	1.281	3889	1600	3996	1624	0
1	11	8	"PFF1225"	"F49959_1"	3190	25790	120	164	168	49	117	122	38	55	30	0	256	252	73	104	105	15	96	92	0	0.309	0.345	0.372	0.317	2.759	0.361	0.229	120	546	199	199	-1.693	47	152	51	148	0
1	12	8	"PFF1234"	"F50107_1"	3460	25790	150	118	128	51	116	120	39	21	7	0	106	109	29	103	106	22	15	4	0	0.667	2.000	1.571	1.574	3.639	13.956	0.017	156	685	5	18	-0.585	2	3	12	6	-50
1	13	8	"PFF1237"	"F50551_1"	3560	25790	110	196	199	70	117	120	39	68	50	0	183	182	53	103	107	27	82	66	0	0.988	1.038	1.174	0.904	2.922	1.269	0.291	80	355	159	161	-0.018	79	80	82	79	0
1	14	8	"PFF1239"	"F50598_1"	3770	25790	120	262	276	95	115	121	39	91	83	0	235	239	58	104	107	23	97	92	0	1.122	1.193	1.061	1.119	1.882	1.548	0.533	120	526	278	296	0.166	147	131	161	135	0
1	15	8	"PFF1927"	"F960_2"	3950	25790	130	264	277	84	114	120	37	96	84	0	496	487	150	103	104	15	99	99	0	0.382	0.424	0.407	0.390	1.892	0.399	0.664	120	486	543	547	-1.390	150	393	163	384	0
1	16	8	"PFF1931"	"F960_7"	4140	25790	120	336	340	114	113	120	37	94	91	0	216	216	61	101	103	15	95	89	0	1.939	1.974	1.925	1.977	1.815	2.223	0.679	120	501	338	342	0.955	223	115	227	115	0
1	17	8	"PFF1933"	"F9676_1"	4340	25790	120	272	275	93	118	125	49	85	74	0	377	367	127	103	104	17	95	94	0	0.562	0.595	0.575	0.578	2.178	0.599	0.636	120	479	428	421	-0.831	154	274	157	264	0
1	18	8	"PFI0003"	"I10209_1"	4530	25790	120	932	939	320	114	120	45	98	98	0	650	639	199	103	104	17	99	99	0	1.495	1.539	1.533	1.524	1.392	1.575	0.895	120	521	1365	1361	0.581	818	547	825	536	0
1	19	8	"PFI0005"	"I1033_3"	4730	25790	130	676	663	258	114	118	32	97	97	0	1573	1522	597	104	104	14	99	98	0	0.383	0.387	0.389	0.398	1.850	0.367	0.840	120	548	2031	1967	-1.386	562	1469	549	1418	0
1	20	8	"PFI0009"	"I10565_1"	4910	25800	120	149	158	68	117	119	32	48	26	0	230	220	64	103	104	16	91	88	0	0.252	0.350	0.406	0.355	3.282	0.472	0.099	120	450	159	158	-1.989	32	127	41	117	0
1	21	8	"PFI0038"	"I1136_2"	5090	25800	120	170	174	56	121	123	37	58	32	0	152	150	42	103	105	16	79	70	0	1.000	1.128	1.089	1.107	2.707	2.414	0.211	120	500	98	100	0.000	49	49	53	47	0
1	22	8	"PFI0041"	"I11448_2"	5290	25800	130	2784	2608	1155	120	124	37	99	99	0	5362	5321	2207	107	109	17	100	100	0	0.507	0.477	0.487	0.451	1.649	0.472	0.906	120	627	7919	7702	-0.980	2664	5255	2488	5214	0
1	1	9	"PFI0043"	"I11495_1"	1290	25970	130	1183	1197	458	115	119	36	99	99	0	1991	1955	793	101	102	16	100	99	0	0.565	0.584	0.577	0.590	1.567	0.548	0.880	120	688	2958	2936	-0.823	1068	1890	1082	1854	0
1	2	9	"PFI0045"	"I11523_4"	1490	25970	120	540	554	182	114	119	37	100	99	0	696	671	182	100	101	16	100	100	0	0.715	0.771	0.777	0.742	1.426	0.791	0.828	120	476	1022	1011	-0.484	426	596	440	571	0
1	3	9	"PFI0048"	"I1175_1"	1680	25980	120	172	175	44	114	120	36	66	33	0	206	206	50	100	101	15	95	93	0	0.547	0.575	0.585	0.541	2.482	0.696	0.304	120	449	164	167	-0.870	58	106	61	106	0
1	4	9	"PFI0053"	"I11857_2"	1860	25980	130	268	285	89	112	117	35	96	89	0	217	213	50	101	101	14	95	93	0	1.345	1.545	1.472	1.497	1.965	1.798	0.582	120	520	272	285	0.427	156	116	173	112	0
1	5	9	"PFI0079"	"I12708_1"	2060	25980	110	143	145	36	110	115	34	48	16	0	255	247	58	100	100	15	100	97	0	0.213	0.238	0.274	0.266	2.291	0.241	0.134	80	478	188	182	-2.232	33	155	35	147	0
1	6	9	"PFI0085"	"I12812_3"	2250	25980	120	225	223	70	111	115	33	89	72	0	298	299	71	100	101	15	100	100	0	0.576	0.563	0.528	0.536	1.845	0.621	0.532	120	488	312	311	-0.796	114	198	112	199	0
1	7	9	"PFI0087"	"I12861_2"	2440	25970	120	15567	14765	7219	113	118	35	100	100	0	16116	15585	8420	100	101	13	99	99	0	0.965	0.946	0.889	1.134	2.250	0.915	0.924	120	484	31470	30137	-0.052	15454	16016	14652	15485	0
1	8	9	"PFI0089"	"I12932_1"	2630	25980	120	223	233	78	114	120	36	91	68	0	285	280	71	103	104	15	100	100	0	0.599	0.672	0.668	0.614	2.048	0.760	0.508	120	500	291	296	-0.740	109	182	119	177	0
1	9	9	"PFI0099"	"I13128_2"	2820	25980	130	3013	2854	968	116	119	35	100	100	0	2706	2584	815	105	106	15	100	100	0	1.114	1.104	1.100	1.075	1.435	1.131	0.915	120	558	5498	5217	0.155	2897	2601	2738	2479	0
1	10	9	"PFI0102"	"I13218_1"	3010	25980	130	255	269	88	116	121	35	95	83	0	212	212	51	105	106	16	95	91	0	1.299	1.430	1.364	1.429	2.493	1.845	0.505	120	580	246	260	0.377	139	107	153	107	0
1	11	9	"PFI0124"	"I13978_1"	3210	25980	130	344	342	98	114	117	35	97	93	0	328	319	72	102	104	16	100	100	0	1.018	1.051	1.030	0.991	1.610	1.152	0.750	120	555	456	445	0.025	230	226	228	217	0
1	12	9	"PFI0126"	"I14041_1"	3400	25980	120	160	159	46	112	116	37	55	28	0	229	218	51	101	102	14	96	95	0	0.375	0.402	0.455	0.421	2.428	0.514	0.251	120	497	176	164	-1.415	48	128	47	117	0
1	13	9	"PFI0128"	"I14195_1"	3590	25980	120	2659	2577	858	119	122	41	100	100	0	1983	1934	579	103	105	22	100	100	0	1.351	1.342	1.355	1.321	1.360	1.374	0.927	120	506	4420	4289	0.434	2540	1880	2458	1831	0
1	14	9	"PFI0131"	"I1431_1"	3780	25980	120	183	196	63	118	125	45	67	40	0	193	191	42	104	105	14	95	88	0	0.730	0.897	0.942	0.869	2.631	1.515	0.342	120	500	154	165	-0.453	65	89	78	87	0
1	15	9	"PFI0137"	"I14413_3"	3960	25980	120	1038	987	324	114	122	44	100	100	0	1175	1124	364	104	104	14	100	100	0	0.863	0.856	0.855	0.854	1.407	0.840	0.880	120	450	1995	1893	-0.213	924	1071	873	1020	0
1	16	9	"PFI0141"	"I14670_1"	4140	25980	120	159	159	43	116	119	32	57	30	0	263	262	76	102	103	14	97	94	0	0.267	0.269	0.354	0.310	2.843	0.259	0.210	120	466	204	203	-1.905	43	161	43	160	0
1	17	9	"PFJ0122"	"J167_5"	4330	25970	150	126	135	58	114	117	32	30	12	0	111	116	35	103	104	14	33	16	0	1.500	1.615	2.146	1.905	4.216	3.527	0.173	156	622	20	34	0.585	12	8	21	13	-50
1	18	9	"PFJ0124"	"J167_7"	4520	25970	110	153	158	40	114	119	36	56	28	0	115	116	22	104	106	15	41	20	0	3.545	3.667	2.293	2.171	3.507	6.239	0.067	80	457	50	56	1.826	39	11	44	12	0
1	19	9	"PFJ0128"	"J170_18"	4720	25980	120	291	291	96	113	118	36	93	85	0	239	236	60	106	106	15	96	94	0	1.338	1.369	1.354	1.289	2.056	1.585	0.596	120	524	311	308	0.420	178	133	178	130	0
1	20	9	"PFJ0137"	"J171_6"	4920	25990	150	115	121	38	116	119	39	17	4	0	101	101	15	104	106	24	4	0	0	0.333	-1.667	1.775	1.788	4.006	40.114	0.002	156	523	-4	2	-1.585	-1	-3	5	-3	-50
1	21	9	"PFJ0150"	"J181_2"	5100	25990	120	275	287	95	117	122	41	91	81	0	367	358	114	103	105	15	96	95	0	0.598	0.667	0.682	0.636	1.822	0.716	0.624	120	486	422	425	-0.741	158	264	170	255	0
1	22	9	"PFJ0153"	"J181_9"	5300	25980	120	340	353	120	119	123	34	98	94	0	630	613	196	107	108	15	100	100	0	0.423	0.462	0.454	0.445	1.629	0.470	0.763	120	593	744	740	-1.243	221	523	234	506	0
1	1	10	"PFJ0179"	"J198_2"	1270	26160	80	135	142	53	114	120	38	28	9	0	123	121	24	100	103	17	59	30	0	0.913	1.333	1.949	2.027	3.755	7.177	0.113	52	301	44	49	-0.131	21	23	28	21	0
1	2	10	"PFJ0184"	"J206_1"	1490	26160	120	232	241	72	115	120	38	90	74	0	354	350	115	100	103	18	97	95	0	0.461	0.504	0.478	0.506	2.233	0.475	0.523	120	571	371	376	-1.118	117	254	126	250	0
1	3	10	"PFJ0186"	"J206_6"	1680	26150	110	169	170	50	112	117	36	63	36	0	195	186	45	100	101	15	91	87	0	0.600	0.674	0.775	0.693	2.510	0.987	0.200	80	457	152	144	-0.737	57	95	58	86	0
1	4	10	"PFJ0188"	"J212_1"	1880	26160	120	198	201	63	115	119	35	79	57	0	359	341	103	100	102	14	97	95	0	0.320	0.357	0.341	0.362	2.391	0.352	0.400	120	564	342	327	-1.642	83	259	86	241	0
1	5	10	"PFJ0190"	"J212_4"	2110	26180	150	123	125	35	114	116	33	23	5	0	107	108	20	101	101	13	37	17	0	1.500	1.571	1.686	1.366	3.330	11.762	0.018	156	597	15	18	0.585	9	6	11	7	-50
1	6	10	"PFJ0197"	"J218_1"	2250	26160	120	160	163	41	111	112	32	63	35	0	138	141	45	99	99	13	77	67	0	1.256	1.238	1.289	1.278	3.172	1.712	0.148	120	420	88	94	0.329	49	39	52	42	0
1	7	10	"PFJ0220"	"J222_7"	2440	26160	120	325	319	98	112	117	35	96	90	0	222	225	60	98	99	13	96	93	0	1.718	1.630	1.657	1.628	1.778	1.771	0.663	120	534	337	334	0.781	213	124	207	127	0
1	8	10	"PFJ0228"	"J227_3"	2630	26170	120	720	689	270	115	120	39	96	95	0	474	461	150	102	103	14	98	97	0	1.626	1.599	1.583	1.655	1.881	1.703	0.839	120	505	977	933	0.702	605	372	574	359	0
1	9	10	"PFJ0231"	"J22_1"	2820	26160	110	246	255	90	117	121	37	90	77	0	211	202	49	105	106	16	92	87	0	1.217	1.423	1.385	1.397	2.016	1.707	0.524	80	489	235	235	0.283	129	106	138	97	0
1	10	10	"PFJ0233"	"J22_3"	3040	26190	150	122	126	39	115	121	37	21	7	0	99	101	17	105	107	18	10	3	0	-1.167	-2.750	1.867	2.198	3.141	18.182	0.010	156	656	1	7	Error	7	-6	11	-4	-50
1	11	10	"PFJ0238"	"J232_6"	3210	26150	110	138	144	45	117	119	34	37	15	0	151	154	36	104	107	18	82	63	0	0.447	0.540	0.722	0.702	2.854	1.388	0.058	80	406	68	77	-1.162	21	47	27	50	0
1	12	10	"PFJ0242"	"J236_1"	3390	26170	130	277	285	99	117	120	38	90	81	0	316	313	97	101	103	15	97	97	0	0.744	0.792	0.825	0.759	1.996	0.854	0.651	120	582	375	380	-0.426	160	215	168	212	0
1	13	10	"PFJ0262"	"J248_1"	3580	26160	110	275	284	91	119	123	41	90	81	0	201	200	53	102	104	18	92	85	0	1.576	1.684	1.687	1.626	1.853	2.008	0.606	80	450	255	263	0.656	156	99	165	98	0
1	14	10	"PFJ0264"	"J248_11"	3780	26200	150	127	128	38	121	125	42	17	2	0	105	109	24	103	104	17	21	9	0	3.000	1.167	2.571	2.584	3.293	10.013	0.024	156	546	8	13	1.585	6	2	7	6	-50
1	15	10	"PFJ0267"	"J248_5"	3950	26170	150	117	121	34	121	124	40	9	3	0	113	116	22	103	104	15	41	19	0	-0.400	0.000	1.333	1.426	3.371	18.305	0.009	156	520	6	13	Error	-4	10	0	13	-50
1	16	10	"PFJ0271"	"J252_2"	4150	26170	120	188	192	81	120	122	35	70	45	0	299	291	71	103	104	14	98	98	0	0.347	0.383	0.368	0.335	2.562	0.471	0.297	120	482	264	260	-1.527	68	196	72	188	0
1	17	10	"PFJ0273"	"J252_4"	4340	26170	120	848	842	314	117	123	48	99	99	0	760	711	227	104	106	15	100	100	0	1.114	1.194	1.238	1.161	1.617	1.264	0.853	120	498	1387	1332	0.156	731	656	725	607	0
1	18	10	"PFJ0275"	"J2541_2"	4530	26170	120	176	179	53	113	120	46	57	31	0	212	208	52	106	107	17	94	91	0	0.594	0.647	0.680	0.640	2.421	1.180	0.196	120	588	169	168	-0.751	63	106	66	102	0
1	19	10	"PFK0357"	"Kn3479_1"	4770	26170	150	130	140	63	114	122	55	17	7	0	111	133	67	106	108	30	21	12	0	3.200	0.963	1.537	1.695	3.579	2.637	0.184	156	641	21	53	1.678	16	5	26	27	-100
1	20	10	"PFK0369"	"Kn3690_1"	4900	26160	110	746	746	231	118	121	35	100	100	0	753	723	209	106	110	38	100	100	0	0.971	1.018	0.989	1.008	1.424	0.970	0.820	80	346	1275	1245	-0.043	628	647	628	617	0
1	21	10	"PFK0371"	"Kn3698_1"	5090	26170	110	308	314	99	117	124	45	93	87	0	408	393	145	104	109	35	96	93	0	0.628	0.682	0.650	0.676	2.012	0.718	0.603	80	467	495	486	-0.670	191	304	197	289	0
1	22	10	"PFK0373"	"Kn3698_4"	5270	26170	110	373	384	127	117	122	39	97	97	0	727	739	278	107	113	40	98	97	0	0.413	0.422	0.427	0.432	1.558	0.411	0.801	80	503	876	899	-1.276	256	620	267	632	0
1	1	11	"PFK0375"	"Kn3744_1"	1290	26350	110	598	624	272	112	118	40	98	98	0	771	752	249	99	100	13	100	100	0	0.723	0.784	0.698	0.737	1.668	0.777	0.695	80	577	1158	1165	-0.468	486	672	512	653	0
1	2	11	"PFK0378"	"Kn3773_1"	1490	26340	120	224	228	71	112	116	34	85	70	0	238	232	70	99	100	13	95	93	0	0.806	0.872	0.913	0.808	2.448	0.959	0.546	120	533	251	249	-0.312	112	139	116	133	0
1	3	11	"PFK0408"	"Kn4447_1"	1680	26350	120	165	169	52	110	114	32	68	42	0	174	172	36	99	100	14	95	89	0	0.733	0.808	0.850	0.788	2.487	1.326	0.268	120	540	130	132	-0.447	55	75	59	73	0
1	4	11	"PFK0410"	"Kn4524_1"	1860	26350	120	155	168	51	112	115	33	59	38	0	296	290	86	99	100	13	96	95	0	0.218	0.293	0.326	0.314	3.007	0.250	0.208	120	481	240	247	-2.196	43	197	56	191	0
1	5	11	"PFK0412"	"Kn459_3"	2060	26350	120	877	860	271	113	117	35	100	100	0	1290	1136	345	100	100	13	100	100	0	0.642	0.721	0.701	0.726	1.513	0.710	0.865	120	465	1954	1783	-0.639	764	1190	747	1036	0
1	6	11	"PFK0415"	"Kn4670_1"	2230	26350	110	166	171	47	112	115	34	67	37	0	161	165	46	99	99	13	87	86	0	0.871	0.894	0.910	0.875	2.653	1.230	0.239	80	440	116	125	-0.199	54	62	59	66	0
1	7	11	"PFK0423"	"Kn4895_2"	2430	26360	100	137	146	48	112	115	30	45	27	0	157	158	40	98	99	13	88	85	0	0.424	0.567	0.671	0.575	3.031	0.835	0.102	80	467	84	94	-1.239	25	59	34	60	0
1	8	11	"PFK0431"	"Kn5081_1"	2630	26350	120	231	233	63	114	117	36	90	73	0	589	547	162	100	101	14	99	99	0	0.239	0.266	0.257	0.247	1.887	0.257	0.598	120	566	606	566	-2.063	117	489	119	447	0
1	9	11	"PFK0462"	"Kn585_3"	2830	26350	110	299	307	84	120	123	41	98	88	0	492	461	146	103	105	18	98	98	0	0.460	0.522	0.540	0.534	1.864	0.501	0.705	80	405	568	545	-1.120	179	389	187	358	0
1	10	11	"PFK0466"	"Kn588_2"	3000	26350	130	263	264	84	113	121	46	85	79	0	511	485	148	101	103	14	99	99	0	0.366	0.393	0.383	0.353	1.962	0.381	0.635	120	442	560	535	-1.451	150	410	151	384	0
1	11	11	"PFK0469"	"Kn5905_4"	3190	26350	110	160	167	51	115	119	38	53	26	0	299	284	79	103	106	20	96	95	0	0.230	0.287	0.323	0.291	2.487	0.298	0.233	80	461	241	233	-2.123	45	196	52	181	0
1	12	11	"PFK0476"	"Kn603_2"	3380	26360	120	1020	974	378	121	125	59	95	95	0	1819	1655	583	103	107	31	99	99	0	0.524	0.550	0.563	0.525	1.659	0.547	0.868	120	550	2615	2405	-0.933	899	1716	853	1552	0
1	13	11	"PFK0484"	"Kn656_1"	3590	26350	120	202	206	56	119	121	39	81	52	0	252	246	61	103	104	18	98	95	0	0.557	0.608	0.604	0.592	1.968	0.715	0.441	120	516	232	230	-0.844	83	149	87	143	0
1	14	11	"PFK0486"	"Kn657_2"	3770	26350	120	794	785	268	117	122	38	100	98	0	470	465	152	101	102	14	100	98	0	1.835	1.835	1.872	1.875	1.614	1.854	0.875	120	400	1046	1032	0.876	677	369	668	364	0
1	15	11	"PFK0519"	"Kn819_1"	3960	26360	120	609	617	236	120	127	45	97	95	0	2036	2004	743	102	104	16	100	100	0	0.253	0.261	0.264	0.252	1.609	0.253	0.840	120	460	2423	2399	-1.984	489	1934	497	1902	0
1	16	11	"PFK0523"	"Kn8362_1"	4150	26350	120	443	428	126	117	122	38	98	96	0	422	403	128	102	104	14	97	96	0	1.019	1.033	1.032	1.050	1.838	1.017	0.714	120	498	646	612	0.027	326	320	311	301	0
1	17	11	"PFK0526"	"Kn8409_1"	4340	26360	130	177	177	54	114	120	39	64	39	0	375	359	104	102	104	15	97	96	0	0.231	0.245	0.282	0.253	2.443	0.253	0.276	120	533	336	320	-2.115	63	273	63	257	0
1	18	11	"PFK0538"	"Kn906_1"	4530	26360	120	523	524	176	115	122	41	100	97	0	504	458	123	102	105	16	100	100	0	1.015	1.149	1.164	1.114	1.542	1.218	0.807	120	481	810	765	0.021	408	402	409	356	0
1	19	11	"PFK0541"	"Kn918_1"	4710	26360	130	1241	1197	395	118	126	58	100	99	0	1473	1337	383	105	106	13	100	100	0	0.821	0.876	0.909	0.851	1.497	0.889	0.871	120	495	2491	2311	-0.285	1123	1368	1079	1232	0
1	20	11	"PFK0549"	"Kn945_1"	4910	26360	130	1163	1121	371	124	129	58	100	99	0	1109	1019	256	105	109	32	100	100	0	1.035	1.091	1.078	1.042	1.417	1.152	0.900	120	546	2043	1911	0.049	1039	1004	997	914	0
1	21	11	"PFK1038"	"Ks510_8"	5090	26360	130	402	404	134	121	125	40	96	92	0	427	424	134	105	107	17	96	96	0	0.873	0.887	0.852	0.846	1.680	0.917	0.763	120	648	603	602	-0.196	281	322	283	319	0
1	22	11	"PFK1040"	"Ks51_11"	5290	26350	120	532	507	170	118	123	37	98	97	0	569	532	177	107	112	35	97	96	0	0.896	0.915	0.898	0.922	1.479	0.910	0.825	120	660	876	814	-0.158	414	462	389	425	0
1	1	12	"PFK1042"	"Ks51_2"	1300	26540	80	152	154	52	115	119	35	50	17	0	118	119	21	97	98	15	63	30	0	1.762	1.773	2.510	1.930	4.072	9.882	0.021	52	312	58	61	0.817	37	21	39	22	0
1	2	12	"PFK1044"	"Ks51_4"	1480	26540	120	158	167	47	112	115	33	64	35	0	303	300	92	98	98	13	100	98	0	0.224	0.272	0.258	0.245	2.705	0.254	0.262	120	543	251	257	-2.156	46	205	55	202	0
1	3	12	"PFK1046"	"Ks51_6"	1660	26540	100	137	142	42	112	115	35	42	18	0	162	158	36	98	99	14	88	75	0	0.391	0.500	0.697	0.540	2.951	1.506	0.064	80	419	89	90	-1.356	25	64	30	60	0
1	4	12	"PFK1048"	"Ks532_3"	1870	26540	150	130	131	36	110	115	35	34	9	0	111	113	23	98	99	14	47	23	0	1.538	1.400	1.667	1.575	3.895	15.743	0.010	156	642	33	36	0.621	20	13	21	15	-50
1	5	12	"PFK1074"	"Ks56_11"	2060	26540	120	159	176	81	110	113	32	67	37	0	152	162	45	98	99	13	92	80	0	0.907	1.031	1.074	1.003	3.153	2.278	0.202	120	461	103	130	-0.140	49	54	66	64	0
1	6	12	"PFK1076"	"Ks56_16"	2240	26540	100	146	161	58	110	115	35	50	37	0	142	146	28	99	99	13	92	75	0	0.837	1.085	1.173	1.080	3.233	3.042	0.121	80	430	79	98	-0.256	36	43	51	47	0
1	7	12	"PFK1078"	"Ks56_18"	2430	26540	110	306	314	111	113	115	32	93	91	0	196	202	55	98	99	14	95	90	0	1.969	1.933	1.938	1.905	1.974	2.115	0.633	80	512	291	305	0.978	193	98	201	104	0
1	8	12	"PFK1080"	"Ks56_23"	2630	26550	120	144	155	73	115	117	34	43	23	0	214	215	47	100	102	17	99	95	0	0.254	0.348	0.391	0.351	3.094	0.768	0.162	120	614	143	155	-1.975	29	114	40	115	0
1	9	12	"PFK1082"	"Ks56_26"	2870	26510	150	117	121	34	114	120	41	12	3	0	98	99	16	100	102	17	15	1	0	-1.500	-7.000	1.694	2.030	3.544	68.302	0.001	156	660	1	6	Error	3	-2	7	-1	-50
1	10	12	"PFK1085"	"Ks56_32"	3010	26550	120	480	482	168	116	122	46	96	93	0	410	396	122	100	102	22	100	98	0	1.174	1.236	1.203	1.184	1.643	1.275	0.817	120	428	674	662	0.232	364	310	366	296	0
1	11	12	"PFK1110"	"Ks624_12"	3190	26540	130	411	397	119	118	122	41	97	95	0	308	290	88	102	104	22	97	93	0	1.422	1.484	1.468	1.573	1.959	1.546	0.743	120	623	499	467	0.508	293	206	279	188	0
1	12	12	"PFK1113"	"Ks624_4"	3390	26550	130	211	210	63	118	122	55	69	39	0	367	347	101	104	106	28	96	95	0	0.354	0.379	0.370	0.364	2.071	0.495	0.396	120	640	356	335	-1.500	93	263	92	243	0
1	13	12	"PFK1115"	"Ks625_10"	3620	26550	150	130	137	43	118	122	57	18	3	0	113	118	24	102	105	30	23	5	0	1.091	1.188	1.901	1.665	4.196	8.227	0.036	156	602	23	35	0.126	12	11	19	16	-50
1	14	12	"PFK1117"	"Ks625_14"	3780	26550	130	261	265	93	115	127	64	79	58	0	727	687	232	101	103	19	99	99	0	0.233	0.256	0.248	0.228	2.060	0.249	0.498	120	455	772	736	-2.100	146	626	150	586	0
1	15	12	"PFK1119"	"Ks625_7"	3960	26550	120	145	144	42	116	126	59	23	3	0	266	255	67	102	104	15	98	95	0	0.177	0.183	0.287	0.241	2.779	0.314	0.037	120	436	193	181	-2.500	29	164	28	153	0
1	16	12	"PFK1122"	"Ks646_2"	4150	26550	120	157	164	57	114	119	35	56	34	0	294	286	84	103	104	14	96	95	0	0.225	0.273	0.282	0.299	2.229	0.268	0.201	120	473	234	233	-2.151	43	191	50	183	0
1	17	12	"PFK1144"	"Ks66_16"	4340	26540	130	690	688	242	115	120	37	100	98	0	445	426	137	104	106	16	98	97	0	1.686	1.780	1.724	1.783	1.516	1.821	0.846	120	627	916	895	0.754	575	341	573	322	0
1	18	12	"PFK1146"	"Ks66_3"	4590	26550	150	133	138	42	118	123	37	28	12	0	112	118	29	105	106	15	33	22	0	2.143	1.538	1.600	1.532	4.259	7.820	0.031	156	643	22	33	1.100	15	7	20	13	-50
1	19	12	"PFK1149"	"Ks66_7"	4730	26550	120	241	239	64	114	118	36	91	79	0	275	264	62	105	106	14	98	97	0	0.747	0.786	0.744	0.761	1.935	0.836	0.543	120	363	297	284	-0.421	127	170	125	159	0
1	20	12	"PFK1151"	"Ks68_13"	4910	26550	130	1839	1768	579	120	123	39	100	100	0	1995	1904	689	106	108	15	100	100	0	0.910	0.917	0.914	0.944	1.396	0.890	0.917	120	540	3608	3446	-0.136	1719	1889	1648	1798	0
1	21	12	"PFK1153"	"Ks692_12"	5140	26610	150	120	124	40	122	125	39	16	3	0	106	111	21	107	108	16	25	7	0	2.000	0.500	2.144	2.179	3.720	10.587	0.022	156	671	-3	6	1.000	-2	-1	2	4	-50
1	22	12	"PFK1155"	"Ks692_6"	5300	26560	80	156	163	49	126	129	39	44	13	0	130	127	33	107	110	18	59	25	0	1.304	1.850	1.474	1.244	3.314	4.485	0.051	52	275	53	57	0.383	30	23	37	20	0
1	1	13	"PFM0107"	"M17691_2"	1290	26730	120	196	201	63	114	118	33	75	59	0	237	232	64	98	99	14	95	94	0	0.590	0.649	0.601	0.597	2.316	0.767	0.438	120	585	221	221	-0.761	82	139	87	134	0
1	2	13	"PFM0110"	"M18079_3"	1490	26730	120	373	381	148	115	119	35	95	93	0	478	467	146	100	101	14	99	99	0	0.683	0.725	0.736	0.676	1.796	0.770	0.776	120	534	636	633	-0.551	258	378	266	367	0
1	3	13	"PFM0112"	"M18079_5"	1680	26720	110	714	752	305	114	119	38	98	97	0	651	630	229	100	103	16	98	97	0	1.089	1.204	1.173	1.178	1.642	1.212	0.863	80	524	1151	1168	0.123	600	551	638	530	0
1	4	13	"PFM0116"	"M18377_2"	1920	26730	150	121	123	39	115	120	38	19	6	0	102	104	23	98	101	18	23	9	0	1.500	1.333	2.231	2.089	4.980	15.427	0.009	156	661	10	14	0.585	6	4	8	6	-50
1	5	13	"PFM0118"	"M1840_2"	2070	26730	120	167	168	47	115	117	33	65	36	0	197	198	55	98	100	18	92	85	0	0.525	0.530	0.545	0.595	2.821	0.657	0.220	120	428	151	153	-0.929	52	99	53	100	0
1	6	13	"PFM0121"	"M18869_1"	2250	26730	120	624	630	261	113	116	33	99	98	0	397	394	147	100	100	14	97	97	0	1.721	1.759	1.782	1.796	1.705	1.852	0.815	120	496	808	811	0.783	511	297	517	294	0
1	7	13	"PFM0142"	"M196_6"	2410	26730	100	226	230	73	117	118	34	88	68	0	212	221	58	100	100	14	98	97	0	0.973	0.934	0.892	0.912	2.205	1.183	0.466	80	415	221	234	-0.039	109	112	113	121	0
1	8	13	"PFM0144"	"M196_8"	2600	26730	110	1499	1445	480	118	121	37	100	100	0	762	707	215	100	101	14	100	100	0	2.086	2.186	2.234	2.201	1.323	2.240	0.894	80	520	2043	1934	1.061	1381	662	1327	607	0
1	9	13	"PFM0148"	"M19895_2"	2790	26720	90	235	243	78	118	121	38	88	69	0	275	281	93	102	105	21	96	94	0	0.676	0.698	0.727	0.676	1.850	0.779	0.584	52	408	290	304	-0.564	117	173	125	179	0
1	10	13	"PFM0152"	"M20060_1"	2980	26730	110	171	164	42	118	121	35	61	30	0	176	181	46	101	106	29	82	66	0	0.707	0.575	0.607	0.599	3.227	0.708	0.118	80	530	128	126	-0.501	53	75	46	80	0
1	11	13	"PFM0154"	"M20186_2"	3190	26740	80	818	893	560	119	121	36	96	88	0	343	351	124	102	105	49	94	88	0	2.900	3.108	3.348	2.468	2.618	3.920	0.564	52	328	940	1023	1.536	699	241	774	249	0
1	12	13	"PFM0156"	"M20989_1"	3360	26740	90	1204	1198	532	117	121	37	98	98	0	735	758	267	102	103	14	100	100	0	1.717	1.648	1.594	1.607	1.449	1.695	0.880	52	374	1720	1737	0.780	1087	633	1081	656	0
1	13	13	"PFM0179"	"M22143_2"	3550	26740	120	141	144	44	115	118	35	40	17	0	208	207	49	102	103	15	96	92	0	0.245	0.276	0.408	0.351	2.976	0.397	0.115	120	529	132	134	-2.027	26	106	29	105	0
1	14	13	"PFM0182"	"M22193_2"	3740	26730	120	325	318	92	116	124	60	92	76	0	462	446	111	103	105	19	100	100	0	0.582	0.589	0.568	0.540	1.793	0.599	0.623	120	486	568	545	-0.780	209	359	202	343	0
1	15	13	"PFM0184"	"M22193_8"	3940	26740	120	337	339	124	117	124	60	90	75	0	305	302	76	105	107	18	99	98	0	1.100	1.127	1.106	1.033	1.873	1.328	0.677	120	449	420	419	0.138	220	200	222	197	0
1	16	13	"PFM0186"	"M22451_2"	4100	26720	150	127	136	61	115	120	37	23	5	0	110	111	22	105	106	14	31	16	0	2.400	3.500	1.500	1.451	3.707	11.768	0.035	156	648	17	27	1.263	12	5	21	6	-50
1	17	13	"PFM0193"	"M22678_3"	4320	26730	110	303	320	104	115	119	36	97	92	0	559	525	167	106	106	15	100	100	0	0.415	0.489	0.485	0.471	1.563	0.454	0.740	80	505	641	624	-1.269	188	453	205	419	0
1	18	13	"PFM0196"	"M2305_1"	4500	26750	110	167	170	47	119	121	35	66	33	0	168	176	48	106	108	15	87	80	0	0.774	0.729	0.833	0.849	3.050	1.324	0.170	80	490	110	121	-0.369	48	62	51	70	0
1	19	13	"PFM0218"	"M24561_3"	4700	26740	120	822	783	246	113	117	33	99	99	0	496	496	133	107	108	14	100	100	0	1.823	1.722	1.728	1.679	1.574	1.790	0.862	120	450	1098	1059	0.866	709	389	670	389	0
1	20	13	"PFM0224"	"M24933_22"	4870	26730	150	126	133	45	114	119	36	28	14	0	121	124	24	106	107	14	50	28	0	0.800	1.056	1.471	1.585	3.907	11.929	0.017	156	571	27	37	-0.322	12	15	19	18	-50
1	21	13	"PFM0227"	"M24933_9"	5070	26740	120	193	210	77	118	121	36	80	51	0	175	177	38	107	107	14	93	85	0	1.103	1.314	1.291	1.198	2.303	2.050	0.278	120	428	143	162	0.141	75	68	92	70	0
1	22	13	"PFM0229"	"M25032_3"	5260	26730	130	1081	1020	367	122	127	41	100	99	0	746	689	227	108	109	16	100	98	0	1.503	1.546	1.519	1.574	1.513	1.584	0.872	120	544	1597	1479	0.588	959	638	898	581	0
1	1	14	"PFM0231"	"M2511_3"	1260	26910	120	163	166	47	113	115	32	65	33	0	131	134	29	98	99	13	80	62	0	1.515	1.472	1.414	1.342	2.922	3.258	0.175	120	496	83	89	0.599	50	33	53	36	0
1	2	14	"PFM0234"	"M25344_2"	1450	26920	120	160	160	43	116	118	32	62	31	0	206	205	57	99	100	13	94	92	0	0.411	0.415	0.493	0.469	2.931	0.500	0.227	120	544	151	150	-1.282	44	107	44	106	0
1	3	14	"PFM0693"	"M50721_5"	1650	26920	120	346	359	112	118	121	41	99	93	0	243	240	61	103	105	17	97	96	0	1.629	1.759	1.708	1.769	1.761	2.054	0.638	120	578	368	378	0.704	228	140	241	137	0
1	4	14	"PFM0695"	"M51089_1"	1850	26930	110	167	174	56	117	121	43	55	23	0	194	195	45	101	103	19	95	88	0	0.538	0.606	0.687	0.583	2.585	1.262	0.183	80	501	143	151	-0.895	50	93	57	94	0
1	5	14	"PFM0698"	"M51323_1"	2050	26920	110	474	494	167	114	118	34	100	98	0	650	605	186	100	102	18	100	100	0	0.655	0.752	0.779	0.738	1.574	0.752	0.835	80	476	910	885	-0.611	360	550	380	505	0
1	6	14	"PFM0702"	"M5172_2"	2240	26930	120	129	133	39	112	116	35	33	10	0	190	186	39	100	102	15	93	92	0	0.189	0.244	0.440	0.391	3.282	0.349	0.027	120	488	107	107	-2.404	17	90	21	86	0
1	7	14	"PFM0705"	"M52114_1"	2410	26930	120	652	632	191	115	117	34	100	100	0	636	627	182	101	102	14	100	100	0	1.004	0.983	0.983	0.976	1.454	0.992	0.870	120	524	1072	1043	0.005	537	535	517	526	0
1	8	14	"PFM0710"	"M52423_1"	2600	26930	110	193	194	55	116	120	35	73	51	0	491	467	115	100	102	16	100	100	0	0.197	0.213	0.210	0.180	2.389	0.197	0.397	80	486	468	445	-2.344	77	391	78	367	0
1	9	14	"PFM0728"	"M53642_4"	2800	26930	120	438	445	138	115	121	40	97	95	0	379	367	93	101	103	18	100	100	0	1.162	1.241	1.262	1.207	1.523	1.312	0.827	120	572	601	596	0.216	323	278	330	266	0
1	10	14	"PFM0732"	"M53850_1"	2980	26930	120	6925	6807	2051	117	120	38	100	100	0	2214	2155	690	102	104	21	100	100	0	3.223	3.259	3.282	3.312	1.226	3.268	0.954	120	538	8920	8743	1.689	6808	2112	6690	2053	0
1	11	14	"PFM0734"	"M53930_1"	3180	26930	120	719	702	242	119	122	36	98	97	0	779	728	211	106	108	40	99	99	0	0.892	0.937	0.951	0.873	1.694	0.967	0.878	120	531	1273	1205	-0.166	600	673	583	622	0
1	12	14	"PFM0738"	"M54370_2"	3370	26950	150	129	134	40	117	122	42	23	7	0	105	107	19	105	106	14	23	8	0	100000.000	8.500	1.714	1.735	4.267	86.509	0.000	156	691	12	19	16.610	12	0	17	2	-50
1	13	14	"PFM0742"	"M5455_1"	3560	26930	120	194	195	60	115	121	43	66	44	0	489	477	129	105	107	15	100	99	0	0.206	0.215	0.227	0.194	2.376	0.195	0.277	120	495	463	452	-2.281	79	384	80	372	0
1	14	14	"PFM0744"	"M5455_6"	3730	26930	100	134	146	74	118	120	38	36	13	0	169	168	31	103	105	16	93	81	0	0.242	0.431	0.678	0.516	3.168	5.968	0.052	80	431	82	93	-2.044	16	66	28	65	0
1	15	14	"PFM0765"	"M55888_4"	3940	26920	110	233	227	68	122	130	56	73	50	0	219	220	56	106	108	17	96	91	0	0.982	0.921	0.896	0.845	2.171	1.220	0.364	80	498	224	219	-0.026	111	113	105	114	0
1	16	14	"PFM0770"	"M55941_1"	4140	26960	150	127	128	36	117	124	52	12	1	0	104	106	17	106	107	16	13	2	0	-5.000	100000.000	2.583	2.513	3.286	34.290	0.004	156	673	8	11	Error	10	-2	11	0	-50
1	17	14	"PFM0772"	"M56059_1"	4320	26930	120	208	207	62	112	117	36	82	65	0	256	249	76	107	108	14	95	90	0	0.644	0.669	0.686	0.707	2.627	0.675	0.413	120	516	245	237	-0.634	96	149	95	142	0
1	18	14	"PFM0780"	"M56462_2"	4520	26930	120	780	752	291	117	122	43	97	96	0	997	902	315	111	112	15	99	99	0	0.748	0.803	0.768	0.768	1.868	0.818	0.870	120	588	1549	1426	-0.418	663	886	635	791	0
1	19	14	"PFM0782"	"M56512_15"	4700	26910	90	166	172	47	120	125	37	59	26	0	138	143	28	110	112	16	67	46	0	1.643	1.576	2.070	1.658	3.443	5.476	0.046	52	356	74	85	0.716	46	28	52	33	0
1	20	14	"PFM0785"	"M56710_1"	4900	26930	120	290	294	98	116	122	37	90	83	0	383	361	100	107	109	22	98	97	0	0.630	0.701	0.699	0.665	1.941	0.734	0.656	120	576	450	432	-0.666	174	276	178	254	0
1	21	14	"PFM0809"	"M58416_1"	5110	26950	150	114	118	34	119	125	46	10	0	0	101	105	21	106	108	21	9	3	0	1.000	1.000	2.375	2.195	3.329	18.696	0.002	156	658	-10	-2	0.000	-5	-5	-1	-1	-50
1	22	14	"PFM0815"	"M58784_1"	5310	26940	150	127	129	35	120	126	78	3	0	0	108	110	18	109	110	14	22	9	0	-7.000	9.000	1.769	1.830	3.516	43.262	0.002	156	893	6	10	Error	7	-1	9	1	-50
1	1	15	"PFM0817"	"M58847_5"	1280	27110	120	159	165	49	110	115	34	65	33	0	355	345	95	98	98	13	100	99	0	0.191	0.223	0.248	0.221	2.291	0.210	0.272	120	540	306	302	-2.391	49	257	55	247	0
1	2	15	"PFM0820"	"M5894_7"	1460	27120	110	137	139	42	112	116	35	38	12	0	187	189	45	98	99	13	97	91	0	0.281	0.297	0.530	0.514	2.438	0.355	0.051	80	477	114	118	-1.832	25	89	27	91	0
1	3	15	"PFM0824"	"M59170_6"	1670	27120	150	131	138	43	117	120	34	31	12	0	118	122	27	101	103	16	50	25	0	0.824	1.000	1.667	1.330	4.054	7.986	0.028	156	655	31	42	-0.280	14	17	21	21	-50
1	4	15	"PFM0828"	"M59497_4"	1840	27110	120	681	693	205	114	116	33	100	100	0	639	605	186	102	103	15	100	100	0	1.056	1.151	1.143	1.184	1.492	1.150	0.855	120	444	1104	1082	0.078	567	537	579	503	0
1	5	15	"PFN0330"	"N134_61"	2030	27110	120	188	192	60	111	115	35	76	54	0	146	147	27	101	102	14	88	77	0	1.711	1.761	1.785	1.605	3.049	3.380	0.244	120	557	122	127	0.775	77	45	81	46	0
1	6	15	"PFN0332"	"N134_67"	2230	27110	120	389	385	121	112	117	37	96	95	0	299	292	74	99	100	13	99	99	0	1.385	1.415	1.417	1.379	1.860	1.554	0.756	120	562	477	466	0.470	277	200	273	193	0
1	7	15	"PFN0334"	"N134_74"	2420	27110	100	149	149	42	114	115	33	51	21	0	213	214	47	102	101	15	97	96	0	0.315	0.313	0.414	0.350	2.796	0.339	0.098	80	389	146	147	-1.665	35	111	35	112	0
1	8	15	"PFN0336"	"N134_76"	2620	27110	120	667	692	238	115	118	40	100	99	0	316	318	95	101	102	16	99	98	0	2.567	2.659	2.600	2.762	1.551	2.786	0.817	120	498	767	794	1.360	552	215	577	217	0
1	9	15	"PFN0338"	"N134_78"	2790	27120	120	152	151	45	116	130	167	0	0	0	205	200	56	102	103	21	88	80	0	0.350	0.357	0.435	0.452	3.333	0.472	0.095	120	508	139	133	-1.517	36	103	35	98	0
1	10	15	"PFN0342"	"N134_83"	2980	27110	110	913	893	282	121	126	47	100	97	0	748	695	231	103	107	43	100	98	0	1.228	1.304	1.313	1.320	1.397	1.251	0.887	80	462	1437	1364	0.296	792	645	772	592	0
1	11	15	"PFN0360"	"N135_22"	3170	27120	120	263	273	92	119	122	41	90	80	0	169	167	34	106	109	40	71	28	0	2.286	2.525	2.369	2.255	2.239	3.309	0.509	120	559	207	215	1.193	144	63	154	61	0
1	12	15	"PFN0363"	"N135_27"	3360	27120	110	165	168	46	116	117	33	63	36	0	176	187	59	107	108	14	93	86	0	0.710	0.650	0.709	0.637	2.972	0.763	0.192	80	454	118	132	-0.494	49	69	52	80	0
1	13	15	"PFN0365"	"N135_7"	3560	27120	110	156	158	45	117	123	43	42	15	0	277	268	64	105	107	14	98	97	0	0.227	0.252	0.277	0.279	2.097	0.274	0.100	80	510	211	204	-2.141	39	172	41	163	0
1	14	15	"PFN0367"	"N135_9"	3750	27120	120	248	256	84	119	124	39	89	73	0	217	229	60	103	105	18	98	94	0	1.132	1.087	1.117	1.023	2.134	1.348	0.504	120	572	243	263	0.178	129	114	137	126	0
1	15	15	"PFN0369"	"N136_13"	3940	27120	120	158	165	53	120	129	56	35	10	0	363	373	110	105	108	18	100	99	0	0.147	0.168	0.188	0.176	2.494	0.158	0.076	120	486	296	313	-2.763	38	258	45	268	0
1	16	15	"PFN0371"	"N136_16"	4120	27120	100	139	148	46	113	119	47	30	11	0	166	164	36	103	104	14	90	82	0	0.413	0.574	0.651	0.625	3.199	2.706	0.031	80	345	89	96	-1.277	26	63	35	61	0
1	17	15	"PFN0390"	"N137_31"	4310	27120	120	361	368	123	118	126	54	96	88	0	285	277	78	106	108	18	95	92	0	1.358	1.462	1.455	1.459	1.743	1.611	0.716	120	547	422	421	0.441	243	179	250	171	0
1	18	15	"PFN0393"	"N137_38"	4550	27160	150	129	133	38	122	128	50	13	1	0	114	116	20	110	113	18	24	6	0	1.750	1.833	2.177	1.826	3.817	9.316	0.044	156	683	11	17	0.807	7	4	11	6	-50
1	19	15	"PFN0395"	"N137_4"	4690	27120	120	334	335	97	120	124	37	97	93	0	366	350	106	110	112	16	99	98	0	0.836	0.896	0.850	0.938	1.850	0.900	0.661	120	535	470	455	-0.259	214	256	215	240	0
1	20	15	"PFN0398"	"N137_44"	4890	27130	120	162	170	55	115	121	37	57	30	0	280	263	71	107	109	21	95	91	0	0.272	0.353	0.402	0.318	2.825	0.343	0.199	120	510	220	211	-1.880	47	173	55	156	0
1	21	15	"PFN0400"	"N137_5"	5070	27130	120	301	309	109	118	126	50	91	77	0	290	275	73	107	109	23	99	95	0	1.000	1.137	1.192	1.071	2.329	1.417	0.530	120	441	366	359	0.000	183	183	191	168	0
1	22	15	"PFN0403"	"N137_53"	5270	27160	150	130	136	40	122	128	69	10	0	0	120	130	90	109	110	15	41	17	0	0.727	0.667	2.179	1.832	3.294	0.639	0.013	156	747	19	35	-0.459	8	11	14	21	-50
1	1	16	"PFN0420"	"N138_29"	1270	27300	150	125	127	35	114	118	38	17	5	0	109	110	19	100	101	15	32	13	0	1.222	1.300	1.588	1.700	3.337	12.066	0.023	156	842	20	23	0.290	11	9	13	10	-50
1	2	16	"PFN0422"	"N138_30"	1470	27300	100	134	137	42	113	118	40	31	12	0	173	174	35	98	101	16	93	87	0	0.280	0.316	0.548	0.452	2.625	0.681	0.094	80	481	96	100	-1.837	21	75	24	76	0
1	3	16	"PFN0427"	"N138_36"	1700	27320	150	122	125	35	118	121	35	21	3	0	102	104	19	99	101	15	25	12	0	1.333	1.400	1.909	2.045	3.568	21.107	0.005	156	674	7	12	0.415	4	3	7	5	-50
1	4	16	"PFN0429"	"N138_39"	1850	27300	120	557	576	214	119	121	36	97	96	0	453	443	124	100	101	15	100	99	0	1.241	1.332	1.301	1.278	1.611	1.466	0.796	120	456	791	800	0.311	438	353	457	343	0
1	5	16	"PFN0431"	"N138_43"	2040	27300	110	211	219	68	111	117	37	87	67	0	390	391	102	100	102	24	100	100	0	0.345	0.371	0.355	0.340	1.857	0.330	0.483	80	533	390	399	-1.536	100	290	108	291	0
1	6	16	"PFN0435"	"N138_51"	2270	27340	150	111	117	34	114	119	38	15	3	0	100	100	16	100	102	23	8	0	0	100000.000	100000.000	2.211	2.446	4.136	82.511	0.001	156	630	-3	3	16.610	-3	0	3	0	-50
1	7	16	"PFN0839"	"N163_7"	2440	27290	150	119	125	40	117	119	34	20	7	0	113	120	33	101	102	15	41	26	0	0.167	0.421	1.375	1.315	4.549	5.496	0.031	156	600	14	27	-2.585	2	12	8	19	-50
1	8	16	"PFN0843"	"N164_7"	2610	27300	120	328	346	128	117	128	165	68	20	0	341	338	95	103	106	24	100	98	0	0.887	0.974	0.968	0.904	1.858	1.106	0.696	120	515	449	464	-0.174	211	238	229	235	0
1	9	16	"PFN0846"	"N165_14"	2810	27310	110	222	227	65	117	130	174	16	0	0	230	228	47	103	106	25	96	92	0	0.827	0.880	0.829	0.777	2.390	5.187	0.376	80	460	232	235	-0.274	105	127	110	125	0
1	10	16	"PFN0848"	"N165_16"	3000	27300	110	10042	9223	2863	118	123	42	100	100	0	5075	4529	1518	104	108	39	100	100	0	1.996	2.058	2.024	2.112	1.272	2.040	0.945	80	526	14895	13530	0.997	9924	4971	9105	4425	0
1	11	16	"PFN0852"	"N165_8"	3180	27310	100	165	172	55	119	121	35	57	32	0	170	168	40	103	104	15	87	78	0	0.687	0.815	0.803	0.773	3.564	1.315	0.223	80	461	113	118	-0.543	46	67	53	65	0
1	12	16	"PFN0854"	"N166_2"	3390	27330	150	126	125	37	118	120	35	21	4	0	100	103	20	103	104	14	19	9	0	-2.667	100000.000	1.750	1.760	3.631	124.053	0.000	156	716	5	7	Error	8	-3	7	0	-50
1	13	16	"PFN0877"	"N168_9"	3580	27340	150	125	124	36	117	121	36	18	5	0	96	97	16	103	105	15	9	0	0	-1.143	-1.167	1.775	1.732	4.043	30.087	0.004	156	570	1	1	Error	8	-7	7	-6	-50
1	14	16	"PFN0881"	"N169_15"	3770	27340	150	114	119	34	119	123	38	13	1	0	97	98	15	104	105	16	8	0	0	0.714	0.000	1.621	1.709	3.006	15.405	0.014	156	530	-12	-6	-0.485	-5	-7	0	-6	-50
1	15	16	"PFN0884"	"N169_20"	3980	27290	150	138	142	46	119	121	37	34	12	0	108	109	19	103	104	14	28	14	0	3.800	3.833	3.230	3.187	3.696	15.712	0.020	156	573	24	29	1.926	19	5	23	6	-50
1	16	16	"PFN0889"	"N170_4"	4130	27310	110	227	229	66	118	123	45	83	57	0	137	142	31	103	105	15	81	52	0	3.206	2.846	3.278	2.993	2.423	5.408	0.230	80	373	143	150	1.681	109	34	111	39	0
1	17	16	"PFN0891"	"N171_3"	4320	27310	120	169	177	58	118	127	52	45	16	0	202	199	54	106	109	19	89	81	0	0.531	0.634	0.725	0.631	4.067	1.324	0.169	120	558	147	152	-0.913	51	96	59	93	0
1	18	16	"PFN0895"	"N173_3"	4530	27330	150	124	125	37	122	127	46	9	1	0	103	104	20	108	111	18	11	3	0	-0.400	-0.750	1.768	1.310	3.701	7.167	0.071	156	572	-3	-1	Error	2	-5	3	-4	-50
1	19	16	"PFN0917"	"N177_5"	4740	27350	150	124	127	36	122	126	41	15	3	0	112	112	16	109	111	15	17	5	0	0.667	1.667	2.077	1.939	3.201	88.556	0.001	156	475	5	8	-0.585	2	3	5	3	-50
1	20	16	"PFN0923"	"N181_1"	4880	27320	120	324	322	119	119	124	42	90	81	0	327	310	89	110	111	14	96	95	0	0.945	1.015	1.028	0.974	2.217	1.135	0.678	120	427	422	403	-0.082	205	217	203	200	0
1	21	16	"PFN0925"	"N181_11"	5070	27310	120	1506	1440	485	123	124	35	99	99	0	780	705	261	109	111	15	97	97	0	2.061	2.210	2.181	2.425	1.608	2.184	0.920	120	503	2054	1913	1.043	1383	671	1317	596	0
1	22	16	"PFN0928"	"N181_17"	5270	27310	120	1680	1551	533	124	125	33	100	100	0	1411	1254	493	111	112	16	98	98	0	1.197	1.248	1.245	1.322	1.489	1.210	0.913	120	492	2856	2570	0.259	1556	1300	1427	1143	0
1	1	17	"PFN0931"	"N181_21"	1280	27490	110	142	147	40	115	118	32	46	18	0	184	182	37	102	103	14	93	92	0	0.329	0.400	0.520	0.529	3.644	0.715	0.098	80	499	109	112	-1.603	27	82	32	80	0
1	2	17	"PFN0933"	"N181_25"	1470	27500	90	126	134	48	117	118	32	32	11	0	123	128	32	101	101	15	63	36	0	0.409	0.630	1.100	1.143	3.759	6.223	0.020	52	371	31	44	-1.290	9	22	17	27	0
1	3	17	"PFN0958"	"N187_1"	1710	27560	150	109	115	35	119	124	40	11	2	0	98	99	14	100	107	75	0	0	0	5.000	4.000	2.200	2.150	3.445	2458.530	0.000	156	621	-12	-5	2.322	-10	-2	-4	-1	-50
1	4	17	"PFN0960"	"N187_5"	1840	27490	110	385	396	119	119	121	34	98	97	0	304	296	63	100	101	18	100	98	0	1.304	1.413	1.366	1.327	1.680	1.510	0.673	80	401	470	473	0.383	266	204	277	196	0
1	5	17	"PFN0964"	"N189_3"	2060	27530	150	112	126	82	116	119	36	20	7	0	106	131	138	102	106	48	5	3	0	-1.000	0.345	2.000	1.835	3.809	0.323	0.139	156	757	0	39	Error	-4	4	10	29	-50
1	6	17	"PFN0966"	"N189_6"	2230	27500	120	516	510	162	115	118	34	99	97	0	457	450	109	101	106	55	99	98	0	1.126	1.132	1.135	1.068	1.680	1.210	0.811	120	403	757	744	0.172	401	356	395	349	0
1	7	17	"PFN0969"	"N197_2"	2410	27500	120	1036	1024	352	114	118	35	100	100	0	820	814	268	102	104	18	99	99	0	1.284	1.278	1.254	1.307	1.651	1.300	0.866	120	524	1640	1622	0.361	922	718	910	712	0
1	8	17	"PFN0979"	"N243_1"	2640	27500	110	141	146	47	117	120	35	40	17	0	216	208	56	102	104	19	92	83	0	0.211	0.274	0.407	0.351	2.938	0.392	0.129	80	478	138	135	-2.248	24	114	29	106	0
1	9	17	"PFF1893"	"F8058_1"	2810	27490	150	130	160	98	115	119	33	41	20	0	122	156	99	102	104	17	53	35	0	0.750	0.833	1.124	1.330	3.608	1.070	0.490	156	701	35	99	-0.415	15	20	45	54	-50
1	10	17	"PFB0086"	"B312"	2990	27500	100	2436	2445	716	117	120	34	100	100	0	2120	2076	625	104	106	16	100	100	0	1.150	1.181	1.129	1.180	1.284	1.164	0.877	80	474	4335	4300	0.202	2319	2016	2328	1972	0
1	11	17	"PFB0247"	"B619"	3240	27530	150	123	126	37	118	121	36	21	4	0	104	109	21	102	104	14	28	13	0	2.500	1.143	2.159	1.718	4.467	27.229	0.005	156	666	7	15	1.322	5	2	8	7	-50
1	12	17	"PFB0263"	"B648"	3410	27540	150	111	115	33	117	121	41	9	1	0	106	106	13	103	104	14	16	3	0	-2.000	-0.667	2.207	2.021	4.231	21.688	0.012	156	489	-3	1	Error	-6	3	-2	3	-50
1	13	17	"PFB0272"	"B666"	3630	27520	150	117	122	35	116	123	43	16	2	0	108	111	24	105	106	15	21	6	0	0.333	1.000	2.000	1.892	4.184	17.912	0.007	156	494	4	12	-1.585	1	3	6	6	-50
1	14	17	"PFC0108"	"C322"	3750	27500	120	189	256	302	118	129	62	58	23	0	254	276	153	106	109	20	96	94	0	0.480	0.812	0.528	0.548	2.476	1.829	0.579	120	332	219	308	-1.060	71	148	138	170	0
1	15	17	"PFA0055"	"A14801_28"	3950	27500	150	136	158	75	120	126	57	28	16	0	123	159	86	106	107	18	49	35	0	0.941	0.717	1.183	1.236	3.598	1.390	0.201	156	583	33	91	-0.087	16	17	38	53	-50
1	16	17	"PFA0082"	"A18792_10"	4160	27490	150	129	137	47	118	124	43	21	5	0	111	114	21	105	107	16	33	16	0	1.833	2.111	1.625	1.666	3.491	13.174	0.023	156	564	17	28	0.874	11	6	19	9	-50
1	17	17	"PFA0091"	"A18792_4"	4330	27510	80	275	291	100	119	125	39	90	82	0	305	313	91	105	107	16	100	100	0	0.780	0.827	0.819	0.815	1.765	0.916	0.614	52	292	356	380	-0.358	156	200	172	208	0
1	18	17	"PFA0097"	"A19747_2"	4550	27490	150	123	131	56	121	124	36	24	8	0	112	116	25	108	109	16	25	12	0	0.500	1.250	2.099	2.068	4.630	13.163	0.018	156	560	6	18	-1.000	2	4	10	8	-50
1	19	17	"PFA0173"	"A4732_13"	4740	27530	150	123	133	45	121	125	41	23	5	0	115	118	19	111	113	16	31	8	0	0.500	1.714	2.206	2.177	4.173	20.586	0.012	156	531	6	19	-1.000	2	4	12	7	-50
1	20	17	"PFA0219"	"A8784_10"	4900	27510	110	188	193	54	120	124	41	68	40	0	187	190	45	112	112	14	90	86	0	0.907	0.936	0.877	0.817	2.717	1.901	0.225	80	436	143	151	-0.141	68	75	73	78	0
1	21	17	"PFM0561"	"M44175_1"	5080	27500	110	1791	1676	608	125	126	34	100	100	0	955	889	291	111	112	16	97	97	0	1.974	1.994	1.967	1.934	1.353	2.026	0.893	80	507	2510	2329	0.981	1666	844	1551	778	0
1	22	17	"PFM0639"	"M46861_1"	5320	27490	150	132	139	47	122	123	34	29	12	0	115	116	18	112	113	17	23	7	0	3.333	4.250	2.238	2.261	3.726	63.116	0.001	156	961	13	21	1.737	10	3	17	4	-50
1	1	18	"PFM0668"	"M48963_5"	1290	27680	120	157	156	42	113	117	34	55	25	0	305	297	78	106	107	18	99	97	0	0.221	0.225	0.263	0.229	2.441	0.227	0.231	120	635	243	234	-2.177	44	199	43	191	0
1	2	18	"PFM0751"	"M55156_1"	1510	27670	150	119	123	40	115	119	38	18	5	0	108	110	24	103	109	71	3	0	0	0.800	1.143	2.000	1.610	3.946	19.185	0.006	156	648	9	15	-0.322	4	5	8	7	-50
1	3	18	"PFM0789"	"M57163_1"	1660	27690	120	142	153	56	117	125	45	35	12	0	155	159	43	102	114	97	16	0	0	0.472	0.632	0.750	0.743	3.749	1.080	0.432	120	355	78	93	-1.084	25	53	36	57	0
1	4	18	"PFM0887"	"M8047_1"	1860	27680	110	187	183	50	118	122	39	67	41	0	435	411	95	102	106	33	100	100	0	0.207	0.210	0.247	0.205	2.038	0.205	0.328	80	467	402	374	-2.271	69	333	65	309	0
1	5	18	"PFD0324"	"D37405_1"	2040	27700	90	162	175	66	119	122	41	53	28	0	153	174	66	104	113	71	30	9	0	0.878	0.800	0.943	0.809	3.423	0.953	0.325	52	313	92	126	-0.188	43	49	56	70	0
1	6	18	"PFD0374"	"D42243_5"	2240	27720	150	125	131	41	118	121	39	19	7	0	109	117	48	105	109	49	5	3	0	1.750	1.083	1.706	1.456	4.009	0.331	0.047	156	619	11	25	0.807	7	4	13	12	-50
1	7	18	"PFD0381"	"D42873_1"	2480	27700	150	117	122	41	116	120	38	19	4	0	106	109	21	103	105	22	19	5	0	0.333	1.000	2.449	2.147	3.962	4.090	0.077	156	705	4	12	-1.585	1	3	6	6	-50
1	8	18	"PFD0391"	"D42954_8"	2610	27680	100	169	206	166	117	121	35	70	37	0	164	160	34	102	103	15	86	77	0	0.839	1.534	1.406	1.273	3.127	5.654	0.201	80	343	114	147	-0.254	52	62	89	58	0
1	9	18	"PFD0408"	"D47995_1"	2800	27690	120	467	463	158	116	121	33	97	96	0	816	744	228	101	102	16	99	99	0	0.491	0.540	0.539	0.526	1.661	0.541	0.829	120	576	1066	990	-1.026	351	715	347	643	0
1	10	18	"PFD0468"	"D53677_9"	3040	27720	150	119	124	51	117	120	34	17	4	0	110	114	26	103	105	17	24	9	0	0.286	0.636	2.332	2.099	3.328	5.725	0.057	156	694	9	18	-1.807	2	7	7	11	-50
1	11	18	"IMX067I"	"Y_IMX067I"	3230	27730	150	116	117	31	118	122	37	11	1	0	103	103	17	104	107	17	10	2	0	2.000	1.000	1.646	1.824	4.558	62.450	0.001	156	357	-3	-2	1.000	-2	-1	-1	-1	-50
1	12	18	"IOX204I"	"Y_IOX204I"	3390	27730	150	111	114	34	114	119	42	9	1	0	102	101	16	105	106	15	9	3	0	1.000	0.000	2.524	2.378	3.993	21.594	0.012	156	296	-6	-4	0.000	-3	-3	0	-4	-50
1	13	18	"IDX437I"	"Y_IDX437I"	3580	27720	150	115	120	32	115	122	41	14	1	0	97	98	17	105	107	15	10	1	0	0.000	-0.714	1.500	1.350	3.576	19.531	0.012	156	400	-8	-2	Error	0	-8	5	-7	-50
1	14	18	"ILX005I"	"Y_ILX005I"	3770	27720	150	131	141	46	119	127	60	15	4	0	110	122	46	106	108	19	27	12	0	3.000	1.375	1.412	1.310	4.190	2.387	0.143	156	529	16	38	1.585	12	4	22	16	-50
1	15	18	"Z_1_10"	"Z_1_10"	3980	27690	150	113	113	32	119	125	58	5	0	0	100	102	21	105	107	19	7	1	0	1.200	2.000	1.625	1.413	3.500	8.983	0.085	156	561	-11	-9	0.263	-6	-5	-6	-3	-50
1	16	18	"Z_1_30"	"Z_1_30"	4190	27680	150	129	136	63	121	125	38	19	7	0	103	104	20	106	107	16	12	3	0	-2.667	-7.500	1.882	1.928	3.728	0.000	0.000	156	518	5	13	Error	8	-3	15	-2	-50
1	17	18	"Z_2_70"	"Z_2_70"	4320	27690	130	1907	1932	650	124	126	36	100	100	0	3948	4093	1343	107	108	17	100	100	0	0.464	0.454	0.456	0.441	1.311	0.433	0.912	120	479	5624	5794	-1.107	1783	3841	1808	3986	0
1	18	18	"Z_2_90"	"Z_2_90"	4520	27690	120	3182	3101	1006	124	125	35	100	100	0	7450	6633	2382	109	110	17	100	100	0	0.417	0.456	0.453	0.475	1.393	0.436	0.925	120	461	10399	9501	-1.263	3058	7341	2977	6524	0
1	19	18	"Z_3_10"	"Z_3_10"	4670	27710	150	137	144	45	121	126	50	25	3	0	145	145	30	113	114	16	67	48	0	0.500	0.719	1.038	0.861	3.399	3.228	0.079	156	548	48	55	-1.000	16	32	23	32	-50
1	20	18	"Z_3_30"	"Z_3_30"	4930	27760	150	124	130	36	119	124	48	16	1	0	115	115	17	113	114	16	20	5	0	2.500	5.500	1.444	1.511	4.324	40.394	0.004	156	669	7	13	1.322	5	2	11	2	-50
1	21	18	"Z_3_50"	"Z_3_50"	5080	27690	120	482	491	151	118	120	32	100	98	0	359	340	111	112	112	14	97	94	0	1.474	1.636	1.717	1.788	1.972	1.640	0.780	120	500	611	601	0.559	364	247	373	228	0
1	22	18	"Z_3_70"	"Z_3_70"	5260	27690	110	2299	2166	796	121	126	65	100	100	0	1829	1685	572	112	119	72	100	100	0	1.268	1.300	1.301	1.289	1.448	1.317	0.914	80	524	3895	3618	0.343	2178	1717	2045	1573	0
1	1	19	"Z_5_10"	"Z_5_10"	1290	27880	80	143	150	45	115	120	37	42	23	0	122	125	32	108	109	25	28	17	0	2.000	2.059	1.613	1.572	4.030	5.373	0.050	52	286	42	52	1.000	28	14	35	17	0
1	2	19	"Z_5_30"	"Z_5_30"	1470	27870	110	168	166	51	111	117	36	62	26	0	135	138	24	104	105	21	63	27	0	1.839	1.618	1.700	1.576	3.134	2.659	0.169	80	493	88	89	0.879	57	31	55	34	0
1	3	19	"Z_5_50"	"Z_5_50"	1660	27870	120	1113	1108	358	112	119	42	100	100	0	1325	1296	463	104	111	80	99	98	0	0.820	0.836	0.844	0.863	1.448	0.809	0.915	120	532	2222	2188	-0.287	1001	1221	996	1192	0
1	4	19	"Z_5_70"	"Z_5_70"	1850	27870	110	3485	3587	1208	117	120	40	100	100	0	4275	3887	1297	104	111	94	100	100	0	0.807	0.917	0.910	0.931	1.325	0.874	0.931	80	487	7539	7253	-0.309	3368	4171	3470	3783	0
1	5	19	"Z_5_90"	"Z_5_90"	2050	27870	120	6480	5998	2123	120	124	43	100	100	0	8203	7288	2745	106	116	98	100	100	0	0.785	0.818	0.835	0.852	1.460	0.799	0.946	120	482	14457	13060	-0.348	6360	8097	5878	7182	0
1	6	19	"Z_6_10"	"Z_6_10"	2230	27880	150	130	134	42	121	124	44	20	4	0	117	120	23	104	107	22	32	12	0	0.692	0.813	1.757	1.601	3.861	16.969	0.011	156	598	22	29	-0.531	9	13	13	16	-50
1	7	19	"Z_7_50"	"Z_7_50"	2420	27870	110	168	170	54	120	121	34	58	35	0	178	182	43	104	104	13	96	88	0	0.649	0.641	0.753	0.644	3.464	1.227	0.152	80	441	122	128	-0.624	48	74	50	78	0
1	8	19	"Z_7_70"	"Z_7_70"	2620	27880	120	240	244	81	119	125	45	80	64	0	371	366	116	105	105	14	98	97	0	0.455	0.479	0.484	0.439	2.170	0.483	0.426	120	517	387	386	-1.136	121	266	125	261	0
1	9	19	"Z_7_90"	"Z_7_90"	2810	27880	130	435	428	148	119	126	44	94	88	0	852	809	272	105	107	18	100	100	0	0.423	0.439	0.431	0.411	1.793	0.433	0.784	120	596	1063	1013	-1.241	316	747	309	704	0
1	10	19	"Z_8_10"	"Z_8_10"	3030	27890	150	115	126	50	119	123	37	20	8	0	107	110	23	107	108	16	17	7	0	100000.000	2.333	1.937	1.908	3.960	10.982	0.028	156	600	-4	10	16.610	-4	0	7	3	-50
1	11	19	"Z_8_30"	"Z_8_30"	3250	27890	150	129	228	588	123	127	39	24	8	0	120	209	547	109	111	17	40	21	0	0.545	1.050	1.667	1.725	3.830	6.481	0.041	156	426	17	205	-0.874	6	11	105	100	-50
1	12	19	"Z_8_50"	"Z_8_50"	3370	27880	120	7632	6963	2516	123	124	35	100	100	0	17969	15049	5609	108	109	14	100	100	0	0.420	0.458	0.464	0.477	1.496	0.442	0.951	120	254	25370	21781	-1.250	7509	17861	6840	14941	0
1	13	19	"PFA32032"	"oPFA32032"	3560	27880	150	124	126	35	118	121	32	21	8	0	115	113	20	109	111	14	26	10	0	1.000	2.000	1.784	1.727	4.162	22.137	0.006	156	470	12	12	0.000	6	6	8	4	-50
1	14	19	"PFC0775"	"oPFC0775"	3750	27880	120	258	255	70	122	123	33	93	84	0	903	857	236	109	111	14	100	100	0	0.171	0.178	0.184	0.165	1.845	0.171	0.637	120	440	930	881	-2.546	136	794	133	748	0
1	15	19	"PFI17647"	"oPFI17647"	3990	27870	150	119	125	40	121	123	36	15	3	0	105	107	17	106	107	15	16	4	0	2.000	4.000	1.706	1.807	4.242	0.019	0.001	156	606	-3	5	1.000	-2	-1	4	1	-50
1	16	19	"PFF72435"	"oPFF72435"	4140	27880	120	257	264	79	119	123	38	92	78	0	222	217	52	105	106	15	95	91	0	1.179	1.295	1.351	1.214	2.433	1.541	0.591	120	434	255	257	0.238	138	117	145	112	0
1	17	19	"PFL0040"	"oPFL0040"	4320	27880	120	655	647	213	123	125	38	100	99	0	645	622	191	105	106	16	100	100	0	0.985	1.014	1.018	1.002	1.403	1.032	0.882	120	466	1072	1041	-0.022	532	540	524	517	0
1	18	19	"PFL0041"	"oPFL0041"	4510	27880	110	312	323	101	121	122	36	97	90	0	880	857	249	106	109	22	100	100	0	0.247	0.269	0.273	0.251	1.777	0.258	0.707	80	473	965	953	-2.019	191	774	202	751	0
1	19	19	"PFI17649"	"oPFI17649"	4710	27880	150	131	135	39	119	124	48	19	2	0	114	115	20	111	113	21	16	3	0	4.000	4.000	1.833	1.903	3.156	22.634	0.006	156	628	15	20	2.000	12	3	16	4	-50
1	20	19	"PFJ12790"	"oPFJ12790"	4900	27890	120	176	182	59	117	127	55	54	15	0	219	226	63	112	114	17	98	93	0	0.551	0.570	0.610	0.548	2.650	0.662	0.254	120	425	166	179	-0.859	59	107	65	114	0
1	21	19	"PFJ12792"	"oPFJ12792"	5090	27890	110	154	155	41	118	121	37	48	20	0	281	277	57	112	113	16	100	100	0	0.213	0.224	0.326	0.273	2.279	0.240	0.121	80	498	205	202	-2.231	36	169	37	165	0
1	22	19	"PFK12895"	"oPFK12895"	5360	27880	150	122	125	38	121	126	54	7	1	0	115	116	16	113	117	55	0	0	0	0.500	1.333	2.800	2.610	3.430	0.687	0.074	156	957	3	7	-1.000	1	2	4	3	-50
1	1	20	"PFF72440"	"oPFF72440"	1290	28060	120	938	940	298	122	123	35	100	100	0	1720	1580	551	107	111	52	99	99	0	0.506	0.555	0.548	0.574	1.634	0.531	0.871	120	588	2429	2291	-0.983	816	1613	818	1473	0
1	2	20	"PFH0004"	"oPFH0004"	1480	28070	120	554	544	184	118	119	35	98	95	0	458	447	129	103	107	46	98	95	0	1.228	1.238	1.241	1.222	1.656	1.272	0.785	120	575	791	770	0.297	436	355	426	344	0
1	3	20	"PFD66983"	"oPFD66983"	1660	28060	100	190	190	52	113	117	34	78	55	0	148	148	31	104	105	15	85	67	0	1.750	1.750	1.571	1.679	2.243	2.713	0.246	80	461	121	121	0.807	77	44	77	44	0
1	4	20	"PFBL B0087"	"oPFBLOB0087"	1910	28060	150	125	127	35	118	121	38	22	1	0	106	112	22	105	109	74	0	0	0	7.000	1.286	1.839	1.758	3.880	0.186	0.109	156	790	8	16	2.807	7	1	9	7	-50
1	5	20	"PFBL B0089"	"oPFBLOB0089"	2050	28060	110	188	189	51	120	121	35	70	48	0	185	185	41	106	108	15	95	87	0	0.861	0.873	0.882	0.788	3.090	1.358	0.243	80	395	147	148	-0.216	68	79	69	79	0
1	6	20	"PFL0045"	"oPFL0045"	2240	28070	120	1229	1205	423	117	120	41	100	100	0	803	778	243	105	106	15	100	100	0	1.593	1.617	1.653	1.581	1.479	1.686	0.888	120	586	1810	1761	0.672	1112	698	1088	673	0
1	7	20	"PFF72441"	"oPFF72441"	2480	28080	150	123	130	75	118	122	37	20	3	0	109	114	26	105	106	15	25	11	0	1.250	1.333	2.243	2.094	3.821	30.140	0.002	156	720	9	21	0.322	5	4	12	9	-50
1	8	20	"PFBL B0090"	"oPFBLOB0090"	2610	28070	120	639	659	259	122	127	40	97	96	0	450	445	143	108	109	17	99	98	0	1.512	1.593	1.601	1.545	1.857	1.623	0.823	120	508	859	874	0.596	517	342	537	337	0
1	9	20	"PFD66986"	"oPFD66986"	2900	28070	150	121	127	37	121	125	38	20	3	0	111	112	19	108	110	18	16	5	0	0.000	1.500	2.417	1.925	3.848	3.449	0.163	156	673	3	10	Error	0	3	6	4	-50
1	10	20	"PFL0049"	"oPFL0049"	3040	28140	150	117	123	48	117	121	38	16	4	0	106	110	21	107	108	15	20	8	0	0.000	2.000	2.000	1.833	4.242	11.946	0.027	156	460	-1	9	Error	0	-1	6	3	-50
1	11	20	"PFK12897"	"oPFK12897"	3200	28110	150	115	119	35	118	121	38	11	3	0	109	111	17	109	110	16	20	5	0	100000.000	0.500	1.769	1.871	4.460	20.675	0.008	156	477	-3	3	16.610	-3	0	1	2	-50
1	12	20	"PFF72442"	"oPFF72442"	3370	28070	120	621	623	210	121	122	34	99	99	0	495	472	154	109	110	14	97	97	0	1.295	1.383	1.380	1.403	1.628	1.409	0.837	120	446	886	865	0.373	500	386	502	363	0
1	13	20	"PFF72443"	"oPFF72443"	3560	28070	110	350	352	104	121	122	33	98	96	0	479	477	123	112	114	22	100	100	0	0.624	0.633	0.655	0.598	1.529	0.676	0.778	80	471	596	596	-0.680	229	367	231	365	0
1	14	20	"PFBL B0094"	"oPFBLOB0094"	3760	28070	120	1724	1617	565	119	123	35	100	99	0	1779	1631	517	112	114	21	100	100	0	0.963	0.986	0.969	0.959	1.475	0.995	0.921	120	548	3272	3017	-0.055	1605	1667	1498	1519	0
1	15	20	"PFH0026"	"oPFH0026"	3950	28070	120	218	227	73	119	122	35	81	66	0	166	165	35	110	111	14	88	75	0	1.768	1.964	1.957	1.790	2.606	3.083	0.321	120	539	155	163	0.822	99	56	108	55	0
1	16	20	"PFD67003"	"oPFD67003"	4140	28080	110	163	194	122	117	123	37	55	35	0	461	453	116	105	108	18	100	100	0	0.129	0.221	0.182	0.172	2.722	0.179	0.143	80	458	402	425	-2.952	46	356	77	348	0
1	17	20	"PFM60515"	"oPFM60515"	4330	28070	150	120	126	38	116	121	37	23	4	0	125	126	25	105	107	17	53	28	0	0.200	0.476	1.208	0.874	5.484	6.841	0.019	156	601	24	31	-2.322	4	20	10	21	-50
1	18	20	"PFL0099"	"oPFL0099"	4520	28090	120	1756	1673	682	119	119	33	96	95	0	2367	2205	718	106	107	21	100	100	0	0.724	0.740	0.741	0.669	1.800	0.768	0.910	120	504	3898	3653	-0.466	1637	2261	1554	2099	0
1	19	20	"PFJ12808"	"oPFJ12808"	4700	28090	120	227	238	74	119	120	39	83	70	0	224	223	51	108	109	14	95	94	0	0.931	1.035	1.032	0.896	2.584	1.379	0.461	120	526	224	234	-0.103	108	116	119	115	0
1	20	20	"PFBL B0145"	"oPFBLOB0145"	4910	28090	120	250	245	91	118	121	36	80	69	0	255	250	72	109	111	15	95	91	0	0.904	0.901	0.952	0.840	2.089	1.101	0.542	120	527	278	268	-0.145	132	146	127	141	0
1	21	20	"PFBL B0149"	"oPFBLOB0149"	5100	28090	130	169	178	72	118	122	37	64	37	0	202	197	43	110	111	16	93	89	0	0.554	0.690	0.786	0.693	2.268	1.417	0.204	120	570	143	147	-0.851	51	92	60	87	0
1	22	20	"PFI17700"	"oPFI17700"	5290	28090	120	361	371	139	119	124	36	94	93	0	499	482	153	113	114	18	99	99	0	0.627	0.683	0.684	0.641	1.775	0.690	0.728	120	589	628	621	-0.674	242	386	252	369	0
1	1	21	"PFI17702"	"oPFI17702"	1290	28270	120	848	836	345	120	124	61	98	95	0	802	757	256	107	124	210	95	77	0	1.047	1.102	1.097	1.002	1.760	1.162	0.893	120	621	1423	1366	0.067	728	695	716	650	0
1	2	21	"PFG0046"	"oPFG0046"	1490	28270	110	135	138	45	118	124	67	15	2	0	240	240	62	105	123	240	5	0	0	0.126	0.148	0.266	0.247	2.934	0.155	0.045	80	457	152	155	-2.989	17	135	20	135	0
1	3	21	"PFBL B0151"	"oPFBLOB0151"	1670	28270	120	359	424	338	116	119	36	95	90	0	399	425	204	101	104	22	97	95	0	0.815	0.951	0.846	0.833	1.915	1.328	0.659	120	660	541	632	-0.294	243	298	308	324	0
1	4	21	"PFG0047"	"oPFG0047"	1870	28270	110	132	130	31	118	121	37	17	3	0	171	176	40	101	103	24	88	72	0	0.200	0.160	0.322	0.363	2.786	0.263	0.013	80	460	84	87	-2.322	14	70	12	75	0
1	5	21	"PFD67004"	"oPFD67004"	2050	28270	120	265	270	92	115	120	35	90	80	0	305	302	91	104	105	14	98	97	0	0.746	0.783	0.797	0.753	2.382	0.834	0.563	120	556	351	353	-0.422	150	201	155	198	0
1	6	21	"PFL0107"	"oPFL0107"	2250	28280	120	145	147	40	116	121	36	42	14	0	231	223	59	104	105	16	95	89	0	0.228	0.261	0.326	0.341	3.107	0.288	0.106	120	576	156	150	-2.131	29	127	31	119	0
1	7	21	"PFM60519"	"oPFM60519"	2450	28270	110	741	709	245	118	122	38	100	98	0	651	611	207	101	103	19	98	98	0	1.133	1.159	1.178	1.184	1.736	1.230	0.848	80	483	1173	1101	0.180	623	550	591	510	0
1	8	21	"PFI17707"	"oPFI17707"	2620	28260	110	458	459	195	120	123	39	96	93	0	349	337	131	103	107	26	93	91	0	1.374	1.449	1.537	1.370	2.047	1.448	0.770	80	501	584	573	0.458	338	246	339	234	0
1	9	21	"PFBL B0154"	"oPFBLOB0154"	2820	28270	120	3241	3054	1426	120	123	37	99	99	0	3058	2994	1305	104	108	24	100	100	0	1.057	1.015	1.048	0.997	1.655	1.034	0.909	120	591	6075	5824	0.079	3121	2954	2934	2890	0
1	10	21	"PFM60520"	"oPFM60520"	3020	28270	120	223	233	83	115	119	34	85	70	0	251	248	70	102	104	14	96	95	0	0.725	0.808	0.761	0.698	2.184	0.965	0.572	120	409	257	264	-0.464	108	149	118	146	0
1	11	21	"PFBL B0158"	"oPFBLOB0158"	3210	28270	120	853	826	284	116	118	33	99	99	0	589	579	188	107	108	16	100	100	0	1.529	1.504	1.509	1.485	1.513	1.527	0.894	120	409	1219	1182	0.613	737	482	710	472	0
1	12	21	"PFI17709"	"oPFI17709"	3390	28270	120	2015	1935	719	121	123	34	100	100	0	1231	1192	410	109	110	14	100	100	0	1.688	1.675	1.705	1.630	1.573	1.718	0.917	120	519	3016	2897	0.755	1894	1122	1814	1083	0
1	13	21	"PFG0048"	"oPFG0048"	3580	28270	120	3423	3347	1263	121	124	36	100	100	0	2493	2295	873	112	114	21	100	100	0	1.387	1.478	1.460	1.507	1.739	1.466	0.917	120	565	5683	5409	0.472	3302	2381	3226	2183	0
1	14	21	"PFM60526"	"oPFM60526"	3760	28270	120	811	787	299	118	123	38	98	95	0	703	663	236	112	113	15	100	98	0	1.173	1.214	1.187	1.226	1.835	1.226	0.862	120	532	1284	1220	0.230	693	591	669	551	0
1	15	21	"PFM60528"	"oPFM60528"	3950	28270	120	782	754	263	117	122	34	98	96	0	493	470	140	112	114	16	98	98	0	1.745	1.779	1.777	1.679	1.634	1.879	0.853	120	562	1046	995	0.804	665	381	637	358	0
1	16	21	"PFL0111"	"oPFL0111"	4150	28270	120	174	179	52	115	121	38	66	32	0	184	185	45	109	110	18	91	81	0	0.787	0.842	0.756	0.816	2.505	1.600	0.198	120	564	134	140	-0.346	59	75	64	76	0
1	17	21	"E598_1c"	"E598_1c"	4340	28250	150	121	126	31	114	119	38	20	2	0	105	107	18	106	107	17	17	5	0	-7.000	12.000	1.807	1.608	5.074	37.671	0.003	156	636	6	13	Error	7	-1	12	1	-50
1	18	21	"E598_1e"	"E598_1e"	4530	28300	150	125	130	37	116	117	34	26	6	0	105	107	16	106	106	13	19	7	0	-9.000	14.000	2.169	2.267	4.003	0.007	0.000	156	629	8	15	Error	9	-1	14	1	-50
1	19	21	"E598_1g"	"E598_1g"	4720	28290	150	117	122	37	115	118	39	15	5	0	98	99	17	106	107	14	8	2	0	-0.250	-1.000	1.601	1.787	3.448	27.875	0.008	156	522	-6	0	Error	2	-8	7	-7	-50
1	20	21	"E598_1i"	"E598_1i"	4910	28270	120	12629	11991	4809	116	120	35	100	99	0	3960	3726	1686	108	108	14	98	97	0	3.248	3.282	3.263	3.626	1.787	3.297	0.916	120	456	16365	15493	1.700	12513	3852	11875	3618	0
1	21	21	"F48446_9a"	"F48446_9a"	5140	28280	150	122	124	34	119	124	45	12	0	0	104	103	18	109	111	18	7	0	0	-0.600	-0.833	1.467	1.618	4.245	18.924	0.020	156	543	-2	-1	Error	3	-5	5	-6	-50
1	22	21	"F48446_9c"	"F48446_9c"	5290	28290	150	118	119	32	119	123	43	8	0	0	100	102	20	113	114	16	5	1	0	0.077	0.000	1.280	1.559	3.775	30.013	0.005	156	695	-14	-11	-3.700	-1	-13	0	-11	-50
1	1	22	"I12861_2g"	"I12861_2g"	1300	28460	100	158	162	51	114	122	52	42	13	0	139	137	33	105	120	187	0	0	0	1.294	1.500	1.425	1.415	2.473	0.268	0.225	80	453	78	80	0.372	44	34	48	32	0
1	2	22	"I12861_2i"	"I12861_2i"	1480	28450	120	217	227	74	114	122	63	75	40	0	196	195	59	103	117	215	3	0	0	1.108	1.228	1.232	1.122	2.787	1.512	0.402	120	572	196	205	0.147	103	93	113	92	0
1	3	22	"J512_2a"	"J512_2a"	1650	28530	150	116	121	33	116	120	40	14	1	0	101	103	21	102	104	20	10	1	0	0.000	5.000	2.045	1.846	3.303	29.805	0.004	156	944	-1	6	Error	0	-1	5	1	-50
1	4	22	"J512_2c"	"J512_2c"	1860	28460	150	115	120	37	115	119	37	16	3	0	102	102	18	102	103	21	11	1	0	0.000	100000.000	1.519	1.457	3.699	15.473	0.014	156	851	0	5	Error	0	0	5	0	-50
1	5	22	"J512_2e"	"J512_2e"	2070	28470	150	119	123	38	114	119	35	22	9	0	101	103	25	104	108	29	4	2	0	-1.667	-9.000	1.662	1.773	4.003	10.724	0.007	156	902	2	8	Error	5	-3	9	-1	-50
1	6	22	"J512_2g"	"J512_2g"	2320	28470	150	116	124	39	121	128	44	13	4	0	103	104	15	107	115	40	0	0	0	1.250	-1.000	2.400	2.543	3.757	17.005	0.013	156	816	-9	0	0.322	-5	-4	3	-3	-50
1	7	22	"M40872_8a"	"M40872_8a"	2470	28500	150	113	115	34	117	123	41	9	1	0	101	102	16	104	107	22	8	0	0	1.333	1.000	1.813	1.600	3.733	26.571	0.002	156	786	-7	-4	0.415	-4	-3	-2	-2	-50
1	8	22	"M40872_8c"	"M40872_8c"	2630	28510	150	118	119	35	115	119	39	12	3	0	97	97	14	103	106	22	1	0	0	-0.500	-0.667	1.563	1.594	4.326	23.172	0.007	156	857	-3	-2	Error	3	-6	4	-6	-50
1	9	22	"M40872_8e"	"M40872_8e"	2820	28490	150	120	123	41	115	120	38	17	5	0	98	99	15	103	105	15	10	1	0	-1.000	-2.000	2.391	2.324	3.741	13.954	0.024	156	848	0	4	Error	5	-5	8	-4	-50
1	10	22	"M40872_8g"	"M40872_8g"	3020	28490	150	121	123	34	113	118	35	18	6	0	101	102	14	103	105	14	13	3	0	-4.000	-10.000	2.214	1.996	3.711	0.009	0.000	156	872	6	9	Error	8	-2	10	-1	-50
1	11	22	"M40872_8i"	"M40872_8i"	3190	28470	110	149	154	46	117	120	36	43	22	0	122	125	26	107	108	15	46	28	0	2.133	2.056	1.745	1.762	5.014	8.826	0.026	80	513	47	55	1.093	32	15	37	18	0
1	12	22	"EMPTY"	"EMPTY"	3390	28460	90	183	204	83	114	120	37	76	44	0	179	203	87	108	108	15	94	80	0	0.972	0.947	0.775	0.828	3.178	1.118	0.350	52	406	140	185	-0.041	69	71	90	95	0
1	13	22	"EMPTY"	"EMPTY"	3580	28470	90	273	279	92	118	120	32	92	88	0	259	266	92	109	110	14	96	94	0	1.033	1.025	1.033	1.041	2.953	1.100	0.502	52	408	305	318	0.047	155	150	161	157	0
1	14	22	"EMPTY"	"EMPTY"	3760	28460	90	295	328	145	119	121	36	94	84	0	320	327	124	110	112	25	98	96	0	0.838	0.963	0.952	0.917	2.359	1.064	0.564	52	400	386	426	-0.255	176	210	209	217	0
1	15	22	"EMPTY"	"EMPTY"	3960	28460	90	234	242	89	119	123	36	86	67	0	253	253	78	110	113	25	94	90	0	0.804	0.860	0.841	0.819	1.947	1.014	0.510	52	400	258	266	-0.314	115	143	123	143	0
1	16	22	"EMPTY"	"EMPTY"	4140	28470	90	341	336	133	115	123	56	90	76	0	375	413	195	108	110	14	98	98	0	0.846	0.725	0.771	0.757	2.263	0.680	0.677	52	408	493	526	-0.241	226	267	221	305	0
1	17	22	"EMPTY"	"EMPTY"	4340	28470	90	236	253	92	111	120	60	80	53	0	261	277	92	107	108	14	100	98	0	0.812	0.835	0.826	0.734	2.612	0.953	0.457	52	420	279	312	-0.301	125	154	142	170	0
1	18	22	"EMPTY"	"EMPTY"	4530	28470	90	211	242	96	113	118	39	86	61	0	235	261	74	105	107	15	100	100	0	0.754	0.827	0.818	0.684	2.324	1.098	0.438	52	358	228	285	-0.408	98	130	129	156	0
1	19	22	"EMPTY"	"EMPTY"	4730	28480	150	121	125	44	116	121	45	12	4	0	110	111	13	107	108	14	24	4	0	1.667	2.250	2.457	2.585	3.673	16.936	0.021	156	764	8	13	0.737	5	3	9	4	-50
1	20	22	"EMPTY"	"EMPTY"	4900	28440	150	117	120	36	117	123	45	11	1	0	109	109	12	108	110	14	13	1	0	0.000	3.000	3.063	2.917	4.268	64.804	0.003	156	644	1	4	Error	0	1	3	1	-50
1	21	22	"EMPTY"	"EMPTY"	5100	28480	150	113	120	35	119	127	57	7	1	0	112	114	18	113	114	17	10	3	0	6.000	1.000	2.286	2.271	3.947	22.010	0.009	156	763	-7	2	2.585	-6	-1	1	1	-50
1	22	22	"EMPTY"	"EMPTY"	5290	28480	150	115	120	37	118	122	45	8	1	0	112	112	14	113	114	17	8	0	0	3.000	-2.000	2.182	1.990	4.452	17.272	0.017	156	875	-4	1	1.585	-3	-1	2	-1	-50
2	1	1	"PFA0116"	"A23157_2"	5930	24600	150	600	625	246	118	122	39	99	97	0	525	523	177	108	109	15	100	98	0	1.156	1.222	1.214	1.231	1.561	1.275	0.827	156	869	899	922	0.209	482	417	507	415	0
2	2	1	"PFA0048"	"A14801_13"	6130	24610	160	468	468	204	117	118	33	93	89	0	711	669	289	108	109	14	96	95	0	0.582	0.626	0.595	0.581	2.362	0.625	0.816	208	729	954	912	-0.781	351	603	351	561	0
2	3	1	"PFA0211"	"A8109_3"	6320	24610	150	1593	1430	629	117	120	34	97	97	0	1322	1165	491	109	111	15	98	98	0	1.217	1.243	1.214	1.254	1.851	1.241	0.898	156	614	2689	2369	0.283	1476	1213	1313	1056	0
2	4	1	"PFA0021"	"A11962_3"	6500	24610	150	381	379	116	117	120	35	95	94	0	211	212	44	109	111	17	96	94	0	2.588	2.544	2.476	2.503	1.748	3.019	0.636	156	641	366	365	1.372	264	102	262	103	0
2	5	1	"PFA0164"	"A3310_6"	6700	24610	150	378	379	135	118	122	36	93	90	0	377	356	117	111	112	17	94	93	0	0.977	1.065	1.016	0.996	1.709	1.107	0.747	156	629	526	506	-0.033	260	266	261	245	0
2	6	1	"PFA0033"	"A13725_2"	6890	24610	150	543	552	190	123	126	36	98	96	0	511	465	147	113	114	18	94	94	0	1.055	1.219	1.204	1.167	1.640	1.249	0.823	156	636	818	781	0.078	420	398	429	352	0
2	7	1	"PFB0041"	"B180"	7070	24610	150	728	737	217	121	125	35	100	100	0	565	553	145	113	115	17	100	100	0	1.343	1.400	1.383	1.388	1.366	1.416	0.838	156	653	1059	1056	0.425	607	452	616	440	0
2	8	1	"PFB0043"	"B186"	7270	24610	150	565	568	186	118	122	34	99	98	0	523	503	151	112	113	15	97	97	0	1.088	1.151	1.103	1.128	1.487	1.175	0.835	156	631	858	841	0.121	447	411	450	391	0
2	9	1	"PFB0048"	"B197"	7450	24620	150	500	510	160	119	125	41	99	97	0	833	792	217	111	112	15	99	99	0	0.528	0.574	0.560	0.562	1.614	0.566	0.802	156	617	1103	1072	-0.922	381	722	391	681	0
2	10	1	"PFB0056"	"B218"	7650	24610	150	1915	1809	674	122	132	63	100	100	0	8150	7615	2770	109	111	18	100	100	0	0.223	0.225	0.228	0.222	1.315	0.219	0.918	156	642	9834	9193	-2.165	1793	8041	1687	7506	0
2	11	1	"PFB0059"	"B241"	7840	24620	160	183	187	54	118	123	44	68	34	0	202	198	50	107	110	23	89	82	0	0.684	0.758	0.775	0.706	2.768	1.067	0.303	208	675	160	160	-0.547	65	95	69	91	0
2	12	1	"PFB0069"	"B270"	8030	24610	150	190	198	52	116	120	36	82	50	0	291	282	62	108	109	17	97	97	0	0.404	0.471	0.424	0.441	2.061	0.449	0.384	156	612	257	256	-1.306	74	183	82	174	0
2	13	1	"PFB0161"	"B471"	8220	24610	150	892	917	302	116	119	37	100	99	0	629	620	146	107	108	15	100	100	0	1.487	1.561	1.589	1.498	1.413	1.668	0.864	156	675	1298	1314	0.572	776	522	801	513	0
2	14	1	"PFB0183"	"B508"	8420	24610	150	199	201	56	119	122	36	75	53	0	304	297	78	110	110	16	96	96	0	0.412	0.439	0.463	0.409	2.095	0.428	0.369	156	708	274	269	-1.278	80	194	82	187	0
2	15	1	"PFB0185"	"B511"	8610	24620	150	446	440	141	126	134	61	95	89	0	340	329	91	115	117	17	94	94	0	1.422	1.467	1.441	1.397	1.604	1.630	0.726	156	644	545	528	0.508	320	225	314	214	0
2	16	1	"PFB0199"	"B537"	8790	24610	150	280	287	84	126	135	62	92	64	0	602	593	157	117	120	24	100	100	0	0.318	0.338	0.336	0.319	1.826	0.336	0.276	156	672	639	637	-1.655	154	485	161	476	0
2	17	1	"PFB0205"	"B549"	8970	24610	150	756	781	187	124	129	52	100	100	0	573	569	127	115	119	24	100	100	0	1.380	1.447	1.410	1.453	1.318	1.449	0.865	156	718	1090	1111	0.465	632	458	657	454	0
2	18	1	"PFB0211"	"B556"	9170	24610	150	6226	6153	1944	124	129	53	100	100	0	5323	5353	1576	114	116	17	100	100	0	1.171	1.151	1.156	1.130	1.234	1.162	0.928	156	722	11311	11268	0.228	6102	5209	6029	5239	0
2	19	1	"PFC0047"	"C187"	9360	24610	140	1153	1138	309	120	124	42	100	100	0	1062	1061	289	112	113	16	100	100	0	1.087	1.073	1.080	1.073	1.316	1.056	0.900	156	645	1983	1967	0.121	1033	950	1018	949	0
2	20	1	"PFC0049"	"C191"	9560	24610	150	992	981	361	119	125	44	100	99	0	647	634	192	112	114	17	99	99	0	1.632	1.651	1.639	1.643	1.526	1.704	0.869	156	705	1408	1384	0.706	873	535	862	522	0
2	21	1	"PFC0053"	"C199"	9740	24610	140	193	200	53	121	126	40	78	42	0	347	354	62	116	120	23	100	100	0	0.312	0.332	0.317	0.291	2.170	0.331	0.372	156	697	303	317	-1.682	72	231	79	238	0
2	22	1	"PFC0064"	"C230"	9950	24640	110	211	209	55	123	130	39	83	56	0	198	191	46	126	131	28	85	67	0	1.222	1.323	1.077	1.099	2.251	2.264	0.223	80	489	160	151	0.290	88	72	86	65	0
2	1	2	"PFC0067"	"C234"	5940	24790	140	1415	1404	358	118	123	42	100	100	0	1177	1163	282	107	110	24	100	100	0	1.212	1.218	1.225	1.227	1.247	1.226	0.929	156	604	2367	2342	0.278	1297	1070	1286	1056	0
2	2	2	"PFC0074"	"C249"	6130	24790	140	172	176	55	118	122	37	58	34	0	216	216	46	106	109	27	96	90	0	0.491	0.527	0.579	0.536	2.447	0.635	0.208	156	373	164	168	-1.026	54	110	58	110	0
2	3	2	"PFK0421"	"Kn479_3"	6320	24790	150	207	217	63	117	121	35	84	63	0	384	380	88	108	109	15	98	98	0	0.326	0.368	0.341	0.320	2.072	0.342	0.429	156	393	366	372	-1.617	90	276	100	272	0
2	4	2	"PFK0499"	"Kn722_1"	6530	24790	150	303	305	93	116	118	33	95	90	0	312	311	77	108	109	14	99	99	0	0.917	0.931	0.915	0.875	1.832	1.008	0.677	156	346	391	392	-0.126	187	204	189	203	0
2	5	2	"PFK0529"	"Kn862_1"	6700	24780	150	2481	2341	1066	121	122	36	99	98	0	990	977	364	109	111	18	98	98	0	2.679	2.558	2.437	2.464	1.538	2.737	0.892	156	307	3241	3088	1.422	2360	881	2220	868	0
2	6	2	"PFK0159"	"Kn1106_2"	6890	24790	150	176	186	89	124	127	39	57	32	0	171	175	34	111	114	19	91	75	0	0.867	0.969	1.122	0.995	2.793	2.860	0.222	156	371	112	126	-0.206	52	60	62	64	-50
2	7	2	"PFK0179"	"Kn1255_4"	7100	24790	150	2418	2491	992	122	125	36	99	99	0	1299	1370	457	110	111	16	100	100	0	1.931	1.880	1.890	1.818	1.335	1.955	0.910	156	382	3485	3629	0.949	2296	1189	2369	1260	0
2	8	2	"PFK0266"	"Kn2144_2"	7280	24790	150	630	633	202	120	122	33	99	98	0	572	571	202	109	110	14	99	98	0	1.102	1.110	1.111	1.167	1.751	1.062	0.775	156	331	973	975	0.139	510	463	513	462	0
2	9	2	"PFK1250"	"Ks8_1"	7470	24790	140	415	417	121	116	121	35	98	98	0	369	367	72	109	111	15	100	100	0	1.150	1.167	1.180	1.097	1.639	1.259	0.758	156	397	559	559	0.202	299	260	301	258	0
2	10	2	"PFK0668"	"Ks13_2"	7670	24790	140	785	785	234	118	122	36	99	99	0	468	462	128	110	111	15	98	98	0	1.863	1.895	1.891	1.959	1.551	1.928	0.884	156	366	1025	1019	0.898	667	358	667	352	0
2	11	2	"PFK0833"	"Ks25_5"	7850	24800	140	248	272	152	118	121	36	94	83	0	246	262	79	108	110	15	100	100	0	0.942	1.000	0.896	0.847	2.007	1.494	0.624	156	337	268	308	-0.086	130	138	154	154	0
2	12	2	"PFK0849"	"Ks26_17"	8040	24790	140	208	207	50	119	129	65	66	19	0	284	286	70	108	118	108	86	26	0	0.506	0.494	0.500	0.429	2.178	0.404	0.546	156	393	265	266	-0.984	89	176	88	178	0
2	13	2	"PFK0898"	"Ks31_1"	8220	24790	150	273	281	84	119	129	65	87	67	0	425	432	95	108	117	104	99	89	0	0.486	0.500	0.486	0.453	1.889	0.440	0.598	156	428	471	486	-1.042	154	317	162	324	0
2	14	2	"PFK0968"	"Ks42_6"	8430	24800	150	202	206	57	117	122	35	82	62	0	334	334	77	110	111	16	98	98	0	0.379	0.397	0.408	0.379	2.081	0.382	0.427	156	417	309	313	-1.398	85	224	89	224	0
2	15	2	"PFK1224"	"Ks83_19"	8610	24800	130	232	238	61	126	139	72	75	25	0	203	215	82	117	119	19	97	95	0	1.233	1.143	1.296	1.148	2.089	1.148	0.266	120	399	192	210	0.302	106	86	112	98	0
2	16	2	"PFK1246"	"Ks89_2"	8790	24800	120	184	199	57	129	142	72	40	9	0	231	225	53	116	122	32	91	82	0	0.478	0.642	0.577	0.484	2.947	0.862	0.207	120	397	170	179	-1.064	55	115	70	109	0
2	17	2	"PFK1245"	"Ks89_10"	8970	24810	150	177	186	69	128	131	38	60	32	0	156	162	38	118	124	32	55	28	0	1.289	1.318	1.391	1.530	3.181	1.938	0.209	156	450	87	102	0.367	49	38	58	44	-50
2	18	2	"PFK1268"	"Ks97_1"	9180	24800	150	439	458	134	127	128	37	100	99	0	331	331	83	117	119	21	97	96	0	1.458	1.547	1.564	1.554	1.578	1.616	0.776	156	436	526	545	0.544	312	214	331	214	0
2	19	2	"PFK0567"	"Ks101_10"	9370	24800	150	396	393	111	121	121	32	98	96	0	543	530	121	110	111	16	98	98	0	0.635	0.648	0.648	0.618	1.594	0.641	0.759	156	408	708	692	-0.655	275	433	272	420	0
2	20	2	"PFK0617"	"Ks117_4"	9550	24800	130	238	253	99	119	121	32	95	84	0	243	244	41	113	115	18	100	99	0	0.915	1.023	0.938	0.902	2.115	1.279	0.375	120	425	249	265	-0.128	119	130	134	131	0
2	21	2	"PFK0689"	"Ks157_11"	9750	24800	150	3287	3182	940	126	131	39	100	99	0	2442	2313	705	127	131	26	100	100	0	1.365	1.398	1.384	1.390	1.412	1.370	0.930	156	422	5476	5242	0.449	3161	2315	3056	2186	0
2	22	2	"PFK0731"	"Ks186_10"	9940	24800	160	51785	46601	18271	131	139	46	100	100	16	65535	56250	15468	141	147	34	100	100	62	0.790	0.828	0.881	0.766	2.016	0.872	0.898	208	798	117048	102579	-0.340	51654	65394	46470	56109	0
2	1	3	"PFK0746"	"Ks202_1"	5960	24980	150	778	745	234	118	121	35	98	98	0	2284	2142	619	109	111	24	98	98	0	0.303	0.308	0.304	0.297	1.556	0.310	0.891	156	588	2835	2660	-1.720	660	2175	627	2033	0
2	2	3	"PFK0750"	"Ks202_4"	6140	24980	140	234	235	74	117	120	33	89	74	0	312	311	74	106	109	27	97	96	0	0.568	0.576	0.627	0.530	2.147	0.602	0.507	156	387	323	323	-0.816	117	206	118	205	0
2	3	3	"PFK0747"	"Ks202_10"	6340	24980	140	314	319	99	119	122	34	96	90	0	653	642	191	108	110	14	98	98	0	0.358	0.375	0.369	0.347	1.677	0.362	0.708	156	402	740	734	-1.483	195	545	200	534	0
2	4	3	"PFK0766"	"Ks212_4"	6520	24970	140	1170	1219	346	121	121	32	100	100	0	662	659	146	109	110	13	100	100	0	1.897	1.996	1.951	1.968	1.286	2.083	0.889	156	347	1602	1648	0.924	1049	553	1098	550	0
2	5	3	"PFA0029"	"A12706_1"	6710	24970	160	9283	10874	6958	122	123	39	100	100	0	6333	7440	4948	109	110	13	99	98	0	1.472	1.467	1.472	1.645	2.059	1.459	0.937	208	363	15385	18083	0.558	9161	6224	10752	7331	0
2	6	3	"PFA0034"	"A13725_4"	6900	24970	150	2047	2004	455	121	126	47	100	100	0	1542	1471	313	108	109	13	100	100	0	1.343	1.382	1.378	1.374	1.293	1.395	0.918	156	448	3360	3246	0.426	1926	1434	1883	1363	0
2	7	3	"PFA0036"	"A13725_6"	7100	24970	150	771	744	229	119	127	61	99	97	0	710	677	193	108	109	21	99	99	0	1.083	1.098	1.107	1.087	1.409	1.110	0.901	156	442	1254	1194	0.115	652	602	625	569	0
2	8	3	"PFA0038"	"A13725_9"	7280	24980	150	316	324	82	122	128	58	99	85	0	483	483	85	107	109	23	100	100	0	0.516	0.537	0.514	0.505	1.557	0.570	0.657	156	372	570	578	-0.955	194	376	202	376	0
2	9	3	"PFA0041"	"A14195_3"	7460	24980	150	152	159	47	118	123	34	49	24	0	136	137	29	109	110	15	60	44	0	1.259	1.464	1.611	1.588	3.071	4.674	0.108	156	483	61	69	0.333	34	27	41	28	-50
2	10	3	"PFA0043"	"A14263_1"	7670	24980	150	703	707	164	117	123	34	100	100	0	527	512	106	111	113	16	100	100	0	1.409	1.471	1.446	1.468	1.305	1.511	0.880	156	500	1002	991	0.494	586	416	590	401	0
2	11	3	"PFA0063"	"A14801_9"	7850	24980	140	246	257	78	118	122	35	95	86	0	197	200	33	110	111	15	100	97	0	1.471	1.544	1.447	1.448	1.950	2.429	0.436	156	435	215	229	0.557	128	87	139	90	0
2	12	3	"PFA0065"	"A15774_2"	8050	24990	120	166	175	52	121	132	66	36	6	0	191	194	33	108	118	103	30	0	0	0.542	0.628	0.674	0.556	2.672	2.376	0.123	120	435	128	140	-0.883	45	83	54	86	0
2	13	3	"PFA0067"	"A16096_5"	8240	24980	150	234	238	59	122	132	67	80	37	0	219	215	31	108	117	105	55	0	0	1.009	1.084	1.073	1.016	1.822	1.757	0.389	156	416	223	223	0.013	112	111	116	107	0
2	14	3	"PFA0071"	"A16972_1"	8410	24980	150	130	133	36	116	121	34	28	9	0	113	116	18	108	110	14	26	13	0	2.800	2.125	2.571	2.530	4.542	15.268	0.012	156	393	19	25	1.485	14	5	17	8	-50
2	15	3	"PFA0073"	"A1700_2"	8600	24980	150	141	145	40	124	132	45	21	5	0	114	117	23	110	114	18	26	7	0	4.250	3.000	1.619	1.696	3.506	8.532	0.045	156	448	21	28	2.087	17	4	21	7	-50
2	16	3	"PFA0076"	"A1700_6"	8810	24990	140	182	197	71	127	133	45	58	29	0	269	268	70	110	115	26	95	91	0	0.346	0.443	0.407	0.389	2.761	0.581	0.255	156	435	214	228	-1.532	55	159	70	158	0
2	17	3	"PFA0109"	"A22053_4"	8990	24980	150	326	331	80	126	127	35	100	98	0	229	228	34	115	117	24	99	96	0	1.754	1.814	1.762	1.791	1.849	2.158	0.615	156	469	314	318	0.811	200	114	205	113	0
2	18	3	"PFA0112"	"A23157_12"	9190	24980	150	316	318	81	126	128	35	96	92	0	510	504	118	114	116	17	100	100	0	0.480	0.492	0.482	0.458	1.789	0.484	0.683	156	438	586	582	-1.060	190	396	192	390	0
2	19	3	"PFA0114"	"A23157_18"	9370	24980	150	603	626	206	121	124	32	100	100	0	996	1032	281	108	110	15	100	100	0	0.543	0.547	0.551	0.529	1.338	0.546	0.859	156	449	1370	1429	-0.882	482	888	505	924	0
2	20	3	"PFA0117"	"A23157_8"	9570	24980	140	227	228	58	120	123	33	90	75	0	221	221	47	108	110	16	96	94	0	0.947	0.956	0.936	0.902	1.964	1.258	0.435	156	506	220	221	-0.079	107	113	108	113	0
2	21	3	"PFA0123"	"A24704_11"	9760	24990	140	229	232	59	124	133	45	85	62	0	335	338	71	113	123	32	99	96	0	0.473	0.480	0.466	0.448	2.105	0.490	0.443	156	495	327	333	-1.080	105	222	108	225	0
2	22	3	"PFA0126"	"A24704_6"	9950	24940	150	213	873	4255	129	138	47	67	44	0	181	1415	6188	127	138	38	66	28	0	1.556	0.578	1.497	1.373	3.032	2.233	0.321	156	685	138	2032	0.637	84	54	744	1288	-50
2	1	4	"PFA0154"	"A3310_10"	5940	25130	150	138	142	40	119	122	34	32	14	0	121	123	22	110	111	16	41	16	0	1.727	1.769	1.883	1.602	4.698	8.726	0.023	156	738	30	36	0.788	19	11	23	13	-50
2	2	4	"PFA0156"	"A3310_15"	6150	25160	150	212	223	62	118	122	35	87	66	0	340	347	62	109	113	29	100	100	0	0.407	0.441	0.412	0.374	2.128	0.450	0.482	156	432	325	343	-1.297	94	231	105	238	0
2	3	4	"PFA0159"	"A3310_22"	6340	25160	140	441	448	106	120	126	38	100	100	0	321	327	50	109	111	28	100	100	0	1.514	1.505	1.469	1.468	1.431	1.662	0.761	156	414	533	546	0.599	321	212	328	218	0
2	4	4	"PFA0162"	"A3310_32"	6530	25160	140	201	198	56	123	125	34	78	57	0	548	528	137	109	109	14	100	100	0	0.178	0.179	0.196	0.189	1.957	0.158	0.362	156	417	517	494	-2.493	78	439	75	419	0
2	5	4	"PFA0165"	"A3310_7"	6720	25160	150	259	260	71	121	122	37	93	83	0	236	237	54	107	108	14	99	99	0	1.070	1.069	1.082	1.017	2.101	1.235	0.532	156	391	267	269	0.097	138	129	139	130	0
2	6	4	"PFA0168"	"A3920_1"	6900	25180	150	135	139	39	118	124	47	22	4	0	118	122	21	107	107	14	42	22	0	1.545	1.400	1.815	1.660	4.749	19.317	0.030	156	436	28	36	0.628	17	11	21	15	-50
2	7	4	"PFC0075"	"C25"	7100	25170	150	140	147	45	118	127	62	22	3	0	126	129	26	106	108	22	45	14	0	1.100	1.261	1.610	1.761	3.509	11.979	0.020	156	448	42	52	0.138	22	20	29	23	-50
2	8	4	"PFC0079"	"C258"	7280	25170	140	259	259	67	120	130	86	78	25	0	237	239	44	107	109	23	100	96	0	1.069	1.053	0.994	0.987	1.801	1.912	0.397	156	403	269	271	0.097	139	130	139	132	0
2	9	4	"PFC0082"	"C269"	7470	25170	140	166	171	45	121	128	68	29	4	0	268	272	50	108	109	15	100	100	0	0.281	0.305	0.311	0.279	2.398	0.640	0.075	156	532	205	214	-1.830	45	160	50	164	0
2	10	4	"PFC0085"	"C273"	7680	25160	90	169	167	48	127	132	46	50	13	0	159	157	39	112	114	16	76	61	0	0.894	0.889	0.970	1.078	2.870	3.753	0.081	52	317	89	85	-0.162	42	47	40	45	0
2	11	4	"PFC0087"	"C277"	7850	25170	140	628	642	200	121	130	44	98	98	0	482	469	110	111	112	15	98	98	0	1.367	1.455	1.439	1.395	1.430	1.552	0.863	156	469	878	879	0.451	507	371	521	358	0
2	12	4	"PFC0090"	"C285"	8050	25170	150	713	685	207	124	131	45	98	97	0	435	423	116	112	114	21	98	96	0	1.824	1.804	1.828	1.795	1.523	1.886	0.841	156	483	912	872	0.867	589	323	561	311	0
2	13	4	"PFC0107"	"C321"	8240	25170	140	195	206	66	121	126	39	76	47	0	215	215	44	109	111	18	96	94	0	0.698	0.802	0.813	0.776	2.076	1.195	0.355	156	395	180	191	-0.518	74	106	85	106	0
2	14	4	"PFC0110"	"C332"	8420	25170	140	178	179	50	111	116	33	75	51	0	273	273	46	104	105	13	100	100	0	0.396	0.402	0.429	0.376	2.337	0.394	0.263	156	402	236	237	-1.335	67	169	68	169	0
2	15	4	"PFC0112"	"C337"	8620	25170	150	130	135	44	119	127	46	23	7	0	153	151	27	107	109	18	81	62	0	0.239	0.364	0.947	0.818	3.704	4.733	0.038	156	432	57	60	-2.064	11	46	16	44	-50
2	16	4	"PFC0114"	"C344"	8800	25170	150	163	170	45	127	135	80	17	1	0	165	166	32	110	119	95	9	0	0	0.655	0.768	0.900	0.825	2.661	0.802	0.696	156	514	91	99	-0.611	36	55	43	56	-50
2	17	4	"PFC0116"	"C35"	9000	25160	90	205	212	67	128	134	90	44	7	0	178	177	27	113	123	116	1	0	0	1.185	1.313	1.411	1.496	2.565	3.631	0.130	52	336	142	148	0.244	77	65	84	64	0
2	18	4	"PFC0119"	"C354"	9180	25170	140	266	269	85	125	128	34	95	83	0	260	427	1519	111	113	16	100	100	0	0.946	0.456	0.953	0.880	1.998	0.034	0.108	156	524	290	460	-0.080	141	149	144	316	0
2	19	4	"PFC0135"	"C394"	9380	25180	140	184	187	50	119	123	32	73	50	0	289	283	70	108	109	15	96	96	0	0.359	0.389	0.397	0.369	2.674	0.351	0.310	156	510	246	243	-1.477	65	181	68	175	0
2	20	4	"PFC0138"	"C41"	9580	25170	110	169	174	53	120	122	33	63	33	0	164	163	41	106	107	14	85	81	0	0.845	0.947	0.976	0.758	2.948	1.868	0.274	80	436	107	111	-0.243	49	58	54	57	0
2	21	4	"PFC0140"	"C413"	9750	25160	80	205	210	62	119	124	39	73	55	0	198	198	44	106	107	13	98	90	0	0.935	0.989	1.122	0.911	2.832	1.406	0.369	52	286	178	183	-0.097	86	92	91	92	0
2	22	4	"PFC0142"	"C417"	9950	25170	150	212	208	53	122	129	46	76	46	0	332	323	78	110	117	26	96	96	0	0.405	0.404	0.395	0.354	2.328	0.416	0.370	156	839	312	299	-1.303	90	222	86	213	0
2	1	5	"PFC0144"	"C419"	5960	25350	140	178	189	57	118	120	33	74	44	0	311	310	67	110	112	17	100	99	0	0.299	0.355	0.335	0.322	2.458	0.357	0.311	156	663	261	271	-1.744	60	201	71	200	0
2	2	5	"PFC0147"	"C423"	6150	25350	150	324	332	92	117	120	36	98	94	0	369	379	97	108	112	29	99	98	0	0.793	0.793	0.740	0.758	1.709	0.781	0.701	156	435	468	486	-0.334	207	261	215	271	0
2	3	5	"PFC0161"	"C449"	6320	25360	150	137	147	49	121	124	38	32	12	0	120	118	20	106	109	27	19	0	0	1.143	2.167	1.833	1.858	3.360	17.865	0.048	156	434	30	38	0.193	16	14	26	12	-50
2	4	5	"PFC0163"	"C453"	6520	25360	140	157	162	54	121	124	35	50	28	0	180	180	37	106	106	13	96	92	0	0.486	0.554	0.708	0.579	3.588	1.376	0.131	156	435	110	115	-1.040	36	74	41	74	0
2	5	5	"PFC0165"	"C46"	6710	25350	150	1905	1895	733	121	124	38	100	100	0	827	815	279	107	109	18	98	98	0	2.478	2.506	2.429	2.520	1.517	2.619	0.889	156	419	2504	2482	1.309	1784	720	1774	708	0
2	6	5	"PFC0168"	"C472"	6900	25350	140	221	222	56	124	128	38	87	62	0	357	361	63	109	111	19	100	100	0	0.391	0.389	0.396	0.363	1.819	0.404	0.487	156	425	345	350	-1.354	97	248	98	252	0
2	7	5	"PFC0171"	"C489"	7100	25350	150	317	305	82	119	124	37	94	89	0	222	217	51	106	107	15	94	92	0	1.707	1.676	1.624	1.575	2.026	1.878	0.619	156	437	314	297	0.771	198	116	186	111	0
2	8	5	"PFC0174"	"C492"	7280	25350	100	199	201	66	119	127	80	50	11	0	164	164	31	104	105	15	95	85	0	1.333	1.367	1.300	1.329	2.626	2.420	0.322	80	332	140	142	0.415	80	60	82	60	0
2	9	5	"PFD0418"	"D49176_20"	7470	25350	150	592	597	159	120	127	69	100	98	0	530	543	93	105	105	15	100	100	0	1.111	1.089	1.088	1.045	1.457	1.144	0.806	156	537	897	915	0.151	472	425	477	438	0
2	10	5	"PFD0422"	"D49176_29"	7670	25350	120	217	221	61	125	137	99	46	5	0	180	183	34	107	109	33	90	56	0	1.260	1.263	1.182	1.122	2.453	2.910	0.488	120	460	165	172	0.334	92	73	96	76	0
2	11	5	"PFD0425"	"D49176_32"	7850	25350	140	403	413	104	123	143	129	95	57	0	278	273	43	108	111	34	100	97	0	1.647	1.758	1.743	1.702	1.502	2.009	0.727	156	418	450	455	0.720	280	170	290	165	0
2	12	5	"PFD0428"	"D49176_37"	8030	25360	120	212	220	62	122	136	91	48	10	0	211	208	34	110	113	21	99	95	0	0.891	1.000	0.982	0.833	2.381	4.567	0.124	120	415	191	196	-0.166	90	101	98	98	0
2	13	5	"PFD0431"	"D49176_44"	8240	25350	140	399	404	111	120	124	39	99	95	0	447	431	97	107	110	22	100	100	0	0.821	0.877	0.879	0.843	1.515	0.904	0.772	156	442	619	608	-0.285	279	340	284	324	0
2	14	5	"PFD0436"	"D49176_6"	8430	25360	150	669	664	151	112	116	32	100	100	0	1333	1311	241	99	100	14	100	100	0	0.451	0.455	0.442	0.447	1.326	0.453	0.878	156	450	1791	1764	-1.148	557	1234	552	1212	0
2	15	5	"PFD0454"	"D51731_2"	8630	25360	140	354	358	99	119	126	44	97	94	0	312	306	60	103	105	18	98	98	0	1.124	1.177	1.155	1.123	1.611	1.338	0.654	156	387	444	442	0.169	235	209	239	203	0
2	16	5	"PFD0463"	"D53677_1"	8800	25360	140	218	226	80	128	141	89	50	7	0	192	190	29	111	119	99	21	0	0	1.111	1.241	1.246	1.076	2.492	3.812	0.194	156	469	171	177	0.152	90	81	98	79	0
2	17	5	"PFD0467"	"D53677_8"	9020	25380	110	204	210	64	126	131	39	70	47	0	178	172	31	108	111	18	92	82	0	1.114	1.313	1.123	1.075	2.591	2.184	0.288	80	420	148	148	0.156	78	70	84	64	0
2	18	5	"PFD0471"	"D54177_1"	9170	25360	140	204	210	60	121	129	45	76	46	0	186	189	37	106	110	20	98	87	0	1.038	1.072	1.134	1.009	2.363	1.731	0.368	156	514	163	172	0.053	83	80	89	83	0
2	19	5	"PFD0474"	"D54346_3"	9380	25360	150	204	213	59	120	126	43	78	47	0	267	262	58	105	107	17	98	96	0	0.519	0.592	0.535	0.543	2.167	0.707	0.359	156	498	246	250	-0.948	84	162	93	157	0
2	20	5	"PFD0478"	"D56259_1"	9560	25360	140	221	226	65	119	123	36	89	68	0	425	416	99	106	107	14	98	98	0	0.320	0.345	0.328	0.326	2.060	0.333	0.499	156	484	421	417	-1.645	102	319	107	310	0
2	21	5	"PFD0512"	"D6287_18"	9760	25370	150	212	216	62	118	124	41	82	63	0	203	199	48	106	107	13	93	91	0	0.969	1.054	1.096	0.966	2.633	1.411	0.335	156	514	191	191	-0.045	94	97	98	93	0
2	22	5	"PFD0515"	"D6287_22"	9940	25360	150	634	618	191	118	122	37	98	98	0	521	516	166	109	110	14	99	98	0	1.252	1.229	1.242	1.243	1.461	1.196	0.838	156	690	928	907	0.325	516	412	500	407	0
2	1	6	"PFD0519"	"D6287_3"	5950	25540	150	147	148	38	116	119	32	48	17	0	126	124	21	108	109	14	54	26	0	1.722	2.000	1.950	1.860	3.485	8.114	0.034	156	646	49	48	0.784	31	18	32	16	-50
2	2	6	"PFD0521"	"D6287_31"	6130	25540	140	186	194	55	118	121	34	77	50	0	380	377	92	107	109	16	100	100	0	0.249	0.281	0.292	0.273	2.288	0.266	0.353	156	404	341	346	-2.005	68	273	76	270	0
2	3	6	"PFD0525"	"D6287_49"	6330	25540	150	654	659	211	119	121	35	100	99	0	738	719	202	104	106	16	100	100	0	0.844	0.878	0.868	0.864	1.391	0.895	0.878	156	439	1169	1155	-0.245	535	634	540	615	0
2	4	6	"PFD0527"	"D6287_53"	6530	25540	140	192	195	55	118	119	32	76	55	0	220	215	51	103	104	13	94	94	0	0.632	0.688	0.656	0.658	2.313	0.833	0.403	156	402	191	189	-0.661	74	117	77	112	0
2	5	6	"PFD0563"	"D65980_2"	6710	25540	150	157	164	48	122	126	41	45	24	0	127	129	26	107	110	21	48	17	0	1.750	1.909	1.930	1.919	2.736	4.175	0.127	156	448	55	64	0.807	35	20	42	22	-50
2	6	6	"PFD0569"	"D6681_10"	6920	25540	120	196	203	62	125	132	44	64	37	0	174	169	41	109	112	22	81	70	0	1.092	1.300	1.214	1.213	2.839	2.045	0.211	120	390	136	138	0.127	71	65	78	60	0
2	7	6	"PFD0572"	"D6681_3"	7090	25540	150	322	319	97	119	125	38	93	89	0	317	309	68	104	106	16	96	96	0	0.953	0.976	0.964	0.958	1.825	1.105	0.658	156	439	416	405	-0.069	203	213	200	205	0
2	8	6	"PFD0575"	"D66953_1"	7280	25540	140	209	210	65	118	122	37	81	54	0	184	182	37	102	104	15	96	90	0	1.110	1.150	1.173	1.058	2.277	1.691	0.380	156	444	173	172	0.150	91	82	92	80	0
2	9	6	"PFD0579"	"D7726_1"	7460	25540	140	258	261	75	118	121	36	94	82	0	290	288	54	101	103	15	100	99	0	0.741	0.765	0.756	0.700	1.782	0.913	0.627	156	460	329	330	-0.433	140	189	143	187	0
2	10	6	"PFD0583"	"D8137_1"	7660	25540	150	1316	1267	427	122	131	96	96	96	0	861	799	258	104	107	33	98	96	0	1.577	1.647	1.704	1.641	1.491	1.683	0.860	156	464	1951	1840	0.657	1194	757	1145	695	0
2	11	6	"PFE0587"	"E6125_5"	7840	25540	150	207	214	61	122	140	131	26	0	0	201	203	35	105	107	34	97	79	0	0.885	0.939	0.911	0.809	2.230	2.194	0.495	156	404	181	190	-0.176	85	96	92	98	0
2	12	6	"PFE0589"	"E6662_1"	8020	25540	140	264	265	68	120	137	117	64	9	0	293	299	63	105	108	20	100	100	0	0.766	0.747	0.795	0.697	1.946	1.222	0.297	156	444	332	339	-0.385	144	188	145	194	0
2	13	6	"PFE0591"	"E679_1"	8220	25540	140	1688	1757	495	122	132	86	100	100	0	1001	991	224	104	107	20	100	100	0	1.746	1.843	1.832	1.815	1.267	1.930	0.900	156	462	2463	2522	0.804	1566	897	1635	887	0
2	14	6	"PFE0593"	"E679_4"	8400	25540	130	233	236	58	121	123	35	92	75	0	202	202	33	102	103	15	100	99	0	1.120	1.150	1.091	1.032	2.145	1.146	0.320	120	441	212	215	0.163	112	100	115	100	0
2	15	6	"PFE0596"	"E6820_1"	8610	25540	140	311	314	85	120	126	44	95	89	0	415	405	103	105	107	18	99	99	0	0.616	0.647	0.631	0.605	1.955	0.643	0.658	156	443	501	494	-0.699	191	310	194	300	0
2	16	6	"PFE0601"	"E70_3"	8800	25540	140	225	232	74	122	133	59	78	40	0	187	192	46	107	109	18	91	87	0	1.288	1.294	1.329	1.166	2.077	2.542	0.369	156	372	183	195	0.365	103	80	110	85	0
2	17	6	"PFE0626"	"E8167_12"	8970	25560	150	162	167	52	121	130	52	39	12	0	142	144	27	107	108	15	75	56	0	1.171	1.243	1.381	1.461	3.656	3.415	0.168	156	427	76	83	0.228	41	35	46	37	-50
2	18	6	"PFE0628"	"E8167_2"	9170	25550	150	128	134	43	120	127	47	14	3	0	112	111	21	105	107	18	20	7	0	1.143	2.333	1.449	1.478	4.286	10.668	0.030	156	478	15	20	0.193	8	7	14	6	-50
2	19	6	"PFE0632"	"E8314_4"	9360	25540	120	176	178	47	120	126	43	57	24	0	146	149	35	105	107	14	86	67	0	1.366	1.318	1.242	1.118	3.293	4.097	0.132	120	440	97	102	0.450	56	41	58	44	0
2	20	6	"PFE0634"	"E832_1"	9570	25550	140	227	227	68	120	127	45	84	57	0	257	249	60	107	108	15	96	94	0	0.713	0.754	0.752	0.721	1.869	0.944	0.475	156	484	257	249	-0.487	107	150	107	142	0
2	21	6	"PFE0638"	"E84_1"	9750	25540	150	1778	1688	614	118	122	36	100	99	0	986	921	339	108	109	13	98	98	0	1.891	1.931	1.922	2.000	1.566	1.933	0.899	156	422	2538	2383	0.919	1660	878	1570	813	0
2	22	6	"PFE0645"	"E886_1"	9950	25550	140	176	184	54	119	124	37	66	40	0	170	172	34	110	110	14	94	87	0	0.950	1.048	1.025	0.973	2.494	1.730	0.262	156	645	117	127	-0.074	57	60	65	62	0
2	1	7	"PFF0003"	"F10044_2"	5940	25720	140	765	781	198	118	122	35	100	100	0	396	400	83	107	108	14	100	100	0	2.239	2.263	2.288	2.247	1.425	2.393	0.842	156	622	936	956	1.163	647	289	663	293	0
2	2	7	"PFF0005"	"F10154_1"	6120	25730	120	149	155	48	120	122	35	45	20	0	163	165	30	105	107	15	95	79	0	0.500	0.583	0.826	0.729	3.313	1.764	0.083	120	398	87	95	-1.000	29	58	35	60	0
2	3	7	"PFF0010"	"F1021_1"	6320	25720	150	252	251	68	117	120	37	91	79	0	741	687	176	103	105	16	100	100	0	0.212	0.229	0.232	0.204	2.056	0.215	0.596	156	480	773	718	-2.241	135	638	134	584	0
2	4	7	"PFF0012"	"F1021_3"	6520	25730	150	286	290	87	115	117	32	94	91	0	872	870	290	102	103	13	100	100	0	0.222	0.228	0.224	0.223	1.812	0.212	0.686	156	413	941	943	-2.171	171	770	175	768	0
2	5	7	"PFF0016"	"F10318_1"	6710	25730	150	182	185	58	119	124	38	69	39	0	278	278	68	103	106	17	97	97	0	0.360	0.377	0.406	0.370	2.504	0.398	0.295	156	446	238	241	-1.474	63	175	66	175	0
2	6	7	"PFF0020"	"F10626_1"	6900	25720	140	437	438	124	120	128	41	99	98	0	323	322	69	103	107	20	100	100	0	1.441	1.452	1.421	1.406	1.512	1.579	0.758	156	420	537	537	0.527	317	220	318	219	0
2	7	7	"PFF0043"	"F11007_3"	7080	25730	150	152	158	44	119	127	45	41	12	0	136	137	24	103	104	15	80	55	0	1.000	1.147	1.393	1.128	3.641	6.435	0.050	156	385	66	73	0.000	33	33	39	34	-50
2	8	7	"PFF0046"	"F11089_1"	7280	25730	140	396	387	117	117	127	55	95	91	0	296	291	79	103	105	16	96	95	0	1.446	1.436	1.413	1.430	1.678	1.592	0.694	156	374	472	458	0.532	279	193	270	188	0
2	9	7	"PFF0054"	"F11484_1"	7460	25730	140	171	170	48	117	123	46	54	18	0	271	269	65	104	106	17	96	95	0	0.323	0.321	0.378	0.315	2.499	0.343	0.227	156	441	221	218	-1.629	54	167	53	165	0
2	10	7	"PFF0057"	"F1150_5"	7660	25720	130	192	199	53	122	127	44	65	38	0	168	168	35	107	109	18	90	77	0	1.148	1.262	1.161	1.157	2.514	2.077	0.249	120	456	131	138	0.199	70	61	77	61	0
2	11	7	"PFF0059"	"F11570_1"	7840	25730	140	350	360	94	122	129	48	99	94	0	421	424	82	105	106	17	100	100	0	0.722	0.746	0.733	0.714	1.541	0.790	0.732	156	404	544	557	-0.471	228	316	238	319	0
2	12	7	"PFF0063"	"F11624_1"	8050	25730	140	192	202	74	120	132	88	36	6	0	254	249	60	106	108	18	93	92	0	0.486	0.573	0.525	0.493	2.740	1.906	0.114	156	430	220	225	-1.040	72	148	82	143	0
2	13	7	"PFF0697"	"F3247_2"	8220	25740	150	133	139	41	122	132	86	8	0	0	121	124	19	106	109	17	47	19	0	0.733	0.944	1.710	1.606	3.250	18.423	0.051	156	449	26	35	-0.447	11	15	17	18	-50
2	14	7	"PFF0700"	"F32494_1"	8410	25730	140	1737	1692	414	118	124	36	100	100	0	1832	1805	293	106	107	14	100	100	0	0.938	0.926	0.934	0.896	1.326	0.951	0.926	156	462	3345	3273	-0.092	1619	1726	1574	1699	0
2	15	7	"PFF0702"	"F3277_1"	8610	25730	140	525	529	192	118	123	41	97	94	0	570	561	177	106	108	16	98	98	0	0.877	0.903	0.856	0.854	1.699	0.939	0.806	156	433	871	866	-0.189	407	464	411	455	0
2	16	7	"PFF0706"	"F32922_1"	8800	25730	140	310	322	93	118	123	41	98	91	0	294	299	60	107	108	15	100	100	0	1.027	1.063	1.029	0.996	1.648	1.198	0.693	156	367	379	396	0.038	192	187	204	192	0
2	17	7	"PFF0708"	"F33056_1"	8990	25730	140	290	291	87	120	125	35	95	87	0	562	544	114	107	108	14	100	99	0	0.374	0.391	0.394	0.368	1.673	0.393	0.643	156	383	625	608	-1.420	170	455	171	437	0
2	18	7	"PFF0711"	"F33107_1"	9180	25740	120	178	183	44	122	125	33	68	44	0	167	169	27	108	109	14	96	91	0	0.949	1.000	0.995	0.955	2.513	1.918	0.215	120	401	115	122	-0.075	56	59	61	61	0
2	19	7	"PFF0740"	"F34425_1"	9370	25730	140	453	450	126	119	124	42	98	97	0	376	372	75	106	108	15	100	100	0	1.237	1.244	1.172	1.169	1.617	1.368	0.762	156	542	604	597	0.307	334	270	331	266	0
2	20	7	"PFF0742"	"F34449_1"	9560	25730	90	178	183	40	119	126	41	67	32	0	154	160	32	109	112	18	84	61	0	1.311	1.255	1.239	1.077	3.072	2.928	0.132	52	314	104	115	0.391	59	45	64	51	0
2	21	7	"PFF0744"	"F34605_1"	9740	25730	140	230	232	61	121	126	37	89	70	0	219	216	45	109	111	17	96	93	0	0.991	1.037	1.027	0.998	1.949	1.274	0.521	156	526	219	218	-0.013	109	110	111	107	0
2	22	7	"PFF0749"	"F34859_1"	9940	25730	120	161	175	58	121	124	36	54	30	0	140	141	25	108	109	14	75	59	0	1.250	1.636	1.708	1.455	3.101	5.508	0.098	120	525	72	87	0.322	40	32	54	33	0
2	1	8	"PFF0757"	"F35105_1"	5940	25910	130	142	145	37	117	120	35	39	15	0	184	183	35	107	109	16	95	92	0	0.325	0.368	0.500	0.433	2.805	0.611	0.086	120	577	102	104	-1.623	25	77	28	76	0
2	2	8	"PFF0759"	"F35197_1"	6130	25910	150	879	872	260	116	119	35	100	100	0	813	818	217	104	105	14	100	100	0	1.076	1.059	1.047	1.033	1.436	1.053	0.870	156	527	1472	1470	0.106	763	709	756	714	0
2	3	8	"PFF0791"	"F35823_1"	6330	25910	150	137	139	41	119	121	34	33	12	0	149	151	30	103	104	14	89	73	0	0.391	0.417	0.803	0.758	3.384	2.573	0.046	156	460	64	68	-1.354	18	46	20	48	-50
2	4	8	"PFF0796"	"F36083_1"	6520	25910	140	269	275	88	117	120	33	91	86	0	304	302	67	102	104	14	100	98	0	0.752	0.790	0.775	0.743	1.926	0.883	0.565	156	408	354	358	-0.410	152	202	158	200	0
2	5	8	"PFF0798"	"F36120_1"	6700	25910	130	170	178	50	117	120	32	70	41	0	180	182	32	103	104	14	100	95	0	0.688	0.772	0.684	0.670	3.033	1.182	0.195	120	427	130	140	-0.539	53	77	61	79	0
2	6	8	"PFF0804"	"F36356_4"	6900	25920	150	312	321	89	120	124	35	98	93	0	503	507	111	103	103	14	100	100	0	0.480	0.498	0.508	0.471	1.507	0.514	0.686	156	429	592	605	-1.059	192	400	201	404	0
2	7	8	"PFF0808"	"F36374_1"	7080	25910	150	276	282	78	126	131	52	92	76	0	426	422	109	105	105	14	100	98	0	0.467	0.492	0.481	0.479	1.678	0.495	0.602	156	382	471	473	-1.098	150	321	156	317	0
2	8	8	"PFF0813"	"F36383_1"	7270	25910	140	194	198	52	120	128	59	62	20	0	265	263	59	106	107	15	99	98	0	0.465	0.497	0.481	0.437	2.393	0.601	0.287	156	404	233	235	-1.103	74	159	78	157	0
2	9	8	"PFF0836"	"F37362_1"	7460	25910	140	453	451	133	121	132	61	100	94	0	428	421	110	108	112	21	99	98	0	1.038	1.054	1.030	1.052	1.564	1.109	0.790	156	537	652	643	0.053	332	320	330	313	0
2	10	8	"PFF0842"	"F37536_1"	7690	25900	100	144	150	45	124	130	47	30	10	0	155	148	46	112	116	24	61	45	0	0.465	0.722	0.818	0.800	3.553	1.844	0.053	80	394	63	62	-1.104	20	43	26	36	0
2	11	8	"PFF0844"	"F37871_2"	7850	25910	140	221	232	67	119	126	41	88	65	0	332	320	88	106	109	19	96	94	0	0.451	0.528	0.526	0.506	1.941	0.517	0.439	156	480	328	327	-1.148	102	226	113	214	0
2	12	8	"PFF0850"	"F38025_1"	8040	25910	140	450	448	116	118	124	38	99	98	0	344	341	72	105	107	18	100	100	0	1.389	1.398	1.406	1.365	1.542	1.497	0.770	156	481	571	566	0.474	332	239	330	236	0
2	13	8	"PFF0854"	"F38531_3"	8240	25920	110	167	166	58	117	122	32	65	31	0	166	165	29	106	108	17	95	82	0	0.833	0.831	0.983	0.902	2.434	2.763	0.152	80	373	110	108	-0.263	50	60	49	59	0
2	14	8	"PFF0857"	"F38658_1"	8420	25910	140	372	383	111	115	119	33	100	98	0	348	341	75	105	106	13	99	98	0	1.058	1.136	1.124	1.118	1.665	1.211	0.723	156	449	500	504	0.081	257	243	268	236	0
2	15	8	"PFF1501"	"F59165_1"	8600	25920	140	159	165	57	118	121	35	56	26	0	209	208	43	106	107	14	97	96	0	0.398	0.461	0.540	0.453	3.290	0.710	0.144	156	400	144	149	-1.329	41	103	47	102	0
2	16	8	"PFF1503"	"F59212_1"	8790	25910	150	526	534	143	122	127	45	99	98	0	314	311	66	107	108	14	100	99	0	1.952	2.020	2.028	2.017	1.509	2.180	0.790	156	471	611	616	0.965	404	207	412	204	0
2	17	8	"PFF1507"	"F59325_1"	8990	25910	140	234	239	61	122	129	44	90	66	0	239	244	44	109	110	14	100	100	0	0.862	0.867	0.848	0.766	2.113	1.050	0.446	156	517	242	252	-0.215	112	130	117	135	0
2	18	8	"PFF1515"	"F59681_5"	9180	25910	130	197	199	52	123	127	35	79	50	0	169	171	25	112	113	14	99	91	0	1.298	1.288	1.224	1.195	2.247	2.495	0.226	120	462	131	135	0.377	74	57	76	59	0
2	19	8	"PFF1523"	"F60089_1"	9370	25920	140	176	182	47	121	127	50	55	18	0	167	165	30	110	112	18	89	74	0	0.965	1.109	1.071	1.025	2.882	2.755	0.236	156	527	112	116	-0.052	55	57	61	55	0
2	20	8	"PFF1525"	"F60196_1"	9530	25900	90	167	164	46	125	133	59	28	7	0	141	149	61	111	117	25	53	28	0	1.400	1.026	1.512	1.364	2.907	1.635	0.075	52	335	72	77	0.485	42	30	39	38	0
2	21	8	"PFF1565"	"F62141_1"	9730	25920	150	1155	1172	329	124	128	40	100	100	0	678	664	198	109	112	20	99	99	0	1.812	1.888	1.925	1.971	1.465	1.880	0.908	156	605	1600	1603	0.858	1031	569	1048	555	0
2	22	8	"PFF1569"	"F62233_2"	9930	25920	140	190	195	55	120	122	39	75	44	0	138	140	28	107	109	16	71	46	0	2.258	2.273	2.262	2.460	2.767	3.732	0.212	156	685	101	108	1.175	70	31	75	33	0
2	1	9	"PFF1573"	"F62329_1"	5940	26100	150	131	132	36	116	119	35	24	5	0	118	117	20	109	111	17	32	10	0	1.667	2.000	2.400	2.019	4.210	189.280	0.000	156	776	24	24	0.737	15	9	16	8	-50
2	2	9	"PFF1576"	"F62396_2"	6150	26110	120	156	159	42	121	122	32	53	28	0	150	148	26	107	108	15	82	64	0	0.814	0.927	1.134	0.988	3.087	2.497	0.129	120	444	78	79	-0.297	35	43	38	41	0
2	3	9	"PFF1579"	"F62610_1"	6320	26100	140	344	350	106	125	127	34	97	96	0	238	249	76	106	107	14	99	98	0	1.659	1.573	1.650	1.575	1.665	1.738	0.653	156	485	351	368	0.730	219	132	225	143	0
2	4	9	"PFF1581"	"F62610_13"	6510	26100	140	235	242	75	125	126	35	87	70	0	241	240	55	105	106	15	98	96	0	0.809	0.867	0.870	0.814	2.420	1.054	0.470	156	474	246	252	-0.306	110	136	117	135	0
2	5	9	"PFF1628"	"F63860_1"	6700	26100	150	123	129	39	121	121	33	22	7	0	105	107	19	103	104	14	22	8	0	1.000	2.000	2.278	1.978	4.070	24.265	0.013	156	495	4	12	0.000	2	2	8	4	-50
2	6	9	"PFF1634"	"F64095_1"	6890	26110	150	132	135	41	122	123	36	24	8	0	111	113	18	105	105	14	34	12	0	1.667	1.625	2.017	2.086	4.152	13.478	0.020	156	448	16	21	0.737	10	6	13	8	-50
2	7	9	"PFF1641"	"F64252_1"	7070	26100	140	236	255	119	125	129	47	82	58	0	224	218	47	107	108	15	96	92	0	0.949	1.171	1.028	1.028	2.267	2.251	0.336	156	389	228	241	-0.076	111	117	130	111	0
2	8	9	"PFF1644"	"F64347_2"	7250	26110	140	168	181	67	121	124	44	55	26	0	275	280	57	106	109	14	100	99	0	0.278	0.345	0.344	0.312	2.705	0.417	0.167	156	437	216	234	-1.846	47	169	60	174	0
2	9	9	"PFF1647"	"F6440_2"	7440	26110	140	601	605	176	121	128	55	99	97	0	711	704	186	107	108	14	100	100	0	0.795	0.811	0.806	0.789	1.452	0.823	0.839	156	476	1084	1081	-0.332	480	604	484	597	0
2	10	9	"PFF1652"	"F64735_1"	7620	26100	130	630	639	153	123	133	60	100	100	0	801	786	163	109	113	23	100	100	0	0.733	0.762	0.747	0.753	1.321	0.745	0.841	120	552	1199	1193	-0.449	507	692	516	677	0
2	11	9	"PFF1680"	"F65658_4"	7840	26110	140	362	356	99	119	125	45	96	91	0	353	351	70	106	108	19	100	99	0	0.984	0.967	0.966	0.903	1.611	1.056	0.776	156	535	490	482	-0.024	243	247	237	245	0
2	12	9	"PFF1682"	"F65704_1"	8030	26110	120	259	262	94	120	122	37	93	75	0	236	242	47	105	105	14	100	99	0	1.061	1.036	1.007	0.908	2.024	1.384	0.554	120	405	270	279	0.086	139	131	142	137	0
2	13	9	"PFF1687"	"F66126_1"	8210	26100	140	193	196	56	120	123	36	76	51	0	174	176	31	106	107	15	96	92	0	1.074	1.086	1.123	1.070	2.568	1.870	0.280	156	525	141	146	0.102	73	68	76	70	0
2	14	9	"PFF1693"	"F66450_1"	8410	26120	140	244	248	81	119	122	34	89	78	0	295	294	62	106	107	13	100	99	0	0.661	0.686	0.638	0.608	2.102	0.785	0.529	156	476	314	317	-0.596	125	189	129	188	0
2	15	9	"PFF1696"	"F66665_1"	8590	26110	140	1632	1614	463	122	122	32	100	100	0	1122	1086	277	107	108	14	100	100	0	1.488	1.524	1.494	1.493	1.364	1.568	0.898	156	396	2525	2471	0.573	1510	1015	1492	979	0
2	16	9	"PFF1698"	"F66828_1"	8770	26110	140	214	219	59	124	128	46	80	45	0	205	201	40	109	110	14	95	94	0	0.938	1.033	0.964	0.976	2.112	1.410	0.449	156	465	186	187	-0.093	90	96	95	92	0
2	17	9	"PFI0357"	"I4256_1"	8980	26120	130	164	160	44	123	130	56	31	2	0	189	186	36	110	111	15	95	89	0	0.519	0.487	0.629	0.549	2.863	1.286	0.096	120	485	120	113	-0.946	41	79	37	76	0
2	18	9	"PFI0360"	"I4355_3"	9160	26110	130	242	240	58	122	127	48	88	58	0	273	273	49	111	112	18	100	98	0	0.741	0.728	0.702	0.666	1.956	0.830	0.429	120	472	282	280	-0.433	120	162	118	162	0
2	19	9	"PFI0362"	"I4394_2"	9350	26110	140	235	240	69	121	127	53	83	52	0	258	265	67	109	111	21	99	97	0	0.765	0.763	0.760	0.707	1.935	0.835	0.540	156	456	263	275	-0.386	114	149	119	156	0
2	20	9	"PFI0367"	"I4500_1"	9530	26110	120	171	169	42	124	131	54	40	6	0	180	184	39	109	111	19	95	82	0	0.662	0.600	0.672	0.653	2.710	0.946	0.230	120	454	118	120	-0.595	47	71	45	75	0
2	21	9	"PFI0369"	"I4547_2"	9720	26110	140	156	157	43	122	129	64	18	3	0	310	312	59	108	109	17	100	100	0	0.168	0.172	0.204	0.182	2.372	0.198	0.031	156	530	236	239	-2.571	34	202	35	204	0
2	22	9	"PFI0371"	"I4582_1"	9920	26110	140	245	240	69	117	124	60	80	53	0	223	230	56	106	107	15	98	95	0	1.094	0.992	0.938	0.933	2.091	1.402	0.413	156	639	245	247	0.130	128	117	123	124	0
2	1	10	"PFI0397"	"I5035_1"	5930	26300	150	124	130	36	118	128	140	0	0	0	110	109	17	108	116	119	0	0	0	3.000	12.000	2.477	2.314	3.408	22.967	0.005	156	714	8	13	1.585	6	2	12	1	-50
2	2	10	"PFI0404"	"I5222_1"	6110	26290	130	308	311	106	119	122	34	97	88	0	273	274	61	107	108	15	100	100	0	1.139	1.150	1.049	1.038	1.748	1.333	0.663	120	465	355	359	0.187	189	166	192	167	0
2	3	10	"PFI0407"	"I5252_1"	6320	26290	130	162	169	50	122	125	37	53	25	0	195	193	40	108	109	14	97	92	0	0.460	0.553	0.581	0.545	3.314	0.872	0.117	120	473	127	132	-1.121	40	87	47	85	0
2	4	10	"PFI0409"	"I5362_4"	6510	26300	130	192	206	69	122	124	37	75	46	0	240	229	56	107	108	14	93	93	0	0.526	0.689	0.580	0.588	2.734	0.998	0.332	120	458	203	206	-0.926	70	133	84	122	0
2	5	10	"PFI0418"	"I5700_1"	6690	26290	130	183	187	52	122	123	33	72	47	0	184	182	32	105	106	14	96	94	0	0.772	0.844	0.917	0.798	2.829	1.284	0.301	120	503	140	142	-0.373	61	79	65	77	0
2	6	10	"PFI0423"	"I5893_2"	6880	26290	130	177	183	55	122	124	34	67	36	0	165	165	31	106	106	14	96	86	0	0.932	1.034	1.250	1.057	2.680	2.487	0.161	120	490	114	120	-0.101	55	59	61	59	0
2	7	10	"PFI0448"	"I6567_2"	7060	26290	130	445	446	113	124	126	39	100	99	0	520	517	113	108	110	14	100	100	0	0.779	0.787	0.748	0.770	1.455	0.783	0.799	120	427	733	731	-0.360	321	412	322	409	0
2	8	10	"PFI0451"	"I6639_1"	7250	26290	140	341	345	99	121	126	42	96	89	0	221	213	55	109	111	15	92	89	0	1.964	2.154	2.096	2.142	1.933	2.377	0.606	156	458	332	328	0.974	220	112	224	104	0
2	9	10	"PFI0457"	"I6658_1"	7460	26300	140	262	263	94	122	124	42	84	66	0	314	310	75	108	109	15	98	96	0	0.680	0.698	0.725	0.634	2.150	0.857	0.524	156	448	346	343	-0.557	140	206	141	202	0
2	10	10	"PFI0459"	"I6658_3"	7650	26300	140	162	167	49	124	131	51	38	12	0	271	267	77	106	108	20	95	92	0	0.230	0.267	0.320	0.327	2.183	0.320	0.100	156	448	203	204	-2.118	38	165	43	161	0
2	11	10	"PFI0461"	"I6724_2"	7840	26290	140	205	217	68	122	128	46	73	42	0	352	345	88	105	106	18	99	99	0	0.336	0.396	0.406	0.354	2.262	0.407	0.465	156	442	330	335	-1.573	83	247	95	240	0
2	12	10	"PFI0465"	"I6851_2"	8030	26290	140	164	187	160	122	124	35	53	31	0	161	159	36	106	106	13	88	77	0	0.764	1.226	1.195	1.182	3.586	8.422	0.095	156	439	97	118	-0.389	42	55	65	53	0
2	13	10	"PFI0492"	"I7697_2"	8230	26300	150	194	200	81	122	123	36	69	49	0	227	220	57	107	108	14	93	92	0	0.600	0.690	0.633	0.628	2.356	1.227	0.211	156	463	192	191	-0.737	72	120	78	113	0
2	14	10	"PFI0498"	"I7884_1"	8420	26300	130	151	156	46	124	125	36	40	16	0	198	198	37	107	108	14	98	95	0	0.297	0.352	0.460	0.402	3.105	0.668	0.094	120	413	118	123	-1.753	27	91	32	91	0
2	15	10	"PFI0501"	"I8013_1"	8610	26290	130	212	220	72	126	127	35	77	55	0	248	237	60	109	110	14	92	90	0	0.619	0.734	0.753	0.643	2.513	0.894	0.466	120	366	225	222	-0.693	86	139	94	128	0
2	16	10	"PFI0504"	"I8083_1"	8790	26290	140	1119	1079	333	120	124	37	100	100	0	1012	991	321	111	112	15	100	100	0	1.109	1.090	1.076	1.108	1.483	1.069	0.895	156	393	1900	1839	0.149	999	901	959	880	0
2	17	10	"PFI0510"	"I8305_1"	8990	26290	140	571	571	202	124	130	52	96	93	0	409	394	126	110	111	16	95	94	0	1.495	1.574	1.570	1.489	1.661	1.652	0.799	156	427	746	731	0.580	447	299	447	284	0
2	18	10	"PFI0513"	"I8332_1"	9180	26300	140	394	385	132	121	130	54	89	86	0	359	331	100	109	111	21	94	92	0	1.092	1.189	1.193	1.141	1.777	1.277	0.760	156	342	523	486	0.127	273	250	264	222	0
2	19	10	"PFJ0455"	"J53_17"	9360	26290	140	348	343	103	121	128	39	95	91	0	351	343	84	106	109	19	98	98	0	0.927	0.937	0.993	0.876	1.961	0.984	0.675	156	352	472	459	-0.110	227	245	222	237	0
2	20	10	"PFJ0457"	"J53_21"	9550	26300	140	574	561	210	123	128	38	95	92	0	626	588	215	110	110	14	96	96	0	0.874	0.916	0.933	0.903	1.930	0.917	0.834	156	444	967	916	-0.194	451	516	438	478	0
2	21	10	"PFJ0459"	"J53_23"	9750	26300	130	165	169	49	124	133	66	29	4	0	151	145	34	111	113	23	66	38	0	1.025	1.324	1.200	1.175	3.456	8.514	0.045	120	439	81	79	0.036	41	40	45	34	0
2	22	10	"PFJ0463"	"J53_29"	9930	26300	140	697	708	199	120	126	58	99	98	0	778	763	204	107	109	21	100	99	0	0.860	0.896	0.907	0.900	1.373	0.898	0.883	156	650	1248	1244	-0.218	577	671	588	656	0
2	1	11	"PFJ0468"	"J53_37"	5940	26480	140	163	167	54	120	133	154	3	0	0	159	160	36	107	117	131	2	0	0	0.827	0.887	0.928	0.879	2.863	1.921	0.178	156	584	95	100	-0.274	43	52	47	53	0
2	2	11	"PFJ0472"	"J53_41"	6140	26470	140	182	188	60	118	122	39	67	39	0	382	374	114	103	104	14	96	96	0	0.229	0.258	0.274	0.227	2.496	0.264	0.321	156	463	343	341	-2.124	64	279	70	271	0
2	3	11	"PFJ0495"	"J564_1"	6320	26470	150	1053	1039	249	115	119	39	100	100	0	797	753	180	105	106	14	100	100	0	1.355	1.426	1.404	1.446	1.340	1.426	0.910	156	522	1630	1572	0.439	938	692	924	648	0
2	4	11	"PFJ0497"	"J564_3"	6510	26470	140	425	420	135	119	122	43	98	92	0	466	449	133	106	108	19	98	98	0	0.850	0.878	0.880	0.827	1.639	0.898	0.807	156	547	666	644	-0.234	306	360	301	343	0
2	5	11	"PFJ0500"	"J56_7"	6690	26480	110	149	154	58	120	124	37	37	11	0	132	132	26	105	107	14	63	47	0	1.074	1.259	1.250	1.371	3.266	6.208	0.076	80	452	56	61	0.103	29	27	34	27	0
2	6	11	"PFJ0503"	"J583_1"	6900	26470	100	157	164	56	123	126	36	47	21	0	123	128	23	105	107	15	57	27	0	1.889	1.783	2.409	1.903	4.099	10.995	0.033	80	452	52	64	0.918	34	18	41	23	0
2	7	11	"PFJ0506"	"J587_3"	7090	26480	150	146	154	54	125	128	39	32	12	0	120	121	23	105	107	15	49	21	0	1.400	1.813	1.604	1.736	3.715	18.280	0.011	156	503	36	45	0.485	21	15	29	16	-50
2	8	11	"PFJ0508"	"J587_5"	7270	26490	150	134	136	40	123	129	42	21	3	0	119	116	21	108	110	16	33	11	0	1.000	1.625	1.790	1.619	3.324	15.840	0.013	156	443	22	21	0.000	11	11	13	8	-50
2	9	11	"PFJ0527"	"J647_6"	7470	26480	140	549	529	183	122	128	42	97	96	0	561	525	155	107	109	15	97	97	0	0.941	0.974	0.989	0.937	1.555	1.017	0.810	156	440	881	825	-0.088	427	454	407	418	0
2	10	11	"PFJ0531"	"J64_1"	7650	26470	130	377	377	121	123	128	43	96	92	0	312	298	82	106	108	16	95	94	0	1.233	1.323	1.348	1.323	1.670	1.393	0.710	120	423	460	446	0.302	254	206	254	192	0
2	11	11	"PFJ0533"	"J64_3"	7840	26470	130	347	348	112	124	128	39	94	91	0	273	258	59	105	106	16	96	96	0	1.327	1.464	1.424	1.478	1.688	1.700	0.718	120	489	391	377	0.409	223	168	224	153	0
2	12	11	"PFJ0536"	"J65_10"	8030	26480	140	500	520	171	121	126	38	98	96	0	377	373	101	106	106	14	99	98	0	1.399	1.494	1.454	1.481	1.571	1.605	0.779	156	529	650	666	0.484	379	271	399	267	0
2	13	11	"PFJ0538"	"J65_12"	8230	26480	150	137	148	54	120	123	35	37	14	0	121	122	23	108	109	14	45	28	0	1.308	2.000	1.624	1.694	4.122	12.390	0.023	156	487	30	42	0.387	17	13	28	14	-50
2	14	11	"PFJ0540"	"J65_2"	8420	26480	140	398	385	122	122	124	35	95	94	0	290	291	86	108	110	14	97	95	0	1.516	1.437	1.457	1.504	1.806	1.514	0.750	156	437	458	446	0.601	276	182	263	183	0
2	15	11	"PFJ0567"	"J71_12"	8610	26480	140	247	254	80	123	126	35	89	80	0	211	206	49	109	110	14	91	91	0	1.216	1.351	1.341	1.202	2.216	1.671	0.539	156	381	226	228	0.282	124	102	131	97	0
2	16	11	"PFJ0569"	"J71_2"	8770	26460	150	126	136	47	120	123	33	25	10	0	104	104	21	108	109	15	17	4	0	-1.500	-4.000	1.824	1.812	4.241	15.565	0.015	156	460	2	12	Error	6	-4	16	-4	-50
2	17	11	"PFJ0571"	"J71_6"	8990	26470	150	140	140	37	121	126	37	30	6	0	120	121	21	107	109	15	47	21	0	1.462	1.357	1.882	1.707	3.088	11.500	0.024	156	490	32	33	0.547	19	13	19	14	-50
2	18	11	"PFJ0573"	"J71_9"	9180	26480	140	13170	12042	4678	129	132	42	100	100	0	14059	12600	4892	112	113	16	100	100	0	0.935	0.954	0.955	0.981	1.577	0.945	0.927	156	392	26988	24401	-0.097	13041	13947	11913	12488	0
2	19	11	"PFJ0576"	"J73_13"	9350	26460	150	158	164	48	130	133	41	33	14	0	145	144	26	112	114	16	75	50	0	0.848	1.063	1.290	1.051	4.210	5.252	0.052	156	440	61	66	-0.237	28	33	34	32	-50
2	20	11	"PFJ0578"	"J73_15"	9560	26480	140	903	868	315	126	129	37	98	98	0	955	896	315	112	114	16	99	98	0	0.922	0.946	0.927	0.942	1.458	0.955	0.889	156	505	1620	1526	-0.118	777	843	742	784	0
2	21	11	"PFK0742"	"Ks1964_2"	9740	26490	140	189	189	58	126	130	35	72	41	0	172	169	37	113	115	23	82	64	0	1.068	1.125	1.147	1.111	2.595	2.059	0.187	156	501	122	119	0.095	63	59	63	56	0
2	22	11	"PFK0745"	"Ks1_2"	9940	26490	140	181	186	48	119	122	35	75	44	0	256	252	62	108	110	21	96	92	0	0.419	0.465	0.444	0.435	2.052	0.548	0.415	156	671	210	211	-1.255	62	148	67	144	0
2	1	12	"PFK0752"	"Ks202_6"	5940	26660	140	777	785	290	119	122	38	99	98	0	790	788	264	106	107	15	100	100	0	0.962	0.977	0.968	0.957	1.424	0.993	0.911	156	651	1342	1348	-0.056	658	684	666	682	0
2	2	12	"PFK0755"	"Ks202_9"	6130	26660	140	609	594	193	118	122	38	98	97	0	267	270	81	103	104	14	97	95	0	2.994	2.850	2.872	2.899	1.536	2.924	0.815	156	514	655	643	1.582	491	164	476	167	0
2	3	12	"PFK0757"	"Ks206_2"	6370	26680	150	123	126	39	119	127	63	6	0	0	101	102	14	105	107	20	7	0	0	-1.000	-2.333	2.143	2.401	3.751	15.582	0.036	156	535	0	4	Error	4	-4	7	-3	-50
2	4	12	"PFK0760"	"Ks210_1"	6540	26680	90	129	131	43	121	129	61	11	1	0	130	133	24	106	110	24	48	15	0	0.333	0.370	1.339	1.329	4.001	7.547	0.024	52	299	32	37	-1.585	8	24	10	27	0
2	5	12	"PFK0786"	"Ks225_7"	6720	26670	140	146	149	44	126	130	38	31	10	0	182	181	38	107	110	18	93	84	0	0.267	0.311	0.502	0.450	3.127	0.997	0.065	156	733	95	97	-1.907	20	75	23	74	0
2	6	12	"PFK0793"	"Ks2300_1"	6920	26670	90	176	183	44	128	130	36	63	30	0	140	141	35	109	113	19	59	46	0	1.548	1.719	1.451	1.524	3.356	2.594	0.163	52	323	79	87	0.631	48	31	55	32	0
2	7	12	"PFK0795"	"Ks2345_1"	7080	26670	140	864	836	256	125	126	34	99	99	0	461	456	112	104	106	17	100	100	0	2.070	2.020	2.044	1.960	1.553	2.169	0.852	156	457	1096	1063	1.050	739	357	711	352	0
2	8	12	"PFK0799"	"Ks244_1"	7270	26670	140	441	441	137	121	123	35	98	97	0	283	279	57	105	106	15	99	99	0	1.798	1.839	1.797	1.772	1.594	2.114	0.743	156	418	498	494	0.846	320	178	320	174	0
2	9	12	"PFK0802"	"Ks244_3"	7460	26670	140	472	489	157	120	124	36	98	98	0	291	283	81	105	107	15	94	92	0	1.892	2.073	2.051	2.196	1.678	2.135	0.819	156	481	538	547	0.920	352	186	369	178	0
2	10	12	"PFK0804"	"Ks244_8"	7660	26670	150	120	129	46	121	125	37	23	7	0	133	131	28	105	106	17	64	37	0	-0.036	0.308	1.188	1.327	3.448	24.280	0.002	156	556	27	34	Error	-1	28	8	26	-50
2	11	12	"PFK0825"	"Ks25_1"	7840	26680	120	142	154	79	122	126	39	38	10	0	177	189	74	104	106	15	96	86	0	0.274	0.376	0.515	0.498	3.470	0.733	0.056	120	488	93	117	-1.868	20	73	32	85	0
2	12	12	"PFK0827"	"Ks25_12"	8040	26680	130	166	180	72	123	127	40	52	31	0	183	179	42	108	108	14	90	83	0	0.573	0.803	0.907	0.769	3.154	2.018	0.152	120	519	118	128	-0.803	43	75	57	71	0
2	13	12	"PFK0830"	"Ks25_19"	8230	26670	140	192	195	56	121	124	36	73	48	0	263	265	69	108	110	15	96	95	0	0.458	0.471	0.489	0.435	2.315	0.503	0.319	156	571	226	231	-1.126	71	155	74	157	0
2	14	12	"PFK0834"	"Ks25_8"	8450	26670	150	136	136	37	120	123	38	23	7	0	130	134	32	108	110	15	58	39	0	0.727	0.615	1.019	1.074	3.614	7.576	0.022	156	517	38	42	-0.459	16	22	16	26	-50
2	15	12	"PFK0839"	"Ks266_15"	8610	26670	140	934	908	344	122	126	48	98	97	0	532	508	197	108	109	15	96	96	0	1.915	1.965	1.998	2.034	1.725	1.960	0.865	156	429	1236	1186	0.937	812	424	786	400	0
2	16	12	"PFK0841"	"Ks266_6"	8800	26670	140	454	447	149	124	127	44	96	94	0	467	443	135	108	112	48	96	93	0	0.919	0.964	0.963	0.947	1.734	0.979	0.746	156	594	689	658	-0.122	330	359	323	335	0
2	17	12	"PFK0858"	"Ks271_1"	8990	26670	140	1130	1043	365	123	124	36	98	98	0	551	520	163	107	111	49	96	94	0	2.268	2.228	2.344	2.276	1.523	2.320	0.843	156	535	1451	1333	1.181	1007	444	920	413	0
2	18	12	"PFK0868"	"Ks2886_1"	9180	26680	150	134	144	84	125	127	37	23	5	0	109	110	20	111	112	15	12	5	0	-4.500	-19.000	2.667	2.697	3.727	82.344	0.001	156	472	7	18	Error	9	-2	19	-1	-50
2	19	12	"PFK0871"	"Ks291_5"	9370	26680	150	126	131	40	127	129	37	19	5	0	105	106	19	112	113	16	10	2	0	0.143	-0.667	1.438	1.508	4.174	15.959	0.012	156	574	-8	-2	-2.807	-1	-7	4	-6	-50
2	20	12	"PFK0873"	"Ks291_8"	9570	26660	100	152	153	40	123	127	34	43	16	0	121	122	24	110	111	17	35	20	0	2.636	2.500	1.231	1.348	4.822	7.529	0.031	80	396	40	42	1.399	29	11	30	12	0
2	21	12	"PFK0878"	"Ks2_13"	9760	26710	150	134	137	36	123	127	37	23	7	0	114	115	18	109	111	16	26	7	0	2.200	2.333	2.200	2.070	3.977	6.179	0.065	156	524	16	20	1.138	11	5	14	6	-50
2	22	12	"PFK0881"	"Ks2_9"	9940	26680	140	145	153	42	119	122	35	40	19	0	162	166	38	109	110	14	89	77	0	0.491	0.596	0.732	0.723	2.718	1.416	0.116	156	653	79	91	-1.027	26	53	34	57	0
2	1	13	"PFL0033"	"L1_66"	5930	26870	150	131	134	41	120	125	42	20	5	0	113	115	20	109	110	17	23	8	0	2.750	2.333	1.929	1.710	3.416	23.070	0.007	156	814	15	20	1.459	11	4	14	6	-50
2	2	13	"PFL0035"	"L1_7"	6180	26830	150	129	129	40	119	125	36	22	7	0	107	107	16	106	107	14	20	1	0	10.000	10.000	2.477	2.220	3.721	0.004	0.000	156	542	11	11	3.322	10	1	10	1	-50
2	3	13	"PFL0037"	"L1_72"	6330	26850	150	124	127	37	120	128	58	9	0	0	114	114	19	107	109	16	30	8	0	0.571	1.000	1.749	1.560	4.759	19.505	0.028	156	464	11	14	-0.807	4	7	7	7	-50
2	4	13	"PFL0041"	"L1_79"	6520	26860	150	134	138	41	121	128	60	12	1	0	115	115	22	107	110	27	17	2	0	1.625	2.125	2.107	2.149	3.972	15.406	0.029	156	597	21	25	0.700	13	8	17	8	-50
2	5	13	"PFL0043"	"L1_81"	6680	26860	90	163	174	71	127	130	41	42	23	0	116	117	23	106	110	29	15	1	0	3.600	4.273	3.655	3.332	2.889	4.059	0.012	52	327	46	58	1.848	36	10	47	11	0
2	6	13	"PFL0045"	"L1_83"	6890	26850	130	165	172	53	126	129	38	50	33	0	201	198	40	109	111	18	94	90	0	0.424	0.517	0.705	0.572	3.196	0.772	0.156	120	565	131	135	-1.238	39	92	46	89	0
2	7	13	"PFL0068"	"L2_117"	7070	26850	140	615	613	202	119	122	36	100	99	0	405	391	114	106	106	14	97	96	0	1.659	1.733	1.740	1.778	1.643	1.817	0.829	156	462	795	779	0.730	496	299	494	285	0
2	8	13	"PFL0070"	"L2_12"	7270	26860	140	628	615	199	121	124	43	96	96	0	755	704	193	105	105	14	100	100	0	0.780	0.825	0.801	0.768	1.727	0.845	0.858	156	533	1157	1093	-0.358	507	650	494	599	0
2	9	13	"PFL0072"	"L2_123"	7470	26860	130	192	201	68	121	124	44	69	42	0	148	149	30	105	105	14	80	64	0	1.651	1.818	1.757	1.885	2.954	5.427	0.165	120	504	114	124	0.723	71	43	80	44	0
2	10	13	"PFL0074"	"L2_127"	7650	26860	120	178	186	60	121	133	108	25	0	0	190	190	35	104	107	18	99	91	0	0.663	0.756	0.845	0.750	2.652	3.408	0.102	120	449	143	151	-0.593	57	86	65	86	0
2	11	13	"PFL0077"	"L2_135"	7840	26860	130	248	249	76	121	134	105	60	16	0	259	250	64	106	108	18	96	93	0	0.830	0.889	0.918	0.860	1.896	1.304	0.373	120	485	280	272	-0.269	127	153	128	144	0
2	12	13	"PFL0079"	"L2_139"	8020	26860	130	163	164	54	123	124	38	50	17	0	222	223	48	107	107	13	100	98	0	0.348	0.353	0.356	0.348	2.834	0.647	0.132	120	516	155	157	-1.524	40	115	41	116	0
2	13	13	"PFL0101"	"L2_180"	8220	26860	130	254	264	71	122	124	38	95	81	0	240	240	49	106	108	15	99	99	0	0.985	1.060	0.986	0.962	1.896	1.304	0.586	120	552	266	276	-0.022	132	134	142	134	0
2	14	13	"PFL0104"	"L2_185"	8400	26870	100	134	138	39	120	124	40	30	3	0	116	124	27	106	108	15	43	31	0	1.400	1.000	1.829	1.685	5.046	4.871	0.050	80	436	24	36	0.485	14	10	18	18	0
2	15	13	"PFL0109"	"L2_193"	8600	26860	140	282	284	83	120	125	49	94	76	0	345	334	70	107	110	18	100	100	0	0.681	0.722	0.696	0.650	2.034	0.797	0.632	156	573	400	391	-0.555	162	238	164	227	0
2	16	13	"PFL0111"	"L2_195"	8800	26890	110	137	140	38	125	129	52	15	0	0	162	159	36	108	112	20	77	61	0	0.222	0.294	0.583	0.543	3.037	3.061	0.045	80	408	66	66	-2.170	12	54	15	51	0
2	17	13	"PFL0113"	"L2_198"	8990	26890	150	125	128	37	121	122	36	18	3	0	129	129	27	108	113	51	12	0	0	0.190	0.333	1.083	1.126	4.000	8.885	0.026	156	499	25	28	-2.392	4	21	7	21	-50
2	18	13	"PFL0115"	"L2_20"	9170	26860	140	225	232	79	122	121	32	83	68	0	329	330	91	108	108	13	98	96	0	0.466	0.495	0.500	0.470	2.296	0.514	0.442	156	432	324	332	-1.101	103	221	110	222	0
2	19	13	"PFL0135"	"L2_233"	9360	26860	120	167	169	59	122	125	34	56	36	0	122	123	21	107	107	14	50	24	0	3.000	2.938	2.754	2.707	3.009	8.803	0.063	120	418	60	63	1.585	45	15	47	16	0
2	20	13	"PFL0138"	"L2_238"	9550	26870	150	126	130	39	123	126	36	21	5	0	114	115	19	106	107	15	33	9	0	0.375	0.778	2.400	2.087	3.610	61.210	0.001	156	594	11	16	-1.415	3	8	7	9	-50
2	21	13	"PFL0141"	"L2_248"	9740	26860	130	224	235	75	121	126	37	89	70	0	211	219	45	106	107	14	98	97	0	0.981	1.009	1.007	0.892	2.150	1.274	0.448	120	423	208	227	-0.028	103	105	114	113	0
2	22	13	"PFL0145"	"L2_259"	9930	26880	150	122	132	46	121	125	41	19	3	0	105	107	18	107	108	13	21	5	0	-0.500	100000.000	2.056	1.763	4.184	0.003	0.000	156	651	-1	11	Error	1	-2	11	0	-50
2	1	14	"PFL0149"	"L2_268"	5920	27050	120	142	154	47	122	126	39	33	15	0	157	156	35	110	111	16	81	67	0	0.426	0.696	0.634	0.642	3.585	2.744	0.051	120	464	67	78	-1.233	20	47	32	46	0
2	2	14	"PFL0152"	"L2_277"	6120	27040	140	505	498	147	127	131	46	98	97	0	304	304	72	107	109	15	100	98	0	1.919	1.883	1.916	1.829	1.811	2.074	0.776	156	561	575	568	0.940	378	197	371	197	0
2	3	14	"PFM0408"	"M36520_1"	6320	27050	140	156	161	44	123	126	36	48	21	0	254	256	59	107	108	14	98	98	0	0.224	0.255	0.326	0.274	2.569	0.285	0.144	156	499	180	187	-2.155	33	147	38	149	0
2	4	14	"PFM0410"	"M36520_4"	6500	27060	110	139	143	47	120	122	32	36	12	0	160	157	32	107	109	18	82	72	0	0.358	0.460	0.642	0.480	4.183	2.163	0.029	80	424	72	73	-1.480	19	53	23	50	0
2	5	14	"PFM0413"	"M36754_16"	6710	27050	130	351	339	105	120	123	35	95	90	0	486	461	141	105	108	25	97	96	0	0.606	0.615	0.604	0.581	1.879	0.600	0.718	120	577	612	575	-0.722	231	381	219	356	0
2	6	14	"PFM0417"	"M36754_20"	6900	27050	150	117	126	40	118	124	46	16	3	0	98	99	16	105	107	15	8	0	0	0.143	-1.333	2.143	1.978	3.904	0.004	0.000	156	489	-8	2	-2.807	-1	-7	8	-6	-50
2	7	14	"PFM0419"	"M36754_23"	7080	27050	140	415	426	129	119	125	48	98	95	0	382	385	112	107	108	15	98	97	0	1.076	1.104	1.125	1.121	1.710	1.143	0.751	156	470	571	585	0.106	296	275	307	278	0
2	8	14	"PFM0422"	"M3675_2"	7270	27060	130	308	322	113	123	130	53	94	81	0	331	330	86	106	107	15	99	99	0	0.822	0.888	0.864	0.838	1.692	0.971	0.663	120	495	410	423	-0.282	185	225	199	224	0
2	9	14	"PFM0440"	"M3766_1"	7470	27060	140	255	258	80	121	128	51	87	66	0	428	416	111	105	106	14	99	98	0	0.415	0.441	0.444	0.430	1.853	0.455	0.466	156	547	457	448	-1.269	134	323	137	311	0
2	10	14	"PFM0442"	"M37744_2"	7670	27050	150	121	137	77	121	134	105	2	1	0	99	101	16	106	107	17	8	2	0	0.000	-3.200	1.974	2.497	3.887	64.833	0.008	156	478	-7	11	Error	0	-7	16	-5	-50
2	11	14	"PFM0444"	"M37773_2"	7850	27060	150	120	124	33	121	135	107	0	0	0	104	105	16	107	109	17	10	1	0	0.333	-1.500	2.000	1.894	4.209	41.179	0.010	156	465	-4	1	-1.585	-1	-3	3	-2	-50
2	12	14	"PFM0446"	"M3777_1"	8050	27060	150	139	150	51	120	123	37	35	14	0	203	203	51	107	107	13	93	91	0	0.198	0.313	0.385	0.349	3.429	0.699	0.098	156	568	115	126	-2.337	19	96	30	96	0
2	13	14	"PFM0448"	"M37794_11"	8230	27060	130	181	189	54	123	127	37	65	37	0	158	156	29	106	107	14	90	76	0	1.115	1.320	1.279	1.128	3.241	3.341	0.169	120	591	110	116	0.158	58	52	66	50	0
2	14	14	"PFM0450"	"M37794_14"	8430	27070	100	148	152	53	121	125	37	38	11	0	116	118	22	105	107	15	40	22	0	2.455	2.385	2.274	2.352	3.708	13.822	0.025	80	397	38	44	1.295	27	11	31	13	0
2	15	14	"PFM0469"	"M38740_1"	8610	27060	150	120	122	36	118	121	38	14	4	0	99	99	16	106	108	16	7	1	0	-0.286	-0.571	1.583	1.570	3.010	689.950	0.000	156	503	-5	-3	Error	2	-7	4	-7	-50
2	16	14	"PFM0472"	"M38757_4"	8790	27050	140	549	542	154	115	120	38	98	98	0	441	416	117	107	109	16	97	97	0	1.299	1.382	1.408	1.464	1.667	1.406	0.839	156	467	768	736	0.378	434	334	427	309	0
2	17	14	"PFM0476"	"M38913_1"	8990	27060	140	792	766	288	119	121	31	98	98	0	494	489	150	107	110	33	97	96	0	1.739	1.694	1.712	1.643	1.649	1.812	0.848	156	434	1060	1029	0.798	673	387	647	382	0
2	18	14	"PFM0478"	"M38913_6"	9180	27060	140	586	605	216	120	123	32	98	96	0	396	378	121	107	111	34	96	92	0	1.612	1.790	1.760	1.729	1.690	1.864	0.830	156	419	755	756	0.689	466	289	485	271	0
2	19	14	"PFM0481"	"M38941_1"	9360	27060	140	254	257	68	120	123	34	94	85	0	254	249	59	106	106	14	98	97	0	0.905	0.958	0.946	0.919	1.955	1.113	0.578	156	539	282	280	-0.143	134	148	137	143	0
2	20	14	"PFM0484"	"M38941_6"	9570	27060	130	141	147	39	122	127	43	26	6	0	177	178	41	106	107	15	90	85	0	0.268	0.347	0.419	0.430	3.381	1.182	0.027	120	488	90	97	-1.902	19	71	25	72	0
2	21	14	"PFM0510"	"M41547_1"	9750	27060	140	236	241	76	122	128	43	88	67	0	730	699	197	108	110	15	100	100	0	0.183	0.201	0.202	0.188	1.976	0.187	0.486	156	477	736	710	-2.448	114	622	119	591	0
2	22	14	"PFM0512"	"M41763_12"	9940	27060	140	837	812	246	121	125	41	100	100	0	806	751	212	108	109	13	100	100	0	1.026	1.075	1.073	1.067	1.396	1.089	0.894	156	642	1414	1334	0.037	716	698	691	643	0
2	1	15	"PFM0514"	"M41763_4"	5950	27240	150	120	121	32	121	127	49	7	0	0	99	99	15	107	108	15	3	0	0	0.125	0.000	1.477	1.340	3.590	28.616	0.012	156	695	-9	-8	-3.000	-1	-8	0	-8	-50
2	2	15	"PFM0516"	"M41776_1"	6130	27240	150	147	156	46	122	127	47	35	10	0	119	117	18	105	106	15	46	12	0	1.786	2.833	2.273	2.443	4.417	20.182	0.016	156	509	39	46	0.837	25	14	34	12	-50
2	3	15	"PFM0524"	"M42658_1"	6330	27240	140	170	173	48	120	123	35	64	34	0	206	204	47	105	106	14	95	92	0	0.495	0.535	0.611	0.543	2.570	0.709	0.267	156	456	151	152	-1.014	50	101	53	99	0
2	4	15	"PFM0531"	"M42966_1"	6510	27240	140	397	400	105	119	122	32	100	97	0	321	331	94	104	106	16	99	98	0	1.281	1.238	1.195	1.236	1.663	1.264	0.739	156	507	495	508	0.357	278	217	281	227	0
2	5	15	"PFN0076"	"N128_81"	6710	27230	150	132	149	66	117	119	33	34	17	0	117	138	63	104	105	16	46	23	0	1.154	0.941	1.375	1.470	3.137	1.380	0.322	156	526	28	66	0.206	15	13	32	34	-50
2	6	15	"PFN0079"	"N128_86"	6900	27240	150	126	134	41	119	124	49	17	3	0	125	128	27	104	105	14	58	40	0	0.333	0.625	1.221	1.218	4.124	30.112	0.003	156	402	28	39	-1.585	7	21	15	24	-50
2	7	15	"PFN0082"	"N128_90"	7080	27240	140	275	280	87	122	130	51	89	71	0	266	256	66	105	107	15	96	94	0	0.950	1.046	1.091	1.027	1.998	1.304	0.529	156	417	314	309	-0.074	153	161	158	151	0
2	8	15	"PFN0084"	"N128_92"	7280	27240	130	160	165	49	123	129	50	40	11	0	280	272	79	106	107	15	92	90	0	0.213	0.253	0.307	0.258	3.150	0.280	0.185	120	469	211	208	-2.233	37	174	42	166	0
2	9	15	"PFN0086"	"N128_95"	7460	27240	130	179	187	59	121	132	72	40	11	0	254	256	55	106	107	15	99	99	0	0.392	0.440	0.430	0.385	2.538	0.630	0.213	120	458	206	216	-1.351	58	148	66	150	0
2	10	15	"PFN0090"	"N129_1"	7660	27240	150	127	131	41	122	133	78	4	0	0	105	107	16	106	107	16	18	1	0	-5.000	9.000	2.837	2.474	3.941	19.888	0.068	156	422	4	10	Error	5	-1	9	1	-50
2	11	15	"PFN0105"	"N129_41"	7840	27240	150	136	148	53	121	138	130	7	0	0	114	137	70	107	108	17	34	21	0	2.143	0.900	1.112	1.383	3.575	1.371	0.215	156	372	22	57	1.100	15	7	27	30	-50
2	12	15	"PFN0107"	"N129_48"	8040	27240	150	146	150	44	118	130	107	5	0	0	112	114	19	107	107	16	23	8	0	5.600	4.571	2.332	2.406	3.931	15.725	0.080	156	514	33	39	2.485	28	5	32	7	-50
2	13	15	"PFN0109"	"N129_6"	8250	27250	90	153	152	48	121	125	34	48	15	0	131	124	23	106	107	15	59	32	0	1.280	1.722	1.485	1.408	4.020	9.103	0.023	52	319	57	49	0.356	32	25	31	18	0
2	14	15	"PFN0112"	"N130_1"	8420	27250	150	116	117	33	123	125	33	11	3	0	101	100	15	104	106	16	9	0	0	2.333	1.500	2.176	2.004	3.852	52.978	0.001	156	602	-10	-10	1.222	-7	-3	-6	-4	-50
2	15	15	"PFN0114"	"N130_17"	8600	27240	150	126	130	37	121	126	43	18	2	0	128	129	21	106	107	15	63	32	0	0.227	0.391	1.447	1.370	3.513	10.913	0.026	156	511	27	32	-2.138	5	22	9	23	-50
2	16	15	"PFN0116"	"N130_19"	8790	27250	120	284	288	87	119	125	46	93	82	0	328	329	75	108	109	15	100	100	0	0.750	0.765	0.768	0.708	1.948	0.818	0.641	120	442	385	390	-0.415	165	220	169	221	0
2	17	15	"PFN0134"	"N130_43"	8980	27250	140	17491	16274	5457	120	122	32	100	100	0	11870	10877	3055	109	111	31	100	100	0	1.477	1.500	1.542	1.451	1.489	1.557	0.929	156	515	29132	26922	0.563	17371	11761	16154	10768	0
2	18	15	"PFN0137"	"N130_46"	9180	27250	140	1109	1040	379	120	124	35	100	98	0	856	806	265	109	112	33	98	97	0	1.324	1.320	1.329	1.296	1.487	1.339	0.914	156	458	1736	1617	0.405	989	747	920	697	0
2	19	15	"PFN0139"	"N130_5"	9350	27250	130	984	993	287	118	121	34	100	100	0	1473	1443	399	106	108	20	100	100	0	0.634	0.654	0.648	0.643	1.377	0.646	0.910	120	478	2233	2212	-0.659	866	1367	875	1337	0
2	20	15	"PFN0141"	"N130_52"	9560	27250	130	2098	1986	659	120	124	39	100	100	0	2030	1871	693	106	109	21	100	100	0	1.028	1.057	1.068	1.078	1.392	1.035	0.895	120	622	3902	3631	0.040	1978	1924	1866	1765	0
2	21	15	"PFN0145"	"N130_61"	9740	27240	130	945	941	250	121	126	41	100	100	0	915	891	275	110	111	15	100	100	0	1.024	1.050	1.053	1.079	1.378	1.012	0.909	120	471	1629	1601	0.034	824	805	820	781	0
2	22	15	"PFN0147"	"N131_12"	9940	27250	150	126	141	77	121	124	34	27	9	0	118	118	18	110	112	14	32	12	0	0.625	2.500	1.817	1.709	4.333	0.001	0.000	156	721	13	28	-0.678	5	8	20	8	-50
2	1	16	"PFN0168"	"N132_106"	5930	27430	150	129	134	40	120	124	42	23	5	0	132	133	32	107	108	15	58	44	0	0.360	0.538	1.159	0.938	4.893	8.601	0.020	156	741	34	40	-1.474	9	25	14	26	-50
2	2	16	"PFN0170"	"N132_108"	6140	27430	130	139	140	47	120	123	36	34	13	0	181	186	43	103	104	15	95	92	0	0.244	0.241	0.482	0.456	2.867	0.461	0.046	120	494	97	103	-2.037	19	78	20	83	0
2	3	16	"PFN0172"	"N132_11"	6320	27430	140	189	214	127	119	123	36	72	47	0	329	342	108	103	104	13	98	97	0	0.310	0.397	0.359	0.330	2.472	0.564	0.373	156	486	296	334	-1.691	70	226	95	239	0
2	4	16	"PFN0175"	"N132_116"	6510	27430	130	452	457	134	117	119	33	100	98	0	477	471	132	103	104	14	99	99	0	0.896	0.924	0.938	0.906	1.513	0.948	0.831	120	475	709	708	-0.159	335	374	340	368	0
2	5	16	"PFN0177"	"N132_119"	6710	27430	140	159	163	55	115	118	33	58	27	0	230	232	54	103	104	15	98	95	0	0.346	0.372	0.412	0.385	2.634	0.411	0.183	156	520	171	177	-1.529	44	127	48	129	0
2	6	16	"PFN0180"	"N132_125"	6900	27430	150	244	249	73	120	126	44	88	64	0	350	347	98	106	111	24	98	96	0	0.508	0.535	0.508	0.483	1.874	0.538	0.593	156	531	368	370	-0.977	124	244	129	241	0
2	7	16	"PFN0582"	"N145_33"	7090	27420	140	171	177	51	121	127	42	55	24	0	613	596	177	106	107	14	100	100	0	0.099	0.114	0.108	0.111	2.528	0.099	0.257	156	466	557	546	-3.342	50	507	56	490	0
2	8	16	"PFN0584"	"N145_38"	7280	27430	150	114	119	34	123	130	53	5	0	0	94	96	16	107	108	16	3	0	0	0.692	0.364	1.531	1.567	3.039	16.655	0.031	156	502	-22	-15	-0.531	-9	-13	-4	-11	-50
2	9	16	"PFN0589"	"N145_44"	7470	27430	150	133	137	39	124	132	73	8	0	0	111	113	18	106	108	17	23	5	0	1.800	1.857	2.204	2.194	4.351	10.792	0.104	156	484	14	20	0.848	9	5	13	7	-50
2	10	16	"PFN0592"	"N145_50"	7660	27430	150	123	128	45	125	134	74	6	1	0	92	92	14	105	106	16	3	0	0	0.154	-0.231	1.941	1.654	3.468	14.023	0.095	156	483	-15	-10	-2.700	-2	-13	3	-13	-50
2	11	16	"PFN0598"	"N145_61"	7850	27420	150	154	166	48	127	139	119	7	0	0	133	137	36	104	105	16	71	39	0	0.931	1.182	1.298	1.227	3.778	12.416	0.091	156	453	56	72	-0.103	27	29	39	33	-50
2	12	16	"PFN0600"	"N145_9"	8030	27430	140	190	197	52	122	135	113	22	1	0	204	202	49	105	107	18	93	87	0	0.687	0.773	0.773	0.733	2.459	5.170	0.105	156	491	167	172	-0.542	68	99	75	97	0
2	13	16	"PFN0620"	"N148_2"	8230	27430	150	124	130	45	122	130	51	12	3	0	102	101	19	106	112	43	1	0	0	-0.500	-1.600	1.699	1.571	3.448	2.148	0.109	156	638	-2	3	Error	2	-4	8	-5	-50
2	14	16	"PFN0622"	"N148_6"	8410	27440	90	166	254	239	124	129	42	50	32	0	428	1510	2279	105	115	59	78	71	0	0.130	0.093	0.119	0.168	3.766	0.071	0.424	52	331	365	1535	-2.943	42	323	130	1405	0
2	15	16	"PFN0628"	"N149_12"	8610	27440	130	1287	1266	383	123	127	43	100	100	0	1138	1108	315	106	108	20	99	99	0	1.128	1.141	1.180	1.130	1.322	1.160	0.892	120	584	2196	2145	0.174	1164	1032	1143	1002	0
2	16	16	"PFN0632"	"N149_18"	8800	27430	130	413	412	131	121	127	46	96	93	0	492	473	138	109	110	15	99	99	0	0.762	0.799	0.788	0.761	1.722	0.806	0.792	120	514	675	655	-0.391	292	383	291	364	0
2	17	16	"PFN0634"	"N149_2"	8990	27440	120	145	151	45	122	125	36	35	18	0	161	163	38	108	109	16	82	70	0	0.434	0.527	0.762	0.741	4.293	1.974	0.052	120	457	76	84	-1.204	23	53	29	55	0
2	18	16	"PFN0637"	"N149_30"	9180	27440	120	303	302	98	120	122	35	91	87	0	1005	938	309	107	109	16	99	99	0	0.204	0.219	0.204	0.206	1.797	0.214	0.691	120	428	1081	1013	-2.295	183	898	182	831	0
2	19	16	"PFN0655"	"N150_39"	9360	27440	120	211	211	53	120	121	33	85	65	0	395	382	77	106	108	16	99	99	0	0.315	0.330	0.340	0.305	2.388	0.309	0.413	120	534	380	367	-1.667	91	289	91	276	0
2	20	16	"PFN0658"	"N150_49"	9570	27460	80	137	145	43	122	125	34	36	19	0	154	156	31	106	109	19	86	67	0	0.313	0.460	0.904	0.873	3.093	2.288	0.045	52	294	63	73	-1.678	15	48	23	50	0
2	21	16	"PFN0660"	"N150_51"	9750	27440	140	199	204	60	122	126	37	75	50	0	218	220	60	107	109	15	94	90	0	0.694	0.726	0.730	0.696	2.454	0.900	0.418	156	573	188	195	-0.528	77	111	82	113	0
2	22	16	"PFN0662"	"N150_53"	9940	27440	140	625	601	188	119	124	38	98	98	0	473	449	136	110	112	14	98	96	0	1.394	1.422	1.373	1.490	1.684	1.448	0.874	156	659	869	821	0.479	506	363	482	339	0
2	1	17	"PFN0664"	"N150_57"	5940	27620	140	375	368	99	122	127	45	98	94	0	259	255	54	109	110	16	98	96	0	1.687	1.685	1.646	1.614	1.915	1.908	0.696	156	632	403	392	0.754	253	150	246	146	0
2	2	17	"PFN0666"	"N150_6"	6130	27620	130	205	212	59	122	126	35	80	56	0	222	220	38	106	107	14	99	97	0	0.716	0.789	0.764	0.695	2.556	1.084	0.370	120	476	199	204	-0.483	83	116	90	114	0
2	3	17	"PFN0680"	"N150_8"	6320	27620	130	178	181	55	121	128	51	56	20	0	391	389	108	104	106	15	99	99	0	0.199	0.211	0.218	0.213	2.251	0.206	0.295	120	494	344	345	-2.332	57	287	60	285	0
2	4	17	"PFN0682"	"N150_82"	6510	27620	140	490	497	187	118	124	51	96	93	0	503	485	158	104	105	16	98	98	0	0.932	0.995	0.981	0.978	1.829	1.060	0.790	156	508	771	760	-0.101	372	399	379	381	0
2	5	17	"PFN0685"	"N150_87"	6710	27620	140	222	232	82	118	121	37	84	64	0	375	359	107	105	109	21	99	95	0	0.385	0.449	0.430	0.417	2.030	0.485	0.552	156	520	374	368	-1.376	104	270	114	254	0
2	6	17	"PFN0688"	"N150_9"	6900	27650	80	180	178	46	126	133	48	57	15	0	166	165	32	112	119	29	75	44	0	1.000	0.981	1.331	1.179	2.950	2.037	0.105	52	259	108	105	0.000	54	54	52	53	0
2	7	17	"PFN0694"	"N151_11"	7080	27620	140	321	328	92	125	130	47	96	90	0	278	269	62	108	113	24	97	95	0	1.153	1.261	1.341	1.254	1.966	1.454	0.642	156	595	366	364	0.205	196	170	203	161	0
2	8	17	"PFN0696"	"N151_18"	7290	27630	130	175	182	55	126	133	56	47	13	0	379	360	110	108	112	23	96	93	0	0.181	0.222	0.232	0.215	2.372	0.243	0.231	120	531	320	308	-2.467	49	271	56	252	0
2	9	17	"PFN0876"	"N168_6"	7450	27620	140	373	376	107	122	128	49	99	92	0	457	457	132	107	109	17	99	98	0	0.717	0.726	0.697	0.723	1.724	0.716	0.749	156	506	601	604	-0.480	251	350	254	350	0
2	10	17	"PFN0874"	"N168_34"	7660	27620	140	831	827	209	121	125	37	100	100	0	501	498	103	107	107	14	100	100	0	1.802	1.806	1.815	1.791	1.385	1.896	0.884	156	522	1104	1097	0.850	710	394	706	391	0
2	11	17	"PFN0894"	"N173_1"	7860	27630	130	196	208	74	127	131	47	66	38	0	185	180	50	107	107	14	85	82	0	0.885	1.110	0.972	1.082	2.570	2.705	0.193	120	462	147	154	-0.177	69	78	81	73	0
2	12	17	"PFN0907"	"N175_2"	8030	27620	130	428	426	132	125	132	56	97	93	0	1188	1138	327	106	107	15	100	100	0	0.280	0.292	0.290	0.278	1.548	0.276	0.750	120	483	1385	1333	-1.836	303	1082	301	1032	0
2	13	17	"PFN0906"	"N175_16"	8220	27630	120	129	133	33	122	132	55	9	0	0	198	197	46	106	109	19	92	90	0	0.076	0.121	0.384	0.312	3.265	1.886	0.007	120	459	99	102	-3.716	7	92	11	91	0
2	14	17	"PFN0918"	"N177_6"	8410	27620	130	421	419	112	122	127	39	100	98	0	410	406	98	106	112	46	99	98	0	0.984	0.990	0.983	0.972	1.483	0.986	0.752	120	567	603	597	-0.024	299	304	297	300	0
2	15	17	"PFL0005"	"L1_103"	8620	27630	130	161	169	51	119	123	33	55	31	0	185	183	43	106	107	14	93	90	0	0.532	0.649	0.655	0.594	2.754	1.179	0.157	120	505	121	127	-0.911	42	79	50	77	0
2	16	17	"PFL0159"	"L2_30"	8790	27620	130	1934	1897	496	119	124	36	100	100	0	1619	1614	403	107	108	14	100	100	0	1.200	1.180	1.173	1.176	1.303	1.163	0.925	120	489	3327	3285	0.264	1815	1512	1778	1507	0
2	17	17	"PFL0171"	"L2_55"	8980	27620	130	1249	1235	379	125	127	36	100	100	0	1209	1177	348	109	110	17	99	99	0	1.022	1.039	1.041	1.029	1.329	1.031	0.906	120	504	2224	2178	0.031	1124	1100	1110	1068	0
2	18	17	"PFL0176"	"L2_62"	9170	27620	140	1326	1326	464	120	122	32	100	100	0	1090	1019	375	109	110	17	97	97	0	1.229	1.325	1.338	1.386	1.632	1.313	0.916	156	550	2187	2116	0.298	1206	981	1206	910	0
2	19	17	"PFL0064"	"L2_109"	9370	27630	120	136	139	39	119	122	33	30	11	0	199	204	46	106	107	13	98	95	0	0.183	0.204	0.321	0.318	3.019	0.237	0.046	120	478	110	118	-2.452	17	93	20	98	0
2	20	17	"PFL0066"	"L2_114"	9550	27630	130	220	222	60	120	122	35	88	68	0	302	301	52	103	105	14	100	100	0	0.503	0.515	0.497	0.460	1.996	0.574	0.514	120	545	299	300	-0.993	100	199	102	198	0
2	21	17	"PFL0140"	"L2_247"	9750	27630	130	165	175	53	118	122	35	63	35	0	222	224	41	106	107	15	100	100	0	0.405	0.483	0.539	0.426	3.023	0.576	0.206	120	490	163	175	-1.303	47	116	57	118	0
2	22	17	"PFL0150"	"L2_270"	9940	27630	140	387	397	134	119	124	39	97	94	0	468	484	150	109	111	14	100	100	0	0.747	0.741	0.723	0.704	1.691	0.757	0.755	156	644	627	653	-0.422	268	359	278	375	0
2	1	18	"PFN0982"	"N244_3"	5950	27810	150	129	131	36	124	130	46	12	1	0	117	117	19	111	112	18	21	5	0	0.833	1.167	2.075	1.849	3.350	9.839	0.030	156	650	11	13	-0.263	5	6	7	6	-50
2	2	18	"PFJ0260"	"J246_2"	6130	27800	140	1090	1057	344	124	127	36	100	100	0	1073	947	352	108	110	18	99	98	0	1.001	1.112	1.082	1.185	1.617	1.079	0.882	156	477	1931	1772	0.001	966	965	933	839	0
2	3	18	"PFJ0281"	"J269_1"	6320	27810	120	154	156	45	123	130	55	30	5	0	189	189	44	107	108	18	92	87	0	0.378	0.402	0.603	0.618	3.014	0.942	0.065	120	462	113	115	-1.403	31	82	33	82	0
2	4	18	"PFJ0305"	"J27_3"	6520	27810	140	149	148	39	122	132	58	19	1	0	203	201	52	106	114	57	76	35	0	0.278	0.274	0.434	0.363	2.667	0.469	0.047	156	440	124	121	-1.845	27	97	26	95	0
2	5	18	"PFJ0475"	"J53_46"	6710	27820	160	212	213	66	122	128	42	76	53	0	576	532	195	110	118	59	92	89	0	0.193	0.216	0.214	0.213	2.280	0.189	0.453	208	408	556	513	-2.372	90	466	91	422	0
2	6	18	"PFJ0505"	"J583_7"	6900	27810	150	126	128	37	126	130	38	12	5	0	115	116	20	114	115	17	19	3	0	0.000	1.000	1.823	1.949	3.831	39.809	0.002	156	477	1	4	Error	0	1	2	2	-50
2	7	18	"PFJ0549"	"J697_3"	7080	27810	130	168	169	41	127	132	45	45	13	0	170	171	28	112	114	19	91	75	0	0.707	0.712	0.958	0.791	2.526	2.044	0.105	120	525	99	101	-0.500	41	58	42	59	0
2	8	18	"PFJ0586"	"J753_2"	7240	27830	80	161	167	54	135	142	55	30	9	0	144	145	27	115	122	28	51	19	0	0.897	1.067	1.357	1.291	2.631	3.760	0.120	52	277	55	62	-0.158	26	29	32	30	0
2	9	18	"PFJ0594"	"J82_7"	7460	27810	130	381	387	103	126	131	39	98	96	0	646	631	146	108	112	21	100	100	0	0.474	0.499	0.483	0.478	1.552	0.490	0.762	120	589	793	784	-1.077	255	538	261	523	0
2	10	18	"PFK0025"	"Km2326_6"	7660	27810	150	128	132	41	121	125	36	21	7	0	109	110	19	109	110	15	23	8	0	100000.000	11.000	1.889	1.905	3.583	47.517	0.002	156	525	7	12	16.610	7	0	11	1	-50
2	11	18	"PFJ0390"	"J40_6"	7850	27810	140	177	182	51	126	130	45	53	20	0	204	203	43	111	113	19	95	89	0	0.548	0.609	0.571	0.510	2.983	0.963	0.248	156	473	144	148	-0.867	51	93	56	92	0
2	12	18	"PFJ0410"	"J43_3"	8030	27810	130	297	302	73	125	130	49	99	87	0	885	866	160	109	111	19	100	100	0	0.222	0.234	0.223	0.217	1.543	0.222	0.572	120	466	948	934	-2.174	172	776	177	757	0
2	13	18	"PFJ0426"	"J461_4"	8230	27810	150	118	122	37	121	127	42	14	2	0	97	99	15	108	109	15	6	1	0	0.273	-0.111	1.375	1.288	3.749	27.056	0.008	156	502	-14	-8	-1.874	-3	-11	1	-9	-50
2	14	18	"PFJ0465"	"J53_31"	8410	27810	150	124	124	34	119	122	34	17	4	0	118	119	21	106	113	89	0	0	0	0.417	0.385	1.600	1.389	3.752	32.165	0.002	156	491	17	18	-1.263	5	12	5	13	-50
2	15	18	"PFJ0557"	"J6_2"	8600	27820	140	152	154	43	118	122	37	46	22	0	223	216	53	106	113	89	67	9	0	0.291	0.327	0.427	0.376	3.563	0.612	0.046	156	491	151	146	-1.783	34	117	36	110	0
2	16	18	"PFK0041"	"Km302_3"	8790	27810	150	132	130	34	121	125	38	16	2	0	121	122	20	108	109	15	43	16	0	0.846	0.643	1.889	1.696	3.581	14.441	0.009	156	504	24	23	-0.241	11	13	9	14	-50
2	17	18	"PFK0298"	"Kn2549_3"	8990	27820	140	660	670	275	121	123	34	99	96	0	521	491	146	111	112	17	99	98	0	1.315	1.445	1.454	1.328	1.732	1.590	0.841	156	511	949	929	0.395	539	410	549	380	0
2	18	18	"PFK0338"	"Kn3092_1"	9180	27820	120	189	191	53	119	123	34	77	52	0	158	154	34	111	112	15	80	66	0	1.489	1.674	1.395	1.548	2.792	2.650	0.209	120	464	117	115	0.575	70	47	72	43	0
2	19	18	"PFK0404"	"Kn427_6"	9360	27820	130	304	305	77	121	124	35	99	92	0	326	323	52	107	109	15	100	100	0	0.836	0.852	0.870	0.791	1.692	0.940	0.641	120	520	402	400	-0.259	183	219	184	216	0
2	20	18	"PFK0425"	"Kn5026_1"	9550	27820	150	123	125	36	123	124	35	14	2	0	135	135	29	104	106	14	70	50	0	0.000	0.065	0.942	0.927	4.125	8.597	0.010	156	602	31	33	Error	0	31	2	31	-50
2	21	18	"PFK0442"	"Kn5244_3"	9760	27820	150	118	123	38	121	124	35	16	5	0	104	107	33	106	108	16	18	4	0	1.500	2.000	1.533	1.798	3.659	20.035	0.031	156	493	-5	3	0.585	-3	-2	2	1	-50
2	22	18	"PFK0457"	"Kn5587_2"	9930	27820	140	565	566	166	119	124	40	99	98	0	1426	1368	427	109	110	14	100	100	0	0.339	0.355	0.352	0.351	1.488	0.341	0.875	156	578	1763	1706	-1.562	446	1317	447	1259	0
2	1	19	"PFK0782"	"Ks2242_1"	5940	27990	140	726	711	215	123	128	41	100	100	0	613	596	186	114	116	19	98	98	0	1.208	1.220	1.203	1.261	1.614	1.219	0.869	156	655	1102	1070	0.273	603	499	588	482	0
2	2	19	"PFK0818"	"Ks2565_1"	6130	28000	120	391	389	115	126	129	37	99	92	0	352	343	77	111	114	18	100	99	0	1.100	1.134	1.082	1.077	1.662	1.263	0.737	120	455	506	495	0.137	265	241	263	232	0
2	3	19	"PFK0876"	"Ks2_11"	6320	28000	140	744	700	260	124	128	41	96	94	0	504	488	143	109	111	17	98	98	0	1.570	1.520	1.555	1.411	1.599	1.632	0.868	156	469	1015	955	0.650	620	395	576	379	0
2	4	19	"PFK1002"	"Ks48_16"	6520	27990	150	134	139	37	125	131	43	20	3	0	115	116	20	110	119	60	0	0	0	1.800	2.333	2.000	1.944	4.482	7.996	0.018	156	388	14	20	0.848	9	5	14	6	-50
2	5	19	"PFK1139"	"Ks667_1"	6710	28000	140	587	567	198	125	130	40	98	96	0	713	667	217	115	124	65	97	95	0	0.773	0.801	0.776	0.768	1.650	0.798	0.830	156	323	1060	994	-0.372	462	598	442	552	0
2	6	19	"PFK1174"	"Ks75_10"	6890	28000	140	7598	6916	2779	127	130	36	100	99	0	6072	5512	1886	117	117	14	100	100	0	1.255	1.258	1.297	1.165	1.525	1.303	0.947	156	395	13426	12184	0.327	7471	5955	6789	5395	0
2	7	19	"PFK0629"	"Ks1228_7"	7080	28010	100	180	184	68	128	132	36	57	33	0	139	139	23	115	117	16	66	40	0	2.167	2.333	1.954	1.773	3.681	10.426	0.046	80	372	76	80	1.115	52	24	56	24	0
2	8	19	"PFK1093"	"Ks586_7"	7280	28000	140	967	934	347	127	131	40	98	98	0	548	530	193	113	116	20	96	95	0	1.931	1.935	1.903	1.989	1.787	1.978	0.873	156	601	1275	1224	0.949	840	435	807	417	0
2	9	19	"pla_LSU"	"PLSU"	7470	28010	130	237	240	72	125	128	38	85	71	0	266	253	67	110	111	16	95	94	0	0.718	0.804	0.796	0.722	2.301	0.972	0.468	120	458	268	258	-0.478	112	156	115	143	0
2	10	19	"pla_ORF129"	"PORF129"	7650	28000	140	233	241	77	126	131	52	82	53	0	632	610	147	112	115	17	100	100	0	0.206	0.231	0.231	0.213	1.814	0.232	0.540	156	549	627	613	-2.281	107	520	115	498	0
2	11	19	"pla_ORF79"	"PORF79"	7840	28000	130	160	168	55	125	131	52	36	14	0	312	307	58	114	116	19	100	99	0	0.177	0.223	0.238	0.218	2.980	0.270	0.064	120	496	233	236	-2.500	35	198	43	193	0
2	12	19	"pla_rpl14"	"Prpl14"	8040	28000	140	225	227	75	124	129	48	74	53	0	455	453	140	113	114	19	98	98	0	0.295	0.303	0.299	0.298	2.434	0.276	0.416	156	504	443	443	-1.760	101	342	103	340	0
2	13	19	"PFBL B0020"	"oPFBLOB0020"	8220	27990	130	884	878	214	120	128	58	100	100	0	492	477	102	112	112	15	100	100	0	2.011	2.077	2.044	2.078	1.334	2.131	0.874	120	457	1144	1123	1.008	764	380	758	365	0
2	14	19	"PFD66970"	"oPFD66970"	8410	28000	130	129	139	45	119	124	48	22	6	0	246	247	47	110	117	94	84	17	0	0.074	0.146	0.321	0.236	2.894	0.048	0.008	120	445	146	157	-3.766	10	136	20	137	0
2	15	19	"PFC0765"	"oPFC0765"	8590	28010	150	125	137	49	118	122	38	25	12	0	115	119	21	109	115	86	0	0	0	1.167	1.900	2.235	2.175	3.857	0.046	0.004	156	525	13	29	0.222	7	6	19	10	-50
2	16	19	"PFN0250"	"oPFN0250"	8800	28010	140	285	293	92	121	125	37	95	84	0	234	227	52	112	113	14	96	92	0	1.344	1.496	1.431	1.409	2.049	1.780	0.602	156	533	286	287	0.427	164	122	172	115	0
2	17	19	"PFL0017"	"oPFL0017"	8980	28000	140	1380	1347	461	123	126	38	100	100	0	1034	1030	395	114	115	15	98	98	0	1.366	1.336	1.339	1.422	1.528	1.292	0.892	156	525	2177	2140	0.450	1257	920	1224	916	0
2	18	19	"PFI17637"	"oPFI17637"	9170	28010	130	653	662	173	124	127	36	100	100	0	407	419	90	113	114	16	100	100	0	1.799	1.758	1.734	1.740	1.343	1.825	0.852	120	554	823	844	0.847	529	294	538	306	0
2	19	19	"PFM60472"	"oPFM60472"	9360	28000	110	164	164	51	123	125	35	51	30	0	144	143	26	111	112	16	72	51	0	1.242	1.281	1.378	1.593	3.409	4.821	0.089	80	469	74	73	0.313	41	33	41	32	0
2	20	19	"PFL0020"	"oPFL0020"	9550	28000	130	190	192	48	122	124	35	72	46	0	122	122	18	107	110	21	33	6	0	4.533	4.667	3.483	3.776	2.707	10.037	0.064	120	637	83	85	2.181	68	15	70	15	0
2	21	19	"PFI17639"	"oPFI17639"	9790	28000	150	129	140	53	118	123	36	29	15	0	126	133	36	107	109	16	54	35	0	0.579	0.846	1.529	1.159	4.669	3.939	0.063	156	591	30	48	-0.788	11	19	22	26	-50
2	22	19	"PFN0252"	"oPFN0252"	9930	28010	120	2098	2110	559	117	126	49	100	100	0	2177	2252	457	108	109	14	100	100	0	0.957	0.930	0.913	0.911	1.241	0.948	0.930	120	481	4050	4137	-0.063	1981	2069	1993	2144	0
2	1	20	"PFBL B0027"	"oPFBLOB0027"	5950	28180	130	163	166	48	118	122	38	55	27	0	160	159	37	114	116	17	79	64	0	0.978	1.067	1.194	1.046	2.843	2.063	0.216	120	652	91	93	-0.032	45	46	48	45	0
2	2	20	"PFC0768"	"oPFC0768"	6140	28190	120	130	134	36	123	126	36	25	5	0	186	179	39	113	115	16	88	84	0	0.096	0.167	0.361	0.308	4.208	0.512	0.024	120	492	80	77	-3.382	7	73	11	66	0
2	3	20	"PFBL B0032"	"oPFBLOB0032"	6330	28180	150	120	121	35	122	126	38	16	1	0	118	118	20	111	112	16	32	8	0	-0.286	-0.143	1.231	1.336	4.262	0.020	0.001	156	533	5	6	Error	-2	7	-1	7	-50
2	4	20	"PFBL B0033"	"oPFBLOB0033"	6510	28170	150	131	136	46	119	124	36	25	10	0	119	120	23	113	114	17	23	7	0	2.000	2.429	2.200	2.116	3.194	12.051	0.019	156	515	18	24	1.000	12	6	17	7	-50
2	5	20	"PFB0684"	"oPFB0684"	6710	28180	150	118	121	39	120	124	36	13	3	0	112	114	16	114	114	15	13	3	0	1.000	100000.000	1.971	1.840	3.547	18.551	0.009	156	538	-4	1	0.000	-2	-2	1	0	-50
2	6	20	"PFF72417"	"oPFF72417"	6900	28180	150	124	127	34	121	124	35	17	4	0	115	117	17	114	115	15	21	6	0	3.000	2.000	2.100	2.002	3.511	0.029	0.003	156	561	4	9	1.585	3	1	6	3	-50
2	7	20	"PFG0010"	"oPFG0010"	7090	28180	150	140	143	43	124	128	38	28	11	0	127	131	26	114	115	16	45	22	0	1.231	1.118	1.928	1.681	3.170	7.978	0.034	156	586	29	36	0.300	16	13	19	17	-50
2	8	20	"PFBL B0035"	"oPFBLOB0035"	7270	28190	130	323	328	92	123	128	37	98	93	0	365	357	62	113	114	17	100	100	0	0.794	0.840	0.827	0.772	1.760	0.901	0.667	120	520	452	449	-0.333	200	252	205	244	0
2	9	20	"PFBL B0038"	"oPFBLOB0038"	7470	28190	150	120	124	37	127	130	43	12	3	0	113	116	19	113	115	18	17	5	0	100000.000	-1.000	1.917	1.910	3.844	22.472	0.004	156	540	-7	0	16.610	-7	0	-3	3	-50
2	10	20	"PFG0012"	"oPFG0012"	7620	28220	150	133	160	136	125	130	43	23	10	0	127	130	30	115	117	17	37	12	0	0.667	2.333	1.923	1.786	4.865	8.274	0.166	156	596	20	50	-0.585	8	12	35	15	-50
2	11	20	"PFD66974"	"oPFD66974"	7870	28200	150	129	132	35	124	132	53	10	0	0	127	129	24	115	118	16	42	19	0	0.417	0.571	1.571	1.641	3.435	15.961	0.019	156	614	17	22	-1.263	5	12	8	14	-50
2	12	20	"PFL0029"	"oPFL0029"	8030	28190	130	141	148	47	124	131	49	27	7	0	322	321	56	115	116	16	100	100	0	0.082	0.117	0.191	0.164	2.654	0.115	0.056	120	437	224	230	-3.606	17	207	24	206	0
2	13	20	"PFD66975"	"oPFD66975"	8220	28190	140	1379	1363	390	121	129	55	100	100	0	775	720	213	116	117	23	99	98	0	1.909	2.056	2.015	2.169	1.525	2.064	0.909	156	543	1917	1846	0.933	1258	659	1242	604	0
2	14	20	"PFM60473"	"oPFM60473"	8410	28190	150	142	144	44	119	125	47	21	8	0	131	131	23	114	115	23	40	10	0	1.353	1.471	1.660	1.548	3.398	9.714	0.023	156	512	40	42	0.436	23	17	25	17	-50
2	15	20	"PFM60503"	"oPFM60503"	8600	28200	120	234	238	72	117	122	39	86	70	0	379	362	95	112	114	21	100	99	0	0.438	0.484	0.483	0.441	2.086	0.483	0.529	120	446	384	371	-1.190	117	267	121	250	0
2	16	20	"PFL0061"	"oPFL0061"	8790	28210	120	168	168	46	120	123	36	58	27	0	415	403	126	113	114	20	98	98	0	0.159	0.166	0.171	0.175	2.327	0.145	0.180	120	473	350	338	-2.653	48	302	48	290	0
2	17	20	"PFG0034"	"oPFG0034"	8980	28210	130	205	206	64	121	125	37	71	55	0	825	811	231	113	113	14	100	100	0	0.118	0.122	0.132	0.117	2.028	0.111	0.373	120	488	796	783	-3.083	84	712	85	698	0
2	18	20	"PFF72455"	"oPFF72455"	9180	28220	150	138	142	41	124	126	37	26	8	0	111	115	23	112	112	14	26	13	0	-14.000	6.000	1.570	1.682	3.312	25.964	0.005	156	529	13	21	Error	14	-1	18	3	-50
2	19	20	"PFM60505"	"oPFM60505"	9340	28210	120	201	197	53	125	127	35	73	53	0	190	191	32	111	112	14	97	95	0	0.962	0.900	1.030	0.864	2.647	1.494	0.304	120	500	155	152	-0.056	76	79	72	80	0
2	20	20	"PFL0063"	"oPFL0063"	9560	28220	130	133	138	41	123	124	35	25	10	0	204	207	44	110	112	21	98	89	0	0.106	0.155	0.334	0.283	3.048	0.297	0.047	120	564	104	112	-3.233	10	94	15	97	0
2	21	20	"PFJ12800"	"oPFJ12800"	9750	28220	130	143	148	45	121	125	34	34	20	0	196	198	34	109	111	16	98	94	0	0.253	0.303	0.364	0.350	3.703	0.536	0.047	120	528	109	116	-1.984	22	87	27	89	0
2	22	20	"PFF72460"	"oPFF72460"	9930	28210	120	187	190	46	123	127	41	72	32	0	267	261	53	109	110	15	98	97	0	0.405	0.441	0.470	0.436	2.216	0.467	0.323	120	568	222	219	-1.304	64	158	67	152	0
2	1	21	"PFK12904"	"oPFK12904"	5920	28390	130	554	575	171	119	124	39	99	99	0	489	499	85	113	115	17	100	100	0	1.157	1.181	1.137	1.110	1.503	1.267	0.848	120	684	811	842	0.210	435	376	456	386	0
2	2	21	"PFM60507"	"oPFM60507"	6140	28390	120	899	871	304	121	126	38	100	99	0	534	507	157	112	114	19	100	100	0	1.844	1.899	1.917	1.877	1.573	1.994	0.854	120	524	1200	1145	0.883	778	422	750	395	0
2	3	21	"PFK12905"	"oPFK12905"	6310	28390	120	338	350	121	119	123	37	96	90	0	428	416	139	110	111	18	95	94	0	0.689	0.755	0.744	0.770	1.803	0.754	0.709	120	505	537	537	-0.538	219	318	231	306	0
2	4	21	"PFF72461"	"oPFF72461"	6500	28390	130	6121	5896	1569	118	123	39	100	100	0	7588	7201	2273	111	112	16	100	100	0	0.803	0.815	0.817	0.847	1.359	0.784	0.927	120	560	13480	12868	-0.317	6003	7477	5778	7090	0
2	5	21	"PFN0268"	"oPFN0268"	6680	28390	130	391	403	113	121	123	37	100	98	0	347	354	87	110	111	15	100	100	0	1.139	1.156	1.110	1.135	1.624	1.212	0.683	120	581	507	526	0.188	270	237	282	244	0
2	6	21	"PFL0071"	"oPFL0071"	6880	28400	110	147	151	58	122	126	37	42	15	0	184	184	38	110	111	16	95	85	0	0.338	0.392	0.650	0.579	3.680	1.424	0.021	80	497	99	103	-1.566	25	74	29	74	0
2	7	21	"PFG0037"	"oPFG0037"	7080	28390	120	294	296	82	122	128	49	95	81	0	263	259	59	111	113	21	100	95	0	1.132	1.176	1.195	1.154	1.922	1.476	0.560	120	530	324	322	0.178	172	152	174	148	0
2	8	21	"PFJ12801"	"oPFJ12801"	7270	28400	120	184	190	48	119	124	37	77	41	0	214	219	46	109	110	15	100	97	0	0.619	0.645	0.681	0.609	2.361	0.840	0.299	120	456	170	181	-0.692	65	105	71	110	0
2	9	21	"PFBL B0124"	"oPFBLOB0124"	7460	28400	130	210	214	56	123	127	40	79	53	0	184	186	36	111	112	16	97	90	0	1.192	1.213	1.229	1.127	2.407	1.927	0.304	120	436	160	166	0.253	87	73	91	75	0
2	10	21	"PFI17675"	"oPFI17675"	7660	28390	130	1030	996	332	125	129	43	99	98	0	2463	2244	794	114	116	19	100	100	0	0.385	0.409	0.401	0.409	1.509	0.388	0.903	120	503	3254	3001	-1.376	905	2349	871	2130	0
2	11	21	"PFI17677"	"oPFI17677"	7850	28390	130	568	577	155	122	126	40	100	99	0	391	381	103	114	116	18	100	100	0	1.610	1.704	1.707	1.736	1.527	1.735	0.796	120	472	723	722	0.687	446	277	455	267	0
2	12	21	"PFBL B0128"	"oPFBLOB0128"	8030	28390	150	137	141	45	122	126	37	28	6	0	120	122	21	113	115	17	32	10	0	2.143	2.111	1.952	1.844	4.416	29.692	0.004	156	607	22	28	1.100	15	7	19	9	-50
2	13	21	"PFG0038"	"oPFG0038"	8240	28390	130	279	283	104	120	123	35	89	80	0	207	203	59	112	115	24	85	75	0	1.674	1.791	1.723	1.742	1.858	2.063	0.652	120	440	254	254	0.743	159	95	163	91	0
2	14	21	"PFF72465"	"oPFF72465"	8410	28390	140	763	755	213	119	123	36	100	100	0	767	742	210	113	115	24	100	99	0	0.985	1.011	0.998	1.028	1.449	1.003	0.877	156	422	1298	1265	-0.022	644	654	636	629	0
2	15	21	"PFI17678"	"oPFI17678"	8600	28390	150	127	135	43	121	126	39	23	9	0	139	139	27	113	115	22	57	23	0	0.231	0.538	0.929	1.023	4.019	3.998	0.061	156	538	32	40	-2.115	6	26	14	26	-50
2	16	21	"PFD66997"	"oPFD66997"	8800	28370	100	182	185	50	120	127	38	71	33	0	149	150	24	113	115	24	68	28	0	1.722	1.757	1.818	1.824	3.051	2.998	0.178	80	398	98	102	0.784	62	36	65	37	0
2	17	21	"PFM60539"	"oPFM60539"	9000	28380	150	120	120	37	120	128	78	1	1	0	103	103	18	109	111	16	7	3	0	0.000	0.000	1.917	2.012	3.843	18.649	0.062	156	536	-6	-6	Error	0	-6	0	-6	-50
2	18	21	"PFBL B0176"	"oPFBLOB0176"	9170	28390	130	647	663	198	119	128	90	99	95	0	545	531	134	109	111	15	100	100	0	1.211	1.289	1.298	1.269	1.519	1.348	0.832	120	381	964	966	0.276	528	436	544	422	0
2	19	21	"PFI17723"	"oPFI17723"	9370	28400	140	225	232	65	125	126	37	87	70	0	725	708	217	109	110	14	100	99	0	0.162	0.179	0.179	0.166	1.920	0.174	0.576	156	399	716	706	-2.623	100	616	107	599	0
2	20	21	"PFG0055"	"oPFG0055"	9550	28390	140	1249	1245	445	126	127	37	100	99	0	770	732	283	109	111	16	98	96	0	1.699	1.796	1.776	1.963	1.672	1.783	0.900	156	410	1784	1742	0.765	1123	661	1119	623	0
2	21	21	"PFF72499"	"oPFF72499"	9740	28400	120	166	168	46	126	128	35	54	20	0	150	151	21	110	111	17	85	65	0	1.000	1.024	1.297	1.163	2.916	2.910	0.101	120	371	80	83	0.000	40	40	42	41	0
2	22	21	"PFF72501"	"oPFF72501"	9920	28400	130	155	152	42	123	128	44	35	7	0	200	201	35	109	111	16	98	97	0	0.352	0.315	0.481	0.477	2.356	0.488	0.082	120	518	123	121	-1.508	32	91	29	92	0
2	1	22	"PFI17727"	"oPFI17727"	5950	28580	130	152	153	47	124	126	38	41	16	0	205	201	43	112	114	15	95	90	0	0.301	0.326	0.510	0.466	2.682	0.886	0.065	120	732	121	118	-1.732	28	93	29	89	0
2	2	22	"PFF72502"	"oPFF72502"	6130	28580	130	169	176	53	124	127	40	54	30	0	178	177	35	110	112	19	91	80	0	0.662	0.776	0.927	0.822	2.926	1.970	0.128	120	666	113	119	-0.596	45	68	52	67	0
2	3	22	"PFA32037"	"oPFA32037"	6330	28580	110	148	153	49	125	126	36	28	12	0	181	181	33	109	111	20	95	83	0	0.319	0.389	0.474	0.537	2.767	0.873	0.060	80	508	95	100	-1.646	23	72	28	72	0
2	4	22	"PFM60541"	"oPFM60541"	6510	28580	130	218	226	59	121	124	41	85	62	0	226	227	44	108	109	15	100	98	0	0.822	0.882	0.875	0.802	1.956	1.164	0.452	120	648	215	224	-0.283	97	118	105	119	0
2	5	22	"PFL0145"	"oPFL0145"	6700	28580	130	287	287	81	117	121	42	92	85	0	289	287	56	107	108	14	100	100	0	0.934	0.944	0.911	0.857	1.801	1.035	0.673	120	648	352	350	-0.098	170	182	170	180	0
2	6	22	"PFL0147"	"oPFL0147"	6890	28580	130	228	231	60	122	125	38	86	65	0	344	342	67	108	109	15	100	100	0	0.449	0.466	0.465	0.420	1.947	0.494	0.514	120	636	342	343	-1.155	106	236	109	234	0
2	7	22	"PFF72508"	"oPFF72508"	7080	28580	140	209	211	71	120	127	48	69	46	0	186	186	39	110	111	19	91	82	0	1.171	1.197	1.174	1.095	2.927	2.091	0.392	156	726	165	167	0.228	89	76	91	76	0
2	8	22	"PFF72510"	"oPFF72510"	7290	28560	150	124	139	62	122	128	49	19	6	0	108	108	16	109	111	19	10	0	0	-2.000	-17.000	2.125	2.136	4.073	23.653	0.011	156	686	1	16	Error	2	-1	17	-1	-50
2	9	22	"PFM60545"	"oPFM60545"	7480	28560	150	131	133	36	125	130	42	14	1	0	109	109	15	110	112	19	8	1	0	-6.000	-8.000	2.727	2.860	3.242	12.036	0.025	156	675	5	7	Error	6	-1	8	-1	-50
2	10	22	"PFM60547"	"oPFM60547"	7660	28590	120	233	229	69	125	131	55	75	47	0	203	204	54	112	116	32	89	72	0	1.187	1.130	1.110	1.101	2.117	1.556	0.264	120	520	199	196	0.247	108	91	104	92	0
2	11	22	"PFL0150"	"oPFL0150"	7850	28580	140	349	355	103	124	130	56	96	89	0	237	238	58	112	116	30	95	86	0	1.800	1.833	1.834	1.838	1.842	2.202	0.645	156	747	350	357	0.848	225	125	231	126	0
2	12	22	"PFL0152"	"oPFL0152"	8060	28600	100	141	150	51	123	126	34	37	18	0	141	139	33	111	114	23	53	33	0	0.600	0.964	1.101	1.198	2.651	4.252	0.028	80	432	48	55	-0.737	18	30	27	28	0
2	13	22	"PFL0154"	"oPFL0154"	8240	28570	150	128	132	35	120	123	35	18	5	0	107	109	17	111	113	17	12	3	0	-2.000	-6.000	1.500	1.603	3.478	60.138	0.001	156	682	4	10	Error	8	-4	12	-2	-50
2	14	22	"PFL0156"	"oPFL0156"	8410	28580	140	914	887	343	120	122	35	99	98	0	540	522	174	112	113	14	98	98	0	1.855	1.871	1.941	1.869	1.519	1.969	0.883	156	590	1222	1177	0.892	794	428	767	410	0
2	15	22	"PFBL B0186"	"oPFBLOB0186"	8600	28580	140	255	262	91	121	124	35	89	78	0	216	213	54	112	113	15	92	89	0	1.288	1.396	1.429	1.377	2.260	1.831	0.551	156	634	238	242	0.366	134	104	141	101	0
2	16	22	"PFH0037"	"oPFH0037"	8780	28590	140	441	443	167	121	125	36	98	95	0	331	335	110	112	114	17	96	95	0	1.461	1.444	1.439	1.377	1.799	1.605	0.724	156	737	539	545	0.547	320	219	322	223	0
2	17	22	"PFF72513"	"oPFF72513"	8980	28590	150	233	236	74	121	127	66	71	41	0	161	164	33	110	112	16	89	78	0	2.196	2.130	2.183	2.039	2.671	5.238	0.256	156	819	163	169	1.135	112	51	115	54	0
2	18	22	"PFM60550"	"oPFM60550"	9190	28570	150	133	138	40	121	126	70	11	0	0	109	110	15	111	112	16	14	2	0	-6.000	-17.000	2.769	2.470	4.205	28.449	0.005	156	700	10	16	Error	12	-2	17	-1	-50
2	19	22	"EMPTY"	"EMPTY"	9380	28570	150	119	124	36	122	124	35	20	3	0	112	114	13	111	113	16	16	1	0	-3.000	0.667	2.923	3.072	4.213	15.911	0.017	156	637	-2	5	Error	-3	1	2	3	-50
2	20	22	"EMPTY"	"EMPTY"	9570	28570	150	115	121	38	123	126	36	14	5	0	107	110	18	109	111	15	11	4	0	4.000	-2.000	2.643	2.627	3.741	265.418	0.000	156	630	-10	-1	2.000	-8	-2	-2	1	-50
2	21	22	"EMPTY"	"EMPTY"	9760	28570	150	122	132	59	123	126	37	17	3	0	109	110	14	111	112	15	12	1	0	0.500	-9.000	2.500	2.906	3.562	40.367	0.004	156	649	-3	8	-1.000	-1	-2	9	-1	-50
2	22	22	"EMPTY"	"EMPTY"	9950	28570	150	123	127	33	123	127	46	10	1	0	110	112	15	111	112	13	17	6	0	0.000	4.000	1.833	2.257	3.437	0.003	0.000	156	903	-1	5	Error	0	-1	4	1	-50
3	1	1	"PFE0652"	"E9164_1"	10290	24510	120	523	534	167	117	121	35	100	100	0	335	329	75	109	110	14	99	99	0	1.796	1.895	1.892	1.883	1.509	2.057	0.817	120	623	632	637	0.845	406	226	417	220	0
3	2	1	"PFE0127"	"E15452_2"	10480	24520	120	221	219	59	122	124	34	89	66	0	740	749	283	111	119	65	98	96	0	0.157	0.152	0.156	0.158	1.983	0.126	0.464	120	545	728	735	-2.668	99	629	97	638	0
3	3	1	"PFE0630"	"E8314_1"	10670	24520	120	220	220	65	123	127	39	82	63	0	564	561	195	114	129	87	97	90	0	0.216	0.217	0.216	0.194	2.258	0.186	0.476	120	529	547	544	-2.214	97	450	97	447	0
3	4	1	"PFE0335"	"E23986_4"	10850	24520	120	1332	1352	470	120	126	40	100	100	0	4438	4453	1558	112	124	83	100	100	0	0.280	0.284	0.282	0.284	1.479	0.264	0.887	120	558	5538	5573	-1.836	1212	4326	1232	4341	0
3	5	1	"PFE0497"	"E3038_1"	11050	24520	130	356	368	112	125	133	59	96	87	0	840	863	374	114	144	173	92	88	0	0.318	0.324	0.325	0.335	1.776	0.272	0.713	120	630	957	992	-1.652	231	726	243	749	0
3	6	1	"PFE0489"	"E29931_1"	11250	24520	140	247	249	78	123	132	56	78	55	0	501	483	178	114	139	159	87	64	0	0.320	0.341	0.346	0.325	2.169	0.282	0.575	156	673	511	495	-1.642	124	387	126	369	0
3	7	1	"PFE0152"	"E16122_8"	11420	24520	130	499	519	226	117	124	47	96	89	0	1132	1131	489	110	128	135	96	92	0	0.374	0.394	0.384	0.382	1.557	0.380	0.836	120	571	1404	1423	-1.420	382	1022	402	1021	0
3	8	1	"PFE0560"	"E5006_15"	11620	24520	130	185	191	55	118	127	50	62	27	0	349	340	107	109	122	119	89	51	0	0.279	0.316	0.333	0.285	2.080	0.273	0.428	120	616	307	304	-1.841	67	240	73	231	0
3	9	1	"PFE0506"	"E3215_1"	11800	24520	120	5891	5820	2642	122	140	155	100	99	0	2904	3034	1402	109	123	158	100	96	0	2.064	1.948	1.926	1.956	1.504	1.966	0.940	120	536	8564	8623	1.045	5769	2795	5698	2925	0
3	10	1	"PFF0276"	"F18248_2"	11990	24520	130	540	523	176	123	137	145	90	74	0	511	497	158	106	124	151	93	70	0	1.030	1.023	0.991	0.989	1.586	1.007	0.848	120	650	822	791	0.042	417	405	400	391	0
3	11	1	"PFF1508"	"F59453_1"	12200	24520	120	196	202	52	118	126	55	70	28	0	390	372	124	104	111	55	94	92	0	0.273	0.313	0.327	0.306	2.151	0.279	0.507	120	573	364	352	-1.874	78	286	84	268	0
3	12	1	"PFF1029"	"F4425_1"	12380	24520	130	1487	2230	2469	117	120	34	100	100	0	1777	2508	2591	102	104	16	100	100	0	0.818	0.878	0.833	0.826	1.533	0.919	0.912	120	639	3045	4519	-0.290	1370	1675	2113	2406	0
3	13	1	"PFF0774"	"F35531_1"	12580	24520	130	1148	1138	405	115	123	93	100	99	0	954	918	328	105	106	16	98	98	0	1.217	1.258	1.240	1.298	1.579	1.283	0.848	120	655	1882	1836	0.283	1033	849	1023	813	0
3	14	1	"PFF0382"	"F21003_1"	12780	24520	120	191	203	68	115	124	98	37	5	0	180	178	50	107	108	16	87	76	0	1.041	1.239	1.139	1.130	2.878	1.864	0.340	120	578	149	159	0.058	76	73	88	71	0
3	15	1	"PFF0437"	"F22770_1"	12960	24520	120	7462	8033	3775	122	154	308	99	98	0	4888	5049	2300	109	142	346	95	95	0	1.536	1.601	1.549	1.628	1.408	1.568	0.919	120	571	12119	12851	0.619	7340	4779	7911	4940	0
3	16	1	"PFF0027"	"F10724_1"	13150	24520	130	206	214	64	119	140	268	0	0	0	176	173	43	107	133	322	0	0	0	1.261	1.439	1.242	1.248	2.787	0.828	0.877	120	632	156	161	0.334	87	69	95	66	0
3	17	1	"PFF0760"	"F35197_2"	13330	24520	130	2733	2765	1022	120	127	57	100	100	0	2024	2011	702	107	110	17	100	100	0	1.363	1.389	1.387	1.351	1.496	1.392	0.914	120	617	4530	4549	0.447	2613	1917	2645	1904	0
3	18	1	"PFF0169"	"F15775_1"	13520	24530	120	200	201	66	125	152	218	3	0	0	243	249	56	108	118	102	76	12	0	0.556	0.539	0.580	0.488	2.219	2.618	0.363	120	563	210	217	-0.848	75	135	76	141	0
3	19	1	"PFF1930"	"F960_5"	13710	24520	130	848	970	712	120	144	203	96	87	0	1236	1335	921	105	113	95	100	100	0	0.644	0.691	0.674	0.657	1.449	0.852	0.835	120	656	1859	2080	-0.636	728	1131	850	1230	0
3	20	1	"PFF0151"	"F15196_1"	13910	24520	130	1327	1336	477	121	123	34	99	99	0	1281	1312	463	106	108	30	100	100	0	1.026	1.007	1.006	0.981	1.529	0.999	0.886	120	676	2381	2421	0.038	1206	1175	1215	1206	0
3	21	1	"PFF1609"	"F63380_2"	14110	24520	120	157	165	48	123	125	36	47	27	0	139	141	25	107	110	32	49	12	0	1.063	1.235	1.316	1.260	3.383	6.239	0.044	120	576	66	76	0.087	34	32	42	34	0
3	22	1	"PFF1869"	"F7374_2"	14300	24520	150	183	192	59	116	120	34	74	48	0	172	172	47	106	109	35	78	46	0	1.015	1.152	1.006	0.973	2.748	1.234	0.218	156	945	133	142	0.022	67	66	76	66	0
3	1	2	"PFF1444"	"F5729_1"	10310	24700	150	152	158	48	124	127	36	39	19	0	135	138	24	121	126	25	26	8	0	2.000	2.000	1.785	2.087	3.500	6.031	0.043	156	723	42	51	1.000	28	14	34	17	-50
3	2	2	"PFF0230"	"F17039_3"	10490	24700	120	522	539	161	125	127	36	100	100	0	388	383	105	116	120	47	97	95	0	1.460	1.551	1.442	1.526	1.513	1.626	0.794	120	426	669	681	0.546	397	272	414	267	0
3	3	2	"PFM0480"	"M38913_8"	10670	24690	130	1038	1016	360	124	139	101	100	95	0	746	712	286	116	133	99	93	89	0	1.451	1.497	1.487	1.603	1.883	1.450	0.875	120	503	1544	1488	0.537	914	630	892	596	0
3	4	2	"PFM0579"	"M446_3"	10880	24700	120	274	281	97	124	145	112	65	20	0	618	591	197	116	131	94	95	93	0	0.299	0.331	0.299	0.295	2.184	0.312	0.568	120	506	652	632	-1.743	150	502	157	475	0
3	5	2	"PFM0717"	"M5299_3"	11070	24700	130	265	266	67	127	136	55	92	65	0	215	213	47	122	144	154	9	0	0	1.484	1.527	1.547	1.603	2.206	1.652	0.329	120	491	231	230	0.569	138	93	139	91	0
3	6	2	"PFM0868"	"M724_5"	11260	24700	130	284	295	86	123	129	41	96	85	0	297	296	73	120	124	40	98	90	0	0.910	0.977	0.997	0.925	1.832	1.095	0.599	120	469	338	348	-0.137	161	177	172	176	0
3	7	2	"PFM0875"	"M783_4"	11450	24700	120	759	735	248	119	123	42	100	100	0	610	594	185	114	127	120	95	88	0	1.290	1.283	1.308	1.293	1.489	1.318	0.862	120	464	1136	1096	0.368	640	496	616	480	0
3	8	2	"PFM0093"	"M16622_6"	11640	24700	120	324	341	111	116	122	41	99	92	0	665	655	222	109	111	18	98	98	0	0.374	0.412	0.402	0.409	1.810	0.364	0.671	120	447	764	771	-1.419	208	556	225	546	0
3	9	2	"PFM0612"	"M45542_7"	11820	24700	120	1385	1368	452	120	134	164	100	100	0	836	814	279	107	120	162	94	93	0	1.735	1.765	1.743	1.940	1.843	1.743	0.888	120	440	1994	1955	0.795	1265	729	1248	707	0
3	10	2	"PFM0634"	"M46791_1"	12020	24700	130	1234	1235	425	123	129	56	100	100	0	1227	1175	414	105	112	55	99	95	0	0.990	1.039	1.037	1.094	1.560	1.038	0.899	120	523	2233	2182	-0.014	1111	1122	1112	1070	0
3	11	2	"PFM0704"	"M52103_1"	12200	24700	130	218	221	62	120	124	40	85	61	0	251	251	57	103	105	20	99	96	0	0.662	0.682	0.687	0.658	2.104	0.807	0.367	120	522	246	249	-0.595	98	148	101	148	0
3	12	2	"PFM0190"	"M22662_1"	12400	24710	120	150	160	51	120	123	36	45	28	0	134	139	50	102	103	13	75	57	0	0.938	1.081	1.357	1.269	3.403	3.238	0.063	120	464	62	77	-0.093	30	32	40	37	0
3	13	2	"PFM0225"	"M24933_4"	12580	24710	140	1571	1561	697	121	134	112	94	94	0	997	972	364	104	105	13	98	97	0	1.624	1.659	1.660	1.578	1.604	1.769	0.894	156	548	2343	2308	0.699	1450	893	1440	868	0
3	14	2	"PFM0412"	"M36754_1"	12780	24710	120	316	319	102	117	128	69	90	72	0	1087	1059	327	106	107	16	100	100	0	0.203	0.212	0.211	0.187	1.929	0.195	0.547	120	475	1180	1155	-2.301	199	981	202	953	0
3	15	2	"PFM0630"	"M46462_5"	12950	24700	110	1333	1303	525	123	186	304	95	83	0	947	884	366	108	165	252	88	80	0	1.442	1.521	1.529	1.686	1.724	1.450	0.893	80	454	2049	1956	0.528	1210	839	1180	776	0
3	16	2	"PFM0465"	"M38247_1"	13170	24710	130	642	652	267	123	178	278	82	46	0	558	565	175	105	148	215	90	55	0	1.146	1.150	1.109	1.043	1.718	1.261	0.826	120	549	972	989	0.196	519	453	529	460	0
3	17	2	"PFM0026"	"M11919_1"	13340	24710	130	5215	5233	1785	123	127	39	100	100	0	6751	6641	1891	108	109	16	100	100	0	0.767	0.782	0.783	0.755	1.342	0.790	0.930	120	526	11735	11643	-0.384	5092	6643	5110	6533	0
3	18	2	"PFM0819"	"M5894_4"	13540	24710	120	202	212	65	122	128	58	64	35	0	411	413	107	109	111	22	99	99	0	0.265	0.296	0.260	0.266	2.217	0.274	0.375	120	481	382	394	-1.916	80	302	90	304	0
3	19	2	"PFM0473"	"M38757_6"	13730	24710	130	245	247	71	120	128	95	64	18	0	232	235	56	104	111	99	75	10	0	0.977	0.969	1.009	0.932	1.958	1.204	0.537	120	519	253	258	-0.034	125	128	127	131	0
3	20	2	"PFM0062"	"M14235_3"	13920	24710	130	1672	1664	533	121	123	37	100	100	0	1486	1469	445	106	108	33	100	100	0	1.124	1.132	1.121	1.136	1.376	1.151	0.916	120	543	2931	2906	0.169	1551	1380	1543	1363	0
3	21	2	"PFM0821"	"M59170_2"	14120	24710	130	2442	2396	907	120	123	36	100	100	0	1263	1238	441	108	108	14	100	100	0	2.010	2.014	2.006	2.082	1.638	2.083	0.888	120	504	3477	3406	1.007	2322	1155	2276	1130	0
3	22	2	"PFN0022"	"N127_5"	14300	24710	130	248	295	344	119	122	36	89	76	0	268	285	155	106	109	44	94	89	0	0.796	0.983	0.846	0.702	2.640	2.047	0.554	120	569	291	355	-0.329	129	162	176	179	0
3	1	3	"PFN0013"	"N127_32"	10310	24880	130	195	192	49	124	130	39	72	40	0	262	260	66	123	127	22	97	86	0	0.511	0.496	0.597	0.503	2.464	0.478	0.327	120	600	210	205	-0.969	71	139	68	137	0
3	2	3	"PFN0021"	"N127_48"	10500	24890	130	186	198	59	120	126	36	72	47	0	315	331	89	117	118	16	100	100	0	0.333	0.364	0.331	0.333	2.246	0.357	0.327	120	487	264	292	-1.585	66	198	78	214	0
3	3	3	"PFN0027"	"N128_1"	10680	24890	150	136	140	42	123	142	111	2	0	0	134	136	27	117	132	91	1	0	0	0.765	0.895	1.839	1.588	3.270	1.777	0.158	156	550	30	36	-0.387	13	17	17	19	-50
3	4	3	"PFN0057"	"N128_56"	10870	24890	130	221	228	68	127	142	89	50	13	0	471	468	119	118	127	67	99	96	0	0.266	0.289	0.293	0.267	2.118	0.333	0.201	120	484	447	451	-1.909	94	353	101	350	0
3	5	3	"PFB0078"	"B297"	11060	24880	130	365	373	107	122	128	39	98	95	0	286	285	61	117	120	17	98	97	0	1.438	1.494	1.404	1.440	1.730	1.627	0.730	120	511	412	419	0.524	243	169	251	168	0
3	6	3	"PFB0080"	"B3"	11250	24880	130	598	599	151	119	123	40	100	100	0	543	515	115	117	118	17	100	100	0	1.124	1.206	1.197	1.207	1.431	1.222	0.845	120	532	905	878	0.169	479	426	480	398	0
3	7	3	"PFB0083"	"B306"	11450	24880	130	233	240	78	121	126	36	88	69	0	213	207	41	116	119	20	91	87	0	1.155	1.308	1.346	1.246	1.909	1.885	0.462	120	523	209	210	0.207	112	97	119	91	0
3	8	3	"PFB0085"	"B310"	11640	24890	130	740	758	261	117	124	35	100	98	0	451	447	113	110	112	20	100	100	0	1.827	1.902	1.884	1.818	1.545	2.051	0.841	120	481	964	978	0.869	623	341	641	337	0
3	9	3	"PFB0090"	"B32"	11820	24880	150	142	144	41	117	121	34	43	12	0	128	131	28	107	108	16	57	32	0	1.190	1.125	1.512	1.358	3.683	6.178	0.093	156	574	46	51	0.252	25	21	27	24	-50
3	10	3	"PFB0092"	"B322"	12020	24890	120	154	157	43	120	123	41	42	10	0	244	239	51	106	108	17	100	97	0	0.246	0.278	0.323	0.288	2.617	0.321	0.129	120	482	172	170	-2.021	34	138	37	133	0
3	11	3	"PFB0109"	"B366"	12210	24890	120	216	218	58	116	122	39	81	66	0	384	391	104	105	106	15	99	99	0	0.358	0.357	0.365	0.319	2.175	0.348	0.553	120	481	379	388	-1.480	100	279	102	286	0
3	12	3	"PFB0111"	"B370"	12400	24890	130	146	152	40	117	123	35	44	21	0	247	244	64	103	105	15	95	94	0	0.201	0.248	0.322	0.276	2.904	0.260	0.144	120	495	173	176	-2.312	29	144	35	141	0
3	13	3	"PFB0114"	"B374"	12590	24890	120	286	288	74	117	127	67	93	67	0	309	305	82	104	105	13	96	96	0	0.824	0.851	0.868	0.880	1.974	1.024	0.459	120	476	374	372	-0.279	169	205	171	201	0
3	14	3	"PFB0120"	"B388"	12790	24890	120	195	199	58	117	129	67	60	16	0	194	188	43	106	107	17	93	87	0	0.886	1.000	0.968	0.894	2.601	3.573	0.153	120	522	166	164	-0.174	78	88	82	82	0
3	15	3	"PFB0122"	"B391"	12980	24890	120	284	291	97	119	149	199	38	0	0	564	531	183	106	131	168	93	66	0	0.360	0.405	0.384	0.358	2.067	0.387	0.674	120	508	623	597	-1.473	165	458	172	425	0
3	16	3	"PFB0125"	"B397"	13160	24890	120	151	161	46	121	126	40	41	17	0	290	278	73	105	106	15	96	95	0	0.162	0.231	0.265	0.229	2.636	0.234	0.142	120	499	215	213	-2.624	30	185	40	173	0
3	17	3	"PFB0143"	"B440"	13360	24890	110	174	181	53	122	125	37	60	35	0	156	154	35	107	108	15	81	67	0	1.061	1.255	1.156	1.124	2.860	2.364	0.193	80	476	101	106	0.086	52	49	59	47	0
3	18	3	"PFB0145"	"B444"	13550	24890	130	367	374	105	118	124	42	100	95	0	360	348	101	105	106	15	95	95	0	0.976	1.053	0.974	0.990	1.551	1.093	0.723	120	530	504	499	-0.034	249	255	256	243	0
3	19	3	"PFB0147"	"B449"	13730	24890	130	302	312	107	116	123	41	95	87	0	333	336	84	102	104	14	100	100	0	0.805	0.838	0.777	0.727	1.899	0.935	0.644	120	490	417	430	-0.313	186	231	196	234	0
3	20	3	"PFB0149"	"B453"	13920	24890	130	1188	1209	442	117	123	41	100	100	0	577	588	186	104	106	26	100	99	0	2.264	2.256	2.259	2.229	1.355	2.364	0.875	120	518	1544	1576	1.179	1071	473	1092	484	0
3	21	3	"PFB0151"	"B456"	14110	24890	130	331	335	102	117	123	48	93	89	0	543	537	159	105	107	26	100	100	0	0.489	0.505	0.525	0.472	1.825	0.483	0.724	120	507	652	650	-1.033	214	438	218	432	0
3	22	3	"PFB0153"	"B458"	14300	24890	140	152	156	60	119	121	40	44	16	0	188	187	50	104	104	13	91	83	0	0.393	0.446	0.575	0.528	3.504	0.872	0.136	156	677	117	120	-1.348	33	84	37	83	0
3	1	4	"PFB0170"	"B491"	10310	25070	130	1737	1691	530	119	122	32	100	100	0	1172	1108	382	111	112	14	99	99	0	1.525	1.577	1.565	1.648	1.440	1.565	0.914	120	660	2679	2569	0.609	1618	1061	1572	997	0
3	2	4	"PFB0172"	"B496"	10510	25070	120	189	194	54	118	123	34	77	54	0	189	182	40	111	112	14	89	85	0	0.910	1.070	1.000	0.913	2.666	1.559	0.327	120	482	149	147	-0.136	71	78	76	71	0
3	3	4	"PFB0174"	"B498"	10700	25070	120	158	165	46	119	127	47	45	17	0	209	209	43	113	119	65	74	23	0	0.406	0.479	0.565	0.493	2.672	0.704	0.161	120	476	135	142	-1.300	39	96	46	96	0
3	4	4	"PFB0177"	"B50"	10890	25060	120	173	182	63	124	131	48	50	23	0	165	165	35	113	120	64	37	1	0	0.942	1.115	1.103	0.935	2.872	2.769	0.164	120	478	101	110	-0.086	49	52	58	52	0
3	5	4	"PFB0179"	"B504"	11080	25070	130	436	430	126	118	123	37	97	95	0	462	433	118	110	112	15	96	95	0	0.903	0.966	0.989	0.974	1.577	1.002	0.819	120	511	670	635	-0.147	318	352	312	323	0
3	6	4	"PFB0181"	"B506"	11260	25070	120	161	161	48	117	119	33	55	30	0	154	157	32	109	110	15	86	68	0	0.978	0.917	1.161	1.070	3.285	2.587	0.089	120	486	89	92	-0.032	44	45	44	48	0
3	7	4	"PFD0024"	"D12635_25"	11450	25070	140	294	306	113	120	124	35	91	83	0	493	494	176	109	112	19	98	96	0	0.453	0.483	0.492	0.467	2.029	0.480	0.688	156	572	558	571	-1.142	174	384	186	385	0
3	8	4	"PFD0027"	"D12635_33"	11640	25070	120	299	313	94	119	123	33	95	91	0	216	218	43	108	109	19	99	95	0	1.667	1.764	1.676	1.607	2.114	2.204	0.595	120	483	288	304	0.737	180	108	194	110	0
3	9	4	"PFD0029"	"D12635_37"	11830	25080	130	282	277	92	118	122	33	88	83	0	404	400	99	106	107	16	99	99	0	0.550	0.541	0.539	0.473	1.863	0.620	0.608	120	529	462	453	-0.862	164	298	159	294	0
3	10	4	"PFD0031"	"D12635_39"	12030	25070	130	964	938	333	119	122	33	100	98	0	651	642	203	105	106	15	100	100	0	1.548	1.525	1.560	1.476	1.571	1.557	0.863	120	517	1391	1356	0.630	845	546	819	537	0
3	11	4	"PFD0034"	"D12635_48"	12210	25070	130	653	668	210	118	122	33	100	99	0	513	507	142	106	108	15	100	100	0	1.314	1.372	1.348	1.343	1.644	1.430	0.794	120	518	942	951	0.395	535	407	550	401	0
3	12	4	"PFD0036"	"D12635_51"	12410	25070	130	1805	1718	616	120	124	34	100	98	0	1759	1665	581	108	111	20	100	100	0	1.021	1.026	1.033	0.995	1.715	0.999	0.872	120	518	3336	3155	0.029	1685	1651	1598	1557	0
3	13	4	"PFD0064"	"D16785_11"	12600	25080	120	177	184	51	119	124	40	65	33	0	226	223	54	107	110	21	94	89	0	0.487	0.560	0.566	0.539	2.396	0.664	0.314	120	443	177	181	-1.037	58	119	65	116	0
3	14	4	"PFD0066"	"D16785_17"	12760	25080	110	134	147	51	121	127	42	31	8	0	180	173	40	106	110	24	81	75	0	0.176	0.388	0.505	0.629	3.796	1.536	0.040	80	429	87	93	-2.509	13	74	26	67	0
3	15	4	"PFD0069"	"D16785_21"	12970	25080	130	406	399	135	120	126	40	96	94	0	306	300	73	106	110	21	98	95	0	1.430	1.438	1.429	1.394	1.950	1.694	0.667	120	571	486	473	0.516	286	200	279	194	0
3	16	4	"PFD0073"	"D16785_3"	13160	25080	120	1518	1513	467	119	127	61	100	100	0	2849	2774	879	107	108	15	100	100	0	0.510	0.523	0.531	0.522	1.387	0.510	0.900	120	501	4141	4061	-0.971	1399	2742	1394	2667	0
3	17	4	"PFD0075"	"D16785_33"	13350	25080	100	156	162	43	117	127	66	28	2	0	138	139	35	106	108	14	71	55	0	1.219	1.364	1.203	1.158	3.275	3.479	0.104	80	402	71	78	0.285	39	32	45	33	0
3	18	4	"PFD0077"	"D16785_36"	13530	25080	120	632	625	195	116	120	38	100	98	0	726	694	229	103	104	14	97	97	0	0.828	0.861	0.854	0.881	1.561	0.849	0.853	120	533	1139	1100	-0.272	516	623	509	591	0
3	19	4	"PFD0096"	"D17715_112"	13740	25080	140	739	704	252	115	121	42	96	95	0	556	525	216	102	105	24	95	94	0	1.374	1.392	1.423	1.478	1.969	1.380	0.804	156	559	1078	1012	0.459	624	454	589	423	0
3	20	4	"PFD0098"	"D17715_12"	13920	25080	120	165	164	47	116	123	47	51	18	0	271	269	77	106	109	35	94	90	0	0.297	0.294	0.319	0.310	2.465	0.316	0.256	120	448	214	211	-1.752	49	165	48	163	0
3	21	4	"PFD0102"	"D17715_13"	14110	25080	120	268	268	71	119	123	49	92	77	0	432	410	123	103	106	27	95	95	0	0.453	0.485	0.475	0.475	1.769	0.459	0.567	120	491	478	456	-1.143	149	329	149	307	0
3	22	4	"PFD0104"	"D17715_134"	14300	25080	120	146	156	44	120	121	43	35	10	0	209	200	50	103	104	13	93	91	0	0.245	0.371	0.426	0.357	2.969	0.781	0.114	120	535	132	133	-2.027	26	106	36	97	0
3	1	5	"PFD0106"	"D17715_138"	10320	25260	120	161	177	84	119	123	40	50	20	0	228	232	64	109	111	19	93	91	0	0.353	0.472	0.398	0.403	2.734	0.737	0.111	120	562	161	181	-1.503	42	119	58	123	0
3	2	5	"PFD0108"	"D17715_140"	10500	25260	120	203	215	57	119	125	52	75	40	0	344	331	88	110	112	15	96	95	0	0.359	0.434	0.427	0.393	2.142	0.403	0.425	120	514	318	317	-1.478	84	234	96	221	0
3	3	5	"PFD0130"	"D17715_44"	10710	25260	110	245	258	95	121	126	38	87	73	0	227	214	59	112	112	15	92	91	0	1.078	1.343	1.404	1.216	2.097	2.064	0.404	80	427	239	239	0.109	124	115	137	102	0
3	4	5	"PFD0132"	"D17715_47"	10870	25260	120	216	225	69	119	123	35	81	63	0	313	300	77	110	111	14	97	97	0	0.478	0.558	0.500	0.477	2.391	0.559	0.464	120	468	300	296	-1.065	97	203	106	190	0
3	5	5	"PFD0134"	"D17715_5"	11070	25250	120	192	199	64	118	121	33	75	55	0	181	180	55	106	107	13	85	80	0	0.987	1.095	0.983	1.062	2.731	1.391	0.368	120	518	149	155	-0.019	74	75	81	74	0
3	6	5	"PFD0136"	"D17715_51"	11260	25260	110	197	199	56	119	121	32	77	62	0	203	201	50	104	106	14	93	91	0	0.788	0.825	0.857	0.771	2.368	1.075	0.362	80	429	177	177	-0.344	78	99	80	97	0
3	7	5	"PFD0138"	"D17715_56"	11450	25260	130	1115	1088	395	119	120	31	100	99	0	886	846	318	104	105	16	95	95	0	1.274	1.306	1.287	1.316	1.505	1.319	0.870	120	529	1778	1711	0.349	996	782	969	742	0
3	8	5	"PFD0141"	"D17715_61"	11630	25260	110	189	197	54	118	119	31	78	56	0	229	226	62	106	108	20	92	90	0	0.577	0.658	0.561	0.520	2.488	0.580	0.331	80	444	194	199	-0.793	71	123	79	120	0
3	9	5	"PFE0196"	"E18169_1"	11830	25250	130	673	685	244	119	122	37	95	95	0	560	563	179	106	109	19	100	100	0	1.220	1.239	1.252	1.225	1.626	1.316	0.853	120	563	1008	1023	0.287	554	454	566	457	0
3	10	5	"PFE0199"	"E18440_1"	12020	25260	120	487	498	149	118	122	40	98	98	0	423	424	110	104	106	16	100	99	0	1.157	1.188	1.214	1.175	1.684	1.278	0.768	120	460	688	700	0.210	369	319	380	320	0
3	11	5	"PFE0201"	"E18440_5"	12200	25260	120	174	176	48	118	122	46	56	20	0	211	212	53	105	107	14	96	93	0	0.528	0.542	0.564	0.516	2.949	0.705	0.213	120	454	162	165	-0.921	56	106	58	107	0
3	12	5	"PFE0203"	"E18445_1"	12390	25250	120	522	509	156	123	127	44	99	98	0	403	394	100	108	110	18	97	97	0	1.353	1.350	1.313	1.293	1.554	1.436	0.787	120	498	694	672	0.436	399	295	386	286	0
3	13	5	"PFE0206"	"E18512_1"	12590	25250	120	499	518	167	123	127	38	98	98	0	322	312	81	110	112	20	95	95	0	1.774	1.955	1.928	1.934	2.178	2.166	0.749	120	471	588	597	0.827	376	212	395	202	0
3	14	5	"PFE0208"	"E18512_4"	12780	25260	130	187	197	57	120	126	45	68	37	0	168	170	35	109	112	21	86	70	0	1.136	1.262	1.154	1.109	2.771	2.749	0.202	120	541	126	138	0.183	67	59	77	61	0
3	15	5	"PFE0230"	"E19008_1"	12980	25260	120	521	523	170	120	125	44	97	95	0	666	645	207	106	107	16	96	96	0	0.716	0.748	0.755	0.729	1.405	0.746	0.838	120	445	961	942	-0.482	401	560	403	539	0
3	16	5	"PFE0234"	"E19248_7"	13150	25260	120	383	384	135	120	127	64	93	83	0	536	526	169	105	106	16	98	98	0	0.610	0.627	0.627	0.598	1.718	0.626	0.786	120	442	694	685	-0.713	263	431	264	421	0
3	17	5	"PFE0237"	"E19278_2"	13350	25260	120	488	497	207	116	124	62	95	90	0	269	268	83	104	105	16	93	92	0	2.255	2.323	2.220	2.249	1.921	2.712	0.709	120	439	537	545	1.173	372	165	381	164	0
3	18	5	"PFE0239"	"E19278_6"	13510	25290	150	130	136	46	116	120	49	19	3	0	115	119	24	104	105	15	42	21	0	1.273	1.333	1.771	1.298	3.536	16.789	0.028	156	570	25	35	0.348	14	11	20	15	-50
3	19	5	"PFE0243"	"E19631_3"	13730	25270	120	256	263	73	115	118	35	95	89	0	675	656	211	103	106	16	98	97	0	0.247	0.268	0.259	0.270	2.312	0.225	0.552	120	457	713	701	-2.020	141	572	148	553	0
3	20	5	"PFE0246"	"E19695_2"	13910	25260	130	591	586	199	114	120	40	98	97	0	337	327	100	106	107	24	95	95	0	2.065	2.136	2.116	2.128	1.763	2.265	0.786	120	497	708	693	1.046	477	231	472	221	0
3	21	5	"PFE0270"	"E20800_3"	14110	25270	120	221	234	74	117	120	36	90	70	0	276	269	81	105	105	15	95	93	0	0.608	0.713	0.649	0.625	2.069	0.744	0.536	120	442	275	281	-0.717	104	171	117	164	0
3	22	5	"PFE0275"	"E21089_1"	14280	25270	150	122	126	34	120	124	38	15	4	0	102	105	20	104	105	15	23	10	0	-1.000	6.000	1.365	1.344	3.886	12.749	0.020	156	703	0	7	Error	2	-2	6	1	-50
3	1	6	"PFE0277"	"E21208_2"	10320	25440	110	170	188	76	126	135	56	38	10	0	152	150	35	114	118	23	60	37	0	1.158	1.722	1.444	1.632	3.184	4.164	0.101	80	470	82	98	0.212	44	38	62	36	0
3	2	6	"PFE0279"	"E21208_4"	10490	25440	130	188	192	61	121	129	53	59	22	0	218	215	52	110	112	14	96	95	0	0.620	0.676	0.675	0.603	2.518	1.610	0.160	120	503	175	176	-0.689	67	108	71	105	0
3	3	6	"PFE0282"	"E21586_1"	10690	25440	130	413	422	151	122	130	54	94	90	0	422	412	131	111	112	16	99	99	0	0.936	0.997	1.005	0.962	1.893	1.093	0.704	120	528	602	601	-0.096	291	311	300	301	0
3	4	6	"PFE0285"	"E21786_1"	10880	25430	120	1055	1077	449	120	123	34	99	97	0	733	723	259	108	109	21	99	98	0	1.496	1.556	1.521	1.549	1.897	1.605	0.857	120	446	1560	1572	0.581	935	625	957	615	0
3	5	6	"PFE0322"	"E23195_1"	11050	25440	120	316	314	91	115	119	33	97	90	0	368	357	98	103	106	20	97	95	0	0.758	0.783	0.738	0.742	1.900	0.795	0.677	120	481	466	453	-0.399	201	265	199	254	0
3	6	6	"PFE0330"	"E23784_1"	11250	25430	130	220	239	120	118	121	40	86	65	0	463	444	132	102	104	14	99	99	0	0.283	0.354	0.323	0.320	2.426	0.367	0.377	120	550	463	463	-1.823	102	361	121	342	0
3	7	6	"PFE0333"	"E23986_1"	11430	25440	120	191	190	70	117	122	46	65	30	0	250	251	71	103	104	16	98	95	0	0.503	0.493	0.549	0.505	2.248	0.643	0.344	120	470	221	221	-0.990	74	147	73	148	0
3	8	6	"PFE0342"	"E24470_2"	11620	25440	130	615	577	189	119	123	45	98	96	0	690	663	174	105	107	27	100	100	0	0.848	0.821	0.847	0.758	1.673	0.834	0.817	120	567	1081	1016	-0.238	496	585	458	558	0
3	9	6	"PFE0347"	"E24550_1"	11810	25430	110	162	176	52	117	121	40	57	35	0	167	162	37	104	106	15	86	77	0	0.714	1.017	0.966	0.859	2.759	2.032	0.227	80	497	108	117	-0.485	45	63	59	58	0
3	10	6	"PFE0349"	"E24569_3"	12020	25440	120	233	241	76	116	122	43	88	65	0	304	304	85	105	107	16	98	97	0	0.588	0.628	0.641	0.632	2.070	0.695	0.443	120	509	316	324	-0.766	117	199	125	199	0
3	11	6	"PFF0266"	"F17836_2"	12190	25440	120	257	263	81	117	122	47	92	73	0	513	509	135	106	108	16	100	100	0	0.344	0.362	0.332	0.338	1.799	0.344	0.483	120	443	547	549	-1.540	140	407	146	403	0
3	12	6	"PFF0268"	"F17989_2"	12370	25440	120	213	219	59	119	123	43	80	54	0	390	383	87	105	107	16	100	100	0	0.330	0.360	0.373	0.315	2.111	0.368	0.390	120	523	379	378	-1.600	94	285	100	278	0
3	13	6	"PFF0274"	"F18154_3"	12580	25440	120	169	167	45	119	122	33	62	37	0	151	151	27	108	109	14	87	68	0	1.163	1.116	1.385	1.210	3.065	2.833	0.150	120	527	93	91	0.218	50	43	48	43	0
3	14	6	"PFF0278"	"F18417_1"	12760	25440	120	366	368	108	119	124	40	97	95	0	1127	1055	325	112	113	17	100	100	0	0.243	0.264	0.259	0.251	1.916	0.231	0.702	120	496	1262	1192	-2.039	247	1015	249	943	0
3	15	6	"PFF0285"	"F18525_1"	12960	25440	120	257	261	74	117	123	41	90	78	0	349	348	93	108	110	16	100	99	0	0.581	0.600	0.615	0.542	2.155	0.597	0.604	120	510	381	384	-0.784	140	241	144	240	0
3	16	6	"PFF0289"	"F18567_3"	13160	25450	150	127	129	37	121	124	42	16	2	0	106	106	17	105	106	15	19	5	0	6.000	8.000	2.115	1.741	3.677	22.865	0.011	156	543	7	9	2.585	6	1	8	1	-50
3	17	6	"PFF0323"	"F19549_1"	13330	25440	120	1472	1443	443	121	127	56	100	100	0	931	921	288	105	105	16	100	100	0	1.636	1.620	1.574	1.640	1.322	1.623	0.917	120	428	2177	2138	0.710	1351	826	1322	816	0
3	18	6	"PFF0329"	"F19626_1"	13540	25450	120	179	177	53	118	124	55	50	16	0	154	153	32	104	105	14	85	75	0	1.220	1.204	1.284	1.124	3.110	5.895	0.108	120	444	111	108	0.287	61	50	59	49	0
3	19	6	"PFF0332"	"F19746_5"	13730	25450	150	129	130	36	116	120	34	25	7	0	122	125	24	104	105	13	55	38	0	0.722	0.667	1.600	1.293	4.978	17.212	0.006	156	544	31	35	-0.469	13	18	14	21	-50
3	20	6	"PFF0334"	"F19787_2"	13910	25450	120	5707	5548	1762	116	120	34	100	100	0	4720	4391	1585	105	107	28	100	100	0	1.211	1.267	1.224	1.321	1.366	1.237	0.929	120	461	10206	9718	0.277	5591	4615	5432	4286	0
3	21	6	"PFF0336"	"F19828_2"	14100	25450	120	352	370	110	121	121	33	97	96	0	200	193	46	104	106	29	85	74	0	2.406	2.798	2.742	2.874	1.928	3.035	0.501	120	475	327	338	1.267	231	96	249	89	0
3	22	6	"PFF0338"	"F19846_4"	14290	25450	120	173	177	52	120	124	35	63	32	0	152	153	33	103	105	17	84	69	0	1.082	1.140	1.152	1.189	3.134	2.055	0.256	120	542	102	107	0.113	53	49	57	50	0
3	1	7	"PFF0364"	"F20448_4"	10280	25630	130	310	321	95	119	127	46	95	86	0	687	684	165	111	113	18	100	100	0	0.332	0.353	0.351	0.321	1.701	0.349	0.705	120	668	767	775	-1.592	191	576	202	573	0
3	2	7	"PFF0366"	"F20625_1"	10480	25630	120	766	756	207	118	124	37	100	100	0	563	543	148	107	108	13	100	100	0	1.421	1.463	1.448	1.463	1.418	1.451	0.862	120	476	1104	1074	0.507	648	456	638	436	0
3	3	7	"PFF0369"	"F20760_1"	10660	25620	140	417	401	137	119	125	45	93	90	0	501	473	142	104	105	13	98	96	0	0.751	0.764	0.760	0.718	1.700	0.787	0.782	156	582	695	651	-0.414	298	397	282	369	0
3	4	7	"PFF0372"	"F20855_1"	10870	25630	130	211	219	66	117	123	45	81	52	0	187	186	39	102	105	19	93	87	0	1.106	1.214	1.105	1.133	2.280	1.657	0.402	120	558	179	186	0.145	94	85	102	84	0
3	5	7	"PFF0375"	"F20870_2"	11050	25630	120	240	243	68	114	119	47	90	71	0	287	281	69	102	104	20	99	96	0	0.681	0.721	0.671	0.681	1.968	0.796	0.502	120	498	311	308	-0.554	126	185	129	179	0
3	6	7	"PFF0378"	"F20896_3"	11250	25630	120	215	219	69	114	120	47	79	55	0	183	182	38	102	103	13	95	91	0	1.247	1.313	1.264	1.230	2.468	2.265	0.385	120	533	182	185	0.318	101	81	105	80	0
3	7	7	"PFF0409"	"F22107_2"	11430	25630	120	195	200	57	118	126	52	66	30	0	169	172	35	102	103	16	92	86	0	1.149	1.171	1.211	1.129	2.360	3.426	0.178	120	498	144	152	0.201	77	67	82	70	0
3	8	7	"PFF0415"	"F22233_2"	11630	25630	120	210	223	70	117	123	48	80	46	0	358	348	103	102	105	27	97	95	0	0.363	0.431	0.408	0.393	2.351	0.439	0.428	120	519	349	352	-1.461	93	256	106	246	0
3	9	7	"PFF0417"	"F2227_1"	11810	25640	130	597	580	208	116	118	32	98	95	0	629	627	173	102	104	15	100	100	0	0.913	0.884	0.860	0.818	1.648	0.931	0.825	120	596	1008	989	-0.132	481	527	464	525	0
3	10	7	"PFF0420"	"F22395_1"	12020	25640	120	180	182	54	120	124	37	65	37	0	154	154	33	105	107	16	84	70	0	1.224	1.265	1.210	1.241	2.676	3.066	0.188	120	510	109	111	0.292	60	49	62	49	0
3	11	7	"PFF0431"	"F22631_1"	12200	25640	130	171	201	110	119	123	35	65	45	0	160	157	37	106	107	16	80	70	0	0.963	1.608	1.380	1.250	3.368	5.757	0.096	120	560	106	133	-0.054	52	54	82	51	0
3	12	7	"PFF0435"	"F22741_2"	12400	25640	120	265	265	81	114	118	32	95	84	0	460	456	117	102	103	14	100	100	0	0.422	0.427	0.431	0.383	1.775	0.426	0.647	120	481	509	505	-1.245	151	358	151	354	0
3	13	7	"PFF1070"	"F45236_1"	12570	25640	130	944	911	317	116	120	35	100	98	0	710	665	183	104	105	14	100	100	0	1.366	1.417	1.471	1.318	1.616	1.495	0.862	120	525	1434	1356	0.450	828	606	795	561	0
3	14	7	"PFF1072"	"F4524_3"	12770	25640	120	211	224	86	120	123	34	80	63	0	382	368	92	108	109	15	99	99	0	0.332	0.400	0.385	0.367	2.220	0.463	0.491	120	527	365	364	-1.590	91	274	104	260	0
3	15	7	"PFF1075"	"F45282_1"	12970	25640	130	270	260	92	118	122	38	86	73	0	464	453	146	106	108	14	99	97	0	0.425	0.409	0.421	0.371	1.972	0.431	0.618	120	562	510	489	-1.236	152	358	142	347	0
3	16	7	"PFF1077"	"F45296_2"	13160	25640	120	157	158	42	118	123	43	42	15	0	241	237	60	105	106	15	97	95	0	0.287	0.303	0.312	0.315	2.713	0.333	0.139	120	466	175	172	-1.802	39	136	40	132	0
3	17	7	"PFF1080"	"F45354_1"	13340	25630	130	739	728	276	120	125	40	98	95	0	367	360	152	106	107	15	95	94	0	2.372	2.394	2.505	2.445	1.790	2.385	0.760	120	532	880	862	1.246	619	261	608	254	0
3	18	7	"PFF1082"	"F4541_1"	13530	25640	120	373	376	105	122	126	37	98	97	0	1062	1028	302	107	109	16	100	100	0	0.263	0.276	0.267	0.266	1.505	0.270	0.803	120	468	1206	1175	-1.928	251	955	254	921	0
3	19	7	"PFF1120"	"F46301_17"	13710	25640	130	876	885	308	119	125	39	100	99	0	576	555	149	105	106	14	100	100	0	1.607	1.702	1.692	1.625	1.507	1.796	0.865	120	511	1228	1216	0.685	757	471	766	450	0
3	20	7	"PFF1128"	"F46381_1"	13920	25640	130	1969	1861	625	115	121	38	100	100	0	1122	1047	301	104	106	27	100	100	0	1.821	1.852	1.858	1.817	1.389	1.924	0.897	120	497	2872	2689	0.865	1854	1018	1746	943	0
3	21	7	"PFF1133"	"F46513_1"	14090	25640	120	579	579	185	117	121	35	100	100	0	1697	1638	499	104	106	15	100	100	0	0.290	0.301	0.296	0.290	1.413	0.291	0.870	120	448	2055	1996	-1.786	462	1593	462	1534	0
3	22	7	"PFF1136"	"F46584_1"	14290	25640	120	6819	6673	2083	119	123	35	100	100	0	4245	4057	1255	106	108	16	100	100	0	1.619	1.659	1.644	1.671	1.370	1.683	0.929	120	582	10839	10505	0.695	6700	4139	6554	3951	0
3	1	8	"PFF1138"	"F46705_1"	10300	25810	130	3175	2991	1133	116	122	38	100	100	0	1527	1409	458	107	108	14	100	100	0	2.154	2.208	2.224	2.138	1.511	2.278	0.895	120	589	4479	4177	1.107	3059	1420	2875	1302	0
3	2	8	"PFF1140"	"F46816_1"	10490	25820	130	471	482	162	116	121	34	98	98	0	372	354	92	104	105	13	100	100	0	1.325	1.464	1.437	1.396	1.637	1.605	0.799	120	526	623	616	0.406	355	268	366	250	0
3	3	8	"PFF1163"	"F47563_1"	10680	25820	130	185	187	52	118	127	59	53	21	0	210	212	44	103	103	13	100	98	0	0.626	0.633	0.776	0.624	2.450	0.949	0.230	120	488	174	178	-0.675	67	107	69	109	0
3	4	8	"PFF1165"	"F47822_1"	10870	25820	120	385	411	135	115	123	59	98	93	0	233	233	54	102	103	13	99	97	0	2.061	2.260	2.080	2.252	1.626	2.766	0.658	120	484	401	427	1.043	270	131	296	131	0
3	5	8	"PFF1167"	"F47864_3"	11060	25820	120	369	386	114	114	121	51	99	96	0	270	272	72	103	103	14	97	97	0	1.527	1.609	1.603	1.623	1.665	1.705	0.771	120	502	422	441	0.611	255	167	272	169	0
3	6	8	"PFF1175"	"F48138_1"	11240	25820	110	166	168	52	115	122	53	47	15	0	167	166	36	103	104	14	88	80	0	0.797	0.841	0.836	0.908	2.404	2.228	0.258	80	429	115	116	-0.328	51	64	53	63	0
3	7	8	"PFF1179"	"F48181_2"	11440	25820	120	1112	1094	371	117	124	53	100	100	0	685	651	212	102	104	17	98	98	0	1.707	1.780	1.829	1.851	1.556	1.805	0.896	120	516	1578	1526	0.771	995	583	977	549	0
3	8	8	"PFF1182"	"F48253_3"	11640	25820	100	155	165	53	115	121	36	55	28	0	139	141	37	103	105	18	72	50	0	1.111	1.316	1.403	1.196	3.589	3.291	0.087	80	378	76	88	0.152	40	36	50	38	0
3	9	8	"PFF1197"	"F48515_1"	11810	25820	130	330	338	91	119	124	42	98	95	0	465	456	128	104	105	16	99	99	0	0.584	0.622	0.594	0.628	1.930	0.618	0.661	120	472	572	571	-0.775	211	361	219	352	0
3	10	8	"PFF1204"	"F48839_1"	12020	25820	120	245	266	93	122	127	41	91	72	0	328	322	100	106	108	16	95	93	0	0.554	0.667	0.669	0.615	2.249	0.714	0.592	120	482	345	360	-0.852	123	222	144	216	0
3	11	8	"PFF1208"	"F49178_1"	12200	25820	110	162	169	54	122	126	41	47	22	0	143	140	30	106	108	15	72	60	0	1.081	1.382	1.388	1.300	2.893	4.440	0.096	80	414	77	81	0.112	40	37	47	34	0
3	12	8	"PFF1210"	"F4934_1"	12390	25820	120	351	363	101	114	120	42	100	95	0	352	340	101	102	105	16	96	94	0	0.948	1.046	1.018	1.112	1.945	1.030	0.706	120	469	487	487	-0.077	237	250	249	238	0
3	13	8	"PFF1215"	"F49538_1"	12580	25820	120	1362	1383	478	117	121	41	100	100	0	1330	1277	412	101	103	16	100	100	0	1.013	1.077	1.016	1.071	1.436	1.073	0.887	120	462	2474	2442	0.019	1245	1229	1266	1176	0
3	14	8	"PFF1218"	"F49644_4"	12770	25820	120	303	308	94	119	123	37	94	88	0	518	501	160	105	107	16	96	96	0	0.446	0.477	0.460	0.457	1.707	0.454	0.703	120	488	597	585	-1.166	184	413	189	396	0
3	15	8	"PFF1901"	"F8433_1"	12960	25820	120	451	463	156	119	123	37	97	96	0	622	613	202	108	109	16	99	99	0	0.646	0.681	0.655	0.692	1.592	0.690	0.770	120	480	846	849	-0.631	332	514	344	505	0
3	16	8	"PFF1905"	"F8612_1"	13160	25830	130	280	283	102	120	125	41	88	77	0	953	908	281	107	110	22	100	100	0	0.189	0.203	0.185	0.187	1.799	0.200	0.603	120	519	1006	964	-2.403	160	846	163	801	0
3	17	8	"PFF1913"	"F8921_1"	13340	25830	130	299	296	100	122	128	42	92	80	0	1568	1509	467	110	112	22	100	100	0	0.121	0.124	0.120	0.108	1.873	0.119	0.644	120	539	1635	1573	-3.042	177	1458	174	1399	0
3	18	8	"PFF1915"	"F8939_2"	13530	25820	130	264	271	80	120	124	35	92	82	0	311	314	91	109	111	17	100	96	0	0.713	0.737	0.758	0.724	1.967	0.732	0.639	120	550	346	356	-0.488	144	202	151	205	0
3	19	8	"PFF1919"	"F9091_1"	13730	25820	120	157	162	51	115	120	36	54	28	0	268	260	71	103	105	14	96	93	0	0.255	0.299	0.338	0.343	2.729	0.346	0.109	120	492	207	204	-1.974	42	165	47	157	0
3	20	8	"PFF1921"	"F9247_1"	13910	25810	130	340	341	115	117	122	38	99	95	0	284	284	81	103	104	13	97	96	0	1.232	1.238	1.120	1.253	2.193	1.475	0.506	120	480	404	405	0.301	223	181	224	181	0
3	21	8	"PFI0014"	"I10798_1"	14100	25830	150	122	126	35	121	123	35	18	4	0	105	106	16	104	106	15	16	5	0	1.000	2.500	2.639	2.121	4.367	146.232	0.000	156	531	2	7	0.000	1	1	5	2	-50
3	22	8	"PFI0017"	"I10882_1"	14260	25820	120	235	237	75	118	122	35	87	75	0	446	445	82	106	107	15	100	100	0	0.344	0.351	0.347	0.330	1.795	0.366	0.543	120	500	457	458	-1.539	117	340	119	339	0
3	1	9	"PFI0023"	"I11056_2"	10260	25990	150	121	129	51	118	121	34	21	8	0	125	129	27	108	109	14	53	34	0	0.176	0.524	1.267	1.329	4.768	9.445	0.022	156	828	20	32	-2.503	3	17	11	21	-50
3	2	9	"PFI0029"	"I11211_1"	10470	25990	110	157	159	42	120	122	31	53	28	0	162	166	23	104	105	13	98	96	0	0.638	0.629	0.793	0.593	3.596	1.513	0.157	80	501	95	101	-0.649	37	58	39	62	0
3	3	9	"PFI0033"	"I11281_1"	10680	26000	150	125	127	32	119	124	45	11	0	0	98	100	19	103	104	15	7	1	0	-1.200	-2.667	2.111	2.112	3.696	23.297	0.003	156	585	1	5	Error	6	-5	8	-3	-50
3	4	9	"PFI0035"	"I11342_1"	10840	26000	120	356	358	123	119	127	58	92	83	0	597	574	156	105	106	17	99	98	0	0.482	0.510	0.502	0.473	1.688	0.524	0.644	120	474	729	708	-1.054	237	492	239	469	0
3	5	9	"PFI0056"	"I12038_2"	11060	25990	90	160	157	40	119	130	67	26	0	0	152	151	35	103	104	17	84	75	0	0.837	0.792	0.806	0.747	2.512	1.590	0.168	52	335	90	86	-0.257	41	49	38	48	0
3	6	9	"PFI0058"	"I12132_1"	11230	25990	130	373	370	107	117	124	52	98	90	0	620	589	156	103	107	57	99	96	0	0.495	0.521	0.506	0.497	1.536	0.489	0.677	120	556	773	739	-1.014	256	517	253	486	0
3	7	9	"PFI0060"	"I12159_3"	11420	25990	150	141	149	53	118	125	53	24	7	0	117	120	24	102	106	51	9	0	0	1.533	1.722	1.537	1.624	3.663	21.451	0.018	156	709	38	49	0.617	23	15	31	18	-50
3	8	9	"PFI0063"	"I12192_2"	11680	26000	150	127	139	80	117	125	55	12	4	0	108	111	30	103	104	14	23	12	0	2.000	2.750	1.533	1.694	3.040	11.495	0.022	156	610	15	30	1.000	10	5	22	8	-50
3	9	9	"PFI0069"	"I12412_1"	11810	25990	120	608	600	177	118	126	43	100	99	0	439	406	114	104	106	17	98	96	0	1.463	1.596	1.573	1.670	1.708	1.614	0.793	120	391	825	784	0.549	490	335	482	302	0
3	10	9	"PFI0072"	"I12552_2"	12000	25990	120	14529	13988	4410	124	127	37	100	100	0	4129	3715	1346	107	109	16	100	100	0	3.582	3.843	3.728	4.280	1.775	3.817	0.927	120	497	18427	17472	1.841	14405	4022	13864	3608	0
3	11	9	"PFI0105"	"I13369_2"	12200	26000	130	198	205	60	123	138	159	10	0	0	186	185	38	111	112	18	91	83	0	1.000	1.108	1.141	1.173	2.745	15.919	0.054	120	562	150	156	0.000	75	75	82	74	0
3	12	9	"PFI0107"	"I13466_1"	12390	25990	130	380	393	139	120	136	165	80	30	0	358	340	116	106	108	26	95	93	0	1.032	1.167	1.207	1.170	1.564	1.173	0.752	120	521	512	507	0.045	260	252	273	234	0
3	13	9	"PFI0111"	"I13569_2"	12580	26000	120	400	397	115	118	122	36	99	95	0	537	528	128	101	103	23	100	100	0	0.647	0.653	0.646	0.606	1.695	0.643	0.781	120	472	718	706	-0.629	282	436	279	427	0
3	14	9	"PFI0113"	"I13674_4"	12760	26000	110	159	165	53	117	123	39	53	23	0	150	148	32	104	107	20	75	57	0	0.913	1.091	1.265	1.191	3.213	2.939	0.125	80	429	88	92	-0.131	42	46	48	44	0
3	15	9	"PFI0118"	"I13901_1"	12950	26000	120	318	312	88	116	123	39	96	90	0	276	268	63	106	108	20	98	95	0	1.188	1.210	1.172	1.166	1.910	1.325	0.649	120	522	372	358	0.249	202	170	196	162	0
3	16	9	"PFI0122"	"I13918_1"	13140	26000	130	2409	2342	602	118	125	39	100	100	0	1829	1736	524	107	109	22	100	100	0	1.330	1.365	1.347	1.422	1.415	1.316	0.911	120	563	4013	3853	0.412	2291	1722	2224	1629	0
3	17	9	"PFJ0094"	"J1546_3"	13350	26000	100	169	181	50	123	127	36	62	35	0	145	145	31	111	113	17	72	48	0	1.353	1.706	1.446	1.361	2.465	3.117	0.225	80	405	80	92	0.436	46	34	58	34	0
3	18	9	"PFJ0104"	"J157_2"	13530	26000	100	172	172	53	117	123	39	62	30	0	124	125	22	106	108	17	51	23	0	3.056	2.895	2.682	2.845	3.379	5.666	0.149	80	428	73	74	1.611	55	18	55	19	0
3	19	9	"PFJ0107"	"J1588_1"	13710	26000	110	332	334	104	113	115	31	98	96	0	458	441	132	102	103	13	98	98	0	0.615	0.652	0.672	0.640	1.806	0.637	0.711	80	466	575	560	-0.701	219	356	221	339	0
3	20	9	"PFJ0110"	"J1616_1"	13920	26020	150	127	127	33	116	119	33	26	4	0	103	102	16	102	103	13	20	4	0	11.000	100000.000	2.538	2.077	3.924	242.934	0.000	156	599	12	11	3.459	11	1	11	0	-50
3	21	9	"PFJ0116"	"J163_7"	14090	26010	110	130	133	39	120	121	34	27	11	0	158	151	32	103	105	16	82	71	0	0.182	0.271	0.571	0.544	3.348	1.553	0.038	80	399	65	61	-2.459	10	55	13	48	0
3	22	9	"PFJ0119"	"J167_13"	14300	26010	120	169	172	56	118	120	33	62	41	0	253	248	74	103	105	18	95	90	0	0.340	0.372	0.430	0.403	2.556	0.418	0.289	120	644	201	199	-1.556	51	150	54	145	0
3	1	10	"PFJ0157"	"J183_4"	10300	26190	140	157	156	42	120	124	37	49	18	0	259	255	70	106	108	15	96	94	0	0.242	0.242	0.348	0.282	2.880	0.240	0.114	156	771	190	185	-2.048	37	153	36	149	0
3	2	10	"PFJ0159"	"J183_6"	10480	26200	90	134	135	38	120	122	32	28	11	0	138	138	35	104	107	18	75	46	0	0.412	0.441	0.785	0.615	4.048	3.601	0.032	52	337	48	49	-1.280	14	34	15	34	0
3	3	10	"PFJ0161"	"J183_8"	10660	26190	120	142	147	42	119	122	35	39	20	0	184	183	49	105	106	17	87	83	0	0.291	0.359	0.554	0.495	3.406	1.103	0.044	120	524	102	106	-1.780	23	79	28	78	0
3	4	10	"PFJ0165"	"J1901_2"	10860	26200	150	125	130	43	120	125	48	10	3	0	113	117	26	105	105	15	35	19	0	0.625	0.833	1.746	1.760	3.907	19.825	0.008	156	609	13	22	-0.678	5	8	10	12	-50
3	5	10	"PFJ0168"	"J191_1"	11040	26180	120	238	241	66	120	125	42	90	70	0	198	200	35	103	104	15	99	97	0	1.242	1.247	1.177	1.125	2.085	1.636	0.529	120	565	213	218	0.313	118	95	121	97	0
3	6	10	"PFJ0170"	"J191_6"	11230	26180	90	135	142	43	115	122	45	40	9	0	126	127	26	101	107	68	7	0	0	0.800	1.038	1.830	1.531	2.881	6.109	0.047	52	380	45	53	-0.322	20	25	27	26	0
3	7	10	"PFJ0203"	"J21_13"	11430	26210	150	128	136	48	117	125	48	23	2	0	108	108	21	101	105	52	3	0	0	1.571	2.714	2.017	1.770	4.318	194.006	0.000	156	678	18	26	0.652	11	7	19	7	-50
3	8	10	"PFJ0207"	"J21_24"	11620	26190	140	168	170	56	114	119	37	59	31	0	248	249	83	100	102	13	91	89	0	0.365	0.376	0.468	0.486	3.145	0.761	0.099	156	610	202	205	-1.455	54	148	56	149	0
3	9	10	"PFJ0209"	"J21_26"	11820	26180	110	191	199	67	116	122	43	67	45	0	382	383	138	100	101	13	97	95	0	0.266	0.293	0.294	0.247	2.730	0.263	0.363	80	472	357	366	-1.911	75	282	83	283	0
3	10	10	"PFJ0212"	"J21_31"	12010	26190	120	7885	7430	2830	120	123	40	100	99	0	7838	7278	2316	107	108	15	100	100	0	1.004	1.019	1.059	0.950	1.601	1.046	0.915	120	552	15496	14481	0.006	7765	7731	7310	7171	0
3	11	10	"PFJ0216"	"J21_9"	12200	26200	150	128	130	38	119	132	149	0	0	0	119	119	22	110	111	18	30	8	0	1.000	1.222	1.574	1.484	3.891	25.887	0.094	156	639	18	20	0.000	9	9	11	9	-50
3	12	10	"PFJ0218"	"J222_2"	12390	26190	120	134	140	38	120	135	171	0	0	0	230	234	63	104	106	22	95	90	0	0.111	0.154	0.286	0.263	3.637	0.171	0.062	120	475	140	150	-3.170	14	126	20	130	0
3	13	10	"PFJ0247"	"J242_2"	12570	26190	150	125	131	39	116	121	38	26	5	0	120	120	24	101	102	21	44	15	0	0.474	0.789	1.688	1.365	3.549	8.684	0.026	156	612	28	34	-1.078	9	19	15	19	-50
3	14	10	"PFJ0250"	"J245_1"	12760	26190	120	155	161	47	112	119	38	54	29	0	181	178	42	101	102	16	92	88	0	0.538	0.636	0.740	0.638	3.266	1.304	0.146	120	570	123	126	-0.896	43	80	49	77	0
3	15	10	"PFJ0252"	"J245_13"	12960	26190	110	148	151	52	111	116	45	46	12	0	213	208	52	99	100	15	97	93	0	0.325	0.367	0.443	0.448	2.551	0.526	0.177	80	484	151	149	-1.623	37	114	40	109	0
3	16	10	"PFJ0254"	"J245_5"	13140	26200	120	150	154	48	115	122	56	28	10	0	182	177	41	100	101	14	91	85	0	0.427	0.506	0.676	0.591	2.726	2.687	0.096	120	486	117	116	-1.228	35	82	39	77	0
3	17	10	"PFJ0257"	"J245_9"	13320	26190	150	141	145	46	118	121	35	35	12	0	117	118	23	104	106	15	45	16	0	1.769	1.929	2.055	1.870	2.956	25.951	0.005	156	643	36	41	0.823	23	13	27	14	-50
3	18	10	"PFJ0259"	"J2465_2"	13490	26190	110	160	167	70	124	127	41	45	18	0	135	135	25	104	107	17	70	45	0	1.161	1.387	1.431	1.402	3.567	5.368	0.110	80	484	67	74	0.216	36	31	43	31	0
3	19	10	"PFK0310"	"Kn2750_3"	13720	26200	150	123	132	48	117	122	40	23	8	0	110	122	49	103	105	16	30	16	0	0.857	0.789	1.646	1.668	2.946	2.425	0.140	156	778	13	34	-0.222	6	7	15	19	-50
3	20	10	"PFK0321"	"Kn2865_1"	13950	26200	150	124	137	53	113	119	37	30	15	0	106	117	44	102	103	13	31	16	0	2.750	1.600	1.781	1.790	3.378	2.005	0.173	156	570	15	39	1.459	11	4	24	15	-50
3	21	10	"PFK0331"	"Kn3020_1"	14090	26200	130	664	649	225	117	122	38	100	98	0	732	694	173	102	105	19	100	100	0	0.868	0.899	0.908	0.836	1.531	0.935	0.831	120	509	1177	1124	-0.204	547	630	532	592	0
3	22	10	"PFK0339"	"Kn3094_1"	14290	26190	80	152	164	52	121	125	39	44	21	0	130	135	32	104	107	20	57	25	0	1.192	1.387	1.609	1.335	3.061	5.038	0.066	52	326	57	74	0.254	31	26	43	31	0
3	1	11	"PFK0353"	"Kn3360_3"	10270	26370	110	133	141	38	121	126	38	26	13	0	162	165	58	108	109	17	80	68	0	0.222	0.351	0.463	0.561	3.376	0.775	0.052	80	499	66	77	-2.170	12	54	20	57	0
3	2	11	"PFK0355"	"Kn3360_5"	10480	26380	120	169	175	55	120	126	43	54	25	0	379	371	106	106	108	17	98	98	0	0.179	0.208	0.251	0.209	2.200	0.213	0.234	120	584	322	320	-2.478	49	273	55	265	0
3	3	11	"PFK0384"	"Kn386_1"	10670	26380	110	175	178	64	121	127	46	55	15	0	136	135	24	104	106	15	72	52	0	1.688	1.839	1.730	2.040	3.485	5.868	0.126	80	457	86	88	0.755	54	32	57	31	0
3	4	11	"PFK0387"	"Kn400_3"	10860	26380	120	469	492	148	118	124	46	100	100	0	740	733	234	104	105	15	100	100	0	0.552	0.595	0.561	0.608	1.627	0.574	0.789	120	499	987	1003	-0.858	351	636	374	629	0
3	5	11	"PFK0390"	"Kn4028_2"	11050	26390	130	1228	1156	408	116	124	49	100	99	0	1242	1159	346	103	104	14	100	100	0	0.976	0.985	0.972	0.963	1.540	1.021	0.875	120	597	2251	2096	-0.035	1112	1139	1040	1056	0
3	6	11	"PFK0393"	"Kn4044_1"	11250	26390	110	205	218	60	115	122	43	87	52	0	253	250	68	104	105	15	96	95	0	0.604	0.705	0.698	0.701	1.881	0.766	0.450	80	502	239	249	-0.727	90	149	103	146	0
3	7	11	"PFK0400"	"Kn4252_3"	11430	26390	120	602	586	202	118	123	40	97	95	0	1957	1757	595	103	105	14	100	100	0	0.261	0.283	0.266	0.264	1.599	0.278	0.863	120	485	2338	2122	-1.938	484	1854	468	1654	0
3	8	11	"PFK0406"	"Kn434_1"	11630	26380	130	279	284	84	114	119	39	94	85	0	295	299	88	101	103	14	95	95	0	0.851	0.859	0.856	0.786	1.785	0.912	0.543	120	565	359	368	-0.234	165	194	170	198	0
3	9	11	"PFK0434"	"Kn5123_1"	11830	26390	120	153	159	61	117	128	100	8	2	0	282	283	85	100	101	13	95	95	0	0.198	0.230	0.268	0.281	2.704	2.455	0.023	120	550	218	225	-2.338	36	182	42	183	0
3	10	11	"PFK0438"	"Kn5186_3"	12010	26390	110	351	366	126	117	128	106	91	57	0	1203	1188	365	105	105	16	100	100	0	0.213	0.230	0.217	0.208	1.708	0.223	0.705	80	456	1332	1332	-2.230	234	1098	249	1083	0
3	11	11	"PFK0449"	"Kn5414_1"	12200	26390	120	142	140	40	114	117	33	44	16	0	202	201	52	105	105	16	92	87	0	0.289	0.271	0.479	0.428	3.035	0.353	0.089	120	507	125	122	-1.793	28	97	26	96	0
3	12	11	"PFK0454"	"Kn5561_2"	12380	26390	120	215	218	69	114	117	35	84	64	0	451	437	123	101	102	14	100	100	0	0.289	0.310	0.310	0.281	2.071	0.302	0.508	120	510	451	440	-1.793	101	350	104	336	0
3	13	11	"PFK0456"	"Kn5587_1"	12580	26380	120	1936	1953	757	113	117	34	100	100	0	5075	5074	1947	100	101	13	100	100	0	0.366	0.370	0.366	0.371	1.707	0.342	0.896	120	532	6798	6814	-1.448	1823	4975	1840	4974	0
3	14	11	"PFK0460"	"Kn569_3"	12770	26390	100	286	285	83	114	118	32	98	90	0	317	318	88	100	101	14	100	100	0	0.793	0.784	0.732	0.758	1.709	0.975	0.599	80	428	389	389	-0.335	172	217	171	218	0
3	15	11	"PFK0488"	"Kn67_1"	12960	26400	120	156	171	66	115	119	46	46	26	0	232	225	74	101	102	16	89	85	0	0.313	0.452	0.474	0.435	2.886	0.641	0.244	120	548	172	180	-1.676	41	131	56	124	0
3	16	11	"PFK0491"	"Kn6869_1"	13150	26390	120	366	376	128	116	121	55	95	90	0	478	457	144	100	101	14	98	98	0	0.661	0.728	0.700	0.737	1.918	0.743	0.700	120	481	628	617	-0.596	250	378	260	357	0
3	17	11	"PFK0496"	"Kn707_1"	13330	26390	120	2042	1900	613	115	118	37	100	100	0	1641	1508	559	101	103	13	99	99	0	1.251	1.269	1.227	1.330	1.438	1.243	0.920	120	482	3467	3192	0.323	1927	1540	1785	1407	0
3	18	11	"PFK0507"	"Kn768_1"	13520	26390	130	251	267	86	116	120	37	93	82	0	302	289	91	104	105	15	94	92	0	0.682	0.816	0.749	0.764	1.946	0.829	0.596	120	587	333	336	-0.553	135	198	151	185	0
3	19	11	"PFK0510"	"Kn7854_1"	13710	26390	120	389	390	125	117	124	59	97	87	0	459	437	130	102	103	14	98	98	0	0.762	0.815	0.806	0.836	2.060	0.850	0.709	120	502	629	608	-0.392	272	357	273	335	0
3	20	11	"PFK0516"	"Kn8017_1"	13900	26390	110	2353	2365	708	117	127	62	100	100	0	3141	3180	1141	102	111	102	100	100	0	0.736	0.730	0.712	0.768	1.468	0.693	0.910	80	452	5275	5326	-0.443	2236	3039	2248	3078	0
3	21	11	"PFK1023"	"Ks506_1"	14090	26390	130	1337	1331	400	116	125	53	100	100	0	1106	1071	341	102	109	93	100	98	0	1.216	1.254	1.218	1.289	1.408	1.234	0.895	120	552	2225	2184	0.282	1221	1004	1215	969	0
3	22	11	"PFK1025"	"Ks506_6"	14290	26390	130	730	738	243	121	132	112	100	98	0	647	621	197	105	106	15	99	99	0	1.124	1.196	1.187	1.214	1.470	1.330	0.716	120	714	1151	1133	0.168	609	542	617	516	0
3	1	12	"PFK1027"	"Ks509_1"	10290	26570	120	208	213	58	123	128	37	80	55	0	208	204	46	108	110	18	91	86	0	0.850	0.938	0.911	0.904	2.530	1.232	0.383	120	591	185	186	-0.234	85	100	90	96	0
3	2	12	"PFK1030"	"Ks509_6"	10480	26570	120	383	387	110	121	130	46	99	95	0	462	459	138	107	108	14	100	100	0	0.738	0.756	0.751	0.763	1.541	0.735	0.747	120	521	617	618	-0.438	262	355	266	352	0
3	3	12	"PFK1033"	"Ks510_10"	10670	26570	120	432	432	139	121	128	46	99	98	0	405	389	115	105	106	15	98	97	0	1.037	1.095	1.091	1.087	1.744	1.139	0.705	120	535	611	595	0.052	311	300	311	284	0
3	4	12	"PFK1036"	"Ks510_3"	10870	26580	130	194	207	71	118	124	49	68	35	0	261	266	74	104	105	15	95	95	0	0.484	0.549	0.473	0.500	2.339	0.681	0.362	120	576	233	251	-1.047	76	157	89	162	0
3	5	12	"PFK1051"	"Ks539_1"	11060	26570	120	1933	1889	585	118	124	53	100	100	0	1930	1851	525	103	105	16	100	100	0	0.993	1.013	1.016	0.994	1.311	1.008	0.922	120	450	3642	3519	-0.010	1815	1827	1771	1748	0
3	6	12	"PFK1053"	"Ks545_4"	11240	26580	120	225	223	63	117	123	43	83	59	0	373	357	101	104	106	16	95	94	0	0.401	0.419	0.417	0.388	1.786	6.397	0.064	120	503	377	359	-1.317	108	269	106	253	0
3	7	12	"PFK1057"	"Ks54_4"	11430	26580	120	504	488	148	120	125	45	100	95	0	597	569	149	104	106	18	100	100	0	0.779	0.791	0.768	0.750	1.505	0.813	0.806	120	465	877	833	-0.360	384	493	368	465	0
3	8	12	"PFK1062"	"Ks5580_5"	11620	26580	120	261	265	69	116	121	49	93	79	0	464	444	104	103	103	14	100	100	0	0.402	0.437	0.416	0.399	1.932	0.420	0.619	120	472	506	490	-1.316	145	361	149	341	0
3	9	12	"PFK1065"	"Ks565_1"	11810	26580	140	421	416	131	117	128	98	93	75	0	341	342	101	101	102	14	98	98	0	1.267	1.241	1.249	1.273	1.844	1.299	0.728	156	629	544	540	0.341	304	240	299	241	0
3	10	12	"PFK1067"	"Ks565_2"	12010	26580	120	412	424	123	118	127	97	97	80	0	318	301	86	102	103	15	96	95	0	1.361	1.538	1.463	1.550	1.744	1.570	0.743	120	574	510	505	0.445	294	216	306	199	0
3	11	12	"PFK1087"	"Ks56_4"	12210	26580	100	151	152	37	119	121	36	47	15	0	145	147	27	101	103	14	87	72	0	0.727	0.717	0.867	0.759	3.453	2.431	0.100	80	428	76	79	-0.459	32	44	33	46	0
3	12	12	"PFK1089"	"Ks56_9"	12390	26580	120	258	265	79	117	119	34	94	85	0	242	239	56	101	101	13	98	96	0	1.000	1.072	1.052	1.011	1.822	1.234	0.609	120	527	282	286	0.000	141	141	148	138	0
3	13	12	"PFK1091"	"Ks586_5"	12580	26580	130	388	401	128	115	118	32	98	97	0	291	292	76	102	103	13	99	98	0	1.444	1.505	1.372	1.448	1.683	1.642	0.736	120	585	462	476	0.531	273	189	286	190	0
3	14	12	"PFK1096"	"Ks592_4"	12770	26580	120	706	672	242	119	121	33	98	96	0	705	652	202	103	105	15	99	99	0	0.975	1.007	0.979	0.944	1.599	1.018	0.837	120	520	1189	1102	-0.036	587	602	553	549	0
3	15	12	"PFK1098"	"Ks595_2"	12960	26580	120	205	215	72	117	121	35	82	60	0	249	246	65	103	104	14	96	94	0	0.603	0.685	0.727	0.613	2.397	0.797	0.420	120	468	234	241	-0.730	88	146	98	143	0
3	16	12	"PFK1103"	"Ks5_1"	13140	26580	120	389	390	139	116	120	33	94	90	0	540	529	153	103	103	14	100	100	0	0.625	0.643	0.621	0.591	1.763	0.644	0.784	120	515	710	700	-0.679	273	437	274	426	0
3	17	12	"PFK1124"	"Ks646_6"	13340	26580	120	754	704	223	118	122	37	98	97	0	598	562	147	103	104	14	100	100	0	1.285	1.277	1.258	1.181	1.681	1.337	0.856	120	534	1131	1045	0.362	636	495	586	459	0
3	18	12	"PFK1126"	"Ks64_1"	13530	26580	130	191	200	62	115	119	38	78	49	0	218	212	56	104	105	15	92	88	0	0.667	0.787	0.801	0.735	2.275	1.740	0.222	120	526	190	193	-0.585	76	114	85	108	0
3	19	12	"PFK1135"	"Ks664_1"	13720	26580	120	215	218	58	119	128	66	74	25	0	329	323	98	102	103	14	95	95	0	0.423	0.448	0.452	0.435	2.072	0.492	0.308	120	500	323	320	-1.242	96	227	99	221	0
3	20	12	"PFK1137"	"Ks664_35"	13910	26580	120	896	921	296	118	128	67	100	100	0	1393	1399	416	102	109	97	100	100	0	0.603	0.619	0.616	0.607	1.343	0.617	0.886	120	503	2069	2100	-0.731	778	1291	803	1297	0
3	21	12	"PFK1140"	"Ks667_3"	14100	26580	120	172	179	52	117	125	53	50	19	0	146	147	30	101	103	20	79	53	0	1.222	1.348	1.281	1.267	3.094	2.648	0.219	120	521	100	108	0.290	55	45	62	46	0
3	22	12	"PFK1142"	"Ks66_1"	14290	26580	130	2106	1998	602	115	125	57	100	100	0	2306	2038	630	102	105	19	100	100	0	0.903	0.973	0.945	1.010	1.500	0.969	0.906	120	670	4195	3819	-0.147	1991	2204	1883	1936	0
3	1	13	"PFM0090"	"M16407_5"	10300	26760	120	819	812	298	120	124	37	98	98	0	789	797	259	106	109	17	99	99	0	1.023	1.001	1.007	0.964	1.807	1.033	0.858	120	587	1382	1383	0.033	699	683	692	691	0
3	2	13	"PFM0095"	"M16853_1"	10490	26760	110	288	290	84	125	128	34	93	83	0	300	300	79	107	109	14	97	97	0	0.845	0.855	0.837	0.782	1.976	0.942	0.611	80	459	356	358	-0.244	163	193	165	193	0
3	3	13	"PFM0099"	"M17049_2"	10680	26760	120	1052	1029	368	125	130	36	100	99	0	882	883	249	108	109	16	100	100	0	1.198	1.166	1.158	1.098	1.546	1.223	0.872	120	554	1701	1679	0.260	927	774	904	775	0
3	4	13	"PFM0101"	"M17181_1"	10880	26760	110	372	378	142	120	124	44	96	90	0	262	270	85	104	107	16	96	95	0	1.595	1.554	1.420	1.511	2.106	1.755	0.601	80	445	410	424	0.673	252	158	258	166	0
3	5	13	"PFM0103"	"M17230_2"	11060	26760	150	123	125	39	118	124	49	14	1	0	100	101	15	103	105	16	12	1	0	-1.667	-3.500	2.400	2.337	3.623	61.594	0.002	156	646	2	5	Error	5	-3	7	-2	-50
3	6	13	"PFM0105"	"M17327_1"	11250	26760	110	404	404	121	113	122	50	98	91	0	459	449	152	105	107	14	95	93	0	0.822	0.846	0.841	0.819	1.570	0.814	0.729	80	429	645	635	-0.283	291	354	291	344	0
3	7	13	"PFM0123"	"M18924_1"	11440	26760	150	142	166	81	115	119	34	47	27	0	124	179	126	104	105	14	56	44	0	1.350	0.680	0.955	1.200	3.665	0.829	0.343	156	582	47	126	0.433	27	20	51	75	-50
3	8	13	"PFM0125"	"M18924_16"	11620	26760	120	590	577	165	117	125	61	98	97	0	1191	1091	361	104	105	14	100	99	0	0.435	0.466	0.449	0.481	1.772	0.434	0.818	120	504	1560	1447	-1.200	473	1087	460	987	0
3	9	13	"PFM0128"	"M18924_2"	11830	26770	100	2143	2212	1091	120	130	87	97	96	0	2156	2052	844	104	105	14	100	100	0	0.986	1.074	1.060	1.006	1.885	1.113	0.873	80	412	4075	4040	-0.021	2023	2052	2092	1948	0
3	10	13	"PFM0134"	"M19188_5"	12010	26760	90	180	185	52	119	122	40	63	30	0	172	163	40	103	103	14	86	76	0	0.884	1.100	1.069	1.023	2.773	1.310	0.270	52	371	130	126	-0.178	61	69	66	60	0
3	11	13	"PFM0138"	"M19559_4"	12200	26770	110	178	182	55	117	122	48	55	21	0	260	253	76	102	104	17	95	92	0	0.386	0.430	0.448	0.405	2.358	0.781	0.225	80	509	219	216	-1.373	61	158	65	151	0
3	12	13	"PFM0140"	"M196_2"	12380	26770	100	823	847	247	117	121	50	100	100	0	559	554	139	101	103	16	100	100	0	1.541	1.611	1.594	1.585	1.352	1.697	0.850	80	443	1164	1183	0.624	706	458	730	453	0
3	13	13	"PFM0160"	"M21368_2"	12580	26770	110	200	206	83	120	121	34	75	56	0	185	185	43	106	108	16	91	81	0	1.013	1.089	1.072	1.078	2.975	2.102	0.247	80	471	159	165	0.018	80	79	86	79	0
3	14	13	"PFM0162"	"M21439_1"	12760	26770	120	280	282	93	122	133	85	78	45	0	281	275	74	108	111	17	95	94	0	0.913	0.958	0.975	0.965	1.977	1.140	0.572	120	514	331	327	-0.131	158	173	160	167	0
3	15	13	"PFM0165"	"M21508_2"	12950	26770	130	577	563	173	119	133	103	98	90	0	683	628	199	104	105	16	98	97	0	0.791	0.847	0.807	0.873	1.843	0.833	0.786	120	542	1037	968	-0.338	458	579	444	524	0
3	16	13	"PFM0167"	"M2157_1"	13140	26770	110	282	287	88	121	131	98	78	31	0	233	234	58	104	105	15	98	96	0	1.248	1.277	1.335	1.351	2.199	3.511	0.211	80	502	290	296	0.320	161	129	166	130	0
3	17	13	"PFM0171"	"M21780_2"	13340	26770	110	586	592	183	119	123	36	100	98	0	813	771	233	102	104	15	100	100	0	0.657	0.707	0.703	0.692	1.463	0.674	0.814	80	456	1178	1142	-0.606	467	711	473	669	0
3	18	13	"PFM0173"	"M21780_4"	13530	26770	150	124	124	33	118	125	49	9	1	0	107	108	17	102	104	15	26	7	0	1.200	1.000	1.929	1.745	3.225	8.671	0.091	156	567	11	12	0.263	6	5	6	6	-50
3	19	13	"PFM0202"	"M23550_4"	13720	26770	120	2114	2035	613	122	130	55	100	100	0	899	803	313	101	102	14	97	97	0	2.496	2.725	2.681	3.102	1.824	2.634	0.857	120	475	2790	2615	1.320	1992	798	1913	702	0
3	20	13	"PFM0204"	"M23550_7"	13910	26770	150	136	140	37	118	123	39	30	9	0	109	111	21	102	102	13	38	21	0	2.571	2.444	1.773	1.562	3.771	5.412	0.025	156	616	25	31	1.363	18	7	22	9	-50
3	21	13	"PFM0209"	"M24104_1"	14090	26770	110	277	279	86	118	123	39	92	86	0	353	358	120	103	105	23	100	98	0	0.636	0.631	0.651	0.625	1.948	0.649	0.629	80	451	409	416	-0.653	159	250	161	255	0
3	22	13	"PFM0211"	"M24315_1"	14280	26770	110	409	418	118	115	124	51	100	97	0	407	401	117	103	106	24	100	100	0	0.967	1.017	1.040	1.036	1.611	0.980	0.689	80	497	598	601	-0.048	294	304	303	298	0
3	1	14	"PFM0214"	"M24561_16"	10290	26950	120	277	289	85	117	123	40	96	89	0	291	281	90	108	109	14	95	92	0	0.874	0.994	0.974	1.056	1.951	1.029	0.604	120	505	343	345	-0.194	160	183	172	173	0
3	2	14	"PFM0216"	"M24561_22"	10470	26950	120	228	233	72	122	127	42	85	61	0	440	463	160	107	108	15	98	97	0	0.318	0.312	0.322	0.307	2.082	0.287	0.504	120	485	439	467	-1.651	106	333	111	356	0
3	3	14	"PFM0675"	"M49210_1"	10670	26950	120	140	153	55	123	129	40	30	15	0	199	196	46	108	110	16	92	89	0	0.187	0.341	0.406	0.398	3.766	0.686	0.052	120	530	108	118	-2.420	17	91	30	88	0
3	4	14	"PFM0678"	"M49439_1"	10870	26950	110	146	151	43	121	128	54	28	3	0	184	188	44	106	119	191	2	0	0	0.321	0.366	0.392	0.442	3.065	1.013	0.067	80	520	103	112	-1.642	25	78	30	82	0
3	5	14	"PFM0682"	"M49680_3"	11070	26960	120	140	149	65	121	131	65	15	2	0	246	255	63	104	117	190	25	0	0	0.134	0.185	0.249	0.224	2.789	0.184	0.400	120	526	161	179	-2.902	19	142	28	151	0
3	6	14	"PFM0685"	"M50030_1"	11260	26960	120	489	497	156	119	124	37	98	96	0	440	430	122	105	106	14	100	99	0	1.104	1.163	1.163	1.133	1.561	1.191	0.812	120	478	705	703	0.143	370	335	378	325	0
3	7	14	"PFM0689"	"M50253_2"	11430	26960	120	182	196	71	114	120	39	70	44	0	334	329	75	103	104	13	100	100	0	0.294	0.363	0.332	0.307	2.261	0.360	0.261	120	447	299	308	-1.764	68	231	82	226	0
3	8	14	"PFM0691"	"M50721_1"	11620	26960	120	180	187	58	117	128	67	48	15	0	165	168	35	103	105	18	88	82	0	1.016	1.077	1.110	1.096	2.695	2.619	0.178	120	496	125	135	0.023	63	62	70	65	0
3	9	14	"PFM0712"	"M52704_3"	11820	26950	150	121	127	41	122	135	85	2	0	0	109	110	19	104	106	18	25	7	0	-0.200	0.833	2.142	1.825	3.401	22.664	0.024	156	615	4	11	Error	-1	5	5	6	-50
3	10	14	"PFM0715"	"M5299_1"	12000	26960	120	555	569	195	121	129	72	98	95	0	532	520	129	104	106	15	100	100	0	1.014	1.077	1.082	1.015	1.473	1.169	0.843	120	476	862	864	0.020	434	428	448	416	0
3	11	14	"PFM0718"	"M53027_1"	12190	26960	120	237	260	148	115	120	38	85	67	0	263	269	76	102	104	17	98	96	0	0.758	0.868	0.688	0.678	2.715	1.588	0.286	120	505	283	312	-0.400	122	161	145	167	0
3	12	14	"PFM0720"	"M53181_3"	12400	26960	120	594	595	234	117	123	42	95	94	0	661	622	215	104	106	17	100	100	0	0.856	0.923	0.926	0.888	1.817	0.947	0.829	120	483	1034	996	-0.224	477	557	478	518	0
3	13	14	"PFM0722"	"M53240_1"	12570	26960	120	454	453	147	124	134	92	95	82	0	439	429	115	114	116	20	98	97	0	1.015	1.044	1.040	0.984	1.766	1.321	0.579	120	556	655	644	0.022	330	325	329	315	0
3	14	14	"PFM0726"	"M53565_1"	12810	26970	150	132	139	52	123	132	92	5	1	0	118	124	26	111	114	19	33	14	0	1.286	1.231	2.518	2.093	4.536	11.372	0.030	156	603	16	29	0.363	9	7	16	13	-50
3	15	14	"PFM0746"	"M54626_1"	12970	26960	120	744	709	253	118	131	110	95	93	0	1436	1433	435	102	103	13	100	100	0	0.469	0.444	0.430	0.416	1.633	0.446	0.834	120	435	1960	1922	-1.092	626	1334	591	1331	0
3	16	14	"PFM0749"	"M5464_1"	13140	26960	100	619	601	187	120	134	109	97	90	0	476	460	126	105	106	14	100	100	0	1.345	1.355	1.352	1.340	1.638	1.379	0.811	80	416	870	836	0.428	499	371	481	355	0
3	17	14	"PFM0753"	"M55240_4"	13340	26960	150	119	129	57	120	127	61	8	3	0	100	100	19	104	105	14	17	3	0	0.250	-2.250	1.899	1.722	4.126	24.590	0.009	156	667	-5	5	-2.000	-1	-4	9	-4	-50
3	18	14	"PFM0758"	"M55479_1"	13540	26950	150	129	131	37	118	129	70	7	0	0	109	112	23	102	104	15	34	13	0	1.571	1.300	2.000	1.782	3.968	19.139	0.023	156	563	18	23	0.652	11	7	13	10	-50
3	19	14	"PFM0761"	"M55746_2"	13720	26960	100	157	160	46	118	124	42	45	17	0	156	156	27	103	103	14	97	83	0	0.736	0.792	0.921	0.781	2.775	2.921	0.144	80	401	92	95	-0.443	39	53	42	53	0
3	20	14	"PFM0763"	"M55888_10"	13920	26960	120	1627	1625	568	116	120	33	100	100	0	973	935	264	102	103	15	100	100	0	1.735	1.812	1.829	1.735	1.459	1.909	0.912	120	554	2382	2342	0.795	1511	871	1509	833	0
3	21	14	"PFM0787"	"M57062_3"	14100	26950	110	284	290	90	120	124	37	95	85	0	161	159	32	102	104	22	85	63	0	2.780	2.982	2.940	2.972	2.932	3.836	0.427	80	463	223	227	1.475	164	59	170	57	0
3	22	14	"PFM0790"	"M57295_1"	14300	26950	150	125	127	38	117	122	37	21	6	0	99	101	18	102	104	18	12	4	0	-2.667	-10.000	2.274	1.908	4.035	66.569	0.001	156	927	5	9	Error	8	-3	10	-1	-50
3	1	15	"PFM0798"	"M57785_5"	10300	27130	150	130	149	92	123	126	43	25	7	0	108	136	256	110	111	17	13	5	0	-3.500	1.000	3.000	2.590	4.131	0.363	0.472	156	726	5	52	Error	7	-2	26	26	-50
3	2	15	"PFM0800"	"M58024_1"	10480	27130	130	178	184	54	124	130	60	45	12	0	233	231	67	108	109	16	91	90	0	0.432	0.488	0.568	0.563	2.933	1.213	0.134	120	467	179	183	-1.211	54	125	60	123	0
3	3	15	"PFM0804"	"M58298_1"	10680	27140	150	124	125	34	121	128	56	6	0	0	101	103	17	107	109	16	8	1	0	-0.500	-1.000	1.632	1.924	3.078	24.019	0.005	156	607	-3	0	Error	3	-6	4	-4	-50
3	4	15	"PFM0807"	"M58361_1"	10850	27140	110	448	434	130	117	128	90	96	85	0	1663	1573	425	107	111	44	100	100	0	0.213	0.216	0.217	0.198	1.777	0.197	0.582	80	452	1887	1783	-2.233	331	1556	317	1466	0
3	5	15	"PFN0316"	"N134_30"	11040	27130	110	365	374	122	122	130	65	95	82	0	256	256	61	107	123	196	21	0	0	1.631	1.691	1.765	1.624	1.782	0.406	0.239	80	513	392	401	0.706	243	149	252	149	0
3	6	15	"PFN0318"	"N134_34"	11250	27140	120	437	442	158	124	132	60	94	89	0	410	395	113	105	107	17	100	100	0	1.026	1.097	1.068	1.047	1.721	1.196	0.756	120	508	618	608	0.037	313	305	318	290	0
3	7	15	"PFN0320"	"N134_41"	11430	27140	130	169	177	54	118	129	62	40	10	0	306	316	84	103	106	15	100	99	0	0.251	0.277	0.345	0.262	2.632	0.346	0.123	120	495	254	272	-1.993	51	203	59	213	0
3	8	15	"PFN0324"	"N134_45"	11630	27140	120	1924	2006	559	119	134	80	100	100	0	1523	1507	438	103	106	20	100	100	0	1.271	1.344	1.319	1.353	1.281	1.339	0.908	120	464	3225	3291	0.346	1805	1420	1887	1404	0
3	9	15	"PFN0326"	"N134_5"	11810	27140	120	490	470	137	125	133	66	98	89	0	406	400	88	103	106	19	100	100	0	1.205	1.162	1.217	1.093	1.619	1.295	0.760	120	474	668	642	0.269	365	303	345	297	0
3	10	15	"PFN0328"	"N134_57"	12010	27140	150	139	141	36	121	135	261	0	0	0	124	124	21	103	104	14	58	38	0	0.857	0.952	1.292	1.373	3.420	50.611	0.071	156	524	39	41	-0.222	18	21	20	21	-50
3	11	15	"PFN0346"	"N134_93"	12200	27140	150	122	125	38	117	122	39	19	5	0	105	107	17	102	103	13	30	12	0	1.667	1.600	2.500	2.300	4.110	23.707	0.009	156	494	8	13	0.737	5	3	8	5	-50
3	12	15	"PFN0348"	"N134_96"	12390	27140	150	119	125	37	117	125	47	14	4	0	102	103	15	106	107	18	9	0	0	-0.500	-2.667	2.233	2.207	3.745	110.278	0.001	156	549	-2	5	Error	2	-4	8	-3	-50
3	13	15	"PFN0350"	"N135_1"	12590	27150	100	168	173	61	123	128	47	47	18	0	180	191	46	115	116	19	92	85	0	0.692	0.658	0.637	0.653	3.068	2.428	0.102	80	377	110	126	-0.531	45	65	50	76	0
3	14	15	"PFN0353"	"N135_14"	12760	27140	130	480	482	136	121	124	43	100	100	0	473	450	138	110	111	18	100	100	0	0.989	1.062	1.071	1.099	1.534	1.114	0.787	120	544	722	701	-0.016	359	363	361	340	0
3	15	15	"PFN0355"	"N135_17"	12950	27140	110	446	438	137	119	121	32	100	97	0	317	308	93	103	115	191	58	1	0	1.528	1.556	1.669	1.543	1.656	1.647	0.753	80	476	541	524	0.612	327	214	319	205	0
3	16	15	"PFN0357"	"N135_2"	13150	27150	110	216	219	73	123	129	45	75	53	0	221	222	51	104	117	189	10	0	0	0.795	0.814	0.866	0.709	2.864	0.050	0.021	80	489	210	214	-0.331	93	117	96	118	0
3	17	15	"PFN0375"	"N136_7"	13330	27150	120	1851	1802	564	120	128	61	100	100	0	732	726	201	105	106	15	100	100	0	2.761	2.709	2.741	2.687	1.389	2.824	0.891	120	467	2358	2303	1.465	1731	627	1682	621	0
3	18	15	"PFN0377"	"N137_11"	13530	27150	120	1210	1184	455	118	126	64	100	99	0	810	748	285	103	105	15	97	96	0	1.545	1.653	1.616	1.770	2.078	1.706	0.848	120	476	1799	1711	0.627	1092	707	1066	645	0
3	19	15	"PFN0379"	"N137_15"	13700	27150	120	213	230	108	117	124	38	85	62	0	138	142	29	103	105	24	68	34	0	2.743	2.897	2.443	2.421	3.248	4.743	0.126	120	536	131	152	1.456	96	35	113	39	0
3	20	15	"PFN0383"	"N137_20"	13920	27160	100	131	138	41	117	123	43	26	7	0	155	156	32	103	105	17	90	71	0	0.269	0.396	0.600	0.493	3.577	1.977	0.052	80	371	66	74	-1.893	14	52	21	53	0
3	21	15	"PFN0385"	"N137_22"	14090	27150	120	503	510	156	121	127	44	99	97	0	1660	1639	490	105	106	16	100	100	0	0.246	0.254	0.254	0.249	1.473	0.242	0.827	120	504	1937	1923	-2.025	382	1555	389	1534	0
3	22	15	"PFN0387"	"N137_25"	14280	27150	100	146	155	49	118	120	35	43	26	0	174	170	31	103	105	13	97	90	0	0.394	0.552	0.741	0.589	2.960	1.814	0.087	80	453	99	104	-1.342	28	71	37	67	0
3	1	16	"PFN0405"	"N137_9"	10300	27330	120	354	352	104	118	124	44	95	89	0	289	280	66	109	110	17	99	98	0	1.311	1.368	1.328	1.328	1.839	1.505	0.731	120	568	416	405	0.391	236	180	234	171	0
3	2	16	"PFN0407"	"N138_101"	10490	27320	150	129	129	35	122	127	54	9	0	0	111	113	20	108	109	15	26	9	0	2.333	1.400	1.347	1.657	4.271	26.282	0.012	156	576	10	12	1.222	7	3	7	5	-50
3	3	16	"PFN0410"	"N138_105"	10670	27330	120	460	461	154	122	127	48	96	95	0	1286	1276	392	106	108	16	100	100	0	0.286	0.290	0.284	0.271	1.628	0.286	0.791	120	468	1518	1509	-1.804	338	1180	339	1170	0
3	4	16	"PFN0413"	"N138_15"	10860	27320	110	143	152	52	116	127	85	13	1	0	167	169	34	104	108	41	72	27	0	0.429	0.554	0.619	0.538	3.312	10.127	0.055	80	520	90	101	-1.222	27	63	36	65	0
3	5	16	"PFN0416"	"N138_21"	11060	27340	110	156	172	94	121	123	36	46	16	0	174	171	33	104	106	15	91	87	0	0.500	0.761	0.609	0.621	2.935	3.792	0.062	80	506	105	118	-1.000	35	70	51	67	0
3	6	16	"PFN0418"	"N138_26"	11250	27330	120	321	324	98	122	128	46	95	88	0	336	341	91	104	105	14	100	99	0	0.858	0.852	0.847	0.832	1.848	0.917	0.574	120	521	431	439	-0.221	199	232	202	237	0
3	7	16	"PFN0821"	"N159_40"	11440	27320	130	593	587	182	119	129	61	99	97	0	986	956	328	104	106	16	100	99	0	0.537	0.549	0.547	0.565	1.628	0.531	0.818	120	541	1356	1320	-0.896	474	882	468	852	0
3	8	16	"PFN0823"	"N159_45"	11630	27330	150	135	137	37	118	126	55	14	1	0	114	116	21	104	106	17	35	15	0	1.700	1.583	1.786	1.829	3.976	15.318	0.015	156	593	27	31	0.766	17	10	19	12	-50
3	9	16	"PFN0826"	"N159_51"	11820	27350	150	129	135	44	123	136	243	0	0	0	116	116	20	104	106	16	39	12	0	0.500	1.000	1.750	1.566	4.192	55.570	0.060	156	608	18	24	-1.000	6	12	12	12	-50
3	10	16	"PFN0828"	"N159_7"	12010	27330	120	296	329	145	124	138	275	27	3	0	362	369	125	103	104	15	100	100	0	0.664	0.771	0.732	0.677	1.893	12.264	0.058	120	471	431	471	-0.591	172	259	205	266	0
3	11	16	"PFN0830"	"N161_2"	12190	27330	130	498	504	138	119	124	42	100	99	0	355	369	97	103	104	16	100	100	0	1.504	1.447	1.448	1.434	1.450	1.526	0.792	120	520	631	651	0.589	379	252	385	266	0
3	12	16	"PFN0833"	"N162_3"	12380	27330	140	182	185	51	119	125	44	63	27	0	267	265	64	104	105	17	98	97	0	0.387	0.410	0.413	0.369	2.411	0.468	0.237	156	543	226	227	-1.371	63	163	66	161	0
3	13	16	"PFN0859"	"N168_1"	12580	27330	120	150	153	42	119	125	40	42	12	0	270	267	65	106	107	16	99	97	0	0.189	0.211	0.279	0.264	2.396	0.214	0.115	120	559	195	195	-2.403	31	164	34	161	0
3	14	16	"PFN0861"	"N168_12"	12770	27330	100	1037	1007	359	115	121	34	100	98	0	1336	1268	380	103	104	13	100	100	0	0.748	0.766	0.804	0.725	1.550	0.776	0.863	80	442	2155	2057	-0.419	922	1233	892	1165	0
3	15	16	"PFN0863"	"N168_17"	12960	27340	100	124	131	38	116	122	46	16	5	0	278	271	62	103	104	14	100	97	0	0.046	0.089	0.198	0.185	2.877	0.082	0.028	80	417	183	183	-4.451	8	175	15	168	0
3	16	16	"PFN0866"	"N168_23"	13140	27340	120	212	214	69	119	126	48	70	46	0	160	160	39	106	118	188	0	0	0	1.722	1.759	1.863	1.672	2.867	3.838	0.221	120	491	147	149	0.784	93	54	95	54	0
3	17	16	"PFN0870"	"N168_29"	13340	27330	150	121	126	38	115	120	36	22	7	0	103	104	15	105	106	14	14	5	0	-3.000	-11.000	2.182	2.050	4.119	26.318	0.006	156	601	4	10	Error	6	-2	11	-1	-50
3	18	16	"PFN0873"	"N168_32"	13530	27340	130	184	192	64	117	127	68	47	11	0	197	198	43	102	103	15	97	94	0	0.705	0.781	0.786	0.738	2.324	1.267	0.327	120	523	162	171	-0.504	67	95	75	96	0
3	19	16	"PFN0901"	"N175_10"	13710	27340	120	793	769	279	120	130	74	99	99	0	1233	1237	340	103	106	24	100	100	0	0.596	0.572	0.578	0.540	1.539	0.584	0.763	120	476	1803	1783	-0.748	673	1130	649	1134	0
3	20	16	"PFN0903"	"N175_12"	13920	27320	150	130	132	41	119	125	48	16	5	0	112	117	26	105	107	24	25	7	0	1.571	1.083	1.829	1.951	3.488	8.474	0.048	156	487	18	25	0.652	11	7	13	12	-50
3	21	16	"PFN0908"	"N175_3"	14080	27340	150	118	122	36	119	126	44	12	1	0	104	109	19	105	106	15	26	9	0	1.000	0.750	1.607	1.469	3.346	3.979	0.123	156	470	-2	7	0.000	-1	-1	3	4	-50
3	22	16	"PFN0910"	"N175_8"	14290	27340	120	522	553	164	118	121	38	100	99	0	505	469	130	102	103	14	100	100	0	1.002	1.185	1.197	1.187	1.596	1.217	0.800	120	619	807	802	0.004	404	403	435	367	0
3	1	17	"PFN0912"	"N176_2"	10290	27520	100	498	512	151	116	122	33	100	98	0	393	399	99	107	108	14	100	100	0	1.336	1.356	1.270	1.321	1.567	1.420	0.769	80	420	668	688	0.418	382	286	396	292	0
3	2	17	"PFN0914"	"N176_4"	10470	27520	120	182	190	58	120	124	34	73	42	0	258	263	64	109	111	14	99	97	0	0.416	0.455	0.423	0.419	2.525	0.463	0.322	120	541	211	224	-1.265	62	149	70	154	0
3	3	17	"PFN0936"	"N181_8"	10670	27520	120	261	264	80	121	126	38	90	79	0	342	339	85	109	110	15	100	100	0	0.601	0.622	0.642	0.556	2.077	0.665	0.646	120	485	373	373	-0.735	140	233	143	230	0
3	4	17	"PFN0938"	"N182_2"	10850	27520	110	230	234	61	116	120	36	90	77	0	201	198	40	105	106	16	98	92	0	1.188	1.269	1.385	1.294	2.090	1.531	0.465	80	522	210	211	0.248	114	96	118	93	0
3	5	17	"PFN0940"	"N182_5"	11060	27490	90	171	257	282	119	125	40	61	30	0	118	121	23	106	108	18	36	15	0	4.333	9.200	3.099	3.095	4.553	30.195	0.040	52	355	64	153	2.115	52	12	138	15	0
3	6	17	"PFN0947"	"N185_15"	11240	27520	120	448	470	153	122	125	39	99	98	0	290	288	74	105	106	16	98	97	0	1.762	1.902	1.853	1.908	1.952	2.222	0.661	120	494	511	531	0.817	326	185	348	183	0
3	7	17	"PFN0951"	"N185_4"	11420	27530	120	259	263	85	121	123	39	85	75	0	341	338	109	103	103	14	98	97	0	0.580	0.604	0.657	0.555	2.173	0.647	0.537	120	532	376	377	-0.786	138	238	142	235	0
3	8	17	"PFN0953"	"N185_6"	11630	27520	120	289	315	177	119	121	35	94	89	0	250	250	72	105	106	15	96	95	0	1.172	1.352	1.219	1.164	2.213	2.075	0.467	120	535	315	341	0.229	170	145	196	145	0
3	9	17	"PFF1635"	"F64095_4"	11810	27520	80	194	202	73	119	128	48	63	44	0	149	194	97	104	106	14	86	71	0	1.667	0.922	1.039	0.955	3.983	0.951	0.359	52	285	120	173	0.737	75	45	83	90	0
3	10	17	"PFF1651"	"F64732_1"	11990	27520	110	1039	1045	317	126	132	47	100	100	0	1187	1103	325	104	108	36	100	100	0	0.843	0.920	0.924	0.921	1.476	0.866	0.804	80	486	1996	1918	-0.246	913	1083	919	999	0
3	11	17	"PFF1691"	"F66430_1"	12210	27530	100	153	161	43	120	123	36	48	27	0	163	162	35	103	105	17	85	75	0	0.550	0.695	0.768	0.744	3.155	2.445	0.096	80	423	93	100	-0.862	33	60	41	59	0
3	12	17	"PFF1706"	"F67045_1"	12390	27520	150	118	133	63	120	125	47	18	6	0	104	107	22	104	106	19	19	5	0	100000.000	4.333	2.696	2.133	4.159	12.483	0.045	156	514	-2	16	16.610	-2	0	13	3	-50
3	13	17	"PFF1770"	"F69174_1"	12570	27530	110	510	489	191	119	125	54	95	91	0	550	557	196	105	107	20	98	98	0	0.879	0.819	0.812	0.762	2.251	0.831	0.765	80	394	836	822	-0.187	391	445	370	452	0
3	14	17	"PFF1856"	"F72113_1"	12760	27530	130	2537	2439	881	120	126	46	100	99	0	2340	2317	703	104	106	16	100	100	0	1.081	1.048	1.083	0.971	1.653	1.082	0.886	120	610	4653	4532	0.112	2417	2236	2319	2213	0
3	15	17	"PFC0253"	"C664"	13000	27520	150	134	170	106	121	126	48	30	17	0	116	158	95	106	107	15	46	37	0	1.300	0.942	1.055	1.238	3.657	1.488	0.403	156	560	23	101	0.379	13	10	49	52	-50
3	16	17	"PFC0263"	"C68"	13140	27530	120	259	269	87	118	123	49	90	70	0	145	146	34	110	110	14	75	57	0	4.029	4.194	3.564	3.822	2.359	5.365	0.282	120	334	176	187	2.010	141	35	151	36	0
3	17	17	"PFC0294"	"C735"	13340	27530	150	154	277	574	116	119	33	55	32	0	136	193	297	107	109	17	62	42	0	1.310	1.872	1.921	1.892	4.205	2.147	0.709	156	527	67	247	0.390	38	29	161	86	-100
3	18	17	"PFC0298"	"C739"	13520	27530	110	157	162	44	117	127	74	21	3	0	155	159	40	104	105	16	81	70	0	0.784	0.818	0.807	0.876	2.920	5.754	0.101	80	427	91	100	-0.350	40	51	45	55	0
3	19	17	"PFC0301"	"C741"	13720	27530	120	277	290	115	119	129	73	85	54	0	286	292	80	104	105	15	97	96	0	0.868	0.910	0.857	0.849	1.809	2.483	0.770	120	493	340	359	-0.204	158	182	171	188	0
3	20	17	"PFL0015"	"L1_3"	13890	27500	150	126	137	61	118	122	40	25	7	0	111	116	26	104	106	26	25	8	0	1.143	1.583	2.053	1.826	3.436	6.807	0.062	156	514	15	31	0.193	8	7	19	12	-50
3	21	17	"PFM0073"	"M15459_3"	14100	27520	150	128	137	55	119	123	33	30	10	0	116	122	31	102	105	27	31	13	0	0.643	0.900	1.379	1.430	3.852	4.612	0.015	156	476	23	38	-0.637	9	14	18	20	-50
3	22	17	"PFM0096"	"M16857_1"	14270	27520	110	1005	1006	259	119	123	37	100	100	0	837	808	230	102	106	42	100	100	0	1.205	1.256	1.249	1.282	1.456	1.182	0.831	80	458	1621	1593	0.270	886	735	887	706	0
3	1	18	"PFM0259"	"M26257_1"	10290	27700	100	184	193	67	122	128	40	60	36	0	552	560	187	111	112	14	100	98	0	0.141	0.158	0.165	0.148	2.589	0.159	0.387	80	426	503	520	-2.830	62	441	71	449	0
3	2	18	"PFM0321"	"M31208_3"	10450	27700	80	172	174	54	121	123	30	59	38	0	364	362	69	109	110	13	100	100	0	0.200	0.209	0.206	0.172	3.056	0.191	0.225	52	291	306	306	-2.322	51	255	53	253	0
3	3	18	"PFM0389"	"M3590_2"	10680	27700	150	123	160	246	123	128	41	17	5	0	114	116	18	112	113	15	23	7	0	0.000	9.250	2.100	2.399	3.990	32.826	0.106	156	693	2	41	Error	0	2	37	4	-50
3	4	18	"PFM0523"	"M42640_1"	10860	27700	110	257	263	79	120	125	53	88	62	0	338	328	70	108	109	14	98	98	0	0.596	0.650	0.584	0.582	2.195	0.768	0.474	80	488	367	363	-0.747	137	230	143	220	0
3	5	18	"PFD0044"	"D13561_3"	11060	27700	100	156	177	76	121	132	89	21	7	0	139	138	31	108	110	18	70	46	0	1.129	1.867	1.634	1.575	3.410	38.006	0.021	80	468	66	86	0.175	35	31	56	30	0
3	6	18	"PFD0057"	"D15909_4"	11230	27700	120	318	336	109	123	126	43	95	91	0	272	266	65	107	109	18	97	95	0	1.182	1.340	1.265	1.368	1.827	1.532	0.656	120	527	360	372	0.241	195	165	213	159	0
3	7	18	"PFD0156"	"D17715_93"	11420	27700	110	397	392	101	123	126	42	97	93	0	322	320	40	106	107	14	100	100	0	1.269	1.257	1.214	1.126	1.853	1.463	0.728	80	421	490	483	0.343	274	216	269	214	0
3	8	18	"PFD0171"	"D21102_1"	11600	27700	100	1216	1157	337	125	129	45	100	100	0	700	658	231	105	107	18	95	92	0	1.834	1.866	1.854	1.982	1.664	1.870	0.874	80	430	1686	1585	0.875	1091	595	1032	553	0
3	9	18	"PFD0194"	"D23657_11"	11800	27700	80	151	153	38	120	133	61	25	0	0	132	132	16	103	105	18	67	40	0	1.069	1.138	1.524	1.528	3.030	13.839	0.021	52	328	60	62	0.096	31	29	33	29	0
3	10	18	"PFD0273"	"D33539_50"	12000	27700	150	131	150	86	124	131	51	17	6	0	107	121	55	103	106	31	13	8	0	1.750	1.444	2.364	2.324	4.536	2.607	0.218	156	696	11	44	0.807	7	4	26	18	-50
3	11	18	"IAX099I"	"Y_IAX099I"	12200	27720	150	119	125	37	124	127	37	17	3	0	104	105	17	106	110	35	2	0	0	2.500	-1.000	1.833	1.821	3.408	26.904	0.005	156	545	-7	0	1.322	-5	-2	1	-1	-50
3	12	18	"ICX188I"	"Y_ICX188I"	12390	27700	150	113	117	33	120	126	44	8	1	0	100	101	16	107	109	17	8	0	0	1.000	0.500	1.667	1.796	3.095	15.751	0.019	156	417	-14	-9	0.000	-7	-7	-3	-6	-50
3	13	18	"IEX355I"	"Y_IEX355I"	12570	27700	150	115	120	37	117	123	49	11	1	0	101	101	16	106	107	17	7	0	0	0.400	-0.600	1.846	1.789	3.763	23.390	0.008	156	466	-7	-2	-1.322	-2	-5	3	-5	-50
3	14	18	"IGX361I"	"Y_IGX361I"	12770	27710	150	120	128	41	120	126	46	18	3	0	107	110	19	106	108	17	21	6	0	0.000	2.000	2.556	2.395	3.590	21.924	0.007	156	563	1	12	Error	0	1	8	4	-50
3	15	18	"IIX063I"	"Y_IIX063I"	12960	27710	150	121	128	41	121	127	43	16	2	0	97	99	16	108	109	15	6	3	0	0.000	-0.778	1.667	1.749	3.212	26.506	0.012	156	480	-11	-2	Error	0	-11	7	-9	-50
3	16	18	"IKX121I"	"Y_IKX121I"	13150	27710	150	126	130	41	118	120	35	21	10	0	105	108	18	108	108	15	15	6	0	-2.667	100000.000	2.909	2.327	4.045	33.827	0.004	156	398	5	12	Error	8	-3	12	0	-50
3	17	18	"Z_1_50"	"Z_1_50"	13300	27690	150	131	137	40	119	122	35	25	11	0	127	130	28	109	110	18	48	25	0	0.667	0.857	1.357	1.365	4.358	5.502	0.026	156	496	30	39	-0.585	12	18	18	21	-50
3	18	18	"Z_1_70"	"Z_1_70"	13520	27710	120	285	294	100	123	129	53	89	74	0	388	363	122	108	110	18	95	95	0	0.579	0.671	0.639	0.629	2.192	0.661	0.623	120	508	442	426	-0.789	162	280	171	255	0
3	19	18	"Z_1_90"	"Z_1_90"	13700	27710	110	797	797	251	119	123	47	100	98	0	1355	1244	377	106	108	17	100	100	0	0.543	0.596	0.557	0.588	1.373	0.546	0.853	80	485	1927	1816	-0.881	678	1249	678	1138	0
3	20	18	"Z_2_10"	"Z_2_10"	13920	27710	150	118	119	32	118	122	37	12	1	0	106	108	16	105	108	25	10	0	0	0.000	0.333	1.900	1.736	3.763	8.928	0.015	156	637	1	4	Error	0	1	1	3	-50
3	21	18	"Z_2_30"	"Z_2_30"	14110	27700	150	128	129	39	119	122	34	19	7	0	115	120	27	103	106	25	30	8	0	0.750	0.588	1.538	1.630	3.334	5.337	0.010	156	558	21	27	-0.415	9	12	10	17	-50
3	22	18	"Z_2_50"	"Z_2_50"	14280	27720	120	5230	4960	2044	117	121	34	99	99	0	12476	11437	3745	104	108	38	100	100	0	0.413	0.427	0.424	0.382	1.765	0.431	0.908	120	570	17485	16176	-1.275	5113	12372	4843	11333	0
3	1	19	"Z_3_90"	"Z_3_90"	10290	27890	120	11288	10682	3541	124	129	42	100	100	0	6824	6321	2086	112	116	31	100	100	0	1.663	1.700	1.742	1.729	1.437	1.726	0.932	120	480	17876	16767	0.734	11164	6712	10558	6209	0
3	2	19	"Z_4_10"	"Z_4_10"	10440	27890	150	131	134	38	126	129	36	19	5	0	113	114	16	112	113	15	17	4	0	5.000	4.000	2.045	2.176	3.739	0.002	0.000	156	659	6	10	2.322	5	1	8	2	-50
3	3	19	"Z_4_30"	"Z_4_30"	10680	27890	150	125	130	37	126	129	40	17	3	0	105	107	17	112	114	16	10	1	0	0.143	-0.800	2.031	1.764	3.756	18.548	0.011	156	662	-8	-1	-2.807	-1	-7	4	-5	-50
3	4	19	"Z_4_50"	"Z_4_50"	10860	27900	110	742	729	208	123	129	45	100	100	0	1283	1260	288	110	111	14	100	100	0	0.528	0.527	0.527	0.509	1.378	0.530	0.866	80	452	1792	1756	-0.922	619	1173	606	1150	0
3	5	19	"Z_4_70"	"Z_4_70"	11060	27900	100	1463	1522	434	126	135	88	100	100	0	2940	2958	780	110	113	20	100	100	0	0.472	0.490	0.476	0.481	1.349	0.474	0.899	80	424	4167	4244	-1.082	1337	2830	1396	2848	0
3	6	19	"Z_4_90"	"Z_4_90"	11230	27900	110	3362	3296	970	122	124	36	100	100	0	7379	6985	1976	113	114	20	100	100	0	0.446	0.462	0.464	0.457	1.285	0.448	0.943	80	478	10506	10046	-1.165	3240	7266	3174	6872	0
3	7	19	"Z_6_30"	"Z_6_30"	11440	27890	150	131	135	46	123	126	40	19	4	0	111	112	18	110	111	17	19	4	0	8.000	6.000	2.455	2.316	4.358	34.467	0.004	156	632	9	14	3.000	8	1	12	2	-50
3	8	19	"Z_6_50"	"Z_6_50"	11630	27890	150	121	127	40	124	130	45	12	3	0	104	108	26	108	111	23	10	4	0	0.750	100000.000	1.805	1.552	3.891	10.465	0.021	156	582	-7	3	-0.415	-3	-4	3	0	-50
3	9	19	"Z_6_70"	"Z_6_70"	11810	27900	150	142	143	39	124	137	63	12	0	0	136	139	31	107	112	25	56	26	0	0.621	0.594	1.041	1.185	3.505	5.010	0.044	156	608	47	51	-0.688	18	29	19	32	-50
3	10	19	"Z_6_90"	"Z_6_90"	11990	27900	120	151	168	84	124	131	55	28	10	0	198	209	74	106	108	16	97	92	0	0.293	0.427	0.500	0.494	3.132	1.527	0.066	120	476	119	147	-1.769	27	92	44	103	0
3	11	19	"Z_7_10"	"Z_7_10"	12200	27890	150	133	148	76	122	127	40	26	7	0	109	113	24	110	111	15	21	10	0	-11.000	8.667	1.964	1.961	4.688	79.737	0.001	156	566	10	29	Error	11	-1	26	3	-50
3	12	19	"Z_7_30"	"Z_7_30"	12400	27900	150	149	159	79	123	129	43	34	10	0	132	133	25	112	113	15	60	32	0	1.300	1.714	1.513	1.459	3.190	14.931	0.022	156	483	46	57	0.379	26	20	36	21	-50
3	13	19	"PFI17646"	"oPFI17646"	12560	27890	120	358	363	106	120	125	43	100	92	0	229	228	53	108	110	16	97	94	0	1.967	2.025	1.949	2.036	1.922	2.389	0.618	120	392	359	363	0.976	238	121	243	120	0
3	14	19	"PFN0256"	"oPFN0256"	12750	27900	120	602	590	162	121	125	35	100	99	0	320	322	80	111	112	16	100	100	0	2.301	2.223	2.221	2.260	1.535	2.487	0.761	120	505	690	680	1.203	481	209	469	211	0
3	15	19	"PFG0021"	"oPFG0021"	12970	27890	150	127	130	33	121	128	43	15	2	0	113	114	17	109	111	16	25	5	0	1.500	1.800	1.524	1.590	3.339	14.312	0.025	156	603	10	14	0.585	6	4	9	5	-50
3	16	19	"PFF72433"	"oPFF72433"	13160	27910	150	140	144	44	120	128	46	23	5	0	118	120	20	106	107	16	39	16	0	1.667	1.714	2.167	2.076	4.549	16.491	0.016	156	588	32	38	0.737	20	12	24	14	-50
3	17	19	"PFJ12787"	"oPFJ12787"	13380	27900	150	136	502	2112	124	129	49	20	7	0	111	282	1289	106	110	28	19	7	0	2.400	2.148	2.585	2.359	3.944	3.216	0.340	156	622	17	554	1.263	12	5	378	176	-50
3	18	19	"PFG0023"	"oPFG0023"	13520	27900	120	4832	4996	2097	124	132	55	100	100	0	3130	3210	1763	107	110	16	100	100	0	1.557	1.570	1.625	1.628	1.306	1.543	0.928	120	475	7731	7975	0.639	4708	3023	4872	3103	0
3	19	19	"PFJ12789"	"oPFJ12789"	13720	27900	80	174	235	227	121	127	42	53	38	0	146	180	147	108	110	15	73	61	0	1.395	1.583	1.810	1.773	3.652	1.956	0.551	52	334	91	186	0.480	53	38	114	72	0
3	20	19	"PFBL B0077"	"oPFBLOB0077"	13910	27900	120	364	366	101	120	125	38	99	96	0	231	225	54	105	107	14	97	95	0	1.937	2.050	2.004	2.082	1.667	2.211	0.712	120	534	370	366	0.953	244	126	246	120	0
3	21	19	"PFF72437"	"oPFF72437"	14090	27910	120	554	533	164	118	122	35	97	95	0	418	440	128	104	106	14	100	100	0	1.389	1.235	1.191	1.186	1.568	1.277	0.839	120	584	750	751	0.474	436	314	415	336	0
3	22	19	"PFL0043"	"oPFL0043"	14330	27920	150	119	127	37	120	123	35	24	5	0	113	115	22	106	107	15	30	12	0	-0.143	0.778	2.000	2.088	3.845	13.043	0.013	156	919	6	16	Error	-1	7	7	9	-50
3	1	20	"PFBL B0079"	"oPFBLOB0079"	10290	28080	150	134	151	123	123	131	72	8	1	0	118	121	38	111	113	26	16	2	0	1.571	2.800	1.866	1.637	5.076	16.310	0.026	156	803	18	38	0.652	11	7	28	10	-50
3	2	20	"PFF72438"	"oPFF72438"	10490	28090	130	1104	1112	446	125	129	38	98	98	0	1733	1737	565	114	116	18	100	100	0	0.605	0.608	0.615	0.569	1.543	0.627	0.884	120	567	2598	2610	-0.726	979	1619	987	1623	0
3	3	20	"PFH0006"	"oPFH0006"	10670	28080	130	910	904	311	124	129	40	100	100	0	625	601	192	113	115	19	99	97	0	1.535	1.598	1.560	1.652	1.534	1.638	0.873	120	563	1298	1268	0.618	786	512	780	488	0
3	4	20	"PFBL B0083"	"oPFBLOB0083"	10870	28080	150	124	138	67	122	127	41	19	5	0	110	112	19	109	111	17	19	5	0	2.000	5.333	1.750	1.617	5.056	95.242	0.001	156	662	3	19	1.000	2	1	16	3	-50
3	5	20	"PFBL B0084"	"oPFBLOB0084"	11060	28080	150	127	129	39	123	127	40	19	2	0	115	117	20	108	112	20	28	5	0	0.571	0.667	1.851	2.042	3.486	17.386	0.008	156	660	11	15	-0.807	4	7	6	9	-50
3	6	20	"PFM60485"	"oPFM60485"	11250	28090	120	469	485	201	119	124	43	94	90	0	452	435	139	108	110	16	99	99	0	1.017	1.119	1.086	0.932	2.313	1.231	0.799	120	500	694	693	0.025	350	344	366	327	0
3	7	20	"PFN0258"	"oPFN0258"	11440	28080	150	135	138	38	120	124	43	21	4	0	119	121	19	110	112	17	33	10	0	1.667	1.636	2.104	1.942	3.776	13.956	0.025	156	609	24	29	0.737	15	9	18	11	-50
3	8	20	"PFM60486"	"oPFM60486"	11620	28090	120	404	399	117	124	129	42	99	92	0	334	324	76	112	115	23	100	99	0	1.261	1.297	1.281	1.254	1.668	1.443	0.745	120	478	502	487	0.335	280	222	275	212	0
3	9	20	"PFK12896"	"oPFK12896"	11810	28090	120	242	255	79	128	141	67	75	42	0	264	267	61	113	117	25	99	96	0	0.755	0.825	0.811	0.733	2.078	1.060	0.418	120	516	265	281	-0.406	114	151	127	154	0
3	10	20	"PFN0259"	"oPFN0259"	12000	28090	130	249	249	92	126	139	67	73	39	0	553	538	168	109	112	18	100	100	0	0.277	0.287	0.273	0.264	2.155	0.264	0.230	120	579	567	552	-1.852	123	444	123	429	0
3	11	20	"PFL0046"	"oPFL0046"	12200	28090	130	176	179	55	121	127	44	58	24	0	366	363	93	108	109	14	99	99	0	0.213	0.227	0.248	0.220	2.649	0.227	0.175	120	559	313	313	-2.230	55	258	58	255	0
3	12	20	"PFD66984"	"oPFD66984"	12380	28090	120	595	606	175	123	124	34	100	99	0	436	423	113	110	110	14	99	98	0	1.448	1.543	1.562	1.600	1.818	1.617	0.820	120	447	798	796	0.534	472	326	483	313	0
3	13	20	"PFD66985"	"oPFD66985"	12590	28080	150	118	123	43	123	127	48	8	1	0	104	105	16	110	111	15	10	0	0	0.833	0.000	1.955	1.891	3.871	60.279	0.002	156	497	-11	-5	-0.263	-5	-6	0	-5	-50
3	14	20	"PFL0047"	"oPFL0047"	12770	28100	120	154	155	43	120	127	46	33	9	0	278	280	72	109	112	17	98	96	0	0.201	0.205	0.289	0.241	3.001	0.189	0.096	120	447	203	206	-2.313	34	169	35	171	0
3	15	20	"PFF72478"	"oPFF72478"	12960	28090	90	338	345	122	124	130	42	94	82	0	444	433	162	108	110	17	92	88	0	0.637	0.680	0.645	0.704	2.550	0.658	0.657	52	362	550	546	-0.651	214	336	221	325	0
3	16	20	"PFL0097"	"oPFL0097"	13140	28100	120	350	348	105	124	131	51	96	86	0	237	232	70	105	106	15	95	95	0	1.712	1.764	1.700	1.790	1.732	1.829	0.677	120	525	358	351	0.776	226	132	224	127	0
3	17	20	"PFBL B0142"	"oPFBLOB0142"	13330	28100	110	240	239	67	124	128	49	83	55	0	293	278	85	105	113	44	92	85	0	0.617	0.665	0.633	0.615	1.757	0.682	0.520	80	405	304	288	-0.697	116	188	115	173	0
3	18	20	"PFI17693"	"oPFI17693"	13510	28100	130	1337	1325	453	124	127	42	100	100	0	831	814	298	105	112	42	98	97	0	1.671	1.694	1.729	1.807	1.642	1.653	0.878	120	446	1939	1910	0.741	1213	726	1201	709	0
3	19	20	"PFI17695"	"oPFI17695"	13700	28110	120	1065	1050	367	119	124	36	99	98	0	3178	3281	1004	106	108	16	100	100	0	0.308	0.293	0.289	0.280	1.469	0.290	0.898	120	499	4018	4106	-1.699	946	3072	931	3175	0
3	20	20	"PFH0024"	"oPFH0024"	13910	28100	110	287	291	108	119	126	40	85	78	0	229	223	56	105	108	22	92	91	0	1.355	1.458	1.439	1.289	2.186	1.780	0.588	80	468	292	290	0.438	168	124	172	118	0
3	21	20	"PFBL B0147"	"oPFBLOB0147"	14100	28110	100	152	155	48	117	123	37	46	20	0	131	130	32	103	105	21	58	38	0	1.250	1.407	1.536	1.514	3.128	5.201	0.046	80	477	63	65	0.322	35	28	38	27	0
3	22	20	"PFF72481"	"oPFF72481"	14300	28110	120	178	197	73	117	126	76	43	10	0	260	262	79	105	106	14	94	94	0	0.394	0.510	0.483	0.435	2.521	0.525	0.267	120	533	216	237	-1.345	61	155	80	157	0
3	1	21	"PFJ12809"	"oPFJ12809"	10320	28300	150	125	126	37	120	124	39	16	3	0	112	112	19	109	110	15	23	8	0	1.667	2.000	1.857	1.800	4.042	11.874	0.030	156	699	8	9	0.737	5	3	6	3	-50
3	2	21	"PFH0027"	"oPFH0027"	10500	28300	120	734	729	327	122	127	38	96	92	0	892	859	356	111	114	20	99	99	0	0.784	0.811	0.812	0.774	1.940	0.827	0.832	120	469	1393	1355	-0.352	612	781	607	748	0
3	3	21	"PFF72482"	"oPFF72482"	10680	28290	110	806	806	279	123	126	36	97	97	0	575	555	225	109	111	18	91	91	0	1.466	1.531	1.498	1.620	1.737	1.428	0.847	80	489	1149	1129	0.552	683	466	683	446	0
3	4	21	"PFG0045"	"oPFG0045"	10870	28290	110	222	223	62	123	128	39	82	65	0	240	235	66	108	110	23	92	90	0	0.750	0.787	0.810	0.728	2.287	1.273	0.312	80	404	231	227	-0.415	99	132	100	127	0
3	5	21	"PFF72484"	"oPFF72484"	11030	28280	110	178	184	63	123	129	41	60	33	0	206	195	63	109	115	31	81	71	0	0.567	0.709	0.684	0.671	2.501	0.989	0.345	80	418	152	147	-0.819	55	97	61	86	0
3	6	21	"PFI17704"	"oPFI17704"	11250	28290	120	410	409	120	122	128	46	95	93	0	587	602	175	109	114	28	100	99	0	0.603	0.582	0.570	0.556	1.509	0.584	0.817	120	474	766	780	-0.731	288	478	287	493	0
3	7	21	"PFH0030"	"oPFH0030"	11440	28290	120	331	347	145	120	124	45	97	90	0	225	227	58	108	111	23	95	86	0	1.803	1.908	1.868	1.864	1.791	2.459	0.574	120	417	328	346	0.851	211	117	227	119	0
3	8	21	"PFM60518"	"oPFM60518"	11630	28290	120	358	358	106	122	129	64	98	80	0	314	315	97	106	109	18	98	95	0	1.135	1.129	1.141	1.163	1.901	1.256	0.626	120	438	444	445	0.182	236	208	236	209	0
3	9	21	"PFL0104"	"oPFL0104"	11820	28290	110	165	175	60	130	142	73	25	6	0	211	213	56	108	111	20	91	86	0	0.340	0.429	0.567	0.498	2.945	1.720	0.121	80	417	138	150	-1.557	35	103	45	105	0
3	10	21	"PFI17705"	"oPFI17705"	12020	28290	120	554	571	196	126	141	68	98	94	0	480	452	159	109	112	21	95	94	0	1.154	1.297	1.260	1.315	1.592	1.324	0.787	120	454	799	788	0.206	428	371	445	343	0
3	11	21	"PFBL B0155"	"oPFBLOB0155"	12210	28290	120	140	148	46	120	127	55	22	3	0	165	164	38	105	107	18	85	72	0	0.333	0.475	0.644	0.549	3.765	5.615	0.025	120	417	80	87	-1.585	20	60	28	59	0
3	12	21	"PFBL B0157"	"oPFBLOB0157"	12400	28270	150	123	129	38	120	125	42	17	4	0	99	101	15	104	105	13	12	1	0	-0.600	-3.000	1.667	1.835	3.409	879.127	0.000	156	534	-2	6	Error	3	-5	9	-3	-50
3	13	21	"PFD67005"	"oPFD67005"	12590	28270	150	116	120	34	119	128	52	8	1	0	98	99	15	104	105	13	9	1	0	0.500	-0.200	1.815	1.909	4.279	37.593	0.007	156	467	-9	-4	-1.000	-3	-6	1	-5	-50
3	14	21	"PFD67007"	"oPFD67007"	12780	28270	150	126	128	36	125	130	47	11	2	0	105	106	16	105	107	16	18	1	0	100000.000	3.000	2.179	2.158	3.961	22.267	0.016	156	442	1	4	16.610	1	0	3	1	-50
3	15	21	"PFM60523"	"oPFM60523"	12950	28290	130	222	219	64	125	130	43	77	55	0	219	216	53	105	106	16	95	90	0	0.851	0.847	0.826	0.842	2.282	1.163	0.355	120	465	211	205	-0.233	97	114	94	111	0
3	16	21	"PFL0108"	"oPFL0108"	13150	28290	120	151	157	52	122	129	52	32	8	0	194	197	51	105	105	14	93	90	0	0.326	0.380	0.509	0.478	2.895	1.367	0.064	120	442	118	127	-1.618	29	89	35	92	0
3	17	21	"A10325_30a"	"A10325_30a"	13350	28270	150	117	121	36	121	125	48	9	2	0	94	95	16	104	110	40	0	0	0	0.400	0.000	1.636	1.861	3.499	6.388	0.034	156	482	-14	-9	-1.322	-4	-10	0	-9	-50
3	18	21	"A10325_30c"	"A10325_30c"	13540	28270	150	125	129	37	121	123	39	19	4	0	97	99	17	102	107	40	1	0	0	-0.800	-2.667	2.438	2.088	3.816	0.009	0.000	156	410	-1	5	Error	4	-5	8	-3	-50
3	19	21	"A10325_30e"	"A10325_30e"	13730	28270	150	115	125	65	118	121	34	14	6	0	96	96	16	103	104	14	7	2	0	0.429	-1.000	1.500	1.556	4.586	47.228	0.004	156	441	-10	0	-1.222	-3	-7	7	-7	-50
3	20	21	"A10325_30g"	"A10325_30g"	13920	28270	150	121	123	32	117	123	36	16	1	0	103	105	20	103	105	21	12	3	0	100000.000	3.000	1.658	1.744	4.307	4.880	0.053	156	550	4	8	16.610	4	0	6	2	-50
3	21	21	"A10325_30i"	"A10325_30i"	14110	28300	80	146	147	41	118	126	43	34	7	0	118	120	17	100	102	15	53	23	0	1.556	1.450	2.471	2.620	3.807	5.036	0.090	52	268	46	49	0.637	28	18	29	20	0
3	22	21	"E598_1a"	"E598_1a"	14300	28270	150	123	126	40	116	127	73	7	0	0	104	104	16	102	104	19	12	1	0	3.500	5.000	1.778	2.176	3.972	81.554	0.002	156	759	9	12	1.807	7	2	10	2	-50
3	1	22	"F48446_9e"	"F48446_9e"	10300	28450	150	131	131	32	123	128	41	12	1	0	102	103	16	110	111	15	6	1	0	-1.000	-1.143	1.726	1.790	3.719	17.475	0.021	156	877	0	1	Error	8	-8	8	-7	-50
3	2	22	"F48446_9g"	"F48446_9g"	10480	28470	110	209	215	66	122	126	40	76	55	0	165	159	37	107	109	16	80	65	0	1.500	1.788	1.632	1.639	2.690	2.877	0.298	80	429	145	145	0.585	87	58	93	52	0
3	3	22	"F48446_9i"	"F48446_9i"	10660	28480	120	279	276	72	124	129	40	92	85	0	232	233	52	107	108	14	97	96	0	1.240	1.206	1.188	1.161	1.919	1.419	0.518	120	602	280	278	0.310	155	125	152	126	0
3	4	22	"I12861_2a"	"I12861_2a"	10880	28450	150	124	142	75	127	135	55	16	7	0	100	105	24	107	111	28	5	3	0	0.429	-7.500	1.957	2.090	3.270	4.557	0.067	156	764	-10	13	-1.222	-3	-7	15	-2	-50
3	5	22	"I12861_2c"	"I12861_2c"	11070	28450	150	114	119	39	124	130	53	3	1	0	97	98	17	107	112	31	1	0	0	1.000	0.556	2.000	1.743	3.853	16.782	0.009	156	706	-20	-14	0.000	-10	-10	-5	-9	-50
3	6	22	"I12861_2e"	"I12861_2e"	11260	28450	150	125	128	37	122	125	36	19	3	0	100	102	16	108	111	23	5	0	0	-0.375	-1.000	2.000	2.241	3.518	0.009	0.000	156	682	-5	0	Error	3	-8	6	-6	-50
3	7	22	"J512_2i"	"J512_2i"	11450	28450	150	120	127	44	122	134	154	1	0	0	102	102	17	110	112	21	4	1	0	0.250	-0.625	1.667	1.441	3.255	74.202	0.010	156	644	-10	-3	-2.000	-2	-8	5	-8	-50
3	8	22	"Ks592_1a"	"Ks592_1a"	11640	28450	150	128	152	177	120	136	158	1	1	0	105	116	74	107	109	18	14	7	0	-4.000	3.556	1.417	1.333	3.486	2.990	0.612	156	658	6	41	Error	8	-2	32	9	-50
3	9	22	"Ks592_1c"	"Ks592_1c"	11830	28450	150	114	121	38	124	135	66	3	1	0	100	101	14	106	109	18	6	0	0	1.667	0.600	1.745	1.929	3.468	12.167	0.043	156	690	-16	-8	0.737	-10	-6	-3	-5	-50
3	10	22	"Ks592_1e"	"Ks592_1e"	12020	28450	150	116	121	37	127	138	66	3	0	0	98	96	17	108	111	20	2	0	0	1.100	0.500	1.929	1.814	2.990	9.793	0.064	156	668	-21	-18	0.138	-11	-10	-6	-12	-50
3	11	22	"Ks592_1g"	"Ks592_1g"	12210	28450	150	115	120	41	123	132	62	7	1	0	98	99	15	108	109	17	3	0	0	0.800	0.333	1.671	1.902	3.269	16.613	0.020	156	661	-18	-12	-0.322	-8	-10	-3	-9	-50
3	12	22	"Ks592_1i"	"Ks592_1i"	12390	28480	120	416	421	129	120	135	102	95	75	0	513	485	154	107	109	14	99	97	0	0.729	0.796	0.785	0.800	1.631	0.798	0.789	120	552	702	679	-0.456	296	406	301	378	0
3	13	22	"EMPTY"	"EMPTY"	12590	28460	150	154	176	81	123	142	138	16	0	0	141	176	90	106	108	16	59	51	0	0.886	0.757	0.998	1.116	2.891	9.537	0.057	156	722	66	123	-0.175	31	35	53	70	-75
3	14	22	"EMPTY"	"EMPTY"	12780	28460	150	162	213	138	120	135	121	30	14	0	135	193	119	106	108	17	55	46	0	1.448	1.069	1.184	1.210	2.558	2.225	0.308	156	652	71	180	0.534	42	29	93	87	-75
3	15	22	"EMPTY"	"EMPTY"	12970	28460	150	163	213	153	122	129	52	44	26	0	136	193	115	106	107	16	57	49	0	1.367	1.046	1.000	1.118	3.404	1.571	0.479	156	660	71	178	0.451	41	30	91	87	-75
3	16	22	"EMPTY"	"EMPTY"	13160	28460	150	149	189	119	121	126	43	44	26	0	121	161	92	106	106	15	50	41	0	1.867	1.236	1.674	1.591	3.331	1.624	0.425	156	688	43	123	0.900	28	15	68	55	-75
3	17	22	"EMPTY"	"EMPTY"	13350	28460	150	146	167	86	120	124	43	36	22	0	128	156	72	104	105	13	55	48	0	1.083	0.904	1.194	1.196	3.256	1.536	0.302	156	683	50	99	0.115	26	24	47	52	-75
3	18	22	"EMPTY"	"EMPTY"	13540	28460	150	153	186	91	119	122	36	47	39	0	130	160	74	104	104	14	57	48	0	1.308	1.196	1.414	1.535	3.564	1.539	0.379	156	678	60	123	0.387	34	26	67	56	-75
3	19	22	"EMPTY"	"EMPTY"	13730	28460	150	113	148	222	117	120	33	16	4	0	105	107	18	104	105	13	17	7	0	-4.000	10.333	1.848	2.420	3.732	27.261	0.091	156	678	-3	34	Error	-4	1	31	3	-75
3	20	22	"EMPTY"	"EMPTY"	13920	28460	150	124	127	44	118	122	40	16	5	0	108	109	19	105	105	13	23	7	0	2.000	2.250	2.700	2.648	3.172	27.449	0.008	156	693	9	13	1.000	6	3	9	4	-75
3	21	22	"EMPTY"	"EMPTY"	14110	28460	150	123	126	38	117	123	45	11	3	0	106	108	16	104	105	16	14	3	0	3.000	2.250	2.150	2.229	4.086	21.135	0.014	156	730	8	13	1.585	6	2	9	4	-75
3	22	22	"EMPTY"	"EMPTY"	14300	28460	150	118	120	33	114	118	37	14	2	0	98	100	14	102	103	17	9	1	0	-1.000	-3.000	2.333	1.929	3.359	0.564	0.466	156	904	0	4	Error	4	-4	6	-2	-75
4	1	1	"PFA0039"	"A1411_1"	14820	24510	130	7002	6623	2054	119	126	54	100	100	0	6313	5880	1851	105	112	110	100	98	0	1.109	1.126	1.120	1.123	1.395	1.097	0.944	120	707	13091	12279	0.149	6883	6208	6504	5775	0
4	2	1	"PFA0101"	"A21885_1"	15010	24520	130	22973	21461	9493	121	356	1896	96	95	0	7029	6302	2489	105	220	841	96	94	0	3.300	3.444	3.408	3.263	1.766	3.627	0.917	120	587	29776	27537	1.723	22852	6924	21340	6197	0
4	3	1	"PFA0019"	"A11546_1"	15210	24520	140	964	957	359	121	318	1743	0	0	0	944	907	373	105	197	766	58	0	0	1.005	1.042	1.005	1.027	2.076	2.295	0.854	156	696	1682	1638	0.007	843	839	836	802	0
4	4	1	"PFA0144"	"A31870_1"	15400	24520	140	9479	8553	3170	123	126	40	100	100	0	5811	5224	1861	106	109	20	100	98	0	1.640	1.647	1.670	1.663	1.851	1.694	0.922	156	711	15061	13548	0.714	9356	5705	8430	5118	0
4	5	1	"PFA0009"	"A10325_29"	15600	24520	140	12148	11424	4461	123	131	111	100	100	0	6741	6618	2593	106	108	20	98	98	0	1.812	1.735	1.741	1.785	1.991	1.760	0.924	156	621	18660	17813	0.858	12025	6635	11301	6512	0
4	6	1	"PFA0012"	"A10325_32"	15780	24520	140	7442	7474	2903	119	125	88	99	98	0	5482	5681	2005	104	105	19	100	100	0	1.362	1.319	1.320	1.248	1.474	1.354	0.937	156	615	12701	12932	0.445	7323	5378	7355	5577	0
4	7	1	"PFA0030"	"A12797_1"	15960	24520	130	335	341	99	117	125	44	98	90	0	1008	966	254	101	104	30	100	99	0	0.240	0.259	0.246	0.243	1.756	0.256	0.716	120	557	1125	1089	-2.057	218	907	224	865	0
4	8	1	"PFB0005"	"B11"	16160	24520	140	187	201	56	116	123	42	78	39	0	184	185	37	101	104	26	94	82	0	0.855	1.012	0.884	0.924	2.066	1.261	0.323	156	697	154	169	-0.225	71	83	85	84	0
4	9	1	"PFB0219"	"B57"	16350	24520	130	161	166	44	114	117	34	57	35	0	152	151	31	99	101	14	88	80	0	0.887	1.000	1.011	0.930	3.622	1.916	0.195	120	629	100	104	-0.173	47	53	52	52	0
4	10	1	"PFB0285"	"B92"	16550	24530	110	248	291	140	114	117	33	93	82	0	337	364	121	97	99	14	100	100	0	0.558	0.663	0.537	0.561	2.024	0.768	0.634	80	478	374	444	-0.841	134	240	177	267	0
4	11	1	"PFB0008"	"B114"	16740	24520	140	454	477	195	116	120	35	98	96	0	1092	1119	476	97	98	14	98	98	0	0.340	0.353	0.341	0.361	2.143	0.331	0.793	156	715	1333	1383	-1.558	338	995	361	1022	0
4	12	1	"PFB0034"	"B165"	16930	24530	130	682	751	366	114	117	34	97	96	0	1341	1367	546	98	99	15	97	97	0	0.457	0.502	0.476	0.498	1.748	0.513	0.835	120	582	1811	1906	-1.130	568	1243	637	1269	0
4	13	1	"PFB0089"	"B319"	17110	24520	130	2639	2485	793	113	116	31	100	100	0	1657	1549	502	97	98	13	99	99	0	1.619	1.634	1.592	1.657	1.528	1.626	0.924	120	637	4086	3824	0.695	2526	1560	2372	1452	0
4	14	1	"PFB0104"	"B351"	17320	24520	140	188	200	68	116	118	35	76	51	0	170	169	38	97	98	13	95	91	0	0.986	1.167	1.045	1.028	2.391	1.922	0.352	156	741	145	156	-0.020	72	73	84	72	0
4	15	1	"PFB0113"	"B372"	17500	24520	130	576	574	168	116	120	38	98	98	0	663	628	169	98	101	28	99	97	0	0.814	0.864	0.859	0.838	1.680	0.860	0.838	120	586	1025	988	-0.297	460	565	458	530	0
4	16	1	"PFB0116"	"B380"	17690	24520	140	179	182	52	115	122	53	55	24	0	156	156	30	97	100	27	83	57	0	1.085	1.136	1.212	1.028	2.886	1.599	0.232	156	640	123	126	0.117	64	59	67	59	0
4	17	1	"PFB0118"	"B383"	17870	24520	140	1451	1376	518	111	115	34	99	98	0	1272	1153	383	95	96	13	99	98	0	1.138	1.196	1.189	1.212	1.766	1.239	0.862	156	615	2517	2323	0.187	1340	1177	1265	1058	0
4	18	1	"PFB0140"	"B432"	18060	24520	140	852	852	325	113	118	36	99	98	0	797	750	272	96	96	13	96	96	0	1.054	1.130	1.122	1.139	1.736	1.146	0.858	156	705	1440	1393	0.076	739	701	739	654	0
4	19	1	"PFC0315"	"C9"	18260	24520	130	265	262	80	112	118	35	91	81	0	220	213	49	95	96	13	95	95	0	1.224	1.271	1.311	1.149	2.352	1.564	0.493	120	611	278	268	0.292	153	125	150	118	0
4	20	1	"PFC0207"	"C56"	18450	24520	130	571	557	183	113	116	33	98	98	0	457	438	110	95	96	18	99	99	0	1.265	1.294	1.335	1.263	1.744	1.406	0.805	120	600	820	787	0.339	458	362	444	343	0
4	21	1	"PFC0316"	"C96"	18630	24530	130	297	297	90	114	117	35	95	90	0	316	306	82	95	96	15	98	95	0	0.828	0.867	0.860	0.828	1.824	0.938	0.623	120	613	404	394	-0.272	183	221	183	211	0
4	22	1	"PFC0007"	"C114"	18840	24520	140	443	442	157	113	116	33	97	94	0	504	480	165	94	95	12	97	95	0	0.805	0.852	0.827	0.888	2.144	0.838	0.745	156	888	740	715	-0.313	330	410	329	386	0
4	1	2	"PFC0021"	"C134"	14840	24700	140	201	206	59	120	125	56	67	30	0	294	283	68	105	112	112	85	23	0	0.429	0.483	0.479	0.448	2.454	0.572	0.305	156	689	270	264	-1.222	81	189	86	178	0
4	2	2	"PFC0034"	"C161"	15020	24690	130	1339	1320	355	122	333	1878	2	0	0	1109	1114	257	102	215	872	75	0	0	1.209	1.184	1.187	1.170	1.235	1.189	0.938	120	493	2224	2210	0.273	1217	1007	1198	1012	0
4	3	2	"PFJ0545"	"J687_3"	15220	24700	130	275	268	81	122	127	42	90	75	0	363	349	109	102	107	29	94	94	0	0.586	0.591	0.570	0.566	2.113	0.595	0.566	120	587	414	393	-0.771	153	261	146	247	0
4	4	2	"PFK0100"	"Km695_2"	15440	24720	100	172	178	53	124	128	37	60	28	0	174	174	36	104	109	23	90	81	0	0.686	0.771	0.844	0.647	2.994	1.473	0.256	80	371	118	124	-0.544	48	70	54	70	0
4	5	2	"PFK0134"	"Km993_1"	15600	24700	140	538	550	170	123	126	34	100	98	0	398	394	96	106	108	16	100	99	0	1.421	1.483	1.407	1.451	1.479	1.600	0.814	156	457	707	715	0.507	415	292	427	288	0
4	6	2	"PFK0052"	"Km3535_1"	15790	24700	130	226	221	66	116	123	38	83	67	0	317	316	71	103	106	19	100	98	0	0.514	0.493	0.483	0.466	2.088	0.521	0.438	120	451	324	318	-0.960	110	214	105	213	0
4	7	2	"PFK0059"	"Km3703_4"	15990	24700	140	320	323	96	115	122	40	98	92	0	281	277	73	102	105	31	94	91	0	1.145	1.189	1.215	1.209	1.815	1.270	0.680	156	511	384	383	0.196	205	179	208	175	0
4	8	2	"PFK0303"	"Kn267_1"	16190	24710	130	212	223	70	115	122	50	79	47	0	313	311	79	101	103	20	97	96	0	0.458	0.514	0.484	0.479	2.366	0.615	0.341	120	424	309	318	-1.128	97	212	108	210	0
4	9	2	"PFK0297"	"Kn2497_2"	16360	24710	140	205	211	65	114	119	46	78	49	0	456	444	125	99	102	15	99	97	0	0.255	0.281	0.285	0.254	2.173	0.286	0.540	156	500	448	442	-1.972	91	357	97	345	0
4	10	2	"PFK0436"	"Kn5150_1"	16560	24700	130	7059	6864	2235	115	119	41	100	100	0	4616	4430	1507	98	107	98	99	98	0	1.537	1.558	1.508	1.587	1.439	1.553	0.926	120	483	11462	11081	0.620	6944	4518	6749	4332	0
4	11	2	"PFK0536"	"Kn8928_1"	16740	24710	140	362	367	121	117	120	41	97	92	0	485	462	142	97	105	95	94	85	0	0.631	0.685	0.677	0.671	1.719	0.621	0.699	156	519	633	615	-0.663	245	388	250	365	0
4	12	2	"PFK0544"	"Kn9335_1"	16940	24710	120	184	187	52	113	116	33	77	53	0	317	305	79	97	99	14	99	96	0	0.323	0.356	0.379	0.352	2.178	0.378	0.389	120	463	291	282	-1.632	71	220	74	208	0
4	13	2	"PFK0875"	"Ks2_1"	17120	24710	130	186	188	57	114	118	34	72	51	0	216	214	42	97	98	13	98	98	0	0.605	0.632	0.608	0.555	2.414	0.870	0.347	120	505	191	191	-0.725	72	119	74	117	0
4	14	2	"PFK0879"	"Ks2_14"	17320	24710	130	997	957	278	115	118	35	100	99	0	1992	1970	516	96	97	12	100	100	0	0.465	0.449	0.444	0.439	1.349	0.446	0.897	120	501	2778	2716	-1.104	882	1896	842	1874	0
4	15	2	"PFK1056"	"Ks54_1"	17510	24710	130	402	411	139	115	120	39	97	94	0	641	614	142	98	101	31	98	98	0	0.529	0.574	0.568	0.539	1.612	0.598	0.751	120	446	830	812	-0.920	287	543	296	516	0
4	16	2	"PFK1101"	"Ks59_1"	17710	24710	140	617	616	225	117	122	39	98	96	0	405	389	106	100	104	33	99	96	0	1.639	1.727	1.766	1.668	1.618	1.905	0.822	156	379	805	788	0.713	500	305	499	289	0
4	17	2	"PFK1165"	"Ks72_6"	17880	24700	130	757	749	231	113	117	38	97	96	0	392	367	103	99	102	21	96	96	0	2.198	2.373	2.364	2.423	1.609	2.383	0.858	120	449	937	904	1.136	644	293	636	268	0
4	18	2	"PFK1183"	"Ks75_9"	18090	24710	130	162	164	46	115	119	39	57	26	0	237	238	50	97	99	20	96	96	0	0.336	0.348	0.363	0.350	2.412	0.383	0.165	120	494	187	190	-1.575	47	140	49	141	0
4	19	2	"PFK1209"	"Ks82_1"	18270	24710	140	905	876	301	115	119	37	99	98	0	808	774	274	95	95	14	98	97	0	1.108	1.121	1.146	1.174	1.880	1.122	0.855	156	478	1503	1440	0.148	790	713	761	679	0
4	20	2	"PFK1228"	"Ks83_8"	18450	24710	140	2122	2125	818	113	115	34	100	98	0	1332	1276	453	94	97	17	98	98	0	1.623	1.702	1.684	1.640	1.702	1.767	0.891	156	491	3247	3194	0.698	2009	1238	2012	1182	0
4	21	2	"PFK0643"	"Ks127_5"	18650	24710	130	211	211	58	113	115	32	87	67	0	285	279	66	94	97	19	95	95	0	0.513	0.530	0.549	0.477	2.179	0.569	0.475	120	504	289	283	-0.963	98	191	98	185	0
4	22	2	"PFK0638"	"Ks127_16"	18830	24710	130	368	363	113	113	115	32	95	92	0	395	377	111	94	95	17	95	95	0	0.847	0.883	0.859	0.825	1.848	0.894	0.748	120	587	556	533	-0.239	255	301	250	283	0
4	1	3	"PFK0659"	"Ks133_2"	14850	24890	130	214	221	70	119	124	42	80	55	0	267	261	70	103	106	17	93	93	0	0.579	0.646	0.709	0.604	2.037	0.762	0.521	120	585	259	260	-0.788	95	164	102	158	0
4	2	3	"PFK0667"	"Ks139_1"	15040	24890	120	172	170	52	119	127	59	44	8	0	138	138	32	101	103	16	77	55	0	1.432	1.378	1.418	1.254	3.008	9.266	0.045	120	512	90	88	0.518	53	37	51	37	0
4	3	3	"PFK0682"	"Ks152_11"	15230	24900	130	172	174	53	118	125	58	45	10	0	155	153	41	101	103	21	80	65	0	1.000	1.077	1.036	0.931	2.824	3.381	0.177	120	506	108	108	0.000	54	54	56	52	0
4	4	3	"PFK0686"	"Ks155_1"	15410	24890	130	766	758	232	122	126	42	98	97	0	557	523	166	102	105	24	95	95	0	1.415	1.511	1.502	1.483	1.544	1.491	0.857	120	499	1099	1057	0.501	644	455	636	421	0
4	5	3	"PFA0001"	"A10325_1"	15610	24890	140	164	166	50	119	127	47	48	15	0	133	131	30	103	104	16	66	46	0	1.500	1.679	1.650	1.473	3.685	8.471	0.041	156	518	75	75	0.585	45	30	47	28	0
4	6	3	"PFA0004"	"A10325_16"	15820	24900	150	140	144	44	117	126	47	25	6	0	112	111	23	102	105	19	28	5	0	2.300	3.000	2.264	2.033	4.074	9.107	0.050	156	551	33	36	1.202	23	10	27	9	-50
4	7	3	"PFA0008"	"A10325_26"	16000	24900	140	190	195	62	117	123	38	69	46	0	155	153	30	102	103	15	85	77	0	1.377	1.529	1.525	1.418	2.771	2.604	0.310	156	468	126	129	0.462	73	53	78	51	0
4	8	3	"PFA0016"	"A10935_1"	16180	24900	140	3488	3253	1192	119	123	51	100	99	0	2508	2335	777	101	102	13	100	100	0	1.400	1.403	1.426	1.378	1.514	1.447	0.910	156	403	5776	5368	0.485	3369	2407	3134	2234	0
4	9	3	"PFA0020"	"A11962_1"	16370	24900	140	246	255	84	116	123	56	83	60	0	190	193	56	100	104	43	85	53	0	1.444	1.495	1.484	1.442	2.246	1.879	0.440	156	434	220	232	0.531	130	90	139	93	0
4	10	3	"PFA0023"	"A12312_15"	16560	24900	140	222	222	68	114	123	58	75	42	0	367	349	99	100	110	103	90	71	0	0.404	0.434	0.426	0.401	2.105	0.470	0.589	156	514	375	357	-1.306	108	267	108	249	0
4	11	3	"PFA0047"	"A14801_11"	16740	24900	130	471	468	138	116	119	35	96	95	0	3644	3358	978	97	101	41	100	100	0	0.100	0.108	0.109	0.105	1.707	0.103	0.815	120	486	3902	3613	-3.321	355	3547	352	3261	0
4	12	3	"PFA0051"	"A14801_2"	16940	24900	130	204	214	74	115	119	37	80	61	0	232	224	55	96	99	15	95	94	0	0.654	0.773	0.735	0.689	2.204	1.078	0.414	120	520	225	227	-0.612	89	136	99	128	0
4	13	3	"PFA0053"	"A14801_24"	17130	24900	140	1417	1335	473	114	123	54	100	98	0	382	374	126	97	99	15	96	94	0	4.572	4.408	4.417	4.517	1.677	4.481	0.870	156	456	1588	1498	2.193	1303	285	1221	277	0
4	14	3	"PFA0056"	"A14801_31"	17300	24890	150	121	132	57	114	123	51	18	3	0	108	115	31	98	100	17	40	19	0	0.700	1.059	1.200	1.261	4.340	7.342	0.085	156	587	17	35	-0.515	7	10	18	17	-50
4	15	3	"PFA0058"	"A14801_37"	17550	24870	150	139	153	60	118	122	37	38	18	0	119	119	26	100	103	18	50	28	0	1.105	1.842	1.728	1.477	3.616	5.037	0.108	156	558	40	54	0.144	21	19	35	19	-50
4	16	3	"PFA0060"	"A14801_6"	17690	24860	150	143	146	47	119	124	38	37	14	0	118	119	26	102	105	19	44	21	0	1.500	1.588	1.667	1.596	3.458	3.675	0.161	156	507	40	44	0.585	24	16	27	17	-50
4	17	3	"PFA0083"	"A18792_11"	17900	24880	100	162	170	43	116	122	44	51	20	0	140	134	30	101	106	36	53	5	0	1.179	1.636	1.285	1.223	2.922	3.451	0.155	80	402	85	87	0.238	46	39	54	33	0
4	18	3	"PFA0087"	"A18792_19"	18080	24900	140	165	661	1883	114	118	41	57	38	0	142	751	2315	96	100	33	65	28	0	1.109	0.835	1.216	1.135	3.795	0.703	0.836	156	545	97	1202	0.149	51	46	547	655	-100
4	19	3	"PFA0098"	"A20643_1"	18270	24900	130	291	286	87	113	115	35	92	86	0	188	182	39	94	95	17	95	93	0	1.894	1.966	2.000	1.859	2.048	2.473	0.570	120	454	272	261	0.921	178	94	173	88	0
4	20	3	"PFA0103"	"A21885_19"	18460	24900	140	566	533	195	113	115	33	96	94	0	654	614	222	94	96	15	99	98	0	0.809	0.808	0.810	0.823	1.702	0.808	0.812	156	532	1013	940	-0.306	453	560	420	520	0
4	21	3	"PFA0105"	"A21885_20"	18650	24900	130	489	472	135	113	116	34	99	96	0	604	568	165	94	96	19	97	97	0	0.737	0.757	0.733	0.728	1.568	0.763	0.801	120	496	886	833	-0.440	376	510	359	474	0
4	22	3	"PFA0107"	"A21885_9"	18840	24900	140	196	199	63	114	117	34	77	58	0	214	209	58	94	96	17	94	87	0	0.683	0.739	0.723	0.730	2.301	0.914	0.450	156	709	202	200	-0.549	82	120	85	115	0
4	1	4	"PFA0130"	"A2546_1"	14850	25070	140	5745	4993	1981	119	126	42	100	99	0	4340	3754	1498	105	106	15	98	98	0	1.328	1.336	1.340	1.369	2.118	1.346	0.928	156	719	9861	8523	0.410	5626	4235	4874	3649	0
4	2	4	"PFA0132"	"A26463_1"	15050	25080	130	206	205	63	117	129	68	59	16	0	182	179	39	102	104	15	94	87	0	1.112	1.143	1.227	1.046	2.267	2.358	0.195	120	519	169	165	0.154	89	80	88	77	0
4	3	4	"PFA0137"	"A29544_1"	15230	25070	120	175	182	50	118	129	69	41	8	0	141	143	26	102	104	21	76	48	0	1.462	1.561	1.579	1.507	3.076	5.561	0.149	120	462	96	105	0.547	57	39	64	41	0
4	4	4	"PFA0145"	"A31914_2"	15430	25080	140	1638	1537	596	121	127	44	97	96	0	2127	2021	677	103	105	21	100	100	0	0.750	0.738	0.758	0.689	1.717	0.751	0.903	156	554	3541	3334	-0.416	1517	2024	1416	1918	0
4	5	4	"PFA0147"	"A31914_5"	15620	25080	130	393	407	103	121	128	49	99	96	0	323	320	77	104	105	16	98	98	0	1.242	1.324	1.394	1.351	1.613	1.395	0.691	120	496	491	502	0.313	272	219	286	216	0
4	6	4	"PFA0149"	"A31914_8"	15800	25080	130	227	228	61	122	131	56	79	40	0	302	296	57	104	107	21	100	100	0	0.530	0.552	0.506	0.514	1.908	0.639	0.272	120	525	303	298	-0.915	105	198	106	192	0
4	7	4	"PFC0052"	"C198"	16010	25070	110	186	193	82	123	130	50	56	28	0	158	158	31	103	107	20	83	73	0	1.145	1.273	1.221	1.141	3.091	6.643	0.092	80	392	118	125	0.196	63	55	70	55	0
4	8	4	"PFC0057"	"C216"	16190	25070	130	169	176	53	117	124	64	41	11	0	192	190	45	102	103	14	93	91	0	0.578	0.670	0.702	0.625	2.612	0.997	0.261	120	379	142	147	-0.791	52	90	59	88	0
4	9	4	"PFC0059"	"C222"	16370	25080	150	140	144	43	119	128	78	11	0	0	142	143	30	102	107	41	47	10	0	0.525	0.610	0.791	0.830	3.555	9.604	0.058	156	521	61	66	-0.930	21	40	25	41	-50
4	10	4	"PFC0062"	"C228"	16580	25090	110	161	164	36	117	125	69	22	1	0	157	157	34	101	106	45	65	16	0	0.786	0.839	0.797	0.893	2.638	1.737	0.253	80	417	100	103	-0.348	44	56	47	56	0
4	11	4	"PFC0068"	"C237"	16750	25080	130	498	487	156	118	122	37	98	95	0	508	485	144	99	101	14	97	97	0	0.929	0.956	0.955	0.947	1.424	0.979	0.797	120	489	789	755	-0.106	380	409	369	386	0
4	12	4	"PFC0072"	"C244"	16950	25080	130	547	534	154	119	123	37	99	97	0	454	438	108	98	100	15	98	97	0	1.202	1.221	1.200	1.208	1.516	1.278	0.801	120	480	784	755	0.266	428	356	415	340	0
4	13	4	"PFC0092"	"C291"	17130	25080	130	210	218	73	116	126	55	70	40	0	347	341	92	96	98	15	96	96	0	0.375	0.416	0.413	0.377	2.359	0.411	0.408	120	451	345	347	-1.417	94	251	102	245	0
4	14	4	"PFC0094"	"C296"	17310	25080	130	270	282	88	113	121	51	91	79	0	242	243	65	97	98	13	95	95	0	1.083	1.158	1.161	1.046	1.801	1.467	0.544	120	523	302	315	0.115	157	145	169	146	0
4	15	4	"PFC0096"	"C299"	17520	25080	120	169	171	53	114	119	36	62	36	0	143	140	28	99	101	16	85	65	0	1.250	1.390	1.462	1.378	2.925	2.991	0.185	120	540	99	98	0.322	55	44	57	41	0
4	16	4	"PFC0099"	"C302"	17700	25080	130	248	272	93	115	118	34	95	87	0	215	212	45	99	100	15	98	97	0	1.147	1.389	1.350	1.265	2.015	1.812	0.514	120	532	249	270	0.197	133	116	157	113	0
4	17	4	"PFC0101"	"C307"	17880	25080	130	169	176	51	114	116	38	65	41	0	189	183	43	98	101	29	92	81	0	0.604	0.729	0.795	0.641	2.315	1.150	0.325	120	565	146	147	-0.726	55	91	62	85	0
4	18	4	"PFC0103"	"C311"	18080	25090	150	130	132	38	114	117	37	28	10	0	113	115	25	96	100	30	28	5	0	0.941	0.947	1.721	1.604	3.829	1.718	0.069	156	566	33	37	-0.087	16	17	18	19	-50
4	19	4	"PFC0123"	"C370"	18270	25080	130	260	264	80	116	119	34	93	84	0	316	306	89	98	101	19	96	94	0	0.661	0.712	0.654	0.654	1.736	0.741	0.627	120	571	362	356	-0.598	144	218	148	208	0
4	20	4	"PFC0125"	"C374"	18480	25060	90	155	152	42	113	119	35	51	19	0	132	133	27	99	102	17	76	44	0	1.273	1.147	1.353	1.392	3.533	3.421	0.108	52	326	75	73	0.348	42	33	39	34	0
4	21	4	"PFC0127"	"C38"	18650	25090	130	505	494	164	111	116	35	96	93	0	229	227	53	96	97	13	98	95	0	2.962	2.924	2.969	2.760	1.775	3.186	0.784	120	559	527	514	1.567	394	133	383	131	0
4	22	4	"PFC0129"	"C382"	18840	25090	130	174	178	50	114	117	33	79	42	0	189	189	43	95	96	12	96	93	0	0.638	0.681	0.703	0.672	2.096	0.940	0.306	120	626	154	158	-0.648	60	94	64	94	0
4	1	5	"PFC0131"	"C385"	14860	25270	140	171	176	58	117	124	44	52	24	0	206	203	49	105	106	16	94	90	0	0.535	0.602	0.559	0.560	3.042	2.235	0.121	156	667	155	157	-0.903	54	101	59	98	0
4	2	5	"PFC0133"	"C387"	15050	25270	130	171	168	52	116	124	53	52	11	0	325	321	82	103	105	16	98	98	0	0.248	0.239	0.307	0.264	2.264	0.234	0.213	120	513	277	270	-2.013	55	222	52	218	0
4	3	5	"PFC0149"	"C427"	15240	25270	130	181	185	56	116	122	50	61	24	0	220	219	48	105	107	15	97	94	0	0.565	0.605	0.577	0.567	2.469	1.517	0.155	120	522	180	183	-0.823	65	115	69	114	0
4	4	5	"PFC0151"	"C43"	15410	25260	130	708	702	219	121	125	39	98	96	0	337	338	88	105	108	15	97	97	0	2.530	2.494	2.567	2.427	1.575	2.630	0.816	120	528	819	814	1.339	587	232	581	233	0
4	5	5	"PFC0153"	"C436"	15620	25270	100	157	160	55	122	127	58	27	3	0	148	142	36	104	105	16	78	61	0	0.795	1.000	1.164	1.001	2.822	3.418	0.102	80	401	79	76	-0.330	35	44	38	38	0
4	6	5	"PFC0155"	"C441"	15790	25260	130	266	260	70	120	126	54	89	69	0	740	714	199	104	106	18	98	97	0	0.230	0.230	0.225	0.236	2.136	0.215	0.507	120	583	782	750	-2.123	146	636	140	610	0
4	7	5	"PFC0157"	"C445"	16040	25250	150	139	159	90	123	128	45	25	10	0	128	137	50	107	111	21	49	27	0	0.762	1.200	1.115	1.211	2.922	6.521	0.055	156	664	37	66	-0.392	16	21	36	30	-50
4	8	5	"PFC0159"	"C447"	16170	25260	130	620	598	162	120	128	60	99	96	0	380	374	87	112	114	21	98	98	0	1.866	1.824	1.819	1.784	1.622	1.966	0.761	120	462	768	740	0.900	500	268	478	262	0
4	9	5	"PFD0373"	"D42243_45"	16360	25260	130	927	916	289	121	127	58	97	96	0	8745	8885	3011	112	119	126	100	100	0	0.093	0.091	0.089	0.091	1.739	0.083	0.858	120	519	9439	9568	-3.421	806	8633	795	8773	0
4	10	5	"PFD0380"	"D42715_1"	16560	25270	120	147	156	44	120	122	36	42	21	0	161	161	31	105	112	128	1	0	0	0.482	0.643	0.829	0.690	2.844	2.142	0.137	120	501	83	92	-1.052	27	56	36	56	0
4	11	5	"PFD0387"	"D42954_2"	16760	25260	150	146	152	44	118	123	40	37	16	0	129	134	23	101	103	17	75	42	0	1.000	1.030	1.200	1.175	3.652	5.809	0.046	156	522	56	67	0.000	28	28	34	33	-50
4	12	5	"PFD0397"	"D45582_1"	16940	25270	150	148	152	43	120	124	39	41	13	0	130	130	24	100	101	17	67	42	0	0.933	1.067	1.250	1.270	3.417	6.780	0.031	156	518	58	62	-0.100	28	30	32	30	-50
4	13	5	"PFD0405"	"D4722_1"	17130	25270	120	174	177	50	118	123	36	71	34	0	248	246	58	97	97	12	97	97	0	0.371	0.396	0.399	0.386	2.505	0.423	0.228	120	459	207	208	-1.431	56	151	59	149	0
4	14	5	"PFD0416"	"D49176_11"	17310	25270	130	536	533	136	117	121	34	100	99	0	930	888	213	98	99	13	100	100	0	0.504	0.527	0.516	0.519	1.422	0.511	0.859	120	543	1251	1206	-0.990	419	832	416	790	0
4	15	5	"PFD0438"	"D49176_65"	17520	25280	130	213	212	63	117	120	33	82	67	0	166	167	36	100	101	14	96	85	0	1.455	1.418	1.459	1.378	2.435	2.069	0.396	120	508	162	162	0.541	96	66	95	67	0
4	16	5	"PFD0441"	"D49176_7"	17690	25270	130	619	632	200	116	120	37	100	98	0	1055	967	326	99	99	14	99	98	0	0.526	0.594	0.593	0.616	1.622	0.562	0.858	120	486	1459	1384	-0.926	503	956	516	868	0
4	17	5	"PFD0444"	"D49942_10"	17880	25270	130	4036	3998	1116	116	118	36	100	100	0	5308	5087	1298	97	99	14	100	100	0	0.752	0.778	0.810	0.776	1.304	0.762	0.929	120	517	9131	8872	-0.411	3920	5211	3882	4990	0
4	18	5	"PFD0446"	"D49942_3"	18070	25280	140	803	761	326	116	117	32	97	94	0	905	844	335	98	99	13	97	96	0	0.851	0.865	0.886	0.862	2.427	0.880	0.849	156	528	1494	1391	-0.232	687	807	645	746	0
4	19	5	"PFD0448"	"D49942_6"	18270	25280	130	1784	1810	566	116	119	33	100	100	0	1690	1661	416	99	100	15	100	100	0	1.048	1.085	1.104	1.048	1.298	1.111	0.922	120	498	3259	3256	0.068	1668	1591	1694	1562	0
4	20	5	"PFD0450"	"D49942_9"	18450	25280	130	4435	4442	1727	114	119	37	99	99	0	4966	4773	1521	99	100	15	100	100	0	0.888	0.926	0.893	0.873	1.512	0.957	0.909	120	596	9188	9002	-0.172	4321	4867	4328	4674	0
4	21	5	"PFD0482"	"D56400_4"	18650	25280	130	173	184	59	112	115	34	73	43	0	165	163	39	95	96	12	94	86	0	0.871	1.059	0.982	0.931	3.045	1.861	0.264	120	543	131	140	-0.199	61	70	72	68	0
4	22	5	"PFD0484"	"D56470_2"	18840	25280	130	290	306	95	112	115	31	97	94	0	280	275	71	95	96	13	98	96	0	0.962	1.078	1.032	1.038	1.803	1.228	0.640	120	647	363	374	-0.056	178	185	194	180	0
4	1	6	"PFD0487"	"D56950_2"	14830	25450	130	1508	1364	484	121	125	43	100	99	0	1313	1151	407	107	109	16	97	97	0	1.150	1.191	1.204	1.163	1.571	1.188	0.904	120	614	2593	2287	0.202	1387	1206	1243	1044	0
4	2	6	"PFD0490"	"D5782_1"	15020	25450	130	569	570	164	121	125	40	100	100	0	475	471	99	108	109	16	100	99	0	1.221	1.237	1.219	1.204	1.508	1.302	0.822	120	533	815	812	0.288	448	367	449	363	0
4	3	6	"PFD0508"	"D6287_1"	15230	25460	130	194	198	57	120	125	45	77	35	0	183	177	34	107	108	16	94	86	0	0.974	1.114	1.079	1.003	2.723	1.973	0.300	120	545	150	148	-0.038	74	76	78	70	0
4	4	6	"PFD0510"	"D6287_13"	15420	25450	120	170	176	56	121	126	46	51	24	0	143	145	23	108	109	15	78	55	0	1.400	1.486	1.570	1.829	2.581	4.478	0.120	120	447	84	92	0.485	49	35	55	37	0
4	5	6	"PFD0529"	"D6287_55"	15590	25450	130	307	299	75	119	125	53	98	80	0	367	363	91	105	106	16	98	98	0	0.718	0.698	0.673	0.674	1.614	0.708	0.691	120	514	450	438	-0.479	188	262	180	258	0
4	6	6	"PFD0532"	"D6287_61"	15790	25460	150	177	179	49	121	127	53	51	14	0	148	149	33	107	109	17	77	55	0	1.366	1.381	1.446	1.373	3.254	8.543	0.102	156	589	97	100	0.450	56	41	58	42	0
4	7	6	"PFD0536"	"D6287_69"	15980	25450	130	185	191	50	125	127	36	67	40	0	177	176	28	110	113	19	95	82	0	0.896	1.000	0.952	0.897	2.628	1.945	0.232	120	528	127	132	-0.159	60	67	66	66	0
4	8	6	"PFD0538"	"D6287_70"	16160	25460	130	255	254	76	131	134	40	85	73	0	195	197	39	118	122	24	93	84	0	1.610	1.557	1.583	1.472	2.265	2.213	0.421	120	506	201	202	0.687	124	77	123	79	0
4	9	6	"PFD0549"	"D64289_1"	16350	25450	130	41948	39363	9550	130	135	43	100	100	0	39498	35580	9986	119	128	122	100	100	0	1.062	1.106	1.084	1.140	1.386	1.080	0.943	120	560	81197	74694	0.087	41818	39379	39233	35461	0
4	10	6	"PFD0558"	"D65681_2"	16550	25450	130	938	911	287	121	125	38	100	100	0	862	846	223	107	109	18	100	100	0	1.082	1.069	1.067	1.041	1.453	1.120	0.896	120	526	1572	1529	0.114	817	755	790	739	0
4	11	6	"PFE0558"	"E49_1"	16740	25460	140	192	193	63	118	121	37	74	48	0	207	206	56	104	104	18	91	87	0	0.718	0.735	0.780	0.767	2.714	0.979	0.348	156	522	177	177	-0.477	74	103	75	102	0
4	12	6	"PFE0562"	"E5006_5"	16930	25460	130	1254	1190	382	118	122	36	100	100	0	807	787	205	102	104	17	100	100	0	1.611	1.565	1.584	1.531	1.399	1.649	0.882	120	473	1841	1757	0.688	1136	705	1072	685	0
4	13	6	"PFE0565"	"E5141_1"	17110	25460	130	284	291	89	117	123	40	91	85	0	405	402	93	99	100	14	100	99	0	0.546	0.574	0.568	0.525	1.824	0.605	0.642	120	498	473	477	-0.874	167	306	174	303	0
4	14	6	"PFE0569"	"E517_1"	17300	25450	130	406	406	127	119	126	47	96	90	0	452	433	115	98	99	14	96	96	0	0.811	0.857	0.834	0.823	1.716	0.885	0.757	120	550	641	622	-0.303	287	354	287	335	0
4	15	6	"PFE0579"	"E5479_3"	17500	25450	130	619	602	219	120	126	45	95	92	0	900	857	319	100	101	15	96	96	0	0.624	0.637	0.631	0.609	1.650	0.612	0.850	120	509	1299	1239	-0.681	499	800	482	757	0
4	16	6	"PFE0585"	"E598_1"	17690	25460	140	57830	49260	19052	119	124	39	100	100	31	16034	15535	7395	100	101	15	99	98	0	3.622	3.184	3.259	3.225	1.835	3.195	0.879	156	503	73645	64576	1.857	57711	15934	49141	15435	0
4	17	6	"PFE0608"	"E714_7"	17880	25460	120	211	214	72	118	120	38	78	60	0	171	173	33	100	101	14	95	91	0	1.310	1.315	1.357	1.231	2.998	2.206	0.326	120	472	164	169	0.389	93	71	96	73	0
4	18	6	"PFE0610"	"E7279_2"	18080	25460	130	210	206	61	115	118	33	83	62	0	354	350	79	100	101	13	100	100	0	0.374	0.364	0.377	0.320	2.285	0.382	0.481	120	451	349	341	-1.419	95	254	91	250	0
4	19	6	"PFE0613"	"E7418_1"	18260	25460	140	162	172	50	114	117	32	66	38	0	206	207	51	99	100	13	97	94	0	0.449	0.537	0.522	0.481	2.546	0.687	0.348	156	491	155	166	-1.157	48	107	58	108	0
4	20	6	"PFE0616"	"E7745_1"	18460	25460	120	169	173	45	113	116	33	74	38	0	160	161	25	98	99	13	99	96	0	0.903	0.952	1.020	0.943	2.252	1.780	0.211	120	447	118	123	-0.147	56	62	60	63	0
4	21	6	"PFE0619"	"E7861_3"	18640	25460	130	369	366	122	112	115	34	97	94	0	276	268	60	97	97	12	98	96	0	1.436	1.485	1.523	1.368	1.726	1.677	0.702	120	513	436	425	0.522	257	179	254	171	0
4	22	6	"PFE0623"	"E8100_2"	18830	25470	130	2810	2655	720	112	114	32	100	100	0	1403	1353	302	97	97	12	100	100	0	2.066	2.025	2.039	1.980	1.289	2.093	0.927	120	629	4004	3799	1.047	2698	1306	2543	1256	0
4	1	7	"PFE0649"	"E8914_2"	14820	25640	130	243	253	70	123	127	37	91	76	0	415	408	93	107	109	15	99	99	0	0.390	0.432	0.421	0.402	1.848	0.437	0.575	120	654	428	431	-1.360	120	308	130	301	0
4	2	7	"PFE0654"	"E9225_1"	15030	25640	130	401	405	107	122	128	39	100	99	0	588	581	107	109	110	16	100	100	0	0.582	0.600	0.603	0.567	1.498	0.622	0.752	120	592	758	755	-0.780	279	479	283	472	0
4	3	7	"PFE0657"	"E9299_3"	15220	25640	120	199	205	59	122	131	56	61	30	0	175	176	29	107	109	18	96	88	0	1.132	1.203	1.165	1.022	2.628	2.171	0.309	120	466	145	152	0.179	77	68	83	69	0
4	4	7	"PFE0659"	"E9299_6"	15410	25640	140	2246	2007	879	124	130	51	96	93	0	2640	2319	988	107	108	17	99	98	0	0.838	0.851	0.849	0.814	2.034	0.855	0.930	156	546	4655	4095	-0.255	2122	2533	1883	2212	0
4	5	7	"PFE0663"	"E9475_1"	15600	25640	130	352	351	157	121	129	54	95	86	0	731	709	168	107	109	16	100	100	0	0.370	0.382	0.349	0.351	1.722	0.399	0.482	120	528	855	832	-1.434	231	624	230	602	0
4	6	7	"PFE0668"	"E9987_1"	15790	25640	130	288	291	87	121	129	56	90	74	0	392	378	87	110	111	16	100	100	0	0.592	0.634	0.631	0.586	2.045	0.704	0.502	120	455	449	438	-0.756	167	282	170	268	0
4	7	7	"PFF0025"	"F10660_2"	15960	25640	120	195	198	54	122	124	35	73	53	0	338	341	73	109	111	16	100	99	0	0.319	0.328	0.307	0.296	2.250	0.288	0.255	120	477	302	308	-1.649	73	229	76	232	0
4	8	7	"PFF0029"	"F10730_3"	16170	25640	130	578	599	155	126	130	39	100	100	0	751	754	150	111	115	22	100	100	0	0.706	0.736	0.747	0.715	1.355	0.746	0.869	120	544	1092	1116	-0.502	452	640	473	643	0
4	9	7	"PFF0032"	"F10872_1"	16350	25640	130	387	393	107	125	130	43	99	96	0	404	390	75	111	115	23	100	100	0	0.894	0.961	0.896	0.910	1.693	1.008	0.686	120	545	555	547	-0.161	262	293	268	279	0
4	10	7	"PFF0035"	"F10935_2"	16550	25640	130	2509	2493	769	117	121	37	100	100	0	2090	2107	530	106	108	18	100	100	0	1.206	1.187	1.194	1.157	1.309	1.207	0.916	120	561	4376	4377	0.270	2392	1984	2376	2001	0
4	11	7	"PFF0038"	"F10949_3"	16730	25640	130	590	594	171	116	118	34	99	99	0	586	584	139	105	106	17	100	100	0	0.985	0.998	1.000	0.966	1.528	0.999	0.827	120	509	955	957	-0.021	474	481	478	479	0
4	12	7	"PFF0040"	"F10953_1"	16930	25650	120	11193	11519	4166	118	119	32	100	100	0	6814	6981	2376	103	104	14	100	100	0	1.650	1.658	1.638	1.647	1.337	1.656	0.922	120	480	17786	18279	0.723	11075	6711	11401	6878	0
4	13	7	"PFF0668"	"F310_1"	17110	25640	120	143	150	43	117	123	51	27	6	0	166	167	31	99	101	14	95	87	0	0.388	0.485	0.587	0.569	2.879	1.429	0.097	120	465	93	101	-1.366	26	67	33	68	0
4	14	7	"PFF0671"	"F31319_2"	17300	25650	130	419	400	124	119	125	52	96	90	0	1325	1245	326	98	100	14	100	100	0	0.244	0.245	0.250	0.232	1.591	0.244	0.794	120	545	1527	1428	-2.032	300	1227	281	1147	0
4	15	7	"PFF0680"	"F31855_1"	17490	25640	130	196	194	53	117	121	42	73	42	0	206	203	46	99	100	13	95	94	0	0.738	0.740	0.801	0.698	2.222	1.027	0.339	120	559	186	181	-0.438	79	107	77	104	0
4	16	7	"PFF0682"	"F32050_1"	17690	25640	130	217	213	53	117	119	37	89	62	0	293	290	73	99	101	13	98	97	0	0.515	0.503	0.517	0.450	2.135	0.493	0.435	120	466	294	287	-0.956	100	194	96	191	0
4	17	7	"PFF0686"	"F32122_1"	17870	25640	130	817	816	274	116	120	37	98	97	0	939	888	280	102	103	14	97	97	0	0.838	0.891	0.862	0.830	1.702	0.881	0.859	120	447	1538	1486	-0.256	701	837	700	786	0
4	18	7	"PFF0693"	"F32325_1"	18060	25650	140	433	534	1026	115	119	33	94	89	0	606	588	238	102	104	13	98	97	0	0.631	0.862	0.626	0.628	1.864	3.804	0.284	156	503	822	905	-0.664	318	504	419	486	0
4	19	7	"PFF0715"	"F33346_1"	18250	25640	130	574	576	163	113	117	32	99	99	0	455	452	104	101	102	13	99	99	0	1.302	1.319	1.298	1.329	1.438	1.338	0.833	120	487	815	814	0.381	461	354	463	351	0
4	20	7	"PFF0719"	"F33441_1"	18450	25640	130	3412	3235	936	113	116	33	100	100	0	1717	1595	461	100	101	13	100	99	0	2.040	2.088	2.042	2.180	1.634	2.049	0.920	120	518	4916	4617	1.029	3299	1617	3122	1495	0
4	21	7	"PFF0722"	"F33612_1"	18630	25650	130	402	390	120	114	116	36	96	95	0	290	288	63	98	100	14	97	97	0	1.500	1.453	1.441	1.365	1.519	1.600	0.781	120	522	480	466	0.585	288	192	276	190	0
4	22	7	"PFF0725"	"F33675_1"	18830	25650	130	184	186	51	111	115	36	76	50	0	196	198	34	98	99	14	100	98	0	0.745	0.750	0.771	0.687	2.482	1.474	0.255	120	616	171	175	-0.425	73	98	75	100	0
4	1	8	"PFF0728"	"F33814_1"	14830	25820	120	176	181	56	120	125	40	60	27	0	160	160	29	107	108	15	90	76	0	1.057	1.151	1.133	1.120	3.012	3.219	0.151	120	494	109	114	0.079	56	53	61	53	0
4	2	8	"PFF0734"	"F34109_1"	15010	25820	110	220	224	57	123	128	42	85	61	0	185	189	40	108	111	18	93	92	0	1.260	1.247	1.311	1.170	2.069	1.685	0.432	80	458	174	182	0.333	97	77	101	81	0
4	3	8	"PFF0764"	"F35293_1"	15220	25830	130	353	357	97	122	128	46	99	94	0	267	269	43	108	111	19	100	99	0	1.453	1.460	1.476	1.402	1.585	1.724	0.705	120	588	390	396	0.539	231	159	235	161	0
4	4	8	"PFF0773"	"F35453_1"	15410	25830	130	191	198	78	121	124	42	64	36	0	163	166	29	107	110	17	95	83	0	1.250	1.305	1.317	1.132	2.739	3.873	0.187	120	523	126	136	0.322	70	56	77	59	0
4	5	8	"PFF0777"	"F35590_1"	15600	25830	110	165	174	49	120	128	55	46	13	0	172	174	26	107	109	16	97	91	0	0.692	0.806	0.722	0.734	2.890	3.242	0.162	80	413	110	121	-0.531	45	65	54	67	0
4	6	8	"PFF0781"	"F35756_2"	15780	25830	140	1505	1392	556	118	127	61	98	96	0	917	842	304	107	108	15	97	96	0	1.712	1.733	1.756	1.716	1.862	1.797	0.904	156	551	2197	2009	0.776	1387	810	1274	735	0
4	7	8	"PFF0784"	"F35756_5"	15970	25830	130	297	306	87	117	122	47	96	88	0	690	672	156	106	108	14	99	99	0	0.308	0.334	0.333	0.312	1.575	0.353	0.613	120	511	764	755	-1.698	180	584	189	566	0
4	8	8	"PFF0788"	"F35774_1"	16160	25830	130	6300	6053	1800	118	123	42	100	100	0	2190	2093	521	105	107	16	100	100	0	2.965	2.985	2.953	2.914	1.285	3.085	0.929	120	547	8267	7923	1.568	6182	2085	5935	1988	0
4	9	8	"PFF0818"	"F36648_1"	16350	25830	130	272	279	98	115	119	36	95	86	0	514	521	121	105	106	15	100	100	0	0.384	0.394	0.385	0.353	1.933	0.384	0.542	120	550	566	580	-1.381	157	409	164	416	0
4	10	8	"PFF0821"	"F3666_3"	16540	25830	110	143	147	45	113	117	39	46	13	0	180	178	33	105	109	23	92	78	0	0.400	0.466	0.612	0.508	2.985	0.948	0.121	80	457	105	107	-1.322	30	75	34	73	0
4	11	8	"PFF0823"	"F36721_3"	16740	25830	120	201	202	61	116	119	37	81	55	0	201	202	32	103	106	23	99	93	0	0.867	0.869	0.917	0.831	2.121	1.274	0.407	120	518	183	185	-0.205	85	98	86	99	0
4	12	8	"PFF0825"	"F36734_1"	16920	25830	120	153	159	43	118	120	33	53	28	0	195	197	41	101	101	15	98	97	0	0.372	0.427	0.536	0.419	2.824	0.625	0.210	120	466	129	137	-1.425	35	94	41	96	0
4	13	8	"PFF0827"	"F36803_1"	17110	25830	120	187	191	58	117	122	48	61	35	0	307	301	82	101	102	14	97	97	0	0.340	0.370	0.343	0.330	2.365	0.424	0.213	120	529	276	274	-1.557	70	206	74	200	0
4	14	8	"PFF0831"	"F37098_2"	17310	25830	120	344	360	113	114	120	51	97	90	0	855	821	246	100	102	17	99	99	0	0.305	0.341	0.321	0.322	2.004	0.333	0.747	120	482	985	967	-1.715	230	755	246	721	0
4	15	8	"PFF1472"	"F58335_1"	17490	25830	120	166	174	46	112	116	35	70	40	0	285	270	66	99	101	17	95	95	0	0.290	0.363	0.369	0.337	2.588	0.408	0.234	120	498	240	233	-1.784	54	186	62	171	0
4	16	8	"PFF1476"	"F58487_1"	17700	25820	150	141	141	41	112	115	35	42	17	0	133	132	24	97	98	13	78	63	0	0.806	0.829	1.163	1.049	3.625	4.206	0.086	156	597	65	64	-0.312	29	36	29	35	-50
4	17	8	"PFF1492"	"F58910_1"	17870	25830	120	225	233	70	113	117	33	91	76	0	221	222	52	100	100	13	96	96	0	0.926	0.984	1.008	0.950	1.866	1.165	0.506	120	426	233	242	-0.112	112	121	120	122	0
4	18	8	"PFF1495"	"F59075_2"	18060	25830	140	156	169	72	117	120	33	53	38	0	174	169	40	101	102	13	89	82	0	0.534	0.765	0.859	0.723	2.582	2.332	0.180	156	480	112	120	-0.904	39	73	52	68	0
4	19	8	"PFF1497"	"F5910_2"	18260	25830	130	3017	2944	1220	113	117	33	100	100	0	5337	5022	2015	100	102	26	100	100	0	0.555	0.575	0.590	0.580	1.422	0.564	0.935	120	505	8141	7753	-0.851	2904	5237	2831	4922	0
4	20	8	"PFF1499"	"F59139_2"	18440	25830	130	3141	3186	1432	114	116	34	99	97	0	1438	1415	592	97	100	27	96	96	0	2.257	2.331	2.298	2.270	1.664	2.401	0.905	120	489	4368	4390	1.175	3027	1341	3072	1318	0
4	21	8	"PFF1536"	"F6061_1"	18630	25830	120	166	172	55	115	119	37	62	30	0	169	170	47	96	98	16	90	85	0	0.699	0.770	0.841	0.715	2.482	1.204	0.248	120	526	124	131	-0.517	51	73	57	74	0
4	22	8	"PFF1543"	"F607_1"	18870	25830	150	114	120	38	114	117	34	20	6	0	102	104	21	95	97	19	26	8	0	0.000	0.667	1.750	1.795	3.331	17.980	0.007	156	860	7	15	Error	0	7	6	9	-50
4	1	9	"PFF1546"	"F61052_1"	14810	25980	150	125	136	54	118	123	56	14	2	0	122	124	26	105	107	16	50	30	0	0.412	0.947	1.235	1.490	4.766	26.062	0.008	156	748	24	37	-1.280	7	17	18	19	-50
4	2	9	"PFF1550"	"F61158_1"	15030	26020	140	261	261	85	120	123	37	89	75	0	334	333	112	106	107	17	96	93	0	0.618	0.621	0.615	0.594	2.041	0.669	0.566	156	576	369	368	-0.693	141	228	141	227	0
4	3	9	"PFF1556"	"F61469_1"	15220	26020	130	165	173	57	118	121	36	58	37	0	182	189	54	104	106	15	92	88	0	0.603	0.647	0.759	0.637	2.821	0.995	0.264	120	461	125	140	-0.731	47	78	55	85	0
4	4	9	"PFF1560"	"F61859_2"	15410	26020	150	132	137	74	118	120	32	30	10	0	109	110	18	103	106	15	30	9	0	2.333	2.714	2.011	2.264	3.201	12.572	0.074	156	482	20	26	1.222	14	6	19	7	-50
4	5	9	"PFF1588"	"F6265_1"	15590	26010	130	2042	2017	771	113	124	66	100	98	0	992	989	374	105	106	15	100	100	0	2.175	2.154	2.175	2.145	1.367	2.163	0.883	120	444	2816	2788	1.121	1929	887	1904	884	0
4	6	9	"PFF1595"	"F62846_1"	15780	26020	130	440	439	171	114	125	69	94	83	0	324	315	94	103	105	14	98	98	0	1.475	1.533	1.540	1.460	1.535	1.833	0.718	120	479	547	537	0.561	326	221	325	212	0
4	7	9	"PFF1604"	"F63188_2"	15980	26010	130	1032	1027	342	117	122	46	100	100	0	1029	1002	322	103	104	15	100	100	0	0.988	1.012	0.980	1.014	1.350	0.989	0.910	120	554	1841	1809	-0.017	915	926	910	899	0
4	8	9	"PFF1607"	"F63326_1"	16170	26010	110	188	191	56	116	127	98	32	2	0	145	144	28	101	102	15	85	66	0	1.636	1.744	1.913	1.662	3.157	3.148	0.190	80	419	116	118	0.710	72	44	75	43	0
4	9	9	"PFF1610"	"F63399_1"	16350	26010	130	3358	3237	965	113	122	89	100	100	0	2222	2164	607	100	101	14	100	100	0	1.529	1.514	1.531	1.501	1.321	1.505	0.931	120	519	5367	5188	0.613	3245	2122	3124	2064	0
4	10	9	"PFF1614"	"F63448_3"	16540	26010	130	161	172	51	113	120	39	56	30	0	156	160	34	99	102	20	90	72	0	0.842	0.967	1.120	0.968	2.584	2.158	0.188	120	598	105	120	-0.248	48	57	59	61	0
4	11	9	"PFF1654"	"F64738_1"	16750	26020	130	411	418	126	114	118	35	98	97	0	438	438	96	97	97	13	100	100	0	0.871	0.891	0.872	0.824	1.680	0.944	0.763	120	536	638	645	-0.199	297	341	304	341	0
4	12	9	"PFF1656"	"F64738_5"	16940	26020	120	183	184	56	116	123	60	55	14	0	246	245	56	98	99	13	98	96	0	0.453	0.463	0.465	0.437	2.505	0.983	0.142	120	441	215	215	-1.143	67	148	68	147	0
4	13	9	"PFF1659"	"F64888_1"	17120	26020	110	164	163	45	116	122	63	31	2	0	193	191	29	99	99	13	100	98	0	0.511	0.511	0.611	0.543	2.366	4.947	0.048	80	401	142	139	-0.970	48	94	47	92	0
4	14	9	"PFF1666"	"F65043_1"	17310	26020	120	1010	965	305	110	113	34	99	99	0	669	644	164	98	99	17	100	100	0	1.576	1.566	1.582	1.514	1.466	1.625	0.889	120	455	1471	1401	0.656	900	571	855	546	0
4	15	9	"PFF1668"	"F65043_4"	17490	26020	120	355	353	114	110	115	36	96	92	0	317	303	91	97	98	17	95	95	0	1.114	1.180	1.163	1.181	1.803	1.238	0.729	120	438	465	449	0.155	245	220	243	206	0
4	16	9	"PFF1673"	"F65467_1"	17680	26020	120	169	177	58	110	113	34	67	40	0	143	145	31	94	96	13	90	80	0	1.204	1.314	1.247	1.153	2.700	2.528	0.275	120	470	108	118	0.268	59	49	67	51	0
4	17	9	"PFI0337"	"I3634_1"	17890	26020	130	236	241	66	111	115	35	96	80	0	560	557	139	95	96	13	100	100	0	0.269	0.281	0.264	0.264	1.706	0.269	0.628	120	448	590	592	-1.895	125	465	130	462	0
4	18	9	"PFI0339"	"I3665_1"	18070	26010	140	153	182	236	113	118	35	51	23	0	222	219	62	97	97	13	94	93	0	0.320	0.566	0.479	0.425	3.559	16.367	0.009	156	473	165	191	-1.644	40	125	69	122	0
4	19	9	"PFI0341"	"I3767_1"	18260	26020	120	179	185	64	113	117	34	70	48	0	298	293	74	94	97	27	96	96	0	0.324	0.362	0.373	0.305	2.604	0.366	0.326	120	441	270	271	-1.628	66	204	72	199	0
4	20	9	"PFI0347"	"I398_3"	18450	26010	150	111	116	33	112	115	33	19	5	0	110	114	23	92	95	26	37	7	0	-0.056	0.182	1.333	1.270	3.343	4.937	0.003	156	546	17	26	Error	-1	18	4	22	-50
4	21	9	"PFI0352"	"I4167_1"	18640	26020	130	751	725	276	110	114	33	95	95	0	562	528	181	92	93	13	97	97	0	1.364	1.411	1.398	1.348	1.787	1.460	0.841	120	455	1111	1051	0.448	641	470	615	436	0
4	22	9	"PFI0354"	"I4179_1"	18810	26010	130	202	201	57	113	117	36	81	57	0	350	336	71	93	96	24	99	99	0	0.346	0.362	0.368	0.318	2.182	0.377	0.517	120	589	346	331	-1.530	89	257	88	243	0
4	1	10	"PFI0375"	"I4688_1"	14820	26190	150	170	177	52	116	122	55	49	14	0	169	170	32	102	103	15	96	93	0	0.806	0.897	0.880	0.821	2.601	2.254	0.155	156	726	121	129	-0.311	54	67	61	68	0
4	2	10	"PFI0378"	"I4719_5"	15000	26180	130	270	277	77	116	119	35	98	88	0	339	329	70	101	102	15	99	98	0	0.647	0.706	0.687	0.667	1.803	0.753	0.666	120	456	392	389	-0.628	154	238	161	228	0
4	3	10	"PFI0380"	"I4730_1"	15210	26190	120	539	539	157	120	122	35	99	98	0	405	399	95	100	101	13	98	98	0	1.374	1.401	1.353	1.319	1.616	1.508	0.824	120	474	724	718	0.458	419	305	419	299	0
4	4	10	"PFI0383"	"I4780_1"	15400	26190	120	192	200	54	118	122	35	81	53	0	263	266	63	99	101	14	99	98	0	0.451	0.491	0.508	0.451	2.205	0.496	0.370	120	407	238	249	-1.148	74	164	82	167	0
4	5	10	"PFI0386"	"I4862_1"	15570	26180	120	502	503	136	117	126	63	99	96	0	520	477	133	100	102	15	99	97	0	0.917	1.024	1.033	1.064	1.550	1.031	0.816	120	411	805	763	-0.126	385	420	386	377	0
4	6	10	"PFI0393"	"I4989_1"	15760	26180	130	826	833	169	116	127	77	100	100	0	824	803	163	100	100	13	100	100	0	0.981	1.020	1.009	1.029	1.278	1.030	0.870	120	505	1434	1420	-0.028	710	724	717	703	0
4	7	10	"PFI0428"	"I601_1"	15940	26190	100	186	189	65	118	124	67	50	11	0	152	155	28	99	99	12	97	88	0	1.283	1.268	1.284	1.137	3.178	2.958	0.206	80	408	121	127	0.360	68	53	71	56	0
4	8	10	"PFI0430"	"I6032_2"	16140	26190	130	1469	1462	384	117	125	86	100	100	0	818	834	195	98	112	214	99	93	0	1.878	1.827	1.888	1.812	1.369	1.904	0.901	120	592	2072	2081	0.909	1352	720	1345	736	0
4	9	10	"PFI0434"	"I607_1"	16340	26190	120	356	364	90	115	124	91	97	79	0	315	314	65	97	113	233	36	0	0	1.106	1.147	1.181	1.113	1.575	1.708	0.469	120	495	459	466	0.145	241	218	249	217	0
4	10	10	"PFI0439"	"I6174_2"	16520	26190	110	178	181	50	114	119	37	70	37	0	360	365	54	97	99	16	100	100	0	0.243	0.250	0.270	0.222	2.214	0.237	0.291	80	431	327	335	-2.039	64	263	67	268	0
4	11	10	"PFI0441"	"I6204_2"	16730	26210	150	118	125	54	114	118	38	14	5	0	100	101	15	96	97	15	16	5	0	1.000	2.200	2.750	2.257	4.408	159.121	0.000	156	557	8	16	0.000	4	4	11	5	-50
4	12	10	"PFI0443"	"I6356_1"	16920	26210	150	111	116	32	114	119	61	3	1	0	99	101	14	96	96	12	23	10	0	-1.000	0.400	2.100	2.161	3.659	74.905	0.001	156	438	0	7	Error	-3	3	2	5	-50
4	13	10	"PFI0469"	"I7030_1"	17080	26190	150	120	121	34	114	119	60	8	0	0	117	117	22	95	96	12	61	46	0	0.273	0.318	0.793	0.888	4.294	72.190	0.002	156	518	28	29	-1.874	6	22	7	22	-50
4	14	10	"PFI0471"	"I7085_1"	17280	26190	120	1382	1365	385	113	115	36	100	100	0	1245	1186	349	94	95	13	99	99	0	1.103	1.147	1.108	1.204	1.572	1.143	0.914	120	492	2420	2344	0.141	1269	1151	1252	1092	0
4	15	10	"PFI0473"	"I7097_2"	17470	26190	130	392	406	131	112	120	53	99	93	0	764	724	173	95	97	13	100	100	0	0.419	0.467	0.452	0.440	1.614	0.454	0.685	120	500	949	923	-1.257	280	669	294	629	0
4	16	10	"PFI0475"	"I7106_1"	17660	26200	150	127	141	82	111	127	169	1	1	0	117	118	22	95	96	13	66	42	0	0.727	1.304	1.397	1.214	3.774	108.558	0.007	156	590	38	53	-0.459	16	22	30	23	-50
4	17	10	"PFI0481"	"I7243_1"	17850	26190	150	128	131	55	111	125	167	0	0	0	113	114	21	94	95	13	57	39	0	0.895	1.000	1.218	1.487	3.749	135.756	0.005	156	597	36	40	-0.160	17	19	20	20	-50
4	18	10	"PFI0484"	"I7365_3"	18040	26200	120	454	465	147	111	119	41	97	95	0	346	343	71	94	95	13	100	100	0	1.361	1.422	1.454	1.345	1.543	1.585	0.797	120	447	595	603	0.445	343	252	354	249	0
4	19	10	"PFJ0441"	"J490_1"	18220	26200	120	430	428	114	109	114	34	99	99	0	339	336	62	92	93	15	100	100	0	1.300	1.307	1.272	1.263	1.367	1.388	0.850	120	502	568	563	0.378	321	247	319	244	0
4	20	10	"PFJ0443"	"J504_1"	18420	26200	120	394	391	105	110	115	38	100	98	0	306	301	63	91	92	15	100	99	0	1.321	1.338	1.334	1.302	1.519	1.463	0.768	120	520	499	491	0.402	284	215	281	210	0
4	21	10	"PFJ0445"	"J504_5"	18610	26200	120	151	158	41	111	114	33	60	30	0	238	239	46	91	92	13	100	99	0	0.272	0.318	0.309	0.313	2.404	0.334	0.193	120	473	187	195	-1.878	40	147	47	148	0
4	22	10	"PFJ0448"	"J50_1"	18790	26200	120	6279	5759	1605	114	119	39	100	100	0	5829	5442	1512	93	94	18	100	100	0	1.075	1.055	1.073	1.063	1.469	1.056	0.946	120	578	11901	10994	0.104	6165	5736	5645	5349	0
4	1	11	"PFJ0450"	"J512_2"	14800	26370	110	3115	3173	737	115	120	40	100	100	0	2256	2161	474	102	103	13	100	100	0	1.393	1.485	1.458	1.475	1.236	1.481	0.924	80	457	5154	5117	0.478	3000	2154	3058	2059	0
4	2	11	"PFJ0452"	"J53_1"	15000	26370	150	137	140	39	117	122	41	28	7	0	119	120	20	101	102	14	56	30	0	1.111	1.211	1.500	1.511	3.401	17.578	0.015	156	660	38	42	0.152	20	18	23	19	-50
4	3	11	"PFJ0477"	"J53_50"	15180	26380	130	256	259	67	120	125	43	94	77	0	275	285	52	100	101	14	100	100	0	0.777	0.751	0.766	0.688	1.856	0.848	0.510	120	528	311	324	-0.364	136	175	139	185	0
4	4	11	"PFJ0479"	"J53_52"	15370	26380	120	791	763	219	116	125	95	97	95	0	448	431	98	100	101	13	99	99	0	1.940	1.955	1.930	1.882	1.447	2.066	0.863	120	541	1023	978	0.956	675	348	647	331	0
4	5	11	"PFJ0483"	"J53_56"	15570	26380	120	2011	1852	772	118	122	36	97	95	0	1473	1357	441	101	101	14	99	99	0	1.380	1.381	1.412	1.240	1.748	1.457	0.932	120	509	3265	2990	0.464	1893	1372	1734	1256	0
4	6	11	"PFJ0485"	"J53_60"	15750	26380	120	1322	1294	385	117	125	67	99	98	0	515	488	122	99	101	15	100	99	0	2.897	3.026	3.043	3.005	1.368	3.132	0.918	120	507	1621	1566	1.534	1205	416	1177	389	0
4	7	11	"PFJ0488"	"J541_1"	15950	26380	120	215	212	62	117	127	63	67	25	0	374	364	76	99	100	16	100	100	0	0.356	0.358	0.362	0.309	2.140	0.380	0.384	120	566	373	360	-1.489	98	275	95	265	0
4	8	11	"PFJ0490"	"J541_4"	16140	26380	120	163	169	53	116	121	46	50	21	0	362	359	68	97	113	232	69	0	0	0.177	0.202	0.241	0.206	2.185	0.218	0.276	120	500	312	315	-2.495	47	265	53	262	0
4	9	11	"PFJ0511"	"J58_3"	16330	26380	120	1015	976	253	117	118	38	100	100	0	877	818	204	96	113	233	98	85	0	1.150	1.190	1.208	1.187	1.276	0.962	0.622	120	496	1679	1581	0.201	898	781	859	722	0
4	10	11	"PFJ0515"	"J6186_1"	16510	26380	150	134	141	40	117	121	38	31	13	0	113	114	21	96	99	22	39	11	0	1.000	1.333	1.842	1.454	4.425	5.743	0.031	156	595	34	42	0.000	17	17	24	18	-50
4	11	11	"PFJ0518"	"J634_1"	16710	26380	120	10792	9954	3322	121	146	112	100	100	0	6343	5856	1648	100	112	45	100	100	0	1.709	1.708	1.746	1.662	1.519	1.765	0.948	120	410	16914	15589	0.773	10671	6243	9833	5756	0
4	12	11	"PFJ0520"	"J63_1"	16900	26380	150	127	136	51	120	142	101	7	0	0	110	146	79	101	110	37	29	21	0	0.778	0.356	0.765	0.951	4.163	1.429	0.243	156	531	16	61	-0.363	7	9	16	45	-50
4	13	11	"PFJ0522"	"J63_4"	17120	26400	150	114	119	41	114	117	39	16	5	0	97	102	25	96	98	15	19	8	0	0.000	0.833	2.200	2.086	5.292	9.704	0.024	156	604	1	11	Error	0	1	5	6	-50
4	14	11	"PFJ0525"	"J647_1"	17290	26390	110	406	407	123	112	114	30	98	96	0	317	309	81	94	96	15	97	97	0	1.318	1.372	1.415	1.307	1.526	1.423	0.819	80	464	517	510	0.399	294	223	295	215	0
4	15	11	"PFJ0544"	"J687_1"	17500	26400	120	268	266	77	116	121	45	90	77	0	212	215	46	95	97	16	98	98	0	1.299	1.250	1.331	1.225	1.901	1.539	0.566	120	576	269	270	0.378	152	117	150	120	0
4	16	11	"PFJ0548"	"J697_2"	17680	26400	110	178	178	44	110	128	191	0	0	0	248	252	48	94	96	14	100	100	0	0.442	0.430	0.463	0.415	2.025	0.504	0.341	80	450	222	226	-1.179	68	154	68	158	0
4	17	11	"PFJ0552"	"J69_1"	17860	26400	110	441	443	127	115	125	140	93	61	0	352	345	80	94	96	20	100	100	0	1.264	1.307	1.268	1.280	1.447	1.393	0.809	80	492	584	579	0.338	326	258	328	251	0
4	18	11	"PFJ0555"	"J6_12"	18060	26400	120	274	274	72	115	119	38	95	85	0	279	273	76	94	96	19	98	94	0	0.859	0.888	0.852	0.900	1.973	0.956	0.630	120	568	344	338	-0.218	159	185	159	179	0
4	19	11	"PFJ0559"	"J6_6"	18250	26400	110	495	491	122	109	112	31	98	98	0	614	577	155	93	95	23	98	98	0	0.741	0.789	0.772	0.776	1.501	0.753	0.841	80	491	907	866	-0.433	386	521	382	484	0
4	20	11	"PFJ0565"	"J71_1"	18440	26400	110	189	195	57	109	114	39	80	52	0	182	186	40	92	94	22	97	93	0	0.889	0.915	1.018	0.907	2.324	1.300	0.326	80	503	170	180	-0.170	80	90	86	94	0
4	21	11	"PFK0726"	"Ks17_16"	18630	26400	120	1303	1278	457	111	115	34	99	99	0	876	822	292	91	92	13	97	96	0	1.518	1.596	1.581	1.759	2.078	1.634	0.878	120	540	1977	1898	0.603	1192	785	1167	731	0
4	22	11	"PFK0728"	"Ks1832_1"	18810	26400	110	133	133	36	114	118	38	27	6	0	161	160	31	93	94	13	97	91	0	0.279	0.284	0.430	0.404	3.267	2.369	0.036	80	508	87	86	-1.840	19	68	19	67	0
4	1	12	"PFK0730"	"Ks186_1"	14830	26580	110	386	388	104	115	120	39	98	96	0	624	601	154	104	105	15	100	100	0	0.521	0.549	0.548	0.537	1.517	0.546	0.793	80	538	791	770	-0.940	271	520	273	497	0
4	2	12	"PFK0733"	"Ks186_9"	15020	26580	120	142	147	46	117	123	44	34	10	0	154	153	33	103	104	16	82	69	0	0.490	0.600	0.739	0.674	3.192	3.193	0.058	120	547	76	80	-1.029	25	51	30	50	0
4	3	12	"PFK0735"	"Ks187_4"	15220	26580	120	159	162	46	115	127	96	15	0	0	261	256	67	100	102	15	95	95	0	0.273	0.301	0.331	0.308	2.858	0.305	0.193	120	533	205	203	-1.871	44	161	47	156	0
4	4	12	"PFK0737"	"Ks187_7"	15400	26580	100	259	265	76	117	128	108	68	16	0	203	203	36	101	101	12	100	97	0	1.392	1.451	1.527	1.322	2.006	5.592	0.172	80	416	244	250	0.477	142	102	148	102	0
4	5	12	"PFK0762"	"Ks210_15"	15590	26580	150	124	131	55	118	123	52	16	4	0	116	118	23	101	102	13	52	33	0	0.400	0.765	1.654	1.745	4.144	22.115	0.017	156	610	21	30	-1.322	6	15	13	17	-50
4	6	12	"PFK0765"	"Ks210_4"	15780	26580	150	122	131	59	119	128	63	7	1	0	122	123	25	100	103	22	47	21	0	0.136	0.522	1.073	1.128	3.544	11.082	0.062	156	638	25	35	-2.874	3	22	12	23	-50
4	7	12	"PFK0768"	"Ks220_1"	15960	26570	80	142	158	66	122	137	78	19	3	0	126	130	27	98	102	28	44	17	0	0.714	1.125	1.023	1.191	3.744	8.552	0.046	52	296	48	68	-0.485	20	28	36	32	0
4	8	12	"PFK0770"	"Ks220_7"	16140	26570	130	166	174	52	118	123	46	50	22	0	181	178	34	98	100	17	95	89	0	0.578	0.700	0.743	0.749	2.644	1.437	0.175	120	654	131	136	-0.790	48	83	56	80	0
4	9	12	"PFK0781"	"Ks222_1"	16360	26590	120	293	291	96	115	118	38	91	84	0	677	641	202	97	99	17	100	100	0	0.307	0.324	0.304	0.301	1.756	0.325	0.716	120	537	758	720	-1.704	178	580	176	544	0
4	10	12	"PFK0784"	"Ks225_10"	16530	26580	130	247	259	64	113	125	94	80	22	0	222	221	37	94	97	22	99	98	0	1.047	1.150	1.131	1.106	1.793	1.366	0.593	120	509	262	273	0.066	134	128	146	127	0
4	11	12	"PFK0806"	"Ks245_1"	16710	26570	150	128	142	78	120	145	119	4	2	0	129	130	27	97	105	37	41	9	0	0.250	0.667	1.000	0.999	4.206	4.402	0.307	156	682	40	55	-2.000	8	32	22	33	-50
4	12	12	"PFK0808"	"Ks245_4"	16930	26590	130	271	275	84	116	125	52	89	71	0	228	222	48	98	100	19	97	94	0	1.192	1.282	1.211	1.158	2.044	1.687	0.482	120	603	285	283	0.254	155	130	159	124	0
4	13	12	"PFK0810"	"Ks248_3"	17110	26580	130	328	334	79	113	119	37	100	96	0	241	239	43	96	96	14	100	98	0	1.483	1.545	1.555	1.532	1.649	1.757	0.679	120	520	360	364	0.568	215	145	221	143	0
4	14	12	"PFK0813"	"Ks249_3"	17300	26590	120	258	254	69	113	118	41	94	77	0	255	252	57	95	97	23	99	96	0	0.906	0.898	0.852	0.836	1.768	1.045	0.583	120	512	305	298	-0.142	145	160	141	157	0
4	15	12	"PFK0819"	"Ks259_1"	17490	26590	120	2071	1927	709	115	119	42	99	99	0	1153	1089	336	95	97	21	99	99	0	1.849	1.823	1.825	1.749	1.970	1.918	0.904	120	496	3014	2806	0.887	1956	1058	1812	994	0
4	16	12	"PFK0823"	"Ks259_6"	17680	26590	120	592	595	187	115	119	40	99	98	0	642	593	192	93	95	13	98	98	0	0.869	0.960	0.969	0.981	1.836	0.967	0.837	120	554	1026	980	-0.203	477	549	480	500	0
4	17	12	"PFK0843"	"Ks26_1"	17880	26590	120	293	304	88	115	121	45	95	89	0	239	240	49	93	96	30	99	93	0	1.219	1.286	1.329	1.217	1.693	1.523	0.651	120	554	324	336	0.286	178	146	189	147	0
4	18	12	"PFK0845"	"Ks26_11"	18060	26590	120	181	185	52	117	119	35	75	43	0	616	580	156	94	94	13	100	99	0	0.123	0.140	0.151	0.142	2.194	0.131	0.342	120	518	586	554	-3.028	64	522	68	486	0
4	19	12	"PFK0847"	"Ks26_15"	18260	26590	120	289	288	98	114	116	34	90	84	0	246	242	62	93	94	21	97	93	0	1.144	1.168	1.196	1.129	2.103	1.379	0.618	120	483	328	323	0.194	175	153	174	149	0
4	20	12	"PFK0850"	"Ks26_2"	18430	26610	150	121	125	37	111	115	33	23	10	0	107	109	19	92	94	20	37	12	0	0.667	0.824	1.410	1.281	3.896	12.030	0.021	156	613	25	31	-0.585	10	15	14	17	-50
4	21	12	"PFK0853"	"Ks26_24"	18620	26590	120	693	640	226	114	117	34	96	95	0	406	381	140	92	93	14	93	90	0	1.844	1.820	1.866	1.971	2.118	1.844	0.837	120	519	893	815	0.883	579	314	526	289	0
4	22	12	"PFK0856"	"Ks26_5"	18820	26590	120	594	578	177	111	115	35	99	97	0	402	378	117	92	94	13	98	98	0	1.558	1.633	1.585	1.689	2.064	1.683	0.845	120	636	793	753	0.640	483	310	467	286	0
4	1	13	"PFL0017"	"L1_32"	14840	26770	120	410	417	166	120	122	36	99	96	0	274	283	158	103	104	17	94	90	0	1.696	1.650	1.744	1.822	1.918	1.495	0.678	120	591	461	477	0.762	290	171	297	180	0
4	2	13	"PFL0021"	"L1_42"	15030	26770	120	1370	1257	532	118	123	44	96	95	0	818	734	257	104	104	14	100	100	0	1.754	1.808	1.810	1.617	1.842	1.919	0.902	120	465	1966	1769	0.810	1252	714	1139	630	0
4	3	13	"PFL0023"	"L1_45"	15210	26780	150	140	144	43	116	122	41	34	8	0	116	117	18	102	103	14	46	18	0	1.714	1.867	1.947	2.003	3.550	10.643	0.039	156	654	38	43	0.778	24	14	28	15	-50
4	4	13	"PFL0026"	"L1_48"	15410	26770	100	152	180	232	115	117	32	52	25	0	146	148	22	99	100	13	96	86	0	0.787	1.327	1.034	0.910	3.170	25.470	0.051	80	439	84	114	-0.345	37	47	65	49	0
4	5	13	"PFL0028"	"L1_52"	15590	26770	120	149	153	53	117	123	54	30	5	0	204	200	44	100	101	13	96	94	0	0.308	0.360	0.476	0.403	2.781	0.877	0.091	120	490	136	136	-1.700	32	104	36	100	0
4	6	13	"PFL0030"	"L1_56"	15770	26770	120	262	269	81	121	127	64	87	55	0	250	240	63	99	101	17	93	92	0	0.934	1.050	1.027	1.093	2.252	1.283	0.596	120	505	292	289	-0.099	141	151	148	141	0
4	7	13	"PFL0048"	"L1_89"	15980	26770	120	230	252	99	119	125	45	87	62	0	232	233	53	98	100	20	97	95	0	0.828	0.985	0.878	0.902	2.387	1.385	0.390	120	613	245	268	-0.272	111	134	133	135	0
4	8	13	"PFL0052"	"L1_94"	16160	26770	110	908	933	258	120	126	44	100	100	0	565	529	121	100	105	32	100	100	0	1.695	1.895	1.832	1.887	1.342	1.955	0.874	80	512	1253	1242	0.761	788	465	813	429	0
4	9	13	"PFL0055"	"L1_97"	16370	26780	120	669	676	252	113	119	40	99	98	0	549	523	135	98	101	31	99	99	0	1.233	1.325	1.302	1.277	1.658	1.651	0.721	120	550	1007	988	0.302	556	451	563	425	0
4	10	13	"PFL0057"	"L1_99"	16550	26780	110	161	162	46	116	130	100	10	0	0	266	252	48	94	96	13	100	100	0	0.262	0.291	0.337	0.323	2.198	5.802	0.022	80	493	217	204	-1.934	45	172	46	158	0
4	11	13	"PFL0059"	"L2_10"	16740	26770	110	333	317	88	122	136	102	85	52	0	347	348	81	95	96	14	100	100	0	0.837	0.771	0.766	0.704	1.862	0.905	0.640	80	509	463	448	-0.256	211	252	195	253	0
4	12	13	"PFL0061"	"L2_104"	16930	26780	110	871	879	263	112	123	55	100	100	0	644	630	140	95	96	15	100	100	0	1.383	1.434	1.435	1.393	1.361	1.541	0.865	80	481	1308	1302	0.467	759	549	767	535	0
4	13	13	"PFL0082"	"L2_146"	17110	26770	110	1509	1457	513	115	124	65	100	100	0	1158	1048	303	94	96	22	100	100	0	1.310	1.407	1.434	1.371	1.487	1.401	0.876	80	491	2458	2296	0.390	1394	1064	1342	954	0
4	14	13	"PFL0084"	"L2_148"	17310	26780	150	117	120	34	116	123	60	3	0	0	98	100	17	94	98	27	8	1	0	0.250	0.667	2.160	1.970	3.373	30.152	0.008	156	627	5	10	-2.000	1	4	4	6	-50
4	15	13	"PFL0086"	"L2_15"	17500	26780	120	823	786	218	114	118	40	99	99	0	1181	1085	251	93	97	24	100	100	0	0.652	0.677	0.672	0.648	1.532	0.685	0.875	120	488	1797	1664	-0.618	709	1088	672	992	0
4	16	13	"PFL0089"	"L2_154"	17680	26780	110	205	210	50	113	117	38	86	66	0	148	147	31	93	94	12	90	81	0	1.673	1.796	1.593	1.856	2.938	3.052	0.287	80	457	147	151	0.742	92	55	97	54	0
4	17	13	"PFL0091"	"L2_158"	17880	26790	110	129	135	37	114	124	61	13	0	0	132	133	27	93	97	30	66	23	0	0.385	0.525	0.671	0.655	3.426	10.024	0.005	80	491	54	61	-1.379	15	39	21	40	0
4	18	13	"PFL0098"	"L2_172"	18060	26780	110	458	458	121	115	122	60	97	96	0	358	348	73	94	96	14	100	100	0	1.299	1.350	1.368	1.279	1.703	1.503	0.753	80	477	607	597	0.378	343	264	343	254	0
4	19	13	"PFL0119"	"L2_203"	18260	26780	130	2048	1907	562	115	116	31	100	100	0	1489	1360	493	92	93	12	100	99	0	1.384	1.413	1.387	1.511	1.546	1.353	0.917	120	575	3330	3060	0.469	1933	1397	1792	1268	0
4	20	13	"PFL0123"	"L2_210"	18450	26790	120	198	206	64	113	116	34	82	58	0	206	199	45	92	93	14	97	95	0	0.746	0.869	0.870	0.838	2.331	1.170	0.400	120	471	199	200	-0.423	85	114	93	107	0
4	21	13	"PFL0127"	"L2_216"	18640	26780	110	2069	1887	648	114	119	37	100	98	0	1090	1028	298	93	93	15	100	100	0	1.961	1.896	1.902	1.804	1.457	1.930	0.892	80	495	2952	2708	0.972	1955	997	1773	935	0
4	22	13	"PFL0129"	"L2_220"	18830	26780	110	356	375	91	112	116	36	100	100	0	724	674	163	92	93	13	100	100	0	0.386	0.452	0.428	0.451	1.545	0.421	0.739	80	543	876	845	-1.373	244	632	263	582	0
4	1	14	"PFL0131"	"L2_226"	14830	26960	120	184	190	62	118	121	34	70	49	0	177	183	46	102	102	15	95	85	0	0.880	0.889	0.916	0.907	3.017	1.387	0.247	120	563	141	153	-0.184	66	75	72	81	0
4	2	14	"PFL0133"	"L2_23"	15020	26960	120	133	143	54	118	121	35	33	12	0	213	216	50	103	103	15	99	97	0	0.136	0.221	0.293	0.297	3.053	0.186	0.012	120	566	125	138	-2.874	15	110	25	113	0
4	3	14	"PFM0391"	"M35930_11"	15220	26960	120	162	168	49	116	125	60	36	10	0	353	350	98	102	103	16	99	98	0	0.183	0.210	0.221	0.200	2.529	0.170	0.141	120	533	297	300	-2.448	46	251	52	248	0
4	4	14	"PFM0393"	"M35930_13"	15420	26970	110	148	171	97	115	123	60	32	12	0	221	211	48	97	99	15	96	95	0	0.266	0.491	0.458	0.395	3.832	1.075	0.179	80	499	157	170	-1.910	33	124	56	114	0
4	5	14	"PFM0395"	"M35930_4"	15620	26970	120	187	193	58	116	122	50	67	30	0	504	480	156	99	101	18	98	98	0	0.175	0.202	0.197	0.195	2.223	0.189	0.369	120	496	476	458	-2.512	71	405	77	381	0
4	6	14	"PFM0398"	"M35930_8"	15810	26970	120	289	303	102	120	128	62	87	73	0	376	381	108	99	101	19	99	99	0	0.610	0.649	0.645	0.579	2.161	0.742	0.510	120	471	446	465	-0.713	169	277	183	282	0
4	7	14	"PFM0400"	"M35935_1"	15980	26970	100	148	154	45	119	130	59	22	5	0	164	164	29	98	99	14	93	91	0	0.439	0.530	0.593	0.579	2.694	3.997	0.070	80	408	95	101	-1.186	29	66	35	66	0
4	8	14	"PFM0406"	"M364_1"	16180	26970	100	136	139	41	116	126	57	16	3	0	184	186	43	98	100	17	95	91	0	0.233	0.261	0.515	0.423	3.095	0.302	0.006	80	466	106	111	-2.104	20	86	23	88	0
4	9	14	"PFM0424"	"M36950_1"	16370	26970	120	380	380	115	115	124	54	95	92	0	285	291	109	98	99	14	97	97	0	1.417	1.373	1.386	1.370	1.771	1.446	0.626	120	510	452	458	0.503	265	187	265	193	0
4	10	14	"PFM0426"	"M3696_3"	16550	26970	110	165	172	47	119	124	42	56	20	0	282	276	58	97	97	14	100	100	0	0.249	0.296	0.360	0.280	2.535	0.324	0.237	80	474	231	232	-2.008	46	185	53	179	0
4	11	14	"PFM0431"	"M37116_3"	16750	26970	120	11233	10292	4619	121	131	58	100	100	0	7596	6871	2630	96	98	16	100	100	0	1.482	1.501	1.558	1.397	1.823	1.573	0.929	120	533	18612	16946	0.567	11112	7500	10171	6775	0
4	12	14	"PFM0433"	"M37145_2"	16940	26970	120	449	468	174	116	126	58	96	88	0	784	735	256	96	97	16	99	98	0	0.484	0.551	0.549	0.541	1.835	0.553	0.829	120	534	1021	991	-1.047	333	688	352	639	0
4	13	14	"PFM0435"	"M37197_1"	17120	26970	110	161	169	55	117	120	39	58	25	0	246	240	50	95	97	18	97	97	0	0.291	0.359	0.368	0.320	2.436	0.492	0.242	80	462	195	197	-1.779	44	151	52	145	0
4	14	14	"PFM0438"	"M37465_1"	17310	26970	150	115	145	258	115	121	56	5	1	0	97	98	16	94	98	24	9	1	0	0.000	7.500	2.100	2.225	4.565	52.950	0.027	156	679	3	34	Error	0	3	30	4	-50
4	15	14	"PFM0452"	"M37794_2"	17510	26970	120	189	194	61	115	125	53	63	26	0	460	449	130	93	96	17	99	99	0	0.202	0.222	0.233	0.205	2.330	0.201	0.314	120	500	441	435	-2.310	74	367	79	356	0
4	16	14	"PFM0454"	"M37794_6"	17700	26970	150	122	128	44	116	130	88	3	0	0	115	119	27	93	94	13	62	41	0	0.273	0.462	1.400	1.426	3.257	16.849	0.014	156	666	28	38	-1.874	6	22	12	26	-50
4	17	14	"PFM0457"	"M37914_2"	17890	26970	130	647	669	244	116	128	75	98	95	0	440	431	123	94	96	15	100	100	0	1.535	1.641	1.582	1.577	1.525	1.827	0.810	120	546	877	890	0.618	531	346	553	337	0
4	18	14	"PFM0459"	"M38113_2"	18070	26970	120	461	469	148	114	123	62	97	93	0	458	430	147	94	95	14	96	94	0	0.953	1.057	1.047	1.120	1.877	1.143	0.676	120	545	711	691	-0.069	347	364	355	336	0
4	19	14	"PFM0461"	"M38127_1"	18260	26970	110	234	234	68	112	114	31	95	82	0	228	229	44	91	93	12	100	100	0	0.891	0.884	0.865	0.807	1.875	1.085	0.575	80	470	259	260	-0.167	122	137	122	138	0
4	20	14	"PFM0464"	"M38218_2"	18460	26970	120	3226	2839	1045	115	118	35	100	100	0	2398	2179	798	93	93	12	99	99	0	1.350	1.306	1.302	1.331	1.779	1.317	0.930	120	545	5416	4810	0.433	3111	2305	2724	2086	0
4	21	14	"PFM0486"	"M38941_8"	18640	26970	110	305	571	1480	114	117	37	98	93	0	251	290	245	93	93	13	98	98	0	1.209	2.320	1.258	1.269	2.095	5.880	0.697	80	506	349	654	0.274	191	158	457	197	0
4	22	14	"PFM0489"	"M39036_2"	18840	26970	110	160	160	41	115	119	39	53	18	0	162	159	32	93	94	14	93	88	0	0.652	0.682	0.633	0.700	2.444	1.881	0.151	80	566	114	111	-0.617	45	69	45	66	0
4	1	15	"PFM0494"	"M39668_5"	14840	27140	110	326	346	120	113	118	35	97	95	0	258	253	62	102	103	14	98	95	0	1.365	1.543	1.475	1.516	1.836	1.700	0.656	80	527	369	384	0.449	213	156	233	151	0
4	2	15	"PFM0503"	"M40983_1"	15020	27170	90	135	141	40	118	121	34	32	9	0	144	141	29	103	104	16	78	57	0	0.415	0.605	0.861	0.726	2.195	2.642	0.048	52	374	58	61	-1.270	17	41	23	38	0
4	3	15	"PFM0505"	"M40983_3"	15220	27150	100	157	164	54	120	126	54	37	7	0	126	126	23	102	103	16	66	30	0	1.542	1.833	1.874	1.719	3.405	6.223	0.116	80	433	61	68	0.624	37	24	44	24	0
4	4	15	"PFM0508"	"M41041_1"	15410	27150	120	599	604	197	116	123	60	99	97	0	462	463	150	99	101	15	98	97	0	1.331	1.341	1.312	1.417	1.872	1.380	0.855	120	491	846	852	0.412	483	363	488	364	0
4	5	15	"PFN0062"	"N128_62"	15600	27150	150	128	129	41	115	119	39	22	7	0	107	118	38	98	100	14	38	19	0	1.444	0.700	1.636	1.825	3.767	3.668	0.088	156	544	22	34	0.531	13	9	14	20	-50
4	6	15	"PFN0064"	"N128_64"	15790	27150	150	123	125	35	118	124	47	12	2	0	104	103	16	99	100	15	19	4	0	1.000	1.750	1.889	1.684	3.430	23.563	0.005	156	500	10	11	0.000	5	5	7	4	-50
4	7	15	"PFN0066"	"N128_68"	15980	27150	120	150	159	45	117	124	41	42	14	0	184	185	48	98	99	14	93	85	0	0.384	0.483	0.493	0.484	3.411	0.990	0.094	120	508	119	129	-1.382	33	86	42	87	0
4	8	15	"PFN0069"	"N128_71"	16190	27150	110	168	202	136	118	125	44	55	27	0	228	221	55	97	98	14	98	95	0	0.382	0.677	0.455	0.544	3.054	1.972	0.118	80	478	181	208	-1.390	50	131	84	124	0
4	9	15	"PFN0071"	"N128_73"	16360	27150	120	164	179	60	123	132	63	40	14	0	136	139	25	98	99	15	88	69	0	1.079	1.366	1.237	1.210	3.221	5.804	0.115	120	534	79	97	0.110	41	38	56	41	0
4	10	15	"PFN0074"	"N128_76"	16550	27160	120	173	176	60	121	123	42	58	26	0	189	181	46	98	98	14	90	84	0	0.571	0.663	0.774	0.751	3.007	1.813	0.174	120	509	143	138	-0.807	52	91	55	83	0
4	11	15	"PFN0092"	"N129_12"	16740	27150	150	136	156	68	119	124	41	32	18	0	111	140	72	98	99	15	49	32	0	1.308	0.881	1.060	1.270	3.416	1.417	0.315	156	645	30	79	0.387	17	13	37	42	-50
4	12	15	"PFN0094"	"N129_14"	16930	27150	110	679	674	223	118	140	273	91	55	0	358	334	90	96	99	25	98	96	0	2.141	2.336	2.236	2.309	1.639	2.514	0.726	80	465	823	794	1.098	561	262	556	238	0
4	13	15	"PFN0096"	"N129_17"	17120	27150	110	213	261	170	117	124	55	61	41	0	165	199	101	97	99	25	91	67	0	1.412	1.412	1.286	1.031	3.031	2.085	0.449	80	516	164	246	0.497	96	68	144	102	0
4	14	15	"PFN0098"	"N129_22"	17310	27160	100	2201	2146	680	116	122	47	100	100	0	995	951	260	95	98	19	100	100	0	2.317	2.371	2.316	2.304	1.404	2.471	0.893	80	442	2985	2886	1.212	2085	900	2030	856	0
4	15	15	"PFN0100"	"N129_33"	17510	27160	110	280	280	68	120	127	55	92	78	0	571	541	123	95	96	14	98	98	0	0.336	0.359	0.341	0.339	1.930	0.363	0.533	80	508	636	606	-1.573	160	476	160	446	0
4	16	15	"PFN0102"	"N129_38"	17690	27160	100	178	183	52	121	138	106	20	0	0	137	136	23	94	95	15	82	71	0	1.326	1.476	1.686	1.584	2.470	3.945	0.153	80	435	100	104	0.407	57	43	62	42	0
4	17	15	"PFN0119"	"N130_21"	17880	27160	110	146	154	51	119	132	96	12	1	0	141	142	28	93	96	25	81	43	0	0.563	0.714	1.018	0.837	2.773	16.469	0.030	80	511	75	84	-0.830	27	48	35	49	0
4	18	15	"PFN0121"	"N130_25"	18070	27160	110	219	227	62	116	126	56	77	46	0	168	168	33	91	95	25	96	76	0	1.338	1.442	1.322	1.278	2.276	3.172	0.252	80	475	180	188	0.420	103	77	111	77	0
4	19	15	"PFN0124"	"N130_29"	18260	27160	120	192	203	58	114	117	35	81	55	0	309	303	95	93	93	13	98	98	0	0.361	0.424	0.420	0.398	2.102	0.422	0.453	120	580	294	299	-1.469	78	216	89	210	0
4	20	15	"PFN0127"	"N130_35"	18450	27160	110	290	324	216	115	120	48	91	82	0	243	270	115	94	96	21	98	95	0	1.174	1.188	1.146	1.113	2.061	0.960	0.532	80	475	324	385	0.232	175	149	209	176	0
4	21	15	"PFN0130"	"N130_4"	18640	27160	110	1091	1078	303	116	122	50	100	100	0	1312	1220	378	94	95	21	100	100	0	0.800	0.854	0.831	0.878	1.585	0.833	0.875	80	493	2193	2088	-0.321	975	1218	962	1126	0
4	22	15	"PFN0132"	"N130_41"	18830	27170	120	172	188	84	115	118	37	62	35	0	184	177	46	94	95	13	90	86	0	0.633	0.880	0.718	0.674	2.868	1.722	0.306	120	657	147	156	-0.659	57	90	73	83	0
4	1	16	"PFN0149"	"N131_17"	14850	27340	120	281	266	74	117	123	42	90	78	0	290	283	70	103	104	16	98	97	0	0.877	0.828	0.871	0.770	1.872	0.913	0.640	120	595	351	329	-0.189	164	187	149	180	0
4	2	16	"PFN0153"	"N131_27"	15030	27340	120	809	772	289	117	118	33	97	94	0	659	631	211	101	102	12	100	99	0	1.240	1.236	1.240	1.149	1.806	1.278	0.884	120	476	1250	1185	0.311	692	558	655	530	0
4	3	16	"PFN0155"	"N131_4"	15220	27340	150	119	124	39	118	123	49	8	1	0	101	102	16	100	103	19	14	1	0	1.000	3.000	1.750	1.796	5.086	154.411	0.001	156	648	2	8	0.000	1	1	6	2	-50
4	4	16	"PFN0157"	"N131_5"	15410	27340	150	122	123	37	114	122	53	10	1	0	96	99	15	98	100	16	14	4	0	-4.000	9.000	2.250	2.011	3.906	50.440	0.004	156	591	6	10	Error	8	-2	9	1	-50
4	5	16	"PFN0159"	"N131_52"	15610	27340	120	2181	1997	677	114	117	39	100	100	0	1418	1298	478	98	100	14	98	97	0	1.566	1.569	1.511	1.633	1.638	1.561	0.938	120	496	3387	3083	0.647	2067	1320	1883	1200	0
4	6	16	"PFN0164"	"N132_101"	15800	27340	120	1586	1486	463	113	118	36	100	100	0	928	901	254	98	99	13	100	100	0	1.775	1.710	1.727	1.667	1.456	1.745	0.928	120	466	2303	2176	0.828	1473	830	1373	803	0
4	7	16	"PFN0559"	"N143_59"	15980	27340	150	126	127	35	115	120	36	18	3	0	101	101	17	96	96	13	25	4	0	2.200	2.400	1.972	2.048	3.159	35.576	0.003	156	655	16	17	1.138	11	5	12	5	-50
4	8	16	"PFN0564"	"N143_71"	16170	27340	110	204	229	82	120	126	47	85	41	0	373	365	82	97	98	14	100	100	0	0.304	0.407	0.336	0.359	2.183	0.368	0.255	80	523	360	377	-1.716	84	276	109	268	0
4	9	16	"PFN0566"	"N143_9"	16380	27360	80	141	143	35	129	141	70	5	0	0	123	122	24	99	101	16	61	40	0	0.500	0.609	1.033	0.867	2.924	0.005	0.000	52	323	36	37	-1.000	12	24	14	23	0
4	10	16	"PFN0576"	"N145_12"	16560	27340	110	501	491	143	118	124	44	98	98	0	902	847	246	98	99	14	100	100	0	0.476	0.498	0.470	0.485	1.589	0.464	0.808	80	481	1187	1122	-1.070	383	804	373	749	0
4	11	16	"PFN0578"	"N145_20"	16740	27340	110	1262	1211	315	119	123	36	100	100	0	1072	976	260	102	103	19	100	98	0	1.178	1.249	1.218	1.279	1.404	1.191	0.869	80	468	2113	1966	0.237	1143	970	1092	874	0
4	12	16	"PFN0580"	"N145_23"	16920	27340	110	65535	59458	9949	130	1308	6254	100	100	63	28094	24769	10131	102	420	2569	96	93	0	2.337	2.405	2.194	2.776	1.905	2.159	0.847	80	534	93397	83995	1.224	65405	27992	59328	24667	0
4	13	16	"PFN0603"	"N147_10"	17130	27340	110	712	1017	1839	120	1080	5712	2	1	0	350	442	505	98	302	1987	2	0	0	2.349	2.608	2.412	2.388	1.870	3.561	0.806	80	546	844	1241	1.232	592	252	897	344	0
4	14	16	"PFN0605"	"N147_13"	17320	27340	110	1047	1014	256	117	124	53	100	100	0	693	642	159	95	97	18	100	100	0	1.555	1.640	1.586	1.659	1.348	1.623	0.867	80	512	1528	1444	0.637	930	598	897	547	0
4	15	16	"PFN0610"	"N147_2"	17510	27350	100	476	486	149	120	125	50	100	98	0	349	339	75	95	96	15	100	100	0	1.402	1.500	1.460	1.442	1.541	1.646	0.785	80	432	610	610	0.487	356	254	366	244	0
4	16	16	"PFN0612"	"N147_24"	17700	27350	100	172	175	52	117	122	42	58	25	0	151	149	29	94	95	15	93	76	0	0.965	1.055	1.239	0.921	3.111	2.204	0.253	80	448	112	113	-0.052	55	57	58	55	0
4	17	16	"PFN0615"	"N147_4"	17880	27350	100	235	241	71	115	122	43	88	68	0	207	207	32	93	93	13	100	100	0	1.053	1.105	1.214	0.990	1.935	1.501	0.484	80	446	234	240	0.074	120	114	126	114	0
4	18	16	"PFN0617"	"N148_1"	18080	27350	120	246	250	73	115	119	36	93	77	0	165	166	35	91	92	14	98	92	0	1.770	1.800	1.714	1.627	2.212	2.579	0.423	120	561	205	210	0.824	131	74	135	75	0
4	19	16	"PFN0640"	"N149_7"	18260	27350	110	189	195	59	114	117	33	81	55	0	163	159	34	93	93	13	93	83	0	1.071	1.227	1.164	1.111	2.227	2.016	0.305	80	460	145	147	0.100	75	70	81	66	0
4	20	16	"PFN0642"	"N150_10"	18450	27350	120	1102	1099	381	114	119	48	99	99	0	411	393	144	96	97	21	95	91	0	3.137	3.316	3.282	3.495	1.723	3.360	0.851	120	560	1303	1282	1.649	988	315	985	297	0
4	21	16	"PFN0645"	"N150_15"	18640	27350	120	570	576	207	115	122	52	99	99	0	291	280	85	94	96	14	98	96	0	2.310	2.478	2.492	2.545	1.768	2.706	0.777	120	574	652	647	1.208	455	197	461	186	0
4	22	16	"PFN0647"	"N150_19"	18830	27350	90	157	159	48	114	117	36	53	26	0	270	273	80	94	95	15	96	96	0	0.244	0.251	0.290	0.282	2.855	0.305	0.330	52	368	219	224	-2.033	43	176	45	179	0
4	1	17	"PFN0649"	"N150_27"	14840	27530	120	1400	1371	491	119	125	43	100	100	0	1049	966	330	105	110	28	99	98	0	1.357	1.454	1.459	1.492	1.850	1.487	0.894	120	554	2225	2113	0.440	1281	944	1252	861	0
4	2	17	"PFN0652"	"N150_32"	15020	27530	120	349	343	95	118	122	41	97	91	0	293	290	88	103	106	27	94	92	0	1.216	1.203	1.248	1.229	1.971	1.203	0.661	120	500	421	412	0.282	231	190	225	187	0
4	3	17	"PFN0668"	"N150_62"	15200	27530	90	157	161	64	116	122	40	50	15	0	161	164	38	102	106	26	88	61	0	0.695	0.726	0.789	0.928	4.377	1.165	0.083	52	361	100	107	-0.525	41	59	45	62	0
4	4	17	"PFN0670"	"N150_65"	15410	27530	150	127	130	42	117	124	47	16	3	0	105	108	19	101	104	21	17	5	0	2.500	1.857	2.713	2.240	4.158	42.510	0.025	156	697	14	20	1.322	10	4	13	7	-50
4	5	17	"PFN0672"	"N150_68"	15610	27530	110	628	649	187	115	117	32	100	100	0	982	935	270	99	100	14	100	100	0	0.581	0.639	0.636	0.638	1.372	0.616	0.855	80	474	1396	1370	-0.783	513	883	534	836	0
4	6	17	"PFN0674"	"N150_71"	15800	27530	110	243	238	66	115	122	37	88	71	0	438	425	115	96	98	13	100	100	0	0.374	0.374	0.362	0.330	2.054	0.334	0.519	80	493	470	452	-1.418	128	342	123	329	0
4	7	17	"PFN0676"	"N150_75"	15990	27530	110	163	186	99	113	119	37	57	33	0	285	305	116	93	95	15	100	100	0	0.260	0.344	0.294	0.273	2.958	0.337	0.178	80	494	242	285	-1.941	50	192	73	212	0
4	8	17	"PFN0678"	"N150_78"	16170	27530	110	511	516	159	117	120	38	100	98	0	316	307	84	96	99	24	100	96	0	1.791	1.891	1.801	1.952	1.632	2.035	0.729	80	516	614	610	0.841	394	220	399	211	0
4	9	17	"PFN0783"	"N157_18"	16360	27530	110	209	210	61	120	124	45	71	48	0	201	199	41	96	99	23	96	90	0	0.848	0.874	0.914	0.783	2.478	1.616	0.309	80	500	194	193	-0.239	89	105	90	103	0
4	10	17	"PFN0789"	"N157_41"	16550	27540	120	168	175	53	118	126	52	48	17	0	392	374	109	98	99	14	98	97	0	0.170	0.207	0.216	0.196	2.587	0.176	0.156	120	549	344	333	-2.556	50	294	57	276	0
4	11	17	"PFN0807"	"N159_20"	16750	27540	120	292	294	104	117	122	36	90	85	0	1204	1120	399	98	100	18	100	98	0	0.158	0.173	0.185	0.165	1.950	0.168	0.704	120	520	1281	1199	-2.660	175	1106	177	1022	0
4	12	17	"PFN0836"	"N163_1"	16930	27530	110	549	564	150	123	414	2954	0	0	0	766	707	202	100	231	1686	0	0	0	0.640	0.727	0.717	0.749	1.508	0.672	0.835	80	507	1092	1048	-0.645	426	666	441	607	0
4	13	17	"PFN0840"	"N164_1"	17120	27530	110	2436	2254	652	120	124	45	100	100	0	1883	1669	476	98	100	21	100	100	0	1.297	1.358	1.352	1.358	1.285	1.326	0.929	80	521	4101	3705	0.376	2316	1785	2134	1571	0
4	14	17	"PFN0849"	"N165_2"	17310	27540	120	697	650	240	118	124	52	97	93	0	912	833	287	96	98	20	100	100	0	0.710	0.722	0.724	0.681	1.729	0.729	0.869	120	590	1395	1269	-0.495	579	816	532	737	0
4	15	17	"PFN0935"	"N181_4"	17530	27530	150	133	143	56	117	122	45	28	8	0	112	116	39	94	95	14	55	32	0	0.889	1.182	1.714	1.749	3.718	7.108	0.025	156	667	34	48	-0.170	16	18	26	22	-50
4	16	17	"PFN0929"	"N181_18"	17690	27540	120	766	759	310	114	120	40	96	94	0	859	817	297	94	95	13	100	99	0	0.852	0.892	0.884	0.836	1.853	0.915	0.860	120	455	1417	1368	-0.231	652	765	645	723	0
4	17	17	"PFN0946"	"N185_14"	17880	27540	120	1266	1227	474	115	121	42	100	98	0	744	706	215	93	94	13	100	100	0	1.768	1.814	1.783	1.696	1.694	1.946	0.870	120	507	1802	1725	0.822	1151	651	1112	613	0
4	18	17	"PFN0382"	"N137_2"	18070	27540	120	1467	1432	604	114	117	34	98	98	0	981	936	333	92	93	13	100	100	0	1.522	1.562	1.550	1.464	1.898	1.650	0.898	120	469	2242	2162	0.606	1353	889	1318	844	0
4	19	17	"PFL0032"	"L1_63"	18260	27540	110	237	241	69	112	114	32	93	82	0	361	348	105	93	95	20	97	97	0	0.466	0.506	0.495	0.455	2.280	0.487	0.578	80	462	393	384	-1.100	125	268	129	255	0
4	20	17	"PFL0051"	"L1_92"	18450	27540	110	549	530	155	112	116	38	100	100	0	557	541	152	95	138	646	7	0	0	0.946	0.937	0.919	0.946	1.946	0.909	0.815	80	462	899	864	-0.080	437	462	418	446	0
4	21	17	"PFL0093"	"L2_163"	18640	27540	100	148	157	57	113	119	43	43	18	0	141	144	29	93	146	679	0	0	0	0.729	0.863	1.000	0.849	3.632	0.014	0.052	80	444	83	95	-0.456	35	48	44	51	0
4	22	17	"PFL0100"	"L2_176"	18830	27540	120	1895	1854	729	115	122	49	100	100	0	1330	1238	492	93	96	27	98	98	0	1.439	1.519	1.567	1.545	1.786	1.534	0.901	120	616	3017	2884	0.525	1780	1237	1739	1145	0
4	1	18	"PFL0105"	"L2_187"	14850	27720	120	17299	15349	6383	124	129	53	100	99	0	16566	14624	5421	109	112	25	100	100	0	1.044	1.049	1.068	0.934	1.864	1.073	0.935	120	552	33632	29740	0.062	17175	16457	15225	14515	0
4	2	18	"PFL0107"	"L2_190"	15030	27720	120	208	217	79	122	126	44	75	46	0	301	288	79	103	105	25	97	92	0	0.434	0.514	0.524	0.468	2.407	0.616	0.466	120	454	284	280	-1.203	86	198	95	185	0
4	3	18	"PFL0118"	"L2_202"	15210	27720	110	206	205	53	119	123	35	83	56	0	346	333	85	101	103	19	100	97	0	0.355	0.371	0.380	0.348	2.126	0.377	0.451	80	502	332	318	-1.494	87	245	86	232	0
4	4	18	"PFL0126"	"L2_215"	15410	27720	120	754	726	234	120	124	37	100	99	0	626	578	179	102	103	16	100	99	0	1.210	1.273	1.267	1.284	1.513	1.285	0.892	120	547	1158	1082	0.275	634	524	606	476	0
4	5	18	"PFJ0334"	"J326_1"	15610	27720	120	10453	9720	3154	120	125	50	100	100	0	5164	4610	1400	101	103	33	100	100	0	2.041	2.129	2.173	2.131	1.476	2.191	0.940	120	474	15396	14109	1.029	10333	5063	9600	4509	0
4	6	18	"PFJ0360"	"J352_5"	15790	27720	120	507	520	166	122	127	43	97	95	0	706	667	218	99	100	14	99	98	0	0.634	0.701	0.696	0.692	1.784	0.698	0.845	120	507	992	966	-0.657	385	607	398	568	0
4	7	18	"PFJ0381"	"J38_18"	15990	27720	90	180	200	82	117	123	44	65	34	0	144	148	31	97	98	13	88	76	0	1.340	1.627	1.633	1.532	2.785	4.927	0.122	52	359	110	134	0.423	63	47	83	51	0
4	8	18	"PFJ0399"	"J43_10"	16170	27720	110	142	146	38	116	121	38	36	15	0	195	194	37	98	101	23	100	88	0	0.268	0.313	0.391	0.363	2.776	0.551	0.107	80	512	123	126	-1.899	26	97	30	96	0
4	9	18	"PFJ0409"	"J43_23"	16350	27720	110	272	267	72	116	124	57	90	71	0	590	587	149	99	101	25	98	98	0	0.318	0.309	0.306	0.293	1.976	0.298	0.605	80	480	647	639	-1.654	156	491	151	488	0
4	10	18	"PFJ0430"	"J478_10"	16550	27720	120	2516	2426	782	121	126	42	100	100	0	2113	1868	629	99	101	19	99	99	0	1.189	1.303	1.328	1.342	1.583	1.307	0.916	120	482	4409	4074	0.250	2395	2014	2305	1769	0
4	11	18	"PFJ0226"	"J227_1"	16740	27720	150	137	145	53	118	124	42	26	10	0	107	108	17	100	100	14	32	12	0	2.714	3.375	2.545	2.447	4.000	19.134	0.019	156	567	26	35	1.441	19	7	27	8	-50
4	12	18	"PFJ0237"	"J232_2"	16920	27730	110	123	127	41	115	129	101	2	0	0	195	195	44	100	101	15	97	97	0	0.084	0.126	0.269	0.277	3.855	14.171	0.010	80	516	103	107	-3.570	8	95	12	95	0
4	13	18	"PFJ0256"	"J245_7"	17130	27720	90	189	192	52	118	119	38	73	42	0	163	160	34	98	99	15	90	78	0	1.092	1.194	1.000	1.053	2.955	1.786	0.228	52	387	136	136	0.127	71	65	74	62	0
4	14	18	"PFJ0284"	"J269_5"	17310	27720	110	1906	1760	495	118	125	55	100	100	0	1600	1403	426	99	101	16	100	100	0	1.191	1.259	1.202	1.316	1.450	1.228	0.903	80	479	3289	2946	0.252	1788	1501	1642	1304	0
4	15	18	"PFJ0315"	"J2975_2"	17500	27720	110	1159	1102	343	115	122	52	98	98	0	634	593	154	97	101	60	100	98	0	1.944	1.990	1.995	1.913	1.561	1.984	0.845	80	464	1581	1483	0.959	1044	537	987	496	0
4	16	18	"PFJ0365"	"J378_1"	17690	27730	120	256	274	81	118	123	40	95	80	0	1255	1139	328	96	96	14	100	100	0	0.119	0.150	0.150	0.141	1.552	0.145	0.683	120	589	1297	1199	-3.070	138	1159	156	1043	0
4	17	18	"PFK0117"	"Km799_7"	17950	27720	150	126	146	95	119	124	40	21	10	0	101	110	33	96	97	13	37	25	0	1.400	1.929	1.851	1.898	3.297	16.842	0.023	156	623	12	41	0.485	7	5	27	14	-50
4	18	18	"PFK0142"	"Kn10286_1"	18070	27730	120	584	578	220	118	121	35	99	96	0	528	495	165	96	97	13	100	96	0	1.079	1.153	1.169	1.151	1.845	1.184	0.822	120	382	898	859	0.109	466	432	460	399	0
4	19	18	"PFK0175"	"Kn1239_1"	18250	27720	150	121	122	35	115	118	32	20	5	0	116	120	27	95	97	19	55	30	0	0.286	0.280	0.889	1.085	4.555	5.339	0.016	156	596	27	32	-1.807	6	21	7	25	-50
4	20	18	"PFK0203"	"Kn1453_6"	18450	27720	150	120	124	44	113	118	37	24	7	0	97	100	14	93	131	557	0	0	0	1.750	1.571	3.900	3.473	4.072	4.951	0.023	156	661	11	18	0.807	7	4	11	7	-50
4	21	18	"PFK0250"	"Kn2004_3"	18640	27730	110	263	257	70	112	114	33	96	85	0	253	244	64	93	142	676	0	0	0	0.944	0.960	1.013	0.906	2.146	1.044	0.615	80	447	311	296	-0.084	151	160	145	151	0
4	22	18	"PFK0277"	"Kn2223_1"	18830	27730	150	116	118	34	112	117	41	12	2	0	97	100	18	95	97	24	15	2	0	2.000	1.200	1.880	1.913	4.279	40.060	0.002	156	832	6	11	1.000	4	2	6	5	-50
4	1	19	"PFK0478"	"Kn610_1"	14840	27910	120	399	391	147	119	125	49	92	87	0	548	514	158	106	108	14	99	98	0	0.633	0.667	0.665	0.598	1.924	0.702	0.725	120	559	722	680	-0.659	280	442	272	408	0
4	2	19	"PFK0517"	"Kn8027_1"	15030	27900	150	128	134	53	120	126	43	23	5	0	109	110	20	107	108	17	17	7	0	4.000	4.667	2.013	1.844	3.801	13.826	0.028	156	619	10	17	2.000	8	2	14	3	-50
4	3	19	"PFK0524"	"Kn836_1"	15210	27910	110	191	183	57	119	122	34	65	51	0	177	175	39	103	105	17	93	83	0	0.973	0.889	1.054	0.875	2.312	1.587	0.257	80	463	146	136	-0.040	72	74	64	72	0
4	4	19	"PFK0554"	"Kn962_1"	15400	27910	110	172	182	55	118	124	40	62	36	0	277	271	66	103	104	15	98	98	0	0.310	0.381	0.417	0.373	2.694	0.539	0.242	80	476	228	232	-1.688	54	174	64	168	0
4	5	19	"PFK0701"	"Ks15_2"	15600	27900	150	124	128	40	116	122	49	14	3	0	102	105	18	106	109	32	6	1	0	-2.000	-12.000	2.000	2.246	4.069	1.437	0.415	156	564	4	11	Error	8	-4	12	-1	-50
4	6	19	"PFK0743"	"Ks196_1"	15790	27900	150	132	139	42	119	128	58	14	2	0	113	115	20	106	109	33	12	0	0	1.857	2.222	1.708	1.777	3.868	20.408	0.011	156	527	20	29	0.893	13	7	20	9	-50
4	7	19	"PFK1214"	"Ks82_7"	15980	27900	150	117	129	61	119	127	51	12	2	0	110	108	17	104	106	19	19	1	0	-0.333	2.500	1.844	1.800	3.079	27.230	0.018	156	578	4	14	Error	-2	6	10	4	-50
4	8	19	"PFK1273"	"Ks97_17"	16160	27930	150	124	131	39	116	129	63	8	1	0	117	119	22	108	132	129	0	0	0	0.889	1.364	1.744	1.756	3.881	30.279	0.006	156	573	17	26	-0.170	8	9	15	11	-50
4	9	19	"PFK0237"	"Kn1802_2"	16360	27910	150	137	143	39	117	126	60	18	1	0	122	122	20	111	133	125	0	0	0	1.818	2.364	2.143	1.853	3.883	0.260	0.185	156	612	31	37	0.862	20	11	26	11	-50
4	10	19	"PFK0352"	"Kn3360_1"	16550	27910	150	131	138	42	116	120	39	28	9	0	112	114	20	108	111	23	18	3	0	3.750	3.667	1.692	1.531	3.413	59.598	0.001	156	578	19	28	1.907	15	4	22	6	-50
4	11	19	"PFK0401"	"Kn4252_4"	16740	27910	150	145	147	50	116	120	36	41	14	0	122	122	22	104	106	16	52	25	0	1.611	1.722	2.000	1.978	3.885	12.333	0.023	156	600	47	49	0.688	29	18	31	18	-50
4	12	19	"PFK0571"	"Ks101_8"	16930	27920	110	199	206	57	116	130	106	30	5	0	279	274	63	103	104	16	97	97	0	0.472	0.526	0.473	0.416	2.573	0.827	0.203	80	448	259	261	-1.084	83	176	90	171	0
4	13	19	"PFBL B0018"	"oPFBLOB0018"	17110	27910	120	450	444	179	120	131	78	91	80	0	465	441	139	104	106	16	98	97	0	0.914	0.961	0.974	0.922	2.024	1.056	0.733	120	558	691	661	-0.130	330	361	324	337	0
4	14	19	"PFM60469"	"oPFM60469"	17300	27910	120	26481	23473	9280	121	129	61	100	100	0	20172	18208	8229	106	107	17	99	99	0	1.314	1.290	1.259	1.470	2.032	1.264	0.938	120	555	46426	41454	0.394	26360	20066	23352	18102	0
4	15	19	"PFB0683"	"oPFB0683"	17500	27910	120	353	385	150	118	128	63	94	82	0	293	296	102	100	104	55	92	81	0	1.218	1.362	1.408	1.345	1.820	1.371	0.649	120	575	428	463	0.284	235	193	267	196	0
4	16	19	"PFG0004"	"oPFG0004"	17690	27910	110	341	347	78	119	122	35	100	97	0	441	423	102	97	98	20	100	98	0	0.645	0.699	0.702	0.709	1.568	0.684	0.774	80	464	566	554	-0.632	222	344	228	326	0
4	17	19	"PFC0763"	"oPFC0763"	17880	27910	150	134	138	41	121	126	40	31	6	0	102	103	17	98	99	19	19	4	0	3.250	3.400	2.667	2.625	3.736	17.534	0.009	156	703	17	22	1.700	13	4	17	5	-50
4	18	19	"PFL0014"	"oPFL0014"	18070	27920	110	672	670	190	119	124	35	100	100	0	938	899	238	96	97	13	100	100	0	0.657	0.686	0.686	0.675	1.403	0.698	0.865	80	449	1395	1354	-0.607	553	842	551	803	0
4	19	19	"PFM60471"	"oPFM60471"	18260	27910	130	48282	45033	12233	115	119	35	100	100	0	10182	8832	3068	96	97	14	100	99	0	4.776	5.142	4.955	5.498	1.493	5.021	0.942	120	607	58253	53654	2.256	48167	10086	44918	8736	0
4	20	19	"PFL0019"	"oPFL0019"	18440	27910	110	2909	2778	868	114	117	34	100	100	0	1096	1023	331	97	99	19	100	98	0	2.798	2.877	2.871	3.053	1.505	2.846	0.918	80	473	3794	3590	1.484	2795	999	2664	926	0
4	21	19	"PFG0007"	"oPFG0007"	18630	27920	120	1439	1372	534	115	118	34	99	98	0	501	471	161	96	98	18	97	95	0	3.269	3.352	3.511	3.377	1.780	3.528	0.882	120	576	1729	1632	1.709	1324	405	1257	375	0
4	22	19	"PFI17638"	"oPFI17638"	18820	27920	120	15462	13905	5482	112	115	32	100	100	0	3519	3179	1229	99	100	15	100	99	0	4.488	4.478	4.531	4.455	1.693	4.635	0.928	120	608	18770	16873	2.166	15350	3420	13793	3080	0
4	1	20	"PFBL B0024"	"oPFBLOB0024"	14830	28090	110	1304	1242	384	116	124	43	100	100	0	652	600	175	108	111	24	97	97	0	2.184	2.289	2.189	2.275	1.310	2.273	0.901	80	529	1732	1618	1.127	1188	544	1126	492	0
4	2	20	"PFBL B0025"	"oPFBLOB0025"	15030	28090	110	175	184	67	121	125	44	57	27	0	212	215	43	114	118	25	97	88	0	0.551	0.624	0.582	0.600	2.593	1.418	0.210	80	507	152	164	-0.860	54	98	63	101	0
4	3	20	"PFN0253"	"oPFN0253"	15220	28100	120	302	294	103	121	125	47	87	76	0	276	266	59	111	113	21	97	97	0	1.097	1.116	1.147	1.036	1.943	1.560	0.566	120	561	346	328	0.134	181	165	173	155	0
4	4	20	"PFL0021"	"oPFL0021"	15400	28100	120	807	775	339	115	121	45	96	90	0	761	696	267	110	113	19	99	96	0	1.063	1.126	1.141	1.103	1.739	1.182	0.875	120	536	1343	1246	0.088	692	651	660	586	0
4	5	20	"PFF72416"	"oPFF72416"	15600	28090	150	131	143	58	116	122	45	25	7	0	136	136	22	110	114	43	19	0	0	0.577	1.038	1.346	1.233	3.690	1.183	0.080	156	686	41	53	-0.794	15	26	27	26	-50
4	6	20	"PFI17640"	"oPFI17640"	15790	28100	120	206	210	60	118	125	48	72	46	0	257	250	60	111	117	48	90	74	0	0.603	0.662	0.646	0.614	2.267	0.944	0.336	120	515	234	231	-0.730	88	146	92	139	0
4	7	20	"PFK12891"	"oPFK12891"	15980	28100	120	1017	978	361	120	128	48	98	96	0	395	391	105	114	116	21	99	98	0	3.192	3.097	3.154	2.913	1.795	3.542	0.805	120	500	1178	1135	1.675	897	281	858	277	0
4	8	20	"PFJ12782"	"oPFJ12782"	16160	28100	120	4866	4926	2240	123	130	45	100	100	0	47444	44351	17746	126	132	36	100	100	10	0.100	0.109	0.107	0.106	1.626	0.108	0.923	120	478	52061	49028	-3.319	4743	47318	4803	44225	0
4	9	20	"PFL0025"	"oPFL0025"	16360	28100	120	288	294	94	120	133	112	70	26	0	925	993	494	128	149	129	99	91	0	0.211	0.201	0.209	0.204	2.011	0.171	0.255	120	547	965	1039	-2.246	168	797	174	865	0
4	10	20	"PFF72418"	"oPFF72418"	16550	28100	110	664	638	187	113	116	36	100	100	0	2629	2409	730	114	117	18	100	100	0	0.219	0.229	0.224	0.230	1.514	0.222	0.877	80	488	3066	2820	-2.190	551	2515	525	2295	0
4	11	20	"PFC0772"	"oPFC0772"	16740	28100	110	199	207	65	113	118	36	85	60	0	639	625	172	108	110	16	100	98	0	0.162	0.182	0.183	0.175	2.341	0.185	0.187	80	417	617	611	-2.626	86	531	94	517	0
4	12	20	"PFA32028"	"oPFA32028"	16920	28110	120	129	128	38	116	121	35	25	5	0	177	175	36	110	113	28	83	58	0	0.194	0.185	0.441	0.524	3.262	1.456	0.011	120	546	80	77	-2.366	13	67	12	65	0
4	13	20	"PFI17641"	"oPFI17641"	17120	28110	120	618	594	244	115	121	42	95	92	0	2099	1873	712	115	118	29	100	99	0	0.254	0.272	0.269	0.263	1.785	0.272	0.860	120	556	2487	2237	-1.980	503	1984	479	1758	0
4	14	20	"PFL0027"	"oPFL0027"	17300	28100	110	720	692	191	115	120	38	98	98	0	463	440	132	112	115	21	96	96	0	1.724	1.759	1.799	1.877	1.591	1.728	0.848	80	489	956	905	0.785	605	351	577	328	0
4	15	20	"PFK12903"	"oPFK12903"	17490	28100	110	160	220	258	115	123	53	41	20	0	153	150	30	103	106	19	82	65	0	0.900	2.234	1.250	1.228	3.545	20.320	0.048	80	541	95	152	-0.152	45	50	105	47	0
4	16	20	"PFI17664"	"oPFI17664"	17690	28120	110	631	620	200	116	119	39	100	100	0	388	383	118	98	100	20	97	97	0	1.776	1.768	1.724	1.771	1.506	1.872	0.812	80	507	805	789	0.829	515	290	504	285	0
4	17	20	"PFH0013"	"oPFH0013"	17870	28120	120	954	953	409	117	122	40	95	94	0	422	408	169	97	100	25	93	88	0	2.575	2.688	2.694	2.702	2.244	2.762	0.848	120	541	1162	1147	1.365	837	325	836	311	0
4	18	20	"PFD66991"	"oPFD66991"	18060	28120	120	446	432	132	117	121	37	96	94	0	440	419	117	95	97	20	100	97	0	0.954	0.972	0.966	0.947	1.827	1.000	0.797	120	560	674	639	-0.069	329	345	315	324	0
4	19	20	"PFM60502"	"oPFM60502"	18240	28120	110	1472	1464	450	113	118	37	100	100	0	842	818	213	94	96	13	100	100	0	1.817	1.866	1.888	1.823	1.350	1.911	0.905	80	507	2107	2075	0.861	1359	748	1351	724	0
4	20	20	"PFI17667"	"oPFI17667"	18450	28130	110	252	253	74	113	117	38	92	76	0	388	382	99	94	95	14	100	98	0	0.473	0.486	0.487	0.454	1.919	0.520	0.598	80	530	433	428	-1.081	139	294	140	288	0
4	21	20	"PFF72456"	"oPFF72456"	18630	28120	110	566	545	133	112	118	43	100	100	0	352	338	96	93	95	17	97	97	0	1.753	1.767	1.760	1.758	1.484	1.695	0.802	80	522	713	678	0.810	454	259	433	245	0
4	22	20	"PFI17668"	"oPFI17668"	18830	28130	110	220	227	86	114	117	37	86	70	0	344	329	87	96	97	16	96	95	0	0.427	0.485	0.444	0.419	2.259	0.565	0.437	80	548	354	346	-1.226	106	248	113	233	0
4	1	21	"PFJ12799"	"oPFJ12799"	14790	28310	150	110	117	36	117	127	79	2	0	0	103	105	17	104	105	20	13	1	0	7.000	0.000	1.964	2.166	3.905	53.480	0.006	156	877	-8	1	2.807	-7	-1	0	1	-50
4	2	21	"PFF72457"	"oPFF72457"	15030	28300	110	2212	2086	550	121	128	52	100	100	0	1930	1748	560	105	108	20	100	100	0	1.146	1.196	1.185	1.282	1.538	1.126	0.918	80	529	3916	3608	0.196	2091	1825	1965	1643	0
4	3	21	"PFF72459"	"oPFF72459"	15200	28300	100	178	186	56	117	121	35	71	45	0	172	169	37	103	106	18	87	76	0	0.884	1.045	1.130	1.127	3.458	2.178	0.160	80	446	130	135	-0.178	61	69	69	66	0
4	4	21	"PFM60506"	"oPFM60506"	15400	28300	110	248	263	78	114	118	33	95	86	0	517	480	123	103	105	19	100	100	0	0.324	0.395	0.355	0.360	1.846	0.395	0.654	80	516	548	526	-1.627	134	414	149	377	0
4	5	21	"PFL0067"	"oPFL0067"	15590	28310	110	151	164	76	117	122	43	41	15	0	234	237	58	102	108	49	91	71	0	0.258	0.348	0.322	0.296	3.734	0.611	0.083	80	492	166	182	-1.957	34	132	47	135	0
4	6	21	"PFI17670"	"oPFI17670"	15770	28300	110	669	642	184	116	123	45	100	100	0	390	391	102	102	108	50	98	97	0	1.920	1.820	1.792	1.832	1.468	1.800	0.844	80	506	841	815	0.941	553	288	526	289	0
4	7	21	"PFI17672"	"oPFI17672"	15970	28300	110	287	291	89	118	123	43	91	80	0	266	269	68	104	106	19	100	100	0	1.043	1.048	0.947	0.942	2.096	1.239	0.595	80	517	331	338	0.061	169	162	173	165	0
4	8	21	"PFL0068"	"oPFL0068"	16160	28300	110	370	371	115	118	124	43	96	91	0	297	311	193	105	108	19	100	100	0	1.313	1.228	1.357	1.190	2.291	1.034	0.484	80	524	444	459	0.392	252	192	253	206	0
4	9	21	"PFL0070"	"oPFL0070"	16350	28300	110	632	648	201	113	124	109	98	95	0	586	542	153	105	107	19	100	100	0	1.079	1.224	1.186	1.209	1.502	1.412	0.673	80	534	1000	972	0.110	519	481	535	437	0
4	10	21	"PFF72463"	"oPFF72463"	16550	28300	110	1173	1160	406	115	118	34	100	100	0	477	447	147	102	104	17	96	96	0	2.821	3.029	2.995	3.126	1.492	2.997	0.894	80	517	1433	1390	1.496	1058	375	1045	345	0
4	11	21	"PFD66995"	"oPFD66995"	16740	28280	150	127	137	52	114	119	36	28	12	0	104	106	23	101	104	18	17	3	0	4.333	4.600	2.500	2.329	4.086	19.286	0.009	156	713	16	28	2.115	13	3	23	5	-50
4	12	21	"PFL0074"	"oPFL0074"	16920	28300	110	1762	1690	461	115	121	43	100	100	0	1196	1115	351	100	103	25	100	100	0	1.503	1.552	1.516	1.621	1.491	1.506	0.917	80	457	2743	2590	0.588	1647	1096	1575	1015	0
4	13	21	"PFJ12802"	"oPFJ12802"	17120	28300	110	1284	1256	411	111	119	45	100	98	0	495	455	156	101	106	28	96	95	0	2.977	3.234	3.148	3.413	1.478	3.138	0.874	80	504	1567	1499	1.574	1173	394	1145	354	0
4	14	21	"PFBL B0125"	"oPFBLOB0125"	17300	28300	110	172	172	55	111	118	59	51	16	0	234	236	55	101	103	20	96	96	0	0.459	0.452	0.475	0.423	2.581	0.544	0.228	80	514	194	196	-1.125	61	133	61	135	0
4	15	21	"PFN0269"	"oPFN0269"	17480	28310	110	590	587	163	111	113	32	100	100	0	2387	2256	664	97	98	14	100	100	0	0.209	0.220	0.217	0.223	1.562	0.209	0.835	80	531	2769	2635	-2.257	479	2290	476	2159	0
4	16	21	"PFD66996"	"oPFD66996"	17690	28310	120	218	228	76	112	117	38	85	70	0	429	414	131	94	96	13	97	97	0	0.316	0.363	0.355	0.319	2.215	0.355	0.535	120	606	441	436	-1.660	106	335	116	320	0
4	17	21	"PFF72496"	"oPFF72496"	17880	28310	100	200	195	56	115	119	38	77	51	0	201	199	45	95	97	22	96	92	0	0.802	0.769	0.775	0.694	2.114	1.021	0.408	80	420	191	184	-0.319	85	106	80	104	0
4	18	21	"PFH0035"	"oPFH0035"	18060	28310	100	148	155	44	109	114	36	52	26	0	267	264	65	95	100	50	95	85	0	0.227	0.272	0.241	0.236	2.646	0.210	0.151	80	432	211	215	-2.141	39	172	46	169	0
4	19	21	"PFL0139"	"oPFL0139"	18260	28310	120	333	352	129	111	115	33	97	92	0	461	459	132	95	96	13	99	99	0	0.607	0.662	0.629	0.594	2.175	0.689	0.684	120	477	588	605	-0.721	222	366	241	364	0
4	20	21	"PFBL B0173"	"oPFBLOB0173"	18440	28310	130	148	153	44	113	117	35	49	21	0	182	184	42	94	94	12	96	94	0	0.398	0.444	0.550	0.506	2.596	0.696	0.138	120	487	123	130	-1.330	35	88	40	90	0
4	21	21	"PFI17720"	"oPFI17720"	18640	28310	100	141	145	44	112	115	33	47	21	0	129	128	22	92	93	14	86	58	0	0.784	0.917	1.034	1.131	2.836	5.975	0.048	80	370	66	69	-0.351	29	37	33	36	0
4	22	21	"PFG0054"	"oPFG0054"	18810	28310	120	980	964	371	110	114	39	99	96	0	701	666	262	94	94	13	97	96	0	1.433	1.493	1.533	1.617	2.088	1.498	0.896	120	504	1477	1426	0.519	870	607	854	572	0
4	1	22	"PFN0287"	"oPFN0287"	14840	28490	120	153	158	50	115	130	104	13	0	0	154	153	32	100	100	13	88	76	0	0.704	0.811	0.925	0.866	3.085	25.461	0.020	120	600	92	96	-0.507	38	54	43	53	0
4	2	22	"PFL0140"	"oPFL0140"	15020	28490	120	321	313	114	118	127	70	85	66	0	351	351	111	100	100	13	97	96	0	0.809	0.777	0.742	0.726	2.051	0.973	0.454	120	582	454	446	-0.306	203	251	195	251	0
4	3	22	"PFL0142"	"oPFL0142"	15200	28480	110	280	285	79	113	118	35	97	90	0	232	222	55	98	100	13	95	93	0	1.246	1.387	1.273	1.289	1.772	1.539	0.658	80	513	301	296	0.318	167	134	172	124	0
4	4	22	"PFL0144"	"oPFL0144"	15400	28490	120	278	281	102	115	122	51	87	70	0	189	189	41	99	101	22	95	85	0	1.811	1.844	1.902	1.783	2.422	3.988	0.364	120	624	253	256	0.857	163	90	166	90	0
4	5	22	"PFJ12815"	"oPFJ12815"	15590	28490	120	843	839	291	116	124	52	99	98	0	426	409	119	98	100	16	100	99	0	2.216	2.325	2.286	2.296	1.654	2.464	0.863	120	576	1055	1034	1.148	727	328	723	311	0
4	6	22	"PFI17725"	"oPFI17725"	15780	28490	120	1948	1852	710	116	120	36	99	98	0	6191	5639	1798	98	99	18	100	99	0	0.301	0.313	0.313	0.305	1.692	0.313	0.914	120	556	7925	7277	-1.734	1832	6093	1736	5541	0
4	7	22	"PFL0149"	"oPFL0149"	15960	28500	150	137	140	43	116	124	82	9	1	0	126	130	36	99	101	18	60	30	0	0.778	0.774	1.000	1.126	3.933	2.603	0.065	156	900	48	55	-0.363	21	27	24	31	-50
4	8	22	"PFG0057"	"oPFG0057"	16170	28490	110	135	157	125	114	119	37	35	17	0	169	167	34	97	99	17	92	87	0	0.292	0.614	0.527	0.515	3.883	4.007	0.110	80	544	93	113	-1.778	21	72	43	70	0
4	9	22	"PFF72505"	"oPFF72505"	16350	28490	110	146	152	41	109	115	35	53	25	0	211	209	41	97	98	13	98	96	0	0.325	0.384	0.446	0.392	2.467	0.406	0.128	80	548	151	155	-1.623	37	114	43	112	0
4	10	22	"PFM60543"	"oPFM60543"	16540	28490	110	672	671	207	111	116	36	100	100	0	353	329	97	94	97	20	96	95	0	2.166	2.383	2.393	2.457	1.518	2.232	0.835	80	556	820	795	1.115	561	259	560	235	0
4	11	22	"PFBL B0178"	"oPFBLOB0178"	16740	28500	120	944	889	351	113	118	37	97	94	0	1308	1181	452	95	97	18	99	98	0	0.685	0.715	0.737	0.701	2.037	0.711	0.876	120	600	2044	1862	-0.546	831	1213	776	1086	0
4	12	22	"PFG0058"	"oPFG0058"	16930	28500	150	128	134	38	114	120	42	25	6	0	115	117	24	95	97	20	50	17	0	0.700	0.909	1.566	1.436	3.590	12.272	0.019	156	831	34	42	-0.515	14	20	20	22	-50
4	13	22	"PFBL B0180"	"oPFBLOB0180"	17110	28500	120	138	146	50	112	120	51	25	6	0	142	142	34	95	96	16	78	65	0	0.553	0.723	0.624	0.822	3.281	2.904	0.107	120	575	73	81	-0.854	26	47	34	47	0
4	14	22	"PFBL B0182"	"oPFBLOB0182"	17290	28490	110	220	229	71	113	120	60	81	43	0	393	381	113	97	99	18	97	97	0	0.361	0.408	0.384	0.405	2.502	0.421	0.126	80	529	403	400	-1.468	107	296	116	284	0
4	15	22	"PFBL B0184"	"oPFBLOB0184"	17480	28490	110	467	468	143	112	120	56	100	97	0	284	271	71	95	98	18	96	96	0	1.878	2.023	1.803	1.913	1.668	2.062	0.707	80	567	544	532	0.909	355	189	356	176	0
4	16	22	"PFI17729"	"oPFI17729"	17690	28500	100	148	154	48	114	119	39	43	20	0	121	118	25	94	95	14	63	45	0	1.259	1.667	1.722	1.464	3.848	7.496	0.054	80	460	61	64	0.333	34	27	40	24	0
4	17	22	"PFH0036"	"oPFH0036"	17870	28500	120	850	812	304	116	121	42	97	96	0	915	898	303	95	96	13	99	99	0	0.895	0.867	0.868	0.835	1.936	0.879	0.854	120	597	1554	1499	-0.160	734	820	696	803	0
4	18	22	"PFA32038"	"oPFA32038"	18060	28500	120	2770	2590	906	114	118	38	99	99	0	2003	1902	591	94	99	49	100	100	0	1.391	1.369	1.429	1.296	1.684	1.411	0.914	120	590	4565	4284	0.476	2656	1909	2476	1808	0
4	19	22	"EMPTY"	"EMPTY"	18260	28480	150	111	116	29	113	116	33	15	3	0	93	95	13	94	97	38	1	0	0	2.000	3.000	2.303	1.959	3.869	71.879	0.001	156	722	-3	4	1.000	-2	-1	3	1	-50
4	20	22	"EMPTY"	"EMPTY"	18450	28480	150	114	116	30	116	119	35	11	1	0	92	94	12	95	95	12	12	3	0	0.667	0.000	2.333	2.076	3.302	0.003	0.000	156	680	-5	-1	-0.585	-2	-3	0	-1	-50
4	21	22	"EMPTY"	"EMPTY"	18640	28480	150	109	113	30	114	116	32	16	2	0	94	95	12	95	95	12	15	1	0	5.000	100000.000	3.000	2.448	3.662	31.861	0.004	156	687	-6	-1	2.322	-5	-1	-1	0	-50
4	22	22	"EMPTY"	"EMPTY"	18830	28480	150	114	117	33	113	116	33	21	4	0	93	93	12	96	97	13	8	1	0	-0.333	-1.333	2.746	2.404	3.824	16.522	0.023	156	897	-2	1	Error	1	-3	4	-3	-50
5	1	1	"PFI0414"	"I5572_1"	1240	28990	140	215	232	70	121	127	55	79	43	0	217	220	53	110	118	76	75	16	0	0.879	1.009	0.942	0.905	2.594	1.346	0.346	156	761	201	221	-0.187	94	107	111	110	0
5	2	1	"PFI0486"	"I7438_2"	1430	29000	140	762	783	292	116	120	37	98	97	0	1287	1313	545	105	106	16	100	98	0	0.547	0.552	0.550	0.568	1.868	0.524	0.864	156	685	1828	1875	-0.872	646	1182	667	1208	0
5	3	1	"PFI0416"	"I5607_1"	1630	29000	120	261	264	81	119	124	40	90	78	0	257	259	73	105	105	13	98	97	0	0.934	0.942	0.971	0.879	1.844	1.078	0.501	120	488	294	299	-0.098	142	152	145	154	0
5	4	1	"PFI0237"	"I16933_1"	1800	29000	140	227	228	73	118	122	38	83	67	0	399	390	106	105	106	16	99	98	0	0.371	0.386	0.381	0.358	2.059	0.397	0.537	156	631	403	395	-1.431	109	294	110	285	0
5	5	1	"PFI0401"	"I5180_2"	2010	29000	140	758	746	206	117	120	35	99	98	0	556	549	138	104	105	16	99	99	0	1.418	1.413	1.373	1.412	1.613	1.456	0.890	156	641	1093	1074	0.504	641	452	629	445	0
5	6	1	"PFI0236"	"I1689_2"	2200	29000	140	2509	2532	925	117	120	36	100	100	0	3024	2961	1057	105	106	16	98	98	0	0.819	0.846	0.833	0.842	1.698	0.840	0.928	156	650	5311	5271	-0.287	2392	2919	2415	2856	0
5	7	1	"PFJ0542"	"J667_1"	2380	29000	130	321	336	91	115	118	34	99	96	0	450	472	108	103	104	14	100	100	0	0.594	0.599	0.582	0.563	1.598	0.534	0.679	120	561	553	590	-0.752	206	347	221	369	0
5	8	1	"PFJ0005"	"J1011_3"	2570	29000	140	401	471	384	118	123	45	100	97	0	516	578	397	106	108	29	99	99	0	0.690	0.748	0.692	0.691	1.630	0.851	0.751	156	665	693	825	-0.535	283	410	353	472	0
5	9	1	"PFJ0310"	"J2896_1"	2760	29000	140	3201	3110	770	118	123	45	100	100	0	2479	2384	535	106	108	18	100	100	0	1.299	1.313	1.330	1.308	1.438	1.332	0.944	156	634	5456	5270	0.378	3083	2373	2992	2278	0
5	10	1	"PFJ0140"	"J17_1"	2940	29000	140	1031	1011	277	116	118	32	100	100	0	1636	1621	456	104	105	14	99	99	0	0.597	0.590	0.584	0.596	1.455	0.575	0.902	156	677	2447	2412	-0.744	915	1532	895	1517	0
5	11	1	"PFJ0200"	"J21_1"	3150	29000	140	764	761	205	116	117	32	99	99	0	788	796	172	104	105	14	100	100	0	0.947	0.932	0.920	0.898	1.613	0.955	0.884	156	662	1332	1337	-0.078	648	684	645	692	0
5	12	1	"PFJ0215"	"J21_7"	3330	29000	140	1294	1229	343	115	117	34	100	99	0	1092	1062	285	105	106	14	100	99	0	1.195	1.164	1.183	1.178	1.506	1.175	0.921	156	596	2166	2071	0.256	1179	987	1114	957	0
5	13	1	"PFJ0476"	"J53_48"	3520	29000	140	6064	5923	1696	117	120	36	100	100	0	6115	6146	1764	109	110	17	100	100	0	0.990	0.962	0.955	0.977	1.463	0.959	0.947	156	659	11953	11843	-0.014	5947	6006	5806	6037	0
5	14	1	"PFJ0510"	"J58_2"	3730	29000	140	384	378	115	115	118	34	98	97	0	1092	1135	291	109	110	15	100	100	0	0.274	0.256	0.257	0.242	1.553	0.249	0.776	156	633	1252	1289	-1.870	269	983	263	1026	0
5	15	1	"PFJ0563"	"J70_2"	3910	29000	140	664	660	180	114	118	37	100	100	0	417	419	86	108	110	18	99	99	0	1.780	1.756	1.726	1.729	1.475	1.883	0.834	156	593	859	857	0.832	550	309	546	311	0
5	16	1	"PFJ0575"	"J73_12"	4080	29000	130	872	842	202	119	122	37	100	100	0	1132	1124	239	107	109	18	100	100	0	0.735	0.711	0.706	0.701	1.297	0.701	0.895	120	536	1778	1740	-0.445	753	1025	723	1017	0
5	17	1	"PFJ0599"	"J85_3"	4270	29000	130	268	278	79	118	120	33	97	88	0	498	506	105	106	107	18	100	100	0	0.383	0.400	0.368	0.361	1.773	0.391	0.624	120	589	542	560	-1.386	150	392	160	400	0
5	18	1	"PFJ0018"	"J109_5"	4480	29000	120	191	196	51	115	119	34	81	52	0	158	160	24	105	106	15	95	85	0	1.434	1.473	1.432	1.269	2.689	2.343	0.312	120	570	129	136	0.520	76	53	81	55	0
5	19	1	"PFJ0181"	"J198_5"	4670	29000	140	5146	4918	1735	121	125	37	100	100	0	3199	3203	947	109	110	17	100	100	0	1.626	1.550	1.581	1.468	1.445	1.612	0.940	156	713	8115	7891	0.702	5025	3090	4797	3094	0
5	20	1	"PFJ0227"	"J227_2"	4860	29000	130	188	194	57	123	131	52	59	23	0	242	240	40	111	113	21	99	99	0	0.496	0.550	0.546	0.469	2.455	0.781	0.268	120	615	196	200	-1.011	65	131	71	129	0
5	21	1	"PFJ0246"	"J242_1"	5050	29020	150	150	154	55	122	130	62	23	5	0	137	137	26	109	111	20	58	32	0	1.000	1.143	1.510	1.361	3.172	6.123	0.071	156	658	56	60	0.000	28	28	32	28	-50
5	22	1	"PFJ0280"	"J268_1"	5240	29000	140	834	826	244	117	123	49	100	99	0	875	867	192	109	110	14	100	100	0	0.936	0.935	0.958	0.900	1.405	0.965	0.894	156	795	1483	1467	-0.095	717	766	709	758	0
5	1	2	"PFJ0322"	"J309_17"	1230	29180	130	368	380	94	118	124	61	100	95	0	441	446	81	105	115	91	100	97	0	0.744	0.768	0.740	0.744	1.498	0.793	0.778	120	552	586	603	-0.427	250	336	262	341	0
5	2	2	"PFJ0363"	"J373_1"	1430	29180	130	533	550	148	114	128	127	99	90	0	444	451	75	104	114	101	100	99	0	1.232	1.256	1.214	1.213	1.368	1.359	0.843	120	493	759	783	0.301	419	340	436	347	0
5	3	2	"PFN0173"	"N132_113"	1630	29180	140	396	389	129	115	130	131	87	53	0	850	851	213	102	112	103	99	98	0	0.376	0.366	0.369	0.329	1.690	0.400	0.533	156	447	1029	1023	-1.412	281	748	274	749	0
5	4	2	"PFN0184"	"N132_132"	1830	29190	140	268	273	80	119	124	40	94	85	0	374	372	81	101	103	15	99	99	0	0.546	0.568	0.577	0.528	1.794	0.598	0.625	156	344	422	425	-0.874	149	273	154	271	0
5	5	2	"PFN0186"	"N132_136"	2000	29180	140	1514	1468	439	119	121	35	99	99	0	1254	1240	379	101	103	15	100	99	0	1.210	1.184	1.199	1.229	1.532	1.192	0.914	156	383	2548	2488	0.275	1395	1153	1349	1139	0
5	6	2	"PFN0203"	"N132_171"	2200	29180	130	218	223	58	119	121	35	90	69	0	289	287	49	103	104	15	100	100	0	0.532	0.565	0.523	0.545	1.805	0.655	0.484	120	444	285	288	-0.910	99	186	104	184	0
5	7	2	"PFN0208"	"N132_178"	2400	29190	140	589	583	152	117	118	34	99	99	0	639	632	155	103	104	15	100	100	0	0.881	0.881	0.876	0.868	1.527	0.892	0.844	156	430	1008	995	-0.183	472	536	466	529	0
5	8	2	"PFN0211"	"N132_181"	2580	29190	130	337	343	99	116	117	32	98	96	0	237	234	47	102	104	16	100	99	0	1.637	1.720	1.609	1.655	1.869	2.022	0.642	120	373	356	359	0.711	221	135	227	132	0
5	9	2	"PFN0362"	"N135_24"	2770	29190	140	621	596	168	115	118	35	98	97	0	875	833	235	102	104	17	100	99	0	0.655	0.658	0.671	0.659	1.667	0.651	0.871	156	434	1279	1212	-0.611	506	773	481	731	0
5	10	2	"PFN0373"	"N136_4"	2970	29190	130	248	264	69	113	118	35	99	92	0	483	499	95	102	102	14	100	100	0	0.354	0.380	0.363	0.352	1.601	0.367	0.624	120	423	516	548	-1.497	135	381	151	397	0
5	11	2	"PFN0401"	"N137_50"	3150	29190	130	361	362	111	116	119	36	97	95	0	381	394	90	101	102	15	100	100	0	0.875	0.840	0.813	0.770	1.706	0.940	0.670	120	364	525	539	-0.193	245	280	246	293	0
5	12	2	"PFN0423"	"N138_31"	3340	29180	140	171	178	51	118	120	34	63	38	0	177	181	31	105	106	17	96	91	0	0.736	0.789	0.740	0.695	2.808	1.323	0.281	156	372	125	136	-0.442	53	72	60	76	0
5	13	2	"PFN0433"	"N138_45"	3520	29180	130	188	188	50	117	122	43	73	36	0	260	266	42	108	108	14	100	100	0	0.467	0.449	0.500	0.393	2.568	0.476	0.206	120	404	223	229	-1.098	71	152	71	158	0
5	14	2	"PFN0409"	"N138_104"	3720	29190	140	245	251	79	117	121	42	88	74	0	314	306	62	108	109	14	98	98	0	0.621	0.677	0.637	0.596	2.065	0.788	0.581	156	414	334	332	-0.687	128	206	134	198	0
5	15	2	"PFN0534"	"N143_18"	3900	29180	150	406	417	124	116	121	38	99	96	0	283	280	61	105	108	21	97	95	0	1.629	1.720	1.745	1.737	1.661	1.893	0.706	156	429	468	476	0.704	290	178	301	175	0
5	16	2	"PFN0540"	"N143_29"	4110	29180	130	179	182	54	118	123	38	67	36	0	360	362	78	105	107	20	100	100	0	0.239	0.249	0.271	0.242	2.302	0.235	0.304	120	435	316	321	-2.064	61	255	64	257	0
5	17	2	"PFN0556"	"N143_56"	4270	29160	150	148	157	50	118	124	47	41	14	0	124	126	27	106	107	17	50	24	0	1.667	1.950	1.680	1.812	3.024	5.150	0.136	156	548	48	59	0.737	30	18	39	20	-50
5	18	2	"PFN0562"	"N143_66"	4480	29190	140	212	224	69	116	126	52	78	44	0	576	564	139	107	109	16	99	99	0	0.205	0.236	0.226	0.213	2.050	0.214	0.360	156	521	565	565	-2.288	96	469	108	457	0
5	19	2	"PFN0608"	"N147_16"	4670	29200	150	154	157	46	121	127	42	41	12	0	143	145	27	109	113	22	69	35	0	0.971	1.000	1.048	1.125	2.828	4.821	0.047	156	492	67	72	-0.043	33	34	36	36	-50
5	20	2	"PFN0623"	"N148_7"	4870	29180	100	156	158	45	122	127	41	41	17	0	185	181	33	110	114	23	92	76	0	0.453	0.507	0.620	0.564	3.085	1.512	0.049	80	377	109	107	-1.141	34	75	36	71	0
5	21	2	"PFN0714"	"N151_50"	5050	29180	130	5610	5511	1313	121	128	43	100	100	0	4515	4419	942	107	108	15	100	100	0	1.245	1.250	1.241	1.242	1.168	1.255	0.942	120	401	9897	9702	0.316	5489	4408	5390	4312	0
5	22	2	"PFN0723"	"N152_1"	5240	29180	140	1123	1104	283	117	124	54	99	99	0	530	528	116	109	110	14	100	99	0	2.390	2.356	2.441	2.333	1.529	2.443	0.890	156	584	1427	1406	1.257	1006	421	987	419	0
5	1	3	"PFN0727"	"N152_17"	1250	29370	140	316	331	121	114	119	42	95	89	0	254	265	71	103	105	27	97	96	0	1.338	1.340	1.284	1.240	1.954	1.561	0.594	156	613	353	379	0.420	202	151	217	162	0
5	2	3	"PFN0735"	"N153_15"	1430	29360	130	208	214	63	113	129	127	31	0	0	399	404	78	102	113	101	100	89	0	0.320	0.334	0.349	0.303	2.002	0.298	0.301	120	496	392	403	-1.644	95	297	101	302	0
5	3	3	"PFN0750"	"N155_14"	1640	29360	140	1136	1153	385	113	127	122	98	97	0	799	794	184	101	109	96	99	98	0	1.466	1.501	1.493	1.412	1.593	1.604	0.838	156	514	1721	1733	0.552	1023	698	1040	693	0
5	4	3	"PFN0757"	"N155_25"	1820	29350	130	338	345	94	118	120	34	100	97	0	485	489	94	101	101	14	100	100	0	0.573	0.585	0.562	0.550	1.581	0.570	0.715	120	377	604	615	-0.804	220	384	227	388	0
5	5	3	"PFB0217"	"B567"	2000	29360	140	338	336	98	119	120	34	94	93	0	282	278	61	101	101	12	98	98	0	1.210	1.226	1.229	1.171	1.883	1.377	0.724	156	463	400	394	0.275	219	181	217	177	0
5	6	3	"PFB0221"	"B573"	2200	29360	140	755	764	275	117	120	34	99	99	0	433	437	106	102	103	13	100	100	0	1.927	1.931	1.905	1.850	1.433	2.135	0.847	156	492	969	982	0.947	638	331	647	335	0
5	7	3	"PFB0223"	"B577"	2400	29370	140	255	254	68	113	117	34	93	82	0	371	384	89	103	104	13	100	100	0	0.530	0.502	0.482	0.465	1.859	0.495	0.579	156	405	410	422	-0.916	142	268	141	281	0
5	8	3	"PFB0225"	"B583"	2580	29360	140	545	558	156	113	116	33	100	99	0	638	650	166	102	104	14	100	100	0	0.806	0.812	0.808	0.792	1.479	0.803	0.832	156	350	968	993	-0.311	432	536	445	548	0
5	9	3	"PFB0227"	"B587"	2770	29370	140	317	326	108	115	119	34	96	91	0	338	340	78	105	105	13	100	98	0	0.867	0.898	0.897	0.828	1.767	0.963	0.644	156	453	435	446	-0.206	202	233	211	235	0
5	10	3	"PFB0229"	"B590"	2980	29350	150	131	141	41	116	121	38	30	10	0	132	134	31	106	106	15	63	40	0	0.577	0.893	1.143	1.139	3.959	5.728	0.040	156	507	41	53	-0.794	15	26	25	28	-50
5	11	3	"PFB0246"	"B618"	3190	29340	150	123	128	40	119	125	40	18	7	0	110	112	16	106	109	18	19	5	0	1.000	1.500	2.513	2.511	4.170	16.547	0.009	156	441	8	15	0.000	4	4	9	6	-50
5	12	3	"PFB0256"	"B634"	3370	29390	150	147	146	42	119	123	39	39	8	0	127	130	22	108	110	17	54	26	0	1.474	1.227	1.588	1.592	3.790	7.644	0.036	156	355	47	49	0.559	28	19	27	22	-50
5	13	3	"PFB0259"	"B64"	3530	29360	140	2352	2284	591	115	122	44	100	100	0	670	654	178	107	108	14	98	98	0	3.973	3.965	3.914	4.124	1.434	4.053	0.884	156	382	2800	2716	1.990	2237	563	2169	547	0
5	14	3	"PFB0262"	"B645"	3720	29360	150	145	151	47	116	122	43	38	13	0	115	117	18	105	107	16	37	15	0	2.900	2.917	2.485	2.147	5.225	10.858	0.036	156	460	39	47	1.536	29	10	35	12	-50
5	15	3	"PFB0270"	"B664"	3920	29370	120	178	181	51	116	120	36	72	43	0	161	162	30	104	107	20	90	72	0	1.088	1.121	1.183	1.156	2.365	2.639	0.137	120	405	119	123	0.121	62	57	65	58	0
5	16	3	"PFB0273"	"B667"	4090	29360	130	357	358	82	117	121	36	99	99	0	314	314	57	104	107	22	100	100	0	1.143	1.148	1.154	1.123	1.517	1.210	0.743	120	476	450	451	0.193	240	210	241	210	0
5	17	3	"PFC0002"	"C101"	4280	29370	130	194	222	136	118	124	39	79	47	0	281	284	53	106	109	19	100	100	0	0.434	0.584	0.466	0.449	2.275	0.931	0.311	120	559	251	282	-1.203	76	175	104	178	0
5	18	3	"PFC0006"	"C113"	4490	29370	120	156	163	54	120	126	45	44	10	0	178	178	36	110	112	16	92	83	0	0.529	0.632	0.694	0.689	3.704	1.816	0.113	120	456	104	111	-0.918	36	68	43	68	0
5	19	3	"PFC0009"	"C116"	4670	29370	140	148	152	42	118	124	42	37	12	0	226	229	44	110	113	21	100	94	0	0.259	0.286	0.329	0.320	2.685	0.317	0.099	156	430	146	153	-1.951	30	116	34	119	0
5	20	3	"PFC0011"	"C118"	4860	29370	150	137	142	42	119	125	40	26	7	0	123	125	23	107	110	20	41	13	0	1.125	1.278	1.521	1.515	4.305	9.926	0.019	156	573	34	41	0.170	18	16	23	18	-50
5	21	3	"PFC0013"	"C122"	5080	29350	150	129	129	42	121	124	36	19	7	0	107	107	16	108	109	15	15	2	0	-8.000	-8.000	2.333	2.683	3.160	79.028	0.001	156	569	7	7	Error	8	-1	8	-1	-50
5	22	3	"PFC0015"	"C125"	5240	29370	130	825	832	233	119	123	37	100	100	0	466	470	90	110	111	15	100	100	0	1.983	1.981	2.065	1.938	1.379	2.087	0.829	120	542	1062	1073	0.988	706	356	713	360	0
5	1	4	"PFC0035"	"C162"	1250	29540	130	1107	1131	257	113	118	35	100	100	0	1130	1147	191	102	103	14	100	100	0	0.967	0.974	0.974	0.961	1.244	0.974	0.922	120	573	2022	2063	-0.049	994	1028	1018	1045	0
5	2	4	"PFC0037"	"C164"	1440	29550	130	206	211	62	114	119	34	84	69	0	275	272	49	102	103	15	100	100	0	0.532	0.571	0.549	0.490	2.111	0.629	0.427	120	553	265	267	-0.911	92	173	97	170	0
5	3	4	"PFC0039"	"C171"	1640	29550	130	272	279	77	114	116	33	97	93	0	316	316	57	101	101	15	100	100	0	0.735	0.767	0.791	0.702	1.828	0.840	0.688	120	510	373	380	-0.444	158	215	165	215	0
5	4	4	"PFC0042"	"C179"	1820	29550	130	197	202	54	118	120	34	85	58	0	302	306	52	100	101	15	100	100	0	0.391	0.408	0.419	0.374	2.110	0.423	0.405	120	512	281	290	-1.354	79	202	84	206	0
5	5	4	"PFC0044"	"C180"	2020	29560	130	194	197	55	119	119	34	73	56	0	257	263	44	101	102	14	100	100	0	0.481	0.481	0.573	0.442	2.255	0.558	0.374	120	482	231	240	-1.057	75	156	78	162	0
5	6	4	"PFC0046"	"C184"	2190	29550	130	195	195	57	114	117	32	80	58	0	168	170	28	102	103	14	99	94	0	1.227	1.191	1.174	1.083	2.682	1.804	0.343	120	477	147	149	0.295	81	66	81	68	0
5	7	4	"PFD0183"	"D23156_27"	2390	29550	140	168	171	46	112	116	33	71	39	0	348	352	78	101	102	14	100	100	0	0.227	0.235	0.242	0.206	2.556	0.220	0.294	156	479	303	310	-2.141	56	247	59	251	0
5	8	4	"PFD0186"	"D23156_40"	2590	29550	140	175	179	53	111	117	34	71	47	0	356	357	80	104	104	13	99	98	0	0.254	0.269	0.258	0.249	2.244	0.249	0.314	156	427	316	321	-1.977	64	252	68	253	0
5	9	4	"PFD0190"	"D2337_1"	2760	29550	130	226	229	61	114	118	34	90	75	0	225	232	51	107	108	17	100	100	0	0.949	0.920	0.888	0.844	2.050	1.073	0.516	120	453	230	240	-0.075	112	118	115	125	0
5	10	4	"PFD0198"	"D23657_2"	2980	29550	150	144	147	48	117	122	36	42	14	0	122	126	32	108	110	18	41	15	0	1.929	1.667	2.093	2.403	3.222	4.130	0.086	156	572	41	48	0.948	27	14	30	18	-50
5	11	4	"PFD0208"	"D25498_1"	3170	29540	150	132	139	41	119	123	39	26	10	0	113	117	23	108	110	17	29	10	0	2.600	2.222	1.824	1.769	4.296	11.611	0.019	156	480	18	29	1.379	13	5	20	9	-50
5	12	4	"PFD0213"	"D2660_1"	3360	29560	150	127	138	56	117	121	37	22	8	0	122	124	20	107	109	15	48	22	0	0.667	1.235	1.538	1.477	4.222	10.254	0.041	156	367	25	38	-0.585	10	15	21	17	-50
5	13	4	"PFD0248"	"D33539_109"	3530	29560	140	376	383	119	119	122	34	98	94	0	287	288	56	107	108	13	100	98	0	1.428	1.459	1.438	1.360	1.785	1.718	0.709	156	359	437	445	0.514	257	180	264	181	0
5	14	4	"PFD0250"	"D33539_15"	3710	29560	140	208	213	69	120	123	38	73	57	0	315	311	65	106	107	14	99	99	0	0.421	0.454	0.440	0.361	2.474	0.497	0.446	156	477	297	298	-1.248	88	209	93	205	0
5	15	4	"PFD0252"	"D33539_17"	3910	29550	150	246	253	74	119	129	75	82	35	0	254	256	61	107	112	56	94	73	0	0.864	0.899	0.873	0.889	2.424	1.765	0.496	156	483	274	283	-0.211	127	147	134	149	0
5	16	4	"PFD0256"	"D33539_23"	4090	29560	140	451	449	142	116	128	77	97	91	0	268	268	66	106	112	57	94	78	0	2.068	2.056	2.118	2.013	1.823	2.074	0.668	156	463	497	495	1.048	335	162	333	162	0
5	17	4	"PFD0259"	"D33539_28"	4280	29560	140	697	686	196	121	127	43	98	98	0	596	589	147	107	109	17	99	99	0	1.178	1.172	1.151	1.147	1.489	1.199	0.873	156	567	1065	1047	0.236	576	489	565	482	0
5	18	4	"PFD0261"	"D33539_3"	4490	29580	150	127	130	36	120	126	39	16	5	0	107	108	15	109	111	15	14	1	0	-3.500	-10.000	2.038	2.113	4.445	18.845	0.010	156	604	5	9	Error	7	-2	10	-1	-50
5	19	4	"PFD0277"	"D33539_63"	4690	29560	140	239	252	83	113	121	42	93	75	0	292	291	60	107	109	15	99	96	0	0.681	0.755	0.688	0.682	2.189	0.845	0.482	156	439	311	323	-0.554	126	185	139	184	0
5	20	4	"PFD0281"	"D33539_69"	4850	29570	150	137	145	59	116	123	45	28	11	0	118	119	20	106	107	14	48	19	0	1.750	2.231	2.000	1.910	3.987	11.453	0.077	156	499	33	42	0.807	21	12	29	13	-50
5	21	4	"PFD0283"	"D33539_74"	5060	29590	150	128	135	49	120	126	41	21	8	0	112	115	25	108	109	14	22	8	0	2.000	2.143	2.464	2.606	4.406	58.706	0.002	156	586	12	22	1.000	8	4	15	7	-50
5	22	4	"PFD0286"	"D33539_85"	5240	29550	130	460	461	114	120	127	47	100	97	0	404	422	133	110	111	15	99	99	0	1.156	1.093	1.153	1.105	1.459	1.052	0.724	120	600	634	653	0.210	340	294	341	312	0
5	1	5	"PFD0288"	"D33539_87"	1260	29740	130	314	323	88	115	120	39	97	94	0	309	311	50	101	104	30	100	100	0	0.957	0.990	0.967	0.949	1.553	1.088	0.698	120	603	407	418	-0.064	199	208	208	210	0
5	2	5	"PFD0292"	"D33539_97"	1450	29740	120	165	169	46	117	120	35	65	35	0	157	163	39	102	102	13	98	92	0	0.873	0.852	1.024	0.969	2.605	1.527	0.143	120	500	103	113	-0.196	48	55	52	61	0
5	3	5	"PFD0343"	"D40381_1"	1650	29730	120	207	204	49	118	121	35	83	61	0	207	209	34	101	102	14	100	100	0	0.840	0.796	0.833	0.729	2.011	0.989	0.406	120	476	195	194	-0.252	89	106	86	108	0
5	4	5	"PFD0345"	"D4043_2"	1830	29730	130	247	265	76	117	121	35	95	84	0	342	353	78	101	102	15	100	100	0	0.539	0.587	0.546	0.518	1.870	0.633	0.634	120	501	371	400	-0.891	130	241	148	252	0
5	5	5	"PFD0355"	"D42243_17"	2020	29750	150	138	146	46	117	119	33	41	17	0	133	132	23	101	103	15	71	51	0	0.656	0.935	1.383	1.096	3.624	4.282	0.091	156	537	53	60	-0.608	21	32	29	31	-50
5	6	5	"PFD0362"	"D42243_29"	2190	29720	110	172	179	59	116	116	32	71	42	0	156	155	30	103	105	16	88	72	0	1.057	1.212	1.580	1.350	2.486	2.607	0.203	80	411	109	115	0.079	56	53	63	52	0
5	7	5	"PFD0367"	"D42243_37"	2390	29740	140	1466	1417	426	113	116	34	100	98	0	905	864	263	103	105	16	98	98	0	1.687	1.714	1.706	1.760	1.548	1.734	0.921	156	564	2155	2065	0.754	1353	802	1304	761	0
5	8	5	"PFD0369"	"D42243_39"	2570	29740	130	230	232	66	113	119	36	92	73	0	330	331	68	105	105	14	100	100	0	0.520	0.527	0.527	0.454	2.237	0.534	0.494	120	476	342	345	-0.943	117	225	119	226	0
5	9	5	"PFE0400"	"E2667_1"	2770	29740	140	195	196	53	113	119	35	79	58	0	199	199	34	105	106	17	98	97	0	0.872	0.883	0.919	0.767	2.549	1.149	0.408	156	538	176	177	-0.197	82	94	83	94	0
5	10	5	"PFE0403"	"E26771_1"	2960	29730	130	1069	1076	320	114	120	33	100	100	0	756	755	199	107	108	19	100	100	0	1.471	1.485	1.495	1.454	1.332	1.530	0.898	120	473	1604	1610	0.557	955	649	962	648	0
5	11	5	"PFE0405"	"E26771_4"	3150	29740	140	183	185	53	117	121	35	69	47	0	255	264	59	106	108	16	98	98	0	0.443	0.430	0.511	0.406	2.518	0.482	0.329	156	462	215	226	-1.175	66	149	68	158	0
5	12	5	"PFE0408"	"E26934_1"	3330	29750	130	580	595	160	116	120	36	100	100	0	376	381	78	105	107	17	100	100	0	1.712	1.736	1.718	1.703	1.353	1.852	0.850	120	397	735	755	0.776	464	271	479	276	0
5	13	5	"PFE0411"	"E27042_1"	3510	29740	150	148	147	40	123	125	39	33	7	0	121	122	22	105	108	18	45	19	0	1.563	1.412	1.737	1.491	3.201	5.335	0.095	156	495	41	41	0.644	25	16	24	17	-50
5	14	5	"PFE0415"	"E27173_1"	3720	29750	140	163	172	55	121	124	50	45	17	0	184	188	33	106	107	14	100	98	0	0.538	0.622	0.625	0.586	2.794	1.449	0.178	156	500	120	133	-0.893	42	78	51	82	0
5	15	5	"PFE0439"	"E27723_18"	3920	29750	140	898	893	317	117	129	85	97	95	0	644	621	161	108	113	58	98	97	0	1.457	1.513	1.510	1.433	1.707	1.631	0.868	156	422	1317	1289	0.543	781	536	776	513	0
5	16	5	"PFE0443"	"E27723_9"	4090	29750	120	166	174	56	116	130	77	33	6	0	183	187	37	108	111	39	88	45	0	0.667	0.734	0.837	0.707	2.870	1.175	0.211	120	379	125	137	-0.585	50	75	58	79	0
5	17	5	"PFE0446"	"E27742_6"	4280	29750	120	191	191	52	123	131	48	62	26	0	178	181	31	109	110	16	96	90	0	0.986	0.944	1.035	0.987	2.317	2.008	0.197	120	426	137	140	-0.021	68	69	68	72	0
5	18	5	"PFE0452"	"E28056_1"	4460	29760	120	162	170	52	124	128	41	48	20	0	143	144	25	109	111	15	79	56	0	1.118	1.314	1.252	1.253	3.713	6.829	0.069	120	432	72	81	0.160	38	34	46	35	0
5	19	5	"PFE0454"	"E28350_1"	4670	29750	130	316	334	90	116	122	39	100	97	0	272	269	40	105	106	14	100	100	0	1.198	1.329	1.255	1.272	1.666	1.619	0.613	120	474	367	382	0.260	200	167	218	164	0
5	20	5	"PFE0458"	"E28462_2"	4850	29750	130	156	162	47	114	120	40	51	20	0	143	157	71	105	106	14	89	68	0	1.105	0.923	1.297	1.119	2.859	3.258	0.060	120	423	80	100	0.144	42	38	48	52	0
5	21	5	"PFE0487"	"E29895_1"	5050	29760	150	140	139	43	117	125	52	19	3	0	120	121	18	107	107	13	48	24	0	1.769	1.571	2.200	2.209	3.569	69.135	0.002	156	484	36	36	0.823	23	13	22	14	-50
5	22	5	"PFE0491"	"E29931_3"	5240	29750	130	194	198	55	119	127	50	69	30	0	246	250	38	109	111	16	100	100	0	0.547	0.560	0.567	0.485	2.415	0.947	0.195	120	605	212	220	-0.869	75	137	79	141	0
5	1	6	"PFE0494"	"E30210_1"	1230	29920	130	230	233	64	116	120	39	91	70	0	334	335	60	100	102	32	100	100	0	0.487	0.498	0.510	0.463	1.770	0.532	0.567	120	526	348	352	-1.037	114	234	117	235	0
5	2	6	"PFE0498"	"E3038_3"	1420	29920	130	312	313	73	116	120	38	99	95	0	288	284	49	101	103	31	99	98	0	1.048	1.077	1.066	1.069	1.619	1.145	0.697	120	542	383	380	0.068	196	187	197	183	0
5	3	6	"PFE0502"	"E3185_4"	1630	29920	130	194	199	53	118	121	35	80	51	0	367	361	48	101	102	14	100	100	0	0.286	0.312	0.299	0.268	2.128	0.319	0.378	120	573	342	341	-1.807	76	266	81	260	0
5	4	6	"PFE0504"	"E3185_6"	1820	29930	130	396	405	124	118	121	35	100	98	0	628	654	149	102	103	15	100	100	0	0.529	0.520	0.512	0.485	1.489	0.531	0.801	120	534	804	839	-0.920	278	526	287	552	0
5	5	6	"PFE0525"	"E3552_1"	2010	29920	130	358	365	104	115	118	34	99	95	0	325	321	55	101	102	14	100	100	0	1.085	1.136	1.117	1.049	1.638	1.277	0.725	120	431	467	470	0.117	243	224	250	220	0
5	6	6	"PFE0531"	"E3831_2"	2190	29940	150	132	142	51	115	116	34	35	16	0	125	125	21	101	102	16	62	32	0	0.708	1.125	1.700	1.451	3.514	6.209	0.060	156	514	41	51	-0.497	17	24	27	24	-50
5	7	6	"PFE0534"	"E390_1"	2370	29930	130	220	227	60	113	116	38	89	70	0	244	247	43	102	103	16	100	100	0	0.754	0.786	0.729	0.704	1.968	0.935	0.506	120	500	249	259	-0.408	107	142	114	145	0
5	8	6	"PFE0539"	"E4159_1"	2570	29930	130	270	276	83	113	117	39	95	85	0	275	270	44	104	106	16	100	100	0	0.918	0.982	0.946	0.886	1.845	1.222	0.573	120	551	328	329	-0.123	157	171	163	166	0
5	9	6	"PFE0542"	"E4247_1"	2760	29920	130	754	763	163	114	118	36	99	99	0	770	753	116	104	104	15	100	100	0	0.961	1.000	0.998	0.970	1.409	1.046	0.894	120	525	1306	1298	-0.057	640	666	649	649	0
5	10	6	"PFE0547"	"E4295_1"	2950	29920	130	252	265	73	116	120	34	95	86	0	212	211	33	103	105	14	100	100	0	1.248	1.380	1.354	1.259	1.967	1.764	0.552	120	540	245	257	0.319	136	109	149	108	0
5	11	6	"PFF0499"	"F2457_1"	3150	29930	150	156	163	48	117	122	40	49	21	0	143	144	24	105	105	14	82	67	0	1.026	1.179	1.206	1.243	3.001	3.495	0.142	156	542	77	85	0.037	39	38	46	39	-50
5	12	6	"PFF0505"	"F24631_2"	3320	29920	130	294	308	84	120	126	43	96	92	0	398	398	80	106	109	19	100	100	0	0.596	0.644	0.619	0.599	1.702	0.658	0.667	120	505	466	480	-0.747	174	292	188	292	0
5	13	6	"PFF0507"	"F246_1"	3530	29920	80	161	168	56	120	123	40	51	23	0	143	145	24	106	111	23	67	38	0	1.108	1.231	1.269	1.261	3.418	4.529	0.080	52	288	78	87	0.148	41	37	48	39	0
5	14	6	"PFF0509"	"F24843_2"	3700	29930	130	342	343	91	119	126	72	94	80	0	325	324	66	105	107	23	100	100	0	1.014	1.023	1.058	0.979	1.742	1.120	0.696	120	534	443	443	0.020	223	220	224	219	0
5	15	6	"PFF0513"	"F25069_1"	3910	29930	150	126	139	105	117	154	302	0	0	0	114	116	19	108	124	148	0	0	0	1.500	2.750	1.955	2.059	4.122	35.804	0.018	156	493	15	30	0.585	9	6	22	8	-50
5	16	6	"PFF0515"	"F25114_1"	4090	29930	140	539	523	166	116	124	44	96	94	0	350	347	90	109	111	17	97	96	0	1.755	1.710	1.699	1.700	1.729	1.849	0.765	156	421	664	645	0.812	423	241	407	238	0
5	17	6	"PFF0554"	"F26408_1"	4280	29930	140	912	903	287	122	130	46	99	98	0	762	761	244	109	111	17	98	97	0	1.210	1.198	1.201	1.233	1.851	1.212	0.872	156	478	1443	1433	0.275	790	653	781	652	0
5	18	6	"PFF0556"	"F26422_2"	4480	29930	120	207	218	65	121	126	38	81	60	0	462	445	82	109	112	24	100	100	0	0.244	0.289	0.258	0.243	2.179	0.277	0.403	120	434	439	433	-2.037	86	353	97	336	0
5	19	6	"PFF0558"	"F26666_3"	4650	29930	130	598	609	167	118	120	34	100	100	0	922	956	254	106	111	44	100	100	0	0.588	0.578	0.582	0.572	1.338	0.565	0.856	120	492	1296	1341	-0.766	480	816	491	850	0
5	20	6	"PFF0560"	"F26774_1"	4860	29930	140	287	280	86	115	119	35	92	85	0	349	350	92	104	108	39	94	94	0	0.702	0.671	0.636	0.629	2.073	0.645	0.553	156	524	417	411	-0.510	172	245	165	246	0
5	21	6	"PFF0563"	"F27064_1"	5050	29930	130	452	457	113	121	126	46	100	99	0	406	409	81	108	108	14	100	100	0	1.111	1.116	1.122	1.088	1.503	1.229	0.750	120	469	629	637	0.152	331	298	336	301	0
5	22	6	"PFF0568"	"F27351_1"	5240	29940	130	213	218	63	120	128	54	76	44	0	243	251	61	110	110	16	100	99	0	0.699	0.695	0.761	0.610	2.477	0.999	0.260	120	621	226	239	-0.516	93	133	98	141	0
5	1	7	"PFF0597"	"F28584_1"	1230	30100	120	167	177	56	117	120	34	64	42	0	157	159	25	99	100	13	96	92	0	0.862	1.000	1.047	0.980	2.943	2.503	0.156	120	464	108	120	-0.214	50	58	60	60	0
5	2	7	"PFF0599"	"F28782_1"	1420	30110	130	338	337	80	117	121	36	100	99	0	392	394	93	99	101	14	100	100	0	0.754	0.746	0.746	0.734	1.471	0.748	0.748	120	550	514	515	-0.407	221	293	220	295	0
5	3	7	"PFF0601"	"F28897_1"	1610	30110	130	308	308	85	115	119	34	97	93	0	546	553	100	100	100	14	100	100	0	0.433	0.426	0.419	0.386	1.746	0.427	0.671	120	563	639	646	-1.208	193	446	193	453	0
5	4	7	"PFF0611"	"F29309_1"	1810	30110	120	164	164	49	114	117	34	60	28	0	175	179	33	100	101	14	98	96	0	0.667	0.633	0.705	0.604	2.923	1.282	0.183	120	478	125	129	-0.585	50	75	50	79	0
5	5	7	"PFF0617"	"F29473_1"	2010	30110	150	129	134	40	115	120	42	23	5	0	118	118	27	100	101	14	55	30	0	0.778	1.056	1.345	1.325	4.408	7.616	0.030	156	520	32	37	-0.363	14	18	19	18	-50
5	6	7	"PFF0622"	"F29632_5"	2190	30110	130	539	544	143	112	118	42	100	100	0	383	387	68	100	104	59	100	99	0	1.509	1.505	1.498	1.462	1.384	1.594	0.819	120	457	710	719	0.593	427	283	432	287	0
5	7	7	"PFF0646"	"F30537_4"	2380	30120	130	502	485	106	111	116	37	99	99	0	605	599	85	101	105	56	100	100	0	0.776	0.751	0.757	0.725	1.385	0.776	0.842	120	513	895	872	-0.366	391	504	374	498	0
5	8	7	"PFF0652"	"F30663_2"	2570	30120	130	240	244	68	114	118	38	92	78	0	461	472	91	103	104	15	100	100	0	0.352	0.352	0.358	0.310	1.891	0.351	0.541	120	485	484	499	-1.507	126	358	130	369	0
5	9	7	"PFF0656"	"F30728_1"	2750	30120	120	265	267	81	116	120	38	94	79	0	232	234	43	104	105	15	100	99	0	1.164	1.162	1.149	1.047	2.063	1.448	0.525	120	488	277	281	0.219	149	128	151	130	0
5	10	7	"PFF0659"	"F30796_1"	2950	30120	130	226	230	64	117	121	39	90	69	0	267	271	52	104	105	14	100	100	0	0.669	0.677	0.664	0.589	2.386	0.801	0.435	120	540	272	280	-0.581	109	163	113	167	0
5	11	7	"PFF0661"	"F3084_1"	3130	30120	130	1020	1031	214	119	122	36	100	100	0	767	780	137	106	106	14	100	100	0	1.363	1.353	1.347	1.340	1.323	1.401	0.891	120	514	1562	1586	0.447	901	661	912	674	0
5	12	7	"PFF0665"	"F31008_1"	3340	30120	130	1200	1221	300	121	124	38	100	100	0	982	1007	195	106	106	14	100	100	0	1.232	1.221	1.226	1.200	1.288	1.253	0.902	120	514	1955	2001	0.301	1079	876	1100	901	0
5	13	7	"PFF1271"	"F51945_3"	3510	30120	140	1258	1251	458	119	123	37	98	97	0	1033	1009	303	106	109	19	99	98	0	1.229	1.254	1.272	1.153	1.868	1.308	0.921	156	578	2066	2035	0.297	1139	927	1132	903	0
5	14	7	"PFF1274"	"F5206_2"	3700	30120	130	293	303	91	118	161	301	11	0	0	357	363	69	109	154	483	0	0	0	0.706	0.728	0.706	0.630	2.119	0.471	0.342	120	559	423	439	-0.503	175	248	185	254	0
5	15	7	"PFF1276"	"F5206_7"	3900	30120	130	190	461	658	120	162	311	20	15	0	247	662	1023	110	157	500	19	15	0	0.511	0.618	0.510	0.470	2.303	0.617	0.602	120	521	207	893	-0.969	70	137	341	552	0
5	16	7	"PFF1278"	"F52084_1"	4090	30120	130	265	281	90	118	123	44	94	79	0	242	249	51	109	110	16	100	100	0	1.105	1.164	1.170	1.024	2.050	1.516	0.563	120	495	280	303	0.144	147	133	163	140	0
5	17	7	"PFF1290"	"F52397_2"	4280	30110	130	7040	6870	1724	118	125	43	100	100	0	7397	7083	1578	108	109	16	100	100	0	0.950	0.968	0.962	0.969	1.202	0.972	0.962	120	501	14211	13727	-0.075	6922	7289	6752	6975	0
5	18	7	"PFF1292"	"F52444_1"	4460	30120	120	322	324	78	118	122	33	100	98	0	298	300	57	107	110	24	100	100	0	1.068	1.067	1.056	1.033	1.627	1.182	0.686	120	496	395	399	0.095	204	191	206	193	0
5	19	7	"PFF1323"	"F53383_7"	4660	30110	130	1810	1752	316	119	123	38	100	100	0	2282	2181	397	106	112	42	100	100	0	0.777	0.787	0.777	0.790	1.214	0.783	0.936	120	554	3867	3708	-0.364	1691	2176	1633	2075	0
5	20	7	"PFF1327"	"F53446_1"	4860	30120	130	256	263	72	121	125	41	92	79	0	239	235	42	107	110	39	98	90	0	1.023	1.109	1.119	1.001	1.936	1.239	0.368	120	514	267	270	0.032	135	132	142	128	0
5	21	7	"PFF1329"	"F53449_1"	5030	30120	130	436	436	97	122	127	47	99	99	0	326	330	51	108	109	15	100	100	0	1.440	1.414	1.380	1.367	1.480	1.552	0.765	120	500	532	536	0.526	314	218	314	222	0
5	22	7	"PFF1335"	"F53749_1"	5230	30120	130	227	235	76	122	127	47	79	51	0	299	300	55	109	110	15	100	100	0	0.553	0.592	0.554	0.499	2.216	0.730	0.375	120	600	295	304	-0.856	105	190	113	191	0
5	1	8	"PFF1338"	"F53871_1"	1230	30300	130	213	217	63	117	120	37	84	65	0	219	220	47	101	102	14	100	99	0	0.814	0.840	0.826	0.730	2.406	1.122	0.398	120	570	214	219	-0.298	96	118	100	119	0
5	2	8	"PFF1343"	"F53897_2"	1430	30300	130	635	642	173	116	119	34	100	100	0	1397	1414	238	101	102	14	100	100	0	0.400	0.401	0.401	0.384	1.349	0.410	0.893	120	543	1815	1839	-1.320	519	1296	526	1313	0
5	3	8	"PFF1370"	"F54899_1"	1610	30300	120	311	316	86	113	116	33	98	97	0	269	269	45	100	100	14	100	100	0	1.172	1.201	1.161	1.123	1.803	1.391	0.646	120	482	367	372	0.228	198	169	203	169	0
5	4	8	"PFF1379"	"F55001_1"	1810	30300	140	311	306	102	112	115	32	93	89	0	542	537	145	99	100	13	98	98	0	0.449	0.443	0.441	0.407	1.980	0.455	0.749	156	552	642	632	-1.155	199	443	194	438	0
5	5	8	"PFF1381"	"F55001_6"	1990	30300	130	183	186	48	113	119	42	71	38	0	264	263	45	100	101	14	100	100	0	0.427	0.448	0.488	0.431	1.917	0.548	0.313	120	470	234	236	-1.228	70	164	73	163	0
5	6	8	"PFF1388"	"F5510_1"	2180	30310	120	175	179	44	113	119	43	65	29	0	192	193	32	100	104	59	86	23	0	0.674	0.710	0.692	0.626	2.317	1.227	0.251	120	468	154	159	-0.569	62	92	66	93	0
5	7	8	"PFF1391"	"F55150_2"	2370	30300	120	229	225	60	114	116	33	93	70	0	189	191	27	101	106	58	90	16	0	1.307	1.233	1.287	1.119	1.938	0.804	0.195	120	479	203	201	0.386	115	88	111	90	0
5	8	8	"PFF1406"	"F55492_1"	2570	30300	140	14516	14245	6025	116	121	36	100	99	0	9485	9600	3652	103	105	15	100	100	0	1.535	1.488	1.516	1.419	1.885	1.538	0.928	156	505	23782	23626	0.618	14400	9382	14129	9497	0
5	9	8	"PFF1434"	"F57034_1"	2750	30300	120	387	385	83	119	126	45	100	99	0	260	262	58	106	107	16	99	99	0	1.740	1.705	1.721	1.694	1.614	1.952	0.596	120	473	422	422	0.799	268	154	266	156	0
5	10	8	"PFF1437"	"F57064_2"	2960	30300	130	431	436	101	120	124	44	100	100	0	413	418	78	107	108	16	100	100	0	1.016	1.016	1.020	0.988	1.429	1.085	0.752	120	496	617	627	0.023	311	306	316	311	0
5	11	8	"PFF1447"	"F57388_2"	3130	30300	130	267	271	79	121	125	42	93	77	0	385	385	69	106	107	15	100	100	0	0.523	0.538	0.488	0.482	1.775	0.594	0.545	120	504	425	429	-0.934	146	279	150	279	0
5	12	8	"PFF1456"	"F5774_1"	3330	30300	130	290	291	72	119	124	42	98	89	0	299	298	46	104	106	15	100	100	0	0.877	0.887	0.854	0.826	1.800	1.026	0.554	120	515	366	366	-0.189	171	195	172	194	0
5	13	8	"PFF1458"	"F57777_2"	3520	30300	130	184	189	52	117	122	38	75	41	0	245	251	47	107	109	18	100	100	0	0.486	0.500	0.474	0.426	2.514	0.546	0.266	120	507	205	216	-1.042	67	138	72	144	0
5	14	8	"PFF1464"	"F57982_1"	3710	30310	110	190	201	61	119	126	43	71	43	0	224	226	33	112	114	21	100	97	0	0.634	0.719	0.676	0.629	2.650	0.844	0.255	80	446	183	196	-0.658	71	112	82	114	0
5	15	8	"PFI0170"	"I15363_1"	3900	30300	130	298	305	87	121	134	119	79	21	0	349	353	64	111	144	468	0	0	0	0.744	0.760	0.770	0.674	1.939	0.867	0.666	120	548	415	426	-0.427	177	238	184	242	0
5	16	8	"PFI0172"	"I15423_1"	4090	30300	130	184	194	55	120	122	40	75	41	0	265	266	45	110	110	14	100	100	0	0.413	0.474	0.458	0.392	2.353	0.609	0.349	120	526	219	230	-1.276	64	155	74	156	0
5	17	8	"PFI0174"	"I15461_2"	4280	30310	130	167	169	50	114	119	38	60	34	0	230	231	44	107	108	15	100	100	0	0.431	0.444	0.541	0.444	2.362	0.568	0.185	120	502	176	179	-1.215	53	123	55	124	0
5	18	8	"PFI0180"	"I15544_1"	4460	30310	130	248	248	70	114	118	34	93	80	0	400	406	81	105	106	15	100	100	0	0.454	0.445	0.452	0.400	1.957	0.446	0.564	120	515	429	435	-1.138	134	295	134	301	0
5	19	8	"PFI0185"	"I1568_2"	4660	30300	120	229	237	72	120	125	43	82	66	0	204	206	40	106	109	17	96	94	0	1.112	1.170	1.113	1.010	2.543	1.705	0.416	120	549	207	217	0.153	109	98	117	100	0
5	20	8	"PFI0189"	"I15719_2"	4850	30310	130	151	159	46	121	128	46	39	13	0	249	248	44	109	112	17	100	100	0	0.214	0.273	0.339	0.296	2.636	0.473	0.131	120	640	170	177	-2.222	30	140	38	139	0
5	21	8	"PFI0204"	"I16009_1"	5070	30310	150	126	131	39	120	125	43	18	4	0	115	117	20	109	110	16	29	8	0	1.000	1.375	1.500	1.716	4.028	20.052	0.012	156	529	12	19	0.000	6	6	11	8	-50
5	22	8	"PFI0212"	"I16172_1"	5240	30310	150	145	152	42	121	125	43	33	9	0	127	130	21	109	110	14	57	35	0	1.333	1.476	1.596	1.438	4.401	10.155	0.033	156	729	42	52	0.415	24	18	31	21	-50
5	1	9	"PFI0215"	"I16356_1"	1230	30480	130	348	351	78	115	118	33	100	98	0	281	282	45	104	106	14	100	100	0	1.316	1.326	1.293	1.298	1.475	1.449	0.765	120	553	410	414	0.397	233	177	236	178	0
5	2	9	"PFI0220"	"I16487_2"	1430	30490	120	567	575	147	115	118	33	100	99	0	469	459	71	105	106	14	100	100	0	1.242	1.299	1.278	1.250	1.413	1.383	0.828	120	467	816	814	0.312	452	364	460	354	0
5	3	9	"PFI0224"	"I16629_1"	1610	30490	130	1210	1205	317	112	115	32	100	100	0	552	549	97	103	103	13	100	100	0	2.445	2.451	2.351	2.397	1.289	2.577	0.913	120	452	1547	1539	1.290	1098	449	1093	446	0
5	4	9	"PFI0228"	"I16684_1"	1800	30500	150	131	136	42	115	117	33	35	14	0	115	117	25	102	103	13	47	23	0	1.231	1.400	1.759	1.595	4.257	9.094	0.031	156	527	29	36	0.300	16	13	21	15	-50
5	5	9	"PFI0262"	"I17505_1"	2000	30490	150	147	152	48	114	117	34	47	26	0	137	136	22	101	102	13	84	64	0	0.917	1.086	1.444	1.334	3.297	4.944	0.076	156	478	69	73	-0.126	33	36	38	35	-50
5	6	9	"PFI0266"	"I17587_1"	2190	30490	150	130	132	37	109	116	42	27	4	0	140	143	30	101	101	13	82	68	0	0.538	0.548	0.776	0.754	3.646	5.164	0.018	156	531	60	65	-0.893	21	39	23	42	-50
5	7	9	"PFI0268"	"I1781_2"	2390	30490	120	147	148	47	114	119	40	42	12	0	300	309	52	103	105	16	100	100	0	0.168	0.165	0.230	0.217	2.240	0.196	0.169	120	461	230	240	-2.578	33	197	34	206	0
5	8	9	"PFI0273"	"I1897_2"	2560	30490	130	612	601	149	118	122	36	100	100	0	486	487	100	105	107	17	100	100	0	1.297	1.264	1.241	1.246	1.354	1.294	0.860	120	496	875	865	0.375	494	381	483	382	0
5	9	9	"PFI0275"	"I1904_2"	2750	30490	120	191	195	54	118	124	38	72	48	0	371	372	72	107	108	15	100	100	0	0.277	0.291	0.299	0.244	2.361	0.274	0.328	120	466	337	342	-1.855	73	264	77	265	0
5	10	9	"PFI0286"	"I2458_1"	2940	30490	150	143	148	43	117	124	46	31	8	0	132	133	24	107	108	16	64	38	0	1.040	1.192	1.494	1.386	3.693	5.910	0.046	156	555	51	57	0.057	26	25	31	26	-50
5	11	9	"PFI0317"	"I3248_1"	3140	30490	130	717	736	187	118	124	46	100	100	0	389	401	82	105	107	16	100	100	0	2.109	2.088	2.193	2.067	1.386	2.188	0.826	120	558	883	914	1.077	599	284	618	296	0
5	12	9	"PFI0323"	"I3340_2"	3340	30480	120	201	199	44	118	122	36	85	58	0	222	220	33	108	109	16	100	99	0	0.728	0.723	0.822	0.664	2.138	1.334	0.271	120	495	197	193	-0.458	83	114	81	112	0
5	13	9	"PFI0325"	"I3340_6"	3520	30490	120	294	305	82	115	121	38	99	94	0	210	207	35	109	110	14	99	97	0	1.772	1.939	1.861	1.910	1.936	2.359	0.527	120	498	280	288	0.826	179	101	190	98	0
5	14	9	"PFI0329"	"I3489_1"	3720	30490	120	188	195	60	122	128	57	54	19	0	241	264	130	110	111	14	100	100	0	0.504	0.474	0.517	0.472	2.413	0.519	0.103	120	468	197	227	-0.989	66	131	73	154	0
5	15	9	"PFI0332"	"I3519_2"	3900	30500	150	145	153	53	121	128	53	30	10	0	139	141	23	111	112	14	72	48	0	0.857	1.067	1.735	1.595	3.825	16.047	0.021	156	546	52	62	-0.222	24	28	32	30	-50
5	16	9	"PFI0334"	"I3555_1"	4090	30490	130	346	352	96	118	122	40	99	95	0	450	463	83	109	109	14	100	100	0	0.669	0.661	0.630	0.611	1.677	0.683	0.751	120	518	569	588	-0.581	228	341	234	354	0
5	17	9	"PFJ0294"	"J26_9"	4280	30490	150	130	129	35	113	119	37	26	4	0	124	126	25	106	107	16	53	19	0	0.944	0.800	1.500	1.568	3.199	6.465	0.033	156	554	35	36	-0.082	17	18	16	20	-100
5	18	9	"PFJ0296"	"J2708_2"	4470	30490	130	215	210	62	116	121	38	81	61	0	236	240	51	105	106	17	99	99	0	0.756	0.696	0.690	0.646	2.448	0.851	0.388	120	548	230	229	-0.404	99	131	94	135	0
5	19	9	"PFJ0298"	"J276_1"	4670	30500	110	181	215	188	122	125	41	63	31	0	155	154	21	108	110	17	93	68	0	1.255	2.022	1.478	1.560	2.873	10.238	0.114	80	506	106	139	0.328	59	47	93	46	0
5	20	9	"PFJ0300"	"J276_4"	4850	30530	80	154	159	49	127	131	42	42	19	0	127	129	24	110	113	19	42	13	0	1.588	1.684	2.457	1.723	4.355	13.432	0.018	52	265	44	51	0.667	27	17	32	19	0
5	21	9	"PFJ0307"	"J2870_1"	5040	30490	150	155	156	44	123	128	40	42	11	0	129	132	26	111	113	18	48	21	0	1.778	1.571	1.866	1.834	3.600	6.879	0.043	156	616	50	54	0.830	32	18	33	21	-50
5	22	9	"PFJ0312"	"J293_4"	5230	30500	130	235	235	63	120	123	36	88	71	0	411	405	75	109	110	15	100	100	0	0.381	0.389	0.368	0.334	2.066	0.398	0.526	120	610	417	411	-1.393	115	302	115	296	0
5	1	10	"PFJ0332"	"J322_6"	1240	30670	130	185	187	50	117	118	33	76	50	0	179	180	28	105	107	15	99	93	0	0.919	0.933	1.000	0.923	2.442	1.685	0.307	120	622	142	145	-0.122	68	74	70	75	0
5	2	10	"PFJ0335"	"J33_1"	1460	30670	150	151	156	53	117	119	35	48	25	0	131	135	30	105	106	14	66	44	0	1.308	1.300	1.463	1.292	3.349	3.631	0.149	156	568	60	69	0.387	34	26	39	30	-50
5	3	10	"PFJ0337"	"J33_11"	1620	30670	120	1038	1036	215	118	121	35	100	100	0	546	536	99	106	107	14	100	100	0	2.091	2.135	2.204	2.140	1.329	2.208	0.876	120	431	1360	1348	1.064	920	440	918	430	0
5	4	10	"PFJ0339"	"J33_15"	1820	30670	130	345	361	106	116	119	33	99	98	0	1356	1329	272	103	104	14	100	100	0	0.183	0.200	0.190	0.185	1.614	0.195	0.773	120	490	1482	1471	-2.452	229	1253	245	1226	0
5	5	10	"PFJ0342"	"J33_2"	2010	30670	130	372	373	99	115	117	34	99	99	0	508	509	90	100	102	14	100	100	0	0.630	0.631	0.631	0.594	1.513	0.659	0.775	120	457	665	667	-0.667	257	408	258	409	0
5	6	10	"PFJ0346"	"J33_27"	2180	30680	130	258	264	72	111	117	44	95	81	0	654	660	119	102	104	14	100	100	0	0.266	0.274	0.285	0.259	1.555	0.278	0.626	120	447	699	711	-1.909	147	552	153	558	0
5	7	10	"PFJ0372"	"J382_13"	2370	30680	130	201	205	61	114	124	50	75	38	0	212	222	42	106	109	18	100	100	0	0.821	0.784	0.845	0.704	2.400	1.220	0.296	120	499	193	207	-0.285	87	106	91	116	0
5	8	10	"PFJ0374"	"J383_1"	2560	30680	120	159	160	50	121	124	41	46	18	0	198	200	35	105	108	18	98	95	0	0.409	0.411	0.566	0.448	2.835	0.862	0.181	120	521	131	134	-1.291	38	93	39	95	0
5	9	10	"PFJ0385"	"J38_7"	2790	30680	150	156	156	47	116	120	36	51	21	0	134	134	29	104	106	15	70	47	0	1.333	1.333	1.304	1.412	2.856	3.471	0.131	156	575	70	70	0.415	40	30	40	30	-50
5	10	10	"PFJ0389"	"J40_2"	2960	30680	120	171	177	51	116	122	43	60	29	0	181	186	34	107	108	15	97	95	0	0.743	0.772	0.794	0.783	2.292	1.815	0.147	120	410	129	140	-0.428	55	74	61	79	0
5	11	10	"PFJ0394"	"J425_3"	3140	30680	130	516	513	132	116	124	46	99	99	0	806	818	152	106	108	17	100	100	0	0.571	0.558	0.534	0.531	1.401	0.563	0.846	120	509	1100	1109	-0.807	400	700	397	712	0
[truncated: 1,037,859 more chars]
