# Supplementary material for: The Transcriptome of the Intraerythrocytic Developmental Cycle of Plasmodium falciparum
Source: PLoS Biol. 2003 Aug 18;1(1):e5. doi: 10.1371/journal.pbio.0000005 (PMC176545; doi:10.1371/journal.pbio.0000005)
Supplement: Dataset S1 — (29.5 MB ZIP). [file pbio.0000005.sd001.zip › TP_08.gpr]

ATF	1.0
27	43    
"Type=GenePix Results 1.4"
"DateTime=2002/08/28 15:11:32"
"Settings=C:\Documents and Settings\Manuel\My Documents\Malaria Hybes\HB3 Timecourse\MOS12_035.gps"
"GalFile=C:\Documents and Settings\Manuel\My Documents\Malaria Hybes\mos11galv2"
"Scanner=GenePix 4000B [88593]"
"Comment="
"PixelSize=10"
"ImageName=635	532"
"FileName=C:\Documents and Settings\Manuel\My Documents\Malaria Hybes\HB3 Timecourse\MOS12_035_635.tif	C:\Documents and Settings\Manuel\My Documents\Malaria Hybes\HB3 Timecourse\MOS12_035_532.tif"
"PMTVolts=590	560"
"ScanPower=100	100"
"FocusPosition=0"
"NormalizationFactor:RatioOfMedians=1.36472"
"NormalizationFactor:RatioOfMeans=1.38341"
"NormalizationFactor:MedianOfRatios=1.37649"
"NormalizationFactor:MeanOfRatios=1.39423"
"NormalizationFactor:RegressionRatio=1.50859"
"JpegImage=C:\Documents and Settings\Manuel\My Documents\Malaria Hybes\Heatshock Hybes\MOS12_035.jpg"
"RatioFormulation=W1/W2 (635/532)"
"Barcode="
"ImageOrigin=1320, 19800"
"JpegOrigin=1320, 19800"
"Creator=GenePix Pro 3.0.6.73"
"Temperature=27.18"
"LaserPower=3.5	3.45"
"LaserOnTime=7730	7730"
"Supplier="
"Block"	"Column"	"Row"	"Name"	"ID"	"X"	"Y"	"Dia."	"F635 Median"	"F635 Mean"	"F635 SD"	"B635 Median"	"B635 Mean"	"B635 SD"	"% > B635+1SD"	"% > B635+2SD"	"F635 % Sat."	"F532 Median"	"F532 Mean"	"F532 SD"	"B532 Median"	"B532 Mean"	"B532 SD"	"% > B532+1SD"	"% > B532+2SD"	"F532 % Sat."	"Ratio of Medians"	"Ratio of Means"	"Median of Ratios"	"Mean of Ratios"	"Ratios SD"	"Rgn Ratio"	"Rgn R�"	"F Pixels"	"B Pixels"	"Sum of Medians"	"Sum of Means"	"Log Ratio"	"F635 Median - B635"	"F532 Median - B532"	"F635 Mean - B635"	"F532 Mean - B532"	"Flags"
1	1	1	"PFE0192"	"E18031_6"	1680	20140	120	3792	3570	1202	70	86	57	100	100	0	7931	7575	1918	125	149	91	100	100	0	0.477	0.470	0.491	0.448	1.549	0.471	0.882	120	600	11528	10950	-1.069	3722	7806	3500	7450	0
1	2	1	"PFE0272"	"E20827_3"	1870	20140	120	277	281	79	65	67	16	100	100	0	968	961	292	118	122	31	100	100	0	0.249	0.256	0.247	0.255	1.523	0.227	0.775	120	576	1062	1059	-2.003	212	850	216	843	0
1	3	1	"PFE0225"	"E18877_1"	2060	20140	120	475	456	124	65	67	15	100	100	0	913	862	259	119	120	22	99	99	0	0.516	0.526	0.513	0.534	1.560	0.477	0.827	120	580	1204	1134	-0.954	410	794	391	743	0
1	4	1	"PFE0214"	"E18651_4"	2250	20140	120	564	539	160	68	71	16	100	100	0	1556	1467	488	120	124	24	100	100	0	0.345	0.350	0.347	0.354	1.611	0.311	0.837	120	580	1932	1818	-1.534	496	1436	471	1347	0
1	5	1	"PFE0258"	"E20360_1"	2440	20150	120	766	751	277	71	77	28	100	100	0	6812	6695	2453	124	130	28	100	100	0	0.104	0.103	0.108	0.102	1.501	0.094	0.823	120	543	7383	7251	-3.266	695	6688	680	6571	0
1	6	1	"PFE0606"	"E714_15"	2630	20140	140	241	237	76	74	78	25	95	91	0	365	363	106	126	131	31	98	95	0	0.699	0.688	0.714	0.666	1.820	0.637	0.718	156	720	406	400	-0.517	167	239	163	237	0
1	7	1	"PFF1886"	"F7915_1"	2820	20140	130	1021	955	357	75	78	18	100	100	0	1457	1394	472	128	133	30	100	100	0	0.712	0.695	0.680	0.689	1.605	0.659	0.848	120	625	2275	2146	-0.490	946	1329	880	1266	0
1	8	1	"PFF0067"	"F11738_1"	3010	20150	120	513	480	164	77	80	22	100	100	0	1498	1409	391	129	134	33	100	100	0	0.318	0.315	0.326	0.294	1.654	0.305	0.814	120	561	1805	1683	-1.651	436	1369	403	1280	0
1	9	1	"PFF0367"	"F20673_1"	3200	20150	130	2199	1938	747	77	80	21	100	100	0	2221	2094	648	131	137	39	100	100	0	1.015	0.948	0.976	0.889	1.700	0.994	0.828	120	623	4212	3824	0.022	2122	2090	1861	1963	0
1	10	1	"PFF1686"	"F66030_3"	3390	20140	130	6616	6208	2282	77	81	21	100	100	0	5122	4538	1803	134	141	40	99	99	0	1.311	1.392	1.368	1.547	2.047	1.337	0.845	120	646	11527	10535	0.391	6539	4988	6131	4404	0
1	11	1	"PFF1346"	"F54003_1"	3580	20140	120	5058	4544	1479	79	83	21	100	100	0	4851	4452	1493	134	140	34	100	99	0	1.056	1.034	1.036	1.052	1.736	1.013	0.884	120	578	9696	8783	0.078	4979	4717	4465	4318	0
1	12	1	"PFF0819"	"F36648_2"	3770	20140	130	322	324	95	82	86	23	100	96	0	853	823	262	138	144	34	100	100	0	0.336	0.353	0.338	0.349	1.711	0.300	0.734	120	638	955	927	-1.575	240	715	242	685	0
1	13	1	"PFF0467"	"F23644_4"	3960	20140	130	26698	25337	9513	90	104	65	100	100	0	36419	34530	11417	149	173	121	100	100	0	0.734	0.734	0.725	0.721	1.555	0.719	0.889	120	645	62878	59628	-0.447	26608	36270	25247	34381	0
1	14	1	"PFF1450"	"F57655_2"	4150	20140	130	215	208	52	86	92	39	90	80	0	309	303	74	139	156	100	80	34	0	0.759	0.744	0.714	0.737	1.900	0.350	0.372	120	670	299	286	-0.398	129	170	122	164	0
1	15	1	"PFF0809"	"F36380_1"	4360	20140	130	124	127	29	74	78	20	87	63	0	177	182	49	128	132	28	68	43	0	1.020	0.981	1.031	1.106	2.997	0.519	0.166	120	643	99	107	0.029	50	49	53	54	0
1	16	1	"PFF0511"	"F25016_1"	4530	20140	130	582	576	230	72	74	18	100	100	0	477	458	164	124	127	26	93	92	0	1.445	1.509	1.532	1.549	1.872	1.548	0.759	120	606	863	838	0.531	510	353	504	334	0
1	17	1	"PFF1712"	"F67192_1"	4720	20140	120	399	380	129	71	73	17	100	97	0	634	605	216	122	126	28	98	97	0	0.641	0.640	0.630	0.652	1.813	0.581	0.803	120	594	840	792	-0.642	328	512	309	483	0
1	18	1	"PFF0870"	"F39343_3"	4920	20140	130	162	170	53	66	69	15	98	95	0	894	900	361	117	121	26	100	100	0	0.124	0.133	0.136	0.135	1.830	0.115	0.721	120	648	873	887	-3.017	96	777	104	783	0
1	19	1	"PFF1637"	"F64125_2"	5100	20130	130	841	784	277	67	69	17	100	100	0	1098	1046	413	118	124	30	98	97	0	0.790	0.773	0.739	0.813	1.964	0.684	0.822	120	663	1754	1645	-0.340	774	980	717	928	0
1	20	1	"PFF0483"	"F23940_2"	5300	20140	130	967	934	425	71	74	19	100	99	0	932	1000	464	124	132	40	98	95	0	1.109	0.985	1.061	0.987	1.745	0.934	0.763	120	661	1704	1739	0.149	896	808	863	876	0
1	21	1	"PFF0101"	"F13309_2"	5490	20140	120	960	1051	557	69	72	18	100	100	0	800	843	370	123	128	32	100	100	0	1.316	1.364	1.373	1.320	1.724	1.451	0.797	120	580	1568	1702	0.396	891	677	982	720	0
1	22	1	"PFF1826"	"F71130_4"	5680	20140	120	307	302	93	68	70	17	100	98	0	1369	1363	449	121	125	28	100	100	0	0.192	0.188	0.188	0.184	1.521	0.164	0.774	120	660	1487	1476	-2.385	239	1248	234	1242	0
1	1	2	"PFF0961"	"F42117_4"	1690	20330	140	283	279	91	80	99	70	88	73	0	259	271	79	139	168	107	57	12	0	1.692	1.508	1.651	1.517	2.028	1.228	0.465	156	694	323	331	0.758	203	120	199	132	0
1	2	2	"PFF1620"	"F63632_3"	1880	20330	120	367	366	135	69	73	42	100	95	0	1077	1087	446	121	127	31	99	98	0	0.312	0.307	0.289	0.312	1.795	0.275	0.829	120	482	1254	1263	-1.682	298	956	297	966	0
1	3	2	"PFM0802"	"M5804_3"	2070	20330	120	207	208	58	65	68	14	100	99	0	886	922	279	119	122	25	100	100	0	0.185	0.178	0.181	0.172	1.469	0.161	0.801	120	500	909	946	-2.433	142	767	143	803	0
1	4	2	"PFM0091"	"M1661_1"	2260	20330	120	1775	1747	595	71	73	15	100	100	0	1633	1654	551	119	124	25	100	100	0	1.125	1.092	1.076	1.089	1.464	1.072	0.888	120	497	3218	3211	0.171	1704	1514	1676	1535	0
1	5	2	"PFM0462"	"M3816_2"	2450	20330	120	21165	20917	10309	80	87	32	100	100	0	11002	10978	5050	129	134	30	100	100	0	1.939	1.921	1.856	1.858	1.454	1.963	0.884	120	480	31958	31686	0.955	21085	10873	20837	10849	0
1	6	2	"PFM0294"	"M29681_1"	2640	20330	120	556	575	202	83	88	24	100	100	0	1328	1331	486	133	140	37	99	99	0	0.396	0.411	0.406	0.419	1.684	0.374	0.872	120	482	1668	1690	-1.337	473	1195	492	1198	0
1	7	2	"PFM0525"	"M42687_2"	2830	20330	120	582	553	172	82	84	22	100	100	0	1677	1619	434	137	143	40	100	100	0	0.325	0.318	0.328	0.310	1.453	0.302	0.860	120	536	2040	1953	-1.623	500	1540	471	1482	0
1	8	2	"PFM0582"	"M45177_10"	3020	20330	120	2950	2909	956	83	86	29	100	100	0	1565	1546	465	137	144	39	100	100	0	2.008	2.006	2.000	1.986	1.354	2.039	0.911	120	481	4295	4235	1.006	2867	1428	2826	1409	0
1	9	2	"PFM0415"	"M36754_19"	3210	20330	120	393	392	115	82	85	27	100	99	0	869	849	212	139	147	45	100	100	0	0.426	0.437	0.430	0.422	1.401	0.416	0.846	120	498	1041	1020	-1.231	311	730	310	710	0
1	10	2	"PFM0252"	"M26245_1"	3410	20330	120	1232	1199	382	80	83	19	100	100	0	882	869	229	135	142	41	100	100	0	1.542	1.525	1.541	1.491	1.406	1.560	0.876	120	512	1899	1853	0.625	1152	747	1119	734	0
1	11	2	"PFM0169"	"M21665_1"	3600	20330	120	2188	2148	785	81	84	19	100	100	0	2339	2360	776	131	138	31	100	100	0	0.954	0.927	0.944	0.903	1.392	0.922	0.887	120	482	4315	4296	-0.068	2107	2208	2067	2229	0
1	12	2	"PFM0497"	"M40872_1"	3780	20330	120	638	618	200	81	83	20	100	100	0	1078	1076	325	133	135	27	100	100	0	0.589	0.569	0.561	0.552	1.436	0.537	0.838	120	498	1502	1480	-0.763	557	945	537	943	0
1	13	2	"PFM0499"	"M40872_5"	3980	20330	120	140	144	34	86	91	31	76	43	0	355	354	80	140	153	107	92	50	0	0.251	0.271	0.267	0.247	2.032	0.243	0.452	120	480	269	272	-1.993	54	215	58	214	0
1	14	2	"PFM0670"	"M49091_1"	4160	20330	120	298	298	86	83	87	23	97	95	0	1147	1121	315	138	145	37	100	100	0	0.213	0.219	0.224	0.207	1.546	0.205	0.836	120	479	1224	1198	-2.231	215	1009	215	983	0
1	15	2	"PFM0324"	"M31208_9"	4360	20330	120	305	302	103	76	79	19	100	97	0	1125	1129	430	132	137	28	100	100	0	0.231	0.227	0.222	0.223	1.573	0.207	0.784	120	479	1222	1223	-2.116	229	993	226	997	0
1	16	2	"PFM0024"	"M11377_3"	4540	20330	130	2723	2609	1010	75	77	18	100	100	0	2922	2884	1096	129	134	34	100	100	0	0.948	0.920	0.889	0.922	1.484	0.885	0.892	120	503	5441	5289	-0.077	2648	2793	2534	2755	0
1	17	2	"PFM0019"	"M11356_1"	4730	20330	120	156	157	37	74	76	17	95	91	0	661	659	199	126	131	35	98	98	0	0.153	0.156	0.151	0.151	1.870	0.125	0.545	120	495	617	616	-2.706	82	535	83	533	0
1	18	2	"PFM0187"	"M22455_1"	4930	20330	120	7471	6888	2414	68	71	16	100	100	0	65535	57051	15272	121	126	28	100	100	59	0.113	0.120	0.119	0.116	1.624	0.113	0.845	120	514	72817	63750	-3.143	7403	65414	6820	56930	0
1	19	2	"PFM0042"	"M12812_3"	5120	20330	130	116	119	26	67	69	15	95	79	0	288	284	60	119	124	28	100	96	0	0.290	0.315	0.307	0.297	1.866	0.273	0.500	120	545	218	217	-1.786	49	169	52	165	0
1	20	2	"PFM0044"	"M12812_6"	5310	20330	130	1370	1302	449	66	69	16	100	100	0	1455	1419	457	119	122	24	100	100	0	0.976	0.951	0.970	0.936	1.440	0.959	0.863	120	514	2640	2536	-0.035	1304	1336	1236	1300	0
1	21	2	"PFN0072"	"N128_74"	5500	20330	130	183	190	52	68	70	17	98	95	0	566	562	158	119	123	25	100	99	0	0.257	0.275	0.263	0.267	1.728	0.250	0.690	120	519	562	565	-1.959	115	447	122	443	0
1	22	2	"PFN0081"	"N128_88"	5690	20330	130	188	197	80	67	69	18	96	94	0	378	396	119	116	120	25	100	96	0	0.462	0.464	0.461	0.439	1.739	0.432	0.584	120	645	383	410	-1.115	121	262	130	280	0
1	1	3	"PFN0030"	"N128_103"	1700	20520	120	20035	19071	4999	82	89	45	100	100	0	12052	11408	2856	139	148	77	100	100	0	1.675	1.685	1.692	1.702	1.508	1.714	0.904	120	572	31866	30258	0.744	19953	11913	18989	11269	0
1	2	3	"PFN0126"	"N130_31"	1890	20520	130	203	201	47	75	80	43	95	80	0	450	455	121	123	130	41	99	96	0	0.391	0.380	0.393	0.373	1.844	0.338	0.688	120	548	455	458	-1.353	128	327	126	332	0
1	3	3	"PFN0135"	"N130_44"	2080	20520	120	211	209	47	70	72	15	100	100	0	494	513	130	120	124	25	100	100	0	0.377	0.354	0.372	0.352	1.522	0.308	0.715	120	498	515	532	-1.407	141	374	139	393	0
1	4	3	"PFN0150"	"N131_2"	2270	20520	120	940	919	245	72	75	17	100	100	0	931	923	217	121	125	25	100	100	0	1.072	1.056	1.079	1.042	1.395	1.063	0.859	120	497	1678	1649	0.100	868	810	847	802	0
1	5	3	"PFB0094"	"B325"	2460	20520	120	150	155	37	78	83	23	95	81	0	339	341	82	127	131	29	100	98	0	0.340	0.360	0.343	0.345	1.770	0.326	0.517	120	482	284	291	-1.558	72	212	77	214	0
1	6	3	"PFB0096"	"B327"	2650	20520	130	1098	1077	392	85	89	22	100	100	0	1939	1979	616	136	142	37	100	100	0	0.562	0.538	0.557	0.517	1.392	0.530	0.875	120	596	2816	2835	-0.832	1013	1803	992	1843	0
1	7	3	"PFB0098"	"B34"	2870	20530	110	126	129	38	83	85	21	72	50	0	223	245	97	134	139	34	81	60	0	0.483	0.414	0.493	0.513	3.033	0.251	0.269	80	421	132	157	-1.049	43	89	46	111	0
1	8	3	"PFB0100"	"B343"	3030	20520	120	8801	8712	3263	79	83	26	100	100	0	6441	6592	2315	132	138	35	100	100	0	1.382	1.336	1.353	1.311	1.497	1.344	0.841	120	470	15031	15093	0.467	8722	6309	8633	6460	0
1	9	3	"PFB0103"	"B347"	3220	20520	120	217	216	62	79	81	19	96	90	0	444	452	130	134	136	27	99	97	0	0.445	0.431	0.443	0.413	1.762	0.381	0.722	120	500	448	455	-1.168	138	310	137	318	0
1	10	3	"PFB0106"	"B362"	3410	20520	130	148	152	41	76	78	16	94	87	0	295	307	82	131	135	28	98	95	0	0.439	0.432	0.442	0.418	1.870	0.386	0.573	120	546	236	252	-1.188	72	164	76	176	0
1	11	3	"PFB0128"	"B405"	3600	20520	120	231	236	90	76	77	16	96	94	0	393	402	127	127	132	25	98	95	0	0.583	0.582	0.569	0.553	1.833	0.545	0.592	120	500	421	435	-0.779	155	266	160	275	0
1	12	3	"PFB0131"	"B415"	3790	20520	130	661	691	314	75	77	18	100	100	0	684	727	274	123	127	23	100	100	0	1.045	1.020	1.069	0.971	1.532	1.087	0.765	120	595	1147	1220	0.063	586	561	616	604	0
1	13	3	"PFB0133"	"B418"	3980	20510	130	227	223	66	73	75	17	98	96	0	247	249	60	124	126	23	96	92	0	1.252	1.200	1.158	1.210	1.941	1.149	0.565	120	538	277	275	0.324	154	123	150	125	0
1	14	3	"PFB0135"	"B424"	4170	20510	130	1462	1400	527	73	75	17	100	100	0	1239	1167	476	126	129	26	99	98	0	1.248	1.275	1.225	1.397	1.965	1.210	0.819	120	544	2502	2368	0.320	1389	1113	1327	1041	0
1	15	3	"PFB0137"	"B427"	4360	20510	130	136	138	32	74	76	17	94	78	0	188	191	53	128	131	27	74	54	0	1.033	1.016	0.984	1.040	2.529	0.633	0.268	120	524	122	127	0.047	62	60	64	63	0
1	16	3	"PFB0139"	"B431"	4550	20510	130	5546	5224	1979	75	78	18	100	100	0	3540	3396	1419	127	132	36	99	99	0	1.603	1.575	1.523	1.627	1.808	1.499	0.787	120	535	8884	8418	0.681	5471	3413	5149	3269	0
1	17	3	"PFB0155"	"B464"	4740	20510	130	188	191	55	72	75	18	97	91	0	217	223	64	123	128	32	87	68	0	1.234	1.190	1.206	1.232	2.117	0.987	0.408	120	564	210	219	0.303	116	94	119	100	0
1	18	3	"PFB0158"	"B467"	4940	20520	130	1061	1090	470	67	69	14	100	100	0	763	802	298	119	123	27	100	100	0	1.543	1.498	1.577	1.468	1.605	1.617	0.767	120	545	1638	1706	0.626	994	644	1023	683	0
1	19	3	"PFB0160"	"B47"	5130	20510	130	107	110	30	67	69	15	82	61	0	149	155	43	120	122	23	54	35	0	1.379	1.229	1.143	1.120	3.343	0.580	0.239	120	505	69	78	0.464	40	29	43	35	0
1	20	3	"PFB0163"	"B476"	5320	20520	140	98	103	26	67	70	15	76	51	0	184	190	60	119	122	22	81	64	0	0.477	0.507	0.521	0.520	2.535	0.347	0.340	156	529	96	107	-1.068	31	65	36	71	0
1	21	3	"PFB0166"	"B484"	5500	20510	130	1213	1196	434	66	69	15	100	100	0	789	780	240	115	121	62	100	98	0	1.702	1.699	1.718	1.661	1.466	1.724	0.818	120	506	1821	1795	0.767	1147	674	1130	665	0
1	22	3	"PFB0168"	"B489"	5700	20520	130	219	223	80	65	67	17	97	91	0	778	807	312	114	119	56	96	94	0	0.232	0.228	0.236	0.230	1.836	0.205	0.681	120	645	818	851	-2.108	154	664	158	693	0
1	1	4	"PFB0186"	"B513"	1700	20710	110	405	402	120	79	84	28	100	100	0	1015	1057	369	138	148	77	100	98	0	0.372	0.351	0.377	0.349	1.448	0.298	0.735	80	534	1203	1242	-1.428	326	877	323	919	0
1	2	4	"PFB0188"	"B516"	1910	20710	120	116	117	26	71	74	16	85	68	0	192	198	49	122	126	28	82	62	0	0.643	0.605	0.590	0.636	2.620	0.389	0.282	120	541	115	122	-0.637	45	70	46	76	0
1	3	4	"PFB0191"	"B521"	2100	20710	120	1758	1732	631	69	71	14	100	100	0	4090	4074	1350	121	124	23	100	100	0	0.426	0.421	0.440	0.412	1.547	0.402	0.840	120	466	5658	5616	-1.233	1689	3969	1663	3953	0
1	4	4	"PFB0193"	"B527"	2280	20710	120	391	385	110	68	70	14	99	99	0	578	561	155	120	123	22	98	98	0	0.705	0.719	0.730	0.715	1.884	0.691	0.818	120	450	781	758	-0.504	323	458	317	441	0
1	5	4	"PFB0195"	"B530"	2470	20710	140	259	249	94	69	72	16	96	92	0	270	284	81	120	124	26	98	91	0	1.267	1.098	1.070	0.996	2.053	1.107	0.601	156	543	340	344	0.341	190	150	180	164	0
1	6	4	"PFB0198"	"B536"	2660	20710	120	274	272	78	73	76	18	100	98	0	1370	1330	450	125	129	28	100	99	0	0.161	0.165	0.161	0.165	1.639	0.151	0.830	120	464	1446	1404	-2.631	201	1245	199	1205	0
1	7	4	"PFD0038"	"D12635_8"	2850	20700	150	104	105	23	74	77	19	62	32	0	162	168	39	125	129	28	61	32	0	0.811	0.721	0.648	0.704	3.437	0.383	0.186	156	612	67	74	-0.303	30	37	31	43	-50
1	8	4	"PFD0046"	"D13568_2"	3040	20710	120	558	537	154	74	76	19	100	100	0	1438	1383	432	126	129	27	100	99	0	0.369	0.368	0.377	0.368	1.784	0.334	0.809	120	482	1796	1720	-1.439	484	1312	463	1257	0
1	9	4	"PFD0050"	"D14936_1"	3230	20710	120	158	156	38	72	74	17	95	90	0	244	240	51	126	129	25	95	88	0	0.729	0.737	0.737	0.771	2.224	0.640	0.511	120	484	204	198	-0.456	86	118	84	114	0
1	10	4	"PFD0055"	"D15909_10"	3420	20710	120	2068	2034	708	71	73	16	100	100	0	3696	3582	1247	128	131	25	100	100	0	0.560	0.568	0.583	0.566	1.584	0.527	0.824	120	481	5565	5417	-0.837	1997	3568	1963	3454	0
1	11	4	"PFD0058"	"D15909_5"	3610	20710	120	727	710	278	73	76	18	100	100	0	763	768	261	126	131	25	100	100	0	1.027	0.992	1.059	0.970	1.598	0.998	0.768	120	555	1291	1279	0.038	654	637	637	642	0
1	12	4	"PFD0060"	"D16430_1"	3840	20710	90	101	103	23	73	77	19	61	26	0	167	176	47	120	125	27	71	46	0	0.596	0.536	0.552	0.564	2.377	0.329	0.200	52	329	75	86	-0.747	28	47	30	56	0
1	13	4	"PFD0079"	"D16785_4"	3990	20710	120	1869	1698	679	67	71	16	100	100	0	6047	5768	1705	118	121	23	100	100	0	0.304	0.289	0.302	0.260	1.704	0.290	0.857	120	482	7731	7281	-1.718	1802	5929	1631	5650	0
1	14	4	"PFD0082"	"D16785_6"	4180	20710	120	167	164	43	66	68	15	93	89	0	322	313	81	116	120	24	96	95	0	0.490	0.497	0.482	0.479	2.155	0.432	0.590	120	496	307	295	-1.028	101	206	98	197	0
1	15	4	"PFD0085"	"D16785_9"	4370	20700	130	970	930	329	69	71	16	100	100	0	1021	943	365	118	121	24	100	97	0	0.998	1.044	1.018	1.124	2.005	0.974	0.808	120	545	1804	1686	-0.003	901	903	861	825	0
1	16	4	"PFD0087"	"D17715_10"	4560	20710	130	823	802	314	72	74	17	100	99	0	548	546	148	122	125	28	99	98	0	1.763	1.722	1.750	1.625	2.011	1.932	0.771	120	544	1177	1154	0.818	751	426	730	424	0
1	17	4	"PFD0092"	"D17715_109"	4750	20710	130	375	354	136	70	73	16	98	97	0	803	773	251	125	127	28	100	99	0	0.450	0.438	0.462	0.407	1.859	0.408	0.758	120	543	983	932	-1.152	305	678	284	648	0
1	18	4	"PFD0094"	"D17715_110"	4940	20700	130	2253	2081	710	70	72	16	100	100	0	1615	1589	433	124	129	31	100	100	0	1.464	1.373	1.391	1.310	1.397	1.405	0.865	120	510	3674	3476	0.550	2183	1491	2011	1465	0
1	19	4	"PFD0112"	"D17715_16"	5130	20700	130	125	124	28	71	73	16	90	76	0	182	184	50	123	127	28	74	53	0	0.915	0.869	0.776	0.913	2.905	0.493	0.253	120	525	113	114	-0.128	54	59	53	61	0
1	20	4	"PFD0115"	"D17715_20"	5320	20710	130	173	174	45	70	72	15	96	95	0	396	396	102	120	123	23	100	100	0	0.373	0.377	0.383	0.360	1.735	0.338	0.654	120	527	379	380	-1.422	103	276	104	276	0
1	21	4	"PFD0118"	"D17715_25"	5510	20700	120	194	190	55	66	68	15	98	95	0	237	239	77	116	121	62	75	48	0	1.058	1.008	1.034	1.070	2.193	0.539	0.360	120	496	249	247	0.081	128	121	124	123	0
1	22	4	"PFD0121"	"D17715_28"	5700	20700	120	563	541	223	66	67	13	100	100	0	847	789	308	114	121	60	99	97	0	0.678	0.704	0.695	0.707	1.644	0.664	0.829	120	554	1230	1150	-0.561	497	733	475	675	0
1	1	5	"PFD0124"	"D17715_32"	1720	20900	120	352	339	128	71	74	18	97	95	0	672	650	210	127	136	37	99	98	0	0.516	0.512	0.500	0.481	1.752	0.504	0.824	120	622	826	791	-0.956	281	545	268	523	0
1	2	5	"PFD0126"	"D17715_37"	1910	20900	120	606	587	210	68	70	14	100	99	0	666	684	188	120	121	21	100	100	0	0.985	0.920	0.929	0.861	1.720	0.945	0.836	120	491	1084	1083	-0.021	538	546	519	564	0
1	3	5	"PFD0143"	"D17715_67"	2090	20890	120	156	153	34	68	69	13	99	95	0	671	675	202	120	122	22	99	99	0	0.160	0.153	0.153	0.155	1.813	0.130	0.692	120	500	639	640	-2.646	88	551	85	555	0
1	4	5	"PFD0145"	"D17715_7"	2290	20890	130	103	107	28	67	67	13	82	66	0	166	173	40	117	120	21	77	59	0	0.735	0.714	0.722	0.711	2.948	0.470	0.299	120	526	85	96	-0.445	36	49	40	56	0
1	5	5	"PFD0147"	"D17715_76"	2480	20900	120	97	99	25	67	69	14	73	53	0	162	168	40	118	121	22	74	49	0	0.682	0.640	0.611	0.580	2.950	0.336	0.157	120	447	74	82	-0.553	30	44	32	50	0
1	6	5	"PFD0149"	"D17715_8"	2660	20900	120	327	318	104	67	69	14	99	95	0	487	483	114	121	124	24	100	100	0	0.710	0.693	0.727	0.624	1.953	0.667	0.730	120	482	626	613	-0.493	260	366	251	362	0
1	7	5	"PFD0151"	"D17715_81"	2860	20900	120	203	204	72	65	68	14	95	91	0	802	812	281	119	122	22	98	97	0	0.202	0.201	0.210	0.201	2.046	0.185	0.710	120	493	821	832	-2.307	138	683	139	693	0
1	8	5	"PFD0153"	"D17715_89"	3050	20900	130	3383	3564	1688	64	68	17	100	100	0	2524	2543	1006	114	117	25	100	100	0	1.377	1.441	1.543	1.320	2.112	1.557	0.784	120	523	5729	5929	0.462	3319	2410	3500	2429	0
1	9	5	"PFE0210"	"E18550_2"	3240	20890	120	797	764	267	64	66	15	100	99	0	1476	1488	561	111	114	25	100	100	0	0.537	0.508	0.513	0.513	1.773	0.472	0.830	120	481	2098	2077	-0.897	733	1365	700	1377	0
1	10	5	"PFE0213"	"E18651_3"	3430	20890	120	179	186	60	66	71	43	90	70	0	284	288	92	118	122	28	95	90	0	0.681	0.706	0.682	0.680	2.177	0.704	0.380	120	478	279	290	-0.555	113	166	120	170	0
1	11	5	"PFE0218"	"E18737_1"	3620	20890	120	982	976	505	70	72	15	100	100	0	2095	2196	1121	124	128	26	100	100	0	0.463	0.437	0.443	0.424	1.996	0.402	0.762	120	464	2883	2978	-1.112	912	1971	906	2072	0
1	12	5	"PFE0223"	"E1884_3"	3810	20890	120	11830	11197	4995	69	72	16	100	100	0	9560	9479	3674	122	125	26	100	100	0	1.246	1.189	1.254	1.134	1.705	1.283	0.811	120	505	21199	20485	0.317	11761	9438	11128	9357	0
1	13	5	"PFE0226"	"E18877_2"	4000	20890	120	185	184	58	64	66	14	99	93	0	460	459	171	111	115	23	97	95	0	0.347	0.345	0.348	0.381	2.258	0.279	0.604	120	481	470	468	-1.528	121	349	120	348	0
1	14	5	"PFE0228"	"E18957_1"	4190	20890	130	190	209	111	62	64	13	95	95	0	779	799	301	107	109	21	100	100	0	0.190	0.212	0.212	0.203	1.751	0.202	0.606	120	506	800	839	-2.392	128	672	147	692	0
1	15	5	"PFE0249"	"E19870_1"	4370	20890	120	177	181	39	64	66	13	99	97	0	198	200	44	112	115	22	92	83	0	1.314	1.330	1.417	1.430	2.310	1.227	0.460	120	468	199	205	0.394	113	86	117	88	0
1	16	5	"PFE0251"	"E20152_1"	4560	20890	130	125	126	30	66	68	14	94	87	0	177	182	44	116	120	21	84	67	0	0.967	0.909	0.931	0.914	2.607	0.716	0.331	120	527	120	126	-0.048	59	61	60	66	0
1	17	5	"PFE0257"	"E20313_1"	4750	20890	120	210	209	56	68	70	16	100	97	0	352	354	116	121	123	24	97	95	0	0.615	0.605	0.605	0.622	1.807	0.503	0.670	120	504	373	374	-0.702	142	231	141	233	0
1	18	5	"PFE0260"	"E20360_12"	4950	20890	150	93	97	25	73	75	17	55	28	0	177	188	65	128	132	30	61	41	0	0.408	0.400	0.369	0.451	3.672	0.207	0.157	156	559	69	84	-1.293	20	49	24	60	-50
1	19	5	"PFE0265"	"E20424_1"	5120	20890	120	975	977	414	74	76	17	100	100	0	2081	2083	942	129	133	29	99	99	0	0.462	0.462	0.462	0.482	1.800	0.399	0.814	120	447	2853	2857	-1.115	901	1952	903	1954	0
1	20	5	"PFE0267"	"E20514_1"	5320	20900	130	1016	1049	501	72	74	16	100	98	0	2553	2610	1000	124	127	24	100	100	0	0.389	0.393	0.388	0.347	2.003	0.381	0.771	120	526	3373	3463	-1.364	944	2429	977	2486	0
1	21	5	"PFE0293"	"E22156_1"	5510	20890	120	2240	2122	713	71	73	17	100	100	0	2667	2529	934	123	125	24	100	100	0	0.853	0.852	0.842	0.879	1.618	0.799	0.857	120	484	4713	4457	-0.230	2169	2544	2051	2406	0
1	22	5	"PFE0299"	"E22468_1"	5700	20890	120	798	819	371	71	73	18	100	100	0	812	804	329	124	126	25	100	100	0	1.057	1.100	1.156	1.080	1.707	1.067	0.775	120	554	1415	1428	0.080	727	688	748	680	0
1	1	6	"PFE0302"	"E22504_2"	1720	21090	110	112	116	24	68	69	14	96	77	0	174	179	41	117	121	23	80	55	0	0.772	0.774	0.796	0.833	2.589	0.440	0.250	80	498	101	110	-0.373	44	57	48	62	0
1	2	6	"PFE0309"	"E2283_4"	1900	21080	110	171	164	47	68	69	14	93	88	0	305	305	79	116	121	29	97	95	0	0.545	0.508	0.505	0.471	1.933	0.456	0.678	80	456	292	285	-0.876	103	189	96	189	0
1	3	6	"PFE0314"	"E22930_2"	2080	21080	110	163	168	46	67	69	15	100	93	0	532	547	183	120	133	79	98	95	0	0.233	0.237	0.233	0.235	1.493	0.202	0.706	80	478	508	528	-2.102	96	412	101	427	0
1	4	6	"PFE0318"	"E23098_1"	2280	21080	120	1039	1055	400	67	69	15	100	100	0	921	860	317	120	130	73	95	94	0	1.213	1.335	1.290	1.361	1.771	1.316	0.845	120	534	1773	1728	0.279	972	801	988	740	0
1	5	6	"PFE0353"	"E24637_1"	2470	21080	120	3017	2838	895	69	72	15	100	100	0	3970	3786	1315	121	123	22	98	98	0	0.766	0.756	0.739	0.821	2.165	0.716	0.855	120	484	6797	6434	-0.385	2948	3849	2769	3665	0
1	6	6	"PFE0361"	"E248_3"	2660	21080	120	5445	4937	1456	70	74	18	100	100	0	3424	3185	989	125	127	25	100	99	0	1.629	1.591	1.604	1.644	1.772	1.601	0.873	120	465	8674	7927	0.704	5375	3299	4867	3060	0
1	7	6	"PFE0363"	"E24971_1"	2850	21080	120	556	534	184	69	72	18	100	99	0	368	382	133	121	124	25	95	94	0	1.972	1.782	1.738	1.825	1.827	1.697	0.675	120	484	734	726	0.979	487	247	465	261	0
1	8	6	"PFE0367"	"E25193_1"	3040	21080	120	123	128	32	64	67	15	94	85	0	228	233	63	108	111	23	95	92	0	0.492	0.512	0.516	0.480	1.931	0.432	0.528	120	502	179	189	-1.024	59	120	64	125	0
1	9	6	"PFE0373"	"E25749_1"	3230	21080	120	437	495	280	62	64	13	100	99	0	1881	1916	668	100	102	17	100	100	0	0.211	0.238	0.214	0.223	1.559	0.235	0.725	120	497	2156	2249	-2.248	375	1781	433	1816	0
1	10	6	"PFE0375"	"E25972_1"	3420	21080	120	492	468	158	67	73	43	99	98	0	2782	2658	739	114	124	38	100	100	0	0.159	0.158	0.167	0.148	1.678	0.144	0.766	120	500	3093	2945	-2.650	425	2668	401	2544	0
1	11	6	"PFF0292"	"F18577_5"	3610	21070	130	255	252	69	73	77	42	95	87	0	449	445	139	128	138	38	98	95	0	0.567	0.565	0.578	0.571	1.746	0.495	0.711	120	522	503	496	-0.819	182	321	179	317	0
1	12	6	"PFF0300"	"F18770_1"	3800	21080	140	106	115	44	70	72	15	73	55	0	185	227	132	124	128	28	63	51	0	0.590	0.437	0.460	0.575	3.223	0.271	0.443	156	552	97	148	-0.761	36	61	45	103	0
1	13	6	"PFF0307"	"F19110_2"	3990	21080	130	926	873	343	66	67	14	100	99	0	672	671	166	113	118	26	99	99	0	1.538	1.446	1.581	1.305	1.927	1.601	0.814	120	520	1419	1365	0.621	860	559	807	558	0
1	14	6	"PFF0309"	"F19190_1"	4180	21080	130	366	341	120	63	65	13	100	98	0	778	749	212	109	111	21	99	99	0	0.453	0.434	0.444	0.405	1.623	0.418	0.793	120	531	972	918	-1.143	303	669	278	640	0
1	15	6	"PFF0313"	"F19243_2"	4370	21070	130	2452	2361	873	64	66	13	100	100	0	1847	1768	661	112	116	24	99	99	0	1.376	1.387	1.331	1.369	1.479	1.353	0.806	120	555	4123	3953	0.461	2388	1735	2297	1656	0
1	16	6	"PFF0316"	"F19409_1"	4570	21080	130	204	204	64	65	67	15	95	93	0	515	494	136	114	119	24	99	97	0	0.347	0.366	0.378	0.338	1.834	0.351	0.744	120	582	540	519	-1.529	139	401	139	380	0
1	17	6	"PFF0345"	"F20077_1"	4770	21080	110	100	101	23	65	68	16	80	56	0	161	161	44	113	117	21	80	56	0	0.729	0.750	0.705	0.617	2.360	0.451	0.264	80	431	83	84	-0.456	35	48	36	48	0
1	18	6	"PFF0351"	"F20166_1"	4940	21080	120	304	288	98	69	72	17	99	95	0	297	309	101	120	122	25	96	95	0	1.328	1.159	1.319	1.147	2.006	1.081	0.611	120	470	412	408	0.409	235	177	219	189	0
1	19	6	"PFF0355"	"F20234_1"	5140	21070	130	139	144	34	73	75	17	95	87	0	197	211	73	128	131	28	75	55	0	0.957	0.855	0.867	1.025	2.905	0.521	0.328	120	541	135	154	-0.064	66	69	71	83	0
1	20	6	"PFF0357"	"F20284_1"	5330	21080	130	275	261	82	73	74	15	97	95	0	486	476	141	123	127	27	96	94	0	0.556	0.533	0.556	0.521	2.086	0.502	0.695	120	516	565	541	-0.846	202	363	188	353	0
1	21	6	"PFF0360"	"F20385_1"	5510	21070	120	1115	1043	338	73	75	17	100	100	0	858	846	286	121	125	24	100	99	0	1.414	1.338	1.328	1.381	1.661	1.291	0.830	120	480	1779	1695	0.500	1042	737	970	725	0
1	22	6	"PFF0362"	"F20385_3"	5700	21070	130	964	908	287	71	74	18	100	100	0	1044	949	307	122	127	26	100	100	0	0.969	1.012	1.032	1.035	1.592	0.957	0.849	120	628	1815	1664	-0.046	893	922	837	827	0
1	1	7	"PFF0380"	"F20989_1"	1720	21270	120	1371	1286	415	70	71	16	100	100	0	1605	1570	366	123	126	24	100	100	0	0.878	0.840	0.865	0.797	1.536	0.852	0.863	120	586	2783	2663	-0.188	1301	1482	1216	1447	0
1	2	7	"PFF0388"	"F21429_3"	1910	21270	120	3689	3588	1236	69	70	15	100	100	0	5481	5404	1530	119	123	30	100	100	0	0.675	0.666	0.687	0.641	1.796	0.662	0.854	120	505	8982	8804	-0.567	3620	5362	3519	5285	0
1	3	7	"PFF0396"	"F21560_1"	2090	21270	130	3824	3402	1409	71	74	17	100	100	0	2659	2581	728	122	131	69	100	99	0	1.479	1.355	1.433	1.240	1.616	1.449	0.877	120	569	6290	5790	0.565	3753	2537	3331	2459	0
1	4	7	"PFF0401"	"F21821_1"	2290	21270	120	2121	1940	707	72	75	17	100	100	0	1203	1160	354	123	127	25	100	99	0	1.897	1.801	1.860	1.733	1.777	1.943	0.833	120	498	3129	2905	0.924	2049	1080	1868	1037	0
1	5	7	"PFF0404"	"F21902_1"	2470	21270	120	4745	4373	1568	82	85	23	100	100	0	4159	3935	1154	128	132	26	100	100	0	1.157	1.127	1.164	1.056	1.609	1.161	0.890	120	484	8694	8098	0.210	4663	4031	4291	3807	0
1	6	7	"PFF0407"	"F21981_2"	2660	21260	120	26694	24674	7990	94	100	34	100	100	0	13759	12587	4685	137	142	34	100	98	0	1.953	1.974	1.934	2.228	2.219	1.956	0.889	120	514	40222	37030	0.965	26600	13622	24580	12450	0
1	7	7	"PFF0440"	"F22946_1"	2860	21270	120	463	434	134	82	91	33	99	98	0	365	351	93	130	137	33	96	93	0	1.621	1.593	1.657	1.657	2.039	1.664	0.730	120	535	616	573	0.697	381	235	352	221	0
1	8	7	"PFF0446"	"F23145_4"	3050	21270	110	113	117	25	69	72	18	87	66	0	185	190	52	118	122	30	78	56	0	0.657	0.667	0.696	0.710	2.699	0.432	0.267	80	457	111	120	-0.607	44	67	48	72	0
1	9	7	"PFF0452"	"F23274_1"	3240	21270	120	121	126	36	65	67	13	93	81	0	181	198	111	112	115	26	87	65	0	0.812	0.709	0.827	0.743	2.590	0.295	0.266	120	520	125	147	-0.301	56	69	61	86	0
1	10	7	"PFF0458"	"F23526_2"	3430	21270	120	2023	1859	658	73	76	19	100	99	0	2274	2237	721	125	133	37	100	100	0	0.907	0.846	0.887	0.782	1.767	0.846	0.831	120	500	4099	3898	-0.140	1950	2149	1786	2112	0
1	11	7	"PFF0461"	"F23551_1"	3620	21270	130	1481	1384	514	77	80	20	100	100	0	942	954	257	131	139	36	100	100	0	1.731	1.588	1.663	1.483	1.647	1.743	0.834	120	555	2215	2130	0.792	1404	811	1307	823	0
1	12	7	"PFF0463"	"F23564_1"	3810	21270	120	3435	3097	965	74	78	21	100	100	0	2783	2601	767	126	133	35	100	100	0	1.265	1.221	1.246	1.225	1.775	1.240	0.840	120	512	6018	5498	0.339	3361	2657	3023	2475	0
1	13	7	"PFF1088"	"F45524_1"	3990	21270	120	1272	1174	456	67	68	14	100	100	0	959	907	291	116	121	26	100	100	0	1.429	1.399	1.451	1.336	1.825	1.454	0.832	120	484	2048	1898	0.515	1205	843	1107	791	0
1	14	7	"PFF1100"	"F45683_2"	4180	21260	120	3238	3099	1122	65	67	14	100	100	0	2113	2033	779	114	117	23	99	99	0	1.587	1.581	1.619	1.678	1.913	1.595	0.846	120	499	5172	4953	0.667	3173	1999	3034	1919	0
1	15	7	"PFF1105"	"F45820_1"	4380	21270	130	139	141	40	64	66	14	94	89	0	221	224	66	112	117	28	90	86	0	0.688	0.688	0.662	0.661	2.143	0.580	0.510	120	562	184	189	-0.539	75	109	77	112	0
1	16	7	"PFF1110"	"F46067_3"	4570	21260	120	1788	1683	617	64	66	13	100	100	0	1303	1219	472	113	116	21	100	99	0	1.449	1.464	1.467	1.533	1.872	1.462	0.818	120	484	2914	2725	0.535	1724	1190	1619	1106	0
1	17	7	"PFF1112"	"F46181_1"	4760	21260	120	1343	1255	481	66	69	15	100	100	0	725	688	276	115	117	21	96	93	0	2.093	2.075	2.125	2.311	2.037	2.057	0.832	120	504	1887	1762	1.066	1277	610	1189	573	0
1	18	7	"PFF1114"	"F46183_2"	4950	21260	130	154	155	40	69	71	15	95	90	0	295	297	86	116	118	23	95	94	0	0.475	0.475	0.474	0.454	2.000	0.384	0.580	120	534	264	267	-1.074	85	179	86	181	0
1	19	7	"PFF1142"	"F4688_1"	5140	21270	120	2504	2248	839	69	70	15	100	100	0	2354	2195	706	118	123	30	100	100	0	1.089	1.049	1.106	0.995	1.777	1.075	0.839	120	514	4671	4256	0.123	2435	2236	2179	2077	0
1	20	7	"PFF1151"	"F47145_2"	5330	21270	120	1608	1440	575	69	70	15	100	100	0	928	840	335	119	125	30	99	96	0	1.902	1.902	1.886	1.943	2.088	1.949	0.779	120	506	2348	2092	0.928	1539	809	1371	721	0
1	21	7	"PFF1154"	"F47255_1"	5520	21270	130	148	144	43	67	69	16	86	79	0	179	176	42	116	121	26	79	57	0	1.286	1.283	1.311	1.155	2.657	1.163	0.292	120	547	144	137	0.363	81	63	77	60	0
1	22	7	"PFF1156"	"F47255_3"	5710	21260	120	138	140	37	67	69	15	95	87	0	190	192	48	118	122	29	80	60	0	0.986	0.986	0.969	1.056	2.493	0.753	0.311	120	556	143	147	-0.020	71	72	73	74	0
1	1	8	"PFF1158"	"F47327_1"	1720	21460	120	446	416	138	69	71	15	99	99	0	1186	1126	316	127	131	26	100	100	0	0.356	0.347	0.351	0.333	1.717	0.327	0.816	120	580	1436	1346	-1.490	377	1059	347	999	0
1	2	8	"PFF1160"	"F47350_1"	1910	21460	120	119	122	29	70	71	14	90	79	0	184	185	43	121	123	21	85	62	0	0.778	0.813	0.758	0.825	2.634	0.608	0.319	120	484	112	116	-0.363	49	63	52	64	0
1	3	8	"PFF1184"	"F48253_6"	2090	21460	130	101	104	22	72	74	16	75	38	0	180	186	40	121	123	20	90	70	0	0.492	0.492	0.455	0.440	2.821	0.327	0.200	120	542	88	97	-1.025	29	59	32	65	0
1	4	8	"PFF1186"	"F48363_2"	2290	21460	130	108	112	26	73	76	17	80	50	0	189	188	48	121	125	23	81	63	0	0.515	0.582	0.583	0.553	3.033	0.398	0.225	120	536	103	106	-0.958	35	68	39	67	0
1	5	8	"PFF1188"	"F48395_1"	2470	21460	120	1265	1188	406	81	84	21	100	100	0	2724	2684	695	131	135	27	100	100	0	0.457	0.434	0.451	0.407	1.602	0.419	0.818	120	482	3777	3660	-1.131	1184	2593	1107	2553	0
1	6	8	"PFF1190"	"F48424_2"	2670	21460	130	1472	1397	595	90	96	33	99	97	0	1269	1247	431	136	141	32	100	98	0	1.220	1.176	1.220	1.087	2.020	1.252	0.844	120	578	2515	2418	0.287	1382	1133	1307	1111	0
1	7	8	"PFF1193"	"F48446_1"	2860	21460	120	424	414	140	81	86	26	98	96	0	777	757	229	130	134	26	100	100	0	0.530	0.531	0.545	0.513	1.709	0.505	0.800	120	484	990	960	-0.916	343	647	333	627	0
1	8	8	"PFF1195"	"F48446_5"	3050	21460	120	566	539	194	73	75	18	99	98	0	530	513	151	125	130	28	99	98	0	1.217	1.201	1.223	1.127	1.990	1.228	0.728	120	504	898	854	0.284	493	405	466	388	0
1	9	8	"PFF1220"	"F49665_1"	3240	21460	120	222	216	64	69	72	16	97	95	0	951	932	281	122	126	26	100	100	0	0.185	0.181	0.184	0.181	1.554	0.164	0.730	120	500	982	957	-2.438	153	829	147	810	0
1	10	8	"PFF1222"	"F49677_3"	3430	21460	120	13246	11773	5493	75	79	19	100	100	0	5599	5519	2148	125	128	28	100	100	0	2.406	2.169	2.242	1.991	1.899	2.328	0.844	120	484	18645	17092	1.267	13171	5474	11698	5394	0
1	11	8	"PFF1225"	"F49959_1"	3610	21460	120	201	199	52	78	83	20	96	92	0	689	664	179	127	133	29	100	99	0	0.219	0.225	0.222	0.215	1.716	0.203	0.704	120	515	685	658	-2.192	123	562	121	537	0
1	12	8	"PFF1234"	"F50107_1"	3820	21480	110	123	127	38	75	78	21	76	58	0	186	187	54	127	132	31	58	45	0	0.814	0.867	1.059	1.093	3.711	0.638	0.289	80	468	107	112	-0.298	48	59	52	60	0
1	13	8	"PFF1237"	"F50551_1"	4000	21460	120	391	369	140	68	70	14	99	96	0	463	482	177	118	122	24	98	96	0	0.936	0.827	0.908	0.805	1.955	0.770	0.727	120	492	668	665	-0.095	323	345	301	364	0
1	14	8	"PFF1239"	"F50598_1"	4190	21450	120	956	937	351	67	68	14	100	100	0	693	703	270	116	120	26	97	97	0	1.541	1.482	1.454	1.460	1.557	1.433	0.838	120	484	1466	1457	0.624	889	577	870	587	0
1	15	8	"PFF1927"	"F960_2"	4370	21450	130	805	789	290	67	69	16	100	100	0	1583	1563	528	118	122	27	100	100	0	0.504	0.500	0.508	0.490	1.438	0.479	0.849	120	531	2203	2167	-0.989	738	1465	722	1445	0
1	16	8	"PFF1931"	"F960_7"	4570	21450	120	828	797	259	66	68	16	100	100	0	544	541	179	117	120	24	98	95	0	1.785	1.724	1.615	1.763	1.719	1.731	0.803	120	514	1189	1155	0.836	762	427	731	424	0
1	17	8	"PFF1933"	"F9676_1"	4760	21450	120	686	667	242	68	70	16	100	100	0	1106	1053	410	115	119	24	99	98	0	0.624	0.639	0.642	0.676	1.954	0.588	0.829	120	500	1609	1537	-0.681	618	991	599	938	0
1	18	8	"PFI0003"	"I10209_1"	4950	21450	130	3085	2794	948	68	70	15	100	100	0	2051	1876	660	116	120	25	100	100	0	1.559	1.549	1.589	1.594	1.691	1.556	0.863	120	547	4952	4486	0.641	3017	1935	2726	1760	0
1	19	8	"PFI0005"	"I1033_3"	5140	21460	120	1415	1358	607	68	70	15	100	98	0	5698	5566	2048	121	126	30	100	100	0	0.242	0.237	0.248	0.214	1.884	0.228	0.830	120	498	6924	6735	-2.050	1347	5577	1290	5445	0
1	20	8	"PFI0009"	"I10565_1"	5330	21450	110	192	187	56	65	68	16	100	92	0	574	560	159	120	128	57	96	93	0	0.280	0.277	0.275	0.270	1.837	0.230	0.666	80	444	581	562	-1.838	127	454	122	440	0
1	21	8	"PFI0038"	"I1136_2"	5520	21450	120	178	175	54	65	68	16	96	90	0	257	255	64	117	124	53	88	72	0	0.807	0.797	0.787	0.768	2.120	0.743	0.557	120	504	253	248	-0.309	113	140	110	138	0
1	22	8	"PFI0041"	"I11448_2"	5710	21450	130	7032	6855	3051	67	71	17	100	100	0	20178	20142	7783	123	132	35	100	100	0	0.347	0.339	0.354	0.318	1.803	0.318	0.782	120	631	27020	26807	-1.526	6965	20055	6788	20019	0
1	1	9	"PFI0043"	"I11495_1"	1720	21650	120	2579	2613	1181	71	73	16	100	100	0	5637	5788	2354	127	130	27	100	100	0	0.455	0.449	0.474	0.428	1.700	0.413	0.782	120	586	8018	8203	-1.136	2508	5510	2542	5661	0
1	2	9	"PFI0045"	"I11523_4"	1910	21650	120	1868	1749	672	73	75	15	100	100	0	1936	1916	533	126	128	25	100	100	0	0.992	0.936	0.943	0.850	1.775	0.977	0.850	120	490	3605	3466	-0.012	1795	1810	1676	1790	0
1	3	9	"PFI0048"	"I1175_1"	2090	21650	120	247	239	67	72	72	14	100	98	0	479	491	150	122	125	23	99	98	0	0.490	0.453	0.470	0.455	1.904	0.400	0.743	120	499	532	536	-1.029	175	357	167	369	0
1	4	9	"PFI0053"	"I11857_2"	2290	21650	120	637	603	205	71	73	15	100	100	0	509	511	133	120	125	34	100	100	0	1.455	1.361	1.378	1.273	1.749	1.406	0.802	120	482	955	923	0.541	566	389	532	391	0
1	5	9	"PFI0079"	"I12708_1"	2470	21640	120	157	158	39	72	75	16	99	91	0	599	593	179	123	129	27	99	99	0	0.179	0.183	0.183	0.183	1.848	0.160	0.679	120	495	561	556	-2.485	85	476	86	470	0
1	6	9	"PFI0085"	"I12812_3"	2670	21650	120	485	459	163	70	74	20	98	97	0	804	803	226	124	129	25	100	100	0	0.610	0.573	0.600	0.537	1.834	0.559	0.803	120	515	1095	1068	-0.712	415	680	389	679	0
1	7	9	"PFI0087"	"I12861_2"	2860	21640	120	21909	20687	10557	71	74	21	100	100	0	27816	26311	11929	124	128	24	100	100	0	0.789	0.787	0.836	0.842	2.829	0.791	0.791	120	498	49530	46803	-0.343	21838	27692	20616	26187	0
1	8	9	"PFI0089"	"I12932_1"	3050	21640	120	494	469	146	70	73	16	100	100	0	729	682	210	122	125	26	97	95	0	0.699	0.712	0.699	0.707	1.694	0.661	0.786	120	499	1031	959	-0.518	424	607	399	560	0
1	9	9	"PFI0099"	"I13128_2"	3240	21650	120	13694	12648	5171	74	78	19	100	100	0	10632	10139	3682	124	127	26	100	100	0	1.296	1.256	1.300	1.190	1.919	1.298	0.808	120	500	24128	22589	0.374	13620	10508	12574	10015	0
1	10	9	"PFI0102"	"I13218_1"	3430	21650	130	604	578	231	75	80	21	98	97	0	462	459	125	122	128	28	99	99	0	1.556	1.493	1.523	1.331	2.281	1.659	0.730	120	541	869	840	0.638	529	340	503	337	0
1	11	9	"PFI0124"	"I13978_1"	3620	21640	120	580	534	161	73	76	18	100	100	0	588	547	170	122	126	28	95	95	0	1.088	1.085	1.067	1.125	1.819	1.056	0.798	120	484	973	886	0.122	507	466	461	425	0
1	12	9	"PFI0126"	"I14041_1"	3810	21650	120	195	182	61	72	73	16	89	86	0	538	512	169	123	125	23	99	96	0	0.296	0.283	0.281	0.261	1.990	0.251	0.663	120	477	538	499	-1.754	123	415	110	389	0
1	13	9	"PFI0128"	"I14195_1"	4000	21640	120	9580	8714	3200	75	78	19	100	100	0	6200	5645	2093	124	127	25	100	99	0	1.564	1.565	1.579	1.571	1.865	1.580	0.829	120	480	15581	14160	0.646	9505	6076	8639	5521	0
1	14	9	"PFI0131"	"I1431_1"	4190	21640	120	257	253	71	75	77	19	100	97	0	387	369	123	123	127	25	95	91	0	0.689	0.724	0.732	0.770	2.085	0.620	0.670	120	514	446	424	-0.537	182	264	178	246	0
1	15	9	"PFI0137"	"I14413_3"	4380	21640	120	2665	2452	935	72	73	17	100	100	0	3388	3105	1308	124	126	23	98	98	0	0.794	0.798	0.805	0.800	2.017	0.739	0.794	120	500	5857	5361	-0.332	2593	3264	2380	2981	0
1	16	9	"PFI0141"	"I14670_1"	4570	21640	120	182	179	48	70	72	17	99	92	0	665	659	231	123	125	25	98	98	0	0.207	0.203	0.205	0.208	1.901	0.170	0.701	120	500	654	645	-2.275	112	542	109	536	0
1	17	9	"PFJ0122"	"J167_5"	4760	21640	130	127	127	33	67	69	15	90	82	0	197	196	54	120	122	24	81	72	0	0.779	0.789	0.732	0.786	2.500	0.575	0.387	120	564	137	136	-0.360	60	77	60	76	0
1	18	9	"PFJ0124"	"J167_7"	4960	21640	120	139	138	39	67	69	14	91	85	0	210	216	59	120	123	27	91	76	0	0.800	0.740	0.739	0.734	2.979	0.541	0.345	120	509	162	167	-0.322	72	90	71	96	0
1	19	9	"PFJ0128"	"J170_18"	5140	21640	120	538	497	197	66	68	14	100	99	0	575	540	198	122	125	25	97	96	0	1.042	1.031	1.072	0.993	1.732	0.996	0.772	120	467	925	849	0.059	472	453	431	418	0
1	20	9	"PFJ0137"	"J171_6"	5320	21650	150	73	78	35	65	68	15	30	11	0	125	132	33	116	122	48	12	1	0	0.889	0.813	0.600	0.543	4.366	0.435	0.045	156	634	17	29	-0.170	8	9	13	16	-50
1	21	9	"PFJ0150"	"J181_2"	5530	21640	120	642	760	872	66	68	16	100	99	0	1333	1570	1117	115	119	25	100	100	0	0.473	0.477	0.475	0.451	1.999	0.579	0.674	120	514	1794	2149	-1.080	576	1218	694	1455	0
1	22	9	"PFJ0153"	"J181_9"	5720	21640	120	756	712	254	68	84	283	85	70	0	1916	1885	609	123	131	38	100	100	0	0.384	0.365	0.384	0.348	1.715	0.343	0.813	120	538	2481	2406	-1.382	688	1793	644	1762	0
1	1	10	"PFJ0179"	"J198_2"	1720	21830	110	100	103	22	73	75	17	68	38	0	188	196	48	128	133	30	77	48	0	0.450	0.441	0.467	0.439	2.222	0.366	0.253	80	524	87	98	-1.152	27	60	30	68	0
1	2	10	"PFJ0184"	"J206_1"	1910	21830	110	436	421	135	75	77	21	100	100	0	1208	1172	336	128	140	118	100	98	0	0.334	0.331	0.329	0.319	1.584	0.303	0.807	80	492	1441	1390	-1.581	361	1080	346	1044	0
1	3	10	"PFJ0186"	"J206_6"	2110	21840	120	204	202	64	71	74	20	96	90	0	434	441	126	124	136	116	92	75	0	0.429	0.413	0.400	0.398	1.762	0.383	0.701	120	526	443	448	-1.221	133	310	131	317	0
1	4	10	"PFJ0188"	"J212_1"	2290	21830	130	296	288	91	68	70	14	100	99	0	974	936	309	121	126	39	99	99	0	0.267	0.270	0.278	0.261	1.682	0.236	0.777	120	532	1081	1035	-1.904	228	853	220	815	0
1	5	10	"PFJ0190"	"J212_4"	2480	21840	120	121	123	37	66	68	14	90	77	0	172	177	47	121	125	32	70	36	0	1.078	1.018	0.957	1.005	2.749	0.574	0.224	120	515	106	113	0.109	55	51	57	56	0
1	6	10	"PFJ0197"	"J218_1"	2670	21840	120	267	253	89	65	67	19	95	91	0	290	290	75	119	122	23	97	92	0	1.181	1.099	1.101	1.030	1.982	1.129	0.692	120	500	373	359	0.240	202	171	188	171	0
1	7	10	"PFJ0220"	"J222_7"	2860	21840	130	828	774	351	66	68	19	96	95	0	641	630	215	118	123	26	100	99	0	1.457	1.383	1.493	1.207	2.318	1.476	0.776	120	575	1285	1220	0.543	762	523	708	512	0
1	8	10	"PFJ0228"	"J227_3"	3060	21840	130	2115	1908	820	67	70	15	100	100	0	1524	1450	498	120	123	26	100	99	0	1.459	1.384	1.471	1.323	1.957	1.487	0.827	120	563	3452	3171	0.545	2048	1404	1841	1330	0
1	9	10	"PFJ0231"	"J22_1"	3250	21840	120	412	387	150	69	72	18	98	95	0	449	450	140	121	124	25	100	100	0	1.046	0.967	0.989	0.875	2.154	1.008	0.738	120	507	671	647	0.065	343	328	318	329	0
1	10	10	"PFJ0233"	"J22_3"	3440	21840	120	104	107	30	70	72	18	70	45	0	162	170	51	119	122	24	68	45	0	0.791	0.725	0.600	0.754	3.285	0.171	0.076	120	484	77	88	-0.339	34	43	37	51	0
1	11	10	"PFJ0238"	"J232_6"	3620	21830	130	163	169	54	67	69	16	96	92	0	335	350	139	117	120	22	97	95	0	0.440	0.438	0.408	0.450	2.313	0.320	0.520	120	551	314	335	-1.183	96	218	102	233	0
1	12	10	"PFJ0242"	"J236_1"	3810	21830	120	1064	1032	369	68	69	15	100	100	0	1002	1008	376	119	122	23	99	99	0	1.128	1.084	1.111	1.131	1.788	1.020	0.841	120	499	1879	1853	0.174	996	883	964	889	0
1	13	10	"PFJ0262"	"J248_1"	4000	21830	120	517	484	160	73	75	18	100	98	0	445	432	119	126	128	25	99	98	0	1.392	1.343	1.451	1.304	1.859	1.378	0.761	120	466	763	717	0.477	444	319	411	306	0
1	14	10	"PFJ0264"	"J248_11"	4180	21850	150	89	89	23	75	77	18	41	15	0	149	150	32	126	130	25	45	20	0	0.609	0.583	0.691	0.767	3.955	0.256	0.036	156	581	37	38	-0.716	14	23	14	24	-50
1	15	10	"PFJ0267"	"J248_5"	4380	21830	130	96	99	24	70	72	15	70	45	0	215	219	58	122	126	25	92	77	0	0.280	0.299	0.277	0.303	2.770	0.197	0.222	120	548	119	126	-1.839	26	93	29	97	0
1	16	10	"PFJ0271"	"J252_2"	4570	21830	120	189	183	53	68	70	15	96	90	0	656	618	202	119	124	26	100	97	0	0.225	0.230	0.221	0.228	2.010	0.203	0.716	120	500	658	614	-2.150	121	537	115	499	0
1	17	10	"PFJ0273"	"J252_4"	4760	21830	120	1051	928	318	66	68	16	100	100	0	996	920	292	120	124	28	100	100	0	1.124	1.077	1.112	1.087	1.680	1.074	0.843	120	515	1861	1662	0.169	985	876	862	800	0
1	18	10	"PFJ0275"	"J2541_2"	4960	21840	120	273	258	100	65	67	16	93	90	0	676	654	237	115	120	26	98	95	0	0.371	0.358	0.371	0.345	2.160	0.330	0.719	120	533	769	732	-1.431	208	561	193	539	0
1	19	10	"PFK0357"	"Kn3479_1"	5150	21840	110	114	154	112	65	67	14	93	73	0	183	229	126	115	118	25	83	65	0	0.721	0.781	0.705	0.745	2.637	0.793	0.597	80	443	117	203	-0.473	49	68	89	114	0
1	20	10	"PFK0369"	"Kn3690_1"	5330	21830	120	1415	1279	720	65	66	14	98	97	0	1415	1254	702	113	116	25	96	95	0	1.037	1.064	1.132	1.081	2.283	1.055	0.823	120	472	2652	2355	0.052	1350	1302	1214	1141	0
1	21	10	"PFK0371"	"Kn3698_1"	5520	21830	120	481	444	183	65	68	15	99	98	0	849	788	296	115	118	24	99	98	0	0.567	0.563	0.560	0.534	1.876	0.542	0.818	120	514	1150	1052	-0.819	416	734	379	673	0
1	22	10	"PFK0373"	"Kn3698_4"	5720	21830	120	684	642	270	66	81	280	80	55	0	1266	1234	509	118	124	33	100	99	0	0.538	0.516	0.523	0.511	1.634	0.491	0.844	120	552	1766	1692	-0.893	618	1148	576	1116	0
1	1	11	"PFK0375"	"Kn3744_1"	1720	22030	120	1567	1447	697	69	72	15	100	100	0	2137	2117	958	123	128	26	100	98	0	0.744	0.691	0.710	0.656	2.041	0.669	0.855	120	642	3512	3372	-0.427	1498	2014	1378	1994	0
1	2	11	"PFK0378"	"Kn3773_1"	1910	22020	110	333	327	109	71	75	20	100	98	0	636	606	180	124	136	109	96	91	0	0.512	0.531	0.557	0.515	1.664	0.513	0.780	80	511	774	738	-0.967	262	512	256	482	0
1	3	11	"PFK0408"	"Kn4447_1"	2100	22020	110	215	211	67	70	73	20	98	92	0	356	345	104	122	130	51	92	83	0	0.620	0.632	0.660	0.614	1.844	0.607	0.696	80	493	379	364	-0.690	145	234	141	223	0
1	4	11	"PFK0410"	"Kn4524_1"	2300	22030	120	233	230	82	65	67	17	94	93	0	920	862	312	118	123	33	97	97	0	0.209	0.222	0.214	0.212	2.051	0.204	0.759	120	556	970	909	-2.255	168	802	165	744	0
1	5	11	"PFK0412"	"Kn459_3"	2490	22030	120	1677	1428	589	63	65	12	100	99	0	2709	2400	898	116	118	24	98	98	0	0.622	0.598	0.602	0.573	1.730	0.599	0.877	120	482	4207	3649	-0.684	1614	2593	1365	2284	0
1	6	11	"PFK0415"	"Kn4670_1"	2680	22030	120	155	152	49	65	66	18	90	84	0	256	251	63	116	119	22	95	90	0	0.643	0.644	0.639	0.629	2.194	0.594	0.511	120	484	230	222	-0.637	90	140	87	135	0
1	7	11	"PFK0423"	"Kn4895_2"	2870	22030	120	122	122	30	64	66	19	90	76	0	250	253	73	116	120	26	91	88	0	0.433	0.423	0.419	0.433	2.262	0.345	0.539	120	468	192	195	-1.208	58	134	58	137	0
1	8	11	"PFK0431"	"Kn5081_1"	3050	22020	130	496	456	162	65	68	16	100	100	0	1352	1222	477	119	121	25	99	98	0	0.350	0.354	0.344	0.364	1.994	0.315	0.817	120	553	1664	1494	-1.516	431	1233	391	1103	0
1	9	11	"PFK0462"	"Kn585_3"	3240	22020	110	521	494	194	65	68	15	100	100	0	1175	1061	369	118	122	36	100	100	0	0.431	0.455	0.450	0.439	1.549	0.440	0.832	80	485	1513	1372	-1.213	456	1057	429	943	0
1	10	11	"PFK0466"	"Kn588_2"	3440	22030	120	694	611	238	66	68	15	98	96	0	1109	1011	327	117	123	45	99	98	0	0.633	0.610	0.612	0.552	1.727	0.616	0.842	120	541	1620	1439	-0.660	628	992	545	894	0
1	11	11	"PFK0469"	"Kn5905_4"	3620	22020	110	156	157	51	65	66	14	93	86	0	657	633	212	116	126	74	98	92	0	0.168	0.178	0.178	0.163	2.010	0.159	0.721	80	471	632	609	-2.572	91	541	92	517	0
1	12	11	"PFK0476"	"Kn603_2"	3820	22030	120	2832	2619	1242	66	67	15	100	100	0	8199	8212	3585	119	128	64	100	100	0	0.342	0.315	0.329	0.295	1.934	0.301	0.814	120	556	10846	10646	-1.547	2766	8080	2553	8093	0
1	13	11	"PFK0484"	"Kn656_1"	4010	22020	120	297	291	92	68	70	16	100	97	0	587	568	168	126	128	26	99	98	0	0.497	0.505	0.520	0.497	1.593	0.476	0.792	120	460	690	665	-1.009	229	461	223	442	0
1	14	11	"PFK0486"	"Kn657_2"	4190	22020	120	2345	2256	934	69	71	16	100	100	0	1387	1287	531	124	127	27	100	99	0	1.802	1.880	1.855	1.932	1.783	1.889	0.842	120	465	3539	3350	0.850	2276	1263	2187	1163	0
1	15	11	"PFK0519"	"Kn819_1"	4390	22020	120	1763	1799	937	68	69	15	100	100	0	5573	5726	3043	120	125	26	100	100	0	0.311	0.309	0.316	0.311	1.992	0.277	0.802	120	519	7148	7337	-1.686	1695	5453	1731	5606	0
1	16	11	"PFK0523"	"Kn8362_1"	4570	22020	120	486	429	170	65	68	15	99	97	0	664	605	241	117	121	27	96	95	0	0.770	0.746	0.745	0.789	2.388	0.693	0.781	120	499	968	852	-0.378	421	547	364	488	0
1	17	11	"PFK0526"	"Kn8409_1"	4760	22020	120	254	238	82	63	66	16	95	94	0	833	752	279	116	119	25	98	96	0	0.266	0.275	0.274	0.277	1.904	0.249	0.786	120	514	908	811	-1.908	191	717	175	636	0
1	18	11	"PFK0538"	"Kn906_1"	4960	22020	130	689	606	283	63	66	15	100	97	0	680	598	258	115	118	23	95	91	0	1.108	1.124	1.139	1.105	1.992	1.157	0.761	120	572	1191	1026	0.148	626	565	543	483	0
1	19	11	"PFK0541"	"Kn918_1"	5150	22020	120	4930	4211	1750	66	69	15	100	100	0	4899	4255	1589	116	121	29	100	100	0	1.017	1.001	1.026	0.970	1.605	1.023	0.864	120	521	9647	8284	0.024	4864	4783	4145	4139	0
1	20	11	"PFK0549"	"Kn945_1"	5340	22020	120	3107	2673	1105	68	71	16	100	100	0	2640	2349	911	118	122	30	99	99	0	1.205	1.168	1.205	1.165	2.045	1.189	0.806	120	499	5561	4836	0.269	3039	2522	2605	2231	0
1	21	11	"PFK1038"	"Ks510_8"	5520	22020	120	1081	993	390	69	72	18	100	100	0	1373	1289	546	121	125	30	99	99	0	0.808	0.791	0.807	0.819	1.818	0.734	0.838	120	490	2264	2092	-0.307	1012	1252	924	1168	0
1	22	11	"PFK1040"	"Ks51_11"	5720	22020	120	2046	1824	683	70	73	17	100	100	0	1976	1817	692	123	127	29	100	99	0	1.066	1.035	1.050	1.049	1.945	1.017	0.818	120	536	3829	3448	0.093	1976	1853	1754	1694	0
1	1	12	"PFK1042"	"Ks51_2"	1730	22210	110	125	123	31	68	71	15	87	75	0	197	195	51	122	125	24	80	70	0	0.760	0.753	0.769	0.762	2.997	0.549	0.342	80	529	132	128	-0.396	57	75	55	73	0
1	2	12	"PFK1044"	"Ks51_4"	1920	22210	110	278	262	86	68	70	17	96	96	0	973	941	324	119	127	56	100	98	0	0.246	0.236	0.243	0.220	1.719	0.196	0.741	80	498	1064	1016	-2.024	210	854	194	822	0
1	3	12	"PFK1046"	"Ks51_6"	2100	22210	110	116	120	37	65	68	18	85	68	0	306	310	86	117	127	57	91	83	0	0.270	0.285	0.294	0.256	2.115	0.251	0.520	80	499	240	248	-1.890	51	189	55	193	0
1	4	12	"PFK1048"	"Ks532_3"	2290	22210	110	119	118	39	63	66	21	77	63	0	208	201	57	116	123	44	82	53	0	0.609	0.647	0.629	0.619	2.367	0.491	0.356	80	480	148	140	-0.716	56	92	55	85	0
1	5	12	"PFK1074"	"Ks56_11"	2490	22220	140	133	132	37	62	64	13	93	89	0	238	251	74	114	118	32	92	86	0	0.573	0.511	0.531	0.535	2.187	0.407	0.530	156	587	195	207	-0.804	71	124	70	137	0
1	6	12	"PFK1076"	"Ks56_16"	2680	22210	120	157	155	50	63	65	12	91	87	0	226	220	80	113	116	21	80	76	0	0.832	0.860	0.803	0.878	2.101	0.709	0.613	120	447	207	199	-0.266	94	113	92	107	0
1	7	12	"PFK1078"	"Ks56_18"	2870	22210	120	559	522	206	63	66	14	100	100	0	476	454	186	115	118	22	92	89	0	1.374	1.354	1.407	1.557	2.252	1.324	0.779	120	466	857	798	0.458	496	361	459	339	0
1	8	12	"PFK1080"	"Ks56_23"	3060	22220	120	135	135	41	63	65	20	87	77	0	540	521	198	115	117	21	97	94	0	0.169	0.177	0.181	0.181	2.104	0.157	0.637	120	517	497	478	-2.561	72	425	72	406	0
1	9	12	"PFK1082"	"Ks56_26"	3240	22220	110	84	88	21	63	65	20	50	22	0	148	150	33	113	116	24	56	30	0	0.600	0.676	0.714	0.631	4.412	0.332	0.169	80	491	56	62	-0.737	21	35	25	37	0
1	10	12	"PFK1085"	"Ks56_32"	3440	22220	130	1799	1649	669	66	68	17	100	100	0	1516	1484	451	116	120	37	100	100	0	1.238	1.157	1.235	1.059	1.767	1.240	0.809	120	574	3133	2951	0.308	1733	1400	1583	1368	0
1	11	12	"PFK1110"	"Ks624_12"	3630	22220	120	1260	1152	465	66	69	18	100	99	0	999	946	316	117	125	70	99	97	0	1.354	1.310	1.309	1.226	1.941	1.363	0.848	120	548	2076	1915	0.437	1194	882	1086	829	0
1	12	12	"PFK1113"	"Ks624_4"	3810	22210	110	309	292	90	65	68	22	100	97	0	1039	986	290	118	131	105	100	97	0	0.265	0.262	0.263	0.248	1.546	0.233	0.770	80	462	1165	1095	-1.916	244	921	227	868	0
1	13	12	"PFK1115"	"Ks625_10"	4010	22210	120	128	128	37	66	69	22	85	60	0	215	215	59	124	135	98	40	5	0	0.681	0.681	0.633	0.688	2.590	0.515	0.399	120	531	153	153	-0.554	62	91	62	91	0
1	14	12	"PFK1117"	"Ks625_14"	4190	22210	110	625	574	200	65	68	29	100	98	0	1963	1834	619	117	144	239	98	97	0	0.303	0.296	0.295	0.288	1.556	0.250	0.794	80	463	2406	2226	-1.721	560	1846	509	1717	0
1	15	12	"PFK1119"	"Ks625_7"	4380	22210	110	183	170	55	65	68	28	90	77	0	684	619	228	117	150	246	78	61	0	0.208	0.209	0.213	0.208	1.861	0.170	0.701	80	492	685	607	-2.265	118	567	105	502	0
1	16	12	"PFK1122"	"Ks646_2"	4580	22220	120	160	166	60	64	66	15	90	85	0	768	707	275	115	128	87	92	87	0	0.147	0.172	0.180	0.164	2.229	0.163	0.708	120	531	749	694	-2.766	96	653	102	592	0
1	17	12	"PFK1144"	"Ks66_16"	4770	22210	120	1989	1797	754	64	66	14	100	100	0	1284	1227	562	116	120	28	98	97	0	1.648	1.560	1.582	1.722	2.212	1.537	0.831	120	549	3093	2844	0.721	1925	1168	1733	1111	0
1	18	12	"PFK1146"	"Ks66_3"	4970	22210	110	144	137	38	64	66	14	91	82	0	234	223	69	115	119	25	86	82	0	0.672	0.676	0.649	0.644	2.037	0.491	0.447	80	478	199	181	-0.573	80	119	73	108	0
1	19	12	"PFK1149"	"Ks66_7"	5160	22220	120	367	329	130	65	68	15	95	92	0	666	655	233	117	121	28	98	96	0	0.550	0.491	0.517	0.443	1.972	0.484	0.808	120	522	851	802	-0.862	302	549	264	538	0
1	20	12	"PFK1151"	"Ks68_13"	5350	22220	120	8365	7751	3262	72	75	22	100	100	0	7969	7319	3074	124	127	29	100	100	0	1.057	1.067	1.080	1.079	2.196	1.067	0.817	120	496	16138	14874	0.080	8293	7845	7679	7195	0
1	21	12	"PFK1153"	"Ks692_12"	5520	22190	110	138	137	42	79	85	28	75	52	0	159	159	44	130	137	34	45	17	0	2.034	2.000	1.311	1.380	3.237	1.232	0.211	80	430	88	87	1.025	59	29	58	29	0
1	22	12	"PFK1155"	"Ks692_6"	5710	22200	120	189	188	61	76	81	23	89	86	0	241	242	71	128	134	34	85	77	0	1.000	0.982	1.052	1.028	2.694	0.849	0.462	120	577	226	226	0.000	113	113	112	114	0
1	1	13	"PFM0107"	"M17691_2"	1720	22400	110	269	255	87	73	75	18	95	92	0	546	515	182	125	133	52	95	91	0	0.466	0.467	0.448	0.453	2.138	0.383	0.693	80	541	617	572	-1.103	196	421	182	390	0
1	2	13	"PFM0110"	"M18079_3"	1920	22400	120	632	567	248	70	72	17	100	98	0	769	715	286	122	131	59	95	95	0	0.869	0.838	0.859	0.823	2.204	0.822	0.802	120	574	1209	1090	-0.203	562	647	497	593	0
1	3	13	"PFM0112"	"M18079_5"	2110	22400	120	2333	2276	1055	64	67	15	100	100	0	2155	1959	989	117	123	39	97	96	0	1.113	1.201	1.158	1.351	2.495	1.143	0.830	120	547	4307	4054	0.155	2269	2038	2212	1842	0
1	4	13	"PFM0116"	"M18377_2"	2330	22420	150	72	75	18	63	66	20	28	7	0	123	129	28	115	119	30	25	6	0	1.125	0.857	0.650	0.736	4.045	0.543	0.023	156	637	17	26	0.170	9	8	12	14	-50
1	5	13	"PFM0118"	"M1840_2"	2490	22400	110	160	150	49	61	64	14	85	83	0	410	394	158	111	118	43	91	86	0	0.331	0.314	0.333	0.329	1.807	0.268	0.649	80	400	398	372	-1.595	99	299	89	283	0
1	6	13	"PFM0121"	"M18869_1"	2690	22400	130	1899	1752	841	62	64	14	100	100	0	1248	1146	614	112	119	40	94	90	0	1.617	1.634	1.603	1.853	2.103	1.581	0.824	120	537	2973	2724	0.693	1837	1136	1690	1034	0
1	7	13	"PFM0142"	"M196_6"	2830	22390	130	490	439	161	62	65	14	99	99	0	514	486	177	113	117	23	99	95	0	1.067	1.011	1.041	1.037	1.670	0.971	0.806	120	505	829	750	0.094	428	401	377	373	0
1	8	13	"PFM0144"	"M196_8"	3020	22390	110	4148	3772	1362	62	65	21	100	100	0	2463	2220	795	114	121	78	100	100	0	1.739	1.762	1.753	1.778	1.535	1.768	0.860	80	487	6435	5816	0.799	4086	2349	3710	2106	0
1	9	13	"PFM0148"	"M19895_2"	3220	22400	110	243	244	90	64	67	21	97	90	0	376	362	111	114	120	73	90	80	0	0.683	0.726	0.733	0.714	1.854	0.730	0.760	80	527	441	428	-0.550	179	262	180	248	0
1	10	13	"PFM0152"	"M20060_1"	3410	22390	110	192	182	60	66	68	17	92	86	0	420	405	157	118	119	23	93	91	0	0.417	0.404	0.430	0.415	1.751	0.320	0.625	80	495	428	403	-1.261	126	302	116	287	0
1	11	13	"PFM0154"	"M20186_2"	3600	22400	110	951	1654	1397	67	69	19	100	100	0	470	677	529	118	119	22	97	91	0	2.511	2.839	3.345	3.289	2.457	3.122	0.698	80	482	1236	2146	1.328	884	352	1587	559	0
1	12	13	"PFM0156"	"M20989_1"	3790	22400	100	2441	2155	1001	67	69	17	100	100	0	1861	1737	614	117	124	49	100	100	0	1.361	1.289	1.366	1.174	1.831	1.425	0.798	80	460	4118	3708	0.445	2374	1744	2088	1620	0
1	13	13	"PFM0179"	"M22143_2"	3980	22400	120	165	159	58	66	68	16	85	77	0	501	477	169	121	130	51	94	92	0	0.261	0.261	0.275	0.235	2.296	0.241	0.602	120	528	479	449	-1.940	99	380	93	356	0
1	14	13	"PFM0182"	"M22193_2"	4160	22400	130	432	405	123	64	67	27	100	97	0	921	892	285	118	141	217	95	88	0	0.458	0.441	0.458	0.436	1.586	0.402	0.798	120	561	1171	1115	-1.126	368	803	341	774	0
1	15	13	"PFM0184"	"M22193_8"	4350	22400	120	784	725	332	62	65	24	100	98	0	787	731	304	114	134	193	84	74	0	1.073	1.075	1.100	1.046	1.987	1.085	0.767	120	544	1395	1280	0.101	722	673	663	617	0
1	16	13	"PFM0186"	"M22451_2"	4540	22400	130	107	110	33	62	64	14	82	69	0	163	162	49	111	122	81	24	0	0	0.865	0.941	0.861	0.786	3.021	0.634	0.291	120	557	97	99	-0.209	45	52	48	51	0
1	17	13	"PFM0193"	"M22678_3"	4730	22400	110	880	796	405	62	64	13	100	100	0	2030	1868	886	114	118	29	100	100	0	0.427	0.418	0.416	0.406	1.712	0.353	0.742	80	477	2734	2488	-1.228	818	1916	734	1754	0
1	18	13	"PFM0196"	"M2305_1"	4920	22400	120	186	182	73	63	66	18	90	80	0	391	375	162	114	119	29	90	83	0	0.444	0.456	0.424	0.463	2.660	0.379	0.593	120	566	400	380	-1.171	123	277	119	261	0
1	19	13	"PFM0218"	"M24561_3"	5100	22390	110	1999	1821	632	67	74	72	100	100	0	1508	1340	513	119	135	138	96	91	0	1.391	1.437	1.374	1.475	1.953	1.374	0.777	80	470	3321	2975	0.476	1932	1389	1754	1221	0
1	20	13	"PFM0224"	"M24933_22"	5300	22390	110	223	221	68	70	76	55	90	72	0	326	355	149	125	135	92	87	52	0	0.761	0.657	0.689	0.670	1.948	0.482	0.541	80	481	354	381	-0.394	153	201	151	230	0
1	21	13	"PFM0227"	"M24933_9"	5500	22400	130	239	227	75	74	80	26	92	85	0	307	299	83	126	132	38	91	87	0	0.912	0.884	0.891	0.853	2.236	0.867	0.612	120	619	346	326	-0.134	165	181	153	173	0
1	22	13	"PFM0229"	"M25032_3"	5690	22400	130	3714	3309	1505	75	78	21	100	100	0	2265	2125	813	127	130	28	100	100	0	1.702	1.619	1.699	1.511	1.719	1.811	0.815	120	665	5777	5232	0.767	3639	2138	3234	1998	0
1	1	14	"PFM0231"	"M2511_3"	1690	22590	120	325	317	105	76	77	19	96	95	0	263	262	79	129	135	43	90	77	0	1.858	1.812	1.814	1.760	2.412	1.864	0.574	120	616	383	374	0.894	249	134	241	133	0
1	2	14	"PFM0234"	"M25344_2"	1880	22590	110	214	211	64	75	77	19	92	90	0	539	546	188	129	136	43	95	92	0	0.339	0.326	0.326	0.336	2.008	0.269	0.708	80	494	549	553	-1.561	139	410	136	417	0
1	3	14	"PFM0693"	"M50721_5"	2080	22590	120	1405	1289	500	69	71	17	100	100	0	912	849	327	125	131	40	93	91	0	1.698	1.685	1.683	1.822	1.923	1.680	0.858	120	530	2123	1944	0.763	1336	787	1220	724	0
1	4	14	"PFM0695"	"M51089_1"	2270	22590	120	324	305	105	65	67	14	99	98	0	534	500	177	119	122	23	97	95	0	0.624	0.630	0.633	0.661	2.188	0.571	0.738	120	464	674	621	-0.680	259	415	240	381	0
1	5	14	"PFM0698"	"M51323_1"	2450	22590	110	3077	2716	1075	66	77	128	100	100	0	2714	2458	832	115	147	303	98	96	0	1.159	1.131	1.158	1.075	1.573	1.085	0.829	80	445	5610	4993	0.212	3011	2599	2650	2343	0
1	6	14	"PFM0702"	"M5172_2"	2640	22590	110	146	139	32	66	75	120	5	0	0	433	426	110	117	145	282	67	1	0	0.253	0.236	0.260	0.239	1.770	0.201	0.655	80	512	396	382	-1.982	80	316	73	309	0
1	7	14	"PFM0705"	"M52114_1"	2840	22590	110	2049	1930	610	63	66	18	100	100	0	2371	2256	829	116	130	157	98	96	0	0.881	0.872	0.825	0.925	1.794	0.800	0.831	80	534	4241	4007	-0.183	1986	2255	1867	2140	0
1	8	14	"PFM0710"	"M52423_1"	3030	22590	110	347	336	103	62	65	17	100	100	0	1544	1508	445	114	133	178	98	97	0	0.199	0.197	0.196	0.194	1.449	0.178	0.829	80	509	1715	1668	-2.327	285	1430	274	1394	0
1	9	14	"PFM0728"	"M53642_4"	3210	22590	110	1444	1326	441	67	78	107	100	98	0	1110	1111	326	120	140	141	98	95	0	1.391	1.270	1.272	1.258	1.472	1.342	0.859	80	526	2367	2250	0.476	1377	990	1259	991	0
1	10	14	"PFM0732"	"M53850_1"	3410	22590	110	31962	30575	9355	75	93	130	100	100	0	9167	8690	2506	124	162	389	100	100	0	3.526	3.561	3.507	3.571	1.335	3.806	0.887	80	530	40930	39066	1.818	31887	9043	30500	8566	0
1	11	14	"PFM0734"	"M53930_1"	3600	22590	120	2701	2404	900	75	84	83	100	99	0	2582	2396	951	121	147	370	95	90	0	1.067	1.024	1.006	1.078	1.977	0.982	0.858	120	552	5087	4604	0.094	2626	2461	2329	2275	0
1	12	14	"PFM0738"	"M54370_2"	3770	22590	110	126	123	31	68	69	15	86	76	0	191	199	58	119	124	28	85	62	0	0.806	0.688	0.710	0.707	3.003	0.529	0.369	80	492	130	135	-0.312	58	72	55	80	0
1	13	14	"PFM0742"	"M5455_1"	3970	22590	110	411	388	134	64	68	25	100	100	0	1564	1526	445	120	142	188	100	97	0	0.240	0.230	0.246	0.219	1.561	0.212	0.812	80	531	1791	1730	-2.057	347	1444	324	1406	0
1	14	14	"PFM0744"	"M5455_6"	4170	22590	110	133	142	40	64	67	26	90	72	0	391	385	123	115	135	167	80	33	0	0.250	0.289	0.302	0.302	2.132	0.212	0.539	80	509	345	348	-2.000	69	276	78	270	0
1	15	14	"PFM0765"	"M55888_4"	4350	22590	110	531	499	205	62	64	13	100	100	0	579	551	176	114	119	37	98	93	0	1.009	1.000	1.021	0.970	1.926	0.966	0.759	80	481	934	874	0.012	469	465	437	437	0
1	16	14	"PFM0770"	"M55941_1"	4550	22600	150	67	69	15	62	63	13	27	10	0	117	123	31	112	116	29	22	8	0	1.000	0.636	0.563	0.559	4.830	0.118	0.033	156	712	10	18	0.000	5	5	7	11	-50
1	17	14	"PFM0772"	"M56059_1"	4740	22590	110	468	447	162	63	64	13	100	100	0	719	669	231	115	121	44	95	91	0	0.671	0.693	0.703	0.730	2.009	0.625	0.759	80	496	1009	938	-0.577	405	604	384	554	0
1	18	14	"PFM0780"	"M56462_2"	4930	22590	110	1752	1530	585	65	71	32	100	100	0	3017	2708	953	121	142	222	100	95	0	0.583	0.566	0.580	0.563	1.709	0.534	0.830	80	503	4583	4052	-0.780	1687	2896	1465	2587	0
1	19	14	"PFM0782"	"M56512_15"	5120	22590	120	168	171	55	75	82	70	68	21	0	268	282	116	129	158	236	20	0	0	0.669	0.627	0.604	0.593	2.245	0.477	0.525	120	589	232	249	-0.580	93	139	96	153	0
1	20	14	"PFM0785"	"M56710_1"	5320	22590	120	603	544	215	78	80	19	100	97	0	1127	1057	408	133	144	53	97	97	0	0.528	0.504	0.526	0.493	1.934	0.481	0.786	120	517	1519	1390	-0.921	525	994	466	924	0
1	21	14	"PFM0809"	"M58416_1"	5490	22610	150	81	102	209	73	77	23	25	7	0	152	158	51	130	137	50	21	5	0	0.364	1.036	0.584	0.510	3.743	21.297	0.007	156	654	30	57	-1.459	8	22	29	28	-50
1	22	14	"PFM0815"	"M58784_1"	5700	22590	120	114	118	34	72	75	17	81	59	0	160	171	70	127	130	27	58	30	0	1.273	1.045	0.918	1.030	3.630	0.266	0.075	120	585	75	90	0.348	42	33	46	44	0
1	1	15	"PFM0817"	"M58847_5"	1710	22790	120	227	223	72	73	77	18	99	90	0	1143	1066	379	129	134	29	100	100	0	0.152	0.160	0.160	0.157	1.653	0.146	0.765	120	603	1168	1087	-2.719	154	1014	150	937	0
1	2	15	"PFM0820"	"M5894_7"	1890	22780	110	170	177	60	75	77	18	91	81	0	494	481	169	131	137	51	90	87	0	0.262	0.291	0.290	0.274	2.324	0.254	0.644	80	493	458	452	-1.934	95	363	102	350	0
1	3	15	"PFM0824"	"M59170_6"	2090	22780	120	129	129	31	72	74	28	80	50	0	161	162	37	127	132	41	40	9	0	1.676	1.629	1.250	1.357	2.842	0.887	0.166	120	532	91	92	0.745	57	34	57	35	0
1	4	15	"PFM0828"	"M59497_4"	2280	22780	120	2388	2034	898	71	73	29	99	98	0	2122	1861	865	124	126	25	97	96	0	1.160	1.130	1.122	1.202	2.184	1.103	0.842	120	500	4315	3700	0.214	2317	1998	1963	1737	0
1	5	15	"PFN0330"	"N134_61"	2470	22780	120	558	559	229	70	80	119	89	83	0	351	350	107	125	151	280	31	0	0	2.159	2.173	2.217	2.198	1.780	2.354	0.740	120	520	714	714	1.111	488	226	489	225	0
1	6	15	"PFN0332"	"N134_67"	2650	22780	120	2665	2364	1003	69	72	16	100	100	0	1200	1096	505	122	125	25	95	94	0	2.408	2.356	2.425	2.624	2.141	2.363	0.831	120	493	3674	3269	1.268	2596	1078	2295	974	0
1	7	15	"PFN0334"	"N134_74"	2850	22780	110	363	337	117	67	69	18	98	96	0	531	506	141	120	132	159	88	70	0	0.720	0.699	0.695	0.653	1.624	0.649	0.777	80	515	707	656	-0.474	296	411	270	386	0
1	8	15	"PFN0336"	"N134_76"	3040	22780	120	1700	1551	606	67	68	15	100	100	0	891	827	318	120	127	74	95	90	0	2.118	2.099	2.085	2.168	1.854	2.149	0.844	120	567	2404	2191	1.083	1633	771	1484	707	0
1	9	15	"PFN0338"	"N134_78"	3220	22780	110	142	143	46	71	80	103	21	0	0	591	571	179	126	146	131	91	86	0	0.153	0.162	0.159	0.154	2.463	0.156	0.657	80	484	536	517	-2.711	71	465	72	445	0
1	10	15	"PFN0342"	"N134_83"	3400	22780	110	2713	2499	827	79	119	277	100	96	0	2255	2106	652	130	211	504	97	88	0	1.240	1.225	1.202	1.221	1.575	1.211	0.841	80	526	4759	4396	0.310	2634	2125	2420	1976	0
1	11	15	"PFN0360"	"N135_22"	3600	22780	110	916	836	330	78	110	260	85	76	0	409	402	119	125	169	297	45	1	0	2.951	2.736	2.932	2.679	1.863	2.843	0.749	80	520	1122	1035	1.561	838	284	758	277	0
1	12	15	"PFN0363"	"N135_27"	3790	22780	110	274	259	97	69	74	43	88	82	0	399	393	122	117	126	53	96	88	0	0.727	0.688	0.680	0.633	2.244	0.631	0.723	80	538	487	466	-0.460	205	282	190	276	0
1	13	15	"PFN0365"	"N135_7"	3990	22780	110	172	169	58	63	67	27	88	81	0	673	656	214	115	133	167	95	81	0	0.195	0.196	0.199	0.195	1.980	0.177	0.693	80	496	667	647	-2.356	109	558	106	541	0
1	14	15	"PFN0367"	"N135_9"	4160	22780	110	629	568	201	63	65	16	100	100	0	651	626	206	115	125	65	96	91	0	1.056	0.988	0.988	1.018	1.597	0.992	0.795	80	480	1102	1016	0.079	566	536	505	511	0
1	15	15	"PFN0369"	"N136_13"	4360	22780	110	195	197	67	61	63	17	97	95	0	1165	1151	374	114	134	149	98	97	0	0.127	0.131	0.123	0.121	1.600	0.117	0.721	80	503	1185	1173	-2.971	134	1051	136	1037	0
1	16	15	"PFN0371"	"N136_16"	4560	22790	120	103	106	35	62	64	15	77	63	0	276	271	87	115	129	140	60	6	0	0.255	0.282	0.277	0.274	2.323	0.244	0.471	120	528	202	200	-1.973	41	161	44	156	0
1	17	15	"PFN0390"	"N137_31"	4740	22780	110	1172	1046	367	66	71	51	100	100	0	886	839	288	120	131	85	97	93	0	1.444	1.363	1.342	1.427	1.826	1.356	0.838	80	493	1872	1699	0.530	1106	766	980	719	0
1	18	15	"PFN0393"	"N137_38"	4930	22790	110	101	101	24	73	77	50	17	0	0	171	173	45	127	143	134	3	0	0	0.636	0.609	0.694	0.671	3.098	0.338	0.113	80	538	72	74	-0.652	28	44	28	46	0
1	19	15	"PFN0395"	"N137_4"	5120	22780	110	684	646	225	77	81	41	100	100	0	981	930	306	135	150	110	100	93	0	0.717	0.716	0.702	0.707	1.667	0.680	0.800	80	528	1453	1364	-0.479	607	846	569	795	0
1	20	15	"PFN0398"	"N137_44"	5320	22780	110	292	293	78	77	81	41	100	97	0	883	883	236	133	151	108	100	100	0	0.287	0.288	0.292	0.284	1.468	0.261	0.776	80	500	965	966	-1.803	215	750	216	750	0
1	21	15	"PFN0400"	"N137_5"	5500	22780	110	842	767	304	77	82	47	100	97	0	861	814	287	136	149	90	96	91	0	1.055	1.018	1.089	1.013	1.755	0.986	0.800	80	444	1490	1368	0.077	765	725	690	678	0
1	22	15	"PFN0403"	"N137_53"	5700	22780	120	141	144	44	77	82	42	64	37	0	202	205	54	132	140	70	49	12	0	0.914	0.918	0.843	0.925	2.619	0.654	0.345	120	618	134	140	-0.129	64	70	67	73	0
1	1	16	"PFN0420"	"N138_29"	1710	22980	120	109	112	31	73	76	17	76	55	0	206	216	59	130	134	27	81	66	0	0.474	0.453	0.497	0.500	3.226	0.294	0.194	120	621	112	125	-1.078	36	76	39	86	0
1	2	16	"PFN0422"	"N138_30"	1900	22970	110	126	127	35	73	75	17	86	67	0	340	341	105	132	137	42	91	87	0	0.255	0.258	0.250	0.251	2.253	0.226	0.559	80	475	261	263	-1.973	53	208	54	209	0
1	3	16	"PFN0427"	"N138_36"	2090	22980	140	111	115	30	74	77	29	62	25	0	178	178	44	128	131	27	69	46	0	0.740	0.820	0.774	0.833	3.137	0.458	0.183	156	599	87	91	-0.434	37	50	41	50	0
1	4	16	"PFN0429"	"N138_39"	2280	22970	120	2023	1876	729	74	78	31	100	100	0	1408	1323	551	127	130	26	98	97	0	1.521	1.507	1.505	1.630	1.907	1.469	0.867	120	507	3230	2998	0.605	1949	1281	1802	1196	0
1	5	16	"PFN0431"	"N138_43"	2470	22980	120	439	422	166	73	76	18	100	99	0	1227	1187	537	127	130	23	98	98	0	0.333	0.329	0.335	0.336	1.747	0.302	0.864	120	492	1466	1409	-1.588	366	1100	349	1060	0
1	6	16	"PFN0435"	"N138_51"	2690	22950	150	81	84	18	69	72	17	37	11	0	135	138	29	123	126	23	34	11	0	1.000	1.000	0.793	0.714	3.566	0.229	0.035	156	709	24	30	0.000	12	12	15	15	-50
1	7	16	"PFN0839"	"N163_7"	2860	22980	80	169	189	83	65	68	15	98	92	0	228	251	96	120	122	21	98	80	0	0.963	0.947	0.892	0.921	2.127	0.859	0.586	52	296	212	255	-0.054	104	108	124	131	0
1	8	16	"PFN0843"	"N164_7"	3040	22970	110	1886	1743	593	69	73	28	100	100	0	1351	1314	385	122	128	67	100	98	0	1.478	1.404	1.435	1.386	1.469	1.418	0.882	80	520	3046	2866	0.564	1817	1229	1674	1192	0
1	9	16	"PFN0846"	"N165_14"	3230	22970	110	704	665	186	74	78	29	100	100	0	933	907	225	128	142	90	100	98	0	0.783	0.759	0.784	0.750	1.447	0.739	0.864	80	538	1435	1370	-0.354	630	805	591	779	0
1	10	16	"PFN0848"	"N165_16"	3420	22970	110	40865	37219	11432	84	118	279	100	100	0	16839	15694	4565	136	217	776	100	100	0	2.442	2.387	2.374	2.367	1.341	2.442	0.905	80	524	57484	52693	1.288	40781	16703	37135	15558	0
1	11	16	"PFN0852"	"N165_8"	3610	22970	110	192	197	65	77	97	198	8	0	0	410	391	122	125	178	719	0	0	0	0.404	0.451	0.429	0.418	1.836	0.383	0.616	80	538	400	386	-1.309	115	285	120	266	0
1	12	16	"PFN0854"	"N166_2"	3800	22970	110	100	103	30	66	69	24	65	26	0	158	164	45	115	122	44	48	17	0	0.791	0.755	0.707	0.698	4.087	0.501	0.096	80	464	77	86	-0.339	34	43	37	49	0
1	13	16	"PFN0877"	"N168_9"	3970	22980	150	70	73	17	63	66	22	20	5	0	116	119	26	112	118	38	11	1	0	1.750	1.429	0.655	0.583	4.272	0.013	0.000	156	661	11	17	0.807	7	4	10	7	-50
1	14	16	"PFN0881"	"N169_15"	4170	22970	150	68	70	15	61	63	14	32	10	0	114	123	84	112	120	53	4	1	0	3.500	0.818	0.688	0.676	3.978	0.021	0.007	156	696	9	20	1.807	7	2	9	11	-50
1	15	16	"PFN0884"	"N169_20"	4370	22960	120	167	166	66	61	63	15	94	85	0	150	157	47	113	126	130	5	0	0	2.865	2.386	2.451	2.296	2.675	2.329	0.287	120	614	143	149	1.518	106	37	105	44	0
1	16	16	"PFN0889"	"N170_4"	4580	22970	110	411	427	181	64	66	14	100	98	0	254	261	90	116	117	20	91	87	0	2.514	2.503	2.484	2.456	1.963	2.699	0.657	80	457	485	508	1.330	347	138	363	145	0
1	17	16	"PFN0891"	"N171_3"	4750	22980	120	351	332	107	70	74	48	93	87	0	500	501	169	122	132	74	94	88	0	0.743	0.691	0.696	0.718	1.935	0.645	0.767	120	579	659	641	-0.428	281	378	262	379	0
1	18	16	"PFN0895"	"N173_3"	4930	22980	110	109	114	42	76	80	25	58	25	0	193	198	79	131	138	44	57	36	0	0.532	0.567	0.556	0.506	2.763	0.414	0.266	80	446	95	105	-0.910	33	62	38	67	0
1	19	16	"PFN0917"	"N177_5"	5110	23000	150	102	311	1463	76	83	42	28	11	0	172	418	2298	132	146	102	23	10	0	0.650	0.822	0.549	0.587	3.780	0.334	0.343	156	684	66	521	-0.621	26	40	235	286	-50
1	20	16	"PFN0923"	"N181_1"	5320	22980	120	1764	1673	659	74	76	20	100	100	0	1385	1299	501	127	133	34	97	97	0	1.343	1.364	1.378	1.426	2.297	1.387	0.830	120	570	2948	2771	0.426	1690	1258	1599	1172	0
1	21	16	"PFN0925"	"N181_11"	5510	22980	120	3734	3408	1291	80	84	44	100	100	0	2332	2186	722	132	142	74	99	99	0	1.661	1.620	1.728	1.561	1.881	1.716	0.830	120	555	5854	5382	0.732	3654	2200	3328	2054	0
1	22	16	"PFN0928"	"N181_17"	5700	22980	120	7957	6983	2876	84	87	25	100	100	0	4487	4045	1593	141	146	39	100	100	0	1.812	1.767	1.769	1.698	2.209	1.867	0.827	120	568	12219	10803	0.857	7873	4346	6899	3904	0
1	1	17	"PFN0931"	"N181_21"	1710	23170	110	149	152	41	72	74	16	96	85	0	411	412	127	128	131	27	98	95	0	0.272	0.282	0.320	0.280	2.091	0.214	0.496	80	506	360	364	-1.878	77	283	80	284	0
1	2	17	"PFN0933"	"N181_25"	1900	23170	120	107	111	29	72	74	16	76	56	0	196	196	51	130	133	27	75	56	0	0.530	0.591	0.541	0.550	3.344	0.341	0.210	120	522	101	105	-0.915	35	66	39	66	0
1	3	17	"PFN0958"	"N187_1"	2060	23160	150	80	83	19	72	75	19	28	7	0	133	136	30	128	132	28	24	6	0	1.600	1.375	0.567	0.582	3.781	0.161	0.015	156	677	13	19	0.678	8	5	11	8	-50
1	4	17	"PFN0960"	"N187_5"	2280	23170	110	1358	1244	379	74	77	20	100	100	0	977	939	260	128	132	28	100	100	0	1.512	1.443	1.478	1.443	1.582	1.404	0.816	80	486	2133	1981	0.597	1284	849	1170	811	0
1	5	17	"PFN0964"	"N189_3"	2460	23150	150	79	83	21	72	74	17	33	10	0	136	143	34	126	130	27	33	14	0	0.700	0.647	0.596	0.652	3.813	0.139	0.030	156	691	17	28	-0.515	7	10	11	17	-50
1	6	17	"PFN0966"	"N189_6"	2660	23170	120	1351	1261	528	69	71	16	100	99	0	1586	1422	619	123	126	24	97	96	0	0.876	0.918	0.896	0.950	2.545	0.871	0.779	120	534	2745	2491	-0.191	1282	1463	1192	1299	0
1	7	17	"PFN0969"	"N197_2"	2850	23160	110	4012	3669	1243	67	72	41	100	100	0	3202	2850	1166	122	141	226	98	95	0	1.281	1.320	1.273	1.432	1.946	1.242	0.821	80	521	7025	6330	0.357	3945	3080	3602	2728	0
1	8	17	"PFN0979"	"N243_1"	3040	23170	110	271	266	80	66	70	40	97	90	0	685	661	172	120	138	223	95	75	0	0.363	0.370	0.361	0.356	1.725	0.328	0.739	80	538	770	741	-1.463	205	565	200	541	0
1	9	17	"PFF1893"	"F8058_1"	3230	23170	100	188	227	144	67	68	14	100	98	0	228	287	178	121	123	21	96	85	0	1.131	0.964	1.044	1.064	1.969	0.842	0.685	80	452	228	326	0.177	121	107	160	166	0
1	10	17	"PFB0086"	"B312"	3420	23170	120	14209	12254	5762	75	93	188	100	99	0	9474	8479	3958	127	172	688	92	90	0	1.512	1.458	1.518	1.571	2.656	1.502	0.839	120	586	23481	20531	0.597	14134	9347	12179	8352	0
1	11	17	"PFB0247"	"B619"	3610	23170	110	134	140	50	73	76	19	85	67	0	177	174	55	121	124	26	72	51	0	1.089	1.264	0.993	1.102	3.000	1.079	0.271	80	492	117	120	0.123	61	56	67	53	0
1	12	17	"PFB0263"	"B648"	3810	23150	80	78	80	21	65	69	19	34	17	0	127	127	28	115	118	23	34	7	0	1.083	1.250	1.077	0.945	4.102	0.312	0.020	52	297	25	27	0.115	13	12	15	12	0
1	13	17	"PFB0272"	"B666"	3990	23170	120	96	100	29	62	64	17	77	49	0	163	171	46	111	114	21	82	60	0	0.654	0.633	0.611	0.612	3.310	0.469	0.264	120	470	86	98	-0.613	34	52	38	60	0
1	14	17	"PFC0108"	"C322"	4180	23160	110	347	317	116	61	63	15	100	95	0	677	660	224	110	113	20	98	98	0	0.504	0.465	0.466	0.458	2.011	0.421	0.730	80	507	853	806	-0.987	286	567	256	550	0
1	15	17	"PFA0055"	"A14801_28"	4380	23180	80	169	165	57	61	63	12	96	88	0	247	271	110	114	115	19	98	92	0	0.812	0.662	0.666	0.687	1.950	0.551	0.676	52	304	241	261	-0.300	108	133	104	157	0
1	16	17	"PFA0082"	"A18792_10"	4560	23170	120	137	140	42	68	70	17	89	80	0	190	193	49	120	125	27	82	59	0	0.986	0.986	1.012	1.052	2.319	0.761	0.372	120	621	139	145	-0.021	69	70	72	73	0
1	17	17	"PFA0091"	"A18792_4"	4750	23180	90	359	341	175	73	75	17	94	92	0	728	660	293	125	131	30	94	92	0	0.474	0.501	0.576	0.495	2.526	0.460	0.617	52	329	889	803	-1.076	286	603	268	535	0
1	18	17	"PFA0097"	"A19747_2"	4930	23190	150	82	85	21	78	84	28	14	3	0	140	141	38	135	142	46	10	3	0	0.800	1.167	0.515	0.674	3.873	0.278	0.089	156	587	9	13	-0.322	4	5	7	6	-50
1	19	17	"PFA0173"	"A4732_13"	5120	23160	150	114	117	37	77	82	29	56	32	0	170	187	73	132	140	44	44	25	0	0.974	0.727	0.803	0.775	2.944	0.351	0.251	156	590	75	95	-0.038	37	38	40	55	-50
1	20	17	"PFA0219"	"A8784_10"	5330	23170	100	439	406	171	75	77	18	100	98	0	477	474	165	126	131	27	97	97	0	1.037	0.951	0.952	0.900	1.932	0.961	0.709	80	454	715	679	0.052	364	351	331	348	0
1	21	17	"PFM0561"	"M44175_1"	5520	23170	110	4124	3684	1310	79	82	21	100	100	0	2596	2413	661	132	136	28	100	100	0	1.642	1.580	1.681	1.518	1.504	1.701	0.824	80	476	6509	5886	0.715	4045	2464	3605	2281	0
1	22	17	"PFM0639"	"M46861_1"	5710	23160	120	146	157	49	83	86	26	80	57	0	211	250	138	140	145	32	69	55	0	0.887	0.673	0.936	0.803	3.131	0.287	0.249	120	581	134	184	-0.172	63	71	74	110	0
1	1	18	"PFM0668"	"M48963_5"	1710	23360	120	193	187	60	68	70	15	95	89	0	823	796	309	123	126	24	100	100	0	0.179	0.177	0.176	0.173	2.018	0.155	0.730	120	636	825	792	-2.485	125	700	119	673	0
1	2	18	"PFM0751"	"M55156_1"	1890	23360	90	87	87	22	70	72	17	46	21	0	175	172	40	126	131	26	71	46	0	0.347	0.370	0.520	0.523	1.969	0.224	0.129	52	369	66	63	-1.527	17	49	17	46	0
1	3	18	"PFM0789"	"M57163_1"	2100	23360	100	231	228	77	72	74	17	98	93	0	439	438	142	130	134	27	98	97	0	0.515	0.506	0.516	0.490	2.321	0.444	0.609	80	461	468	464	-0.959	159	309	156	308	0
1	4	18	"PFM0887"	"M8047_1"	2280	23360	110	346	342	106	73	76	17	100	96	0	1284	1242	372	132	137	32	100	100	0	0.237	0.242	0.238	0.229	1.611	0.217	0.801	80	499	1425	1379	-2.077	273	1152	269	1110	0
1	5	18	"PFD0324"	"D37405_1"	2470	23360	100	126	129	32	71	73	15	93	78	0	218	216	59	127	131	30	83	76	0	0.604	0.652	0.569	0.608	1.942	0.457	0.416	80	446	146	147	-0.726	55	91	58	89	0
1	6	18	"PFD0374"	"D42243_5"	2670	23360	150	88	91	23	70	73	16	51	31	0	146	149	35	125	129	27	41	16	0	0.857	0.875	0.724	0.688	3.935	0.283	0.074	156	692	39	45	-0.222	18	21	21	24	-50
1	7	18	"PFD0381"	"D42873_1"	2860	23360	100	128	130	38	69	74	37	72	36	0	167	171	34	124	139	205	0	0	0	1.372	1.298	1.353	1.385	3.516	1.243	0.145	80	443	102	108	0.456	59	43	61	47	0
1	8	18	"PFD0391"	"D42954_8"	3050	23360	100	251	241	94	66	67	14	92	92	0	279	275	98	120	125	23	88	78	0	1.164	1.129	1.058	1.184	2.823	1.105	0.494	80	448	344	330	0.218	185	159	175	155	0
1	9	18	"PFD0408"	"D47995_1"	3240	23360	120	1393	1181	514	68	69	16	100	98	0	2336	2029	789	121	123	21	99	99	0	0.598	0.583	0.586	0.539	1.748	0.578	0.883	120	567	3540	3021	-0.741	1325	2215	1113	1908	0
1	10	18	"PFD0468"	"D53677_9"	3430	23360	110	88	89	24	68	72	18	53	21	0	152	162	46	122	125	23	62	40	0	0.667	0.525	0.512	0.583	3.884	0.258	0.102	80	397	50	61	-0.585	20	30	21	40	0
1	11	18	"IMX067I"	"Y_IMX067I"	3600	23350	150	66	69	16	67	69	17	19	4	0	116	124	34	117	121	23	24	7	0	1.000	0.286	0.588	0.630	3.717	0.041	0.002	156	687	-2	9	0.000	-1	-1	2	7	-50
1	12	18	"IOX204I"	"Y_IOX204I"	3810	23330	150	65	68	16	65	68	16	17	4	0	114	116	22	115	119	23	12	4	0	0.000	3.000	0.764	0.747	4.103	0.183	0.015	156	650	-1	4	Error	0	-1	3	1	-50
1	13	18	"IDX437I"	"Y_IDX437I"	3980	23350	150	68	71	17	64	67	16	21	7	0	111	117	24	114	118	22	19	6	0	-1.333	2.333	0.608	0.605	3.539	0.073	0.003	156	607	1	10	Error	4	-3	7	3	-50
1	14	18	"ILX005I"	"Y_ILX005I"	4180	23380	150	70	74	15	65	68	17	26	5	0	129	132	29	117	125	88	1	0	0	0.417	0.600	0.500	0.478	3.380	0.267	0.080	156	776	17	24	-1.263	5	12	9	15	-50
1	15	18	"Z_1_10"	"Z_1_10"	4390	23340	110	84	91	36	67	71	19	42	22	0	196	251	181	122	125	27	71	56	0	0.230	0.186	0.244	0.288	3.531	0.138	0.352	80	538	91	153	-2.122	17	74	24	129	0
1	16	18	"Z_1_30"	"Z_1_30"	4580	23370	100	102	116	104	80	84	23	47	22	0	190	230	141	136	143	39	57	37	0	0.407	0.383	0.481	0.534	3.318	0.207	0.013	80	392	76	130	-1.295	22	54	36	94	0
1	17	18	"Z_2_70"	"Z_2_70"	4750	23350	130	5529	5169	1947	87	90	21	100	100	0	13686	12821	4685	149	156	42	100	100	0	0.402	0.401	0.397	0.391	1.575	0.356	0.833	120	536	18979	17754	-1.315	5442	13537	5082	12672	0
1	18	18	"Z_2_90"	"Z_2_90"	4950	23360	120	7539	6695	2953	88	90	22	100	100	0	19995	17433	7220	149	156	37	100	100	0	0.375	0.382	0.391	0.371	2.375	0.362	0.834	120	467	27297	23891	-1.413	7451	19846	6607	17284	0
1	19	18	"Z_3_10"	"Z_3_10"	5140	23360	120	149	151	41	84	88	26	84	64	0	314	303	80	145	160	68	85	60	0	0.385	0.424	0.441	0.446	2.548	0.293	0.368	120	499	234	225	-1.379	65	169	67	158	0
1	20	18	"Z_3_30"	"Z_3_30"	5320	23370	120	105	113	39	79	82	21	55	33	0	202	215	82	138	146	37	60	42	0	0.406	0.442	0.462	0.556	4.198	0.253	0.170	120	540	90	111	-1.300	26	64	34	77	0
1	21	18	"Z_3_50"	"Z_3_50"	5520	23360	120	1307	1158	502	76	78	19	100	99	0	1110	1036	448	133	138	29	99	98	0	1.260	1.198	1.194	1.181	2.397	1.204	0.815	120	577	2208	1985	0.333	1231	977	1082	903	0
1	22	18	"Z_3_70"	"Z_3_70"	5710	23350	110	3073	2681	1060	75	79	24	100	100	0	2480	2252	819	128	137	76	100	98	0	1.275	1.227	1.235	1.198	1.808	1.222	0.828	80	525	5350	4730	0.350	2998	2352	2606	2124	0
1	1	19	"Z_5_10"	"Z_5_10"	1720	23570	150	78	79	22	68	70	15	35	9	0	131	132	32	124	127	25	25	12	0	1.429	1.375	0.625	0.581	3.569	0.080	0.005	156	789	17	19	0.515	10	7	11	8	-50
1	2	19	"Z_5_30"	"Z_5_30"	1910	23550	120	130	131	34	68	71	16	91	83	0	173	176	43	128	131	25	70	47	0	1.378	1.313	1.265	1.265	2.478	0.895	0.217	120	519	107	111	0.462	62	45	63	48	0
1	3	19	"Z_5_50"	"Z_5_50"	2100	23550	120	5778	5214	2323	77	78	19	100	100	0	8229	7640	3380	134	139	30	100	100	0	0.704	0.684	0.673	0.660	1.808	0.673	0.908	120	520	13796	12643	-0.506	5701	8095	5137	7506	0
1	4	19	"Z_5_70"	"Z_5_70"	2290	23550	120	12341	10558	4597	81	83	21	100	100	0	17727	15552	6585	141	147	34	100	100	0	0.697	0.680	0.714	0.682	1.788	0.669	0.855	120	540	29846	25888	-0.520	12260	17586	10477	15411	0
1	5	19	"Z_5_90"	"Z_5_90"	2480	23540	110	19812	17482	6806	81	103	287	100	100	0	28432	23617	10486	146	249	1393	98	95	0	0.698	0.741	0.732	0.786	1.898	0.693	0.847	80	449	48017	40872	-0.520	19731	28286	17401	23471	0
1	6	19	"Z_6_10"	"Z_6_10"	2660	23560	150	90	93	24	74	90	238	0	0	0	151	155	38	131	204	1152	0	0	0	0.800	0.792	0.630	0.609	3.491	0.198	0.910	156	658	36	43	-0.322	16	20	19	24	-50
1	7	19	"Z_7_50"	"Z_7_50"	2860	23540	110	424	402	146	70	72	19	100	96	0	726	693	242	125	133	49	97	95	0	0.589	0.585	0.586	0.579	1.664	0.558	0.841	80	488	955	900	-0.764	354	601	332	568	0
1	8	19	"Z_7_70"	"Z_7_70"	3050	23540	110	931	850	331	71	74	21	100	100	0	1555	1463	469	126	135	70	98	97	0	0.602	0.583	0.607	0.570	1.530	0.578	0.889	80	512	2289	2116	-0.733	860	1429	779	1337	0
1	9	19	"Z_7_90"	"Z_7_90"	3240	23540	110	1618	1440	550	73	76	22	100	100	0	2637	2420	752	126	138	99	100	100	0	0.615	0.596	0.620	0.577	1.463	0.593	0.867	80	496	4056	3661	-0.701	1545	2511	1367	2294	0
1	10	19	"Z_8_10"	"Z_8_10"	3430	23550	150	72	75	17	69	73	19	21	3	0	131	134	31	124	132	73	3	0	0	0.429	0.600	0.500	0.582	5.036	0.103	0.166	156	690	10	16	-1.222	3	7	6	10	-50
1	11	19	"Z_8_30"	"Z_8_30"	3630	23560	110	92	96	23	66	68	15	68	43	0	163	163	33	121	125	24	73	45	0	0.619	0.714	0.725	0.602	2.738	0.306	0.099	80	452	68	72	-0.692	26	42	30	42	0
1	12	19	"Z_8_50"	"Z_8_50"	3810	23540	110	14445	12785	3905	68	71	39	100	100	0	32656	29478	8196	121	156	641	100	100	0	0.442	0.433	0.445	0.427	1.370	0.423	0.904	80	501	46912	42074	-1.178	14377	32535	12717	29357	0
1	13	19	"PFA32032"	"oPFA32032"	3990	23550	100	109	112	25	71	75	41	43	8	0	172	177	43	122	162	681	0	0	0	0.760	0.745	0.677	0.744	3.073	0.476	0.184	80	443	88	96	-0.396	38	50	41	55	0
1	14	19	"PFC0775"	"oPFC0775"	4190	23540	110	440	411	141	72	76	26	97	95	0	2722	2454	870	128	143	139	100	96	0	0.142	0.146	0.146	0.143	1.636	0.133	0.830	80	482	2962	2665	-2.817	368	2594	339	2326	0
1	15	19	"PFI17647"	"oPFI17647"	4400	23580	90	110	113	43	78	83	29	51	21	0	214	248	145	134	146	106	36	15	0	0.400	0.307	0.409	0.361	2.491	0.184	0.435	52	335	112	149	-1.322	32	80	35	114	0
1	16	19	"PFF72435"	"oPFF72435"	4570	23540	120	348	338	94	83	87	21	100	99	0	472	487	151	141	147	36	95	95	0	0.801	0.737	0.711	0.740	1.983	0.666	0.665	120	516	596	601	-0.321	265	331	255	346	0
1	17	19	"PFL0040"	"oPFL0040"	4750	23540	120	2676	2553	1063	88	90	23	100	100	0	2423	2338	967	152	157	38	99	98	0	1.140	1.128	1.097	1.137	1.900	1.099	0.862	120	513	4859	4651	0.189	2588	2271	2465	2186	0
1	18	19	"PFL0041"	"oPFL0041"	4940	23540	110	661	645	258	86	94	70	93	90	0	2815	2675	946	150	197	397	95	91	0	0.216	0.221	0.225	0.207	1.548	0.212	0.868	80	431	3240	3084	-2.213	575	2665	559	2525	0
1	19	19	"PFI17649"	"oPFI17649"	5120	23570	150	83	88	28	86	94	60	3	1	0	152	181	110	150	192	329	3	0	0	-1.500	0.065	0.639	0.545	3.331	0.157	0.705	156	646	-1	33	Error	-3	2	2	31	-50
1	20	19	"PFJ12790"	"oPFJ12790"	5330	23550	110	284	293	111	80	86	24	98	96	0	694	726	347	144	159	65	100	96	0	0.371	0.366	0.386	0.372	1.531	0.308	0.738	80	487	754	795	-1.431	204	550	213	582	0
1	21	19	"PFJ12792"	"oPFJ12792"	5530	23550	110	200	198	51	77	81	21	97	96	0	843	824	206	138	147	49	100	100	0	0.174	0.176	0.182	0.169	1.570	0.160	0.737	80	424	828	807	-2.519	123	705	121	686	0
1	22	19	"PFK12895"	"oPFK12895"	5690	23570	150	82	84	18	71	74	20	32	8	0	143	149	40	124	132	64	14	1	0	0.579	0.520	0.417	0.482	3.606	0.203	0.048	156	785	30	38	-0.788	11	19	13	25	-50
1	1	20	"PFF72440"	"oPFF72440"	1720	23740	120	3145	2925	1109	70	72	16	100	100	0	6722	5870	2696	129	132	27	99	99	0	0.466	0.497	0.489	0.563	2.422	0.442	0.816	120	547	9668	8596	-1.100	3075	6593	2855	5741	0
1	2	20	"PFH0004"	"oPFH0004"	1910	23740	120	2141	1980	739	72	73	15	100	100	0	1604	1466	625	129	132	26	99	98	0	1.403	1.427	1.386	1.558	2.085	1.379	0.828	120	525	3544	3245	0.488	2069	1475	1908	1337	0
1	3	20	"PFD66983"	"oPFD66983"	2110	23740	120	205	201	76	72	75	17	92	85	0	205	206	55	131	135	27	79	60	0	1.797	1.720	1.541	1.797	2.561	1.722	0.430	120	501	207	204	0.846	133	74	129	75	0
1	4	20	"PFBL B0087"	"oPFBLOB0087"	2290	23750	150	89	93	26	73	77	20	40	15	0	166	172	44	133	139	29	51	32	0	0.485	0.513	0.516	0.550	3.730	0.252	0.074	156	655	49	59	-1.044	16	33	20	39	-50
1	5	20	"PFBL B0089"	"oPFBLOB0089"	2480	23740	120	200	191	61	73	94	266	0	0	0	283	275	79	133	224	1286	0	0	0	0.847	0.831	0.846	0.818	2.167	0.744	0.558	120	528	277	260	-0.240	127	150	118	142	0
1	6	20	"PFL0045"	"oPFL0045"	2670	23740	120	6401	5942	2759	71	74	19	100	100	0	4383	4055	1933	126	130	28	99	99	0	1.487	1.494	1.470	1.472	2.147	1.504	0.829	120	548	10587	9800	0.572	6330	4257	5871	3929	0
1	7	20	"PFF72441"	"oPFF72441"	2870	23710	80	90	94	22	70	73	19	51	23	0	150	150	40	122	130	45	32	7	0	0.714	0.857	0.711	0.699	4.197	0.500	0.144	52	315	48	52	-0.485	20	28	24	28	0
1	8	20	"PFBL B0090"	"oPFBLOB0090"	3050	23740	120	1639	1523	673	71	74	20	99	99	0	1336	1327	538	127	133	54	99	99	0	1.297	1.210	1.242	1.135	1.906	1.216	0.844	120	632	2777	2652	0.375	1568	1209	1452	1200	0
1	9	20	"PFD66986"	"oPFD66986"	3260	23760	90	104	103	22	77	79	20	55	28	0	188	198	56	134	138	28	73	48	0	0.500	0.406	0.461	0.406	3.590	0.256	0.128	52	349	81	90	-1.000	27	54	26	64	0
1	10	20	"PFL0049"	"oPFL0049"	3430	23750	150	74	79	20	76	79	21	15	3	0	139	139	31	129	137	73	1	0	0	-0.200	0.300	0.633	0.667	4.621	0.148	0.012	156	697	8	13	Error	-2	10	3	10	-50
1	11	20	"PFK12897"	"oPFK12897"	3650	23740	150	76	91	137	71	75	33	10	3	0	129	138	44	127	136	89	1	1	0	2.500	1.818	0.766	0.761	3.118	93.732	0.000	156	679	7	31	1.322	5	2	20	11	-50
1	12	20	"PFF72442"	"oPFF72442"	3810	23730	110	2118	1854	661	70	77	54	100	100	0	1747	1598	542	127	171	691	88	65	0	1.264	1.213	1.195	1.203	1.515	1.193	0.854	80	440	3668	3255	0.338	2048	1620	1784	1471	0
1	13	20	"PFF72443"	"oPFF72443"	4000	23740	120	1031	957	424	78	80	35	97	95	0	1641	1464	646	133	142	98	97	95	0	0.632	0.660	0.667	0.664	2.360	0.623	0.822	120	556	2461	2210	-0.662	953	1508	879	1331	0
1	14	20	"PFBL B0094"	"oPFBLOB0094"	4190	23740	120	6397	6041	2506	83	86	21	100	100	0	6805	6152	2565	139	150	108	100	97	0	0.947	0.991	1.005	1.007	2.255	0.986	0.804	120	522	12980	11971	-0.078	6314	6666	5958	6013	0
1	15	20	"PFH0026"	"oPFH0026"	4360	23730	120	384	358	111	82	86	28	100	95	0	329	322	102	139	150	89	79	53	0	1.589	1.508	1.490	1.648	2.234	1.407	0.588	120	515	492	459	0.669	302	190	276	183	0
1	16	20	"PFD67003"	"oPFD67003"	4550	23730	110	334	316	107	83	86	22	98	96	0	1415	1376	397	143	149	59	100	100	0	0.197	0.189	0.180	0.172	1.744	0.173	0.790	80	494	1523	1466	-2.341	251	1272	233	1233	0
1	17	20	"PFM60515"	"oPFM60515"	4750	23740	130	117	140	116	83	87	22	63	38	0	215	287	427	139	148	58	64	28	0	0.447	0.385	0.429	0.491	3.357	0.233	0.613	120	648	110	205	-1.160	34	76	57	148	0
1	18	20	"PFL0099"	"oPFL0099"	4940	23740	120	6212	5559	2304	83	90	65	100	100	0	9032	8225	3429	142	182	364	97	96	0	0.689	0.677	0.676	0.673	2.507	0.646	0.799	120	514	15019	13559	-0.537	6129	8890	5476	8083	0
1	19	20	"PFJ12808"	"oPFJ12808"	5130	23740	120	1042	989	408	82	86	20	100	100	0	861	870	402	142	149	37	95	92	0	1.335	1.246	1.317	1.321	2.396	1.188	0.750	120	429	1679	1635	0.417	960	719	907	728	0
1	20	20	"PFBL B0145"	"oPFBLOB0145"	5320	23740	120	897	867	347	83	87	22	100	100	0	991	980	407	143	154	49	94	92	0	0.960	0.937	0.958	1.054	2.887	0.898	0.766	120	548	1662	1621	-0.059	814	848	784	837	0
1	21	20	"PFBL B0149"	"oPFBLOB0149"	5520	23740	130	353	345	87	84	86	21	100	97	0	593	590	139	144	151	39	100	100	0	0.599	0.585	0.593	0.568	1.570	0.552	0.776	120	516	718	707	-0.739	269	449	261	446	0
1	22	20	"PFI17700"	"oPFI17700"	5710	23740	120	847	775	325	74	78	19	100	99	0	1564	1491	612	131	135	27	99	97	0	0.539	0.515	0.529	0.514	2.039	0.491	0.836	120	487	2206	2061	-0.890	773	1433	701	1360	0
1	1	21	"PFI17702"	"oPFI17702"	1710	23930	110	4392	4351	1531	69	73	35	100	100	0	3098	3000	1051	124	141	204	98	97	0	1.454	1.489	1.433	1.515	1.738	1.468	0.870	80	549	7297	7158	0.540	4323	2974	4282	2876	0
1	2	21	"PFG0046"	"oPFG0046"	1910	23930	110	183	188	56	68	72	35	91	82	0	768	739	260	124	138	182	92	78	0	0.179	0.195	0.191	0.193	1.825	0.176	0.703	80	500	759	735	-2.485	115	644	120	615	0
1	3	21	"PFBL B0151"	"oPFBLOB0151"	2090	23930	110	1050	1026	365	65	67	17	100	100	0	1325	1291	453	124	135	100	98	97	0	0.820	0.823	0.832	0.842	1.742	0.770	0.820	80	454	2186	2128	-0.286	985	1201	961	1167	0
1	4	21	"PFG0047"	"oPFG0047"	2280	23940	110	139	145	40	63	66	16	97	87	0	450	455	133	119	131	101	93	86	0	0.230	0.244	0.235	0.234	1.879	0.203	0.613	80	429	407	418	-2.123	76	331	82	336	0
1	5	21	"PFD67004"	"oPFD67004"	2470	23930	110	1125	1039	389	63	67	30	100	100	0	1122	1031	371	121	131	107	97	92	0	1.061	1.073	1.076	1.101	1.635	1.072	0.832	80	465	2063	1886	0.085	1062	1001	976	910	0
1	6	21	"PFL0107"	"oPFL0107"	2660	23940	110	228	222	67	67	70	29	98	91	0	658	632	214	121	130	103	96	91	0	0.300	0.303	0.315	0.303	1.858	0.253	0.696	80	502	698	666	-1.738	161	537	155	511	0
1	7	21	"PFM60519"	"oPFM60519"	2860	23930	110	3983	3632	1331	67	70	17	100	100	0	2340	2144	856	122	126	28	100	100	0	1.766	1.763	1.736	1.856	1.863	1.775	0.800	80	505	6134	5587	0.820	3916	2218	3565	2022	0
1	8	21	"PFI17707"	"oPFI17707"	3050	23940	120	1786	1679	808	69	71	16	100	100	0	1397	1337	536	125	128	27	99	99	0	1.350	1.328	1.311	1.230	2.261	1.413	0.810	120	501	2989	2822	0.433	1717	1272	1610	1212	0
1	9	21	"PFBL B0154"	"oPFBLOB0154"	3240	23940	120	18231	16304	7496	77	79	19	100	100	0	17001	15432	6346	134	138	31	100	100	0	1.076	1.061	1.075	0.997	2.127	1.092	0.861	120	513	35021	31525	0.106	18154	16867	16227	15298	0
1	10	21	"PFM60520"	"oPFM60520"	3420	23930	110	764	706	277	83	86	25	98	97	0	846	799	276	137	149	76	95	93	0	0.961	0.941	0.960	0.907	1.873	0.895	0.774	80	467	1390	1285	-0.058	681	709	623	662	0
1	11	21	"PFBL B0158"	"oPFBLOB0158"	3620	23930	110	3659	3445	1223	80	83	23	100	100	0	2826	2693	865	132	145	95	100	100	0	1.329	1.314	1.324	1.298	1.465	1.322	0.846	80	493	6273	5926	0.410	3579	2694	3365	2561	0
1	12	21	"PFI17709"	"oPFI17709"	3800	23930	110	7275	6550	2472	76	87	122	100	100	0	5027	4576	1648	130	166	380	100	100	0	1.470	1.456	1.444	1.462	1.583	1.491	0.841	80	529	12096	10920	0.556	7199	4897	6474	4446	0
1	13	21	"PFG0048"	"oPFG0048"	4000	23940	120	19186	16993	7877	82	92	116	100	99	0	11124	10280	4125	133	161	352	97	97	0	1.738	1.667	1.698	1.541	2.114	1.780	0.859	120	589	30095	27058	0.798	19104	10991	16911	10147	0
1	14	21	"PFM60526"	"oPFM60526"	4190	23930	110	3425	3128	1072	87	91	22	100	100	0	2914	2706	824	141	148	39	100	100	0	1.204	1.186	1.206	1.167	1.448	1.204	0.857	80	491	6111	5606	0.268	3338	2773	3041	2565	0
1	15	21	"PFM60528"	"oPFM60528"	4370	23930	110	2311	2103	652	85	88	27	100	100	0	1477	1350	390	140	153	84	100	100	0	1.665	1.668	1.681	1.662	1.459	1.672	0.873	80	519	3563	3228	0.735	2226	1337	2018	1210	0
1	16	21	"PFL0111"	"oPFL0111"	4570	23940	120	303	296	102	83	88	28	95	90	0	521	508	171	139	152	94	90	82	0	0.576	0.577	0.550	0.565	1.887	0.526	0.692	120	553	602	582	-0.796	220	382	213	369	0
1	17	21	"E598_1c"	"E598_1c"	4740	23970	150	92	96	26	81	83	21	33	12	0	154	158	36	135	142	42	29	6	0	0.579	0.652	0.595	0.616	3.455	0.106	0.022	156	663	30	38	-0.788	11	19	15	23	-50
1	18	21	"E598_1e"	"E598_1e"	4940	23930	120	111	110	29	82	84	19	61	34	0	169	166	46	138	143	34	46	14	0	0.935	1.000	0.740	0.782	3.876	5.802	0.028	120	498	60	56	-0.096	29	31	28	28	0
1	19	21	"E598_1g"	"E598_1g"	5120	23930	150	81	82	22	80	84	20	17	4	0	134	139	34	138	146	35	15	3	0	-0.250	2.000	0.579	0.634	4.038	0.097	0.008	156	578	-3	3	Error	1	-4	2	1	-50
1	20	21	"E598_1i"	"E598_1i"	5320	23930	110	6223	6127	2382	82	90	79	100	100	0	2406	2294	911	138	158	152	98	97	0	2.708	2.804	2.831	2.885	1.832	2.901	0.840	80	412	8409	8201	1.437	6141	2268	6045	2156	0
1	21	21	"F48446_9a"	"F48446_9a"	5500	23930	150	88	90	25	83	90	71	1	0	0	136	144	37	137	152	135	0	0	0	-5.000	1.000	0.684	0.623	3.921	0.481	0.741	156	529	4	14	Error	5	-1	7	7	-50
1	22	21	"F48446_9c"	"F48446_9c"	5690	23930	150	83	86	23	78	81	19	26	10	0	136	136	31	133	138	27	21	6	0	1.667	2.667	0.714	0.611	3.675	0.239	0.022	156	701	8	11	0.737	5	3	8	3	-50
1	1	22	"I12861_2g"	"I12861_2g"	1710	24130	120	118	121	36	62	66	31	73	44	0	200	195	55	116	131	185	2	0	0	0.667	0.747	0.771	0.736	2.503	0.296	0.231	120	698	140	138	-0.585	56	84	59	79	0
1	2	22	"I12861_2i"	"I12861_2i"	1910	24130	120	215	211	70	63	66	16	95	91	0	314	309	97	118	122	26	95	88	0	0.776	0.775	0.794	0.760	2.003	0.702	0.690	120	552	348	339	-0.367	152	196	148	191	0
1	3	22	"J512_2a"	"J512_2a"	2070	24110	150	65	74	57	62	64	17	19	6	0	117	123	40	116	124	80	2	1	0	3.000	1.714	0.565	0.628	4.364	0.268	0.059	156	729	4	19	1.585	3	1	12	7	-50
1	4	22	"J512_2c"	"J512_2c"	2260	24110	150	72	74	18	60	62	15	42	19	0	118	122	25	114	121	78	0	0	0	3.000	1.750	0.879	0.809	3.421	0.186	0.025	156	743	16	22	1.585	12	4	14	8	-50
1	5	22	"J512_2e"	"J512_2e"	2450	24110	150	75	76	19	61	64	24	28	6	0	127	131	28	117	124	84	2	0	0	1.400	1.071	0.624	0.728	4.312	0.092	0.076	156	779	24	29	0.485	14	10	15	14	-50
1	6	22	"J512_2g"	"J512_2g"	2660	24130	150	78	82	20	62	65	24	38	8	0	139	139	34	117	124	79	4	0	0	0.727	0.909	0.623	0.664	3.369	0.198	0.033	156	877	38	42	-0.459	16	22	20	22	-50
1	7	22	"M40872_8a"	"M40872_8a"	2870	24110	150	77	77	18	64	66	14	46	19	0	127	130	30	120	122	23	26	10	0	1.857	1.300	0.739	0.867	4.490	0.069	0.004	156	740	20	23	0.893	13	7	13	10	-50
1	8	22	"M40872_8c"	"M40872_8c"	3040	24130	150	78	78	17	65	67	15	42	14	0	127	129	28	119	122	23	28	8	0	1.625	1.300	0.667	0.666	3.756	0.113	0.010	156	739	21	23	0.700	13	8	13	10	-50
1	9	22	"M40872_8e"	"M40872_8e"	3240	24130	150	73	74	14	67	71	19	18	3	0	120	122	26	121	126	28	12	3	0	-6.000	7.000	0.484	0.527	3.712	0.294	0.035	156	761	5	8	Error	6	-1	7	1	-50
1	10	22	"M40872_8g"	"M40872_8g"	3430	24150	150	86	91	28	74	77	23	35	14	0	138	150	49	126	135	61	16	5	0	1.000	0.708	0.719	0.729	3.371	0.319	0.103	156	846	24	41	0.000	12	12	17	24	-50
1	11	22	"M40872_8i"	"M40872_8i"	3620	24130	130	144	145	38	76	81	47	71	28	0	208	204	57	129	138	73	55	9	0	0.861	0.920	0.861	0.815	2.958	0.612	0.285	120	706	147	144	-0.216	68	79	69	75	0
1	12	22	"EMPTY"	"EMPTY"	3810	24120	90	195	235	117	70	73	17	98	94	0	260	289	134	122	126	27	90	80	0	0.906	0.988	1.077	1.113	2.669	0.915	0.494	52	394	263	332	-0.143	125	138	165	167	0
1	13	22	"EMPTY"	"EMPTY"	4000	24130	100	318	417	281	69	72	18	100	98	0	391	523	334	119	123	24	98	96	0	0.915	0.861	0.926	0.905	2.115	0.835	0.786	80	481	521	752	-0.127	249	272	348	404	0
1	14	22	"EMPTY"	"EMPTY"	4190	24130	100	268	346	214	69	73	18	100	95	0	306	406	253	122	125	26	93	87	0	1.082	0.975	1.035	1.059	2.293	0.890	0.763	80	502	383	561	0.113	199	184	277	284	0
1	15	22	"EMPTY"	"EMPTY"	4390	24130	100	384	445	263	71	74	19	97	96	0	472	541	297	128	134	36	93	88	0	0.910	0.906	0.855	1.014	2.665	0.879	0.743	80	504	657	787	-0.136	313	344	374	413	0
1	16	22	"EMPTY"	"EMPTY"	4580	24130	100	474	617	449	73	76	20	97	96	0	490	686	494	131	135	31	90	86	0	1.117	0.980	1.108	1.109	2.500	0.936	0.779	80	455	760	1099	0.160	401	359	544	555	0
1	17	22	"EMPTY"	"EMPTY"	4760	24130	100	283	293	136	77	79	19	96	93	0	344	374	144	131	135	28	96	91	0	0.967	0.889	0.884	0.852	2.326	0.883	0.698	80	404	419	459	-0.048	206	213	216	243	0
1	18	22	"EMPTY"	"EMPTY"	4950	24130	100	239	267	124	78	80	18	98	90	0	296	343	148	136	137	27	93	85	0	1.006	0.913	0.867	0.880	2.310	0.836	0.580	80	427	321	396	0.009	161	160	189	207	0
1	19	22	"EMPTY"	"EMPTY"	5120	24120	150	76	78	19	78	80	19	16	4	0	132	137	38	134	138	29	14	6	0	1.000	0.000	0.750	0.759	3.655	0.042	0.002	156	744	-4	3	0.000	-2	-2	0	3	-50
1	20	22	"EMPTY"	"EMPTY"	5310	24120	150	75	78	17	77	83	61	0	0	0	133	137	31	133	144	115	0	0	0	100000.000	0.250	0.781	0.696	2.951	0.142	0.070	156	734	-2	5	16.610	-2	0	1	4	-50
1	21	22	"EMPTY"	"EMPTY"	5500	24120	150	75	78	19	76	82	62	0	0	0	134	138	26	131	143	118	0	0	0	-0.333	0.286	1.000	0.903	3.840	0.120	0.007	156	696	2	9	Error	-1	3	2	7	-50
1	22	22	"EMPTY"	"EMPTY"	5690	24120	150	73	77	19	75	78	18	23	5	0	128	133	25	128	133	27	17	3	0	100000.000	0.400	1.118	0.957	3.192	0.103	0.007	156	889	-2	7	16.610	-2	0	2	5	-50
2	1	1	"PFA0116"	"A23157_2"	6320	20240	150	1344	1251	597	74	78	42	99	98	0	1425	1338	581	127	135	39	100	100	0	0.978	0.972	0.918	0.934	1.637	0.941	0.813	156	898	2568	2388	-0.031	1270	1298	1177	1211	0
2	2	1	"PFA0048"	"A14801_13"	6510	20250	150	3161	3254	1441	73	79	47	100	100	0	3120	3255	1460	123	129	34	100	100	0	1.030	1.016	1.051	1.022	1.493	0.981	0.833	156	677	6085	6313	0.043	3088	2997	3181	3132	0
2	3	1	"PFA0211"	"A8109_3"	6700	20250	140	2490	2341	1237	75	79	20	100	100	0	2708	2539	1307	123	130	35	100	99	0	0.934	0.938	0.936	0.943	1.699	0.916	0.799	156	625	5000	4682	-0.098	2415	2585	2266	2416	0
2	4	1	"PFA0021"	"A11962_3"	6890	20250	150	856	870	316	76	79	20	100	100	0	388	410	125	124	129	33	98	97	0	2.955	2.776	2.816	2.814	1.558	2.862	0.776	156	674	1044	1080	1.563	780	264	794	286	0
2	5	1	"PFA0164"	"A3310_6"	7090	20250	160	655	620	244	78	84	31	99	97	0	745	736	269	124	135	45	99	95	0	0.929	0.886	0.933	0.895	1.936	0.883	0.813	208	820	1198	1154	-0.106	577	621	542	612	0
2	6	1	"PFA0033"	"A13725_2"	7270	20250	150	512	481	163	80	90	35	96	94	0	676	661	219	130	144	53	98	96	0	0.791	0.755	0.742	0.718	1.623	0.692	0.818	156	702	978	932	-0.338	432	546	401	531	0
2	7	1	"PFB0041"	"B180"	7460	20250	150	2262	2250	974	83	89	32	100	100	0	1388	1439	541	136	142	40	100	100	0	1.740	1.663	1.623	1.594	1.534	1.711	0.836	156	706	3431	3470	0.799	2179	1252	2167	1303	0
2	8	1	"PFB0043"	"B186"	7660	20250	150	969	934	344	83	87	24	100	100	0	1172	1156	373	134	139	32	100	100	0	0.854	0.833	0.822	0.810	1.407	0.804	0.824	156	678	1924	1873	-0.228	886	1038	851	1022	0
2	9	1	"PFB0048"	"B197"	7840	20260	150	539	532	191	82	86	21	98	98	0	1392	1443	472	134	141	33	100	100	0	0.363	0.344	0.357	0.325	1.752	0.317	0.770	156	649	1715	1759	-1.461	457	1258	450	1309	0
2	10	1	"PFB0056"	"B218"	8040	20260	150	4057	4052	1993	79	82	20	100	100	0	22495	23124	9666	134	139	32	100	100	0	0.178	0.173	0.179	0.164	1.640	0.163	0.790	156	668	26339	26963	-2.491	3978	22361	3973	22990	0
2	11	1	"PFB0059"	"B241"	8230	20250	140	205	198	56	74	76	19	96	91	0	660	650	213	126	133	33	100	98	0	0.245	0.237	0.230	0.233	1.625	0.204	0.685	156	625	665	648	-2.027	131	534	124	524	0
2	12	1	"PFB0069"	"B270"	8420	20250	150	229	231	62	69	73	19	99	98	0	889	876	264	119	124	28	100	100	0	0.208	0.214	0.214	0.209	1.432	0.189	0.787	156	677	930	919	-2.267	160	770	162	757	0
2	13	1	"PFB0161"	"B471"	8610	20250	140	1894	1857	709	68	72	17	100	100	0	1642	1617	569	118	121	26	100	100	0	1.198	1.193	1.167	1.178	1.523	1.190	0.844	156	617	3350	3288	0.261	1826	1524	1789	1499	0
2	14	1	"PFB0183"	"B508"	8800	20250	140	213	212	54	69	74	23	98	93	0	786	768	243	117	126	90	100	94	0	0.215	0.220	0.219	0.219	1.568	0.172	0.664	156	633	813	794	-2.216	144	669	143	651	0
2	15	1	"PFB0185"	"B511"	8990	20250	150	1211	1157	409	71	75	25	100	100	0	970	967	311	120	129	88	100	98	0	1.341	1.282	1.260	1.273	1.430	1.296	0.833	156	689	1990	1933	0.423	1140	850	1086	847	0
2	16	1	"PFB0199"	"B537"	9180	20250	150	243	235	69	73	76	17	97	94	0	969	952	349	122	127	27	100	100	0	0.201	0.195	0.192	0.186	1.794	0.175	0.762	156	652	1017	992	-2.317	170	847	162	830	0
2	17	1	"PFB0205"	"B549"	9370	20250	150	1288	1240	418	74	76	17	100	100	0	1090	1061	311	121	126	28	100	100	0	1.253	1.240	1.246	1.221	1.441	1.261	0.869	156	681	2183	2106	0.325	1214	969	1166	940	0
2	18	1	"PFB0211"	"B556"	9560	20250	150	22914	21508	8414	75	79	21	100	100	0	15406	14814	5633	122	126	28	100	100	0	1.494	1.459	1.442	1.462	1.359	1.480	0.881	156	696	38123	36125	0.579	22839	15284	21433	14692	0
2	19	1	"PFC0047"	"C187"	9750	20250	140	4703	4561	1676	78	82	22	100	100	0	3643	3694	1179	126	131	29	100	100	0	1.315	1.256	1.309	1.216	1.572	1.305	0.821	156	625	8142	8051	0.395	4625	3517	4483	3568	0
2	20	1	"PFC0049"	"C191"	9940	20250	150	2720	2932	1338	75	80	56	100	100	0	2306	2348	976	126	129	28	100	100	0	1.213	1.286	1.292	1.267	1.432	1.313	0.828	156	677	4825	5079	0.279	2645	2180	2857	2222	0
2	21	1	"PFC0053"	"C199"	10130	20250	140	219	226	68	74	79	58	91	69	0	856	861	264	124	129	28	100	100	0	0.198	0.206	0.209	0.206	1.559	0.176	0.407	156	612	877	889	-2.336	145	732	152	737	0
2	22	1	"PFC0064"	"C230"	10320	20250	150	136	139	35	72	80	49	69	15	0	241	256	77	124	146	140	39	2	0	0.547	0.508	0.531	0.496	1.945	0.237	0.328	156	848	181	199	-0.870	64	117	67	132	0
2	1	2	"PFC0067"	"C234"	6330	20440	150	3629	3628	1101	70	76	69	100	100	0	3069	3108	891	119	128	97	100	100	0	1.206	1.190	1.219	1.184	1.254	1.183	0.890	156	685	6509	6547	0.271	3559	2950	3558	2989	0
2	2	2	"PFC0074"	"C249"	6520	20440	140	241	249	75	80	87	86	88	47	0	518	541	179	127	136	122	99	82	0	0.412	0.408	0.423	0.403	1.519	0.420	0.720	156	425	552	583	-1.280	161	391	169	414	0
2	3	2	"PFK0421"	"Kn479_3"	6710	20440	150	192	194	45	83	86	21	98	91	0	773	770	234	130	134	32	100	100	0	0.170	0.173	0.176	0.171	1.557	0.154	0.668	156	426	752	751	-2.560	109	643	111	640	0
2	4	2	"PFK0499"	"Kn722_1"	6900	20440	150	347	356	111	84	87	21	100	99	0	542	558	156	130	135	32	100	100	0	0.638	0.636	0.641	0.623	1.491	0.580	0.740	156	428	675	700	-0.648	263	412	272	428	0
2	5	2	"PFK0529"	"Kn862_1"	7100	20440	150	9044	8623	4493	92	104	42	100	100	0	3814	3632	1690	136	155	62	100	100	0	2.434	2.440	2.475	2.366	1.341	2.580	0.861	156	497	12630	12027	1.283	8952	3678	8531	3496	0
2	6	2	"PFK0159"	"Kn1106_2"	7320	20450	100	200	196	72	94	108	47	75	55	0	300	296	104	142	167	73	76	52	0	0.671	0.662	0.771	0.727	2.588	0.575	0.472	80	348	264	256	-0.576	106	158	102	154	0
2	7	2	"PFK0179"	"Kn1255_4"	7470	20440	150	5031	5330	2828	87	96	35	100	100	0	4225	4444	2044	137	150	51	100	100	0	1.209	1.217	1.244	1.154	1.540	1.266	0.799	156	430	9032	9550	0.274	4944	4088	5243	4307	0
2	8	2	"PFK0266"	"Kn2144_2"	7660	20440	150	1295	1249	481	83	87	24	100	100	0	1790	1783	634	133	138	31	100	100	0	0.731	0.707	0.734	0.689	1.492	0.689	0.836	156	387	2869	2816	-0.451	1212	1657	1166	1650	0
2	9	2	"PFK1250"	"Ks8_1"	7850	20440	150	761	825	296	78	82	20	100	100	0	821	882	328	128	133	26	100	100	0	0.986	0.991	1.023	1.001	1.352	0.921	0.822	156	391	1376	1501	-0.021	683	693	747	754	0
2	10	2	"PFK0668"	"Ks13_2"	8050	20440	150	1881	1970	803	77	80	19	100	100	0	1122	1194	420	129	135	32	100	100	0	1.817	1.777	1.811	1.738	1.392	1.843	0.850	156	389	2797	2958	0.861	1804	993	1893	1065	0
2	11	2	"PFK0833"	"Ks25_5"	8240	20440	150	437	442	127	79	82	19	100	100	0	548	551	139	130	137	31	100	100	0	0.856	0.862	0.854	0.853	1.492	0.838	0.756	156	397	776	784	-0.224	358	418	363	421	0
2	12	2	"PFK0849"	"Ks26_17"	8430	20440	150	221	224	69	76	79	19	99	95	0	662	688	238	124	130	30	100	100	0	0.270	0.262	0.276	0.253	1.629	0.236	0.724	156	417	683	712	-1.892	145	538	148	564	0
2	13	2	"PFK0898"	"Ks31_1"	8620	20440	140	444	449	163	73	76	19	100	99	0	1209	1228	420	121	125	29	100	100	0	0.341	0.340	0.344	0.328	1.514	0.313	0.799	156	383	1459	1483	-1.552	371	1088	376	1107	0
2	14	2	"PFK0968"	"Ks42_6"	8800	20440	150	167	174	52	74	77	21	97	85	0	661	678	226	120	128	69	100	97	0	0.172	0.179	0.167	0.168	1.673	0.152	0.638	156	409	634	658	-2.540	93	541	100	558	0
2	15	2	"PFK1224"	"Ks83_19"	9010	20440	150	117	138	216	73	77	20	83	54	0	161	172	54	121	129	70	24	3	0	1.100	1.275	1.088	1.157	3.115	4.754	0.216	156	408	84	116	0.138	44	40	65	51	-50
2	16	2	"PFK1246"	"Ks89_2"	9190	20440	140	214	217	58	74	77	17	99	97	0	528	560	173	119	123	28	100	100	0	0.342	0.324	0.353	0.313	1.751	0.269	0.651	156	353	549	584	-1.547	140	409	143	441	0
2	17	2	"PFK1245"	"Ks89_10"	9360	20440	140	142	148	39	76	78	17	95	83	0	204	214	60	119	124	27	90	71	0	0.776	0.758	0.734	0.768	2.155	0.585	0.437	156	413	151	167	-0.365	66	85	72	95	0
2	18	2	"PFK1268"	"Ks97_1"	9570	20440	150	1434	1402	483	76	79	19	100	100	0	904	916	266	123	127	27	100	100	0	1.739	1.672	1.728	1.639	1.411	1.783	0.835	156	453	2139	2119	0.798	1358	781	1326	793	0
2	19	2	"PFK0567"	"Ks101_10"	9760	20440	140	717	724	259	77	80	19	100	99	0	1219	1267	411	126	131	30	100	100	0	0.586	0.567	0.562	0.550	1.585	0.561	0.870	156	377	1733	1788	-0.772	640	1093	647	1141	0
2	20	2	"PFK0617"	"Ks117_4"	9950	20440	140	279	293	114	81	82	19	98	96	0	363	379	115	130	136	32	98	97	0	0.850	0.851	0.895	0.842	1.903	0.863	0.649	156	386	431	461	-0.235	198	233	212	249	0
2	21	2	"PFK0689"	"Ks157_11"	10140	20440	150	8433	8317	2349	85	89	21	100	100	0	7523	7362	2034	137	145	34	100	100	0	1.130	1.139	1.149	1.137	1.284	1.124	0.878	156	380	15734	15457	0.177	8348	7386	8232	7225	0
2	22	2	"PFK0731"	"Ks186_10"	10330	20440	160	57423	46972	22432	85	93	53	100	100	38	65535	58864	15631	157	180	150	99	98	77	0.877	0.799	0.927	0.686	3.170	0.879	0.819	208	722	122716	105594	-0.189	57338	65378	46887	58707	0
2	1	3	"PFK0746"	"Ks202_1"	6340	20630	140	1228	1180	379	68	75	73	100	99	0	4539	4497	1310	118	126	103	100	100	0	0.262	0.254	0.260	0.246	1.327	0.246	0.891	156	605	5581	5491	-1.930	1160	4421	1112	4379	0
2	2	3	"PFK0750"	"Ks202_4"	6530	20630	150	243	241	62	77	85	87	88	44	0	498	515	136	126	137	123	99	86	0	0.446	0.422	0.415	0.411	1.452	0.466	0.777	156	418	538	553	-1.164	166	372	164	389	0
2	3	3	"PFK0747"	"Ks202_10"	6720	20630	140	591	621	213	80	83	18	100	100	0	2045	2138	709	128	133	29	100	100	0	0.267	0.269	0.270	0.262	1.366	0.253	0.851	156	401	2428	2551	-1.907	511	1917	541	2010	0
2	4	3	"PFK0766"	"Ks212_4"	6910	20630	150	4268	4200	1256	86	92	25	100	100	0	2199	2229	554	133	138	30	100	100	0	2.024	1.963	2.025	1.915	1.421	2.128	0.852	156	425	6248	6210	1.017	4182	2066	4114	2096	0
2	5	3	"PFA0029"	"A12706_1"	7100	20620	150	41678	41468	21575	97	105	34	100	100	25	20143	23158	12990	141	152	50	100	100	0	2.079	1.797	1.708	1.790	1.505	1.730	0.838	156	463	61583	64388	1.056	41581	20002	41371	23017	0
2	6	3	"PFA0034"	"A13725_4"	7290	20630	150	3813	3633	1215	93	102	36	100	100	0	2957	2753	824	137	153	57	100	100	0	1.319	1.353	1.375	1.339	1.463	1.398	0.872	156	410	6540	6156	0.400	3720	2820	3540	2616	0
2	7	3	"PFA0036"	"A13725_6"	7480	20620	150	1745	1701	520	80	82	18	100	100	0	1834	1762	527	123	129	28	100	100	0	0.973	0.989	0.954	0.992	1.517	0.938	0.818	156	366	3376	3260	-0.039	1665	1711	1621	1639	0
2	8	3	"PFA0038"	"A13725_9"	7670	20620	150	502	506	143	78	79	17	100	100	0	1051	1048	293	123	127	27	99	99	0	0.457	0.463	0.440	0.468	1.781	0.394	0.765	156	440	1352	1353	-1.130	424	928	428	925	0
2	9	3	"PFA0041"	"A14195_3"	7870	20620	150	128	128	31	75	77	18	86	71	0	184	183	43	121	124	25	81	60	0	0.841	0.855	0.781	0.807	2.503	0.618	0.350	156	433	116	115	-0.249	53	63	53	62	-50
2	10	3	"PFA0043"	"A14263_1"	8060	20620	150	1155	1179	435	76	78	19	100	100	0	1008	1017	347	121	125	27	100	100	0	1.216	1.231	1.217	1.232	1.518	1.172	0.801	156	389	1966	1999	0.283	1079	887	1103	896	0
2	11	3	"PFA0063"	"A14801_9"	8240	20630	150	216	214	59	77	79	17	99	96	0	243	250	62	123	128	28	98	89	0	1.158	1.079	1.171	1.096	1.986	1.055	0.574	156	392	259	264	0.212	139	120	137	127	0
2	12	3	"PFA0065"	"A15774_2"	8430	20630	150	169	170	41	74	76	17	99	96	0	370	394	108	119	123	24	100	100	0	0.378	0.349	0.358	0.347	1.647	0.306	0.633	156	398	346	371	-1.402	95	251	96	275	0
2	13	3	"PFA0067"	"A16096_5"	8620	20620	150	298	303	84	71	73	17	100	100	0	310	310	70	116	119	24	99	96	0	1.170	1.196	1.182	1.204	1.701	1.176	0.730	156	414	421	426	0.227	227	194	232	194	0
2	14	3	"PFA0071"	"A16972_1"	8820	20620	150	95	96	20	71	72	16	64	29	0	137	150	38	117	122	25	44	29	0	1.200	0.758	0.818	0.894	3.723	0.303	0.108	156	428	44	58	0.263	24	20	25	33	-50
2	15	3	"PFA0073"	"A1700_2"	9000	20620	150	98	102	24	70	72	16	68	45	0	134	141	36	117	121	24	42	17	0	1.647	1.333	1.231	1.234	3.861	0.384	0.100	156	417	45	56	0.720	28	17	32	24	-50
2	16	3	"PFA0076"	"A1700_6"	9190	20630	150	202	202	59	71	74	19	97	92	0	542	551	184	116	120	26	100	100	0	0.308	0.301	0.305	0.290	1.783	0.254	0.658	156	421	557	566	-1.701	131	426	131	435	0
2	17	3	"PFA0109"	"A22053_4"	9380	20620	150	519	533	196	74	79	23	100	100	0	326	339	95	120	125	29	99	99	0	2.160	2.096	2.069	2.071	1.481	1.819	0.487	156	537	651	678	1.111	445	206	459	219	0
2	18	3	"PFA0112"	"A23157_12"	9580	20630	150	534	522	169	73	77	19	100	100	0	1183	1175	388	121	124	25	100	100	0	0.434	0.426	0.438	0.422	1.459	0.402	0.815	156	492	1523	1503	-1.204	461	1062	449	1054	0
2	19	3	"PFA0114"	"A23157_18"	9770	20620	150	1535	1557	489	72	75	17	100	100	0	2967	3036	900	122	125	25	100	100	0	0.514	0.510	0.493	0.517	1.581	0.457	0.802	156	360	4308	4399	-0.959	1463	2845	1485	2914	0
2	20	3	"PFA0117"	"A23157_8"	9940	20620	150	95	97	24	77	81	21	44	19	0	150	156	41	129	134	30	40	17	0	0.857	0.741	0.534	0.641	3.868	0.345	0.134	156	397	39	47	-0.222	18	21	20	27	-50
2	21	3	"PFA0123"	"A24704_11"	10150	20620	150	168	164	48	83	86	22	87	76	0	587	589	184	134	140	33	100	100	0	0.188	0.178	0.184	0.166	1.996	0.153	0.538	156	446	538	536	-2.414	85	453	81	455	0
2	22	3	"PFA0126"	"A24704_6"	10340	20620	150	128	129	27	77	81	21	83	63	0	220	227	61	133	145	44	80	49	0	0.586	0.553	0.571	0.535	2.803	0.328	0.292	156	649	138	146	-0.771	51	87	52	94	-50
2	1	4	"PFA0154"	"A3310_10"	6350	20810	150	101	105	24	64	67	15	83	62	0	164	170	50	115	118	24	69	51	0	0.755	0.745	0.742	0.754	3.070	0.357	0.229	156	692	86	96	-0.405	37	49	41	55	0
2	2	4	"PFA0156"	"A3310_15"	6550	20820	150	235	232	66	73	96	330	0	0	0	655	697	215	123	131	54	100	100	0	0.305	0.277	0.285	0.270	1.665	1.611	0.034	156	473	694	733	-1.715	162	532	159	574	0
2	3	4	"PFA0159"	"A3310_22"	6740	20810	150	1365	1323	390	78	101	332	99	89	0	758	757	202	125	133	55	99	98	0	2.033	1.970	1.970	2.001	1.502	1.999	0.821	156	467	1920	1877	1.024	1287	633	1245	632	0
2	4	4	"PFA0162"	"A3310_32"	6930	20820	140	264	267	82	80	86	25	98	97	0	1347	1385	410	130	134	30	100	100	0	0.151	0.149	0.154	0.143	1.505	0.139	0.740	156	432	1401	1442	-2.726	184	1217	187	1255	0
2	5	4	"PFA0165"	"A3310_7"	7120	20820	150	541	557	188	88	93	28	99	99	0	548	558	164	133	138	31	100	100	0	1.092	1.104	1.150	1.076	1.655	1.132	0.761	156	410	868	894	0.126	453	415	469	425	0
2	6	4	"PFA0168"	"A3920_1"	7300	20810	150	111	113	24	84	89	25	53	17	0	159	163	36	129	133	29	51	22	0	0.900	0.853	0.806	0.813	3.516	0.381	0.083	156	390	57	63	-0.152	27	30	29	34	-50
2	7	4	"PFC0075"	"C25"	7480	20800	150	91	92	19	78	81	18	37	14	0	155	162	38	125	130	30	49	20	0	0.433	0.378	0.535	0.542	4.264	0.242	0.117	156	443	43	51	-1.206	13	30	14	37	-50
2	8	4	"PFC0079"	"C258"	7680	20820	150	531	536	180	77	80	18	100	99	0	402	408	119	122	128	31	99	98	0	1.621	1.605	1.692	1.608	1.648	1.646	0.746	156	521	734	745	0.697	454	280	459	286	0
2	9	4	"PFC0082"	"C269"	7880	20820	150	177	174	45	75	79	21	94	89	0	497	518	166	120	125	28	100	100	0	0.271	0.249	0.254	0.238	1.734	0.226	0.673	156	435	479	497	-1.886	102	377	99	398	0
2	10	4	"PFC0085"	"C273"	8040	20810	150	97	101	24	78	82	23	39	15	0	143	148	32	124	129	30	33	12	0	1.000	0.958	0.863	0.817	3.600	0.489	0.116	156	442	38	47	0.000	19	19	23	24	-50
2	11	4	"PFC0087"	"C277"	8250	20810	150	1530	1515	539	76	79	18	100	100	0	1022	1024	327	122	126	26	99	99	0	1.616	1.595	1.592	1.570	1.434	1.590	0.806	156	388	2354	2341	0.692	1454	900	1439	902	0
2	12	4	"PFC0090"	"C285"	8440	20810	150	1749	1807	655	71	74	17	100	100	0	1108	1116	371	116	119	23	100	100	0	1.692	1.736	1.722	1.745	1.543	1.765	0.805	156	388	2670	2736	0.758	1678	992	1736	1000	0
2	13	4	"PFC0107"	"C321"	8630	20820	150	298	311	112	66	69	17	100	100	0	420	431	134	110	114	23	100	99	0	0.748	0.763	0.772	0.745	1.632	0.743	0.763	156	425	542	566	-0.418	232	310	245	321	0
2	14	4	"PFC0110"	"C332"	8820	20810	150	142	142	34	64	66	14	99	94	0	488	497	134	108	112	22	100	99	0	0.205	0.201	0.195	0.194	1.719	0.174	0.651	156	435	458	467	-2.284	78	380	78	389	0
2	15	4	"PFC0112"	"C337"	9020	20820	140	174	171	47	66	69	16	96	90	0	322	323	92	113	116	24	98	94	0	0.517	0.500	0.498	0.501	2.073	0.438	0.585	156	423	317	315	-0.952	108	209	105	210	0
2	16	4	"PFC0114"	"C344"	9210	20820	140	151	155	38	72	77	22	96	82	0	291	303	85	118	123	29	98	96	0	0.457	0.449	0.433	0.440	1.914	0.393	0.538	156	413	252	268	-1.131	79	173	83	185	0
2	17	4	"PFC0116"	"C35"	9370	20840	80	118	126	36	84	90	28	61	28	0	158	158	37	132	138	35	40	15	0	1.308	1.615	1.034	0.938	4.009	0.560	0.181	52	236	60	68	0.387	34	26	42	26	0
2	18	4	"PFC0119"	"C354"	9590	20810	150	317	307	93	74	79	22	100	100	0	394	410	119	123	128	30	99	99	0	0.897	0.812	0.806	0.794	1.502	0.735	0.729	156	543	514	520	-0.157	243	271	233	287	0
2	19	4	"PFC0135"	"C394"	9780	20820	150	140	141	33	73	75	17	94	86	0	603	624	180	121	125	27	100	100	0	0.139	0.135	0.138	0.127	1.802	0.114	0.532	156	372	549	571	-2.847	67	482	68	503	0
2	20	4	"PFC0138"	"C41"	9950	20810	150	102	104	26	75	78	20	60	29	0	154	162	45	127	132	28	46	25	0	1.000	0.829	0.715	0.755	3.466	0.384	0.218	156	391	54	64	0.000	27	27	29	35	-50
2	21	4	"PFC0140"	"C413"	10140	20820	150	100	101	25	75	78	19	53	28	0	150	153	37	126	131	32	38	12	0	1.042	0.963	0.762	0.869	4.132	0.325	0.117	156	488	49	53	0.059	25	24	26	27	-50
2	22	4	"PFC0142"	"C417"	10350	20810	150	268	270	72	70	72	15	100	100	0	673	693	236	119	122	24	100	100	0	0.357	0.348	0.351	0.360	1.440	0.298	0.803	156	749	752	774	-1.484	198	554	200	574	0
2	1	5	"PFC0144"	"C419"	6360	21010	150	202	201	55	64	66	13	98	97	0	657	675	160	114	115	22	100	100	0	0.254	0.244	0.252	0.227	1.645	0.227	0.732	156	657	681	698	-1.976	138	543	137	561	0
2	2	5	"PFC0147"	"C423"	6550	21010	150	981	1035	395	70	94	335	95	80	0	1056	1137	346	119	128	58	99	99	0	0.972	0.948	0.977	0.901	1.718	1.169	0.551	156	458	1848	1983	-0.041	911	937	965	1018	0
2	3	5	"PFC0161"	"C449"	6750	21020	130	165	169	53	73	98	348	0	0	0	189	203	66	121	129	56	58	22	0	1.353	1.171	1.283	1.217	2.865	1.406	0.319	120	425	160	178	0.436	92	68	96	82	0
2	4	5	"PFC0163"	"C453"	6930	21010	150	193	207	71	71	75	19	98	92	0	364	382	120	116	121	27	100	100	0	0.492	0.511	0.510	0.488	1.673	0.468	0.644	156	409	370	402	-1.023	122	248	136	266	0
2	5	5	"PFC0165"	"C46"	7120	21000	150	4467	4636	1931	76	77	16	100	100	0	2107	2146	790	118	122	22	100	99	0	2.208	2.249	2.226	2.228	1.503	2.319	0.830	156	389	6380	6588	1.143	4391	1989	4560	2028	0
2	6	5	"PFC0168"	"C472"	7310	21010	150	281	274	80	77	79	17	98	96	0	773	796	216	124	126	23	100	100	0	0.314	0.293	0.308	0.277	1.716	0.276	0.753	156	420	853	869	-1.670	204	649	197	672	0
2	7	5	"PFC0171"	"C489"	7500	21000	150	430	431	106	77	80	19	100	100	0	364	365	79	125	129	29	100	98	0	1.477	1.475	1.442	1.507	1.513	1.593	0.633	156	502	592	594	0.563	353	239	354	240	0
2	8	5	"PFC0174"	"C492"	7730	21020	150	93	96	26	75	78	17	51	23	0	140	145	36	123	126	25	39	19	0	1.059	0.955	0.901	0.844	3.519	0.272	0.047	156	435	35	43	0.082	18	17	21	22	-50
2	9	5	"PFD0418"	"D49176_20"	7880	20990	150	925	936	265	78	83	22	100	100	0	1167	1157	347	126	131	30	98	98	0	0.814	0.832	0.799	0.847	1.639	0.759	0.753	156	476	1888	1889	-0.298	847	1041	858	1031	0
2	10	5	"PFD0422"	"D49176_29"	8100	20960	90	113	114	28	84	90	26	53	17	0	162	172	56	132	139	33	42	25	0	0.967	0.750	0.826	0.719	3.147	0.418	0.170	52	296	59	70	-0.049	29	30	30	40	0
2	11	5	"PFD0425"	"D49176_32"	8260	20990	150	839	840	278	76	80	21	100	100	0	445	450	128	123	130	30	98	98	0	2.370	2.336	2.312	2.352	1.636	2.470	0.771	156	496	1085	1091	1.245	763	322	764	327	0
2	12	5	"PFD0428"	"D49176_37"	8450	21000	150	101	102	22	69	72	16	76	46	0	192	200	52	116	119	24	89	74	0	0.421	0.393	0.400	0.392	2.921	0.267	0.226	156	377	108	117	-1.248	32	76	33	84	0
2	13	5	"PFD0431"	"D49176_44"	8640	21000	140	587	597	192	64	67	15	100	100	0	977	968	293	107	109	21	100	100	0	0.601	0.619	0.614	0.609	1.524	0.587	0.807	156	377	1393	1394	-0.734	523	870	533	861	0
2	14	5	"PFD0436"	"D49176_6"	8830	21000	140	1346	1362	362	61	63	13	100	100	0	3390	3423	762	103	106	18	100	100	0	0.391	0.392	0.400	0.382	1.501	0.371	0.810	156	401	4572	4621	-1.355	1285	3287	1301	3320	0
2	15	5	"PFD0454"	"D51731_2"	9010	21000	140	276	299	133	68	72	20	99	99	0	344	381	190	114	121	33	100	98	0	0.904	0.865	0.920	0.869	1.827	0.724	0.496	156	450	438	498	-0.145	208	230	231	267	0
2	16	5	"PFD0463"	"D53677_1"	9230	20970	150	98	97	25	75	80	21	51	21	0	145	156	45	123	131	36	39	17	0	1.045	0.667	0.709	0.785	3.352	0.326	0.162	156	441	45	55	0.064	23	22	22	33	-50
2	17	5	"PFD0467"	"D53677_8"	9370	21000	150	89	92	21	76	81	22	32	10	0	134	139	32	127	133	33	24	5	0	1.857	1.333	0.654	0.692	4.169	0.268	0.036	156	495	20	28	0.893	13	7	16	12	-50
2	18	5	"PFD0471"	"D54177_1"	9570	21000	150	121	122	28	75	79	25	78	41	0	174	178	41	125	130	29	68	39	0	0.939	0.887	0.865	0.960	2.816	0.528	0.236	156	518	95	100	-0.091	46	49	47	53	0
2	19	5	"PFD0474"	"D54346_3"	9760	21000	140	202	204	47	74	77	25	99	96	0	586	593	146	123	128	28	99	99	0	0.276	0.277	0.274	0.273	1.587	0.241	0.675	156	395	591	600	-1.855	128	463	130	470	0
2	20	5	"PFD0478"	"D56259_1"	9950	21000	140	197	199	46	73	75	17	100	98	0	847	852	254	122	127	27	100	100	0	0.171	0.173	0.174	0.170	1.585	0.144	0.281	156	369	849	856	-2.548	124	725	126	730	0
2	21	5	"PFD0512"	"D6287_18"	10130	21000	150	92	93	19	72	73	16	57	25	0	145	147	32	118	124	34	41	11	0	0.741	0.724	0.690	0.687	3.621	0.266	0.149	156	423	47	50	-0.433	20	27	21	29	-50
2	22	5	"PFD0515"	"D6287_22"	10340	21000	150	1989	2236	1096	69	71	14	100	100	0	1056	1139	472	116	120	28	100	100	0	2.043	2.118	2.081	2.105	1.287	2.121	0.750	156	704	2860	3190	1.030	1920	940	2167	1023	0
2	1	6	"PFD0519"	"D6287_3"	6350	21190	140	245	250	69	67	70	20	100	100	0	223	227	51	115	119	30	96	82	0	1.648	1.634	1.675	1.727	1.876	1.697	0.568	156	624	286	295	0.721	178	108	183	112	0
2	2	6	"PFD0521"	"D6287_31"	6540	21190	150	222	227	55	70	73	18	100	98	0	1027	1026	237	120	123	32	99	99	0	0.168	0.173	0.170	0.169	1.697	0.157	0.751	156	404	1059	1063	-2.577	152	907	157	906	0
2	3	6	"PFD0525"	"D6287_49"	6730	21190	140	2184	2186	648	72	75	18	100	100	0	2297	2352	611	120	124	32	100	100	0	0.970	0.947	0.976	0.939	1.605	0.950	0.841	156	385	4289	4346	-0.044	2112	2177	2114	2232	0
2	4	6	"PFD0527"	"D6287_53"	6920	21190	140	214	210	59	72	73	15	98	96	0	418	414	113	115	119	23	100	98	0	0.469	0.462	0.462	0.443	1.887	0.422	0.698	156	377	445	437	-1.093	142	303	138	299	0
2	5	6	"PFD0563"	"D65980_2"	7110	21190	140	234	232	51	75	76	16	99	99	0	205	215	52	118	123	25	92	84	0	1.828	1.619	1.665	1.806	2.101	1.600	0.534	156	392	246	254	0.870	159	87	157	97	0
2	6	6	"PFD0569"	"D6681_10"	7300	21190	150	82	85	20	76	78	16	31	12	0	130	133	28	124	126	24	22	9	0	1.000	1.000	0.686	0.750	3.905	0.283	0.046	156	436	12	18	0.000	6	6	9	9	-50
2	7	6	"PFD0572"	"D6681_3"	7500	21190	150	268	267	62	74	76	16	100	99	0	313	316	70	122	125	25	99	98	0	1.016	0.995	0.990	1.011	1.571	0.979	0.715	156	434	385	387	0.022	194	191	193	194	0
2	8	6	"PFD0575"	"D66953_1"	7670	21190	150	91	94	21	75	77	17	46	21	0	135	139	28	121	125	27	33	11	0	1.143	1.056	0.716	0.809	3.740	0.304	0.067	156	405	30	37	0.193	16	14	19	18	-50
2	9	6	"PFD0579"	"D7726_1"	7870	21190	140	174	178	47	76	78	16	95	92	0	331	333	91	123	128	29	99	96	0	0.471	0.486	0.492	0.479	2.087	0.394	0.561	156	430	306	312	-1.086	98	208	102	210	0
2	10	6	"PFD0583"	"D8137_1"	8060	21190	150	1488	1394	419	78	82	21	100	100	0	1194	1186	290	128	132	30	100	100	0	1.323	1.244	1.288	1.190	1.656	1.291	0.828	156	603	2476	2374	0.403	1410	1066	1316	1058	0
2	11	6	"PFE0587"	"E6125_5"	8260	21190	150	346	355	122	73	77	19	98	98	0	415	428	116	123	128	27	100	100	0	0.935	0.925	0.959	0.866	2.014	0.943	0.684	156	503	565	587	-0.097	273	292	282	305	0
2	12	6	"PFE0589"	"E6662_1"	8450	21180	140	546	531	165	70	74	19	100	100	0	766	754	215	119	124	28	99	98	0	0.736	0.726	0.722	0.727	1.737	0.699	0.781	156	427	1123	1096	-0.443	476	647	461	635	0
2	13	6	"PFE0591"	"E679_1"	8630	21180	150	7724	8152	3023	71	76	22	100	100	0	3685	3635	1422	118	123	32	99	99	0	2.146	2.298	2.126	2.490	2.028	2.298	0.780	156	468	11220	11598	1.101	7653	3567	8081	3517	0
2	14	6	"PFE0593"	"E679_4"	8830	21180	130	189	192	46	69	72	17	100	98	0	195	202	49	115	117	23	92	77	0	1.500	1.414	1.464	1.588	2.104	1.307	0.435	120	430	200	210	0.585	120	80	123	87	0
2	15	6	"PFE0596"	"E6820_1"	9020	21190	140	639	641	217	72	75	18	100	100	0	1012	1001	316	120	127	31	100	100	0	0.636	0.646	0.686	0.633	1.616	0.618	0.784	156	487	1459	1450	-0.654	567	892	569	881	0
2	16	6	"PFE0601"	"E70_3"	9210	21180	130	120	119	28	79	82	21	74	47	0	159	161	40	128	137	40	39	12	0	1.323	1.212	1.196	1.035	3.836	0.419	0.118	120	547	72	73	0.403	41	31	40	33	0
2	17	6	"PFE0626"	"E8167_12"	9410	21160	110	111	113	25	80	83	22	65	27	0	160	163	39	130	137	39	41	13	0	1.033	1.000	0.779	0.792	3.497	0.299	0.098	80	457	61	66	0.047	31	30	33	33	0
2	18	6	"PFE0628"	"E8167_2"	9630	21210	150	85	96	84	78	80	25	23	5	0	142	147	40	130	134	27	32	15	0	0.583	1.059	0.532	0.669	4.314	13.008	0.006	156	478	19	35	-0.778	7	12	18	17	-50
2	19	6	"PFE0632"	"E8314_4"	9760	21190	150	96	100	23	76	80	25	41	13	0	152	154	34	125	129	24	52	25	0	0.741	0.828	0.817	0.775	3.089	0.156	0.023	156	416	47	53	-0.433	20	27	24	29	-50
2	20	6	"PFE0634"	"E832_1"	9970	21190	150	205	208	63	73	75	17	98	94	0	371	404	123	119	124	25	100	98	0	0.524	0.474	0.500	0.462	1.795	0.428	0.683	156	397	384	420	-0.933	132	252	135	285	0
2	21	6	"PFE0638"	"E84_1"	10150	21180	150	1952	1848	492	69	71	16	100	100	0	1292	1217	398	115	120	27	96	95	0	1.600	1.614	1.545	1.716	1.716	1.571	0.837	156	413	3060	2881	0.678	1883	1177	1779	1102	0
2	22	6	"PFE0645"	"E886_1"	10350	21190	140	127	128	33	68	70	15	87	82	0	159	170	44	115	119	26	71	44	0	1.341	1.091	1.213	1.140	2.767	0.816	0.297	156	649	103	115	0.423	59	44	60	55	0
2	1	7	"PFF0003"	"F10044_2"	6360	21380	140	2062	2086	801	75	78	29	100	100	0	1097	1144	346	125	130	35	100	100	0	2.044	1.974	2.129	1.858	1.743	2.181	0.797	156	620	2959	3030	1.032	1987	972	2011	1019	0
2	2	7	"PFF0005"	"F10154_1"	6560	21380	140	152	152	38	75	79	35	85	54	0	290	293	71	123	127	38	97	93	0	0.461	0.453	0.435	0.428	2.046	0.389	0.540	156	380	244	247	-1.117	77	167	77	170	0
2	3	7	"PFF0010"	"F1021_1"	6740	21380	140	313	302	91	73	75	17	98	95	0	1319	1286	295	122	125	22	100	99	0	0.201	0.197	0.198	0.183	1.600	0.193	0.777	156	359	1437	1393	-2.318	240	1197	229	1164	0
2	4	7	"PFF0012"	"F1021_3"	6930	21380	140	610	590	214	73	74	16	96	96	0	2855	2887	860	121	126	25	100	100	0	0.196	0.187	0.197	0.182	1.537	0.180	0.824	156	374	3271	3283	-2.348	537	2734	517	2766	0
2	5	7	"PFF0016"	"F10318_1"	7110	21380	150	163	170	45	74	76	17	98	96	0	561	574	154	124	128	25	100	100	0	0.204	0.213	0.217	0.205	1.566	0.187	0.659	156	416	526	546	-2.296	89	437	96	450	0
2	6	7	"PFF0020"	"F10626_1"	7310	21370	140	872	919	325	76	78	17	100	100	0	673	673	212	124	127	24	99	98	0	1.450	1.536	1.525	1.554	1.576	1.506	0.756	156	486	1345	1392	0.536	796	549	843	549	0
2	7	7	"PFF0043"	"F11007_3"	7510	21380	130	128	128	28	74	76	16	88	75	0	199	200	41	119	124	24	89	80	0	0.675	0.667	0.639	0.647	2.316	0.572	0.367	120	407	134	135	-0.567	54	80	54	81	0
2	8	7	"PFF0046"	"F11089_1"	7680	21380	150	936	900	320	74	76	16	100	99	0	789	749	227	120	125	27	99	98	0	1.288	1.313	1.388	1.280	1.711	1.348	0.800	156	390	1531	1455	0.366	862	669	826	629	0
2	9	7	"PFF0054"	"F11484_1"	7870	21380	140	322	327	106	74	76	15	100	98	0	734	720	242	122	127	27	99	98	0	0.405	0.423	0.438	0.433	1.965	0.380	0.746	156	420	860	851	-1.303	248	612	253	598	0
2	10	7	"PFF0057"	"F1150_5"	8070	21380	140	126	130	31	74	76	17	88	73	0	199	203	50	124	130	24	92	67	0	0.693	0.709	0.700	0.712	2.342	0.537	0.363	156	445	127	135	-0.528	52	75	56	79	0
2	11	7	"PFF0059"	"F11570_1"	8260	21380	140	485	465	154	74	77	17	99	98	0	1002	1010	261	125	129	25	100	100	0	0.469	0.442	0.456	0.409	1.746	0.424	0.778	156	421	1288	1276	-1.093	411	877	391	885	0
2	12	7	"PFF0063"	"F11624_1"	8450	21380	140	226	227	66	74	80	24	97	92	0	535	554	147	126	137	97	99	94	0	0.372	0.357	0.351	0.340	1.720	0.332	0.738	156	455	561	581	-1.428	152	409	153	428	0
2	13	7	"PFF0697"	"F3247_2"	8670	21390	150	97	104	32	75	81	24	46	21	0	150	163	52	125	136	96	13	0	0	0.880	0.763	0.679	0.689	3.826	0.069	0.037	156	459	47	67	-0.184	22	25	29	38	-50
2	14	7	"PFF0700"	"F32494_1"	8830	21370	150	2962	2705	750	74	78	18	100	100	0	3336	3149	874	124	126	25	99	99	0	0.899	0.870	0.865	0.901	1.792	0.848	0.857	156	409	6100	5656	-0.153	2888	3212	2631	3025	0
2	15	7	"PFF0702"	"F3277_1"	9020	21380	150	878	902	492	75	77	17	100	99	0	1055	1167	544	124	128	27	100	100	0	0.863	0.793	0.813	0.719	2.125	0.821	0.752	156	419	1734	1870	-0.213	803	931	827	1043	0
2	16	7	"PFF0706"	"F32922_1"	9210	21380	140	663	648	239	76	78	18	99	96	0	657	648	200	128	133	35	99	98	0	1.110	1.100	1.120	1.020	2.121	1.160	0.743	156	462	1116	1092	0.150	587	529	572	520	0
2	17	7	"PFF0708"	"F33056_1"	9400	21380	140	261	254	76	78	81	21	96	92	0	1126	1076	266	131	137	35	100	100	0	0.184	0.186	0.188	0.174	1.704	0.177	0.746	156	535	1178	1121	-2.443	183	995	176	945	0
2	18	7	"PFF0711"	"F33107_1"	9570	21380	150	89	92	32	78	80	20	30	10	0	138	146	36	130	134	27	32	15	0	1.375	0.875	0.763	0.734	3.870	0.245	0.012	156	520	19	30	0.459	11	8	14	16	-50
2	19	7	"PFF0740"	"F34425_1"	9780	21370	150	1002	976	333	76	79	19	99	99	0	842	812	268	123	127	25	98	96	0	1.288	1.306	1.278	1.371	1.825	1.298	0.797	156	475	1645	1589	0.365	926	719	900	689	0
2	20	7	"PFF0742"	"F34449_1"	9970	21370	140	163	165	37	75	77	19	100	92	0	218	222	48	120	125	27	96	85	0	0.898	0.882	0.907	0.899	1.949	0.772	0.483	156	442	186	192	-0.155	88	98	90	102	0
2	21	7	"PFF0744"	"F34605_1"	10160	21370	140	425	416	123	75	77	19	100	100	0	490	478	123	120	125	28	98	98	0	0.946	0.953	0.938	0.931	1.633	0.919	0.744	156	473	720	699	-0.080	350	370	341	358	0
2	22	7	"PFF0749"	"F34859_1"	10360	21360	120	108	114	24	73	75	17	85	50	0	173	184	54	120	125	26	76	50	0	0.660	0.641	0.624	0.724	3.123	0.393	0.256	120	513	88	105	-0.599	35	53	41	64	0
2	1	8	"PFF0757"	"F35105_1"	6360	21570	140	139	148	48	78	81	33	79	43	0	456	479	149	130	138	41	99	98	0	0.187	0.201	0.188	0.176	1.952	0.176	0.343	156	645	387	419	-2.418	61	326	70	349	0
2	2	8	"PFF0759"	"F35197_1"	6550	21570	160	2124	2049	826	75	80	39	98	96	0	2647	2634	870	126	130	34	99	99	0	0.813	0.787	0.806	0.698	1.893	0.806	0.885	208	399	4570	4482	-0.299	2049	2521	1974	2508	0
2	3	8	"PFF0791"	"F35823_1"	6740	21560	140	380	379	100	71	73	16	100	100	0	582	578	158	121	125	23	100	98	0	0.670	0.674	0.670	0.703	1.624	0.624	0.774	156	353	770	765	-0.577	309	461	308	457	0
2	4	8	"PFF0796"	"F36083_1"	6930	21560	140	742	719	198	72	75	18	100	100	0	886	870	277	122	127	29	99	98	0	0.877	0.865	0.830	0.930	1.833	0.807	0.813	156	377	1434	1395	-0.189	670	764	647	748	0
2	5	8	"PFF0798"	"F36120_1"	7120	21570	140	150	154	43	74	76	17	94	84	0	368	367	91	124	128	29	98	98	0	0.311	0.329	0.315	0.300	1.986	0.298	0.602	156	419	320	323	-1.683	76	244	80	243	0
2	6	8	"PFF0804"	"F36356_4"	7310	21570	140	1213	1232	477	74	76	16	100	100	0	1615	1612	555	123	126	23	100	100	0	0.763	0.778	0.803	0.763	1.779	0.754	0.801	156	469	2631	2647	-0.389	1139	1492	1158	1489	0
2	7	8	"PFF0808"	"F36374_1"	7500	21570	150	533	505	153	77	78	16	99	98	0	1164	1172	311	122	125	23	100	100	0	0.438	0.408	0.414	0.393	1.592	0.385	0.794	156	481	1498	1478	-1.192	456	1042	428	1050	0
2	8	8	"PFF0813"	"F36383_1"	7690	21560	150	222	228	62	77	78	16	100	99	0	650	672	217	122	127	25	100	99	0	0.275	0.275	0.272	0.275	1.545	0.238	0.745	156	426	673	701	-1.864	145	528	151	550	0
2	9	8	"PFF0836"	"F37362_1"	7880	21560	140	1041	995	286	76	78	18	100	100	0	1182	1184	373	123	129	25	99	98	0	0.911	0.866	0.861	0.892	1.669	0.817	0.826	156	444	2024	1980	-0.134	965	1059	919	1061	0
2	10	8	"PFF0842"	"F37536_1"	8070	21560	130	148	147	39	76	77	17	90	80	0	314	314	72	124	129	25	99	97	0	0.379	0.374	0.357	0.332	2.170	0.331	0.518	120	454	262	261	-1.400	72	190	71	190	0
2	11	8	"PFF0844"	"F37871_2"	8270	21560	140	239	242	64	74	76	17	98	97	0	734	748	215	124	128	25	98	98	0	0.270	0.269	0.270	0.267	1.941	0.238	0.727	156	468	775	792	-1.886	165	610	168	624	0
2	12	8	"PFF0850"	"F38025_1"	8460	21560	140	1303	1269	396	74	78	20	100	100	0	915	923	271	127	135	93	98	96	0	1.560	1.501	1.521	1.533	1.733	1.526	0.832	156	471	2017	1991	0.641	1229	788	1195	796	0
2	13	8	"PFF0854"	"F38531_3"	8650	21560	140	142	145	39	75	79	21	91	78	0	232	240	65	127	137	98	54	10	0	0.638	0.619	0.679	0.690	2.127	0.158	0.145	156	426	172	183	-0.648	67	105	70	113	0
2	14	8	"PFF0857"	"F38658_1"	8840	21560	140	891	866	254	75	79	18	100	100	0	897	881	248	125	129	27	98	98	0	1.057	1.046	1.074	1.073	1.843	1.041	0.824	156	388	1588	1547	0.080	816	772	791	756	0
2	15	8	"PFF1501"	"F59165_1"	9020	21560	140	175	171	43	77	80	19	96	91	0	486	497	134	124	130	29	99	98	0	0.271	0.252	0.250	0.237	1.867	0.213	0.600	156	434	460	467	-1.885	98	362	94	373	0
2	16	8	"PFF1503"	"F59212_1"	9210	21560	140	1364	1325	422	78	82	21	100	100	0	839	872	265	129	135	32	100	99	0	1.811	1.678	1.741	1.675	1.603	1.703	0.825	156	494	1996	1990	0.857	1286	710	1247	743	0
2	17	8	"PFF1507"	"F59325_1"	9400	21560	130	116	119	34	76	79	18	73	53	0	309	308	76	128	131	26	100	95	0	0.221	0.239	0.253	0.212	2.353	0.234	0.436	120	465	221	223	-2.178	40	181	43	180	0
2	18	8	"PFF1515"	"F59681_5"	9600	21570	130	109	114	28	75	77	18	80	45	0	168	175	57	122	128	26	73	43	0	0.739	0.736	0.818	0.808	2.940	0.339	0.135	120	513	80	92	-0.436	34	46	39	53	0
2	19	8	"PFF1523"	"F60089_1"	9800	21600	150	81	85	22	73	76	18	36	12	0	129	139	40	120	125	26	34	17	0	0.889	0.632	0.600	0.606	3.722	0.306	0.092	156	498	17	31	-0.170	8	9	12	19	-50
2	20	8	"PFF1525"	"F60196_1"	9950	21570	150	89	93	22	75	78	19	39	20	0	139	141	29	121	125	27	33	9	0	0.778	0.900	0.655	0.764	3.540	0.474	0.122	156	473	32	38	-0.363	14	18	18	20	-50
2	21	8	"PFF1565"	"F62141_1"	10160	21560	140	6466	6261	2205	79	82	20	100	100	0	2788	2744	820	126	130	29	100	100	0	2.399	2.361	2.419	2.314	1.616	2.504	0.859	156	514	9049	8800	1.263	6387	2662	6182	2618	0
2	22	8	"PFF1569"	"F62233_2"	10360	21560	140	269	255	69	76	78	18	100	99	0	259	271	72	124	129	29	98	91	0	1.430	1.218	1.221	1.240	1.896	1.142	0.607	156	706	328	326	0.516	193	135	179	147	0
2	1	9	"PFF1573"	"F62329_1"	6370	21770	130	147	148	50	72	77	25	84	67	0	214	227	85	126	133	33	80	59	0	0.852	0.752	0.775	0.840	3.154	0.450	0.401	120	581	163	177	-0.231	75	88	76	101	0
2	2	9	"PFF1576"	"F62396_2"	6550	21760	140	167	166	45	68	72	25	94	85	0	282	287	80	121	127	28	95	92	0	0.615	0.590	0.599	0.610	2.094	0.500	0.508	156	424	260	264	-0.702	99	161	98	166	0
2	3	9	"PFF1579"	"F62610_1"	6740	21750	150	556	537	148	70	71	15	99	99	0	461	449	145	120	125	24	97	94	0	1.425	1.419	1.374	1.501	2.007	1.331	0.699	156	448	827	796	0.511	486	341	467	329	0
2	4	9	"PFF1581"	"F62610_13"	6930	21750	150	518	511	139	73	75	18	100	100	0	596	592	203	122	128	33	96	94	0	0.939	0.932	0.914	0.992	1.794	0.847	0.790	156	508	919	908	-0.091	445	474	438	470	0
2	5	9	"PFF1628"	"F63860_1"	7110	21750	130	100	109	38	74	76	18	65	40	0	154	173	69	126	132	35	42	25	0	0.929	0.745	0.580	0.769	3.671	0.357	0.243	120	454	54	82	-0.107	26	28	35	47	0
2	6	9	"PFF1634"	"F64095_1"	7300	21760	140	106	113	33	73	75	16	74	50	0	176	182	48	128	131	26	72	46	0	0.688	0.741	0.659	0.653	3.418	0.464	0.201	156	455	81	94	-0.541	33	48	40	54	0
2	7	9	"PFF1641"	"F64252_1"	7480	21760	130	178	173	42	75	76	16	96	93	0	233	231	58	126	129	25	90	77	0	0.963	0.933	0.916	0.979	2.104	0.786	0.545	120	437	210	203	-0.055	103	107	98	105	0
2	8	9	"PFF1644"	"F64347_2"	7680	21760	140	242	233	83	76	78	16	92	91	0	620	612	201	125	129	26	100	98	0	0.335	0.322	0.326	0.301	1.738	0.308	0.734	156	456	661	644	-1.576	166	495	157	487	0
2	9	9	"PFF1647"	"F6440_2"	7860	21760	150	3133	3040	1256	77	80	19	100	100	0	2322	2330	853	126	130	26	100	100	0	1.392	1.344	1.403	1.296	1.899	1.384	0.812	156	453	5252	5167	0.477	3056	2196	2963	2204	0
2	10	9	"PFF1652"	"F64735_1"	8050	21760	140	2070	1955	686	78	80	18	100	100	0	2406	2312	640	125	129	26	100	100	0	0.873	0.858	0.901	0.805	1.748	0.875	0.842	156	473	4273	4064	-0.195	1992	2281	1877	2187	0
2	11	9	"PFF1680"	"F65658_4"	8240	21750	140	293	291	61	75	77	18	100	100	0	452	437	104	124	128	24	98	97	0	0.665	0.690	0.646	0.691	1.649	0.635	0.745	156	538	546	529	-0.589	218	328	216	313	0
2	12	9	"PFF1682"	"F65704_1"	8450	21750	110	104	108	29	74	76	18	67	37	0	165	165	35	125	130	31	58	25	0	0.750	0.850	0.679	0.724	3.140	0.331	0.092	80	426	70	74	-0.415	30	40	34	40	0
2	13	9	"PFF1687"	"F66126_1"	8630	21760	140	146	145	36	74	76	17	91	82	0	223	224	46	127	132	32	93	75	0	0.750	0.732	0.708	0.724	2.612	0.630	0.422	156	489	168	168	-0.415	72	96	71	97	0
2	14	9	"PFF1693"	"F66450_1"	8820	21760	140	287	270	96	76	79	23	92	89	0	632	636	195	126	131	29	99	98	0	0.417	0.380	0.380	0.345	1.769	0.367	0.760	156	437	717	704	-1.262	211	506	194	510	0
2	15	9	"PFF1696"	"F66665_1"	9010	21760	140	5396	4872	1589	79	84	25	100	99	0	3503	3304	914	127	133	30	100	100	0	1.575	1.509	1.558	1.397	1.968	1.580	0.871	156	467	8693	7970	0.655	5317	3376	4793	3177	0
2	16	9	"PFF1698"	"F66828_1"	9220	21790	150	109	113	37	82	85	21	54	33	0	163	170	54	129	135	31	53	25	0	0.794	0.756	0.907	0.793	3.182	0.428	0.167	156	457	61	72	-0.333	27	34	31	41	-50
2	17	9	"PFI0357"	"I4256_1"	9390	21760	140	117	119	31	78	81	20	74	45	0	381	395	138	127	131	29	96	92	0	0.154	0.153	0.165	0.148	2.261	0.131	0.335	156	443	293	309	-2.703	39	254	41	268	0
2	18	9	"PFI0360"	"I4355_3"	9580	21760	140	349	334	122	74	77	17	98	95	0	696	665	218	123	127	25	99	99	0	0.480	0.480	0.475	0.450	2.023	0.457	0.761	156	479	848	802	-1.059	275	573	260	542	0
2	19	9	"PFI0362"	"I4394_2"	9770	21750	130	281	274	77	71	74	16	100	100	0	671	678	189	121	125	25	100	100	0	0.382	0.364	0.362	0.355	1.499	0.321	0.730	120	395	760	760	-1.389	210	550	203	557	0
2	20	9	"PFI0367"	"I4500_1"	9970	21760	140	232	236	70	74	77	19	97	94	0	455	461	125	123	126	25	100	100	0	0.476	0.479	0.518	0.459	1.810	0.441	0.665	156	386	490	500	-1.071	158	332	162	338	0
2	21	9	"PFI0369"	"I4547_2"	10150	21760	140	169	168	40	78	82	21	94	91	0	579	582	124	127	132	28	99	99	0	0.201	0.198	0.201	0.192	1.599	0.187	0.627	156	458	543	545	-2.312	91	452	90	455	0
2	22	9	"PFI0371"	"I4582_1"	10340	21750	140	554	554	184	73	76	19	100	100	0	572	574	167	124	128	30	99	99	0	1.074	1.069	1.115	1.034	1.634	1.069	0.781	156	639	929	931	0.103	481	448	481	450	0
2	1	10	"PFI0397"	"I5035_1"	6350	21980	150	92	99	34	71	74	18	51	30	0	149	165	60	127	132	29	44	24	0	0.955	0.737	0.739	0.673	3.354	0.274	0.637	156	716	43	66	-0.067	21	22	28	38	-50
2	2	10	"PFI0404"	"I5222_1"	6540	21950	140	811	811	282	69	72	17	100	98	0	869	862	285	121	127	30	100	99	0	0.992	1.001	1.041	0.954	1.943	0.999	0.798	156	398	1490	1483	-0.012	742	748	742	741	0
2	3	10	"PFI0407"	"I5252_1"	6730	21950	140	165	169	48	71	73	16	96	91	0	391	402	127	122	127	32	99	98	0	0.349	0.350	0.360	0.340	1.998	0.294	0.591	156	442	363	378	-1.517	94	269	98	280	0
2	4	10	"PFI0409"	"I5362_4"	6920	21950	130	222	221	62	72	74	16	98	96	0	461	442	133	122	127	35	99	96	0	0.442	0.466	0.453	0.462	1.682	0.381	0.693	120	469	489	469	-1.176	150	339	149	320	0
2	5	10	"PFI0418"	"I5700_1"	7120	21950	130	163	162	40	73	75	17	97	90	0	340	342	84	124	130	31	98	96	0	0.417	0.408	0.397	0.380	1.711	0.351	0.608	120	469	306	307	-1.263	90	216	89	218	0
2	6	10	"PFI0423"	"I5893_2"	7300	21950	140	210	205	52	72	75	19	96	94	0	294	304	66	127	131	28	100	99	0	0.826	0.751	0.797	0.720	1.948	0.717	0.619	156	459	305	310	-0.275	138	167	133	177	0
2	7	10	"PFI0448"	"I6567_2"	7490	21950	140	1652	1567	636	72	74	16	100	100	0	1745	1732	555	126	130	28	100	99	0	0.976	0.931	0.976	0.857	1.878	0.969	0.834	156	453	3199	3101	-0.035	1580	1619	1495	1606	0
2	8	10	"PFI0451"	"I6639_1"	7680	21940	140	534	496	156	73	76	16	99	99	0	334	341	90	125	129	26	97	96	0	2.206	1.958	1.974	1.919	2.009	2.137	0.679	156	423	670	639	1.141	461	209	423	216	0
2	9	10	"PFI0457"	"I6658_1"	7880	21950	140	373	358	141	75	77	17	94	92	0	777	761	253	127	130	25	99	99	0	0.458	0.446	0.452	0.401	1.962	0.437	0.773	156	404	948	917	-1.125	298	650	283	634	0
2	10	10	"PFI0459"	"I6658_3"	8070	21950	140	219	214	68	76	78	17	94	92	0	755	751	259	127	130	27	99	98	0	0.228	0.221	0.226	0.215	1.869	0.197	0.695	156	403	771	762	-2.135	143	628	138	624	0
2	11	10	"PFI0461"	"I6724_2"	8260	21940	140	477	476	146	76	78	18	100	100	0	1011	1033	377	128	130	26	98	98	0	0.454	0.442	0.435	0.473	2.043	0.388	0.802	156	500	1284	1305	-1.139	401	883	400	905	0
2	12	10	"PFI0465"	"I6851_2"	8450	21940	130	179	172	49	76	78	17	95	89	0	332	328	93	129	133	34	96	92	0	0.507	0.482	0.473	0.492	1.944	0.429	0.574	120	504	306	295	-0.979	103	203	96	199	0
2	13	10	"PFI0492"	"I7697_2"	8650	21940	140	246	247	69	76	77	17	98	98	0	578	560	171	129	134	37	98	95	0	0.379	0.397	0.393	0.399	1.886	0.352	0.735	156	480	619	602	-1.401	170	449	171	431	0
2	14	10	"PFI0498"	"I7884_1"	8840	21940	130	141	141	37	76	79	23	85	65	0	430	433	121	129	134	29	99	96	0	0.216	0.214	0.218	0.210	2.052	0.186	0.470	120	425	366	369	-2.211	65	301	65	304	0
2	15	10	"PFI0501"	"I8013_1"	9030	21940	140	233	229	64	78	82	24	97	92	0	509	504	146	133	136	27	98	96	0	0.412	0.407	0.402	0.404	1.914	0.349	0.651	156	409	531	522	-1.278	155	376	151	371	0
2	16	10	"PFI0504"	"I8083_1"	9220	21940	140	4067	3916	1603	82	85	20	100	100	0	3229	3196	1158	134	137	28	100	99	0	1.288	1.252	1.265	1.173	1.921	1.281	0.822	156	372	7080	6896	0.365	3985	3095	3834	3062	0
2	17	10	"PFI0510"	"I8305_1"	9410	21940	140	2639	2527	937	82	86	22	100	100	0	1332	1351	488	133	138	30	98	98	0	2.133	2.007	2.037	2.013	1.747	2.072	0.842	156	445	3756	3663	1.093	2557	1199	2445	1218	0
2	18	10	"PFI0513"	"I8332_1"	9600	21940	130	498	476	129	83	85	21	100	100	0	359	364	89	134	139	31	100	98	0	1.844	1.709	1.668	1.724	1.628	1.723	0.653	120	443	640	623	0.883	415	225	393	230	0
2	19	10	"PFJ0455"	"J53_17"	9790	21940	140	830	765	217	82	84	21	100	99	0	669	667	168	134	139	30	99	99	0	1.398	1.281	1.322	1.258	1.608	1.319	0.798	156	483	1283	1216	0.483	748	535	683	533	0
2	20	10	"PFJ0457"	"J53_21"	9980	21940	140	892	815	287	79	82	19	100	100	0	1746	1608	608	130	135	32	98	98	0	0.503	0.498	0.504	0.531	2.309	0.451	0.778	156	386	2429	2214	-0.991	813	1616	736	1478	0
2	21	10	"PFJ0459"	"J53_23"	10150	21960	150	102	103	30	79	83	21	51	26	0	158	167	51	131	137	33	43	23	0	0.852	0.667	0.712	0.654	3.596	0.223	0.070	156	452	50	60	-0.231	23	27	24	36	-50
2	22	10	"PFJ0463"	"J53_29"	10370	21940	140	1593	1598	592	75	78	20	100	100	0	2501	2505	905	126	130	27	100	100	0	0.639	0.640	0.674	0.627	1.627	0.606	0.822	156	702	3893	3902	-0.646	1518	2375	1523	2379	0
2	1	11	"PFJ0468"	"J53_37"	6380	22130	140	199	201	68	72	81	97	68	15	0	381	381	115	127	142	177	73	17	0	0.500	0.508	0.479	0.489	1.870	0.461	0.661	156	522	381	383	-1.000	127	254	129	254	0
2	2	11	"PFJ0472"	"J53_41"	6560	22130	140	237	226	71	71	74	16	97	94	0	1044	990	360	124	129	25	99	99	0	0.180	0.179	0.175	0.172	1.857	0.156	0.736	156	379	1086	1021	-2.470	166	920	155	866	0
2	3	11	"PFJ0495"	"J564_1"	6760	22130	150	1541	1422	351	74	77	17	100	100	0	1315	1260	280	126	132	34	100	100	0	1.234	1.189	1.230	1.178	1.328	1.206	0.882	156	491	2656	2482	0.303	1467	1189	1348	1134	0
2	4	11	"PFJ0497"	"J564_3"	6950	22130	140	659	644	188	73	75	17	99	99	0	1335	1312	420	125	130	30	98	98	0	0.484	0.481	0.482	0.508	1.798	0.444	0.838	156	479	1796	1758	-1.046	586	1210	571	1187	0
2	5	11	"PFJ0500"	"J56_7"	7140	22130	150	147	148	43	71	74	19	90	78	0	235	237	63	123	126	26	93	87	0	0.679	0.675	0.707	0.664	2.493	0.576	0.426	156	461	188	191	-0.559	76	112	77	114	0
2	6	11	"PFJ0503"	"J583_1"	7330	22140	120	123	120	28	69	71	19	88	65	0	175	178	50	119	123	27	71	52	0	0.964	0.864	0.900	0.959	3.081	0.589	0.269	120	408	110	110	-0.052	54	56	51	59	0
2	7	11	"PFJ0506"	"J587_3"	7520	22130	130	119	122	30	70	72	16	90	72	0	191	193	46	121	125	26	85	65	0	0.700	0.722	0.688	0.720	2.750	0.492	0.263	120	424	119	124	-0.515	49	70	52	72	0
2	8	11	"PFJ0508"	"J587_5"	7700	22130	140	131	130	35	72	75	16	88	75	0	176	185	46	124	127	26	79	49	0	1.135	0.951	0.962	0.916	3.129	0.688	0.280	156	437	111	119	0.182	59	52	58	61	0
2	9	11	"PFJ0527"	"J647_6"	7900	22130	140	994	922	328	75	76	16	100	98	0	1314	1241	371	128	131	26	100	100	0	0.775	0.761	0.787	0.715	1.833	0.762	0.825	156	425	2105	1960	-0.368	919	1186	847	1113	0
2	10	11	"PFJ0531"	"J64_1"	8090	22130	140	951	897	351	77	78	17	100	99	0	673	661	242	128	131	26	98	96	0	1.604	1.538	1.578	1.561	1.969	1.563	0.791	156	453	1419	1353	0.681	874	545	820	533	0
2	11	11	"PFJ0533"	"J64_3"	8280	22130	130	598	549	178	74	77	17	100	99	0	417	405	113	128	130	27	97	92	0	1.813	1.715	1.713	1.750	1.751	1.710	0.768	120	477	813	752	0.858	524	289	475	277	0
2	12	11	"PFJ0536"	"J65_10"	8470	22130	140	1457	1424	525	76	79	19	100	100	0	1310	1265	444	129	133	30	100	99	0	1.169	1.187	1.199	1.181	1.786	1.192	0.818	156	495	2562	2484	0.226	1381	1181	1348	1136	0
2	13	11	"PFJ0538"	"J65_12"	8650	22130	120	129	136	37	81	84	20	85	65	0	182	190	48	132	137	32	73	35	0	0.960	0.948	0.930	0.930	2.893	0.580	0.244	120	406	98	113	-0.059	48	50	55	58	0
2	14	11	"PFJ0540"	"J65_2"	8840	22130	140	1209	1145	438	81	83	20	100	99	0	825	781	308	133	137	28	98	94	0	1.630	1.642	1.675	1.735	1.938	1.654	0.803	156	485	1820	1712	0.705	1128	692	1064	648	0
2	15	11	"PFJ0567"	"J71_12"	9040	22130	140	553	514	190	81	84	20	98	98	0	505	481	148	135	138	27	95	93	0	1.276	1.251	1.282	1.203	2.060	1.308	0.740	156	405	842	779	0.351	472	370	433	346	0
2	16	11	"PFJ0569"	"J71_2"	9200	22140	150	101	105	29	84	86	21	45	23	0	164	166	44	138	141	29	45	21	0	0.654	0.750	0.593	0.654	3.667	0.309	0.109	156	391	43	49	-0.613	17	26	21	28	-50
2	17	11	"PFJ0571"	"J71_6"	9390	22150	150	106	112	30	84	87	22	49	26	0	160	164	39	138	143	34	34	13	0	1.000	1.077	0.952	0.799	4.187	0.488	0.094	156	503	44	54	0.000	22	22	28	26	-50
2	18	11	"PFJ0573"	"J71_9"	9610	22130	140	27347	24084	10291	90	93	23	100	100	0	30676	27851	9969	143	151	35	100	100	0	0.893	0.866	0.903	0.795	2.081	0.888	0.845	156	550	57790	51702	-0.164	27257	30533	23994	27708	0
2	19	11	"PFJ0576"	"J73_13"	9790	22130	130	234	231	76	91	94	22	90	85	0	333	333	94	147	153	33	90	90	0	0.769	0.753	0.804	0.711	2.136	0.690	0.634	120	495	329	326	-0.379	143	186	140	186	0
2	20	11	"PFJ0578"	"J73_15"	9990	22130	140	2248	2100	946	87	91	23	100	100	0	2770	2606	1079	142	150	37	100	99	0	0.822	0.817	0.843	0.763	2.132	0.821	0.832	156	458	4789	4477	-0.282	2161	2628	2013	2464	0
2	21	11	"PFK0742"	"Ks1964_2"	10160	22150	150	100	102	29	84	88	23	40	14	0	152	160	53	137	145	36	30	12	0	1.067	0.783	0.926	0.810	3.584	0.196	0.065	156	492	31	41	0.093	16	15	18	23	-50
2	22	11	"PFK0745"	"Ks1_2"	10370	22130	140	341	315	106	78	81	19	94	91	0	713	710	260	131	136	28	99	98	0	0.452	0.409	0.426	0.420	1.914	0.374	0.756	156	675	845	816	-1.146	263	582	237	579	0
2	1	12	"PFK0752"	"Ks202_6"	6380	22320	140	2065	2113	940	75	83	87	98	95	0	2321	2397	894	130	142	158	99	98	0	0.908	0.899	0.934	0.809	1.943	0.922	0.815	156	662	4181	4305	-0.139	1990	2191	2038	2267	0
2	2	12	"PFK0755"	"Ks202_9"	6570	22320	140	2141	2158	835	75	79	21	100	100	0	967	987	349	129	133	26	100	100	0	2.465	2.428	2.588	2.417	1.690	2.604	0.792	156	475	2904	2941	1.302	2066	838	2083	858	0
2	3	12	"PFK0757"	"Ks206_2"	6740	22350	150	94	98	29	77	80	20	42	19	0	147	151	37	131	136	32	29	13	0	1.063	1.050	0.723	0.717	3.877	0.312	0.047	156	553	33	41	0.087	17	16	21	20	-50
2	4	12	"PFK0760"	"Ks210_1"	6950	22330	140	111	116	30	74	78	19	77	47	0	230	232	59	130	134	30	87	75	0	0.370	0.412	0.414	0.405	2.710	0.335	0.389	156	506	137	144	-1.434	37	100	42	102	0
2	5	12	"PFK0786"	"Ks225_7"	7140	22320	140	171	175	47	71	74	18	98	92	0	419	415	118	126	128	26	97	95	0	0.341	0.360	0.345	0.361	1.871	0.295	0.620	156	457	393	393	-1.551	100	293	104	289	0
2	6	12	"PFK0793"	"Ks2300_1"	7330	22320	140	192	189	63	68	71	17	93	89	0	243	242	69	122	125	26	90	84	0	1.025	1.008	0.984	0.964	2.283	0.908	0.500	156	407	245	241	0.035	124	121	121	120	0
2	7	12	"PFK0795"	"Ks2345_1"	7520	22320	140	2329	2196	883	69	72	17	100	100	0	1433	1354	563	122	125	25	97	96	0	1.724	1.726	1.702	1.713	1.878	1.729	0.802	156	390	3571	3359	0.786	2260	1311	2127	1232	0
2	8	12	"PFK0799"	"Ks244_1"	7710	22320	140	1427	1334	424	73	75	16	100	100	0	752	726	235	125	128	26	96	96	0	2.159	2.098	2.173	2.177	1.807	2.142	0.817	156	418	1981	1862	1.111	1354	627	1261	601	0
2	9	12	"PFK0802"	"Ks244_3"	7900	22320	140	1595	1495	526	76	78	18	100	100	0	912	876	279	128	132	28	98	98	0	1.938	1.897	1.997	1.902	1.786	1.999	0.809	156	473	2303	2167	0.954	1519	784	1419	748	0
2	10	12	"PFK0804"	"Ks244_8"	8090	22320	130	105	105	27	76	79	18	59	41	0	230	237	72	128	131	27	87	74	0	0.284	0.266	0.326	0.312	2.873	0.193	0.212	120	474	131	138	-1.814	29	102	29	109	0
2	11	12	"PFK0825"	"Ks25_1"	8280	22320	130	130	133	41	74	77	18	81	70	0	428	426	115	128	132	36	96	95	0	0.187	0.198	0.194	0.177	2.200	0.181	0.362	120	490	356	357	-2.421	56	300	59	298	0
2	12	12	"PFK0827"	"Ks25_12"	8470	22320	140	191	197	58	76	80	19	96	92	0	397	397	110	130	136	39	99	95	0	0.431	0.453	0.472	0.445	2.115	0.386	0.596	156	471	382	388	-1.215	115	267	121	267	0
2	13	12	"PFK0830"	"Ks25_19"	8660	22320	140	352	337	123	81	84	20	92	91	0	866	872	318	134	137	26	98	98	0	0.370	0.347	0.371	0.363	2.389	0.308	0.711	156	459	1003	994	-1.434	271	732	256	738	0
2	14	12	"PFK0834"	"Ks25_8"	8850	22320	140	147	148	42	84	86	21	82	65	0	332	336	95	133	137	26	95	92	0	0.317	0.315	0.330	0.297	2.233	0.282	0.459	156	452	262	267	-1.659	63	199	64	203	0
2	15	12	"PFK0839"	"Ks266_15"	9040	22320	140	2647	2476	1125	85	88	21	100	100	0	1842	1736	652	136	140	29	100	100	0	1.502	1.494	1.602	1.381	2.283	1.625	0.786	156	389	4268	3991	0.587	2562	1706	2391	1600	0
2	16	12	"PFK0841"	"Ks266_6"	9230	22320	140	2125	1972	768	86	89	21	100	99	0	1656	1602	521	138	142	30	100	99	0	1.343	1.288	1.343	1.223	2.195	1.361	0.813	156	401	3557	3350	0.426	2039	1518	1886	1464	0
2	17	12	"PFK0858"	"Ks271_1"	9420	22310	130	4834	4598	1103	85	87	21	100	100	0	1689	1645	391	137	142	32	100	100	0	3.060	2.993	2.984	3.002	1.490	3.136	0.847	120	404	6301	6021	1.613	4749	1552	4513	1508	0
2	18	12	"PFK0868"	"Ks2886_1"	9590	22340	150	86	88	21	88	91	22	14	3	0	142	142	30	141	146	34	11	3	0	-2.000	0.000	0.704	0.718	4.040	0.099	0.008	156	459	-1	1	Error	-2	1	0	1	-50
2	19	12	"PFK0871"	"Ks291_5"	9780	22340	150	87	88	18	90	92	21	10	2	0	143	147	36	143	148	31	15	3	0	100000.000	-0.500	0.500	0.508	4.295	0.117	0.017	156	459	-3	2	16.610	-3	0	-2	4	-50
2	20	12	"PFK0873"	"Ks291_8"	9960	22340	150	111	115	52	88	91	23	48	19	0	166	168	42	140	148	35	36	16	0	0.885	0.964	0.786	0.770	3.060	0.706	0.095	156	455	49	55	-0.177	23	26	27	28	-50
2	21	12	"PFK0878"	"Ks2_13"	10160	22340	150	83	88	19	86	89	23	11	1	0	139	142	31	135	143	35	17	3	0	-0.750	0.286	0.556	0.566	3.312	0.211	0.049	156	461	1	9	Error	-3	4	2	7	-50
2	22	12	"PFK0881"	"Ks2_9"	10370	22320	140	138	136	43	79	81	19	83	70	0	308	316	92	130	135	29	95	94	0	0.331	0.306	0.308	0.319	2.195	0.238	0.342	156	675	237	243	-1.593	59	178	57	186	0
2	1	13	"PFL0033"	"L1_66"	6370	22530	150	105	105	28	74	77	19	61	37	0	155	159	44	127	131	24	53	26	0	1.107	0.969	0.892	0.858	3.428	0.337	0.052	156	687	59	63	0.147	31	28	31	32	-50
2	2	13	"PFL0035"	"L1_7"	6560	22530	150	90	94	26	77	80	21	34	16	0	136	140	32	130	136	29	24	10	0	2.167	1.700	0.750	0.726	4.689	0.179	0.015	156	501	19	27	1.115	13	6	17	10	-50
2	3	13	"PFL0037"	"L1_72"	6790	22520	110	110	112	28	74	77	20	71	42	0	181	181	41	129	136	33	65	35	0	0.692	0.731	0.688	0.821	3.094	0.321	0.105	80	327	88	90	-0.531	36	52	38	52	0
2	4	13	"PFL0041"	"L1_79"	6920	22520	150	89	92	26	74	78	20	37	15	0	133	138	33	128	134	30	24	8	0	3.000	1.800	0.818	0.859	3.759	0.325	0.052	156	502	20	28	1.585	15	5	18	10	-50
2	5	13	"PFL0043"	"L1_81"	7150	22510	140	198	197	64	73	77	19	91	89	0	197	201	53	128	132	27	82	64	0	1.812	1.699	1.473	1.587	2.555	1.751	0.372	156	473	194	197	0.857	125	69	124	73	0
2	6	13	"PFL0045"	"L1_83"	7340	22510	140	154	153	41	74	77	19	91	83	0	412	408	118	128	132	27	98	96	0	0.282	0.282	0.281	0.284	2.070	0.240	0.568	156	406	364	359	-1.828	80	284	79	280	0
2	7	13	"PFL0068"	"L2_117"	7500	22500	140	1963	1969	541	75	77	18	100	100	0	1248	1229	413	127	130	25	99	99	0	1.684	1.719	1.756	1.816	1.745	1.708	0.829	156	402	3009	2996	0.752	1888	1121	1894	1102	0
2	8	13	"PFL0070"	"L2_12"	7690	22500	140	1289	1256	301	74	76	16	100	100	0	1324	1265	303	127	130	27	100	100	0	1.015	1.039	1.038	1.053	1.585	1.026	0.876	156	442	2412	2320	0.022	1215	1197	1182	1138	0
2	9	13	"PFL0072"	"L2_123"	7880	22510	130	215	214	64	75	78	18	97	92	0	273	287	156	126	131	26	94	90	0	0.952	0.863	0.923	0.932	2.160	0.499	0.333	120	462	287	300	-0.070	140	147	139	161	0
2	10	13	"PFL0074"	"L2_127"	8070	22500	130	200	195	52	76	79	19	95	93	0	281	285	75	128	133	28	96	92	0	0.810	0.758	0.793	0.764	2.024	0.655	0.555	120	508	277	276	-0.303	124	153	119	157	0
2	11	13	"PFL0077"	"L2_135"	8260	22500	130	398	402	100	76	79	18	99	99	0	768	734	249	131	136	37	95	95	0	0.505	0.541	0.541	0.605	2.149	0.472	0.792	120	517	959	929	-0.984	322	637	326	603	0
2	12	13	"PFL0079"	"L2_139"	8450	22500	130	262	263	73	77	80	18	99	99	0	576	569	153	133	137	39	99	99	0	0.418	0.427	0.432	0.411	1.545	0.352	0.717	120	512	628	622	-1.260	185	443	186	436	0
2	13	13	"PFL0101"	"L2_180"	8640	22500	130	547	529	165	79	82	20	100	99	0	599	590	170	132	136	30	99	97	0	1.002	0.983	0.974	0.988	1.579	0.948	0.826	120	502	935	908	0.003	468	467	450	458	0
2	14	13	"PFL0104"	"L2_185"	8830	22510	130	131	135	31	81	85	21	89	60	0	212	220	50	132	136	31	89	65	0	0.625	0.614	0.574	0.635	2.497	0.396	0.253	120	473	130	142	-0.678	50	80	54	88	0
2	15	13	"PFL0109"	"L2_193"	9020	22500	150	414	400	86	83	86	20	100	100	0	646	633	149	132	138	31	99	98	0	0.644	0.633	0.630	0.646	1.662	0.577	0.782	156	488	845	818	-0.635	331	514	317	501	0
2	16	13	"PFL0111"	"L2_195"	9210	22500	130	132	137	35	82	85	20	88	63	0	358	360	87	134	138	29	100	98	0	0.223	0.243	0.233	0.228	2.035	0.203	0.414	120	464	274	281	-2.163	50	224	55	226	0
2	17	13	"PFL0113"	"L2_198"	9400	22510	130	123	124	26	81	84	20	80	54	0	307	304	68	134	138	29	97	96	0	0.243	0.253	0.278	0.247	2.152	0.186	0.274	120	493	215	213	-2.042	42	173	43	170	0
2	18	13	"PFL0115"	"L2_20"	9580	22500	130	420	406	110	82	84	19	100	99	0	1011	996	252	133	138	28	100	100	0	0.385	0.375	0.366	0.365	1.459	0.341	0.822	120	405	1216	1187	-1.377	338	878	324	863	0
2	19	13	"PFL0135"	"L2_233"	9770	22500	140	200	203	49	80	83	18	98	97	0	214	217	53	133	136	26	83	73	0	1.481	1.464	1.429	1.592	2.207	1.312	0.437	156	427	201	207	0.567	120	81	123	84	0
2	20	13	"PFL0138"	"L2_238"	9970	22510	130	105	106	26	81	84	18	53	30	0	182	191	46	130	136	28	74	46	0	0.462	0.410	0.467	0.469	3.462	0.188	0.086	120	414	76	86	-1.115	24	52	25	61	0
2	21	13	"PFL0141"	"L2_248"	10160	22500	140	675	688	226	83	85	20	100	100	0	658	651	218	131	137	30	97	96	0	1.123	1.163	1.180	1.230	2.029	1.159	0.788	156	454	1119	1125	0.168	592	527	605	520	0
2	22	13	"PFL0145"	"L2_259"	10350	22500	120	126	130	32	81	83	20	83	54	0	194	205	73	129	135	27	72	55	0	0.692	0.645	0.750	0.828	3.313	0.425	0.286	120	508	110	125	-0.531	45	65	49	76	0
2	1	14	"PFL0149"	"L2_268"	6360	22700	140	118	121	28	75	77	18	83	58	0	323	331	86	125	130	26	98	96	0	0.217	0.223	0.219	0.207	2.080	0.180	0.391	156	658	241	252	-2.203	43	198	46	206	0
2	2	14	"PFL0152"	"L2_277"	6560	22690	150	1386	1386	413	76	78	18	100	100	0	1042	1028	314	127	132	28	97	97	0	1.432	1.454	1.415	1.433	1.440	1.449	0.840	156	487	2225	2211	0.518	1310	915	1310	901	0
2	3	14	"PFM0408"	"M36520_1"	6750	22700	140	189	193	51	73	75	17	100	96	0	575	571	149	123	129	27	99	99	0	0.257	0.268	0.260	0.260	1.779	0.244	0.715	156	461	568	568	-1.962	116	452	120	448	0
2	4	14	"PFM0410"	"M36520_4"	6940	22700	140	151	152	45	70	72	16	92	85	0	397	388	134	121	125	25	96	93	0	0.293	0.307	0.341	0.319	2.155	0.255	0.587	156	417	357	349	-1.769	81	276	82	267	0
2	5	14	"PFM0413"	"M36754_16"	7130	22700	140	665	648	196	73	75	17	99	99	0	1506	1472	440	124	129	27	100	100	0	0.428	0.427	0.434	0.430	2.020	0.390	0.774	156	414	1974	1923	-1.223	592	1382	575	1348	0
2	6	14	"PFM0417"	"M36754_20"	7290	22710	150	91	93	21	75	77	17	48	19	0	150	151	35	127	132	28	40	16	0	0.696	0.750	0.585	0.598	2.890	0.188	0.047	156	477	39	42	-0.524	16	23	18	24	-50
2	7	14	"PFM0419"	"M36754_23"	7510	22700	140	1973	1929	642	77	79	18	100	100	0	1329	1324	473	129	133	28	99	98	0	1.580	1.550	1.591	1.647	2.030	1.563	0.797	156	524	3096	3047	0.660	1896	1200	1852	1195	0
2	8	14	"PFM0422"	"M3675_2"	7700	22700	140	933	866	284	78	80	17	99	99	0	1274	1197	403	130	133	27	98	97	0	0.747	0.739	0.747	0.756	2.233	0.705	0.798	156	501	1999	1855	-0.420	855	1144	788	1067	0
2	9	14	"PFM0440"	"M3766_1"	7890	22700	140	663	659	191	78	79	17	100	100	0	1467	1411	478	131	134	27	99	99	0	0.438	0.454	0.442	0.472	1.657	0.406	0.830	156	548	1921	1861	-1.191	585	1336	581	1280	0
2	10	14	"PFM0442"	"M37744_2"	8090	22700	130	120	120	31	78	80	17	75	60	0	193	196	50	129	134	28	81	59	0	0.656	0.627	0.579	0.562	2.365	0.440	0.275	120	489	106	109	-0.608	42	64	42	67	0
2	11	14	"PFM0444"	"M37773_2"	8230	22700	150	92	93	23	77	80	18	41	16	0	147	155	40	130	135	30	37	17	0	0.882	0.640	0.631	0.621	3.755	0.256	0.085	156	698	32	41	-0.181	15	17	16	25	-50
2	12	14	"PFM0446"	"M3777_1"	8450	22700	130	176	178	48	77	80	20	96	88	0	499	497	136	134	139	38	99	97	0	0.271	0.278	0.271	0.271	1.769	0.213	0.546	120	596	464	464	-1.882	99	365	101	363	0
2	13	14	"PFM0448"	"M37794_11"	8640	22700	130	189	187	45	77	81	21	97	90	0	228	225	51	132	136	30	90	72	0	1.167	1.183	1.108	1.196	2.343	0.970	0.429	120	555	208	203	0.222	112	96	110	93	0
2	14	14	"PFM0450"	"M37794_14"	8840	22700	140	128	129	33	77	81	21	81	60	0	178	180	46	130	134	31	64	32	0	1.063	1.040	1.065	1.068	2.898	0.574	0.180	156	544	99	102	0.087	51	48	52	50	0
2	15	14	"PFM0469"	"M38740_1"	9020	22710	150	83	86	17	77	80	19	26	5	0	136	143	29	127	132	28	30	9	0	0.667	0.563	0.609	0.650	4.864	0.144	0.022	156	522	15	25	-0.585	6	9	9	16	-50
2	16	14	"PFM0472"	"M38757_4"	9210	22700	140	1721	1636	545	79	81	19	99	99	0	1140	1096	348	130	134	27	98	98	0	1.626	1.612	1.642	1.624	1.809	1.669	0.834	156	538	2652	2523	0.701	1642	1010	1557	966	0
2	17	14	"PFM0476"	"M38913_1"	9410	22700	140	2727	2551	893	81	83	19	100	100	0	1600	1566	604	134	139	29	98	97	0	1.805	1.725	1.786	1.864	2.146	1.752	0.805	156	527	4112	3902	0.852	2646	1466	2470	1432	0
2	18	14	"PFM0478"	"M38913_6"	9610	22700	140	1729	1647	538	82	85	20	100	100	0	1147	1089	339	134	138	27	98	98	0	1.626	1.639	1.659	1.614	1.727	1.695	0.822	156	514	2660	2520	0.701	1647	1013	1565	955	0
2	19	14	"PFM0481"	"M38941_1"	9790	22700	130	264	261	57	81	84	20	97	96	0	384	382	84	132	135	27	99	98	0	0.726	0.720	0.720	0.714	1.724	0.659	0.676	120	476	435	430	-0.462	183	252	180	250	0
2	20	14	"PFM0484"	"M38941_6"	9980	22700	140	167	166	47	82	84	19	90	80	0	426	432	135	133	137	28	97	96	0	0.290	0.281	0.302	0.271	2.168	0.228	0.522	156	553	378	383	-1.785	85	293	84	299	0
2	21	14	"PFM0510"	"M41547_1"	10180	22700	140	507	495	140	84	86	20	100	100	0	2054	2069	559	136	140	30	100	100	0	0.221	0.213	0.216	0.209	1.545	0.198	0.843	156	530	2341	2344	-2.181	423	1918	411	1933	0
2	22	14	"PFM0512"	"M41763_12"	10360	22700	140	1068	971	333	85	87	21	100	98	0	1187	1059	391	137	143	33	98	96	0	0.936	0.961	0.987	1.037	2.409	0.931	0.803	156	747	2033	1808	-0.095	983	1050	886	922	0
2	1	15	"PFM0514"	"M41763_4"	6370	22900	130	105	106	28	75	78	18	65	41	0	160	164	35	127	130	25	59	27	0	0.909	0.838	0.921	0.951	3.227	0.573	0.096	120	604	63	68	-0.138	30	33	31	37	0
2	2	15	"PFM0516"	"M41776_1"	6560	22890	140	192	193	49	76	78	18	96	94	0	189	190	40	125	129	26	86	62	0	1.813	1.800	1.737	1.825	2.157	1.773	0.366	156	530	180	182	0.858	116	64	117	65	0
2	3	15	"PFM0524"	"M42658_1"	6760	22900	140	271	276	85	73	75	17	99	96	0	566	571	173	122	125	24	100	98	0	0.446	0.452	0.470	0.443	1.721	0.431	0.774	156	505	642	652	-1.165	198	444	203	449	0
2	4	15	"PFM0531"	"M42966_1"	6950	22890	140	2099	2005	766	73	75	17	100	100	0	1319	1259	496	121	124	23	98	96	0	1.691	1.698	1.738	1.795	1.953	1.708	0.847	156	450	3224	3070	0.758	2026	1198	1932	1138	0
2	5	15	"PFN0076"	"N128_81"	7130	22890	150	101	118	61	76	77	17	58	37	0	150	172	84	123	127	25	51	31	0	0.926	0.857	0.923	0.789	3.163	0.682	0.478	156	450	52	91	-0.111	25	27	42	49	-50
2	6	15	"PFN0079"	"N128_86"	7330	22890	130	129	130	32	76	78	17	87	75	0	259	263	67	128	132	28	97	88	0	0.405	0.400	0.392	0.382	2.505	0.288	0.363	120	485	184	189	-1.306	53	131	54	135	0
2	7	15	"PFN0082"	"N128_90"	7520	22890	130	428	405	123	80	82	18	97	95	0	591	588	158	131	135	26	99	99	0	0.757	0.711	0.736	0.693	1.541	0.671	0.820	120	489	808	782	-0.403	348	460	325	457	0
2	8	15	"PFN0084"	"N128_92"	7710	22890	130	232	225	79	82	83	18	91	88	0	791	745	255	130	134	26	97	95	0	0.227	0.233	0.234	0.223	1.840	0.204	0.710	120	504	811	758	-2.140	150	661	143	615	0
2	9	15	"PFN0086"	"N128_95"	7900	22890	130	353	352	124	79	81	18	98	95	0	725	696	236	130	134	27	99	98	0	0.461	0.482	0.473	0.475	1.739	0.425	0.760	120	472	869	839	-1.119	274	595	273	566	0
2	10	15	"PFN0090"	"N129_1"	8070	22910	150	92	93	22	76	78	18	44	16	0	141	143	36	127	131	27	35	12	0	1.143	1.063	0.573	0.557	3.576	0.216	0.035	156	572	30	33	0.193	16	14	17	16	-50
2	11	15	"PFN0105"	"N129_41"	8280	22900	80	131	151	73	72	75	18	82	71	0	179	199	91	126	130	27	69	48	0	1.113	1.082	0.858	0.903	3.186	0.787	0.495	52	308	112	152	0.155	59	53	79	73	0
2	12	15	"PFN0107"	"N129_48"	8470	22890	130	194	191	52	73	80	42	90	74	0	187	193	44	130	145	184	1	0	0	2.123	1.873	2.150	1.953	2.235	0.156	0.150	120	573	178	181	1.086	121	57	118	63	0
2	13	15	"PFN0109"	"N129_6"	8660	22890	120	135	136	36	76	82	45	65	15	0	204	207	53	131	146	199	1	0	0	0.808	0.789	0.748	0.775	2.396	0.133	0.247	120	475	132	136	-0.307	59	73	60	76	0
2	14	15	"PFN0112"	"N130_1"	8840	22910	150	80	82	21	75	77	18	26	8	0	137	145	35	129	133	28	30	13	0	0.625	0.438	0.692	0.729	3.748	0.130	0.016	156	513	13	23	-0.678	5	8	7	16	-50
2	15	15	"PFN0114"	"N130_17"	9040	22900	140	152	152	46	76	80	20	87	77	0	270	278	74	129	133	28	96	91	0	0.539	0.510	0.536	0.514	2.109	0.445	0.496	156	499	217	225	-0.892	76	141	76	149	0
2	16	15	"PFN0116"	"N130_19"	9230	22900	130	690	616	270	80	84	20	97	94	0	1036	943	332	134	138	28	99	99	0	0.676	0.663	0.646	0.592	2.105	0.669	0.777	120	469	1512	1345	-0.564	610	902	536	809	0
2	17	15	"PFN0134"	"N130_43"	9410	22890	150	24446	21040	7218	85	88	21	100	100	0	15920	13221	5694	139	141	27	98	98	0	1.544	1.602	1.534	1.666	1.908	1.567	0.839	156	543	40142	34037	0.626	24361	15781	20955	13082	0
2	18	15	"PFN0137"	"N130_46"	9610	22890	140	3573	3557	1489	85	88	20	100	100	0	2712	2590	1147	138	141	28	96	96	0	1.355	1.416	1.391	1.469	2.036	1.374	0.837	156	518	6062	5924	0.438	3488	2574	3472	2452	0
2	19	15	"PFN0139"	"N130_5"	9800	22890	130	2625	2472	887	84	87	20	100	100	0	4261	4016	1354	134	139	28	100	100	0	0.616	0.615	0.607	0.598	1.664	0.550	0.780	120	498	6668	6270	-0.700	2541	4127	2388	3882	0
2	20	15	"PFN0141"	"N130_52"	9980	22890	130	4715	4493	1625	84	86	21	100	100	0	5439	5183	1815	137	142	45	100	99	0	0.873	0.874	0.851	0.867	1.730	0.812	0.855	120	542	9933	9455	-0.195	4631	5302	4409	5046	0
2	21	15	"PFN0145"	"N130_61"	10180	22890	130	2640	2501	971	84	86	20	100	100	0	2713	2524	876	139	144	47	100	100	0	0.993	1.013	1.007	0.973	1.614	0.939	0.793	120	510	5130	4802	-0.010	2556	2574	2417	2385	0
2	22	15	"PFN0147"	"N131_12"	10350	22910	110	106	107	26	87	89	25	37	10	0	192	197	63	140	147	39	57	32	0	0.365	0.351	0.391	0.465	3.255	0.182	0.121	80	462	71	77	-1.453	19	52	20	57	0
2	1	16	"PFN0168"	"N132_106"	6380	23090	140	108	112	28	72	75	18	81	48	0	282	277	79	124	128	26	92	89	0	0.228	0.261	0.258	0.244	2.303	0.204	0.313	156	633	194	193	-2.134	36	158	40	153	0
2	2	16	"PFN0170"	"N132_108"	6570	23090	150	146	147	36	74	77	18	94	83	0	480	482	176	127	130	27	99	99	0	0.204	0.206	0.202	0.196	1.856	0.162	0.524	156	482	425	428	-2.294	72	353	73	355	0
2	3	16	"PFN0172"	"N132_11"	6760	23090	130	162	163	49	74	75	17	90	84	0	955	895	256	128	131	42	100	100	0	0.106	0.116	0.119	0.107	1.842	0.111	0.684	120	482	915	856	-3.232	88	827	89	767	0
2	4	16	"PFN0175"	"N132_116"	6950	23080	130	1645	1596	538	77	78	18	100	100	0	1552	1494	442	129	134	47	100	100	0	1.102	1.113	1.144	1.091	1.382	1.101	0.892	120	487	2991	2884	0.140	1568	1423	1519	1365	0
2	5	16	"PFN0177"	"N132_119"	7140	23090	150	246	244	74	80	82	18	96	94	0	736	731	201	131	135	34	98	98	0	0.274	0.273	0.273	0.256	1.910	0.253	0.735	156	516	771	764	-1.866	166	605	164	600	0
2	6	16	"PFN0180"	"N132_125"	7330	23080	150	459	457	144	79	84	30	99	97	0	1223	1216	330	134	138	29	100	100	0	0.349	0.349	0.351	0.332	1.537	0.319	0.817	156	523	1469	1460	-1.519	380	1089	378	1082	0
2	7	16	"PFN0582"	"N145_33"	7530	23080	140	432	429	150	79	83	31	96	95	0	2081	2078	798	132	137	28	100	99	0	0.181	0.180	0.188	0.176	1.900	0.162	0.782	156	478	2302	2296	-2.465	353	1949	350	1946	0
2	8	16	"PFN0584"	"N145_38"	7700	23090	150	92	95	25	79	81	18	41	17	0	144	144	31	132	135	26	29	9	0	1.083	1.333	0.798	0.781	3.673	0.189	0.011	156	514	25	28	0.115	13	12	16	12	-50
2	9	16	"PFN0589"	"N145_44"	7900	23100	150	97	98	24	77	79	18	51	24	0	154	158	40	128	132	25	50	30	0	0.769	0.700	0.743	0.788	3.484	0.372	0.098	156	448	46	51	-0.379	20	26	21	30	-50
2	10	16	"PFN0592"	"N145_50"	8060	23090	150	70	73	18	72	74	18	14	3	0	120	124	26	122	126	24	19	5	0	1.000	0.500	0.523	0.570	3.644	0.210	0.025	156	460	-4	3	0.000	-2	-2	1	2	-50
2	11	16	"PFN0598"	"N145_61"	8280	23080	150	155	156	40	70	72	17	94	90	0	220	220	54	124	128	27	91	78	0	0.885	0.896	0.906	0.910	2.136	0.760	0.434	156	632	181	182	-0.176	85	96	86	96	0
2	12	16	"PFN0600"	"N145_9"	8470	23080	130	316	303	91	71	76	44	97	92	0	590	585	170	126	142	200	90	70	0	0.528	0.505	0.502	0.495	1.585	0.444	0.760	120	472	709	691	-0.921	245	464	232	459	0
2	13	16	"PFN0620"	"N148_2"	8640	23100	150	96	98	26	76	82	45	18	0	0	154	163	48	131	146	205	0	0	0	0.870	0.688	0.633	0.655	3.429	0.290	0.116	156	451	43	54	-0.202	20	23	22	32	-50
2	14	16	"PFN0622"	"N148_6"	8830	23090	150	89	91	22	79	83	19	33	10	0	149	151	30	134	138	30	30	7	0	0.667	0.706	0.705	0.708	4.706	0.092	0.007	156	458	25	29	-0.585	10	15	12	17	-50
2	15	16	"PFN0628"	"N149_12"	9030	23080	130	8155	8006	2843	83	86	20	100	100	0	5092	4905	1560	135	142	42	100	100	0	1.628	1.661	1.660	1.638	1.557	1.637	0.863	120	493	13029	12693	0.703	8072	4957	7923	4770	0
2	16	16	"PFN0632"	"N149_18"	9230	23080	130	947	921	297	86	90	23	100	100	0	1580	1571	426	139	146	42	100	100	0	0.598	0.583	0.564	0.561	1.377	0.548	0.845	120	544	2302	2267	-0.743	861	1441	835	1432	0
2	17	16	"PFN0634"	"N149_2"	9430	23090	130	162	168	55	85	89	22	83	75	0	390	394	117	139	143	29	96	95	0	0.307	0.325	0.335	0.324	2.074	0.294	0.555	120	511	328	338	-1.705	77	251	83	255	0
2	18	16	"PFN0637"	"N149_30"	9610	23080	130	665	642	235	86	88	20	98	97	0	2870	2747	988	136	142	29	100	100	0	0.212	0.213	0.205	0.201	1.724	0.186	0.798	120	493	3313	3167	-2.239	579	2734	556	2611	0
2	19	16	"PFN0655"	"N150_39"	9800	23080	130	287	286	86	87	90	20	94	93	0	910	903	221	140	146	29	100	100	0	0.260	0.261	0.255	0.247	1.620	0.239	0.754	120	538	970	962	-1.945	200	770	199	763	0
2	20	16	"PFN0658"	"N150_49"	9990	23090	130	166	166	44	85	88	22	89	82	0	361	366	99	141	146	47	94	91	0	0.368	0.360	0.370	0.362	2.179	0.300	0.507	120	502	301	306	-1.442	81	220	81	225	0
2	21	16	"PFN0660"	"N150_51"	10180	23080	140	459	471	182	81	85	21	97	95	0	619	615	238	137	141	46	94	91	0	0.784	0.816	0.823	0.852	2.023	0.762	0.830	156	526	860	868	-0.351	378	482	390	478	0
2	22	16	"PFN0662"	"N150_53"	10370	23080	130	2652	2490	838	80	83	21	100	100	0	1409	1376	374	134	138	32	100	99	0	2.017	1.940	1.980	1.873	1.667	1.992	0.860	120	603	3847	3652	1.012	2572	1275	2410	1242	0
2	1	17	"PFN0664"	"N150_57"	6380	23270	150	1461	1407	374	76	78	18	100	100	0	835	818	226	130	133	32	100	100	0	1.965	1.935	1.930	1.997	1.613	1.949	0.847	156	692	2090	2019	0.974	1385	705	1331	688	0
2	2	17	"PFN0666"	"N150_6"	6570	23280	140	449	438	153	78	80	19	98	96	0	517	504	130	132	138	43	99	94	0	0.964	0.968	0.983	0.909	1.975	1.001	0.735	156	433	756	732	-0.053	371	385	360	372	0
2	3	17	"PFN0680"	"N150_8"	6760	23280	140	348	337	108	78	80	18	98	95	0	1153	1135	359	134	140	48	100	100	0	0.265	0.259	0.270	0.246	1.872	0.241	0.796	156	489	1289	1260	-1.916	270	1019	259	1001	0
2	4	17	"PFN0682"	"N150_82"	6950	23270	130	1533	1490	433	79	82	18	100	100	0	1631	1570	504	134	141	51	99	99	0	0.971	0.983	0.984	1.020	1.741	0.926	0.829	120	511	2951	2847	-0.042	1454	1497	1411	1436	0
2	5	17	"PFN0685"	"N150_87"	7140	23270	130	724	674	220	82	84	19	100	98	0	1229	1163	351	136	141	35	100	100	0	0.587	0.576	0.561	0.551	1.652	0.527	0.815	120	484	1735	1619	-0.768	642	1093	592	1027	0
2	6	17	"PFN0688"	"N150_9"	7330	23280	140	235	251	260	82	86	31	91	87	0	429	439	163	138	142	29	98	94	0	0.526	0.561	0.528	0.501	1.975	0.963	0.194	156	499	444	470	-0.927	153	291	169	301	0
2	7	17	"PFN0694"	"N151_11"	7520	23270	140	798	789	250	79	83	31	100	100	0	770	757	254	134	139	30	96	95	0	1.131	1.140	1.096	1.181	1.921	1.084	0.804	156	485	1355	1333	0.177	719	636	710	623	0
2	8	17	"PFN0696"	"N151_18"	7710	23280	130	368	366	113	75	77	17	98	98	0	1253	1232	404	130	134	26	100	100	0	0.261	0.264	0.270	0.258	1.801	0.236	0.792	120	450	1416	1393	-1.938	293	1123	291	1102	0
2	9	17	"PFN0876"	"N168_6"	7900	23280	140	739	716	262	73	75	17	99	98	0	960	957	304	125	129	24	100	100	0	0.798	0.773	0.785	0.727	1.936	0.770	0.767	156	384	1501	1475	-0.326	666	835	643	832	0
2	10	17	"PFN0874"	"N168_34"	8090	23280	140	2722	2528	891	72	76	20	100	99	0	1841	1705	540	124	128	29	100	100	0	1.543	1.553	1.579	1.478	2.070	1.635	0.824	156	426	4367	4037	0.626	2650	1717	2456	1581	0
2	11	17	"PFN0894"	"N173_1"	8280	23280	140	365	345	128	71	74	18	96	93	0	429	407	128	124	129	29	96	93	0	0.964	0.968	0.952	0.877	2.563	0.964	0.717	156	528	599	557	-0.053	294	305	274	283	0
2	12	17	"PFN0907"	"N175_2"	8480	23280	140	1090	1036	481	71	73	16	100	98	0	4155	3842	1667	124	132	31	100	100	0	0.253	0.260	0.266	0.239	2.141	0.245	0.819	156	428	5050	4683	-1.984	1019	4031	965	3718	0
2	13	17	"PFN0906"	"N175_16"	8660	23280	140	147	148	40	79	82	19	89	76	0	537	513	173	136	175	668	3	0	0	0.170	0.183	0.190	0.193	2.239	0.013	0.044	156	413	469	446	-2.560	68	401	69	377	0
2	14	17	"PFN0918"	"N177_6"	8850	23270	140	2737	2585	895	87	89	20	100	100	0	1843	1728	598	144	175	575	92	80	0	1.560	1.577	1.557	1.577	1.807	1.364	0.535	156	559	4349	4082	0.641	2650	1699	2498	1584	0
2	15	17	"PFL0005"	"L1_103"	9040	23280	140	237	233	64	88	90	21	94	91	0	406	406	101	140	148	43	97	94	0	0.560	0.545	0.544	0.541	1.956	0.501	0.618	156	555	415	411	-0.836	149	266	145	266	0
2	16	17	"PFL0159"	"L2_30"	9220	23270	130	8133	7695	2495	85	89	24	100	100	0	6299	5874	1848	139	152	129	100	100	0	1.306	1.327	1.300	1.318	1.657	1.295	0.858	120	536	14208	13345	0.386	8048	6160	7610	5735	0
2	17	17	"PFL0171"	"L2_55"	9420	23270	130	5844	5615	2154	86	91	26	100	100	0	4261	4038	1419	141	155	132	100	100	0	1.398	1.419	1.402	1.378	1.685	1.395	0.832	120	509	9878	9426	0.483	5758	4120	5529	3897	0
2	18	17	"PFL0176"	"L2_62"	9610	23270	140	4880	4577	1546	90	92	23	100	100	0	4059	3723	1411	145	149	34	100	98	0	1.224	1.254	1.263	1.409	2.263	1.228	0.850	156	538	8704	8065	0.291	4790	3914	4487	3578	0
2	19	17	"PFL0064"	"L2_109"	9800	23270	130	182	191	57	88	90	22	96	85	0	599	598	158	142	148	31	99	98	0	0.206	0.226	0.198	0.213	1.759	0.193	0.560	120	524	551	559	-2.281	94	457	103	456	0
2	20	17	"PFL0066"	"L2_114"	10000	23270	140	420	411	79	82	85	19	100	100	0	703	674	162	137	141	32	96	96	0	0.597	0.613	0.605	0.601	1.437	0.556	0.800	156	539	904	866	-0.744	338	566	329	537	0
2	21	17	"PFL0140"	"L2_247"	10180	23270	130	185	191	53	78	80	18	98	95	0	561	566	151	131	134	27	100	99	0	0.249	0.260	0.255	0.248	1.708	0.208	0.630	120	483	537	548	-2.007	107	430	113	435	0
2	22	17	"PFL0150"	"L2_270"	10380	23270	140	1333	1281	469	76	78	17	100	98	0	1753	1762	631	129	132	27	100	100	0	0.774	0.738	0.744	0.730	1.819	0.722	0.861	156	719	2881	2838	-0.370	1257	1624	1205	1633	0
2	1	18	"PFN0982"	"N244_3"	6380	23470	130	117	119	28	78	81	18	80	53	0	193	205	58	133	138	33	70	47	0	0.650	0.569	0.627	0.568	3.173	0.286	0.184	120	601	99	113	-0.621	39	60	41	72	0
2	2	18	"PFJ0260"	"J246_2"	6570	23460	140	3262	2985	1073	81	83	20	100	100	0	3155	2810	1101	136	141	41	96	95	0	1.054	1.086	1.068	1.199	2.177	1.060	0.855	156	502	6200	5578	0.075	3181	3019	2904	2674	0
2	3	18	"PFJ0281"	"J269_1"	6770	23460	130	256	247	63	80	83	21	95	94	0	517	504	119	138	141	36	98	97	0	0.464	0.456	0.446	0.444	1.785	0.411	0.729	120	471	555	533	-1.107	176	379	167	366	0
2	4	18	"PFJ0305"	"J27_3"	6950	23460	130	177	175	51	82	90	45	80	55	0	606	609	184	138	185	300	85	20	0	0.203	0.197	0.202	0.196	2.050	0.183	0.441	120	519	563	564	-2.301	95	468	93	471	0
2	5	18	"PFJ0475"	"J53_46"	7140	23470	150	287	286	68	84	91	44	95	94	0	1669	1642	394	139	186	294	100	96	0	0.133	0.134	0.131	0.130	1.547	0.126	0.807	156	561	1733	1705	-2.914	203	1530	202	1503	0
2	6	18	"PFJ0505"	"J583_7"	7320	23480	150	100	101	23	83	86	21	45	12	0	182	188	45	139	143	29	65	37	0	0.395	0.367	0.470	0.480	2.956	0.236	0.134	156	514	60	67	-1.339	17	43	18	49	-50
2	7	18	"PFJ0549"	"J697_3"	7520	23460	130	224	218	61	79	82	19	95	94	0	350	363	163	133	139	29	93	92	0	0.668	0.604	0.625	0.627	2.166	0.408	0.497	120	513	362	369	-0.582	145	217	139	230	0
2	8	18	"PFJ0586"	"J753_2"	7710	23460	130	416	411	113	77	79	17	100	99	0	335	365	107	130	134	27	100	100	0	1.654	1.421	1.568	1.450	1.781	1.462	0.682	120	515	544	569	0.726	339	205	334	235	0
2	9	18	"PFJ0594"	"J82_7"	7910	23460	140	1214	1127	386	77	79	18	100	99	0	2210	2100	736	128	133	27	99	98	0	0.546	0.532	0.537	0.552	2.101	0.501	0.838	156	439	3219	3022	-0.873	1137	2082	1050	1972	0
2	10	18	"PFK0025"	"Km2326_6"	8060	23470	150	89	91	22	80	82	21	30	9	0	152	160	44	132	138	32	37	14	0	0.450	0.393	0.462	0.517	4.542	0.152	0.043	156	496	29	39	-1.152	9	20	11	28	-50
2	11	18	"PFJ0390"	"J40_6"	8280	23460	130	209	208	57	75	79	20	96	94	0	431	438	105	129	135	32	100	99	0	0.444	0.430	0.434	0.399	1.888	0.524	0.320	120	527	436	442	-1.172	134	302	133	309	0
2	12	18	"PFJ0410"	"J43_3"	8470	23460	130	579	535	171	74	77	18	100	99	0	2372	2203	725	130	141	93	100	98	0	0.225	0.222	0.224	0.220	1.706	0.203	0.823	120	399	2747	2534	-2.150	505	2242	461	2073	0
2	13	18	"PFJ0426"	"J461_4"	8640	23470	150	83	85	18	82	84	20	15	3	0	137	138	30	138	178	642	0	0	0	-1.000	100000.000	0.594	0.652	3.659	0.023	0.009	156	454	0	3	Error	1	-1	3	0	-50
2	14	18	"PFJ0465"	"J53_31"	8820	23490	90	96	97	21	85	90	24	30	1	0	216	218	52	143	155	48	71	32	0	0.151	0.160	0.250	0.243	3.141	0.110	0.046	52	341	84	87	-2.730	11	73	12	75	0
2	15	18	"PFJ0557"	"J6_2"	9050	23460	130	308	297	109	83	86	22	95	91	0	586	589	183	139	147	41	97	95	0	0.503	0.476	0.480	0.434	1.810	0.446	0.749	120	648	672	664	-0.990	225	447	214	450	0
2	16	18	"PFK0041"	"Km302_3"	9240	23470	120	120	123	34	77	79	22	75	47	0	214	215	55	129	143	141	13	0	0	0.506	0.535	0.515	0.564	2.960	0.367	0.228	120	436	128	132	-0.983	43	85	46	86	0
2	17	18	"PFK0298"	"Kn2549_3"	9420	23460	140	3332	3213	1136	82	85	25	100	100	0	1867	1775	677	134	147	133	97	93	0	1.875	1.908	1.905	2.017	2.006	1.929	0.842	156	502	4983	4772	0.907	3250	1733	3131	1641	0
2	18	18	"PFK0338"	"Kn3092_1"	9610	23460	120	317	320	94	84	86	22	97	97	0	325	358	151	137	142	32	99	93	0	1.239	1.068	1.284	1.126	2.159	0.888	0.543	120	478	421	457	0.310	233	188	236	221	0
2	19	18	"PFK0404"	"Kn427_6"	9810	23460	130	877	836	242	81	84	20	100	100	0	905	866	249	137	142	30	99	99	0	1.036	1.036	1.006	1.053	1.832	1.001	0.770	120	572	1564	1484	0.052	796	768	755	729	0
2	20	18	"PFK0425"	"Kn5026_1"	9990	23460	110	100	103	26	79	85	28	41	12	0	251	267	68	132	139	33	97	87	0	0.176	0.178	0.181	0.174	2.682	0.220	0.133	80	442	140	159	-2.503	21	119	24	135	0
2	21	18	"PFK0442"	"Kn5244_3"	10170	23470	150	71	73	15	76	81	25	4	0	0	121	124	28	128	134	31	9	3	0	0.714	0.750	0.562	0.567	3.365	0.065	0.007	156	609	-12	-7	-0.485	-5	-7	-3	-4	-50
2	22	18	"PFK0457"	"Kn5587_2"	10380	23460	130	2022	1860	649	74	76	16	100	100	0	5264	4915	1459	124	128	25	100	100	0	0.379	0.373	0.378	0.357	1.725	0.345	0.839	120	617	7088	6577	-1.400	1948	5140	1786	4791	0
2	1	19	"PFK0782"	"Ks2242_1"	6380	23650	130	2282	2201	641	77	80	17	100	100	0	1955	1899	483	134	138	28	100	100	0	1.211	1.203	1.168	1.180	1.450	1.204	0.880	120	626	4026	3889	0.276	2205	1821	2124	1765	0
2	2	19	"PFK0818"	"Ks2565_1"	6570	23650	130	1347	1234	346	80	82	18	100	100	0	1033	985	263	136	138	28	100	100	0	1.412	1.359	1.366	1.372	1.602	1.332	0.832	120	522	2164	2003	0.498	1267	897	1154	849	0
2	3	19	"PFK0876"	"Ks2_11"	6760	23650	130	3055	2922	819	79	82	19	100	100	0	1941	1875	494	137	140	28	99	99	0	1.650	1.636	1.605	1.660	1.694	1.608	0.870	120	490	4780	4581	0.722	2976	1804	2843	1738	0
2	4	19	"PFK1002"	"Ks48_16"	6920	23670	150	102	104	26	79	87	43	23	1	0	159	163	38	137	178	280	0	0	0	1.045	0.962	0.757	0.895	4.036	0.347	0.071	156	603	45	51	0.064	23	22	25	26	-50
2	5	19	"PFK1139"	"Ks667_1"	7140	23660	130	1468	1357	416	81	90	45	100	100	0	2108	2023	573	137	186	304	100	93	0	0.704	0.677	0.683	0.666	1.590	0.633	0.807	120	521	3358	3162	-0.507	1387	1971	1276	1886	0
2	6	19	"PFK1174"	"Ks75_10"	7330	23650	130	36162	34260	9777	83	88	24	100	100	0	18541	18026	4305	138	143	30	100	100	0	1.960	1.911	1.924	1.862	1.409	1.922	0.870	120	507	54482	52065	0.971	36079	18403	34177	17888	0
2	7	19	"PFK0629"	"Ks1228_7"	7520	23650	130	1217	1205	463	81	85	23	100	99	0	839	840	315	136	140	31	97	95	0	1.616	1.597	1.655	1.677	1.889	1.613	0.816	120	536	1839	1828	0.692	1136	703	1124	704	0
2	8	19	"PFK1093"	"Ks586_7"	7710	23650	130	3149	2889	1036	79	82	18	100	100	0	1911	1780	589	135	139	30	100	100	0	1.729	1.708	1.674	1.677	1.600	1.666	0.847	120	521	4846	4455	0.790	3070	1776	2810	1645	0
2	9	19	"pla_LSU"	"PLSU"	7900	23650	130	759	704	198	82	84	19	100	99	0	737	711	210	136	141	29	98	97	0	1.126	1.082	1.107	1.090	1.711	1.022	0.802	120	506	1278	1197	0.172	677	601	622	575	0
2	10	19	"pla_ORF129"	"PORF129"	8090	23660	130	289	280	86	83	86	20	95	91	0	1297	1233	340	138	144	30	100	99	0	0.178	0.180	0.179	0.170	1.717	0.167	0.790	120	571	1365	1292	-2.492	206	1159	197	1095	0
2	11	19	"pla_ORF79"	"PORF79"	8290	23650	130	129	131	34	80	82	19	83	60	0	499	487	120	138	140	28	97	96	0	0.136	0.146	0.150	0.143	1.824	0.126	0.423	120	560	410	400	-2.881	49	361	51	349	0
2	12	19	"pla_rpl14"	"Prpl14"	8480	23650	140	367	364	98	81	83	20	99	99	0	1417	1417	388	140	147	87	100	100	0	0.224	0.222	0.228	0.217	1.542	0.199	0.796	156	463	1563	1560	-2.159	286	1277	283	1277	0
2	13	19	"PFBL B0020"	"oPFBLOB0020"	8650	23650	140	4771	4656	1947	84	87	20	100	100	0	1679	1683	647	137	147	90	98	97	0	3.040	2.957	3.093	2.891	2.000	3.172	0.816	156	424	6229	6118	1.604	4687	1542	4572	1546	0
2	14	19	"PFD66970"	"oPFD66970"	8850	23650	130	594	611	153	83	87	22	100	100	0	790	796	191	134	142	37	100	100	0	0.779	0.798	0.810	0.796	1.392	0.741	0.805	120	561	1167	1190	-0.360	511	656	528	662	0
2	15	19	"PFC0765"	"oPFC0765"	9050	23680	110	96	101	26	78	82	19	48	21	0	193	199	51	130	137	30	73	51	0	0.286	0.333	0.310	0.333	3.225	0.158	0.059	80	443	81	92	-1.807	18	63	23	69	0
2	16	19	"PFN0250"	"oPFN0250"	9240	23650	140	849	802	342	74	76	17	100	100	0	639	592	221	126	131	26	95	93	0	1.511	1.562	1.668	1.636	2.297	1.641	0.794	156	505	1288	1194	0.595	775	513	728	466	0
2	17	19	"PFL0017"	"oPFL0017"	9420	23650	140	4762	4848	2270	76	78	18	100	100	0	3878	4071	1859	127	130	27	100	100	0	1.249	1.210	1.253	1.208	2.153	1.230	0.789	156	520	8437	8716	0.321	4686	3751	4772	3944	0
2	18	19	"PFI17637"	"oPFI17637"	9620	23650	130	1841	1916	445	80	82	18	100	100	0	1282	1331	283	135	139	30	100	100	0	1.535	1.535	1.534	1.535	1.238	1.440	0.830	120	586	2908	3032	0.619	1761	1147	1836	1196	0
2	19	19	"PFM60472"	"oPFM60472"	9800	23650	130	206	204	56	81	84	23	93	90	0	208	222	64	139	142	31	77	55	0	1.812	1.482	1.623	1.508	3.191	1.266	0.295	120	519	194	206	0.857	125	69	123	83	0
2	20	19	"PFL0020"	"oPFL0020"	9990	23700	150	115	129	53	80	86	29	53	39	0	155	185	89	134	141	33	40	23	0	1.667	0.961	1.057	1.102	2.756	0.543	0.257	156	604	56	100	0.737	35	21	49	51	-50
2	21	19	"PFI17639"	"oPFI17639"	10190	23650	140	135	133	31	78	83	26	79	53	0	263	267	74	129	136	32	91	85	0	0.425	0.399	0.406	0.408	2.325	0.327	0.462	156	529	191	193	-1.233	57	134	55	138	0
2	22	19	"PFN0252"	"oPFN0252"	10380	23650	140	5706	5357	2138	78	80	19	100	100	0	6606	6480	2254	129	134	26	100	100	0	0.869	0.831	0.865	0.764	2.155	0.840	0.867	156	703	12105	11630	-0.203	5628	6477	5279	6351	0
2	1	20	"PFBL B0027"	"oPFBLOB0027"	6380	23840	130	249	242	78	79	82	19	90	90	0	373	366	115	135	139	29	95	91	0	0.714	0.706	0.700	0.684	1.993	0.648	0.669	120	658	408	394	-0.485	170	238	163	231	0
2	2	20	"PFC0768"	"oPFC0768"	6580	23840	130	112	115	29	78	81	18	70	45	0	370	371	93	136	138	28	97	96	0	0.145	0.157	0.168	0.149	2.161	0.116	0.296	120	502	268	272	-2.783	34	234	37	235	0
2	3	20	"PFBL B0032"	"oPFBLOB0032"	6740	23860	150	82	86	21	78	81	17	29	11	0	143	147	39	135	139	29	20	11	0	0.500	0.667	0.750	0.813	4.540	0.126	0.019	156	519	12	20	-1.000	4	8	8	12	-50
2	4	20	"PFBL B0033"	"oPFBLOB0033"	6940	23860	150	87	88	20	79	80	18	28	8	0	141	147	35	136	140	28	26	8	0	1.600	0.818	0.500	0.599	4.061	0.139	0.020	156	534	13	20	0.678	8	5	9	11	-50
2	5	20	"PFB0684"	"oPFB0684"	7150	23850	150	74	76	18	79	82	20	8	1	0	130	134	28	137	141	32	8	1	0	0.714	1.000	0.718	0.709	3.704	0.170	0.031	156	644	-12	-6	-0.485	-5	-7	-3	-3	-50
2	6	20	"PFF72417"	"oPFF72417"	7350	23830	80	81	84	21	82	86	22	17	5	0	173	182	49	138	145	37	48	23	0	-0.029	0.045	0.384	0.370	3.714	0.091	0.024	52	299	34	46	Error	-1	35	2	44	0
2	7	20	"PFG0010"	"oPFG0010"	7530	23850	150	93	95	23	77	81	21	39	16	0	155	163	40	130	135	31	45	23	0	0.640	0.545	0.714	0.718	4.034	0.443	0.363	156	627	41	51	-0.644	16	25	18	33	-50
2	8	20	"PFBL B0035"	"oPFBLOB0035"	7720	23840	140	520	487	137	77	79	18	99	98	0	1024	950	266	130	135	32	99	98	0	0.496	0.500	0.499	0.515	1.911	0.477	0.843	156	488	1337	1230	-1.013	443	894	410	820	0
2	9	20	"PFBL B0038"	"oPFBLOB0038"	7880	23860	150	75	79	17	81	83	19	12	2	0	139	144	33	136	139	29	21	8	0	-2.000	-0.250	0.655	0.640	4.219	0.050	0.003	156	595	-3	6	Error	-6	3	-2	8	-50
2	10	20	"PFG0012"	"oPFG0012"	8090	23850	110	119	121	34	83	85	20	70	37	0	174	172	44	138	143	31	51	25	0	1.000	1.118	0.803	1.007	3.237	0.504	0.083	80	457	72	72	0.000	36	36	38	34	0
2	11	20	"PFD66974"	"oPFD66974"	8280	23850	120	112	114	28	83	86	21	62	33	0	202	202	46	140	145	32	73	49	0	0.468	0.500	0.607	0.563	2.955	0.519	0.075	120	530	91	93	-1.096	29	62	31	62	0
2	12	20	"PFL0029"	"oPFL0029"	8480	23840	130	132	137	40	85	88	21	73	53	0	826	816	225	143	148	34	100	100	0	0.069	0.077	0.079	0.073	1.923	0.068	0.431	120	519	730	725	-3.861	47	683	52	673	0
2	13	20	"PFD66975"	"oPFD66975"	8670	23840	140	8026	7617	3094	86	89	20	100	100	0	2387	2249	906	142	148	33	96	96	0	3.537	3.574	3.492	3.698	1.914	3.686	0.875	156	486	10185	9638	1.822	7940	2245	7531	2107	0
2	14	20	"PFM60473"	"oPFM60473"	8850	23850	150	137	145	52	86	89	20	69	55	0	178	184	46	135	141	29	62	37	0	1.186	1.204	1.333	1.261	3.264	1.120	0.205	156	504	94	108	0.246	51	43	59	49	-50
2	15	20	"PFM60503"	"oPFM60503"	9000	23840	130	517	508	182	84	86	20	100	100	0	889	881	272	134	138	27	100	100	0	0.574	0.568	0.561	0.538	1.633	0.548	0.789	120	447	1188	1171	-0.802	433	755	424	747	0
2	16	20	"PFL0061"	"oPFL0061"	9190	23840	130	345	337	108	80	82	19	98	97	0	1346	1326	447	134	137	27	100	100	0	0.219	0.216	0.227	0.204	1.835	0.195	0.765	120	506	1477	1449	-2.193	265	1212	257	1192	0
2	17	20	"PFG0034"	"oPFG0034"	9390	23840	130	324	325	106	77	79	19	100	98	0	2426	2482	749	131	134	28	100	100	0	0.108	0.105	0.110	0.100	1.514	0.095	0.789	120	532	2542	2599	-3.216	247	2295	248	2351	0
2	18	20	"PFF72455"	"oPFF72455"	9570	23860	90	85	91	25	79	81	19	32	13	0	190	197	62	133	139	31	67	46	0	0.105	0.188	0.297	0.283	4.103	0.115	0.055	52	363	63	76	-3.248	6	57	12	64	0
2	19	20	"PFM60505"	"oPFM60505"	9780	23840	130	263	258	73	80	82	21	97	95	0	446	450	117	139	141	29	100	98	0	0.596	0.572	0.566	0.553	1.704	0.493	0.701	120	584	490	489	-0.746	183	307	178	311	0
2	20	20	"PFL0063"	"oPFL0063"	9970	23840	130	141	143	38	82	85	23	85	59	0	507	509	149	139	143	30	99	97	0	0.160	0.165	0.156	0.155	1.869	0.121	0.392	120	432	427	431	-2.641	59	368	61	370	0
2	21	20	"PFJ12800"	"oPFJ12800"	10150	23850	130	139	144	39	85	89	21	85	61	0	456	469	124	139	144	33	100	97	0	0.170	0.179	0.171	0.158	2.075	0.150	0.480	120	462	371	389	-2.553	54	317	59	330	0
2	22	20	"PFF72460"	"oPFF72460"	10350	23840	130	226	224	58	84	87	19	96	95	0	697	686	201	139	143	31	100	100	0	0.254	0.256	0.241	0.246	1.690	0.215	0.702	120	615	700	687	-1.974	142	558	140	547	0
2	1	21	"PFK12904"	"oPFK12904"	6350	24030	130	2359	2261	722	79	83	20	100	100	0	1618	1569	543	135	140	31	100	100	0	1.537	1.522	1.497	1.608	1.759	1.470	0.867	120	649	3763	3616	0.621	2280	1483	2182	1434	0
2	2	21	"PFM60507"	"oPFM60507"	6540	24040	120	2449	2218	663	79	83	20	100	100	0	1462	1417	413	136	140	28	100	100	0	1.787	1.670	1.713	1.683	1.600	1.723	0.847	120	498	3696	3420	0.838	2370	1326	2139	1281	0
2	3	21	"PFK12905"	"oPFK12905"	6730	24040	120	455	469	175	78	82	19	100	100	0	947	924	355	132	138	28	99	97	0	0.463	0.494	0.515	0.517	1.810	0.454	0.830	120	433	1192	1183	-1.112	377	815	391	792	0
2	4	21	"PFF72461"	"oPFF72461"	6920	24040	130	11968	10832	3504	80	83	19	100	100	0	19349	18074	5537	137	141	28	100	100	0	0.619	0.599	0.608	0.593	1.409	0.585	0.906	120	437	31100	28689	-0.693	11888	19212	10752	17937	0
2	5	21	"PFN0268"	"oPFN0268"	7110	24040	140	1586	1436	637	80	83	19	100	100	0	1203	1118	458	137	142	29	98	97	0	1.413	1.382	1.436	1.377	2.102	1.423	0.836	156	472	2572	2337	0.499	1506	1066	1356	981	0
2	6	21	"PFL0071"	"oPFL0071"	7300	24040	120	163	162	46	79	82	20	85	85	0	443	450	139	136	140	30	97	96	0	0.274	0.264	0.281	0.257	1.853	0.233	0.578	120	497	391	397	-1.870	84	307	83	314	0
2	7	21	"PFG0037"	"oPFG0037"	7490	24040	120	278	270	86	76	78	18	99	96	0	270	286	88	130	134	30	94	86	0	1.443	1.244	1.315	1.295	1.965	1.183	0.591	120	461	342	350	0.529	202	140	194	156	0
2	8	21	"PFJ12801"	"oPFJ12801"	7680	24040	130	357	366	136	74	78	19	99	97	0	641	649	212	128	134	30	100	99	0	0.552	0.560	0.558	0.535	1.590	0.527	0.805	120	551	796	813	-0.858	283	513	292	521	0
2	9	21	"PFBL B0124"	"oPFBLOB0124"	7870	24040	130	733	719	256	76	79	18	100	100	0	544	560	181	129	134	29	100	100	0	1.583	1.492	1.557	1.498	1.541	1.464	0.708	120	468	1072	1074	0.663	657	415	643	431	0
2	10	21	"PFI17675"	"oPFI17675"	8070	24040	140	3526	3313	1340	80	82	19	99	99	0	9347	9294	3265	133	139	32	100	100	0	0.374	0.353	0.360	0.317	1.953	0.347	0.890	156	543	12660	12394	-1.419	3446	9214	3233	9161	0
2	11	21	"PFI17677"	"oPFI17677"	8260	24040	140	2025	1849	750	84	86	21	100	100	0	1629	1496	570	139	144	33	98	98	0	1.303	1.301	1.335	1.327	2.261	1.335	0.849	156	504	3431	3122	0.381	1941	1490	1765	1357	0
2	12	21	"PFBL B0128"	"oPFBLOB0128"	8450	24040	130	116	123	32	84	87	21	65	38	0	219	233	67	142	148	33	85	59	0	0.416	0.429	0.466	0.407	2.908	0.264	0.172	120	507	109	130	-1.267	32	77	39	91	0
2	13	21	"PFG0038"	"oPFG0038"	8640	24040	130	716	653	204	86	88	21	100	100	0	552	573	158	143	149	38	100	99	0	1.540	1.319	1.436	1.291	1.687	1.335	0.719	120	511	1039	997	0.623	630	409	567	430	0
2	14	21	"PFF72465"	"oPFF72465"	8830	24040	140	3151	3126	1057	87	90	20	100	100	0	2931	2898	893	141	147	39	99	99	0	1.098	1.102	1.117	1.029	1.824	1.115	0.861	156	488	5854	5796	0.135	3064	2790	3039	2757	0
2	15	21	"PFI17678"	"oPFI17678"	9030	24040	130	159	164	50	88	91	20	86	72	0	328	330	78	143	148	31	100	95	0	0.384	0.406	0.424	0.384	2.273	0.356	0.445	120	499	256	263	-1.382	71	185	76	187	0
2	16	21	"PFD66997"	"oPFD66997"	9220	24040	140	227	222	50	88	89	21	98	94	0	375	372	74	142	147	32	100	99	0	0.597	0.583	0.591	0.562	1.613	0.551	0.652	156	509	372	364	-0.745	139	233	134	230	0
2	17	21	"PFM60539"	"oPFM60539"	9410	24040	150	80	83	21	81	83	20	19	4	0	130	134	30	135	141	31	16	2	0	0.200	-2.000	0.642	0.689	3.252	0.131	0.017	156	517	-6	1	-2.322	-1	-5	2	-1	-50
2	18	21	"PFBL B0176"	"oPFBLOB0176"	9590	24030	130	2980	2966	773	75	78	20	100	100	0	2027	1946	479	129	137	48	100	99	0	1.531	1.591	1.567	1.597	1.534	1.573	0.892	120	541	4803	4708	0.614	2905	1898	2891	1817	0
2	19	21	"PFI17723"	"oPFI17723"	9790	24030	130	375	395	123	74	77	19	100	99	0	2365	2370	636	131	138	48	100	100	0	0.135	0.143	0.136	0.136	1.473	0.129	0.826	120	540	2535	2560	-2.892	301	2234	321	2239	0
2	20	21	"PFG0055"	"oPFG0055"	9980	24040	140	7036	7211	3096	83	87	22	100	100	0	3267	3452	1302	141	146	34	100	100	0	2.224	2.153	2.211	1.993	1.836	2.309	0.879	156	504	10079	10439	1.153	6953	3126	7128	3311	0
2	21	21	"PFF72499"	"oPFF72499"	10170	24040	150	714	717	163	91	93	22	100	99	0	569	587	126	145	150	33	100	100	0	1.469	1.416	1.466	1.405	1.542	1.437	0.815	156	513	1047	1068	0.555	623	424	626	442	0
2	22	21	"PFF72501"	"oPFF72501"	10360	24040	140	221	218	62	84	87	20	97	93	0	512	521	161	139	143	31	98	98	0	0.367	0.351	0.338	0.343	1.976	0.307	0.659	156	708	510	516	-1.445	137	373	134	382	0
2	1	22	"PFI17727"	"oPFI17727"	6360	24230	140	234	227	65	75	77	19	98	95	0	468	469	130	129	132	26	99	98	0	0.469	0.447	0.454	0.428	1.865	0.409	0.709	156	868	498	492	-1.092	159	339	152	340	0
2	2	22	"PFF72502"	"oPFF72502"	6560	24230	140	372	360	120	75	79	19	98	94	0	436	431	119	129	133	26	98	97	0	0.967	0.944	1.002	0.907	2.051	0.962	0.744	156	691	604	587	-0.048	297	307	285	302	0
2	3	22	"PFA32037"	"oPFA32037"	6750	24230	140	217	220	60	76	84	96	78	23	0	476	455	131	129	153	474	12	0	0	0.406	0.442	0.440	0.449	2.136	0.393	0.693	156	670	488	470	-1.299	141	347	144	326	0
2	4	22	"PFM60541"	"oPFM60541"	6940	24230	140	740	704	285	78	80	18	98	97	0	666	676	232	132	137	29	99	98	0	1.240	1.151	1.184	1.063	2.040	1.193	0.807	156	657	1196	1170	0.310	662	534	626	544	0
2	5	22	"PFL0145"	"oPFL0145"	7130	24230	140	834	814	326	78	80	19	99	99	0	804	800	272	135	139	28	99	98	0	1.130	1.107	1.141	1.086	2.045	1.073	0.688	156	646	1425	1401	0.176	756	669	736	665	0
2	6	22	"PFL0147"	"oPFL0147"	7320	24230	140	406	403	138	75	78	19	99	99	0	959	921	301	133	136	28	100	99	0	0.401	0.416	0.421	0.409	1.862	0.381	0.768	156	645	1157	1116	-1.319	331	826	328	788	0
2	7	22	"PFF72508"	"oPFF72508"	7500	24230	140	450	429	141	76	79	19	98	98	0	510	501	169	131	135	28	98	97	0	0.987	0.954	0.971	0.968	1.917	0.919	0.766	156	679	753	723	-0.019	374	379	353	370	0
2	8	22	"PFF72510"	"oPFF72510"	7670	24250	110	93	94	24	76	80	19	43	18	0	164	167	44	135	137	30	48	18	0	0.586	0.563	0.739	0.668	3.877	0.125	0.024	80	481	46	50	-0.771	17	29	18	32	0
2	9	22	"PFM60545"	"oPFM60545"	7870	24230	150	79	83	19	73	76	18	28	10	0	143	149	38	130	134	29	32	12	0	0.462	0.526	0.667	0.633	3.617	0.132	0.024	156	832	19	29	-1.115	6	13	10	19	-50
2	10	22	"PFM60547"	"oPFM60547"	8080	24230	140	515	520	208	75	78	19	99	98	0	601	595	218	132	137	29	98	96	0	0.938	0.961	0.965	0.932	1.958	0.953	0.741	156	676	909	908	-0.092	440	469	445	463	0
2	11	22	"PFL0150"	"oPFL0150"	8270	24230	140	1550	1529	574	81	85	23	100	100	0	932	932	305	141	144	31	100	98	0	1.857	1.831	1.974	1.829	1.893	1.950	0.805	156	637	2260	2239	0.893	1469	791	1448	791	0
2	12	22	"PFL0152"	"oPFL0152"	8460	24230	140	150	153	38	83	86	21	92	75	0	304	326	103	142	147	30	97	94	0	0.414	0.380	0.413	0.380	2.503	0.254	0.325	156	686	229	254	-1.274	67	162	70	184	0
2	13	22	"PFL0154"	"oPFL0154"	8650	24230	130	135	134	35	84	86	20	75	60	0	187	221	102	139	144	31	60	45	0	1.063	0.610	0.677	0.725	3.564	0.248	0.163	120	596	99	132	0.087	51	48	50	82	0
2	14	22	"PFL0156"	"oPFL0156"	8840	24230	140	4045	3951	1424	84	87	21	100	100	0	2403	2393	851	140	146	32	100	99	0	1.750	1.716	1.771	1.720	2.132	1.789	0.841	156	677	6224	6120	0.808	3961	2263	3867	2253	0
2	15	22	"PFBL B0186"	"oPFBLOB0186"	9030	24230	140	584	581	211	84	88	22	100	99	0	652	664	228	140	146	33	98	98	0	0.977	0.948	0.998	0.952	1.934	0.933	0.781	156	658	1012	1021	-0.034	500	512	497	524	0
2	16	22	"PFH0037"	"oPFH0037"	9220	24230	140	1969	2060	944	85	88	21	100	100	0	1069	1149	481	139	144	33	99	98	0	2.026	1.955	2.099	1.883	1.953	2.096	0.780	156	618	2814	2985	1.018	1884	930	1975	1010	0
2	17	22	"PFF72513"	"oPFF72513"	9400	24230	140	761	736	262	82	85	19	99	99	0	470	476	138	137	142	31	98	97	0	2.039	1.929	2.037	1.865	1.969	2.067	0.756	156	616	1012	993	1.028	679	333	654	339	0
2	18	22	"PFM60550"	"oPFM60550"	9590	24230	140	154	154	40	76	86	100	24	0	0	193	195	45	130	157	553	0	0	0	1.238	1.200	1.095	1.256	2.861	0.954	0.305	156	698	141	143	0.308	78	63	78	65	0
2	19	22	"EMPTY"	"EMPTY"	9790	24230	150	69	71	16	74	82	95	0	0	0	120	123	27	127	152	528	0	0	0	0.714	0.750	0.822	0.690	4.061	0.046	0.003	156	765	-12	-7	-0.485	-5	-7	-3	-4	-50
2	20	22	"EMPTY"	"EMPTY"	9980	24230	150	77	80	19	77	81	19	15	4	0	133	138	30	131	136	31	18	4	0	0.000	0.429	0.647	0.663	3.942	0.114	0.013	156	698	2	10	Error	0	2	3	7	-50
2	21	22	"EMPTY"	"EMPTY"	10170	24230	150	77	82	19	82	85	20	13	3	0	132	135	26	135	140	31	11	3	0	1.667	0.000	0.514	0.621	3.572	0.108	0.008	156	696	-8	0	0.737	-5	-3	0	0	-50
2	22	22	"EMPTY"	"EMPTY"	10370	24240	150	79	81	19	78	82	19	14	4	0	129	135	30	131	135	27	17	5	0	-0.500	0.750	0.695	0.798	3.846	0.039	0.001	156	942	-1	7	Error	1	-2	3	4	-50
3	1	1	"PFE0652"	"E9164_1"	10670	20140	130	811	820	424	77	80	19	100	99	0	628	620	235	131	134	29	98	97	0	1.477	1.519	1.569	1.384	2.363	1.627	0.718	120	678	1231	1232	0.563	734	497	743	489	0
3	2	1	"PFE0127"	"E15452_2"	10870	20140	120	461	460	199	78	81	19	100	96	0	3385	3354	1504	130	134	28	100	100	0	0.118	0.118	0.124	0.111	1.927	0.103	0.738	120	575	3638	3606	-3.087	383	3255	382	3224	0
3	3	1	"PFE0630"	"E8314_1"	11060	20140	120	292	301	137	74	77	17	95	91	0	1897	1830	870	126	131	26	100	100	0	0.123	0.133	0.139	0.129	1.998	0.115	0.718	120	570	1989	1931	-3.022	218	1771	227	1704	0
3	4	1	"PFE0335"	"E23986_4"	11250	20140	120	1953	1955	911	73	76	17	100	100	0	9958	10161	5006	125	129	28	100	100	0	0.191	0.188	0.182	0.199	2.219	0.157	0.761	120	570	11713	11918	-2.387	1880	9833	1882	10036	0
3	5	1	"PFE0497"	"E3038_1"	11440	20140	130	537	534	257	74	77	18	100	99	0	2412	2379	1027	123	127	27	100	100	0	0.202	0.204	0.205	0.185	1.685	0.191	0.790	120	644	2752	2716	-2.306	463	2289	460	2256	0
3	6	1	"PFE0489"	"E29931_1"	11630	20140	120	424	425	182	76	77	17	98	98	0	1494	1500	699	125	130	29	100	100	0	0.254	0.254	0.258	0.248	1.929	0.217	0.738	120	571	1717	1724	-1.976	348	1369	349	1375	0
3	7	1	"PFE0152"	"E16122_8"	11820	20140	130	841	851	414	72	75	17	100	100	0	2469	2540	1364	122	126	27	100	99	0	0.328	0.322	0.301	0.340	2.244	0.263	0.756	120	640	3116	3197	-1.610	769	2347	779	2418	0
3	8	1	"PFE0560"	"E5006_15"	12010	20150	120	183	183	61	70	72	15	95	89	0	1000	967	369	116	120	26	99	99	0	0.128	0.133	0.131	0.136	1.835	0.116	0.655	120	570	997	964	-2.968	113	884	113	851	0
3	9	1	"PFE0506"	"E3215_1"	12200	20140	130	17346	17096	8171	76	81	23	100	100	0	9518	9395	4937	122	133	127	95	95	0	1.838	1.835	1.698	1.876	2.019	1.803	0.808	120	649	26666	26293	0.878	17270	9396	17020	9273	0
3	10	1	"PFF0276"	"F18248_2"	12390	20140	120	1919	1823	630	83	88	25	100	100	0	1533	1387	549	132	135	28	99	97	0	1.310	1.386	1.290	1.519	2.289	1.355	0.774	120	568	3237	2995	0.390	1836	1401	1740	1255	0
3	11	1	"PFF1508"	"F59453_1"	12580	20140	120	371	369	131	79	82	19	98	97	0	1392	1444	604	130	132	25	100	100	0	0.231	0.221	0.210	0.223	1.940	0.183	0.728	120	581	1554	1604	-2.112	292	1262	290	1314	0
3	12	1	"PFF1029"	"F4425_1"	12780	20140	120	2991	2851	1380	77	80	18	100	100	0	4672	4537	2213	128	131	27	100	100	0	0.641	0.629	0.591	0.641	2.104	0.575	0.742	120	554	7458	7183	-0.641	2914	4544	2774	4409	0
3	13	1	"PFF0774"	"F35531_1"	12960	20140	120	3682	3467	1436	83	86	22	100	100	0	3171	3001	1309	129	135	33	100	99	0	1.183	1.178	1.187	1.213	2.091	1.157	0.760	120	552	6641	6256	0.243	3599	3042	3384	2872	0
3	14	1	"PFF0382"	"F21003_1"	13160	20140	120	213	201	69	84	87	25	84	81	0	284	281	83	128	134	34	90	85	0	0.827	0.765	0.917	0.865	2.362	0.688	0.554	120	570	285	270	-0.274	129	156	117	153	0
3	15	1	"PFF0437"	"F22770_1"	13350	20140	120	9475	10282	5396	81	84	23	100	100	0	8188	8693	4483	127	131	26	100	100	0	1.165	1.191	1.208	1.188	2.088	1.199	0.747	120	556	17455	18767	0.221	9394	8061	10201	8566	0
3	16	1	"PFF0027"	"F10724_1"	13540	20140	120	169	174	54	82	84	20	90	82	0	241	240	66	123	128	26	90	85	0	0.737	0.786	0.741	0.784	2.463	0.716	0.415	120	556	205	209	-0.440	87	118	92	117	0
3	17	1	"PFF0760"	"F35197_2"	13730	20140	120	6537	6326	3124	82	84	21	100	100	0	6158	5951	2590	128	132	30	100	100	0	1.070	1.072	1.151	1.026	2.351	1.098	0.726	120	540	12485	12067	0.098	6455	6030	6244	5823	0
3	18	1	"PFF0169"	"F15775_1"	13910	20140	120	218	223	80	84	86	21	94	89	0	535	558	232	132	136	30	96	93	0	0.333	0.326	0.302	0.343	2.304	0.264	0.593	120	541	537	565	-1.589	134	403	139	426	0
3	19	1	"PFF1930"	"F960_5"	14100	20140	120	1887	1877	937	85	88	22	100	100	0	3924	3906	1738	137	141	31	100	100	0	0.476	0.475	0.486	0.451	2.079	0.440	0.743	120	556	5589	5561	-1.071	1802	3787	1792	3769	0
3	20	1	"PFF0151"	"F15196_1"	14290	20140	120	5609	5454	2653	91	96	28	100	100	0	4762	4733	1955	143	151	47	100	100	0	1.195	1.168	1.210	1.109	1.988	1.208	0.769	120	579	10137	9953	0.257	5518	4619	5363	4590	0
3	21	1	"PFF1609"	"F63380_2"	14510	20130	150	107	108	29	90	97	32	30	7	0	160	166	48	137	144	42	35	11	0	0.739	0.621	0.630	0.768	3.853	0.309	0.093	156	806	40	47	-0.436	17	23	18	29	-50
3	22	1	"PFF1869"	"F7374_2"	14680	20140	120	158	154	48	87	90	24	80	69	0	259	264	82	130	133	28	93	88	0	0.550	0.500	0.547	0.553	2.048	0.390	0.443	120	583	200	201	-0.861	71	129	67	134	0
3	1	2	"PFF1444"	"F5729_1"	10690	20320	150	92	99	34	81	85	19	36	21	0	149	173	80	144	148	33	30	19	0	2.200	0.621	0.520	0.575	3.415	0.214	0.101	156	772	16	47	1.138	11	5	18	29	-50
3	2	2	"PFF0230"	"F17039_3"	10880	20330	120	283	293	132	81	84	19	92	88	0	336	345	150	135	139	28	92	88	0	1.005	1.010	1.011	0.974	2.456	0.929	0.543	120	482	403	422	0.007	202	201	212	210	0
3	3	2	"PFM0480"	"M38913_8"	11070	20330	120	2430	2313	878	80	83	19	100	100	0	1980	1984	679	129	133	26	100	100	0	1.270	1.204	1.252	1.177	1.688	1.218	0.820	120	501	4201	4088	0.344	2350	1851	2233	1855	0
3	4	2	"PFM0579"	"M446_3"	11260	20330	120	503	501	233	79	81	19	99	96	0	1856	1951	890	128	132	26	100	100	0	0.245	0.231	0.238	0.210	2.057	0.208	0.770	120	497	2152	2245	-2.027	424	1728	422	1823	0
3	5	2	"PFM0717"	"M5299_3"	11450	20330	120	290	297	139	76	78	17	92	89	0	346	345	127	125	129	26	90	89	0	0.968	1.005	1.037	0.916	2.246	1.024	0.703	120	498	435	441	-0.046	214	221	221	220	0
3	6	2	"PFM0868"	"M724_5"	11650	20330	120	525	595	287	72	76	17	100	100	0	683	751	333	124	127	25	100	99	0	0.810	0.834	0.873	0.831	2.019	0.809	0.738	120	512	1012	1150	-0.303	453	559	523	627	0
3	7	2	"PFM0875"	"M783_4"	11840	20330	120	1904	1825	847	71	75	28	100	100	0	1885	1822	733	119	134	160	99	99	0	1.038	1.030	1.114	0.981	1.972	1.061	0.766	120	501	3599	3457	0.054	1833	1766	1754	1703	0
3	8	2	"PFM0093"	"M16622_6"	12020	20310	90	517	484	156	66	73	45	98	94	0	2053	1941	530	108	141	231	100	100	0	0.232	0.228	0.231	0.209	1.680	0.221	0.782	52	338	2396	2251	-2.109	451	1945	418	1833	0
3	9	2	"PFM0612"	"M45542_7"	12220	20330	130	4717	4831	2356	77	82	31	100	100	0	3166	3198	1206	119	132	98	100	100	0	1.523	1.544	1.641	1.404	1.824	1.701	0.818	120	591	7687	7833	0.607	4640	3047	4754	3079	0
3	10	2	"PFM0634"	"M46791_1"	12410	20330	120	3046	3001	1333	86	89	21	100	100	0	4034	4089	1530	130	135	29	100	100	0	0.758	0.736	0.785	0.686	1.864	0.729	0.822	120	482	6864	6874	-0.399	2960	3904	2915	3959	0
3	11	2	"PFM0704"	"M52103_1"	12590	20330	120	287	292	112	85	88	21	94	92	0	634	629	226	132	136	28	99	95	0	0.402	0.416	0.417	0.404	2.076	0.367	0.719	120	479	704	704	-1.313	202	502	207	497	0
3	12	2	"PFM0190"	"M22662_1"	12790	20330	120	118	120	33	86	89	21	61	42	0	170	178	60	132	136	28	59	36	0	0.842	0.739	0.590	0.799	3.552	0.406	0.181	120	511	70	80	-0.248	32	38	34	46	0
3	13	2	"PFM0225"	"M24933_4"	12980	20330	120	7490	7722	3297	90	94	22	100	100	0	4435	4565	1754	132	138	32	100	100	0	1.720	1.722	1.866	1.677	1.962	1.883	0.775	120	485	11703	12065	0.782	7400	4303	7632	4433	0
3	14	2	"PFM0412"	"M36754_1"	13160	20330	120	556	551	218	94	96	22	100	100	0	4131	4340	1692	136	144	36	100	100	0	0.116	0.109	0.116	0.101	1.834	0.097	0.757	120	481	4457	4661	-3.112	462	3995	457	4204	0
3	15	2	"PFM0630"	"M46462_5"	13360	20330	120	3983	4075	2293	93	98	29	100	100	0	2812	2905	1363	139	150	80	100	99	0	1.455	1.440	1.486	1.293	2.027	1.524	0.851	120	511	6563	6748	0.541	3890	2673	3982	2766	0
3	16	2	"PFM0465"	"M38247_1"	13550	20330	120	2268	2207	1084	92	98	30	100	100	0	2244	2228	842	137	146	79	100	100	0	1.033	1.011	1.067	0.907	1.871	1.059	0.799	120	480	4283	4206	0.046	2176	2107	2115	2091	0
3	17	2	"PFM0026"	"M11919_1"	13730	20330	120	12504	12223	4780	93	96	22	100	100	0	22432	21838	7212	140	148	35	100	100	0	0.557	0.559	0.587	0.537	1.818	0.549	0.810	120	463	34703	33828	-0.845	12411	22292	12130	21698	0
3	18	2	"PFM0819"	"M5894_4"	13930	20330	120	333	326	111	93	97	23	95	92	0	1193	1209	428	141	147	34	100	100	0	0.228	0.218	0.230	0.201	2.016	0.197	0.747	120	506	1292	1301	-2.132	240	1052	233	1068	0
3	19	2	"PFM0473"	"M38757_6"	14130	20330	120	568	535	213	95	98	23	99	97	0	594	621	211	139	143	30	100	100	0	1.040	0.913	0.965	0.835	2.062	0.924	0.746	120	478	928	922	0.056	473	455	440	482	0
3	20	2	"PFM0062"	"M14235_3"	14310	20330	120	15444	15903	7957	104	110	32	100	100	0	7443	7587	3051	142	149	45	100	100	0	2.101	2.122	2.198	1.946	1.932	2.391	0.785	120	466	22641	23244	1.071	15340	7301	15799	7445	0
3	21	2	"PFM0821"	"M59170_2"	14500	20330	120	10743	10384	4812	112	118	34	100	100	0	6262	5956	2153	144	151	33	100	100	0	1.738	1.767	1.858	1.621	1.938	1.956	0.812	120	479	16749	16084	0.797	10631	6118	10272	5812	0
3	22	2	"PFN0022"	"N127_5"	14690	20330	120	360	349	113	97	102	29	98	96	0	609	609	203	138	142	29	99	96	0	0.558	0.535	0.548	0.553	2.131	0.453	0.669	120	580	734	723	-0.841	263	471	252	471	0
3	1	3	"PFN0013"	"N127_32"	10700	20520	130	267	257	89	80	83	19	93	90	0	553	555	207	143	148	32	95	92	0	0.456	0.430	0.435	0.443	2.376	0.348	0.673	120	626	597	589	-1.133	187	410	177	412	0
3	2	3	"PFN0021"	"N127_48"	10890	20520	120	568	527	211	81	84	19	100	100	0	971	982	381	134	139	27	100	100	0	0.582	0.526	0.569	0.508	2.055	0.465	0.700	120	511	1324	1294	-0.781	487	837	446	848	0
3	3	3	"PFN0027"	"N128_1"	11090	20520	120	110	114	32	82	85	19	60	39	0	191	198	61	129	134	28	78	55	0	0.452	0.464	0.535	0.476	3.294	0.259	0.137	120	496	90	101	-1.147	28	62	32	69	0
3	4	3	"PFN0057"	"N128_56"	11270	20520	120	284	290	118	79	81	18	95	90	0	1087	1093	440	127	131	27	100	100	0	0.214	0.218	0.224	0.210	2.007	0.195	0.694	120	468	1165	1177	-2.227	205	960	211	966	0
3	5	3	"PFB0078"	"B297"	11460	20510	130	716	724	266	73	77	17	100	100	0	532	549	205	124	128	26	97	96	0	1.576	1.532	1.503	1.640	2.105	1.485	0.772	120	547	1051	1076	0.656	643	408	651	425	0
3	6	3	"PFB0080"	"B3"	11650	20520	120	623	550	204	70	73	16	100	98	0	763	712	209	121	124	25	99	97	0	0.861	0.812	0.854	0.763	2.295	0.825	0.785	120	497	1195	1071	-0.215	553	642	480	591	0
3	7	3	"PFB0083"	"B306"	11840	20510	120	224	215	65	69	72	16	98	91	0	240	235	74	118	121	26	83	81	0	1.270	1.248	1.240	1.368	2.211	1.046	0.563	120	484	277	263	0.345	155	122	146	117	0
3	8	3	"PFB0085"	"B310"	12030	20510	130	3805	3579	1630	70	75	40	100	99	0	1436	1376	648	114	136	180	93	90	0	2.825	2.781	2.734	2.763	1.851	2.761	0.805	120	593	5057	4771	1.498	3735	1322	3509	1262	0
3	9	3	"PFB0090"	"B32"	12220	20520	130	113	113	31	74	78	26	65	28	0	180	183	54	118	124	52	58	19	0	0.629	0.600	0.648	0.606	2.952	0.440	0.459	120	541	101	104	-0.669	39	62	39	65	0
3	10	3	"PFB0092"	"B322"	12420	20520	120	152	154	46	79	81	19	86	77	0	621	630	224	123	127	26	100	100	0	0.147	0.148	0.152	0.146	2.011	0.133	0.541	120	479	571	582	-2.770	73	498	75	507	0
3	11	3	"PFB0109"	"B366"	12600	20510	120	278	277	100	83	86	21	94	90	0	921	886	358	127	136	105	97	91	0	0.246	0.256	0.244	0.239	2.409	0.196	0.627	120	468	989	953	-2.026	195	794	194	759	0
3	12	3	"PFB0111"	"B370"	12790	20520	120	139	137	37	84	87	20	80	62	0	601	612	264	129	139	102	93	81	0	0.117	0.110	0.115	0.121	2.102	0.076	0.340	120	495	527	536	-3.101	55	472	53	483	0
3	13	3	"PFB0114"	"B374"	12990	20520	130	625	587	233	83	88	26	100	99	0	815	823	261	132	136	26	100	100	0	0.794	0.729	0.779	0.679	1.983	0.738	0.735	120	538	1225	1195	-0.334	542	683	504	691	0
3	14	3	"PFB0120"	"B388"	13180	20510	120	234	229	74	88	93	27	91	86	0	364	360	127	139	147	43	91	86	0	0.649	0.638	0.612	0.612	2.212	0.517	0.588	120	497	371	362	-0.624	146	225	141	221	0
3	15	3	"PFB0122"	"B391"	13370	20520	130	311	317	152	91	94	24	91	84	0	1218	1199	590	142	153	79	99	96	0	0.204	0.214	0.206	0.185	2.123	0.204	0.745	120	516	1296	1283	-2.290	220	1076	226	1057	0
3	16	3	"PFB0125"	"B397"	13550	20520	120	162	161	47	90	92	21	85	70	0	609	600	171	139	143	31	100	99	0	0.153	0.154	0.158	0.141	1.908	0.144	0.446	120	444	542	532	-2.707	72	470	71	461	0
3	17	3	"PFB0143"	"B440"	13740	20510	150	103	106	33	93	96	23	30	12	0	149	162	68	146	152	38	22	10	0	3.333	0.813	0.643	0.637	3.970	0.251	0.110	156	582	13	29	1.737	10	3	13	16	-50
3	18	3	"PFB0145"	"B444"	13940	20510	130	636	636	243	92	96	23	100	98	0	858	894	349	146	151	39	99	97	0	0.764	0.727	0.707	0.721	2.018	0.638	0.768	120	529	1256	1292	-0.388	544	712	544	748	0
3	19	3	"PFB0147"	"B449"	14130	20510	130	564	595	256	89	93	25	100	100	0	946	985	420	134	140	35	100	100	0	0.585	0.595	0.551	0.587	1.834	0.532	0.783	120	521	1287	1357	-0.774	475	812	506	851	0
3	20	3	"PFB0149"	"B453"	14320	20510	120	3228	3272	1493	96	98	27	100	100	0	1934	1869	880	136	141	32	100	100	0	1.742	1.833	1.685	1.891	2.014	1.866	0.757	120	465	4930	4909	0.801	3132	1798	3176	1733	0
3	21	3	"PFB0151"	"B456"	14500	20510	120	846	860	316	99	103	27	100	100	0	1924	1839	727	140	144	30	99	99	0	0.419	0.448	0.417	0.443	1.917	0.398	0.787	120	481	2531	2460	-1.256	747	1784	761	1699	0
3	22	3	"PFB0153"	"B458"	14700	20520	120	178	175	48	90	93	24	89	77	0	512	497	164	134	137	26	98	98	0	0.233	0.234	0.229	0.211	2.334	0.192	0.465	120	576	466	448	-2.103	88	378	85	363	0
3	1	4	"PFB0170"	"B491"	10710	20700	130	2858	2765	1215	72	75	17	100	100	0	2313	2238	1051	126	130	26	96	95	0	1.274	1.275	1.241	1.369	2.095	1.211	0.819	120	647	4973	4805	0.349	2786	2187	2693	2112	0
3	2	4	"PFB0172"	"B496"	10900	20710	120	163	165	50	76	79	17	91	81	0	305	303	91	130	135	28	92	88	0	0.497	0.514	0.555	0.506	2.105	0.444	0.588	120	484	262	262	-1.008	87	175	89	173	0
3	3	4	"PFB0174"	"B498"	11090	20710	120	128	132	39	77	80	17	81	66	0	359	363	119	127	132	29	99	92	0	0.220	0.233	0.235	0.222	1.976	0.193	0.468	120	503	283	291	-2.186	51	232	55	236	0
3	4	4	"PFB0177"	"B50"	11280	20700	120	114	117	34	77	79	18	69	51	0	153	165	62	126	129	26	50	25	0	1.370	1.026	0.800	0.846	3.636	0.331	0.128	120	499	64	79	0.455	37	27	40	39	0
3	5	4	"PFB0179"	"B504"	11480	20710	120	470	423	164	73	76	17	95	95	0	594	569	196	121	124	23	99	97	0	0.839	0.781	0.807	0.730	2.350	0.786	0.770	120	519	870	798	-0.253	397	473	350	448	0
3	6	4	"PFB0181"	"B506"	11660	20710	120	122	122	33	69	72	15	86	73	0	203	202	64	116	120	24	85	71	0	0.609	0.616	0.579	0.609	2.452	0.416	0.327	120	468	140	139	-0.715	53	87	53	86	0
3	7	4	"PFD0024"	"D12635_25"	11850	20700	120	486	457	168	69	72	15	98	95	0	1474	1333	609	117	120	24	98	97	0	0.307	0.319	0.311	0.358	2.922	0.256	0.724	120	500	1774	1604	-1.702	417	1357	388	1216	0
3	8	4	"PFD0027"	"D12635_33"	12040	20700	120	487	478	179	71	74	26	99	96	0	424	430	156	116	123	53	92	86	0	1.351	1.296	1.265	1.293	2.031	1.273	0.723	120	497	724	721	0.434	416	308	407	314	0
3	9	4	"PFD0029"	"D12635_37"	12230	20700	120	532	517	187	72	75	16	100	100	0	1143	1150	458	119	122	23	100	99	0	0.449	0.432	0.427	0.443	1.939	0.370	0.739	120	468	1484	1476	-1.155	460	1024	445	1031	0
3	10	4	"PFD0031"	"D12635_39"	12420	20700	120	3808	3733	1455	75	77	17	100	100	0	2336	2226	964	120	123	30	99	96	0	1.685	1.737	1.684	1.934	2.138	1.694	0.834	120	478	5949	5764	0.752	3733	2216	3658	2106	0
3	11	4	"PFD0034"	"D12635_48"	12610	20700	120	2373	2330	952	79	81	19	100	100	0	1432	1409	608	123	131	105	98	96	0	1.752	1.750	1.744	1.851	2.168	1.754	0.755	120	473	3603	3537	0.809	2294	1309	2251	1286	0
3	12	4	"PFD0036"	"D12635_51"	12800	20700	120	5828	5779	2040	79	82	20	100	100	0	5724	5586	2482	127	131	25	99	97	0	1.027	1.044	0.982	1.148	2.261	0.962	0.783	120	449	11346	11159	0.039	5749	5597	5700	5459	0
3	13	4	"PFD0064"	"D16785_11"	12990	20700	120	155	156	37	79	83	26	92	73	0	370	373	113	127	130	26	98	95	0	0.313	0.313	0.287	0.317	2.244	0.223	0.389	120	452	319	323	-1.677	76	243	77	246	0
3	14	4	"PFD0066"	"D16785_17"	13180	20710	120	146	145	41	81	85	26	81	59	0	435	425	131	131	137	35	95	92	0	0.214	0.218	0.214	0.206	2.309	0.192	0.512	120	482	369	358	-2.226	65	304	64	294	0
3	15	4	"PFD0069"	"D16785_21"	13380	20700	120	854	838	295	82	86	21	100	100	0	749	733	278	136	143	37	98	95	0	1.259	1.266	1.230	1.344	1.972	1.212	0.793	120	474	1385	1353	0.333	772	613	756	597	0
3	16	4	"PFD0073"	"D16785_3"	13570	20700	120	2638	2518	1065	86	88	20	100	100	0	7319	7166	3461	139	146	34	100	100	0	0.355	0.346	0.340	0.386	2.471	0.296	0.767	120	457	9732	9459	-1.492	2552	7180	2432	7027	0
3	17	4	"PFD0075"	"D16785_33"	13760	20710	120	134	138	39	90	108	132	0	0	0	230	231	76	146	158	85	49	9	0	0.524	0.565	0.595	0.619	2.769	0.320	0.215	120	497	128	133	-0.933	44	84	48	85	0
3	18	4	"PFD0077"	"D16785_36"	13950	20700	120	1542	1488	556	84	88	23	100	100	0	2125	2050	797	138	142	39	99	98	0	0.734	0.734	0.734	0.766	2.254	0.679	0.729	120	522	3445	3316	-0.447	1458	1987	1404	1912	0
3	19	4	"PFD0096"	"D17715_112"	14140	20700	120	1614	1515	548	75	80	26	100	100	0	1123	1118	359	121	132	129	98	96	0	1.536	1.444	1.499	1.417	2.056	1.482	0.708	120	513	2541	2437	0.619	1539	1002	1440	997	0
3	20	4	"PFD0098"	"D17715_12"	14330	20700	120	197	201	69	78	81	19	91	85	0	731	747	285	124	127	28	100	99	0	0.196	0.197	0.179	0.191	2.044	0.163	0.593	120	483	726	746	-2.351	119	607	123	623	0
3	21	4	"PFD0102"	"D17715_13"	14520	20700	120	399	379	124	83	86	20	96	95	0	1068	1067	441	128	132	28	99	98	0	0.336	0.315	0.318	0.325	2.206	0.255	0.687	120	498	1256	1235	-1.573	316	940	296	939	0
3	22	4	"PFD0104"	"D17715_134"	14710	20700	120	145	147	35	80	83	20	90	73	0	420	406	107	126	130	28	99	99	0	0.221	0.239	0.227	0.222	1.903	0.198	0.490	120	552	359	347	-2.177	65	294	67	280	0
3	1	5	"PFD0106"	"D17715_138"	10710	20890	110	148	144	41	71	74	18	87	77	0	423	422	159	122	131	54	91	85	0	0.256	0.243	0.233	0.231	2.072	0.187	0.525	80	520	378	373	-1.967	77	301	73	300	0
3	2	5	"PFD0108"	"D17715_140"	10910	20890	120	177	173	51	73	76	19	92	85	0	522	504	191	121	131	54	93	85	0	0.259	0.261	0.249	0.275	2.270	0.203	0.584	120	521	505	483	-1.947	104	401	100	383	0
3	3	5	"PFD0130"	"D17715_44"	11090	20890	110	223	241	119	73	74	17	95	92	0	209	222	79	119	124	25	85	72	0	1.667	1.631	1.401	1.583	2.820	1.626	0.392	80	442	240	271	0.737	150	90	168	103	0
3	4	5	"PFD0132"	"D17715_47"	11290	20890	120	128	129	35	74	76	17	87	76	0	362	350	113	124	127	24	94	92	0	0.227	0.243	0.251	0.245	2.415	0.188	0.404	120	510	292	281	-2.140	54	238	55	226	0
3	5	5	"PFD0134"	"D17715_5"	11470	20890	110	133	131	37	72	74	16	82	80	0	277	281	101	123	127	38	85	78	0	0.396	0.373	0.383	0.420	2.566	0.279	0.479	80	415	215	217	-1.336	61	154	59	158	0
3	6	5	"PFD0136"	"D17715_51"	11670	20890	120	339	334	130	69	71	16	99	98	0	370	364	126	115	124	50	88	85	0	1.059	1.064	1.152	1.072	2.168	1.049	0.679	120	505	525	514	0.082	270	255	265	249	0
3	7	5	"PFD0138"	"D17715_56"	11860	20890	120	2678	2625	928	69	71	15	100	100	0	2246	2135	787	119	124	38	100	99	0	1.227	1.268	1.217	1.343	1.923	1.264	0.817	120	483	4736	4572	0.295	2609	2127	2556	2016	0
3	8	5	"PFD0141"	"D17715_61"	12050	20890	120	214	213	78	69	72	14	94	91	0	527	515	228	119	123	23	94	90	0	0.355	0.364	0.348	0.402	2.592	0.271	0.599	120	456	553	540	-1.493	145	408	144	396	0
3	9	5	"PFE0196"	"E18169_1"	12240	20880	130	1566	1479	544	71	74	16	100	100	0	1554	1456	558	117	121	22	99	99	0	1.040	1.052	1.021	1.099	2.154	0.934	0.732	120	501	2932	2747	0.057	1495	1437	1408	1339	0
3	10	5	"PFE0199"	"E18440_1"	12430	20890	120	980	933	414	71	76	24	99	98	0	1063	1065	366	120	128	63	100	99	0	0.964	0.912	0.935	0.822	2.148	0.947	0.774	120	457	1852	1807	-0.053	909	943	862	945	0
3	11	5	"PFE0201"	"E18440_5"	12600	20880	120	157	162	50	73	75	18	93	86	0	385	413	137	121	125	27	100	97	0	0.318	0.305	0.310	0.295	2.193	0.246	0.560	120	433	348	381	-1.652	84	264	89	292	0
3	12	5	"PFE0203"	"E18445_1"	12790	20870	120	1325	1264	524	75	77	20	100	100	0	846	833	353	124	127	28	96	95	0	1.731	1.677	1.587	1.759	2.078	1.638	0.725	120	494	1972	1898	0.792	1250	722	1189	709	0
3	13	5	"PFE0206"	"E18512_1"	12990	20870	120	1331	1334	585	75	77	18	100	99	0	742	738	289	121	124	26	98	97	0	2.023	2.041	2.007	2.044	2.362	2.286	0.698	120	501	1877	1876	1.016	1256	621	1259	617	0
3	14	5	"PFE0208"	"E18512_4"	13190	20880	120	113	111	26	74	76	16	77	58	0	167	174	47	120	123	23	70	50	0	0.830	0.685	0.713	0.753	2.903	0.379	0.219	120	452	86	91	-0.269	39	47	37	54	0
3	15	5	"PFE0230"	"E19008_1"	13360	20880	120	1609	1447	578	76	79	17	100	100	0	1887	1781	691	125	127	23	100	100	0	0.870	0.828	0.838	0.827	2.095	0.784	0.740	120	460	3295	3027	-0.201	1533	1762	1371	1656	0
3	16	5	"PFE0234"	"E19248_7"	13560	20880	120	604	640	334	82	85	20	100	99	0	1598	1704	856	133	138	32	99	98	0	0.356	0.355	0.343	0.332	2.452	0.300	0.643	120	472	1987	2129	-1.489	522	1465	558	1571	0
3	17	5	"PFE0237"	"E19278_2"	13730	20880	110	830	880	477	89	123	195	86	76	0	559	616	250	137	170	161	88	75	0	1.756	1.651	1.518	1.500	1.905	1.712	0.693	80	411	1163	1270	0.812	741	422	791	479	0
3	18	5	"PFE0239"	"E19278_6"	13930	20890	110	154	164	60	83	116	181	6	0	0	172	170	51	128	157	149	2	0	0	1.614	1.929	1.333	1.246	3.167	1.675	0.266	80	484	115	123	0.690	71	44	81	42	0
3	19	5	"PFE0243"	"E19631_3"	14130	20890	110	453	425	135	77	82	28	100	98	0	2529	2354	841	121	131	133	100	100	0	0.156	0.156	0.158	0.156	1.773	0.133	0.745	80	479	2784	2581	-2.679	376	2408	348	2233	0
3	20	5	"PFE0246"	"E19695_2"	14310	20880	120	1636	1659	775	78	80	19	100	100	0	925	895	427	121	126	28	95	95	0	1.938	2.043	1.968	2.288	2.238	2.049	0.790	120	500	2362	2355	0.954	1558	804	1581	774	0
3	21	5	"PFE0270"	"E20800_3"	14510	20890	120	247	241	83	82	85	20	93	88	0	617	625	227	124	129	29	99	97	0	0.335	0.317	0.337	0.303	1.874	0.297	0.741	120	481	658	660	-1.579	165	493	159	501	0
3	22	5	"PFE0275"	"E21089_1"	14700	20900	150	94	99	25	80	82	18	46	23	0	142	145	36	125	130	28	37	13	0	0.824	0.950	0.706	0.652	3.616	0.311	0.068	156	752	31	39	-0.280	14	17	19	20	-50
3	1	6	"PFE0277"	"E21208_2"	10710	21080	120	179	184	61	67	68	15	96	92	0	182	187	59	112	120	52	60	30	0	1.600	1.560	1.512	1.537	2.879	1.317	0.349	120	584	182	192	0.678	112	70	117	75	0
3	2	6	"PFE0279"	"E21208_4"	10900	21080	130	143	165	113	62	66	17	97	95	0	213	229	113	109	115	27	93	85	0	0.779	0.858	0.839	0.836	2.382	0.608	0.221	120	546	185	223	-0.361	81	104	103	120	0
3	3	6	"PFE0282"	"E21586_1"	11090	21080	120	109	146	196	60	64	18	82	59	0	173	184	65	110	116	29	75	54	0	0.778	1.162	0.766	0.813	3.217	5.574	0.037	120	496	112	160	-0.363	49	63	86	74	0
3	4	6	"PFE0285"	"E21786_1"	11290	21070	120	584	992	904	62	66	18	99	97	0	463	814	729	112	117	25	92	89	0	1.487	1.325	1.187	1.271	2.840	1.329	0.740	120	468	873	1632	0.573	522	351	930	702	0
3	5	6	"PFE0322"	"E23195_1"	11460	21060	120	188	186	61	70	72	16	92	88	0	293	272	99	119	124	34	83	78	0	0.678	0.758	0.680	0.658	2.339	0.571	0.555	120	487	292	269	-0.560	118	174	116	153	0
3	6	6	"PFE0330"	"E23784_1"	11640	21060	110	277	270	93	70	73	19	96	92	0	1027	984	372	118	135	112	96	88	0	0.228	0.231	0.223	0.227	1.775	0.206	0.719	80	449	1116	1066	-2.135	207	909	200	866	0
3	7	6	"PFE0333"	"E23986_1"	11830	21060	110	142	145	50	70	75	23	85	70	0	446	446	185	123	147	128	85	68	0	0.223	0.232	0.222	0.222	2.340	0.192	0.657	80	481	395	398	-2.165	72	323	75	323	0
3	8	6	"PFE0342"	"E24470_2"	12030	21060	120	1802	1590	579	71	74	19	100	100	0	1688	1479	607	126	136	71	95	90	0	1.108	1.123	1.107	1.275	2.403	1.081	0.803	120	518	3293	2872	0.148	1731	1562	1519	1353	0
3	9	6	"PFE0347"	"E24550_1"	12220	21060	130	144	142	39	71	74	16	92	81	0	210	212	74	122	124	22	84	76	0	0.830	0.789	0.688	0.743	2.646	0.476	0.426	120	558	161	161	-0.270	73	88	71	90	0
3	10	6	"PFE0349"	"E24569_3"	12400	21060	110	208	205	61	69	75	29	92	90	0	521	513	176	123	141	111	90	82	0	0.349	0.349	0.334	0.347	1.810	0.259	0.644	80	471	537	526	-1.518	139	398	136	390	0
3	11	6	"PFF0266"	"F17836_2"	12610	21060	120	389	369	120	71	76	28	96	93	0	1065	1024	299	122	140	104	100	95	0	0.337	0.330	0.349	0.306	2.298	0.298	0.714	120	543	1261	1200	-1.568	318	943	298	902	0
3	12	6	"PFF0268"	"F17989_2"	12790	21060	110	201	190	51	72	75	19	95	88	0	771	730	240	120	135	105	95	88	0	0.198	0.193	0.195	0.188	1.981	0.168	0.684	80	484	780	728	-2.335	129	651	118	610	0
3	13	6	"PFF0274"	"F18154_3"	12990	21070	130	101	103	27	72	74	18	64	36	0	164	166	45	119	131	96	14	0	0	0.644	0.660	0.569	0.573	2.835	0.168	0.107	120	586	74	78	-0.634	29	45	31	47	0
3	14	6	"PFF0278"	"F18417_1"	13170	21070	120	447	427	158	73	75	21	99	92	0	2667	2512	821	122	125	27	100	100	0	0.147	0.148	0.145	0.131	2.422	0.133	0.757	120	519	2919	2744	-2.767	374	2545	354	2390	0
3	15	6	"PFF0285"	"F18525_1"	13370	21070	120	610	567	213	78	83	74	90	85	0	950	912	266	125	130	25	100	100	0	0.645	0.621	0.619	0.539	2.185	0.627	0.710	120	542	1357	1276	-0.633	532	825	489	787	0
3	16	6	"PFF0289"	"F18567_3"	13590	21070	150	101	104	28	84	89	69	7	0	0	149	157	41	131	139	46	25	7	0	0.944	0.769	0.699	0.743	3.791	24.316	0.003	156	631	35	46	-0.082	17	18	20	26	-50
3	17	6	"PFF0323"	"F19549_1"	13750	21060	120	5114	5162	2358	88	104	131	100	100	0	3536	3483	1459	136	160	136	99	99	0	1.478	1.516	1.593	1.470	2.313	1.615	0.687	120	422	8426	8421	0.564	5026	3400	5074	3347	0
3	18	6	"PFF0329"	"F19626_1"	13930	21070	150	103	107	28	83	96	105	1	0	0	144	151	44	129	146	111	3	0	0	1.333	1.091	0.846	0.888	4.177	0.395	0.112	156	678	35	46	0.415	20	15	24	22	-50
3	19	6	"PFF0332"	"F19746_5"	14150	21070	110	102	109	36	79	83	20	52	30	0	183	186	63	123	128	29	68	51	0	0.383	0.476	0.482	0.543	3.509	0.320	0.205	80	447	83	93	-1.383	23	60	30	63	0
3	20	6	"PFF0334"	"F19787_2"	14310	21070	120	17310	15284	6655	85	89	23	100	100	0	12764	11253	4390	130	136	31	100	100	0	1.363	1.366	1.382	1.270	2.763	1.417	0.784	120	493	29859	26322	0.447	17225	12634	15199	11123	0
3	21	6	"PFF0336"	"F19828_2"	14510	21070	120	658	587	225	88	92	23	100	97	0	318	309	86	133	136	27	94	91	0	3.081	2.835	3.026	2.604	2.415	3.179	0.628	120	503	755	675	1.623	570	185	499	176	0
3	22	6	"PFF0338"	"F19846_4"	14710	21070	120	122	124	32	82	85	19	75	50	0	171	177	49	126	131	26	69	42	0	0.889	0.824	0.762	0.865	3.308	0.392	0.110	120	531	85	93	-0.170	40	45	42	51	0
3	1	7	"PFF0364"	"F20448_4"	10710	21260	120	170	191	101	63	66	14	90	85	0	572	711	405	111	114	22	98	95	0	0.232	0.213	0.207	0.191	2.675	0.201	0.693	120	556	568	728	-2.107	107	461	128	600	0
3	2	7	"PFF0366"	"F20625_1"	10880	21260	100	229	238	110	57	61	15	93	93	0	199	208	84	105	107	21	81	75	0	1.830	1.757	1.597	1.760	1.899	1.576	0.624	80	389	266	284	0.872	172	94	181	103	0
3	3	7	"PFF0369"	"F20760_1"	11090	21260	150	62	66	19	56	60	17	23	7	0	115	117	27	107	111	27	23	7	0	0.750	1.000	0.400	0.438	4.117	0.120	0.024	156	647	14	20	-0.415	6	8	10	10	-50
3	4	7	"PFF0372"	"F20855_1"	11270	21260	120	165	485	635	57	61	15	98	92	0	212	533	686	106	110	23	85	71	0	1.019	1.002	1.145	1.110	3.009	0.925	0.595	120	480	214	855	0.027	108	106	428	427	0
3	5	7	"PFF0375"	"F20870_2"	11460	21260	110	143	141	41	67	69	16	91	85	0	320	323	101	114	117	26	96	91	0	0.369	0.354	0.336	0.360	2.548	0.298	0.521	80	472	282	283	-1.439	76	206	74	209	0
3	6	7	"PFF0378"	"F20896_3"	11650	21260	130	147	143	43	71	74	18	86	77	0	182	192	53	120	130	87	33	2	0	1.226	1.000	0.985	1.047	2.425	0.715	0.319	120	649	138	144	0.294	76	62	72	72	0
3	7	7	"PFF0409"	"F22107_2"	11880	21270	150	90	92	25	72	77	23	42	16	0	144	145	32	124	139	94	2	0	0	0.900	0.952	0.917	0.812	3.406	0.358	0.063	156	689	38	41	-0.152	18	20	20	21	-50
3	8	7	"PFF0415"	"F22233_2"	12030	21260	110	235	228	71	74	77	21	95	91	0	879	821	253	127	144	116	93	87	0	0.214	0.222	0.228	0.211	1.910	0.189	0.697	80	414	913	848	-2.224	161	752	154	694	0
3	9	7	"PFF0417"	"F2227_1"	12220	21260	110	957	888	314	75	87	85	100	95	0	1290	1204	336	130	164	191	100	96	0	0.760	0.757	0.736	0.710	1.543	0.754	0.828	80	515	2042	1887	-0.395	882	1160	813	1074	0
3	10	7	"PFF0420"	"F22395_1"	12430	21270	120	134	144	88	71	83	81	33	3	0	189	348	1272	125	153	168	6	3	0	0.984	0.327	0.831	0.817	3.213	0.017	0.039	120	579	127	296	-0.023	63	64	73	223	0
3	11	7	"PFF0431"	"F22631_1"	12620	21260	120	101	102	27	71	75	17	64	42	0	158	160	43	122	126	26	62	35	0	0.833	0.816	0.685	0.688	3.098	0.421	0.180	120	579	66	69	-0.263	30	36	31	38	0
3	12	7	"PFF0435"	"F22741_2"	12800	21260	110	304	292	97	73	76	19	97	91	0	1009	941	288	119	131	91	100	97	0	0.260	0.266	0.253	0.242	1.709	0.247	0.791	80	471	1121	1041	-1.946	231	890	219	822	0
3	13	7	"PFF1070"	"F45236_1"	12990	21260	120	3469	3122	1145	73	76	19	100	100	0	1838	1597	647	119	141	285	90	84	0	1.976	2.063	2.031	2.236	2.135	2.093	0.665	120	526	5115	4527	0.982	3396	1719	3049	1478	0
3	14	7	"PFF1072"	"F4524_3"	13170	21260	110	222	223	77	76	82	34	87	82	0	623	592	185	126	156	309	86	23	0	0.294	0.315	0.341	0.301	2.040	0.280	0.640	80	458	643	613	-1.767	146	497	147	466	0
3	15	7	"PFF1075"	"F45282_1"	13370	21260	120	393	364	122	82	88	32	95	88	0	749	695	235	133	151	93	94	86	0	0.505	0.502	0.494	0.498	2.444	0.455	0.730	120	554	927	844	-0.986	311	616	282	562	0
3	16	7	"PFF1077"	"F45296_2"	13560	21260	110	150	149	42	88	90	22	80	70	0	599	569	173	139	150	59	92	88	0	0.135	0.142	0.147	0.152	1.804	0.132	0.487	80	460	522	491	-2.891	62	460	61	430	0
3	17	7	"PFF1080"	"F45354_1"	13760	21260	120	2844	2592	990	85	88	22	100	100	0	1431	1312	492	135	146	56	97	96	0	2.129	2.130	2.157	2.179	2.084	2.256	0.798	120	531	4055	3684	1.090	2759	1296	2507	1177	0
3	18	7	"PFF1082"	"F4541_1"	13950	21260	120	733	689	246	80	83	22	100	100	0	3194	3044	1045	129	133	28	100	99	0	0.213	0.209	0.212	0.210	2.245	0.187	0.767	120	467	3718	3524	-2.231	653	3065	609	2915	0
3	19	7	"PFF1120"	"F46301_17"	14130	21260	120	3665	3244	1271	81	86	23	100	100	0	1538	1428	531	128	132	28	98	97	0	2.542	2.433	2.605	2.421	2.293	2.681	0.738	120	521	4994	4463	1.346	3584	1410	3163	1300	0
3	20	7	"PFF1128"	"F46381_1"	14330	21260	120	6843	6204	2549	87	91	23	100	100	0	4314	4008	1280	133	136	27	100	100	0	1.616	1.579	1.645	1.447	2.166	1.689	0.791	120	459	10937	9992	0.692	6756	4181	6117	3875	0
3	21	7	"PFF1133"	"F46513_1"	14510	21260	120	2766	2632	1137	86	89	23	100	100	0	6883	6541	2360	133	136	28	100	100	0	0.397	0.397	0.407	0.366	2.028	0.376	0.807	120	490	9430	8954	-1.333	2680	6750	2546	6408	0
3	22	7	"PFF1136"	"F46584_1"	14710	21260	120	21061	18451	7524	85	88	21	100	100	0	12287	10907	4174	131	134	29	100	100	0	1.726	1.704	1.761	1.676	2.600	1.834	0.789	120	578	33132	29142	0.787	20976	12156	18366	10776	0
3	1	8	"PFF1138"	"F46705_1"	10720	21450	120	4244	4894	2851	66	68	15	100	100	0	2564	2802	1503	114	117	22	97	96	0	1.705	1.796	1.879	1.635	2.481	1.978	0.743	120	572	6628	7516	0.770	4178	2450	4828	2688	0
3	2	8	"PFF1140"	"F46816_1"	10900	21450	120	221	230	96	59	62	14	97	95	0	201	215	84	107	111	28	84	70	0	1.723	1.583	1.748	1.643	2.680	1.497	0.446	120	577	256	279	0.785	162	94	171	108	0
3	3	8	"PFF1163"	"F47563_1"	11120	21450	110	80	99	75	56	59	17	58	38	0	134	151	79	105	109	23	58	33	0	0.828	0.935	0.850	0.843	3.811	0.507	0.059	80	448	53	89	-0.273	24	29	43	46	0
3	4	8	"PFF1165"	"F47822_1"	11290	21450	120	325	363	194	59	62	17	96	95	0	228	228	86	108	110	21	86	76	0	2.217	2.533	2.848	2.488	2.651	2.909	0.541	120	486	386	424	1.148	266	120	304	120	0
3	5	8	"PFF1167"	"F47864_3"	11480	21450	120	906	891	371	66	68	15	100	99	0	710	702	261	116	118	26	98	97	0	1.414	1.408	1.444	1.364	2.425	1.454	0.754	120	499	1434	1411	0.500	840	594	825	586	0
3	6	8	"PFF1175"	"F48138_1"	11670	21450	120	139	138	43	70	72	20	83	73	0	324	321	103	122	124	25	91	89	0	0.342	0.342	0.339	0.347	2.899	0.277	0.438	120	479	271	267	-1.550	69	202	68	199	0
3	7	8	"PFF1179"	"F48181_2"	11860	21450	120	3333	3082	1352	72	75	21	100	100	0	2060	1981	714	123	128	26	100	100	0	1.684	1.620	1.753	1.548	2.282	1.781	0.739	120	434	5198	4868	0.751	3261	1937	3010	1858	0
3	8	8	"PFF1182"	"F48253_3"	12050	21450	120	128	130	41	74	77	19	78	65	0	199	196	46	126	139	91	29	2	0	0.740	0.800	0.811	0.737	2.739	0.646	0.305	120	481	127	126	-0.435	54	73	56	70	0
3	9	8	"PFF1197"	"F48515_1"	12230	21450	120	759	713	291	74	81	70	96	90	0	1287	1234	443	126	144	148	99	92	0	0.590	0.577	0.605	0.542	2.399	0.533	0.703	120	490	1846	1747	-0.761	685	1161	639	1108	0
3	10	8	"PFF1204"	"F48839_1"	12430	21450	120	670	619	243	76	81	23	99	98	0	946	930	332	127	132	30	99	98	0	0.725	0.676	0.727	0.634	2.416	0.631	0.697	120	519	1413	1346	-0.463	594	819	543	803	0
3	11	8	"PFF1208"	"F49178_1"	12640	21470	80	99	101	24	81	85	29	30	9	0	183	184	59	123	132	33	67	38	0	0.300	0.328	0.354	0.333	2.735	0.180	0.084	52	291	78	81	-1.737	18	60	20	61	0
3	12	8	"PFF1210"	"F4934_1"	12810	21450	120	967	910	406	77	79	20	100	100	0	1029	984	375	119	130	82	98	91	0	0.978	0.963	1.010	0.913	2.426	0.955	0.714	120	501	1800	1698	-0.032	890	910	833	865	0
3	13	8	"PFF1215"	"F49538_1"	13000	21450	120	4131	3745	1608	78	80	18	100	100	0	4238	3920	1398	121	139	286	99	99	0	0.984	0.965	1.014	0.877	2.576	0.989	0.767	120	484	8170	7466	-0.023	4053	4117	3667	3799	0
3	14	8	"PFF1218"	"F49644_4"	13190	21450	120	379	343	138	78	82	25	94	85	0	1155	1095	396	124	149	294	91	81	0	0.292	0.273	0.290	0.254	2.417	0.242	0.712	120	490	1332	1236	-1.776	301	1031	265	971	0
3	15	8	"PFF1901"	"F8433_1"	13370	21450	120	1182	1070	463	81	85	20	100	99	0	2172	2016	692	133	138	33	100	100	0	0.540	0.525	0.546	0.463	2.259	0.508	0.796	120	479	3140	2872	-0.889	1101	2039	989	1883	0
3	16	8	"PFF1905"	"F8612_1"	13570	21450	120	767	712	321	86	89	21	99	94	0	2818	2666	1093	137	146	50	100	100	0	0.254	0.248	0.249	0.223	2.225	0.232	0.801	120	496	3362	3155	-1.977	681	2681	626	2529	0
3	17	8	"PFF1913"	"F8921_1"	13770	21450	120	737	675	295	81	83	19	100	100	0	5123	4895	1730	132	135	28	100	100	0	0.131	0.125	0.132	0.108	2.253	0.115	0.747	120	443	5647	5357	-2.928	656	4991	594	4763	0
3	18	8	"PFF1915"	"F8939_2"	13950	21450	120	521	463	193	78	80	17	97	94	0	825	775	252	127	130	25	100	95	0	0.635	0.594	0.632	0.537	2.516	0.572	0.716	120	461	1141	1033	-0.656	443	698	385	648	0
3	19	8	"PFF1919"	"F9091_1"	14150	21450	120	211	202	80	78	84	39	81	70	0	849	818	351	126	136	78	91	89	0	0.184	0.179	0.204	0.184	2.410	0.157	0.624	120	498	856	816	-2.443	133	723	124	692	0
3	20	8	"PFF1921"	"F9247_1"	14330	21430	120	730	724	234	78	82	21	99	97	0	864	799	296	125	131	27	96	92	0	0.882	0.958	0.940	1.019	2.466	0.882	0.758	120	386	1391	1320	-0.181	652	739	646	674	0
3	21	8	"PFI0014"	"I10798_1"	14490	21460	150	92	93	24	78	82	21	37	12	0	139	144	33	126	132	34	27	7	0	1.077	0.833	0.635	0.689	4.041	0.225	0.031	156	530	27	33	0.107	14	13	15	18	-50
3	22	8	"PFI0017"	"I10882_1"	14690	21430	110	451	455	93	77	80	18	100	100	0	1236	1199	183	125	132	43	100	100	0	0.337	0.352	0.352	0.347	1.307	0.312	0.803	80	512	1485	1452	-1.571	374	1111	378	1074	0
3	1	9	"PFI0023"	"I11056_2"	10690	21630	110	92	97	23	66	67	14	76	43	0	232	247	66	111	116	25	100	95	0	0.215	0.228	0.249	0.217	2.470	0.189	0.348	80	510	147	167	-2.218	26	121	31	136	0
3	2	9	"PFI0029"	"I11211_1"	10870	21640	100	99	101	26	67	69	17	70	42	0	251	249	69	116	122	34	92	81	0	0.237	0.256	0.281	0.262	2.306	0.221	0.373	80	430	167	167	-2.077	32	135	34	133	0
3	3	9	"PFI0033"	"I11281_1"	11070	21640	150	76	91	94	63	66	18	42	18	0	128	132	34	113	120	32	27	8	0	0.867	1.474	0.600	0.654	3.785	3.387	0.082	156	670	28	47	-0.206	13	15	28	19	-50
3	4	9	"PFI0035"	"I11342_1"	11280	21630	110	613	617	179	64	67	18	100	100	0	1448	1434	363	115	118	23	100	100	0	0.412	0.419	0.428	0.412	1.256	0.387	0.846	80	431	1882	1872	-1.280	549	1333	553	1319	0
3	5	9	"PFI0056"	"I12038_2"	11450	21630	120	211	216	70	67	69	14	98	96	0	394	391	107	122	123	21	99	99	0	0.529	0.554	0.562	0.534	1.918	0.521	0.723	120	481	416	418	-0.918	144	272	149	269	0
3	6	9	"PFI0058"	"I12132_1"	11650	21630	120	768	740	281	70	72	16	100	99	0	1493	1421	507	125	128	24	100	100	0	0.510	0.517	0.530	0.506	2.456	0.468	0.746	120	507	2066	1966	-0.971	698	1368	670	1296	0
3	7	9	"PFI0060"	"I12159_3"	11850	21620	130	140	144	44	76	79	19	88	79	0	229	235	80	130	137	32	83	67	0	0.646	0.648	0.611	0.639	2.549	0.400	0.326	120	659	163	173	-0.629	64	99	68	105	0
3	8	9	"PFI0063"	"I12192_2"	12070	21620	110	98	99	26	77	79	18	52	26	0	169	177	52	127	133	29	66	32	0	0.500	0.440	0.484	0.474	2.851	0.263	0.160	80	434	63	72	-1.000	21	42	22	50	0
3	9	9	"PFI0069"	"I12412_1"	12230	21630	120	938	852	326	77	79	18	98	98	0	662	619	179	122	127	26	99	97	0	1.594	1.559	1.521	1.417	2.329	1.694	0.752	120	466	1401	1272	0.673	861	540	775	497	0
3	10	9	"PFI0072"	"I12552_2"	12420	21620	120	36911	33776	12687	87	96	35	100	100	0	9346	7974	3510	127	134	44	95	95	0	3.994	4.293	4.028	4.129	1.665	4.348	0.808	120	483	46043	41536	1.998	36824	9219	33689	7847	0
3	11	9	"PFI0105"	"I13369_2"	12600	21620	110	1638	1484	533	94	122	162	91	91	0	718	661	229	129	151	107	91	86	0	2.621	2.613	2.609	2.572	2.319	2.662	0.741	80	459	2133	1922	1.390	1544	589	1390	532	0
3	12	9	"PFI0107"	"I13466_1"	12800	21620	120	859	791	317	82	103	152	88	82	0	808	753	313	124	141	98	88	85	0	1.136	1.127	1.146	1.168	2.852	1.070	0.720	120	518	1461	1338	0.184	777	684	709	629	0
3	13	9	"PFI0111"	"I13569_2"	13000	21630	120	1169	1034	392	75	77	16	100	100	0	1690	1601	549	124	127	33	100	100	0	0.699	0.649	0.684	0.581	2.428	0.603	0.720	120	499	2660	2436	-0.517	1094	1566	959	1477	0
3	14	9	"PFI0113"	"I13674_4"	13190	21630	120	118	119	32	73	76	17	81	64	0	189	193	59	122	126	28	75	56	0	0.672	0.648	0.649	0.714	2.881	0.400	0.248	120	489	112	117	-0.574	45	67	46	71	0
3	15	9	"PFI0118"	"I13901_1"	13380	21630	120	159	156	43	76	80	18	90	85	0	214	223	73	125	130	29	85	71	0	0.933	0.816	0.871	0.885	2.395	0.577	0.351	120	484	172	178	-0.101	83	89	80	98	0
3	16	9	"PFI0122"	"I13918_1"	13570	21630	120	5548	5129	1561	79	82	21	100	100	0	3964	3581	1210	129	134	31	100	99	0	1.426	1.463	1.455	1.558	2.305	1.492	0.772	120	407	9304	8502	0.512	5469	3835	5050	3452	0
3	17	9	"PFJ0094"	"J1546_3"	13720	21620	150	98	101	30	79	82	21	44	19	0	156	162	47	129	133	32	46	18	0	0.704	0.667	0.636	0.661	3.471	0.366	0.171	156	622	46	55	-0.507	19	27	22	33	-50
3	18	9	"PFJ0104"	"J157_2"	13940	21620	120	247	245	87	75	78	18	91	90	0	174	179	54	125	128	28	68	45	0	3.510	3.148	2.783	2.692	2.529	2.621	0.426	120	516	221	224	1.812	172	49	170	54	0
3	19	9	"PFJ0107"	"J1588_1"	14120	21620	110	622	594	248	73	84	75	91	87	0	1029	959	378	124	156	192	90	83	0	0.607	0.624	0.603	0.584	2.293	0.517	0.678	80	503	1454	1356	-0.721	549	905	521	835	0
3	20	9	"PFJ0110"	"J1616_1"	14370	21630	150	86	89	23	72	82	69	3	0	0	141	144	38	120	146	172	0	0	0	0.667	0.708	0.701	0.581	3.759	0.236	0.063	156	621	35	41	-0.585	14	21	17	24	-50
3	21	9	"PFJ0116"	"J163_7"	14530	21640	130	127	128	32	72	75	17	88	75	0	373	375	107	122	129	56	93	88	0	0.219	0.221	0.228	0.225	2.203	0.158	0.405	120	451	306	309	-2.190	55	251	56	253	0
3	22	9	"PFJ0119"	"J167_13"	14730	21640	120	230	219	81	71	74	16	90	87	0	905	886	314	124	131	56	99	96	0	0.204	0.194	0.192	0.187	1.983	0.177	0.678	120	610	940	910	-2.296	159	781	148	762	0
3	1	10	"PFJ0157"	"J183_4"	10720	21830	130	175	174	53	67	70	16	92	90	0	637	613	219	115	120	31	95	93	0	0.207	0.215	0.218	0.227	2.033	0.189	0.696	120	693	630	605	-2.273	108	522	107	498	0
3	2	10	"PFJ0159"	"J183_6"	10920	21830	120	110	114	43	71	74	17	72	54	0	261	270	116	123	128	32	85	77	0	0.283	0.293	0.274	0.281	3.115	0.215	0.306	120	506	177	190	-1.823	39	138	43	147	0
3	3	10	"PFJ0161"	"J183_8"	11100	21820	130	154	151	42	70	72	15	90	85	0	456	444	142	124	127	25	95	93	0	0.253	0.253	0.258	0.251	2.006	0.215	0.569	120	448	416	401	-1.983	84	332	81	320	0
3	4	10	"PFJ0165"	"J1901_2"	11260	21830	150	86	92	32	69	71	14	52	35	0	156	178	65	124	127	26	53	39	0	0.531	0.426	0.467	0.468	2.842	0.305	0.260	156	605	49	77	-0.913	17	32	23	54	-50
3	5	10	"PFJ0168"	"J191_1"	11470	21820	130	677	644	274	69	70	14	98	96	0	511	498	177	123	126	25	95	93	0	1.567	1.533	1.537	1.390	2.386	1.605	0.738	120	579	996	950	0.648	608	388	575	375	0
3	6	10	"PFJ0170"	"J191_6"	11660	21820	120	104	106	33	73	77	22	60	30	0	186	189	56	127	133	34	71	40	0	0.525	0.532	0.506	0.444	3.408	0.314	0.124	120	596	90	95	-0.928	31	59	33	62	0
3	7	10	"PFJ0203"	"J21_13"	11900	21840	90	104	102	31	78	83	25	50	15	0	185	183	53	132	142	48	53	21	0	0.491	0.471	0.500	0.678	3.216	0.252	0.163	52	324	79	75	-1.027	26	53	24	51	0
3	8	10	"PFJ0207"	"J21_24"	12040	21820	120	184	180	65	74	76	17	85	82	0	677	656	262	124	130	30	95	91	0	0.199	0.199	0.203	0.195	1.854	0.183	0.638	120	551	663	638	-2.330	110	553	106	532	0
3	9	10	"PFJ0209"	"J21_26"	12230	21810	110	247	226	87	74	76	18	88	83	0	778	761	324	122	135	97	91	88	0	0.264	0.238	0.243	0.249	2.350	0.203	0.683	80	470	829	791	-1.923	173	656	152	639	0
3	10	10	"PFJ0212"	"J21_31"	12420	21820	120	22269	18925	8240	77	83	25	100	100	0	18632	16098	6331	124	137	96	100	100	0	1.199	1.180	1.192	1.078	2.561	1.225	0.771	120	484	40700	34822	0.262	22192	18508	18848	15974	0
3	11	10	"PFJ0216"	"J21_9"	12580	21830	150	83	87	22	83	100	119	0	0	0	139	140	29	127	142	85	1	0	0	0.000	0.308	0.960	0.953	3.829	0.116	0.012	156	712	12	17	Error	0	12	4	13	-50
3	12	10	"PFJ0218"	"J222_2"	12810	21820	120	196	191	67	75	78	18	89	84	0	684	672	273	123	127	32	95	95	0	0.216	0.211	0.217	0.208	2.515	0.176	0.581	120	572	682	665	-2.213	121	561	116	549	0
3	13	10	"PFJ0247"	"J242_2"	13000	21820	130	101	103	25	71	73	14	74	54	0	209	219	59	121	124	24	89	78	0	0.341	0.327	0.340	0.328	2.874	0.220	0.220	120	561	118	130	-1.553	30	88	32	98	0
3	14	10	"PFJ0250"	"J245_1"	13170	21810	110	141	135	38	72	76	23	82	68	0	354	335	123	121	134	66	85	76	0	0.296	0.294	0.313	0.284	2.574	0.245	0.467	80	456	302	277	-1.756	69	233	63	214	0
3	15	10	"PFJ0252"	"J245_13"	13370	21820	120	165	161	55	74	78	23	84	77	0	497	471	184	125	136	62	87	85	0	0.245	0.251	0.252	0.279	2.541	0.201	0.519	120	550	463	433	-2.031	91	372	87	346	0
3	16	10	"PFJ0254"	"J245_5"	13560	21820	120	107	108	30	79	82	21	57	31	0	335	324	112	131	138	33	88	84	0	0.137	0.150	0.154	0.174	2.376	0.139	0.311	120	565	232	222	-2.865	28	204	29	193	0
3	17	10	"PFJ0257"	"J245_9"	13780	21840	110	112	115	36	77	82	22	70	42	0	167	171	50	127	134	33	58	32	0	0.875	0.864	0.825	0.790	3.562	0.550	0.219	80	451	75	82	-0.193	35	40	38	44	0
3	18	10	"PFJ0259"	"J2465_2"	13940	21840	150	89	92	23	75	78	18	41	13	0	137	142	34	128	147	306	0	0	0	1.556	1.214	0.702	0.824	3.719	0.001	0.000	156	627	23	31	0.637	14	9	17	14	-50
3	19	10	"PFK0310"	"Kn2750_3"	14130	21850	150	83	89	26	72	79	57	10	0	0	133	147	59	126	161	343	0	0	0	1.571	0.810	0.539	0.536	3.174	0.422	0.137	156	614	18	38	0.652	11	7	17	21	-50
3	20	10	"PFK0321"	"Kn2865_1"	14320	21860	150	80	87	28	72	81	78	3	0	0	141	149	46	122	163	337	0	0	0	0.421	0.556	0.580	0.666	3.972	0.326	0.123	156	602	27	42	-1.248	8	19	15	27	-50
3	21	10	"PFK0331"	"Kn3020_1"	14510	21820	120	1040	937	331	72	75	18	100	100	0	1182	1098	361	123	130	51	99	96	0	0.914	0.887	0.893	0.870	2.298	0.863	0.782	120	507	2027	1840	-0.130	968	1059	865	975	0
3	22	10	"PFK0339"	"Kn3094_1"	14720	21820	100	104	102	23	72	75	18	65	42	0	153	154	39	124	131	52	20	3	0	1.103	1.000	0.882	0.870	3.796	0.054	0.012	80	453	61	60	0.142	32	29	30	30	0
3	1	11	"PFK0353"	"Kn3360_3"	10720	22020	130	116	115	32	72	74	16	80	58	0	223	225	66	124	129	29	90	79	0	0.444	0.426	0.434	0.395	2.391	0.295	0.272	120	647	143	144	-1.170	44	99	43	101	0
3	2	11	"PFK0355"	"Kn3360_5"	10910	22020	120	301	280	108	72	74	16	92	90	0	1039	967	419	127	132	41	96	91	0	0.251	0.248	0.242	0.244	1.790	0.223	0.770	120	514	1141	1048	-1.994	229	912	208	840	0
3	3	11	"PFK0384"	"Kn386_1"	11110	22020	120	124	125	31	73	76	23	80	55	0	203	207	52	128	131	27	85	69	0	0.680	0.658	0.654	0.637	2.857	0.414	0.258	120	491	126	131	-0.556	51	75	52	79	0
3	4	11	"PFK0387"	"Kn400_3"	11290	22020	120	613	576	204	73	76	24	100	98	0	1673	1594	529	122	130	61	99	99	0	0.348	0.342	0.342	0.333	2.353	0.306	0.740	120	489	2091	1975	-1.522	540	1551	503	1472	0
3	5	11	"PFK0390"	"Kn4028_2"	11480	22020	120	1449	1279	487	70	72	15	100	100	0	1519	1365	466	120	126	26	100	99	0	0.986	0.971	0.978	0.924	2.589	0.970	0.771	120	529	2778	2454	-0.021	1379	1399	1209	1245	0
3	6	11	"PFK0393"	"Kn4044_1"	11680	22020	120	226	224	89	70	72	16	92	87	0	433	421	154	120	123	21	95	95	0	0.498	0.512	0.534	0.487	2.710	0.460	0.632	120	530	469	455	-1.005	156	313	154	301	0
3	7	11	"PFK0400"	"Kn4252_3"	11870	22020	120	1028	914	353	72	75	18	100	100	0	3023	2770	957	124	130	32	100	99	0	0.330	0.318	0.321	0.310	2.432	0.298	0.794	120	526	3855	3488	-1.600	956	2899	842	2646	0
3	8	11	"PFK0406"	"Kn434_1"	12060	22020	120	629	635	265	72	75	17	99	97	0	950	993	387	125	129	27	100	97	0	0.675	0.649	0.650	0.603	2.572	0.620	0.738	120	521	1382	1431	-0.567	557	825	563	868	0
3	9	11	"PFK0434"	"Kn5123_1"	12240	22020	120	167	162	50	71	75	19	89	83	0	776	744	302	123	130	74	92	88	0	0.147	0.147	0.152	0.159	2.524	0.119	0.619	120	530	749	712	-2.766	96	653	91	621	0
3	10	11	"PFK0438"	"Kn5186_3"	12430	22020	120	606	556	229	71	74	18	100	91	0	2291	2093	943	121	124	23	99	99	0	0.247	0.246	0.238	0.237	3.200	0.214	0.769	120	499	2705	2457	-2.020	535	2170	485	1972	0
3	11	11	"PFK0449"	"Kn5414_1"	12610	22020	110	158	156	50	75	79	24	86	81	0	405	431	172	123	140	90	90	77	0	0.294	0.263	0.299	0.289	1.825	0.213	0.544	80	459	365	389	-1.765	83	282	81	308	0
3	12	11	"PFK0454"	"Kn5561_2"	12820	22020	120	294	284	100	73	77	22	93	88	0	839	773	270	123	136	83	95	93	0	0.309	0.325	0.327	0.308	2.766	0.299	0.739	120	561	937	861	-1.696	221	716	211	650	0
3	13	11	"PFK0456"	"Kn5587_1"	13010	22020	120	5211	4946	2225	73	79	83	100	99	0	11269	11439	4647	125	129	31	100	100	0	0.461	0.431	0.448	0.393	2.256	0.404	0.770	120	499	16282	16187	-1.117	5138	11144	4873	11314	0
3	14	11	"PFK0460"	"Kn569_3"	13190	22020	120	735	673	262	77	84	81	90	86	0	1022	960	373	131	142	58	96	95	0	0.738	0.719	0.702	0.679	2.917	0.684	0.732	120	545	1549	1425	-0.437	658	891	596	829	0
3	15	11	"PFK0488"	"Kn67_1"	13390	22020	120	311	310	100	83	86	22	95	92	0	765	783	255	139	148	45	100	98	0	0.364	0.352	0.363	0.339	2.245	0.311	0.684	120	514	854	871	-1.457	228	626	227	644	0
3	16	11	"PFK0491"	"Kn6869_1"	13570	22020	120	1674	1604	661	87	90	22	100	100	0	2418	2373	873	148	153	40	100	100	0	0.699	0.682	0.689	0.621	2.116	0.652	0.761	120	499	3857	3742	-0.516	1587	2270	1517	2225	0
3	17	11	"PFK0496"	"Kn707_1"	13760	22020	120	4609	4076	1522	87	89	22	100	100	0	3338	2992	1053	143	146	36	100	99	0	1.415	1.400	1.364	1.343	2.661	1.469	0.788	120	499	7717	6838	0.501	4522	3195	3989	2849	0
3	18	11	"PFK0507"	"Kn768_1"	13950	22020	120	452	408	158	83	84	19	93	90	0	614	587	206	141	164	355	75	5	0	0.780	0.729	0.737	0.644	2.991	0.203	0.204	120	463	842	771	-0.358	369	473	325	446	0
3	19	11	"PFK0510"	"Kn7854_1"	14150	22020	120	424	385	157	79	82	21	91	87	0	849	792	308	139	151	55	93	90	0	0.486	0.469	0.470	0.391	2.910	0.415	0.682	120	438	1055	959	-1.041	345	710	306	653	0
3	20	11	"PFK0516"	"Kn8017_1"	14330	22010	110	2869	2577	1067	79	89	97	100	92	0	6086	5195	2536	137	198	420	100	87	0	0.469	0.494	0.465	0.499	1.965	0.435	0.823	80	382	8739	7556	-1.092	2790	5949	2498	5058	0
3	21	11	"PFK1023"	"Ks506_1"	14520	22020	120	4763	4450	1925	78	87	81	100	100	0	3474	3300	1237	133	175	347	100	91	0	1.402	1.380	1.416	1.255	2.374	1.439	0.791	120	563	8026	7539	0.488	4685	3341	4372	3167	0
3	22	11	"PFK1025"	"Ks506_6"	14710	22010	110	2363	2069	786	76	95	158	98	91	0	2195	1912	782	132	173	279	97	85	0	1.109	1.120	1.081	1.111	1.777	1.059	0.816	80	539	4350	3773	0.149	2287	2063	1993	1780	0
3	1	12	"PFK1027"	"Ks509_1"	10730	22210	120	384	361	128	75	78	18	95	91	0	542	509	176	128	132	25	96	95	0	0.746	0.751	0.760	0.722	2.879	0.691	0.683	120	580	723	667	-0.422	309	414	286	381	0
3	2	12	"PFK1030"	"Ks509_6"	10920	22210	120	653	641	272	77	78	17	100	98	0	1332	1259	512	133	137	41	94	93	0	0.480	0.501	0.509	0.508	2.716	0.453	0.728	120	500	1775	1690	-1.058	576	1199	564	1126	0
3	3	12	"PFK1033"	"Ks510_10"	11110	22210	120	492	474	174	76	79	22	96	93	0	924	866	317	132	136	41	96	94	0	0.525	0.542	0.567	0.536	2.679	0.492	0.740	120	506	1208	1132	-0.929	416	792	398	734	0
3	4	12	"PFK1036"	"Ks510_3"	11290	22210	110	371	349	134	76	80	27	98	92	0	808	781	247	125	140	102	95	92	0	0.432	0.416	0.427	0.393	2.216	0.368	0.693	80	458	978	929	-1.211	295	683	273	656	0
3	5	12	"PFK1051"	"Ks539_1"	11490	22210	120	7085	6640	2043	74	77	21	100	100	0	5042	4621	1493	125	136	78	99	99	0	1.426	1.460	1.421	1.421	1.939	1.481	0.832	120	548	11928	11062	0.512	7011	4917	6566	4496	0
3	6	12	"PFK1053"	"Ks545_4"	11680	22210	120	310	290	115	74	77	17	89	85	0	866	857	360	125	129	25	95	92	0	0.318	0.295	0.312	0.293	3.033	0.253	0.702	120	475	977	948	-1.651	236	741	216	732	0
3	7	12	"PFK1057"	"Ks54_4"	11860	22210	120	988	869	352	75	77	16	100	100	0	1602	1443	583	129	132	28	96	95	0	0.620	0.604	0.645	0.599	2.751	0.562	0.776	120	465	2386	2108	-0.690	913	1473	794	1314	0
3	8	12	"PFK1062"	"Ks5580_5"	12050	22210	110	519	473	180	76	80	24	98	96	0	1537	1421	461	132	150	132	93	93	0	0.315	0.308	0.323	0.305	2.183	0.276	0.733	80	463	1848	1686	-1.665	443	1405	397	1289	0
3	9	12	"PFK1065"	"Ks565_1"	12250	22210	120	1025	948	354	78	84	44	100	97	0	1067	1034	328	129	146	123	95	91	0	1.010	0.961	1.008	0.958	1.912	0.963	0.801	120	539	1885	1775	0.014	947	938	870	905	0
3	10	12	"PFK1067"	"Ks565_2"	12440	22210	120	2167	1996	787	75	78	20	100	100	0	1219	1146	470	128	131	27	95	93	0	1.918	1.887	1.911	1.870	1.917	1.946	0.779	120	484	3183	2939	0.939	2092	1091	1921	1018	0
3	11	12	"PFK1087"	"Ks56_4"	12630	22210	130	112	114	27	77	79	19	80	45	0	188	189	50	127	136	68	43	5	0	0.574	0.597	0.580	0.629	3.055	0.288	0.125	120	579	96	99	-0.801	35	61	37	62	0
3	12	12	"PFK1089"	"Ks56_9"	12820	22210	120	501	472	166	76	78	17	100	97	0	656	629	205	126	130	25	98	95	0	0.802	0.787	0.815	0.791	2.576	0.759	0.739	120	493	955	899	-0.319	425	530	396	503	0
3	13	12	"PFK1091"	"Ks586_5"	13010	22210	120	746	654	276	79	85	83	88	85	0	655	627	241	134	139	35	90	88	0	1.280	1.166	1.165	1.094	2.087	1.166	0.798	120	508	1188	1068	0.356	667	521	575	493	0
3	14	12	"PFK1096"	"Ks592_4"	13200	22210	120	1553	1365	524	85	87	21	100	100	0	2203	2039	640	144	152	46	97	97	0	0.713	0.675	0.689	0.602	2.275	0.674	0.816	120	500	3527	3175	-0.488	1468	2059	1280	1895	0
3	15	12	"PFK1098"	"Ks595_2"	13390	22210	130	468	434	161	89	93	23	95	92	0	715	728	262	151	159	44	100	97	0	0.672	0.598	0.636	0.570	2.043	0.537	0.708	120	522	943	922	-0.573	379	564	345	577	0
3	16	12	"PFK1103"	"Ks5_1"	13580	22210	120	1003	924	313	92	96	24	100	99	0	2056	1957	552	156	163	39	100	100	0	0.479	0.462	0.493	0.440	2.078	0.432	0.766	120	484	2811	2633	-1.060	911	1900	832	1801	0
3	17	12	"PFK1124"	"Ks646_6"	13770	22210	120	1587	1424	545	89	93	22	100	99	0	1229	1116	364	148	152	39	98	95	0	1.386	1.379	1.402	1.341	2.839	1.459	0.767	120	499	2579	2303	0.471	1498	1081	1335	968	0
3	18	12	"PFK1126"	"Ks64_1"	13960	22210	120	214	208	59	87	88	21	91	86	0	488	475	147	142	148	36	94	93	0	0.367	0.363	0.353	0.339	2.547	0.293	0.548	120	475	473	454	-1.446	127	346	121	333	0
3	19	12	"PFK1135"	"Ks664_1"	14150	22210	120	402	375	130	86	88	21	94	90	0	944	900	323	141	147	35	97	96	0	0.394	0.381	0.377	0.388	2.521	0.360	0.752	120	486	1119	1048	-1.345	316	803	289	759	0
3	20	12	"PFK1137"	"Ks664_35"	14340	22210	120	3806	3666	1548	86	95	86	100	99	0	5519	5370	2110	142	184	366	99	96	0	0.692	0.685	0.699	0.661	2.444	0.651	0.779	120	486	9097	8808	-0.531	3720	5377	3580	5228	0
3	21	12	"PFK1140"	"Ks667_3"	14510	22230	150	112	114	30	83	91	78	7	0	0	168	180	64	138	174	329	1	0	0	0.967	0.738	0.760	0.783	3.033	0.238	0.173	156	603	59	73	-0.049	29	30	31	42	-50
3	22	12	"PFK1142"	"Ks66_1"	14720	22210	120	2722	2309	891	79	92	139	93	89	0	3567	3126	1088	136	166	243	98	94	0	0.770	0.746	0.734	0.671	2.347	0.737	0.841	120	626	6074	5220	-0.376	2643	3431	2230	2990	0
3	1	13	"PFM0090"	"M16407_5"	10740	22400	120	2659	2457	1051	80	81	18	100	100	0	2617	2420	879	131	134	26	100	100	0	1.037	1.038	1.072	0.945	2.637	1.085	0.747	120	567	5065	4666	0.053	2579	2486	2377	2289	0
3	2	13	"PFM0095"	"M16853_1"	10920	22400	120	722	683	271	80	81	18	99	97	0	698	685	242	132	136	27	99	98	0	1.134	1.090	1.100	1.046	2.381	1.083	0.754	120	497	1208	1156	0.182	642	566	603	553	0
3	3	13	"PFM0099"	"M17049_2"	11120	22400	120	3541	3574	1615	76	78	17	100	100	0	3372	3308	1323	131	134	27	100	100	0	1.069	1.101	1.136	1.026	2.369	1.113	0.739	120	498	6706	6675	0.096	3465	3241	3498	3177	0
3	4	13	"PFM0101"	"M17181_1"	11310	22400	120	675	630	256	76	78	19	99	99	0	687	677	254	130	138	78	93	90	0	1.075	1.013	1.052	0.987	2.795	0.986	0.678	120	477	1156	1101	0.105	599	557	554	547	0
3	5	13	"PFM0103"	"M17230_2"	11480	22420	150	81	84	18	78	80	19	22	5	0	129	131	26	132	141	76	1	0	0	-1.000	-6.000	0.714	0.735	3.768	0.127	0.011	156	622	0	5	Error	3	-3	6	-1	-50
3	6	13	"PFM0105"	"M17327_1"	11690	22400	120	640	590	234	77	80	18	97	94	0	969	916	340	131	133	26	98	98	0	0.672	0.654	0.650	0.603	2.829	0.611	0.742	120	444	1401	1298	-0.574	563	838	513	785	0
3	7	13	"PFM0123"	"M18924_1"	11860	22390	150	98	122	68	77	81	19	53	33	0	171	217	130	133	135	30	52	37	0	0.553	0.536	0.505	0.543	3.883	0.422	0.489	156	583	59	129	-0.856	21	38	45	84	-50
3	8	13	"PFM0125"	"M18924_16"	12050	22380	110	961	891	301	77	81	23	100	98	0	2603	2237	912	127	143	126	100	100	0	0.357	0.386	0.371	0.394	1.875	0.323	0.782	80	468	3360	2924	-1.486	884	2476	814	2110	0
3	9	13	"PFM0128"	"M18924_2"	12230	22390	100	10439	9801	4649	81	89	49	100	100	0	6189	5802	2375	133	158	264	100	96	0	1.710	1.715	1.790	1.633	2.485	1.834	0.768	80	443	16414	15389	0.774	10358	6056	9720	5669	0
3	10	13	"PFM0134"	"M19188_5"	12430	22390	120	274	275	102	82	88	45	90	82	0	421	421	163	135	156	240	60	10	0	0.671	0.675	0.624	0.598	2.635	0.585	0.604	120	542	478	479	-0.575	192	286	193	286	0
3	11	13	"PFM0138"	"M19559_4"	12610	22390	100	187	177	69	79	82	19	83	76	0	638	576	244	130	137	43	87	81	0	0.213	0.220	0.210	0.247	2.863	0.184	0.536	80	427	616	544	-2.234	108	508	98	446	0
3	12	13	"PFM0140"	"M196_2"	12810	22380	110	2151	1943	703	79	82	20	100	100	0	1354	1278	529	130	138	40	100	100	0	1.693	1.624	1.522	1.686	1.911	1.498	0.775	80	476	3296	3012	0.759	2072	1224	1864	1148	0
3	13	13	"PFM0160"	"M21368_2"	12990	22390	110	278	268	98	81	85	21	86	86	0	384	372	129	137	145	50	90	82	0	0.798	0.796	0.746	0.697	2.367	0.632	0.554	80	469	444	422	-0.326	197	247	187	235	0
3	14	13	"PFM0162"	"M21439_1"	13180	22390	110	272	259	90	85	88	21	90	88	0	385	373	111	139	147	47	92	88	0	0.760	0.744	0.730	0.724	2.584	0.577	0.601	80	463	433	408	-0.396	187	246	174	234	0
3	15	13	"PFM0165"	"M21508_2"	13370	22390	120	775	731	230	90	97	44	99	97	0	942	923	255	149	160	52	99	98	0	0.864	0.828	0.832	0.821	2.122	0.806	0.781	120	533	1478	1415	-0.211	685	793	641	774	0
3	16	13	"PFM0167"	"M2157_1"	13570	22390	120	535	524	206	91	97	27	97	95	0	779	791	230	158	170	61	99	98	0	0.715	0.684	0.705	0.617	2.146	0.688	0.735	120	501	1065	1066	-0.484	444	621	433	633	0
3	17	13	"PFM0171"	"M21780_2"	13750	22390	110	1569	1388	560	90	101	138	98	90	0	2459	2225	720	142	179	581	92	85	0	0.638	0.623	0.664	0.595	2.019	0.582	0.732	80	466	3796	3381	-0.648	1479	2317	1298	2083	0
3	18	13	"PFM0173"	"M21780_4"	13940	22400	150	93	95	23	88	96	122	0	0	0	140	146	40	136	164	509	0	0	0	1.250	0.700	0.767	0.575	3.302	0.114	0.016	156	606	9	17	0.322	5	4	7	10	-50
3	19	13	"PFM0202"	"M23550_4"	14130	22390	120	7053	6162	2539	87	90	22	100	100	0	3094	2716	1118	135	139	30	96	95	0	2.354	2.354	2.367	2.248	2.483	2.553	0.778	120	473	9925	8656	1.235	6966	2959	6075	2581	0
3	20	13	"PFM0204"	"M23550_7"	14330	22390	100	152	148	38	89	92	23	83	65	0	181	189	46	136	139	29	63	41	0	1.400	1.113	1.130	1.720	3.479	0.747	0.117	80	415	108	112	0.485	63	45	59	53	0
3	21	13	"PFM0209"	"M24104_1"	14520	22390	120	1159	1109	501	85	89	24	100	98	0	1722	1628	678	136	142	41	99	96	0	0.677	0.686	0.703	0.662	2.881	0.654	0.752	120	457	2660	2516	-0.562	1074	1586	1024	1492	0
3	22	13	"PFM0211"	"M24315_1"	14700	22390	110	1829	1717	772	85	93	48	100	100	0	1418	1359	500	137	158	116	93	91	0	1.361	1.336	1.401	1.345	2.386	1.333	0.743	80	506	3025	2854	0.445	1744	1281	1632	1222	0
3	1	14	"PFM0214"	"M24561_16"	10710	22590	120	508	488	181	79	82	19	99	98	0	713	685	241	132	136	29	99	97	0	0.738	0.740	0.738	0.705	2.508	0.694	0.708	120	646	1010	962	-0.438	429	581	409	553	0
3	2	14	"PFM0216"	"M24561_22"	10910	22580	110	363	352	134	77	80	18	97	95	0	1532	1467	446	131	139	53	100	98	0	0.204	0.206	0.210	0.186	1.937	0.174	0.700	80	443	1687	1611	-2.292	286	1401	275	1336	0
3	3	14	"PFM0675"	"M49210_1"	11090	22580	120	173	179	55	77	80	18	92	88	0	451	438	139	129	137	49	94	90	0	0.298	0.330	0.343	0.347	2.157	0.270	0.569	120	534	418	411	-1.746	96	322	102	309	0
3	4	14	"PFM0678"	"M49439_1"	11280	22580	110	149	148	40	76	79	17	87	86	0	370	367	101	130	135	31	92	91	0	0.304	0.304	0.320	0.351	2.743	0.211	0.440	80	479	313	309	-1.717	73	240	72	237	0
3	5	14	"PFM0682"	"M49680_3"	11470	22580	110	148	151	42	78	81	25	87	71	0	690	658	207	137	141	49	92	92	0	0.127	0.140	0.136	0.148	2.527	0.106	0.524	80	429	623	594	-2.982	70	553	73	521	0
3	6	14	"PFM0685"	"M50030_1"	11660	22580	120	3053	2834	1175	78	81	18	100	100	0	2127	1942	852	136	140	44	96	95	0	1.494	1.526	1.598	1.636	3.043	1.592	0.743	120	500	4966	4562	0.579	2975	1991	2756	1806	0
3	7	14	"PFM0689"	"M50253_2"	11860	22590	120	251	239	82	77	80	18	95	90	0	858	797	268	134	137	31	98	96	0	0.240	0.244	0.250	0.234	2.061	0.221	0.703	120	523	898	825	-2.057	174	724	162	663	0
3	8	14	"PFM0691"	"M50721_1"	12040	22580	110	271	257	81	74	77	18	100	96	0	358	359	94	126	132	38	96	93	0	0.849	0.785	0.813	0.778	1.977	0.724	0.671	80	478	429	416	-0.236	197	232	183	233	0
3	9	14	"PFM0712"	"M52704_3"	12220	22590	110	97	97	22	75	79	22	47	20	0	181	178	51	126	134	39	61	28	0	0.400	0.423	0.440	0.430	3.455	0.252	0.138	80	524	77	74	-1.322	22	55	22	52	0
3	10	14	"PFM0715"	"M5299_1"	12420	22580	110	1728	1532	673	79	83	32	100	100	0	1591	1511	551	133	149	132	96	90	0	1.131	1.054	1.076	1.027	2.465	1.028	0.780	80	531	3107	2831	0.178	1649	1458	1453	1378	0
3	11	14	"PFM0718"	"M53027_1"	12610	22580	110	657	589	254	77	83	32	98	91	0	762	716	251	132	150	136	91	86	0	0.921	0.877	0.930	0.794	2.504	0.800	0.725	80	506	1210	1096	-0.119	580	630	512	584	0
3	12	14	"PFM0720"	"M53181_3"	12800	22580	120	2341	2090	874	79	81	19	100	100	0	2421	2230	796	131	137	39	98	96	0	0.988	0.958	1.040	0.994	2.807	0.971	0.792	120	582	4552	4110	-0.018	2262	2290	2011	2099	0
3	13	14	"PFM0722"	"M53240_1"	13000	22580	120	1722	1491	660	81	84	19	100	100	0	1227	1147	451	136	144	47	96	94	0	1.504	1.395	1.432	1.332	2.677	1.491	0.739	120	531	2732	2421	0.589	1641	1091	1410	1011	0
3	14	14	"PFM0726"	"M53565_1"	13190	22590	150	119	136	66	86	94	60	28	12	0	203	301	257	141	168	311	15	8	0	0.532	0.313	0.343	0.392	4.029	0.195	0.408	156	679	95	210	-0.910	33	62	50	160	-50
3	15	14	"PFM0746"	"M54626_1"	13360	22580	110	2411	2268	965	88	102	94	100	97	0	5148	4854	1935	147	228	633	95	92	0	0.465	0.463	0.457	0.443	1.965	0.404	0.795	80	443	7324	6887	-1.106	2323	5001	2180	4707	0
3	16	14	"PFM0749"	"M5464_1"	13560	22580	120	1983	1898	677	90	106	95	100	98	0	1808	1758	576	151	226	596	93	80	0	1.142	1.125	1.164	1.111	2.100	1.145	0.760	120	502	3550	3415	0.192	1893	1657	1808	1607	0
3	17	14	"PFM0753"	"M55240_4"	13720	22640	150	107	113	42	90	105	125	1	0	0	173	197	88	144	181	479	0	0	0	0.586	0.434	0.600	0.493	3.415	0.309	0.084	156	714	46	76	-0.771	17	29	23	53	-50
3	18	14	"PFM0758"	"M55479_1"	13980	22580	150	101	104	27	87	96	122	0	0	0	155	161	44	137	165	507	0	0	0	0.778	0.708	0.883	0.797	4.282	0.237	0.037	156	610	32	41	-0.363	14	18	17	24	-50
3	19	14	"PFM0761"	"M55746_2"	14140	22580	120	195	193	57	83	88	30	89	82	0	342	339	101	132	136	29	96	90	0	0.533	0.531	0.611	0.600	2.079	0.445	0.553	120	455	322	317	-0.907	112	210	110	207	0
3	20	14	"PFM0763"	"M55888_10"	14330	22580	120	7631	7020	2841	84	86	21	100	100	0	4117	3756	1494	132	135	28	99	99	0	1.894	1.914	1.939	1.844	2.755	2.054	0.754	120	541	11532	10560	0.921	7547	3985	6936	3624	0
3	21	14	"PFM0787"	"M57062_3"	14520	22580	120	806	744	272	85	89	22	100	100	0	359	350	124	134	138	32	91	85	0	3.204	3.051	3.202	3.125	2.196	3.217	0.649	120	488	946	875	1.680	721	225	659	216	0
3	22	14	"PFM0790"	"M57295_1"	14700	22610	150	96	101	27	89	94	37	16	3	0	153	165	44	140	155	93	8	0	0	0.538	0.480	0.873	0.851	3.728	0.100	0.008	156	834	20	37	-0.893	7	13	12	25	-50
3	1	15	"PFM0798"	"M57785_5"	10750	22770	90	114	135	160	79	84	22	63	36	0	175	196	78	133	140	38	50	30	0	0.833	0.889	0.665	0.883	5.241	3.346	0.048	52	349	77	119	-0.263	35	42	56	63	0
3	2	15	"PFM0800"	"M58024_1"	10910	22770	120	226	224	75	77	82	22	91	89	0	590	580	208	132	139	49	96	91	0	0.325	0.328	0.345	0.333	2.673	0.284	0.651	120	560	607	595	-1.620	149	458	147	448	0
3	3	15	"PFM0804"	"M58298_1"	11090	22800	150	93	98	31	80	88	50	8	1	0	136	142	31	133	176	382	0	0	0	4.333	2.000	0.911	0.879	3.095	0.381	0.012	156	714	16	27	2.115	13	3	18	9	-50
3	4	15	"PFM0807"	"M58361_1"	11300	22780	120	816	749	337	78	81	19	98	95	0	5128	4838	1969	132	137	31	100	100	0	0.148	0.143	0.148	0.130	2.128	0.134	0.793	120	550	5734	5377	-2.759	738	4996	671	4706	0
3	5	15	"PFN0316"	"N134_30"	11470	22770	110	870	828	361	79	98	119	91	81	0	622	605	205	134	155	111	90	85	0	1.621	1.590	1.636	1.511	2.167	1.636	0.751	80	478	1279	1220	0.697	791	488	749	471	0
3	6	15	"PFN0318"	"N134_34"	11670	22770	120	1402	1272	533	80	96	109	100	88	0	1192	1075	420	136	150	98	90	88	0	1.252	1.269	1.311	1.234	2.539	1.292	0.754	120	568	2378	2131	0.324	1322	1056	1192	939	0
3	7	15	"PFN0320"	"N134_41"	11860	22770	110	209	197	61	79	81	19	91	85	0	832	781	251	133	140	47	97	93	0	0.186	0.182	0.191	0.183	2.050	0.157	0.664	80	460	829	766	-2.427	130	699	118	648	0
3	8	15	"PFN0324"	"N134_45"	12050	22770	120	7105	6653	2488	76	79	19	100	100	0	5596	5211	2032	126	135	50	99	99	0	1.285	1.293	1.276	1.313	2.312	1.259	0.811	120	576	12499	11662	0.362	7029	5470	6577	5085	0
3	9	15	"PFN0326"	"N134_5"	12230	22770	110	669	590	249	77	88	68	87	81	0	703	667	225	126	144	94	92	87	0	1.026	0.948	1.046	0.877	2.966	0.899	0.675	80	491	1169	1054	0.037	592	577	513	541	0
3	10	15	"PFN0328"	"N134_57"	12430	22780	110	158	153	51	78	100	166	2	0	0	206	206	55	131	154	130	17	0	0	1.067	1.000	0.941	0.815	3.485	0.784	0.315	80	488	155	150	0.093	80	75	75	75	0
3	11	15	"PFN0346"	"N134_93"	12610	22790	150	79	82	24	78	95	146	0	0	0	129	137	35	132	156	159	0	0	0	-0.333	0.800	0.625	0.643	3.588	0.096	0.008	156	629	-2	9	Error	1	-3	4	5	-50
3	12	15	"PFN0348"	"N134_96"	12810	22790	150	93	96	28	78	82	20	39	17	0	137	139	31	131	136	31	19	4	0	2.500	2.250	0.920	0.884	4.202	0.303	0.020	156	585	21	26	1.322	15	6	18	8	-50
3	13	15	"PFN0350"	"N135_1"	13000	22780	120	265	265	79	79	82	19	97	94	0	478	477	78	133	138	31	100	100	0	0.539	0.541	0.589	0.506	1.775	0.541	0.706	120	496	531	530	-0.891	186	345	186	344	0
3	14	15	"PFN0353"	"N135_14"	13170	22770	110	1613	1445	560	86	99	92	97	93	0	1340	1290	411	139	164	168	95	88	0	1.271	1.181	1.230	1.135	1.786	1.203	0.818	80	443	2728	2510	0.346	1527	1201	1359	1151	0
3	15	15	"PFN0355"	"N135_17"	13380	22770	110	1050	935	419	86	97	81	93	86	0	979	894	319	139	190	498	83	21	0	1.148	1.125	1.201	1.105	2.807	1.145	0.697	80	534	1804	1604	0.199	964	840	849	755	0
3	16	15	"PFN0357"	"N135_2"	13560	22770	110	560	494	219	87	100	71	83	78	0	761	706	255	140	163	131	91	85	0	0.762	0.719	0.735	0.630	2.787	0.692	0.711	80	456	1094	973	-0.393	473	621	407	566	0
3	17	15	"PFN0375"	"N136_7"	13760	22770	120	5420	4916	2056	90	103	70	100	100	0	2209	2017	817	145	168	124	95	91	0	2.582	2.578	2.605	2.691	2.308	2.686	0.789	120	460	7394	6698	1.369	5330	2064	4826	1872	0
3	18	15	"PFN0377"	"N137_11"	13950	22770	120	4399	3938	1756	89	92	22	100	100	0	2689	2419	1057	142	146	33	95	94	0	1.692	1.690	1.807	1.760	2.490	1.741	0.792	120	509	6857	6126	0.759	4310	2547	3849	2277	0
3	19	15	"PFN0379"	"N137_15"	14130	22770	110	424	402	159	82	92	48	87	87	0	256	262	80	133	143	48	83	66	0	2.780	2.481	2.481	2.236	2.813	2.393	0.555	80	476	465	449	1.475	342	123	320	129	0
3	20	15	"PFN0383"	"N137_20"	14320	22770	110	130	129	40	80	89	46	57	10	0	328	324	93	133	147	58	92	82	0	0.256	0.257	0.272	0.253	2.472	0.198	0.398	80	533	245	240	-1.963	50	195	49	191	0
3	21	15	"PFN0385"	"N137_22"	14520	22770	110	1185	1150	505	82	86	23	100	100	0	3838	3830	1496	138	163	240	100	95	0	0.298	0.289	0.305	0.280	1.989	0.238	0.748	80	512	4803	4760	-1.746	1103	3700	1068	3692	0
3	22	15	"PFN0387"	"N137_25"	14710	22770	110	137	143	51	84	88	23	73	56	0	335	349	130	142	170	248	33	3	0	0.275	0.285	0.309	0.289	2.554	0.234	0.462	80	475	246	266	-1.865	53	193	59	207	0
3	1	16	"PFN0405"	"N137_9"	10720	22960	110	759	661	257	79	83	21	100	98	0	701	659	216	132	138	47	97	91	0	1.195	1.104	1.100	1.106	1.830	1.076	0.794	80	590	1249	1109	0.257	680	569	582	527	0
3	2	16	"PFN0407"	"N138_101"	10920	23000	90	110	109	32	84	89	26	48	21	0	156	163	44	134	140	31	44	21	0	1.182	0.862	0.849	1.003	3.303	0.385	0.036	52	355	48	54	0.241	26	22	25	29	0
3	3	16	"PFN0410"	"N138_105"	11090	22960	110	1528	1330	613	83	93	61	100	97	0	4427	4127	1444	135	197	480	97	92	0	0.337	0.312	0.330	0.279	2.010	0.289	0.794	80	445	5737	5239	-1.571	1445	4292	1247	3992	0
3	4	16	"PFN0413"	"N138_15"	11290	22960	110	107	111	33	81	90	56	25	1	0	316	311	99	134	185	430	1	0	0	0.143	0.169	0.211	0.201	2.269	0.169	0.305	80	503	208	207	-2.807	26	182	30	177	0
3	5	16	"PFN0416"	"N138_21"	11480	22960	110	133	138	43	80	84	44	60	23	0	312	314	97	139	150	74	87	67	0	0.306	0.331	0.323	0.328	2.046	0.243	0.396	80	493	226	233	-1.707	53	173	58	175	0
3	6	16	"PFN0418"	"N138_26"	11670	22970	130	1075	952	429	80	84	30	97	94	0	977	934	333	141	146	40	95	92	0	1.190	1.100	1.140	0.996	2.514	1.135	0.772	120	633	1831	1665	0.251	995	836	872	793	0
3	7	16	"PFN0821"	"N159_40"	11870	22960	110	1202	1103	457	80	82	19	98	98	0	3932	3619	1284	138	145	56	100	100	0	0.296	0.294	0.297	0.270	2.012	0.271	0.823	80	464	4916	4504	-1.758	1122	3794	1023	3481	0
3	8	16	"PFN0823"	"N159_45"	12040	22990	150	89	91	23	77	91	258	0	0	0	151	160	46	131	145	156	1	0	0	0.600	0.483	0.536	0.556	3.399	25.552	0.002	156	668	32	43	-0.737	12	20	14	29	-50
3	9	16	"PFN0826"	"N159_51"	12250	22980	150	85	89	23	77	92	252	0	0	0	133	136	30	126	143	159	0	0	0	1.143	1.200	0.810	0.749	2.858	26.208	0.002	156	715	15	22	0.193	8	7	12	10	-50
3	10	16	"PFN0828"	"N159_7"	12430	22960	110	1225	1250	493	79	101	175	98	93	0	1448	1532	560	132	159	158	100	96	0	0.871	0.836	0.862	0.828	1.543	0.817	0.796	80	453	2462	2571	-0.200	1146	1316	1171	1400	0
3	11	16	"PFN0830"	"N161_2"	12620	22950	120	1719	1678	638	80	101	169	94	93	0	1067	1035	463	132	159	153	90	83	0	1.753	1.770	1.680	1.955	2.138	1.654	0.803	120	486	2574	2501	0.810	1639	935	1598	903	0
3	12	16	"PFN0833"	"N162_3"	12810	22960	120	289	276	84	79	83	20	95	93	0	796	763	258	131	136	28	97	96	0	0.316	0.312	0.304	0.318	2.249	0.270	0.717	120	478	875	829	-1.663	210	665	197	632	0
3	13	16	"PFN0859"	"N168_1"	12990	22960	110	237	227	83	81	87	26	85	82	0	830	779	253	132	147	88	93	90	0	0.223	0.226	0.249	0.261	2.619	0.206	0.678	80	475	854	793	-2.162	156	698	146	647	0
3	14	16	"PFN0861"	"N168_12"	13190	22950	110	2242	2087	780	87	96	72	100	100	0	3608	3371	1307	141	183	296	98	95	0	0.622	0.619	0.597	0.625	1.759	0.562	0.836	80	525	5622	5230	-0.686	2155	3467	2000	3230	0
3	15	16	"PFN0863"	"N168_17"	13370	22960	110	107	110	28	86	91	31	40	8	0	628	600	173	140	165	255	86	40	0	0.043	0.052	0.066	0.057	1.942	0.054	0.229	80	547	509	484	-4.538	21	488	24	460	0
3	16	16	"PFN0866"	"N168_23"	13570	22960	110	291	278	91	84	88	38	88	86	0	262	268	76	138	152	87	67	28	0	1.669	1.492	1.636	1.445	3.021	1.417	0.490	80	471	331	324	0.739	207	124	194	130	0
3	17	16	"PFN0870"	"N168_29"	13740	22980	150	97	101	25	86	92	43	14	0	0	157	155	36	141	152	84	4	0	0	0.688	1.071	0.818	0.844	3.538	0.144	0.012	156	726	27	29	-0.541	11	16	15	14	-50
3	18	16	"PFN0873"	"N168_32"	13950	22960	110	334	312	119	89	93	24	88	86	0	519	495	145	143	152	47	92	92	0	0.652	0.634	0.708	0.618	2.350	0.571	0.663	80	517	621	575	-0.618	245	376	223	352	0
3	19	16	"PFN0901"	"N175_10"	14140	22960	110	1507	1351	580	86	91	29	100	100	0	4596	4266	1370	145	158	100	100	100	0	0.319	0.307	0.328	0.272	2.147	0.278	0.786	80	544	5872	5386	-1.647	1421	4451	1265	4121	0
3	20	16	"PFN0903"	"N175_12"	14350	22970	100	126	124	39	84	88	22	65	46	0	241	248	82	139	151	74	70	27	0	0.412	0.367	0.472	0.404	2.785	0.218	0.136	80	412	144	149	-1.280	42	102	40	109	0
3	21	16	"PFN0908"	"N175_3"	14510	22980	150	83	84	19	80	84	22	12	3	0	141	142	35	132	153	210	0	0	0	0.333	0.400	0.571	0.532	3.575	0.095	0.006	156	665	12	14	-1.585	3	9	4	10	-50
3	22	16	"PFN0910"	"N175_8"	14720	22970	120	1650	1501	640	78	81	21	100	100	0	1668	1598	541	133	139	36	100	100	0	1.024	0.971	0.985	0.880	2.174	1.029	0.809	120	586	3107	2888	0.034	1572	1535	1423	1465	0
3	1	17	"PFN0912"	"N176_2"	10730	23160	120	1804	1668	772	79	82	25	100	98	0	1285	1176	523	130	135	44	97	95	0	1.494	1.519	1.534	1.578	2.514	1.562	0.830	120	595	2880	2635	0.579	1725	1155	1589	1046	0
3	2	17	"PFN0914"	"N176_4"	10910	23160	120	290	271	92	77	81	18	96	92	0	753	740	282	131	135	27	98	98	0	0.342	0.319	0.315	0.310	2.228	0.264	0.674	120	476	835	803	-1.546	213	622	194	609	0
3	3	17	"PFN0936"	"N181_8"	11100	23160	120	749	685	283	78	83	42	95	92	0	981	901	374	129	163	388	80	58	0	0.788	0.786	0.770	0.747	2.608	0.737	0.719	120	530	1523	1379	-0.345	671	852	607	772	0
3	4	17	"PFN0938"	"N182_2"	11300	23160	120	533	487	180	78	80	18	96	95	0	453	417	142	131	137	34	90	87	0	1.413	1.430	1.452	1.304	2.445	0.965	0.317	120	540	777	695	0.499	455	322	409	286	0
3	5	17	"PFN0940"	"N182_5"	11480	23150	130	153	148	48	77	79	17	84	74	0	267	299	443	142	147	34	86	75	0	0.608	0.452	0.590	0.589	2.452	0.050	0.066	120	599	201	228	-0.718	76	125	71	157	0
3	6	17	"PFN0947"	"N185_15"	11670	23150	110	1638	1568	675	78	89	73	100	93	0	801	800	324	142	156	94	92	87	0	2.367	2.264	2.235	2.272	2.433	2.293	0.750	80	446	2219	2148	1.243	1560	659	1490	658	0
3	7	17	"PFN0951"	"N185_4"	11860	23150	110	582	534	229	77	88	70	88	85	0	968	908	370	138	156	112	91	83	0	0.608	0.594	0.592	0.589	3.002	0.498	0.714	80	509	1335	1227	-0.717	505	830	457	770	0
3	8	17	"PFN0953"	"N185_6"	12060	23160	120	621	568	273	74	76	16	95	93	0	702	661	293	131	139	69	87	85	0	0.958	0.932	0.940	0.910	3.264	0.927	0.691	120	473	1118	1024	-0.062	547	571	494	530	0
3	9	17	"PFF1635"	"F64095_4"	12250	23150	90	121	143	69	73	75	20	69	55	0	176	204	97	123	130	45	53	26	0	0.906	0.864	0.783	0.745	3.473	0.606	0.277	52	332	101	151	-0.143	48	53	70	81	0
3	10	17	"PFF1651"	"F64732_1"	12430	23150	110	4831	4283	1644	75	87	101	100	100	0	4437	3986	1557	126	168	375	98	95	0	1.103	1.090	1.120	1.098	2.202	1.020	0.746	80	538	9067	8068	0.142	4756	4311	4208	3860	0
3	11	17	"PFF1691"	"F66430_1"	12630	23160	100	125	120	34	77	88	107	2	0	0	227	233	69	126	158	344	1	0	0	0.475	0.402	0.450	0.472	2.535	0.286	0.213	80	412	149	150	-1.073	48	101	43	107	0
3	12	17	"PFF1706"	"F67045_1"	12800	23180	150	78	81	23	78	80	18	16	7	0	133	138	34	129	134	35	18	4	0	0.000	0.333	0.667	0.642	3.932	0.100	0.017	156	652	4	12	Error	0	4	3	9	-50
3	13	17	"PFF1770"	"F69174_1"	13000	23150	110	1078	950	352	81	84	21	100	98	0	854	716	344	130	142	71	82	80	0	1.377	1.483	1.351	1.464	2.987	1.372	0.585	80	510	1721	1455	0.462	997	724	869	586	0
3	14	17	"PFF1856"	"F72113_1"	13190	23150	110	10513	9192	3963	84	88	23	100	100	0	7917	7197	2436	134	148	133	100	100	0	1.340	1.290	1.302	1.177	1.861	1.323	0.733	80	572	18212	16171	0.422	10429	7783	9108	7063	0
3	15	17	"PFC0253"	"C664"	13400	23160	80	180	229	204	84	87	22	73	61	0	235	290	223	133	138	31	69	61	0	0.941	0.924	1.068	0.899	4.849	0.878	0.498	52	316	198	302	-0.087	96	102	145	157	0
3	16	17	"PFC0263"	"C68"	13570	23160	120	665	638	257	79	83	21	97	95	0	324	316	103	131	137	31	88	86	0	3.036	3.022	2.781	2.767	2.320	3.470	0.574	120	563	779	744	1.602	586	193	559	185	0
3	17	17	"PFC0294"	"C735"	13760	23150	110	139	132	42	83	86	19	73	63	0	201	203	60	135	139	30	71	53	0	0.848	0.721	0.832	0.839	3.102	0.452	0.185	80	458	122	117	-0.237	56	66	49	68	0
3	18	17	"PFC0298"	"C739"	13960	23160	110	133	136	45	88	91	20	76	56	0	258	256	83	144	150	36	83	71	0	0.395	0.429	0.451	0.434	2.562	0.312	0.310	80	519	159	160	-1.341	45	114	48	112	0
3	19	17	"PFC0301"	"C741"	14160	23160	120	247	229	79	88	91	22	88	82	0	479	464	150	141	152	94	88	80	0	0.470	0.437	0.463	0.412	2.549	0.399	0.634	120	551	497	464	-1.088	159	338	141	323	0
3	20	17	"PFL0015"	"L1_3"	14350	23160	120	138	140	39	85	89	22	80	60	0	226	229	62	136	141	30	86	66	0	0.589	0.591	0.644	0.651	2.788	0.448	0.239	120	482	143	148	-0.764	53	90	55	93	0
3	21	17	"PFM0073"	"M15459_3"	14540	23160	120	146	150	46	82	86	22	81	66	0	241	244	69	134	139	30	87	76	0	0.598	0.618	0.671	0.644	2.734	0.441	0.275	120	405	171	178	-0.741	64	107	68	110	0
3	22	17	"PFM0096"	"M16857_1"	14720	23140	120	3548	3195	1274	80	94	181	100	97	0	2782	2636	1066	132	145	162	95	94	0	1.309	1.244	1.285	1.295	2.536	1.248	0.748	120	556	6118	5619	0.388	3468	2650	3115	2504	0
3	1	18	"PFM0259"	"M26257_1"	10720	23340	100	198	190	59	77	80	19	91	85	0	845	758	293	130	134	26	97	93	0	0.169	0.180	0.194	0.207	2.654	0.150	0.642	80	445	836	741	-2.563	121	715	113	628	0
3	2	18	"PFM0321"	"M31208_3"	10890	23330	110	137	142	41	78	81	18	86	75	0	603	600	166	131	136	29	100	97	0	0.125	0.136	0.128	0.122	2.259	0.093	0.390	80	470	531	533	-3.000	59	472	64	469	0
3	3	18	"PFM0389"	"M3590_2"	11100	23350	150	85	87	22	77	80	18	28	7	0	142	143	40	128	133	31	29	10	0	0.571	0.667	0.481	0.505	3.838	0.079	0.009	156	699	22	25	-0.807	8	14	10	15	-50
3	4	18	"PFM0523"	"M42640_1"	11280	23340	100	265	248	76	73	76	18	95	95	0	526	480	186	127	133	40	87	85	0	0.481	0.496	0.480	0.512	2.178	0.377	0.574	80	412	591	528	-1.055	192	399	175	353	0
3	5	18	"PFD0044"	"D13561_3"	11480	23340	100	163	167	54	72	75	19	88	83	0	239	233	68	138	143	40	80	65	0	0.901	1.000	0.910	0.864	2.663	0.814	0.385	80	452	192	190	-0.150	91	101	95	95	0
3	6	18	"PFD0057"	"D15909_4"	11670	23330	120	574	523	181	75	80	56	96	91	0	651	591	242	137	148	82	83	81	0	0.971	0.987	1.001	1.149	2.499	0.887	0.746	120	553	1013	902	-0.043	499	514	448	454	0
3	7	18	"PFD0156"	"D17715_93"	11840	23330	110	567	543	153	74	77	21	100	100	0	491	476	110	135	144	66	96	96	0	1.385	1.375	1.359	1.365	1.495	1.347	0.778	80	456	849	810	0.470	493	356	469	341	0
3	8	18	"PFD0171"	"D21102_1"	12040	23340	150	205	2286	2932	73	75	18	78	69	0	190	1073	1258	131	139	61	49	42	0	2.237	2.349	2.161	1.847	3.438	2.458	0.864	156	710	191	3155	1.162	132	59	2213	942	-50
3	9	18	"PFD0194"	"D23657_11"	12230	23330	110	124	128	27	71	72	14	96	87	0	199	200	34	121	125	24	96	85	0	0.679	0.722	0.694	0.683	2.125	0.580	0.354	80	503	131	136	-0.557	53	78	57	79	0
3	10	18	"PFD0273"	"D33539_50"	12430	23340	100	93	93	21	72	75	18	52	18	0	160	161	39	122	138	220	0	0	0	0.553	0.538	0.512	0.500	2.931	0.157	0.055	80	491	59	60	-0.856	21	38	21	39	0
3	11	18	"IAX099I"	"Y_IAX099I"	12620	23320	90	72	78	21	75	77	18	25	5	0	180	178	67	124	133	38	57	30	0	-0.054	0.056	0.454	0.411	4.536	0.055	0.021	52	356	53	57	Error	-3	56	3	54	0
3	12	18	"ICX188I"	"Y_ICX188I"	12800	23370	150	73	73	15	74	77	17	11	3	0	131	135	37	124	131	33	17	7	0	-0.143	-0.091	0.597	0.443	3.541	0.089	0.021	156	512	6	10	Error	-1	7	-1	11	-50
3	13	18	"IEX355I"	"Y_IEX355I"	12980	23360	150	79	81	17	77	80	20	16	3	0	126	132	30	125	135	50	8	0	0	2.000	0.571	0.461	0.534	3.620	0.181	0.023	156	524	3	11	1.000	2	1	4	7	-50
3	14	18	"IGX361I"	"Y_IGX361I"	13180	23370	150	74	78	22	79	83	20	14	5	0	125	130	30	128	137	60	4	0	0	1.667	-0.500	0.686	0.647	3.403	0.196	0.019	156	561	-8	1	0.737	-5	-3	-1	2	-50
3	15	18	"IIX063I"	"Y_IIX063I"	13370	23370	150	74	76	20	79	83	21	9	5	0	128	135	38	132	138	48	10	2	0	1.250	-1.000	0.568	0.480	3.655	0.172	0.030	156	579	-9	0	0.322	-5	-4	-3	3	-50
3	16	18	"IKX121I"	"Y_IKX121I"	13560	23370	150	80	82	20	82	85	21	14	3	0	138	143	39	135	140	32	19	7	0	-0.667	0.000	0.718	0.550	3.844	0.111	0.014	156	657	1	8	Error	-2	3	0	8	-50
3	17	18	"Z_1_50"	"Z_1_50"	13760	23340	100	211	205	63	85	88	20	91	88	0	396	390	130	137	143	34	93	92	0	0.486	0.474	0.507	0.462	2.075	0.384	0.567	80	470	385	373	-1.040	126	259	120	253	0
3	18	18	"Z_1_70"	"Z_1_70"	13950	23330	110	504	520	500	88	90	22	96	95	0	916	884	439	142	152	68	95	90	0	0.537	0.582	0.563	0.566	2.732	0.589	0.323	80	496	1190	1174	-0.896	416	774	432	742	0
3	19	18	"Z_1_90"	"Z_1_90"	14150	23340	120	1463	1298	537	93	98	28	98	95	0	2632	2368	972	144	154	69	99	97	0	0.551	0.542	0.543	0.510	2.606	0.514	0.794	120	477	3858	3429	-0.861	1370	2488	1205	2224	0
3	20	18	"Z_2_10"	"Z_2_10"	14320	23370	150	81	84	22	93	99	36	5	0	0	134	141	39	140	146	35	16	7	0	2.000	-9.000	0.786	0.769	3.305	0.028	0.000	156	534	-18	-8	1.000	-12	-6	-9	1	-50
3	21	18	"Z_2_30"	"Z_2_30"	14510	23330	150	93	93	23	87	89	21	19	9	0	163	163	38	139	144	30	43	17	0	0.250	0.250	0.600	0.598	3.202	0.116	0.012	156	575	30	30	-2.000	6	24	6	24	-50
3	22	18	"Z_2_50"	"Z_2_50"	14710	23340	110	6114	5212	1942	84	127	329	100	97	0	14428	12519	4265	140	309	1277	100	93	0	0.422	0.414	0.427	0.400	1.749	0.376	0.805	80	539	20318	17507	-1.245	6030	14288	5128	12379	0
3	1	19	"Z_3_90"	"Z_3_90"	10710	23530	110	9108	7717	3203	81	190	818	96	87	0	6110	5436	2091	132	254	840	98	88	0	1.510	1.440	1.446	1.364	1.882	1.430	0.825	80	530	15005	12940	0.595	9027	5978	7636	5304	0
3	2	19	"Z_4_10"	"Z_4_10"	10890	23560	150	82	87	21	84	171	735	0	0	0	139	143	35	134	232	754	0	0	0	-0.400	0.333	0.708	0.609	3.504	0.971	0.792	156	659	3	12	Error	-2	5	3	9	-50
3	3	19	"Z_4_30"	"Z_4_30"	11100	23560	150	77	81	20	80	83	20	15	5	0	125	130	33	132	137	36	13	3	0	0.429	-0.500	0.531	0.527	2.997	0.149	0.029	156	589	-10	-1	-1.222	-3	-7	1	-2	-50
3	4	19	"Z_4_50"	"Z_4_50"	11290	23530	110	1046	936	374	76	78	18	100	100	0	3116	2785	1012	127	131	29	100	100	0	0.325	0.324	0.327	0.303	1.964	0.296	0.785	80	505	3959	3518	-1.624	970	2989	860	2658	0
3	5	19	"Z_4_70"	"Z_4_70"	11490	23530	110	2066	1890	726	74	77	18	100	100	0	6103	5407	2046	132	136	30	100	100	0	0.334	0.344	0.339	0.343	1.879	0.301	0.811	80	536	7963	7091	-1.584	1992	5971	1816	5275	0
3	6	19	"Z_4_90"	"Z_4_90"	11680	23530	110	3470	3115	1182	79	81	19	100	100	0	10070	9286	3010	140	149	40	100	100	0	0.341	0.332	0.342	0.319	1.707	0.303	0.816	80	518	13321	12182	-1.550	3391	9930	3036	9146	0
3	7	19	"Z_6_30"	"Z_6_30"	11870	23510	80	99	109	44	78	82	20	53	25	0	192	221	80	143	153	42	51	38	0	0.429	0.397	0.555	0.499	3.144	0.237	0.212	52	310	70	109	-1.222	21	49	31	78	0
3	8	19	"Z_6_50"	"Z_6_50"	12040	23560	150	89	92	26	75	77	17	41	20	0	157	178	81	132	138	31	43	26	0	0.560	0.370	0.375	0.424	4.198	0.181	0.174	156	673	39	63	-0.837	14	25	17	46	-50
3	9	19	"Z_6_70"	"Z_6_70"	12250	23530	120	98	102	29	71	73	15	67	44	0	194	194	48	126	128	24	84	64	0	0.397	0.456	0.478	0.456	3.084	0.277	0.149	120	558	95	99	-1.333	27	68	31	68	0
3	10	19	"Z_6_90"	"Z_6_90"	12430	23530	110	130	127	35	72	75	22	78	61	0	383	376	106	127	132	33	95	93	0	0.227	0.221	0.233	0.208	2.390	0.179	0.473	80	528	314	304	-2.142	58	256	55	249	0
3	11	19	"Z_7_10"	"Z_7_10"	12650	23540	80	84	90	23	76	77	17	38	17	0	155	173	72	128	134	29	46	32	0	0.296	0.311	0.458	0.575	3.527	0.136	0.082	52	273	35	59	-1.755	8	27	14	45	0
3	12	19	"Z_7_30"	"Z_7_30"	12800	23540	150	75	79	18	73	76	18	23	5	0	133	139	31	125	133	41	19	1	0	0.250	0.429	0.567	0.573	3.276	0.149	0.025	156	556	10	20	-2.000	2	8	6	14	-50
3	13	19	"PFI17646"	"oPFI17646"	13010	23520	120	576	514	211	72	75	16	99	97	0	523	494	198	122	127	26	94	89	0	1.257	1.188	1.193	1.179	2.209	1.192	0.684	120	452	905	814	0.330	504	401	442	372	0
3	14	19	"PFN0256"	"oPFN0256"	13200	23520	120	1345	1278	547	73	75	17	100	100	0	1052	1045	414	122	129	42	97	94	0	1.368	1.306	1.353	1.321	2.344	1.378	0.705	120	371	2202	2128	0.452	1272	930	1205	923	0
3	15	19	"PFG0021"	"oPFG0021"	13370	23560	150	93	95	29	76	80	26	37	13	0	138	145	42	128	140	69	10	1	0	1.700	1.118	0.576	0.683	3.342	0.413	0.126	156	531	27	36	0.766	17	10	19	17	-50
3	16	19	"PFF72433"	"oPFF72433"	13570	23530	110	125	124	36	80	84	23	65	47	0	182	178	44	134	138	29	62	38	0	0.938	1.000	0.788	0.886	2.765	0.657	0.220	80	410	93	88	-0.093	45	48	44	44	0
3	17	19	"PFJ12787"	"oPFJ12787"	13740	23530	90	91	97	35	89	92	24	25	7	0	203	209	76	143	155	51	53	30	0	0.033	0.121	0.456	0.470	4.327	0.165	0.087	52	379	62	74	-4.907	2	60	8	66	0
3	18	19	"PFG0023"	"oPFG0023"	13970	23530	120	22570	22166	10720	91	96	27	100	100	0	12047	12070	5180	143	155	70	100	100	0	1.888	1.851	1.876	1.703	2.240	2.032	0.827	120	588	34383	34002	0.917	22479	11904	22075	11927	0
3	19	19	"PFJ12789"	"oPFJ12789"	14130	23520	110	240	231	77	100	109	40	85	77	0	215	206	62	149	156	40	73	43	0	2.121	2.298	1.516	1.521	2.237	1.885	0.353	80	461	206	188	1.085	140	66	131	57	0
3	20	19	"PFBL B0077"	"oPFBLOB0077"	14350	23530	120	1163	1134	478	93	101	38	99	94	0	827	827	286	144	150	36	100	98	0	1.567	1.524	1.595	1.382	2.342	1.652	0.767	120	470	1753	1724	0.648	1070	683	1041	683	0
3	21	19	"PFF72437"	"oPFF72437"	14530	23530	120	1778	1709	756	87	89	20	100	100	0	1378	1349	535	141	145	30	98	97	0	1.367	1.343	1.377	1.320	2.614	1.363	0.795	120	522	2928	2830	0.451	1691	1237	1622	1208	0
3	22	19	"PFL0043"	"oPFL0043"	14710	23530	110	148	154	49	82	88	42	73	33	0	189	187	42	139	181	629	0	0	0	1.320	1.500	1.407	1.582	2.665	0.969	0.251	80	528	116	120	0.401	66	50	72	48	0
3	1	20	"PFBL B0079"	"oPFBLOB0079"	10750	23730	110	101	102	25	82	105	395	0	0	0	161	165	40	134	178	516	0	0	0	0.704	0.645	0.522	0.612	3.033	0.378	0.077	80	514	46	51	-0.507	19	27	20	31	0
3	2	20	"PFF72438"	"oPFF72438"	10920	23720	120	3966	3709	1632	84	86	20	100	100	0	6528	6115	2811	137	141	33	99	98	0	0.607	0.606	0.601	0.659	2.891	0.550	0.766	120	440	10273	9603	-0.719	3882	6391	3625	5978	0
3	3	20	"PFH0006"	"oPFH0006"	11110	23720	120	3505	3319	1224	84	87	20	100	100	0	2211	2042	764	140	144	35	96	95	0	1.652	1.701	1.711	1.709	1.864	1.725	0.816	120	414	5492	5137	0.724	3421	2071	3235	1902	0
3	4	20	"PFBL B0083"	"oPFBLOB0083"	11290	23740	150	91	93	21	78	81	19	38	12	0	137	138	30	133	137	30	21	3	0	3.250	3.000	0.663	0.669	4.170	0.028	0.000	156	525	17	20	1.700	13	4	15	5	-50
3	5	20	"PFBL B0084"	"oPFBLOB0084"	11460	23740	150	88	93	23	77	83	38	17	0	0	136	142	33	133	145	69	5	0	0	3.667	1.778	0.896	0.845	4.255	0.369	0.040	156	668	14	25	1.874	11	3	16	9	-50
3	6	20	"PFM60485"	"oPFM60485"	11690	23720	120	1619	1497	602	79	84	37	100	100	0	1550	1443	570	139	148	57	96	94	0	1.091	1.087	1.110	1.121	2.074	1.077	0.804	120	525	2951	2722	0.126	1540	1411	1418	1304	0
3	7	20	"PFN0258"	"oPFN0258"	11850	23740	150	91	95	28	83	89	49	8	1	0	153	176	79	141	158	127	10	1	0	0.667	0.343	0.405	0.404	3.114	0.188	0.138	156	679	20	47	-0.585	8	12	12	35	-50
3	8	20	"PFM60486"	"oPFM60486"	12070	23720	120	888	845	355	81	83	18	100	100	0	850	824	291	136	140	28	100	98	0	1.130	1.110	1.191	1.087	2.226	1.163	0.735	120	466	1521	1452	0.177	807	714	764	688	0
3	9	20	"PFK12896"	"oPFK12896"	12250	23720	120	573	516	192	75	77	18	98	96	0	774	722	264	131	135	28	93	92	0	0.774	0.746	0.774	0.746	2.586	0.705	0.764	120	537	1141	1032	-0.369	498	643	441	591	0
3	10	20	"PFN0259"	"oPFN0259"	12440	23720	110	462	431	176	76	80	29	96	87	0	1849	1710	631	131	154	181	92	90	0	0.225	0.225	0.228	0.219	2.086	0.195	0.730	80	510	2104	1934	-2.154	386	1718	355	1579	0
3	11	20	"PFL0046"	"oPFL0046"	12630	23720	110	255	240	93	77	80	29	82	81	0	1075	1025	420	131	162	193	87	85	0	0.189	0.182	0.189	0.190	2.283	0.153	0.684	80	520	1122	1057	-2.407	178	944	163	894	0
3	12	20	"PFD66984"	"oPFD66984"	12820	23720	120	2189	2084	910	73	75	18	100	100	0	1370	1349	598	128	140	84	94	92	0	1.704	1.647	1.678	1.583	2.053	1.671	0.762	120	452	3358	3232	0.769	2116	1242	2011	1221	0
3	13	20	"PFD66985"	"oPFD66985"	12980	23750	150	75	75	17	73	75	16	16	5	0	127	129	26	124	129	26	17	5	0	0.667	0.400	0.625	0.656	3.966	0.081	0.007	156	646	5	7	-0.585	2	3	2	5	-50
3	14	20	"PFL0047"	"oPFL0047"	13190	23720	110	189	191	67	74	76	16	88	87	0	847	802	311	124	131	48	100	96	0	0.159	0.173	0.176	0.156	2.289	0.143	0.621	80	510	838	795	-2.652	115	723	117	678	0
3	15	20	"PFF72478"	"oPFF72478"	13360	23710	90	470	434	267	75	80	30	84	80	0	923	943	598	128	146	87	82	78	0	0.497	0.440	0.480	0.383	4.044	0.352	0.497	52	307	1190	1174	-1.009	395	795	359	815	0
3	16	20	"PFL0097"	"oPFL0097"	13540	23710	110	1013	1013	328	77	88	74	100	96	0	794	771	260	132	152	108	96	91	0	1.414	1.465	1.447	1.498	1.765	1.399	0.814	80	519	1598	1575	0.500	936	662	936	639	0
3	17	20	"PFBL B0142"	"oPFBLOB0142"	13750	23720	120	545	533	241	83	91	67	90	88	0	1015	990	395	135	149	89	95	90	0	0.525	0.526	0.543	0.507	1.962	0.523	0.806	120	608	1342	1305	-0.930	462	880	450	855	0
3	18	20	"PFI17693"	"oPFI17693"	13940	23720	120	6345	6226	2832	88	92	24	100	100	0	4093	4101	1594	140	145	34	100	100	0	1.583	1.550	1.584	1.418	2.337	1.679	0.789	120	537	10210	10099	0.663	6257	3953	6138	3961	0
3	19	20	"PFI17695"	"oPFI17695"	14120	23720	110	3044	2860	1237	94	119	175	100	97	0	14145	13893	5066	155	355	1721	100	95	0	0.211	0.201	0.203	0.185	1.844	0.173	0.727	80	522	16940	16504	-2.246	2950	13990	2766	13738	0
3	20	20	"PFH0024"	"oPFH0024"	14330	23720	120	1160	1052	496	88	109	163	85	80	0	785	759	316	148	320	1594	0	0	0	1.683	1.578	1.613	1.433	2.582	1.655	0.742	120	610	1709	1575	0.751	1072	637	964	611	0
3	21	20	"PFBL B0147"	"oPFBLOB0147"	14530	23730	110	144	145	37	81	84	21	92	71	0	245	246	64	138	140	29	90	68	0	0.589	0.593	0.720	0.719	2.198	0.410	0.441	80	495	170	172	-0.764	63	107	64	108	0
3	22	20	"PFF72481"	"oPFF72481"	14700	23720	110	276	256	85	80	84	24	91	88	0	775	769	232	132	145	82	100	97	0	0.305	0.276	0.277	0.258	1.993	0.229	0.614	80	525	839	813	-1.714	196	643	176	637	0
3	1	21	"PFJ12809"	"oPFJ12809"	10740	23920	90	90	89	22	85	88	20	21	5	0	157	176	61	138	144	33	44	28	0	0.263	0.105	0.619	0.591	3.435	0.139	0.047	52	392	24	42	-1.926	5	19	4	38	0
3	2	21	"PFH0027"	"oPFH0027"	10910	23920	110	3760	3550	1243	85	90	36	100	100	0	2462	2387	873	136	155	194	100	97	0	1.580	1.539	1.517	1.524	1.784	1.518	0.841	80	496	6001	5716	0.660	3675	2326	3465	2251	0
3	3	21	"PFF72482"	"oPFF72482"	11110	23920	120	3914	3621	1808	85	90	35	100	100	0	2057	1940	894	140	157	189	91	88	0	1.997	1.964	2.086	1.979	2.892	2.204	0.702	120	521	5746	5336	0.998	3829	1917	3536	1800	0
3	4	21	"PFG0045"	"oPFG0045"	11290	23920	120	615	575	221	82	85	19	99	98	0	657	619	197	134	138	28	100	99	0	1.019	1.016	1.059	0.975	1.982	1.038	0.785	120	441	1056	978	0.027	533	523	493	485	0
3	5	21	"PFF72484"	"oPFF72484"	11460	23910	110	349	341	116	82	91	50	92	87	0	588	567	191	133	156	111	91	85	0	0.587	0.597	0.623	0.611	2.169	0.513	0.712	80	422	722	693	-0.769	267	455	259	434	0
3	6	21	"PFI17704"	"oPFI17704"	11650	23910	110	919	800	384	81	99	97	85	80	0	1980	1790	814	136	196	319	88	82	0	0.454	0.435	0.446	0.417	3.061	0.348	0.648	80	532	2682	2373	-1.138	838	1844	719	1654	0
3	7	21	"PFH0030"	"oPFH0030"	11860	23920	120	1880	1815	659	83	95	88	95	95	0	858	858	288	138	184	308	91	65	0	2.496	2.406	2.437	2.265	2.271	2.577	0.808	120	525	2517	2452	1.320	1797	720	1732	720	0
3	8	21	"PFM60518"	"oPFM60518"	12050	23920	120	887	849	331	83	85	19	98	95	0	1039	1012	339	138	143	32	100	100	0	0.892	0.876	0.871	0.803	2.320	0.888	0.821	120	495	1705	1640	-0.164	804	901	766	874	0
3	9	21	"PFL0104"	"oPFL0104"	12230	23920	110	214	208	55	79	81	20	97	92	0	544	559	144	134	140	41	100	100	0	0.329	0.304	0.311	0.292	1.678	0.268	0.674	80	471	545	554	-1.603	135	410	129	425	0
3	10	21	"PFI17705"	"oPFI17705"	12430	23910	110	3507	3378	1093	77	80	26	100	100	0	2255	2157	649	133	152	177	100	100	0	1.616	1.631	1.599	1.620	1.494	1.636	0.843	80	546	5552	5325	0.693	3430	2122	3301	2024	0
3	11	21	"PFBL B0155"	"oPFBLOB0155"	12620	23920	110	198	199	59	76	79	27	92	86	0	440	452	122	129	143	136	92	66	0	0.392	0.381	0.398	0.354	2.012	0.314	0.606	80	488	433	446	-1.350	122	311	123	323	0
3	12	21	"PFBL B0157"	"oPFBLOB0157"	12800	23940	150	79	83	22	73	76	17	32	12	0	128	133	30	125	138	82	3	0	0	2.000	1.250	0.679	0.675	3.388	0.113	0.011	156	645	9	18	1.000	6	3	10	8	-50
3	13	21	"PFD67005"	"oPFD67005"	13000	23920	150	75	79	21	73	77	19	20	4	0	132	137	34	125	130	33	17	6	0	0.286	0.500	0.600	0.680	3.309	0.070	0.009	156	709	9	18	-1.807	2	7	6	12	-50
3	14	21	"PFD67007"	"oPFD67007"	13230	23900	90	99	99	21	76	79	22	50	21	0	158	162	36	125	129	26	61	30	0	0.697	0.622	0.667	0.589	3.228	0.521	0.047	52	368	56	60	-0.521	23	33	23	37	0
3	15	21	"PFM60523"	"oPFM60523"	13380	23910	110	398	374	111	75	78	18	97	97	0	709	669	217	128	136	51	97	95	0	0.556	0.553	0.549	0.572	1.668	0.486	0.764	80	505	904	840	-0.847	323	581	299	541	0
3	16	21	"PFL0108"	"oPFL0108"	13570	23920	120	242	233	74	79	84	66	83	64	0	515	517	171	133	146	93	93	87	0	0.427	0.401	0.414	0.377	2.063	0.365	0.698	120	557	545	538	-1.229	163	382	154	384	0
3	17	21	"A10325_30a"	"A10325_30a"	13750	23940	150	73	77	21	80	81	19	13	3	0	125	133	37	132	136	28	16	7	0	1.000	-3.000	0.667	0.666	3.363	0.157	0.022	156	670	-14	-2	0.000	-7	-7	-3	1	-50
3	18	21	"A10325_30c"	"A10325_30c"	13940	23940	150	87	89	20	80	83	21	28	6	0	137	143	35	131	136	29	23	8	0	1.167	0.750	0.667	0.711	4.225	0.121	0.015	156	661	13	21	0.222	7	6	9	12	-50
3	19	21	"A10325_30e"	"A10325_30e"	14130	23940	150	73	78	27	82	91	106	0	0	0	130	132	30	135	267	1474	0	0	0	1.800	1.333	0.681	0.748	3.966	0.330	0.036	156	611	-14	-7	0.848	-9	-5	-4	-3	-50
3	20	21	"A10325_30g"	"A10325_30g"	14320	23940	150	83	85	21	80	84	24	11	3	0	133	138	31	135	140	34	14	3	0	-1.500	1.667	0.649	0.575	3.713	0.245	0.037	156	693	1	8	Error	3	-2	5	3	-50
3	21	21	"A10325_30i"	"A10325_30i"	14550	23920	100	124	127	32	82	86	25	75	38	0	184	180	51	134	139	35	62	23	0	0.840	0.978	0.776	0.851	2.619	0.449	0.134	80	476	92	91	-0.252	42	50	45	46	0
3	22	21	"E598_1a"	"E598_1a"	14750	23920	150	94	96	25	79	82	21	42	14	0	142	150	41	130	139	66	12	1	0	1.250	0.850	0.761	0.608	4.070	0.193	0.042	156	902	27	37	0.322	15	12	17	20	-50
3	1	22	"F48446_9e"	"F48446_9e"	10710	24160	150	88	93	22	81	83	20	33	9	0	145	155	43	136	139	30	28	14	0	0.778	0.632	0.706	0.710	4.389	0.167	0.030	156	1111	16	31	-0.363	7	9	12	19	-50
3	2	22	"F48446_9g"	"F48446_9g"	10900	24100	110	232	223	62	83	87	26	92	90	0	296	294	59	134	150	164	48	0	0	0.920	0.875	0.873	0.829	1.900	0.820	0.580	80	525	311	300	-0.121	149	162	140	160	0
3	3	22	"F48446_9i"	"F48446_9i"	11100	24110	120	554	519	168	82	84	19	98	96	0	558	539	142	135	139	31	99	97	0	1.116	1.082	1.076	1.058	2.009	1.107	0.780	120	562	895	841	0.158	472	423	437	404	0
3	4	22	"I12861_2a"	"I12861_2a"	11270	24130	150	73	75	20	79	82	18	10	3	0	120	126	57	132	138	64	1	1	0	0.500	0.667	0.512	0.563	3.631	0.018	0.004	156	799	-18	-10	-1.000	-6	-12	-4	-6	-50
3	5	22	"I12861_2c"	"I12861_2c"	11470	24130	150	72	76	21	80	84	33	6	1	0	123	124	27	129	142	94	0	0	0	1.333	0.800	0.787	0.806	3.417	0.201	0.033	156	852	-14	-9	0.415	-8	-6	-4	-5	-50
3	6	22	"I12861_2e"	"I12861_2e"	11660	24130	150	77	79	18	79	85	58	0	0	0	124	125	25	130	155	221	0	0	0	0.333	0.000	0.616	0.718	4.155	0.134	0.015	156	848	-8	-5	-1.585	-2	-6	0	-5	-50
3	7	22	"J512_2i"	"J512_2i"	11850	24130	150	91	94	22	77	81	18	42	17	0	143	147	36	132	136	32	24	10	0	1.273	1.133	0.822	0.883	2.819	0.165	0.023	156	829	25	32	0.348	14	11	17	15	-50
3	8	22	"Ks592_1a"	"Ks592_1a"	12050	24110	150	86	87	22	78	81	18	27	9	0	143	152	41	137	140	31	26	7	0	1.333	0.600	0.739	0.793	3.959	0.045	0.003	156	724	14	24	0.415	8	6	9	15	-50
3	9	22	"Ks592_1c"	"Ks592_1c"	12220	24110	150	85	87	22	74	78	21	26	7	0	141	146	38	132	138	37	21	8	0	1.222	0.929	0.618	0.642	4.182	0.182	0.029	156	758	20	27	0.290	11	9	13	14	-50
3	10	22	"Ks592_1e"	"Ks592_1e"	12420	24130	150	71	74	17	72	75	25	7	0	0	126	126	30	124	136	104	0	0	0	-0.500	1.000	0.500	0.456	4.299	0.324	0.040	156	871	1	4	Error	-1	2	2	2	-50
3	11	22	"Ks592_1g"	"Ks592_1g"	12610	24130	150	69	73	18	70	74	23	13	3	0	114	120	30	122	132	104	1	0	0	0.125	-1.500	0.500	0.548	3.150	0.158	0.045	156	872	-9	1	-3.000	-1	-8	3	-2	-50
3	12	22	"Ks592_1i"	"Ks592_1i"	12810	24100	110	1619	1415	469	71	73	17	100	100	0	2260	1970	715	122	134	83	100	100	0	0.724	0.727	0.720	0.763	1.980	0.675	0.848	80	482	3686	3192	-0.466	1548	2138	1344	1848	0
3	13	22	"EMPTY"	"EMPTY"	13010	24100	90	231	243	95	72	74	17	98	96	0	316	319	112	121	131	68	88	59	0	0.815	0.864	0.939	0.847	1.987	0.747	0.589	52	379	354	369	-0.294	159	195	171	198	0
3	14	22	"EMPTY"	"EMPTY"	13190	24110	90	250	275	128	70	72	17	100	98	0	391	384	124	120	123	25	100	98	0	0.664	0.777	0.769	0.711	2.145	0.798	0.625	52	414	451	469	-0.590	180	271	205	264	0
3	15	22	"EMPTY"	"EMPTY"	13390	24110	100	197	213	104	72	75	18	91	87	0	286	317	133	122	128	35	93	78	0	0.762	0.723	0.789	0.750	2.236	0.691	0.594	80	519	289	336	-0.392	125	164	141	195	0
3	16	22	"EMPTY"	"EMPTY"	13580	24110	100	159	161	54	76	78	18	91	77	0	230	238	68	129	132	28	88	80	0	0.822	0.780	0.757	0.788	2.667	0.661	0.384	80	470	184	194	-0.283	83	101	85	109	0
3	17	22	"EMPTY"	"EMPTY"	13750	24110	90	215	216	81	77	79	20	98	88	0	275	283	90	128	131	29	94	84	0	0.939	0.897	0.812	0.872	2.589	0.752	0.478	52	350	285	294	-0.091	138	147	139	155	0
3	18	22	"EMPTY"	"EMPTY"	13960	24110	90	167	168	46	74	76	17	98	88	0	245	254	74	127	130	25	98	86	0	0.788	0.740	0.776	0.760	2.164	0.600	0.432	52	339	211	221	-0.343	93	118	94	127	0
3	19	22	"EMPTY"	"EMPTY"	14140	24130	150	69	72	18	73	75	17	13	4	0	121	126	25	124	129	27	17	3	0	1.333	-0.500	0.761	0.764	3.396	0.078	0.004	156	745	-7	1	0.415	-4	-3	-1	2	-50
3	20	22	"EMPTY"	"EMPTY"	14330	24130	150	69	70	13	72	74	17	8	0	0	118	124	27	124	128	28	15	3	0	0.500	100000.000	0.528	0.579	3.799	328.385	0.000	156	726	-9	-2	-1.000	-3	-6	-2	0	-50
3	21	22	"EMPTY"	"EMPTY"	14520	24130	150	73	77	18	76	79	19	15	2	0	127	131	26	130	135	32	14	1	0	1.000	1.000	0.596	0.701	3.491	0.154	0.019	156	813	-6	2	0.000	-3	-3	1	1	-50
3	22	22	"EMPTY"	"EMPTY"	14710	24130	150	78	80	18	77	80	20	13	3	0	129	133	28	129	134	32	13	1	0	100000.000	0.750	0.583	0.491	4.005	0.143	0.019	156	952	1	7	16.610	1	0	3	4	-50
4	1	1	"PFA0039"	"A1411_1"	15210	20110	130	12950	12806	4351	82	87	24	100	100	0	12993	12546	4623	132	140	47	100	99	0	1.001	1.025	0.958	1.123	2.246	0.924	0.814	120	629	25729	25138	0.001	12868	12861	12724	12414	0
4	2	1	"PFA0101"	"A21885_1"	15400	20110	130	24075	19875	10299	92	96	29	100	100	0	10450	8741	4427	138	155	133	98	98	0	2.326	2.300	2.209	2.146	1.843	2.273	0.829	120	569	34295	28386	1.218	23983	10312	19783	8603	0
4	3	1	"PFA0019"	"A11546_1"	15590	20110	130	834	808	233	96	100	28	100	100	0	802	777	211	142	154	128	97	93	0	1.118	1.121	1.110	1.129	1.558	1.031	0.740	120	574	1398	1347	0.161	738	660	712	635	0
4	4	1	"PFA0144"	"A31870_1"	15780	20110	130	25895	25124	6550	99	104	33	100	100	0	14668	13713	4298	148	159	137	99	99	0	1.777	1.845	1.755	1.933	1.858	1.789	0.835	120	586	40316	38590	0.829	25796	14520	25025	13565	0
4	5	1	"PFA0009"	"A10325_29"	15970	20110	130	22390	22268	8236	103	124	293	100	100	0	17345	16877	6515	153	217	836	97	96	0	1.296	1.325	1.232	1.342	1.968	1.274	0.800	120	577	39479	38889	0.374	22287	17192	22165	16724	0
4	6	1	"PFA0012"	"A10325_32"	16160	20110	130	29211	28029	8893	103	145	536	100	100	0	18875	18322	6511	147	273	1308	98	95	0	1.554	1.537	1.421	1.644	2.018	1.490	0.804	120	588	47836	46101	0.636	29108	18728	27926	18175	0
4	7	1	"PFA0030"	"A12797_1"	16350	20120	130	552	545	159	94	123	467	45	0	0	2432	2475	641	138	216	1056	96	62	0	0.200	0.193	0.198	0.189	1.372	0.318	0.743	120	554	2752	2788	-2.324	458	2294	451	2337	0
4	8	1	"PFB0005"	"B11"	16540	20120	140	457	463	206	86	90	20	97	96	0	483	493	206	131	135	30	95	93	0	1.054	1.041	1.002	1.027	2.617	1.032	0.623	156	676	723	739	0.076	371	352	377	362	0
4	9	1	"PFB0219"	"B57"	16770	20100	150	105	108	23	81	84	21	53	25	0	154	157	36	127	130	27	47	26	0	0.889	0.900	0.874	0.790	3.264	0.281	0.144	156	718	51	57	-0.170	24	27	27	30	-50
4	10	1	"PFB0285"	"B92"	16920	20120	120	537	546	230	80	83	20	100	98	0	633	663	301	127	131	27	100	99	0	0.903	0.869	0.898	0.873	1.879	0.775	0.676	120	431	963	1002	-0.147	457	506	466	536	0
4	11	1	"PFB0008"	"B114"	17120	20120	130	582	615	236	83	87	21	100	100	0	1926	2150	856	130	134	28	100	100	0	0.278	0.263	0.269	0.256	1.516	0.236	0.755	120	593	2295	2552	-1.848	499	1796	532	2020	0
4	12	1	"PFB0034"	"B165"	17300	20120	130	1669	1506	627	83	86	20	100	100	0	2813	2607	1140	131	134	27	100	100	0	0.591	0.575	0.579	0.581	1.557	0.534	0.828	120	554	4268	3899	-0.758	1586	2682	1423	2476	0
4	13	1	"PFB0089"	"B319"	17500	20120	140	14125	14415	5975	83	86	20	100	100	0	6155	6020	2326	129	132	28	98	97	0	2.330	2.433	2.418	2.225	1.948	2.611	0.837	156	647	20068	20223	1.220	14042	6026	14332	5891	0
4	14	1	"PFB0104"	"B351"	17700	20120	130	369	356	130	83	86	22	95	92	0	322	329	99	128	132	30	95	93	0	1.474	1.358	1.414	1.251	1.968	1.314	0.693	120	576	480	474	0.560	286	194	273	201	0
4	15	1	"PFB0113"	"B372"	17890	20120	130	1554	1537	440	77	80	20	100	100	0	1810	1880	503	122	126	28	100	100	0	0.875	0.830	0.864	0.815	1.429	0.807	0.820	120	537	3165	3218	-0.193	1477	1688	1460	1758	0
4	16	1	"PFB0116"	"B380"	18070	20120	140	166	170	48	73	78	59	78	29	0	230	239	61	118	121	25	96	89	0	0.830	0.802	0.790	0.797	1.896	0.722	0.587	156	581	205	218	-0.268	93	112	97	121	0
4	17	1	"PFB0118"	"B383"	18260	20110	130	2848	2819	675	73	79	60	100	100	0	2790	2753	701	118	121	24	100	100	0	1.039	1.042	1.026	1.080	1.748	0.961	0.797	120	548	5447	5381	0.055	2775	2672	2746	2635	0
4	18	1	"PFB0140"	"B432"	18450	20110	130	2762	2783	822	74	77	17	100	100	0	2231	2153	649	118	122	35	100	100	0	1.272	1.331	1.279	1.349	1.497	1.279	0.826	120	586	4801	4744	0.347	2688	2113	2709	2035	0
4	19	1	"PFC0315"	"C9"	18650	20120	130	767	736	152	73	76	17	100	100	0	689	686	131	114	120	34	100	100	0	1.207	1.159	1.187	1.149	1.351	1.164	0.831	120	593	1269	1235	0.271	694	575	663	572	0
4	20	1	"PFC0207"	"C56"	18840	20120	130	993	939	260	71	74	17	100	100	0	966	942	217	113	118	24	100	100	0	1.081	1.047	1.053	1.016	1.453	1.054	0.812	120	540	1775	1697	0.112	922	853	868	829	0
4	21	1	"PFC0316"	"C96"	19020	20110	130	496	476	123	74	77	27	100	98	0	598	596	135	117	125	63	99	99	0	0.877	0.839	0.845	0.820	1.699	0.795	0.780	120	545	903	881	-0.189	422	481	402	479	0
4	22	1	"PFC0007"	"C114"	19220	20110	140	672	639	183	72	76	25	99	99	0	905	859	285	115	122	54	96	94	0	0.759	0.762	0.745	0.789	1.941	0.704	0.818	156	775	1390	1311	-0.397	600	790	567	744	0
4	1	2	"PFC0021"	"C134"	15230	20310	140	198	199	51	81	84	23	96	93	0	545	572	176	128	136	45	98	96	0	0.281	0.266	0.264	0.261	1.764	0.241	0.716	156	690	534	562	-1.834	117	417	118	444	0
4	2	2	"PFC0034"	"C161"	15410	20300	130	2991	2953	944	90	93	27	100	100	0	2727	2670	798	138	152	135	98	98	0	1.121	1.131	1.086	1.169	1.867	1.065	0.827	120	520	5490	5395	0.164	2901	2589	2863	2532	0
4	3	2	"PFJ0545"	"J687_3"	15610	20310	140	587	573	270	90	95	27	98	94	0	922	838	368	139	145	56	94	93	0	0.635	0.691	0.676	0.674	2.138	0.684	0.853	156	632	1280	1182	-0.656	497	783	483	699	0
4	4	2	"PFK0100"	"Km695_2"	15800	20310	130	138	143	34	90	96	31	72	34	0	339	352	94	138	149	138	82	19	0	0.239	0.248	0.235	0.221	2.068	0.217	0.458	120	558	249	267	-2.066	48	201	53	214	0
4	5	2	"PFK0134"	"Km993_1"	15990	20300	130	1664	1635	521	95	116	299	100	95	0	1052	1033	337	145	207	843	58	0	0	1.730	1.734	1.610	1.788	1.744	1.738	0.838	120	558	2476	2428	0.791	1569	907	1540	888	0
4	6	2	"PFK0052"	"Km3535_1"	16180	20310	130	207	212	52	93	123	476	0	0	0	539	555	146	144	227	1079	0	0	0	0.289	0.290	0.294	0.279	1.622	0.264	0.646	120	533	509	530	-1.793	114	395	119	411	0
4	7	2	"PFK0059"	"Km3703_4"	16370	20310	140	722	728	280	91	98	45	98	95	0	689	688	261	135	175	529	51	1	0	1.139	1.152	1.120	1.150	1.731	1.114	0.835	156	540	1185	1190	0.188	631	554	637	553	0
4	8	2	"PFK0303"	"Kn267_1"	16560	20310	130	278	279	76	89	92	20	99	97	0	838	866	292	132	135	28	100	100	0	0.268	0.259	0.260	0.254	1.517	0.221	0.751	120	498	895	924	-1.901	189	706	190	734	0
4	9	2	"PFK0297"	"Kn2497_2"	16750	20310	140	234	237	66	91	94	24	98	91	0	1103	1115	321	135	141	40	100	99	0	0.148	0.149	0.148	0.143	1.635	0.138	0.751	156	571	1111	1126	-2.759	143	968	146	980	0
4	10	2	"PFK0436"	"Kn5150_1"	16940	20300	130	24953	25557	9187	94	119	359	100	100	0	14112	14632	5449	136	204	770	96	96	0	1.779	1.757	1.693	1.784	1.833	1.767	0.860	120	543	38835	39959	0.831	24859	13976	25463	14496	0
4	11	2	"PFK0536"	"Kn8928_1"	17140	20310	130	1309	1192	464	94	117	351	92	80	0	1583	1632	687	136	200	752	87	46	0	0.840	0.734	0.735	0.723	1.442	0.630	0.857	120	569	2662	2594	-0.252	1215	1447	1098	1496	0
4	12	2	"PFK0544"	"Kn9335_1"	17330	20310	130	181	180	50	84	87	19	93	87	0	717	725	180	130	133	26	100	100	0	0.165	0.161	0.171	0.154	1.705	0.141	0.607	120	535	684	691	-2.597	97	587	96	595	0
4	13	2	"PFK0875"	"Ks2_1"	17510	20310	130	228	224	53	80	83	19	100	97	0	599	623	159	126	129	27	100	100	0	0.313	0.290	0.284	0.283	1.539	0.254	0.678	120	527	621	641	-1.676	148	473	144	497	0
4	14	2	"PFK0879"	"Ks2_14"	17700	20310	130	2414	2396	602	77	80	19	100	100	0	6096	6318	1473	124	129	34	100	100	0	0.391	0.374	0.381	0.371	1.211	0.353	0.877	120	565	8309	8513	-1.354	2337	5972	2319	6194	0
4	15	2	"PFK1056"	"Ks54_1"	17900	20310	130	576	583	183	75	78	19	100	100	0	1030	1014	283	121	127	36	100	100	0	0.551	0.569	0.559	0.557	1.430	0.560	0.842	120	501	1410	1401	-0.859	501	909	508	893	0
4	16	2	"PFK1101"	"Ks59_1"	18080	20310	140	2358	2485	1169	75	85	73	99	98	0	1358	1427	610	123	128	27	98	96	0	1.849	1.848	1.836	1.893	2.047	1.866	0.850	156	514	3518	3714	0.886	2283	1235	2410	1304	0
4	17	2	"PFK1165"	"Ks72_6"	18280	20310	130	3042	3026	1049	76	85	71	100	100	0	1160	1179	421	122	125	26	99	99	0	2.857	2.791	2.824	2.837	1.610	2.806	0.850	120	531	4004	4007	1.515	2966	1038	2950	1057	0
4	18	2	"PFK1183"	"Ks75_9"	18470	20310	130	166	165	35	75	79	19	98	93	0	575	584	146	121	126	35	100	100	0	0.200	0.194	0.191	0.188	1.586	0.161	0.636	120	604	545	553	-2.319	91	454	90	463	0
4	19	2	"PFK1209"	"Ks82_1"	18660	20310	130	3195	3274	1043	75	78	19	100	100	0	2818	2902	927	121	125	27	100	100	0	1.157	1.150	1.155	1.142	1.362	1.135	0.871	120	528	5817	5980	0.210	3120	2697	3199	2781	0
4	20	2	"PFK1228"	"Ks83_8"	18850	20310	140	6391	6413	3022	78	81	22	100	100	0	4448	4586	2199	123	126	27	98	96	0	1.460	1.419	1.418	1.448	2.252	1.426	0.869	156	552	10638	10798	0.546	6313	4325	6335	4463	0
4	21	2	"PFK0643"	"Ks127_5"	19040	20310	120	399	390	89	79	83	29	100	100	0	833	818	168	122	131	63	100	100	0	0.450	0.447	0.451	0.440	1.410	0.428	0.832	120	509	1031	1007	-1.152	320	711	311	696	0
4	22	2	"PFK0638"	"Ks127_16"	19240	20310	130	758	748	198	74	77	19	100	100	0	1082	1069	256	119	121	24	100	100	0	0.710	0.709	0.728	0.696	1.435	0.702	0.859	120	661	1647	1624	-0.494	684	963	674	950	0
4	1	3	"PFK0659"	"Ks133_2"	15240	20500	130	253	250	63	77	80	18	99	96	0	463	458	104	126	130	27	100	98	0	0.522	0.521	0.537	0.500	1.668	0.493	0.724	120	591	513	505	-0.937	176	337	173	332	0
4	2	3	"PFK0667"	"Ks139_1"	15420	20500	130	123	128	46	84	87	22	69	43	0	183	215	107	130	137	38	62	38	0	0.736	0.518	0.502	0.603	3.061	0.319	0.324	120	566	92	129	-0.443	39	53	44	85	0
4	3	3	"PFK0682"	"Ks152_11"	15630	20510	120	178	178	50	83	86	22	93	86	0	304	323	121	130	136	38	96	85	0	0.546	0.492	0.537	0.545	2.279	0.381	0.480	120	444	269	288	-0.873	95	174	95	193	0
4	4	3	"PFK0686"	"Ks155_1"	15810	20510	120	3250	2999	1105	86	88	21	100	100	0	1794	1659	597	134	138	29	100	98	0	1.906	1.910	1.883	1.960	1.664	1.948	0.836	120	409	4824	4438	0.931	3164	1660	2913	1525	0
4	5	3	"PFA0001"	"A10325_1"	16000	20510	150	105	108	26	86	91	35	32	4	0	153	155	46	131	141	75	11	1	0	0.864	0.917	0.712	0.668	3.709	0.361	0.082	156	572	41	46	-0.212	19	22	22	24	-50
4	6	3	"PFA0004"	"A10325_16"	16200	20510	150	96	99	27	83	86	20	35	16	0	137	148	47	127	134	52	19	5	0	1.300	0.762	0.545	0.646	3.880	0.342	0.153	156	536	23	37	0.379	13	10	16	21	-50
4	7	3	"PFA0008"	"A10325_26"	16390	20510	140	158	155	45	86	89	20	86	73	0	264	274	96	127	132	29	91	87	0	0.526	0.469	0.495	0.513	2.219	0.344	0.389	156	517	209	216	-0.928	72	137	69	147	0
4	8	3	"PFA0016"	"A10935_1"	16580	20510	130	9285	9016	4169	88	92	25	100	100	0	7483	7207	3207	129	137	33	100	100	0	1.251	1.261	1.293	1.257	2.250	1.300	0.779	120	491	16551	16006	0.323	9197	7354	8928	7078	0
4	9	3	"PFA0020"	"A11962_1"	16770	20510	140	243	236	87	89	93	26	85	83	0	268	268	102	132	143	44	85	71	0	1.132	1.081	1.025	0.961	2.391	0.915	0.469	156	558	290	283	0.179	154	136	147	136	0
4	10	3	"PFA0023"	"A12312_15"	16960	20510	130	236	234	74	92	116	362	0	0	0	836	815	294	133	202	777	39	0	0	0.205	0.208	0.209	0.231	2.165	0.184	0.677	120	533	847	824	-2.287	144	703	142	682	0
4	11	3	"PFA0047"	"A14801_11"	17150	20510	120	443	436	197	88	90	20	94	90	0	2256	2441	1305	130	132	27	100	100	0	0.167	0.151	0.163	0.154	2.061	0.124	0.654	120	491	2481	2659	-2.582	355	2126	348	2311	0
4	12	3	"PFA0051"	"A14801_2"	17340	20510	130	426	402	157	82	85	22	90	88	0	617	569	216	124	129	33	90	89	0	0.698	0.719	0.735	0.653	2.062	0.692	0.713	120	519	837	765	-0.519	344	493	320	445	0
4	13	3	"PFA0053"	"A14801_24"	17530	20510	130	3849	3703	1312	77	80	19	100	100	0	1183	1146	379	123	127	28	98	97	0	3.558	3.544	3.552	3.438	1.617	3.834	0.807	120	536	4832	4649	1.831	3772	1060	3626	1023	0
4	14	3	"PFA0056"	"A14801_31"	17730	20500	120	169	174	54	73	76	17	95	87	0	203	220	78	121	125	36	77	57	0	1.171	1.020	1.034	1.098	2.554	0.800	0.377	120	480	178	200	0.227	96	82	101	99	0
4	15	3	"PFA0058"	"A14801_37"	17910	20500	120	129	128	34	71	75	20	85	65	0	167	170	39	118	124	29	70	36	0	1.184	1.096	1.097	1.238	2.755	0.853	0.264	120	487	107	109	0.243	58	49	57	52	0
4	16	3	"PFA0060"	"A14801_6"	18130	20500	150	106	110	35	71	78	41	45	13	0	162	164	41	118	123	30	60	35	0	0.795	0.848	0.945	0.812	3.164	0.644	0.349	156	564	79	85	-0.330	35	44	39	46	-50
4	17	3	"PFA0083"	"A18792_11"	18280	20500	120	134	136	34	71	75	21	90	71	0	169	178	47	118	122	29	73	41	0	1.235	1.083	1.130	1.274	2.985	0.715	0.291	120	480	114	125	0.305	63	51	65	60	0
4	18	3	"PFA0087"	"A18792_19"	18500	20510	100	105	107	26	75	80	24	58	25	0	172	173	45	121	127	31	68	38	0	0.588	0.615	0.631	0.653	3.472	0.402	0.170	80	451	81	84	-0.766	30	51	32	52	0
4	19	3	"PFA0098"	"A20643_1"	18680	20500	130	317	299	95	75	78	22	95	93	0	254	253	63	123	125	25	95	89	0	1.847	1.723	1.821	1.725	2.233	1.951	0.532	120	527	373	354	0.885	242	131	224	130	0
4	20	3	"PFA0103"	"A21885_19"	18870	20500	130	1887	1737	666	79	82	22	100	100	0	1917	1830	662	124	130	90	99	97	0	1.008	0.972	1.014	0.952	1.901	0.952	0.791	120	495	3601	3364	0.012	1808	1793	1658	1706	0
4	21	3	"PFA0105"	"A21885_20"	19050	20500	130	940	916	282	80	83	21	100	100	0	1078	1091	263	123	130	90	100	100	0	0.901	0.864	0.905	0.821	1.630	0.881	0.788	120	498	1815	1804	-0.151	860	955	836	968	0
4	22	3	"PFA0107"	"A21885_9"	19240	20500	130	187	190	49	74	77	18	97	95	0	419	422	121	119	121	24	97	97	0	0.377	0.383	0.401	0.389	1.864	0.324	0.645	120	627	413	419	-1.409	113	300	116	303	0
4	1	4	"PFA0130"	"A2546_1"	15240	20680	130	8090	7682	2118	81	86	48	100	100	0	5023	4792	1516	127	139	152	99	99	0	1.636	1.629	1.590	1.716	1.795	1.600	0.839	120	656	12905	12266	0.710	8009	4896	7601	4665	0
4	2	4	"PFA0132"	"A26463_1"	15440	20690	130	278	274	77	84	89	52	96	85	0	241	251	96	130	146	165	18	5	0	1.748	1.570	1.655	1.727	2.022	0.435	0.435	120	575	305	311	0.805	194	111	190	121	0
4	3	4	"PFA0137"	"A29544_1"	15650	20670	150	110	114	30	84	86	20	57	28	0	164	171	49	133	140	43	37	16	0	0.839	0.789	0.684	0.809	3.458	0.329	0.207	156	537	57	68	-0.254	26	31	30	38	-50
4	4	4	"PFA0145"	"A31914_2"	15820	20680	130	3581	3420	970	86	90	25	100	100	0	6398	6224	1714	134	143	75	100	100	0	0.558	0.547	0.535	0.550	1.627	0.501	0.840	120	443	9759	9424	-0.842	3495	6264	3334	6090	0
4	5	4	"PFA0147"	"A31914_5"	16020	20690	130	542	541	174	81	85	26	100	99	0	599	643	187	127	135	72	100	99	0	0.977	0.891	0.945	0.859	1.636	0.874	0.711	120	479	933	976	-0.034	461	472	460	516	0
4	6	4	"PFA0149"	"A31914_8"	16190	20690	120	272	268	62	75	78	19	99	98	0	625	638	161	123	128	27	100	99	0	0.392	0.375	0.377	0.371	1.655	0.334	0.736	120	451	699	708	-1.349	197	502	193	515	0
4	7	4	"PFC0052"	"C198"	16400	20690	120	127	133	37	76	79	21	85	61	0	181	188	47	124	128	27	76	55	0	0.895	0.891	0.813	0.873	2.657	0.814	0.210	120	476	108	121	-0.160	51	57	57	64	0
4	8	4	"PFC0057"	"C216"	16580	20690	120	113	115	33	73	79	24	67	40	0	241	247	62	121	127	32	95	83	0	0.333	0.333	0.404	0.340	2.743	0.266	0.284	120	476	160	168	-1.585	40	120	42	126	0
4	9	4	"PFC0059"	"C222"	16790	20700	120	124	127	31	76	80	22	80	53	0	223	229	64	124	130	34	87	65	0	0.485	0.486	0.500	0.492	2.996	0.370	0.344	120	451	147	156	-1.044	48	99	51	105	0
4	10	4	"PFC0062"	"C228"	16960	20690	130	143	144	36	81	85	22	86	70	0	275	289	73	128	133	32	100	91	0	0.422	0.391	0.366	0.355	2.064	0.330	0.498	120	494	209	224	-1.245	62	147	63	161	0
4	11	4	"PFC0068"	"C237"	17150	20690	130	941	909	365	79	82	18	100	97	0	1438	1453	540	124	128	27	100	99	0	0.656	0.625	0.652	0.596	1.838	0.592	0.765	120	509	2176	2159	-0.608	862	1314	830	1329	0
4	12	4	"PFC0072"	"C244"	17330	20680	130	1462	1414	376	78	84	38	100	100	0	1233	1206	315	125	136	84	99	99	0	1.249	1.236	1.224	1.225	1.514	1.176	0.812	120	552	2492	2417	0.321	1384	1108	1336	1081	0
4	13	4	"PFC0092"	"C291"	17530	20680	130	380	375	96	77	82	38	100	97	0	965	960	240	124	136	97	99	99	0	0.360	0.356	0.357	0.352	1.556	0.309	0.790	120	523	1144	1134	-1.473	303	841	298	836	0
4	14	4	"PFC0094"	"C296"	17720	20680	130	1024	1004	338	75	77	17	100	100	0	657	668	202	120	127	53	98	96	0	1.767	1.695	1.627	1.614	1.504	1.699	0.731	120	521	1486	1477	0.821	949	537	929	548	0
4	15	4	"PFC0096"	"C299"	17910	20680	130	213	211	55	71	75	19	98	96	0	231	229	62	118	122	25	90	85	0	1.257	1.261	1.286	1.348	1.956	1.086	0.557	120	535	255	251	0.330	142	113	140	111	0
4	16	4	"PFC0099"	"C302"	18100	20690	130	311	309	93	69	72	18	100	98	0	403	409	114	116	120	28	100	100	0	0.843	0.819	0.849	0.799	1.675	0.791	0.674	120	522	529	533	-0.246	242	287	240	293	0
4	17	4	"PFC0101"	"C307"	18300	20690	130	202	201	60	71	75	21	98	89	0	381	388	93	117	123	30	99	98	0	0.496	0.480	0.498	0.439	1.828	0.463	0.719	120	585	395	401	-1.011	131	264	130	271	0
4	18	4	"PFC0103"	"C311"	18500	20680	90	128	125	30	77	80	21	76	59	0	191	195	42	119	128	32	88	55	0	0.708	0.632	0.603	0.598	2.584	0.398	0.183	52	351	123	124	-0.497	51	72	48	76	0
4	19	4	"PFC0123"	"C370"	18670	20680	130	497	505	161	74	77	19	100	99	0	832	811	241	121	124	24	100	99	0	0.595	0.625	0.622	0.622	1.449	0.589	0.849	120	587	1134	1121	-0.749	423	711	431	690	0
4	20	4	"PFC0125"	"C374"	18890	20700	150	108	111	35	77	81	45	35	7	0	156	165	50	120	127	83	19	2	0	0.861	0.756	0.820	0.844	2.945	0.056	0.025	156	590	67	79	-0.216	31	36	34	45	-50
4	21	4	"PFC0127"	"C38"	19050	20680	130	1125	1027	317	78	79	17	100	100	0	506	489	143	120	128	93	93	90	0	2.712	2.572	2.647	2.699	1.586	2.634	0.637	120	468	1433	1318	1.440	1047	386	949	369	0
4	22	4	"PFC0129"	"C382"	19240	20680	120	152	153	38	75	77	17	95	89	0	328	323	87	118	122	25	98	95	0	0.367	0.380	0.371	0.374	2.010	0.321	0.572	120	568	287	283	-1.447	77	210	78	205	0
4	1	5	"PFC0131"	"C385"	15260	20880	130	152	154	40	76	81	49	75	25	0	421	423	125	124	136	155	90	48	0	0.256	0.261	0.249	0.241	1.963	0.226	0.590	120	631	373	377	-1.966	76	297	78	299	0
4	2	5	"PFC0133"	"C387"	15450	20880	130	192	193	58	78	81	19	95	90	0	800	848	342	125	130	35	100	100	0	0.169	0.159	0.166	0.157	1.641	0.132	0.625	120	504	789	838	-2.566	114	675	115	723	0
4	3	5	"PFC0149"	"C427"	15630	20870	130	175	177	49	79	82	19	93	91	0	361	366	95	128	133	31	97	96	0	0.412	0.412	0.402	0.394	1.764	0.355	0.613	120	530	329	336	-1.279	96	233	98	238	0
4	4	5	"PFC0151"	"C43"	15820	20870	130	1493	1448	498	78	83	39	100	100	0	717	722	224	127	138	118	95	91	0	2.398	2.303	2.207	2.315	1.527	2.296	0.780	120	551	2005	1965	1.262	1415	590	1370	595	0
4	5	5	"PFC0153"	"C436"	16030	20880	130	117	120	30	75	80	40	55	12	0	211	216	53	122	133	105	35	2	0	0.472	0.479	0.513	0.521	2.341	0.044	0.035	120	511	131	139	-1.083	42	89	45	94	0
4	6	5	"PFC0155"	"C441"	16210	20880	130	330	318	115	73	77	20	95	94	0	1970	2069	687	123	127	26	100	100	0	0.139	0.126	0.133	0.112	1.807	0.115	0.741	120	538	2104	2191	-2.845	257	1847	245	1946	0
4	7	5	"PFC0157"	"C445"	16430	20890	150	95	97	28	71	74	18	58	33	0	144	153	42	122	126	25	46	26	0	1.091	0.839	0.807	0.798	3.100	0.448	0.139	156	543	46	57	0.126	24	22	26	31	-50
4	8	5	"PFC0159"	"C447"	16590	20880	130	1605	1644	608	71	74	18	100	100	0	927	988	341	122	125	26	100	100	0	1.906	1.816	1.895	1.781	1.644	1.953	0.744	120	449	2339	2439	0.930	1534	805	1573	866	0
4	9	5	"PFD0373"	"D42243_45"	16780	20880	130	4041	4068	1809	76	80	23	100	100	0	18947	20017	7185	131	134	32	100	100	0	0.211	0.201	0.217	0.185	1.887	0.192	0.791	120	496	22781	23878	-2.247	3965	18816	3992	19886	0
4	10	5	"PFD0380"	"D42715_1"	16950	20870	110	133	129	28	79	85	26	77	51	0	198	197	42	135	142	39	72	36	0	0.857	0.806	0.774	0.793	3.053	0.499	0.299	80	427	117	112	-0.222	54	63	50	62	0
4	11	5	"PFD0387"	"D42954_2"	17160	20890	150	99	104	26	80	86	28	41	11	0	154	156	32	126	135	37	37	10	0	0.679	0.800	0.756	0.706	3.634	0.511	0.216	156	694	47	54	-0.559	19	28	24	30	-50
4	12	5	"PFD0397"	"D45582_1"	17370	20880	90	111	116	30	81	85	23	61	30	0	184	178	40	124	129	29	69	50	0	0.500	0.648	0.629	0.638	3.587	0.469	0.138	52	342	90	89	-1.000	30	60	35	54	0
4	13	5	"PFD0405"	"D4722_1"	17530	20870	130	165	168	38	77	80	18	98	95	0	436	442	93	122	128	50	100	98	0	0.280	0.284	0.274	0.269	1.757	0.229	0.569	120	553	402	411	-1.835	88	314	91	320	0
4	14	5	"PFD0416"	"D49176_11"	17720	20870	130	497	496	92	80	81	18	100	100	0	1307	1306	270	122	129	52	100	100	0	0.352	0.351	0.346	0.355	1.519	0.327	0.840	120	530	1602	1600	-1.507	417	1185	416	1184	0
4	15	5	"PFD0438"	"D49176_65"	17910	20890	150	114	117	24	80	262	1842	0	0	0	161	174	46	122	127	28	63	36	0	0.872	0.712	0.735	0.805	3.488	0.216	0.214	156	559	73	89	-0.198	34	39	37	52	-50
4	16	5	"PFD0441"	"D49176_7"	18090	20870	130	1062	1004	274	78	202	1628	0	0	0	2625	2526	790	123	136	108	98	97	0	0.393	0.385	0.372	0.403	1.867	0.339	0.832	120	492	3486	3329	-1.346	984	2502	926	2403	0
4	17	5	"PFD0444"	"D49942_10"	18280	20870	130	14692	14240	4214	78	84	25	100	100	0	15895	15547	4750	125	136	108	99	99	0	0.927	0.918	0.913	0.907	1.521	0.881	0.866	120	540	30384	29584	-0.110	14614	15770	14162	15422	0
4	18	5	"PFD0446"	"D49942_3"	18480	20880	130	2932	2687	1060	78	81	22	100	100	0	3661	3560	922	124	129	42	100	100	0	0.807	0.759	0.805	0.672	1.930	0.794	0.807	120	577	6391	6045	-0.310	2854	3537	2609	3436	0
4	19	5	"PFD0448"	"D49942_6"	18660	20880	130	3476	3331	1298	72	78	46	99	99	0	4722	4965	1263	118	122	26	100	100	0	0.739	0.672	0.715	0.589	1.947	0.683	0.833	120	541	8008	8106	-0.436	3404	4604	3259	4847	0
4	20	5	"PFD0450"	"D49942_9"	18860	20880	130	16682	16067	9385	73	77	47	100	100	0	17056	17521	8099	117	120	24	100	100	0	0.981	0.919	0.975	0.783	2.190	0.998	0.763	120	510	33548	33398	-0.028	16609	16939	15994	17404	0
4	21	5	"PFD0482"	"D56400_4"	19050	20880	130	148	145	29	75	77	16	97	88	0	215	225	52	119	123	24	96	88	0	0.760	0.660	0.708	0.654	2.084	0.553	0.434	120	501	169	176	-0.395	73	96	70	106	0
4	22	5	"PFD0484"	"D56470_2"	19240	20880	130	381	363	87	75	77	16	100	98	0	399	414	83	120	124	24	100	100	0	1.097	0.980	1.022	0.944	1.613	1.010	0.762	120	643	585	582	0.133	306	279	288	294	0
4	1	6	"PFD0487"	"D56950_2"	15240	21060	130	2546	2402	727	77	81	30	100	100	0	2096	2066	702	126	139	93	100	98	0	1.253	1.198	1.199	1.212	1.723	1.161	0.809	120	650	4439	4265	0.326	2469	1970	2325	1940	0
4	2	6	"PFD0490"	"D5782_1"	15430	21060	130	2035	2029	559	75	79	32	100	100	0	1338	1331	463	122	134	101	95	94	0	1.612	1.616	1.558	1.785	2.007	1.534	0.776	120	516	3176	3163	0.689	1960	1216	1954	1209	0
4	3	6	"PFD0508"	"D6287_1"	15620	21060	130	173	176	41	77	80	19	96	93	0	213	224	62	124	127	26	91	77	0	1.079	0.990	1.049	1.017	2.011	0.756	0.482	120	576	185	199	0.109	96	89	99	100	0
4	4	6	"PFD0510"	"D6287_13"	15850	21060	150	95	97	25	76	81	37	23	2	0	147	151	36	123	130	97	4	0	0	0.792	0.750	0.712	0.750	3.188	0.449	0.119	156	606	43	49	-0.337	19	24	21	28	-50
4	5	6	"PFD0529"	"D6287_55"	16000	21060	120	329	313	77	77	82	42	97	93	0	752	733	183	121	131	110	99	95	0	0.399	0.386	0.386	0.378	1.570	0.349	0.807	120	457	883	848	-1.324	252	631	236	612	0
4	6	6	"PFD0532"	"D6287_61"	16210	21040	110	109	112	27	76	79	19	72	42	0	169	183	61	124	129	29	65	43	0	0.733	0.610	0.489	0.634	3.440	0.341	0.213	80	452	78	95	-0.447	33	45	36	59	0
4	7	6	"PFD0536"	"D6287_69"	16390	21060	120	124	125	28	75	78	18	89	67	0	210	206	49	126	129	27	84	69	0	0.583	0.625	0.568	0.664	2.455	0.405	0.282	120	459	133	130	-0.778	49	84	50	80	0
4	8	6	"PFD0538"	"D6287_70"	16580	21060	130	306	300	88	78	82	21	95	94	0	311	313	90	130	133	29	93	90	0	1.260	1.213	1.158	1.207	2.031	1.099	0.628	120	462	409	405	0.333	228	181	222	183	0
4	9	6	"PFD0549"	"D64289_1"	16760	21060	130	62799	58411	11397	85	90	27	100	100	1	46364	43425	9698	134	141	36	100	100	0	1.357	1.347	1.335	1.396	1.629	1.334	0.903	120	502	108944	101617	0.440	62714	46230	58326	43291	0
4	10	6	"PFD0558"	"D65681_2"	16950	21060	120	675	635	192	86	91	26	100	98	0	672	678	190	133	140	39	99	98	0	1.093	1.007	1.013	0.991	1.651	0.999	0.772	120	526	1128	1094	0.128	589	539	549	545	0
4	11	6	"PFE0558"	"E49_1"	17150	21060	130	224	218	56	79	82	25	97	95	0	413	417	100	120	125	29	99	98	0	0.495	0.468	0.486	0.464	1.713	0.436	0.668	120	509	438	436	-1.015	145	293	139	297	0
4	12	6	"PFE0562"	"E5006_5"	17340	21060	130	4196	4019	1129	82	85	26	100	100	0	2529	2572	656	124	128	42	100	100	0	1.711	1.608	1.647	1.587	1.365	1.670	0.842	120	533	6519	6385	0.775	4114	2405	3937	2448	0
4	13	6	"PFE0565"	"E5141_1"	17520	21060	120	636	607	138	81	83	19	100	99	0	1090	1111	295	124	128	41	100	100	0	0.575	0.533	0.550	0.525	1.461	0.496	0.796	120	495	1521	1513	-0.800	555	966	526	987	0
4	14	6	"PFE0569"	"E517_1"	17720	21060	120	596	555	152	80	83	19	100	100	0	919	885	223	122	127	26	100	100	0	0.647	0.623	0.633	0.608	1.680	0.600	0.801	120	505	1313	1238	-0.627	516	797	475	763	0
4	15	6	"PFE0579"	"E5479_3"	17910	21060	130	1113	1183	489	84	322	2072	2	0	0	1930	1994	790	125	129	29	100	100	0	0.570	0.588	0.582	0.577	1.689	10.112	0.027	120	489	2834	2968	-0.811	1029	1805	1099	1869	0
4	16	6	"PFE0585"	"E598_1"	18100	21060	130	65535	64275	4600	91	342	2091	100	100	85	28900	27330	7471	131	140	104	100	100	0	2.275	2.360	2.243	2.493	1.431	2.408	0.810	120	528	94213	91383	1.186	65444	28769	64184	27199	0
4	17	6	"PFE0608"	"E714_7"	18290	21060	120	465	459	109	87	120	656	0	0	0	360	363	81	125	132	42	100	98	0	1.609	1.563	1.544	1.582	1.558	31.406	0.036	120	500	613	610	0.686	378	235	372	238	0
4	18	6	"PFE0610"	"E7279_2"	18480	21060	120	273	268	57	74	77	17	100	99	0	924	913	216	117	121	25	100	100	0	0.247	0.244	0.243	0.239	1.510	0.216	0.758	120	481	1006	990	-2.020	199	807	194	796	0
4	19	6	"PFE0613"	"E7418_1"	18670	21060	120	157	158	33	68	71	16	100	98	0	379	393	100	116	119	28	100	100	0	0.338	0.325	0.311	0.322	1.647	0.259	0.640	120	498	352	367	-1.563	89	263	90	277	0
4	20	6	"PFE0616"	"E7745_1"	18870	21060	130	131	134	26	68	71	38	87	30	0	201	203	41	116	118	22	96	86	0	0.741	0.759	0.761	0.749	1.965	0.582	0.446	120	524	148	153	-0.432	63	85	66	87	0
4	21	6	"PFE0619"	"E7861_3"	19050	21060	130	818	827	243	70	72	15	100	100	0	662	684	171	118	121	23	100	100	0	1.375	1.337	1.386	1.308	1.528	1.367	0.808	120	508	1292	1323	0.459	748	544	757	566	0
4	22	6	"PFE0623"	"E8100_2"	19240	21060	120	6389	6208	1465	74	77	16	100	100	0	3965	3908	900	121	124	25	100	100	0	1.643	1.620	1.663	1.617	1.478	1.639	0.882	120	554	10159	9921	0.716	6315	3844	6134	3787	0
4	1	7	"PFE0649"	"E8914_2"	15260	21260	130	256	248	77	76	82	35	92	85	0	679	667	181	125	139	96	97	93	0	0.325	0.317	0.325	0.293	1.836	0.307	0.720	120	624	734	714	-1.622	180	554	172	542	0
4	2	7	"PFE0654"	"E9225_1"	15440	21250	120	909	876	319	78	81	20	100	99	0	1746	1781	567	127	136	38	100	100	0	0.513	0.482	0.501	0.459	1.547	0.466	0.833	120	468	2450	2452	-0.962	831	1619	798	1654	0
4	3	7	"PFE0657"	"E9299_3"	15620	21250	120	150	152	36	77	80	20	95	85	0	220	230	57	125	132	32	97	76	0	0.768	0.714	0.746	0.700	2.015	0.531	0.442	120	484	168	180	-0.380	73	95	75	105	0
4	4	7	"PFE0659"	"E9299_6"	15810	21250	120	3132	3014	763	76	78	18	100	100	0	3727	3767	940	122	127	58	100	100	0	0.848	0.806	0.809	0.797	1.380	0.791	0.889	120	512	6661	6583	-0.238	3056	3605	2938	3645	0
4	5	7	"PFE0663"	"E9475_1"	16000	21250	120	499	491	109	76	77	15	100	100	0	1716	1702	335	122	128	60	100	100	0	0.265	0.263	0.267	0.258	1.334	0.248	0.851	120	479	2017	1995	-1.914	423	1594	415	1580	0
4	6	7	"PFE0668"	"E9987_1"	16190	21250	120	452	432	116	77	79	17	100	100	0	895	908	200	122	127	27	100	100	0	0.485	0.452	0.474	0.435	1.597	0.434	0.792	120	561	1148	1141	-1.044	375	773	355	786	0
4	7	7	"PFF0025"	"F10660_2"	16390	21250	120	146	146	33	78	80	18	92	81	0	663	657	129	122	127	26	100	100	0	0.126	0.127	0.128	0.116	1.794	0.111	0.520	120	498	609	603	-2.992	68	541	68	535	0
4	8	7	"PFF0029"	"F10730_3"	16570	21250	120	816	797	193	77	81	19	100	100	0	1332	1314	261	125	129	26	100	100	0	0.612	0.606	0.604	0.594	1.398	0.584	0.845	120	484	1946	1909	-0.708	739	1207	720	1189	0
4	9	7	"PFF0032"	"F10872_1"	16760	21250	120	677	659	142	77	82	22	100	100	0	838	829	152	124	129	30	100	100	0	0.840	0.826	0.849	0.811	1.390	0.804	0.877	120	500	1314	1287	-0.251	600	714	582	705	0
4	10	7	"PFF0035"	"F10935_2"	16950	21250	120	10029	9590	2721	80	85	28	100	100	0	6906	6852	1737	122	129	47	100	100	0	1.467	1.413	1.444	1.396	1.424	1.450	0.886	120	501	16733	16240	0.552	9949	6784	9510	6730	0
4	11	7	"PFF0038"	"F10949_3"	17140	21250	120	1622	1552	340	81	85	27	100	100	0	1303	1255	300	122	129	45	99	99	0	1.305	1.298	1.266	1.340	1.652	1.298	0.868	120	497	2722	2604	0.384	1541	1181	1471	1133	0
4	12	7	"PFF0040"	"F10953_1"	17340	21250	130	19899	20285	5809	82	84	20	100	100	0	11827	11425	3724	125	129	41	100	100	0	1.693	1.788	1.746	1.971	1.838	1.732	0.869	120	534	31519	31503	0.760	19817	11702	20203	11300	0
4	13	7	"PFF0668"	"F310_1"	17520	21250	130	148	155	61	79	82	20	89	74	0	251	263	93	123	128	42	93	78	0	0.539	0.543	0.537	0.505	2.266	0.492	0.527	120	505	197	216	-0.891	69	128	76	140	0
4	14	7	"PFF0671"	"F31319_2"	17710	21250	120	1046	983	298	77	80	18	100	100	0	2280	2148	600	121	127	46	100	100	0	0.449	0.447	0.463	0.438	1.558	0.422	0.841	120	512	3128	2933	-1.156	969	2159	906	2027	0
4	15	7	"PFF0680"	"F31855_1"	17910	21250	120	209	211	60	79	81	19	100	96	0	354	362	93	122	127	46	97	95	0	0.560	0.550	0.529	0.544	1.782	0.491	0.643	120	514	362	372	-0.836	130	232	132	240	0
4	16	7	"PFF0682"	"F32050_1"	18100	21250	120	198	199	50	81	113	652	0	0	0	637	653	152	123	126	25	100	100	0	0.228	0.223	0.224	0.204	1.796	0.196	0.646	120	500	631	648	-2.135	117	514	118	530	0
4	17	7	"PFF0686"	"F32122_1"	18290	21250	120	3390	3342	832	77	80	19	100	100	0	3022	3039	722	118	122	24	100	100	0	1.141	1.118	1.152	1.108	1.455	1.126	0.875	120	468	6217	6186	0.190	3313	2904	3265	2921	0
4	18	7	"PFF0693"	"F32325_1"	18470	21250	120	579	572	158	71	73	17	100	99	0	1557	1565	374	113	116	27	100	100	0	0.352	0.345	0.351	0.333	1.556	0.319	0.815	120	491	1952	1953	-1.507	508	1444	501	1452	0
4	19	7	"PFF0715"	"F33346_1"	18670	21250	130	1367	1284	417	69	72	38	99	99	0	842	842	219	113	117	27	100	100	0	1.781	1.667	1.724	1.584	1.827	1.781	0.821	120	575	2027	1944	0.832	1298	729	1215	729	0
4	20	7	"PFF0719"	"F33441_1"	18870	21250	130	6303	5853	1778	68	73	41	100	100	0	4732	4668	968	113	116	23	100	100	0	1.350	1.270	1.354	1.187	1.673	1.351	0.849	120	487	10854	10340	0.433	6235	4619	5785	4555	0
4	21	7	"PFF0722"	"F33612_1"	19060	21250	120	1274	1184	323	71	79	45	100	100	0	706	710	168	117	128	68	100	99	0	2.042	1.877	1.939	1.842	1.476	1.970	0.829	120	443	1792	1706	1.030	1203	589	1113	593	0
4	22	7	"PFF0725"	"F33675_1"	19240	21250	120	187	189	42	71	73	16	100	99	0	330	331	75	118	120	25	100	99	0	0.547	0.554	0.559	0.551	1.584	0.504	0.691	120	538	328	331	-0.870	116	212	118	213	0
4	1	8	"PFF0728"	"F33814_1"	15190	21440	150	108	139	96	73	81	33	50	39	0	158	229	219	121	137	67	37	17	0	0.946	0.611	0.844	0.856	2.947	0.420	0.574	156	854	72	174	-0.080	35	37	66	108	-50
4	2	8	"PFF0734"	"F34109_1"	15440	21440	120	283	309	133	80	89	36	98	96	0	389	468	256	137	157	78	95	80	0	0.806	0.692	0.765	0.769	2.266	0.507	0.639	120	543	455	560	-0.312	203	252	229	331	0
4	3	8	"PFF0764"	"F35293_1"	15630	21440	120	548	539	122	75	78	20	100	100	0	494	512	115	130	135	33	100	100	0	1.299	1.215	1.229	1.214	1.608	1.226	0.771	120	542	837	846	0.378	473	364	464	382	0
4	4	8	"PFF0773"	"F35453_1"	15840	21440	110	127	131	30	75	78	21	86	63	0	195	197	48	124	128	28	81	63	0	0.732	0.767	0.729	0.774	2.554	0.592	0.268	80	473	123	129	-0.449	52	71	56	73	0
4	5	8	"PFF0777"	"F35590_1"	16010	21440	120	142	146	46	75	76	16	93	85	0	209	213	51	124	128	25	92	78	0	0.788	0.798	0.769	0.799	2.585	0.597	0.289	120	476	152	160	-0.343	67	85	71	89	0
4	6	8	"PFF0781"	"F35756_2"	16200	21440	120	3793	3615	908	78	80	17	100	100	0	2406	2375	531	124	128	24	100	100	0	1.628	1.571	1.602	1.552	1.454	1.625	0.867	120	500	5997	5788	0.703	3715	2282	3537	2251	0
4	7	8	"PFF0784"	"F35756_5"	16390	21440	120	482	480	139	79	81	18	100	100	0	1527	1560	356	124	127	27	100	100	0	0.287	0.279	0.291	0.265	1.495	0.265	0.799	120	500	1806	1837	-1.800	403	1403	401	1436	0
4	8	8	"PFF0788"	"F35774_1"	16580	21440	130	10363	9541	2993	78	80	18	100	100	0	5240	5089	1069	123	127	27	100	100	0	2.010	1.906	2.022	1.769	1.747	2.099	0.830	120	527	15402	14429	1.007	10285	5117	9463	4966	0
4	9	8	"PFF0818"	"F36648_1"	16770	21440	130	392	400	115	75	77	17	99	99	0	1561	1575	406	123	126	26	100	100	0	0.220	0.224	0.233	0.218	1.518	0.205	0.773	120	557	1755	1777	-2.182	317	1438	325	1452	0
4	10	8	"PFF0821"	"F3666_3"	16970	21440	120	134	131	27	73	76	16	95	84	0	260	271	61	122	126	26	100	99	0	0.442	0.389	0.369	0.372	1.979	0.306	0.466	120	493	199	207	-1.178	61	138	58	149	0
4	11	8	"PFF0823"	"F36721_3"	17160	21430	130	138	140	37	76	79	17	90	79	0	181	187	44	121	125	24	81	63	0	1.033	0.970	0.976	0.969	2.683	0.799	0.262	120	525	122	130	0.047	62	60	64	66	0
4	12	8	"PFF0825"	"F36734_1"	17350	21440	120	131	132	33	75	78	19	87	71	0	296	298	77	120	123	24	97	95	0	0.318	0.320	0.332	0.308	1.927	0.267	0.425	120	465	232	235	-1.652	56	176	57	178	0
4	13	8	"PFF0827"	"F36803_1"	17530	21430	120	221	215	64	74	77	19	95	89	0	718	729	221	121	124	25	100	99	0	0.246	0.232	0.241	0.218	1.969	0.196	0.656	120	480	744	749	-2.022	147	597	141	608	0
4	14	8	"PFF0831"	"F37098_2"	17730	21440	120	788	753	269	74	77	18	99	99	0	2688	2666	706	121	127	43	100	100	0	0.278	0.267	0.289	0.240	1.851	0.255	0.787	120	497	3281	3224	-1.846	714	2567	679	2545	0
4	15	8	"PFF1472"	"F58335_1"	17920	21440	130	282	296	113	75	77	18	98	95	0	975	973	340	120	124	24	100	100	0	0.242	0.259	0.260	0.236	1.840	0.244	0.733	120	531	1062	1074	-2.046	207	855	221	853	0
4	16	8	"PFF1476"	"F58487_1"	18110	21440	120	119	121	31	71	73	14	87	75	0	217	222	46	116	119	22	97	93	0	0.475	0.472	0.480	0.395	2.583	0.411	0.393	120	500	149	156	-1.073	48	101	50	106	0
4	17	8	"PFF1492"	"F58910_1"	18300	21430	130	378	381	105	68	70	14	100	100	0	554	542	130	113	116	22	100	99	0	0.703	0.730	0.723	0.731	1.577	0.680	0.775	120	519	751	742	-0.509	310	441	313	429	0
4	18	8	"PFF1495"	"F59075_2"	18490	21440	120	138	139	36	66	68	15	95	90	0	332	334	73	109	112	21	99	99	0	0.323	0.324	0.326	0.310	1.785	0.299	0.559	120	485	295	298	-1.631	72	223	73	225	0
4	19	8	"PFF1497"	"F5910_2"	18680	21440	130	6972	6493	2222	69	71	19	100	100	0	19480	19517	4420	110	114	23	100	100	0	0.356	0.331	0.354	0.298	1.797	0.324	0.845	120	512	26273	25831	-1.489	6903	19370	6424	19407	0
4	20	8	"PFF1499"	"F59139_2"	18860	21430	130	16772	15645	4624	73	77	22	100	100	0	8203	7511	2442	113	117	26	100	100	0	2.064	2.105	2.059	2.084	1.589	2.138	0.833	120	440	24789	22970	1.046	16699	8090	15572	7398	0
4	21	8	"PFF1536"	"F6061_1"	19010	21420	150	207	209	107	76	90	58	63	52	0	296	310	175	118	140	93	57	48	0	0.736	0.693	0.686	0.730	2.700	0.409	0.523	156	590	309	325	-0.442	131	178	133	192	-50
4	22	8	"PFF1543"	"F607_1"	19250	21430	120	157	153	39	74	86	58	75	15	0	208	209	55	117	137	91	47	4	0	0.912	0.859	0.861	0.838	2.502	0.688	0.407	120	594	174	171	-0.133	83	91	79	92	0
4	1	9	"PFF1546"	"F61052_1"	15250	21630	130	142	144	40	72	78	32	85	56	0	208	213	53	120	136	72	62	12	0	0.795	0.774	0.787	0.752	2.415	0.623	0.382	120	594	158	165	-0.330	70	88	72	93	0
4	2	9	"PFF1550"	"F61158_1"	15450	21630	140	514	500	169	75	79	20	100	98	0	964	938	342	128	138	57	95	95	0	0.525	0.525	0.536	0.544	2.198	0.473	0.776	156	491	1275	1235	-0.929	439	836	425	810	0
4	3	9	"PFF1556"	"F61469_1"	15630	21630	120	197	197	51	75	77	18	99	95	0	581	575	142	127	131	28	100	100	0	0.269	0.272	0.275	0.257	1.652	0.230	0.639	120	387	576	570	-1.896	122	454	122	448	0
4	4	9	"PFF1560"	"F61859_2"	15810	21650	150	91	94	23	74	78	20	42	17	0	135	142	35	125	129	27	32	12	0	1.700	1.176	0.832	0.972	4.222	0.332	0.067	156	563	27	37	0.766	17	10	20	17	-50
4	5	9	"PFF1588"	"F6265_1"	16010	21620	120	4519	4212	1023	74	76	18	100	100	0	2110	2034	429	124	127	25	100	100	0	2.238	2.166	2.193	2.149	1.335	2.253	0.877	120	482	6431	6048	1.162	4445	1986	4138	1910	0
4	6	9	"PFF1595"	"F62846_1"	16210	21630	130	1800	1698	548	79	80	19	100	100	0	1198	1177	294	126	130	27	100	100	0	1.605	1.540	1.619	1.480	1.567	1.689	0.790	120	533	2793	2670	0.683	1721	1072	1619	1051	0
4	7	9	"PFF1604"	"F63188_2"	16400	21630	130	9116	8415	3126	81	84	21	100	100	0	4794	4612	1399	125	130	30	100	100	0	1.935	1.857	1.937	1.748	1.700	2.046	0.801	120	535	13704	12821	0.952	9035	4669	8334	4487	0
4	8	9	"PFF1607"	"F63326_1"	16580	21620	130	275	269	69	82	83	18	98	96	0	270	272	56	125	129	27	98	95	0	1.331	1.272	1.366	1.233	1.814	1.292	0.627	120	504	338	334	0.413	193	145	187	147	0
4	9	9	"PFF1610"	"F63399_1"	16780	21630	130	10970	10431	3282	81	82	18	100	100	0	8668	8549	1714	127	131	27	100	100	0	1.275	1.229	1.310	1.162	1.504	1.315	0.831	120	497	19430	18772	0.350	10889	8541	10350	8422	0
4	10	9	"PFF1614"	"F63448_3"	16960	21620	130	140	143	36	79	80	17	90	80	0	176	180	40	127	131	27	71	43	0	1.245	1.208	1.079	1.159	2.904	0.774	0.200	120	500	110	117	0.316	61	49	64	53	0
4	11	9	"PFF1654"	"F64738_1"	17150	21620	120	1228	1203	385	77	79	17	100	100	0	1169	1139	332	125	130	27	99	98	0	1.102	1.110	1.123	1.120	1.863	1.118	0.830	120	540	2195	2140	0.141	1151	1044	1126	1014	0
4	12	9	"PFF1656"	"F64738_5"	17340	21620	120	403	375	134	76	78	17	97	95	0	619	583	181	122	126	27	95	93	0	0.658	0.649	0.673	0.620	2.016	0.602	0.724	120	541	824	760	-0.604	327	497	299	461	0
4	13	9	"PFF1659"	"F64888_1"	17540	21620	130	138	138	35	74	76	16	90	80	0	187	191	45	121	126	28	80	55	0	0.970	0.914	0.939	0.900	2.815	0.662	0.298	120	591	130	134	-0.044	64	66	64	70	0
4	14	9	"PFF1666"	"F65043_1"	17720	21620	120	1758	1685	406	74	76	16	100	100	0	1619	1587	329	122	127	39	100	100	0	1.125	1.100	1.129	1.088	1.449	1.112	0.868	120	488	3181	3076	0.170	1684	1497	1611	1465	0
4	15	9	"PFF1668"	"F65043_4"	17910	21620	120	697	652	209	74	76	19	100	100	0	708	676	174	121	126	39	100	97	0	1.061	1.041	1.114	1.005	1.814	1.071	0.776	120	461	1210	1133	0.086	623	587	578	555	0
4	16	9	"PFF1673"	"F65467_1"	18110	21630	120	120	120	30	68	70	18	84	69	0	182	185	46	116	120	25	82	61	0	0.788	0.754	0.766	0.810	2.461	0.644	0.302	120	471	118	121	-0.344	52	66	52	69	0
4	17	9	"PFI0337"	"I3634_1"	18300	21620	120	378	369	122	65	68	18	100	100	0	1255	1241	393	114	118	33	100	100	0	0.274	0.270	0.281	0.264	1.606	0.245	0.790	120	478	1454	1431	-1.866	313	1141	304	1127	0
4	18	9	"PFI0339"	"I3665_1"	18490	21620	120	175	175	51	62	65	13	97	96	0	640	637	182	108	112	23	100	100	0	0.212	0.214	0.220	0.211	1.618	0.188	0.678	120	476	645	642	-2.235	113	532	113	529	0
4	19	9	"PFI0341"	"I3767_1"	18690	21620	120	177	179	50	60	64	15	98	97	0	765	731	238	104	108	21	100	99	0	0.177	0.190	0.194	0.194	1.823	0.174	0.720	120	418	778	746	-2.498	117	661	119	627	0
4	20	9	"PFI0347"	"I398_3"	18860	21640	150	82	86	25	67	72	20	43	18	0	139	151	53	110	114	24	54	35	0	0.517	0.463	0.525	0.581	3.394	0.305	0.200	156	516	44	60	-0.951	15	29	19	41	-50
4	21	9	"PFI0352"	"I4167_1"	19070	21620	130	2046	1968	552	75	83	45	100	100	0	1403	1330	486	119	133	74	94	93	0	1.535	1.563	1.504	1.757	2.271	1.506	0.784	120	539	3255	3104	0.618	1971	1284	1893	1211	0
4	22	9	"PFI0354"	"I4179_1"	19260	21620	120	430	395	145	73	75	16	97	95	0	1459	1432	469	117	122	25	100	100	0	0.266	0.245	0.259	0.222	1.988	0.227	0.751	120	526	1699	1637	-1.910	357	1342	322	1315	0
4	1	10	"PFI0375"	"I4688_1"	15250	21810	140	169	170	46	71	74	16	96	94	0	341	353	93	123	126	27	98	97	0	0.450	0.430	0.436	0.426	1.721	0.354	0.597	156	663	316	329	-1.153	98	218	99	230	0
4	2	10	"PFI0378"	"I4719_5"	15440	21800	120	799	774	202	77	79	19	100	100	0	1093	1106	287	128	130	26	100	99	0	0.748	0.713	0.727	0.716	1.783	0.676	0.802	120	407	1687	1675	-0.419	722	965	697	978	0
4	3	10	"PFI0380"	"I4730_1"	15620	21800	130	1191	1195	255	77	79	19	100	100	0	1087	1074	312	128	131	26	98	97	0	1.162	1.182	1.175	1.269	1.682	1.110	0.852	120	435	2073	2064	0.216	1114	959	1118	946	0
4	4	10	"PFI0383"	"I4780_1"	15810	21800	120	283	289	70	72	75	17	100	100	0	745	760	214	124	127	26	100	100	0	0.340	0.341	0.332	0.346	1.669	0.279	0.697	120	410	832	853	-1.557	211	621	217	636	0
4	5	10	"PFI0386"	"I4862_1"	16000	21800	120	837	781	221	72	75	16	99	98	0	912	892	197	121	124	25	100	100	0	0.967	0.920	0.949	0.850	2.079	0.941	0.840	120	445	1556	1480	-0.048	765	791	709	771	0
4	6	10	"PFI0393"	"I4989_1"	16190	21800	120	1922	1876	538	78	80	21	100	100	0	2122	2133	403	125	131	32	100	100	0	0.923	0.895	0.943	0.828	1.867	0.935	0.865	120	524	3841	3806	-0.115	1844	1997	1798	2008	0
4	7	10	"PFI0428"	"I601_1"	16400	21810	90	141	140	27	80	84	23	90	73	0	188	229	199	129	134	31	76	42	0	1.034	0.600	0.845	0.894	2.987	0.146	0.144	52	350	120	160	0.048	61	59	60	100	0
4	8	10	"PFI0430"	"I6032_2"	16570	21800	120	5417	5319	1881	77	79	17	100	100	0	3634	3680	1007	122	127	27	100	99	0	1.521	1.473	1.573	1.361	2.222	1.588	0.832	120	513	8852	8800	0.605	5340	3512	5242	3558	0
4	9	10	"PFI0434"	"I607_1"	16760	21800	120	1624	1624	432	77	79	18	100	100	0	1247	1251	305	122	127	26	100	100	0	1.375	1.370	1.427	1.354	1.659	1.408	0.852	120	450	2672	2676	0.460	1547	1125	1547	1129	0
4	10	10	"PFI0439"	"I6174_2"	16950	21800	120	235	229	54	78	79	18	96	95	0	909	898	221	126	129	26	99	99	0	0.201	0.196	0.197	0.183	1.815	0.179	0.760	120	466	940	923	-2.318	157	783	151	772	0
4	11	10	"PFI0441"	"I6204_2"	17130	21850	150	73	76	17	76	78	17	14	4	0	122	127	33	125	128	26	12	5	0	1.000	0.000	0.723	0.648	3.701	0.046	0.003	156	572	-6	2	0.000	-3	-3	0	2	-50
4	12	10	"PFI0443"	"I6356_1"	17320	21850	150	69	70	14	76	78	17	6	0	0	120	129	104	123	129	46	3	0	0	2.333	-1.000	0.739	0.810	3.715	0.009	0.001	156	561	-10	0	1.222	-7	-3	-6	6	-50
4	13	10	"PFI0469"	"I7030_1"	17510	21850	150	70	72	15	74	77	18	10	0	0	122	125	25	122	130	45	5	0	0	100000.000	-0.667	0.654	0.645	3.979	0.069	0.028	156	606	-4	1	16.610	-4	0	-2	3	-50
4	14	10	"PFI0471"	"I7085_1"	17700	21850	150	77	78	19	75	78	19	16	4	0	130	134	38	123	130	39	18	1	0	0.286	0.273	0.561	0.611	3.291	9.668	0.009	156	598	9	14	-1.807	2	7	3	11	-50
4	15	10	"PFI0473"	"I7097_2"	17880	21800	150	71	73	17	73	75	18	10	2	0	115	117	21	121	126	37	1	0	0	0.333	0.000	0.846	0.723	3.579	0.157	0.022	156	600	-8	-4	-1.585	-2	-6	0	-4	-50
4	16	10	"PFI0475"	"I7106_1"	18090	21800	120	137	139	32	67	69	17	96	88	0	223	225	50	117	120	25	97	90	0	0.660	0.667	0.636	0.654	2.220	0.544	0.490	120	515	176	180	-0.599	70	106	72	108	0
4	17	10	"PFI0481"	"I7243_1"	18280	21800	120	115	118	28	64	67	19	87	71	0	206	212	57	113	119	53	80	39	0	0.548	0.545	0.537	0.569	2.258	0.402	0.444	120	506	144	153	-0.867	51	93	54	99	0
4	18	10	"PFI0484"	"I7365_3"	18470	21800	120	1973	1960	518	64	65	14	100	100	0	1356	1334	389	108	112	24	98	98	0	1.530	1.546	1.589	1.578	1.937	1.572	0.833	120	512	3157	3122	0.613	1909	1248	1896	1226	0
4	19	10	"PFJ0441"	"J490_1"	18660	21800	120	2010	1953	518	61	63	13	100	100	0	1512	1504	488	105	109	23	97	96	0	1.385	1.352	1.427	1.493	2.160	1.344	0.842	120	506	3356	3291	0.470	1949	1407	1892	1399	0
4	20	10	"PFJ0443"	"J504_1"	18850	21800	120	1305	1325	312	64	66	15	100	100	0	952	938	268	109	113	22	98	97	0	1.472	1.521	1.537	1.653	2.011	1.524	0.843	120	454	2084	2090	0.558	1241	843	1261	829	0
4	21	10	"PFJ0445"	"J504_5"	19040	21800	120	183	183	39	69	72	18	98	97	0	823	817	201	117	118	24	99	99	0	0.161	0.163	0.165	0.161	1.768	0.143	0.703	120	499	820	814	-2.631	114	706	114	700	0
4	22	10	"PFJ0448"	"J50_1"	19230	21800	120	23542	23015	5856	73	75	17	100	100	0	19822	19670	5075	119	123	25	100	100	0	1.191	1.173	1.204	1.202	1.976	1.179	0.859	120	588	43172	42493	0.252	23469	19703	22942	19551	0
4	1	11	"PFJ0450"	"J512_2"	15240	21990	120	9058	8747	2521	75	77	19	100	100	0	6465	6237	2134	129	132	30	99	98	0	1.418	1.420	1.451	1.549	2.253	1.426	0.846	120	581	15319	14780	0.504	8983	6336	8672	6108	0
4	2	11	"PFJ0452"	"J53_1"	15430	21990	120	148	151	39	76	78	18	97	86	0	203	240	215	126	129	26	85	64	0	0.935	0.658	0.875	0.920	2.721	0.142	0.157	120	537	149	189	-0.097	72	77	75	114	0
4	3	11	"PFJ0477"	"J53_50"	15620	21990	130	459	451	92	74	77	18	100	100	0	757	771	163	125	127	24	100	100	0	0.609	0.584	0.583	0.583	1.345	0.512	0.797	120	597	1017	1023	-0.715	385	632	377	646	0
4	4	11	"PFJ0479"	"J53_52"	15810	21990	120	1831	1773	405	72	75	17	100	100	0	1324	1274	370	120	124	25	98	97	0	1.461	1.474	1.451	1.525	1.866	1.452	0.821	120	498	2963	2855	0.547	1759	1204	1701	1154	0
4	5	11	"PFJ0483"	"J53_56"	15990	21990	150	73	83	114	75	91	275	0	0	0	123	130	43	121	159	835	0	0	0	-1.000	0.889	0.641	0.701	3.952	0.043	0.013	156	649	0	17	Error	-2	2	8	9	-50
4	6	11	"PFJ0485"	"J53_60"	16190	21990	120	2957	2862	652	74	93	298	98	98	0	1472	1424	372	120	166	907	88	2	0	2.132	2.138	2.151	2.165	1.750	1.277	0.217	120	550	4235	4092	1.092	2883	1352	2788	1304	0
4	7	11	"PFJ0488"	"J541_1"	16370	21990	110	311	317	58	72	76	23	100	100	0	980	988	164	122	144	138	100	100	0	0.279	0.283	0.285	0.280	1.302	0.243	0.807	80	482	1097	1111	-1.844	239	858	245	866	0
4	8	11	"PFJ0490"	"J541_4"	16560	22030	150	70	71	13	72	75	22	5	0	0	116	119	21	119	136	121	0	0	0	0.667	100000.000	0.699	0.722	3.591	0.106	0.379	156	623	-5	-1	-0.585	-2	-3	-1	0	-50
4	9	11	"PFJ0511"	"J58_3"	16740	21990	150	69	111	401	72	73	16	14	5	0	122	126	34	119	123	27	16	2	0	-1.000	5.571	0.756	0.695	3.291	0.004	0.001	156	635	0	46	Error	-3	3	39	7	-50
4	10	11	"PFJ0515"	"J6186_1"	16950	21990	110	144	147	33	72	73	16	98	92	0	182	191	46	122	126	27	85	58	0	1.200	1.087	1.152	1.252	2.695	0.700	0.224	80	470	132	144	0.263	72	60	75	69	0
4	11	11	"PFJ0518"	"J634_1"	17140	21990	120	22364	20322	6697	73	76	20	100	100	0	12725	11561	4244	124	126	24	99	99	0	1.769	1.770	1.761	1.858	2.660	1.767	0.893	120	386	34892	31686	0.823	22291	12601	20249	11437	0
4	12	11	"PFJ0520"	"J63_1"	17320	22040	150	69	71	16	75	79	20	5	0	0	117	123	31	123	128	48	5	1	0	1.000	100000.000	0.720	0.739	3.780	113.797	0.000	156	413	-12	-4	0.000	-6	-6	-4	0	-50
4	13	11	"PFJ0522"	"J63_4"	17510	22040	150	72	74	19	77	79	20	8	1	0	120	123	37	127	132	48	3	1	0	0.714	0.750	0.667	0.696	4.225	0.062	0.019	156	442	-12	-7	-0.485	-5	-7	-3	-4	-50
4	14	11	"PFJ0525"	"J647_1"	17720	22000	110	1516	1406	519	79	82	20	100	100	0	1049	991	283	129	134	29	98	98	0	1.562	1.539	1.590	1.453	1.869	1.622	0.831	80	417	2357	2189	0.643	1437	920	1327	862	0
4	15	11	"PFJ0544"	"J687_1"	17910	22000	120	597	575	167	74	77	18	100	99	0	635	606	187	123	129	31	99	95	0	1.021	1.037	1.008	1.052	1.862	0.986	0.809	120	556	1035	984	0.031	523	512	501	483	0
4	16	11	"PFJ0548"	"J697_2"	18100	22000	110	273	268	78	71	73	16	95	95	0	743	700	207	118	122	28	100	97	0	0.323	0.338	0.321	0.325	2.211	0.278	0.687	80	506	827	779	-1.630	202	625	197	582	0
4	17	11	"PFJ0552"	"J69_1"	18290	22000	110	1439	1341	408	68	70	16	100	100	0	1423	1302	418	115	123	53	100	98	0	1.048	1.072	1.084	1.101	1.787	1.014	0.817	80	508	2679	2460	0.068	1371	1308	1273	1187	0
4	18	11	"PFJ0555"	"J6_12"	18470	22000	110	1107	1026	379	71	72	16	100	100	0	1065	990	344	118	127	62	97	95	0	1.094	1.095	1.108	1.116	2.180	1.024	0.788	80	522	1983	1827	0.130	1036	947	955	872	0
4	19	11	"PFJ0559"	"J6_6"	18670	22000	110	1286	1186	371	70	71	16	100	100	0	2031	1855	585	115	123	55	100	100	0	0.635	0.641	0.653	0.629	1.844	0.560	0.779	80	522	3132	2856	-0.656	1216	1916	1116	1740	0
4	20	11	"PFJ0565"	"J71_1"	18850	22000	110	190	191	52	70	70	15	97	95	0	254	266	67	116	119	23	100	96	0	0.870	0.807	0.814	0.778	2.167	0.720	0.570	80	523	258	271	-0.202	120	138	121	150	0
4	21	11	"PFK0726"	"Ks17_16"	19040	22000	110	1886	1724	618	69	71	16	100	100	0	1611	1554	519	118	124	40	100	98	0	1.217	1.153	1.163	1.136	1.517	1.119	0.849	80	534	3310	3091	0.283	1817	1493	1655	1436	0
4	22	11	"PFK0728"	"Ks1832_1"	19240	22000	110	129	132	38	72	74	17	88	71	0	406	406	105	122	126	39	98	96	0	0.201	0.211	0.223	0.209	2.241	0.153	0.411	80	566	341	344	-2.317	57	284	60	284	0
4	1	12	"PFK0730"	"Ks186_1"	15250	22200	110	1160	1047	376	73	76	17	100	100	0	3130	2772	882	127	132	30	100	100	0	0.362	0.368	0.373	0.350	1.599	0.350	0.832	80	556	4090	3619	-1.466	1087	3003	974	2645	0
4	2	12	"PFK0733"	"Ks186_9"	15440	22200	100	186	183	58	72	76	19	92	86	0	378	370	112	123	126	27	96	93	0	0.447	0.449	0.447	0.420	2.344	0.399	0.519	80	470	369	358	-1.161	114	255	111	247	0
4	3	12	"PFK0735"	"Ks187_4"	15630	22200	100	299	282	78	74	77	19	98	96	0	741	710	195	121	125	25	100	100	0	0.363	0.353	0.347	0.350	1.661	0.320	0.743	80	470	845	797	-1.462	225	620	208	589	0
4	4	12	"PFK0737"	"Ks187_7"	15820	22190	110	299	283	82	75	78	17	97	96	0	387	372	113	123	127	26	95	92	0	0.848	0.835	0.851	0.876	2.367	0.746	0.726	80	517	488	457	-0.237	224	264	208	249	0
4	5	12	"PFK0762"	"Ks210_15"	16010	22200	120	131	132	34	78	80	18	85	68	0	241	246	64	124	128	26	92	86	0	0.453	0.443	0.475	0.426	2.429	0.359	0.370	120	577	170	176	-1.142	53	117	54	122	0
4	6	12	"PFK0765"	"Ks210_4"	16200	22200	110	160	157	41	74	76	19	92	87	0	288	288	77	119	124	26	97	95	0	0.509	0.491	0.544	0.506	2.326	0.413	0.425	80	506	255	252	-0.975	86	169	83	169	0
4	7	12	"PFK0768"	"Ks220_1"	16390	22190	100	114	115	27	70	74	20	78	56	0	169	172	37	117	125	65	42	3	0	0.846	0.818	0.855	0.847	3.070	0.497	0.195	80	463	96	100	-0.241	44	52	45	55	0
4	8	12	"PFK0770"	"Ks220_7"	16580	22190	130	145	146	35	71	75	18	97	83	0	329	333	69	116	121	25	100	99	0	0.347	0.346	0.340	0.322	1.943	0.295	0.536	120	511	287	292	-1.525	74	213	75	217	0
4	9	12	"PFK0781"	"Ks222_1"	16770	22190	120	499	497	99	72	75	18	100	100	0	2253	2366	635	117	121	24	100	100	0	0.200	0.189	0.185	0.194	1.431	0.164	0.829	120	521	2563	2674	-2.323	427	2136	425	2249	0
4	10	12	"PFK0784"	"Ks225_10"	16960	22190	130	916	942	192	74	76	18	100	100	0	739	751	157	120	123	24	100	99	0	1.360	1.376	1.338	1.398	1.352	1.363	0.883	120	611	1461	1499	0.444	842	619	868	631	0
4	11	12	"PFK0806"	"Ks245_1"	17150	22190	130	174	182	43	76	79	20	99	97	0	251	259	59	123	126	26	99	95	0	0.766	0.779	0.755	0.775	1.775	0.678	0.547	120	553	226	242	-0.385	98	128	106	136	0
4	12	12	"PFK0808"	"Ks245_4"	17350	22190	130	728	710	234	76	79	20	99	98	0	589	576	163	123	128	27	98	98	0	1.399	1.400	1.389	1.317	1.798	1.412	0.751	120	448	1118	1087	0.485	652	466	634	453	0
4	13	12	"PFK0810"	"Ks248_3"	17550	22190	140	620	557	213	79	81	20	96	94	0	568	525	195	127	131	27	88	87	0	1.227	1.201	1.213	1.220	2.586	1.199	0.776	156	546	982	876	0.295	541	441	478	398	0
4	14	12	"PFK0813"	"Ks249_3"	17720	22190	110	649	609	160	78	81	20	100	100	0	799	764	235	127	133	53	100	97	0	0.850	0.834	0.830	0.864	1.693	0.784	0.821	80	472	1243	1168	-0.235	571	672	531	637	0
4	15	12	"PFK0819"	"Ks259_1"	17910	22190	110	8720	7865	2328	75	79	21	100	100	0	4659	4069	1609	122	129	52	96	96	0	1.905	1.974	1.898	2.020	1.779	1.924	0.866	80	494	13182	11737	0.930	8645	4537	7790	3947	0
4	16	12	"PFK0823"	"Ks259_6"	18090	22190	110	2201	1978	558	72	75	19	100	100	0	2167	1955	737	118	128	91	96	96	0	1.039	1.038	0.989	1.143	2.107	0.959	0.856	80	512	4178	3743	0.055	2129	2049	1906	1837	0
4	17	12	"PFK0843"	"Ks26_1"	18290	22200	120	1096	1053	349	71	73	18	100	99	0	821	795	238	118	128	87	96	92	0	1.458	1.451	1.484	1.472	1.905	1.509	0.836	120	610	1728	1659	0.544	1025	703	982	677	0
4	18	12	"PFK0845"	"Ks26_11"	18480	22190	110	312	297	79	70	72	17	100	97	0	2128	1940	545	117	123	51	100	100	0	0.120	0.125	0.122	0.121	1.600	0.107	0.798	80	499	2253	2050	-3.055	242	2011	227	1823	0
4	19	12	"PFK0847"	"Ks26_15"	18660	22190	110	1719	1614	571	72	76	28	100	100	0	1131	1021	332	121	129	62	98	96	0	1.631	1.713	1.755	1.728	1.916	1.764	0.850	80	532	2657	2442	0.705	1647	1010	1542	900	0
4	20	12	"PFK0850"	"Ks26_2"	18870	22200	100	134	132	33	74	78	24	85	62	0	211	215	52	124	131	46	80	46	0	0.690	0.637	0.667	0.704	2.616	0.448	0.302	80	478	147	149	-0.536	60	87	58	91	0
4	21	12	"PFK0853"	"Ks26_24"	19050	22190	110	3520	3269	1137	75	77	17	100	100	0	2064	1959	612	121	125	36	100	100	0	1.773	1.738	1.758	1.684	1.587	1.735	0.834	80	504	5388	5032	0.826	3445	1943	3194	1838	0
4	22	12	"PFK0856"	"Ks26_5"	19230	22190	110	2398	2231	705	76	78	19	100	100	0	1374	1285	362	120	126	44	100	100	0	1.852	1.850	1.856	1.821	1.679	1.886	0.855	80	550	3576	3320	0.889	2322	1254	2155	1165	0
4	1	13	"PFL0017"	"L1_32"	15240	22380	110	1341	1231	354	80	82	19	100	100	0	708	692	256	132	138	34	96	92	0	2.189	2.055	2.004	2.254	2.075	2.019	0.800	80	545	1837	1711	1.130	1261	576	1151	560	0
4	2	13	"PFL0021"	"L1_42"	15430	22380	110	4577	4152	1263	79	83	22	100	100	0	2767	2428	876	131	138	44	100	100	0	1.706	1.773	1.699	1.854	2.066	1.725	0.801	80	540	7134	6370	0.771	4498	2636	4073	2297	0
4	3	13	"PFL0023"	"L1_45"	15630	22380	110	207	203	53	80	82	19	96	95	0	216	232	61	129	135	41	85	51	0	1.460	1.194	1.258	1.305	2.757	1.022	0.440	80	533	214	226	0.546	127	87	123	103	0
4	4	13	"PFL0026"	"L1_48"	15830	22390	110	205	200	62	84	86	20	92	88	0	342	346	87	131	134	30	97	95	0	0.573	0.540	0.591	0.560	2.093	0.515	0.574	80	537	332	331	-0.802	121	211	116	215	0
4	5	13	"PFL0028"	"L1_52"	16020	22390	110	181	182	49	81	83	20	93	91	0	602	582	174	130	133	29	98	97	0	0.212	0.223	0.220	0.215	1.978	0.206	0.597	80	487	572	553	-2.239	100	472	101	452	0
4	6	13	"PFL0030"	"L1_56"	16200	22380	110	956	911	229	74	77	19	100	100	0	819	771	262	123	127	26	97	96	0	1.267	1.292	1.252	1.417	2.199	1.230	0.820	80	487	1578	1485	0.342	882	696	837	648	0
4	7	13	"PFL0048"	"L1_89"	16390	22390	120	275	275	75	74	77	18	97	97	0	332	333	90	122	126	25	97	96	0	0.957	0.953	0.986	0.953	1.745	0.893	0.711	120	597	411	412	-0.063	201	210	201	211	0
4	8	13	"PFL0052"	"L1_94"	16590	22380	110	3179	2991	848	74	78	19	100	100	0	1947	1817	621	122	126	28	100	98	0	1.701	1.721	1.693	1.884	2.080	1.679	0.749	80	507	4930	4612	0.767	3105	1825	2917	1695	0
4	9	13	"PFL0055"	"L1_97"	16780	22380	110	2851	2713	826	74	77	18	100	100	0	2026	1888	582	118	123	33	100	100	0	1.455	1.491	1.483	1.542	1.961	1.481	0.770	80	517	4685	4409	0.541	2777	1908	2639	1770	0
4	10	13	"PFL0057"	"L1_99"	16980	22380	110	211	210	65	74	75	16	95	93	0	640	618	190	120	124	30	95	93	0	0.263	0.273	0.270	0.290	2.858	0.227	0.706	80	510	657	634	-1.924	137	520	136	498	0
4	11	13	"PFL0059"	"L2_10"	17160	22380	110	1178	1099	376	76	80	28	100	100	0	1170	1110	363	123	132	74	97	92	0	1.053	1.036	1.079	1.075	2.397	0.996	0.778	80	499	2149	2010	0.074	1102	1047	1023	987	0
4	12	13	"PFL0061"	"L2_104"	17350	22380	110	3028	2985	1009	79	82	22	100	100	0	2185	2134	684	125	137	79	100	98	0	1.432	1.446	1.466	1.471	1.654	1.386	0.799	80	510	5009	4915	0.518	2949	2060	2906	2009	0
4	13	13	"PFL0082"	"L2_146"	17540	22380	110	1033	955	295	78	80	19	100	100	0	1887	1760	515	126	135	54	98	95	0	0.542	0.537	0.541	0.557	2.224	0.474	0.782	80	452	2716	2511	-0.883	955	1761	877	1634	0
4	14	13	"PFL0084"	"L2_148"	17720	22410	150	80	82	23	74	77	18	32	13	0	141	144	38	120	126	39	30	5	0	0.286	0.333	0.697	0.664	3.646	0.140	0.064	156	670	27	32	-1.807	6	21	8	24	-50
4	15	13	"PFL0086"	"L2_15"	17920	22390	130	1181	1097	272	71	73	16	100	100	0	1661	1553	403	116	119	24	100	100	0	0.718	0.714	0.716	0.752	1.711	0.694	0.841	120	619	2655	2463	-0.477	1110	1545	1026	1437	0
4	16	13	"PFL0089"	"L2_154"	18110	22380	110	379	374	111	70	72	17	100	100	0	400	373	109	116	124	86	90	81	0	1.088	1.183	1.204	1.256	2.169	1.105	0.676	80	521	593	561	0.122	309	284	304	257	0
4	17	13	"PFL0091"	"L2_158"	18300	22390	100	156	155	36	69	71	15	96	93	0	369	365	110	114	118	24	93	92	0	0.341	0.343	0.345	0.368	1.824	0.276	0.565	80	448	342	337	-1.551	87	255	86	251	0
4	18	13	"PFL0098"	"L2_172"	18490	22380	110	609	565	156	69	73	17	100	100	0	575	550	149	117	120	26	97	97	0	1.179	1.145	1.143	1.150	1.988	1.108	0.760	80	511	998	929	0.238	540	458	496	433	0
4	19	13	"PFL0119"	"L2_203"	18680	22390	130	9054	8065	3395	73	77	23	100	100	0	6772	6431	2106	122	128	56	100	100	0	1.351	1.267	1.360	1.147	2.445	1.383	0.820	120	645	15631	14301	0.434	8981	6650	7992	6309	0
4	20	13	"PFL0123"	"L2_210"	18870	22380	110	283	270	78	77	80	17	97	95	0	341	325	94	126	128	28	92	90	0	0.958	0.970	0.917	0.932	2.139	0.899	0.635	80	499	421	392	-0.062	206	215	193	199	0
4	21	13	"PFL0127"	"L2_216"	19060	22380	110	11481	10410	3507	79	86	48	100	100	0	5344	4852	1658	124	144	204	100	95	0	2.184	2.185	2.168	2.323	2.360	2.208	0.783	80	522	16622	15059	1.127	11402	5220	10331	4728	0
4	22	13	"PFL0129"	"L2_220"	19260	22380	110	477	440	128	78	84	47	98	93	0	1303	1191	369	121	142	200	93	91	0	0.338	0.338	0.353	0.367	2.498	0.292	0.781	80	550	1581	1432	-1.567	399	1182	362	1070	0
4	1	14	"PFL0131"	"L2_226"	15260	22580	120	353	330	117	85	87	21	95	90	0	498	479	180	136	141	33	96	90	0	0.740	0.714	0.701	0.661	2.457	0.665	0.761	120	668	630	588	-0.434	268	362	245	343	0
4	2	14	"PFL0133"	"L2_23"	15470	22580	110	180	175	45	82	85	21	92	87	0	640	614	210	136	143	41	93	92	0	0.194	0.195	0.192	0.196	2.091	0.170	0.572	80	518	602	571	-2.363	98	504	93	478	0
4	3	14	"PFM0391"	"M35930_11"	15650	22580	120	304	298	106	81	85	21	93	91	0	1252	1235	395	130	135	30	99	98	0	0.199	0.196	0.209	0.201	1.891	0.180	0.718	120	597	1345	1322	-2.331	223	1122	217	1105	0
4	4	14	"PFM0393"	"M35930_13"	15850	22570	110	270	264	74	81	85	20	95	93	0	900	894	267	132	135	33	97	96	0	0.246	0.240	0.242	0.252	2.177	0.199	0.690	80	501	957	945	-2.023	189	768	183	762	0
4	5	14	"PFM0395"	"M35930_4"	16030	22570	110	303	291	107	79	82	19	95	90	0	1705	1570	543	129	136	53	96	95	0	0.142	0.147	0.147	0.157	2.500	0.127	0.705	80	513	1800	1653	-2.815	224	1576	212	1441	0
4	6	14	"PFM0398"	"M35930_8"	16210	22570	110	721	662	207	78	80	20	100	98	0	1653	1549	477	125	135	69	100	98	0	0.421	0.410	0.428	0.410	1.726	0.366	0.799	80	544	2171	2008	-1.249	643	1528	584	1424	0
4	7	14	"PFM0400"	"M35935_1"	16410	22570	110	183	180	55	74	77	17	92	88	0	413	391	138	125	133	58	90	86	0	0.378	0.398	0.387	0.396	2.042	0.306	0.575	80	518	397	372	-1.402	109	288	106	266	0
4	8	14	"PFM0406"	"M364_1"	16610	22570	110	187	192	57	73	76	18	98	93	0	609	598	198	124	131	37	96	95	0	0.235	0.251	0.248	0.255	2.038	0.191	0.623	80	507	599	593	-2.089	114	485	119	474	0
4	9	14	"PFM0424"	"M36950_1"	16790	22580	130	958	898	320	75	77	18	99	99	0	861	827	254	122	127	32	98	97	0	1.195	1.167	1.217	1.118	2.188	1.189	0.776	120	630	1622	1528	0.257	883	739	823	705	0
4	10	14	"PFM0426"	"M3696_3"	16980	22570	110	280	264	80	75	78	19	96	92	0	905	886	276	124	129	40	96	95	0	0.262	0.248	0.252	0.239	2.215	0.206	0.733	80	499	986	951	-1.930	205	781	189	762	0
4	11	14	"PFM0431"	"M37116_3"	17160	22570	110	34765	30958	10617	82	165	755	100	100	0	22829	20173	7172	129	326	1744	95	91	0	1.528	1.540	1.558	1.611	2.070	1.529	0.815	80	535	57383	50920	0.612	34683	22700	30876	20044	0
4	12	14	"PFM0433"	"M37145_2"	17350	22570	110	1596	1534	486	83	165	753	87	53	0	3898	3517	1231	131	329	1741	87	61	0	0.402	0.429	0.419	0.452	1.717	0.370	0.824	80	538	5280	4837	-1.316	1513	3767	1451	3386	0
4	13	14	"PFM0435"	"M37197_1"	17550	22570	110	282	265	83	76	78	18	97	92	0	777	737	242	124	136	97	92	90	0	0.315	0.308	0.336	0.332	2.240	0.269	0.744	80	494	859	802	-1.664	206	653	189	613	0
4	14	14	"PFM0438"	"M37465_1"	17730	22600	150	81	84	21	76	77	17	32	14	0	136	140	38	120	124	33	30	10	0	0.313	0.400	0.533	0.638	3.555	0.116	0.035	156	648	21	28	-1.678	5	16	8	20	-50
4	15	14	"PFM0452"	"M37794_2"	17930	22570	110	403	379	113	73	75	16	98	96	0	1914	1783	544	117	120	24	100	100	0	0.184	0.184	0.184	0.180	1.978	0.155	0.758	80	482	2127	1972	-2.445	330	1797	306	1666	0
4	16	14	"PFM0454"	"M37794_6"	18120	22580	110	101	102	21	71	73	15	76	48	0	267	269	73	117	121	24	98	95	0	0.200	0.204	0.225	0.200	2.478	0.160	0.272	80	538	180	183	-2.322	30	150	31	152	0
4	17	14	"PFM0457"	"M37914_2"	18310	22570	110	2257	2130	758	68	71	15	100	100	0	1695	1628	556	116	122	46	98	98	0	1.386	1.364	1.348	1.390	1.999	1.311	0.774	80	516	3768	3574	0.471	2189	1579	2062	1512	0
4	18	14	"PFM0459"	"M38113_2"	18500	22570	110	1008	928	318	69	72	16	100	100	0	1737	1634	541	118	126	56	100	97	0	0.580	0.567	0.578	0.572	2.100	0.498	0.780	80	528	2558	2375	-0.786	939	1619	859	1516	0
4	19	14	"PFM0461"	"M38127_1"	18690	22570	110	413	401	108	70	72	15	100	98	0	663	631	166	118	126	53	98	97	0	0.629	0.645	0.637	0.639	1.774	0.591	0.764	80	497	888	844	-0.668	343	545	331	513	0
4	20	14	"PFM0464"	"M38218_2"	18880	22570	110	8672	7830	2390	75	77	17	100	100	0	8626	7754	2532	119	131	91	100	100	0	1.011	1.016	1.004	1.030	1.840	0.963	0.816	80	524	17104	15390	0.015	8597	8507	7755	7635	0
4	21	14	"PFM0486"	"M38941_8"	19080	22570	130	894	861	244	76	80	27	100	100	0	699	670	216	121	142	191	90	82	0	1.415	1.430	1.402	1.558	1.893	1.382	0.821	120	645	1396	1334	0.501	818	578	785	549	0
4	22	14	"PFM0489"	"M39036_2"	19260	22570	110	191	186	49	74	77	18	93	90	0	290	284	75	121	125	28	91	90	0	0.692	0.687	0.713	0.758	2.396	0.625	0.417	80	506	286	275	-0.531	117	169	112	163	0
4	1	15	"PFM0494"	"M39668_5"	15270	22760	110	814	768	248	84	86	21	98	97	0	775	739	265	136	142	43	93	92	0	1.142	1.134	1.159	1.159	2.440	1.033	0.713	80	539	1369	1287	0.192	730	639	684	603	0
4	2	15	"PFM0503"	"M40983_1"	15470	22770	110	160	164	49	85	88	21	88	78	0	395	381	115	134	139	35	93	91	0	0.287	0.320	0.340	0.331	1.825	0.283	0.486	80	536	336	326	-1.799	75	261	79	247	0
4	3	15	"PFM0505"	"M40983_3"	15670	22770	110	236	211	68	83	87	22	90	83	0	285	271	81	128	135	31	91	83	0	0.975	0.895	0.901	0.884	2.295	0.820	0.506	80	509	310	271	-0.037	153	157	128	143	0
4	4	15	"PFM0508"	"M41041_1"	15840	22760	110	2123	2020	691	84	86	20	100	100	0	2142	2015	661	135	140	40	100	98	0	1.016	1.030	1.017	1.046	1.913	0.952	0.799	80	435	4046	3816	0.023	2039	2007	1936	1880	0
4	5	15	"PFN0062"	"N128_62"	15990	22800	150	88	94	28	86	117	284	0	0	0	135	141	37	132	181	458	0	0	0	0.667	0.889	0.889	0.756	3.820	0.221	0.050	156	725	5	17	-0.585	2	3	8	9	-50
4	6	15	"PFN0064"	"N128_64"	16210	22800	150	99	103	33	87	127	310	0	0	0	148	157	46	132	190	432	0	0	0	0.750	0.640	0.877	0.743	3.688	0.442	0.082	156	801	28	41	-0.415	12	16	16	25	-50
4	7	15	"PFN0066"	"N128_68"	16420	22760	110	523	508	180	81	83	20	98	97	0	860	833	266	128	143	223	92	85	0	0.604	0.606	0.616	0.595	1.839	0.513	0.740	80	542	1174	1132	-0.728	442	732	427	705	0
4	8	15	"PFN0069"	"N128_71"	16600	22760	110	241	245	75	78	81	20	92	92	0	596	577	187	124	142	230	86	58	0	0.345	0.369	0.379	0.399	2.822	0.143	0.315	80	516	635	620	-1.534	163	472	167	453	0
4	9	15	"PFN0071"	"N128_73"	16790	22760	110	451	422	131	78	82	20	97	95	0	283	277	84	127	133	42	88	81	0	2.391	2.293	2.167	2.031	2.163	2.209	0.559	80	479	529	494	1.258	373	156	344	150	0
4	10	15	"PFN0074"	"N128_76"	16980	22760	110	359	341	108	77	79	18	96	96	0	624	596	202	126	131	43	92	91	0	0.566	0.562	0.538	0.571	2.416	0.472	0.710	80	515	780	734	-0.820	282	498	264	470	0
4	11	15	"PFN0092"	"N129_12"	17180	22800	150	96	128	99	81	110	429	0	0	0	168	218	151	127	230	1352	0	0	0	0.366	0.516	0.599	0.558	3.077	0.651	0.644	156	734	56	138	-1.451	15	41	47	91	-50
4	12	15	"PFN0094"	"N129_14"	17360	22760	110	3137	3015	1093	82	270	2824	66	0	0	1259	1202	439	123	142	126	95	91	0	2.689	2.718	2.758	2.824	2.299	2.777	0.795	80	497	4191	4012	1.427	3055	1136	2933	1079	0
4	13	15	"PFN0096"	"N129_17"	17560	22770	110	189	187	62	82	88	46	83	60	0	296	294	81	125	137	84	91	51	0	0.626	0.621	0.686	0.646	1.838	0.605	0.544	80	520	278	274	-0.676	107	171	105	169	0
4	14	15	"PFN0098"	"N129_22"	17740	22760	110	8098	7496	2973	77	78	17	100	100	0	4549	3922	1713	121	125	27	100	100	0	1.811	1.952	1.867	2.065	2.193	1.913	0.775	80	445	12449	11220	0.857	8021	4428	7419	3801	0
4	15	15	"PFN0100"	"N129_33"	17940	22760	110	610	574	159	76	77	17	100	100	0	1635	1482	415	123	127	25	98	98	0	0.353	0.366	0.369	0.374	2.058	0.327	0.804	80	538	2046	1857	-1.502	534	1512	498	1359	0
4	16	15	"PFN0102"	"N129_38"	18130	22770	110	194	182	53	73	75	17	93	90	0	262	259	81	122	125	27	88	83	0	0.864	0.796	0.794	0.853	2.364	0.667	0.540	80	504	261	246	-0.210	121	140	109	137	0
4	17	15	"PFN0119"	"N130_21"	18310	22760	110	256	244	81	72	74	16	93	93	0	332	338	105	119	125	43	95	88	0	0.864	0.785	0.762	0.753	2.579	0.681	0.651	80	526	397	391	-0.211	184	213	172	219	0
4	18	15	"PFN0121"	"N130_25"	18510	22760	110	643	608	189	70	73	17	100	97	0	523	496	156	119	125	38	97	96	0	1.418	1.427	1.353	1.426	2.066	1.320	0.717	80	520	977	915	0.504	573	404	538	377	0
4	19	15	"PFN0124"	"N130_29"	18700	22760	110	357	330	104	67	69	18	98	96	0	1158	1095	352	116	120	25	100	98	0	0.278	0.269	0.282	0.275	1.869	0.233	0.761	80	528	1332	1242	-1.845	290	1042	263	979	0
4	20	15	"PFN0127"	"N130_35"	18890	22760	110	581	563	194	70	72	15	98	98	0	629	617	197	116	123	72	96	91	0	0.996	0.984	1.024	0.997	2.561	0.904	0.708	80	528	1024	994	-0.006	511	513	493	501	0
4	21	15	"PFN0130"	"N130_4"	19080	22760	110	3549	3200	1178	74	76	15	100	100	0	5260	4873	1801	119	123	24	100	100	0	0.676	0.658	0.656	0.654	1.890	0.584	0.801	80	510	8616	7880	-0.565	3475	5141	3126	4754	0
4	22	15	"PFN0132"	"N130_41"	19270	22760	110	300	280	92	73	75	17	96	93	0	376	376	110	120	123	25	95	91	0	0.887	0.809	0.814	0.827	2.460	0.723	0.594	80	530	483	463	-0.173	227	256	207	256	0
4	1	16	"PFN0149"	"N131_17"	15280	22950	110	466	445	131	84	103	370	56	0	0	737	698	199	137	142	42	95	95	0	0.637	0.643	0.653	0.623	1.506	0.610	0.825	80	556	982	922	-0.651	382	600	361	561	0
4	2	16	"PFN0153"	"N131_27"	15470	22950	110	2094	1922	553	86	89	21	100	100	0	1983	1756	639	133	137	28	100	98	0	1.085	1.131	1.084	1.262	1.939	1.042	0.842	80	443	3858	3459	0.118	2008	1850	1836	1623	0
4	3	16	"PFN0155"	"N131_4"	15630	22990	150	96	100	26	87	91	22	32	12	0	143	149	43	135	140	31	34	12	0	1.125	0.929	0.655	0.620	3.999	0.208	0.029	156	630	17	27	0.170	9	8	13	14	-50
4	4	16	"PFN0157"	"N131_5"	15810	22990	150	93	95	22	88	92	22	23	5	0	137	138	30	136	142	37	9	2	0	5.000	3.500	0.767	0.808	4.620	0.115	0.004	156	660	6	9	2.322	5	1	7	2	-50
4	5	16	"PFN0159"	"N131_52"	16030	22950	110	6587	6100	2005	91	139	362	100	96	0	5422	4839	1614	135	218	614	92	91	0	1.229	1.277	1.286	1.331	2.151	1.268	0.832	80	443	11783	10713	0.297	6496	5287	6009	4704	0
4	6	16	"PFN0164"	"N132_101"	16220	22950	110	6200	5577	1744	96	172	435	100	93	0	3411	3160	1018	139	260	686	91	90	0	1.866	1.814	1.877	1.907	2.137	1.855	0.844	80	448	9376	8502	0.900	6104	3272	5481	3021	0
4	7	16	"PFN0559"	"N143_59"	16430	23000	150	80	82	18	85	106	199	0	0	0	127	130	28	130	167	320	0	0	0	1.667	100000.000	0.615	0.671	4.405	0.858	0.874	156	723	-8	-3	0.737	-5	-3	-3	0	-50
4	8	16	"PFN0564"	"N143_71"	16610	22950	110	575	547	164	80	84	20	98	98	0	1599	1526	443	126	145	239	96	95	0	0.336	0.334	0.329	0.332	2.233	0.293	0.804	80	472	1968	1867	-1.573	495	1473	467	1400	0
4	9	16	"PFN0566"	"N143_9"	16800	22950	120	161	162	44	80	84	21	90	84	0	204	209	64	127	132	32	73	56	0	1.052	1.000	1.067	1.095	2.449	0.764	0.339	120	582	158	164	0.073	81	77	82	82	0
4	10	16	"PFN0576"	"N145_12"	16990	22950	110	1711	1544	492	82	85	20	100	100	0	4202	3920	1187	131	136	43	100	100	0	0.400	0.386	0.391	0.378	1.884	0.347	0.829	80	517	5700	5251	-1.321	1629	4071	1462	3789	0
4	11	16	"PFN0578"	"N145_20"	17180	22950	110	5224	4745	1548	87	90	23	100	100	0	5090	4668	1414	132	137	44	100	100	0	1.036	1.027	1.049	1.015	1.866	0.999	0.823	80	418	10095	9194	0.051	5137	4958	4658	4536	0
4	12	16	"PFN0580"	"N145_23"	17350	22950	110	65535	61216	9591	100	2701	10991	100	100	75	40913	31167	16694	141	1173	6116	83	77	0	1.605	1.970	1.554	2.157	2.072	1.698	0.797	80	504	106207	92142	0.682	65435	40772	61116	31026	0
4	13	16	"PFN0603"	"N147_10"	17560	22950	110	987	927	261	96	2203	9909	0	0	0	592	563	158	142	940	5389	0	0	0	1.980	1.974	2.025	1.984	2.196	2.015	0.758	80	534	1341	1252	0.986	891	450	831	421	0
4	14	16	"PFN0605"	"N147_13"	17750	22950	110	1556	1521	427	78	81	18	100	100	0	1380	1281	334	125	129	27	100	100	0	1.178	1.248	1.261	1.268	1.784	1.245	0.824	80	516	2733	2599	0.236	1478	1255	1443	1156	0
4	15	16	"PFN0610"	"N147_2"	17930	22950	110	1115	1044	322	77	79	18	100	100	0	1143	1074	343	127	130	28	100	100	0	1.022	1.021	1.005	1.045	1.758	0.969	0.834	80	538	2054	1914	0.031	1038	1016	967	947	0
4	16	16	"PFN0612"	"N147_24"	18130	22950	110	361	364	116	76	78	18	97	95	0	331	331	110	126	129	30	92	88	0	1.390	1.405	1.388	1.408	2.418	1.284	0.696	80	526	490	493	0.475	285	205	288	205	0
4	17	16	"PFN0615"	"N147_4"	18320	22950	110	494	458	127	77	79	18	100	98	0	569	525	150	123	128	30	93	93	0	0.935	0.948	0.945	0.988	2.133	0.905	0.784	80	510	863	783	-0.097	417	446	381	402	0
4	18	16	"PFN0617"	"N148_1"	18510	22950	130	1053	1009	324	78	80	18	100	99	0	504	497	152	122	127	29	95	94	0	2.552	2.483	2.503	2.496	1.919	2.446	0.788	120	644	1357	1306	1.352	975	382	931	375	0
4	19	16	"PFN0640"	"N149_7"	18700	22950	110	528	503	135	73	76	20	100	98	0	310	303	81	118	122	24	92	91	0	2.370	2.324	2.345	2.423	1.983	2.346	0.729	80	520	647	615	1.245	455	192	430	185	0
4	20	16	"PFN0642"	"N150_10"	18890	22950	110	5095	4772	1385	72	74	16	100	100	0	2142	1950	651	120	124	30	100	100	0	2.484	2.568	2.499	2.691	1.660	2.544	0.860	80	528	7045	6530	1.313	5023	2022	4700	1830	0
4	21	16	"PFN0645"	"N150_15"	19080	22950	110	2527	2393	705	77	79	18	100	100	0	1401	1318	388	123	129	32	100	98	0	1.917	1.938	1.949	2.019	1.698	1.957	0.831	80	538	3728	3511	0.939	2450	1278	2316	1195	0
4	22	16	"PFN0647"	"N150_19"	19280	22960	110	277	270	81	73	77	18	98	96	0	1047	1014	298	121	125	26	100	100	0	0.220	0.221	0.225	0.208	1.796	0.192	0.692	80	489	1130	1090	-2.182	204	926	197	893	0
4	1	17	"PFN0649"	"N150_27"	15280	23150	120	8120	6864	3039	82	102	346	93	91	0	4877	4110	1976	138	151	224	91	91	0	1.696	1.707	1.707	1.817	2.965	1.753	0.828	120	641	12777	10754	0.762	8038	4739	6782	3972	0
4	2	17	"PFN0652"	"N150_32"	15470	23140	110	843	814	223	87	112	397	90	40	0	977	928	268	139	156	258	93	83	0	0.902	0.921	0.917	0.926	1.496	0.670	0.637	80	486	1594	1516	-0.149	756	838	727	789	0
4	3	17	"PFN0668"	"N150_62"	15660	23150	110	217	211	63	87	90	21	92	88	0	433	453	142	138	144	43	97	93	0	0.441	0.394	0.418	0.368	1.968	0.337	0.586	80	424	425	439	-1.182	130	295	124	315	0
4	4	17	"PFN0670"	"N150_65"	15860	23150	110	145	145	42	85	89	21	83	66	0	234	227	61	135	140	30	86	72	0	0.606	0.652	0.615	0.622	2.566	0.529	0.267	80	445	159	152	-0.722	60	99	60	92	0
4	5	17	"PFN0672"	"N150_68"	16040	23140	110	2136	1866	730	90	99	140	95	92	0	5290	4575	1764	137	176	394	95	92	0	0.397	0.400	0.392	0.390	2.038	0.353	0.797	80	522	7199	6214	-1.333	2046	5153	1776	4438	0
4	6	17	"PFN0674"	"N150_71"	16240	23150	110	625	577	207	91	102	150	87	82	0	2142	1965	753	138	164	272	93	86	0	0.266	0.266	0.266	0.280	1.914	0.242	0.787	80	516	2538	2313	-1.908	534	2004	486	1827	0
4	7	17	"PFN0676"	"N150_75"	16430	23150	130	310	288	98	85	88	21	90	90	0	1023	984	302	130	134	27	99	97	0	0.252	0.238	0.245	0.222	1.793	0.226	0.787	120	512	1118	1057	-1.989	225	893	203	854	0
4	8	17	"PFN0678"	"N150_78"	16610	23140	110	1148	1072	309	83	85	18	100	98	0	903	819	280	129	135	35	97	93	0	1.376	1.433	1.382	1.516	2.181	1.365	0.792	80	470	1839	1679	0.460	1065	774	989	690	0
4	9	17	"PFN0783"	"N157_18"	16790	23140	110	534	503	129	84	88	21	98	97	0	551	530	152	132	137	39	96	96	0	1.074	1.053	1.051	1.106	2.019	0.962	0.764	80	509	869	817	0.103	450	419	419	398	0
4	10	17	"PFN0789"	"N157_41"	16990	23150	110	269	256	65	87	91	26	96	92	0	1339	1274	345	134	142	55	100	98	0	0.151	0.148	0.149	0.139	1.570	0.131	0.681	80	526	1387	1309	-2.727	182	1205	169	1140	0
4	11	17	"PFN0807"	"N159_20"	17190	23150	110	603	557	179	89	92	27	98	97	0	4417	4099	1243	134	142	53	100	100	0	0.120	0.118	0.120	0.115	1.796	0.112	0.801	80	488	4797	4433	-3.059	514	4283	468	3965	0
4	12	17	"PFN0836"	"N163_1"	17370	23140	110	1205	1111	334	93	494	4253	0	0	0	2137	1919	669	140	397	3024	0	0	0	0.557	0.572	0.561	0.593	1.820	0.510	0.810	80	516	3109	2797	-0.845	1112	1997	1018	1779	0
4	13	17	"PFN0840"	"N164_1"	17560	23140	110	14697	13529	4143	94	97	23	100	100	0	6907	6159	1866	142	149	55	100	100	0	2.159	2.233	2.196	2.214	1.622	2.275	0.848	80	516	21368	19452	1.110	14603	6765	13435	6017	0
4	14	17	"PFN0849"	"N165_2"	17740	23140	110	2254	2069	629	89	94	25	100	100	0	2794	2553	796	136	152	125	100	98	0	0.815	0.819	0.823	0.827	1.867	0.765	0.837	80	525	4823	4397	-0.296	2165	2658	1980	2417	0
4	15	17	"PFN0935"	"N181_4"	17960	23150	100	150	159	45	85	90	26	86	66	0	210	217	58	135	140	39	80	46	0	0.867	0.902	0.883	0.870	3.213	0.635	0.237	80	462	140	156	-0.206	65	75	74	82	0
4	16	17	"PFN0929"	"N181_18"	18120	23140	110	3484	3224	1006	82	86	20	100	100	0	3630	3349	1031	129	137	58	100	100	0	0.972	0.976	0.966	0.978	1.805	0.919	0.816	80	499	6903	6362	-0.041	3402	3501	3142	3220	0
4	17	17	"PFN0946"	"N185_14"	18320	23140	110	7541	6903	2355	88	93	36	100	100	0	4323	3920	1163	132	143	79	100	100	0	1.778	1.799	1.840	1.753	1.673	1.844	0.827	80	557	11644	10603	0.831	7453	4191	6815	3788	0
4	18	17	"PFN0382"	"N137_2"	18510	23140	110	9037	8008	2977	87	90	27	100	100	0	5810	5184	1814	130	147	139	100	98	0	1.576	1.567	1.563	1.555	1.821	1.570	0.805	80	520	14630	12975	0.656	8950	5680	7921	5054	0
4	19	17	"PFL0032"	"L1_63"	18710	23150	110	694	593	234	78	83	26	96	91	0	1637	1487	596	123	136	132	95	91	0	0.407	0.378	0.382	0.367	1.954	0.336	0.789	80	535	2130	1879	-1.297	616	1514	515	1364	0
4	20	17	"PFL0051"	"L1_92"	18900	23140	110	2615	2294	815	78	81	19	100	100	0	2988	2645	897	124	135	111	100	97	0	0.886	0.879	0.871	0.867	1.860	0.833	0.817	80	548	5401	4737	-0.175	2537	2864	2216	2521	0
4	21	17	"PFL0093"	"L2_163"	19080	23140	110	178	174	50	81	85	21	90	85	0	249	251	74	129	140	115	56	5	0	0.808	0.762	0.744	0.751	1.930	0.635	0.532	80	498	217	215	-0.307	97	120	93	122	0
4	22	17	"PFL0100"	"L2_176"	19270	23140	120	10054	8893	3861	81	85	22	100	100	0	7799	6905	3204	127	131	28	96	95	0	1.300	1.300	1.337	1.372	2.652	1.309	0.821	120	602	17645	15590	0.378	9973	7672	8812	6778	0
4	1	18	"PFL0105"	"L2_187"	15280	23330	110	39030	35343	11673	82	87	25	100	100	0	35913	31795	11764	136	159	293	100	100	0	1.089	1.114	1.077	1.148	1.917	1.034	0.795	80	538	74725	66920	0.123	38948	35777	35261	31659	0
4	2	18	"PFL0107"	"L2_190"	15470	23330	110	693	639	220	86	92	46	93	91	0	1249	1182	376	142	175	376	91	85	0	0.548	0.532	0.538	0.490	2.233	0.471	0.757	80	552	1714	1593	-0.867	607	1107	553	1040	0
4	3	18	"PFL0118"	"L2_202"	15670	23330	110	345	319	113	86	88	20	91	91	0	976	915	304	139	145	38	97	96	0	0.309	0.300	0.305	0.311	1.949	0.256	0.705	80	524	1096	1009	-1.692	259	837	233	776	0
4	4	18	"PFL0126"	"L2_215"	15850	23330	110	2602	2335	901	88	97	57	100	95	0	2268	1933	851	140	164	192	91	85	0	1.181	1.253	1.224	1.373	2.495	1.175	0.798	80	497	4642	4040	0.240	2514	2128	2247	1793	0
4	5	18	"PFJ0334"	"J326_1"	16040	23340	120	32571	28727	10812	91	99	53	100	100	0	16614	15387	4361	139	171	233	100	99	0	1.971	1.878	1.978	1.662	2.099	2.045	0.866	120	592	48955	43884	0.979	32480	16475	28636	15248	0
4	6	18	"PFJ0360"	"J352_5"	16230	23330	110	1731	1625	497	91	95	26	100	100	0	3152	2964	839	138	146	38	100	100	0	0.544	0.543	0.542	0.534	1.683	0.490	0.830	80	522	4654	4360	-0.878	1640	3014	1534	2826	0
4	7	18	"PFJ0381"	"J38_18"	16420	23330	110	292	283	87	86	90	22	92	92	0	388	375	114	135	141	33	93	90	0	0.814	0.821	0.768	0.740	2.409	0.744	0.674	80	527	459	437	-0.296	206	253	197	240	0
4	8	18	"PFJ0399"	"J43_10"	16620	23330	110	180	180	51	85	87	19	91	87	0	614	601	158	133	139	32	97	97	0	0.198	0.203	0.220	0.209	1.776	0.176	0.624	80	513	576	563	-2.340	95	481	95	468	0
4	9	18	"PFJ0409"	"J43_23"	16800	23330	110	604	575	177	89	92	21	98	97	0	1929	1768	503	138	146	37	100	100	0	0.288	0.298	0.313	0.283	2.017	0.263	0.797	80	530	2306	2116	-1.798	515	1791	486	1630	0
4	10	18	"PFJ0430"	"J478_10"	16990	23330	120	12256	10995	3750	93	96	22	100	100	0	8397	7440	2944	148	155	53	97	94	0	1.474	1.495	1.500	1.643	2.324	1.487	0.856	120	583	20412	18194	0.560	12163	8249	10902	7292	0
4	11	18	"PFJ0226"	"J227_1"	17200	23330	150	140	142	49	91	93	21	69	54	0	191	201	65	144	152	50	45	25	0	1.043	0.895	0.873	0.857	2.812	0.610	0.273	156	688	96	108	0.060	49	47	51	57	-50
4	12	18	"PFJ0237"	"J232_2"	17370	23330	110	147	144	43	86	91	43	66	27	0	528	511	169	138	145	51	92	90	0	0.156	0.155	0.148	0.170	2.527	0.120	0.343	80	464	451	431	-2.677	61	390	58	373	0
4	13	18	"PFJ0256"	"J245_7"	17560	23330	100	282	260	84	84	86	19	93	91	0	433	415	150	137	141	31	91	86	0	0.669	0.633	0.660	0.645	2.272	0.559	0.673	80	444	494	454	-0.580	198	296	176	278	0
4	14	18	"PFJ0284"	"J269_5"	17750	23330	120	1604	1371	535	91	96	29	98	98	0	1908	1656	642	140	152	118	94	90	0	0.856	0.844	0.835	0.830	2.885	0.828	0.821	120	554	3281	2796	-0.225	1513	1768	1280	1516	0
4	15	18	"PFJ0315"	"J2975_2"	17930	23330	110	3705	3466	1083	96	101	41	100	100	0	2152	1981	633	141	159	135	98	95	0	1.795	1.832	1.852	1.894	2.023	1.804	0.794	80	496	5620	5210	0.844	3609	2011	3370	1840	0
4	16	18	"PFJ0365"	"J378_1"	18130	23330	110	470	443	121	92	98	41	96	95	0	3170	2935	725	134	154	144	98	97	0	0.125	0.125	0.127	0.122	1.948	0.112	0.776	80	481	3414	3152	-3.006	378	3036	351	2801	0
4	17	18	"PFK0117"	"Km799_7"	18300	23370	150	102	108	31	94	98	35	22	5	0	157	166	52	135	143	59	23	6	0	0.364	0.452	0.611	0.604	3.437	0.244	0.073	156	720	30	45	-1.459	8	22	14	31	-50
4	18	18	"PFK0142"	"Kn10286_1"	18500	23330	110	2119	1959	590	88	93	39	100	100	0	2113	1910	604	131	152	156	97	92	0	1.025	1.052	1.060	1.108	2.033	0.991	0.790	80	452	4013	3650	0.035	2031	1982	1871	1779	0
4	19	18	"PFK0175"	"Kn1239_1"	18670	23350	150	97	99	26	89	104	55	6	0	0	177	187	70	131	149	143	10	0	0	0.174	0.179	0.348	0.352	4.096	0.080	0.035	156	584	54	66	-2.524	8	46	10	56	-50
4	20	18	"PFK0203"	"Kn1453_6"	18840	23390	150	105	111	33	93	107	52	16	0	0	136	139	27	130	135	32	18	4	0	2.000	2.000	1.070	1.107	4.164	3.663	0.138	156	661	18	27	1.000	12	6	18	9	-50
4	21	18	"PFK0250"	"Kn2004_3"	19080	23330	110	803	751	237	90	91	20	100	100	0	810	764	230	129	133	30	98	97	0	1.047	1.041	1.084	1.052	2.073	1.038	0.750	80	463	1394	1296	0.066	713	681	661	635	0
4	22	18	"PFK0277"	"Kn2223_1"	19230	23380	150	94	97	29	92	102	63	5	0	0	132	140	37	131	149	183	0	0	0	2.000	0.556	0.652	0.629	4.266	0.275	0.020	156	813	3	14	1.000	2	1	5	9	-50
4	1	19	"PFK0478"	"Kn610_1"	15280	23530	110	779	695	243	75	79	20	98	97	0	1341	1239	426	125	133	64	96	95	0	0.579	0.557	0.581	0.561	1.923	0.518	0.754	80	454	1920	1734	-0.788	704	1216	620	1114	0
4	2	19	"PFK0517"	"Kn8027_1"	15420	23550	150	81	87	22	77	82	24	25	7	0	136	141	34	129	148	245	0	0	0	0.571	0.833	0.680	0.712	4.421	0.266	0.052	156	789	11	22	-0.807	4	7	10	12	-50
4	3	19	"PFK0524"	"Kn836_1"	15670	23530	110	535	503	175	77	80	22	100	98	0	644	636	220	129	133	29	98	97	0	0.889	0.840	0.900	0.845	1.894	0.833	0.778	80	546	973	933	-0.169	458	515	426	507	0
4	4	19	"PFK0554"	"Kn962_1"	15850	23530	110	119	121	38	81	83	20	71	46	0	283	275	79	137	145	91	77	30	0	0.260	0.290	0.251	0.286	2.519	0.242	0.240	80	514	184	178	-1.942	38	146	40	138	0
4	5	19	"PFK0701"	"Ks15_2"	16040	23530	100	124	126	34	81	83	19	73	55	0	187	193	51	136	140	26	70	48	0	0.843	0.789	0.665	0.844	3.589	0.435	0.093	80	354	94	102	-0.246	43	51	45	57	0
4	6	19	"PFK0743"	"Ks196_1"	16180	23560	150	87	91	21	85	89	23	17	4	0	151	156	37	143	150	37	21	7	0	0.250	0.462	0.500	0.489	3.932	0.208	0.045	156	647	10	19	-2.000	2	8	6	13	-50
4	7	19	"PFK1214"	"Ks82_7"	16390	23560	150	100	106	45	91	95	25	33	10	0	161	171	45	154	163	55	14	3	0	1.286	0.882	0.667	0.602	3.652	0.428	0.095	156	656	16	32	0.363	9	7	15	17	-50
4	8	19	"PFK1273"	"Ks97_17"	16580	23530	150	114	118	37	93	125	313	0	0	0	213	229	86	155	671	4239	0	0	0	0.362	0.338	0.381	0.387	2.791	0.253	0.263	156	675	79	99	-1.466	21	58	25	74	-50
4	9	19	"PFK0237"	"Kn1802_2"	16770	23610	150	137	264	222	94	127	311	25	6	0	338	1007	1159	187	1129	5856	0	0	0	0.285	0.207	0.224	0.245	2.660	0.059	0.634	156	692	194	990	-1.812	43	151	170	820	-50
4	10	19	"PFK0352"	"Kn3360_1"	16970	23560	150	106	111	32	92	95	24	36	14	0	191	200	47	167	178	55	28	7	0	0.583	0.576	0.753	0.775	4.366	0.170	0.033	156	689	38	52	-0.778	14	24	19	33	-50
4	11	19	"PFK0401"	"Kn4252_4"	17180	23540	150	134	135	42	88	90	22	68	50	0	185	187	46	151	155	37	46	16	0	1.353	1.306	1.449	1.227	3.926	0.670	0.148	156	684	80	83	0.436	46	34	47	36	-50
4	12	19	"PFK0571"	"Ks101_8"	17370	23520	110	337	318	96	83	85	18	96	93	0	822	769	252	138	143	30	96	95	0	0.371	0.372	0.370	0.378	2.125	0.335	0.746	80	475	938	866	-1.429	254	684	235	631	0
4	13	19	"PFBL B0018"	"oPFBLOB0018"	17550	23520	120	1217	1065	410	81	84	19	100	99	0	1919	1720	705	133	137	28	97	96	0	0.636	0.620	0.621	0.659	2.652	0.572	0.796	120	569	2922	2571	-0.653	1136	1786	984	1587	0
4	14	19	"PFM60469"	"oPFM60469"	17740	23510	110	65449	54944	18163	99	123	183	100	100	50	46198	37119	16797	148	290	1729	97	93	0	1.419	1.483	1.363	1.655	2.214	1.373	0.802	80	509	111400	91816	0.505	65350	46050	54845	36971	0
4	15	19	"PFB0683"	"oPFB0683"	17950	23520	110	1985	1791	512	101	122	175	97	95	0	1637	1509	459	146	266	1610	30	0	0	1.264	1.240	1.220	1.271	1.761	1.265	0.843	80	525	3375	3053	0.338	1884	1491	1690	1363	0
4	16	19	"PFG0004"	"oPFG0004"	18130	23520	110	793	735	206	91	93	20	98	98	0	1540	1461	476	134	137	28	100	100	0	0.499	0.485	0.484	0.486	1.762	0.422	0.803	80	430	2108	1971	-1.002	702	1406	644	1327	0
4	17	19	"PFC0763"	"oPFC0763"	18290	23560	150	103	111	32	91	95	24	39	19	0	148	154	43	134	143	67	11	2	0	0.857	1.000	0.714	0.893	3.162	0.484	0.121	156	653	26	40	-0.222	12	14	20	20	-50
4	18	19	"PFL0014"	"oPFL0014"	18510	23520	100	2900	2800	840	95	102	32	100	100	0	4936	4723	1557	134	140	35	100	100	0	0.584	0.589	0.570	0.591	1.404	0.541	0.853	80	468	7607	7294	-0.776	2805	4802	2705	4589	0
4	19	19	"PFM60471"	"oPFM60471"	18700	23520	120	65535	62557	10318	106	128	75	100	100	90	23699	21018	6623	137	146	66	100	100	0	2.777	2.991	2.761	3.243	1.751	3.133	0.796	120	413	88991	83332	1.473	65429	23562	62451	20881	0
4	20	19	"PFL0019"	"oPFL0019"	18890	23520	120	7095	6235	2737	104	121	57	100	99	0	4246	3632	1646	135	140	32	96	95	0	1.701	1.753	1.768	1.925	2.943	1.798	0.848	120	454	11102	9628	0.766	6991	4111	6131	3497	0
4	21	19	"PFG0007"	"oPFG0007"	19080	23510	110	10140	9641	3342	100	109	62	100	100	0	2356	2087	902	134	150	151	92	91	0	4.518	4.885	4.603	5.141	2.007	4.733	0.829	80	458	12262	11494	2.176	10040	2222	9541	1953	0
4	22	19	"PFI17638"	"oPFI17638"	19270	23510	110	62606	54390	16293	103	117	81	100	100	16	13246	11081	4515	133	162	250	95	93	0	4.766	4.959	4.697	4.774	1.611	4.899	0.854	80	431	75616	65235	2.253	62503	13113	54287	10948	0
4	1	20	"PFBL B0024"	"oPFBLOB0024"	15270	23710	110	3530	3265	1034	73	76	19	100	100	0	2201	2091	692	123	132	62	100	100	0	1.664	1.622	1.603	1.643	1.787	1.594	0.810	80	546	5535	5160	0.734	3457	2078	3192	1968	0
4	2	20	"PFBL B0025"	"oPFBLOB0025"	15470	23710	110	378	363	150	74	77	19	96	95	0	618	614	230	124	133	65	95	92	0	0.615	0.590	0.592	0.565	2.103	0.499	0.704	80	481	798	779	-0.700	304	494	289	490	0
4	3	20	"PFN0253"	"oPFN0253"	15660	23710	110	643	611	178	71	75	16	100	98	0	556	535	145	125	128	27	97	95	0	1.327	1.317	1.294	1.282	2.013	1.300	0.743	80	526	1003	950	0.408	572	431	540	410	0
4	4	20	"PFL0021"	"oPFL0021"	15840	23710	110	3189	3031	1025	73	75	16	100	100	0	3394	3158	1012	130	138	53	100	100	0	0.955	0.977	0.971	0.974	1.761	0.916	0.806	80	534	6380	5986	-0.067	3116	3264	2958	3028	0
4	5	20	"PFF72416"	"oPFF72416"	16040	23710	110	166	159	46	77	78	16	90	83	0	214	218	52	139	144	54	73	22	0	1.187	1.038	1.052	0.998	2.690	0.858	0.314	80	496	164	161	0.247	89	75	82	79	0
4	6	20	"PFI17640"	"oPFI17640"	16230	23710	110	401	389	115	81	84	20	98	97	0	581	578	166	152	156	33	96	95	0	0.746	0.723	0.753	0.724	2.087	0.615	0.678	80	421	749	734	-0.423	320	429	308	426	0
4	7	20	"PFK12891"	"oPFK12891"	16410	23710	110	4681	4678	1712	87	90	23	100	100	0	1428	1387	468	169	181	63	100	98	0	3.649	3.769	3.704	3.841	1.864	3.898	0.788	80	434	5853	5809	1.867	4594	1259	4591	1218	0
4	8	20	"PFJ12782"	"oPFJ12782"	16600	23710	110	13085	12995	5496	95	144	386	100	100	0	65535	62267	8001	213	1656	7234	100	100	76	0.199	0.208	0.208	0.183	1.843	0.208	0.709	80	447	78312	74954	-2.330	12990	65322	12900	62054	0
4	9	20	"PFL0025"	"oPFL0025"	16800	23710	130	631	628	218	91	135	364	75	25	0	2584	2888	1413	216	1497	6826	0	0	0	0.228	0.201	0.207	0.216	1.817	0.048	0.461	120	504	2908	3209	-2.133	540	2368	537	2672	0
4	10	20	"PFF72418"	"oPFF72418"	16990	23710	110	1431	1224	496	83	86	20	100	98	0	5843	5222	1857	180	188	60	100	100	0	0.238	0.226	0.242	0.216	2.618	0.208	0.803	80	427	7011	6183	-2.071	1348	5663	1141	5042	0
4	11	20	"PFC0772"	"oPFC0772"	17180	23710	110	209	200	63	83	86	20	88	86	0	943	869	286	154	161	54	95	93	0	0.160	0.164	0.167	0.173	1.965	0.141	0.623	80	474	915	832	-2.647	126	789	117	715	0
4	12	20	"PFA32028"	"oPFA32028"	17370	23720	110	91	91	23	79	82	18	36	12	0	270	282	69	137	142	31	95	91	0	0.090	0.083	0.140	0.143	2.690	0.067	0.061	80	542	145	157	-3.470	12	133	12	145	0
4	13	20	"PFI17641"	"oPFI17641"	17560	23710	110	1739	1588	506	74	77	18	100	100	0	7580	7138	2017	131	136	28	100	100	0	0.224	0.216	0.219	0.209	1.624	0.195	0.832	80	510	9114	8521	-2.162	1665	7449	1514	7007	0
4	14	20	"PFL0027"	"oPFL0027"	17740	23710	110	1516	1420	467	81	87	51	100	98	0	1289	1265	353	141	173	609	92	42	0	1.250	1.191	1.205	1.166	1.747	1.178	0.797	80	456	2583	2463	0.322	1435	1148	1339	1124	0
4	15	20	"PFK12903"	"oPFK12903"	17900	23720	150	125	133	45	88	102	147	1	0	0	198	205	65	142	238	1425	0	0	0	0.661	0.714	0.750	0.672	2.962	0.213	0.093	156	749	93	108	-0.598	37	56	45	63	-50
4	16	20	"PFI17664"	"oPFI17664"	18090	23710	110	2733	2448	851	85	87	20	100	100	0	1574	1423	494	135	142	66	98	93	0	1.840	1.835	1.807	1.899	2.488	1.883	0.764	80	510	4087	3651	0.880	2648	1439	2363	1288	0
4	17	20	"PFH0013"	"oPFH0013"	18280	23710	110	5929	5496	1771	84	88	22	100	100	0	2381	2184	751	136	146	83	98	96	0	2.604	2.643	2.659	2.801	2.134	2.652	0.812	80	440	8090	7460	1.380	5845	2245	5412	2048	0
4	18	20	"PFD66991"	"oPFD66991"	18480	23710	110	326	305	76	85	88	21	95	93	0	387	372	106	133	139	68	90	82	0	0.949	0.921	0.921	0.913	2.548	0.806	0.696	80	547	495	459	-0.076	241	254	220	239	0
4	19	20	"PFM60502"	"oPFM60502"	18670	23710	110	7353	6688	2096	84	89	44	100	100	0	3655	3261	1190	127	136	70	98	97	0	2.060	2.107	1.996	2.190	1.942	2.086	0.821	80	519	10797	9738	1.043	7269	3528	6604	3134	0
4	20	20	"PFI17667"	"oPFI17667"	18870	23710	110	749	683	268	87	91	28	100	95	0	1787	1606	619	129	137	71	97	93	0	0.399	0.404	0.405	0.407	2.431	0.357	0.797	80	501	2320	2073	-1.325	662	1658	596	1477	0
4	21	20	"PFF72456"	"oPFF72456"	19050	23720	120	1668	1605	623	88	91	29	100	100	0	1301	1260	529	130	136	82	96	91	0	1.349	1.342	1.392	1.409	2.255	1.324	0.770	120	574	2751	2647	0.432	1580	1171	1517	1130	0
4	22	20	"PFI17668"	"oPFI17668"	19240	23720	100	678	636	203	88	91	25	98	98	0	1479	1404	402	128	131	25	98	98	0	0.437	0.429	0.442	0.420	1.598	0.404	0.806	80	476	1941	1824	-1.195	590	1351	548	1276	0
4	1	21	"PFJ12799"	"oPFJ12799"	15240	23910	110	126	128	31	74	76	17	88	77	0	196	197	52	123	128	28	80	62	0	0.712	0.730	0.707	0.778	2.347	0.519	0.298	80	582	125	128	-0.489	52	73	54	74	0
4	2	21	"PFF72457"	"oPFF72457"	15440	23910	110	10393	9669	2864	74	76	17	100	100	0	9312	8403	2928	126	131	39	100	100	0	1.123	1.159	1.119	1.200	1.904	1.079	0.799	80	550	19505	17872	0.168	10319	9186	9595	8277	0
4	3	21	"PFF72459"	"oPFF72459"	15620	23910	90	435	388	154	74	78	23	98	96	0	595	552	213	125	134	47	90	88	0	0.768	0.735	0.809	0.782	2.758	0.664	0.689	52	400	831	741	-0.381	361	470	314	427	0
4	4	21	"PFM60506"	"oPFM60506"	15820	23920	110	562	531	201	71	75	21	98	97	0	2061	1915	614	126	133	41	100	100	0	0.254	0.257	0.269	0.244	2.213	0.247	0.781	80	555	2426	2249	-1.979	491	1935	460	1789	0
4	5	21	"PFL0067"	"oPFL0067"	16010	23910	110	205	200	57	72	75	17	93	92	0	1028	978	309	130	134	28	97	97	0	0.148	0.151	0.148	0.150	1.857	0.124	0.702	80	528	1031	976	-2.755	133	898	128	848	0
4	6	21	"PFI17670"	"oPFI17670"	16190	23910	110	3533	3295	1376	78	91	99	98	97	0	2553	2357	959	139	168	229	93	88	0	1.431	1.450	1.442	1.518	2.317	1.420	0.775	80	540	5869	5435	0.517	3455	2414	3217	2218	0
4	7	21	"PFI17672"	"oPFI17672"	16390	23910	110	709	668	221	81	93	98	93	88	0	790	737	244	147	172	223	87	80	0	0.977	0.995	0.945	0.943	2.069	0.894	0.742	80	545	1271	1177	-0.034	628	643	587	590	0
4	8	21	"PFL0068"	"oPFL0068"	16580	23910	110	2224	2066	806	82	85	21	100	100	0	1393	1332	467	146	225	1509	22	0	0	1.718	1.673	1.671	1.637	1.876	1.631	0.802	80	539	3389	3170	0.780	2142	1247	1984	1186	0
4	9	21	"PFL0070"	"oPFL0070"	16770	23910	110	3833	3548	1513	82	84	20	100	100	0	2712	2537	987	156	172	62	100	98	0	1.468	1.456	1.500	1.425	2.132	1.440	0.764	80	526	6307	5847	0.553	3751	2556	3466	2381	0
4	10	21	"PFF72463"	"oPFF72463"	16960	23910	110	7113	6579	2324	84	87	22	100	100	0	2573	2408	877	155	163	43	100	100	0	2.907	2.883	2.800	2.902	1.865	2.957	0.790	80	558	9447	8748	1.540	7029	2418	6495	2253	0
4	11	21	"PFD66995"	"oPFD66995"	17170	23910	110	333	321	133	83	87	21	93	91	0	267	264	84	148	155	36	82	72	0	2.101	2.052	2.126	1.944	2.463	1.844	0.310	80	516	369	354	1.071	250	119	238	116	0
4	12	21	"PFL0074"	"oPFL0074"	17330	23910	110	7414	6905	2593	79	107	423	98	93	0	5973	5256	2120	144	162	222	100	98	0	1.258	1.335	1.286	1.360	1.965	1.305	0.802	80	510	13164	11938	0.332	7335	5829	6826	5112	0
4	13	21	"PFJ12802"	"oPFJ12802"	17540	23910	100	3770	3369	1724	75	173	1591	78	55	0	1874	1896	961	133	153	228	92	86	0	2.122	1.868	1.961	2.081	2.652	1.862	0.287	80	488	5436	5057	1.086	3695	1741	3294	1763	0
4	14	21	"PFBL B0125"	"oPFBLOB0125"	17720	23910	110	258	249	77	73	76	24	93	91	0	785	725	267	132	136	27	95	92	0	0.283	0.297	0.278	0.303	1.933	0.252	0.666	80	527	838	769	-1.820	185	653	176	593	0
4	15	21	"PFN0269"	"oPFN0269"	17910	23910	110	2776	2522	913	77	79	17	100	100	0	11558	10572	4109	140	143	31	100	100	0	0.236	0.234	0.227	0.235	1.936	0.201	0.791	80	496	14117	12877	-2.081	2699	11418	2445	10432	0
4	16	21	"PFD66996"	"oPFD66996"	18100	23910	110	450	421	140	82	84	18	95	93	0	1409	1299	465	143	148	33	100	96	0	0.291	0.293	0.291	0.315	2.103	0.254	0.753	80	503	1634	1495	-1.782	368	1266	339	1156	0
4	17	21	"PFF72496"	"oPFF72496"	18290	23910	120	706	626	267	82	84	20	96	92	0	945	816	354	140	146	68	88	84	0	0.775	0.805	0.806	0.889	2.858	0.770	0.822	120	594	1429	1220	-0.367	624	805	544	676	0
4	18	21	"PFH0035"	"oPFH0035"	18480	23910	110	190	188	54	83	86	19	92	86	0	1044	964	329	138	142	31	95	95	0	0.118	0.127	0.136	0.132	2.079	0.117	0.667	80	516	1013	931	-3.082	107	906	105	826	0
4	19	21	"PFL0139"	"oPFL0139"	18680	23910	120	1072	951	422	81	83	18	98	95	0	1941	1745	802	135	139	48	93	92	0	0.549	0.540	0.558	0.538	2.772	0.505	0.811	120	645	2797	2480	-0.866	991	1806	870	1610	0
4	20	21	"PFBL B0173"	"oPFBLOB0173"	18870	23910	110	212	205	62	78	81	19	92	90	0	638	595	216	130	132	28	92	91	0	0.264	0.273	0.270	0.290	2.082	0.215	0.658	80	530	642	592	-1.923	134	508	127	465	0
4	21	21	"PFI17720"	"oPFI17720"	19060	23910	120	139	136	38	78	79	18	82	69	0	188	191	49	127	130	26	74	54	0	1.000	0.906	0.982	0.945	3.030	0.627	0.230	120	571	122	122	0.000	61	61	58	64	0
4	22	21	"PFG0054"	"oPFG0054"	19240	23910	120	7369	6565	3235	77	80	19	100	100	0	4863	4219	2145	125	128	25	96	93	0	1.539	1.585	1.568	1.618	2.897	1.626	0.812	120	640	12030	10582	0.622	7292	4738	6488	4094	0
4	1	22	"PFN0287"	"oPFN0287"	15240	24100	110	382	359	128	72	74	16	93	92	0	574	518	178	120	124	26	95	93	0	0.683	0.721	0.708	0.704	2.232	0.622	0.702	80	602	764	685	-0.550	310	454	287	398	0
4	2	22	"PFL0140"	"oPFL0140"	15440	24100	110	982	905	357	72	74	16	97	96	0	1935	1762	767	121	125	26	100	97	0	0.502	0.508	0.492	0.521	2.261	0.421	0.762	80	570	2724	2474	-0.995	910	1814	833	1641	0
4	3	22	"PFL0142"	"oPFL0142"	15630	24100	110	1239	1168	415	75	78	18	100	98	0	1038	966	328	128	133	43	100	95	0	1.279	1.304	1.285	1.304	1.832	1.262	0.776	80	570	2074	1931	0.355	1164	910	1093	838	0
4	4	22	"PFL0144"	"oPFL0144"	15820	24100	110	884	824	292	75	78	19	100	96	0	619	600	203	132	137	35	97	93	0	1.661	1.600	1.642	1.605	2.309	1.577	0.759	80	548	1296	1217	0.732	809	487	749	468	0
4	5	22	"PFJ12815"	"oPFJ12815"	16010	24100	110	4308	3941	1352	75	77	20	100	100	0	1778	1688	612	125	131	34	100	98	0	2.561	2.473	2.418	2.526	2.054	2.471	0.806	80	560	5886	5429	1.357	4233	1653	3866	1563	0
4	6	22	"PFI17725"	"oPFI17725"	16200	24100	110	4906	4463	1505	77	81	26	100	100	0	10250	9371	3518	130	157	232	100	100	0	0.477	0.475	0.460	0.485	2.213	0.409	0.783	80	556	14949	13627	-1.067	4829	10120	4386	9241	0
4	7	22	"PFL0149"	"oPFL0149"	16400	24110	120	149	150	50	78	81	21	85	71	0	268	266	88	137	156	160	38	0	0	0.542	0.558	0.534	0.521	2.167	0.451	0.445	120	655	202	201	-0.884	71	131	72	129	0
4	8	22	"PFG0057"	"oPFG0057"	16580	24100	110	167	164	53	75	87	88	58	2	0	445	407	159	132	158	218	72	15	0	0.294	0.324	0.282	0.285	2.111	0.346	0.711	80	529	405	364	-1.766	92	313	89	275	0
4	9	22	"PFF72505"	"oPFF72505"	16770	24100	110	206	209	58	75	86	86	83	23	0	518	486	138	129	151	211	85	33	0	0.337	0.375	0.386	0.402	2.243	0.351	0.770	80	560	520	491	-1.570	131	389	134	357	0
4	10	22	"PFM60543"	"oPFM60543"	16960	24100	110	3642	3290	1404	77	81	26	100	100	0	1610	1417	656	130	136	48	90	87	0	2.409	2.497	2.393	2.780	2.489	2.472	0.782	80	560	5045	4500	1.268	3565	1480	3213	1287	0
4	11	22	"PFBL B0178"	"oPFBLOB0178"	17150	24100	110	6804	6327	2251	79	85	31	100	100	0	7673	7004	2750	136	157	173	100	98	0	0.892	0.910	0.877	0.936	2.101	0.812	0.792	80	560	14262	13116	-0.164	6725	7537	6248	6868	0
4	12	22	"PFG0058"	"oPFG0058"	17340	24100	110	379	379	133	76	81	25	96	93	0	522	533	186	135	153	170	90	63	0	0.783	0.761	0.743	0.772	2.088	0.663	0.702	80	570	690	701	-0.353	303	387	303	398	0
4	13	22	"PFBL B0180"	"oPFBLOB0180"	17540	24100	110	285	263	93	72	74	16	93	93	0	497	500	176	131	133	38	95	91	0	0.582	0.518	0.527	0.512	2.296	0.422	0.678	80	558	579	560	-0.781	213	366	191	369	0
4	14	22	"PFBL B0182"	"oPFBLOB0182"	17720	24100	110	527	506	185	72	76	24	95	93	0	1766	1598	675	128	134	39	100	97	0	0.278	0.295	0.284	0.312	2.490	0.240	0.751	80	548	2093	1904	-1.848	455	1638	434	1470	0
4	15	22	"PFBL B0184"	"oPFBLOB0184"	17910	24100	110	1643	1565	572	74	77	24	100	100	0	1089	1001	395	128	140	75	96	92	0	1.633	1.708	1.745	1.775	1.891	1.610	0.779	80	556	2530	2364	0.707	1569	961	1491	873	0
4	16	22	"PFI17729"	"oPFI17729"	18110	24100	120	185	183	57	79	85	80	70	16	0	212	207	59	133	141	67	55	15	0	1.342	1.405	1.318	1.238	2.251	3.332	0.246	120	641	185	178	0.424	106	79	104	74	0
4	17	22	"PFH0036"	"oPFH0036"	18290	24100	110	4137	3847	1479	82	89	89	100	98	0	5097	4644	1931	139	147	77	100	100	0	0.818	0.836	0.792	0.857	2.057	0.737	0.778	80	510	9013	8270	-0.290	4055	4958	3765	4505	0
4	18	22	"PFA32038"	"oPFA32038"	18480	24100	110	9500	8774	3532	83	91	64	100	100	0	6959	6410	2568	141	168	189	100	98	0	1.381	1.386	1.350	1.362	1.702	1.336	0.809	80	507	16235	14960	0.466	9417	6818	8691	6269	0
4	19	22	"EMPTY"	"EMPTY"	18650	24150	150	78	79	16	78	83	49	0	0	0	127	132	27	130	146	138	0	0	0	0.000	0.500	0.545	0.551	3.812	0.280	0.545	156	904	-3	3	Error	0	-3	1	2	-50
4	20	22	"EMPTY"	"EMPTY"	18840	24150	150	76	79	18	74	76	17	20	6	0	129	131	24	125	130	41	9	1	0	0.500	0.833	0.655	0.708	3.524	0.018	0.001	156	877	6	11	-1.000	2	4	5	6	-50
4	21	22	"EMPTY"	"EMPTY"	19030	24160	150	70	73	17	72	74	16	15	5	0	118	121	25	124	128	26	10	3	0	0.333	-0.333	0.608	0.612	3.484	0.029	0.001	156	879	-8	-2	-1.585	-2	-6	1	-3	-50
4	22	22	"EMPTY"	"EMPTY"	19220	24160	150	66	69	15	69	71	15	14	3	0	116	119	24	120	123	24	12	3	0	0.750	0.000	0.650	0.666	3.341	0.105	0.010	156	1048	-7	-1	-0.415	-3	-4	0	-1	-50
5	1	1	"PFI0414"	"I5572_1"	1660	24660	130	301	306	87	66	70	41	100	96	0	454	468	137	117	122	25	100	99	0	0.697	0.684	0.714	0.690	1.592	0.653	0.757	120	699	572	591	-0.520	235	337	240	351	0
5	2	1	"PFI0486"	"I7438_2"	1830	24660	120	1618	1588	626	66	68	15	100	100	0	4593	4558	1790	120	124	23	100	100	0	0.347	0.343	0.351	0.339	1.312	0.308	0.847	120	543	6025	5960	-1.527	1552	4473	1522	4438	0
5	3	1	"PFI0416"	"I5607_1"	2030	24660	140	141	146	37	67	69	17	96	89	0	231	234	57	122	126	34	94	80	0	0.679	0.705	0.725	0.676	2.178	0.505	0.366	156	764	183	191	-0.559	74	109	79	112	0
5	4	1	"PFI0237"	"I16933_1"	2230	24660	130	261	273	84	67	70	17	100	99	0	977	995	332	119	124	36	100	100	0	0.226	0.235	0.227	0.231	1.418	0.202	0.790	120	629	1052	1082	-2.145	194	858	206	876	0
5	5	1	"PFI0401"	"I5180_2"	2410	24660	130	1952	1842	585	66	74	54	100	100	0	1530	1524	415	117	125	64	100	99	0	1.335	1.262	1.275	1.241	1.435	1.267	0.870	120	639	3299	3183	0.417	1886	1413	1776	1407	0
5	6	1	"PFI0236"	"I1689_2"	2610	24660	130	11787	11238	3400	71	79	55	100	100	0	12609	12028	4017	123	134	67	100	100	0	0.938	0.938	0.904	0.992	1.818	0.889	0.851	120	660	24202	23072	-0.092	11716	12486	11167	11905	0
5	7	1	"PFJ0542"	"J667_1"	2790	24670	130	831	822	237	74	79	25	100	100	0	1906	2012	566	129	136	38	100	100	0	0.426	0.397	0.397	0.393	1.408	0.355	0.840	120	609	2534	2631	-1.231	757	1777	748	1883	0
5	8	1	"PFJ0005"	"J1011_3"	2980	24670	140	806	796	283	71	75	21	100	100	0	1648	1657	594	125	130	32	100	100	0	0.483	0.473	0.484	0.482	1.835	0.449	0.880	156	690	2258	2257	-1.051	735	1523	725	1532	0
5	9	1	"PFJ0310"	"J2896_1"	3170	24660	130	16718	16312	3631	70	76	27	100	100	0	11500	11111	3103	124	131	41	99	98	0	1.463	1.478	1.425	1.539	1.685	1.425	0.859	120	623	28024	27229	0.549	16648	11376	16242	10987	0
5	10	1	"PFJ0140"	"J17_1"	3360	24660	130	6090	6124	1589	76	88	59	100	100	0	8392	8559	1979	128	176	750	100	99	0	0.728	0.717	0.721	0.716	1.302	0.688	0.893	120	686	14278	14479	-0.459	6014	8264	6048	8431	0
5	11	1	"PFJ0200"	"J21_1"	3560	24660	130	2832	2788	487	78	93	84	100	100	0	2619	2609	505	134	184	760	99	95	0	1.108	1.095	1.082	1.119	1.468	0.813	0.587	120	662	5239	5185	0.148	2754	2485	2710	2475	0
5	12	1	"PFJ0215"	"J21_7"	3750	24660	130	3965	3877	929	81	83	21	100	100	0	3670	3722	675	135	139	30	100	100	0	1.099	1.058	1.091	1.031	1.352	1.090	0.896	120	642	7419	7383	0.136	3884	3535	3796	3587	0
5	13	1	"PFJ0476"	"J53_48"	3940	24660	140	25915	25047	10505	88	91	29	100	100	0	28127	28431	10252	141	148	36	100	100	0	0.923	0.882	0.879	0.827	1.790	0.904	0.873	156	725	53813	53249	-0.116	25827	27986	24959	28290	0
5	14	1	"PFJ0510"	"J58_2"	4130	24660	130	1263	1256	301	82	88	32	100	100	0	4667	4690	871	138	145	37	100	100	0	0.261	0.258	0.266	0.253	1.238	0.239	0.861	120	588	5710	5726	-1.939	1181	4529	1174	4552	0
5	15	1	"PFJ0563"	"J70_2"	4310	24660	140	2222	2127	856	73	77	21	100	99	0	1429	1392	441	130	135	32	100	98	0	1.654	1.628	1.691	1.558	2.166	1.742	0.832	156	686	3448	3316	0.726	2149	1299	2054	1262	0
5	16	1	"PFJ0575"	"J73_12"	4500	24660	140	2213	2076	715	71	75	21	99	98	0	3662	3541	1218	128	133	32	99	97	0	0.606	0.587	0.597	0.621	2.349	0.567	0.858	156	671	5676	5418	-0.722	2142	3534	2005	3413	0
5	17	1	"PFJ0599"	"J85_3"	4680	24660	130	488	479	121	74	79	27	100	100	0	1504	1511	346	131	142	74	100	100	0	0.302	0.293	0.288	0.289	1.397	0.264	0.820	120	672	1787	1785	-1.730	414	1373	405	1380	0
5	18	1	"PFJ0018"	"J109_5"	4890	24650	130	320	314	87	76	79	24	100	97	0	333	338	91	129	140	72	95	75	0	1.196	1.139	1.137	1.164	1.647	0.895	0.604	120	680	448	447	0.258	244	204	238	209	0
5	19	1	"PFJ0181"	"J198_5"	5070	24660	130	17346	17718	5706	79	84	25	100	100	0	11572	11948	3359	132	137	36	100	100	0	1.509	1.493	1.464	1.484	1.425	1.490	0.843	120	625	28707	29455	0.594	17267	11440	17639	11816	0
5	20	1	"PFJ0227"	"J227_2"	5260	24650	130	266	269	71	79	84	27	99	97	0	561	568	148	134	140	51	100	100	0	0.438	0.438	0.444	0.429	1.518	0.349	0.682	120	622	614	624	-1.191	187	427	190	434	0
5	21	1	"PFJ0246"	"J242_1"	5450	24660	140	157	154	36	79	83	24	92	75	0	194	201	55	133	137	29	76	51	0	1.279	1.103	1.051	1.176	2.374	0.767	0.248	156	685	139	143	0.355	78	61	75	68	0
5	22	1	"PFJ0280"	"J268_1"	5640	24660	140	4298	4200	1468	80	83	23	100	100	0	3200	3115	1117	131	135	29	99	99	0	1.374	1.381	1.377	1.456	2.426	1.395	0.831	156	826	7287	7104	0.459	4218	3069	4120	2984	0
5	1	2	"PFJ0322"	"J309_17"	1660	24850	130	900	923	171	67	70	17	100	100	0	1146	1144	221	121	125	26	99	99	0	0.813	0.837	0.827	0.855	1.463	0.773	0.854	120	627	1858	1879	-0.299	833	1025	856	1023	0
5	2	2	"PFJ0363"	"J373_1"	1840	24850	130	1653	1665	481	69	72	18	100	100	0	1134	1140	300	123	126	24	100	100	0	1.567	1.569	1.582	1.571	1.319	1.559	0.882	120	544	2595	2613	0.648	1584	1011	1596	1017	0
5	3	2	"PFN0173"	"N132_113"	2040	24850	130	685	700	196	70	74	19	100	100	0	2917	2971	670	125	129	27	100	100	0	0.220	0.221	0.218	0.216	1.302	0.214	0.889	120	557	3407	3476	-2.183	615	2792	630	2846	0
5	4	2	"PFN0184"	"N132_132"	2240	24850	130	734	722	126	71	75	25	100	100	0	1178	1184	218	122	127	28	100	100	0	0.628	0.613	0.611	0.613	1.280	0.569	0.863	120	557	1719	1713	-0.672	663	1056	651	1062	0
5	5	2	"PFN0186"	"N132_136"	2430	24850	130	4950	4911	1208	70	79	61	100	100	0	4434	4624	1311	119	129	70	100	100	0	1.131	1.075	1.091	1.102	1.441	1.019	0.845	120	532	9195	9346	0.178	4880	4315	4841	4505	0
5	6	2	"PFN0203"	"N132_171"	2610	24860	130	544	555	169	75	84	59	99	98	0	871	944	284	126	138	73	100	100	0	0.630	0.587	0.609	0.569	1.547	0.555	0.790	120	522	1214	1298	-0.668	469	745	480	818	0
5	7	2	"PFN0208"	"N132_178"	2800	24860	120	3498	3409	839	81	84	23	100	100	0	2945	2910	730	130	137	32	100	100	0	1.214	1.197	1.185	1.216	1.423	1.179	0.897	120	477	6232	6108	0.280	3417	2815	3328	2780	0
5	8	2	"PFN0211"	"N132_181"	2990	24850	120	824	851	250	76	80	21	100	100	0	619	648	169	126	130	28	100	100	0	1.517	1.485	1.469	1.474	1.373	1.482	0.846	120	433	1241	1297	0.601	748	493	775	522	0
5	9	2	"PFN0362"	"N135_24"	3170	24850	130	1836	1795	424	75	79	27	100	100	0	2949	2941	672	125	132	42	100	100	0	0.624	0.611	0.604	0.611	1.276	0.580	0.900	120	507	4585	4536	-0.681	1761	2824	1720	2816	0
5	10	2	"PFN0373"	"N136_4"	3350	24850	110	451	439	119	81	97	79	100	93	0	1348	1344	343	134	190	277	100	98	0	0.305	0.296	0.292	0.288	1.285	0.259	0.791	80	410	1584	1568	-1.714	370	1214	358	1210	0
5	11	2	"PFN0401"	"N137_50"	3560	24850	130	977	1026	322	79	95	75	100	100	0	1210	1281	395	133	180	253	98	97	0	0.834	0.825	0.808	0.831	1.434	0.743	0.811	120	492	1975	2095	-0.262	898	1077	947	1148	0
5	12	2	"PFN0423"	"N138_31"	3750	24860	120	140	141	31	78	80	21	92	74	0	280	289	63	128	132	30	100	99	0	0.408	0.391	0.395	0.375	1.855	0.343	0.471	120	425	214	224	-1.294	62	152	63	161	0
5	13	2	"PFN0433"	"N138_45"	3940	24850	130	173	177	38	85	89	31	96	75	0	635	649	115	138	143	33	100	100	0	0.177	0.180	0.183	0.170	1.549	0.164	0.626	120	497	585	603	-2.498	88	497	92	511	0
5	14	2	"PFN0409"	"N138_104"	4130	24850	130	598	586	150	83	87	29	100	100	0	1012	1001	236	138	143	33	100	100	0	0.589	0.583	0.591	0.575	1.258	0.534	0.836	120	541	1389	1366	-0.763	515	874	503	863	0
5	15	2	"PFN0534"	"N143_18"	4330	24850	130	941	930	218	76	79	21	100	100	0	716	725	149	131	138	34	100	100	0	1.479	1.438	1.464	1.417	1.382	1.490	0.865	120	526	1450	1448	0.564	865	585	854	594	0
5	16	2	"PFN0540"	"N143_29"	4520	24850	130	233	240	61	75	77	21	100	100	0	1146	1164	283	131	136	32	100	100	0	0.156	0.160	0.157	0.154	1.325	0.145	0.757	120	416	1173	1198	-2.683	158	1015	165	1033	0
5	17	2	"PFN0556"	"N143_56"	4660	24890	150	96	105	38	75	80	25	46	27	0	161	178	69	131	140	52	35	16	0	0.700	0.638	0.609	0.656	3.268	0.465	0.315	156	587	51	77	-0.515	21	30	30	47	-50
5	18	2	"PFN0562"	"N143_66"	4900	24850	130	300	316	103	74	79	24	100	97	0	1705	1746	464	128	135	38	100	100	0	0.143	0.150	0.143	0.140	1.485	0.132	0.748	120	600	1803	1860	-2.803	226	1577	242	1618	0
5	19	2	"PFN0608"	"N147_16"	5090	24850	130	185	187	47	77	80	24	97	91	0	257	267	68	127	132	30	98	91	0	0.831	0.786	0.743	0.798	2.029	0.662	0.556	120	483	238	250	-0.267	108	130	110	140	0
5	20	2	"PFN0623"	"N148_7"	5270	24850	140	140	140	33	81	88	51	60	8	0	374	384	107	133	140	40	98	94	0	0.245	0.235	0.229	0.211	2.255	0.225	0.192	156	567	300	310	-2.030	59	241	59	251	0
5	21	2	"PFN0714"	"N151_50"	5470	24850	130	21625	21395	6206	81	86	53	100	100	0	14683	14506	3986	129	135	30	100	100	0	1.480	1.483	1.469	1.485	1.394	1.475	0.897	120	435	36098	35691	0.566	21544	14554	21314	14377	0
5	22	2	"PFN0723"	"N152_1"	5650	24850	130	3020	3051	722	82	85	21	100	100	0	1745	1691	402	133	137	27	100	100	0	1.823	1.906	1.925	1.933	1.304	1.921	0.860	120	568	4550	4527	0.866	2938	1612	2969	1558	0
5	1	3	"PFN0727"	"N152_17"	1660	25050	130	762	777	192	64	67	17	100	100	0	622	652	160	120	123	27	100	100	0	1.390	1.340	1.405	1.340	1.473	1.336	0.835	120	638	1200	1245	0.476	698	502	713	532	0
5	2	3	"PFN0735"	"N153_15"	1860	25040	130	236	240	57	64	68	17	100	100	0	1026	1046	250	119	122	26	100	100	0	0.190	0.190	0.196	0.187	1.490	0.172	0.791	120	530	1079	1103	-2.399	172	907	176	927	0
5	3	3	"PFN0750"	"N155_14"	2040	25040	130	6349	6431	1927	68	71	17	100	100	0	3633	3604	984	122	125	25	100	100	0	1.789	1.827	1.833	1.825	1.252	1.817	0.895	120	502	9792	9845	0.839	6281	3511	6363	3482	0
5	4	3	"PFN0757"	"N155_25"	2230	25040	130	480	472	118	70	72	17	100	100	0	1392	1431	431	123	127	28	100	100	0	0.323	0.307	0.321	0.311	1.407	0.272	0.833	120	535	1679	1710	-1.630	410	1269	402	1308	0
5	5	3	"PFB0217"	"B567"	2430	25040	130	939	928	256	68	71	21	100	100	0	836	872	226	122	125	25	100	100	0	1.220	1.147	1.184	1.126	1.481	1.166	0.855	120	543	1585	1610	0.287	871	714	860	750	0
5	6	3	"PFB0221"	"B573"	2620	25040	130	5165	5659	2507	69	73	20	100	100	0	2148	2312	862	124	128	26	100	100	0	2.518	2.555	2.549	2.483	1.359	2.690	0.875	120	525	7120	7778	1.332	5096	2024	5590	2188	0
5	7	3	"PFB0223"	"B577"	2810	25040	130	1319	1326	421	71	75	20	100	100	0	1569	1618	501	125	129	28	100	100	0	0.864	0.841	0.847	0.835	1.391	0.821	0.877	120	516	2692	2748	-0.210	1248	1444	1255	1493	0
5	8	3	"PFB0225"	"B583"	3000	25030	130	2763	2837	1012	71	73	17	100	100	0	2774	2775	932	123	127	27	100	100	0	1.015	1.043	1.014	1.045	1.341	0.959	0.834	120	513	5343	5418	0.022	2692	2651	2766	2652	0
5	9	3	"PFB0227"	"B587"	3180	25040	130	881	878	270	70	72	17	100	100	0	1014	1028	310	121	125	30	100	100	0	0.908	0.891	0.884	0.890	1.369	0.869	0.843	120	522	1704	1715	-0.139	811	893	808	907	0
5	10	3	"PFB0229"	"B590"	3380	25010	150	109	112	36	74	87	66	19	1	0	170	179	57	129	174	241	0	0	0	0.854	0.760	0.868	0.860	3.099	0.190	0.527	156	553	76	88	-0.228	35	41	38	50	-50
5	11	3	"PFB0246"	"B618"	3570	25020	150	111	111	28	75	89	69	12	0	0	158	165	44	131	179	255	0	0	0	1.333	1.059	1.013	1.071	3.529	0.322	0.105	156	388	63	70	0.415	36	27	36	34	-50
5	12	3	"PFB0256"	"B634"	3750	25020	150	98	101	24	75	79	25	46	17	0	146	147	34	125	131	29	35	12	0	1.095	1.182	1.115	0.993	3.079	0.410	0.083	156	433	44	48	0.131	23	21	26	22	-50
5	13	3	"PFB0259"	"B64"	3950	25030	130	8333	8232	1580	75	80	24	100	100	0	2968	2903	610	130	134	29	100	100	0	2.910	2.942	2.916	2.987	1.314	2.926	0.892	120	514	11096	10930	1.541	8258	2838	8157	2773	0
5	14	3	"PFB0262"	"B645"	4140	25040	120	169	170	42	74	78	19	95	91	0	174	178	44	130	134	26	65	43	0	2.159	2.000	1.787	2.160	3.020	1.669	0.274	120	481	139	144	1.110	95	44	96	48	0
5	15	3	"PFB0270"	"B664"	4320	25040	130	209	209	56	72	75	20	99	99	0	279	286	73	126	131	30	97	94	0	0.895	0.856	0.847	0.870	1.917	0.792	0.600	120	533	290	297	-0.159	137	153	137	160	0
5	16	3	"PFB0273"	"B667"	4520	25030	130	553	532	114	70	74	22	100	99	0	652	644	163	124	128	32	99	98	0	0.915	0.888	0.853	0.919	1.670	0.825	0.841	120	459	1011	982	-0.129	483	528	462	520	0
5	17	3	"PFC0002"	"C101"	4710	25040	130	375	388	118	67	71	19	100	100	0	971	1039	331	122	126	30	100	100	0	0.363	0.350	0.366	0.346	1.466	0.323	0.819	120	455	1157	1238	-1.463	308	849	321	917	0
5	18	3	"PFC0006"	"C113"	4910	25040	140	180	181	61	69	72	19	93	87	0	415	420	166	124	129	31	94	91	0	0.381	0.378	0.371	0.383	1.924	0.321	0.669	156	510	402	408	-1.390	111	291	112	296	0
5	19	3	"PFC0009"	"C116"	5100	25030	130	186	195	53	75	81	28	98	91	0	711	701	185	132	141	47	100	100	0	0.192	0.211	0.204	0.203	1.515	0.183	0.710	120	487	690	689	-2.383	111	579	120	569	0
5	20	3	"PFC0011"	"C118"	5310	25050	100	112	117	35	81	88	32	47	21	0	187	201	64	133	146	50	51	27	0	0.574	0.529	0.563	0.580	3.159	0.394	0.294	80	305	85	104	-0.801	31	54	36	68	0
5	21	3	"PFC0013"	"C122"	5470	25020	150	104	104	23	81	87	52	7	0	0	144	147	33	131	138	33	29	5	0	1.769	1.438	0.809	0.826	3.576	0.296	0.059	156	458	36	39	0.823	23	13	23	16	-50
5	22	3	"PFC0015"	"C125"	5660	25030	130	2966	2913	654	80	82	20	100	100	0	1817	1785	424	134	141	107	99	99	0	1.715	1.716	1.715	1.744	1.393	1.668	0.876	120	589	4569	4484	0.778	2886	1683	2833	1651	0
5	1	4	"PFC0035"	"C162"	1670	25220	130	3979	3854	705	65	67	15	100	100	0	3654	3615	667	120	123	26	100	100	0	1.108	1.084	1.078	1.108	1.440	1.073	0.914	120	628	7448	7284	0.147	3914	3534	3789	3495	0
5	2	4	"PFC0037"	"C164"	1870	25220	130	207	208	41	64	67	15	100	100	0	612	637	159	120	123	25	100	100	0	0.291	0.279	0.276	0.279	1.416	0.233	0.735	120	533	635	661	-1.783	143	492	144	517	0
5	3	4	"PFC0039"	"C171"	2060	25220	130	530	552	177	66	68	15	100	100	0	671	695	206	119	121	23	100	100	0	0.841	0.844	0.843	0.846	1.411	0.795	0.825	120	518	1016	1062	-0.251	464	552	486	576	0
5	4	4	"PFC0042"	"C179"	2250	25220	130	236	243	51	67	68	14	100	100	0	744	769	188	121	123	23	100	99	0	0.271	0.272	0.269	0.274	1.484	0.236	0.778	120	510	792	824	-1.882	169	623	176	648	0
5	5	4	"PFC0044"	"C180"	2430	25230	120	205	210	51	67	70	16	99	98	0	564	574	131	124	126	24	100	100	0	0.314	0.318	0.306	0.310	1.563	0.283	0.733	120	451	578	593	-1.673	138	440	143	450	0
5	6	4	"PFC0046"	"C184"	2610	25230	120	315	328	112	68	72	17	100	100	0	353	352	120	125	127	23	100	99	0	1.083	1.145	1.132	1.171	1.496	1.076	0.645	120	465	475	487	0.115	247	228	260	227	0
5	7	4	"PFD0183"	"D23156_27"	2820	25220	130	238	245	61	68	71	17	100	100	0	1251	1277	342	123	126	26	100	100	0	0.151	0.153	0.153	0.151	1.352	0.139	0.840	120	543	1298	1331	-2.730	170	1128	177	1154	0
5	8	4	"PFD0186"	"D23156_40"	3000	25230	120	218	219	44	68	70	16	100	100	0	1127	1107	245	121	124	26	100	100	0	0.149	0.153	0.152	0.151	1.413	0.139	0.766	120	479	1156	1137	-2.746	150	1006	151	986	0
5	9	4	"PFD0190"	"D2337_1"	3180	25230	120	216	213	66	68	77	101	79	20	0	431	431	147	120	135	122	90	70	0	0.476	0.466	0.466	0.460	1.703	0.417	0.688	120	465	459	456	-1.071	148	311	145	311	0
5	10	4	"PFD0198"	"D23657_2"	3380	25210	150	126	123	31	71	82	95	7	0	0	184	190	52	126	147	133	8	0	0	0.948	0.813	0.757	0.810	2.962	0.665	0.720	156	570	113	116	-0.077	55	58	52	64	-50
5	11	4	"PFD0208"	"D25498_1"	3570	25220	150	103	109	33	69	75	33	50	16	0	164	176	61	126	139	86	16	2	0	0.895	0.800	0.839	0.848	3.054	0.347	0.583	156	462	72	90	-0.160	34	38	40	50	-50
5	12	4	"PFD0213"	"D2660_1"	3730	25180	150	84	90	30	70	76	24	41	17	0	130	143	41	125	129	29	30	16	0	2.800	1.111	0.941	0.947	3.639	0.445	0.142	156	544	19	38	1.485	14	5	20	18	-50
5	13	4	"PFD0248"	"D33539_109"	3960	25220	130	1326	1303	290	71	76	23	100	100	0	800	804	205	126	131	28	100	99	0	1.862	1.817	1.813	1.865	1.452	1.820	0.843	120	537	1929	1910	0.897	1255	674	1232	678	0
5	14	4	"PFD0250"	"D33539_15"	4140	25230	130	285	283	77	69	72	17	100	99	0	791	797	265	124	128	23	100	100	0	0.324	0.318	0.315	0.320	1.530	0.287	0.816	120	502	883	887	-1.627	216	667	214	673	0
5	15	4	"PFD0252"	"D33539_17"	4340	25220	130	558	546	146	67	70	20	100	100	0	679	671	178	120	124	24	100	100	0	0.878	0.869	0.845	0.877	1.432	0.790	0.771	120	530	1050	1030	-0.187	491	559	479	551	0
5	16	4	"PFD0256"	"D33539_23"	4520	25220	130	1291	1290	333	66	69	20	100	100	0	737	745	179	119	122	25	100	99	0	1.982	1.955	1.946	1.999	1.418	1.931	0.838	120	529	1843	1850	0.987	1225	618	1224	626	0
5	17	4	"PFD0259"	"D33539_28"	4710	25220	130	2684	2761	958	68	71	20	100	100	0	2259	2343	770	121	125	29	100	100	0	1.224	1.212	1.202	1.226	1.395	1.151	0.847	120	560	4754	4915	0.291	2616	2138	2693	2222	0
5	18	4	"PFD0261"	"D33539_3"	4930	25200	150	110	111	31	71	76	25	62	33	0	156	162	40	125	135	48	36	8	0	1.258	1.081	0.941	1.125	3.422	0.453	0.234	156	597	70	77	0.331	39	31	40	37	-50
5	19	4	"PFD0277"	"D33539_63"	5100	25220	130	665	655	158	69	73	22	100	100	0	935	919	240	129	137	54	99	99	0	0.739	0.742	0.729	0.758	1.505	0.668	0.826	120	406	1402	1376	-0.435	596	806	586	790	0
5	20	4	"PFD0281"	"D33539_69"	5280	25210	150	114	114	30	72	78	27	69	28	0	156	166	45	130	140	46	37	12	0	1.615	1.167	0.985	1.097	3.514	0.481	0.193	156	438	68	78	0.692	42	26	42	36	-50
5	21	4	"PFD0283"	"D33539_74"	5450	25200	150	96	102	29	75	78	21	49	23	0	148	155	41	129	135	32	33	14	0	1.105	1.038	0.794	0.818	3.028	0.526	0.172	156	496	40	53	0.144	21	19	27	26	-50
5	22	4	"PFD0286"	"D33539_85"	5670	25210	130	1109	1132	282	76	79	20	100	100	0	1142	1173	262	132	143	104	99	99	0	1.023	1.014	1.011	1.024	1.387	0.967	0.848	120	679	2043	2097	0.032	1033	1010	1056	1041	0
5	1	5	"PFD0288"	"D33539_87"	1670	25410	130	558	558	95	64	66	14	100	100	0	639	651	114	121	124	24	100	100	0	0.954	0.932	0.913	0.941	1.337	0.876	0.861	120	663	1012	1024	-0.068	494	518	494	530	0
5	2	5	"PFD0292"	"D33539_97"	1870	25410	120	113	118	26	64	66	15	95	82	0	184	189	39	119	123	25	90	66	0	0.754	0.771	0.753	0.794	2.423	0.551	0.300	120	514	114	124	-0.408	49	65	54	70	0
5	3	5	"PFD0343"	"D40381_1"	2060	25410	120	184	185	42	63	66	14	99	99	0	258	259	54	118	120	21	100	98	0	0.864	0.865	0.852	0.877	1.706	0.798	0.632	120	500	261	263	-0.210	121	140	122	141	0
5	4	5	"PFD0345"	"D4043_2"	2250	25410	130	569	569	134	66	68	15	100	100	0	835	871	199	121	124	24	100	100	0	0.704	0.671	0.677	0.663	1.401	0.644	0.825	120	552	1217	1253	-0.505	503	714	503	750	0
5	5	5	"PFD0355"	"D42243_17"	2450	25410	120	116	116	24	68	70	16	90	74	0	177	182	40	125	128	24	77	55	0	0.923	0.842	0.800	0.917	3.051	0.541	0.231	120	431	100	105	-0.115	48	52	48	57	0
5	6	5	"PFD0362"	"D42243_29"	2630	25410	150	104	106	25	68	70	15	79	62	0	157	157	34	124	126	24	57	28	0	1.091	1.152	0.891	1.040	3.075	0.594	0.121	156	536	69	71	0.126	36	33	38	33	-50
5	7	5	"PFD0367"	"D42243_37"	2820	25410	130	5570	5486	1640	67	69	16	100	100	0	3705	3639	1093	120	122	23	100	100	0	1.535	1.540	1.538	1.553	1.305	1.539	0.891	120	518	9088	8938	0.618	5503	3585	5419	3519	0
5	8	5	"PFD0369"	"D42243_39"	3010	25420	130	484	530	194	67	70	17	100	100	0	1054	1022	223	117	120	23	100	100	0	0.445	0.512	0.499	0.476	1.661	0.521	0.792	120	502	1354	1368	-1.168	417	937	463	905	0
5	9	5	"PFE0400"	"E2667_1"	3190	25410	130	244	243	54	70	81	96	93	32	0	350	363	92	121	143	130	90	36	0	0.760	0.715	0.716	0.719	1.487	0.602	0.664	120	532	403	415	-0.396	174	229	173	242	0
5	10	5	"PFE0403"	"E26771_1"	3400	25400	130	3946	3922	1241	69	81	101	100	100	0	2327	2245	705	126	148	138	98	97	0	1.761	1.818	1.795	1.926	1.821	1.849	0.846	120	494	6078	5972	0.817	3877	2201	3853	2119	0
5	11	5	"PFE0405"	"E26771_4"	3580	25410	130	259	256	75	65	67	14	98	98	0	711	735	229	118	121	23	100	100	0	0.327	0.310	0.300	0.296	1.583	0.287	0.754	120	395	787	808	-1.612	194	593	191	617	0
5	12	5	"PFE0408"	"E26934_1"	3760	25410	130	1678	1791	609	67	70	18	100	100	0	1203	1265	399	119	123	26	100	100	0	1.486	1.504	1.495	1.492	1.385	1.552	0.868	120	505	2695	2870	0.572	1611	1084	1724	1146	0
5	13	5	"PFE0411"	"E27042_1"	3960	25400	150	99	100	24	67	69	16	73	48	0	147	151	41	120	124	26	51	21	0	1.185	1.065	0.822	0.854	2.880	0.426	0.113	156	599	59	64	0.245	32	27	33	31	-50
5	14	5	"PFE0415"	"E27173_1"	4150	25410	120	146	152	37	64	66	13	99	96	0	404	409	93	120	123	22	100	99	0	0.289	0.304	0.297	0.289	1.675	0.261	0.654	120	434	366	377	-1.792	82	284	88	289	0
5	15	5	"PFE0439"	"E27723_18"	4330	25410	120	2911	2799	586	64	66	16	100	100	0	2152	2148	443	117	121	22	100	100	0	1.399	1.347	1.334	1.353	1.302	1.342	0.915	120	465	4882	4766	0.484	2847	2035	2735	2031	0
5	16	5	"PFE0443"	"E27723_9"	4520	25410	120	149	150	40	65	67	17	95	90	0	253	253	54	116	128	187	18	0	0	0.613	0.620	0.620	0.576	2.164	0.546	0.495	120	481	221	222	-0.706	84	137	85	137	0
5	17	5	"PFE0446"	"E27742_6"	4710	25410	120	278	271	70	66	69	16	100	100	0	309	311	72	119	131	185	52	1	0	1.116	1.068	1.081	1.087	1.666	0.200	0.119	120	491	402	397	0.158	212	190	205	192	0
5	18	5	"PFE0452"	"E28056_1"	4880	25400	90	117	117	26	72	79	29	75	28	0	168	172	45	128	136	49	38	9	0	1.125	1.023	1.305	1.096	2.689	0.789	0.127	52	365	85	89	0.170	45	40	45	44	0
5	19	5	"PFE0454"	"E28350_1"	5090	25410	120	424	416	85	71	75	24	100	100	0	386	387	91	129	135	48	98	96	0	1.374	1.337	1.365	1.445	1.750	1.299	0.759	120	504	610	603	0.458	353	257	345	258	0
5	20	5	"PFE0458"	"E28462_2"	5270	25380	150	107	102	41	66	69	17	62	54	0	158	163	56	121	127	29	53	38	0	1.108	0.857	0.782	0.887	2.680	0.588	0.406	156	517	78	78	0.148	41	37	36	42	-50
5	21	5	"PFE0487"	"E29895_1"	5470	25410	120	136	135	30	70	74	19	94	80	0	178	188	51	126	131	30	73	43	0	1.269	1.048	1.239	1.067	2.768	0.515	0.245	120	498	118	127	0.344	66	52	65	62	0
5	22	5	"PFE0491"	"E29931_3"	5660	25410	130	212	213	54	72	74	17	99	96	0	500	520	136	130	134	33	100	100	0	0.378	0.362	0.372	0.351	1.606	0.309	0.675	120	639	510	531	-1.402	140	370	141	390	0
5	1	6	"PFE0494"	"E30210_1"	1680	25600	130	204	206	53	63	65	15	100	100	0	662	674	158	119	122	23	99	99	0	0.260	0.258	0.246	0.255	1.818	0.233	0.723	120	606	684	698	-1.945	141	543	143	555	0
5	2	6	"PFE0498"	"E3038_3"	1870	25600	130	154	157	33	63	65	14	99	98	0	227	229	48	116	119	21	97	91	0	0.820	0.832	0.847	0.864	1.973	0.704	0.568	120	488	202	207	-0.287	91	111	94	113	0
5	3	6	"PFE0502"	"E3185_4"	2050	25600	120	238	238	54	62	64	14	100	99	0	755	754	170	116	118	21	100	100	0	0.275	0.276	0.276	0.273	1.469	0.256	0.840	120	479	815	814	-1.860	176	639	176	638	0
5	4	6	"PFE0504"	"E3185_6"	2250	25600	120	809	799	224	64	66	15	100	100	0	2040	2140	580	119	122	24	100	100	0	0.388	0.364	0.372	0.356	1.408	0.349	0.873	120	498	2666	2756	-1.367	745	1921	735	2021	0
5	5	6	"PFE0525"	"E3552_1"	2440	25590	130	864	868	240	67	70	16	100	100	0	809	805	253	123	127	25	99	98	0	1.162	1.174	1.145	1.253	1.699	1.116	0.835	120	521	1483	1483	0.216	797	686	801	682	0
5	6	6	"PFE0531"	"E3831_2"	2620	25600	120	122	125	31	66	69	16	95	80	0	176	182	43	123	132	98	15	0	0	1.057	1.000	0.982	1.072	2.923	0.669	0.280	120	447	109	118	0.079	56	53	59	59	0
5	7	6	"PFE0534"	"E390_1"	2810	25600	120	258	255	62	68	71	19	100	100	0	439	438	106	121	134	97	97	87	0	0.597	0.590	0.570	0.593	1.482	0.534	0.752	120	493	508	504	-0.743	190	318	187	317	0
5	8	6	"PFE0539"	"E4159_1"	3000	25600	130	395	404	97	71	74	19	100	100	0	599	664	244	123	131	39	100	100	0	0.681	0.616	0.618	0.639	1.477	0.537	0.742	120	544	800	874	-0.555	324	476	333	541	0
5	9	6	"PFE0542"	"E4247_1"	3200	25590	130	1618	1569	332	74	80	33	100	100	0	1589	1542	372	132	153	86	99	98	0	1.060	1.060	1.054	1.090	1.524	1.040	0.866	120	574	3001	2905	0.084	1544	1457	1495	1410	0
5	10	6	"PFE0547"	"E4295_1"	3400	25590	130	758	734	212	75	80	31	98	97	0	574	572	213	133	152	79	93	90	0	1.549	1.501	1.541	1.602	1.862	1.466	0.692	120	561	1124	1098	0.631	683	441	659	439	0
5	11	6	"PFF0499"	"F2457_1"	3590	25550	150	94	97	30	70	73	18	58	37	0	139	148	39	124	128	27	41	21	0	1.600	1.125	0.890	1.011	2.881	0.619	0.208	156	568	39	51	0.678	24	15	27	24	-50
5	12	6	"PFF0505"	"F24631_2"	3770	25590	130	767	776	227	70	71	16	100	100	0	1347	1329	340	122	125	25	100	100	0	0.569	0.585	0.600	0.579	1.451	0.555	0.835	120	498	1922	1913	-0.814	697	1225	706	1207	0
5	13	6	"PFF0507"	"F246_1"	3950	25600	130	123	126	30	69	70	15	90	80	0	187	192	44	122	124	23	81	72	0	0.831	0.814	0.831	0.829	2.485	0.685	0.385	120	530	119	127	-0.267	54	65	57	70	0
5	14	6	"PFF0509"	"F24843_2"	4150	25590	130	809	809	184	67	70	15	100	100	0	954	939	237	122	124	22	100	100	0	0.892	0.908	0.918	0.928	1.497	0.867	0.812	120	536	1574	1559	-0.165	742	832	742	817	0
5	15	6	"PFF0513"	"F25069_1"	4340	25590	120	104	104	23	67	69	16	82	56	0	152	156	33	121	125	24	61	28	0	1.194	1.057	0.976	0.953	3.070	0.534	0.117	120	481	68	72	0.255	37	31	37	35	0
5	16	6	"PFF0515"	"F25114_1"	4530	25590	130	1365	1323	308	67	69	15	100	100	0	1106	1115	268	121	132	179	99	98	0	1.318	1.264	1.251	1.285	1.510	1.238	0.835	120	524	2283	2250	0.398	1298	985	1256	994	0
5	17	6	"PFF0554"	"F26408_1"	4720	25590	130	3157	3126	882	71	74	19	100	100	0	2658	2624	803	125	136	177	99	99	0	1.218	1.222	1.189	1.226	1.371	1.161	0.818	120	533	5619	5554	0.285	3086	2533	3055	2499	0
5	18	6	"PFF0556"	"F26422_2"	4910	25590	130	337	336	73	75	78	21	100	100	0	1261	1236	275	131	134	27	100	99	0	0.232	0.236	0.235	0.235	1.625	0.218	0.792	120	582	1392	1366	-2.109	262	1130	261	1105	0
5	19	6	"PFF0558"	"F26666_3"	5100	25590	130	2476	2461	689	73	75	17	100	100	0	5102	4987	1480	131	135	29	100	100	0	0.483	0.492	0.494	0.503	1.555	0.453	0.847	120	529	7374	7244	-1.049	2403	4971	2388	4856	0
5	20	6	"PFF0560"	"F26774_1"	5290	25590	130	604	616	151	73	79	47	100	100	0	1138	1171	280	129	138	57	100	99	0	0.526	0.521	0.526	0.523	1.384	0.489	0.851	120	552	1540	1585	-0.926	531	1009	543	1042	0
5	21	6	"PFF0563"	"F27064_1"	5480	25590	120	1434	1376	368	77	83	50	100	99	0	1194	1206	250	130	143	69	100	100	0	1.275	1.207	1.240	1.166	1.495	1.259	0.852	120	481	2421	2375	0.351	1357	1064	1299	1076	0
5	22	6	"PFF0568"	"F27351_1"	5670	25590	130	495	495	128	74	76	19	100	100	0	730	732	165	130	135	38	99	99	0	0.702	0.699	0.698	0.699	1.502	0.668	0.841	120	632	1021	1023	-0.511	421	600	421	602	0
5	1	7	"PFF0597"	"F28584_1"	1690	25780	140	108	111	27	63	65	15	89	69	0	181	193	59	120	124	29	81	51	0	0.738	0.658	0.602	0.653	2.668	0.401	0.366	156	641	106	121	-0.439	45	61	48	73	0
5	2	7	"PFF0599"	"F28782_1"	1870	25780	130	1205	1257	408	64	66	15	100	100	0	1313	1317	407	117	122	27	99	99	0	0.954	0.994	0.986	1.015	1.630	0.966	0.858	120	462	2337	2393	-0.068	1141	1196	1193	1200	0
5	3	7	"PFF0601"	"F28897_1"	2050	25780	130	745	712	191	63	65	16	100	100	0	1711	1661	497	118	122	28	100	99	0	0.428	0.421	0.397	0.437	1.598	0.378	0.838	120	521	2275	2192	-1.224	682	1593	649	1543	0
5	4	7	"PFF0611"	"F29309_1"	2250	25780	130	288	292	73	62	65	17	100	99	0	456	456	115	118	121	27	99	98	0	0.669	0.680	0.640	0.692	1.673	0.586	0.658	120	550	564	568	-0.581	226	338	230	338	0
5	5	7	"PFF0617"	"F29473_1"	2440	25790	120	106	106	24	65	66	15	85	62	0	159	171	51	118	122	23	73	46	0	1.000	0.774	0.835	0.805	2.599	0.455	0.261	120	495	82	94	0.000	41	41	41	53	0
5	6	7	"PFF0622"	"F29632_5"	2630	25780	130	1435	1425	364	66	69	16	100	100	0	1205	1185	279	120	128	90	100	99	0	1.262	1.276	1.264	1.275	1.361	1.267	0.827	120	526	2454	2424	0.335	1369	1085	1359	1065	0
5	7	7	"PFF0646"	"F30537_4"	2820	25790	130	965	913	217	71	74	20	99	99	0	1302	1289	217	124	137	97	100	100	0	0.759	0.723	0.749	0.683	1.685	0.722	0.842	120	509	2072	2007	-0.398	894	1178	842	1165	0
5	8	7	"PFF0652"	"F30663_2"	3000	25790	130	523	511	141	78	86	32	99	99	0	1330	1348	333	135	145	46	100	100	0	0.372	0.357	0.362	0.344	1.608	0.328	0.778	120	508	1640	1646	-1.425	445	1195	433	1213	0
5	9	7	"PFF0656"	"F30728_1"	3190	25790	120	433	429	119	83	92	37	99	98	0	480	498	112	147	162	64	99	99	0	1.051	0.986	0.982	0.983	1.845	0.926	0.680	120	510	683	697	0.072	350	333	346	351	0
5	10	7	"PFF0659"	"F30796_1"	3390	25790	130	523	512	114	79	86	29	100	98	0	782	795	172	140	156	62	100	100	0	0.692	0.661	0.691	0.650	1.545	0.638	0.794	120	559	1086	1088	-0.532	444	642	433	655	0
5	11	7	"PFF0661"	"F3084_1"	3580	25790	130	3372	3221	818	76	80	20	100	100	0	2349	2329	465	130	136	28	100	100	0	1.485	1.430	1.495	1.372	1.533	1.505	0.863	120	586	5515	5344	0.571	3296	2219	3145	2199	0
5	12	7	"PFF0665"	"F31008_1"	3770	25790	130	4255	4050	1191	75	77	18	100	100	0	3830	3736	1011	130	133	26	100	100	0	1.130	1.102	1.153	1.082	1.458	1.107	0.874	120	540	7880	7581	0.176	4180	3700	3975	3606	0
5	13	7	"PFF1271"	"F51945_3"	3960	25780	130	5032	4889	1237	76	78	17	100	100	0	3449	3228	1001	130	134	26	99	99	0	1.493	1.554	1.509	1.602	1.559	1.519	0.837	120	534	8275	7911	0.578	4956	3319	4813	3098	0
5	14	7	"PFF1274"	"F5206_2"	4150	25780	130	511	508	117	74	77	18	100	100	0	852	838	229	128	132	25	100	99	0	0.604	0.611	0.589	0.635	1.616	0.552	0.792	120	545	1161	1144	-0.728	437	724	434	710	0
5	15	7	"PFF1276"	"F5206_7"	4340	25780	130	141	142	37	71	73	18	92	84	0	368	366	86	128	131	25	99	99	0	0.292	0.298	0.290	0.279	2.003	0.242	0.472	120	549	310	309	-1.778	70	240	71	238	0
5	16	7	"PFF1278"	"F52084_1"	4530	25780	130	425	419	92	71	73	17	100	100	0	636	624	156	128	130	23	99	98	0	0.697	0.702	0.700	0.712	1.652	0.650	0.757	120	548	862	844	-0.521	354	508	348	496	0
5	17	7	"PFF1290"	"F52397_2"	4720	25780	130	38474	37033	6371	76	80	21	100	100	0	23472	23057	5003	133	136	27	100	100	0	1.645	1.612	1.572	1.622	1.297	1.605	0.883	120	548	61737	59881	0.718	38398	23339	36957	22924	0
5	18	7	"PFF1292"	"F52444_1"	4910	25780	130	580	589	113	78	81	20	100	100	0	604	600	121	135	138	27	99	99	0	1.070	1.099	1.085	1.130	1.478	1.073	0.832	120	548	971	976	0.098	502	469	511	465	0
5	19	7	"PFF1323"	"F53383_7"	5100	25780	130	3105	3136	536	75	77	17	100	100	0	3904	3895	775	133	137	29	100	100	0	0.804	0.814	0.813	0.836	1.473	0.800	0.914	120	549	6801	6823	-0.316	3030	3771	3061	3762	0
5	20	7	"PFF1327"	"F53446_1"	5290	25780	130	619	632	136	76	82	46	100	100	0	597	598	109	134	141	45	100	99	0	1.173	1.198	1.183	1.197	1.378	1.176	0.846	120	529	1006	1020	0.230	543	463	556	464	0
5	21	7	"PFF1329"	"F53449_1"	5470	25780	120	1025	997	200	77	84	48	100	100	0	777	785	175	132	143	66	99	99	0	1.470	1.409	1.406	1.449	1.460	1.399	0.829	120	512	1593	1573	0.556	948	645	920	653	0
5	22	7	"PFF1335"	"F53749_1"	5680	25780	120	304	301	84	74	76	21	99	99	0	668	665	135	131	136	37	100	100	0	0.428	0.425	0.424	0.402	1.697	0.415	0.805	120	584	767	761	-1.223	230	537	227	534	0
5	1	8	"PFF1338"	"F53871_1"	1680	25970	140	139	141	34	65	67	15	97	92	0	213	227	67	121	126	30	93	77	0	0.804	0.717	0.697	0.799	2.063	0.510	0.430	156	695	166	182	-0.314	74	92	76	106	0
5	2	8	"PFF1343"	"F53897_2"	1870	25970	130	2034	1996	387	65	67	13	100	100	0	5077	5114	1003	123	127	27	100	100	0	0.397	0.387	0.389	0.389	1.382	0.375	0.918	120	511	6923	6922	-1.331	1969	4954	1931	4991	0
5	3	8	"PFF1370"	"F54899_1"	2060	25970	120	1230	1229	267	65	67	16	100	100	0	936	937	190	124	127	25	100	100	0	1.435	1.432	1.443	1.434	1.391	1.452	0.895	120	514	1977	1977	0.521	1165	812	1164	813	0
5	4	8	"PFF1379"	"F55001_1"	2260	25970	130	599	585	141	65	66	17	100	100	0	1899	1852	429	122	125	24	100	100	0	0.301	0.301	0.308	0.298	1.368	0.289	0.901	120	537	2311	2250	-1.735	534	1777	520	1730	0
5	5	8	"PFF1381"	"F55001_6"	2440	25970	120	234	233	55	63	65	14	100	100	0	715	717	143	120	124	23	100	100	0	0.287	0.285	0.278	0.278	1.478	0.265	0.791	120	468	766	767	-1.799	171	595	170	597	0
5	6	8	"PFF1388"	"F5510_1"	2630	25970	120	127	131	27	64	66	14	99	95	0	290	293	67	120	122	22	99	97	0	0.371	0.387	0.374	0.375	1.824	0.312	0.552	120	500	233	240	-1.432	63	170	67	173	0
5	7	8	"PFF1391"	"F55150_2"	2820	25970	120	263	265	49	70	74	20	100	100	0	237	239	60	122	125	27	95	84	0	1.678	1.667	1.690	1.889	1.914	1.539	0.561	120	481	308	312	0.747	193	115	195	117	0
5	8	8	"PFF1406"	"F55492_1"	3010	25970	120	60488	53222	15066	96	109	48	100	100	36	23776	23930	8417	141	148	41	100	100	0	2.555	2.233	2.222	2.325	1.500	2.182	0.894	120	481	84027	76915	1.353	60392	23635	53126	23789	0
5	9	8	"PFF1434"	"F57034_1"	3200	25970	120	1246	1170	269	103	114	50	100	99	0	760	753	157	158	172	63	100	99	0	1.899	1.793	1.801	1.786	1.520	1.812	0.849	120	484	1745	1662	0.925	1143	602	1067	595	0
5	10	8	"PFF1437"	"F57064_2"	3390	25970	120	1732	1675	367	81	87	32	100	100	0	1147	1139	217	140	155	59	100	99	0	1.640	1.596	1.586	1.595	1.389	1.624	0.890	120	484	2658	2593	0.713	1651	1007	1594	999	0
5	11	8	"PFF1447"	"F57388_2"	3580	25970	120	405	403	102	74	78	19	100	100	0	947	945	195	129	132	26	100	100	0	0.405	0.403	0.396	0.395	1.598	0.372	0.789	120	484	1149	1145	-1.305	331	818	329	816	0
5	12	8	"PFF1456"	"F5774_1"	3770	25970	120	434	443	113	73	75	18	100	100	0	682	689	156	125	131	27	100	100	0	0.648	0.656	0.662	0.653	1.483	0.616	0.793	120	468	918	934	-0.626	361	557	370	564	0
5	13	8	"PFF1458"	"F57777_2"	3960	25970	120	236	238	52	74	77	18	100	100	0	581	587	142	128	133	27	100	100	0	0.358	0.357	0.355	0.354	1.544	0.312	0.704	120	500	615	623	-1.484	162	453	164	459	0
5	14	8	"PFF1464"	"F57982_1"	4150	25970	120	250	250	60	75	76	17	100	100	0	569	568	144	129	133	26	100	100	0	0.398	0.399	0.407	0.395	1.434	0.365	0.809	120	484	615	614	-1.330	175	440	175	439	0
5	15	8	"PFI0170"	"I15363_1"	4330	25970	130	697	667	170	71	74	18	100	100	0	951	997	276	129	133	27	100	100	0	0.762	0.687	0.714	0.688	1.404	0.647	0.841	120	539	1448	1464	-0.393	626	822	596	868	0
5	16	8	"PFI0172"	"I15423_1"	4530	25970	130	342	341	82	70	73	17	100	99	0	711	720	157	128	131	24	100	100	0	0.467	0.458	0.458	0.447	1.554	0.429	0.807	120	562	855	863	-1.100	272	583	271	592	0
5	17	8	"PFI0174"	"I15461_2"	4720	25970	120	252	261	74	71	74	18	100	100	0	615	630	183	129	132	26	100	100	0	0.372	0.379	0.382	0.376	1.600	0.341	0.743	120	500	667	691	-1.425	181	486	190	501	0
5	18	8	"PFI0180"	"I15544_1"	4910	25970	120	621	582	160	70	73	17	100	100	0	1382	1364	277	130	133	26	100	100	0	0.440	0.415	0.425	0.400	1.449	0.397	0.829	120	498	1803	1746	-1.184	551	1252	512	1234	0
5	19	8	"PFI0185"	"I1568_2"	5110	25970	130	360	353	101	71	73	16	100	99	0	380	396	101	128	132	28	100	100	0	1.147	1.052	1.076	1.034	1.731	1.060	0.739	120	544	541	550	0.198	289	252	282	268	0
5	20	8	"PFI0189"	"I15719_2"	5290	25970	120	298	291	85	71	73	16	100	100	0	678	679	190	127	132	29	100	100	0	0.412	0.399	0.411	0.389	1.594	0.366	0.731	120	484	778	772	-1.279	227	551	220	552	0
5	21	8	"PFI0204"	"I16009_1"	5480	25970	120	159	160	41	70	74	19	96	90	0	196	196	49	126	133	73	47	4	0	1.271	1.286	1.146	1.393	2.420	1.049	0.378	120	465	159	160	0.346	89	70	90	70	0
5	22	8	"PFI0212"	"I16172_1"	5670	25970	120	222	223	55	70	73	19	99	97	0	228	229	51	126	131	67	74	25	0	1.490	1.485	1.537	1.575	2.053	0.709	0.237	120	561	254	256	0.576	152	102	153	103	0
5	1	9	"PFI0215"	"I16356_1"	1690	26160	120	661	661	158	67	69	15	100	100	0	614	620	149	124	128	25	99	99	0	1.212	1.198	1.153	1.229	1.624	1.225	0.849	120	546	1084	1090	0.278	594	490	594	496	0
[truncated: 1,072,386 more chars]
