# Supplementary material for: The Transcriptome of the Intraerythrocytic Developmental Cycle of Plasmodium falciparum
Source: PLoS Biol. 2003 Aug 18;1(1):e5. doi: 10.1371/journal.pbio.0000005 (PMC176545; doi:10.1371/journal.pbio.0000005)
Supplement: Dataset S1 — (29.5 MB ZIP). [file pbio.0000005.sd001.zip › TP_09.gpr]

ATF	1.0
27	43    
"Type=GenePix Results 1.4"
"DateTime=2002/08/28 15:18:24"
"Settings=C:\Documents and Settings\Manuel\My Documents\Malaria Hybes\HB3 Timecourse\MOS12_034.gps"
"GalFile=C:\Documents and Settings\Manuel\My Documents\Malaria Hybes\mos11galv2"
"Scanner=GenePix 4000B [88593]"
"Comment="
"PixelSize=10"
"ImageName=635	532"
"FileName=C:\Documents and Settings\Manuel\My Documents\Malaria Hybes\HB3 Timecourse\MOS12_034_635.tif	C:\Documents and Settings\Manuel\My Documents\Malaria Hybes\HB3 Timecourse\MOS12_034_532.tif"
"PMTVolts=580	520"
"ScanPower=100	100"
"FocusPosition=0"
"NormalizationFactor:RatioOfMedians=1.57333"
"NormalizationFactor:RatioOfMeans=1.57546"
"NormalizationFactor:MedianOfRatios=1.57019"
"NormalizationFactor:MeanOfRatios=1.60264"
"NormalizationFactor:RegressionRatio=1.60194"
"JpegImage=C:\Documents and Settings\Manuel\My Documents\Malaria Hybes\Heatshock Hybes\MOS12_034.jpg"
"RatioFormulation=W1/W2 (635/532)"
"Barcode="
"ImageOrigin=1320, 19800"
"JpegOrigin=1320, 19800"
"Creator=GenePix Pro 3.0.6.73"
"Temperature=27.18"
"LaserPower=3.5	3.45"
"LaserOnTime=7737	7737"
"Supplier="
"Block"	"Column"	"Row"	"Name"	"ID"	"X"	"Y"	"Dia."	"F635 Median"	"F635 Mean"	"F635 SD"	"B635 Median"	"B635 Mean"	"B635 SD"	"% > B635+1SD"	"% > B635+2SD"	"F635 % Sat."	"F532 Median"	"F532 Mean"	"F532 SD"	"B532 Median"	"B532 Mean"	"B532 SD"	"% > B532+1SD"	"% > B532+2SD"	"F532 % Sat."	"Ratio of Medians"	"Ratio of Means"	"Median of Ratios"	"Mean of Ratios"	"Ratios SD"	"Rgn Ratio"	"Rgn R�"	"F Pixels"	"B Pixels"	"Sum of Medians"	"Sum of Means"	"Log Ratio"	"F635 Median - B635"	"F532 Median - B532"	"F635 Mean - B635"	"F532 Mean - B532"	"Flags"
1	1	1	"PFE0192"	"E18031_6"	1680	20030	130	2258	2187	525	76	77	14	100	100	0	3817	3791	696	95	96	15	100	100	0	0.586	0.571	0.560	0.560	1.269	0.569	0.919	120	719	5904	5807	-0.770	2182	3722	2111	3696	0
1	2	1	"PFE0272"	"E20827_3"	1870	20030	120	195	198	44	76	76	13	100	100	0	541	542	106	96	96	14	100	100	0	0.267	0.274	0.257	0.264	1.376	0.269	0.765	120	580	564	568	-1.903	119	445	122	446	0
1	3	1	"PFE0225"	"E18877_1"	2060	20030	130	236	236	47	76	78	14	100	100	0	486	490	85	97	98	14	100	100	0	0.411	0.407	0.391	0.399	1.327	0.391	0.840	120	644	549	553	-1.282	160	389	160	393	0
1	4	1	"PFE0214"	"E18651_4"	2250	20030	130	301	297	58	77	78	15	100	100	0	812	801	151	96	97	14	100	100	0	0.313	0.312	0.318	0.308	1.341	0.293	0.873	120	645	940	925	-1.676	224	716	220	705	0
1	5	1	"PFE0258"	"E20360_1"	2440	20030	130	258	261	58	77	78	14	100	100	0	3664	3597	1014	96	98	15	100	100	0	0.051	0.053	0.053	0.052	1.394	0.048	0.864	120	635	3749	3685	-4.301	181	3568	184	3501	0
1	6	1	"PFE0606"	"E714_15"	2640	20030	130	166	168	41	76	77	14	97	94	0	274	279	73	95	97	15	100	100	0	0.503	0.500	0.522	0.487	1.548	0.493	0.745	120	636	269	276	-0.992	90	179	92	184	0
1	7	1	"PFF1886"	"F7915_1"	2820	20030	130	691	674	181	77	78	14	100	100	0	799	785	204	99	99	14	100	100	0	0.877	0.870	0.885	0.869	1.323	0.835	0.895	120	624	1314	1283	-0.189	614	700	597	686	0
1	8	1	"PFF0067"	"F11738_1"	3010	20040	130	234	239	58	77	77	14	100	99	0	797	796	164	95	96	14	100	100	0	0.224	0.231	0.234	0.218	1.455	0.230	0.842	120	632	859	863	-2.161	157	702	162	701	0
1	9	1	"PFF0367"	"F20673_1"	3210	20040	130	401	378	104	73	74	14	99	98	0	1209	1187	241	91	92	13	100	100	0	0.293	0.278	0.292	0.266	1.425	0.281	0.891	120	628	1446	1401	-1.769	328	1118	305	1096	0
1	10	1	"PFF1686"	"F66030_3"	3390	20030	130	2346	2255	530	76	78	25	100	100	0	2762	2686	754	92	93	12	100	100	0	0.850	0.840	0.839	0.861	1.332	0.793	0.907	120	630	4940	4773	-0.234	2270	2670	2179	2594	0
1	11	1	"PFF1346"	"F54003_1"	3580	20030	130	4006	3970	1009	78	79	14	100	100	0	2737	2575	642	95	96	14	100	100	0	1.487	1.569	1.606	1.574	1.285	1.574	0.909	120	654	6570	6372	0.572	3928	2642	3892	2480	0
1	12	1	"PFF0819"	"F36648_2"	3780	20030	130	226	223	48	81	83	17	100	100	0	545	553	137	101	103	17	100	100	0	0.327	0.314	0.325	0.311	1.415	0.285	0.786	120	663	589	594	-1.615	145	444	142	452	0
1	13	1	"PFF0467"	"F23644_4"	3970	20030	130	20842	20808	4480	88	93	28	100	100	0	22451	22324	4418	107	114	33	100	100	0	0.929	0.933	0.931	0.931	1.212	0.925	0.924	120	644	43098	42937	-0.106	20754	22344	20720	22217	0
1	14	1	"PFF1450"	"F57655_2"	4160	20030	130	158	158	30	82	85	19	99	90	0	224	224	36	100	103	21	100	100	0	0.613	0.613	0.580	0.583	1.593	0.620	0.614	120	661	200	200	-0.706	76	124	76	124	0
1	15	1	"PFF0809"	"F36380_1"	4360	20020	120	102	103	23	79	80	15	63	36	0	132	138	30	97	98	14	81	60	0	0.657	0.585	0.737	0.647	2.872	0.606	0.252	120	593	58	65	-0.606	23	35	24	41	0
1	16	1	"PFF0511"	"F25016_1"	4540	20030	120	287	293	74	77	79	15	100	100	0	304	310	66	96	97	13	100	100	0	1.010	1.009	1.003	0.996	1.362	1.010	0.831	120	564	418	430	0.014	210	208	216	214	0
1	17	1	"PFF1712"	"F67192_1"	4730	20030	130	180	176	39	76	78	14	98	96	0	407	407	99	94	95	12	100	100	0	0.332	0.319	0.318	0.308	1.513	0.307	0.790	120	644	417	413	-1.590	104	313	100	313	0
1	18	1	"PFF0870"	"F39343_3"	4920	20030	130	123	123	27	74	75	14	90	77	0	580	577	171	95	96	13	100	100	0	0.101	0.102	0.102	0.093	1.664	0.097	0.589	120	644	534	531	-3.307	49	485	49	482	0
1	19	1	"PFF1637"	"F64125_2"	5110	20030	130	387	390	102	72	74	13	100	100	0	704	694	183	93	94	13	100	100	0	0.516	0.529	0.532	0.530	1.339	0.507	0.879	120	644	926	919	-0.956	315	611	318	601	0
1	20	1	"PFF0483"	"F23940_2"	5300	20030	130	207	204	56	71	72	13	100	97	0	474	479	144	90	90	13	100	100	0	0.354	0.342	0.330	0.332	1.497	0.309	0.787	120	644	520	522	-1.497	136	384	133	389	0
1	21	1	"PFF0101"	"F13309_2"	5500	20030	130	420	432	141	70	71	13	100	100	0	448	461	141	89	92	20	100	100	0	0.975	0.973	0.957	0.966	1.378	1.003	0.848	120	659	709	734	-0.037	350	359	362	372	0
1	22	1	"PFF1826"	"F71130_4"	5690	20030	130	173	174	34	72	73	15	100	97	0	859	852	173	90	93	18	100	100	0	0.131	0.134	0.132	0.129	1.400	0.131	0.798	120	744	870	864	-2.929	101	769	102	762	0
1	1	2	"PFF0961"	"F42117_4"	1690	20220	120	156	159	30	77	77	13	100	99	0	170	170	25	94	95	14	100	97	0	1.039	1.079	1.077	1.068	1.581	1.117	0.652	120	556	155	158	0.056	79	76	82	76	0
1	2	2	"PFF1620"	"F63632_3"	1880	20220	120	126	125	22	76	77	13	94	86	0	568	566	122	93	95	21	100	100	0	0.105	0.104	0.110	0.098	1.669	0.096	0.591	120	500	525	522	-3.248	50	475	49	473	0
1	3	2	"PFM0802"	"M5804_3"	2070	20220	120	147	148	30	75	77	15	100	95	0	577	573	114	95	96	20	100	100	0	0.149	0.153	0.146	0.145	1.494	0.146	0.711	120	514	554	551	-2.743	72	482	73	478	0
1	4	2	"PFM0091"	"M1661_1"	2270	20220	130	837	861	206	80	82	18	100	100	0	952	958	216	96	97	14	100	100	0	0.884	0.906	0.919	0.902	1.200	0.902	0.915	120	534	1613	1643	-0.177	757	856	781	862	0
1	5	2	"PFM0462"	"M3816_2"	2460	20220	140	8472	8699	4096	82	83	15	100	100	0	5384	5451	2475	99	100	15	100	100	0	1.588	1.610	1.628	1.603	1.879	1.654	0.915	156	565	13675	13969	0.667	8390	5285	8617	5352	0
1	6	2	"PFM0294"	"M29681_1"	2650	20220	120	327	330	84	81	82	15	100	99	0	855	876	188	99	100	13	100	100	0	0.325	0.320	0.326	0.308	1.375	0.320	0.883	120	479	1002	1026	-1.620	246	756	249	777	0
1	7	2	"PFM0525"	"M42687_2"	2840	20220	120	335	325	80	77	79	15	100	97	0	1007	980	196	99	99	13	100	100	0	0.284	0.281	0.284	0.266	1.457	0.277	0.884	120	462	1166	1129	-1.815	258	908	248	881	0
1	8	2	"PFM0582"	"M45177_10"	3020	20220	120	2089	2003	458	75	76	14	100	100	0	939	948	169	95	96	14	100	100	0	2.386	2.260	2.272	2.234	1.260	2.357	0.922	120	432	2858	2781	1.255	2014	844	1928	853	0
1	9	2	"PFM0415"	"M36754_19"	3210	20220	120	231	234	53	74	76	14	100	100	0	535	531	138	94	94	14	100	100	0	0.356	0.366	0.357	0.369	1.380	0.343	0.853	120	491	598	597	-1.490	157	441	160	437	0
1	10	2	"PFM0252"	"M26245_1"	3410	20220	130	616	591	147	77	78	14	100	100	0	544	553	110	95	95	13	100	100	0	1.200	1.122	1.116	1.094	1.351	1.159	0.911	120	538	988	972	0.264	539	449	514	458	0
1	11	2	"PFM0169"	"M21665_1"	3590	20220	130	1627	1661	441	81	81	16	100	100	0	1506	1467	393	97	98	14	100	100	0	1.097	1.153	1.119	1.173	1.327	1.144	0.917	120	532	2955	2950	0.134	1546	1409	1580	1370	0
1	12	2	"PFM0497"	"M40872_1"	3790	20220	120	241	247	50	83	84	18	100	100	0	736	731	134	102	103	17	100	100	0	0.249	0.261	0.263	0.255	1.348	0.248	0.825	120	495	792	793	-2.005	158	634	164	629	0
1	13	2	"PFM0499"	"M40872_5"	3980	20220	120	106	110	22	83	86	20	54	31	0	230	235	42	101	105	20	100	99	0	0.178	0.201	0.193	0.167	2.423	0.188	0.255	120	484	152	161	-2.488	23	129	27	134	0
1	14	2	"PFM0670"	"M49091_1"	4170	20220	120	198	191	41	80	81	16	96	95	0	643	652	150	97	100	16	100	100	0	0.216	0.200	0.204	0.183	1.702	0.194	0.795	120	484	664	666	-2.210	118	546	111	555	0
1	15	2	"PFM0324"	"M31208_9"	4360	20220	130	150	151	36	79	79	14	96	88	0	689	723	169	96	97	13	100	100	0	0.120	0.115	0.115	0.105	1.599	0.116	0.726	120	533	664	699	-3.062	71	593	72	627	0
1	16	2	"PFM0024"	"M11377_3"	4550	20220	130	2090	2112	651	77	79	13	100	100	0	1943	2026	491	95	96	13	100	100	0	1.089	1.054	1.076	1.027	1.265	1.080	0.921	120	524	3861	3966	0.123	2013	1848	2035	1931	0
1	17	2	"PFM0019"	"M11356_1"	4740	20220	120	106	108	20	77	77	13	80	55	0	375	377	70	94	96	13	100	100	0	0.103	0.110	0.109	0.103	1.754	0.105	0.429	120	484	310	314	-3.276	29	281	31	283	0
1	18	2	"PFM0187"	"M22455_1"	4930	20220	120	1828	1814	483	74	76	13	100	100	0	36113	36267	8527	95	100	63	100	100	0	0.049	0.048	0.049	0.047	1.281	0.047	0.930	120	497	37772	37912	-4.360	1754	36018	1740	36172	0
1	19	2	"PFM0042"	"M12812_3"	5120	20220	120	86	88	17	72	74	13	50	23	0	164	164	27	94	95	14	98	92	0	0.200	0.229	0.260	0.224	2.533	0.187	0.134	120	447	84	86	-2.322	14	70	16	70	0
1	20	2	"PFM0044"	"M12812_6"	5310	20210	130	1116	1092	322	71	73	13	100	100	0	814	779	254	91	92	14	100	100	0	1.445	1.484	1.451	1.543	1.426	1.428	0.902	120	543	1768	1709	0.531	1045	723	1021	688	0
1	21	2	"PFN0072"	"N128_74"	5500	20220	120	115	114	22	65	66	12	93	87	0	327	332	73	84	84	12	100	100	0	0.206	0.198	0.196	0.186	1.760	0.190	0.632	120	484	293	297	-2.281	50	243	49	248	0
1	22	2	"PFN0081"	"N128_88"	5690	20220	120	153	154	35	65	67	13	97	94	0	242	245	49	84	86	13	100	99	0	0.557	0.553	0.567	0.523	1.831	0.549	0.748	120	580	246	250	-0.844	88	158	89	161	0
1	1	3	"PFN0030"	"N128_103"	1690	20410	120	13011	12402	3471	72	73	13	100	100	0	6538	6490	1626	88	89	13	100	100	0	2.006	1.926	1.963	1.890	1.417	1.979	0.933	120	590	19389	18732	1.004	12939	6450	12330	6402	0
1	2	3	"PFN0126"	"N130_31"	1890	20410	120	120	124	25	76	76	14	93	78	0	256	260	45	90	92	22	100	100	0	0.265	0.282	0.267	0.253	1.758	0.248	0.509	120	535	210	218	-1.916	44	166	48	170	0
1	3	3	"PFN0135"	"N130_44"	2080	20410	120	155	154	29	78	79	15	97	93	0	302	309	58	95	96	21	100	100	0	0.372	0.355	0.358	0.332	1.653	0.351	0.718	120	500	284	290	-1.427	77	207	76	214	0
1	4	3	"PFN0150"	"N131_2"	2270	20410	130	673	663	141	79	82	18	100	100	0	527	541	115	95	96	13	100	100	0	1.375	1.309	1.328	1.314	1.259	1.306	0.902	120	525	1026	1030	0.459	594	432	584	446	0
1	5	3	"PFB0094"	"B325"	2450	20410	130	108	110	18	78	80	15	80	48	0	209	210	32	96	97	14	100	100	0	0.265	0.281	0.269	0.239	2.120	0.240	0.322	120	524	143	146	-1.913	30	113	32	114	0
1	6	3	"PFB0096"	"B327"	2650	20410	120	738	732	180	77	79	15	100	100	0	1297	1327	255	97	97	14	100	100	0	0.551	0.533	0.552	0.516	1.394	0.533	0.904	120	539	1861	1885	-0.860	661	1200	655	1230	0
1	7	3	"PFB0098"	"B34"	2870	20410	150	80	81	16	77	78	15	21	7	0	102	104	15	97	98	13	32	9	0	0.600	0.571	1.045	1.135	3.104	1.952	0.024	156	537	8	11	-0.737	3	5	4	7	-50
1	8	3	"PFB0100"	"B343"	3040	20400	130	3421	3438	898	75	76	14	100	100	0	3593	3608	997	95	96	13	100	100	0	0.957	0.957	0.935	0.979	1.362	0.923	0.908	120	469	6844	6876	-0.064	3346	3498	3363	3513	0
1	9	3	"PFB0103"	"B347"	3230	20410	130	135	135	30	74	77	18	92	77	0	271	269	52	94	95	13	100	100	0	0.345	0.349	0.347	0.315	1.857	0.338	0.543	120	542	238	236	-1.537	61	177	61	175	0
1	10	3	"PFB0106"	"B362"	3410	20410	130	99	102	24	74	76	14	76	36	0	179	180	32	93	94	12	100	100	0	0.291	0.322	0.333	0.302	2.001	0.413	0.350	120	547	111	115	-1.782	25	86	28	87	0
1	11	3	"PFB0128"	"B405"	3610	20400	130	187	191	45	76	77	16	100	96	0	255	253	56	95	95	13	100	99	0	0.694	0.728	0.740	0.717	1.449	0.713	0.793	120	526	271	273	-0.528	111	160	115	158	0
1	12	3	"PFB0131"	"B415"	3790	20400	130	392	414	133	76	77	16	100	100	0	381	396	91	94	95	13	100	100	0	1.101	1.119	1.063	1.085	1.382	1.150	0.890	120	502	603	640	0.139	316	287	338	302	0
1	13	3	"PFB0133"	"B418"	3980	20400	130	126	124	26	74	76	23	82	56	0	154	154	27	92	93	13	98	93	0	0.839	0.806	0.815	0.765	1.910	0.997	0.320	120	520	114	112	-0.254	52	62	50	62	0
1	14	3	"PFB0135"	"B424"	4180	20400	130	1098	1145	337	72	75	26	100	100	0	737	767	220	91	95	41	100	100	0	1.588	1.587	1.599	1.597	1.267	1.575	0.904	120	525	1672	1749	0.667	1026	646	1073	676	0
1	15	3	"PFB0137"	"B427"	4360	20400	120	101	105	22	73	76	21	63	26	0	125	129	20	92	99	51	24	0	0	0.848	0.865	0.908	0.781	2.767	0.348	0.379	120	465	61	69	-0.237	28	33	32	37	0
1	16	3	"PFB0139"	"B431"	4550	20400	130	2335	2375	555	75	76	14	100	100	0	2234	2286	549	94	95	13	100	100	0	1.056	1.049	1.039	1.059	1.290	1.016	0.901	120	524	4400	4492	0.079	2260	2140	2300	2192	0
1	17	3	"PFB0155"	"B464"	4740	20400	130	106	107	18	75	76	13	85	62	0	142	142	20	95	96	13	96	86	0	0.660	0.681	0.675	0.636	2.317	0.665	0.318	120	525	78	79	-0.600	31	47	32	47	0
1	18	3	"PFB0158"	"B467"	4930	20410	130	521	521	159	76	76	13	100	100	0	483	506	109	95	103	96	100	100	0	1.147	1.083	1.088	1.029	1.459	1.018	0.684	120	514	833	856	0.198	445	388	445	411	0
1	19	3	"PFB0160"	"B47"	5130	20390	150	83	84	17	76	77	14	32	10	0	97	99	16	96	103	98	0	0	0	7.000	2.667	1.000	0.985	3.732	0.008	0.003	156	500	8	11	2.807	7	1	8	3	-50
1	20	3	"PFB0163"	"B476"	5310	20430	150	80	83	16	74	75	13	29	12	0	119	121	22	92	95	21	57	24	0	0.222	0.310	0.403	0.378	2.925	0.251	0.048	156	516	33	38	-2.170	6	27	9	29	-50
1	21	3	"PFB0166"	"B484"	5500	20400	120	1001	1004	255	68	69	13	100	100	0	531	540	133	87	88	14	100	100	0	2.101	2.066	2.056	2.083	1.313	2.108	0.880	120	470	1377	1389	1.071	933	444	936	453	0
1	22	3	"PFB0168"	"B489"	5690	20410	120	142	145	36	69	70	15	94	89	0	541	546	113	86	88	14	100	100	0	0.160	0.165	0.164	0.150	1.650	0.172	0.752	120	556	528	536	-2.640	73	455	76	460	0
1	1	4	"PFB0186"	"B513"	1690	20600	110	362	354	117	67	68	13	98	96	0	743	707	221	82	83	13	100	100	0	0.446	0.459	0.474	0.433	1.616	0.459	0.881	80	504	956	912	-1.164	295	661	287	625	0
1	2	4	"PFB0188"	"B516"	1880	20600	100	94	95	18	71	72	15	63	35	0	150	147	28	87	89	17	95	76	0	0.365	0.400	0.444	0.377	2.370	0.385	0.338	80	440	86	84	-1.454	23	63	24	60	0
1	3	4	"PFB0191"	"B521"	2090	20600	120	921	889	288	75	77	14	99	99	0	2251	2285	562	94	97	16	100	100	0	0.392	0.372	0.393	0.340	1.699	0.371	0.898	120	514	3003	3005	-1.350	846	2157	814	2191	0
1	4	4	"PFB0193"	"B527"	2270	20600	120	294	283	66	75	77	14	99	96	0	352	343	86	94	96	13	100	99	0	0.849	0.835	0.876	0.831	1.601	0.812	0.785	120	495	477	457	-0.236	219	258	208	249	0
1	5	4	"PFB0195"	"B530"	2470	20600	130	201	197	42	74	76	13	100	95	0	179	182	29	92	93	13	100	99	0	1.460	1.367	1.420	1.321	1.685	1.459	0.692	120	506	214	213	0.546	127	87	123	90	0
1	6	4	"PFB0198"	"B536"	2650	20600	120	177	174	38	75	76	13	96	95	0	841	824	192	93	94	13	100	100	0	0.136	0.135	0.138	0.133	1.496	0.129	0.780	120	452	850	830	-2.874	102	748	99	731	0
1	7	4	"PFD0038"	"D12635_8"	2850	20580	150	80	83	15	75	76	14	26	12	0	103	104	15	95	95	13	36	14	0	0.625	0.889	0.905	0.863	3.453	1.170	0.029	156	568	13	17	-0.678	5	8	8	9	-50
1	8	4	"PFD0046"	"D13568_2"	3040	20600	120	394	392	79	71	72	15	100	100	0	839	829	138	92	93	15	100	100	0	0.432	0.436	0.428	0.427	1.315	0.430	0.906	120	484	1070	1058	-1.210	323	747	321	737	0
1	9	4	"PFD0050"	"D14936_1"	3220	20590	110	122	123	19	72	74	20	96	63	0	153	152	21	90	91	16	100	87	0	0.794	0.823	0.773	0.810	1.666	0.929	0.424	80	438	113	113	-0.333	50	63	51	62	0
1	10	4	"PFD0055"	"D15909_10"	3420	20600	120	993	941	245	72	74	13	100	100	0	2157	2132	367	94	95	15	100	100	0	0.446	0.426	0.433	0.405	1.449	0.430	0.918	120	498	2984	2907	-1.163	921	2063	869	2038	0
1	11	4	"PFD0058"	"D15909_5"	3610	20590	130	572	571	152	73	75	13	100	100	0	489	483	123	95	95	13	100	99	0	1.266	1.284	1.258	1.306	1.406	1.248	0.889	120	590	893	886	0.341	499	394	498	388	0
1	12	4	"PFD0060"	"D16430_1"	3840	20590	150	73	76	14	73	74	13	19	7	0	99	100	17	93	94	13	31	16	0	0.000	0.429	0.830	0.809	2.999	0.388	0.011	156	593	6	10	Error	0	6	3	7	-50
1	13	4	"PFD0079"	"D16785_4"	3990	20600	120	1359	1290	359	70	71	13	100	100	0	3696	3650	703	91	92	14	100	100	0	0.358	0.343	0.354	0.324	1.483	0.343	0.901	120	434	4894	4779	-1.484	1289	3605	1220	3559	0
1	14	4	"PFD0082"	"D16785_6"	4190	20590	130	176	173	38	68	70	19	98	95	0	229	233	46	87	93	45	97	92	0	0.761	0.719	0.692	0.708	1.573	0.719	0.778	120	533	250	251	-0.395	108	142	105	146	0
1	15	4	"PFD0085"	"D16785_9"	4370	20590	120	711	712	152	70	73	21	100	100	0	664	657	148	90	96	51	100	99	0	1.117	1.132	1.144	1.147	1.336	1.111	0.864	120	468	1215	1209	0.159	641	574	642	567	0
1	16	4	"PFD0087"	"D17715_10"	4560	20590	130	515	526	138	72	74	14	100	100	0	331	325	70	93	93	13	100	99	0	1.861	1.957	1.964	1.987	1.392	1.969	0.850	120	543	681	686	0.896	443	238	454	232	0
1	17	4	"PFD0092"	"D17715_109"	4750	20590	120	270	278	61	75	76	14	100	100	0	547	539	139	94	94	14	100	100	0	0.430	0.456	0.447	0.462	1.364	0.423	0.851	120	497	648	648	-1.216	195	453	203	445	0
1	18	4	"PFD0094"	"D17715_110"	4940	20590	120	1765	1735	362	76	77	14	100	100	0	917	930	213	94	95	14	100	100	0	2.052	1.984	1.955	2.028	1.354	2.012	0.888	120	431	2512	2495	1.037	1689	823	1659	836	0
1	19	4	"PFD0112"	"D17715_16"	5130	20580	150	88	91	17	77	77	14	42	14	0	112	111	17	96	97	14	51	16	0	0.688	0.933	0.833	0.923	3.123	0.987	0.042	156	490	27	29	-0.541	11	16	14	15	-50
1	20	4	"PFD0115"	"D17715_20"	5320	20590	130	112	119	39	75	76	13	87	69	0	253	258	57	92	95	21	99	98	0	0.230	0.265	0.235	0.229	1.942	0.268	0.416	120	469	198	210	-2.121	37	161	44	166	0
1	21	4	"PFD0118"	"D17715_25"	5520	20590	130	93	95	18	73	74	14	63	33	0	139	138	25	90	92	19	89	60	0	0.408	0.458	0.476	0.422	2.359	0.341	0.185	120	524	69	70	-1.293	20	49	22	48	0
1	22	4	"PFD0121"	"D17715_28"	5700	20590	130	372	359	97	73	75	14	100	100	0	431	445	110	91	91	13	100	100	0	0.879	0.808	0.813	0.790	1.380	0.818	0.858	120	615	639	640	-0.185	299	340	286	354	0
1	1	5	"PFD0124"	"D17715_32"	1710	20780	120	377	389	108	71	72	13	100	100	0	391	396	114	87	88	14	99	98	0	1.007	1.029	0.994	1.076	1.616	1.018	0.877	120	573	610	627	0.009	306	304	318	309	0
1	2	5	"PFD0126"	"D17715_37"	1900	20780	120	554	551	157	71	72	13	99	99	0	530	513	146	91	92	14	100	99	0	1.100	1.137	1.130	1.155	1.506	1.129	0.900	120	493	922	902	0.138	483	439	480	422	0
1	3	5	"PFD0143"	"D17715_67"	2090	20780	120	103	104	20	72	74	13	82	56	0	419	416	96	94	95	13	100	100	0	0.095	0.099	0.099	0.091	1.912	0.090	0.421	120	481	356	354	-3.390	31	325	32	322	0
1	4	5	"PFD0145"	"D17715_7"	2280	20790	120	110	110	24	74	76	14	80	62	0	142	139	25	96	96	13	88	70	0	0.783	0.837	0.879	0.894	2.373	0.827	0.368	120	466	82	79	-0.354	36	46	36	43	0
1	5	5	"PFD0147"	"D17715_76"	2480	20780	150	82	83	16	77	79	14	30	8	0	117	117	19	95	96	13	64	41	0	0.227	0.273	0.700	0.743	3.430	0.403	0.038	156	542	27	28	-2.138	5	22	6	22	-50
1	6	5	"PFD0149"	"D17715_8"	2660	20780	120	194	194	36	76	78	14	100	100	0	298	299	53	96	96	13	100	100	0	0.584	0.581	0.571	0.572	1.421	0.558	0.813	120	462	320	321	-0.776	118	202	118	203	0
1	7	5	"PFD0151"	"D17715_81"	2860	20780	120	136	139	29	72	76	56	59	5	0	480	484	130	92	94	43	100	97	0	0.165	0.171	0.179	0.165	1.558	0.157	0.628	120	517	452	459	-2.600	64	388	67	392	0
1	8	5	"PFD0153"	"D17715_89"	3040	20770	110	1561	1545	432	75	83	60	100	100	0	1265	1304	378	83	89	47	100	100	0	1.257	1.204	1.199	1.208	1.247	1.132	0.851	80	479	2668	2691	0.330	1486	1182	1470	1221	0
1	9	5	"PFE0210"	"E18550_2"	3240	20760	110	535	542	109	82	88	27	100	100	0	811	813	183	83	86	20	100	100	0	0.622	0.630	0.605	0.635	1.338	0.575	0.863	80	479	1181	1190	-0.684	453	728	460	730	0
1	10	5	"PFE0213"	"E18651_3"	3420	20770	120	129	127	28	76	80	19	87	68	0	170	175	41	88	90	19	91	90	0	0.646	0.586	0.637	0.595	2.060	0.530	0.495	120	511	135	138	-0.630	53	82	51	87	0
1	11	5	"PFE0218"	"E18737_1"	3620	20780	120	398	390	146	72	74	13	99	97	0	1273	1299	423	94	94	12	100	100	0	0.277	0.264	0.280	0.241	1.584	0.265	0.878	120	490	1505	1523	-1.855	326	1179	318	1205	0
1	12	5	"PFE0223"	"E1884_3"	3810	20780	130	3304	3395	1235	73	74	13	100	100	0	3984	4051	1110	93	94	13	100	100	0	0.830	0.839	0.844	0.793	1.429	0.887	0.905	120	477	7122	7280	-0.268	3231	3891	3322	3958	0
1	13	5	"PFE0226"	"E18877_2"	4000	20780	120	122	122	25	70	71	14	92	80	0	295	293	73	91	91	14	100	100	0	0.255	0.257	0.244	0.229	1.904	0.236	0.634	120	435	256	254	-1.972	52	204	52	202	0
1	14	5	"PFE0228"	"E18957_1"	4180	20780	120	117	115	24	65	66	13	91	85	0	506	487	112	84	85	13	100	100	0	0.123	0.124	0.119	0.118	1.646	0.132	0.745	120	468	474	453	-3.021	52	422	50	403	0
1	15	5	"PFE0249"	"E19870_1"	4370	20770	120	128	129	22	69	70	13	98	91	0	134	135	22	88	89	14	95	82	0	1.283	1.277	1.364	1.346	2.089	1.274	0.508	120	481	105	107	0.359	59	46	60	47	0
1	16	5	"PFE0251"	"E20152_1"	4560	20780	120	100	101	20	74	74	13	72	49	0	128	131	19	92	93	14	94	63	0	0.722	0.692	0.692	0.637	2.502	0.702	0.220	120	484	62	66	-0.469	26	36	27	39	0
1	17	5	"PFE0257"	"E20313_1"	4750	20780	120	129	127	27	77	78	14	90	78	0	229	235	52	93	94	15	100	100	0	0.382	0.352	0.363	0.320	1.807	0.358	0.636	120	520	188	192	-1.387	52	136	50	142	0
1	18	5	"PFE0260"	"E20360_12"	4950	20770	150	80	81	15	78	78	14	23	7	0	103	105	16	95	96	15	36	10	0	0.250	0.300	0.793	0.789	3.842	0.288	0.007	156	537	10	13	-2.000	2	8	3	10	-50
1	19	5	"PFE0265"	"E20424_1"	5130	20780	120	409	398	118	77	77	13	100	100	0	1356	1412	475	95	96	13	100	100	0	0.263	0.244	0.247	0.239	1.481	0.230	0.863	120	407	1593	1638	-1.925	332	1261	321	1317	0
1	20	5	"PFE0267"	"E20514_1"	5320	20780	120	555	562	137	75	75	12	100	100	0	1492	1525	355	94	95	13	100	100	0	0.343	0.340	0.337	0.338	1.303	0.328	0.900	120	452	1878	1918	-1.542	480	1398	487	1431	0
1	21	5	"PFE0293"	"E22156_1"	5500	20780	120	841	833	218	75	76	14	100	100	0	1600	1617	403	94	95	13	100	100	0	0.509	0.498	0.492	0.493	1.280	0.484	0.908	120	475	2272	2281	-0.975	766	1506	758	1523	0
1	22	5	"PFE0299"	"E22468_1"	5700	20780	130	472	469	137	81	82	16	100	99	0	566	564	119	99	101	17	100	100	0	0.837	0.834	0.844	0.793	1.424	0.869	0.894	120	640	858	853	-0.256	391	467	388	465	0
1	1	6	"PFE0302"	"E22504_2"	1740	20970	150	79	80	14	73	73	13	30	8	0	108	108	19	91	92	13	54	31	0	0.353	0.412	0.616	0.608	3.478	0.378	0.055	156	673	23	24	-1.503	6	17	7	17	-50
1	2	6	"PFE0309"	"E2283_4"	1890	20970	120	120	121	21	71	72	12	97	87	0	211	210	48	93	92	13	98	95	0	0.415	0.427	0.415	0.446	2.067	0.380	0.645	120	414	167	167	-1.268	49	118	50	117	0
1	3	6	"PFE0314"	"E22930_2"	2090	20970	120	117	120	24	74	75	13	91	76	0	329	353	97	96	95	13	100	100	0	0.185	0.179	0.178	0.166	1.814	0.157	0.508	120	511	276	303	-2.438	43	233	46	257	0
1	4	6	"PFE0318"	"E23098_1"	2280	20960	130	827	823	209	78	78	14	100	100	0	565	543	143	98	98	14	100	100	0	1.604	1.674	1.614	1.754	1.493	1.641	0.894	120	512	1216	1190	0.682	749	467	745	445	0
1	5	6	"PFE0353"	"E24637_1"	2470	20970	130	1131	1098	296	80	81	15	100	100	0	1979	1960	459	98	99	14	100	100	0	0.559	0.547	0.541	0.533	1.371	0.541	0.905	120	498	2932	2880	-0.840	1051	1881	1018	1862	0
1	6	6	"PFE0361"	"E248_3"	2660	20970	130	2900	2697	635	81	82	16	100	100	0	1767	1735	335	99	100	15	100	100	0	1.690	1.599	1.619	1.575	1.239	1.638	0.919	120	499	4487	4252	0.757	2819	1668	2616	1636	0
1	7	6	"PFE0363"	"E24971_1"	2840	20970	120	326	334	87	74	75	14	100	99	0	281	283	66	92	93	16	99	98	0	1.333	1.361	1.399	1.361	1.620	1.388	0.816	120	500	441	451	0.415	252	189	260	191	0
1	8	6	"PFE0367"	"E25193_1"	3040	20980	100	93	96	18	81	87	23	31	7	0	150	152	35	81	84	18	96	81	0	0.174	0.211	0.292	0.240	2.818	0.195	0.090	80	416	81	86	-2.524	12	69	15	71	0
1	9	6	"PFE0373"	"E25749_1"	3230	20960	130	146	143	41	101	103	21	65	52	0	592	596	228	81	82	14	100	100	0	0.088	0.082	0.087	0.084	1.844	0.064	0.276	120	618	556	557	-3.505	45	511	42	515	0
1	10	6	"PFE0375"	"E25972_1"	3430	20960	110	232	250	142	80	83	21	100	98	0	1785	1856	561	85	93	31	100	100	0	0.089	0.096	0.086	0.088	1.713	0.091	0.562	80	471	1852	1941	-3.483	152	1700	170	1771	0
1	11	6	"PFF0292"	"F18577_5"	3610	20960	120	170	169	31	72	74	15	100	99	0	293	286	50	98	102	24	99	99	0	0.503	0.516	0.515	0.511	1.432	0.491	0.777	120	472	293	285	-0.993	98	195	97	188	0
1	12	6	"PFF0300"	"F18770_1"	3800	20960	150	76	78	13	74	75	13	20	5	0	100	102	16	97	99	16	21	5	0	0.667	0.800	1.077	1.107	2.985	0.723	0.015	156	558	5	9	-0.585	2	3	4	5	-50
1	13	6	"PFF0307"	"F19110_2"	3990	20960	120	363	356	69	73	74	14	100	100	0	413	407	82	94	95	15	100	100	0	0.909	0.904	0.920	0.918	1.339	0.886	0.880	120	463	609	596	-0.138	290	319	283	313	0
1	14	6	"PFF0309"	"F19190_1"	4180	20960	120	281	281	55	72	73	14	100	100	0	457	442	82	91	92	15	100	100	0	0.571	0.595	0.576	0.591	1.340	0.579	0.882	120	481	575	560	-0.808	209	366	209	351	0
1	15	6	"PFF0313"	"F19243_2"	4370	20960	120	1006	1028	220	74	74	14	100	100	0	1175	1151	287	93	95	17	100	100	0	0.861	0.902	0.892	0.931	1.409	0.875	0.902	120	500	2014	2012	-0.215	932	1082	954	1058	0
1	16	6	"PFF0316"	"F19409_1"	4560	20960	120	108	111	23	76	77	15	80	55	0	295	300	54	95	97	16	100	99	0	0.160	0.171	0.164	0.152	2.212	0.154	0.403	120	530	232	240	-2.644	32	200	35	205	0
1	17	6	"PFF0345"	"F20077_1"	4770	20970	100	95	97	19	76	78	14	63	31	0	117	119	23	97	98	14	57	37	0	0.950	0.955	0.800	0.829	2.984	0.765	0.151	80	413	39	43	-0.074	19	20	21	22	0
1	18	6	"PFF0351"	"F20166_1"	4950	20960	120	140	139	28	77	78	14	95	86	0	163	165	34	97	98	14	95	90	0	0.955	0.912	0.891	0.917	1.797	0.883	0.566	120	468	129	130	-0.067	63	66	62	68	0
1	19	6	"PFF0355"	"F20234_1"	5140	20950	150	89	92	18	77	84	79	0	0	0	109	109	18	96	100	25	21	4	0	0.923	1.154	1.016	1.134	3.408	0.659	0.025	156	535	25	28	-0.115	12	13	15	13	-50
1	20	6	"PFF0357"	"F20284_1"	5330	20960	130	164	167	35	76	80	63	79	11	0	294	298	68	95	97	16	100	100	0	0.442	0.448	0.454	0.445	1.489	0.433	0.760	120	476	287	294	-1.177	88	199	91	203	0
1	21	6	"PFF0360"	"F20385_1"	5510	20960	130	528	522	113	77	80	17	100	100	0	553	534	136	98	100	16	100	99	0	0.991	1.021	0.980	1.071	1.447	0.987	0.896	120	533	906	881	-0.013	451	455	445	436	0
1	22	6	"PFF0362"	"F20385_3"	5700	20960	120	560	548	120	83	84	16	100	100	0	604	595	106	104	106	17	100	100	0	0.954	0.947	0.971	0.930	1.300	0.958	0.890	120	554	977	956	-0.068	477	500	465	491	0
1	1	7	"PFF0380"	"F20989_1"	1720	21150	130	816	815	208	73	74	13	100	100	0	847	787	249	92	92	12	100	100	0	0.984	1.068	1.063	1.146	1.508	1.030	0.907	120	594	1498	1437	-0.023	743	755	742	695	0
1	2	7	"PFF0388"	"F21429_3"	1910	21150	130	1554	1533	416	73	74	12	100	100	0	3076	2989	839	93	93	13	100	100	0	0.496	0.504	0.507	0.513	1.330	0.490	0.924	120	456	4464	4356	-1.010	1481	2983	1460	2896	0
1	3	7	"PFF0396"	"F21560_1"	2090	21160	120	1146	1080	348	75	76	13	100	100	0	1452	1438	336	95	97	14	100	100	0	0.789	0.748	0.777	0.677	1.686	0.770	0.903	120	454	2428	2348	-0.341	1071	1357	1005	1343	0
1	4	7	"PFF0401"	"F21821_1"	2290	21150	130	683	667	162	78	80	14	100	100	0	680	659	150	98	100	15	100	100	0	1.040	1.050	1.026	1.059	1.319	1.054	0.913	120	570	1187	1150	0.056	605	582	589	561	0
1	5	7	"PFF0404"	"F21902_1"	2470	21150	130	2239	2152	538	82	84	15	100	100	0	2303	2212	638	103	104	15	100	100	0	0.980	0.982	0.978	1.020	1.387	0.955	0.927	120	530	4357	4179	-0.028	2157	2200	2070	2109	0
1	6	7	"PFF0407"	"F21981_2"	2660	21150	120	6703	6619	1562	83	85	16	100	100	0	7640	7198	2311	105	107	17	100	100	0	0.879	0.921	0.910	1.000	1.601	0.882	0.917	120	481	14155	13629	-0.187	6620	7535	6536	7093	0
1	7	7	"PFF0440"	"F22946_1"	2850	21150	120	280	277	50	77	78	14	100	100	0	226	224	44	99	101	17	99	97	0	1.598	1.600	1.644	1.665	1.480	1.589	0.804	120	482	330	325	0.677	203	127	200	125	0
1	8	7	"PFF0446"	"F23145_4"	3050	21150	150	84	85	16	78	81	18	22	3	0	117	119	42	90	92	17	57	40	0	0.222	0.241	0.418	0.479	2.989	0.152	0.053	156	576	33	36	-2.170	6	27	7	29	-50
1	9	7	"PFF0452"	"F23274_1"	3240	21150	150	91	90	17	84	86	20	17	3	0	104	106	22	85	88	17	50	26	0	0.368	0.286	0.500	0.575	4.232	0.759	0.044	156	576	26	27	-1.441	7	19	6	21	-50
1	10	7	"PFF0458"	"F23526_2"	3430	21160	120	1040	973	293	78	79	16	100	99	0	1237	1193	287	96	100	30	100	100	0	0.843	0.816	0.838	0.763	1.697	0.830	0.907	120	497	2103	1992	-0.246	962	1141	895	1097	0
1	11	7	"PFF0461"	"F23551_1"	3620	21150	130	785	767	187	77	78	15	100	100	0	561	550	126	104	107	19	100	100	0	1.549	1.547	1.574	1.566	1.316	1.573	0.894	120	541	1165	1136	0.632	708	457	690	446	0
1	12	7	"PFF0463"	"F23564_1"	3810	21160	120	1267	1138	367	75	76	14	100	99	0	1876	1744	435	102	103	17	100	100	0	0.672	0.647	0.661	0.594	1.577	0.660	0.917	120	480	2966	2705	-0.574	1192	1774	1063	1642	0
1	13	7	"PFF1088"	"F45524_1"	3990	21150	130	747	744	183	74	75	13	100	100	0	570	552	153	98	99	15	99	99	0	1.426	1.476	1.472	1.559	1.527	1.449	0.894	120	526	1145	1124	0.512	673	472	670	454	0
1	14	7	"PFF1100"	"F45683_2"	4180	21150	130	1309	1302	308	74	75	13	100	100	0	1121	1103	291	96	96	14	100	100	0	1.205	1.219	1.225	1.244	1.287	1.192	0.915	120	562	2260	2235	0.269	1235	1025	1228	1007	0
1	15	7	"PFF1105"	"F45820_1"	4380	21150	130	96	98	19	77	78	15	60	25	0	145	148	30	97	99	16	89	75	0	0.396	0.412	0.401	0.421	2.211	0.425	0.273	120	562	67	72	-1.337	19	48	21	51	0
1	16	7	"PFF1110"	"F46067_3"	4570	21150	130	991	955	265	78	79	15	100	99	0	806	795	162	97	100	15	100	100	0	1.288	1.256	1.301	1.184	1.532	1.322	0.913	120	549	1622	1575	0.365	913	709	877	698	0
1	17	7	"PFF1112"	"F46181_1"	4760	21150	120	575	563	140	75	76	13	100	100	0	485	479	110	96	98	14	100	100	0	1.285	1.274	1.263	1.280	1.431	1.289	0.881	120	507	889	871	0.362	500	389	488	383	0
1	18	7	"PFF1114"	"F46183_2"	4950	21150	120	104	106	21	75	76	13	77	56	0	197	197	39	97	99	14	99	97	0	0.290	0.310	0.305	0.256	2.605	0.285	0.398	120	500	129	131	-1.786	29	100	31	100	0
1	19	7	"PFF1142"	"F4688_1"	5140	21150	120	919	897	236	77	84	82	100	100	0	1319	1258	342	97	100	25	100	100	0	0.689	0.706	0.707	0.713	1.359	0.691	0.872	120	498	2064	1981	-0.537	842	1222	820	1161	0
1	20	7	"PFF1151"	"F47145_2"	5330	21150	120	760	772	196	78	86	83	100	99	0	518	510	114	98	102	28	100	99	0	1.624	1.684	1.669	1.689	1.361	1.791	0.850	120	478	1102	1106	0.699	682	420	694	412	0
1	21	7	"PFF1154"	"F47255_1"	5490	21150	110	126	126	26	79	82	19	86	61	0	129	130	24	101	104	19	63	28	0	1.679	1.621	1.516	1.475	2.244	1.255	0.346	80	440	75	76	0.747	47	28	47	29	0
1	22	7	"PFF1156"	"F47255_3"	5710	21150	130	96	99	21	81	83	18	44	16	0	129	135	30	105	108	19	59	32	0	0.625	0.600	0.625	0.694	2.604	0.487	0.125	120	683	39	48	-0.678	15	24	18	30	0
1	1	8	"PFF1158"	"F47327_1"	1710	21340	120	289	279	60	72	73	13	100	100	0	656	639	130	92	93	13	100	100	0	0.385	0.378	0.378	0.374	1.379	0.366	0.844	120	593	781	754	-1.378	217	564	207	547	0
1	2	8	"PFF1160"	"F47350_1"	1910	21340	150	79	80	15	73	74	13	27	7	0	108	108	16	93	94	13	50	23	0	0.400	0.467	0.680	0.781	3.693	0.693	0.028	156	544	21	22	-1.322	6	15	7	15	-50
1	3	8	"PFF1184"	"F48253_6"	2090	21340	150	80	81	15	74	76	13	32	10	0	119	116	19	95	97	14	64	34	0	0.250	0.333	0.537	0.446	3.013	0.255	0.015	156	577	30	28	-2.000	6	24	7	21	-50
1	4	8	"PFF1186"	"F48363_2"	2270	21330	90	88	89	17	78	80	14	36	11	0	129	133	22	100	102	18	75	36	0	0.345	0.333	0.420	0.456	2.378	0.347	0.125	52	357	39	44	-1.536	10	29	11	33	0
1	5	8	"PFF1188"	"F48395_1"	2480	21350	130	571	550	151	82	84	16	100	100	0	1748	1701	358	103	105	17	100	100	0	0.297	0.293	0.301	0.277	1.400	0.298	0.920	120	609	2134	2066	-1.750	489	1645	468	1598	0
1	6	8	"PFF1190"	"F48424_2"	2670	21340	130	779	774	215	80	81	15	100	100	0	796	766	196	102	105	17	100	100	0	1.007	1.045	1.050	1.047	1.378	1.043	0.892	120	538	1393	1358	0.010	699	694	694	664	0
1	7	8	"PFF1193"	"F48446_1"	2860	21340	120	262	272	73	77	78	14	100	100	0	493	502	110	99	101	15	100	100	0	0.470	0.484	0.452	0.469	1.457	0.478	0.800	120	484	579	598	-1.091	185	394	195	403	0
1	8	8	"PFF1195"	"F48446_5"	3050	21340	120	398	391	88	78	78	14	100	100	0	380	370	85	98	99	16	100	99	0	1.135	1.151	1.152	1.186	1.424	1.143	0.894	120	482	602	585	0.182	320	282	313	272	0
1	9	8	"PFF1220"	"F49665_1"	3240	21340	120	149	146	28	78	79	16	95	89	0	588	584	123	96	98	15	100	100	0	0.144	0.139	0.138	0.131	1.652	0.131	0.682	120	482	563	556	-2.793	71	492	68	488	0
1	10	8	"PFF1222"	"F49677_3"	3430	21340	120	7314	7260	1911	79	81	16	100	100	0	3005	2990	797	99	100	14	100	100	0	2.490	2.484	2.512	2.517	1.319	2.527	0.937	120	468	10141	10072	1.316	7235	2906	7181	2891	0
1	11	8	"PFF1225"	"F49959_1"	3610	21340	130	138	139	27	79	80	15	93	90	0	398	392	88	99	101	15	100	100	0	0.197	0.205	0.206	0.189	1.784	0.191	0.680	120	538	358	353	-2.341	59	299	60	293	0
1	12	8	"PFF1234"	"F50107_1"	3820	21360	150	85	85	13	77	78	14	30	7	0	116	115	20	99	100	15	53	23	0	0.471	0.500	0.600	0.597	2.855	0.359	0.033	156	576	25	24	-1.087	8	17	8	16	-50
1	13	8	"PFF1237"	"F50551_1"	4000	21340	120	274	276	67	76	77	15	100	99	0	324	326	71	100	100	15	100	100	0	0.884	0.885	0.855	0.876	1.512	0.880	0.811	120	466	422	426	-0.178	198	224	200	226	0
1	14	8	"PFF1239"	"F50598_1"	4190	21340	120	329	339	98	74	75	13	100	100	0	462	458	127	98	99	15	100	100	0	0.701	0.736	0.696	0.735	1.430	0.701	0.848	120	500	619	625	-0.513	255	364	265	360	0
1	15	8	"PFF1927"	"F960_2"	4380	21340	120	525	509	139	77	79	14	100	100	0	1014	1029	237	98	99	15	100	100	0	0.489	0.464	0.466	0.447	1.412	0.459	0.892	120	484	1364	1363	-1.032	448	916	432	931	0
1	16	8	"PFF1931"	"F960_7"	4570	21340	120	505	490	99	79	80	14	100	100	0	360	365	68	98	101	14	100	100	0	1.626	1.539	1.572	1.544	1.373	1.581	0.894	120	500	688	678	0.701	426	262	411	267	0
1	17	8	"PFF1933"	"F9676_1"	4760	21340	120	319	307	76	76	77	14	100	100	0	641	632	137	97	99	14	100	100	0	0.447	0.432	0.439	0.417	1.429	0.420	0.856	120	498	787	766	-1.163	243	544	231	535	0
1	18	8	"PFI0003"	"I10209_1"	4960	21340	130	1417	1300	395	76	77	14	100	100	0	1280	1209	328	99	99	15	100	100	0	1.135	1.103	1.112	1.074	1.473	1.135	0.879	120	556	2522	2334	0.183	1341	1181	1224	1110	0
1	19	8	"PFI0005"	"I1033_3"	5140	21340	120	813	779	229	78	79	14	100	100	0	3288	3355	962	101	102	16	100	100	0	0.231	0.215	0.213	0.210	1.407	0.204	0.887	120	480	3922	3955	-2.116	735	3187	701	3254	0
1	20	8	"PFI0009"	"I10565_1"	5330	21340	120	135	134	32	79	81	14	92	75	0	369	371	73	102	104	18	100	100	0	0.210	0.204	0.200	0.190	1.762	0.198	0.621	120	482	323	324	-2.253	56	267	55	269	0
1	21	8	"PFI0038"	"I1136_2"	5520	21330	130	169	167	36	79	81	16	95	92	0	194	196	40	104	106	18	96	94	0	1.000	0.957	0.954	0.955	1.651	0.909	0.659	120	541	180	180	0.000	90	90	88	92	0
1	22	8	"PFI0041"	"I11448_2"	5700	21330	130	3210	3164	961	78	80	16	100	100	0	11597	11734	2967	108	112	21	100	100	0	0.273	0.265	0.270	0.258	1.343	0.259	0.916	120	608	14621	14712	-1.875	3132	11489	3086	11626	0
1	1	9	"PFI0043"	"I11495_1"	1720	21540	130	1095	1087	416	73	73	13	99	99	0	2944	3130	918	93	95	14	100	100	0	0.358	0.334	0.344	0.295	1.744	0.341	0.904	120	674	3873	4051	-1.480	1022	2851	1014	3037	0
1	2	9	"PFI0045"	"I11523_4"	1910	21530	120	962	981	235	72	73	13	100	100	0	1075	1048	247	92	94	13	100	100	0	0.905	0.951	0.948	0.966	1.340	0.945	0.929	120	462	1873	1865	-0.143	890	983	909	956	0
1	3	9	"PFI0048"	"I1175_1"	2090	21540	120	155	154	33	74	75	12	97	91	0	310	309	68	94	95	13	99	98	0	0.375	0.372	0.371	0.361	1.734	0.358	0.736	120	473	297	295	-1.415	81	216	80	215	0
1	4	9	"PFI0053"	"I11857_2"	2290	21530	120	397	389	90	78	80	16	100	100	0	315	313	59	97	99	16	100	99	0	1.463	1.440	1.454	1.438	1.356	1.472	0.885	120	562	537	527	0.549	319	218	311	216	0
1	5	9	"PFI0079"	"I12708_1"	2480	21530	120	117	121	31	80	82	16	82	56	0	396	404	82	100	102	16	100	100	0	0.125	0.135	0.136	0.127	1.933	0.127	0.442	120	533	333	345	-3.000	37	296	41	304	0
1	6	9	"PFI0085"	"I12812_3"	2670	21530	120	253	252	53	78	79	14	100	100	0	524	520	109	98	99	14	100	100	0	0.411	0.412	0.411	0.408	1.370	0.406	0.880	120	484	601	596	-1.283	175	426	174	422	0
1	7	9	"PFI0087"	"I12861_2"	2850	21520	130	17210	16380	5214	78	79	14	100	100	0	18782	16980	6286	99	100	14	100	100	0	0.917	0.966	0.961	1.084	1.762	0.929	0.919	120	556	35815	33183	-0.125	17132	18683	16302	16881	0
1	8	9	"PFI0089"	"I12932_1"	3060	21530	120	208	207	44	78	80	14	99	99	0	415	411	79	99	101	14	100	100	0	0.411	0.413	0.420	0.397	1.482	0.405	0.804	120	513	446	441	-1.281	130	316	129	312	0
1	9	9	"PFI0099"	"I13128_2"	3250	21530	130	4212	4040	1172	81	83	16	100	100	0	5607	5472	1301	101	102	15	100	100	0	0.750	0.737	0.744	0.718	1.329	0.743	0.911	120	526	9637	9330	-0.415	4131	5506	3959	5371	0
1	10	9	"PFI0102"	"I13218_1"	3430	21530	120	265	259	64	80	82	16	99	99	0	288	287	61	101	103	15	100	99	0	0.989	0.962	0.955	0.935	1.708	0.982	0.809	120	466	372	365	-0.016	185	187	179	186	0
1	11	9	"PFI0124"	"I13978_1"	3620	21530	130	267	257	61	76	77	14	100	98	0	324	319	64	97	98	14	100	99	0	0.841	0.815	0.836	0.792	1.544	0.813	0.841	120	545	418	403	-0.249	191	227	181	222	0
1	12	9	"PFI0126"	"I14041_1"	3820	21530	120	123	125	26	76	77	15	90	80	0	319	319	60	96	98	14	100	100	0	0.211	0.220	0.220	0.205	1.706	0.213	0.575	120	444	270	272	-2.246	47	223	49	223	0
1	13	9	"PFI0128"	"I14195_1"	4000	21530	130	5327	5052	1582	79	81	15	100	100	0	3591	3542	1021	100	100	15	100	100	0	1.503	1.445	1.464	1.428	1.436	1.465	0.907	120	502	8739	8415	0.588	5248	3491	4973	3442	0
1	14	9	"PFI0131"	"I1431_1"	4200	21530	130	213	209	54	76	79	19	97	93	0	260	253	52	100	100	15	100	98	0	0.856	0.869	0.884	0.809	1.911	0.921	0.681	120	543	297	286	-0.224	137	160	133	153	0
1	15	9	"PFI0137"	"I14413_3"	4380	21520	130	1803	1795	462	77	79	19	100	100	0	1982	1930	562	100	102	15	100	100	0	0.917	0.939	0.951	0.970	1.442	0.903	0.896	120	545	3608	3548	-0.125	1726	1882	1718	1830	0
1	16	9	"PFI0141"	"I14670_1"	4580	21530	120	131	127	27	79	80	15	90	74	0	474	466	108	100	102	15	100	100	0	0.139	0.131	0.138	0.130	1.646	0.129	0.615	120	499	426	414	-2.846	52	374	48	366	0
1	17	9	"PFJ0122"	"J167_5"	4760	21520	120	94	97	19	77	78	14	57	29	0	133	134	25	98	99	14	78	59	0	0.486	0.556	0.538	0.568	2.896	0.516	0.146	120	517	52	56	-1.042	17	35	20	36	0
1	18	9	"PFJ0124"	"J167_7"	4960	21520	100	93	94	19	78	79	14	50	26	0	130	130	23	99	99	14	80	56	0	0.484	0.516	0.580	0.493	3.063	0.468	0.115	80	426	46	47	-1.047	15	31	16	31	0
1	19	9	"PFJ0128"	"J170_18"	5150	21530	130	385	381	108	76	78	14	100	100	0	380	378	93	100	101	16	100	100	0	1.104	1.097	1.139	1.074	1.529	1.117	0.842	120	524	589	583	0.142	309	280	305	278	0
1	20	9	"PFJ0137"	"J171_6"	5320	21530	150	76	76	14	76	77	14	15	3	0	100	102	16	99	101	16	20	1	0	0.000	0.000	1.117	1.065	3.854	0.316	0.007	156	591	1	3	Error	0	1	0	3	-50
1	21	9	"PFJ0150"	"J181_2"	5530	21520	130	381	389	104	75	76	13	100	100	0	744	731	189	98	99	15	100	100	0	0.474	0.496	0.508	0.491	1.288	0.478	0.897	120	572	952	947	-1.078	306	646	314	633	0
1	22	9	"PFJ0153"	"J181_9"	5720	21520	120	414	407	104	75	76	13	100	100	0	1251	1222	302	99	102	20	100	100	0	0.294	0.296	0.297	0.292	1.373	0.285	0.895	120	554	1491	1455	-1.765	339	1152	332	1123	0
1	1	10	"PFJ0179"	"J198_2"	1730	21720	100	91	93	18	74	74	14	60	27	0	141	147	36	91	92	14	95	75	0	0.340	0.339	0.368	0.362	2.447	0.387	0.257	80	439	67	75	-1.556	17	50	19	56	0
1	2	10	"PFJ0184"	"J206_1"	1920	21720	120	280	269	84	73	74	14	95	92	0	758	722	212	93	94	13	100	100	0	0.311	0.312	0.302	0.284	1.578	0.314	0.892	120	496	872	825	-1.684	207	665	196	629	0
1	3	10	"PFJ0186"	"J206_6"	2100	21720	120	145	143	28	75	77	13	98	94	0	270	270	50	95	96	14	100	100	0	0.400	0.389	0.376	0.365	1.587	0.361	0.718	120	468	245	243	-1.322	70	175	68	175	0
1	4	10	"PFJ0188"	"J212_1"	2290	21720	120	201	202	46	77	78	14	99	99	0	651	631	128	98	99	13	100	100	0	0.224	0.235	0.229	0.224	1.564	0.223	0.783	120	498	677	658	-2.157	124	553	125	533	0
1	5	10	"PFJ0190"	"J212_4"	2450	21730	90	95	96	16	82	83	16	38	13	0	132	129	19	104	107	18	65	28	0	0.464	0.560	0.417	0.460	3.613	0.323	0.024	52	349	41	39	-1.107	13	28	14	25	0
1	6	10	"PFJ0197"	"J218_1"	2680	21720	120	201	202	51	79	80	15	98	98	0	196	195	32	100	102	16	100	98	0	1.271	1.295	1.257	1.208	1.830	1.428	0.725	120	574	218	218	0.346	122	96	123	95	0
1	7	10	"PFJ0220"	"J222_7"	2870	21720	120	527	521	138	78	80	15	100	100	0	414	416	88	98	100	16	100	100	0	1.421	1.393	1.396	1.367	1.324	1.429	0.889	120	500	765	761	0.507	449	316	443	318	0
1	8	10	"PFJ0228"	"J227_3"	3050	21710	130	997	975	250	77	78	15	100	100	0	869	864	238	98	99	14	100	99	0	1.193	1.172	1.167	1.213	1.494	1.129	0.910	120	552	1691	1664	0.255	920	771	898	766	0
1	9	10	"PFJ0231"	"J22_1"	3250	21720	130	264	263	66	78	80	15	99	99	0	264	268	49	99	101	14	100	100	0	1.127	1.095	1.098	1.041	1.498	1.150	0.824	120	539	351	354	0.173	186	165	185	169	0
1	10	10	"PFJ0233"	"J22_3"	3440	21720	150	83	86	29	77	78	14	32	12	0	113	113	17	98	100	15	47	14	0	0.400	0.600	0.955	0.926	3.911	2.493	0.022	156	566	21	24	-1.322	6	15	9	15	-50
1	11	10	"PFJ0238"	"J232_6"	3630	21720	120	105	107	21	72	75	14	83	59	0	240	243	46	97	99	14	100	100	0	0.231	0.240	0.229	0.221	1.824	0.218	0.438	120	466	176	181	-2.115	33	143	35	146	0
1	12	10	"PFJ0242"	"J236_1"	3810	21720	120	337	335	84	74	77	15	100	100	0	696	696	160	99	101	14	100	100	0	0.441	0.437	0.434	0.422	1.389	0.429	0.869	120	499	860	858	-1.183	263	597	261	597	0
1	13	10	"PFJ0262"	"J248_1"	4010	21710	130	293	282	69	78	80	15	99	99	0	261	255	57	100	100	15	98	95	0	1.335	1.316	1.325	1.349	1.596	1.331	0.807	120	490	376	359	0.417	215	161	204	155	0
1	14	10	"PFJ0264"	"J248_11"	4180	21730	150	75	77	15	78	80	19	7	1	0	99	101	17	99	99	14	20	5	0	100000.000	-0.500	1.067	1.046	3.700	0.278	0.003	156	581	-3	1	16.610	-3	0	-1	2	-50
1	15	10	"PFJ0267"	"J248_5"	4390	21720	130	83	85	20	77	78	15	32	16	0	157	154	28	99	100	13	90	80	0	0.103	0.145	0.312	0.259	3.112	0.221	0.076	120	577	64	63	-3.273	6	58	8	55	0
1	16	10	"PFJ0271"	"J252_2"	4580	21720	130	116	121	30	76	78	14	87	67	0	386	377	87	99	100	15	100	99	0	0.139	0.162	0.162	0.147	1.836	0.158	0.535	120	532	327	323	-2.843	40	287	45	278	0
1	17	10	"PFJ0273"	"J252_4"	4770	21720	130	500	457	142	76	77	14	99	97	0	496	474	111	98	100	21	100	99	0	1.065	1.013	1.023	0.932	1.624	1.067	0.881	120	559	822	757	0.091	424	398	381	376	0
1	18	10	"PFJ0275"	"J2541_2"	4960	21720	120	131	132	30	76	77	14	90	80	0	403	395	106	98	100	20	100	99	0	0.180	0.189	0.186	0.174	1.962	0.171	0.583	120	539	360	353	-2.471	55	305	56	297	0
1	19	10	"PFK0357"	"Kn3479_1"	5150	21710	110	111	127	48	75	76	13	92	71	0	147	166	76	99	99	14	88	71	0	0.750	0.776	0.818	0.807	2.399	0.623	0.537	80	444	84	119	-0.415	36	48	52	67	0
1	20	10	"PFK0369"	"Kn3690_1"	5340	21720	120	465	433	159	74	75	13	97	94	0	868	819	245	96	98	14	100	100	0	0.506	0.497	0.498	0.424	1.790	0.506	0.899	120	472	1163	1082	-0.981	391	772	359	723	0
1	21	10	"PFK0371"	"Kn3698_1"	5520	21720	120	351	344	102	74	75	13	100	99	0	526	503	110	95	95	14	100	100	0	0.643	0.662	0.661	0.624	1.442	0.678	0.874	120	491	708	678	-0.638	277	431	270	408	0
1	22	10	"PFK0373"	"Kn3698_4"	5710	21720	120	440	440	140	74	74	13	100	100	0	797	770	235	94	95	13	100	100	0	0.521	0.541	0.550	0.533	1.462	0.531	0.898	120	571	1069	1042	-0.942	366	703	366	676	0
1	1	11	"PFK0375"	"Kn3744_1"	1720	21910	120	847	848	240	71	71	13	100	100	0	1356	1380	338	91	91	13	100	100	0	0.613	0.603	0.615	0.589	1.369	0.600	0.897	120	623	2041	2066	-0.705	776	1265	777	1289	0
1	2	11	"PFK0378"	"Kn3773_1"	1910	21910	120	233	224	51	73	73	14	99	98	0	350	354	73	93	94	13	100	100	0	0.623	0.579	0.603	0.563	1.500	0.571	0.806	120	500	417	412	-0.684	160	257	151	261	0
1	3	11	"PFK0408"	"Kn4447_1"	2100	21910	120	145	146	29	75	76	13	98	94	0	228	232	44	97	98	14	100	100	0	0.534	0.526	0.510	0.503	1.632	0.512	0.670	120	514	201	206	-0.904	70	131	71	135	0
1	4	11	"PFK0410"	"Kn4524_1"	2300	21910	120	120	118	26	78	79	13	83	65	0	535	527	123	100	100	14	99	99	0	0.097	0.094	0.095	0.084	1.812	0.097	0.540	120	545	477	467	-3.373	42	435	40	427	0
1	5	11	"PFK0412"	"Kn459_3"	2490	21910	120	758	690	208	79	80	14	100	100	0	1297	1219	303	101	103	16	100	100	0	0.568	0.547	0.564	0.521	1.462	0.557	0.889	120	529	1875	1729	-0.817	679	1196	611	1118	0
1	6	11	"PFK0415"	"Kn4670_1"	2680	21910	120	102	103	22	77	78	14	66	41	0	147	147	25	99	100	16	90	70	0	0.521	0.542	0.560	0.505	2.959	0.596	0.285	120	500	73	74	-0.941	25	48	26	48	0
1	7	11	"PFK0423"	"Kn4895_2"	2870	21910	120	93	93	16	77	79	16	47	14	0	155	155	26	98	100	16	95	81	0	0.281	0.281	0.319	0.305	2.749	0.265	0.116	120	500	73	73	-1.833	16	57	16	57	0
1	8	11	"PFK0431"	"Kn5081_1"	3060	21910	120	389	375	109	76	78	17	100	100	0	762	744	160	98	100	27	100	100	0	0.471	0.463	0.452	0.435	1.473	0.462	0.850	120	511	977	945	-1.085	313	664	299	646	0
1	9	11	"PFK0462"	"Kn585_3"	3250	21910	120	335	312	90	73	74	14	99	99	0	649	624	151	95	97	28	100	100	0	0.473	0.452	0.469	0.432	1.480	0.452	0.847	120	466	816	768	-1.080	262	554	239	529	0
1	10	11	"PFK0466"	"Kn588_2"	3430	21910	120	200	196	48	72	73	13	97	94	0	493	469	120	94	94	14	100	100	0	0.321	0.331	0.330	0.317	1.731	0.315	0.795	120	466	527	499	-1.640	128	399	124	375	0
1	11	11	"PFK0469"	"Kn5905_4"	3620	21910	120	129	139	69	76	78	14	88	80	0	419	483	522	102	102	14	99	99	0	0.167	0.165	0.169	0.161	2.149	0.125	0.728	120	510	370	444	-2.580	53	317	63	381	0
1	12	11	"PFK0476"	"Kn603_2"	3820	21910	120	1898	1883	573	80	81	15	100	100	0	4711	4874	1410	106	107	15	100	100	0	0.395	0.378	0.389	0.374	1.275	0.370	0.893	120	514	6423	6571	-1.341	1818	4605	1803	4768	0
1	13	11	"PFK0484"	"Kn656_1"	4010	21900	130	178	178	42	78	79	14	99	96	0	335	335	79	103	104	16	100	100	0	0.431	0.431	0.429	0.413	1.644	0.409	0.722	120	538	332	332	-1.214	100	232	100	232	0
1	14	11	"PFK0486"	"Kn657_2"	4200	21910	130	1134	1105	346	78	80	14	100	100	0	806	814	208	101	103	17	100	100	0	1.498	1.440	1.452	1.408	1.345	1.512	0.889	120	514	1761	1740	0.583	1056	705	1027	713	0
1	15	11	"PFK0519"	"Kn819_1"	4390	21910	120	428	432	144	78	79	14	100	100	0	3272	3369	1057	102	104	15	100	100	0	0.110	0.108	0.113	0.103	1.544	0.105	0.861	120	500	3520	3621	-3.179	350	3170	354	3267	0
1	16	11	"PFK0523"	"Kn8362_1"	4580	21900	130	252	250	66	77	78	13	100	99	0	389	375	105	100	102	16	98	98	0	0.606	0.629	0.613	0.642	1.720	0.590	0.812	120	545	464	448	-0.724	175	289	173	275	0
1	17	11	"PFK0526"	"Kn8409_1"	4770	21910	120	150	148	34	77	78	14	93	87	0	483	479	99	99	102	21	100	100	0	0.190	0.187	0.190	0.170	1.765	0.185	0.710	120	500	457	451	-2.395	73	384	71	380	0
1	18	11	"PFK0538"	"Kn906_1"	4960	21900	130	370	361	98	78	79	14	100	100	0	328	309	81	100	102	22	98	97	0	1.281	1.354	1.336	1.416	1.613	1.345	0.805	120	547	520	492	0.357	292	228	283	209	0
1	19	11	"PFK0541"	"Kn918_1"	5150	21900	120	1405	1320	313	76	77	13	100	100	0	2444	2249	617	100	101	16	100	100	0	0.567	0.579	0.568	0.602	1.529	0.550	0.905	120	549	3673	3393	-0.819	1329	2344	1244	2149	0
1	20	11	"PFK0549"	"Kn945_1"	5350	21900	120	1978	1802	501	76	77	13	100	100	0	1500	1387	351	101	102	19	100	100	0	1.360	1.342	1.378	1.344	1.345	1.366	0.907	120	488	3301	3012	0.443	1902	1399	1726	1286	0
1	21	11	"PFK1038"	"Ks510_8"	5530	21910	130	352	344	110	79	80	15	98	98	0	785	795	209	100	102	16	100	100	0	0.399	0.381	0.391	0.357	1.663	0.384	0.812	120	566	958	960	-1.327	273	685	265	695	0
1	22	11	"PFK1040"	"Ks51_11"	5720	21910	120	547	521	177	77	77	14	98	96	0	1047	1012	265	98	99	15	100	100	0	0.495	0.486	0.490	0.442	1.697	0.493	0.883	120	522	1419	1358	-1.014	470	949	444	914	0
1	1	12	"PFK1042"	"Ks51_2"	1740	22100	110	84	86	19	69	71	12	57	26	0	129	130	22	91	92	15	85	62	0	0.395	0.436	0.534	0.539	2.450	0.521	0.221	80	495	53	56	-1.341	15	38	17	39	0
1	2	12	"PFK1044"	"Ks51_4"	1920	22100	120	111	114	26	72	73	13	91	67	0	566	583	149	95	95	13	100	100	0	0.083	0.086	0.086	0.080	1.757	0.083	0.569	120	512	510	530	-3.594	39	471	42	488	0
1	3	12	"PFK1046"	"Ks51_6"	2110	22100	120	90	94	19	74	75	13	55	30	0	195	197	35	96	97	13	100	100	0	0.162	0.198	0.179	0.171	2.401	0.196	0.275	120	521	115	121	-2.629	16	99	20	101	0
1	4	12	"PFK1048"	"Ks532_3"	2300	22110	100	87	89	18	79	80	14	37	16	0	143	139	27	99	99	13	82	72	0	0.182	0.250	0.375	0.380	4.334	0.162	0.040	80	418	52	50	-2.459	8	44	10	40	0
1	5	12	"PFK1074"	"Ks56_11"	2490	22100	130	129	132	25	78	79	14	95	85	0	202	201	40	100	102	16	97	95	0	0.500	0.535	0.516	0.501	1.892	0.505	0.559	120	572	153	155	-1.000	51	102	54	101	0
1	6	12	"PFK1076"	"Ks56_16"	2690	22100	120	105	104	23	75	77	13	70	53	0	152	154	32	98	99	15	87	80	0	0.556	0.518	0.539	0.467	2.510	0.486	0.366	120	478	84	85	-0.848	30	54	29	56	0
1	7	12	"PFK1078"	"Ks56_18"	2870	22100	120	371	371	98	77	79	16	100	100	0	291	287	57	99	100	14	100	100	0	1.531	1.564	1.533	1.536	1.530	1.630	0.842	120	452	486	482	0.615	294	192	294	188	0
1	8	12	"PFK1080"	"Ks56_23"	3060	22100	120	101	104	22	79	80	17	60	28	0	333	331	71	98	101	28	100	99	0	0.094	0.107	0.112	0.102	2.202	0.093	0.237	120	439	257	258	-3.417	22	235	25	233	0
1	9	12	"PFK1082"	"Ks56_26"	3240	22100	150	78	80	18	74	75	14	24	9	0	107	107	16	94	96	27	20	1	0	0.308	0.462	0.707	0.763	3.255	0.100	0.018	156	570	17	19	-1.700	4	13	6	13	-50
1	10	12	"PFK1085"	"Ks56_32"	3440	22100	120	1397	1293	664	72	73	13	98	96	0	984	887	451	94	95	15	92	90	0	1.489	1.540	1.549	1.778	1.948	1.544	0.902	120	478	2215	2014	0.574	1325	890	1221	793	0
1	11	12	"PFK1110"	"Ks624_12"	3630	22100	120	608	600	162	78	80	15	100	100	0	538	532	138	102	102	15	99	99	0	1.216	1.214	1.211	1.232	1.574	1.215	0.900	120	515	966	952	0.282	530	436	522	430	0
1	12	12	"PFK1113"	"Ks624_4"	3830	22100	120	198	195	47	81	82	15	99	97	0	601	585	138	108	108	14	100	100	0	0.237	0.239	0.250	0.225	1.556	0.231	0.812	120	525	610	591	-2.075	117	493	114	477	0
1	13	12	"PFK1115"	"Ks625_10"	4020	22090	100	90	92	18	82	82	14	43	17	0	135	135	24	105	106	14	71	52	0	0.267	0.333	0.563	0.506	3.419	0.436	0.077	80	436	38	40	-1.907	8	30	10	30	0
1	14	12	"PFK1117"	"Ks625_14"	4210	22100	120	251	250	69	82	83	15	98	98	0	1133	1144	285	104	106	16	100	100	0	0.164	0.162	0.159	0.152	1.537	0.156	0.817	120	513	1198	1208	-2.606	169	1029	168	1040	0
1	15	12	"PFK1119"	"Ks625_7"	4400	22100	120	145	148	38	80	82	15	94	82	0	443	456	111	105	107	17	100	100	0	0.192	0.194	0.192	0.176	1.708	0.188	0.671	120	510	403	419	-2.379	65	338	68	351	0
1	16	12	"PFK1122"	"Ks646_2"	4590	22100	120	136	137	27	79	80	18	96	75	0	470	469	113	103	105	16	100	100	0	0.155	0.158	0.158	0.151	1.569	0.149	0.581	120	531	424	424	-2.687	57	367	58	366	0
1	17	12	"PFK1144"	"Ks66_16"	4780	22100	120	1277	1202	463	80	81	18	99	99	0	773	782	211	102	104	17	100	100	0	1.784	1.650	1.721	1.444	1.998	1.809	0.858	120	505	1868	1802	0.835	1197	671	1122	680	0
1	18	12	"PFK1146"	"Ks66_3"	4970	22100	120	118	117	21	81	81	14	81	63	0	132	134	19	102	104	18	75	37	0	1.233	1.125	1.122	1.086	2.667	0.846	0.171	120	501	67	68	0.303	37	30	36	32	0
1	19	12	"PFK1149"	"Ks66_7"	5160	22100	130	266	257	77	79	79	14	98	96	0	380	377	87	101	103	17	100	100	0	0.670	0.645	0.642	0.586	1.701	0.664	0.816	120	532	466	454	-0.577	187	279	178	276	0
1	20	12	"PFK1151"	"Ks68_13"	5350	22100	120	2368	2292	614	79	81	16	100	100	0	4076	3953	1156	104	107	22	100	100	0	0.576	0.575	0.581	0.583	1.355	0.551	0.907	120	533	6261	6062	-0.795	2289	3972	2213	3849	0
1	21	12	"PFK1153"	"Ks692_12"	5550	22100	80	104	103	18	82	83	17	55	19	0	140	150	38	104	106	17	80	53	0	0.611	0.457	0.518	0.522	2.651	0.356	0.147	52	305	58	67	-0.710	22	36	21	46	0
1	22	12	"PFK1155"	"Ks692_6"	5720	22090	130	104	107	22	79	80	15	69	40	0	157	157	30	102	102	15	90	82	0	0.455	0.509	0.518	0.495	2.320	0.837	0.120	120	621	80	83	-1.138	25	55	28	55	0
1	1	13	"PFM0107"	"M17691_2"	1730	22290	120	138	139	29	70	72	13	94	89	0	357	356	76	91	92	15	100	100	0	0.256	0.260	0.261	0.234	1.881	0.241	0.684	120	616	334	334	-1.968	68	266	69	265	0
1	2	13	"PFM0110"	"M18079_3"	1920	22280	110	299	293	60	73	74	13	100	100	0	485	489	80	95	97	15	100	100	0	0.579	0.558	0.552	0.545	1.301	0.545	0.880	80	462	616	614	-0.787	226	390	220	394	0
1	3	13	"PFM0112"	"M18079_5"	2110	22290	130	1057	1012	347	76	78	16	100	100	0	1330	1311	378	98	100	18	100	100	0	0.796	0.772	0.780	0.736	1.506	0.782	0.906	120	592	2213	2149	-0.329	981	1232	936	1213	0
1	4	13	"PFM0116"	"M18377_2"	2330	22300	150	78	80	15	78	79	16	16	1	0	105	111	29	99	101	17	28	14	0	0.000	0.167	0.571	0.621	3.555	0.228	0.028	156	604	6	14	Error	0	6	2	12	-50
1	5	13	"PFM0118"	"M1840_2"	2500	22290	120	129	130	36	77	79	15	85	70	0	275	274	61	97	99	14	100	100	0	0.292	0.299	0.306	0.246	2.257	0.315	0.607	120	446	230	230	-1.775	52	178	53	177	0
1	6	13	"PFM0121"	"M18869_1"	2690	22290	120	935	925	276	76	78	15	100	100	0	791	806	180	96	97	14	100	100	0	1.236	1.196	1.184	1.160	1.357	1.245	0.908	120	441	1554	1559	0.306	859	695	849	710	0
1	7	13	"PFM0142"	"M196_6"	2840	22280	130	242	243	68	78	80	14	99	98	0	333	339	76	100	101	15	100	100	0	0.704	0.690	0.719	0.648	1.558	0.705	0.810	120	469	397	404	-0.507	164	233	165	239	0
1	8	13	"PFM0144"	"M196_8"	3020	22280	120	2750	2512	825	79	80	14	100	100	0	1259	1189	391	101	102	16	100	99	0	2.307	2.236	2.225	2.339	1.479	2.263	0.928	120	510	3829	3521	1.206	2671	1158	2433	1088	0
1	9	13	"PFM0148"	"M19895_2"	3210	22270	110	164	163	28	77	79	15	100	95	0	249	245	45	99	101	17	100	100	0	0.580	0.589	0.595	0.585	1.594	0.558	0.708	80	447	237	232	-0.786	87	150	86	146	0
1	10	13	"PFM0152"	"M20060_1"	3410	22280	120	142	142	33	78	80	16	91	83	0	251	252	56	101	102	17	99	98	0	0.427	0.424	0.425	0.395	2.236	0.412	0.644	120	543	214	215	-1.229	64	150	64	151	0
1	11	13	"PFM0154"	"M20186_2"	3590	22270	90	1635	1520	379	79	83	21	100	100	0	494	494	151	99	101	20	100	98	0	3.939	3.648	3.672	3.846	1.432	3.631	0.850	52	360	1951	1836	1.978	1556	395	1441	395	0
1	12	13	"PFM0156"	"M20989_1"	3780	22270	110	1579	1551	338	80	82	24	100	100	0	918	901	180	104	107	41	100	100	0	1.842	1.846	1.837	1.850	1.248	1.810	0.896	80	526	2313	2268	0.881	1499	814	1471	797	0
1	13	13	"PFM0179"	"M22143_2"	3970	22280	110	122	126	25	79	82	22	83	46	0	336	336	57	104	107	39	100	100	0	0.185	0.203	0.211	0.183	1.715	0.175	0.525	80	519	275	279	-2.432	43	232	47	232	0
1	14	13	"PFM0182"	"M22193_2"	4170	22290	130	259	255	51	83	86	21	100	100	0	531	539	89	106	107	17	100	100	0	0.414	0.397	0.396	0.385	1.395	0.384	0.819	120	600	601	605	-1.272	176	425	172	433	0
1	15	13	"PFM0184"	"M22193_8"	4350	22280	110	692	671	161	83	86	22	100	100	0	490	493	109	106	109	22	100	100	0	1.586	1.519	1.539	1.519	1.343	1.483	0.856	80	464	993	975	0.665	609	384	588	387	0
1	16	13	"PFM0186"	"M22451_2"	4540	22290	110	93	95	19	79	81	19	38	7	0	132	135	29	102	104	21	62	36	0	0.467	0.485	0.481	0.442	3.345	0.447	0.129	80	485	44	49	-1.100	14	30	16	33	0
1	17	13	"PFM0193"	"M22678_3"	4730	22280	110	455	466	117	80	82	19	100	100	0	1114	1107	234	103	110	62	100	100	0	0.371	0.384	0.381	0.377	1.310	0.348	0.873	80	491	1386	1390	-1.431	375	1011	386	1004	0
1	18	13	"PFM0196"	"M2305_1"	4930	22290	120	125	127	31	81	82	15	83	67	0	243	239	47	104	110	60	95	59	0	0.317	0.341	0.324	0.298	2.067	0.343	0.515	120	528	183	181	-1.660	44	139	46	135	0
1	19	13	"PFM0218"	"M24561_3"	5120	22280	120	1470	1441	457	80	81	15	100	100	0	866	831	249	102	103	16	100	100	0	1.819	1.867	1.882	1.875	1.407	1.905	0.879	120	492	2154	2090	0.863	1390	764	1361	729	0
1	20	13	"PFM0224"	"M24933_22"	5310	22270	110	102	103	19	79	80	14	62	38	0	151	151	27	100	102	16	91	76	0	0.451	0.471	0.512	0.466	2.808	0.459	0.294	80	440	74	75	-1.149	23	51	24	51	0
1	21	13	"PFM0227"	"M24933_9"	5490	22280	120	151	151	35	78	81	16	96	87	0	175	173	37	100	103	19	89	84	0	0.973	1.000	0.943	0.933	1.803	1.170	0.360	120	543	148	146	-0.039	73	75	73	73	0
1	22	13	"PFM0229"	"M25032_3"	5690	22280	130	1557	1526	438	77	79	17	100	100	0	1364	1312	366	101	103	17	100	100	0	1.172	1.197	1.210	1.201	1.376	1.195	0.901	120	632	2743	2660	0.229	1480	1263	1449	1211	0
1	1	14	"PFM0231"	"M2511_3"	1690	22480	120	125	126	23	73	75	17	91	80	0	171	171	33	94	95	15	96	92	0	0.675	0.688	0.701	0.690	1.815	0.645	0.568	120	563	129	130	-0.566	52	77	53	77	0
1	2	14	"PFM0234"	"M25344_2"	1880	22480	120	135	136	25	75	76	13	96	92	0	346	331	80	97	101	17	100	99	0	0.241	0.261	0.263	0.253	1.829	0.233	0.647	120	559	309	295	-2.053	60	249	61	234	0
1	3	14	"PFM0693"	"M50721_5"	2080	22480	120	633	587	167	77	78	17	100	99	0	508	507	112	98	102	19	100	100	0	1.356	1.247	1.261	1.195	1.421	1.298	0.897	120	537	966	919	0.439	556	410	510	409	0
1	4	14	"PFM0695"	"M51089_1"	2270	22480	120	163	161	40	76	77	17	95	90	0	303	303	72	97	99	17	100	99	0	0.422	0.413	0.402	0.381	1.711	0.408	0.735	120	474	293	291	-1.244	87	206	85	206	0
1	5	14	"PFM0698"	"M51323_1"	2460	22480	120	664	641	209	76	77	14	100	100	0	1479	1420	453	97	97	13	100	100	0	0.425	0.427	0.431	0.428	1.643	0.413	0.887	120	472	1970	1888	-1.233	588	1382	565	1323	0
1	6	14	"PFM0702"	"M5172_2"	2660	22480	120	105	104	22	77	77	15	72	43	0	277	273	78	96	98	14	93	92	0	0.155	0.153	0.169	0.160	2.247	0.145	0.366	120	516	209	204	-2.692	28	181	27	177	0
1	7	14	"PFM0705"	"M52114_1"	2840	22480	110	1069	1043	260	78	78	15	100	100	0	1392	1407	276	98	102	41	100	100	0	0.766	0.737	0.722	0.726	1.201	0.725	0.922	80	480	2285	2274	-0.385	991	1294	965	1309	0
1	8	14	"PFM0710"	"M52423_1"	3020	22480	110	190	191	35	76	77	14	100	100	0	887	901	157	98	104	43	100	100	0	0.144	0.143	0.142	0.139	1.330	0.135	0.843	80	478	903	918	-2.791	114	789	115	803	0
1	9	14	"PFM0728"	"M53642_4"	3210	22480	120	583	591	168	78	79	15	100	100	0	706	691	204	99	102	18	100	99	0	0.832	0.867	0.882	0.895	1.500	0.852	0.907	120	571	1112	1105	-0.265	505	607	513	592	0
1	10	14	"PFM0732"	"M53850_1"	3400	22480	120	16381	16068	5355	85	86	17	100	100	0	4554	4503	1570	103	104	15	100	100	0	3.661	3.632	3.636	3.811	1.521	3.686	0.939	120	516	20747	20383	1.872	16296	4451	15983	4400	0
1	11	14	"PFM0734"	"M53930_1"	3590	22480	120	1360	1327	332	88	90	20	100	100	0	1620	1526	397	103	105	17	100	100	0	0.838	0.871	0.882	0.889	1.400	0.860	0.933	120	620	2789	2662	-0.254	1272	1517	1239	1423	0
1	12	14	"PFM0738"	"M54370_2"	3810	22500	80	90	95	18	86	88	16	30	13	0	140	148	29	105	106	16	80	53	0	0.114	0.209	0.443	0.353	3.608	0.199	0.040	52	296	39	52	-3.129	4	35	9	43	0
1	13	14	"PFM0742"	"M5455_1"	3980	22480	120	158	164	41	79	81	15	98	94	0	1097	1047	291	101	103	16	100	100	0	0.079	0.090	0.088	0.085	1.626	0.091	0.752	120	580	1075	1031	-3.656	79	996	85	946	0
1	14	14	"PFM0744"	"M5455_6"	4180	22480	120	89	90	15	81	85	21	20	1	0	252	253	59	102	105	17	98	97	0	0.053	0.060	0.108	0.097	2.382	0.051	0.053	120	498	158	160	-4.229	8	150	9	151	0
1	15	14	"PFM0765"	"M55888_4"	4360	22480	120	287	295	82	82	84	20	100	100	0	374	384	103	102	105	22	99	97	0	0.754	0.755	0.769	0.772	1.534	0.752	0.859	120	521	477	495	-0.408	205	272	213	282	0
1	16	14	"PFM0770"	"M55941_1"	4550	22480	150	73	75	14	79	80	15	8	1	0	96	97	16	101	102	19	7	0	0	1.200	1.000	0.833	0.826	3.558	0.409	0.007	156	691	-11	-8	0.263	-6	-5	-4	-4	-50
1	17	14	"PFM0772"	"M56059_1"	4740	22480	120	406	396	108	80	82	15	100	99	0	447	439	118	103	109	60	97	94	0	0.948	0.940	0.966	0.961	1.635	0.926	0.881	120	516	670	652	-0.078	326	344	316	336	0
1	18	14	"PFM0780"	"M56462_2"	4930	22480	120	1023	955	335	80	81	14	99	99	0	1667	1572	466	102	105	23	100	99	0	0.603	0.595	0.611	0.564	1.822	0.596	0.890	120	497	2508	2345	-0.731	943	1565	875	1470	0
1	19	14	"PFM0782"	"M56512_15"	5130	22470	120	104	107	22	79	80	14	71	45	0	142	144	27	100	103	23	79	40	0	0.595	0.636	0.604	0.584	3.074	0.408	0.179	120	513	67	72	-0.748	25	42	28	44	0
1	20	14	"PFM0785"	"M56710_1"	5310	22480	120	500	490	136	79	80	16	99	98	0	678	667	146	100	101	15	100	100	0	0.728	0.725	0.743	0.692	1.538	0.731	0.900	120	515	999	978	-0.457	421	578	411	567	0
1	21	14	"PFM0809"	"M58416_1"	5490	22490	150	73	75	15	78	80	16	8	0	0	103	104	17	99	101	14	29	7	0	-1.250	-0.600	1.000	0.897	3.638	0.649	0.003	156	658	-1	2	Error	-5	4	-3	5	-50
1	22	14	"PFM0815"	"M58784_1"	5700	22470	150	82	84	17	80	81	17	16	7	0	104	107	19	100	102	17	24	6	0	0.500	0.571	0.892	1.043	4.371	4.896	0.005	156	860	6	11	-1.000	2	4	4	7	-50
1	1	15	"PFM0817"	"M58847_5"	1710	22670	120	139	137	27	72	73	13	96	90	0	636	617	169	92	93	13	100	100	0	0.123	0.124	0.118	0.117	1.778	0.114	0.730	120	618	611	590	-3.021	67	544	65	525	0
1	2	15	"PFM0820"	"M5894_7"	1890	22670	110	111	109	22	74	75	13	83	67	0	325	318	71	97	100	18	100	100	0	0.162	0.158	0.167	0.151	1.960	0.153	0.468	80	462	265	256	-2.623	37	228	35	221	0
1	3	15	"PFM0824"	"M59170_6"	2080	22670	100	104	105	20	74	75	14	80	52	0	129	133	28	96	97	16	77	50	0	0.909	0.838	0.931	0.929	2.782	0.767	0.151	80	442	63	68	-0.138	30	33	31	37	0
1	4	15	"PFM0828"	"M59497_4"	2280	22670	120	1297	1167	385	72	74	14	100	100	0	1114	1075	306	91	93	15	100	100	0	1.197	1.113	1.140	1.064	1.501	1.135	0.926	120	534	2248	2079	0.260	1225	1023	1095	984	0
1	5	15	"PFN0330"	"N134_61"	2470	22670	120	297	301	86	74	74	14	100	99	0	252	252	58	94	95	15	99	99	0	1.411	1.437	1.397	1.402	1.539	1.500	0.803	120	484	381	385	0.497	223	158	227	158	0
1	6	15	"PFN0332"	"N134_67"	2650	22670	120	497	495	164	75	76	14	99	98	0	665	658	197	95	97	14	100	100	0	0.740	0.746	0.746	0.727	1.648	0.747	0.899	120	443	992	983	-0.434	422	570	420	563	0
1	7	15	"PFN0334"	"N134_74"	2840	22670	110	191	190	43	76	76	14	98	97	0	346	350	75	95	99	41	100	98	0	0.458	0.447	0.456	0.425	1.422	0.428	0.780	80	500	366	369	-1.126	115	251	114	255	0
1	8	15	"PFN0336"	"N134_76"	3040	22670	120	1085	1058	316	75	77	17	100	100	0	531	516	139	96	98	17	100	99	0	2.322	2.340	2.348	2.354	1.561	2.412	0.906	120	574	1445	1403	1.215	1010	435	983	420	0
1	9	15	"PFN0338"	"N134_78"	3230	22660	110	109	109	25	79	81	18	66	40	0	401	404	82	98	101	21	100	100	0	0.099	0.098	0.106	0.092	2.044	0.096	0.325	80	460	333	336	-3.336	30	303	30	306	0
1	10	15	"PFN0342"	"N134_83"	3420	22670	120	1814	1684	585	84	86	17	100	100	0	1218	1233	345	102	104	20	100	100	0	1.550	1.415	1.448	1.345	1.456	1.501	0.914	120	503	2846	2731	0.632	1730	1116	1600	1131	0
1	11	15	"PFN0360"	"N135_22"	3600	22670	120	413	400	116	88	90	17	100	99	0	251	250	58	105	108	18	96	93	0	2.226	2.152	2.255	2.162	1.635	2.266	0.814	120	526	471	457	1.154	325	146	312	145	0
1	12	15	"PFN0363"	"N135_27"	3790	22660	110	146	144	33	86	88	17	85	75	0	264	259	53	104	107	19	100	98	0	0.375	0.374	0.392	0.330	2.023	0.354	0.588	80	476	220	213	-1.415	60	160	58	155	0
1	13	15	"PFN0365"	"N135_7"	3980	22670	110	132	135	34	82	82	15	83	73	0	446	446	84	102	104	18	100	100	0	0.145	0.154	0.149	0.129	2.026	0.157	0.593	80	474	394	397	-2.782	50	344	53	344	0
1	14	15	"PFN0367"	"N135_9"	4180	22670	120	312	310	87	80	80	14	100	99	0	356	346	86	100	102	15	99	99	0	0.906	0.935	0.892	0.924	1.494	0.943	0.856	120	519	488	476	-0.142	232	256	230	246	0
1	15	15	"PFN0369"	"N136_13"	4370	22670	110	132	137	32	79	79	14	91	83	0	805	821	140	99	101	22	100	100	0	0.075	0.080	0.076	0.070	1.697	0.075	0.622	80	447	759	780	-3.736	53	706	58	722	0
1	16	15	"PFN0371"	"N136_16"	4560	22670	110	78	81	16	80	80	15	18	5	0	189	191	36	100	102	22	98	90	0	-0.022	0.011	0.125	0.113	2.586	0.054	0.022	80	453	87	92	Error	-2	89	1	91	0
1	17	15	"PFN0390"	"N137_31"	4750	22670	120	540	509	150	80	82	16	100	100	0	525	515	133	102	103	15	100	100	0	1.087	1.039	1.050	1.023	1.459	1.052	0.891	120	480	883	842	0.121	460	423	429	413	0
1	18	15	"PFN0393"	"N137_38"	4930	22670	150	86	87	15	78	81	14	33	10	0	110	111	16	100	103	22	20	4	0	0.800	0.818	0.927	0.968	3.725	0.379	0.007	156	586	18	20	-0.322	8	10	9	11	-50
1	19	15	"PFN0395"	"N137_4"	5130	22670	120	430	411	121	78	80	14	99	99	0	604	588	146	100	101	16	100	100	0	0.698	0.682	0.700	0.649	1.554	0.684	0.896	120	526	856	821	-0.518	352	504	333	488	0
1	20	15	"PFN0398"	"N137_44"	5310	22670	110	180	181	26	79	81	16	100	100	0	495	496	76	100	103	18	100	100	0	0.256	0.258	0.251	0.253	1.399	0.236	0.768	80	470	496	498	-1.967	101	395	102	396	0
1	21	15	"PFN0400"	"N137_5"	5510	22670	120	491	484	159	81	82	15	100	100	0	507	515	131	101	103	16	100	100	0	1.010	0.973	0.944	0.927	1.555	1.007	0.856	120	520	816	817	0.014	410	406	403	414	0
1	22	15	"PFN0403"	"N137_53"	5700	22670	110	107	109	21	81	82	16	70	40	0	155	164	49	102	103	16	91	78	0	0.491	0.452	0.478	0.459	2.451	0.404	0.263	80	506	79	90	-1.027	26	53	28	62	0
1	1	16	"PFN0420"	"N138_29"	1700	22870	110	88	88	15	72	73	13	53	26	0	136	138	22	92	93	13	95	86	0	0.364	0.348	0.500	0.372	3.141	0.262	0.086	80	552	60	62	-1.459	16	44	16	46	0
1	2	16	"PFN0422"	"N138_30"	1900	22860	120	99	97	20	74	74	13	64	44	0	217	220	55	93	95	14	100	96	0	0.202	0.181	0.215	0.191	2.313	0.166	0.311	120	547	149	150	-2.310	25	124	23	127	0
1	3	16	"PFN0427"	"N138_36"	2090	22860	120	88	92	21	71	72	13	60	30	0	123	126	20	92	93	13	85	62	0	0.548	0.618	0.653	0.661	2.870	0.623	0.096	120	489	48	55	-0.867	17	31	21	34	0
1	4	16	"PFN0429"	"N138_39"	2280	22860	120	1009	963	313	68	68	12	100	100	0	708	701	190	87	87	12	100	100	0	1.515	1.458	1.472	1.425	1.396	1.509	0.903	120	484	1562	1509	0.600	941	621	895	614	0
1	5	16	"PFN0431"	"N138_43"	2470	22860	120	194	195	53	68	69	13	99	97	0	632	649	213	89	90	14	100	100	0	0.232	0.227	0.225	0.221	1.575	0.214	0.815	120	478	669	687	-2.108	126	543	127	560	0
1	6	16	"PFN0435"	"N138_51"	2690	22830	150	75	77	16	71	72	13	29	10	0	93	96	14	92	94	15	19	4	0	4.000	1.500	1.000	1.111	3.514	1.019	0.003	156	669	5	10	2.000	4	1	6	4	-50
1	7	16	"PFN0839"	"N163_7"	2850	22870	80	103	104	24	73	74	13	78	53	0	136	136	28	94	96	14	84	75	0	0.714	0.738	0.763	0.756	2.884	0.620	0.205	52	286	72	73	-0.485	30	42	31	42	0
1	8	16	"PFN0843"	"N164_7"	3040	22860	120	556	547	178	76	76	14	97	97	0	801	779	244	96	97	13	99	99	0	0.681	0.690	0.706	0.676	1.793	0.681	0.879	120	548	1185	1154	-0.555	480	705	471	683	0
1	9	16	"PFN0846"	"N165_14"	3230	22860	120	587	540	146	78	80	15	100	100	0	615	577	127	99	101	20	100	100	0	0.986	0.967	0.970	0.934	1.442	0.980	0.918	120	554	1025	940	-0.020	509	516	462	478	0
1	10	16	"PFN0848"	"N165_16"	3420	22860	120	18620	17861	5836	86	88	17	100	100	0	8565	8299	2507	102	104	15	100	100	0	2.190	2.168	2.226	2.157	1.406	2.234	0.936	120	520	26997	25972	1.131	18534	8463	17775	8197	0
1	11	16	"PFN0852"	"N165_8"	3610	22860	110	140	138	27	89	92	18	87	70	0	296	296	49	105	109	20	100	100	0	0.267	0.257	0.263	0.244	1.920	0.252	0.447	80	495	242	240	-1.905	51	191	49	191	0
1	12	16	"PFN0854"	"N166_2"	3780	22840	110	100	103	23	85	87	16	46	25	0	143	142	31	107	112	23	60	35	0	0.417	0.514	0.688	0.701	3.372	0.325	0.099	80	432	51	53	-1.263	15	36	18	35	0
1	13	16	"PFN0877"	"N168_9"	3970	22860	150	80	82	18	81	82	15	18	5	0	100	102	16	104	107	18	12	1	0	0.250	-0.500	0.875	0.866	3.675	0.675	0.004	156	697	-5	-1	-2.000	-1	-4	1	-2	-50
1	14	16	"PFN0881"	"N169_15"	4170	22850	150	69	71	13	79	80	14	5	0	0	90	90	15	100	101	15	7	0	0	1.000	0.800	0.841	0.882	3.166	0.995	0.029	156	706	-20	-18	0.000	-10	-10	-8	-10	-50
1	15	16	"PFN0884"	"N169_20"	4380	22840	120	108	111	26	79	80	14	73	50	0	114	116	19	99	100	20	39	10	0	1.933	1.882	1.857	1.752	4.231	2.207	0.046	120	593	44	49	0.951	29	15	32	17	0
1	16	16	"PFN0889"	"N170_4"	4570	22840	110	251	250	59	80	81	15	100	98	0	183	184	38	102	103	16	97	93	0	2.111	2.073	2.161	2.166	1.588	2.175	0.665	80	481	252	252	1.078	171	81	170	82	0
1	17	16	"PFN0891"	"N171_3"	4750	22860	120	180	179	38	80	81	15	99	95	0	324	322	60	103	104	16	100	100	0	0.452	0.452	0.453	0.435	1.466	0.449	0.789	120	502	321	318	-1.144	100	221	99	219	0
1	18	16	"PFN0895"	"N173_3"	4930	22860	150	88	95	49	78	80	15	38	12	0	107	108	18	100	101	15	30	8	0	1.429	2.125	1.143	1.074	2.730	6.853	0.037	156	659	17	25	0.515	10	7	17	8	-50
1	19	16	"PFN0917"	"N177_5"	5150	22850	110	98	95	17	76	78	14	62	23	0	125	135	35	99	101	16	66	43	0	0.846	0.528	0.553	0.692	3.413	0.351	0.120	80	481	48	55	-0.241	22	26	19	36	0
1	20	16	"PFN0923"	"N181_1"	5320	22870	120	604	555	202	78	79	14	97	95	0	812	796	231	98	101	18	100	99	0	0.737	0.683	0.692	0.602	1.791	0.704	0.886	120	535	1240	1175	-0.441	526	714	477	698	0
1	21	16	"PFN0925"	"N181_11"	5510	22860	120	3187	3084	829	82	83	15	100	100	0	1315	1301	290	101	103	15	100	100	0	2.558	2.502	2.537	2.476	1.283	2.606	0.913	120	520	4319	4202	1.355	3105	1214	3002	1200	0
1	22	16	"PFN0928"	"N181_17"	5700	22860	120	2715	2637	813	81	82	15	100	100	0	2555	2484	784	103	104	15	100	100	0	1.074	1.073	1.091	1.093	1.561	1.069	0.910	120	555	5086	4937	0.103	2634	2452	2556	2381	0
1	1	17	"PFN0931"	"N181_21"	1700	23060	110	105	106	18	72	74	14	87	60	0	247	243	36	93	96	21	100	100	0	0.214	0.227	0.237	0.200	1.988	0.198	0.454	80	525	187	184	-2.222	33	154	34	150	0
1	2	17	"PFN0933"	"N181_25"	1890	23060	120	91	98	26	73	73	13	64	36	0	152	174	76	93	94	16	86	74	0	0.305	0.309	0.354	0.353	2.861	0.254	0.407	120	455	77	106	-1.713	18	59	25	81	0
1	3	17	"PFN0958"	"N187_1"	2060	23040	150	76	77	16	70	71	12	31	15	0	97	99	20	91	92	13	30	8	0	1.000	0.875	1.053	1.107	3.643	0.590	0.039	156	585	12	15	0.000	6	6	7	8	-50
1	4	17	"PFN0960"	"N187_5"	2270	23050	120	849	823	283	68	69	12	100	100	0	486	483	180	88	91	35	95	92	0	1.962	1.911	1.882	2.088	1.833	1.887	0.888	120	518	1179	1150	0.973	781	398	755	395	0
1	5	17	"PFN0964"	"N189_3"	2460	23030	150	67	71	33	68	69	12	16	5	0	92	93	13	90	92	33	1	0	0	-0.500	1.000	1.000	0.983	3.292	61.931	0.000	156	665	1	6	Error	-1	2	3	3	-50
1	6	17	"PFN0966"	"N189_6"	2660	23050	120	822	822	240	69	70	12	100	100	0	793	749	233	92	93	15	99	98	0	1.074	1.146	1.128	1.228	1.698	1.127	0.901	120	519	1454	1410	0.103	753	701	753	657	0
1	7	17	"PFN0969"	"N197_2"	2840	23050	110	2420	2365	498	74	75	15	100	100	0	1746	1738	364	97	109	120	100	100	0	1.423	1.396	1.349	1.396	1.194	1.347	0.892	80	461	3995	3932	0.509	2346	1649	2291	1641	0
1	8	17	"PFN0979"	"N243_1"	3040	23060	120	119	120	27	76	77	15	83	71	0	348	325	80	98	107	108	90	64	0	0.172	0.194	0.203	0.181	2.074	0.183	0.543	120	566	293	271	-2.540	43	250	44	227	0
1	9	17	"PFF1893"	"F8058_1"	3230	23050	110	144	168	79	77	79	15	98	90	0	169	198	96	98	100	17	97	86	0	0.944	0.910	1.000	0.941	1.783	0.839	0.708	80	458	138	191	-0.084	67	71	91	100	0
1	10	17	"PFB0086"	"B312"	3420	23050	120	6327	6218	2171	84	86	17	100	100	0	4696	4479	1648	102	104	17	100	100	0	1.359	1.401	1.380	1.473	1.634	1.405	0.920	120	529	10837	10511	0.442	6243	4594	6134	4377	0
1	11	17	"PFB0247"	"B619"	3610	23070	90	103	113	31	86	87	17	48	36	0	115	114	22	103	105	15	40	13	0	1.417	2.455	1.200	1.341	4.802	3.288	0.051	52	335	29	38	0.503	17	12	27	11	0
1	12	17	"PFB0263"	"B648"	3810	23030	150	76	78	15	84	85	16	5	0	0	102	103	18	106	108	17	13	2	0	2.000	2.000	0.944	0.922	3.470	0.690	0.037	156	630	-12	-9	1.000	-8	-4	-6	-3	-50
1	13	17	"PFB0272"	"B666"	4000	23070	90	90	90	17	81	82	15	32	5	0	130	132	25	104	106	18	59	32	0	0.346	0.321	0.612	0.557	3.779	0.315	0.035	52	324	35	37	-1.531	9	26	9	28	0
1	14	17	"PFC0108"	"C322"	4180	23050	110	204	200	47	78	80	15	98	96	0	387	388	85	99	100	15	100	100	0	0.438	0.422	0.414	0.404	1.533	0.406	0.796	80	517	414	411	-1.193	126	288	122	289	0
1	15	17	"PFA0055"	"A14801_28"	4370	23060	80	117	121	28	79	79	13	90	65	0	146	160	57	97	99	15	78	71	0	0.776	0.667	0.703	0.706	2.547	0.500	0.376	52	294	87	105	-0.367	38	49	42	63	0
1	16	17	"PFA0082"	"A18792_10"	4560	23060	110	98	99	19	80	81	14	57	28	0	127	126	23	102	104	16	61	35	0	0.720	0.792	0.848	0.814	2.857	0.689	0.091	80	554	43	43	-0.474	18	25	19	24	0
1	17	17	"PFA0091"	"A18792_4"	4750	23050	90	378	382	120	83	84	16	100	100	0	393	388	119	104	106	19	100	100	0	1.021	1.053	1.077	1.061	1.398	0.993	0.848	52	342	584	583	0.030	295	289	299	284	0
1	18	17	"PFA0097"	"A19747_2"	4930	23070	150	78	79	16	79	81	16	16	4	0	101	101	15	100	102	18	12	2	0	-1.000	0.000	1.250	1.104	4.146	0.462	0.019	156	644	0	1	Error	-1	1	0	1	-50
1	19	17	"PFA0173"	"A4732_13"	5130	23060	110	112	113	26	77	77	14	80	57	0	131	129	22	95	97	14	81	61	0	0.972	1.059	1.014	0.955	2.392	1.219	0.352	80	510	71	70	-0.041	35	36	36	34	0
1	20	17	"PFA0219"	"A8784_10"	5330	23050	100	263	272	66	76	77	14	100	100	0	466	466	98	94	96	14	100	100	0	0.503	0.527	0.517	0.512	1.423	0.523	0.824	80	430	559	568	-0.992	187	372	196	372	0
1	21	17	"PFM0561"	"M44175_1"	5510	23050	110	1994	1915	412	77	79	14	100	100	0	1349	1298	284	97	99	16	100	100	0	1.531	1.530	1.532	1.535	1.250	1.520	0.901	80	481	3169	3039	0.615	1917	1252	1838	1201	0
1	22	17	"PFM0639"	"M46861_1"	5710	23040	150	99	103	23	77	79	16	63	33	0	108	109	16	99	101	16	32	8	0	2.444	2.600	1.826	1.896	3.241	2.909	0.055	156	868	31	36	1.290	22	9	26	10	-50
1	1	18	"PFM0668"	"M48963_5"	1710	23250	120	139	141	37	69	70	12	94	89	0	513	500	143	91	92	16	100	99	0	0.166	0.176	0.165	0.165	1.662	0.171	0.762	120	629	492	481	-2.592	70	422	72	409	0
1	2	18	"PFM0751"	"M55156_1"	1920	23230	120	86	89	24	70	71	13	55	29	0	146	159	52	92	93	16	83	75	0	0.296	0.284	0.358	0.311	3.197	0.277	0.323	120	527	70	86	-1.755	16	54	19	67	0
1	3	18	"PFM0789"	"M57163_1"	2100	23240	110	128	129	31	70	71	13	93	86	0	230	231	54	91	91	12	100	98	0	0.417	0.421	0.416	0.379	2.039	0.415	0.629	80	472	197	199	-1.261	58	139	59	140	0
1	4	18	"PFM0887"	"M8047_1"	2280	23240	110	189	192	46	70	71	13	100	98	0	680	659	159	91	94	38	100	100	0	0.202	0.215	0.207	0.207	1.548	0.199	0.778	80	482	708	690	-2.307	119	589	122	568	0
1	5	18	"PFD0324"	"D37405_1"	2470	23240	110	102	98	17	72	73	14	70	52	0	142	144	25	96	99	37	62	12	0	0.652	0.542	0.558	0.513	2.871	0.504	0.217	80	502	76	74	-0.617	30	46	26	48	0
1	6	18	"PFD0374"	"D42243_5"	2670	23240	150	82	84	17	74	74	13	39	14	0	100	101	15	96	97	14	25	6	0	2.000	2.000	1.095	1.122	4.501	1.145	0.003	156	631	12	15	1.000	8	4	10	5	-50
1	7	18	"PFD0381"	"D42873_1"	2860	23240	150	89	90	17	75	76	14	48	21	0	102	104	14	96	105	103	0	0	0	2.333	1.875	1.500	1.429	3.943	0.011	0.005	156	635	20	23	1.222	14	6	15	8	-50
1	8	18	"PFD0391"	"D42954_8"	3040	23240	110	210	210	49	76	77	13	97	97	0	218	208	49	96	97	14	98	97	0	1.098	1.196	1.208	1.197	1.755	1.155	0.694	80	440	256	246	0.135	134	122	134	112	0
1	9	18	"PFD0408"	"D47995_1"	3240	23240	120	1009	954	282	77	78	15	100	100	0	1208	1137	329	98	100	16	100	100	0	0.840	0.844	0.847	0.846	1.449	0.840	0.908	120	537	2042	1916	-0.252	932	1110	877	1039	0
1	10	18	"PFD0468"	"D53677_9"	3430	23240	150	75	76	15	79	81	15	11	2	0	103	105	18	100	103	17	20	5	0	-1.333	-0.600	1.414	1.416	3.437	0.567	0.002	156	522	-1	2	Error	-4	3	-3	5	-50
1	11	18	"IMX067I"	"Y_IMX067I"	3600	23230	150	78	81	19	82	83	16	15	4	0	110	123	43	104	107	19	32	23	0	-0.667	-0.053	0.600	0.645	3.642	0.195	0.099	156	556	2	18	Error	-4	6	-1	19	-50
1	12	18	"IOX204I"	"Y_IOX204I"	3810	23210	150	78	79	15	83	85	21	3	0	0	105	105	20	106	108	20	12	3	0	5.000	4.000	0.783	0.730	3.040	0.429	0.038	156	550	-6	-5	2.322	-5	-1	-4	-1	-50
1	13	18	"IDX437I"	"Y_IDX437I"	3980	23230	150	72	75	17	81	84	22	5	1	0	100	102	19	104	106	17	12	3	0	2.250	3.000	1.211	1.163	2.912	0.775	0.010	156	531	-13	-8	1.170	-9	-4	-6	-2	-50
1	14	18	"ILX005I"	"Y_ILX005I"	4180	23260	150	74	75	17	81	82	15	12	2	0	96	96	15	102	104	17	8	0	0	1.167	1.000	1.095	1.172	3.281	1.294	0.016	156	602	-13	-12	0.222	-7	-6	-6	-6	-50
1	15	18	"Z_1_10"	"Z_1_10"	4390	23220	150	69	71	16	81	83	15	7	0	0	92	95	17	102	104	17	10	1	0	1.200	1.429	1.020	0.994	2.555	1.066	0.022	156	740	-22	-17	0.263	-12	-10	-10	-7	-50
1	16	18	"Z_1_30"	"Z_1_30"	4590	23240	100	79	80	18	82	84	15	16	5	0	117	132	45	103	104	14	48	37	0	-0.214	-0.069	0.554	0.547	4.906	0.123	0.021	80	380	11	27	Error	-3	14	-2	29	0
1	17	18	"Z_2_70"	"Z_2_70"	4760	23240	140	2435	2200	881	84	85	15	100	100	0	6708	6171	2407	104	106	18	100	100	0	0.356	0.349	0.363	0.341	1.908	0.339	0.910	156	566	8955	8183	-1.490	2351	6604	2116	6067	0
1	18	18	"Z_2_90"	"Z_2_90"	4950	23250	120	3499	3222	1326	81	84	30	99	99	0	10027	9593	3006	104	105	17	100	100	0	0.344	0.331	0.339	0.281	1.940	0.332	0.889	120	429	13341	12630	-1.538	3418	9923	3141	9489	0
1	19	18	"Z_3_10"	"Z_3_10"	5140	23240	120	106	105	19	76	78	24	59	15	0	183	183	33	98	100	16	98	93	0	0.353	0.341	0.298	0.314	2.492	0.307	0.302	120	487	115	114	-1.503	30	85	29	85	0
1	20	18	"Z_3_30"	"Z_3_30"	5320	23250	150	72	73	12	74	75	13	13	1	0	97	99	15	95	96	14	17	8	0	-1.000	-0.250	0.868	0.881	3.941	0.733	0.008	156	686	0	3	Error	-2	2	-1	4	-50
1	21	18	"Z_3_50"	"Z_3_50"	5510	23240	110	461	445	91	75	76	14	100	100	0	396	386	69	96	98	19	100	100	0	1.287	1.276	1.263	1.269	1.367	1.279	0.842	80	492	686	660	0.364	386	300	370	290	0
1	22	18	"Z_3_70"	"Z_3_70"	5700	23240	110	1258	1168	282	76	79	17	100	100	0	1103	1028	246	98	103	35	100	100	0	1.176	1.174	1.177	1.172	1.373	1.166	0.877	80	539	2187	2022	0.234	1182	1005	1092	930	0
1	1	19	"Z_5_10"	"Z_5_10"	1720	23450	150	71	71	12	68	69	13	18	3	0	92	93	16	91	94	58	0	0	0	3.000	1.500	0.571	0.628	3.206	0.773	0.004	156	826	4	5	1.585	3	1	3	2	-50
1	2	19	"Z_5_30"	"Z_5_30"	1900	23440	110	99	103	19	70	71	13	86	58	0	116	117	18	92	93	13	75	45	0	1.208	1.320	1.273	1.296	2.791	1.166	0.173	80	457	53	58	0.273	29	24	33	25	0
1	3	19	"Z_5_50"	"Z_5_50"	2090	23430	110	4412	4241	861	72	76	39	100	100	0	3434	3421	806	93	102	112	100	100	0	1.299	1.253	1.222	1.267	1.226	1.202	0.920	80	524	7681	7497	0.377	4340	3341	4169	3328	0
1	4	19	"Z_5_70"	"Z_5_70"	2290	23430	120	7924	7772	2176	75	79	39	100	100	0	6556	6300	2002	96	106	109	99	99	0	1.215	1.241	1.251	1.321	1.632	1.227	0.925	120	553	14309	13901	0.281	7849	6460	7697	6204	0
1	5	19	"Z_5_90"	"Z_5_90"	2480	23440	120	12683	11355	4769	78	80	17	100	100	0	10003	9214	3230	99	101	15	100	100	0	1.273	1.237	1.264	1.080	1.800	1.288	0.925	120	482	22509	20392	0.348	12605	9904	11277	9115	0
1	6	19	"Z_6_10"	"Z_6_10"	2660	23440	150	84	84	16	78	78	15	27	5	0	105	107	18	98	100	15	30	12	0	0.857	0.667	1.049	1.014	3.088	1.008	0.032	156	564	13	15	-0.222	6	7	6	9	-50
1	7	19	"Z_7_50"	"Z_7_50"	2860	23430	110	228	225	50	75	76	13	100	100	0	365	369	68	95	97	15	100	100	0	0.567	0.547	0.535	0.531	1.427	0.531	0.827	80	381	423	424	-0.819	153	270	150	274	0
1	8	19	"Z_7_70"	"Z_7_70"	3050	23440	120	415	403	139	77	79	14	98	95	0	661	661	206	97	98	14	100	100	0	0.599	0.578	0.578	0.522	1.761	0.583	0.889	120	508	902	890	-0.739	338	564	326	564	0
1	9	19	"Z_7_90"	"Z_7_90"	3240	23430	120	751	721	213	77	78	14	100	100	0	1235	1221	343	100	100	13	100	100	0	0.594	0.574	0.584	0.566	1.426	0.566	0.911	120	497	1809	1765	-0.752	674	1135	644	1121	0
1	10	19	"Z_8_10"	"Z_8_10"	3430	23430	150	73	74	15	77	78	14	12	1	0	98	101	17	100	102	15	18	3	0	2.000	-3.000	1.000	1.143	3.477	0.585	0.012	156	568	-6	-2	1.000	-4	-2	-3	1	-50
1	11	19	"Z_8_30"	"Z_8_30"	3640	23410	130	92	95	21	80	81	15	43	22	0	148	156	52	102	106	20	71	53	0	0.261	0.278	0.452	0.369	2.999	0.186	0.114	120	532	58	69	-1.939	12	46	15	54	0
1	12	19	"Z_8_50"	"Z_8_50"	3810	23430	110	6610	6354	1065	82	86	25	100	100	0	14467	13786	2267	105	125	250	100	100	0	0.455	0.458	0.454	0.458	1.203	0.443	0.935	80	457	20890	19953	-1.138	6528	14362	6272	13681	0
1	13	19	"PFA32032"	"oPFA32032"	4010	23410	150	98	98	17	83	85	23	32	3	0	117	118	20	105	119	219	0	0	0	1.250	1.154	1.323	1.184	3.768	0.138	0.039	156	594	27	28	0.322	15	12	15	13	-50
1	14	19	"PFC0775"	"oPFC0775"	4200	23430	120	308	296	86	83	84	15	97	95	0	1662	1595	535	103	105	17	100	99	0	0.144	0.143	0.141	0.142	1.685	0.136	0.861	120	429	1784	1705	-2.793	225	1559	213	1492	0
1	15	19	"PFI17647"	"oPFI17647"	4400	23460	150	77	77	15	84	86	17	5	1	0	104	104	15	104	107	21	7	0	0	100000.000	100000.000	0.833	0.794	3.467	0.523	0.016	156	614	-7	-7	16.610	-7	0	-7	0	-50
1	16	19	"PFF72435"	"oPFF72435"	4570	23430	120	243	241	58	82	83	14	98	97	0	267	267	62	102	103	15	98	96	0	0.976	0.964	1.000	0.956	1.645	0.948	0.737	120	473	326	324	-0.035	161	165	159	165	0
1	17	19	"PFL0040"	"oPFL0040"	4760	23430	120	1555	1594	464	81	82	14	100	100	0	1561	1549	460	103	104	14	100	100	0	1.011	1.046	1.044	1.056	1.327	1.037	0.919	120	492	2932	2959	0.016	1474	1458	1513	1446	0
1	18	19	"PFL0041"	"oPFL0041"	4950	23430	120	344	348	100	79	82	30	100	99	0	1790	1800	477	103	104	15	100	100	0	0.157	0.159	0.157	0.153	1.381	0.154	0.841	120	432	1952	1966	-2.670	265	1687	269	1697	0
1	19	19	"PFI17649"	"oPFI17649"	5120	23450	150	70	72	15	74	77	27	3	0	0	99	100	14	98	100	20	7	1	0	-4.000	-1.000	1.286	1.234	3.510	0.004	0.000	156	600	-3	0	Error	-4	1	-2	2	-50
1	20	19	"PFJ12790"	"oPFJ12790"	5340	23440	120	206	209	60	72	73	14	97	97	0	416	442	172	95	96	14	100	100	0	0.417	0.395	0.416	0.382	1.650	0.355	0.798	120	496	455	484	-1.260	134	321	137	347	0
1	21	19	"PFJ12792"	"oPFJ12792"	5520	23440	120	120	120	25	75	76	14	89	72	0	463	471	118	96	98	18	100	100	0	0.123	0.120	0.113	0.111	1.762	0.112	0.574	120	465	412	420	-3.028	45	367	45	375	0
1	22	19	"PFK12895"	"oPFK12895"	5690	23450	150	80	79	15	78	80	16	14	1	0	106	109	22	99	103	30	14	3	0	0.286	0.100	1.000	1.128	3.329	0.311	0.025	156	786	9	11	-1.807	2	7	1	10	-50
1	1	20	"PFF72440"	"oPFF72440"	1710	23620	110	2474	2353	479	69	72	16	100	100	0	3729	3679	774	93	104	118	100	100	0	0.661	0.637	0.619	0.638	1.201	0.596	0.892	80	492	6041	5870	-0.596	2405	3636	2284	3586	0
1	2	20	"PFH0004"	"oPFH0004"	1910	23620	120	1335	1329	424	70	73	22	100	100	0	869	856	324	93	106	125	95	90	0	1.630	1.650	1.634	1.793	1.666	1.602	0.873	120	566	2041	2022	0.705	1265	776	1259	763	0
1	3	20	"PFD66983"	"oPFD66983"	2100	23620	110	98	101	18	71	75	41	23	0	0	121	122	19	92	102	117	0	0	0	0.931	1.000	0.979	1.007	2.378	0.994	0.179	80	474	56	60	-0.103	27	29	30	30	0
1	4	20	"PFBL B0087"	"oPFBLOB0087"	2290	23630	150	80	82	15	72	75	36	7	0	0	106	107	18	95	103	101	0	0	0	0.727	0.833	0.640	0.670	3.629	0.374	0.020	156	651	19	22	-0.459	8	11	10	12	-50
1	5	20	"PFBL B0089"	"oPFBLOB0089"	2480	23620	120	159	167	34	74	77	15	100	99	0	193	203	57	100	102	18	95	90	0	0.914	0.903	0.960	0.982	1.929	0.764	0.575	120	472	178	196	-0.130	85	93	93	103	0
1	6	20	"PFL0045"	"oPFL0045"	2670	23620	120	3494	3325	1030	74	76	15	100	100	0	2386	2283	955	97	99	17	99	98	0	1.494	1.487	1.487	1.781	2.027	1.428	0.893	120	501	5709	5437	0.579	3420	2289	3251	2186	0
1	7	20	"PFF72441"	"oPFF72441"	2870	23590	150	74	76	15	74	75	14	21	5	0	103	104	15	95	97	13	30	15	0	0.000	0.222	1.071	1.040	4.636	0.142	0.000	156	635	8	11	Error	0	8	2	9	-50
1	8	20	"PFBL B0090"	"oPFBLOB0090"	3060	23620	120	1282	1237	446	77	78	14	100	99	0	813	801	234	98	98	13	99	99	0	1.685	1.650	1.706	1.607	1.507	1.723	0.919	120	485	1920	1863	0.753	1205	715	1160	703	0
1	9	20	"PFD66986"	"oPFD66986"	3260	23640	150	81	84	17	78	81	15	26	8	0	109	109	15	100	102	14	30	9	0	0.333	0.667	1.000	0.992	3.146	1.090	0.036	156	555	12	15	-1.585	3	9	6	9	-50
1	10	20	"PFL0049"	"oPFL0049"	3430	23630	150	75	77	16	79	81	16	14	1	0	110	113	27	101	103	16	31	16	0	-0.444	-0.167	1.000	0.872	3.621	0.250	0.015	156	580	5	10	Error	-4	9	-2	12	-50
1	11	20	"PFK12897"	"oPFK12897"	3650	23620	150	73	74	16	80	82	15	9	2	0	96	99	17	102	104	17	8	3	0	1.167	2.000	1.000	0.958	2.997	0.415	0.019	156	634	-13	-9	0.222	-7	-6	-6	-3	-50
1	12	20	"PFF72442"	"oPFF72442"	3810	23620	120	1697	1664	500	81	84	19	100	100	0	924	896	252	105	123	246	95	89	0	1.973	2.001	1.995	2.055	1.452	2.050	0.912	120	469	2435	2374	0.980	1616	819	1583	791	0
1	13	20	"PFF72443"	"oPFF72443"	4000	23630	120	579	559	205	84	85	17	97	95	0	893	882	263	106	107	15	100	100	0	0.629	0.612	0.614	0.552	1.875	0.625	0.890	120	529	1282	1251	-0.669	495	787	475	776	0
1	14	20	"PFBL B0094"	"oPFBLOB0094"	4190	23620	120	3437	3419	997	86	87	17	100	100	0	3415	3298	1101	106	107	14	100	99	0	1.013	1.044	1.029	1.119	1.612	1.015	0.914	120	506	6660	6525	0.018	3351	3309	3333	3192	0
1	15	20	"PFH0026"	"oPFH0026"	4360	23610	110	251	256	47	86	88	18	100	100	0	216	216	33	108	110	21	100	95	0	1.528	1.574	1.517	1.612	1.547	1.651	0.731	80	409	273	278	0.611	165	108	170	108	0
1	16	20	"PFD67003"	"oPFD67003"	4560	23620	120	152	153	33	81	83	17	95	86	0	788	745	218	102	105	20	99	98	0	0.103	0.112	0.115	0.112	1.888	0.106	0.728	120	555	757	715	-3.272	71	686	72	643	0
1	17	20	"PFM60515"	"oPFM60515"	4760	23600	90	106	173	208	81	83	15	69	42	0	147	364	760	101	104	17	80	67	0	0.543	0.350	0.445	0.513	2.357	0.264	0.849	52	356	71	355	-0.880	25	46	92	263	0
1	18	20	"PFL0099"	"oPFL0099"	4940	23620	120	4544	4425	1391	78	80	15	100	100	0	5039	4691	1824	100	102	20	99	99	0	0.904	0.947	0.934	1.069	1.844	0.906	0.910	120	565	9405	8938	-0.145	4466	4939	4347	4591	0
1	19	20	"PFJ12808"	"oPFJ12808"	5140	23630	120	535	513	190	76	78	15	97	95	0	480	486	119	97	98	21	100	100	0	1.198	1.123	1.089	0.990	1.917	1.208	0.831	120	444	842	826	0.261	459	383	437	389	0
1	20	20	"PFBL B0145"	"oPFBLOB0145"	5330	23630	120	501	488	170	76	76	14	98	98	0	557	556	140	97	98	14	100	100	0	0.924	0.898	0.923	0.825	1.745	0.938	0.853	120	468	885	871	-0.114	425	460	412	459	0
1	21	20	"PFBL B0149"	"oPFBLOB0149"	5520	23630	130	259	261	67	77	77	14	99	98	0	343	352	81	98	99	15	100	100	0	0.743	0.724	0.761	0.704	1.595	0.732	0.852	120	455	427	438	-0.429	182	245	184	254	0
1	22	20	"PFI17700"	"oPFI17700"	5710	23630	120	758	732	287	79	80	15	96	95	0	1028	988	318	100	101	16	100	100	0	0.732	0.735	0.745	0.645	2.093	0.750	0.863	120	488	1607	1541	-0.451	679	928	653	888	0
1	1	21	"PFI17702"	"oPFI17702"	1710	23810	110	1974	2008	488	71	76	31	100	100	0	1703	1721	491	93	112	150	98	96	0	1.182	1.190	1.163	1.257	1.507	1.122	0.920	80	552	3513	3565	0.241	1903	1610	1937	1628	0
1	2	21	"PFG0046"	"oPFG0046"	1910	23820	120	102	102	24	70	76	35	45	6	0	427	428	137	93	108	124	94	73	0	0.096	0.096	0.097	0.098	1.824	0.089	0.467	120	521	366	367	-3.384	32	334	32	335	0
1	3	21	"PFBL B0151"	"oPFBLOB0151"	2090	23820	120	663	664	233	70	70	12	100	100	0	748	718	260	91	93	15	97	97	0	0.903	0.947	0.982	1.047	1.835	0.933	0.898	120	456	1250	1221	-0.148	593	657	594	627	0
1	4	21	"PFG0047"	"oPFG0047"	2290	23820	120	111	109	23	71	72	13	85	70	0	277	267	67	92	95	15	98	95	0	0.216	0.217	0.219	0.215	1.938	0.207	0.548	120	399	225	213	-2.209	40	185	38	175	0
1	5	21	"PFD67004"	"oPFD67004"	2470	23820	120	371	361	106	72	74	14	100	98	0	630	607	181	97	98	16	99	98	0	0.561	0.567	0.576	0.567	1.598	0.532	0.851	120	463	832	799	-0.834	299	533	289	510	0
1	6	21	"PFL0107"	"oPFL0107"	2660	23820	110	162	165	37	73	74	14	100	97	0	386	373	75	95	97	14	100	100	0	0.306	0.331	0.337	0.315	1.500	0.301	0.744	80	470	380	370	-1.709	89	291	92	278	0
1	7	21	"PFM60519"	"oPFM60519"	2860	23820	120	1029	1035	348	75	75	14	100	100	0	1164	1132	362	96	97	14	100	100	0	0.893	0.927	0.923	0.944	1.617	0.924	0.897	120	490	2022	1996	-0.163	954	1068	960	1036	0
1	8	21	"PFI17707"	"oPFI17707"	3040	23820	120	957	916	312	77	78	14	100	100	0	718	714	251	98	99	13	98	98	0	1.419	1.362	1.403	1.479	1.733	1.352	0.898	120	467	1500	1455	0.505	880	620	839	616	0
1	9	21	"PFBL B0154"	"oPFBLOB0154"	3230	23820	120	10977	10605	3434	82	83	16	100	100	0	8444	8119	2674	102	104	15	100	100	0	1.306	1.313	1.317	1.352	1.577	1.320	0.928	120	450	19237	18540	0.385	10895	8342	10523	8017	0
1	10	21	"PFM60520"	"oPFM60520"	3420	23820	120	376	373	118	84	85	16	100	98	0	472	456	153	104	105	16	100	97	0	0.793	0.821	0.834	0.846	1.745	0.793	0.826	120	469	660	641	-0.334	292	368	289	352	0
1	11	21	"PFBL B0158"	"oPFBLOB0158"	3610	23820	120	2270	2163	701	82	83	15	100	100	0	1608	1572	542	103	105	17	100	100	0	1.454	1.417	1.457	1.471	1.503	1.415	0.915	120	521	3693	3550	0.540	2188	1505	2081	1469	0
1	12	21	"PFI17709"	"oPFI17709"	3800	23820	120	5142	4868	1660	83	86	17	100	100	0	2495	2438	904	104	106	17	100	100	0	2.116	2.050	2.077	2.081	1.540	2.073	0.898	120	523	7450	7119	1.081	5059	2391	4785	2334	0
1	13	21	"PFG0048"	"oPFG0048"	3990	23820	120	15239	14101	5000	88	91	20	100	100	0	5977	5758	2085	107	108	16	100	98	0	2.581	2.480	2.517	2.713	1.828	2.526	0.930	120	520	21021	19664	1.368	15151	5870	14013	5651	0
1	14	21	"PFM60526"	"oPFM60526"	4180	23820	120	2318	2184	806	89	90	18	100	100	0	1717	1595	587	107	107	15	99	98	0	1.384	1.408	1.442	1.473	1.894	1.423	0.892	120	556	3839	3583	0.469	2229	1610	2095	1488	0
1	15	21	"PFM60528"	"oPFM60528"	4370	23820	110	1665	1578	316	85	86	19	100	100	0	865	846	153	106	108	20	100	100	0	2.082	2.018	2.020	2.013	1.235	2.030	0.911	80	525	2339	2233	1.058	1580	759	1493	740	0
1	16	21	"PFL0111"	"oPFL0111"	4570	23820	120	203	197	52	79	80	18	99	94	0	300	307	88	101	103	19	99	96	0	0.623	0.573	0.591	0.583	1.783	0.549	0.782	120	521	323	324	-0.682	124	199	118	206	0
1	17	21	"E598_1c"	"E598_1c"	4740	23850	150	84	83	16	76	77	15	27	8	0	98	100	17	96	98	16	21	5	0	4.000	1.750	1.121	1.048	3.487	1.042	0.025	156	780	10	11	2.000	8	2	7	4	-50
1	18	21	"E598_1e"	"E598_1e"	4940	23820	90	90	92	18	76	77	16	42	17	0	112	113	17	95	96	15	51	23	0	0.824	0.889	0.838	0.710	3.761	1.102	0.074	52	361	31	34	-0.280	14	17	16	18	0
1	19	21	"E598_1g"	"E598_1g"	5120	23810	150	71	72	13	76	77	15	7	1	0	92	94	18	96	97	19	11	2	0	1.250	2.000	0.906	0.925	3.218	0.826	0.028	156	593	-9	-6	0.322	-5	-4	-4	-2	-50
1	20	21	"E598_1i"	"E598_1i"	5320	23810	120	1682	1613	602	76	76	14	100	100	0	701	648	276	97	98	13	96	93	0	2.659	2.789	2.662	3.242	1.968	2.778	0.863	120	421	2210	2088	1.411	1606	604	1537	551	0
1	21	21	"F48446_9a"	"F48446_9a"	5500	23810	150	70	71	13	75	76	13	11	1	0	90	93	18	97	98	14	14	5	0	0.714	1.000	0.700	0.742	2.943	0.597	0.029	156	456	-12	-8	-0.485	-5	-7	-4	-4	-50
1	22	21	"F48446_9c"	"F48446_9c"	5690	23810	150	71	73	13	75	77	14	12	2	0	90	91	16	96	97	15	10	3	0	0.667	0.400	0.761	0.732	3.219	0.575	0.031	156	675	-10	-7	-0.585	-4	-6	-2	-5	-50
1	1	22	"I12861_2g"	"I12861_2g"	1710	24010	120	108	109	24	69	73	28	66	20	0	119	121	19	90	99	92	0	0	0	1.345	1.290	1.357	1.243	2.210	1.336	0.327	120	704	68	71	0.427	39	29	40	31	0
1	2	22	"I12861_2i"	"I12861_2i"	1900	24010	110	186	189	46	70	71	13	100	100	0	195	192	35	90	92	16	100	96	0	1.105	1.167	1.152	1.156	1.524	1.198	0.715	80	462	221	221	0.144	116	105	119	102	0
1	3	22	"J512_2a"	"J512_2a"	2070	23990	150	69	82	75	69	70	12	17	7	0	87	94	45	89	91	14	21	6	0	0.000	2.600	0.923	0.853	3.239	1.732	0.585	156	693	-2	18	Error	0	-2	13	5	-50
1	4	22	"J512_2c"	"J512_2c"	2260	23990	150	69	74	27	69	70	14	19	6	0	91	91	14	90	92	14	13	3	0	0.000	5.000	1.053	1.163	3.947	2.638	0.039	156	666	1	6	Error	0	1	5	1	-50
1	5	22	"J512_2e"	"J512_2e"	2450	23990	150	71	72	14	69	71	13	23	5	0	91	92	13	92	93	15	9	2	0	-2.000	100000.000	1.297	1.040	3.262	0.637	0.026	156	703	1	3	Error	2	-1	3	0	-50
1	6	22	"J512_2g"	"J512_2g"	2660	24010	150	74	75	15	71	73	14	21	6	0	93	94	14	94	95	14	12	3	0	-3.000	100000.000	1.125	1.000	3.459	1.280	0.029	156	810	2	4	Error	3	-1	4	0	-50
1	7	22	"M40872_8a"	"M40872_8a"	2850	23980	150	76	76	13	73	74	14	15	3	0	100	105	25	95	97	15	30	15	0	0.600	0.300	0.879	0.810	3.727	0.195	0.021	156	662	8	13	-0.737	3	5	3	10	-50
1	8	22	"M40872_8c"	"M40872_8c"	3040	24010	150	70	71	13	73	74	14	10	0	0	92	93	14	94	96	15	14	1	0	1.500	2.000	0.952	0.991	3.349	1.029	0.013	156	745	-5	-3	0.585	-3	-2	-2	-1	-50
1	9	22	"M40872_8e"	"M40872_8e"	3240	24010	150	74	74	14	75	76	15	12	3	0	93	93	13	97	98	15	10	1	0	0.250	0.250	1.000	0.969	4.179	1.074	0.025	156	749	-5	-5	-2.000	-1	-4	-1	-4	-50
1	10	22	"M40872_8g"	"M40872_8g"	3430	24030	150	79	81	15	77	78	15	24	4	0	96	97	16	98	99	15	14	3	0	-1.000	-4.000	1.000	0.894	3.621	0.258	0.013	156	799	0	3	Error	2	-2	4	-1	-50
1	11	22	"M40872_8i"	"M40872_8i"	3600	24010	100	116	120	28	78	79	15	77	67	0	120	120	21	99	100	15	65	30	0	1.810	2.000	1.756	1.602	2.600	2.566	0.100	80	433	59	63	0.856	38	21	42	21	0
1	12	22	"EMPTY"	"EMPTY"	3810	24010	100	151	158	49	78	79	15	96	88	0	168	181	55	99	99	15	91	85	0	1.058	0.976	0.945	1.084	2.617	0.918	0.495	80	478	142	162	0.081	73	69	80	82	0
1	13	22	"EMPTY"	"EMPTY"	3990	24010	110	288	323	159	80	81	16	100	96	0	322	338	145	100	101	15	98	97	0	0.937	1.021	0.986	1.034	2.228	1.056	0.766	80	540	430	481	-0.094	208	222	243	238	0
1	14	22	"EMPTY"	"EMPTY"	4190	24010	100	226	243	99	80	81	15	97	91	0	240	263	105	101	102	14	98	97	0	1.050	1.006	1.025	1.011	1.997	0.967	0.764	80	480	285	325	0.071	146	139	163	162	0
1	15	22	"EMPTY"	"EMPTY"	4380	24010	110	307	327	114	77	79	16	100	98	0	340	333	114	100	102	17	100	100	0	0.958	1.073	1.057	1.091	1.702	1.036	0.826	80	548	470	483	-0.061	230	240	250	233	0
1	16	22	"EMPTY"	"EMPTY"	4560	24010	100	382	414	196	74	76	14	98	96	0	399	452	221	96	98	15	100	97	0	1.017	0.955	0.924	0.922	2.099	0.919	0.810	80	470	611	696	0.024	308	303	340	356	0
1	17	22	"EMPTY"	"EMPTY"	4760	24010	100	196	201	53	72	73	12	100	100	0	216	226	72	91	92	14	100	100	0	0.992	0.956	1.001	1.006	1.636	0.879	0.737	80	422	249	264	-0.012	124	125	129	135	0
1	18	22	"EMPTY"	"EMPTY"	4950	24010	100	195	192	60	71	72	13	98	93	0	208	213	59	90	91	13	96	93	0	1.051	0.984	1.024	1.036	2.430	1.015	0.710	80	438	242	244	0.072	124	118	121	123	0
1	19	22	"EMPTY"	"EMPTY"	5120	24000	150	69	70	13	71	72	15	11	0	0	88	89	12	90	92	13	11	1	0	1.000	1.000	1.000	1.197	2.888	5.334	0.003	156	750	-4	-2	0.000	-2	-2	-1	-1	-50
1	20	22	"EMPTY"	"EMPTY"	5310	24000	150	72	73	13	71	73	15	17	1	0	89	92	18	91	93	15	11	1	0	-0.500	2.000	0.935	0.897	4.279	25.517	0.000	156	705	-1	3	Error	1	-2	2	1	-50
1	21	22	"EMPTY"	"EMPTY"	5500	24000	150	72	73	12	72	74	14	12	3	0	95	95	14	94	99	22	6	0	0	0.000	1.000	0.706	0.853	3.486	0.046	0.000	156	682	1	2	Error	0	1	1	1	-50
1	22	22	"EMPTY"	"EMPTY"	5690	24000	150	73	74	14	76	77	15	8	1	0	94	94	13	97	101	21	3	0	0	1.000	0.667	1.100	1.028	3.099	0.764	0.045	156	889	-6	-5	0.000	-3	-3	-2	-3	-50
2	1	1	"PFA0116"	"A23157_2"	6320	20130	150	1190	1161	478	75	76	16	100	100	0	929	897	357	92	93	15	100	100	0	1.332	1.349	1.347	1.347	1.370	1.321	0.881	156	872	1952	1891	0.414	1115	837	1086	805	0
2	2	1	"PFA0048"	"A14801_13"	6510	20130	150	1154	1225	427	76	79	21	100	100	0	1773	1868	649	94	95	17	100	100	0	0.642	0.648	0.627	0.641	1.304	0.605	0.889	156	695	2757	2923	-0.639	1078	1679	1149	1774	0
2	3	1	"PFA0211"	"A8109_3"	6710	20130	150	1629	1489	616	75	77	18	100	100	0	1615	1498	610	93	94	16	100	100	0	1.021	1.006	0.997	0.997	1.347	0.982	0.899	156	695	3076	2819	0.030	1554	1522	1414	1405	0
2	4	1	"PFA0021"	"A11962_3"	6890	20130	150	446	450	158	77	78	14	99	99	0	251	246	66	93	95	16	96	95	0	2.335	2.438	2.515	2.440	1.417	2.414	0.843	156	670	527	526	1.224	369	158	373	153	0
2	5	1	"PFA0164"	"A3310_6"	7090	20140	160	534	508	180	80	82	16	99	99	0	449	449	130	94	97	19	100	100	0	1.279	1.206	1.238	1.127	1.704	1.260	0.888	208	752	809	783	0.355	454	355	428	355	0
2	6	1	"PFA0033"	"A13725_2"	7280	20140	160	262	253	86	81	88	54	87	76	0	414	414	152	93	99	29	97	94	0	0.564	0.536	0.552	0.533	1.915	0.524	0.801	208	720	502	493	-0.827	181	321	172	321	0
2	7	1	"PFB0041"	"B180"	7470	20130	150	860	867	299	80	88	58	100	100	0	861	855	273	94	96	24	100	100	0	1.017	1.034	1.021	1.034	1.439	1.024	0.891	156	615	1547	1548	0.024	780	767	787	761	0
2	8	1	"PFB0043"	"B186"	7650	20140	150	714	725	218	79	82	17	100	100	0	776	763	226	95	97	16	100	100	0	0.932	0.967	0.961	0.962	1.260	0.939	0.882	156	639	1316	1314	-0.101	635	681	646	668	0
2	9	1	"PFB0048"	"B197"	7850	20140	150	328	328	85	81	82	15	99	99	0	845	861	238	97	99	20	100	100	0	0.330	0.323	0.323	0.315	1.358	0.306	0.842	156	658	995	1011	-1.599	247	748	247	764	0
2	10	1	"PFB0056"	"B218"	8040	20140	150	1552	1531	455	81	82	16	100	100	0	13911	14130	3981	99	103	22	100	100	0	0.107	0.103	0.103	0.102	1.256	0.097	0.879	156	640	15283	15481	-3.231	1471	13812	1450	14031	0
2	11	1	"PFB0059"	"B241"	8230	20140	150	114	114	22	78	79	14	81	61	0	417	413	103	98	101	18	100	100	0	0.113	0.114	0.114	0.104	1.972	0.110	0.493	156	650	355	351	-3.147	36	319	36	315	0
2	12	1	"PFB0069"	"B270"	8420	20140	150	133	135	26	76	77	14	96	86	0	527	515	134	94	96	14	100	100	0	0.132	0.140	0.137	0.132	1.558	0.127	0.630	156	650	490	480	-2.925	57	433	59	421	0
2	13	1	"PFB0161"	"B471"	8610	20130	150	1286	1321	317	76	77	14	100	100	0	1000	991	237	94	96	15	100	100	0	1.336	1.388	1.371	1.403	1.315	1.363	0.905	156	703	2116	2142	0.417	1210	906	1245	897	0
2	14	1	"PFB0183"	"B508"	8810	20140	150	148	147	33	77	78	14	96	89	0	473	472	133	94	96	14	99	99	0	0.187	0.185	0.185	0.179	1.662	0.176	0.674	156	668	450	448	-2.416	71	379	70	378	0
2	15	1	"PFB0185"	"B511"	8990	20140	150	785	793	218	78	80	22	100	100	0	550	573	147	95	98	20	100	100	0	1.554	1.496	1.511	1.494	1.238	1.513	0.887	156	652	1162	1193	0.636	707	455	715	478	0
2	16	1	"PFB0199"	"B537"	9190	20140	150	147	147	28	79	81	23	92	78	0	553	557	136	98	99	21	100	100	0	0.149	0.148	0.146	0.140	1.524	0.144	0.683	156	612	523	527	-2.742	68	455	68	459	0
2	17	1	"PFB0205"	"B549"	9370	20130	150	820	835	190	78	80	15	100	100	0	562	569	130	97	99	15	100	100	0	1.596	1.604	1.607	1.616	1.234	1.568	0.906	156	648	1207	1229	0.674	742	465	757	472	0
2	18	1	"PFB0211"	"B556"	9560	20130	150	13722	13649	3554	78	82	18	100	100	0	8424	8224	2390	96	100	35	100	100	0	1.638	1.670	1.609	1.693	1.250	1.638	0.893	156	659	21972	21699	0.712	13644	8328	13571	8128	0
2	19	1	"PFC0047"	"C187"	9750	20130	150	2610	2734	758	81	83	17	100	100	0	2030	2069	585	97	101	33	100	100	0	1.308	1.345	1.340	1.359	1.256	1.318	0.904	156	663	4462	4625	0.388	2529	1933	2653	1972	0
2	20	1	"PFC0049"	"C191"	9940	20130	150	2818	2889	1042	81	82	20	100	100	0	1357	1450	507	99	100	16	100	100	0	2.176	2.078	2.026	2.081	1.274	2.066	0.880	156	705	3995	4159	1.121	2737	1258	2808	1351	0
2	21	1	"PFC0053"	"C199"	10140	20130	150	178	177	42	80	82	21	95	92	0	533	541	127	100	101	16	100	100	0	0.226	0.220	0.213	0.203	1.634	0.198	0.728	156	679	531	538	-2.144	98	433	97	441	0
2	22	1	"PFC0064"	"C230"	10330	20130	150	97	101	22	79	81	16	52	30	0	161	163	31	99	103	19	91	82	0	0.290	0.344	0.345	0.322	2.381	0.387	0.255	156	857	80	86	-1.784	18	62	22	64	0
2	1	2	"PFC0067"	"C234"	6330	20320	150	2346	2402	566	76	79	28	100	100	0	1794	1806	458	95	97	19	100	100	0	1.336	1.359	1.367	1.373	1.159	1.323	0.944	156	693	3969	4037	0.418	2270	1699	2326	1711	0
2	2	2	"PFC0074"	"C249"	6520	20320	140	138	145	35	75	78	33	87	45	0	323	336	91	94	96	21	100	100	0	0.275	0.289	0.284	0.269	1.707	0.281	0.503	156	469	292	312	-1.862	63	229	70	242	0
2	3	2	"PFK0421"	"Kn479_3"	6710	20320	140	115	116	24	71	73	14	92	73	0	473	493	146	88	89	15	100	100	0	0.114	0.111	0.110	0.104	1.667	0.104	0.589	156	471	429	450	-3.129	44	385	45	405	0
2	4	2	"PFK0499"	"Kn722_1"	6910	20330	150	213	223	49	74	76	16	100	100	0	332	328	66	90	92	16	100	98	0	0.574	0.626	0.631	0.623	1.411	0.622	0.838	156	397	381	387	-0.800	139	242	149	238	0
2	5	2	"PFK0529"	"Kn862_1"	7090	20320	150	4011	4018	1765	81	84	18	100	100	0	2101	2102	916	97	105	31	100	100	0	1.961	1.964	1.896	1.990	1.419	1.929	0.916	156	388	5934	5942	0.972	3930	2004	3937	2005	0
2	6	2	"PFK0159"	"Kn1106_2"	7320	20330	150	111	117	35	82	95	71	15	0	0	159	166	58	98	108	38	62	39	0	0.475	0.515	0.567	0.530	2.693	0.548	0.280	156	384	90	103	-1.073	29	61	35	68	-50
2	7	2	"PFK0179"	"Kn1255_4"	7470	20320	150	3482	3596	1279	84	97	76	100	100	0	2334	2529	971	96	101	31	100	100	0	1.518	1.443	1.385	1.469	1.293	1.360	0.890	156	334	5636	5945	0.602	3398	2238	3512	2433	0
2	8	2	"PFK0266"	"Kn2144_2"	7660	20320	150	1105	1068	309	84	85	16	100	100	0	1099	1105	350	96	98	17	100	100	0	1.018	0.975	0.968	0.986	1.217	0.942	0.902	156	391	2024	1993	0.026	1021	1003	984	1009	0
2	9	2	"PFK1250"	"Ks8_1"	7850	20320	150	475	485	96	82	82	15	100	100	0	573	588	126	97	99	15	100	100	0	0.826	0.821	0.821	0.825	1.240	0.791	0.891	156	364	869	894	-0.276	393	476	403	491	0
2	10	2	"PFK0668"	"Ks13_2"	8040	20320	150	858	867	235	80	82	14	100	100	0	750	766	216	99	102	19	100	100	0	1.195	1.180	1.195	1.193	1.257	1.152	0.906	156	358	1429	1454	0.257	778	651	787	667	0
2	11	2	"PFK0833"	"Ks25_5"	8230	20320	140	275	275	65	79	79	14	100	100	0	344	349	80	99	101	17	100	100	0	0.800	0.784	0.789	0.776	1.294	0.740	0.826	156	401	441	446	-0.322	196	245	196	250	0
2	12	2	"PFK0849"	"Ks26_17"	8430	20320	150	171	172	44	77	78	14	98	94	0	412	424	122	97	98	14	100	100	0	0.298	0.291	0.289	0.271	1.627	0.267	0.725	156	417	409	422	-1.745	94	315	95	327	0
2	13	2	"PFK0898"	"Ks31_1"	8620	20320	150	344	364	81	78	78	14	100	100	0	743	784	196	94	97	16	100	100	0	0.410	0.414	0.412	0.415	1.224	0.394	0.899	156	411	915	976	-1.287	266	649	286	690	0
2	14	2	"PFK0968"	"Ks42_6"	8810	20330	150	130	135	29	74	76	14	98	90	0	427	442	121	94	95	15	100	100	0	0.168	0.175	0.177	0.168	1.569	0.166	0.680	156	382	389	409	-2.572	56	333	61	348	0
2	15	2	"PFK1224"	"Ks83_19"	9010	20320	150	89	90	16	74	76	20	38	8	0	110	112	16	93	94	22	35	6	0	0.882	0.842	1.080	0.892	2.906	0.698	0.228	156	356	32	35	-0.181	15	17	16	19	-50
2	16	2	"PFK1246"	"Ks89_2"	9190	20320	150	121	122	25	76	78	20	84	55	0	333	342	77	93	94	21	100	100	0	0.188	0.185	0.179	0.166	1.821	0.172	0.537	156	351	285	295	-2.415	45	240	46	249	0
2	17	2	"PFK1245"	"Ks89_10"	9360	20320	150	97	96	18	78	82	22	41	7	0	132	134	30	96	102	29	58	22	0	0.528	0.474	0.505	0.563	3.245	0.540	0.382	156	393	55	56	-0.922	19	36	18	38	-50
2	18	2	"PFK1268"	"Ks97_1"	9570	20320	160	643	666	276	80	86	24	98	96	0	577	593	247	100	109	47	94	93	0	1.180	1.189	1.241	1.147	1.902	1.171	0.871	208	395	1040	1079	0.239	563	477	586	493	0
2	19	2	"PFK0567"	"Ks101_10"	9750	20320	150	433	441	82	80	83	17	100	100	0	707	717	154	99	105	43	100	99	0	0.581	0.584	0.571	0.592	1.318	0.557	0.900	156	352	961	979	-0.784	353	608	361	618	0
2	20	2	"PFK0617"	"Ks117_4"	9950	20320	150	176	181	33	82	82	15	100	99	0	228	235	45	101	103	18	100	100	0	0.740	0.739	0.734	0.742	1.476	0.709	0.721	156	427	221	233	-0.434	94	127	99	134	0
2	21	2	"PFK0689"	"Ks157_11"	10140	20320	150	3516	3496	699	84	85	16	100	100	0	4412	4473	1058	104	105	17	100	100	0	0.797	0.781	0.793	0.788	1.176	0.755	0.912	156	390	7740	7781	-0.328	3432	4308	3412	4369	0
2	22	2	"PFK0731"	"Ks186_10"	10330	20320	160	36862	35879	14930	85	88	17	100	100	0	65535	58304	14093	112	117	22	100	100	70	0.562	0.615	0.615	0.533	2.261	0.647	0.855	208	710	102200	93986	-0.831	36777	65423	35794	58192	0
2	1	3	"PFK0746"	"Ks202_1"	6330	20520	150	725	722	153	76	78	28	100	100	0	2402	2405	498	93	95	17	100	100	0	0.281	0.279	0.282	0.277	1.188	0.280	0.930	156	694	2958	2958	-1.831	649	2309	646	2312	0
2	2	3	"PFK0750"	"Ks202_4"	6530	20520	150	184	183	41	72	75	34	98	83	0	347	344	72	90	92	18	100	100	0	0.436	0.437	0.426	0.425	1.416	0.441	0.787	156	428	369	365	-1.198	112	257	111	254	0
2	3	3	"PFK0747"	"Ks202_10"	6720	20520	150	281	275	74	70	71	13	98	97	0	1359	1358	342	85	86	12	100	100	0	0.166	0.161	0.166	0.155	1.478	0.162	0.869	156	430	1485	1478	-2.594	211	1274	205	1273	0
2	4	3	"PFK0766"	"Ks212_4"	6920	20510	150	2324	2384	569	74	77	18	100	100	0	1321	1322	279	89	91	23	100	100	0	1.826	1.873	1.931	1.863	1.221	1.958	0.891	156	389	3482	3543	0.869	2250	1232	2310	1233	0
2	5	3	"PFA0029"	"A12706_1"	7090	20500	150	14334	16081	9167	82	84	19	100	100	0	11400	13256	7239	100	110	64	100	100	0	1.261	1.216	1.148	1.201	1.399	1.162	0.882	156	398	25552	29155	0.335	14252	11300	15999	13156	0
2	6	3	"PFA0034"	"A13725_4"	7280	20510	150	1700	1665	410	81	83	17	100	100	0	1640	1641	416	98	110	64	100	100	0	1.050	1.027	1.039	1.032	1.225	1.009	0.897	156	402	3161	3127	0.070	1619	1542	1584	1543	0
2	7	3	"PFA0036"	"A13725_6"	7480	20500	150	1235	1197	297	79	80	15	100	100	0	1121	1088	295	92	94	16	100	99	0	1.123	1.122	1.127	1.157	1.410	1.074	0.901	156	369	2185	2114	0.168	1156	1029	1118	996	0
2	8	3	"PFA0038"	"A13725_9"	7680	20510	150	306	310	59	79	80	15	100	100	0	691	700	124	94	95	15	100	100	0	0.380	0.381	0.378	0.376	1.297	0.363	0.832	156	419	824	837	-1.395	227	597	231	606	0
2	9	3	"PFA0041"	"A14195_3"	7870	20500	150	90	91	16	78	79	14	42	17	0	121	121	21	95	96	13	73	48	0	0.462	0.500	0.587	0.523	2.820	0.491	0.127	156	373	38	39	-1.115	12	26	13	26	-50
2	10	3	"PFA0043"	"A14263_1"	8050	20500	150	751	788	243	78	78	13	100	100	0	628	650	187	94	94	12	100	100	0	1.260	1.277	1.278	1.280	1.250	1.243	0.888	156	417	1207	1266	0.334	673	534	710	556	0
2	11	3	"PFA0063"	"A14801_9"	8250	20510	150	148	149	29	77	78	13	99	95	0	159	159	30	94	95	13	95	89	0	1.092	1.108	1.086	1.164	1.828	1.080	0.585	156	456	136	137	0.127	71	65	72	65	0
2	12	3	"PFA0065"	"A15774_2"	8440	20510	150	109	114	26	77	78	14	80	54	0	252	261	60	96	97	13	100	100	0	0.205	0.224	0.208	0.199	2.018	0.216	0.491	156	408	188	202	-2.285	32	156	37	165	0
2	13	3	"PFA0067"	"A16096_5"	8630	20510	150	178	179	34	77	77	14	100	99	0	186	187	30	94	95	13	100	100	0	1.098	1.097	1.059	1.091	1.532	1.127	0.690	156	419	193	195	0.135	101	92	102	93	0
2	14	3	"PFA0071"	"A16972_1"	8820	20500	150	78	78	11	74	75	14	16	1	0	97	99	17	93	93	13	30	10	0	1.000	0.667	0.727	0.800	3.423	0.447	0.035	156	406	8	10	0.000	4	4	4	6	-50
2	15	3	"PFA0073"	"A1700_2"	9000	20500	150	82	84	15	73	74	16	31	8	0	100	102	21	91	92	13	38	14	0	1.000	1.000	0.829	0.947	3.554	0.884	0.037	156	400	18	22	0.000	9	9	11	11	-50
2	16	3	"PFA0076"	"A1700_6"	9190	20510	140	127	126	25	73	75	17	91	76	0	351	355	84	91	91	13	100	100	0	0.208	0.201	0.196	0.188	1.630	0.191	0.611	156	382	314	317	-2.267	54	260	53	264	0
2	17	3	"PFA0109"	"A22053_4"	9390	20510	150	271	275	70	77	84	32	100	97	0	225	226	52	96	101	28	96	93	0	1.504	1.523	1.572	1.591	1.545	1.540	0.812	156	431	323	328	0.589	194	129	198	130	0
2	18	3	"PFA0112"	"A23157_12"	9580	20510	150	262	264	59	78	85	32	99	98	0	727	734	164	96	102	28	100	100	0	0.292	0.292	0.296	0.285	1.352	0.279	0.774	156	414	815	824	-1.778	184	631	186	638	0
2	19	3	"PFA0114"	"A23157_18"	9760	20500	150	1510	1579	455	76	78	15	100	100	0	1787	1828	565	95	99	25	100	100	0	0.848	0.867	0.861	0.886	1.314	0.804	0.902	156	390	3126	3236	-0.239	1434	1692	1503	1733	0
2	20	3	"PFA0117"	"A23157_8"	9940	20500	150	87	89	17	77	80	16	33	10	0	115	114	20	98	101	25	32	4	0	0.588	0.750	0.730	0.816	2.838	0.320	0.075	156	491	27	28	-0.766	10	17	12	16	-50
2	21	3	"PFA0123"	"A24704_11"	10150	20500	150	138	139	31	79	82	16	96	80	0	398	393	90	99	101	16	100	100	0	0.197	0.204	0.202	0.193	1.682	0.184	0.601	156	455	358	354	-2.341	59	299	60	294	0
2	22	3	"PFA0126"	"A24704_6"	10340	20500	150	108	110	21	80	83	16	69	43	0	148	149	28	103	108	22	80	50	0	0.622	0.652	0.639	0.624	2.799	0.573	0.260	156	649	73	76	-0.684	28	45	30	46	-50
2	1	4	"PFA0154"	"A3310_10"	6350	20690	150	84	85	15	73	75	16	31	9	0	110	110	16	95	96	17	42	11	0	0.733	0.800	0.837	0.804	3.549	1.261	0.045	156	644	26	27	-0.447	11	15	12	15	-50
2	2	4	"PFA0156"	"A3310_15"	6540	20700	150	155	160	32	71	73	13	100	99	0	410	427	102	92	93	13	100	100	0	0.264	0.266	0.272	0.261	1.418	0.235	0.718	156	414	402	424	-1.921	84	318	89	335	0
2	3	4	"PFA0159"	"A3310_22"	6730	20690	140	617	609	143	72	73	12	100	100	0	477	473	109	90	91	12	99	99	0	1.408	1.402	1.383	1.405	1.239	1.367	0.901	156	413	932	920	0.494	545	387	537	383	0
2	4	4	"PFA0162"	"A3310_32"	6920	20700	150	172	171	40	74	77	16	99	96	0	804	818	230	90	92	15	100	100	0	0.137	0.133	0.133	0.127	1.470	0.128	0.810	156	415	812	825	-2.865	98	714	97	728	0
2	5	4	"PFA0165"	"A3310_7"	7110	20700	150	324	329	85	76	80	19	100	100	0	348	364	92	96	103	61	100	97	0	0.984	0.944	0.943	0.942	1.304	0.880	0.757	156	402	500	521	-0.023	248	252	253	268	0
2	6	4	"PFA0168"	"A3920_1"	7300	20690	150	87	88	16	76	78	17	35	10	0	112	112	16	96	102	61	0	0	0	0.688	0.750	0.822	0.908	3.327	1.050	0.079	156	401	27	28	-0.541	11	16	12	16	-50
2	7	4	"PFC0075"	"C25"	7480	20680	150	88	93	30	75	77	15	48	16	0	106	108	17	92	93	15	46	20	0	0.929	1.125	1.125	1.050	3.395	2.765	0.030	156	442	27	34	-0.107	13	14	18	16	-50
2	8	4	"PFC0079"	"C258"	7680	20690	140	196	197	40	76	77	14	100	100	0	250	250	56	92	94	14	100	99	0	0.759	0.766	0.776	0.777	1.426	0.719	0.801	156	471	278	279	-0.397	120	158	121	158	0
2	9	4	"PFC0082"	"C269"	7870	20700	150	119	119	24	77	78	14	86	69	0	314	308	80	94	95	13	98	98	0	0.191	0.196	0.201	0.178	1.857	0.191	0.574	156	390	262	256	-2.389	42	220	42	214	0
2	10	4	"PFC0085"	"C273"	8040	20690	150	82	84	14	78	79	15	23	7	0	102	102	12	94	95	13	33	9	0	0.500	0.750	1.000	0.948	3.990	0.879	0.022	156	411	12	14	-1.000	4	8	6	8	-50
2	11	4	"PFC0087"	"C277"	8260	20700	150	658	678	198	77	78	13	100	100	0	637	660	167	94	95	13	100	100	0	1.070	1.062	1.085	1.047	1.323	1.103	0.861	156	384	1124	1167	0.098	581	543	601	566	0
2	12	4	"PFC0090"	"C285"	8440	20690	150	986	992	268	76	78	14	100	100	0	671	677	173	95	96	13	100	100	0	1.580	1.574	1.559	1.588	1.224	1.549	0.905	156	381	1486	1498	0.660	910	576	916	582	0
2	13	4	"PFC0107"	"C321"	8630	20700	150	191	192	43	73	74	15	100	100	0	264	272	61	92	92	14	100	100	0	0.686	0.661	0.679	0.651	1.396	0.617	0.768	156	416	290	299	-0.544	118	172	119	180	0
2	14	4	"PFC0110"	"C332"	8830	20700	150	106	107	18	69	70	14	92	66	0	328	335	69	86	87	14	100	100	0	0.153	0.153	0.154	0.142	1.674	0.149	0.549	156	391	279	287	-2.709	37	242	38	249	0
2	15	4	"PFC0112"	"C337"	9010	20700	150	121	124	22	71	74	16	97	82	0	227	230	44	88	90	16	100	100	0	0.360	0.373	0.370	0.350	1.735	0.342	0.583	156	450	189	195	-1.475	50	139	53	142	0
2	16	4	"PFC0114"	"C344"	9210	20700	150	99	100	18	76	81	21	53	17	0	183	186	37	94	98	24	99	87	0	0.258	0.261	0.267	0.258	2.080	0.309	0.333	156	480	112	116	-1.952	23	89	24	92	0
2	17	4	"PFC0116"	"C35"	9340	20690	150	102	111	42	76	82	30	42	21	0	116	132	48	95	98	22	46	30	0	1.238	0.946	0.872	0.935	3.179	0.932	0.563	156	482	47	72	0.308	26	21	35	37	-50
2	18	4	"PFC0119"	"C354"	9580	20690	150	273	271	61	75	79	27	100	100	0	250	259	57	94	96	15	100	100	0	1.269	1.188	1.166	1.205	1.329	1.149	0.797	156	522	354	361	0.344	198	156	196	165	0
2	19	4	"PFC0135"	"C394"	9780	20700	150	98	100	19	74	76	15	73	35	0	381	394	81	95	97	25	100	100	0	0.084	0.087	0.092	0.084	1.957	0.078	0.308	156	439	310	325	-3.575	24	286	26	299	0
2	20	4	"PFC0138"	"C41"	9970	20730	150	94	96	22	74	77	15	58	32	0	113	115	22	95	99	24	39	10	0	1.111	1.100	1.219	1.199	3.011	2.143	0.115	156	412	38	42	0.152	20	18	22	20	-50
2	21	4	"PFC0140"	"C413"	10140	20700	150	83	84	16	76	79	16	29	7	0	112	116	21	96	99	15	50	28	0	0.438	0.400	0.644	0.692	3.907	0.474	0.059	156	457	23	28	-1.193	7	16	8	20	-50
2	22	4	"PFC0142"	"C417"	10340	20690	150	180	187	42	75	77	14	100	100	0	469	491	127	95	97	13	100	100	0	0.281	0.283	0.279	0.277	1.402	0.251	0.784	156	714	479	508	-1.833	105	374	112	396	0
2	1	5	"PFC0144"	"C419"	6350	20890	150	119	121	23	72	75	26	84	41	0	413	413	73	95	98	32	100	100	0	0.148	0.154	0.154	0.143	1.587	0.154	0.641	156	701	365	367	-2.758	47	318	49	318	0
2	2	5	"PFC0147"	"C423"	6540	20890	150	415	421	90	72	73	13	100	100	0	637	659	141	94	95	14	100	100	0	0.632	0.618	0.623	0.614	1.264	0.597	0.886	156	448	886	914	-0.663	343	543	349	565	0
2	3	5	"PFC0161"	"C449"	6740	20890	140	124	125	25	71	73	12	98	89	0	124	126	19	92	93	13	86	62	0	1.656	1.588	1.615	1.629	2.008	1.692	0.424	156	446	85	88	0.728	53	32	54	34	0
2	4	5	"PFC0163"	"C453"	6930	20890	150	126	128	30	71	72	12	94	84	0	239	248	66	91	91	12	100	100	0	0.372	0.363	0.354	0.339	1.704	0.345	0.674	156	414	203	214	-1.428	55	148	57	157	0
2	5	5	"PFC0165"	"C46"	7120	20880	150	2453	2552	795	72	74	14	100	100	0	1350	1359	416	93	93	13	100	100	0	1.894	1.959	1.978	1.963	1.217	1.948	0.897	156	399	3638	3746	0.922	2381	1257	2480	1266	0
2	6	5	"PFC0168"	"C472"	7310	20880	150	161	161	35	74	76	18	98	94	0	510	525	112	94	94	13	100	100	0	0.209	0.202	0.200	0.191	1.506	0.188	0.754	156	408	503	518	-2.257	87	416	87	431	0
2	7	5	"PFC0171"	"C489"	7500	20880	140	321	322	55	75	75	16	100	100	0	258	258	41	93	93	13	100	100	0	1.491	1.497	1.512	1.513	1.302	1.513	0.861	156	503	411	412	0.576	246	165	247	165	0
2	8	5	"PFC0174"	"C492"	7730	20900	150	81	83	19	75	76	13	28	7	0	101	102	18	92	93	13	37	14	0	0.667	0.800	0.846	0.826	3.594	0.362	0.014	156	445	15	18	-0.585	6	9	8	10	-50
2	9	5	"PFD0418"	"D49176_20"	7870	20880	140	616	631	151	78	80	15	100	100	0	728	739	158	94	96	15	100	100	0	0.849	0.857	0.862	0.849	1.278	0.861	0.884	156	420	1172	1198	-0.237	538	634	553	645	0
2	10	5	"PFD0422"	"D49176_29"	8100	20840	150	83	84	20	80	87	49	1	0	0	103	104	16	97	102	34	5	0	0	0.500	0.571	1.250	1.473	3.205	1.827	0.413	156	450	9	11	-1.000	3	6	4	7	-50
2	11	5	"PFD0425"	"D49176_32"	8250	20880	150	618	622	155	78	86	52	100	100	0	299	302	66	96	102	35	100	96	0	2.660	2.641	2.639	2.682	1.319	2.713	0.831	156	393	743	750	1.411	540	203	544	206	0
2	12	5	"PFD0428"	"D49176_37"	8450	20880	150	85	87	18	76	76	13	40	18	0	138	140	24	94	95	13	92	81	0	0.205	0.239	0.333	0.297	3.195	0.229	0.073	156	394	53	57	-2.290	9	44	11	46	-50
2	13	5	"PFD0431"	"D49176_44"	8640	20880	150	431	442	105	68	70	14	100	100	0	617	619	120	86	87	14	100	100	0	0.684	0.702	0.724	0.686	1.374	0.702	0.858	156	404	894	907	-0.549	363	531	374	533	0
2	14	5	"PFD0436"	"D49176_6"	8830	20880	140	524	536	94	62	64	14	100	100	0	2022	2073	446	78	80	12	100	100	0	0.238	0.238	0.239	0.239	1.242	0.220	0.864	156	369	2406	2469	-2.073	462	1944	474	1995	0
2	15	5	"PFD0454"	"D51731_2"	9000	20880	140	274	287	83	69	73	18	99	99	0	249	272	120	86	90	19	100	99	0	1.258	1.172	1.264	1.236	1.538	1.017	0.688	156	511	368	404	0.331	205	163	218	186	0
2	16	5	"PFD0463"	"D53677_1"	9260	20890	110	110	140	74	80	88	30	50	32	0	129	170	97	98	109	40	43	28	0	0.968	0.833	0.944	1.109	2.511	0.688	0.704	80	352	61	132	-0.047	30	31	60	72	0
2	17	5	"PFD0467"	"D53677_8"	9370	20880	150	76	78	14	77	83	27	3	0	0	98	99	14	95	104	35	2	0	0	-0.333	0.250	1.000	0.946	3.478	0.712	0.369	156	523	2	5	Error	-1	3	1	4	-50
2	18	5	"PFD0471"	"D54177_1"	9570	20890	150	96	96	18	71	74	16	68	30	0	129	130	20	91	93	14	89	65	0	0.658	0.641	0.635	0.653	2.466	0.683	0.246	156	488	63	64	-0.604	25	38	25	39	0
2	19	5	"PFD0474"	"D54346_3"	9760	20880	150	127	131	27	71	73	19	93	78	0	354	351	76	89	90	12	100	100	0	0.211	0.229	0.229	0.213	1.648	0.209	0.615	156	387	321	322	-2.242	56	265	60	262	0
2	20	5	"PFD0478"	"D56259_1"	9940	20890	150	122	124	23	71	73	18	96	73	0	522	534	134	88	90	12	100	100	0	0.118	0.119	0.125	0.116	1.538	0.109	0.595	156	321	485	499	-3.089	51	434	53	446	0
2	21	5	"PFD0512"	"D6287_18"	10130	20880	150	85	87	16	73	75	15	40	14	0	108	110	19	92	93	13	53	28	0	0.750	0.778	0.764	0.731	3.642	0.626	0.087	156	358	28	32	-0.415	12	16	14	18	-50
2	22	5	"PFD0515"	"D6287_22"	10330	20880	150	398	430	151	73	76	31	100	100	0	593	627	234	93	95	16	100	100	0	0.650	0.669	0.660	0.672	1.280	0.605	0.833	156	667	825	891	-0.621	325	500	357	534	0
2	1	6	"PFD0519"	"D6287_3"	6350	21080	130	102	102	17	73	73	13	81	53	0	135	137	21	94	95	16	90	69	0	0.707	0.674	0.694	0.629	2.455	0.691	0.321	120	542	70	72	-0.500	29	41	29	43	0
2	2	6	"PFD0521"	"D6287_31"	6530	21070	140	144	143	29	74	74	13	99	94	0	595	591	123	94	95	14	100	100	0	0.140	0.139	0.135	0.128	1.683	0.126	0.677	156	420	571	566	-2.839	70	501	69	497	0
2	3	6	"PFD0525"	"D6287_49"	6730	21070	140	915	920	194	72	74	12	100	100	0	1352	1347	325	91	92	12	100	100	0	0.669	0.675	0.677	0.685	1.302	0.642	0.898	156	428	2104	2104	-0.581	843	1261	848	1256	0
2	4	6	"PFD0527"	"D6287_53"	6930	21080	150	133	133	28	72	73	12	96	91	0	262	268	49	91	92	12	100	100	0	0.357	0.345	0.345	0.318	1.736	0.284	0.544	156	398	232	238	-1.487	61	171	61	177	0
2	5	6	"PFD0563"	"D65980_2"	7110	21070	140	147	145	26	74	75	14	99	96	0	157	157	24	92	93	13	99	96	0	1.123	1.092	1.097	1.080	1.748	1.098	0.582	156	373	138	136	0.167	73	65	71	65	0
2	6	6	"PFD0569"	"D6681_10"	7300	21070	150	73	75	14	76	77	17	11	1	0	94	96	13	93	94	13	17	4	0	-3.000	-0.333	1.000	1.063	3.383	1.374	0.024	156	400	-2	2	Error	-3	1	-1	3	-50
2	7	6	"PFD0572"	"D6681_3"	7480	21070	150	170	171	28	76	77	17	99	99	0	205	207	30	93	93	12	100	100	0	0.839	0.833	0.854	0.821	1.504	0.826	0.660	156	427	206	209	-0.253	94	112	95	114	0
2	8	6	"PFD0575"	"D66953_1"	7670	21070	150	89	91	13	76	77	13	49	19	0	107	109	17	94	94	13	48	22	0	1.000	1.000	0.810	0.891	2.969	0.591	0.028	156	423	26	30	0.000	13	13	15	15	-50
2	9	6	"PFD0579"	"D7726_1"	7870	21070	150	126	127	22	78	79	14	92	84	0	206	209	35	94	96	15	99	99	0	0.429	0.426	0.427	0.400	1.819	0.403	0.554	156	431	160	164	-1.222	48	112	49	115	0
2	10	6	"PFD0583"	"D8137_1"	8060	21070	150	1101	1073	224	79	86	47	100	100	0	766	722	157	96	101	32	100	100	0	1.525	1.588	1.579	1.618	1.303	1.594	0.907	156	517	1692	1620	0.609	1022	670	994	626	0
2	11	6	"PFE0587"	"E6125_5"	8250	21060	140	228	233	49	77	83	50	99	86	0	269	271	61	95	100	33	98	95	0	0.868	0.886	0.865	0.907	1.527	0.858	0.785	156	432	325	332	-0.205	151	174	156	176	0
2	12	6	"PFE0589"	"E6662_1"	8440	21070	150	262	264	66	74	76	14	100	100	0	470	464	101	94	95	12	100	100	0	0.500	0.514	0.512	0.501	1.322	0.508	0.852	156	464	564	560	-1.000	188	376	190	370	0
2	13	6	"PFE0591"	"E679_1"	8630	21060	150	3284	3269	850	72	74	15	100	100	0	2256	2188	676	90	92	16	100	99	0	1.483	1.524	1.493	1.610	1.532	1.462	0.915	156	482	5378	5295	0.568	3212	2166	3197	2098	0
2	14	6	"PFE0593"	"E679_4"	8820	21070	130	131	132	25	66	69	15	100	94	0	141	142	19	84	85	14	97	95	0	1.140	1.138	1.101	1.124	1.716	1.175	0.574	120	428	122	124	0.189	65	57	66	58	0
2	15	6	"PFE0596"	"E6820_1"	9010	21070	150	301	302	84	67	71	18	100	100	0	595	615	177	86	88	17	100	100	0	0.460	0.444	0.452	0.440	1.321	0.429	0.877	156	469	743	764	-1.121	234	509	235	529	0
2	16	6	"PFE0601"	"E70_3"	9190	21090	150	100	118	49	71	76	24	53	32	0	120	154	84	91	98	31	46	27	0	1.000	0.746	0.880	0.884	2.503	0.607	0.636	156	523	58	110	0.000	29	29	47	63	-50
2	17	6	"PFE0626"	"E8167_12"	9410	21040	150	77	79	13	71	75	23	12	0	0	100	101	15	91	96	30	11	0	0	0.667	0.800	0.740	0.733	3.277	0.649	0.062	156	524	15	18	-0.585	6	9	8	10	-50
2	18	6	"PFE0628"	"E8167_2"	9630	21090	150	74	74	13	71	72	15	13	3	0	95	96	14	89	90	12	31	8	0	0.500	0.429	0.824	0.890	3.576	1.529	0.023	156	431	9	10	-1.000	3	6	3	7	-50
2	19	6	"PFE0632"	"E8314_4"	9760	21070	150	83	83	15	71	72	18	35	7	0	105	106	16	87	88	11	64	33	0	0.667	0.632	0.859	0.817	3.204	1.002	0.054	156	403	30	31	-0.585	12	18	12	19	-50
2	20	6	"PFE0634"	"E832_1"	9970	21070	140	140	138	28	70	72	17	96	86	0	246	255	49	88	89	12	100	100	0	0.443	0.407	0.418	0.388	1.608	0.390	0.574	156	385	228	235	-1.174	70	158	68	167	0
2	21	6	"PFE0638"	"E84_1"	10150	21060	150	1379	1330	274	70	73	16	100	100	0	801	770	185	91	92	14	99	99	0	1.844	1.856	1.842	1.908	1.310	1.822	0.916	156	440	2019	1939	0.883	1309	710	1260	679	0
2	22	6	"PFE0645"	"E886_1"	10350	21070	140	105	107	21	71	74	16	83	56	0	124	126	22	92	93	15	80	53	0	1.063	1.059	1.130	1.083	2.595	1.073	0.283	156	729	66	70	0.087	34	32	36	34	0
2	1	7	"PFF0003"	"F10044_2"	6350	21260	140	1104	1171	357	73	74	13	100	100	0	708	702	226	94	94	13	100	98	0	1.679	1.806	1.817	1.901	1.432	1.778	0.915	156	634	1645	1706	0.748	1031	614	1098	608	0
2	2	7	"PFF0005"	"F10154_1"	6550	21260	140	95	97	16	76	76	13	66	33	0	184	184	33	94	95	13	99	96	0	0.211	0.233	0.243	0.225	2.354	0.208	0.261	156	422	109	111	-2.244	19	90	21	90	0
2	3	7	"PFF0010"	"F1021_1"	6730	21260	140	140	141	22	74	75	13	98	98	0	896	877	162	91	94	13	100	100	0	0.082	0.085	0.084	0.083	1.461	0.080	0.745	156	423	871	853	-3.608	66	805	67	786	0
2	4	7	"PFF0012"	"F1021_3"	6930	21260	140	231	231	44	74	75	13	99	99	0	1715	1739	362	94	95	13	100	100	0	0.097	0.095	0.096	0.095	1.288	0.091	0.863	156	395	1778	1802	-3.368	157	1621	157	1645	0
2	5	7	"PFF0016"	"F10318_1"	7110	21260	150	116	119	23	76	77	14	91	69	0	365	368	74	96	97	14	100	100	0	0.149	0.158	0.158	0.145	1.700	0.149	0.579	156	398	309	315	-2.750	40	269	43	272	0
2	6	7	"PFF0020"	"F10626_1"	7300	21250	140	466	486	136	76	77	15	100	100	0	417	424	112	94	95	13	100	100	0	1.207	1.242	1.240	1.253	1.313	1.218	0.895	156	425	713	740	0.272	390	323	410	330	0
2	7	7	"PFF0043"	"F11007_3"	7500	21260	140	116	116	20	75	77	14	93	69	0	150	153	25	93	93	12	98	92	0	0.719	0.683	0.714	0.676	1.821	0.668	0.495	156	438	98	101	-0.475	41	57	41	60	0
2	8	7	"PFF0046"	"F11089_1"	7690	21260	140	565	577	129	75	76	13	100	100	0	460	467	97	93	94	13	100	100	0	1.335	1.342	1.332	1.342	1.269	1.364	0.890	156	411	857	876	0.417	490	367	502	374	0
2	9	7	"PFF0054"	"F11484_1"	7870	21260	150	148	153	32	75	76	13	100	96	0	442	447	99	93	94	13	100	100	0	0.209	0.220	0.223	0.211	1.510	0.205	0.725	156	417	422	432	-2.257	73	349	78	354	0
2	10	7	"PFF0057"	"F1150_5"	8070	21260	140	125	126	21	75	76	13	98	87	0	146	150	24	91	93	13	98	92	0	0.909	0.864	0.880	0.875	1.785	0.846	0.476	156	428	105	110	-0.138	50	55	51	59	0
2	11	7	"PFF0059"	"F11570_1"	8260	21260	140	439	440	95	74	75	13	100	100	0	610	614	123	92	93	13	100	100	0	0.705	0.701	0.690	0.698	1.266	0.684	0.878	156	383	883	888	-0.505	365	518	366	522	0
2	12	7	"PFF0063"	"F11624_1"	8440	21260	140	119	119	22	75	77	16	88	70	0	355	349	64	94	96	18	100	100	0	0.169	0.173	0.162	0.155	1.886	0.151	0.496	156	442	305	299	-2.568	44	261	44	255	0
2	13	7	"PFF0697"	"F3247_2"	8670	21270	150	83	84	18	75	77	16	30	7	0	103	106	19	93	95	19	30	8	0	0.800	0.692	0.950	0.871	3.042	0.538	0.104	156	463	18	22	-0.322	8	10	9	13	-50
2	14	7	"PFF0700"	"F32494_1"	8820	21260	150	1141	1114	239	70	71	13	100	100	0	1866	1878	379	89	90	13	100	100	0	0.603	0.584	0.590	0.578	1.280	0.578	0.916	156	411	2848	2833	-0.730	1071	1777	1044	1789	0
2	15	7	"PFF0702"	"F3277_1"	9020	21260	150	441	464	171	70	74	23	99	99	0	643	684	224	89	95	26	100	100	0	0.670	0.662	0.650	0.639	1.406	0.684	0.850	156	384	925	989	-0.578	371	554	394	595	0
2	16	7	"PFF0706"	"F32922_1"	9200	21250	150	263	265	55	70	74	22	100	100	0	371	373	80	90	96	25	99	98	0	0.687	0.689	0.673	0.687	1.381	0.661	0.843	156	420	474	478	-0.542	193	281	195	283	0
2	17	7	"PFF0708"	"F33056_1"	9400	21260	140	172	169	37	70	72	14	99	96	0	648	642	109	90	91	13	100	100	0	0.183	0.179	0.180	0.167	1.569	0.175	0.782	156	479	660	651	-2.452	102	558	99	552	0
2	18	7	"PFF0711"	"F33107_1"	9570	21260	150	73	75	13	73	76	20	10	0	0	97	98	14	91	93	15	25	7	0	0.000	0.286	1.200	1.072	3.125	1.769	0.033	156	519	6	9	Error	0	6	2	7	-50
2	19	7	"PFF0740"	"F34425_1"	9780	21260	140	496	499	131	73	76	19	99	99	0	522	531	110	90	91	13	100	100	0	0.979	0.966	0.991	0.931	1.459	0.993	0.903	156	490	855	867	-0.030	423	432	426	441	0
2	20	7	"PFF0742"	"F34449_1"	9970	21250	150	96	95	16	71	73	13	73	41	0	138	137	25	89	90	12	94	80	0	0.510	0.500	0.510	0.495	2.452	0.436	0.293	156	437	74	72	-0.971	25	49	24	48	0
2	21	7	"PFF0744"	"F34605_1"	10150	21260	150	200	204	51	72	74	16	98	97	0	295	296	70	91	92	13	100	99	0	0.627	0.644	0.658	0.625	1.666	0.641	0.815	156	465	332	337	-0.672	128	204	132	205	0
2	22	7	"PFF0749"	"F34859_1"	10360	21290	150	90	90	19	73	75	14	53	25	0	107	111	25	93	94	14	48	26	0	1.214	0.944	1.000	1.056	3.169	0.695	0.178	156	738	31	35	0.280	17	14	17	18	-50
2	1	8	"PFF0757"	"F35105_1"	6350	21450	140	91	94	18	74	75	14	55	26	0	260	263	52	95	95	13	100	100	0	0.103	0.119	0.113	0.108	2.275	0.107	0.236	156	642	182	188	-3.279	17	165	20	168	0
2	2	8	"PFF0759"	"F35197_1"	6540	21440	150	1495	1503	321	78	79	16	100	100	0	1705	1684	385	95	102	63	100	100	0	0.880	0.897	0.872	0.905	1.261	0.841	0.901	156	470	3027	3014	-0.184	1417	1610	1425	1589	0
2	3	8	"PFF0791"	"F35823_1"	6750	21450	140	247	247	63	76	78	15	99	98	0	364	367	69	94	103	66	100	98	0	0.633	0.626	0.634	0.594	1.503	0.635	0.825	156	426	441	444	-0.659	171	270	171	273	0
2	4	8	"PFF0796"	"F36083_1"	6920	21450	150	337	335	82	75	76	13	99	98	0	574	556	130	95	96	14	100	99	0	0.547	0.564	0.585	0.553	1.518	0.548	0.866	156	396	741	721	-0.870	262	479	260	461	0
2	5	8	"PFF0798"	"F36120_1"	7120	21450	140	122	122	22	74	76	15	92	78	0	239	243	40	95	96	14	100	100	0	0.333	0.324	0.337	0.294	1.854	0.315	0.607	156	405	192	196	-1.585	48	144	48	148	0
2	6	8	"PFF0804"	"F36356_4"	7310	21450	140	632	620	171	73	75	15	100	100	0	1005	1021	298	95	95	14	100	100	0	0.614	0.591	0.583	0.593	1.312	0.565	0.893	156	391	1469	1473	-0.703	559	910	547	926	0
2	7	8	"PFF0808"	"F36374_1"	7500	21450	140	248	253	53	74	75	13	99	99	0	744	748	149	94	95	13	100	100	0	0.268	0.274	0.272	0.266	1.384	0.265	0.859	156	416	824	833	-1.901	174	650	179	654	0
2	8	8	"PFF0813"	"F36383_1"	7700	21450	150	143	147	32	75	75	13	98	94	0	438	447	109	94	95	14	100	100	0	0.198	0.204	0.197	0.191	1.578	0.195	0.698	156	418	412	425	-2.339	68	344	72	353	0
2	9	8	"PFF0836"	"F37362_1"	7880	21450	140	480	465	135	75	76	13	99	98	0	753	745	166	94	96	14	100	100	0	0.615	0.599	0.611	0.556	1.567	0.610	0.880	156	392	1064	1041	-0.702	405	659	390	651	0
2	10	8	"PFF0842"	"F37536_1"	8070	21440	140	102	102	21	74	76	13	77	53	0	186	188	37	94	94	13	99	96	0	0.304	0.298	0.307	0.272	2.184	0.285	0.379	156	446	120	122	-1.716	28	92	28	94	0
2	11	8	"PFF0844"	"F37871_2"	8270	21440	140	166	164	33	74	75	13	98	96	0	477	462	110	92	93	13	100	99	0	0.239	0.243	0.247	0.238	1.601	0.219	0.719	156	410	477	460	-2.065	92	385	90	370	0
2	12	8	"PFF0850"	"F38025_1"	8450	21440	150	627	633	154	72	75	15	100	100	0	568	543	152	93	95	18	100	98	0	1.168	1.247	1.242	1.306	1.391	1.203	0.889	156	416	1030	1011	0.225	555	475	561	450	0
2	13	8	"PFF0854"	"F38531_3"	8640	21440	150	104	105	18	72	75	14	83	56	0	155	157	24	92	95	19	96	87	0	0.508	0.508	0.518	0.455	2.529	0.438	0.376	156	440	95	98	-0.977	32	63	33	65	0
2	14	8	"PFF0857"	"F38658_1"	8840	21440	140	426	424	94	71	73	15	100	100	0	541	526	128	92	93	16	100	100	0	0.791	0.813	0.805	0.831	1.371	0.778	0.869	156	396	804	787	-0.339	355	449	353	434	0
2	15	8	"PFF1501"	"F59165_1"	9020	21450	150	117	129	44	73	77	22	77	49	0	320	331	88	93	99	26	99	98	0	0.194	0.235	0.206	0.189	2.120	0.277	0.595	156	467	271	294	-2.367	44	227	56	238	0
2	16	8	"PFF1503"	"F59212_1"	9210	21440	140	815	843	196	74	77	21	100	100	0	518	532	125	93	98	25	100	100	0	1.744	1.752	1.760	1.769	1.271	1.756	0.868	156	514	1166	1208	0.802	741	425	769	439	0
2	17	8	"PFF1507"	"F59325_1"	9400	21440	140	94	98	20	72	74	14	69	37	0	203	203	37	91	93	13	100	99	0	0.196	0.232	0.222	0.208	2.302	0.201	0.307	156	468	134	138	-2.348	22	112	26	112	0
2	18	8	"PFF1515"	"F59681_5"	9580	21460	100	90	93	16	74	78	22	33	8	0	113	115	23	92	95	17	55	30	0	0.762	0.826	0.850	1.034	3.660	0.821	0.199	80	385	37	42	-0.392	16	21	19	23	0
2	19	8	"PFF1523"	"F60089_1"	9800	21480	150	75	76	15	73	76	20	13	1	0	96	97	14	91	93	15	19	6	0	0.400	0.500	0.950	0.901	3.710	0.879	0.071	156	496	7	9	-1.322	2	5	3	6	-50
2	20	8	"PFF1525"	"F60196_1"	9950	21450	150	78	80	16	72	73	13	33	12	0	97	98	16	91	92	11	37	16	0	1.000	1.143	0.950	0.880	3.591	1.573	0.044	156	445	12	15	0.000	6	6	8	7	-50
2	21	8	"PFF1565"	"F62141_1"	10160	21440	150	2019	2016	637	71	73	14	100	100	0	1566	1539	502	92	93	12	100	100	0	1.322	1.344	1.345	1.363	1.323	1.333	0.888	156	457	3422	3392	0.402	1948	1474	1945	1447	0
2	22	8	"PFF1569"	"F62233_2"	10350	21440	140	168	167	34	73	74	14	100	99	0	163	170	35	92	93	12	98	97	0	1.338	1.205	1.226	1.261	1.556	1.160	0.645	156	586	166	172	0.420	95	71	94	78	0
2	1	9	"PFF1573"	"F62329_1"	6350	21640	140	90	91	17	77	78	15	43	16	0	123	125	21	96	98	14	75	48	0	0.481	0.483	0.597	0.583	3.252	0.547	0.048	156	693	40	43	-1.054	13	27	14	29	0
2	2	9	"PFF1576"	"F62396_2"	6550	21640	140	179	184	38	77	79	16	99	99	0	186	187	30	97	104	62	78	12	0	1.146	1.189	1.213	1.184	1.651	1.000	0.435	156	489	191	197	0.197	102	89	107	90	0
2	3	9	"PFF1579"	"F62610_1"	6740	21640	140	330	322	71	76	78	15	99	99	0	318	316	56	95	102	66	100	94	0	1.139	1.113	1.117	1.071	1.599	1.143	0.830	156	428	477	467	0.188	254	223	246	221	0
2	4	9	"PFF1581"	"F62610_13"	6930	21640	140	298	293	69	74	76	13	100	99	0	399	412	81	94	94	13	100	100	0	0.734	0.689	0.689	0.668	1.434	0.681	0.844	156	404	529	537	-0.445	224	305	219	318	0
2	5	9	"PFF1628"	"F63860_1"	7110	21630	150	82	84	18	73	74	13	37	14	0	100	102	16	94	95	14	30	10	0	1.500	1.375	1.200	1.215	3.493	1.322	0.039	156	442	15	19	0.585	9	6	11	8	-50
2	6	9	"PFF1634"	"F64095_1"	7310	21620	150	82	83	14	73	74	12	39	16	0	113	113	19	94	96	14	58	29	0	0.474	0.526	0.714	0.649	2.556	0.373	0.060	156	425	28	29	-1.078	9	19	10	19	-50
2	7	9	"PFF1641"	"F64252_1"	7480	21630	140	126	126	22	74	76	12	98	89	0	166	166	28	95	96	14	98	95	0	0.732	0.732	0.725	0.736	1.933	0.681	0.521	156	415	123	123	-0.449	52	71	52	71	0
2	8	9	"PFF1644"	"F64347_2"	7680	21640	140	162	161	38	75	76	13	96	94	0	398	395	82	96	97	14	100	100	0	0.288	0.288	0.283	0.269	1.634	0.279	0.730	156	420	389	385	-1.795	87	302	86	299	0
2	9	9	"PFF1647"	"F6440_2"	7870	21640	140	786	793	229	78	78	13	100	100	0	1386	1437	399	97	98	14	100	100	0	0.549	0.534	0.538	0.527	1.295	0.521	0.899	156	398	1997	2055	-0.864	708	1289	715	1340	0
2	10	9	"PFF1652"	"F64735_1"	8050	21640	140	616	598	133	77	78	13	100	100	0	1360	1356	294	95	96	13	100	100	0	0.426	0.413	0.416	0.409	1.323	0.397	0.881	156	448	1804	1782	-1.231	539	1265	521	1261	0
2	11	9	"PFF1680"	"F65658_4"	8250	21640	140	233	231	59	74	76	13	98	98	0	333	331	53	94	95	13	100	100	0	0.665	0.662	0.648	0.618	1.562	0.682	0.797	156	490	398	394	-0.588	159	239	157	237	0
2	12	9	"PFF1682"	"F65704_1"	8450	21630	150	89	90	17	73	75	13	55	29	0	109	118	45	93	94	13	56	32	0	1.000	0.680	0.969	0.951	3.031	0.207	0.071	156	482	32	42	0.000	16	16	17	25	-50
2	13	9	"PFF1687"	"F66126_1"	8630	21630	130	167	168	32	74	75	12	100	99	0	193	197	29	92	94	13	100	99	0	0.921	0.895	0.880	0.872	1.491	0.914	0.708	120	437	194	199	-0.119	93	101	94	105	0
2	14	9	"PFF1693"	"F66450_1"	8820	21640	140	162	158	36	75	78	19	94	87	0	397	393	70	94	100	26	100	100	0	0.287	0.278	0.287	0.249	1.744	0.270	0.711	156	424	390	382	-1.800	87	303	83	299	0
2	15	9	"PFF1696"	"F66665_1"	9010	21640	140	1877	1839	453	76	80	20	100	100	0	2024	2005	365	97	103	27	100	100	0	0.935	0.924	0.925	0.899	1.339	0.946	0.912	156	491	3728	3671	-0.098	1801	1927	1763	1908	0
2	16	9	"PFF1698"	"F66828_1"	9230	21650	80	99	101	17	77	80	17	61	30	0	140	142	25	100	104	20	80	48	0	0.550	0.571	0.655	0.539	2.596	0.518	0.186	52	257	62	66	-0.862	22	40	24	42	0
2	17	9	"PFI0357"	"I4256_1"	9390	21640	140	96	99	23	72	74	14	67	39	0	286	297	82	94	96	15	100	100	0	0.125	0.133	0.134	0.119	2.052	0.131	0.419	156	468	216	230	-3.000	24	192	27	203	0
2	18	9	"PFI0360"	"I4355_3"	9580	21640	140	279	276	83	70	73	14	99	96	0	432	430	101	92	93	14	100	100	0	0.615	0.609	0.627	0.572	1.580	0.619	0.826	156	455	549	544	-0.702	209	340	206	338	0
2	19	9	"PFI0362"	"I4394_2"	9770	21630	150	197	199	47	70	72	14	100	100	0	422	422	100	91	92	15	99	99	0	0.384	0.390	0.393	0.393	1.633	0.366	0.804	156	418	458	460	-1.382	127	331	129	331	0
2	20	9	"PFI0367"	"I4500_1"	9960	21640	140	147	152	35	70	72	14	97	94	0	280	286	56	91	92	12	100	100	0	0.407	0.421	0.424	0.391	1.670	0.412	0.751	156	376	266	277	-1.295	77	189	82	195	0
2	21	9	"PFI0369"	"I4547_2"	10160	21640	140	100	101	19	73	75	15	75	42	0	397	378	85	93	95	14	100	100	0	0.089	0.098	0.102	0.092	2.005	0.093	0.393	156	466	331	313	-3.493	27	304	28	285	0
2	22	9	"PFI0371"	"I4582_1"	10340	21630	140	287	285	63	73	74	15	100	100	0	362	364	82	93	95	15	100	100	0	0.796	0.782	0.793	0.780	1.348	0.758	0.833	156	619	483	483	-0.330	214	269	212	271	0
2	1	10	"PFI0397"	"I5035_1"	6340	21840	130	84	90	23	77	79	15	40	18	0	120	125	27	99	100	17	57	36	0	0.333	0.500	0.702	0.676	3.228	0.504	0.116	120	591	28	39	-1.585	7	21	13	26	0
2	2	10	"PFI0404"	"I5222_1"	6540	21830	140	631	613	203	77	80	21	99	98	0	503	531	140	98	99	15	100	100	0	1.368	1.238	1.313	1.158	1.695	1.292	0.865	156	433	959	969	0.452	554	405	536	433	0
2	3	10	"PFI0407"	"I5252_1"	6730	21830	140	121	124	32	76	78	21	85	51	0	252	254	49	95	96	14	100	100	0	0.287	0.302	0.281	0.268	1.864	0.285	0.482	156	383	202	207	-1.803	45	157	48	159	0
2	4	10	"PFI0409"	"I5362_4"	6920	21830	140	165	166	36	74	76	15	98	95	0	297	307	64	94	96	14	100	100	0	0.448	0.432	0.433	0.406	1.629	0.417	0.769	156	401	294	305	-1.158	91	203	92	213	0
2	5	10	"PFI0418"	"I5700_1"	7120	21830	140	116	120	48	74	75	15	83	63	0	211	212	43	95	96	14	100	99	0	0.362	0.393	0.368	0.317	2.372	0.557	0.277	156	460	158	163	-1.466	42	116	46	117	0
2	6	10	"PFI0423"	"I5893_2"	7300	21820	130	205	206	35	74	75	13	100	100	0	237	236	31	95	96	14	100	100	0	0.923	0.936	0.942	0.923	1.414	0.943	0.772	120	467	273	273	-0.116	131	142	132	141	0
2	7	10	"PFI0448"	"I6567_2"	7500	21830	140	441	438	118	77	80	18	100	100	0	1054	1035	218	97	99	16	100	100	0	0.380	0.385	0.386	0.370	1.352	0.380	0.868	156	470	1321	1299	-1.395	364	957	361	938	0
2	8	10	"PFI0451"	"I6639_1"	7680	21820	140	245	244	45	78	80	18	100	98	0	219	218	36	97	98	15	99	98	0	1.369	1.372	1.384	1.388	1.412	1.382	0.801	156	447	289	287	0.453	167	122	166	121	0
2	9	10	"PFI0457"	"I6658_1"	7880	21830	140	260	254	65	77	78	13	98	97	0	447	454	103	96	97	13	100	100	0	0.521	0.494	0.491	0.455	1.725	0.483	0.825	156	393	534	535	-0.940	183	351	177	358	0
2	10	10	"PFI0459"	"I6658_3"	8070	21830	140	146	144	33	78	78	13	92	87	0	475	480	110	96	97	13	100	100	0	0.179	0.172	0.177	0.159	1.679	0.169	0.705	156	374	447	450	-2.479	68	379	66	384	0
2	11	10	"PFI0461"	"I6724_2"	8260	21830	140	260	265	74	76	77	14	98	97	0	674	694	174	94	95	14	100	100	0	0.317	0.315	0.317	0.301	1.484	0.314	0.855	156	416	764	789	-1.656	184	580	189	600	0
2	12	10	"PFI0465"	"I6851_2"	8450	21830	140	122	122	26	75	77	14	86	75	0	206	213	41	94	96	14	99	98	0	0.420	0.395	0.391	0.359	1.968	0.377	0.518	156	437	159	166	-1.253	47	112	47	119	0
2	13	10	"PFI0492"	"I7697_2"	8650	21820	140	112	113	22	76	78	13	83	68	0	342	350	69	95	96	14	100	100	0	0.146	0.145	0.145	0.134	1.937	0.126	0.432	156	458	283	292	-2.778	36	247	37	255	0
2	14	10	"PFI0498"	"I7884_1"	8850	21820	160	108	120	42	77	80	18	64	44	0	242	249	103	98	102	25	87	80	0	0.215	0.285	0.290	0.261	2.502	0.308	0.609	208	441	175	194	-2.216	31	144	43	151	0
2	15	10	"PFI0501"	"I8013_1"	9040	21830	140	177	171	44	78	82	20	92	85	0	304	308	81	101	106	26	100	96	0	0.488	0.449	0.452	0.415	1.858	0.426	0.718	156	374	302	300	-1.036	99	203	93	207	0
2	16	10	"PFI0504"	"I8083_1"	9220	21820	150	1631	1596	525	77	79	15	100	100	0	1833	1857	579	101	103	17	100	100	0	0.897	0.865	0.879	0.851	1.337	0.845	0.889	156	482	3286	3275	-0.156	1554	1732	1519	1756	0
2	17	10	"PFI0510"	"I8305_1"	9420	21820	140	896	877	249	76	77	14	100	100	0	837	844	210	98	99	16	100	100	0	1.110	1.074	1.109	1.042	1.379	1.085	0.892	156	475	1559	1547	0.150	820	739	801	746	0
2	18	10	"PFI0513"	"I8332_1"	9600	21820	130	211	210	43	74	76	17	100	100	0	249	249	39	95	97	19	100	100	0	0.890	0.883	0.884	0.865	1.459	0.892	0.756	120	434	291	290	-0.169	137	154	136	154	0
2	19	10	"PFJ0455"	"J53_17"	9800	21820	150	420	403	79	74	76	17	100	100	0	588	589	99	94	96	18	100	100	0	0.700	0.665	0.659	0.656	1.356	0.651	0.846	156	459	840	824	-0.514	346	494	329	495	0
2	20	10	"PFJ0457"	"J53_21"	9990	21820	150	467	444	130	73	74	14	99	99	0	1048	1005	275	93	94	13	99	99	0	0.413	0.407	0.415	0.394	1.534	0.394	0.874	156	378	1349	1283	-1.277	394	955	371	912	0
2	21	10	"PFJ0459"	"J53_23"	10150	21840	150	83	83	15	76	78	14	30	8	0	105	108	16	95	97	15	39	14	0	0.700	0.538	1.000	1.080	3.100	0.554	0.061	156	447	17	20	-0.515	7	10	7	13	-50
2	22	10	"PFJ0463"	"J53_29"	10370	21820	140	910	942	274	74	76	14	100	100	0	1563	1650	446	95	97	15	100	100	0	0.569	0.558	0.571	0.548	1.329	0.546	0.899	156	694	2304	2423	-0.812	836	1468	868	1555	0
2	1	11	"PFJ0468"	"J53_37"	6370	22010	140	155	151	29	79	81	29	92	67	0	257	253	54	99	103	38	100	90	0	0.481	0.468	0.482	0.449	1.735	0.432	0.661	156	602	234	226	-1.056	76	158	72	154	0
2	2	11	"PFJ0472"	"J53_41"	6560	22010	140	138	138	29	78	80	21	90	73	0	644	631	152	99	99	15	100	100	0	0.110	0.113	0.116	0.105	1.717	0.102	0.528	156	402	605	592	-3.183	60	545	60	532	0
2	3	11	"PFJ0495"	"J564_1"	6750	22010	150	968	930	166	79	81	20	100	100	0	854	827	129	98	99	15	100	100	0	1.176	1.167	1.179	1.162	1.255	1.166	0.910	156	447	1645	1580	0.234	889	756	851	729	0
2	4	11	"PFJ0497"	"J564_3"	6940	22010	140	568	561	138	78	79	15	100	100	0	852	818	222	98	99	15	100	99	0	0.650	0.671	0.673	0.686	1.415	0.642	0.899	156	459	1244	1203	-0.622	490	754	483	720	0
2	5	11	"PFJ0500"	"J56_7"	7130	22010	140	103	104	22	77	79	15	67	39	0	152	153	25	97	98	14	96	86	0	0.473	0.482	0.556	0.495	2.694	0.429	0.163	156	474	81	83	-1.081	26	55	27	56	0
2	6	11	"PFJ0503"	"J583_1"	7330	22020	150	90	90	18	77	78	14	45	19	0	121	121	21	96	98	14	66	44	0	0.520	0.520	0.755	0.700	3.202	0.555	0.076	156	434	38	38	-0.943	13	25	13	25	-50
2	7	11	"PFJ0506"	"J587_3"	7470	22020	150	87	90	19	79	82	19	25	8	0	120	121	26	99	102	18	52	32	0	0.381	0.500	0.553	0.501	3.105	0.570	0.236	156	456	29	33	-1.392	8	21	11	22	-50
2	8	11	"PFJ0508"	"J587_5"	7700	22010	150	83	86	17	80	83	19	22	3	0	120	121	21	99	101	18	53	23	0	0.143	0.273	0.692	0.661	3.916	0.650	0.094	156	498	24	28	-2.807	3	21	6	22	-50
2	9	11	"PFJ0527"	"J647_6"	7900	22010	140	590	570	164	77	78	13	100	100	0	756	741	179	97	97	13	100	100	0	0.778	0.766	0.748	0.740	1.421	0.766	0.882	156	405	1172	1137	-0.361	513	659	493	644	0
2	10	11	"PFJ0531"	"J64_1"	8080	22010	140	415	410	105	78	78	13	100	100	0	426	432	107	97	97	14	100	100	0	1.024	0.991	1.009	0.993	1.377	0.988	0.879	156	382	666	667	0.035	337	329	332	335	0
2	11	11	"PFJ0533"	"J64_3"	8270	22010	140	335	319	84	78	78	14	99	99	0	266	257	62	96	97	14	98	98	0	1.512	1.497	1.486	1.535	1.795	1.530	0.811	156	418	427	402	0.596	257	170	241	161	0
2	12	11	"PFJ0536"	"J65_10"	8470	22010	140	1057	1088	280	77	78	14	100	100	0	772	793	197	96	97	14	100	100	0	1.450	1.451	1.465	1.451	1.315	1.472	0.893	156	413	1656	1708	0.536	980	676	1011	697	0
2	13	11	"PFJ0538"	"J65_12"	8630	22020	150	93	93	20	78	79	14	51	26	0	117	119	21	97	99	18	51	23	0	0.750	0.682	0.853	0.905	3.647	0.678	0.131	156	467	35	37	-0.415	15	20	15	22	-50
2	14	11	"PFJ0540"	"J65_2"	8850	22010	140	571	566	128	79	81	15	100	100	0	494	505	97	98	99	19	100	100	0	1.242	1.197	1.240	1.184	1.343	1.213	0.873	156	442	888	894	0.313	492	396	487	407	0
2	15	11	"PFJ0567"	"J71_12"	9040	22010	150	327	344	90	79	81	15	100	100	0	294	299	58	100	101	15	100	100	0	1.278	1.332	1.360	1.301	1.367	1.383	0.829	156	334	442	464	0.354	248	194	265	199	0
2	16	11	"PFJ0569"	"J71_2"	9200	22020	150	84	84	17	80	82	15	21	8	0	109	110	23	101	102	15	30	17	0	0.500	0.444	0.941	0.713	2.981	0.455	0.028	156	369	12	13	-1.000	4	8	4	9	-50
2	17	11	"PFJ0571"	"J71_6"	9390	22030	150	88	88	19	79	80	15	35	11	0	107	109	19	100	101	16	30	10	0	1.286	1.000	1.000	0.875	3.376	0.791	0.060	156	498	16	18	0.363	9	7	9	9	-50
2	18	11	"PFJ0573"	"J71_9"	9610	22010	150	17501	16503	4871	79	81	16	100	100	0	16658	15633	4824	100	102	19	100	100	0	1.052	1.057	1.056	1.064	1.341	1.043	0.911	156	546	33980	31957	0.073	17422	16558	16424	15533	0
2	19	11	"PFJ0576"	"J73_13"	9800	22010	140	190	195	49	79	81	16	99	96	0	230	232	46	100	102	18	99	97	0	0.854	0.879	0.866	0.856	1.742	0.885	0.769	156	513	241	248	-0.228	111	130	116	132	0
2	20	11	"PFJ0578"	"J73_15"	10000	22010	140	1086	1077	404	78	80	14	100	100	0	1656	1639	539	97	99	13	100	100	0	0.647	0.648	0.664	0.618	1.483	0.648	0.884	156	416	2567	2541	-0.629	1008	1559	999	1542	0
2	21	11	"PFK0742"	"Ks1964_2"	10160	22030	150	86	86	18	78	80	15	32	10	0	108	109	18	98	99	14	41	17	0	0.800	0.727	0.935	1.080	3.363	0.820	0.067	156	489	18	19	-0.322	8	10	8	11	-50
2	22	11	"PFK0745"	"Ks1_2"	10370	22010	140	181	181	38	76	77	13	100	100	0	472	482	113	96	98	14	100	100	0	0.279	0.272	0.268	0.265	1.438	0.254	0.770	156	675	481	491	-1.840	105	376	105	386	0
2	1	12	"PFK0752"	"Ks202_6"	6380	22200	140	1506	1540	521	81	83	28	100	100	0	1532	1559	513	99	103	36	100	100	0	0.994	0.999	1.003	0.987	1.331	0.997	0.911	156	662	2858	2919	-0.008	1425	1433	1459	1460	0
2	2	12	"PFK0755"	"Ks202_9"	6570	22200	140	1721	1796	539	81	82	15	100	100	0	620	629	170	99	100	20	100	100	0	3.148	3.236	3.255	3.255	1.285	3.330	0.900	156	474	2161	2245	1.654	1640	521	1715	530	0
2	3	12	"PFK0757"	"Ks206_2"	6740	22230	150	86	85	17	80	81	15	22	5	0	101	104	17	99	100	19	16	3	0	3.000	1.000	1.308	1.223	4.018	1.730	0.009	156	507	8	10	1.585	6	2	5	5	-50
2	4	12	"PFK0760"	"Ks210_1"	6940	22200	130	81	83	16	79	80	14	22	10	0	160	168	30	99	100	14	99	96	0	0.033	0.058	0.193	0.163	2.372	0.075	0.026	120	503	63	73	-4.931	2	61	4	69	0
2	5	12	"PFK0786"	"Ks225_7"	7140	22210	140	116	119	26	80	81	15	80	61	0	265	266	60	98	100	14	99	99	0	0.216	0.232	0.249	0.211	2.183	0.222	0.462	156	549	203	207	-2.214	36	167	39	168	0
2	6	12	"PFK0793"	"Ks2300_1"	7340	22210	150	143	142	36	78	80	16	88	79	0	166	164	33	96	98	13	92	87	0	0.929	0.941	0.946	0.923	2.177	1.023	0.576	156	369	135	132	-0.107	65	70	64	68	0
2	7	12	"PFK0795"	"Ks2345_1"	7520	22200	140	1413	1413	374	78	81	15	100	100	0	833	846	217	98	102	18	100	100	0	1.816	1.785	1.810	1.790	1.275	1.812	0.904	156	348	2070	2083	0.861	1335	735	1335	748	0
2	8	12	"PFK0799"	"Ks244_1"	7710	22200	140	654	638	134	77	79	15	100	100	0	447	433	95	98	100	16	99	99	0	1.653	1.675	1.709	1.728	1.412	1.674	0.892	156	410	926	896	0.725	577	349	561	335	0
2	9	12	"PFK0802"	"Ks244_3"	7900	22200	140	804	773	212	77	78	14	100	100	0	521	508	155	97	99	27	98	97	0	1.715	1.693	1.733	1.788	1.544	1.678	0.861	156	398	1151	1107	0.778	727	424	696	411	0
2	10	12	"PFK0804"	"Ks244_8"	8090	22210	140	87	87	15	78	78	13	37	14	0	155	159	25	96	98	26	95	63	0	0.153	0.143	0.257	0.204	2.657	0.123	0.081	156	418	68	72	-2.713	9	59	9	63	0
2	11	12	"PFK0825"	"Ks25_1"	8280	22200	140	105	109	23	78	78	13	72	50	0	305	318	93	97	98	14	100	99	0	0.130	0.140	0.144	0.126	2.306	0.120	0.366	156	451	235	252	-2.946	27	208	31	221	0
2	12	12	"PFK0827"	"Ks25_12"	8470	22200	130	144	143	30	77	78	13	95	89	0	250	253	41	96	98	14	100	100	0	0.435	0.420	0.415	0.384	1.832	0.406	0.628	120	411	221	223	-1.201	67	154	66	157	0
2	13	12	"PFK0830"	"Ks25_19"	8670	22200	140	170	170	39	78	81	16	95	92	0	583	588	162	96	99	19	100	100	0	0.189	0.187	0.190	0.179	1.635	0.175	0.744	156	433	579	584	-2.404	92	487	92	492	0
2	14	12	"PFK0834"	"Ks25_8"	8860	22200	140	103	106	22	80	82	16	61	38	0	208	217	51	96	98	18	100	96	0	0.205	0.215	0.248	0.194	2.513	0.213	0.280	156	442	135	147	-2.284	23	112	26	121	0
2	15	12	"PFK0839"	"Ks266_15"	9050	22200	140	1516	1536	593	80	81	15	100	100	0	1066	1060	320	96	98	17	100	100	0	1.480	1.510	1.600	1.443	1.480	1.617	0.882	156	353	2406	2420	0.566	1436	970	1456	964	0
2	16	12	"PFK0841"	"Ks266_6"	9230	22200	140	825	817	219	81	82	15	100	100	0	905	920	262	99	101	18	100	100	0	0.923	0.896	0.894	0.905	1.348	0.872	0.891	156	354	1550	1557	-0.115	744	806	736	821	0
2	17	12	"PFK0858"	"Ks271_1"	9430	22200	140	1938	1857	462	80	81	15	100	100	0	954	949	175	98	99	15	100	100	0	2.171	2.088	2.151	2.027	1.403	2.196	0.908	156	390	2714	2628	1.118	1858	856	1777	851	0
2	18	12	"PFK0868"	"Ks2886_1"	9590	22220	150	69	70	11	78	79	15	4	0	0	95	94	13	98	100	14	7	1	0	3.000	2.000	1.000	1.014	3.310	0.384	0.007	156	416	-12	-12	1.585	-9	-3	-8	-4	-50
2	19	12	"PFK0871"	"Ks291_5"	9780	22220	150	69	71	13	78	80	15	7	0	0	91	92	15	97	99	14	10	0	0	1.500	1.400	1.067	1.092	3.246	1.316	0.032	156	459	-15	-12	0.585	-9	-6	-7	-5	-50
2	20	12	"PFK0873"	"Ks291_8"	9960	22220	150	87	88	17	79	81	15	32	10	0	108	110	20	99	100	15	38	14	0	0.889	0.818	0.857	0.844	3.518	1.014	0.067	156	480	17	20	-0.170	8	9	9	11	-50
2	21	12	"PFK0878"	"Ks2_13"	10160	22220	150	77	79	15	79	81	15	17	3	0	98	100	18	100	101	15	12	3	0	1.000	0.000	1.000	0.911	3.042	1.034	0.031	156	547	-4	0	0.000	-2	-2	0	0	-50
2	22	12	"PFK0881"	"Ks2_9"	10380	22200	140	103	104	22	77	78	15	69	40	0	229	225	51	97	99	15	96	94	0	0.197	0.211	0.224	0.201	2.403	0.190	0.297	156	720	158	155	-2.344	26	132	27	128	0
2	1	13	"PFL0033"	"L1_66"	6370	22410	150	83	84	16	81	82	14	24	6	0	111	113	17	99	101	15	43	17	0	0.167	0.214	0.916	0.723	3.762	0.440	0.016	156	681	14	17	-2.585	2	12	3	14	-50
2	2	13	"PFL0035"	"L1_7"	6560	22410	150	82	81	15	81	82	16	9	3	0	100	100	13	99	101	21	5	0	0	1.000	0.000	1.139	1.121	4.118	0.091	0.001	156	471	2	1	0.000	1	1	0	1	-50
2	3	13	"PFL0037"	"L1_72"	6790	22400	150	82	84	17	79	80	15	25	5	0	116	116	16	97	100	21	43	8	0	0.158	0.263	0.701	0.633	3.695	0.232	0.030	156	442	22	24	-2.663	3	19	5	19	-50
2	4	13	"PFL0041"	"L1_79"	6920	22400	150	82	86	20	78	80	14	27	10	0	108	108	16	98	101	15	38	12	0	0.400	0.800	0.926	0.813	3.698	0.767	0.015	156	481	14	18	-1.322	4	10	8	10	-50
2	5	13	"PFL0043"	"L1_81"	7140	22400	130	126	124	27	79	81	16	83	67	0	136	139	26	99	101	15	83	60	0	1.270	1.125	1.294	1.099	2.271	1.139	0.254	120	471	84	85	0.345	47	37	45	40	0
2	6	13	"PFL0045"	"L1_83"	7330	22390	140	126	127	28	79	82	17	85	65	0	255	253	50	99	101	15	100	98	0	0.301	0.312	0.311	0.290	1.838	0.294	0.527	156	430	203	202	-1.731	47	156	48	154	0
2	7	13	"PFL0068"	"L2_117"	7500	22380	140	941	967	229	78	80	14	100	100	0	718	742	201	99	101	16	100	100	0	1.394	1.383	1.377	1.418	1.306	1.360	0.884	156	402	1482	1532	0.479	863	619	889	643	0
2	8	13	"PFL0070"	"L2_12"	7690	22380	140	701	712	144	77	78	14	100	100	0	756	750	141	96	98	14	100	100	0	0.945	0.971	0.970	0.969	1.243	0.965	0.908	156	421	1284	1289	-0.081	624	660	635	654	0
2	9	13	"PFL0072"	"L2_123"	7880	22380	140	155	158	33	76	78	15	99	95	0	172	174	31	95	98	25	96	85	0	1.026	1.038	1.036	1.025	1.819	0.993	0.609	156	471	156	161	0.037	79	77	82	79	0
2	10	13	"PFL0074"	"L2_127"	8070	22380	130	132	132	22	77	79	14	98	92	0	184	185	25	96	98	25	100	95	0	0.625	0.618	0.610	0.598	1.660	0.571	0.536	120	479	143	144	-0.678	55	88	55	89	0
2	11	13	"PFL0077"	"L2_135"	8260	22380	130	295	293	59	78	79	14	100	100	0	478	474	94	99	100	14	100	100	0	0.573	0.573	0.568	0.570	1.361	0.546	0.824	120	533	596	590	-0.805	217	379	215	375	0
2	12	13	"PFL0079"	"L2_139"	8450	22380	140	172	176	46	78	80	13	99	96	0	357	371	102	99	99	14	100	100	0	0.364	0.360	0.355	0.344	1.625	0.338	0.754	156	530	352	370	-1.457	94	258	98	272	0
2	13	13	"PFL0101"	"L2_180"	8640	22380	140	332	338	86	78	81	15	100	99	0	374	374	96	96	98	14	99	98	0	0.914	0.935	0.920	0.954	1.548	0.914	0.835	156	510	532	538	-0.130	254	278	260	278	0
2	14	13	"PFL0104"	"L2_185"	8820	22390	130	102	102	20	79	81	16	66	25	0	148	150	24	94	96	14	99	90	0	0.426	0.411	0.452	0.426	2.432	0.411	0.164	120	488	77	79	-1.231	23	54	23	56	0
2	15	13	"PFL0109"	"L2_193"	9020	22380	150	212	212	39	79	80	14	100	100	0	398	395	69	97	98	17	100	100	0	0.442	0.446	0.434	0.437	1.443	0.415	0.784	156	489	434	431	-1.178	133	301	133	298	0
2	16	13	"PFL0111"	"L2_195"	9210	22390	140	87	88	18	80	81	14	32	14	0	219	222	45	99	101	17	100	97	0	0.058	0.065	0.145	0.120	2.381	0.066	0.056	156	432	127	131	-4.100	7	120	8	123	0
2	17	13	"PFL0113"	"L2_198"	9400	22390	140	99	99	20	80	82	14	56	31	0	191	191	35	100	101	15	98	98	0	0.209	0.209	0.264	0.216	2.320	0.200	0.212	156	396	110	110	-2.260	19	91	19	91	0
2	18	13	"PFL0115"	"L2_20"	9590	22390	140	253	252	67	77	78	15	98	98	0	624	644	157	97	98	14	100	100	0	0.334	0.320	0.326	0.308	1.469	0.313	0.836	156	385	703	722	-1.582	176	527	175	547	0
2	19	13	"PFL0135"	"L2_233"	9780	22390	130	171	174	43	74	76	14	98	94	0	137	138	25	94	95	13	86	73	0	2.256	2.273	2.313	2.387	2.051	2.335	0.485	120	414	140	144	1.174	97	43	100	44	0
2	20	13	"PFL0138"	"L2_238"	9950	22390	110	83	85	16	76	78	15	31	11	0	123	123	23	95	97	15	66	46	0	0.250	0.321	0.494	0.486	3.438	0.403	0.086	80	381	35	37	-2.000	7	28	9	28	0
2	21	13	"PFL0141"	"L2_248"	10160	22380	140	327	339	95	77	79	15	100	100	0	393	410	111	99	101	16	100	100	0	0.850	0.842	0.868	0.842	1.387	0.814	0.843	156	607	544	573	-0.234	250	294	262	311	0
2	22	13	"PFL0145"	"L2_259"	10380	22360	90	83	85	17	78	79	15	17	13	0	114	115	20	100	102	17	42	13	0	0.357	0.467	0.632	0.535	3.282	0.558	0.009	52	350	19	22	-1.485	5	14	7	15	0
2	1	14	"PFL0149"	"L2_268"	6360	22580	140	99	101	20	79	80	15	62	33	0	228	228	48	98	99	14	100	100	0	0.154	0.169	0.189	0.166	2.197	0.151	0.214	156	670	150	152	-2.700	20	130	22	130	0
2	2	14	"PFL0152"	"L2_277"	6550	22580	140	880	897	256	78	80	15	100	100	0	612	641	156	100	100	15	100	100	0	1.566	1.514	1.562	1.477	1.450	1.573	0.879	156	475	1314	1360	0.647	802	512	819	541	0
2	3	14	"PFM0408"	"M36520_1"	6750	22580	140	118	118	25	80	81	15	83	58	0	370	378	88	99	100	15	100	100	0	0.140	0.136	0.136	0.130	1.949	0.123	0.447	156	448	309	317	-2.834	38	271	38	279	0
2	4	14	"PFM0410"	"M36520_4"	6940	22590	140	112	114	25	79	81	14	75	55	0	249	260	64	100	101	15	99	98	0	0.221	0.219	0.216	0.194	2.036	0.210	0.486	156	432	182	195	-2.175	33	149	35	160	0
2	5	14	"PFM0413"	"M36754_16"	7130	22580	140	397	400	102	79	81	15	100	100	0	924	898	250	99	100	15	100	99	0	0.385	0.402	0.388	0.408	1.448	0.380	0.882	156	498	1143	1120	-1.375	318	825	321	799	0
2	6	14	"PFM0417"	"M36754_20"	7290	22590	150	82	82	15	80	81	15	17	2	0	106	106	17	98	100	16	23	8	0	0.250	0.250	1.000	0.948	3.797	0.277	0.003	156	552	10	10	-2.000	2	8	2	8	-50
2	7	14	"PFM0419"	"M36754_23"	7520	22590	140	527	516	173	80	82	15	97	96	0	835	865	245	99	101	16	100	100	0	0.607	0.569	0.595	0.532	1.703	0.571	0.850	156	524	1183	1202	-0.719	447	736	436	766	0
2	8	14	"PFM0422"	"M3675_2"	7690	22580	140	840	816	212	78	80	15	100	100	0	764	733	206	99	100	14	98	98	0	1.146	1.164	1.159	1.212	1.397	1.141	0.915	156	459	1427	1372	0.196	762	665	738	634	0
2	9	14	"PFM0440"	"M3766_1"	7880	22590	140	333	329	87	77	79	15	100	98	0	867	899	199	96	98	14	100	100	0	0.332	0.314	0.314	0.299	1.459	0.313	0.875	156	510	1027	1055	-1.591	256	771	252	803	0
2	10	14	"PFM0442"	"M37744_2"	8080	22590	120	88	91	17	78	79	15	35	15	0	134	136	20	99	100	15	87	61	0	0.286	0.351	0.438	0.393	2.850	0.273	0.057	120	573	45	50	-1.807	10	35	13	37	0
2	11	14	"PFM0444"	"M37773_2"	8290	22600	80	81	81	12	80	82	14	9	3	0	118	120	23	101	103	17	50	25	0	0.059	0.053	0.325	0.434	4.910	0.115	0.011	52	305	18	20	-4.087	1	17	1	19	0
2	12	14	"PFM0446"	"M3777_1"	8460	22590	140	118	120	25	79	81	14	86	62	0	329	326	85	99	101	21	99	98	0	0.170	0.181	0.180	0.165	1.895	0.176	0.557	156	615	269	268	-2.560	39	230	41	227	0
2	13	14	"PFM0448"	"M37794_11"	8650	22590	130	134	133	28	77	78	15	93	79	0	149	152	22	94	96	15	97	92	0	1.036	0.966	0.963	0.899	1.902	1.060	0.549	120	592	112	114	0.052	57	55	56	58	0
2	14	14	"PFM0450"	"M37794_14"	8860	22580	110	90	91	14	75	76	15	47	17	0	127	126	24	93	95	16	71	52	0	0.441	0.485	0.629	0.593	2.649	0.450	0.152	80	440	49	49	-1.181	15	34	16	33	0
2	15	14	"PFM0469"	"M38740_1"	9020	22590	150	79	79	12	78	79	15	12	0	0	99	100	15	97	98	15	18	8	0	0.500	0.333	1.000	0.966	3.751	0.404	0.010	156	597	3	4	-1.000	1	2	1	3	-50
2	16	14	"PFM0472"	"M38757_4"	9220	22580	140	861	831	222	81	82	15	100	100	0	696	676	155	101	103	16	100	100	0	1.311	1.304	1.318	1.273	1.443	1.329	0.891	156	497	1375	1325	0.391	780	595	750	575	0
2	17	14	"PFM0476"	"M38913_1"	9410	22580	140	1434	1460	354	83	85	15	100	100	0	971	979	226	105	106	16	100	100	0	1.560	1.576	1.577	1.578	1.260	1.590	0.909	156	445	2217	2251	0.642	1351	866	1377	874	0
2	18	14	"PFM0478"	"M38913_6"	9600	22580	140	1348	1355	357	82	83	15	100	100	0	686	684	173	103	104	15	100	100	0	2.172	2.191	2.216	2.235	1.353	2.235	0.903	156	474	1849	1854	1.119	1266	583	1273	581	0
2	19	14	"PFM0481"	"M38941_1"	9790	22580	130	274	273	47	78	80	15	100	100	0	313	312	52	99	100	15	100	100	0	0.916	0.915	0.942	0.916	1.338	0.905	0.835	120	500	410	408	-0.127	196	214	195	213	0
2	20	14	"PFM0484"	"M38941_6"	9980	22580	140	99	101	17	76	79	14	73	38	0	283	281	57	97	99	15	100	100	0	0.124	0.136	0.138	0.133	1.877	0.115	0.302	156	558	209	209	-3.016	23	186	25	184	0
2	21	14	"PFM0510"	"M41547_1"	10170	22580	150	424	419	95	76	78	14	100	100	0	1317	1292	321	97	98	14	100	100	0	0.285	0.287	0.286	0.286	1.318	0.263	0.865	156	566	1568	1538	-1.810	348	1220	343	1195	0
2	22	14	"PFM0512"	"M41763_12"	10370	22580	140	591	551	146	77	79	15	100	100	0	738	686	178	98	100	16	99	99	0	0.803	0.806	0.819	0.803	1.475	0.797	0.886	156	802	1154	1062	-0.316	514	640	474	588	0
2	1	15	"PFM0514"	"M41763_4"	6380	22790	120	90	90	19	78	79	15	37	14	0	126	127	26	98	99	15	68	43	0	0.429	0.414	0.600	0.593	3.367	0.470	0.095	120	559	40	41	-1.222	12	28	12	29	0
2	2	15	"PFM0516"	"M41776_1"	6560	22780	130	139	141	23	78	80	16	98	90	0	135	136	19	99	100	14	87	62	0	1.694	1.703	1.606	1.857	2.233	1.805	0.352	120	491	97	100	0.761	61	36	63	37	0
2	3	15	"PFM0524"	"M42658_1"	6750	22780	140	160	161	34	80	82	15	96	94	0	351	360	89	99	100	14	100	99	0	0.317	0.310	0.311	0.290	1.729	0.294	0.725	156	494	332	342	-1.655	80	252	81	261	0
2	4	15	"PFM0531"	"M42966_1"	6950	22770	140	696	699	233	81	82	15	99	99	0	785	788	274	100	100	14	100	99	0	0.898	0.898	0.901	0.906	1.521	0.869	0.873	156	529	1300	1306	-0.156	615	685	618	688	0
2	5	15	"PFN0076"	"N128_81"	7150	22780	80	109	116	36	79	81	15	73	48	0	128	144	55	98	98	15	67	50	0	1.000	0.804	0.733	0.690	4.792	0.595	0.280	52	281	60	83	0.000	30	30	37	46	0
2	6	15	"PFN0079"	"N128_86"	7320	22780	130	81	82	14	81	82	15	15	2	0	177	176	35	97	97	14	98	92	0	0.000	0.013	0.137	0.119	2.358	0.047	0.016	120	467	80	80	Error	0	80	1	79	0
2	7	15	"PFN0082"	"N128_90"	7510	22780	140	430	425	130	82	83	15	98	97	0	397	398	87	100	102	15	100	99	0	1.172	1.151	1.228	1.066	1.806	1.236	0.827	156	449	645	641	0.229	348	297	343	298	0
2	8	15	"PFN0084"	"N128_92"	7710	22780	140	160	164	44	79	81	15	94	88	0	457	464	128	102	104	14	100	100	0	0.228	0.235	0.253	0.213	1.730	0.227	0.745	156	440	436	447	-2.132	81	355	85	362	0
2	9	15	"PFN0086"	"N128_95"	7900	22770	140	231	235	64	79	80	15	100	98	0	435	433	133	100	101	15	99	99	0	0.454	0.468	0.454	0.470	1.659	0.434	0.787	156	423	487	489	-1.140	152	335	156	333	0
2	10	15	"PFN0090"	"N129_1"	8070	22790	150	81	82	15	81	82	16	15	1	0	101	102	16	100	102	17	15	3	0	0.000	0.500	1.022	1.031	3.241	1.012	0.013	156	606	1	3	Error	0	1	1	2	-50
2	11	15	"PFN0105"	"N129_41"	8290	22780	80	112	121	37	79	81	15	73	51	0	133	147	44	101	102	16	73	46	0	1.031	0.913	1.000	0.902	2.960	0.820	0.375	52	294	65	88	0.044	33	32	42	46	0
2	12	15	"PFN0107"	"N129_48"	8460	22780	130	132	137	32	80	82	15	91	80	0	127	128	24	100	102	21	59	24	0	1.926	2.036	1.889	2.080	2.656	1.621	0.165	120	515	79	85	0.946	52	27	57	28	0
2	13	15	"PFN0109"	"N129_6"	8650	22780	120	120	119	26	78	79	16	81	60	0	134	135	22	96	97	14	84	67	0	1.105	1.051	1.054	1.101	2.551	1.161	0.344	120	476	80	80	0.144	42	38	41	39	0
2	14	15	"PFN0112"	"N130_1"	8840	22790	150	77	77	14	75	77	15	19	1	0	99	102	16	96	97	15	23	9	0	0.667	0.333	1.000	0.951	3.685	0.670	0.025	156	615	5	8	-0.585	2	3	2	6	-50
2	15	15	"PFN0114"	"N130_17"	9050	22780	130	114	116	26	80	82	16	74	51	0	177	180	32	101	102	15	100	95	0	0.447	0.456	0.527	0.426	2.295	0.456	0.409	120	487	110	115	-1.160	34	76	36	79	0
2	16	15	"PFN0116"	"N130_19"	9230	22780	130	369	370	105	84	86	16	100	99	0	598	615	132	105	105	15	100	100	0	0.578	0.561	0.586	0.530	1.472	0.563	0.845	120	465	778	796	-0.791	285	493	286	510	0
2	17	15	"PFN0134"	"N130_43"	9420	22770	140	12379	11382	2473	88	90	19	100	100	0	9672	9113	2103	107	109	15	100	100	0	1.285	1.254	1.255	1.268	1.343	1.249	0.912	156	494	21856	20300	0.362	12291	9565	11294	9006	0
2	18	15	"PFN0137"	"N130_46"	9610	22780	140	1870	1874	721	88	90	19	100	99	0	1705	1829	590	107	109	15	100	100	0	1.115	1.037	1.094	0.948	1.808	1.077	0.878	156	491	3380	3508	0.157	1782	1598	1786	1722	0
2	19	15	"PFN0139"	"N130_5"	9790	22770	130	2151	2195	428	86	87	16	100	100	0	2457	2496	555	104	106	17	100	100	0	0.878	0.882	0.881	0.890	1.227	0.825	0.894	120	497	4418	4501	-0.188	2065	2353	2109	2392	0
2	20	15	"PFN0141"	"N130_52"	9980	22770	130	4263	4361	1094	82	84	16	100	100	0	3293	3347	799	100	104	27	100	100	0	1.309	1.318	1.301	1.314	1.229	1.290	0.910	120	535	7374	7526	0.389	4181	3193	4279	3247	0
2	21	15	"PFN0145"	"N130_61"	10180	22770	140	1835	1786	585	76	79	14	100	100	0	1541	1529	586	98	101	27	99	98	0	1.219	1.195	1.191	1.304	1.699	1.157	0.894	156	475	3202	3141	0.286	1759	1443	1710	1431	0
2	22	15	"PFN0147"	"N131_12"	10350	22790	150	84	85	16	76	78	14	35	10	0	116	117	21	97	98	15	55	30	0	0.421	0.450	0.633	0.618	3.260	0.317	0.030	156	636	27	29	-1.248	8	19	9	20	-50
2	1	16	"PFN0168"	"N132_106"	6370	22970	130	97	97	19	76	78	15	57	28	0	188	190	34	96	98	17	100	97	0	0.228	0.223	0.252	0.214	2.322	0.193	0.182	120	609	113	115	-2.131	21	92	21	94	0
2	2	16	"PFN0170"	"N132_108"	6570	22970	150	109	108	26	78	80	16	69	46	0	311	307	74	98	100	26	99	98	0	0.146	0.144	0.157	0.138	2.018	0.147	0.383	156	481	244	239	-2.781	31	213	30	209	0
2	3	16	"PFN0172"	"N132_11"	6760	22970	140	150	150	37	80	82	16	91	86	0	511	505	153	98	101	26	98	98	0	0.169	0.172	0.168	0.163	1.750	0.192	0.300	156	436	483	477	-2.561	70	413	70	407	0
2	4	16	"PFN0175"	"N132_116"	6950	22970	140	838	806	293	80	82	15	99	98	0	894	927	269	99	100	15	100	100	0	0.953	0.877	0.902	0.795	1.742	0.905	0.892	156	480	1553	1554	-0.069	758	795	726	828	0
2	5	16	"PFN0177"	"N132_119"	7140	22960	150	174	174	33	82	83	15	100	98	0	448	454	88	100	100	14	100	100	0	0.264	0.260	0.254	0.251	1.440	0.242	0.750	156	534	440	446	-1.919	92	348	92	354	0
2	6	16	"PFN0180"	"N132_125"	7330	22960	150	325	326	98	81	83	15	99	99	0	787	793	235	101	101	14	100	100	0	0.356	0.354	0.350	0.343	1.395	0.339	0.882	156	475	930	937	-1.491	244	686	245	692	0
2	7	16	"PFN0582"	"N145_33"	7520	22960	140	336	350	96	81	82	14	100	100	0	1303	1347	426	103	104	14	100	100	0	0.213	0.216	0.219	0.216	1.376	0.204	0.881	156	420	1455	1513	-2.234	255	1200	269	1244	0
2	8	16	"PFN0584"	"N145_38"	7700	22970	150	88	91	18	81	82	14	33	14	0	106	108	18	103	104	15	24	8	0	2.333	2.000	1.000	0.986	3.583	0.707	0.016	156	444	10	15	1.222	7	3	10	5	-50
2	9	16	"PFN0589"	"N145_44"	7900	22980	150	91	92	16	81	82	16	35	10	0	113	115	18	103	104	15	33	15	0	1.000	0.917	0.923	0.874	3.174	0.935	0.017	156	386	20	23	0.000	10	10	11	12	-50
2	10	16	"PFN0592"	"N145_50"	8060	22970	150	74	76	15	85	86	18	7	0	0	95	97	16	103	106	20	5	0	0	1.375	1.500	1.000	0.966	3.186	0.856	0.023	156	504	-19	-15	0.459	-11	-8	-9	-6	-50
2	11	16	"PFN0598"	"N145_61"	8300	22940	100	107	107	23	84	87	19	55	18	0	142	142	26	108	110	21	65	35	0	0.676	0.676	0.612	0.727	2.803	0.555	0.114	80	441	57	57	-0.564	23	34	23	34	0
2	12	16	"PFN0600"	"N145_9"	8470	22970	130	158	161	36	84	86	17	95	88	0	363	356	78	106	107	16	99	99	0	0.288	0.308	0.311	0.289	1.566	0.302	0.694	120	461	331	327	-1.796	74	257	77	250	0
2	13	16	"PFN0620"	"N148_2"	8640	22980	150	79	79	13	83	85	16	7	0	0	112	112	17	102	103	14	35	14	0	-0.400	-0.400	1.045	0.974	3.344	0.446	0.012	156	451	6	6	Error	-4	10	-4	10	-50
2	14	16	"PFN0622"	"N148_6"	8830	22970	150	76	75	15	83	84	14	5	0	0	105	109	21	103	104	14	30	13	0	-3.500	-1.333	1.076	1.041	4.170	0.371	0.015	156	509	-5	-2	Error	-7	2	-8	6	-50
2	15	16	"PFN0628"	"N149_12"	9040	22960	130	1932	1939	463	84	85	15	100	100	0	2917	2977	753	106	109	33	100	100	0	0.657	0.646	0.646	0.647	1.222	0.607	0.921	120	515	4659	4726	-0.605	1848	2811	1855	2871	0
2	16	16	"PFN0632"	"N149_18"	9230	22960	140	781	789	201	85	87	20	100	100	0	828	819	244	107	110	34	98	98	0	0.965	0.989	0.974	1.046	1.549	0.954	0.892	156	492	1417	1416	-0.051	696	721	704	712	0
2	17	16	"PFN0634"	"N149_2"	9420	22970	130	122	123	25	88	91	23	65	30	0	268	270	56	108	109	15	100	100	0	0.213	0.216	0.220	0.192	2.154	0.203	0.290	120	477	194	197	-2.234	34	160	35	162	0
2	18	16	"PFN0637"	"N149_30"	9610	22960	130	557	557	161	89	92	21	100	100	0	1700	1703	484	110	113	25	100	100	0	0.294	0.294	0.295	0.287	1.372	0.272	0.886	120	464	2058	2061	-1.764	468	1590	468	1593	0
2	19	16	"PFN0655"	"N150_39"	9800	22970	140	203	202	49	88	90	18	96	93	0	594	592	130	108	111	26	100	99	0	0.237	0.236	0.233	0.218	1.620	0.228	0.770	156	512	601	598	-2.079	115	486	114	484	0
2	20	16	"PFN0658"	"N150_49"	9990	22970	130	134	132	23	84	85	17	90	70	0	252	253	46	103	106	28	100	100	0	0.336	0.320	0.320	0.298	1.665	0.299	0.539	120	480	199	198	-1.575	50	149	48	150	0
2	21	16	"PFN0660"	"N150_51"	10180	22970	150	218	222	66	79	81	15	98	97	0	407	428	124	99	102	27	99	99	0	0.451	0.435	0.455	0.414	1.663	0.421	0.798	156	463	447	472	-1.148	139	308	143	329	0
2	22	16	"PFN0662"	"N150_53"	10370	22960	140	1061	1066	248	72	74	14	100	100	0	893	867	250	93	95	14	99	99	0	1.236	1.284	1.291	1.334	1.392	1.247	0.895	156	598	1789	1768	0.306	989	800	994	774	0
2	1	17	"PFN0664"	"N150_57"	6380	23160	150	791	817	175	78	80	15	100	100	0	520	530	95	98	100	16	100	100	0	1.690	1.711	1.769	1.700	1.254	1.787	0.872	156	705	1135	1171	0.757	713	422	739	432	0
2	2	17	"PFN0666"	"N150_6"	6570	23160	140	205	201	47	79	81	15	98	95	0	330	328	68	99	102	26	100	99	0	0.545	0.533	0.520	0.496	1.637	0.512	0.779	156	407	357	351	-0.874	126	231	122	229	0
2	3	17	"PFN0680"	"N150_8"	6750	23160	140	197	195	49	80	82	16	96	92	0	760	776	193	100	103	27	100	100	0	0.177	0.170	0.174	0.158	1.684	0.163	0.763	156	399	777	791	-2.496	117	660	115	676	0
2	4	17	"PFN0682"	"N150_82"	6940	23160	140	960	966	276	80	82	15	99	99	0	1097	1119	261	98	100	15	100	100	0	0.881	0.868	0.903	0.818	1.739	0.879	0.878	156	447	1879	1907	-0.183	880	999	886	1021	0
2	5	17	"PFN0685"	"N150_87"	7140	23160	140	384	372	113	81	82	14	97	96	0	745	744	206	100	100	14	100	100	0	0.470	0.452	0.456	0.428	1.703	0.441	0.842	156	464	948	935	-1.090	303	645	291	644	0
2	6	17	"PFN0688"	"N150_9"	7330	23160	140	143	144	32	81	83	15	91	82	0	258	254	54	102	102	14	99	98	0	0.397	0.414	0.422	0.376	1.827	0.400	0.665	156	472	218	215	-1.331	62	156	63	152	0
2	7	17	"PFN0694"	"N151_11"	7520	23160	150	511	496	151	81	82	15	99	99	0	479	492	123	101	102	14	100	100	0	1.138	1.061	1.110	1.036	1.488	1.096	0.843	156	452	808	806	0.186	430	378	415	391	0
2	8	17	"PFN0696"	"N151_18"	7710	23160	140	217	221	61	82	84	15	96	94	0	752	756	216	102	104	14	100	100	0	0.208	0.213	0.215	0.200	1.663	0.203	0.799	156	401	785	793	-2.267	135	650	139	654	0
2	9	17	"PFN0876"	"N168_6"	7900	23160	140	405	390	103	84	86	16	99	98	0	604	617	143	105	106	15	100	100	0	0.643	0.598	0.614	0.563	1.643	0.593	0.859	156	348	820	818	-0.636	321	499	306	512	0
2	10	17	"PFN0874"	"N168_34"	8090	23150	140	2116	2089	472	87	88	17	100	100	0	1088	1018	296	106	107	18	98	98	0	2.066	2.195	2.169	2.278	1.386	2.154	0.904	156	449	3011	2914	1.047	2029	982	2002	912	0
2	11	17	"PFN0894"	"N173_1"	8280	23160	140	249	243	63	86	88	18	96	93	0	270	267	47	108	110	20	100	98	0	1.006	0.987	1.000	0.925	1.708	1.036	0.776	156	580	325	316	0.009	163	162	157	159	0
2	12	17	"PFN0907"	"N175_2"	8470	23160	140	636	628	221	83	85	16	99	98	0	2354	2406	827	107	109	17	100	100	0	0.246	0.237	0.245	0.233	1.513	0.226	0.847	156	435	2800	2844	-2.023	553	2247	545	2299	0
2	13	17	"PFN0906"	"N175_16"	8660	23160	140	100	100	20	84	85	15	53	22	0	343	343	73	103	105	15	100	100	0	0.067	0.067	0.084	0.079	2.050	0.068	0.180	156	389	256	256	-3.907	16	240	16	240	0
2	14	17	"PFN0918"	"N177_6"	8850	23160	140	612	597	192	84	85	14	98	98	0	1122	1082	280	104	107	17	99	99	0	0.519	0.525	0.547	0.511	1.599	0.526	0.866	156	537	1546	1491	-0.947	528	1018	513	978	0
2	15	17	"PFL0005"	"L1_103"	9040	23150	130	164	166	30	85	86	16	99	95	0	262	266	41	105	108	33	100	100	0	0.503	0.503	0.508	0.482	1.549	0.459	0.647	120	520	236	242	-0.991	79	157	81	161	0
2	16	17	"PFL0159"	"L2_30"	9240	23150	150	2920	2892	922	84	86	19	100	100	0	3688	3659	1237	106	109	32	99	98	0	0.792	0.790	0.813	0.820	1.818	0.762	0.882	156	574	6418	6361	-0.337	2836	3582	2808	3553	0
2	17	17	"PFL0171"	"L2_55"	9420	23150	130	2525	2554	635	86	88	21	100	100	0	2477	2555	629	108	111	23	100	100	0	1.030	1.009	1.018	1.007	1.227	0.943	0.876	120	450	4808	4915	0.042	2439	2369	2468	2447	0
2	18	17	"PFL0176"	"L2_62"	9610	23150	140	3360	3395	895	88	91	20	100	100	0	2520	2550	709	111	114	29	100	99	0	1.358	1.356	1.365	1.387	1.475	1.355	0.896	156	495	5681	5746	0.442	3272	2409	3307	2439	0
2	19	17	"PFL0064"	"L2_109"	9800	23160	140	105	106	23	85	87	20	48	23	0	353	359	82	106	108	25	98	98	0	0.081	0.083	0.096	0.094	2.130	0.073	0.172	156	480	267	274	-3.626	20	247	21	253	0
2	20	17	"PFL0066"	"L2_114"	10000	23150	140	429	422	87	80	82	16	100	100	0	454	451	89	101	102	16	100	100	0	0.989	0.977	0.969	0.984	1.370	0.970	0.869	156	462	702	692	-0.016	349	353	342	350	0
2	21	17	"PFL0140"	"L2_247"	10180	23150	130	140	139	24	79	80	15	98	90	0	382	379	65	101	102	16	100	100	0	0.217	0.216	0.214	0.202	1.628	0.187	0.614	120	458	342	338	-2.204	61	281	60	278	0
2	22	17	"PFL0150"	"L2_270"	10380	23150	150	1032	1056	366	74	75	14	100	100	0	1158	1156	356	92	94	16	100	100	0	0.899	0.923	0.956	0.888	1.480	0.937	0.885	156	753	2024	2046	-0.154	958	1066	982	1064	0
2	1	18	"PFN0982"	"N244_3"	6380	23340	130	95	98	22	79	81	21	43	20	0	145	153	36	98	100	15	90	71	0	0.340	0.345	0.433	0.426	2.561	0.413	0.246	120	575	63	74	-1.555	16	47	19	55	0
2	2	18	"PFJ0260"	"J246_2"	6570	23340	140	2726	2541	630	81	84	23	100	100	0	2318	2115	661	102	103	15	99	99	0	1.194	1.222	1.200	1.310	1.566	1.189	0.906	156	456	4861	4473	0.255	2645	2216	2460	2013	0
2	3	18	"PFJ0281"	"J269_1"	6760	23340	130	188	186	30	83	84	16	100	99	0	321	328	49	102	105	16	100	100	0	0.479	0.456	0.455	0.445	1.404	0.405	0.728	120	429	324	329	-1.061	105	219	103	226	0
2	4	18	"PFJ0305"	"J27_3"	6950	23350	140	131	129	28	84	89	31	67	23	0	378	388	94	103	141	202	82	11	0	0.171	0.158	0.167	0.146	1.821	0.159	0.626	156	469	322	330	-2.549	47	275	45	285	0
2	5	18	"PFJ0475"	"J53_46"	7140	23350	150	209	211	44	83	88	32	97	94	0	1015	1021	182	101	141	210	100	100	0	0.138	0.139	0.137	0.131	1.493	0.136	0.811	156	436	1040	1048	-2.859	126	914	128	920	0
2	6	18	"PFJ0505"	"J583_7"	7320	23360	150	78	83	20	82	84	16	16	4	0	123	123	22	100	100	14	61	40	0	-0.174	0.043	0.577	0.602	3.477	0.303	0.021	156	393	19	24	Error	-4	23	1	23	-50
2	7	18	"PFJ0549"	"J697_3"	7520	23350	140	116	117	23	84	85	16	75	48	0	198	197	34	102	103	15	98	97	0	0.333	0.347	0.343	0.324	2.120	0.344	0.357	156	406	128	128	-1.585	32	96	33	95	0
2	8	18	"PFJ0586"	"J753_2"	7710	23340	140	180	184	41	85	86	17	98	97	0	215	214	46	104	105	16	98	96	0	0.856	0.900	0.901	0.904	1.779	0.872	0.627	156	436	206	209	-0.225	95	111	99	110	0
2	9	18	"PFJ0594"	"J82_7"	7910	23340	140	527	508	139	86	87	16	99	99	0	1339	1271	377	104	105	15	100	100	0	0.357	0.362	0.366	0.358	1.418	0.340	0.875	156	408	1676	1589	-1.486	441	1235	422	1167	0
2	10	18	"PFK0025"	"Km2326_6"	8060	23350	150	89	90	18	88	89	15	20	6	0	116	120	24	107	108	17	37	14	0	0.111	0.154	0.917	0.797	3.845	0.270	0.020	156	482	10	15	-3.170	1	9	2	13	-50
2	11	18	"PFJ0390"	"J40_6"	8280	23350	140	145	143	29	87	88	16	91	77	0	282	280	52	107	109	17	100	99	0	0.331	0.324	0.331	0.306	1.875	0.318	0.584	156	551	233	229	-1.593	58	175	56	173	0
2	12	18	"PFJ0410"	"J43_3"	8480	23340	130	303	296	69	84	86	16	100	100	0	1355	1329	253	105	106	16	100	100	0	0.175	0.173	0.176	0.165	1.373	0.163	0.833	120	392	1469	1436	-2.513	219	1250	212	1224	0
2	13	18	"PFJ0426"	"J461_4"	8640	23350	150	74	76	15	86	87	16	6	0	0	100	101	14	103	104	16	12	0	0	4.000	5.000	1.500	1.545	3.458	2.193	0.021	156	364	-15	-12	2.000	-12	-3	-10	-2	-50
2	14	18	"PFJ0465"	"J53_31"	8820	23370	150	80	83	19	84	85	15	12	5	0	125	125	25	105	107	19	50	27	0	-0.200	-0.050	0.561	0.465	4.707	5.224	0.018	156	474	16	19	Error	-4	20	-1	20	-50
2	15	18	"PFJ0557"	"J6_2"	9050	23350	140	142	145	30	84	85	18	91	82	0	371	374	91	105	108	19	100	100	0	0.218	0.227	0.224	0.211	1.805	0.208	0.525	156	620	324	330	-2.197	58	266	61	269	0
2	16	18	"PFK0041"	"Km302_3"	9240	23350	110	92	95	17	83	83	15	37	16	0	153	152	21	104	104	16	93	75	0	0.184	0.250	0.333	0.288	2.754	0.266	0.087	80	398	58	60	-2.445	9	49	12	48	0
2	17	18	"PFK0298"	"Kn2549_3"	9430	23340	140	1177	1157	329	85	86	17	100	100	0	1238	1240	368	105	107	22	100	100	0	0.964	0.944	0.929	0.966	1.528	0.925	0.882	156	512	2225	2207	-0.053	1092	1133	1072	1135	0
2	18	18	"PFK0338"	"Kn3092_1"	9620	23340	130	187	190	38	86	88	18	100	99	0	211	214	37	107	107	16	100	99	0	0.971	0.972	0.961	0.959	1.615	0.976	0.654	120	465	205	211	-0.042	101	104	104	107	0
2	19	18	"PFK0404"	"Kn427_6"	9810	23340	130	382	382	67	85	93	85	100	96	0	543	527	87	104	106	25	100	100	0	0.677	0.702	0.688	0.700	1.285	0.718	0.667	120	504	736	720	-0.564	297	439	297	423	0
2	20	18	"PFK0425"	"Kn5026_1"	10000	23340	120	87	89	16	81	92	88	0	0	0	183	185	35	100	103	25	97	80	0	0.072	0.094	0.174	0.152	2.709	0.129	0.106	120	480	89	93	-3.790	6	83	8	85	0
2	21	18	"PFK0442"	"Kn5244_3"	10170	23350	150	67	69	12	79	81	18	3	0	0	91	94	16	100	102	16	10	2	0	1.333	1.667	1.122	1.195	2.625	0.251	0.008	156	535	-21	-16	0.415	-12	-9	-10	-6	-50
2	22	18	"PFK0457"	"Kn5587_2"	10380	23350	140	663	631	208	77	79	14	98	96	0	2959	2971	795	98	99	16	100	100	0	0.205	0.193	0.199	0.179	1.663	0.192	0.900	156	677	3447	3427	-2.288	586	2861	554	2873	0
2	1	19	"PFK0782"	"Ks2242_1"	6380	23540	140	1495	1429	443	77	78	20	100	99	0	1241	1185	333	96	99	20	100	100	0	1.238	1.242	1.242	1.211	1.467	1.267	0.922	156	699	2563	2441	0.309	1418	1145	1352	1089	0
2	2	19	"PFK0818"	"Ks2565_1"	6570	23540	140	443	415	115	80	83	22	99	98	0	579	560	157	101	101	14	99	99	0	0.759	0.730	0.734	0.727	1.585	0.711	0.899	156	494	841	794	-0.397	363	478	335	459	0
2	3	19	"PFK0876"	"Ks2_11"	6760	23540	140	2376	2251	742	83	84	16	100	100	0	1170	1116	330	103	106	17	100	100	0	2.149	2.140	2.182	2.077	1.630	2.211	0.900	156	451	3360	3181	1.104	2293	1067	2168	1013	0
2	4	19	"PFK1002"	"Ks48_16"	6920	23550	150	89	90	17	86	90	30	7	0	0	105	106	19	106	139	191	0	0	0	-3.000	100000.000	0.837	0.879	3.496	0.598	0.036	156	525	2	4	Error	3	-1	4	0	-50
2	5	19	"PFK1139"	"Ks667_1"	7140	23530	140	1324	1254	323	84	89	31	100	100	0	1207	1117	345	101	137	199	94	92	0	1.121	1.152	1.147	1.234	1.679	1.088	0.812	156	488	2346	2186	0.165	1240	1106	1170	1016	0
2	6	19	"PFK1174"	"Ks75_10"	7340	23530	140	18993	17343	5843	86	87	19	100	100	0	10478	9725	3300	100	102	19	100	100	0	1.822	1.793	1.836	1.857	1.671	1.823	0.911	156	369	29285	26882	0.865	18907	10378	17257	9625	0
2	7	19	"PFK0629"	"Ks1228_7"	7520	23530	140	704	714	240	90	92	17	100	100	0	486	501	171	107	109	19	98	97	0	1.620	1.584	1.614	1.698	1.563	1.571	0.910	156	399	993	1018	0.696	614	379	624	394	0
2	8	19	"PFK1093"	"Ks586_7"	7710	23530	130	2011	1969	469	88	90	16	100	100	0	1133	1098	263	107	109	17	100	100	0	1.874	1.898	1.882	1.909	1.286	1.869	0.900	120	470	2949	2872	0.906	1923	1026	1881	991	0
2	9	19	"pla_LSU"	"PLSU"	7900	23530	130	475	454	87	86	87	15	100	100	0	470	457	92	106	108	16	100	100	0	1.069	1.048	1.034	1.055	1.435	1.023	0.866	120	501	753	719	0.096	389	364	368	351	0
2	10	19	"pla_ORF129"	"PORF129"	8090	23530	130	191	189	35	88	90	16	98	97	0	843	797	174	108	109	17	100	100	0	0.140	0.147	0.144	0.141	1.586	0.132	0.743	120	511	838	790	-2.835	103	735	101	689	0
2	11	19	"pla_ORF79"	"PORF79"	8290	23540	130	110	111	24	89	92	17	55	25	0	315	306	64	110	111	18	100	99	0	0.102	0.112	0.116	0.127	2.078	0.097	0.161	120	496	226	218	-3.287	21	205	22	196	0
2	12	19	"pla_rpl14"	"Prpl14"	8480	23530	140	230	227	52	89	91	16	98	96	0	904	856	208	109	110	17	100	100	0	0.177	0.185	0.181	0.175	1.599	0.170	0.785	156	473	936	885	-2.495	141	795	138	747	0
2	13	19	"PFBL B0020"	"oPFBLOB0020"	8670	23530	140	1732	1742	593	89	90	17	100	100	0	1060	1069	318	108	108	16	100	100	0	1.726	1.720	1.765	1.713	1.432	1.768	0.912	156	367	2595	2614	0.787	1643	952	1653	961	0
2	14	19	"PFD66970"	"oPFD66970"	8860	23530	140	271	269	77	86	86	16	100	97	0	503	514	119	106	108	19	100	100	0	0.466	0.449	0.461	0.418	1.555	0.444	0.821	156	388	582	591	-1.102	185	397	183	408	0
2	15	19	"PFC0765"	"oPFC0765"	9050	23560	150	88	97	65	83	85	18	23	7	0	128	135	69	105	106	17	60	30	0	0.217	0.467	0.667	0.624	3.910	0.900	0.543	156	449	28	44	-2.202	5	23	14	30	-50
2	16	19	"PFN0250"	"oPFN0250"	9240	23530	140	495	498	165	84	85	18	100	99	0	389	393	105	102	104	16	100	100	0	1.432	1.423	1.463	1.386	1.438	1.478	0.889	156	488	698	705	0.518	411	287	414	291	0
2	17	19	"PFL0017"	"oPFL0017"	9430	23530	140	2471	2617	1085	85	85	15	100	100	0	2433	2536	1006	103	104	16	100	100	0	1.024	1.041	1.058	1.029	1.402	1.041	0.910	156	480	4716	4965	0.034	2386	2330	2532	2433	0
2	18	19	"PFI17637"	"oPFI17637"	9620	23530	140	1114	1141	289	86	87	15	100	100	0	818	841	247	107	108	16	99	99	0	1.446	1.437	1.484	1.477	1.327	1.417	0.919	156	565	1739	1789	0.532	1028	711	1055	734	0
2	19	19	"PFM60472"	"oPFM60472"	9830	23530	120	104	106	20	87	96	89	0	0	0	138	144	25	105	108	25	67	29	0	0.515	0.487	0.520	0.491	3.435	8.312	0.101	120	455	50	58	-0.957	17	33	19	39	0
2	20	19	"PFL0020"	"oPFL0020"	9990	23580	150	100	103	31	81	91	83	3	0	0	108	110	19	100	103	24	21	2	0	2.375	2.200	1.938	1.691	3.921	2.922	0.128	156	534	27	32	1.248	19	8	22	10	-50
2	21	19	"PFI17639"	"oPFI17639"	10190	23530	140	115	115	22	77	81	19	83	49	0	181	187	39	98	100	19	97	92	0	0.458	0.427	0.441	0.403	2.226	0.384	0.438	156	499	121	127	-1.127	38	83	38	89	0
2	22	19	"PFN0252"	"oPFN0252"	10370	23520	130	4946	5046	1346	82	86	25	100	100	0	4026	3990	1112	102	120	178	99	99	0	1.240	1.277	1.270	1.314	1.424	1.208	0.925	120	558	8788	8852	0.310	4864	3924	4964	3888	0
2	1	20	"PFBL B0027"	"oPFBLOB0027"	6380	23720	130	204	205	35	75	77	14	100	100	0	227	229	36	94	96	19	100	100	0	0.970	0.963	0.930	0.967	1.435	0.931	0.714	120	607	262	265	-0.044	129	133	130	135	0
2	2	20	"PFC0768"	"oPFC0768"	6580	23730	130	87	88	15	80	81	15	30	7	0	246	246	55	99	99	14	100	98	0	0.048	0.054	0.084	0.081	2.370	0.069	0.107	120	458	154	155	-4.392	7	147	8	147	0
2	3	20	"PFBL B0032"	"oPFBLOB0032"	6740	23740	150	85	86	14	84	85	16	17	1	0	110	113	23	100	101	15	42	16	0	0.100	0.154	0.559	0.593	4.068	0.041	0.000	156	465	11	15	-3.322	1	10	2	13	-50
2	4	20	"PFBL B0033"	"oPFBLOB0033"	6940	23740	150	77	79	15	84	85	16	8	1	0	103	106	19	101	103	35	7	0	0	-3.500	-1.000	0.821	0.901	4.152	0.389	0.007	156	514	-5	0	Error	-7	2	-5	5	-50
2	5	20	"PFB0684"	"oPFB0684"	7150	23730	150	67	68	12	80	81	16	2	0	0	90	92	13	97	98	14	8	2	0	1.857	2.400	1.330	1.213	2.943	2.135	0.011	156	577	-20	-17	0.893	-13	-7	-12	-5	-50
2	6	20	"PFF72417"	"oPFF72417"	7350	23710	150	78	81	16	80	83	19	12	1	0	103	106	17	97	99	17	27	7	0	-0.333	0.111	1.083	1.080	3.904	0.906	0.029	156	517	4	10	Error	-2	6	1	9	-50
2	7	20	"PFG0010"	"oPFG0010"	7530	23730	150	84	85	18	88	89	18	14	1	0	108	109	17	106	109	21	12	1	0	-2.000	-1.000	1.162	1.185	3.140	0.692	0.038	156	499	-2	0	Error	-4	2	-3	3	-50
2	8	20	"PFBL B0035"	"oPFBLOB0035"	7720	23720	140	815	746	186	90	91	16	100	100	0	820	760	190	109	111	19	100	100	0	1.020	1.008	0.984	1.019	1.421	1.006	0.900	156	454	1436	1307	0.028	725	711	656	651	0
2	9	20	"PFBL B0038"	"oPFBLOB0038"	7880	23740	150	79	81	16	87	88	15	9	3	0	107	110	22	109	109	16	20	6	0	4.000	-6.000	1.000	1.073	4.091	0.503	0.049	156	515	-10	-5	2.000	-8	-2	-6	1	-50
2	10	20	"PFG0012"	"oPFG0012"	8090	23730	150	96	94	17	86	89	17	31	5	0	113	115	22	109	110	18	29	6	0	2.500	1.333	0.883	1.046	3.467	0.582	0.043	156	551	14	14	1.322	10	4	8	6	-50
2	11	20	"PFD66974"	"oPFD66974"	8280	23730	150	102	104	23	88	91	17	42	21	0	133	136	25	111	113	19	54	29	0	0.636	0.640	0.698	0.695	3.760	0.517	0.073	156	475	36	41	-0.652	14	22	16	25	-50
2	12	20	"PFL0029"	"oPFL0029"	8470	23720	130	103	104	21	89	90	16	45	20	0	509	503	110	110	111	16	100	100	0	0.035	0.038	0.055	0.053	1.981	0.040	0.155	120	462	413	408	-4.833	14	399	15	393	0
2	13	20	"PFD66975"	"oPFD66975"	8670	23720	140	2862	2921	914	89	89	16	100	100	0	1387	1396	438	110	110	16	100	100	0	2.171	2.202	2.197	2.252	1.438	2.236	0.894	156	473	4050	4118	1.119	2773	1277	2832	1286	0
2	14	20	"PFM60473"	"oPFM60473"	8850	23730	150	103	105	27	87	88	16	47	28	0	118	121	27	109	108	14	39	26	0	1.778	1.500	1.238	1.129	3.583	1.201	0.211	156	387	25	30	0.830	16	9	18	12	-50
2	15	20	"PFM60503"	"oPFM60503"	9010	23720	140	338	329	104	86	86	15	96	94	0	499	524	155	104	104	14	99	99	0	0.638	0.579	0.587	0.528	1.806	0.577	0.843	156	394	647	663	-0.648	252	395	243	420	0
2	16	20	"PFL0061"	"oPFL0061"	9200	23720	130	245	246	53	84	85	15	100	100	0	746	770	164	100	103	16	100	100	0	0.249	0.242	0.238	0.236	1.371	0.227	0.829	120	447	807	832	-2.004	161	646	162	670	0
2	17	20	"PFG0034"	"oPFG0034"	9390	23720	130	218	230	62	82	83	15	100	100	0	1474	1538	419	102	104	16	100	100	0	0.099	0.103	0.102	0.098	1.342	0.097	0.841	120	454	1508	1584	-3.335	136	1372	148	1436	0
2	18	20	"PFF72455"	"oPFF72455"	9570	23740	150	81	83	14	84	85	16	11	2	0	123	124	21	107	110	16	48	22	0	-0.188	-0.059	0.788	0.660	3.483	0.100	0.002	156	489	13	16	Error	-3	16	-1	17	-50
2	19	20	"PFM60505"	"oPFM60505"	9780	23730	140	201	199	43	85	86	15	98	95	0	280	280	60	108	109	16	99	99	0	0.674	0.663	0.668	0.649	1.757	0.634	0.742	156	506	288	286	-0.568	116	172	114	172	0
2	20	20	"PFL0063"	"oPFL0063"	9970	23730	130	101	99	20	80	80	14	60	35	0	309	321	84	100	102	15	100	100	0	0.100	0.086	0.106	0.102	2.002	0.082	0.250	120	387	230	240	-3.315	21	209	19	221	0
2	21	20	"PFJ12800"	"oPFJ12800"	10150	23730	130	107	111	22	78	79	14	79	54	0	303	306	49	97	99	15	100	100	0	0.141	0.158	0.155	0.146	1.939	0.153	0.428	120	443	235	242	-2.829	29	206	33	209	0
2	22	20	"PFF72460"	"oPFF72460"	10350	23730	140	172	168	38	84	87	24	92	83	0	415	416	117	105	120	158	92	46	0	0.284	0.270	0.270	0.254	1.713	0.250	0.719	156	707	398	395	-1.817	88	310	84	311	0
2	1	21	"PFK12904"	"oPFK12904"	6350	23920	140	1291	1320	431	75	76	14	100	100	0	978	991	325	94	95	14	100	98	0	1.376	1.388	1.372	1.420	1.678	1.394	0.898	156	730	2100	2142	0.460	1216	884	1245	897	0
2	2	21	"PFM60507"	"oPFM60507"	6540	23920	130	1261	1210	274	81	82	15	100	100	0	855	802	222	97	98	14	100	100	0	1.557	1.601	1.617	1.681	1.432	1.561	0.908	120	513	1938	1834	0.639	1180	758	1129	705	0
2	3	21	"PFK12905"	"oPFK12905"	6730	23930	130	462	464	116	84	86	16	100	100	0	484	489	121	97	98	14	100	100	0	0.977	0.969	0.994	0.968	1.395	0.960	0.846	120	460	765	772	-0.034	378	387	380	392	0
2	4	21	"PFF72461"	"oPFF72461"	6910	23920	130	9240	9011	1698	85	86	17	100	100	0	10825	10303	2604	99	106	70	100	100	0	0.854	0.875	0.860	0.897	1.275	0.829	0.926	120	419	19881	19130	-0.228	9155	10726	8926	10204	0
2	5	21	"PFN0268"	"oPFN0268"	7100	23920	140	906	893	272	80	81	16	100	100	0	710	675	221	100	106	66	95	92	0	1.354	1.414	1.421	1.498	1.587	1.387	0.861	156	475	1436	1388	0.437	826	610	813	575	0
2	6	21	"PFL0071"	"oPFL0071"	7300	23930	130	109	109	20	78	80	15	78	50	0	268	267	48	99	99	14	100	100	0	0.183	0.185	0.196	0.182	1.883	0.163	0.351	120	508	200	199	-2.447	31	169	31	168	0
2	7	21	"PFG0037"	"oPFG0037"	7490	23930	130	360	359	84	80	83	16	99	99	0	315	319	73	101	104	20	100	100	0	1.308	1.280	1.338	1.274	1.603	1.297	0.792	120	458	494	497	0.388	280	214	279	218	0
2	8	21	"PFJ12801"	"oPFJ12801"	7680	23920	140	232	237	62	83	85	16	99	97	0	392	403	118	103	107	20	99	98	0	0.516	0.513	0.499	0.514	1.658	0.484	0.791	156	463	438	454	-0.956	149	289	154	300	0
2	9	21	"PFBL B0124"	"oPFBLOB0124"	7870	23930	140	306	310	107	83	84	16	96	94	0	352	355	108	104	105	16	99	98	0	0.899	0.904	0.944	0.842	1.805	0.908	0.745	156	444	471	478	-0.153	223	248	227	251	0
2	10	21	"PFI17675"	"oPFI17675"	8060	23920	140	2414	2432	693	84	85	16	100	100	0	5682	5654	1691	104	106	16	100	100	0	0.418	0.423	0.428	0.431	1.391	0.406	0.916	156	437	7908	7898	-1.259	2330	5578	2348	5550	0
2	11	21	"PFI17677"	"oPFI17677"	8250	23920	140	1557	1545	424	85	87	16	100	100	0	1006	961	263	107	108	16	100	98	0	1.637	1.710	1.708	1.797	1.529	1.733	0.910	156	391	2371	2314	0.711	1472	899	1460	854	0
2	12	21	"PFBL B0128"	"oPFBLOB0128"	8420	23900	150	103	103	25	87	89	16	47	19	0	126	125	21	108	110	19	48	13	0	0.889	0.941	0.895	0.795	3.122	0.911	0.085	156	532	34	33	-0.170	16	18	16	17	-50
2	13	21	"PFG0038"	"oPFG0038"	8640	23920	140	538	531	153	87	89	16	99	99	0	326	329	80	109	111	19	99	98	0	2.078	2.018	2.043	2.004	1.561	2.101	0.851	156	527	668	664	1.055	451	217	444	220	0
2	14	21	"PFF72465"	"oPFF72465"	8830	23920	140	1478	1532	443	86	86	15	100	100	0	1694	1725	437	106	106	16	100	100	0	0.877	0.893	0.918	0.869	1.460	0.899	0.899	156	410	2980	3065	-0.190	1392	1588	1446	1619	0
2	15	21	"PFI17678"	"oPFI17678"	9020	23920	140	108	109	24	84	84	16	58	35	0	213	220	44	100	101	15	100	99	0	0.212	0.208	0.240	0.206	2.261	0.229	0.342	156	478	137	145	-2.235	24	113	25	120	0
2	16	21	"PFD66997"	"oPFD66997"	9220	23920	140	284	280	50	82	83	16	100	100	0	294	293	39	99	101	15	100	100	0	1.036	1.021	1.013	1.007	1.359	1.050	0.835	156	523	397	392	0.051	202	195	198	194	0
2	17	21	"PFM60539"	"oPFM60539"	9410	23920	150	77	78	16	81	83	16	10	2	0	106	107	19	102	104	16	27	9	0	-1.000	-0.600	0.972	0.957	3.321	1.145	0.036	156	465	0	2	Error	-4	4	-3	5	-50
2	18	21	"PFBL B0176"	"oPFBLOB0176"	9590	23920	140	1377	1337	386	83	86	16	100	100	0	1262	1241	354	105	107	15	100	100	0	1.118	1.104	1.128	1.095	1.589	1.106	0.890	156	433	2451	2390	0.161	1294	1157	1254	1136	0
2	19	21	"PFI17723"	"oPFI17723"	9780	23920	140	244	252	63	82	95	197	30	0	0	1476	1505	413	104	106	18	100	100	0	0.118	0.121	0.124	0.121	1.417	0.115	0.127	156	450	1534	1571	-3.082	162	1372	170	1401	0
2	20	21	"PFG0055"	"oPFG0055"	9970	23920	140	3456	3509	1332	81	92	198	99	97	0	2045	2191	754	101	103	17	100	100	0	1.736	1.640	1.726	1.583	1.671	1.733	0.853	156	446	5319	5518	0.796	3375	1944	3428	2090	0
2	21	21	"PFF72499"	"oPFF72499"	10160	23920	150	396	397	77	83	83	15	100	100	0	384	395	71	102	103	15	100	100	0	1.110	1.072	1.080	1.070	1.364	1.069	0.821	156	482	595	607	0.150	313	282	314	293	0
2	22	21	"PFF72501"	"oPFF72501"	10350	23920	140	151	155	39	84	85	18	95	83	0	352	356	84	104	107	19	100	99	0	0.270	0.282	0.289	0.267	1.837	0.256	0.556	156	654	315	323	-1.888	67	248	71	252	0
2	1	22	"PFI17727"	"oPFI17727"	6360	24110	140	139	142	30	74	75	14	97	91	0	299	292	62	93	95	16	99	98	0	0.316	0.342	0.337	0.326	1.735	0.314	0.664	156	817	271	267	-1.664	65	206	68	199	0
2	2	22	"PFF72502"	"oPFF72502"	6540	24110	130	288	293	62	79	80	15	100	100	0	273	272	49	97	99	17	100	100	0	1.188	1.223	1.233	1.213	1.351	1.230	0.815	120	599	385	389	0.248	209	176	214	175	0
2	3	22	"PFA32037"	"oPFA32037"	6740	24110	140	152	158	32	82	84	17	98	91	0	291	283	64	100	101	15	99	99	0	0.366	0.415	0.410	0.396	1.551	0.383	0.704	156	705	261	259	-1.448	70	191	76	183	0
2	4	22	"PFM60541"	"oPFM60541"	6940	24110	140	450	444	129	83	84	16	99	99	0	422	422	123	99	105	58	98	95	0	1.136	1.118	1.109	1.124	1.517	1.069	0.792	156	632	690	684	0.184	367	323	361	323	0
2	5	22	"PFL0145"	"oPFL0145"	7110	24110	140	459	478	137	79	80	15	100	100	0	477	488	133	97	103	58	98	95	0	1.000	1.020	1.024	1.039	1.432	1.015	0.913	156	634	760	790	0.000	380	380	399	391	0
2	6	22	"PFL0147"	"oPFL0147"	7310	24110	140	270	272	62	77	79	15	100	100	0	601	588	147	98	99	15	100	100	0	0.384	0.398	0.400	0.396	1.450	0.375	0.854	156	664	696	685	-1.382	193	503	195	490	0
2	7	22	"PFF72508"	"oPFF72508"	7500	24110	140	305	304	73	76	78	15	100	100	0	317	317	73	95	96	14	100	99	0	1.032	1.027	1.041	1.041	1.535	1.025	0.810	156	607	451	450	0.045	229	222	228	222	0
2	8	22	"PFF72510"	"oPFF72510"	7670	24130	150	75	76	12	77	78	14	12	1	0	109	110	18	94	95	17	43	14	0	-0.133	-0.063	0.615	0.632	3.612	0.113	0.007	156	725	13	15	Error	-2	15	-1	16	-50
2	9	22	"PFM60545"	"oPFM60545"	7870	24110	150	68	70	15	78	79	15	7	1	0	92	93	12	97	98	17	3	0	0	2.000	2.000	1.333	1.430	3.505	2.734	0.005	156	716	-15	-12	1.000	-10	-5	-8	-4	-50
2	10	22	"PFM60547"	"oPFM60547"	8080	24110	140	313	318	99	78	79	15	100	99	0	367	384	112	97	99	15	100	100	0	0.870	0.836	0.819	0.825	1.519	0.826	0.824	156	637	505	527	-0.200	235	270	240	287	0
2	11	22	"PFL0150"	"oPFL0150"	8260	24110	140	790	826	247	80	81	15	100	100	0	576	586	155	100	102	15	100	100	0	1.492	1.535	1.542	1.529	1.374	1.570	0.898	156	636	1186	1232	0.577	710	476	746	486	0
2	12	22	"PFL0152"	"oPFL0152"	8450	24110	130	113	116	25	84	86	16	74	43	0	192	198	36	103	106	19	99	97	0	0.326	0.337	0.324	0.309	2.357	0.321	0.311	120	638	118	127	-1.618	29	89	32	95	0
2	13	22	"PFL0154"	"oPFL0154"	8650	24110	150	91	94	19	83	84	16	33	8	0	107	110	18	103	106	18	25	7	0	2.000	1.571	1.034	1.107	3.590	0.986	0.051	156	731	12	18	1.000	8	4	11	7	-50
2	14	22	"PFL0156"	"oPFL0156"	8830	24110	140	1944	2011	652	79	81	15	100	100	0	1418	1427	477	100	101	15	100	99	0	1.415	1.456	1.453	1.502	1.502	1.460	0.912	156	632	3183	3259	0.501	1865	1318	1932	1327	0
2	15	22	"PFBL B0186"	"oPFBLOB0186"	9020	24110	130	376	378	95	76	77	15	100	100	0	409	413	96	95	96	14	100	100	0	0.955	0.950	0.961	0.944	1.290	0.889	0.841	120	582	614	620	-0.066	300	314	302	318	0
2	16	22	"PFH0037"	"oPFH0037"	9210	24110	140	683	754	300	75	76	15	100	99	0	727	790	296	93	95	15	100	100	0	0.959	0.974	1.004	0.950	1.534	0.976	0.885	156	676	1242	1376	-0.060	608	634	679	697	0
2	17	22	"PFF72513"	"oPFF72513"	9410	24110	140	495	500	129	79	120	574	14	0	0	315	315	66	97	101	21	100	100	0	1.908	1.931	1.954	1.911	1.381	2.025	0.866	156	659	634	639	0.932	416	218	421	218	0
2	18	22	"PFM60550"	"oPFM60550"	9600	24110	130	126	128	23	80	126	617	0	0	0	138	139	21	100	102	20	80	40	0	1.211	1.231	1.228	1.226	2.405	1.312	0.289	120	571	84	87	0.276	46	38	48	39	0
2	19	22	"EMPTY"	"EMPTY"	9790	24110	150	71	74	15	73	82	158	0	0	0	94	95	12	93	95	16	10	0	0	-2.000	0.500	1.216	1.260	3.824	1.504	0.025	156	703	-1	3	Error	-2	1	1	2	-50
2	20	22	"EMPTY"	"EMPTY"	9980	24110	150	80	80	16	72	82	161	0	0	0	98	98	13	93	95	16	17	1	0	1.600	1.600	1.231	1.102	3.245	1.350	0.045	156	677	13	13	0.678	8	5	8	5	-50
2	21	22	"EMPTY"	"EMPTY"	10170	24110	150	76	80	16	80	81	15	16	4	0	104	105	16	100	101	16	25	4	0	-1.000	0.000	0.869	0.890	3.434	0.937	0.025	156	695	0	5	Error	-4	4	0	5	-50
2	22	22	"EMPTY"	"EMPTY"	10370	24120	150	80	81	14	82	83	15	11	2	0	100	101	13	103	106	18	7	0	0	0.667	0.500	0.875	0.818	3.406	0.490	0.023	156	952	-5	-3	-0.585	-2	-3	-1	-2	-50
3	1	1	"PFE0652"	"E9164_1"	10690	20020	130	738	758	272	78	80	16	100	100	0	422	422	118	97	99	16	100	100	0	2.031	2.092	2.105	2.058	1.425	2.246	0.856	120	680	985	1005	1.022	660	325	680	325	0
3	2	1	"PFE0127"	"E15452_2"	10870	20020	130	163	169	52	78	80	19	95	82	0	2120	2152	784	99	100	16	100	100	0	0.042	0.044	0.042	0.040	1.576	0.042	0.702	120	613	2106	2144	-4.571	85	2021	91	2053	0
3	3	1	"PFE0630"	"E8314_1"	11060	20030	130	209	203	69	79	81	18	97	91	0	1279	1272	467	99	100	15	100	100	0	0.110	0.106	0.107	0.098	1.541	0.102	0.741	120	639	1310	1297	-3.182	130	1180	124	1173	0
3	4	1	"PFE0335"	"E23986_4"	11260	20030	130	1481	1465	639	78	79	14	100	99	0	5659	6133	2350	96	98	15	100	100	0	0.252	0.230	0.243	0.216	1.739	0.222	0.847	120	626	6966	7424	-1.987	1403	5563	1387	6037	0
3	5	1	"PFE0497"	"E3038_1"	11440	20020	130	316	328	115	78	79	14	100	100	0	1387	1505	538	97	99	21	100	100	0	0.184	0.178	0.180	0.167	1.402	0.163	0.851	120	640	1528	1658	-2.438	238	1290	250	1408	0
3	6	1	"PFE0489"	"E29931_1"	11640	20030	130	191	200	67	79	81	16	94	90	0	881	895	317	98	101	20	100	100	0	0.143	0.152	0.146	0.139	1.772	0.143	0.720	120	626	895	918	-2.806	112	783	121	797	0
3	7	1	"PFE0152"	"E16122_8"	11820	20030	130	403	406	154	79	80	15	100	100	0	1754	1764	716	97	98	15	100	100	0	0.196	0.196	0.188	0.189	1.554	0.180	0.802	120	599	1981	1994	-2.355	324	1657	327	1667	0
3	8	1	"PFE0560"	"E5006_15"	12010	20030	120	119	119	23	76	77	15	89	70	0	606	621	173	96	97	17	100	100	0	0.084	0.082	0.084	0.078	1.791	0.070	0.446	120	561	553	568	-3.568	43	510	43	525	0
3	9	1	"PFE0506"	"E3215_1"	12200	20020	130	10378	10621	4448	79	82	18	100	100	0	4900	5088	2456	97	99	30	100	99	0	2.144	2.112	1.975	2.374	2.037	2.032	0.841	120	647	15102	15533	1.100	10299	4803	10542	4991	0
3	10	1	"PFF0276"	"F18248_2"	12390	20030	130	645	617	177	85	86	19	100	100	0	937	913	234	101	104	30	100	100	0	0.670	0.655	0.637	0.641	1.493	0.642	0.848	120	595	1396	1344	-0.578	560	836	532	812	0
3	11	1	"PFF1508"	"F59453_1"	12580	20030	120	209	212	60	85	87	17	99	96	0	859	900	251	102	104	16	100	100	0	0.164	0.159	0.154	0.149	1.519	0.148	0.752	120	563	881	925	-2.610	124	757	127	798	0
3	12	1	"PFF1029"	"F4425_1"	12780	20020	130	1874	1926	662	83	85	18	100	100	0	2534	2599	987	102	105	17	100	100	0	0.736	0.738	0.723	0.768	1.603	0.684	0.846	120	637	4223	4340	-0.441	1791	2432	1843	2497	0
3	13	1	"PFF0774"	"F35531_1"	12970	20020	130	1965	1944	549	81	83	16	100	100	0	2059	1990	635	100	102	17	100	100	0	0.962	0.986	0.976	1.006	1.421	0.932	0.862	120	637	3843	3753	-0.056	1884	1959	1863	1890	0
3	14	1	"PFF0382"	"F21003_1"	13160	20020	130	143	141	31	80	82	16	93	82	0	181	177	38	97	99	15	94	88	0	0.750	0.762	0.818	0.787	1.986	0.705	0.554	120	634	147	141	-0.415	63	84	61	80	0
3	15	1	"PFF0437"	"F22770_1"	13350	20020	130	7102	7350	2567	82	83	16	100	100	0	5089	5442	2120	97	99	15	100	100	0	1.406	1.360	1.336	1.427	1.587	1.314	0.855	120	650	12012	12613	0.492	7020	4992	7268	5345	0
3	16	1	"PFF0027"	"F10724_1"	13550	20020	130	126	129	26	81	83	16	89	67	0	175	183	60	98	100	16	100	97	0	0.584	0.565	0.632	0.530	1.980	0.416	0.356	120	616	122	133	-0.775	45	77	48	85	0
3	17	1	"PFF0760"	"F35197_2"	13730	20020	130	4634	4738	1386	82	84	17	100	100	0	3480	3482	1096	100	101	15	100	100	0	1.347	1.377	1.337	1.393	1.329	1.383	0.881	120	610	7932	8038	0.429	4552	3380	4656	3382	0
3	18	1	"PFF0169"	"F15775_1"	13920	20020	130	277	272	86	81	82	16	98	98	0	428	441	134	100	101	16	100	100	0	0.598	0.560	0.512	0.538	1.656	0.529	0.705	120	633	524	532	-0.743	196	328	191	341	0
3	19	1	"PFF1930"	"F960_5"	14110	20020	130	1884	1912	549	78	81	17	100	100	0	2489	2480	750	100	102	23	100	100	0	0.756	0.771	0.747	0.781	1.349	0.728	0.861	120	637	4195	4214	-0.404	1806	2389	1834	2380	0
3	20	1	"PFF0151"	"F15196_1"	14300	20020	130	2365	2480	773	77	81	21	100	100	0	2958	2870	918	97	104	63	100	100	0	0.800	0.867	0.853	0.879	1.420	0.818	0.868	120	650	5149	5176	-0.322	2288	2861	2403	2773	0
3	21	1	"PFF1609"	"F63380_2"	14510	20010	150	84	85	15	77	81	17	27	3	0	105	106	16	96	97	15	33	12	0	0.778	0.800	0.810	0.829	3.316	0.786	0.044	156	798	16	18	-0.363	7	9	8	10	-50
3	22	1	"PFF1869"	"F7374_2"	14690	20020	130	137	135	30	80	81	15	91	75	0	184	188	41	96	97	14	97	95	0	0.648	0.598	0.603	0.549	2.034	0.582	0.568	120	696	145	147	-0.627	57	88	55	92	0
3	1	2	"PFF1444"	"F5729_1"	10690	20200	150	82	85	17	81	83	15	20	8	0	99	102	19	104	106	16	16	6	0	-0.200	-2.000	0.806	0.766	3.128	0.599	0.064	156	785	-4	2	Error	1	-5	4	-2	-50
3	2	2	"PFF0230"	"F17039_3"	10880	20210	130	334	351	93	82	83	21	100	100	0	309	309	72	102	103	15	100	99	0	1.217	1.300	1.287	1.326	1.529	1.295	0.776	120	521	459	476	0.284	252	207	269	207	0
3	3	2	"PFM0480"	"M38913_8"	11070	20210	130	1582	1607	450	82	83	20	100	100	0	1322	1327	385	102	103	15	100	100	0	1.230	1.245	1.258	1.257	1.303	1.243	0.880	120	560	2720	2750	0.298	1500	1220	1525	1225	0
3	4	2	"PFM0579"	"M446_3"	11270	20210	130	378	377	114	80	82	15	100	99	0	1322	1426	493	100	102	16	100	100	0	0.244	0.224	0.221	0.220	1.418	0.202	0.831	120	516	1520	1623	-2.036	298	1222	297	1326	0
3	5	2	"PFM0717"	"M5299_3"	11450	20210	130	287	294	95	78	80	14	100	99	0	226	233	61	99	102	23	97	93	0	1.646	1.612	1.583	1.643	1.669	1.649	0.777	120	518	336	350	0.719	209	127	216	134	0
3	6	2	"PFM0868"	"M724_5"	11650	20210	130	431	454	136	78	81	16	100	100	0	464	481	147	99	100	15	100	100	0	0.967	0.984	0.999	0.996	1.322	0.954	0.853	120	518	718	758	-0.048	353	365	376	382	0
3	7	2	"PFM0875"	"M783_4"	11830	20210	130	1319	1339	426	77	79	17	100	100	0	1051	1055	352	97	99	16	100	100	0	1.302	1.317	1.276	1.356	1.420	1.290	0.880	120	506	2196	2220	0.381	1242	954	1262	958	0
3	8	2	"PFM0093"	"M16622_6"	12020	20210	120	337	328	118	72	74	14	94	92	0	1257	1224	455	90	91	17	97	97	0	0.227	0.226	0.232	0.231	1.893	0.218	0.859	120	499	1432	1390	-2.139	265	1167	256	1134	0
3	9	2	"PFM0612"	"M45542_7"	12220	20210	130	3067	3230	893	77	80	18	100	100	0	1885	1956	554	96	99	33	100	100	0	1.671	1.695	1.681	1.704	1.232	1.716	0.883	120	528	4779	5013	0.741	2990	1789	3153	1860	0
3	10	2	"PFM0634"	"M46791_1"	12410	20210	140	2425	2462	984	85	87	17	100	100	0	2441	2396	996	102	105	31	98	98	0	1.000	1.036	1.028	1.073	2.180	1.025	0.881	156	516	4679	4671	0.001	2340	2339	2377	2294	0
3	11	2	"PFM0704"	"M52103_1"	12590	20220	130	175	175	36	83	85	14	97	95	0	423	433	97	99	100	13	100	100	0	0.284	0.275	0.283	0.254	1.694	0.261	0.745	120	419	416	426	-1.816	92	324	92	334	0
3	12	2	"PFM0190"	"M22662_1"	12750	20210	150	95	99	24	86	88	17	33	14	0	119	121	27	101	105	18	48	23	0	0.500	0.650	0.697	0.638	3.128	0.719	0.201	156	596	27	33	-1.000	9	18	13	20	-50
3	13	2	"PFM0225"	"M24933_4"	12980	20210	130	3263	3490	1069	87	88	19	100	100	0	2446	2627	790	103	106	19	100	100	0	1.356	1.348	1.352	1.349	1.263	1.332	0.863	120	589	5519	5927	0.439	3176	2343	3403	2524	0
3	14	2	"PFM0412"	"M36754_1"	13170	20210	130	367	368	101	84	86	16	100	100	0	2695	2749	953	103	104	17	100	100	0	0.109	0.107	0.107	0.107	1.351	0.095	0.843	120	547	2875	2930	-3.195	283	2592	284	2646	0
3	15	2	"PFM0630"	"M46462_5"	13360	20210	130	2623	2748	972	84	86	18	100	100	0	1912	1997	736	101	103	17	100	100	0	1.402	1.405	1.336	1.437	1.449	1.376	0.867	120	527	4350	4560	0.487	2539	1811	2664	1896	0
3	16	2	"PFM0465"	"M38247_1"	13550	20210	140	1091	1118	455	86	88	18	98	97	0	1316	1294	546	102	105	17	98	96	0	0.828	0.866	0.853	0.905	2.205	0.849	0.879	156	530	2219	2224	-0.273	1005	1214	1032	1192	0
3	17	2	"PFM0026"	"M11919_1"	13740	20210	130	9459	9429	3047	88	90	20	100	100	0	12254	12045	3566	106	110	19	100	100	0	0.771	0.782	0.775	0.769	1.371	0.754	0.864	120	472	21519	21280	-0.374	9371	12148	9341	11939	0
3	18	2	"PFM0819"	"M5894_4"	13920	20210	130	147	145	27	85	88	19	91	78	0	739	736	195	106	109	19	100	100	0	0.098	0.095	0.094	0.095	1.686	0.078	0.521	120	530	695	690	-3.352	62	633	60	630	0
3	19	2	"PFM0473"	"M38757_6"	14120	20210	130	232	242	63	81	84	18	100	100	0	381	380	97	101	105	23	100	100	0	0.539	0.577	0.557	0.572	1.472	0.539	0.767	120	563	431	440	-0.891	151	280	161	279	0
3	20	2	"PFM0062"	"M14235_3"	14320	20210	130	3154	3185	1118	82	84	19	100	100	0	3872	3999	1488	102	104	23	100	100	0	0.815	0.796	0.782	0.811	1.420	0.772	0.855	120	528	6842	7000	-0.295	3072	3770	3103	3897	0
3	21	2	"PFM0821"	"M59170_2"	14500	20210	130	7081	7520	2375	85	88	21	100	100	0	3454	3522	1165	104	105	16	100	100	0	2.088	2.175	2.114	2.192	1.341	2.240	0.874	120	521	10346	10853	1.062	6996	3350	7435	3418	0
3	22	2	"PFN0022"	"N127_5"	14690	20210	120	187	191	33	84	88	21	100	99	0	356	367	94	101	104	18	100	100	0	0.404	0.402	0.396	0.407	1.471	0.348	0.673	120	580	358	373	-1.308	103	255	107	266	0
3	1	3	"PFN0013"	"N127_32"	10690	20410	130	163	165	38	81	83	15	96	94	0	386	387	97	107	108	15	100	100	0	0.294	0.300	0.301	0.287	1.738	0.292	0.709	120	652	361	364	-1.767	82	279	84	280	0
3	2	3	"PFN0021"	"N127_48"	10890	20400	130	205	207	45	80	83	20	99	98	0	650	644	179	100	101	14	100	100	0	0.227	0.233	0.236	0.232	1.632	0.210	0.749	120	565	675	671	-2.138	125	550	127	544	0
3	3	3	"PFN0027"	"N128_1"	11080	20410	120	92	95	17	79	82	22	30	6	0	146	149	28	98	99	14	88	81	0	0.271	0.314	0.367	0.347	2.932	0.454	0.075	120	508	61	67	-1.885	13	48	16	51	0
3	4	3	"PFN0057"	"N128_56"	11280	20400	130	231	229	61	78	80	17	100	98	0	691	692	215	98	100	15	100	100	0	0.258	0.254	0.255	0.250	1.456	0.235	0.773	120	488	746	745	-1.955	153	593	151	594	0
3	5	3	"PFB0078"	"B297"	11450	20390	130	502	510	121	77	79	15	100	100	0	350	349	91	97	99	15	100	99	0	1.680	1.718	1.684	1.813	1.497	1.653	0.852	120	493	678	685	0.748	425	253	433	252	0
3	6	3	"PFB0080"	"B3"	11640	20400	130	449	432	97	77	79	15	100	100	0	429	420	94	97	98	13	100	100	0	1.120	1.099	1.111	1.105	1.413	1.072	0.863	120	559	704	678	0.164	372	332	355	323	0
3	7	3	"PFB0083"	"B306"	11840	20400	130	143	146	27	77	78	15	99	95	0	165	174	60	94	96	14	99	95	0	0.930	0.863	0.905	0.915	1.693	0.651	0.432	120	575	137	149	-0.105	66	71	69	80	0
3	8	3	"PFB0085"	"B310"	12040	20400	130	1208	1208	340	75	76	14	100	100	0	899	925	268	93	93	14	100	100	0	1.406	1.362	1.333	1.370	1.372	1.353	0.871	120	547	1939	1965	0.491	1133	806	1133	832	0
3	9	3	"PFB0090"	"B32"	12230	20400	120	115	117	29	76	78	14	81	64	0	145	147	42	95	96	13	81	70	0	0.780	0.788	0.772	0.717	2.189	0.760	0.475	120	480	89	93	-0.358	39	50	41	52	0
3	10	3	"PFB0092"	"B322"	12410	20400	120	120	119	23	78	80	15	87	65	0	373	388	100	96	97	13	100	100	0	0.152	0.140	0.134	0.134	1.729	0.130	0.507	120	461	319	333	-2.721	42	277	41	292	0
3	11	3	"PFB0109"	"B366"	12610	20400	120	188	184	46	78	80	15	99	97	0	627	644	165	96	97	12	100	100	0	0.207	0.193	0.196	0.184	1.532	0.185	0.733	120	472	641	654	-2.271	110	531	106	548	0
3	12	3	"PFB0111"	"B370"	12800	20400	120	108	111	23	81	83	17	66	43	0	396	413	138	96	99	15	100	100	0	0.090	0.095	0.097	0.086	2.017	0.091	0.376	120	460	327	347	-3.474	27	300	30	317	0
3	13	3	"PFB0114"	"B374"	12980	20400	130	390	398	115	80	81	15	100	100	0	473	485	127	97	99	16	100	100	0	0.824	0.820	0.815	0.806	1.427	0.800	0.840	120	540	686	706	-0.278	310	376	318	388	0
3	14	3	"PFB0120"	"B388"	13180	20400	120	204	211	55	79	80	14	100	99	0	234	233	57	97	99	17	99	98	0	0.912	0.971	0.937	0.962	1.503	0.956	0.775	120	514	262	268	-0.132	125	137	132	136	0
3	15	3	"PFB0122"	"B391"	13370	20400	120	214	211	75	77	79	17	98	91	0	813	797	273	96	97	14	100	100	0	0.191	0.191	0.183	0.170	1.713	0.190	0.742	120	464	854	835	-2.388	137	717	134	701	0
3	16	3	"PFB0125"	"B397"	13550	20400	120	108	111	25	77	79	18	71	43	0	391	386	93	97	98	15	100	100	0	0.105	0.118	0.108	0.111	1.879	0.119	0.469	120	446	325	323	-3.245	31	294	34	289	0
3	17	3	"PFB0143"	"B440"	13740	20390	150	81	83	16	80	83	21	10	1	0	97	99	20	101	105	19	14	4	0	-0.250	-1.500	0.662	0.822	3.307	5.046	0.067	156	529	-3	1	Error	1	-4	3	-2	-50
3	18	3	"PFB0145"	"B444"	13930	20400	130	340	353	116	78	81	20	100	100	0	563	572	168	99	102	17	100	100	0	0.565	0.581	0.586	0.564	1.434	0.562	0.829	120	522	726	748	-0.825	262	464	275	473	0
3	19	3	"PFB0147"	"B449"	14130	20390	130	326	349	115	76	79	20	100	100	0	554	599	223	95	97	16	100	100	0	0.545	0.542	0.533	0.549	1.399	0.484	0.804	120	547	709	777	-0.877	250	459	273	504	0
3	20	3	"PFB0149"	"B453"	14320	20390	130	2156	2245	791	79	81	20	100	100	0	1117	1177	453	97	99	19	100	100	0	2.036	2.006	1.953	2.078	1.473	1.972	0.843	120	525	3097	3246	1.026	2077	1020	2166	1080	0
3	21	3	"PFB0151"	"B456"	14500	20400	130	329	333	98	81	84	18	98	98	0	1165	1178	305	101	103	19	100	100	0	0.233	0.234	0.236	0.223	1.511	0.227	0.849	120	523	1312	1329	-2.101	248	1064	252	1077	0
3	22	3	"PFB0153"	"B458"	14690	20400	120	110	111	19	80	82	17	75	39	0	302	306	81	100	102	17	100	98	0	0.149	0.150	0.150	0.141	1.929	0.137	0.348	120	561	232	237	-2.751	30	202	31	206	0
3	1	4	"PFB0170"	"B491"	10700	20590	130	2115	2139	638	77	78	14	100	100	0	1647	1628	490	99	99	14	100	100	0	1.317	1.349	1.335	1.353	1.415	1.353	0.881	120	648	3586	3591	0.397	2038	1548	2062	1529	0
3	2	4	"PFB0172"	"B496"	10900	20590	120	129	129	27	77	79	14	89	78	0	209	208	50	98	98	13	95	94	0	0.468	0.473	0.457	0.479	2.087	0.424	0.588	120	511	163	162	-1.094	52	111	52	110	0
3	3	4	"PFB0174"	"B498"	11090	20590	120	109	112	24	75	78	19	79	43	0	259	265	79	97	99	36	98	89	0	0.210	0.220	0.239	0.214	2.414	0.175	0.405	120	450	196	205	-2.252	34	162	37	168	0
3	4	4	"PFB0177"	"B50"	11280	20580	150	87	88	17	74	77	17	38	8	0	105	107	20	95	96	13	42	20	0	1.300	1.167	1.045	1.084	3.712	1.494	0.059	156	558	23	26	0.379	13	10	14	12	-50
3	5	4	"PFB0179"	"B504"	11470	20590	130	240	238	47	76	77	14	100	100	0	321	320	56	94	95	13	100	100	0	0.722	0.717	0.714	0.704	1.381	0.725	0.813	120	518	391	388	-0.469	164	227	162	226	0
3	6	4	"PFB0181"	"B506"	11660	20590	130	106	109	21	75	77	14	82	54	0	149	149	25	95	96	13	95	87	0	0.574	0.630	0.663	0.598	2.377	0.606	0.351	120	512	85	88	-0.801	31	54	34	54	0
3	7	4	"PFD0024"	"D12635_25"	11840	20590	130	208	209	55	76	77	14	98	97	0	845	863	203	94	96	13	100	100	0	0.176	0.173	0.178	0.164	1.533	0.167	0.791	120	541	883	902	-2.508	132	751	133	769	0
3	8	4	"PFD0027"	"D12635_33"	12040	20580	130	295	300	68	76	77	14	100	100	0	259	258	64	94	95	13	98	97	0	1.327	1.366	1.349	1.459	1.742	1.307	0.767	120	561	384	388	0.408	219	165	224	164	0
3	9	4	"PFD0029"	"D12635_37"	12230	20590	130	307	301	92	75	77	15	100	96	0	769	788	194	95	95	12	100	100	0	0.344	0.326	0.337	0.300	1.718	0.324	0.784	120	509	906	919	-1.539	232	674	226	693	0
3	10	4	"PFD0031"	"D12635_39"	12420	20580	130	1652	1667	450	76	78	18	100	100	0	1324	1309	421	95	96	13	100	100	0	1.282	1.311	1.275	1.426	1.728	1.252	0.883	120	523	2805	2805	0.359	1576	1229	1591	1214	0
3	11	4	"PFD0034"	"D12635_48"	12610	20590	130	784	754	261	78	80	18	100	99	0	825	837	257	96	97	13	100	100	0	0.968	0.912	0.915	0.871	1.688	0.920	0.835	120	523	1435	1417	-0.046	706	729	676	741	0
3	12	4	"PFD0036"	"D12635_51"	12800	20580	120	2177	2212	574	78	80	16	100	100	0	3498	3463	1117	97	97	13	100	100	0	0.617	0.634	0.621	0.663	1.520	0.579	0.854	120	457	5500	5500	-0.696	2099	3401	2134	3366	0
3	13	4	"PFD0064"	"D16785_11"	12990	20590	120	101	103	20	77	78	15	73	34	0	252	257	55	95	97	15	99	99	0	0.153	0.160	0.162	0.152	2.276	0.139	0.275	120	463	181	188	-2.710	24	157	26	162	0
3	14	4	"PFD0066"	"D16785_17"	13190	20590	120	109	111	21	75	77	15	83	55	0	269	280	54	95	97	16	100	100	0	0.195	0.195	0.197	0.177	1.983	0.180	0.416	120	425	208	221	-2.355	34	174	36	185	0
3	15	4	"PFD0069"	"D16785_21"	13370	20580	130	659	668	174	73	75	14	100	100	0	436	448	130	95	96	14	99	99	0	1.718	1.686	1.651	1.735	1.449	1.647	0.813	120	461	927	948	0.781	586	341	595	353	0
3	16	4	"PFD0073"	"D16785_3"	13570	20590	130	1670	1668	616	75	77	16	100	100	0	5065	5200	1388	98	99	16	100	100	0	0.321	0.312	0.328	0.284	1.788	0.311	0.856	120	487	6562	6695	-1.639	1595	4967	1593	5102	0
3	17	4	"PFD0075"	"D16785_33"	13750	20580	120	108	108	18	75	77	17	83	47	0	153	154	25	97	99	15	95	85	0	0.589	0.579	0.557	0.579	2.322	0.518	0.279	120	415	89	90	-0.763	33	56	33	57	0
3	18	4	"PFD0077"	"D16785_36"	13940	20580	130	1186	1209	313	71	73	16	100	100	0	1325	1298	379	93	93	13	100	100	0	0.905	0.944	0.966	0.984	1.585	0.895	0.845	120	479	2347	2343	-0.144	1115	1232	1138	1205	0
3	19	4	"PFD0096"	"D17715_112"	14130	20580	130	1216	1280	326	70	73	19	100	100	0	639	675	186	89	90	14	100	100	0	2.084	2.065	2.091	2.110	1.367	2.056	0.853	120	563	1696	1796	1.059	1146	550	1210	586	0
3	20	4	"PFD0098"	"D17715_12"	14330	20590	130	129	138	38	75	77	19	92	70	0	495	510	123	92	94	17	100	100	0	0.134	0.151	0.137	0.133	1.843	0.141	0.467	120	543	457	481	-2.900	54	403	63	418	0
3	21	4	"PFD0102"	"D17715_13"	14520	20590	130	209	198	55	77	78	15	95	92	0	692	709	217	95	97	17	100	100	0	0.221	0.197	0.198	0.182	1.838	0.183	0.687	120	501	729	735	-2.177	132	597	121	614	0
3	22	4	"PFD0104"	"D17715_134"	14700	20580	130	104	105	22	77	78	15	68	43	0	273	275	53	98	100	16	100	99	0	0.154	0.158	0.163	0.140	2.346	0.149	0.288	120	614	202	205	-2.696	27	175	28	177	0
3	1	5	"PFD0106"	"D17715_138"	10710	20780	120	105	107	21	75	76	14	80	52	0	302	297	76	93	94	12	100	99	0	0.144	0.157	0.160	0.146	2.095	0.143	0.401	120	559	239	236	-2.800	30	209	32	204	0
3	2	5	"PFD0108"	"D17715_140"	10900	20780	120	114	115	21	76	77	15	88	64	0	398	387	71	94	95	12	100	100	0	0.125	0.133	0.121	0.118	1.816	0.124	0.483	120	484	342	332	-3.000	38	304	39	293	0
3	3	5	"PFD0130"	"D17715_44"	11090	20770	120	135	141	36	74	76	16	96	82	0	166	161	33	95	98	35	80	50	0	0.859	1.015	0.902	1.022	2.330	0.632	0.379	120	484	132	133	-0.219	61	71	67	66	0
3	4	5	"PFD0132"	"D17715_47"	11280	20780	120	99	100	18	74	75	13	75	46	0	261	259	56	93	94	12	100	100	0	0.149	0.157	0.170	0.142	2.170	0.139	0.334	120	458	193	192	-2.748	25	168	26	166	0
3	5	5	"PFD0134"	"D17715_5"	11470	20770	130	90	93	16	75	76	14	52	26	0	189	191	35	93	94	13	98	98	0	0.156	0.184	0.195	0.181	2.314	0.165	0.232	120	499	111	116	-2.678	15	96	18	98	0
3	6	5	"PFD0136"	"D17715_51"	11660	20770	130	133	135	24	75	77	14	100	91	0	232	233	43	94	95	13	100	99	0	0.420	0.432	0.409	0.423	1.612	0.392	0.646	120	490	196	199	-1.251	58	138	60	139	0
3	7	5	"PFD0138"	"D17715_56"	11850	20780	130	1684	1588	409	76	77	13	100	100	0	1366	1347	236	97	98	13	100	100	0	1.267	1.210	1.244	1.159	1.452	1.259	0.899	120	517	2877	2762	0.342	1608	1269	1512	1250	0
3	8	5	"PFD0141"	"D17715_61"	12050	20780	120	118	122	27	76	77	14	89	75	0	322	330	72	96	97	13	100	100	0	0.186	0.197	0.192	0.181	1.841	0.194	0.559	120	471	268	280	-2.428	42	226	46	234	0
3	9	5	"PFE0196"	"E18169_1"	12230	20760	130	771	790	260	75	76	14	100	100	0	866	872	307	96	96	14	100	100	0	0.904	0.921	0.881	0.941	1.420	0.846	0.887	120	495	1466	1491	-0.146	696	770	715	776	0
3	10	5	"PFE0199"	"E18440_1"	12420	20770	130	634	631	180	76	78	18	100	100	0	652	667	164	97	98	15	100	100	0	1.005	0.974	0.980	0.952	1.414	0.984	0.879	120	496	1113	1125	0.008	558	555	555	570	0
3	11	5	"PFE0201"	"E18440_5"	12600	20770	130	119	119	23	76	78	18	85	59	0	274	279	61	95	97	14	100	99	0	0.240	0.234	0.233	0.209	1.975	0.220	0.569	120	493	222	227	-2.058	43	179	43	184	0
3	12	5	"PFE0203"	"E18445_1"	12800	20760	130	540	536	173	76	77	14	100	99	0	527	526	136	95	96	13	100	100	0	1.074	1.067	1.103	1.003	1.753	1.123	0.816	120	517	896	891	0.103	464	432	460	431	0
3	13	5	"PFE0206"	"E18512_1"	12980	20750	120	877	901	248	75	77	18	100	100	0	432	434	100	96	98	15	100	100	0	2.387	2.444	2.437	2.452	1.337	2.507	0.864	120	531	1138	1164	1.255	802	336	826	338	0
3	14	5	"PFE0208"	"E18512_4"	13220	20750	150	82	86	19	75	78	22	26	5	0	105	109	21	95	97	15	39	21	0	0.700	0.786	0.809	0.834	2.963	3.026	0.039	156	559	17	25	-0.515	7	10	11	14	-50
3	15	5	"PFE0230"	"E19008_1"	13360	20760	130	921	906	232	73	76	19	100	100	0	1086	1044	276	94	95	14	100	100	0	0.855	0.877	0.903	0.883	1.290	0.851	0.906	120	440	1840	1783	-0.226	848	992	833	950	0
3	16	5	"PFE0234"	"E19248_7"	13560	20760	130	437	482	156	75	77	22	100	100	0	988	1061	370	95	97	23	100	100	0	0.405	0.421	0.414	0.425	1.393	0.391	0.852	120	492	1255	1373	-1.303	362	893	407	966	0
3	17	5	"PFE0237"	"E19278_2"	13740	20760	130	724	759	262	74	76	15	100	100	0	414	413	128	95	98	24	100	99	0	2.038	2.154	2.174	2.200	1.420	2.194	0.846	120	386	969	1003	1.027	650	319	685	318	0
3	18	5	"PFE0239"	"E19278_6"	13910	20750	150	99	96	25	71	74	15	64	42	0	106	108	20	93	94	14	44	25	0	2.154	1.667	1.614	1.584	2.837	1.599	0.200	156	515	41	40	1.107	28	13	25	15	-50
3	19	5	"PFE0243"	"E19631_3"	14120	20770	120	252	259	77	70	72	14	98	95	0	1469	1474	359	92	93	15	100	100	0	0.132	0.137	0.137	0.128	1.604	0.131	0.811	120	522	1559	1571	-2.920	182	1377	189	1382	0
3	20	5	"PFE0246"	"E19695_2"	14310	20770	130	1163	1244	395	74	76	17	100	100	0	605	629	187	94	96	16	100	100	0	2.131	2.187	2.153	2.174	1.503	2.241	0.875	120	504	1600	1705	1.092	1089	511	1170	535	0
3	21	5	"PFE0270"	"E20800_3"	14500	20770	120	187	187	43	77	78	17	97	95	0	415	417	94	96	99	15	100	100	0	0.345	0.343	0.328	0.321	1.633	0.334	0.756	120	462	429	431	-1.536	110	319	110	321	0
3	22	5	"PFE0275"	"E21089_1"	14700	20780	150	76	78	13	76	78	18	10	0	0	99	102	18	97	99	16	21	8	0	0.000	0.400	1.000	0.934	3.220	0.591	0.020	156	722	2	7	Error	0	2	2	5	-50
3	1	6	"PFE0277"	"E21208_2"	10710	20970	150	106	189	654	72	91	280	3	3	0	148	168	136	93	384	3425	0	0	0	0.618	1.560	0.632	0.633	2.532	0.143	0.509	156	754	89	192	-0.694	34	55	117	75	0
3	2	6	"PFE0279"	"E21208_4"	10890	20960	120	144	145	28	74	100	358	0	0	0	245	243	56	94	489	4176	0	0	0	0.464	0.477	0.467	0.466	2.019	0.415	0.616	120	441	221	220	-1.109	70	151	71	149	0
3	3	6	"PFE0282"	"E21586_1"	11090	20960	120	582	621	245	74	75	15	100	100	0	899	915	356	93	94	14	100	100	0	0.630	0.665	0.650	0.664	1.576	0.618	0.816	120	500	1314	1369	-0.666	508	806	547	822	0
3	4	6	"PFE0285"	"E21786_1"	11280	20950	130	1378	1464	520	75	76	13	100	100	0	1113	1155	455	94	96	15	100	100	0	1.279	1.309	1.279	1.375	1.609	1.274	0.848	120	495	2322	2450	0.355	1303	1019	1389	1061	0
3	5	6	"PFE0322"	"E23195_1"	11460	20950	130	159	158	40	74	76	13	94	90	0	224	226	48	93	96	13	99	97	0	0.649	0.632	0.625	0.566	2.243	0.635	0.665	120	514	216	217	-0.624	85	131	84	133	0
3	6	6	"PFE0330"	"E23784_1"	11650	20950	120	139	142	34	75	76	13	94	88	0	644	632	150	94	95	13	100	100	0	0.116	0.125	0.123	0.111	1.745	0.120	0.645	120	486	614	605	-3.103	64	550	67	538	0
3	7	6	"PFE0333"	"E23986_1"	11830	20950	120	129	135	37	75	77	13	93	84	0	299	330	103	95	96	13	100	100	0	0.265	0.255	0.243	0.239	2.005	0.230	0.582	120	468	258	295	-1.918	54	204	60	235	0
3	8	6	"PFE0342"	"E24470_2"	12030	20950	130	506	490	152	75	77	17	100	97	0	880	859	185	95	97	13	100	100	0	0.549	0.543	0.561	0.493	1.741	0.554	0.858	120	496	1216	1179	-0.865	431	785	415	764	0
3	9	6	"PFE0347"	"E24550_1"	12220	20950	130	107	107	19	76	77	15	75	51	0	133	136	27	96	97	13	87	67	0	0.838	0.775	0.762	0.746	2.389	0.732	0.275	120	533	68	71	-0.255	31	37	31	40	0
3	10	6	"PFE0349"	"E24569_3"	12410	20950	120	158	160	38	76	78	15	96	91	0	359	376	84	96	98	14	100	100	0	0.312	0.300	0.307	0.281	1.829	0.286	0.685	120	484	345	364	-1.681	82	263	84	280	0
3	11	6	"PFF0266"	"F17836_2"	12600	20940	120	180	179	31	76	78	16	100	99	0	624	637	151	94	96	14	100	100	0	0.196	0.190	0.190	0.190	1.468	0.177	0.774	120	426	634	646	-2.349	104	530	103	543	0
3	12	6	"PFF0268"	"F17989_2"	12790	20950	120	125	124	25	76	77	13	91	82	0	502	509	92	97	98	15	100	100	0	0.121	0.117	0.124	0.107	1.772	0.112	0.587	120	557	454	460	-3.047	49	405	48	412	0
3	13	6	"PFF0274"	"F18154_3"	13010	20950	90	85	90	20	75	77	14	44	23	0	119	119	21	96	99	16	55	34	0	0.435	0.652	0.595	0.577	2.933	0.564	0.096	52	355	33	38	-1.202	10	23	15	23	0
3	14	6	"PFF0278"	"F18417_1"	13170	20950	120	319	314	83	75	77	23	98	98	0	1581	1561	269	95	96	14	100	100	0	0.164	0.163	0.159	0.151	1.590	0.159	0.807	120	521	1730	1705	-2.606	244	1486	239	1466	0
3	15	6	"PFF0285"	"F18525_1"	13360	20950	130	330	330	89	75	77	21	100	99	0	548	541	121	92	94	13	100	100	0	0.559	0.568	0.572	0.545	1.537	0.564	0.812	120	571	711	704	-0.839	255	456	255	449	0
3	16	6	"PFF0289"	"F18567_3"	13590	20950	150	85	87	19	75	80	29	14	3	0	100	101	16	92	95	21	17	3	0	1.250	1.333	1.031	1.069	3.451	3.087	0.019	156	600	18	21	0.322	10	8	12	9	-50
3	17	6	"PFF0323"	"F19549_1"	13750	20940	130	1997	2045	571	74	78	37	100	100	0	2147	2114	559	96	98	24	100	100	0	0.938	0.977	0.976	0.979	1.324	0.980	0.881	120	414	3974	3989	-0.093	1923	2051	1971	2018	0
3	18	6	"PFF0329"	"F19626_1"	13930	20950	150	83	84	15	75	147	935	0	0	0	101	102	17	96	188	1260	0	0	0	1.600	1.500	0.743	0.986	3.687	13.945	0.006	156	616	13	15	0.678	8	5	9	6	-50
3	19	6	"PFF0332"	"F19746_5"	14150	20950	100	81	85	17	74	77	17	26	8	0	127	130	23	97	99	16	80	47	0	0.233	0.333	0.375	0.352	3.937	0.471	0.104	80	387	37	44	-2.100	7	30	11	33	0
3	20	6	"PFF0334"	"F19787_2"	14310	20950	120	10626	10278	2771	79	81	22	100	100	0	7674	7635	2005	102	105	18	100	100	0	1.393	1.354	1.385	1.348	1.425	1.365	0.898	120	491	18119	17732	0.478	10547	7572	10199	7533	0
3	21	6	"PFF0336"	"F19828_2"	14520	20950	120	394	386	84	81	85	24	100	100	0	218	214	39	105	107	19	100	99	0	2.770	2.798	2.901	2.866	1.513	2.870	0.756	120	480	426	414	1.470	313	113	305	109	0
3	22	6	"PFF0338"	"F19846_4"	14710	20950	150	89	93	21	79	84	25	24	6	0	129	138	46	103	107	22	57	30	0	0.385	0.400	0.564	0.552	2.801	0.536	0.180	156	742	36	49	-1.379	10	26	14	35	-50
3	1	7	"PFF0364"	"F20448_4"	10690	21140	110	247	249	55	73	100	350	0	0	0	902	879	214	96	553	4281	0	0	0	0.216	0.225	0.215	0.222	1.373	0.079	0.835	80	481	980	959	-2.212	174	806	176	783	0
3	2	7	"PFF0366"	"F20625_1"	10900	21140	120	647	622	142	75	98	340	91	15	0	726	701	202	96	461	3967	0	0	0	0.908	0.904	0.901	0.984	1.779	0.848	0.868	120	489	1202	1152	-0.139	572	630	547	605	0
3	3	7	"PFF0369"	"F20760_1"	11070	21140	130	348	345	67	73	74	14	100	100	0	641	629	102	93	94	14	100	100	0	0.502	0.507	0.512	0.502	1.323	0.502	0.887	120	514	823	808	-0.995	275	548	272	536	0
3	4	7	"PFF0372"	"F20855_1"	11280	21140	130	115	118	26	74	74	13	90	72	0	155	155	31	93	95	14	95	85	0	0.661	0.710	0.714	0.682	1.991	0.719	0.513	120	556	103	106	-0.597	41	62	44	62	0
3	5	7	"PFF0375"	"F20870_2"	11460	21150	120	116	117	24	73	74	13	89	71	0	294	298	61	94	96	13	100	100	0	0.215	0.216	0.212	0.192	1.772	0.205	0.564	120	515	243	248	-2.218	43	200	44	204	0
3	6	7	"PFF0378"	"F20896_3"	11660	21140	100	95	95	15	74	76	14	63	31	0	116	117	21	95	97	13	66	37	0	1.000	0.955	0.990	0.958	2.110	0.857	0.143	80	450	42	43	0.000	21	21	21	22	0
3	7	7	"PFF0409"	"F22107_2"	11880	21150	150	82	82	13	75	77	16	21	3	0	101	104	16	95	96	13	32	10	0	1.167	0.778	1.000	1.029	3.703	0.583	0.017	156	572	13	16	0.222	7	6	7	9	-50
3	8	7	"PFF0415"	"F22233_2"	12050	21140	130	159	157	33	76	78	17	99	91	0	510	493	125	94	96	14	100	100	0	0.200	0.203	0.200	0.194	1.647	0.183	0.689	120	454	499	480	-2.325	83	416	81	399	0
3	9	7	"PFF0417"	"F2227_1"	12230	21150	130	1147	1075	336	77	78	14	100	100	0	1103	1089	243	95	97	13	100	100	0	1.062	1.004	1.030	0.916	1.709	1.058	0.873	120	535	2078	1992	0.086	1070	1008	998	994	0
3	10	7	"PFF0420"	"F22395_1"	12420	21140	120	107	105	19	77	78	14	78	53	0	121	122	18	96	98	14	73	44	0	1.200	1.077	1.179	1.217	2.680	1.121	0.173	120	500	55	54	0.263	30	25	28	26	0
3	11	7	"PFF0431"	"F22631_1"	12620	21120	140	96	100	24	77	79	15	55	29	0	119	125	26	98	99	17	51	32	0	0.905	0.852	1.038	1.028	3.736	0.814	0.146	156	590	40	50	-0.144	19	21	23	27	0
3	12	7	"PFF0435"	"F22741_2"	12800	21150	120	174	176	43	75	76	13	97	96	0	639	605	143	98	99	16	100	100	0	0.183	0.199	0.189	0.191	1.538	0.195	0.641	120	459	640	608	-2.450	99	541	101	507	0
3	13	7	"PFF1070"	"F45236_1"	12990	21140	130	817	770	171	74	75	13	100	100	0	1021	964	253	97	98	14	98	98	0	0.804	0.803	0.795	0.847	1.714	0.771	0.886	120	586	1667	1563	-0.315	743	924	696	867	0
3	14	7	"PFF1072"	"F4524_3"	13180	21150	130	176	178	45	75	76	15	95	93	0	414	397	87	97	99	15	100	100	0	0.319	0.343	0.347	0.330	1.548	0.349	0.759	120	560	418	403	-1.650	101	317	103	300	0
3	15	7	"PFF1075"	"F45282_1"	13380	21140	120	212	220	54	75	77	16	100	100	0	472	485	109	95	98	15	100	100	0	0.363	0.372	0.372	0.368	1.432	0.362	0.807	120	516	514	535	-1.460	137	377	145	390	0
3	16	7	"PFF1077"	"F45296_2"	13570	21140	120	138	175	93	78	83	29	78	50	0	441	474	148	95	98	17	100	100	0	0.173	0.256	0.190	0.182	2.305	0.295	0.532	120	483	406	476	-2.528	60	346	97	379	0
3	17	7	"PFF1080"	"F45354_1"	13760	21140	120	1239	2158	3802	78	170	1040	61	12	0	865	1731	3993	100	228	1437	10	6	0	1.518	1.275	1.486	1.517	1.435	0.901	0.790	120	497	1926	3711	0.602	1161	765	2080	1631	0
3	18	7	"PFF1082"	"F4541_1"	13950	21140	120	655	653	153	76	170	1073	0	0	0	1925	1916	404	99	236	1482	84	0	0	0.317	0.318	0.323	0.314	1.283	0.611	0.676	120	467	2405	2394	-1.657	579	1826	577	1817	0
3	19	7	"PFF1120"	"F46301_17"	14130	21140	120	1361	1407	354	74	77	18	100	100	0	885	855	228	99	100	14	100	100	0	1.637	1.763	1.766	1.810	1.377	1.759	0.894	120	518	2073	2089	0.711	1287	786	1333	756	0
3	20	7	"PFF1128"	"F46381_1"	14330	21140	120	4397	4222	1033	80	82	20	100	100	0	2541	2487	586	101	104	17	100	100	0	1.769	1.736	1.738	1.730	1.323	1.774	0.903	120	475	6757	6528	0.823	4317	2440	4142	2386	0
3	21	7	"PFF1133"	"F46513_1"	14510	21140	120	1649	1579	442	82	85	22	100	100	0	4345	4321	1073	107	109	19	100	100	0	0.370	0.355	0.360	0.347	1.364	0.342	0.890	120	478	5805	5711	-1.435	1567	4238	1497	4214	0
3	22	7	"PFF1136"	"F46584_1"	14700	21140	120	9730	9295	2518	88	94	29	100	100	0	7358	6871	1585	116	122	28	100	100	0	1.331	1.363	1.404	1.318	1.504	1.398	0.902	120	546	16884	15962	0.413	9642	7242	9207	6755	0
3	1	8	"PFF1138"	"F46705_1"	10710	21330	120	4625	4201	1072	76	77	15	100	100	0	2882	2672	749	96	101	48	100	100	0	1.633	1.601	1.602	1.655	1.447	1.596	0.924	120	599	7335	6701	0.707	4549	2786	4125	2576	0
3	2	8	"PFF1140"	"F46816_1"	10910	21330	120	798	771	197	77	77	15	100	100	0	619	602	136	94	96	16	100	99	0	1.373	1.366	1.380	1.384	1.493	1.401	0.874	120	478	1246	1202	0.458	721	525	694	508	0
3	3	8	"PFF1163"	"F47563_1"	11100	21330	120	100	101	19	72	73	13	80	55	0	219	218	48	91	92	11	99	99	0	0.219	0.228	0.244	0.223	2.134	0.200	0.374	120	464	156	156	-2.193	28	128	29	127	0
3	4	8	"PFF1165"	"F47822_1"	11280	21330	120	405	395	100	72	72	12	100	100	0	295	286	68	89	90	11	100	100	0	1.617	1.640	1.628	1.679	1.456	1.678	0.853	120	471	539	520	0.693	333	206	323	197	0
3	5	8	"PFF1167"	"F47864_3"	11480	21330	120	587	582	131	71	72	13	100	100	0	493	505	107	91	92	13	100	100	0	1.284	1.234	1.250	1.241	1.332	1.234	0.874	120	480	918	925	0.360	516	402	511	414	0
3	6	8	"PFF1175"	"F48138_1"	11670	21330	120	108	110	23	73	75	13	85	68	0	206	206	46	93	94	12	99	96	0	0.310	0.327	0.331	0.303	2.032	0.289	0.457	120	499	148	150	-1.691	35	113	37	113	0
3	7	8	"PFF1179"	"F48181_2"	11860	21330	120	1581	1585	387	75	76	14	100	100	0	1172	1178	253	93	95	13	100	100	0	1.396	1.392	1.403	1.390	1.275	1.428	0.900	120	374	2585	2595	0.481	1506	1079	1510	1085	0
3	8	8	"PFF1182"	"F48253_3"	12010	21330	150	77	80	15	76	77	13	26	7	0	107	109	19	94	96	15	46	19	0	0.077	0.267	0.778	0.720	3.606	0.541	0.082	156	468	14	19	-3.700	1	13	4	15	-50
3	9	8	"PFF1197"	"F48515_1"	12230	21330	120	341	340	86	77	78	15	100	100	0	694	690	196	95	98	15	100	100	0	0.441	0.442	0.461	0.442	1.470	0.417	0.855	120	462	863	858	-1.182	264	599	263	595	0
3	10	8	"PFF1204"	"F48839_1"	12430	21330	120	330	319	78	78	81	18	100	100	0	572	571	129	96	99	14	100	100	0	0.529	0.507	0.521	0.495	1.409	0.491	0.841	120	510	728	716	-0.918	252	476	241	475	0
3	11	8	"PFF1208"	"F49178_1"	12640	21350	150	95	95	19	80	84	18	42	14	0	119	121	23	99	100	16	56	31	0	0.750	0.682	0.836	0.856	3.016	0.693	0.177	156	552	35	37	-0.415	15	20	15	22	-50
3	12	8	"PFF1210"	"F4934_1"	12810	21330	120	393	392	97	75	76	13	100	100	0	610	619	177	97	99	17	100	100	0	0.620	0.607	0.607	0.612	1.429	0.570	0.857	120	400	831	839	-0.690	318	513	317	522	0
3	13	8	"PFF1215"	"F49538_1"	13000	21330	120	2038	2014	632	75	75	13	100	100	0	2581	2623	604	98	99	14	100	100	0	0.791	0.768	0.809	0.712	1.758	0.776	0.868	120	492	4446	4464	-0.339	1963	2483	1939	2525	0
3	14	8	"PFF1218"	"F49644_4"	13200	21330	120	207	203	48	75	75	13	98	96	0	700	664	183	99	100	14	100	100	0	0.220	0.227	0.215	0.222	1.781	0.205	0.732	120	473	733	693	-2.187	132	601	128	565	0
3	15	8	"PFF1901"	"F8433_1"	13380	21330	120	400	386	102	74	76	14	99	99	0	1266	1268	267	98	99	14	100	100	0	0.279	0.267	0.276	0.255	1.549	0.255	0.823	120	482	1494	1482	-1.841	326	1168	312	1170	0
3	16	8	"PFF1905"	"F8612_1"	13580	21330	120	185	182	42	75	78	19	98	94	0	1699	1670	475	98	100	18	100	100	0	0.069	0.068	0.066	0.066	1.555	0.063	0.725	120	437	1711	1679	-3.863	110	1601	107	1572	0
3	17	8	"PFF1913"	"F8921_1"	13760	21330	120	440	430	117	76	77	18	100	99	0	3170	3059	825	102	104	18	100	100	0	0.119	0.120	0.116	0.116	1.480	0.110	0.836	120	449	3432	3311	-3.075	364	3068	354	2957	0
3	18	8	"PFF1915"	"F8939_2"	13960	21330	120	386	379	106	73	75	14	100	100	0	513	486	146	101	102	14	97	97	0	0.760	0.795	0.753	0.800	1.744	0.752	0.798	120	471	725	691	-0.396	313	412	306	385	0
3	19	8	"PFF1919"	"F9091_1"	14150	21330	120	125	125	28	72	74	14	90	82	0	530	520	142	98	99	14	100	100	0	0.123	0.126	0.131	0.118	1.847	0.111	0.574	120	471	485	475	-3.027	53	432	53	422	0
3	20	8	"PFF1921"	"F9247_1"	14330	21320	130	365	358	108	76	77	15	97	95	0	528	530	137	99	101	14	100	100	0	0.674	0.654	0.664	0.592	1.994	0.658	0.813	120	504	718	713	-0.570	289	429	282	431	0
3	21	8	"PFI0014"	"I10798_1"	14490	21340	150	75	76	15	77	78	16	12	2	0	108	109	18	101	103	16	28	8	0	-0.286	-0.125	0.823	0.890	3.395	0.649	0.020	156	611	5	7	Error	-2	7	-1	8	-50
3	22	8	"PFI0017"	"I10882_1"	14690	21320	120	213	210	47	78	82	21	95	93	0	775	765	142	108	113	26	100	100	0	0.202	0.201	0.202	0.193	1.556	0.191	0.773	120	573	802	789	-2.305	135	667	132	657	0
3	1	9	"PFI0023"	"I11056_2"	10690	21510	120	84	88	21	75	77	28	20	2	0	182	183	37	95	96	16	97	95	0	0.103	0.148	0.193	0.179	3.199	0.204	0.023	120	560	96	101	-3.273	9	87	13	88	0
3	2	9	"PFI0029"	"I11211_1"	10890	21510	120	83	86	16	76	78	30	12	0	0	192	196	31	93	95	16	100	100	0	0.071	0.097	0.162	0.123	2.630	0.101	0.010	120	472	106	113	-3.822	7	99	10	103	0
3	3	9	"PFI0033"	"I11281_1"	11070	21520	150	75	77	16	73	74	14	19	5	0	97	97	14	90	91	13	24	11	0	0.286	0.571	0.909	0.948	3.530	3.237	0.004	156	526	9	11	-1.807	2	7	4	7	-50
3	4	9	"PFI0035"	"I11342_1"	11270	21510	120	570	557	145	71	72	13	100	99	0	1144	1164	280	89	90	12	100	100	0	0.473	0.452	0.468	0.431	1.623	0.439	0.878	120	477	1554	1561	-1.080	499	1055	486	1075	0
3	5	9	"PFI0056"	"I12038_2"	11450	21510	120	196	195	42	71	71	12	99	98	0	312	322	65	89	91	14	100	100	0	0.561	0.532	0.535	0.522	1.480	0.524	0.783	120	464	348	357	-0.835	125	223	124	233	0
3	6	9	"PFI0058"	"I12132_1"	11650	21510	120	643	627	172	74	74	13	100	100	0	947	920	229	92	94	14	100	100	0	0.665	0.668	0.670	0.656	1.384	0.649	0.863	120	509	1424	1381	-0.587	569	855	553	828	0
3	7	9	"PFI0060"	"I12159_3"	11840	21510	120	114	115	23	75	76	13	85	72	0	139	143	27	94	96	13	92	80	0	0.867	0.816	0.750	0.792	2.050	0.714	0.374	120	532	84	89	-0.206	39	45	40	49	0
3	8	9	"PFI0063"	"I12192_2"	12070	21500	150	78	79	16	76	77	13	25	8	0	101	103	17	94	96	14	33	13	0	0.286	0.333	0.791	0.910	3.531	0.363	0.009	156	551	9	12	-1.807	2	7	3	9	-50
3	9	9	"PFI0069"	"I12412_1"	12240	21500	120	628	608	144	79	81	17	100	100	0	449	420	105	96	97	15	98	97	0	1.555	1.633	1.581	1.710	1.603	1.639	0.841	120	409	902	853	0.637	549	353	529	324	0
3	10	9	"PFI0072"	"I12552_2"	12420	21510	130	16603	15521	4490	85	89	21	100	100	0	5585	5372	1367	99	100	14	100	100	0	3.011	2.927	2.939	2.848	1.488	3.067	0.884	120	493	22004	20709	1.590	16518	5486	15436	5273	0
3	11	9	"PFI0105"	"I13369_2"	12620	21510	130	877	825	230	84	88	20	100	100	0	492	468	112	99	100	13	100	100	0	2.018	2.008	2.031	1.952	1.563	2.113	0.843	120	492	1186	1110	1.013	793	393	741	369	0
3	12	9	"PFI0107"	"I13466_1"	12810	21500	130	515	511	129	78	79	15	100	100	0	530	526	128	98	99	17	100	100	0	1.012	1.012	1.035	1.011	1.404	0.989	0.841	120	472	869	861	0.017	437	432	433	428	0
3	13	9	"PFI0111"	"I13569_2"	13000	21510	120	398	383	91	75	76	14	100	99	0	943	947	217	97	99	18	100	100	0	0.382	0.362	0.371	0.352	1.525	0.339	0.817	120	515	1169	1158	-1.389	323	846	308	850	0
3	14	9	"PFI0113"	"I13674_4"	13200	21500	110	97	96	17	74	76	12	73	47	0	132	134	20	98	99	15	85	58	0	0.676	0.611	0.643	0.669	2.196	0.530	0.235	80	431	57	58	-0.564	23	34	22	36	0
3	15	9	"PFI0118"	"I13901_1"	13380	21510	130	140	144	30	75	76	14	99	96	0	172	173	31	97	99	14	97	95	0	0.867	0.908	0.851	0.901	1.716	0.886	0.587	120	531	140	145	-0.206	65	75	69	76	0
3	16	9	"PFI0122"	"I13918_1"	13570	21510	120	2370	2311	453	73	75	15	100	100	0	2670	2515	529	97	99	14	100	100	0	0.893	0.926	0.929	0.935	1.319	0.913	0.908	120	407	4870	4656	-0.164	2297	2573	2238	2418	0
3	17	9	"PFJ0094"	"J1546_3"	13720	21500	150	79	80	15	73	74	15	28	8	0	111	114	23	99	101	17	41	24	0	0.500	0.467	0.632	0.612	3.268	0.518	0.166	156	588	18	22	-1.000	6	12	7	15	-50
3	18	9	"PFJ0104"	"J157_2"	13950	21500	120	195	203	46	71	73	15	100	100	0	141	141	28	99	101	19	79	55	0	2.952	3.143	3.000	3.291	1.878	3.008	0.553	120	520	166	174	1.562	124	42	132	42	0
3	19	9	"PFJ0107"	"J1588_1"	14130	21510	120	342	332	108	70	71	13	100	99	0	707	708	225	96	97	12	100	100	0	0.445	0.428	0.434	0.408	1.756	0.401	0.763	120	526	883	874	-1.168	272	611	262	612	0
3	20	9	"PFJ0110"	"J1616_1"	14320	21530	90	78	80	18	70	72	15	28	9	0	116	114	22	98	100	16	50	19	0	0.444	0.625	1.000	1.000	2.927	0.769	0.124	52	401	26	26	-1.170	8	18	10	16	0
3	21	9	"PFJ0116"	"J163_7"	14540	21520	120	109	109	26	70	72	13	83	65	0	242	246	58	98	99	15	100	99	0	0.271	0.264	0.252	0.240	1.949	0.276	0.541	120	497	183	187	-1.885	39	144	39	148	0
3	22	9	"PFJ0119"	"J167_13"	14720	21520	120	132	131	32	71	72	12	91	82	0	564	563	157	99	100	13	100	100	0	0.131	0.129	0.135	0.123	1.703	0.118	0.611	120	522	526	524	-2.930	61	465	60	464	0
3	1	10	"PFJ0157"	"J183_4"	10730	21710	140	114	113	25	73	76	25	67	31	0	439	446	114	93	94	13	100	100	0	0.118	0.113	0.119	0.104	1.899	0.102	0.521	156	723	387	393	-3.077	41	346	40	353	0
3	2	10	"PFJ0159"	"J183_6"	10920	21710	120	80	82	17	74	75	13	33	15	0	172	171	35	92	93	14	95	91	0	0.075	0.101	0.190	0.181	3.308	0.127	0.092	120	445	86	87	-3.737	6	80	8	79	0
3	3	10	"PFJ0161"	"J183_8"	11090	21690	130	118	120	25	74	74	13	90	76	0	352	349	88	92	94	15	100	99	0	0.169	0.179	0.171	0.166	1.827	0.158	0.558	120	515	304	303	-2.563	44	260	46	257	0
3	4	10	"PFJ0165"	"J1901_2"	11270	21690	90	92	93	15	72	73	13	73	36	0	135	134	21	93	94	14	94	67	0	0.476	0.512	0.590	0.529	2.860	0.384	0.141	52	366	62	62	-1.070	20	42	21	41	0
3	5	10	"PFJ0168"	"J191_1"	11470	21690	130	290	292	86	71	72	14	100	100	0	337	351	100	91	93	14	100	100	0	0.890	0.850	0.864	0.849	1.512	0.802	0.815	120	619	465	481	-0.168	219	246	221	260	0
3	6	10	"PFJ0170"	"J191_6"	11650	21700	110	80	84	16	73	74	14	33	18	0	124	125	24	94	96	17	71	45	0	0.233	0.355	0.471	0.483	2.791	0.354	0.127	80	508	37	42	-2.100	7	30	11	31	0
3	7	10	"PFJ0203"	"J21_13"	11900	21720	150	77	79	18	73	75	13	30	8	0	101	105	20	95	97	16	33	12	0	0.667	0.600	0.844	0.915	3.900	0.612	0.062	156	702	10	16	-0.585	4	6	6	10	-50
3	8	10	"PFJ0207"	"J21_24"	12040	21700	130	143	142	31	73	75	13	95	91	0	445	440	116	94	95	13	100	100	0	0.199	0.199	0.200	0.189	1.691	0.185	0.699	120	496	421	415	-2.326	70	351	69	346	0
3	9	10	"PFJ0209"	"J21_26"	12240	21700	130	137	140	33	77	78	15	95	83	0	532	555	154	95	96	13	100	100	0	0.137	0.137	0.136	0.123	1.775	0.134	0.581	120	568	497	523	-2.865	60	437	63	460	0
3	10	10	"PFJ0212"	"J21_31"	12420	21690	130	7010	6434	1604	81	83	18	100	100	0	8485	7779	2047	97	99	17	100	100	0	0.826	0.827	0.830	0.840	1.391	0.798	0.889	120	478	15317	14035	-0.276	6929	8388	6353	7682	0
3	11	10	"PFJ0216"	"J21_9"	12580	21710	150	73	75	14	79	82	18	5	1	0	98	98	18	97	98	16	20	3	0	-6.000	-4.000	0.750	0.863	2.950	0.084	0.024	156	625	-5	-3	Error	-6	1	-4	1	-50
3	12	10	"PFJ0218"	"J222_2"	12800	21700	120	100	100	20	75	77	15	63	37	0	408	414	111	96	97	14	100	100	0	0.080	0.079	0.081	0.078	1.876	0.071	0.277	120	574	337	343	-3.642	25	312	25	318	0
3	13	10	"PFJ0247"	"J242_2"	13000	21700	120	86	87	21	73	75	16	39	15	0	156	157	27	96	97	13	97	88	0	0.217	0.230	0.269	0.267	2.960	0.203	0.058	120	513	73	75	-2.206	13	60	14	61	0
3	14	10	"PFJ0250"	"J245_1"	13180	21690	130	97	97	21	74	77	17	60	26	0	212	215	49	98	100	19	99	95	0	0.202	0.197	0.223	0.188	2.317	0.191	0.266	120	614	137	140	-2.309	23	114	23	117	0
3	15	10	"PFJ0252"	"J245_13"	13390	21700	130	102	107	26	73	75	16	73	42	0	299	297	71	97	100	19	100	100	0	0.144	0.170	0.170	0.154	2.074	0.179	0.440	120	562	231	234	-2.800	29	202	34	200	0
3	16	10	"PFJ0254"	"J245_5"	13560	21700	120	87	89	17	73	75	13	50	20	0	219	223	46	96	98	13	100	100	0	0.114	0.126	0.141	0.135	2.249	0.105	0.159	120	505	137	143	-3.135	14	123	16	127	0
3	17	10	"PFJ0257"	"J245_9"	13780	21720	150	85	86	18	73	75	14	45	22	0	108	109	18	98	100	16	37	12	0	1.200	1.182	1.207	1.049	3.599	0.834	0.061	156	604	22	24	0.263	12	10	13	11	-50
3	18	10	"PFJ0259"	"J2465_2"	13940	21720	150	78	79	17	70	72	15	34	10	0	105	106	16	98	101	19	23	5	0	1.143	1.125	1.065	0.999	3.750	0.422	0.091	156	547	15	17	0.193	8	7	9	8	-50
3	19	10	"PFK0310"	"Kn2750_3"	14130	21730	150	75	77	18	68	69	14	32	12	0	104	108	25	97	98	17	25	15	0	1.000	0.818	0.944	0.835	3.581	0.509	0.158	156	566	14	20	0.000	7	7	9	11	-50
3	20	10	"PFK0321"	"Kn2865_1"	14320	21740	150	65	68	13	67	68	13	18	3	0	100	103	19	97	98	13	23	11	0	-0.667	0.167	0.727	0.722	3.579	0.310	0.013	156	616	1	7	Error	-2	3	1	6	-50
3	21	10	"PFK0331"	"Kn3020_1"	14520	21700	120	740	711	169	66	67	13	100	100	0	873	811	171	97	98	14	100	100	0	0.869	0.903	0.873	0.891	1.386	0.909	0.878	120	503	1450	1359	-0.203	674	776	645	714	0
3	22	10	"PFK0339"	"Kn3094_1"	14720	21700	150	79	82	17	67	68	12	45	25	0	109	113	20	98	99	14	41	20	0	1.091	1.000	0.949	1.010	3.716	0.694	0.049	156	777	23	30	0.126	12	11	15	15	-50
3	1	11	"PFK0353"	"Kn3360_3"	10710	21900	130	100	102	24	75	76	13	67	48	0	153	153	30	96	97	14	92	84	0	0.439	0.474	0.482	0.424	2.331	0.501	0.328	120	646	82	84	-1.189	25	57	27	57	0
3	2	11	"PFK0355"	"Kn3360_5"	10910	21900	130	165	165	41	75	76	13	96	94	0	634	665	173	95	96	14	100	100	0	0.167	0.158	0.158	0.147	1.691	0.154	0.773	120	536	629	660	-2.582	90	539	90	570	0
3	3	11	"PFK0384"	"Kn386_1"	11090	21900	120	98	99	18	73	74	12	75	50	0	129	129	22	94	96	14	81	63	0	0.714	0.743	0.778	0.734	2.653	0.765	0.224	120	521	60	61	-0.485	25	35	26	35	0
3	4	11	"PFK0387"	"Kn400_3"	11290	21900	120	334	333	83	72	73	12	100	100	0	980	937	200	95	96	14	100	100	0	0.296	0.310	0.310	0.299	1.406	0.302	0.849	120	556	1147	1103	-1.756	262	885	261	842	0
3	5	11	"PFK0390"	"Kn4028_2"	11470	21900	130	944	862	253	73	74	13	100	100	0	797	773	194	93	95	13	100	100	0	1.237	1.160	1.186	1.134	1.470	1.169	0.857	120	573	1575	1469	0.307	871	704	789	680	0
3	6	11	"PFK0393"	"Kn4044_1"	11670	21900	120	141	146	41	73	74	14	91	88	0	266	263	71	92	94	14	100	97	0	0.391	0.427	0.421	0.394	2.022	0.407	0.672	120	550	242	244	-1.355	68	174	73	171	0
3	7	11	"PFK0400"	"Kn4252_3"	11860	21900	120	272	267	70	71	73	13	100	97	0	1747	1631	362	94	95	13	100	100	0	0.122	0.128	0.125	0.119	1.524	0.120	0.840	120	482	1854	1733	-3.040	201	1653	196	1537	0
3	8	11	"PFK0406"	"Kn434_1"	12060	21900	130	319	318	105	72	74	13	99	98	0	586	628	195	94	95	14	100	100	0	0.502	0.461	0.484	0.434	1.729	0.449	0.822	120	535	739	780	-0.994	247	492	246	534	0
3	9	11	"PFK0434"	"Kn5123_1"	12240	21900	130	102	104	21	76	77	14	73	45	0	458	485	126	96	97	15	100	100	0	0.072	0.072	0.068	0.069	1.876	0.069	0.356	120	546	388	417	-3.799	26	362	28	389	0
3	10	11	"PFK0438"	"Kn5186_3"	12430	21900	120	354	350	113	75	77	13	100	99	0	1535	1602	492	96	98	17	100	100	0	0.194	0.183	0.191	0.173	1.556	0.175	0.825	120	507	1718	1781	-2.367	279	1439	275	1506	0
3	11	11	"PFK0449"	"Kn5414_1"	12620	21900	120	143	146	43	73	75	14	95	81	0	293	307	84	94	95	14	100	100	0	0.352	0.343	0.342	0.302	1.869	0.324	0.650	120	524	269	286	-1.507	70	199	73	213	0
3	12	11	"PFK0454"	"Kn5561_2"	12820	21900	120	207	202	42	73	75	15	99	98	0	498	498	111	95	96	14	100	100	0	0.333	0.320	0.306	0.310	1.541	0.297	0.789	120	530	537	532	-1.589	134	403	129	403	0
3	13	11	"PFK0456"	"Kn5587_1"	13010	21900	130	1055	1093	481	73	75	15	100	100	0	5669	6031	2455	97	99	15	100	100	0	0.176	0.172	0.175	0.163	1.667	0.161	0.830	120	563	6554	6954	-2.504	982	5572	1020	5934	0
3	14	11	"PFK0460"	"Kn569_3"	13200	21900	120	358	354	103	73	75	17	99	99	0	673	662	172	98	101	20	100	100	0	0.496	0.498	0.519	0.476	1.614	0.488	0.811	120	530	860	845	-1.013	285	575	281	564	0
3	15	11	"PFK0488"	"Kn67_1"	13390	21900	120	143	140	31	73	75	16	95	85	0	423	429	103	100	101	15	100	100	0	0.217	0.204	0.188	0.186	1.844	0.183	0.581	120	498	393	396	-2.206	70	323	67	329	0
3	16	11	"PFK0491"	"Kn6869_1"	13570	21900	120	512	506	183	72	74	15	100	99	0	1299	1305	423	100	103	27	100	100	0	0.367	0.360	0.369	0.338	1.654	0.330	0.818	120	499	1639	1639	-1.446	440	1199	434	1205	0
3	17	11	"PFK0496"	"Kn707_1"	13760	21890	130	2180	1981	636	74	76	15	100	100	0	2034	1832	707	102	104	26	98	98	0	1.090	1.102	1.060	1.183	1.953	1.035	0.817	120	508	4038	3637	0.124	2106	1932	1907	1730	0
3	18	11	"PFK0507"	"Kn768_1"	13960	21900	120	270	264	75	72	74	14	99	98	0	442	422	106	103	104	14	100	100	0	0.584	0.602	0.634	0.575	1.727	0.581	0.789	120	448	537	511	-0.776	198	339	192	319	0
3	19	11	"PFK0510"	"Kn7854_1"	14150	21900	120	385	373	112	69	70	14	98	98	0	605	569	141	99	101	18	100	100	0	0.625	0.647	0.659	0.599	1.888	0.638	0.816	120	430	822	774	-0.679	316	506	304	470	0
3	20	11	"PFK0516"	"Kn8017_1"	14350	21900	120	1643	1517	544	66	68	14	100	99	0	3547	3355	864	99	102	18	100	100	0	0.457	0.446	0.454	0.402	1.778	0.445	0.867	120	434	5025	4707	-1.129	1577	3448	1451	3256	0
3	21	11	"PFK1023"	"Ks506_1"	14530	21900	130	2578	2474	815	68	71	16	100	100	0	2365	2354	597	105	106	17	100	100	0	1.111	1.070	1.091	1.014	1.564	1.126	0.869	120	602	4770	4655	0.151	2510	2260	2406	2249	0
3	22	11	"PFK1025"	"Ks506_6"	14720	21900	130	1504	1432	433	67	69	12	100	100	0	1430	1428	289	100	102	15	100	100	0	1.080	1.028	1.068	0.954	1.658	1.082	0.868	120	635	2767	2693	0.112	1437	1330	1365	1328	0
3	1	12	"PFK1027"	"Ks509_1"	10730	22090	120	250	239	73	77	79	16	98	92	0	330	335	94	100	101	15	100	98	0	0.752	0.689	0.646	0.659	1.694	0.681	0.788	120	581	403	397	-0.411	173	230	162	235	0
3	2	12	"PFK1030"	"Ks509_6"	10920	22090	130	426	438	127	77	79	16	100	100	0	863	894	251	98	99	13	100	100	0	0.456	0.454	0.466	0.446	1.332	0.438	0.878	120	537	1114	1157	-1.132	349	765	361	796	0
3	3	12	"PFK1033"	"Ks510_10"	11110	22090	120	395	405	114	76	77	13	100	100	0	569	562	152	97	97	13	100	100	0	0.676	0.708	0.725	0.693	1.482	0.687	0.835	120	501	791	794	-0.565	319	472	329	465	0
3	4	12	"PFK1036"	"Ks510_3"	11300	22090	120	200	204	46	75	76	13	100	100	0	523	524	130	96	97	13	100	100	0	0.293	0.301	0.300	0.296	1.383	0.283	0.835	120	497	552	557	-1.772	125	427	129	428	0
3	5	12	"PFK1051"	"Ks539_1"	11490	22090	130	2462	2347	572	75	76	14	100	100	0	2976	2962	602	97	98	14	100	100	0	0.829	0.793	0.804	0.781	1.306	0.799	0.902	120	578	5266	5137	-0.270	2387	2879	2272	2865	0
3	6	12	"PFK1053"	"Ks545_4"	11690	22090	130	211	207	53	75	77	15	98	95	0	621	612	189	95	97	14	100	100	0	0.259	0.255	0.245	0.246	1.723	0.237	0.790	120	541	662	649	-1.951	136	526	132	517	0
3	7	12	"PFK1057"	"Ks54_4"	11870	22090	130	905	881	219	73	75	14	100	100	0	1056	1022	233	96	98	14	100	100	0	0.867	0.873	0.875	0.869	1.320	0.869	0.894	120	549	1792	1734	-0.206	832	960	808	926	0
3	8	12	"PFK1062"	"Ks5580_5"	12060	22090	120	327	313	64	73	75	13	100	100	0	965	964	225	95	97	14	100	100	0	0.292	0.276	0.278	0.274	1.426	0.255	0.839	120	481	1124	1109	-1.776	254	870	240	869	0
3	9	12	"PFK1065"	"Ks565_1"	12250	22090	130	660	660	179	76	77	13	100	100	0	673	681	162	98	98	15	100	100	0	1.016	1.002	1.007	0.989	1.409	0.990	0.842	120	528	1159	1167	0.022	584	575	584	583	0
3	10	12	"PFK1067"	"Ks565_2"	12440	22090	130	862	888	232	75	77	13	100	100	0	700	707	187	99	100	14	100	100	0	1.309	1.337	1.351	1.360	1.374	1.323	0.865	120	552	1388	1421	0.389	787	601	813	608	0
3	11	12	"PFK1087"	"Ks56_4"	12640	22090	100	94	94	16	74	76	16	57	21	0	135	138	22	97	99	14	92	71	0	0.526	0.488	0.500	0.515	2.291	0.483	0.130	80	419	58	61	-0.926	20	38	20	41	0
3	12	12	"PFK1089"	"Ks56_9"	12830	22090	120	328	315	76	73	75	17	100	98	0	391	398	84	95	96	14	100	100	0	0.861	0.799	0.820	0.775	1.534	0.799	0.819	120	494	551	545	-0.215	255	296	242	303	0
3	13	12	"PFK1091"	"Ks586_5"	13020	22090	120	609	572	159	74	75	15	100	100	0	463	456	99	97	98	14	100	100	0	1.462	1.387	1.380	1.346	1.495	1.443	0.855	120	474	901	857	0.548	535	366	498	359	0
3	14	12	"PFK1096"	"Ks592_4"	13210	22090	130	2710	2493	714	75	77	14	100	100	0	2526	2382	492	100	101	13	100	100	0	1.086	1.060	1.076	1.022	1.364	1.100	0.907	120	495	5061	4700	0.119	2635	2426	2418	2282	0
3	15	12	"PFK1098"	"Ks595_2"	13390	22090	120	137	138	35	74	75	14	93	87	0	404	397	98	102	103	13	100	100	0	0.209	0.217	0.215	0.210	1.650	0.204	0.634	120	462	365	359	-2.261	63	302	64	295	0
3	16	12	"PFK1103"	"Ks5_1"	13580	22090	120	483	473	139	73	74	14	100	100	0	1082	1085	283	103	105	26	100	100	0	0.419	0.407	0.405	0.393	1.396	0.396	0.870	120	492	1389	1382	-1.256	410	979	400	982	0
3	17	12	"PFK1124"	"Ks646_6"	13780	22090	130	1106	1106	548	75	77	15	100	100	0	752	783	393	105	106	16	100	100	0	1.594	1.521	1.597	1.469	1.578	1.567	0.719	120	541	1678	1709	0.672	1031	647	1031	678	0
3	18	12	"PFK1126"	"Ks64_1"	13970	22090	120	128	127	29	74	75	14	92	84	0	297	302	65	104	106	15	100	100	0	0.280	0.268	0.267	0.254	1.824	0.247	0.444	120	461	247	251	-1.838	54	193	53	198	0
3	19	12	"PFK1135"	"Ks664_1"	14150	22090	120	211	210	58	72	74	17	97	95	0	557	557	154	101	106	31	100	100	0	0.305	0.303	0.303	0.282	1.712	0.280	0.761	120	456	595	594	-1.714	139	456	138	456	0
3	20	12	"PFK1137"	"Ks664_35"	14350	22090	120	2224	2243	730	73	77	21	100	100	0	3348	3523	1006	105	110	31	100	100	0	0.663	0.635	0.653	0.612	1.519	0.631	0.867	120	550	5394	5588	-0.592	2151	3243	2170	3418	0
3	21	12	"PFK1140"	"Ks667_3"	14550	22110	90	105	104	23	76	80	20	71	26	0	143	141	23	111	114	20	65	34	0	0.906	0.933	0.923	0.847	3.707	0.943	0.285	52	347	61	58	-0.142	29	32	28	30	0
3	22	12	"PFK1142"	"Ks66_1"	14730	22090	130	1392	1270	385	72	73	14	100	100	0	2131	1976	468	106	107	15	100	100	0	0.652	0.641	0.654	0.606	1.537	0.646	0.873	120	650	3345	3068	-0.617	1320	2025	1198	1870	0
3	1	13	"PFM0090"	"M16407_5"	10740	22280	130	1648	1584	548	79	80	18	100	99	0	1544	1581	411	100	100	14	100	100	0	1.087	1.016	1.080	0.943	1.715	1.061	0.866	120	616	3013	2986	0.120	1569	1444	1505	1481	0
3	2	13	"PFM0095"	"M16853_1"	10920	22280	120	425	429	122	78	79	18	100	99	0	495	521	139	98	98	14	100	100	0	0.874	0.830	0.841	0.811	1.516	0.800	0.819	120	460	744	774	-0.194	347	397	351	423	0
3	3	13	"PFM0099"	"M17049_2"	11110	22280	130	2516	2528	955	77	79	14	100	100	0	2098	2277	759	97	98	13	100	100	0	1.219	1.124	1.118	1.087	1.479	1.121	0.853	120	525	4440	4631	0.286	2439	2001	2451	2180	0
3	4	13	"PFM0101"	"M17181_1"	11300	22280	120	471	466	138	78	79	14	100	100	0	446	457	118	98	99	13	100	100	0	1.129	1.081	1.051	1.058	1.520	1.080	0.818	120	447	741	747	0.175	393	348	388	359	0
3	5	13	"PFM0103"	"M17230_2"	11480	22300	150	79	80	14	77	79	15	16	2	0	99	101	15	98	100	14	21	5	0	2.000	1.000	1.000	0.890	3.781	1.358	0.008	156	576	3	6	1.000	2	1	3	3	-50
3	6	13	"PFM0105"	"M17327_1"	11690	22280	130	488	452	140	77	78	14	99	98	0	669	651	144	98	99	14	100	100	0	0.720	0.678	0.701	0.638	1.565	0.692	0.864	120	566	982	928	-0.474	411	571	375	553	0
3	7	13	"PFM0123"	"M18924_1"	11870	22270	90	124	127	33	75	77	14	84	76	0	211	217	66	96	97	14	100	96	0	0.426	0.430	0.441	0.383	2.398	0.400	0.547	52	342	164	173	-1.231	49	115	52	121	0
3	8	13	"PFM0125"	"M18924_16"	12050	22270	120	560	509	159	73	75	13	98	98	0	1633	1559	338	95	97	14	100	100	0	0.317	0.298	0.320	0.281	1.647	0.292	0.847	120	500	2025	1900	-1.659	487	1538	436	1464	0
3	9	13	"PFM0128"	"M18924_2"	12240	22270	120	3094	3140	1076	76	77	14	100	100	0	3301	3347	1008	98	99	15	100	100	0	0.942	0.943	0.967	0.929	1.377	0.952	0.882	120	495	6221	6313	-0.086	3018	3203	3064	3249	0
3	10	13	"PFM0134"	"M19188_5"	12440	22270	120	155	164	51	78	80	14	95	91	0	262	268	71	100	101	14	100	100	0	0.475	0.512	0.500	0.483	1.940	0.500	0.623	120	464	239	254	-1.073	77	162	86	168	0
3	11	13	"PFM0138"	"M19559_4"	12610	22270	120	142	143	33	76	78	15	94	87	0	347	363	88	98	99	13	100	100	0	0.265	0.253	0.254	0.236	1.898	0.226	0.597	120	471	315	332	-1.916	66	249	67	265	0
3	12	13	"PFM0140"	"M196_2"	12800	22270	120	1077	1037	360	76	77	16	100	100	0	806	852	269	96	97	13	100	100	0	1.410	1.271	1.308	1.223	1.665	1.305	0.834	120	499	1711	1717	0.496	1001	710	961	756	0
3	13	13	"PFM0160"	"M21368_2"	12990	22270	120	178	175	44	74	76	16	98	92	0	255	255	54	99	99	14	100	100	0	0.667	0.647	0.639	0.616	1.626	0.622	0.721	120	474	260	257	-0.585	104	156	101	156	0
3	14	13	"PFM0162"	"M21439_1"	13180	22270	120	188	187	42	75	77	14	99	98	0	266	263	55	101	101	14	98	98	0	0.685	0.691	0.687	0.698	2.011	0.655	0.780	120	472	278	274	-0.546	113	165	112	162	0
3	15	13	"PFM0165"	"M21508_2"	13370	22270	130	513	484	106	75	76	15	100	100	0	782	744	155	98	101	19	100	100	0	0.640	0.633	0.632	0.628	1.418	0.610	0.852	120	508	1122	1055	-0.643	438	684	409	646	0
3	16	13	"PFM0167"	"M2157_1"	13560	22270	120	439	430	139	74	75	13	99	98	0	415	424	103	100	101	14	100	100	0	1.159	1.099	1.117	1.019	1.855	1.155	0.804	120	478	680	680	0.213	365	315	356	324	0
3	17	13	"PFM0171"	"M21780_2"	13750	22270	120	742	711	217	75	76	13	100	100	0	1430	1327	424	104	104	13	99	99	0	0.503	0.520	0.536	0.542	1.846	0.500	0.884	120	529	1993	1859	-0.991	667	1326	636	1223	0
3	18	13	"PFM0173"	"M21780_4"	13940	22280	150	87	88	17	76	77	15	39	12	0	117	121	23	105	106	15	46	24	0	0.917	0.750	0.857	0.895	2.986	0.579	0.070	156	586	23	28	-0.126	11	12	12	16	-50
3	19	13	"PFM0202"	"M23550_4"	14140	22270	120	4045	3847	1157	72	74	15	100	100	0	1857	1804	427	104	105	15	100	100	0	2.266	2.221	2.305	2.152	1.421	2.350	0.890	120	382	5726	5475	1.180	3973	1753	3775	1700	0
3	20	13	"PFM0204"	"M23550_7"	14290	22280	150	95	97	24	74	77	17	53	28	0	112	115	20	105	107	27	20	1	0	3.000	2.300	1.467	1.418	3.108	1.841	0.147	156	565	28	33	1.585	21	7	23	10	-50
3	21	13	"PFM0209"	"M24104_1"	14520	22270	120	471	475	176	72	76	18	100	99	0	985	1035	325	105	107	18	100	100	0	0.453	0.433	0.431	0.409	1.597	0.426	0.851	120	536	1279	1333	-1.141	399	880	403	930	0
3	22	13	"PFM0211"	"M24315_1"	14710	22270	120	474	486	163	71	73	14	100	100	0	875	861	256	104	106	15	100	100	0	0.523	0.548	0.564	0.535	1.559	0.535	0.847	120	586	1174	1172	-0.936	403	771	415	757	0
3	1	14	"PFM0214"	"M24561_16"	10710	22470	120	390	391	116	80	81	16	100	100	0	445	447	110	98	100	15	100	100	0	0.893	0.891	0.886	0.862	1.465	0.875	0.831	120	569	657	660	-0.163	310	347	311	349	0
3	2	14	"PFM0216"	"M24561_22"	10910	22460	120	256	263	75	77	79	15	99	99	0	969	976	311	98	100	15	100	100	0	0.206	0.212	0.209	0.206	1.610	0.199	0.824	120	460	1050	1064	-2.283	179	871	186	878	0
3	3	14	"PFM0675"	"M49210_1"	11090	22460	120	114	117	29	77	78	14	80	58	0	310	313	71	96	98	15	100	100	0	0.173	0.184	0.185	0.163	2.003	0.183	0.509	120	504	251	257	-2.532	37	214	40	217	0
3	4	14	"PFM0678"	"M49439_1"	11290	22460	120	116	115	22	77	78	15	84	64	0	249	250	47	96	98	14	100	100	0	0.255	0.247	0.257	0.231	1.902	0.246	0.414	120	480	192	192	-1.972	39	153	38	154	0
3	5	14	"PFM0682"	"M49680_3"	11480	22460	120	88	90	18	79	81	15	36	15	0	470	467	119	100	101	14	100	100	0	0.024	0.030	0.045	0.050	2.153	0.022	0.056	120	431	379	378	-5.361	9	370	11	367	0
3	6	14	"PFM0685"	"M50030_1"	11670	22460	120	1000	1022	298	79	80	15	100	100	0	1172	1200	424	99	101	14	100	100	0	0.858	0.856	0.834	0.910	1.609	0.801	0.846	120	471	1994	2044	-0.220	921	1073	943	1101	0
3	7	14	"PFM0689"	"M50253_2"	11860	22470	120	185	179	42	76	77	15	97	95	0	507	511	120	97	98	15	100	100	0	0.266	0.249	0.254	0.227	1.809	0.230	0.734	120	527	519	517	-1.911	109	410	103	414	0
3	8	14	"PFM0691"	"M50721_1"	12040	22460	120	171	168	34	70	72	14	100	99	0	247	252	44	90	92	15	100	99	0	0.643	0.605	0.612	0.589	1.549	0.586	0.742	120	449	258	260	-0.636	101	157	98	162	0
3	9	14	"PFM0712"	"M52704_3"	12220	22470	150	83	85	17	75	78	16	31	8	0	120	119	21	94	97	16	64	35	0	0.308	0.400	0.572	0.540	3.705	0.385	0.041	156	586	34	35	-1.700	8	26	10	25	-50
3	10	14	"PFM0715"	"M5299_1"	12420	22460	120	916	929	237	79	82	16	100	100	0	987	1004	309	99	101	14	99	99	0	0.943	0.939	0.935	1.010	1.765	0.894	0.867	120	494	1725	1755	-0.085	837	888	850	905	0
3	11	14	"PFM0718"	"M53027_1"	12610	22460	120	377	379	105	75	77	16	100	100	0	474	490	114	96	96	13	100	100	0	0.799	0.772	0.765	0.752	1.404	0.778	0.877	120	526	680	698	-0.324	302	378	304	394	0
3	12	14	"PFM0720"	"M53181_3"	12810	22470	120	1115	1058	384	74	75	15	98	98	0	1411	1391	366	95	96	14	100	100	0	0.791	0.759	0.786	0.684	1.826	0.791	0.862	120	512	2357	2280	-0.338	1041	1316	984	1296	0
3	13	14	"PFM0722"	"M53240_1"	12990	22460	130	509	510	131	75	76	15	100	100	0	694	685	202	99	100	14	99	99	0	0.729	0.742	0.714	0.791	1.703	0.703	0.859	120	548	1029	1021	-0.455	434	595	435	586	0
3	14	14	"PFM0726"	"M53565_1"	13190	22470	150	73	77	14	75	76	13	19	4	0	105	105	16	98	100	17	23	5	0	-0.286	0.286	0.866	0.921	2.830	19.022	0.000	156	632	5	9	Error	-2	7	2	7	-50
3	15	14	"PFM0746"	"M54626_1"	13380	22460	120	1736	1842	653	75	76	14	100	100	0	3286	3274	1115	98	100	19	100	100	0	0.521	0.556	0.561	0.549	1.446	0.540	0.872	120	466	4849	4943	-0.941	1661	3188	1767	3176	0
3	16	14	"PFM0749"	"M5464_1"	13560	22460	120	1217	1207	320	74	75	13	100	100	0	1152	1155	321	99	100	14	100	100	0	1.085	1.073	1.064	1.088	1.347	1.058	0.872	120	430	2196	2189	0.118	1143	1053	1133	1056	0
3	17	14	"PFM0753"	"M55240_4"	13720	22520	150	80	81	18	75	77	16	22	5	0	107	107	16	103	104	14	25	8	0	1.250	1.500	0.905	0.887	3.389	1.693	0.023	156	645	9	10	0.322	5	4	6	4	-50
3	18	14	"PFM0758"	"M55479_1"	13980	22460	150	80	82	16	76	77	15	25	4	0	111	113	26	105	107	14	30	11	0	0.667	0.750	0.846	0.792	3.729	0.172	0.004	156	603	10	14	-0.585	4	6	6	8	-50
3	19	14	"PFM0761"	"M55746_2"	14140	22460	120	133	132	25	72	74	13	100	92	0	218	221	44	107	108	15	100	97	0	0.550	0.526	0.498	0.527	1.691	0.463	0.626	120	389	172	174	-0.864	61	111	60	114	0
3	20	14	"PFM0763"	"M55888_10"	14320	22460	120	3977	3791	1138	71	74	19	100	100	0	2573	2483	673	102	104	15	100	100	0	1.581	1.562	1.615	1.509	1.640	1.616	0.885	120	488	6377	6101	0.661	3906	2471	3720	2381	0
3	21	14	"PFM0787"	"M57062_3"	14520	22460	130	223	219	48	69	72	19	100	98	0	220	219	43	101	102	14	100	95	0	1.294	1.271	1.258	1.311	1.623	100000.000	0.000	120	532	273	268	0.372	154	119	150	118	0
3	22	14	"PFM0790"	"M57295_1"	14700	22490	150	74	76	15	68	69	13	32	14	0	103	106	18	100	102	14	22	10	0	2.000	1.333	0.892	0.979	2.999	0.810	0.022	156	782	9	14	1.000	6	3	8	6	-50
3	1	15	"PFM0798"	"M57785_5"	10750	22650	150	90	90	19	80	81	14	41	16	0	112	111	18	97	99	15	48	16	0	0.667	0.714	0.843	0.848	3.154	0.654	0.029	156	718	25	24	-0.585	10	15	10	14	-50
3	2	15	"PFM0800"	"M58024_1"	10900	22650	120	170	173	43	79	81	16	95	93	0	390	392	100	101	103	16	99	99	0	0.315	0.323	0.330	0.305	1.841	0.309	0.734	120	450	380	385	-1.667	91	289	94	291	0
3	3	15	"PFM0804"	"M58298_1"	11090	22680	150	82	83	16	75	77	16	26	7	0	103	104	19	97	100	17	23	7	0	1.167	1.143	0.750	0.876	3.979	0.565	0.024	156	651	13	15	0.222	7	6	8	7	-50
3	4	15	"PFM0807"	"M58361_1"	11300	22650	120	485	476	149	73	76	17	100	100	0	3073	3097	997	94	96	15	100	100	0	0.138	0.134	0.137	0.134	1.480	0.130	0.885	120	532	3391	3406	-2.854	412	2979	403	3003	0
3	5	15	"PFN0316"	"N134_30"	11490	22650	120	565	551	156	79	81	16	100	100	0	428	433	102	100	102	16	100	100	0	1.482	1.417	1.427	1.414	1.416	1.480	0.873	120	484	814	805	0.567	486	328	472	333	0
3	6	15	"PFN0318"	"N134_34"	11670	22650	120	727	719	172	78	80	14	100	100	0	687	699	141	102	104	16	100	100	0	1.109	1.074	1.075	1.067	1.312	1.085	0.909	120	484	1234	1238	0.150	649	585	641	597	0
3	7	15	"PFN0320"	"N134_41"	11860	22660	120	144	143	34	74	77	15	93	85	0	511	524	124	99	99	15	100	100	0	0.170	0.162	0.150	0.146	1.801	0.151	0.605	120	481	482	494	-2.557	70	412	69	425	0
3	8	15	"PFN0324"	"N134_45"	12050	22650	130	3482	3568	1004	72	73	15	100	100	0	3540	3530	979	93	93	15	100	100	0	0.989	1.017	1.039	1.023	1.336	0.992	0.890	120	564	6857	6933	-0.016	3410	3447	3496	3437	0
3	9	15	"PFN0326"	"N134_5"	12250	22650	120	352	349	79	78	79	16	100	100	0	383	373	78	97	98	14	100	100	0	0.958	0.982	0.954	0.980	1.439	0.983	0.844	120	458	560	547	-0.062	274	286	271	276	0
3	10	15	"PFN0328"	"N134_57"	12430	22660	150	84	87	18	78	82	17	28	5	0	116	117	18	99	100	14	57	27	0	0.353	0.500	0.696	0.616	3.403	0.854	0.032	156	505	23	27	-1.503	6	17	9	18	-50
3	11	15	"PFN0346"	"N134_93"	12610	22670	150	72	73	15	73	75	17	10	1	0	96	97	15	91	93	16	20	4	0	-0.200	0.000	1.000	1.173	3.810	0.824	0.055	156	495	4	6	Error	-1	5	0	6	-50
3	12	15	"PFN0348"	"N134_96"	12810	22670	150	77	77	16	68	70	15	33	7	0	103	110	29	89	90	15	48	34	0	0.643	0.429	0.552	0.572	3.221	0.454	0.155	156	541	23	30	-0.637	9	14	9	21	-50
3	13	15	"PFN0350"	"N135_1"	13000	22660	130	208	212	67	72	73	14	97	95	0	376	373	58	96	96	14	100	100	0	0.486	0.505	0.491	0.462	1.637	0.546	0.784	120	529	416	417	-1.042	136	280	140	277	0
3	14	15	"PFN0353"	"N135_14"	13190	22660	130	655	610	201	76	76	12	100	98	0	805	812	231	97	98	13	100	100	0	0.818	0.747	0.775	0.689	1.812	0.742	0.842	120	526	1287	1249	-0.290	579	708	534	715	0
3	15	15	"PFN0355"	"N135_17"	13390	22650	120	977	957	285	76	76	13	100	100	0	588	577	152	99	100	13	100	100	0	1.843	1.843	1.876	1.849	1.514	1.904	0.878	120	512	1390	1359	0.882	901	489	881	478	0
3	16	15	"PFN0357"	"N135_2"	13580	22650	120	340	344	101	74	75	15	100	100	0	476	475	139	100	101	14	100	100	0	0.707	0.720	0.726	0.721	1.546	0.702	0.840	120	415	642	645	-0.499	266	376	270	375	0
3	17	15	"PFN0375"	"N136_7"	13770	22650	120	2566	2506	637	75	76	16	100	100	0	1364	1337	311	102	103	14	100	100	0	1.974	1.968	2.003	1.962	1.279	2.028	0.898	120	414	3753	3666	0.981	2491	1262	2431	1235	0
3	18	15	"PFN0377"	"N137_11"	13950	22650	120	2614	2543	693	74	76	15	100	100	0	1494	1505	520	105	106	14	99	99	0	1.829	1.764	1.766	1.890	1.626	1.733	0.882	120	467	3929	3869	0.871	2540	1389	2469	1400	0
3	19	15	"PFN0379"	"N137_15"	14140	22650	120	280	279	64	73	74	13	100	100	0	184	186	38	107	108	16	95	88	0	2.688	2.608	2.691	2.844	1.848	2.664	0.686	120	519	284	285	1.427	207	77	206	79	0
3	20	15	"PFN0383"	"N137_20"	14340	22650	110	97	98	19	69	71	13	81	51	0	216	217	39	102	103	15	100	100	0	0.246	0.252	0.263	0.226	2.224	0.207	0.388	80	490	142	144	-2.026	28	114	29	115	0
3	21	15	"PFN0385"	"N137_22"	14530	22650	130	758	772	236	69	71	16	100	100	0	2299	2309	794	102	104	16	100	100	0	0.314	0.319	0.321	0.328	1.554	0.296	0.875	120	550	2886	2910	-1.673	689	2197	703	2207	0
3	22	15	"PFN0387"	"N137_25"	14710	22650	110	90	90	16	66	68	14	70	38	0	216	214	42	102	105	17	97	95	0	0.211	0.214	0.243	0.214	2.216	0.174	0.284	80	429	138	136	-2.248	24	114	24	112	0
3	1	16	"PFN0405"	"N137_9"	10710	22840	130	620	606	177	78	79	15	100	100	0	469	463	208	97	100	19	95	94	0	1.457	1.443	1.485	1.690	2.107	1.320	0.712	120	670	914	894	0.543	542	372	528	366	0
3	2	16	"PFN0407"	"N138_101"	10920	22880	150	82	86	19	80	82	16	25	10	0	114	116	22	100	103	20	37	17	0	0.143	0.375	0.739	0.798	3.579	0.383	0.049	156	550	16	22	-2.807	2	14	6	16	-50
3	3	16	"PFN0410"	"N138_105"	11100	22850	120	800	771	250	79	80	17	99	99	0	2789	2816	705	99	101	15	100	100	0	0.268	0.255	0.260	0.237	1.714	0.245	0.830	120	399	3411	3409	-1.900	721	2690	692	2717	0
3	4	16	"PFN0413"	"N138_15"	11290	22850	130	99	99	16	76	78	16	62	28	0	210	213	40	96	98	15	100	99	0	0.202	0.197	0.211	0.189	1.936	0.191	0.296	120	566	137	140	-2.309	23	114	23	117	0
3	5	16	"PFN0416"	"N138_21"	11480	22840	120	107	107	17	76	79	18	79	37	0	227	231	44	97	99	17	99	99	0	0.238	0.231	0.241	0.223	2.078	0.207	0.332	120	561	161	165	-2.068	31	130	31	134	0
3	6	16	"PFN0418"	"N138_26"	11680	22840	130	385	395	92	77	78	15	100	100	0	601	597	147	99	100	16	100	100	0	0.614	0.639	0.607	0.641	1.366	0.609	0.850	120	556	810	816	-0.705	308	502	318	498	0
3	7	16	"PFN0821"	"N159_40"	11870	22840	130	1094	1103	306	79	80	15	100	100	0	2429	2390	719	101	101	15	100	100	0	0.436	0.447	0.447	0.463	1.511	0.425	0.895	120	496	3343	3313	-1.198	1015	2328	1024	2289	0
3	8	16	"PFN0823"	"N159_45"	12040	22870	150	84	87	19	74	75	15	36	17	0	108	110	17	94	95	16	43	17	0	0.714	0.813	0.867	0.914	4.202	0.889	0.124	156	609	24	29	-0.485	10	14	13	16	-50
3	9	16	"PFN0826"	"N159_51"	12250	22860	150	79	80	17	71	72	15	30	7	0	91	94	17	90	91	15	21	5	0	8.000	2.250	0.933	0.976	3.292	1.040	0.130	156	649	9	13	3.000	8	1	9	4	-50
3	10	16	"PFN0828"	"N159_7"	12440	22840	120	714	836	422	72	75	17	100	100	0	1063	1072	346	92	94	17	100	100	0	0.661	0.780	0.745	0.717	1.538	0.845	0.814	120	424	1613	1744	-0.597	642	971	764	980	0
3	11	16	"PFN0830"	"N161_2"	12620	22830	130	1020	1070	306	73	75	17	100	100	0	692	709	225	90	92	17	99	99	0	1.573	1.611	1.607	1.660	1.423	1.542	0.858	120	440	1549	1616	0.654	947	602	997	619	0
3	12	16	"PFN0833"	"N162_3"	12810	22840	140	174	175	45	66	69	15	97	95	0	468	483	138	86	87	13	100	100	0	0.283	0.275	0.271	0.272	1.575	0.250	0.772	156	548	490	506	-1.823	108	382	109	397	0
3	13	16	"PFN0859"	"N168_1"	13010	22850	120	127	126	33	68	69	14	90	82	0	508	510	133	90	90	13	100	100	0	0.141	0.138	0.141	0.129	1.722	0.136	0.640	120	500	477	478	-2.825	59	418	58	420	0
3	14	16	"PFN0861"	"N168_12"	13190	22840	120	1217	1214	432	73	75	13	100	100	0	2289	2313	657	97	98	13	100	100	0	0.522	0.515	0.528	0.473	1.769	0.511	0.854	120	482	3336	3357	-0.938	1144	2192	1141	2216	0
3	15	16	"PFN0863"	"N168_17"	13390	22840	120	85	86	16	76	76	13	40	15	0	373	368	86	98	99	14	100	99	0	0.033	0.037	0.061	0.059	1.970	0.039	0.116	120	548	284	280	-4.933	9	275	10	270	0
3	16	16	"PFN0866"	"N168_23"	13580	22840	120	172	173	38	76	76	13	99	99	0	185	184	33	99	100	13	99	95	0	1.116	1.141	1.094	1.158	1.750	1.181	0.690	120	448	182	182	0.159	96	86	97	85	0
3	17	16	"PFN0870"	"N168_29"	13740	22860	150	76	77	15	76	77	14	15	4	0	106	106	14	102	103	14	23	3	0	0.000	0.250	0.854	0.892	4.118	0.530	0.000	156	632	4	5	Error	0	4	1	4	-50
3	18	16	"PFN0873"	"N168_32"	13960	22840	120	264	268	68	75	77	14	100	100	0	324	324	78	105	106	14	99	98	0	0.863	0.881	0.897	0.903	1.614	0.843	0.806	120	528	408	412	-0.213	189	219	193	219	0
3	19	16	"PFN0901"	"N175_10"	14140	22840	120	1354	1362	333	73	75	14	100	100	0	2869	2876	748	107	108	14	100	100	0	0.464	0.466	0.475	0.475	1.408	0.444	0.902	120	533	4043	4058	-1.108	1281	2762	1289	2769	0
3	20	16	"PFN0903"	"N175_12"	14340	22840	110	112	117	28	71	72	12	90	81	0	185	187	43	105	106	15	95	87	0	0.512	0.561	0.520	0.551	2.262	0.532	0.516	80	471	121	128	-0.964	41	80	46	82	0
3	21	16	"PFN0908"	"N175_3"	14510	22860	150	74	77	15	70	71	13	28	10	0	105	106	16	104	106	15	19	5	0	4.000	3.500	1.091	1.034	3.895	0.750	0.018	156	653	5	9	2.000	4	1	7	2	-50
3	22	16	"PFN0910"	"N175_8"	14710	22840	130	861	860	186	69	71	15	100	100	0	1003	965	258	105	108	20	100	99	0	0.882	0.920	0.911	0.956	1.454	0.873	0.876	120	648	1690	1651	-0.181	792	898	791	860	0
3	1	17	"PFN0912"	"N176_2"	10720	23040	120	1052	1000	368	75	76	14	100	100	0	802	782	257	93	96	20	100	100	0	1.378	1.343	1.386	1.313	1.809	1.395	0.842	120	593	1686	1614	0.463	977	709	925	689	0
3	2	17	"PFN0914"	"N176_4"	10910	23040	120	176	171	39	70	73	15	97	95	0	518	519	102	90	93	22	100	100	0	0.248	0.235	0.233	0.225	1.581	0.221	0.742	120	430	534	530	-2.014	106	428	101	429	0
3	3	17	"PFN0936"	"N181_8"	11090	23030	130	469	460	113	77	78	16	100	100	0	581	564	182	97	97	15	97	97	0	0.810	0.820	0.806	0.924	1.887	0.754	0.832	120	487	876	850	-0.304	392	484	383	467	0
3	4	17	"PFN0938"	"N182_2"	11280	23030	110	226	228	42	82	83	15	100	100	0	298	292	43	102	106	19	100	100	0	0.735	0.768	0.721	0.752	1.421	0.751	0.769	80	462	340	336	-0.445	144	196	146	190	0
3	5	17	"PFN0940"	"N182_5"	11460	23040	80	120	120	25	83	85	20	75	42	0	138	141	25	104	107	21	73	40	0	1.088	1.000	1.086	1.067	2.614	0.988	0.215	52	334	71	74	0.122	37	34	37	37	0
3	6	17	"PFN0947"	"N185_15"	11680	23030	120	1014	995	270	78	81	19	100	100	0	518	500	152	100	101	19	96	95	0	2.239	2.293	2.229	2.374	1.606	2.308	0.839	120	530	1354	1317	1.163	936	418	917	400	0
3	7	17	"PFN0951"	"N185_4"	11860	23040	120	285	282	87	76	78	16	96	95	0	617	628	163	98	98	16	100	100	0	0.403	0.389	0.384	0.358	1.839	0.379	0.807	120	474	728	736	-1.312	209	519	206	530	0
3	8	17	"PFN0953"	"N185_6"	12050	23040	130	632	630	217	66	67	15	98	98	0	466	487	141	84	87	14	100	100	0	1.482	1.400	1.465	1.295	1.896	1.464	0.842	120	563	948	967	0.567	566	382	564	403	0
3	9	17	"PFF1635"	"F64095_4"	12250	23030	80	109	118	45	65	66	14	84	65	0	123	145	62	83	84	11	82	71	0	1.100	0.855	0.909	0.928	3.255	0.760	0.618	52	285	84	115	0.138	44	40	53	62	0
3	10	17	"PFF1651"	"F64732_1"	12430	23040	120	1778	1707	576	70	73	16	100	100	0	2641	2518	713	90	93	16	100	100	0	0.670	0.674	0.682	0.618	1.822	0.671	0.874	120	511	4259	4065	-0.579	1708	2551	1637	2428	0
3	11	17	"PFF1691"	"F66430_1"	12630	23030	100	117	119	24	77	78	15	83	67	0	190	198	59	96	97	17	100	97	0	0.426	0.412	0.408	0.380	2.241	0.366	0.263	80	358	134	144	-1.233	40	94	42	102	0
3	12	17	"PFF1706"	"F67045_1"	12800	23060	150	82	83	16	71	73	15	33	10	0	110	111	19	91	92	16	53	24	0	0.579	0.600	0.698	0.691	2.982	0.655	0.145	156	571	30	32	-0.788	11	19	12	20	-50
3	13	17	"PFF1770"	"F69174_1"	13000	23040	110	456	433	126	65	67	12	100	98	0	643	617	141	85	86	12	100	100	0	0.701	0.692	0.683	0.642	1.643	0.693	0.881	80	462	949	900	-0.513	391	558	368	532	0
3	14	17	"PFF1856"	"F72113_1"	13190	23030	120	4521	4483	1506	71	73	15	100	100	0	4548	4374	1800	93	94	14	100	100	0	0.999	1.031	1.028	1.124	1.815	0.982	0.868	120	581	8905	8693	-0.002	4450	4455	4412	4281	0
3	15	17	"PFC0253"	"C664"	13380	23030	90	152	177	86	78	79	15	100	94	0	197	227	100	99	100	14	100	98	0	0.755	0.773	0.819	0.770	1.787	0.780	0.678	52	386	172	227	-0.405	74	98	99	128	0
3	16	17	"PFC0263"	"C68"	13580	23040	130	393	382	103	77	78	14	99	99	0	216	221	50	100	101	13	100	99	0	2.724	2.521	2.575	2.559	1.675	2.637	0.760	120	604	432	426	1.446	316	116	305	121	0
3	17	17	"PFC0294"	"C735"	13760	23030	110	155	154	31	76	78	14	98	96	0	159	156	23	103	103	14	97	83	0	1.411	1.472	1.451	1.496	2.006	1.499	0.479	80	413	135	131	0.496	79	56	78	53	0
3	18	17	"PFC0298"	"C739"	13960	23040	120	144	144	36	76	77	14	92	87	0	163	167	32	104	105	14	95	87	0	1.153	1.079	1.097	1.010	2.162	1.100	0.569	120	532	127	131	0.205	68	59	68	63	0
3	19	17	"PFC0301"	"C741"	14150	23040	120	335	323	97	74	75	13	98	95	0	355	362	73	105	105	14	100	100	0	1.044	0.969	0.999	0.919	1.729	1.015	0.804	120	519	511	506	0.062	261	250	249	257	0
3	20	17	"PFL0015"	"L1_3"	14340	23040	110	117	115	20	72	73	13	92	80	0	145	145	19	105	106	14	87	72	0	1.125	1.075	1.100	1.046	2.334	1.031	0.379	80	509	85	83	0.170	45	40	43	40	0
3	21	17	"PFM0073"	"M15459_3"	14540	23040	130	94	99	24	70	72	14	72	39	0	166	168	33	103	105	14	94	90	0	0.381	0.446	0.438	0.451	2.483	0.436	0.315	120	476	87	94	-1.392	24	63	29	65	0
3	22	17	"PFM0096"	"M16857_1"	14720	23020	120	1779	1721	472	69	72	15	100	100	0	1707	1646	499	103	105	15	100	100	0	1.066	1.071	1.058	1.105	1.495	1.048	0.871	120	552	3314	3195	0.092	1710	1604	1652	1543	0
3	1	18	"PFM0259"	"M26257_1"	10720	23220	110	99	99	20	72	73	13	72	52	0	574	559	142	91	92	13	100	100	0	0.056	0.058	0.063	0.060	1.763	0.050	0.323	80	498	510	495	-4.161	27	483	27	468	0
3	2	18	"PFM0321"	"M31208_3"	10890	23210	90	98	102	19	65	67	12	94	76	0	436	434	95	85	87	18	100	100	0	0.094	0.106	0.098	0.101	1.852	0.082	0.482	52	359	384	386	-3.411	33	351	37	349	0
3	3	18	"PFM0389"	"M3590_2"	11100	23230	150	71	72	13	70	73	16	12	1	0	94	94	14	91	94	20	10	1	0	0.333	0.667	1.063	1.007	3.096	0.885	0.106	156	724	4	5	-1.585	1	3	2	3	-50
3	4	18	"PFM0523"	"M42640_1"	11290	23220	120	159	158	41	83	84	17	90	82	0	346	337	78	106	108	20	100	99	0	0.317	0.325	0.325	0.286	2.022	0.317	0.640	120	545	316	306	-1.659	76	240	75	231	0
3	5	18	"PFD0044"	"D13561_3"	11470	23220	80	130	130	28	84	85	15	86	73	0	146	143	29	109	110	17	73	57	0	1.243	1.353	1.288	1.182	3.000	1.288	0.203	52	326	83	80	0.314	46	37	46	34	0
3	6	18	"PFD0057"	"D15909_4"	11670	23210	120	412	399	86	80	81	15	100	100	0	392	371	85	101	102	16	99	98	0	1.141	1.181	1.150	1.248	1.638	1.155	0.854	120	553	623	589	0.190	332	291	319	270	0
3	7	18	"PFD0156"	"D17715_93"	11840	23210	110	405	403	72	69	71	16	100	100	0	278	278	47	89	91	16	100	100	0	1.778	1.767	1.750	1.789	1.333	1.755	0.831	80	412	525	523	0.830	336	189	334	189	0
3	8	18	"PFD0171"	"D21102_1"	12040	23220	80	1904	1913	815	62	64	13	100	100	0	1546	1467	509	80	81	11	100	100	0	1.256	1.335	1.405	1.128	2.168	1.500	0.808	52	326	3308	3238	0.329	1842	1466	1851	1387	0
3	9	18	"PFD0194"	"D23657_11"	12230	23210	100	127	127	19	64	66	13	100	96	0	138	139	20	81	83	12	98	95	0	1.105	1.086	1.113	1.068	1.535	1.085	0.615	80	485	120	121	0.144	63	57	63	58	0
3	10	18	"PFD0273"	"D33539_50"	12430	23220	150	88	96	26	73	75	15	48	28	0	118	135	57	93	96	17	60	37	0	0.600	0.548	0.643	0.630	2.680	0.402	0.385	156	681	40	65	-0.737	15	25	23	42	-50
3	11	18	"IAX099I"	"Y_IAX099I"	12620	23200	150	85	85	21	80	81	15	26	11	0	116	124	43	103	105	17	42	23	0	0.385	0.238	0.667	0.578	3.415	0.228	0.067	156	495	18	26	-1.379	5	13	5	21	-50
3	12	18	"ICX188I"	"Y_ICX188I"	12800	23250	150	85	85	17	78	80	15	25	10	0	112	113	23	102	103	17	29	14	0	0.700	0.636	0.611	0.697	3.772	0.442	0.033	156	412	17	18	-0.515	7	10	7	11	-50
3	13	18	"IEX355I"	"Y_IEX355I"	12980	23240	150	75	77	16	68	71	16	26	11	0	98	100	16	88	91	17	32	8	0	0.700	0.750	1.081	1.036	3.801	0.793	0.124	156	509	17	21	-0.515	7	10	9	12	-50
3	14	18	"IGX361I"	"Y_IGX361I"	13180	23250	150	61	62	10	66	69	14	6	0	0	81	82	15	87	88	14	7	1	0	0.833	0.800	0.699	0.863	3.959	0.576	0.031	156	519	-11	-9	-0.263	-5	-6	-4	-5	-50
3	15	18	"IIX063I"	"Y_IIX063I"	13370	23250	150	67	69	14	76	78	15	7	0	0	89	90	15	97	98	14	7	2	0	1.125	1.000	1.000	0.978	3.798	1.169	0.098	156	559	-17	-14	0.170	-9	-8	-7	-7	-50
3	16	18	"IKX121I"	"Y_IKX121I"	13560	23250	150	75	77	14	79	80	16	9	2	0	99	99	15	102	103	15	13	1	0	1.333	0.667	1.200	1.215	3.521	1.092	0.016	156	552	-7	-5	0.415	-4	-3	-2	-3	-50
3	17	18	"Z_1_50"	"Z_1_50"	13770	23220	120	312	303	82	80	81	16	98	96	0	423	413	84	106	108	17	100	100	0	0.732	0.726	0.733	0.686	1.726	0.731	0.805	120	523	549	530	-0.450	232	317	223	307	0
3	18	18	"Z_1_70"	"Z_1_70"	13960	23220	120	867	844	256	79	81	15	100	100	0	1060	1072	225	107	108	16	100	100	0	0.827	0.793	0.809	0.731	1.727	0.809	0.847	120	484	1741	1730	-0.274	788	953	765	965	0
3	19	18	"Z_1_90"	"Z_1_90"	14150	23220	120	2458	2425	737	76	78	14	100	100	0	2830	2964	841	106	107	15	100	100	0	0.874	0.822	0.857	0.799	1.511	0.816	0.859	120	419	5106	5207	-0.194	2382	2724	2349	2858	0
3	20	18	"Z_2_10"	"Z_2_10"	14320	23250	150	70	72	14	76	78	14	10	2	0	95	95	15	106	107	15	3	0	0	0.545	0.364	0.833	0.770	3.329	0.672	0.042	156	510	-17	-15	-0.874	-6	-11	-4	-11	-50
3	21	18	"Z_2_30"	"Z_2_30"	14510	23210	150	80	82	15	73	74	14	34	11	0	115	118	18	105	107	16	32	13	0	0.700	0.692	0.917	0.848	3.187	0.466	0.030	156	598	17	22	-0.515	7	10	9	13	-50
3	22	18	"Z_2_50"	"Z_2_50"	14720	23220	120	3841	3499	868	71	73	15	100	100	0	11414	10375	2638	105	108	19	100	100	0	0.333	0.334	0.331	0.336	1.493	0.319	0.903	120	595	15079	13698	-1.585	3770	11309	3428	10270	0
3	1	19	"Z_3_90"	"Z_3_90"	10720	23410	120	5825	5250	1789	75	77	15	100	100	0	3529	3208	1461	94	95	15	98	97	0	1.674	1.662	1.597	1.986	2.253	1.588	0.846	120	572	9185	8289	0.743	5750	3435	5175	3114	0
3	2	19	"Z_4_10"	"Z_4_10"	10890	23440	150	81	81	16	73	75	16	28	7	0	95	97	21	92	94	19	13	1	0	2.667	1.600	1.125	1.098	2.986	0.712	0.056	156	645	11	13	1.415	8	3	8	5	-50
3	3	19	"Z_4_30"	"Z_4_30"	11100	23440	150	70	73	15	77	79	17	9	2	0	92	95	16	98	102	32	3	0	0	1.167	1.333	1.000	1.047	2.868	0.335	0.091	156	575	-13	-7	0.222	-7	-6	-4	-3	-50
3	4	19	"Z_4_50"	"Z_4_50"	11290	23410	110	702	698	181	84	85	17	100	100	0	2013	2007	546	107	113	48	100	100	0	0.324	0.323	0.308	0.323	1.423	0.297	0.834	80	477	2524	2514	-1.625	618	1906	614	1900	0
3	5	19	"Z_4_70"	"Z_4_70"	11480	23410	110	1448	1420	275	84	84	16	100	100	0	4294	4161	877	107	116	89	100	100	0	0.326	0.330	0.322	0.330	1.227	0.306	0.898	80	545	5551	5390	-1.618	1364	4187	1336	4054	0
3	6	19	"Z_4_90"	"Z_4_90"	11680	23410	110	2813	2736	713	75	77	15	100	100	0	8572	8317	1919	99	110	117	100	100	0	0.323	0.324	0.316	0.320	1.317	0.300	0.876	80	485	11211	10879	-1.630	2738	8473	2661	8218	0
3	7	19	"Z_6_30"	"Z_6_30"	11870	23390	150	72	73	14	70	71	14	20	5	0	94	97	17	92	98	83	0	0	0	1.000	0.600	0.838	0.943	4.302	0.086	0.055	156	657	4	8	0.000	2	2	3	5	-50
3	8	19	"Z_6_50"	"Z_6_50"	12040	23440	150	65	65	10	67	69	14	7	0	0	87	88	14	86	88	15	14	3	0	-2.000	-1.000	1.236	1.036	3.406	0.447	0.031	156	669	-1	0	Error	-2	1	-2	2	-50
3	9	19	"Z_6_70"	"Z_6_70"	12250	23420	110	86	87	14	70	71	14	56	25	0	142	141	24	90	91	15	95	78	0	0.308	0.333	0.378	0.371	3.008	0.270	0.151	80	501	68	68	-1.700	16	52	17	51	0
3	10	19	"Z_6_90"	"Z_6_90"	12430	23410	110	105	105	21	73	74	14	82	55	0	270	268	48	95	97	19	100	100	0	0.183	0.185	0.188	0.160	2.011	0.165	0.399	80	476	207	205	-2.451	32	175	32	173	0
3	11	19	"Z_7_10"	"Z_7_10"	12650	23420	150	79	80	16	71	73	16	27	10	0	100	102	16	95	101	45	1	0	0	1.600	1.286	1.250	1.320	3.631	0.435	0.066	156	553	13	16	0.678	8	5	9	7	-50
3	12	19	"Z_7_30"	"Z_7_30"	12800	23420	150	77	78	14	72	75	16	19	3	0	101	102	16	95	99	32	8	0	0	0.833	0.857	0.718	0.858	3.610	0.755	0.137	156	455	11	13	-0.263	5	6	6	7	-50
3	13	19	"PFI17646"	"oPFI17646"	13020	23400	120	560	565	159	67	69	14	100	100	0	331	330	91	86	89	17	99	98	0	2.012	2.041	2.105	2.142	1.539	2.092	0.839	120	453	738	742	1.009	493	245	498	244	0
3	14	19	"PFN0256"	"oPFN0256"	13200	23400	120	1156	1205	344	63	65	11	100	100	0	657	643	190	81	83	11	100	100	0	1.898	2.032	1.964	2.077	1.370	2.067	0.859	120	335	1669	1704	0.924	1093	576	1142	562	0
3	15	19	"PFG0021"	"oPFG0021"	13370	23440	150	79	82	20	73	75	15	33	14	0	99	100	18	93	95	15	30	10	0	1.000	1.286	1.000	1.044	3.017	1.138	0.202	156	438	12	16	0.000	6	6	9	7	-50
3	16	19	"PFF72433"	"oPFF72433"	13570	23410	150	97	100	20	81	83	17	47	24	0	119	119	19	102	104	15	53	23	0	0.941	1.118	1.165	1.152	2.942	1.253	0.118	156	440	33	36	-0.087	16	17	19	17	-50
3	17	19	"PFJ12787"	"oPFJ12787"	13740	23410	150	80	82	17	84	85	17	12	3	0	119	124	27	109	112	21	37	17	0	-0.400	-0.133	1.167	1.037	3.911	0.211	0.028	156	555	6	13	Error	-4	10	-2	15	-50
3	18	19	"PFG0023"	"oPFG0023"	13960	23410	130	12084	12312	3956	86	87	17	100	100	0	6855	7194	2232	111	114	20	100	100	0	1.779	1.726	1.730	1.707	1.487	1.769	0.879	120	597	18742	19309	0.831	11998	6744	12226	7083	0
3	19	19	"PFJ12789"	"oPFJ12789"	14160	23400	130	180	183	39	83	85	16	97	95	0	171	174	35	109	110	17	92	82	0	1.565	1.538	1.608	1.656	2.085	1.470	0.583	120	503	159	165	0.646	97	62	100	65	0
3	20	19	"PFBL B0077"	"oPFBLOB0077"	14340	23410	130	947	961	294	80	81	15	100	100	0	499	518	126	108	110	16	100	100	0	2.217	2.149	2.196	2.081	1.636	2.286	0.835	120	455	1258	1291	1.149	867	391	881	410	0
3	21	19	"PFF72437"	"oPFF72437"	14530	23410	130	961	943	304	78	79	15	100	100	0	898	928	224	108	110	16	100	100	0	1.118	1.055	1.102	0.990	1.639	1.096	0.859	120	551	1673	1685	0.161	883	790	865	820	0
3	22	19	"PFL0043"	"oPFL0043"	14720	23410	130	143	142	28	76	78	16	95	86	0	155	158	30	107	109	18	90	65	0	1.396	1.294	1.308	1.331	2.017	1.151	0.421	120	647	115	117	0.481	67	48	66	51	0
3	1	20	"PFBL B0079"	"oPFBLOB0079"	10730	23600	100	113	115	22	84	85	16	76	45	0	150	152	26	103	104	15	92	80	0	0.617	0.633	0.603	0.587	2.882	0.640	0.196	80	457	76	80	-0.697	29	47	31	49	0
3	2	20	"PFF72438"	"oPFF72438"	10930	23600	120	2976	3139	1106	85	87	16	100	100	0	4000	4043	1256	106	107	17	100	100	0	0.742	0.776	0.789	0.766	1.445	0.784	0.902	120	470	6785	6991	-0.430	2891	3894	3054	3937	0
3	3	20	"PFH0006"	"oPFH0006"	11120	23600	120	2684	2603	830	84	86	16	100	100	0	1367	1349	372	108	109	20	100	100	0	2.065	2.030	2.031	1.990	1.441	2.138	0.890	120	398	3859	3760	1.046	2600	1259	2519	1241	0
3	4	20	"PFBL B0083"	"oPFBLOB0083"	11290	23620	150	83	84	16	85	86	15	14	4	0	101	104	17	107	111	46	1	0	0	0.333	0.333	0.935	0.922	3.524	0.071	0.010	156	508	-8	-4	-1.585	-2	-6	-1	-3	-50
3	5	20	"PFBL B0084"	"oPFBLOB0084"	11460	23620	150	83	87	19	84	84	15	22	7	0	109	112	24	106	113	83	0	0	0	-0.333	0.500	0.782	0.922	3.277	0.483	0.041	156	632	2	9	Error	-1	3	3	6	-50
3	6	20	"PFM60485"	"oPFM60485"	11680	23600	120	1760	1781	537	78	79	15	100	100	0	948	966	277	101	109	94	98	98	0	1.986	1.969	1.957	1.999	1.474	2.013	0.902	120	514	2529	2568	0.990	1682	847	1703	865	0
3	7	20	"PFN0258"	"oPFN0258"	11850	23620	150	84	86	15	77	80	16	32	7	0	106	108	15	100	106	87	0	0	0	1.167	1.125	1.232	1.128	2.930	0.938	0.028	156	595	13	17	0.222	7	6	9	8	-50
3	8	20	"PFM60486"	"oPFM60486"	12060	23600	120	721	718	254	76	78	16	100	100	0	469	490	149	98	100	17	100	100	0	1.739	1.638	1.657	1.598	1.588	1.684	0.854	120	465	1016	1034	0.798	645	371	642	392	0
3	9	20	"PFK12896"	"oPFK12896"	12250	23600	120	342	341	85	72	74	16	100	100	0	437	434	115	94	95	15	100	99	0	0.787	0.791	0.793	0.805	1.490	0.762	0.855	120	534	613	609	-0.345	270	343	269	340	0
3	10	20	"PFN0259"	"oPFN0259"	12450	23600	120	313	307	96	66	68	13	100	100	0	1175	1156	333	87	89	18	100	100	0	0.227	0.225	0.237	0.215	1.527	0.220	0.848	120	560	1335	1310	-2.139	247	1088	241	1069	0
3	11	20	"PFL0046"	"oPFL0046"	12630	23600	110	222	219	50	65	66	13	100	100	0	738	768	219	85	96	77	100	100	0	0.240	0.225	0.215	0.226	1.421	0.190	0.782	80	428	810	837	-2.056	157	653	154	683	0
3	12	20	"PFD66984"	"oPFD66984"	12820	23600	120	1437	1527	516	66	67	13	100	100	0	853	904	266	84	95	77	100	100	0	1.783	1.782	1.814	1.742	1.470	1.855	0.880	120	439	2140	2281	0.834	1371	769	1461	820	0
3	13	20	"PFD66985"	"oPFD66985"	12980	23630	150	66	67	12	64	66	12	23	4	0	84	87	16	83	85	12	19	8	0	2.000	0.750	1.143	1.083	3.092	0.289	0.011	156	628	3	7	1.000	2	1	3	4	-50
3	14	20	"PFL0047"	"oPFL0047"	13200	23600	120	126	129	32	64	66	13	96	90	0	531	523	161	84	86	14	100	100	0	0.139	0.148	0.149	0.137	1.920	0.135	0.690	120	476	509	504	-2.850	62	447	65	439	0
3	15	20	"PFF72478"	"oPFF72478"	13370	23590	100	341	347	137	76	79	16	100	100	0	571	586	249	98	99	15	100	100	0	0.560	0.555	0.553	0.567	1.762	0.512	0.797	80	340	738	759	-0.836	265	473	271	488	0
3	16	20	"PFL0097"	"oPFL0097"	13560	23600	120	622	632	193	82	83	16	100	99	0	535	541	122	103	105	15	100	100	0	1.250	1.256	1.287	1.185	1.578	1.320	0.857	120	499	972	988	0.322	540	432	550	438	0
3	17	20	"PFBL B0142"	"oPFBLOB0142"	13750	23600	120	381	380	103	82	83	16	100	100	0	631	648	167	103	106	17	100	100	0	0.566	0.547	0.546	0.530	1.495	0.533	0.849	120	506	827	843	-0.820	299	528	298	545	0
3	18	20	"PFI17693"	"oPFI17693"	13940	23600	120	3316	3450	1135	82	84	16	100	100	0	2498	2637	848	105	108	18	100	100	0	1.351	1.330	1.325	1.339	1.360	1.338	0.899	120	544	5627	5900	0.434	3234	2393	3368	2532	0
3	19	20	"PFI17695"	"oPFI17695"	14140	23610	120	1932	1900	718	83	84	16	100	97	0	8971	9260	2753	108	110	17	100	100	0	0.209	0.199	0.208	0.178	1.818	0.199	0.894	120	574	10712	10969	-2.261	1849	8863	1817	9152	0
3	20	20	"PFH0024"	"oPFH0024"	14340	23600	120	552	551	165	82	82	14	100	100	0	494	495	143	109	111	17	99	98	0	1.221	1.215	1.219	1.257	1.603	1.218	0.873	120	545	855	855	0.288	470	385	469	386	0
3	21	20	"PFBL B0147"	"oPFBLOB0147"	14530	23610	120	105	108	22	80	81	14	77	44	0	163	172	38	109	110	15	90	83	0	0.463	0.444	0.460	0.495	2.530	0.383	0.281	120	481	79	91	-1.111	25	54	28	63	0
3	22	20	"PFF72481"	"oPFF72481"	14710	23600	130	228	224	64	78	80	16	96	96	0	495	505	164	107	108	16	100	99	0	0.387	0.367	0.362	0.355	2.042	0.330	0.751	120	616	538	544	-1.371	150	388	146	398	0
3	1	21	"PFJ12809"	"oPFJ12809"	10740	23800	150	83	84	15	84	86	16	13	1	0	109	110	19	105	108	21	17	4	0	-0.250	0.000	0.838	0.850	3.402	0.533	0.016	156	846	3	5	Error	-1	4	0	5	-50
3	2	21	"PFH0027"	"oPFH0027"	10920	23810	120	675	648	254	84	85	16	98	98	0	1077	1062	340	103	105	16	100	100	0	0.607	0.588	0.618	0.537	1.823	0.600	0.844	120	440	1565	1523	-0.721	591	974	564	959	0
3	3	21	"PFF72482"	"oPFF72482"	11100	23800	120	1411	1393	452	85	86	15	100	100	0	1270	1191	477	105	106	15	97	96	0	1.138	1.204	1.169	1.316	1.835	1.146	0.856	120	496	2491	2394	0.187	1326	1165	1308	1086	0
3	4	21	"PFG0045"	"oPFG0045"	11290	23800	120	288	290	86	84	84	14	99	98	0	417	406	91	105	106	15	100	100	0	0.654	0.684	0.671	0.641	1.642	0.694	0.821	120	432	516	507	-0.613	204	312	206	301	0
3	5	21	"PFF72484"	"oPFF72484"	11460	23800	120	178	182	47	81	82	14	95	92	0	398	407	92	104	104	14	100	100	0	0.330	0.333	0.331	0.295	1.934	0.316	0.721	120	445	391	404	-1.600	97	294	101	303	0
3	6	21	"PFI17704"	"oPFI17704"	11660	23800	120	588	567	203	81	82	14	99	98	0	1176	1185	361	103	104	14	100	100	0	0.473	0.449	0.453	0.401	1.925	0.435	0.829	120	554	1580	1568	-1.082	507	1073	486	1082	0
3	7	21	"PFH0030"	"oPFH0030"	11860	23800	120	950	953	274	81	82	15	100	100	0	542	543	123	101	103	14	100	100	0	1.971	1.973	1.978	1.929	1.557	2.091	0.858	120	477	1310	1314	0.979	869	441	872	442	0
3	8	21	"PFM60518"	"oPFM60518"	12040	23800	120	553	558	178	80	82	18	100	99	0	624	634	182	102	104	16	100	100	0	0.906	0.898	0.912	0.877	1.657	0.895	0.841	120	474	995	1010	-0.142	473	522	478	532	0
3	9	21	"PFL0104"	"oPFL0104"	12230	23800	120	136	138	31	77	80	19	90	75	0	326	329	66	98	99	16	100	100	0	0.259	0.264	0.264	0.233	1.832	0.250	0.601	120	494	287	292	-1.950	59	228	61	231	0
3	10	21	"PFI17705"	"oPFI17705"	12420	23800	120	1251	1288	434	73	80	105	99	97	0	1389	1419	464	90	93	15	100	100	0	0.907	0.914	0.927	0.901	1.654	0.910	0.825	120	546	2477	2544	-0.141	1178	1299	1215	1329	0
3	11	21	"PFBL B0155"	"oPFBLOB0155"	12620	23800	120	131	135	34	66	68	14	96	89	0	285	298	73	85	90	56	98	95	0	0.325	0.324	0.306	0.308	1.783	0.296	0.638	120	528	265	282	-1.621	65	200	69	213	0
3	12	21	"PFBL B0157"	"oPFBLOB0157"	12800	23820	150	70	72	14	66	68	13	25	8	0	92	104	76	85	92	62	3	1	0	0.571	0.316	0.609	0.623	4.132	0.036	0.011	156	579	11	25	-0.807	4	7	6	19	-50
3	13	21	"PFD67005"	"oPFD67005"	13000	23800	150	69	71	19	71	72	16	10	1	0	88	91	30	91	92	14	9	3	0	0.667	0.000	1.667	1.283	3.599	0.368	0.195	156	649	-5	0	-0.585	-2	-3	0	0	-50
3	14	21	"PFD67007"	"oPFD67007"	13230	23780	150	81	91	79	73	75	17	27	7	0	96	98	20	94	95	15	17	5	0	4.000	4.500	1.000	1.187	3.297	5.500	0.197	156	657	10	22	2.000	8	2	18	4	-50
3	15	21	"PFM60523"	"oPFM60523"	13380	23800	120	322	310	84	78	79	15	99	97	0	485	496	113	99	101	15	100	100	0	0.632	0.584	0.593	0.563	1.573	0.575	0.813	120	490	630	629	-0.662	244	386	232	397	0
3	16	21	"PFL0108"	"oPFL0108"	13570	23800	120	173	174	39	79	81	15	99	94	0	345	345	70	101	103	16	100	99	0	0.385	0.389	0.381	0.365	1.590	0.372	0.723	120	501	338	339	-1.376	94	244	95	244	0
3	17	21	"A10325_30a"	"A10325_30a"	13750	23820	150	70	72	18	79	80	14	13	4	0	89	92	19	100	101	15	14	1	0	0.818	0.875	0.825	0.884	2.564	0.739	0.075	156	632	-20	-15	-0.290	-9	-11	-7	-8	-50
3	18	21	"A10325_30c"	"A10325_30c"	13940	23820	150	76	77	14	79	80	14	13	1	0	93	96	27	101	102	14	5	1	0	0.375	0.400	0.821	0.686	2.973	0.176	0.009	156	610	-11	-7	-1.415	-3	-8	-2	-5	-50
3	19	21	"A10325_30e"	"A10325_30e"	14130	23820	150	66	68	15	79	80	15	5	1	0	87	90	16	105	106	15	3	1	0	0.722	0.733	0.821	0.840	3.005	1.149	0.072	156	570	-31	-26	-0.469	-13	-18	-11	-15	-50
3	20	21	"A10325_30g"	"A10325_30g"	14320	23820	150	77	79	15	80	81	15	14	3	0	98	99	17	107	108	15	8	2	0	0.333	0.125	0.800	0.771	3.673	0.656	0.012	156	633	-12	-9	-1.585	-3	-9	-1	-8	-50
3	21	21	"A10325_30i"	"A10325_30i"	14550	23800	150	97	98	18	80	81	15	56	21	0	115	118	20	106	115	160	0	0	0	1.889	1.500	1.107	1.187	3.173	0.004	0.001	156	646	26	30	0.918	17	9	18	12	-50
3	22	21	"E598_1a"	"E598_1a"	14750	23800	150	81	81	15	78	79	14	19	5	0	103	104	19	101	119	254	0	0	0	1.500	1.000	0.857	0.821	3.139	0.381	0.011	156	814	5	6	0.585	3	2	3	3	-50
3	1	22	"F48446_9e"	"F48446_9e"	10710	24040	150	80	80	13	81	83	16	9	1	0	100	100	16	103	106	21	8	0	0	0.333	0.333	0.800	0.857	3.264	1.032	0.154	156	1036	-4	-4	-1.585	-1	-3	-1	-3	-50
3	2	22	"F48446_9g"	"F48446_9g"	10900	23980	120	167	170	40	82	83	15	96	90	0	167	167	35	101	105	21	88	77	0	1.288	1.333	1.222	1.267	2.166	1.349	0.526	120	524	151	154	0.365	85	66	88	66	0
3	3	22	"F48446_9i"	"F48446_9i"	11090	23990	120	293	295	64	84	85	15	100	99	0	369	373	100	104	109	25	99	98	0	0.789	0.784	0.816	0.806	1.701	0.738	0.762	120	538	474	480	-0.342	209	265	211	269	0
3	4	22	"I12861_2a"	"I12861_2a"	11270	24010	150	73	76	17	80	81	15	15	3	0	106	111	30	102	104	19	26	13	0	-1.750	-0.444	0.793	0.767	2.776	0.325	0.045	156	809	-3	5	Error	-7	4	-4	9	-50
3	5	22	"I12861_2c"	"I12861_2c"	11470	24010	150	68	70	17	77	77	14	11	3	0	89	90	16	98	99	14	10	3	0	1.000	0.875	1.000	1.088	3.328	1.047	0.030	156	803	-18	-15	0.000	-9	-9	-7	-8	-50
3	6	22	"I12861_2e"	"I12861_2e"	11660	24010	150	72	73	13	77	78	14	9	1	0	90	92	26	99	100	14	5	1	0	0.556	0.571	0.889	0.814	3.137	0.316	0.023	156	802	-14	-11	-0.848	-5	-9	-4	-7	-50
3	7	22	"J512_2i"	"J512_2i"	11850	24010	150	75	78	16	77	79	15	17	5	0	96	98	15	99	101	14	19	3	0	0.667	-1.000	1.111	1.240	3.706	1.202	0.014	156	811	-5	0	-0.585	-2	-3	1	-1	-50
3	8	22	"Ks592_1a"	"Ks592_1a"	12050	23990	150	74	76	14	78	80	17	10	1	0	98	98	16	99	102	35	1	0	0	4.000	2.000	0.875	0.931	2.894	0.934	0.017	156	711	-5	-3	2.000	-4	-1	-2	-1	-50
3	9	22	"Ks592_1c"	"Ks592_1c"	12220	23990	150	73	74	15	77	78	16	8	1	0	92	95	15	96	98	14	14	3	0	1.000	3.000	0.778	0.733	3.135	2.678	0.013	156	719	-8	-4	0.000	-4	-4	-3	-1	-50
3	10	22	"Ks592_1e"	"Ks592_1e"	12420	24010	150	69	70	15	73	78	86	0	0	0	90	91	15	93	94	15	11	1	0	1.333	1.500	0.917	0.967	3.176	1.432	0.181	156	816	-7	-5	0.415	-4	-3	-3	-2	-50
3	11	22	"Ks592_1g"	"Ks592_1g"	12610	24010	150	61	62	12	69	73	87	0	0	0	83	83	12	89	90	14	4	1	0	1.333	1.167	1.250	1.069	3.450	0.910	0.044	156	808	-14	-13	0.415	-8	-6	-7	-6	-50
3	12	22	"Ks592_1i"	"Ks592_1i"	12810	23990	120	2249	1981	663	71	73	14	100	100	0	2427	2172	712	92	94	14	99	99	0	0.933	0.918	0.906	0.932	1.895	0.916	0.904	120	549	4513	3990	-0.100	2178	2335	1910	2080	0
3	13	22	"EMPTY"	"EMPTY"	12990	23990	90	228	222	51	75	76	14	100	100	0	241	246	42	99	99	15	100	100	0	1.077	1.000	1.048	0.976	1.452	1.027	0.774	52	372	295	294	0.108	153	142	147	147	0
3	14	22	"EMPTY"	"EMPTY"	13190	23990	100	194	199	57	73	75	16	98	96	0	222	238	57	96	98	14	100	100	0	0.960	0.887	0.904	0.857	1.767	0.931	0.701	80	512	247	268	-0.058	121	126	126	142	0
3	15	22	"EMPTY"	"EMPTY"	13380	23990	100	194	189	48	74	75	13	98	98	0	221	223	45	97	97	14	100	98	0	0.968	0.913	0.966	0.886	1.742	0.910	0.710	80	480	244	241	-0.047	120	124	115	126	0
3	16	22	"EMPTY"	"EMPTY"	13570	23990	100	132	135	30	75	76	13	96	90	0	166	170	29	98	99	15	98	95	0	0.838	0.833	0.833	0.756	1.920	0.848	0.534	80	480	125	132	-0.255	57	68	60	72	0
3	17	22	"EMPTY"	"EMPTY"	13760	23990	100	159	165	42	76	77	14	98	95	0	201	205	41	97	98	15	100	100	0	0.798	0.824	0.822	0.776	1.798	0.833	0.658	80	437	187	197	-0.325	83	104	89	108	0
3	18	22	"EMPTY"	"EMPTY"	13950	23990	110	138	144	33	76	77	14	98	90	0	175	179	31	98	99	13	100	98	0	0.805	0.840	0.759	0.795	1.686	0.892	0.557	80	465	139	149	-0.313	62	77	68	81	0
3	19	22	"EMPTY"	"EMPTY"	14140	24010	150	76	77	13	75	76	14	21	1	0	100	102	16	97	99	14	23	7	0	0.333	0.400	0.850	0.737	3.305	0.037	0.000	156	734	4	7	-1.585	1	3	2	5	-50
3	20	22	"EMPTY"	"EMPTY"	14330	24010	150	74	76	12	75	76	14	12	2	0	98	99	12	98	99	15	14	0	0	100000.000	1.000	1.105	0.934	2.922	0.535	0.001	156	723	-1	2	16.610	-1	0	1	1	-50
3	21	22	"EMPTY"	"EMPTY"	14520	24010	150	74	75	13	76	77	15	12	1	0	97	98	14	98	107	148	0	0	0	2.000	100000.000	0.889	0.838	3.824	0.956	0.004	156	766	-3	-1	1.000	-2	-1	-1	0	-50
3	22	22	"EMPTY"	"EMPTY"	14710	24010	150	77	79	17	74	76	14	23	7	0	100	101	14	97	105	135	0	0	0	1.000	1.250	0.971	0.882	4.406	1.052	0.011	156	925	6	9	0.000	3	3	5	4	-50
4	1	1	"PFA0039"	"A1411_1"	15220	20000	140	9242	8958	3290	83	84	17	100	100	0	8394	8010	3166	101	103	16	100	100	0	1.104	1.122	1.115	1.222	2.108	1.112	0.883	156	700	17452	16784	0.143	9159	8293	8875	7909	0
4	2	1	"PFA0101"	"A21885_1"	15400	20000	140	13991	12731	5846	83	84	18	100	100	0	6655	6146	3039	99	101	16	98	98	0	2.121	2.092	2.112	2.293	2.029	2.105	0.869	156	618	20464	18695	1.085	13908	6556	12648	6047	0
4	3	1	"PFA0019"	"A11546_1"	15600	20010	130	640	616	174	76	79	27	100	100	0	751	727	188	90	91	19	100	100	0	0.853	0.848	0.843	0.840	1.411	0.857	0.914	120	580	1225	1177	-0.229	564	661	540	637	0
4	4	1	"PFA0144"	"A31870_1"	15780	20000	130	17981	17428	4705	77	116	244	100	100	0	8584	7889	2562	92	145	398	99	98	0	2.108	2.225	2.170	2.341	1.496	2.164	0.910	120	574	26396	25148	1.076	17904	8492	17351	7797	0
4	5	1	"PFA0009"	"A10325_29"	15980	20010	140	12507	12382	5263	86	119	234	98	97	0	11166	11200	4140	103	151	384	100	100	0	1.123	1.108	1.126	0.998	2.032	1.145	0.891	156	613	23484	23393	0.167	12421	11063	12296	11097	0
4	6	1	"PFA0012"	"A10325_32"	16170	20010	140	7224	6963	2773	81	82	18	100	100	0	11880	11766	3949	100	104	28	100	100	0	0.606	0.590	0.596	0.542	1.989	0.591	0.887	156	578	18923	18548	-0.722	7143	11780	6882	11666	0
4	7	1	"PFA0030"	"A12797_1"	16360	20010	140	228	229	68	73	76	16	99	96	0	1415	1395	439	95	98	26	100	100	0	0.117	0.120	0.123	0.117	1.625	0.113	0.830	156	565	1475	1456	-3.090	155	1320	156	1300	0
4	8	1	"PFB0005"	"B11"	16540	20010	140	208	199	61	73	74	13	95	91	0	302	290	88	93	94	13	96	95	0	0.646	0.640	0.629	0.645	2.225	0.620	0.752	156	655	344	323	-0.631	135	209	126	197	0
4	9	1	"PFB0219"	"B57"	16770	19980	150	84	84	16	71	72	13	46	21	0	103	105	20	91	92	13	47	25	0	1.083	0.929	1.017	0.837	3.652	0.525	0.067	156	751	25	27	0.115	13	12	13	14	-50
4	10	1	"PFB0285"	"B92"	16930	20010	130	320	318	93	72	73	13	100	100	0	508	502	153	91	92	14	100	100	0	0.595	0.599	0.598	0.593	1.486	0.575	0.817	120	496	665	657	-0.750	248	417	246	411	0
4	11	1	"PFB0008"	"B114"	17120	20010	140	243	247	86	74	76	18	96	91	0	1262	1239	478	94	95	16	100	99	0	0.145	0.151	0.152	0.147	1.762	0.144	0.813	156	647	1337	1318	-2.789	169	1168	173	1145	0
4	12	1	"PFB0034"	"B165"	17310	20010	130	1009	966	371	76	78	19	100	100	0	1781	1779	656	93	95	16	100	100	0	0.553	0.528	0.551	0.517	1.434	0.517	0.888	120	570	2621	2576	-0.855	933	1688	890	1686	0
4	13	1	"PFB0089"	"B319"	17500	20000	130	4586	4520	1084	74	77	22	100	100	0	3230	3203	889	92	96	46	100	100	0	1.438	1.429	1.422	1.454	1.321	1.374	0.905	120	587	7650	7557	0.524	4512	3138	4446	3111	0
4	14	1	"PFB0104"	"B351"	17700	20010	130	185	190	60	75	78	24	95	88	0	225	236	74	91	97	48	93	74	0	0.821	0.793	0.827	0.777	1.598	0.670	0.667	120	548	244	260	-0.285	110	134	115	145	0
4	15	1	"PFB0113"	"B372"	17880	20010	140	612	577	198	73	74	13	99	96	0	1025	962	321	90	92	15	99	98	0	0.576	0.578	0.592	0.555	1.755	0.567	0.897	156	597	1474	1376	-0.795	539	935	504	872	0
4	16	1	"PFB0116"	"B380"	18080	20000	130	117	124	37	72	73	13	90	71	0	167	185	62	88	90	15	95	91	0	0.570	0.536	0.538	0.535	1.874	0.507	0.619	120	532	124	149	-0.812	45	79	52	97	0
4	17	1	"PFB0118"	"B383"	18260	20000	140	1489	1367	468	71	73	14	100	99	0	1565	1425	515	88	89	14	100	100	0	0.960	0.969	0.987	0.994	1.895	0.950	0.871	156	592	2895	2633	-0.059	1418	1477	1296	1337	0
4	18	1	"PFB0140"	"B432"	18450	20000	130	1379	1358	378	70	73	16	100	100	0	1247	1241	380	87	88	13	100	100	0	1.128	1.116	1.113	1.138	1.373	1.063	0.892	120	567	2469	2442	0.174	1309	1160	1288	1154	0
4	19	1	"PFC0315"	"C9"	18650	20000	130	367	362	83	68	70	15	100	100	0	402	384	90	84	85	13	100	100	0	0.940	0.980	0.987	0.996	1.410	0.939	0.862	120	591	617	594	-0.089	299	318	294	300	0
4	20	1	"PFC0207"	"C56"	18840	20000	130	638	625	161	67	68	12	100	100	0	534	513	135	81	82	11	100	100	0	1.260	1.292	1.276	1.310	1.350	1.258	0.901	120	558	1024	990	0.334	571	453	558	432	0
4	21	1	"PFC0316"	"C96"	19030	20000	130	323	321	71	65	66	12	100	100	0	358	351	88	78	80	13	100	100	0	0.921	0.938	0.925	0.967	1.436	0.892	0.836	120	584	538	529	-0.118	258	280	256	273	0
4	22	1	"PFC0007"	"C114"	19230	20000	130	362	354	90	64	65	11	100	100	0	766	728	224	79	79	13	100	100	0	0.434	0.447	0.437	0.456	1.429	0.403	0.830	120	693	985	939	-1.205	298	687	290	649	0
4	1	2	"PFC0021"	"C134"	15230	20200	140	150	152	35	77	81	28	89	72	0	372	361	95	97	99	19	99	98	0	0.265	0.284	0.295	0.276	1.780	0.257	0.684	156	618	348	339	-1.913	73	275	75	264	0
4	2	2	"PFC0034"	"C161"	15410	20190	130	1882	1877	508	80	81	16	100	100	0	1653	1593	513	97	98	15	100	100	0	1.158	1.201	1.156	1.245	1.372	1.120	0.890	120	458	3358	3293	0.212	1802	1556	1797	1496	0
4	3	2	"PFJ0545"	"J687_3"	15610	20200	140	432	441	191	77	79	26	97	92	0	565	565	220	90	93	22	99	98	0	0.747	0.766	0.746	0.701	1.849	0.785	0.862	156	537	830	839	-0.420	355	475	364	475	0
4	4	2	"PFK0100"	"Km695_2"	15810	20200	140	106	109	25	76	108	250	0	0	0	203	206	51	90	147	430	0	0	0	0.265	0.284	0.268	0.257	2.062	0.270	0.537	156	487	143	149	-1.913	30	113	33	116	0
4	5	2	"PFK0134"	"Km993_1"	16000	20200	140	651	617	230	79	82	20	97	94	0	633	620	203	95	101	31	100	98	0	1.063	1.025	1.056	0.939	2.001	1.060	0.857	156	411	1110	1063	0.088	572	538	538	525	0
4	6	2	"PFK0052"	"Km3535_1"	16180	20200	140	110	113	24	77	79	16	77	51	0	323	317	96	95	97	17	98	97	0	0.145	0.162	0.170	0.167	1.905	0.147	0.477	156	429	261	258	-2.788	33	228	36	222	0
4	7	2	"PFK0059"	"Km3703_4"	16380	20200	140	247	247	77	75	76	14	97	95	0	439	442	139	94	94	13	100	100	0	0.499	0.494	0.522	0.469	1.771	0.481	0.823	156	443	517	520	-1.004	172	345	172	348	0
4	8	2	"PFK0303"	"Kn267_1"	16550	20200	130	141	146	38	74	75	13	98	94	0	436	445	127	91	92	12	100	100	0	0.194	0.203	0.199	0.196	1.620	0.188	0.697	120	457	412	426	-2.364	67	345	72	354	0
4	9	2	"PFK0297"	"Kn2497_2"	16760	20200	140	115	116	26	76	77	14	83	62	0	597	615	168	92	93	14	100	100	0	0.077	0.076	0.082	0.072	1.820	0.071	0.491	156	555	544	563	-3.695	39	505	40	523	0
4	10	2	"PFK0436"	"Kn5150_1"	16940	20200	140	9602	9279	3831	76	77	14	100	100	0	9302	9086	3608	91	92	14	100	100	0	1.034	1.023	1.041	1.001	2.115	1.032	0.891	156	483	18737	18198	0.049	9526	9211	9203	8995	0
4	11	2	"PFK0536"	"Kn8928_1"	17140	20200	140	554	546	232	74	75	14	96	95	0	874	903	357	91	92	15	100	99	0	0.613	0.581	0.612	0.551	1.894	0.577	0.854	156	516	1263	1284	-0.706	480	783	472	812	0
4	12	2	"PFK0544"	"Kn9335_1"	17340	20200	130	117	117	31	72	73	13	87	75	0	391	386	106	89	90	13	97	97	0	0.149	0.152	0.147	0.140	2.464	0.144	0.510	120	476	347	342	-2.747	45	302	45	297	0
4	13	2	"PFK0875"	"Ks2_1"	17520	20200	140	130	131	33	73	75	18	88	72	0	313	321	94	89	94	49	96	94	0	0.254	0.250	0.250	0.231	2.004	0.229	0.619	156	513	281	290	-1.974	57	224	58	232	0
4	14	2	"PFK0879"	"Ks2_14"	17710	20200	140	1616	1512	575	76	78	17	99	99	0	3099	2924	971	93	96	22	100	100	0	0.512	0.507	0.517	0.473	1.782	0.506	0.907	156	512	4546	4267	-0.965	1540	3006	1436	2831	0
4	15	2	"PFK1056"	"Ks54_1"	17900	20200	140	377	361	119	74	76	15	97	96	0	706	691	213	93	94	16	100	99	0	0.494	0.480	0.461	0.455	1.706	0.470	0.850	156	428	916	885	-1.017	303	613	287	598	0
4	16	2	"PFK1101"	"Ks59_1"	18080	20200	140	927	923	386	73	75	15	98	96	0	798	807	331	89	91	16	99	99	0	1.205	1.184	1.211	1.135	1.867	1.191	0.879	156	459	1563	1568	0.268	854	709	850	718	0
4	17	2	"PFK1165"	"Ks72_6"	18290	20190	140	717	672	215	71	72	14	98	98	0	645	602	203	87	88	13	96	95	0	1.158	1.167	1.175	1.255	2.070	1.161	0.840	156	505	1204	1116	0.211	646	558	601	515	0
4	18	2	"PFK1183"	"Ks75_9"	18480	20200	130	91	93	19	71	73	15	58	30	0	325	320	54	85	87	14	100	100	0	0.083	0.094	0.101	0.089	2.139	0.099	0.346	120	518	260	257	-3.585	20	240	22	235	0
4	19	2	"PFK1209"	"Ks82_1"	18650	20190	130	1637	1564	423	68	70	16	100	100	0	1437	1358	408	83	87	60	100	99	0	1.159	1.173	1.162	1.207	1.487	1.132	0.889	120	496	2923	2771	0.213	1569	1354	1496	1275	0
4	20	2	"PFK1228"	"Ks83_8"	18850	20190	140	4712	4471	1821	69	70	16	100	100	0	2318	2167	971	82	86	56	95	94	0	2.076	2.111	2.071	2.445	2.231	2.097	0.883	156	574	6879	6487	1.054	4643	2236	4402	2085	0
4	21	2	"PFK0643"	"Ks127_5"	19040	20190	130	138	137	26	68	69	12	96	94	0	419	417	95	79	80	11	100	100	0	0.206	0.204	0.202	0.197	1.562	0.189	0.718	120	511	410	407	-2.280	70	340	69	338	0
4	22	2	"PFK0638"	"Ks127_16"	19220	20190	130	491	480	110	65	66	12	100	100	0	618	583	139	80	81	12	100	100	0	0.792	0.825	0.803	0.835	1.405	0.798	0.867	120	623	964	918	-0.337	426	538	415	503	0
4	1	3	"PFK0659"	"Ks133_2"	15230	20380	130	149	147	32	74	77	25	92	77	0	328	321	71	95	98	20	99	99	0	0.322	0.323	0.330	0.319	1.699	0.295	0.637	120	555	308	299	-1.635	75	233	73	226	0
4	2	3	"PFK0667"	"Ks139_1"	15420	20380	150	84	84	18	73	75	17	35	8	0	114	112	22	95	98	20	46	14	0	0.579	0.647	0.618	0.624	2.953	0.489	0.049	156	520	30	28	-0.788	11	19	11	17	-50
4	3	3	"PFK0682"	"Ks152_11"	15620	20390	140	106	107	25	72	74	17	76	50	0	156	158	62	91	93	19	92	79	0	0.523	0.522	0.583	0.557	1.991	0.226	0.155	156	437	99	102	-0.935	34	65	35	67	0
4	4	3	"PFK0686"	"Ks155_1"	15820	20390	140	855	798	335	72	73	13	100	99	0	842	803	345	90	92	13	97	94	0	1.041	1.018	1.042	1.055	2.317	1.006	0.826	156	365	1535	1439	0.058	783	752	726	713	0
4	5	3	"PFA0001"	"A10325_1"	16000	20390	150	80	82	16	72	74	13	37	14	0	98	99	15	91	92	12	35	14	0	1.143	1.250	1.211	1.081	3.215	1.184	0.055	156	394	15	18	0.193	8	7	10	8	-50
4	6	3	"PFA0004"	"A10325_16"	16200	20390	150	73	76	16	71	72	12	27	13	0	91	91	14	90	92	13	16	2	0	2.000	5.000	1.000	1.090	4.011	2.215	0.015	156	458	3	6	1.000	2	1	5	1	-50
4	7	3	"PFA0008"	"A10325_26"	16380	20390	130	107	105	22	72	73	12	80	65	0	129	127	30	91	92	13	75	63	0	0.921	0.917	0.749	0.835	2.638	0.725	0.285	120	437	73	69	-0.119	35	38	33	36	0
4	8	3	"PFA0016"	"A10935_1"	16580	20390	140	4797	4505	1833	75	77	15	100	100	0	4596	4451	1966	93	94	14	100	99	0	1.049	1.017	1.013	1.018	2.200	0.987	0.838	156	511	9225	8788	0.069	4722	4503	4430	4358	0
4	9	3	"PFA0020"	"A11962_1"	16770	20390	130	169	164	43	76	77	16	91	87	0	180	169	45	92	95	14	86	85	0	1.057	1.143	1.091	1.080	1.772	1.050	0.587	120	471	181	165	0.080	93	88	88	77	0
4	10	3	"PFA0023"	"A12312_15"	16950	20390	130	159	159	37	74	75	15	95	90	0	507	497	149	91	93	14	100	99	0	0.204	0.209	0.210	0.209	1.647	0.188	0.703	120	484	501	491	-2.291	85	416	85	406	0
4	11	3	"PFA0047"	"A14801_11"	17150	20390	140	346	350	144	71	73	14	96	94	0	3095	3215	1755	89	91	14	100	100	0	0.091	0.089	0.092	0.096	1.975	0.079	0.814	156	457	3281	3405	-3.450	275	3006	279	3126	0
4	12	3	"PFA0051"	"A14801_2"	17340	20390	140	225	223	77	71	73	17	93	89	0	297	285	97	88	89	13	95	92	0	0.737	0.772	0.775	0.719	2.032	0.747	0.736	156	420	363	349	-0.441	154	209	152	197	0
4	13	3	"PFA0053"	"A14801_24"	17530	20390	140	1419	1329	503	74	77	18	100	98	0	617	593	189	90	92	14	99	99	0	2.552	2.495	2.510	2.376	1.930	2.688	0.848	156	548	1872	1758	1.352	1345	527	1255	503	0
4	14	3	"PFA0056"	"A14801_31"	17760	20380	90	99	100	19	73	76	18	63	23	0	121	121	19	95	96	16	71	34	0	1.000	1.038	0.897	0.778	2.651	0.902	0.220	52	296	52	53	0.000	26	26	27	26	0
4	15	3	"PFA0058"	"A14801_37"	17910	20380	150	80	82	16	71	73	16	33	10	0	97	99	20	91	93	17	28	9	0	1.500	1.375	0.745	0.779	3.627	0.746	0.093	156	503	15	19	0.585	9	6	11	8	-50
4	16	3	"PFA0060"	"A14801_6"	18130	20380	150	76	78	16	72	73	14	25	8	0	96	97	17	89	91	15	33	8	0	0.571	0.750	0.800	0.806	3.005	0.808	0.115	156	453	11	14	-0.807	4	7	6	8	-50
4	17	3	"PFA0083"	"A18792_11"	18280	20380	150	85	85	20	71	73	15	45	18	0	102	104	20	88	89	14	49	21	0	1.000	0.875	1.088	1.066	3.327	0.897	0.216	156	520	28	30	0.000	14	14	14	16	-50
4	18	3	"PFA0087"	"A18792_19"	18500	20390	110	84	84	18	70	72	15	42	21	0	109	108	24	85	86	14	65	42	0	0.583	0.609	0.867	0.911	2.587	0.884	0.167	80	393	38	37	-0.778	14	24	14	23	0
4	19	3	"PFA0098"	"A20643_1"	18660	20370	130	198	196	47	67	68	16	97	95	0	151	149	38	82	87	61	59	6	0	1.899	1.925	1.869	2.083	1.966	1.809	0.644	120	482	200	196	0.925	131	69	129	67	0
4	20	3	"PFA0103"	"A21885_19"	18860	20380	130	555	523	150	68	69	12	100	100	0	1005	956	274	82	83	15	100	100	0	0.528	0.521	0.517	0.512	1.457	0.484	0.837	120	540	1410	1329	-0.922	487	923	455	874	0
4	21	3	"PFA0105"	"A21885_20"	19050	20380	130	393	373	97	69	69	12	99	99	0	724	695	131	81	83	12	100	100	0	0.504	0.495	0.502	0.480	1.361	0.513	0.861	120	489	967	918	-0.989	324	643	304	614	0
4	22	3	"PFA0107"	"A21885_9"	19230	20380	130	122	124	28	67	67	12	94	85	0	238	240	59	81	82	13	97	97	0	0.350	0.358	0.336	0.333	1.668	0.348	0.665	120	607	212	216	-1.513	55	157	57	159	0
4	1	4	"PFA0130"	"A2546_1"	15240	20570	140	6267	5619	2332	72	74	14	100	100	0	4685	4370	1776	96	97	15	100	100	0	1.350	1.298	1.314	1.242	2.160	1.321	0.883	156	689	10784	9821	0.433	6195	4589	5547	4274	0
4	2	4	"PFA0132"	"A26463_1"	15440	20570	130	191	191	49	73	74	13	97	95	0	157	161	31	95	97	18	95	83	0	1.903	1.788	1.923	1.841	1.621	1.982	0.579	120	494	180	184	0.928	118	62	118	66	0
4	3	4	"PFA0137"	"A29544_1"	15650	20550	150	76	77	14	73	74	13	24	7	0	101	100	18	94	96	19	19	4	0	0.429	0.667	0.808	0.831	3.361	0.482	0.025	156	454	10	10	-1.222	3	7	4	6	-50
4	4	4	"PFA0145"	"A31914_2"	15810	20570	140	2281	2103	685	75	76	13	100	100	0	3836	3632	1165	94	96	15	100	100	0	0.590	0.573	0.582	0.560	1.780	0.554	0.866	156	363	5948	5566	-0.762	2206	3742	2028	3538	0
4	5	4	"PFA0147"	"A31914_5"	16010	20570	140	384	368	126	73	75	13	98	97	0	425	419	114	94	96	16	99	98	0	0.940	0.908	0.899	0.851	1.962	0.934	0.806	156	425	642	620	-0.090	311	331	295	325	0
4	6	4	"PFA0149"	"A31914_8"	16190	20570	130	183	179	40	71	72	12	97	97	0	385	379	90	91	92	13	100	100	0	0.381	0.375	0.369	0.377	1.499	0.338	0.751	120	452	406	396	-1.392	112	294	108	288	0
4	7	4	"PFC0052"	"C198"	16400	20570	150	82	83	16	71	73	15	35	10	0	104	106	21	91	93	16	42	19	0	0.846	0.800	0.735	0.795	3.063	0.690	0.165	156	504	24	27	-0.241	11	13	12	15	-50
4	8	4	"PFC0057"	"C216"	16570	20570	130	79	80	15	72	74	14	31	8	0	156	151	40	91	94	15	88	76	0	0.108	0.133	0.229	0.195	3.014	0.174	0.138	120	423	72	68	-3.215	7	65	8	60	0
4	9	4	"PFC0059"	"C222"	16770	20580	130	100	102	20	74	79	42	23	0	0	179	183	43	95	104	91	41	4	0	0.310	0.318	0.334	0.332	2.276	0.290	0.332	120	506	110	116	-1.692	26	84	28	88	0
4	10	4	"PFC0062"	"C228"	16960	20570	130	98	99	19	72	74	14	75	43	0	184	182	40	93	95	15	97	91	0	0.286	0.303	0.330	0.291	2.236	0.240	0.276	120	477	117	116	-1.807	26	91	27	89	0
4	11	4	"PFC0068"	"C237"	17160	20570	140	546	530	219	70	71	13	98	98	0	780	746	281	88	90	15	99	98	0	0.688	0.699	0.711	0.670	1.942	0.707	0.851	156	477	1168	1118	-0.540	476	692	460	658	0
4	12	4	"PFC0072"	"C244"	17330	20560	130	671	663	176	71	72	16	100	100	0	667	623	172	88	91	21	98	97	0	1.036	1.107	1.049	1.169	1.697	1.065	0.858	120	416	1179	1127	0.051	600	579	592	535	0
4	13	4	"PFC0092"	"C291"	17530	20570	130	167	170	49	73	74	15	95	90	0	533	518	150	91	93	21	97	97	0	0.213	0.227	0.218	0.211	1.713	0.214	0.698	120	493	536	524	-2.233	94	442	97	427	0
4	14	4	"PFC0094"	"C296"	17720	20560	130	221	220	56	72	73	14	98	97	0	343	343	102	90	92	16	98	96	0	0.589	0.585	0.572	0.607	1.687	0.534	0.779	120	553	402	401	-0.764	149	253	148	253	0
4	15	4	"PFC0096"	"C299"	17900	20560	130	101	102	24	70	71	13	77	60	0	137	137	26	88	89	13	90	80	0	0.633	0.653	0.614	0.600	2.309	0.654	0.312	120	542	80	81	-0.661	31	49	32	49	0
4	16	4	"PFC0099"	"C302"	18100	20560	130	185	185	46	69	71	12	99	98	0	224	226	45	87	89	14	100	98	0	0.847	0.835	0.837	0.813	1.508	0.777	0.733	120	522	253	255	-0.240	116	137	116	139	0
4	17	4	"PFC0101"	"C307"	18290	20560	130	110	112	25	68	71	23	80	41	0	234	229	54	86	87	12	98	98	0	0.284	0.308	0.308	0.291	1.814	0.286	0.639	120	513	190	187	-1.817	42	148	44	143	0
4	18	4	"PFC0103"	"C311"	18500	20560	150	74	74	15	67	70	22	15	0	0	95	95	15	85	86	13	39	13	0	0.700	0.700	0.875	0.975	3.704	0.812	0.028	156	593	17	17	-0.515	7	10	7	10	-50
4	19	4	"PFC0123"	"C370"	18660	20560	130	284	289	73	66	67	12	100	100	0	431	435	112	82	83	15	100	100	0	0.625	0.632	0.628	0.628	1.429	0.589	0.812	120	526	567	576	-0.679	218	349	223	353	0
4	20	4	"PFC0125"	"C374"	18890	20580	150	72	74	16	67	68	12	30	13	0	97	100	22	83	84	15	49	26	0	0.357	0.412	0.683	0.709	3.481	0.405	0.064	156	601	19	24	-1.485	5	14	7	17	-50
4	21	4	"PFC0127"	"C38"	19050	20560	130	551	529	126	67	68	12	100	100	0	266	261	54	82	83	13	100	99	0	2.630	2.581	2.614	2.619	1.458	2.624	0.831	120	469	668	641	1.395	484	184	462	179	0
4	22	4	"PFC0129"	"C382"	19240	20560	130	94	97	18	67	68	12	84	65	0	195	194	39	82	83	12	97	97	0	0.239	0.268	0.263	0.248	2.112	0.241	0.409	120	644	140	142	-2.065	27	113	30	112	0
4	1	5	"PFC0131"	"C385"	15250	20750	130	100	103	24	71	72	13	80	56	0	251	242	66	93	95	15	96	95	0	0.184	0.215	0.223	0.198	2.464	0.178	0.399	120	601	187	181	-2.446	29	158	32	149	0
4	2	5	"PFC0133"	"C387"	15440	20760	140	128	128	34	72	73	13	89	80	0	459	465	160	95	96	15	100	99	0	0.154	0.151	0.162	0.153	1.627	0.146	0.668	156	557	420	426	-2.700	56	364	56	370	0
4	3	5	"PFC0149"	"C427"	15620	20750	130	97	98	21	73	74	13	70	44	0	246	245	50	93	95	14	97	97	0	0.157	0.164	0.172	0.156	2.230	0.163	0.285	120	509	177	177	-2.672	24	153	25	152	0
4	4	5	"PFC0151"	"C43"	15810	20750	130	877	827	263	75	76	16	100	100	0	431	419	114	92	96	22	100	99	0	2.366	2.300	2.313	2.291	1.486	2.326	0.861	120	490	1141	1079	1.242	802	339	752	327	0
4	5	5	"PFC0153"	"C436"	15980	20760	150	85	85	18	74	76	17	39	8	0	115	116	26	95	98	23	45	21	0	0.550	0.524	0.710	0.701	3.289	0.502	0.162	156	514	31	32	-0.862	11	20	11	21	-50
4	6	5	"PFC0155"	"C441"	16200	20760	140	246	244	78	72	75	15	92	92	0	1098	1025	364	94	96	17	100	98	0	0.173	0.185	0.185	0.176	1.778	0.179	0.860	156	551	1178	1103	-2.529	174	1004	172	931	0
4	7	5	"PFC0157"	"C445"	16430	20770	150	76	78	16	71	73	15	24	8	0	101	103	23	91	94	16	35	13	0	0.500	0.583	0.647	0.767	3.455	0.614	0.199	156	472	15	19	-1.000	5	10	7	12	-50
4	8	5	"PFC0159"	"C447"	16580	20760	140	721	698	236	72	77	43	99	98	0	528	533	181	95	105	96	94	91	0	1.499	1.429	1.403	1.487	1.869	1.362	0.782	156	468	1082	1064	0.584	649	433	626	438	0
4	9	5	"PFD0373"	"D42243_45"	16780	20760	130	1607	1656	679	76	82	44	99	98	0	10861	11144	3825	103	114	97	100	100	0	0.142	0.143	0.147	0.136	1.617	0.141	0.879	120	449	12289	12621	-2.813	1531	10758	1580	11041	0
4	10	5	"PFD0380"	"D42715_1"	16950	20750	150	94	95	19	74	77	16	57	28	0	131	130	22	98	101	18	75	45	0	0.606	0.656	0.678	0.652	2.894	0.607	0.178	156	519	53	53	-0.722	20	33	21	32	-50
4	11	5	"PFD0387"	"D42954_2"	17160	20770	150	77	79	17	71	72	13	34	14	0	103	106	21	89	92	16	42	19	0	0.429	0.471	0.750	0.856	3.309	0.524	0.106	156	537	20	25	-1.222	6	14	8	17	-50
4	12	5	"PFD0397"	"D45582_1"	17370	20760	150	84	85	17	72	73	13	46	23	0	107	111	23	89	92	24	34	12	0	0.667	0.591	0.700	0.694	3.172	0.493	0.150	156	522	30	35	-0.585	12	18	13	22	-50
4	13	5	"PFD0405"	"D4722_1"	17530	20760	130	103	104	21	74	74	13	74	54	0	260	255	56	92	94	16	99	98	0	0.173	0.184	0.178	0.162	2.177	0.174	0.392	120	456	197	193	-2.534	29	168	30	163	0
4	14	5	"PFD0416"	"D49176_11"	17720	20760	130	379	365	90	72	73	13	100	99	0	880	873	167	91	91	14	100	100	0	0.389	0.375	0.381	0.356	1.458	0.374	0.883	120	518	1096	1075	-1.362	307	789	293	782	0
4	15	5	"PFD0438"	"D49176_65"	17910	20790	150	96	98	26	72	74	14	63	42	0	120	127	36	89	91	14	67	53	0	0.774	0.684	0.769	0.877	2.857	0.690	0.394	156	544	55	64	-0.369	24	31	26	38	-50
4	16	5	"PFD0441"	"D49176_7"	18100	20760	130	589	568	135	75	78	19	100	100	0	1497	1469	330	91	92	15	100	100	0	0.366	0.358	0.361	0.353	1.308	0.346	0.892	120	504	1920	1871	-1.452	514	1406	493	1378	0
4	17	5	"PFD0444"	"D49942_10"	18290	20760	130	2862	2729	758	74	78	26	100	100	0	8937	8925	1748	93	93	14	100	100	0	0.315	0.301	0.312	0.288	1.423	0.302	0.909	120	528	11632	11487	-1.665	2788	8844	2655	8832	0
4	18	5	"PFD0446"	"D49942_3"	18470	20760	130	694	688	169	70	73	23	100	100	0	1815	1789	381	91	92	14	100	100	0	0.362	0.364	0.368	0.357	1.328	0.345	0.874	120	526	2348	2316	-1.466	624	1724	618	1698	0
4	19	5	"PFD0448"	"D49942_6"	18670	20760	120	1735	1699	393	68	70	13	100	100	0	2981	2936	595	86	88	13	100	100	0	0.576	0.572	0.590	0.566	1.300	0.568	0.900	120	491	4562	4481	-0.796	1667	2895	1631	2850	0
4	20	5	"PFD0450"	"D49942_9"	18850	20760	130	3260	3293	1369	67	69	12	100	100	0	8424	8661	3352	85	86	12	100	100	0	0.383	0.376	0.377	0.369	1.365	0.347	0.849	120	457	11532	11802	-1.385	3193	8339	3226	8576	0
4	21	5	"PFD0482"	"D56400_4"	19040	20760	120	92	94	19	68	69	14	73	40	0	131	134	22	84	84	12	98	89	0	0.511	0.520	0.544	0.474	2.683	0.506	0.246	120	466	71	76	-0.970	24	47	26	50	0
4	22	5	"PFD0484"	"D56470_2"	19240	20760	120	151	147	31	66	68	13	99	94	0	241	237	38	83	84	12	100	100	0	0.538	0.526	0.515	0.496	1.566	0.523	0.734	120	562	243	235	-0.894	85	158	81	154	0
4	1	6	"PFD0487"	"D56950_2"	15250	20950	130	1865	1801	457	72	73	13	100	100	0	1448	1444	340	95	97	16	100	100	0	1.325	1.282	1.331	1.273	1.313	1.327	0.869	120	633	3146	3078	0.406	1793	1353	1729	1349	0
4	2	6	"PFD0490"	"D5782_1"	15430	20950	130	746	753	207	71	72	13	100	100	0	828	845	246	94	95	14	100	100	0	0.920	0.908	0.933	0.917	1.406	0.898	0.837	120	506	1409	1433	-0.121	675	734	682	751	0
4	3	6	"PFD0508"	"D6287_1"	15630	20950	130	126	128	34	72	73	13	92	82	0	157	170	46	94	97	14	98	92	0	0.857	0.737	0.792	0.717	2.065	0.701	0.581	120	611	117	132	-0.222	54	63	56	76	0
4	4	6	"PFD0510"	"D6287_13"	15840	20960	110	90	93	20	74	76	14	52	32	0	125	123	25	95	97	17	68	37	0	0.533	0.679	0.721	0.627	2.527	0.511	0.130	80	439	46	47	-0.907	16	30	19	28	0
4	5	6	"PFD0529"	"D6287_55"	16000	20940	130	224	218	56	73	75	15	98	95	0	458	447	117	96	97	17	100	100	0	0.417	0.413	0.426	0.410	1.476	0.387	0.815	120	521	513	496	-1.261	151	362	145	351	0
4	6	6	"PFD0532"	"D6287_61"	16210	20920	150	78	79	17	72	73	14	29	12	0	111	115	26	96	97	15	49	31	0	0.400	0.368	0.692	0.695	3.418	0.365	0.085	156	584	21	26	-1.322	6	15	7	19	-50
4	7	6	"PFD0536"	"D6287_69"	16380	20950	120	99	100	21	71	72	13	75	50	0	149	154	37	93	95	13	94	83	0	0.500	0.475	0.449	0.459	2.636	0.395	0.336	120	423	84	90	-1.000	28	56	29	61	0
4	8	6	"PFD0538"	"D6287_70"	16570	20950	120	204	214	54	74	75	14	99	97	0	222	228	45	97	99	16	100	99	0	1.040	1.069	1.139	1.054	1.690	1.115	0.701	120	449	255	271	0.057	130	125	140	131	0
4	9	6	"PFD0549"	"D64289_1"	16760	20940	130	32463	30635	5282	82	85	19	100	100	0	34972	32631	6832	112	114	23	100	100	0	0.929	0.940	0.930	0.953	1.259	0.906	0.912	120	525	67241	63072	-0.106	32381	34860	30553	32519	0
4	10	6	"PFD0558"	"D65681_2"	16960	20940	130	380	381	102	81	84	20	100	100	0	460	455	139	108	111	22	98	97	0	0.849	0.865	0.865	0.903	1.686	0.810	0.787	120	509	651	647	-0.235	299	352	300	347	0
4	11	6	"PFE0558"	"E49_1"	17140	20940	130	161	160	35	71	72	14	98	95	0	273	263	58	92	94	16	97	97	0	0.497	0.520	0.508	0.513	1.970	0.468	0.704	120	472	271	260	-1.008	90	181	89	171	0
4	12	6	"PFE0562"	"E5006_5"	17330	20940	130	1663	1705	455	68	70	13	100	100	0	1597	1590	436	88	90	21	100	100	0	1.057	1.090	1.102	1.095	1.380	1.046	0.853	120	479	3104	3139	0.080	1595	1509	1637	1502	0
4	13	6	"PFE0565"	"E5141_1"	17520	20940	130	330	321	88	71	72	14	98	97	0	623	603	175	91	93	20	100	99	0	0.487	0.488	0.488	0.483	1.642	0.442	0.796	120	492	791	762	-1.038	259	532	250	512	0
4	14	6	"PFE0569"	"E517_1"	17710	20940	130	411	404	68	72	73	14	100	100	0	578	583	83	92	93	14	100	100	0	0.698	0.676	0.694	0.671	1.245	0.670	0.879	120	482	825	823	-0.520	339	486	332	491	0
4	15	6	"PFE0579"	"E5479_3"	17900	20940	140	700	705	274	75	77	15	99	99	0	1175	1183	501	92	93	13	99	98	0	0.577	0.577	0.595	0.602	2.189	0.536	0.812	156	454	1708	1721	-0.793	625	1083	630	1091	0
4	16	6	"PFE0585"	"E598_1"	18090	20940	140	52358	49079	17461	82	87	24	100	100	23	16567	15621	6671	97	98	14	100	100	0	3.174	3.156	3.155	3.454	2.146	3.209	0.872	156	495	68746	64521	1.666	52276	16470	48997	15524	0
4	17	6	"PFE0608"	"E714_7"	18290	20940	120	283	281	64	82	87	23	100	97	0	221	222	45	97	98	14	98	97	0	1.621	1.592	1.613	1.604	1.620	1.615	0.700	120	493	325	324	0.697	201	124	199	125	0
4	18	6	"PFE0610"	"E7279_2"	18490	20940	130	162	162	36	73	75	14	97	95	0	547	545	123	93	94	13	100	100	0	0.196	0.197	0.191	0.191	1.504	0.177	0.738	120	523	543	541	-2.351	89	454	89	452	0
4	19	6	"PFE0613"	"E7418_1"	18670	20940	130	104	107	20	69	70	13	90	70	0	230	238	54	89	89	12	100	100	0	0.248	0.255	0.252	0.225	2.026	0.228	0.502	120	505	176	187	-2.010	35	141	38	149	0
4	20	6	"PFE0616"	"E7745_1"	18870	20940	150	84	85	16	68	70	18	39	9	0	119	119	19	87	89	17	80	43	0	0.500	0.531	0.488	0.486	2.887	0.757	0.299	156	541	48	49	-1.000	16	32	17	32	-50
4	21	6	"PFE0619"	"E7861_3"	19050	20940	130	524	528	120	67	69	15	100	100	0	387	386	83	86	87	13	100	100	0	1.518	1.537	1.613	1.550	1.323	1.538	0.851	120	472	758	761	0.602	457	301	461	300	0
4	22	6	"PFE0623"	"E8100_2"	19240	20940	140	3921	3724	1531	68	70	14	100	100	0	1967	1890	758	85	86	12	99	98	0	2.047	2.025	2.087	2.125	2.540	2.128	0.849	156	693	5735	5461	1.034	3853	1882	3656	1805	0
4	1	7	"PFE0649"	"E8914_2"	15250	21140	130	210	210	60	73	74	15	96	94	0	470	455	131	95	98	16	100	100	0	0.365	0.381	0.385	0.359	1.768	0.375	0.782	120	598	512	497	-1.453	137	375	137	360	0
4	2	7	"PFE0654"	"E9225_1"	15430	21130	130	354	348	87	70	71	13	100	100	0	1029	1029	276	94	98	46	100	100	0	0.304	0.297	0.295	0.292	1.396	0.268	0.836	120	488	1219	1213	-1.719	284	935	278	935	0
4	3	7	"PFE0657"	"E9299_3"	15620	21130	130	118	121	29	70	71	13	93	82	0	141	142	29	95	99	44	50	8	0	1.043	1.085	1.000	1.083	2.115	0.284	0.127	120	537	94	98	0.061	48	46	51	47	0
4	4	7	"PFE0659"	"E9299_6"	15820	21130	130	1756	1641	416	70	72	14	100	100	0	3307	3069	752	96	97	15	100	100	0	0.525	0.528	0.536	0.525	1.329	0.508	0.878	120	535	4897	4544	-0.929	1686	3211	1571	2973	0
4	5	7	"PFE0663"	"E9475_1"	16010	21140	130	237	230	57	70	72	16	99	97	0	1140	1096	259	94	96	15	100	100	0	0.160	0.160	0.166	0.153	1.502	0.154	0.851	120	529	1213	1162	-2.647	167	1046	160	1002	0
4	6	7	"PFE0668"	"E9987_1"	16190	21130	130	198	200	45	71	73	14	99	98	0	567	559	137	95	96	14	100	100	0	0.269	0.278	0.278	0.270	1.540	0.245	0.770	120	565	599	593	-1.894	127	472	129	464	0
4	7	7	"PFF0025"	"F10660_2"	16390	21140	130	104	104	20	73	74	14	79	53	0	445	433	94	94	95	13	100	100	0	0.088	0.091	0.099	0.081	1.986	0.091	0.394	120	554	382	370	-3.501	31	351	31	339	0
4	8	7	"PFF0029"	"F10730_3"	16590	21140	130	509	467	162	75	76	15	100	95	0	1059	980	279	95	97	15	98	98	0	0.450	0.443	0.461	0.421	2.280	0.455	0.843	120	507	1398	1277	-1.151	434	964	392	885	0
4	9	7	"PFF0032"	"F10872_1"	16760	21130	130	370	363	79	80	82	18	100	100	0	553	544	116	104	107	22	100	100	0	0.646	0.643	0.649	0.640	1.419	0.619	0.854	120	522	739	723	-0.631	290	449	283	440	0
4	10	7	"PFF0035"	"F10935_2"	16960	21130	130	3549	3429	1122	80	81	16	100	100	0	4149	3980	1422	104	106	19	100	100	0	0.858	0.864	0.847	0.878	1.507	0.818	0.859	120	585	7514	7225	-0.222	3469	4045	3349	3876	0
4	11	7	"PFF0038"	"F10949_3"	17150	21130	130	516	489	143	74	77	16	99	98	0	767	736	206	94	96	17	100	100	0	0.657	0.646	0.640	0.626	1.677	0.612	0.853	120	540	1115	1057	-0.607	442	673	415	642	0
4	12	7	"PFF0040"	"F10953_1"	17330	21130	130	9395	9666	3209	68	71	15	100	100	0	7868	8135	2931	88	90	19	100	100	0	1.199	1.193	1.202	1.219	1.396	1.125	0.881	120	550	17107	17645	0.262	9327	7780	9598	8047	0
4	13	7	"PFF0668"	"F310_1"	17530	21130	130	95	97	21	66	68	14	78	50	0	161	162	34	86	88	14	97	94	0	0.387	0.408	0.376	0.364	2.496	0.357	0.374	120	527	104	107	-1.371	29	75	31	76	0
4	14	7	"PFF0671"	"F31319_2"	17710	21130	130	1222	1185	231	69	71	14	100	100	0	1556	1521	285	89	91	16	100	100	0	0.786	0.779	0.776	0.779	1.285	0.759	0.888	120	539	2620	2548	-0.347	1153	1467	1116	1432	0
4	15	7	"PFF0680"	"F31855_1"	17910	21130	130	129	132	31	72	73	14	95	84	0	240	234	47	91	92	15	100	100	0	0.383	0.420	0.388	0.376	1.769	0.396	0.598	120	525	206	203	-1.386	57	149	60	143	0
4	16	7	"PFF0682"	"F32050_1"	18100	21130	130	117	121	23	74	78	20	92	56	0	388	385	74	92	93	13	100	100	0	0.145	0.160	0.149	0.152	1.759	0.138	0.375	120	542	339	340	-2.783	43	296	47	293	0
4	17	7	"PFF0686"	"F32122_1"	18300	21130	130	800	795	200	73	77	18	100	100	0	1627	1623	464	92	93	13	100	100	0	0.474	0.472	0.474	0.476	1.352	0.446	0.860	120	549	2262	2253	-1.078	727	1535	722	1531	0
4	18	7	"PFF0693"	"F32325_1"	18480	21130	130	387	375	96	72	74	14	100	100	0	959	933	227	90	91	12	100	100	0	0.362	0.359	0.365	0.351	1.373	0.342	0.846	120	512	1184	1146	-1.464	315	869	303	843	0
4	19	7	"PFF0715"	"F33346_1"	18670	21130	130	337	334	84	72	74	14	100	100	0	504	497	124	89	91	13	100	100	0	0.639	0.642	0.646	0.636	1.419	0.613	0.824	120	528	680	670	-0.647	265	415	262	408	0
4	20	7	"PFF0719"	"F33441_1"	18860	21130	130	4291	3999	1007	72	75	20	100	100	0	2777	2672	608	90	92	17	100	100	0	1.570	1.521	1.550	1.506	1.304	1.548	0.884	120	523	6906	6509	0.651	4219	2687	3927	2582	0
4	21	7	"PFF0722"	"F33612_1"	19050	21130	120	568	573	111	71	73	15	100	100	0	403	393	75	88	90	14	100	100	0	1.578	1.646	1.656	1.667	1.360	1.643	0.858	120	458	812	807	0.658	497	315	502	305	0
4	22	7	"PFF0725"	"F33675_1"	19240	21130	120	102	102	22	70	71	14	78	54	0	200	201	44	88	90	14	98	96	0	0.286	0.283	0.270	0.266	2.409	0.264	0.396	120	520	144	145	-1.807	32	112	32	113	0
4	1	8	"PFF0728"	"F33814_1"	15190	21320	150	88	92	25	73	75	16	47	26	0	112	117	27	96	99	18	44	26	0	0.938	0.905	0.895	0.933	2.823	1.022	0.292	156	833	31	40	-0.093	15	16	19	21	-50
4	2	8	"PFF0734"	"F34109_1"	15440	21320	140	140	138	33	70	73	17	93	82	0	156	157	34	95	101	43	75	19	0	1.148	1.097	1.123	1.089	2.151	1.053	0.609	156	633	131	130	0.199	70	61	68	62	0
4	3	8	"PFF0764"	"F35293_1"	15640	21320	130	415	411	98	68	70	18	100	100	0	356	356	78	92	94	13	100	100	0	1.314	1.299	1.313	1.302	1.325	1.319	0.845	120	536	611	607	0.394	347	264	343	264	0
4	4	8	"PFF0773"	"F35453_1"	15840	21320	150	81	82	15	69	71	19	30	7	0	106	107	19	93	94	13	48	23	0	0.923	0.929	0.815	0.872	2.963	1.894	0.060	156	573	25	27	-0.115	12	13	13	14	-50
4	5	8	"PFF0777"	"F35590_1"	16000	21320	110	95	95	19	70	73	18	60	28	0	121	122	22	92	95	15	75	46	0	0.862	0.833	0.800	0.760	2.687	0.954	0.288	80	375	54	55	-0.214	25	29	25	30	0
4	6	8	"PFF0781"	"F35756_2"	16210	21320	130	2289	2286	594	73	75	16	100	100	0	1583	1518	382	94	96	15	100	100	0	1.488	1.554	1.571	1.554	1.342	1.607	0.875	120	553	3705	3637	0.574	2216	1489	2213	1424	0
4	7	8	"PFF0784"	"F35756_5"	16390	21320	130	226	236	56	73	75	13	100	98	0	989	995	267	94	95	13	100	100	0	0.171	0.181	0.183	0.176	1.373	0.165	0.802	120	522	1048	1064	-2.548	153	895	163	901	0
4	8	8	"PFF0788"	"F35774_1"	16590	21320	130	8908	8412	2713	75	76	15	100	100	0	3692	3488	1056	94	94	13	100	100	0	2.455	2.456	2.485	2.443	1.460	2.628	0.873	120	524	12431	11731	1.296	8833	3598	8337	3394	0
4	9	8	"PFF0818"	"F36648_1"	16770	21320	130	216	215	53	77	84	41	98	86	0	851	895	226	98	104	35	100	100	0	0.185	0.173	0.176	0.165	1.467	0.163	0.809	120	535	892	935	-2.438	139	753	138	797	0
4	10	8	"PFF0821"	"F3666_3"	16970	21320	110	90	89	14	76	79	23	22	0	0	172	176	26	99	101	23	100	86	0	0.192	0.169	0.197	0.162	2.705	0.184	0.213	80	482	87	90	-2.382	14	73	13	77	0
4	11	8	"PFF0823"	"F36721_3"	17140	21310	110	107	109	20	73	77	17	83	46	0	130	131	21	95	97	18	81	46	0	0.971	1.000	0.937	1.004	2.356	0.932	0.323	80	477	69	72	-0.042	34	35	36	36	0
4	12	8	"PFF0825"	"F36734_1"	17350	21320	120	92	94	17	70	72	17	61	24	0	189	191	38	86	90	18	98	97	0	0.214	0.229	0.250	0.217	2.331	0.217	0.304	120	531	125	129	-2.227	22	103	24	105	0
4	13	8	"PFF0827"	"F36803_1"	17530	21310	130	164	161	38	63	65	13	98	97	0	429	420	108	81	83	13	100	100	0	0.290	0.289	0.297	0.281	1.567	0.261	0.732	120	555	449	437	-1.785	101	348	98	339	0
4	14	8	"PFF0831"	"F37098_2"	17740	21320	130	231	227	78	64	65	12	97	95	0	1429	1450	459	84	86	16	100	100	0	0.124	0.119	0.120	0.112	1.677	0.117	0.828	120	535	1512	1529	-3.010	167	1345	163	1366	0
4	15	8	"PFF1472"	"F58335_1"	17920	21320	120	134	131	28	67	68	12	95	89	0	593	621	187	88	90	15	100	100	0	0.133	0.120	0.119	0.112	1.812	0.103	0.636	120	468	572	597	-2.914	67	505	64	533	0
4	16	8	"PFF1476"	"F58487_1"	18110	21320	120	85	86	15	68	69	12	62	33	0	136	137	26	87	89	12	92	86	0	0.347	0.360	0.398	0.395	2.452	0.293	0.165	120	482	66	68	-1.527	17	49	18	50	0
4	17	8	"PFF1492"	"F58910_1"	18300	21320	120	266	266	65	66	67	11	100	100	0	360	368	82	86	88	12	100	100	0	0.730	0.709	0.714	0.699	1.413	0.715	0.840	120	482	474	482	-0.454	200	274	200	282	0
4	18	8	"PFF1495"	"F59075_2"	18500	21320	140	99	101	21	67	69	13	83	64	0	181	184	40	89	91	14	97	95	0	0.348	0.358	0.359	0.337	2.083	0.324	0.498	156	520	124	129	-1.524	32	92	34	95	0
4	19	8	"PFF1497"	"F5910_2"	18680	21320	130	3852	3649	1050	74	75	14	100	100	0	11005	10835	2526	93	94	17	100	100	0	0.346	0.333	0.342	0.322	1.368	0.321	0.896	120	480	14690	14317	-1.530	3778	10912	3575	10742	0
4	20	8	"PFF1499"	"F59139_2"	18870	21320	130	8558	8284	2267	76	78	15	100	100	0	4851	4873	1037	94	95	16	100	100	0	1.783	1.718	1.796	1.670	1.331	1.817	0.901	120	520	13239	12987	0.834	8482	4757	8208	4779	0
4	21	8	"PFF1536"	"F6061_1"	19050	21310	120	154	152	37	73	76	16	96	88	0	271	267	65	93	94	14	99	99	0	0.455	0.454	0.460	0.436	1.787	0.378	0.549	120	387	259	253	-1.136	81	178	79	174	0
4	22	8	"PFF1543"	"F607_1"	19210	21310	150	84	85	19	72	73	14	41	18	0	110	112	24	90	93	16	55	32	0	0.600	0.591	0.667	0.734	2.892	0.642	0.222	156	632	32	35	-0.737	12	20	13	22	-50
4	1	9	"PFF1546"	"F61052_1"	15250	21510	120	108	107	22	70	72	14	85	60	0	129	128	20	94	97	17	74	50	0	1.086	1.088	1.044	1.138	2.317	1.174	0.318	120	553	73	71	0.119	38	35	37	34	0
4	2	9	"PFF1550"	"F61158_1"	15460	21520	140	361	346	116	69	70	12	98	95	0	586	588	178	94	95	13	100	99	0	0.593	0.561	0.582	0.500	2.007	0.550	0.838	156	457	784	771	-0.753	292	492	277	494	0
4	3	9	"PFF1556"	"F61469_1"	15630	21510	130	130	131	27	68	70	19	95	82	0	346	356	82	92	94	12	100	100	0	0.244	0.239	0.237	0.226	1.641	0.217	0.693	120	401	316	327	-2.034	62	254	63	264	0
4	4	9	"PFF1560"	"F61859_2"	15810	21530	150	72	75	16	69	71	18	23	4	0	98	99	13	94	94	12	25	8	0	0.750	1.200	1.000	1.224	2.860	1.556	0.016	156	488	7	11	-0.415	3	4	6	5	-50
4	5	9	"PFF1588"	"F6265_1"	16010	21500	140	2321	1994	793	73	74	15	100	100	0	1393	1178	491	94	96	14	98	96	0	1.731	1.772	1.757	1.893	2.246	1.787	0.874	156	497	3547	3005	0.791	2248	1299	1921	1084	0
4	6	9	"PFF1595"	"F62846_1"	16210	21510	140	713	680	267	72	73	13	98	96	0	674	660	203	92	94	13	100	99	0	1.101	1.070	1.082	0.973	2.070	1.126	0.856	156	521	1223	1176	0.139	641	582	608	568	0
4	7	9	"PFF1604"	"F63188_2"	16400	21510	130	1511	1457	332	70	73	12	100	100	0	2936	2885	609	92	94	13	100	100	0	0.507	0.497	0.504	0.493	1.290	0.466	0.870	120	485	4285	4180	-0.981	1441	2844	1387	2793	0
4	8	9	"PFF1607"	"F63326_1"	16600	21510	130	123	124	26	73	75	14	92	78	0	182	179	39	95	97	15	93	91	0	0.575	0.607	0.636	0.618	1.932	0.541	0.498	120	466	137	135	-0.799	50	87	51	84	0
4	9	9	"PFF1610"	"F63399_1"	16790	21510	140	7373	6620	2631	74	82	42	100	100	0	4817	4206	1613	96	102	39	100	99	0	1.546	1.593	1.635	1.602	2.064	1.640	0.893	156	536	12020	10656	0.629	7299	4721	6546	4110	0
4	10	9	"PFF1614"	"F63448_3"	16980	21510	100	159	173	67	75	85	46	77	42	0	205	220	83	96	105	44	86	63	0	0.771	0.790	0.806	0.854	1.971	0.742	0.626	80	379	193	222	-0.376	84	109	98	124	0
4	11	9	"PFF1654"	"F64738_1"	17160	21510	130	540	516	170	72	74	14	99	99	0	737	738	206	93	95	17	100	100	0	0.727	0.688	0.709	0.649	1.635	0.687	0.873	120	643	1112	1089	-0.461	468	644	444	645	0
4	12	9	"PFF1656"	"F64738_5"	17360	21510	130	197	190	52	69	70	13	98	94	0	410	390	102	88	90	14	100	98	0	0.398	0.401	0.410	0.375	1.854	0.396	0.814	120	590	450	423	-1.331	128	322	121	302	0
4	13	9	"PFF1659"	"F64888_1"	17550	21510	120	102	103	18	63	64	11	96	81	0	131	135	23	82	83	13	99	89	0	0.796	0.755	0.736	0.733	2.002	0.720	0.480	120	533	88	93	-0.329	39	49	40	53	0
4	14	9	"PFF1666"	"F65043_1"	17730	21500	130	1006	969	230	65	66	13	100	100	0	1061	1009	282	82	84	13	100	100	0	0.961	0.975	0.953	0.997	1.412	0.926	0.881	120	547	1920	1831	-0.057	941	979	904	927	0
4	15	9	"PFF1668"	"F65043_4"	17920	21500	130	452	429	117	67	69	13	100	100	0	557	522	129	88	89	13	100	100	0	0.821	0.834	0.832	0.822	1.385	0.826	0.853	120	486	854	796	-0.285	385	469	362	434	0
4	16	9	"PFF1673"	"F65467_1"	18110	21510	150	87	87	19	69	71	14	59	21	0	111	114	24	89	90	13	65	39	0	0.818	0.720	0.889	0.944	2.909	0.685	0.159	156	630	40	43	-0.290	18	22	18	25	-50
4	17	9	"PFI0337"	"I3634_1"	18310	21500	130	203	199	53	66	68	12	97	97	0	850	809	265	86	88	12	100	100	0	0.179	0.184	0.185	0.183	1.485	0.168	0.812	120	522	901	856	-2.479	137	764	133	723	0
4	18	9	"PFI0339"	"I3665_1"	18500	21500	120	111	111	28	67	68	12	89	74	0	370	353	102	86	88	13	97	96	0	0.155	0.165	0.164	0.155	2.133	0.147	0.555	120	435	328	311	-2.690	44	284	44	267	0
4	19	9	"PFI0341"	"I3767_1"	18690	21500	120	137	137	32	69	70	13	95	89	0	473	443	132	88	91	17	99	99	0	0.177	0.192	0.192	0.189	1.738	0.179	0.719	120	400	453	423	-2.501	68	385	68	355	0
4	20	9	"PFI0347"	"I398_3"	18860	21520	150	70	71	12	72	74	15	11	1	0	98	100	19	91	94	17	27	10	0	-0.286	-0.111	0.500	0.630	3.707	0.262	0.022	156	523	5	8	Error	-2	7	-1	9	-50
4	21	9	"PFI0352"	"I4167_1"	19080	21500	140	870	789	323	72	73	14	98	98	0	813	762	302	91	93	14	97	96	0	1.105	1.069	1.050	1.081	2.479	1.073	0.853	156	485	1520	1388	0.144	798	722	717	671	0
4	22	9	"PFI0354"	"I4179_1"	19260	21500	130	230	233	65	70	71	12	100	99	0	768	759	206	90	92	15	100	100	0	0.236	0.244	0.239	0.232	1.505	0.234	0.831	120	562	838	832	-2.083	160	678	163	669	0
4	1	10	"PFI0375"	"I4688_1"	15260	21690	150	103	104	20	71	72	13	85	58	0	212	213	33	96	98	13	100	100	0	0.276	0.282	0.255	0.246	2.054	0.260	0.424	156	720	148	150	-1.858	32	116	33	117	0
4	2	10	"PFI0378"	"I4719_5"	15440	21680	130	171	173	44	72	73	13	99	95	0	621	599	131	95	97	13	100	100	0	0.188	0.200	0.197	0.187	1.582	0.185	0.724	120	443	625	605	-2.410	99	526	101	504	0
4	3	10	"PFI0380"	"I4730_1"	15620	21680	130	719	729	137	70	71	12	100	100	0	701	709	159	94	95	13	100	100	0	1.069	1.072	1.129	1.096	1.350	1.051	0.863	120	417	1256	1274	0.097	649	607	659	615	0
4	4	10	"PFI0383"	"I4780_1"	15810	21680	130	186	193	45	69	70	13	100	98	0	477	473	105	94	94	12	100	100	0	0.305	0.327	0.314	0.315	1.446	0.307	0.809	120	448	500	503	-1.711	117	383	124	379	0
4	5	10	"PFI0386"	"I4862_1"	16000	21680	120	410	396	76	70	71	14	100	100	0	492	483	83	93	94	12	100	100	0	0.852	0.836	0.829	0.826	1.340	0.836	0.876	120	444	739	716	-0.231	340	399	326	390	0
4	6	10	"PFI0393"	"I4989_1"	16190	21680	130	1760	1679	389	70	71	12	100	100	0	1504	1495	251	92	93	13	100	100	0	1.197	1.147	1.190	1.094	1.484	1.183	0.910	120	506	3102	3012	0.259	1690	1412	1609	1403	0
4	7	10	"PFI0428"	"I601_1"	16410	21690	150	80	82	16	68	70	12	48	25	0	108	108	18	91	93	13	55	30	0	0.706	0.824	0.873	0.799	3.357	0.816	0.130	156	544	29	31	-0.503	12	17	14	17	-50
4	8	10	"PFI0430"	"I6032_2"	16570	21680	120	2611	2684	678	69	71	13	100	100	0	2105	2177	488	94	96	15	100	100	0	1.264	1.255	1.301	1.226	1.446	1.283	0.892	120	434	4553	4698	0.338	2542	2011	2615	2083	0
4	9	10	"PFI0434"	"I607_1"	16760	21680	130	498	512	111	71	72	14	100	100	0	645	670	160	95	97	20	100	100	0	0.776	0.767	0.775	0.771	1.358	0.732	0.860	120	462	977	1016	-0.365	427	550	441	575	0
4	10	10	"PFI0439"	"I6174_2"	16950	21680	120	168	178	56	72	75	16	100	95	0	610	613	141	96	102	28	100	100	0	0.187	0.205	0.196	0.191	1.648	0.190	0.638	120	441	610	623	-2.421	96	514	106	517	0
4	11	10	"PFI0441"	"I6204_2"	17130	21730	150	72	78	36	73	77	32	3	1	0	96	99	17	97	102	28	3	1	0	1.000	2.500	0.972	1.079	3.763	0.856	0.115	156	543	-2	7	0.000	-1	-1	5	2	-50
4	12	10	"PFI0443"	"I6356_1"	17320	21730	150	72	72	13	70	71	13	16	4	0	93	94	14	92	94	14	17	4	0	2.000	1.000	1.250	1.173	4.148	0.044	0.000	156	536	3	4	1.000	2	1	2	2	-50
4	13	10	"PFI0469"	"I7030_1"	17510	21730	150	69	70	14	67	68	13	20	3	0	93	94	12	89	90	13	19	5	0	0.500	0.600	1.231	1.158	3.552	0.034	0.011	156	573	6	8	-1.000	2	4	3	5	-50
4	14	10	"PFI0471"	"I7085_1"	17700	21730	150	64	66	12	67	68	13	13	1	0	84	86	13	86	88	15	11	2	0	1.500	100000.000	0.975	0.920	3.108	0.928	0.006	156	641	-5	-1	0.585	-3	-2	-1	0	-50
4	15	10	"PFI0473"	"I7097_2"	17900	21680	120	580	563	161	68	71	15	99	99	0	1333	1364	328	87	89	14	100	100	0	0.411	0.388	0.407	0.371	1.550	0.375	0.876	120	557	1758	1772	-1.283	512	1246	495	1277	0
4	16	10	"PFI0475"	"I7106_1"	18110	21680	90	95	96	16	69	71	16	71	40	0	127	129	18	87	90	15	96	80	0	0.650	0.643	0.630	0.602	2.127	0.727	0.310	52	346	66	69	-0.621	26	40	27	42	0
4	17	10	"PFI0481"	"I7243_1"	18290	21690	110	86	88	17	65	66	13	72	35	0	139	143	25	84	86	16	97	86	0	0.382	0.390	0.393	0.369	2.440	0.347	0.236	80	477	76	82	-1.389	21	55	23	59	0
4	18	10	"PFI0484"	"I7365_3"	18470	21680	120	768	766	192	64	66	12	100	100	0	640	657	170	83	84	15	100	100	0	1.264	1.223	1.248	1.215	1.424	1.215	0.872	120	510	1261	1276	0.338	704	557	702	574	0
4	19	10	"PFJ0441"	"J490_1"	18660	21680	120	672	703	164	64	66	14	100	100	0	782	810	190	81	82	13	100	100	0	0.867	0.877	0.872	0.875	1.326	0.859	0.879	120	495	1309	1368	-0.205	608	701	639	729	0
4	20	10	"PFJ0443"	"J504_1"	18850	21680	120	706	712	134	65	67	14	100	100	0	595	597	107	84	85	15	100	100	0	1.254	1.261	1.263	1.265	1.289	1.260	0.892	120	466	1152	1160	0.327	641	511	647	513	0
4	21	10	"PFJ0445"	"J504_5"	19040	21680	120	151	152	29	67	69	13	99	97	0	479	485	100	87	89	14	100	100	0	0.214	0.214	0.217	0.206	1.560	0.194	0.731	120	477	476	483	-2.222	84	392	85	398	0
4	22	10	"PFJ0448"	"J50_1"	19230	21680	130	9254	9299	2028	67	69	13	100	100	0	10992	11292	2489	86	87	12	100	100	0	0.842	0.824	0.843	0.820	1.271	0.809	0.917	120	641	20093	20438	-0.247	9187	10906	9232	11206	0
4	1	11	"PFJ0450"	"J512_2"	15230	21870	130	5353	5429	1219	73	74	13	100	100	0	3737	3814	890	100	102	13	100	100	0	1.452	1.442	1.434	1.445	1.303	1.441	0.898	120	673	8917	9070	0.538	5280	3637	5356	3714	0
4	2	11	"PFJ0452"	"J53_1"	15430	21880	110	99	101	22	74	76	18	62	30	0	146	158	48	101	102	24	78	46	0	0.556	0.474	0.551	0.479	3.060	0.362	0.242	80	499	70	84	-0.848	25	45	27	57	0
4	3	11	"PFJ0477"	"J53_50"	15620	21870	130	206	209	34	72	74	17	100	100	0	460	461	85	97	99	23	100	100	0	0.369	0.376	0.374	0.375	1.338	0.343	0.793	120	601	497	501	-1.438	134	363	137	364	0
4	4	11	"PFJ0479"	"J53_52"	15810	21870	120	1133	1091	223	70	71	13	100	100	0	787	779	155	94	95	13	100	100	0	1.534	1.491	1.501	1.508	1.389	1.516	0.895	120	514	1756	1706	0.617	1063	693	1021	685	0
4	5	11	"PFJ0483"	"J53_56"	16000	21870	120	4922	4727	1206	70	71	14	100	100	0	3112	3019	708	92	94	13	100	100	0	1.607	1.591	1.638	1.564	1.438	1.632	0.922	120	515	7872	7584	0.684	4852	3020	4657	2927	0
4	6	11	"PFJ0485"	"J53_60"	16190	21870	130	2191	2171	437	68	69	12	100	100	0	912	929	176	91	93	14	100	100	0	2.586	2.510	2.582	2.497	1.274	2.601	0.923	120	565	2944	2941	1.371	2123	821	2103	838	0
4	7	11	"PFJ0488"	"J541_1"	16380	21870	130	176	176	31	67	69	12	100	100	0	657	650	133	91	92	13	100	100	0	0.193	0.195	0.192	0.193	1.397	0.180	0.804	120	537	675	668	-2.376	109	566	109	559	0
4	8	11	"PFJ0490"	"J541_4"	16560	21910	150	67	69	14	68	70	13	15	5	0	89	90	13	91	92	13	12	2	0	0.500	-1.000	1.000	1.012	3.418	4.624	0.000	156	628	-3	0	-1.000	-1	-2	1	-1	-50
4	9	11	"PFJ0511"	"J58_3"	16760	21870	120	1322	1286	313	70	71	14	100	100	0	1392	1397	292	95	98	16	100	100	0	0.965	0.934	0.957	0.899	1.561	0.940	0.894	120	503	2549	2518	-0.051	1252	1297	1216	1302	0
4	10	11	"PFJ0515"	"J6186_1"	16940	21870	120	145	149	55	74	79	35	75	50	0	185	196	79	99	105	34	81	60	0	0.826	0.773	0.880	0.839	2.374	0.840	0.466	120	488	157	172	-0.277	71	86	75	97	0
4	11	11	"PFJ0518"	"J634_1"	17140	21870	120	13811	13200	2728	73	79	38	100	100	0	8995	8576	1612	96	103	41	100	100	0	1.544	1.548	1.582	1.529	1.350	1.571	0.934	120	380	22637	21607	0.626	13738	8899	13127	8480	0
4	12	11	"PFJ0520"	"J63_1"	17320	21920	150	71	72	11	70	72	12	17	3	0	93	95	14	94	95	14	12	3	0	-1.000	2.000	0.800	0.774	3.905	0.067	0.001	156	379	0	3	Error	1	-1	2	1	-50
4	13	11	"PFJ0522"	"J63_4"	17510	21920	150	74	76	17	69	73	23	12	1	0	96	97	14	93	95	17	17	3	0	1.667	1.750	0.667	0.834	4.114	2.184	0.018	156	413	8	11	0.737	5	3	7	4	-50
4	14	11	"PFJ0525"	"J647_1"	17720	21880	110	792	769	138	66	68	14	100	100	0	579	574	117	89	90	16	100	100	0	1.482	1.449	1.408	1.465	1.281	1.400	0.861	80	399	1216	1188	0.567	726	490	703	485	0
4	15	11	"PFJ0544"	"J687_1"	17910	21880	130	388	384	81	63	65	13	100	100	0	333	326	72	82	84	15	100	100	0	1.295	1.316	1.293	1.335	1.327	1.280	0.859	120	575	576	565	0.373	325	251	321	244	0
4	16	11	"PFJ0548"	"J697_2"	18090	21870	130	128	131	24	62	64	17	99	94	0	336	329	62	79	80	14	100	100	0	0.257	0.276	0.275	0.270	1.474	0.239	0.618	120	639	323	319	-1.961	66	257	69	250	0
4	17	11	"PFJ0552"	"J69_1"	18300	21890	120	799	740	256	61	63	16	98	98	0	743	717	199	78	80	14	100	100	0	1.110	1.063	1.089	0.970	1.798	1.094	0.894	120	548	1403	1318	0.150	738	665	679	639	0
4	18	11	"PFJ0555"	"J6_12"	18480	21890	120	445	427	155	62	64	12	96	95	0	594	569	167	80	81	14	100	100	0	0.745	0.746	0.760	0.653	2.191	0.756	0.857	120	513	897	854	-0.424	383	514	365	489	0
4	19	11	"PFJ0559"	"J6_6"	18670	21890	120	534	493	171	63	64	13	96	95	0	1135	1063	326	79	81	13	100	99	0	0.446	0.437	0.463	0.415	2.091	0.428	0.865	120	535	1527	1414	-1.165	471	1056	430	984	0
4	20	11	"PFJ0565"	"J71_1"	18850	21890	100	128	130	26	63	65	11	98	97	0	189	194	26	81	82	13	100	100	0	0.602	0.593	0.574	0.554	1.595	0.568	0.653	80	451	173	180	-0.733	65	108	67	113	0
4	21	11	"PFK0726"	"Ks17_16"	19050	21890	120	1244	1121	411	65	66	12	99	97	0	1068	1002	277	83	84	12	100	100	0	1.197	1.149	1.167	0.962	2.217	1.211	0.868	120	569	2164	1975	0.259	1179	985	1056	919	0
4	22	11	"PFK0728"	"Ks1832_1"	19230	21890	110	93	96	20	64	65	11	86	65	0	239	247	44	81	82	10	100	100	0	0.184	0.193	0.190	0.174	2.034	0.177	0.413	80	518	187	198	-2.446	29	158	32	166	0
4	1	12	"PFK0730"	"Ks186_1"	15240	22080	120	587	546	194	71	72	13	97	97	0	1824	1717	592	99	101	17	100	100	0	0.299	0.294	0.304	0.292	1.931	0.281	0.870	120	613	2241	2093	-1.741	516	1725	475	1618	0
4	2	12	"PFK0733"	"Ks186_9"	15440	22080	120	131	134	36	72	74	25	83	60	0	225	222	56	97	100	28	95	88	0	0.461	0.496	0.497	0.438	2.248	0.522	0.396	120	548	187	187	-1.117	59	128	62	125	0
4	3	12	"PFK0735"	"Ks187_4"	15630	22080	120	182	178	48	73	75	25	94	87	0	429	405	109	98	101	26	98	96	0	0.329	0.342	0.334	0.338	1.770	0.327	0.632	120	534	440	412	-1.603	109	331	105	307	0
4	4	12	"PFK0737"	"Ks187_7"	15810	22070	130	259	253	45	73	74	14	100	100	0	271	272	53	96	98	14	100	100	0	1.063	1.023	1.072	1.038	1.353	1.000	0.831	120	603	361	356	0.088	186	175	180	176	0
4	5	12	"PFK0762"	"Ks210_15"	16010	22070	130	95	94	15	71	73	13	75	40	0	159	161	23	94	96	15	100	95	0	0.369	0.343	0.404	0.359	2.047	0.306	0.232	120	597	89	90	-1.437	24	65	23	67	0
4	6	12	"PFK0765"	"Ks210_4"	16200	22070	130	105	107	18	69	71	12	92	77	0	170	171	25	93	95	13	100	98	0	0.468	0.487	0.490	0.460	1.907	0.447	0.449	120	591	113	116	-1.097	36	77	38	78	0
4	7	12	"PFK0768"	"Ks220_1"	16380	22080	110	86	87	16	69	71	13	60	32	0	120	122	18	93	93	12	82	53	0	0.630	0.621	0.625	0.664	2.902	0.587	0.083	80	485	44	47	-0.667	17	27	18	29	0
4	8	12	"PFK0770"	"Ks220_7"	16580	22080	130	134	134	31	70	72	12	98	89	0	207	211	32	93	94	15	100	100	0	0.561	0.542	0.540	0.495	1.753	0.534	0.605	120	540	178	182	-0.833	64	114	64	118	0
4	9	12	"PFK0781"	"Ks222_1"	16770	22070	130	368	373	82	71	72	13	100	100	0	1395	1484	417	94	95	13	100	100	0	0.228	0.217	0.218	0.219	1.274	0.198	0.873	120	578	1598	1692	-2.131	297	1301	302	1390	0
4	10	12	"PFK0784"	"Ks225_10"	16960	22070	130	405	415	82	73	74	15	100	100	0	466	480	99	94	97	30	100	100	0	0.892	0.886	0.895	0.889	1.256	0.858	0.882	120	590	704	728	-0.164	332	372	342	386	0
4	11	12	"PFK0806"	"Ks245_1"	17150	22070	120	109	108	19	74	75	14	82	61	0	163	166	28	94	98	33	90	53	0	0.507	0.472	0.469	0.414	2.302	0.288	0.333	120	476	104	106	-0.979	35	69	34	72	0
4	12	12	"PFK0808"	"Ks245_4"	17350	22070	140	332	324	100	71	73	12	100	98	0	351	344	103	95	96	14	98	96	0	1.020	1.016	1.052	1.035	1.812	1.003	0.822	156	466	517	502	0.028	261	256	253	249	0
4	13	12	"PFK0810"	"Ks248_3"	17540	22070	140	375	353	103	71	75	22	98	96	0	309	306	76	96	98	18	99	98	0	1.427	1.343	1.371	1.294	1.830	1.382	0.808	156	484	517	492	0.513	304	213	282	210	0
4	14	12	"PFK0813"	"Ks249_3"	17720	22070	130	403	413	70	70	73	21	100	100	0	405	412	77	92	94	18	100	100	0	1.064	1.072	1.067	1.083	1.243	1.053	0.890	120	554	646	663	0.089	333	313	343	320	0
4	15	12	"PFK0819"	"Ks259_1"	17910	22080	120	4042	3607	1322	64	66	12	100	100	0	2278	2138	734	82	84	14	100	100	0	1.811	1.723	1.803	1.680	2.113	1.785	0.890	120	496	6174	5599	0.857	3978	2196	3543	2056	0
4	16	12	"PFK0823"	"Ks259_6"	18100	22080	120	963	864	322	61	62	10	98	98	0	1108	1039	348	77	77	10	100	100	0	0.875	0.835	0.867	0.818	1.738	0.840	0.884	120	532	1933	1765	-0.193	902	1031	803	962	0
4	17	12	"PFK0843"	"Ks26_1"	18290	22080	120	457	451	112	63	64	12	100	100	0	406	402	89	78	78	11	100	100	0	1.201	1.198	1.226	1.182	1.410	1.181	0.836	120	520	722	712	0.264	394	328	388	324	0
4	18	12	"PFK0845"	"Ks26_11"	18480	22080	120	182	173	50	66	67	13	95	91	0	1113	1086	320	82	84	15	100	100	0	0.113	0.107	0.110	0.102	1.711	0.106	0.826	120	506	1147	1111	-3.152	116	1031	107	1004	0
4	19	12	"PFK0847"	"Ks26_15"	18670	22080	120	574	545	188	66	66	12	97	96	0	569	543	149	83	85	14	100	100	0	1.045	1.041	1.077	0.956	2.042	1.076	0.883	120	518	994	939	0.064	508	486	479	460	0
4	20	12	"PFK0850"	"Ks26_2"	18870	22080	100	87	87	17	65	66	12	66	46	0	134	135	26	83	84	12	95	88	0	0.431	0.423	0.407	0.365	2.780	0.355	0.197	80	433	73	74	-1.213	22	51	22	52	0
4	21	12	"PFK0853"	"Ks26_24"	19050	22080	120	1266	1150	490	65	68	15	97	95	0	914	877	315	82	84	12	100	99	0	1.444	1.365	1.410	1.180	2.311	1.428	0.886	120	496	2033	1880	0.530	1201	832	1085	795	0
4	22	12	"PFK0856"	"Ks26_5"	19230	22080	120	1292	1210	420	66	68	12	100	100	0	786	751	218	83	84	12	100	100	0	1.744	1.713	1.757	1.593	1.825	1.798	0.883	120	592	1929	1812	0.802	1226	703	1144	668	0
4	1	13	"PFL0017"	"L1_32"	15240	22270	120	892	820	283	70	71	13	99	99	0	496	469	123	99	101	18	100	100	0	2.071	2.027	2.044	1.897	1.756	2.139	0.893	120	571	1219	1120	1.050	822	397	750	370	0
4	2	13	"PFL0021"	"L1_42"	15430	22270	120	2121	1990	818	70	71	13	99	98	0	1632	1554	565	96	98	18	98	98	0	1.335	1.317	1.373	1.198	2.225	1.361	0.882	120	518	3587	3378	0.417	2051	1536	1920	1458	0
4	3	13	"PFL0023"	"L1_45"	15620	22270	100	121	122	29	73	74	13	86	75	0	144	147	32	99	100	13	87	78	0	1.067	1.021	1.133	0.920	2.716	0.897	0.339	80	440	93	97	0.093	48	45	49	48	0
4	4	13	"PFL0026"	"L1_48"	15820	22270	110	152	152	34	74	76	15	97	91	0	231	230	37	97	99	15	100	100	0	0.582	0.586	0.586	0.534	1.842	0.609	0.562	80	500	212	211	-0.781	78	134	78	133	0
4	5	13	"PFL0028"	"L1_52"	16010	22270	120	108	110	26	71	73	13	82	65	0	345	340	84	95	96	14	100	99	0	0.148	0.159	0.156	0.150	1.899	0.148	0.516	120	532	287	284	-2.756	37	250	39	245	0
4	6	13	"PFL0030"	"L1_56"	16200	22270	120	444	420	142	71	73	13	98	95	0	493	461	123	94	96	12	99	99	0	0.935	0.951	0.977	0.875	1.782	0.980	0.892	120	526	772	716	-0.097	373	399	349	367	0
4	7	13	"PFL0048"	"L1_89"	16400	22270	130	164	168	45	72	73	12	99	96	0	235	230	46	95	96	13	100	99	0	0.657	0.711	0.672	0.674	1.733	0.735	0.664	120	609	232	231	-0.606	92	140	96	135	0
4	8	13	"PFL0052"	"L1_94"	16590	22260	110	1726	1716	434	72	73	12	100	100	0	1194	1125	306	94	95	15	100	100	0	1.504	1.595	1.563	1.611	1.276	1.549	0.881	80	464	2754	2675	0.588	1654	1100	1644	1031	0
4	9	13	"PFL0055"	"L1_97"	16770	22260	110	1240	1196	309	73	74	17	100	100	0	1064	1009	298	94	101	60	100	100	0	1.203	1.227	1.237	1.262	1.368	1.148	0.860	80	504	2137	2038	0.267	1167	970	1123	915	0
4	10	13	"PFL0057"	"L1_99"	16970	22260	110	129	131	31	73	75	17	86	76	0	374	378	101	97	104	55	100	96	0	0.202	0.206	0.199	0.181	1.845	0.167	0.573	80	485	333	339	-2.306	56	277	58	281	0
4	11	13	"PFL0059"	"L2_10"	17150	22260	120	623	587	186	74	76	12	100	100	0	657	610	232	96	98	17	94	94	0	0.979	0.998	0.968	1.126	1.974	0.938	0.866	120	526	1110	1027	-0.031	549	561	513	514	0
4	12	13	"PFL0061"	"L2_104"	17340	22260	110	1512	1514	376	74	75	17	100	100	0	1230	1193	343	96	100	40	100	100	0	1.268	1.313	1.298	1.339	1.260	1.195	0.873	80	474	2572	2537	0.343	1438	1134	1440	1097	0
4	13	13	"PFL0082"	"L2_146"	17540	22270	120	711	643	242	73	75	14	95	94	0	1134	1046	311	97	101	39	100	99	0	0.615	0.601	0.624	0.542	1.839	0.609	0.862	120	498	1675	1519	-0.701	638	1037	570	949	0
4	14	13	"PFL0084"	"L2_148"	17720	22290	150	72	73	13	70	72	13	25	5	0	106	109	20	92	94	16	45	22	0	0.143	0.176	0.597	0.625	3.124	0.307	0.048	156	574	16	20	-2.807	2	14	3	17	-50
4	15	13	"PFL0086"	"L2_15"	17920	22270	140	602	528	190	67	68	13	94	94	0	1009	934	271	83	86	14	100	100	0	0.578	0.542	0.559	0.484	1.981	0.553	0.907	156	623	1461	1312	-0.791	535	926	461	851	0
4	16	13	"PFL0089"	"L2_154"	18110	22260	110	265	262	65	65	67	12	100	100	0	220	217	45	81	84	14	100	100	0	1.439	1.449	1.491	1.454	1.371	1.377	0.816	80	463	339	333	0.525	200	139	197	136	0
4	17	13	"PFL0091"	"L2_158"	18290	22270	110	110	135	221	67	69	13	93	80	0	200	219	92	85	88	15	100	98	0	0.374	0.507	0.332	0.357	1.805	5.294	0.088	80	468	158	202	-1.419	43	115	68	134	0
4	18	13	"PFL0098"	"L2_172"	18480	22260	110	344	335	73	72	73	18	100	100	0	365	362	62	88	93	29	100	100	0	0.982	0.960	0.933	0.948	1.442	0.992	0.824	80	492	549	537	-0.026	272	277	263	274	0
4	19	13	"PFL0119"	"L2_203"	18680	22260	130	2850	2754	773	71	73	17	100	100	0	3232	3030	1057	91	94	26	100	99	0	0.885	0.913	0.896	0.984	1.652	0.842	0.869	120	619	5920	5622	-0.177	2779	3141	2683	2939	0
4	20	13	"PFL0123"	"L2_210"	18870	22260	110	155	154	37	68	69	12	96	96	0	205	203	44	89	89	15	97	95	0	0.750	0.754	0.808	0.755	1.769	0.719	0.682	80	469	203	200	-0.415	87	116	86	114	0
4	21	13	"PFL0127"	"L2_216"	19050	22260	110	3987	3879	846	69	76	53	100	100	0	2570	2402	649	85	105	160	100	100	0	1.577	1.644	1.599	1.680	1.263	1.558	0.882	80	478	6403	6127	0.657	3918	2485	3810	2317	0
4	22	13	"PFL0129"	"L2_220"	19250	22260	110	290	288	60	70	76	50	100	96	0	750	712	149	85	99	131	100	100	0	0.331	0.348	0.342	0.343	1.298	0.318	0.851	80	532	885	845	-1.596	220	665	218	627	0
4	1	14	"PFL0131"	"L2_226"	15260	22460	120	207	213	66	71	72	13	98	98	0	311	304	75	103	108	22	99	98	0	0.654	0.706	0.730	0.690	1.900	0.707	0.725	120	585	344	343	-0.613	136	208	142	201	0
4	2	14	"PFL0133"	"L2_23"	15450	22460	120	121	119	27	69	70	13	90	80	0	384	373	92	99	100	14	100	100	0	0.182	0.182	0.176	0.164	1.927	0.168	0.578	120	522	337	324	-2.454	52	285	50	274	0
4	3	14	"PFM0391"	"M35930_11"	15650	22460	130	124	127	30	71	72	14	92	80	0	748	757	191	97	99	15	100	100	0	0.081	0.085	0.084	0.079	1.725	0.082	0.610	120	572	704	716	-3.619	53	651	56	660	0
4	4	14	"PFM0393"	"M35930_13"	15840	22460	120	108	108	26	70	72	14	80	61	0	545	512	153	95	97	13	99	98	0	0.084	0.091	0.090	0.085	1.822	0.087	0.526	120	502	488	455	-3.566	38	450	38	417	0
4	5	14	"PFM0395"	"M35930_4"	16030	22460	120	191	190	63	71	73	14	92	91	0	954	923	350	95	96	12	98	97	0	0.140	0.144	0.152	0.146	1.803	0.137	0.785	120	532	979	947	-2.840	120	859	119	828	0
4	6	14	"PFM0398"	"M35930_8"	16220	22460	120	459	421	145	72	74	13	95	94	0	997	965	296	95	96	11	99	99	0	0.429	0.401	0.402	0.358	1.996	0.387	0.833	120	544	1289	1219	-1.221	387	902	349	870	0
4	7	14	"PFM0400"	"M35935_1"	16420	22460	120	130	133	33	73	74	13	90	82	0	281	268	69	95	96	13	98	96	0	0.306	0.347	0.361	0.333	1.902	0.342	0.694	120	506	243	233	-1.706	57	186	60	173	0
4	8	14	"PFM0406"	"M364_1"	16600	22460	120	112	114	26	75	75	13	84	65	0	385	382	117	95	96	13	99	99	0	0.128	0.136	0.140	0.130	1.970	0.130	0.550	120	508	327	326	-2.970	37	290	39	287	0
4	9	14	"PFM0424"	"M36950_1"	16780	22460	130	818	756	220	77	77	14	99	98	0	512	507	120	96	100	51	100	99	0	1.781	1.652	1.635	1.574	1.718	1.731	0.864	120	596	1157	1090	0.833	741	416	679	411	0
4	10	14	"PFM0426"	"M3696_3"	16980	22460	120	188	182	53	77	78	14	95	92	0	553	558	199	98	100	17	98	98	0	0.244	0.228	0.229	0.221	1.724	0.213	0.768	120	538	566	565	-2.035	111	455	105	460	0
4	11	14	"PFM0431"	"M37116_3"	17160	22450	120	17919	16446	5605	79	82	26	100	100	0	13896	12010	5196	99	103	22	98	97	0	1.293	1.374	1.334	1.476	1.803	1.330	0.893	120	547	31637	28278	0.371	17840	13797	16367	11911	0
4	12	14	"PFM0433"	"M37145_2"	17350	22450	110	1043	1021	254	80	86	38	100	100	0	1958	1906	536	101	127	178	100	100	0	0.519	0.521	0.517	0.526	1.422	0.470	0.856	80	489	2820	2746	-0.947	963	1857	941	1805	0
4	13	14	"PFM0435"	"M37197_1"	17550	22460	120	283	274	89	78	84	38	91	86	0	480	449	139	100	124	175	87	53	0	0.539	0.562	0.611	0.533	1.967	0.540	0.771	120	483	585	545	-0.890	205	380	196	349	0
4	14	14	"PFM0438"	"M37465_1"	17730	22480	150	82	84	14	72	73	13	43	14	0	106	109	18	92	92	14	48	24	0	0.714	0.706	0.718	0.753	3.570	0.493	0.073	156	549	24	29	-0.485	10	14	12	17	-50
4	15	14	"PFM0452"	"M37794_2"	17930	22450	110	181	179	40	72	72	13	98	98	0	995	928	238	90	91	15	100	100	0	0.120	0.128	0.130	0.125	1.516	0.117	0.767	80	465	1014	945	-3.054	109	905	107	838	0
4	16	14	"PFM0454"	"M37794_6"	18120	22460	100	79	81	15	73	75	15	28	5	0	175	175	35	91	93	14	98	95	0	0.071	0.095	0.175	0.141	2.729	0.058	0.012	80	457	90	92	-3.807	6	84	8	84	0
4	17	14	"PFM0457"	"M37914_2"	18310	22450	120	1288	1237	385	71	72	13	100	100	0	939	852	303	91	92	14	97	95	0	1.435	1.532	1.519	1.729	1.993	1.523	0.870	120	556	2065	1927	0.521	1217	848	1166	761	0
4	18	14	"PFM0459"	"M38113_2"	18490	22450	110	661	684	146	73	75	15	100	100	0	916	897	223	89	96	48	100	100	0	0.711	0.756	0.735	0.769	1.336	0.703	0.875	80	506	1415	1419	-0.492	588	827	611	808	0
4	19	14	"PFM0461"	"M38127_1"	18690	22450	110	345	331	62	73	74	14	100	100	0	376	373	64	90	96	42	100	100	0	0.951	0.912	0.909	0.904	1.313	0.907	0.842	80	499	558	541	-0.072	272	286	258	283	0
4	20	14	"PFM0464"	"M38218_2"	18880	22450	120	5246	4714	1550	71	71	12	100	100	0	4468	4028	1500	90	91	14	98	98	0	1.182	1.179	1.156	1.244	2.002	1.166	0.895	120	561	9553	8581	0.241	5175	4378	4643	3938	0
4	21	14	"PFM0486"	"M38941_8"	19070	22450	130	462	451	119	71	74	33	100	100	0	396	379	96	88	101	134	94	67	0	1.269	1.306	1.273	1.336	1.496	1.291	0.847	120	598	699	671	0.344	391	308	380	291	0
4	22	14	"PFM0489"	"M39036_2"	19260	22450	110	159	155	36	69	70	12	98	95	0	200	200	40	87	88	13	98	98	0	0.796	0.761	0.763	0.743	1.574	0.702	0.669	80	520	203	199	-0.328	90	113	86	113	0
4	1	15	"PFM0494"	"M39668_5"	15270	22640	110	477	453	110	72	73	14	100	100	0	470	464	125	105	109	24	100	100	0	1.110	1.061	1.067	1.086	1.394	0.986	0.858	80	525	770	740	0.150	405	365	381	359	0
4	2	15	"PFM0503"	"M40983_1"	15460	22640	110	105	106	22	70	71	12	87	73	0	216	215	43	99	102	21	97	96	0	0.299	0.310	0.313	0.299	1.687	0.294	0.548	80	462	152	152	-1.741	35	117	36	116	0
4	3	15	"PFM0505"	"M40983_3"	15650	22640	120	136	137	29	70	72	13	99	92	0	169	246	855	96	98	15	93	87	0	0.904	0.447	0.907	0.963	1.887	0.008	0.012	120	547	139	217	-0.145	66	73	67	150	0
4	4	15	"PFM0508"	"M41041_1"	15840	22640	120	1603	1577	556	71	72	13	100	100	0	1185	1125	464	96	97	14	99	98	0	1.407	1.464	1.433	1.577	1.857	1.420	0.885	120	456	2621	2535	0.492	1532	1089	1506	1029	0
4	5	15	"PFN0062"	"N128_62"	15990	22680	150	77	78	16	73	74	14	26	8	0	102	104	19	96	98	13	30	13	0	0.667	0.625	0.900	0.873	2.605	0.835	0.067	156	600	10	13	-0.585	4	6	5	8	-50
4	6	15	"PFN0064"	"N128_64"	16210	22680	150	77	80	16	72	74	14	34	13	0	104	106	19	94	96	13	39	17	0	0.500	0.667	0.875	0.928	3.735	0.871	0.111	156	686	15	20	-1.000	5	10	8	12	-50
4	7	15	"PFN0066"	"N128_68"	16410	22640	110	203	202	56	72	73	13	100	98	0	473	485	145	92	94	14	100	100	0	0.344	0.331	0.313	0.322	1.568	0.295	0.801	80	511	512	523	-1.540	131	381	130	393	0
4	8	15	"PFN0069"	"N128_71"	16600	22640	110	150	152	47	74	75	13	87	85	0	384	371	101	95	97	15	98	97	0	0.263	0.283	0.289	0.260	2.535	0.262	0.658	80	479	365	354	-1.927	76	289	78	276	0
4	9	15	"PFN0071"	"N128_73"	16790	22640	110	209	199	50	76	77	14	97	96	0	177	179	32	97	98	15	98	93	0	1.663	1.500	1.612	1.438	1.903	1.575	0.643	80	508	213	205	0.733	133	80	123	82	0
4	10	15	"PFN0074"	"N128_76"	16980	22640	110	250	252	67	78	81	26	98	96	0	382	373	105	96	98	19	97	97	0	0.601	0.628	0.599	0.602	1.447	0.555	0.822	80	483	458	451	-0.734	172	286	174	277	0
4	11	15	"PFN0092"	"N129_12"	17180	22680	150	88	97	33	82	86	26	25	14	0	129	145	61	99	103	25	51	33	0	0.200	0.326	0.532	0.590	3.063	0.682	0.618	156	653	36	61	-2.322	6	30	15	46	-50
4	12	15	"PFN0094"	"N129_14"	17360	22640	120	1409	1366	430	84	87	26	100	100	0	703	672	238	102	116	138	92	88	0	2.205	2.249	2.242	2.502	1.863	2.242	0.893	120	526	1926	1852	1.141	1325	601	1282	570	0
4	13	15	"PFN0096"	"N129_17"	17560	22640	100	115	116	29	81	82	15	81	57	0	190	188	34	99	101	15	98	97	0	0.374	0.393	0.393	0.388	2.128	0.403	0.357	80	412	125	124	-1.420	34	91	35	89	0
4	14	15	"PFN0098"	"N129_22"	17750	22640	120	3643	3481	1370	73	75	13	100	100	0	1976	1818	758	91	93	14	97	95	0	1.894	1.973	1.980	2.142	2.218	2.014	0.881	120	474	5455	5135	0.921	3570	1885	3408	1727	0
4	15	15	"PFN0100"	"N129_33"	17940	22640	110	270	265	59	73	74	13	100	98	0	876	844	194	92	94	17	100	100	0	0.251	0.255	0.258	0.249	1.443	0.244	0.865	80	493	981	944	-1.993	197	784	192	752	0
4	16	15	"PFN0102"	"N129_38"	18130	22640	110	152	149	31	75	76	14	96	92	0	158	157	27	92	94	16	95	88	0	1.167	1.138	1.123	1.064	2.048	1.242	0.586	80	516	143	139	0.222	77	66	74	65	0
4	17	15	"PFN0119"	"N130_21"	18320	22640	110	141	141	31	72	73	13	93	90	0	224	213	46	91	92	13	98	98	0	0.519	0.566	0.526	0.510	1.905	0.516	0.576	80	499	202	191	-0.947	69	133	69	122	0
4	18	15	"PFN0121"	"N130_25"	18500	22640	110	374	362	81	72	73	14	100	100	0	296	291	64	91	95	39	98	97	0	1.473	1.450	1.450	1.476	1.435	1.401	0.850	80	509	507	490	0.559	302	205	290	200	0
4	19	15	"PFN0124"	"N130_29"	18700	22650	120	212	204	69	73	74	13	92	90	0	590	567	193	90	92	15	99	98	0	0.278	0.275	0.271	0.252	1.690	0.281	0.855	120	582	639	608	-1.847	139	500	131	477	0
4	20	15	"PFN0127"	"N130_35"	18880	22640	110	457	457	121	70	71	12	100	100	0	356	354	79	88	89	15	100	100	0	1.444	1.455	1.435	1.446	1.397	1.434	0.858	80	475	655	653	0.530	387	268	387	266	0
4	21	15	"PFN0130"	"N130_4"	19080	22640	120	2617	2499	1057	68	70	12	100	100	0	2382	2391	1061	86	87	13	98	98	0	1.110	1.055	1.069	1.118	2.153	1.044	0.887	120	554	4845	4736	0.151	2549	2296	2431	2305	0
4	22	15	"PFN0132"	"N130_41"	19270	22640	110	168	166	41	68	70	12	97	96	0	243	243	69	87	88	13	97	97	0	0.641	0.628	0.614	0.618	1.658	0.559	0.671	80	498	256	254	-0.642	100	156	98	156	0
4	1	16	"PFN0149"	"N131_17"	15270	22840	120	197	190	49	71	72	14	96	93	0	471	442	112	102	104	19	100	99	0	0.341	0.350	0.345	0.331	1.787	0.333	0.762	120	629	495	459	-1.550	126	369	119	340	0
4	2	16	"PFN0153"	"N131_27"	15470	22830	120	1773	1631	490	70	71	13	100	100	0	1225	1120	445	99	100	14	97	97	0	1.512	1.529	1.459	1.695	1.857	1.482	0.866	120	489	2829	2582	0.597	1703	1126	1561	1021	0
4	3	16	"PFN0155"	"N131_4"	15630	22870	150	74	77	16	70	72	13	30	10	0	100	103	22	97	98	14	27	7	0	1.333	1.167	1.139	1.026	3.892	0.384	0.017	156	531	7	13	0.415	4	3	7	6	-50
4	4	16	"PFN0157"	"N131_5"	15810	22870	150	72	75	15	72	73	13	20	7	0	97	99	18	96	98	14	25	7	0	0.000	1.000	0.833	0.819	3.465	0.321	0.010	156	609	1	6	Error	0	1	3	3	-50
4	5	16	"PFN0159"	"N131_52"	16030	22830	130	4271	3850	1165	73	75	13	100	100	0	3104	2807	951	97	99	15	99	99	0	1.396	1.394	1.363	1.436	1.523	1.368	0.898	120	502	7205	6487	0.481	4198	3007	3777	2710	0
4	6	16	"PFN0164"	"N132_101"	16230	22830	130	2859	2751	747	74	75	14	100	100	0	2115	1980	562	94	96	14	100	100	0	1.378	1.419	1.437	1.440	1.429	1.425	0.887	120	510	4806	4563	0.463	2785	2021	2677	1886	0
4	7	16	"PFN0559"	"N143_59"	16430	22880	150	75	76	15	73	74	13	20	7	0	93	94	15	93	94	13	15	5	0	100000.000	3.000	1.083	1.196	3.198	1.487	0.002	156	638	2	4	16.610	2	0	3	1	-50
4	8	16	"PFN0564"	"N143_71"	16610	22830	120	406	389	102	74	75	16	100	99	0	952	939	278	96	99	18	100	98	0	0.388	0.374	0.369	0.382	1.836	0.353	0.870	120	564	1188	1158	-1.366	332	856	315	843	0
4	9	16	"PFN0566"	"N143_9"	16810	22830	90	141	141	32	76	79	18	94	78	0	217	238	64	100	101	18	100	100	0	0.556	0.471	0.512	0.431	2.087	0.430	0.481	52	381	182	203	-0.848	65	117	65	138	0
4	10	16	"PFN0576"	"N145_12"	16980	22830	110	1089	1063	256	79	80	15	100	100	0	2367	2198	627	99	108	94	100	100	0	0.445	0.469	0.450	0.480	1.404	0.414	0.851	80	508	3278	3083	-1.167	1010	2268	984	2099	0
4	11	16	"PFN0578"	"N145_20"	17180	22830	120	2859	2654	832	86	87	18	100	100	0	2739	2551	895	101	111	98	98	97	0	1.051	1.048	1.064	1.087	1.833	1.031	0.890	120	470	5411	5018	0.072	2773	2638	2568	2450	0
4	12	16	"PFN0580"	"N145_23"	17370	22830	120	65535	60722	10533	93	101	31	100	100	75	26921	24265	8602	105	107	19	99	99	0	2.440	2.509	2.279	2.756	1.761	2.494	0.845	120	493	92258	84789	1.287	65442	26816	60629	24160	0
4	13	16	"PFN0603"	"N147_10"	17560	22830	120	663	630	160	88	96	31	100	100	0	357	333	87	99	103	19	97	94	0	2.229	2.316	2.279	2.456	1.716	2.340	0.860	120	534	833	776	1.156	575	258	542	234	0
4	14	16	"PFN0605"	"N147_13"	17750	22830	120	1922	1675	529	79	80	15	100	100	0	1164	1032	322	92	93	12	99	99	0	1.719	1.698	1.701	1.772	1.941	1.736	0.902	120	514	2915	2536	0.782	1843	1072	1596	940	0
4	15	16	"PFN0610"	"N147_2"	17950	22830	120	1024	972	304	76	78	13	100	100	0	750	693	231	91	93	15	99	98	0	1.439	1.488	1.467	1.585	1.778	1.495	0.876	120	539	1607	1498	0.525	948	659	896	602	0
4	16	16	"PFN0612"	"N147_24"	18130	22830	110	175	175	39	71	73	13	100	96	0	194	190	35	90	91	13	98	97	0	1.000	1.040	1.028	1.036	1.703	0.970	0.669	80	492	208	204	0.000	104	104	104	100	0
4	17	16	"PFN0615"	"N147_4"	18320	22830	110	292	280	59	70	72	14	100	100	0	379	372	82	88	90	13	100	100	0	0.763	0.739	0.751	0.746	1.422	0.714	0.835	80	506	513	494	-0.390	222	291	210	284	0
4	18	16	"PFN0617"	"N148_1"	18520	22840	130	337	324	79	74	75	14	99	98	0	290	286	57	89	91	13	98	98	0	1.308	1.269	1.272	1.214	1.543	1.312	0.825	120	600	464	447	0.388	263	201	250	197	0
4	19	16	"PFN0640"	"N149_7"	18690	22830	110	206	205	43	73	74	13	100	100	0	202	200	42	90	92	15	97	96	0	1.188	1.200	1.129	1.194	1.517	1.140	0.730	80	447	245	242	0.248	133	112	132	110	0
4	20	16	"PFN0642"	"N150_10"	18880	22830	110	2758	2738	635	71	74	23	100	100	0	1056	1013	249	90	96	51	100	100	0	2.782	2.889	2.831	2.935	1.313	2.806	0.874	80	521	3653	3590	1.476	2687	966	2667	923	0
4	21	16	"PFN0645"	"N150_15"	19080	22830	120	1171	1145	345	70	73	22	100	100	0	726	686	248	88	93	49	94	92	0	1.726	1.798	1.793	2.002	1.865	1.773	0.868	120	555	1739	1673	0.787	1101	638	1075	598	0
4	22	16	"PFN0647"	"N150_19"	19270	22840	120	167	163	46	69	70	13	93	90	0	515	514	155	87	88	12	99	99	0	0.229	0.220	0.218	0.199	1.941	0.207	0.758	120	534	526	521	-2.127	98	428	94	427	0
4	1	17	"PFN0649"	"N150_27"	15270	23030	120	2510	2499	931	69	71	13	100	100	0	2804	2665	894	100	101	13	100	100	0	0.903	0.947	0.976	0.899	1.921	0.955	0.874	120	578	5145	4995	-0.148	2441	2704	2430	2565	0
4	2	17	"PFN0652"	"N150_32"	15470	23030	130	671	667	203	72	73	14	100	99	0	598	599	169	99	101	16	100	100	0	1.200	1.190	1.218	1.167	1.631	1.214	0.873	120	518	1098	1095	0.264	599	499	595	500	0
4	3	17	"PFN0668"	"N150_62"	15650	23030	120	145	142	37	72	73	13	93	86	0	281	277	72	98	100	15	99	95	0	0.399	0.391	0.381	0.369	1.962	0.366	0.667	120	398	256	249	-1.326	73	183	70	179	0
4	4	17	"PFN0670"	"N150_65"	15840	23030	110	103	102	17	71	72	13	85	61	0	160	159	32	96	97	13	95	85	0	0.500	0.492	0.487	0.499	2.681	0.408	0.362	80	413	96	94	-1.000	32	64	31	63	0
4	5	17	"PFN0672"	"N150_68"	16040	23030	120	1541	1422	580	73	75	13	98	98	0	3028	2994	1010	97	98	15	100	100	0	0.501	0.466	0.483	0.411	2.003	0.461	0.867	120	533	4399	4246	-0.998	1468	2931	1349	2897	0
4	6	17	"PFN0674"	"N150_71"	16230	23030	120	311	297	100	75	75	13	96	95	0	1244	1240	408	97	98	14	100	100	0	0.206	0.194	0.199	0.183	1.777	0.189	0.843	120	501	1383	1365	-2.281	236	1147	222	1143	0
4	7	17	"PFN0676"	"N150_75"	16420	23030	130	149	148	37	73	74	14	93	90	0	654	642	137	95	96	13	100	100	0	0.136	0.137	0.134	0.123	1.739	0.139	0.716	120	488	635	622	-2.879	76	559	75	547	0
4	8	17	"PFN0678"	"N150_78"	16600	23020	110	863	858	176	73	74	14	100	100	0	550	552	116	96	99	24	100	100	0	1.740	1.721	1.662	1.753	1.385	1.704	0.869	80	453	1244	1241	0.799	790	454	785	456	0
4	9	17	"PFN0783"	"N157_18"	16800	23030	120	237	227	65	77	79	16	96	94	0	377	362	89	101	104	24	99	97	0	0.580	0.575	0.573	0.544	1.816	0.574	0.804	120	586	436	411	-0.787	160	276	150	261	0
4	10	17	"PFN0789"	"N157_41"	16990	23030	120	149	153	38	81	82	16	95	85	0	811	787	229	102	111	93	99	98	0	0.096	0.105	0.105	0.103	1.604	0.101	0.693	120	518	777	757	-3.382	68	709	72	685	0
4	11	17	"PFN0807"	"N159_20"	17180	23030	120	369	340	115	85	85	15	93	91	0	2361	2134	654	105	108	20	100	100	0	0.126	0.126	0.133	0.122	1.617	0.125	0.859	120	533	2540	2284	-2.990	284	2256	255	2029	0
4	12	17	"PFN0836"	"N163_1"	17370	23030	120	455	441	144	87	90	20	95	94	0	1127	1057	267	107	111	22	100	100	0	0.361	0.373	0.388	0.343	1.858	0.370	0.840	120	498	1388	1304	-1.471	368	1020	354	950	0
4	13	17	"PFN0840"	"N164_1"	17560	23030	130	4715	4339	1786	87	90	20	100	98	0	3733	3466	1046	104	107	21	100	100	0	1.275	1.265	1.351	1.030	2.244	1.350	0.898	120	563	8257	7614	0.351	4628	3629	4252	3362	0
4	14	17	"PFN0849"	"N165_2"	17750	23020	120	1790	1646	486	82	83	15	100	100	0	1519	1392	507	95	97	15	97	95	0	1.199	1.206	1.197	1.398	2.157	1.173	0.886	120	514	3132	2861	0.262	1708	1424	1564	1297	0
4	15	17	"PFN0935"	"N181_4"	17960	23030	150	99	100	18	78	80	14	63	34	0	119	123	29	92	93	13	72	50	0	0.778	0.710	0.642	0.714	2.996	0.510	0.190	156	604	48	53	-0.363	21	27	22	31	-50
4	16	17	"PFN0929"	"N181_18"	18130	23030	120	1689	1553	589	75	75	14	99	97	0	1757	1650	514	89	90	13	100	100	0	0.968	0.947	0.988	0.828	2.060	0.974	0.884	120	487	3282	3039	-0.047	1614	1668	1478	1561	0
4	17	17	"PFN0946"	"N185_14"	18320	23020	120	3543	3356	991	76	79	17	100	100	0	1971	1783	672	89	91	15	99	96	0	1.842	1.936	1.918	2.229	2.020	1.912	0.889	120	563	5349	4974	0.881	3467	1882	3280	1694	0
4	18	17	"PFN0382"	"N137_2"	18510	23020	130	3864	3640	1306	77	78	15	100	100	0	2848	2558	1145	91	92	13	96	95	0	1.374	1.444	1.414	1.582	1.788	1.382	0.883	120	549	6544	6030	0.458	3787	2757	3563	2467	0
4	19	17	"PFL0032"	"L1_63"	18700	23030	120	346	326	121	75	75	13	95	95	0	833	812	283	90	91	14	100	100	0	0.365	0.348	0.372	0.336	1.828	0.331	0.797	120	550	1014	973	-1.455	271	743	251	722	0
4	20	17	"PFL0051"	"L1_92"	18900	23030	120	1006	925	354	73	75	22	96	95	0	1431	1342	430	88	93	46	99	99	0	0.695	0.679	0.696	0.627	1.843	0.681	0.864	120	633	2276	2106	-0.526	933	1343	852	1254	0
4	21	17	"PFL0093"	"L2_163"	19090	23020	110	101	104	24	71	72	12	80	62	0	154	155	31	87	88	12	93	90	0	0.448	0.485	0.461	0.439	2.339	0.448	0.350	80	458	97	101	-1.159	30	67	33	68	0
4	22	17	"PFL0100"	"L2_176"	19270	23020	120	6428	6006	2113	71	72	13	100	100	0	3817	3659	1356	88	88	13	100	100	0	1.705	1.662	1.700	1.751	2.069	1.690	0.888	120	565	10086	9506	0.770	6357	3729	5935	3571	0
4	1	18	"PFL0105"	"L2_187"	15280	23210	120	24566	22880	7090	75	77	15	100	100	0	21842	19924	7645	103	104	15	100	100	0	1.127	1.151	1.156	1.222	1.682	1.120	0.883	120	594	46230	42626	0.172	24491	21739	22805	19821	0
4	2	18	"PFL0107"	"L2_190"	15470	23210	110	422	404	111	77	79	15	100	100	0	758	726	190	104	109	30	100	100	0	0.528	0.526	0.496	0.519	1.431	0.477	0.828	80	488	999	949	-0.923	345	654	327	622	0
4	3	18	"PFL0118"	"L2_202"	15670	23220	120	226	218	70	75	78	15	95	91	0	633	607	163	102	105	28	100	100	0	0.284	0.283	0.294	0.253	1.979	0.276	0.779	120	536	682	648	-1.814	151	531	143	505	0
4	4	18	"PFL0126"	"L2_215"	15860	23220	130	1524	1389	526	76	78	15	100	97	0	1403	1311	376	102	103	15	100	100	0	1.113	1.086	1.138	0.942	2.085	1.148	0.878	120	552	2749	2522	0.154	1448	1301	1313	1209	0
4	5	18	"PFJ0334"	"J326_1"	16030	23210	130	19225	17848	4365	78	80	17	100	100	0	10699	9707	2885	104	106	25	100	100	0	1.807	1.850	1.853	1.913	1.440	1.836	0.905	120	515	29742	27373	0.854	19147	10595	17770	9603	0
4	6	18	"PFJ0360"	"J352_5"	16230	23220	120	1178	1090	435	78	80	17	99	98	0	1885	1816	585	101	104	25	100	100	0	0.617	0.590	0.617	0.502	2.078	0.596	0.868	120	573	2884	2727	-0.698	1100	1784	1012	1715	0
4	7	18	"PFJ0381"	"J38_18"	16420	23210	110	197	200	48	74	76	14	100	100	0	240	243	52	98	99	15	100	100	0	0.866	0.869	0.884	0.852	1.611	0.791	0.700	80	487	265	271	-0.207	123	142	126	145	0
4	8	18	"PFJ0399"	"J43_10"	16600	23210	110	161	160	30	75	77	14	98	96	0	399	400	82	98	102	22	100	100	0	0.286	0.281	0.282	0.270	1.526	0.247	0.722	80	536	387	387	-1.807	86	301	85	302	0
4	9	18	"PFJ0409"	"J43_23"	16800	23210	110	372	377	80	81	83	16	100	100	0	1212	1146	257	105	107	18	100	100	0	0.263	0.284	0.275	0.284	1.344	0.259	0.851	80	534	1398	1337	-1.928	291	1107	296	1041	0
4	10	18	"PFJ0430"	"J478_10"	17000	23210	120	5023	4625	1629	81	83	16	100	100	0	4832	4598	1553	105	108	20	100	100	0	1.045	1.011	1.052	1.018	1.738	1.022	0.892	120	582	9669	9037	0.064	4942	4727	4544	4493	0
4	11	18	"PFJ0226"	"J227_1"	17180	23210	90	137	139	32	82	84	15	90	76	0	194	207	43	107	110	18	100	100	0	0.632	0.570	0.523	0.511	1.960	0.544	0.459	52	360	142	157	-0.662	55	87	57	100	0
4	12	18	"PFJ0237"	"J232_2"	17380	23210	120	109	109	23	82	82	15	67	43	0	335	332	84	107	110	20	100	98	0	0.118	0.120	0.126	0.121	2.241	0.116	0.331	120	540	255	252	-3.078	27	228	27	225	0
4	13	18	"PFJ0256"	"J245_7"	17550	23210	100	169	169	36	83	85	16	98	95	0	286	285	65	106	111	22	100	100	0	0.478	0.480	0.460	0.479	1.673	0.437	0.645	80	387	266	265	-1.066	86	180	86	179	0
4	14	18	"PFJ0284"	"J269_5"	17750	23210	120	1261	1183	388	84	85	16	100	100	0	1146	1037	291	105	107	19	100	100	0	1.131	1.179	1.207	1.151	1.650	1.214	0.900	120	518	2218	2031	0.177	1177	1041	1099	932	0
4	15	18	"PFJ0315"	"J2975_2"	17940	23210	120	2119	2066	633	82	84	15	100	100	0	1088	1058	329	101	102	16	99	98	0	2.064	2.073	2.093	2.193	1.831	2.140	0.876	120	472	3024	2941	1.045	2037	987	1984	957	0
4	16	18	"PFJ0365"	"J378_1"	18120	23210	110	274	271	55	79	81	14	100	100	0	2006	1925	329	99	100	25	100	100	0	0.102	0.105	0.104	0.103	1.286	0.098	0.869	80	403	2102	2018	-3.290	195	1907	192	1826	0
4	17	18	"PFK0117"	"Km799_7"	18300	23250	150	96	98	22	84	87	19	33	13	0	111	112	21	98	100	23	33	5	0	0.923	1.000	0.864	0.990	2.913	0.656	0.116	156	661	25	28	-0.115	12	13	14	14	-50
4	18	18	"PFK0142"	"Kn10286_1"	18500	23210	110	1012	980	218	81	83	17	100	100	0	1235	1160	258	95	101	54	100	100	0	0.817	0.844	0.847	0.844	1.325	0.796	0.862	80	418	2071	1964	-0.292	931	1140	899	1065	0
4	19	18	"PFK0175"	"Kn1239_1"	18670	23230	150	83	83	14	81	179	1154	0	0	0	122	124	31	96	101	50	23	0	0	0.077	0.071	0.345	0.364	4.052	0.093	0.060	156	514	28	30	-3.700	2	26	2	28	-50
4	20	18	"PFK0203"	"Kn1453_6"	18840	23270	150	82	85	19	85	218	1556	0	0	0	97	98	16	95	101	38	2	0	0	-1.500	0.000	1.255	1.343	3.465	532.985	0.008	156	626	-1	3	Error	-3	2	0	3	-50
4	21	18	"PFK0250"	"Kn2004_3"	19080	23220	120	390	377	136	76	78	15	95	93	0	533	524	154	89	91	15	100	98	0	0.707	0.692	0.672	0.647	1.761	0.707	0.824	120	506	758	736	-0.500	314	444	301	435	0
4	22	18	"PFK0277"	"Kn2223_1"	19230	23260	150	76	76	15	78	88	110	0	0	0	94	97	15	90	107	234	0	0	0	-0.500	-0.286	0.833	0.933	4.051	1.876	0.013	156	772	2	5	Error	-2	4	-2	7	-50
4	1	19	"PFK0478"	"Kn610_1"	15280	23410	120	401	377	124	75	76	13	98	95	0	914	852	243	102	103	14	100	100	0	0.401	0.403	0.410	0.368	1.861	0.396	0.852	120	492	1138	1052	-1.317	326	812	302	750	0
4	2	19	"PFK0517"	"Kn8027_1"	15420	23430	150	77	78	14	77	78	15	13	3	0	101	102	14	103	106	26	2	0	0	0.000	-1.000	1.143	1.026	3.406	0.564	0.013	156	655	-2	0	Error	0	-2	1	-1	-50
4	3	19	"PFK0524"	"Kn836_1"	15650	23410	120	353	345	116	76	77	15	99	95	0	390	388	109	102	103	15	100	99	0	0.962	0.941	0.994	0.906	1.725	0.957	0.814	120	562	565	555	-0.056	277	288	269	286	0
4	4	19	"PFK0554"	"Kn962_1"	15850	23410	110	99	101	18	77	78	15	65	30	0	264	263	42	106	106	16	100	100	0	0.139	0.153	0.146	0.145	1.834	0.152	0.266	80	443	180	181	-2.844	22	158	24	157	0
4	5	19	"PFK0701"	"Ks15_2"	16040	23410	150	92	93	19	78	79	16	42	16	0	120	123	23	107	108	25	29	7	0	1.077	0.938	0.892	1.002	3.388	0.664	0.062	156	555	27	31	0.107	14	13	15	16	-50
4	6	19	"PFK0743"	"Ks196_1"	16180	23440	150	78	79	13	79	81	16	12	2	0	108	109	17	107	110	26	7	0	0	-1.000	0.000	0.699	0.774	3.213	0.348	0.006	156	554	0	2	Error	-1	1	0	2	-50
4	7	19	"PFK1214"	"Ks82_7"	16390	23440	150	79	80	14	80	81	14	14	2	0	114	114	20	108	112	24	17	1	0	-0.167	0.000	0.786	0.754	3.567	0.154	0.013	156	692	5	6	Error	-1	6	0	6	-50
4	8	19	"PFK1273"	"Ks97_17"	16630	23430	150	89	93	21	82	85	18	32	13	0	156	158	47	110	128	67	33	3	0	0.152	0.229	0.364	0.388	3.381	0.182	0.142	156	659	53	59	-2.716	7	46	11	48	-50
4	9	19	"PFK0237"	"Kn1802_2"	16770	23490	150	113	163	101	81	84	18	57	48	0	203	731	823	124	152	78	50	43	0	0.405	0.135	0.172	0.235	3.374	0.113	0.773	156	581	111	689	-1.304	32	79	82	607	-50
4	10	19	"PFK0352"	"Kn3360_1"	16970	23440	150	80	83	19	77	80	17	25	6	0	122	123	19	110	116	27	21	3	0	0.250	0.462	0.789	0.829	3.493	0.317	0.027	156	690	15	19	-2.000	3	12	6	13	-50
4	11	19	"PFK0401"	"Kn4252_4"	17180	23420	150	88	92	20	78	78	14	43	25	0	124	122	20	108	110	19	42	9	0	0.625	1.000	0.815	0.761	2.790	0.710	0.062	156	754	26	28	-0.678	10	16	14	14	-50
4	12	19	"PFK0571"	"Ks101_8"	17370	23400	110	205	201	47	78	80	14	100	97	0	524	507	115	106	107	16	100	100	0	0.304	0.307	0.300	0.289	1.556	0.278	0.748	80	473	545	524	-1.719	127	418	123	401	0
4	13	19	"PFBL B0018"	"oPFBLOB0018"	17560	23400	120	863	829	256	81	83	15	100	100	0	1099	1080	338	108	110	16	99	99	0	0.789	0.770	0.780	0.786	1.758	0.752	0.904	120	562	1773	1720	-0.342	782	991	748	972	0
4	14	19	"PFM60469"	"oPFM60469"	17750	23390	120	38839	36111	12294	89	91	20	100	100	0	27010	24500	10180	113	114	18	98	98	0	1.441	1.477	1.448	1.633	2.028	1.455	0.898	120	476	65647	60409	0.527	38750	26897	36022	24387	0
4	15	19	"PFB0683"	"oPFB0683"	17930	23400	120	1238	1165	422	86	89	19	99	99	0	1098	983	316	109	111	19	99	99	0	1.165	1.235	1.221	1.179	2.102	1.266	0.883	120	497	2141	1953	0.220	1152	989	1079	874	0
4	16	19	"PFG0004"	"oPFG0004"	18130	23400	120	489	477	161	82	84	14	100	98	0	897	855	247	104	107	25	100	100	0	0.513	0.526	0.557	0.497	1.793	0.518	0.841	120	430	1200	1146	-0.962	407	793	395	751	0
4	17	19	"PFC0763"	"oPFC0763"	18290	23440	150	102	102	22	85	88	20	43	13	0	114	116	19	100	102	23	29	9	0	1.214	1.063	1.235	1.151	3.181	1.501	0.151	156	531	31	33	0.280	17	14	17	16	-50
4	18	19	"PFL0014"	"oPFL0014"	18510	23400	120	1496	1466	579	86	91	25	100	99	0	2289	2233	784	98	103	48	99	99	0	0.644	0.646	0.686	0.626	2.044	0.639	0.864	120	541	3601	3515	-0.636	1410	2191	1380	2135	0
4	19	19	"PFM60471"	"oPFM60471"	18700	23390	130	65535	62514	8849	104	292	1876	100	100	84	14000	12510	4585	104	106	21	98	97	0	4.709	5.031	4.596	5.114	1.426	4.896	0.846	120	429	79327	74816	2.235	65431	13896	62410	12406	0
4	20	19	"PFL0019"	"oPFL0019"	18890	23390	110	6630	6276	1779	105	320	2016	97	83	0	2407	2201	659	103	110	46	100	100	0	2.832	2.941	2.887	2.997	1.427	3.425	0.682	80	371	8829	8269	1.502	6525	2304	6171	2098	0
4	21	19	"PFG0007"	"oPFG0007"	19070	23400	120	2130	2062	861	91	94	22	100	100	0	1171	1167	499	95	99	39	97	96	0	1.895	1.839	1.938	1.862	2.125	1.894	0.841	120	474	3115	3043	0.922	2039	1076	1971	1072	0
4	22	19	"PFI17638"	"oPFI17638"	19260	23390	110	37857	34195	8892	89	103	146	100	100	0	7798	7182	2258	93	123	313	98	97	0	4.902	4.811	4.657	4.978	1.527	4.755	0.875	80	429	45473	41195	2.293	37768	7705	34106	7089	0
4	1	20	"PFBL B0024"	"oPFBLOB0024"	15270	23590	120	2205	2065	644	76	77	14	100	100	0	1374	1267	507	101	102	15	97	96	0	1.672	1.706	1.663	1.946	2.030	1.670	0.884	120	601	3402	3155	0.742	2129	1273	1989	1166	0
4	2	20	"PFBL B0025"	"oPFBLOB0025"	15470	23590	110	228	230	53	77	78	14	100	98	0	403	397	89	102	103	16	100	100	0	0.502	0.519	0.516	0.505	1.420	0.451	0.788	80	435	452	448	-0.995	151	301	153	295	0
4	3	20	"PFN0253"	"oPFN0253"	15660	23590	120	363	359	105	78	79	13	100	100	0	383	375	124	102	103	15	95	95	0	1.014	1.029	1.028	1.142	2.143	0.993	0.863	120	543	566	554	0.020	285	281	281	273	0
4	4	20	"PFL0021"	"oPFL0021"	15850	23590	120	2340	2285	812	75	76	13	100	100	0	2004	1981	757	101	103	15	99	99	0	1.190	1.176	1.188	1.209	1.806	1.165	0.884	120	561	4168	4090	0.251	2265	1903	2210	1880	0
4	5	20	"PFF72416"	"oPFF72416"	16040	23590	100	125	129	25	73	75	14	97	90	0	140	140	26	100	102	14	87	66	0	1.300	1.400	1.263	1.429	2.567	1.423	0.367	80	392	92	96	0.379	52	40	56	40	0
4	6	20	"PFI17640"	"oPFI17640"	16220	23590	110	236	231	55	77	78	14	100	97	0	377	371	68	110	113	18	100	100	0	0.596	0.590	0.563	0.558	1.601	0.578	0.771	80	404	426	415	-0.748	159	267	154	261	0
4	7	20	"PFK12891"	"oPFK12891"	16420	23590	120	2168	2136	816	80	81	14	100	100	0	876	848	332	118	122	24	98	95	0	2.755	2.816	2.867	3.046	1.918	2.892	0.874	120	492	2846	2786	1.462	2088	758	2056	730	0
4	8	20	"PFJ12782"	"oPFJ12782"	16610	23590	120	4450	4369	1826	83	84	15	100	100	0	64971	54297	16305	138	170	85	100	100	46	0.067	0.079	0.076	0.081	2.026	0.076	0.813	120	396	69200	58445	-3.892	4367	64833	4286	54159	0
4	9	20	"PFL0025"	"oPFL0025"	16800	23590	120	292	301	79	79	81	16	100	99	0	1872	1980	836	158	182	80	100	99	0	0.124	0.122	0.124	0.128	1.586	0.108	0.836	120	401	1927	2044	-3.008	213	1714	222	1822	0
4	10	20	"PFF72418"	"oPFF72418"	16990	23590	110	779	726	184	75	75	14	100	100	0	3506	3447	755	133	137	29	100	100	0	0.209	0.196	0.196	0.190	1.398	0.184	0.873	80	413	4077	3965	-2.260	704	3373	651	3314	0
4	11	20	"PFC0772"	"oPFC0772"	17180	23590	110	125	129	26	77	78	14	95	87	0	585	571	114	120	122	22	100	100	0	0.103	0.115	0.106	0.104	1.658	0.104	0.580	80	473	513	503	-3.276	48	465	52	451	0
4	12	20	"PFA32028"	"oPFA32028"	17390	23590	90	78	79	14	75	77	14	19	5	0	191	195	38	110	114	22	98	88	0	0.037	0.047	0.145	0.122	2.762	70.022	0.001	52	381	84	89	-4.755	3	81	4	85	0
4	13	20	"PFI17641"	"oPFI17641"	17550	23590	110	1453	1366	361	75	77	15	100	100	0	4283	4135	1130	106	108	22	100	100	0	0.330	0.320	0.318	0.318	1.320	0.294	0.887	80	480	5555	5320	-1.600	1378	4177	1291	4029	0
4	14	20	"PFL0027"	"oPFL0027"	17750	23590	120	1187	1110	412	80	82	17	100	100	0	745	680	245	108	110	22	96	95	0	1.738	1.801	1.813	1.841	1.963	1.834	0.880	120	508	1744	1602	0.797	1107	637	1030	572	0
4	15	20	"PFK12903"	"oPFK12903"	17900	23600	150	102	106	30	80	83	18	54	30	0	127	127	28	104	107	18	58	32	0	0.957	1.130	1.032	0.932	2.614	1.144	0.290	156	617	45	49	-0.064	22	23	26	23	-50
4	16	20	"PFI17664"	"oPFI17664"	18100	23590	120	1508	1397	453	79	80	14	100	100	0	806	750	286	100	102	16	95	94	0	2.024	2.028	2.039	2.273	2.062	2.006	0.883	120	492	2135	1968	1.017	1429	706	1318	650	0
4	17	20	"PFH0013"	"oPFH0013"	18290	23590	120	3132	2984	1085	80	82	16	100	100	0	1145	1050	470	98	99	14	95	95	0	2.915	3.050	3.080	3.421	1.814	2.976	0.880	120	450	4099	3856	1.543	3052	1047	2904	952	0
4	18	20	"PFD66991"	"oPFD66991"	18480	23590	110	311	306	60	80	82	18	100	100	0	346	336	65	95	97	15	100	100	0	0.920	0.938	0.929	0.948	1.424	0.902	0.837	80	484	482	467	-0.120	231	251	226	241	0
4	19	20	"PFM60502"	"oPFM60502"	18680	23600	120	3065	2783	1149	84	91	29	99	99	0	1847	1716	613	97	98	16	100	100	0	1.703	1.667	1.713	1.534	2.276	1.754	0.884	120	564	4731	4318	0.768	2981	1750	2699	1619	0
4	20	20	"PFI17667"	"oPFI17667"	18870	23600	120	488	469	177	88	95	34	94	93	0	990	915	326	98	102	35	99	99	0	0.448	0.466	0.487	0.447	2.111	0.461	0.854	120	531	1292	1198	-1.157	400	892	381	817	0
4	21	20	"PFF72456"	"oPFF72456"	19050	23600	120	1205	1195	399	84	85	17	100	100	0	739	741	232	94	96	14	100	100	0	1.738	1.717	1.753	1.722	1.507	1.763	0.907	120	520	1766	1758	0.797	1121	645	1111	647	0
4	22	20	"PFI17668"	"oPFI17668"	19240	23600	110	476	469	135	80	83	23	100	100	0	824	816	217	92	97	77	100	100	0	0.541	0.537	0.540	0.523	1.390	0.497	0.821	80	544	1128	1113	-0.886	396	732	389	724	0
4	1	21	"PFJ12799"	"oPFJ12799"	15270	23790	90	87	90	22	78	79	14	36	17	0	133	131	25	102	104	16	69	46	0	0.290	0.414	0.594	0.609	3.204	0.388	0.062	52	374	40	41	-1.784	9	31	12	29	0
4	2	21	"PFF72457"	"oPFF72457"	15440	23790	120	7960	7002	2398	78	80	14	100	100	0	5012	4785	1779	104	105	15	99	98	0	1.606	1.479	1.451	1.580	2.112	1.490	0.883	120	574	12790	11605	0.683	7882	4908	6924	4681	0
4	3	21	"PFF72459"	"oPFF72459"	15620	23790	110	378	382	96	80	82	15	100	100	0	373	361	80	106	107	17	98	98	0	1.116	1.184	1.222	1.179	1.470	1.175	0.830	80	479	565	557	0.158	298	267	302	255	0
4	4	21	"PFM60506"	"oPFM60506"	15810	23790	110	407	399	96	79	80	14	100	98	0	1188	1128	267	102	104	17	100	100	0	0.302	0.312	0.308	0.303	1.470	0.293	0.858	80	512	1414	1346	-1.727	328	1086	320	1026	0
4	5	21	"PFL0067"	"oPFL0067"	16000	23790	110	148	142	35	77	78	14	88	85	0	656	637	151	101	102	15	100	100	0	0.128	0.121	0.127	0.111	1.787	0.112	0.670	80	521	626	601	-2.967	71	555	65	536	0
4	6	21	"PFI17670"	"oPFI17670"	16200	23790	120	2390	2356	876	81	82	15	100	100	0	1698	1573	650	108	110	17	97	95	0	1.452	1.553	1.595	1.728	2.151	1.546	0.878	120	610	3899	3740	0.538	2309	1590	2275	1465	0
4	7	21	"PFI17672"	"oPFI17672"	16390	23790	110	442	444	122	80	82	14	100	100	0	467	462	115	109	111	18	100	98	0	1.011	1.031	0.994	1.029	1.575	0.952	0.813	80	490	720	717	0.016	362	358	364	353	0
4	8	21	"PFL0068"	"oPFL0068"	16580	23790	120	1143	1110	430	81	82	15	100	100	0	855	805	291	111	119	36	97	93	0	1.427	1.483	1.473	1.484	2.047	1.523	0.860	120	562	1806	1723	0.513	1062	744	1029	694	0
4	9	21	"PFL0070"	"oPFL0070"	16760	23790	110	1963	1961	653	79	80	14	100	100	0	1540	1512	492	118	132	48	100	100	0	1.325	1.350	1.341	1.331	1.413	1.279	0.873	80	492	3306	3276	0.406	1884	1422	1882	1394	0
4	10	21	"PFF72463"	"oPFF72463"	16960	23790	120	4182	4143	1669	74	76	15	100	100	0	1465	1410	524	117	122	31	98	97	0	3.047	3.147	3.233	3.174	2.042	3.310	0.886	120	583	5456	5362	1.608	4108	1348	4069	1293	0
4	11	21	"PFD66995"	"oPFD66995"	17170	23790	150	145	171	93	75	76	14	76	64	0	140	155	51	108	111	22	56	35	0	2.188	2.043	1.988	1.952	3.254	2.058	0.533	156	704	102	143	1.129	70	32	96	47	-50
4	12	21	"PFL0074"	"oPFL0074"	17340	23790	120	3330	3142	1311	75	76	13	100	100	0	2907	2764	1024	106	109	19	100	99	0	1.162	1.154	1.199	1.132	2.176	1.192	0.879	120	519	6056	5725	0.217	3255	2801	3067	2658	0
4	13	21	"PFJ12802"	"oPFJ12802"	17530	23790	120	1918	1808	625	75	76	14	100	100	0	983	979	323	104	106	21	98	98	0	2.097	1.981	2.008	1.981	1.902	2.044	0.888	120	561	2722	2608	1.068	1843	879	1733	875	0
4	14	21	"PFBL B0125"	"oPFBLOB0125"	17710	23790	110	135	141	34	74	76	14	96	91	0	453	437	89	103	104	15	100	100	0	0.174	0.201	0.198	0.185	1.692	0.178	0.595	80	492	411	401	-2.520	61	350	67	334	0
4	15	21	"PFN0269"	"oPFN0269"	17910	23790	120	1351	1266	465	74	75	13	100	99	0	5715	5811	2083	101	101	15	100	100	0	0.227	0.209	0.227	0.211	1.834	0.199	0.885	120	528	6891	6902	-2.136	1277	5614	1192	5710	0
4	16	21	"PFD66996"	"oPFD66996"	18110	23790	120	259	261	75	74	76	13	100	99	0	877	860	253	98	99	15	100	99	0	0.237	0.245	0.248	0.239	1.757	0.231	0.814	120	530	964	949	-2.074	185	779	187	762	0
4	17	21	"PFF72496"	"oPFF72496"	18300	23790	120	329	317	111	76	78	15	98	97	0	508	486	149	97	98	14	100	99	0	0.616	0.620	0.645	0.589	1.783	0.624	0.838	120	515	664	630	-0.700	253	411	241	389	0
4	18	21	"PFH0035"	"oPFH0035"	18490	23790	120	168	163	48	77	78	14	92	88	0	550	524	177	96	97	14	100	99	0	0.200	0.201	0.201	0.196	1.921	0.193	0.723	120	518	545	514	-2.319	91	454	86	428	0
4	19	21	"PFL0139"	"oPFL0139"	18670	23790	120	671	641	244	76	77	14	97	97	0	1039	1014	362	95	96	14	100	100	0	0.630	0.615	0.638	0.599	2.021	0.602	0.855	120	539	1539	1484	-0.666	595	944	565	919	0
4	20	21	"PFBL B0173"	"oPFBLOB0173"	18860	23790	120	140	140	36	76	77	14	90	83	0	336	353	130	95	96	15	99	97	0	0.266	0.248	0.255	0.255	2.073	0.219	0.643	120	555	305	322	-1.913	64	241	64	258	0
4	21	21	"PFI17720"	"oPFI17720"	19050	23790	130	94	97	21	76	77	14	55	30	0	126	130	25	94	96	14	84	57	0	0.563	0.583	0.574	0.551	3.035	0.611	0.106	120	618	50	57	-0.830	18	32	21	36	0
4	22	21	"PFG0054"	"oPFG0054"	19240	23790	120	3904	3676	1548	76	76	14	100	100	0	2623	2458	917	94	95	14	100	100	0	1.514	1.523	1.569	1.404	2.451	1.593	0.877	120	656	6357	5964	0.598	3828	2529	3600	2364	0
4	1	22	"PFN0287"	"oPFN0287"	15240	23980	110	239	235	59	77	78	15	98	97	0	351	344	77	101	103	16	100	100	0	0.648	0.650	0.637	0.642	1.518	0.609	0.759	80	604	412	401	-0.626	162	250	158	243	0
4	2	22	"PFL0140"	"oPFL0140"	15430	23980	110	598	561	141	79	80	14	100	100	0	1144	1172	358	106	108	23	100	100	0	0.500	0.452	0.457	0.449	1.362	0.394	0.832	80	539	1557	1548	-1.000	519	1038	482	1066	0
4	3	22	"PFL0142"	"oPFL0142"	15630	23980	120	914	898	283	80	81	15	100	100	0	592	597	213	105	109	23	99	97	0	1.713	1.663	1.656	1.785	1.709	1.650	0.881	120	649	1321	1310	0.776	834	487	818	492	0
4	4	22	"PFL0144"	"oPFL0144"	15830	23980	120	682	642	212	81	82	15	99	99	0	445	437	136	103	105	17	98	97	0	1.757	1.680	1.727	1.791	1.807	1.712	0.881	120	600	943	895	0.813	601	342	561	334	0
4	5	22	"PFJ12815"	"oPFJ12815"	16010	23980	120	2188	2008	787	81	81	14	100	100	0	1095	1051	396	102	104	15	100	100	0	2.122	2.031	2.043	2.082	2.006	2.106	0.883	120	591	3100	2876	1.085	2107	993	1927	949	0
4	6	22	"PFI17725"	"oPFI17725"	16190	23980	110	2341	2253	624	81	82	15	100	100	0	5214	5022	967	103	107	40	100	100	0	0.442	0.442	0.461	0.425	1.435	0.435	0.873	80	521	7371	7091	-1.177	2260	5111	2172	4919	0
4	7	22	"PFL0149"	"oPFL0149"	16390	23980	110	114	119	29	81	82	15	73	53	0	199	199	47	104	107	37	90	65	0	0.347	0.400	0.388	0.372	2.063	0.402	0.521	80	570	128	133	-1.525	33	95	38	95	0
4	8	22	"PFG0057"	"oPFG0057"	16580	23980	110	131	131	30	79	80	15	91	76	0	282	279	62	104	106	18	100	100	0	0.292	0.297	0.291	0.282	1.889	0.285	0.563	80	530	230	227	-1.775	52	178	52	175	0
4	9	22	"PFF72505"	"oPFF72505"	16760	23980	110	142	141	28	75	76	14	95	90	0	373	360	65	99	102	18	100	100	0	0.245	0.253	0.254	0.236	1.749	0.237	0.681	80	556	341	327	-2.032	67	274	66	261	0
4	10	22	"PFM60543"	"oPFM60543"	16970	23980	120	1919	1774	661	72	73	13	100	100	0	914	873	302	94	96	15	98	98	0	2.252	2.185	2.241	2.136	1.798	2.285	0.879	120	632	2667	2481	1.171	1847	820	1702	779	0
4	11	22	"PFBL B0178"	"oPFBLOB0178"	17150	23980	110	1741	1671	427	72	73	12	100	100	0	4194	4148	1012	95	96	15	100	100	0	0.407	0.395	0.389	0.388	1.309	0.361	0.876	80	497	5768	5652	-1.296	1669	4099	1599	4053	0
4	12	22	"PFG0058"	"oPFG0058"	17340	23980	110	201	201	39	74	75	13	100	97	0	353	343	63	97	100	19	100	100	0	0.496	0.516	0.511	0.499	1.440	0.501	0.791	80	542	383	373	-1.011	127	256	127	246	0
4	13	22	"PFBL B0180"	"oPFBLOB0180"	17530	23980	110	145	149	32	75	77	14	98	93	0	308	314	72	103	106	21	100	100	0	0.341	0.351	0.343	0.338	1.566	0.319	0.712	80	542	275	285	-1.550	70	205	74	211	0
4	14	22	"PFBL B0182"	"oPFBLOB0182"	17720	23980	110	221	220	51	76	78	15	100	97	0	993	978	221	103	106	18	100	100	0	0.163	0.165	0.162	0.156	1.497	0.152	0.794	80	556	1035	1019	-2.618	145	890	144	875	0
4	15	22	"PFBL B0184"	"oPFBLOB0184"	17920	23980	120	808	779	260	73	75	17	100	100	0	607	599	205	98	99	15	99	97	0	1.444	1.409	1.470	1.490	1.834	1.417	0.860	120	582	1244	1207	0.530	735	509	706	501	0
4	16	22	"PFI17729"	"oPFI17729"	18090	23980	120	130	131	29	72	74	12	93	88	0	136	138	28	97	98	13	85	65	0	1.487	1.439	1.432	1.422	2.413	1.337	0.352	120	577	97	100	0.573	58	39	59	41	0
4	17	22	"PFH0036"	"oPFH0036"	18300	23980	120	1986	1862	676	73	75	15	100	100	0	2693	2579	955	96	97	19	99	98	0	0.737	0.720	0.737	0.740	1.896	0.704	0.892	120	592	4510	4272	-0.441	1913	2597	1789	2483	0
4	18	22	"PFA32038"	"oPFA32038"	18480	23980	120	3857	3632	1403	73	74	14	100	100	0	3879	3725	1556	95	95	13	100	99	0	1.000	0.980	1.005	1.033	2.052	0.960	0.882	120	523	7568	7189	0.000	3784	3784	3559	3630	0
4	19	22	"EMPTY"	"EMPTY"	18650	24030	150	74	75	14	72	73	13	21	7	0	96	96	13	94	94	13	20	3	0	1.000	1.500	1.000	0.979	2.922	0.065	0.000	156	863	4	5	0.000	2	2	3	2	-50
4	20	22	"EMPTY"	"EMPTY"	18840	24030	150	70	73	13	72	73	13	17	3	0	89	89	14	95	96	14	5	1	0	0.333	-0.167	0.778	0.803	3.621	3.340	0.000	156	860	-8	-5	-1.585	-2	-6	1	-6	-50
4	21	22	"EMPTY"	"EMPTY"	19030	24040	150	73	72	11	72	73	14	8	0	0	90	92	13	92	93	14	14	3	0	-0.500	0.000	0.885	0.901	3.231	0.820	0.003	156	877	-1	0	Error	1	-2	0	0	-50
4	22	22	"EMPTY"	"EMPTY"	19220	24040	150	70	71	12	71	72	13	10	2	0	88	90	12	91	92	13	10	1	0	0.333	0.000	1.000	0.941	3.177	1.536	0.005	156	1049	-4	-1	-1.585	-1	-3	0	-1	-50
5	1	1	"PFI0414"	"I5572_1"	1660	24540	140	148	150	34	67	68	12	98	96	0	277	281	64	88	89	19	99	98	0	0.429	0.430	0.437	0.418	1.764	0.404	0.710	156	822	270	276	-1.222	81	189	83	193	0
5	2	1	"PFI0486"	"I7438_2"	1830	24540	130	957	955	294	70	73	19	100	100	0	2490	2458	709	92	101	42	100	100	0	0.370	0.374	0.374	0.371	1.197	0.352	0.910	120	587	3285	3251	-1.435	887	2398	885	2366	0
5	3	1	"PFI0416"	"I5607_1"	2030	24550	140	90	92	17	71	74	19	48	16	0	132	136	26	92	100	35	56	15	0	0.475	0.477	0.509	0.491	2.843	0.381	0.388	156	730	59	65	-1.074	19	40	21	44	0
5	4	1	"PFI0237"	"I16933_1"	2230	24550	140	145	147	31	70	71	14	100	95	0	514	527	128	91	93	16	100	99	0	0.177	0.177	0.179	0.171	1.540	0.169	0.771	156	704	498	513	-2.496	75	423	77	436	0
5	5	1	"PFI0401"	"I5180_2"	2410	24540	130	1285	1267	246	69	71	14	100	100	0	798	761	177	92	94	19	100	99	0	1.722	1.791	1.787	1.861	1.362	1.754	0.932	120	597	1922	1867	0.784	1216	706	1198	669	0
5	6	1	"PFI0236"	"I1689_2"	2610	24550	140	6147	5839	2018	71	73	18	100	100	0	5768	5739	1903	92	94	18	100	100	0	1.070	1.021	1.030	1.022	1.637	1.027	0.929	156	668	11752	11415	0.098	6076	5676	5768	5647	0
5	7	1	"PFJ0542"	"J667_1"	2800	24560	140	373	368	95	73	75	21	98	96	0	1018	1051	270	93	96	18	100	100	0	0.324	0.308	0.317	0.297	1.469	0.296	0.891	156	610	1225	1253	-1.624	300	925	295	958	0
5	8	1	"PFJ0005"	"J1011_3"	2990	24550	140	419	430	108	70	74	20	100	100	0	929	941	233	92	94	15	100	100	0	0.417	0.424	0.420	0.427	1.416	0.412	0.911	156	647	1186	1209	-1.262	349	837	360	849	0
5	9	1	"PFJ0310"	"J2896_1"	3180	24550	140	8624	8313	2349	73	81	87	100	100	0	5471	5463	1311	95	108	125	100	100	0	1.591	1.535	1.589	1.480	1.520	1.578	0.944	156	640	13927	13608	0.670	8551	5376	8240	5368	0
5	10	1	"PFJ0140"	"J17_1"	3370	24550	140	1756	1689	527	75	77	15	100	99	0	4515	4529	1163	99	100	17	100	100	0	0.381	0.364	0.379	0.333	1.653	0.365	0.939	156	645	6097	6044	-1.393	1681	4416	1614	4430	0
5	11	1	"PFJ0200"	"J21_1"	3560	24550	140	991	931	247	76	77	14	100	99	0	1245	1173	272	99	100	15	100	100	0	0.798	0.796	0.811	0.762	1.587	0.799	0.929	156	670	2061	1929	-0.325	915	1146	855	1074	0
5	12	1	"PFJ0215"	"J21_7"	3760	24540	140	2526	2364	723	76	78	15	100	100	0	2074	1981	585	99	101	17	100	100	0	1.241	1.216	1.220	1.216	1.736	1.224	0.934	156	696	4425	4170	0.311	2450	1975	2288	1882	0
5	13	1	"PFJ0476"	"J53_48"	3950	24540	150	17457	17969	5083	78	80	15	100	100	0	14955	14955	4791	101	102	17	100	100	0	1.170	1.204	1.191	1.312	1.724	1.183	0.922	156	722	32233	32745	0.226	17379	14854	17891	14854	0
5	14	1	"PFJ0510"	"J58_2"	4140	24550	140	691	678	185	78	80	15	99	99	0	2800	2759	678	102	103	15	100	100	0	0.227	0.226	0.233	0.214	1.586	0.221	0.916	156	611	3311	3257	-2.138	613	2698	600	2657	0
5	15	1	"PFJ0563"	"J70_2"	4310	24550	140	1161	1163	365	77	79	16	99	99	0	812	813	206	98	100	15	100	100	0	1.518	1.519	1.550	1.437	1.640	1.573	0.912	156	643	1798	1801	0.602	1084	714	1086	715	0
5	16	1	"PFJ0575"	"J73_12"	4500	24540	130	1265	1261	209	77	79	16	100	100	0	2193	2203	446	98	101	20	100	100	0	0.567	0.562	0.561	0.568	1.230	0.529	0.906	120	625	3283	3289	-0.818	1188	2095	1184	2105	0
5	17	1	"PFJ0599"	"J85_3"	4690	24540	130	339	341	48	75	78	16	100	100	0	989	963	168	97	100	21	100	100	0	0.296	0.307	0.302	0.308	1.258	0.285	0.890	120	699	1156	1132	-1.757	264	892	266	866	0
5	18	1	"PFJ0018"	"J109_5"	4900	24540	140	183	182	41	74	75	16	98	97	0	230	233	52	93	96	15	100	100	0	0.796	0.771	0.810	0.756	1.607	0.762	0.724	156	737	246	248	-0.330	109	137	108	140	0
5	19	1	"PFJ0181"	"J198_5"	5080	24550	140	11311	11277	3733	75	76	17	100	100	0	6914	7029	1799	94	96	16	100	100	0	1.648	1.615	1.683	1.497	1.707	1.698	0.921	156	664	18056	18137	0.720	11236	6820	11202	6935	0
5	20	1	"PFJ0227"	"J227_2"	5280	24540	140	162	162	34	75	76	15	97	95	0	380	372	65	94	96	16	100	100	0	0.304	0.313	0.302	0.288	1.729	0.293	0.683	156	728	373	365	-1.717	87	286	87	278	0
5	21	1	"PFJ0246"	"J242_1"	5470	24550	120	98	98	18	75	76	14	67	35	0	129	130	24	92	94	14	85	60	0	0.622	0.605	0.635	0.590	2.851	0.611	0.245	120	499	60	61	-0.686	23	37	23	38	0
5	22	1	"PFJ0280"	"J268_1"	5650	24550	140	1101	1052	305	74	76	15	100	98	0	1840	1813	433	94	95	16	100	100	0	0.588	0.569	0.586	0.535	1.519	0.571	0.920	156	787	2773	2697	-0.766	1027	1746	978	1719	0
5	1	2	"PFJ0322"	"J309_17"	1660	24740	130	311	318	67	67	68	13	100	100	0	654	638	93	88	91	22	100	100	0	0.431	0.456	0.458	0.446	1.322	0.454	0.888	120	632	810	801	-1.214	244	566	251	550	0
5	2	2	"PFJ0363"	"J373_1"	1850	24730	130	609	604	112	69	71	17	100	100	0	598	601	116	88	97	38	100	99	0	1.059	1.043	1.043	1.056	1.270	1.034	0.924	120	510	1050	1048	0.082	540	510	535	513	0
5	3	2	"PFN0173"	"N132_113"	2030	24740	130	390	403	93	71	73	17	100	99	0	1515	1538	281	91	95	31	100	100	0	0.224	0.229	0.237	0.222	1.315	0.227	0.918	120	505	1743	1779	-2.158	319	1424	332	1447	0
5	4	2	"PFN0184"	"N132_132"	2250	24740	130	226	225	46	71	73	16	100	98	0	626	641	95	92	96	29	100	100	0	0.290	0.281	0.281	0.269	1.391	0.279	0.859	120	488	689	703	-1.785	155	534	154	549	0
5	5	2	"PFN0186"	"N132_136"	2430	24740	140	3360	3152	1024	69	70	12	100	100	0	2317	2195	587	92	94	20	100	100	0	1.479	1.466	1.523	1.360	1.672	1.516	0.931	156	445	5516	5186	0.565	3291	2225	3083	2103	0
5	6	2	"PFN0203"	"N132_171"	2620	24740	140	342	331	95	70	72	13	98	96	0	501	492	120	92	93	14	100	99	0	0.665	0.652	0.659	0.620	1.632	0.649	0.892	156	408	681	661	-0.588	272	409	261	400	0
5	7	2	"PFN0208"	"N132_178"	2800	24740	130	1173	1181	203	73	75	19	100	100	0	1447	1429	300	93	96	26	100	100	0	0.812	0.829	0.833	0.842	1.247	0.797	0.921	120	408	2454	2444	-0.300	1100	1354	1108	1336	0
5	8	2	"PFN0211"	"N132_181"	2990	24730	130	522	542	107	73	76	19	100	100	0	346	357	60	93	97	26	100	100	0	1.775	1.777	1.792	1.781	1.247	1.783	0.878	120	453	702	733	0.828	449	253	469	264	0
5	9	2	"PFN0362"	"N135_24"	3180	24730	130	917	922	161	74	76	15	100	100	0	1577	1572	290	95	97	21	100	100	0	0.569	0.574	0.573	0.577	1.195	0.549	0.934	120	434	2325	2325	-0.814	843	1482	848	1477	0
5	10	2	"PFN0373"	"N136_4"	3370	24730	130	233	234	43	74	76	15	100	100	0	903	893	185	97	99	22	100	100	0	0.197	0.201	0.200	0.200	1.310	0.182	0.851	120	396	965	956	-2.342	159	806	160	796	0
5	11	2	"PFN0401"	"N137_50"	3570	24740	140	487	469	151	74	76	14	98	97	0	713	709	169	96	98	16	99	99	0	0.669	0.644	0.661	0.587	1.592	0.661	0.905	156	403	1030	1008	-0.579	413	617	395	613	0
5	12	2	"PFN0423"	"N138_31"	3770	24740	120	95	97	18	74	76	14	67	33	0	184	187	32	96	98	17	100	98	0	0.239	0.253	0.252	0.239	2.257	0.203	0.250	120	382	109	114	-2.067	21	88	23	91	0
5	13	2	"PFN0433"	"N138_45"	3940	24730	130	121	120	18	77	79	15	96	68	0	415	416	61	100	101	18	100	100	0	0.140	0.136	0.135	0.125	1.710	0.130	0.485	120	450	359	359	-2.840	44	315	43	316	0
5	14	2	"PFN0409"	"N138_104"	4130	24730	130	410	412	84	77	78	14	100	100	0	593	595	115	100	101	15	100	100	0	0.675	0.677	0.689	0.674	1.260	0.663	0.893	120	453	826	830	-0.566	333	493	335	495	0
5	15	2	"PFN0534"	"N143_18"	4320	24730	130	552	559	90	74	76	15	100	100	0	402	408	69	96	96	14	100	100	0	1.562	1.554	1.505	1.576	1.242	1.534	0.915	120	496	784	797	0.643	478	306	485	312	0
5	16	2	"PFN0540"	"N143_29"	4520	24730	130	178	183	35	76	77	16	100	100	0	701	722	134	96	98	20	100	100	0	0.169	0.171	0.165	0.165	1.328	0.160	0.783	120	452	707	733	-2.568	102	605	107	626	0
5	17	2	"PFN0556"	"N143_56"	4660	24770	150	83	85	15	76	78	16	29	6	0	109	112	22	98	101	21	33	11	0	0.636	0.643	0.833	0.838	3.519	0.552	0.106	156	552	18	23	-0.652	7	11	9	14	-50
5	18	2	"PFN0562"	"N143_66"	4900	24730	130	179	184	36	77	79	18	100	99	0	1056	1064	163	96	99	17	100	100	0	0.106	0.111	0.106	0.105	1.404	0.105	0.750	120	562	1062	1075	-3.234	102	960	107	968	0
5	19	2	"PFN0608"	"N147_16"	5100	24740	130	115	117	21	76	79	18	85	55	0	182	181	27	96	97	13	100	99	0	0.453	0.482	0.483	0.460	1.827	0.458	0.397	120	485	125	126	-1.141	39	86	41	85	0
5	20	2	"PFN0623"	"N148_7"	5280	24740	130	98	99	19	76	78	16	62	30	0	243	255	49	96	97	14	100	100	0	0.150	0.145	0.162	0.143	2.018	0.146	0.284	120	462	169	182	-2.740	22	147	23	159	0
5	21	2	"PFN0714"	"N151_50"	5470	24740	140	11557	11327	4009	77	79	16	100	100	0	8360	8179	2114	93	95	14	100	100	0	1.389	1.391	1.450	1.248	1.712	1.469	0.920	156	374	19747	19336	0.474	11480	8267	11250	8086	0
5	22	2	"PFN0723"	"N152_1"	5650	24730	140	1749	1727	479	76	77	15	100	100	0	1021	975	305	94	95	16	100	98	0	1.805	1.874	1.854	2.046	1.634	1.861	0.922	156	572	2600	2532	0.852	1673	927	1651	881	0
5	1	3	"PFN0727"	"N152_17"	1660	24930	130	298	309	65	68	68	12	100	100	0	362	369	70	89	90	12	100	100	0	0.842	0.861	0.846	0.854	1.276	0.866	0.888	120	622	503	521	-0.247	230	273	241	280	0
5	2	3	"PFN0735"	"N153_15"	1860	24920	130	111	112	18	68	69	12	96	83	0	530	540	104	88	90	14	100	100	0	0.097	0.097	0.100	0.092	1.718	0.085	0.541	120	509	485	496	-3.362	43	442	44	452	0
5	3	3	"PFN0750"	"N155_14"	2040	24920	140	2524	2445	734	68	70	14	100	100	0	1718	1606	565	89	92	26	98	98	0	1.508	1.567	1.555	1.750	1.761	1.541	0.947	156	550	4085	3894	0.592	2456	1629	2377	1517	0
5	4	3	"PFN0757"	"N155_25"	2240	24920	130	245	247	38	67	68	14	100	100	0	668	686	139	89	91	28	100	100	0	0.307	0.302	0.307	0.303	1.309	0.275	0.851	120	478	757	777	-1.702	178	579	180	597	0
5	5	3	"PFB0217"	"B567"	2420	24920	140	416	405	107	66	67	12	100	100	0	434	424	103	85	87	11	99	99	0	1.003	1.000	1.014	1.002	1.630	1.005	0.902	156	434	699	678	0.004	350	349	339	339	0
5	6	3	"PFB0221"	"B573"	2620	24920	140	1184	1301	474	67	68	12	100	100	0	930	967	320	86	87	11	100	100	0	1.323	1.401	1.429	1.387	1.474	1.430	0.928	156	441	1961	2115	0.404	1117	844	1234	881	0
5	7	3	"PFB0223"	"B577"	2810	24920	140	1005	996	259	69	70	13	100	100	0	874	857	200	89	92	22	100	99	0	1.192	1.207	1.208	1.200	1.462	1.227	0.934	156	468	1721	1695	0.254	936	785	927	768	0
5	8	3	"PFB0225"	"B583"	3010	24920	140	978	997	346	71	72	14	99	98	0	1285	1336	378	92	95	23	100	100	0	0.760	0.744	0.761	0.694	1.563	0.765	0.917	156	472	2100	2170	-0.395	907	1193	926	1244	0
5	9	3	"PFB0227"	"B587"	3190	24920	140	774	785	239	72	73	15	100	98	0	623	608	166	94	98	21	99	99	0	1.327	1.387	1.409	1.378	1.695	1.419	0.918	156	451	1231	1227	0.408	702	529	713	514	0
5	10	3	"PFB0229"	"B590"	3380	24890	150	83	86	19	73	74	15	39	15	0	113	118	25	96	99	22	40	16	0	0.588	0.591	0.814	0.728	3.972	0.541	0.143	156	449	27	35	-0.766	10	17	13	22	-50
5	11	3	"PFB0246"	"B618"	3570	24900	150	83	86	17	73	74	14	37	15	0	101	105	20	95	98	17	32	12	0	1.667	1.300	0.990	0.939	3.186	0.598	0.090	156	347	16	23	0.737	10	6	13	10	-50
5	12	3	"PFB0256"	"B634"	3750	24900	150	84	86	21	74	76	18	25	8	0	106	109	21	96	98	20	34	12	0	1.000	0.923	0.854	0.866	3.359	0.935	0.101	156	400	20	25	0.000	10	10	12	13	-50
5	13	3	"PFB0259"	"B64"	3950	24910	130	4715	4664	696	75	77	18	100	100	0	1658	1608	276	97	98	19	100	100	0	2.972	3.037	3.018	3.071	1.160	3.036	0.937	120	479	6201	6100	1.572	4640	1561	4589	1511	0
5	14	3	"PFB0262"	"B645"	4140	24920	150	121	122	24	74	76	14	91	81	0	119	119	19	97	98	15	60	33	0	2.136	2.182	1.893	2.131	2.685	1.899	0.258	156	549	69	70	1.095	47	22	48	22	-50
5	15	3	"PFB0270"	"B664"	4330	24920	130	166	168	27	72	74	14	100	100	0	184	185	27	94	95	14	100	98	0	1.044	1.055	1.108	1.076	1.526	1.071	0.669	120	479	184	187	0.063	94	90	96	91	0
5	16	3	"PFB0273"	"B667"	4520	24920	140	352	339	84	72	75	14	98	97	0	371	366	58	93	94	14	100	100	0	1.007	0.978	0.979	0.914	1.544	1.012	0.884	156	392	558	540	0.010	280	278	267	273	0
5	17	3	"PFC0002"	"C101"	4710	24920	140	177	179	43	75	77	15	98	95	0	599	602	144	94	96	15	100	100	0	0.202	0.205	0.196	0.192	1.470	0.200	0.801	156	401	607	612	-2.308	102	505	104	508	0
5	18	3	"PFC0006"	"C113"	4900	24920	140	119	119	23	76	77	15	90	70	0	281	283	51	95	96	15	100	100	0	0.231	0.229	0.229	0.211	1.851	0.220	0.540	156	442	229	231	-2.113	43	186	43	188	0
5	19	3	"PFC0009"	"C116"	5090	24920	140	133	134	24	76	77	15	96	87	0	455	465	105	95	96	13	100	100	0	0.158	0.157	0.153	0.150	1.638	0.149	0.655	156	437	417	428	-2.659	57	360	58	370	0
5	20	3	"PFC0011"	"C118"	5310	24930	150	82	84	17	75	76	15	35	10	0	121	121	21	94	96	14	71	46	0	0.259	0.333	0.511	0.461	3.281	0.442	0.100	156	368	34	36	-1.948	7	27	9	27	-50
5	21	3	"PFC0013"	"C122"	5470	24900	150	76	78	13	74	78	31	1	0	0	100	102	18	93	97	27	14	1	0	0.286	0.444	1.000	0.830	3.197	0.423	0.034	156	328	9	13	-1.807	2	7	4	9	-50
5	22	3	"PFC0015"	"C125"	5650	24910	130	1955	2018	386	73	76	24	100	100	0	1072	1072	220	94	96	24	100	100	0	1.924	1.989	1.952	2.015	1.208	1.958	0.926	120	519	2860	2923	0.944	1882	978	1945	978	0
5	1	4	"PFC0035"	"C162"	1670	25100	130	1308	1294	177	68	68	11	100	100	0	1899	1854	310	89	90	11	100	100	0	0.685	0.695	0.685	0.702	1.238	0.679	0.939	120	614	3050	2991	-0.546	1240	1810	1226	1765	0
5	2	4	"PFC0037"	"C164"	1860	25110	130	126	130	28	68	69	12	97	94	0	342	353	55	88	90	13	100	100	0	0.228	0.234	0.222	0.212	1.703	0.224	0.667	120	581	312	327	-2.131	58	254	62	265	0
5	3	4	"PFC0039"	"C171"	2050	25110	130	305	321	70	66	67	12	100	100	0	370	382	62	87	88	11	100	100	0	0.845	0.864	0.885	0.847	1.318	0.871	0.875	120	513	522	550	-0.244	239	283	255	295	0
5	4	4	"PFC0042"	"C179"	2240	25110	130	131	134	22	64	64	11	100	98	0	396	411	78	85	87	12	100	100	0	0.215	0.215	0.206	0.211	1.397	0.206	0.763	120	493	378	396	-2.215	67	311	70	326	0
5	5	4	"PFC0044"	"C180"	2430	25110	140	120	119	23	63	65	11	96	92	0	312	299	73	84	85	11	98	98	0	0.250	0.260	0.261	0.255	1.821	0.238	0.712	156	457	285	271	-2.000	57	228	56	215	0
5	6	4	"PFC0046"	"C184"	2620	25110	130	196	194	30	65	66	12	100	100	0	185	184	25	85	87	12	100	100	0	1.310	1.303	1.327	1.315	1.429	1.301	0.765	120	453	231	228	0.390	131	100	129	99	0
5	7	4	"PFD0183"	"D23156_27"	2820	25100	130	122	124	23	66	67	12	100	95	0	664	674	124	89	90	12	100	100	0	0.097	0.099	0.095	0.094	1.554	0.094	0.681	120	489	631	643	-3.360	56	575	58	585	0
5	8	4	"PFD0186"	"D23156_40"	3010	25110	140	103	105	20	68	69	12	89	72	0	560	534	128	89	91	12	99	98	0	0.074	0.083	0.083	0.079	1.840	0.080	0.573	156	506	506	482	-3.750	35	471	37	445	0
5	9	4	"PFD0190"	"D2337_1"	3200	25110	130	139	144	28	68	68	12	99	98	0	223	228	39	90	91	13	100	100	0	0.534	0.551	0.576	0.523	1.662	0.551	0.748	120	449	204	214	-0.906	71	133	76	138	0
5	10	4	"PFD0198"	"D23657_2"	3380	25090	150	83	85	15	70	71	13	49	20	0	105	106	16	92	94	15	42	16	0	1.000	1.071	0.905	0.891	3.162	0.615	0.092	156	521	26	29	0.000	13	13	15	14	-50
5	11	4	"PFD0208"	"D25498_1"	3570	25100	150	74	75	14	72	73	12	22	7	0	93	94	15	94	95	14	14	4	0	-2.000	100000.000	0.895	0.878	3.460	0.659	0.026	156	478	1	3	Error	2	-1	3	0	-50
5	12	4	"PFD0213"	"D2660_1"	3730	25060	150	70	73	15	73	75	17	12	1	0	93	94	12	95	97	19	4	0	0	1.500	0.000	1.063	1.067	3.082	0.730	0.020	156	513	-5	-1	0.585	-3	-2	0	-1	-50
5	13	4	"PFD0248"	"D33539_109"	3950	25100	130	562	569	106	73	75	18	100	100	0	465	465	101	94	97	29	99	99	0	1.318	1.337	1.332	1.400	1.555	1.274	0.879	120	522	860	867	0.398	489	371	496	371	0
5	14	4	"PFD0250"	"D33539_15"	4150	25110	140	161	163	40	71	73	14	95	93	0	445	467	118	92	94	28	99	98	0	0.255	0.245	0.245	0.237	1.658	0.236	0.802	156	457	443	467	-1.972	90	353	92	375	0
5	15	4	"PFD0252"	"D33539_17"	4340	25100	130	247	253	49	71	73	14	100	100	0	406	408	65	91	92	14	100	100	0	0.559	0.574	0.573	0.567	1.274	0.552	0.859	120	446	491	499	-0.840	176	315	182	317	0
5	16	4	"PFD0256"	"D33539_23"	4530	25100	140	688	685	185	72	74	14	100	100	0	417	412	110	90	91	12	98	96	0	1.884	1.904	1.923	2.042	1.767	1.931	0.890	156	468	943	935	0.914	616	327	613	322	0
5	17	4	"PFD0259"	"D33539_28"	4710	25100	130	1626	1670	395	74	75	15	100	100	0	1364	1393	317	92	94	15	100	100	0	1.220	1.227	1.223	1.242	1.295	1.205	0.919	120	453	2824	2897	0.287	1552	1272	1596	1301	0
5	18	4	"PFD0261"	"D33539_3"	4930	25080	150	84	84	15	74	75	14	36	9	0	103	105	18	94	95	15	36	15	0	1.111	0.909	0.952	0.902	2.867	0.727	0.055	156	502	19	21	0.152	10	9	10	11	-50
5	19	4	"PFD0277"	"D33539_63"	5090	25100	130	421	437	84	72	73	13	100	100	0	563	562	120	91	93	13	100	100	0	0.739	0.775	0.776	0.789	1.334	0.732	0.904	120	396	821	836	-0.436	349	472	365	471	0
5	20	4	"PFD0281"	"D33539_69"	5280	25090	150	87	87	14	71	72	14	53	15	0	106	108	16	91	93	15	46	21	0	1.067	0.941	1.167	1.118	3.087	0.495	0.046	156	382	31	33	0.093	16	15	16	17	-50
5	21	4	"PFD0283"	"D33539_74"	5450	25080	150	77	77	14	71	76	38	1	0	0	104	104	16	92	98	49	1	0	0	0.500	0.500	0.739	0.796	3.428	0.726	0.660	156	413	18	18	-1.000	6	12	6	12	-50
5	22	4	"PFD0286"	"D33539_85"	5670	25100	140	569	577	181	73	76	30	96	95	0	724	704	186	94	99	43	98	98	0	0.787	0.826	0.839	0.773	1.732	0.840	0.911	156	746	1126	1114	-0.345	496	630	504	610	0
5	1	5	"PFD0288"	"D33539_87"	1680	25290	130	258	263	41	68	70	13	100	100	0	365	361	51	89	91	13	100	100	0	0.688	0.717	0.709	0.715	1.304	0.700	0.867	120	647	466	467	-0.539	190	276	195	272	0
5	2	5	"PFD0292"	"D33539_97"	1850	25310	80	85	82	16	68	71	13	55	19	0	122	124	16	88	92	16	94	53	0	0.500	0.389	0.585	0.457	2.986	0.270	0.063	52	293	51	50	-1.000	17	34	14	36	0
5	3	5	"PFD0343"	"D40381_1"	2060	25290	120	117	121	21	65	66	12	100	97	0	160	163	23	85	87	14	100	99	0	0.693	0.718	0.705	0.709	1.625	0.713	0.595	120	539	127	134	-0.528	52	75	56	78	0
5	4	5	"PFD0345"	"D4043_2"	2250	25290	130	236	240	37	63	64	11	100	100	0	454	460	70	84	84	11	100	100	0	0.468	0.471	0.472	0.470	1.278	0.451	0.879	120	512	543	553	-1.097	173	370	177	376	0
5	5	5	"PFD0355"	"D42243_17"	2450	25290	150	76	76	13	63	64	11	55	18	0	101	102	16	84	85	11	67	32	0	0.765	0.722	0.716	0.719	3.088	0.560	0.104	156	469	30	31	-0.387	13	17	13	18	-50
5	6	5	"PFD0362"	"D42243_29"	2630	25290	150	74	76	14	65	66	11	43	18	0	99	99	15	87	88	13	48	15	0	0.750	0.917	0.944	0.903	3.620	0.880	0.032	156	450	21	23	-0.415	9	12	11	12	-50
5	7	5	"PFD0367"	"D42243_37"	2810	25290	130	3247	3276	551	68	68	13	100	100	0	1745	1729	392	89	91	16	100	100	0	1.920	1.956	1.926	2.023	1.309	1.926	0.940	120	514	4835	4848	0.941	3179	1656	3208	1640	0
5	8	5	"PFD0369"	"D42243_39"	3010	25300	130	334	346	105	69	69	12	99	99	0	538	540	91	89	92	16	100	100	0	0.590	0.614	0.612	0.574	1.453	0.647	0.877	120	499	714	728	-0.761	265	449	277	451	0
5	9	5	"PFE0400"	"E2667_1"	3200	25290	130	124	123	21	67	68	11	98	93	0	168	168	23	90	91	13	100	99	0	0.731	0.718	0.710	0.682	1.696	0.694	0.578	120	516	135	134	-0.453	57	78	56	78	0
5	10	5	"PFE0403"	"E26771_1"	3390	25290	130	1814	1832	408	68	70	12	100	100	0	1333	1315	237	91	93	14	100	100	0	1.406	1.441	1.426	1.421	1.259	1.473	0.926	120	491	2988	2988	0.491	1746	1242	1764	1224	0
5	11	5	"PFE0405"	"E26771_4"	3580	25290	130	177	177	36	70	72	12	100	99	0	433	443	93	93	94	14	100	100	0	0.315	0.306	0.312	0.296	1.454	0.285	0.782	120	412	447	457	-1.668	107	340	107	350	0
5	12	5	"PFE0408"	"E26934_1"	3770	25290	140	1020	996	328	73	74	14	99	99	0	753	743	210	95	97	14	100	100	0	1.439	1.424	1.456	1.367	1.776	1.467	0.907	156	521	1605	1571	0.525	947	658	923	648	0
5	13	5	"PFE0411"	"E27042_1"	3960	25280	150	77	80	15	73	74	14	30	8	0	98	99	12	94	97	26	3	0	0	1.000	1.400	1.471	1.315	2.937	49.657	0.005	156	531	8	12	0.000	4	4	7	5	-50
5	14	5	"PFE0415"	"E27173_1"	4150	25290	140	103	103	19	70	72	13	85	57	0	248	243	53	91	94	30	96	94	0	0.210	0.217	0.216	0.198	2.130	0.200	0.508	156	421	190	185	-2.250	33	157	33	152	0
5	15	5	"PFE0439"	"E27723_18"	4330	25290	140	1664	1553	445	70	71	12	100	100	0	1224	1108	368	89	90	16	98	97	0	1.404	1.455	1.455	1.629	2.028	1.442	0.920	156	444	2729	2502	0.490	1594	1135	1483	1019	0
5	16	5	"PFE0443"	"E27723_9"	4530	25290	130	103	105	18	72	73	13	89	58	0	171	176	27	89	90	13	100	100	0	0.378	0.379	0.336	0.343	2.072	0.369	0.401	120	494	113	120	-1.403	31	82	33	87	0
5	17	5	"PFE0446"	"E27742_6"	4720	25290	130	135	134	24	72	73	14	99	90	0	190	193	31	90	92	14	100	100	0	0.630	0.602	0.630	0.586	1.613	0.622	0.669	120	441	163	165	-0.667	63	100	62	103	0
5	18	5	"PFE0452"	"E28056_1"	4860	25290	150	81	83	17	73	74	14	35	14	0	102	104	19	93	96	16	34	14	0	0.889	0.909	0.950	0.829	3.638	0.698	0.046	156	598	17	21	-0.170	8	9	10	11	-50
5	19	5	"PFE0454"	"E28350_1"	5090	25300	130	253	251	48	71	72	14	100	100	0	269	264	39	89	92	16	100	100	0	1.011	1.029	0.998	1.005	1.391	1.052	0.846	120	513	362	355	0.016	182	180	180	175	0
5	20	5	"PFE0458"	"E28462_2"	5270	25260	150	81	81	22	67	68	13	50	26	0	103	102	25	85	86	14	57	35	0	0.778	0.824	0.916	0.885	2.509	0.775	0.301	156	509	32	31	-0.363	14	18	14	17	-50
5	21	5	"PFE0487"	"E29895_1"	5470	25290	150	95	95	17	70	72	17	68	26	0	118	119	18	90	92	23	59	16	0	0.893	0.862	0.971	0.885	2.576	0.801	0.228	156	563	53	54	-0.163	25	28	25	29	-50
5	22	5	"PFE0491"	"E29931_3"	5650	25290	130	152	153	29	73	75	14	99	96	0	308	303	53	93	94	13	100	100	0	0.367	0.381	0.388	0.360	1.608	0.338	0.675	120	567	294	290	-1.444	79	215	80	210	0
5	1	6	"PFE0494"	"E30210_1"	1670	25480	130	144	146	31	68	69	13	99	98	0	335	336	58	88	89	13	100	100	0	0.308	0.315	0.311	0.299	1.428	0.311	0.776	120	627	323	326	-1.700	76	247	78	248	0
5	2	6	"PFE0498"	"E3038_3"	1850	25480	130	116	117	19	66	67	12	98	92	0	154	154	23	86	87	12	100	97	0	0.735	0.750	0.730	0.729	1.808	0.690	0.578	120	573	118	119	-0.444	50	68	51	68	0
5	3	6	"PFE0502"	"E3185_4"	2060	25480	130	116	115	21	63	65	11	96	93	0	385	381	56	85	85	10	100	100	0	0.177	0.176	0.184	0.167	1.652	0.167	0.676	120	578	353	348	-2.501	53	300	52	296	0
5	4	6	"PFE0504"	"E3185_6"	2250	25480	130	405	417	81	64	64	11	100	100	0	1149	1157	227	85	85	11	100	100	0	0.320	0.329	0.338	0.329	1.283	0.315	0.883	120	549	1405	1425	-1.642	341	1064	353	1072	0
5	5	6	"PFE0525"	"E3552_1"	2440	25480	130	537	531	106	65	66	12	100	100	0	584	588	86	86	87	12	100	100	0	0.948	0.928	0.921	0.907	1.305	0.961	0.917	120	479	970	968	-0.077	472	498	466	502	0
5	6	6	"PFE0531"	"E3831_2"	2620	25480	150	78	80	14	66	67	12	48	21	0	110	111	16	87	88	15	69	31	0	0.522	0.583	0.629	0.698	2.818	0.444	0.109	156	473	35	38	-0.939	12	23	14	24	-50
5	7	6	"PFE0534"	"E390_1"	2800	25480	120	123	126	23	67	68	12	100	95	0	209	211	30	88	91	18	100	100	0	0.463	0.480	0.480	0.450	1.598	0.453	0.609	120	446	177	182	-1.112	56	121	59	123	0
5	8	6	"PFE0539"	"E4159_1"	3000	25480	140	247	238	62	68	69	12	98	98	0	297	292	74	90	92	16	97	96	0	0.865	0.842	0.868	0.869	1.786	0.826	0.848	156	558	386	372	-0.210	179	207	170	202	0
5	9	6	"PFE0542"	"E4247_1"	3190	25480	130	726	708	129	69	70	12	100	100	0	1024	1023	129	90	91	12	100	100	0	0.703	0.685	0.691	0.665	1.355	0.692	0.931	120	534	1591	1572	-0.508	657	934	639	933	0
5	10	6	"PFE0547"	"E4295_1"	3390	25470	130	322	326	56	71	72	12	100	100	0	278	276	48	92	94	14	99	99	0	1.349	1.386	1.400	1.433	1.472	1.380	0.849	120	563	437	439	0.432	251	186	255	184	0
5	11	6	"PFF0499"	"F2457_1"	3590	25430	150	75	77	14	71	72	13	28	10	0	99	98	16	93	95	14	26	5	0	0.667	1.200	0.806	0.884	3.489	0.492	0.024	156	563	10	11	-0.585	4	6	6	5	-50
5	12	6	"PFF0505"	"F24631_2"	3760	25480	130	319	322	62	72	73	13	99	99	0	821	838	148	93	95	13	100	100	0	0.339	0.336	0.345	0.335	1.217	0.331	0.903	120	477	975	995	-1.559	247	728	250	745	0
5	13	6	"PFF0507"	"F246_1"	3960	25480	120	90	91	15	72	73	14	55	27	0	120	121	18	95	96	13	76	48	0	0.720	0.731	0.811	0.736	3.027	0.750	0.114	120	496	43	45	-0.474	18	25	19	26	0
5	14	6	"PFF0509"	"F24843_2"	4140	25470	130	490	495	78	70	71	13	100	100	0	606	593	105	91	94	16	100	100	0	0.816	0.847	0.840	0.861	1.313	0.826	0.908	120	487	935	927	-0.294	420	515	425	502	0
5	15	6	"PFF0513"	"F25069_1"	4340	25470	150	81	81	13	70	71	12	42	21	0	105	106	17	91	92	16	42	14	0	0.786	0.733	0.780	0.804	3.451	0.273	0.042	156	537	25	26	-0.348	11	14	11	15	-50
5	16	6	"PFF0515"	"F25114_1"	4520	25470	130	1023	1030	149	71	72	13	100	100	0	656	654	122	91	92	14	100	100	0	1.685	1.703	1.688	1.739	1.287	1.674	0.912	120	501	1517	1522	0.753	952	565	959	563	0
5	17	6	"PFF0554"	"F26408_1"	4720	25470	130	1293	1349	274	73	74	14	100	100	0	1577	1621	347	92	94	14	100	100	0	0.822	0.835	0.835	0.839	1.167	0.811	0.932	120	519	2705	2805	-0.284	1220	1485	1276	1529	0
5	18	6	"PFF0556"	"F26422_2"	4920	25470	130	149	151	24	72	73	13	100	98	0	730	721	125	94	96	14	100	100	0	0.121	0.126	0.126	0.122	1.489	0.119	0.759	120	503	713	706	-3.046	77	636	79	627	0
5	19	6	"PFF0558"	"F26666_3"	5100	25470	130	1062	1044	209	68	69	13	100	100	0	2658	2777	613	89	91	14	100	100	0	0.387	0.363	0.368	0.365	1.198	0.343	0.917	120	481	3563	3664	-1.370	994	2569	976	2688	0
5	20	6	"PFF0560"	"F26774_1"	5280	25470	130	460	462	87	67	68	12	100	100	0	725	730	155	88	89	15	100	100	0	0.617	0.615	0.613	0.623	1.298	0.588	0.890	120	542	1030	1037	-0.697	393	637	395	642	0
5	21	6	"PFF0563"	"F27064_1"	5480	25480	130	504	507	118	71	72	13	100	99	0	756	761	120	92	93	13	100	100	0	0.652	0.652	0.668	0.626	1.405	0.661	0.903	120	516	1097	1105	-0.617	433	664	436	669	0
5	22	6	"PFF0568"	"F27351_1"	5670	25470	130	157	160	27	73	75	14	100	99	0	452	450	75	94	94	12	100	100	0	0.235	0.244	0.249	0.238	1.420	0.227	0.743	120	629	442	443	-2.091	84	358	87	356	0
5	1	7	"PFF0597"	"F28584_1"	1660	25650	100	74	75	14	66	67	12	36	12	0	104	108	21	89	90	13	51	28	0	0.533	0.474	0.769	0.742	3.234	0.327	0.047	80	448	23	28	-0.907	8	15	9	19	0
5	2	7	"PFF0599"	"F28782_1"	1870	25670	130	351	359	79	67	67	12	99	99	0	684	697	147	86	88	13	100	100	0	0.475	0.478	0.490	0.466	1.399	0.479	0.894	120	570	882	903	-1.074	284	598	292	611	0
5	3	7	"PFF0601"	"F28897_1"	2050	25670	130	269	274	51	64	65	11	100	99	0	773	771	116	85	86	12	100	100	0	0.298	0.306	0.306	0.297	1.332	0.299	0.902	120	510	893	896	-1.747	205	688	210	686	0
5	4	7	"PFF0611"	"F29309_1"	2240	25670	130	161	159	34	64	66	13	99	98	0	253	255	45	85	86	13	100	100	0	0.577	0.559	0.575	0.537	1.614	0.552	0.717	120	570	265	265	-0.792	97	168	95	170	0
5	5	7	"PFF0617"	"F29473_1"	2440	25650	110	79	78	12	65	66	13	51	13	0	116	113	19	86	88	14	73	52	0	0.467	0.481	0.483	0.563	3.191	0.419	0.073	80	458	44	40	-1.100	14	30	13	27	0
5	6	7	"PFF0622"	"F29632_5"	2630	25660	130	682	681	106	66	67	11	100	100	0	661	659	113	89	90	15	100	100	0	1.077	1.079	1.068	1.090	1.221	1.070	0.921	120	513	1188	1185	0.107	616	572	615	570	0
5	7	7	"PFF0646"	"F30537_4"	2820	25670	130	489	475	86	68	69	12	100	99	0	698	697	90	90	91	14	100	100	0	0.692	0.671	0.678	0.650	1.368	0.685	0.927	120	510	1029	1014	-0.530	421	608	407	607	0
5	8	7	"PFF0652"	"F30663_2"	3010	25670	130	176	178	35	70	72	14	99	98	0	822	839	115	92	93	14	100	100	0	0.145	0.145	0.142	0.140	1.366	0.142	0.832	120	465	836	855	-2.784	106	730	108	747	0
5	9	7	"PFF0656"	"F30728_1"	3190	25670	130	337	336	69	73	74	15	100	100	0	306	320	61	94	95	14	100	100	0	1.245	1.164	1.163	1.163	1.308	1.166	0.865	120	510	476	489	0.316	264	212	263	226	0
5	10	7	"PFF0659"	"F30796_1"	3390	25670	130	289	287	58	73	74	14	100	100	0	431	431	63	95	95	14	100	100	0	0.643	0.637	0.651	0.620	1.376	0.636	0.853	120	558	552	550	-0.637	216	336	214	336	0
5	11	7	"PFF0661"	"F3084_1"	3580	25670	130	1187	1218	232	73	73	12	100	100	0	1352	1335	192	93	95	14	100	100	0	0.885	0.922	0.929	0.913	1.244	0.941	0.923	120	563	2373	2387	-0.177	1114	1259	1145	1242	0
5	12	7	"PFF0665"	"F31008_1"	3770	25670	140	1861	1712	594	72	73	13	98	98	0	2117	2017	623	94	96	14	99	99	0	0.884	0.853	0.862	0.779	2.028	0.859	0.911	156	551	3812	3563	-0.177	1789	2023	1640	1923	0
5	13	7	"PFF1271"	"F51945_3"	3960	25670	130	1940	1965	398	73	74	14	100	100	0	2126	2153	328	96	97	13	100	100	0	0.920	0.920	0.937	0.902	1.270	0.942	0.936	120	494	3897	3949	-0.121	1867	2030	1892	2057	0
5	14	7	"PFF1274"	"F5206_2"	4140	25670	130	293	300	59	73	74	14	100	99	0	531	527	88	93	94	13	100	100	0	0.502	0.523	0.513	0.512	1.363	0.509	0.883	120	531	658	661	-0.993	220	438	227	434	0
5	15	7	"PFF1276"	"F5206_7"	4340	25670	130	100	100	16	71	72	13	81	55	0	229	233	35	91	92	12	100	100	0	0.210	0.204	0.200	0.185	1.915	0.203	0.391	120	538	167	171	-2.251	29	138	29	142	0
5	16	7	"PFF1278"	"F52084_1"	4530	25660	130	322	323	61	71	72	22	100	100	0	390	389	72	91	94	23	100	100	0	0.839	0.846	0.878	0.850	1.340	0.832	0.846	120	563	550	550	-0.252	251	299	252	298	0
5	17	7	"PFF1290"	"F52397_2"	4730	25660	130	8749	8646	1416	69	72	22	100	100	0	13186	12946	2187	92	94	24	100	100	0	0.663	0.667	0.684	0.669	1.202	0.659	0.941	120	545	21774	21431	-0.593	8680	13094	8577	12854	0
5	18	7	"PFF1292"	"F52444_1"	4910	25660	130	290	291	43	68	70	13	100	100	0	371	364	62	93	94	13	100	100	0	0.799	0.823	0.801	0.834	1.391	0.783	0.836	120	510	500	494	-0.325	222	278	223	271	0
5	19	7	"PFF1323"	"F53383_7"	5100	25660	130	1201	1193	168	69	71	13	100	100	0	2413	2338	455	93	94	13	100	100	0	0.488	0.501	0.489	0.510	1.280	0.481	0.936	120	532	3452	3369	-1.035	1132	2320	1124	2245	0
5	20	7	"PFF1327"	"F53446_1"	5290	25660	130	341	338	50	69	71	13	100	100	0	393	391	65	93	94	13	100	100	0	0.907	0.903	0.880	0.910	1.274	0.860	0.866	120	507	572	567	-0.141	272	300	269	298	0
5	21	7	"PFF1329"	"F53449_1"	5470	25660	130	529	530	81	70	72	21	100	100	0	499	486	82	92	94	12	100	100	0	1.128	1.168	1.152	1.191	1.321	1.179	0.899	120	516	866	854	0.173	459	407	460	394	0
5	22	7	"PFF1335"	"F53749_1"	5670	25660	130	185	186	31	72	74	20	100	99	0	442	442	68	93	94	14	100	100	0	0.324	0.327	0.323	0.320	1.386	0.313	0.782	120	659	462	463	-1.627	113	349	114	349	0
5	1	8	"PFF1338"	"F53871_1"	1670	25860	130	100	102	20	66	67	12	88	71	0	139	140	20	87	88	13	98	91	0	0.654	0.679	0.641	0.624	2.218	0.683	0.372	120	700	86	89	-0.613	34	52	36	53	0
5	2	8	"PFF1343"	"F53897_2"	1870	25850	130	510	519	94	66	67	11	100	100	0	2369	2353	435	86	87	12	100	100	0	0.194	0.200	0.198	0.200	1.205	0.193	0.933	120	556	2727	2720	-2.362	444	2283	453	2267	0
5	3	8	"PFF1370"	"F54899_1"	2070	25850	130	361	361	70	65	65	11	100	100	0	447	441	75	86	87	13	100	100	0	0.820	0.834	0.838	0.831	1.283	0.838	0.901	120	517	657	651	-0.286	296	361	296	355	0
5	4	8	"PFF1379"	"F55001_1"	2250	25860	130	347	335	68	65	65	12	100	99	0	982	970	149	86	86	13	100	100	0	0.315	0.305	0.315	0.296	1.331	0.302	0.919	120	532	1178	1154	-1.668	282	896	270	884	0
5	5	8	"PFF1381"	"F55001_6"	2450	25850	130	110	109	18	66	67	12	94	83	0	356	353	59	87	88	13	100	100	0	0.164	0.162	0.162	0.149	1.714	0.155	0.603	120	601	313	309	-2.612	44	269	43	266	0
5	6	8	"PFF1388"	"F5510_1"	2630	25850	130	88	88	16	67	67	11	71	42	0	162	163	29	88	89	14	100	97	0	0.284	0.280	0.317	0.283	2.239	0.257	0.271	120	545	95	96	-1.817	21	74	21	75	0
5	7	8	"PFF1391"	"F55150_2"	2820	25850	130	145	146	28	68	69	11	100	99	0	143	145	22	89	91	14	98	90	0	1.426	1.393	1.395	1.426	1.814	1.437	0.531	120	510	131	134	0.512	77	54	78	56	0
5	8	8	"PFF1406"	"F55492_1"	3010	25850	140	13733	13975	5511	72	73	14	100	100	0	12151	11981	5108	93	94	14	100	100	0	1.133	1.169	1.159	1.325	2.112	1.159	0.923	156	494	25719	25791	0.180	13661	12058	13903	11888	0
5	9	8	"PFF1434"	"F57034_1"	3200	25850	130	488	495	80	75	76	16	100	100	0	436	435	67	96	97	15	100	100	0	1.215	1.239	1.235	1.246	1.279	1.237	0.889	120	497	753	759	0.281	413	340	420	339	0
5	10	8	"PFF1437"	"F57064_2"	3390	25850	130	535	529	87	73	74	14	100	100	0	639	625	104	95	96	14	100	100	0	0.849	0.860	0.864	0.865	1.272	0.847	0.906	120	527	1006	986	-0.236	462	544	456	530	0
5	11	8	"PFF1447"	"F57388_2"	3580	25850	130	201	204	38	71	72	12	100	100	0	560	547	86	93	94	14	100	100	0	0.278	0.293	0.288	0.287	1.378	0.276	0.826	120	515	597	587	-1.845	130	467	133	454	0
5	12	8	"PFF1456"	"F5774_1"	3770	25850	130	243	244	48	71	72	13	100	100	0	421	419	71	93	95	13	100	100	0	0.524	0.531	0.518	0.523	1.373	0.507	0.826	120	505	500	499	-0.931	172	328	173	326	0
5	13	8	"PFF1458"	"F57777_2"	3970	25850	130	140	141	26	72	73	13	99	95	0	398	399	69	95	96	13	100	100	0	0.224	0.227	0.219	0.217	1.630	0.207	0.667	120	526	371	373	-2.156	68	303	69	304	0
5	14	8	"PFF1464"	"F57982_1"	4160	25850	130	132	133	24	70	72	13	98	95	0	376	374	58	94	94	13	100	100	0	0.220	0.225	0.237	0.215	1.631	0.213	0.651	120	509	344	343	-2.185	62	282	63	280	0
5	15	8	"PFI0170"	"I15363_1"	4340	25850	130	358	366	69	67	68	12	100	100	0	609	625	116	90	92	13	100	100	0	0.561	0.559	0.539	0.557	1.273	0.536	0.876	120	530	810	834	-0.835	291	519	299	535	0
5	16	8	"PFI0172"	"I15423_1"	4540	25850	130	190	192	36	63	65	15	100	99	0	487	494	85	88	90	19	100	100	0	0.318	0.318	0.322	0.312	1.423	0.299	0.813	120	565	526	535	-1.652	127	399	129	406	0
5	17	8	"PFI0174"	"I15461_2"	4730	25850	130	140	138	30	62	64	22	98	82	0	430	433	83	89	92	23	100	100	0	0.229	0.221	0.223	0.209	1.583	0.208	0.709	120	525	419	420	-2.128	78	341	76	344	0
5	18	8	"PFI0180"	"I15544_1"	4920	25850	140	312	306	92	62	63	12	97	97	0	872	833	235	92	92	12	99	99	0	0.321	0.329	0.331	0.316	1.733	0.323	0.893	156	543	1030	985	-1.642	250	780	244	741	0
5	19	8	"PFI0185"	"I1568_2"	5110	25850	130	193	192	32	64	67	13	100	100	0	282	282	42	93	94	13	100	100	0	0.683	0.677	0.684	0.670	1.391	0.655	0.814	120	487	318	317	-0.551	129	189	128	189	0
5	20	8	"PFI0189"	"I15719_2"	5300	25850	140	160	157	41	69	70	13	94	92	0	461	461	122	93	94	13	100	99	0	0.247	0.239	0.241	0.235	1.745	0.232	0.747	156	520	459	456	-2.016	91	368	88	368	0
5	21	8	"PFI0204"	"I16009_1"	5480	25850	120	113	113	20	69	71	21	88	50	0	136	139	21	92	93	12	95	87	0	1.000	0.936	1.000	0.948	2.332	0.852	0.456	120	448	88	91	0.000	44	44	44	47	0
5	22	8	"PFI0212"	"I16172_1"	5670	25850	130	129	131	28	71	73	19	96	78	0	158	161	25	92	94	13	100	98	0	0.879	0.870	0.836	0.795	2.172	0.889	0.438	120	638	124	129	-0.186	58	66	60	69	0
5	1	9	"PFI0215"	"I16356_1"	1680	26040	130	303	303	58	65	66	11	100	100	0	332	321	64	86	87	12	99	99	0	0.967	1.013	1.000	1.042	1.438	0.986	0.874	120	611	484	473	-0.048	238	246	238	235	0
5	2	9	"PFI0220"	"I16487_2"	1870	26040	130	740	725	123	65	65	11	100	100	0	700	682	125	86	87	13	100	100	0	1.099	1.107	1.077	1.131	1.320	1.089	0.927	120	538	1289	1256	0.137	675	614	660	596	0
5	3	9	"PFI0224"	"I16629_1"	2060	26040	130	1980	1930	420	63	64	11	100	100	0	949	910	207	85	87	12	100	99	0	2.219	2.263	2.257	2.329	1.371	2.251	0.937	120	543	2781	2692	1.150	1917	864	1867	825	0
5	4	9	"PFI0228"	"I16684_1"	2250	26040	130	112	112	21	63	65	11	95	91	0	141	141	20	85	87	12	99	96	0	0.875	0.875	0.866	0.835	1.867	0.888	0.488	120	530	105	105	-0.193	49	56	49	56	0
5	5	9	"PFI0262"	"I17505_1"	2440	26050	130	114	112	24	65	66	12	92	80	0	180	183	30	86	87	12	100	99	0	0.521	0.485	0.482	0.451	1.767	0.474	0.575	120	548	143	144	-0.940	49	94	47	97	0
5	6	9	"PFI0266"	"I17587_1"	2630	26050	130	98	98	19	66	68	15	77	53	0	203	199	31	87	93	53	97	62	0	0.276	0.286	0.296	0.229	2.529	0.265	0.446	120	553	148	144	-1.858	32	116	32	112	0
5	7	9	"PFI0268"	"I1781_2"	2830	26040	130	135	134	21	67	68	12	100	100	0	567	564	86	90	94	33	100	100	0	0.143	0.141	0.136	0.136	1.440	0.131	0.728	120	515	545	541	-2.810	68	477	67	474	0
5	8	9	"PFI0273"	"I1897_2"	3020	26040	140	673	648	200	68	69	13	99	99	0	711	683	179	91	93	14	100	99	0	0.976	0.980	0.998	0.941	1.798	0.996	0.898	156	533	1225	1172	-0.035	605	620	580	592	0
5	9	9	"PFI0275"	"I1904_2"	3210	26040	130	133	133	26	69	70	13	100	92	0	637	644	119	90	92	14	100	100	0	0.117	0.116	0.106	0.107	1.613	0.108	0.656	120	564	611	618	-3.095	64	547	64	554	0
5	10	9	"PFI0286"	"I2458_1"	3400	26040	120	98	97	19	68	69	12	80	61	0	137	138	19	90	91	13	98	90	0	0.638	0.604	0.591	0.549	2.353	0.653	0.356	120	484	77	77	-0.648	30	47	29	48	0
5	11	9	"PFI0317"	"I3248_1"	3580	26040	130	1306	1330	261	68	69	12	100	100	0	758	756	134	90	91	13	100	100	0	1.853	1.895	1.878	1.898	1.254	1.914	0.903	120	526	1906	1928	0.890	1238	668	1262	666	0
5	12	9	"PFI0323"	"I3340_2"	3780	26030	130	150	150	24	68	68	13	100	99	0	276	276	39	91	92	12	100	100	0	0.443	0.443	0.452	0.434	1.411	0.432	0.783	120	564	267	267	-1.174	82	185	82	185	0
5	13	9	"PFI0325"	"I3340_6"	3970	26040	130	366	366	71	69	70	13	100	100	0	281	286	45	92	92	13	100	100	0	1.571	1.531	1.556	1.523	1.293	1.565	0.879	120	549	486	491	0.652	297	189	297	194	0
5	14	9	"PFI0329"	"I3489_1"	4160	26040	130	173	173	30	68	70	13	100	100	0	373	375	56	92	94	13	100	100	0	0.374	0.371	0.372	0.363	1.403	0.353	0.807	120	570	386	388	-1.420	105	281	105	283	0
5	15	9	"PFI0332"	"I3519_2"	4350	26040	130	109	109	19	64	65	11	98	87	0	143	146	22	91	92	12	99	92	0	0.865	0.818	0.855	0.796	1.951	0.720	0.452	120	549	97	100	-0.209	45	52	45	55	0
5	16	9	"PFI0334"	"I3555_1"	4540	26040	130	486	494	77	61	62	11	100	100	0	1012	1010	182	90	91	11	100	100	0	0.461	0.471	0.472	0.475	1.252	0.447	0.897	120	548	1347	1353	-1.117	425	922	433	920	0
5	17	9	"PFJ0294"	"J26_9"	4730	26040	130	91	93	18	59	60	10	93	75	0	147	149	23	91	92	10	98	97	0	0.571	0.586	0.559	0.548	2.133	0.559	0.445	120	544	88	92	-0.807	32	56	34	58	0
5	18	9	"PFJ0296"	"J2708_2"	4920	26040	130	182	180	37	59	60	11	100	99	0	439	437	72	94	95	12	100	100	0	0.357	0.353	0.356	0.341	1.443	0.350	0.818	120	530	468	464	-1.488	123	345	121	343	0
5	19	9	"PFJ0298"	"J276_1"	5110	26030	130	176	177	30	63	66	15	100	100	0	202	199	32	97	99	16	99	98	0	1.076	1.118	1.116	1.119	1.478	1.085	0.744	120	512	218	216	0.106	113	105	114	102	0
5	20	9	"PFJ0300"	"J276_4"	5290	26040	120	111	115	27	68	70	16	91	69	0	142	146	30	95	98	21	85	57	0	0.915	0.922	0.893	1.024	2.288	0.860	0.438	120	481	90	98	-0.128	43	47	47	51	0
5	21	9	"PFJ0307"	"J2870_1"	5490	26030	130	110	110	17	70	71	13	94	80	0	135	137	21	92	93	15	95	73	0	0.930	0.889	0.891	0.875	2.196	0.828	0.379	120	547	83	85	-0.104	40	43	40	45	0
5	22	9	"PFJ0312"	"J293_4"	5680	26040	130	257	255	50	72	73	13	100	100	0	759	752	104	94	94	12	100	100	0	0.278	0.278	0.278	0.270	1.332	0.278	0.871	120	638	850	841	-1.846	185	665	183	658	0
5	1	10	"PFJ0332"	"J322_6"	1690	26230	140	86	88	17	65	66	11	74	46	0	115	118	23	87	89	13	78	53	0	0.750	0.742	0.743	0.785	3.159	0.518	0.156	156	706	49	54	-0.415	21	28	23	31	0
5	2	10	"PFJ0335"	"J33_1"	1880	26230	120	103	102	23	64	65	11	86	77	0	123	126	17	86	87	13	96	77	0	1.054	0.950	0.964	0.921	2.427	1.075	0.326	120	466	76	78	0.076	39	37	38	40	0
5	3	10	"PFJ0337"	"J33_11"	2060	26230	130	1330	1336	240	63	64	11	100	100	0	801	798	145	87	88	12	100	100	0	1.775	1.790	1.768	1.804	1.253	1.799	0.914	120	533	1981	1984	0.827	1267	714	1273	711	0
5	4	10	"PFJ0339"	"J33_15"	2250	26230	130	304	304	58	64	66	19	100	100	0	2188	2195	394	88	90	16	100	100	0	0.114	0.114	0.111	0.113	1.279	0.108	0.882	120	538	2340	2347	-3.129	240	2100	240	2107	0
5	5	10	"PFJ0342"	"J33_2"	2450	26230	130	363	363	69	64	66	17	100	100	0	854	852	142	88	90	15	100	100	0	0.390	0.391	0.403	0.387	1.294	0.382	0.895	120	537	1065	1063	-1.357	299	766	299	764	0
5	6	10	"PFJ0346"	"J33_27"	2640	26230	130	763	750	156	65	67	15	100	100	0	1391	1382	244	88	93	54	100	100	0	0.536	0.529	0.545	0.521	1.298	0.525	0.899	120	523	2001	1979	-0.901	698	1303	685	1294	0
5	7	10	"PFJ0372"	"J382_13"	2830	26230	140	171	167	41	66	68	16	96	92	0	219	214	46	91	95	53	90	67	0	0.820	0.821	0.851	0.819	1.753	0.570	0.532	156	552	233	224	-0.286	105	128	101	123	0
5	8	10	"PFJ0374"	"J383_1"	3020	26230	130	100	100	20	67	68	12	86	68	0	287	285	50	89	91	13	100	100	0	0.167	0.168	0.192	0.159	1.971	0.157	0.415	120	518	231	229	-2.585	33	198	33	196	0
5	9	10	"PFJ0385"	"J38_7"	3200	26240	110	81	82	16	66	67	13	53	20	0	115	113	17	88	89	12	76	56	0	0.556	0.640	0.600	0.641	2.941	0.749	0.104	80	458	42	41	-0.848	15	27	16	25	0
5	10	10	"PFJ0389"	"J40_2"	3400	26230	120	110	115	25	65	70	55	35	1	0	224	223	42	88	90	17	100	100	0	0.331	0.370	0.349	0.338	1.720	0.359	0.599	120	516	181	185	-1.596	45	136	50	135	0
5	11	10	"PFJ0394"	"J425_3"	3590	26230	140	695	650	224	67	67	11	98	96	0	1292	1238	401	88	89	12	99	99	0	0.522	0.507	0.515	0.492	1.938	0.502	0.918	156	564	1832	1733	-0.939	628	1204	583	1150	0
5	12	10	"PFJ0402"	"J43_15"	3780	26230	130	105	105	19	67	69	12	91	76	0	403	397	68	90	91	12	100	100	0	0.121	0.124	0.128	0.112	1.845	0.119	0.563	120	544	351	345	-3.042	38	313	38	307	0
5	13	10	"PFJ0422"	"J45_11"	3970	26230	120	137	139	30	68	70	13	97	92	0	214	218	42	89	90	12	100	100	0	0.552	0.550	0.531	0.525	1.706	0.524	0.664	120	492	194	200	-0.857	69	125	71	129	0
5	14	10	"PFJ0424"	"J45_5"	4140	26230	100	84	83	17	68	69	14	51	16	0	120	121	23	91	92	14	77	50	0	0.552	0.500	0.597	0.501	2.970	0.532	0.081	80	412	45	45	-0.858	16	29	15	30	0
5	15	10	"PFJ0429"	"J4689_1"	4350	26230	130	293	291	62	66	67	13	100	100	0	380	378	64	92	94	15	100	100	0	0.788	0.787	0.772	0.774	1.320	0.790	0.865	120	628	515	511	-0.343	227	288	225	286	0
5	16	10	"PFJ0432"	"J478_5"	4540	26230	130	381	379	78	62	64	11	100	100	0	532	534	78	92	94	13	100	100	0	0.725	0.717	0.726	0.702	1.349	0.729	0.896	120	548	759	759	-0.464	319	440	317	442	0
5	17	10	"PFJ0434"	"J478_7"	4730	26230	120	147	148	26	59	61	11	100	99	0	239	237	38	91	92	11	100	100	0	0.595	0.610	0.589	0.604	1.514	0.573	0.733	120	514	236	235	-0.750	88	148	89	146	0
5	18	10	"PFJ0438"	"J4848_1"	4930	26230	130	185	190	40	60	62	11	100	99	0	472	464	80	94	96	13	100	100	0	0.331	0.351	0.340	0.341	1.447	0.337	0.802	120	549	503	500	-1.596	125	378	130	370	0
5	19	10	"PFK0575"	"Ks1030_1"	5110	26230	130	494	499	82	65	67	15	100	100	0	955	963	184	99	102	16	100	100	0	0.501	0.502	0.515	0.505	1.242	0.479	0.895	120	543	1285	1298	-0.997	429	856	434	864	0
5	20	10	"PFK0577"	"Ks1030_4"	5300	26230	130	123	126	28	69	71	17	95	74	0	241	247	54	95	99	21	100	100	0	0.370	0.375	0.360	0.350	1.601	0.369	0.645	120	515	200	209	-1.435	54	146	57	152	0
5	21	10	"PFK0580"	"Ks1032_5"	5490	26230	130	4647	4548	1042	74	808	5699	12	0	0	10326	10369	1831	94	246	1752	100	100	0	0.447	0.435	0.448	0.424	1.352	0.436	0.927	120	538	14805	14749	-1.162	4573	10232	4474	10275	0
[truncated: 1,041,086 more chars]
