# Supplementary material for: The Transcriptome of the Intraerythrocytic Developmental Cycle of Plasmodium falciparum
Source: PLoS Biol. 2003 Aug 18;1(1):e5. doi: 10.1371/journal.pbio.0000005 (PMC176545; doi:10.1371/journal.pbio.0000005)
Supplement: Dataset S1 — (29.5 MB ZIP). [file pbio.0000005.sd001.zip › TP_10.gpr]

ATF	1.0
27	43    
"Type=GenePix Results 1.4"
"DateTime=2002/08/28 15:27:46"
"Settings=C:\Documents and Settings\Manuel\My Documents\Malaria Hybes\HB3 Timecourse\MOS12_033.gps"
"GalFile=C:\Documents and Settings\Manuel\My Documents\Malaria Hybes\mos11galv2"
"Scanner=GenePix 4000B [88593]"
"Comment="
"PixelSize=10"
"ImageName=635	532"
"FileName=C:\Documents and Settings\Manuel\My Documents\Malaria Hybes\HB3 Timecourse\MOS12_033_635.tif	C:\Documents and Settings\Manuel\My Documents\Malaria Hybes\HB3 Timecourse\MOS12_033_532.tif"
"PMTVolts=550	530"
"ScanPower=100	100"
"FocusPosition=0"
"NormalizationFactor:RatioOfMedians=1.68266"
"NormalizationFactor:RatioOfMeans=1.69331"
"NormalizationFactor:MedianOfRatios=1.68778"
"NormalizationFactor:MeanOfRatios=1.70835"
"NormalizationFactor:RegressionRatio=1.74309"
"JpegImage=C:\Documents and Settings\Manuel\My Documents\Malaria Hybes\Heatshock Hybes\MOS12_033.jpg"
"RatioFormulation=W1/W2 (635/532)"
"Barcode="
"ImageOrigin=1340, 20180"
"JpegOrigin=1340, 20180"
"Creator=GenePix Pro 3.0.6.73"
"Temperature=27.18"
"LaserPower=3.5	3.45"
"LaserOnTime=7746	7746"
"Supplier="
"Block"	"Column"	"Row"	"Name"	"ID"	"X"	"Y"	"Dia."	"F635 Median"	"F635 Mean"	"F635 SD"	"B635 Median"	"B635 Mean"	"B635 SD"	"% > B635+1SD"	"% > B635+2SD"	"F635 % Sat."	"F532 Median"	"F532 Mean"	"F532 SD"	"B532 Median"	"B532 Mean"	"B532 SD"	"% > B532+1SD"	"% > B532+2SD"	"F532 % Sat."	"Ratio of Medians"	"Ratio of Means"	"Median of Ratios"	"Mean of Ratios"	"Ratios SD"	"Rgn Ratio"	"Rgn R�"	"F Pixels"	"B Pixels"	"Sum of Medians"	"Sum of Means"	"Log Ratio"	"F635 Median - B635"	"F532 Median - B532"	"F635 Mean - B635"	"F532 Mean - B532"	"Flags"
1	1	1	"PFE0192"	"E18031_6"	1680	20480	130	2770	2760	502	58	62	22	100	100	0	5813	5808	1244	93	101	34	100	100	0	0.474	0.473	0.466	0.481	1.255	0.456	0.951	120	719	8432	8417	-1.077	2712	5720	2702	5715	0
1	2	1	"PFE0272"	"E20827_3"	1870	20490	130	194	195	40	57	58	10	100	100	0	758	729	149	91	96	31	100	100	0	0.205	0.216	0.213	0.212	1.250	0.212	0.892	120	629	804	776	-2.284	137	667	138	638	0
1	3	1	"PFE0225"	"E18877_1"	2060	20490	120	398	382	78	56	58	10	100	100	0	752	737	128	90	92	15	100	100	0	0.517	0.504	0.491	0.498	1.267	0.498	0.912	120	545	1004	973	-0.953	342	662	326	647	0
1	4	1	"PFE0214"	"E18651_4"	2240	20480	130	478	486	97	57	57	10	100	100	0	1224	1174	269	89	92	30	100	100	0	0.371	0.395	0.389	0.401	1.230	0.380	0.947	120	641	1556	1514	-1.431	421	1135	429	1085	0
1	5	1	"PFE0258"	"E20360_1"	2440	20490	130	1619	1621	471	56	57	12	100	100	0	7181	7287	1907	89	91	29	100	100	0	0.220	0.217	0.219	0.214	1.229	0.216	0.950	120	639	8655	8763	-2.182	1563	7092	1565	7198	0
1	6	1	"PFE0606"	"E714_15"	2630	20490	130	319	316	110	55	56	10	100	100	0	490	483	160	86	88	14	100	100	0	0.653	0.657	0.658	0.651	1.361	0.645	0.885	120	624	668	658	-0.614	264	404	261	397	0
1	7	1	"PFF1886"	"F7915_1"	2820	20480	130	498	492	135	56	57	9	100	100	0	871	866	253	88	89	15	100	100	0	0.564	0.560	0.563	0.564	1.218	0.533	0.916	120	641	1225	1214	-0.825	442	783	436	778	0
1	8	1	"PFF0067"	"F11738_1"	3010	20490	130	248	247	42	61	62	11	100	100	0	986	979	210	93	95	18	100	100	0	0.209	0.210	0.211	0.211	1.281	0.197	0.897	120	617	1080	1072	-2.256	187	893	186	886	0
1	9	1	"PFF0367"	"F20673_1"	3200	20480	130	1344	1296	265	63	65	14	100	100	0	1651	1610	398	95	100	26	100	100	0	0.823	0.814	0.840	0.829	1.264	0.789	0.934	120	647	2837	2748	-0.281	1281	1556	1233	1515	0
1	10	1	"PFF1686"	"F66030_3"	3390	20490	130	2768	2756	484	64	67	18	100	100	0	3842	3765	767	100	106	31	100	100	0	0.723	0.735	0.770	0.740	1.245	0.723	0.930	120	617	6446	6357	-0.469	2704	3742	2692	3665	0
1	11	1	"PFF1346"	"F54003_1"	3580	20480	120	3465	3438	635	67	70	17	100	100	0	3133	3034	529	105	111	29	100	100	0	1.122	1.151	1.192	1.153	1.216	1.156	0.940	120	580	6426	6300	0.166	3398	3028	3371	2929	0
1	12	1	"PFF0819"	"F36648_2"	3770	20480	130	412	431	112	68	71	18	100	100	0	786	781	160	106	112	38	100	100	0	0.506	0.538	0.543	0.527	1.275	0.535	0.905	120	645	1024	1038	-0.983	344	680	363	675	0
1	13	1	"PFF0467"	"F23644_4"	3960	20480	130	20279	20294	4273	74	82	55	100	100	0	32399	32072	6309	113	133	96	100	100	0	0.626	0.633	0.650	0.632	1.199	0.626	0.935	120	677	52491	52179	-0.676	20205	32286	20220	31959	0
1	14	1	"PFF1450"	"F57655_2"	4160	20480	120	175	175	28	68	72	18	100	99	0	276	277	39	103	112	49	100	95	0	0.618	0.615	0.599	0.604	1.371	0.583	0.793	120	609	280	281	-0.693	107	173	107	174	0
1	15	1	"PFF0809"	"F36380_1"	4360	20470	130	91	96	17	64	66	12	90	59	0	144	147	29	98	100	17	91	65	0	0.587	0.653	0.600	0.655	2.064	0.481	0.425	120	648	73	81	-0.769	27	46	32	49	0
1	16	1	"PFF0511"	"F25016_1"	4530	20480	130	430	439	106	63	65	13	100	100	0	425	422	78	97	99	19	100	100	0	1.119	1.157	1.190	1.151	1.325	1.170	0.887	120	608	695	701	0.162	367	328	376	325	0
1	17	1	"PFF1712"	"F67192_1"	4720	20480	120	321	325	60	62	63	10	100	100	0	515	517	110	93	96	16	100	100	0	0.614	0.620	0.650	0.626	1.256	0.593	0.898	120	592	681	687	-0.704	259	422	263	424	0
1	18	1	"PFF0870"	"F39343_3"	4920	20480	130	141	143	30	62	64	10	100	98	0	546	571	146	97	103	89	100	100	0	0.176	0.171	0.171	0.167	1.394	0.159	0.818	120	643	528	555	-2.507	79	449	81	474	0
1	19	1	"PFF1637"	"F64125_2"	5100	20480	130	575	565	129	63	64	11	100	100	0	731	739	132	96	99	20	100	100	0	0.806	0.781	0.775	0.771	1.252	0.776	0.918	120	628	1147	1145	-0.311	512	635	502	643	0
1	20	1	"PFF0483"	"F23940_2"	5290	20480	130	799	803	224	64	65	11	100	100	0	769	783	176	95	97	17	100	100	0	1.091	1.074	1.106	1.056	1.225	1.108	0.939	120	661	1409	1427	0.125	735	674	739	688	0
1	21	1	"PFF0101"	"F13309_2"	5490	20480	130	846	861	278	67	69	13	100	100	0	627	639	160	102	105	31	100	100	0	1.484	1.479	1.464	1.447	1.277	1.512	0.924	120	661	1304	1331	0.569	779	525	794	537	0
1	22	1	"PFF1826"	"F71130_4"	5680	20470	130	168	168	33	71	73	15	100	100	0	963	947	199	108	111	24	100	100	0	0.113	0.116	0.117	0.112	1.417	0.110	0.797	120	762	952	936	-3.140	97	855	97	839	0
1	1	2	"PFF0961"	"F42117_4"	1680	20670	120	245	241	45	61	68	34	100	98	0	197	204	47	96	104	38	99	75	0	1.822	1.667	1.834	1.763	1.542	1.594	0.676	120	552	285	288	0.865	184	101	180	108	0
1	2	2	"PFF1620"	"F63632_3"	1880	20670	120	149	147	28	59	60	9	100	100	0	754	749	177	92	94	15	100	100	0	0.136	0.134	0.133	0.132	1.368	0.126	0.824	120	496	752	745	-2.879	90	662	88	657	0
1	3	2	"PFM0802"	"M5804_3"	2070	20670	130	150	152	24	61	62	10	100	100	0	748	750	122	94	95	14	100	100	0	0.136	0.139	0.139	0.136	1.330	0.130	0.833	120	516	743	747	-2.877	89	654	91	656	0
1	4	2	"PFM0091"	"M1661_1"	2260	20670	120	1139	1164	251	62	64	11	100	100	0	1288	1307	253	96	98	23	100	100	0	0.904	0.910	0.908	0.906	1.163	0.909	0.952	120	499	2269	2313	-0.146	1077	1192	1102	1211	0
1	5	2	"PFM0462"	"M3816_2"	2450	20670	120	18312	19115	5900	63	65	12	100	100	0	10477	10952	3058	96	98	16	100	100	0	1.758	1.755	1.691	1.740	1.188	1.797	0.948	120	492	28630	29908	0.814	18249	10381	19052	10856	0
1	6	2	"PFM0294"	"M29681_1"	2650	20670	130	305	306	85	60	61	11	100	100	0	1007	994	256	92	93	15	100	100	0	0.268	0.273	0.274	0.270	1.232	0.270	0.916	120	541	1160	1148	-1.901	245	915	246	902	0
1	7	2	"PFM0525"	"M42687_2"	2840	20670	120	265	264	68	59	59	10	100	100	0	1324	1282	290	90	91	14	100	100	0	0.167	0.172	0.164	0.169	1.277	0.167	0.830	120	462	1440	1397	-2.583	206	1234	205	1192	0
1	8	2	"PFM0582"	"M45177_10"	3020	20670	130	2177	2211	545	62	63	10	100	100	0	1133	1167	284	95	97	17	100	100	0	2.038	2.005	2.041	2.016	1.239	2.026	0.936	120	482	3153	3221	1.027	2115	1038	2149	1072	0
1	9	2	"PFM0415"	"M36754_19"	3220	20670	120	195	200	40	65	67	13	100	100	0	556	560	111	98	102	26	100	100	0	0.284	0.292	0.294	0.290	1.289	0.279	0.855	120	488	588	597	-1.817	130	458	135	462	0
1	10	2	"PFM0252"	"M26245_1"	3400	20670	120	659	651	119	66	68	14	100	100	0	564	579	121	102	104	25	100	100	0	1.284	1.226	1.271	1.234	1.305	1.227	0.892	120	465	1055	1062	0.360	593	462	585	477	0
1	11	2	"PFM0169"	"M21665_1"	3590	20670	130	1418	1430	278	67	69	14	100	100	0	1521	1550	360	103	105	25	100	100	0	0.953	0.942	0.959	0.954	1.289	0.922	0.912	120	561	2769	2810	-0.070	1351	1418	1363	1447	0
1	12	2	"PFM0497"	"M40872_1"	3790	20670	130	255	266	53	67	69	13	100	100	0	683	681	149	99	103	23	100	100	0	0.322	0.342	0.351	0.343	1.303	0.323	0.886	120	532	772	781	-1.635	188	584	199	582	0
1	13	2	"PFM0499"	"M40872_5"	3960	20670	110	97	98	15	73	77	21	58	16	0	229	230	41	109	126	92	71	5	0	0.200	0.207	0.214	0.195	2.148	0.190	0.340	80	430	144	146	-2.322	24	120	25	121	0
1	14	2	"PFM0670"	"M49091_1"	4160	20670	130	167	166	24	70	74	18	100	100	0	740	751	139	110	117	33	100	100	0	0.154	0.150	0.148	0.148	1.327	0.138	0.800	120	578	727	737	-2.699	97	630	96	641	0
1	15	2	"PFM0324"	"M31208_9"	4360	20670	120	159	163	28	66	69	15	100	100	0	743	752	128	100	104	19	100	100	0	0.145	0.149	0.148	0.145	1.306	0.142	0.831	120	557	736	749	-2.790	93	643	97	652	0
1	16	2	"PFM0024"	"M11377_3"	4550	20670	130	2024	1965	515	64	65	13	100	100	0	2114	2111	424	97	100	22	100	100	0	0.972	0.944	0.965	0.928	1.262	0.956	0.924	120	517	3977	3915	-0.041	1960	2017	1901	2014	0
1	17	2	"PFM0019"	"M11356_1"	4740	20670	120	103	104	17	62	63	10	99	90	0	390	387	53	95	97	20	100	100	0	0.139	0.144	0.135	0.135	1.625	0.134	0.620	120	469	336	334	-2.847	41	295	42	292	0
1	18	2	"PFM0187"	"M22455_1"	4920	20670	120	5303	5391	1392	62	62	9	100	100	0	55377	53781	10333	95	101	51	100	100	18	0.095	0.099	0.098	0.098	1.242	0.098	0.934	120	470	60523	59015	-3.399	5241	55282	5329	53686	0
1	19	2	"PFM0042"	"M12812_3"	5110	20670	130	78	79	11	62	62	10	75	36	0	194	198	29	94	100	50	97	49	0	0.160	0.163	0.158	0.162	1.979	0.074	0.125	120	492	116	121	-2.644	16	100	17	104	0
1	20	2	"PFM0044"	"M12812_6"	5310	20670	120	928	931	203	64	65	11	100	100	0	1005	988	192	97	97	16	100	100	0	0.952	0.973	1.005	0.967	1.211	0.977	0.939	120	509	1772	1758	-0.072	864	908	867	891	0
1	21	2	"PFN0072"	"N128_74"	5500	20670	130	129	131	22	68	69	12	100	98	0	407	409	76	101	103	16	100	100	0	0.199	0.205	0.207	0.197	1.445	0.191	0.723	120	508	367	371	-2.327	61	306	63	308	0
1	22	2	"PFN0081"	"N128_88"	5690	20670	130	168	170	30	70	71	11	100	100	0	286	293	54	104	106	17	100	100	0	0.538	0.529	0.532	0.526	1.371	0.515	0.812	120	636	280	289	-0.893	98	182	100	189	0
1	1	3	"PFN0030"	"N128_103"	1690	20860	130	18475	17743	4086	66	73	31	100	100	0	10370	9867	3039	96	107	48	100	100	0	1.792	1.809	1.847	1.911	1.346	1.775	0.945	120	667	28683	27448	0.841	18409	10274	17677	9771	0
1	2	3	"PFN0126"	"N130_31"	1900	20860	120	134	135	20	64	69	27	98	76	0	347	360	83	93	102	48	100	99	0	0.276	0.266	0.267	0.266	1.413	0.237	0.742	120	493	324	338	-1.859	70	254	71	267	0
1	3	3	"PFN0135"	"N130_44"	2080	20860	130	136	136	22	61	62	10	100	100	0	402	425	89	94	95	14	100	100	0	0.244	0.227	0.228	0.225	1.384	0.204	0.751	120	531	383	406	-2.038	75	308	75	331	0
1	4	3	"PFN0150"	"N131_2"	2280	20860	130	751	753	123	62	63	10	100	100	0	738	731	122	95	96	14	100	100	0	1.072	1.086	1.094	1.090	1.225	1.089	0.927	120	522	1332	1327	0.100	689	643	691	636	0
1	5	3	"PFB0094"	"B325"	2460	20860	130	127	128	18	64	64	11	100	100	0	247	243	38	95	97	14	100	100	0	0.414	0.432	0.418	0.431	1.414	0.417	0.732	120	526	215	212	-1.271	63	152	64	148	0
1	6	3	"PFB0096"	"B327"	2650	20860	130	470	469	106	60	62	11	100	100	0	1367	1348	287	91	93	14	100	100	0	0.321	0.325	0.326	0.322	1.197	0.320	0.945	120	561	1686	1666	-1.638	410	1276	409	1257	0
1	7	3	"PFB0098"	"B34"	2870	20860	150	79	78	13	61	62	11	65	31	0	111	111	16	92	95	23	33	3	0	0.947	0.895	0.875	0.973	2.803	0.458	0.232	156	533	37	36	-0.078	18	19	17	19	-50
1	8	3	"PFB0100"	"B343"	3040	20850	130	5700	5601	1077	65	66	12	100	100	0	5102	4993	1132	97	103	28	100	100	0	1.126	1.131	1.185	1.147	1.287	1.113	0.924	120	477	10640	10432	0.171	5635	5005	5536	4896	0
1	9	3	"PFB0103"	"B347"	3230	20860	130	130	131	18	66	68	11	100	98	0	294	299	52	99	102	21	100	100	0	0.328	0.325	0.326	0.323	1.437	0.304	0.730	120	523	259	265	-1.607	64	195	65	200	0
1	10	3	"PFB0106"	"B362"	3410	20860	130	92	93	16	64	66	10	88	71	0	203	208	36	98	99	14	100	100	0	0.267	0.264	0.251	0.240	1.908	0.264	0.527	120	538	133	139	-1.907	28	105	29	110	0
1	11	3	"PFB0128"	"B405"	3610	20860	130	183	183	36	64	65	11	100	100	0	291	291	50	97	98	14	100	100	0	0.613	0.613	0.615	0.601	1.422	0.611	0.823	120	564	313	313	-0.705	119	194	119	194	0
1	12	3	"PFB0131"	"B415"	3800	20850	130	453	472	123	63	65	11	100	100	0	597	607	132	96	98	15	100	100	0	0.778	0.800	0.796	0.790	1.284	0.799	0.903	120	494	891	920	-0.361	390	501	409	511	0
1	13	3	"PFB0133"	"B418"	3980	20850	130	187	186	39	65	66	11	100	100	0	211	219	43	99	104	26	100	98	0	1.089	1.008	1.000	1.021	1.407	0.964	0.795	120	509	234	241	0.123	122	112	121	120	0
1	14	3	"PFB0135"	"B424"	4170	20850	130	1067	1089	353	65	66	10	100	100	0	889	913	295	100	102	16	100	100	0	1.270	1.260	1.280	1.282	1.345	1.239	0.930	120	528	1791	1837	0.345	1002	789	1024	813	0
1	15	3	"PFB0137"	"B427"	4340	20870	100	99	98	16	67	69	15	85	50	0	136	138	25	100	104	20	76	42	0	0.889	0.816	0.813	0.824	2.588	0.567	0.299	80	394	68	69	-0.170	32	36	31	38	0
1	16	3	"PFB0139"	"B431"	4540	20850	130	2340	2360	496	63	66	15	100	100	0	2245	2222	438	97	101	24	100	100	0	1.060	1.081	1.081	1.081	1.215	1.077	0.934	120	549	4425	4422	0.084	2277	2148	2297	2125	0
1	17	3	"PFB0155"	"B464"	4730	20850	130	120	121	19	61	62	11	99	98	0	161	162	24	93	96	21	99	89	0	0.868	0.870	0.885	0.872	1.616	0.747	0.611	120	552	127	129	-0.205	59	68	60	69	0
1	18	3	"PFB0158"	"B467"	4940	20850	130	543	570	166	62	62	10	100	100	0	470	490	119	91	97	47	100	99	0	1.269	1.273	1.300	1.267	1.288	1.286	0.900	120	530	860	907	0.344	481	379	508	399	0
1	19	3	"PFB0160"	"B47"	5130	20840	150	78	79	12	62	63	11	62	30	0	111	114	21	93	97	46	15	0	0	0.889	0.810	0.833	0.818	2.872	0.455	0.193	156	541	34	38	-0.170	16	18	17	21	-50
1	20	3	"PFB0163"	"B476"	5310	20880	150	69	71	13	63	64	10	39	13	0	125	125	25	97	97	14	70	48	0	0.214	0.286	0.383	0.398	3.196	0.249	0.128	156	509	34	36	-2.222	6	28	8	28	-50
1	21	3	"PFB0166"	"B484"	5500	20850	140	799	785	275	65	66	11	100	100	0	560	548	152	97	99	15	100	100	0	1.585	1.596	1.631	1.541	1.515	1.725	0.885	156	515	1197	1171	0.665	734	463	720	451	0
1	22	3	"PFB0168"	"B489"	5690	20850	130	144	146	28	66	67	10	100	100	0	624	636	145	98	100	16	100	100	0	0.148	0.149	0.143	0.144	1.452	0.140	0.789	120	606	604	618	-2.754	78	526	80	538	0
1	1	4	"PFB0186"	"B513"	1710	21050	130	302	304	53	66	71	22	100	100	0	856	865	187	98	108	45	100	100	0	0.311	0.310	0.307	0.310	1.285	0.299	0.887	120	576	994	1005	-1.683	236	758	238	767	0
1	2	4	"PFB0188"	"B516"	1880	21050	150	74	74	11	64	68	22	9	1	0	128	129	26	95	104	44	28	2	0	0.303	0.294	0.303	0.344	3.027	0.266	0.174	156	570	43	44	-1.722	10	33	10	34	-50
1	3	4	"PFB0191"	"B521"	2090	21040	130	719	719	163	59	60	10	100	100	0	2870	2991	961	93	96	21	100	100	0	0.238	0.228	0.237	0.235	1.338	0.210	0.913	120	555	3437	3558	-2.073	660	2777	660	2898	0
1	4	4	"PFB0193"	"B527"	2280	21040	120	327	321	50	59	60	9	100	100	0	423	430	131	91	94	20	99	99	0	0.807	0.773	0.815	0.805	1.388	0.684	0.802	120	496	600	601	-0.309	268	332	262	339	0
1	5	4	"PFB0195"	"B530"	2480	21050	130	228	229	41	58	59	9	100	100	0	201	200	28	89	90	12	100	100	0	1.518	1.541	1.588	1.536	1.455	1.604	0.817	120	511	282	282	0.602	170	112	171	111	0
1	6	4	"PFB0198"	"B536"	2670	21050	130	147	148	27	56	57	8	100	100	0	869	870	171	88	89	12	100	100	0	0.117	0.118	0.118	0.115	1.298	0.116	0.867	120	485	872	874	-3.101	91	781	92	782	0
1	7	4	"PFD0038"	"D12635_8"	2850	21030	150	79	79	13	59	61	11	72	40	0	116	118	22	92	95	23	50	14	0	0.833	0.769	0.714	0.801	3.175	0.411	0.194	156	554	44	46	-0.263	20	24	20	26	-50
1	8	4	"PFD0046"	"D13568_2"	3050	21050	120	376	368	74	63	65	13	100	100	0	915	918	174	98	104	29	100	100	0	0.383	0.372	0.378	0.369	1.260	0.366	0.898	120	492	1130	1125	-1.384	313	817	305	820	0
1	9	4	"PFD0050"	"D14936_1"	3240	21050	130	108	110	17	63	64	12	99	93	0	184	187	28	96	98	15	100	100	0	0.511	0.516	0.521	0.502	1.706	0.474	0.574	120	489	133	138	-0.968	45	88	47	91	0
1	10	4	"PFD0055"	"D15909_10"	3420	21050	130	786	779	154	61	63	10	100	100	0	2557	2650	468	94	95	14	100	100	0	0.294	0.281	0.286	0.278	1.244	0.276	0.921	120	527	3188	3274	-1.764	725	2463	718	2556	0
1	11	4	"PFD0058"	"D15909_5"	3610	21050	130	334	330	76	62	62	11	100	100	0	569	551	105	95	97	15	100	100	0	0.574	0.588	0.590	0.573	1.361	0.586	0.899	120	579	746	724	-0.801	272	474	268	456	0
1	12	4	"PFD0060"	"D16430_1"	3840	21040	150	69	70	10	62	63	12	29	8	0	109	112	20	97	99	15	45	21	0	0.583	0.533	0.524	0.571	3.581	0.299	0.090	156	577	19	23	-0.778	7	12	8	15	-50
1	13	4	"PFD0079"	"D16785_4"	3990	21050	130	754	746	159	60	61	11	100	100	0	4649	4660	770	94	96	16	100	100	0	0.152	0.150	0.154	0.147	1.264	0.149	0.927	120	461	5249	5252	-2.714	694	4555	686	4566	0
1	14	4	"PFD0082"	"D16785_6"	4180	21040	120	126	125	19	60	61	11	100	98	0	288	287	42	93	94	16	100	100	0	0.338	0.335	0.337	0.328	1.455	0.317	0.780	120	504	261	259	-1.563	66	195	65	194	0
1	15	4	"PFD0085"	"D16785_9"	4380	21040	130	510	504	111	62	63	12	100	100	0	674	658	121	94	96	18	100	100	0	0.772	0.784	0.784	0.779	1.285	0.777	0.910	120	519	1028	1006	-0.373	448	580	442	564	0
1	16	4	"PFD0087"	"D17715_10"	4550	21040	130	448	450	93	63	63	10	100	100	0	368	371	60	94	95	14	100	100	0	1.405	1.397	1.391	1.396	1.324	1.432	0.896	120	523	659	664	0.491	385	274	387	277	0
1	17	4	"PFD0092"	"D17715_109"	4750	21040	120	324	321	58	62	64	23	100	100	0	573	563	104	93	96	17	100	100	0	0.546	0.551	0.558	0.553	1.288	0.537	0.913	120	515	742	729	-0.873	262	480	259	470	0
1	18	4	"PFD0094"	"D17715_110"	4940	21040	130	1317	1276	285	62	65	23	100	100	0	1050	1032	192	92	94	17	100	100	0	1.310	1.291	1.315	1.286	1.244	1.306	0.926	120	511	2213	2154	0.390	1255	958	1214	940	0
1	19	4	"PFD0112"	"D17715_16"	5130	21050	120	88	89	15	64	64	11	83	55	0	132	136	23	95	96	14	91	70	0	0.649	0.610	0.621	0.601	2.449	0.522	0.384	120	466	61	66	-0.624	24	37	25	41	0
1	20	4	"PFD0115"	"D17715_20"	5320	21040	130	158	160	29	65	66	10	100	99	0	294	293	54	98	100	14	100	100	0	0.474	0.487	0.486	0.479	1.381	0.444	0.804	120	460	289	290	-1.076	93	196	95	195	0
1	21	4	"PFD0118"	"D17715_25"	5510	21040	120	112	114	24	61	63	10	100	94	0	154	153	23	94	96	14	98	90	0	0.850	0.898	0.894	0.903	1.792	0.893	0.561	120	472	111	112	-0.234	51	60	53	59	0
1	22	4	"PFD0121"	"D17715_28"	5710	21040	120	352	368	119	62	63	10	100	100	0	509	521	144	94	96	15	100	100	0	0.699	0.717	0.697	0.701	1.272	0.726	0.894	120	571	705	733	-0.517	290	415	306	427	0
1	1	5	"PFD0124"	"D17715_32"	1710	21230	130	263	263	63	60	67	81	99	66	0	558	557	141	95	99	26	100	100	0	0.438	0.439	0.448	0.443	1.297	0.422	0.920	120	635	666	665	-1.190	203	463	203	462	0
1	2	5	"PFD0126"	"D17715_37"	1910	21230	130	426	438	83	59	67	90	100	99	0	679	674	139	93	97	29	100	100	0	0.626	0.652	0.666	0.660	1.255	0.686	0.738	120	514	953	960	-0.675	367	586	379	581	0
1	3	5	"PFD0143"	"D17715_67"	2090	21240	130	94	95	14	58	59	9	98	90	0	548	549	112	93	95	20	100	100	0	0.079	0.081	0.079	0.077	1.575	0.075	0.655	120	532	491	493	-3.660	36	455	37	456	0
1	4	5	"PFD0145"	"D17715_7"	2280	21230	130	99	100	14	58	59	9	100	95	0	170	172	30	91	93	16	100	97	0	0.519	0.519	0.499	0.529	1.639	0.435	0.605	120	545	120	123	-0.946	41	79	42	81	0
1	5	5	"PFD0147"	"D17715_76"	2480	21230	150	73	73	12	58	59	9	66	32	0	117	118	20	89	90	13	78	53	0	0.536	0.517	0.500	0.499	2.551	0.357	0.204	156	556	43	44	-0.900	15	28	15	29	-50
1	6	5	"PFD0149"	"D17715_8"	2660	21230	130	186	187	31	57	57	8	100	100	0	331	331	68	87	88	12	100	99	0	0.529	0.533	0.543	0.548	1.473	0.500	0.839	120	496	373	374	-0.920	129	244	130	244	0
1	7	5	"PFD0151"	"D17715_81"	2860	21230	130	132	136	24	57	59	20	100	98	0	502	508	124	91	93	24	100	100	0	0.182	0.189	0.193	0.189	1.429	0.172	0.680	120	541	486	496	-2.454	75	411	79	417	0
1	8	5	"PFD0153"	"D17715_89"	3050	21230	130	3109	3121	742	58	61	22	100	100	0	2120	2101	495	91	95	27	100	100	0	1.504	1.524	1.574	1.532	1.226	1.540	0.926	120	537	5080	5073	0.589	3051	2029	3063	2010	0
1	9	5	"PFE0210"	"E18550_2"	3240	21220	130	312	310	71	58	59	11	100	100	0	1008	998	224	85	89	18	100	100	0	0.275	0.276	0.286	0.275	1.314	0.266	0.898	120	533	1177	1165	-1.862	254	923	252	913	0
1	10	5	"PFE0213"	"E18651_3"	3430	21230	110	109	108	17	57	58	9	100	95	0	175	170	26	86	88	14	100	97	0	0.584	0.607	0.588	0.608	1.667	0.605	0.700	80	445	141	135	-0.775	52	89	51	84	0
1	11	5	"PFE0218"	"E18737_1"	3620	21230	120	352	343	120	59	60	10	100	100	0	1250	1274	413	93	94	14	100	100	0	0.253	0.240	0.242	0.232	1.362	0.240	0.896	120	495	1450	1465	-1.981	293	1157	284	1181	0
1	12	5	"PFE0223"	"E1884_3"	3810	21230	130	5339	5242	1346	61	62	11	100	100	0	5079	5093	1115	94	96	15	100	100	0	1.059	1.036	1.060	1.016	1.272	1.074	0.925	120	461	10263	10180	0.082	5278	4985	5181	4999	0
1	13	5	"PFE0226"	"E18877_2"	3990	21230	130	109	111	20	58	60	10	100	98	0	313	314	71	90	91	16	99	99	0	0.229	0.237	0.228	0.237	1.528	0.215	0.726	120	473	274	277	-2.128	51	223	53	224	0
1	14	5	"PFE0228"	"E18957_1"	4190	21230	120	119	118	19	54	55	9	99	98	0	521	535	115	83	84	15	100	100	0	0.148	0.142	0.139	0.140	1.354	0.139	0.856	120	498	503	516	-2.752	65	438	64	452	0
1	15	5	"PFE0249"	"E19870_1"	4380	21230	120	126	126	18	59	59	10	100	100	0	161	163	30	88	89	15	99	98	0	0.918	0.893	1.000	0.923	1.572	0.793	0.665	120	481	140	142	-0.124	67	73	67	75	0
1	16	5	"PFE0251"	"E20152_1"	4570	21230	120	97	97	14	64	64	10	95	78	0	139	142	26	95	96	14	92	80	0	0.750	0.702	0.672	0.738	2.249	0.562	0.433	120	453	77	80	-0.415	33	44	33	47	0
1	17	5	"PFE0257"	"E20313_1"	4740	21230	130	153	156	36	66	67	23	98	87	0	238	244	45	99	101	17	100	99	0	0.626	0.621	0.616	0.602	1.525	0.666	0.665	120	502	226	235	-0.676	87	139	90	145	0
1	18	5	"PFE0260"	"E20360_12"	4950	21220	150	73	75	15	66	68	22	16	2	0	121	126	26	101	103	17	55	31	0	0.350	0.360	0.500	0.480	3.052	1.116	0.153	156	565	27	34	-1.515	7	20	9	25	-50
1	19	5	"PFE0265"	"E20424_1"	5130	21230	120	393	407	126	66	67	10	100	99	0	1666	1670	480	101	102	15	100	100	0	0.209	0.217	0.220	0.209	1.332	0.217	0.926	120	432	1892	1910	-2.259	327	1565	341	1569	0
1	20	5	"PFE0267"	"E20514_1"	5320	21230	120	432	446	107	66	66	10	100	100	0	1998	1989	418	100	102	15	100	100	0	0.193	0.201	0.205	0.198	1.238	0.200	0.926	120	460	2264	2269	-2.375	366	1898	380	1889	0
1	21	5	"PFE0293"	"E22156_1"	5500	21220	130	1410	1401	368	63	64	10	100	100	0	2114	2053	462	96	98	15	100	100	0	0.667	0.684	0.690	0.676	1.207	0.676	0.944	120	524	3365	3295	-0.583	1347	2018	1338	1957	0
1	22	5	"PFE0299"	"E22468_1"	5700	21230	130	580	589	186	60	61	9	100	100	0	552	576	161	93	94	14	100	100	0	1.133	1.095	1.078	1.082	1.257	1.095	0.924	120	645	979	1012	0.180	520	459	529	483	0
1	1	6	"PFE0302"	"E22504_2"	1710	21430	120	74	75	13	57	58	9	75	41	0	129	128	23	90	91	14	83	68	0	0.436	0.474	0.458	0.479	2.549	0.328	0.271	120	578	56	56	-1.198	17	39	18	38	0
1	2	6	"PFE0309"	"E2283_4"	1900	21420	120	127	128	22	58	65	89	18	0	0	234	233	46	92	95	28	99	96	0	0.486	0.496	0.496	0.499	1.509	1.983	0.201	120	514	211	211	-1.041	69	142	70	141	0
1	3	6	"PFE0314"	"E22930_2"	2100	21420	130	144	145	24	61	61	10	100	100	0	440	456	112	95	96	16	100	100	0	0.241	0.233	0.239	0.237	1.428	0.212	0.807	120	537	428	445	-2.055	83	345	84	361	0
1	4	6	"PFE0318"	"E23098_1"	2290	21420	120	719	730	142	62	63	11	100	100	0	654	665	146	95	97	16	100	100	0	1.175	1.172	1.234	1.185	1.262	1.159	0.918	120	484	1216	1238	0.233	657	559	668	570	0
1	5	6	"PFE0353"	"E24637_1"	2480	21420	120	1926	1937	416	63	65	13	100	100	0	3184	3269	785	93	97	17	100	100	0	0.603	0.590	0.611	0.592	1.198	0.579	0.945	120	466	4954	5050	-0.730	1863	3091	1874	3176	0
1	6	6	"PFE0361"	"E248_3"	2660	21420	130	3066	2955	617	62	64	14	100	100	0	2432	2395	486	93	95	16	100	100	0	1.284	1.257	1.318	1.249	1.216	1.280	0.941	120	504	5343	5195	0.361	3004	2339	2893	2302	0
1	7	6	"PFE0363"	"E24971_1"	2850	21410	130	388	395	94	59	62	19	100	100	0	306	304	62	93	95	22	100	100	0	1.545	1.592	1.578	1.601	1.332	1.589	0.896	120	553	542	547	0.627	329	213	336	211	0
1	8	6	"PFE0367"	"E25193_1"	3040	21410	110	101	103	15	57	60	23	96	41	0	180	183	28	87	92	27	100	92	0	0.473	0.479	0.458	0.476	1.592	0.443	0.642	80	430	137	142	-1.080	44	93	46	96	0
1	9	6	"PFE0373"	"E25749_1"	3230	21420	130	156	159	41	57	57	9	100	98	0	751	762	197	81	84	16	100	100	0	0.148	0.150	0.148	0.146	1.468	0.142	0.821	120	552	769	783	-2.759	99	670	102	681	0
1	10	6	"PFE0375"	"E25972_1"	3420	21420	130	269	261	57	57	58	13	100	100	0	1878	1868	413	87	90	18	100	100	0	0.118	0.115	0.116	0.113	1.332	0.112	0.895	120	579	2003	1985	-3.079	212	1791	204	1781	0
1	11	6	"PFF0292"	"F18577_5"	3620	21420	130	158	156	30	59	61	14	98	97	0	319	316	52	96	98	16	100	100	0	0.444	0.441	0.445	0.418	1.499	0.434	0.807	120	517	322	317	-1.172	99	223	97	220	0
1	12	6	"PFF0300"	"F18770_1"	3800	21410	150	68	69	11	61	62	10	37	13	0	110	111	19	94	95	13	55	26	0	0.438	0.471	0.538	0.533	3.063	0.207	0.027	156	541	23	25	-1.193	7	16	8	17	-50
1	13	6	"PFF0307"	"F19110_2"	3990	21410	130	573	560	91	62	63	10	100	100	0	515	504	88	93	95	16	100	100	0	1.211	1.212	1.231	1.221	1.252	1.201	0.920	120	520	933	909	0.276	511	422	498	411	0
1	14	6	"PFF0309"	"F19190_1"	4180	21410	130	319	322	63	60	61	11	100	100	0	568	557	101	90	92	18	100	100	0	0.542	0.561	0.574	0.559	1.306	0.548	0.896	120	547	737	729	-0.884	259	478	262	467	0
1	15	6	"PFF0313"	"F19243_2"	4380	21410	130	1643	1639	347	63	63	10	100	100	0	1483	1475	242	92	93	15	100	100	0	1.136	1.140	1.188	1.129	1.257	1.162	0.912	120	540	2971	2959	0.184	1580	1391	1576	1383	0
1	16	6	"PFF0316"	"F19409_1"	4570	21410	130	121	120	16	65	66	10	100	99	0	379	368	66	97	98	17	100	100	0	0.199	0.203	0.209	0.202	1.430	0.194	0.766	120	514	338	326	-2.332	56	282	55	271	0
1	17	6	"PFF0345"	"F20077_1"	4760	21410	120	81	81	11	66	67	11	63	24	0	131	136	21	99	101	18	80	45	0	0.469	0.405	0.522	0.454	2.774	0.315	0.243	120	486	47	52	-1.093	15	32	15	37	0
1	18	6	"PFF0351"	"F20166_1"	4950	21410	130	213	209	36	66	68	17	100	100	0	206	209	30	100	102	15	100	100	0	1.387	1.312	1.350	1.319	1.382	1.331	0.763	120	533	253	252	0.472	147	106	143	109	0
1	19	6	"PFF0355"	"F20234_1"	5150	21410	120	106	104	16	64	66	18	92	55	0	134	134	20	99	100	15	85	60	0	1.200	1.143	1.167	1.196	2.072	1.366	0.229	120	461	77	75	0.263	42	35	40	35	0
1	20	6	"PFF0357"	"F20284_1"	5320	21410	130	174	175	29	63	63	10	100	100	0	366	378	70	97	98	15	100	100	0	0.413	0.399	0.402	0.398	1.343	0.371	0.840	120	495	380	393	-1.277	111	269	112	281	0
1	21	6	"PFF0360"	"F20385_1"	5510	21410	130	807	836	181	63	64	10	100	100	0	712	706	125	97	98	15	100	100	0	1.210	1.269	1.273	1.258	1.219	1.295	0.929	120	540	1359	1382	0.275	744	615	773	609	0
1	22	6	"PFF0362"	"F20385_3"	5700	21410	130	823	810	168	63	64	11	100	100	0	835	840	122	96	99	18	100	100	0	1.028	1.004	0.992	0.990	1.222	1.017	0.921	120	687	1499	1491	0.040	760	739	747	744	0
1	1	7	"PFF0380"	"F20989_1"	1710	21610	120	1277	1184	330	58	59	9	100	100	0	1290	1262	422	93	94	14	100	100	0	1.018	0.963	1.023	0.967	1.384	0.937	0.911	120	578	2416	2295	0.026	1219	1197	1126	1169	0
1	2	7	"PFF0388"	"F21429_3"	1910	21610	120	2527	2441	610	60	61	11	100	100	0	4622	4558	1486	94	95	14	100	100	0	0.545	0.533	0.561	0.543	1.332	0.506	0.924	120	503	6995	6845	-0.876	2467	4528	2381	4464	0
1	3	7	"PFF0396"	"F21560_1"	2100	21610	130	1816	1755	385	65	66	12	100	100	0	2145	2099	465	100	102	20	100	100	0	0.856	0.845	0.877	0.839	1.255	0.854	0.938	120	507	3796	3689	-0.224	1751	2045	1690	1999	0
1	4	7	"PFF0401"	"F21821_1"	2280	21600	130	1346	1293	282	67	69	16	100	100	0	896	847	216	102	107	24	100	100	0	1.611	1.646	1.671	1.702	1.303	1.632	0.943	120	506	2073	1971	0.688	1279	794	1226	745	0
1	5	7	"PFF0404"	"F21902_1"	2480	21610	130	3201	3125	676	71	74	18	100	100	0	3043	3017	688	104	107	22	100	100	0	1.065	1.048	1.084	1.040	1.283	1.049	0.934	120	543	6069	5967	0.091	3130	2939	3054	2913	0
1	6	7	"PFF0407"	"F21981_2"	2670	21600	130	18235	17692	3199	76	79	20	100	100	0	11606	11057	2625	104	109	28	100	100	0	1.579	1.608	1.657	1.652	1.292	1.594	0.939	120	529	29661	28569	0.659	18159	11502	17616	10953	0
1	7	7	"PFF0440"	"F22946_1"	2860	21600	130	256	262	42	68	72	18	100	100	0	279	279	45	101	105	27	100	100	0	1.056	1.090	1.138	1.105	1.394	1.090	0.804	120	529	366	372	0.079	188	178	194	178	0
1	8	7	"PFF0446"	"F23145_4"	3050	21600	150	83	83	15	61	62	10	80	55	0	133	134	31	91	93	16	79	59	0	0.524	0.512	0.567	0.565	2.674	0.419	0.414	156	601	64	65	-0.933	22	42	22	43	-50
1	9	7	"PFF0452"	"F23274_1"	3240	21600	120	87	88	14	58	58	9	95	81	0	130	136	30	85	86	14	95	84	0	0.644	0.588	0.568	0.619	1.949	0.461	0.504	120	447	74	81	-0.634	29	45	30	51	0
1	10	7	"PFF0458"	"F23526_2"	3420	21610	120	1610	1528	379	60	63	15	100	100	0	1710	1644	362	95	98	20	100	100	0	0.960	0.948	0.947	0.927	1.318	0.959	0.936	120	479	3165	3017	-0.059	1550	1615	1468	1549	0
1	11	7	"PFF0461"	"F23551_1"	3620	21610	130	999	952	194	64	66	15	100	100	0	754	735	130	103	106	18	100	100	0	1.436	1.405	1.434	1.397	1.225	1.439	0.939	120	526	1586	1520	0.522	935	651	888	632	0
1	12	7	"PFF0463"	"F23564_1"	3800	21600	130	2630	2495	514	63	64	11	100	100	0	2456	2261	660	98	100	17	100	100	0	1.089	1.124	1.131	1.194	1.393	1.086	0.936	120	534	4925	4595	0.123	2567	2358	2432	2163	0
1	13	7	"PFF1088"	"F45524_1"	4000	21610	130	521	511	109	63	64	10	100	100	0	686	679	120	99	101	18	100	100	0	0.780	0.772	0.800	0.759	1.293	0.781	0.919	120	560	1045	1028	-0.358	458	587	448	580	0
1	14	7	"PFF1100"	"F45683_2"	4190	21600	130	2421	2422	505	63	64	10	100	100	0	1663	1671	355	99	100	16	100	100	0	1.508	1.501	1.529	1.512	1.203	1.501	0.941	120	534	3922	3931	0.592	2358	1564	2359	1572	0
1	15	7	"PFF1105"	"F45820_1"	4370	21600	120	99	98	13	64	65	10	96	86	0	160	162	25	100	100	15	99	88	0	0.583	0.548	0.595	0.545	1.956	0.429	0.456	120	484	95	96	-0.778	35	60	34	62	0
1	16	7	"PFF1110"	"F46067_3"	4560	21600	130	1210	1167	269	65	66	11	100	100	0	1065	1033	207	100	101	17	100	100	0	1.187	1.181	1.211	1.167	1.300	1.194	0.927	120	543	2110	2035	0.247	1145	965	1102	933	0
1	17	7	"PFF1112"	"F46181_1"	4760	21600	130	790	768	180	66	67	11	100	100	0	562	556	97	98	100	17	100	100	0	1.560	1.533	1.562	1.509	1.295	1.610	0.908	120	549	1188	1160	0.642	724	464	702	458	0
1	18	7	"PFF1114"	"F46183_2"	4940	21600	120	102	103	16	65	65	10	99	84	0	205	209	36	98	99	14	100	100	0	0.346	0.342	0.329	0.323	1.616	0.303	0.641	120	484	144	149	-1.532	37	107	38	111	0
1	19	7	"PFF1142"	"F4688_1"	5130	21600	120	1421	1409	299	64	65	14	100	100	0	1758	1719	414	98	99	14	100	100	0	0.817	0.830	0.850	0.848	1.296	0.811	0.938	120	515	3017	2966	-0.291	1357	1660	1345	1621	0
1	20	7	"PFF1151"	"F47145_2"	5330	21600	130	1121	1081	281	61	62	10	100	100	0	674	632	155	95	96	15	100	98	0	1.831	1.899	1.909	1.976	1.474	1.919	0.914	120	543	1639	1557	0.872	1060	579	1020	537	0
1	21	7	"PFF1154"	"F47255_1"	5510	21600	120	111	112	16	64	65	12	100	93	0	145	146	25	100	102	18	88	61	0	1.044	1.043	1.138	1.131	2.027	0.834	0.396	120	558	92	94	0.063	47	45	48	46	0
1	22	7	"PFF1156"	"F47255_3"	5740	21610	90	82	84	18	67	69	13	51	30	0	140	141	27	107	110	21	61	44	0	0.455	0.500	0.437	0.470	2.494	0.393	0.231	52	333	48	51	-1.138	15	33	17	34	0
1	1	8	"PFF1158"	"F47327_1"	1720	21800	130	194	190	43	59	60	9	100	97	0	834	830	181	93	95	14	100	100	0	0.182	0.178	0.183	0.168	1.452	0.174	0.866	120	653	876	868	-2.457	135	741	131	737	0
1	2	8	"PFF1160"	"F47350_1"	1910	21780	110	78	79	14	61	62	10	66	38	0	133	138	25	96	98	14	86	71	0	0.459	0.429	0.451	0.428	2.368	0.316	0.246	80	431	54	60	-1.122	17	37	18	42	0
1	3	8	"PFF1184"	"F48253_6"	2090	21790	120	78	79	15	64	64	10	54	33	0	149	151	31	100	101	16	86	70	0	0.286	0.294	0.316	0.317	3.192	0.248	0.213	120	486	63	66	-1.807	14	49	15	51	0
1	4	8	"PFF1186"	"F48363_2"	2290	21790	140	80	83	16	65	67	15	44	18	0	150	155	32	100	104	21	87	63	0	0.300	0.327	0.314	0.270	2.746	0.326	0.351	156	577	65	73	-1.737	15	50	18	55	0
1	5	8	"PFF1188"	"F48395_1"	2480	21800	120	515	512	117	68	68	11	100	100	0	2098	2159	542	101	102	16	100	100	0	0.224	0.216	0.225	0.210	1.353	0.208	0.911	120	450	2444	2502	-2.159	447	1997	444	2058	0
1	6	8	"PFF1190"	"F48424_2"	2660	21790	120	1184	1202	250	75	77	17	100	100	0	1105	1074	270	106	109	27	100	100	0	1.110	1.164	1.195	1.195	1.292	1.145	0.930	120	496	2108	2095	0.151	1109	999	1127	968	0
1	7	8	"PFF1193"	"F48446_1"	2860	21790	130	287	294	55	70	72	15	100	100	0	511	524	106	102	105	22	100	100	0	0.531	0.531	0.533	0.532	1.321	0.506	0.886	120	557	626	646	-0.914	217	409	224	422	0
1	8	8	"PFF1195"	"F48446_5"	3050	21790	130	426	423	88	63	64	10	100	100	0	418	406	89	95	97	16	98	98	0	1.124	1.158	1.158	1.208	1.455	1.145	0.900	120	525	686	671	0.168	363	323	360	311	0
1	9	8	"PFF1220"	"F49665_1"	3240	21790	120	127	126	24	60	61	10	100	99	0	620	637	119	91	91	13	100	100	0	0.127	0.121	0.123	0.116	1.474	0.114	0.773	120	481	596	612	-2.981	67	529	66	546	0
1	10	8	"PFF1222"	"F49677_3"	3430	21790	130	7393	7575	1856	64	65	12	100	100	0	4581	4381	815	95	98	18	100	100	0	1.634	1.752	1.798	1.730	1.217	1.810	0.931	120	527	11815	11797	0.708	7329	4486	7511	4286	0
1	11	8	"PFF1225"	"F49959_1"	3620	21790	130	114	116	23	65	66	12	98	88	0	414	412	75	99	102	19	100	100	0	0.156	0.163	0.156	0.151	1.564	0.158	0.669	120	529	364	364	-2.684	49	315	51	313	0
1	12	8	"PFF1234"	"F50107_1"	3820	21810	150	76	78	15	63	65	17	39	10	0	127	131	27	98	102	23	58	25	0	0.448	0.455	0.508	0.491	2.883	0.299	0.204	156	539	42	48	-1.158	13	29	15	33	-50
1	13	8	"PFF1237"	"F50551_1"	4000	21790	130	313	313	62	62	65	24	100	100	0	396	396	61	99	104	27	100	100	0	0.845	0.845	0.834	0.836	1.257	0.846	0.901	120	478	548	548	-0.243	251	297	251	297	0
1	14	8	"PFF1239"	"F50598_1"	4190	21790	130	562	559	139	63	64	12	100	100	0	584	583	118	100	102	17	100	100	0	1.031	1.027	1.045	1.012	1.244	1.041	0.932	120	539	983	979	0.044	499	484	496	483	0
1	15	8	"PFF1927"	"F960_2"	4380	21790	130	679	674	162	64	65	11	100	100	0	1373	1370	243	101	101	14	100	100	0	0.483	0.481	0.480	0.471	1.223	0.481	0.935	120	515	1887	1879	-1.048	615	1272	610	1269	0
1	16	8	"PFF1931"	"F960_7"	4560	21780	120	566	557	114	64	65	11	100	100	0	437	427	95	100	100	15	100	99	0	1.490	1.508	1.534	1.569	1.419	1.495	0.890	120	483	839	820	0.575	502	337	493	327	0
1	17	8	"PFF1933"	"F9676_1"	4750	21790	120	477	460	117	62	64	10	100	100	0	756	750	150	97	98	15	100	100	0	0.630	0.609	0.597	0.597	1.253	0.603	0.919	120	498	1074	1051	-0.667	415	659	398	653	0
1	18	8	"PFI0003"	"I10209_1"	4950	21790	120	2147	2038	465	62	63	10	100	100	0	1705	1653	283	99	100	18	100	100	0	1.298	1.272	1.294	1.251	1.256	1.300	0.936	120	498	3691	3530	0.377	2085	1606	1976	1554	0
1	19	8	"PFI0005"	"I1033_3"	5130	21790	130	565	568	143	64	64	9	100	100	0	4219	4328	910	102	104	19	100	100	0	0.122	0.119	0.120	0.116	1.280	0.116	0.928	120	520	4618	4730	-3.039	501	4117	504	4226	0
1	20	8	"PFI0009"	"I10565_1"	5330	21790	120	163	165	34	62	62	9	100	100	0	468	470	76	99	101	19	100	100	0	0.274	0.278	0.278	0.266	1.432	0.273	0.827	120	496	470	474	-1.869	101	369	103	371	0
1	21	8	"PFI0038"	"I1136_2"	5520	21790	130	162	156	30	61	62	9	100	99	0	214	222	35	99	100	16	99	99	0	0.878	0.772	0.759	0.765	1.548	0.762	0.801	120	515	216	218	-0.187	101	115	95	123	0
1	22	8	"PFI0041"	"I11448_2"	5700	21780	130	3324	3352	779	64	66	11	100	100	0	19569	19620	3984	111	115	26	100	100	0	0.168	0.169	0.168	0.168	1.222	0.164	0.940	120	647	22718	22797	-2.577	3260	19458	3288	19509	0
1	1	9	"PFI0043"	"I11495_1"	1720	21980	130	1350	1430	359	58	60	11	100	100	0	4565	4751	1199	95	101	26	100	100	0	0.289	0.295	0.300	0.297	1.228	0.284	0.935	120	631	5762	6028	-1.791	1292	4470	1372	4656	0
1	2	9	"PFI0045"	"I11523_4"	1910	21980	130	1265	1260	216	62	63	11	100	100	0	1340	1321	265	100	104	26	100	100	0	0.970	0.981	1.004	0.989	1.230	0.968	0.928	120	578	2443	2419	-0.044	1203	1240	1198	1221	0
1	3	9	"PFI0048"	"I1175_1"	2100	21980	130	173	176	27	61	62	10	100	100	0	364	360	64	96	96	15	100	100	0	0.418	0.436	0.448	0.438	1.399	0.406	0.819	120	561	380	379	-1.259	112	268	115	264	0
1	4	9	"PFI0053"	"I11857_2"	2300	21990	120	428	421	83	62	62	9	100	100	0	397	397	79	96	97	14	100	100	0	1.216	1.193	1.198	1.187	1.322	1.202	0.893	120	478	667	660	0.282	366	301	359	301	0
1	5	9	"PFI0079"	"I12708_1"	2480	21980	120	109	108	20	64	65	10	96	85	0	459	453	102	99	99	14	100	99	0	0.125	0.124	0.119	0.119	1.621	0.117	0.700	120	517	405	398	-3.000	45	360	44	354	0
1	6	9	"PFI0085"	"I12812_3"	2680	21980	120	317	319	59	65	66	10	100	100	0	562	567	102	100	100	14	100	100	0	0.545	0.544	0.544	0.544	1.256	0.527	0.907	120	499	714	721	-0.874	252	462	254	467	0
1	7	9	"PFI0087"	"I12861_2"	2860	21980	120	14032	14014	5437	66	66	11	100	100	0	18320	17582	5654	98	100	15	100	100	0	0.766	0.798	0.809	0.747	1.522	0.816	0.950	120	484	32188	31432	-0.384	13966	18222	13948	17484	0
1	8	9	"PFI0089"	"I12932_1"	3050	21980	120	347	328	80	62	62	10	100	100	0	496	491	102	94	96	14	100	100	0	0.709	0.670	0.662	0.643	1.363	0.676	0.932	120	500	687	663	-0.496	285	402	266	397	0
1	9	9	"PFI0099"	"I13128_2"	3240	21970	130	7885	7919	2153	63	67	26	100	100	0	5991	6014	1635	94	106	99	100	100	0	1.326	1.327	1.311	1.344	1.271	1.302	0.954	120	545	13719	13776	0.408	7822	5897	7856	5920	0
1	10	9	"PFI0102"	"I13218_1"	3430	21980	120	349	355	79	65	68	27	100	100	0	305	318	67	95	106	104	97	50	0	1.352	1.300	1.295	1.312	1.300	1.170	0.771	120	496	494	513	0.436	284	210	290	223	0
1	11	9	"PFI0124"	"I13978_1"	3630	21980	120	333	320	77	62	62	10	100	99	0	411	395	81	94	95	15	100	100	0	0.855	0.857	0.832	0.838	1.368	0.859	0.918	120	505	588	559	-0.226	271	317	258	301	0
1	12	9	"PFI0126"	"I14041_1"	3820	21980	120	122	122	20	62	63	11	100	97	0	362	363	69	98	98	16	100	100	0	0.227	0.226	0.218	0.220	1.445	0.210	0.786	120	411	324	325	-2.138	60	264	60	265	0
1	13	9	"PFI0128"	"I14195_1"	3990	21970	130	5411	5195	1246	65	68	28	100	100	0	4011	3888	965	100	109	61	100	100	0	1.367	1.354	1.370	1.381	1.277	1.345	0.950	120	471	9257	8918	0.451	5346	3911	5130	3788	0
1	14	9	"PFI0131"	"I1431_1"	4190	21980	120	204	199	35	63	66	23	100	98	0	359	353	64	98	104	57	99	98	0	0.540	0.533	0.542	0.530	1.377	0.505	0.858	120	513	402	391	-0.888	141	261	136	255	0
1	15	9	"PFI0137"	"I14413_3"	4380	21970	130	1866	1905	528	63	64	10	100	100	0	2637	2540	750	95	97	15	100	100	0	0.709	0.753	0.764	0.785	1.404	0.731	0.930	120	528	4345	4287	-0.496	1803	2542	1842	2445	0
1	16	9	"PFI0141"	"I14670_1"	4570	21980	120	117	119	19	61	62	10	99	97	0	508	520	111	94	96	15	100	100	0	0.135	0.136	0.132	0.134	1.463	0.125	0.748	120	499	470	484	-2.886	56	414	58	426	0
1	17	9	"PFJ0122"	"J167_5"	4760	21970	130	96	97	16	59	59	9	96	90	0	153	154	24	92	95	19	98	81	0	0.607	0.613	0.635	0.590	1.868	0.364	0.359	120	572	98	100	-0.721	37	61	38	62	0
1	18	9	"PFJ0124"	"J167_7"	4960	21980	120	94	96	17	59	61	10	96	85	0	152	153	24	95	97	21	95	75	0	0.614	0.638	0.662	0.622	1.929	0.445	0.377	120	496	92	95	-0.704	35	57	37	58	0
1	19	9	"PFJ0128"	"J170_18"	5140	21970	130	449	443	103	60	63	23	100	100	0	468	458	104	98	102	29	99	99	0	1.051	1.064	1.052	1.081	1.325	1.037	0.907	120	498	759	743	0.072	389	370	383	360	0
1	20	9	"PFJ0137"	"J171_6"	5320	21980	150	60	61	9	59	61	23	2	0	0	98	100	15	96	100	30	6	0	0	0.500	0.500	0.889	0.700	3.531	0.729	0.271	156	606	3	6	-1.000	1	2	2	4	-50
1	21	9	"PFJ0150"	"J181_2"	5520	21970	120	424	422	109	59	60	8	100	100	0	912	913	196	95	97	14	100	100	0	0.447	0.444	0.443	0.434	1.338	0.442	0.913	120	482	1182	1181	-1.162	365	817	363	818	0
1	22	9	"PFJ0153"	"J181_9"	5710	21970	130	320	315	69	63	64	10	100	100	0	1712	1638	368	105	110	25	100	100	0	0.160	0.164	0.165	0.165	1.348	0.159	0.923	120	634	1864	1785	-2.645	257	1607	252	1533	0
1	1	10	"PFJ0179"	"J198_2"	1730	22170	120	84	86	16	58	59	11	89	60	0	153	156	35	95	101	26	81	54	0	0.448	0.459	0.512	0.477	1.989	0.358	0.458	120	580	84	89	-1.158	26	58	28	61	0
1	2	10	"PFJ0184"	"J206_1"	1920	22170	120	272	279	58	59	61	11	100	100	0	861	830	174	94	98	21	100	100	0	0.278	0.299	0.303	0.299	1.259	0.293	0.930	120	514	980	956	-1.848	213	767	220	736	0
1	3	10	"PFJ0186"	"J206_6"	2120	22170	120	132	131	27	59	59	9	98	98	0	300	295	64	89	91	13	99	99	0	0.346	0.350	0.346	0.343	1.662	0.336	0.782	120	496	284	278	-1.531	73	211	72	206	0
1	4	10	"PFJ0188"	"J212_1"	2300	22170	130	251	245	47	61	62	10	100	100	0	701	721	115	94	94	13	100	100	0	0.313	0.293	0.291	0.288	1.259	0.292	0.909	120	548	797	811	-1.676	190	607	184	627	0
1	5	10	"PFJ0190"	"J212_4"	2500	22180	110	87	88	14	62	63	9	86	71	0	135	134	20	96	97	14	90	67	0	0.641	0.684	0.714	0.681	2.604	0.466	0.254	80	444	64	64	-0.642	25	39	26	38	0
1	6	10	"PFJ0197"	"J218_1"	2670	22170	120	191	188	40	62	63	9	100	100	0	213	208	41	97	98	14	98	95	0	1.112	1.135	1.116	1.183	1.661	1.117	0.795	120	494	245	237	0.153	129	116	126	111	0
1	7	10	"PFJ0220"	"J222_7"	2860	22170	120	660	648	155	61	62	9	100	100	0	479	473	108	95	96	13	99	99	0	1.560	1.553	1.536	1.595	1.375	1.554	0.938	120	497	983	965	0.641	599	384	587	378	0
1	8	10	"PFJ0228"	"J227_3"	3050	22170	130	1255	1213	283	59	60	9	100	100	0	1009	986	226	93	94	13	100	100	0	1.306	1.292	1.295	1.292	1.208	1.292	0.947	120	547	2112	2047	0.385	1196	916	1154	893	0
1	9	10	"PFJ0231"	"J22_1"	3250	22170	130	261	259	64	61	66	26	100	99	0	305	303	65	94	105	99	98	55	0	0.948	0.947	0.940	0.938	1.322	0.910	0.828	120	549	411	407	-0.077	200	211	198	209	0
1	10	10	"PFJ0233"	"J22_3"	3440	22170	150	73	73	12	63	66	27	10	0	0	104	106	17	95	105	95	0	0	0	1.111	0.909	0.764	0.803	3.600	0.656	0.027	156	597	19	21	0.152	10	9	10	11	-50
1	11	10	"PFJ0238"	"J232_6"	3630	22170	130	147	146	30	61	62	15	100	97	0	276	282	61	94	95	14	100	100	0	0.473	0.452	0.437	0.448	1.473	0.433	0.784	120	525	268	273	-1.082	86	182	85	188	0
1	12	10	"PFJ0242"	"J236_1"	3820	22170	130	619	612	158	61	61	10	100	100	0	702	729	155	95	97	14	100	100	0	0.919	0.869	0.877	0.853	1.275	0.884	0.928	120	527	1165	1185	-0.121	558	607	551	634	0
1	13	10	"PFJ0262"	"J248_1"	4000	22160	120	363	356	70	62	64	17	100	100	0	339	326	67	98	104	59	96	90	0	1.249	1.289	1.301	1.334	1.406	1.280	0.884	120	447	542	522	0.321	301	241	294	228	0
1	14	10	"PFJ0264"	"J248_11"	4180	22180	150	70	69	12	62	64	16	20	2	0	112	114	20	96	101	53	5	0	0	0.500	0.389	0.684	0.559	3.161	0.228	0.078	156	563	24	25	-1.000	8	16	7	18	-50
1	15	10	"PFJ0267"	"J248_5"	4380	22160	120	69	70	10	61	61	9	45	16	0	156	157	27	93	94	15	95	88	0	0.127	0.141	0.176	0.164	2.879	0.132	0.174	120	500	71	73	-2.977	8	63	9	64	0
1	16	10	"PFJ0271"	"J252_2"	4570	22160	130	114	115	23	58	59	9	100	98	0	497	480	109	91	93	16	100	99	0	0.138	0.147	0.136	0.142	1.568	0.141	0.765	120	557	462	446	-2.858	56	406	57	389	0
1	17	10	"PFJ0273"	"J252_4"	4760	22160	110	647	601	123	58	60	15	100	100	0	685	647	138	92	94	28	100	100	0	0.993	0.978	0.961	0.984	1.203	0.964	0.941	80	471	1182	1098	-0.010	589	593	543	555	0
1	18	10	"PFJ0275"	"J2541_2"	4960	22170	130	151	146	31	58	60	14	100	99	0	478	478	132	92	94	26	100	100	0	0.241	0.228	0.231	0.229	1.393	0.220	0.839	120	585	479	474	-2.053	93	386	88	386	0
1	19	10	"PFK0357"	"Kn3479_1"	5140	22160	110	89	103	45	59	60	10	96	72	0	140	152	48	90	92	15	91	76	0	0.600	0.710	0.632	0.652	2.136	0.756	0.643	80	449	80	106	-0.737	30	50	44	62	0
1	20	10	"PFK0369"	"Kn3690_1"	5320	22160	110	1627	1602	476	58	64	55	100	100	0	1468	1405	431	89	100	81	100	100	0	1.138	1.173	1.172	1.192	1.324	1.149	0.944	80	448	2948	2860	0.186	1569	1379	1544	1316	0
1	21	10	"PFK0371"	"Kn3698_1"	5520	22160	120	296	289	85	60	65	50	98	92	0	610	600	127	95	103	74	100	99	0	0.458	0.453	0.457	0.433	1.349	0.462	0.911	120	534	751	734	-1.126	236	515	229	505	0
1	22	10	"PFK0373"	"Kn3698_4"	5710	22160	120	469	467	134	62	63	10	100	100	0	709	706	188	99	101	16	100	100	0	0.667	0.667	0.674	0.667	1.298	0.663	0.934	120	556	1017	1012	-0.584	407	610	405	607	0
1	1	11	"PFK0375"	"Kn3744_1"	1740	22360	120	1132	1157	316	57	57	8	100	100	0	1732	1742	401	91	92	13	100	100	0	0.655	0.666	0.657	0.658	1.269	0.672	0.941	120	583	2716	2751	-0.610	1075	1641	1100	1651	0
1	2	11	"PFK0378"	"Kn3773_1"	1920	22360	120	259	256	52	57	58	8	100	100	0	453	438	90	90	91	13	100	100	0	0.556	0.572	0.556	0.570	1.358	0.546	0.867	120	482	565	547	-0.846	202	363	199	348	0
1	3	11	"PFK0408"	"Kn4447_1"	2120	22360	120	147	146	23	57	58	9	100	99	0	281	274	52	91	92	12	100	100	0	0.474	0.486	0.476	0.492	1.412	0.458	0.843	120	498	280	272	-1.078	90	190	89	183	0
1	4	11	"PFK0410"	"Kn4524_1"	2300	22360	120	128	129	24	60	61	9	100	100	0	551	553	99	93	94	13	100	100	0	0.148	0.150	0.143	0.144	1.409	0.141	0.787	120	505	526	529	-2.752	68	458	69	460	0
1	5	11	"PFK0412"	"Kn459_3"	2490	22360	120	855	808	227	62	63	9	100	100	0	1408	1342	290	94	96	14	100	100	0	0.604	0.598	0.590	0.576	1.316	0.607	0.942	120	521	2107	1994	-0.729	793	1314	746	1248	0
1	6	11	"PFK0415"	"Kn4670_1"	2690	22360	120	104	105	18	60	61	9	100	95	0	170	171	29	95	96	13	97	95	0	0.587	0.592	0.580	0.602	1.819	0.544	0.580	120	480	119	121	-0.769	44	75	45	76	0
1	7	11	"PFK0423"	"Kn4895_2"	2870	22360	120	81	81	14	58	58	9	83	58	0	174	173	32	93	93	13	99	96	0	0.284	0.287	0.292	0.278	1.975	0.237	0.365	120	496	104	103	-1.816	23	81	23	80	0
1	8	11	"PFK0431"	"Kn5081_1"	3070	22350	130	748	698	170	57	58	9	100	100	0	1034	982	271	92	92	13	100	100	0	0.734	0.720	0.718	0.739	1.310	0.696	0.942	120	534	1633	1531	-0.447	691	942	641	890	0
1	9	11	"PFK0462"	"Kn585_3"	3250	22360	120	303	289	89	58	59	9	100	99	0	693	661	202	92	93	13	100	100	0	0.408	0.406	0.401	0.392	1.472	0.399	0.907	120	480	846	800	-1.295	245	601	231	569	0
1	10	11	"PFK0466"	"Kn588_2"	3450	22360	130	501	484	157	60	61	15	100	100	0	876	838	224	93	95	15	100	100	0	0.563	0.569	0.586	0.547	1.413	0.582	0.910	120	523	1224	1169	-0.828	441	783	424	745	0
1	11	11	"PFK0469"	"Kn5905_4"	3630	22360	120	159	163	35	61	62	15	100	99	0	504	504	136	94	97	15	100	100	0	0.239	0.249	0.251	0.251	1.512	0.229	0.819	120	481	508	512	-2.065	98	410	102	410	0
1	12	11	"PFK0476"	"Kn603_2"	3820	22360	130	1129	1148	313	60	60	9	100	100	0	5357	5707	1309	97	99	15	100	100	0	0.203	0.194	0.197	0.190	1.213	0.194	0.937	120	531	6329	6698	-2.299	1069	5260	1088	5610	0
1	13	11	"PFK0484"	"Kn656_1"	4010	22350	120	204	206	39	59	59	9	100	100	0	427	420	84	96	99	25	100	99	0	0.438	0.454	0.451	0.456	1.356	0.434	0.886	120	476	476	471	-1.191	145	331	147	324	0
1	14	11	"PFK0486"	"Kn657_2"	4200	22350	130	1547	1567	486	60	60	9	100	100	0	1067	1049	278	95	97	24	100	100	0	1.530	1.580	1.592	1.561	1.252	1.639	0.931	120	491	2459	2461	0.613	1487	972	1507	954	0
1	15	11	"PFK0519"	"Kn819_1"	4380	22350	130	832	855	276	60	60	9	100	100	0	4470	4739	1618	95	99	47	100	100	0	0.176	0.171	0.170	0.171	1.308	0.162	0.923	120	539	5147	5439	-2.503	772	4375	795	4644	0
1	16	11	"PFK0523"	"Kn8362_1"	4580	22350	120	306	293	74	59	60	9	100	100	0	490	464	123	94	99	48	98	97	0	0.624	0.632	0.648	0.651	1.446	0.615	0.907	120	528	643	604	-0.681	247	396	234	370	0
1	17	11	"PFK0526"	"Kn8409_1"	4770	22350	130	194	187	43	58	60	14	100	100	0	620	618	144	93	95	28	100	100	0	0.258	0.246	0.238	0.239	1.313	0.236	0.879	120	586	663	654	-1.954	136	527	129	525	0
1	18	11	"PFK0538"	"Kn906_1"	4970	22360	130	489	469	149	58	58	9	100	99	0	558	537	126	93	94	14	100	100	0	0.927	0.926	0.946	0.862	1.513	0.972	0.900	120	527	896	855	-0.110	431	465	411	444	0
1	19	11	"PFK0541"	"Kn918_1"	5140	22350	130	3301	3090	917	59	60	9	100	100	0	3902	3779	915	93	95	17	100	100	0	0.851	0.822	0.809	0.805	1.232	0.829	0.928	120	564	7051	6717	-0.233	3242	3809	3031	3686	0
1	20	11	"PFK0549"	"Kn945_1"	5340	22350	120	2441	2306	627	62	66	50	100	100	0	2237	2009	648	95	103	74	99	97	0	1.111	1.172	1.185	1.278	1.604	1.143	0.933	120	534	4521	4158	0.151	2379	2142	2244	1914	0
1	21	11	"PFK1038"	"Ks510_8"	5520	22350	130	507	507	137	64	65	11	100	100	0	1086	1105	281	98	100	16	100	100	0	0.448	0.440	0.438	0.433	1.273	0.430	0.923	120	571	1431	1450	-1.157	443	988	443	1007	0
1	22	11	"PFK1040"	"Ks51_11"	5710	22350	130	1162	1117	289	64	65	10	100	100	0	1459	1436	329	101	102	15	100	100	0	0.809	0.789	0.795	0.781	1.263	0.784	0.925	120	636	2456	2388	-0.307	1098	1358	1053	1335	0
1	1	12	"PFK1042"	"Ks51_2"	1720	22550	110	74	76	14	55	56	8	77	56	0	135	148	52	90	91	13	88	73	0	0.422	0.362	0.390	0.358	2.310	0.219	0.310	80	509	64	79	-1.244	19	45	21	58	0
1	2	12	"PFK1044"	"Ks51_4"	1920	22540	130	135	136	26	57	58	8	100	99	0	674	686	144	90	92	15	100	100	0	0.134	0.133	0.135	0.130	1.425	0.122	0.820	120	563	662	675	-2.904	78	584	79	596	0
1	3	12	"PFK1046"	"Ks51_6"	2110	22550	120	82	83	12	58	58	9	93	66	0	229	226	38	91	93	15	100	99	0	0.174	0.185	0.184	0.170	1.730	0.179	0.537	120	531	162	160	-2.524	24	138	25	135	0
1	4	12	"PFK1048"	"Ks532_3"	2310	22550	110	77	78	10	60	61	9	80	47	0	160	160	21	94	95	13	98	98	0	0.258	0.273	0.278	0.256	1.977	0.252	0.346	80	459	83	84	-1.957	17	66	18	66	0
1	5	12	"PFK1074"	"Ks56_11"	2490	22550	130	122	121	16	62	63	10	100	100	0	270	270	35	94	95	13	100	100	0	0.341	0.335	0.332	0.331	1.392	0.307	0.731	120	560	236	235	-1.553	60	176	59	176	0
1	6	12	"PFK1076"	"Ks56_16"	2690	22540	120	106	108	19	59	59	9	100	97	0	182	181	30	92	93	12	98	97	0	0.522	0.551	0.540	0.567	1.761	0.517	0.671	120	487	137	138	-0.937	47	90	49	89	0
1	7	12	"PFK1078"	"Ks56_18"	2870	22550	120	478	458	119	56	157	1136	0	0	0	352	347	79	91	108	235	60	0	0	1.617	1.570	1.546	1.577	1.328	5.928	0.719	120	456	683	658	0.693	422	261	402	256	0
1	8	12	"PFK1080"	"Ks56_23"	3060	22550	130	87	89	16	56	148	1081	0	0	0	376	372	88	90	106	224	72	2	0	0.108	0.117	0.109	0.110	1.706	0.102	0.564	120	504	317	315	-3.206	31	286	33	282	0
1	9	12	"PFK1082"	"Ks56_26"	3240	22550	150	63	63	9	57	58	10	28	7	0	99	100	15	90	91	13	35	15	0	0.667	0.600	0.700	0.759	3.501	0.183	0.026	156	606	15	16	-0.585	6	9	6	10	-50
1	10	12	"PFK1085"	"Ks56_32"	3440	22550	120	1220	1174	332	60	61	11	100	100	0	1144	1123	296	95	96	16	100	100	0	1.106	1.084	1.101	1.076	1.215	1.085	0.940	120	509	2209	2142	0.145	1160	1049	1114	1028	0
1	11	12	"PFK1110"	"Ks624_12"	3630	22550	120	825	831	229	61	62	10	100	100	0	673	675	158	97	98	16	100	100	0	1.326	1.332	1.324	1.321	1.202	1.336	0.939	120	488	1340	1348	0.408	764	576	770	578	0
1	12	12	"PFK1113"	"Ks624_4"	3810	22540	120	176	177	41	61	61	9	100	100	0	738	715	150	97	98	16	100	100	0	0.179	0.188	0.183	0.180	1.416	0.181	0.850	120	498	756	734	-2.479	115	641	116	618	0
1	13	12	"PFK1115"	"Ks625_10"	4010	22540	120	84	86	15	60	61	10	88	60	0	130	133	20	97	100	25	73	23	0	0.727	0.722	0.688	0.680	2.562	0.460	0.256	120	497	57	62	-0.459	24	33	26	36	0
1	14	12	"PFK1117"	"Ks625_14"	4200	22550	130	445	420	124	60	60	10	100	100	0	1556	1574	344	97	100	28	100	100	0	0.264	0.244	0.248	0.228	1.468	0.245	0.898	120	511	1844	1837	-1.922	385	1459	360	1477	0
1	15	12	"PFK1119"	"Ks625_7"	4390	22540	120	147	148	33	60	60	9	100	98	0	536	524	110	96	101	49	99	99	0	0.198	0.206	0.201	0.200	1.507	0.198	0.827	120	499	527	516	-2.338	87	440	88	428	0
1	16	12	"PFK1122"	"Ks646_2"	4580	22550	120	106	107	22	60	60	9	95	91	0	601	609	135	95	96	14	100	100	0	0.091	0.091	0.092	0.085	1.583	0.091	0.733	120	493	552	561	-3.459	46	506	47	514	0
1	17	12	"PFK1144"	"Ks66_16"	4770	22540	130	1609	1575	476	59	60	9	100	100	0	1059	1025	350	95	96	14	99	99	0	1.608	1.630	1.601	1.766	1.609	1.584	0.928	120	564	2514	2446	0.685	1550	964	1516	930	0
1	18	12	"PFK1146"	"Ks66_3"	4960	22550	130	94	95	16	59	60	9	97	88	0	158	157	21	95	95	14	99	96	0	0.556	0.581	0.559	0.549	1.765	0.500	0.527	120	529	98	98	-0.848	35	63	36	62	0
1	19	12	"PFK1149"	"Ks66_7"	5140	22550	130	270	252	68	61	61	9	99	98	0	531	514	129	96	97	16	100	100	0	0.480	0.457	0.458	0.434	1.488	0.453	0.904	120	543	644	609	-1.058	209	435	191	418	0
1	20	12	"PFK1151"	"Ks68_13"	5340	22550	130	5788	5863	1924	64	65	11	100	100	0	6847	6159	2116	98	100	18	100	100	0	0.848	0.957	0.977	0.988	1.424	0.930	0.937	120	547	12473	11860	-0.238	5724	6749	5799	6061	0
1	21	12	"PFK1153"	"Ks692_12"	5500	22550	110	92	92	14	64	66	13	82	52	0	132	132	22	98	101	20	66	31	0	0.824	0.824	0.829	0.852	2.681	0.471	0.280	80	440	62	62	-0.280	28	34	28	34	0
1	22	12	"PFK1155"	"Ks692_6"	5710	22540	130	129	131	30	61	63	11	97	95	0	206	212	44	98	100	16	99	99	0	0.630	0.614	0.621	0.591	1.737	0.568	0.702	120	692	176	184	-0.667	68	108	70	114	0
1	1	13	"PFM0107"	"M17691_2"	1730	22730	130	175	177	33	56	57	10	100	100	0	422	421	90	94	97	20	100	100	0	0.363	0.370	0.361	0.373	1.392	0.346	0.876	120	686	447	448	-1.463	119	328	121	327	0
1	2	13	"PFM0110"	"M18079_3"	1930	22730	120	301	288	72	55	56	9	100	100	0	535	508	125	90	91	15	100	100	0	0.553	0.557	0.558	0.562	1.317	0.547	0.918	120	526	691	651	-0.855	246	445	233	418	0
1	3	13	"PFM0112"	"M18079_5"	2120	22740	130	1647	1663	566	57	58	9	100	100	0	1693	1708	373	90	91	12	100	100	0	0.992	0.993	1.026	0.926	1.410	1.053	0.932	120	550	3193	3224	-0.012	1590	1603	1606	1618	0
1	4	13	"PFM0116"	"M18377_2"	2330	22750	150	58	59	9	58	59	9	16	3	0	95	97	16	92	93	13	23	11	0	0.000	0.200	0.461	0.590	3.406	0.072	0.012	156	624	3	6	Error	0	3	1	5	-50
1	5	13	"PFM0118"	"M1840_2"	2510	22740	120	118	118	23	57	59	10	98	97	0	342	336	74	91	92	14	100	100	0	0.243	0.249	0.248	0.238	1.489	0.236	0.802	120	444	312	306	-2.041	61	251	61	245	0
1	6	13	"PFM0121"	"M18869_1"	2690	22740	120	1245	1202	345	56	56	8	100	100	0	914	919	236	89	89	12	100	100	0	1.441	1.381	1.386	1.371	1.225	1.395	0.946	120	446	2014	1976	0.527	1189	825	1146	830	0
1	7	13	"PFM0142"	"M196_6"	2850	22730	130	288	283	73	56	154	1117	0	0	0	347	354	76	89	105	231	64	0	0	0.899	0.857	0.871	0.836	1.292	3.859	0.572	120	472	490	492	-0.153	232	258	227	265	0
1	8	13	"PFM0144"	"M196_8"	3030	22730	120	2325	2220	779	57	150	1094	89	55	0	1494	1429	483	90	106	226	98	95	0	1.615	1.615	1.623	1.621	1.356	1.772	0.910	120	492	3672	3502	0.692	2268	1404	2163	1339	0
1	9	13	"PFM0148"	"M19895_2"	3220	22730	110	162	163	37	57	58	9	100	100	0	282	273	52	89	90	13	100	100	0	0.544	0.576	0.578	0.554	1.420	0.567	0.846	80	460	298	290	-0.878	105	193	106	184	0
1	10	13	"PFM0152"	"M20060_1"	3410	22730	110	128	130	22	58	60	10	100	97	0	347	347	73	92	93	15	100	100	0	0.275	0.282	0.272	0.280	1.385	0.261	0.795	80	506	325	327	-1.865	70	255	72	255	0
1	11	13	"PFM0154"	"M20186_2"	3610	22730	100	1050	1317	922	61	61	10	100	100	0	490	485	253	93	95	14	98	98	0	2.491	3.204	3.505	3.054	1.618	3.536	0.896	80	442	1386	1648	1.317	989	397	1256	392	0
1	12	13	"PFM0156"	"M20989_1"	3790	22730	110	1397	1412	404	60	60	10	100	100	0	1109	1141	317	92	94	15	100	100	0	1.315	1.289	1.260	1.288	1.191	1.273	0.940	80	478	2354	2401	0.395	1337	1017	1352	1049	0
1	13	13	"PFM0179"	"M22143_2"	3980	22730	120	131	133	33	61	62	10	99	97	0	374	375	84	95	96	15	100	99	0	0.251	0.257	0.258	0.245	1.564	0.254	0.795	120	519	349	352	-1.995	70	279	72	280	0
1	14	13	"PFM0182"	"M22193_2"	4160	22720	130	249	243	63	62	63	10	100	100	0	724	693	174	99	102	25	100	100	0	0.299	0.305	0.308	0.295	1.332	0.285	0.893	120	512	812	775	-1.741	187	625	181	594	0
1	15	13	"PFM0184"	"M22193_8"	4350	22730	130	534	544	209	60	61	10	100	100	0	607	572	182	96	100	24	100	100	0	0.928	1.017	1.032	1.002	1.421	1.035	0.898	120	555	985	960	-0.108	474	511	484	476	0
1	16	13	"PFM0186"	"M22451_2"	4550	22730	120	81	84	16	59	59	9	82	63	0	138	139	23	94	96	15	92	67	0	0.500	0.556	0.592	0.524	2.348	0.482	0.381	120	499	66	70	-1.000	22	44	25	45	0
1	17	13	"PFM0193"	"M22678_3"	4730	22730	110	807	815	294	60	61	10	100	100	0	1602	1638	455	95	99	33	100	100	0	0.496	0.489	0.494	0.472	1.260	0.491	0.925	80	469	2254	2298	-1.012	747	1507	755	1543	0
1	18	13	"PFM0196"	"M2305_1"	4910	22730	110	117	117	23	61	61	9	96	93	0	326	332	87	95	98	33	100	100	0	0.242	0.236	0.236	0.227	1.673	0.214	0.725	80	502	287	293	-2.044	56	231	56	237	0
1	19	13	"PFM0218"	"M24561_3"	5110	22720	110	1654	1561	409	61	71	94	100	100	0	1251	1221	257	95	113	172	100	100	0	1.378	1.332	1.339	1.312	1.206	1.342	0.943	80	483	2749	2626	0.463	1593	1156	1500	1126	0
1	20	13	"PFM0224"	"M24933_22"	5300	22730	110	126	126	21	61	66	67	37	1	0	202	206	33	93	104	99	61	1	0	0.596	0.575	0.576	0.576	1.471	0.539	0.735	80	480	174	178	-0.746	65	109	65	113	0
1	21	13	"PFM0227"	"M24933_9"	5490	22730	120	151	150	31	61	62	11	100	98	0	213	209	42	94	96	19	97	95	0	0.756	0.774	0.796	0.800	1.637	0.740	0.760	120	522	209	204	-0.403	90	119	89	115	0
1	22	13	"PFM0229"	"M25032_3"	5680	22730	120	2799	2631	858	61	62	10	100	100	0	1887	1832	483	96	97	15	100	100	0	1.529	1.480	1.504	1.441	1.232	1.525	0.932	120	598	4529	4306	0.612	2738	1791	2570	1736	0
1	1	14	"PFM0231"	"M2511_3"	1690	22930	120	251	244	51	54	55	9	100	100	0	244	249	68	89	91	17	97	97	0	1.271	1.188	1.249	1.277	1.572	1.107	0.849	120	591	352	350	0.346	197	155	190	160	0
1	2	14	"PFM0234"	"M25344_2"	1890	22930	120	122	124	23	53	54	8	100	100	0	400	402	76	86	87	11	100	100	0	0.220	0.225	0.208	0.217	1.356	0.213	0.819	120	533	383	387	-2.186	69	314	71	316	0
1	3	14	"PFM0693"	"M50721_5"	2080	22930	130	840	828	206	57	57	9	100	100	0	658	639	162	90	90	12	100	100	0	1.379	1.404	1.409	1.446	1.344	1.401	0.928	120	562	1351	1320	0.463	783	568	771	549	0
1	4	14	"PFM0695"	"M51089_1"	2270	22930	120	244	239	69	57	58	9	98	98	0	382	371	87	91	92	13	100	99	0	0.643	0.650	0.654	0.606	1.459	0.653	0.892	120	490	478	462	-0.638	187	291	182	280	0
1	5	14	"PFM0698"	"M51323_1"	2470	22930	120	1741	1692	559	56	57	8	100	100	0	1827	1812	566	89	90	13	100	100	0	0.970	0.950	0.947	0.938	1.397	0.953	0.954	120	481	3423	3359	-0.045	1685	1738	1636	1723	0
1	6	14	"PFM0702"	"M5172_2"	2660	22930	120	101	103	19	55	55	8	100	95	0	322	312	72	87	88	12	99	97	0	0.196	0.213	0.214	0.210	1.665	0.200	0.749	120	491	281	273	-2.353	46	235	48	225	0
1	7	14	"PFM0705"	"M52114_1"	2850	22930	120	1294	1336	336	57	58	14	100	100	0	1738	1665	457	88	89	12	100	100	0	0.750	0.811	0.812	0.832	1.346	0.798	0.949	120	491	2887	2856	-0.416	1237	1650	1279	1577	0
1	8	14	"PFM0710"	"M52423_1"	3030	22930	120	257	256	64	57	58	10	100	100	0	1196	1163	323	90	90	13	100	100	0	0.181	0.185	0.183	0.186	1.381	0.179	0.917	120	516	1306	1272	-2.467	200	1106	199	1073	0
1	9	14	"PFM0728"	"M53642_4"	3230	22930	120	743	742	230	59	62	31	100	100	0	747	764	176	90	92	15	100	100	0	1.041	1.013	1.037	0.983	1.297	1.045	0.928	120	538	1341	1357	0.058	684	657	683	674	0
1	10	14	"PFM0732"	"M53850_1"	3410	22930	120	18692	18217	5624	63	66	33	100	100	0	6604	6531	1915	92	93	15	100	100	0	2.861	2.819	2.825	2.854	1.330	2.878	0.955	120	518	25141	24593	1.516	18629	6512	18154	6439	0
1	11	14	"PFM0734"	"M53930_1"	3600	22930	120	1633	1533	473	63	65	13	100	100	0	1874	1789	403	94	95	14	100	100	0	0.882	0.867	0.891	0.825	1.327	0.896	0.943	120	541	3350	3165	-0.181	1570	1780	1470	1695	0
1	12	14	"PFM0738"	"M54370_2"	3790	22930	130	86	85	14	61	62	11	80	53	0	150	152	25	96	97	16	96	85	0	0.463	0.429	0.439	0.402	2.149	0.349	0.350	120	626	79	80	-1.111	25	54	24	56	0
1	13	14	"PFM0742"	"M5455_1"	3990	22930	120	207	206	49	64	65	11	99	98	0	1378	1348	315	101	101	16	100	100	0	0.112	0.114	0.114	0.110	1.344	0.114	0.908	120	529	1420	1389	-3.159	143	1277	142	1247	0
1	14	14	"PFM0744"	"M5455_6"	4180	22930	120	101	103	19	65	66	11	92	77	0	322	339	82	102	105	21	100	100	0	0.164	0.160	0.147	0.147	1.669	0.149	0.615	120	498	256	275	-2.611	36	220	38	237	0
1	15	14	"PFM0765"	"M55888_4"	4360	22930	120	374	375	105	62	63	10	100	100	0	524	504	124	100	102	19	100	100	0	0.736	0.775	0.776	0.768	1.428	0.770	0.902	120	499	736	717	-0.443	312	424	313	404	0
1	16	14	"PFM0770"	"M55941_1"	4550	22930	150	60	62	13	61	62	9	21	7	0	99	103	24	97	99	17	23	11	0	-0.500	0.167	0.556	0.571	3.078	0.167	0.054	156	660	1	7	Error	-1	2	1	6	-50
1	17	14	"PFM0772"	"M56059_1"	4730	22920	110	568	547	124	60	62	14	100	100	0	568	570	102	96	101	42	100	100	0	1.076	1.027	1.026	1.017	1.254	1.012	0.913	80	486	980	961	0.106	508	472	487	474	0
1	18	14	"PFM0780"	"M56462_2"	4930	22920	110	883	832	221	62	64	23	100	100	0	2436	2294	538	97	110	99	100	100	0	0.351	0.350	0.348	0.345	1.206	0.339	0.944	80	548	3160	2967	-1.510	821	2339	770	2197	0
1	19	14	"PFM0782"	"M56512_15"	5120	22920	120	107	109	20	61	71	90	1	0	0	192	193	44	98	121	186	2	0	0	0.489	0.505	0.505	0.536	1.800	0.394	0.882	120	553	140	143	-1.031	46	94	48	95	0
1	20	14	"PFM0785"	"M56710_1"	5300	22930	120	545	515	179	59	59	10	99	98	0	1031	990	271	94	95	16	100	100	0	0.519	0.509	0.503	0.461	1.588	0.519	0.916	120	536	1423	1352	-0.947	486	937	456	896	0
1	21	14	"PFM0809"	"M58416_1"	5510	22940	150	57	59	9	58	60	11	8	2	0	104	106	21	93	93	15	43	17	0	-0.091	0.077	0.313	0.364	3.908	54.574	0.000	156	630	10	14	Error	-1	11	1	13	-50
1	22	14	"PFM0815"	"M58784_1"	5690	22930	120	84	84	15	60	61	12	75	48	0	130	132	24	93	95	15	81	60	0	0.649	0.615	0.620	0.596	2.796	0.423	0.261	120	560	61	63	-0.624	24	37	24	39	0
1	1	15	"PFM0817"	"M58847_5"	1700	23120	120	124	121	27	51	52	7	95	95	0	806	752	218	86	86	12	100	100	0	0.101	0.105	0.104	0.103	1.660	0.100	0.849	120	604	793	736	-3.302	73	720	70	666	0
1	2	15	"PFM0820"	"M5894_7"	1900	23120	120	152	150	33	52	53	8	98	98	0	399	385	87	86	86	11	100	100	0	0.319	0.328	0.320	0.320	1.486	0.313	0.871	120	555	413	397	-1.646	100	313	98	299	0
1	3	15	"PFM0824"	"M59170_6"	2090	23120	100	80	82	12	56	56	9	93	72	0	115	120	26	88	88	13	78	50	0	0.889	0.813	0.892	0.972	2.562	0.481	0.228	80	420	51	58	-0.170	24	27	26	32	0
1	4	15	"PFM0828"	"M59497_4"	2260	23110	110	1907	1846	368	57	62	51	100	100	0	1628	1583	303	90	99	77	100	100	0	1.203	1.198	1.198	1.205	1.258	1.189	0.953	80	488	3388	3282	0.266	1850	1538	1789	1493	0
1	5	15	"PFN0330"	"N134_61"	2480	23120	130	382	382	107	56	59	45	100	100	0	335	332	65	89	95	63	100	96	0	1.325	1.342	1.361	1.313	1.314	1.410	0.883	120	595	572	569	0.406	326	246	326	243	0
1	6	15	"PFN0332"	"N134_67"	2660	23120	120	1424	1328	452	56	56	9	100	100	0	852	843	273	87	89	12	100	100	0	1.788	1.683	1.708	1.705	1.448	1.703	0.930	120	559	2133	2028	0.839	1368	765	1272	756	0
1	7	15	"PFN0334"	"N134_74"	2860	23120	120	162	164	40	56	57	9	99	98	0	360	358	82	89	90	13	100	100	0	0.391	0.401	0.411	0.389	1.475	0.390	0.867	120	564	377	377	-1.354	106	271	108	269	0
1	8	15	"PFN0336"	"N134_76"	3040	23110	110	873	833	216	58	63	47	100	100	0	660	636	156	91	97	48	100	100	0	1.432	1.422	1.415	1.425	1.225	1.422	0.945	80	449	1384	1320	0.518	815	569	775	545	0
1	9	15	"PFN0338"	"N134_78"	3230	23110	110	97	98	19	59	66	55	16	0	0	456	466	96	92	99	48	100	100	0	0.104	0.104	0.100	0.096	1.564	0.101	0.665	80	465	402	413	-3.260	38	364	39	374	0
1	10	15	"PFN0342"	"N134_83"	3410	23120	120	1939	1972	764	65	72	52	100	98	0	1676	1595	563	96	100	26	100	100	0	1.186	1.272	1.267	1.256	1.462	1.295	0.944	120	548	3454	3406	0.246	1874	1580	1907	1499	0
1	11	15	"PFN0360"	"N135_22"	3610	23110	110	534	539	106	66	68	20	100	100	0	352	351	77	99	102	21	97	97	0	1.850	1.877	1.835	2.006	1.682	1.894	0.868	80	477	721	725	0.887	468	253	473	252	0
1	12	15	"PFN0363"	"N135_27"	3790	23120	110	235	232	45	67	69	22	100	100	0	359	360	53	100	103	21	100	100	0	0.649	0.635	0.656	0.620	1.338	0.629	0.854	80	430	427	425	-0.624	168	259	165	260	0
1	13	15	"PFN0365"	"N135_7"	3990	23120	120	110	111	22	68	68	12	92	76	0	502	506	118	102	103	16	100	100	0	0.105	0.106	0.099	0.097	1.800	0.104	0.652	120	508	442	447	-3.252	42	400	43	404	0
1	14	15	"PFN0367"	"N135_9"	4180	23110	120	431	418	109	68	68	10	100	100	0	491	485	127	104	105	15	100	99	0	0.938	0.919	0.891	0.941	1.485	0.890	0.906	120	456	750	731	-0.092	363	387	350	381	0
1	15	15	"PFN0369"	"N136_13"	4350	23120	110	147	153	36	67	67	10	98	97	0	1169	1173	179	106	108	21	100	100	0	0.075	0.081	0.079	0.075	1.394	0.079	0.822	80	428	1143	1153	-3.732	80	1063	86	1067	0
1	16	15	"PFN0371"	"N136_16"	4560	23120	120	78	78	12	63	63	10	62	27	0	237	230	46	100	102	21	98	97	0	0.109	0.115	0.120	0.107	2.462	0.100	0.246	120	498	152	145	-3.191	15	137	15	130	0
1	17	15	"PFN0390"	"N137_31"	4740	23120	120	804	773	234	60	62	14	100	100	0	865	799	213	95	98	27	100	99	0	0.966	1.013	1.001	1.015	1.459	1.021	0.927	120	584	1514	1417	-0.050	744	770	713	704	0
1	18	15	"PFN0393"	"N137_38"	4960	23130	90	71	72	12	61	62	11	38	17	0	122	125	20	95	96	15	76	42	0	0.370	0.367	0.464	0.433	2.431	0.175	0.047	52	362	37	41	-1.433	10	27	11	30	0
1	19	15	"PFN0395"	"N137_4"	5130	23120	120	577	550	190	60	61	10	99	99	0	808	787	226	96	98	15	100	99	0	0.726	0.709	0.701	0.664	1.514	0.722	0.909	120	544	1229	1181	-0.462	517	712	490	691	0
1	20	15	"PFN0398"	"N137_44"	5310	23110	110	274	268	60	60	62	12	100	100	0	662	648	123	95	99	34	100	100	0	0.377	0.376	0.371	0.369	1.228	0.352	0.894	80	458	781	761	-1.406	214	567	208	553	0
1	21	15	"PFN0400"	"N137_5"	5500	23110	120	772	753	230	60	62	13	100	100	0	730	724	231	96	99	33	98	98	0	1.123	1.104	1.122	1.136	1.450	1.077	0.904	120	502	1346	1321	0.167	712	634	693	628	0
1	22	15	"PFN0403"	"N137_53"	5700	23120	120	128	128	36	61	62	12	95	91	0	215	252	111	99	102	23	99	92	0	0.578	0.438	0.493	0.491	2.007	0.307	0.524	120	581	183	220	-0.792	67	116	67	153	0
1	1	16	"PFN0420"	"N138_29"	1700	23310	110	78	79	16	51	52	7	95	82	0	171	172	32	86	86	12	100	100	0	0.318	0.326	0.316	0.308	1.883	0.291	0.530	80	542	112	114	-1.655	27	85	28	86	0
1	2	16	"PFN0422"	"N138_30"	1890	23310	110	94	95	17	50	51	8	100	97	0	294	297	39	84	85	12	100	100	0	0.210	0.211	0.205	0.199	1.441	0.201	0.748	80	503	254	258	-2.255	44	210	45	213	0
1	3	16	"PFN0427"	"N138_36"	2090	23320	120	77	76	12	52	53	8	92	71	0	134	134	23	84	86	12	95	89	0	0.500	0.480	0.511	0.476	2.526	0.377	0.397	120	531	75	74	-1.000	25	50	24	50	0
1	4	16	"PFN0429"	"N138_39"	2290	23310	120	1547	1485	437	55	60	49	100	100	0	967	948	226	87	95	74	100	100	0	1.695	1.661	1.651	1.633	1.267	1.710	0.931	120	537	2372	2291	0.762	1492	880	1430	861	0
1	5	16	"PFN0431"	"N138_43"	2470	23310	120	357	350	99	55	56	11	100	100	0	1024	1059	344	88	90	13	100	100	0	0.323	0.304	0.296	0.310	1.370	0.290	0.928	120	592	1238	1266	-1.632	302	936	295	971	0
1	6	16	"PFN0435"	"N138_51"	2700	23330	90	62	63	11	56	56	9	46	17	0	109	110	19	89	90	13	63	34	0	0.300	0.333	0.500	0.455	3.323	0.209	0.061	52	386	26	28	-1.737	6	20	7	21	0
1	7	16	"PFN0839"	"N163_7"	2870	23320	80	106	110	33	55	56	9	94	92	0	160	163	38	89	90	13	98	94	0	0.718	0.743	0.709	0.703	1.837	0.738	0.609	52	316	122	129	-0.477	51	71	55	74	0
1	8	16	"PFN0843"	"N164_7"	3050	23300	120	977	933	302	56	61	42	100	100	0	844	801	300	92	96	42	96	95	0	1.225	1.237	1.230	1.406	1.844	1.191	0.926	120	585	1673	1586	0.292	921	752	877	709	0
1	9	16	"PFN0846"	"N165_14"	3230	23300	110	702	668	129	60	62	18	100	100	0	1214	1176	224	94	101	54	100	100	0	0.573	0.562	0.551	0.561	1.192	0.534	0.940	80	506	1762	1690	-0.803	642	1120	608	1082	0
1	10	16	"PFN0848"	"N165_16"	3420	23300	110	24203	25061	6941	71	142	720	100	100	0	12036	11914	2902	103	177	652	100	100	0	2.022	2.116	2.133	2.097	1.198	2.127	0.960	80	490	36065	36801	1.016	24132	11933	24990	11811	0
1	11	16	"PFN0852"	"N165_8"	3610	23310	120	130	132	28	73	136	690	0	0	0	325	326	83	105	170	624	0	0	0	0.259	0.267	0.265	0.250	1.779	0.244	0.576	120	534	277	280	-1.948	57	220	59	221	0
1	12	16	"PFN0854"	"N166_2"	3780	23290	150	78	80	13	69	71	20	21	1	0	121	123	21	101	103	20	48	16	0	0.450	0.500	0.560	0.506	3.113	0.314	0.125	156	550	29	33	-1.152	9	20	11	22	-50
1	13	16	"PFN0877"	"N168_9"	3970	23310	150	66	67	14	69	70	13	12	4	0	99	102	19	104	105	16	11	5	0	0.600	1.000	0.817	0.830	3.189	0.108	0.003	156	543	-8	-4	-0.737	-3	-5	-2	-2	-50
1	14	16	"PFN0881"	"N169_15"	4170	23300	150	62	64	13	69	70	11	11	2	0	100	101	17	106	107	15	12	1	0	1.167	1.000	0.850	0.805	3.287	0.279	0.041	156	610	-13	-10	0.222	-7	-6	-5	-5	-50
1	15	16	"PFN0884"	"N169_20"	4370	23290	120	137	137	29	68	69	11	98	95	0	124	125	20	107	108	19	40	16	0	4.059	3.833	3.400	3.645	2.267	3.254	0.165	120	537	86	87	2.021	69	17	69	18	0
1	16	16	"PFN0889"	"N170_4"	4560	23290	110	316	323	77	65	66	11	100	100	0	230	227	47	103	105	16	100	100	0	1.976	2.081	2.128	2.169	1.401	2.006	0.804	80	427	378	382	0.983	251	127	258	124	0
1	17	16	"PFN0891"	"N171_3"	4730	23310	120	239	242	70	62	64	12	99	98	0	413	412	111	98	104	49	100	96	0	0.562	0.573	0.600	0.556	1.585	0.557	0.865	120	563	492	494	-0.832	177	315	180	314	0
1	18	16	"PFN0895"	"N173_3"	4940	23310	120	82	83	13	59	61	11	80	53	0	136	135	24	94	100	51	31	0	0	0.548	0.585	0.613	0.578	2.584	0.415	0.349	120	514	65	65	-0.869	23	42	24	41	0
1	19	16	"PFN0917"	"N177_5"	5110	23330	150	66	67	10	59	60	10	33	10	0	101	104	18	93	94	13	38	21	0	0.875	0.727	0.550	0.614	3.363	0.214	0.047	156	611	15	19	-0.193	7	8	8	11	-50
1	20	16	"PFN0923"	"N181_1"	5300	23310	110	1265	1229	298	59	61	13	100	100	0	1038	1047	225	94	99	39	100	100	0	1.278	1.228	1.234	1.219	1.210	1.219	0.940	80	527	2150	2123	0.353	1206	944	1170	953	0
1	21	16	"PFN0925"	"N181_11"	5500	23300	110	3522	3293	871	61	78	178	100	100	0	2066	1967	473	97	120	176	100	100	0	1.758	1.728	1.724	1.725	1.286	1.735	0.942	80	513	5430	5102	0.814	3461	1969	3232	1870	0
1	22	16	"PFN0928"	"N181_17"	5690	23310	120	6008	5717	1876	65	80	164	100	100	0	3980	3862	1071	103	124	161	100	100	0	1.533	1.504	1.506	1.454	1.316	1.550	0.951	120	601	9820	9411	0.616	5943	3877	5652	3759	0
1	1	17	"PFN0931"	"N181_21"	1710	23500	110	93	95	16	51	52	7	100	100	0	295	296	58	87	88	15	100	100	0	0.202	0.211	0.209	0.206	1.463	0.181	0.711	80	539	250	253	-2.308	42	208	44	209	0
1	2	17	"PFN0933"	"N181_25"	1900	23510	120	71	71	12	52	53	7	81	66	0	147	146	28	86	87	16	94	81	0	0.311	0.317	0.320	0.314	2.052	0.262	0.419	120	437	80	79	-1.683	19	61	19	60	0
1	3	17	"PFN0958"	"N187_1"	2060	23490	150	57	57	9	52	53	7	38	14	0	96	98	19	86	87	15	35	17	0	0.500	0.417	0.455	0.496	3.632	0.093	0.023	156	592	15	17	-1.000	5	10	5	12	-50
1	4	17	"PFN0960"	"N187_5"	2270	23500	120	885	873	244	54	55	11	100	100	0	678	641	190	87	89	15	99	99	0	1.406	1.478	1.496	1.581	1.576	1.475	0.926	120	582	1422	1373	0.492	831	591	819	554	0
1	5	17	"PFN0964"	"N189_3"	2470	23500	90	61	61	9	54	55	11	26	7	0	111	114	19	88	89	15	73	30	0	0.304	0.269	0.305	0.355	2.893	0.123	0.052	52	394	30	33	-1.716	7	23	7	26	0
1	6	17	"PFN0966"	"N189_6"	2670	23510	120	882	835	314	53	54	8	100	99	0	1292	1230	360	89	90	13	100	100	0	0.689	0.685	0.693	0.619	1.585	0.706	0.928	120	601	2032	1923	-0.537	829	1203	782	1141	0
1	7	17	"PFN0969"	"N197_2"	2850	23500	110	2735	2668	693	55	60	65	100	100	0	2521	2415	653	90	102	127	100	100	0	1.102	1.124	1.096	1.137	1.243	1.107	0.952	80	495	5111	4938	0.141	2680	2431	2613	2325	0
1	8	17	"PFN0979"	"N243_1"	3050	23500	110	179	182	32	56	60	59	97	56	0	497	490	92	90	99	101	100	97	0	0.302	0.315	0.307	0.313	1.320	0.305	0.869	80	544	530	526	-1.726	123	407	126	400	0
1	9	17	"PFF1893"	"F8058_1"	3240	23500	110	117	147	87	58	59	13	93	86	0	164	200	101	91	96	40	82	40	0	0.808	0.817	0.922	0.805	1.830	0.806	0.759	80	509	132	198	-0.307	59	73	89	109	0
1	10	17	"PFB0086"	"B312"	3420	23500	110	10398	10498	2995	70	116	550	100	100	0	7760	7362	2067	100	162	524	100	100	0	1.348	1.436	1.436	1.444	1.299	1.428	0.944	80	494	17988	17690	0.431	10328	7660	10428	7262	0
1	11	17	"PFB0247"	"B619"	3610	23510	110	107	110	26	73	84	124	0	0	0	137	136	23	106	127	260	0	0	0	1.097	1.233	0.931	1.040	2.635	0.942	0.249	80	445	65	67	0.133	34	31	37	30	0
1	12	17	"PFB0263"	"B648"	3810	23480	150	65	68	12	70	71	12	12	2	0	105	105	15	105	106	15	14	2	0	100000.000	100000.000	0.857	0.843	3.188	0.151	0.005	156	471	-5	-2	16.610	-5	0	-2	0	-50
1	13	17	"PFB0272"	"B666"	3990	23510	130	74	74	13	68	69	12	27	9	0	142	143	29	105	107	16	75	56	0	0.162	0.158	0.273	0.297	2.929	0.106	0.034	120	417	43	44	-2.624	6	37	6	38	0
1	14	17	"PFC0108"	"C322"	4180	23500	120	189	191	55	69	70	12	98	95	0	515	518	143	106	108	16	100	100	0	0.293	0.296	0.294	0.274	1.584	0.294	0.860	120	494	529	534	-1.769	120	409	122	412	0
1	15	17	"PFA0055"	"A14801_28"	4370	23510	150	79	83	22	68	69	11	49	26	0	117	128	34	107	108	15	45	27	0	1.100	0.714	0.586	0.633	2.922	0.522	0.335	156	610	21	36	0.138	11	10	15	21	-50
1	16	17	"PFA0082"	"A18792_10"	4560	23500	120	100	98	18	66	68	11	85	64	0	153	154	23	107	108	15	90	80	0	0.739	0.681	0.683	0.698	2.406	0.555	0.346	120	522	80	79	-0.436	34	46	32	47	0
1	17	17	"PFA0091"	"A18792_4"	4750	23510	80	190	194	59	63	64	10	100	98	0	531	519	194	103	105	16	100	100	0	0.297	0.315	0.323	0.314	1.472	0.288	0.850	52	296	555	547	-1.753	127	428	131	416	0
1	18	17	"PFA0097"	"A19747_2"	4930	23520	150	64	66	12	62	63	12	21	8	0	100	102	16	100	106	47	0	0	0	100000.000	2.000	0.857	0.957	3.442	0.174	0.022	156	633	2	6	16.610	2	0	4	2	-50
1	19	17	"PFA0173"	"A4732_13"	5130	23500	120	93	93	21	60	61	10	85	72	0	152	153	28	98	99	15	93	80	0	0.611	0.600	0.625	0.609	1.993	0.526	0.499	120	504	87	88	-0.710	33	54	33	55	0
1	20	17	"PFA0219"	"A8784_10"	5310	23500	90	492	489	135	60	62	11	100	100	0	677	662	194	96	99	26	100	100	0	0.744	0.758	0.754	0.770	1.349	0.705	0.907	52	376	1013	995	-0.428	432	581	429	566	0
1	21	17	"PFM0561"	"M44175_1"	5510	23500	100	2669	2586	956	62	73	141	100	100	0	1951	1937	699	95	111	141	100	100	0	1.405	1.370	1.387	1.379	1.270	1.371	0.945	80	469	4463	4366	0.490	2607	1856	2524	1842	0
1	22	17	"PFM0639"	"M46861_1"	5700	23500	120	110	108	23	66	68	14	85	68	0	155	158	40	103	107	24	74	53	0	0.846	0.764	0.753	0.863	2.908	0.567	0.316	120	596	96	97	-0.241	44	52	42	55	0
1	1	18	"PFM0668"	"M48963_5"	1720	23700	120	147	146	39	53	53	8	96	94	0	664	649	198	88	90	16	99	99	0	0.163	0.166	0.161	0.162	1.583	0.162	0.882	120	621	670	654	-2.615	94	576	93	561	0
1	2	18	"PFM0751"	"M55156_1"	1920	23680	150	57	58	10	52	53	7	42	21	0	96	100	21	88	90	20	28	7	0	0.625	0.500	0.636	0.626	3.420	0.202	0.085	156	633	13	18	-0.678	5	8	6	12	-50
1	3	18	"PFM0789"	"M57163_1"	2090	23690	90	113	118	29	53	53	7	100	96	0	309	295	81	88	89	13	100	100	0	0.271	0.314	0.312	0.309	1.652	0.262	0.678	52	354	281	272	-1.881	60	221	65	207	0
1	4	18	"PFM0887"	"M8047_1"	2300	23690	110	238	240	51	56	57	9	100	100	0	999	1000	157	92	94	16	100	100	0	0.201	0.203	0.201	0.197	1.283	0.199	0.893	80	521	1089	1092	-2.317	182	907	184	908	0
1	5	18	"PFD0324"	"D37405_1"	2490	23700	100	96	95	22	56	57	10	92	78	0	173	175	32	93	95	17	100	93	0	0.500	0.476	0.423	0.428	1.842	0.460	0.614	80	462	120	121	-1.000	40	80	39	82	0
1	6	18	"PFD0374"	"D42243_5"	2670	23690	80	71	71	14	54	54	8	73	53	0	120	121	18	89	90	12	84	65	0	0.548	0.531	0.519	0.561	2.775	0.350	0.174	52	314	48	49	-0.867	17	31	17	32	0
1	7	18	"PFD0381"	"D42873_1"	2860	23680	100	87	88	16	54	59	66	5	0	0	127	127	26	89	99	124	0	0	0	0.868	0.895	0.861	0.963	2.471	0.714	0.388	80	489	71	72	-0.204	33	38	34	38	0
1	8	18	"PFD0391"	"D42954_8"	3050	23690	90	171	174	35	55	56	9	100	100	0	202	197	40	90	92	12	100	98	0	1.036	1.112	1.133	1.164	1.677	1.157	0.666	52	370	228	226	0.051	116	112	119	107	0
1	9	18	"PFD0408"	"D47995_1"	3230	23690	120	1158	1085	360	58	59	11	100	100	0	1765	1717	474	91	94	24	100	100	0	0.657	0.632	0.639	0.607	1.342	0.641	0.945	120	541	2774	2653	-0.606	1100	1674	1027	1626	0
1	10	18	"PFD0468"	"D53677_9"	3430	23690	150	65	68	11	62	71	110	0	0	0	106	111	22	96	115	231	0	0	0	0.300	0.400	0.493	0.564	3.848	0.352	0.935	156	574	13	21	-1.737	3	10	6	15	-50
1	11	18	"IMX067I"	"Y_IMX067I"	3600	23680	150	59	60	10	66	74	106	0	0	0	98	97	16	100	118	223	0	0	0	3.500	2.000	0.714	0.751	2.848	0.067	0.018	156	614	-9	-9	1.807	-7	-2	-6	-3	-50
1	12	18	"IOX204I"	"Y_IOX204I"	3810	23660	150	59	60	10	66	67	11	5	1	0	98	101	17	101	103	25	8	0	0	2.333	100000.000	0.942	0.883	2.930	0.186	0.022	156	564	-10	-6	1.222	-7	-3	-6	0	-50
1	13	18	"IDX437I"	"Y_IDX437I"	3980	23680	150	64	65	10	66	67	11	16	0	0	98	98	16	102	104	16	10	0	0	0.500	0.250	0.667	0.534	3.233	0.144	0.013	156	539	-6	-5	-1.000	-2	-4	-1	-4	-50
1	14	18	"ILX005I"	"Y_ILX005I"	4180	23710	150	64	65	11	67	68	11	14	1	0	102	103	14	104	106	16	10	1	0	1.500	2.000	0.830	0.943	3.360	0.082	0.003	156	569	-5	-3	0.585	-3	-2	-2	-1	-50
1	15	18	"Z_1_10"	"Z_1_10"	4390	23670	150	59	60	12	68	69	10	8	2	0	101	102	17	105	106	16	14	2	0	2.250	2.667	0.875	0.841	3.000	0.270	0.049	156	553	-13	-11	1.170	-9	-4	-8	-3	-50
1	16	18	"Z_1_30"	"Z_1_30"	4590	23690	150	63	64	10	67	69	11	6	1	0	114	115	19	107	108	16	28	9	0	-0.571	-0.375	0.917	0.840	4.176	0.054	0.003	156	569	3	5	Error	-4	7	-3	8	-50
1	17	18	"Z_2_70"	"Z_2_70"	4750	23690	130	4352	4340	1062	69	69	12	100	100	0	20631	20509	3853	113	115	22	100	100	0	0.209	0.209	0.214	0.206	1.180	0.206	0.940	120	482	24801	24667	-2.260	4283	20518	4271	20396	0
1	18	18	"Z_2_90"	"Z_2_90"	4940	23690	120	4786	4451	1482	70	71	13	100	100	0	22485	21013	6207	120	124	27	100	100	0	0.211	0.210	0.214	0.204	1.253	0.208	0.956	120	481	27081	25274	-2.246	4716	22365	4381	20893	0
1	19	18	"Z_3_10"	"Z_3_10"	5140	23700	110	95	97	17	66	68	12	88	63	0	283	285	47	113	116	24	100	100	0	0.171	0.180	0.186	0.169	1.687	0.169	0.496	80	456	199	203	-2.551	29	170	31	172	0
1	20	18	"Z_3_30"	"Z_3_30"	5320	23700	150	68	69	11	62	63	11	30	10	0	117	119	19	102	105	22	35	9	0	0.400	0.412	0.512	0.544	3.350	0.120	0.016	156	709	21	24	-1.322	6	15	7	17	-50
1	21	18	"Z_3_50"	"Z_3_50"	5510	23690	120	1266	1228	396	62	63	11	100	100	0	1381	1268	396	99	101	16	100	100	0	0.939	0.997	0.998	1.005	1.370	0.996	0.938	120	539	2486	2335	-0.091	1204	1282	1166	1169	0
1	22	18	"Z_3_70"	"Z_3_70"	5700	23680	110	2279	2263	624	70	73	43	100	100	0	2596	2380	601	111	122	96	100	100	0	0.889	0.967	0.968	0.972	1.355	0.955	0.935	80	543	4694	4462	-0.170	2209	2485	2193	2269	0
1	1	19	"Z_5_10"	"Z_5_10"	1730	23880	100	64	65	8	54	55	8	62	27	0	115	117	18	90	95	51	10	0	0	0.400	0.407	0.404	0.474	2.598	0.198	0.094	80	453	35	38	-1.322	10	25	11	27	0
1	2	19	"Z_5_30"	"Z_5_30"	1920	23880	110	129	128	22	55	55	9	100	100	0	188	192	33	92	94	19	100	97	0	0.771	0.730	0.753	0.738	1.534	0.672	0.660	80	461	170	173	-0.376	74	96	73	100	0
1	3	19	"Z_5_50"	"Z_5_50"	2100	23890	120	6912	6504	2452	56	57	9	100	100	0	10034	9314	2908	92	95	14	100	100	0	0.690	0.699	0.713	0.649	1.431	0.713	0.963	120	572	16798	15670	-0.536	6856	9942	6448	9222	0
1	4	19	"Z_5_70"	"Z_5_70"	2300	23880	120	15094	14413	3965	62	64	13	100	100	0	19313	18801	3983	100	103	18	100	100	0	0.782	0.767	0.796	0.755	1.207	0.779	0.951	120	539	34245	33052	-0.354	15032	19213	14351	18701	0
1	5	19	"Z_5_90"	"Z_5_90"	2480	23880	120	21008	19481	7029	68	69	14	100	100	0	27360	23326	8577	108	111	21	100	100	0	0.768	0.836	0.846	0.857	1.406	0.830	0.954	120	456	48192	42631	-0.380	20940	27252	19413	23218	0
1	6	19	"Z_6_10"	"Z_6_10"	2660	23890	150	77	78	17	58	61	15	60	26	0	128	134	31	95	99	22	63	42	0	0.576	0.513	0.560	0.538	2.506	0.399	0.347	156	654	52	59	-0.796	19	33	20	39	-50
1	7	19	"Z_7_50"	"Z_7_50"	2870	23880	110	518	514	90	55	57	12	100	100	0	906	892	150	89	92	22	100	100	0	0.567	0.572	0.555	0.571	1.161	0.560	0.950	80	420	1280	1262	-0.819	463	817	459	803	0
1	8	19	"Z_7_70"	"Z_7_70"	3050	23880	120	959	958	342	57	57	9	100	100	0	1678	1591	577	92	95	22	100	100	0	0.569	0.601	0.587	0.620	1.396	0.593	0.960	120	517	2488	2400	-0.814	902	1586	901	1499	0
1	9	19	"Z_7_90"	"Z_7_90"	3240	23880	120	1595	1503	486	62	63	12	100	100	0	2577	2491	740	98	103	29	100	100	0	0.618	0.602	0.605	0.596	1.413	0.600	0.941	120	539	4012	3834	-0.693	1533	2479	1441	2393	0
1	10	19	"Z_8_10"	"Z_8_10"	3430	23880	150	61	62	10	62	63	11	13	2	0	108	112	25	98	103	32	19	3	0	-0.100	0.000	0.479	0.450	4.401	0.121	0.046	156	605	9	14	Error	-1	10	0	14	-50
1	11	19	"Z_8_30"	"Z_8_30"	3620	23890	100	72	72	11	61	62	10	50	20	0	147	149	24	95	101	36	72	18	0	0.212	0.204	0.235	0.229	2.304	0.167	0.154	80	395	63	65	-2.241	11	52	11	54	0
1	12	19	"Z_8_50"	"Z_8_50"	3800	23880	110	7295	7012	1388	63	64	12	100	100	0	21984	20729	4072	99	107	94	100	100	0	0.330	0.337	0.339	0.337	1.153	0.332	0.970	80	499	29117	27579	-1.597	7232	21885	6949	20630	0
1	13	19	"PFA32032"	"oPFA32032"	4000	23890	120	96	94	15	64	65	12	85	66	0	158	160	28	100	109	89	11	0	0	0.552	0.500	0.487	0.474	2.144	0.420	0.448	120	530	90	90	-0.858	32	58	30	60	0
1	14	19	"PFC0775"	"oPFC0775"	4190	23880	120	276	268	67	66	66	10	100	100	0	2355	2322	593	102	106	17	100	100	0	0.093	0.091	0.090	0.089	1.408	0.088	0.902	120	431	2463	2422	-3.423	210	2253	202	2220	0
1	15	19	"PFI17647"	"oPFI17647"	4370	23880	120	72	74	13	67	67	10	37	15	0	149	164	56	104	106	17	81	60	0	0.111	0.117	0.183	0.189	2.881	0.102	0.122	120	511	50	67	-3.170	5	45	7	60	0
1	16	19	"PFF72435"	"oPFF72435"	4560	23870	110	248	245	49	69	70	15	100	100	0	383	377	60	106	109	23	100	100	0	0.646	0.649	0.669	0.637	1.386	0.642	0.855	80	459	456	447	-0.630	179	277	176	271	0
1	17	19	"PFL0040"	"oPFL0040"	4760	23880	120	2641	2674	845	73	75	15	100	100	0	2456	2563	624	115	118	26	100	100	0	1.097	1.063	1.053	1.033	1.237	1.092	0.944	120	530	4909	5049	0.134	2568	2341	2601	2448	0
1	18	19	"PFL0041"	"oPFL0041"	4940	23880	120	416	411	104	74	76	11	100	100	0	2806	2818	689	123	126	24	100	100	0	0.127	0.125	0.123	0.122	1.280	0.122	0.928	120	450	3025	3032	-2.972	342	2683	337	2695	0
1	19	19	"PFI17649"	"oPFI17649"	5120	23900	150	73	75	14	72	73	12	21	7	0	136	156	61	118	121	22	42	27	0	0.056	0.079	0.265	0.287	4.235	0.128	0.145	156	614	19	41	-4.170	1	18	3	38	-50
1	20	19	"PFJ12790"	"oPFJ12790"	5330	23890	120	242	247	68	65	66	12	99	98	0	593	613	167	107	109	18	100	100	0	0.364	0.360	0.365	0.356	1.538	0.349	0.882	120	507	663	688	-1.457	177	486	182	506	0
1	21	19	"PFJ12792"	"oPFJ12792"	5530	23890	120	127	125	30	62	63	11	94	89	0	732	715	162	103	104	17	100	100	0	0.103	0.103	0.097	0.092	1.643	0.104	0.785	120	576	694	675	-3.275	65	629	63	612	0
1	22	19	"PFK12895"	"oPFK12895"	5730	23900	90	77	75	12	69	70	13	25	5	0	162	166	40	109	113	20	86	59	0	0.151	0.105	0.221	0.213	3.375	0.115	0.042	52	357	61	63	-2.728	8	53	6	57	0
1	1	20	"PFF72440"	"oPFF72440"	1730	24070	130	2156	2195	617	58	59	9	100	100	0	4821	4685	1112	96	100	42	100	100	0	0.444	0.466	0.475	0.463	1.248	0.464	0.940	120	687	6823	6726	-1.171	2098	4725	2137	4589	0
1	2	20	"PFH0004"	"oPFH0004"	1920	24070	130	1482	1494	417	58	59	9	100	100	0	1257	1230	306	94	95	14	100	100	0	1.224	1.264	1.315	1.276	1.351	1.272	0.919	120	588	2587	2572	0.292	1424	1163	1436	1136	0
1	3	20	"PFD66983"	"oPFD66983"	2090	24070	110	137	136	24	57	57	9	100	97	0	170	174	34	92	94	15	100	95	0	1.026	0.963	0.970	0.996	1.544	0.909	0.640	80	465	158	161	0.037	80	78	79	82	0
1	4	20	"PFBL B0087"	"oPFBLOB0087"	2300	24070	100	82	82	15	59	61	13	70	41	0	172	175	33	94	97	18	98	92	0	0.295	0.284	0.267	0.265	2.265	0.257	0.357	80	456	101	104	-1.762	23	78	23	81	0
1	5	20	"PFBL B0089"	"oPFBLOB0089"	2480	24070	120	152	154	26	62	65	14	100	100	0	247	244	47	99	103	22	100	98	0	0.608	0.634	0.661	0.649	1.427	0.592	0.802	120	525	238	237	-0.718	90	148	92	145	0
1	6	20	"PFL0045"	"oPFL0045"	2680	24070	120	2739	2705	868	61	63	12	100	100	0	3247	3233	1027	99	102	17	100	100	0	0.851	0.844	0.835	0.865	1.381	0.836	0.949	120	499	5826	5778	-0.233	2678	3148	2644	3134	0
1	7	20	"PFF72441"	"oPFF72441"	2870	24040	150	68	69	12	58	58	10	48	19	0	109	111	22	94	96	20	38	14	0	0.667	0.647	0.632	0.629	3.112	0.207	0.124	156	604	25	28	-0.585	10	15	11	17	-50
1	8	20	"PFBL B0090"	"oPFBLOB0090"	3040	24070	120	1367	1368	422	59	60	10	100	100	0	1051	1075	271	95	97	17	100	100	0	1.368	1.336	1.329	1.307	1.319	1.365	0.929	120	524	2264	2289	0.452	1308	956	1309	980	0
1	9	20	"PFD66986"	"oPFD66986"	3250	24090	90	72	77	17	66	67	11	44	23	0	157	169	47	106	107	18	90	75	0	0.118	0.175	0.217	0.191	3.043	0.177	0.209	52	361	57	74	-3.087	6	51	11	63	0
1	10	20	"PFL0049"	"oPFL0049"	3430	24080	150	69	69	13	66	67	11	24	8	0	125	133	36	105	108	26	42	19	0	0.150	0.107	0.327	0.371	4.692	0.083	0.021	156	662	23	31	-2.737	3	20	3	28	-50
1	11	20	"PFK12897"	"oPFK12897"	3650	24070	150	63	64	11	64	65	10	16	4	0	101	106	19	102	104	24	14	2	0	1.000	0.000	0.607	0.684	3.465	0.028	0.003	156	611	-2	4	0.000	-1	-1	0	4	-50
1	12	20	"PFF72442"	"oPFF72442"	3800	24070	120	1684	1691	495	63	64	13	100	100	0	1359	1363	350	102	109	94	100	100	0	1.290	1.291	1.293	1.281	1.234	1.306	0.955	120	478	2878	2889	0.367	1621	1257	1628	1261	0
1	13	20	"PFF72443"	"oPFF72443"	3990	24060	110	741	727	217	64	69	44	100	100	0	1235	1258	321	102	119	137	100	100	0	0.598	0.574	0.579	0.564	1.223	0.566	0.938	80	456	1810	1819	-0.743	677	1133	663	1156	0
1	14	20	"PFBL B0094"	"oPFBLOB0094"	4180	24070	130	4158	4195	1200	66	70	39	100	100	0	5035	5098	1183	105	120	121	100	100	0	0.830	0.827	0.823	0.813	1.245	0.826	0.943	120	581	9022	9122	-0.269	4092	4930	4129	4993	0
1	15	20	"PFH0026"	"oPFH0026"	4370	24070	120	348	338	87	68	69	11	100	99	0	330	324	66	108	110	17	100	100	0	1.261	1.250	1.252	1.225	1.440	1.283	0.850	120	515	502	486	0.335	280	222	270	216	0
1	16	20	"PFD67003"	"oPFD67003"	4560	24070	120	199	200	47	71	72	15	100	99	0	1091	1068	334	110	113	23	99	99	0	0.130	0.135	0.135	0.139	1.560	0.127	0.881	120	569	1109	1087	-2.938	128	981	129	958	0
1	17	20	"PFM60515"	"oPFM60515"	4750	24070	100	99	189	330	72	74	12	65	50	0	168	446	1017	113	115	18	87	73	0	0.491	0.351	0.483	0.406	2.566	0.312	0.896	80	442	82	450	-1.026	27	55	117	333	0
1	18	20	"PFL0099"	"oPFL0099"	4950	24070	120	5605	5319	1913	73	75	12	100	100	0	8423	7934	2741	114	115	18	100	100	0	0.666	0.671	0.675	0.680	1.552	0.666	0.942	120	483	13841	13066	-0.587	5532	8309	5246	7820	0
1	19	20	"PFJ12808"	"oPFJ12808"	5130	24080	120	808	803	258	69	71	12	100	99	0	757	748	171	111	111	17	100	100	0	1.144	1.152	1.170	1.091	1.475	1.198	0.921	120	428	1385	1371	0.194	739	646	734	637	0
1	20	20	"PFBL B0145"	"oPFBLOB0145"	5330	24080	120	718	731	237	65	66	12	100	100	0	821	821	237	107	108	17	100	99	0	0.915	0.933	0.935	0.944	1.379	0.939	0.939	120	482	1367	1380	-0.129	653	714	666	714	0
1	21	20	"PFBL B0149"	"oPFBLOB0149"	5500	24080	130	403	400	95	63	64	11	100	100	0	546	544	86	104	105	17	100	100	0	0.769	0.766	0.765	0.748	1.277	0.772	0.913	120	543	782	777	-0.379	340	442	337	440	0
1	22	20	"PFI17700"	"oPFI17700"	5700	24080	120	779	759	303	67	68	13	100	98	0	1623	1608	484	106	107	16	100	100	0	0.469	0.461	0.463	0.409	1.637	0.472	0.916	120	642	2229	2194	-1.091	712	1517	692	1502	0
1	1	21	"PFI17702"	"oPFI17702"	1720	24270	120	3090	3127	1143	60	61	11	100	100	0	2612	2463	924	102	105	22	100	100	0	1.207	1.299	1.247	1.354	1.580	1.297	0.930	120	623	5540	5428	0.272	3030	2510	3067	2361	0
1	2	21	"PFG0046"	"oPFG0046"	1910	24280	120	124	121	29	58	59	10	94	89	0	604	595	167	94	97	21	100	99	0	0.129	0.126	0.127	0.122	1.482	0.127	0.834	120	478	576	564	-2.950	66	510	63	501	0
1	3	21	"PFBL B0151"	"oPFBLOB0151"	2090	24270	120	1136	1103	349	52	54	8	100	100	0	1102	1032	370	86	87	13	99	99	0	1.067	1.111	1.086	1.214	1.594	1.081	0.934	120	486	2100	1997	0.093	1084	1016	1051	946	0
1	4	21	"PFG0047"	"oPFG0047"	2280	24270	110	146	150	32	52	53	8	100	100	0	359	366	60	85	88	22	100	100	0	0.343	0.349	0.334	0.340	1.364	0.345	0.846	80	535	368	379	-1.543	94	274	98	281	0
1	5	21	"PFD67004"	"oPFD67004"	2480	24270	120	897	884	292	54	55	9	100	100	0	874	843	251	89	92	22	99	99	0	1.074	1.101	1.103	1.135	1.594	1.110	0.921	120	515	1628	1584	0.103	843	785	830	754	0
1	6	21	"PFL0107"	"oPFL0107"	2670	24270	110	251	248	44	55	56	10	100	100	0	530	539	83	96	97	16	100	100	0	0.452	0.436	0.430	0.430	1.245	0.433	0.896	80	442	630	636	-1.147	196	434	193	443	0
1	7	21	"PFM60519"	"oPFM60519"	2850	24270	120	2339	2267	858	54	55	9	100	100	0	1842	1706	704	96	98	18	97	96	0	1.309	1.375	1.331	1.613	1.879	1.354	0.941	120	542	4031	3823	0.388	2285	1746	2213	1610	0
1	8	21	"PFI17707"	"oPFI17707"	3050	24270	120	1190	1206	396	58	59	11	100	100	0	1121	1076	395	96	98	15	99	99	0	1.104	1.171	1.148	1.261	1.529	1.143	0.949	120	511	2157	2128	0.143	1132	1025	1148	980	0
1	9	21	"PFBL B0154"	"oPFBLOB0154"	3240	24270	120	12395	12061	3735	68	69	13	100	100	0	14290	13526	4427	107	109	19	100	100	0	0.869	0.894	0.883	0.927	1.434	0.882	0.950	120	504	26510	25412	-0.202	12327	14183	11993	13419	0
1	10	21	"PFM60520"	"oPFM60520"	3430	24270	120	585	581	203	70	72	12	100	100	0	727	705	219	110	112	18	100	100	0	0.835	0.859	0.866	0.841	1.371	0.865	0.925	120	496	1132	1106	-0.261	515	617	511	595	0
1	11	21	"PFBL B0158"	"oPFBLOB0158"	3620	24270	130	2065	2028	721	66	78	171	100	98	0	2371	2220	866	105	108	36	98	98	0	0.882	0.928	0.905	1.027	1.678	0.904	0.922	120	569	4265	4077	-0.181	1999	2266	1962	2115	0
1	12	21	"PFI17709"	"oPFI17709"	3810	24270	120	5352	5124	1651	65	66	11	100	100	0	4403	4204	1258	102	103	17	100	100	0	1.229	1.233	1.238	1.231	1.325	1.246	0.951	120	527	9588	9161	0.298	5287	4301	5059	4102	0
1	13	21	"PFG0048"	"oPFG0048"	4000	24270	120	21647	19327	6796	71	75	41	100	100	0	10499	9279	3685	107	120	122	98	97	0	2.076	2.099	2.061	2.329	1.650	2.075	0.947	120	566	31968	28428	1.054	21576	10392	19256	9172	0
1	14	21	"PFM60526"	"oPFM60526"	4190	24270	120	2730	2577	871	71	73	14	100	100	0	2569	2462	753	108	110	18	100	100	0	1.080	1.065	1.065	1.040	1.370	1.075	0.937	120	549	5120	4860	0.112	2659	2461	2506	2354	0
1	15	21	"PFM60528"	"oPFM60528"	4380	24270	120	1652	1562	496	70	71	11	100	100	0	1172	1114	303	109	110	17	100	100	0	1.488	1.485	1.514	1.447	1.385	1.517	0.945	120	535	2645	2497	0.574	1582	1063	1492	1005	0
1	16	21	"PFL0111"	"oPFL0111"	4570	24270	120	200	199	45	71	72	11	99	99	0	446	432	118	110	112	17	100	99	0	0.384	0.398	0.418	0.403	1.463	0.375	0.868	120	563	465	450	-1.381	129	336	128	322	0
1	17	21	"E598_1c"	"E598_1c"	4780	24280	150	74	75	12	68	69	12	28	9	0	122	123	19	109	110	19	38	9	0	0.462	0.500	0.500	0.536	3.412	0.165	0.024	156	678	19	21	-1.115	6	13	7	14	-50
1	18	21	"E598_1e"	"E598_1e"	4940	24270	150	72	73	10	65	67	13	25	7	0	121	122	23	106	108	18	43	17	0	0.467	0.500	0.520	0.528	3.246	0.265	0.098	156	511	22	24	-1.100	7	15	8	16	-50
1	19	21	"E598_1g"	"E598_1g"	5120	24260	150	63	63	12	63	65	12	15	3	0	98	100	16	101	104	17	12	3	0	0.000	0.000	0.667	0.811	3.258	0.344	0.074	156	508	-3	-1	Error	0	-3	0	-1	-50
1	20	21	"E598_1i"	"E598_1i"	5330	24270	120	14054	13175	4916	61	63	12	100	100	0	5862	5351	2033	99	101	14	100	99	0	2.428	2.497	2.498	2.648	1.641	2.542	0.938	120	481	19756	18366	1.280	13993	5763	13114	5252	0
1	21	21	"F48446_9a"	"F48446_9a"	5520	24270	110	80	83	15	62	64	12	72	28	0	154	166	58	103	106	21	72	56	0	0.353	0.333	0.303	0.376	2.972	0.178	0.213	80	458	69	84	-1.503	18	51	21	63	0
1	22	21	"F48446_9c"	"F48446_9c"	5720	24280	100	75	76	17	66	68	12	40	18	0	174	196	87	107	111	22	76	62	0	0.134	0.112	0.190	0.206	3.841	0.098	0.160	80	410	76	99	-2.896	9	67	10	89	0
1	1	22	"I12861_2g"	"I12861_2g"	1720	24480	120	106	107	27	60	62	12	88	84	0	225	235	65	107	113	34	96	84	0	0.390	0.367	0.385	0.363	1.832	0.323	0.596	120	668	164	175	-1.359	46	118	47	128	0
1	2	22	"I12861_2i"	"I12861_2i"	1910	24460	110	212	206	35	57	59	11	100	100	0	356	372	107	102	110	35	100	100	0	0.610	0.552	0.606	0.564	1.535	0.484	0.719	80	432	409	419	-0.713	155	254	149	270	0
1	3	22	"J512_2a"	"J512_2a"	2070	24440	150	55	56	8	52	53	8	25	6	0	90	92	16	88	91	17	19	4	0	1.500	1.000	0.500	0.580	3.173	0.140	0.069	156	819	5	8	0.585	3	2	4	4	-50
1	4	22	"J512_2c"	"J512_2c"	2320	24480	110	62	63	11	52	53	8	53	22	0	109	107	17	87	89	19	53	10	0	0.455	0.550	0.574	0.557	3.188	0.183	0.092	80	482	32	31	-1.138	10	22	11	20	0
1	5	22	"J512_2e"	"J512_2e"	2450	24440	150	59	60	11	52	53	8	46	15	0	94	96	16	87	90	19	20	5	0	1.000	0.889	0.677	0.723	3.456	0.124	0.044	156	772	14	17	0.000	7	7	8	9	-50
1	6	22	"J512_2g"	"J512_2g"	2660	24460	150	59	59	9	51	52	8	47	19	0	97	98	15	91	93	16	25	8	0	1.333	1.143	0.768	0.810	3.541	0.073	0.007	156	834	14	15	0.415	8	6	8	7	-50
1	7	22	"M40872_8a"	"M40872_8a"	2840	24430	100	63	63	12	51	52	9	55	26	0	127	136	35	99	102	18	62	36	0	0.429	0.324	0.442	0.390	2.975	0.222	0.196	80	388	40	49	-1.222	12	28	12	37	0
1	8	22	"M40872_8c"	"M40872_8c"	3040	24460	150	59	60	10	56	57	10	25	6	0	93	95	17	97	98	17	14	2	0	-0.750	-2.000	0.742	0.771	3.509	0.211	0.055	156	828	-1	2	Error	3	-4	4	-2	-50
1	9	22	"M40872_8e"	"M40872_8e"	3240	24460	150	61	64	14	62	64	13	18	4	0	99	100	18	100	103	18	17	4	0	1.000	100000.000	0.750	0.763	3.531	0.340	0.069	156	748	-2	2	0.000	-1	-1	2	0	-50
1	10	22	"M40872_8g"	"M40872_8g"	3430	24480	150	69	74	30	62	64	12	32	13	0	105	120	89	98	102	18	26	13	0	1.000	0.545	0.833	0.843	2.955	0.235	0.289	156	823	14	34	0.000	7	7	12	22	-50
1	11	22	"M40872_8i"	"M40872_8i"	3620	24460	110	199	194	48	61	74	181	15	0	0	240	226	57	97	101	37	91	82	0	0.965	1.031	1.067	1.117	1.884	4.000	0.488	80	511	281	262	-0.051	138	143	133	129	0
1	12	22	"EMPTY"	"EMPTY"	3810	24460	100	134	143	53	59	60	11	98	95	0	176	194	69	94	96	16	96	83	0	0.915	0.840	0.871	0.903	1.930	0.759	0.760	80	472	157	184	-0.129	75	82	84	100	0
1	13	22	"EMPTY"	"EMPTY"	4000	24460	110	211	259	155	63	65	13	96	95	0	247	333	190	98	101	19	95	91	0	0.993	0.834	0.887	0.910	1.981	0.811	0.852	80	542	297	431	-0.010	148	149	196	235	0
1	14	22	"EMPTY"	"EMPTY"	4190	24470	100	169	200	101	65	66	11	97	93	0	250	287	127	101	104	17	96	93	0	0.698	0.726	0.727	0.682	1.891	0.740	0.820	80	470	253	321	-0.519	104	149	135	186	0
1	15	22	"EMPTY"	"EMPTY"	4380	24460	100	254	277	132	67	68	11	100	97	0	332	372	167	103	105	17	100	100	0	0.817	0.781	0.855	0.764	1.910	0.766	0.856	80	472	416	479	-0.292	187	229	210	269	0
1	16	22	"EMPTY"	"EMPTY"	4570	24470	100	322	386	215	64	66	12	100	100	0	395	487	252	102	105	19	100	100	0	0.881	0.836	0.856	0.839	1.591	0.839	0.891	80	470	551	707	-0.184	258	293	322	385	0
1	17	22	"EMPTY"	"EMPTY"	4760	24460	100	177	189	66	61	62	10	100	100	0	232	252	78	98	100	17	100	100	0	0.866	0.831	0.822	0.825	1.620	0.802	0.794	80	454	250	282	-0.208	116	134	128	154	0
1	18	22	"EMPTY"	"EMPTY"	4960	24460	110	153	162	62	58	59	9	97	95	0	218	234	84	96	98	15	97	95	0	0.779	0.754	0.775	0.737	1.769	0.724	0.853	80	458	217	242	-0.361	95	122	104	138	0
1	19	22	"EMPTY"	"EMPTY"	5120	24450	150	57	58	9	57	58	9	16	5	0	93	95	15	94	95	15	16	3	0	0.000	1.000	0.600	0.590	3.545	0.159	0.027	156	700	-1	2	Error	0	-1	1	1	-50
1	20	22	"EMPTY"	"EMPTY"	5310	24450	150	58	59	9	58	59	9	18	3	0	94	97	15	95	96	16	14	3	0	0.000	0.500	0.829	0.807	3.213	0.163	0.024	156	721	-1	3	Error	0	-1	1	2	-50
1	21	22	"EMPTY"	"EMPTY"	5500	24450	150	64	66	12	59	60	10	32	13	0	103	107	20	98	101	17	25	12	0	1.000	0.778	0.586	0.638	3.682	0.259	0.085	156	740	10	16	0.000	5	5	7	9	-50
1	22	22	"EMPTY"	"EMPTY"	5690	24450	150	61	63	11	60	61	10	22	7	0	102	103	16	100	103	19	14	2	0	0.500	1.000	0.778	0.764	3.064	0.188	0.048	156	925	3	6	-1.000	1	2	3	3	-50
2	1	1	"PFA0116"	"A23157_2"	6330	20580	150	1268	1195	505	66	68	13	100	100	0	1131	1078	417	98	101	18	100	100	0	1.164	1.152	1.168	1.129	1.292	1.146	0.947	156	879	2235	2109	0.219	1202	1033	1129	980	0
2	2	1	"PFA0048"	"A14801_13"	6510	20590	150	3993	4152	1632	64	66	13	100	100	0	2560	2662	974	94	97	17	100	100	0	1.593	1.592	1.609	1.565	1.191	1.607	0.938	156	687	6395	6656	0.672	3929	2466	4088	2568	0
2	3	1	"PFA0211"	"A8109_3"	6710	20590	150	2111	2000	875	61	63	11	100	100	0	2275	2163	878	92	95	15	100	100	0	0.939	0.936	0.947	0.923	1.229	0.953	0.923	156	677	4233	4010	-0.091	2050	2183	1939	2071	0
2	4	1	"PFA0021"	"A11962_3"	6890	20590	150	674	665	219	61	62	11	100	100	0	328	332	92	93	94	15	100	100	0	2.609	2.527	2.555	2.547	1.298	2.549	0.883	156	638	848	843	1.383	613	235	604	239	0
2	5	1	"PFA0164"	"A3310_6"	7090	20590	160	604	580	188	61	64	18	100	100	0	632	616	197	92	97	23	99	99	0	1.006	0.990	0.982	1.010	1.484	0.982	0.916	208	816	1083	1043	0.008	543	540	519	524	0
2	6	1	"PFA0033"	"A13725_2"	7280	20590	150	332	329	114	62	64	18	100	100	0	636	625	216	93	97	24	100	100	0	0.497	0.502	0.494	0.497	1.289	0.479	0.913	156	654	813	799	-1.008	270	543	267	532	0
2	7	1	"PFB0041"	"B180"	7460	20590	150	1684	1738	686	60	61	11	100	100	0	1241	1263	462	92	94	16	100	100	0	1.413	1.433	1.400	1.426	1.310	1.435	0.938	156	644	2773	2849	0.499	1624	1149	1678	1171	0
2	8	1	"PFB0043"	"B186"	7660	20590	150	900	890	311	60	61	11	100	100	0	1168	1186	368	94	95	16	100	100	0	0.782	0.760	0.764	0.749	1.218	0.754	0.922	156	650	1914	1922	-0.355	840	1074	830	1092	0
2	9	1	"PFB0048"	"B197"	7850	20600	160	330	321	121	59	61	14	99	97	0	1363	1307	516	94	103	98	99	98	0	0.214	0.216	0.211	0.210	1.447	0.202	0.888	208	650	1540	1475	-2.227	271	1269	262	1213	0
2	10	1	"PFB0056"	"B218"	8040	20590	170	1505	1552	1017	59	64	39	98	92	0	15615	15637	10012	96	113	112	100	100	0	0.093	0.096	0.097	0.092	1.809	0.094	0.908	208	726	16965	17034	-3.424	1446	15519	1493	15541	0
2	11	1	"PFB0059"	"B241"	8220	20590	160	117	115	30	60	64	36	73	28	0	466	466	177	100	110	65	96	85	0	0.156	0.150	0.150	0.148	1.703	0.131	0.592	208	717	423	421	-2.683	57	366	55	366	0
2	12	1	"PFB0069"	"B270"	8410	20590	150	151	151	31	64	64	11	100	99	0	787	769	191	101	104	20	100	100	0	0.127	0.130	0.126	0.127	1.415	0.124	0.807	156	645	773	755	-2.979	87	686	87	668	0
2	13	1	"PFB0161"	"B471"	8600	20590	140	1744	1713	437	62	63	10	100	100	0	1582	1590	366	96	97	15	100	100	0	1.132	1.105	1.096	1.095	1.180	1.117	0.935	156	620	3168	3145	0.179	1682	1486	1651	1494	0
2	14	1	"PFB0183"	"B508"	8800	20590	150	147	149	33	63	68	78	54	1	0	709	708	175	97	99	22	100	100	0	0.137	0.141	0.134	0.136	1.402	0.129	0.777	156	706	696	697	-2.865	84	612	86	611	0
2	15	1	"PFB0185"	"B511"	8990	20590	150	880	862	246	65	73	88	100	100	0	890	903	224	100	104	30	100	100	0	1.032	0.993	0.997	0.981	1.233	1.007	0.901	156	680	1605	1600	0.045	815	790	797	803	0
2	16	1	"PFB0199"	"B537"	9180	20590	150	141	144	27	66	70	42	92	39	0	705	748	191	100	103	27	100	100	0	0.124	0.120	0.121	0.118	1.357	0.119	0.413	156	589	680	726	-3.012	75	605	78	648	0
2	17	1	"PFB0205"	"B549"	9360	20580	150	1654	1708	453	67	70	17	100	100	0	1352	1381	339	101	105	23	100	100	0	1.269	1.282	1.269	1.284	1.216	1.265	0.944	156	647	2838	2921	0.343	1587	1251	1641	1280	0
2	18	1	"PFB0211"	"B556"	9560	20590	160	16165	16285	8187	68	71	17	100	100	0	12260	12433	5433	103	107	24	100	100	0	1.324	1.315	1.309	1.218	1.753	1.372	0.947	208	756	28254	28547	0.405	16097	12157	16217	12330	0
2	19	1	"PFC0047"	"C187"	9740	20590	150	4649	4600	987	69	70	13	100	100	0	3393	3412	704	104	105	16	100	100	0	1.393	1.370	1.382	1.368	1.156	1.372	0.941	156	608	7869	7839	0.478	4580	3289	4531	3308	0
2	20	1	"PFC0049"	"C191"	9920	20580	150	2845	2993	1242	67	69	12	100	100	0	2177	2268	889	103	106	36	100	99	0	1.339	1.352	1.283	1.369	1.421	1.322	0.938	156	735	4852	5091	0.422	2778	2074	2926	2165	0
2	21	1	"PFC0053"	"C199"	10140	20590	150	173	176	32	65	67	12	100	100	0	868	883	177	100	104	37	100	100	0	0.141	0.142	0.136	0.139	1.294	0.135	0.834	156	677	876	894	-2.830	108	768	111	783	0
2	22	1	"PFC0064"	"C230"	10330	20590	150	103	105	21	62	72	95	1	0	0	200	206	41	98	397	2691	0	0	0	0.402	0.398	0.386	0.379	1.604	0.046	0.108	156	867	143	151	-1.315	41	102	43	108	0
2	1	2	"PFC0067"	"C234"	6320	20780	150	3197	3200	768	68	70	14	100	100	0	2651	2710	568	101	106	27	100	100	0	1.227	1.200	1.223	1.188	1.150	1.212	0.960	156	696	5679	5741	0.295	3129	2550	3132	2609	0
2	2	2	"PFC0074"	"C249"	6510	20780	150	179	179	36	68	70	14	100	99	0	417	422	90	99	104	29	100	100	0	0.349	0.344	0.348	0.338	1.332	0.329	0.862	156	467	429	434	-1.518	111	318	111	323	0
2	3	2	"PFK0421"	"Kn479_3"	6710	20780	150	127	126	20	67	68	10	100	98	0	622	637	163	98	99	16	100	100	0	0.115	0.109	0.108	0.107	1.385	0.105	0.772	156	417	584	598	-3.127	60	524	59	539	0
2	4	2	"PFK0499"	"Kn722_1"	6890	20780	140	294	297	61	67	69	14	100	100	0	536	540	89	96	99	17	100	100	0	0.516	0.518	0.512	0.511	1.235	0.517	0.905	156	365	667	674	-0.955	227	440	230	444	0
2	5	2	"PFK0529"	"Kn862_1"	7080	20780	150	7280	7167	2841	70	75	24	100	100	0	3091	3027	1088	99	108	35	100	100	0	2.410	2.424	2.401	2.379	1.202	2.496	0.943	156	445	10202	10025	1.269	7210	2992	7097	2928	0
2	6	2	"PFK0159"	"Kn1106_2"	7320	20780	150	111	119	42	68	73	21	74	50	0	199	197	72	98	108	35	75	69	0	0.426	0.515	0.479	0.483	2.088	0.470	0.713	156	413	144	150	-1.232	43	101	51	99	-50
2	7	2	"PFK0179"	"Kn1255_4"	7470	20780	150	4965	5140	1962	63	65	12	100	100	0	3773	3883	1301	93	95	17	100	100	0	1.332	1.340	1.320	1.311	1.174	1.367	0.946	156	355	8582	8867	0.414	4902	3680	5077	3790	0
2	8	2	"PFK0266"	"Kn2144_2"	7660	20770	150	929	934	285	63	64	11	100	100	0	1556	1540	445	94	96	19	100	100	0	0.592	0.602	0.595	0.598	1.186	0.594	0.957	156	379	2328	2317	-0.756	866	1462	871	1446	0
2	9	2	"PFK1250"	"Ks8_1"	7850	20780	150	696	724	187	63	66	17	100	100	0	859	886	195	96	111	111	100	100	0	0.830	0.837	0.834	0.826	1.192	0.841	0.932	156	303	1396	1451	-0.269	633	763	661	790	0
2	10	2	"PFK0668"	"Ks13_2"	8030	20770	140	1311	1291	632	64	70	20	100	100	0	1017	1035	354	108	148	168	100	99	0	1.372	1.324	1.350	1.128	1.772	1.433	0.830	156	327	2156	2154	0.456	1247	909	1227	927	0
2	11	2	"PFK0833"	"Ks25_5"	8230	20770	150	435	441	111	63	66	15	100	100	0	490	506	110	103	128	120	100	96	0	0.961	0.938	0.928	0.931	1.236	0.883	0.821	156	419	759	781	-0.057	372	387	378	403	0
2	12	2	"PFK0849"	"Ks26_17"	8440	20780	150	140	143	36	62	63	10	100	98	0	650	669	179	96	98	15	100	100	0	0.141	0.141	0.138	0.134	1.366	0.145	0.835	156	373	632	654	-2.828	78	554	81	573	0
2	13	2	"PFK0898"	"Ks31_1"	8610	20780	150	534	542	150	63	64	10	100	100	0	1250	1279	313	97	99	13	100	100	0	0.408	0.405	0.413	0.400	1.196	0.400	0.931	156	343	1624	1661	-1.292	471	1153	479	1182	0
2	14	2	"PFK0968"	"Ks42_6"	8790	20780	150	128	132	25	64	66	12	100	99	0	672	687	146	100	103	18	100	100	0	0.112	0.116	0.116	0.112	1.363	0.110	0.798	156	415	636	655	-3.160	64	572	68	587	0
2	15	2	"PFK1224"	"Ks83_19"	9010	20770	150	82	85	20	64	71	52	4	1	0	127	134	35	100	105	33	37	11	0	0.667	0.618	0.655	0.669	2.992	1.288	0.495	156	379	45	55	-0.585	18	27	21	34	-50
2	16	2	"PFK1246"	"Ks89_2"	9190	20780	150	148	148	25	65	72	58	84	10	0	524	532	91	99	106	36	100	100	0	0.195	0.192	0.195	0.188	1.346	0.207	0.445	156	296	508	516	-2.356	83	425	83	433	0
2	17	2	"PFK1245"	"Ks89_10"	9340	20760	150	107	104	31	68	73	19	66	51	0	161	159	47	103	117	73	35	2	0	0.672	0.643	0.685	0.645	2.230	0.595	0.568	156	390	97	92	-0.573	39	58	36	56	-50
2	18	2	"PFK1268"	"Ks97_1"	9560	20770	150	1579	1601	463	68	73	19	100	100	0	1020	1042	259	101	115	69	100	100	0	1.644	1.629	1.637	1.620	1.204	1.643	0.942	156	433	2430	2474	0.717	1511	919	1533	941	0
2	19	2	"PFK0567"	"Ks101_10"	9750	20780	140	503	507	113	69	70	13	100	100	0	986	1015	216	102	105	23	100	100	0	0.491	0.480	0.483	0.477	1.160	0.485	0.943	156	348	1318	1351	-1.026	434	884	438	913	0
2	20	2	"PFK0617"	"Ks117_4"	9950	20770	140	202	205	44	69	71	14	100	100	0	303	310	63	105	112	48	100	97	0	0.672	0.663	0.649	0.657	1.356	0.604	0.769	156	406	331	341	-0.574	133	198	136	205	0
2	21	2	"PFK0689"	"Ks157_11"	10140	20770	140	4918	4807	1009	69	71	14	100	100	0	7479	7351	1511	106	114	49	100	100	0	0.658	0.654	0.653	0.653	1.132	0.641	0.954	156	356	12222	11983	-0.605	4849	7373	4738	7245	0
2	22	2	"PFK0731"	"Ks186_10"	10310	20770	150	34110	32535	11566	72	107	334	98	97	0	65535	61133	10649	130	1175	5395	100	100	80	0.520	0.532	0.550	0.476	1.857	0.566	0.841	156	535	99443	93466	-0.942	34038	65405	32463	61003	0
2	1	3	"PFK0746"	"Ks202_1"	6330	20970	150	726	704	155	63	64	11	100	100	0	3779	3718	761	96	100	28	100	100	0	0.180	0.177	0.176	0.175	1.182	0.175	0.944	156	684	4346	4263	-2.474	663	3683	641	3622	0
2	2	3	"PFK0750"	"Ks202_4"	6540	20970	150	187	191	31	64	66	15	100	100	0	439	461	87	98	101	29	100	100	0	0.361	0.350	0.346	0.348	1.291	0.337	0.862	156	404	464	490	-1.471	123	341	127	363	0
2	3	3	"PFK0747"	"Ks202_10"	6720	20970	140	306	329	86	66	66	10	100	100	0	1742	1827	471	98	98	15	100	100	0	0.146	0.152	0.153	0.149	1.222	0.151	0.918	156	358	1884	1992	-2.776	240	1644	263	1729	0
2	4	3	"PFK0766"	"Ks212_4"	6920	20960	150	3678	3863	1162	68	70	15	100	100	0	1850	1864	458	98	100	19	100	100	0	2.061	2.149	2.110	2.129	1.194	2.166	0.943	156	383	5362	5561	1.043	3610	1752	3795	1766	0
2	5	3	"PFA0029"	"A12706_1"	7100	20960	150	36959	36891	17044	73	77	21	100	100	0	22247	23522	9359	102	111	40	100	100	0	1.666	1.572	1.508	1.516	1.215	1.631	0.926	156	415	59031	60238	0.736	36886	22145	36818	23420	0
2	6	3	"PFA0034"	"A13725_4"	7290	20960	150	2974	3048	766	69	75	21	100	100	0	2842	2821	625	100	111	43	100	100	0	1.059	1.095	1.091	1.088	1.158	1.105	0.942	156	364	5647	5700	0.083	2905	2742	2979	2721	0
2	7	3	"PFA0036"	"A13725_6"	7480	20960	140	1772	1664	383	62	63	10	100	100	0	1877	1784	363	92	92	13	100	100	0	0.958	0.947	0.964	0.941	1.190	0.952	0.925	156	353	3495	3294	-0.062	1710	1785	1602	1692	0
2	8	3	"PFA0038"	"A13725_9"	7680	20960	150	377	378	80	61	63	10	100	100	0	1035	1027	176	91	93	17	100	100	0	0.335	0.339	0.334	0.334	1.207	0.330	0.919	156	424	1260	1253	-1.579	316	944	317	936	0
2	9	3	"PFA0041"	"A14195_3"	7870	20950	150	89	90	15	61	63	13	83	53	0	139	140	25	93	96	21	85	55	0	0.609	0.617	0.603	0.648	2.548	0.488	0.406	156	355	74	76	-0.716	28	46	29	47	-50
2	10	3	"PFA0043"	"A14263_1"	8050	20970	150	1109	1140	442	64	69	29	100	99	0	1015	1038	342	98	127	123	100	98	0	1.140	1.145	1.194	1.097	1.435	1.198	0.877	156	415	1962	2016	0.189	1045	917	1076	940	0
2	11	3	"PFA0063"	"A14801_9"	8250	20960	140	137	139	28	63	67	27	96	80	0	188	189	35	96	122	117	27	0	0	0.804	0.817	0.823	0.838	1.522	0.684	0.427	156	463	166	169	-0.314	74	92	76	93	0
2	12	3	"PFA0065"	"A15774_2"	8440	20960	150	109	112	24	61	62	10	99	93	0	352	358	86	92	94	14	100	100	0	0.185	0.192	0.196	0.181	1.516	0.188	0.742	156	383	308	317	-2.437	48	260	51	266	0
2	13	3	"PFA0067"	"A16096_5"	8620	20960	150	268	273	59	61	62	10	100	100	0	239	240	35	96	97	14	100	100	0	1.448	1.472	1.456	1.455	1.317	1.459	0.844	156	373	350	356	0.534	207	143	212	144	0
2	14	3	"PFA0071"	"A16972_1"	8820	20950	150	73	73	10	62	63	12	44	9	0	111	112	19	97	99	19	35	10	0	0.786	0.733	0.636	0.608	2.788	0.356	0.127	156	436	25	26	-0.348	11	14	11	15	-50
2	15	3	"PFA0073"	"A1700_2"	9000	20950	150	73	77	24	61	63	12	48	16	0	109	137	156	95	98	19	39	14	0	0.857	0.381	0.750	0.794	3.849	0.112	0.285	156	386	26	58	-0.222	12	14	16	42	-50
2	16	3	"PFA0076"	"A1700_6"	9180	20960	150	146	147	29	61	62	10	100	100	0	506	528	105	94	96	15	100	100	0	0.206	0.198	0.196	0.191	1.359	0.190	0.812	156	317	497	520	-2.277	85	412	86	434	0
2	17	3	"PFA0109"	"A22053_4"	9370	20950	150	442	461	130	63	68	18	100	100	0	302	305	56	94	108	67	99	92	0	1.822	1.886	1.889	1.857	1.321	1.850	0.672	156	483	587	609	0.866	379	208	398	211	0
2	18	3	"PFA0112"	"A23157_12"	9580	20960	150	499	494	128	62	65	15	100	100	0	1156	1172	276	94	105	65	100	100	0	0.411	0.401	0.398	0.395	1.204	0.389	0.901	156	520	1499	1510	-1.281	437	1062	432	1078	0
2	19	3	"PFA0114"	"A23157_18"	9770	20950	150	2311	2315	634	61	63	13	100	100	0	3157	3149	754	95	103	40	100	100	0	0.735	0.738	0.735	0.735	1.236	0.718	0.940	156	413	5312	5308	-0.445	2250	3062	2254	3054	0
2	20	3	"PFA0117"	"A23157_8"	9940	20950	150	88	89	18	63	66	15	69	38	0	133	134	29	96	105	40	41	8	0	0.676	0.684	0.688	0.657	2.488	0.400	0.409	156	468	62	64	-0.566	25	37	26	38	-50
2	21	3	"PFA0123"	"A24704_11"	10150	20960	160	193	196	53	65	67	15	100	98	0	572	577	154	98	106	48	100	100	0	0.270	0.273	0.271	0.261	1.433	0.268	0.859	208	456	602	610	-1.889	128	474	131	479	0
2	22	3	"PFA0126"	"A24704_6"	10340	20950	150	109	109	18	65	87	287	0	0	0	177	180	34	110	900	4737	0	0	0	0.657	0.629	0.675	0.644	1.861	0.022	0.456	156	640	111	114	-0.607	44	67	44	70	-50
2	1	4	"PFA0154"	"A3310_10"	6350	21140	150	74	75	11	59	61	17	43	7	0	120	123	22	92	95	22	61	24	0	0.536	0.516	0.524	0.542	2.768	0.390	0.102	156	682	43	47	-0.900	15	28	16	31	-50
2	2	4	"PFA0156"	"A3310_15"	6550	21150	150	185	184	29	61	63	20	100	100	0	632	653	137	92	95	23	100	100	0	0.230	0.219	0.221	0.220	1.309	0.245	0.121	156	422	664	684	-2.123	124	540	123	561	0
2	3	4	"PFA0159"	"A3310_22"	6730	21140	150	1004	1037	281	63	64	12	100	100	0	651	651	177	94	97	24	100	99	0	1.689	1.749	1.735	1.799	1.341	1.722	0.927	156	421	1498	1531	0.757	941	557	974	557	0
2	4	4	"PFA0162"	"A3310_32"	6920	21150	150	226	227	49	64	66	13	100	100	0	1197	1215	297	93	96	18	100	100	0	0.147	0.145	0.142	0.143	1.260	0.140	0.884	156	466	1266	1285	-2.769	162	1104	163	1122	0
2	5	4	"PFA0165"	"A3310_7"	7120	21150	150	500	520	122	65	69	17	100	100	0	526	541	110	93	99	32	100	100	0	1.005	1.016	0.992	1.009	1.240	1.020	0.885	156	419	868	903	0.007	435	433	455	448	0
2	6	4	"PFA0168"	"A3920_1"	7300	21140	150	81	82	13	64	67	16	50	14	0	124	125	19	93	99	32	46	4	0	0.548	0.563	0.568	0.533	2.927	0.453	0.245	156	393	48	50	-0.867	17	31	18	32	-50
2	7	4	"PFC0075"	"C25"	7480	21130	150	79	80	13	62	64	12	62	28	0	127	125	20	91	93	16	81	54	0	0.472	0.529	0.538	0.518	2.581	0.446	0.296	156	468	53	52	-1.082	17	36	18	34	-50
2	8	4	"PFC0079"	"C258"	7690	21150	150	381	377	95	62	65	14	100	100	0	356	358	80	91	94	18	100	100	0	1.204	1.180	1.159	1.177	1.289	1.185	0.880	156	491	584	582	0.268	319	265	315	267	0
2	9	4	"PFC0082"	"C269"	7870	21150	150	132	134	27	61	62	10	100	98	0	444	439	111	90	92	15	100	100	0	0.201	0.209	0.201	0.203	1.371	0.197	0.821	156	377	425	422	-2.318	71	354	73	349	0
2	10	4	"PFC0085"	"C273"	8040	21140	150	74	76	13	62	65	26	14	0	0	110	110	16	92	97	24	28	3	0	0.667	0.778	0.854	0.785	3.747	0.392	0.160	156	412	30	32	-0.585	12	18	14	18	-50
2	11	4	"PFC0087"	"C277"	8250	21150	150	1452	1405	615	62	65	27	100	100	0	934	919	385	93	99	26	99	98	0	1.653	1.626	1.630	1.644	1.333	1.643	0.910	156	410	2231	2169	0.725	1390	841	1343	826	0
2	12	4	"PFC0090"	"C285"	8440	21150	150	1369	1397	393	60	61	11	100	100	0	1064	1070	282	93	95	17	100	100	0	1.348	1.368	1.362	1.364	1.186	1.384	0.908	156	390	2280	2314	0.431	1309	971	1337	977	0
2	13	4	"PFC0107"	"C321"	8630	21150	140	225	222	53	57	58	10	100	100	0	389	385	89	89	91	15	100	100	0	0.560	0.557	0.567	0.551	1.289	0.537	0.877	156	409	468	461	-0.837	168	300	165	296	0
2	14	4	"PFC0110"	"C332"	8830	21150	150	104	104	16	56	57	10	98	94	0	474	486	76	86	88	15	100	100	0	0.124	0.120	0.121	0.114	1.454	0.119	0.746	156	435	436	448	-3.015	48	388	48	400	0
2	15	4	"PFC0112"	"C337"	9020	21150	140	132	132	21	57	61	16	100	98	0	273	272	45	89	94	26	100	100	0	0.408	0.410	0.406	0.405	1.406	0.384	0.805	156	408	259	258	-1.295	75	184	75	183	0
2	16	4	"PFC0114"	"C344"	9200	21150	150	112	115	21	61	66	18	96	78	0	260	264	53	94	103	29	100	99	0	0.307	0.318	0.305	0.305	1.587	0.290	0.668	156	374	217	224	-1.703	51	166	54	170	0
2	17	4	"PFC0116"	"C35"	9340	21140	150	78	79	16	60	63	14	56	27	0	118	124	31	93	97	22	55	20	0	0.720	0.613	0.738	0.679	2.736	0.506	0.352	156	490	43	50	-0.474	18	25	19	31	-50
2	18	4	"PFC0119"	"C354"	9590	21150	150	359	364	101	59	75	220	74	11	0	380	393	90	92	97	28	100	100	0	1.042	1.013	1.016	1.004	1.251	2.605	0.314	156	564	588	606	0.059	300	288	305	301	0
2	19	4	"PFC0135"	"C394"	9780	21150	150	123	120	22	59	79	252	0	0	0	570	579	142	91	98	38	100	100	0	0.134	0.125	0.122	0.121	1.381	0.121	0.793	156	432	543	549	-2.904	64	479	61	488	0
2	20	4	"PFC0138"	"C41"	9970	21180	150	87	89	22	59	61	13	73	53	0	117	119	22	91	96	30	41	6	0	1.077	1.071	1.125	1.012	2.532	0.954	0.429	156	466	54	58	0.107	28	26	30	28	-50
2	21	4	"PFC0140"	"C413"	10180	21150	150	71	73	14	59	61	11	51	21	0	118	120	22	92	95	17	66	35	0	0.462	0.500	0.492	0.506	2.628	0.438	0.294	156	413	38	42	-1.115	12	26	14	28	-50
2	22	4	"PFC0142"	"C417"	10350	21150	150	225	231	59	58	59	9	100	100	0	745	760	204	91	93	19	100	100	0	0.255	0.259	0.259	0.255	1.278	0.253	0.910	156	648	821	842	-1.969	167	654	173	669	0
2	1	5	"PFC0144"	"C419"	6350	21340	150	131	132	21	59	61	17	100	97	0	507	521	106	92	94	16	100	100	0	0.173	0.170	0.167	0.168	1.369	0.157	0.793	156	723	487	502	-2.527	72	415	73	429	0
2	2	5	"PFC0147"	"C423"	6550	21340	150	740	769	174	59	61	19	100	100	0	924	946	195	89	92	22	100	100	0	0.816	0.828	0.826	0.824	1.206	0.822	0.923	156	468	1516	1567	-0.294	681	835	710	857	0
2	3	5	"PFC0161"	"C449"	6730	21360	150	105	105	24	59	61	12	91	80	0	138	139	28	91	94	24	80	47	0	0.979	0.958	1.000	0.991	2.169	0.852	0.519	156	455	93	94	-0.031	46	47	46	48	-50
2	4	5	"PFC0163"	"C453"	6930	21340	140	122	124	24	59	61	12	100	96	0	320	342	96	90	91	17	100	100	0	0.274	0.258	0.260	0.254	1.424	0.236	0.787	156	437	293	317	-1.868	63	230	65	252	0
2	5	5	"PFC0165"	"C46"	7120	21340	150	3853	4060	1581	60	61	11	100	100	0	2064	2177	663	90	91	12	100	100	0	1.921	1.917	1.928	1.846	1.275	2.052	0.943	156	398	5767	6087	0.942	3793	1974	4000	2087	0
2	6	5	"PFC0168"	"C472"	7310	21340	150	224	224	45	60	68	90	93	35	0	768	779	145	91	96	47	100	100	0	0.242	0.238	0.242	0.233	1.247	0.259	0.528	156	420	841	852	-2.045	164	677	164	688	0
2	7	5	"PFC0171"	"C489"	7500	21340	150	344	347	71	61	69	78	99	95	0	331	334	55	93	99	43	99	99	0	1.189	1.187	1.179	1.178	1.247	1.304	0.874	156	564	521	527	0.250	283	238	286	241	0
2	8	5	"PFC0174"	"C492"	7730	21350	150	73	73	14	61	64	13	45	16	0	114	115	23	92	96	19	51	26	0	0.545	0.522	0.615	0.560	2.385	0.482	0.331	156	490	34	35	-0.874	12	22	12	23	-50
2	9	5	"PFD0418"	"D49176_20"	7880	21330	150	884	875	200	61	62	11	100	100	0	1165	1160	233	92	95	18	100	100	0	0.767	0.762	0.757	0.757	1.213	0.756	0.923	156	431	1896	1882	-0.383	823	1073	814	1068	0
2	10	5	"PFD0422"	"D49176_29"	8110	21330	150	76	77	16	61	61	11	60	32	0	110	112	24	90	95	17	55	30	0	0.750	0.727	0.680	0.720	2.493	0.598	0.355	156	455	35	38	-0.415	15	20	16	22	-50
2	11	5	"PFD0425"	"D49176_32"	8250	21330	140	684	692	167	60	61	10	100	100	0	401	402	99	93	97	19	99	99	0	2.026	2.045	2.051	2.110	1.357	2.027	0.890	156	383	932	941	1.019	624	308	632	309	0
2	12	5	"PFD0428"	"D49176_37"	8450	21330	150	71	71	12	60	61	12	44	12	0	144	144	35	93	97	25	81	50	0	0.216	0.216	0.244	0.237	2.659	0.246	0.363	156	407	62	62	-2.213	11	51	11	51	-50
2	13	5	"PFD0431"	"D49176_44"	8640	21330	150	545	538	116	54	56	12	100	100	0	949	955	180	84	87	24	100	100	0	0.568	0.556	0.564	0.549	1.274	0.547	0.896	156	400	1356	1355	-0.817	491	865	484	871	0
2	14	5	"PFD0436"	"D49176_6"	8830	21330	150	717	700	116	51	52	8	100	100	0	3071	3048	602	78	79	11	100	100	0	0.223	0.219	0.215	0.221	1.221	0.208	0.938	156	400	3659	3619	-2.168	666	2993	649	2970	0
2	15	5	"PFD0454"	"D51731_2"	9020	21330	140	221	262	208	57	63	19	100	100	0	246	370	596	88	97	34	100	98	0	1.038	0.727	1.049	0.991	1.553	0.371	0.724	156	461	322	487	0.054	164	158	205	282	0
2	16	5	"PFD0463"	"D53677_1"	9260	21340	150	78	79	19	61	67	18	46	19	0	131	129	31	94	105	32	52	14	0	0.459	0.514	0.557	0.584	2.135	0.499	0.524	156	441	54	53	-1.122	17	37	18	35	-50
2	17	5	"PFD0467"	"D53677_8"	9370	21330	150	70	70	10	61	65	15	25	1	0	111	112	21	94	101	25	26	8	0	0.529	0.500	0.563	0.590	2.774	0.252	0.159	156	433	26	27	-0.918	9	17	9	18	-50
2	18	5	"PFD0471"	"D54177_1"	9580	21340	140	99	103	37	58	76	249	0	0	0	145	147	25	89	91	18	96	79	0	0.732	0.776	0.766	0.748	1.787	22.505	0.096	156	440	97	103	-0.450	41	56	45	58	0
2	19	5	"PFD0474"	"D54346_3"	9760	21340	140	136	137	25	57	80	287	0	0	0	510	525	107	89	91	19	100	100	0	0.188	0.183	0.184	0.180	1.343	0.178	0.862	156	332	500	516	-2.414	79	421	80	436	0
2	20	5	"PFD0478"	"D56259_1"	9940	21340	150	124	123	22	56	57	8	99	98	0	769	754	157	88	90	12	100	100	0	0.100	0.101	0.100	0.098	1.371	0.096	0.815	156	353	749	733	-3.324	68	681	67	666	0
2	21	5	"PFD0512"	"D6287_18"	10130	21330	150	77	76	12	56	58	8	80	59	0	118	118	20	90	91	14	75	48	0	0.750	0.714	0.733	0.662	2.749	0.435	0.228	156	384	49	48	-0.415	21	28	20	28	-50
2	22	5	"PFD0515"	"D6287_22"	10340	21340	160	1517	1545	739	56	57	8	99	99	0	943	982	407	89	91	27	99	98	0	1.711	1.667	1.727	1.545	1.938	1.735	0.929	208	730	2315	2382	0.775	1461	854	1489	893	0
2	1	6	"PFD0519"	"D6287_3"	6340	21530	150	152	160	38	58	59	10	100	100	0	168	169	26	89	91	14	100	98	0	1.190	1.275	1.287	1.259	1.475	1.307	0.722	156	717	173	182	0.251	94	79	102	80	0
2	2	6	"PFD0521"	"D6287_31"	6540	21530	140	145	148	32	58	60	18	100	98	0	815	851	200	89	93	38	100	100	0	0.120	0.118	0.116	0.115	1.302	0.117	0.799	156	440	813	852	-3.061	87	726	90	762	0
2	3	6	"PFD0525"	"D6287_49"	6740	21530	140	1195	1213	296	58	60	19	100	100	0	1948	2034	400	90	94	41	100	100	0	0.612	0.594	0.604	0.582	1.233	0.602	0.950	156	383	2995	3099	-0.709	1137	1858	1155	1944	0
2	4	6	"PFD0527"	"D6287_53"	6930	21530	150	138	138	23	59	60	10	100	99	0	378	375	59	91	92	16	100	100	0	0.275	0.278	0.273	0.270	1.385	0.269	0.823	156	366	366	363	-1.861	79	287	79	284	0
2	5	6	"PFD0563"	"D65980_2"	7110	21520	140	215	217	36	61	62	10	100	100	0	213	216	42	93	94	13	100	100	0	1.283	1.268	1.315	1.304	1.422	1.225	0.789	156	356	274	279	0.360	154	120	156	123	0
2	6	6	"PFD0569"	"D6681_10"	7300	21520	150	69	70	11	60	70	94	0	0	0	112	113	19	93	97	48	9	0	0	0.474	0.500	0.539	0.605	3.377	2.016	0.709	156	388	28	30	-1.078	9	19	10	20	-50
2	7	6	"PFD0572"	"D6681_3"	7500	21520	140	185	183	33	59	68	90	81	3	0	253	254	38	92	98	47	100	97	0	0.783	0.765	0.792	0.756	1.340	1.205	0.656	156	418	287	286	-0.354	126	161	124	162	0
2	8	6	"PFD0575"	"D66953_1"	7680	21570	150	70	73	21	59	62	12	44	17	0	112	115	23	91	95	18	56	32	0	0.524	0.583	0.541	0.571	3.227	0.403	0.276	156	417	32	38	-0.933	11	21	14	24	-50
2	9	6	"PFD0579"	"D7726_1"	7870	21520	140	172	172	28	60	62	11	100	100	0	396	386	67	89	93	17	100	100	0	0.365	0.377	0.378	0.375	1.387	0.353	0.815	156	409	419	409	-1.455	112	307	112	297	0
2	10	6	"PFD0583"	"D8137_1"	8060	21520	150	2271	2172	418	60	61	10	100	100	0	1748	1684	348	90	93	15	100	100	0	1.334	1.325	1.321	1.339	1.229	1.318	0.935	156	460	3869	3706	0.415	2211	1658	2112	1594	0
2	11	6	"PFE0587"	"E6125_5"	8260	21520	140	287	294	65	60	61	11	100	100	0	390	395	71	92	94	22	100	100	0	0.762	0.772	0.761	0.763	1.267	0.781	0.903	156	417	525	537	-0.393	227	298	234	303	0
2	12	6	"PFE0589"	"E6662_1"	8450	21520	150	454	436	178	60	62	12	99	98	0	675	631	230	95	99	27	98	96	0	0.679	0.701	0.715	0.674	1.360	0.716	0.911	156	474	974	912	-0.558	394	580	376	536	0
2	13	6	"PFE0591"	"E679_1"	8640	21520	150	6759	6629	1829	59	60	13	100	100	0	3943	3824	928	91	96	29	100	100	0	1.739	1.760	1.773	1.741	1.189	1.815	0.934	156	483	10552	10303	0.799	6700	3852	6570	3733	0
2	14	6	"PFE0593"	"E679_4"	8830	21520	140	139	138	26	56	57	10	100	98	0	165	167	25	87	87	14	100	99	0	1.064	1.025	1.000	1.028	1.527	0.990	0.722	156	413	161	162	0.090	83	78	82	80	0
2	15	6	"PFE0596"	"E6820_1"	9020	21520	150	646	667	150	58	61	14	100	100	0	980	1014	231	90	95	26	100	100	0	0.661	0.659	0.656	0.662	1.218	0.642	0.926	156	441	1478	1533	-0.598	588	890	609	924	0
2	16	6	"PFE0601"	"E70_3"	9210	21520	140	124	126	23	59	63	16	100	96	0	154	158	23	94	102	28	95	59	0	1.083	1.047	1.000	1.071	1.582	0.979	0.634	156	417	125	131	0.115	65	60	67	64	0
2	17	6	"PFE0626"	"E8167_12"	9410	21490	150	73	73	13	58	59	11	60	22	0	117	119	23	91	95	18	64	31	0	0.577	0.536	0.551	0.558	2.415	0.415	0.336	156	472	41	43	-0.794	15	26	15	28	-50
2	18	6	"PFE0628"	"E8167_2"	9630	21540	150	63	65	11	57	58	10	37	14	0	99	101	17	89	91	15	39	12	0	0.600	0.667	0.631	0.663	3.670	0.308	0.068	156	395	16	20	-0.737	6	10	8	12	-50
2	19	6	"PFE0632"	"E8314_4"	9760	21520	150	72	72	12	57	58	8	72	42	0	110	111	18	90	91	13	63	32	0	0.750	0.714	0.707	0.765	2.788	0.485	0.268	156	362	35	36	-0.415	15	20	15	21	-50
2	20	6	"PFE0634"	"E832_1"	9960	21520	140	154	157	29	57	58	9	100	100	0	338	338	63	89	90	13	100	100	0	0.390	0.402	0.398	0.399	1.378	0.379	0.816	156	406	346	349	-1.360	97	249	100	249	0
2	21	6	"PFE0638"	"E84_1"	10150	21520	140	1479	1499	463	56	57	8	100	100	0	950	991	266	88	89	14	100	100	0	1.651	1.598	1.610	1.576	1.240	1.642	0.936	156	411	2285	2346	0.723	1423	862	1443	903	0
2	22	6	"PFE0645"	"E886_1"	10340	21520	150	92	94	19	56	56	8	98	92	0	127	130	22	89	91	28	68	21	0	0.947	0.927	0.891	0.947	2.152	0.779	0.439	156	659	74	79	-0.078	36	38	38	41	0
2	1	7	"PFF0003"	"F10044_2"	6350	21710	150	1625	1687	419	59	60	10	100	100	0	995	1024	216	93	94	14	100	100	0	1.736	1.749	1.751	1.741	1.195	1.783	0.938	156	679	2468	2559	0.796	1566	902	1628	931	0
2	2	7	"PFF0005"	"F10154_1"	6550	21710	130	110	110	16	60	62	19	97	74	0	241	243	35	92	96	39	100	99	0	0.336	0.331	0.341	0.324	1.553	0.313	0.683	120	424	199	201	-1.575	50	149	50	151	0
2	3	7	"PFF0010"	"F1021_1"	6740	21710	140	182	181	28	60	61	18	100	100	0	1378	1347	220	92	95	39	100	100	0	0.095	0.096	0.097	0.095	1.318	0.093	0.869	156	420	1408	1376	-3.398	122	1286	121	1255	0
2	4	7	"PFF0012"	"F1021_3"	6930	21710	150	315	318	67	59	59	9	100	100	0	2674	2663	552	93	94	14	100	100	0	0.099	0.101	0.100	0.100	1.218	0.099	0.934	156	390	2837	2829	-3.334	256	2581	259	2570	0
2	5	7	"PFF0016"	"F10318_1"	7120	21710	150	127	131	24	61	62	10	100	99	0	532	544	104	94	95	14	100	100	0	0.151	0.156	0.158	0.149	1.355	0.153	0.834	156	398	504	520	-2.730	66	438	70	450	0
2	6	7	"PFF0020"	"F10626_1"	7310	21700	140	853	872	256	60	62	11	100	100	0	665	669	170	92	94	15	100	100	0	1.384	1.407	1.403	1.404	1.224	1.405	0.942	156	434	1366	1389	0.469	793	573	812	577	0
2	7	7	"PFF0043"	"F11007_3"	7500	21710	140	107	108	18	59	59	10	100	94	0	162	164	29	90	91	15	99	93	0	0.667	0.662	0.671	0.682	1.673	0.607	0.649	156	381	120	123	-0.585	48	72	49	74	0
2	8	7	"PFF0046"	"F11089_1"	7680	21710	150	703	711	129	58	59	10	100	100	0	750	732	161	88	90	17	100	100	0	0.974	1.014	0.989	1.039	1.299	0.984	0.940	156	363	1307	1297	-0.038	645	662	653	644	0
2	9	7	"PFF0054"	"F11484_1"	7880	21710	150	381	380	88	59	60	10	100	100	0	697	695	145	89	92	18	100	100	0	0.530	0.530	0.536	0.524	1.217	0.525	0.926	156	390	930	927	-0.917	322	608	321	606	0
2	10	7	"PFF0057"	"F1150_5"	8060	21710	150	117	117	19	60	61	9	100	99	0	203	205	31	91	92	14	100	100	0	0.509	0.500	0.508	0.490	1.496	0.638	0.468	156	445	169	171	-0.974	57	112	57	114	0
2	11	7	"PFF0059"	"F11570_1"	8260	21710	140	556	553	116	61	62	9	100	100	0	968	954	191	94	95	13	100	100	0	0.566	0.572	0.576	0.570	1.237	0.559	0.932	156	428	1369	1352	-0.820	495	874	492	860	0
2	12	7	"PFF0063"	"F11624_1"	8440	21710	140	155	155	26	61	63	11	100	100	0	504	501	100	96	100	24	100	100	0	0.230	0.232	0.230	0.232	1.323	0.220	0.863	156	498	502	499	-2.118	94	408	94	405	0
2	13	7	"PFF0697"	"F3247_2"	8670	21700	100	73	73	11	61	63	12	47	13	0	134	135	20	95	101	26	80	30	0	0.308	0.300	0.387	0.365	2.558	0.252	0.293	80	387	51	52	-1.700	12	39	12	40	0
2	14	7	"PFF0700"	"F32494_1"	8830	21710	140	1856	1765	342	60	61	10	100	100	0	2816	2787	533	92	94	15	100	100	0	0.659	0.633	0.634	0.631	1.200	0.626	0.943	156	440	4520	4400	-0.601	1796	2724	1705	2695	0
2	15	7	"PFF0702"	"F3277_1"	9020	21710	150	693	712	301	58	59	9	100	100	0	961	1000	360	90	91	12	100	100	0	0.729	0.719	0.724	0.686	1.352	0.751	0.909	156	383	1506	1564	-0.456	635	871	654	910	0
2	16	7	"PFF0706"	"F32922_1"	9200	21700	140	635	613	144	56	57	10	100	100	0	573	560	131	90	92	14	99	99	0	1.199	1.185	1.163	1.194	1.297	1.170	0.923	156	400	1062	1027	0.262	579	483	557	470	0
2	17	7	"PFF0708"	"F33056_1"	9390	21710	140	251	253	44	56	58	10	100	100	0	1013	980	186	90	93	18	100	100	0	0.211	0.221	0.216	0.221	1.265	0.215	0.920	156	463	1118	1087	-2.243	195	923	197	890	0
2	18	7	"PFF0711"	"F33107_1"	9570	21710	150	60	61	9	58	97	409	0	0	0	102	103	15	90	182	916	0	0	0	0.167	0.231	0.543	0.466	3.921	0.442	0.974	156	421	14	16	-2.585	2	12	3	13	-50
2	19	7	"PFF0740"	"F34425_1"	9760	21710	150	930	926	245	60	93	381	97	71	0	810	812	204	92	171	854	26	0	0	1.212	1.203	1.197	1.208	1.234	0.585	0.762	156	485	1588	1586	0.277	870	718	866	720	0
2	20	7	"PFF0742"	"F34449_1"	9970	21710	140	126	126	21	59	60	11	100	98	0	168	170	28	93	94	15	99	95	0	0.893	0.870	0.861	0.897	1.585	0.826	0.701	156	515	142	144	-0.163	67	75	67	77	0
2	21	7	"PFF0744"	"F34605_1"	10140	21710	140	276	271	62	58	60	10	99	98	0	414	411	92	90	92	14	100	99	0	0.673	0.664	0.658	0.655	1.448	0.656	0.904	156	447	542	534	-0.572	218	324	213	321	0
2	22	7	"PFF0749"	"F34859_1"	10350	21710	140	76	77	12	57	57	8	82	57	0	122	122	18	89	91	14	81	60	0	0.576	0.606	0.581	0.630	2.560	0.426	0.235	156	661	52	53	-0.796	19	33	20	33	0
2	1	8	"PFF0757"	"F35105_1"	6360	21900	140	87	88	14	60	63	29	44	2	0	338	339	50	95	96	16	100	100	0	0.111	0.115	0.112	0.106	1.714	0.098	0.098	156	592	270	272	-3.170	27	243	28	244	0
2	2	8	"PFF0759"	"F35197_1"	6540	21900	160	2058	2004	552	62	62	10	100	100	0	2602	2617	622	94	96	14	100	100	0	0.796	0.770	0.793	0.747	1.383	0.775	0.939	208	443	4504	4465	-0.329	1996	2508	1942	2523	0
2	3	8	"PFF0791"	"F35823_1"	6740	21900	140	305	302	77	60	60	9	100	99	0	492	485	94	93	94	13	100	100	0	0.614	0.617	0.616	0.596	1.393	0.621	0.908	156	446	644	634	-0.704	245	399	242	392	0
2	4	8	"PFF0796"	"F36083_1"	6940	21900	140	622	615	116	59	59	9	100	100	0	877	862	135	92	93	14	100	100	0	0.717	0.722	0.723	0.716	1.233	0.723	0.932	156	393	1348	1326	-0.480	563	785	556	770	0
2	5	8	"PFF0798"	"F36120_1"	7120	21900	140	179	178	30	60	60	9	100	100	0	364	357	60	93	94	14	100	100	0	0.439	0.447	0.448	0.444	1.367	0.432	0.838	156	386	390	382	-1.187	119	271	118	264	0
2	6	8	"PFF0804"	"F36356_4"	7310	21900	150	1231	1282	341	60	61	10	100	100	0	1521	1540	334	92	94	15	100	100	0	0.819	0.844	0.850	0.830	1.206	0.856	0.945	156	449	2600	2670	-0.287	1171	1429	1222	1448	0
2	7	8	"PFF0808"	"F36374_1"	7510	21900	150	365	354	77	60	62	10	100	100	0	1156	1125	220	91	93	15	100	100	0	0.286	0.284	0.288	0.281	1.228	0.281	0.917	156	436	1370	1328	-1.804	305	1065	294	1034	0
2	8	8	"PFF0813"	"F36383_1"	7700	21900	150	167	166	34	61	62	10	100	99	0	634	649	137	93	95	18	100	100	0	0.196	0.189	0.188	0.182	1.359	0.181	0.851	156	423	647	661	-2.352	106	541	105	556	0
2	9	8	"PFF0836"	"F37362_1"	7880	21900	140	743	707	182	61	63	11	100	100	0	1163	1151	226	96	99	20	100	100	0	0.639	0.612	0.628	0.595	1.269	0.623	0.925	156	399	1749	1701	-0.646	682	1067	646	1055	0
2	10	8	"PFF0842"	"F37536_1"	8070	21900	140	106	108	20	60	61	10	98	92	0	271	276	49	92	95	16	100	100	0	0.257	0.261	0.253	0.246	1.558	0.258	0.714	156	439	225	232	-1.960	46	179	48	184	0
2	11	8	"PFF0844"	"F37871_2"	8270	21900	140	226	224	54	59	60	9	99	99	0	732	727	153	92	93	13	100	100	0	0.261	0.260	0.253	0.247	1.457	0.255	0.883	156	455	807	800	-1.938	167	640	165	635	0
2	12	8	"PFF0850"	"F38025_1"	8460	21890	140	1252	1215	297	59	60	10	100	100	0	889	839	214	92	95	19	100	100	0	1.497	1.548	1.538	1.575	1.295	1.540	0.935	156	487	1990	1903	0.582	1193	797	1156	747	0
2	13	8	"PFF0854"	"F38531_3"	8640	21910	130	103	101	21	57	59	10	94	88	0	203	201	43	91	95	21	95	94	0	0.411	0.400	0.388	0.397	1.605	0.385	0.676	120	485	158	154	-1.284	46	112	44	110	0
2	14	8	"PFF0857"	"F38658_1"	8830	21890	150	675	637	162	55	57	10	100	100	0	866	834	194	88	91	17	100	100	0	0.797	0.780	0.784	0.775	1.274	0.772	0.928	156	494	1398	1328	-0.328	620	778	582	746	0
2	15	8	"PFF1501"	"F59165_1"	9030	21900	140	102	104	20	54	55	8	100	96	0	441	442	107	87	88	12	100	100	0	0.136	0.141	0.142	0.134	1.559	0.131	0.737	156	413	402	405	-2.883	48	354	50	355	0
2	16	8	"PFF1503"	"F59212_1"	9200	21890	150	1103	1102	259	55	56	7	100	100	0	794	822	195	89	90	11	100	100	0	1.487	1.428	1.434	1.435	1.242	1.416	0.913	156	421	1753	1780	0.572	1048	705	1047	733	0
2	17	8	"PFF1507"	"F59325_1"	9400	21900	140	92	93	16	56	56	8	98	93	0	275	278	52	89	90	11	100	100	0	0.194	0.196	0.191	0.188	1.565	0.188	0.706	156	434	222	226	-2.369	36	186	37	189	0
2	18	8	"PFF1515"	"F59681_5"	9590	21890	140	81	82	13	58	94	395	0	0	0	125	126	21	90	174	884	0	0	0	0.657	0.667	0.654	0.643	2.401	0.413	0.974	156	452	58	60	-0.606	23	35	24	36	0
2	19	8	"PFF1523"	"F60089_1"	9800	21930	150	64	65	11	59	91	370	0	0	0	98	100	17	93	167	830	0	0	0	1.000	0.857	0.685	0.706	3.698	0.399	0.099	156	513	10	13	0.000	5	5	6	7	-50
2	20	8	"PFF1525"	"F60196_1"	9970	21920	100	72	76	15	60	62	11	55	27	0	117	116	19	95	96	15	61	27	0	0.545	0.762	0.716	0.709	3.207	0.502	0.176	80	329	34	37	-0.874	12	22	16	21	0
2	21	8	"PFF1565"	"F62141_1"	10160	21890	140	4576	4481	1086	61	62	10	100	100	0	2433	2425	545	92	95	15	100	100	0	1.929	1.895	1.927	1.893	1.201	1.917	0.937	156	452	6856	6753	0.948	4515	2341	4420	2333	0
2	22	8	"PFF1569"	"F62233_2"	10350	21900	150	183	182	47	58	59	9	99	98	0	214	214	35	91	93	15	100	100	0	1.016	1.008	1.034	0.966	1.484	1.070	0.802	156	688	248	247	0.023	125	123	124	123	0
2	1	9	"PFF1573"	"F62329_1"	6370	22090	140	88	88	14	59	62	29	48	1	0	130	131	23	94	95	15	82	58	0	0.806	0.784	0.809	0.855	2.440	0.575	0.351	156	569	65	66	-0.312	29	36	29	37	0
2	2	9	"PFF1576"	"F62396_2"	6550	22090	140	220	218	45	60	61	9	100	100	0	240	241	41	92	93	13	100	100	0	1.081	1.060	1.063	1.060	1.412	1.063	0.828	156	401	308	307	0.112	160	148	158	149	0
2	3	9	"PFF1579"	"F62610_1"	6750	22090	140	610	589	134	60	60	9	100	100	0	419	421	72	92	93	12	100	100	0	1.682	1.608	1.633	1.591	1.291	1.665	0.913	156	441	877	858	0.750	550	327	529	329	0
2	4	9	"PFF1581"	"F62610_13"	6940	22090	140	446	445	103	60	61	10	100	100	0	546	551	121	93	94	12	100	100	0	0.852	0.841	0.842	0.839	1.257	0.834	0.913	156	399	839	843	-0.231	386	453	385	458	0
2	5	9	"PFF1628"	"F63860_1"	7110	22080	150	77	79	14	60	61	10	69	40	0	112	115	22	92	93	12	67	44	0	0.850	0.826	0.783	0.708	2.827	0.444	0.173	156	418	37	42	-0.234	17	20	19	23	-50
2	6	9	"PFF1634"	"F64095_1"	7310	22090	140	80	82	14	60	61	9	83	55	0	125	131	21	93	94	13	89	64	0	0.625	0.579	0.600	0.554	2.421	0.713	0.257	156	440	52	60	-0.678	20	32	22	38	0
2	7	9	"PFF1641"	"F64252_1"	7480	22080	130	124	125	20	61	62	9	100	100	0	198	198	30	93	95	14	100	100	0	0.600	0.610	0.615	0.608	1.486	0.576	0.702	120	402	168	169	-0.737	63	105	64	105	0
2	8	9	"PFF1644"	"F64347_2"	7670	22090	140	265	260	61	63	64	10	98	98	0	552	553	110	97	98	15	100	100	0	0.444	0.432	0.451	0.418	1.413	0.429	0.890	156	444	657	653	-1.172	202	455	197	456	0
2	9	9	"PFF1647"	"F6440_2"	7870	22090	140	2777	2758	664	64	66	11	100	100	0	2355	2378	537	99	102	20	100	100	0	1.203	1.182	1.188	1.177	1.189	1.190	0.941	156	418	4969	4973	0.266	2713	2256	2694	2279	0
2	10	9	"PFF1652"	"F64735_1"	8050	22090	140	1838	1704	423	61	63	11	100	100	0	2227	2108	501	95	98	20	100	100	0	0.833	0.816	0.813	0.812	1.205	0.805	0.929	156	426	3909	3656	-0.263	1777	2132	1643	2013	0
2	11	9	"PFF1680"	"F65658_4"	8250	22090	140	212	208	45	58	59	9	100	100	0	381	371	58	91	92	13	100	100	0	0.531	0.536	0.524	0.516	1.372	0.535	0.874	156	484	444	430	-0.913	154	290	150	280	0
2	12	9	"PFF1682"	"F65704_1"	8440	22090	120	86	88	15	56	57	9	90	81	0	127	128	21	89	89	12	89	70	0	0.789	0.821	0.805	0.851	1.963	0.674	0.468	120	416	68	71	-0.341	30	38	32	39	0
2	13	9	"PFF1687"	"F66126_1"	8620	22090	140	156	153	30	54	55	8	99	98	0	289	279	49	88	89	15	100	100	0	0.507	0.518	0.504	0.510	1.375	0.503	0.875	156	416	303	290	-0.979	102	201	99	191	0
2	14	9	"PFF1693"	"F66450_1"	8810	22090	150	160	154	44	53	54	8	98	98	0	549	533	170	87	89	15	100	100	0	0.232	0.226	0.225	0.214	1.537	0.223	0.892	156	450	569	547	-2.110	107	462	101	446	0
2	15	9	"PFF1696"	"F66665_1"	9010	22090	140	3943	3688	854	53	54	8	100	100	0	3161	3040	552	87	88	13	100	100	0	1.265	1.231	1.244	1.211	1.236	1.257	0.947	156	413	6964	6588	0.340	3890	3074	3635	2953	0
2	16	9	"PFF1698"	"F66828_1"	9200	22090	140	96	97	21	57	57	8	93	85	0	160	162	26	90	91	12	98	96	0	0.557	0.556	0.539	0.502	1.981	0.540	0.601	156	394	109	112	-0.844	39	70	40	72	0
2	17	9	"PFI0357"	"I4256_1"	9390	22090	150	96	98	21	57	57	8	94	89	0	409	422	119	90	92	13	100	100	0	0.122	0.123	0.122	0.115	1.629	0.123	0.705	156	427	358	373	-3.032	39	319	41	332	0
2	18	9	"PFI0360"	"I4355_3"	9580	22090	140	357	338	99	57	57	8	99	98	0	633	621	153	89	90	12	100	100	0	0.551	0.528	0.537	0.502	1.557	0.532	0.897	156	417	844	813	-0.859	300	544	281	532	0
2	19	9	"PFI0362"	"I4394_2"	9770	22090	140	144	142	34	57	58	8	96	94	0	614	601	135	90	91	12	100	100	0	0.166	0.166	0.169	0.155	1.585	0.165	0.838	156	374	611	596	-2.590	87	524	85	511	0
2	20	9	"PFI0367"	"I4500_1"	9960	22090	140	271	265	67	58	59	9	100	99	0	423	418	89	91	93	18	100	100	0	0.642	0.633	0.636	0.608	1.505	0.626	0.847	156	360	545	534	-0.640	213	332	207	327	0
2	21	9	"PFI0369"	"I4547_2"	10140	22080	140	115	115	19	60	61	11	99	96	0	484	476	89	91	95	20	100	100	0	0.140	0.143	0.146	0.137	1.497	0.135	0.757	156	447	448	440	-2.837	55	393	55	385	0
2	22	9	"PFI0371"	"I4582_1"	10340	22080	150	438	427	102	59	60	10	100	100	0	523	519	105	91	94	17	100	100	0	0.877	0.860	0.874	0.850	1.312	0.850	0.906	156	688	811	796	-0.189	379	432	368	428	0
2	1	10	"PFI0397"	"I5035_1"	6350	22280	140	77	78	15	59	60	9	70	48	0	136	135	25	94	96	14	85	67	0	0.429	0.463	0.450	0.440	2.386	0.372	0.302	156	662	60	60	-1.222	18	42	19	41	0
2	2	10	"PFI0404"	"I5222_1"	6550	22280	140	924	900	306	60	60	9	100	99	0	761	761	192	92	93	13	100	100	0	1.291	1.256	1.263	1.170	1.511	1.310	0.930	156	419	1533	1509	0.369	864	669	840	669	0
2	3	10	"PFI0407"	"I5252_1"	6740	22280	140	123	134	62	59	60	9	100	99	0	341	341	78	93	94	12	100	99	0	0.258	0.302	0.278	0.280	1.646	0.302	0.481	156	410	312	323	-1.954	64	248	75	248	0
2	4	10	"PFI0409"	"I5362_4"	6930	22280	140	142	140	28	59	60	10	99	97	0	407	404	91	93	94	13	100	100	0	0.264	0.260	0.260	0.251	1.425	0.248	0.847	156	410	397	392	-1.920	83	314	81	311	0
2	5	10	"PFI0418"	"I5700_1"	7120	22280	130	124	125	22	58	60	10	100	99	0	293	292	55	92	93	12	100	100	0	0.328	0.335	0.327	0.330	1.444	0.309	0.761	120	417	267	267	-1.607	66	201	67	200	0
2	6	10	"PFI0423"	"I5893_2"	7300	22280	140	227	220	40	60	60	9	100	100	0	352	346	52	93	94	12	100	100	0	0.645	0.632	0.626	0.621	1.306	0.631	0.904	156	425	426	413	-0.633	167	259	160	253	0
2	7	10	"PFI0448"	"I6567_2"	7490	22280	140	1317	1305	321	63	65	15	100	100	0	1622	1619	349	97	102	30	100	100	0	0.822	0.816	0.812	0.812	1.223	0.814	0.936	156	438	2779	2764	-0.282	1254	1525	1242	1522	0
2	8	10	"PFI0451"	"I6639_1"	7670	22270	140	328	324	63	63	65	14	100	100	0	275	267	55	97	101	28	97	96	0	1.489	1.535	1.568	1.594	1.472	1.512	0.857	156	506	443	431	0.574	265	178	261	170	0
2	9	10	"PFI0457"	"I6658_1"	7880	22280	140	358	346	86	60	62	11	99	98	0	707	688	150	94	96	19	100	100	0	0.486	0.481	0.481	0.461	1.479	0.478	0.907	156	424	911	880	-1.041	298	613	286	594	0
2	10	10	"PFI0459"	"I6658_3"	8070	22280	140	139	141	31	60	61	11	100	98	0	729	731	188	91	94	19	100	100	0	0.124	0.127	0.125	0.122	1.441	0.123	0.832	156	385	717	721	-3.014	79	638	81	640	0
2	11	10	"PFI0461"	"I6724_2"	8260	22280	150	518	490	153	60	60	9	100	100	0	1089	1079	309	91	92	13	100	100	0	0.459	0.435	0.442	0.418	1.469	0.432	0.912	156	430	1456	1418	-1.124	458	998	430	988	0
2	12	10	"PFI0465"	"I6851_2"	8460	22280	140	97	97	21	57	57	8	92	88	0	290	285	70	88	90	14	100	100	0	0.198	0.203	0.196	0.190	1.740	0.191	0.658	156	397	242	237	-2.336	40	202	40	197	0
2	13	10	"PFI0492"	"I7697_2"	8640	22270	140	158	158	32	54	54	7	100	100	0	489	496	112	87	88	13	100	100	0	0.259	0.254	0.254	0.249	1.353	0.239	0.855	156	378	506	513	-1.951	104	402	104	409	0
2	14	10	"PFI0498"	"I7884_1"	8840	22270	150	88	90	20	54	55	8	93	81	0	358	364	108	90	91	14	99	98	0	0.127	0.131	0.131	0.120	1.662	0.125	0.709	156	418	302	310	-2.979	34	268	36	274	0
2	15	10	"PFI0501"	"I8013_1"	9030	22270	140	196	196	35	56	57	10	100	100	0	464	457	82	90	91	14	100	100	0	0.374	0.381	0.381	0.378	1.293	0.367	0.891	156	389	514	507	-1.418	140	374	140	367	0
2	16	10	"PFI0504"	"I8083_1"	9220	22270	140	3309	3221	1009	59	60	11	100	100	0	3001	2856	869	94	96	17	100	100	0	1.118	1.145	1.161	1.142	1.280	1.141	0.925	156	422	6157	5924	0.161	3250	2907	3162	2762	0
2	17	10	"PFI0510"	"I8305_1"	9410	22270	140	1986	1919	560	61	61	10	100	100	0	1311	1284	379	97	98	16	100	100	0	1.586	1.565	1.578	1.580	1.272	1.561	0.926	156	472	3139	3045	0.665	1925	1214	1858	1187	0
2	18	10	"PFI0513"	"I8332_1"	9600	22270	130	357	344	76	60	61	10	100	100	0	291	291	58	96	96	15	100	100	0	1.523	1.456	1.420	1.456	1.384	1.434	0.834	120	396	492	479	0.607	297	195	284	195	0
2	19	10	"PFJ0455"	"J53_17"	9780	22270	140	722	681	164	60	61	9	100	100	0	773	745	151	94	95	14	100	100	0	0.975	0.954	0.961	0.940	1.258	0.955	0.901	156	401	1341	1272	-0.037	662	679	621	651	0
2	20	10	"PFJ0457"	"J53_21"	9980	22270	140	446	425	112	60	61	9	100	100	0	1447	1358	334	93	96	19	100	100	0	0.285	0.289	0.289	0.283	1.306	0.285	0.932	156	399	1740	1630	-1.811	386	1354	365	1265	0
2	21	10	"PFJ0459"	"J53_23"	10150	22290	150	73	74	14	63	65	12	44	17	0	118	125	33	97	102	24	46	20	0	0.476	0.393	0.538	0.531	3.024	0.298	0.291	156	496	31	39	-1.070	10	21	11	28	-50
2	22	10	"PFJ0463"	"J53_29"	10360	22270	140	1605	1557	442	61	62	11	100	100	0	2479	2435	651	97	99	19	100	100	0	0.648	0.640	0.646	0.634	1.229	0.630	0.933	156	694	3926	3834	-0.626	1544	2382	1496	2338	0
2	1	11	"PFJ0468"	"J53_37"	6380	22460	150	145	144	31	58	59	10	99	97	0	322	323	77	92	94	15	100	100	0	0.378	0.372	0.368	0.367	1.483	0.341	0.783	156	632	317	317	-1.403	87	230	86	231	0
2	2	11	"PFJ0472"	"J53_41"	6570	22470	150	164	158	36	59	60	10	100	96	0	961	908	235	92	92	14	100	100	0	0.121	0.121	0.122	0.116	1.484	0.116	0.831	156	422	974	915	-3.049	105	869	99	816	0
2	3	11	"PFJ0495"	"J564_1"	6760	22460	150	1332	1240	247	59	60	9	100	100	0	1244	1158	239	93	94	13	100	100	0	1.106	1.109	1.098	1.111	1.236	1.090	0.941	156	459	2424	2246	0.145	1273	1151	1181	1065	0
2	4	11	"PFJ0497"	"J564_3"	6950	22470	140	432	404	129	58	58	9	98	97	0	1297	1236	358	92	93	13	100	100	0	0.310	0.302	0.307	0.290	1.464	0.301	0.915	156	466	1579	1490	-1.688	374	1205	346	1144	0
2	5	11	"PFJ0500"	"J56_7"	7130	22460	140	108	109	17	57	58	9	100	96	0	182	182	28	90	91	12	100	98	0	0.554	0.565	0.561	0.565	1.664	0.497	0.614	156	475	143	144	-0.851	51	92	52	92	0
2	6	11	"PFJ0503"	"J583_1"	7340	22470	140	84	84	15	59	61	12	80	53	0	134	136	22	93	96	27	76	29	0	0.610	0.581	0.581	0.525	2.568	0.477	0.350	156	388	66	68	-0.714	25	41	25	43	0
2	7	11	"PFJ0506"	"J587_3"	7470	22470	150	83	85	18	65	67	15	58	25	0	138	137	28	100	105	30	58	21	0	0.474	0.541	0.553	0.596	3.112	0.400	0.462	156	475	56	57	-1.078	18	38	20	37	-50
2	8	11	"PFJ0508"	"J587_5"	7720	22460	130	89	90	17	62	64	13	78	50	0	143	144	30	97	101	22	76	52	0	0.587	0.596	0.589	0.646	2.542	0.476	0.412	120	500	73	75	-0.769	27	46	28	47	0
2	9	11	"PFJ0527"	"J647_6"	7900	22460	140	672	650	143	56	57	9	100	100	0	1091	1085	221	91	92	13	100	100	0	0.616	0.598	0.595	0.591	1.244	0.591	0.931	156	417	1616	1588	-0.699	616	1000	594	994	0
2	10	11	"PFJ0531"	"J64_1"	8090	22460	140	935	924	298	56	56	8	100	100	0	688	667	216	90	91	12	100	100	0	1.470	1.504	1.487	1.545	1.377	1.494	0.941	156	418	1477	1445	0.556	879	598	868	577	0
2	11	11	"PFJ0533"	"J64_3"	8280	22460	140	407	380	106	56	57	8	100	100	0	325	318	71	88	90	12	100	99	0	1.481	1.409	1.398	1.402	1.486	1.439	0.898	156	411	588	554	0.567	351	237	324	230	0
2	12	11	"PFJ0536"	"J65_10"	8470	22460	140	1346	1310	352	56	56	8	100	100	0	1248	1230	288	87	89	13	100	100	0	1.111	1.097	1.096	1.082	1.272	1.111	0.929	156	409	2451	2397	0.152	1290	1161	1254	1143	0
2	13	11	"PFJ0538"	"J65_12"	8660	22460	140	101	102	18	55	56	8	99	96	0	147	147	23	89	90	13	96	93	0	0.793	0.810	0.824	0.844	1.803	0.712	0.602	156	406	104	105	-0.334	46	58	47	58	0
2	14	11	"PFJ0540"	"J65_2"	8840	22460	140	1191	1099	346	56	57	9	100	100	0	788	745	236	91	92	14	100	100	0	1.628	1.595	1.610	1.629	1.388	1.588	0.921	156	442	1832	1697	0.703	1135	697	1043	654	0
2	15	11	"PFJ0567"	"J71_12"	9040	22460	150	406	394	125	57	58	10	100	100	0	397	393	108	91	93	15	100	100	0	1.141	1.116	1.128	1.105	1.413	1.123	0.881	156	426	655	639	0.190	349	306	337	302	0
2	16	11	"PFJ0569"	"J71_2"	9200	22470	150	70	71	13	61	62	11	42	17	0	116	118	25	96	98	17	52	30	0	0.450	0.455	0.598	0.593	3.256	0.312	0.132	156	478	29	32	-1.152	9	20	10	22	-50
2	17	11	"PFJ0571"	"J71_6"	9430	22460	120	75	78	17	63	65	10	50	35	0	126	132	30	99	101	17	64	44	0	0.444	0.455	0.503	0.508	2.702	0.380	0.296	120	484	39	48	-1.170	12	27	15	33	0
2	18	11	"PFJ0573"	"J71_9"	9620	22460	140	20973	19274	5891	64	65	10	100	100	0	23267	21720	5626	101	102	15	100	100	0	0.903	0.889	0.910	0.857	1.341	0.901	0.955	156	470	44075	40829	-0.148	20909	23166	19210	21619	0
2	19	11	"PFJ0576"	"J73_13"	9790	22460	140	160	162	41	63	64	10	100	100	0	248	250	57	98	100	15	100	98	0	0.647	0.651	0.655	0.642	1.411	0.637	0.853	156	444	247	251	-0.629	97	150	99	152	0
2	20	11	"PFJ0578"	"J73_15"	9990	22460	140	1975	1935	622	63	64	11	100	100	0	2555	2538	702	98	102	21	100	100	0	0.778	0.767	0.790	0.746	1.384	0.774	0.933	156	512	4369	4312	-0.362	1912	2457	1872	2440	0
2	21	11	"PFK0742"	"Ks1964_2"	10190	22470	100	80	82	15	66	68	12	53	26	0	138	139	22	103	107	20	76	38	0	0.400	0.444	0.470	0.451	2.539	0.543	0.167	80	353	49	52	-1.322	14	35	16	36	0
2	22	11	"PFK0745"	"Ks1_2"	10360	22460	140	259	253	59	64	65	11	100	99	0	695	679	176	102	103	16	100	100	0	0.329	0.328	0.340	0.327	1.403	0.309	0.847	156	664	788	766	-1.605	195	593	189	577	0
2	1	12	"PFK0752"	"Ks202_6"	6370	22650	140	1981	2012	632	59	60	9	100	100	0	2197	2253	691	92	94	14	100	100	0	0.913	0.904	0.908	0.904	1.277	0.899	0.946	156	666	4027	4114	-0.131	1922	2105	1953	2161	0
2	2	12	"PFK0755"	"Ks202_9"	6570	22650	140	2181	2161	724	59	59	9	100	100	0	903	905	276	92	92	14	100	100	0	2.617	2.585	2.573	2.578	1.296	2.631	0.935	156	421	2933	2915	1.388	2122	811	2102	813	0
2	3	12	"PFK0757"	"Ks206_2"	6740	22680	150	68	69	12	59	60	10	46	16	0	103	105	16	91	92	13	46	21	0	0.750	0.714	0.722	0.761	3.354	0.502	0.091	156	440	21	24	-0.415	9	12	10	14	-50
2	4	12	"PFK0760"	"Ks210_1"	6940	22660	130	76	78	12	58	59	11	78	32	0	192	194	30	91	92	12	100	100	0	0.178	0.194	0.194	0.176	1.850	0.173	0.388	120	494	119	123	-2.488	18	101	20	103	0
2	5	12	"PFK0786"	"Ks225_7"	7140	22660	140	111	111	21	58	59	9	98	94	0	357	361	81	90	92	13	100	100	0	0.199	0.196	0.195	0.188	1.509	0.189	0.771	156	499	320	324	-2.333	53	267	53	271	0
2	6	12	"PFK0793"	"Ks2300_1"	7340	22660	140	158	156	35	58	59	9	99	98	0	210	209	39	92	93	14	99	99	0	0.847	0.838	0.820	0.821	1.609	0.830	0.745	156	345	218	215	-0.239	100	118	98	117	0
2	7	12	"PFK0795"	"Ks2345_1"	7520	22650	140	1900	1885	449	61	63	12	100	100	0	1326	1319	335	97	101	22	100	100	0	1.496	1.493	1.490	1.520	1.280	1.487	0.934	156	387	3068	3046	0.581	1839	1229	1824	1222	0
2	8	12	"PFK0799"	"Ks244_1"	7710	22650	140	997	951	240	61	62	10	100	100	0	633	618	155	95	97	17	100	100	0	1.740	1.702	1.723	1.727	1.289	1.700	0.929	156	448	1474	1413	0.799	936	538	890	523	0
2	9	12	"PFK0802"	"Ks244_3"	7890	22650	140	1297	1238	327	60	62	12	100	100	0	774	751	165	94	101	79	100	99	0	1.819	1.793	1.823	1.777	1.261	1.847	0.941	156	443	1917	1835	0.863	1237	680	1178	657	0
2	10	12	"PFK0804"	"Ks244_8"	8090	22660	140	81	81	15	60	61	12	70	38	0	203	208	41	94	101	76	82	16	0	0.193	0.184	0.200	0.173	2.208	0.119	0.200	156	479	130	135	-2.376	21	109	21	114	0
2	11	12	"PFK0825"	"Ks25_1"	8280	22660	140	92	92	17	58	59	9	93	82	0	381	371	97	89	91	12	100	100	0	0.116	0.121	0.115	0.115	1.675	0.109	0.577	156	433	326	316	-3.102	34	292	34	282	0
2	12	12	"PFK0827"	"Ks25_12"	8460	22650	140	167	166	37	57	58	9	100	100	0	357	349	70	88	90	12	100	100	0	0.409	0.418	0.411	0.406	1.407	0.408	0.855	156	442	379	370	-1.290	110	269	109	261	0
2	13	12	"PFK0830"	"Ks25_19"	8670	22650	140	277	510	1642	58	60	10	99	99	0	934	992	718	90	94	24	100	100	0	0.259	0.501	0.271	0.276	1.722	2.268	0.310	156	454	1063	1354	-1.946	219	844	452	902	0
2	14	12	"PFK0834"	"Ks25_8"	8840	22650	130	131	132	28	59	60	9	98	95	0	285	285	62	92	95	24	100	100	0	0.373	0.378	0.375	0.361	1.536	0.357	0.796	120	450	265	266	-1.423	72	193	73	193	0
2	15	12	"PFK0839"	"Ks266_15"	9040	22650	140	2287	2156	838	60	60	9	100	100	0	1600	1560	567	92	94	15	100	100	0	1.477	1.428	1.458	1.417	1.417	1.457	0.928	156	450	3735	3564	0.562	2227	1508	2096	1468	0
2	16	12	"PFK0841"	"Ks266_6"	9230	22650	140	1600	1517	453	62	63	11	100	100	0	1460	1408	361	96	98	16	100	100	0	1.128	1.109	1.133	1.080	1.310	1.132	0.937	156	449	2902	2767	0.173	1538	1364	1455	1312	0
2	17	12	"PFK0858"	"Ks271_1"	9420	22650	140	4221	3799	1028	63	65	11	100	100	0	1651	1510	415	99	100	15	100	100	0	2.679	2.648	2.664	2.740	1.401	2.673	0.944	156	460	5710	5147	1.422	4158	1552	3736	1411	0
2	18	12	"PFK0868"	"Ks2886_1"	9590	22670	150	61	62	10	64	65	9	14	3	0	105	106	16	100	101	15	24	7	0	-0.600	-0.333	0.903	0.724	3.713	0.095	0.007	156	415	2	4	Error	-3	5	-2	6	-50
2	19	12	"PFK0871"	"Ks291_5"	9780	22670	150	65	66	10	63	64	9	25	7	0	102	105	16	96	98	15	31	10	0	0.333	0.333	0.602	0.617	2.883	0.136	0.016	156	403	8	12	-1.585	2	6	3	9	-50
2	20	12	"PFK0873"	"Ks291_8"	9940	22650	150	74	197	454	63	64	10	52	33	0	118	288	705	96	99	19	53	35	0	0.500	0.698	0.643	0.643	2.872	0.632	0.890	156	473	33	326	-1.000	11	22	134	192	-50
2	21	12	"PFK0878"	"Ks2_13"	10160	22670	150	70	72	17	64	69	54	1	1	0	114	115	19	99	104	26	25	6	0	0.400	0.500	0.667	0.684	3.557	0.347	0.093	156	562	21	24	-1.322	6	15	8	16	-50
2	22	12	"PFK0881"	"Ks2_9"	10370	22650	140	82	84	14	64	67	49	3	0	0	207	212	41	98	101	22	99	97	0	0.165	0.175	0.187	0.171	2.136	0.876	0.099	156	695	127	134	-2.598	18	109	20	114	0
2	1	13	"PFL0033"	"L1_66"	6380	22840	150	88	87	14	59	60	14	78	51	0	134	134	23	93	94	13	90	74	0	0.707	0.683	0.765	0.685	2.333	0.607	0.233	156	678	70	69	-0.500	29	41	28	41	0
2	2	13	"PFL0035"	"L1_7"	6580	22850	150	70	72	12	59	59	9	57	30	0	114	118	22	92	93	13	69	38	0	0.500	0.500	0.565	0.617	3.032	0.305	0.135	156	447	33	39	-1.000	11	22	13	26	-50
2	3	13	"PFL0037"	"L1_72"	6760	22840	130	95	95	14	58	60	11	98	84	0	154	155	22	92	92	12	100	97	0	0.597	0.587	0.603	0.580	1.728	0.500	0.468	120	347	99	100	-0.745	37	62	37	63	0
2	4	13	"PFL0041"	"L1_79"	6920	22850	150	66	67	11	59	60	10	39	8	0	98	100	15	91	92	13	37	12	0	1.000	0.889	0.650	0.659	3.482	0.386	0.032	156	485	14	17	0.000	7	7	8	9	-50
2	5	13	"PFL0043"	"L1_81"	7150	22840	140	165	165	42	60	61	9	99	98	0	154	156	28	92	93	13	98	94	0	1.694	1.641	1.627	1.645	1.689	1.702	0.677	156	458	167	169	0.760	105	62	105	64	0
2	6	13	"PFL0045"	"L1_83"	7330	22840	140	129	126	23	59	59	9	99	99	0	400	402	85	93	94	15	99	99	0	0.228	0.217	0.213	0.212	1.430	0.207	0.807	156	387	377	376	-2.133	70	307	67	309	0
2	7	13	"PFL0068"	"L2_117"	7510	22830	140	1728	1722	398	59	59	10	100	100	0	1241	1233	332	92	92	14	100	100	0	1.453	1.457	1.463	1.502	1.334	1.432	0.931	156	396	2818	2804	0.539	1669	1149	1663	1141	0
2	8	13	"PFL0070"	"L2_12"	7700	22840	140	1190	1116	308	60	61	10	100	100	0	1418	1335	286	93	94	15	100	100	0	0.853	0.850	0.856	0.809	1.361	0.872	0.948	156	418	2455	2298	-0.230	1130	1325	1056	1242	0
2	9	13	"PFL0072"	"L2_123"	7880	22840	130	174	173	34	62	63	11	100	100	0	248	245	42	97	103	79	93	42	0	0.742	0.750	0.740	0.745	1.438	0.727	0.784	120	444	263	259	-0.431	112	151	111	148	0
2	10	13	"PFL0074"	"L2_127"	8070	22830	130	139	139	23	65	65	11	100	100	0	240	237	39	97	103	75	92	41	0	0.517	0.529	0.535	0.526	1.464	0.212	0.279	120	497	217	214	-0.950	74	143	74	140	0
2	11	13	"PFL0077"	"L2_135"	8270	22840	120	208	201	51	63	63	9	97	96	0	687	652	137	96	97	14	100	100	0	0.245	0.248	0.251	0.228	1.572	0.250	0.897	120	470	736	694	-2.027	145	591	138	556	0
2	12	13	"PFL0079"	"L2_139"	8450	22830	130	277	278	63	60	61	8	100	100	0	559	571	136	93	95	14	100	100	0	0.466	0.456	0.460	0.455	1.292	0.433	0.907	120	460	683	696	-1.103	217	466	218	478	0
2	13	13	"PFL0101"	"L2_180"	8630	22830	130	522	504	115	60	61	9	100	100	0	557	555	133	93	95	24	100	100	0	0.996	0.961	0.970	0.969	1.255	0.886	0.901	120	491	926	906	-0.006	462	464	444	462	0
2	14	13	"PFL0104"	"L2_185"	8820	22840	130	82	83	13	62	62	10	79	46	0	144	146	25	94	96	23	88	55	0	0.400	0.404	0.398	0.369	2.450	0.215	0.198	120	545	70	73	-1.322	20	50	21	52	0
2	15	13	"PFL0109"	"L2_193"	9020	22840	150	317	307	65	62	63	10	100	100	0	592	578	104	94	96	19	100	100	0	0.512	0.506	0.513	0.497	1.302	0.506	0.912	156	582	753	729	-0.966	255	498	245	484	0
2	16	13	"PFL0111"	"L2_195"	9210	22830	130	107	110	22	62	64	11	97	89	0	303	309	63	96	100	20	100	100	0	0.217	0.225	0.209	0.205	1.688	0.195	0.586	120	465	252	261	-2.202	45	207	48	213	0
2	17	13	"PFL0113"	"L2_198"	9400	22840	130	97	97	17	63	65	11	88	74	0	267	265	39	100	101	15	100	100	0	0.204	0.206	0.195	0.180	2.003	0.186	0.517	120	421	201	199	-2.296	34	167	34	165	0
2	18	13	"PFL0115"	"L2_20"	9580	22840	140	228	219	60	62	63	9	97	96	0	981	956	266	98	100	15	100	100	0	0.188	0.183	0.187	0.176	1.444	0.180	0.899	156	396	1049	1015	-2.411	166	883	157	858	0
2	19	13	"PFL0135"	"L2_233"	9780	22830	140	187	185	45	61	62	9	100	99	0	175	171	35	95	96	13	95	91	0	1.575	1.632	1.620	1.693	1.721	1.632	0.714	156	393	206	200	0.655	126	80	124	76	0
2	20	13	"PFL0138"	"L2_238"	9970	22840	120	77	78	13	61	62	10	68	33	0	147	149	25	94	96	16	95	80	0	0.302	0.309	0.320	0.287	2.784	0.250	0.240	120	392	69	72	-1.728	16	53	17	55	0
2	21	13	"PFL0141"	"L2_248"	10150	22840	140	793	775	256	62	68	59	98	97	0	638	632	179	96	100	26	100	100	0	1.349	1.330	1.368	1.272	1.566	1.367	0.890	156	475	1273	1249	0.432	731	542	713	536	0
2	22	13	"PFL0145"	"L2_259"	10340	22830	130	90	92	16	63	67	54	6	0	0	142	144	23	97	99	23	85	48	0	0.600	0.617	0.605	0.597	2.595	2.805	0.272	120	565	72	76	-0.737	27	45	29	47	0
2	1	14	"PFL0149"	"L2_268"	6360	23030	140	84	84	13	58	59	14	78	42	0	276	282	60	92	94	14	100	100	0	0.141	0.137	0.147	0.122	2.057	0.109	0.260	156	705	210	216	-2.823	26	184	26	190	0
2	2	14	"PFL0152"	"L2_277"	6550	23030	150	1175	1154	294	59	61	11	100	100	0	1000	1019	273	92	94	14	100	100	0	1.229	1.181	1.180	1.192	1.239	1.171	0.942	156	504	2024	2022	0.298	1116	908	1095	927	0
2	3	14	"PFM0408"	"M36520_1"	6760	23040	140	138	140	28	63	64	12	98	94	0	544	536	110	96	97	15	100	100	0	0.167	0.175	0.176	0.170	1.421	0.174	0.845	156	418	523	517	-2.579	75	448	77	440	0
2	4	14	"PFM0410"	"M36520_4"	6940	23030	140	106	109	19	63	64	11	98	92	0	349	362	72	98	100	15	100	100	0	0.171	0.174	0.167	0.168	1.557	0.158	0.656	156	449	294	310	-2.545	43	251	46	264	0
2	5	14	"PFM0413"	"M36754_16"	7140	23030	140	367	364	74	62	63	10	100	100	0	1359	1332	316	97	98	14	100	100	0	0.242	0.245	0.243	0.249	1.363	0.232	0.902	156	458	1567	1537	-2.049	305	1262	302	1235	0
2	6	14	"PFM0417"	"M36754_20"	7290	23040	150	65	66	10	59	60	9	33	11	0	107	105	15	93	95	14	47	11	0	0.429	0.583	0.657	0.600	2.970	0.162	0.029	156	488	20	19	-1.222	6	14	7	12	-50
2	7	14	"PFM0419"	"M36754_23"	7520	23030	140	1737	1748	451	59	59	10	100	100	0	1356	1335	408	91	93	14	100	99	0	1.326	1.358	1.360	1.438	1.496	1.327	0.917	156	520	2943	2933	0.408	1678	1265	1689	1244	0
2	8	14	"PFM0422"	"M3675_2"	7700	23030	140	965	937	245	59	61	10	100	100	0	1133	1105	320	94	95	16	100	100	0	0.872	0.868	0.871	0.899	1.454	0.851	0.940	156	472	1945	1889	-0.198	906	1039	878	1011	0
2	9	14	"PFM0440"	"M3766_1"	7900	23030	140	670	659	148	61	62	9	100	100	0	1395	1384	296	97	99	16	100	100	0	0.469	0.465	0.467	0.464	1.249	0.450	0.932	156	520	1907	1885	-1.092	609	1298	598	1287	0
2	10	14	"PFM0442"	"M37744_2"	8090	23030	130	82	84	14	63	64	10	76	45	0	154	156	29	97	98	14	96	90	0	0.333	0.356	0.403	0.336	2.455	0.248	0.244	120	524	76	80	-1.585	19	57	21	59	0
2	11	14	"PFM0444"	"M37773_2"	8260	23040	130	69	71	12	64	64	10	35	14	0	131	132	21	98	100	14	82	57	0	0.152	0.206	0.326	0.252	2.851	0.167	0.061	120	535	38	41	-2.722	5	33	7	34	0
2	12	14	"PFM0446"	"M3777_1"	8460	23030	130	121	122	22	61	62	9	100	100	0	434	444	80	96	97	15	100	100	0	0.178	0.175	0.169	0.166	1.395	0.163	0.777	120	569	398	409	-2.494	60	338	61	348	0
2	13	14	"PFM0448"	"M37794_11"	8650	23030	130	133	131	23	61	61	9	100	98	0	169	169	27	93	94	14	98	95	0	0.947	0.921	0.897	0.956	1.662	0.842	0.661	120	605	148	146	-0.078	72	76	70	76	0
2	14	14	"PFM0450"	"M37794_14"	8840	23040	110	80	81	11	61	62	10	76	45	0	118	122	21	93	94	13	76	48	0	0.760	0.690	0.679	0.747	2.969	0.577	0.219	80	442	44	49	-0.396	19	25	20	29	0
2	15	14	"PFM0469"	"M38740_1"	9020	23040	150	62	63	10	61	62	10	21	4	0	94	96	15	94	96	18	14	3	0	100000.000	1.000	0.750	0.753	4.338	0.058	0.002	156	605	1	4	16.610	1	0	2	2	-50
2	16	14	"PFM0472"	"M38757_4"	9230	23030	140	1415	1291	453	62	64	13	100	100	0	971	902	297	96	103	35	98	98	0	1.546	1.525	1.530	1.547	1.446	1.548	0.921	156	532	2228	2035	0.629	1353	875	1229	806	0
2	17	14	"PFM0476"	"M38913_1"	9400	23030	140	2338	2291	586	64	66	13	100	100	0	1506	1502	403	101	106	34	100	100	0	1.619	1.590	1.591	1.634	1.348	1.587	0.941	156	459	3679	3628	0.695	2274	1405	2227	1401	0
2	18	14	"PFM0478"	"M38913_6"	9600	23030	140	1428	1404	359	63	64	10	100	100	0	981	959	250	98	100	14	99	99	0	1.546	1.557	1.558	1.627	1.415	1.555	0.944	156	485	2248	2202	0.628	1365	883	1341	861	0
2	19	14	"PFM0481"	"M38941_1"	9790	23030	140	248	242	55	61	63	10	100	99	0	361	344	74	96	98	14	100	99	0	0.706	0.730	0.734	0.731	1.431	0.720	0.904	156	481	452	429	-0.503	187	265	181	248	0
2	20	14	"PFM0484"	"M38941_6"	9970	23030	140	112	114	22	61	62	10	98	95	0	390	392	86	96	97	14	100	100	0	0.173	0.179	0.178	0.170	1.591	0.172	0.753	156	488	345	349	-2.527	51	294	53	296	0
2	21	14	"PFM0510"	"M41547_1"	10170	23030	140	683	654	148	62	63	10	100	100	0	2032	1962	412	96	98	17	100	100	0	0.321	0.317	0.317	0.314	1.270	0.310	0.918	156	512	2557	2458	-1.640	621	1936	592	1866	0
2	22	14	"PFM0512"	"M41763_12"	10360	23040	140	702	637	194	62	62	10	98	97	0	851	822	194	96	98	16	100	99	0	0.848	0.792	0.816	0.718	1.798	0.812	0.919	156	733	1395	1301	-0.238	640	755	575	726	0
2	1	15	"PFM0514"	"M41763_4"	6380	23240	150	71	73	12	61	62	10	48	23	0	111	113	20	94	96	15	51	26	0	0.588	0.632	0.667	0.617	3.375	0.194	0.037	156	679	27	31	-0.766	10	17	12	19	-50
2	2	15	"PFM0516"	"M41776_1"	6570	23230	140	139	139	27	63	65	12	100	96	0	152	155	23	96	98	16	99	89	0	1.357	1.288	1.271	1.297	1.641	1.310	0.560	156	480	132	135	0.441	76	56	76	59	0
2	3	15	"PFM0524"	"M42658_1"	6760	23230	140	211	211	45	68	69	12	100	100	0	532	542	108	103	104	16	100	100	0	0.333	0.326	0.329	0.317	1.323	0.316	0.867	156	451	572	582	-1.585	143	429	143	439	0
2	4	15	"PFM0531"	"M42966_1"	6930	23220	140	1865	1834	513	69	69	11	100	100	0	1335	1284	393	105	106	15	100	100	0	1.460	1.497	1.491	1.564	1.348	1.475	0.943	156	472	3026	2944	0.546	1796	1230	1765	1179	0
2	5	15	"PFN0076"	"N128_81"	7150	23230	150	85	97	47	63	65	11	71	49	0	128	136	40	99	101	15	72	46	0	0.759	0.919	0.811	0.786	2.415	1.029	0.517	156	470	51	71	-0.399	22	29	34	37	-50
2	6	15	"PFN0079"	"N128_86"	7340	23220	130	80	80	12	59	60	9	83	57	0	224	227	39	92	94	14	100	100	0	0.159	0.156	0.150	0.141	1.839	1.569	0.239	120	446	153	156	-2.652	21	132	21	135	0
2	7	15	"PFN0082"	"N128_90"	7530	23230	140	431	409	138	59	59	9	99	99	0	588	569	151	91	92	12	100	100	0	0.748	0.732	0.744	0.681	1.612	0.751	0.880	156	474	869	828	-0.418	372	497	350	478	0
2	8	15	"PFN0084"	"N128_92"	7710	23230	130	199	195	47	60	61	10	100	100	0	753	748	206	95	97	15	100	100	0	0.211	0.207	0.206	0.205	1.337	0.195	0.869	120	459	797	788	-2.243	139	658	135	653	0
2	9	15	"PFN0086"	"N128_95"	7900	23220	140	323	316	83	62	63	10	100	100	0	665	661	195	99	101	16	100	100	0	0.461	0.452	0.460	0.466	1.401	0.424	0.897	156	471	827	816	-1.117	261	566	254	562	0
2	10	15	"PFN0090"	"N129_1"	8070	23240	150	72	73	11	64	65	10	43	14	0	110	112	17	100	101	15	37	14	0	0.800	0.750	0.637	0.645	3.488	0.116	0.011	156	508	18	21	-0.322	8	10	9	12	-50
2	11	15	"PFN0105"	"N129_41"	8290	23230	150	84	91	27	64	65	10	69	48	0	126	132	40	99	100	15	62	44	0	0.741	0.818	0.723	0.747	2.799	0.620	0.442	156	544	47	60	-0.433	20	27	27	33	-50
2	12	15	"PFN0107"	"N129_48"	8460	23220	130	158	161	36	62	63	10	100	99	0	160	164	28	96	98	15	96	90	0	1.500	1.456	1.538	1.515	1.602	1.413	0.663	120	517	160	167	0.585	96	64	99	68	0
2	13	15	"PFN0109"	"N129_6"	8660	23220	110	97	97	17	62	62	10	92	78	0	160	158	21	95	96	15	100	96	0	0.538	0.556	0.578	0.509	1.947	0.534	0.504	80	458	100	98	-0.893	35	65	35	63	0
2	14	15	"PFN0112"	"N130_1"	8840	23240	150	62	61	8	61	62	10	8	1	0	100	100	15	95	95	14	22	6	0	0.200	0.000	0.500	0.464	3.647	0.032	0.001	156	537	6	5	-2.322	1	5	0	5	-50
2	15	15	"PFN0114"	"N130_17"	9020	23230	140	122	122	25	61	62	10	98	92	0	219	221	48	95	96	13	98	96	0	0.492	0.484	0.497	0.480	1.622	0.441	0.696	156	504	185	187	-1.023	61	124	61	126	0
2	16	15	"PFN0116"	"N130_19"	9230	23230	120	444	422	121	63	67	30	99	98	0	918	892	228	98	106	59	100	100	0	0.465	0.452	0.455	0.431	1.501	0.447	0.903	120	436	1201	1153	-1.106	381	820	359	794	0
2	17	15	"PFN0134"	"N130_43"	9410	23220	150	15954	14687	3946	67	70	28	100	100	0	11337	10260	2641	104	112	57	100	100	0	1.414	1.440	1.466	1.448	1.315	1.453	0.945	156	503	27120	24776	0.500	15887	11233	14620	10156	0
2	18	15	"PFN0137"	"N130_46"	9600	23230	140	3602	3566	1113	67	67	11	100	100	0	2845	2944	760	103	105	16	100	100	0	1.289	1.232	1.265	1.187	1.398	1.270	0.932	156	523	6277	6340	0.366	3535	2742	3499	2841	0
2	19	15	"PFN0139"	"N130_5"	9790	23220	130	2663	2577	558	64	65	10	100	100	0	3999	3919	946	99	101	15	100	100	0	0.666	0.658	0.656	0.663	1.221	0.628	0.936	120	494	6499	6333	-0.586	2599	3900	2513	3820	0
2	20	15	"PFN0141"	"N130_52"	9980	23220	130	5033	4934	1181	63	64	10	100	100	0	5383	5315	1374	99	100	14	100	100	0	0.941	0.934	0.933	0.938	1.220	0.899	0.937	120	518	10254	10087	-0.088	4970	5284	4871	5216	0
2	21	15	"PFN0145"	"N130_61"	10170	23220	130	2427	2343	586	63	64	10	100	100	0	2763	2662	723	99	100	16	100	100	0	0.887	0.890	0.886	0.894	1.248	0.858	0.930	120	512	5028	4843	-0.172	2364	2664	2280	2563	0
2	22	15	"PFN0147"	"N131_12"	10360	23230	130	69	70	10	63	64	10	31	10	0	144	145	26	98	100	17	88	65	0	0.130	0.149	0.223	0.216	2.596	0.087	0.042	120	578	52	54	-2.939	6	46	7	47	0
2	1	16	"PFN0168"	"N132_106"	6370	23420	140	78	78	12	65	66	11	52	20	0	230	230	40	100	102	16	100	98	0	0.100	0.100	0.110	0.111	2.110	0.070	0.130	156	624	143	143	-3.322	13	130	13	130	0
2	2	16	"PFN0170"	"N132_108"	6560	23420	150	128	131	22	69	69	12	99	97	0	431	441	80	101	103	15	100	100	0	0.179	0.182	0.183	0.174	1.423	0.177	0.767	156	452	389	402	-2.484	59	330	62	340	0
2	3	16	"PFN0172"	"N132_11"	6760	23420	130	231	232	45	69	69	11	100	100	0	789	800	152	104	105	15	100	100	0	0.236	0.234	0.234	0.231	1.278	0.226	0.884	120	480	847	859	-2.080	162	685	163	696	0
2	4	16	"PFN0175"	"N132_116"	6960	23420	140	1516	1428	494	69	69	11	100	100	0	1594	1526	420	105	106	15	100	100	0	0.972	0.956	0.976	0.906	1.416	0.987	0.940	156	493	2936	2780	-0.041	1447	1489	1359	1421	0
2	5	16	"PFN0177"	"N132_119"	7140	23410	150	204	205	42	64	65	11	100	100	0	647	643	118	99	100	15	100	100	0	0.255	0.259	0.258	0.253	1.312	0.249	0.873	156	451	688	685	-1.969	140	548	141	544	0
2	6	16	"PFN0180"	"N132_125"	7330	23420	160	239	234	74	59	61	9	97	95	0	1123	1128	412	93	94	14	100	100	0	0.175	0.169	0.172	0.161	1.538	0.161	0.896	208	486	1210	1210	-2.517	180	1030	175	1035	0
2	7	16	"PFN0582"	"N145_33"	7530	23410	130	1002	1015	310	61	60	9	100	100	0	2204	2242	666	92	94	15	100	100	0	0.446	0.444	0.439	0.439	1.237	0.429	0.938	120	417	3053	3104	-1.166	941	2112	954	2150	0
2	8	16	"PFN0584"	"N145_38"	7700	23420	150	75	83	77	62	63	10	58	32	0	124	139	88	97	99	16	62	43	0	0.481	0.500	0.430	0.484	2.943	0.880	0.815	156	457	40	63	-1.054	13	27	21	42	-50
2	9	16	"PFN0589"	"N145_44"	7900	23430	150	77	79	12	66	68	12	44	17	0	125	131	26	103	104	15	64	37	0	0.500	0.464	0.468	0.485	3.262	0.212	0.086	156	386	33	41	-1.000	11	22	13	28	-50
2	10	16	"PFN0592"	"N145_50"	8060	23420	150	63	64	12	71	72	12	6	0	0	98	100	16	108	109	16	6	1	0	0.800	0.875	0.875	0.812	3.186	0.430	0.087	156	418	-18	-15	-0.322	-8	-10	-7	-8	-50
2	11	16	"PFN0598"	"N145_61"	8280	23410	150	117	118	17	70	71	12	98	91	0	178	178	26	106	109	18	98	90	0	0.653	0.667	0.674	0.667	1.732	0.617	0.547	156	506	119	120	-0.615	47	72	48	72	0
2	12	16	"PFN0600"	"N145_9"	8470	23420	140	205	201	53	66	68	12	98	94	0	507	492	127	104	106	19	100	99	0	0.345	0.348	0.339	0.331	1.600	0.336	0.855	156	453	542	523	-1.536	139	403	135	388	0
2	13	16	"PFN0620"	"N148_2"	8640	23430	150	67	67	10	64	65	11	17	3	0	115	117	22	99	101	17	48	19	0	0.188	0.167	0.444	0.427	3.195	0.098	0.018	156	482	19	21	-2.415	3	16	3	18	-50
2	14	16	"PFN0622"	"N148_6"	8830	23420	150	63	65	9	64	65	10	14	2	0	103	103	14	98	99	15	20	3	0	-0.200	0.200	0.625	0.608	3.246	0.084	0.004	156	487	4	6	Error	-1	5	1	5	-50
2	15	16	"PFN0628"	"N149_12"	9030	23410	130	6178	6115	1496	65	66	12	100	100	0	4945	4858	1400	100	104	41	100	100	0	1.262	1.272	1.232	1.305	1.296	1.230	0.941	120	468	10958	10808	0.335	6113	4845	6050	4758	0
2	16	16	"PFN0632"	"N149_18"	9220	23410	140	1177	1147	331	66	69	28	100	100	0	1347	1285	452	102	109	62	96	94	0	0.892	0.914	0.890	1.036	1.824	0.876	0.929	156	498	2356	2264	-0.164	1111	1245	1081	1183	0
2	17	16	"PFN0634"	"N149_2"	9400	23420	130	119	120	31	68	70	28	77	40	0	364	361	109	106	110	50	96	87	0	0.198	0.204	0.190	0.190	1.883	0.245	0.691	120	494	309	307	-2.339	51	258	52	255	0
2	18	16	"PFN0637"	"N149_30"	9610	23420	130	849	854	238	68	69	11	100	100	0	2961	2972	688	106	108	16	100	100	0	0.274	0.274	0.277	0.267	1.258	0.277	0.942	120	487	3636	3652	-1.870	781	2855	786	2866	0
2	19	16	"PFN0655"	"N150_39"	9780	23410	130	188	187	26	66	67	10	100	100	0	881	874	140	104	106	15	100	100	0	0.157	0.157	0.157	0.156	1.258	0.144	0.871	120	485	899	891	-2.671	122	777	121	770	0
2	20	16	"PFN0658"	"N150_49"	9980	23420	140	110	111	23	63	66	28	83	33	0	281	285	52	100	103	34	100	97	0	0.260	0.259	0.260	0.250	1.623	0.319	0.581	156	526	228	233	-1.945	47	181	48	185	0
2	21	16	"PFN0660"	"N150_51"	10180	23420	140	433	428	133	63	66	30	98	97	0	619	644	176	98	101	37	100	100	0	0.710	0.668	0.677	0.629	1.629	0.670	0.887	156	441	891	911	-0.494	370	521	365	546	0
2	22	16	"PFN0662"	"N150_53"	10360	23410	140	2380	2202	577	64	66	12	100	100	0	1282	1231	366	101	102	15	99	99	0	1.961	1.892	1.908	2.004	1.551	1.880	0.921	156	617	3497	3268	0.972	2316	1181	2138	1130	0
2	1	17	"PFN0664"	"N150_57"	6380	23610	150	1295	1296	257	69	70	12	100	100	0	806	816	141	106	109	19	100	100	0	1.751	1.728	1.747	1.723	1.206	1.755	0.935	156	736	1926	1937	0.809	1226	700	1227	710	0
2	2	17	"PFN0666"	"N150_6"	6570	23610	140	361	347	80	68	69	12	99	98	0	472	459	98	102	105	17	99	98	0	0.792	0.782	0.781	0.777	1.638	0.773	0.889	156	458	663	636	-0.337	293	370	279	357	0
2	3	17	"PFN0680"	"N150_8"	6750	23600	130	248	253	50	64	66	11	100	100	0	1213	1197	245	99	102	18	100	100	0	0.165	0.172	0.166	0.170	1.288	0.159	0.871	120	454	1298	1287	-2.598	184	1114	189	1098	0
2	4	17	"PFN0682"	"N150_82"	6940	23610	140	1591	1507	471	63	65	11	100	100	0	1727	1732	429	101	103	18	100	100	0	0.940	0.885	0.915	0.818	1.607	0.907	0.930	156	522	3154	3075	-0.090	1528	1626	1444	1631	0
2	5	17	"PFN0685"	"N150_87"	7150	23610	140	696	663	189	60	62	10	99	99	0	1235	1182	295	99	100	15	100	100	0	0.560	0.557	0.560	0.528	1.574	0.554	0.919	156	446	1772	1686	-0.837	636	1136	603	1083	0
2	6	17	"PFN0688"	"N150_9"	7340	23610	140	130	132	26	59	61	10	98	98	0	367	359	76	97	98	15	100	100	0	0.263	0.279	0.271	0.273	1.425	0.262	0.813	156	447	341	335	-1.927	71	270	73	262	0
2	7	17	"PFN0694"	"N151_11"	7530	23610	140	636	612	166	61	61	9	99	99	0	787	780	176	97	99	17	100	100	0	0.833	0.807	0.820	0.778	1.402	0.819	0.933	156	467	1265	1234	-0.263	575	690	551	683	0
2	8	17	"PFN0696"	"N151_18"	7720	23610	140	340	325	100	64	66	11	100	99	0	1202	1164	344	101	103	18	100	100	0	0.251	0.246	0.249	0.234	1.468	0.242	0.920	156	386	1377	1324	-1.996	276	1101	261	1063	0
2	9	17	"PFN0876"	"N168_6"	7900	23610	140	822	808	194	72	74	13	100	100	0	1182	1213	239	108	110	16	100	100	0	0.698	0.666	0.675	0.652	1.269	0.669	0.935	156	325	1824	1841	-0.518	750	1074	736	1105	0
2	10	17	"PFN0874"	"N168_34"	8090	23600	140	2224	2131	554	79	80	13	100	100	0	1605	1507	454	115	116	17	100	99	0	1.440	1.474	1.485	1.594	1.547	1.448	0.945	156	438	3635	3444	0.526	2145	1490	2052	1392	0
2	11	17	"PFN0894"	"N173_1"	8270	23600	130	410	409	76	77	78	13	100	100	0	403	400	57	115	117	18	100	100	0	1.156	1.165	1.176	1.153	1.347	1.169	0.856	120	485	621	617	0.209	333	288	332	285	0
2	12	17	"PFN0907"	"N175_2"	8470	23610	140	728	705	249	72	74	12	100	100	0	3495	3642	1144	114	116	18	100	100	0	0.194	0.179	0.182	0.168	1.476	0.177	0.903	156	426	4037	4161	-2.366	656	3381	633	3528	0
2	13	17	"PFN0906"	"N175_16"	8650	23600	130	102	102	18	67	69	11	89	77	0	495	494	93	106	107	18	100	100	0	0.090	0.090	0.095	0.085	1.640	0.079	0.539	120	399	424	423	-3.474	35	389	35	388	0
2	14	17	"PFN0918"	"N177_6"	8840	23600	130	2676	2613	493	65	68	17	100	100	0	1852	1784	360	101	103	20	100	100	0	1.491	1.514	1.506	1.521	1.203	1.479	0.932	120	482	4362	4231	0.576	2611	1751	2548	1683	0
2	15	17	"PFL0005"	"L1_103"	9030	23610	140	171	170	38	66	68	17	96	94	0	338	339	70	101	106	41	99	97	0	0.443	0.437	0.455	0.421	1.547	0.429	0.811	156	498	342	342	-1.174	105	237	104	238	0
2	16	17	"PFL0159"	"L2_30"	9230	23610	140	5350	4960	1517	65	66	13	100	100	0	6104	5870	1451	102	106	40	100	100	0	0.881	0.849	0.878	0.793	1.610	0.865	0.934	156	473	11287	10663	-0.184	5285	6002	4895	5768	0
2	17	17	"PFL0171"	"L2_55"	9410	23600	130	5944	5785	1262	68	72	19	100	100	0	4187	4093	976	105	117	48	100	100	0	1.439	1.434	1.396	1.445	1.208	1.407	0.944	120	448	9958	9705	0.526	5876	4082	5717	3988	0
2	18	17	"PFL0176"	"L2_62"	9600	23600	140	5466	5263	1374	71	74	18	100	100	0	3893	3696	993	108	118	44	100	99	0	1.425	1.447	1.443	1.492	1.372	1.455	0.959	156	523	9180	8780	0.511	5395	3785	5192	3588	0
2	19	17	"PFL0064"	"L2_109"	9800	23610	140	153	151	31	68	69	11	100	96	0	564	553	131	106	109	18	100	99	0	0.186	0.186	0.187	0.181	1.488	0.174	0.796	156	526	543	530	-2.430	85	458	83	447	0
2	20	17	"PFL0066"	"L2_114"	9990	23600	140	520	499	104	64	66	30	99	98	0	636	617	127	101	105	38	99	99	0	0.852	0.843	0.859	0.847	1.300	0.827	0.936	156	473	991	951	-0.231	456	535	435	516	0
2	21	17	"PFL0140"	"L2_247"	10180	23600	140	123	123	22	62	65	31	92	48	0	536	531	124	99	102	39	99	98	0	0.140	0.141	0.143	0.139	1.579	0.129	0.793	156	410	498	493	-2.841	61	437	61	432	0
2	22	17	"PFL0150"	"L2_270"	10360	23600	140	1553	1586	482	64	65	12	100	100	0	1639	1714	459	100	101	14	100	100	0	0.968	0.943	0.942	0.926	1.253	0.955	0.941	156	597	3028	3136	-0.048	1489	1539	1522	1614	0
2	1	18	"PFN0982"	"N244_3"	6380	23800	80	92	92	16	74	75	13	65	23	0	176	192	81	114	116	18	78	71	0	0.290	0.231	0.309	0.320	2.771	0.156	0.256	52	298	80	96	-1.784	18	62	18	78	0
2	2	18	"PFJ0260"	"J246_2"	6570	23790	140	3328	3085	828	65	67	12	100	100	0	4020	3622	980	104	106	19	100	100	0	0.833	0.858	0.853	0.878	1.497	0.851	0.947	156	543	7179	6538	-0.263	3263	3916	3020	3518	0
2	3	18	"PFJ0281"	"J269_1"	6760	23790	130	214	212	31	59	60	10	100	100	0	511	509	89	97	99	17	100	100	0	0.374	0.371	0.377	0.372	1.303	0.343	0.849	120	515	569	565	-1.417	155	414	153	412	0
2	4	18	"PFJ0305"	"J27_3"	6960	23790	130	127	126	19	58	64	29	98	66	0	595	593	113	98	140	278	98	26	0	0.139	0.137	0.137	0.136	1.392	0.123	0.780	120	502	566	563	-2.849	69	497	68	495	0
2	5	18	"PFJ0475"	"J53_46"	7150	23800	150	215	214	42	60	66	31	99	98	0	1616	1588	264	100	148	297	100	100	0	0.102	0.103	0.103	0.100	1.318	0.100	0.895	156	437	1671	1642	-3.290	155	1516	154	1488	0
2	6	18	"PFJ0505"	"J583_7"	7320	23810	150	74	74	12	64	66	15	27	3	0	159	156	32	104	110	107	3	0	0	0.182	0.192	0.224	0.215	2.669	0.188	0.230	156	467	65	62	-2.459	10	55	10	52	-50
2	7	18	"PFJ0549"	"J697_3"	7530	23790	130	144	145	26	65	67	13	100	97	0	283	285	51	107	108	16	100	99	0	0.449	0.449	0.434	0.449	1.476	0.399	0.729	120	497	255	258	-1.156	79	176	80	178	0
2	8	18	"PFJ0586"	"J753_2"	7720	23800	140	327	328	88	68	70	13	100	99	0	293	293	57	110	110	18	100	100	0	1.415	1.421	1.410	1.374	1.526	1.469	0.852	156	432	442	443	0.501	259	183	260	183	0
2	9	18	"PFJ0594"	"J82_7"	7900	23790	140	1148	1090	270	73	74	12	100	100	0	2059	1972	458	113	114	18	100	100	0	0.552	0.547	0.553	0.545	1.253	0.541	0.942	156	368	3021	2876	-0.856	1075	1946	1017	1859	0
2	10	18	"PFK0025"	"Km2326_6"	8060	23800	150	92	92	14	80	80	13	44	14	0	154	159	31	115	118	19	80	50	0	0.308	0.273	0.341	0.343	2.699	0.216	0.112	156	505	51	56	-1.700	12	39	12	44	-50
2	11	18	"PFJ0390"	"J40_6"	8280	23790	130	120	121	20	79	80	14	94	75	0	385	380	50	115	118	19	100	100	0	0.152	0.158	0.159	0.141	1.786	0.155	0.600	120	576	311	307	-2.719	41	270	42	265	0
2	12	18	"PFJ0410"	"J43_3"	8480	23790	140	280	272	55	76	78	13	100	99	0	1819	1717	394	114	115	18	100	100	0	0.120	0.122	0.122	0.122	1.355	0.119	0.929	156	436	1909	1799	-3.063	204	1705	196	1603	0
2	13	18	"PFJ0426"	"J461_4"	8640	23800	150	62	65	12	70	71	13	8	1	0	112	114	18	106	108	19	20	5	0	-1.333	-0.625	1.094	1.056	3.317	0.251	0.026	156	485	-2	3	Error	-8	6	-5	8	-50
2	14	18	"PFJ0465"	"J53_31"	8860	23790	130	73	75	12	65	67	16	26	4	0	177	175	33	101	103	20	96	85	0	0.105	0.135	0.148	0.167	2.795	0.087	0.031	120	493	84	84	-3.248	8	76	10	74	0
2	15	18	"PFJ0557"	"J6_2"	9040	23790	140	318	320	80	63	65	20	100	100	0	525	522	158	99	102	21	99	98	0	0.599	0.608	0.598	0.628	1.390	0.566	0.875	156	457	681	680	-0.740	255	426	257	423	0
2	16	18	"PFK0041"	"Km302_3"	9230	23790	130	91	218	456	61	62	15	85	48	0	170	504	1097	97	99	17	97	88	0	0.411	0.386	0.388	0.398	1.978	0.432	0.896	120	443	103	564	-1.283	30	73	157	407	0
2	17	18	"PFK0298"	"Kn2549_3"	9420	23790	140	2847	2708	773	65	69	19	100	100	0	2016	1869	653	100	111	47	98	97	0	1.452	1.494	1.482	1.656	1.630	1.454	0.930	156	469	4698	4412	0.538	2782	1916	2643	1769	0
2	18	18	"PFK0338"	"Kn3092_1"	9600	23790	130	230	229	59	69	72	18	100	98	0	234	242	57	105	118	49	95	78	0	1.248	1.168	1.139	1.183	1.511	1.015	0.627	120	486	290	297	0.320	161	129	160	137	0
2	19	18	"PFK0404"	"Kn427_6"	9800	23800	130	599	589	110	68	68	12	100	100	0	816	809	97	106	112	32	100	100	0	0.748	0.741	0.744	0.730	1.233	0.729	0.899	120	527	1241	1224	-0.419	531	710	521	703	0
2	20	18	"PFK0425"	"Kn5026_1"	9990	23800	120	69	69	11	66	70	18	12	0	0	216	216	37	103	106	24	100	98	0	0.027	0.027	0.081	0.071	2.331	0.037	0.029	120	501	116	116	-5.235	3	113	3	113	0
2	21	18	"PFK0442"	"Kn5244_3"	10170	23800	150	61	61	9	63	66	16	4	0	0	105	110	23	100	103	21	22	8	0	-0.400	-0.200	0.586	0.669	4.057	0.093	0.018	156	507	3	8	Error	-2	5	-2	10	-50
2	22	18	"PFK0457"	"Kn5587_2"	10370	23790	140	786	745	190	62	63	10	100	100	0	4300	4082	1088	99	100	14	100	100	0	0.172	0.171	0.173	0.174	1.378	0.166	0.943	156	659	4925	4666	-2.537	724	4201	683	3983	0
2	1	19	"PFK0782"	"Ks2242_1"	6390	23990	140	1797	1718	461	70	72	15	100	100	0	1846	1789	396	113	122	40	100	100	0	0.997	0.983	0.987	0.960	1.303	1.001	0.955	156	747	3460	3324	-0.005	1727	1733	1648	1676	0
2	2	19	"PFK0818"	"Ks2565_1"	6580	23990	130	1018	968	204	62	62	10	100	100	0	981	967	171	97	98	15	100	100	0	1.081	1.041	1.046	1.032	1.237	1.041	0.923	120	509	1840	1776	0.113	956	884	906	870	0
2	3	19	"PFK0876"	"Ks2_11"	6760	23980	130	4028	3797	925	59	60	10	100	100	0	1970	1865	457	94	96	13	100	100	0	2.116	2.111	2.111	2.148	1.360	2.070	0.945	120	581	5845	5509	1.081	3969	1876	3738	1771	0
2	4	19	"PFK1002"	"Ks48_16"	6960	23990	120	91	91	16	58	62	28	56	7	0	146	148	22	93	131	256	0	0	0	0.623	0.600	0.602	0.568	2.200	0.523	0.390	120	515	86	88	-0.684	33	53	33	55	0
2	5	19	"PFK1139"	"Ks667_1"	7140	23980	140	1469	1341	394	60	66	31	100	100	0	1862	1696	505	98	146	293	96	93	0	0.799	0.802	0.798	0.820	1.497	0.758	0.855	156	451	3173	2879	-0.324	1409	1764	1281	1598	0
2	6	19	"PFK1174"	"Ks75_10"	7340	23990	140	30381	28220	7882	69	70	13	100	100	0	16329	15445	3684	108	109	17	100	100	0	1.869	1.835	1.883	1.789	1.342	1.890	0.953	156	434	46533	43488	0.902	30312	16221	28151	15337	0
2	7	19	"PFK0629"	"Ks1228_7"	7530	23990	130	903	956	286	74	189	681	75	4	0	676	674	170	114	357	1349	0	0	0	1.475	1.575	1.517	1.573	1.262	0.591	0.766	120	460	1391	1442	0.561	829	562	882	560	0
2	8	19	"PFK1093"	"Ks586_7"	7710	23980	130	2235	2163	480	73	188	682	100	91	0	1652	1628	357	113	358	1349	69	0	0	1.405	1.380	1.360	1.381	1.210	1.355	0.943	120	460	3701	3605	0.490	2162	1539	2090	1515	0
2	9	19	"pla_LSU"	"PLSU"	7900	23980	130	513	496	80	73	74	12	100	100	0	627	604	106	113	117	24	100	100	0	0.856	0.862	0.872	0.871	1.325	0.840	0.913	120	489	954	914	-0.224	440	514	423	491	0
2	10	19	"pla_ORF129"	"PORF129"	8090	23980	130	155	156	24	76	77	13	100	98	0	1008	990	123	114	118	21	100	100	0	0.088	0.091	0.092	0.088	1.435	0.087	0.778	120	494	973	956	-3.500	79	894	80	876	0
2	11	19	"pla_ORF79"	"PORF79"	8270	23990	130	88	89	15	77	78	12	44	20	0	368	360	62	112	117	22	100	100	0	0.043	0.048	0.069	0.064	2.035	0.040	0.103	120	598	267	260	-4.541	11	256	12	248	0
2	12	19	"pla_rpl14"	"Prpl14"	8470	23980	140	237	239	43	76	78	13	100	100	0	1303	1273	205	111	113	16	100	100	0	0.135	0.140	0.142	0.138	1.347	0.131	0.856	156	500	1353	1325	-2.888	161	1192	163	1162	0
2	13	19	"PFBL B0020"	"oPFBLOB0020"	8660	23980	140	4418	4527	1433	71	73	14	100	100	0	1849	1848	569	105	106	18	100	99	0	2.493	2.557	2.531	2.663	1.445	2.579	0.949	156	479	6091	6199	1.318	4347	1744	4456	1743	0
2	14	19	"PFD66970"	"oPFD66970"	8860	23980	140	488	499	152	66	68	12	100	100	0	784	758	183	101	102	16	100	100	0	0.618	0.659	0.657	0.639	1.330	0.668	0.930	156	513	1105	1090	-0.695	422	683	433	657	0
2	15	19	"PFC0765"	"oPFC0765"	9040	23980	120	78	78	13	63	65	16	41	10	0	159	156	26	101	102	17	93	75	0	0.259	0.273	0.279	0.266	3.007	0.287	0.147	120	427	73	70	-1.951	15	58	15	55	0
2	16	19	"PFN0250"	"oPFN0250"	9230	23980	140	810	816	251	63	64	15	100	100	0	594	592	158	97	99	16	100	100	0	1.503	1.521	1.521	1.521	1.278	1.548	0.946	156	530	1244	1248	0.588	747	497	753	495	0
2	17	19	"PFL0017"	"oPFL0017"	9430	23980	140	4034	4141	1591	63	65	11	100	100	0	4079	4224	1536	99	100	15	100	100	0	0.998	0.989	0.991	0.981	1.288	0.991	0.949	156	528	7951	8203	-0.003	3971	3980	4078	4125	0
2	18	19	"PFI17637"	"oPFI17637"	9610	23980	130	1659	1713	349	66	67	11	100	100	0	1273	1325	276	105	111	33	100	100	0	1.364	1.350	1.324	1.357	1.197	1.335	0.948	120	580	2761	2867	0.448	1593	1168	1647	1220	0
2	19	19	"PFM60472"	"oPFM60472"	9810	23980	130	127	128	21	67	69	14	100	97	0	166	170	28	106	109	28	93	53	0	1.000	0.953	0.986	1.011	1.878	0.848	0.483	120	530	120	125	0.000	60	60	61	64	0
2	20	19	"PFL0020"	"oPFL0020"	9990	24030	150	93	91	28	66	70	17	55	39	0	117	121	23	102	104	20	40	14	0	1.800	1.316	1.421	1.431	3.534	1.044	0.206	156	558	42	44	0.848	27	15	25	19	-50
2	21	19	"PFI17639"	"oPFI17639"	10190	23980	140	101	102	19	64	67	16	87	60	0	247	251	50	101	103	21	100	99	0	0.253	0.253	0.245	0.237	1.727	0.238	0.651	156	501	183	188	-1.980	37	146	38	150	0
2	22	19	"PFN0252"	"oPFN0252"	10370	23980	130	6204	6211	1462	63	64	10	100	100	0	6589	6699	1491	101	103	16	100	100	0	0.947	0.932	0.945	0.926	1.147	0.917	0.958	120	606	12629	12746	-0.079	6141	6488	6148	6598	0
2	1	20	"PFBL B0027"	"oPFBLOB0027"	6390	24170	130	216	215	31	62	64	12	100	100	0	316	339	96	102	111	42	100	100	0	0.720	0.646	0.733	0.676	1.498	0.546	0.702	120	639	368	390	-0.475	154	214	153	237	0
2	2	20	"PFC0768"	"oPFC0768"	6590	24180	130	92	92	16	58	58	9	98	78	0	320	322	50	95	96	13	100	100	0	0.151	0.150	0.153	0.136	1.637	0.145	0.637	120	575	259	261	-2.726	34	225	34	227	0
2	3	20	"PFBL B0032"	"oPFBLOB0032"	6770	24180	100	76	76	10	57	58	10	78	42	0	125	131	25	93	95	13	86	67	0	0.594	0.500	0.567	0.578	2.464	0.306	0.206	80	452	51	57	-0.752	19	32	19	38	0
2	4	20	"PFBL B0033"	"oPFBLOB0033"	6970	24180	100	71	72	11	57	58	13	53	15	0	128	131	19	93	95	14	91	60	0	0.400	0.395	0.438	0.402	2.350	0.307	0.214	80	428	49	53	-1.322	14	35	15	38	0
2	5	20	"PFB0684"	"oPFB0684"	7150	24180	150	60	61	9	59	60	9	19	3	0	109	113	24	97	98	15	41	19	0	0.083	0.125	0.371	0.362	4.369	0.097	0.026	156	583	13	18	-3.585	1	12	2	16	-50
2	6	20	"PFF72417"	"oPFF72417"	7350	24160	150	73	74	13	66	69	19	16	1	0	131	136	28	106	107	19	57	34	0	0.280	0.267	0.400	0.414	3.772	0.130	0.034	156	519	32	38	-1.837	7	25	8	30	-50
2	7	20	"PFG0010"	"oPFG0010"	7530	24180	150	79	81	20	71	177	653	0	0	0	139	152	52	111	334	1292	0	0	0	0.286	0.244	0.378	0.391	3.613	0.475	0.850	156	503	36	51	-1.807	8	28	10	41	-50
2	8	20	"PFBL B0035"	"oPFBLOB0035"	7710	24170	140	438	428	99	74	191	690	0	0	0	1186	1141	283	110	363	1367	8	0	0	0.338	0.343	0.344	0.344	1.297	0.448	0.852	156	448	1440	1385	-1.564	364	1076	354	1031	0
2	9	20	"PFBL B0038"	"oPFBLOB0038"	7880	24190	150	68	70	15	74	76	11	14	5	0	124	141	58	114	118	24	33	23	0	-0.600	-0.148	0.629	0.527	4.136	0.120	0.097	156	522	4	23	Error	-6	10	-4	27	-50
2	10	20	"PFG0012"	"oPFG0012"	8090	24180	150	94	96	16	74	76	12	69	39	0	140	144	29	114	117	21	60	26	0	0.769	0.733	0.724	0.746	3.008	0.367	0.184	156	660	46	52	-0.379	20	26	22	30	-50
2	11	20	"PFD66974"	"oPFD66974"	8280	24200	90	95	97	17	73	74	13	71	42	0	163	177	45	110	114	24	88	57	0	0.415	0.358	0.406	0.376	2.305	0.225	0.191	52	342	75	91	-1.268	22	53	24	67	0
2	12	20	"PFL0029"	"oPFL0029"	8460	24170	130	99	101	20	70	71	13	83	55	0	766	805	168	106	109	20	100	100	0	0.044	0.044	0.044	0.043	1.637	0.042	0.460	120	571	689	730	-4.508	29	660	31	699	0
2	13	20	"PFD66975"	"oPFD66975"	8660	24170	140	6967	7026	2099	69	70	14	100	100	0	2183	2146	662	103	104	15	99	99	0	3.316	3.405	3.369	3.455	1.327	3.419	0.937	156	590	8978	9000	1.730	6898	2080	6957	2043	0
2	14	20	"PFM60473"	"oPFM60473"	8880	24190	150	111	120	44	68	69	13	75	60	0	134	138	33	102	103	15	73	51	0	1.344	1.444	1.282	1.358	2.328	1.496	0.441	156	538	75	88	0.426	43	32	52	36	-50
2	15	20	"PFM60503"	"oPFM60503"	9010	24170	130	605	598	150	65	66	10	100	100	0	923	917	209	101	102	15	100	100	0	0.657	0.653	0.652	0.647	1.224	0.646	0.912	120	432	1362	1349	-0.606	540	822	533	816	0
2	16	20	"PFL0061"	"oPFL0061"	9200	24180	130	298	300	70	64	65	10	100	100	0	1284	1260	290	100	102	15	100	100	0	0.198	0.203	0.202	0.200	1.369	0.195	0.889	120	481	1418	1396	-2.339	234	1184	236	1160	0
2	17	20	"PFG0034"	"oPFG0034"	9380	24180	140	297	301	102	64	65	11	98	96	0	2374	2335	802	101	102	14	100	100	0	0.103	0.106	0.106	0.099	1.490	0.106	0.927	156	531	2506	2471	-3.286	233	2273	237	2234	0
2	18	20	"PFF72455"	"oPFF72455"	9570	24190	90	72	72	13	66	67	10	36	13	0	156	158	25	105	107	18	96	69	0	0.118	0.113	0.234	0.207	2.602	0.077	0.027	52	356	57	59	-3.087	6	51	6	53	0
2	19	20	"PFM60505"	"oPFM60505"	9770	24180	130	209	198	52	66	67	10	99	97	0	401	402	100	104	108	21	100	100	0	0.481	0.443	0.441	0.420	1.443	0.425	0.837	120	592	440	430	-1.054	143	297	132	298	0
2	20	20	"PFL0063"	"oPFL0063"	9970	24180	130	102	105	21	67	68	11	90	78	0	461	486	119	104	105	16	100	100	0	0.098	0.099	0.095	0.093	1.726	0.092	0.619	120	418	392	420	-3.350	35	357	38	382	0
2	21	20	"PFJ12800"	"oPFJ12800"	10140	24180	130	107	106	16	65	66	11	94	85	0	413	424	78	103	104	16	100	100	0	0.135	0.128	0.131	0.117	1.644	0.115	0.653	120	410	352	362	-2.884	42	310	41	321	0
2	22	20	"PFF72460"	"oPFF72460"	10330	24180	130	162	161	29	63	64	21	100	99	0	637	645	134	101	108	101	100	100	0	0.185	0.180	0.177	0.177	1.378	0.171	0.524	120	603	635	642	-2.437	99	536	98	544	0
2	1	21	"PFK12904"	"oPFK12904"	6350	24380	140	2271	2199	867	61	63	24	99	98	0	1779	1744	503	102	104	20	100	100	0	1.318	1.302	1.344	1.165	1.604	1.374	0.934	156	746	3887	3780	0.398	2210	1677	2138	1642	0
2	2	21	"PFM60507"	"oPFM60507"	6550	24380	120	1716	1620	424	55	58	29	100	100	0	1307	1253	272	97	99	21	100	100	0	1.373	1.354	1.358	1.331	1.288	1.384	0.956	120	464	2871	2721	0.457	1661	1210	1565	1156	0
2	3	21	"PFK12905"	"oPFK12905"	6730	24380	120	183	189	48	54	55	8	100	100	0	667	657	175	95	96	12	100	100	0	0.226	0.240	0.236	0.237	1.371	0.228	0.873	120	481	701	697	-2.149	129	572	135	562	0
2	4	21	"PFF72461"	"oPFF72461"	6920	24380	130	6218	5930	1594	57	58	12	100	100	0	17724	17023	4317	97	98	13	100	100	0	0.350	0.347	0.351	0.344	1.244	0.342	0.957	120	521	23788	22799	-1.517	6161	17627	5873	16926	0
2	5	21	"PFN0268"	"oPFN0268"	7110	24380	140	1619	1504	603	59	60	13	100	99	0	1179	1161	404	98	100	15	100	100	0	1.443	1.359	1.382	1.296	1.646	1.400	0.928	156	494	2641	2508	0.529	1560	1081	1445	1063	0
2	6	21	"PFL0071"	"oPFL0071"	7310	24380	130	110	110	19	64	64	10	97	89	0	384	392	70	103	104	15	100	100	0	0.164	0.159	0.153	0.146	1.670	0.149	0.667	120	489	327	335	-2.611	46	281	46	289	0
2	7	21	"PFG0037"	"oPFG0037"	7490	24380	120	182	186	46	68	68	10	100	100	0	203	208	35	105	107	15	100	100	0	1.163	1.146	1.118	1.107	1.602	1.220	0.671	120	431	212	221	0.218	114	98	118	103	0
2	8	21	"PFJ12801"	"oPFJ12801"	7690	24380	140	189	184	52	71	71	11	96	95	0	603	610	178	107	111	18	100	100	0	0.238	0.225	0.220	0.217	1.550	0.223	0.851	156	456	614	616	-2.072	118	496	113	503	0
2	9	21	"PFBL B0124"	"oPFBLOB0124"	7870	24370	140	765	784	239	74	75	11	100	100	0	590	583	180	113	116	20	98	96	0	1.449	1.511	1.586	1.600	1.599	1.530	0.829	156	454	1168	1180	0.535	691	477	710	470	0
2	10	21	"PFI17675"	"oPFI17675"	8060	24370	130	2027	2044	512	72	73	11	100	100	0	9471	9547	2028	113	115	22	100	100	0	0.209	0.209	0.206	0.206	1.179	0.202	0.941	120	487	11313	11406	-2.259	1955	9358	1972	9434	0
2	11	21	"PFI17677"	"oPFI17677"	8260	24370	130	1830	1761	406	69	70	11	100	100	0	1589	1544	302	107	110	21	100	100	0	1.188	1.177	1.160	1.168	1.221	1.170	0.938	120	532	3243	3129	0.249	1761	1482	1692	1437	0
2	12	21	"PFBL B0128"	"oPFBLOB0128"	8450	24370	130	91	92	15	65	66	11	87	58	0	177	180	29	101	103	15	100	95	0	0.342	0.342	0.310	0.321	2.202	0.312	0.394	120	566	102	106	-1.547	26	76	27	79	0
2	13	21	"PFG0038"	"oPFG0038"	8650	24370	130	625	622	129	65	67	13	100	100	0	513	506	104	101	102	15	100	100	0	1.359	1.375	1.394	1.395	1.272	1.354	0.928	120	570	972	962	0.443	560	412	557	405	0
2	14	21	"PFF72465"	"oPFF72465"	8840	24370	140	2837	2747	810	66	67	11	100	100	0	2840	2750	691	101	102	15	100	100	0	1.012	1.012	1.028	0.997	1.261	1.030	0.952	156	463	5510	5330	0.017	2771	2739	2681	2649	0
2	15	21	"PFI17678"	"oPFI17678"	9020	24370	130	114	116	22	64	65	9	100	96	0	308	312	54	101	102	15	100	100	0	0.242	0.246	0.231	0.228	1.581	0.232	0.678	120	432	257	263	-2.050	50	207	52	211	0
2	16	21	"PFD66997"	"oPFD66997"	9210	24370	140	244	241	33	64	65	10	100	100	0	469	454	72	102	103	15	100	100	0	0.490	0.503	0.507	0.509	1.260	0.479	0.906	156	492	547	529	-1.028	180	367	177	352	0
2	17	21	"PFM60539"	"oPFM60539"	9410	24370	150	59	60	10	64	65	10	8	1	0	93	95	15	102	104	15	7	2	0	0.556	0.571	0.630	0.683	2.985	0.166	0.026	156	487	-14	-11	-0.848	-5	-9	-4	-7	-50
2	18	21	"PFBL B0176"	"oPFBLOB0176"	9590	24370	140	2598	2464	714	65	66	10	100	100	0	1998	1924	551	103	105	16	99	99	0	1.337	1.317	1.335	1.358	1.512	1.323	0.942	156	515	4428	4220	0.419	2533	1895	2399	1821	0
2	19	21	"PFI17723"	"oPFI17723"	9780	24370	140	254	251	65	66	67	11	100	100	0	2279	2229	698	104	106	17	100	100	0	0.086	0.087	0.087	0.086	1.390	0.083	0.901	156	510	2363	2310	-3.532	188	2175	185	2125	0
2	20	21	"PFG0055"	"oPFG0055"	9980	24370	140	7108	7408	2661	68	69	11	100	100	0	3343	3445	988	106	108	18	100	100	0	2.175	2.198	2.221	2.097	1.404	2.314	0.937	156	455	10277	10679	1.121	7040	3237	7340	3339	0
2	21	21	"PFF72499"	"oPFF72499"	10160	24370	150	628	624	104	69	69	11	100	100	0	508	524	90	103	105	15	100	100	0	1.380	1.318	1.330	1.322	1.213	1.303	0.915	156	478	964	976	0.465	559	405	555	421	0
2	22	21	"PFF72501"	"oPFF72501"	10360	24370	140	175	176	42	63	65	20	98	94	0	489	494	142	100	106	93	98	92	0	0.288	0.287	0.283	0.282	1.397	0.264	0.848	156	716	501	507	-1.796	112	389	113	394	0
2	1	22	"PFI17727"	"oPFI17727"	6360	24560	140	175	175	39	57	60	23	98	95	0	415	402	84	100	103	21	100	99	0	0.375	0.391	0.390	0.381	1.390	0.387	0.736	156	809	433	420	-1.417	118	315	118	302	0
2	2	22	"PFF72502"	"oPFF72502"	6560	24560	140	399	400	101	53	55	25	100	99	0	400	404	79	99	101	20	100	100	0	1.150	1.138	1.116	1.126	1.348	1.185	0.884	156	656	647	652	0.201	346	301	347	305	0
2	3	22	"PFA32037"	"oPFA32037"	6740	24560	130	289	292	59	52	52	7	100	100	0	434	436	82	92	93	13	100	100	0	0.693	0.698	0.703	0.697	1.255	0.671	0.905	120	579	579	584	-0.529	237	342	240	344	0
2	4	22	"PFM60541"	"oPFM60541"	6940	24560	140	815	811	212	57	58	9	100	100	0	690	687	193	96	97	15	99	98	0	1.276	1.276	1.279	1.349	1.475	1.247	0.928	156	647	1352	1345	0.352	758	594	754	591	0
2	5	22	"PFL0145"	"oPFL0145"	7120	24560	140	740	738	214	65	65	10	100	100	0	755	753	224	103	105	15	100	100	0	1.035	1.035	1.048	1.079	1.382	1.019	0.943	156	622	1327	1323	0.050	675	652	673	650	0
2	6	22	"PFL0147"	"oPFL0147"	7320	24560	140	393	396	104	67	68	11	100	100	0	934	899	270	106	107	15	100	99	0	0.394	0.415	0.413	0.430	1.389	0.396	0.922	156	630	1154	1122	-1.345	326	828	329	793	0
2	7	22	"PFF72508"	"oPFF72508"	7500	24560	140	357	349	89	66	67	10	100	100	0	463	456	118	106	107	15	100	98	0	0.815	0.809	0.785	0.831	1.487	0.785	0.887	156	581	648	633	-0.295	291	357	283	350	0
2	8	22	"PFF72510"	"oPFF72510"	7670	24580	150	71	71	11	66	67	11	25	7	0	123	129	31	105	106	16	51	26	0	0.278	0.208	0.390	0.404	3.595	0.111	0.033	156	717	23	29	-1.848	5	18	5	24	-50
2	9	22	"PFM60545"	"oPFM60545"	7870	24560	150	64	64	10	67	67	11	7	1	0	106	110	21	107	108	21	19	3	0	3.000	-1.000	0.714	0.725	3.702	0.105	0.024	156	725	-4	0	1.585	-3	-1	-3	3	-50
2	10	22	"PFM60547"	"oPFM60547"	8080	24560	140	459	477	132	66	67	11	100	100	0	601	612	174	108	111	24	100	100	0	0.797	0.815	0.813	0.832	1.341	0.796	0.911	156	707	886	915	-0.327	393	493	411	504	0
2	11	22	"PFL0150"	"oPFL0150"	8270	24560	140	1536	1521	459	65	66	11	100	100	0	915	933	239	106	109	20	100	100	0	1.818	1.761	1.781	1.734	1.300	1.802	0.939	156	685	2280	2283	0.863	1471	809	1456	827	0
2	12	22	"PFL0152"	"oPFL0152"	8450	24560	130	124	123	19	66	67	12	100	98	0	290	294	57	104	106	17	100	100	0	0.312	0.300	0.308	0.295	1.535	0.265	0.675	120	672	244	247	-1.681	58	186	57	190	0
2	13	22	"PFL0154"	"oPFL0154"	8670	24570	100	97	99	15	66	67	13	88	62	0	130	132	30	104	105	15	65	46	0	1.192	1.179	0.863	1.111	3.313	0.478	0.074	80	435	57	61	0.254	31	26	33	28	0
2	14	22	"PFL0156"	"oPFL0156"	8830	24560	140	3165	3024	960	63	64	10	100	100	0	2328	2280	728	100	101	14	100	99	0	1.392	1.358	1.361	1.405	1.505	1.363	0.945	156	652	5330	5141	0.477	3102	2228	2961	2180	0
2	15	22	"PFBL B0186"	"oPFBLOB0186"	9020	24560	140	455	455	120	63	63	9	100	100	0	623	629	167	100	101	15	100	100	0	0.750	0.741	0.735	0.749	1.349	0.729	0.939	156	641	915	921	-0.416	392	523	392	529	0
2	16	22	"PFH0037"	"oPFH0037"	9210	24560	140	1368	1478	558	63	64	10	100	100	0	1222	1306	471	100	101	15	100	100	0	1.163	1.173	1.183	1.189	1.351	1.175	0.941	156	644	2427	2621	0.218	1305	1122	1415	1206	0
2	17	22	"PFF72513"	"oPFF72513"	9400	24560	140	617	598	135	63	63	10	100	100	0	459	454	104	99	101	15	100	100	0	1.539	1.507	1.505	1.524	1.280	1.503	0.917	156	666	914	890	0.622	554	360	535	355	0
2	18	22	"PFM60550"	"oPFM60550"	9600	24560	130	153	155	29	62	63	9	100	100	0	192	194	30	99	100	15	100	98	0	0.978	0.979	1.000	0.978	1.595	0.941	0.659	120	589	184	188	-0.031	91	93	93	95	0
2	19	22	"EMPTY"	"EMPTY"	9790	24560	150	62	62	8	62	63	10	8	3	0	96	97	11	99	100	16	5	0	0	0.000	0.000	0.833	0.728	2.984	0.085	0.005	156	713	-3	-2	Error	0	-3	0	-2	-50
2	20	22	"EMPTY"	"EMPTY"	9980	24560	150	63	64	11	63	64	11	14	1	0	101	101	16	101	103	17	15	1	0	0.000	100000.000	0.813	0.785	3.324	0.694	0.030	156	677	0	1	Error	0	0	1	0	-50
2	21	22	"EMPTY"	"EMPTY"	10170	24560	150	61	63	9	63	65	10	14	1	0	98	101	16	100	102	15	14	4	0	1.000	0.000	0.636	0.699	3.313	0.103	0.007	156	696	-4	1	0.000	-2	-2	0	1	-50
2	22	22	"EMPTY"	"EMPTY"	10370	24570	150	62	63	9	60	62	10	18	6	0	100	110	94	98	99	15	18	4	0	1.000	0.250	0.667	0.634	3.584	0.003	0.000	156	950	4	15	0.000	2	2	3	12	-50
3	1	1	"PFE0652"	"E9164_1"	10680	20470	130	886	906	321	61	62	11	100	100	0	594	619	216	94	96	16	100	100	0	1.650	1.610	1.616	1.650	1.352	1.561	0.915	120	665	1325	1370	0.722	825	500	845	525	0
3	2	1	"PFE0127"	"E15452_2"	10860	20480	120	926	999	353	65	66	11	100	100	0	3327	3519	1261	100	103	25	100	100	0	0.267	0.273	0.267	0.272	1.297	0.258	0.918	120	538	4088	4353	-1.906	861	3227	934	3419	0
3	3	1	"PFE0630"	"E8314_1"	11060	20480	140	243	234	86	68	69	14	96	95	0	1780	1825	878	104	108	30	98	96	0	0.104	0.096	0.098	0.101	1.705	0.090	0.875	156	726	1851	1887	-3.260	175	1676	166	1721	0
3	4	1	"PFE0335"	"E23986_4"	11240	20480	130	1243	1268	375	69	70	15	100	100	0	9760	9757	2731	107	112	29	100	100	0	0.122	0.124	0.123	0.124	1.277	0.119	0.926	120	601	10827	10849	-3.040	1174	9653	1199	9650	0
3	5	1	"PFE0497"	"E3038_1"	11430	20480	130	347	355	115	68	70	12	100	100	0	2221	2418	874	103	113	72	100	100	0	0.132	0.124	0.120	0.123	1.308	0.116	0.904	120	654	2397	2602	-2.924	279	2118	287	2315	0
3	6	1	"PFE0489"	"E29931_1"	11630	20480	130	481	508	170	69	71	13	100	100	0	1339	1468	510	103	113	72	100	100	0	0.333	0.322	0.316	0.319	1.264	0.301	0.894	120	664	1648	1804	-1.585	412	1236	439	1365	0
3	7	1	"PFE0152"	"E16122_8"	11820	20480	130	418	430	158	67	68	12	100	100	0	2091	2173	836	100	106	24	100	100	0	0.176	0.175	0.176	0.172	1.288	0.166	0.896	120	654	2342	2436	-2.504	351	1991	363	2073	0
3	8	1	"PFE0560"	"E5006_15"	12020	20480	130	120	123	27	63	65	11	99	95	0	828	858	226	98	101	20	100	100	0	0.078	0.079	0.076	0.075	1.472	0.073	0.712	120	631	787	820	-3.679	57	730	60	760	0
3	9	1	"PFE0506"	"E3215_1"	12200	20480	130	13771	13788	5172	67	71	21	100	100	0	8385	8359	3167	100	104	21	100	100	0	1.654	1.661	1.684	1.710	1.484	1.658	0.903	120	600	21989	21980	0.726	13704	8285	13721	8259	0
3	10	1	"PFF0276"	"F18248_2"	12390	20480	120	1382	1377	374	70	74	19	100	100	0	1434	1380	342	103	107	23	100	100	0	0.986	1.023	1.022	1.018	1.240	1.014	0.931	120	556	2643	2584	-0.021	1312	1331	1307	1277	0
3	11	1	"PFF1508"	"F59453_1"	12580	20480	130	201	206	53	63	66	14	100	99	0	1331	1395	431	95	97	18	100	100	0	0.112	0.110	0.107	0.108	1.326	0.104	0.864	120	638	1374	1443	-3.163	138	1236	143	1300	0
3	12	1	"PFF1029"	"F4425_1"	12770	20480	120	2370	2391	781	64	65	11	100	100	0	4074	4079	1269	96	98	16	100	100	0	0.580	0.584	0.583	0.580	1.224	0.574	0.929	120	556	6284	6310	-0.787	2306	3978	2327	3983	0
3	13	1	"PFF0774"	"F35531_1"	12960	20480	120	3883	3779	944	67	68	13	100	100	0	3216	3232	766	100	102	20	100	100	0	1.225	1.185	1.198	1.183	1.218	1.193	0.931	120	577	6932	6844	0.292	3816	3116	3712	3132	0
3	14	1	"PFF0382"	"F21003_1"	13160	20480	130	146	147	28	68	70	15	99	96	0	215	215	41	99	102	22	99	95	0	0.672	0.681	0.659	0.682	1.550	0.619	0.697	120	659	194	195	-0.573	78	116	79	116	0
3	15	1	"PFF0437"	"F22770_1"	13350	20480	120	8090	8700	3170	70	73	18	100	100	0	7014	7145	2248	100	106	26	100	100	0	1.160	1.225	1.234	1.202	1.250	1.250	0.922	120	569	14934	15675	0.214	8020	6914	8630	7045	0
3	16	1	"PFF0027"	"F10724_1"	13550	20470	130	115	120	23	68	71	17	94	80	0	194	193	31	99	104	24	99	92	0	0.495	0.553	0.500	0.514	1.881	0.537	0.590	120	622	142	146	-1.015	47	95	52	94	0
3	17	1	"PFF0760"	"F35197_2"	13720	20480	130	5055	4860	1692	68	70	14	100	100	0	4665	4775	1338	99	100	18	100	100	0	1.092	1.025	1.014	0.989	1.387	1.067	0.904	120	601	9553	9468	0.127	4987	4566	4792	4676	0
3	18	1	"PFF0169"	"F15775_1"	13910	20480	120	204	200	42	67	69	13	100	100	0	595	616	205	98	99	15	100	100	0	0.276	0.257	0.254	0.258	1.383	0.219	0.767	120	567	634	651	-1.859	137	497	133	518	0
3	19	1	"PFF1930"	"F960_5"	14100	20480	120	2033	2077	649	64	66	12	100	100	0	3627	3835	1125	96	97	15	100	100	0	0.558	0.538	0.526	0.533	1.295	0.526	0.907	120	540	5500	5752	-0.843	1969	3531	2013	3739	0
3	20	1	"PFF0151"	"F15196_1"	14280	20480	130	5580	5381	1546	66	67	12	100	100	0	4731	4781	1203	96	98	14	100	100	0	1.190	1.134	1.113	1.118	1.247	1.164	0.927	120	642	10149	10000	0.251	5514	4635	5315	4685	0
3	21	1	"PFF1609"	"F63380_2"	14510	20460	150	80	82	16	67	69	14	46	17	0	113	113	20	97	99	16	46	16	0	0.813	0.938	1.000	0.985	3.268	0.513	0.113	156	824	29	31	-0.300	13	16	15	16	-50
3	22	1	"PFF1869"	"F7374_2"	14680	20480	120	112	113	24	65	66	11	96	84	0	240	245	62	95	97	16	100	99	0	0.324	0.320	0.305	0.304	1.729	0.291	0.652	120	579	192	198	-1.625	47	145	48	150	0
3	1	2	"PFF1444"	"F5729_1"	10690	20650	150	72	76	16	66	67	12	32	19	0	111	120	32	106	109	19	29	15	0	1.200	0.714	0.667	0.703	3.096	0.315	0.213	156	759	11	24	0.263	6	5	10	14	-50
3	2	2	"PFF0230"	"F17039_3"	10870	20670	120	216	218	56	69	69	10	100	100	0	240	246	52	106	109	22	100	99	0	1.097	1.064	1.098	1.064	1.412	1.084	0.794	120	483	281	289	0.134	147	134	149	140	0
3	3	2	"PFM0480"	"M38913_8"	11070	20670	130	2693	2670	813	72	74	15	100	100	0	2177	2223	516	110	113	25	100	100	0	1.268	1.230	1.228	1.197	1.262	1.265	0.935	120	512	4688	4711	0.343	2621	2067	2598	2113	0
3	4	2	"PFM0579"	"M446_3"	11260	20670	130	405	411	139	71	73	15	100	100	0	2332	2391	688	112	115	27	100	100	0	0.150	0.149	0.149	0.142	1.336	0.150	0.899	120	513	2554	2619	-2.733	334	2220	340	2279	0
3	5	2	"PFM0717"	"M5299_3"	11440	20670	130	317	328	86	69	69	11	100	100	0	348	350	68	105	112	75	100	93	0	1.021	1.057	1.040	1.037	1.277	1.075	0.888	120	529	491	504	0.029	248	243	259	245	0
3	6	2	"PFM0868"	"M724_5"	11650	20670	130	597	613	204	68	69	11	100	100	0	712	748	199	103	107	21	100	100	0	0.869	0.845	0.855	0.818	1.331	0.882	0.911	120	538	1138	1190	-0.203	529	609	545	645	0
3	7	2	"PFM0875"	"M783_4"	11830	20670	130	1686	1714	531	65	67	11	100	100	0	1584	1578	389	100	103	22	100	100	0	1.092	1.116	1.118	1.083	1.349	1.140	0.918	120	527	3105	3127	0.127	1621	1484	1649	1478	0
3	8	2	"PFM0093"	"M16622_6"	12030	20660	120	270	280	83	61	63	21	100	99	0	1685	1707	548	93	96	19	100	100	0	0.131	0.136	0.136	0.137	1.411	0.132	0.885	120	491	1801	1833	-2.929	209	1592	219	1614	0
3	9	2	"PFM0612"	"M45542_7"	12220	20660	130	4933	5034	1595	68	73	27	100	100	0	2851	2935	904	102	107	29	100	100	0	1.770	1.753	1.751	1.769	1.368	1.744	0.918	120	500	7614	7799	0.824	4865	2749	4966	2833	0
3	10	2	"PFM0634"	"M46791_1"	12400	20660	130	3449	3498	930	75	79	21	100	100	0	4267	4220	1167	108	114	30	100	100	0	0.811	0.832	0.850	0.840	1.256	0.812	0.933	120	501	7533	7535	-0.302	3374	4159	3423	4112	0
3	11	2	"PFM0704"	"M52103_1"	12590	20670	130	174	178	40	69	71	15	100	100	0	614	633	135	101	105	22	100	100	0	0.205	0.205	0.202	0.198	1.335	0.202	0.816	120	541	618	641	-2.289	105	513	109	532	0
3	12	2	"PFM0190"	"M22662_1"	12790	20660	130	93	94	16	68	70	12	80	51	0	153	152	25	100	103	22	89	60	0	0.472	0.500	0.528	0.508	2.380	0.379	0.342	120	533	78	78	-1.084	25	53	26	52	0
3	13	2	"PFM0225"	"M24933_4"	12980	20670	130	5749	5811	1634	75	76	14	100	100	0	4073	4225	878	107	109	21	100	100	0	1.431	1.393	1.415	1.356	1.292	1.455	0.924	120	510	9640	9854	0.517	5674	3966	5736	4118	0
3	14	2	"PFM0412"	"M36754_1"	13160	20670	130	399	398	102	77	78	14	100	100	0	4606	4802	971	109	112	25	100	100	0	0.072	0.068	0.069	0.066	1.349	0.068	0.895	120	525	4819	5014	-3.804	322	4497	321	4693	0
3	15	2	"PFM0630"	"M46462_5"	13360	20660	130	4058	4311	1443	80	82	17	100	100	0	2986	3086	904	113	119	30	100	100	0	1.385	1.423	1.406	1.408	1.268	1.431	0.935	120	548	6851	7204	0.469	3978	2873	4231	2973	0
3	16	2	"PFM0465"	"M38247_1"	13550	20660	130	1808	1847	558	81	83	18	100	100	0	2076	2057	529	115	121	33	100	100	0	0.881	0.909	0.897	0.896	1.238	0.910	0.942	120	520	3688	3708	-0.183	1727	1961	1766	1942	0
3	17	2	"PFM0026"	"M11919_1"	13740	20670	130	9881	9649	3092	75	78	17	100	100	0	17980	17891	3721	107	113	32	100	100	0	0.549	0.538	0.549	0.510	1.374	0.553	0.917	120	470	27679	27358	-0.866	9806	17873	9574	17784	0
3	18	2	"PFM0819"	"M5894_4"	13920	20670	130	206	212	51	70	72	15	100	100	0	1047	1092	257	103	105	18	100	100	0	0.144	0.144	0.146	0.138	1.398	0.138	0.816	120	506	1080	1131	-2.795	136	944	142	989	0
3	19	2	"PFM0473"	"M38757_6"	14120	20660	130	411	433	137	69	70	12	100	100	0	534	531	149	98	101	17	100	100	0	0.784	0.841	0.850	0.829	1.376	0.831	0.883	120	526	778	797	-0.350	342	436	364	433	0
3	20	2	"PFM0062"	"M14235_3"	14310	20660	120	12960	13502	4071	75	77	17	100	100	0	6150	6161	1808	100	102	16	100	100	0	2.130	2.215	2.183	2.230	1.326	2.222	0.923	120	488	18935	19488	1.091	12885	6050	13427	6061	0
3	21	2	"PFM0821"	"M59170_2"	14500	20660	120	13974	14153	4702	79	84	22	100	100	0	4819	4869	1587	106	107	21	100	100	0	2.948	2.955	2.921	2.961	1.353	3.018	0.913	120	479	18608	18837	1.560	13895	4713	14074	4763	0
3	22	2	"PFN0022"	"N127_5"	14690	20660	130	223	217	55	70	75	19	99	95	0	500	503	142	99	102	21	100	100	0	0.382	0.364	0.366	0.355	1.422	0.328	0.799	120	625	554	551	-1.390	153	401	147	404	0
3	1	3	"PFN0013"	"N127_32"	10690	20860	120	198	192	43	68	69	11	100	100	0	577	581	97	114	116	18	100	100	0	0.281	0.266	0.269	0.253	1.387	0.262	0.841	120	584	593	591	-1.833	130	463	124	467	0
3	2	3	"PFN0021"	"N127_48"	10900	20860	130	692	683	202	68	69	11	100	100	0	1043	1095	245	106	108	16	100	100	0	0.666	0.622	0.642	0.597	1.327	0.642	0.920	120	557	1561	1604	-0.587	624	937	615	989	0
3	3	3	"PFN0027"	"N128_1"	11090	20850	130	94	97	20	68	69	12	76	50	0	188	185	28	104	106	17	99	95	0	0.310	0.358	0.338	0.295	2.177	0.345	0.450	120	534	110	110	-1.692	26	84	29	81	0
3	4	3	"PFN0057"	"N128_56"	11290	20860	130	350	342	98	65	66	11	100	99	0	1097	1174	287	99	101	16	100	100	0	0.286	0.258	0.256	0.242	1.505	0.259	0.896	120	496	1283	1352	-1.808	285	998	277	1075	0
3	5	3	"PFB0078"	"B297"	11460	20850	130	646	666	181	63	64	10	100	100	0	540	544	123	97	100	18	100	100	0	1.316	1.349	1.359	1.339	1.280	1.369	0.907	120	502	1026	1050	0.396	583	443	603	447	0
3	6	3	"PFB0080"	"B3"	11650	20850	130	328	320	61	63	64	9	100	100	0	504	496	72	98	99	18	100	100	0	0.653	0.646	0.645	0.638	1.239	0.645	0.916	120	532	671	655	-0.615	265	406	257	398	0
3	7	3	"PFB0083"	"B306"	11850	20850	120	138	140	23	61	62	10	100	100	0	187	188	32	96	96	14	100	98	0	0.846	0.859	0.874	0.875	1.523	0.810	0.710	120	500	168	171	-0.241	77	91	79	92	0
3	8	3	"PFB0085"	"B310"	12040	20850	120	2476	2501	723	60	61	10	100	100	0	1390	1437	357	93	95	17	100	100	0	1.863	1.816	1.819	1.805	1.220	1.846	0.928	120	500	3713	3785	0.897	2416	1297	2441	1344	0
3	9	3	"PFB0090"	"B32"	12230	20850	130	106	111	35	63	65	14	90	66	0	185	204	66	96	100	23	98	90	0	0.483	0.444	0.438	0.407	2.026	0.414	0.596	120	521	132	156	-1.049	43	89	48	108	0
3	10	3	"PFB0092"	"B322"	12410	20850	130	114	121	31	68	70	15	96	77	0	559	576	153	102	107	26	100	100	0	0.101	0.112	0.101	0.101	1.530	0.116	0.653	120	538	503	527	-3.312	46	457	53	474	0
3	11	3	"PFB0109"	"B366"	12610	20850	120	210	215	49	69	71	12	100	100	0	865	867	198	105	108	21	100	100	0	0.186	0.192	0.192	0.187	1.281	0.186	0.850	120	484	901	908	-2.430	141	760	146	762	0
3	12	3	"PFB0111"	"B370"	12790	20850	120	103	111	28	69	70	12	87	69	0	542	576	175	102	104	20	100	100	0	0.077	0.089	0.087	0.078	1.782	0.090	0.608	120	484	474	516	-3.694	34	440	42	474	0
3	13	3	"PFB0114"	"B374"	12980	20850	120	494	498	126	71	73	13	100	100	0	712	697	152	104	106	22	100	100	0	0.696	0.720	0.714	0.713	1.302	0.719	0.905	120	481	1031	1020	-0.523	423	608	427	593	0
3	14	3	"PFB0120"	"B388"	13170	20850	120	196	201	44	71	72	13	100	100	0	296	307	56	101	106	42	100	100	0	0.641	0.631	0.616	0.616	1.367	0.573	0.769	120	498	320	336	-0.642	125	195	130	206	0
3	15	3	"PFB0122"	"B391"	13370	20850	120	167	166	50	71	73	14	97	91	0	955	1003	383	100	106	40	100	100	0	0.112	0.105	0.100	0.098	1.521	0.097	0.787	120	466	951	998	-3.155	96	855	95	903	0
3	16	3	"PFB0125"	"B397"	13540	20850	120	122	123	19	71	73	14	99	89	0	494	490	80	102	107	30	100	100	0	0.130	0.134	0.135	0.128	1.462	0.128	0.705	120	453	443	440	-2.942	51	392	52	388	0
3	17	3	"PFB0143"	"B440"	13740	20840	150	78	81	30	68	71	16	32	10	0	111	115	21	101	107	30	19	3	0	1.000	0.929	0.824	0.783	3.416	1.238	0.165	156	575	20	27	0.000	10	10	13	14	-50
3	18	3	"PFB0145"	"B444"	13940	20850	130	276	284	91	62	64	11	100	100	0	768	804	237	96	97	18	100	100	0	0.318	0.314	0.310	0.304	1.328	0.308	0.866	120	510	886	930	-1.651	214	672	222	708	0
3	19	3	"PFB0147"	"B449"	14130	20850	120	307	315	114	62	63	11	100	99	0	861	907	288	91	93	17	100	100	0	0.318	0.310	0.303	0.293	1.418	0.303	0.879	120	484	1015	1069	-1.652	245	770	253	816	0
3	20	3	"PFB0149"	"B453"	14320	20850	130	2416	2531	778	67	70	17	100	100	0	1770	1872	579	94	95	17	100	100	0	1.402	1.386	1.384	1.386	1.284	1.391	0.911	120	528	4025	4242	0.487	2349	1676	2464	1778	0
3	21	3	"PFB0151"	"B456"	14500	20840	130	392	387	99	73	76	21	100	100	0	1609	1630	496	100	103	24	100	100	0	0.211	0.205	0.205	0.207	1.339	0.192	0.900	120	545	1828	1844	-2.242	319	1509	314	1530	0
3	22	3	"PFB0153"	"B458"	14700	20850	130	114	121	31	67	70	15	91	74	0	402	409	111	95	98	21	100	100	0	0.153	0.172	0.168	0.154	1.643	0.167	0.670	120	649	354	368	-2.708	47	307	54	314	0
3	1	4	"PFB0170"	"B491"	10710	21040	120	2362	2413	732	61	62	9	100	100	0	2432	2516	674	100	101	14	100	100	0	0.987	0.974	0.960	0.962	1.202	0.975	0.932	120	566	4633	4768	-0.019	2301	2332	2352	2416	0
3	2	4	"PFB0172"	"B496"	10900	21040	120	122	123	24	62	62	10	98	96	0	286	286	63	100	101	16	100	100	0	0.323	0.328	0.324	0.320	1.478	0.292	0.752	120	498	246	247	-1.632	60	186	61	186	0
3	3	4	"PFB0174"	"B498"	11100	21040	120	95	97	19	61	62	10	94	71	0	356	371	97	95	97	16	100	100	0	0.130	0.130	0.128	0.116	1.765	0.121	0.577	120	502	295	312	-2.940	34	261	36	276	0
3	4	4	"PFB0177"	"B50"	11270	21040	120	78	81	16	60	61	10	71	44	0	128	133	27	92	94	15	84	60	0	0.500	0.512	0.515	0.535	2.557	0.385	0.334	120	483	54	62	-1.000	18	36	21	41	0
3	5	4	"PFB0179"	"B504"	11480	21040	130	298	296	81	59	61	10	100	100	0	415	421	111	92	96	20	100	100	0	0.740	0.720	0.712	0.718	1.321	0.713	0.879	120	571	562	566	-0.435	239	323	237	329	0
3	6	4	"PFB0181"	"B506"	11670	21040	120	101	100	17	59	61	10	95	88	0	163	160	32	94	97	21	89	80	0	0.609	0.621	0.636	0.630	1.838	0.507	0.544	120	485	111	107	-0.716	42	69	41	66	0
3	7	4	"PFD0024"	"D12635_25"	11850	21040	120	272	274	78	60	61	9	100	100	0	1240	1280	319	94	98	27	100	100	0	0.185	0.180	0.185	0.172	1.416	0.173	0.847	120	498	1358	1400	-2.434	212	1146	214	1186	0
3	8	4	"PFD0027"	"D12635_33"	12050	21040	130	343	334	101	60	61	9	100	100	0	360	359	82	93	96	26	100	100	0	1.060	1.030	1.056	0.999	1.447	1.093	0.802	120	543	550	540	0.084	283	267	274	266	0
3	9	4	"PFD0029"	"D12635_37"	12230	21040	120	293	302	76	61	61	10	100	100	0	1088	1114	270	94	96	16	100	100	0	0.233	0.236	0.233	0.231	1.357	0.228	0.885	120	447	1226	1261	-2.099	232	994	241	1020	0
3	10	4	"PFD0031"	"D12635_39"	12420	21040	130	3072	2941	896	64	65	11	100	100	0	2048	2102	511	98	100	15	100	100	0	1.543	1.436	1.419	1.405	1.252	1.482	0.913	120	498	4958	4881	0.625	3008	1950	2877	2004	0
3	11	4	"PFD0034"	"D12635_48"	12610	21040	130	1827	1840	471	67	68	11	100	100	0	1295	1322	280	102	103	16	100	100	0	1.475	1.453	1.427	1.437	1.278	1.471	0.915	120	512	2953	2993	0.561	1760	1193	1773	1220	0
3	12	4	"PFD0036"	"D12635_51"	12800	21040	130	3707	3556	1164	70	71	12	100	100	0	5080	5146	1263	103	105	19	100	100	0	0.731	0.691	0.709	0.657	1.433	0.699	0.904	120	475	8614	8529	-0.453	3637	4977	3486	5043	0
3	13	4	"PFD0064"	"D16785_11"	12980	21040	130	95	97	19	69	70	11	85	58	0	315	319	67	102	104	20	100	100	0	0.122	0.129	0.130	0.121	1.889	0.117	0.422	120	484	239	245	-3.034	26	213	28	217	0
3	14	4	"PFD0066"	"D16785_17"	13180	21040	120	95	96	19	68	68	12	75	53	0	352	356	77	98	103	38	100	99	0	0.106	0.109	0.110	0.100	1.920	0.102	0.452	120	535	281	286	-3.234	27	254	28	258	0
3	15	4	"PFD0069"	"D16785_21"	13380	21030	130	586	578	173	67	68	11	100	100	0	602	592	177	98	102	36	100	99	0	1.030	1.034	1.027	1.049	1.454	1.006	0.878	120	504	1023	1005	0.042	519	504	511	494	0
3	16	4	"PFD0073"	"D16785_3"	13560	21040	120	1148	1138	366	67	68	11	100	100	0	6404	6452	1755	99	102	17	100	100	0	0.171	0.169	0.172	0.162	1.419	0.162	0.880	120	445	7386	7424	-2.544	1081	6305	1071	6353	0
3	17	4	"PFD0075"	"D16785_33"	13750	21040	130	100	101	18	62	64	11	93	81	0	176	177	30	96	98	16	99	95	0	0.475	0.481	0.463	0.461	1.957	0.408	0.464	120	504	118	120	-1.074	38	80	39	81	0
3	18	4	"PFD0077"	"D16785_36"	13940	21030	130	1357	1353	409	58	60	10	100	100	0	1754	1699	527	90	92	14	100	100	0	0.781	0.805	0.794	0.808	1.446	0.765	0.888	120	527	2963	2904	-0.357	1299	1664	1295	1609	0
3	19	4	"PFD0096"	"D17715_112"	14130	21030	130	1303	1259	402	57	57	9	100	100	0	941	886	251	86	88	18	100	100	0	1.457	1.503	1.475	1.472	1.406	1.522	0.888	120	525	2101	2002	0.543	1246	855	1202	800	0
3	20	4	"PFD0098"	"D17715_12"	14320	21040	130	147	145	39	56	58	9	99	95	0	662	663	190	85	87	18	100	100	0	0.158	0.154	0.153	0.144	1.550	0.143	0.814	120	525	668	667	-2.665	91	577	89	578	0
3	21	4	"PFD0102"	"D17715_13"	14510	21040	130	221	213	68	56	58	10	98	95	0	955	938	303	87	90	21	100	100	0	0.190	0.184	0.183	0.168	1.698	0.175	0.821	120	563	1033	1008	-2.395	165	868	157	851	0
3	22	4	"PFD0104"	"D17715_134"	14710	21030	130	83	84	17	59	60	10	80	59	0	277	284	80	89	92	16	99	99	0	0.128	0.128	0.142	0.123	2.103	0.119	0.442	120	646	212	220	-2.970	24	188	25	195	0
3	1	5	"PFD0106"	"D17715_138"	10710	21230	130	98	101	23	58	59	9	94	84	0	403	400	105	93	94	13	100	100	0	0.129	0.140	0.136	0.126	1.684	0.143	0.690	120	643	350	350	-2.954	40	310	43	307	0
3	2	5	"PFD0108"	"D17715_140"	10910	21230	120	114	117	27	58	58	8	98	97	0	519	534	139	92	93	15	100	100	0	0.131	0.133	0.133	0.126	1.533	0.130	0.759	120	518	483	501	-2.931	56	427	59	442	0
3	3	5	"PFD0130"	"D17715_44"	11100	21230	110	139	137	39	58	58	8	100	95	0	177	177	31	90	92	13	100	96	0	0.931	0.908	0.876	0.818	1.939	0.927	0.702	80	442	168	166	-0.103	81	87	79	87	0
3	4	5	"PFD0132"	"D17715_47"	11290	21230	120	92	92	17	57	58	9	92	86	0	299	292	68	89	91	14	99	99	0	0.167	0.172	0.162	0.163	1.755	0.161	0.617	120	459	245	238	-2.585	35	210	35	203	0
3	5	5	"PFD0134"	"D17715_5"	11470	21230	120	95	95	19	57	59	9	93	84	0	236	237	47	89	92	16	99	99	0	0.259	0.257	0.248	0.244	1.797	0.242	0.654	120	444	185	186	-1.952	38	147	38	148	0
3	6	5	"PFD0136"	"D17715_51"	11670	21230	120	239	238	75	59	59	9	100	98	0	272	274	65	91	93	17	100	100	0	0.994	0.978	0.990	0.911	1.608	1.016	0.854	120	472	361	362	-0.008	180	181	179	183	0
3	7	5	"PFD0138"	"D17715_56"	11860	21230	130	2083	1959	584	59	60	8	100	100	0	1944	1908	477	92	94	26	100	100	0	1.093	1.046	1.048	1.024	1.304	1.078	0.920	120	511	3876	3716	0.128	2024	1852	1900	1816	0
3	8	5	"PFD0141"	"D17715_61"	12060	21230	130	131	130	32	59	60	9	97	96	0	416	436	129	92	93	13	100	100	0	0.222	0.206	0.199	0.194	1.745	0.197	0.740	120	476	396	415	-2.170	72	324	71	344	0
3	9	5	"PFE0196"	"E18169_1"	12250	21220	140	993	1032	468	61	62	10	100	100	0	1267	1276	498	93	95	14	100	100	0	0.794	0.821	0.804	0.773	1.620	0.842	0.914	156	472	2106	2154	-0.333	932	1174	971	1183	0
3	10	5	"PFE0199"	"E18440_1"	12430	21220	120	687	719	228	64	65	10	100	100	0	879	875	260	96	97	14	100	100	0	0.796	0.841	0.807	0.843	1.330	0.833	0.916	120	391	1406	1434	-0.330	623	783	655	779	0
3	11	5	"PFE0201"	"E18440_5"	12600	21220	120	121	119	26	65	66	10	94	88	0	360	371	91	98	98	14	100	100	0	0.214	0.198	0.195	0.182	1.730	0.183	0.693	120	432	318	327	-2.226	56	262	54	273	0
3	12	5	"PFE0203"	"E18445_1"	12800	21210	130	765	803	250	67	68	11	100	100	0	711	707	147	102	103	19	100	100	0	1.146	1.217	1.224	1.166	1.381	1.298	0.882	120	479	1307	1341	0.197	698	609	736	605	0
3	13	5	"PFE0206"	"E18512_1"	12980	21200	130	1107	1108	308	68	68	12	100	100	0	627	628	156	101	105	21	100	100	0	1.975	1.973	2.004	1.996	1.348	2.016	0.894	120	517	1565	1567	0.982	1039	526	1040	527	0
3	14	5	"PFE0208"	"E18512_4"	13200	21220	110	87	89	15	66	66	10	81	51	0	153	152	27	99	100	16	91	76	0	0.389	0.434	0.420	0.442	2.736	0.386	0.313	80	441	75	76	-1.363	21	54	23	53	0
3	15	5	"PFE0230"	"E19008_1"	13370	21220	130	1463	1444	508	65	66	10	100	100	0	1475	1505	369	97	98	15	100	100	0	1.015	0.979	1.011	0.919	1.467	1.030	0.897	120	521	2776	2787	0.021	1398	1378	1379	1408	0
3	16	5	"PFE0234"	"E19248_7"	13560	21210	120	358	378	120	64	65	10	100	100	0	1373	1468	516	97	98	16	100	100	0	0.230	0.229	0.217	0.236	1.557	0.216	0.891	120	431	1570	1685	-2.118	294	1276	314	1371	0
3	17	5	"PFE0237"	"E19278_2"	13740	21210	130	777	805	278	62	63	10	100	100	0	570	560	183	95	97	15	100	99	0	1.505	1.598	1.553	1.652	1.510	1.615	0.881	120	451	1190	1208	0.590	715	475	743	465	0
3	18	5	"PFE0239"	"E19278_6"	13940	21220	120	122	123	29	60	61	10	98	93	0	143	146	29	92	94	15	95	76	0	1.216	1.167	1.228	1.155	2.148	1.072	0.501	120	461	113	117	0.282	62	51	63	54	0
3	19	5	"PFE0243"	"E19631_3"	14120	21220	120	360	371	115	58	59	9	100	100	0	2110	2131	658	90	92	20	100	100	0	0.150	0.153	0.157	0.149	1.406	0.150	0.895	120	480	2322	2354	-2.742	302	2020	313	2041	0
3	20	5	"PFE0246"	"E19695_2"	14310	21220	120	1495	1487	441	56	56	9	100	100	0	890	904	237	86	86	13	100	100	0	1.790	1.749	1.742	1.727	1.345	1.805	0.916	120	452	2243	2249	0.840	1439	804	1431	818	0
3	21	5	"PFE0270"	"E20800_3"	14500	21220	120	128	121	47	53	54	9	80	77	0	486	430	206	81	82	11	92	88	0	0.185	0.195	0.201	0.205	2.110	0.185	0.745	120	463	480	417	-2.433	75	405	68	349	0
3	22	5	"PFE0275"	"E21089_1"	14700	21230	150	66	66	12	56	57	9	50	21	0	105	106	24	86	88	15	56	25	0	0.526	0.500	0.530	0.500	2.800	0.304	0.169	156	741	29	30	-0.926	10	19	10	20	-50
3	1	6	"PFE0277"	"E21208_2"	10710	21410	130	122	128	32	57	57	9	100	98	0	145	157	41	90	92	17	95	79	0	1.182	1.060	1.080	1.163	1.832	0.881	0.640	120	631	120	138	0.241	65	55	71	67	0
3	2	6	"PFE0279"	"E21208_4"	10900	21410	130	161	170	50	57	58	9	100	100	0	343	351	103	90	91	18	100	100	0	0.411	0.433	0.417	0.423	1.445	0.409	0.837	120	531	357	374	-1.283	104	253	113	261	0
3	3	6	"PFE0282"	"E21586_1"	11100	21410	130	1383	1390	482	58	59	8	100	100	0	1519	1483	522	90	91	17	100	99	0	0.927	0.956	0.916	0.985	1.617	0.937	0.898	120	548	2754	2725	-0.109	1325	1429	1332	1393	0
3	4	6	"PFE0285"	"E21786_1"	11290	21400	130	2366	2440	813	60	60	9	100	100	0	1911	1957	675	92	93	16	99	99	0	1.268	1.276	1.236	1.350	1.651	1.260	0.891	120	470	4125	4245	0.342	2306	1819	2380	1865	0
3	5	6	"PFE0322"	"E23195_1"	11460	21400	120	131	129	24	59	60	10	100	99	0	212	209	40	91	92	14	99	98	0	0.595	0.593	0.568	0.602	1.718	0.542	0.710	120	421	193	188	-0.749	72	121	70	118	0
3	6	6	"PFE0330"	"E23784_1"	11640	21400	120	170	171	42	58	59	9	99	99	0	897	923	271	90	90	12	100	100	0	0.139	0.136	0.133	0.134	1.404	0.127	0.832	120	457	919	946	-2.849	112	807	113	833	0
3	7	6	"PFE0333"	"E23986_1"	11840	21400	120	90	92	19	60	60	9	86	74	0	313	323	81	91	92	12	100	100	0	0.135	0.138	0.133	0.120	1.848	0.132	0.592	120	474	252	264	-2.888	30	222	32	232	0
3	8	6	"PFE0342"	"E24470_2"	12030	21400	130	1025	984	330	62	62	8	100	100	0	1166	1141	266	95	95	13	100	100	0	0.899	0.881	0.922	0.825	1.484	0.910	0.910	120	490	2034	1968	-0.153	963	1071	922	1046	0
3	9	6	"PFE0347"	"E24550_1"	12220	21400	130	108	109	24	63	64	10	95	85	0	161	162	33	95	96	13	95	90	0	0.682	0.687	0.671	0.675	2.181	0.616	0.530	120	500	111	113	-0.553	45	66	46	67	0
3	10	6	"PFE0349"	"E24569_3"	12410	21400	120	150	145	31	63	64	10	100	98	0	433	439	104	95	97	16	100	100	0	0.257	0.238	0.246	0.228	1.502	0.223	0.796	120	478	425	426	-1.958	87	338	82	344	0
3	11	6	"PFF0266"	"F17836_2"	12610	21390	130	250	245	44	63	64	18	100	100	0	780	756	158	96	98	25	100	100	0	0.273	0.276	0.279	0.277	1.278	0.265	0.893	120	568	871	842	-1.871	187	684	182	660	0
3	12	6	"PFF0268"	"F17989_2"	12800	21400	120	146	147	34	62	63	9	99	97	0	691	664	132	97	98	14	100	100	0	0.141	0.150	0.148	0.139	1.492	0.151	0.810	120	478	678	652	-2.822	84	594	85	567	0
3	13	6	"PFF0274"	"F18154_3"	12980	21400	140	76	78	17	63	64	10	55	31	0	126	136	43	98	98	15	72	46	0	0.464	0.395	0.397	0.451	2.871	0.288	0.313	156	599	41	53	-1.107	13	28	15	38	0
3	14	6	"PFF0278"	"F18417_1"	13180	21400	120	320	320	76	62	63	9	100	100	0	2095	2053	477	94	95	13	100	100	0	0.129	0.132	0.130	0.129	1.309	0.128	0.906	120	521	2259	2217	-2.955	258	2001	258	1959	0
3	15	6	"PFF0285"	"F18525_1"	13370	21400	120	606	583	151	62	62	9	100	100	0	772	751	171	92	93	13	100	100	0	0.800	0.791	0.794	0.778	1.339	0.789	0.917	120	512	1224	1180	-0.322	544	680	521	659	0
3	16	6	"PFF0289"	"F18567_3"	13590	21400	150	72	72	12	62	63	10	44	18	0	103	105	18	92	94	14	39	19	0	0.909	0.769	0.681	0.670	2.941	0.281	0.052	156	571	21	23	-0.138	10	11	10	13	-50
3	17	6	"PFF0323"	"F19549_1"	13750	21390	130	4373	4140	1066	63	64	11	100	100	0	3010	2918	858	95	96	14	100	100	0	1.479	1.444	1.400	1.487	1.350	1.415	0.923	120	430	7225	6900	0.564	4310	2915	4077	2823	0
3	18	6	"PFF0329"	"F19626_1"	13930	21400	150	77	79	15	64	65	11	51	26	0	108	112	19	95	98	17	42	17	0	1.000	0.882	1.000	0.969	3.213	0.459	0.098	156	621	26	32	0.000	13	13	15	17	-50
3	19	6	"PFF0332"	"F19746_5"	14160	21390	110	73	75	15	64	65	11	42	23	0	141	141	30	94	98	18	81	65	0	0.191	0.234	0.312	0.273	3.269	0.198	0.151	80	420	56	58	-2.385	9	47	11	47	0
3	20	6	"PFF0334"	"F19787_2"	14310	21400	120	14300	13194	3472	65	67	14	100	100	0	9498	9334	2741	93	96	16	100	100	0	1.514	1.421	1.376	1.451	1.312	1.405	0.936	120	464	23640	22370	0.598	14235	9405	13129	9241	0
3	21	6	"PFF0336"	"F19828_2"	14510	21400	120	455	436	127	62	64	14	100	100	0	249	248	64	90	93	18	97	95	0	2.472	2.367	2.346	2.488	1.632	2.370	0.849	120	487	552	532	1.306	393	159	374	158	0
3	22	6	"PFF0338"	"F19846_4"	14710	21400	150	81	81	14	61	62	12	71	37	0	119	120	28	92	94	17	60	36	0	0.741	0.714	0.850	0.823	3.112	0.389	0.185	156	765	47	48	-0.433	20	27	20	28	-50
3	1	7	"PFF0364"	"F20448_4"	10700	21600	130	276	264	80	58	59	13	99	99	0	1200	1185	329	92	93	16	100	100	0	0.197	0.188	0.186	0.180	1.361	0.191	0.899	120	664	1326	1299	-2.346	218	1108	206	1093	0
3	2	7	"PFF0366"	"F20625_1"	10910	21600	130	1493	1449	436	60	60	9	100	100	0	1099	1072	214	92	93	18	100	100	0	1.423	1.417	1.459	1.338	1.425	1.504	0.922	120	519	2440	2369	0.509	1433	1007	1389	980	0
3	3	7	"PFF0369"	"F20760_1"	11070	21590	130	433	419	81	59	60	10	100	100	0	823	798	135	92	95	30	100	100	0	0.512	0.510	0.516	0.506	1.269	0.501	0.908	120	521	1105	1066	-0.967	374	731	360	706	0
3	4	7	"PFF0372"	"F20855_1"	11280	21590	130	155	152	27	59	60	10	100	100	0	201	200	38	92	95	29	97	89	0	0.881	0.861	0.864	0.873	1.430	0.801	0.784	120	571	205	201	-0.183	96	109	93	108	0
3	5	7	"PFF0375"	"F20870_2"	11470	21600	120	116	119	27	59	60	9	98	94	0	390	383	78	92	93	13	100	100	0	0.191	0.206	0.197	0.186	1.655	0.204	0.739	120	496	355	351	-2.386	57	298	60	291	0
3	6	7	"PFF0378"	"F20896_3"	11660	21590	120	96	97	15	59	60	9	98	87	0	141	144	28	94	95	14	86	79	0	0.787	0.760	0.787	0.837	2.083	0.606	0.505	120	544	84	88	-0.345	37	47	38	50	0
3	7	7	"PFF0409"	"F22107_2"	11880	21600	150	71	72	11	63	64	12	37	9	0	119	122	26	97	99	16	62	31	0	0.364	0.360	0.449	0.434	3.263	0.161	0.067	156	639	30	34	-1.459	8	22	9	25	-50
3	8	7	"PFF0415"	"F22233_2"	12040	21600	120	182	183	33	64	66	12	100	100	0	745	732	136	98	100	15	100	100	0	0.182	0.188	0.183	0.183	1.316	0.181	0.884	120	463	765	753	-2.455	118	647	119	634	0
3	9	7	"PFF0417"	"F2227_1"	12230	21600	120	987	980	272	65	66	11	100	100	0	1535	1465	311	98	99	14	100	100	0	0.642	0.669	0.671	0.647	1.363	0.676	0.918	120	491	2359	2282	-0.640	922	1437	915	1367	0
3	10	7	"PFF0420"	"F22395_1"	12420	21590	130	99	98	17	64	65	11	90	74	0	134	138	23	96	97	15	90	71	0	0.921	0.810	0.785	0.803	2.291	0.631	0.366	120	572	73	76	-0.119	35	38	34	42	0
3	11	7	"PFF0431"	"F22631_1"	12610	21600	110	75	75	12	63	64	19	30	2	0	121	123	16	94	98	25	56	8	0	0.444	0.414	0.467	0.453	3.059	0.413	0.197	80	470	39	41	-1.170	12	27	12	29	0
3	12	7	"PFF0435"	"F22741_2"	12800	21600	120	231	225	56	62	62	9	99	99	0	819	789	187	94	97	15	100	100	0	0.233	0.235	0.235	0.223	1.495	0.226	0.863	120	515	894	858	-2.101	169	725	163	695	0
3	13	7	"PFF1070"	"F45236_1"	12990	21590	130	1871	1740	468	63	63	10	100	100	0	1420	1299	363	97	98	17	100	100	0	1.367	1.395	1.422	1.443	1.502	1.377	0.904	120	544	3131	2879	0.451	1808	1323	1677	1202	0
3	14	7	"PFF1072"	"F4524_3"	13190	21600	130	170	170	41	63	63	10	98	97	0	504	500	97	95	97	16	100	100	0	0.262	0.264	0.266	0.249	1.483	0.265	0.844	120	545	516	512	-1.934	107	409	107	405	0
3	15	7	"PFF1075"	"F45282_1"	13370	21590	120	291	288	70	61	62	9	100	100	0	605	585	132	92	93	12	100	100	0	0.448	0.460	0.451	0.456	1.356	0.449	0.898	120	498	743	720	-1.157	230	513	227	493	0
3	16	7	"PFF1077"	"F45296_2"	13570	21590	120	100	99	18	61	62	9	91	85	0	488	485	117	93	94	13	100	99	0	0.099	0.097	0.096	0.091	1.787	0.092	0.658	120	481	434	430	-3.340	39	395	38	392	0
3	17	7	"PFF1080"	"F45354_1"	13750	21590	120	1833	1835	501	64	64	11	100	100	0	1021	1032	293	96	97	15	100	100	0	1.912	1.892	1.885	1.930	1.306	1.876	0.937	120	479	2694	2707	0.935	1769	925	1771	936	0
3	18	7	"PFF1082"	"F4541_1"	13940	21590	120	1123	1077	276	65	66	10	100	100	0	2600	2531	691	98	99	15	100	100	0	0.423	0.416	0.407	0.419	1.265	0.395	0.928	120	466	3560	3445	-1.242	1058	2502	1012	2433	0
3	19	7	"PFF1120"	"F46301_17"	14120	21590	120	2779	2678	649	66	67	10	100	100	0	1278	1238	346	98	100	17	100	100	0	2.299	2.291	2.272	2.387	1.417	2.298	0.924	120	549	3893	3752	1.201	2713	1180	2612	1140	0
3	20	7	"PFF1128"	"F46381_1"	14330	21590	120	5148	4828	1520	69	71	13	100	100	0	3715	3443	931	98	100	15	100	100	0	1.404	1.423	1.466	1.367	1.504	1.473	0.913	120	473	8696	8104	0.490	5079	3617	4759	3345	0
3	21	7	"PFF1133"	"F46513_1"	14500	21590	120	3981	3813	1299	69	70	12	100	100	0	6428	6134	1878	99	101	16	100	100	0	0.618	0.620	0.640	0.603	1.775	0.617	0.908	120	472	10241	9779	-0.694	3912	6329	3744	6035	0
3	22	7	"PFF1136"	"F46584_1"	14700	21590	120	16175	14580	3774	71	72	14	100	100	0	9381	8591	2420	103	106	19	100	100	0	1.736	1.709	1.701	1.743	1.371	1.711	0.937	120	560	25382	22997	0.796	16104	9278	14509	8488	0
3	1	8	"PFF1138"	"F46705_1"	10710	21780	120	7063	6328	1907	61	66	38	100	100	0	4115	3827	1130	95	102	64	100	100	0	1.742	1.679	1.686	1.683	1.309	1.687	0.940	120	548	11022	9999	0.801	7002	4020	6267	3732	0
3	2	8	"PFF1140"	"F46816_1"	10900	21780	120	1359	1309	324	61	66	40	100	100	0	924	901	213	94	101	67	100	99	0	1.564	1.546	1.558	1.564	1.298	1.547	0.913	120	499	2128	2055	0.645	1298	830	1248	807	0
3	3	8	"PFF1163"	"F47563_1"	11090	21780	110	104	105	17	57	58	9	100	96	0	297	298	44	88	91	22	100	100	0	0.225	0.229	0.229	0.215	1.427	0.218	0.722	80	459	256	258	-2.153	47	209	48	210	0
3	4	8	"PFF1165"	"F47822_1"	11290	21780	120	778	731	212	57	58	9	100	100	0	380	367	81	90	91	18	100	100	0	2.486	2.433	2.411	2.400	1.341	2.504	0.902	120	501	1011	951	1.314	721	290	674	277	0
3	5	8	"PFF1167"	"F47864_3"	11480	21780	130	943	902	208	58	59	8	100	100	0	765	728	169	91	92	12	100	100	0	1.313	1.325	1.363	1.354	1.311	1.318	0.923	120	487	1559	1481	0.393	885	674	844	637	0
3	6	8	"PFF1175"	"F48138_1"	11660	21790	120	107	108	22	62	63	14	96	74	0	295	292	55	97	99	19	100	99	0	0.227	0.236	0.230	0.221	1.569	0.230	0.660	120	478	243	241	-2.138	45	198	46	195	0
3	7	8	"PFF1179"	"F48181_2"	11860	21780	120	2781	2598	654	68	70	14	100	100	0	1754	1691	374	103	106	22	100	100	0	1.643	1.593	1.613	1.584	1.211	1.604	0.939	120	528	4364	4118	0.717	2713	1651	2530	1588	0
3	8	8	"PFF1182"	"F48253_3"	12080	21770	90	89	91	17	70	74	16	53	30	0	135	137	27	104	109	26	57	17	0	0.613	0.636	0.688	0.677	2.382	0.569	0.260	52	307	50	54	-0.706	19	31	21	33	0
3	9	8	"PFF1197"	"F48515_1"	12240	21780	120	618	577	142	65	67	12	100	100	0	1025	990	238	99	100	13	100	100	0	0.597	0.575	0.583	0.572	1.261	0.566	0.920	120	440	1479	1403	-0.744	553	926	512	891	0
3	10	8	"PFF1204"	"F48839_1"	12430	21780	120	515	499	121	65	66	12	100	100	0	776	787	182	97	98	14	100	100	0	0.663	0.629	0.625	0.626	1.261	0.622	0.916	120	484	1129	1124	-0.593	450	679	434	690	0
3	11	8	"PFF1208"	"F49178_1"	12620	21780	120	77	76	12	63	64	10	56	28	0	141	142	25	92	94	14	95	84	0	0.286	0.260	0.295	0.295	2.063	0.271	0.303	120	480	63	63	-1.807	14	49	13	50	0
3	12	8	"PFF1210"	"F4934_1"	12810	21780	120	725	716	195	63	64	9	100	100	0	878	858	233	93	95	14	100	100	0	0.843	0.854	0.852	0.858	1.228	0.831	0.928	120	449	1447	1418	-0.246	662	785	653	765	0
3	13	8	"PFF1215"	"F49538_1"	13000	21780	120	3847	3575	1067	65	66	10	100	100	0	3740	3560	818	98	101	17	100	100	0	1.038	1.014	1.047	0.979	1.397	1.026	0.917	120	484	7424	6972	0.054	3782	3642	3510	3462	0
3	14	8	"PFF1218"	"F49644_4"	13190	21780	120	184	182	35	64	66	10	100	100	0	937	920	208	99	101	17	100	100	0	0.143	0.144	0.141	0.142	1.304	0.136	0.848	120	468	958	939	-2.804	120	838	118	821	0
3	15	8	"PFF1901"	"F8433_1"	13380	21780	120	555	524	171	64	64	9	100	100	0	1775	1714	480	95	97	14	100	100	0	0.292	0.284	0.287	0.269	1.587	0.276	0.857	120	484	2171	2079	-1.775	491	1680	460	1619	0
3	16	8	"PFF1905"	"F8612_1"	13570	21780	120	377	388	109	63	63	10	100	100	0	2454	2453	692	97	98	15	100	100	0	0.133	0.138	0.136	0.136	1.352	0.134	0.893	120	468	2671	2681	-2.908	314	2357	325	2356	0
3	17	8	"PFF1913"	"F8921_1"	13750	21780	120	922	889	251	63	64	10	100	100	0	4148	3946	1191	99	105	68	100	100	0	0.212	0.215	0.216	0.216	1.297	0.202	0.913	120	502	4908	4673	-2.237	859	4049	826	3847	0
3	18	8	"PFF1915"	"F8939_2"	13950	21780	120	495	471	120	62	64	10	100	100	0	685	648	179	98	105	69	100	98	0	0.738	0.744	0.750	0.756	1.362	0.710	0.894	120	479	1020	959	-0.439	433	587	409	550	0
3	19	8	"PFF1919"	"F9091_1"	14140	21780	120	150	153	43	63	64	12	97	93	0	716	693	226	95	97	14	100	100	0	0.140	0.151	0.149	0.144	1.705	0.145	0.782	120	495	708	688	-2.836	87	621	90	598	0
3	20	8	"PFF1921"	"F9247_1"	14330	21770	130	546	540	169	62	64	12	100	99	0	737	741	181	95	97	15	100	100	0	0.754	0.740	0.762	0.693	1.652	0.758	0.887	120	448	1126	1124	-0.408	484	642	478	646	0
3	21	8	"PFI0014"	"I10798_1"	14490	21790	150	68	68	10	63	65	12	23	4	0	111	113	21	96	98	15	50	23	0	0.333	0.294	0.426	0.454	3.974	0.152	0.034	156	561	20	22	-1.585	5	15	5	17	-50
3	22	8	"PFI0017"	"I10882_1"	14690	21770	120	331	320	80	66	67	13	99	98	0	1013	972	188	99	101	18	100	100	0	0.290	0.291	0.292	0.276	1.478	0.288	0.896	120	582	1179	1127	-1.786	265	914	254	873	0
3	1	9	"PFI0023"	"I11056_2"	10700	21960	120	89	90	16	61	63	25	55	12	0	240	244	52	94	98	59	99	73	0	0.192	0.193	0.185	0.183	1.951	0.173	0.492	120	576	174	179	-2.382	28	146	29	150	0
3	2	9	"PFI0029"	"I11211_1"	10890	21960	110	81	81	11	60	61	11	73	47	0	263	261	33	92	94	16	100	100	0	0.123	0.124	0.123	0.114	1.809	0.129	0.469	80	431	192	190	-3.026	21	171	21	169	0
3	3	9	"PFI0033"	"I11281_1"	11070	21970	150	61	62	8	57	58	9	29	7	0	99	101	17	89	91	18	36	7	0	0.400	0.417	0.529	0.517	3.454	0.219	0.082	156	637	14	17	-1.322	4	10	5	12	-50
3	4	9	"PFI0035"	"I11342_1"	11280	21960	120	753	749	177	57	58	8	100	100	0	1850	1875	407	90	91	15	100	100	0	0.395	0.388	0.387	0.384	1.301	0.380	0.937	120	497	2456	2477	-1.338	696	1760	692	1785	0
3	5	9	"PFI0056"	"I12038_2"	11450	21960	120	219	217	46	58	59	8	100	100	0	377	385	81	91	92	12	100	100	0	0.563	0.541	0.539	0.535	1.384	0.523	0.845	120	459	447	453	-0.829	161	286	159	294	0
3	6	9	"PFI0058"	"I12132_1"	11650	21960	120	939	884	245	63	66	27	100	100	0	1278	1240	281	96	105	66	100	100	0	0.741	0.718	0.710	0.701	1.331	0.720	0.912	120	486	2058	1965	-0.432	876	1182	821	1144	0
3	7	9	"PFI0060"	"I12159_3"	11850	21960	130	100	99	21	67	70	25	60	15	0	165	167	30	101	109	61	54	3	0	0.516	0.485	0.490	0.473	2.071	0.396	0.693	120	592	97	98	-0.956	33	64	32	66	0
3	8	9	"PFI0063"	"I12192_2"	12070	21950	150	74	77	16	68	70	14	26	11	0	113	117	24	100	104	22	35	12	0	0.462	0.529	0.542	0.542	3.172	0.331	0.136	156	606	19	26	-1.115	6	13	9	17	-50
3	9	9	"PFI0069"	"I12412_1"	12230	21960	130	430	417	106	66	69	15	100	100	0	336	338	72	98	101	16	100	100	0	1.529	1.462	1.441	1.453	1.325	1.481	0.887	120	460	602	591	0.613	364	238	351	240	0
3	10	9	"PFI0072"	"I12552_2"	12420	21960	130	25311	23788	5818	74	78	24	100	100	0	7588	7197	1528	102	104	19	100	100	0	3.371	3.342	3.353	3.304	1.239	3.428	0.937	120	511	32723	30809	1.753	25237	7486	23714	7095	0
3	11	9	"PFI0105"	"I13369_2"	12620	21960	120	1203	1117	277	70	76	20	100	100	0	664	642	140	98	100	17	100	100	0	2.002	1.925	1.936	1.918	1.287	1.962	0.930	120	486	1699	1591	1.001	1133	566	1047	544	0
3	12	9	"PFI0107"	"I13466_1"	12800	21950	130	566	540	141	65	67	10	100	100	0	707	668	190	95	96	17	100	99	0	0.819	0.829	0.847	0.856	1.398	0.787	0.888	120	500	1113	1048	-0.289	501	612	475	573	0
3	13	9	"PFI0111"	"I13569_2"	12990	21960	120	754	704	189	64	65	10	100	100	0	1326	1281	304	96	99	18	100	100	0	0.561	0.540	0.540	0.529	1.294	0.529	0.903	120	495	1920	1825	-0.834	690	1230	640	1185	0
3	14	9	"PFI0113"	"I13674_4"	13190	21960	120	81	85	17	64	65	9	73	48	0	153	155	35	95	96	14	89	82	0	0.293	0.350	0.355	0.350	2.621	0.280	0.316	120	498	75	81	-1.771	17	58	21	60	0
3	15	9	"PFI0118"	"I13901_1"	13380	21960	120	105	105	16	62	63	10	99	90	0	149	153	25	94	95	16	98	85	0	0.782	0.729	0.748	0.750	1.762	0.625	0.526	120	484	98	102	-0.355	43	55	43	59	0
3	16	9	"PFI0122"	"I13918_1"	13570	21960	120	4301	4122	848	61	61	10	100	100	0	3303	3119	633	94	96	16	100	100	0	1.321	1.342	1.346	1.348	1.232	1.350	0.935	120	473	7449	7086	0.402	4240	3209	4061	3025	0
3	17	9	"PFJ0094"	"J1546_3"	13740	21960	110	72	73	12	61	62	10	52	22	0	136	141	33	96	99	20	73	48	0	0.275	0.267	0.299	0.300	2.654	0.156	0.134	80	443	51	57	-1.862	11	40	12	45	0
3	18	9	"PFJ0104"	"J157_2"	13950	21950	130	231	228	59	61	62	12	100	100	0	149	149	31	95	100	62	37	0	0	3.148	3.093	3.169	3.309	1.790	2.892	0.608	120	611	224	221	1.655	170	54	167	54	0
3	19	9	"PFJ0107"	"J1588_1"	14140	21960	110	528	532	148	58	60	12	100	100	0	971	1027	268	93	93	13	100	100	0	0.535	0.507	0.504	0.502	1.294	0.493	0.870	80	423	1348	1408	-0.902	470	878	474	934	0
3	20	9	"PFJ0110"	"J1616_1"	14310	21970	150	62	64	11	58	59	9	38	10	0	102	106	21	91	92	15	42	20	0	0.364	0.400	0.493	0.500	3.989	0.147	0.043	156	615	15	21	-1.459	4	11	6	15	-50
3	21	9	"PFJ0116"	"J163_7"	14520	21970	120	112	110	24	58	59	8	98	92	0	306	301	62	91	93	14	100	100	0	0.251	0.248	0.245	0.225	1.653	0.237	0.751	120	480	269	262	-1.993	54	215	52	210	0
3	22	9	"PFJ0119"	"J167_13"	14720	21970	120	149	147	34	59	62	17	98	91	0	771	776	200	95	104	47	100	100	0	0.133	0.129	0.132	0.122	1.544	0.122	0.815	120	552	766	769	-2.909	90	676	88	681	0
3	1	10	"PFJ0157"	"J183_4"	10730	22160	140	121	121	25	60	61	9	98	96	0	647	637	174	93	93	14	100	100	0	0.110	0.112	0.111	0.110	1.503	0.104	0.785	156	754	615	605	-3.183	61	554	61	544	0
3	2	10	"PFJ0159"	"J183_6"	10930	22160	120	75	76	14	59	60	9	71	45	0	202	196	44	93	94	13	97	95	0	0.147	0.165	0.175	0.163	2.460	0.151	0.330	120	492	125	120	-2.768	16	109	17	103	0
3	3	10	"PFJ0161"	"J183_8"	11110	22150	130	121	117	30	59	60	9	96	88	0	481	484	140	94	96	14	100	100	0	0.160	0.149	0.147	0.134	1.620	0.150	0.805	120	526	449	448	-2.642	62	387	58	390	0
3	4	10	"PFJ0165"	"J1901_2"	11280	22150	80	83	84	14	59	60	10	86	57	0	169	167	25	94	96	14	100	96	0	0.320	0.342	0.373	0.321	2.034	0.336	0.415	52	310	99	98	-1.644	24	75	25	73	0
3	5	10	"PFJ0168"	"J191_1"	11480	22150	130	653	631	229	58	59	9	100	100	0	482	492	136	92	93	13	100	100	0	1.526	1.433	1.410	1.376	1.387	1.503	0.911	120	611	985	973	0.609	595	390	573	400	0
3	6	10	"PFJ0170"	"J191_6"	11670	22150	120	73	73	13	62	64	20	25	0	0	145	148	24	95	100	49	50	2	0	0.220	0.208	0.306	0.266	2.952	0.177	0.139	120	559	61	64	-2.184	11	50	11	53	0
3	7	10	"PFJ0203"	"J21_13"	11900	22170	150	68	69	11	62	63	10	30	8	0	110	113	22	96	99	16	42	23	0	0.429	0.412	0.421	0.480	3.270	0.225	0.111	156	642	20	24	-1.222	6	14	7	17	-50
3	8	10	"PFJ0207"	"J21_24"	12040	22150	130	130	130	29	61	62	9	99	96	0	643	629	153	95	96	15	100	100	0	0.126	0.129	0.129	0.120	1.442	0.126	0.832	120	477	617	603	-2.990	69	548	69	534	0
3	9	10	"PFJ0209"	"J21_26"	12230	22150	120	136	136	41	62	67	31	82	60	0	713	697	221	95	100	32	99	98	0	0.120	0.123	0.116	0.104	1.846	0.122	0.765	120	522	692	676	-3.062	74	618	74	602	0
3	10	10	"PFJ0212"	"J21_31"	12430	22140	130	11157	10249	2909	68	75	35	100	100	0	10792	9919	2851	99	104	33	100	100	0	1.037	1.037	1.039	1.053	1.370	1.035	0.927	120	501	21782	20001	0.052	11089	10693	10181	9820	0
3	11	10	"PFJ0216"	"J21_9"	12580	22160	150	65	66	12	67	72	22	6	0	0	106	108	18	98	101	25	12	3	0	-0.250	-0.100	0.646	0.652	3.257	0.315	0.030	156	615	6	9	Error	-2	8	-1	10	-50
3	12	10	"PFJ0218"	"J222_2"	12800	22150	120	104	104	25	63	65	11	88	72	0	565	537	155	95	97	15	100	100	0	0.087	0.093	0.090	0.084	1.865	0.087	0.628	120	558	511	483	-3.519	41	470	41	442	0
3	13	10	"PFJ0247"	"J242_2"	12990	22150	130	74	75	13	61	62	9	62	35	0	178	182	37	93	94	14	98	95	0	0.153	0.157	0.195	0.170	2.131	0.147	0.259	120	582	98	103	-2.709	13	85	14	89	0
3	14	10	"PFJ0250"	"J245_1"	13190	22150	130	100	98	24	61	62	12	81	69	0	288	287	68	93	94	14	100	99	0	0.200	0.191	0.200	0.176	1.865	0.186	0.601	120	564	234	231	-2.322	39	195	37	194	0
3	15	10	"PFJ0252"	"J245_13"	13370	22150	120	117	116	25	59	60	13	96	86	0	420	411	85	92	94	16	100	100	0	0.177	0.179	0.177	0.163	1.598	0.169	0.699	120	499	386	376	-2.500	58	328	57	319	0
3	16	10	"PFJ0254"	"J245_5"	13560	22150	120	76	78	12	58	59	10	79	43	0	280	277	58	92	93	16	100	100	0	0.096	0.108	0.107	0.102	1.878	0.093	0.399	120	532	206	205	-3.385	18	188	20	185	0
3	17	10	"PFJ0257"	"J245_9"	13760	22150	120	84	85	17	59	60	9	86	63	0	123	125	24	91	93	15	76	53	0	0.781	0.765	0.846	0.813	2.477	0.584	0.305	120	517	57	60	-0.356	25	32	26	34	0
3	18	10	"PFJ0259"	"J2465_2"	13940	22170	150	61	62	8	58	60	9	26	4	0	94	94	13	92	94	15	14	1	0	1.500	2.000	0.600	0.648	3.721	0.015	0.000	156	611	5	6	0.585	3	2	4	2	-50
3	19	10	"PFK0310"	"Kn2750_3"	14130	22180	150	68	70	15	58	59	9	53	28	0	99	105	23	92	93	14	38	20	0	1.429	0.923	0.800	0.918	2.904	0.448	0.160	156	557	17	25	0.515	10	7	12	13	-50
3	20	10	"PFK0321"	"Kn2865_1"	14320	22190	150	61	64	12	58	59	14	23	3	0	100	104	20	91	92	14	39	19	0	0.333	0.462	0.727	0.706	3.614	0.179	0.044	156	550	12	19	-1.585	3	9	6	13	-50
3	21	10	"PFK0331"	"Kn3020_1"	14510	22150	120	797	737	206	58	59	13	100	100	0	860	806	164	89	91	13	100	100	0	0.958	0.947	0.984	0.913	1.370	0.971	0.920	120	502	1510	1396	-0.061	739	771	679	717	0
3	22	10	"PFK0339"	"Kn3094_1"	14720	22150	150	63	64	10	59	62	16	10	1	0	99	100	15	96	107	52	0	0	0	1.333	1.250	0.800	0.689	3.586	0.143	0.023	156	796	7	9	0.415	4	3	5	4	-50
3	1	11	"PFK0353"	"Kn3360_3"	10730	22350	130	90	92	19	61	62	20	71	27	0	165	164	34	95	96	14	92	87	0	0.414	0.449	0.456	0.462	1.816	0.540	0.264	120	627	99	100	-1.271	29	70	31	69	0
3	2	11	"PFK0355"	"Kn3360_5"	10920	22350	120	147	146	40	61	61	9	98	95	0	934	917	285	95	96	14	100	100	0	0.103	0.103	0.109	0.097	1.537	0.103	0.815	120	500	925	907	-3.286	86	839	85	822	0
3	3	11	"PFK0384"	"Kn386_1"	11110	22350	130	96	98	19	61	62	9	93	85	0	149	149	30	97	99	15	89	76	0	0.673	0.712	0.687	0.675	2.006	0.521	0.395	120	562	87	89	-0.571	35	52	37	52	0
3	4	11	"PFK0387"	"Kn400_3"	11300	22350	120	239	238	69	60	61	9	100	100	0	1157	1096	278	95	97	15	100	100	0	0.169	0.178	0.178	0.167	1.475	0.173	0.860	120	545	1241	1179	-2.569	179	1062	178	1001	0
3	5	11	"PFK0390"	"Kn4028_2"	11480	22350	120	1676	1565	402	59	60	9	100	100	0	1559	1478	295	93	94	14	100	100	0	1.103	1.087	1.072	1.066	1.318	1.104	0.916	120	512	3083	2891	0.141	1617	1466	1506	1385	0
3	6	11	"PFK0393"	"Kn4044_1"	11680	22350	120	142	146	41	60	61	9	98	96	0	398	400	112	93	96	23	100	100	0	0.269	0.280	0.288	0.265	1.624	0.265	0.809	120	544	387	393	-1.895	82	305	86	307	0
3	7	11	"PFK0400"	"Kn4252_3"	11870	22350	120	411	399	105	59	60	9	100	100	0	2228	2067	507	94	97	24	100	100	0	0.165	0.172	0.176	0.168	1.377	0.167	0.895	120	468	2486	2313	-2.600	352	2134	340	1973	0
3	8	11	"PFK0406"	"Kn434_1"	12060	22350	120	313	319	93	59	60	9	100	100	0	903	926	241	94	95	13	100	100	0	0.314	0.313	0.310	0.302	1.379	0.304	0.890	120	479	1063	1092	-1.671	254	809	260	832	0
3	9	11	"PFK0434"	"Kn5123_1"	12240	22350	120	121	121	29	60	61	9	97	92	0	670	668	160	93	95	14	100	100	0	0.106	0.106	0.106	0.097	1.656	0.101	0.744	120	513	638	636	-3.242	61	577	61	575	0
3	10	11	"PFK0438"	"Kn5186_3"	12440	22350	120	364	354	125	61	61	16	98	98	0	2269	2256	648	94	96	25	100	100	0	0.139	0.136	0.137	0.123	1.614	0.134	0.875	120	515	2478	2455	-2.844	303	2175	293	2162	0
3	11	11	"PFK0449"	"Kn5414_1"	12630	22350	120	171	178	61	60	61	9	98	95	0	400	400	115	93	94	12	100	100	0	0.362	0.384	0.382	0.338	1.865	0.386	0.816	120	476	418	425	-1.468	111	307	118	307	0
3	12	11	"PFK0454"	"Kn5561_2"	12810	22350	120	203	196	50	60	61	9	100	99	0	632	606	166	94	95	13	100	100	0	0.266	0.266	0.268	0.258	1.578	0.254	0.840	120	513	681	648	-1.912	143	538	136	512	0
3	13	11	"PFK0456"	"Kn5587_1"	13010	22350	120	1926	1973	608	60	61	9	100	100	0	8941	9466	2748	95	96	15	100	100	0	0.211	0.204	0.203	0.201	1.263	0.198	0.910	120	514	10712	11284	-2.245	1866	8846	1913	9371	0
3	14	11	"PFK0460"	"Kn569_3"	13190	22350	120	301	291	90	59	61	10	100	99	0	820	803	238	95	97	14	100	100	0	0.334	0.328	0.319	0.315	1.489	0.317	0.873	120	498	967	940	-1.583	242	725	232	708	0
3	15	11	"PFK0488"	"Kn67_1"	13380	22350	120	139	140	39	59	61	12	96	92	0	504	510	130	94	96	15	100	100	0	0.195	0.195	0.193	0.181	1.599	0.190	0.786	120	543	490	497	-2.358	80	410	81	416	0
3	16	11	"PFK0491"	"Kn6869_1"	13590	22350	130	664	675	204	59	60	9	100	100	0	2024	1977	521	93	95	14	100	100	0	0.313	0.327	0.330	0.321	1.279	0.325	0.905	120	579	2536	2500	-1.674	605	1931	616	1884	0
3	17	11	"PFK0496"	"Kn707_1"	13770	22350	120	2801	2639	785	58	59	9	100	100	0	2407	2225	577	94	95	16	100	100	0	1.186	1.211	1.240	1.187	1.336	1.227	0.913	120	483	5056	4712	0.246	2743	2313	2581	2131	0
3	18	11	"PFK0507"	"Kn768_1"	13960	22350	120	299	281	72	59	59	9	100	100	0	477	457	115	95	96	16	100	100	0	0.628	0.613	0.610	0.610	1.430	0.589	0.873	120	442	622	584	-0.671	240	382	222	362	0
3	19	11	"PFK0510"	"Kn7854_1"	14150	22350	120	291	281	88	59	60	11	99	97	0	665	644	156	94	95	14	100	100	0	0.406	0.404	0.400	0.377	1.572	0.397	0.833	120	416	803	772	-1.299	232	571	222	550	0
3	20	11	"PFK0516"	"Kn8017_1"	14340	22350	120	894	878	352	60	61	15	98	97	0	3748	3645	1173	95	95	14	100	100	0	0.228	0.230	0.227	0.209	1.672	0.230	0.899	120	434	4487	4368	-2.131	834	3653	818	3550	0
3	21	11	"PFK1023"	"Ks506_1"	14530	22350	130	3014	2798	917	60	62	14	100	100	0	2938	2903	766	94	95	15	100	100	0	1.039	0.975	1.006	0.928	1.478	1.009	0.916	120	558	5798	5547	0.055	2954	2844	2738	2809	0
3	22	11	"PFK1025"	"Ks506_6"	14710	22340	130	2134	1947	509	62	64	12	100	100	0	1781	1657	564	97	101	20	99	99	0	1.230	1.208	1.186	1.319	1.642	1.152	0.905	120	625	3756	3445	0.299	2072	1684	1885	1560	0
3	1	12	"PFK1027"	"Ks509_1"	10720	22540	120	317	321	82	63	64	20	100	100	0	485	483	111	97	99	14	100	100	0	0.655	0.668	0.659	0.658	1.298	0.660	0.844	120	595	642	644	-0.611	254	388	258	386	0
3	2	12	"PFK1030"	"Ks509_6"	10920	22540	120	411	410	128	63	64	10	100	100	0	1255	1244	343	99	100	15	100	100	0	0.301	0.303	0.307	0.290	1.407	0.297	0.898	120	498	1504	1492	-1.732	348	1156	347	1145	0
3	3	12	"PFK1033"	"Ks510_10"	11100	22540	130	286	272	66	63	64	10	100	100	0	771	733	194	101	102	15	100	100	0	0.333	0.331	0.325	0.330	1.430	0.306	0.863	120	546	893	841	-1.587	223	670	209	632	0
3	4	12	"PFK1036"	"Ks510_3"	11300	22550	120	199	194	47	61	62	10	96	94	0	750	739	183	96	98	15	100	100	0	0.211	0.207	0.203	0.189	1.607	0.204	0.879	120	510	792	776	-2.245	138	654	133	643	0
3	5	12	"PFK1051"	"Ks539_1"	11490	22540	120	4751	4416	1165	62	63	10	100	100	0	4318	4052	909	97	98	16	100	100	0	1.111	1.101	1.129	1.082	1.247	1.120	0.926	120	529	8910	8309	0.152	4689	4221	4354	3955	0
3	6	12	"PFK1053"	"Ks545_4"	11690	22550	130	211	200	51	61	63	10	97	97	0	873	868	262	97	100	23	100	100	0	0.193	0.180	0.180	0.175	1.572	0.172	0.884	120	524	926	910	-2.371	150	776	139	771	0
3	7	12	"PFK1057"	"Ks54_4"	11870	22540	130	913	868	210	61	62	9	100	100	0	1399	1351	378	97	99	24	100	100	0	0.654	0.644	0.631	0.661	1.344	0.619	0.921	120	489	2154	2061	-0.612	852	1302	807	1254	0
3	8	12	"PFK1062"	"Ks5580_5"	12060	22540	120	350	332	82	62	63	9	100	100	0	1382	1346	347	96	98	15	100	100	0	0.224	0.216	0.216	0.213	1.388	0.205	0.892	120	464	1574	1520	-2.159	288	1286	270	1250	0
3	9	12	"PFK1065"	"Ks565_1"	12240	22540	130	614	593	131	63	67	39	100	100	0	929	915	237	96	100	23	100	100	0	0.661	0.647	0.645	0.657	1.254	0.617	0.913	120	530	1384	1349	-0.596	551	833	530	819	0
3	10	12	"PFK1067"	"Ks565_2"	12430	22540	130	1263	1227	341	62	64	11	100	100	0	928	904	274	98	99	15	100	100	0	1.447	1.445	1.410	1.503	1.400	1.410	0.904	120	575	2031	1971	0.533	1201	830	1165	806	0
3	11	12	"PFK1087"	"Ks56_4"	12630	22540	120	78	80	17	61	62	10	70	37	0	148	160	81	97	98	13	90	80	0	0.333	0.302	0.312	0.337	2.305	0.185	0.396	120	505	68	82	-1.585	17	51	19	63	0
3	12	12	"PFK1089"	"Ks56_9"	12810	22540	120	339	330	85	61	62	11	100	100	0	573	552	118	96	98	14	100	100	0	0.583	0.590	0.583	0.574	1.381	0.588	0.887	120	505	755	725	-0.779	278	477	269	456	0
3	13	12	"PFK1091"	"Ks586_5"	13010	22540	120	591	561	137	60	61	10	100	100	0	593	592	154	95	97	14	100	100	0	1.066	1.008	1.015	1.019	1.337	0.982	0.910	120	519	1029	998	0.093	531	498	501	497	0
3	14	12	"PFK1096"	"Ks592_4"	13200	22540	120	2096	1987	570	60	61	9	100	100	0	3932	3567	776	96	97	15	100	100	0	0.531	0.555	0.584	0.536	1.332	0.556	0.922	120	476	5872	5398	-0.914	2036	3836	1927	3471	0
3	15	12	"PFK1098"	"Ks595_2"	13390	22540	120	240	236	55	61	62	9	100	100	0	580	567	122	95	96	14	100	100	0	0.369	0.371	0.363	0.362	1.351	0.360	0.885	120	467	664	647	-1.438	179	485	175	472	0
3	16	12	"PFK1103"	"Ks5_1"	13570	22540	120	375	370	118	60	61	10	100	100	0	1374	1322	361	96	97	14	100	100	0	0.246	0.253	0.251	0.240	1.369	0.246	0.888	120	483	1593	1536	-2.020	315	1278	310	1226	0
3	17	12	"PFK1124"	"Ks646_6"	13770	22540	120	1241	1190	307	60	61	10	100	100	0	898	844	193	96	97	14	100	100	0	1.473	1.511	1.498	1.504	1.278	1.525	0.925	120	513	1983	1878	0.558	1181	802	1130	748	0
3	18	12	"PFK1126"	"Ks64_1"	13960	22540	120	141	136	29	59	60	9	100	96	0	386	381	75	95	95	14	100	100	0	0.282	0.269	0.263	0.256	1.540	0.261	0.793	120	464	373	363	-1.827	82	291	77	286	0
3	19	12	"PFK1135"	"Ks664_1"	14140	22540	120	311	298	75	59	60	10	100	100	0	786	791	206	94	95	13	100	100	0	0.364	0.343	0.343	0.336	1.396	0.329	0.882	120	462	944	936	-1.457	252	692	239	697	0
3	20	12	"PFK1137"	"Ks664_35"	14340	22540	130	3012	2937	986	62	63	12	100	100	0	4830	4773	1345	96	99	30	100	100	0	0.623	0.615	0.625	0.592	1.426	0.620	0.901	120	556	7684	7552	-0.682	2950	4734	2875	4677	0
3	21	12	"PFK1140"	"Ks667_3"	14550	22560	150	71	72	14	63	64	11	35	14	0	118	122	26	97	100	30	35	7	0	0.381	0.360	0.500	0.439	3.344	0.131	0.156	156	591	29	34	-1.392	8	21	9	25	-50
3	22	12	"PFK1142"	"Ks66_1"	14720	22540	120	1293	1206	353	62	63	11	100	100	0	2459	2262	533	97	99	16	100	100	0	0.521	0.528	0.542	0.508	1.409	0.522	0.898	120	540	3593	3309	-0.940	1231	2362	1144	2165	0
3	1	13	"PFM0090"	"M16407_5"	10740	22730	120	2433	2393	874	65	66	10	100	100	0	2439	2341	657	99	101	15	100	100	0	1.012	1.038	1.052	0.967	1.566	1.080	0.916	120	563	4708	4570	0.017	2368	2340	2328	2242	0
3	2	13	"PFM0095"	"M16853_1"	10920	22730	120	646	649	214	68	68	11	100	100	0	685	677	172	102	103	15	100	100	0	0.991	1.010	1.024	0.963	1.427	1.033	0.897	120	495	1161	1156	-0.012	578	583	581	575	0
3	3	13	"PFM0099"	"M17049_2"	11120	22730	130	3661	3621	1258	66	67	11	100	100	0	3629	3719	1067	104	104	16	100	100	0	1.020	0.983	1.006	0.951	1.360	1.016	0.915	120	520	7120	7170	0.028	3595	3525	3555	3615	0
3	4	13	"PFM0101"	"M17181_1"	11310	22730	120	677	655	226	63	64	11	100	100	0	736	710	185	100	100	15	100	100	0	0.965	0.970	1.003	0.898	1.659	0.995	0.881	120	413	1250	1202	-0.051	614	636	592	610	0
3	5	13	"PFM0103"	"M17230_2"	11480	22750	150	65	67	11	62	63	10	24	7	0	99	100	15	97	99	15	21	4	0	1.500	1.667	0.650	0.707	3.678	0.122	0.012	156	580	5	8	0.585	3	2	5	3	-50
3	6	13	"PFM0105"	"M17327_1"	11690	22730	120	381	374	127	61	63	9	98	98	0	812	787	224	97	99	14	100	100	0	0.448	0.454	0.468	0.411	1.819	0.451	0.894	120	464	1035	1003	-1.160	320	715	313	690	0
3	7	13	"PFM0123"	"M18924_1"	11870	22720	150	75	82	29	62	63	9	57	38	0	125	148	64	98	98	13	69	51	0	0.481	0.400	0.451	0.409	2.459	0.375	0.621	156	530	40	70	-1.054	13	27	20	50	-50
3	8	13	"PFM0125"	"M18924_16"	12060	22720	120	453	449	185	62	63	9	97	97	0	1934	1813	594	97	98	14	100	99	0	0.213	0.226	0.227	0.201	1.603	0.231	0.918	120	461	2228	2103	-2.232	391	1837	387	1716	0
3	9	13	"PFM0128"	"M18924_2"	12240	22720	100	8130	8319	2762	66	72	45	100	100	0	5556	5638	1496	99	108	58	100	100	0	1.478	1.490	1.539	1.446	1.300	1.547	0.919	80	411	13521	13792	0.563	8064	5457	8253	5539	0
3	10	13	"PFM0134"	"M19188_5"	12440	22720	110	144	146	39	66	70	38	78	51	0	353	375	85	100	108	54	100	98	0	0.308	0.291	0.289	0.260	1.678	0.301	0.803	80	478	331	355	-1.698	78	253	80	275	0
3	11	13	"PFM0138"	"M19559_4"	12620	22720	110	146	146	33	64	65	10	98	93	0	533	524	128	99	101	15	100	100	0	0.189	0.193	0.185	0.182	1.578	0.188	0.780	80	469	516	507	-2.404	82	434	82	425	0
3	12	13	"PFM0140"	"M196_2"	12800	22720	110	1552	1524	476	64	67	28	100	100	0	1268	1248	437	97	105	68	100	100	0	1.271	1.268	1.232	1.314	1.350	1.204	0.913	80	468	2659	2611	0.346	1488	1171	1460	1151	0
3	13	13	"PFM0160"	"M21368_2"	12990	22720	100	151	153	39	62	67	30	91	81	0	359	353	90	95	104	71	98	88	0	0.337	0.353	0.355	0.332	1.656	0.338	0.793	80	430	353	349	-1.569	89	264	91	258	0
3	14	13	"PFM0162"	"M21439_1"	13190	22720	120	142	140	37	60	62	14	95	91	0	227	222	51	94	96	19	97	95	0	0.617	0.625	0.599	0.595	1.960	0.620	0.787	120	520	215	208	-0.698	82	133	80	128	0
3	15	13	"PFM0165"	"M21508_2"	13370	22720	130	430	398	104	61	61	9	100	100	0	604	583	123	94	95	13	100	100	0	0.724	0.689	0.704	0.669	1.408	0.683	0.898	120	518	879	826	-0.467	369	510	337	489	0
3	16	13	"PFM0167"	"M2157_1"	13570	22720	120	390	386	126	61	62	10	100	100	0	526	530	175	95	97	15	100	100	0	0.763	0.747	0.728	0.751	1.559	0.723	0.858	120	501	760	760	-0.390	329	431	325	435	0
3	17	13	"PFM0171"	"M21780_2"	13750	22720	110	1089	1040	297	64	65	11	100	100	0	1768	1742	488	98	102	27	100	100	0	0.614	0.594	0.600	0.592	1.438	0.559	0.886	80	466	2695	2620	-0.704	1025	1670	976	1644	0
3	18	13	"PFM0173"	"M21780_4"	13940	22730	150	66	67	13	62	63	10	26	10	0	103	105	18	96	99	24	20	1	0	0.571	0.556	0.768	0.720	3.549	0.116	0.032	156	664	11	14	-0.807	4	7	5	9	-50
3	19	13	"PFM0202"	"M23550_4"	14140	22720	120	4756	4331	1565	59	60	9	100	100	0	2503	2345	713	93	94	13	100	100	0	1.949	1.897	1.954	1.860	1.601	1.992	0.910	120	399	7107	6524	0.963	4697	2410	4272	2252	0
3	20	13	"PFM0204"	"M23550_7"	14290	22730	150	75	77	18	61	62	9	59	39	0	110	112	21	96	97	17	42	18	0	1.000	1.000	0.964	0.846	3.098	0.466	0.158	156	544	28	32	0.000	14	14	16	16	-50
3	21	13	"PFM0209"	"M24104_1"	14510	22720	120	992	1057	400	61	62	10	100	100	0	1455	1422	530	95	98	33	100	99	0	0.685	0.751	0.764	0.762	1.550	0.740	0.897	120	480	2291	2323	-0.547	931	1360	996	1327	0
3	22	13	"PFM0211"	"M24315_1"	14700	22720	110	1326	1292	426	60	61	11	100	100	0	1266	1224	389	94	97	24	100	100	0	1.080	1.090	1.098	1.076	1.426	1.066	0.860	80	495	2438	2362	0.111	1266	1172	1232	1130	0
3	1	14	"PFM0214"	"M24561_16"	10720	22920	120	454	453	130	63	64	11	100	100	0	657	649	141	96	98	15	100	100	0	0.697	0.705	0.719	0.676	1.386	0.719	0.900	120	549	952	943	-0.521	391	561	390	553	0
3	2	14	"PFM0216"	"M24561_22"	10910	22920	120	222	217	67	68	68	11	99	97	0	1469	1469	428	100	101	15	100	100	0	0.112	0.109	0.111	0.099	1.545	0.108	0.867	120	459	1523	1518	-3.152	154	1369	149	1369	0
3	3	14	"PFM0675"	"M49210_1"	11100	22910	120	120	123	24	67	68	11	96	92	0	425	413	92	103	104	16	100	100	0	0.165	0.181	0.172	0.170	1.687	0.168	0.714	120	514	375	366	-2.603	53	322	56	310	0
3	4	14	"PFM0678"	"M49439_1"	11280	22910	120	94	96	17	63	64	10	93	78	0	318	313	57	98	100	15	100	100	0	0.141	0.153	0.147	0.141	1.775	0.144	0.560	120	464	251	248	-2.827	31	220	33	215	0
3	5	14	"PFM0682"	"M49680_3"	11480	22910	130	106	106	18	62	63	10	97	90	0	681	659	182	97	99	15	100	100	0	0.075	0.078	0.081	0.078	1.722	0.067	0.642	120	498	628	606	-3.730	44	584	44	562	0
3	6	14	"PFM0685"	"M50030_1"	11680	22920	130	2897	2728	961	64	65	11	100	100	0	1874	1878	547	99	100	14	100	100	0	1.596	1.497	1.528	1.420	1.563	1.572	0.906	120	537	4608	4443	0.675	2833	1775	2664	1779	0
3	7	14	"PFM0689"	"M50253_2"	11870	22920	130	169	162	40	64	65	12	97	95	0	686	674	191	99	100	14	100	100	0	0.179	0.170	0.168	0.162	1.525	0.163	0.825	120	523	692	673	-2.483	105	587	98	575	0
3	8	14	"PFM0691"	"M50721_1"	12050	22910	130	207	199	42	62	62	11	100	99	0	303	293	68	97	98	15	99	97	0	0.704	0.699	0.704	0.730	1.658	0.666	0.821	120	465	351	333	-0.507	145	206	137	196	0
3	9	14	"PFM0712"	"M52704_3"	12220	22920	150	70	70	12	63	64	12	28	6	0	116	120	26	96	101	44	21	2	0	0.350	0.292	0.446	0.465	3.526	0.155	0.062	156	631	27	31	-1.515	7	20	7	24	-50
3	10	14	"PFM0715"	"M5299_1"	12430	22910	130	1281	1218	345	65	65	10	100	100	0	1415	1346	473	97	99	18	99	99	0	0.923	0.923	0.897	1.011	1.702	0.878	0.897	120	610	2534	2402	-0.116	1216	1318	1153	1249	0
3	11	14	"PFM0718"	"M53027_1"	12610	22920	120	541	499	160	66	68	17	99	96	0	644	637	151	101	113	139	98	94	0	0.875	0.808	0.819	0.739	1.710	0.832	0.867	120	531	1018	969	-0.193	475	543	433	536	0
3	12	14	"PFM0720"	"M53181_3"	12810	22910	120	1842	1683	488	64	68	28	100	100	0	1935	1779	587	99	115	149	97	95	0	0.968	0.964	0.965	1.056	1.695	0.927	0.901	120	550	3614	3299	-0.046	1778	1836	1619	1680	0
3	13	14	"PFM0722"	"M53240_1"	13000	22910	120	1198	1135	339	62	63	15	100	100	0	1010	945	319	95	97	19	98	97	0	1.242	1.262	1.221	1.370	1.777	1.247	0.908	120	569	2051	1923	0.312	1136	915	1073	850	0
3	14	14	"PFM0726"	"M53565_1"	13200	22910	100	74	75	12	62	63	16	33	3	0	122	125	23	96	97	18	66	35	0	0.462	0.448	0.455	0.471	2.893	0.223	0.140	80	412	38	42	-1.115	12	26	13	29	0
3	15	14	"PFM0746"	"M54626_1"	13370	22910	120	2408	2364	718	61	62	11	100	100	0	4835	4634	1324	94	96	17	100	100	0	0.495	0.507	0.520	0.505	1.387	0.495	0.918	120	527	7088	6843	-1.014	2347	4741	2303	4540	0
3	16	14	"PFM0749"	"M5464_1"	13570	22910	120	1682	1636	440	62	62	10	100	100	0	1503	1490	402	96	98	15	100	100	0	1.151	1.129	1.119	1.141	1.294	1.133	0.927	120	463	3027	2968	0.203	1620	1407	1574	1394	0
3	17	14	"PFM0753"	"M55240_4"	13720	22970	150	65	68	15	64	64	11	23	7	0	101	106	25	97	99	21	23	9	0	0.250	0.444	0.448	0.556	3.509	0.148	0.046	156	672	5	13	-2.000	1	4	4	9	-50
3	18	14	"PFM0758"	"M55479_1"	13950	22910	100	81	78	12	60	61	9	71	51	0	118	121	21	94	95	15	63	37	0	0.875	0.667	0.739	0.666	3.126	0.354	0.162	80	423	45	45	-0.193	21	24	18	27	0
3	19	14	"PFM0761"	"M55746_2"	14140	22910	120	143	138	34	60	61	9	99	95	0	259	263	55	95	96	13	100	100	0	0.506	0.464	0.458	0.427	1.741	0.448	0.738	120	459	247	246	-0.983	83	164	78	168	0
3	20	14	"PFM0763"	"M55888_10"	14310	22910	120	4703	4454	1291	61	62	9	100	100	0	3316	3204	832	96	96	14	100	100	0	1.442	1.413	1.439	1.393	1.350	1.437	0.926	120	458	7862	7501	0.528	4642	3220	4393	3108	0
3	21	14	"PFM0787"	"M57062_3"	14510	22910	120	394	387	96	61	61	9	100	100	0	265	262	51	95	96	14	100	100	0	1.959	1.952	2.030	1.953	1.346	1.989	0.881	120	499	503	493	0.970	333	170	326	167	0
3	22	14	"PFM0790"	"M57295_1"	14700	22940	150	58	59	9	59	60	10	12	1	0	85	87	14	95	97	22	2	0	0	0.100	0.000	0.333	0.455	3.375	0.194	0.047	156	810	-11	-8	-3.322	-1	-10	0	-8	-50
3	1	15	"PFM0798"	"M57785_5"	10750	23100	150	71	76	29	65	67	12	32	12	0	109	113	19	100	102	17	34	9	0	0.667	0.846	0.600	0.751	3.273	1.388	0.139	156	730	15	24	-0.585	6	9	11	13	-50
3	2	15	"PFM0800"	"M58024_1"	10910	23100	120	195	189	48	67	68	11	100	99	0	560	556	147	104	106	18	100	100	0	0.281	0.270	0.264	0.264	1.413	0.264	0.859	120	510	584	574	-1.833	128	456	122	452	0
3	3	15	"PFM0804"	"M58298_1"	11120	23110	90	76	79	16	65	66	10	50	34	0	140	149	54	101	103	16	63	55	0	0.282	0.292	0.336	0.363	2.872	0.194	0.178	52	353	50	62	-1.826	11	39	14	48	0
3	4	15	"PFM0807"	"M58361_1"	11280	23100	120	520	505	136	62	63	9	100	100	0	4929	4700	1488	98	100	15	100	100	0	0.095	0.096	0.097	0.099	1.462	0.092	0.932	120	542	5289	5045	-3.399	458	4831	443	4602	0
3	5	15	"PFN0316"	"N134_30"	11490	23100	120	870	837	229	63	64	10	100	100	0	595	564	170	101	102	16	99	98	0	1.634	1.672	1.639	1.809	1.592	1.654	0.914	120	542	1301	1237	0.708	807	494	774	463	0
3	6	15	"PFN0318"	"N134_34"	11680	23100	120	1183	1135	318	66	68	11	100	100	0	1006	942	292	103	103	15	100	100	0	1.237	1.274	1.264	1.328	1.501	1.252	0.908	120	499	2020	1908	0.307	1117	903	1069	839	0
3	7	15	"PFN0320"	"N134_41"	11880	23110	120	121	122	27	67	68	12	94	86	0	729	691	200	103	103	16	100	100	0	0.086	0.094	0.094	0.088	1.644	0.087	0.689	120	481	680	643	-3.535	54	626	55	588	0
3	8	15	"PFN0324"	"N134_45"	12060	23100	130	6017	5779	1334	64	65	13	100	100	0	5177	4954	1347	100	102	18	100	100	0	1.173	1.177	1.157	1.197	1.231	1.158	0.925	120	525	11030	10569	0.230	5953	5077	5715	4854	0
3	9	15	"PFN0326"	"N134_5"	12250	23110	120	334	310	93	63	64	10	100	100	0	450	421	105	97	99	16	100	100	0	0.768	0.762	0.756	0.729	1.434	0.774	0.883	120	489	624	571	-0.381	271	353	247	324	0
3	10	15	"PFN0328"	"N134_57"	12430	23110	110	104	104	20	63	64	10	95	85	0	143	142	22	96	98	22	86	53	0	0.872	0.891	0.906	0.869	2.031	0.387	0.197	80	414	88	87	-0.197	41	47	41	46	0
3	11	15	"PFN0346"	"N134_93"	12610	23120	150	64	65	11	66	67	17	5	0	0	105	108	22	100	113	139	0	0	0	-0.400	-0.125	0.559	0.578	3.139	0.122	0.028	156	535	3	7	Error	-2	5	-1	8	-50
3	12	15	"PFN0348"	"N134_96"	12810	23120	150	70	71	13	63	65	17	22	5	0	110	113	21	99	111	135	0	0	0	0.636	0.571	0.634	0.666	3.813	0.090	0.464	156	557	18	22	-0.652	7	11	8	14	-50
3	13	15	"PFN0350"	"N135_1"	13000	23110	120	167	168	39	60	60	9	100	100	0	463	460	65	96	97	13	100	100	0	0.292	0.297	0.291	0.283	1.438	0.299	0.771	120	477	474	472	-1.778	107	367	108	364	0
3	14	15	"PFN0353"	"N135_14"	13190	23110	130	1263	1183	346	62	65	30	100	100	0	1127	1107	293	96	107	136	100	100	0	1.165	1.109	1.110	1.091	1.338	1.114	0.924	120	572	2232	2132	0.220	1201	1031	1121	1011	0
3	15	15	"PFN0355"	"N135_17"	13360	23100	110	987	955	217	60	62	16	100	100	0	789	765	195	94	98	31	100	100	0	1.334	1.334	1.356	1.352	1.292	1.281	0.905	80	457	1622	1566	0.416	927	695	895	671	0
3	16	15	"PFN0357"	"N135_2"	13570	23110	120	432	416	129	60	62	16	99	98	0	642	644	177	93	96	29	100	100	0	0.678	0.646	0.647	0.611	1.560	0.645	0.887	120	491	921	907	-0.562	372	549	356	551	0
3	17	15	"PFN0375"	"N136_7"	13750	23100	130	3800	3562	915	62	63	10	100	100	0	1766	1721	464	94	96	14	100	100	0	2.236	2.151	2.124	2.199	1.376	2.136	0.923	120	470	5410	5127	1.161	3738	1672	3500	1627	0
3	18	15	"PFN0377"	"N137_11"	13950	23100	120	3318	3058	938	62	63	10	100	100	0	1939	1892	727	96	97	14	100	100	0	1.767	1.668	1.586	1.813	1.548	1.623	0.921	120	532	5099	4792	0.821	3256	1843	2996	1796	0
3	19	15	"PFN0379"	"N137_15"	14140	23100	120	345	336	86	63	64	10	100	100	0	215	211	50	98	99	14	97	94	0	2.410	2.416	2.289	2.587	1.549	2.399	0.805	120	497	399	386	1.269	282	117	273	113	0
3	20	15	"PFN0383"	"N137_20"	14330	23110	120	76	76	13	62	63	10	61	23	0	249	246	53	98	99	14	99	98	0	0.093	0.095	0.101	0.099	2.129	0.085	0.230	120	516	165	162	-3.431	14	151	14	148	0
3	21	15	"PFN0385"	"N137_22"	14520	23100	120	2388	2421	730	60	61	10	100	100	0	3011	2971	1171	95	96	14	100	100	0	0.798	0.821	0.797	0.905	1.695	0.771	0.901	120	491	5244	5237	-0.325	2328	2916	2361	2876	0
3	22	15	"PFN0387"	"N137_25"	14710	23110	120	83	85	17	58	59	9	86	66	0	238	238	51	93	96	17	100	97	0	0.172	0.186	0.183	0.174	1.927	0.162	0.460	120	527	170	172	-2.536	25	145	27	145	0
3	1	16	"PFN0405"	"N137_9"	10710	23300	120	630	596	177	68	69	12	100	100	0	655	645	172	104	107	24	100	100	0	1.020	0.976	0.993	0.952	1.477	0.971	0.899	120	641	1113	1069	0.029	562	551	528	541	0
3	2	16	"PFN0407"	"N138_101"	10930	23300	110	85	88	18	70	71	13	55	27	0	142	143	26	107	110	19	68	46	0	0.429	0.500	0.564	0.569	2.745	0.449	0.228	80	494	50	54	-1.222	15	35	18	36	0
3	3	16	"PFN0410"	"N138_105"	11110	23300	120	1466	1360	415	67	68	10	100	100	0	4341	4120	978	106	107	17	100	100	0	0.330	0.322	0.336	0.309	1.386	0.321	0.921	120	537	5634	5307	-1.598	1399	4235	1293	4014	0
3	4	16	"PFN0413"	"N138_15"	11300	23300	130	90	90	19	65	67	10	80	54	0	261	258	59	106	107	17	99	97	0	0.161	0.164	0.163	0.152	2.113	0.149	0.407	120	568	180	177	-2.632	25	155	25	152	0
3	5	16	"PFN0416"	"N138_21"	11490	23300	120	87	87	15	65	67	11	72	47	0	260	261	54	105	106	17	99	99	0	0.142	0.141	0.162	0.138	2.036	0.121	0.338	120	498	177	178	-2.817	22	155	22	156	0
3	6	16	"PFN0418"	"N138_26"	11670	23290	130	775	741	173	67	69	22	100	100	0	815	799	209	105	111	78	99	99	0	0.997	0.971	0.961	0.997	1.401	0.934	0.905	120	580	1418	1368	-0.004	708	710	674	694	0
3	7	16	"PFN0821"	"N159_40"	11880	23290	130	585	575	140	69	71	24	100	100	0	3768	3452	1079	106	113	86	100	100	0	0.141	0.151	0.144	0.156	1.430	0.140	0.911	120	512	4178	3852	-2.827	516	3662	506	3346	0
3	8	16	"PFN0823"	"N159_45"	12040	23320	150	70	72	10	68	69	12	17	1	0	119	119	20	105	108	29	22	0	0	0.143	0.286	0.467	0.505	3.660	0.119	0.102	156	539	16	18	-2.807	2	14	4	14	-50
3	9	16	"PFN0826"	"N159_51"	12250	23310	150	71	72	13	67	68	11	25	8	0	110	111	19	104	104	16	25	7	0	0.667	0.714	0.714	0.846	3.818	0.077	0.005	156	580	10	12	-0.585	4	6	5	7	-50
3	10	16	"PFN0828"	"N159_7"	12450	23290	120	952	915	250	65	67	10	100	100	0	1229	1289	439	102	104	22	100	100	0	0.787	0.716	0.750	0.732	1.422	0.686	0.871	120	461	2014	2037	-0.345	887	1127	850	1187	0
3	11	16	"PFN0830"	"N161_2"	12620	23280	130	1295	1287	365	65	66	11	100	100	0	875	877	269	100	103	23	99	99	0	1.587	1.573	1.577	1.631	1.481	1.535	0.911	120	477	2005	1999	0.666	1230	775	1222	777	0
3	12	16	"PFN0833"	"N162_3"	12810	23280	130	192	190	44	64	65	12	100	99	0	626	599	131	97	99	16	100	100	0	0.242	0.251	0.239	0.242	1.436	0.234	0.835	120	502	657	628	-2.047	128	529	126	502	0
3	13	16	"PFN0859"	"N168_1"	13000	23290	120	148	147	30	61	62	10	100	100	0	713	682	200	96	98	15	100	100	0	0.141	0.147	0.145	0.148	1.514	0.130	0.812	120	502	704	672	-2.826	87	617	86	586	0
3	14	16	"PFN0861"	"N168_12"	13180	23280	110	1124	1054	338	61	71	71	100	100	0	3204	3189	1107	98	158	391	100	100	0	0.342	0.321	0.311	0.322	1.356	0.301	0.907	80	443	4169	4084	-1.547	1063	3106	993	3091	0
3	15	16	"PFN0863"	"N168_17"	13380	23290	120	81	81	14	60	68	61	0	0	0	511	496	135	96	141	336	68	0	0	0.051	0.052	0.054	0.056	2.053	0.047	0.417	120	608	436	421	-4.305	21	415	21	400	0
3	16	16	"PFN0866"	"N168_23"	13560	23290	110	182	186	42	59	60	9	100	100	0	212	210	40	93	94	14	100	98	0	1.034	1.085	1.046	1.103	1.516	1.076	0.772	80	416	242	244	0.048	123	119	127	117	0
3	17	16	"PFN0870"	"N168_29"	13740	23310	150	72	74	13	62	63	10	48	25	0	112	116	24	96	98	15	50	28	0	0.625	0.600	0.505	0.545	3.821	0.231	0.065	156	688	26	32	-0.678	10	16	12	20	-50
3	18	16	"PFN0873"	"N168_32"	13960	23290	130	244	246	58	64	65	10	100	100	0	389	388	94	99	101	15	100	99	0	0.621	0.630	0.645	0.639	1.466	0.606	0.848	120	563	470	471	-0.688	180	290	182	289	0
3	19	16	"PFN0901"	"N175_10"	14130	23290	120	583	596	157	65	66	10	100	100	0	3807	3714	1013	102	103	15	100	100	0	0.140	0.147	0.148	0.147	1.345	0.141	0.906	120	484	4223	4143	-2.838	518	3705	531	3612	0
3	20	16	"PFN0903"	"N175_12"	14320	23300	120	74	77	12	63	64	10	51	28	0	167	167	36	99	101	15	95	84	0	0.162	0.206	0.233	0.230	2.788	0.130	0.132	120	479	79	82	-2.628	11	68	14	68	0
3	21	16	"PFN0908"	"N175_3"	14510	23310	150	63	63	10	59	62	19	8	0	0	102	103	17	93	97	29	17	0	0	0.444	0.400	0.615	0.681	3.166	0.195	0.044	156	604	13	14	-1.170	4	9	4	10	-50
3	22	16	"PFN0910"	"N175_8"	14700	23300	130	1173	1062	322	59	60	9	100	100	0	1285	1253	340	93	96	17	100	100	0	0.935	0.865	0.895	0.837	1.470	0.869	0.902	120	595	2306	2163	-0.098	1114	1192	1003	1160	0
3	1	17	"PFN0912"	"N176_2"	10730	23490	120	1289	1272	411	69	70	11	100	100	0	1000	972	310	107	109	25	100	100	0	1.366	1.391	1.366	1.420	1.484	1.397	0.921	120	563	2113	2068	0.450	1220	893	1203	865	0
3	2	17	"PFN0914"	"N176_4"	10920	23490	120	201	200	49	70	71	12	100	99	0	742	715	167	108	110	18	100	100	0	0.207	0.214	0.221	0.205	1.509	0.207	0.814	120	498	765	737	-2.275	131	634	130	607	0
3	3	17	"PFN0936"	"N181_8"	11100	23490	120	680	636	201	67	68	11	100	100	0	833	818	185	107	108	17	100	100	0	0.844	0.800	0.823	0.747	1.599	0.817	0.887	120	450	1339	1280	-0.244	613	726	569	711	0
3	4	17	"PFN0938"	"N182_2"	11280	23490	120	342	324	91	69	69	10	98	96	0	371	363	95	110	111	17	100	99	0	1.046	1.008	1.033	0.964	1.807	0.993	0.860	120	510	534	508	0.065	273	261	255	253	0
3	5	17	"PFN0940"	"N182_5"	11490	23490	120	107	109	21	68	69	11	95	76	0	157	157	24	106	108	17	90	75	0	0.765	0.804	0.807	0.770	2.422	0.663	0.394	120	491	90	92	-0.387	39	51	41	51	0
3	6	17	"PFN0947"	"N185_15"	11680	23490	120	1266	1181	374	69	69	11	100	100	0	709	695	159	106	108	16	100	100	0	1.985	1.888	1.892	1.763	1.609	2.009	0.896	120	494	1800	1701	0.989	1197	603	1112	589	0
3	7	17	"PFN0951"	"N185_4"	11870	23490	120	305	296	98	69	72	24	96	94	0	854	836	255	107	117	90	99	98	0	0.316	0.311	0.307	0.288	1.633	0.302	0.871	120	485	983	956	-1.662	236	747	227	729	0
3	8	17	"PFN0953"	"N185_6"	12060	23490	120	640	628	195	68	71	14	100	100	0	705	703	196	107	111	36	100	100	0	0.957	0.940	0.968	0.918	1.446	0.940	0.890	120	438	1170	1156	-0.064	572	598	560	596	0
3	9	17	"PFF1635"	"F64095_4"	12250	23480	150	75	81	27	66	67	12	43	28	0	116	123	38	104	105	15	43	23	0	0.750	0.789	0.655	0.686	3.409	0.556	0.336	156	537	21	34	-0.415	9	12	15	19	-50
3	10	17	"PFF1651"	"F64732_1"	12440	23490	120	2756	2517	893	66	67	12	100	100	0	3754	3609	1037	103	105	18	100	100	0	0.737	0.699	0.728	0.634	1.757	0.706	0.913	120	481	6341	5957	-0.441	2690	3651	2451	3506	0
3	11	17	"PFF1691"	"F66430_1"	12640	23480	90	86	85	14	67	68	13	63	21	0	155	152	26	101	103	18	84	75	0	0.352	0.353	0.366	0.369	2.288	0.299	0.289	52	303	73	69	-1.507	19	54	18	51	0
3	12	17	"PFF1706"	"F67045_1"	12800	23510	150	63	64	11	64	65	11	13	3	0	109	111	19	97	99	16	37	15	0	-0.083	0.000	0.533	0.571	3.423	0.060	0.003	156	630	11	14	Error	-1	12	0	14	-50
3	13	17	"PFF1770"	"F69174_1"	13000	23480	110	703	690	184	62	63	9	100	100	0	568	569	179	97	99	16	100	100	0	1.361	1.331	1.301	1.428	1.582	1.285	0.878	80	474	1112	1100	0.445	641	471	628	472	0
3	14	17	"PFF1856"	"F72113_1"	13190	23480	120	5998	5858	2625	63	67	49	100	100	0	5875	5658	2339	99	124	266	98	96	0	1.028	1.042	1.045	1.035	2.242	1.062	0.864	120	629	11711	11354	0.039	5935	5776	5795	5559	0
3	15	17	"PFC0253"	"C664"	13390	23490	90	127	162	126	61	62	10	100	90	0	172	212	126	98	99	15	96	86	0	0.892	0.886	0.972	0.839	2.055	0.926	0.664	52	389	140	215	-0.165	66	74	101	114	0
3	16	17	"PFC0263"	"C68"	13580	23490	120	548	553	146	62	63	9	100	100	0	279	281	53	96	98	15	100	100	0	2.656	2.654	2.682	2.639	1.343	2.825	0.850	120	567	669	676	1.409	486	183	491	185	0
3	17	17	"PFC0294"	"C735"	13760	23490	110	85	86	18	64	65	10	75	51	0	156	157	27	99	100	15	96	87	0	0.368	0.379	0.386	0.363	2.174	0.317	0.271	80	401	78	80	-1.441	21	57	22	58	0
3	18	17	"PFC0298"	"C739"	13950	23490	130	75	77	12	65	66	10	49	25	0	163	168	30	101	103	16	96	87	0	0.161	0.179	0.226	0.190	2.802	0.125	0.131	120	580	72	79	-2.632	10	62	12	67	0
3	19	17	"PFC0301"	"C741"	14150	23490	120	90	90	16	65	66	10	79	57	0	296	294	64	104	106	19	99	99	0	0.130	0.132	0.129	0.114	2.221	0.116	0.363	120	495	217	215	-2.941	25	192	25	190	0
3	20	17	"PFL0015"	"L1_3"	14330	23490	120	75	78	13	63	65	21	27	3	0	146	150	29	99	103	32	70	31	0	0.255	0.294	0.287	0.298	2.493	0.434	0.484	120	490	59	66	-1.970	12	47	15	51	0
3	21	17	"PFM0073"	"M15459_3"	14520	23490	110	111	109	25	60	63	23	83	55	0	182	182	43	95	99	35	91	63	0	0.586	0.563	0.544	0.531	1.880	0.523	0.668	80	368	138	136	-0.771	51	87	49	87	0
3	22	17	"PFM0096"	"M16857_1"	14700	23470	120	2286	2166	625	59	60	10	100	100	0	2152	2032	712	95	100	22	100	100	0	1.083	1.088	1.098	1.173	1.560	1.046	0.913	120	557	4284	4044	0.115	2227	2057	2107	1937	0
3	1	18	"PFM0259"	"M26257_1"	10730	23660	110	94	95	17	65	67	12	85	65	0	422	437	127	105	107	21	100	100	0	0.091	0.090	0.091	0.087	1.896	0.077	0.405	80	470	346	362	-3.450	29	317	30	332	0
3	2	18	"PFM0321"	"M31208_3"	10890	23660	110	101	102	16	66	68	12	91	76	0	559	559	104	105	107	22	100	100	0	0.077	0.079	0.077	0.073	1.642	0.065	0.457	80	457	489	490	-3.697	35	454	36	454	0
3	3	18	"PFM0389"	"M3590_2"	11100	23680	150	66	65	10	65	66	10	13	3	0	108	110	18	102	104	18	25	8	0	0.167	0.000	0.714	0.554	3.603	0.119	0.015	156	710	7	8	-2.585	1	6	0	8	-50
3	4	18	"PFM0523"	"M42640_1"	11300	23670	110	129	129	26	67	68	11	98	93	0	378	383	68	107	109	19	100	100	0	0.229	0.225	0.220	0.208	1.631	0.205	0.693	80	417	333	338	-2.128	62	271	62	276	0
3	5	18	"PFD0044"	"D13561_3"	11470	23670	150	77	79	16	69	70	11	36	19	0	117	120	22	107	108	16	36	16	0	0.800	0.769	0.670	0.674	3.829	0.243	0.037	156	637	18	23	-0.322	8	10	10	13	-50
3	6	18	"PFD0057"	"D15909_4"	11670	23670	130	267	253	73	68	69	11	100	99	0	465	452	102	106	106	15	100	100	0	0.554	0.535	0.541	0.498	1.482	0.530	0.880	120	524	558	531	-0.851	199	359	185	346	0
3	7	18	"PFD0156"	"D17715_93"	11850	23660	110	329	329	54	67	68	13	100	100	0	362	348	63	106	109	29	100	97	0	1.023	1.083	1.064	1.106	1.329	1.013	0.845	80	425	518	504	0.033	262	256	262	242	0
3	8	18	"PFD0171"	"D21102_1"	12050	23670	80	3341	3211	1331	66	68	14	100	100	0	1871	1801	711	102	105	24	100	100	0	1.851	1.851	1.880	1.845	1.524	1.912	0.925	52	313	5044	4844	0.889	3275	1769	3145	1699	0
3	9	18	"PFD0194"	"D23657_11"	12220	23660	110	93	94	12	64	64	11	93	71	0	165	165	26	101	102	14	98	91	0	0.453	0.469	0.447	0.461	1.957	0.415	0.399	80	486	93	94	-1.142	29	64	30	64	0
3	10	18	"PFD0273"	"D33539_50"	12430	23670	150	75	75	11	64	66	20	18	1	0	122	124	21	100	102	17	58	30	0	0.500	0.458	0.509	0.510	2.473	0.635	0.035	156	638	33	35	-1.000	11	22	11	24	-50
3	11	18	"IAX099I"	"Y_IAX099I"	12620	23650	150	65	67	13	66	67	14	15	2	0	111	115	24	103	105	19	28	14	0	-0.125	0.083	0.580	0.556	3.297	0.205	0.035	156	497	7	13	Error	-1	8	1	12	-50
3	12	18	"ICX188I"	"Y_ICX188I"	12800	23700	150	63	65	12	63	64	10	21	5	0	102	111	32	100	101	16	28	21	0	0.000	0.182	0.536	0.475	3.759	0.132	0.055	156	405	2	13	Error	0	2	2	11	-50
3	13	18	"IEX355I"	"Y_IEX355I"	12980	23690	150	65	66	11	63	64	11	23	5	0	101	103	17	99	101	16	19	6	0	1.000	0.750	0.737	0.722	3.430	0.147	0.014	156	521	4	7	0.000	2	2	3	4	-50
3	14	18	"IGX361I"	"Y_IGX361I"	13180	23700	150	60	62	13	64	65	11	15	4	0	96	97	18	100	102	15	16	4	0	1.000	0.667	0.679	0.681	3.116	0.342	0.092	156	538	-8	-5	0.000	-4	-4	-2	-3	-50
3	15	18	"IIX063I"	"Y_IIX063I"	13370	23700	150	57	58	10	64	65	11	5	1	0	95	95	16	100	101	15	9	2	0	1.400	1.200	0.788	0.823	2.784	0.177	0.019	156	555	-12	-11	0.485	-7	-5	-6	-5	-50
3	16	18	"IKX121I"	"Y_IKX121I"	13560	23700	150	59	62	15	64	66	11	8	1	0	97	103	42	102	103	16	14	5	0	1.000	-2.000	0.769	0.849	3.229	0.112	0.042	156	644	-10	-1	0.000	-5	-5	-2	1	-50
3	17	18	"Z_1_50"	"Z_1_50"	13770	23670	120	256	252	71	66	67	11	100	99	0	343	345	80	104	106	17	100	100	0	0.795	0.772	0.771	0.743	1.521	0.775	0.834	120	543	429	427	-0.331	190	239	186	241	0
3	18	18	"Z_1_70"	"Z_1_70"	13950	23670	120	617	589	187	69	70	12	99	98	0	747	718	160	105	106	15	100	100	0	0.854	0.848	0.886	0.772	1.756	0.877	0.879	120	482	1190	1133	-0.228	548	642	520	613	0
3	19	18	"Z_1_90"	"Z_1_90"	14150	23670	120	1867	1889	1079	69	71	12	100	100	0	2038	2408	1722	106	108	19	100	100	0	0.931	0.791	0.910	0.775	1.705	0.691	0.745	120	446	3730	4122	-0.104	1798	1932	1820	2302	0
3	20	18	"Z_2_10"	"Z_2_10"	14320	23700	150	61	62	11	65	66	12	9	1	0	95	97	15	101	104	19	6	0	0	0.667	0.750	0.714	0.754	3.166	0.184	0.030	156	506	-10	-7	-0.585	-4	-6	-3	-4	-50
3	21	18	"Z_2_30"	"Z_2_30"	14510	23660	150	59	60	10	61	62	19	3	0	0	105	105	15	97	100	28	8	0	0	-0.250	-0.125	0.578	0.637	3.247	0.079	0.005	156	609	6	7	Error	-2	8	-1	8	-50
3	22	18	"Z_2_50"	"Z_2_50"	14720	23670	120	1784	1608	575	59	61	10	100	100	0	8523	7973	2519	99	103	23	100	100	0	0.205	0.197	0.203	0.189	1.628	0.195	0.933	120	621	10149	9423	-2.288	1725	8424	1549	7874	0
3	1	19	"Z_3_90"	"Z_3_90"	10730	23860	120	11053	10402	3013	62	63	9	100	100	0	8565	8190	2893	99	100	19	100	99	0	1.298	1.278	1.249	1.403	1.699	1.245	0.939	120	550	19457	18431	0.377	10991	8466	10340	8091	0
3	2	19	"Z_4_10"	"Z_4_10"	10890	23890	150	72	72	14	64	65	10	37	13	0	114	123	59	100	102	21	36	10	0	0.571	0.348	0.517	0.566	4.066	0.128	0.132	156	574	22	31	-0.807	8	14	8	23	-50
3	3	19	"Z_4_30"	"Z_4_30"	11100	23890	150	61	62	10	63	64	10	15	2	0	98	100	16	100	102	17	11	3	0	1.000	100000.000	0.852	0.797	4.164	0.078	0.006	156	595	-4	-1	0.000	-2	-2	-1	0	-50
3	4	19	"Z_4_50"	"Z_4_50"	11300	23860	110	491	472	117	64	65	10	100	100	0	2896	2805	703	103	106	31	100	100	0	0.153	0.151	0.148	0.150	1.313	0.144	0.911	80	497	3220	3110	-2.710	427	2793	408	2702	0
3	5	19	"Z_4_70"	"Z_4_70"	11480	23860	110	862	821	180	69	69	11	100	100	0	5205	5115	939	109	116	79	100	100	0	0.156	0.150	0.149	0.148	1.213	0.146	0.933	80	489	5889	5758	-2.684	793	5096	752	5006	0
3	6	19	"Z_4_90"	"Z_4_90"	11690	23860	120	1176	1111	391	67	68	11	100	100	0	7380	7078	2361	108	114	73	100	100	0	0.153	0.150	0.153	0.152	1.531	0.146	0.923	120	511	8381	8014	-2.713	1109	7272	1044	6970	0
3	7	19	"Z_6_30"	"Z_6_30"	11870	23840	150	62	62	10	64	66	11	10	1	0	104	104	17	103	106	19	15	1	0	-2.000	-2.000	0.500	0.624	3.587	0.171	0.049	156	599	-1	-1	Error	-2	1	-2	1	-50
3	8	19	"Z_6_50"	"Z_6_50"	12040	23890	150	58	60	10	64	65	11	7	1	0	96	98	15	100	102	15	12	4	0	1.500	2.000	0.923	0.908	3.458	0.143	0.018	156	677	-10	-6	0.585	-6	-4	-4	-2	-50
3	9	19	"Z_6_70"	"Z_6_70"	12250	23870	100	68	74	19	62	63	10	43	15	0	150	152	25	99	100	14	92	80	0	0.118	0.226	0.209	0.202	2.791	0.217	0.142	80	447	57	65	-3.087	6	51	12	53	0
3	10	19	"Z_6_90"	"Z_6_90"	12440	23860	120	88	87	13	65	67	21	52	7	0	279	275	51	102	103	17	100	100	0	0.130	0.127	0.132	0.116	2.056	0.117	0.424	120	517	200	195	-2.944	23	177	22	173	0
3	11	19	"Z_7_10"	"Z_7_10"	12650	23870	150	65	67	12	67	68	13	14	1	0	108	116	31	106	107	18	30	13	0	-1.000	0.000	0.678	0.650	3.153	0.103	0.012	156	471	0	10	Error	-2	2	0	10	-50
3	12	19	"Z_7_30"	"Z_7_30"	12800	23870	150	62	64	11	64	65	10	14	5	0	100	105	22	104	104	15	17	7	0	0.500	0.000	0.608	0.619	3.713	0.094	0.015	156	410	-6	1	-1.000	-2	-4	0	1	-50
3	13	19	"PFI17646"	"oPFI17646"	13010	23850	120	441	423	114	64	65	10	100	100	0	459	435	116	101	104	16	97	97	0	1.053	1.075	1.103	1.141	1.644	1.054	0.877	120	452	735	693	0.075	377	358	359	334	0
3	14	19	"PFN0256"	"oPFN0256"	13200	23850	120	1045	1022	296	64	65	11	100	100	0	884	876	227	99	102	16	100	100	0	1.250	1.233	1.245	1.234	1.314	1.248	0.917	120	351	1766	1735	0.322	981	785	958	777	0
3	15	19	"PFG0021"	"oPFG0021"	13370	23890	150	71	74	15	65	67	13	25	7	0	109	112	20	101	105	33	10	1	0	0.750	0.818	0.667	0.645	3.730	0.337	0.058	156	495	14	20	-0.415	6	8	9	11	-50
3	16	19	"PFF72433"	"oPFF72433"	13570	23850	120	91	90	17	66	67	12	74	50	0	138	136	26	102	105	20	67	37	0	0.694	0.706	0.769	0.766	3.028	0.455	0.224	120	503	61	58	-0.526	25	36	24	34	0
3	17	19	"PFJ12787"	"oPFJ12787"	13800	23860	80	68	73	15	68	70	13	26	11	0	157	180	64	107	111	24	82	53	0	0.000	0.068	0.187	0.197	2.921	0.082	0.072	52	299	50	78	Error	0	50	5	73	0
3	18	19	"PFG0023"	"oPFG0023"	13960	23860	120	16654	16688	5849	73	75	15	100	100	0	9561	10015	2713	108	109	17	100	100	0	1.754	1.677	1.710	1.584	1.506	1.773	0.913	120	499	26034	26522	0.811	16581	9453	16615	9907	0
3	19	19	"PFJ12789"	"oPFJ12789"	14150	23860	120	172	170	39	75	76	15	95	93	0	170	173	27	109	110	18	97	83	0	1.590	1.484	1.516	1.431	1.931	1.459	0.631	120	484	158	159	0.669	97	61	95	64	0
3	20	19	"PFBL B0077"	"oPFBLOB0077"	14340	23860	130	980	936	316	66	67	12	100	100	0	664	676	174	102	103	17	100	100	0	1.626	1.516	1.543	1.443	1.528	1.593	0.882	120	467	1476	1444	0.702	914	562	870	574	0
3	21	19	"PFF72437"	"oPFF72437"	14530	23860	130	1397	1348	452	61	63	11	100	100	0	1227	1240	350	98	100	16	100	100	0	1.183	1.127	1.145	1.070	1.553	1.149	0.901	120	563	2465	2429	0.243	1336	1129	1287	1142	0
3	22	19	"PFL0043"	"oPFL0043"	14710	23860	110	99	100	21	62	63	10	87	82	0	131	132	19	100	104	21	75	25	0	1.194	1.188	1.120	1.116	2.384	0.700	0.211	80	507	68	70	0.255	37	31	38	32	0
3	1	20	"PFBL B0079"	"oPFBLOB0079"	10740	24050	120	107	106	21	63	64	10	93	86	0	194	198	46	101	103	17	97	91	0	0.473	0.443	0.458	0.434	1.914	0.393	0.631	120	576	137	140	-1.080	44	93	43	97	0
3	2	20	"PFF72438"	"oPFF72438"	10930	24050	120	3606	3543	978	64	65	11	100	100	0	5948	6017	1941	102	104	16	100	100	0	0.606	0.588	0.584	0.623	1.593	0.562	0.926	120	406	9388	9394	-0.723	3542	5846	3479	5915	0
3	3	20	"PFH0006"	"oPFH0006"	11100	24050	120	2737	2677	726	63	65	11	100	100	0	1929	1863	525	100	103	27	100	100	0	1.462	1.483	1.466	1.525	1.379	1.473	0.936	120	411	4503	4377	0.548	2674	1829	2614	1763	0
3	4	20	"PFBL B0083"	"oPFBLOB0083"	11290	24070	150	63	64	9	64	65	11	8	0	0	102	103	15	100	105	34	1	0	0	-0.500	0.000	0.683	0.541	3.183	0.148	0.089	156	598	1	3	Error	-1	2	0	3	-50
3	5	20	"PFBL B0084"	"oPFBLOB0084"	11460	24070	150	69	69	11	65	66	11	24	5	0	104	107	18	103	109	68	0	0	0	4.000	1.000	0.578	0.583	4.314	0.057	0.004	156	676	5	8	2.000	4	1	4	4	-50
3	6	20	"PFM60485"	"oPFM60485"	11690	24050	120	1944	1898	548	65	66	10	100	100	0	1318	1281	409	103	105	16	100	99	0	1.547	1.556	1.568	1.647	1.582	1.538	0.916	120	490	3094	3011	0.629	1879	1215	1833	1178	0
3	7	20	"PFN0258"	"oPFN0258"	11850	24070	150	71	71	11	66	67	10	31	8	0	113	115	20	103	105	16	35	16	0	0.500	0.417	0.642	0.645	3.745	0.155	0.029	156	541	15	17	-1.000	5	10	5	12	-50
3	8	20	"PFM60486"	"oPFM60486"	12050	24050	120	748	759	232	65	65	10	100	100	0	696	685	199	101	102	15	100	100	0	1.148	1.188	1.212	1.218	1.508	1.180	0.900	120	476	1278	1278	0.199	683	595	694	584	0
3	9	20	"PFK12896"	"oPFK12896"	12260	24050	120	356	346	79	66	67	11	100	100	0	623	605	149	102	104	16	100	100	0	0.557	0.557	0.550	0.568	1.408	0.538	0.904	120	551	811	783	-0.845	290	521	280	503	0
3	10	20	"PFN0259"	"oPFN0259"	12450	24050	120	319	315	81	69	69	11	100	100	0	1535	1511	397	107	108	16	100	100	0	0.175	0.175	0.175	0.174	1.385	0.171	0.910	120	516	1678	1650	-2.514	250	1428	246	1404	0
3	11	20	"PFL0046"	"oPFL0046"	12640	24050	120	206	199	45	69	69	10	100	100	0	1088	1064	289	107	108	15	100	100	0	0.140	0.136	0.134	0.135	1.415	0.131	0.879	120	429	1118	1087	-2.840	137	981	130	957	0
3	12	20	"PFD66984"	"oPFD66984"	12810	24050	120	1818	1788	493	67	68	11	100	100	0	1200	1214	337	106	107	15	100	100	0	1.601	1.553	1.565	1.577	1.361	1.553	0.921	120	394	2845	2829	0.679	1751	1094	1721	1108	0
3	13	20	"PFD66985"	"oPFD66985"	12980	24080	150	66	67	13	67	67	10	21	7	0	106	106	17	103	104	16	16	5	0	-0.333	0.000	0.833	0.830	3.026	0.148	0.015	156	636	2	3	Error	-1	3	0	3	-50
3	14	20	"PFL0047"	"oPFL0047"	13200	24050	120	132	134	32	65	66	10	99	96	0	742	721	212	100	102	16	100	100	0	0.104	0.111	0.106	0.106	1.635	0.105	0.759	120	491	709	690	-3.260	67	642	69	621	0
3	15	20	"PFF72478"	"oPFF72478"	13370	24040	90	297	315	123	64	66	14	100	98	0	620	703	336	101	107	41	100	100	0	0.449	0.417	0.403	0.420	1.539	0.381	0.876	52	293	752	853	-1.155	233	519	251	602	0
3	16	20	"PFL0097"	"oPFL0097"	13560	24050	120	841	812	214	64	66	12	100	100	0	705	702	160	99	103	32	100	100	0	1.282	1.240	1.265	1.216	1.354	1.259	0.921	120	533	1383	1351	0.359	777	606	748	603	0
3	17	20	"PFBL B0142"	"oPFBLOB0142"	13740	24050	120	273	282	74	65	65	10	100	100	0	868	868	204	99	101	18	100	100	0	0.270	0.282	0.283	0.274	1.362	0.277	0.893	120	573	977	986	-1.886	208	769	217	769	0
3	18	20	"PFI17693"	"oPFI17693"	13940	24050	120	4912	5038	1545	68	69	12	100	100	0	3451	3484	1170	104	104	16	100	100	0	1.447	1.470	1.458	1.519	1.368	1.456	0.936	120	541	8191	8350	0.533	4844	3347	4970	3380	0
3	19	20	"PFI17695"	"oPFI17695"	14130	24060	120	1476	1369	483	69	70	12	100	99	0	12483	12244	3745	109	111	19	100	100	0	0.114	0.107	0.110	0.103	1.474	0.106	0.929	120	559	13781	13435	-3.137	1407	12374	1300	12135	0
3	20	20	"PFH0024"	"oPFH0024"	14340	24050	120	827	803	229	66	67	11	100	100	0	701	658	210	106	109	19	99	98	0	1.279	1.335	1.293	1.452	1.631	1.306	0.909	120	527	1356	1289	0.355	761	595	737	552	0
3	21	20	"PFBL B0147"	"oPFBLOB0147"	14510	24060	120	93	96	17	66	67	11	86	61	0	193	197	36	104	106	17	98	96	0	0.303	0.323	0.328	0.294	1.932	0.310	0.565	120	519	116	123	-1.721	27	89	30	93	0
3	22	20	"PFF72481"	"oPFF72481"	14700	24060	120	162	159	53	64	65	12	91	87	0	609	602	192	103	108	26	96	96	0	0.194	0.190	0.188	0.166	1.873	0.188	0.785	120	694	604	594	-2.368	98	506	95	499	0
3	1	21	"PFJ12809"	"oPFJ12809"	10730	24260	110	73	73	14	64	65	10	42	18	0	138	140	31	100	102	15	78	57	0	0.237	0.225	0.391	0.415	3.519	0.147	0.065	80	569	47	49	-2.078	9	38	9	40	0
3	2	21	"PFH0027"	"oPFH0027"	10920	24260	120	2161	2133	649	64	65	10	100	100	0	1985	1924	614	100	102	15	100	99	0	1.112	1.134	1.102	1.203	1.705	1.127	0.928	120	523	3982	3893	0.154	2097	1885	2069	1824	0
3	3	21	"PFF72482"	"oPFF72482"	11100	24260	120	3195	3144	1229	65	66	11	100	100	0	1903	1856	628	100	103	25	100	100	0	1.736	1.753	1.780	1.625	1.745	1.824	0.912	120	514	4933	4835	0.796	3130	1803	3079	1756	0
3	4	21	"PFG0045"	"oPFG0045"	11290	24250	110	393	381	98	64	66	12	100	100	0	554	545	136	100	103	32	100	100	0	0.725	0.712	0.708	0.708	1.282	0.691	0.898	80	442	783	762	-0.465	329	454	317	445	0
3	5	21	"PFF72484"	"oPFF72484"	11480	24250	120	180	172	49	64	65	10	100	97	0	562	543	152	99	102	23	100	100	0	0.251	0.243	0.253	0.233	1.613	0.241	0.822	120	510	579	552	-1.997	116	463	108	444	0
3	6	21	"PFI17704"	"oPFI17704"	11680	24250	120	415	400	123	64	65	10	100	98	0	1738	1682	436	98	100	16	100	100	0	0.214	0.212	0.220	0.199	1.493	0.211	0.902	120	496	1991	1920	-2.224	351	1640	336	1584	0
3	7	21	"PFH0030"	"oPFH0030"	11850	24250	120	1480	1493	343	68	69	11	100	100	0	774	769	195	104	107	18	100	100	0	2.107	2.143	2.146	2.228	1.390	2.162	0.926	120	458	2082	2090	1.076	1412	670	1425	665	0
3	8	21	"PFM60518"	"oPFM60518"	12050	24250	120	721	697	181	68	69	11	100	100	0	887	882	226	106	107	16	99	99	0	0.836	0.811	0.812	0.831	1.544	0.793	0.921	120	539	1434	1405	-0.258	653	781	629	776	0
3	9	21	"PFL0104"	"oPFL0104"	12240	24250	120	143	142	27	68	70	12	99	95	0	427	417	90	108	109	17	100	100	0	0.235	0.239	0.236	0.230	1.618	0.214	0.745	120	499	394	383	-2.089	75	319	74	309	0
3	10	21	"PFI17705"	"oPFI17705"	12430	24250	120	2558	2559	779	71	72	12	100	100	0	1935	1962	527	110	110	17	100	100	0	1.363	1.343	1.343	1.329	1.261	1.374	0.932	120	544	4312	4340	0.447	2487	1825	2488	1852	0
3	11	21	"PFBL B0155"	"oPFBLOB0155"	12630	24250	120	165	161	33	70	71	11	100	99	0	372	369	87	107	109	15	100	98	0	0.358	0.347	0.349	0.348	1.495	0.325	0.783	120	492	360	353	-1.480	95	265	91	262	0
3	12	21	"PFBL B0157"	"oPFBLOB0157"	12800	24270	150	65	66	12	68	69	10	17	5	0	103	105	19	109	109	16	14	5	0	0.500	0.500	0.600	0.621	2.958	0.139	0.017	156	550	-9	-6	-1.000	-3	-6	-2	-4	-50
3	13	21	"PFD67005"	"oPFD67005"	13000	24250	150	60	64	13	68	68	10	14	4	0	102	103	18	106	107	17	13	3	0	2.000	1.333	1.000	0.936	3.008	0.161	0.035	156	634	-12	-7	1.000	-8	-4	-4	-3	-50
3	14	21	"PFD67007"	"oPFD67007"	13230	24230	150	68	69	12	65	65	9	30	11	0	106	110	21	102	104	17	27	13	0	0.750	0.500	0.711	0.735	2.933	0.132	0.031	156	696	7	12	-0.415	3	4	4	8	-50
3	15	21	"PFM60523"	"oPFM60523"	13380	24250	120	273	271	80	63	63	10	98	98	0	660	636	162	99	101	21	100	100	0	0.374	0.387	0.387	0.358	1.729	0.377	0.855	120	515	771	745	-1.418	210	561	208	537	0
3	16	21	"PFL0108"	"oPFL0108"	13570	24250	120	179	177	43	63	63	10	100	99	0	428	428	96	97	98	17	100	100	0	0.350	0.344	0.338	0.331	1.477	0.337	0.809	120	515	447	445	-1.513	116	331	114	331	0
3	17	21	"A10325_30a"	"A10325_30a"	13750	24270	150	58	58	11	63	64	10	10	0	0	92	94	17	98	100	16	10	1	0	0.833	1.250	0.692	0.733	2.563	0.172	0.026	156	689	-11	-9	-0.263	-5	-6	-5	-4	-50
3	18	21	"A10325_30c"	"A10325_30c"	13940	24270	150	64	65	11	62	64	10	22	6	0	103	105	18	100	102	16	23	5	0	0.667	0.600	0.634	0.599	4.397	0.059	0.003	156	621	5	8	-0.585	2	3	3	5	-50
3	19	21	"A10325_30e"	"A10325_30e"	14130	24270	150	57	59	13	64	64	11	12	3	0	91	93	17	103	105	19	4	0	0	0.583	0.500	0.659	0.755	3.081	0.305	0.038	156	560	-19	-15	-0.778	-7	-12	-5	-10	-50
3	20	21	"A10325_30g"	"A10325_30g"	14320	24270	150	60	61	12	64	65	12	12	3	0	99	99	16	103	106	23	6	0	0	1.000	0.750	0.915	0.856	3.777	0.101	0.021	156	641	-8	-7	0.000	-4	-4	-3	-4	-50
3	21	21	"A10325_30i"	"A10325_30i"	14530	24260	100	87	86	17	67	69	13	65	32	0	130	134	28	105	108	29	43	17	0	0.800	0.655	0.583	0.557	3.476	0.261	0.110	80	451	45	48	-0.322	20	25	19	29	0
3	22	21	"E598_1a"	"E598_1a"	14700	24310	90	71	70	11	65	68	14	17	1	0	141	152	59	104	110	30	55	28	0	0.162	0.104	0.244	0.324	3.828	0.107	0.120	52	328	43	53	-2.624	6	37	5	48	0
3	1	22	"F48446_9e"	"F48446_9e"	10710	24490	150	61	62	11	61	62	10	17	4	0	97	98	14	97	98	14	16	5	0	0.000	1.000	0.721	0.741	3.374	0.163	0.010	156	1098	0	2	Error	0	0	1	1	-50
3	2	22	"F48446_9g"	"F48446_9g"	10910	24430	110	176	170	37	63	64	10	100	100	0	264	260	52	99	101	16	100	100	0	0.685	0.665	0.648	0.652	1.523	0.628	0.772	80	491	278	268	-0.546	113	165	107	161	0
3	3	22	"F48446_9i"	"F48446_9i"	11100	24440	120	483	463	108	63	64	10	100	100	0	505	495	113	99	101	16	99	98	0	1.034	1.010	0.988	1.062	1.638	1.008	0.905	120	530	826	796	0.049	420	406	400	396	0
3	4	22	"I12861_2a"	"I12861_2a"	11270	24460	150	58	60	11	62	63	10	14	3	0	99	99	15	98	99	19	12	0	0	-4.000	-2.000	0.620	0.705	3.204	0.176	0.018	156	819	-3	-1	Error	-4	1	-2	1	-50
3	5	22	"I12861_2c"	"I12861_2c"	11470	24460	150	57	57	9	61	63	11	5	0	0	90	91	16	96	99	21	5	1	0	0.667	0.800	0.721	0.760	2.628	0.243	0.053	156	822	-10	-9	-0.585	-4	-6	-4	-5	-50
3	6	22	"I12861_2e"	"I12861_2e"	11660	24460	150	58	59	9	63	65	12	4	0	0	94	96	15	100	106	27	2	0	0	0.833	1.000	0.717	0.745	2.829	0.144	0.020	156	786	-11	-8	-0.263	-5	-6	-4	-4	-50
3	7	22	"J512_2i"	"J512_2i"	11850	24460	150	76	78	16	69	70	13	33	10	0	128	155	78	108	118	43	32	21	0	0.350	0.191	0.296	0.339	3.746	0.154	0.305	156	854	27	56	-1.515	7	20	9	47	-50
3	8	22	"Ks592_1a"	"Ks592_1a"	12050	24440	100	75	79	24	68	70	11	36	25	0	184	260	257	107	111	24	72	58	0	0.091	0.072	0.130	0.166	3.160	0.068	0.399	80	409	84	164	-3.459	7	77	11	153	0
3	9	22	"Ks592_1c"	"Ks592_1c"	12220	24440	150	64	65	11	66	67	11	13	2	0	105	110	24	103	105	17	26	12	0	-1.000	-0.143	0.575	0.622	3.398	0.134	0.024	156	778	0	6	Error	-2	2	-1	7	-50
3	10	22	"Ks592_1e"	"Ks592_1e"	12420	24460	150	64	65	11	67	68	11	11	2	0	102	107	23	101	103	16	26	10	0	-3.000	-0.333	0.600	0.597	3.409	0.110	0.017	156	814	-2	4	Error	-3	1	-2	6	-50
3	11	22	"Ks592_1g"	"Ks592_1g"	12610	24460	150	61	62	10	67	67	11	7	0	0	97	100	20	101	103	16	17	7	0	1.500	5.000	0.680	0.761	3.126	0.161	0.026	156	803	-10	-6	0.585	-6	-4	-5	-1	-50
3	12	22	"Ks592_1i"	"Ks592_1i"	12810	24440	120	1229	1168	382	66	66	10	100	100	0	2988	2677	806	107	108	18	100	100	0	0.404	0.429	0.442	0.416	1.500	0.423	0.917	120	561	4044	3672	-1.309	1163	2881	1102	2570	0
3	13	22	"EMPTY"	"EMPTY"	13010	24440	100	136	150	61	66	67	10	96	87	0	213	237	92	106	107	17	98	93	0	0.654	0.641	0.653	0.582	2.410	0.596	0.694	80	455	177	215	-0.612	70	107	84	131	0
3	14	22	"EMPTY"	"EMPTY"	13180	24440	90	158	158	45	66	66	10	100	98	0	243	243	68	102	104	16	100	98	0	0.652	0.652	0.695	0.648	1.736	0.617	0.734	52	396	233	233	-0.616	92	141	92	141	0
3	15	22	"EMPTY"	"EMPTY"	13370	24440	90	154	156	45	62	63	10	100	94	0	198	217	67	99	101	16	98	94	0	0.929	0.797	0.817	0.830	2.021	0.703	0.710	52	406	191	212	-0.106	92	99	94	118	0
3	16	22	"EMPTY"	"EMPTY"	13570	24440	90	116	116	21	61	62	10	98	98	0	156	162	31	95	95	14	100	94	0	0.902	0.821	0.824	0.809	1.875	0.649	0.502	52	406	116	122	-0.149	55	61	55	67	0
3	17	22	"EMPTY"	"EMPTY"	13770	24450	90	124	125	36	60	62	10	96	88	0	185	188	40	96	98	15	100	94	0	0.719	0.707	0.705	0.677	1.829	0.712	0.666	52	380	153	157	-0.476	64	89	65	92	0
3	18	22	"EMPTY"	"EMPTY"	13960	24440	100	108	115	31	60	61	8	100	90	0	176	185	46	97	98	14	98	95	0	0.608	0.625	0.642	0.598	1.836	0.575	0.662	80	408	127	143	-0.719	48	79	55	88	0
3	19	22	"EMPTY"	"EMPTY"	14140	24460	150	57	58	8	60	61	9	7	0	0	95	98	16	96	97	14	17	5	0	3.000	-1.000	0.899	0.701	2.945	0.148	0.023	156	721	-4	0	1.585	-3	-1	-2	2	-50
3	20	22	"EMPTY"	"EMPTY"	14330	24460	150	58	59	9	59	60	9	16	3	0	94	94	13	95	97	19	6	1	0	1.000	0.000	0.676	0.663	3.114	0.170	0.024	156	723	-2	-1	0.000	-1	-1	0	-1	-50
3	21	22	"EMPTY"	"EMPTY"	14520	24460	150	58	59	8	59	60	10	12	1	0	93	95	14	95	98	22	5	0	0	0.500	0.000	0.727	0.599	2.843	0.091	0.008	156	756	-3	0	-1.000	-1	-2	0	0	-50
3	22	22	"EMPTY"	"EMPTY"	14710	24460	150	57	59	8	59	61	11	8	1	0	98	99	17	95	97	19	12	3	0	-0.667	0.000	0.579	0.554	3.170	0.125	0.027	156	966	1	4	Error	-2	3	0	4	-50
4	1	1	"PFA0039"	"A1411_1"	15220	20450	130	11328	11328	2839	69	70	14	100	100	0	11967	11937	2815	98	100	17	100	100	0	0.949	0.951	0.939	0.951	1.207	0.935	0.945	120	645	23128	23098	-0.076	11259	11869	11259	11839	0
4	2	1	"PFA0101"	"A21885_1"	15400	20450	130	14840	14244	6334	70	75	64	100	100	0	7667	7351	2954	100	113	168	100	100	0	1.952	1.955	1.915	1.893	1.309	1.978	0.923	120	562	22337	21425	0.965	14770	7567	14174	7251	0
4	3	1	"PFA0019"	"A11546_1"	15590	20460	130	516	508	129	67	72	64	99	98	0	578	553	136	98	110	169	96	77	0	0.935	0.969	0.954	0.970	1.336	0.746	0.794	120	554	929	896	-0.096	449	480	441	455	0
4	4	1	"PFA0144"	"A31870_1"	15770	20460	130	20331	19867	4528	68	78	111	100	100	0	10658	10580	2031	98	105	57	100	100	0	1.919	1.889	1.874	1.868	1.177	1.916	0.954	120	549	30823	30281	0.940	20263	10560	19799	10482	0
4	5	1	"PFA0009"	"A10325_29"	15970	20450	130	12258	12322	4305	69	86	146	100	100	0	14819	14569	5381	99	129	225	100	99	0	0.828	0.847	0.839	0.874	1.375	0.822	0.948	120	587	26909	26723	-0.272	12189	14720	12253	14470	0
4	6	1	"PFA0012"	"A10325_32"	16160	20460	130	15073	14554	6321	68	81	113	100	100	0	14871	14125	5758	98	143	365	100	100	0	1.016	1.033	1.026	1.008	1.511	1.024	0.898	120	586	29778	28513	0.022	15005	14773	14486	14027	0
4	7	1	"PFA0030"	"A12797_1"	16360	20460	140	304	306	117	65	70	51	94	84	0	1892	1888	803	94	114	281	98	91	0	0.133	0.134	0.138	0.131	1.708	0.131	0.877	156	643	2037	2035	-2.911	239	1798	241	1794	0
4	8	1	"PFB0005"	"B11"	16550	20460	140	326	312	96	63	63	11	100	98	0	391	393	106	92	95	18	100	99	0	0.880	0.827	0.809	0.801	1.598	0.833	0.884	156	632	562	550	-0.185	263	299	249	301	0
4	9	1	"PFB0219"	"B57"	16740	20470	120	100	105	25	62	63	11	95	81	0	142	160	56	92	94	27	82	41	0	0.760	0.632	0.689	0.685	2.330	0.438	0.473	120	505	88	111	-0.396	38	50	43	68	0
4	10	1	"PFB0285"	"B92"	16920	20460	110	284	281	89	60	62	10	100	100	0	456	448	149	91	94	29	100	100	0	0.614	0.619	0.647	0.619	1.352	0.571	0.853	80	458	589	578	-0.704	224	365	221	357	0
4	11	1	"PFB0008"	"B114"	17120	20460	140	300	316	126	59	60	10	98	97	0	1704	1780	736	88	90	15	100	100	0	0.149	0.152	0.152	0.144	1.530	0.149	0.903	156	680	1857	1949	-2.745	241	1616	257	1692	0
4	12	1	"PFB0034"	"B165"	17300	20460	130	1013	986	335	60	61	11	100	100	0	1883	1846	584	88	89	13	100	100	0	0.531	0.527	0.525	0.518	1.324	0.521	0.924	120	553	2748	2684	-0.913	953	1795	926	1758	0
4	13	1	"PFB0089"	"B319"	17490	20450	130	10918	10948	2687	61	62	12	100	100	0	4967	4923	1138	88	90	20	100	100	0	2.225	2.252	2.187	2.266	1.230	2.234	0.945	120	607	15736	15722	1.154	10857	4879	10887	4835	0
4	14	1	"PFB0104"	"B351"	17690	20460	130	257	247	47	61	63	15	100	100	0	253	252	41	89	91	21	100	100	0	1.195	1.141	1.130	1.134	1.295	1.120	0.878	120	625	360	349	0.257	196	164	186	163	0
4	15	1	"PFB0113"	"B372"	17890	20460	130	1320	1253	266	61	62	12	100	100	0	1654	1644	260	92	93	16	100	100	0	0.806	0.768	0.761	0.757	1.178	0.777	0.944	120	617	2821	2744	-0.311	1259	1562	1192	1552	0
4	16	1	"PFB0116"	"B380"	18080	20460	130	111	113	19	61	62	11	100	95	0	191	193	27	93	94	15	100	100	0	0.510	0.520	0.502	0.498	1.522	0.476	0.684	120	546	148	152	-0.971	50	98	52	100	0
4	17	1	"PFB0118"	"B383"	18250	20450	130	2161	2051	396	62	64	13	100	100	0	2284	2264	444	94	97	24	100	100	0	0.958	0.917	0.936	0.917	1.189	0.887	0.933	120	566	4289	4159	-0.061	2099	2190	1989	2170	0
4	18	1	"PFB0140"	"B432"	18460	20460	130	2310	2255	662	61	63	13	100	100	0	2051	1975	484	90	92	18	100	100	0	1.147	1.164	1.197	1.137	1.266	1.212	0.929	120	610	4210	4079	0.198	2249	1961	2194	1885	0
4	19	1	"PFC0315"	"C9"	18640	20450	130	482	461	99	58	59	11	100	100	0	498	479	107	88	90	14	100	100	0	1.034	1.031	1.062	1.038	1.272	0.998	0.923	120	557	834	794	0.048	424	410	403	391	0
4	20	1	"PFC0207"	"C56"	18820	20450	130	688	688	127	57	58	11	100	100	0	775	775	124	88	89	15	100	100	0	0.918	0.918	0.930	0.915	1.225	0.895	0.926	120	588	1318	1318	-0.123	631	687	631	687	0
4	21	1	"PFC0316"	"C96"	19030	20460	130	400	392	81	57	58	12	100	100	0	542	540	81	87	88	15	100	100	0	0.754	0.740	0.747	0.727	1.279	0.741	0.898	120	632	798	788	-0.408	343	455	335	453	0
4	22	1	"PFC0007"	"C114"	19220	20450	130	444	445	96	56	57	10	100	100	0	853	848	148	86	87	13	100	100	0	0.506	0.510	0.506	0.506	1.205	0.501	0.932	120	675	1155	1151	-0.983	388	767	389	762	0
4	1	2	"PFC0021"	"C134"	15220	20640	130	170	168	38	69	71	14	96	94	0	496	491	107	99	102	19	100	100	0	0.254	0.253	0.259	0.239	1.544	0.241	0.789	120	580	498	491	-1.975	101	397	99	392	0
4	2	2	"PFC0034"	"C161"	15400	20640	140	2097	2095	911	73	77	64	99	98	0	2185	2055	884	101	114	168	94	91	0	0.971	1.035	1.032	1.106	1.809	1.033	0.915	156	562	4108	3976	-0.042	2024	2084	2022	1954	0
4	3	2	"PFJ0545"	"J687_3"	15610	20640	140	396	430	216	70	79	93	90	75	0	485	538	261	99	118	208	79	46	0	0.845	0.820	0.821	0.821	1.861	0.816	0.916	156	519	712	799	-0.244	326	386	360	439	0
4	4	2	"PFK0100"	"Km695_2"	15790	20640	140	144	146	29	71	81	117	8	0	0	281	283	58	99	107	62	98	85	0	0.401	0.408	0.391	0.392	1.695	0.398	0.646	156	496	255	259	-1.318	73	182	75	184	0
4	5	2	"PFK0134"	"Km993_1"	15980	20640	140	1340	1353	427	72	89	152	98	97	0	982	977	263	99	132	234	97	93	0	1.436	1.459	1.480	1.432	1.532	1.531	0.887	156	541	2151	2159	0.522	1268	883	1281	878	0
4	6	2	"PFK0052"	"Km3535_1"	16180	20640	130	138	137	27	68	77	77	37	0	0	475	478	111	99	128	326	63	1	0	0.186	0.182	0.175	0.174	1.450	0.167	0.759	120	509	446	448	-2.425	70	376	69	379	0
4	7	2	"PFK0059"	"Km3703_4"	16370	20650	130	511	499	121	66	68	12	100	100	0	702	709	162	96	98	15	100	100	0	0.734	0.706	0.694	0.698	1.265	0.693	0.901	120	504	1051	1046	-0.446	445	606	433	613	0
4	8	2	"PFK0303"	"Kn267_1"	16550	20640	130	169	169	41	65	66	10	99	98	0	721	735	218	96	98	28	100	100	0	0.166	0.163	0.166	0.160	1.430	0.151	0.808	120	502	729	743	-2.587	104	625	104	639	0
4	9	2	"PFK0297"	"Kn2497_2"	16760	20650	140	171	172	38	67	68	14	100	98	0	968	990	231	96	100	35	100	100	0	0.119	0.117	0.115	0.113	1.363	0.116	0.876	156	553	976	999	-3.068	104	872	105	894	0
4	10	2	"PFK0436"	"Kn5150_1"	16930	20640	130	20372	20659	5696	65	67	15	100	100	0	13625	13147	3875	94	99	32	100	100	0	1.501	1.578	1.527	1.636	1.441	1.549	0.945	120	491	33838	33647	0.586	20307	13531	20594	13053	0
4	11	2	"PFK0536"	"Kn8928_1"	17130	20650	140	821	828	336	64	66	15	100	100	0	1312	1338	550	93	96	24	100	100	0	0.621	0.614	0.623	0.610	1.655	0.597	0.910	156	567	1976	2009	-0.687	757	1219	764	1245	0
4	12	2	"PFK0544"	"Kn9335_1"	17330	20650	120	122	129	39	63	63	11	99	94	0	637	631	100	91	92	13	100	100	0	0.108	0.122	0.105	0.108	1.728	0.117	0.597	120	481	605	606	-3.210	59	546	66	540	0
4	13	2	"PFK0875"	"Ks2_1"	17520	20650	130	134	134	25	63	66	15	100	97	0	505	506	98	90	93	20	100	100	0	0.171	0.171	0.167	0.165	1.464	0.160	0.723	120	516	486	487	-2.547	71	415	71	416	0
4	14	2	"PFK0879"	"Ks2_14"	17700	20650	130	1970	1894	490	62	64	15	100	100	0	5519	5396	993	90	92	15	100	100	0	0.351	0.345	0.355	0.335	1.249	0.352	0.950	120	557	7337	7138	-1.509	1908	5429	1832	5306	0
4	15	2	"PFK1056"	"Ks54_1"	17900	20650	130	368	371	98	63	64	12	100	100	0	828	815	146	93	94	16	100	100	0	0.415	0.427	0.423	0.412	1.266	0.445	0.912	120	504	1040	1030	-1.269	305	735	308	722	0
4	16	2	"PFK1101"	"Ks59_1"	18090	20650	140	1987	1965	678	66	68	14	100	100	0	1348	1360	422	96	100	21	100	100	0	1.534	1.502	1.558	1.470	1.546	1.552	0.895	156	479	3173	3163	0.618	1921	1252	1899	1264	0
4	17	2	"PFK1165"	"Ks72_6"	18280	20640	130	1952	1867	476	65	67	12	100	100	0	1063	1027	254	94	96	17	100	100	0	1.947	1.931	1.904	1.932	1.254	1.926	0.930	120	493	2856	2735	0.962	1887	969	1802	933	0
4	18	2	"PFK1183"	"Ks75_9"	18480	20650	130	115	115	22	62	64	11	97	89	0	465	468	107	89	92	15	100	100	0	0.141	0.140	0.139	0.131	1.519	0.128	0.729	120	520	429	432	-2.827	53	376	53	379	0
4	19	2	"PFK1209"	"Ks82_1"	18660	20650	130	2593	2523	797	61	61	10	100	100	0	2362	2304	665	89	90	15	100	100	0	1.114	1.112	1.115	1.098	1.251	1.130	0.926	120	503	4805	4677	0.156	2532	2273	2462	2215	0
4	20	2	"PFK1228"	"Ks83_8"	18840	20640	130	4964	5026	1641	62	81	205	100	100	0	3568	3533	1172	91	123	288	99	98	0	1.410	1.442	1.401	1.477	1.527	1.430	0.934	120	557	8379	8406	0.496	4902	3477	4964	3442	0
4	21	2	"PFK0643"	"Ks127_5"	19050	20650	130	162	157	30	62	82	208	0	0	0	614	598	133	91	124	292	91	30	0	0.191	0.187	0.184	0.184	1.279	0.373	0.612	120	542	623	602	-2.387	100	523	95	507	0
4	22	2	"PFK0638"	"Ks127_16"	19230	20640	130	490	458	119	59	60	10	100	100	0	813	762	182	90	91	15	100	100	0	0.596	0.594	0.585	0.583	1.308	0.584	0.924	120	630	1154	1071	-0.746	431	723	399	672	0
4	1	3	"PFK0659"	"Ks133_2"	15230	20830	130	158	153	36	65	66	12	96	92	0	374	363	89	96	100	22	100	100	0	0.335	0.330	0.324	0.311	1.561	0.315	0.798	120	633	371	355	-1.580	93	278	88	267	0
4	2	3	"PFK0667"	"Ks139_1"	15440	20840	130	89	88	16	69	76	77	0	0	0	143	146	28	97	109	123	1	0	0	0.435	0.388	0.400	0.379	2.601	0.614	0.909	120	523	66	68	-1.202	20	46	19	49	0
4	3	3	"PFK0682"	"Ks152_11"	15620	20840	130	111	109	24	66	76	83	4	0	0	198	195	42	96	108	132	15	0	0	0.441	0.434	0.465	0.426	1.844	0.420	0.712	120	450	147	142	-1.181	45	102	43	99	0
4	4	3	"PFK0686"	"Ks155_1"	15820	20840	130	2112	1987	620	66	67	12	100	100	0	1427	1310	410	95	98	18	100	100	0	1.536	1.581	1.558	1.597	1.316	1.558	0.934	120	429	3378	3136	0.619	2046	1332	1921	1215	0
4	5	3	"PFA0001"	"A10325_1"	16000	20840	150	79	79	16	66	68	13	49	17	0	113	114	22	95	97	17	50	25	0	0.722	0.684	0.653	0.724	2.691	0.425	0.168	156	515	31	32	-0.469	13	18	13	19	-50
4	6	3	"PFA0004"	"A10325_16"	16200	20840	150	69	70	15	66	68	13	28	7	0	99	102	24	96	98	16	28	14	0	1.000	0.667	0.640	0.701	2.606	0.512	0.170	156	537	6	10	0.000	3	3	4	6	-50
4	7	3	"PFA0008"	"A10325_26"	16400	20850	130	112	113	28	65	67	14	89	75	0	145	148	37	95	97	15	86	76	0	0.940	0.906	0.892	0.894	2.702	0.769	0.404	120	421	97	101	-0.089	47	50	48	53	0
4	8	3	"PFA0016"	"A10935_1"	16580	20840	130	7448	7130	2199	66	68	17	100	100	0	7036	6618	2094	95	103	80	100	100	0	1.064	1.083	1.056	1.086	1.331	1.057	0.929	120	459	14323	13587	0.089	7382	6941	7064	6523	0
4	9	3	"PFA0020"	"A11962_1"	16780	20850	130	161	156	40	68	72	18	94	90	0	203	196	45	100	111	76	75	5	0	0.903	0.917	0.898	0.924	2.129	0.400	0.396	120	534	196	184	-0.147	93	103	88	96	0
4	10	3	"PFA0023"	"A12312_15"	16950	20840	130	166	159	38	67	68	15	95	90	0	724	689	211	96	100	31	100	100	0	0.158	0.155	0.156	0.155	1.413	0.145	0.792	120	521	727	685	-2.665	99	628	92	593	0
4	11	3	"PFA0047"	"A14801_11"	17150	20840	130	367	394	142	65	66	12	100	100	0	1757	1964	822	94	95	14	100	100	0	0.182	0.176	0.181	0.174	1.342	0.162	0.865	120	466	1965	2199	-2.461	302	1663	329	1870	0
4	12	3	"PFA0051"	"A14801_2"	17340	20840	140	323	310	97	64	74	90	92	75	0	455	435	141	95	106	96	92	83	0	0.719	0.724	0.722	0.744	1.807	0.696	0.859	156	490	619	586	-0.475	259	360	246	340	0
4	13	3	"PFA0053"	"A14801_24"	17530	20830	130	2130	1976	633	63	65	12	100	100	0	892	825	266	93	95	18	100	100	0	2.587	2.613	2.488	2.673	1.450	2.561	0.907	120	504	2866	2645	1.371	2067	799	1913	732	0
4	14	3	"PFA0056"	"A14801_31"	17710	20840	110	105	106	24	61	62	11	93	83	0	137	137	27	88	90	16	86	72	0	0.898	0.918	0.888	0.921	1.853	0.878	0.502	80	417	93	94	-0.155	44	49	45	49	0
4	15	3	"PFA0058"	"A14801_37"	17910	20830	150	90	90	18	63	65	14	75	47	0	119	122	28	93	98	23	51	22	0	1.038	0.931	0.864	0.904	2.559	0.552	0.331	156	589	53	56	0.054	27	26	27	29	-50
4	16	3	"PFA0060"	"A14801_6"	18130	20830	150	75	78	18	64	66	15	37	17	0	113	118	33	94	99	25	41	16	0	0.579	0.583	0.625	0.577	2.908	0.425	0.383	156	462	30	38	-0.788	11	19	14	24	-50
4	17	3	"PFA0083"	"A18792_11"	18280	20830	150	90	93	23	61	63	13	87	59	0	123	126	28	89	92	26	66	17	0	0.853	0.865	0.798	0.882	2.485	0.718	0.402	156	488	63	69	-0.229	29	34	32	37	-50
4	18	3	"PFA0087"	"A18792_19"	18480	20830	120	77	78	15	60	61	11	61	39	0	126	127	27	87	90	25	75	30	0	0.436	0.450	0.448	0.449	2.675	0.331	0.239	120	442	56	58	-1.198	17	39	18	40	0
4	19	3	"PFA0098"	"A20643_1"	18670	20830	120	211	204	43	60	61	9	100	100	0	174	174	39	88	90	19	96	92	0	1.756	1.674	1.671	1.721	1.481	1.602	0.730	120	450	237	230	0.812	151	86	144	86	0
4	20	3	"PFA0103"	"A21885_19"	18860	20830	130	1443	1368	323	62	76	188	100	98	0	1573	1499	369	90	118	274	99	96	0	0.931	0.927	0.921	0.934	1.340	0.904	0.926	120	540	2864	2715	-0.103	1381	1483	1306	1409	0
4	21	3	"PFA0105"	"A21885_20"	19050	20830	130	630	606	189	62	63	12	100	100	0	789	753	217	90	91	15	100	100	0	0.813	0.821	0.801	0.806	1.328	0.824	0.906	120	489	1267	1207	-0.299	568	699	544	663	0
4	22	3	"PFA0107"	"A21885_9"	19240	20830	130	117	116	24	61	61	9	95	93	0	297	297	68	91	94	19	100	98	0	0.272	0.267	0.271	0.252	1.666	0.260	0.724	120	606	262	261	-1.879	56	206	55	206	0
4	1	4	"PFA0130"	"A2546_1"	15250	21020	140	5155	5020	1948	62	63	12	100	100	0	3635	3582	1312	93	95	19	100	99	0	1.438	1.421	1.409	1.401	1.910	1.445	0.909	156	711	8635	8447	0.524	5093	3542	4958	3489	0
4	2	4	"PFA0132"	"A26463_1"	15450	21020	130	257	245	74	65	67	12	97	96	0	189	186	42	95	97	18	93	90	0	2.043	1.978	1.985	1.979	1.452	2.078	0.766	120	491	286	271	1.030	192	94	180	91	0
4	3	4	"PFA0137"	"A29544_1"	15650	21000	150	75	76	14	65	73	80	0	0	0	113	112	22	96	108	127	0	0	0	0.588	0.688	0.615	0.638	2.863	0.377	0.168	156	485	27	27	-0.766	10	17	11	16	-50
4	4	4	"PFA0145"	"A31914_2"	15820	21020	140	1406	1320	421	64	72	67	100	98	0	5245	5039	1529	97	103	51	100	100	0	0.261	0.254	0.252	0.248	1.472	0.244	0.911	156	450	6490	6198	-1.940	1342	5148	1256	4942	0
4	5	4	"PFA0147"	"A31914_5"	16020	21020	130	293	278	72	63	64	12	100	99	0	542	532	126	95	97	19	100	100	0	0.515	0.492	0.490	0.475	1.369	0.490	0.868	120	429	677	652	-0.959	230	447	215	437	0
4	6	4	"PFA0149"	"A31914_8"	16210	21020	140	221	215	60	63	64	12	98	95	0	509	495	124	93	96	19	100	100	0	0.380	0.378	0.376	0.355	1.616	0.360	0.838	156	447	574	554	-1.397	158	416	152	402	0
4	7	4	"PFC0052"	"C198"	16400	21020	150	83	84	15	62	65	13	70	39	0	131	131	22	94	96	17	80	51	0	0.568	0.595	0.636	0.604	2.631	0.491	0.325	156	440	58	59	-0.817	21	37	22	37	-50
4	8	4	"PFC0057"	"C216"	16580	20990	150	72	74	15	66	69	19	19	5	0	132	131	31	94	105	75	9	0	0	0.158	0.216	0.382	0.363	3.719	0.156	0.416	156	506	44	45	-2.663	6	38	8	37	-50
4	9	4	"PFC0059"	"C222"	16760	21050	90	77	80	16	68	70	16	38	15	0	165	161	42	97	110	35	69	44	0	0.132	0.188	0.233	0.213	2.579	0.235	0.331	52	327	77	76	-2.918	9	68	12	64	0
4	10	4	"PFC0062"	"C228"	16960	21020	130	118	116	24	67	69	15	89	75	0	234	237	59	98	104	27	96	93	0	0.375	0.353	0.380	0.347	1.765	0.320	0.619	120	599	187	188	-1.415	51	136	49	139	0
4	11	4	"PFC0068"	"C237"	17160	21020	140	478	462	170	64	64	10	99	99	0	1288	1244	414	93	94	15	99	99	0	0.346	0.346	0.347	0.329	1.776	0.349	0.908	156	518	1609	1549	-1.529	414	1195	398	1151	0
4	12	4	"PFC0072"	"C244"	17330	21010	130	1113	1042	303	63	82	129	99	98	0	1040	951	284	94	120	151	96	95	0	1.110	1.142	1.137	1.184	1.568	1.115	0.919	120	433	1996	1836	0.150	1050	946	979	857	0
4	13	4	"PFC0092"	"C291"	17530	21020	130	203	191	49	63	78	117	63	0	0	812	773	198	94	115	137	100	95	0	0.195	0.189	0.185	0.176	1.486	0.287	0.500	120	533	858	807	-2.359	140	718	128	679	0
4	14	4	"PFC0094"	"C296"	17720	21010	130	715	683	231	59	60	11	100	100	0	553	525	153	87	90	19	100	100	0	1.408	1.425	1.393	1.408	1.353	1.415	0.896	120	548	1122	1062	0.493	656	466	624	438	0
4	15	4	"PFC0096"	"C299"	17910	21010	120	127	126	32	61	62	12	91	88	0	158	163	40	89	93	22	92	79	0	0.957	0.878	0.889	0.869	1.706	0.817	0.646	120	506	135	139	-0.064	66	69	65	74	0
4	16	4	"PFC0099"	"C302"	18100	21020	130	260	265	78	61	63	12	100	100	0	306	312	74	92	96	22	99	98	0	0.930	0.927	0.897	0.910	1.359	0.931	0.857	120	497	413	424	-0.105	199	214	204	220	0
4	17	4	"PFC0101"	"C307"	18280	21010	130	103	105	20	59	61	12	93	89	0	278	272	54	89	91	25	99	96	0	0.233	0.251	0.240	0.235	1.718	0.230	0.672	120	507	233	229	-2.103	44	189	46	183	0
4	18	4	"PFC0103"	"C311"	18500	21010	150	70	71	12	60	61	11	44	16	0	108	109	20	89	91	23	42	10	0	0.526	0.550	0.593	0.554	2.763	0.307	0.286	156	586	29	31	-0.926	10	19	11	20	-50
4	19	4	"PFC0123"	"C370"	18660	21010	130	418	402	142	60	63	25	98	96	0	625	611	223	89	97	62	96	95	0	0.668	0.655	0.663	0.656	1.612	0.622	0.884	120	519	894	864	-0.582	358	536	342	522	0
4	20	4	"PFC0125"	"C374"	18890	21030	150	71	73	15	60	63	23	23	2	0	107	107	22	89	98	59	2	0	0	0.611	0.722	0.613	0.603	2.848	0.393	0.643	156	601	29	31	-0.710	11	18	13	18	-50
4	21	4	"PFC0127"	"C38"	19040	21010	130	565	529	156	60	62	19	100	100	0	393	372	98	88	92	26	99	99	0	1.656	1.651	1.628	1.656	1.533	1.704	0.870	120	460	810	753	0.727	505	305	469	284	0
4	22	4	"PFC0129"	"C382"	19240	21010	140	101	102	22	59	61	16	87	69	0	250	251	70	89	94	26	95	92	0	0.261	0.265	0.269	0.259	1.915	0.248	0.560	156	730	203	205	-1.939	42	161	43	162	0
4	1	5	"PFC0131"	"C385"	15250	21200	130	98	101	25	57	58	10	95	84	0	337	327	98	89	90	13	96	95	0	0.165	0.185	0.186	0.183	1.980	0.163	0.660	120	622	289	282	-2.597	41	248	44	238	0
4	2	5	"PFC0133"	"C387"	15450	21210	140	122	123	32	61	62	11	92	86	0	624	627	253	91	93	16	100	98	0	0.114	0.116	0.118	0.113	1.642	0.109	0.760	156	559	594	598	-3.127	61	533	62	536	0
4	3	5	"PFC0149"	"C427"	15630	21210	130	106	103	24	60	61	10	88	81	0	290	286	79	90	92	17	95	95	0	0.230	0.219	0.222	0.213	1.750	0.215	0.687	120	502	246	239	-2.120	46	200	43	196	0
4	4	5	"PFC0151"	"C43"	15810	21200	130	924	940	359	61	73	94	100	97	0	587	591	199	92	104	81	99	94	0	1.743	1.762	1.744	1.739	1.411	1.800	0.907	120	508	1358	1378	0.802	863	495	879	499	0
4	5	5	"PFC0153"	"C436"	16020	21200	140	84	84	15	62	74	92	0	0	0	164	167	35	93	107	80	41	1	0	0.310	0.297	0.319	0.286	2.213	1.215	0.736	156	533	93	96	-1.690	22	71	22	74	0
4	6	5	"PFC0155"	"C441"	16210	21210	140	292	281	95	62	63	12	98	95	0	1650	1594	546	92	96	20	100	100	0	0.148	0.146	0.149	0.140	1.553	0.144	0.896	156	545	1788	1721	-2.760	230	1558	219	1502	0
4	7	5	"PFC0157"	"C445"	16430	21220	150	72	73	14	61	63	11	49	22	0	118	121	28	93	94	16	61	38	0	0.440	0.429	0.505	0.486	3.064	0.356	0.265	156	496	36	40	-1.184	11	25	12	28	-50
4	8	5	"PFC0159"	"C447"	16590	21210	140	1124	1073	427	64	66	15	100	99	0	808	788	278	95	98	19	100	99	0	1.487	1.456	1.483	1.419	1.707	1.498	0.888	156	478	1773	1702	0.572	1060	713	1009	693	0
4	9	5	"PFD0373"	"D42243_45"	16780	21200	130	8237	7828	2981	69	72	20	100	100	0	13959	13307	4808	102	116	152	100	100	0	0.589	0.588	0.577	0.579	1.445	0.567	0.919	120	573	22025	20964	-0.763	8168	13857	7759	13205	0
4	10	5	"PFD0380"	"D42715_1"	16990	21220	110	115	111	30	67	69	19	77	60	0	159	152	30	97	111	169	0	0	0	0.774	0.800	0.815	0.841	2.513	0.757	0.530	80	460	110	99	-0.369	48	62	44	55	0
4	11	5	"PFD0387"	"D42954_2"	17170	21210	120	82	82	16	62	62	10	71	49	0	120	123	24	90	91	12	83	65	0	0.667	0.606	0.590	0.631	2.467	0.537	0.317	120	463	50	53	-0.585	20	30	20	33	0
4	12	5	"PFD0397"	"D45582_1"	17370	21210	150	76	78	13	62	78	120	0	0	0	110	110	18	91	114	143	0	0	0	0.737	0.842	0.641	0.677	3.245	0.494	0.629	156	503	33	35	-0.441	14	19	16	19	-50
4	13	5	"PFD0405"	"D4722_1"	17520	21210	130	102	103	19	61	64	30	73	15	0	317	312	52	90	98	67	100	95	0	0.181	0.189	0.182	0.175	1.691	0.185	0.683	120	474	268	264	-2.469	41	227	42	222	0
4	14	5	"PFD0416"	"D49176_11"	17730	21210	130	266	252	58	60	60	10	100	100	0	1017	984	195	87	90	18	100	100	0	0.222	0.214	0.211	0.206	1.306	0.213	0.901	120	525	1136	1089	-2.175	206	930	192	897	0
4	15	5	"PFD0438"	"D49176_65"	17910	21240	150	80	80	15	63	64	12	56	30	0	117	120	30	91	93	18	57	35	0	0.654	0.586	0.629	0.684	3.069	0.356	0.208	156	516	43	46	-0.613	17	26	17	29	-50
4	16	5	"PFD0441"	"D49176_7"	18100	21210	130	490	472	113	67	69	17	100	100	0	2241	2114	422	94	96	15	100	100	0	0.197	0.200	0.200	0.195	1.276	0.196	0.912	120	447	2570	2425	-2.344	423	2147	405	2020	0
4	17	5	"PFD0444"	"D49942_10"	18270	21210	120	4714	4452	1270	66	69	17	100	100	0	11703	11107	2744	97	99	17	100	100	0	0.400	0.398	0.405	0.390	1.314	0.390	0.919	120	480	16254	15396	-1.320	4648	11606	4386	11010	0
4	18	5	"PFD0446"	"D49942_3"	18480	21210	130	1196	1138	282	63	64	12	100	100	0	2887	2776	639	94	96	17	100	100	0	0.406	0.401	0.403	0.397	1.283	0.394	0.907	120	555	3926	3757	-1.302	1133	2793	1075	2682	0
4	19	5	"PFD0448"	"D49942_6"	18660	21210	130	1573	1553	364	60	61	15	100	100	0	3769	3794	744	90	95	43	100	100	0	0.411	0.403	0.417	0.399	1.235	0.396	0.928	120	515	5192	5197	-1.282	1513	3679	1493	3704	0
4	20	5	"PFD0450"	"D49942_9"	18850	21210	130	6067	5901	2295	59	59	9	100	100	0	14093	13794	4896	89	91	19	100	100	0	0.429	0.426	0.419	0.417	1.253	0.416	0.903	120	474	20012	19547	-1.221	6008	14004	5842	13705	0
4	21	5	"PFD0482"	"D56400_4"	19040	21210	130	93	94	16	61	61	15	89	55	0	156	154	22	92	94	22	95	81	0	0.500	0.532	0.507	0.508	1.917	0.501	0.519	120	513	96	95	-1.000	32	64	33	62	0
4	22	5	"PFD0484"	"D56470_2"	19240	21210	120	176	169	37	61	62	10	99	98	0	266	267	56	93	96	16	100	98	0	0.665	0.621	0.621	0.604	1.544	0.597	0.776	120	566	288	282	-0.589	115	173	108	174	0
4	1	6	"PFD0487"	"D56950_2"	15250	21400	130	2075	2041	535	57	57	9	100	100	0	1764	1777	364	88	89	14	100	100	0	1.204	1.175	1.186	1.150	1.278	1.213	0.932	120	661	3694	3673	0.268	2018	1676	1984	1689	0
4	2	6	"PFD0490"	"D5782_1"	15440	21390	130	1634	1577	423	58	59	9	100	100	0	1181	1163	305	88	89	12	100	100	0	1.442	1.413	1.414	1.437	1.369	1.393	0.930	120	522	2669	2594	0.528	1576	1093	1519	1075	0
4	3	6	"PFD0508"	"D6287_1"	15640	21400	130	118	119	21	58	59	9	100	97	0	160	162	26	87	89	13	99	98	0	0.822	0.813	0.809	0.835	1.598	0.782	0.680	120	527	133	136	-0.283	60	73	61	75	0
4	4	6	"PFD0510"	"D6287_13"	15840	21410	150	76	77	13	59	69	83	0	0	0	117	117	21	89	103	87	0	0	0	0.607	0.643	0.613	0.637	2.777	0.295	0.232	156	581	45	46	-0.720	17	28	18	28	-50
4	5	6	"PFD0529"	"D6287_55"	16000	21390	130	165	166	33	63	66	31	95	89	0	614	581	126	94	102	50	100	100	0	0.196	0.211	0.212	0.205	1.436	0.200	0.854	120	544	622	590	-2.350	102	520	103	487	0
4	6	6	"PFD0532"	"D6287_61"	16210	21380	80	73	80	20	67	69	13	40	19	0	152	150	24	100	104	22	90	57	0	0.115	0.260	0.275	0.270	3.062	0.331	0.272	52	290	58	63	-3.115	6	52	13	50	0
4	7	6	"PFD0536"	"D6287_69"	16390	21390	120	92	92	15	65	66	11	86	59	0	154	157	27	98	99	15	97	85	0	0.482	0.458	0.435	0.449	2.103	0.342	0.350	120	467	83	86	-1.052	27	56	27	59	0
4	8	6	"PFD0538"	"D6287_70"	16580	21390	130	210	205	44	68	71	16	100	97	0	259	255	49	101	103	18	99	98	0	0.899	0.890	0.890	0.900	1.628	0.877	0.796	120	478	300	291	-0.154	142	158	137	154	0
4	9	6	"PFD0549"	"D64289_1"	16770	21400	130	35616	32075	8561	73	76	19	100	100	0	32872	30988	5152	107	118	159	100	100	0	1.085	1.036	1.094	0.991	1.327	1.081	0.951	120	515	68308	62883	0.117	35543	32765	32002	30881	0
4	10	6	"PFD0558"	"D65681_2"	16950	21390	130	427	418	117	69	72	18	100	98	0	504	481	129	102	115	156	92	74	0	0.891	0.921	0.903	0.937	1.711	0.879	0.880	120	539	760	728	-0.167	358	402	349	379	0
4	11	6	"PFE0558"	"E49_1"	17150	21390	130	160	158	32	63	64	10	97	96	0	335	327	64	92	94	21	100	99	0	0.399	0.404	0.397	0.394	1.540	0.382	0.816	120	545	340	330	-1.325	97	243	95	235	0
4	12	6	"PFE0562"	"E5006_5"	17340	21390	130	3518	3225	997	62	63	11	100	100	0	2357	2232	678	89	92	26	100	100	0	1.524	1.476	1.502	1.461	1.329	1.475	0.915	120	460	5724	5306	0.608	3456	2268	3163	2143	0
4	13	6	"PFE0565"	"E5141_1"	17510	21390	130	420	408	125	63	70	45	97	96	0	823	794	239	90	109	115	100	95	0	0.487	0.490	0.474	0.478	1.455	0.471	0.867	120	484	1090	1049	-1.038	357	733	345	704	0
4	14	6	"PFE0569"	"E517_1"	17720	21380	130	392	381	85	63	69	43	100	99	0	691	675	159	91	108	109	100	96	0	0.548	0.545	0.546	0.544	1.364	0.505	0.880	120	524	929	902	-0.867	329	600	318	584	0
4	15	6	"PFE0579"	"E5479_3"	17920	21390	140	959	981	390	69	70	14	100	100	0	1578	1614	618	95	97	15	100	99	0	0.600	0.600	0.602	0.600	1.712	0.591	0.899	156	438	2373	2431	-0.737	890	1483	912	1519	0
4	16	6	"PFE0585"	"E598_1"	18100	21390	140	57566	51676	15638	81	85	23	100	100	26	17615	17888	5866	101	103	15	100	100	0	3.282	2.901	2.898	2.929	1.655	2.975	0.900	156	456	74999	69382	1.715	57485	17514	51595	17787	0
4	17	6	"PFE0608"	"E714_7"	18300	21390	120	250	250	54	78	82	23	99	97	0	244	243	44	102	103	17	99	97	0	1.211	1.220	1.236	1.216	1.575	1.197	0.783	120	483	314	313	0.277	172	142	172	141	0
4	18	6	"PFE0610"	"E7279_2"	18490	21400	130	155	150	33	66	67	12	95	94	0	739	705	159	95	99	46	100	100	0	0.138	0.138	0.138	0.132	1.492	0.134	0.807	120	510	733	694	-2.855	89	644	84	610	0
4	19	6	"PFE0613"	"E7418_1"	18680	21400	130	94	95	17	61	62	12	90	70	0	322	321	70	91	95	46	99	95	0	0.143	0.148	0.150	0.139	1.722	0.126	0.563	120	526	264	264	-2.807	33	231	34	230	0
4	20	6	"PFE0616"	"E7745_1"	18850	21360	110	82	80	14	60	62	10	80	55	0	126	123	24	92	96	19	71	40	0	0.647	0.645	0.642	0.655	2.442	0.389	0.306	80	414	56	51	-0.628	22	34	20	31	0
4	21	6	"PFE0619"	"E7861_3"	19040	21390	130	616	589	162	61	61	10	100	100	0	540	533	126	92	96	21	100	100	0	1.239	1.197	1.233	1.190	1.394	1.208	0.893	120	563	1003	969	0.309	555	448	528	441	0
4	22	6	"PFE0623"	"E8100_2"	19240	21390	130	4288	4082	1104	61	62	10	100	100	0	3147	2958	707	94	97	20	100	100	0	1.385	1.404	1.399	1.383	1.290	1.412	0.917	120	646	7280	6885	0.469	4227	3053	4021	2864	0
4	1	7	"PFE0649"	"E8914_2"	15240	21590	130	256	244	61	59	61	14	100	99	0	520	516	126	90	93	23	100	100	0	0.458	0.434	0.440	0.421	1.429	0.423	0.873	120	639	627	611	-1.126	197	430	185	426	0
4	2	7	"PFE0654"	"E9225_1"	15440	21580	130	390	393	97	58	59	9	100	100	0	1485	1485	355	90	93	41	100	100	0	0.238	0.240	0.240	0.237	1.264	0.227	0.890	120	546	1727	1730	-2.071	332	1395	335	1395	0
4	3	7	"PFE0657"	"E9299_3"	15620	21580	130	107	109	20	58	60	9	97	96	0	173	174	31	91	94	36	93	67	0	0.598	0.614	0.592	0.594	1.866	0.487	0.591	120	513	131	134	-0.743	49	82	51	83	0
4	4	7	"PFE0659"	"E9299_6"	15810	21580	130	2033	1934	461	59	60	12	100	100	0	3262	3024	743	90	95	51	100	100	0	0.622	0.639	0.633	0.640	1.304	0.621	0.921	120	511	5146	4809	-0.684	1974	3172	1875	2934	0
4	5	7	"PFE0663"	"E9475_1"	16020	21590	130	247	240	49	61	62	12	100	99	0	1414	1357	263	90	95	50	100	100	0	0.140	0.141	0.142	0.136	1.351	0.140	0.910	120	538	1510	1446	-2.832	186	1324	179	1267	0
4	6	7	"PFE0668"	"E9987_1"	16200	21590	130	234	226	57	64	65	10	100	100	0	737	727	157	98	100	17	100	100	0	0.266	0.258	0.261	0.245	1.414	0.259	0.879	120	572	809	791	-1.910	170	639	162	629	0
4	7	7	"PFF0025"	"F10660_2"	16390	21580	130	98	97	16	65	65	10	89	79	0	539	508	120	98	99	14	100	100	0	0.075	0.078	0.077	0.075	1.736	0.075	0.610	120	551	474	442	-3.740	33	441	32	410	0
4	8	7	"PFF0029"	"F10730_3"	16580	21590	130	601	578	140	66	68	16	100	100	0	1220	1167	197	97	99	18	100	100	0	0.476	0.479	0.480	0.462	1.322	0.488	0.915	120	539	1658	1582	-1.070	535	1123	512	1070	0
4	9	7	"PFF0032"	"F10872_1"	16770	21580	130	417	417	85	66	68	15	100	100	0	672	663	128	97	101	20	100	100	0	0.610	0.620	0.622	0.621	1.305	0.609	0.909	120	511	926	917	-0.712	351	575	351	566	0
4	10	7	"PFF0035"	"F10935_2"	16950	21580	130	6800	6744	1276	64	66	13	100	100	0	5848	5844	1126	95	98	22	100	100	0	1.171	1.162	1.160	1.165	1.188	1.152	0.937	120	539	12489	12429	0.228	6736	5753	6680	5749	0
4	11	7	"PFF0038"	"F10949_3"	17150	21590	130	1067	994	259	63	64	10	100	100	0	1061	1054	175	92	93	14	100	100	0	1.036	0.968	0.975	0.920	1.414	1.015	0.920	120	526	1973	1893	0.051	1004	969	931	962	0
4	12	7	"PFF0040"	"F10953_1"	17330	21580	130	12327	11824	4049	63	65	12	100	100	0	8592	8516	3017	92	97	56	100	100	0	1.443	1.396	1.397	1.425	1.496	1.368	0.929	120	527	20764	20185	0.529	12264	8500	11761	8424	0
4	13	7	"PFF0668"	"F310_1"	17530	21580	130	100	100	18	63	66	29	65	8	0	210	211	43	91	103	95	75	6	0	0.311	0.308	0.296	0.295	1.953	0.176	0.393	120	548	156	157	-1.685	37	119	37	120	0
4	14	7	"PFF0671"	"F31319_2"	17720	21580	130	2176	2015	505	63	64	11	100	100	0	1875	1747	414	90	92	16	100	100	0	1.184	1.178	1.169	1.168	1.356	1.173	0.910	120	564	3898	3609	0.243	2113	1785	1952	1657	0
4	15	7	"PFF0680"	"F31855_1"	17910	21580	130	138	139	30	68	70	13	96	93	0	293	287	65	95	96	16	99	99	0	0.354	0.370	0.365	0.366	1.558	0.333	0.708	120	525	268	263	-1.500	70	198	71	192	0
4	16	7	"PFF0682"	"F32050_1"	18100	21580	120	133	137	26	72	75	20	95	83	0	565	546	98	98	99	14	100	100	0	0.131	0.145	0.141	0.136	1.508	0.142	0.706	120	478	528	513	-2.937	61	467	65	448	0
4	17	7	"PFF0686"	"F32122_1"	18290	21580	130	2232	2139	527	70	74	20	100	100	0	2423	2366	479	99	100	16	100	100	0	0.930	0.913	0.921	0.899	1.241	0.919	0.926	120	546	4486	4336	-0.104	2162	2324	2069	2267	0
4	18	7	"PFF0693"	"F32325_1"	18480	21580	130	280	264	70	66	67	13	100	97	0	1290	1192	308	97	101	46	100	100	0	0.179	0.181	0.178	0.172	1.540	0.170	0.848	120	512	1407	1293	-2.479	214	1193	198	1095	0
4	19	7	"PFF0715"	"F33346_1"	18660	21580	130	622	608	138	63	64	13	100	100	0	568	573	135	95	99	46	100	100	0	1.182	1.140	1.153	1.150	1.326	1.109	0.856	120	527	1032	1023	0.241	559	473	545	478	0
4	20	7	"PFF0719"	"F33441_1"	18870	21580	130	3705	3317	918	64	65	13	100	100	0	3521	3248	684	95	98	18	100	100	0	1.063	1.032	1.060	1.000	1.311	1.068	0.935	120	592	7067	6406	0.088	3641	3426	3253	3153	0
4	21	7	"PFF0722"	"F33612_1"	19040	21580	120	848	825	140	61	62	11	100	100	0	556	539	83	92	93	19	100	100	0	1.696	1.709	1.735	1.712	1.297	1.749	0.892	120	463	1251	1211	0.762	787	464	764	447	0
4	22	7	"PFF0725"	"F33675_1"	19240	21580	120	103	104	18	59	60	10	96	91	0	242	241	43	90	92	18	100	98	0	0.289	0.298	0.297	0.282	1.617	0.276	0.683	120	584	196	196	-1.788	44	152	45	151	0
4	1	8	"PFF0728"	"F33814_1"	15190	21770	150	74	88	33	61	64	17	46	39	0	121	129	44	92	97	25	50	35	0	0.448	0.730	0.771	0.662	2.612	0.727	0.562	156	825	42	64	-1.158	13	29	27	37	-50
4	2	8	"PFF0734"	"F34109_1"	15440	21770	120	163	163	28	60	64	19	100	99	0	209	206	34	91	99	46	97	72	0	0.873	0.896	0.894	0.901	1.549	0.639	0.468	120	560	221	218	-0.196	103	118	103	115	0
4	3	8	"PFF0764"	"F35293_1"	15630	21770	130	390	381	67	58	59	9	100	100	0	405	404	68	91	93	14	100	100	0	1.057	1.032	1.052	1.029	1.296	1.041	0.883	120	538	646	636	0.080	332	314	323	313	0
4	4	8	"PFF0773"	"F35453_1"	15820	21770	130	87	87	16	60	61	12	83	54	0	134	136	18	90	94	47	45	1	0	0.614	0.587	0.600	0.545	2.195	0.531	0.397	120	560	71	73	-0.705	27	44	27	46	0
4	5	8	"PFF0777"	"F35590_1"	16020	21770	130	97	97	15	61	61	10	97	84	0	160	161	24	89	90	13	100	99	0	0.507	0.500	0.522	0.490	1.832	0.460	0.508	120	482	107	108	-0.980	36	71	36	72	0
4	6	8	"PFF0781"	"F35756_2"	16200	21770	130	2686	2595	454	62	62	9	100	100	0	1978	1967	306	92	93	14	100	100	0	1.391	1.351	1.357	1.346	1.186	1.371	0.939	120	497	4510	4408	0.476	2624	1886	2533	1875	0
4	7	8	"PFF0784"	"F35756_5"	16400	21770	130	379	377	77	64	65	13	100	100	0	1278	1259	259	95	97	14	100	100	0	0.266	0.269	0.269	0.267	1.246	0.255	0.897	120	554	1498	1477	-1.909	315	1183	313	1164	0
4	8	8	"PFF0788"	"F35774_1"	16590	21770	130	7299	6774	1910	64	66	15	100	100	0	3981	3752	861	94	96	17	100	100	0	1.861	1.834	1.866	1.796	1.337	1.928	0.915	120	511	11122	10368	0.896	7235	3887	6710	3658	0
4	9	8	"PFF0818"	"F36648_1"	16770	21770	130	238	234	57	61	63	11	100	99	0	1224	1195	318	91	93	16	100	100	0	0.156	0.157	0.156	0.153	1.319	0.150	0.874	120	521	1310	1277	-2.678	177	1133	173	1104	0
4	10	8	"PFF0821"	"F3666_3"	16970	21770	120	91	91	17	60	60	10	91	72	0	210	213	34	90	91	14	100	100	0	0.258	0.252	0.251	0.229	1.876	0.241	0.538	120	528	151	154	-1.953	31	120	31	123	0
4	11	8	"PFF0823"	"F36721_3"	17160	21760	120	98	99	17	59	59	10	96	85	0	142	142	20	88	90	14	96	90	0	0.722	0.741	0.743	0.733	1.870	0.679	0.535	120	474	93	94	-0.469	39	54	40	54	0
4	12	8	"PFF0825"	"F36734_1"	17350	21770	130	105	105	20	59	61	12	95	86	0	243	247	39	89	93	53	100	90	0	0.299	0.291	0.281	0.269	1.623	0.278	0.650	120	514	200	204	-1.743	46	154	46	158	0
4	13	8	"PFF0827"	"F36803_1"	17520	21760	130	148	145	31	58	60	11	99	95	0	559	557	141	90	94	53	100	100	0	0.192	0.186	0.186	0.179	1.522	0.170	0.795	120	515	559	554	-2.382	90	469	87	467	0
4	14	8	"PFF0831"	"F37098_2"	17720	21770	130	349	334	88	60	61	11	100	100	0	2303	2243	439	91	93	16	100	100	0	0.131	0.127	0.129	0.120	1.372	0.129	0.910	120	554	2501	2426	-2.936	289	2212	274	2152	0
4	15	8	"PFF1472"	"F58335_1"	17920	21770	130	172	169	44	63	64	11	99	98	0	871	902	247	94	95	14	100	100	0	0.140	0.131	0.132	0.125	1.392	0.129	0.848	120	528	886	914	-2.834	109	777	106	808	0
4	16	8	"PFF1476"	"F58487_1"	18100	21770	120	80	80	11	62	63	10	75	41	0	171	171	28	94	95	14	99	95	0	0.234	0.234	0.231	0.234	2.336	0.187	0.267	120	520	95	95	-2.097	18	77	18	77	0
4	17	8	"PFF1492"	"F58910_1"	18300	21770	130	338	321	89	61	62	10	100	99	0	477	479	105	94	95	14	100	100	0	0.723	0.675	0.678	0.641	1.470	0.691	0.880	120	546	660	645	-0.467	277	383	260	385	0
4	18	8	"PFF1495"	"F59075_2"	18490	21770	120	88	89	14	62	63	12	82	55	0	244	240	38	96	98	15	100	100	0	0.176	0.188	0.177	0.164	1.864	0.170	0.479	120	481	174	171	-2.509	26	148	27	144	0
4	19	8	"PFF1497"	"F5910_2"	18680	21770	130	2599	2345	694	64	65	13	100	100	0	15289	14258	3207	100	102	17	100	100	0	0.167	0.161	0.167	0.155	1.274	0.161	0.936	120	522	17724	16439	-2.583	2535	15189	2281	14158	0
4	20	8	"PFF1499"	"F59139_2"	18870	21770	130	9998	9310	2611	66	67	12	100	100	0	6297	6057	1163	99	100	16	100	100	0	1.602	1.552	1.622	1.491	1.313	1.636	0.936	120	510	16130	15202	0.680	9932	6198	9244	5958	0
4	21	8	"PFF1536"	"F6061_1"	19050	21760	120	160	159	35	63	64	11	100	98	0	373	371	70	94	96	16	100	100	0	0.348	0.347	0.335	0.329	1.452	0.345	0.822	120	480	376	373	-1.524	97	279	96	277	0
4	22	8	"PFF1543"	"F607_1"	19250	21770	130	87	87	18	59	60	9	83	70	0	140	139	30	92	93	15	84	71	0	0.583	0.596	0.622	0.618	2.651	0.427	0.354	120	636	76	75	-0.778	28	48	28	47	0
4	1	9	"PFF1546"	"F61052_1"	15260	21960	140	95	94	17	60	63	16	83	55	0	133	141	40	93	97	22	76	42	0	0.875	0.708	0.734	0.746	2.427	0.449	0.413	156	640	75	82	-0.193	35	40	34	48	0
4	2	9	"PFF1550"	"F61158_1"	15460	21970	140	556	510	173	60	61	9	99	99	0	874	817	234	93	94	20	100	100	0	0.635	0.622	0.635	0.578	1.575	0.625	0.905	156	476	1277	1174	-0.655	496	781	450	724	0
4	3	9	"PFF1556"	"F61469_1"	15650	21960	130	130	132	30	59	60	11	99	95	0	478	482	116	93	95	14	100	100	0	0.184	0.188	0.181	0.178	1.549	0.170	0.713	120	398	456	462	-2.439	71	385	73	389	0
4	4	9	"PFF1560"	"F61859_2"	15810	21980	150	68	67	12	59	60	11	36	12	0	100	101	15	91	92	13	41	14	0	1.000	0.800	0.800	0.786	2.936	0.436	0.112	156	478	18	18	0.000	9	9	8	10	-50
4	5	9	"PFF1588"	"F6265_1"	16010	21950	140	2695	2418	890	61	62	10	100	100	0	1492	1295	503	90	91	14	98	96	0	1.879	1.956	1.954	2.064	1.916	1.966	0.916	156	514	4036	3562	0.910	2634	1402	2357	1205	0
4	6	9	"PFF1595"	"F62846_1"	16210	21950	130	1391	1326	410	62	65	33	100	100	0	858	818	241	93	97	43	99	98	0	1.737	1.743	1.712	1.784	1.543	1.733	0.898	120	528	2094	1989	0.797	1329	765	1264	725	0
4	7	9	"PFF1604"	"F63188_2"	16410	21960	130	6700	6388	1603	63	67	34	100	100	0	4046	3802	845	95	101	44	100	100	0	1.680	1.706	1.722	1.688	1.212	1.750	0.923	120	511	10588	10032	0.748	6637	3951	6325	3707	0
4	8	9	"PFF1607"	"F63326_1"	16590	21960	130	184	177	43	63	64	12	99	98	0	204	207	32	94	95	14	100	100	0	1.100	1.009	1.056	0.963	1.673	1.080	0.719	120	473	231	227	0.138	121	110	114	113	0
4	9	9	"PFF1610"	"F63399_1"	16790	21960	140	8840	7588	3107	62	63	10	100	100	0	6390	5609	2123	93	94	14	100	100	0	1.394	1.364	1.385	1.391	2.261	1.403	0.912	156	526	15075	13042	0.479	8778	6297	7526	5516	0
4	10	9	"PFF1614"	"F63448_3"	16970	21960	110	96	98	17	61	62	10	96	82	0	138	140	23	93	93	14	93	82	0	0.778	0.787	0.772	0.805	2.006	0.699	0.456	80	399	80	84	-0.363	35	45	37	47	0
4	11	9	"PFF1654"	"F64738_1"	17160	21960	130	1077	1046	244	57	58	9	100	100	0	1045	1051	203	89	91	15	100	100	0	1.067	1.028	1.019	1.014	1.256	1.032	0.921	120	618	1976	1951	0.093	1020	956	989	962	0
4	12	9	"PFF1656"	"F64738_5"	17350	21960	130	312	295	78	56	57	9	100	100	0	519	503	100	89	90	15	100	100	0	0.595	0.577	0.583	0.550	1.440	0.582	0.893	120	576	686	653	-0.748	256	430	239	414	0
4	13	9	"PFF1659"	"F64888_1"	17540	21950	130	105	104	21	57	57	9	98	94	0	159	160	31	89	92	31	90	59	0	0.686	0.662	0.648	0.665	1.867	0.350	0.327	120	587	118	118	-0.544	48	70	47	71	0
4	14	9	"PFF1666"	"F65043_1"	17730	21950	130	914	852	212	59	59	9	100	100	0	1244	1171	278	92	93	15	100	100	0	0.742	0.735	0.741	0.732	1.320	0.717	0.918	120	535	2007	1872	-0.430	855	1152	793	1079	0
4	15	9	"PFF1668"	"F65043_4"	17910	21950	130	428	411	109	60	61	10	100	100	0	616	581	163	93	96	19	100	100	0	0.704	0.719	0.692	0.724	1.545	0.688	0.888	120	514	891	839	-0.507	368	523	351	488	0
4	16	9	"PFF1673"	"F65467_1"	18120	21960	100	78	81	17	60	60	10	73	46	0	123	124	25	91	94	20	72	40	0	0.563	0.636	0.479	0.513	2.637	0.340	0.160	80	411	50	54	-0.830	18	32	21	33	0
4	17	9	"PFI0337"	"I3634_1"	18300	21950	130	243	227	65	59	60	9	98	97	0	1087	992	337	90	94	30	100	100	0	0.185	0.186	0.186	0.181	1.511	0.170	0.854	120	525	1181	1070	-2.438	184	997	168	902	0
4	18	9	"PFI0339"	"I3665_1"	18500	21950	130	125	118	29	60	60	9	92	90	0	471	450	127	92	97	32	100	97	0	0.172	0.162	0.165	0.157	1.718	0.153	0.707	120	497	444	416	-2.544	65	379	58	358	0
4	19	9	"PFI0341"	"I3767_1"	18690	21950	120	126	126	24	62	63	11	96	95	0	547	530	104	94	97	17	100	100	0	0.141	0.147	0.143	0.139	1.526	0.143	0.770	120	401	517	500	-2.823	64	453	64	436	0
4	20	9	"PFI0347"	"I398_3"	18860	21970	150	63	64	11	63	64	11	17	4	0	102	103	18	94	97	16	33	10	0	0.000	0.111	0.600	0.571	3.815	0.213	0.042	156	511	8	10	Error	0	8	1	9	-50
4	21	9	"PFI0352"	"I4167_1"	19060	21950	130	1260	1141	339	62	63	10	100	100	0	1147	1085	280	93	95	16	100	100	0	1.137	1.088	1.118	1.063	1.397	1.096	0.895	120	523	2252	2071	0.185	1198	1054	1079	992	0
4	22	9	"PFI0354"	"I4179_1"	19260	21950	130	206	206	54	60	61	10	100	100	0	1199	1130	272	94	96	22	100	100	0	0.132	0.141	0.137	0.135	1.378	0.139	0.866	120	613	1251	1182	-2.920	146	1105	146	1036	0
4	1	10	"PFI0375"	"I4688_1"	15260	22140	150	100	101	18	60	61	10	98	89	0	246	246	40	94	95	15	100	100	0	0.263	0.270	0.256	0.245	1.730	0.239	0.603	156	701	192	193	-1.926	40	152	41	152	0
4	2	10	"PFI0378"	"I4719_5"	15440	22130	130	361	341	106	63	64	10	100	100	0	853	790	235	97	98	21	100	100	0	0.394	0.401	0.393	0.387	1.391	0.388	0.898	120	453	1054	971	-1.343	298	756	278	693	0
4	3	10	"PFI0380"	"I4730_1"	15630	22130	130	932	927	160	61	62	12	100	100	0	974	970	185	95	96	20	100	100	0	0.991	0.990	0.981	1.001	1.210	0.972	0.941	120	419	1750	1741	-0.013	871	879	866	875	0
4	4	10	"PFI0383"	"I4780_1"	15810	22130	120	244	247	50	59	60	11	100	99	0	648	650	117	92	93	14	100	100	0	0.333	0.337	0.331	0.331	1.373	0.321	0.871	120	387	741	746	-1.588	185	556	188	558	0
4	5	10	"PFI0386"	"I4862_1"	16000	22130	120	464	448	92	58	59	9	100	100	0	595	577	108	90	91	14	100	100	0	0.804	0.801	0.800	0.791	1.300	0.793	0.924	120	464	911	877	-0.315	406	505	390	487	0
4	6	10	"PFI0393"	"I4989_1"	16190	22130	130	1436	1442	319	60	62	31	100	100	0	1942	1891	332	91	96	42	100	100	0	0.743	0.768	0.772	0.751	1.274	0.769	0.944	120	568	3227	3182	-0.428	1376	1851	1382	1800	0
4	7	10	"PFI0428"	"I601_1"	16400	22130	100	86	87	10	60	61	10	95	70	0	127	128	19	92	94	16	85	53	0	0.743	0.750	0.746	0.797	2.125	0.526	0.361	80	383	61	63	-0.429	26	35	27	36	0
4	8	10	"PFI0430"	"I6032_2"	16570	22130	120	4248	4227	1018	58	59	9	100	100	0	3013	3003	659	91	92	14	100	100	0	1.434	1.432	1.467	1.411	1.314	1.453	0.948	120	483	7112	7081	0.520	4190	2922	4169	2912	0
4	9	10	"PFI0434"	"I607_1"	16760	22130	120	1037	1062	236	58	59	10	100	100	0	951	960	199	90	92	14	100	100	0	1.137	1.154	1.159	1.151	1.251	1.151	0.931	120	437	1840	1874	0.185	979	861	1004	870	0
4	10	10	"PFI0439"	"I6174_2"	16950	22130	120	175	170	34	59	61	26	98	94	0	743	712	157	89	93	36	100	100	0	0.177	0.178	0.184	0.175	1.390	0.175	0.773	120	445	770	734	-2.495	116	654	111	623	0
4	11	10	"PFI0441"	"I6204_2"	17130	22180	150	56	57	9	58	60	24	1	0	0	90	95	28	90	94	34	3	1	0	100000.000	-0.200	0.775	0.746	3.748	0.008	0.000	156	559	-2	4	16.610	-2	0	-1	5	-50
4	12	10	"PFI0443"	"I6356_1"	17320	22180	150	56	58	9	56	57	8	19	6	0	92	96	27	90	92	15	23	7	0	0.000	0.333	0.500	0.581	3.368	0.069	0.017	156	533	2	8	Error	0	2	2	6	-50
4	13	10	"PFI0469"	"I7030_1"	17510	22180	150	55	56	8	55	56	8	16	3	0	86	87	12	89	92	32	0	0	0	0.000	-0.500	0.579	0.586	3.278	0.028	0.011	156	592	-3	-1	Error	0	-3	1	-2	-50
4	14	10	"PFI0471"	"I7085_1"	17700	22180	150	57	57	8	56	57	10	10	3	0	88	90	13	90	92	31	1	0	0	-0.500	100000.000	0.556	0.504	3.399	0.057	0.002	156	644	-1	1	Error	1	-2	1	0	-50
4	15	10	"PFI0473"	"I7097_2"	17900	22130	150	57	56	7	57	59	10	6	0	0	88	89	13	90	92	18	7	0	0	0.000	1.000	0.550	0.606	3.468	0.195	0.023	156	625	-2	-2	Error	0	-2	-1	-1	-50
4	16	10	"PFI0475"	"I7106_1"	18080	22120	110	86	87	13	57	58	9	96	75	0	151	155	25	89	91	17	97	93	0	0.468	0.455	0.447	0.430	1.887	0.378	0.433	80	451	91	96	-1.096	29	62	30	66	0
4	17	10	"PFI0481"	"I7243_1"	18280	22130	120	88	92	16	57	58	9	97	90	0	169	170	27	88	90	25	99	86	0	0.383	0.427	0.400	0.406	1.817	0.390	0.562	120	540	112	117	-1.386	31	81	35	82	0
4	18	10	"PFI0484"	"I7365_3"	18470	22130	120	1381	1342	302	58	59	9	100	100	0	1064	1064	209	88	91	26	100	100	0	1.356	1.316	1.331	1.296	1.314	1.334	0.939	120	494	2299	2260	0.439	1323	976	1284	976	0
4	19	10	"PFJ0441"	"J490_1"	18650	22130	120	717	702	125	60	60	10	100	100	0	1142	1136	203	91	93	17	100	100	0	0.625	0.614	0.620	0.614	1.222	0.607	0.938	120	483	1708	1687	-0.678	657	1051	642	1045	0
4	20	10	"PFJ0443"	"J504_1"	18840	22130	120	1117	1110	232	60	61	10	100	100	0	783	761	146	91	93	16	100	100	0	1.527	1.567	1.546	1.570	1.252	1.579	0.917	120	444	1749	1720	0.611	1057	692	1050	670	0
4	21	10	"PFJ0445"	"J504_5"	19030	22130	120	113	112	20	60	61	10	99	94	0	656	653	121	91	92	14	100	100	0	0.094	0.093	0.095	0.089	1.513	0.088	0.741	120	472	618	614	-3.414	53	565	52	562	0
4	22	10	"PFJ0448"	"J50_1"	19220	22130	120	15848	15565	3492	60	62	10	100	100	0	13972	13409	2929	95	97	23	100	100	0	1.138	1.165	1.153	1.156	1.253	1.154	0.946	120	604	29665	28819	0.186	15788	13877	15505	13314	0
4	1	11	"PFJ0450"	"J512_2"	15250	22320	120	5696	5707	1306	61	62	11	100	100	0	4718	4715	1095	96	98	15	100	100	0	1.219	1.222	1.230	1.234	1.238	1.227	0.944	120	625	10257	10265	0.286	5635	4622	5646	4619	0
4	2	11	"PFJ0452"	"J53_1"	15450	22330	100	98	100	23	61	63	11	93	73	0	164	182	74	94	96	16	91	83	0	0.529	0.443	0.486	0.469	2.137	0.326	0.512	80	450	107	127	-0.920	37	70	39	88	0
4	3	11	"PFJ0477"	"J53_50"	15630	22320	130	209	212	33	60	60	9	100	100	0	628	628	105	92	92	13	100	100	0	0.278	0.284	0.281	0.281	1.286	0.264	0.873	120	571	685	688	-1.847	149	536	152	536	0
4	4	11	"PFJ0479"	"J53_52"	15810	22320	130	1234	1182	255	58	58	9	100	100	0	1025	996	228	91	93	20	100	100	0	1.259	1.242	1.248	1.275	1.396	1.224	0.924	120	570	2110	2029	0.332	1176	934	1124	905	0
4	5	11	"PFJ0483"	"J53_56"	16000	22320	110	6558	6378	932	58	58	9	100	100	0	4296	4244	760	89	91	23	100	100	0	1.545	1.521	1.539	1.534	1.226	1.505	0.933	80	496	10707	10475	0.628	6500	4207	6320	4155	0
4	6	11	"PFJ0485"	"J53_60"	16200	22320	120	2014	1943	370	58	58	8	100	100	0	1205	1163	234	89	91	16	100	100	0	1.753	1.755	1.764	1.768	1.234	1.759	0.944	120	563	3072	2959	0.810	1956	1116	1885	1074	0
4	7	11	"PFJ0488"	"J541_1"	16390	22320	130	171	174	33	57	58	8	100	100	0	862	839	173	89	91	15	100	100	0	0.147	0.156	0.151	0.156	1.404	0.148	0.859	120	546	887	867	-2.761	114	773	117	750	0
4	8	11	"PFJ0490"	"J541_4"	16560	22360	150	58	70	90	58	59	9	18	8	0	90	99	85	92	94	16	6	1	0	0.000	1.714	0.753	0.813	4.149	1.053	0.563	156	630	-2	19	Error	0	-2	12	7	-50
4	9	11	"PFJ0511"	"J58_3"	16770	22320	120	1420	1345	481	57	58	9	100	100	0	1825	1762	564	91	93	15	100	99	0	0.786	0.771	0.786	0.741	1.901	0.773	0.922	120	527	3097	2959	-0.347	1363	1734	1288	1671	0
4	10	11	"PFJ0515"	"J6186_1"	16940	22310	100	90	89	15	57	60	27	63	3	0	122	122	19	90	96	38	38	0	0	1.031	1.000	1.000	0.947	2.516	0.713	0.653	80	406	65	64	0.044	33	32	32	32	0
4	11	11	"PFJ0518"	"J634_1"	17140	22320	120	14926	13979	3394	58	59	9	100	100	0	9654	8943	2222	91	93	15	100	100	0	1.555	1.573	1.584	1.560	1.369	1.568	0.954	120	400	24431	22773	0.637	14868	9563	13921	8852	0
4	12	11	"PFJ0520"	"J63_1"	17320	22370	150	57	57	8	57	58	10	9	1	0	85	87	12	88	92	15	9	1	0	0.000	0.000	0.659	0.675	3.340	0.175	0.032	156	413	-3	-1	Error	0	-3	0	-1	-50
4	13	11	"PFJ0522"	"J63_4"	17510	22370	150	56	58	9	55	57	9	21	6	0	92	95	17	89	91	15	26	8	0	0.333	0.500	0.556	0.567	3.863	0.208	0.061	156	435	4	9	-1.585	1	3	3	6	-50
4	14	11	"PFJ0525"	"J647_1"	17720	22330	110	1043	970	241	55	56	9	100	100	0	795	769	226	87	87	13	100	100	0	1.395	1.342	1.314	1.377	1.422	1.298	0.881	80	427	1696	1597	0.481	988	708	915	682	0
4	15	11	"PFJ0544"	"J687_1"	17920	22330	130	455	431	104	55	56	9	100	100	0	499	470	123	86	87	14	100	100	0	0.969	0.979	0.985	1.003	1.398	0.946	0.897	120	578	813	760	-0.046	400	413	376	384	0
4	16	11	"PFJ0548"	"J697_2"	18100	22330	130	134	134	23	56	56	8	100	100	0	498	494	89	87	89	14	100	100	0	0.190	0.192	0.186	0.188	1.361	0.182	0.832	120	617	489	485	-2.398	78	411	78	407	0
4	17	11	"PFJ0552"	"J69_1"	18300	22340	120	958	870	319	58	58	9	99	99	0	1054	1009	315	89	90	13	100	100	0	0.933	0.883	0.893	0.799	1.772	0.897	0.911	120	545	1865	1732	-0.101	900	965	812	920	0
4	18	11	"PFJ0555"	"J6_12"	18490	22340	120	648	584	242	60	60	9	96	95	0	806	740	242	91	93	17	100	97	0	0.822	0.807	0.837	0.717	1.799	0.840	0.907	120	514	1303	1173	-0.282	588	715	524	649	0
4	19	11	"PFJ0559"	"J6_6"	18670	22340	120	507	471	181	60	60	9	96	95	0	1460	1287	490	93	95	18	100	99	0	0.327	0.344	0.352	0.327	1.662	0.336	0.912	120	514	1814	1605	-1.613	447	1367	411	1194	0
4	20	11	"PFJ0565"	"J71_1"	18860	22340	120	99	102	24	59	60	10	91	84	0	173	173	42	92	94	15	95	90	0	0.494	0.531	0.517	0.514	2.070	0.452	0.541	120	550	121	124	-1.018	40	81	43	81	0
4	21	11	"PFK0726"	"Ks17_16"	19050	22330	130	1017	936	312	58	58	9	100	100	0	1030	949	400	91	92	14	96	94	0	1.021	1.023	0.986	1.214	2.144	0.962	0.890	120	612	1898	1736	0.030	959	939	878	858	0
4	22	11	"PFK0728"	"Ks1832_1"	19240	22340	110	93	96	17	57	58	9	100	92	0	313	311	52	92	93	15	100	100	0	0.163	0.178	0.159	0.167	1.568	0.162	0.617	80	533	257	258	-2.618	36	221	39	219	0
4	1	12	"PFK0730"	"Ks186_1"	15240	22530	110	529	514	148	61	62	10	100	100	0	2279	2199	588	97	98	17	100	100	0	0.214	0.216	0.214	0.209	1.383	0.207	0.885	80	561	2650	2555	-2.221	468	2182	453	2102	0
4	2	12	"PFK0733"	"Ks186_9"	15440	22530	110	125	125	27	60	60	9	96	96	0	274	275	47	93	94	17	100	100	0	0.359	0.357	0.390	0.331	1.726	0.345	0.780	80	532	246	247	-1.477	65	181	65	182	0
4	3	12	"PFK0735"	"Ks187_4"	15640	22530	120	234	229	73	58	59	8	100	98	0	563	512	167	92	93	16	98	96	0	0.374	0.407	0.404	0.412	1.937	0.393	0.876	120	567	647	591	-1.420	176	471	171	420	0
4	4	12	"PFK0737"	"Ks187_7"	15820	22520	120	205	205	25	57	58	9	100	100	0	331	330	45	90	92	21	100	100	0	0.614	0.617	0.618	0.618	1.297	0.588	0.870	120	548	389	388	-0.703	148	241	148	240	0
4	5	12	"PFK0762"	"Ks210_15"	16020	22530	130	83	84	13	58	58	9	92	70	0	179	181	25	89	91	16	100	100	0	0.278	0.283	0.288	0.263	1.795	0.250	0.454	120	617	115	118	-1.848	25	90	26	92	0
4	6	12	"PFK0765"	"Ks210_4"	16210	22530	130	92	92	15	57	57	9	96	85	0	183	186	34	89	90	12	100	99	0	0.372	0.361	0.354	0.352	1.821	0.334	0.561	120	601	129	132	-1.425	35	94	35	97	0
4	7	12	"PFK0768"	"Ks220_1"	16390	22510	110	77	78	13	56	57	9	88	58	0	122	124	19	89	90	14	85	58	0	0.636	0.629	0.678	0.656	2.596	0.455	0.273	80	454	54	57	-0.652	21	33	22	35	0
4	8	12	"PFK0770"	"Ks220_7"	16580	22520	130	165	167	27	59	60	9	100	100	0	269	265	43	92	94	16	100	100	0	0.599	0.624	0.624	0.625	1.383	0.603	0.824	120	529	283	281	-0.740	106	177	108	173	0
4	9	12	"PFK0781"	"Ks222_1"	16770	22520	130	336	339	61	59	60	9	100	100	0	1878	1915	388	92	93	15	100	100	0	0.155	0.154	0.155	0.154	1.169	0.148	0.925	120	580	2063	2103	-2.689	277	1786	280	1823	0
4	10	12	"PFK0784"	"Ks225_10"	16960	22520	130	680	661	136	57	58	9	100	100	0	614	610	120	88	91	14	100	100	0	1.184	1.157	1.178	1.153	1.261	1.165	0.919	120	625	1149	1126	0.244	623	526	604	522	0
4	11	12	"PFK0806"	"Ks245_1"	17150	22520	130	109	112	24	56	57	10	99	95	0	180	184	31	86	88	14	100	99	0	0.564	0.571	0.540	0.540	1.664	0.548	0.644	120	554	147	154	-0.827	53	94	56	98	0
4	12	12	"PFK0808"	"Ks245_4"	17350	22520	130	483	471	113	57	58	11	100	100	0	467	461	94	87	89	16	100	100	0	1.121	1.107	1.105	1.094	1.254	1.124	0.920	120	448	806	788	0.165	426	380	414	374	0
4	13	12	"PFK0810"	"Ks248_3"	17550	22520	140	361	339	94	56	57	9	100	98	0	412	410	99	89	91	14	100	99	0	0.944	0.882	0.903	0.849	1.544	0.883	0.885	156	504	628	604	-0.083	305	323	283	321	0
4	14	12	"PFK0813"	"Ks249_3"	17720	22530	120	451	418	118	55	56	9	100	100	0	621	583	152	86	87	13	100	100	0	0.740	0.730	0.753	0.718	1.608	0.723	0.911	120	493	931	860	-0.434	396	535	363	497	0
4	15	12	"PFK0819"	"Ks259_1"	17910	22530	120	5469	5070	1837	55	56	8	100	100	0	3388	3020	1079	85	86	12	100	100	0	1.639	1.709	1.739	1.747	1.901	1.743	0.917	120	515	8717	7950	0.713	5414	3303	5015	2935	0
4	16	12	"PFK0823"	"Ks259_6"	18100	22530	120	1339	1211	435	55	55	8	100	100	0	1717	1505	491	87	88	12	100	100	0	0.788	0.815	0.859	0.794	1.835	0.818	0.912	120	536	2914	2574	-0.344	1284	1630	1156	1418	0
4	17	12	"PFK0843"	"Ks26_1"	18300	22530	120	730	696	172	56	57	9	100	100	0	649	633	136	88	89	13	100	100	0	1.201	1.174	1.210	1.159	1.310	1.197	0.917	120	504	1235	1185	0.265	674	561	640	545	0
4	18	12	"PFK0845"	"Ks26_11"	18480	22530	120	170	165	43	58	59	9	98	96	0	1554	1412	418	90	92	15	100	100	0	0.077	0.081	0.082	0.079	1.590	0.077	0.851	120	490	1576	1429	-3.708	112	1464	107	1322	0
4	19	12	"PFK0847"	"Ks26_15"	18670	22530	120	1065	947	349	59	60	9	100	99	0	815	751	216	93	94	15	100	100	0	1.393	1.350	1.414	1.229	1.822	1.408	0.901	120	521	1728	1546	0.479	1006	722	888	658	0
4	20	12	"PFK0850"	"Ks26_2"	18860	22530	110	87	86	12	60	60	9	90	73	0	167	170	35	92	94	16	96	93	0	0.360	0.333	0.323	0.306	2.444	0.261	0.247	80	481	102	104	-1.474	27	75	26	78	0
4	21	12	"PFK0853"	"Ks26_24"	19050	22520	110	2976	2798	707	59	59	9	100	100	0	1725	1593	443	91	94	24	100	100	0	1.785	1.824	1.769	1.861	1.271	1.798	0.941	80	493	4551	4241	0.836	2917	1634	2739	1502	0
4	22	12	"PFK0856"	"Ks26_5"	19240	22530	120	1131	1041	367	58	58	9	100	100	0	815	761	198	90	92	22	100	100	0	1.480	1.465	1.519	1.342	1.636	1.536	0.920	120	618	1798	1654	0.566	1073	725	983	671	0
4	1	13	"PFL0017"	"L1_32"	15250	22720	120	923	858	318	61	61	9	100	100	0	533	520	151	97	98	17	100	100	0	1.977	1.884	1.935	1.789	1.681	1.974	0.901	120	622	1298	1220	0.983	862	436	797	423	0
4	2	13	"PFL0021"	"L1_42"	15440	22710	110	2516	2305	640	59	60	9	100	100	0	2008	1926	498	96	97	21	100	100	0	1.285	1.227	1.225	1.221	1.235	1.196	0.931	80	509	4369	4076	0.362	2457	1912	2246	1830	0
4	3	13	"PFL0023"	"L1_45"	15640	22720	110	130	130	28	57	58	8	100	100	0	175	176	33	92	94	20	97	92	0	0.880	0.869	0.838	0.891	1.840	0.792	0.601	80	504	156	157	-0.185	73	83	73	84	0
4	4	13	"PFL0026"	"L1_48"	15830	22720	110	144	138	29	57	58	8	100	100	0	243	251	42	90	91	13	100	100	0	0.569	0.503	0.535	0.485	1.522	0.477	0.729	80	494	240	242	-0.814	87	153	81	161	0
4	5	13	"PFL0028"	"L1_52"	16020	22720	120	116	114	29	58	58	9	93	88	0	449	436	138	90	91	13	100	99	0	0.162	0.162	0.159	0.158	1.814	0.152	0.744	120	535	417	402	-2.630	58	359	56	346	0
4	6	13	"PFL0030"	"L1_56"	16200	22710	110	701	661	138	57	57	9	100	100	0	634	608	152	90	91	15	100	100	0	1.184	1.166	1.153	1.191	1.263	1.134	0.927	80	460	1188	1122	0.243	644	544	604	518	0
4	7	13	"PFL0048"	"L1_89"	16400	22720	120	148	151	37	58	59	10	100	100	0	206	213	53	89	91	16	100	100	0	0.769	0.750	0.745	0.760	1.540	0.709	0.782	120	614	207	217	-0.379	90	117	93	124	0
4	8	13	"PFL0052"	"L1_94"	16600	22710	110	2120	2028	476	59	60	10	100	100	0	1512	1413	356	90	93	19	100	100	0	1.449	1.488	1.481	1.505	1.253	1.448	0.917	80	504	3483	3292	0.535	2061	1422	1969	1323	0
4	9	13	"PFL0055"	"L1_97"	16790	22710	110	2215	2087	477	58	59	9	100	100	0	1511	1442	331	89	92	28	100	100	0	1.517	1.500	1.481	1.506	1.207	1.464	0.925	80	508	3579	3382	0.601	2157	1422	2029	1353	0
4	10	13	"PFL0057"	"L1_99"	16980	22710	110	126	127	21	56	56	8	100	100	0	523	507	107	87	89	25	100	100	0	0.161	0.169	0.169	0.167	1.411	0.151	0.807	80	508	506	491	-2.639	70	436	71	420	0
4	11	13	"PFL0059"	"L2_10"	17170	22710	110	776	754	178	55	56	8	100	100	0	962	881	248	88	89	22	100	100	0	0.825	0.881	0.892	0.903	1.235	0.804	0.910	80	482	1595	1492	-0.278	721	874	699	793	0
4	12	13	"PFL0061"	"L2_104"	17350	22710	110	2385	2395	623	57	60	29	100	100	0	1886	1770	481	87	100	98	100	100	0	1.294	1.389	1.361	1.401	1.204	1.350	0.925	80	478	4127	4021	0.372	2328	1799	2338	1683	0
4	13	13	"PFL0082"	"L2_146"	17540	22720	120	498	456	156	57	60	28	96	94	0	1229	1153	339	89	101	96	99	97	0	0.387	0.375	0.388	0.339	1.772	0.368	0.900	120	490	1581	1463	-1.370	441	1140	399	1064	0
4	14	13	"PFL0084"	"L2_148"	17720	22740	150	62	62	11	56	57	9	39	12	0	109	112	23	87	89	16	59	33	0	0.273	0.240	0.381	0.472	3.217	0.213	0.166	156	575	28	31	-1.874	6	22	6	25	-50
4	15	13	"PFL0086"	"L2_15"	17920	22720	130	577	530	124	55	56	9	100	100	0	932	885	171	86	87	12	100	100	0	0.617	0.594	0.584	0.584	1.244	0.593	0.935	120	593	1368	1274	-0.697	522	846	475	799	0
4	16	13	"PFL0089"	"L2_154"	18120	22710	110	268	262	54	54	54	8	100	100	0	264	269	56	86	87	12	100	100	0	1.202	1.137	1.160	1.151	1.295	1.086	0.863	80	478	392	391	0.266	214	178	208	183	0
4	17	13	"PFL0091"	"L2_158"	18300	22710	110	99	102	17	54	55	9	100	97	0	270	264	57	85	87	15	100	100	0	0.243	0.268	0.259	0.262	1.537	0.236	0.741	80	455	230	227	-2.040	45	185	48	179	0
4	18	13	"PFL0098"	"L2_172"	18480	22710	110	329	315	56	56	58	11	100	100	0	394	385	74	89	90	14	100	100	0	0.895	0.875	0.847	0.887	1.321	0.820	0.885	80	492	578	555	-0.160	273	305	259	296	0
4	19	13	"PFL0119"	"L2_203"	18690	22720	130	3968	3518	1259	59	60	10	100	100	0	4921	4623	1216	91	93	15	100	100	0	0.809	0.763	0.805	0.695	1.652	0.792	0.922	120	636	8739	7991	-0.305	3909	4830	3459	4532	0
4	20	13	"PFL0123"	"L2_210"	18880	22710	110	163	162	31	61	64	39	97	71	0	265	267	47	95	101	58	100	87	0	0.600	0.587	0.590	0.577	1.481	0.556	0.733	80	474	272	273	-0.737	102	170	101	172	0
4	21	13	"PFL0127"	"L2_216"	19050	22710	110	6562	5985	1490	60	67	48	100	100	0	3869	3598	1014	95	114	148	100	100	0	1.723	1.691	1.681	1.725	1.232	1.638	0.928	80	496	10276	9428	0.785	6502	3774	5925	3503	0
4	22	13	"PFL0129"	"L2_220"	19250	22710	110	259	258	53	58	61	30	100	100	0	878	816	181	90	101	118	100	100	0	0.255	0.275	0.271	0.275	1.308	0.251	0.883	80	531	989	926	-1.971	201	788	200	726	0
4	1	14	"PFL0131"	"L2_226"	15260	22910	120	227	222	67	59	60	9	99	98	0	380	367	104	97	98	15	98	98	0	0.594	0.604	0.607	0.587	1.655	0.589	0.879	120	607	451	433	-0.752	168	283	163	270	0
4	2	14	"PFL0133"	"L2_23"	15450	22900	110	117	115	23	60	60	9	100	93	0	499	466	123	95	100	31	100	100	0	0.141	0.148	0.151	0.144	1.600	0.135	0.731	80	519	461	426	-2.825	57	404	55	371	0
4	3	14	"PFM0391"	"M35930_11"	15660	22910	130	190	184	46	58	59	9	98	97	0	1020	1010	280	91	95	26	100	100	0	0.142	0.137	0.145	0.137	1.384	0.131	0.857	120	610	1061	1045	-2.815	132	929	126	919	0
4	4	14	"PFM0393"	"M35930_13"	15840	22900	110	183	180	36	57	58	9	100	100	0	763	726	185	91	92	14	100	100	0	0.188	0.194	0.192	0.194	1.329	0.177	0.879	80	477	798	758	-2.415	126	672	123	635	0
4	5	14	"PFM0395"	"M35930_4"	16040	22900	110	222	222	48	58	59	9	100	100	0	1418	1337	396	91	92	14	100	100	0	0.124	0.132	0.128	0.133	1.302	0.120	0.880	80	514	1491	1410	-3.016	164	1327	164	1246	0
4	6	14	"PFM0398"	"M35930_8"	16230	22910	120	274	255	87	59	59	10	94	92	0	1310	1220	424	92	94	16	98	98	0	0.177	0.174	0.178	0.171	1.769	0.170	0.886	120	599	1433	1324	-2.502	215	1218	196	1128	0
4	7	14	"PFM0400"	"M35935_1"	16430	22910	120	125	123	33	59	59	9	94	89	0	352	342	103	92	94	14	99	98	0	0.254	0.256	0.251	0.245	1.842	0.250	0.769	120	507	326	314	-1.978	66	260	64	250	0
4	8	14	"PFM0406"	"M364_1"	16610	22910	120	115	117	27	59	59	9	96	90	0	484	473	126	91	93	18	100	100	0	0.142	0.152	0.149	0.141	1.698	0.143	0.730	120	524	449	440	-2.811	56	393	58	382	0
4	9	14	"PFM0424"	"M36950_1"	16800	22910	130	724	656	180	58	58	8	100	100	0	636	619	134	89	92	24	100	100	0	1.218	1.128	1.159	1.094	1.372	1.161	0.911	120	593	1213	1128	0.284	666	547	598	530	0
4	10	14	"PFM0426"	"M3696_3"	16990	22910	120	197	188	52	58	59	9	98	96	0	762	706	240	89	90	13	100	100	0	0.207	0.211	0.215	0.213	1.480	0.197	0.843	120	502	812	747	-2.276	139	673	130	617	0
4	11	14	"PFM0431"	"M37116_3"	17170	22900	130	20455	18546	6417	61	63	14	100	100	0	14457	13534	5580	92	95	24	98	97	0	1.420	1.375	1.342	1.589	2.145	1.333	0.924	120	617	34759	31927	0.506	20394	14365	18485	13442	0
4	12	14	"PFM0433"	"M37145_2"	17370	22910	120	1083	946	380	62	64	26	98	94	0	2999	2799	956	93	101	85	100	99	0	0.351	0.327	0.335	0.281	1.911	0.328	0.921	120	552	3927	3590	-1.509	1021	2906	884	2706	0
4	13	14	"PFM0435"	"M37197_1"	17560	22900	110	400	384	93	59	60	9	100	100	0	639	624	153	91	92	17	100	100	0	0.622	0.610	0.605	0.613	1.251	0.582	0.913	80	404	889	858	-0.684	341	548	325	533	0
4	14	14	"PFM0438"	"M37465_1"	17730	22930	150	63	75	92	59	60	9	35	17	0	105	111	30	91	92	16	44	28	0	0.286	0.800	0.608	0.573	3.448	5.878	0.107	156	572	18	36	-1.807	4	14	16	20	-50
4	15	14	"PFM0452"	"M37794_2"	17930	22900	110	229	225	41	58	58	9	100	100	0	1453	1381	322	90	92	13	100	100	0	0.125	0.129	0.131	0.130	1.240	0.120	0.901	80	478	1534	1458	-2.995	171	1363	167	1291	0
4	16	14	"PFM0454"	"M37794_6"	18130	22910	120	68	70	12	57	58	9	55	31	0	185	186	38	88	89	13	98	96	0	0.113	0.133	0.145	0.143	2.637	0.087	0.147	120	559	108	111	-3.140	11	97	13	98	0
4	17	14	"PFM0457"	"M37914_2"	18310	22900	120	1710	1559	525	57	58	10	100	100	0	1257	1146	407	87	89	14	99	99	0	1.413	1.418	1.416	1.545	1.707	1.418	0.915	120	545	2823	2561	0.499	1653	1170	1502	1059	0
4	18	14	"PFM0459"	"M38113_2"	18500	22900	110	449	413	109	55	55	10	100	100	0	1368	1244	321	87	90	26	100	100	0	0.308	0.309	0.305	0.307	1.343	0.289	0.900	80	510	1675	1515	-1.701	394	1281	358	1157	0
4	19	14	"PFM0461"	"M38127_1"	18690	22900	110	340	325	75	53	55	13	100	100	0	484	467	100	84	88	41	100	100	0	0.717	0.710	0.733	0.706	1.351	0.675	0.873	80	510	687	655	-0.479	287	400	272	383	0
4	20	14	"PFM0464"	"M38218_2"	18870	22900	110	5644	5277	1167	56	59	38	100	100	0	6139	5740	1289	87	92	57	100	100	0	0.923	0.924	0.918	0.923	1.259	0.894	0.915	80	512	11640	10874	-0.115	5588	6052	5221	5653	0
4	21	14	"PFM0486"	"M38941_8"	19070	22900	130	586	558	133	57	62	41	100	100	0	547	519	129	92	104	127	98	90	0	1.163	1.173	1.188	1.178	1.334	1.118	0.880	120	659	984	928	0.217	529	455	501	427	0
4	22	14	"PFM0489"	"M39036_2"	19260	22900	110	135	133	23	56	56	9	100	100	0	239	234	43	88	90	16	98	98	0	0.523	0.527	0.523	0.531	1.439	0.472	0.778	80	520	230	223	-0.935	79	151	77	146	0
4	1	15	"PFM0494"	"M39668_5"	15260	23090	110	585	542	150	62	64	14	100	100	0	637	594	164	100	104	30	100	100	0	0.974	0.972	0.927	0.985	1.392	0.963	0.888	80	534	1060	974	-0.038	523	537	480	494	0
4	2	15	"PFM0503"	"M40983_1"	15460	23090	110	124	122	25	61	62	13	98	92	0	247	258	71	96	102	36	98	92	0	0.417	0.377	0.358	0.368	1.761	0.328	0.701	80	516	214	223	-1.261	63	151	61	162	0
4	3	15	"PFM0505"	"M40983_3"	15660	23090	120	123	121	26	60	61	9	97	92	0	178	179	41	92	95	21	94	85	0	0.733	0.701	0.716	0.716	1.944	0.624	0.692	120	547	149	148	-0.449	63	86	61	87	0
4	4	15	"PFM0508"	"M41041_1"	15840	23090	120	1560	1507	510	60	61	13	100	100	0	1703	1568	637	93	95	19	99	99	0	0.932	0.981	0.955	1.106	1.825	0.946	0.927	120	473	3110	2922	-0.102	1500	1610	1447	1475	0
4	5	15	"PFN0062"	"N128_62"	15990	23130	150	61	62	11	61	62	14	9	2	0	91	96	19	95	97	19	13	4	0	0.000	1.000	0.550	0.630	2.745	0.490	0.181	156	662	-4	2	Error	0	-4	1	1	-50
4	6	15	"PFN0064"	"N128_64"	16210	23130	150	66	70	18	61	62	10	35	23	0	107	110	25	94	97	20	35	17	0	0.385	0.563	0.600	0.574	2.838	0.492	0.258	156	713	18	25	-1.379	5	13	9	16	-50
4	7	15	"PFN0066"	"N128_68"	16430	23090	110	347	354	108	61	61	10	100	100	0	695	681	209	94	97	21	100	100	0	0.476	0.499	0.493	0.496	1.507	0.482	0.893	80	522	887	880	-1.071	286	601	293	587	0
4	8	15	"PFN0069"	"N128_71"	16610	23090	110	134	134	28	59	60	9	98	98	0	505	473	117	92	93	14	100	100	0	0.182	0.197	0.189	0.199	1.561	0.178	0.784	80	467	488	456	-2.461	75	413	75	381	0
4	9	15	"PFN0071"	"N128_73"	16800	23090	110	250	246	57	59	60	10	100	100	0	210	212	44	92	93	14	100	100	0	1.619	1.558	1.635	1.592	1.568	1.560	0.745	80	478	309	307	0.695	191	118	187	120	0
4	10	15	"PFN0074"	"N128_76"	16990	23090	120	364	347	95	58	60	12	100	100	0	524	483	155	91	92	13	99	99	0	0.707	0.737	0.742	0.793	1.678	0.697	0.891	120	492	739	681	-0.501	306	433	289	392	0
4	11	15	"PFN0092"	"N129_12"	17180	23130	150	74	95	57	62	65	15	47	30	0	120	149	80	93	96	20	53	37	0	0.444	0.589	0.625	0.581	2.348	0.692	0.762	156	575	39	89	-1.170	12	27	33	56	-50
4	12	15	"PFN0094"	"N129_14"	17370	23090	120	1908	1765	604	63	65	14	100	100	0	915	900	327	94	95	16	98	98	0	2.247	2.112	2.111	2.199	1.555	2.122	0.911	120	492	2666	2508	1.168	1845	821	1702	806	0
4	13	15	"PFN0096"	"N129_17"	17560	23090	110	118	117	25	63	64	10	96	86	0	237	236	52	95	96	14	98	98	0	0.387	0.383	0.374	0.348	1.986	0.339	0.604	80	464	197	195	-1.368	55	142	54	141	0
4	14	15	"PFN0098"	"N129_22"	17750	23090	120	3507	3446	1328	60	61	10	100	100	0	2957	2789	1196	93	93	13	98	97	0	1.204	1.256	1.252	1.408	2.002	1.236	0.922	120	460	6311	6082	0.267	3447	2864	3386	2696	0
4	15	15	"PFN0100"	"N129_33"	17930	23090	110	259	256	52	59	60	9	100	100	0	1211	1128	261	92	93	14	100	100	0	0.179	0.190	0.198	0.190	1.266	0.179	0.900	80	496	1319	1233	-2.484	200	1119	197	1036	0
4	16	15	"PFN0102"	"N129_38"	18120	23090	110	119	120	21	60	60	9	100	98	0	184	183	37	91	92	14	98	95	0	0.634	0.652	0.662	0.675	1.540	0.533	0.680	80	497	152	152	-0.657	59	93	60	92	0
4	17	15	"PFN0119"	"N130_21"	18310	23090	110	162	162	29	58	59	9	100	100	0	282	282	60	91	92	13	100	98	0	0.545	0.545	0.535	0.558	1.412	0.497	0.836	80	510	295	295	-0.877	104	191	104	191	0
4	18	15	"PFN0121"	"N130_25"	18500	23090	110	404	383	97	54	55	9	100	100	0	402	390	89	85	88	25	100	100	0	1.104	1.079	1.101	1.078	1.321	1.038	0.895	80	524	667	634	0.143	350	317	329	305	0
4	19	15	"PFN0124"	"N130_29"	18680	23110	90	207	191	57	49	50	12	98	96	0	1036	1033	371	78	82	38	100	100	0	0.165	0.149	0.140	0.147	1.740	0.143	0.847	52	386	1116	1097	-2.600	158	958	142	955	0
4	20	15	"PFN0127"	"N130_35"	18880	23090	110	558	521	155	51	51	8	100	100	0	486	467	137	80	82	20	100	100	0	1.249	1.214	1.201	1.233	1.494	1.168	0.894	80	548	913	857	0.321	507	406	470	387	0
4	21	15	"PFN0130"	"N130_4"	19070	23090	110	2451	2415	786	53	54	9	100	100	0	3523	3382	1145	86	89	27	100	100	0	0.698	0.717	0.697	0.719	1.318	0.679	0.916	80	503	5835	5658	-0.519	2398	3437	2362	3296	0
4	22	15	"PFN0132"	"N130_41"	19270	23090	110	191	182	39	54	55	8	100	100	0	305	299	61	87	90	23	100	100	0	0.628	0.604	0.610	0.599	1.379	0.571	0.844	80	530	355	340	-0.670	137	218	128	212	0
4	1	16	"PFN0149"	"N131_17"	15270	23290	120	223	215	50	65	67	14	100	97	0	510	489	93	103	107	29	100	100	0	0.388	0.389	0.389	0.372	1.400	0.383	0.864	120	615	565	536	-1.365	158	407	150	386	0
4	2	16	"PFN0153"	"N131_27"	15460	23280	120	1443	1326	497	62	63	10	100	100	0	1414	1281	570	95	98	20	94	93	0	1.047	1.066	1.024	1.283	2.130	1.018	0.915	120	489	2700	2450	0.066	1381	1319	1264	1186	0
4	3	16	"PFN0155"	"N131_4"	15630	23320	150	64	66	11	61	62	10	24	10	0	96	99	18	94	95	17	20	7	0	1.500	1.000	0.632	0.663	3.840	0.246	0.056	156	553	5	10	0.585	3	2	5	5	-50
4	4	16	"PFN0157"	"N131_5"	15810	23320	150	69	70	13	63	64	14	26	7	0	96	99	18	95	97	20	15	1	0	6.000	1.750	0.750	0.712	2.942	0.449	0.148	156	614	7	11	2.585	6	1	7	4	-50
4	5	16	"PFN0159"	"N131_52"	16040	23280	130	4653	4287	1204	62	66	55	100	100	0	3899	3705	1191	94	96	16	100	100	0	1.207	1.170	1.151	1.238	1.593	1.142	0.919	120	495	8396	7836	0.271	4591	3805	4225	3611	0
4	6	16	"PFN0164"	"N132_101"	16230	23280	120	3827	3453	911	61	65	57	100	100	0	2692	2432	791	93	95	14	100	100	0	1.449	1.450	1.439	1.570	1.635	1.421	0.911	120	447	6365	5731	0.535	3766	2599	3392	2339	0
4	7	16	"PFN0559"	"N143_59"	16430	23330	150	63	63	10	61	62	10	17	3	0	99	101	20	94	97	23	17	5	0	0.400	0.286	0.565	0.552	3.600	0.163	0.082	156	653	7	9	-1.322	2	5	2	7	-50
4	8	16	"PFN0564"	"N143_71"	16620	23280	120	536	494	152	59	59	9	100	99	0	1293	1184	394	91	92	14	100	100	0	0.397	0.398	0.398	0.400	1.643	0.379	0.917	120	537	1679	1528	-1.333	477	1202	435	1093	0
4	9	16	"PFN0566"	"N143_9"	16800	23280	110	115	113	29	58	59	11	92	82	0	166	164	34	91	92	14	93	91	0	0.760	0.753	0.750	0.772	1.890	0.742	0.620	80	488	132	128	-0.396	57	75	55	73	0
4	10	16	"PFN0576"	"N145_12"	17000	23280	120	1127	1038	325	60	63	23	100	100	0	3039	2816	1031	91	94	16	99	98	0	0.362	0.359	0.351	0.389	1.996	0.335	0.896	120	504	4015	3703	-1.466	1067	2948	978	2725	0
4	11	16	"PFN0578"	"N145_20"	17180	23280	120	2963	2689	889	65	69	25	100	100	0	3486	3237	1130	96	99	18	100	100	0	0.855	0.835	0.821	0.860	1.784	0.809	0.903	120	420	6288	5765	-0.226	2898	3390	2624	3141	0
4	12	16	"PFN0580"	"N145_23"	17370	23280	120	65535	56745	12895	74	110	671	100	100	50	27963	25941	8866	101	106	23	100	100	0	2.349	2.193	2.051	2.345	1.639	2.151	0.900	120	493	93323	82511	1.232	65461	27862	56671	25840	0
4	13	16	"PFN0603"	"N147_10"	17560	23280	120	509	472	143	71	106	654	0	0	0	383	364	121	102	106	22	95	91	0	1.559	1.531	1.495	1.705	1.952	22.490	0.058	120	520	719	663	0.640	438	281	401	262	0
4	14	16	"PFN0605"	"N147_13"	17750	23280	120	911	847	277	62	64	11	100	100	0	1051	988	318	93	95	15	99	98	0	0.886	0.877	0.859	0.905	1.787	0.867	0.911	120	520	1807	1680	-0.174	849	958	785	895	0
4	15	16	"PFN0610"	"N147_2"	17940	23280	110	838	828	232	60	61	10	100	100	0	968	958	245	92	93	15	100	100	0	0.888	0.887	0.884	0.886	1.250	0.866	0.906	80	508	1654	1634	-0.171	778	876	768	866	0
4	16	16	"PFN0612"	"N147_24"	18120	23280	110	256	254	64	60	60	9	100	100	0	243	242	62	94	95	16	96	96	0	1.315	1.311	1.305	1.330	1.581	1.229	0.793	80	499	345	342	0.396	196	149	194	148	0
4	17	16	"PFN0615"	"N147_4"	18310	23280	110	352	348	75	60	61	9	100	100	0	464	440	98	93	95	15	100	100	0	0.787	0.830	0.827	0.846	1.354	0.812	0.903	80	507	663	635	-0.345	292	371	288	347	0
4	18	16	"PFN0617"	"N148_1"	18510	23290	130	618	612	142	57	58	9	100	100	0	403	399	79	88	90	15	100	100	0	1.781	1.785	1.813	1.778	1.306	1.818	0.898	120	615	876	866	0.833	561	315	555	311	0
4	19	16	"PFN0640"	"N149_7"	18690	23280	110	279	269	54	53	53	8	100	100	0	238	232	51	83	84	12	100	98	0	1.458	1.450	1.445	1.511	1.439	1.446	0.842	80	482	381	365	0.544	226	155	216	149	0
4	20	16	"PFN0642"	"N150_10"	18880	23280	110	3270	2971	744	53	54	9	100	100	0	1702	1567	434	84	87	34	100	100	0	1.988	1.968	1.896	1.997	1.247	1.917	0.908	80	520	4835	4401	0.992	3217	1618	2918	1483	0
4	21	16	"PFN0645"	"N150_15"	19080	23280	120	1638	1486	439	55	56	9	100	100	0	1034	942	348	87	90	36	96	95	0	1.672	1.674	1.653	1.846	1.854	1.634	0.911	120	581	2530	2286	0.741	1583	947	1431	855	0
4	22	16	"PFN0647"	"N150_19"	19260	23280	110	172	170	33	58	59	9	100	100	0	733	707	181	89	92	26	100	100	0	0.177	0.181	0.180	0.182	1.334	0.164	0.856	80	488	758	730	-2.498	114	644	112	618	0
4	1	17	"PFN0649"	"N150_27"	15290	23480	120	4595	4230	1655	65	66	11	100	100	0	3600	3286	1022	102	105	20	100	100	0	1.295	1.308	1.370	1.210	1.748	1.372	0.916	120	549	8028	7349	0.373	4530	3498	4165	3184	0
4	2	17	"PFN0652"	"N150_32"	15470	23480	120	630	585	164	65	65	11	100	100	0	735	707	162	98	99	15	100	100	0	0.887	0.854	0.876	0.823	1.443	0.853	0.883	120	461	1202	1129	-0.173	565	637	520	609	0
4	3	17	"PFN0668"	"N150_62"	15660	23480	120	119	122	31	63	63	10	94	88	0	328	323	90	95	97	13	100	100	0	0.240	0.259	0.267	0.247	1.818	0.251	0.740	120	405	289	287	-2.057	56	233	59	228	0
4	4	17	"PFN0670"	"N150_65"	15850	23480	110	92	96	22	62	63	9	90	77	0	177	176	29	94	96	15	97	96	0	0.361	0.415	0.410	0.393	1.941	0.399	0.485	80	417	113	116	-1.468	30	83	34	82	0
4	5	17	"PFN0672"	"N150_68"	16050	23480	120	757	695	253	60	65	52	96	95	0	4295	3898	1165	93	95	15	100	100	0	0.166	0.167	0.175	0.150	1.765	0.165	0.894	120	533	4899	4440	-2.592	697	4202	635	3805	0
4	6	17	"PFN0674"	"N150_71"	16240	23480	120	267	259	80	61	65	53	92	85	0	1722	1609	482	94	99	36	100	100	0	0.127	0.131	0.135	0.122	1.655	0.129	0.893	120	523	1834	1713	-2.982	206	1628	198	1515	0
4	7	17	"PFN0676"	"N150_75"	16450	23470	130	144	142	33	60	61	10	97	95	0	789	744	204	94	98	37	100	99	0	0.121	0.126	0.131	0.120	1.494	0.121	0.831	120	491	779	732	-3.049	84	695	82	650	0
4	8	17	"PFN0678"	"N150_78"	16610	23470	110	928	862	253	57	61	29	100	100	0	633	611	188	91	98	49	100	97	0	1.607	1.548	1.481	1.588	1.397	1.453	0.891	80	420	1413	1325	0.684	871	542	805	520	0
4	9	17	"PFN0783"	"N157_18"	16800	23480	120	354	324	107	56	59	26	95	92	0	422	401	112	89	95	44	98	96	0	0.895	0.859	0.869	0.790	1.951	0.861	0.863	120	572	631	580	-0.160	298	333	268	312	0
4	10	17	"PFN0789"	"N157_41"	17000	23480	120	161	156	42	60	61	23	96	82	0	1030	939	295	91	93	16	100	100	0	0.108	0.113	0.112	0.107	1.517	0.107	0.696	120	489	1040	944	-3.217	101	939	96	848	0
4	11	17	"PFN0807"	"N159_20"	17180	23480	120	297	277	92	65	67	23	94	91	0	2834	2660	926	100	101	17	100	100	0	0.085	0.083	0.083	0.080	1.503	0.082	0.900	120	462	2966	2772	-3.559	232	2734	212	2560	0
4	12	17	"PFN0836"	"N163_1"	17370	23480	120	517	474	169	71	73	16	97	95	0	1334	1260	397	105	107	18	100	100	0	0.363	0.349	0.354	0.315	1.754	0.345	0.895	120	516	1675	1558	-1.462	446	1229	403	1155	0
4	13	17	"PFN0840"	"N164_1"	17560	23470	120	9177	8537	2845	73	75	15	100	100	0	4703	4093	1587	104	106	18	99	98	0	1.980	2.122	2.119	2.397	1.866	2.115	0.924	120	520	13703	12453	0.985	9104	4599	8464	3989	0
4	14	17	"PFN0849"	"N165_2"	17750	23470	120	1682	1614	497	66	68	12	100	100	0	1936	1797	623	98	100	16	99	99	0	0.879	0.911	0.910	0.986	1.761	0.889	0.916	120	521	3454	3247	-0.186	1616	1838	1548	1699	0
4	15	17	"PFN0935"	"N181_4"	17940	23480	100	99	104	21	62	63	11	96	83	0	155	161	50	94	95	14	91	82	0	0.607	0.627	0.652	0.688	2.116	0.430	0.373	80	424	98	109	-0.721	37	61	42	67	0
4	16	17	"PFN0929"	"N181_18"	18130	23470	120	2377	2192	747	62	63	11	100	100	0	2443	2207	892	94	96	15	99	97	0	0.986	1.008	1.003	1.150	1.964	0.967	0.920	120	542	4664	4243	-0.021	2315	2349	2130	2113	0
4	17	17	"PFN0946"	"N185_14"	18320	23470	120	4306	3958	1273	62	64	11	100	100	0	2942	2668	981	96	97	17	98	98	0	1.491	1.515	1.483	1.637	1.802	1.501	0.912	120	564	7090	6468	0.576	4244	2846	3896	2572	0
4	18	17	"PFN0382"	"N137_2"	18510	23470	120	5640	5179	1840	60	61	10	100	100	0	4066	3523	1399	93	94	16	98	97	0	1.404	1.492	1.504	1.698	2.086	1.483	0.917	120	518	9553	8549	0.490	5580	3973	5119	3430	0
4	19	17	"PFL0032"	"L1_63"	18710	23480	120	321	306	122	56	57	9	99	97	0	1211	1133	415	89	90	15	100	100	0	0.236	0.239	0.250	0.220	1.918	0.234	0.866	120	538	1387	1294	-2.082	265	1122	250	1044	0
4	20	17	"PFL0051"	"L1_92"	18890	23480	120	1579	1428	546	57	58	10	100	99	0	2097	1935	689	90	92	31	100	99	0	0.758	0.743	0.745	0.690	1.797	0.741	0.915	120	600	3529	3216	-0.399	1522	2007	1371	1845	0
4	21	17	"PFL0093"	"L2_163"	19080	23470	110	111	109	20	60	60	9	97	90	0	180	177	38	91	92	13	97	90	0	0.573	0.570	0.571	0.564	1.883	0.521	0.644	80	461	140	135	-0.803	51	89	49	86	0
4	22	17	"PFL0100"	"L2_176"	19260	23470	120	6449	5905	2080	61	62	10	100	100	0	5446	4941	1883	93	96	24	98	97	0	1.193	1.205	1.209	1.353	2.131	1.199	0.920	120	621	11741	10692	0.255	6388	5353	5844	4848	0
4	1	18	"PFL0105"	"L2_187"	15290	23660	120	19947	17901	6582	67	68	12	100	100	0	24595	21998	8256	107	110	22	100	100	0	0.812	0.815	0.833	0.863	1.669	0.798	0.929	120	574	44368	39725	-0.301	19880	24488	17834	21891	0
4	2	18	"PFL0107"	"L2_190"	15470	23660	110	528	499	123	70	71	12	100	100	0	1011	951	221	106	110	21	100	100	0	0.506	0.508	0.511	0.503	1.264	0.492	0.921	80	474	1363	1274	-0.983	458	905	429	845	0
4	3	18	"PFL0118"	"L2_202"	15670	23670	120	189	181	47	66	67	11	96	93	0	764	703	208	100	102	15	100	100	0	0.185	0.191	0.190	0.176	1.607	0.181	0.848	120	556	787	718	-2.433	123	664	115	603	0
4	4	18	"PFL0126"	"L2_215"	15870	23670	120	1783	1611	601	63	65	11	100	100	0	1772	1643	521	97	100	16	100	100	0	1.027	1.001	1.036	0.929	1.657	1.022	0.918	120	537	3395	3094	0.038	1720	1675	1548	1546	0
4	5	18	"PFJ0334"	"J326_1"	16050	23660	130	23857	20873	6044	63	65	13	100	100	0	12518	11051	3350	95	97	16	100	100	0	1.915	1.899	1.935	1.950	1.401	1.917	0.927	120	505	36217	31766	0.938	23794	12423	20810	10956	0
4	6	18	"PFJ0360"	"J352_5"	16240	23670	120	1038	934	387	64	65	12	98	95	0	2473	2292	829	96	100	33	99	99	0	0.410	0.396	0.401	0.343	1.895	0.400	0.923	120	560	3351	3066	-1.287	974	2377	870	2196	0
4	7	18	"PFJ0381"	"J38_18"	16430	23660	110	107	109	24	62	63	11	96	85	0	182	183	39	96	99	34	92	68	0	0.523	0.540	0.583	0.522	1.705	0.490	0.685	80	516	131	134	-0.934	45	86	47	87	0
4	8	18	"PFJ0399"	"J43_10"	16620	23660	110	125	124	26	58	61	22	96	78	0	490	472	117	94	98	39	98	97	0	0.169	0.175	0.184	0.173	1.542	0.148	0.681	80	526	463	444	-2.563	67	396	66	378	0
4	9	18	"PFJ0409"	"J43_23"	16800	23660	110	543	532	104	59	61	12	100	100	0	1494	1400	322	95	99	24	100	100	0	0.346	0.362	0.352	0.366	1.257	0.333	0.910	80	484	1883	1778	-1.531	484	1399	473	1305	0
4	10	18	"PFJ0430"	"J478_10"	16980	23660	130	7114	6465	2177	61	63	12	100	100	0	5818	5318	2139	98	99	16	99	99	0	1.233	1.227	1.208	1.375	1.763	1.185	0.918	120	579	12773	11624	0.302	7053	5720	6404	5220	0
4	11	18	"PFJ0226"	"J227_1"	17180	23660	150	82	85	21	64	65	11	60	42	0	131	138	34	103	104	16	67	44	0	0.643	0.600	0.626	0.592	2.661	0.421	0.294	156	622	46	56	-0.637	18	28	21	35	-50
4	12	18	"PFJ0237"	"J232_2"	17370	23660	110	103	102	17	65	66	10	91	85	0	405	395	81	103	104	15	100	100	0	0.126	0.127	0.124	0.115	1.875	0.110	0.541	80	446	340	329	-2.990	38	302	37	292	0
4	13	18	"PFJ0256"	"J245_7"	17560	23660	110	144	142	33	66	68	11	96	91	0	294	288	67	103	105	17	100	100	0	0.408	0.411	0.423	0.384	1.815	0.385	0.759	80	506	269	261	-1.292	78	191	76	185	0
4	14	18	"PFJ0284"	"J269_5"	17760	23660	120	740	726	242	67	68	11	100	100	0	1148	1092	304	104	105	17	100	100	0	0.645	0.667	0.681	0.645	1.480	0.678	0.931	120	518	1717	1647	-0.633	673	1044	659	988	0
4	15	18	"PFJ0315"	"J2975_2"	17940	23660	120	2033	1858	603	64	65	10	100	100	0	1561	1489	457	98	99	17	99	99	0	1.346	1.290	1.312	1.318	1.696	1.305	0.932	120	496	3432	3185	0.429	1969	1463	1794	1391	0
4	16	18	"PFJ0365"	"J378_1"	18130	23660	120	238	234	65	63	63	10	100	98	0	2180	1960	611	94	95	14	100	100	0	0.084	0.092	0.088	0.091	1.816	0.088	0.871	120	454	2261	2037	-3.575	175	2086	171	1866	0
4	17	18	"PFK0117"	"Km799_7"	18300	23700	150	68	70	13	64	67	15	19	5	0	109	110	22	97	99	18	36	14	0	0.333	0.462	0.600	0.615	3.821	0.368	0.177	156	623	16	19	-1.585	4	12	6	13	-50
4	18	18	"PFK0142"	"Kn10286_1"	18500	23660	110	1340	1240	270	62	63	12	100	100	0	1584	1481	328	96	101	48	100	100	0	0.859	0.851	0.834	0.850	1.277	0.822	0.917	80	418	2766	2563	-0.219	1278	1488	1178	1385	0
4	19	18	"PFK0175"	"Kn1239_1"	18670	23680	150	72	75	20	62	68	21	31	10	0	141	140	46	94	99	43	51	23	0	0.213	0.283	0.341	0.321	2.628	0.189	0.311	156	523	57	59	-2.233	10	47	13	46	-50
4	20	18	"PFK0203"	"Kn1453_6"	18840	23720	150	65	67	12	65	70	21	7	1	0	98	100	18	97	99	18	17	5	0	0.000	0.667	0.643	0.615	3.304	1.631	0.054	156	605	1	5	Error	0	1	2	3	-50
4	21	18	"PFK0250"	"Kn2004_3"	19070	23660	110	571	548	136	63	64	10	100	100	0	654	643	134	98	100	25	100	100	0	0.914	0.890	0.870	0.879	1.279	0.896	0.904	80	472	1064	1030	-0.130	508	556	485	545	0
4	22	18	"PFK0277"	"Kn2223_1"	19230	23710	150	68	68	13	65	70	21	8	0	0	99	105	30	99	103	37	6	1	0	100000.000	0.500	0.608	0.784	3.684	0.166	0.025	156	771	3	9	16.610	3	0	3	6	-50
4	1	19	"PFK0478"	"Kn610_1"	15290	23860	120	354	333	113	64	65	12	98	95	0	959	881	263	108	109	21	100	100	0	0.341	0.348	0.346	0.331	1.542	0.346	0.915	120	485	1141	1042	-1.553	290	851	269	773	0
4	2	19	"PFK0517"	"Kn8027_1"	15420	23880	150	69	70	12	67	68	11	25	5	0	114	116	20	110	112	20	24	6	0	0.500	0.500	0.577	0.572	3.393	0.172	0.042	156	667	6	9	-1.000	2	4	3	6	-50
4	3	19	"PFK0524"	"Kn836_1"	15650	23850	110	409	405	115	66	68	14	100	100	0	496	482	139	107	112	30	100	97	0	0.882	0.904	0.920	0.932	1.417	0.866	0.896	80	528	732	714	-0.182	343	389	339	375	0
4	4	19	"PFK0554"	"Kn962_1"	15840	23850	90	79	79	16	65	67	13	50	21	0	198	197	47	105	109	30	90	67	0	0.151	0.152	0.191	0.181	2.666	0.107	0.127	52	366	107	106	-2.732	14	93	14	92	0
4	5	19	"PFK0701"	"Ks15_2"	16040	23860	150	77	79	22	62	64	12	52	30	0	120	122	39	98	102	23	46	15	0	0.682	0.708	0.630	0.681	2.839	0.353	0.435	156	586	37	41	-0.553	15	22	17	24	-50
4	6	19	"PFK0743"	"Ks196_1"	16180	23890	150	60	60	9	62	63	11	7	0	0	97	98	17	102	103	20	8	0	0	0.400	0.500	0.667	0.611	3.372	0.075	0.009	156	553	-7	-6	-1.322	-2	-5	-2	-4	-50
4	7	19	"PFK1214"	"Ks82_7"	16390	23890	150	65	68	14	63	64	11	29	14	0	111	114	21	102	107	27	21	2	0	0.222	0.417	0.750	0.710	3.930	0.209	0.044	156	708	11	17	-2.170	2	9	5	12	-50
4	8	19	"PFK1273"	"Ks97_17"	16620	23860	100	95	94	20	61	63	12	83	66	0	206	204	47	100	108	35	88	76	0	0.321	0.317	0.327	0.327	2.089	0.311	0.574	80	430	140	137	-1.640	34	106	33	104	0
4	9	19	"PFK0237"	"Kn1802_2"	16770	23940	150	83	157	132	64	67	17	50	40	0	170	634	787	122	499	2829	0	0	0	0.396	0.182	0.212	0.276	2.762	0.008	0.050	156	691	67	605	-1.337	19	48	93	512	-50
4	10	19	"PFK0352"	"Kn3360_1"	16970	23890	150	68	68	12	64	66	12	22	5	0	119	122	24	110	117	32	17	1	0	0.444	0.333	0.500	0.515	3.293	0.189	0.049	156	685	13	16	-1.170	4	9	4	12	-50
4	11	19	"PFK0401"	"Kn4252_4"	17180	23870	150	85	85	16	66	68	11	66	38	0	124	125	21	110	111	19	38	10	0	1.357	1.267	1.177	1.073	3.053	0.461	0.095	156	663	33	34	0.441	19	14	19	15	-50
4	12	19	"PFK0571"	"Ks101_8"	17370	23850	120	155	152	36	65	66	11	98	94	0	562	553	153	107	108	17	98	98	0	0.198	0.195	0.184	0.192	1.849	0.183	0.819	120	543	545	533	-2.338	90	455	87	446	0
4	13	19	"PFBL B0018"	"oPFBLOB0018"	17550	23850	110	499	488	92	68	69	12	100	100	0	1386	1330	230	106	110	35	100	100	0	0.337	0.343	0.348	0.339	1.273	0.331	0.916	80	492	1711	1644	-1.570	431	1280	420	1224	0
4	14	19	"PFM60469"	"oPFM60469"	17750	23850	120	29881	27805	11008	71	73	12	100	100	0	28975	26213	9031	109	113	34	100	100	0	1.033	1.062	1.096	0.970	1.755	1.087	0.946	120	563	58676	53838	0.046	29810	28866	27734	26104	0
4	15	19	"PFB0683"	"oPFB0683"	17940	23840	110	1028	945	219	71	72	12	100	100	0	1046	984	222	106	108	23	100	100	0	1.018	0.995	1.005	0.999	1.240	0.975	0.922	80	462	1897	1752	0.026	957	940	874	878	0
4	16	19	"PFG0004"	"oPFG0004"	18130	23850	120	397	376	118	67	68	12	100	100	0	1137	1053	307	98	101	21	100	100	0	0.318	0.324	0.335	0.310	1.484	0.318	0.902	120	417	1369	1264	-1.655	330	1039	309	955	0
4	17	19	"PFC0763"	"oPFC0763"	18290	23890	150	79	81	18	67	70	14	41	20	0	116	122	28	100	102	18	45	27	0	0.750	0.636	0.667	0.734	3.126	0.592	0.268	156	562	28	36	-0.415	12	16	14	22	-50
4	18	19	"PFL0014"	"oPFL0014"	18510	23850	120	1761	1646	577	69	72	17	100	100	0	3275	3137	991	100	105	42	100	100	0	0.533	0.519	0.534	0.498	1.648	0.513	0.917	120	552	4867	4614	-0.908	1692	3175	1577	3037	0
4	19	19	"PFM60471"	"oPFM60471"	18700	23850	130	65535	59193	10756	76	81	23	100	100	60	14938	13912	2472	101	102	17	100	100	0	4.412	4.280	4.251	4.267	1.205	4.418	0.942	120	424	80296	72928	2.141	65459	14837	59117	13811	0
4	20	19	"PFL0019"	"oPFL0019"	18890	23850	120	4293	3955	1459	76	80	22	100	100	0	2825	2578	853	102	105	19	100	100	0	1.549	1.567	1.590	1.539	1.784	1.605	0.925	120	444	6940	6355	0.631	4217	2723	3879	2476	0
4	21	19	"PFG0007"	"oPFG0007"	19080	23840	110	5502	5265	1532	73	76	20	100	100	0	1860	1750	450	103	110	46	100	100	0	3.090	3.152	3.110	3.132	1.220	3.158	0.915	80	445	7186	6839	1.628	5429	1757	5192	1647	0
4	22	19	"PFI17638"	"oPFI17638"	19270	23850	120	28646	27339	10405	72	77	25	100	100	0	8297	7353	2586	102	107	41	100	100	0	3.487	3.760	3.847	3.694	1.777	3.924	0.930	120	476	36769	34518	1.802	28574	8195	27267	7251	0
4	1	20	"PFBL B0024"	"oPFBLOB0024"	15290	24040	120	2144	1986	657	61	62	10	100	100	0	1733	1550	556	102	103	16	100	99	0	1.277	1.329	1.339	1.445	1.759	1.322	0.920	120	566	3714	3373	0.353	2083	1631	1925	1448	0
4	2	20	"PFBL B0025"	"oPFBLOB0025"	15480	24040	110	252	249	57	63	63	10	100	100	0	521	512	110	105	105	17	100	100	0	0.454	0.457	0.471	0.451	1.370	0.420	0.856	80	435	605	593	-1.138	189	416	186	407	0
4	3	20	"PFN0253"	"oPFN0253"	15650	24040	110	375	365	70	63	64	13	100	100	0	439	434	82	110	113	28	100	100	0	0.948	0.932	0.934	0.940	1.302	0.912	0.905	80	530	641	626	-0.077	312	329	302	324	0
4	4	20	"PFL0021"	"oPFL0021"	15860	24040	120	2272	2114	705	63	64	11	100	100	0	2383	2358	875	107	110	22	99	98	0	0.971	0.911	0.907	0.995	1.871	0.891	0.923	120	611	4485	4302	-0.043	2209	2276	2051	2251	0
4	5	20	"PFF72416"	"oPFF72416"	16040	24040	110	132	128	25	58	59	9	98	98	0	187	190	41	106	106	17	95	90	0	0.914	0.833	0.897	0.883	2.320	0.686	0.525	80	420	155	154	-0.130	74	81	70	84	0
4	6	20	"PFI17640"	"oPFI17640"	16230	24040	110	265	256	63	59	60	10	100	100	0	470	468	109	112	116	26	100	100	0	0.575	0.553	0.558	0.543	1.416	0.531	0.861	80	423	564	553	-0.797	206	358	197	356	0
4	7	20	"PFK12891"	"oPFK12891"	16430	24040	120	2996	2777	978	61	62	11	100	100	0	1119	1049	394	115	125	38	96	95	0	2.923	2.908	2.883	3.033	1.681	2.994	0.901	120	495	3939	3650	1.548	2935	1004	2716	934	0
4	8	20	"PFJ12782"	"oPFJ12782"	16600	24040	110	10078	9763	3217	68	70	18	100	100	0	65535	60153	9543	148	721	3511	100	100	65	0.153	0.162	0.156	0.154	1.422	0.160	0.839	80	444	75397	69700	-2.708	10010	65387	9695	60005	0
4	9	20	"PFL0025"	"oPFL0025"	16810	24040	120	364	368	103	65	69	18	100	100	0	1876	2069	808	167	738	3545	0	0	0	0.175	0.159	0.166	0.166	1.441	0.142	0.879	120	435	2008	2205	-2.515	299	1709	303	1902	0
4	10	20	"PFF72418"	"oPFF72418"	16990	24040	110	814	756	162	62	63	9	100	100	0	3520	3296	686	129	135	36	100	100	0	0.222	0.219	0.221	0.217	1.334	0.207	0.902	80	409	4143	3861	-2.173	752	3391	694	3167	0
4	11	20	"PFC0772"	"oPFC0772"	17190	24040	110	129	127	27	65	66	10	98	95	0	580	548	111	120	123	31	100	100	0	0.139	0.145	0.139	0.134	1.580	0.135	0.697	80	484	524	490	-2.845	64	460	62	428	0
4	12	20	"PFA32028"	"oPFA32028"	17370	24040	90	65	67	11	65	66	11	23	1	0	190	191	31	115	118	22	96	86	0	0.000	0.026	0.143	0.113	2.711	0.015	0.003	52	378	75	78	Error	0	75	2	76	0
4	13	20	"PFI17641"	"oPFI17641"	17550	24040	110	1558	1450	395	67	69	14	100	100	0	5361	4933	1210	114	122	71	100	100	0	0.284	0.287	0.292	0.281	1.331	0.274	0.915	80	539	6738	6202	-1.815	1491	5247	1383	4819	0
4	14	20	"PFL0027"	"oPFL0027"	17740	24040	110	1003	945	246	69	69	11	100	100	0	972	918	231	113	122	72	100	100	0	1.087	1.088	1.079	1.084	1.339	1.069	0.905	80	440	1793	1681	0.121	934	859	876	805	0
4	15	20	"PFK12903"	"oPFK12903"	17900	24050	150	88	88	22	69	70	13	56	37	0	131	133	31	108	113	47	19	3	0	0.826	0.760	0.771	0.838	2.839	0.482	0.293	156	720	42	44	-0.276	19	23	19	25	-50
4	16	20	"PFI17664"	"oPFI17664"	18110	24040	120	1652	1517	507	67	68	11	100	100	0	1025	957	332	102	104	17	95	95	0	1.717	1.696	1.680	1.801	1.777	1.701	0.923	120	492	2508	2305	0.780	1585	923	1450	855	0
4	17	20	"PFH0013"	"oPFH0013"	18280	24040	110	3631	3400	760	65	66	11	100	100	0	1684	1597	332	98	100	17	100	100	0	2.248	2.225	2.204	2.223	1.209	2.212	0.925	80	404	5152	4834	1.169	3566	1586	3335	1499	0
4	18	20	"PFD66991"	"oPFD66991"	18490	24050	110	188	182	38	66	66	11	100	100	0	243	240	39	97	98	15	98	97	0	0.836	0.811	0.803	0.817	1.485	0.819	0.801	80	532	268	259	-0.259	122	146	116	143	0
4	19	20	"PFM60502"	"oPFM60502"	18670	24040	110	4264	3876	910	67	68	19	100	100	0	2532	2317	614	98	103	60	100	100	0	1.724	1.717	1.693	1.763	1.322	1.664	0.929	80	493	6631	6028	0.786	4197	2434	3809	2219	0
4	20	20	"PFI17667"	"oPFI17667"	18870	24050	120	458	445	151	69	72	20	96	96	0	1283	1177	411	98	105	58	99	97	0	0.328	0.348	0.357	0.333	2.076	0.338	0.898	120	538	1574	1455	-1.607	389	1185	376	1079	0
4	21	20	"PFF72456"	"oPFF72456"	19040	24050	120	1292	1232	346	66	69	16	100	100	0	1044	1026	311	98	101	27	99	98	0	1.296	1.256	1.259	1.317	1.559	1.243	0.931	120	537	2172	2094	0.374	1226	946	1166	928	0
4	22	20	"PFI17668"	"oPFI17668"	19230	24050	120	371	355	119	65	67	12	97	96	0	980	943	330	99	100	15	100	99	0	0.347	0.344	0.345	0.348	1.758	0.333	0.897	120	602	1187	1134	-1.526	306	881	290	844	0
4	1	21	"PFJ12799"	"oPFJ12799"	15250	24240	110	92	92	17	60	61	9	90	80	0	159	163	32	97	98	14	97	91	0	0.516	0.485	0.473	0.482	1.930	0.396	0.497	80	556	94	98	-0.954	32	62	32	66	0
4	2	21	"PFF72457"	"oPFF72457"	15440	24240	110	8410	7742	1744	61	61	10	100	100	0	7074	6419	1736	98	102	49	100	100	0	1.197	1.215	1.189	1.240	1.256	1.160	0.925	80	538	15325	14002	0.259	8349	6976	7681	6321	0
4	3	21	"PFF72459"	"oPFF72459"	15630	24250	100	360	355	103	61	61	9	100	100	0	413	420	114	100	102	36	100	100	0	0.955	0.919	0.930	0.910	1.433	0.910	0.867	80	477	612	614	-0.066	299	313	294	320	0
4	4	21	"PFM60506"	"oPFM60506"	15830	24250	120	386	351	135	59	60	9	96	95	0	1323	1289	482	100	100	17	100	99	0	0.267	0.246	0.240	0.233	1.731	0.242	0.914	120	572	1550	1481	-1.903	327	1223	292	1189	0
4	5	21	"PFL0067"	"oPFL0067"	16020	24250	120	161	158	44	58	60	13	97	95	0	771	742	231	100	103	18	100	100	0	0.154	0.156	0.153	0.148	1.641	0.151	0.856	120	554	774	742	-2.704	103	671	100	642	0
4	6	21	"PFI17670"	"oPFI17670"	16210	24250	120	2451	2296	942	59	60	9	100	100	0	2042	1974	658	102	105	20	100	100	0	1.233	1.195	1.271	1.114	1.736	1.243	0.904	120	540	4332	4109	0.302	2392	1940	2237	1872	0
4	7	21	"PFI17672"	"oPFI17672"	16380	24240	110	534	520	130	59	60	9	100	100	0	611	587	158	102	106	23	100	100	0	0.933	0.951	0.940	0.972	1.335	0.897	0.895	80	495	984	946	-0.100	475	509	461	485	0
4	8	21	"PFL0068"	"oPFL0068"	16580	24240	110	1537	1462	423	61	64	15	100	100	0	1086	1015	309	110	185	1308	6	0	0	1.512	1.548	1.551	1.585	1.362	1.475	0.911	80	549	2452	2306	0.597	1476	976	1401	905	0
4	9	21	"PFL0070"	"oPFL0070"	16770	24240	110	2938	2885	885	63	66	20	100	100	0	2050	1947	672	122	146	85	100	100	0	1.491	1.546	1.502	1.597	1.366	1.482	0.904	80	510	4803	4647	0.576	2875	1928	2822	1825	0
4	10	21	"PFF72463"	"oPFF72463"	16960	24240	120	4270	3924	1426	64	68	19	100	100	0	1806	1681	678	124	132	60	95	94	0	2.501	2.479	2.500	2.672	1.701	2.460	0.922	120	637	5888	5417	1.322	4206	1682	3860	1557	0
4	11	21	"PFD66995"	"oPFD66995"	17180	24230	80	198	198	63	69	73	18	100	98	0	174	181	47	122	126	22	71	57	0	2.481	2.186	2.332	2.500	2.091	2.079	0.518	52	318	181	188	1.311	129	52	129	59	0
4	12	21	"PFL0074"	"oPFL0074"	17340	24240	110	4362	4167	1227	64	65	11	100	100	0	3954	3702	1189	112	118	64	100	100	0	1.119	1.143	1.124	1.159	1.347	1.107	0.918	80	525	8140	7693	0.162	4298	3842	4103	3590	0
4	13	21	"PFJ12802"	"oPFJ12802"	17530	24240	110	1140	1093	307	65	74	66	100	100	0	1169	1132	343	107	127	120	100	98	0	1.012	1.003	0.982	1.017	1.403	0.972	0.919	80	549	2137	2053	0.018	1075	1062	1028	1025	0
4	14	21	"PFBL B0125"	"oPFBLOB0125"	17730	24240	110	124	122	27	66	74	66	37	0	0	532	507	117	107	121	102	98	96	0	0.136	0.140	0.134	0.129	1.706	0.136	0.719	80	536	483	456	-2.873	58	425	56	400	0
4	15	21	"PFN0269"	"oPFN0269"	17910	24240	110	1897	1781	569	62	64	12	100	100	0	8089	7625	2135	103	126	205	100	100	0	0.230	0.229	0.232	0.222	1.343	0.219	0.910	80	463	9821	9241	-2.122	1835	7986	1719	7522	0
4	16	21	"PFD66996"	"oPFD66996"	18110	24240	120	268	258	76	62	64	12	99	99	0	987	965	303	101	119	186	96	93	0	0.233	0.227	0.238	0.231	1.528	0.221	0.902	120	568	1092	1060	-2.105	206	886	196	864	0
4	17	21	"PFF72496"	"oPFF72496"	18300	24240	120	405	395	112	62	63	10	100	100	0	650	609	174	98	100	17	98	98	0	0.621	0.652	0.645	0.655	1.657	0.641	0.917	120	541	895	844	-0.686	343	552	333	511	0
4	18	21	"PFH0035"	"oPFH0035"	18480	24240	110	185	174	45	62	63	10	97	96	0	731	702	192	100	102	21	100	100	0	0.195	0.186	0.193	0.178	1.470	0.179	0.836	80	475	754	714	-2.359	123	631	112	602	0
4	19	21	"PFL0139"	"oPFL0139"	18680	24240	120	781	730	270	62	63	16	100	100	0	1371	1280	458	98	104	55	97	97	0	0.565	0.565	0.570	0.586	2.068	0.556	0.904	120	645	1992	1850	-0.824	719	1273	668	1182	0
4	20	21	"PFBL B0173"	"oPFBLOB0173"	18870	24240	110	147	146	35	62	63	11	96	92	0	456	450	113	96	98	18	100	100	0	0.236	0.237	0.228	0.218	1.717	0.212	0.764	80	530	445	438	-2.082	85	360	84	354	0
4	21	21	"PFI17720"	"oPFI17720"	19070	24240	110	87	90	19	61	62	11	82	56	0	143	140	26	96	97	15	81	66	0	0.553	0.659	0.662	0.693	2.601	0.582	0.375	80	523	73	73	-0.854	26	47	29	44	0
4	22	21	"PFG0054"	"oPFG0054"	19250	24240	120	5193	4705	1725	61	61	9	100	100	0	3503	3125	1174	95	97	14	98	98	0	1.506	1.533	1.551	1.675	2.144	1.550	0.911	120	630	8540	7674	0.591	5132	3408	4644	3030	0
4	1	22	"PFN0287"	"oPFN0287"	15250	24440	120	233	226	73	58	59	9	97	96	0	417	393	108	96	98	17	99	99	0	0.545	0.566	0.571	0.540	1.566	0.562	0.866	120	708	496	465	-0.875	175	321	168	297	0
4	2	22	"PFL0140"	"oPFL0140"	15450	24440	120	540	507	199	58	58	10	98	95	0	1491	1451	545	95	99	46	99	99	0	0.345	0.331	0.330	0.297	1.902	0.320	0.877	120	635	1878	1805	-1.534	482	1396	449	1356	0
4	3	22	"PFL0142"	"oPFL0142"	15630	24430	110	1002	979	248	57	58	10	100	100	0	843	803	217	94	97	26	100	100	0	1.262	1.300	1.311	1.319	1.334	1.254	0.919	80	527	1694	1631	0.335	945	749	922	709	0
4	4	22	"PFL0144"	"oPFL0144"	15830	24430	110	766	732	163	57	58	10	100	100	0	552	522	139	92	95	23	100	100	0	1.541	1.570	1.521	1.618	1.291	1.529	0.907	80	526	1169	1105	0.624	709	460	675	430	0
4	5	22	"PFJ12815"	"oPFJ12815"	16010	24430	110	2688	2527	753	58	68	76	100	100	0	1352	1242	371	94	107	97	100	100	0	2.091	2.151	2.185	2.182	1.316	2.092	0.912	80	513	3888	3617	1.064	2630	1258	2469	1148	0
4	6	22	"PFI17725"	"oPFI17725"	16210	24440	120	3446	3323	1391	61	68	69	100	96	0	7791	7125	2597	98	108	87	100	100	0	0.440	0.464	0.475	0.425	1.664	0.461	0.924	120	635	11078	10289	-1.184	3385	7693	3262	7027	0
4	7	22	"PFL0149"	"oPFL0149"	16400	24430	110	106	108	23	60	61	10	98	91	0	192	187	43	97	99	19	95	87	0	0.484	0.533	0.483	0.497	1.721	0.465	0.667	80	543	141	138	-1.046	46	95	48	90	0
4	8	22	"PFG0057"	"oPFG0057"	16590	24430	110	119	118	21	58	59	11	100	97	0	323	319	63	95	99	34	100	97	0	0.268	0.268	0.274	0.266	1.483	0.253	0.775	80	560	289	284	-1.902	61	228	60	224	0
4	9	22	"PFF72505"	"oPFF72505"	16780	24430	110	119	119	23	58	60	15	98	90	0	367	353	84	94	98	48	97	97	0	0.223	0.236	0.238	0.232	1.551	0.207	0.762	80	548	334	320	-2.162	61	273	61	259	0
4	10	22	"PFM60543"	"oPFM60543"	16960	24430	110	2427	2307	657	60	66	39	100	100	0	1182	1126	368	99	109	64	100	98	0	2.186	2.188	2.174	2.275	1.470	2.117	0.913	80	540	3450	3274	1.128	2367	1083	2247	1027	0
4	11	22	"PFBL B0178"	"oPFBLOB0178"	17160	24430	110	2513	2312	693	65	71	38	100	100	0	5401	5061	1425	109	122	112	100	100	0	0.463	0.454	0.460	0.451	1.322	0.432	0.923	80	578	7740	7199	-1.112	2448	5292	2247	4952	0
4	12	22	"PFG0058"	"oPFG0058"	17340	24430	110	193	191	45	63	64	12	100	98	0	351	356	80	104	116	116	95	61	0	0.526	0.508	0.525	0.502	1.502	0.478	0.828	80	558	377	380	-0.926	130	247	128	252	0
4	13	22	"PFBL B0180"	"oPFBLOB0180"	17540	24430	110	121	130	33	61	63	26	93	61	0	330	343	82	101	106	51	100	96	0	0.262	0.285	0.264	0.271	1.565	0.254	0.725	80	558	289	311	-1.932	60	229	69	242	0
4	14	22	"PFBL B0182"	"oPFBLOB0182"	17720	24430	110	241	225	62	62	63	10	100	100	0	1269	1179	341	102	104	23	100	100	0	0.153	0.151	0.150	0.145	1.437	0.143	0.887	80	544	1346	1240	-2.705	179	1167	163	1077	0
4	15	22	"PFBL B0184"	"oPFBLOB0184"	17920	24430	120	937	934	342	62	64	11	100	100	0	752	717	260	100	115	167	93	87	0	1.342	1.413	1.416	1.474	1.699	1.418	0.868	120	655	1527	1489	0.424	875	652	872	617	0
4	16	22	"PFI17729"	"oPFI17729"	18110	24430	110	121	123	27	62	63	10	98	92	0	141	142	28	101	104	19	81	52	0	1.475	1.488	1.342	1.520	2.224	1.156	0.361	80	506	99	102	0.561	59	40	61	41	0
4	17	22	"PFH0036"	"oPFH0036"	18300	24430	120	2712	2504	963	62	63	10	100	100	0	3317	3207	1317	101	104	20	100	98	0	0.824	0.786	0.790	0.872	1.991	0.769	0.914	120	600	5866	5548	-0.279	2650	3216	2442	3106	0
4	18	22	"PFA32038"	"oPFA32038"	18490	24430	120	4318	3964	1464	62	63	10	100	100	0	4328	4213	1589	102	104	22	100	100	0	1.007	0.949	0.964	0.982	1.786	0.931	0.918	120	544	8482	8013	0.010	4256	4226	3902	4111	0
4	19	22	"EMPTY"	"EMPTY"	18650	24480	150	63	64	9	59	60	10	28	3	0	98	100	15	94	96	17	26	3	0	1.000	0.833	0.775	0.788	3.521	0.111	0.010	156	858	8	11	0.000	4	4	5	6	-50
4	20	22	"EMPTY"	"EMPTY"	18840	24480	150	56	58	10	58	58	9	15	3	0	95	98	28	92	94	16	15	5	0	-0.667	0.000	0.636	0.663	3.179	0.055	0.010	156	877	1	6	Error	-2	3	0	6	-50
4	21	22	"EMPTY"	"EMPTY"	19030	24490	150	57	58	9	58	59	9	12	2	0	89	92	14	93	95	15	12	3	0	0.250	0.000	0.667	0.679	3.319	0.106	0.016	156	898	-5	-1	-2.000	-1	-4	0	-1	-50
4	22	22	"EMPTY"	"EMPTY"	19220	24490	150	57	58	9	57	59	9	16	3	0	97	101	19	96	97	17	20	9	0	0.000	0.200	0.564	0.524	3.766	0.077	0.017	156	1051	1	6	Error	0	1	1	5	-50
5	1	1	"PFI0414"	"I5572_1"	1660	25000	140	178	176	39	54	55	8	100	100	0	374	387	83	91	93	14	100	100	0	0.438	0.412	0.404	0.404	1.361	0.401	0.875	156	765	407	418	-1.190	124	283	122	296	0
5	2	1	"PFI0486"	"I7438_2"	1830	25000	150	637	621	225	57	57	9	100	100	0	3453	3344	1266	95	98	21	100	100	0	0.173	0.174	0.180	0.176	1.496	0.168	0.924	156	703	3938	3813	-2.533	580	3358	564	3249	0
5	3	1	"PFI0416"	"I5607_1"	2030	25000	130	91	94	17	56	57	9	100	86	0	145	149	27	94	96	21	93	62	0	0.686	0.691	0.697	0.700	1.816	0.556	0.503	120	600	86	93	-0.543	35	51	38	55	0
5	4	1	"PFI0237"	"I16933_1"	2220	25010	140	151	158	37	55	57	10	100	100	0	762	804	197	92	93	14	100	100	0	0.143	0.145	0.141	0.139	1.369	0.138	0.855	156	639	766	815	-2.803	96	670	103	712	0
5	5	1	"PFI0401"	"I5180_2"	2410	25000	130	1338	1323	309	56	58	11	100	100	0	1225	1198	257	90	92	15	100	100	0	1.130	1.144	1.171	1.139	1.244	1.153	0.925	120	575	2417	2375	0.176	1282	1135	1267	1108	0
5	6	1	"PFI0236"	"I1689_2"	2600	25010	140	9656	9481	2768	59	61	12	100	100	0	10719	10439	2542	94	105	219	100	100	0	0.903	0.911	0.936	0.886	1.443	0.926	0.942	156	667	20222	19767	-0.147	9597	10625	9422	10345	0
5	7	1	"PFJ0542"	"J667_1"	2800	25010	140	446	456	124	62	64	13	100	100	0	1691	1719	536	97	108	222	98	98	0	0.241	0.243	0.243	0.247	1.353	0.212	0.845	156	650	1978	2016	-2.053	384	1594	394	1622	0
5	8	1	"PFJ0005"	"J1011_3"	2990	25010	140	588	619	167	65	66	14	100	100	0	1475	1520	351	99	102	25	100	100	0	0.380	0.390	0.397	0.381	1.359	0.387	0.936	156	643	1899	1975	-1.396	523	1376	554	1421	0
5	9	1	"PFJ0310"	"J2896_1"	3170	25000	130	15907	15579	2530	68	80	99	100	100	0	10796	10629	2034	103	125	169	100	100	0	1.481	1.474	1.490	1.490	1.178	1.453	0.953	120	585	26532	26037	0.567	15839	10693	15511	10526	0
5	10	1	"PFJ0140"	"J17_1"	3370	25000	140	5328	5229	1338	66	77	92	100	100	0	8655	8337	2241	101	120	157	100	99	0	0.615	0.627	0.638	0.645	1.455	0.615	0.941	156	675	13816	13399	-0.701	5262	8554	5163	8236	0
5	11	1	"PFJ0200"	"J21_1"	3550	25000	130	1855	1826	191	68	72	23	100	100	0	2131	2101	366	104	114	76	100	100	0	0.882	0.880	0.892	0.894	1.200	0.852	0.943	120	596	3814	3755	-0.182	1787	2027	1758	1997	0
5	12	1	"PFJ0215"	"J21_7"	3750	25000	140	4061	3748	1164	70	73	22	100	100	0	3674	3465	820	107	115	69	100	100	0	1.119	1.095	1.150	1.037	1.450	1.130	0.950	156	727	7558	7036	0.162	3991	3567	3678	3358	0
5	13	1	"PFJ0476"	"J53_48"	3940	25000	140	29142	28485	8041	74	76	17	100	100	0	28791	28886	6570	112	115	21	100	100	0	1.014	0.987	1.000	0.976	1.334	1.006	0.945	156	685	57747	57185	0.019	29068	28679	28411	28774	0
5	14	1	"PFJ0510"	"J58_2"	4130	25000	130	2140	2180	344	75	77	17	100	100	0	5145	5195	846	115	120	36	100	100	0	0.411	0.414	0.422	0.415	1.160	0.401	0.943	120	568	7095	7185	-1.284	2065	5030	2105	5080	0
5	15	1	"PFJ0563"	"J70_2"	4310	25000	140	2158	2119	585	69	70	13	100	100	0	1462	1403	419	106	110	32	100	99	0	1.541	1.581	1.602	1.652	1.435	1.579	0.926	156	643	3445	3347	0.623	2089	1356	2050	1297	0
5	16	1	"PFJ0575"	"J73_12"	4500	25000	140	2134	2070	606	62	64	11	100	100	0	3896	3679	1084	99	100	15	100	100	0	0.546	0.561	0.573	0.567	1.555	0.552	0.939	156	622	5869	5588	-0.874	2072	3797	2008	3580	0
5	17	1	"PFJ0599"	"J85_3"	4690	25000	140	456	443	112	62	64	14	100	99	0	1625	1623	357	98	102	20	100	100	0	0.258	0.250	0.256	0.241	1.405	0.246	0.935	156	721	1921	1906	-1.954	394	1527	381	1525	0
5	18	1	"PFJ0018"	"J109_5"	4890	24990	130	252	250	55	60	61	11	100	100	0	318	317	55	97	98	14	100	100	0	0.869	0.864	0.854	0.855	1.280	0.870	0.878	120	604	413	410	-0.203	192	221	190	220	0
5	19	1	"PFJ0181"	"J198_5"	5070	25000	140	20126	19245	5619	61	63	12	100	100	0	13198	12368	3836	98	100	17	100	100	0	1.532	1.563	1.538	1.641	1.478	1.565	0.951	156	685	33165	31454	0.615	20065	13100	19184	12270	0
5	20	1	"PFJ0227"	"J227_2"	5270	24990	140	199	197	34	62	63	12	100	99	0	530	537	97	99	102	19	100	100	0	0.318	0.308	0.312	0.305	1.348	0.291	0.858	156	740	568	573	-1.654	137	431	135	438	0
5	21	1	"PFJ0246"	"J242_1"	5470	25000	150	108	110	18	60	62	10	99	96	0	171	178	38	98	100	19	99	91	0	0.658	0.625	0.625	0.647	1.781	0.503	0.553	156	688	121	130	-0.605	48	73	50	80	0
5	22	1	"PFJ0280"	"J268_1"	5650	25000	140	3374	3204	929	58	60	11	100	100	0	3335	3221	735	92	94	14	100	100	0	1.023	1.005	1.041	0.972	1.361	1.028	0.948	156	779	6559	6275	0.032	3316	3243	3146	3129	0
5	1	2	"PFJ0322"	"J309_17"	1660	25190	130	436	436	64	53	54	9	100	100	0	784	800	170	87	89	17	100	100	0	0.549	0.537	0.560	0.543	1.245	0.495	0.904	120	541	1080	1096	-0.864	383	697	383	713	0
5	2	2	"PFJ0363"	"J373_1"	1840	25190	140	989	992	319	54	54	9	100	100	0	836	809	258	86	89	17	100	99	0	1.247	1.297	1.300	1.359	1.462	1.300	0.936	156	483	1685	1661	0.318	935	750	938	723	0
5	3	2	"PFN0173"	"N132_113"	2040	25190	140	492	473	110	56	56	9	100	100	0	2472	2414	617	90	91	14	100	100	0	0.183	0.179	0.182	0.179	1.327	0.174	0.931	156	479	2818	2741	-2.450	436	2382	417	2324	0
5	4	2	"PFN0184"	"N132_132"	2230	25190	140	381	364	75	60	61	13	100	100	0	996	960	234	93	96	19	100	100	0	0.355	0.351	0.361	0.356	1.385	0.337	0.920	156	432	1224	1171	-1.492	321	903	304	867	0
5	5	2	"PFN0186"	"N132_136"	2420	25190	140	5025	4962	1232	63	64	13	100	100	0	4047	3808	981	95	98	21	100	100	0	1.256	1.319	1.355	1.348	1.356	1.324	0.945	156	465	8914	8612	0.328	4962	3952	4899	3713	0
5	6	2	"PFN0203"	"N132_171"	2610	25190	130	662	687	152	65	66	11	100	100	0	824	832	164	98	100	21	100	100	0	0.822	0.847	0.849	0.844	1.226	0.830	0.929	120	432	1323	1356	-0.282	597	726	622	734	0
5	7	2	"PFN0208"	"N132_178"	2800	25200	140	2755	2679	823	70	72	12	100	100	0	2448	2383	679	104	107	19	100	100	0	1.145	1.145	1.184	1.128	1.407	1.159	0.946	156	430	5029	4888	0.196	2685	2344	2609	2279	0
5	8	2	"PFN0211"	"N132_181"	2990	25190	130	723	757	176	74	76	14	100	100	0	591	597	121	107	111	25	100	100	0	1.341	1.394	1.429	1.391	1.203	1.420	0.926	120	420	1133	1173	0.423	649	484	683	490	0
5	9	2	"PFN0362"	"N135_24"	3190	25190	140	1437	1346	440	75	85	101	97	96	0	2834	2652	652	109	135	189	99	99	0	0.500	0.500	0.513	0.464	1.468	0.511	0.946	156	425	4087	3814	-1.001	1362	2725	1271	2543	0
5	10	2	"PFN0373"	"N136_4"	3370	25190	140	277	275	66	71	76	36	98	95	0	1442	1408	322	105	123	154	100	99	0	0.154	0.157	0.157	0.150	1.399	0.155	0.914	156	370	1543	1507	-2.698	206	1337	204	1303	0
5	11	2	"PFN0401"	"N137_50"	3560	25190	130	807	812	183	71	73	16	100	100	0	1242	1275	268	104	110	52	100	100	0	0.647	0.633	0.634	0.630	1.192	0.627	0.945	120	408	1874	1912	-0.629	736	1138	741	1171	0
5	12	2	"PFN0423"	"N138_31"	3760	25200	130	94	95	14	71	72	13	75	39	0	243	248	41	102	104	16	100	100	0	0.163	0.164	0.166	0.150	1.873	0.156	0.381	120	413	164	170	-2.616	23	141	24	146	0
5	13	2	"PFN0433"	"N138_45"	3940	25190	130	119	119	18	73	75	15	97	80	0	631	639	108	109	112	22	100	100	0	0.088	0.087	0.087	0.082	1.539	0.086	0.641	120	425	568	576	-3.504	46	522	46	530	0
5	14	2	"PFN0409"	"N138_104"	4130	25190	140	470	465	126	73	76	15	99	99	0	974	969	229	110	116	34	100	100	0	0.459	0.456	0.460	0.439	1.413	0.455	0.922	156	451	1261	1251	-1.122	397	864	392	859	0
5	15	2	"PFN0534"	"N143_18"	4330	25190	140	671	656	189	67	68	12	99	99	0	643	627	131	100	103	23	100	100	0	1.112	1.118	1.141	1.069	1.445	1.159	0.936	156	419	1147	1116	0.154	604	543	589	527	0
5	16	2	"PFN0540"	"N143_29"	4520	25190	140	240	238	55	63	65	12	99	99	0	1225	1239	317	97	99	18	100	100	0	0.157	0.153	0.153	0.150	1.384	0.149	0.907	156	356	1305	1317	-2.672	177	1128	175	1142	0
5	17	2	"PFN0556"	"N143_56"	4660	25220	150	78	79	19	62	65	15	51	25	0	119	123	27	99	104	23	46	19	0	0.800	0.708	0.696	0.752	2.840	0.547	0.434	156	479	36	41	-0.322	16	20	17	24	-50
5	18	2	"PFN0562"	"N143_66"	4890	25190	140	217	218	50	60	64	15	99	96	0	1741	1683	541	98	102	22	100	100	0	0.096	0.100	0.098	0.101	1.457	0.093	0.911	156	564	1800	1743	-3.387	157	1643	158	1585	0
5	19	2	"PFN0608"	"N147_16"	5070	25190	130	140	141	25	60	62	12	100	100	0	231	234	35	95	96	17	100	100	0	0.588	0.583	0.569	0.575	1.444	0.555	0.775	120	476	216	220	-0.766	80	136	81	139	0
5	20	2	"PFN0623"	"N148_7"	5270	25190	130	102	107	24	61	63	13	98	79	0	377	395	88	98	102	24	100	100	0	0.147	0.155	0.149	0.142	1.621	0.161	0.606	120	499	320	343	-2.767	41	279	46	297	0
5	21	2	"PFN0714"	"N151_50"	5470	25190	140	24586	22933	6974	61	62	11	100	100	0	14277	13476	3451	99	103	22	100	100	0	1.730	1.710	1.729	1.665	1.450	1.764	0.951	156	368	38703	36249	0.791	24525	14178	22872	13377	0
5	22	2	"PFN0723"	"N152_1"	5650	25190	140	2775	2668	735	58	60	11	100	100	0	1876	1788	429	93	95	15	100	100	0	1.524	1.540	1.581	1.501	1.462	1.576	0.948	156	550	4500	4305	0.608	2717	1783	2610	1695	0
5	1	3	"PFN0727"	"N152_17"	1660	25380	140	537	538	137	51	52	8	100	100	0	491	495	137	85	86	14	100	99	0	1.197	1.188	1.175	1.237	1.358	1.167	0.940	156	655	892	897	0.259	486	406	487	410	0
5	2	3	"PFN0735"	"N153_15"	1860	25380	130	145	146	25	53	53	8	100	100	0	879	894	155	84	85	12	100	100	0	0.116	0.115	0.113	0.113	1.281	0.108	0.848	120	460	887	903	-3.111	92	795	93	810	0
5	3	3	"PFN0750"	"N155_14"	2050	25380	140	4638	4477	1538	53	54	8	100	100	0	2959	2925	759	86	88	16	100	100	0	1.596	1.558	1.606	1.462	1.406	1.631	0.953	156	449	7458	7263	0.674	4585	2873	4424	2839	0
5	4	3	"PFN0757"	"N155_25"	2250	25380	140	267	263	63	56	58	12	99	99	0	1202	1210	326	90	92	20	100	100	0	0.190	0.185	0.186	0.181	1.350	0.177	0.910	156	458	1323	1327	-2.398	211	1112	207	1120	0
5	5	3	"PFB0217"	"B567"	2430	25380	130	584	593	103	61	63	14	100	100	0	734	745	111	93	98	24	100	100	0	0.816	0.816	0.848	0.811	1.270	0.834	0.907	120	464	1164	1184	-0.294	523	641	532	652	0
5	6	3	"PFB0221"	"B573"	2620	25380	140	4082	4350	1599	66	68	12	100	100	0	2037	2182	614	99	102	23	100	100	0	2.072	2.057	2.109	1.972	1.317	2.198	0.939	156	496	5954	6367	1.051	4016	1938	4284	2083	0
5	7	3	"PFB0223"	"B577"	2810	25370	140	2036	2077	537	72	73	12	100	100	0	1496	1476	400	105	107	18	100	100	0	1.412	1.462	1.459	1.500	1.272	1.457	0.956	156	441	3355	3376	0.498	1964	1391	2005	1371	0
5	8	3	"PFB0225"	"B583"	3010	25370	140	2778	2900	798	75	76	12	100	100	0	2622	2567	748	109	110	17	100	100	0	1.076	1.149	1.137	1.187	1.313	1.139	0.956	156	483	5216	5283	0.105	2703	2513	2825	2458	0
5	9	3	"PFB0227"	"B587"	3200	25370	130	1178	1157	245	72	74	11	100	100	0	1029	1014	202	107	109	19	100	100	0	1.200	1.196	1.187	1.199	1.183	1.185	0.945	120	410	2028	1992	0.263	1106	922	1085	907	0
5	10	3	"PFB0229"	"B590"	3380	25340	150	79	80	14	68	70	11	48	21	0	126	126	22	103	105	18	57	28	0	0.478	0.522	0.617	0.640	3.231	0.326	0.148	156	396	34	35	-1.064	11	23	12	23	-50
5	11	3	"PFB0246"	"B618"	3570	25350	150	74	75	12	68	69	12	28	9	0	108	110	19	101	103	17	30	8	0	0.857	0.778	0.714	0.806	3.600	0.272	0.088	156	347	13	16	-0.222	6	7	7	9	-50
5	12	3	"PFB0256"	"B634"	3750	25350	150	72	73	12	67	67	11	31	8	0	108	111	20	100	103	28	16	1	0	0.625	0.545	0.596	0.537	3.203	0.179	0.034	156	383	13	17	-0.678	5	8	6	11	-50
5	13	3	"PFB0259"	"B64"	3950	25370	140	5908	5746	1433	64	65	10	100	100	0	3102	3006	739	99	102	28	100	100	0	1.946	1.955	2.003	1.980	1.289	1.981	0.955	156	423	8847	8589	0.961	5844	3003	5682	2907	0
5	14	3	"PFB0262"	"B645"	4140	25370	150	114	116	19	64	64	11	100	98	0	140	145	26	99	100	17	91	61	0	1.220	1.130	1.143	1.254	2.124	0.892	0.421	156	448	91	98	0.286	50	41	52	46	-50
5	15	3	"PFB0270"	"B664"	4330	25370	130	143	142	21	60	61	11	100	99	0	228	230	35	96	96	15	100	100	0	0.629	0.612	0.623	0.610	1.442	0.568	0.742	120	409	215	216	-0.669	83	132	82	134	0
5	16	3	"PFB0273"	"B667"	4510	25370	140	324	322	64	58	59	9	100	100	0	513	494	95	93	94	15	100	100	0	0.633	0.658	0.660	0.664	1.350	0.644	0.911	156	349	686	665	-0.659	266	420	264	401	0
5	17	3	"PFC0002"	"C101"	4700	25370	130	258	267	57	57	59	11	100	100	0	971	1048	246	94	96	17	100	100	0	0.229	0.220	0.218	0.219	1.212	0.211	0.917	120	419	1078	1164	-2.125	201	877	210	954	0
5	18	3	"PFC0006"	"C113"	4900	25370	130	134	134	23	56	57	9	100	100	0	439	438	65	91	93	14	100	100	0	0.224	0.225	0.222	0.219	1.384	0.210	0.814	120	507	426	425	-2.158	78	348	78	347	0
5	19	3	"PFC0009"	"C116"	5090	25370	130	173	175	33	54	56	10	100	100	0	780	790	142	88	91	17	100	100	0	0.172	0.172	0.173	0.170	1.278	0.164	0.878	120	516	811	823	-2.540	119	692	121	702	0
5	20	3	"PFC0011"	"C118"	5290	25370	140	87	88	15	53	55	12	96	76	0	175	177	34	88	91	21	98	90	0	0.391	0.393	0.397	0.397	1.764	0.370	0.637	156	485	121	124	-1.355	34	87	35	89	0
5	21	3	"PFC0013"	"C122"	5470	25350	150	73	75	15	52	54	13	73	36	0	115	115	21	90	93	22	53	18	0	0.840	0.920	0.921	0.884	2.646	0.610	0.363	156	392	46	48	-0.252	21	25	23	25	-50
5	22	3	"PFC0015"	"C125"	5650	25370	140	2696	2496	760	54	55	9	100	100	0	2004	1858	567	91	93	14	100	100	0	1.381	1.382	1.400	1.413	1.449	1.388	0.945	156	585	4555	4209	0.466	2642	1913	2442	1767	0
5	1	4	"PFC0035"	"C162"	1670	25560	140	2823	2739	737	51	52	8	100	100	0	3252	3087	919	85	85	12	100	100	0	0.875	0.895	0.898	0.934	1.555	0.882	0.938	156	658	5939	5690	-0.192	2772	3167	2688	3002	0
5	2	4	"PFC0037"	"C164"	1870	25560	130	108	110	19	53	53	8	100	100	0	513	515	97	85	86	13	100	100	0	0.129	0.133	0.135	0.128	1.416	0.126	0.791	120	471	483	487	-2.960	55	428	57	430	0
5	3	4	"PFC0039"	"C171"	2050	25560	140	513	510	170	53	54	8	100	100	0	537	541	176	85	86	15	100	98	0	1.018	1.002	1.016	1.040	1.562	0.993	0.909	156	472	912	913	0.025	460	452	457	456	0
5	4	4	"PFC0042"	"C179"	2240	25560	130	135	138	26	54	55	9	100	100	0	654	672	149	86	87	13	100	100	0	0.143	0.143	0.143	0.142	1.286	0.139	0.854	120	457	649	670	-2.810	81	568	84	586	0
5	5	4	"PFC0044"	"C180"	2430	25570	130	145	146	22	59	60	12	100	100	0	535	551	85	91	93	20	100	100	0	0.194	0.189	0.192	0.187	1.296	0.187	0.833	120	467	530	547	-2.368	86	444	87	460	0
5	6	4	"PFC0046"	"C184"	2630	25570	130	311	312	49	66	68	12	100	100	0	272	277	37	97	100	20	100	100	0	1.400	1.367	1.401	1.372	1.302	1.423	0.847	120	426	420	426	0.485	245	175	246	180	0
5	7	4	"PFD0183"	"D23156_27"	2820	25560	140	175	172	32	70	72	11	98	96	0	1203	1147	268	104	104	15	100	100	0	0.096	0.098	0.098	0.094	1.433	0.094	0.870	156	460	1204	1145	-3.388	105	1099	102	1043	0
5	8	4	"PFD0186"	"D23156_40"	3010	25560	130	150	150	21	70	71	11	100	100	0	996	1006	188	105	106	16	100	100	0	0.090	0.089	0.087	0.088	1.389	0.084	0.783	120	465	971	981	-3.477	80	891	80	901	0
5	9	4	"PFD0190"	"D2337_1"	3190	25560	130	106	107	16	69	70	11	96	79	0	293	292	43	104	105	15	100	100	0	0.196	0.202	0.210	0.190	1.705	0.192	0.567	120	478	226	226	-2.353	37	189	38	188	0
5	10	4	"PFD0198"	"D23657_2"	3380	25540	150	78	78	13	68	69	11	46	16	0	115	120	24	102	104	17	40	18	0	0.769	0.556	0.696	0.680	3.467	0.252	0.089	156	519	23	28	-0.379	10	13	10	18	-50
5	11	4	"PFD0208"	"D25498_1"	3570	25550	150	64	64	10	67	68	12	8	1	0	100	103	17	101	103	17	17	2	0	3.000	-1.500	0.775	0.743	3.251	0.151	0.019	156	457	-4	-1	1.585	-3	-1	-3	2	-50
5	12	4	"PFD0213"	"D2660_1"	3730	25510	150	69	70	11	66	67	11	21	8	0	106	109	20	102	105	26	15	3	0	0.750	0.571	0.515	0.504	3.395	0.095	0.034	156	491	7	11	-0.415	3	4	4	7	-50
5	13	4	"PFD0248"	"D33539_109"	3950	25560	140	1083	1067	309	63	63	11	100	100	0	780	752	200	99	102	26	98	98	0	1.498	1.538	1.567	1.572	1.540	1.559	0.920	156	495	1701	1657	0.583	1020	681	1004	653	0
5	14	4	"PFD0250"	"D33539_15"	4140	25560	140	176	182	41	59	60	10	100	100	0	788	809	234	95	97	15	100	100	0	0.169	0.172	0.171	0.174	1.423	0.162	0.876	156	443	810	837	-2.566	117	693	123	714	0
5	15	4	"PFD0252"	"D33539_17"	4340	25560	140	281	271	67	58	59	9	99	99	0	619	607	137	93	94	14	100	99	0	0.424	0.414	0.414	0.401	1.663	0.409	0.906	156	441	749	727	-1.238	223	526	213	514	0
5	16	4	"PFD0256"	"D33539_23"	4520	25560	140	1079	1035	281	56	57	8	100	100	0	696	670	167	90	91	13	100	100	0	1.688	1.688	1.669	1.700	1.486	1.715	0.930	156	430	1629	1559	0.755	1023	606	979	580	0
5	17	4	"PFD0259"	"D33539_28"	4710	25560	140	2265	2267	747	57	57	9	100	100	0	2407	2464	736	90	91	13	100	100	0	0.953	0.931	0.953	0.912	1.510	0.940	0.936	156	511	4525	4584	-0.070	2208	2317	2210	2374	0
5	18	4	"PFD0261"	"D33539_3"	4910	25560	130	82	83	12	55	57	10	94	72	0	128	126	23	90	92	15	76	60	0	0.711	0.778	0.683	0.870	2.812	0.482	0.321	120	535	65	64	-0.493	27	38	28	36	0
5	19	4	"PFD0277"	"D33539_63"	5090	25560	130	623	645	153	52	52	8	100	100	0	968	994	213	86	88	14	100	100	0	0.647	0.653	0.655	0.648	1.205	0.640	0.922	120	529	1453	1501	-0.627	571	882	593	908	0
5	20	4	"PFD0281"	"D33539_69"	5290	25550	130	84	85	13	48	50	11	99	86	0	132	132	22	85	87	15	94	79	0	0.766	0.787	0.790	0.848	2.114	0.620	0.483	120	502	83	84	-0.385	36	47	37	47	0
5	21	4	"PFD0283"	"D33539_74"	5470	25550	120	78	79	13	48	49	10	97	80	0	133	135	22	90	94	19	90	56	0	0.698	0.689	0.705	0.697	1.962	0.500	0.407	120	478	73	76	-0.519	30	43	31	45	0
5	22	4	"PFD0286"	"D33539_85"	5670	25550	130	1499	1565	364	50	51	8	100	100	0	1415	1442	295	93	95	15	100	100	0	1.096	1.123	1.123	1.120	1.209	1.127	0.933	120	643	2771	2864	0.132	1449	1322	1515	1349	0
5	1	5	"PFD0288"	"D33539_87"	1670	25750	140	362	341	86	50	50	7	99	99	0	424	408	91	83	84	12	100	100	0	0.915	0.895	0.893	0.866	1.533	0.899	0.922	156	707	653	616	-0.128	312	341	291	325	0
5	2	5	"PFD0292"	"D33539_97"	1870	25750	120	91	91	16	51	51	7	99	98	0	139	140	19	84	85	12	99	95	0	0.727	0.714	0.645	0.695	1.805	0.664	0.547	120	478	95	96	-0.459	40	55	40	56	0
5	3	5	"PFD0343"	"D40381_1"	2050	25750	130	118	117	17	51	52	8	100	100	0	191	193	23	84	84	11	100	100	0	0.626	0.606	0.573	0.601	1.372	0.585	0.772	120	508	174	175	-0.675	67	107	66	109	0
5	4	5	"PFD0345"	"D4043_2"	2250	25750	140	453	438	130	53	54	8	100	98	0	813	788	178	85	85	12	100	100	0	0.549	0.548	0.544	0.513	1.510	0.555	0.933	156	519	1128	1088	-0.864	400	728	385	703	0
5	5	5	"PFD0355"	"D42243_17"	2450	25740	150	74	75	12	57	57	10	76	39	0	110	112	19	89	91	17	58	26	0	0.810	0.783	0.792	0.805	2.861	0.482	0.201	156	469	38	41	-0.305	17	21	18	23	-50
5	6	5	"PFD0362"	"D42243_29"	2630	25740	150	67	69	12	62	63	10	32	10	0	110	111	18	94	95	15	51	18	0	0.313	0.412	0.571	0.537	3.074	0.287	0.075	156	455	21	24	-1.678	5	16	7	17	-50
5	7	5	"PFD0367"	"D42243_37"	2820	25750	140	4992	4641	1369	66	66	10	100	100	0	3376	3143	796	99	99	15	100	100	0	1.503	1.503	1.562	1.451	1.479	1.539	0.949	156	438	8203	7619	0.588	4926	3277	4575	3044	0
5	8	5	"PFD0369"	"D42243_39"	3010	25750	140	511	505	187	67	67	10	100	98	0	861	804	237	102	103	15	99	98	0	0.585	0.624	0.594	0.593	1.521	0.639	0.928	156	475	1203	1140	-0.774	444	759	438	702	0
5	9	5	"PFE0400"	"E2667_1"	3200	25740	130	113	114	17	67	68	10	99	96	0	187	191	28	101	102	15	99	99	0	0.535	0.522	0.508	0.514	1.758	0.467	0.564	120	480	132	137	-0.903	46	86	47	90	0
5	10	5	"PFE0403"	"E26771_1"	3400	25740	140	2588	2452	826	67	68	10	100	100	0	1986	1887	585	100	101	15	100	99	0	1.337	1.335	1.350	1.337	1.681	1.356	0.936	156	464	4407	4172	0.419	2521	1886	2385	1787	0
5	11	5	"PFE0405"	"E26771_4"	3580	25740	130	214	218	40	66	67	10	100	100	0	725	723	169	99	101	15	100	100	0	0.236	0.244	0.247	0.244	1.268	0.230	0.891	120	376	774	776	-2.081	148	626	152	624	0
5	12	5	"PFE0408"	"E26934_1"	3760	25740	130	1764	1796	452	66	67	11	100	100	0	1361	1414	359	101	103	18	100	100	0	1.348	1.318	1.310	1.332	1.262	1.311	0.950	120	489	2958	3043	0.430	1698	1260	1730	1313	0
5	13	5	"PFE0411"	"E27042_1"	3960	25730	150	70	70	10	63	64	13	26	2	0	108	120	70	99	101	18	26	10	0	0.778	0.333	0.739	0.631	4.197	0.053	0.029	156	570	16	28	-0.363	7	9	7	21	-50
5	14	5	"PFE0415"	"E27173_1"	4160	25740	130	112	115	18	60	61	12	99	98	0	384	382	54	96	98	15	100	100	0	0.181	0.192	0.184	0.184	1.484	0.179	0.735	120	456	340	341	-2.469	52	288	55	286	0
5	15	5	"PFE0439"	"E27723_18"	4340	25740	130	2272	2210	357	60	60	9	100	100	0	1964	1921	403	93	94	15	100	100	0	1.182	1.176	1.188	1.202	1.252	1.152	0.948	120	430	4083	3978	0.242	2212	1871	2150	1828	0
5	16	5	"PFE0443"	"E27723_9"	4530	25740	130	107	108	17	59	60	9	99	96	0	197	197	30	92	94	16	100	100	0	0.457	0.467	0.482	0.457	1.624	0.426	0.607	120	465	153	154	-1.129	48	105	49	105	0
5	17	5	"PFE0446"	"E27742_6"	4720	25740	130	176	176	27	58	59	9	100	100	0	254	253	37	92	94	16	100	100	0	0.728	0.733	0.739	0.738	1.317	0.716	0.853	120	487	280	279	-0.457	118	162	118	161	0
5	18	5	"PFE0452"	"E28056_1"	4880	25730	90	86	86	12	56	59	12	94	65	0	124	127	19	93	95	19	76	42	0	0.968	0.882	0.846	0.934	2.087	0.516	0.259	52	335	61	64	-0.047	30	31	30	34	0
5	19	5	"PFE0454"	"E28350_1"	5090	25740	130	205	203	36	52	54	11	100	100	0	258	254	43	87	89	16	99	99	0	0.895	0.904	0.896	0.919	1.395	0.875	0.866	120	544	324	318	-0.160	153	171	151	167	0
5	20	5	"PFE0458"	"E28462_2"	5280	25750	140	86	85	17	49	49	9	90	85	0	138	136	26	84	85	11	95	89	0	0.685	0.692	0.681	0.662	2.198	0.595	0.562	156	532	91	88	-0.545	37	54	36	52	0
5	21	5	"PFE0487"	"E29895_1"	5470	25740	130	99	102	19	48	49	7	100	99	0	160	160	24	90	93	15	99	99	0	0.729	0.771	0.765	0.773	1.726	0.706	0.670	120	508	121	124	-0.457	51	70	54	70	0
5	22	5	"PFE0491"	"E29931_3"	5660	25750	130	147	147	30	48	49	7	99	99	0	507	490	87	90	93	15	100	100	0	0.237	0.248	0.242	0.238	1.355	0.243	0.879	120	617	516	499	-2.075	99	417	99	400	0
5	1	6	"PFE0494"	"E30210_1"	1670	25940	130	159	160	30	49	50	8	100	100	0	524	524	80	83	85	13	100	100	0	0.249	0.252	0.250	0.246	1.305	0.240	0.867	120	595	551	552	-2.003	110	441	111	441	0
5	2	6	"PFE0498"	"E3038_3"	1860	25940	130	103	102	16	51	52	7	99	99	0	155	160	25	85	87	13	100	99	0	0.743	0.680	0.672	0.690	1.492	0.609	0.699	120	509	122	126	-0.429	52	70	51	75	0
5	3	6	"PFE0502"	"E3185_4"	2060	25940	130	119	119	19	51	52	7	100	100	0	595	590	80	85	85	12	100	100	0	0.133	0.135	0.131	0.131	1.333	0.127	0.839	120	521	578	573	-2.907	68	510	68	505	0
5	4	6	"PFE0504"	"E3185_6"	2260	25940	140	411	391	132	53	54	8	98	97	0	2075	1981	588	86	87	13	100	100	0	0.180	0.178	0.178	0.161	1.533	0.180	0.947	156	515	2347	2233	-2.474	358	1989	338	1895	0
5	5	6	"PFE0525"	"E3552_1"	2440	25930	130	726	732	183	56	58	10	100	100	0	1124	1125	238	89	92	16	100	100	0	0.647	0.653	0.656	0.647	1.212	0.642	0.946	120	513	1705	1712	-0.627	670	1035	676	1036	0
5	6	6	"PFE0531"	"E3831_2"	2630	25910	110	74	76	12	60	62	11	61	28	0	129	131	23	93	94	16	83	58	0	0.389	0.421	0.462	0.397	2.701	0.326	0.235	80	428	50	54	-1.363	14	36	16	38	0
5	7	6	"PFE0534"	"E390_1"	2820	25930	130	138	140	24	63	63	10	100	100	0	310	311	56	93	95	16	100	100	0	0.346	0.353	0.347	0.348	1.436	0.336	0.786	120	480	292	295	-1.533	75	217	77	218	0
5	8	6	"PFE0539"	"E4159_1"	3000	25930	130	313	310	44	66	67	11	100	100	0	457	460	79	99	100	17	100	100	0	0.690	0.676	0.681	0.682	1.274	0.646	0.887	120	463	605	605	-0.535	247	358	244	361	0
5	9	6	"PFE0542"	"E4247_1"	3200	25930	140	1238	1126	301	68	69	10	100	100	0	1477	1378	371	98	100	15	100	100	0	0.848	0.827	0.840	0.822	1.412	0.822	0.946	156	520	2549	2338	-0.237	1170	1379	1058	1280	0
5	10	6	"PFE0547"	"E4295_1"	3390	25930	140	603	595	166	67	69	10	99	99	0	422	419	104	97	99	15	99	99	0	1.649	1.640	1.701	1.642	1.674	1.675	0.900	156	518	861	850	0.722	536	325	528	322	0
5	11	6	"PFF0499"	"F2457_1"	3590	25880	150	68	68	11	66	67	10	19	5	0	104	104	17	99	101	15	25	7	0	0.400	0.400	0.544	0.519	3.296	0.075	0.005	156	511	7	7	-1.322	2	5	2	5	-50
5	12	6	"PFF0505"	"F24631_2"	3770	25930	140	496	480	138	66	68	15	99	96	0	1354	1323	339	99	102	21	100	100	0	0.343	0.338	0.345	0.320	1.478	0.340	0.951	156	506	1685	1638	-1.545	430	1255	414	1224	0
5	13	6	"PFF0507"	"F246_1"	3950	25930	130	81	82	12	64	65	12	65	23	0	140	142	26	98	100	16	88	64	0	0.405	0.409	0.421	0.398	2.655	0.306	0.233	120	520	59	62	-1.305	17	42	18	44	0
5	14	6	"PFF0509"	"F24843_2"	4160	25930	130	639	626	116	62	63	12	100	100	0	907	905	135	98	99	16	100	100	0	0.713	0.699	0.722	0.686	1.275	0.710	0.940	120	516	1386	1371	-0.488	577	809	564	807	0
5	15	6	"PFF0513"	"F25069_1"	4340	25920	150	70	71	10	61	62	10	40	14	0	115	118	20	95	96	14	66	32	0	0.450	0.435	0.459	0.445	3.159	0.231	0.110	156	546	29	33	-1.152	9	20	10	23	-50
5	16	6	"PFF0515"	"F25114_1"	4530	25930	130	1181	1154	173	61	62	10	100	100	0	1101	1116	133	98	98	15	100	100	0	1.117	1.074	1.111	1.065	1.202	1.085	0.944	120	505	2123	2111	0.159	1120	1003	1093	1018	0
5	17	6	"PFF0554"	"F26408_1"	4720	25930	140	2624	2593	815	62	64	12	100	100	0	2914	2785	778	99	100	17	100	100	0	0.910	0.942	0.961	0.915	1.502	0.954	0.948	156	548	5377	5217	-0.136	2562	2815	2531	2686	0
5	18	6	"PFF0556"	"F26422_2"	4910	25930	130	184	188	28	59	60	12	100	100	0	1137	1126	153	93	95	17	100	100	0	0.120	0.125	0.124	0.123	1.227	0.122	0.902	120	554	1169	1162	-3.062	125	1044	129	1033	0
5	19	6	"PFF0558"	"F26666_3"	5100	25930	140	1388	1337	480	54	54	11	100	100	0	4904	4749	1519	87	88	14	100	100	0	0.277	0.275	0.277	0.260	1.622	0.275	0.952	156	538	6151	5945	-1.852	1334	4817	1283	4662	0
5	20	6	"PFF0560"	"F26774_1"	5290	25930	130	755	757	184	51	52	10	100	100	0	1402	1397	246	86	87	12	100	100	0	0.535	0.539	0.539	0.524	1.308	0.537	0.930	120	463	2020	2017	-0.903	704	1316	706	1311	0
5	21	6	"PFF0563"	"F27064_1"	5480	25920	130	1202	1170	234	50	51	7	100	100	0	1232	1220	200	87	88	12	100	100	0	1.006	0.989	1.011	0.984	1.178	0.996	0.946	120	509	2297	2253	0.009	1152	1145	1120	1133	0
5	22	6	"PFF0568"	"F27351_1"	5670	25920	130	270	271	49	49	50	7	100	100	0	745	728	127	87	88	12	100	100	0	0.336	0.346	0.344	0.346	1.233	0.338	0.930	120	615	879	863	-1.574	221	658	222	641	0
5	1	7	"PFF0597"	"F28584_1"	1680	26110	120	71	71	10	52	53	8	88	55	0	120	123	22	89	90	15	81	50	0	0.613	0.559	0.614	0.591	2.510	0.323	0.238	120	552	50	53	-0.706	19	31	19	34	0
5	2	7	"PFF0599"	"F28782_1"	1880	26120	140	1060	1008	356	53	54	8	99	99	0	1182	1163	348	88	90	16	100	100	0	0.920	0.888	0.906	0.853	1.619	0.903	0.934	156	537	2101	2030	-0.120	1007	1094	955	1075	0
5	3	7	"PFF0601"	"F28897_1"	2060	26120	130	605	607	97	53	53	8	100	100	0	1458	1458	214	86	88	12	100	100	0	0.402	0.404	0.410	0.403	1.199	0.397	0.930	120	475	1924	1926	-1.314	552	1372	554	1372	0
5	4	7	"PFF0611"	"F29309_1"	2250	26120	130	241	242	41	54	55	8	100	100	0	392	394	61	88	90	13	100	100	0	0.615	0.614	0.624	0.613	1.323	0.593	0.856	120	484	491	494	-0.701	187	304	188	306	0
5	5	7	"PFF0617"	"F29473_1"	2430	26130	120	71	72	11	55	56	9	73	41	0	128	130	22	89	91	13	87	75	0	0.410	0.415	0.444	0.428	2.509	0.337	0.320	120	466	55	58	-1.285	16	39	17	41	0
5	6	7	"PFF0622"	"F29632_5"	2630	26120	140	1187	1141	329	60	61	10	100	100	0	1143	1098	285	92	94	16	100	99	0	1.072	1.075	1.101	1.056	1.486	1.088	0.944	156	603	2178	2087	0.101	1127	1051	1081	1006	0
5	7	7	"PFF0646"	"F30537_4"	2820	26120	140	546	503	135	64	66	14	99	98	0	996	942	271	95	96	15	100	100	0	0.535	0.518	0.523	0.502	1.636	0.504	0.923	156	548	1383	1286	-0.902	482	901	439	847	0
5	8	7	"PFF0652"	"F30663_2"	3010	26120	130	307	308	56	71	81	71	100	97	0	1458	1465	242	100	103	34	100	100	0	0.174	0.174	0.171	0.172	1.232	0.166	0.903	120	506	1594	1602	-2.525	236	1358	237	1365	0
5	9	7	"PFF0656"	"F30728_1"	3200	26120	130	419	412	80	76	84	72	100	100	0	545	547	94	101	105	33	100	100	0	0.773	0.753	0.772	0.748	1.292	0.755	0.899	120	486	787	782	-0.372	343	444	336	446	0
5	10	7	"PFF0659"	"F30796_1"	3380	26120	130	538	534	79	70	72	12	100	100	0	763	749	135	99	101	17	100	100	0	0.705	0.714	0.726	0.722	1.282	0.692	0.916	120	493	1132	1114	-0.505	468	664	464	650	0
5	11	7	"PFF0661"	"F3084_1"	3580	26120	130	2761	2709	395	66	67	11	100	100	0	2373	2316	385	97	99	15	100	100	0	1.184	1.191	1.211	1.201	1.201	1.186	0.950	120	582	4971	4862	0.244	2695	2276	2643	2219	0
5	12	7	"PFF0665"	"F31008_1"	3760	26120	130	4068	4019	892	64	66	16	100	100	0	4073	4002	802	98	100	23	100	100	0	1.007	1.013	1.051	1.013	1.245	1.008	0.944	120	480	7979	7859	0.010	4004	3975	3955	3904	0
5	13	7	"PFF1271"	"F51945_3"	3960	26120	140	4142	3904	1298	64	66	15	100	100	0	3825	3557	987	98	101	24	100	100	0	1.094	1.110	1.120	1.054	1.572	1.137	0.943	156	509	7805	7299	0.130	4078	3727	3840	3459	0
5	14	7	"PFF1274"	"F5206_2"	4150	26120	140	508	483	137	61	62	10	99	98	0	850	801	225	96	98	17	99	98	0	0.593	0.599	0.601	0.597	1.634	0.589	0.935	156	500	1201	1127	-0.754	447	754	422	705	0
5	15	7	"PFF1276"	"F5206_7"	4340	26120	120	91	92	16	59	60	9	96	85	0	314	313	38	95	96	16	100	100	0	0.146	0.151	0.148	0.142	1.734	0.142	0.545	120	464	251	251	-2.775	32	219	33	218	0
5	16	7	"PFF1278"	"F52084_1"	4530	26120	130	417	411	74	60	64	29	100	99	0	598	597	85	97	101	49	100	100	0	0.713	0.702	0.702	0.691	1.262	0.701	0.933	120	523	858	851	-0.489	357	501	351	500	0
5	17	7	"PFF1290"	"F52397_2"	4720	26110	130	28121	26901	4064	65	69	31	100	100	0	20905	20080	3404	101	106	50	100	100	0	1.349	1.343	1.368	1.360	1.199	1.337	0.961	120	506	48860	46815	0.431	28056	20804	26836	19979	0
5	18	7	"PFF1292"	"F52444_1"	4910	26120	130	445	430	75	60	63	14	100	100	0	525	511	74	95	98	18	100	100	0	0.895	0.889	0.900	0.875	1.221	0.904	0.942	120	503	815	786	-0.159	385	430	370	416	0
5	19	7	"PFF1323"	"F53383_7"	5090	26120	130	1816	1769	324	54	55	9	100	100	0	2966	2944	501	89	90	13	100	100	0	0.612	0.601	0.607	0.597	1.161	0.600	0.960	120	502	4639	4570	-0.707	1762	2877	1715	2855	0
5	20	7	"PFF1327"	"F53446_1"	5290	26110	130	578	572	109	53	54	9	100	100	0	629	681	413	87	88	13	100	100	0	0.969	0.874	0.973	0.935	1.367	0.660	0.684	120	522	1067	1113	-0.046	525	542	519	594	0
5	21	7	"PFF1329"	"F53449_1"	5470	26110	130	1020	989	140	52	53	8	100	100	0	794	780	122	87	89	13	100	100	0	1.369	1.352	1.374	1.365	1.208	1.345	0.949	120	538	1675	1630	0.453	968	707	937	693	0
5	22	7	"PFF1335"	"F53749_1"	5670	26110	130	191	193	30	53	53	8	100	100	0	680	663	100	88	90	13	100	100	0	0.233	0.243	0.235	0.242	1.280	0.238	0.893	120	678	730	715	-2.101	138	592	140	575	0
5	1	8	"PFF1338"	"F53871_1"	1680	26310	130	101	102	17	53	53	8	100	99	0	174	175	27	89	90	12	100	98	0	0.565	0.570	0.590	0.572	1.511	0.537	0.697	120	662	133	135	-0.824	48	85	49	86	0
5	2	8	"PFF1343"	"F53897_2"	1870	26310	130	839	835	148	53	54	8	100	100	0	4502	4521	754	89	91	14	100	100	0	0.178	0.176	0.176	0.176	1.140	0.175	0.963	120	546	5199	5214	-2.489	786	4413	782	4432	0
5	3	8	"PFF1370"	"F54899_1"	2070	26300	130	792	795	145	53	54	8	100	100	0	838	820	176	87	89	14	100	100	0	0.984	1.012	1.035	1.037	1.279	1.009	0.947	120	531	1490	1475	-0.023	739	751	742	733	0
5	4	8	"PFF1379"	"F55001_1"	2260	26310	130	424	417	74	53	54	8	100	100	0	1775	1792	258	87	88	12	100	100	0	0.220	0.213	0.215	0.211	1.207	0.212	0.941	120	528	2059	2069	-2.186	371	1688	364	1705	0
5	5	8	"PFF1381"	"F55001_6"	2450	26310	130	138	139	26	54	55	8	99	99	0	622	606	88	89	90	13	100	100	0	0.158	0.164	0.161	0.157	1.427	0.163	0.856	120	508	617	602	-2.666	84	533	85	517	0
5	6	8	"PFF1388"	"F5510_1"	2630	26310	120	100	100	17	57	58	9	98	91	0	231	231	35	92	93	13	100	100	0	0.309	0.309	0.317	0.292	1.744	0.287	0.630	120	487	182	182	-1.693	43	139	43	139	0
5	7	8	"PFF1391"	"F55150_2"	2820	26300	110	171	171	19	66	69	18	100	100	0	173	171	30	97	99	16	96	91	0	1.382	1.419	1.429	1.554	1.642	1.330	0.723	80	441	181	179	0.466	105	76	105	74	0
5	8	8	"PFF1406"	"F55492_1"	3010	26300	130	60561	56809	8931	85	99	82	100	100	22	20142	19516	3704	105	116	83	100	100	0	3.018	2.922	2.934	2.973	1.246	2.926	0.966	120	542	80513	76135	1.594	60476	20037	56724	19411	0
5	9	8	"PFF1434"	"F57034_1"	3200	26300	130	863	848	143	86	99	82	100	100	0	582	572	91	107	119	84	100	99	0	1.636	1.639	1.682	1.646	1.266	1.614	0.857	120	521	1252	1227	0.710	777	475	762	465	0
5	10	8	"PFF1437"	"F57064_2"	3390	26300	130	1340	1320	225	68	70	14	100	100	0	1112	1085	207	100	102	19	100	100	0	1.257	1.271	1.294	1.284	1.204	1.263	0.951	120	564	2284	2237	0.330	1272	1012	1252	985	0
5	11	8	"PFF1447"	"F57388_2"	3590	26300	130	261	271	53	61	62	11	100	100	0	849	847	152	93	94	14	100	100	0	0.265	0.279	0.285	0.275	1.341	0.270	0.878	120	509	956	964	-1.918	200	756	210	754	0
5	12	8	"PFF1456"	"F5774_1"	3780	26300	130	264	270	60	58	59	10	100	100	0	662	658	107	93	94	20	100	100	0	0.362	0.375	0.370	0.368	1.343	0.381	0.871	120	488	775	777	-1.466	206	569	212	565	0
5	13	8	"PFF1458"	"F57777_2"	3970	26300	130	157	163	28	58	59	10	100	100	0	622	615	106	93	95	14	100	100	0	0.187	0.201	0.205	0.198	1.350	0.192	0.842	120	472	628	627	-2.418	99	529	105	522	0
5	14	8	"PFF1464"	"F57982_1"	4150	26300	130	163	167	30	58	59	9	100	100	0	565	572	104	93	94	16	100	100	0	0.222	0.228	0.226	0.224	1.332	0.211	0.848	120	481	577	588	-2.168	105	472	109	479	0
5	15	8	"PFI0170"	"I15363_1"	4340	26300	130	738	741	145	57	58	9	100	100	0	1103	1087	209	91	93	15	100	100	0	0.673	0.687	0.687	0.688	1.208	0.677	0.938	120	516	1693	1680	-0.571	681	1012	684	996	0
5	16	8	"PFI0172"	"I15423_1"	4530	26300	130	272	274	43	56	58	21	100	100	0	752	751	111	90	93	27	100	100	0	0.326	0.330	0.329	0.328	1.254	0.322	0.905	120	527	878	879	-1.616	216	662	218	661	0
5	17	8	"PFI0174"	"I15461_2"	4720	26300	130	169	173	31	57	61	30	100	98	0	636	637	112	93	98	49	100	100	0	0.206	0.213	0.210	0.211	1.290	0.213	0.840	120	539	655	660	-2.277	112	543	116	544	0
5	18	8	"PFI0180"	"I15544_1"	4910	26300	130	426	426	77	55	57	11	100	100	0	1492	1517	289	91	93	15	100	100	0	0.265	0.260	0.254	0.260	1.243	0.251	0.922	120	503	1772	1797	-1.917	371	1401	371	1426	0
5	19	8	"PFI0185"	"I1568_2"	5100	26300	130	257	257	53	54	54	8	100	100	0	333	341	65	89	89	13	100	100	0	0.832	0.806	0.791	0.802	1.310	0.793	0.871	120	499	447	455	-0.265	203	244	203	252	0
5	20	8	"PFI0189"	"I15719_2"	5290	26300	130	321	324	60	54	54	8	100	100	0	775	786	161	89	89	13	100	100	0	0.389	0.387	0.374	0.388	1.228	0.372	0.913	120	535	953	967	-1.361	267	686	270	697	0
5	21	8	"PFI0204"	"I16009_1"	5480	26300	120	121	120	22	53	54	8	100	100	0	138	140	25	89	90	13	96	84	0	1.388	1.314	1.309	1.360	1.973	1.151	0.487	120	500	117	118	0.473	68	49	67	51	0
5	22	8	"PFI0212"	"I16172_1"	5670	26310	130	152	152	28	55	56	10	100	100	0	172	176	27	92	95	20	100	99	0	1.212	1.155	1.206	1.150	1.489	1.111	0.712	120	645	177	181	0.278	97	80	97	84	0
5	1	9	"PFI0215"	"I16356_1"	1680	26500	130	431	408	90	51	52	8	100	100	0	485	483	91	87	88	13	100	100	0	0.955	0.902	0.900	0.892	1.224	0.904	0.933	120	646	778	753	-0.067	380	398	357	396	0
5	2	9	"PFI0220"	"I16487_2"	1880	26500	130	1550	1516	287	52	53	10	100	100	0	1143	1146	184	86	88	14	100	100	0	1.417	1.381	1.410	1.374	1.190	1.417	0.940	120	551	2555	2524	0.503	1498	1057	1464	1060	0
5	3	9	"PFI0224"	"I16629_1"	2070	26490	130	3646	3605	809	52	53	10	100	100	0	1744	1694	362	85	87	15	100	100	0	2.166	2.208	2.225	2.239	1.289	2.207	0.951	120	545	5253	5162	1.115	3594	1659	3553	1609	0
5	4	9	"PFI0228"	"I16684_1"	2260	26500	130	136	138	25	52	53	7	100	100	0	168	166	23	86	86	13	100	99	0	1.024	1.075	1.054	1.075	1.542	1.040	0.723	120	508	166	166	0.035	84	82	86	80	0
5	5	9	"PFI0262"	"I17505_1"	2440	26500	130	146	148	26	53	55	8	100	100	0	261	266	44	90	90	13	100	100	0	0.544	0.540	0.537	0.537	1.311	0.521	0.840	120	523	264	271	-0.879	93	171	95	176	0
5	6	9	"PFI0266"	"I17587_1"	2640	26500	130	115	117	24	56	57	8	99	98	0	304	297	48	91	92	13	100	100	0	0.277	0.296	0.310	0.282	1.482	0.291	0.750	120	537	272	267	-1.852	59	213	61	206	0
5	7	9	"PFI0268"	"I1781_2"	2830	26500	130	189	184	31	61	64	15	100	99	0	1032	1015	137	94	96	16	100	100	0	0.136	0.134	0.138	0.131	1.317	0.133	0.882	120	549	1066	1044	-2.873	128	938	123	921	0
5	8	9	"PFI0273"	"I1897_2"	3010	26490	130	1146	1145	293	72	82	46	100	100	0	1106	1130	256	102	109	74	100	99	0	1.070	1.044	1.014	1.045	1.314	1.041	0.943	120	547	2078	2101	0.097	1074	1004	1073	1028	0
5	9	9	"PFI0275"	"I1904_2"	3210	26490	130	156	161	29	75	80	21	100	97	0	1142	1152	209	105	107	18	100	100	0	0.078	0.082	0.076	0.080	1.472	0.075	0.721	120	556	1118	1133	-3.678	81	1037	86	1047	0
5	10	9	"PFI0286"	"I2458_1"	3380	26490	110	110	110	22	66	68	14	92	70	0	157	159	23	97	101	21	98	76	0	0.733	0.710	0.696	0.657	2.105	0.650	0.458	80	445	104	106	-0.447	44	60	44	62	0
5	11	9	"PFI0317"	"I3248_1"	3590	26490	140	2031	1955	538	58	60	13	100	100	0	1270	1201	347	90	94	19	98	98	0	1.672	1.707	1.705	1.853	1.802	1.718	0.938	156	595	3153	3008	0.742	1973	1180	1897	1111	0
5	12	9	"PFI0323"	"I3340_2"	3780	26490	140	129	129	25	54	54	8	99	99	0	398	393	74	89	90	13	100	100	0	0.243	0.247	0.242	0.239	1.483	0.236	0.808	156	516	384	379	-2.043	75	309	75	304	0
5	13	9	"PFI0325"	"I3340_6"	3960	26490	130	498	510	88	54	55	8	100	100	0	424	424	76	90	92	13	100	100	0	1.329	1.365	1.386	1.384	1.307	1.353	0.895	120	522	778	790	0.411	444	334	456	334	0
5	14	9	"PFI0329"	"I3489_1"	4160	26490	130	228	229	33	56	57	9	100	100	0	569	557	87	91	92	12	100	100	0	0.360	0.371	0.373	0.372	1.286	0.358	0.894	120	562	650	639	-1.475	172	478	173	466	0
5	15	9	"PFI0332"	"I3519_2"	4350	26490	130	109	109	17	55	56	9	100	99	0	160	161	25	89	90	12	100	97	0	0.761	0.750	0.741	0.776	1.600	0.691	0.621	120	546	125	126	-0.395	54	71	54	72	0
5	16	9	"PFI0334"	"I3555_1"	4540	26490	130	391	391	65	54	54	8	100	100	0	1666	1666	238	87	88	11	100	100	0	0.213	0.213	0.211	0.212	1.228	0.206	0.921	120	530	1916	1916	-2.228	337	1579	337	1579	0
5	17	9	"PFJ0294"	"J26_9"	4720	26490	130	81	84	17	53	54	8	94	81	0	193	198	37	87	89	11	100	100	0	0.264	0.279	0.273	0.254	1.804	0.262	0.533	120	528	134	142	-1.921	28	106	31	111	0
5	18	9	"PFJ0296"	"J2708_2"	4920	26490	140	219	213	54	53	54	8	99	98	0	655	616	163	89	90	12	98	98	0	0.293	0.304	0.304	0.304	1.640	0.292	0.891	156	542	732	687	-1.770	166	566	160	527	0
5	19	9	"PFJ0298"	"J276_1"	5110	26490	140	182	178	39	53	54	8	99	99	0	240	236	48	89	89	13	98	98	0	0.854	0.850	0.870	0.852	1.441	0.824	0.843	156	534	280	272	-0.227	129	151	125	147	0
5	20	9	"PFJ0300"	"J276_4"	5300	26490	130	94	97	15	54	55	8	100	98	0	139	142	22	91	91	13	98	88	0	0.833	0.843	0.843	0.868	1.844	0.704	0.474	120	507	88	94	-0.263	40	48	43	51	0
5	21	9	"PFJ0307"	"J2870_1"	5480	26490	130	126	126	18	56	58	10	100	99	0	167	172	26	92	96	21	99	92	0	0.933	0.875	0.902	0.901	1.536	0.763	0.646	120	542	145	150	-0.100	70	75	70	80	0
5	22	9	"PFJ0312"	"J293_4"	5680	26490	130	282	279	49	59	61	11	100	100	0	1242	1240	161	99	106	27	100	100	0	0.195	0.193	0.196	0.189	1.242	0.191	0.913	120	637	1366	1361	-2.358	223	1143	220	1141	0
5	1	10	"PFJ0332"	"J322_6"	1680	26680	130	88	89	15	50	51	7	100	96	0	140	139	23	84	85	11	97	91	0	0.679	0.709	0.712	0.720	1.815	0.595	0.576	120	664	94	94	-0.559	38	56	39	55	0
5	2	10	"PFJ0335"	"J33_1"	1890	26680	130	116	115	18	51	52	9	100	100	0	161	162	26	83	84	12	100	99	0	0.833	0.810	0.841	0.822	1.690	0.810	0.630	120	563	143	143	-0.263	65	78	64	79	0
[truncated: 1,050,386 more chars]
