# Supplementary material for: The Transcriptome of the Intraerythrocytic Developmental Cycle of Plasmodium falciparum
Source: PLoS Biol. 2003 Aug 18;1(1):e5. doi: 10.1371/journal.pbio.0000005 (PMC176545; doi:10.1371/journal.pbio.0000005)
Supplement: Dataset S1 — (29.5 MB ZIP). [file pbio.0000005.sd001.zip › TP_11a.gpr]

ATF	1.0
27	43    
"Type=GenePix Results 1.4"
"DateTime=2002/09/06 16:20:35"
"Settings=C:\Documents and Settings\Manuel\My Documents\Malaria Hybes\HB3 Timecourse\MOS12_118.gps"
"GalFile=C:\Documents and Settings\Manuel\My Documents\Malaria Hybes\mos11galv2"
"Scanner=GenePix 4000B [88593]"
"Comment="
"PixelSize=10"
"ImageName=635	532"
"FileName=C:\Documents and Settings\Manuel\My Documents\Malaria Hybes\HB3 Timecourse\MOS12_118_635.tif	C:\Documents and Settings\Manuel\My Documents\Malaria Hybes\HB3 Timecourse\MOS12_118_532.tif"
"PMTVolts=620	580"
"ScanPower=100	100"
"FocusPosition=0"
"NormalizationFactor:RatioOfMedians=1.27531"
"NormalizationFactor:RatioOfMeans=1.29913"
"NormalizationFactor:MedianOfRatios=1.32348"
"NormalizationFactor:MeanOfRatios=1.32308"
"NormalizationFactor:RegressionRatio=1.33668"
"JpegImage=C:\Documents and Settings\Manuel\My Documents\Malaria Hybes\HB3 Timecourse\MOS12_118.jpg"
"RatioFormulation=W1/W2 (635/532)"
"Barcode="
"ImageOrigin=700, 22300"
"JpegOrigin=840, 22440"
"Creator=GenePix Pro 3.0.6.89"
"Temperature=27.64"
"LaserPower=3.49	3.46"
"LaserOnTime=8348	8348"
"Supplier="
"Block"	"Column"	"Row"	"Name"	"ID"	"X"	"Y"	"Dia."	"F635 Median"	"F635 Mean"	"F635 SD"	"B635 Median"	"B635 Mean"	"B635 SD"	"% > B635+1SD"	"% > B635+2SD"	"F635 % Sat."	"F532 Median"	"F532 Mean"	"F532 SD"	"B532 Median"	"B532 Mean"	"B532 SD"	"% > B532+1SD"	"% > B532+2SD"	"F532 % Sat."	"Ratio of Medians"	"Ratio of Means"	"Median of Ratios"	"Mean of Ratios"	"Ratios SD"	"Rgn Ratio"	"Rgn R�"	"F Pixels"	"B Pixels"	"Sum of Medians"	"Sum of Means"	"Log Ratio"	"F635 Median - B635"	"F532 Median - B532"	"F635 Mean - B635"	"F532 Mean - B532"	"Flags"
1	1	1	"PFE0192"	"E18031_6"	1140	22750	120	1578	1564	429	146	148	29	100	100	0	2443	2382	573	164	168	31	100	100	0	0.628	0.639	0.624	0.630	1.296	0.641	0.934	120	622	3711	3636	-0.670	1432	2279	1418	2218	0
1	2	1	"PFE0272"	"E20827_3"	1330	22750	120	207	213	47	143	145	29	82	53	0	382	391	90	167	171	32	100	99	0	0.298	0.313	0.286	0.283	1.953	0.278	0.365	120	576	279	294	-1.748	64	215	70	224	0
1	3	1	"PFE0225"	"E18877_1"	1510	22750	120	344	347	66	137	140	27	100	97	0	440	440	97	165	170	33	100	99	0	0.753	0.764	0.763	0.771	1.520	0.725	0.761	120	570	482	485	-0.410	207	275	210	275	0
1	4	1	"PFE0214"	"E18651_4"	1700	22750	120	368	363	73	139	140	26	100	100	0	573	572	146	168	172	35	100	99	0	0.565	0.554	0.542	0.572	1.465	0.514	0.819	120	571	634	628	-0.823	229	405	224	404	0
1	5	1	"PFE0258"	"E20360_1"	1890	22750	120	1037	1032	290	138	141	30	100	100	0	2666	2760	813	169	173	34	100	100	0	0.360	0.345	0.340	0.343	1.238	0.334	0.926	120	578	3396	3485	-1.474	899	2497	894	2591	0
1	6	1	"PFE0606"	"E714_15"	2070	22730	110	180	183	35	139	143	32	55	23	0	224	229	63	173	179	34	62	32	0	0.804	0.786	0.768	0.790	2.703	0.526	0.128	80	508	92	100	-0.315	41	51	44	56	0
1	7	1	"PFF1886"	"F7915_1"	2270	22760	130	364	372	99	133	137	28	100	100	0	437	440	103	169	176	46	99	96	0	0.862	0.882	0.833	0.876	1.467	0.881	0.756	120	664	499	510	-0.214	231	268	239	271	0
1	8	1	"PFF0067"	"F11738_1"	2460	22760	130	238	255	94	133	135	26	97	86	0	531	541	112	167	172	45	100	100	0	0.288	0.326	0.294	0.285	1.811	0.308	0.476	120	616	469	496	-1.794	105	364	122	374	0
1	9	1	"PFF0367"	"F20673_1"	2650	22760	120	560	538	131	135	138	27	100	100	0	694	679	166	172	175	31	100	100	0	0.814	0.795	0.795	0.794	1.345	0.770	0.880	120	557	947	910	-0.297	425	522	403	507	0
1	10	1	"PFF1686"	"F66030_3"	2830	22750	130	1107	1019	274	134	139	44	100	100	0	1528	1403	442	168	171	29	100	100	0	0.715	0.717	0.710	0.741	1.381	0.684	0.918	120	649	2333	2120	-0.483	973	1360	885	1235	0
1	11	1	"PFF1346"	"F54003_1"	3030	22760	130	2087	1878	551	139	144	43	100	100	0	1143	1145	263	175	180	34	100	100	0	2.012	1.793	1.833	1.746	1.328	1.872	0.910	120	657	2916	2709	1.009	1948	968	1739	970	0
1	12	1	"PFF0819"	"F36648_2"	3220	22750	130	389	393	90	145	148	28	100	99	0	450	456	102	180	185	36	99	97	0	0.904	0.899	0.909	0.911	1.496	0.845	0.805	120	652	514	524	-0.146	244	270	248	276	0
1	13	1	"PFF0467"	"F23644_4"	3420	22760	130	8522	7719	2591	142	144	26	100	100	0	12115	11446	3335	173	178	32	100	100	0	0.702	0.672	0.673	0.651	1.280	0.670	0.924	120	555	20322	18850	-0.511	8380	11942	7577	11273	0
1	14	1	"PFF1450"	"F57655_2"	3590	22740	150	168	185	88	140	141	25	53	28	0	189	206	68	171	175	33	38	19	0	1.556	1.286	1.000	0.950	4.357	1.461	0.058	156	760	46	80	0.637	28	18	45	35	-50
1	15	1	"PFF0809"	"F36380_1"	3800	22760	150	138	139	22	133	135	23	18	3	0	147	149	26	165	168	29	4	0	0	-0.278	-0.375	0.667	0.820	4.127	0.191	0.009	156	802	-13	-10	Error	5	-18	6	-16	-50
1	16	1	"PFF0511"	"F25016_1"	3990	22750	130	238	237	43	128	130	21	99	91	0	221	225	49	159	160	26	78	58	0	1.774	1.652	1.616	1.951	2.755	1.513	0.355	120	611	172	175	0.827	110	62	109	66	0
1	17	1	"PFF1712"	"F67192_1"	4180	22760	140	214	218	48	127	129	23	93	82	0	278	283	60	157	160	27	96	89	0	0.719	0.722	0.718	0.715	1.966	0.674	0.519	156	695	208	217	-0.476	87	121	91	126	0
1	18	1	"PFF0870"	"F39343_3"	4370	22760	140	160	165	38	128	130	23	67	32	0	257	265	63	155	159	28	92	82	0	0.314	0.336	0.372	0.347	2.649	0.308	0.253	156	671	134	147	-1.672	32	102	37	110	0
1	19	1	"PFF1637"	"F64125_2"	4560	22760	130	331	324	63	128	129	22	100	100	0	389	386	66	150	153	24	100	99	0	0.849	0.831	0.823	0.821	1.446	0.850	0.788	120	580	442	432	-0.236	203	239	196	236	0
1	20	1	"PFF0483"	"F23940_2"	4750	22750	130	281	281	58	126	127	22	99	97	0	285	285	86	149	151	23	94	84	0	1.140	1.140	1.264	1.309	1.998	0.974	0.549	120	661	291	291	0.189	155	136	155	136	0
1	21	1	"PFF0101"	"F13309_2"	4950	22750	130	467	465	150	126	128	21	100	99	0	304	306	82	151	153	24	94	88	0	2.229	2.187	2.186	2.365	1.757	2.232	0.762	120	664	494	494	1.156	341	153	339	155	0
1	22	1	"PFF1826"	"F71130_4"	5140	22760	120	157	171	82	123	124	20	71	40	0	367	368	77	154	154	24	99	98	0	0.160	0.224	0.172	0.170	2.572	0.199	0.112	120	621	247	262	-2.647	34	213	48	214	0
1	1	2	"PFF0961"	"F42117_4"	1140	22950	130	250	254	46	144	147	29	99	89	0	239	262	86	164	169	36	76	51	0	1.413	1.122	1.319	1.526	2.809	1.039	0.371	120	689	181	208	0.499	106	75	110	98	0
1	2	2	"PFF1620"	"F63632_3"	1350	22940	100	160	163	34	142	146	29	31	11	0	246	273	88	161	169	38	81	61	0	0.212	0.188	0.309	0.278	3.156	0.141	0.078	80	438	103	133	-2.239	18	85	21	112	0
1	3	2	"PFM0802"	"M5804_3"	1530	22950	130	172	170	33	142	144	27	54	18	0	333	341	68	160	166	41	99	95	0	0.173	0.155	0.206	0.196	2.438	0.154	0.174	120	572	203	209	-2.528	30	173	28	181	0
1	4	2	"PFM0091"	"M1661_1"	1720	22940	120	527	522	112	139	141	26	100	100	0	499	501	105	163	167	33	100	98	0	1.155	1.133	1.111	1.144	1.411	1.109	0.840	120	527	724	721	0.208	388	336	383	338	0
1	5	2	"PFM0462"	"M3816_2"	1920	22940	130	6873	6844	2863	141	144	28	100	100	0	3692	3657	1434	169	173	33	100	100	0	1.911	1.922	1.852	1.906	1.514	1.948	0.925	120	570	10255	10191	0.934	6732	3523	6703	3488	0
1	6	2	"PFM0294"	"M29681_1"	2100	22950	120	224	236	51	139	145	53	83	32	0	476	484	110	170	174	35	100	97	0	0.278	0.309	0.302	0.286	1.849	0.297	0.579	120	538	391	411	-1.848	85	306	97	314	0
1	7	2	"PFM0525"	"M42687_2"	2290	22940	120	224	287	383	132	141	70	71	17	0	711	794	751	170	173	35	100	100	0	0.170	0.248	0.167	0.173	1.963	0.417	0.783	120	463	633	779	-2.556	92	541	155	624	0
1	8	2	"PFM0582"	"M45177_10"	2480	22940	120	1050	1003	260	133	138	49	100	100	0	548	540	135	167	170	32	100	100	0	2.407	2.332	2.327	2.390	1.389	2.376	0.852	120	479	1298	1243	1.267	917	381	870	373	0
1	9	2	"PFM0415"	"M36754_19"	2670	22950	120	167	166	29	130	132	24	65	28	0	258	265	45	160	162	26	98	86	0	0.378	0.343	0.355	0.345	2.486	0.265	0.143	120	462	135	141	-1.405	37	98	36	105	0
1	10	2	"PFM0252"	"M26245_1"	2860	22950	120	252	250	49	131	132	24	98	93	0	228	234	51	160	162	25	87	67	0	1.779	1.608	1.649	1.707	2.129	1.419	0.425	120	482	189	193	0.831	121	68	119	74	0
1	11	2	"PFM0169"	"M21665_1"	3050	22950	120	566	572	131	136	137	25	100	100	0	531	540	123	167	173	37	100	100	0	1.181	1.169	1.201	1.173	1.371	1.157	0.837	120	506	794	809	0.240	430	364	436	373	0
1	12	2	"PFM0497"	"M40872_1"	3250	22950	140	169	174	36	137	139	24	62	30	0	276	279	65	169	173	33	92	73	0	0.299	0.336	0.363	0.351	2.735	0.275	0.224	156	569	139	147	-1.741	32	107	37	110	0
1	13	2	"PFM0499"	"M40872_5"	3440	22940	150	134	136	23	136	139	29	8	1	0	163	166	37	166	168	26	23	8	0	0.667	0.000	0.581	0.593	4.295	19.278	0.000	156	514	-5	0	-0.585	-2	-3	0	0	-50
1	14	2	"PFM0670"	"M49091_1"	3620	22950	130	161	164	29	134	138	29	48	17	0	311	314	64	161	163	25	100	95	0	0.180	0.196	0.205	0.190	2.837	0.157	0.127	120	495	177	183	-2.474	27	150	30	153	0
1	15	2	"PFM0324"	"M31208_9"	3820	22950	130	172	174	40	129	131	23	70	45	0	388	390	85	155	158	26	99	99	0	0.185	0.191	0.199	0.181	2.354	0.204	0.298	120	460	276	280	-2.438	43	233	45	235	0
1	16	2	"PFM0024"	"M11377_3"	4010	22950	120	886	824	208	126	126	21	100	100	0	823	818	184	153	156	25	100	100	0	1.134	1.050	1.058	1.042	1.326	1.071	0.894	120	486	1430	1363	0.182	760	670	698	665	0
1	17	2	"PFM0019"	"M11356_1"	4200	22950	130	141	144	23	119	121	22	48	20	0	234	234	45	153	156	26	88	70	0	0.272	0.309	0.342	0.331	3.491	0.218	0.092	120	474	103	106	-1.880	22	81	25	81	0
1	18	2	"PFM0187"	"M22455_1"	4390	22950	120	2377	2415	665	118	120	21	100	100	0	26036	25495	7035	153	156	26	100	100	0	0.087	0.091	0.092	0.090	1.255	0.088	0.947	120	428	28142	27639	-3.518	2259	25883	2297	25342	0
1	19	2	"PFM0042"	"M12812_3"	4570	22940	150	127	129	22	124	123	21	23	7	0	167	169	36	150	152	25	37	17	0	0.176	0.263	0.624	0.556	3.374	0.319	0.083	156	504	20	24	-2.503	3	17	5	19	-50
1	20	2	"PFM0044"	"M12812_6"	4780	22950	130	476	473	101	123	124	20	100	100	0	446	439	97	148	151	25	100	100	0	1.185	1.203	1.202	1.233	1.355	1.188	0.868	120	485	651	641	0.244	353	298	350	291	0
1	21	2	"PFN0072"	"N128_74"	4970	22950	130	161	166	31	127	128	20	69	43	0	252	258	62	150	152	27	91	80	0	0.333	0.361	0.351	0.352	3.085	0.292	0.258	120	443	136	147	-1.585	34	102	39	108	0
1	22	2	"PFN0081"	"N128_88"	5140	22940	150	162	165	35	127	128	20	64	46	0	170	179	38	152	152	25	44	20	0	1.944	1.407	1.121	1.161	3.237	0.722	0.088	156	720	53	65	0.959	35	18	38	27	-50
1	1	3	"PFN0030"	"N128_103"	1150	23140	120	13581	12021	3584	142	148	44	100	100	0	5286	4868	1399	164	176	139	99	98	0	2.624	2.525	2.605	2.608	1.360	2.573	0.947	120	571	18561	16583	1.392	13439	5122	11879	4704	0
1	2	3	"PFN0126"	"N130_31"	1350	23140	120	193	206	68	145	150	32	69	37	0	263	276	76	165	172	40	88	57	0	0.490	0.550	0.494	0.501	2.405	0.491	0.251	120	519	146	172	-1.030	48	98	61	111	0
1	3	3	"PFN0135"	"N130_44"	1540	23140	130	167	169	28	143	147	37	33	6	0	254	253	47	164	170	41	83	55	0	0.267	0.292	0.359	0.377	3.245	0.225	0.042	120	506	114	115	-1.907	24	90	26	89	0
1	4	3	"PFN0150"	"N131_2"	1730	23140	120	432	427	78	138	142	36	100	100	0	367	366	69	166	167	30	99	98	0	1.463	1.445	1.510	1.498	1.476	1.417	0.758	120	527	495	489	0.549	294	201	289	200	0
1	5	3	"PFB0094"	"B325"	1930	23140	120	160	165	30	135	137	27	46	16	0	204	206	38	163	166	26	64	32	0	0.610	0.698	0.783	0.728	2.814	0.474	0.060	120	510	66	73	-0.714	25	41	30	43	0
1	6	3	"PFB0096"	"B327"	2120	23140	130	301	306	58	133	138	52	98	91	0	655	641	146	164	167	30	100	100	0	0.342	0.363	0.359	0.361	1.561	0.337	0.733	120	559	659	650	-1.547	168	491	173	477	0
1	7	3	"PFB0098"	"B34"	2320	23130	150	126	127	24	130	136	63	0	0	0	150	153	33	164	166	30	10	3	0	0.286	0.273	0.578	0.584	3.221	14.052	0.008	156	591	-18	-14	-1.807	-4	-14	-3	-11	-50
1	8	3	"PFB0100"	"B343"	2500	23140	130	1981	1894	517	126	131	49	100	100	0	1577	1509	362	158	159	26	100	100	0	1.307	1.309	1.292	1.292	1.265	1.331	0.916	120	478	3274	3119	0.387	1855	1419	1768	1351	0
1	9	3	"PFB0103"	"B347"	2690	23130	150	141	145	26	129	130	23	39	15	0	178	181	33	158	161	27	41	13	0	0.600	0.696	0.833	0.805	3.570	0.462	0.050	156	548	32	39	-0.737	12	20	16	23	-50
1	10	3	"PFB0106"	"B362"	2880	23140	150	136	138	26	132	133	22	29	4	0	165	167	32	160	164	32	20	3	0	0.800	0.857	0.767	0.823	3.506	0.053	0.001	156	575	9	13	-0.322	4	5	6	7	-50
1	11	3	"PFB0128"	"B405"	3070	23150	120	186	185	31	135	137	23	80	55	0	198	198	39	159	164	34	52	23	0	1.308	1.282	1.148	1.204	3.091	0.609	0.088	120	474	90	89	0.387	51	39	50	39	0
1	12	3	"PFB0131"	"B415"	3260	23140	130	362	377	105	134	137	24	100	99	0	298	309	88	161	164	29	92	88	0	1.664	1.642	1.628	1.732	1.677	1.510	0.659	120	469	365	391	0.735	228	137	243	148	0
1	13	3	"PFB0133"	"B418"	3450	23140	150	140	142	24	131	136	31	21	2	0	153	160	41	160	167	68	5	1	0	-1.286	100000.000	0.750	0.711	3.772	0.081	0.027	156	538	2	11	Error	9	-7	11	0	-50
1	14	3	"PFB0135"	"B424"	3640	23140	130	646	634	169	128	132	30	100	100	0	497	497	88	154	162	72	100	100	0	1.510	1.475	1.485	1.429	1.418	1.540	0.688	120	459	861	849	0.595	518	343	506	343	0
1	15	3	"PFB0137"	"B427"	3820	23100	150	134	135	25	123	126	23	30	10	0	151	152	32	149	153	26	21	7	0	5.500	4.000	0.887	0.815	3.705	0.334	0.007	156	583	13	15	2.459	11	2	12	3	-50
1	16	3	"PFB0139"	"B431"	4010	23140	130	710	669	176	121	122	21	100	100	0	662	643	163	147	151	25	100	100	0	1.144	1.105	1.092	1.109	1.334	1.083	0.888	120	535	1104	1044	0.194	589	515	548	496	0
1	17	3	"PFB0155"	"B464"	4210	23130	150	130	132	24	118	119	20	41	14	0	143	144	26	152	154	26	9	1	0	-1.333	-1.750	1.070	1.048	4.490	2.950	0.021	156	623	3	6	Error	12	-9	14	-8	-50
1	18	3	"PFB0158"	"B467"	4410	23140	130	282	282	58	117	118	20	100	98	0	239	239	51	153	156	25	86	75	0	1.919	1.919	1.851	2.146	2.112	1.752	0.442	120	460	251	251	0.940	165	86	165	86	0
1	19	3	"PFB0160"	"B47"	4570	23130	150	116	119	22	119	121	22	14	2	0	134	137	34	152	156	29	11	2	0	0.167	0.000	0.500	0.545	3.663	0.120	0.021	156	541	-21	-15	-2.585	-3	-18	0	-15	-50
1	20	3	"PFB0163"	"B476"	4780	23080	150	123	132	42	123	125	24	21	8	0	153	163	51	150	155	30	21	9	0	0.000	0.692	0.600	0.639	3.875	0.226	0.022	156	681	3	22	Error	0	3	9	13	-50
1	21	3	"PFB0166"	"B484"	4980	23140	140	406	387	112	123	126	22	96	94	0	252	254	50	148	152	29	93	83	0	2.721	2.491	2.763	2.491	2.099	2.759	0.611	156	579	387	370	1.444	283	104	264	106	0
1	22	3	"PFB0168"	"B489"	5180	23150	140	153	159	38	122	124	21	60	35	0	267	273	77	149	153	27	94	80	0	0.263	0.298	0.316	0.274	3.401	0.224	0.195	156	718	149	161	-1.928	31	118	37	124	0
1	1	4	"PFB0186"	"B513"	1170	23330	130	296	298	80	138	207	532	0	0	0	476	479	85	163	203	304	54	0	0	0.505	0.506	0.491	0.487	1.519	1.995	0.566	120	624	471	476	-0.986	158	313	160	316	0
1	2	4	"PFB0188"	"B516"	1390	23320	150	154	164	55	142	225	588	0	0	0	177	189	57	165	207	304	1	0	0	1.000	0.917	0.727	0.821	4.119	2.269	0.597	156	508	24	46	0.000	12	12	22	24	-50
1	3	4	"PFB0191"	"B521"	1560	23330	120	428	431	140	140	145	37	99	97	0	1362	1319	361	162	164	28	100	100	0	0.240	0.252	0.244	0.238	1.484	0.241	0.741	120	442	1488	1448	-2.059	288	1200	291	1157	0
1	4	4	"PFB0193"	"B527"	1750	23330	120	316	315	72	135	138	31	97	93	0	311	315	96	162	164	29	97	94	0	1.215	1.176	1.230	1.282	1.727	1.036	0.595	120	467	330	333	0.281	181	149	180	153	0
1	5	4	"PFB0195"	"B530"	1930	23320	120	197	199	38	133	136	26	86	60	0	177	195	121	166	168	28	33	11	0	5.818	2.276	2.435	2.337	3.030	0.295	0.119	120	527	75	95	2.541	64	11	66	29	0
1	6	4	"PFB0198"	"B536"	2130	23340	120	163	163	28	131	132	24	60	21	0	426	440	111	163	164	25	100	100	0	0.122	0.116	0.119	0.117	2.270	0.101	0.232	120	513	295	309	-3.039	32	263	32	277	0
1	7	4	"PFD0038"	"D12635_8"	2330	23330	150	128	129	28	125	128	22	15	5	0	155	160	37	157	159	27	24	8	0	-1.500	1.333	0.755	0.785	3.455	0.390	0.032	156	571	1	7	Error	3	-2	4	3	-50
1	8	4	"PFD0046"	"D13568_2"	2510	23330	130	199	206	38	121	123	21	99	90	0	276	288	64	149	152	24	96	93	0	0.614	0.612	0.596	0.637	1.972	0.531	0.555	120	449	205	224	-0.703	78	127	85	139	0
1	9	4	"PFD0050"	"D14936_1"	2680	23340	150	142	142	28	127	128	24	35	10	0	166	169	34	156	159	26	30	14	0	1.500	1.154	0.890	0.983	3.571	0.640	0.080	156	530	25	28	0.585	15	10	15	13	-50
1	10	4	"PFD0055"	"D15909_10"	2880	23330	120	423	426	90	130	132	25	100	100	0	974	976	208	159	162	28	100	100	0	0.360	0.362	0.362	0.357	1.322	0.349	0.886	120	477	1108	1113	-1.476	293	815	296	817	0
1	11	4	"PFD0058"	"D15909_5"	3080	23340	130	215	220	42	129	132	25	92	80	0	253	255	47	155	159	26	96	82	0	0.878	0.910	0.929	0.892	1.885	1.857	0.204	120	469	184	191	-0.188	86	98	91	100	0
1	12	4	"PFD0060"	"D16430_1"	3240	23320	150	127	128	24	130	132	23	16	3	0	137	140	28	156	158	25	6	1	0	0.158	0.125	0.667	0.681	4.189	0.273	0.008	156	523	-22	-18	-2.663	-3	-19	-2	-16	-50
1	13	4	"PFD0079"	"D16785_4"	3450	23330	120	368	363	71	127	130	26	100	99	0	1605	1547	313	153	159	53	100	100	0	0.166	0.169	0.170	0.165	1.356	0.161	0.859	120	458	1693	1630	-2.591	241	1452	236	1394	0
1	14	4	"PFD0082"	"D16785_6"	3650	23320	150	145	147	39	122	124	26	42	15	0	215	216	47	147	156	69	46	6	0	0.338	0.362	0.479	0.427	3.330	0.163	0.111	156	548	91	94	-1.564	23	68	25	69	-50
1	15	4	"PFD0085"	"D16785_9"	3830	23340	120	268	270	47	120	122	21	98	97	0	286	287	54	146	148	23	99	97	0	1.057	1.064	1.076	1.081	1.650	1.036	0.689	120	473	288	291	0.080	148	140	150	141	0
1	16	4	"PFD0087"	"D17715_10"	4030	23330	120	286	281	48	120	122	19	100	100	0	226	231	46	146	148	24	92	79	0	2.075	1.894	2.073	2.041	1.770	1.823	0.526	120	508	246	246	1.053	166	80	161	85	0
1	17	4	"PFD0092"	"D17715_109"	4230	23330	120	242	241	43	117	119	19	99	96	0	272	271	56	145	147	23	96	93	0	0.984	0.984	1.005	1.005	1.681	0.894	0.617	120	470	252	250	-0.023	125	127	124	126	0
1	18	4	"PFD0094"	"D17715_110"	4420	23330	120	603	575	125	117	118	20	100	100	0	401	406	82	145	147	23	100	98	0	1.898	1.755	1.767	1.783	1.414	1.788	0.816	120	468	742	719	0.925	486	256	458	261	0
1	19	4	"PFD0112"	"D17715_16"	4620	23330	150	122	124	21	121	124	24	16	2	0	137	139	25	148	155	35	5	0	0	-0.091	-0.333	0.629	0.758	3.807	0.216	0.040	156	721	-10	-6	Error	1	-11	3	-9	-50
1	20	4	"PFD0115"	"D17715_20"	4830	23350	90	137	138	34	124	126	24	32	13	0	178	191	53	150	156	40	36	21	0	0.464	0.341	0.639	0.720	3.522	0.257	0.126	52	334	41	55	-1.107	13	28	14	41	0
1	21	4	"PFD0118"	"D17715_25"	4990	23350	150	130	133	23	122	124	21	33	8	0	146	151	32	149	152	27	20	5	0	-2.667	5.500	0.830	0.770	3.730	0.311	0.017	156	604	5	13	Error	8	-3	11	2	-50
1	22	4	"PFD0121"	"D17715_28"	5180	23340	130	258	259	56	127	126	20	98	95	0	252	264	69	150	152	24	94	84	0	1.284	1.158	1.227	1.216	2.225	1.033	0.583	120	596	233	246	0.361	131	102	132	114	0
1	1	5	"PFD0124"	"D17715_32"	1180	23520	120	256	263	58	127	250	659	0	0	0	375	375	96	151	207	345	11	0	0	0.576	0.607	0.597	0.606	1.605	2.975	0.412	120	451	353	360	-0.796	129	224	136	224	0
1	2	5	"PFD0126"	"D17715_37"	1340	23510	180	230	317	403	133	241	657	5	3	0	248	458	1095	158	211	352	8	8	0	1.078	0.613	0.926	0.956	2.897	0.816	0.288	256	773	187	484	0.108	97	90	184	300	0
1	3	5	"PFD0143"	"D17715_67"	1560	23520	120	156	164	43	133	138	73	7	3	0	335	336	71	156	158	25	98	95	0	0.128	0.172	0.188	0.166	2.960	0.145	0.127	120	464	202	211	-2.960	23	179	31	180	0
1	4	5	"PFD0145"	"D17715_7"	1750	23520	150	140	145	43	133	142	104	1	1	0	164	166	31	161	167	100	0	0	0	2.333	2.400	0.816	0.920	3.846	1.617	0.013	156	553	10	17	1.222	7	3	12	5	-50
1	5	5	"PFD0147"	"D17715_76"	1950	23550	150	126	129	28	131	135	27	14	4	0	156	159	31	162	166	37	9	1	0	0.833	0.667	0.809	0.839	3.646	0.526	0.092	156	585	-11	-5	-0.263	-5	-6	-2	-3	-50
1	6	5	"PFD0149"	"D17715_8"	2140	23520	120	189	193	38	129	132	26	83	59	0	240	246	52	156	161	38	80	55	0	0.714	0.711	0.675	0.728	2.519	0.640	0.398	120	469	144	154	-0.485	60	84	64	90	0
1	7	5	"PFD0151"	"D17715_81"	2330	23520	120	135	138	34	124	127	23	25	10	0	231	234	53	151	152	25	87	71	0	0.138	0.169	0.234	0.286	3.765	0.118	0.022	120	467	91	97	-2.862	11	80	14	83	0
1	8	5	"PFD0153"	"D17715_89"	2520	23520	120	2197	2041	580	118	119	20	100	100	0	1259	1193	311	142	145	23	100	100	0	1.861	1.830	1.836	1.817	1.328	1.878	0.905	120	446	3196	2974	0.896	2079	1117	1923	1051	0
1	9	5	"PFE0210"	"E18550_2"	2700	23520	120	220	226	43	112	116	24	100	96	0	401	397	83	140	144	26	100	99	0	0.414	0.444	0.421	0.447	1.472	0.423	0.732	120	433	369	371	-1.273	108	261	114	257	0
1	10	5	"PFE0213"	"E18651_3"	2890	23520	150	145	146	24	124	126	28	35	8	0	155	160	34	150	152	28	20	7	0	4.200	2.200	1.000	1.092	4.207	0.710	0.005	156	578	26	32	2.070	21	5	22	10	-50
1	11	5	"PFE0218"	"E18737_1"	3090	23520	130	185	190	38	125	129	25	85	62	0	444	435	141	155	157	24	97	95	0	0.208	0.232	0.234	0.218	2.248	0.190	0.406	120	481	349	345	-2.268	60	289	65	280	0
1	12	5	"PFE0223"	"E1884_3"	3270	23520	130	1199	1135	310	127	128	22	100	100	0	957	925	270	156	157	24	100	100	0	1.338	1.311	1.313	1.341	1.362	1.293	0.905	120	448	1873	1777	0.420	1072	801	1008	769	0
1	13	5	"PFE0226"	"E18877_2"	3450	23510	150	134	137	25	122	124	28	25	5	0	178	178	38	145	150	35	44	14	0	0.364	0.455	0.500	0.500	3.394	0.626	0.385	156	595	45	48	-1.459	12	33	15	33	-50
1	14	5	"PFE0228"	"E18957_1"	3660	23520	120	133	135	25	114	115	21	45	20	0	256	256	56	136	140	27	96	88	0	0.158	0.175	0.248	0.227	2.633	0.171	0.168	120	465	139	141	-2.659	19	120	21	120	0
1	15	5	"PFE0249"	"E19870_1"	3830	23510	150	143	145	34	121	122	21	50	19	0	163	170	45	147	149	26	32	13	0	1.375	1.043	0.999	1.047	3.461	0.552	0.124	156	532	38	47	0.459	22	16	24	23	-50
1	16	5	"PFE0251"	"E20152_1"	4030	23520	150	133	137	27	121	123	20	41	14	0	146	151	33	148	150	24	22	12	0	-6.000	5.333	0.839	0.935	4.448	0.389	0.040	156	562	10	19	Error	12	-2	16	3	-50
1	17	5	"PFE0257"	"E20313_1"	4220	23510	150	129	129	21	118	120	19	32	10	0	141	144	29	142	143	22	20	8	0	-11.000	5.500	0.784	0.772	3.587	0.148	0.004	156	512	10	13	Error	11	-1	11	2	-50
1	18	5	"PFE0260"	"E20360_12"	4400	23520	150	125	123	21	120	122	21	20	1	0	127	129	22	141	143	22	6	0	0	-0.357	-0.250	0.865	0.812	3.496	4.125	0.003	156	551	-9	-9	Error	5	-14	3	-12	-50
1	19	5	"PFE0265"	"E20424_1"	4600	23520	130	199	199	40	123	127	26	90	70	0	599	565	158	144	148	30	99	98	0	0.167	0.181	0.185	0.174	1.870	0.167	0.506	120	510	531	497	-2.582	76	455	76	421	0
1	20	5	"PFE0267"	"E20514_1"	4790	23530	120	219	224	44	123	127	27	97	86	0	632	614	145	144	153	40	99	99	0	0.197	0.215	0.209	0.203	1.593	0.203	0.698	120	489	584	571	-2.346	96	488	101	470	0
1	21	5	"PFE0293"	"E22156_1"	4980	23520	120	579	555	148	125	126	21	100	100	0	813	749	209	148	152	29	100	99	0	0.683	0.715	0.710	0.726	1.412	0.701	0.897	120	451	1119	1031	-0.551	454	665	430	601	0
1	22	5	"PFE0299"	"E22468_1"	5180	23530	130	294	288	70	129	129	20	96	95	0	271	276	94	153	157	28	85	77	0	1.398	1.293	1.221	1.288	2.183	1.119	0.496	120	624	283	282	0.484	165	118	159	123	0
1	1	6	"PFE0302"	"E22504_2"	1190	23710	150	152	546	2054	134	422	1566	4	3	0	179	588	2184	159	266	474	4	4	0	0.900	0.960	0.848	0.924	4.031	1.865	0.226	156	753	38	841	-0.152	18	20	412	429	-50
1	2	6	"PFE0309"	"E2283_4"	1360	23700	90	158	164	37	133	205	584	0	0	0	200	207	40	156	200	322	0	0	0	0.568	0.608	0.630	0.717	3.855	0.703	0.080	52	309	69	82	-0.816	25	44	31	51	0
1	3	6	"PFE0314"	"E22930_2"	1560	23710	130	174	180	53	134	303	1240	0	0	0	264	271	53	161	308	1384	0	0	0	0.388	0.418	0.410	0.403	2.540	0.900	0.773	120	550	143	156	-1.365	40	103	46	110	0
1	4	6	"PFE0318"	"E23098_1"	1740	23710	140	405	586	1185	131	288	1237	2	2	0	332	373	257	159	309	1430	1	0	0	1.584	2.126	1.553	1.768	2.139	1.123	0.616	156	514	447	669	0.663	274	173	455	214	0
1	5	6	"PFE0353"	"E24637_1"	1940	23710	120	824	831	375	126	148	196	97	87	0	1011	991	210	152	186	414	97	57	0	0.813	0.840	0.798	0.798	1.374	0.701	0.721	120	433	1557	1544	-0.299	698	859	705	839	0
1	6	6	"PFE0361"	"E248_3"	2130	23710	130	1404	1310	325	129	148	183	100	97	0	883	873	172	151	186	388	96	40	0	1.742	1.636	1.618	1.606	1.340	1.697	0.883	120	507	2007	1903	0.801	1275	732	1181	722	0
1	7	6	"PFE0363"	"E24971_1"	2320	23710	120	247	255	50	128	132	33	100	91	0	196	200	46	148	158	71	30	3	0	2.479	2.442	2.119	2.676	2.599	2.226	0.374	120	480	167	179	1.310	119	48	127	52	0
1	8	6	"PFE0367"	"E25193_1"	2490	23710	150	129	134	24	117	118	23	32	11	0	147	147	24	136	138	23	33	8	0	1.091	1.545	1.046	0.929	3.650	0.900	0.039	156	579	23	28	0.126	12	11	17	11	-50
1	9	6	"PFE0373"	"E25749_1"	2720	23710	120	152	153	25	104	106	18	87	64	0	445	452	107	125	126	20	100	100	0	0.150	0.150	0.156	0.139	2.019	0.138	0.480	120	490	368	376	-2.737	48	320	49	327	0
1	10	6	"PFE0375"	"E25972_1"	2890	23710	120	180	177	33	117	119	25	82	61	0	579	582	131	140	142	34	100	100	0	0.144	0.136	0.143	0.124	1.972	0.133	0.533	120	464	502	502	-2.801	63	439	60	442	0
1	11	6	"PFF0292"	"F18577_5"	3090	23710	120	188	194	34	127	129	23	94	75	0	233	240	43	150	155	32	92	70	0	0.735	0.744	0.794	0.752	2.267	0.612	0.356	120	496	144	157	-0.444	61	83	67	90	0
1	12	6	"PFF0300"	"F18770_1"	3280	23700	150	135	136	23	128	130	27	20	3	0	145	148	29	151	154	32	12	1	0	-1.167	-2.667	0.610	0.628	3.829	0.399	0.002	156	566	1	5	Error	7	-6	8	-3	-50
1	13	6	"PFF0307"	"F19110_2"	3470	23710	120	368	366	70	124	126	29	100	99	0	282	284	62	147	152	36	97	82	0	1.807	1.766	1.804	1.901	1.619	1.663	0.719	120	483	379	379	0.854	244	135	242	137	0
1	14	6	"PFF0309"	"F19190_1"	3660	23720	130	286	281	56	120	121	22	98	98	0	301	310	63	142	147	28	100	98	0	1.044	0.958	0.975	0.957	1.591	0.916	0.699	120	521	325	329	0.062	166	159	161	168	0
1	15	6	"PFF0313"	"F19243_2"	3850	23710	120	835	799	178	122	122	20	100	100	0	632	607	134	145	148	26	99	99	0	1.464	1.465	1.497	1.503	1.506	1.461	0.885	120	461	1200	1139	0.550	713	487	677	462	0
1	16	6	"PFF0316"	"F19409_1"	4040	23710	120	142	147	26	121	122	19	52	23	0	240	235	41	144	145	23	96	81	0	0.219	0.286	0.294	0.296	2.922	0.204	0.108	120	487	117	117	-2.193	21	96	26	91	0
1	17	6	"PFF0345"	"F20077_1"	4250	23710	150	125	126	21	120	123	27	14	3	0	136	137	24	140	143	33	7	0	0	-1.250	-2.000	0.957	0.910	3.030	0.066	0.001	156	613	1	3	Error	5	-4	6	-3	-50
1	18	6	"PFF0351"	"F20166_1"	4430	23710	100	171	168	28	122	124	21	81	52	0	142	143	27	141	142	23	20	3	0	49.000	23.000	2.129	2.402	4.252	5.685	0.011	80	408	50	48	5.615	49	1	46	2	0
1	19	6	"PFF0355"	"F20234_1"	4630	23710	150	143	142	25	123	126	25	38	10	0	160	161	38	143	147	31	30	10	0	1.176	1.056	0.852	0.826	2.813	0.538	0.145	156	630	37	37	0.234	20	17	19	18	-50
1	20	6	"PFF0357"	"F20284_1"	4810	23710	120	173	174	29	121	124	24	82	53	0	217	221	41	141	146	32	89	65	0	0.684	0.663	0.637	0.665	2.696	0.571	0.381	120	446	128	133	-0.547	52	76	53	80	0
1	21	6	"PFF0360"	"F20385_1"	4990	23710	120	384	383	81	126	127	21	100	100	0	288	295	65	145	148	28	98	95	0	1.804	1.713	1.723	1.744	1.545	1.719	0.670	120	476	401	407	0.851	258	143	257	150	0
1	22	6	"PFF0362"	"F20385_3"	5190	23710	130	582	568	125	131	132	21	100	100	0	460	449	108	150	152	25	99	98	0	1.455	1.462	1.458	1.530	1.588	1.429	0.828	120	593	761	736	0.541	451	310	437	299	0
1	1	7	"PFF0380"	"F20989_1"	1190	23900	120	985	954	238	126	133	47	100	100	0	687	682	136	155	160	32	100	100	0	1.615	1.571	1.574	1.542	1.331	1.632	0.896	120	576	1391	1355	0.691	859	532	828	527	0
1	2	7	"PFF0388"	"F21429_3"	1390	23900	120	1491	1386	381	130	158	341	97	92	0	2228	2113	507	155	165	93	100	100	0	0.657	0.641	0.649	0.627	1.294	0.642	0.922	120	546	3434	3214	-0.607	1361	2073	1256	1958	0
1	3	7	"PFF0396"	"F21560_1"	1570	23900	120	839	803	221	133	319	1375	0	0	0	935	918	211	161	290	1324	0	0	0	0.912	0.885	0.905	0.867	1.369	0.901	0.907	120	420	1480	1427	-0.133	706	774	670	757	0
1	4	7	"PFF0401"	"F21821_1"	1760	23900	120	734	701	175	128	233	1204	0	0	0	453	447	100	153	249	1246	0	0	0	2.020	1.949	1.961	1.959	1.397	1.985	0.870	120	469	906	867	1.014	606	300	573	294	0
1	5	7	"PFF0404"	"F21902_1"	1960	23900	130	1286	1201	297	125	140	175	100	99	0	976	927	221	147	172	370	94	59	0	1.400	1.379	1.364	1.381	1.263	1.162	0.757	120	542	1990	1856	0.486	1161	829	1076	780	0
1	6	7	"PFF0407"	"F21981_2"	2140	23900	120	8779	8172	1984	130	157	195	100	100	0	4929	4673	1238	153	209	442	100	99	0	1.811	1.779	1.812	1.791	1.253	1.797	0.933	120	502	13425	12562	0.857	8649	4776	8042	4520	0
1	7	7	"PFF0440"	"F22946_1"	2330	23910	110	215	217	39	129	141	70	60	7	0	196	203	49	148	179	235	0	0	0	1.792	1.600	1.577	1.804	2.534	0.258	0.605	80	459	134	143	0.841	86	48	88	55	0
1	8	7	"PFF0446"	"F23145_4"	2520	23900	150	136	154	103	122	156	479	2	0	0	152	191	339	139	161	249	1	1	0	1.077	0.615	0.902	0.990	4.415	1.814	0.541	156	515	27	84	0.107	14	13	32	52	-50
1	9	7	"PFF0452"	"F23274_1"	2680	23900	150	124	131	36	116	244	999	0	0	0	134	138	27	140	264	1389	0	0	0	-1.333	-7.500	0.857	0.902	3.925	2.181	0.740	156	543	2	13	Error	8	-6	15	-2	-50
1	10	7	"PFF0458"	"F23526_2"	2900	23900	120	853	823	200	124	210	878	20	0	0	734	740	182	151	257	1369	0	0	0	1.250	1.187	1.216	1.191	1.300	0.510	0.884	120	543	1312	1288	0.322	729	583	699	589	0
1	11	7	"PFF0461"	"F23551_1"	3100	23900	120	653	635	142	128	129	21	100	100	0	389	391	85	150	154	26	99	97	0	2.197	2.104	2.151	2.197	1.447	2.090	0.852	120	515	764	748	1.135	525	239	507	241	0
1	12	7	"PFF0463"	"F23564_1"	3290	23900	120	1331	1297	510	127	129	23	100	100	0	886	861	199	147	150	25	100	100	0	1.629	1.639	1.556	1.620	1.390	1.836	0.803	120	543	1943	1884	0.704	1204	739	1170	714	0
1	13	7	"PFF1088"	"F45524_1"	3490	23900	130	316	315	59	125	127	24	100	100	0	303	309	63	148	151	27	100	95	0	1.232	1.180	1.223	1.216	1.630	1.148	0.689	120	531	346	351	0.301	191	155	190	161	0
1	14	7	"PFF1100"	"F45683_2"	3670	23900	130	1027	973	236	121	122	21	100	100	0	652	624	147	147	151	29	100	98	0	1.794	1.786	1.801	1.844	1.384	1.811	0.897	120	508	1411	1329	0.843	906	505	852	477	0
1	15	7	"PFF1105"	"F45820_1"	3860	23890	150	122	124	22	121	120	18	22	7	0	140	143	26	142	145	24	17	3	0	-0.500	3.000	0.898	0.889	4.125	0.102	0.003	156	585	-1	4	Error	1	-2	3	1	-50
1	16	7	"PFF1110"	"F46067_3"	4050	23900	120	508	498	101	121	121	19	100	100	0	373	374	79	141	142	21	100	100	0	1.668	1.618	1.638	1.657	1.474	1.648	0.812	120	479	619	610	0.738	387	232	377	233	0
1	17	7	"PFF1112"	"F46181_1"	4240	23900	120	340	339	70	119	123	29	100	99	0	254	249	52	139	151	128	35	0	0	1.922	2.000	2.123	2.114	1.666	2.034	0.429	120	504	336	330	0.942	221	115	220	110	0
1	18	7	"PFF1114"	"F46183_2"	4430	23920	110	159	163	27	118	121	20	83	51	0	167	173	32	138	143	40	41	7	0	1.414	1.286	1.131	1.303	3.644	0.268	0.083	80	465	70	80	0.500	41	29	45	35	0
1	19	7	"PFF1142"	"F4688_1"	4630	23900	130	618	586	138	120	122	21	100	100	0	705	676	140	143	144	25	100	100	0	0.886	0.874	0.867	0.863	1.328	0.876	0.892	120	563	1060	999	-0.174	498	562	466	533	0
1	20	7	"PFF1151"	"F47145_2"	4820	23910	120	416	423	93	117	120	21	100	100	0	230	239	45	144	145	24	95	85	0	3.477	3.221	3.334	3.504	1.875	3.450	0.571	120	501	385	401	1.798	299	86	306	95	0
1	21	7	"PFF1154"	"F47255_1"	5020	23900	150	143	143	25	123	125	20	49	18	0	145	149	33	144	145	24	23	10	0	20.000	4.000	0.917	0.942	4.184	19.344	0.000	156	506	21	25	4.322	20	1	20	5	-50
1	22	7	"PFF1156"	"F47255_3"	5160	23900	150	126	127	23	129	130	20	17	5	0	143	144	22	148	150	25	7	2	0	0.600	0.500	1.000	0.985	3.482	0.056	0.000	156	656	-8	-6	-0.737	-3	-5	-2	-4	-50
1	1	8	"PFF1158"	"F47327_1"	1200	24090	120	199	328	802	125	127	22	97	80	0	413	425	99	150	152	27	100	100	0	0.281	0.738	0.281	0.302	2.241	9.058	0.103	120	609	337	478	-1.829	74	263	203	275	0
1	2	8	"PFF1160"	"F47350_1"	1420	24100	150	123	126	26	123	125	22	17	6	0	147	149	23	147	149	25	16	1	0	0.000	1.500	0.750	0.813	3.868	0.606	0.001	156	567	0	5	Error	0	0	3	2	-50
1	3	8	"PFF1184"	"F48253_6"	1590	24090	150	124	125	23	124	128	26	10	1	0	156	159	28	149	155	44	12	0	0	0.000	0.100	0.789	0.800	3.289	0.214	0.046	156	486	7	11	Error	0	7	1	10	-50
1	4	8	"PFF1186"	"F48363_2"	1710	24080	150	124	130	39	123	127	26	17	5	0	155	161	36	149	154	40	14	7	0	0.167	0.583	0.947	0.933	3.712	0.573	0.126	156	637	7	19	-2.585	1	6	7	12	-50
1	5	8	"PFF1188"	"F48395_1"	1970	24090	120	250	293	322	120	123	23	100	95	0	523	524	130	145	148	31	99	98	0	0.344	0.456	0.333	0.355	1.920	1.028	0.246	120	589	508	552	-1.540	130	378	173	379	0
1	6	8	"PFF1190"	"F48424_2"	2150	24090	120	580	568	117	124	128	53	100	100	0	447	453	80	148	153	37	100	99	0	1.525	1.456	1.458	1.449	1.343	1.549	0.820	120	499	755	749	0.609	456	299	444	305	0
1	7	8	"PFF1193"	"F48446_1"	2350	24100	120	235	232	39	124	125	24	97	94	0	279	275	52	148	152	57	90	62	0	0.847	0.850	0.899	0.881	2.036	0.457	0.402	120	500	242	235	-0.239	111	131	108	127	0
1	8	8	"PFF1195"	"F48446_5"	2540	24090	150	275	267	86	124	169	496	0	0	0	229	237	87	147	169	249	0	0	0	1.841	1.589	1.671	1.603	2.386	1.988	0.872	156	515	233	233	0.881	151	82	143	90	0
1	9	8	"PFF1220"	"F49665_1"	2720	24090	130	145	161	74	126	264	1031	0	0	0	323	342	154	156	287	1434	0	0	0	0.114	0.188	0.193	0.180	2.752	4.698	0.073	120	508	186	221	-3.136	19	167	35	186	0
1	10	8	"PFF1222"	"F49677_3"	2920	24090	130	1959	1945	721	129	209	838	92	54	0	979	971	224	160	255	1306	0	0	0	2.234	2.239	2.225	2.167	1.351	0.788	0.507	120	596	2649	2627	1.160	1830	819	1816	811	0
1	11	8	"PFF1225"	"F49959_1"	3120	24090	130	146	172	140	126	168	455	2	0	0	255	263	73	153	186	267	2	0	0	0.196	0.418	0.333	0.354	3.237	2.114	0.623	120	576	122	156	-2.350	20	102	46	110	0
1	12	8	"PFF1234"	"F50107_1"	3330	24120	150	139	152	68	125	274	1387	0	0	0	167	192	99	147	209	454	1	0	0	0.700	0.600	0.626	0.668	4.227	4.645	0.608	156	588	34	72	-0.515	14	20	27	45	-50
1	13	8	"PFF1237"	"F50551_1"	3490	24090	120	211	210	36	120	122	21	98	88	0	193	203	43	142	143	22	82	60	0	1.784	1.475	1.420	1.620	2.385	1.246	0.348	120	436	142	151	0.835	91	51	90	61	0
1	14	8	"PFF1239"	"F50598_1"	3680	24100	130	228	230	56	123	126	25	94	86	0	255	272	89	147	150	29	95	85	0	0.972	0.856	0.959	0.935	2.121	0.707	0.468	120	656	213	232	-0.041	105	108	107	125	0
1	15	8	"PFF1927"	"F960_2"	3880	24090	120	392	383	81	123	124	21	100	100	0	566	567	123	145	147	27	100	100	0	0.639	0.616	0.603	0.612	1.319	0.597	0.860	120	496	690	682	-0.646	269	421	260	422	0
1	16	8	"PFF1931"	"F960_7"	4060	24090	120	281	278	58	121	121	20	99	96	0	211	208	43	142	145	23	83	67	0	2.319	2.379	2.317	2.505	2.122	2.486	0.413	120	483	229	223	1.213	160	69	157	66	0
1	17	8	"PFF1933"	"F9676_1"	4240	24090	120	218	218	40	120	121	24	97	89	0	249	248	58	140	151	127	36	0	0	0.899	0.907	0.919	0.907	1.781	0.161	0.152	120	484	207	206	-0.153	98	109	98	108	0
1	18	8	"PFI0003"	"I10209_1"	4440	24080	130	474	474	108	119	121	23	100	100	0	364	356	91	139	149	119	85	44	0	1.578	1.636	1.678	1.695	1.536	1.267	0.446	120	549	580	572	0.658	355	225	355	217	0
1	19	8	"PFI0005"	"I1033_3"	4640	24090	120	215	216	39	119	121	21	98	92	0	867	837	251	142	144	22	100	99	0	0.132	0.140	0.137	0.137	1.698	0.122	0.681	120	473	821	792	-2.917	96	725	97	695	0
1	20	8	"PFI0009"	"I10565_1"	4820	24100	120	158	160	27	120	123	22	73	42	0	228	227	48	146	146	22	90	72	0	0.463	0.494	0.496	0.509	2.625	0.380	0.195	120	412	120	121	-1.110	38	82	40	81	0
1	21	8	"PFI0038"	"I1136_2"	5010	24080	150	148	151	29	124	125	21	53	26	0	154	156	31	145	146	22	30	10	0	2.667	2.455	1.100	1.300	3.463	1.062	0.011	156	537	33	38	1.415	24	9	27	11	-50
1	22	8	"PFI0041"	"I11448_2"	5210	24100	130	807	763	238	129	130	21	100	99	0	5054	4606	1281	147	150	25	100	100	0	0.138	0.142	0.145	0.133	1.481	0.144	0.910	120	566	5585	5093	-2.855	678	4907	634	4459	0
1	1	9	"PFI0043"	"I11495_1"	1200	24280	120	1146	1157	307	125	128	23	100	100	0	2883	2852	750	156	158	27	100	100	0	0.374	0.383	0.391	0.380	1.247	0.375	0.941	120	604	3748	3728	-1.417	1021	2727	1032	2696	0
1	2	9	"PFI0045"	"I11523_4"	1390	24270	120	685	663	174	123	124	22	100	100	0	619	594	129	145	149	26	100	100	0	1.186	1.203	1.208	1.194	1.354	1.244	0.880	120	487	1036	989	0.246	562	474	540	449	0
1	3	9	"PFI0048"	"I1175_1"	1580	24280	110	165	167	29	118	120	21	80	55	0	215	214	42	140	144	25	85	66	0	0.627	0.662	0.588	0.674	2.633	0.577	0.214	80	453	122	123	-0.674	47	75	49	74	0
1	4	9	"PFI0053"	"I11857_2"	1770	24280	130	281	281	47	120	124	26	100	100	0	236	241	53	145	150	37	88	64	0	1.769	1.677	1.761	1.836	1.754	1.362	0.469	120	605	252	257	0.823	161	91	161	96	0
1	5	9	"PFI0079"	"I12708_1"	1960	24290	110	141	141	22	119	122	22	48	17	0	216	218	37	142	145	28	92	65	0	0.297	0.289	0.406	0.374	2.737	0.285	0.158	80	444	96	98	-1.750	22	74	22	76	0
1	6	9	"PFI0085"	"I12812_3"	2150	24280	130	187	187	32	120	121	22	92	77	0	246	248	47	143	146	25	97	88	0	0.650	0.638	0.679	0.658	1.906	0.610	0.383	120	515	170	172	-0.620	67	103	67	105	0
1	7	9	"PFI0087"	"I12861_2"	2340	24280	120	11508	10873	3942	122	123	21	100	100	0	11482	11084	3566	149	151	25	100	100	0	1.005	0.983	1.016	0.947	1.404	1.000	0.935	120	482	22719	21686	0.007	11386	11333	10751	10935	0
1	8	9	"PFI0089"	"I12932_1"	2540	24280	120	217	219	40	125	129	28	95	82	0	256	260	55	150	152	25	96	88	0	0.868	0.855	0.831	0.881	1.929	0.761	0.513	120	496	198	204	-0.204	92	106	94	110	0
1	9	9	"PFI0099"	"I13128_2"	2730	24280	130	3207	2912	885	129	137	43	100	100	0	2245	2061	561	151	156	32	100	100	0	1.470	1.457	1.510	1.447	1.302	1.489	0.931	120	564	5172	4693	0.556	3078	2094	2783	1910	0
1	10	9	"PFI0102"	"I13218_1"	2910	24290	120	213	214	46	131	135	31	88	65	0	203	217	60	156	162	36	62	29	0	1.745	1.361	1.585	1.392	2.864	0.967	0.224	120	479	129	144	0.803	82	47	83	61	0
1	11	9	"PFI0124"	"I13978_1"	3110	24280	120	272	281	99	128	218	763	0	0	0	299	311	113	154	196	302	4	2	0	0.993	0.975	1.003	1.027	1.697	0.528	0.292	120	465	289	310	-0.010	144	145	153	157	0
1	12	9	"PFI0126"	"I14041_1"	3300	24310	150	134	135	29	126	309	1535	0	0	0	199	207	93	149	223	502	1	0	0	0.160	0.155	0.333	0.328	3.105	4.013	0.528	156	479	58	67	-2.644	8	50	9	58	-50
1	13	9	"PFI0128"	"I14195_1"	3490	24280	120	2288	2128	523	127	221	1344	85	5	0	1573	1449	383	143	181	408	98	85	0	1.511	1.532	1.539	1.582	1.468	1.523	0.934	120	479	3591	3307	0.596	2161	1430	2001	1306	0
1	14	9	"PFI0131"	"I1431_1"	3660	24320	90	169	214	156	131	217	654	1	0	0	183	215	106	153	158	36	42	25	0	1.267	1.339	1.117	1.084	3.669	11.896	0.082	52	328	68	145	0.341	38	30	83	62	0
1	15	9	"PFI0137"	"I14413_3"	3880	24280	120	768	726	185	128	156	255	95	65	0	798	760	188	150	155	39	100	99	0	0.988	0.980	0.968	0.976	1.347	0.982	0.868	120	551	1288	1208	-0.018	640	648	598	610	0
1	16	9	"PFI0141"	"I14670_1"	4070	24290	120	136	138	23	122	123	22	37	10	0	252	252	52	140	142	22	95	90	0	0.125	0.143	0.187	0.174	3.056	0.131	0.090	120	486	126	128	-3.000	14	112	16	112	0
1	17	9	"PFJ0122"	"J167_5"	4270	24280	150	123	125	22	119	126	100	0	0	0	133	136	24	140	142	24	12	2	0	-0.571	-1.500	0.786	0.787	3.790	5.098	0.000	156	520	-3	2	Error	4	-7	6	-4	-50
1	18	9	"PFJ0124"	"J167_7"	4430	24280	150	121	122	22	119	120	20	19	5	0	138	137	23	139	141	21	12	4	0	-2.000	-1.500	0.842	0.787	4.146	0.378	0.011	156	580	1	1	Error	2	-1	3	-2	-50
1	19	9	"PFJ0128"	"J170_18"	4640	24280	130	245	240	49	123	123	20	96	93	0	197	208	50	142	142	21	83	61	0	2.218	1.773	2.033	2.120	2.651	1.656	0.382	120	536	177	183	1.149	122	55	117	66	0
1	20	9	"PFJ0137"	"J171_6"	4800	24270	150	121	124	21	123	123	20	17	4	0	130	133	25	145	146	23	6	1	0	0.133	-0.083	0.576	0.584	3.817	0.157	0.004	156	594	-17	-11	-2.907	-2	-15	1	-12	-50
1	21	9	"PFJ0150"	"J181_2"	5020	24280	130	197	199	42	124	125	21	92	80	0	278	283	68	148	150	23	96	94	0	0.562	0.556	0.539	0.540	2.351	0.471	0.438	120	590	203	210	-0.833	73	130	75	135	0
1	22	9	"PFJ0153"	"J181_9"	5210	24280	120	179	181	28	130	130	20	83	64	0	450	449	93	147	150	24	100	99	0	0.162	0.169	0.163	0.154	2.059	0.150	0.427	120	500	352	353	-2.628	49	303	51	302	0
1	1	10	"PFJ0179"	"J198_2"	1230	24470	100	152	153	36	125	128	24	51	21	0	179	179	32	154	158	26	47	21	0	1.080	1.120	1.093	1.153	3.472	1.612	0.048	80	427	52	53	0.111	27	25	28	25	0
1	2	10	"PFJ0184"	"J206_1"	1400	24470	120	247	251	51	120	122	23	100	96	0	379	376	84	149	153	28	97	95	0	0.552	0.577	0.587	0.583	1.625	0.542	0.728	120	533	357	358	-0.857	127	230	131	227	0
1	3	10	"PFJ0186"	"J206_6"	1590	24470	110	140	139	28	115	116	20	57	18	0	191	188	36	142	145	23	70	52	0	0.510	0.522	0.523	0.557	2.903	0.538	0.112	80	465	74	70	-0.971	25	49	24	46	0
1	4	10	"PFJ0188"	"J212_1"	1790	24470	120	167	170	39	118	123	47	50	13	0	248	249	55	145	148	33	93	75	0	0.476	0.500	0.483	0.477	2.486	0.746	0.268	120	495	152	156	-1.072	49	103	52	104	0
1	5	10	"PFJ0190"	"J212_4"	1980	24470	150	134	142	37	121	127	47	14	3	0	162	168	38	148	152	34	26	9	0	0.929	1.050	0.826	0.898	4.064	1.740	0.126	156	592	27	41	-0.107	13	14	21	20	-50
1	6	10	"PFJ0197"	"J218_1"	2170	24460	150	142	146	27	122	125	28	40	10	0	152	156	29	147	150	27	23	7	0	4.000	2.667	1.307	1.302	4.021	1.543	0.055	156	554	25	33	2.000	20	5	24	9	-50
1	7	10	"PFJ0220"	"J222_7"	2350	24470	120	290	292	58	124	125	22	100	100	0	228	228	45	148	151	23	90	79	0	2.075	2.100	2.025	2.316	2.304	2.233	0.478	120	447	246	248	1.053	166	80	168	80	0
1	8	10	"PFJ0228"	"J227_3"	2540	24470	120	365	370	83	126	130	31	99	99	0	322	322	66	149	152	25	99	97	0	1.382	1.410	1.452	1.417	1.587	1.442	0.696	120	530	412	417	0.466	239	173	244	173	0
1	9	10	"PFJ0231"	"J22_1"	2740	24480	100	179	188	35	128	136	40	76	22	0	192	193	35	151	155	31	61	26	0	1.244	1.429	1.315	1.411	3.088	1.433	0.156	80	398	92	102	0.315	51	41	60	42	0
1	10	10	"PFJ0233"	"J22_3"	2920	24470	150	141	145	39	128	132	31	24	10	0	174	199	118	153	157	31	39	23	0	0.619	0.370	0.590	0.581	3.391	0.268	0.231	156	581	34	63	-0.692	13	21	17	46	-50
1	11	10	"PFJ0238"	"J232_6"	3120	24460	150	142	150	33	126	128	23	38	18	0	176	186	50	151	154	27	47	25	0	0.640	0.686	0.650	0.628	3.299	0.450	0.138	156	547	41	59	-0.644	16	25	24	35	-50
1	12	10	"PFJ0242"	"J236_1"	3310	24470	130	242	241	46	125	127	20	98	94	0	265	266	55	148	150	24	95	86	0	1.000	0.983	0.983	1.034	1.740	0.953	0.636	120	452	234	234	0.000	117	117	116	118	0
1	13	10	"PFJ0262"	"J248_1"	3480	24470	100	177	184	31	127	129	20	92	66	0	185	183	33	147	149	24	63	36	0	1.316	1.583	1.257	1.263	2.831	1.336	0.157	80	361	88	93	0.396	50	38	57	36	0
1	14	10	"PFJ0264"	"J248_11"	3660	24480	150	123	124	20	127	174	471	0	0	0	141	144	27	148	153	36	8	1	0	0.571	0.750	0.756	0.831	4.573	32.477	0.206	156	654	-11	-7	-0.807	-4	-7	-3	-4	-50
1	15	10	"PFJ0267"	"J248_5"	3890	24470	150	121	124	24	125	224	846	0	0	0	142	150	37	145	224	1239	0	0	0	1.333	-0.200	1.050	0.874	4.157	0.544	0.776	156	610	-7	4	0.415	-4	-3	-1	5	-50
1	16	10	"PFJ0271"	"J252_2"	4080	24480	150	132	148	129	121	217	1091	0	0	0	239	237	72	141	239	1337	0	0	0	0.112	0.281	0.254	0.251	3.600	1.506	0.258	156	530	109	123	-3.155	11	98	27	96	0
1	17	10	"PFJ0273"	"J252_4"	4260	24470	120	468	451	109	122	199	939	0	0	0	451	427	116	142	170	209	76	10	0	1.120	1.154	1.143	1.219	1.553	4.662	0.619	120	403	655	614	0.163	346	309	329	285	0
1	18	10	"PFJ0275"	"J2541_2"	4440	24480	150	133	189	376	125	202	1374	1	0	0	200	219	152	143	161	140	9	1	0	0.140	0.842	0.315	0.414	4.333	16.329	0.457	156	581	65	140	-2.833	8	57	64	76	0
1	19	10	"PFK0357"	"Kn3479_1"	4640	24480	80	174	181	42	122	138	213	0	0	0	198	222	105	144	147	24	69	53	0	0.963	0.756	0.781	0.854	2.619	0.365	0.251	52	314	106	137	-0.054	52	54	59	78	0
1	20	10	"PFK0369"	"Kn3690_1"	4830	24470	130	565	534	148	122	130	148	94	75	0	475	456	140	144	148	27	99	94	0	1.338	1.321	1.408	1.416	1.551	1.279	0.850	120	591	774	724	0.420	443	331	412	312	0
1	21	10	"PFK0371"	"Kn3698_1"	5020	24480	120	236	239	54	124	126	23	95	89	0	299	299	72	152	154	29	94	88	0	0.762	0.782	0.779	0.776	2.093	0.726	0.671	120	495	259	262	-0.392	112	147	115	147	0
1	22	10	"PFK0373"	"Kn3698_4"	5210	24470	120	415	408	110	125	127	23	99	97	0	436	428	115	149	151	24	99	98	0	1.010	1.014	1.036	1.031	1.440	1.014	0.869	120	516	577	562	0.015	290	287	283	279	0
1	1	11	"PFK0375"	"Kn3744_1"	1210	24660	120	559	562	173	123	127	30	100	100	0	662	618	204	153	157	28	99	96	0	0.857	0.944	0.975	1.018	1.611	0.918	0.863	120	615	945	904	-0.223	436	509	439	465	0
1	2	11	"PFK0378"	"Kn3773_1"	1400	24650	110	246	247	42	123	125	25	100	97	0	287	296	67	153	157	31	96	90	0	0.918	0.867	0.889	0.907	1.922	0.839	0.503	80	491	257	267	-0.124	123	134	124	143	0
1	3	11	"PFK0408"	"Kn4447_1"	1630	24650	150	137	138	24	118	120	23	41	14	0	165	174	43	146	150	25	41	21	0	1.000	0.714	0.874	0.812	3.547	0.407	0.097	156	669	38	48	0.000	19	19	20	28	-50
1	4	11	"PFK0410"	"Kn4524_1"	1780	24660	120	145	147	25	121	125	38	29	2	0	271	274	73	146	151	30	93	85	0	0.192	0.203	0.241	0.215	2.840	0.178	0.231	120	406	149	154	-2.381	24	125	26	128	0
1	5	11	"PFK0412"	"Kn459_3"	1970	24660	120	797	745	193	122	134	79	100	100	0	844	789	207	152	162	72	97	96	0	0.975	0.978	0.986	1.017	1.453	0.964	0.913	120	501	1367	1260	-0.036	675	692	623	637	0
1	6	11	"PFK0415"	"Kn4670_1"	2180	24650	110	192	201	66	127	134	70	47	10	0	238	262	81	157	168	80	50	26	0	0.802	0.705	0.643	0.642	2.526	0.504	0.380	80	482	146	179	-0.317	65	81	74	105	0
1	7	11	"PFK0423"	"Kn4895_2"	2360	24660	150	128	132	29	127	129	24	21	6	0	166	170	35	150	158	46	21	2	0	0.063	0.250	0.667	0.710	4.421	0.526	0.029	156	621	17	25	-4.000	1	16	5	20	-50
1	8	11	"PFK0431"	"Kn5081_1"	2540	24660	120	551	533	121	126	128	22	100	100	0	457	462	104	148	151	24	100	100	0	1.375	1.296	1.314	1.303	1.426	1.289	0.844	120	466	734	721	0.460	425	309	407	314	0
1	9	11	"PFK0462"	"Kn585_3"	2740	24660	130	204	200	33	125	127	26	94	72	0	294	290	73	149	154	28	93	85	0	0.545	0.532	0.508	0.548	2.555	0.472	0.339	120	536	224	216	-0.876	79	145	75	141	0
1	10	11	"PFK0466"	"Kn588_2"	2930	24660	130	342	335	77	126	128	26	99	96	0	457	465	126	149	154	38	100	99	0	0.701	0.661	0.684	0.662	1.574	0.584	0.697	120	535	524	525	-0.512	216	308	209	316	0
1	11	11	"PFK0469"	"Kn5905_4"	3120	24670	130	184	186	43	126	127	23	82	60	0	258	272	62	145	149	35	95	80	0	0.513	0.472	0.471	0.488	2.277	0.388	0.322	120	549	171	187	-0.962	58	113	60	127	0
1	12	11	"PFK0476"	"Kn603_2"	3310	24660	120	267	277	56	124	124	19	99	99	0	737	730	193	145	148	23	100	100	0	0.242	0.262	0.260	0.260	1.469	0.250	0.813	120	514	735	738	-2.050	143	592	153	585	0
1	13	11	"PFK0484"	"Kn656_1"	3500	24660	120	162	166	31	124	124	19	78	48	0	220	221	45	147	149	24	85	67	0	0.521	0.568	0.597	0.531	3.229	0.415	0.181	120	514	111	116	-0.942	38	73	42	74	0
1	14	11	"PFK0486"	"Kn657_2"	3690	24660	120	562	549	141	123	124	20	100	100	0	353	359	88	146	148	25	100	98	0	2.121	2.000	2.020	2.070	1.523	2.014	0.801	120	468	646	639	1.085	439	207	426	213	0
1	15	11	"PFK0519"	"Kn819_1"	3880	24660	120	382	378	94	122	176	764	0	0	0	2068	1955	549	142	234	1365	72	1	0	0.135	0.141	0.140	0.140	1.329	0.136	0.878	120	502	2186	2069	-2.889	260	1926	256	1813	0
1	16	11	"PFK0523"	"Kn8362_1"	4070	24660	130	332	322	83	121	207	1083	0	0	0	330	330	97	140	235	1333	0	0	0	1.111	1.058	1.139	1.129	1.658	0.748	0.531	120	533	401	391	0.151	211	190	201	190	0
1	17	11	"PFK0526"	"Kn8409_1"	4270	24660	120	166	170	31	125	181	843	0	0	0	294	292	73	143	166	189	25	0	0	0.272	0.302	0.308	0.284	2.305	0.445	0.415	120	494	192	194	-1.881	41	151	45	149	0
1	18	11	"PFK0538"	"Kn906_1"	4460	24660	130	504	497	159	128	218	1492	0	0	0	413	418	162	147	164	144	81	40	0	1.414	1.362	1.357	1.400	1.456	13.526	0.384	120	492	642	640	0.499	376	266	369	271	0
1	19	11	"PFK0541"	"Kn918_1"	4640	24660	130	1320	1206	393	123	137	162	98	94	0	1216	1105	362	145	148	25	100	99	0	1.118	1.128	1.112	1.128	1.372	1.219	0.787	120	585	2268	2043	0.160	1197	1071	1083	960	0
1	20	11	"PFK0549"	"Kn945_1"	4840	24660	120	1241	1143	285	124	146	197	99	96	0	985	939	229	145	169	230	98	88	0	1.330	1.283	1.295	1.287	1.304	1.135	0.822	120	525	1957	1813	0.411	1117	840	1019	794	0
1	21	11	"PFK1038"	"Ks510_8"	5030	24660	130	257	259	54	130	148	125	50	3	0	453	463	128	157	189	249	69	3	0	0.429	0.422	0.432	0.412	1.606	0.423	0.722	120	562	423	435	-1.221	127	296	129	306	0
1	22	11	"PFK1040"	"Ks51_11"	5210	24660	120	432	430	97	128	132	42	100	99	0	532	526	127	152	155	28	99	99	0	0.800	0.807	0.775	0.823	1.492	0.800	0.800	120	446	684	676	-0.322	304	380	302	374	0
1	1	12	"PFK1042"	"Ks51_2"	1260	24850	150	130	132	25	125	130	42	8	0	0	153	157	33	154	155	26	19	6	0	-5.000	2.333	0.808	0.849	3.888	1.318	0.053	156	695	4	10	Error	5	-1	7	3	-50
1	2	12	"PFK1044"	"Ks51_4"	1410	24850	120	146	148	28	124	127	29	37	10	0	316	320	81	151	155	28	96	91	0	0.133	0.142	0.163	0.167	2.588	0.105	0.112	120	494	187	193	-2.907	22	165	24	169	0
1	3	12	"PFK1046"	"Ks51_6"	1600	24820	80	140	138	29	123	126	23	34	13	0	215	215	50	152	156	30	73	51	0	0.270	0.238	0.344	0.291	3.437	0.150	0.046	52	300	80	78	-1.890	17	63	15	63	0
1	4	12	"PFK1048"	"Ks532_3"	1800	24850	150	124	131	48	125	128	30	8	3	0	155	161	34	150	155	33	22	7	0	-0.200	0.545	0.710	0.701	3.174	2.148	0.091	156	603	4	17	Error	-1	5	6	11	-50
1	5	12	"PFK1074"	"Ks56_11"	1980	24850	150	137	142	40	125	133	67	4	1	0	167	168	30	152	162	72	4	0	0	0.800	1.063	0.810	0.836	3.887	1.584	0.086	156	607	27	33	-0.322	12	15	17	16	-50
1	6	12	"PFK1076"	"Ks56_16"	2170	24880	120	145	152	42	126	135	73	6	2	0	203	215	65	154	169	86	27	5	0	0.388	0.426	0.391	0.421	3.093	0.384	0.147	120	428	68	87	-1.367	19	49	26	61	0
1	7	12	"PFK1078"	"Ks56_18"	2360	24860	120	279	284	70	129	134	40	95	87	0	238	255	77	151	157	36	82	60	0	1.724	1.490	1.750	1.719	2.102	1.354	0.501	120	430	237	259	0.786	150	87	155	104	0
1	8	12	"PFK1080"	"Ks56_23"	2580	24850	150	130	132	22	127	131	36	8	0	0	175	179	40	151	152	24	49	30	0	0.125	0.179	0.468	0.446	3.902	2.087	0.006	156	535	27	33	-3.000	3	24	5	28	-50
1	9	12	"PFK1082"	"Ks56_26"	2760	24860	150	131	139	35	125	126	22	30	17	0	151	161	57	148	151	25	28	13	0	2.000	1.077	0.782	0.792	3.746	0.426	0.101	156	484	9	27	1.000	6	3	14	13	-50
1	10	12	"PFK1085"	"Ks56_32"	2930	24860	120	544	531	123	126	126	22	100	99	0	426	423	105	148	151	37	100	95	0	1.504	1.473	1.497	1.513	1.454	1.455	0.841	120	425	696	680	0.588	418	278	405	275	0
1	11	12	"PFK1110"	"Ks624_12"	3130	24850	120	375	372	87	126	127	23	100	99	0	265	278	72	145	152	41	92	76	0	2.075	1.850	1.977	1.964	1.676	1.772	0.652	120	466	369	379	1.053	249	120	246	133	0
1	12	12	"PFK1113"	"Ks624_4"	3310	24860	120	146	149	30	123	123	21	52	22	0	293	297	65	145	150	33	99	92	0	0.155	0.171	0.189	0.184	2.479	0.147	0.150	120	394	171	178	-2.686	23	148	26	152	0
1	13	12	"PFK1115"	"Ks625_10"	3480	24870	150	128	129	22	123	124	20	28	7	0	139	142	25	145	147	24	10	3	0	-0.833	-2.000	1.049	0.950	3.934	7.709	0.003	156	553	-1	3	Error	5	-6	6	-3	-50
1	14	12	"PFK1117"	"Ks625_14"	3690	24850	120	206	207	38	123	124	20	97	88	0	545	520	140	145	148	23	99	99	0	0.207	0.224	0.217	0.216	1.683	0.201	0.656	120	479	483	459	-2.269	83	400	84	375	0
1	15	12	"PFK1119"	"Ks625_7"	3880	24850	110	148	151	28	123	125	19	57	28	0	252	251	41	144	146	24	97	92	0	0.231	0.262	0.324	0.244	2.690	0.215	0.191	80	460	133	135	-2.111	25	108	28	107	0
1	16	12	"PFK1122"	"Ks646_2"	4090	24860	120	139	139	23	123	126	23	35	8	0	269	269	62	141	144	27	98	87	0	0.125	0.125	0.192	0.180	2.689	0.087	0.047	120	441	144	144	-3.000	16	128	16	128	0
1	17	12	"PFK1144"	"Ks66_16"	4270	24850	120	655	616	176	127	129	25	100	99	0	356	357	100	147	148	27	95	91	0	2.526	2.329	2.282	2.487	1.613	2.301	0.811	120	408	737	699	1.337	528	209	489	210	0
1	18	12	"PFK1146"	"Ks66_3"	4460	24830	100	144	146	33	128	131	24	40	17	0	179	204	79	154	157	29	45	30	0	0.640	0.360	0.550	0.526	3.670	0.268	0.150	80	415	41	68	-0.644	16	25	18	50	0
1	19	12	"PFK1149"	"Ks66_7"	4660	24860	130	195	198	37	131	132	24	87	66	0	234	233	58	147	152	27	86	70	0	0.736	0.779	0.756	0.768	2.714	0.650	0.341	120	511	151	153	-0.443	64	87	67	86	0
1	20	12	"PFK1151"	"Ks68_13"	4840	24860	120	1712	1640	477	126	145	134	100	100	0	1600	1560	456	149	181	253	100	95	0	1.093	1.073	1.062	1.077	1.348	1.059	0.915	120	433	3037	2925	0.128	1586	1451	1514	1411	0
1	21	12	"PFK1153"	"Ks692_12"	5020	24890	100	151	148	30	131	142	76	2	0	0	165	191	74	156	174	137	10	0	0	2.222	0.486	0.474	0.561	4.024	0.378	0.062	80	410	29	52	1.152	20	9	17	35	0
1	22	12	"PFK1155"	"Ks692_6"	5210	24830	150	134	137	24	127	135	60	1	0	0	146	152	29	151	168	135	0	0	0	-1.400	10.000	0.810	0.988	3.516	1.149	0.165	156	764	2	11	Error	7	-5	10	1	-50
1	1	13	"PFM0107"	"M17691_2"	1220	25040	130	171	177	36	124	128	42	58	20	0	250	252	50	151	152	24	95	85	0	0.475	0.525	0.555	0.472	2.719	0.818	0.144	120	553	146	154	-1.075	47	99	53	101	0
1	2	13	"PFM0110"	"M18079_3"	1400	25040	120	336	335	77	123	125	24	100	100	0	415	403	108	151	153	25	99	97	0	0.807	0.841	0.868	0.878	1.605	0.785	0.774	120	439	477	464	-0.310	213	264	212	252	0
1	3	13	"PFM0112"	"M18079_5"	1600	25040	120	591	569	169	124	127	25	99	99	0	460	456	134	149	155	35	99	97	0	1.502	1.450	1.496	1.469	1.396	1.446	0.828	120	474	778	752	0.587	467	311	445	307	0
1	4	13	"PFM0116"	"M18377_2"	1740	25060	150	128	133	33	126	129	25	23	4	0	156	158	35	152	157	34	16	5	0	0.500	1.167	0.658	0.859	3.606	0.412	0.047	156	647	6	13	-1.000	2	4	7	6	-50
1	5	13	"PFM0118"	"M1840_2"	1980	25040	120	148	147	27	125	129	29	40	10	0	202	206	53	151	154	26	68	49	0	0.451	0.400	0.451	0.495	3.582	0.304	0.138	120	566	74	77	-1.149	23	51	22	55	0
1	6	13	"PFM0121"	"M18869_1"	2190	25040	140	368	393	152	123	126	28	94	92	0	276	293	95	147	151	28	91	83	0	1.899	1.849	1.881	1.786	2.084	1.876	0.720	156	472	374	416	0.925	245	129	270	146	0
1	7	13	"PFM0142"	"M196_6"	2310	25020	150	216	237	89	126	130	36	76	57	0	226	234	75	147	153	31	76	61	0	1.139	1.276	1.179	1.182	2.612	0.925	0.433	156	484	169	198	0.188	90	79	111	87	-50
1	8	13	"PFM0144"	"M196_8"	2500	25030	120	719	676	216	127	132	39	98	97	0	390	398	117	150	151	24	99	96	0	2.467	2.214	2.295	2.237	1.574	2.222	0.839	120	439	832	797	1.303	592	240	549	248	0
1	9	13	"PFM0148"	"M19895_2"	2690	25030	120	189	190	37	128	129	22	83	70	0	219	217	52	148	151	24	78	66	0	0.859	0.899	0.858	0.888	2.407	0.746	0.342	120	456	132	131	-0.219	61	71	62	69	0
1	10	13	"PFM0152"	"M20060_1"	2890	25010	110	151	154	30	127	129	22	53	21	0	183	187	41	148	151	25	60	35	0	0.686	0.692	0.660	0.606	3.476	0.319	0.045	80	410	59	66	-0.544	24	35	27	39	0
1	11	13	"PFM0154"	"M20186_2"	3070	25030	100	401	398	117	124	125	21	100	100	0	213	203	42	149	152	31	71	51	0	4.328	5.074	4.165	4.737	2.147	4.997	0.401	80	441	341	328	2.114	277	64	274	54	0
1	12	13	"PFM0156"	"M20989_1"	3260	25010	110	420	407	117	125	130	36	98	96	0	295	311	93	148	156	46	93	76	0	2.007	1.730	1.734	1.945	2.067	1.650	0.685	80	415	442	445	1.005	295	147	282	163	0
1	13	13	"PFM0179"	"M22143_2"	3450	25040	120	137	140	25	125	130	35	21	2	0	180	188	43	147	154	41	43	16	0	0.364	0.366	0.400	0.485	4.475	0.227	0.047	120	440	45	56	-1.459	12	33	15	41	0
1	14	13	"PFM0182"	"M22193_2"	3640	25020	130	242	238	49	126	128	23	95	90	0	368	359	83	144	148	25	98	96	0	0.518	0.521	0.542	0.520	1.685	0.478	0.643	120	480	340	327	-0.949	116	224	112	215	0
1	15	13	"PFM0184"	"M22193_8"	3830	25020	120	292	281	73	126	128	20	96	91	0	240	238	62	145	147	24	87	74	0	1.747	1.667	1.687	1.643	1.854	1.532	0.629	120	528	261	248	0.805	166	95	155	93	0
1	16	13	"PFM0186"	"M22451_2"	4040	25030	150	121	124	24	126	127	20	19	3	0	132	139	43	147	149	26	8	4	0	0.333	0.250	0.750	0.784	3.642	0.149	0.013	156	604	-20	-10	-1.585	-5	-15	-2	-8	-50
1	17	13	"PFM0193"	"M22678_3"	4210	25020	120	201	204	46	124	127	22	90	75	0	246	257	75	152	156	30	87	72	0	0.819	0.762	0.726	0.717	2.552	0.586	0.421	120	331	171	185	-0.288	77	94	80	105	0
1	18	13	"PFM0196"	"M2305_1"	4370	25020	150	133	133	27	131	135	29	12	3	0	178	186	45	156	165	43	32	15	0	0.091	0.067	0.429	0.498	3.517	0.231	0.085	156	639	24	32	-3.459	2	22	2	30	-50
1	19	13	"PFM0218"	"M24561_3"	4600	25030	120	645	614	161	135	138	26	100	100	0	443	436	106	156	163	39	98	95	0	1.777	1.711	1.779	1.755	1.669	1.733	0.780	120	551	797	759	0.829	510	287	479	280	0
1	20	13	"PFM0224"	"M24933_22"	4800	25030	150	124	128	21	131	133	22	13	1	0	136	139	27	150	153	25	11	2	0	0.500	0.273	0.730	0.812	3.674	0.278	0.009	156	569	-21	-14	-1.000	-7	-14	-3	-11	-50
1	21	13	"PFM0227"	"M24933_9"	4950	25030	90	167	170	31	130	133	25	69	34	0	163	168	33	148	153	28	38	15	0	2.467	2.000	1.146	1.592	4.106	0.435	0.055	52	291	52	60	1.303	37	15	40	20	0
1	22	13	"PFM0229"	"M25032_3"	5170	25030	120	955	907	283	128	131	39	100	99	0	657	622	194	149	152	25	99	99	0	1.628	1.647	1.671	1.690	1.494	1.656	0.884	120	594	1335	1252	0.703	827	508	779	473	0
1	1	14	"PFM0231"	"M2511_3"	1190	25220	150	146	177	206	125	134	115	5	1	0	156	176	80	152	167	167	5	1	0	5.250	2.167	1.045	1.139	4.695	4.956	0.147	156	791	25	76	2.392	21	4	52	24	-50
1	2	14	"PFM0234"	"M25344_2"	1370	25220	120	143	144	25	124	127	28	39	4	0	223	226	50	152	156	30	80	62	0	0.268	0.270	0.387	0.394	3.511	0.257	0.101	120	450	90	94	-1.902	19	71	20	74	0
1	3	14	"PFM0693"	"M50721_5"	1550	25220	130	342	337	78	120	124	24	100	100	0	237	242	56	146	152	30	88	72	0	2.440	2.260	2.232	2.521	2.019	2.164	0.510	120	493	313	313	1.287	222	91	217	96	0
1	4	14	"PFM0695"	"M51089_1"	1730	25240	120	178	181	35	124	128	25	83	53	0	203	211	51	150	154	29	72	47	0	1.019	0.934	0.890	0.864	2.611	0.679	0.174	120	443	107	118	0.027	54	53	57	61	0
1	5	14	"PFM0698"	"M51323_1"	1920	25230	110	557	542	113	123	127	28	100	100	0	565	577	132	148	149	25	100	100	0	1.041	0.977	0.985	0.977	1.387	0.924	0.838	80	516	851	848	0.058	434	417	419	429	0
1	6	14	"PFM0702"	"M5172_2"	2120	25230	100	132	136	26	119	122	20	40	20	0	201	201	34	140	144	25	86	61	0	0.213	0.279	0.438	0.370	2.969	0.254	0.082	80	453	74	78	-2.230	13	61	17	61	0
1	7	14	"PFM0705"	"M52114_1"	2320	25230	130	515	479	128	121	123	24	99	99	0	561	554	131	146	150	30	100	100	0	0.949	0.877	0.860	0.841	1.558	0.907	0.857	120	582	809	766	-0.075	394	415	358	408	0
1	8	14	"PFM0710"	"M52423_1"	2500	25220	130	203	209	47	124	126	24	94	76	0	472	468	126	147	151	29	99	98	0	0.243	0.265	0.264	0.261	1.998	0.247	0.587	120	568	404	406	-2.041	79	325	85	321	0
1	9	14	"PFM0728"	"M53642_4"	2700	25230	120	404	387	94	126	128	25	100	97	0	347	348	68	148	152	27	99	97	0	1.397	1.305	1.257	1.272	1.481	1.351	0.816	120	565	477	461	0.482	278	199	261	200	0
1	10	14	"PFM0732"	"M53850_1"	2890	25230	120	6359	5946	1857	130	133	27	100	100	0	2279	2194	533	148	151	25	100	100	0	2.923	2.843	2.888	2.743	1.306	2.987	0.934	120	540	8360	7862	1.547	6229	2131	5816	2046	0
1	11	14	"PFM0734"	"M53930_1"	3070	25230	120	688	643	161	129	130	22	100	100	0	579	574	137	149	151	25	100	99	0	1.300	1.209	1.221	1.204	1.444	1.218	0.880	120	519	989	939	0.379	559	430	514	425	0
1	12	14	"PFM0738"	"M54370_2"	3270	25220	150	126	131	27	128	131	30	14	3	0	138	139	25	148	153	36	4	0	0	0.200	-0.333	1.091	0.949	3.537	0.582	0.084	156	693	-12	-6	-2.322	-2	-10	3	-9	-50
1	13	14	"PFM0742"	"M5455_1"	3450	25230	120	144	146	26	128	128	22	40	15	0	372	377	95	147	149	22	99	99	0	0.071	0.078	0.116	0.113	2.247	0.074	0.124	120	500	241	248	-3.814	16	225	18	230	0
1	14	14	"PFM0744"	"M5455_6"	3650	25220	120	136	137	28	127	129	23	25	10	0	185	193	58	146	148	24	60	40	0	0.231	0.213	0.500	0.580	3.183	0.268	0.089	120	565	48	57	-2.115	9	39	10	47	0
1	15	14	"PFM0765"	"M55888_4"	3840	25230	110	188	187	28	130	131	21	91	65	0	211	219	47	145	147	23	92	70	0	0.879	0.770	0.773	0.832	2.240	0.686	0.332	80	454	124	131	-0.186	58	66	57	74	0
1	16	14	"PFM0770"	"M55941_1"	4020	25240	150	123	125	22	127	129	21	16	2	0	130	134	31	150	154	31	5	2	0	0.200	0.125	0.683	0.684	4.033	0.174	0.042	156	601	-24	-18	-2.322	-4	-20	-2	-16	-50
1	17	14	"PFM0772"	"M56059_1"	4220	25230	120	272	271	56	127	129	22	98	95	0	231	237	60	153	160	35	78	56	0	1.859	1.714	1.870	1.990	2.236	1.512	0.469	120	513	223	228	0.895	145	78	144	84	0
1	18	14	"PFM0780"	"M56462_2"	4410	25230	120	387	389	127	132	134	26	97	96	0	819	785	206	156	166	47	99	99	0	0.385	0.409	0.412	0.395	1.604	0.405	0.761	120	515	918	886	-1.379	255	663	257	629	0
1	19	14	"PFM0782"	"M56512_15"	4600	25250	150	132	132	22	132	134	25	9	1	0	146	149	32	152	158	35	10	1	0	0.000	0.000	0.696	0.649	3.892	0.376	0.106	156	645	-6	-3	Error	0	-6	0	-3	-50
1	20	14	"PFM0785"	"M56710_1"	4790	25230	130	275	288	64	129	131	20	100	98	0	361	360	93	152	153	24	99	96	0	0.699	0.764	0.758	0.804	1.791	0.692	0.658	120	536	355	367	-0.518	146	209	159	208	0
1	21	14	"PFM0809"	"M58416_1"	4990	25230	150	123	124	22	130	132	22	10	1	0	132	136	28	152	155	26	8	1	0	0.350	0.375	0.645	0.667	3.866	0.117	0.003	156	698	-27	-22	-1.515	-7	-20	-6	-16	-50
1	22	14	"PFM0815"	"M58784_1"	5190	25220	150	121	122	25	128	130	21	13	3	0	143	148	36	152	157	31	16	4	0	0.778	1.500	0.752	0.794	4.203	0.273	0.060	156	830	-16	-10	-0.363	-7	-9	-6	-4	-50
1	1	15	"PFM0817"	"M58847_5"	1190	25430	150	163	184	90	129	149	130	8	2	0	377	384	152	162	185	173	62	17	0	0.158	0.248	0.207	0.199	3.028	0.256	0.091	156	787	249	277	-2.661	34	215	55	222	0
1	2	15	"PFM0820"	"M5894_7"	1380	25420	110	156	160	26	119	130	51	33	1	0	223	225	41	152	158	38	77	45	0	0.521	0.562	0.524	0.548	2.793	0.819	0.088	80	456	108	114	-0.940	37	71	41	73	0
1	3	15	"PFM0824"	"M59170_6"	1560	25440	150	132	134	27	117	120	22	39	16	0	149	151	30	146	149	27	22	6	0	5.000	3.400	1.192	1.107	3.054	0.436	0.098	156	609	18	22	2.322	15	3	17	5	-50
1	4	15	"PFM0828"	"M59497_4"	1750	25420	120	813	748	215	124	126	23	100	100	0	521	519	137	144	148	26	99	99	0	1.828	1.664	1.624	1.659	1.480	1.711	0.846	120	475	1066	999	0.870	689	377	624	375	0
1	5	15	"PFN0330"	"N134_61"	1940	25420	100	159	161	27	124	127	28	60	22	0	169	172	39	139	142	24	55	31	0	1.167	1.121	1.074	0.915	3.458	1.242	0.118	80	431	65	70	0.222	35	30	37	33	0
1	6	15	"PFN0332"	"N134_67"	2130	25420	120	419	418	102	123	124	24	100	99	0	303	308	68	143	146	25	99	96	0	1.850	1.788	1.880	1.848	1.649	1.880	0.694	120	542	456	460	0.888	296	160	295	165	0
1	7	15	"PFN0334"	"N134_74"	2320	25440	130	165	173	56	126	130	34	52	16	0	238	274	131	151	158	36	78	55	0	0.448	0.382	0.392	0.415	2.742	0.335	0.320	120	510	126	170	-1.158	39	87	47	123	0
1	8	15	"PFN0336"	"N134_76"	2520	25420	120	330	338	79	129	132	31	100	99	0	305	320	108	148	156	34	95	88	0	1.280	1.215	1.316	1.357	1.885	1.116	0.586	120	562	358	381	0.356	201	157	209	172	0
1	9	15	"PFN0338"	"N134_78"	2720	25430	110	138	140	27	128	131	26	28	11	0	229	234	51	145	147	24	91	77	0	0.119	0.135	0.273	0.249	4.323	0.103	0.030	80	458	94	101	-3.070	10	84	12	89	0
1	10	15	"PFN0342"	"N134_83"	2890	25420	120	626	592	148	129	134	52	100	100	0	444	443	114	144	147	27	100	99	0	1.657	1.548	1.565	1.588	1.461	1.591	0.800	120	521	797	762	0.728	497	300	463	299	0
1	11	15	"PFN0360"	"N135_22"	3100	25420	120	291	296	70	128	132	48	97	82	0	204	201	40	147	151	26	75	52	0	2.860	3.111	2.726	3.178	2.185	3.914	0.321	120	578	220	222	1.516	163	57	168	54	0
1	12	15	"PFN0363"	"N135_27"	3290	25410	100	157	159	30	126	128	20	62	36	0	163	168	36	146	149	24	47	23	0	1.824	1.500	1.444	1.234	2.728	0.601	0.049	80	419	48	55	0.867	31	17	33	22	0
1	13	15	"PFN0365"	"N135_7"	3480	25420	110	138	141	25	127	127	20	36	13	0	200	206	48	146	149	23	78	57	0	0.204	0.233	0.457	0.349	3.540	0.065	0.009	80	451	65	74	-2.295	11	54	14	60	0
1	14	15	"PFN0367"	"N135_9"	3650	25420	130	239	239	51	127	130	22	97	90	0	232	243	59	145	148	23	93	79	0	1.287	1.143	1.205	1.202	2.228	1.090	0.484	120	574	199	210	0.364	112	87	112	98	0
1	15	15	"PFN0369"	"N136_13"	3850	25420	120	142	144	26	130	133	24	29	10	0	301	305	73	144	147	23	99	94	0	0.076	0.087	0.137	0.127	2.952	0.065	0.043	120	496	169	175	-3.710	12	157	14	161	0
1	16	15	"PFN0371"	"N136_16"	4040	25410	150	132	134	23	129	137	144	0	0	0	154	161	34	147	157	122	0	0	0	0.429	0.357	0.568	0.800	4.237	1.175	0.643	156	498	10	19	-1.222	3	7	5	14	-50
1	17	15	"PFN0390"	"N137_31"	4240	25420	120	278	272	57	128	129	21	98	95	0	237	246	53	149	154	37	88	61	0	1.705	1.485	1.508	1.538	2.143	1.396	0.460	120	443	238	241	0.769	150	88	144	97	0
1	18	15	"PFN0393"	"N137_38"	4430	25440	150	125	126	23	127	127	20	16	5	0	135	139	32	144	149	33	8	3	0	0.222	0.200	0.819	0.857	3.218	0.003	0.000	156	537	-11	-6	-2.170	-2	-9	-1	-5	-50
1	19	15	"PFN0395"	"N137_4"	4630	25430	120	268	266	66	125	127	20	96	90	0	291	291	75	145	146	22	94	91	0	0.979	0.966	1.017	0.983	2.006	0.915	0.638	120	446	289	287	-0.030	143	146	141	146	0
1	20	15	"PFN0398"	"N137_44"	4810	25430	120	185	188	27	128	129	22	94	67	0	244	247	54	151	152	24	90	78	0	0.613	0.625	0.669	0.689	2.386	0.498	0.387	120	514	150	156	-0.706	57	93	60	96	0
1	21	15	"PFN0400"	"N137_5"	5010	25430	120	248	252	61	128	131	30	95	83	0	217	223	58	151	152	27	80	67	0	1.818	1.722	1.708	1.591	2.486	1.518	0.390	120	512	186	196	0.862	120	66	124	72	0
1	22	15	"PFN0403"	"N137_53"	5210	25440	150	124	128	24	127	130	31	9	2	0	144	148	37	151	155	30	14	4	0	0.429	-0.333	0.793	0.827	3.546	2.153	0.010	156	800	-10	-2	-1.222	-3	-7	1	-3	-50
1	1	16	"PFN0420"	"N138_29"	1210	25600	150	135	141	31	124	145	158	0	0	0	172	181	49	162	172	53	19	5	0	1.100	0.895	0.683	0.678	4.153	1.263	0.079	156	755	21	36	0.138	11	10	17	19	-50
1	2	16	"PFN0422"	"N138_30"	1380	25620	110	140	140	32	112	118	41	33	6	0	197	199	36	149	152	32	65	35	0	0.583	0.560	0.650	0.684	4.024	2.080	0.022	80	439	76	78	-0.778	28	48	28	50	0
1	3	16	"PFN0427"	"N138_36"	1590	25610	150	126	129	26	112	115	23	32	12	0	146	148	27	146	146	21	24	8	0	100000.000	8.500	0.937	1.007	3.462	1.304	0.029	156	600	14	19	16.610	14	0	17	2	-50
1	4	16	"PFN0429"	"N138_39"	1770	25610	120	489	480	109	118	122	26	100	100	0	308	306	77	142	144	22	95	90	0	2.235	2.207	2.346	2.482	1.855	2.219	0.734	120	446	537	526	1.160	371	166	362	164	0
1	5	16	"PFN0431"	"N138_43"	1950	25610	120	243	248	49	125	127	25	99	94	0	468	471	120	142	146	24	99	99	0	0.362	0.374	0.369	0.373	1.545	0.348	0.709	120	501	444	452	-1.466	118	326	123	329	0
1	6	16	"PFN0435"	"N138_51"	2150	25620	150	122	124	20	128	130	29	5	0	0	136	138	25	150	153	26	6	1	0	0.429	0.333	0.784	0.835	2.910	0.515	0.016	156	572	-20	-16	-1.222	-6	-14	-4	-12	-50
1	7	16	"PFN0839"	"N163_7"	2340	25610	150	140	151	47	133	138	31	28	14	0	173	186	52	157	162	32	37	19	0	0.438	0.621	0.877	0.853	3.417	0.738	0.283	156	554	23	47	-1.193	7	16	18	29	-50
1	8	16	"PFN0843"	"N164_7"	2510	25610	120	345	345	73	134	138	29	99	97	0	288	289	65	154	161	38	92	81	0	1.575	1.563	1.547	1.701	1.780	1.488	0.645	120	517	345	346	0.655	211	134	211	135	0
1	9	16	"PFN0846"	"N165_14"	2710	25620	120	291	285	61	129	130	21	97	93	0	394	382	85	147	149	26	100	95	0	0.656	0.664	0.665	0.637	1.649	0.643	0.788	120	572	409	391	-0.609	162	247	156	235	0
1	10	16	"PFN0848"	"N165_16"	2900	25610	120	5857	5483	1690	130	132	24	100	100	0	2950	2758	947	147	150	27	99	99	0	2.043	2.050	2.058	2.115	1.372	2.040	0.935	120	510	8530	7964	1.031	5727	2803	5353	2611	0
1	11	16	"PFN0852"	"N165_8"	3070	25610	90	143	150	28	133	134	24	32	13	0	184	179	35	150	153	27	55	21	0	0.294	0.586	0.564	0.720	4.430	0.414	0.094	52	350	44	46	-1.766	10	34	17	29	0
1	12	16	"PFN0854"	"N166_2"	3270	25610	150	131	132	21	127	129	21	20	4	0	134	134	25	148	149	23	6	0	0	-0.286	-0.357	0.500	0.574	3.110	13.922	0.001	156	671	-10	-9	Error	4	-14	5	-14	-50
1	13	16	"PFN0877"	"N168_9"	3460	25620	150	127	127	20	128	130	22	10	1	0	132	136	22	148	151	25	6	0	0	0.063	0.083	0.833	0.703	3.609	47.772	0.000	156	559	-17	-13	-4.000	-1	-16	-1	-12	-50
1	14	16	"PFN0881"	"N169_15"	3650	25620	150	130	132	23	129	132	22	17	3	0	139	143	31	149	153	26	15	5	0	-0.100	-0.500	0.712	0.629	3.084	0.169	0.008	156	541	-9	-3	Error	1	-10	3	-6	-50
1	15	16	"PFN0884"	"N169_20"	3850	25620	150	143	145	25	130	138	129	0	0	0	142	142	26	147	155	109	0	0	0	-2.600	-3.000	0.899	0.937	3.424	2.879	0.006	156	617	8	10	Error	13	-5	15	-5	-50
1	16	16	"PFN0889"	"N170_4"	4050	25590	150	158	158	34	129	136	142	0	0	0	146	149	28	145	153	119	0	0	0	29.000	7.250	1.661	1.491	4.726	0.887	0.602	156	512	30	33	4.858	29	1	29	4	-50
1	17	16	"PFN0891"	"N171_3"	4230	25610	150	141	141	25	128	128	22	33	10	0	165	171	34	146	148	25	42	17	0	0.684	0.520	0.773	0.798	4.012	0.320	0.033	156	501	32	38	-0.547	13	19	13	25	-50
1	18	16	"PFN0895"	"N173_3"	4410	25610	150	115	118	21	123	125	21	12	2	0	130	132	26	144	147	27	7	1	0	0.571	0.417	0.828	0.730	3.417	0.257	0.015	156	506	-22	-17	-0.807	-8	-14	-5	-12	-50
1	19	16	"PFN0917"	"N177_5"	4620	25630	150	120	121	21	121	122	19	15	4	0	125	128	25	142	144	22	5	2	0	0.059	0.000	0.618	0.741	3.419	0.029	0.000	156	554	-18	-14	-4.087	-1	-17	0	-14	-50
1	20	16	"PFN0923"	"N181_1"	4810	25620	130	274	281	69	125	126	20	95	94	0	236	241	60	144	146	22	90	84	0	1.620	1.608	1.551	1.620	1.810	1.533	0.605	120	545	241	253	0.696	149	92	156	97	0
1	21	16	"PFN0925"	"N181_11"	5000	25620	120	814	744	282	125	129	36	98	96	0	418	417	121	146	148	23	97	96	0	2.533	2.284	2.222	2.200	1.772	2.422	0.846	120	503	961	890	1.341	689	272	619	271	0
1	22	16	"PFN0928"	"N181_17"	5190	25620	120	1865	1686	617	123	126	36	100	100	0	1279	1210	368	147	148	23	100	100	0	1.539	1.470	1.474	1.418	1.324	1.522	0.928	120	483	2874	2626	0.622	1742	1132	1563	1063	0
1	1	17	"PFN0931"	"N181_21"	1180	25810	130	156	160	33	117	128	118	3	0	0	230	237	56	158	164	37	78	47	0	0.542	0.544	0.463	0.534	2.741	0.410	0.161	120	664	111	122	-0.885	39	72	43	79	0
1	2	17	"PFN0933"	"N181_25"	1390	25810	150	127	127	24	113	119	35	15	2	0	155	160	34	151	155	31	16	4	0	3.500	1.556	0.778	1.034	3.340	1.401	0.126	156	646	18	23	1.807	14	4	14	9	-50
1	3	17	"PFN0958"	"N187_1"	1590	25840	150	122	129	36	112	115	22	29	12	0	144	147	25	147	149	23	19	3	0	-3.333	100000.000	0.980	0.865	4.504	3.368	0.014	156	550	7	17	Error	10	-3	17	0	-50
1	4	17	"PFN0960"	"N187_5"	1760	25800	120	400	386	99	114	117	22	99	98	0	287	275	73	141	143	21	94	85	0	1.959	2.030	2.086	2.332	2.045	1.973	0.752	120	410	432	406	0.970	286	146	272	134	0
1	5	17	"PFN0964"	"N189_3"	1940	25810	150	120	120	20	121	124	25	8	1	0	132	133	23	145	148	25	6	0	0	0.077	0.083	0.855	0.857	3.643	0.250	0.025	156	531	-14	-13	-3.700	-1	-13	-1	-12	-50
1	6	17	"PFN0966"	"N189_6"	2140	25800	120	982	911	246	129	134	33	99	98	0	687	668	188	155	160	40	98	97	0	1.603	1.524	1.535	1.572	1.469	1.533	0.911	120	434	1385	1295	0.681	853	532	782	513	0
1	7	17	"PFN0969"	"N197_2"	2330	25810	120	862	816	242	134	138	29	100	100	0	678	657	171	156	160	30	99	99	0	1.395	1.361	1.384	1.363	1.510	1.404	0.869	120	499	1250	1183	0.480	728	522	682	501	0
1	8	17	"PFN0979"	"N243_1"	2540	25820	90	142	145	25	131	132	21	36	15	0	194	198	36	156	161	35	57	21	0	0.289	0.333	0.590	0.545	3.526	0.251	0.051	52	372	49	56	-1.788	11	38	14	42	0
1	9	17	"PFF1893"	"F8058_1"	2730	25810	90	188	201	46	128	128	21	92	69	0	229	236	52	152	154	23	92	73	0	0.779	0.869	0.872	0.868	2.168	0.786	0.398	52	348	137	157	-0.360	60	77	73	84	0
1	10	17	"PFB0086"	"B312"	2900	25800	120	1521	1452	495	128	129	23	100	100	0	946	915	341	147	150	23	97	95	0	1.743	1.724	1.649	1.876	1.661	1.673	0.903	120	539	2192	2092	0.802	1393	799	1324	768	0
1	11	17	"PFB0247"	"B619"	3120	25810	150	136	135	22	128	130	22	21	3	0	141	143	24	148	150	25	10	2	0	-1.143	-1.400	0.963	0.994	3.897	0.088	0.000	156	587	1	2	Error	8	-7	7	-5	-50
1	12	17	"PFB0263"	"B648"	3290	25820	150	128	128	21	129	130	22	11	2	0	128	130	22	150	151	25	3	0	0	0.045	0.050	0.575	0.604	3.086	0.114	0.002	156	489	-23	-21	-4.459	-1	-22	-1	-20	-50
1	13	17	"PFB0272"	"B666"	3510	25800	150	126	131	27	132	133	23	17	3	0	140	142	28	153	155	27	8	1	0	0.462	0.091	0.830	0.846	3.435	0.516	0.036	156	471	-19	-12	-1.115	-6	-13	-1	-11	-50
1	14	17	"PFC0108"	"C322"	3670	25810	130	160	163	29	132	132	23	56	26	0	229	236	58	150	154	28	85	66	0	0.354	0.360	0.445	0.378	3.253	0.246	0.131	120	454	107	117	-1.496	28	79	31	86	0
1	15	17	"PFA0055"	"A14801_28"	3860	25810	80	178	174	30	128	130	21	75	55	0	212	212	37	150	153	25	82	61	0	0.806	0.742	0.813	0.780	2.750	0.494	0.178	52	284	112	108	-0.310	50	62	46	62	0
1	16	17	"PFA0082"	"A18792_10"	4040	25790	150	137	137	23	132	133	21	24	6	0	145	146	27	149	151	24	14	3	0	-1.250	-1.667	0.875	0.946	3.449	0.137	0.003	156	643	1	2	Error	5	-4	5	-3	-50
1	17	17	"PFA0091"	"A18792_4"	4240	25810	100	360	344	96	130	131	22	97	92	0	294	301	102	152	152	24	87	81	0	1.620	1.436	1.477	1.622	1.926	1.296	0.742	80	389	372	363	0.696	230	142	214	149	0
1	18	17	"PFA0097"	"A19747_2"	4430	25810	150	133	135	25	128	130	21	24	8	0	150	157	38	154	155	26	22	10	0	-1.250	2.333	0.556	0.573	4.043	0.313	0.015	156	568	1	10	Error	5	-4	7	3	-50
1	19	17	"PFA0173"	"A4732_13"	4620	25810	150	133	133	22	125	126	20	28	7	0	141	144	31	151	156	34	9	2	0	-0.800	-1.143	0.719	0.760	4.229	0.110	0.009	156	558	-2	1	Error	8	-10	8	-7	-50
1	20	17	"PFA0219"	"A8784_10"	4820	25810	110	253	262	66	125	125	21	98	96	0	268	274	71	150	155	40	88	75	0	1.085	1.105	1.154	1.142	1.982	0.975	0.539	80	499	246	261	0.117	128	118	137	124	0
1	21	17	"PFM0561"	"M44175_1"	5000	25800	110	965	920	311	127	130	36	100	100	0	703	659	209	154	160	49	98	95	0	1.526	1.570	1.580	1.616	1.372	1.618	0.887	80	455	1387	1298	0.610	838	549	793	505	0
1	22	17	"PFM0639"	"M46861_1"	5200	25790	150	134	135	23	127	129	30	16	2	0	143	145	32	152	156	38	5	2	0	-0.778	-1.143	0.526	0.611	3.782	0.010	0.000	156	818	-2	1	Error	7	-9	8	-7	-50
1	1	18	"PFM0668"	"M48963_5"	1200	25990	120	179	183	40	123	128	35	75	31	0	329	335	76	161	166	33	96	93	0	0.333	0.345	0.295	0.325	2.047	0.299	0.316	120	559	224	234	-1.585	56	168	60	174	0
1	2	18	"PFM0751"	"M55156_1"	1390	26010	150	122	125	24	123	127	33	9	0	0	147	149	26	159	164	32	5	0	0	0.083	-0.200	0.737	0.896	3.499	1.725	0.034	156	560	-13	-8	-3.585	-1	-12	2	-10	-50
1	3	18	"PFM0789"	"M57163_1"	1600	26010	120	143	152	50	122	125	23	45	18	0	184	199	64	150	153	24	64	40	0	0.618	0.612	0.718	0.718	4.279	0.589	0.233	120	407	55	79	-0.695	21	34	30	49	0
1	4	18	"PFM0887"	"M8047_1"	1770	25990	120	181	187	38	124	125	23	89	59	0	336	339	91	148	151	27	96	92	0	0.303	0.330	0.321	0.329	2.256	0.286	0.467	120	437	245	254	-1.722	57	188	63	191	0
1	5	18	"PFD0324"	"D37405_1"	1980	25990	150	133	137	26	130	136	55	5	0	0	145	147	24	156	164	80	0	0	0	-0.273	-0.778	0.577	0.729	4.131	4.680	0.101	156	541	-8	-2	Error	3	-11	7	-9	-50
1	6	18	"PFD0374"	"D42243_5"	2120	26000	150	140	141	31	136	144	57	5	0	0	173	180	48	160	172	82	11	1	0	0.308	0.250	0.632	0.656	3.422	0.538	0.606	156	539	17	25	-1.700	4	13	5	20	-50
1	7	18	"PFD0381"	"D42873_1"	2310	25980	150	143	146	33	135	139	32	21	7	0	167	180	54	158	162	38	26	14	0	0.889	0.500	0.677	0.694	4.187	0.448	0.095	156	672	17	33	-0.170	8	9	11	22	-50
1	8	18	"PFD0391"	"D42954_8"	2550	25990	150	150	150	28	132	135	26	35	10	0	157	163	31	154	156	26	27	11	0	6.000	2.000	0.800	0.924	4.513	1.939	0.009	156	712	21	27	2.585	18	3	18	9	-50
1	9	18	"PFD0408"	"D47995_1"	2720	25990	120	635	600	168	132	133	22	100	100	0	695	667	174	154	156	23	100	100	0	0.930	0.912	0.905	0.892	1.462	0.910	0.873	120	462	1044	981	-0.105	503	541	468	513	0
1	10	18	"PFD0468"	"D53677_9"	2920	26000	150	123	125	23	132	132	23	11	1	0	140	142	33	148	150	23	15	5	0	1.125	1.167	0.765	0.714	3.623	0.270	0.001	156	539	-17	-13	0.170	-9	-8	-7	-6	-50
1	11	18	"IMX067I"	"Y_IMX067I"	3110	26010	150	128	132	28	129	131	23	17	5	0	136	139	30	147	150	25	12	2	0	0.091	-0.375	0.667	0.684	4.059	0.175	0.004	156	424	-12	-5	-3.459	-1	-11	3	-8	-50
1	12	18	"IOX204I"	"Y_IOX204I"	3270	26010	150	120	120	21	129	131	20	9	0	0	129	132	28	151	153	26	5	1	0	0.409	0.474	0.600	0.557	3.719	0.215	0.021	156	410	-31	-28	-1.290	-9	-22	-9	-19	-50
1	13	18	"IDX437I"	"Y_IDX437I"	3460	26000	150	118	122	24	131	133	22	8	1	0	132	134	28	151	153	26	7	1	0	0.684	0.529	0.755	0.723	3.212	0.262	0.016	156	462	-32	-26	-0.547	-13	-19	-9	-17	-50
1	14	18	"ILX005I"	"Y_ILX005I"	3650	26000	150	132	133	29	130	132	22	21	7	0	158	165	45	150	153	27	28	17	0	0.250	0.200	0.758	0.763	3.770	0.263	0.046	156	475	10	18	-2.000	2	8	3	15	-50
1	15	18	"Z_1_10"	"Z_1_10"	3840	26000	150	126	128	22	132	133	21	10	5	0	137	141	35	149	152	25	12	5	0	0.500	0.500	0.556	0.600	4.078	0.255	0.026	156	571	-18	-12	-1.000	-6	-12	-4	-8	-50
1	16	18	"Z_1_30"	"Z_1_30"	4030	26000	150	126	128	22	133	134	20	12	1	0	139	143	34	150	151	25	12	6	0	0.636	0.714	0.646	0.598	3.287	0.213	0.016	156	619	-18	-12	-0.652	-7	-11	-5	-7	-50
1	17	18	"Z_2_70"	"Z_2_70"	4240	25990	130	1089	1044	258	133	134	21	100	100	0	4056	3746	1131	153	153	24	100	100	0	0.245	0.254	0.249	0.257	1.247	0.240	0.942	120	596	4859	4504	-2.030	956	3903	911	3593	0
1	18	18	"Z_2_90"	"Z_2_90"	4440	26000	120	1683	1524	477	133	134	21	100	100	0	6415	6006	1706	159	161	27	100	100	0	0.248	0.238	0.238	0.231	1.325	0.236	0.938	120	492	7806	7238	-2.013	1550	6256	1391	5847	0
1	19	18	"Z_3_10"	"Z_3_10"	4650	26000	150	128	132	23	134	134	21	16	3	0	158	161	44	159	162	36	16	6	0	6.000	-1.000	0.581	0.589	3.725	0.134	0.035	156	563	-7	0	2.585	-6	-1	-2	2	-50
1	20	18	"Z_3_30"	"Z_3_30"	4810	26040	150	130	131	23	133	134	26	8	1	0	148	152	38	158	163	45	9	3	0	0.300	0.333	0.600	0.591	4.750	0.112	0.029	156	687	-13	-8	-1.737	-3	-10	-2	-6	-50
1	21	18	"Z_3_50"	"Z_3_50"	5010	25980	110	273	271	63	132	138	51	91	75	0	292	273	76	166	180	91	65	15	0	1.119	1.299	1.125	1.293	2.238	0.660	0.393	80	536	267	246	0.162	141	126	139	107	0
1	22	18	"Z_3_70"	"Z_3_70"	5200	25990	110	1362	1296	378	132	139	58	100	100	0	1361	1263	360	157	173	98	100	100	0	1.022	1.052	1.038	1.045	1.357	1.040	0.920	80	517	2434	2270	0.031	1230	1204	1164	1106	0
1	1	19	"Z_5_10"	"Z_5_10"	1190	26200	150	133	138	32	128	136	56	6	1	0	154	160	36	160	166	36	16	3	0	-0.833	100000.000	0.692	0.704	3.263	0.521	0.055	156	833	-1	10	Error	5	-6	10	0	-50
1	2	19	"Z_5_30"	"Z_5_30"	1410	26190	150	164	167	43	131	135	37	42	15	0	161	172	65	162	176	85	4	2	0	-33.000	3.600	0.962	1.242	4.392	0.393	0.355	156	618	32	46	Error	33	-1	36	10	-50
1	3	19	"Z_5_50"	"Z_5_50"	1580	26180	110	1220	1137	252	133	137	31	100	100	0	1263	1183	262	154	166	66	100	100	0	0.980	0.976	0.977	0.976	1.225	0.963	0.936	80	415	2196	2033	-0.029	1087	1109	1004	1029	0
1	4	19	"Z_5_70"	"Z_5_70"	1770	26180	120	3578	3174	1011	131	133	24	100	100	0	3575	3310	1170	153	158	34	100	100	0	1.007	0.964	0.950	1.007	1.394	0.941	0.947	120	512	6869	6200	0.011	3447	3422	3043	3157	0
1	5	19	"Z_5_90"	"Z_5_90"	1960	26180	120	7336	6877	2269	137	143	57	100	100	0	7506	7088	2426	162	171	79	100	100	0	0.980	0.973	0.989	0.994	1.386	0.962	0.939	120	495	14543	13666	-0.029	7199	7344	6740	6926	0
1	6	19	"Z_6_10"	"Z_6_10"	2170	26200	100	221	275	179	141	148	60	58	31	0	348	526	467	168	175	83	68	53	0	0.444	0.374	0.415	0.452	3.096	0.335	0.650	80	438	260	492	-1.170	80	180	134	358	0
1	7	19	"Z_7_50"	"Z_7_50"	2350	26180	100	211	217	44	135	137	28	93	68	0	267	280	108	159	161	26	88	78	0	0.704	0.678	0.729	0.732	2.302	0.414	0.316	80	429	184	203	-0.507	76	108	82	121	0
1	8	19	"Z_7_70"	"Z_7_70"	2530	26180	110	323	323	58	131	133	23	100	100	0	357	363	74	153	154	24	100	98	0	0.941	0.914	0.903	0.934	1.553	0.849	0.738	80	477	396	402	-0.087	192	204	192	210	0
1	9	19	"Z_7_90"	"Z_7_90"	2730	26180	120	705	668	191	133	134	22	99	99	0	868	802	215	154	157	27	99	99	0	0.801	0.826	0.837	0.820	1.374	0.830	0.907	120	549	1286	1183	-0.320	572	714	535	648	0
1	10	19	"Z_8_10"	"Z_8_10"	2910	26170	150	127	129	22	132	134	22	8	4	0	149	155	39	150	152	23	23	10	0	5.000	-0.600	0.800	0.836	4.236	0.065	0.001	156	568	-6	2	2.322	-5	-1	-3	5	-50
1	11	19	"Z_8_30"	"Z_8_30"	3110	26200	150	128	129	20	132	133	21	8	1	0	147	147	25	150	152	24	12	3	0	1.333	1.000	1.000	1.019	4.080	0.196	0.003	156	511	-7	-6	0.415	-4	-3	-3	-3	-50
1	12	19	"Z_8_50"	"Z_8_50"	3300	26190	120	3012	2706	885	132	134	22	100	100	0	8000	7281	2002	155	157	24	100	100	0	0.367	0.361	0.365	0.344	1.383	0.363	0.949	120	429	10725	9700	-1.446	2880	7845	2574	7126	0
1	13	19	"PFA32032"	"oPFA32032"	3500	26180	150	133	136	23	130	132	21	21	5	0	145	150	31	153	155	23	16	7	0	-0.375	-2.000	0.618	0.693	3.378	0.160	0.003	156	514	-5	3	Error	3	-8	6	-3	-50
1	14	19	"PFC0775"	"oPFC0775"	3680	26190	120	170	178	37	129	131	21	78	47	0	600	599	145	150	152	24	100	100	0	0.091	0.109	0.108	0.101	2.023	0.108	0.443	120	408	491	498	-3.456	41	450	49	449	0
1	15	19	"PFI17647"	"oPFI17647"	3880	26200	150	134	137	24	131	132	21	21	9	0	143	148	35	149	152	25	17	8	0	-0.500	-6.000	0.679	0.772	4.215	0.297	0.023	156	525	-3	5	Error	3	-6	6	-1	-50
1	16	19	"PFF72435"	"oPFF72435"	4060	26170	100	156	153	22	131	133	21	53	16	0	179	181	32	150	152	25	57	31	0	0.862	0.710	0.916	0.867	3.056	0.415	0.044	80	370	54	53	-0.214	25	29	22	31	0
1	17	19	"PFL0040"	"oPFL0040"	4250	26190	120	667	645	179	134	134	22	100	100	0	587	593	154	150	155	39	99	99	0	1.220	1.153	1.167	1.137	1.413	1.164	0.868	120	539	970	954	0.287	533	437	511	443	0
1	18	19	"PFL0041"	"oPFL0041"	4440	26190	120	210	210	45	132	134	23	91	70	0	747	732	202	155	159	42	99	97	0	0.132	0.135	0.138	0.131	1.690	0.129	0.594	120	414	670	655	-2.924	78	592	78	577	0
1	19	19	"PFI17649"	"oPFI17649"	4600	26190	150	127	130	23	135	135	21	14	2	0	146	149	32	156	158	26	16	6	0	0.800	0.714	0.831	0.696	3.254	0.140	0.003	156	563	-18	-12	-0.322	-8	-10	-5	-7	-50
1	20	19	"PFJ12790"	"oPFJ12790"	4840	26200	110	157	161	28	134	135	20	55	28	0	214	217	45	152	154	26	85	60	0	0.371	0.415	0.487	0.417	2.736	0.370	0.161	80	403	85	92	-1.431	23	62	27	65	0
1	21	19	"PFJ12792"	"oPFJ12792"	5020	26200	100	138	141	22	133	139	40	12	0	0	289	297	64	162	170	62	92	52	0	0.039	0.059	0.164	0.136	2.661	0.084	0.059	80	357	132	143	-4.667	5	127	8	135	0
1	22	19	"PFK12895"	"oPFK12895"	5180	26200	150	134	136	28	132	137	51	5	0	0	150	152	29	159	170	79	0	0	0	-0.222	-0.571	0.786	1.014	4.506	0.890	0.122	156	817	-7	-3	Error	2	-9	4	-7	-50
1	1	20	"PFF72440"	"oPFF72440"	1210	26380	120	856	833	223	132	132	22	100	100	0	1416	1391	379	162	165	29	100	100	0	0.577	0.570	0.568	0.565	1.423	0.562	0.923	120	534	1978	1930	-0.792	724	1254	701	1229	0
1	2	20	"PFH0004"	"oPFH0004"	1400	26380	120	650	652	225	131	138	41	99	96	0	438	451	121	158	176	95	93	80	0	1.854	1.778	1.751	1.779	1.572	1.702	0.705	120	543	799	814	0.890	519	280	521	293	0
1	3	20	"PFD66983"	"oPFD66983"	1630	26390	130	189	203	74	134	140	41	60	27	0	272	302	129	159	178	96	54	27	0	0.487	0.483	0.608	0.531	2.339	0.374	0.526	120	578	168	212	-1.039	55	113	69	143	0
1	4	20	"PFBL B0087"	"oPFBLOB0087"	1770	26350	80	184	196	74	137	138	24	69	48	0	289	325	166	158	164	33	71	67	0	0.359	0.353	0.398	0.515	3.218	0.309	0.375	52	262	178	226	-1.479	47	131	59	167	0
1	5	20	"PFBL B0089"	"oPFBLOB0089"	1980	26370	150	147	150	29	138	141	30	23	6	0	171	176	34	165	170	32	23	6	0	1.500	1.091	0.951	0.968	3.902	0.443	0.036	156	643	15	23	0.585	9	6	12	11	-50
1	6	20	"PFL0045"	"oPFL0045"	2160	26380	120	721	694	214	134	138	28	99	98	0	835	825	207	161	165	28	100	100	0	0.871	0.843	0.836	0.819	1.420	0.861	0.883	120	445	1261	1224	-0.199	587	674	560	664	0
1	7	20	"PFF72441"	"oPFF72441"	2360	26380	150	131	132	21	134	135	23	10	2	0	150	154	35	158	161	26	16	5	0	0.375	0.500	0.849	0.746	4.022	0.077	0.002	156	603	-11	-6	-1.415	-3	-8	-2	-4	-50
1	8	20	"PFBL B0090"	"oPFBLOB0090"	2540	26380	120	630	613	164	131	132	20	100	100	0	400	406	109	155	158	27	99	96	0	2.037	1.920	2.007	2.018	1.580	1.936	0.822	120	526	744	733	1.026	499	245	482	251	0
1	9	20	"PFD66986"	"oPFD66986"	2750	26390	80	169	171	35	132	133	23	71	36	0	267	267	83	160	164	29	80	71	0	0.346	0.364	0.365	0.368	2.357	0.274	0.254	52	295	144	146	-1.532	37	107	39	107	0
1	10	20	"PFL0049"	"oPFL0049"	2920	26420	150	130	130	22	132	134	22	13	2	0	157	161	31	152	154	24	25	8	0	-0.400	-0.222	0.818	0.817	3.516	0.130	0.002	156	536	3	7	Error	-2	5	-2	9	-50
1	11	20	"PFK12897"	"oPFK12897"	3080	26390	150	127	130	24	130	132	21	17	6	0	153	155	29	151	153	23	23	6	0	-1.500	0.000	0.941	0.931	3.849	0.065	0.000	156	533	-1	4	Error	-3	2	0	4	-50
1	12	20	"PFF72442"	"oPFF72442"	3310	26380	130	659	639	192	131	133	22	100	100	0	457	460	94	156	159	24	100	100	0	1.754	1.671	1.646	1.586	1.474	1.825	0.845	120	548	829	812	0.811	528	301	508	304	0
1	13	20	"PFF72443"	"oPFF72443"	3500	26380	120	321	319	79	131	132	21	100	99	0	418	419	98	154	156	24	100	99	0	0.720	0.709	0.692	0.687	1.607	0.710	0.738	120	459	454	453	-0.475	190	264	188	265	0
1	14	20	"PFBL B0094"	"oPFBLOB0094"	3680	26380	120	1315	1192	386	130	131	21	100	100	0	1372	1347	415	153	155	24	100	100	0	0.972	0.889	0.874	0.871	1.362	0.886	0.907	120	402	2404	2256	-0.041	1185	1219	1062	1194	0
1	15	20	"PFH0026"	"oPFH0026"	3820	26370	120	219	221	42	132	132	21	98	85	0	177	185	35	153	155	24	49	33	0	3.625	2.781	2.104	2.535	2.688	2.801	0.128	120	384	111	121	1.858	87	24	89	32	0
1	16	20	"PFD67003"	"oPFD67003"	4020	26370	130	163	163	26	131	132	21	64	30	0	436	426	105	152	155	24	99	97	0	0.113	0.117	0.135	0.123	2.123	0.103	0.267	120	502	316	306	-3.150	32	284	32	274	0
1	17	20	"PFM60515"	"oPFM60515"	4170	26400	150	129	130	23	133	133	21	14	4	0	144	148	28	149	152	25	14	6	0	0.800	3.000	1.045	1.098	3.846	0.092	0.001	156	723	-9	-4	-0.322	-4	-5	-3	-1	-50
1	18	20	"PFL0099"	"oPFL0099"	4380	26370	120	1436	1324	395	135	136	23	100	100	0	1626	1571	398	154	160	40	100	100	0	0.884	0.839	0.853	0.811	1.311	0.854	0.934	120	528	2773	2606	-0.178	1301	1472	1189	1417	0
1	19	20	"PFJ12808"	"oPFJ12808"	4590	26370	120	260	266	54	132	134	22	100	98	0	271	281	70	153	155	27	95	92	0	1.085	1.047	1.101	1.142	1.938	0.936	0.608	120	472	246	262	0.117	128	118	134	128	0
1	20	20	"PFBL B0145"	"oPFBLOB0145"	4780	26370	120	233	234	44	130	130	20	98	94	0	242	249	55	145	148	24	95	83	0	1.062	1.000	1.050	1.079	2.066	0.915	0.541	120	481	200	208	0.087	103	97	104	104	0
1	21	20	"PFBL B0149"	"oPFBLOB0149"	4970	26370	140	186	189	36	130	131	22	83	62	0	196	204	56	144	150	35	62	34	0	1.077	0.983	0.995	1.007	2.887	0.512	0.154	156	502	108	119	0.107	56	52	59	60	0
1	22	20	"PFI17700"	"oPFI17700"	5160	26370	120	227	236	54	129	131	22	96	90	0	347	350	81	150	155	33	99	95	0	0.497	0.535	0.491	0.513	1.959	0.497	0.623	120	460	295	307	-1.007	98	197	107	200	0
1	1	21	"PFI17702"	"oPFI17702"	1170	26560	120	726	710	229	138	141	42	100	98	0	615	611	189	161	167	36	99	95	0	1.295	1.271	1.282	1.291	1.392	1.268	0.870	120	550	1042	1022	0.373	588	454	572	450	0
1	2	21	"PFG0046"	"oPFG0046"	1360	26570	100	131	135	24	132	137	34	10	0	0	253	249	50	155	160	31	85	72	0	-0.010	0.032	0.245	0.217	3.463	0.088	0.012	80	399	97	97	Error	-1	98	3	94	0
1	3	21	"PFBL B0151"	"oPFBLOB0151"	1550	26560	120	540	520	164	130	133	32	100	98	0	378	390	105	152	159	49	96	92	0	1.814	1.639	1.677	1.647	1.661	1.725	0.785	120	548	636	628	0.859	410	226	390	238	0
1	4	21	"PFG0047"	"oPFG0047"	1730	26560	110	193	222	98	133	137	32	66	46	0	267	343	229	161	168	52	80	50	0	0.566	0.489	0.523	0.569	2.814	0.408	0.647	80	484	166	271	-0.821	60	106	89	182	0
1	5	21	"PFD67004"	"oPFD67004"	1930	26560	120	329	333	84	138	142	34	97	94	0	301	298	79	169	178	61	79	55	0	1.447	1.512	1.542	1.668	2.086	1.304	0.491	120	506	323	324	0.533	191	132	195	129	0
1	6	21	"PFL0107"	"oPFL0107"	2110	26560	130	225	227	43	132	135	28	92	81	0	245	258	63	160	167	48	76	42	0	1.094	0.969	1.111	1.057	2.474	0.580	0.267	120	533	178	193	0.130	93	85	95	98	0
1	7	21	"PFM60519"	"oPFM60519"	2310	26560	120	665	641	198	131	134	22	100	100	0	503	485	122	153	155	26	96	95	0	1.526	1.536	1.538	1.529	1.554	1.593	0.847	120	491	884	842	0.609	534	350	510	332	0
1	8	21	"PFI17707"	"oPFI17707"	2500	26560	120	333	335	80	130	131	20	100	100	0	292	295	80	152	154	24	95	89	0	1.450	1.434	1.423	1.521	1.896	1.340	0.685	120	493	343	348	0.536	203	140	205	143	0
1	9	21	"PFBL B0154"	"oPFBLOB0154"	2690	26560	120	2394	2229	750	130	131	21	100	100	0	2735	2528	804	153	155	24	100	100	0	0.877	0.884	0.897	0.876	1.276	0.885	0.947	120	518	4846	4474	-0.190	2264	2582	2099	2375	0
1	10	21	"PFM60520"	"oPFM60520"	2880	26560	120	257	255	57	130	131	21	96	93	0	235	236	53	149	151	23	90	80	0	1.477	1.437	1.388	1.504	2.239	1.369	0.490	120	413	213	212	0.562	127	86	125	87	0
1	11	21	"PFBL B0158"	"oPFBLOB0158"	3070	26560	120	436	443	110	128	129	20	100	99	0	465	473	137	147	149	23	100	99	0	0.969	0.966	1.003	1.010	1.434	0.930	0.865	120	388	626	641	-0.046	308	318	315	326	0
1	12	21	"PFI17709"	"oPFI17709"	3260	26560	120	1512	1384	433	128	129	20	100	100	0	919	881	242	151	155	45	100	100	0	1.802	1.721	1.792	1.692	1.353	1.757	0.918	120	510	2152	1986	0.850	1384	768	1256	730	0
1	13	21	"PFG0048"	"oPFG0048"	3450	26560	120	5657	5163	1636	130	131	20	100	100	0	2282	2086	650	149	151	24	100	100	0	2.591	2.598	2.604	2.613	1.388	2.642	0.935	120	502	7660	6970	1.374	5527	2133	5033	1937	0
1	14	21	"PFM60526"	"oPFM60526"	3640	26570	120	764	712	199	132	133	22	99	99	0	574	562	155	150	153	25	100	99	0	1.491	1.408	1.404	1.412	1.576	1.432	0.854	120	509	1056	992	0.576	632	424	580	412	0
1	15	21	"PFM60528"	"oPFM60528"	3830	26560	120	592	583	143	132	134	26	100	100	0	404	386	80	159	160	24	98	97	0	1.878	1.987	1.955	2.016	1.381	2.046	0.827	120	549	705	678	0.909	460	245	451	227	0
1	16	21	"PFL0111"	"oPFL0111"	4030	26570	110	153	154	29	132	132	21	48	23	0	193	194	42	154	155	25	66	35	0	0.538	0.550	0.689	0.705	3.124	0.507	0.068	80	498	60	62	-0.893	21	39	22	40	0
1	17	21	"E598_1c"	"E598_1c"	4230	26650	150	132	135	24	129	130	23	20	5	0	150	154	24	150	152	25	19	2	0	100000.000	1.500	0.861	0.803	4.211	0.172	0.004	156	708	3	10	16.610	3	0	6	4	-50
1	18	21	"E598_1e"	"E598_1e"	4410	26580	150	127	130	24	134	136	22	14	3	0	144	149	39	156	159	29	15	5	0	0.583	0.571	0.700	0.730	3.938	0.136	0.009	156	628	-19	-11	-0.778	-7	-12	-4	-7	-50
1	19	21	"E598_1g"	"E598_1g"	4600	26570	150	123	124	22	131	132	21	10	1	0	127	133	32	152	156	30	4	2	0	0.320	0.368	0.585	0.678	3.438	0.085	0.004	156	543	-33	-26	-1.644	-8	-25	-7	-19	-50
1	20	21	"E598_1i"	"E598_1i"	4780	26560	130	6195	5850	2050	125	126	19	100	100	0	2413	2247	808	144	146	25	98	98	0	2.675	2.722	2.738	2.834	1.534	2.731	0.937	120	554	8339	7828	1.420	6070	2269	5725	2103	0
1	21	21	"F48446_9a"	"F48446_9a"	5020	26560	150	121	122	23	123	125	20	17	3	0	138	142	31	144	150	34	10	2	0	0.333	0.500	1.000	0.978	3.120	89.881	0.000	156	542	-8	-3	-1.585	-2	-6	-1	-2	-50
1	22	21	"F48446_9c"	"F48446_9c"	5170	26570	150	130	131	26	120	122	23	29	9	0	143	149	35	146	153	35	19	4	0	-3.333	3.667	0.727	0.844	3.097	0.102	0.007	156	693	7	14	Error	10	-3	11	3	-50
1	1	22	"I12861_2g"	"I12861_2g"	1190	26760	150	129	133	28	122	126	39	7	1	0	147	147	27	150	154	32	9	1	0	-2.333	-3.667	1.000	0.910	4.131	1.920	0.010	156	980	4	8	Error	7	-3	11	-3	-50
1	2	22	"I12861_2i"	"I12861_2i"	1400	26750	150	137	138	26	123	125	29	25	7	0	153	158	28	149	153	30	23	2	0	3.500	1.667	1.095	1.122	4.001	1.573	0.005	156	733	18	24	1.807	14	4	15	9	-50
1	3	22	"J512_2a"	"J512_2a"	1530	26810	150	119	120	23	118	121	22	18	3	0	138	139	30	147	149	27	8	3	0	-0.111	-0.250	0.730	0.668	3.331	0.140	0.011	156	916	-8	-6	Error	1	-9	2	-8	-50
1	4	22	"J512_2c"	"J512_2c"	1780	26770	150	125	136	79	125	130	39	11	4	0	139	141	33	152	158	50	2	1	0	0.000	-1.000	0.694	0.899	3.677	2.407	0.083	156	901	-13	0	Error	0	-13	11	-11	-50
1	5	22	"J512_2e"	"J512_2e"	1960	26760	150	133	133	24	127	144	172	0	0	0	146	154	43	156	167	79	5	1	0	-0.600	-3.000	0.579	0.559	3.458	3.254	0.605	156	871	-4	4	Error	6	-10	6	-2	-50
1	6	22	"J512_2g"	"J512_2g"	2200	26750	80	149	179	104	130	169	296	5	0	0	249	263	103	163	183	112	34	9	0	0.221	0.490	0.479	0.402	3.983	0.633	0.319	52	282	105	149	-2.178	19	86	49	100	0
1	7	22	"M40872_8a"	"M40872_8a"	2350	26780	150	127	128	24	131	134	25	13	1	0	147	153	42	158	165	41	9	4	0	0.364	0.600	0.703	0.659	3.015	0.199	0.091	156	820	-15	-8	-1.459	-4	-11	-3	-5	-50
1	8	22	"M40872_8c"	"M40872_8c"	2510	26790	150	128	131	26	129	132	22	16	6	0	139	148	47	155	161	33	10	5	0	0.063	-0.286	0.636	0.612	3.974	0.179	0.019	156	805	-17	-5	-4.000	-1	-16	2	-7	-50
1	9	22	"M40872_8e"	"M40872_8e"	2700	26770	150	130	130	24	129	130	21	19	5	0	135	138	31	152	154	27	8	3	0	-0.059	-0.071	0.714	0.786	4.559	0.141	0.003	156	811	-16	-13	Error	1	-17	1	-14	-50
1	10	22	"M40872_8g"	"M40872_8g"	2900	26770	150	121	123	20	126	127	21	11	1	0	129	133	27	149	152	28	7	0	0	0.250	0.188	0.688	0.646	3.038	0.108	0.003	156	806	-25	-19	-2.000	-5	-20	-3	-16	-50
1	11	22	"M40872_8i"	"M40872_8i"	3090	26760	150	138	140	23	123	123	20	40	14	0	151	152	29	147	151	39	10	1	0	3.750	3.400	0.891	0.934	3.899	0.025	0.001	156	802	19	22	1.907	15	4	17	5	-50
1	12	22	"EMPTY"	"EMPTY"	3270	26760	100	173	180	43	123	122	20	77	56	0	211	215	58	146	151	47	63	30	0	0.769	0.826	0.890	0.991	3.376	0.290	0.156	80	450	115	126	-0.379	50	65	57	69	0
1	13	22	"EMPTY"	"EMPTY"	3460	26760	100	228	252	73	121	121	21	98	92	0	269	280	77	143	145	22	92	92	0	0.849	0.956	0.920	0.922	1.812	0.954	0.685	80	492	233	268	-0.236	107	126	131	137	0
1	14	22	"EMPTY"	"EMPTY"	3650	26760	100	238	253	90	121	122	23	92	82	0	249	267	93	145	147	23	90	80	0	1.125	1.082	1.110	0.999	1.970	1.038	0.636	80	470	221	254	0.170	117	104	132	122	0
1	15	22	"EMPTY"	"EMPTY"	3830	26760	110	224	233	51	125	126	26	96	87	0	255	262	65	153	153	24	92	80	0	0.971	0.991	0.934	1.015	1.980	0.935	0.545	80	562	201	217	-0.043	99	102	108	109	0
1	16	22	"EMPTY"	"EMPTY"	4040	26760	110	408	458	227	120	121	22	100	96	0	396	454	234	148	149	23	92	90	0	1.161	1.105	1.052	1.221	1.835	1.046	0.874	80	545	536	644	0.216	288	248	338	306	0
1	17	22	"EMPTY"	"EMPTY"	4220	26770	100	209	206	43	118	119	21	93	87	0	219	220	57	146	148	24	80	65	0	1.247	1.189	1.200	1.293	3.096	0.948	0.401	80	385	164	162	0.318	91	73	88	74	0
1	18	22	"EMPTY"	"EMPTY"	4430	26760	100	186	188	34	126	128	21	88	75	0	223	224	42	154	157	30	81	61	0	0.870	0.886	0.954	0.978	2.504	0.550	0.197	80	422	129	132	-0.202	60	69	62	70	0
1	19	22	"EMPTY"	"EMPTY"	4610	26760	150	124	127	25	124	125	21	16	5	0	156	163	37	152	155	29	26	12	0	0.000	0.273	0.669	0.742	3.079	0.151	0.027	156	707	4	14	Error	0	4	3	11	-50
1	20	22	"EMPTY"	"EMPTY"	4790	26760	150	119	120	19	125	126	21	10	0	0	145	147	21	150	153	25	8	0	0	1.200	1.667	0.914	1.046	3.880	0.064	0.000	156	740	-11	-8	0.263	-6	-5	-5	-3	-50
1	21	22	"EMPTY"	"EMPTY"	4980	26760	150	120	121	20	125	126	22	10	1	0	144	147	22	153	158	31	7	0	0	0.556	0.667	1.063	1.078	3.801	0.001	0.000	156	738	-14	-10	-0.848	-5	-9	-4	-6	-50
1	22	22	"EMPTY"	"EMPTY"	5170	26760	150	118	121	28	122	127	27	10	1	0	144	153	49	156	164	40	8	3	0	0.333	0.333	0.713	0.686	3.588	0.380	0.155	156	875	-16	-4	-1.585	-4	-12	-1	-3	-50
2	1	1	"PFA0116"	"A23157_2"	5770	22870	150	432	421	137	134	135	22	100	98	0	347	348	98	154	157	25	96	92	0	1.544	1.479	1.528	1.539	1.725	1.526	0.740	156	819	491	481	0.627	298	193	287	194	0
2	2	1	"PFA0048"	"A14801_13"	5940	22870	140	884	843	205	133	134	21	100	100	0	567	559	126	149	151	25	100	100	0	1.797	1.732	1.736	1.736	1.271	1.753	0.879	156	540	1169	1120	0.845	751	418	710	410	0
2	3	1	"PFA0211"	"A8109_3"	6120	22880	140	943	850	353	136	140	26	100	100	0	966	890	365	156	163	40	99	96	0	0.996	0.973	0.965	0.992	1.392	0.972	0.891	156	571	1617	1448	-0.005	807	810	714	734	0
2	4	1	"PFA0021"	"A11962_3"	6300	22850	150	204	208	50	137	142	35	74	44	0	173	178	39	155	160	30	39	13	0	3.722	3.087	2.123	2.187	3.406	3.341	0.103	156	731	85	94	1.896	67	18	71	23	-50
2	5	1	"PFA0164"	"A3310_6"	6500	22880	160	318	313	75	135	140	34	98	91	0	289	297	72	152	157	34	94	84	0	1.336	1.228	1.208	1.281	1.749	1.202	0.659	208	737	320	323	0.418	183	137	178	145	0
2	6	1	"PFA0033"	"A13725_2"	6680	22880	150	303	297	58	128	130	21	100	99	0	431	429	92	142	148	31	100	100	0	0.606	0.589	0.574	0.585	1.487	0.567	0.776	156	605	464	456	-0.724	175	289	169	287	0
2	7	1	"PFB0041"	"B180"	6890	22880	140	425	421	120	130	131	21	100	100	0	339	349	96	146	149	26	98	96	0	1.528	1.433	1.518	1.484	1.633	1.444	0.787	156	647	488	494	0.612	295	193	291	203	0
2	8	1	"PFB0043"	"B186"	7080	22880	150	392	386	98	134	136	24	100	98	0	428	424	107	154	157	30	98	97	0	0.942	0.933	0.931	0.944	1.639	0.924	0.831	156	643	532	522	-0.087	258	274	252	270	0
2	9	1	"PFB0048"	"B197"	7280	22880	150	236	237	46	138	139	24	94	83	0	624	624	140	160	164	30	100	100	0	0.211	0.213	0.205	0.198	1.659	0.203	0.667	156	602	562	563	-2.243	98	464	99	464	0
2	10	1	"PFB0056"	"B218"	7450	22890	150	444	455	131	137	138	24	100	99	0	4215	4462	1525	155	159	29	100	100	0	0.076	0.074	0.073	0.071	1.336	0.073	0.921	156	576	4367	4625	-3.725	307	4060	318	4307	0
2	11	1	"PFB0059"	"B241"	7650	22860	150	158	156	27	138	140	26	34	10	0	171	175	37	152	159	37	33	7	0	1.053	0.783	0.693	0.716	2.786	0.398	0.055	156	680	39	41	0.074	20	19	18	23	-50
2	12	1	"PFB0069"	"B270"	7840	22850	150	162	163	26	143	145	27	34	10	0	287	279	72	162	172	47	80	63	0	0.152	0.171	0.217	0.196	3.678	0.107	0.073	156	741	144	137	-2.718	19	125	20	117	-50
2	13	1	"PFB0161"	"B471"	8060	22880	140	590	577	132	153	156	27	99	98	0	495	496	89	172	181	46	100	99	0	1.353	1.309	1.310	1.268	1.455	1.369	0.804	156	593	760	748	0.436	437	323	424	324	0
2	14	1	"PFB0183"	"B508"	8220	22850	150	152	156	31	150	153	27	21	7	0	219	226	53	170	177	42	55	27	0	0.041	0.107	0.409	0.464	4.008	0.161	0.060	156	691	51	62	-4.615	2	49	6	56	-50
2	15	1	"PFB0185"	"B511"	8420	22880	150	443	440	100	142	143	25	100	100	0	418	415	96	156	164	38	99	97	0	1.149	1.151	1.162	1.178	1.375	1.160	0.833	156	642	563	557	0.200	301	262	298	259	0
2	16	1	"PFB0199"	"B537"	8630	22880	150	189	190	29	141	142	24	75	49	0	500	505	142	150	153	27	99	99	0	0.137	0.138	0.149	0.137	2.229	0.107	0.354	156	625	398	404	-2.866	48	350	49	355	0
2	17	1	"PFB0205"	"B549"	8810	22880	140	838	798	171	145	148	24	100	100	0	604	583	124	159	164	31	100	100	0	1.557	1.540	1.541	1.556	1.275	1.571	0.894	156	626	1138	1077	0.639	693	445	653	424	0
2	18	1	"PFB0211"	"B556"	9010	22870	150	9786	9861	3709	139	141	25	100	100	0	6176	6168	2147	165	169	34	100	100	0	1.605	1.620	1.589	1.604	1.302	1.625	0.956	156	740	15658	15725	0.682	9647	6011	9722	6003	0
2	19	1	"PFC0047"	"C187"	9190	22870	150	1475	1468	481	141	144	26	100	100	0	1000	1002	291	166	169	30	100	100	0	1.600	1.587	1.581	1.578	1.306	1.590	0.928	156	682	2168	2163	0.678	1334	834	1327	836	0
2	20	1	"PFC0049"	"C191"	9380	22880	150	1347	1263	485	152	153	31	100	100	0	773	743	248	171	175	40	100	100	0	1.985	1.942	1.930	1.923	1.291	1.994	0.908	156	668	1797	1683	0.989	1195	602	1111	572	0
2	21	1	"PFC0053"	"C199"	9590	22870	150	175	175	27	155	157	32	31	4	0	331	318	70	179	185	44	89	76	0	0.132	0.144	0.213	0.191	3.101	0.137	0.114	156	746	172	159	-2.926	20	152	20	139	0
2	22	1	"PFC0064"	"C230"	9790	22830	150	161	162	26	151	152	26	28	5	0	186	194	40	172	177	36	37	11	0	0.714	0.500	0.654	0.733	4.110	0.297	0.053	156	988	24	33	-0.485	10	14	11	22	-50
2	1	2	"PFC0067"	"C234"	5790	23060	140	1114	1066	225	131	132	21	100	100	0	834	834	147	152	155	32	100	100	0	1.441	1.371	1.389	1.351	1.279	1.404	0.913	156	613	1665	1617	0.527	983	682	935	682	0
2	2	2	"PFC0074"	"C249"	5980	23040	150	134	136	23	133	135	24	14	3	0	173	175	33	157	170	52	15	1	0	0.063	0.167	0.600	0.722	3.452	0.143	0.041	156	492	17	21	-4.000	1	16	3	18	-50
2	3	2	"PFK0421"	"Kn479_3"	6200	23060	120	147	148	26	134	137	28	26	5	0	242	244	56	159	171	51	70	33	0	0.157	0.165	0.287	0.297	3.618	0.118	0.051	120	422	96	99	-2.675	13	83	14	85	0
2	4	2	"PFK0499"	"Kn722_1"	6350	23060	120	201	203	35	131	138	39	80	35	0	230	238	54	150	155	33	85	60	0	0.875	0.818	0.831	0.855	2.153	0.670	0.365	120	413	150	160	-0.193	70	80	72	88	0
2	5	2	"PFK0529"	"Kn862_1"	6560	23060	150	1468	1288	504	130	132	23	100	100	0	592	583	207	147	153	31	98	95	0	3.007	2.656	2.618	2.728	1.491	2.720	0.859	156	400	1783	1594	1.588	1338	445	1158	436	0
2	6	2	"PFK0159"	"Kn1106_2"	6710	23040	150	132	131	25	130	132	22	15	4	0	146	148	31	150	155	30	12	5	0	-0.500	-0.500	0.753	0.758	3.815	0.111	0.005	156	416	-2	-1	Error	2	-4	1	-2	-50
2	7	2	"PFK0179"	"Kn1255_4"	6940	23060	150	1250	1248	490	133	133	22	100	100	0	835	835	262	154	158	28	100	100	0	1.640	1.637	1.640	1.584	1.315	1.705	0.896	156	468	1798	1796	0.714	1117	681	1115	681	0
2	8	2	"PFK0266"	"Kn2144_2"	7130	23060	140	271	273	60	132	134	25	99	95	0	330	341	85	154	159	34	99	95	0	0.790	0.754	0.807	0.752	1.757	0.730	0.632	156	393	315	328	-0.340	139	176	141	187	0
2	9	2	"PFK1250"	"Ks8_1"	7310	23040	150	204	215	55	129	133	27	85	69	0	221	233	59	152	159	40	69	45	0	1.087	1.062	1.095	1.115	2.759	0.923	0.478	156	428	144	167	0.120	75	69	86	81	-50
2	10	2	"PFK0668"	"Ks13_2"	7510	23060	150	318	323	72	128	132	27	98	97	0	280	294	86	150	154	37	94	78	0	1.462	1.354	1.440	1.481	1.723	1.206	0.661	156	442	320	339	0.547	190	130	195	144	0
2	11	2	"PFK0833"	"Ks25_5"	7690	23040	150	184	187	35	139	143	30	71	33	0	185	190	42	161	173	51	27	5	0	1.875	1.655	1.262	1.382	3.359	0.929	0.171	156	429	69	77	0.907	45	24	48	29	-50
2	12	2	"PFK0849"	"Ks26_17"	7880	23040	150	153	152	26	155	156	28	10	2	0	222	229	45	180	193	54	42	8	0	-0.048	-0.061	0.302	0.351	4.340	0.132	0.053	156	496	40	46	Error	-2	42	-3	49	-50
2	13	2	"PFK0898"	"Ks31_1"	8090	23070	150	268	269	56	157	158	27	93	83	0	332	339	79	177	187	45	93	83	0	0.716	0.691	0.700	0.677	1.832	0.660	0.608	156	311	266	274	-0.482	111	155	112	162	0
2	14	2	"PFK0968"	"Ks42_6"	8260	23040	150	138	142	29	150	154	28	10	1	0	211	215	44	174	183	49	39	11	0	-0.324	-0.195	0.392	0.525	5.196	73.558	0.000	156	344	25	33	Error	-12	37	-8	41	-50
2	15	2	"PFK1224"	"Ks83_19"	8460	23040	150	153	157	27	149	151	26	26	5	0	160	162	32	173	178	41	6	0	0	-0.308	-0.727	0.692	0.631	4.099	0.248	0.021	156	386	-9	-3	Error	4	-13	8	-11	-50
2	16	2	"PFK1246"	"Ks89_2"	8640	23040	150	156	160	36	149	150	24	23	7	0	204	208	39	169	173	33	52	22	0	0.200	0.282	0.500	0.480	4.670	0.153	0.013	156	333	42	50	-2.322	7	35	11	39	-50
2	17	2	"PFK1245"	"Ks89_10"	8830	23080	150	148	148	29	146	150	31	16	3	0	152	157	35	170	176	39	7	1	0	-0.111	-0.154	0.690	0.686	3.387	0.466	0.104	156	488	-16	-11	Error	2	-18	2	-13	-50
2	18	2	"PFK1268"	"Ks97_1"	9030	23070	140	451	438	95	147	150	30	100	99	0	331	339	66	169	174	36	98	93	0	1.877	1.712	1.772	1.754	1.639	1.760	0.705	156	503	466	461	0.908	304	162	291	170	0
2	19	2	"PFK0567"	"Ks101_10"	9230	23070	140	339	335	68	147	148	25	99	98	0	491	488	109	161	167	30	100	100	0	0.582	0.575	0.571	0.569	1.377	0.561	0.816	156	398	522	515	-0.781	192	330	188	327	0
2	20	2	"PFK0617"	"Ks117_4"	9410	23040	150	185	185	38	144	150	35	57	16	0	208	212	43	168	174	50	40	11	0	1.025	0.932	0.908	0.910	3.068	0.684	0.349	156	386	81	85	0.036	41	40	41	44	-50
2	21	2	"PFK0689"	"Ks157_11"	9610	23070	150	1635	1560	360	143	149	37	100	100	0	2894	2836	535	181	189	53	100	100	0	0.550	0.534	0.538	0.524	1.249	0.531	0.937	156	425	4205	4072	-0.863	1492	2713	1417	2655	0
2	22	2	"PFK0731"	"Ks186_10"	9800	23070	160	24831	24126	11292	150	156	98	98	96	0	65535	59012	13252	195	207	63	100	100	71	0.378	0.408	0.401	0.367	1.823	0.433	0.843	208	827	90021	82793	-1.405	24681	65340	23976	58817	0
2	1	3	"PFK0746"	"Ks202_1"	5800	23260	150	381	384	84	133	135	23	100	100	0	1738	1694	386	154	159	34	100	100	0	0.157	0.163	0.162	0.157	1.289	0.166	0.902	156	756	1832	1791	-2.675	248	1584	251	1540	0
2	2	3	"PFK0750"	"Ks202_4"	6010	23240	120	162	160	24	130	133	24	56	23	0	251	246	61	159	169	47	71	47	0	0.348	0.345	0.352	0.354	2.775	0.225	0.192	120	463	124	117	-1.524	32	92	30	87	0
2	3	3	"PFK0747"	"Ks202_10"	6180	23260	150	165	168	33	127	130	24	64	34	0	374	382	84	151	162	48	99	98	0	0.170	0.177	0.182	0.169	2.162	0.171	0.360	156	479	261	272	-2.553	38	223	41	231	0
2	4	3	"PFK0766"	"Ks212_4"	6370	23250	150	755	737	174	123	126	23	100	100	0	468	465	102	142	147	31	99	99	0	1.939	1.901	1.888	1.929	1.422	1.928	0.866	156	504	958	937	0.955	632	326	614	323	0
2	5	3	"PFA0029"	"A12706_1"	6580	23250	150	9524	8893	4400	126	128	22	100	100	0	7155	7489	3735	146	150	31	100	100	0	1.341	1.194	1.174	1.186	1.274	1.181	0.938	156	443	16407	16110	0.423	9398	7009	8767	7343	0
2	6	3	"PFA0034"	"A13725_4"	6770	23250	150	1112	1107	339	129	131	22	100	100	0	1163	1172	313	152	156	30	100	100	0	0.972	0.959	0.950	0.941	1.232	0.992	0.931	156	429	1994	1998	-0.041	983	1011	978	1020	0
2	7	3	"PFA0036"	"A13725_6"	6950	23250	150	718	686	158	131	133	23	100	100	0	609	599	128	155	158	27	100	100	0	1.293	1.250	1.275	1.245	1.277	1.244	0.901	156	469	1041	999	0.371	587	454	555	444	0
2	8	3	"PFA0038"	"A13725_9"	7150	23250	150	198	202	37	133	135	25	89	68	0	337	339	76	155	159	33	96	92	0	0.357	0.375	0.377	0.358	2.238	0.337	0.463	156	437	247	253	-1.485	65	182	69	184	0
2	9	3	"PFA0041"	"A14195_3"	7310	23280	150	133	132	23	133	135	26	12	1	0	139	143	32	158	168	46	3	0	0	0.000	0.067	0.643	0.652	3.178	0.286	0.079	156	523	-19	-16	Error	0	-19	-1	-15	-50
2	10	3	"PFA0043"	"A14263_1"	7530	23250	150	394	392	89	129	131	24	100	100	0	324	332	80	151	157	40	100	90	0	1.532	1.453	1.493	1.527	1.500	1.373	0.763	156	518	438	444	0.615	265	173	263	181	0
2	11	3	"PFA0063"	"A14801_9"	7710	23240	150	137	139	27	134	138	28	18	4	0	153	161	40	159	166	43	16	3	0	-0.500	2.500	0.636	0.701	3.184	0.401	0.140	156	513	-3	7	Error	3	-6	5	2	-50
2	12	3	"PFA0065"	"A15774_2"	7920	23240	150	158	157	28	146	147	28	28	4	0	199	204	44	165	174	46	35	13	0	0.353	0.282	0.553	0.510	3.607	0.233	0.096	156	480	46	50	-1.503	12	34	11	39	-50
2	13	3	"PFA0067"	"A16096_5"	8080	23240	150	179	184	28	146	148	27	62	28	0	168	173	36	159	165	44	21	3	0	3.667	2.714	1.232	1.273	3.338	0.745	0.087	156	348	42	52	1.874	33	9	38	14	-50
2	14	3	"PFA0071"	"A16972_1"	8240	23200	150	132	136	26	141	143	26	12	2	0	138	146	36	152	156	38	12	2	0	0.643	0.833	0.791	0.736	3.262	0.347	0.139	156	413	-23	-11	-0.637	-9	-14	-5	-6	-50
2	15	3	"PFA0073"	"A1700_2"	8470	23230	150	132	136	30	141	142	26	16	3	0	134	150	46	161	165	43	14	4	0	0.333	0.455	0.698	0.707	2.726	0.425	0.141	156	554	-36	-16	-1.585	-9	-27	-5	-11	-50
2	16	3	"PFA0076"	"A1700_6"	8650	23220	150	168	169	27	143	146	30	40	9	0	223	227	53	168	177	47	57	23	0	0.455	0.441	0.463	0.466	3.091	0.267	0.163	156	498	80	85	-1.138	25	55	26	59	-50
2	17	3	"PFA0109"	"A22053_4"	8860	23270	130	258	260	48	137	144	34	98	85	0	208	214	41	156	167	45	59	20	0	2.327	2.121	2.256	2.256	2.345	2.103	0.239	120	439	173	181	1.218	121	52	123	58	0
2	18	3	"PFA0112"	"A23157_12"	9050	23260	140	297	291	52	141	145	32	98	92	0	474	473	98	154	162	36	100	100	0	0.488	0.470	0.467	0.457	1.509	0.448	0.743	156	395	476	469	-1.037	156	320	150	319	0
2	19	3	"PFA0114"	"A23157_18"	9240	23260	150	969	955	237	144	145	24	100	100	0	1037	1016	263	154	159	29	100	100	0	0.934	0.941	0.953	0.943	1.262	0.923	0.910	156	337	1708	1673	-0.098	825	883	811	862	0
2	20	3	"PFA0117"	"A23157_8"	9420	23220	150	163	161	25	143	150	39	21	0	0	170	173	30	161	169	55	7	0	0	2.222	1.500	1.000	1.134	3.369	0.512	0.132	156	374	29	30	1.152	20	9	18	12	-50
2	21	3	"PFA0123"	"A24704_11"	9610	23230	150	187	189	39	142	153	45	48	16	0	243	251	72	168	180	60	59	30	0	0.600	0.566	0.588	0.629	2.963	0.470	0.403	156	440	120	130	-0.737	45	75	47	83	-50
2	22	3	"PFA0126"	"A24704_6"	9820	23220	150	150	155	33	143	150	109	1	0	0	167	180	54	172	188	63	12	2	0	-1.400	1.500	0.543	0.638	3.440	5.180	0.354	156	658	2	20	Error	7	-5	12	8	-50
2	1	4	"PFA0154"	"A3310_10"	5780	23430	150	133	136	26	130	132	23	22	7	0	142	146	30	154	157	28	10	1	0	-0.250	-0.750	0.628	0.738	3.827	0.188	0.004	156	800	-9	-2	Error	3	-12	6	-8	-50
2	2	4	"PFA0156"	"A3310_15"	6010	23440	140	146	146	24	128	130	24	37	10	0	231	232	46	152	157	34	84	58	0	0.228	0.225	0.306	0.286	3.373	0.164	0.075	156	483	97	98	-2.134	18	79	18	80	0
2	3	4	"PFA0159"	"A3310_22"	6200	23440	140	313	311	70	121	123	22	99	97	0	232	232	45	136	142	30	95	78	0	2.000	1.979	1.950	2.056	1.850	2.076	0.516	156	382	288	286	1.000	192	96	190	96	0
2	4	4	"PFA0162"	"A3310_32"	6390	23450	140	168	168	25	121	124	26	80	42	0	366	363	83	139	143	28	99	98	0	0.207	0.210	0.220	0.203	1.976	0.198	0.480	156	447	274	271	-2.272	47	227	47	224	0
2	5	4	"PFA0165"	"A3310_7"	6590	23420	150	185	186	46	125	130	27	77	55	0	177	192	59	149	154	31	46	28	0	2.143	1.419	1.377	1.440	2.986	0.904	0.329	156	422	88	104	1.100	60	28	61	43	-50
2	6	4	"PFA0168"	"A3920_1"	6750	23430	150	135	137	26	128	132	26	21	5	0	145	149	32	153	156	31	12	4	0	-0.875	-2.250	0.708	0.875	3.854	0.348	0.034	156	415	-1	5	Error	7	-8	9	-4	-50
2	7	4	"PFC0075"	"C25"	6950	23450	150	126	129	26	128	131	24	16	7	0	141	144	33	152	154	27	13	4	0	0.182	-0.125	0.933	0.955	3.725	0.407	0.031	156	482	-13	-7	-2.459	-2	-11	1	-8	-50
2	8	4	"PFC0079"	"C258"	7150	23420	150	165	166	29	130	133	24	68	26	0	169	171	28	159	164	35	19	4	0	3.500	3.000	2.000	1.703	3.996	0.963	0.073	156	421	45	48	1.807	35	10	36	12	-50
2	9	4	"PFC0082"	"C269"	7310	23470	110	136	139	29	130	133	24	26	6	0	231	244	83	163	175	47	60	38	0	0.088	0.111	0.333	0.374	4.198	0.090	0.041	80	327	74	90	-3.503	6	68	9	81	0
2	10	4	"PFC0085"	"C273"	7510	23420	150	137	144	32	128	130	22	28	15	0	151	167	64	154	164	46	17	7	0	-3.000	1.231	0.664	0.636	3.642	0.232	0.132	156	533	6	29	Error	9	-3	16	13	-50
2	11	4	"PFC0087"	"C277"	7720	23450	140	401	404	86	125	128	23	100	100	0	286	291	60	146	155	41	98	82	0	1.971	1.924	1.921	1.987	1.521	1.966	0.666	156	482	416	424	0.979	276	140	279	145	0
2	12	4	"PFC0090"	"C285"	7910	23440	140	384	381	86	133	135	26	99	98	0	263	270	65	146	154	40	93	73	0	2.145	2.000	2.110	2.156	1.636	1.768	0.543	156	468	368	372	1.101	251	117	248	124	0
2	13	4	"PFC0107"	"C321"	8110	23420	150	144	146	26	133	135	25	32	7	0	160	163	30	142	150	38	26	5	0	0.611	0.619	1.024	0.911	4.008	0.374	0.082	156	524	29	34	-0.710	11	18	13	21	-50
2	14	4	"PFC0110"	"C332"	8300	23420	150	127	127	19	128	131	25	8	0	0	183	186	38	138	146	37	59	24	0	-0.022	-0.021	0.353	0.327	4.159	0.065	0.010	156	572	44	47	Error	-1	45	-1	48	-50
2	15	4	"PFC0112"	"C337"	8460	23470	150	135	138	27	124	128	25	28	9	0	150	158	40	146	152	37	19	7	0	2.750	1.167	0.730	0.674	3.369	0.444	0.148	156	474	15	26	1.459	11	4	14	12	-50
2	16	4	"PFC0114"	"C344"	8650	23430	150	133	136	26	131	134	28	17	4	0	160	164	41	154	164	47	19	4	0	0.333	0.500	0.611	0.669	2.730	0.346	0.210	156	618	8	15	-1.585	2	6	5	10	-50
2	17	4	"PFC0116"	"C35"	8880	23420	150	132	135	25	129	133	31	14	1	0	138	141	31	145	154	43	7	1	0	-0.429	-1.500	0.840	0.755	3.272	0.345	0.056	156	557	-4	2	Error	3	-7	6	-4	-50
2	18	4	"PFC0119"	"C354"	9070	23450	140	276	279	50	130	133	23	100	98	0	234	236	45	145	150	34	89	63	0	1.640	1.637	1.669	1.797	1.934	1.589	0.532	156	385	235	240	0.714	146	89	149	91	0
2	19	4	"PFC0135"	"C394"	9240	23420	150	156	159	26	136	139	24	44	21	0	231	231	61	149	160	43	74	45	0	0.244	0.280	0.310	0.308	2.927	0.172	0.161	156	417	102	105	-2.036	20	82	23	82	-50
2	20	4	"PFC0138"	"C41"	9420	23410	150	147	147	24	140	146	35	14	0	0	147	148	24	155	167	49	2	0	0	-0.875	-1.000	1.000	0.985	3.812	0.647	0.155	156	600	-1	0	Error	7	-8	7	-7	-50
2	21	4	"PFC0140"	"C413"	9660	23420	150	137	138	24	141	148	36	4	0	0	149	150	30	159	170	47	3	0	0	0.400	0.333	0.813	0.819	3.126	0.588	0.365	156	602	-14	-12	-1.322	-4	-10	-3	-9	-50
2	22	4	"PFC0142"	"C417"	9830	23450	150	162	165	30	137	143	105	1	0	0	287	291	61	149	154	38	95	88	0	0.181	0.197	0.214	0.208	2.715	0.206	0.257	156	715	163	170	-2.465	25	138	28	142	0
2	1	5	"PFC0144"	"C419"	5830	23630	150	134	143	41	129	132	24	28	14	0	268	258	89	153	157	34	82	68	0	0.043	0.133	0.219	0.221	3.219	0.136	0.072	156	655	120	119	-4.524	5	115	14	105	0
2	2	5	"PFC0147"	"C423"	6010	23630	140	277	282	66	123	125	27	99	94	0	306	305	63	147	151	34	99	91	0	0.969	1.006	0.953	0.994	1.617	0.986	0.653	156	413	313	317	-0.046	154	159	159	158	0
2	3	5	"PFC0161"	"C449"	6190	23620	150	132	134	29	120	120	22	32	10	0	129	131	22	146	149	26	4	0	0	-0.706	-0.933	0.749	0.923	5.427	0.091	0.000	156	490	-5	-1	Error	12	-17	14	-15	-50
2	4	5	"PFC0163"	"C453"	6400	23610	150	134	134	24	125	127	26	23	5	0	166	170	35	152	158	33	28	9	0	0.643	0.500	0.683	0.712	3.673	0.230	0.038	156	609	23	27	-0.637	9	14	9	18	-50
2	5	5	"PFC0165"	"C46"	6600	23630	150	1157	1173	411	128	132	27	100	100	0	592	600	194	155	161	34	99	99	0	2.355	2.348	2.370	2.386	1.407	2.330	0.885	156	444	1466	1490	1.236	1029	437	1045	445	0
2	6	5	"PFC0168"	"C472"	6770	23640	150	150	155	27	132	134	25	42	16	0	284	285	57	147	153	30	96	91	0	0.131	0.167	0.194	0.183	2.670	0.186	0.244	156	389	155	161	-2.928	18	137	23	138	0
2	7	5	"PFC0171"	"C489"	6970	23640	140	214	218	35	129	131	24	97	89	0	200	202	37	145	150	29	76	45	0	1.545	1.561	1.479	1.640	2.339	1.434	0.385	156	393	140	146	0.628	85	55	89	57	0
2	8	5	"PFC0174"	"C492"	7140	23620	150	133	137	26	126	130	25	26	6	0	145	149	31	150	155	32	13	5	0	-1.400	-11.000	0.981	0.846	3.612	0.343	0.037	156	401	2	10	Error	7	-5	11	-1	-50
2	9	5	"PFD0418"	"D49176_20"	7350	23630	140	359	357	77	125	128	24	100	99	0	419	422	98	151	159	38	100	98	0	0.873	0.856	0.826	0.866	1.534	0.808	0.765	156	494	502	503	-0.196	234	268	232	271	0
2	10	5	"PFD0422"	"D49176_29"	7530	23620	150	150	153	31	126	127	21	54	28	0	148	151	31	145	154	37	8	3	0	8.000	4.500	1.056	1.148	3.515	0.547	0.027	156	517	27	33	3.000	24	3	27	6	-50
2	11	5	"PFD0425"	"D49176_32"	7730	23640	140	324	312	56	126	129	25	100	97	0	215	217	43	143	148	33	82	55	0	2.750	2.514	2.681	2.824	1.949	2.411	0.521	156	451	270	260	1.459	198	72	186	74	0
2	12	5	"PFD0428"	"D49176_37"	7900	23620	150	132	133	24	128	130	22	19	6	0	135	137	26	135	138	24	17	5	0	100000.000	2.500	0.680	0.635	3.719	0.236	0.002	156	467	4	7	16.610	4	0	5	2	-50
2	13	5	"PFD0431"	"D49176_44"	8110	23640	140	285	286	48	126	128	21	100	98	0	319	319	65	132	137	30	99	98	0	0.850	0.856	0.886	0.865	1.554	0.800	0.718	156	536	346	347	-0.234	159	187	160	187	0
2	14	5	"PFD0436"	"D49176_6"	8300	23640	150	331	327	61	116	119	20	100	100	0	1144	1138	264	125	132	32	100	100	0	0.211	0.208	0.205	0.208	1.329	0.201	0.868	156	426	1234	1224	-2.245	215	1019	211	1013	0
2	15	5	"PFD0454"	"D51731_2"	8480	23640	130	253	253	35	115	117	19	100	100	0	214	217	36	129	132	24	98	83	0	1.624	1.568	1.717	1.676	1.678	1.547	0.538	120	321	223	226	0.699	138	85	138	88	0
2	16	5	"PFD0463"	"D53677_1"	8640	23630	150	139	141	25	123	126	23	39	11	0	150	153	32	144	150	33	19	7	0	2.667	2.000	0.833	0.904	3.630	0.530	0.092	156	467	22	27	1.415	16	6	18	9	-50
2	17	5	"PFD0467"	"D53677_8"	8870	23630	150	141	144	22	126	129	24	34	10	0	141	144	26	144	150	33	8	0	0	-5.000	100000.000	0.880	0.999	3.556	0.309	0.041	156	546	12	18	Error	15	-3	18	0	-50
2	18	5	"PFD0471"	"D54177_1"	9070	23620	150	150	148	26	128	130	23	46	14	0	154	155	27	143	148	34	19	2	0	2.000	1.667	1.061	1.095	3.643	1.057	0.044	156	435	33	32	1.000	22	11	20	12	-50
2	19	5	"PFD0474"	"D54346_3"	9260	23650	150	161	164	26	134	136	23	59	24	0	260	259	63	149	157	41	88	71	0	0.243	0.273	0.286	0.279	2.638	0.213	0.228	156	450	138	140	-2.040	27	111	30	110	0
2	20	5	"PFD0478"	"D56259_1"	9440	23650	150	150	153	23	136	139	24	34	8	0	418	409	85	152	161	39	98	97	0	0.053	0.066	0.096	0.086	2.468	0.066	0.114	156	572	280	274	-4.248	14	266	17	257	0
2	21	5	"PFD0512"	"D6287_18"	9650	23630	150	144	145	22	136	138	24	25	5	0	152	157	34	151	159	35	19	4	0	8.000	1.500	0.531	0.581	3.981	0.347	0.102	156	495	9	15	3.000	8	1	9	6	-50
2	22	5	"PFD0515"	"D6287_22"	9820	23640	150	1022	980	242	135	136	22	100	100	0	712	699	196	143	146	25	99	98	0	1.559	1.520	1.529	1.591	1.409	1.469	0.904	156	616	1456	1401	0.641	887	569	845	556	0
2	1	6	"PFD0519"	"D6287_3"	5840	23780	150	145	148	27	130	132	26	35	13	0	164	166	36	156	164	41	16	3	0	1.875	1.800	1.037	1.050	4.344	0.223	0.044	156	680	23	28	0.907	15	8	18	10	-50
2	2	6	"PFD0521"	"D6287_31"	6020	23830	130	143	143	24	124	126	28	30	6	0	281	285	54	154	160	40	96	84	0	0.150	0.145	0.212	0.176	2.758	0.130	0.098	120	391	146	150	-2.741	19	127	19	131	0
2	3	6	"PFD0525"	"D6287_49"	6200	23830	150	480	479	106	121	121	22	100	100	0	680	687	131	154	156	27	100	100	0	0.683	0.672	0.688	0.661	1.315	0.665	0.897	156	508	885	891	-0.551	359	526	358	533	0
2	4	6	"PFD0527"	"D6287_53"	6370	23840	100	147	152	27	127	130	25	45	16	0	209	210	39	158	164	34	63	32	0	0.392	0.481	0.599	0.502	2.974	0.325	0.139	80	403	71	77	-1.350	20	51	25	52	0
2	5	6	"PFD0563"	"D65980_2"	6620	23800	150	150	153	32	133	136	28	35	12	0	165	165	31	153	162	46	12	0	0	1.417	1.667	1.190	1.077	3.814	0.358	0.012	156	558	29	32	0.503	17	12	20	12	-50
2	6	6	"PFD0569"	"D6681_10"	6770	23800	150	137	138	27	135	136	25	23	3	0	143	151	53	147	153	30	23	12	0	-0.500	0.750	0.537	0.467	3.517	0.231	0.052	156	410	-2	7	Error	2	-4	3	4	-50
2	7	6	"PFD0572"	"D6681_3"	6980	23830	140	180	178	44	132	134	24	64	49	0	196	194	62	146	151	31	64	41	0	0.960	0.958	0.810	0.791	3.177	0.616	0.312	156	474	98	94	-0.059	48	50	46	48	0
2	8	6	"PFD0575"	"D66953_1"	7150	23780	150	133	137	27	131	134	26	23	3	0	144	145	30	148	154	37	8	1	0	-0.500	-2.000	0.859	0.886	4.063	0.479	0.155	156	548	-2	3	Error	2	-4	6	-3	-50
2	9	6	"PFD0579"	"D7726_1"	7370	23830	130	175	177	41	131	134	28	64	39	0	244	243	58	151	158	37	81	62	0	0.473	0.500	0.538	0.508	2.461	0.447	0.313	120	474	137	138	-1.080	44	93	46	92	0
2	10	6	"PFD0583"	"D8137_1"	7540	23820	140	1006	961	273	133	136	26	100	100	0	765	731	191	151	157	31	100	99	0	1.422	1.428	1.457	1.433	1.313	1.449	0.918	156	521	1487	1408	0.508	873	614	828	580	0
2	11	6	"PFE0587"	"E6125_5"	7760	23800	100	188	190	31	133	138	27	86	50	0	215	220	49	153	161	36	70	38	0	0.887	0.851	0.897	0.971	2.715	0.623	0.278	80	360	117	124	-0.173	55	62	57	67	0
2	12	6	"PFE0589"	"E6662_1"	7930	23830	140	216	219	51	127	129	22	94	85	0	229	230	55	139	143	27	87	71	0	0.989	1.011	1.029	1.015	2.053	0.942	0.494	156	505	179	183	-0.016	89	90	92	91	0
2	13	6	"PFE0591"	"E679_1"	8130	23830	150	1692	1624	576	123	124	19	100	100	0	1074	1022	300	131	132	20	100	99	0	1.664	1.685	1.710	1.633	1.337	1.769	0.931	156	437	2512	2392	0.735	1569	943	1501	891	0
2	14	6	"PFE0593"	"E679_4"	8310	23810	150	131	133	25	118	119	18	40	19	0	130	130	26	127	130	23	19	6	0	4.333	5.000	1.286	1.198	4.275	0.388	0.004	156	413	16	18	2.115	13	3	15	3	-50
2	15	6	"PFE0596"	"E6820_1"	8500	23830	140	241	244	51	116	118	18	99	97	0	300	295	60	130	134	22	99	97	0	0.735	0.776	0.764	0.768	1.603	0.771	0.684	156	409	295	293	-0.444	125	170	128	165	0
2	16	6	"PFE0601"	"E70_3"	8680	23810	150	190	185	40	122	125	23	84	66	0	178	184	58	145	150	35	48	17	0	2.061	1.615	1.723	1.616	3.095	0.745	0.205	156	435	101	102	1.043	68	33	63	39	-50
2	17	6	"PFE0626"	"E8167_12"	8850	23810	150	131	133	25	127	130	24	23	7	0	140	145	33	148	153	36	11	2	0	-0.500	-2.000	0.813	0.834	3.492	0.131	0.020	156	479	-4	3	Error	4	-8	6	-3	-50
2	18	6	"PFE0628"	"E8167_2"	9050	23810	150	137	139	28	127	129	22	35	14	0	136	143	35	143	147	28	17	6	0	-1.429	100000.000	0.741	0.659	3.503	0.530	0.039	156	427	3	12	Error	10	-7	12	0	-50
2	19	6	"PFE0632"	"E8314_4"	9230	23820	150	135	137	24	128	130	20	28	10	0	136	142	33	144	147	26	14	4	0	-0.875	-4.500	0.779	0.658	3.696	0.352	0.051	156	406	-1	7	Error	7	-8	9	-2	-50
2	20	6	"PFE0634"	"E832_1"	9440	23790	150	155	155	27	134	136	23	44	15	0	172	177	38	150	155	32	38	16	0	0.955	0.778	0.771	0.823	3.542	0.453	0.128	156	458	43	48	-0.067	21	22	21	27	-50
2	21	6	"PFE0638"	"E84_1"	9640	23830	140	957	920	209	138	140	23	100	100	0	607	608	108	147	153	31	100	100	0	1.780	1.696	1.690	1.673	1.346	1.781	0.879	156	434	1279	1243	0.832	819	460	782	461	0
2	22	6	"PFE0645"	"E886_1"	9820	23820	150	134	136	21	139	140	22	11	0	0	133	135	26	147	151	26	5	1	0	0.357	0.250	0.778	0.733	3.467	0.086	0.003	156	644	-19	-15	-1.485	-5	-14	-3	-12	-50
2	1	7	"PFF0003"	"F10044_2"	5840	24010	140	467	466	99	127	128	23	100	100	0	337	334	67	150	157	37	97	94	0	1.818	1.842	1.753	1.826	1.501	1.947	0.665	156	673	527	523	0.862	340	187	339	184	0
2	2	7	"PFF0005"	"F10154_1"	6030	23990	150	134	134	27	129	129	23	22	7	0	165	173	47	151	158	36	34	14	0	0.357	0.227	0.575	0.513	4.251	0.135	0.020	156	436	19	27	-1.485	5	14	5	22	-50
2	3	7	"PFF0010"	"F1021_1"	6220	24020	140	156	159	30	124	126	22	65	34	0	489	477	158	149	153	28	94	92	0	0.094	0.107	0.120	0.110	2.293	0.085	0.257	156	380	372	363	-3.409	32	340	35	328	0
2	4	7	"PFF0012"	"F1021_3"	6410	24010	140	171	173	37	128	132	26	66	39	0	732	715	165	150	159	44	98	98	0	0.074	0.080	0.086	0.077	2.140	0.084	0.389	156	500	625	610	-3.759	43	582	45	565	0
2	5	7	"PFF0016"	"F10318_1"	6610	24020	150	145	147	29	129	133	26	31	11	0	265	266	51	148	155	42	95	72	0	0.137	0.153	0.236	0.213	2.862	0.168	0.135	156	491	133	136	-2.870	16	117	18	118	0
2	6	7	"PFF0020"	"F10626_1"	6790	24020	140	315	317	62	128	130	24	99	98	0	242	252	51	151	153	28	95	80	0	2.055	1.871	2.010	2.057	1.849	1.889	0.516	156	419	278	290	1.039	187	91	189	101	0
2	7	7	"PFF0043"	"F11007_3"	6950	24020	150	137	140	26	125	127	23	35	13	0	143	145	31	143	147	26	17	8	0	100000.000	7.500	0.994	1.055	3.877	0.538	0.035	156	534	12	17	16.610	12	0	15	2	-50
2	8	7	"PFF0046"	"F11089_1"	7170	24020	130	276	280	60	128	130	26	100	96	0	263	265	52	144	154	41	94	75	0	1.244	1.256	1.231	1.292	1.880	1.206	0.602	120	661	267	273	0.315	148	119	152	121	0
2	9	7	"PFF0054"	"F11484_1"	7360	24020	150	260	260	48	130	132	25	100	96	0	326	326	64	152	159	39	98	93	0	0.747	0.747	0.766	0.747	1.611	0.670	0.647	156	573	304	304	-0.421	130	174	130	174	0
2	10	7	"PFF0057"	"F1150_5"	7550	24000	150	148	152	29	132	135	24	36	14	0	158	161	29	153	158	30	17	4	0	3.200	2.500	1.143	1.150	4.400	0.600	0.010	156	536	21	28	1.678	16	5	20	8	-50
2	11	7	"PFF0059"	"F11570_1"	7750	24020	140	321	318	58	130	133	25	100	99	0	362	370	80	150	155	30	99	98	0	0.901	0.855	0.899	0.871	1.608	0.793	0.719	156	570	403	408	-0.150	191	212	188	220	0
2	12	7	"PFF0063"	"F11624_1"	7940	24020	130	158	159	27	122	124	20	75	41	0	264	265	52	141	143	22	98	96	0	0.293	0.298	0.322	0.300	2.403	0.229	0.246	120	437	159	161	-1.773	36	123	37	124	0
2	13	7	"PFF0697"	"F3247_2"	8120	24000	150	127	127	22	123	124	20	19	8	0	136	138	28	136	139	23	21	8	0	100000.000	2.000	0.746	0.877	4.674	0.256	0.011	156	453	4	6	16.610	4	0	4	2	-50
2	14	7	"PFF0700"	"F32494_1"	8320	24020	140	723	683	152	122	123	19	100	100	0	1025	967	225	133	137	23	100	100	0	0.674	0.673	0.668	0.672	1.273	0.663	0.917	156	409	1493	1395	-0.570	601	892	561	834	0
2	15	7	"PFF0702"	"F3277_1"	8510	24020	140	443	450	125	116	117	19	100	100	0	527	529	153	132	136	22	100	100	0	0.828	0.841	0.846	0.852	1.497	0.822	0.840	156	411	722	731	-0.273	327	395	334	397	0
2	16	7	"PFF0706"	"F32922_1"	8700	24020	150	288	295	63	117	119	19	100	100	0	269	274	53	141	144	32	100	91	0	1.336	1.338	1.395	1.364	1.624	1.342	0.656	156	431	299	311	0.418	171	128	178	133	0
2	17	7	"PFF0708"	"F33056_1"	8880	24020	140	234	237	39	124	125	22	100	96	0	466	472	85	145	151	36	100	100	0	0.343	0.346	0.346	0.337	1.518	0.329	0.713	156	500	431	440	-1.545	110	321	113	327	0
2	18	7	"PFF0711"	"F33107_1"	9070	23990	150	128	130	25	125	127	21	16	8	0	136	139	28	144	148	30	12	1	0	-0.375	-1.000	1.000	0.841	3.819	0.271	0.005	156	465	-5	0	Error	3	-8	5	-5	-50
2	19	7	"PFF0740"	"F34425_1"	9270	24020	140	382	385	71	128	130	20	100	100	0	303	310	67	144	146	24	99	96	0	1.597	1.548	1.595	1.626	1.623	1.562	0.693	156	415	413	423	0.676	254	159	257	166	0
2	20	7	"PFF0742"	"F34449_1"	9460	23990	150	134	135	21	134	136	23	14	0	0	141	140	25	145	149	28	7	0	0	0.000	-0.200	0.958	0.975	4.235	0.446	0.037	156	531	-4	-4	Error	0	-4	1	-5	-50
2	21	7	"PFF0744"	"F34605_1"	9660	24020	140	204	205	36	137	138	22	91	73	0	238	240	56	145	148	25	87	78	0	0.720	0.716	0.734	0.760	2.158	0.586	0.414	156	486	160	163	-0.473	67	93	68	95	0
2	22	7	"PFF0749"	"F34859_1"	9870	24030	150	141	142	23	141	141	22	15	5	0	135	140	28	153	157	28	5	1	0	0.000	-0.077	0.735	0.664	3.796	0.217	0.018	156	634	-18	-12	Error	0	-18	1	-13	-50
2	1	8	"PFF0757"	"F35105_1"	5840	24200	160	143	144	26	124	124	19	48	20	0	212	211	46	142	145	27	79	62	0	0.271	0.290	0.421	0.406	3.037	0.252	0.143	208	823	89	89	-1.881	19	70	20	69	0
2	2	8	"PFF0759"	"F35197_1"	6040	24200	150	709	687	151	124	124	20	100	100	0	653	652	142	139	147	32	100	100	0	1.138	1.097	1.084	1.093	1.313	1.080	0.870	156	453	1099	1076	0.187	585	514	563	513	0
2	3	8	"PFF0791"	"F35823_1"	6220	24190	150	129	131	22	123	125	21	25	7	0	166	169	31	144	149	31	38	10	0	0.273	0.320	0.600	0.674	3.480	0.192	0.030	156	451	28	33	-1.874	6	22	8	25	-50
2	4	8	"PFF0796"	"F36083_1"	6420	24200	140	261	262	46	125	127	19	100	100	0	268	279	60	145	148	24	98	94	0	1.106	1.022	1.041	1.069	1.744	0.952	0.623	156	414	259	271	0.145	136	123	137	134	0
2	5	8	"PFF0798"	"F36120_1"	6610	24190	150	169	167	28	123	124	19	82	57	0	180	187	36	142	145	23	69	41	0	1.211	0.978	1.058	1.110	2.581	0.762	0.244	156	418	84	89	0.276	46	38	44	45	-50
2	6	8	"PFF0804"	"F36356_4"	6800	24210	140	344	344	66	120	122	22	99	99	0	358	369	66	140	143	23	100	100	0	1.028	0.978	0.995	0.969	1.515	0.988	0.785	156	474	442	453	0.039	224	218	224	229	0
2	7	8	"PFF0808"	"F36374_1"	7000	24210	140	160	160	25	121	124	24	74	34	0	315	322	66	141	148	36	98	95	0	0.224	0.215	0.220	0.221	2.154	0.190	0.335	156	596	213	220	-2.158	39	174	39	181	0
2	8	8	"PFF0813"	"F36383_1"	7190	24240	110	139	137	25	126	126	24	27	6	0	222	222	42	144	156	43	82	42	0	0.167	0.141	0.286	0.256	2.797	0.194	0.096	80	380	91	89	-2.585	13	78	11	78	0
2	9	8	"PFF0836"	"F37362_1"	7370	24210	140	348	343	75	126	128	23	100	98	0	448	448	91	147	153	32	100	99	0	0.738	0.721	0.701	0.702	1.483	0.721	0.795	156	505	523	518	-0.439	222	301	217	301	0
2	10	8	"PFF0842"	"F37536_1"	7570	24210	150	130	132	27	127	129	20	21	8	0	157	158	34	150	152	25	28	8	0	0.429	0.625	0.801	0.765	3.818	0.162	0.030	156	491	10	13	-1.222	3	7	5	8	-50
2	11	8	"PFF0844"	"F37871_2"	7760	24210	140	172	175	30	127	128	19	85	59	0	289	297	58	146	149	23	99	98	0	0.315	0.318	0.315	0.298	2.019	0.295	0.391	156	466	188	199	-1.668	45	143	48	151	0
2	12	8	"PFF0850"	"F38025_1"	7950	24210	140	582	554	125	125	127	32	100	100	0	373	381	78	144	151	53	100	97	0	1.996	1.810	1.860	1.816	1.454	1.876	0.795	156	555	686	666	0.997	457	229	429	237	0
2	13	8	"PFF0854"	"F38531_3"	8170	24190	150	127	133	27	124	125	20	23	12	0	155	159	34	141	144	24	33	16	0	0.214	0.500	0.615	0.583	4.240	0.242	0.013	156	454	17	27	-2.222	3	14	9	18	-50
2	14	8	"PFF0857"	"F38658_1"	8320	24210	140	317	319	51	123	126	20	100	100	0	339	347	66	140	142	23	100	99	0	0.975	0.947	0.958	0.970	1.518	0.915	0.756	156	420	393	403	-0.037	194	199	196	207	0
2	15	8	"PFF1501"	"F59165_1"	8520	24180	150	126	129	24	122	124	21	22	7	0	163	165	34	138	141	24	50	24	0	0.160	0.259	0.588	0.556	4.246	0.268	0.050	156	456	29	34	-2.644	4	25	7	27	-50
2	16	8	"PFF1503"	"F59212_1"	8710	24210	140	492	487	104	125	126	22	100	100	0	316	316	62	142	144	26	99	96	0	2.109	2.080	2.121	2.107	1.550	2.186	0.733	156	407	541	536	1.077	367	174	362	174	0
2	17	8	"PFF1507"	"F59325_1"	8890	24220	130	158	163	41	124	125	22	64	35	0	216	241	97	144	147	32	82	59	0	0.472	0.402	0.439	0.447	2.728	0.387	0.418	120	462	106	136	-1.082	34	72	39	97	0
2	18	8	"PFF1515"	"F59681_5"	9110	24170	150	129	131	23	125	128	22	21	5	0	137	141	29	145	150	31	10	3	0	-0.500	-1.500	0.755	0.681	3.487	0.324	0.061	156	523	-4	2	Error	4	-8	6	-4	-50
2	19	8	"PFF1523"	"F60089_1"	9300	24200	150	132	135	24	131	132	21	21	7	0	134	136	26	145	148	23	10	3	0	-0.091	-0.444	0.921	0.734	3.769	0.241	0.010	156	397	-10	-5	Error	1	-11	4	-9	-50
2	20	8	"PFF1525"	"F60196_1"	9440	24200	150	133	135	18	136	137	21	11	0	0	131	132	22	143	146	23	8	1	0	0.250	0.091	0.667	0.727	3.656	0.048	0.000	156	494	-15	-12	-2.000	-3	-12	-1	-11	-50
2	21	8	"PFF1565"	"F62141_1"	9670	24210	140	1638	1567	373	140	141	22	100	100	0	985	959	235	146	148	25	100	100	0	1.785	1.755	1.714	1.769	1.279	1.773	0.923	156	501	2337	2240	0.836	1498	839	1427	813	0
2	22	8	"PFF1569"	"F62233_2"	9850	24180	150	167	168	32	141	143	24	53	21	0	156	162	33	153	157	28	21	9	0	8.667	3.000	1.088	1.052	3.375	0.991	0.064	156	625	29	36	3.115	26	3	27	9	-50
2	1	9	"PFF1573"	"F62329_1"	5850	24400	150	120	122	21	121	121	18	16	6	0	132	134	25	136	139	22	13	4	0	0.250	-0.500	0.875	0.898	3.750	0.129	0.003	156	676	-5	-1	-2.000	-1	-4	1	-2	-50
2	2	9	"PFF1576"	"F62396_2"	6050	24390	150	149	151	28	119	120	19	64	39	0	143	148	31	134	139	28	27	7	0	3.333	2.286	1.350	1.435	3.123	0.634	0.037	156	429	39	46	1.737	30	9	32	14	-50
2	3	9	"PFF1579"	"F62610_1"	6240	24400	150	261	260	56	118	120	19	100	97	0	181	190	49	137	141	28	62	41	0	3.250	2.679	2.788	3.312	2.783	2.353	0.392	156	415	187	195	1.700	143	44	142	53	0
2	4	9	"PFF1581"	"F62610_13"	6420	24400	140	211	211	38	123	126	19	94	93	0	217	218	44	142	143	22	88	73	0	1.173	1.158	1.153	1.216	2.288	1.034	0.387	156	356	163	164	0.231	88	75	88	76	0
2	5	9	"PFF1628"	"F63860_1"	6570	24380	150	126	126	19	123	124	21	16	3	0	130	132	22	141	142	22	10	1	0	-0.273	-0.333	0.753	0.741	3.032	0.193	0.004	156	424	-8	-6	Error	3	-11	3	-9	-50
2	6	9	"PFF1634"	"F64095_1"	6790	24410	150	121	123	28	120	122	23	22	6	0	126	135	37	138	140	24	21	7	0	-0.083	-1.000	0.700	0.656	2.958	0.677	0.141	156	541	-11	0	Error	1	-12	3	-3	-50
2	7	9	"PFF1641"	"F64252_1"	6980	24410	90	156	160	28	125	129	26	55	26	0	196	193	45	140	144	27	67	53	0	0.554	0.660	0.661	0.686	3.043	0.579	0.151	52	313	87	88	-0.853	31	56	35	53	0
2	8	9	"PFF1644"	"F64347_2"	7160	24400	140	182	182	32	128	129	23	84	60	0	238	238	48	143	148	31	88	73	0	0.568	0.568	0.574	0.619	2.525	0.484	0.265	156	482	149	149	-0.815	54	95	54	95	0
2	9	9	"PFF1647"	"F6440_2"	7350	24400	140	765	746	170	127	128	23	100	100	0	643	628	157	143	145	24	99	99	0	1.276	1.276	1.280	1.308	1.381	1.257	0.899	156	422	1138	1104	0.352	638	500	619	485	0
2	10	9	"PFF1652"	"F64735_1"	7540	24400	140	728	708	147	124	126	22	100	100	0	780	776	161	143	145	25	100	100	0	0.948	0.923	0.934	0.920	1.304	0.913	0.906	156	397	1241	1217	-0.077	604	637	584	633	0
2	11	9	"PFF1680"	"F65658_4"	7730	24400	140	192	193	29	125	127	20	98	80	0	228	232	44	145	147	23	94	80	0	0.807	0.782	0.785	0.827	1.955	0.656	0.444	156	355	150	155	-0.309	67	83	68	87	0
2	12	9	"PFF1682"	"F65704_1"	7900	24430	150	141	146	28	127	131	35	21	3	0	158	167	44	147	154	57	12	3	0	1.273	0.950	0.658	0.754	3.158	0.530	0.505	156	454	25	39	0.348	14	11	19	20	-50
2	13	9	"PFF1687"	"F66126_1"	8120	24380	150	142	146	29	129	132	34	25	4	0	162	166	34	147	154	54	10	1	0	0.867	0.895	0.860	0.834	4.261	0.535	0.425	156	519	28	36	-0.206	13	15	17	19	-50
2	14	9	"PFF1693"	"F66450_1"	8310	24410	150	161	168	35	125	127	20	75	42	0	268	272	58	143	145	22	99	95	0	0.288	0.333	0.299	0.316	2.345	0.294	0.250	156	413	161	172	-1.796	36	125	43	129	0
2	15	9	"PFF1696"	"F66665_1"	8500	24400	150	1354	1271	279	127	129	22	100	100	0	1028	1022	253	141	144	25	100	100	0	1.383	1.299	1.338	1.319	1.254	1.280	0.937	156	418	2114	2025	0.468	1227	887	1144	881	0
2	16	9	"PFF1698"	"F66828_1"	8670	24410	150	141	141	27	131	132	22	26	10	0	153	155	32	144	147	26	25	4	0	1.111	0.909	0.952	1.001	3.413	0.262	0.009	156	406	19	21	0.152	10	9	10	11	-50
2	17	9	"PFI0357"	"I4256_1"	8860	24380	150	123	126	23	128	130	21	14	3	0	163	169	38	145	149	30	37	19	0	-0.278	-0.083	0.761	0.683	4.087	0.119	0.014	156	484	13	22	Error	-5	18	-2	24	-50
2	18	9	"PFI0360"	"I4355_3"	9070	24400	140	208	211	37	127	130	22	96	85	0	234	236	43	146	150	33	89	71	0	0.920	0.933	0.905	0.989	2.207	0.834	0.474	156	557	169	174	-0.120	81	88	84	90	0
2	19	9	"PFI0362"	"I4394_2"	9260	24370	150	145	152	33	130	132	22	43	17	0	244	271	296	145	152	38	71	58	0	0.152	0.175	0.311	0.302	3.495	0.062	0.143	156	494	114	148	-2.722	15	99	22	126	-50
2	20	9	"PFI0367"	"I4500_1"	9460	24400	140	190	193	38	133	134	21	81	67	0	201	207	48	143	148	35	69	38	0	0.983	0.938	0.882	0.965	2.673	0.773	0.261	156	456	115	124	-0.025	57	58	60	64	0
2	21	9	"PFI0369"	"I4547_2"	9650	24400	140	155	159	24	137	138	21	44	25	0	310	313	68	145	147	26	98	96	0	0.109	0.131	0.161	0.144	2.473	0.111	0.161	156	420	183	190	-3.196	18	165	22	168	0
2	22	9	"PFI0371"	"I4582_1"	9830	24400	140	251	252	44	140	142	25	99	91	0	271	270	58	151	155	28	96	85	0	0.925	0.941	0.954	1.002	1.873	0.844	0.567	156	589	231	231	-0.112	111	120	112	119	0
2	1	10	"PFI0397"	"I5035_1"	5870	24580	150	117	118	20	120	122	19	12	3	0	126	128	28	137	140	22	11	2	0	0.273	0.222	0.714	0.610	3.730	0.235	0.016	156	595	-14	-11	-1.874	-3	-11	-2	-9	-50
2	2	10	"PFI0404"	"I5222_1"	6030	24590	140	266	271	68	122	124	20	99	96	0	212	212	45	138	139	22	88	74	0	1.946	2.014	1.933	2.209	2.076	2.053	0.544	156	367	218	223	0.960	144	74	149	74	0
2	3	10	"PFI0407"	"I5252_1"	6220	24570	150	123	125	22	118	122	41	6	0	0	139	140	25	139	143	40	8	0	0	100000.000	7.000	1.461	1.093	3.929	0.992	0.404	156	417	5	8	16.610	5	0	7	1	-50
2	4	10	"PFI0409"	"I5362_4"	6410	24570	150	144	144	24	124	128	42	16	0	0	166	172	42	148	152	42	32	7	0	1.111	0.833	0.663	0.724	3.664	0.366	0.082	156	427	38	44	0.152	20	18	20	24	-50
2	5	10	"PFI0418"	"I5700_1"	6620	24560	150	132	136	24	125	126	22	28	9	0	157	165	38	147	149	26	32	18	0	0.700	0.611	0.615	0.653	3.442	0.132	0.007	156	426	17	29	-0.515	7	10	11	18	-50
2	6	10	"PFI0423"	"I5893_2"	6800	24590	140	163	166	37	117	119	21	78	53	0	213	214	43	139	143	28	87	62	0	0.622	0.653	0.640	0.625	2.846	0.702	0.228	156	355	120	124	-0.686	46	74	49	75	0
2	7	10	"PFI0448"	"I6567_2"	6990	24590	140	332	322	71	120	122	22	99	98	0	403	400	97	138	143	28	99	97	0	0.800	0.771	0.783	0.783	1.444	0.749	0.818	156	351	477	464	-0.322	212	265	202	262	0
2	8	10	"PFI0451"	"I6639_1"	7170	24590	140	240	242	43	127	128	19	98	97	0	205	208	36	145	147	23	83	66	0	1.883	1.825	1.746	1.946	2.056	1.812	0.405	156	405	173	178	0.913	113	60	115	63	0
2	9	10	"PFI0457"	"I6658_1"	7370	24590	140	200	202	38	124	125	19	96	85	0	232	234	47	141	144	24	93	78	0	0.835	0.839	0.798	0.846	2.230	0.736	0.447	156	488	167	171	-0.260	76	91	78	93	0
2	10	10	"PFI0459"	"I6658_3"	7570	24570	150	127	126	20	121	123	20	23	3	0	176	181	45	138	140	23	60	42	0	0.158	0.116	0.343	0.463	4.100	0.082	0.016	156	432	44	48	-2.663	6	38	5	43	-50
2	11	10	"PFI0461"	"I6724_2"	7750	24590	150	266	262	47	122	124	22	98	97	0	334	332	77	144	146	25	98	96	0	0.758	0.745	0.721	0.761	1.634	0.698	0.702	156	380	334	328	-0.400	144	190	140	188	0
2	12	10	"PFI0465"	"I6851_2"	7940	24570	150	137	136	23	127	132	36	12	0	0	169	174	42	148	154	57	14	3	0	0.476	0.346	0.590	0.599	3.385	0.160	0.024	156	465	31	35	-1.070	10	21	9	26	-50
2	13	10	"PFI0492"	"I7697_2"	8140	24590	140	152	153	25	130	132	22	48	19	0	227	234	44	148	150	26	95	76	0	0.278	0.267	0.323	0.312	2.890	0.261	0.189	156	485	101	109	-1.844	22	79	23	86	0
2	14	10	"PFI0498"	"I7884_1"	8330	24560	150	127	133	26	129	131	23	20	7	0	162	168	44	147	153	33	33	8	0	-0.133	0.190	0.669	0.668	3.346	0.178	0.036	156	487	13	25	Error	-2	15	4	21	-50
2	15	10	"PFI0501"	"I8013_1"	8530	24560	150	145	148	32	130	136	31	33	6	0	176	180	40	149	158	36	40	12	0	0.556	0.581	0.924	0.973	3.559	0.498	0.146	156	420	42	49	-0.848	15	27	18	31	-50
2	16	10	"PFI0504"	"I8083_1"	8730	24590	140	1068	1015	272	137	140	28	100	100	0	934	908	256	149	153	32	100	100	0	1.186	1.157	1.156	1.166	1.301	1.133	0.917	156	413	1716	1637	0.246	931	785	878	759	0
2	17	10	"PFI0510"	"I8305_1"	8910	24590	140	631	616	136	136	137	23	100	100	0	473	464	103	151	153	31	99	98	0	1.537	1.534	1.539	1.574	1.397	1.549	0.866	156	419	817	793	0.620	495	322	480	313	0
2	18	10	"PFI0513"	"I8332_1"	9100	24590	140	315	315	56	134	138	26	100	99	0	273	282	63	151	158	36	98	84	0	1.484	1.382	1.456	1.451	1.727	1.300	0.619	156	371	303	312	0.569	181	122	181	131	0
2	19	10	"PFJ0455"	"J53_17"	9290	24590	140	300	293	59	134	136	24	98	94	0	294	292	66	148	155	40	96	83	0	1.137	1.104	1.079	1.112	1.910	1.010	0.589	156	448	312	303	0.185	166	146	159	144	0
2	20	10	"PFJ0457"	"J53_21"	9480	24600	150	293	289	58	133	133	20	99	96	0	666	639	182	143	145	25	99	98	0	0.306	0.315	0.304	0.314	1.517	0.291	0.808	156	368	683	652	-1.709	160	523	156	496	0
2	21	10	"PFJ0459"	"J53_23"	9650	24560	150	134	138	28	137	139	22	19	5	0	136	143	36	144	147	27	16	7	0	0.375	-1.000	0.667	0.736	3.868	0.233	0.018	156	377	-11	0	-1.415	-3	-8	1	-1	-50
2	22	10	"PFJ0463"	"J53_29"	9860	24590	150	634	620	124	140	141	22	100	100	0	780	752	181	152	156	28	100	100	0	0.787	0.800	0.803	0.816	1.387	0.775	0.884	156	665	1122	1080	-0.346	494	628	480	600	0
2	1	11	"PFJ0468"	"J53_37"	5870	24760	150	138	140	24	122	125	25	32	11	0	162	163	34	142	145	27	42	17	0	0.800	0.857	0.775	0.720	3.973	0.346	0.034	156	627	36	39	-0.322	16	20	18	21	-50
2	2	11	"PFJ0472"	"J53_41"	6050	24780	140	142	145	30	127	131	44	17	2	0	290	294	55	143	145	42	99	91	0	0.102	0.119	0.181	0.159	2.606	0.087	0.062	156	357	162	169	-3.293	15	147	18	151	0
2	3	11	"PFJ0495"	"J564_1"	6240	24770	150	887	807	219	124	128	40	100	98	0	725	686	164	144	147	38	100	99	0	1.313	1.260	1.289	1.238	1.351	1.213	0.900	156	482	1344	1225	0.393	763	581	683	542	0
2	4	11	"PFJ0497"	"J564_3"	6430	24780	140	211	214	40	127	128	21	97	87	0	383	387	79	148	151	26	100	100	0	0.357	0.364	0.374	0.347	1.656	0.339	0.594	156	505	319	326	-1.484	84	235	87	239	0
2	5	11	"PFJ0500"	"J56_7"	6620	24760	150	132	133	23	127	129	22	21	5	0	150	153	26	147	151	26	20	4	0	1.667	1.000	1.000	1.074	4.297	0.150	0.002	156	463	8	12	0.737	5	3	6	6	-50
2	6	11	"PFJ0503"	"J583_1"	6810	24750	150	127	133	39	127	128	22	19	7	0	141	143	25	146	148	27	12	1	0	0.000	-2.000	0.969	0.886	4.035	2.254	0.005	156	465	-5	3	Error	0	-5	6	-3	-50
2	7	11	"PFJ0506"	"J587_3"	7000	24760	150	125	126	23	127	129	22	15	3	0	133	134	20	147	148	27	1	1	0	0.143	0.077	0.818	0.815	3.293	0.410	0.010	156	399	-16	-14	-2.807	-2	-14	-1	-13	-50
2	8	11	"PFJ0508"	"J587_5"	7150	24760	150	121	126	24	128	130	21	17	6	0	144	146	30	147	148	23	20	8	0	2.333	2.000	0.886	1.026	3.651	0.200	0.005	156	469	-10	-3	1.222	-7	-3	-2	-1	-50
2	9	11	"PFJ0527"	"J647_6"	7390	24780	140	344	335	80	128	129	22	97	96	0	421	409	92	145	147	28	97	96	0	0.783	0.784	0.783	0.786	1.847	0.775	0.770	156	516	492	471	-0.354	216	276	207	264	0
2	10	11	"PFJ0531"	"J64_1"	7580	24780	140	340	344	71	123	127	33	100	98	0	265	268	54	141	145	29	98	90	0	1.750	1.740	1.759	1.826	1.613	1.774	0.662	156	400	341	348	0.807	217	124	221	127	0
2	11	11	"PFJ0533"	"J64_3"	7770	24780	140	283	289	66	125	129	34	100	90	0	240	241	39	145	148	25	95	89	0	1.663	1.708	1.650	1.719	1.881	1.957	0.590	156	416	253	260	0.734	158	95	164	96	0
2	12	11	"PFJ0536"	"J65_10"	7960	24780	140	433	413	109	133	136	25	98	97	0	381	372	106	150	154	33	93	92	0	1.299	1.261	1.305	1.349	1.591	1.214	0.818	156	509	531	502	0.377	300	231	280	222	0
2	13	11	"PFJ0538"	"J65_12"	8140	24780	150	137	142	27	132	133	22	28	10	0	149	157	47	147	150	30	19	9	0	2.500	1.000	0.733	0.765	3.052	0.232	0.037	156	539	7	20	1.322	5	2	10	10	-50
2	14	11	"PFJ0540"	"J65_2"	8340	24780	140	449	440	105	129	130	23	100	99	0	312	313	67	147	152	31	96	94	0	1.939	1.873	1.899	1.895	1.513	1.897	0.776	156	536	485	477	0.956	320	165	311	166	0
2	15	11	"PFJ0567"	"J71_12"	8520	24790	130	229	240	48	127	133	32	96	86	0	214	220	47	149	155	34	79	46	0	1.569	1.592	1.662	1.768	2.039	1.570	0.402	120	401	167	184	0.650	102	65	113	71	0
2	16	11	"PFJ0569"	"J71_2"	8670	24760	150	129	133	43	135	138	29	8	1	0	141	145	33	149	152	32	10	3	0	0.750	0.500	0.658	0.755	3.046	1.538	0.180	156	572	-14	-6	-0.415	-6	-8	-2	-4	-50
2	17	11	"PFJ0571"	"J71_6"	8930	24730	150	138	140	26	139	139	22	16	5	0	149	153	36	150	151	27	15	5	0	1.000	0.333	0.931	0.884	4.613	0.326	0.017	156	473	-2	4	0.000	-1	-1	1	3	-50
2	18	11	"PFJ0573"	"J71_9"	9100	24780	150	15898	14208	4521	143	146	27	100	100	0	16434	14818	4568	159	165	32	100	100	0	0.968	0.959	0.958	0.938	1.322	0.949	0.937	156	307	32030	28724	-0.047	15755	16275	14065	14659	0
2	19	11	"PFJ0576"	"J73_13"	9280	24750	150	142	145	26	143	146	25	17	4	0	160	163	35	156	159	30	20	6	0	-0.250	0.286	0.686	0.634	3.553	0.260	0.025	156	346	3	9	Error	-1	4	2	7	-50
2	20	11	"PFJ0578"	"J73_15"	9490	24780	140	909	876	212	139	138	21	100	100	0	843	835	193	148	150	25	100	100	0	1.108	1.073	1.071	1.066	1.306	1.082	0.903	156	349	1465	1424	0.148	770	695	737	687	0
2	21	11	"PFK0742"	"Ks1964_2"	9650	24750	150	139	139	25	139	141	22	17	4	0	135	137	28	148	149	25	8	2	0	0.000	0.000	1.000	0.992	3.096	0.419	0.016	156	431	-13	-11	Error	0	-13	0	-11	-50
2	22	11	"PFK0745"	"Ks1_2"	9870	24780	150	171	171	26	137	139	23	64	30	0	294	291	63	149	152	27	97	91	0	0.234	0.239	0.241	0.237	2.425	0.172	0.188	156	648	179	176	-2.092	34	145	34	142	0
2	1	12	"PFK0752"	"Ks202_6"	5860	24960	150	592	569	152	123	126	34	99	98	0	561	542	160	146	151	33	98	97	0	1.130	1.126	1.120	1.162	1.412	1.084	0.889	156	697	884	842	0.176	469	415	446	396	0
2	2	12	"PFK0755"	"Ks202_9"	6060	24960	140	499	482	122	127	129	22	100	99	0	246	252	53	152	158	46	87	50	0	3.957	3.550	3.594	3.880	1.707	3.564	0.689	156	373	466	455	1.985	372	94	355	100	0
2	3	12	"PFK0757"	"Ks206_2"	6200	24960	150	134	135	25	129	131	23	22	5	0	142	144	27	151	159	47	4	0	0	-0.556	-0.857	0.847	0.772	3.311	0.201	0.056	156	505	-4	-1	Error	5	-9	6	-7	-50
2	4	12	"PFK0760"	"Ks210_1"	6460	24950	150	125	129	30	132	133	22	13	3	0	154	165	59	147	157	45	14	5	0	-1.000	-0.167	0.915	0.771	3.706	0.192	0.046	156	536	0	15	Error	-7	7	-3	18	-50
2	5	12	"PFK0786"	"Ks225_7"	6630	24960	150	123	125	22	130	131	22	10	1	0	164	168	33	146	153	38	26	5	0	-0.389	-0.227	0.595	0.673	3.403	10.390	0.003	156	456	11	17	Error	-7	18	-5	22	-50
2	6	12	"PFK0793"	"Ks2300_1"	6810	24980	150	143	142	22	131	132	21	28	10	0	149	158	38	147	148	25	25	14	0	6.000	1.000	0.722	0.778	3.286	0.096	0.003	156	480	14	22	2.585	12	2	11	11	-50
2	7	12	"PFK0795"	"Ks2345_1"	7010	24970	150	827	784	197	134	135	20	99	99	0	496	479	120	150	150	25	98	97	0	2.003	1.976	2.059	2.011	1.392	2.001	0.857	156	438	1039	979	1.002	693	346	650	329	0
2	8	12	"PFK0799"	"Ks244_1"	7200	24970	140	459	439	104	134	137	25	99	98	0	301	305	66	150	150	27	97	94	0	2.152	1.968	2.073	1.999	1.558	1.956	0.748	156	440	476	460	1.106	325	151	305	155	0
2	9	12	"PFK0802"	"Ks244_3"	7390	24970	150	466	458	90	132	135	26	100	99	0	319	313	62	148	150	32	98	92	0	1.953	1.976	2.033	2.054	1.582	1.852	0.549	156	461	505	491	0.966	334	171	326	165	0
2	10	12	"PFK0804"	"Ks244_8"	7580	24930	150	130	131	24	128	131	32	10	0	0	142	145	23	142	146	29	14	1	0	100000.000	1.000	1.154	1.067	3.945	2.598	0.033	156	459	2	6	16.610	2	0	3	3	-50
2	11	12	"PFK0825"	"Ks25_1"	7780	24950	150	126	129	24	130	134	34	8	0	0	165	172	36	145	148	27	42	17	0	-0.200	-0.037	0.569	0.577	4.115	0.687	0.013	156	499	16	26	Error	-4	20	-1	27	-50
2	12	12	"PFK0827"	"Ks25_12"	7970	24990	100	175	176	26	138	141	28	61	23	0	194	205	52	151	156	35	55	32	0	0.860	0.704	0.774	0.851	2.847	0.439	0.228	80	307	80	92	-0.217	37	43	38	54	0
2	13	12	"PFK0830"	"Ks25_19"	8160	24970	140	158	157	26	131	133	23	54	21	0	278	280	56	145	149	30	98	92	0	0.203	0.193	0.259	0.229	2.349	0.179	0.222	156	435	160	161	-2.300	27	133	26	135	0
2	14	12	"PFK0834"	"Ks25_8"	8370	24970	150	143	146	25	127	126	19	46	22	0	165	170	35	142	144	22	51	27	0	0.696	0.679	0.877	0.788	3.552	0.486	0.096	156	359	39	47	-0.524	16	23	19	28	-50
2	15	12	"PFK0839"	"Ks266_15"	8540	24970	140	731	724	198	126	127	22	100	100	0	493	493	123	145	147	24	100	100	0	1.739	1.718	1.751	1.722	1.463	1.779	0.842	156	353	953	946	0.798	605	348	598	348	0
2	16	12	"PFK0841"	"Ks266_6"	8740	24970	150	702	669	171	130	132	22	100	100	0	569	566	134	144	146	25	100	100	0	1.346	1.277	1.331	1.267	1.358	1.302	0.861	156	478	997	961	0.429	572	425	539	422	0
2	17	12	"PFK0858"	"Ks271_1"	8920	24970	140	1018	963	214	134	136	22	100	100	0	454	448	99	146	149	26	99	98	0	2.870	2.745	2.840	2.831	1.459	2.791	0.859	156	409	1192	1131	1.521	884	308	829	302	0
2	18	12	"PFK0868"	"Ks2886_1"	9050	24940	150	129	159	147	139	140	24	12	7	0	142	153	62	147	153	30	12	6	0	2.000	3.333	0.909	0.854	3.827	0.381	0.005	156	405	-15	26	1.000	-10	-5	20	6	-50
2	19	12	"PFK0871"	"Ks291_5"	9240	24940	150	128	132	24	141	143	25	8	0	0	139	142	30	146	152	30	14	1	0	1.857	2.250	0.852	0.847	3.352	0.495	0.090	156	401	-20	-13	0.893	-13	-7	-9	-4	-50
2	20	12	"PFK0873"	"Ks291_8"	9430	24940	150	136	140	23	139	140	23	18	3	0	150	147	29	146	149	27	16	3	0	-0.750	1.000	0.915	0.810	3.518	0.423	0.023	156	494	1	2	Error	-3	4	1	1	-50
2	21	12	"PFK0878"	"Ks2_13"	9650	24940	150	141	139	21	141	142	23	10	1	0	141	141	30	146	149	26	13	6	0	0.000	0.400	0.661	0.607	3.388	0.176	0.005	156	536	-5	-7	Error	0	-5	-2	-5	-50
2	22	12	"PFK0881"	"Ks2_9"	9870	24940	150	137	139	22	136	137	22	17	3	0	175	177	39	147	151	25	53	28	0	0.036	0.100	0.483	0.507	3.909	0.044	0.002	156	647	29	33	-4.807	1	28	3	30	-50
2	1	13	"PFL0033"	"L1_66"	5880	25110	150	131	132	26	126	128	34	14	2	0	149	153	33	146	151	33	17	3	0	1.667	0.857	0.905	0.952	3.942	1.047	0.187	156	699	8	13	0.737	5	3	6	7	-50
2	2	13	"PFL0035"	"L1_7"	6090	25160	150	122	143	135	129	132	23	18	4	0	135	146	45	149	157	44	10	3	0	0.500	-4.667	0.636	0.641	3.948	3.471	0.108	156	454	-21	11	-1.000	-7	-14	14	-3	-50
2	3	13	"PFL0037"	"L1_72"	6260	25170	150	128	128	22	132	138	42	2	0	0	140	138	35	153	162	50	2	0	0	0.308	0.267	0.622	0.772	4.621	0.391	0.047	156	454	-17	-19	-1.700	-4	-13	-4	-15	-50
2	4	13	"PFL0041"	"L1_79"	6430	25150	150	132	132	20	133	138	41	1	0	0	132	131	39	150	159	47	4	0	0	0.056	0.053	0.490	0.462	4.493	0.218	0.024	156	469	-19	-20	-4.170	-1	-18	-1	-19	-50
2	5	13	"PFL0043"	"L1_81"	6620	25170	150	136	136	29	130	132	22	31	7	0	133	130	41	149	155	38	3	1	0	-0.375	-0.316	0.750	0.781	3.395	0.193	0.056	156	401	-10	-13	Error	6	-16	6	-19	-50
2	6	13	"PFL0045"	"L1_83"	6820	25140	150	132	137	34	130	134	23	19	7	0	184	189	58	150	152	27	56	35	0	0.059	0.179	0.434	0.391	3.809	0.231	0.066	156	390	36	46	-4.087	2	34	7	39	-50
2	7	13	"PFL0068"	"L2_117"	6970	25150	150	480	473	190	135	137	23	91	88	0	328	327	128	154	157	28	87	84	0	1.983	1.954	1.836	1.674	2.373	1.866	0.714	156	392	519	511	0.988	345	174	338	173	0
2	8	13	"PFL0070"	"L2_12"	7160	25150	150	630	593	214	136	138	25	97	96	0	767	731	237	153	159	32	96	96	0	0.805	0.791	0.786	0.765	1.525	0.812	0.877	156	434	1108	1035	-0.314	494	614	457	578	0
2	9	13	"PFL0072"	"L2_123"	7350	25140	150	144	148	28	136	138	25	23	10	0	155	162	38	152	158	33	19	7	0	2.667	1.200	0.679	0.761	3.652	0.089	0.005	156	467	11	22	1.415	8	3	12	10	-50
2	10	13	"PFL0074"	"L2_127"	7550	25150	120	170	170	32	131	132	20	70	49	0	201	204	51	151	156	30	65	40	0	0.780	0.736	0.711	0.693	2.936	0.484	0.207	120	451	89	92	-0.358	39	50	39	53	0
2	11	13	"PFL0077"	"L2_135"	7730	25150	130	158	160	31	130	131	20	59	35	0	251	251	59	151	157	34	88	75	0	0.280	0.300	0.348	0.295	2.533	0.228	0.185	120	501	128	130	-1.837	28	100	30	100	0
2	12	13	"PFL0079"	"L2_139"	7940	25120	150	155	158	28	133	136	26	44	15	0	181	188	47	154	161	38	38	16	0	0.815	0.735	0.677	0.654	3.318	0.295	0.110	156	564	49	59	-0.295	22	27	25	34	-50
2	13	13	"PFL0101"	"L2_180"	8120	25140	130	225	227	52	129	130	21	91	85	0	218	216	53	149	153	28	77	59	0	1.391	1.463	1.348	1.384	2.863	1.269	0.401	120	398	165	165	0.476	96	69	98	67	0
2	14	13	"PFL0104"	"L2_185"	8320	25090	150	132	134	20	128	127	19	23	5	0	141	143	26	145	149	26	12	3	0	-1.000	-3.000	0.646	0.665	4.353	0.063	0.001	156	430	0	4	Error	4	-4	6	-2	-50
2	15	13	"PFL0109"	"L2_193"	8500	25150	150	238	239	43	129	131	22	98	94	0	311	318	74	150	153	26	96	94	0	0.677	0.655	0.612	0.652	1.764	0.580	0.631	156	379	270	278	-0.563	109	161	110	168	0
2	16	13	"PFL0111"	"L2_195"	8700	25150	150	130	132	22	133	136	23	10	1	0	172	173	33	152	155	26	44	15	0	-0.150	-0.048	0.545	0.582	3.542	41.947	0.000	156	414	17	20	Error	-3	20	-1	21	-50
2	17	13	"PFL0113"	"L2_198"	8860	25130	150	137	142	26	139	141	23	22	5	0	158	164	32	152	156	27	25	10	0	-0.333	0.250	0.895	0.944	3.476	0.100	0.002	156	426	4	15	Error	-2	6	3	12	-50
2	18	13	"PFL0115"	"L2_20"	9080	25150	140	174	176	29	141	142	22	64	35	0	366	361	65	150	154	29	100	98	0	0.153	0.166	0.178	0.160	2.316	0.151	0.273	156	520	249	246	-2.710	33	216	35	211	0
2	19	13	"PFL0135"	"L2_233"	9260	25130	150	158	160	27	141	142	24	41	15	0	146	147	27	147	151	29	12	2	0	-17.000	100000.000	1.120	1.043	5.102	0.922	0.025	156	517	16	19	Error	17	-1	19	0	-50
2	20	13	"PFL0138"	"L2_238"	9440	25150	150	138	138	22	139	142	24	11	1	0	140	143	24	147	151	27	9	3	0	0.143	0.250	0.793	0.812	3.413	0.239	0.009	156	540	-8	-5	-2.807	-1	-7	-1	-4	-50
2	21	13	"PFL0141"	"L2_248"	9640	25160	140	345	342	84	140	142	23	98	96	0	238	241	53	147	149	26	88	76	0	2.253	2.149	2.238	2.319	1.803	2.244	0.616	156	537	296	296	1.172	205	91	202	94	0
2	22	13	"PFL0145"	"L2_259"	9830	25100	150	131	133	24	136	138	22	13	2	0	138	141	26	148	150	26	7	1	0	0.500	0.429	1.100	0.888	3.340	0.434	0.036	156	759	-15	-10	-1.000	-5	-10	-3	-7	-50
2	1	14	"PFL0149"	"L2_268"	5850	25330	150	124	127	25	131	132	23	12	1	0	158	159	36	149	151	28	21	5	0	-0.778	-0.400	0.706	0.737	4.473	0.413	0.080	156	774	2	6	Error	-7	9	-4	10	-50
2	2	14	"PFL0152"	"L2_277"	6040	25340	140	361	357	75	132	134	21	99	99	0	295	302	61	142	145	26	98	96	0	1.497	1.406	1.391	1.429	1.466	1.415	0.760	156	436	382	385	0.582	229	153	225	160	0
2	3	14	"PFM0408"	"M36520_1"	6230	25350	130	129	132	22	135	139	44	2	0	0	228	228	44	148	151	27	87	66	0	-0.075	-0.038	0.256	0.182	3.487	107.756	0.000	120	369	74	77	Error	-6	80	-3	80	0
2	4	14	"PFM0410"	"M36520_4"	6430	25330	150	135	136	27	134	139	43	3	0	0	167	169	31	152	156	32	28	7	0	0.067	0.118	0.656	0.578	4.661	8.445	0.004	156	403	16	19	-3.907	1	15	2	17	-50
2	5	14	"PFM0413"	"M36754_16"	6600	25350	140	208	210	36	135	138	25	94	71	0	460	455	102	156	157	26	100	98	0	0.240	0.251	0.240	0.232	1.957	0.217	0.447	156	415	377	374	-2.058	73	304	75	299	0
2	6	14	"PFM0417"	"M36754_20"	6780	25340	150	124	127	25	135	138	27	7	1	0	126	133	31	154	156	29	8	3	0	0.393	0.381	0.555	0.565	3.534	0.765	0.045	156	433	-39	-29	-1.348	-11	-28	-8	-21	-50
2	7	14	"PFM0419"	"M36754_23"	6980	25350	140	462	451	104	136	145	90	97	91	0	383	381	96	155	158	32	98	93	0	1.430	1.394	1.391	1.457	1.584	1.350	0.782	156	436	554	541	0.516	326	228	315	226	0
2	8	14	"PFM0422"	"M3675_2"	7170	25350	140	408	404	84	138	145	85	96	85	0	398	396	77	154	159	31	100	99	0	1.107	1.099	1.083	1.095	1.515	1.321	0.624	156	486	514	508	0.146	270	244	266	242	0
2	9	14	"PFM0440"	"M3766_1"	7370	25350	150	329	330	69	138	143	56	98	87	0	433	434	101	156	162	37	99	99	0	0.690	0.691	0.719	0.690	1.638	0.708	0.609	156	470	468	470	-0.536	191	277	192	278	0
2	10	14	"PFM0442"	"M37744_2"	7540	25330	150	128	130	22	134	138	56	0	0	0	130	132	27	154	158	36	2	0	0	0.250	0.182	0.571	0.581	2.976	0.188	0.045	156	460	-30	-26	-2.000	-6	-24	-4	-22	-50
2	11	14	"PFM0444"	"M37773_2"	7740	25330	150	121	122	20	131	132	21	7	1	0	130	133	26	152	158	34	5	0	0	0.455	0.474	0.564	0.617	2.847	0.281	0.041	156	522	-32	-28	-1.138	-10	-22	-9	-19	-50
2	12	14	"PFM0446"	"M3777_1"	7940	25340	140	139	142	24	130	132	21	33	10	0	233	234	48	154	160	34	82	57	0	0.114	0.150	0.281	0.265	3.633	0.099	0.034	156	520	88	92	-3.134	9	79	12	80	0
2	13	14	"PFM0448"	"M37794_11"	8130	25320	150	156	157	26	128	129	21	58	28	0	155	158	31	148	152	28	24	7	0	4.000	2.900	1.167	1.386	3.661	0.715	0.027	156	665	35	39	2.000	28	7	29	10	-50
2	14	14	"PFM0450"	"M37794_14"	8360	25310	150	136	137	23	129	130	21	31	7	0	147	145	25	148	153	28	8	1	0	-7.000	-2.667	1.125	1.129	4.332	0.120	0.002	156	515	6	5	Error	7	-1	8	-3	-50
2	15	14	"PFM0469"	"M38740_1"	8490	25330	150	132	133	23	133	135	23	15	1	0	145	146	27	150	153	26	12	3	0	0.200	0.000	0.917	0.872	3.530	0.200	0.003	156	444	-6	-4	-2.322	-1	-5	0	-4	-50
2	16	14	"PFM0472"	"M38757_4"	8700	25350	140	631	607	142	136	138	22	100	100	0	411	404	87	151	154	25	99	97	0	1.904	1.862	1.864	1.906	1.464	1.895	0.857	156	499	755	724	0.929	495	260	471	253	0
2	17	14	"PFM0476"	"M38913_1"	8890	25350	140	840	808	193	139	141	22	100	99	0	569	560	121	156	158	26	100	100	0	1.697	1.656	1.656	1.633	1.436	1.690	0.880	156	504	1114	1073	0.763	701	413	669	404	0
2	18	14	"PFM0478"	"M38913_6"	9080	25350	140	626	614	133	142	144	23	100	100	0	416	418	89	154	157	27	99	99	0	1.847	1.788	1.867	1.825	1.478	1.835	0.815	156	506	746	736	0.885	484	262	472	264	0
2	19	14	"PFM0481"	"M38941_1"	9270	25360	130	204	205	31	143	144	23	90	65	0	218	221	47	152	157	26	84	61	0	0.924	0.899	0.975	0.906	2.270	0.792	0.332	120	494	127	131	-0.114	61	66	62	69	0
2	20	14	"PFM0484"	"M38941_6"	9460	25320	150	137	138	22	141	143	22	14	3	0	185	190	45	153	156	26	54	33	0	-0.125	-0.081	0.571	0.544	4.963	0.014	0.000	156	524	28	34	Error	-4	32	-3	37	-50
2	21	14	"PFM0510"	"M41547_1"	9660	25350	140	452	444	86	140	142	22	100	100	0	748	735	129	150	152	26	100	100	0	0.522	0.520	0.516	0.509	1.362	0.509	0.859	156	452	910	889	-0.939	312	598	304	585	0
2	22	14	"PFM0512"	"M41763_12"	9840	25340	130	516	508	78	137	139	22	100	100	0	515	514	83	151	153	28	100	100	0	1.041	1.022	1.019	1.025	1.325	0.986	0.874	120	590	743	734	0.058	379	364	371	363	0
2	1	15	"PFM0514"	"M41763_4"	5860	25520	150	123	126	20	127	129	23	12	1	0	131	130	28	147	149	26	7	1	0	0.250	0.059	0.500	0.582	3.209	0.404	0.025	156	666	-20	-18	-2.000	-4	-16	-1	-17	-50
2	2	15	"PFM0516"	"M41776_1"	6050	25520	150	138	140	22	131	132	20	29	8	0	144	145	25	145	147	26	13	3	0	-7.000	100000.000	0.970	1.221	4.729	0.102	0.001	156	439	6	9	Error	7	-1	9	0	-50
2	3	15	"PFM0524"	"M42658_1"	6250	25520	150	143	143	24	134	136	22	25	7	0	182	184	39	150	155	29	51	19	0	0.281	0.265	0.500	0.496	3.811	0.104	0.011	156	491	41	43	-1.830	9	32	9	34	-50
2	4	15	"PFM0531"	"M42966_1"	6420	25540	140	448	432	108	136	139	22	99	98	0	344	344	91	158	162	30	95	91	0	1.677	1.591	1.584	1.678	1.981	1.532	0.743	156	527	498	482	0.746	312	186	296	186	0
2	5	15	"PFN0076"	"N128_81"	6620	25520	80	185	187	41	141	142	21	65	51	0	222	226	49	160	161	27	75	55	0	0.710	0.697	0.712	0.697	2.759	0.600	0.285	52	277	106	112	-0.495	44	62	46	66	0
2	6	15	"PFN0079"	"N128_86"	6800	25530	150	129	128	23	138	141	25	7	1	0	154	157	29	155	156	28	16	4	0	9.000	-5.000	0.824	1.034	5.171	0.142	0.000	156	537	-10	-8	3.170	-9	-1	-10	2	-50
2	7	15	"PFN0082"	"N128_90"	6990	25530	150	244	243	47	137	147	96	55	3	0	230	236	44	153	155	44	82	41	0	1.390	1.277	1.291	1.271	1.935	3.125	0.118	156	445	184	189	0.475	107	77	106	83	0
2	8	15	"PFN0084"	"N128_92"	7190	25540	140	160	166	44	139	150	99	1	1	0	266	270	54	151	155	43	90	73	0	0.183	0.227	0.253	0.237	3.291	2.784	0.643	156	418	136	146	-2.453	21	115	27	119	0
2	9	15	"PFN0086"	"N128_95"	7380	25540	130	179	179	34	141	147	62	20	1	0	228	234	54	155	164	58	64	22	0	0.521	0.481	0.550	0.531	2.557	0.731	0.034	120	362	111	117	-0.942	38	73	38	79	0
2	10	15	"PFN0090"	"N129_1"	7540	25520	150	122	125	23	135	140	57	0	0	0	129	129	27	147	156	55	1	0	0	0.722	0.556	0.827	0.812	3.318	1.831	0.033	156	475	-31	-28	-0.469	-13	-18	-10	-18	-50
2	11	15	"PFN0105"	"N129_41"	7760	25510	150	153	157	34	130	133	30	40	14	0	178	185	49	143	147	29	53	26	0	0.657	0.643	0.800	0.685	2.626	0.535	0.202	156	534	58	69	-0.606	23	35	27	42	-50
2	12	15	"PFN0107"	"N129_48"	7940	25540	150	139	142	28	128	132	29	26	3	0	149	152	33	146	148	25	23	10	0	3.667	2.333	0.786	0.829	4.001	1.957	0.064	156	470	14	20	1.874	11	3	14	6	-50
2	13	15	"PFN0109"	"N129_6"	8110	25550	150	133	131	22	127	130	27	11	2	0	135	137	24	144	147	26	11	1	0	-0.667	-0.571	1.000	1.003	3.118	0.065	0.000	156	541	-3	-3	Error	6	-9	4	-7	-50
2	14	15	"PFN0112"	"N130_1"	8350	25490	150	127	128	21	131	133	22	12	1	0	136	138	25	147	149	25	7	2	0	0.364	0.333	0.745	0.756	3.495	0.407	0.045	156	630	-15	-12	-1.459	-4	-11	-3	-9	-50
2	15	15	"PFN0114"	"N130_17"	8550	25540	150	150	150	27	137	138	23	30	11	0	167	174	39	151	153	24	43	25	0	0.813	0.565	0.698	0.665	3.760	0.375	0.046	156	491	29	36	-0.300	13	16	13	23	-50
2	16	15	"PFN0116"	"N130_19"	8720	25550	140	203	206	47	136	139	22	85	69	0	285	289	75	152	154	24	94	87	0	0.504	0.511	0.497	0.514	2.135	0.488	0.490	156	401	200	207	-0.989	67	133	70	137	0
2	17	15	"PFN0134"	"N130_43"	8910	25540	150	5540	5072	1231	140	142	22	100	100	0	4149	3874	934	158	159	24	100	100	0	1.353	1.327	1.333	1.328	1.269	1.332	0.944	156	429	9391	8648	0.436	5400	3991	4932	3716	0
2	18	15	"PFN0137"	"N130_46"	9100	25540	140	975	941	211	141	143	22	100	100	0	753	753	161	158	161	26	100	100	0	1.402	1.345	1.353	1.342	1.338	1.366	0.886	156	451	1429	1395	0.487	834	595	800	595	0
2	19	15	"PFN0139"	"N130_5"	9290	25540	140	1084	1028	291	141	141	21	100	100	0	1442	1313	444	155	158	27	99	99	0	0.733	0.766	0.761	0.804	1.566	0.729	0.905	156	492	2230	2045	-0.449	943	1287	887	1158	0
2	20	15	"PFN0141"	"N130_52"	9480	25540	140	1694	1652	416	141	141	21	100	100	0	1480	1456	402	154	156	26	100	100	0	1.171	1.161	1.180	1.193	1.430	1.147	0.919	156	510	2879	2813	0.228	1553	1326	1511	1302	0
2	21	15	"PFN0145"	"N130_61"	9670	25540	140	782	752	201	139	140	22	100	100	0	778	750	217	151	154	24	100	100	0	1.026	1.023	1.028	1.042	1.428	1.017	0.892	156	426	1270	1212	0.036	643	627	613	599	0
2	22	15	"PFN0147"	"N131_12"	9830	25510	150	135	136	26	140	141	23	15	4	0	148	149	29	155	157	26	10	3	0	0.714	0.667	0.915	0.807	3.911	0.323	0.029	156	644	-12	-10	-0.485	-5	-7	-4	-6	-50
2	1	16	"PFN0168"	"N132_106"	5870	25710	150	126	128	28	127	129	21	21	6	0	149	152	31	147	149	25	21	8	0	-0.500	0.200	1.118	1.149	4.002	0.196	0.005	156	733	1	6	Error	-1	2	1	5	-50
2	2	16	"PFN0170"	"N132_108"	6060	25710	150	126	129	22	131	133	24	14	1	0	167	169	28	144	148	26	46	17	0	-0.217	-0.080	0.875	0.825	3.760	0.046	0.000	156	574	18	23	Error	-5	23	-2	25	-50
2	3	16	"PFN0172"	"N132_11"	6240	25730	130	291	413	589	132	134	23	100	97	0	429	499	413	150	154	27	100	100	0	0.570	0.805	0.564	0.604	1.603	1.254	0.800	120	494	438	630	-0.811	159	279	281	349	0
2	4	16	"PFN0175"	"N132_116"	6440	25730	140	386	377	98	136	138	22	98	98	0	374	369	85	157	160	27	96	95	0	1.152	1.137	1.107	1.090	1.523	1.164	0.790	156	501	467	453	0.204	250	217	241	212	0
2	5	16	"PFN0177"	"N132_119"	6610	25740	140	159	163	30	139	141	23	44	26	0	248	248	54	157	160	27	89	75	0	0.220	0.264	0.358	0.302	3.055	0.214	0.143	156	520	111	115	-2.186	20	91	24	91	0
2	6	16	"PFN0180"	"N132_125"	6800	25730	150	151	154	28	136	138	22	37	19	0	305	307	65	151	153	25	98	95	0	0.097	0.115	0.154	0.144	2.811	0.085	0.061	156	528	169	174	-3.360	15	154	18	156	0
2	7	16	"PFN0582"	"N145_33"	7010	25730	140	325	333	90	132	136	44	97	87	0	471	465	122	145	148	41	98	98	0	0.592	0.628	0.640	0.615	1.545	0.636	0.833	156	445	519	521	-0.756	193	326	201	320	0
2	8	16	"PFN0584"	"N145_38"	7160	25720	150	121	120	21	133	136	44	0	0	0	122	126	25	144	148	41	0	0	0	0.545	0.722	0.783	0.758	3.192	2.712	0.927	156	448	-34	-31	-0.874	-12	-22	-13	-18	-50
2	9	16	"PFN0589"	"N145_44"	7350	25720	150	126	137	83	139	159	252	1	1	0	130	140	44	151	161	65	3	2	0	0.619	0.182	0.714	0.720	3.720	0.942	0.092	156	467	-34	-13	-0.692	-13	-21	-2	-11	-50
2	10	16	"PFN0592"	"N145_50"	7540	25720	150	131	169	206	141	164	249	2	1	0	140	163	116	153	173	168	3	3	0	0.769	2.800	0.815	0.851	3.895	4.144	0.902	156	523	-23	38	-0.379	-10	-13	28	10	-50
2	11	16	"PFN0598"	"N145_61"	7740	25710	150	124	127	25	138	145	73	0	0	0	141	146	37	147	160	146	0	0	0	2.333	11.000	0.854	0.978	3.617	0.444	0.752	156	620	-20	-12	1.222	-14	-6	-11	-1	-50
2	12	16	"PFN0600"	"N145_9"	7950	25760	150	138	138	23	136	138	30	8	1	0	192	193	40	145	149	25	69	47	0	0.043	0.042	0.323	0.313	3.807	0.232	0.016	156	470	49	50	-4.555	2	47	2	48	-50
2	13	16	"PFN0620"	"N148_2"	8110	25710	150	121	126	24	131	135	29	9	0	0	129	130	26	144	147	26	8	1	0	0.667	0.357	0.725	0.737	2.668	0.463	0.037	156	419	-25	-19	-0.585	-10	-15	-5	-14	-50
2	14	16	"PFN0622"	"N148_6"	8300	25710	150	126	129	24	133	135	23	11	3	0	139	141	30	147	149	25	15	4	0	0.875	0.667	0.677	0.766	3.482	0.545	0.029	156	595	-15	-10	-0.193	-7	-8	-4	-6	-50
2	15	16	"PFN0628"	"N149_12"	8520	25730	140	1368	1291	401	137	138	24	100	100	0	1212	1202	333	153	155	26	100	100	0	1.162	1.100	1.100	1.094	1.390	1.111	0.928	156	471	2290	2203	0.217	1231	1059	1154	1049	0
2	16	16	"PFN0632"	"N149_18"	8700	25730	130	268	270	49	135	136	22	100	98	0	247	256	46	147	150	22	98	92	0	1.330	1.239	1.331	1.270	1.851	1.376	0.501	120	383	233	244	0.411	133	100	135	109	0
2	17	16	"PFN0634"	"N149_2"	8900	25710	150	128	132	22	136	137	22	11	3	0	158	164	32	149	151	24	33	14	0	-0.889	-0.267	0.696	0.672	3.894	0.160	0.007	156	489	1	11	Error	-8	9	-4	15	-50
2	18	16	"PFN0637"	"N149_30"	9090	25730	130	345	342	64	139	139	21	99	99	0	739	729	157	154	158	27	100	100	0	0.352	0.353	0.347	0.345	1.428	0.345	0.850	120	463	791	778	-1.506	206	585	203	575	0
2	19	16	"PFN0655"	"N150_39"	9290	25740	140	159	159	28	141	142	20	44	18	0	406	395	85	157	159	25	99	98	0	0.072	0.076	0.104	0.099	2.449	0.062	0.083	156	420	267	256	-3.790	18	249	18	238	0
2	20	16	"PFN0658"	"N150_49"	9470	25740	150	146	147	25	141	142	21	29	7	0	178	179	35	156	158	24	47	24	0	0.227	0.261	0.533	0.481	3.521	0.146	0.012	156	398	27	29	-2.138	5	22	6	23	-50
2	21	16	"PFN0660"	"N150_51"	9670	25730	140	252	253	49	140	142	23	98	93	0	265	275	66	155	158	25	97	86	0	1.018	0.942	0.981	0.997	1.972	0.847	0.551	156	485	222	233	0.026	112	110	113	120	0
2	22	16	"PFN0662"	"N150_53"	9860	25730	140	1049	967	264	140	141	23	100	100	0	587	557	134	155	157	25	99	98	0	2.104	2.057	2.082	2.081	1.399	2.073	0.905	156	661	1341	1229	1.073	909	432	827	402	0
2	1	17	"PFN0664"	"N150_57"	5860	25920	150	506	487	107	132	132	22	100	100	0	311	307	69	149	152	24	96	93	0	2.309	2.247	2.278	2.348	1.584	2.215	0.749	156	798	536	513	1.207	374	162	355	158	0
2	2	17	"PFN0666"	"N150_6"	6040	25950	150	160	161	31	136	139	30	37	11	0	185	187	37	148	153	30	57	26	0	0.649	0.641	0.667	0.636	3.298	0.766	0.154	156	506	61	64	-0.624	24	37	25	39	-50
2	3	17	"PFN0680"	"N150_8"	6240	25920	140	163	176	59	135	176	468	0	0	0	362	377	120	152	169	151	76	22	0	0.133	0.182	0.188	0.170	2.586	3.068	0.562	156	474	238	266	-2.907	28	210	41	225	0
2	4	17	"PFN0682"	"N150_82"	6430	25920	130	427	414	87	136	185	518	0	0	0	417	414	91	152	171	166	86	20	0	1.098	1.061	1.059	1.087	1.603	1.234	0.682	120	385	556	540	0.135	291	265	278	262	0
2	5	17	"PFN0685"	"N150_87"	6610	25920	130	290	296	64	140	142	24	100	97	0	339	342	66	152	157	26	100	100	0	0.802	0.821	0.780	0.793	1.619	0.827	0.701	120	438	337	346	-0.318	150	187	156	190	0
2	6	17	"PFN0688"	"N150_9"	6820	25900	150	139	139	25	139	144	50	3	0	0	186	189	40	151	162	90	9	0	0	0.000	0.000	0.432	0.391	3.950	0.441	0.515	156	524	35	38	Error	0	35	0	38	-50
2	7	17	"PFN0694"	"N151_11"	7000	25930	140	249	248	49	137	141	52	90	55	0	247	252	48	149	159	96	51	5	0	1.143	1.078	1.117	1.052	2.085	1.080	0.568	156	464	210	214	0.193	112	98	111	103	0
2	8	17	"PFN0696"	"N151_18"	7190	25920	130	168	172	27	134	136	22	75	34	0	310	318	50	149	151	26	100	100	0	0.211	0.225	0.218	0.207	2.032	0.216	0.331	120	412	195	207	-2.243	34	161	38	169	0
2	9	17	"PFN0876"	"N168_6"	7380	25920	140	458	453	90	138	160	262	73	0	0	554	560	108	155	161	52	100	100	0	0.802	0.778	0.784	0.774	1.327	0.764	0.867	156	431	719	720	-0.318	320	399	315	405	0
2	10	17	"PFN0874"	"N168_34"	7580	25920	150	789	747	176	144	166	243	94	76	0	541	541	107	156	171	160	97	74	0	1.675	1.566	1.630	1.543	1.428	2.210	0.662	156	547	1030	988	0.744	645	385	603	385	0
2	11	17	"PFN0894"	"N173_1"	7770	25930	130	281	280	51	145	145	25	95	94	0	205	215	43	149	153	26	85	53	0	2.429	2.045	2.115	2.108	2.365	2.301	0.352	120	474	192	201	1.280	136	56	135	66	0
2	12	17	"PFN0907"	"N175_2"	7960	25920	140	285	292	54	139	140	22	100	98	0	978	963	256	146	148	25	100	100	0	0.175	0.187	0.187	0.185	1.425	0.178	0.812	156	375	978	970	-2.511	146	832	153	817	0
2	13	17	"PFN0906"	"N175_16"	8160	25910	150	124	125	21	135	136	23	7	0	0	180	180	37	145	147	25	58	30	0	-0.314	-0.286	0.667	0.548	4.118	4.741	0.008	156	408	24	25	Error	-11	35	-10	35	-50
2	14	17	"PFN0918"	"N177_6"	8340	25920	150	692	650	162	136	180	405	75	1	0	548	533	129	151	175	242	85	23	0	1.401	1.346	1.325	1.370	1.462	1.600	0.754	156	507	953	896	0.486	556	397	514	382	0
2	15	17	"PFL0005"	"L1_103"	8530	25890	150	159	161	30	139	201	470	0	0	0	181	186	37	158	184	249	0	0	0	0.870	0.786	0.792	0.790	3.572	1.779	0.798	156	490	43	50	-0.202	20	23	22	28	-50
2	16	17	"PFL0159"	"L2_30"	8720	25920	140	1784	1675	454	136	157	243	100	98	0	1889	1824	463	151	156	52	100	100	0	0.948	0.920	0.925	0.912	1.297	0.919	0.925	156	448	3386	3212	-0.077	1648	1738	1539	1673	0
2	17	17	"PFL0171"	"L2_55"	8910	25920	140	1693	1580	494	132	134	22	100	100	0	1163	1092	335	144	146	22	99	98	0	1.532	1.527	1.551	1.597	1.596	1.535	0.931	156	426	2580	2396	0.615	1561	1019	1448	948	0
2	18	17	"PFL0176"	"L2_62"	9100	25920	140	1649	1568	456	135	137	24	100	99	0	1143	1073	324	148	153	28	99	98	0	1.522	1.549	1.541	1.582	1.417	1.554	0.935	156	463	2509	2358	0.606	1514	995	1433	925	0
2	19	17	"PFL0064"	"L2_109"	9310	25890	150	140	140	24	137	139	24	19	2	0	207	211	53	152	157	29	68	47	0	0.055	0.051	0.335	0.299	4.061	419.064	0.000	156	477	58	62	-4.196	3	55	3	59	-50
2	20	17	"PFL0066"	"L2_114"	9490	25920	140	390	385	68	140	141	23	100	100	0	348	347	60	152	156	28	99	98	0	1.276	1.256	1.242	1.270	1.477	1.288	0.786	156	361	446	440	0.351	250	196	245	195	0
2	21	17	"PFL0140"	"L2_247"	9660	25930	120	139	140	21	142	144	22	14	1	0	236	245	51	153	156	27	92	73	0	-0.036	-0.022	0.173	0.149	2.739	0.014	0.001	120	379	80	90	Error	-3	83	-2	92	0
2	22	17	"PFL0150"	"L2_270"	9870	25920	140	718	692	214	137	138	23	100	99	0	600	600	159	153	155	25	100	100	0	1.300	1.242	1.240	1.211	1.374	1.263	0.897	156	639	1028	1002	0.378	581	447	555	447	0
2	1	18	"PFN0982"	"N244_3"	5890	26140	150	140	138	22	136	138	22	16	4	0	154	163	39	152	155	26	31	14	0	2.000	0.182	0.640	0.683	3.682	3569.827	0.000	156	597	6	13	1.000	4	2	2	11	-50
2	2	18	"PFJ0260"	"J246_2"	6060	26110	140	930	871	237	139	142	30	100	99	0	973	926	237	153	156	31	100	100	0	0.965	0.947	0.945	0.940	1.312	0.952	0.927	156	372	1611	1505	-0.052	791	820	732	773	0
2	3	18	"PFJ0281"	"J269_1"	6260	26090	150	132	134	22	140	185	497	0	0	0	185	190	38	154	174	160	0	0	0	-0.258	-0.167	0.500	0.429	4.146	3.259	0.871	156	419	23	30	Error	-8	31	-6	36	-50
2	4	18	"PFJ0305"	"J27_3"	6450	26090	150	141	142	23	145	187	489	0	0	0	212	212	44	157	181	164	0	0	0	-0.073	-0.055	0.267	0.318	4.282	211.171	0.000	156	432	51	52	Error	-4	55	-3	55	-50
2	5	18	"PFJ0475"	"J53_46"	6620	26120	150	158	160	26	147	147	25	27	7	0	489	489	86	159	167	52	99	99	0	0.033	0.039	0.069	0.066	2.204	0.051	0.097	156	471	341	343	-4.907	11	330	13	330	0
2	6	18	"PFJ0505"	"J583_7"	6800	26110	150	129	129	24	146	150	50	1	0	0	136	139	28	157	166	90	0	0	0	0.810	0.944	0.936	0.823	3.063	0.468	0.553	156	513	-38	-35	-0.305	-17	-21	-17	-18	-50
2	7	18	"PFJ0549"	"J697_3"	7030	26120	150	138	140	31	147	152	52	4	0	0	157	162	32	157	166	94	2	0	0	100000.000	-1.400	1.074	1.072	3.126	0.886	0.042	156	474	-9	-2	16.610	-9	0	-7	5	-50
2	8	18	"PFJ0586"	"J753_2"	7210	26090	150	169	175	30	146	150	30	45	16	0	170	173	30	158	160	25	32	10	0	1.917	1.933	1.375	1.266	3.563	1.750	0.036	156	433	35	44	0.939	23	12	29	15	-50
2	9	18	"PFJ0594"	"J82_7"	7390	26110	140	562	546	109	141	145	30	100	100	0	670	664	128	158	162	26	100	100	0	0.822	0.800	0.806	0.789	1.323	0.788	0.877	156	412	933	911	-0.282	421	512	405	506	0
2	10	18	"PFK0025"	"Km2326_6"	7550	26100	150	138	138	23	140	143	26	8	1	0	154	159	38	156	158	29	23	8	0	1.000	-0.667	0.714	0.662	3.735	0.155	0.008	156	529	-4	1	0.000	-2	-2	-2	3	-50
2	11	18	"PFJ0390"	"J40_6"	7800	26110	150	138	153	84	139	141	23	17	5	0	205	210	50	150	153	28	68	48	0	-0.018	0.233	0.382	0.425	4.431	1.475	0.023	156	531	54	74	Error	-1	55	14	60	-50
2	12	18	"PFJ0410"	"J43_3"	7960	26110	140	200	198	32	134	137	21	90	74	0	748	721	170	148	149	23	100	100	0	0.110	0.112	0.112	0.107	1.850	0.104	0.574	156	375	666	637	-3.184	66	600	64	573	0
2	13	18	"PFJ0426"	"J461_4"	8120	26090	150	124	124	22	134	135	22	8	0	0	125	129	29	147	148	22	10	2	0	0.455	0.556	0.608	0.589	3.346	0.443	0.051	156	416	-32	-28	-1.138	-10	-22	-10	-18	-50
2	14	18	"PFJ0465"	"J53_31"	8320	26110	150	122	125	24	133	182	430	0	0	0	132	136	28	146	173	257	0	0	0	0.786	0.800	0.857	0.844	3.023	1.529	0.515	156	448	-25	-18	-0.348	-11	-14	-8	-10	-50
2	15	18	"PFJ0557"	"J6_2"	8530	26110	140	215	223	45	140	207	487	0	0	0	270	273	54	155	184	258	0	0	0	0.652	0.703	0.683	0.685	2.100	2.109	0.736	156	456	190	201	-0.617	75	115	83	118	0
2	16	18	"PFK0041"	"Km302_3"	8720	26090	150	138	196	487	140	169	268	1	1	0	156	172	84	155	166	101	5	1	0	-2.000	3.294	0.750	0.783	4.085	5.103	0.438	156	473	-1	73	Error	-2	1	56	17	-50
2	17	18	"PFK0298"	"Kn2549_3"	8920	26110	140	695	687	190	134	154	149	95	90	0	531	518	115	146	157	97	98	92	0	1.457	1.487	1.473	1.458	1.421	1.317	0.750	156	423	946	925	0.543	561	385	553	372	0
2	18	18	"PFK0338"	"Kn3092_1"	9080	26070	150	144	143	27	137	145	57	3	0	0	149	153	29	146	150	28	21	6	0	2.333	0.857	1.056	1.025	3.442	3.266	0.114	156	502	10	13	1.222	7	3	6	7	-50
2	19	18	"PFK0404"	"Kn427_6"	9290	26110	130	283	286	47	139	141	25	99	99	0	358	364	74	148	153	30	100	99	0	0.686	0.681	0.684	0.684	1.609	0.635	0.649	120	531	354	363	-0.544	144	210	147	216	0
2	20	18	"PFK0425"	"Kn5026_1"	9500	26110	150	136	138	26	139	140	24	17	3	0	168	178	47	148	152	28	41	21	0	-0.150	-0.033	0.588	0.541	3.804	0.118	0.013	156	401	17	29	Error	-3	20	-1	30	-50
2	21	18	"PFK0442"	"Kn5244_3"	9640	26090	150	131	131	24	138	139	22	11	1	0	139	143	34	148	150	27	17	6	0	0.778	1.400	0.732	0.611	3.579	0.299	0.062	156	444	-16	-12	-0.363	-7	-9	-7	-5	-50
2	22	18	"PFK0457"	"Kn5587_2"	9870	26110	140	401	398	84	135	136	21	100	100	0	1980	1888	529	149	150	25	100	100	0	0.145	0.151	0.153	0.152	1.351	0.143	0.888	156	633	2097	2002	-2.783	266	1831	263	1739	0
2	1	19	"PFK0782"	"Ks2242_1"	5870	26300	140	576	554	145	134	136	24	100	99	0	579	556	139	157	161	34	99	98	0	1.047	1.053	1.059	1.062	1.382	1.059	0.877	156	653	864	819	0.067	442	422	420	399	0
2	2	19	"PFK0818"	"Ks2565_1"	6070	26300	140	451	435	103	137	139	22	99	99	0	384	380	96	156	156	25	97	96	0	1.377	1.330	1.305	1.423	1.622	1.286	0.814	156	371	542	522	0.462	314	228	298	224	0
2	3	19	"PFK0876"	"Ks2_11"	6240	26300	140	1073	1006	291	140	141	24	99	99	0	517	508	142	157	160	27	98	96	0	2.592	2.467	2.507	2.551	1.501	2.489	0.859	156	377	1293	1217	1.374	933	360	866	351	0
2	4	19	"PFK1002"	"Ks48_16"	6410	26290	150	141	141	21	144	145	25	7	0	0	150	155	37	158	168	53	8	0	0	0.375	1.000	0.789	0.702	4.180	0.229	0.011	156	454	-11	-6	-1.415	-3	-8	-3	-3	-50
2	5	19	"PFK1139"	"Ks667_1"	6630	26300	140	590	579	130	145	147	23	100	100	0	590	588	125	162	170	55	100	98	0	1.040	1.019	1.027	1.016	1.461	1.011	0.808	156	413	873	860	0.056	445	428	434	426	0
2	6	19	"PFK1174"	"Ks75_10"	6830	26300	140	13545	12239	3784	147	147	23	100	100	0	6613	6026	1691	163	164	26	100	100	0	2.077	2.062	2.078	2.029	1.264	2.110	0.949	156	374	19848	17955	1.055	13398	6450	12092	5863	0
2	7	19	"PFK0629"	"Ks1228_7"	6990	26290	150	164	168	30	149	151	26	33	14	0	157	157	30	163	165	27	12	3	0	-2.500	-3.167	0.783	0.867	5.657	0.185	0.000	156	463	9	13	Error	15	-6	19	-6	-50
2	8	19	"PFK1093"	"Ks586_7"	7200	26300	140	664	635	171	148	152	30	100	98	0	529	531	108	161	163	27	100	99	0	1.402	1.316	1.314	1.271	1.453	1.389	0.842	156	478	884	857	0.488	516	368	487	370	0
2	9	19	"pla_LSU"	"PLSU"	7390	26300	130	307	305	57	136	140	30	99	97	0	321	320	57	156	158	25	100	97	0	1.036	1.030	1.055	1.034	1.593	1.048	0.616	120	450	336	333	0.052	171	165	169	164	0
2	10	19	"pla_ORF129"	"PORF129"	7590	26300	140	159	160	28	134	135	22	54	24	0	533	515	137	155	158	27	98	97	0	0.066	0.072	0.088	0.088	2.424	0.062	0.180	156	585	403	386	-3.918	25	378	26	360	0
2	11	19	"pla_ORF79"	"PORF79"	7770	26300	130	127	126	21	136	136	21	9	0	0	242	247	61	157	158	28	85	70	0	-0.106	-0.111	0.152	0.144	4.436	17.266	0.018	120	450	76	80	Error	-9	85	-10	90	0
2	12	19	"pla_rpl14"	"Prpl14"	7970	26300	140	163	165	32	138	139	21	55	26	0	467	473	137	162	167	33	99	95	0	0.082	0.087	0.116	0.105	2.255	0.069	0.154	156	505	330	338	-3.609	25	305	27	311	0
2	13	19	"PFBL B0020"	"oPFBLOB0020"	8160	26300	140	932	865	249	135	137	22	100	100	0	495	495	119	162	166	34	99	99	0	2.393	2.192	2.235	2.169	1.408	2.253	0.869	156	452	1130	1063	1.259	797	333	730	333	0
2	14	19	"PFD66970"	"oPFD66970"	8350	26280	150	133	136	25	131	134	29	17	2	0	200	203	50	152	159	41	54	26	0	0.042	0.098	0.375	0.357	2.814	0.103	0.029	156	445	50	56	-4.585	2	48	5	51	-50
2	15	19	"PFC0765"	"oPFC0765"	8530	26280	150	128	129	25	134	136	22	12	3	0	148	149	30	152	155	27	14	1	0	1.500	1.667	0.795	0.792	3.195	0.518	0.091	156	455	-10	-8	0.585	-6	-4	-5	-3	-50
2	16	19	"PFN0250"	"oPFN0250"	8720	26300	140	283	285	51	134	142	92	85	26	0	226	231	49	153	159	74	48	8	0	2.041	1.936	1.890	2.167	2.171	1.873	0.457	156	489	222	229	1.029	149	73	151	78	0
2	17	19	"PFL0017"	"oPFL0017"	8920	26300	140	894	880	227	130	149	144	99	96	0	823	837	214	146	156	93	100	99	0	1.129	1.085	1.104	1.078	1.337	1.084	0.880	156	456	1441	1441	0.174	764	677	750	691	0
2	18	19	"PFI17637"	"oPFI17637"	9110	26300	140	482	481	84	137	144	60	100	99	0	377	384	87	145	161	200	65	3	0	1.487	1.439	1.444	1.512	1.469	1.471	0.758	156	446	577	583	0.572	345	232	344	239	0
2	19	19	"PFM60472"	"oPFM60472"	9310	26290	150	158	158	27	140	141	26	36	11	0	148	153	28	146	164	212	0	0	0	9.000	2.571	0.903	1.046	3.815	0.011	0.017	156	397	20	25	3.170	18	2	18	7	-50
2	20	19	"PFL0020"	"oPFL0020"	9450	26280	150	150	154	28	142	177	382	0	0	0	147	149	24	150	197	374	0	0	0	-2.667	-12.000	1.286	1.414	4.357	1.322	0.982	156	389	5	11	Error	8	-3	12	-1	-50
2	21	19	"PFI17639"	"oPFI17639"	9680	26280	150	146	146	20	140	172	360	0	0	0	146	152	25	149	178	292	0	0	0	-2.000	2.000	0.800	0.681	4.434	0.482	0.014	156	438	3	9	Error	6	-3	6	3	-50
2	22	19	"PFN0252"	"oPFN0252"	9870	26300	140	1901	1845	562	133	141	89	100	100	0	1839	1719	548	156	159	35	100	100	0	1.051	1.095	1.100	1.122	1.345	1.083	0.931	156	609	3451	3275	0.071	1768	1683	1712	1563	0
2	1	20	"PFBL B0027"	"oPFBLOB0027"	5860	26490	110	172	180	36	132	134	24	77	43	0	213	223	56	156	160	30	71	48	0	0.702	0.716	0.770	0.767	3.436	0.661	0.154	80	492	97	115	-0.511	40	57	48	67	0
2	2	20	"PFC0768"	"oPFC0768"	6070	26470	150	137	140	25	133	135	24	22	5	0	183	189	42	151	155	26	55	29	0	0.125	0.184	0.566	0.513	4.124	0.248	0.036	156	483	36	45	-3.000	4	32	7	38	-50
2	3	20	"PFBL B0032"	"oPFBLOB0032"	6250	26480	150	130	134	25	134	135	24	14	3	0	144	147	33	155	157	27	12	3	0	0.364	0.000	0.778	0.755	3.422	0.429	0.028	156	426	-15	-8	-1.459	-4	-11	0	-8	-50
2	4	20	"PFBL B0033"	"oPFBLOB0033"	6450	26490	150	126	125	23	136	138	24	7	0	0	137	140	25	157	161	28	5	0	0	0.500	0.647	0.743	0.694	3.247	0.537	0.092	156	458	-30	-28	-1.000	-10	-20	-11	-17	-50
2	5	20	"PFB0684"	"oPFB0684"	6600	26480	150	127	130	26	138	139	23	10	3	0	149	152	30	159	162	26	12	3	0	1.100	1.143	0.793	0.883	3.984	0.434	0.043	156	447	-21	-15	0.138	-11	-10	-8	-7	-50
2	6	20	"PFF72417"	"oPFF72417"	6790	26480	150	131	131	25	140	140	23	12	2	0	156	159	37	163	164	27	21	4	0	1.286	2.250	0.650	0.670	3.701	0.453	0.095	156	393	-16	-13	0.363	-9	-7	-9	-4	-50
2	7	20	"PFG0010"	"oPFG0010"	6980	26480	150	129	132	24	141	143	26	7	0	0	158	159	32	163	165	30	13	4	0	2.400	2.250	0.947	0.980	3.195	0.560	0.122	156	490	-17	-13	1.263	-12	-5	-9	-4	-50
2	8	20	"PFBL B0035"	"oPFBLOB0035"	7210	26490	140	253	251	45	139	142	26	98	90	0	416	413	69	161	162	29	100	99	0	0.447	0.444	0.444	0.423	1.637	0.443	0.711	156	407	369	364	-1.161	114	255	112	252	0
2	9	20	"PFBL B0038"	"oPFBLOB0038"	7360	26480	150	132	132	24	130	131	21	17	5	0	155	159	33	156	158	25	20	7	0	-2.000	0.667	0.614	0.644	3.835	0.360	0.039	156	486	1	5	Error	2	-1	2	3	-50
2	10	20	"PFG0012"	"oPFG0012"	7580	26490	90	118	122	23	129	129	19	9	3	0	165	178	50	159	161	26	36	23	0	-1.833	-0.368	0.667	0.567	3.139	0.112	0.028	52	334	-5	12	Error	-11	6	-7	19	0
2	11	20	"PFD66974"	"oPFD66974"	7760	26480	150	137	139	23	134	134	21	19	7	0	173	177	36	165	168	29	29	8	0	0.375	0.417	0.645	0.654	3.929	0.150	0.016	156	622	11	17	-1.415	3	8	5	12	-50
2	12	20	"PFL0029"	"oPFL0029"	7970	26510	130	129	131	20	140	141	23	4	1	0	289	302	66	179	181	33	93	84	0	-0.100	-0.073	0.117	0.149	4.256	15.920	0.035	120	420	99	114	Error	-11	110	-9	123	0
2	13	20	"PFD66975"	"oPFD66975"	8160	26490	140	2280	2111	530	140	142	23	100	100	0	846	796	207	180	183	34	100	100	0	3.213	3.200	3.161	3.317	1.301	3.181	0.932	156	317	2806	2587	1.684	2140	666	1971	616	0
2	14	20	"PFM60473"	"oPFM60473"	8290	26500	150	148	233	421	133	138	33	23	9	0	194	220	123	168	177	43	32	12	0	0.577	1.923	0.756	0.828	2.666	0.731	0.340	156	363	41	152	-0.794	15	26	100	52	-50
2	15	20	"PFM60503"	"oPFM60503"	8470	26480	130	259	261	53	132	136	32	95	88	0	297	299	57	155	164	41	96	85	0	0.894	0.896	0.858	0.912	1.826	0.838	0.649	120	438	269	273	-0.161	127	142	129	144	0
2	16	20	"PFL0061"	"oPFL0061"	8660	26480	120	167	171	37	134	135	24	64	31	0	292	301	68	152	154	26	95	95	0	0.236	0.248	0.236	0.234	2.709	0.221	0.227	120	420	173	186	-2.085	33	140	37	149	0
2	17	20	"PFG0034"	"oPFG0034"	8860	26490	140	194	199	40	130	132	22	91	67	0	632	618	163	148	149	23	100	99	0	0.132	0.147	0.146	0.134	1.744	0.144	0.614	156	448	548	539	-2.919	64	484	69	470	0
2	18	20	"PFF72455"	"oPFF72455"	9070	26470	150	127	125	20	130	132	22	8	0	0	132	138	28	145	147	24	16	3	0	0.231	0.714	0.727	0.684	3.321	0.126	0.007	156	419	-16	-12	-2.115	-3	-13	-5	-7	-50
2	19	20	"PFM60505"	"oPFM60505"	9230	26480	150	145	145	23	136	136	24	26	4	0	164	168	34	151	167	207	0	0	0	0.692	0.529	0.694	0.746	4.452	0.017	0.017	156	418	22	26	-0.531	9	13	9	17	-50
2	20	20	"PFL0063"	"oPFL0063"	9420	26460	150	129	134	25	139	166	343	0	0	0	182	187	37	152	191	336	0	0	0	-0.333	-0.143	0.770	0.744	4.118	1.252	0.890	156	483	20	30	Error	-10	30	-5	35	-50
2	21	20	"PFJ12800"	"oPFJ12800"	9610	26460	150	131	131	23	143	168	303	0	0	0	181	181	36	157	180	246	0	0	0	-0.500	-0.500	0.655	0.770	5.125	1.252	0.887	156	619	12	12	Error	-12	24	-12	24	-50
2	22	20	"PFF72460"	"oPFF72460"	9800	26460	150	132	134	24	137	164	256	0	0	0	184	193	46	160	190	428	0	0	0	-0.208	-0.091	0.588	0.604	4.762	2.394	0.152	156	745	19	30	Error	-5	24	-3	33	-50
2	1	21	"PFK12904"	"oPFK12904"	5820	26670	130	531	493	132	127	130	29	100	99	0	403	424	162	151	156	52	100	97	0	1.603	1.341	1.471	1.354	1.557	1.259	0.675	120	637	656	639	0.681	404	252	366	273	0
2	2	21	"PFM60507"	"oPFM60507"	6000	26670	120	558	541	127	125	127	21	100	100	0	382	386	88	145	148	24	100	98	0	1.827	1.726	1.783	1.764	1.527	1.767	0.805	120	502	670	657	0.869	433	237	416	241	0
2	3	21	"PFK12905"	"oPFK12905"	6190	26670	130	281	293	64	125	127	22	99	99	0	258	267	71	146	149	23	94	84	0	1.393	1.388	1.470	1.586	1.949	1.258	0.612	120	516	268	289	0.478	156	112	168	121	0
2	4	21	"PFF72461"	"oPFF72461"	6380	26680	130	1832	1725	498	125	128	23	100	100	0	5123	4754	1324	150	151	27	100	100	0	0.343	0.348	0.353	0.344	1.224	0.344	0.957	120	491	6680	6204	-1.543	1707	4973	1600	4604	0
2	5	21	"PFN0268"	"oPFN0268"	6570	26670	130	357	356	73	128	130	24	100	99	0	275	281	59	152	156	33	95	86	0	1.862	1.767	1.818	1.900	1.806	1.752	0.635	120	498	352	357	0.897	229	123	228	129	0
2	6	21	"PFL0071"	"oPFL0071"	6790	26650	150	134	135	24	131	133	24	17	3	0	167	175	37	155	157	29	35	14	0	0.250	0.200	0.667	0.765	4.567	0.040	0.001	156	557	15	24	-2.000	3	12	4	20	-50
2	7	21	"PFG0037"	"oPFG0037"	6950	26680	130	188	193	36	133	136	24	84	60	0	193	194	38	157	159	28	53	25	0	1.528	1.622	1.463	1.410	3.155	1.377	0.153	120	499	91	97	0.611	55	36	60	37	0
2	8	21	"PFJ12801"	"oPFJ12801"	7170	26650	150	146	147	25	134	136	25	29	4	0	193	195	36	157	160	30	58	25	0	0.333	0.342	0.531	0.562	3.902	0.196	0.050	156	501	48	51	-1.585	12	36	13	38	-50
2	9	21	"PFBL B0124"	"oPFBLOB0124"	7340	26680	140	228	232	46	130	130	21	95	90	0	187	189	41	156	160	28	50	26	0	3.161	3.091	2.421	2.887	2.589	2.640	0.222	156	324	129	135	1.661	98	31	102	33	0
2	10	21	"PFI17675"	"oPFI17675"	7530	26670	140	467	463	98	129	130	21	100	100	0	1755	1676	401	157	160	28	100	100	0	0.212	0.220	0.219	0.218	1.289	0.214	0.924	156	514	1936	1853	-2.241	338	1598	334	1519	0
2	11	21	"PFI17677"	"oPFI17677"	7720	26680	140	496	491	128	130	131	21	99	99	0	331	340	78	158	161	29	97	95	0	2.116	1.984	2.010	2.065	1.747	2.072	0.734	156	576	539	543	1.081	366	173	361	182	0
2	12	21	"PFBL B0128"	"oPFBLOB0128"	7970	26670	150	129	131	28	134	138	33	6	2	0	154	159	32	163	167	35	10	1	0	0.556	0.750	0.667	0.715	3.877	1.125	0.122	156	432	-14	-7	-0.848	-5	-9	-3	-4	-50
2	13	21	"PFG0038"	"oPFG0038"	8120	26640	150	213	211	59	136	144	39	66	49	0	183	191	37	167	175	39	27	11	0	4.813	3.125	2.044	2.548	3.500	4.080	0.096	156	250	93	99	2.267	77	16	75	24	-50
2	14	21	"PFF72465"	"oPFF72465"	8290	26680	140	867	829	191	133	136	32	100	100	0	821	820	197	162	165	32	100	100	0	1.114	1.058	1.060	1.060	1.331	1.047	0.906	156	363	1393	1354	0.156	734	659	696	658	0
2	15	21	"PFI17678"	"oPFI17678"	8490	26660	150	132	134	22	134	138	31	8	0	0	166	170	35	158	163	36	21	8	0	-0.250	0.000	0.631	0.656	3.744	0.258	0.018	156	505	6	12	Error	-2	8	0	12	-50
2	16	21	"PFD66997"	"oPFD66997"	8680	26670	140	181	179	26	133	135	24	78	45	0	246	247	42	152	154	25	96	87	0	0.511	0.484	0.490	0.444	2.241	0.445	0.298	156	504	142	141	-0.970	48	94	46	95	0
2	17	21	"PFM60539"	"oPFM60539"	8880	26660	150	125	125	22	130	131	22	11	1	0	128	136	38	144	147	24	15	7	0	0.313	0.625	0.636	0.619	3.842	0.314	0.042	156	481	-21	-13	-1.678	-5	-16	-5	-8	-50
2	18	21	"PFBL B0176"	"oPFBLOB0176"	9050	26680	140	705	694	147	132	133	22	100	100	0	575	571	119	148	149	25	99	99	0	1.342	1.329	1.351	1.331	1.381	1.347	0.865	156	423	1000	985	0.424	573	427	562	423	0
2	19	21	"PFI17723"	"oPFI17723"	9250	26680	140	182	184	35	134	134	21	76	57	0	781	776	179	151	153	24	100	100	0	0.076	0.080	0.080	0.077	1.838	0.072	0.433	156	415	678	675	-3.714	48	630	50	625	0
2	20	21	"PFG0055"	"oPFG0055"	9440	26680	140	1621	1582	488	139	141	26	100	100	0	819	806	179	155	158	28	100	100	0	2.232	2.217	2.213	2.133	1.353	2.339	0.918	156	502	2146	2094	1.158	1482	664	1443	651	0
2	21	21	"PFF72499"	"oPFF72499"	9630	26710	100	184	188	28	149	154	30	58	23	0	194	197	35	163	163	28	52	21	0	1.129	1.147	1.083	1.067	3.527	0.783	0.068	80	352	66	73	0.175	35	31	39	34	0
2	22	21	"PFF72501"	"oPFF72501"	9800	26700	90	145	149	28	145	185	315	0	0	0	214	221	36	168	228	646	0	0	0	0.000	0.075	0.593	0.551	4.149	0.045	0.004	52	324	46	57	Error	0	46	4	53	0
2	1	22	"PFI17727"	"oPFI17727"	5810	26870	130	175	177	30	127	132	36	66	20	0	230	237	47	154	161	77	45	9	0	0.632	0.602	0.646	0.558	2.333	0.528	0.275	120	731	124	133	-0.663	48	76	50	83	0
2	2	22	"PFF72502"	"oPFF72502"	6010	26870	130	199	201	31	127	130	25	95	76	0	188	189	36	151	155	31	55	25	0	1.946	1.947	1.537	1.702	2.567	1.836	0.160	120	679	109	112	0.960	72	37	74	38	0
2	3	22	"PFA32037"	"oPFA32037"	6200	26870	120	180	180	27	127	127	21	88	66	0	198	200	38	149	151	24	75	50	0	1.082	1.039	0.986	1.112	3.211	0.861	0.202	120	577	102	104	0.113	53	49	53	51	0
2	4	22	"PFM60541"	"oPFM60541"	6390	26870	140	279	278	58	127	128	22	97	96	0	232	239	53	151	153	25	89	72	0	1.877	1.716	1.853	1.867	2.088	1.660	0.522	156	709	233	239	0.908	152	81	151	88	0
2	5	22	"PFL0145"	"oPFL0145"	6580	26870	140	264	259	55	124	127	23	98	94	0	275	280	47	151	154	30	99	94	0	1.129	1.047	1.078	1.034	1.722	1.044	0.593	156	734	264	264	0.175	140	124	135	129	0
2	6	22	"PFL0147"	"oPFL0147"	6770	26870	130	209	208	35	126	127	23	95	82	0	325	329	56	151	153	25	100	100	0	0.477	0.461	0.445	0.431	1.856	0.432	0.557	120	655	257	260	-1.068	83	174	82	178	0
2	7	22	"PFF72508"	"oPFF72508"	6960	26870	130	213	212	37	130	132	23	92	80	0	215	216	43	156	158	25	78	57	0	1.407	1.367	1.410	1.426	2.264	1.242	0.283	120	694	142	142	0.492	83	59	82	60	0
2	8	22	"PFF72510"	"oPFF72510"	7190	26850	150	124	127	25	133	135	23	11	3	0	141	145	29	158	161	28	8	1	0	0.529	0.462	0.677	0.646	2.820	0.364	0.046	156	770	-26	-19	-0.918	-9	-17	-6	-13	-50
2	9	22	"PFM60545"	"oPFM60545"	7380	26840	150	130	134	28	134	135	23	12	3	0	152	162	51	159	164	39	12	4	0	0.571	0.000	0.706	0.793	3.762	0.149	0.046	156	587	-11	3	-0.807	-4	-7	0	3	-50
2	10	22	"PFM60547"	"oPFM60547"	7540	26880	130	202	200	41	128	130	21	88	77	0	247	256	72	157	160	29	82	65	0	0.822	0.727	0.776	0.865	2.558	0.573	0.413	120	574	164	171	-0.282	74	90	72	99	0
2	11	22	"PFL0150"	"oPFL0150"	7730	26870	140	369	371	79	126	127	20	100	99	0	242	244	48	151	153	26	93	80	0	2.670	2.634	2.733	2.892	1.889	2.623	0.613	156	694	334	338	1.417	243	91	245	93	0
2	12	22	"PFL0152"	"oPFL0152"	7920	26850	150	127	129	22	127	131	28	13	0	0	149	158	39	150	154	32	19	6	0	0.000	0.250	0.779	0.696	3.751	0.087	0.007	156	680	-1	10	Error	0	-1	2	8	-50
2	13	22	"PFL0154"	"oPFL0154"	8100	26830	150	132	134	22	128	132	30	14	1	0	138	140	27	156	160	33	3	0	0	-0.222	-0.375	0.707	0.722	3.993	0.808	0.058	156	565	-14	-10	Error	4	-18	6	-16	-50
2	14	22	"PFL0156"	"oPFL0156"	8300	26870	140	598	597	141	129	131	22	100	100	0	530	538	106	157	158	24	100	100	0	1.257	1.228	1.268	1.210	1.411	1.263	0.857	156	690	842	849	0.330	469	373	468	381	0
2	15	22	"PFBL B0186"	"oPFBLOB0186"	8490	26870	140	197	197	35	134	135	22	87	68	0	228	231	52	158	159	25	83	66	0	0.900	0.863	0.874	0.886	2.508	0.660	0.290	156	696	133	136	-0.152	63	70	63	73	0
2	16	22	"PFH0037"	"oPFH0037"	8690	26870	140	368	378	94	130	132	22	100	99	0	409	424	111	152	155	26	99	97	0	0.926	0.912	0.918	0.924	1.531	0.876	0.805	156	672	495	520	-0.111	238	257	248	272	0
2	17	22	"PFF72513"	"oPFF72513"	8870	26870	140	256	256	47	126	127	20	99	96	0	203	208	44	146	150	25	78	55	0	2.281	2.097	2.126	2.369	2.329	1.969	0.391	156	672	187	192	1.189	130	57	130	62	0
2	18	22	"PFM60550"	"oPFM60550"	9080	26850	150	132	134	19	124	125	21	31	4	0	129	132	26	146	148	24	10	3	0	-0.471	-0.714	0.529	0.533	3.965	0.028	0.000	156	660	-9	-4	Error	8	-17	10	-14	-50
2	19	22	"EMPTY"	"EMPTY"	9270	26850	150	121	129	56	122	123	21	12	3	0	143	153	51	147	148	24	12	3	0	0.250	1.167	0.944	1.015	3.955	1.001	0.206	156	622	-5	13	-2.000	-1	-4	7	6	-75
2	20	22	"EMPTY"	"EMPTY"	9460	26850	150	123	124	19	130	132	25	5	0	0	151	154	26	152	154	25	16	6	0	7.000	-3.000	0.724	0.813	3.807	0.123	0.001	156	629	-8	-4	2.807	-7	-1	-6	2	-75
2	21	22	"EMPTY"	"EMPTY"	9650	26850	150	144	148	34	138	141	29	17	5	0	160	172	65	159	165	44	10	3	0	6.000	0.769	0.804	0.873	4.153	0.371	0.282	156	681	7	23	2.585	6	1	10	13	-75
2	22	22	"EMPTY"	"EMPTY"	9840	26850	150	134	140	27	136	144	72	1	0	0	164	166	29	160	171	85	1	0	0	-0.500	0.667	0.875	0.769	3.434	0.420	0.229	156	954	2	10	Error	-2	4	4	6	-75
3	1	1	"PFE0652"	"E9164_1"	10130	22760	130	472	483	137	143	151	106	96	80	0	334	344	93	159	163	28	98	93	0	1.880	1.838	1.918	1.927	1.543	2.597	0.537	120	674	504	525	0.911	329	175	340	185	0
3	2	1	"PFE0127"	"E15452_2"	10320	22770	120	426	434	122	141	142	23	100	100	0	1097	1086	328	158	161	26	100	100	0	0.304	0.316	0.305	0.305	1.364	0.311	0.885	120	539	1224	1221	-1.720	285	939	293	928	0
3	3	1	"PFE0630"	"E8314_1"	10500	22770	120	194	196	42	137	138	21	80	61	0	783	814	268	155	157	25	100	100	0	0.091	0.090	0.093	0.085	1.817	0.091	0.567	120	571	685	718	-3.462	57	628	59	659	0
3	4	1	"PFE0335"	"E23986_4"	10700	22770	130	630	669	209	135	135	21	100	100	0	4683	5000	1741	149	151	25	100	100	0	0.109	0.110	0.108	0.109	1.225	0.108	0.934	120	607	5029	5385	-3.195	495	4534	534	4851	0
3	5	1	"PFE0497"	"E3038_1"	10880	22770	140	228	231	46	131	132	22	96	89	0	962	1001	412	143	146	24	98	97	0	0.118	0.117	0.114	0.122	1.831	0.102	0.666	156	689	916	958	-3.078	97	819	100	858	0
3	6	1	"PFE0489"	"E29931_1"	11070	22770	130	277	295	79	133	133	21	100	99	0	517	555	176	144	146	25	100	100	0	0.386	0.394	0.388	0.387	1.485	0.386	0.790	120	622	517	573	-1.373	144	373	162	411	0
3	7	1	"PFE0152"	"E16122_8"	11270	22780	130	267	271	64	137	137	22	98	93	0	1173	1182	404	147	150	25	100	100	0	0.127	0.129	0.122	0.125	1.409	0.130	0.816	120	634	1156	1169	-2.980	130	1026	134	1035	0
3	8	1	"PFE0560"	"E5006_15"	11460	22770	130	154	155	26	144	145	22	30	11	0	455	460	126	155	159	28	100	99	0	0.033	0.036	0.075	0.066	2.404	0.039	0.046	120	630	310	316	-4.907	10	300	11	305	0
3	9	1	"PFE0506"	"E3215_1"	11650	22770	130	10235	10597	4899	148	150	26	100	100	0	5937	6144	2658	161	164	29	100	100	0	1.746	1.746	1.763	1.709	1.309	1.761	0.946	120	629	15863	16432	0.804	10087	5776	10449	5983	0
3	10	1	"PFF0276"	"F18248_2"	11840	22770	130	494	500	113	148	150	25	100	100	0	503	519	130	160	162	28	100	100	0	1.009	0.981	0.995	0.995	1.401	0.951	0.870	120	647	689	711	0.013	346	343	352	359	0
3	11	1	"PFF1508"	"F59453_1"	12030	22780	130	191	190	36	143	144	22	74	51	0	691	697	171	153	157	26	100	100	0	0.089	0.086	0.093	0.085	1.833	0.085	0.387	120	634	586	591	-3.486	48	538	47	544	0
3	12	1	"PFF1029"	"F4425_1"	12220	22780	130	1339	1369	505	146	147	23	100	100	0	2242	2261	825	156	159	29	100	100	0	0.572	0.581	0.583	0.572	1.296	0.573	0.921	120	624	3279	3328	-0.806	1193	2086	1223	2105	0
3	13	1	"PFF0774"	"F35531_1"	12420	22770	130	1671	1601	472	148	150	23	100	100	0	1322	1268	361	160	165	35	100	100	0	1.311	1.311	1.320	1.303	1.369	1.283	0.921	120	591	2685	2561	0.390	1523	1162	1453	1108	0
3	14	1	"PFF0382"	"F21003_1"	12600	22770	140	197	197	36	145	147	24	76	51	0	218	226	55	161	165	34	65	41	0	0.912	0.800	0.851	0.853	2.754	0.428	0.146	156	704	109	117	-0.132	52	57	52	65	0
3	15	1	"PFF0437"	"F22770_1"	12790	22780	130	6349	6563	2285	142	144	25	100	100	0	4956	5206	1703	155	160	30	100	100	0	1.293	1.271	1.260	1.254	1.290	1.307	0.943	120	685	11008	11472	0.371	6207	4801	6421	5051	0
3	16	1	"PFF0027"	"F10724_1"	13010	22770	110	191	198	39	142	145	25	81	47	0	201	201	39	152	157	31	63	37	0	1.000	1.143	1.055	1.120	2.858	0.503	0.153	80	520	98	105	0.000	49	49	56	49	0
3	17	1	"PFF0760"	"F35197_2"	13180	22770	130	3817	3785	1216	136	139	25	100	100	0	3332	3270	1014	152	154	28	100	100	0	1.158	1.170	1.174	1.196	1.440	1.169	0.937	120	647	6861	6767	0.211	3681	3180	3649	3118	0
3	18	1	"PFF0169"	"F15775_1"	13370	22780	130	183	182	33	131	141	104	5	0	0	317	327	73	144	151	63	97	75	0	0.301	0.279	0.289	0.262	1.961	0.286	0.471	120	645	225	234	-1.734	52	173	51	183	0
3	19	1	"PFF1930"	"F960_5"	13550	22780	130	1164	1171	351	128	138	104	100	100	0	1863	1958	598	138	145	62	100	100	0	0.601	0.573	0.580	0.570	1.219	0.573	0.904	120	634	2761	2863	-0.736	1036	1725	1043	1820	0
3	20	1	"PFF0151"	"F15196_1"	13740	22780	130	3684	3550	1028	131	134	22	100	100	0	2847	2881	783	142	146	27	100	100	0	1.313	1.248	1.244	1.242	1.243	1.259	0.928	120	691	6258	6158	0.393	3553	2705	3419	2739	0
3	21	1	"PFF1609"	"F63380_2"	13980	22780	150	134	139	29	130	132	23	26	10	0	144	146	36	143	149	32	17	6	0	4.000	3.000	0.667	0.670	4.367	0.303	0.041	156	856	5	12	2.000	4	1	9	3	-50
3	22	1	"PFF1869"	"F7374_2"	14150	22780	100	137	141	28	130	131	22	31	15	0	168	171	36	141	144	26	50	27	0	0.259	0.367	0.741	0.655	2.495	0.501	0.074	80	444	34	41	-1.948	7	27	11	30	0
3	1	2	"PFF1444"	"F5729_1"	10160	22960	150	148	147	24	146	155	103	0	0	0	157	162	42	175	185	62	7	0	0	-0.111	-0.077	0.500	0.648	3.980	0.336	0.238	156	752	-16	-12	Error	2	-18	1	-13	-50
3	2	2	"PFF0230"	"F17039_3"	10320	22960	120	212	214	40	140	140	22	93	76	0	202	210	51	158	163	28	64	41	0	1.636	1.423	1.322	1.551	2.944	1.129	0.234	120	463	116	126	0.710	72	44	74	52	0
3	3	2	"PFM0480"	"M38913_8"	10530	22960	130	1125	1107	299	137	139	22	100	100	0	872	889	223	157	159	27	100	100	0	1.382	1.325	1.299	1.323	1.311	1.351	0.915	120	552	1703	1702	0.467	988	715	970	732	0
3	4	2	"PFM0579"	"M446_3"	10720	22960	130	205	207	46	136	137	21	85	70	0	645	644	209	153	154	24	100	100	0	0.140	0.145	0.146	0.135	1.988	0.137	0.553	120	530	561	562	-2.834	69	492	71	491	0
3	5	2	"PFM0717"	"M5299_3"	10910	22960	120	221	220	54	134	136	22	87	78	0	189	194	51	150	152	24	61	40	0	2.231	1.955	1.844	2.105	3.009	1.606	0.329	120	494	126	130	1.158	87	39	86	44	0
3	6	2	"PFM0868"	"M724_5"	11100	22960	130	357	363	108	136	137	23	98	97	0	332	345	99	154	157	26	97	95	0	1.242	1.188	1.183	1.219	1.593	1.159	0.759	120	551	399	418	0.312	221	178	227	191	0
3	7	2	"PFM0875"	"M783_4"	11290	22960	130	868	883	234	142	142	25	100	100	0	721	730	227	155	158	27	100	99	0	1.283	1.289	1.324	1.343	1.379	1.249	0.897	120	514	1292	1316	0.359	726	566	741	575	0
3	8	2	"PFM0093"	"M16622_6"	11480	22960	120	249	254	41	143	143	23	99	94	0	948	920	224	153	155	24	100	100	0	0.133	0.145	0.144	0.139	1.525	0.134	0.718	120	471	901	878	-2.907	106	795	111	767	0
3	9	2	"PFM0612"	"M45542_7"	11670	22960	130	2078	2046	544	145	146	23	100	100	0	1143	1165	311	154	156	25	100	100	0	1.954	1.880	1.935	1.895	1.272	1.885	0.930	120	531	2922	2912	0.967	1933	989	1901	1011	0
3	10	2	"PFM0634"	"M46791_1"	11870	22970	130	1553	1530	425	145	145	23	100	100	0	1654	1636	409	158	160	26	100	100	0	0.941	0.937	0.939	0.916	1.313	0.967	0.948	120	535	2904	2863	-0.087	1408	1496	1385	1478	0
3	11	2	"PFM0704"	"M52103_1"	12050	22970	130	170	172	30	145	146	24	50	23	0	326	332	85	160	163	28	98	92	0	0.151	0.157	0.217	0.184	2.495	0.143	0.168	120	533	191	199	-2.731	25	166	27	172	0
3	12	2	"PFM0190"	"M22662_1"	12260	22960	150	146	147	28	146	148	24	19	7	0	151	155	36	166	167	28	16	3	0	0.000	-0.091	0.831	0.876	3.319	0.367	0.046	156	593	-15	-10	Error	0	-15	1	-11	-50
3	13	2	"PFM0225"	"M24933_4"	12440	22960	130	2838	3014	1161	149	149	24	100	100	0	1883	1988	708	170	172	30	100	100	0	1.570	1.576	1.521	1.580	1.434	1.575	0.924	120	484	4402	4683	0.651	2689	1713	2865	1818	0
3	14	2	"PFM0412"	"M36754_1"	12620	22970	120	337	334	55	142	145	25	100	100	0	2054	2101	473	163	167	32	100	100	0	0.103	0.099	0.096	0.098	1.321	0.091	0.818	120	493	2086	2130	-3.278	195	1891	192	1938	0
3	15	2	"PFM0630"	"M46462_5"	12820	22970	130	1800	1769	477	135	137	22	100	100	0	1094	1109	276	147	151	28	100	100	0	1.758	1.699	1.716	1.700	1.263	1.725	0.934	120	566	2612	2596	0.814	1665	947	1634	962	0
3	16	2	"PFM0465"	"M38247_1"	13010	22970	120	780	780	166	134	136	21	100	100	0	770	752	174	148	152	30	100	100	0	1.039	1.070	1.069	1.080	1.296	1.049	0.897	120	518	1268	1250	0.055	646	622	646	604	0
3	17	2	"PFM0026"	"M11919_1"	13190	22970	120	7662	7623	2439	138	140	25	100	100	0	10386	10504	2777	156	158	30	100	100	0	0.735	0.723	0.726	0.707	1.236	0.722	0.942	120	467	17754	17833	-0.443	7524	10230	7485	10348	0
3	18	2	"PFM0819"	"M5894_4"	13380	22980	130	187	190	32	140	142	24	78	48	0	595	609	134	150	152	26	100	100	0	0.106	0.109	0.109	0.101	1.868	0.100	0.395	120	535	492	509	-3.243	47	445	50	459	0
3	19	2	"PFM0473"	"M38757_6"	13590	22970	120	281	284	64	139	140	27	98	93	0	301	307	84	147	152	40	95	84	0	0.922	0.906	0.915	0.914	1.946	0.854	0.678	120	534	296	305	-0.117	142	154	145	160	0
3	20	2	"PFM0062"	"M14235_3"	13780	22970	130	5712	6063	2328	135	138	24	100	100	0	3263	3355	1199	153	162	38	100	100	0	1.793	1.851	1.768	1.833	1.328	1.913	0.911	120	546	8687	9130	0.843	5577	3110	5928	3202	0
3	21	2	"PFM0821"	"M59170_2"	13970	22970	130	6243	6281	2584	137	140	25	100	100	0	2711	2762	979	166	171	39	100	100	0	2.399	2.367	2.268	2.325	1.399	2.587	0.883	120	504	8651	8740	1.263	6106	2545	6144	2596	0
3	22	2	"PFN0022"	"N127_5"	14150	22970	120	206	210	41	135	137	23	96	72	0	318	328	82	148	151	28	99	95	0	0.418	0.417	0.427	0.410	1.812	0.387	0.563	120	575	241	255	-1.260	71	170	75	180	0
3	1	3	"PFN0013"	"N127_32"	10160	23160	130	180	185	35	146	148	25	58	30	0	343	349	73	178	186	50	97	80	0	0.206	0.228	0.256	0.213	2.581	0.192	0.198	120	627	199	210	-2.279	34	165	39	171	0
3	2	3	"PFN0021"	"N127_48"	10350	23150	130	317	324	68	143	145	22	100	100	0	387	405	108	166	173	39	100	96	0	0.787	0.757	0.772	0.785	1.476	0.648	0.709	120	502	395	420	-0.345	174	221	181	239	0
3	3	3	"PFN0027"	"N128_1"	10540	23150	150	141	144	26	138	140	22	20	8	0	164	165	38	160	164	29	24	7	0	0.750	1.200	0.681	0.645	3.118	0.289	0.064	156	554	7	11	-0.415	3	4	6	5	-50
3	4	3	"PFN0057"	"N128_56"	10730	23160	130	235	238	40	134	135	20	100	95	0	435	437	93	154	156	25	100	100	0	0.359	0.367	0.377	0.357	1.549	0.349	0.712	120	512	382	387	-1.476	101	281	104	283	0
3	5	3	"PFB0078"	"B297"	10930	23160	130	407	401	89	133	134	21	100	100	0	330	336	65	151	154	24	100	99	0	1.531	1.449	1.524	1.445	1.518	1.482	0.778	120	558	453	453	0.614	274	179	268	185	0
3	6	3	"PFB0080"	"B3"	11120	23160	130	393	391	68	139	141	26	100	99	0	435	432	73	158	162	31	100	99	0	0.917	0.920	0.983	0.924	1.496	0.919	0.821	120	553	531	526	-0.125	254	277	252	274	0
3	7	3	"PFB0083"	"B306"	11340	23150	150	165	172	37	141	142	25	48	29	0	167	177	44	157	161	31	28	12	0	2.400	1.550	1.216	1.361	3.592	0.827	0.119	156	610	34	51	1.263	24	10	31	20	-50
3	8	3	"PFB0085"	"B310"	11500	23150	130	881	889	231	134	137	21	100	100	0	596	601	147	150	152	25	100	100	0	1.675	1.674	1.672	1.690	1.352	1.673	0.873	120	470	1193	1206	0.744	747	446	755	451	0
3	9	3	"PFB0090"	"B32"	11690	23150	150	146	146	24	138	140	22	26	5	0	137	145	32	150	153	27	16	4	0	-0.615	-1.600	0.634	0.667	3.594	0.296	0.022	156	606	-5	3	Error	8	-13	8	-5	-50
3	10	3	"PFB0092"	"B322"	11880	23160	120	153	152	25	142	143	22	31	7	0	300	303	67	156	159	28	99	91	0	0.076	0.068	0.166	0.142	2.519	0.084	0.055	120	479	155	157	-3.710	11	144	10	147	0
3	11	3	"PFB0109"	"B366"	12070	23160	120	174	176	30	140	142	24	61	31	0	464	458	125	160	162	28	100	100	0	0.112	0.121	0.141	0.128	2.258	0.099	0.217	120	483	338	334	-3.160	34	304	36	298	0
3	12	3	"PFB0111"	"B370"	12260	23160	140	157	163	32	141	144	34	31	9	0	323	335	93	162	165	30	97	90	0	0.099	0.127	0.183	0.173	2.869	0.127	0.072	156	564	177	195	-3.331	16	161	22	173	0
3	13	3	"PFB0114"	"B374"	12450	23160	130	366	374	84	142	144	24	100	99	0	404	414	92	162	167	30	100	100	0	0.926	0.921	0.936	0.921	1.420	0.928	0.811	120	536	466	484	-0.112	224	242	232	252	0
3	14	3	"PFB0120"	"B388"	12640	23160	130	264	268	49	137	138	23	100	95	0	252	260	58	153	157	31	96	71	0	1.283	1.224	1.210	1.291	1.793	1.179	0.507	120	547	226	238	0.359	127	99	131	107	0
3	15	3	"PFB0122"	"B391"	12830	23160	120	201	202	37	134	136	21	92	71	0	662	673	196	143	146	29	100	100	0	0.129	0.128	0.128	0.125	1.919	0.102	0.424	120	484	586	598	-2.954	67	519	68	530	0
3	16	3	"PFB0125"	"B397"	13010	23160	120	172	175	26	135	138	22	75	42	0	362	373	89	145	147	25	99	99	0	0.171	0.175	0.175	0.164	2.110	0.130	0.259	120	499	254	268	-2.552	37	217	40	228	0
3	17	3	"PFB0143"	"B440"	13220	23150	150	164	165	27	139	141	23	55	17	0	156	160	36	148	151	25	23	9	0	3.125	2.167	1.315	1.222	4.186	0.455	0.008	156	545	33	38	1.644	25	8	26	12	-50
3	18	3	"PFB0145"	"B444"	13400	23160	130	287	294	63	137	145	48	99	80	0	495	499	125	147	172	117	98	79	0	0.431	0.446	0.440	0.439	1.429	0.425	0.807	120	543	498	509	-1.214	150	348	157	352	0
3	19	3	"PFB0147"	"B449"	13620	23150	110	193	189	62	131	140	51	56	25	0	377	357	148	142	171	126	77	41	0	0.264	0.270	0.292	0.268	2.613	0.299	0.643	80	483	297	273	-1.922	62	235	58	215	0
3	20	3	"PFB0149"	"B453"	13800	23160	130	1172	1187	308	125	131	35	100	100	0	826	839	222	150	175	133	100	98	0	1.549	1.541	1.527	1.560	1.313	1.581	0.822	120	528	1723	1751	0.631	1047	676	1062	689	0
3	21	3	"PFB0151"	"B456"	13980	23160	120	162	198	90	134	138	36	48	39	0	492	557	467	164	188	138	55	54	0	0.085	0.163	0.185	0.181	2.224	0.170	0.698	120	477	356	457	-3.550	28	328	64	393	0
3	22	3	"PFB0153"	"B458"	14180	23160	120	144	151	30	134	136	23	32	15	0	265	267	53	145	148	24	98	93	0	0.083	0.139	0.209	0.204	2.439	0.149	0.079	120	597	130	139	-3.585	10	120	17	122	0
3	1	4	"PFB0170"	"B491"	10170	23350	130	1203	1170	291	140	141	23	100	100	0	1302	1317	308	158	165	40	100	100	0	0.929	0.889	0.917	0.880	1.289	0.901	0.933	120	611	2207	2189	-0.106	1063	1144	1030	1159	0
3	2	4	"PFB0172"	"B496"	10350	23340	150	154	155	26	140	142	24	34	10	0	199	205	52	161	169	42	45	16	0	0.368	0.341	0.588	0.547	3.330	0.261	0.166	156	546	52	59	-1.441	14	38	15	44	-50
3	3	4	"PFB0174"	"B498"	10540	23340	150	137	137	23	134	135	21	21	3	0	192	194	44	154	157	28	55	33	0	0.079	0.075	0.381	0.422	4.142	0.145	0.039	156	533	41	43	-3.663	3	38	3	40	-50
3	4	4	"PFB0177"	"B50"	10740	23340	150	136	138	23	132	133	21	23	7	0	138	146	42	150	153	26	19	7	0	-0.333	-1.500	0.491	0.536	3.344	0.175	0.026	156	564	-8	2	Error	4	-12	6	-4	-50
3	5	4	"PFB0179"	"B504"	10940	23350	130	278	289	56	135	136	21	100	99	0	334	342	63	149	153	25	100	100	0	0.773	0.798	0.807	0.778	1.474	0.791	0.747	120	503	328	347	-0.372	143	185	154	193	0
3	6	4	"PFB0181"	"B506"	11120	23340	150	154	157	26	137	139	24	39	15	0	164	168	37	153	158	29	30	13	0	1.545	1.333	0.706	0.681	4.314	0.282	0.030	156	603	28	35	0.628	17	11	20	15	-50
3	7	4	"PFD0024"	"D12635_25"	11320	23350	130	199	198	34	137	138	23	85	65	0	598	595	124	155	159	30	100	100	0	0.140	0.139	0.149	0.135	1.853	0.121	0.435	120	546	505	501	-2.837	62	443	61	440	0
3	8	4	"PFD0027"	"D12635_33"	11510	23350	120	292	290	53	133	134	21	100	99	0	253	254	54	149	153	27	95	82	0	1.529	1.495	1.586	1.649	2.097	1.528	0.512	120	492	263	262	0.612	159	104	157	105	0
3	9	4	"PFD0029"	"D12635_37"	11690	23350	130	179	183	31	135	138	27	74	36	0	339	341	68	147	153	31	100	99	0	0.229	0.247	0.267	0.232	2.061	0.209	0.302	120	483	236	242	-2.126	44	192	48	194	0
3	10	4	"PFD0031"	"D12635_39"	11880	23350	120	1707	1715	453	137	138	27	100	100	0	1053	1072	257	150	154	31	100	100	0	1.739	1.711	1.722	1.703	1.266	1.761	0.918	120	475	2473	2500	0.798	1570	903	1578	922	0
3	11	4	"PFD0034"	"D12635_48"	12070	23350	130	1016	999	255	134	135	34	100	100	0	711	718	160	150	152	28	100	100	0	1.572	1.523	1.520	1.512	1.309	1.531	0.915	120	550	1443	1433	0.653	882	561	865	568	0
3	12	4	"PFD0036"	"D12635_51"	12260	23350	120	1817	1764	409	136	138	36	100	100	0	2379	2369	591	157	161	32	100	100	0	0.757	0.736	0.729	0.740	1.234	0.713	0.930	120	447	3903	3840	-0.403	1681	2222	1628	2212	0
3	13	4	"PFD0064"	"D16785_11"	12450	23350	120	163	163	28	138	140	23	52	24	0	266	268	55	156	159	31	95	80	0	0.227	0.223	0.268	0.247	2.775	0.170	0.105	120	465	135	137	-2.138	25	110	25	112	0
3	14	4	"PFD0066"	"D16785_17"	12640	23350	130	147	151	26	137	138	23	36	11	0	256	258	49	150	151	28	98	86	0	0.094	0.130	0.243	0.214	3.041	0.127	0.059	120	498	116	122	-3.406	10	106	14	108	0
3	15	4	"PFD0069"	"D16785_21"	12830	23350	120	450	443	82	136	138	22	100	100	0	425	422	79	148	150	27	100	100	0	1.134	1.120	1.147	1.128	1.397	1.112	0.820	120	489	591	581	0.181	314	277	307	274	0
3	16	4	"PFD0073"	"D16785_3"	13030	23350	120	735	741	150	137	139	22	100	100	0	4226	4143	998	149	151	25	100	100	0	0.147	0.151	0.152	0.151	1.241	0.145	0.931	120	481	4675	4598	-2.769	598	4077	604	3994	0
3	17	4	"PFD0075"	"D16785_33"	13220	23340	150	149	148	24	137	138	21	30	11	0	155	156	28	146	148	23	30	7	0	1.333	1.100	0.854	0.881	4.400	0.209	0.002	156	588	21	21	0.415	12	9	11	10	-50
3	18	4	"PFD0077"	"D16785_36"	13420	23350	120	979	948	203	132	136	42	100	100	0	1085	1029	267	140	157	100	100	99	0	0.896	0.918	0.927	0.938	1.316	0.894	0.904	120	513	1792	1705	-0.158	847	945	816	889	0
3	19	4	"PFD0096"	"D17715_112"	13620	23350	130	723	702	169	121	129	45	100	100	0	567	585	133	138	162	113	100	98	0	1.403	1.300	1.354	1.295	1.332	1.266	0.782	120	560	1031	1028	0.489	602	429	581	447	0
3	20	4	"PFD0098"	"D17715_12"	13800	23350	120	151	164	55	118	124	41	42	15	0	320	335	104	152	170	122	66	28	0	0.196	0.251	0.229	0.223	2.515	0.207	0.296	120	483	201	229	-2.348	33	168	46	183	0
3	21	4	"PFD0102"	"D17715_13"	13990	23350	150	214	221	55	123	129	35	88	67	0	525	524	189	154	172	124	88	77	0	0.245	0.265	0.259	0.270	2.110	0.229	0.684	156	603	462	468	-2.027	91	371	98	370	0
3	22	4	"PFD0104"	"D17715_134"	14190	23350	120	146	147	27	128	130	20	46	20	0	269	275	61	142	142	22	97	95	0	0.142	0.143	0.235	0.189	2.890	0.138	0.136	120	543	145	152	-2.819	18	127	19	133	0
3	1	5	"PFD0106"	"D17715_138"	10190	23540	130	144	146	28	139	139	22	23	7	0	257	260	52	151	153	32	92	80	0	0.047	0.064	0.205	0.176	3.064	0.082	0.026	120	574	111	116	-4.406	5	106	7	109	0
3	2	5	"PFD0108"	"D17715_140"	10370	23540	130	156	158	23	137	138	21	44	20	0	377	384	65	152	155	30	100	100	0	0.084	0.091	0.107	0.100	2.391	0.077	0.115	120	542	244	253	-3.566	19	225	21	232	0
3	3	5	"PFD0130"	"D17715_44"	10560	23530	110	193	202	33	134	135	21	93	80	0	185	189	34	148	149	22	67	41	0	1.595	1.659	1.481	1.684	2.981	1.455	0.257	80	415	96	109	0.673	59	37	68	41	0
3	4	5	"PFD0132"	"D17715_47"	10740	23530	150	151	154	24	134	134	21	44	18	0	186	190	41	149	151	24	59	38	0	0.459	0.488	0.598	0.623	3.725	0.274	0.061	156	558	54	61	-1.122	17	37	20	41	-50
3	5	5	"PFD0134"	"D17715_5"	10950	23540	130	164	165	27	135	136	21	54	33	0	215	223	53	151	154	26	83	60	0	0.453	0.417	0.476	0.426	3.250	0.286	0.129	120	490	93	102	-1.142	29	64	30	72	0
3	6	5	"PFD0136"	"D17715_51"	11130	23540	130	203	204	40	134	136	21	86	72	0	205	206	38	151	153	25	79	51	0	1.278	1.273	1.243	1.256	3.127	1.249	0.180	120	506	123	125	0.354	69	54	70	55	0
3	7	5	"PFD0138"	"D17715_56"	11330	23540	130	1162	1166	326	135	136	22	100	100	0	1060	1055	246	147	150	26	100	100	0	1.125	1.135	1.158	1.101	1.419	1.168	0.917	120	515	1940	1939	0.170	1027	913	1031	908	0
3	8	5	"PFD0141"	"D17715_61"	11520	23540	120	169	169	29	133	134	21	66	37	0	280	287	72	144	146	23	96	91	0	0.265	0.252	0.286	0.288	2.668	0.185	0.207	120	421	172	179	-1.918	36	136	36	143	0
3	9	5	"PFE0196"	"E18169_1"	11700	23530	140	539	559	193	131	134	26	100	99	0	542	554	203	143	148	29	97	95	0	1.023	1.041	1.012	1.118	1.682	1.014	0.893	156	466	807	839	0.032	408	399	428	411	0
3	10	5	"PFE0199"	"E18440_1"	11890	23530	120	506	495	150	130	131	26	100	100	0	447	448	119	142	145	27	99	96	0	1.233	1.193	1.150	1.197	1.489	1.207	0.861	120	456	681	671	0.302	376	305	365	306	0
3	11	5	"PFE0201"	"E18440_5"	12060	23540	100	154	156	25	133	134	22	46	20	0	201	203	43	140	144	26	72	55	0	0.344	0.365	0.433	0.453	3.420	0.343	0.144	80	391	82	86	-1.538	21	61	23	63	0
3	12	5	"PFE0203"	"E18445_1"	12260	23520	130	789	796	196	134	135	22	100	100	0	532	540	135	146	151	26	100	100	0	1.697	1.680	1.713	1.708	1.402	1.701	0.856	120	552	1041	1056	0.763	655	386	662	394	0
3	13	5	"PFE0206"	"E18512_1"	12450	23520	120	712	738	232	134	136	22	100	100	0	361	359	96	145	148	24	100	100	0	2.676	2.822	2.747	2.912	1.457	2.983	0.801	120	458	794	818	1.420	578	216	604	214	0
3	14	5	"PFE0208"	"E18512_4"	12650	23530	150	153	157	27	135	136	21	44	21	0	155	159	31	142	145	24	34	12	0	1.385	1.294	0.833	0.970	4.227	0.335	0.002	156	547	31	39	0.469	18	13	22	17	-50
3	15	5	"PFE0230"	"E19008_1"	12830	23530	120	1355	1304	293	136	137	21	100	100	0	1079	1052	227	144	146	22	100	100	0	1.304	1.286	1.327	1.286	1.240	1.296	0.933	120	460	2154	2076	0.383	1219	935	1168	908	0
3	16	5	"PFE0234"	"E19248_7"	13030	23530	120	290	300	78	136	138	20	100	97	0	848	871	291	144	146	22	100	100	0	0.219	0.226	0.220	0.217	1.419	0.223	0.844	120	480	858	891	-2.193	154	704	164	727	0
3	17	5	"PFE0237"	"E19278_2"	13220	23530	120	534	527	152	134	135	21	100	100	0	363	373	112	143	145	23	98	98	0	1.818	1.709	1.800	1.789	1.589	1.690	0.754	120	496	620	623	0.862	400	220	393	230	0
3	18	5	"PFE0239"	"E19278_6"	13440	23550	150	146	147	31	129	130	24	37	14	0	151	153	43	139	143	40	17	6	0	1.417	1.286	0.962	0.866	3.087	0.757	0.113	156	518	29	32	0.503	17	12	18	14	-50
3	19	5	"PFE0243"	"E19631_3"	13600	23540	130	251	255	57	127	155	132	41	1	0	984	998	237	144	176	109	100	100	0	0.148	0.150	0.155	0.139	1.612	0.148	0.738	120	428	964	982	-2.760	124	840	128	854	0
3	20	5	"PFE0246"	"E19695_2"	13760	23520	90	643	662	421	124	171	191	67	59	0	407	384	229	154	181	120	61	51	0	2.051	2.339	2.113	2.230	2.364	2.141	0.808	52	343	772	768	1.037	519	253	538	230	0
3	21	5	"PFE0270"	"E20800_3"	13980	23540	120	184	183	33	127	146	136	1	0	0	369	380	87	150	162	76	97	81	0	0.260	0.243	0.255	0.225	2.234	0.214	0.407	120	528	276	286	-1.942	57	219	56	230	0
3	22	5	"PFE0275"	"E21089_1"	14180	23530	150	123	128	29	130	132	21	19	7	0	139	148	42	145	147	26	26	14	0	1.167	-0.667	0.688	0.771	3.823	0.279	0.066	156	734	-13	1	0.222	-7	-6	-2	3	-50
3	1	6	"PFE0277"	"E21208_2"	10170	23720	150	154	158	32	139	140	21	44	21	0	157	161	38	150	152	27	25	8	0	2.143	1.727	1.162	1.126	3.318	0.431	0.080	156	813	22	30	1.100	15	7	19	11	-50
3	2	6	"PFE0279"	"E21208_4"	10360	23720	110	151	157	39	137	138	20	42	17	0	207	212	43	153	157	30	71	43	0	0.259	0.339	0.410	0.449	3.304	0.229	0.059	80	431	68	79	-1.948	14	54	20	59	0
3	3	6	"PFE0282"	"E21586_1"	10550	23720	130	498	508	120	138	140	23	100	100	0	500	493	116	151	155	29	100	99	0	1.032	1.082	1.054	1.106	1.495	1.072	0.855	120	510	709	712	0.045	360	349	370	342	0
3	4	6	"PFE0285"	"E21786_1"	10740	23710	120	1337	1322	382	135	136	20	100	100	0	867	858	242	147	150	25	100	100	0	1.669	1.669	1.642	1.684	1.356	1.681	0.921	120	383	1922	1898	0.739	1202	720	1187	711	0
3	5	6	"PFE0322"	"E23195_1"	10910	23710	130	226	225	36	133	135	21	99	90	0	268	274	49	147	150	24	100	99	0	0.769	0.724	0.683	0.720	1.728	0.683	0.552	120	509	214	219	-0.380	93	121	92	127	0
3	6	6	"PFE0330"	"E23784_1"	11120	23710	120	189	191	31	136	138	23	85	60	0	552	549	111	152	155	28	100	100	0	0.132	0.139	0.136	0.132	1.780	0.134	0.474	120	535	453	452	-2.916	53	400	55	397	0
3	7	6	"PFE0333"	"E23986_1"	11320	23710	120	172	172	24	137	140	22	68	34	0	332	337	81	150	152	28	97	95	0	0.192	0.187	0.204	0.200	2.100	0.164	0.290	120	477	217	222	-2.379	35	182	35	187	0
3	8	6	"PFE0342"	"E24470_2"	11510	23710	120	737	702	153	138	139	20	100	100	0	763	731	173	147	150	28	100	100	0	0.972	0.966	0.967	0.975	1.282	0.946	0.901	120	453	1215	1148	-0.040	599	616	564	584	0
3	9	6	"PFE0347"	"E24550_1"	11700	23720	150	151	153	30	137	138	22	37	14	0	152	157	35	145	147	23	30	15	0	2.000	1.333	0.815	0.755	3.517	0.732	0.060	156	558	21	28	1.000	14	7	16	12	-50
3	10	6	"PFE0349"	"E24569_3"	11880	23720	120	193	196	30	134	137	22	89	70	0	362	361	65	145	148	24	100	100	0	0.272	0.287	0.289	0.262	1.882	0.262	0.487	120	539	276	278	-1.879	59	217	62	216	0
3	11	6	"PFF0266"	"F17836_2"	12090	23720	130	262	263	47	134	136	22	99	98	0	537	532	133	145	148	25	100	99	0	0.327	0.333	0.322	0.332	1.456	0.322	0.791	120	620	520	516	-1.615	128	392	129	387	0
3	12	6	"PFF0268"	"F17989_2"	12280	23720	120	204	207	31	131	132	19	98	90	0	460	459	102	142	144	23	100	100	0	0.230	0.240	0.231	0.236	1.694	0.211	0.588	120	492	391	393	-2.123	73	318	76	317	0
3	13	6	"PFF0274"	"F18154_3"	12460	23720	150	138	141	25	131	131	20	31	10	0	140	140	24	139	141	23	17	3	0	7.000	10.000	0.757	0.896	4.130	0.403	0.006	156	616	8	11	2.807	7	1	10	1	-50
3	14	6	"PFF0278"	"F18417_1"	12660	23720	120	338	339	64	133	133	20	100	100	0	1295	1276	311	140	142	23	100	100	0	0.177	0.181	0.186	0.179	1.363	0.175	0.864	120	492	1360	1342	-2.494	205	1155	206	1136	0
3	15	6	"PFF0285"	"F18525_1"	12850	23720	120	532	525	100	136	138	21	100	100	0	503	489	111	144	146	23	100	100	0	1.103	1.128	1.128	1.162	1.365	1.107	0.883	120	472	755	734	0.142	396	359	389	345	0
3	16	6	"PFF0289"	"F18567_3"	13030	23720	150	143	146	26	136	138	23	25	8	0	130	134	24	143	145	26	10	2	0	-0.538	-1.111	0.893	0.793	3.733	1.419	0.004	156	594	-6	1	Error	7	-13	10	-9	-50
3	17	6	"PFF0323"	"F19549_1"	13230	23710	130	1708	1585	859	136	138	24	93	91	0	1463	1306	668	142	144	27	89	89	0	1.190	1.245	1.209	1.175	1.874	1.249	0.926	120	540	2893	2613	0.251	1572	1321	1449	1164	0
3	18	6	"PFF0329"	"F19626_1"	13420	23720	150	134	139	25	131	135	40	7	1	0	134	137	30	142	148	33	13	1	0	-0.375	-1.600	0.598	0.641	4.012	0.398	0.012	156	541	-5	3	Error	3	-8	8	-5	-50
3	19	6	"PFF0332"	"F19746_5"	13610	23720	150	128	141	87	134	163	133	2	1	0	150	161	117	161	182	95	5	2	0	0.545	100000.000	0.569	0.535	3.580	1.344	0.500	156	547	-17	7	-0.874	-6	-11	7	0	-50
3	20	6	"PFF0334"	"F19787_2"	13810	23730	130	8925	9204	4094	140	176	175	100	98	0	6605	6503	2451	161	186	108	100	100	0	1.363	1.429	1.432	1.360	1.511	1.508	0.922	120	567	15229	15406	0.447	8785	6444	9064	6342	0
3	21	6	"PFF0336"	"F19828_2"	13990	23720	120	367	365	54	137	139	22	100	100	0	224	234	48	151	154	27	92	74	0	3.151	2.747	2.914	3.177	2.008	2.669	0.509	120	465	303	311	1.656	230	73	228	83	0
3	22	6	"PFF0338"	"F19846_4"	14180	23720	150	139	144	34	137	139	24	23	7	0	163	166	42	150	154	31	32	11	0	0.154	0.438	0.571	0.594	3.561	0.421	0.070	156	758	15	23	-2.700	2	13	7	16	-50
3	1	7	"PFF0364"	"F20448_4"	10180	23910	130	227	235	55	139	140	21	95	85	0	668	678	124	154	157	28	100	100	0	0.171	0.183	0.180	0.165	1.656	0.187	0.634	120	644	602	620	-2.546	88	514	96	524	0
3	2	7	"PFF0366"	"F20625_1"	10380	23910	120	808	835	196	139	140	23	100	100	0	581	569	120	151	156	31	100	100	0	1.556	1.665	1.641	1.677	1.309	1.689	0.891	120	517	1099	1114	0.638	669	430	696	418	0
3	3	7	"PFF0369"	"F20760_1"	10560	23900	130	363	360	54	140	142	24	100	100	0	550	548	95	151	155	28	100	100	0	0.559	0.554	0.557	0.556	1.365	0.518	0.826	120	451	622	617	-0.839	223	399	220	397	0
3	4	7	"PFF0372"	"F20855_1"	10710	23880	150	156	157	27	140	141	23	40	16	0	163	163	30	149	152	26	34	10	0	1.143	1.214	0.922	0.924	3.709	0.579	0.035	156	607	30	31	0.193	16	14	17	14	-50
3	5	7	"PFF0375"	"F20870_2"	10950	23910	130	161	161	25	139	140	23	48	17	0	275	279	55	149	152	26	99	90	0	0.175	0.169	0.231	0.190	3.021	0.161	0.132	120	668	148	152	-2.518	22	126	22	130	0
3	6	7	"PFF0378"	"F20896_3"	11160	23910	100	177	179	34	141	143	23	67	36	0	180	184	41	155	157	28	45	18	0	1.440	1.310	1.069	1.133	2.716	0.735	0.118	80	384	61	67	0.526	36	25	38	29	0
3	7	7	"PFF0409"	"F22107_2"	11320	23910	150	157	160	29	138	140	22	44	19	0	174	179	42	151	154	30	40	17	0	0.826	0.786	0.830	0.801	3.775	0.435	0.069	156	614	42	50	-0.276	19	23	22	28	-50
3	8	7	"PFF0415"	"F22233_2"	11520	23910	120	212	210	34	138	139	21	94	80	0	479	487	92	147	150	27	100	100	0	0.223	0.212	0.222	0.198	1.688	0.203	0.582	120	488	406	412	-2.166	74	332	72	340	0
3	9	7	"PFF0417"	"F2227_1"	11710	23920	130	555	532	109	141	143	22	99	99	0	615	591	113	150	152	24	100	100	0	0.890	0.887	0.913	0.858	1.437	0.886	0.887	120	589	879	832	-0.168	414	465	391	441	0
3	10	7	"PFF0420"	"F22395_1"	11920	23920	80	175	176	26	140	143	22	75	34	0	157	162	36	150	155	29	21	11	0	5.000	3.000	1.733	1.531	6.152	0.835	0.037	52	326	42	48	2.322	35	7	36	12	0
3	11	7	"PFF0431"	"F22631_1"	12130	23910	110	159	166	28	138	141	42	31	2	0	155	170	43	151	169	123	1	0	0	5.250	1.474	0.661	0.929	5.448	0.242	0.411	80	457	25	47	2.392	21	4	28	19	0
3	12	7	"PFF0435"	"F22741_2"	12290	23920	120	258	257	42	131	132	39	95	87	0	551	546	126	140	156	120	99	90	0	0.309	0.310	0.329	0.301	1.494	0.294	0.750	120	475	538	532	-1.694	127	411	126	406	0
3	13	7	"PFF1070"	"F45236_1"	12480	23910	130	1132	1085	254	129	129	20	100	100	0	874	817	247	139	140	23	97	97	0	1.365	1.410	1.426	1.557	1.638	1.355	0.903	120	527	1738	1634	0.449	1003	735	956	678	0
3	14	7	"PFF1072"	"F4524_3"	12670	23920	120	224	226	43	134	135	21	94	85	0	433	419	99	141	144	22	99	99	0	0.308	0.331	0.338	0.315	1.823	0.312	0.638	120	534	382	370	-1.698	90	292	92	278	0
3	15	7	"PFF1075"	"F45282_1"	12860	23900	110	174	175	26	134	136	21	73	42	0	223	222	46	143	146	25	85	73	0	0.500	0.519	0.528	0.541	3.247	0.414	0.232	80	461	120	120	-1.000	40	80	41	79	0
3	16	7	"PFF1077"	"F45296_2"	13050	23910	120	157	159	22	131	133	22	59	23	0	368	369	80	142	145	55	98	90	0	0.115	0.123	0.133	0.126	2.188	0.107	0.249	120	527	252	255	-3.120	26	226	28	227	0
3	17	7	"PFF1080"	"F45354_1"	13220	23910	110	1077	1084	252	135	145	76	100	100	0	691	697	186	143	155	66	100	100	0	1.719	1.713	1.711	1.742	1.340	1.742	0.865	80	484	1490	1503	0.782	942	548	949	554	0
3	18	7	"PFF1082"	"F4541_1"	13430	23910	120	1035	991	225	134	220	336	99	77	0	1636	1539	383	145	185	156	99	98	0	0.604	0.615	0.617	0.629	1.367	0.609	0.848	120	580	2392	2251	-0.727	901	1491	857	1394	0
3	19	7	"PFF1120"	"F46301_17"	13640	23890	90	672	661	414	133	220	340	61	42	0	512	482	303	172	205	158	65	51	0	1.585	1.703	1.418	1.103	2.828	1.542	0.776	52	341	879	838	0.665	539	340	528	310	0
3	20	7	"PFF1128"	"F46381_1"	13810	23910	130	2803	2773	821	137	147	89	100	100	0	2045	1951	554	166	174	65	100	98	0	1.419	1.477	1.503	1.539	1.450	1.483	0.929	120	533	4545	4421	0.505	2666	1879	2636	1785	0
3	21	7	"PFF1133"	"F46513_1"	14000	23920	130	2440	2333	682	139	140	23	100	100	0	2962	2884	672	157	161	30	100	100	0	0.820	0.805	0.805	0.768	1.389	0.815	0.934	120	535	5106	4921	-0.286	2301	2805	2194	2727	0
3	22	7	"PFF1136"	"F46584_1"	14200	23910	130	10680	10199	3101	141	143	24	100	100	0	6352	5846	2065	158	163	37	98	98	0	1.701	1.768	1.760	1.995	1.794	1.734	0.939	120	636	16733	15746	0.767	10539	6194	10058	5688	0
3	1	8	"PFF1138"	"F46705_1"	10200	24100	120	3146	2924	787	135	137	22	100	100	0	2015	1928	406	147	151	26	100	100	0	1.612	1.566	1.550	1.539	1.246	1.625	0.937	120	547	4879	4570	0.689	3011	1868	2789	1781	0
3	2	8	"PFF1140"	"F46816_1"	10390	24100	120	720	694	137	137	139	21	100	100	0	429	423	100	150	153	29	100	100	0	2.090	2.040	2.021	2.133	1.378	1.994	0.845	120	488	862	830	1.063	583	279	557	273	0
3	3	8	"PFF1163"	"F47563_1"	10570	24100	120	154	162	45	143	144	21	33	16	0	231	237	61	153	155	28	90	67	0	0.141	0.226	0.297	0.308	2.995	0.292	0.146	120	471	89	103	-2.826	11	78	19	84	0
3	4	8	"PFF1165"	"F47822_1"	10770	24100	120	386	374	80	143	143	22	100	99	0	219	220	46	152	153	26	84	57	0	3.627	3.397	3.414	3.850	2.129	3.384	0.496	120	540	310	299	1.859	243	67	231	68	0
3	5	8	"PFF1167"	"F47864_3"	10960	24100	120	513	490	113	136	139	22	100	100	0	351	356	97	148	152	26	99	94	0	1.857	1.702	1.856	1.829	1.522	1.637	0.791	120	477	580	562	0.893	377	203	354	208	0
3	6	8	"PFF1175"	"F48138_1"	11130	24100	150	144	148	31	136	140	23	25	9	0	175	178	41	153	158	36	33	12	0	0.364	0.480	0.615	0.608	3.952	0.256	0.047	156	637	30	37	-1.459	8	22	12	25	-50
3	7	8	"PFF1179"	"F48181_2"	11350	24100	130	1807	1699	417	135	137	23	100	100	0	1034	992	247	152	155	31	99	99	0	1.896	1.862	1.888	1.936	1.562	1.885	0.898	120	449	2554	2404	0.923	1672	882	1564	840	0
3	8	8	"PFF1182"	"F48253_3"	11510	24100	150	144	147	24	137	138	20	27	12	0	160	162	29	148	150	25	30	9	0	0.583	0.714	0.857	0.760	3.635	0.375	0.021	156	499	19	24	-0.778	7	12	10	14	-50
3	9	8	"PFF1197"	"F48515_1"	11720	24100	130	457	463	96	141	143	21	100	100	0	639	626	147	148	151	26	100	100	0	0.644	0.674	0.695	0.678	1.371	0.655	0.865	120	529	807	800	-0.636	316	491	322	478	0
3	10	8	"PFF1204"	"F48839_1"	11910	24100	120	380	381	72	143	145	23	100	100	0	454	447	100	150	153	27	100	98	0	0.780	0.801	0.788	0.825	1.518	0.762	0.793	120	452	541	535	-0.359	237	304	238	297	0
3	11	8	"PFF1208"	"F49178_1"	12080	24100	150	147	147	25	138	141	38	11	0	0	152	156	30	150	164	107	0	0	0	4.500	1.500	0.803	0.866	3.657	0.231	0.379	156	609	11	15	2.170	9	2	9	6	-50
3	12	8	"PFF1210"	"F4934_1"	12300	24100	130	363	361	70	133	133	37	100	99	0	411	422	96	144	156	112	95	69	0	0.861	0.820	0.819	0.832	1.408	0.793	0.819	120	545	497	506	-0.215	230	267	228	278	0
3	13	8	"PFF1215"	"F49538_1"	12490	24100	120	2863	2620	675	134	134	21	100	100	0	2315	2226	618	143	144	24	100	100	0	1.256	1.193	1.185	1.216	1.302	1.182	0.942	120	488	4901	4569	0.329	2729	2172	2486	2083	0
3	14	8	"PFF1218"	"F49644_4"	12680	24110	120	193	192	31	136	137	21	84	67	0	587	572	155	145	149	27	99	98	0	0.129	0.131	0.140	0.125	1.774	0.127	0.541	120	481	499	483	-2.955	57	442	56	427	0
3	15	8	"PFF1901"	"F8433_1"	12880	24100	130	264	264	60	132	134	21	99	95	0	849	862	251	144	147	30	100	99	0	0.187	0.184	0.182	0.174	1.671	0.180	0.773	120	583	837	850	-2.417	132	705	132	718	0
3	16	8	"PFF1905"	"F8612_1"	13050	24110	110	244	243	57	131	137	36	86	71	0	1239	1228	509	144	217	304	92	86	0	0.103	0.103	0.103	0.106	2.628	0.095	0.741	80	428	1208	1196	-3.277	113	1095	112	1084	0
3	17	8	"PFF1913"	"F8921_1"	13250	24110	120	746	723	172	137	163	116	98	96	0	2185	2165	466	147	233	290	100	100	0	0.299	0.290	0.292	0.279	1.425	0.279	0.806	120	500	2647	2604	-1.743	609	2038	586	2018	0
3	18	8	"PFF1915"	"F8939_2"	13440	24110	150	197	258	155	136	232	352	11	0	0	131	243	205	165	214	169	30	14	0	-1.794	1.564	0.766	0.634	3.206	1.611	0.492	156	591	27	200	Error	61	-34	122	78	-50
3	19	8	"PFF1919"	"F9091_1"	13630	24100	130	172	184	68	135	233	368	0	0	0	312	309	196	172	215	172	41	12	0	0.264	0.358	0.304	0.278	3.032	2.067	0.419	120	539	177	186	-1.920	37	140	49	137	0
3	20	8	"PFF1921"	"F9247_1"	13810	24100	120	357	365	75	135	136	20	100	100	0	399	400	71	159	163	34	100	100	0	0.925	0.954	0.948	0.940	1.470	0.929	0.751	120	427	462	471	-0.112	222	240	230	241	0
3	21	8	"PFI0014"	"I10798_1"	13990	24100	150	124	126	23	133	135	22	11	1	0	140	142	29	152	156	30	7	0	0	0.750	0.700	0.733	0.753	3.384	0.161	0.008	156	607	-21	-17	-0.415	-9	-12	-7	-10	-50
3	22	8	"PFI0017"	"I10882_1"	14190	24100	120	288	284	50	136	139	25	98	95	0	639	633	106	154	158	37	100	100	0	0.313	0.309	0.327	0.302	1.475	0.309	0.763	120	596	637	627	-1.674	152	485	148	479	0
3	1	9	"PFI0023"	"I11056_2"	10180	24280	150	141	145	27	138	140	23	25	7	0	173	182	47	149	154	30	43	19	0	0.125	0.212	0.603	0.623	4.153	0.283	0.073	156	795	27	40	-3.000	3	24	7	33	-50
3	2	9	"PFI0029"	"I11211_1"	10390	24290	110	148	153	27	135	137	20	42	18	0	221	225	39	148	151	25	88	75	0	0.178	0.234	0.343	0.309	3.567	0.222	0.104	80	396	86	95	-2.489	13	73	18	77	0
3	3	9	"PFI0033"	"I11281_1"	10560	24280	150	129	131	21	139	139	20	8	3	0	132	134	26	147	151	26	5	1	0	0.667	0.615	0.731	0.711	3.408	0.370	0.016	156	572	-25	-21	-0.585	-10	-15	-8	-13	-50
3	4	9	"PFI0035"	"I11342_1"	10750	24280	120	443	440	78	139	140	22	100	100	0	775	762	156	147	150	24	100	100	0	0.484	0.489	0.486	0.491	1.330	0.462	0.869	120	493	932	916	-1.047	304	628	301	615	0
3	5	9	"PFI0056"	"I12038_2"	10950	24290	80	168	164	26	138	140	23	55	26	0	179	181	35	150	158	41	42	7	0	1.034	0.839	0.647	0.591	2.965	0.266	0.082	52	304	59	57	0.049	30	29	26	31	0
3	6	9	"PFI0058"	"I12132_1"	11140	24280	120	907	854	181	135	136	23	100	100	0	957	926	197	153	159	39	100	100	0	0.960	0.930	0.948	0.931	1.282	0.927	0.913	120	594	1576	1492	-0.059	772	804	719	773	0
3	7	9	"PFI0060"	"I12159_3"	11370	24290	150	148	151	26	135	137	23	32	14	0	160	171	49	155	159	33	26	11	0	2.600	1.000	0.583	0.660	3.787	0.124	0.121	156	500	18	32	1.379	13	5	16	16	-50
3	8	9	"PFI0063"	"I12192_2"	11510	24290	150	136	135	24	136	137	20	19	4	0	129	131	23	147	150	26	4	1	0	0.000	0.063	0.886	0.761	3.663	0.298	0.006	156	444	-18	-17	Error	0	-18	-1	-16	-50
3	9	9	"PFI0069"	"I12412_1"	11710	24280	120	377	377	72	140	141	21	100	100	0	263	271	65	146	149	25	97	91	0	2.026	1.896	2.120	2.083	1.847	1.841	0.646	120	497	354	362	1.018	237	117	237	125	0
3	10	9	"PFI0072"	"I12552_2"	11910	24280	120	18732	17152	4003	145	148	23	100	100	0	5791	5428	1197	148	150	25	100	100	0	3.294	3.221	3.246	3.216	1.171	3.266	0.961	120	482	24230	22287	1.720	18587	5643	17007	5280	0
3	11	9	"PFI0105"	"I13369_2"	12100	24280	120	285	290	50	141	143	24	100	98	0	244	246	46	151	152	24	95	82	0	1.548	1.568	1.648	1.725	2.000	1.492	0.553	120	464	237	244	0.631	144	93	149	95	0
3	12	9	"PFI0107"	"I13466_1"	12290	24280	120	318	314	63	135	135	21	100	99	0	405	406	81	150	153	24	100	100	0	0.718	0.699	0.703	0.689	1.428	0.680	0.781	120	513	438	435	-0.479	183	255	179	256	0
3	13	9	"PFI0111"	"I13569_2"	12490	24290	130	339	341	70	135	135	20	99	96	0	605	599	125	146	147	23	100	100	0	0.444	0.455	0.446	0.432	1.541	0.447	0.840	120	488	663	659	-1.170	204	459	206	453	0
3	14	9	"PFI0113"	"I13674_4"	12660	24290	150	138	139	20	136	136	20	18	3	0	147	148	27	140	143	26	25	5	0	0.286	0.375	0.679	0.689	3.678	0.081	0.002	156	608	9	11	-1.807	2	7	3	8	-50
3	15	9	"PFI0118"	"I13901_1"	12870	24290	130	201	202	31	134	137	25	92	71	0	209	208	40	141	143	25	80	65	0	0.985	1.015	0.976	1.089	2.557	0.896	0.343	120	519	135	135	-0.021	67	68	68	67	0
3	16	9	"PFI0122"	"I13918_1"	13060	24280	130	1082	984	351	135	142	36	94	92	0	969	900	340	146	210	290	85	79	0	1.151	1.126	1.111	1.167	1.752	1.093	0.904	120	396	1770	1603	0.202	947	823	849	754	0
3	17	9	"PFJ0094"	"J1546_3"	13230	24290	150	135	134	21	135	161	106	0	0	0	135	140	28	151	237	298	0	0	0	0.000	0.091	0.692	0.720	3.445	0.911	0.475	156	407	-16	-12	Error	0	-16	-1	-11	-50
3	18	9	"PFJ0104"	"J157_2"	13420	24290	150	102	122	60	130	149	97	10	0	0	80	106	60	165	185	86	1	0	0	0.329	0.136	0.492	0.543	2.786	0.595	0.429	156	483	-113	-67	-1.602	-28	-85	-8	-59	-50
3	19	9	"PFJ0107"	"J1588_1"	13630	24280	130	273	288	75	132	134	22	96	95	0	423	426	134	165	172	40	95	92	0	0.547	0.598	0.571	0.616	1.743	0.527	0.708	120	463	399	417	-0.872	141	258	156	261	0
3	20	9	"PFJ0110"	"J1616_1"	13800	24290	150	132	134	25	137	138	22	16	5	0	143	144	30	152	159	34	7	1	0	0.556	0.375	0.764	0.685	4.083	0.237	0.021	156	629	-14	-11	-0.848	-5	-9	-3	-8	-50
3	21	9	"PFJ0116"	"J163_7"	14020	24300	120	163	162	27	131	134	21	60	33	0	225	223	39	148	149	26	90	70	0	0.416	0.413	0.510	0.489	2.773	0.350	0.158	120	513	109	106	-1.267	32	77	31	75	0
3	22	9	"PFJ0119"	"J167_13"	14220	24300	130	153	156	29	134	136	23	44	20	0	429	423	92	150	151	26	99	98	0	0.068	0.081	0.118	0.105	2.242	0.069	0.100	120	622	298	295	-3.876	19	279	22	273	0
3	1	10	"PFJ0157"	"J183_4"	10180	24470	150	136	140	24	139	141	23	15	5	0	250	250	76	153	161	42	73	55	0	-0.031	0.010	0.216	0.224	3.610	0.047	0.016	156	742	94	98	Error	-3	97	1	97	-50
3	2	10	"PFJ0159"	"J183_6"	10370	24470	150	133	136	25	136	138	22	18	3	0	161	165	35	150	159	43	17	5	0	-0.273	0.000	0.774	0.820	4.190	0.062	0.009	156	584	8	15	Error	-3	11	0	15	-50
3	3	10	"PFJ0161"	"J183_8"	10550	24480	110	129	133	24	137	137	20	11	6	0	216	220	49	148	154	28	81	58	0	-0.118	-0.056	0.271	0.312	3.786	0.033	0.003	80	442	60	68	Error	-8	68	-4	72	0
3	4	10	"PFJ0165"	"J1901_2"	10750	24470	150	146	147	22	135	136	21	33	8	0	161	163	32	147	152	27	31	11	0	0.786	0.750	0.833	0.730	3.258	0.132	0.010	156	706	25	28	-0.348	11	14	12	16	-50
3	5	10	"PFJ0168"	"J191_1"	10950	24460	120	283	285	66	134	134	22	99	97	0	224	234	51	147	154	54	72	27	0	1.935	1.736	1.911	1.862	2.133	1.160	0.302	120	509	226	238	0.952	149	77	151	87	0
3	6	10	"PFJ0170"	"J191_6"	11080	24480	80	137	141	29	128	133	26	23	7	0	159	215	198	152	161	69	17	9	0	1.286	0.206	0.500	0.559	5.124	0.089	0.220	52	270	16	76	0.363	9	7	13	63	0
3	7	10	"PFJ0203"	"J21_13"	11360	24470	150	140	155	101	133	135	22	23	10	0	150	181	169	150	154	30	17	5	0	100000.000	0.710	0.889	0.955	2.989	0.561	0.705	156	696	7	53	16.610	7	0	22	31	-50
3	8	10	"PFJ0207"	"J21_24"	11530	24480	130	146	148	22	135	136	21	32	8	0	337	338	68	142	145	23	99	99	0	0.056	0.066	0.114	0.103	2.314	0.059	0.056	120	490	206	209	-4.148	11	195	13	196	0
3	9	10	"PFJ0209"	"J21_26"	11730	24470	120	164	172	57	135	136	20	63	36	0	446	434	129	143	146	23	99	99	0	0.096	0.127	0.124	0.123	2.874	0.093	0.118	120	528	332	328	-3.385	29	303	37	291	0
3	10	10	"PFJ0212"	"J21_31"	11910	24470	130	3356	3123	752	137	138	22	100	100	0	3151	2878	774	144	146	24	100	100	0	1.071	1.092	1.085	1.111	1.271	1.069	0.938	120	512	6226	5720	0.098	3219	3007	2986	2734	0
3	11	10	"PFJ0216"	"J21_9"	12090	24480	150	130	133	21	140	141	22	8	1	0	131	131	25	145	148	23	8	0	0	0.714	0.500	0.842	0.874	3.725	0.311	0.008	156	633	-24	-21	-0.485	-10	-14	-7	-14	-50
3	12	10	"PFJ0218"	"J222_2"	12290	24480	130	148	153	32	138	139	21	32	15	0	351	345	95	150	152	24	97	95	0	0.050	0.077	0.108	0.116	2.864	0.068	0.068	120	539	211	210	-4.329	10	201	15	195	0
3	13	10	"PFJ0247"	"J242_2"	12470	24480	150	142	144	24	135	136	20	30	11	0	156	158	26	146	149	26	26	6	0	0.700	0.750	0.922	0.813	3.854	0.281	0.008	156	654	17	21	-0.515	7	10	9	12	-50
3	14	10	"PFJ0250"	"J245_1"	12690	24480	110	145	147	27	135	136	19	28	16	0	215	216	45	141	144	25	86	71	0	0.135	0.160	0.318	0.252	2.931	0.109	0.034	80	475	84	87	-2.888	10	74	12	75	0
3	15	10	"PFJ0252"	"J245_13"	12870	24480	130	149	150	24	135	138	29	30	3	0	240	242	56	141	144	26	92	79	0	0.141	0.149	0.241	0.209	3.507	0.110	0.048	120	512	113	116	-2.822	14	99	15	101	0
3	16	10	"PFJ0254"	"J245_5"	13050	24460	160	140	149	80	134	137	31	15	3	0	213	221	86	142	144	30	73	58	0	0.085	0.190	0.258	0.301	3.700	1.436	0.462	208	540	77	94	-3.565	6	71	15	79	0
3	17	10	"PFJ0257"	"J245_9"	13230	24480	150	129	128	30	126	128	25	21	5	0	132	132	46	147	151	47	7	3	0	-0.200	-0.133	0.600	0.619	2.886	0.214	0.048	156	469	-12	-13	Error	3	-15	2	-15	-50
3	18	10	"PFJ0259"	"J2465_2"	13420	24480	150	128	134	27	127	130	25	21	7	0	147	157	74	156	161	44	13	8	0	-0.111	7.000	0.429	0.479	4.862	0.128	0.047	156	544	-8	8	Error	1	-9	7	1	-50
3	19	10	"PFK0310"	"Kn2750_3"	13610	24480	150	158	158	28	137	138	23	44	17	0	180	184	41	156	161	31	41	20	0	0.875	0.750	0.700	0.747	3.774	0.242	0.040	156	659	45	49	-0.193	21	24	21	28	-50
3	20	10	"PFK0321"	"Kn2865_1"	13830	24480	90	168	172	34	138	139	22	61	34	0	195	203	33	152	156	31	73	36	0	0.698	0.667	0.733	0.783	2.477	0.535	0.081	52	369	73	85	-0.519	30	43	34	51	0
3	21	10	"PFK0331"	"Kn3020_1"	14010	24480	130	815	775	162	134	135	21	100	100	0	756	742	146	146	149	25	100	100	0	1.116	1.076	1.095	1.073	1.301	1.075	0.898	120	538	1291	1237	0.159	681	610	641	596	0
3	22	10	"PFK0339"	"Kn3094_1"	14190	24480	150	137	140	23	135	136	22	21	5	0	144	147	30	149	150	25	19	4	0	-0.400	-2.500	0.626	0.658	3.151	0.233	0.012	156	729	-3	3	Error	2	-5	5	-2	-50
3	1	11	"PFK0353"	"Kn3360_3"	10180	24660	150	147	153	27	136	137	22	35	16	0	154	158	33	152	159	40	16	2	0	5.500	2.833	0.675	0.736	4.006	0.280	0.059	156	822	13	23	2.459	11	2	17	6	-50
3	2	11	"PFK0355"	"Kn3360_5"	10390	24670	120	169	169	28	137	137	21	65	35	0	445	442	94	150	155	31	100	99	0	0.108	0.110	0.123	0.114	2.041	0.124	0.329	120	477	327	324	-3.205	32	295	32	292	0
3	3	11	"PFK0384"	"Kn386_1"	10560	24690	150	157	156	25	138	139	21	42	16	0	154	162	39	152	155	26	23	11	0	9.500	1.800	0.800	0.949	4.642	0.155	0.006	156	642	21	28	3.248	19	2	18	10	-50
3	4	11	"PFK0387"	"Kn400_3"	10770	24670	130	288	287	57	137	137	20	100	98	0	745	751	168	149	153	25	100	100	0	0.253	0.249	0.242	0.239	1.458	0.242	0.807	120	593	747	752	-1.981	151	596	150	602	0
3	5	11	"PFK0390"	"Kn4028_2"	10970	24670	130	1674	1591	368	132	133	21	100	100	0	1416	1352	339	150	154	49	100	99	0	1.218	1.214	1.215	1.241	1.328	1.203	0.934	120	576	2808	2661	0.285	1542	1266	1459	1202	0
3	6	11	"PFK0393"	"Kn4044_1"	11160	24680	130	154	160	31	131	132	21	50	33	0	224	232	54	150	152	37	79	50	0	0.311	0.354	0.404	0.384	3.061	0.327	0.224	120	609	97	111	-1.686	23	74	29	82	0
3	7	11	"PFK0400"	"Kn4252_3"	11350	24680	130	359	352	75	133	135	23	98	96	0	1760	1695	420	146	148	23	100	100	0	0.140	0.141	0.142	0.136	1.437	0.140	0.869	120	564	1840	1768	-2.836	226	1614	219	1549	0
3	8	11	"PFK0406"	"Kn434_1"	11540	24680	130	224	230	43	133	135	22	98	89	0	450	444	99	142	143	22	100	100	0	0.295	0.321	0.311	0.302	1.763	0.302	0.649	120	563	399	399	-1.759	91	308	97	302	0
3	9	11	"PFK0434"	"Kn5123_1"	11730	24680	130	151	152	26	132	133	21	45	20	0	351	345	87	139	142	23	96	94	0	0.090	0.097	0.136	0.124	2.757	0.082	0.113	120	595	231	226	-3.480	19	212	20	206	0
3	10	11	"PFK0438"	"Kn5186_3"	11930	24670	130	273	276	54	132	134	20	100	98	0	1103	1070	284	140	143	23	100	100	0	0.146	0.155	0.157	0.151	1.444	0.151	0.818	120	549	1104	1074	-2.772	141	963	144	930	0
3	11	11	"PFK0449"	"Kn5414_1"	12120	24680	130	192	197	35	136	137	21	85	70	0	224	231	48	143	146	22	92	83	0	0.691	0.693	0.750	0.698	2.902	0.637	0.325	120	514	137	149	-0.532	56	81	61	88	0
3	12	11	"PFK0454"	"Kn5561_2"	12310	24680	120	230	228	39	137	139	21	96	86	0	544	544	140	147	150	23	100	100	0	0.234	0.229	0.225	0.223	1.657	0.211	0.633	120	492	490	488	-2.094	93	397	91	397	0
3	13	11	"PFK0456"	"Kn5587_1"	12490	24680	130	1117	1080	270	139	138	22	100	100	0	5784	5834	1298	147	149	23	100	100	0	0.173	0.165	0.165	0.162	1.254	0.163	0.936	120	554	6615	6628	-2.527	978	5637	941	5687	0
3	14	11	"PFK0460"	"Kn569_3"	12680	24670	110	202	204	35	139	140	21	92	71	0	280	281	63	145	149	28	93	88	0	0.467	0.478	0.500	0.490	2.047	0.413	0.470	80	503	198	201	-1.100	63	135	65	136	0
3	15	11	"PFK0488"	"Kn67_1"	12880	24680	120	173	173	26	139	141	26	63	22	0	367	368	122	145	150	30	100	98	0	0.153	0.152	0.181	0.159	2.282	0.111	0.217	120	525	256	257	-2.707	34	222	34	223	0
3	16	11	"PFK0491"	"Kn6869_1"	13070	24680	120	330	336	94	132	139	71	95	70	0	717	741	187	145	158	84	100	100	0	0.346	0.342	0.326	0.321	1.558	0.367	0.650	120	472	770	800	-1.531	198	572	204	596	0
3	17	11	"PFK0496"	"Kn707_1"	13260	24680	130	2268	2033	641	125	131	63	100	100	0	1686	1559	441	154	158	57	100	100	0	1.399	1.358	1.405	1.345	1.410	1.385	0.930	120	549	3675	3313	0.484	2143	1532	1908	1405	0
3	18	11	"PFK0507"	"Kn768_1"	13460	24680	130	285	291	55	133	134	23	100	99	0	392	385	85	154	157	27	100	99	0	0.639	0.684	0.682	0.689	1.527	0.652	0.717	120	528	390	389	-0.647	152	238	158	231	0
3	19	11	"PFK0510"	"Kn7854_1"	13640	24680	130	470	460	107	140	141	21	100	100	0	550	557	123	148	152	25	100	100	0	0.821	0.782	0.755	0.767	1.392	0.786	0.860	120	548	732	729	-0.285	330	402	320	409	0
3	20	11	"PFK0516"	"Kn8017_1"	13840	24680	120	1032	1014	318	139	140	21	100	100	0	3300	3100	862	147	150	26	100	100	0	0.283	0.296	0.297	0.283	1.362	0.296	0.921	120	537	4046	3828	-1.820	893	3153	875	2953	0
3	21	11	"PFK1023"	"Ks506_1"	14030	24680	130	1783	1728	445	137	138	21	100	100	0	1699	1681	359	147	149	25	100	100	0	1.061	1.037	1.021	1.016	1.259	1.047	0.941	120	500	3198	3125	0.085	1646	1552	1591	1534	0
3	22	11	"PFK1025"	"Ks506_6"	14210	24680	130	1342	1314	311	135	137	23	100	100	0	982	956	204	148	151	30	100	100	0	1.447	1.459	1.513	1.447	1.304	1.482	0.921	120	620	2041	1987	0.533	1207	834	1179	808	0
3	1	12	"PFK1027"	"Ks509_1"	10210	24860	130	233	229	38	133	135	22	99	90	0	247	244	49	148	150	27	92	75	0	1.010	1.000	1.000	1.055	2.100	0.847	0.467	120	663	199	192	0.014	100	99	96	96	0
3	2	12	"PFK1030"	"Ks509_6"	10400	24870	130	258	255	49	139	141	22	97	91	0	507	515	153	152	154	24	97	95	0	0.335	0.320	0.326	0.332	1.896	0.293	0.730	120	521	474	479	-1.577	119	355	116	363	0
3	3	12	"PFK1033"	"Ks510_10"	10600	24870	130	248	245	43	140	142	20	99	96	0	408	417	86	157	157	24	100	100	0	0.430	0.404	0.396	0.397	1.567	0.372	0.669	120	490	359	365	-1.217	108	251	105	260	0
3	4	12	"PFK1036"	"Ks510_3"	10780	24870	120	194	196	31	139	140	20	87	70	0	392	397	77	153	155	25	100	100	0	0.230	0.234	0.238	0.218	1.949	0.207	0.445	120	471	294	301	-2.120	55	239	57	244	0
3	5	12	"PFK1051"	"Ks539_1"	10980	24860	120	1693	1676	392	139	139	21	100	100	0	1487	1463	320	148	150	25	100	100	0	1.161	1.169	1.182	1.168	1.236	1.183	0.938	120	464	2893	2852	0.215	1554	1339	1537	1315	0
3	6	12	"PFK1053"	"Ks545_4"	11160	24870	120	172	172	28	138	139	21	65	33	0	402	413	96	148	149	25	100	99	0	0.134	0.128	0.142	0.131	2.073	0.104	0.246	120	484	288	299	-2.901	34	254	34	265	0
3	7	12	"PFK1057"	"Ks54_4"	11360	24870	130	707	680	168	138	141	25	100	100	0	746	742	192	148	149	24	100	100	0	0.952	0.912	0.925	0.912	1.345	0.900	0.886	120	485	1167	1136	-0.072	569	598	542	594	0
3	8	12	"PFK1062"	"Ks5580_5"	11550	24870	130	210	209	36	137	139	23	91	74	0	648	644	131	145	147	26	100	100	0	0.145	0.144	0.148	0.134	1.685	0.138	0.568	120	499	576	571	-2.785	73	503	72	499	0
3	9	12	"PFK1065"	"Ks565_1"	11740	24870	130	381	377	74	135	137	23	100	100	0	459	457	109	139	143	26	100	100	0	0.769	0.761	0.772	0.778	1.457	0.703	0.805	120	529	566	560	-0.379	246	320	242	318	0
3	10	12	"PFK1067"	"Ks565_2"	11930	24870	130	694	696	169	138	139	23	100	100	0	543	533	123	142	145	26	100	100	0	1.387	1.427	1.414	1.429	1.285	1.428	0.897	120	520	957	949	0.471	556	401	558	391	0
3	11	12	"PFK1087"	"Ks56_4"	12090	24860	150	137	139	20	138	139	22	14	3	0	145	146	26	147	149	24	13	3	0	0.500	-1.000	0.859	0.751	4.533	0.209	0.005	156	604	-3	0	-1.000	-1	-2	1	-1	-50
3	12	12	"PFK1089"	"Ks56_9"	12310	24870	120	262	272	55	140	141	22	100	97	0	300	302	62	150	152	25	98	95	0	0.813	0.868	0.913	0.892	1.752	0.831	0.585	120	526	272	284	-0.298	122	150	132	152	0
3	13	12	"PFK1091"	"Ks586_5"	12510	24870	120	325	333	92	140	141	23	100	95	0	328	324	87	150	150	23	96	93	0	1.039	1.109	1.047	1.142	1.792	1.138	0.670	120	498	363	367	0.056	185	178	193	174	0
3	14	12	"PFK1096"	"Ks592_4"	12690	24870	120	544	521	141	141	142	22	100	100	0	903	885	196	149	154	30	100	100	0	0.534	0.516	0.520	0.493	1.415	0.521	0.871	120	461	1157	1116	-0.904	403	754	380	736	0
3	15	12	"PFK1098"	"Ks595_2"	12890	24880	150	180	197	80	135	137	33	62	32	0	335	345	169	152	161	70	78	66	0	0.246	0.321	0.283	0.289	2.294	0.313	0.470	156	528	228	255	-2.024	45	183	62	193	0
3	16	12	"PFK1103"	"Ks5_1"	13040	24860	150	121	161	107	135	144	76	25	14	0	121	291	327	157	194	165	26	21	0	0.389	0.194	0.431	0.406	2.381	0.268	0.783	156	552	-50	160	-1.363	-14	-36	26	134	-50
3	17	12	"PFK1124"	"Ks646_6"	13270	24870	120	908	853	299	139	148	48	98	98	0	599	552	186	163	199	156	90	65	0	1.764	1.835	1.827	1.819	1.435	1.849	0.836	120	510	1205	1103	0.819	769	436	714	389	0
3	18	12	"PFK1126"	"Ks64_1"	13460	24870	120	162	183	114	141	143	24	45	20	0	267	285	97	156	161	29	99	87	0	0.189	0.326	0.273	0.251	2.580	0.760	0.465	120	468	132	171	-2.402	21	111	42	129	0
3	19	12	"PFK1135"	"Ks664_1"	13660	24870	120	252	254	44	144	145	22	96	93	0	459	465	109	152	154	26	100	100	0	0.352	0.351	0.354	0.339	1.689	0.328	0.718	120	459	415	423	-1.507	108	307	110	313	0
3	20	12	"PFK1137"	"Ks664_35"	13840	24870	130	1965	1992	558	145	145	22	100	100	0	2400	2410	616	149	150	24	100	100	0	0.809	0.817	0.830	0.805	1.238	0.818	0.939	120	407	4071	4108	-0.307	1820	2251	1847	2261	0
3	21	12	"PFK1140"	"Ks667_3"	14000	24860	150	149	150	24	137	139	21	29	10	0	151	157	31	149	151	26	23	11	0	6.000	1.625	0.778	0.851	4.246	0.372	0.019	156	539	14	21	2.585	12	2	13	8	-50
3	22	12	"PFK1142"	"Ks66_1"	14220	24870	120	886	822	204	135	136	23	100	100	0	1562	1471	321	147	151	31	100	100	0	0.531	0.519	0.518	0.501	1.422	0.516	0.903	120	573	2166	2011	-0.914	751	1415	687	1324	0
3	1	13	"PFM0090"	"M16407_5"	10230	25060	130	1050	1022	278	135	138	42	99	99	0	741	736	204	149	151	25	100	99	0	1.546	1.511	1.528	1.508	1.611	1.549	0.863	120	593	1507	1474	0.628	915	592	887	587	0
3	2	13	"PFM0095"	"M16853_1"	10400	25050	120	319	316	54	140	144	45	99	93	0	281	277	53	150	152	24	97	90	0	1.366	1.386	1.424	1.465	1.637	1.301	0.704	120	459	310	303	0.450	179	131	176	127	0
3	3	13	"PFM0099"	"M17049_2"	10600	25050	130	1049	1005	289	141	142	20	100	100	0	870	874	264	157	158	25	100	100	0	1.273	1.205	1.188	1.235	1.324	1.171	0.920	120	493	1621	1581	0.349	908	713	864	717	0
3	4	13	"PFM0101"	"M17181_1"	10780	25050	120	314	307	68	141	141	21	98	96	0	239	253	68	157	160	28	86	70	0	2.110	1.729	1.699	1.918	2.344	1.520	0.464	120	406	255	262	1.077	173	82	166	96	0
3	5	13	"PFM0103"	"M17230_2"	10950	25040	150	130	132	21	141	141	21	8	1	0	121	126	26	148	149	26	2	1	0	0.407	0.409	0.556	0.566	3.468	0.296	0.028	156	579	-38	-31	-1.295	-11	-27	-9	-22	-50
3	6	13	"PFM0105"	"M17327_1"	11180	25060	120	254	251	50	140	142	21	94	90	0	372	368	91	145	147	24	97	95	0	0.502	0.498	0.528	0.512	1.691	0.474	0.743	120	432	341	334	-0.994	114	227	111	223	0
3	7	13	"PFM0123"	"M18924_1"	11330	25050	150	163	178	52	138	141	23	50	36	0	216	239	89	149	150	25	76	58	0	0.373	0.444	0.483	0.417	2.617	0.444	0.447	156	536	92	130	-1.422	25	67	40	90	-50
3	8	13	"PFM0125"	"M18924_16"	11510	25040	130	502	501	124	138	140	23	100	100	0	1394	1280	349	148	152	29	99	99	0	0.292	0.321	0.322	0.331	1.689	0.305	0.870	120	549	1610	1495	-1.775	364	1246	363	1132	0
3	9	13	"PFM0128"	"M18924_2"	11710	25050	120	3326	3309	1051	140	141	21	100	100	0	2224	2141	529	145	149	27	100	100	0	1.532	1.588	1.621	1.545	1.279	1.656	0.936	120	463	5265	5165	0.616	3186	2079	3169	1996	0
3	10	13	"PFM0134"	"M19188_5"	11880	25060	90	152	155	29	141	141	22	32	17	0	205	217	44	146	150	29	80	50	0	0.186	0.197	0.494	0.380	3.216	0.100	0.015	52	343	70	85	-2.423	11	59	14	71	0
3	11	13	"PFM0138"	"M19559_4"	12090	25050	120	159	161	27	139	141	21	47	19	0	242	247	51	149	152	26	91	81	0	0.215	0.224	0.283	0.259	2.723	0.204	0.141	120	539	113	120	-2.217	20	93	22	98	0
3	12	13	"PFM0140"	"M196_2"	12290	25050	120	698	692	174	141	142	21	100	100	0	539	536	145	149	152	26	100	99	0	1.428	1.424	1.435	1.473	1.436	1.421	0.871	120	493	947	938	0.514	557	390	551	387	0
3	13	13	"PFM0160"	"M21368_2"	12460	25060	100	159	158	23	140	141	23	42	12	0	189	197	45	147	150	29	62	38	0	0.452	0.360	0.438	0.484	3.321	0.286	0.097	80	384	61	68	-1.144	19	42	18	50	0
3	14	13	"PFM0162"	"M21439_1"	12660	25050	150	193	192	37	134	145	73	34	0	0	223	224	58	149	170	111	25	0	0	0.797	0.773	0.825	0.781	2.426	0.601	0.570	156	549	133	133	-0.327	59	74	58	75	-50
3	15	13	"PFM0165"	"M21508_2"	12840	25030	100	457	467	226	128	146	90	85	76	0	574	535	227	157	188	141	82	66	0	0.789	0.897	0.875	0.859	1.534	0.874	0.796	80	366	746	717	-0.342	329	417	339	378	0
3	16	13	"PFM0167"	"M2157_1"	13050	25050	120	285	291	64	133	138	44	97	85	0	291	292	77	161	183	127	50	7	0	1.169	1.206	1.144	1.340	2.291	0.938	0.533	120	481	282	289	0.226	152	130	158	131	0
3	17	13	"PFM0171"	"M21780_2"	13230	25050	120	755	736	215	143	145	31	100	99	0	1007	1003	330	158	176	100	99	97	0	0.721	0.702	0.690	0.721	1.732	0.671	0.840	120	438	1461	1438	-0.472	612	849	593	845	0
3	18	13	"PFM0173"	"M21780_4"	13430	25050	150	146	150	28	144	146	22	25	7	0	148	160	66	154	158	28	17	8	0	-0.333	1.000	0.781	0.930	4.153	0.113	0.020	156	517	-4	12	Error	2	-6	6	6	-50
3	19	13	"PFM0202"	"M23550_4"	13620	25050	130	3096	2983	706	147	149	24	100	100	0	1499	1450	299	152	154	25	100	100	0	2.189	2.185	2.146	2.168	1.247	2.247	0.930	120	490	4296	4134	1.130	2949	1347	2836	1298	0
3	20	13	"PFM0204"	"M23550_7"	13810	25050	150	155	157	24	147	148	23	23	8	0	147	153	31	151	151	24	21	5	0	-2.000	5.000	1.000	1.030	3.968	0.498	0.021	156	518	4	12	Error	8	-4	10	2	-50
3	21	13	"PFM0209"	"M24104_1"	14000	25050	130	558	563	164	136	137	22	100	100	0	636	650	178	148	151	25	100	100	0	0.865	0.851	0.866	0.841	1.333	0.848	0.871	120	466	910	929	-0.210	422	488	427	502	0
3	22	13	"PFM0211"	"M24315_1"	14190	25050	120	566	572	164	132	133	23	100	100	0	578	565	148	145	150	31	100	99	0	1.002	1.048	1.068	1.045	1.448	1.082	0.868	120	550	867	860	0.003	434	433	440	420	0
3	1	14	"PFM0214"	"M24561_16"	10190	25240	120	262	263	59	137	140	43	93	71	0	282	290	76	153	158	28	95	90	0	0.969	0.920	0.906	0.949	1.835	0.847	0.620	120	541	254	263	-0.045	125	129	126	137	0
3	2	14	"PFM0216"	"M24561_22"	10390	25240	120	176	179	32	140	143	45	39	7	0	554	533	157	150	153	25	99	98	0	0.089	0.102	0.109	0.100	2.083	0.099	0.317	120	459	440	422	-3.488	36	404	39	383	0
3	3	14	"PFM0675"	"M49210_1"	10560	25240	120	162	167	40	142	142	21	49	26	0	275	267	59	154	156	27	95	80	0	0.165	0.221	0.305	0.277	2.821	0.281	0.303	120	443	141	138	-2.597	20	121	25	113	0
3	4	14	"PFM0678"	"M49439_1"	10730	25210	90	151	155	26	144	144	21	28	11	0	198	209	46	161	165	34	51	36	0	0.189	0.229	0.378	0.417	3.425	0.148	0.034	52	347	44	59	-2.402	7	37	11	48	0
3	5	14	"PFM0682"	"M49680_3"	10940	25230	120	139	141	24	143	143	21	12	4	0	344	340	70	151	155	30	100	97	0	-0.021	-0.011	0.069	0.082	2.888	129.538	0.001	120	511	189	187	Error	-4	193	-2	189	0
3	6	14	"PFM0685"	"M50030_1"	11120	25230	130	1150	1101	296	139	141	21	100	100	0	782	754	241	146	148	24	99	97	0	1.590	1.582	1.573	1.690	1.476	1.524	0.905	120	519	1647	1570	0.669	1011	636	962	608	0
3	7	14	"PFM0689"	"M50253_2"	11330	25240	120	168	168	29	135	137	23	55	28	0	376	370	63	149	150	27	100	100	0	0.145	0.149	0.157	0.145	2.108	0.163	0.338	120	560	260	254	-2.782	33	227	33	221	0
3	8	14	"PFM0691"	"M50721_1"	11550	25270	90	151	154	28	136	139	26	28	11	0	184	191	47	151	155	32	50	28	0	0.455	0.450	0.605	0.706	3.794	0.391	0.065	52	317	48	58	-1.138	15	33	18	40	0
3	9	14	"PFM0712"	"M52704_3"	11710	25230	150	131	134	21	137	138	22	10	1	0	133	135	25	143	146	27	8	0	0	0.600	0.375	0.882	0.738	3.309	0.446	0.020	156	609	-16	-11	-0.737	-6	-10	-3	-8	-50
3	10	14	"PFM0715"	"M5299_1"	11900	25230	130	672	660	156	137	137	20	100	100	0	703	668	187	146	149	26	100	98	0	0.961	1.002	1.022	1.047	1.418	0.960	0.892	120	520	1092	1045	-0.058	535	557	523	522	0
3	11	14	"PFM0718"	"M53027_1"	12090	25240	120	347	347	80	134	135	21	100	98	0	348	355	105	146	148	23	97	96	0	1.054	1.019	1.019	1.038	1.705	0.908	0.669	120	456	415	422	0.076	213	202	213	209	0
3	12	14	"PFM0720"	"M53181_3"	12280	25240	130	1077	1019	269	138	138	21	100	100	0	956	921	221	147	150	25	100	100	0	1.161	1.138	1.128	1.125	1.362	1.153	0.908	120	457	1748	1655	0.215	939	809	881	774	0
3	13	14	"PFM0722"	"M53240_1"	12470	25240	130	654	612	148	138	139	23	100	100	0	570	562	119	147	151	41	100	100	0	1.220	1.142	1.112	1.127	1.417	1.179	0.868	120	438	939	889	0.287	516	423	474	415	0
3	14	14	"PFM0726"	"M53565_1"	12670	25230	150	141	144	47	135	152	114	3	0	0	147	184	124	142	172	146	12	4	0	1.200	0.214	0.625	0.627	3.407	0.596	0.542	156	576	11	51	0.263	6	5	9	42	-50
3	15	14	"PFM0746"	"M54626_1"	12850	25240	120	1301	1215	456	131	152	122	95	93	0	2040	1934	775	162	192	150	95	95	0	0.623	0.612	0.612	0.607	1.487	0.596	0.903	120	510	3048	2856	-0.683	1170	1878	1084	1772	0
3	16	14	"PFM0749"	"M5464_1"	13040	25240	120	564	574	201	135	136	22	99	99	0	485	484	154	163	168	33	97	94	0	1.332	1.368	1.344	1.398	1.633	1.415	0.761	120	498	751	760	0.414	429	322	439	321	0
3	17	14	"PFM0753"	"M55240_4"	13240	25230	150	132	135	22	140	139	21	12	1	0	126	134	35	152	156	29	7	1	0	0.308	0.278	0.528	0.560	3.143	0.138	0.018	156	551	-34	-23	-1.700	-8	-26	-5	-18	-50
3	18	14	"PFM0758"	"M55479_1"	13430	25230	150	140	140	23	144	144	22	14	1	0	132	134	27	150	153	25	7	1	0	0.222	0.250	0.653	0.648	3.616	0.350	0.019	156	572	-22	-20	-2.170	-4	-18	-4	-16	-50
3	19	14	"PFM0761"	"M55746_2"	13620	25240	100	164	162	27	147	148	23	36	11	0	205	203	35	151	152	23	81	57	0	0.315	0.288	0.492	0.474	3.921	0.317	0.086	80	404	71	67	-1.667	17	54	15	52	0
3	20	14	"PFM0763"	"M55888_10"	13810	25240	130	2321	2218	605	145	146	23	100	100	0	1685	1655	348	145	147	24	100	100	0	1.413	1.373	1.371	1.340	1.279	1.417	0.930	120	568	3716	3583	0.499	2176	1540	2073	1510	0
3	21	14	"PFM0787"	"M57062_3"	14000	25230	130	263	261	45	139	140	21	99	96	0	210	216	48	142	145	23	86	70	0	1.824	1.649	1.607	1.837	2.450	1.598	0.394	120	517	192	196	0.867	124	68	122	74	0
3	22	14	"PFM0790"	"M57295_1"	14190	25240	150	133	135	24	134	135	22	16	4	0	134	141	34	145	150	31	11	6	0	0.091	-0.250	0.733	0.742	2.930	0.338	0.036	156	822	-12	-3	-3.459	-1	-11	1	-4	-50
3	1	15	"PFM0798"	"M57785_5"	10190	25420	150	142	142	21	138	140	23	18	1	0	137	140	27	160	164	31	5	0	0	-0.174	-0.200	0.579	0.652	3.294	0.185	0.016	156	788	-19	-16	Error	4	-23	4	-20	-50
3	2	15	"PFM0800"	"M58024_1"	10390	25430	120	157	162	32	140	142	24	44	21	0	258	255	48	151	153	26	95	85	0	0.159	0.212	0.294	0.279	2.349	0.252	0.164	120	425	124	126	-2.654	17	107	22	104	0
3	3	15	"PFM0804"	"M58298_1"	10570	25420	150	137	139	29	139	140	21	23	7	0	159	167	46	153	155	26	32	20	0	-0.333	0.000	0.815	0.702	3.270	0.340	0.072	156	569	4	14	Error	-2	6	0	14	-50
3	4	15	"PFM0807"	"M58361_1"	10770	25430	120	267	268	52	138	139	22	98	94	0	1840	1805	423	153	156	29	100	100	0	0.076	0.079	0.080	0.076	1.447	0.077	0.789	120	531	1816	1782	-3.709	129	1687	130	1652	0
3	5	15	"PFN0316"	"N134_30"	10960	25420	120	500	490	111	139	140	21	100	100	0	315	321	76	148	152	25	99	95	0	2.162	2.029	2.105	2.168	1.560	2.029	0.771	120	513	528	524	1.112	361	167	351	173	0
3	6	15	"PFN0318"	"N134_34"	11140	25420	130	704	703	181	138	140	20	100	100	0	507	490	143	148	151	25	99	97	0	1.577	1.652	1.662	1.758	1.449	1.618	0.852	120	565	925	907	0.657	566	359	565	342	0
3	7	15	"PFN0320"	"N134_41"	11340	25430	130	158	158	26	136	137	22	49	15	0	376	380	84	147	149	23	100	99	0	0.096	0.094	0.116	0.111	2.316	0.075	0.103	120	556	251	255	-3.380	22	229	22	233	0
3	8	15	"PFN0324"	"N134_45"	11530	25430	130	3017	2874	695	136	136	23	100	100	0	2279	2251	490	143	146	26	100	100	0	1.349	1.299	1.311	1.288	1.237	1.314	0.938	120	497	5017	4846	0.432	2881	2136	2738	2108	0
3	9	15	"PFN0326"	"N134_5"	11720	25430	120	276	270	49	136	137	22	99	95	0	289	291	51	140	143	25	100	98	0	0.940	0.887	0.902	0.868	1.721	0.871	0.643	120	436	289	285	-0.090	140	149	134	151	0
3	10	15	"PFN0328"	"N134_57"	11910	25420	150	134	134	23	136	138	21	14	3	0	136	140	28	142	145	23	14	6	0	0.333	1.000	0.778	0.847	3.814	0.357	0.005	156	540	-8	-4	-1.585	-2	-6	-2	-2	-50
3	11	15	"PFN0346"	"N134_93"	12100	25420	150	131	132	28	139	139	23	12	4	0	129	133	27	144	147	25	11	3	0	0.533	0.636	0.835	0.878	3.837	0.475	0.005	156	539	-23	-18	-0.907	-8	-15	-7	-11	-50
3	12	15	"PFN0348"	"N134_96"	12290	25420	150	132	130	24	140	142	24	8	0	0	126	128	24	147	153	35	1	0	0	0.381	0.526	0.917	0.798	3.727	0.427	0.043	156	525	-29	-29	-1.392	-8	-21	-10	-19	-50
3	13	15	"PFN0350"	"N135_1"	12470	25400	160	181	239	289	144	158	98	20	9	0	264	315	489	145	157	79	55	36	0	0.311	0.559	0.481	0.449	3.095	0.609	0.561	208	622	156	265	-1.685	37	119	95	170	0
3	14	15	"PFN0353"	"N135_14"	12690	25440	130	427	500	354	142	179	162	60	45	0	449	451	319	149	179	142	60	50	0	0.950	1.185	0.925	0.860	2.681	1.131	0.778	120	502	585	660	-0.074	285	300	358	302	0
3	15	15	"PFN0355"	"N135_17"	12870	25430	120	366	382	231	137	151	87	63	56	0	298	294	175	162	180	82	59	45	0	1.684	1.856	1.302	1.126	2.876	1.502	0.697	120	475	365	377	0.752	229	136	245	132	0
3	16	15	"PFN0357"	"N135_2"	13070	25430	120	286	292	60	138	138	21	99	99	0	341	346	79	150	154	29	99	96	0	0.775	0.786	0.827	0.798	1.638	0.735	0.691	120	474	339	350	-0.368	148	191	154	196	0
3	17	15	"PFN0375"	"N136_7"	13250	25430	130	1896	1795	476	140	140	22	100	100	0	989	986	239	146	148	26	100	100	0	2.083	1.970	1.998	1.959	1.290	2.018	0.911	120	488	2599	2495	1.059	1756	843	1655	840	0
3	18	15	"PFN0377"	"N137_11"	13440	25430	120	2098	2047	533	144	145	22	100	100	0	1242	1209	283	148	151	25	100	100	0	1.786	1.794	1.782	1.786	1.256	1.823	0.931	120	512	3048	2964	0.837	1954	1094	1903	1061	0
3	19	15	"PFN0379"	"N137_15"	13640	25430	120	294	300	52	143	145	22	100	99	0	191	193	36	147	150	24	70	46	0	3.432	3.413	3.211	3.554	2.363	3.649	0.294	120	523	195	203	1.779	151	44	157	46	0
3	20	15	"PFN0383"	"N137_20"	13820	25430	110	152	151	22	142	143	21	27	7	0	227	231	40	144	146	23	96	82	0	0.120	0.103	0.222	0.221	2.807	0.061	0.011	80	427	93	96	-3.053	10	83	9	87	0
3	21	15	"PFN0385"	"N137_22"	14020	25430	130	879	837	180	142	142	20	100	100	0	1138	1133	257	143	145	22	100	100	0	0.741	0.702	0.702	0.699	1.251	0.690	0.921	120	530	1732	1685	-0.433	737	995	695	990	0
3	22	15	"PFN0387"	"N137_25"	14180	25450	100	139	140	22	138	139	21	17	5	0	193	196	46	146	150	28	70	36	0	0.021	0.040	0.333	0.359	4.235	0.048	0.005	80	399	48	52	-5.555	1	47	2	50	0
3	1	16	"PFN0405"	"N137_9"	10210	25620	120	360	363	83	139	141	23	99	98	0	318	319	66	158	163	30	98	91	0	1.381	1.391	1.423	1.386	1.915	1.395	0.697	120	527	381	385	0.466	221	160	224	161	0
3	2	16	"PFN0407"	"N138_101"	10380	25610	150	142	141	26	141	143	23	16	5	0	138	142	28	153	157	28	8	1	0	-0.067	0.000	0.777	0.726	4.554	0.294	0.017	156	560	-14	-11	Error	1	-15	0	-11	-50
3	3	16	"PFN0410"	"N138_105"	10580	25620	120	846	801	220	140	142	21	100	100	0	1788	1731	490	151	154	26	100	100	0	0.431	0.418	0.422	0.414	1.357	0.408	0.911	120	478	2343	2241	-1.213	706	1637	661	1580	0
3	4	16	"PFN0413"	"N138_15"	10770	25610	150	137	140	23	136	137	20	21	7	0	176	181	39	147	150	25	56	30	0	0.034	0.118	0.500	0.515	4.751	12.209	0.005	156	626	30	38	-4.858	1	29	4	34	-50
3	5	16	"PFN0416"	"N138_21"	10980	25620	110	132	133	22	134	136	21	11	5	0	206	214	37	144	148	25	93	67	0	-0.032	-0.014	0.244	0.199	2.967	0.013	0.000	80	429	60	69	Error	-2	62	-1	70	0
3	6	16	"PFN0418"	"N138_26"	11150	25620	130	419	418	97	137	139	21	100	100	0	464	461	91	147	151	25	100	100	0	0.890	0.895	0.867	0.868	1.449	0.927	0.829	120	566	599	595	-0.169	282	317	281	314	0
3	7	16	"PFN0821"	"N159_40"	11350	25620	120	378	379	77	140	141	23	100	99	0	1798	1786	431	149	151	23	100	100	0	0.144	0.146	0.149	0.143	1.329	0.140	0.880	120	479	1887	1876	-2.793	238	1649	239	1637	0
3	8	16	"PFN0823"	"N159_45"	11530	25610	150	135	138	23	142	142	25	10	2	0	142	143	25	146	149	31	7	1	0	1.750	1.333	0.931	1.011	3.123	0.757	0.040	156	513	-11	-7	0.807	-7	-4	-4	-3	-50
3	9	16	"PFN0826"	"N159_51"	11720	25610	150	134	136	24	138	139	21	13	5	0	143	145	28	140	144	23	25	6	0	-1.333	-0.400	0.826	0.829	3.993	0.276	0.007	156	499	-1	3	Error	-4	3	-2	5	-50
3	10	16	"PFN0828"	"N159_7"	11910	25620	120	510	509	135	140	141	21	100	100	0	534	542	165	142	145	23	100	100	0	0.944	0.923	0.947	0.940	1.459	0.895	0.840	120	454	762	769	-0.083	370	392	369	400	0
3	11	16	"PFN0830"	"N161_2"	12100	25610	120	497	493	114	146	146	22	100	100	0	348	356	88	146	149	26	100	99	0	1.738	1.652	1.779	1.718	1.432	1.640	0.822	120	499	553	557	0.797	351	202	347	210	0
3	12	16	"PFN0833"	"N162_3"	12300	25630	100	168	172	30	143	141	28	43	22	0	257	264	60	144	149	43	91	66	0	0.221	0.242	0.293	0.239	2.969	0.192	0.209	80	384	138	149	-2.176	25	113	29	120	0
3	13	16	"PFN0859"	"N168_1"	12480	25620	120	144	149	37	144	177	155	0	0	0	307	279	152	154	201	201	35	0	0	0.000	0.040	0.147	0.162	3.470	0.130	0.042	120	514	153	130	Error	0	153	5	125	0
3	14	16	"PFN0861"	"N168_12"	12670	25600	130	247	326	214	147	191	164	44	25	0	531	630	559	165	218	201	54	48	0	0.273	0.385	0.310	0.282	2.415	0.375	0.725	120	549	466	644	-1.872	100	366	179	465	0
3	15	16	"PFN0863"	"N168_17"	12870	25620	130	153	153	28	142	154	83	2	0	0	325	338	71	157	176	76	94	60	0	0.065	0.061	0.130	0.120	2.686	0.083	0.068	120	501	179	192	-3.933	11	168	11	181	0
3	16	16	"PFN0866"	"N168_23"	13020	25620	150	163	165	31	137	137	22	54	34	0	153	156	32	147	150	27	22	8	0	4.333	3.111	1.379	1.338	3.683	1.401	0.044	156	583	32	37	2.115	26	6	28	9	-50
3	17	16	"PFN0870"	"N168_29"	13240	25610	150	132	136	25	137	138	23	16	1	0	136	142	34	145	148	25	20	7	0	0.556	0.333	0.775	0.708	3.599	0.134	0.004	156	638	-14	-4	-0.848	-5	-9	-1	-3	-50
3	18	16	"PFN0873"	"N168_32"	13440	25620	120	240	239	45	143	143	23	96	85	0	261	267	64	144	145	22	96	88	0	0.829	0.780	0.818	0.819	2.231	0.734	0.513	120	463	214	219	-0.270	97	117	96	123	0
3	19	16	"PFN0901"	"N175_10"	13630	25620	120	334	336	59	141	143	24	100	99	0	1516	1490	360	147	148	22	100	100	0	0.141	0.145	0.145	0.144	1.317	0.138	0.858	120	462	1562	1538	-2.826	193	1369	195	1343	0
3	20	16	"PFN0903"	"N175_12"	13810	25610	150	141	144	25	140	142	22	21	5	0	152	158	33	147	148	23	26	10	0	0.200	0.364	0.606	0.776	3.736	0.239	0.016	156	493	6	15	-2.322	1	5	4	11	-50
3	21	16	"PFN0908"	"N175_3"	14000	25610	150	143	142	23	140	141	21	16	4	0	144	148	27	148	149	22	16	8	0	-0.750	100000.000	0.909	0.899	3.904	0.139	0.000	156	496	-1	2	Error	3	-4	2	0	-50
3	22	16	"PFN0910"	"N175_8"	14200	25620	130	599	586	121	139	140	21	100	100	0	659	658	148	146	148	24	100	100	0	0.897	0.873	0.861	0.886	1.428	0.850	0.870	120	611	973	959	-0.157	460	513	447	512	0
3	1	17	"PFN0912"	"N176_2"	10210	25810	130	638	618	182	138	140	21	100	100	0	438	444	110	155	157	26	99	99	0	1.767	1.661	1.706	1.681	1.628	1.755	0.817	120	621	783	769	0.821	500	283	480	289	0
3	2	17	"PFN0914"	"N176_4"	10400	25810	120	180	180	31	144	145	20	66	44	0	343	346	97	154	156	24	99	96	0	0.190	0.188	0.208	0.200	2.475	0.146	0.231	120	498	225	228	-2.392	36	189	36	192	0
3	3	17	"PFN0936"	"N181_8"	10590	25810	130	420	415	94	143	145	21	100	100	0	412	421	94	152	155	24	100	100	0	1.065	1.011	1.003	1.009	1.407	1.006	0.817	120	504	537	541	0.091	277	260	272	269	0
3	4	17	"PFN0938"	"N182_2"	10780	25810	120	269	272	46	141	141	22	100	97	0	254	257	47	148	150	24	98	89	0	1.208	1.202	1.215	1.243	1.709	1.170	0.586	120	438	234	240	0.272	128	106	131	109	0
3	5	17	"PFN0940"	"N182_5"	10960	25800	150	140	143	26	139	140	22	22	6	0	136	141	28	147	150	25	14	3	0	-0.091	-0.667	0.860	0.921	2.951	0.254	0.004	156	538	-10	-2	Error	1	-11	4	-6	-50
3	6	17	"PFN0947"	"N185_15"	11150	25810	120	721	696	172	139	142	23	100	100	0	375	378	95	149	150	24	100	100	0	2.575	2.432	2.390	2.519	1.624	2.526	0.775	120	476	808	786	1.365	582	226	557	229	0
3	7	17	"PFN0951"	"N185_4"	11350	25810	120	269	269	53	139	142	27	96	92	0	481	473	111	149	151	38	99	99	0	0.392	0.401	0.384	0.384	1.778	0.380	0.704	120	498	462	454	-1.353	130	332	130	324	0
3	8	17	"PFN0953"	"N185_6"	11540	25810	120	287	286	60	141	142	28	96	95	0	254	264	56	151	155	40	93	70	0	1.417	1.283	1.197	1.280	1.958	1.190	0.517	120	462	249	258	0.503	146	103	145	113	0
3	9	17	"PFF1635"	"F64095_4"	11720	25800	150	148	157	36	138	138	22	40	21	0	169	187	63	147	149	24	48	26	0	0.455	0.475	0.747	0.735	4.810	0.331	0.114	156	492	32	59	-1.138	10	22	19	40	-50
3	10	17	"PFF1651"	"F64732_1"	11920	25810	140	898	902	621	140	140	22	85	78	0	1058	1016	728	148	154	39	76	74	0	0.833	0.878	0.795	0.778	2.328	0.870	0.869	156	434	1668	1630	-0.264	758	910	762	868	0
3	11	17	"PFF1691"	"F66430_1"	12100	25800	150	146	147	33	138	136	30	21	3	0	164	181	102	143	143	53	28	8	0	0.381	0.237	0.512	0.497	3.093	0.252	0.330	156	459	29	47	-1.392	8	21	9	38	-50
3	12	17	"PFF1706"	"F67045_1"	12290	25800	150	112	115	30	132	129	32	4	0	0	114	119	51	142	136	49	6	3	0	0.714	0.739	0.646	0.657	3.493	0.444	0.241	156	518	-48	-40	-0.485	-20	-28	-17	-23	-50
3	13	17	"PFF1770"	"F69174_1"	12490	25810	120	457	453	110	138	163	132	94	66	0	429	415	94	156	211	230	65	1	0	1.168	1.216	1.238	1.229	1.545	0.725	0.713	120	454	592	574	0.225	319	273	315	259	0
3	14	17	"PFF1856"	"F72113_1"	12680	25810	120	2850	3048	1834	141	167	123	92	89	0	2633	2512	1323	157	211	219	91	89	0	1.094	1.234	1.153	1.135	1.617	1.303	0.898	120	505	5185	5262	0.130	2709	2476	2907	2355	0
3	15	17	"PFC0253"	"C664"	12870	25810	100	190	202	59	142	144	24	72	48	0	197	214	57	153	155	30	65	37	0	1.091	0.984	0.935	0.893	3.765	1.007	0.385	80	388	92	121	0.126	48	44	60	61	0
3	16	17	"PFC0263"	"C68"	13060	25810	130	309	308	56	136	138	24	100	100	0	172	173	31	151	154	29	37	10	0	8.238	7.818	5.607	6.675	2.683	6.593	0.120	120	574	194	194	3.042	173	21	172	22	0
3	17	17	"PFC0294"	"C735"	13280	25820	100	176	178	32	137	139	23	72	42	0	177	184	50	148	150	24	53	30	0	1.345	1.139	0.827	0.946	3.648	0.777	0.091	80	368	68	77	0.427	39	29	41	36	0
3	18	17	"PFC0298"	"C739"	13430	25800	150	158	159	27	142	142	22	39	16	0	144	147	27	146	147	21	23	10	0	-8.000	17.000	0.818	0.964	4.250	2.690	0.005	156	599	14	18	Error	16	-2	17	1	-50
3	19	17	"PFC0301"	"C741"	13650	25810	120	271	276	54	143	143	23	99	98	0	255	258	53	147	147	22	93	90	0	1.185	1.198	1.207	1.308	1.853	1.168	0.607	120	439	236	244	0.245	128	108	133	111	0
3	20	17	"PFL0015"	"L1_3"	13820	25800	150	147	150	28	140	143	23	27	7	0	149	154	33	147	148	24	28	12	0	3.500	1.429	1.099	1.019	4.044	0.140	0.001	156	430	9	17	1.807	7	2	10	7	-50
3	21	17	"PFM0073"	"M15459_3"	14010	25800	150	149	153	28	140	141	22	30	12	0	166	173	37	150	153	26	40	20	0	0.563	0.565	0.631	0.737	4.348	0.264	0.017	156	494	25	36	-0.830	9	16	13	23	-50
3	22	17	"PFM0096"	"M16857_1"	14200	25800	130	1397	1381	378	138	138	21	100	100	0	1266	1241	305	147	150	26	100	100	0	1.125	1.136	1.159	1.138	1.359	1.143	0.925	120	623	2378	2337	0.170	1259	1119	1243	1094	0
3	1	18	"PFM0259"	"M26257_1"	10200	25990	120	142	146	23	136	138	22	30	8	0	418	412	99	155	156	25	99	99	0	0.023	0.039	0.103	0.094	2.039	0.033	0.034	120	584	269	267	-5.454	6	263	10	257	0
3	2	18	"PFM0321"	"M31208_3"	10390	25990	110	145	143	21	142	143	21	13	3	0	308	307	56	156	159	27	98	95	0	0.020	0.007	0.111	0.090	2.765	0.011	0.001	80	415	155	152	-5.663	3	152	1	151	0
3	3	18	"PFM0389"	"M3590_2"	10580	25990	150	132	133	26	140	141	21	12	1	0	146	148	26	151	154	26	11	1	0	1.600	2.333	1.205	1.129	3.993	1.164	0.088	156	572	-13	-10	0.678	-8	-5	-7	-3	-50
3	4	18	"PFM0523"	"M42640_1"	10780	25990	120	168	167	25	140	141	22	56	23	0	285	285	61	149	150	24	98	92	0	0.206	0.199	0.239	0.230	2.706	0.159	0.153	120	456	164	163	-2.280	28	136	27	136	0
3	5	18	"PFD0044"	"D13561_3"	10960	25990	150	140	141	23	140	142	22	16	2	0	156	158	42	152	154	25	26	14	0	0.000	0.167	0.511	0.536	4.013	0.107	0.006	156	572	4	7	Error	0	4	1	6	-50
3	6	18	"PFD0057"	"D15909_4"	11160	25990	130	275	273	55	140	142	22	99	95	0	347	342	79	151	153	24	95	95	0	0.689	0.696	0.676	0.669	1.747	0.608	0.648	120	519	331	324	-0.538	135	196	133	191	0
3	7	18	"PFD0156"	"D17715_93"	11340	25990	120	321	312	52	137	140	21	100	99	0	281	280	47	149	149	21	99	96	0	1.394	1.336	1.355	1.368	1.619	1.283	0.735	120	454	316	306	0.479	184	132	175	131	0
3	8	18	"PFD0171"	"D21102_1"	11520	25990	110	1739	1696	381	136	138	22	100	100	0	880	830	240	148	149	23	98	98	0	2.190	2.287	2.216	2.423	1.469	2.194	0.919	80	416	2335	2242	1.131	1603	732	1560	682	0
3	9	18	"PFD0194"	"D23657_11"	11720	25990	150	135	138	23	134	135	22	19	5	0	132	135	26	146	148	24	12	1	0	-0.071	-0.364	0.708	0.705	3.533	0.139	0.002	156	526	-13	-7	Error	1	-14	4	-11	-50
3	10	18	"PFD0273"	"D33539_50"	11910	25990	150	140	140	21	135	137	23	17	4	0	137	138	24	145	151	38	1	1	0	-0.625	-0.714	0.964	0.973	2.975	0.168	0.034	156	463	-3	-2	Error	5	-8	5	-7	-50
3	11	18	"IAX099I"	"Y_IAX099I"	12100	25990	150	129	131	23	132	135	34	8	0	0	120	133	57	149	160	77	3	1	0	0.103	0.063	0.471	0.451	3.482	0.263	0.335	156	421	-32	-17	-3.273	-3	-29	-1	-16	-50
3	12	18	"ICX188I"	"Y_ICX188I"	12290	25990	150	133	136	29	132	132	34	13	2	0	122	135	48	152	155	72	5	2	0	-0.033	-0.235	0.473	0.495	3.199	0.362	0.220	156	451	-29	-13	Error	1	-30	4	-17	-50
3	13	18	"IEX355I"	"Y_IEX355I"	12480	25990	150	131	133	23	137	139	26	9	1	0	144	147	34	150	150	35	11	3	0	1.000	1.333	0.723	0.792	3.047	0.130	0.006	156	489	-12	-7	0.000	-6	-6	-4	-3	-50
3	14	18	"IGX361I"	"Y_IGX361I"	12670	25990	150	132	134	24	139	141	20	15	5	0	131	133	28	151	154	41	2	0	0	0.350	0.278	0.610	0.666	3.649	0.071	0.001	156	499	-27	-23	-1.515	-7	-20	-5	-18	-50
3	15	18	"IIX063I"	"Y_IIX063I"	12860	25990	150	129	131	23	140	141	22	7	1	0	130	135	30	151	153	27	8	2	0	0.524	0.563	0.688	0.715	2.769	0.411	0.039	156	509	-32	-25	-0.933	-11	-21	-9	-16	-50
3	16	18	"IKX121I"	"Y_IKX121I"	13060	25990	150	127	129	21	138	141	23	5	0	0	129	131	29	148	151	27	7	1	0	0.579	0.529	0.588	0.668	3.501	0.420	0.062	156	533	-30	-26	-0.788	-11	-19	-9	-17	-50
3	17	18	"Z_1_50"	"Z_1_50"	13250	25990	130	242	241	44	137	139	22	97	91	0	206	211	42	148	149	21	88	70	0	1.810	1.651	1.729	1.680	2.285	1.581	0.359	120	506	163	167	0.856	105	58	104	63	0
3	18	18	"Z_1_70"	"Z_1_70"	13450	25990	130	545	540	139	140	140	22	100	100	0	497	501	131	147	148	22	100	99	0	1.157	1.130	1.149	1.138	1.547	1.135	0.818	120	536	755	754	0.211	405	350	400	354	0
3	19	18	"Z_1_90"	"Z_1_90"	13630	25990	130	1667	1551	500	142	143	21	100	100	0	1234	1161	396	145	146	23	98	97	0	1.400	1.387	1.397	1.522	1.780	1.364	0.918	120	530	2614	2425	0.486	1525	1089	1409	1016	0
3	20	18	"Z_2_10"	"Z_2_10"	13820	25990	150	136	137	26	142	143	21	11	5	0	133	135	31	145	147	24	8	2	0	0.500	0.500	0.886	0.944	3.765	0.172	0.005	156	535	-18	-15	-1.000	-6	-12	-5	-10	-50
3	21	18	"Z_2_30"	"Z_2_30"	14010	25990	150	134	134	20	143	143	21	7	0	0	137	141	26	149	152	25	11	1	0	0.750	1.125	0.833	0.763	3.983	0.202	0.005	156	532	-21	-17	-0.415	-9	-12	-9	-8	-50
3	22	18	"Z_2_50"	"Z_2_50"	14210	26000	120	1625	1549	383	141	142	26	100	100	0	7643	7034	1712	153	158	34	100	100	0	0.198	0.205	0.204	0.203	1.285	0.199	0.935	120	558	8974	8289	-2.335	1484	7490	1408	6881	0
3	1	19	"Z_3_90"	"Z_3_90"	10210	26180	130	10780	9992	3190	141	143	23	100	100	0	8860	7859	2872	157	159	25	99	99	0	1.222	1.279	1.276	1.349	1.417	1.244	0.942	120	589	19342	17553	0.290	10639	8703	9851	7702	0
3	2	19	"Z_4_10"	"Z_4_10"	10390	26180	150	137	157	155	143	145	23	12	4	0	143	169	188	161	162	27	14	7	0	0.333	1.750	0.672	0.610	3.067	0.812	0.842	156	577	-24	22	-1.585	-6	-18	14	8	-50
3	3	19	"Z_4_30"	"Z_4_30"	10580	26180	150	129	129	23	138	139	22	11	0	0	138	141	31	152	155	28	9	2	0	0.643	0.818	0.741	0.754	3.166	0.169	0.007	156	558	-23	-20	-0.637	-9	-14	-9	-11	-50
3	4	19	"Z_4_50"	"Z_4_50"	10780	26190	120	342	341	93	136	138	22	95	95	0	1357	1370	393	146	149	24	100	100	0	0.170	0.167	0.168	0.161	1.495	0.164	0.823	120	469	1417	1429	-2.555	206	1211	205	1224	0
3	5	19	"Z_4_70"	"Z_4_70"	10970	26190	120	574	563	144	142	143	22	99	98	0	2713	2585	612	156	158	24	100	100	0	0.169	0.173	0.169	0.166	1.398	0.173	0.923	120	486	2989	2850	-2.565	432	2557	421	2429	0
3	6	19	"Z_4_90"	"Z_4_90"	11180	26190	120	1020	1001	323	141	142	22	99	99	0	5604	5351	1261	152	153	24	100	100	0	0.161	0.165	0.171	0.155	1.432	0.167	0.904	120	460	6331	6059	-2.633	879	5452	860	5199	0
3	7	19	"Z_6_30"	"Z_6_30"	11340	26180	150	130	131	23	136	138	21	12	3	0	132	132	23	147	150	23	3	1	0	0.400	0.333	0.915	1.001	3.245	0.563	0.024	156	501	-21	-20	-1.322	-6	-15	-5	-15	-50
3	8	19	"Z_6_50"	"Z_6_50"	11530	26180	150	134	135	23	136	138	22	14	1	0	149	152	27	149	151	26	19	5	0	100000.000	-0.333	1.000	1.026	4.199	0.246	0.012	156	567	-2	2	16.610	-2	0	-1	3	-50
3	9	19	"Z_6_70"	"Z_6_70"	11720	26180	150	136	137	22	136	137	22	19	0	0	153	158	28	147	149	26	27	7	0	0.000	0.091	1.058	1.010	3.724	33.576	0.000	156	606	6	12	Error	0	6	1	11	-50
3	10	19	"Z_6_90"	"Z_6_90"	11930	26190	120	139	142	22	136	137	22	19	5	0	249	251	50	146	148	24	99	87	0	0.029	0.057	0.168	0.151	3.121	0.030	0.005	120	476	106	111	-5.102	3	103	6	105	0
3	11	19	"Z_7_10"	"Z_7_10"	12110	26180	150	134	136	24	140	142	25	11	2	0	138	141	31	153	166	54	3	0	0	0.400	0.333	0.559	0.577	2.816	0.089	0.009	156	520	-21	-16	-1.322	-6	-15	-4	-12	-50
3	12	19	"Z_7_30"	"Z_7_30"	12300	26180	150	134	137	36	142	143	27	17	5	0	136	130	48	157	168	58	4	0	0	0.381	0.185	0.600	0.653	3.203	0.263	0.180	156	502	-29	-32	-1.392	-8	-21	-5	-27	-50
3	13	19	"PFI17646"	"oPFI17646"	12490	26180	120	379	385	77	138	141	24	100	100	0	287	292	58	147	148	30	99	94	0	1.721	1.703	1.742	1.785	1.686	1.766	0.650	120	442	381	392	0.784	241	140	247	145	0
3	14	19	"PFN0256"	"oPFN0256"	12680	26180	120	564	584	208	138	141	21	99	98	0	401	396	124	147	149	22	96	95	0	1.677	1.791	1.824	1.786	1.470	1.812	0.872	120	472	680	695	0.746	426	254	446	249	0
3	15	19	"PFG0021"	"oPFG0021"	12870	26180	150	143	143	25	140	141	20	25	7	0	140	146	36	148	150	23	19	10	0	-0.375	-1.500	0.778	0.804	3.605	0.219	0.011	156	505	-5	1	Error	3	-8	3	-2	-50
3	16	19	"PFF72433"	"oPFF72433"	13060	26180	150	153	153	27	136	138	22	38	16	0	151	155	37	146	149	24	23	13	0	3.400	1.889	0.865	1.086	3.378	0.509	0.047	156	483	22	26	1.766	17	5	17	9	-50
3	17	19	"PFJ12787"	"oPFJ12787"	13250	26180	150	133	135	25	135	137	21	20	3	0	133	136	28	149	150	23	9	3	0	0.125	0.000	0.774	0.787	3.773	0.444	0.024	156	568	-18	-13	-3.000	-2	-16	0	-13	-50
3	18	19	"PFG0023"	"oPFG0023"	13460	26190	130	11040	11195	3884	141	143	23	100	100	0	5989	6162	1474	149	151	22	100	100	0	1.866	1.838	1.879	1.756	1.315	1.964	0.941	120	561	16739	17067	0.900	10899	5840	11054	6013	0
3	19	19	"PFJ12789"	"oPFJ12789"	13650	26190	110	210	213	34	144	146	24	93	75	0	173	175	27	148	149	21	55	23	0	2.640	2.556	2.586	2.351	2.487	3.457	0.089	80	464	91	96	1.401	66	25	69	27	0
3	20	19	"PFBL B0077"	"oPFBLOB0077"	13840	26190	130	497	509	131	140	141	22	100	100	0	345	348	64	148	150	22	100	99	0	1.812	1.845	1.856	1.809	1.446	1.988	0.812	120	530	554	569	0.858	357	197	369	200	0
3	21	19	"PFF72437"	"oPFF72437"	14030	26190	120	768	764	211	142	141	22	100	100	0	650	647	158	150	152	25	100	100	0	1.252	1.252	1.197	1.243	1.313	1.295	0.887	120	388	1126	1119	0.324	626	500	622	497	0
3	22	19	"PFL0043"	"oPFL0043"	14200	26180	150	157	161	31	141	141	24	40	17	0	163	165	37	152	157	32	22	10	0	1.455	1.538	0.985	0.924	3.226	0.515	0.126	156	718	27	33	0.541	16	11	20	13	-50
3	1	20	"PFBL B0079"	"oPFBLOB0079"	10200	26370	150	146	177	253	133	139	45	10	3	0	158	162	34	157	163	76	3	0	0	13.000	8.800	1.000	0.959	4.297	31.330	0.014	156	762	14	49	3.700	13	1	44	5	-50
3	2	20	"PFF72438"	"oPFF72438"	10410	26380	120	1330	1262	392	145	149	46	100	100	0	1972	1972	481	163	169	88	100	100	0	0.655	0.617	0.628	0.587	1.433	0.626	0.906	120	490	2994	2926	-0.610	1185	1809	1117	1809	0
3	3	20	"PFH0006"	"oPFH0006"	10600	26370	130	1238	1145	341	138	143	36	100	100	0	800	762	200	159	166	91	98	97	0	1.716	1.670	1.689	1.672	1.505	1.660	0.835	120	466	1741	1610	0.779	1100	641	1007	603	0
3	4	20	"PFBL B0083"	"oPFBLOB0083"	10780	26370	150	140	140	25	136	139	26	15	3	0	145	151	37	152	155	31	17	5	0	-0.571	-4.000	0.629	0.680	4.381	0.205	0.006	156	511	-3	3	Error	4	-7	4	-1	-50
3	5	20	"PFBL B0084"	"oPFBLOB0084"	10970	26370	150	139	141	29	140	142	23	17	7	0	158	169	46	154	155	23	37	19	0	-0.250	0.067	0.594	0.640	3.512	0.280	0.038	156	590	3	16	Error	-1	4	1	15	-50
3	6	20	"PFM60485"	"oPFM60485"	11170	26380	120	779	766	186	138	140	22	100	100	0	535	537	126	152	154	23	100	100	0	1.674	1.631	1.592	1.650	1.532	1.674	0.841	120	428	1024	1013	0.743	641	383	628	385	0
3	7	20	"PFN0258"	"oPFN0258"	11350	26370	150	139	140	23	140	141	22	14	2	0	135	137	26	152	156	29	7	0	0	0.059	0.000	0.660	0.707	3.720	0.508	0.019	156	509	-18	-15	-4.087	-1	-17	0	-15	-50
3	8	20	"PFM60486"	"oPFM60486"	11550	26380	120	356	359	82	142	142	22	100	100	0	320	327	69	151	153	28	100	98	0	1.266	1.233	1.246	1.233	1.542	1.251	0.736	120	477	383	393	0.341	214	169	217	176	0
3	9	20	"PFK12896"	"oPFK12896"	11750	26380	120	240	237	45	139	141	22	95	87	0	358	359	84	150	151	23	100	99	0	0.486	0.469	0.471	0.463	1.828	0.436	0.621	120	482	309	307	-1.042	101	208	98	209	0
3	10	20	"PFN0259"	"oPFN0259"	11940	26380	120	210	217	40	137	139	22	95	81	0	700	701	170	149	149	24	100	100	0	0.132	0.145	0.140	0.135	1.660	0.136	0.634	120	470	624	632	-2.916	73	551	80	552	0
3	11	20	"PFL0046"	"oPFL0046"	12130	26380	120	168	171	30	140	141	22	56	29	0	457	466	103	151	153	26	100	100	0	0.092	0.098	0.103	0.093	2.270	0.094	0.252	120	476	334	346	-3.450	28	306	31	315	0
3	12	20	"PFD66984"	"oPFD66984"	12320	26380	120	997	985	268	142	142	22	100	100	0	630	637	135	152	156	26	100	100	0	1.789	1.738	1.735	1.713	1.303	1.816	0.889	120	397	1333	1328	0.839	855	478	843	485	0
3	13	20	"PFD66985"	"oPFD66985"	12490	26370	150	133	138	27	140	143	22	16	5	0	139	142	32	148	150	24	14	5	0	0.778	0.333	0.800	0.828	3.358	0.525	0.039	156	505	-16	-8	-0.363	-7	-9	-2	-6	-50
3	14	20	"PFL0047"	"oPFL0047"	12690	26380	120	152	155	28	138	141	22	38	18	0	344	347	105	149	152	23	95	94	0	0.072	0.086	0.121	0.129	2.380	0.078	0.108	120	422	209	215	-3.800	14	195	17	198	0
3	15	20	"PFF72478"	"oPFF72478"	12830	26370	110	366	358	86	139	140	21	100	97	0	491	497	142	150	152	22	96	96	0	0.666	0.631	0.630	0.638	1.637	0.595	0.790	80	388	568	566	-0.587	227	341	219	347	0
3	16	20	"PFL0097"	"oPFL0097"	13020	26360	120	398	409	88	137	138	23	100	100	0	346	347	78	147	150	25	100	97	0	1.312	1.360	1.376	1.409	1.570	1.377	0.761	120	489	460	472	0.391	261	199	272	200	0
3	17	20	"PFBL B0142"	"oPFBLOB0142"	13210	26370	120	243	246	47	135	136	20	97	95	0	448	445	107	148	150	25	99	98	0	0.360	0.374	0.358	0.365	1.613	0.340	0.694	120	438	408	408	-1.474	108	300	111	297	0
3	18	20	"PFI17693"	"oPFI17693"	13390	26370	130	1975	1989	603	140	142	21	100	100	0	1464	1488	381	149	151	22	100	100	0	1.395	1.381	1.444	1.350	1.406	1.439	0.889	120	463	3150	3188	0.481	1835	1315	1849	1339	0
3	19	20	"PFI17695"	"oPFI17695"	13590	26370	120	659	662	177	143	147	38	100	100	0	5198	5200	1421	151	164	128	100	100	0	0.102	0.103	0.102	0.101	1.328	0.099	0.902	120	481	5563	5568	-3.290	516	5047	519	5049	0
3	20	20	"PFH0024"	"oPFH0024"	13790	26370	120	449	447	101	140	144	37	100	99	0	333	331	77	150	162	127	77	15	0	1.689	1.696	1.736	1.746	1.604	1.709	0.746	120	493	492	488	0.756	309	183	307	181	0
3	21	20	"PFBL B0147"	"oPFBLOB0147"	14010	26370	150	141	144	30	140	140	23	25	9	0	163	167	39	148	151	26	36	14	0	0.067	0.211	0.731	0.766	3.633	0.329	0.029	156	487	16	23	-3.907	1	15	4	19	-50
3	22	20	"PFF72481"	"oPFF72481"	14170	26370	130	183	185	31	138	139	23	72	49	0	366	377	94	150	153	28	99	97	0	0.208	0.207	0.191	0.191	2.334	0.190	0.392	120	481	261	274	-2.263	45	216	47	227	0
3	1	21	"PFJ12809"	"oPFJ12809"	10210	26560	150	132	546	2489	129	135	47	14	8	0	148	283	759	151	161	86	14	3	0	-1.000	3.159	0.688	0.704	3.669	3.234	0.931	156	678	0	549	Error	3	-3	417	132	-50
3	2	21	"PFH0027"	"oPFH0027"	10370	26570	120	252	267	119	135	142	53	85	56	0	252	255	57	144	149	37	92	69	0	1.083	1.189	1.100	1.125	2.001	1.942	0.371	120	366	225	243	0.115	117	108	132	111	0
3	3	21	"PFF72482"	"oPFF72482"	10550	26560	130	859	930	357	136	141	40	100	100	0	583	584	187	152	162	87	98	90	0	1.677	1.838	1.909	1.908	1.427	1.762	0.751	120	535	1154	1226	0.746	723	431	794	432	0
3	4	21	"PFG0045"	"oPFG0045"	10740	26560	120	222	225	42	136	139	26	96	80	0	268	276	66	152	155	34	95	84	0	0.741	0.718	0.717	0.725	2.069	0.614	0.512	120	450	202	213	-0.432	86	116	89	124	0
3	5	21	"PFF72484"	"oPFF72484"	10910	26560	110	161	163	25	140	141	22	48	17	0	283	280	51	152	155	28	98	91	0	0.160	0.180	0.254	0.229	2.174	0.158	0.169	80	426	152	151	-2.641	21	131	23	128	0
3	6	21	"PFI17704"	"oPFI17704"	11120	26560	120	292	301	56	139	141	22	100	99	0	845	868	175	152	157	29	100	100	0	0.221	0.226	0.226	0.218	1.376	0.220	0.831	120	485	846	878	-2.179	153	693	162	716	0
3	7	21	"PFH0030"	"oPFH0030"	11310	26560	120	592	595	126	143	144	22	100	100	0	326	324	71	158	159	27	97	93	0	2.673	2.723	2.678	2.997	1.665	2.693	0.779	120	427	617	618	1.418	449	168	452	166	0
3	8	21	"PFM60518"	"oPFM60518"	11500	26560	120	396	399	88	142	143	22	100	100	0	393	382	92	155	156	24	99	98	0	1.067	1.132	1.121	1.167	1.527	1.110	0.800	120	439	492	484	0.094	254	238	257	227	0
3	9	21	"PFL0104"	"oPFL0104"	11690	26560	120	193	192	32	140	141	23	77	58	0	248	258	61	151	154	28	94	76	0	0.546	0.486	0.441	0.495	2.459	0.402	0.314	120	439	150	159	-0.872	53	97	52	107	0
3	10	21	"PFI17705"	"oPFI17705"	11880	26560	120	1193	1170	272	137	162	279	99	97	0	833	834	207	148	153	52	99	99	0	1.542	1.506	1.530	1.520	1.249	1.753	0.797	120	446	1741	1719	0.624	1056	685	1033	686	0
3	11	21	"PFBL B0155"	"oPFBLOB0155"	12080	26560	120	176	177	33	139	163	269	0	0	0	226	235	42	149	153	51	83	29	0	0.481	0.442	0.477	0.442	2.456	5.841	0.523	120	480	114	124	-1.057	37	77	38	86	0
3	12	21	"PFBL B0157"	"oPFBLOB0157"	12300	26560	150	137	137	26	139	141	22	13	4	0	136	138	27	152	153	24	6	2	0	0.125	0.143	0.698	0.706	3.712	0.549	0.024	156	553	-18	-16	-3.000	-2	-16	-2	-14	-50
3	13	21	"PFD67005"	"oPFD67005"	12490	26560	150	130	131	22	138	139	21	10	1	0	126	129	26	149	151	23	6	1	0	0.348	0.350	0.596	0.759	3.602	0.477	0.047	156	465	-31	-27	-1.524	-8	-23	-7	-20	-50
3	14	21	"PFD67007"	"oPFD67007"	12680	26560	150	136	162	225	136	137	21	19	7	0	146	189	390	149	152	23	17	4	0	0.000	0.650	0.851	0.934	3.694	0.509	0.859	156	425	-3	66	Error	0	-3	26	40	-50
3	15	21	"PFM60523"	"oPFM60523"	12840	26570	120	253	250	50	136	138	23	94	92	0	358	358	91	149	151	23	99	98	0	0.560	0.545	0.561	0.532	1.958	0.503	0.657	120	385	326	323	-0.837	117	209	114	209	0
3	16	21	"PFL0108"	"oPFL0108"	13020	26570	120	188	188	33	140	142	24	75	46	0	253	257	56	149	150	25	93	85	0	0.462	0.444	0.468	0.442	2.554	0.391	0.301	120	494	152	156	-1.115	48	104	48	108	0
3	17	21	"A10325_30a"	"A10325_30a"	13250	26560	150	133	140	61	137	138	21	15	4	0	137	147	55	148	148	22	18	8	0	0.364	-3.000	0.831	0.806	3.205	1.047	0.329	156	559	-15	2	-1.459	-4	-11	3	-1	-50
3	18	21	"A10325_30c"	"A10325_30c"	13440	26560	150	131	133	23	138	139	21	16	1	0	133	141	32	148	151	25	14	3	0	0.467	0.714	0.689	0.632	3.407	0.390	0.062	156	480	-22	-12	-1.100	-7	-15	-5	-7	-50
3	19	21	"A10325_30e"	"A10325_30e"	13630	26560	150	127	131	24	139	142	36	4	0	0	123	125	25	148	163	128	0	0	0	0.480	0.348	0.630	0.617	2.909	0.207	0.470	156	486	-37	-31	-1.059	-12	-25	-8	-23	-50
3	20	21	"A10325_30g"	"A10325_30g"	13820	26560	150	137	140	26	139	143	37	7	1	0	133	139	33	148	162	127	0	0	0	0.133	-0.111	0.546	0.637	2.772	0.203	0.424	156	496	-17	-8	-2.907	-2	-15	1	-9	-50
3	21	21	"A10325_30i"	"A10325_30i"	14010	26560	150	144	143	29	142	143	24	18	6	0	140	147	41	147	150	25	18	8	0	-0.286	100000.000	0.867	0.764	3.090	0.435	0.059	156	451	-5	1	Error	2	-7	1	0	-50
3	22	21	"E598_1a"	"E598_1a"	14200	26560	150	142	140	29	141	143	24	17	5	0	132	136	29	148	150	24	8	3	0	-0.063	0.083	0.950	1.011	3.148	0.923	0.097	156	711	-15	-13	Error	1	-16	-1	-12	-50
3	1	22	"F48446_9e"	"F48446_9e"	10210	26750	150	129	239	564	132	134	26	23	10	0	137	227	454	150	153	35	19	14	0	0.231	1.390	0.804	0.730	3.816	1.265	0.781	156	868	-16	184	-2.115	-3	-13	107	77	-50
3	2	22	"F48446_9g"	"F48446_9g"	10400	26750	150	126	129	23	128	145	246	0	0	0	138	143	28	144	167	384	0	0	0	0.333	-1.000	0.846	0.662	3.926	0.479	0.059	156	725	-8	0	-1.585	-2	-6	1	-1	-50
3	3	22	"F48446_9i"	"F48446_9i"	10560	26770	90	217	312	460	132	162	351	3	3	0	209	274	225	147	192	551	3	1	0	1.371	1.417	1.314	1.583	2.627	1.305	0.881	52	351	147	307	0.455	85	62	180	127	0
3	4	22	"I12861_2a"	"I12861_2a"	10780	26750	150	134	136	25	138	140	24	12	1	0	141	142	35	151	154	27	10	3	0	0.400	0.222	0.826	0.865	3.298	0.229	0.045	156	843	-14	-11	-1.322	-4	-10	-2	-9	-50
3	5	22	"I12861_2c"	"I12861_2c"	10970	26750	150	128	130	24	139	140	21	9	3	0	137	142	45	152	155	29	10	5	0	0.733	0.900	0.679	0.656	2.950	0.362	0.106	156	762	-26	-19	-0.447	-11	-15	-9	-10	-50
3	6	22	"I12861_2e"	"I12861_2e"	11160	26750	150	137	138	27	139	140	22	19	5	0	139	144	36	152	156	27	12	4	0	0.154	0.125	0.613	0.601	3.719	0.345	0.032	156	727	-15	-9	-2.700	-2	-13	-1	-8	-50
3	7	22	"J512_2i"	"J512_2i"	11350	26750	150	134	135	22	136	137	23	16	3	0	133	136	26	152	154	25	7	1	0	0.105	0.063	0.725	0.690	4.181	0.286	0.030	156	726	-21	-17	-3.248	-2	-19	-1	-16	-50
3	8	22	"Ks592_1a"	"Ks592_1a"	11540	26750	150	137	138	24	133	135	24	18	5	0	146	146	30	153	157	32	8	1	0	-0.571	-0.714	0.919	0.911	3.884	0.346	0.088	156	726	-3	-2	Error	4	-7	5	-7	-50
3	9	22	"Ks592_1c"	"Ks592_1c"	11730	26750	150	129	129	25	135	138	24	10	1	0	162	169	57	153	156	28	35	17	0	-0.667	-0.375	0.600	0.534	3.411	0.284	0.095	156	726	3	10	Error	-6	9	-6	16	-50
3	10	22	"Ks592_1e"	"Ks592_1e"	11920	26750	150	142	146	29	138	154	218	0	0	0	145	152	50	150	154	43	9	5	0	-0.800	4.000	0.625	0.683	4.358	0.230	0.038	156	735	-1	10	Error	4	-5	8	2	-50
3	11	22	"Ks592_1g"	"Ks592_1g"	12110	26750	150	132	133	28	138	154	219	0	0	0	127	129	27	148	153	44	0	0	0	0.286	0.263	0.685	0.692	3.372	0.414	0.031	156	729	-27	-24	-1.807	-6	-21	-5	-19	-50
3	12	22	"Ks592_1i"	"Ks592_1i"	12260	26760	120	618	590	133	134	135	22	100	100	0	1111	1024	258	150	152	25	100	100	0	0.504	0.522	0.508	0.522	1.376	0.501	0.912	120	549	1445	1330	-0.990	484	961	456	874	0
3	13	22	"EMPTY"	"EMPTY"	12490	26750	150	154	160	40	129	130	21	55	37	0	178	195	62	148	149	24	53	38	0	0.833	0.660	0.746	0.752	2.880	0.562	0.361	156	769	55	78	-0.263	25	30	31	47	-75
3	14	22	"EMPTY"	"EMPTY"	12680	26750	150	156	171	52	130	132	21	53	41	0	178	204	78	147	150	28	51	40	0	0.839	0.719	0.712	0.745	2.546	0.548	0.427	156	657	57	98	-0.254	26	31	41	57	-75
3	15	22	"EMPTY"	"EMPTY"	12870	26750	150	154	169	48	133	135	23	46	35	0	187	202	67	150	154	34	52	33	0	0.568	0.692	0.700	0.807	2.802	0.527	0.339	156	661	58	88	-0.817	21	37	36	52	-75
3	16	22	"EMPTY"	"EMPTY"	13060	26750	150	148	155	37	135	137	22	37	23	0	166	172	61	149	154	32	41	25	0	0.765	0.870	0.583	0.615	3.360	0.371	0.270	156	724	30	43	-0.387	13	17	20	23	-75
3	17	22	"EMPTY"	"EMPTY"	13250	26750	150	155	160	35	133	135	22	48	28	0	172	183	49	146	148	24	51	37	0	0.846	0.730	0.763	0.705	3.104	0.604	0.196	156	712	48	64	-0.241	22	26	27	37	-75
3	18	22	"EMPTY"	"EMPTY"	13440	26750	150	166	175	49	134	136	23	56	40	0	197	212	71	148	151	28	57	47	0	0.653	0.641	0.670	0.735	2.833	0.611	0.420	156	678	81	105	-0.615	32	49	41	64	-75
3	19	22	"EMPTY"	"EMPTY"	13630	26750	150	136	137	23	133	134	23	18	3	0	147	148	28	150	155	32	7	1	0	-1.000	-2.000	0.825	0.830	4.962	0.297	0.016	156	678	0	2	Error	3	-3	4	-2	-75
3	20	22	"EMPTY"	"EMPTY"	13820	26750	150	135	138	22	135	136	22	14	2	0	148	153	27	152	155	29	11	4	0	0.000	3.000	0.789	0.724	3.485	9.665	0.001	156	678	-4	4	Error	0	-4	3	1	-75
3	21	22	"EMPTY"	"EMPTY"	14010	26750	150	142	141	21	140	141	23	14	3	0	158	158	31	151	157	34	12	3	0	0.286	0.143	0.899	0.748	3.194	44.658	0.000	156	678	9	8	-1.807	2	7	1	7	-75
3	22	22	"EMPTY"	"EMPTY"	14200	26750	150	134	136	21	138	138	22	9	2	0	145	149	27	145	148	24	20	6	0	100000.000	-0.500	0.667	0.694	4.178	0.160	0.005	156	889	-4	2	16.610	-4	0	-2	4	-75
4	1	1	"PFA0039"	"A1411_1"	14670	22750	130	9349	9106	2318	128	129	20	100	100	0	8747	8774	2372	144	148	27	100	100	0	1.072	1.040	1.022	1.049	1.249	1.004	0.940	120	730	17824	17608	0.100	9221	8603	8978	8630	0
4	2	1	"PFA0101"	"A21885_1"	14860	22760	140	14206	14076	7395	129	132	21	100	100	0	5698	5896	2756	142	147	28	100	99	0	2.534	2.424	2.437	2.322	1.748	2.565	0.929	156	711	19633	19701	1.341	14077	5556	13947	5754	0
4	3	1	"PFA0019"	"A11546_1"	15040	22750	130	564	536	117	134	137	22	100	100	0	541	553	121	143	147	26	100	100	0	1.080	0.980	1.012	0.974	1.376	0.973	0.879	120	626	828	812	0.112	430	398	402	410	0
4	4	1	"PFA0144"	"A31870_1"	15230	22750	130	21652	20120	5524	139	142	42	100	100	0	10133	9338	2577	149	158	111	100	100	0	2.155	2.174	2.170	2.205	1.416	2.179	0.954	120	638	31497	29170	1.108	21513	9984	19981	9189	0
4	5	1	"PFA0009"	"A10325_29"	15420	22760	140	7713	7606	3133	133	138	41	100	100	0	11379	11616	4131	146	154	107	100	100	0	0.675	0.652	0.644	0.607	1.594	0.660	0.921	156	693	18813	18943	-0.567	7580	11233	7473	11470	0
4	6	1	"PFA0012"	"A10325_32"	15600	22760	140	8871	8634	3136	131	133	22	100	100	0	12785	12488	4428	140	144	26	100	100	0	0.691	0.689	0.698	0.676	1.589	0.684	0.940	156	676	21385	20851	-0.533	8740	12645	8503	12348	0
4	7	1	"PFA0030"	"A12797_1"	15800	22760	130	272	278	51	131	132	20	100	100	0	1682	1649	383	138	142	25	100	100	0	0.091	0.097	0.094	0.095	1.506	0.091	0.760	120	614	1685	1658	-3.453	141	1544	147	1511	0
4	8	1	"PFB0005"	"B11"	15990	22760	140	179	183	36	131	133	40	60	20	0	183	186	37	138	145	52	39	7	0	1.067	1.083	1.000	0.995	2.823	1.015	0.195	156	712	93	100	0.093	48	45	52	48	0
4	9	1	"PFB0219"	"B57"	16180	22730	150	132	134	22	133	153	265	0	0	0	138	139	28	138	146	55	4	0	0	100000.000	1.000	0.623	0.559	3.160	0.348	0.090	156	842	-1	2	16.610	-1	0	1	1	-50
4	10	1	"PFB0285"	"B92"	16370	22770	130	265	269	66	132	134	23	98	92	0	398	410	111	140	146	37	100	94	0	0.516	0.507	0.515	0.489	1.636	0.496	0.725	120	598	391	407	-0.956	133	258	137	270	0
4	11	1	"PFB0008"	"B114"	16560	22760	130	247	247	41	129	131	21	100	97	0	1148	1179	340	136	138	25	100	100	0	0.117	0.113	0.114	0.113	1.533	0.100	0.744	120	671	1130	1161	-3.100	118	1012	118	1043	0
4	12	1	"PFB0034"	"B165"	16760	22760	130	1179	1117	432	129	131	23	100	100	0	1856	1761	679	133	136	24	100	100	0	0.609	0.607	0.603	0.589	1.332	0.593	0.919	120	680	2773	2616	-0.715	1050	1723	988	1628	0
4	13	1	"PFB0089"	"B319"	16950	22760	130	7481	7210	1893	133	134	23	100	100	0	4163	3927	1044	140	144	39	100	100	0	1.826	1.869	1.844	1.875	1.321	1.846	0.943	120	610	11371	10864	0.869	7348	4023	7077	3787	0
4	14	1	"PFB0104"	"B351"	17120	22730	150	150	155	50	135	138	23	37	14	0	162	167	32	141	146	38	28	8	0	0.714	0.769	0.878	0.878	4.323	0.689	0.075	156	865	36	46	-0.485	15	21	20	26	-50
4	15	1	"PFB0113"	"B372"	17320	22760	130	1043	1005	188	135	138	23	100	100	0	1414	1374	238	143	148	29	100	100	0	0.714	0.707	0.695	0.701	1.310	0.693	0.903	120	647	2179	2101	-0.485	908	1271	870	1231	0
4	16	1	"PFB0116"	"B380"	17510	22730	150	142	144	25	130	132	23	31	8	0	168	173	41	137	142	30	50	26	0	0.387	0.389	0.540	0.640	3.503	0.419	0.133	156	883	43	50	-1.369	12	31	14	36	-50
4	17	1	"PFB0118"	"B383"	17710	22760	130	2483	2359	448	127	129	23	100	100	0	2041	1983	411	134	138	31	100	100	0	1.235	1.207	1.225	1.213	1.242	1.185	0.941	120	618	4263	4081	0.305	2356	1907	2232	1849	0
4	18	1	"PFB0140"	"B432"	17900	22760	140	2218	2015	645	129	129	19	100	100	0	1550	1480	525	131	132	21	99	99	0	1.472	1.398	1.385	1.490	1.693	1.387	0.930	156	705	3508	3235	0.558	2089	1419	1886	1349	0
4	19	1	"PFC0315"	"C9"	18090	22760	130	197	200	30	129	130	23	95	80	0	188	195	40	129	131	20	90	76	0	1.153	1.076	1.092	1.161	2.366	1.064	0.336	120	594	127	137	0.205	68	59	71	66	0
4	20	1	"PFC0207"	"C56"	18270	22760	130	743	743	190	126	128	24	100	100	0	670	660	148	134	138	28	100	100	0	1.151	1.173	1.194	1.166	1.461	1.197	0.870	120	646	1153	1143	0.203	617	536	617	526	0
4	21	1	"PFC0316"	"C96"	18480	22770	130	382	382	75	127	129	21	100	100	0	485	471	102	140	145	32	100	100	0	0.739	0.770	0.777	0.776	1.491	0.747	0.796	120	640	600	586	-0.436	255	345	255	331	0
4	22	1	"PFC0007"	"C114"	18660	22770	130	277	278	56	126	126	20	99	97	0	569	574	109	137	140	28	100	100	0	0.350	0.348	0.349	0.329	1.594	0.340	0.751	120	708	583	589	-1.516	151	432	152	437	0
4	1	2	"PFC0021"	"C134"	14670	22950	130	206	214	55	130	132	20	95	83	0	340	350	72	144	149	27	100	98	0	0.388	0.408	0.420	0.367	2.080	0.369	0.476	120	662	272	290	-1.367	76	196	84	206	0
4	2	2	"PFC0034"	"C161"	14860	22950	130	1842	1824	471	131	132	21	100	100	0	1685	1682	439	143	148	28	100	100	0	1.110	1.100	1.083	1.097	1.235	1.088	0.940	120	503	3253	3232	0.150	1711	1542	1693	1539	0
4	3	2	"PFJ0545"	"J687_3"	15060	22950	130	441	428	157	136	137	23	100	95	0	456	465	165	144	147	25	99	97	0	0.978	0.910	0.895	0.887	1.637	0.892	0.869	120	481	617	613	-0.033	305	312	292	321	0
4	4	2	"PFK0100"	"Km695_2"	15220	22960	150	170	170	35	138	141	43	32	7	0	178	189	47	151	159	115	8	0	0	1.185	0.842	0.779	0.864	3.299	0.723	0.233	156	591	59	70	0.245	32	27	32	38	-50
4	5	2	"PFK0134"	"Km993_1"	15450	22960	140	709	746	294	136	137	24	99	98	0	558	560	175	150	152	26	98	98	0	1.404	1.488	1.470	1.446	1.567	1.562	0.900	156	530	981	1020	0.490	573	408	610	410	0
4	6	2	"PFK0052"	"Km3535_1"	15630	22950	130	159	163	25	136	137	21	53	25	0	326	328	68	148	152	27	99	95	0	0.129	0.150	0.167	0.157	2.720	0.130	0.182	120	438	201	207	-2.952	23	178	27	180	0
4	7	2	"PFK0059"	"Km3703_4"	15820	22960	140	271	278	67	134	136	22	97	95	0	414	420	113	146	151	31	97	97	0	0.511	0.526	0.534	0.523	1.750	0.504	0.754	156	534	405	418	-0.968	137	268	144	274	0
4	8	2	"PFK0303"	"Kn267_1"	16020	22960	130	178	178	37	133	135	22	72	50	0	450	464	127	143	145	24	100	100	0	0.147	0.140	0.146	0.149	2.013	0.123	0.382	120	477	352	366	-2.770	45	307	45	321	0
4	9	2	"PFK0297"	"Kn2497_2"	16200	22960	140	204	204	36	136	138	22	91	71	0	719	717	149	144	146	24	100	100	0	0.118	0.119	0.122	0.109	1.853	0.109	0.547	156	485	643	641	-3.080	68	575	68	573	0
4	10	2	"PFK0436"	"Kn5150_1"	16390	22960	140	14535	13947	4915	137	140	24	100	100	0	10479	9965	3346	142	145	25	100	100	0	1.393	1.406	1.409	1.411	1.614	1.429	0.935	156	511	24735	23633	0.478	14398	10337	13810	9823	0
4	11	2	"PFK0536"	"Kn8928_1"	16580	22960	130	538	557	178	133	136	25	100	100	0	773	780	233	142	144	27	100	100	0	0.642	0.665	0.647	0.650	1.314	0.639	0.862	120	564	1036	1062	-0.640	405	631	424	638	0
4	12	2	"PFK0544"	"Kn9335_1"	16780	22960	130	156	158	29	132	133	22	51	20	0	431	433	69	142	146	25	100	100	0	0.083	0.089	0.109	0.104	2.075	0.080	0.157	120	594	313	317	-3.590	24	289	26	291	0
4	13	2	"PFK0875"	"Ks2_1"	16970	22960	130	158	162	27	134	134	23	51	25	0	357	365	72	142	147	40	100	99	0	0.112	0.126	0.141	0.133	2.407	0.121	0.204	120	507	239	251	-3.163	24	215	28	223	0
4	14	2	"PFK0879"	"Ks2_14"	17150	22960	130	1457	1431	314	136	139	24	100	100	0	3923	3914	808	147	153	32	100	100	0	0.350	0.344	0.343	0.340	1.222	0.337	0.947	120	463	5097	5062	-1.515	1321	3776	1295	3767	0
4	15	2	"PFK1056"	"Ks54_1"	17350	22960	130	235	239	33	135	137	22	100	98	0	291	287	46	145	149	26	100	97	0	0.685	0.732	0.743	0.743	1.560	0.713	0.645	120	422	246	246	-0.546	100	146	104	142	0
4	16	2	"PFK1101"	"Ks59_1"	17540	22960	140	1276	1292	443	135	137	25	99	99	0	891	884	286	145	151	33	98	98	0	1.529	1.566	1.595	1.616	1.520	1.600	0.896	156	517	1887	1896	0.613	1141	746	1157	739	0
4	17	2	"PFK1165"	"Ks72_6"	17740	22960	140	1250	1199	433	131	132	21	99	99	0	743	738	225	142	144	26	99	99	0	1.862	1.792	1.830	1.686	1.689	1.869	0.895	156	426	1720	1664	0.897	1119	601	1068	596	0
4	18	2	"PFK1183"	"Ks75_9"	17930	22960	140	171	169	27	129	130	20	77	52	0	380	385	96	134	137	21	100	98	0	0.171	0.159	0.173	0.168	2.087	0.139	0.355	156	428	288	291	-2.550	42	246	40	251	0
4	19	2	"PFK1209"	"Ks82_1"	18120	22960	140	2004	1934	678	127	129	21	100	100	0	1717	1606	574	130	132	20	98	98	0	1.183	1.224	1.256	1.249	1.724	1.226	0.913	156	545	3464	3283	0.242	1877	1587	1807	1476	0
4	20	2	"PFK1228"	"Ks83_8"	18320	22960	140	5341	5103	1871	127	128	21	100	100	0	2688	2640	945	132	135	24	100	98	0	2.040	1.984	1.962	2.061	1.812	2.029	0.923	156	564	7770	7484	1.029	5214	2556	4976	2508	0
4	21	2	"PFK0643"	"Ks127_5"	18510	22960	120	193	195	33	128	129	21	91	78	0	533	530	100	135	137	23	100	100	0	0.163	0.170	0.171	0.158	1.777	0.160	0.575	120	441	463	462	-2.614	65	398	67	395	0
4	22	2	"PFK0638"	"Ks127_16"	18680	22960	130	522	511	117	129	130	20	100	100	0	740	724	178	132	134	24	100	100	0	0.646	0.645	0.647	0.646	1.405	0.642	0.866	120	626	1001	974	-0.630	393	608	382	592	0
4	1	3	"PFK0659"	"Ks133_2"	14690	23150	130	166	166	29	128	132	31	61	18	0	282	289	55	142	147	33	99	95	0	0.271	0.259	0.293	0.242	2.633	0.271	0.199	120	611	178	185	-1.881	38	140	38	147	0
4	2	3	"PFK0667"	"Ks139_1"	14870	23130	150	134	134	22	128	130	30	10	2	0	137	140	27	140	142	24	17	4	0	-2.000	100000.000	0.778	0.808	2.744	3.375	0.010	156	536	3	6	Error	6	-3	6	0	-50
4	3	3	"PFK0682"	"Ks152_11"	15080	23140	150	134	137	22	130	131	23	20	3	0	150	154	32	138	141	24	30	12	0	0.333	0.438	0.846	0.856	4.634	0.249	0.011	156	470	16	23	-1.585	4	12	7	16	-50
4	4	3	"PFK0686"	"Ks155_1"	15260	23150	130	1311	1288	301	131	131	22	100	100	0	915	913	206	143	145	24	100	100	0	1.528	1.503	1.518	1.509	1.287	1.498	0.926	120	477	1952	1927	0.612	1180	772	1157	770	0
4	5	3	"PFA0001"	"A10325_1"	15470	23140	150	133	133	23	134	134	21	12	2	0	122	125	25	147	149	24	5	0	0	0.040	0.045	0.556	0.582	3.711	0.208	0.006	156	545	-26	-23	-4.644	-1	-25	-1	-22	-50
4	6	3	"PFA0004"	"A10325_16"	15650	23160	150	131	136	30	135	136	21	18	5	0	123	133	61	149	150	24	8	3	0	0.154	-0.063	0.500	0.487	3.305	0.317	0.154	156	465	-30	-15	-2.700	-4	-26	1	-16	-50
4	7	3	"PFA0008"	"A10325_26"	15810	23130	150	170	173	40	136	139	24	60	39	0	160	165	36	151	154	30	25	8	0	3.778	2.643	1.513	1.504	4.333	1.196	0.051	156	542	43	51	1.918	34	9	37	14	-50
4	8	3	"PFA0016"	"A10935_1"	16040	23150	140	3871	3661	1195	135	139	24	100	100	0	4014	3635	1293	150	154	30	97	96	0	0.967	1.012	1.019	1.096	1.919	0.997	0.939	156	501	7600	7011	-0.049	3736	3864	3526	3485	0
4	9	3	"PFA0020"	"A11962_1"	16220	23130	150	168	169	30	136	138	21	60	35	0	160	163	33	146	147	23	36	18	0	2.286	1.941	1.144	1.247	3.186	1.089	0.079	156	421	46	50	1.193	32	14	33	17	-50
4	10	3	"PFA0023"	"A12312_15"	16420	23160	140	166	170	29	136	139	27	52	25	0	498	497	119	143	147	30	99	98	0	0.085	0.096	0.097	0.094	2.169	0.089	0.308	156	475	385	388	-3.565	30	355	34	354	0
4	11	3	"PFA0047"	"A14801_11"	16610	23160	120	225	223	35	133	136	28	96	80	0	329	328	54	145	149	32	100	99	0	0.500	0.492	0.487	0.464	1.848	0.484	0.600	120	476	276	273	-1.000	92	184	90	183	0
4	12	3	"PFA0051"	"A14801_2"	16800	23160	130	318	313	60	130	133	22	100	100	0	345	350	75	144	147	24	99	99	0	0.935	0.888	0.909	0.906	1.616	0.865	0.701	120	526	389	389	-0.096	188	201	183	206	0
4	13	3	"PFA0053"	"A14801_24"	16980	23150	130	1437	1416	325	131	132	21	100	100	0	697	690	167	142	144	22	100	100	0	2.353	2.345	2.389	2.385	1.329	2.354	0.882	120	477	1861	1833	1.235	1306	555	1285	548	0
4	14	3	"PFA0056"	"A14801_31"	17150	23110	150	141	143	23	133	135	21	30	10	0	159	161	33	143	146	28	34	12	0	0.500	0.556	0.533	0.535	3.611	0.336	0.055	156	507	24	28	-1.000	8	16	10	18	-50
4	15	3	"PFA0058"	"A14801_37"	17330	23110	150	132	133	22	133	136	21	17	3	0	134	132	28	143	146	29	7	0	0	0.111	0.000	0.660	0.760	3.445	0.333	0.027	156	445	-10	-11	-3.170	-1	-9	0	-11	-50
4	16	3	"PFA0060"	"A14801_6"	17520	23120	150	130	131	21	134	134	22	10	1	0	128	129	23	140	142	24	8	1	0	0.333	0.273	0.789	0.737	3.290	0.331	0.012	156	504	-16	-14	-1.585	-4	-12	-3	-11	-50
4	17	3	"PFA0083"	"A18792_11"	17750	23120	150	139	138	21	131	132	22	19	5	0	133	138	32	137	139	23	21	8	0	-2.000	7.000	0.595	0.662	3.742	0.124	0.002	156	497	4	8	Error	8	-4	7	1	-50
4	18	3	"PFA0087"	"A18792_19"	17910	23120	150	132	132	21	129	131	21	19	3	0	129	129	23	132	134	23	10	1	0	-1.000	-1.000	1.000	0.894	2.889	0.264	0.002	156	472	0	0	Error	3	-3	3	-3	-50
4	19	3	"PFA0098"	"A20643_1"	18140	23150	130	265	270	51	129	131	22	100	98	0	185	190	45	130	132	21	81	62	0	2.473	2.350	2.528	2.593	2.062	2.315	0.419	120	524	191	201	1.306	136	55	141	60	0
4	20	3	"PFA0103"	"A21885_19"	18330	23150	130	1112	1076	232	131	133	22	100	100	0	1261	1232	287	130	132	21	100	100	0	0.867	0.858	0.887	0.858	1.326	0.829	0.884	120	455	2112	2047	-0.205	981	1131	945	1102	0
4	21	3	"PFA0105"	"A21885_20"	18510	23150	130	779	779	199	131	133	21	100	100	0	840	846	244	132	134	22	100	100	0	0.915	0.908	0.902	0.918	1.327	0.864	0.899	120	483	1356	1362	-0.128	648	708	648	714	0
4	22	3	"PFA0107"	"A21885_9"	18710	23160	130	186	185	32	132	133	20	83	64	0	301	304	63	132	133	24	99	97	0	0.320	0.308	0.305	0.301	1.870	0.286	0.402	120	654	223	225	-1.646	54	169	53	172	0
4	1	4	"PFA0130"	"A2546_1"	14710	23330	130	3995	3615	986	135	137	29	100	100	0	2652	2492	574	144	148	25	100	100	0	1.539	1.482	1.502	1.453	1.264	1.508	0.954	120	616	6368	5828	0.622	3860	2508	3480	2348	0
4	2	4	"PFA0132"	"A26463_1"	14890	23330	130	281	287	62	131	134	30	99	95	0	176	184	41	143	146	24	59	36	0	4.545	3.805	3.480	3.889	2.114	3.284	0.314	120	496	183	197	2.184	150	33	156	41	0
4	3	4	"PFA0137"	"A29544_1"	15070	23290	150	134	135	26	129	131	26	19	5	0	141	142	28	141	143	24	18	5	0	100000.000	6.000	0.774	0.872	4.664	0.592	0.023	156	580	5	7	16.610	5	0	6	1	-50
4	4	4	"PFA0145"	"A31914_2"	15280	23340	130	1102	1042	255	128	133	73	100	100	0	3521	3383	759	144	147	45	100	100	0	0.288	0.282	0.282	0.277	1.212	0.276	0.922	120	517	4351	4153	-1.794	974	3377	914	3239	0
4	5	4	"PFA0147"	"A31914_5"	15470	23340	140	221	221	41	132	133	22	96	85	0	341	348	84	150	153	28	96	95	0	0.466	0.449	0.447	0.444	1.867	0.403	0.610	156	500	280	287	-1.102	89	191	89	198	0
4	6	4	"PFA0149"	"A31914_8"	15670	23340	130	249	249	40	133	135	22	100	98	0	411	413	76	152	155	28	100	99	0	0.448	0.444	0.453	0.444	1.554	0.427	0.703	120	479	375	377	-1.159	116	259	116	261	0
4	7	4	"PFC0052"	"C198"	15870	23350	150	141	141	24	137	140	25	18	1	0	138	140	26	153	155	29	4	1	0	-0.267	-0.308	0.743	0.679	4.228	0.353	0.002	156	528	-11	-9	Error	4	-15	4	-13	-50
4	8	4	"PFC0057"	"C216"	16030	23360	150	132	135	22	134	137	22	16	2	0	154	154	32	149	151	26	23	6	0	-0.400	0.200	0.671	0.742	4.893	0.031	0.000	156	446	3	6	Error	-2	5	1	5	-50
4	9	4	"PFC0059"	"C222"	16210	23330	150	136	140	27	131	133	20	31	12	0	157	158	32	143	143	24	34	15	0	0.357	0.600	0.912	0.901	4.035	0.415	0.058	156	458	19	24	-1.485	5	14	9	15	-50
4	10	4	"PFC0062"	"C228"	16410	23320	150	157	160	30	129	132	25	51	25	0	180	184	39	139	143	30	58	35	0	0.683	0.689	0.643	0.804	3.232	0.501	0.206	156	499	69	76	-0.550	28	41	31	45	-50
4	11	4	"PFC0068"	"C237"	16610	23340	130	401	411	93	131	134	26	100	99	0	906	890	217	139	143	30	100	100	0	0.352	0.373	0.379	0.368	1.337	0.360	0.877	120	457	1037	1031	-1.506	270	767	280	751	0
4	12	4	"PFC0072"	"C244"	16800	23340	130	1000	946	200	132	135	21	100	100	0	839	837	177	140	141	21	100	100	0	1.242	1.168	1.146	1.163	1.299	1.133	0.890	120	484	1567	1511	0.312	868	699	814	697	0
4	13	4	"PFC0092"	"C291"	16990	23340	130	219	221	38	132	134	20	97	89	0	615	614	136	142	142	22	100	100	0	0.184	0.189	0.183	0.182	1.641	0.169	0.625	120	528	560	561	-2.443	87	473	89	472	0
4	14	4	"PFC0094"	"C296"	17180	23340	130	524	517	104	132	134	22	100	100	0	446	454	92	142	143	26	100	100	0	1.289	1.234	1.223	1.236	1.374	1.222	0.849	120	564	696	697	0.367	392	304	385	312	0
4	15	4	"PFC0096"	"C299"	17370	23310	150	150	152	27	133	135	22	39	13	0	149	150	23	141	143	27	20	3	0	2.125	2.111	1.377	1.372	3.625	1.959	0.007	156	598	25	28	1.087	17	8	19	9	-50
4	16	4	"PFC0099"	"C302"	17570	23340	140	318	314	83	131	132	24	97	93	0	256	265	68	138	140	23	96	90	0	1.585	1.441	1.627	1.533	1.907	1.471	0.610	156	602	305	310	0.664	187	118	183	127	0
4	17	4	"PFC0101"	"C307"	17770	23340	140	158	160	28	127	129	23	60	28	0	285	286	67	134	137	24	96	92	0	0.205	0.217	0.242	0.218	2.438	0.209	0.239	156	605	182	185	-2.284	31	151	33	152	0
4	18	4	"PFC0103"	"C311"	17970	23330	150	131	133	22	129	131	23	20	3	0	125	127	24	133	135	24	9	1	0	-0.250	-0.667	0.816	0.787	3.616	0.457	0.001	156	628	-6	-2	Error	2	-8	4	-6	-50
4	19	4	"PFC0123"	"C370"	18140	23330	130	470	474	106	128	129	21	100	100	0	585	598	194	131	133	22	100	99	0	0.753	0.741	0.766	0.768	1.490	0.680	0.801	120	536	796	813	-0.409	342	454	346	467	0
4	20	4	"PFC0125"	"C374"	18360	23320	150	143	144	28	129	131	21	36	14	0	136	143	39	131	133	22	27	8	0	2.800	1.250	0.917	0.868	3.036	0.583	0.137	156	543	19	27	1.485	14	5	15	12	-50
4	21	4	"PFC0127"	"C38"	18520	23340	120	568	559	129	130	132	19	100	100	0	359	355	90	130	132	20	99	99	0	1.913	1.907	2.009	1.985	1.550	1.899	0.763	120	414	667	654	0.936	438	229	429	225	0
4	22	4	"PFC0129"	"C382"	18720	23350	130	151	151	26	132	134	20	45	15	0	232	240	56	130	132	23	97	92	0	0.186	0.173	0.257	0.238	2.419	0.124	0.075	120	615	121	129	-2.424	19	102	19	110	0
4	1	5	"PFC0131"	"C385"	14720	23530	130	145	143	27	135	135	22	29	5	0	245	250	52	145	148	25	95	88	0	0.100	0.076	0.236	0.220	2.758	0.070	0.016	120	624	110	113	-3.322	10	100	8	105	0
4	2	5	"PFC0133"	"C387"	14900	23520	130	167	166	29	132	133	21	65	38	0	379	389	100	146	149	24	100	99	0	0.150	0.140	0.141	0.150	2.477	0.099	0.182	120	550	268	277	-2.735	35	233	34	243	0
4	3	5	"PFC0149"	"C427"	15090	23520	130	138	139	22	129	133	68	0	0	0	242	243	55	143	147	42	85	63	0	0.091	0.100	0.185	0.183	3.683	0.073	0.025	120	589	108	110	-3.459	9	99	10	100	0
4	4	5	"PFC0151"	"C43"	15290	23520	130	653	630	160	129	135	80	99	95	0	398	387	105	141	147	48	95	93	0	2.039	2.037	2.055	2.175	1.713	1.872	0.788	120	411	781	747	1.028	524	257	501	246	0
4	5	5	"PFC0153"	"C436"	15460	23520	150	134	136	26	132	134	21	23	8	0	154	160	34	149	152	29	23	10	0	0.400	0.364	0.733	0.935	3.303	0.208	0.019	156	523	7	15	-1.322	2	5	4	11	-50
4	6	5	"PFC0155"	"C441"	15670	23530	130	294	292	54	134	136	22	100	99	0	1033	1011	213	154	156	31	100	100	0	0.182	0.184	0.184	0.179	1.370	0.177	0.815	120	484	1039	1015	-2.458	160	879	158	857	0
4	7	5	"PFC0157"	"C445"	15840	23540	150	135	135	25	135	138	23	15	3	0	136	138	24	152	153	28	5	0	0	0.000	0.000	0.750	0.806	3.745	0.272	0.019	156	456	-16	-14	Error	0	-16	0	-14	-50
4	8	5	"PFC0159"	"C447"	16060	23530	140	737	705	222	139	140	24	100	98	0	530	523	136	150	153	28	98	97	0	1.574	1.517	1.565	1.471	1.687	1.590	0.867	156	436	978	939	0.654	598	380	566	373	0
4	9	5	"PFD0373"	"D42243_45"	16240	23530	140	7909	7275	2715	136	140	28	100	100	0	11296	10472	3669	149	151	29	100	100	0	0.697	0.692	0.692	0.665	1.774	0.691	0.941	156	466	18920	17462	-0.520	7773	11147	7139	10323	0
4	10	5	"PFD0380"	"D42715_1"	16430	23540	150	164	164	30	133	137	27	53	16	0	160	163	34	144	147	27	31	10	0	1.938	1.632	1.238	1.213	3.489	1.103	0.049	156	515	47	50	0.954	31	16	31	19	-50
4	11	5	"PFD0387"	"D42954_2"	16590	23510	150	132	135	22	131	134	22	21	2	0	127	130	25	141	143	22	8	2	0	-0.071	-0.364	0.620	0.678	2.970	0.386	0.010	156	558	-13	-7	Error	1	-14	4	-11	-50
4	12	5	"PFD0397"	"D45582_1"	16810	23520	150	136	141	27	131	134	22	30	10	0	137	141	28	139	141	23	23	6	0	-2.500	5.000	0.930	0.871	3.751	0.833	0.021	156	599	3	12	Error	5	-2	10	2	-50
4	13	5	"PFD0405"	"D4722_1"	17000	23530	120	161	163	27	133	134	22	58	25	0	293	305	62	139	139	23	100	100	0	0.182	0.181	0.207	0.181	2.384	0.144	0.180	120	481	182	196	-2.459	28	154	30	166	0
4	14	5	"PFD0416"	"D49176_11"	17180	23530	130	286	284	47	133	135	23	100	100	0	955	946	146	140	139	21	100	100	0	0.188	0.187	0.188	0.181	1.438	0.177	0.787	120	494	968	957	-2.413	153	815	151	806	0
4	15	5	"PFD0438"	"D49176_65"	17370	23520	150	146	147	26	135	137	25	27	8	0	138	142	27	141	143	24	17	5	0	-3.667	12.000	1.083	0.923	4.620	0.911	0.009	156	586	8	13	Error	11	-3	12	1	-50
4	16	5	"PFD0441"	"D49176_7"	17560	23530	130	404	406	70	136	138	29	100	100	0	1699	1659	322	144	145	24	100	100	0	0.172	0.178	0.176	0.176	1.260	0.173	0.881	120	476	1823	1785	-2.537	268	1555	270	1515	0
4	17	5	"PFD0444"	"D49942_10"	17750	23540	130	4176	3880	804	136	138	27	100	100	0	10160	9803	1578	144	146	25	100	100	0	0.403	0.388	0.396	0.381	1.210	0.386	0.951	120	472	14056	13403	-1.310	4040	10016	3744	9659	0
4	18	5	"PFD0446"	"D49942_3"	17950	23540	130	881	843	184	134	135	23	100	100	0	2183	2071	373	139	142	25	100	100	0	0.365	0.367	0.366	0.359	1.263	0.367	0.925	120	552	2791	2641	-1.452	747	2044	709	1932	0
4	19	5	"PFD0448"	"D49942_6"	18140	23540	130	1423	1389	309	129	131	21	100	100	0	3099	3093	572	133	136	23	100	100	0	0.436	0.426	0.434	0.415	1.322	0.429	0.947	120	536	4260	4220	-1.197	1294	2966	1260	2960	0
4	20	5	"PFD0450"	"D49942_9"	18320	23530	130	4767	4951	1808	127	128	19	100	100	0	9748	10322	3725	131	134	22	100	100	0	0.482	0.473	0.459	0.477	1.385	0.447	0.915	120	464	14257	15015	-1.051	4640	9617	4824	10191	0
4	21	5	"PFD0482"	"D56400_4"	18510	23520	150	151	152	28	129	131	21	50	26	0	161	162	32	131	134	24	57	24	0	0.733	0.742	0.942	0.870	3.487	0.582	0.061	156	548	52	54	-0.447	22	30	23	31	-50
4	22	5	"PFD0484"	"D56470_2"	18710	23540	130	241	248	56	130	132	21	99	97	0	289	292	63	130	132	24	99	99	0	0.698	0.728	0.749	0.715	1.786	0.727	0.606	120	602	270	280	-0.518	111	159	118	162	0
4	1	6	"PFD0487"	"D56950_2"	14700	23720	140	1755	1744	1625	134	136	22	98	97	0	1283	1972	4692	148	150	24	98	94	0	1.428	0.883	1.361	1.349	2.202	0.296	0.464	156	764	2756	3434	0.514	1621	1135	1610	1824	0
4	2	6	"PFD0490"	"D5782_1"	14900	23720	130	1133	1115	225	132	134	23	100	100	0	839	849	169	152	155	26	100	100	0	1.457	1.410	1.489	1.414	1.380	1.427	0.869	120	553	1688	1680	0.543	1001	687	983	697	0
4	3	6	"PFD0508"	"D6287_1"	15110	23720	150	154	155	29	132	132	21	50	25	0	171	175	42	150	154	25	41	21	0	1.048	0.920	1.000	0.839	3.625	0.506	0.078	156	543	43	48	0.067	22	21	23	25	-50
4	4	6	"PFD0510"	"D6287_13"	15280	23690	150	139	141	26	132	133	19	31	9	0	144	145	27	147	151	25	15	3	0	-2.333	-4.500	0.911	0.979	3.426	0.269	0.005	156	500	4	7	Error	7	-3	9	-2	-50
4	5	6	"PFD0529"	"D6287_55"	15460	23720	130	199	202	31	134	135	20	93	79	0	464	464	109	150	153	25	97	96	0	0.207	0.217	0.214	0.210	1.974	0.199	0.596	120	520	379	382	-2.272	65	314	68	314	0
4	6	6	"PFD0532"	"D6287_61"	15670	23730	150	133	135	20	134	135	21	10	3	0	146	148	28	150	152	28	12	1	0	0.250	-0.500	0.625	0.581	3.614	0.196	0.010	156	529	-5	-1	-2.000	-1	-4	1	-2	-50
4	7	6	"PFD0536"	"D6287_69"	15850	23710	150	142	144	25	135	138	23	25	7	0	162	169	35	149	151	27	34	19	0	0.538	0.450	0.591	0.571	3.757	0.186	0.009	156	518	20	29	-0.893	7	13	9	20	-50
4	8	6	"PFD0538"	"D6287_70"	16050	23720	120	250	249	43	143	144	27	96	91	0	222	228	43	156	160	30	84	56	0	1.621	1.472	1.386	1.539	1.991	1.389	0.404	120	480	173	178	0.697	107	66	106	72	0
4	9	6	"PFD0549"	"D64289_1"	16240	23720	130	43857	40467	8652	149	151	30	100	100	0	36477	33953	6770	167	171	32	100	100	0	1.204	1.193	1.213	1.192	1.269	1.200	0.936	120	487	80018	74104	0.268	43708	36310	40318	33786	0
4	10	6	"PFD0558"	"D65681_2"	16420	23720	130	667	635	119	142	146	28	100	100	0	636	649	118	159	162	29	100	100	0	1.101	1.006	1.008	0.997	1.336	1.008	0.867	120	494	1002	983	0.138	525	477	493	490	0
4	11	6	"PFE0558"	"E49_1"	16620	23720	130	211	211	30	137	139	23	98	78	0	289	291	53	149	152	24	99	97	0	0.529	0.521	0.513	0.516	1.788	0.463	0.513	120	552	214	216	-0.920	74	140	74	142	0
4	12	6	"PFE0562"	"E5006_5"	16810	23720	140	2365	2171	734	133	135	23	100	100	0	1495	1391	508	144	147	25	97	95	0	1.652	1.634	1.606	1.742	1.665	1.622	0.936	156	540	3583	3285	0.724	2232	1351	2038	1247	0
4	13	6	"PFE0565"	"E5141_1"	17010	23730	130	456	440	94	136	139	46	99	96	0	738	725	163	143	146	31	100	100	0	0.538	0.522	0.532	0.514	1.418	0.532	0.856	120	472	915	886	-0.895	320	595	304	582	0
4	14	6	"PFE0569"	"E517_1"	17190	23710	130	444	425	98	137	140	44	96	94	0	634	607	154	140	144	29	98	98	0	0.621	0.617	0.613	0.614	1.378	0.601	0.818	120	519	801	755	-0.686	307	494	288	467	0
4	15	6	"PFE0579"	"E5479_3"	17380	23720	130	805	837	240	133	136	25	100	100	0	1082	1114	320	140	143	24	100	100	0	0.713	0.723	0.711	0.719	1.338	0.705	0.915	120	538	1614	1678	-0.487	672	942	704	974	0
4	16	6	"PFE0585"	"E598_1"	17570	23720	140	63338	54390	15158	142	145	29	100	100	38	18552	17358	6670	150	152	26	98	98	0	3.434	3.152	3.019	3.391	1.696	3.104	0.922	156	545	81598	71456	1.780	63196	18402	54248	17208	0
4	17	6	"PFE0608"	"E714_7"	17760	23700	150	185	188	41	146	150	27	64	33	0	175	184	61	154	155	26	43	23	0	1.857	1.400	1.350	1.397	3.433	0.515	0.117	156	577	60	72	0.893	39	21	42	30	-50
4	18	6	"PFE0610"	"E7279_2"	17960	23730	130	195	196	30	138	140	22	85	67	0	662	651	127	144	147	25	100	100	0	0.110	0.114	0.111	0.104	1.907	0.106	0.473	120	554	575	565	-3.184	57	518	58	507	0
4	19	6	"PFE0613"	"E7418_1"	18140	23720	110	152	155	27	135	135	20	42	22	0	277	287	58	139	142	29	98	97	0	0.123	0.135	0.202	0.192	2.097	0.118	0.128	80	419	155	168	-3.021	17	138	20	148	0
4	20	6	"PFE0616"	"E7745_1"	18330	23690	150	148	148	25	132	132	21	38	12	0	157	159	29	136	139	28	39	12	0	0.762	0.696	0.823	0.901	3.521	0.396	0.045	156	591	37	39	-0.392	16	21	16	23	-50
4	21	6	"PFE0619"	"E7861_3"	18520	23720	120	627	611	122	131	132	22	100	100	0	458	457	93	131	134	26	100	99	0	1.517	1.472	1.531	1.498	1.352	1.468	0.873	120	498	823	806	0.601	496	327	480	326	0
4	22	6	"PFE0623"	"E8100_2"	18720	23720	130	4058	3847	912	132	133	21	100	100	0	2586	2463	607	132	135	24	100	100	0	1.600	1.594	1.604	1.633	1.407	1.578	0.947	120	634	6380	6046	0.678	3926	2454	3715	2331	0
4	1	7	"PFE0649"	"E8914_2"	14720	23910	130	285	288	51	136	138	22	99	98	0	411	411	66	152	154	25	100	100	0	0.575	0.587	0.595	0.568	1.603	0.585	0.761	120	557	408	411	-0.798	149	259	152	259	0
4	2	7	"PFE0654"	"E9225_1"	14910	23910	120	263	270	46	129	132	23	100	99	0	850	835	155	153	157	27	100	100	0	0.192	0.207	0.198	0.201	1.446	0.194	0.778	120	451	831	823	-2.379	134	697	141	682	0
4	3	7	"PFE0657"	"E9299_3"	15090	23890	150	135	134	23	129	130	21	21	3	0	157	159	34	154	157	27	21	8	0	2.000	1.000	0.758	0.784	3.746	0.320	0.034	156	544	9	10	1.000	6	3	5	5	-50
4	4	7	"PFE0659"	"E9299_6"	15290	23910	120	475	465	80	130	131	23	100	100	0	581	577	115	152	156	27	100	100	0	0.804	0.788	0.793	0.793	1.322	0.777	0.868	120	479	774	760	-0.314	345	429	335	425	0
4	5	7	"PFE0663"	"E9475_1"	15490	23910	130	230	231	42	130	132	24	96	90	0	1111	1078	186	150	153	26	100	100	0	0.104	0.109	0.107	0.101	1.553	0.108	0.697	120	467	1061	1029	-3.265	100	961	101	928	0
4	6	7	"PFE0668"	"E9987_1"	15670	23910	130	223	226	40	131	132	21	99	90	0	525	522	106	149	151	25	100	100	0	0.245	0.255	0.253	0.242	1.625	0.238	0.629	120	448	468	468	-2.031	92	376	95	373	0
4	7	7	"PFF0025"	"F10660_2"	15850	23910	120	156	160	27	133	136	23	48	19	0	454	453	91	152	154	25	100	100	0	0.076	0.090	0.095	0.086	2.425	0.079	0.161	120	499	325	328	-3.715	23	302	27	301	0
4	8	7	"PFF0029"	"F10730_3"	16060	23910	130	355	354	63	138	141	27	100	100	0	628	621	96	157	161	27	100	100	0	0.461	0.466	0.461	0.454	1.326	0.466	0.856	120	562	688	680	-1.118	217	471	216	464	0
4	9	7	"PFF0032"	"F10872_1"	16240	23910	120	464	453	96	139	141	27	99	98	0	605	602	125	163	167	30	100	99	0	0.735	0.715	0.731	0.712	1.320	0.706	0.862	120	485	767	753	-0.444	325	442	314	439	0
4	10	7	"PFF0035"	"F10935_2"	16430	23910	130	4951	4708	1033	141	142	23	100	100	0	4421	4244	784	161	164	27	100	100	0	1.129	1.119	1.140	1.101	1.255	1.125	0.945	120	611	9070	8650	0.175	4810	4260	4567	4083	0
4	11	7	"PFF0038"	"F10949_3"	16630	23910	130	867	944	571	142	143	22	100	100	0	854	1034	1229	156	157	24	100	100	0	1.039	0.913	1.036	1.016	1.404	0.570	0.696	120	552	1423	1680	0.055	725	698	802	878	0
4	12	7	"PFF0040"	"F10953_1"	16820	23910	130	11111	10784	2778	138	140	22	100	100	0	7935	7881	2141	154	156	27	100	100	0	1.410	1.378	1.377	1.394	1.239	1.354	0.954	120	472	18754	18373	0.496	10973	7781	10646	7727	0
4	13	7	"PFF0668"	"F310_1"	16990	23890	150	143	147	26	137	140	43	12	0	0	181	189	43	151	156	32	46	27	0	0.200	0.263	0.455	0.483	3.467	0.245	0.062	156	562	36	48	-2.322	6	30	10	38	-50
4	14	7	"PFF0671"	"F31319_2"	17200	23910	130	2756	2524	598	135	138	43	100	100	0	1517	1458	352	147	150	32	100	100	0	1.913	1.822	1.813	1.841	1.350	1.827	0.937	120	574	3991	3700	0.936	2621	1370	2389	1311	0
4	15	7	"PFF0680"	"F31855_1"	17390	23920	120	165	162	28	129	131	21	63	35	0	241	246	45	141	142	23	100	92	0	0.360	0.314	0.333	0.307	2.572	0.276	0.233	120	490	136	138	-1.474	36	100	33	105	0
4	16	7	"PFF0682"	"F32050_1"	17580	23920	120	162	164	27	138	140	25	49	15	0	434	454	94	148	150	25	100	100	0	0.084	0.085	0.104	0.093	2.317	0.082	0.196	120	408	310	332	-3.575	24	286	26	306	0
4	17	7	"PFF0686"	"F32122_1"	17760	23910	130	1495	1445	306	143	146	26	100	100	0	1868	1816	318	154	156	26	100	100	0	0.789	0.783	0.778	0.772	1.245	0.782	0.929	120	528	3066	2964	-0.342	1352	1714	1302	1662	0
4	18	7	"PFF0693"	"F32325_1"	17960	23920	130	310	309	58	138	139	22	98	97	0	1105	1073	194	149	152	24	100	100	0	0.180	0.185	0.186	0.178	1.446	0.184	0.810	120	543	1128	1095	-2.475	172	956	171	924	0
4	19	7	"PFF0715"	"F33346_1"	18150	23910	130	454	458	93	135	135	20	100	100	0	502	491	106	147	149	26	100	100	0	0.899	0.939	0.941	0.954	1.388	0.916	0.858	120	563	674	667	-0.154	319	355	323	344	0
4	20	7	"PFF0719"	"F33441_1"	18340	23910	130	3573	3450	757	132	132	20	100	100	0	3296	3182	625	141	143	24	100	100	0	1.091	1.091	1.099	1.085	1.277	1.089	0.928	120	584	6596	6359	0.125	3441	3155	3318	3041	0
4	21	7	"PFF0722"	"F33612_1"	18540	23910	130	958	934	162	131	131	20	100	100	0	530	523	102	131	134	23	100	99	0	2.073	2.048	2.043	2.094	1.296	2.056	0.906	120	554	1226	1195	1.051	827	399	803	392	0
4	22	7	"PFF0725"	"F33675_1"	18740	23920	120	168	167	27	132	134	21	69	33	0	257	259	49	134	137	26	98	94	0	0.293	0.280	0.298	0.268	2.595	0.244	0.209	120	508	159	160	-1.773	36	123	35	125	0
4	1	8	"PFF0728"	"F33814_1"	14720	24070	150	160	164	35	135	136	22	52	32	0	183	187	42	152	154	24	56	33	0	0.806	0.829	0.778	0.694	3.200	0.650	0.106	156	753	56	64	-0.310	25	31	29	35	-50
4	2	8	"PFF0734"	"F34109_1"	14920	24100	120	163	168	31	127	129	20	70	45	0	180	186	42	150	153	26	54	26	0	1.200	1.139	0.923	0.968	3.083	0.528	0.103	120	499	66	77	0.263	36	30	41	36	0
4	3	8	"PFF0764"	"F35293_1"	15110	24100	120	273	277	46	127	128	18	100	100	0	248	253	37	148	153	25	99	95	0	1.460	1.429	1.343	1.450	1.611	1.514	0.598	120	445	246	255	0.546	146	100	150	105	0
4	4	8	"PFF0773"	"F35453_1"	15290	24080	150	137	140	25	130	131	24	24	7	0	161	165	32	153	158	31	16	6	0	0.875	0.833	0.863	0.783	4.040	0.275	0.017	156	530	15	22	-0.193	7	8	10	12	-50
4	5	8	"PFF0777"	"F35590_1"	15490	24080	150	130	132	31	131	132	23	15	3	0	157	162	28	151	155	27	26	10	0	-0.167	0.091	0.775	0.819	4.180	0.477	0.009	156	584	5	12	Error	-1	6	1	11	-50
4	6	8	"PFF0781"	"F35756_2"	15680	24100	130	2159	2066	382	133	134	21	100	100	0	1458	1444	242	153	156	27	100	100	0	1.552	1.497	1.510	1.495	1.214	1.525	0.931	120	520	3331	3224	0.635	2026	1305	1933	1291	0
4	7	8	"PFF0784"	"F35756_5"	15870	24100	120	305	311	51	133	136	23	99	99	0	782	767	149	152	156	27	100	100	0	0.273	0.289	0.285	0.285	1.395	0.275	0.817	120	499	802	793	-1.873	172	630	178	615	0
4	8	8	"PFF0788"	"F35774_1"	16060	24100	130	6039	5756	1052	135	137	26	100	100	0	3439	3395	503	152	155	26	100	100	0	1.796	1.733	1.754	1.722	1.221	1.775	0.932	120	490	9191	8864	0.845	5904	3287	5621	3243	0
4	9	8	"PFF0818"	"F36648_1"	16260	24100	130	241	241	36	132	133	24	100	93	0	875	874	161	155	158	26	100	100	0	0.151	0.152	0.151	0.146	1.478	0.146	0.729	120	536	829	828	-2.724	109	720	109	719	0
4	10	8	"PFF0821"	"F3666_3"	16460	24110	90	162	160	32	135	136	21	53	25	0	263	276	63	165	167	29	96	78	0	0.276	0.225	0.312	0.252	2.640	0.225	0.182	52	300	125	136	-1.860	27	98	25	111	0
4	11	8	"PFF0823"	"F36721_3"	16630	24110	150	158	161	32	135	137	22	50	23	0	175	182	43	151	154	28	43	18	0	0.958	0.839	1.061	1.059	3.644	0.564	0.140	156	599	47	57	-0.061	23	24	26	31	-50
4	12	8	"PFF0825"	"F36734_1"	16830	24100	120	171	173	29	131	133	21	75	47	0	257	261	65	145	149	27	95	85	0	0.357	0.362	0.387	0.387	2.321	0.281	0.216	120	483	152	158	-1.485	40	112	42	116	0
4	13	8	"PFF0827"	"F36803_1"	17020	24100	120	181	185	33	129	130	21	84	64	0	414	411	91	144	148	29	98	97	0	0.193	0.210	0.214	0.201	2.363	0.190	0.458	120	440	322	323	-2.376	52	270	56	267	0
4	14	8	"PFF0831"	"F37098_2"	17210	24100	130	288	293	56	126	128	21	99	99	0	1660	1640	308	139	141	24	100	100	0	0.107	0.111	0.107	0.108	1.443	0.107	0.789	120	517	1683	1668	-3.231	162	1521	167	1501	0
4	15	8	"PFF1472"	"F58335_1"	17410	24100	130	178	179	31	127	129	20	85	65	0	617	627	154	141	141	22	100	100	0	0.107	0.107	0.105	0.104	1.835	0.095	0.454	120	436	527	538	-3.222	51	476	52	486	0
4	16	8	"PFF1476"	"F58487_1"	17590	24080	150	138	140	24	132	134	20	26	9	0	163	168	39	146	148	23	39	15	0	0.353	0.364	0.876	0.856	4.063	0.116	0.007	156	455	23	30	-1.503	6	17	8	22	-50
4	17	8	"PFF1492"	"F58910_1"	17780	24100	130	394	391	73	137	137	22	100	100	0	415	414	82	147	150	24	100	100	0	0.959	0.951	0.942	0.955	1.497	0.967	0.770	120	526	525	521	-0.060	257	268	254	267	0
4	18	8	"PFF1495"	"F59075_2"	17980	24100	120	165	169	28	139	140	23	52	25	0	251	254	43	148	150	24	97	95	0	0.252	0.283	0.324	0.256	2.673	0.256	0.175	120	497	129	136	-1.986	26	103	30	106	0
4	19	8	"PFF1497"	"F5910_2"	18170	24100	130	1789	1719	364	136	136	21	100	100	0	11605	11282	1941	146	146	23	100	100	0	0.144	0.142	0.144	0.140	1.277	0.138	0.912	120	507	13112	12719	-2.793	1653	11459	1583	11136	0
4	20	8	"PFF1499"	"F59139_2"	18350	24100	130	7782	7514	1632	131	132	19	100	100	0	4939	4735	1061	140	141	24	100	100	0	1.594	1.607	1.612	1.620	1.257	1.592	0.951	120	457	12450	11978	0.673	7651	4799	7383	4595	0
4	21	8	"PFF1536"	"F6061_1"	18540	24090	130	182	181	33	131	132	20	82	64	0	306	302	55	130	135	25	99	97	0	0.290	0.291	0.293	0.279	2.327	0.278	0.409	120	459	227	222	-1.787	51	176	50	172	0
4	22	8	"PFF1543"	"F607_1"	18710	24110	150	138	138	20	131	133	22	20	3	0	135	137	27	129	133	25	21	6	0	1.167	0.875	0.778	0.785	3.809	0.374	0.047	156	662	13	15	0.222	7	6	7	8	-50
4	1	9	"PFF1546"	"F61052_1"	14720	24270	150	138	139	26	134	137	23	20	5	0	153	160	42	147	150	25	25	11	0	0.667	0.385	1.000	0.957	3.200	0.215	0.015	156	847	10	18	-0.585	4	6	5	13	-50
4	2	9	"PFF1550"	"F61158_1"	14920	24290	130	456	451	97	128	129	19	100	100	0	508	501	111	143	145	22	100	100	0	0.899	0.902	0.884	0.909	1.425	0.874	0.845	120	512	693	681	-0.154	328	365	323	358	0
4	3	9	"PFF1556"	"F61469_1"	15120	24290	120	149	152	23	128	129	18	60	27	0	275	276	56	140	143	23	97	95	0	0.156	0.176	0.201	0.204	2.259	0.134	0.164	120	388	156	160	-2.684	21	135	24	136	0
4	4	9	"PFF1560"	"F61859_2"	15260	24270	150	138	140	24	131	133	21	23	7	0	140	141	23	146	151	31	3	0	0	-1.167	-1.800	0.821	0.873	4.229	0.345	0.076	156	557	1	4	Error	7	-6	9	-5	-50
4	5	9	"PFF1588"	"F6265_1"	15500	24290	130	2840	2550	691	133	135	23	100	100	0	1336	1280	297	147	152	32	100	100	0	2.277	2.133	2.135	2.095	1.292	2.224	0.936	120	570	3896	3550	1.187	2707	1189	2417	1133	0
4	6	9	"PFF1595"	"F62846_1"	15690	24290	130	1074	1031	240	134	136	22	100	100	0	596	596	133	147	151	28	100	100	0	2.094	1.998	2.077	1.998	1.356	2.051	0.863	120	478	1389	1346	1.066	940	449	897	449	0
4	7	9	"PFF1604"	"F63188_2"	15880	24290	130	4033	3733	912	133	134	21	100	100	0	2832	2693	559	145	148	26	100	100	0	1.451	1.413	1.409	1.393	1.259	1.457	0.929	120	440	6587	6148	0.537	3900	2687	3600	2548	0
4	8	9	"PFF1607"	"F63326_1"	16080	24260	150	155	154	26	130	136	59	8	0	0	149	154	31	145	150	33	17	7	0	6.250	2.667	1.150	1.206	3.664	0.637	0.026	156	488	29	33	2.644	25	4	24	9	-50
4	9	9	"PFF1610"	"F63399_1"	16260	24290	140	5640	4900	1716	126	132	60	100	100	0	3984	3634	1132	144	148	33	100	98	0	1.436	1.368	1.399	1.362	1.704	1.405	0.932	156	467	9354	8264	0.522	5514	3840	4774	3490	0
4	10	9	"PFF1614"	"F63448_3"	16450	24270	150	154	154	27	128	129	21	53	26	0	152	152	27	142	147	30	23	3	0	2.600	2.600	1.188	1.189	3.395	0.553	0.052	156	469	36	36	1.379	26	10	26	10	-50
4	11	9	"PFF1654"	"F64738_1"	16640	24290	130	701	691	117	129	130	20	100	100	0	635	633	118	136	137	23	100	100	0	1.146	1.131	1.154	1.139	1.308	1.130	0.877	120	363	1071	1059	0.197	572	499	562	497	0
4	12	9	"PFF1656"	"F64738_5"	16830	24290	130	296	294	59	127	129	20	100	100	0	374	382	74	134	136	22	100	100	0	0.704	0.673	0.668	0.656	1.427	0.637	0.766	120	419	409	415	-0.506	169	240	167	248	0
4	13	9	"PFF1659"	"F64888_1"	17030	24250	150	129	133	29	124	125	18	25	8	0	131	142	46	133	135	22	25	12	0	-2.500	1.000	0.740	0.722	4.237	0.465	0.178	156	475	3	18	Error	5	-2	9	9	-50
4	14	9	"PFF1666"	"F65043_1"	17220	24290	130	807	780	148	124	125	20	100	100	0	1112	1100	190	131	133	21	100	100	0	0.696	0.677	0.679	0.671	1.307	0.667	0.886	120	481	1664	1625	-0.522	683	981	656	969	0
4	15	9	"PFF1668"	"F65043_4"	17410	24290	120	306	312	59	124	125	21	100	100	0	405	399	77	132	135	22	100	100	0	0.667	0.704	0.671	0.697	1.497	0.674	0.767	120	368	455	455	-0.585	182	273	188	267	0
4	16	9	"PFF1673"	"F65467_1"	17570	24250	150	136	137	30	129	131	23	21	5	0	139	142	26	141	142	25	17	5	0	-3.500	8.000	0.660	0.701	3.994	0.461	0.004	156	473	5	9	Error	7	-2	8	1	-50
4	17	9	"PFI0337"	"I3634_1"	17800	24290	130	274	276	58	133	135	21	99	99	0	945	932	189	141	143	24	100	100	0	0.175	0.181	0.175	0.171	1.493	0.181	0.785	120	507	945	934	-2.512	141	804	143	791	0
4	18	9	"PFI0339"	"I3665_1"	17990	24290	120	192	196	29	138	139	21	90	72	0	397	397	70	138	140	22	100	100	0	0.208	0.224	0.228	0.214	1.827	0.206	0.483	120	472	313	317	-2.262	54	259	58	259	0
4	19	9	"PFI0341"	"I3767_1"	18180	24290	120	167	167	30	138	139	21	57	28	0	506	497	110	139	139	21	100	100	0	0.079	0.081	0.090	0.090	2.286	0.080	0.232	120	462	396	387	-3.662	29	367	29	358	0
4	20	9	"PFI0347"	"I398_3"	18370	24260	150	135	135	22	134	135	21	17	5	0	138	141	25	136	137	22	25	7	0	0.500	0.200	0.833	0.748	3.740	0.401	0.002	156	560	3	6	-1.000	1	2	1	5	-50
4	21	9	"PFI0352"	"I4167_1"	18560	24290	130	900	846	191	130	131	20	100	100	0	779	746	175	131	134	22	99	99	0	1.188	1.164	1.175	1.154	1.362	1.165	0.895	120	444	1418	1331	0.249	770	648	716	615	0
4	22	9	"PFI0354"	"I4179_1"	18730	24280	130	240	243	42	132	138	68	85	25	0	802	798	174	131	149	187	100	94	0	0.161	0.166	0.172	0.160	1.473	0.155	0.729	120	515	779	778	-2.635	108	671	111	667	0
4	1	10	"PFI0375"	"I4688_1"	14780	24490	150	142	144	22	138	140	24	15	3	0	183	186	37	145	148	26	67	35	0	0.105	0.146	0.367	0.349	4.436	0.101	0.010	156	595	42	47	-3.248	4	38	6	41	-50
4	2	10	"PFI0378"	"I4719_5"	14930	24470	130	245	246	57	133	137	26	93	86	0	523	514	120	139	143	37	100	97	0	0.292	0.301	0.281	0.275	1.683	0.301	0.623	120	409	496	488	-1.778	112	384	113	375	0
4	3	10	"PFI0380"	"I4730_1"	15110	24460	130	587	575	132	128	131	25	100	100	0	538	528	110	138	142	35	99	98	0	1.148	1.146	1.119	1.147	1.359	1.142	0.862	120	484	859	837	0.198	459	400	447	390	0
4	4	10	"PFI0383"	"I4780_1"	15300	24460	120	190	192	33	126	128	20	95	78	0	293	295	59	138	141	24	100	98	0	0.413	0.420	0.406	0.398	1.979	0.375	0.455	120	495	219	223	-1.276	64	155	66	157	0
4	5	10	"PFI0386"	"I4862_1"	15490	24460	120	362	354	58	131	134	22	100	100	0	369	367	61	139	144	25	100	100	0	1.004	0.978	1.000	0.977	1.381	0.974	0.805	120	482	461	451	0.006	231	230	223	228	0
4	6	10	"PFI0393"	"I4989_1"	15680	24460	130	982	984	145	134	136	22	100	100	0	1140	1123	170	141	146	29	100	100	0	0.849	0.866	0.860	0.867	1.202	0.855	0.929	120	500	1847	1832	-0.236	848	999	850	982	0
4	7	10	"PFI0428"	"I601_1"	15880	24430	150	133	135	22	132	133	21	18	4	0	137	138	22	143	146	26	8	0	0	-0.167	-0.600	0.875	0.835	4.383	0.445	0.027	156	596	-5	-2	Error	1	-6	3	-5	-50
4	8	10	"PFI0430"	"I6032_2"	16060	24460	130	2502	2476	486	131	135	57	100	100	0	1740	1738	302	142	145	30	100	100	0	1.484	1.469	1.506	1.462	1.208	1.477	0.931	120	525	3969	3941	0.569	2371	1598	2345	1596	0
4	9	10	"PFI0434"	"I607_1"	16260	24460	130	665	667	131	127	131	58	100	100	0	626	614	136	139	142	31	100	100	0	1.105	1.137	1.152	1.151	1.284	1.138	0.880	120	492	1025	1015	0.144	538	487	540	475	0
4	10	10	"PFI0439"	"I6174_2"	16440	24470	130	242	242	45	127	128	20	97	94	0	547	550	98	137	139	23	100	100	0	0.280	0.278	0.277	0.258	1.592	0.270	0.751	120	440	525	528	-1.834	115	410	115	413	0
4	11	10	"PFI0441"	"I6204_2"	16600	24450	150	127	127	20	128	129	20	12	3	0	136	136	20	136	137	23	9	3	0	100000.000	100000.000	1.182	1.214	3.547	0.150	0.001	156	501	-1	-1	16.610	-1	0	-1	0	-50
4	12	10	"PFI0443"	"I6356_1"	16790	24450	150	128	128	20	128	129	19	16	2	0	129	134	26	130	132	22	20	6	0	0.000	0.000	1.053	1.003	4.690	0.109	0.002	156	534	-1	4	Error	0	-1	0	4	-50
4	13	10	"PFI0469"	"I7030_1"	17010	24410	150	129	129	21	129	130	19	13	5	0	126	132	30	132	134	23	13	4	0	0.000	0.000	1.000	0.891	3.593	0.236	0.005	156	576	-6	0	Error	0	-6	0	0	-50
4	14	10	"PFI0471"	"I7085_1"	17210	24470	130	1735	1700	336	128	129	20	100	100	0	1465	1467	269	131	133	21	100	100	0	1.205	1.177	1.184	1.165	1.253	1.205	0.945	120	535	2941	2908	0.269	1607	1334	1572	1336	0
4	15	10	"PFI0473"	"I7097_2"	17400	24470	120	470	469	97	121	123	20	100	100	0	1438	1439	242	133	137	24	100	100	0	0.267	0.266	0.260	0.260	1.315	0.261	0.864	120	408	1654	1654	-1.903	349	1305	348	1306	0
4	16	10	"PFI0475"	"I7106_1"	17550	24450	150	128	129	26	130	133	27	12	4	0	151	169	64	142	149	37	25	14	0	-0.222	-0.037	0.600	0.635	4.154	0.306	0.173	156	591	7	26	Error	-2	9	-1	27	-50
4	17	10	"PFI0481"	"I7243_1"	17760	24440	150	143	148	27	137	138	25	30	7	0	158	165	51	142	148	34	31	10	0	0.375	0.478	0.818	0.749	2.906	0.358	0.142	156	677	22	34	-1.415	6	16	11	23	-50
4	18	10	"PFI0484"	"I7365_3"	17970	24470	130	1168	1147	211	137	139	21	100	100	0	818	805	155	139	141	25	100	100	0	1.518	1.517	1.508	1.521	1.275	1.538	0.914	120	535	1710	1676	0.603	1031	679	1010	666	0
4	19	10	"PFJ0441"	"J490_1"	18150	24470	130	568	563	98	138	139	20	100	100	0	954	946	163	140	141	22	100	100	0	0.528	0.527	0.528	0.523	1.254	0.517	0.908	120	515	1244	1231	-0.921	430	814	425	806	0
4	20	10	"PFJ0443"	"J504_1"	18350	24470	120	825	830	130	135	135	21	100	100	0	489	488	73	136	138	22	100	100	0	1.955	1.974	2.003	1.988	1.284	2.039	0.884	120	551	1043	1047	0.967	690	353	695	352	0
4	21	10	"PFJ0445"	"J504_5"	18540	24470	120	170	173	31	127	128	19	82	55	0	459	459	90	129	132	22	100	100	0	0.130	0.139	0.124	0.126	2.027	0.122	0.382	120	489	373	376	-2.940	43	330	46	330	0
4	22	10	"PFJ0448"	"J50_1"	18730	24470	120	13562	12967	2907	131	137	66	100	100	0	11885	11457	2298	136	154	179	100	100	0	1.143	1.134	1.158	1.123	1.219	1.139	0.940	120	565	25180	24157	0.193	13431	11749	12836	11321	0
4	1	11	"PFJ0450"	"J512_2"	14730	24660	130	3668	3563	768	146	146	24	100	100	0	3133	3050	528	150	153	27	100	100	0	1.181	1.178	1.188	1.147	1.297	1.208	0.957	120	526	6505	6317	0.240	3522	2983	3417	2900	0
4	2	11	"PFJ0452"	"J53_1"	14880	24650	150	138	138	23	142	143	24	10	1	0	149	149	26	147	149	34	11	1	0	-2.000	-2.000	1.000	0.901	3.753	0.285	0.060	156	542	-2	-2	Error	-4	2	-4	2	-50
4	3	11	"PFJ0477"	"J53_50"	15110	24660	130	223	226	39	135	136	25	98	83	0	410	417	73	144	149	34	100	100	0	0.331	0.333	0.331	0.312	1.579	0.322	0.641	120	596	354	364	-1.596	88	266	91	273	0
4	4	11	"PFJ0479"	"J53_52"	15300	24660	130	730	715	134	129	131	21	100	100	0	578	580	105	141	145	24	100	100	0	1.375	1.335	1.354	1.323	1.377	1.377	0.884	120	567	1038	1025	0.460	601	437	586	439	0
4	5	11	"PFJ0483"	"J53_56"	15490	24660	130	4201	3906	776	134	136	22	100	100	0	2317	2233	429	141	145	26	100	100	0	1.869	1.803	1.811	1.795	1.232	1.826	0.942	120	482	6243	5864	0.902	4067	2176	3772	2092	0
4	6	11	"PFJ0485"	"J53_60"	15680	24650	130	1092	1057	180	132	135	22	100	100	0	742	714	165	140	145	29	99	99	0	1.595	1.611	1.595	1.711	1.509	1.585	0.904	120	497	1562	1499	0.673	960	602	925	574	0
4	7	11	"PFJ0488"	"J541_1"	15870	24660	130	186	188	32	131	131	20	86	65	0	571	568	104	141	144	24	100	100	0	0.128	0.133	0.138	0.118	2.059	0.134	0.512	120	544	485	484	-2.967	55	430	57	427	0
4	8	11	"PFJ0490"	"J541_4"	16060	24660	130	160	164	33	133	134	20	61	30	0	536	535	103	144	146	24	100	100	0	0.069	0.079	0.076	0.077	2.166	0.079	0.252	120	567	419	422	-3.860	27	392	31	391	0
4	9	11	"PFJ0511"	"J58_3"	16260	24660	130	1048	1015	199	133	134	20	100	100	0	1151	1136	196	143	144	24	100	100	0	0.908	0.888	0.891	0.875	1.287	0.904	0.918	120	524	1923	1875	-0.140	915	1008	882	993	0
4	10	11	"PFJ0515"	"J6186_1"	16420	24670	150	143	143	28	133	135	23	27	6	0	156	166	41	142	145	25	37	21	0	0.714	0.417	0.664	0.801	3.490	0.448	0.118	156	589	24	34	-0.485	10	14	10	24	-50
4	11	11	"PFJ0518"	"J634_1"	16640	24660	130	11720	10845	2153	132	134	22	100	100	0	7536	7145	1290	141	143	25	100	100	0	1.567	1.530	1.545	1.517	1.195	1.568	0.960	120	535	18983	17717	0.648	11588	7395	10713	7004	0
4	12	11	"PFJ0520"	"J63_1"	16820	24650	110	212	210	28	133	134	21	96	87	0	245	243	40	135	137	25	100	91	0	0.718	0.713	0.738	0.708	1.893	0.677	0.528	80	409	189	185	-0.478	79	110	77	108	0
4	13	11	"PFJ0522"	"J63_4"	16980	24640	150	140	142	24	134	142	46	8	0	0	149	172	81	137	144	38	21	16	0	0.500	0.229	0.538	0.585	4.574	0.145	0.070	156	729	18	43	-1.000	6	12	8	35	-50
4	14	11	"PFJ0525"	"J647_1"	17180	24660	120	727	690	186	135	137	20	100	100	0	490	469	140	138	140	23	98	95	0	1.682	1.677	1.700	1.818	1.671	1.629	0.882	120	506	944	886	0.750	592	352	555	331	0
4	15	11	"PFJ0544"	"J687_1"	17370	24660	130	371	365	67	135	134	22	100	100	0	363	366	86	141	145	28	99	99	0	1.063	1.022	1.037	1.048	1.562	0.969	0.715	120	578	458	455	0.088	236	222	230	225	0
4	16	11	"PFJ0548"	"J697_2"	17560	24670	110	180	180	28	138	139	23	68	41	0	451	451	84	146	151	31	100	100	0	0.138	0.138	0.134	0.121	2.197	0.126	0.353	80	485	347	347	-2.860	42	305	42	305	0
4	17	11	"PFJ0552"	"J69_1"	17750	24660	120	850	820	192	141	142	22	100	100	0	756	743	205	145	147	27	99	99	0	1.160	1.135	1.152	1.194	1.461	1.106	0.910	120	571	1320	1277	0.215	709	611	679	598	0
4	18	11	"PFJ0555"	"J6_12"	17930	24660	110	502	496	103	139	141	24	100	100	0	518	537	119	139	143	34	100	100	0	0.958	0.897	0.926	0.897	1.390	0.853	0.830	80	476	742	755	-0.062	363	379	357	398	0
4	19	11	"PFJ0559"	"J6_6"	18130	24660	120	504	483	115	137	138	22	100	99	0	1023	1004	269	142	146	33	100	100	0	0.417	0.401	0.422	0.400	1.473	0.384	0.882	120	548	1248	1208	-1.263	367	881	346	862	0
4	20	11	"PFJ0565"	"J71_1"	18320	24670	110	180	187	32	134	134	20	87	57	0	220	229	50	137	139	23	93	83	0	0.554	0.576	0.528	0.578	2.468	0.551	0.305	80	411	129	145	-0.851	46	83	53	92	0
4	21	11	"PFK0726"	"Ks17_16"	18510	24660	130	812	763	202	129	130	20	100	99	0	628	585	182	128	131	22	96	95	0	1.366	1.387	1.370	1.502	1.632	1.343	0.896	120	606	1183	1091	0.450	683	500	634	457	0
4	22	11	"PFK0728"	"Ks1832_1"	18710	24670	100	146	146	22	128	129	21	43	10	0	261	260	52	131	132	22	96	93	0	0.138	0.140	0.237	0.176	2.741	0.122	0.097	80	468	148	147	-2.852	18	130	18	129	0
4	1	12	"PFK0730"	"Ks186_1"	14710	24850	120	349	335	78	141	143	22	97	95	0	1139	1091	308	147	149	25	100	100	0	0.210	0.206	0.206	0.200	1.460	0.199	0.840	120	598	1200	1138	-2.254	208	992	194	944	0
4	2	12	"PFK0733"	"Ks186_9"	14900	24850	110	154	154	29	142	142	23	30	11	0	185	187	36	150	151	25	65	28	0	0.343	0.324	0.647	0.676	3.489	0.343	0.044	80	445	47	49	-1.544	12	35	12	37	0
4	3	12	"PFK0735"	"Ks187_4"	15080	24850	120	261	256	48	137	138	20	99	95	0	366	361	76	147	149	26	98	98	0	0.566	0.556	0.564	0.545	1.713	0.538	0.720	120	464	343	333	-0.821	124	219	119	214	0
4	4	12	"PFK0737"	"Ks187_7"	15260	24830	90	164	166	28	136	138	22	61	36	0	163	166	33	142	146	26	38	21	0	1.333	1.250	1.439	1.311	3.387	0.494	0.047	52	367	49	54	0.415	28	21	30	24	0
4	5	12	"PFK0762"	"Ks210_15"	15490	24830	150	133	134	20	136	137	20	15	1	0	153	157	31	142	144	24	33	12	0	-0.273	-0.133	0.596	0.670	3.466	0.161	0.024	156	651	8	13	Error	-3	11	-2	15	-50
4	6	12	"PFK0765"	"Ks210_4"	15670	24830	150	136	134	19	132	132	19	13	1	0	148	151	29	141	142	22	26	13	0	0.571	0.200	0.821	0.685	3.868	0.026	0.000	156	553	11	12	-0.807	4	7	2	10	-50
4	7	12	"PFK0768"	"Ks220_1"	15870	24840	150	136	136	24	132	133	19	25	6	0	128	132	26	142	144	23	9	4	0	-0.286	-0.400	1.000	0.852	3.840	15.327	0.000	156	596	-10	-6	Error	4	-14	4	-10	-50
4	8	12	"PFK0770"	"Ks220_7"	16050	24850	120	235	231	43	134	136	19	95	89	0	212	216	46	142	144	22	88	75	0	1.443	1.311	1.292	1.368	2.582	1.210	0.355	120	464	171	171	0.529	101	70	97	74	0
4	9	12	"PFK0781"	"Ks222_1"	16230	24860	120	267	265	68	141	142	25	92	84	0	1107	1076	341	143	147	25	99	99	0	0.131	0.133	0.127	0.120	1.833	0.129	0.725	120	514	1090	1057	-2.936	126	964	124	933	0
4	10	12	"PFK0784"	"Ks225_10"	16440	24850	130	444	447	76	141	143	26	100	100	0	356	358	72	147	151	31	99	98	0	1.450	1.450	1.463	1.483	1.445	1.473	0.787	120	578	512	517	0.536	303	209	306	211	0
4	11	12	"PFK0806"	"Ks245_1"	16640	24830	150	143	145	25	140	141	22	23	6	0	150	153	34	148	151	29	19	6	0	1.500	1.000	0.730	0.813	4.036	0.233	0.023	156	617	5	10	0.585	3	2	5	5	-50
4	12	12	"PFK0808"	"Ks245_4"	16810	24860	120	317	316	66	144	163	70	95	65	0	309	312	75	149	163	57	91	74	0	1.081	1.055	1.125	1.124	1.876	1.058	0.610	120	523	333	335	0.113	173	160	172	163	0
4	13	12	"PFK0810"	"Ks248_3"	17030	24850	130	373	373	61	143	162	69	100	94	0	327	331	65	146	161	56	99	86	0	1.271	1.243	1.248	1.276	1.469	1.251	0.740	120	543	411	415	0.346	230	181	230	185	0
4	14	12	"PFK0813"	"Ks249_3"	17190	24860	120	359	359	83	139	139	20	98	97	0	416	421	89	140	143	23	100	100	0	0.797	0.783	0.787	0.757	1.701	0.816	0.800	120	383	496	501	-0.327	220	276	220	281	0
4	15	12	"PFK0819"	"Ks259_1"	17380	24860	120	4090	3672	1308	143	144	22	100	100	0	2326	2196	602	146	148	27	100	100	0	1.811	1.721	1.745	1.586	1.544	1.809	0.929	120	443	6127	5579	0.856	3947	2180	3529	2050	0
4	16	12	"PFK0823"	"Ks259_6"	17570	24860	120	1147	1043	324	145	146	22	100	99	0	1171	1112	274	145	147	24	100	100	0	0.977	0.929	0.926	0.871	1.452	0.963	0.920	120	539	2028	1865	-0.034	1002	1026	898	967	0
4	17	12	"PFK0843"	"Ks26_1"	17760	24860	130	592	575	142	144	146	21	100	100	0	475	462	115	143	144	22	99	96	0	1.349	1.351	1.340	1.402	1.475	1.360	0.868	120	550	780	750	0.432	448	332	431	319	0
4	18	12	"PFK0845"	"Ks26_11"	17940	24860	120	246	249	46	142	143	23	95	88	0	1268	1182	305	143	145	32	100	100	0	0.092	0.103	0.105	0.098	1.624	0.098	0.736	120	532	1229	1146	-3.435	104	1125	107	1039	0
4	19	12	"PFK0847"	"Ks26_15"	18140	24860	120	774	724	198	138	139	22	100	100	0	595	580	144	140	142	23	100	100	0	1.398	1.332	1.366	1.301	1.453	1.387	0.882	120	478	1091	1026	0.483	636	455	586	440	0
4	20	12	"PFK0850"	"Ks26_2"	18310	24830	150	137	140	20	137	138	21	17	3	0	145	149	27	139	141	22	33	11	0	0.000	0.300	0.810	0.863	3.917	0.235	0.008	156	643	6	13	Error	0	6	3	10	-50
4	21	12	"PFK0853"	"Ks26_24"	18520	24860	120	1934	1764	588	139	141	24	100	100	0	1015	971	315	137	139	24	100	100	0	2.044	1.948	1.917	1.914	1.605	1.993	0.903	120	529	2673	2459	1.032	1795	878	1625	834	0
4	22	12	"PFK0856"	"Ks26_5"	18710	24860	120	1131	1058	319	137	139	24	100	99	0	770	727	199	135	138	24	100	100	0	1.565	1.556	1.577	1.521	1.589	1.803	0.789	120	588	1629	1513	0.646	994	635	921	592	0
4	1	13	"PFL0017"	"L1_32"	14720	25040	120	651	620	187	133	136	22	99	99	0	355	352	88	144	146	22	99	97	0	2.455	2.341	2.474	2.307	1.772	2.467	0.781	120	595	729	695	1.296	518	211	487	208	0
4	2	13	"PFL0021"	"L1_42"	14910	25040	120	1161	1081	316	131	134	22	100	100	0	1113	1030	341	146	147	25	99	99	0	1.065	1.075	1.086	1.124	1.624	1.048	0.915	120	538	1997	1834	0.091	1030	967	950	884	0
4	3	13	"PFL0023"	"L1_45"	15100	25010	150	138	139	23	131	132	20	31	7	0	138	142	28	141	145	27	11	4	0	-2.333	8.000	1.000	0.987	4.227	0.281	0.024	156	667	4	9	Error	7	-3	8	1	-50
4	4	13	"PFL0026"	"L1_48"	15270	25040	100	158	157	22	136	137	21	50	16	0	203	203	46	145	149	27	68	55	0	0.379	0.362	0.520	0.559	2.522	0.197	0.051	80	437	80	79	-1.399	22	58	21	58	0
4	5	13	"PFL0028"	"L1_52"	15470	25040	120	155	164	56	135	136	21	47	21	0	265	270	62	141	144	25	95	92	0	0.161	0.225	0.227	0.191	2.890	0.202	0.080	120	578	144	158	-2.632	20	124	29	129	0
4	6	13	"PFL0030"	"L1_56"	15670	25040	120	455	447	100	135	135	20	100	100	0	365	359	83	142	144	26	99	97	0	1.435	1.438	1.485	1.461	1.424	1.437	0.837	120	543	543	529	0.521	320	223	312	217	0
4	7	13	"PFL0048"	"L1_89"	15860	25050	120	191	192	33	137	138	19	85	68	0	196	202	63	144	146	22	79	57	0	1.038	0.948	1.121	1.031	2.271	0.530	0.206	120	529	106	113	0.054	54	52	55	58	0
4	8	13	"PFL0052"	"L1_94"	16060	25050	120	1549	1394	467	135	137	20	99	99	0	922	886	232	142	144	20	100	100	0	1.813	1.692	1.756	1.512	1.844	1.785	0.892	120	526	2194	2003	0.858	1414	780	1259	744	0
4	9	13	"PFL0055"	"L1_97"	16250	25040	120	1215	1152	288	138	139	21	100	100	0	871	812	243	143	146	25	96	95	0	1.479	1.516	1.519	1.676	1.739	1.482	0.903	120	522	1805	1683	0.565	1077	728	1014	669	0
4	10	13	"PFL0057"	"L1_99"	16440	25050	110	169	174	33	138	139	22	62	37	0	390	395	89	147	150	29	98	98	0	0.128	0.145	0.148	0.127	2.523	0.153	0.322	80	472	274	284	-2.971	31	243	36	248	0
4	11	13	"PFL0059"	"L2_10"	16630	25050	120	544	526	144	140	141	21	98	97	0	664	635	146	147	151	28	100	100	0	0.781	0.791	0.803	0.744	1.571	0.806	0.876	120	549	921	874	-0.356	404	517	386	488	0
4	12	13	"PFL0061"	"L2_104"	16820	25040	120	1844	1737	523	142	145	32	100	99	0	1219	1119	393	144	148	32	94	94	0	1.583	1.636	1.623	1.864	2.019	1.607	0.911	120	499	2777	2570	0.663	1702	1075	1595	975	0
4	13	13	"PFL0082"	"L2_146"	17010	25050	120	494	469	124	140	144	33	96	94	0	922	871	242	143	145	29	99	99	0	0.454	0.452	0.452	0.443	1.506	0.441	0.882	120	507	1133	1057	-1.138	354	779	329	728	0
4	14	13	"PFL0084"	"L2_148"	17220	25000	150	139	140	22	139	140	21	17	3	0	140	139	21	138	141	24	17	0	0	0.000	1.000	1.143	1.052	3.644	0.367	0.012	156	489	2	2	Error	0	2	1	1	-50
4	15	13	"PFL0086"	"L2_15"	17390	25050	140	525	500	125	143	145	23	99	96	0	715	687	162	140	143	25	100	100	0	0.664	0.653	0.681	0.625	1.499	0.651	0.880	156	527	957	904	-0.590	382	575	357	547	0
4	16	13	"PFL0089"	"L2_154"	17590	25050	110	317	319	57	145	147	23	100	100	0	217	226	50	142	147	24	91	75	0	2.293	2.071	2.123	2.306	2.000	2.171	0.445	80	381	247	258	1.197	172	75	174	84	0
4	17	13	"PFL0091"	"L2_158"	17770	25050	120	158	160	25	143	144	21	38	12	0	231	238	49	140	143	22	96	89	0	0.165	0.173	0.232	0.202	2.568	0.176	0.114	120	485	106	115	-2.601	15	91	17	98	0
4	18	13	"PFL0098"	"L2_172"	17970	25050	120	259	258	52	140	142	22	97	91	0	298	295	66	141	143	23	97	94	0	0.758	0.766	0.784	0.783	1.843	0.738	0.632	120	514	276	272	-0.400	119	157	118	154	0
4	19	13	"PFL0119"	"L2_203"	18160	25050	130	2690	2564	579	140	141	23	100	100	0	3611	3350	792	141	143	24	100	100	0	0.735	0.755	0.762	0.757	1.262	0.733	0.930	120	580	6020	5633	-0.444	2550	3470	2424	3209	0
4	20	13	"PFL0123"	"L2_210"	18360	25040	110	186	190	31	142	144	23	77	47	0	219	218	45	143	145	25	83	75	0	0.579	0.640	0.650	0.569	2.264	0.646	0.314	80	492	120	123	-0.788	44	76	48	75	0
4	21	13	"PFL0127"	"L2_216"	18540	25050	120	4414	4056	1264	147	149	24	100	100	0	3032	2772	822	144	146	24	100	100	0	1.477	1.487	1.489	1.491	1.636	1.515	0.929	120	505	7155	6537	0.563	4267	2888	3909	2628	0
4	22	13	"PFL0129"	"L2_220"	18730	25050	120	335	331	87	140	142	24	96	92	0	978	904	272	138	142	27	98	98	0	0.232	0.249	0.248	0.236	1.890	0.243	0.821	120	565	1035	957	-2.107	195	840	191	766	0
4	1	14	"PFL0131"	"L2_226"	14730	25240	120	201	201	39	130	131	20	89	81	0	238	245	60	143	145	23	90	83	0	0.747	0.696	0.730	0.729	2.303	0.575	0.415	120	636	166	173	-0.420	71	95	71	102	0
4	2	14	"PFL0133"	"L2_23"	14930	25240	110	135	143	42	130	131	22	32	6	0	318	318	82	141	143	22	98	96	0	0.028	0.073	0.180	0.150	2.469	0.109	0.098	80	503	182	190	-5.146	5	177	13	177	0
4	3	14	"PFM0391"	"M35930_11"	15120	25240	120	176	181	30	132	133	21	85	53	0	529	548	114	140	143	25	100	100	0	0.113	0.120	0.112	0.115	1.820	0.119	0.506	120	477	433	457	-3.144	44	389	49	408	0
4	4	14	"PFM0393"	"M35930_13"	15290	25240	120	160	169	50	135	136	22	52	30	0	320	335	92	144	148	29	99	98	0	0.142	0.178	0.201	0.183	2.802	0.228	0.323	120	467	201	225	-2.816	25	176	34	191	0
4	5	14	"PFM0395"	"M35930_4"	15480	25240	120	217	216	41	134	136	22	92	84	0	756	724	198	140	144	29	99	98	0	0.135	0.140	0.151	0.140	1.860	0.135	0.685	120	462	699	666	-2.892	83	616	82	584	0
4	6	14	"PFM0398"	"M35930_8"	15680	25240	120	223	219	43	136	137	21	94	81	0	662	642	164	142	145	29	100	100	0	0.167	0.166	0.167	0.162	1.616	0.159	0.654	120	477	607	583	-2.579	87	520	83	500	0
4	7	14	"PFM0400"	"M35935_1"	15880	25240	120	146	150	27	138	138	20	34	16	0	213	214	43	143	145	24	86	67	0	0.114	0.169	0.330	0.276	3.405	0.206	0.075	120	491	78	83	-3.129	8	70	12	71	0
4	8	14	"PFM0406"	"M364_1"	16060	25240	120	147	149	27	134	136	21	38	15	0	259	265	52	138	139	22	99	96	0	0.107	0.118	0.228	0.188	2.690	0.105	0.068	120	499	134	142	-3.218	13	121	15	127	0
4	9	14	"PFM0424"	"M36950_1"	16260	25240	130	576	568	110	136	137	21	100	100	0	426	429	75	138	141	23	100	100	0	1.528	1.485	1.472	1.478	1.366	1.541	0.853	120	602	728	723	0.611	440	288	432	291	0
4	10	14	"PFM0426"	"M3696_3"	16450	25240	120	222	223	44	136	137	21	91	81	0	501	493	126	142	146	22	100	99	0	0.240	0.248	0.253	0.227	1.935	0.226	0.610	120	522	445	438	-2.062	86	359	87	351	0
4	11	14	"PFM0431"	"M37116_3"	16640	25240	120	18014	15611	5665	138	140	22	100	100	0	13440	11995	3477	143	146	22	100	100	0	1.344	1.306	1.357	1.195	1.596	1.357	0.941	120	424	31173	27325	0.427	17876	13297	15473	11852	0
4	12	14	"PFM0433"	"M37145_2"	16830	25240	120	735	699	209	141	142	21	99	98	0	1659	1585	453	141	143	23	100	100	0	0.391	0.386	0.386	0.368	1.545	0.382	0.906	120	469	2112	2002	-1.354	594	1518	558	1444	0
4	13	14	"PFM0435"	"M37197_1"	17020	25240	120	420	419	108	140	141	21	100	98	0	424	408	91	141	140	21	100	99	0	0.989	1.045	1.083	1.012	1.543	1.067	0.845	120	370	563	546	-0.015	280	283	279	267	0
4	14	14	"PFM0438"	"M37465_1"	17180	25210	150	137	138	22	141	142	22	14	1	0	136	138	29	139	141	23	16	7	0	1.333	3.000	1.036	1.044	4.324	0.155	0.003	156	579	-7	-4	0.415	-4	-3	-3	-1	-50
4	15	14	"PFM0452"	"M37794_2"	17400	25240	120	235	230	44	141	142	21	90	84	0	950	922	225	137	141	24	100	100	0	0.116	0.113	0.113	0.106	1.692	0.109	0.627	120	500	907	874	-3.113	94	813	89	785	0
4	16	14	"PFM0454"	"M37794_6"	17600	25210	150	139	142	23	142	143	24	13	2	0	173	181	41	139	143	24	60	39	0	-0.088	0.000	0.623	0.504	3.660	0.030	0.001	156	553	31	42	Error	-3	34	0	42	-50
4	17	14	"PFM0457"	"M37914_2"	17780	25240	120	1246	1308	1102	136	138	24	100	100	0	851	894	461	137	140	22	100	100	0	1.555	1.548	1.477	1.472	1.335	2.843	0.727	120	466	1824	1929	0.637	1110	714	1172	757	0
4	18	14	"PFM0459"	"M38113_2"	17970	25240	120	427	421	108	136	139	24	99	97	0	944	890	251	139	143	30	99	98	0	0.361	0.379	0.377	0.370	1.646	0.366	0.864	120	518	1096	1036	-1.468	291	805	285	751	0
4	19	14	"PFM0461"	"M38127_1"	18160	25240	120	361	362	78	141	144	23	98	97	0	406	390	90	145	148	29	99	96	0	0.843	0.902	0.909	0.890	1.645	0.873	0.777	120	517	481	466	-0.247	220	261	221	245	0
4	20	14	"PFM0464"	"M38218_2"	18360	25240	120	4331	3766	1331	142	145	22	99	99	0	4650	4165	1143	144	146	24	100	100	0	0.930	0.901	0.923	0.808	1.682	0.930	0.936	120	545	8695	7645	-0.105	4189	4506	3624	4021	0
4	21	14	"PFM0486"	"M38941_8"	18550	25240	120	539	530	106	144	146	22	100	100	0	472	458	73	138	142	27	100	100	0	1.183	1.206	1.199	1.183	1.295	1.243	0.888	120	558	729	706	0.242	395	334	386	320	0
4	22	14	"PFM0489"	"M39036_2"	18760	25230	90	157	157	26	140	141	22	44	17	0	210	210	38	134	139	31	94	61	0	0.224	0.224	0.337	0.302	2.954	0.246	0.135	52	325	93	93	-2.160	17	76	17	76	0
4	1	15	"PFM0494"	"M39668_5"	14740	25420	110	417	407	76	131	132	19	100	100	0	402	411	97	141	143	24	100	98	0	1.096	1.022	1.086	1.051	1.471	0.965	0.783	80	536	547	546	0.132	286	261	276	270	0
4	2	15	"PFM0503"	"M40983_1"	14940	25430	100	157	160	28	135	137	24	46	20	0	199	203	44	148	149	24	77	51	0	0.431	0.455	0.627	0.602	4.115	0.298	0.055	80	427	73	80	-1.213	22	51	25	55	0
4	3	15	"PFM0505"	"M40983_3"	15120	25410	150	159	160	26	139	162	353	0	0	0	166	170	36	146	155	100	2	0	0	1.000	0.875	0.753	0.812	4.099	0.288	0.018	156	518	40	45	0.000	20	20	21	24	-50
4	4	15	"PFM0508"	"M41041_1"	15320	25430	130	922	896	317	137	140	23	98	97	0	866	833	229	142	144	25	99	99	0	1.084	1.098	1.149	1.012	1.654	1.158	0.902	120	392	1509	1450	0.117	785	724	759	691	0
4	5	15	"PFN0062"	"N128_62"	15470	25410	150	137	142	35	136	139	21	26	8	0	151	159	39	140	142	24	33	18	0	0.091	0.316	0.706	0.765	4.333	0.638	0.042	156	518	12	25	-3.459	1	11	6	19	-50
4	6	15	"PFN0064"	"N128_64"	15680	25400	150	140	139	20	137	139	22	15	1	0	137	141	25	141	143	23	16	4	0	-0.750	100000.000	0.952	0.844	3.406	0.075	0.001	156	621	-1	2	Error	3	-4	2	0	-50
4	7	15	"PFN0066"	"N128_68"	15880	25430	120	252	247	55	134	136	20	93	88	0	374	380	95	139	140	23	99	98	0	0.502	0.469	0.491	0.450	1.690	0.449	0.719	120	464	353	354	-0.994	118	235	113	241	0
4	8	15	"PFN0069"	"N128_71"	16080	25430	120	161	161	33	132	133	19	60	38	0	319	329	83	134	137	24	99	98	0	0.157	0.149	0.204	0.168	2.447	0.154	0.262	120	487	214	224	-2.673	29	185	29	195	0
4	9	15	"PFN0071"	"N128_73"	16270	25430	110	195	194	29	134	135	19	92	75	0	175	183	35	138	139	21	75	40	0	1.649	1.333	1.492	1.350	3.261	1.369	0.218	80	413	98	105	0.721	61	37	60	45	0
4	10	15	"PFN0074"	"N128_76"	16460	25420	110	266	270	53	135	137	21	100	98	0	298	301	66	142	145	23	98	97	0	0.840	0.849	0.833	0.876	1.689	0.839	0.690	80	478	287	294	-0.252	131	156	135	159	0
4	11	15	"PFN0092"	"N129_12"	16660	25390	150	153	167	47	141	144	24	35	19	0	160	178	58	148	151	27	33	18	0	1.000	0.867	0.986	1.017	3.229	0.683	0.383	156	624	24	56	0.000	12	12	26	30	-50
4	12	15	"PFN0094"	"N129_14"	16840	25430	120	1096	1064	327	140	142	23	100	100	0	644	632	170	146	148	28	100	100	0	1.920	1.901	1.945	1.884	1.518	1.963	0.894	120	456	1454	1410	0.941	956	498	924	486	0
4	13	15	"PFN0096"	"N129_17"	17030	25400	150	141	141	22	140	140	21	14	3	0	146	150	30	143	144	24	23	8	0	0.333	0.143	1.000	1.009	4.266	0.043	0.000	156	573	4	8	-1.585	1	3	1	7	-50
4	14	15	"PFN0098"	"N129_22"	17220	25430	120	1848	1795	556	140	140	20	100	100	0	1631	1597	500	143	144	23	100	99	0	1.148	1.138	1.164	1.157	1.583	1.139	0.923	120	533	3196	3109	0.199	1708	1488	1655	1454	0
4	15	15	"PFN0100"	"N129_33"	17420	25430	120	206	208	38	134	135	19	93	87	0	694	662	189	137	139	22	100	98	0	0.129	0.141	0.146	0.141	1.624	0.136	0.633	120	470	629	599	-2.952	72	557	74	525	0
4	16	15	"PFN0102"	"N129_38"	17580	25410	150	134	138	25	132	134	23	25	7	0	132	135	21	136	138	23	12	1	0	-0.500	-6.000	1.028	1.004	3.154	1.096	0.007	156	648	-2	5	Error	2	-4	6	-1	-50
4	17	15	"PFN0119"	"N130_21"	17800	25430	120	177	182	31	130	134	28	80	40	0	231	230	43	132	135	25	95	90	0	0.475	0.531	0.532	0.516	2.204	0.504	0.315	120	534	146	150	-1.075	47	99	52	98	0
4	18	15	"PFN0121"	"N130_25"	17980	25430	110	323	324	59	128	132	29	100	100	0	340	358	77	138	145	36	100	100	0	0.965	0.891	0.933	0.894	1.534	0.852	0.676	80	455	397	416	-0.051	195	202	196	220	0
4	19	15	"PFN0124"	"N130_29"	18190	25430	120	207	209	40	136	139	27	90	65	0	656	640	164	145	150	32	99	99	0	0.139	0.147	0.140	0.145	2.008	0.142	0.563	120	576	582	568	-2.847	71	511	73	495	0
4	20	15	"PFN0127"	"N130_35"	18370	25430	120	499	491	116	139	141	23	100	100	0	370	366	94	139	142	25	99	96	0	1.558	1.551	1.718	1.607	1.598	1.574	0.779	120	498	591	579	0.640	360	231	352	227	0
4	21	15	"PFN0130"	"N130_4"	18570	25430	120	1896	1761	652	134	135	21	100	98	0	2382	2218	778	131	135	24	99	99	0	0.783	0.780	0.794	0.773	1.675	0.785	0.935	120	536	4013	3714	-0.353	1762	2251	1627	2087	0
4	22	15	"PFN0132"	"N130_41"	18760	25440	110	168	169	29	134	134	21	66	36	0	194	201	42	126	128	20	93	83	0	0.500	0.467	0.535	0.494	2.786	0.445	0.177	80	475	102	110	-1.000	34	68	35	75	0
4	1	16	"PFN0149"	"N131_17"	14760	25620	120	207	208	41	135	136	19	91	80	0	360	356	73	144	146	23	100	97	0	0.333	0.344	0.326	0.325	1.913	0.324	0.544	120	599	288	285	-1.585	72	216	73	212	0
4	2	16	"PFN0153"	"N131_27"	14940	25620	120	985	904	263	134	159	372	90	63	0	919	881	243	148	159	111	99	97	0	1.104	1.050	1.068	1.040	1.419	1.566	0.678	120	470	1622	1503	0.142	851	771	770	733	0
4	3	16	"PFN0155"	"N131_4"	15120	25600	150	145	145	25	137	159	341	0	0	0	147	149	31	148	158	102	0	0	0	-8.000	8.000	0.724	0.801	3.635	1.164	0.758	156	561	7	9	Error	8	-1	8	1	-50
4	4	16	"PFN0157"	"N131_5"	15310	25600	150	134	141	39	138	140	22	17	5	0	130	131	22	145	146	23	4	1	0	0.267	-0.214	0.800	0.749	3.602	3.951	0.007	156	535	-19	-11	-1.907	-4	-15	3	-14	-50
4	5	16	"PFN0159"	"N131_52"	15510	25620	120	2616	2392	657	141	142	21	100	100	0	2334	2235	522	145	145	22	100	100	0	1.131	1.077	1.109	1.044	1.367	1.096	0.929	120	504	4664	4341	0.177	2475	2189	2251	2090	0
4	6	16	"PFN0164"	"N132_101"	15690	25620	130	2368	2204	574	141	143	20	100	100	0	1520	1420	356	145	146	23	100	100	0	1.620	1.618	1.633	1.602	1.335	1.634	0.933	120	577	3602	3338	0.696	2227	1375	2063	1275	0
4	7	16	"PFN0559"	"N143_59"	15900	25600	150	135	136	22	138	139	20	12	2	0	132	133	26	142	143	23	8	3	0	0.300	0.222	0.966	0.941	3.464	0.486	0.003	156	611	-13	-11	-1.737	-3	-10	-2	-9	-50
4	8	16	"PFN0564"	"N143_71"	16070	25620	120	375	382	91	135	136	20	100	100	0	726	711	163	139	141	23	100	100	0	0.409	0.432	0.435	0.418	1.415	0.432	0.877	120	413	827	819	-1.290	240	587	247	572	0
4	9	16	"PFN0566"	"N143_9"	16250	25590	150	145	151	51	135	137	20	30	11	0	131	136	26	140	142	23	15	4	0	-1.111	-4.000	1.122	0.906	4.591	3.660	0.036	156	669	1	12	Error	10	-9	16	-4	-50
4	10	16	"PFN0576"	"N145_12"	16460	25620	120	886	819	209	142	143	21	100	100	0	1878	1777	476	145	147	22	100	100	0	0.429	0.415	0.410	0.412	1.435	0.407	0.933	120	566	2477	2309	-1.220	744	1733	677	1632	0
4	11	16	"PFN0578"	"N145_20"	16650	25620	120	1829	1671	504	147	150	35	100	99	0	2242	2111	538	150	154	29	100	100	0	0.804	0.777	0.800	0.742	1.513	0.786	0.939	120	577	3774	3485	-0.315	1682	2092	1524	1961	0
4	12	16	"PFN0580"	"N145_23"	16850	25620	120	65535	57626	13241	147	151	38	100	100	61	36842	32844	8984	151	154	29	100	100	0	1.782	1.758	1.716	1.807	1.448	1.776	0.923	120	518	102079	90172	0.834	65388	36691	57479	32693	0
4	13	16	"PFN0603"	"N147_10"	17030	25620	120	307	301	61	144	170	388	0	0	0	244	251	47	145	148	36	93	77	0	1.646	1.481	1.563	1.502	1.797	13.845	0.242	120	526	262	263	0.719	163	99	157	106	0
4	14	16	"PFN0605"	"N147_13"	17230	25620	120	557	523	129	140	166	394	57	0	0	631	616	146	143	146	37	100	99	0	0.855	0.810	0.808	0.792	1.479	3.754	0.196	120	512	905	856	-0.227	417	488	383	473	0
4	15	16	"PFN0610"	"N147_2"	17410	25620	110	352	352	68	132	133	19	100	98	0	470	466	77	135	138	21	100	100	0	0.657	0.665	0.661	0.645	1.397	0.655	0.808	80	387	555	551	-0.607	220	335	220	331	0
4	16	16	"PFN0612"	"N147_24"	17590	25620	110	248	248	46	132	134	21	100	96	0	205	205	39	134	136	21	88	78	0	1.634	1.634	1.592	1.792	2.275	1.705	0.454	80	475	187	187	0.708	116	71	116	71	0
4	17	16	"PFN0615"	"N147_4"	17790	25620	120	163	165	29	132	135	25	59	26	0	180	181	32	132	135	23	80	50	0	0.646	0.673	0.710	0.805	3.773	0.563	0.105	120	532	79	82	-0.631	31	48	33	49	0
4	18	16	"PFN0617"	"N148_1"	17990	25620	140	440	443	94	132	135	27	100	100	0	331	338	84	136	141	30	98	98	0	1.579	1.540	1.550	1.629	1.669	1.534	0.748	156	684	503	513	0.659	308	195	311	202	0
4	19	16	"PFN0640"	"N149_7"	18190	25630	90	232	243	66	144	144	24	92	78	0	276	333	167	146	152	31	84	69	0	0.677	0.529	0.607	0.714	3.341	0.363	0.412	52	372	218	286	-0.563	88	130	99	187	0
4	20	16	"PFN0642"	"N150_10"	18380	25620	120	1911	1844	579	142	142	23	100	100	0	1061	973	324	143	145	25	96	96	0	1.927	2.051	2.078	2.303	1.837	2.060	0.901	120	518	2687	2532	0.946	1769	918	1702	830	0
4	21	16	"PFN0645"	"N150_15"	18560	25620	120	1198	1158	258	136	137	22	100	100	0	702	675	172	137	141	26	100	99	0	1.880	1.900	1.909	1.989	1.441	1.904	0.895	120	541	1627	1560	0.910	1062	565	1022	538	0
4	22	16	"PFN0647"	"N150_19"	18750	25620	110	204	208	38	135	135	22	98	76	0	500	511	114	131	134	22	100	100	0	0.187	0.192	0.202	0.178	1.827	0.175	0.510	80	452	438	453	-2.419	69	369	73	380	0
4	1	17	"PFN0649"	"N150_27"	14750	25810	120	2566	2325	672	136	137	27	100	100	0	1821	1698	574	143	145	23	99	99	0	1.448	1.408	1.379	1.463	1.428	1.380	0.937	120	580	4108	3744	0.534	2430	1678	2189	1555	0
4	2	17	"PFN0652"	"N150_32"	14940	25810	120	419	415	84	134	135	21	100	100	0	428	431	90	143	145	25	99	99	0	1.000	0.976	0.982	0.993	1.523	0.971	0.792	120	527	570	569	0.000	285	285	281	288	0
4	3	17	"PFN0668"	"N150_62"	15120	25810	110	143	147	28	141	142	23	25	11	0	222	224	48	147	149	24	90	68	0	0.027	0.078	0.280	0.312	2.809	0.028	0.001	80	451	77	83	-5.229	2	75	6	77	0
4	4	17	"PFN0670"	"N150_65"	15310	25800	150	138	137	26	142	143	22	14	4	0	145	147	24	149	150	25	12	1	0	1.000	2.500	1.250	1.265	4.027	0.744	0.006	156	645	-8	-7	0.000	-4	-4	-5	-2	-50
4	5	17	"PFN0672"	"N150_68"	15510	25810	120	438	422	103	143	143	21	99	99	0	1935	1792	482	149	150	23	100	100	0	0.165	0.170	0.169	0.166	1.553	0.169	0.910	120	498	2081	1922	-2.598	295	1786	279	1643	0
4	6	17	"PFN0674"	"N150_71"	15700	25810	120	226	226	42	142	142	21	91	83	0	855	828	219	149	151	24	100	99	0	0.119	0.124	0.120	0.113	1.825	0.118	0.665	120	499	790	763	-3.071	84	706	84	679	0
4	7	17	"PFN0676"	"N150_75"	15900	25810	130	185	183	30	142	143	21	69	51	0	479	487	85	147	150	26	100	100	0	0.130	0.121	0.138	0.116	2.060	0.123	0.368	120	563	375	381	-2.949	43	332	41	340	0
4	8	17	"PFN0678"	"N150_78"	16080	25810	120	658	633	158	141	143	25	100	100	0	460	445	120	144	148	37	96	95	0	1.636	1.635	1.649	1.766	1.648	1.626	0.850	120	530	833	793	0.710	517	316	492	301	0
4	9	17	"PFN0783"	"N157_18"	16290	25800	110	174	173	30	139	140	23	62	38	0	209	222	72	143	146	25	82	66	0	0.530	0.430	0.471	0.453	3.172	0.369	0.210	80	503	101	113	-0.915	35	66	34	79	0
4	10	17	"PFN0789"	"N157_41"	16470	25820	120	191	191	34	143	145	22	79	56	0	690	663	163	145	146	22	99	99	0	0.088	0.093	0.103	0.096	1.795	0.090	0.426	120	477	593	566	-3.505	48	545	48	518	0
4	11	17	"PFN0807"	"N159_20"	16640	25810	110	280	282	42	146	149	38	100	93	0	1984	1948	370	145	160	93	100	100	0	0.073	0.075	0.072	0.073	1.364	0.073	0.804	80	419	1973	1939	-3.779	134	1839	136	1803	0
4	12	17	"PFN0836"	"N163_1"	16850	25810	110	500	503	89	144	148	37	100	100	0	1051	1027	224	146	155	66	100	100	0	0.393	0.407	0.412	0.409	1.315	0.385	0.857	80	478	1261	1240	-1.346	356	905	359	881	0
4	13	17	"PFN0840"	"N164_1"	17030	25810	120	7813	7039	1973	145	146	23	100	100	0	3589	3155	1119	145	149	24	98	97	0	2.226	2.290	2.253	2.586	1.827	2.249	0.939	120	527	11112	9904	1.155	7668	3444	6894	3010	0
4	14	17	"PFN0849"	"N165_2"	17220	25810	120	1691	1520	386	141	142	22	100	100	0	1402	1281	450	142	145	24	99	98	0	1.230	1.211	1.188	1.335	1.581	1.157	0.919	120	517	2810	2518	0.299	1550	1260	1379	1139	0
4	15	17	"PFN0935"	"N181_4"	17430	25780	150	146	147	24	139	140	22	23	8	0	142	145	28	140	142	23	19	8	0	3.500	1.600	1.000	0.932	3.255	1.635	0.005	156	644	9	13	1.807	7	2	8	5	-50
4	16	17	"PFN0929"	"N181_18"	17610	25810	120	2075	1983	526	140	141	22	100	100	0	1768	1638	521	138	141	21	98	98	0	1.187	1.229	1.237	1.320	1.721	1.209	0.916	120	477	3565	3343	0.247	1935	1630	1843	1500	0
4	17	17	"PFN0946"	"N185_14"	17800	25810	120	2386	2293	655	137	138	24	100	100	0	1713	1592	496	135	138	23	100	100	0	1.425	1.480	1.479	1.562	1.593	1.479	0.915	120	437	3827	3613	0.511	2249	1578	2156	1457	0
4	18	17	"PFN0382"	"N137_2"	18000	25810	120	4218	3959	1158	137	136	22	100	100	0	2857	2592	929	135	136	22	99	99	0	1.499	1.556	1.547	1.678	1.604	1.522	0.924	120	490	6803	6279	0.584	4081	2722	3822	2457	0
4	19	17	"PFL0032"	"L1_63"	18200	25820	120	215	218	54	139	140	21	85	72	0	763	734	221	139	142	23	100	99	0	0.122	0.133	0.129	0.121	1.814	0.137	0.634	120	494	700	674	-3.037	76	624	79	595	0
4	20	17	"PFL0051"	"L1_92"	18390	25810	120	1168	1108	305	144	146	25	100	100	0	1346	1256	437	146	150	28	97	96	0	0.853	0.868	0.859	0.963	1.897	0.819	0.890	120	501	2224	2074	-0.229	1024	1200	964	1110	0
4	21	17	"PFL0093"	"L2_163"	18600	25810	90	187	199	47	144	147	26	71	44	0	234	255	87	148	152	31	88	59	0	0.500	0.514	0.461	0.464	2.308	0.506	0.437	52	326	129	162	-1.000	43	86	55	107	0
4	22	17	"PFL0100"	"L2_176"	18750	25810	120	5348	4928	1404	143	143	23	100	100	0	3983	3622	1129	145	151	31	100	100	0	1.356	1.376	1.356	1.430	1.562	1.376	0.933	120	461	9043	8262	0.440	5205	3838	4785	3477	0
4	1	18	"PFL0105"	"L2_187"	14760	26000	120	14929	13680	4540	138	138	22	100	100	0	19493	18535	5538	146	149	26	100	100	0	0.765	0.736	0.744	0.714	1.371	0.740	0.952	120	576	34138	31931	-0.387	14791	19347	13542	18389	0
4	2	18	"PFL0107"	"L2_190"	14950	26000	110	268	273	52	135	137	25	100	95	0	439	427	78	144	149	32	98	98	0	0.451	0.488	0.492	0.474	1.556	0.475	0.728	80	472	428	421	-1.149	133	295	138	283	0
4	3	18	"PFL0118"	"L2_202"	15150	25980	90	184	184	32	142	143	26	71	34	0	434	427	111	146	154	44	98	96	0	0.146	0.149	0.148	0.147	1.957	0.159	0.357	52	364	330	323	-2.778	42	288	42	281	0
4	4	18	"PFL0126"	"L2_215"	15330	26000	120	808	777	226	140	140	26	100	100	0	794	745	213	146	150	37	99	98	0	1.031	1.063	1.083	1.085	1.546	1.069	0.890	120	412	1316	1236	0.044	668	648	637	599	0
4	5	18	"PFJ0334"	"J326_1"	15510	26000	120	13918	12397	3327	145	146	23	100	100	0	7938	7316	1709	150	154	24	100	100	0	1.768	1.710	1.730	1.677	1.269	1.744	0.952	120	421	21561	19418	0.823	13773	7788	12252	7166	0
4	6	18	"PFJ0360"	"J352_5"	15710	26000	120	749	963	651	144	145	23	100	100	0	1554	2163	1881	153	157	26	100	100	0	0.432	0.407	0.440	0.433	1.410	0.359	0.908	120	343	2006	2829	-1.211	605	1401	819	2010	0
4	7	18	"PFJ0381"	"J38_18"	15840	26010	150	145	147	26	147	148	29	11	1	0	162	169	37	152	156	30	28	9	0	-0.200	0.000	0.733	0.882	3.455	0.085	0.002	156	526	8	17	Error	-2	10	0	17	-50
4	8	18	"PFJ0399"	"J43_10"	16080	26000	120	161	166	34	145	147	30	33	10	0	318	313	59	153	158	42	95	90	0	0.097	0.131	0.182	0.171	2.846	0.143	0.097	120	520	181	181	-3.366	16	165	21	160	0
4	9	18	"PFJ0409"	"J43_23"	16270	26000	120	471	458	100	141	144	24	99	99	0	869	836	216	152	156	40	99	99	0	0.460	0.463	0.471	0.476	1.468	0.446	0.881	120	508	1047	1001	-1.120	330	717	317	684	0
4	10	18	"PFJ0430"	"J478_10"	16470	26000	120	4683	4387	1174	141	142	22	100	100	0	4213	3865	922	147	149	23	100	100	0	1.117	1.142	1.161	1.136	1.304	1.157	0.950	120	374	8608	7964	0.160	4542	4066	4246	3718	0
4	11	18	"PFJ0226"	"J227_1"	16650	25980	150	143	143	24	142	144	22	17	4	0	148	149	27	146	157	82	0	0	0	0.500	0.333	0.875	0.917	2.968	0.018	0.002	156	548	3	4	-1.000	1	2	1	3	-50
4	12	18	"PFJ0237"	"J232_2"	16850	26000	120	145	147	25	142	143	22	29	3	0	299	302	66	149	151	24	98	94	0	0.020	0.033	0.170	0.151	2.868	0.037	0.012	120	540	153	158	-5.644	3	150	5	153	0
4	13	18	"PFJ0256"	"J245_7"	17040	26000	100	181	181	31	138	140	21	75	50	0	222	227	42	150	154	24	88	80	0	0.597	0.558	0.661	0.643	2.487	0.445	0.195	80	416	115	120	-0.744	43	72	43	77	0
4	14	18	"PFJ0284"	"J269_5"	17230	26000	120	919	843	199	141	144	24	100	100	0	1190	1101	317	148	151	25	100	100	0	0.747	0.737	0.718	0.763	1.415	0.715	0.947	120	520	1820	1655	-0.422	778	1042	702	953	0
4	15	18	"PFJ0315"	"J2975_2"	17420	26000	120	1459	1372	410	143	145	24	100	100	0	1023	1000	304	144	146	23	98	98	0	1.497	1.436	1.410	1.454	1.528	1.450	0.912	120	543	2195	2085	0.582	1316	879	1229	856	0
4	16	18	"PFJ0365"	"J378_1"	17620	26000	120	325	318	69	141	142	22	99	97	0	1851	1676	478	142	144	22	99	99	0	0.108	0.115	0.113	0.112	1.536	0.112	0.833	120	471	1893	1711	-3.215	184	1709	177	1534	0
4	17	18	"PFK0117"	"Km799_7"	17810	25960	150	147	147	24	139	141	23	28	5	0	138	141	25	138	140	23	16	5	0	100000.000	2.667	1.291	1.071	3.724	0.290	0.001	156	500	8	11	16.610	8	0	8	3	-50
4	18	18	"PFK0142"	"Kn10286_1"	17990	26000	120	1074	975	275	138	139	22	100	100	0	1157	1035	334	135	136	23	98	97	0	0.916	0.930	0.894	0.971	1.784	0.912	0.915	120	459	1958	1737	-0.127	936	1022	837	900	0
4	19	18	"PFK0175"	"Kn1239_1"	18160	26000	80	161	160	20	137	140	23	50	13	0	169	174	35	136	139	25	59	34	0	0.727	0.605	0.855	0.886	4.384	0.409	0.116	52	269	57	61	-0.459	24	33	23	38	0
4	20	18	"PFK0203"	"Kn1453_6"	18330	25970	150	140	143	26	143	147	115	0	0	0	131	134	21	140	147	109	0	0	0	0.333	0.000	1.095	1.029	3.747	0.419	0.003	156	677	-12	-6	-1.585	-3	-9	0	-6	-50
4	21	18	"PFK0250"	"Kn2004_3"	18560	26000	110	267	263	49	146	154	141	33	0	0	251	251	54	144	156	146	21	0	0	1.131	1.093	1.106	1.146	1.877	1.020	0.576	80	454	228	224	0.177	121	107	117	107	0
4	22	18	"PFK0277"	"Kn2223_1"	18710	25970	150	146	146	22	145	148	26	10	1	0	139	142	31	152	158	34	8	2	0	-0.077	-0.100	0.597	0.707	3.762	0.283	0.047	156	722	-12	-9	Error	1	-13	1	-10	-50
4	1	19	"PFK0478"	"Kn610_1"	14750	26180	110	230	235	46	138	139	24	95	86	0	558	550	153	148	151	35	97	97	0	0.224	0.241	0.238	0.245	1.877	0.230	0.685	80	401	502	499	-2.156	92	410	97	402	0
4	2	19	"PFK0517"	"Kn8027_1"	14910	26180	150	114	116	22	121	123	28	7	1	0	122	148	114	135	141	33	12	7	0	0.538	-0.385	0.782	0.778	3.169	0.172	0.134	156	536	-20	8	-0.893	-7	-13	-5	13	-50
4	3	19	"PFK0524"	"Kn836_1"	15140	26180	150	104	104	18	111	117	28	3	0	0	113	117	22	133	143	51	0	0	0	0.350	0.438	0.483	0.484	3.428	0.177	0.083	156	594	-27	-23	-1.515	-7	-20	-7	-16	-50
4	4	19	"PFK0554"	"Kn962_1"	15320	26160	150	103	109	28	113	119	29	8	3	0	129	135	40	139	148	50	5	3	0	1.000	1.000	1.000	0.931	3.243	0.204	0.063	156	429	-20	-8	0.000	-10	-10	-4	-4	-50
4	5	19	"PFK0701"	"Ks15_2"	15480	26180	150	107	110	25	123	127	31	7	0	0	118	122	25	146	149	25	5	0	0	0.571	0.542	0.817	0.700	2.750	1.102	0.166	156	405	-44	-37	-0.807	-16	-28	-13	-24	-50
4	6	19	"PFK0743"	"Ks196_1"	15670	26170	150	146	145	24	144	142	27	13	1	0	147	150	24	152	157	29	10	1	0	-0.400	-0.500	0.800	0.872	3.727	0.642	0.043	156	383	-3	-1	Error	2	-5	1	-2	-50
4	7	19	"PFK1214"	"Ks82_7"	15860	26170	150	145	145	21	150	153	28	6	0	0	150	154	24	164	169	34	5	0	0	0.357	0.500	0.795	0.820	3.402	0.129	0.003	156	476	-19	-15	-1.485	-5	-14	-5	-10	-50
4	8	19	"PFK1273"	"Ks97_17"	16060	26180	150	155	158	24	148	151	28	19	2	0	174	179	37	171	184	58	9	0	0	2.333	1.250	0.684	0.770	4.554	0.474	0.039	156	613	10	18	1.222	7	3	10	8	-50
4	9	19	"PFK0237"	"Kn1802_2"	16270	26190	150	148	149	25	148	150	25	15	1	0	148	154	36	183	209	94	1	0	0	0.000	-0.034	0.444	0.464	3.338	0.147	0.209	156	593	-35	-28	Error	0	-35	1	-29	-50
4	10	19	"PFK0352"	"Kn3360_1"	16450	26160	150	147	146	26	144	145	23	17	5	0	149	154	24	169	175	37	3	0	0	-0.150	-0.133	0.771	0.742	4.056	0.132	0.005	156	515	-17	-13	Error	3	-20	2	-15	-50
4	11	19	"PFK0401"	"Kn4252_4"	16640	26170	150	150	148	23	142	143	22	22	6	0	150	152	27	158	163	30	8	3	0	-1.000	-1.000	0.714	0.709	3.638	7.677	0.003	156	564	0	0	Error	8	-8	6	-6	-50
4	12	19	"PFK0571"	"Ks101_8"	16860	26190	120	189	193	32	142	143	22	84	55	0	426	426	92	156	162	30	100	99	0	0.174	0.189	0.181	0.177	1.825	0.170	0.453	120	466	317	321	-2.522	47	270	51	270	0
4	13	19	"PFBL B0018"	"oPFBLOB0018"	17050	26190	120	421	409	98	142	143	22	98	96	0	950	892	237	168	171	32	99	98	0	0.357	0.369	0.356	0.356	1.648	0.360	0.864	120	505	1061	991	-1.487	279	782	267	724	0
4	14	19	"PFM60469"	"oPFM60469"	17230	26190	120	30756	27086	9460	146	149	25	100	100	0	27605	24956	6834	167	168	30	100	100	0	1.116	1.087	1.122	1.019	1.441	1.120	0.955	120	394	58048	51729	0.158	30610	27438	26940	24789	0
4	15	19	"PFB0683"	"oPFB0683"	17430	26190	120	325	363	113	145	148	25	99	97	0	308	336	100	151	153	24	98	97	0	1.146	1.178	1.167	1.185	1.730	1.195	0.803	120	387	337	403	0.197	180	157	218	185	0
4	16	19	"PFG0004"	"oPFG0004"	17610	26190	120	298	295	64	145	146	24	95	90	0	589	584	162	148	150	23	100	100	0	0.347	0.344	0.355	0.331	1.719	0.321	0.747	120	438	594	586	-1.527	153	441	150	436	0
4	17	19	"PFC0763"	"oPFC0763"	17800	26150	150	146	150	25	144	146	23	21	4	0	137	142	35	144	146	25	11	2	0	-0.286	-3.000	0.795	0.912	3.877	0.445	0.062	156	552	-5	4	Error	2	-7	6	-2	-50
4	18	19	"PFL0014"	"oPFL0014"	17990	26190	120	1151	1055	333	145	146	23	100	100	0	1796	1731	540	142	145	24	100	100	0	0.608	0.573	0.579	0.564	1.474	0.569	0.933	120	472	2660	2499	-0.717	1006	1654	910	1589	0
4	19	19	"PFM60471"	"oPFM60471"	18180	26190	130	65535	59418	10467	145	149	29	100	100	63	17347	16257	3024	143	145	24	100	100	0	3.801	3.678	3.657	3.681	1.180	3.757	0.950	120	551	82594	75387	1.926	65390	17204	59273	16114	0
4	20	19	"PFL0019"	"oPFL0019"	18370	26190	120	3067	2872	984	150	165	170	99	98	0	1878	1725	519	143	162	226	99	96	0	1.681	1.721	1.755	1.676	1.451	1.722	0.906	120	535	4652	4304	0.750	2917	1735	2722	1582	0
4	21	19	"PFG0007"	"oPFG0007"	18570	26190	120	3079	2859	966	153	166	177	100	99	0	1181	1161	332	148	168	236	98	94	0	2.833	2.671	2.695	2.638	1.497	2.647	0.818	120	489	3959	3719	1.502	2926	1033	2706	1013	0
4	22	19	"PFI17638"	"oPFI17638"	18750	26190	120	32589	29222	10202	152	154	25	100	100	0	8108	7044	2514	148	150	24	100	99	0	4.075	4.215	4.222	4.379	1.557	4.289	0.941	120	570	40397	35966	2.027	32437	7960	29070	6896	0
4	1	20	"PFBL B0024"	"oPFBLOB0024"	14770	26360	150	123	127	28	128	131	34	11	2	0	156	158	30	140	143	24	39	11	0	-0.313	-0.056	0.575	0.605	4.546	2.768	0.041	156	571	11	17	Error	-5	16	-1	18	-50
4	2	20	"PFBL B0025"	"oPFBLOB0025"	14940	26360	150	107	108	21	105	105	20	19	6	0	145	151	33	131	134	29	28	8	0	0.143	0.150	0.729	0.671	5.346	0.173	0.026	156	418	16	23	-2.807	2	14	3	20	-50
4	3	20	"PFN0253"	"oPFN0253"	15150	26360	150	116	114	18	103	104	17	35	7	0	176	222	136	136	139	40	49	24	0	0.325	0.128	0.359	0.340	3.897	0.040	0.035	156	456	53	97	-1.621	13	40	11	86	-50
4	4	20	"PFL0021"	"oPFL0021"	15320	26380	120	128	129	31	103	103	16	61	34	0	215	219	38	141	147	43	84	36	0	0.338	0.333	0.432	0.399	2.827	0.283	0.096	120	363	99	104	-1.566	25	74	26	78	0
4	5	20	"PFF72416"	"oPFF72416"	15510	26350	150	98	98	15	106	111	34	0	0	0	149	154	24	145	153	81	1	0	0	-2.000	-0.889	1.067	0.953	4.424	0.302	0.488	156	429	-4	1	Error	-8	4	-8	9	-50
4	6	20	"PFI17640"	"oPFI17640"	15710	26360	150	165	165	36	133	134	36	45	12	0	212	216	49	157	167	79	34	2	0	0.582	0.542	0.600	0.654	2.775	0.710	0.273	156	477	87	91	-0.781	32	55	32	59	-50
4	7	20	"PFK12891"	"oPFK12891"	15900	26380	120	1504	1451	483	148	150	24	100	100	0	700	685	164	175	182	38	100	100	0	2.583	2.555	2.555	2.451	1.482	2.819	0.877	120	491	1881	1813	1.369	1356	525	1303	510	0
4	8	20	"PFJ12782"	"oPFJ12782"	16090	26380	120	8932	8874	3119	152	154	24	100	100	0	65535	56939	12410	211	242	89	100	100	50	0.134	0.154	0.147	0.146	1.452	0.152	0.882	120	510	74104	65450	-2.895	8780	65324	8722	56728	0
4	9	20	"PFL0025"	"oPFL0025"	16300	26380	110	236	241	66	149	150	27	83	71	0	857	882	348	251	276	103	98	91	0	0.144	0.146	0.148	0.143	1.765	0.145	0.615	80	437	693	723	-2.800	87	606	92	631	0
4	10	20	"PFF72418"	"oPFF72418"	16470	26380	120	616	583	150	144	145	22	100	100	0	2526	2309	666	195	199	39	100	100	0	0.202	0.208	0.210	0.207	1.485	0.201	0.907	120	520	2803	2553	-2.304	472	2331	439	2114	0
4	11	20	"PFC0772"	"oPFC0772"	16670	26380	120	197	196	35	140	140	22	83	63	0	619	589	128	176	180	30	100	100	0	0.129	0.136	0.139	0.128	1.918	0.141	0.541	120	384	500	469	-2.958	57	443	56	413	0
4	12	20	"PFA32028"	"oPFA32028"	16830	26350	150	137	137	19	141	141	21	8	1	0	198	202	35	176	181	35	34	11	0	-0.182	-0.154	0.500	0.446	4.939	9.841	0.014	156	594	18	22	Error	-4	22	-4	26	-50
4	13	20	"PFI17641"	"oPFI17641"	17050	26380	120	1425	1315	392	138	139	21	100	100	0	3423	3208	944	189	194	38	100	100	0	0.398	0.390	0.397	0.391	1.493	0.386	0.927	120	516	4521	4196	-1.329	1287	3234	1177	3019	0
4	14	20	"PFL0027"	"oPFL0027"	17230	26380	120	773	722	181	135	137	24	100	100	0	686	666	161	189	193	33	99	98	0	1.284	1.231	1.290	1.278	1.506	1.262	0.856	120	380	1135	1064	0.360	638	497	587	477	0
4	15	20	"PFK12903"	"oPFK12903"	17340	26320	150	161	167	40	141	142	27	42	12	0	192	201	52	170	177	41	32	14	0	0.909	0.839	0.645	0.644	3.725	0.432	0.110	156	587	42	57	-0.138	20	22	26	31	-50
4	16	20	"PFI17664"	"oPFI17664"	17550	26370	120	1193	1110	352	144	146	25	99	99	0	744	730	203	150	155	35	100	100	0	1.766	1.666	1.676	1.582	1.739	1.732	0.876	120	496	1643	1546	0.820	1049	594	966	580	0
4	17	20	"PFH0013"	"oPFH0013"	17740	26370	120	2082	1956	665	148	148	22	100	99	0	997	991	260	149	151	26	100	100	0	2.281	2.147	2.211	2.033	1.636	2.281	0.909	120	520	2782	2650	1.189	1934	848	1808	842	0
4	18	20	"PFD66991"	"oPFD66991"	17910	26360	110	285	288	49	147	148	23	100	98	0	275	279	55	149	150	25	97	92	0	1.095	1.085	1.032	1.130	1.827	1.000	0.607	80	471	264	271	0.131	138	126	141	130	0
4	19	20	"PFM60502"	"oPFM60502"	18120	26370	120	2565	2368	724	142	143	23	100	100	0	1651	1548	492	144	145	23	100	99	0	1.608	1.585	1.584	1.636	1.541	1.589	0.934	120	532	3930	3630	0.685	2423	1507	2226	1404	0
4	20	20	"PFI17667"	"oPFI17667"	18310	26370	110	398	404	90	144	145	27	100	100	0	806	788	174	141	143	22	100	100	0	0.382	0.402	0.411	0.391	1.379	0.394	0.865	80	458	919	907	-1.389	254	665	260	647	0
4	21	20	"PFF72456"	"oPFF72456"	18500	26370	120	1010	971	255	147	147	27	100	100	0	686	673	211	145	148	24	98	96	0	1.595	1.561	1.579	1.722	1.821	1.545	0.848	120	425	1404	1352	0.674	863	541	824	528	0
4	22	20	"PFI17668"	"oPFI17668"	18690	26380	120	268	269	58	146	147	24	92	87	0	609	575	183	144	147	25	97	96	0	0.262	0.285	0.272	0.290	2.009	0.273	0.739	120	543	587	554	-1.930	122	465	123	431	0
4	1	21	"PFJ12799"	"oPFJ12799"	14670	26540	150	120	123	28	126	129	31	12	2	0	121	126	28	138	140	25	12	2	0	0.353	0.250	0.917	0.809	2.855	1.666	0.121	156	796	-23	-15	-1.503	-6	-17	-3	-12	-50
4	2	21	"PFF72457"	"oPFF72457"	14890	26540	150	113	117	23	104	105	21	32	9	0	113	116	20	124	126	19	10	1	0	-0.818	-1.625	0.875	0.945	3.740	1.206	0.005	156	522	-2	5	Error	9	-11	13	-8	-50
4	3	21	"PFF72459"	"oPFF72459"	15090	26540	150	105	106	17	104	104	16	16	6	0	113	115	18	128	135	69	0	0	0	-0.067	-0.154	0.600	0.617	4.046	20.617	0.000	156	436	-14	-11	Error	1	-15	2	-13	-50
4	4	21	"PFM60506"	"oPFM60506"	15290	26550	150	104	104	17	103	105	16	16	3	0	113	114	23	132	139	76	0	0	0	-0.053	-0.056	0.583	0.496	4.151	0.024	0.009	156	360	-18	-17	Error	1	-19	1	-18	-50
4	5	21	"PFL0067"	"oPFL0067"	15470	26550	150	109	111	18	101	104	31	12	1	0	124	127	28	135	143	84	1	0	0	-0.727	-1.250	0.854	0.816	4.648	0.364	0.505	156	408	-3	2	Error	8	-11	10	-8	-50
4	6	21	"PFI17670"	"oPFI17670"	15660	26540	150	142	258	269	117	124	37	39	26	0	148	228	193	149	159	80	21	17	0	-25.000	1.785	1.400	1.205	2.855	1.260	0.726	156	464	24	220	Error	25	-1	141	79	-50
4	7	21	"PFI17672"	"oPFI17672"	15820	26560	110	404	401	90	144	146	27	98	98	0	368	378	80	166	170	36	100	93	0	1.287	1.212	1.195	1.204	1.559	1.207	0.797	80	353	462	469	0.364	260	202	257	212	0
4	8	21	"PFL0068"	"oPFL0068"	16030	26560	120	761	758	229	147	149	26	100	99	0	610	588	170	165	175	47	96	95	0	1.380	1.444	1.421	1.489	1.470	1.444	0.910	120	511	1059	1034	0.464	614	445	611	423	0
4	9	21	"PFL0070"	"oPFL0070"	16220	26560	120	1637	1621	568	146	148	25	100	100	0	1139	1085	349	178	210	87	98	95	0	1.552	1.626	1.680	1.631	1.369	1.674	0.911	120	517	2452	2382	0.634	1491	961	1475	907	0
4	10	21	"PFF72463"	"oPFF72463"	16400	26560	110	2177	2060	640	142	147	47	100	100	0	965	956	280	181	193	62	100	98	0	2.596	2.475	2.497	2.494	1.390	2.460	0.914	80	459	2819	2693	1.376	2035	784	1918	775	0
4	11	21	"PFD66995"	"oPFD66995"	16620	26550	150	150	151	24	141	144	42	9	0	0	145	149	33	172	177	48	3	0	0	-0.333	-0.435	0.442	0.455	4.035	0.057	0.002	156	622	-18	-13	Error	9	-27	10	-23	-50
4	12	21	"PFL0074"	"oPFL0074"	16790	26560	120	2559	2392	767	140	139	21	100	100	0	2342	2160	782	168	171	29	98	96	0	1.113	1.131	1.137	1.266	1.802	1.109	0.931	120	461	4593	4244	0.154	2419	2174	2252	1992	0
4	13	21	"PFJ12802"	"oPFJ12802"	16980	26560	110	732	707	188	137	138	22	100	100	0	844	787	206	163	170	38	97	97	0	0.874	0.913	0.926	0.898	1.327	0.913	0.901	80	513	1276	1194	-0.195	595	681	570	624	0
4	14	21	"PFBL B0125"	"oPFBLOB0125"	17180	26570	120	167	170	28	136	138	23	60	34	0	375	365	92	164	172	40	95	91	0	0.147	0.169	0.197	0.179	2.239	0.140	0.255	120	520	242	235	-2.767	31	211	34	201	0
4	15	21	"PFN0269"	"oPFN0269"	17370	26570	120	1321	1255	484	136	138	24	100	99	0	4508	4262	1442	160	165	32	99	99	0	0.273	0.273	0.277	0.254	1.613	0.275	0.929	120	524	5533	5221	-1.875	1185	4348	1119	4102	0
4	16	21	"PFD66996"	"oPFD66996"	17550	26570	120	295	285	69	139	141	21	94	90	0	752	732	235	148	149	23	99	97	0	0.258	0.250	0.244	0.255	1.943	0.229	0.753	120	452	760	730	-1.953	156	604	146	584	0
4	17	21	"PFF72496"	"oPFF72496"	17730	26560	110	368	355	69	142	143	21	100	98	0	476	465	95	146	150	31	100	100	0	0.685	0.668	0.665	0.652	1.467	0.670	0.816	80	473	556	532	-0.546	226	330	213	319	0
4	18	21	"PFH0035"	"oPFH0035"	17930	26570	120	250	251	50	141	143	23	93	89	0	483	481	118	146	149	28	99	99	0	0.323	0.328	0.320	0.302	1.844	0.312	0.707	120	595	446	445	-1.628	109	337	110	335	0
4	19	21	"PFL0139"	"oPFL0139"	18130	26560	120	683	676	183	137	138	22	100	100	0	878	846	245	141	143	23	99	98	0	0.741	0.765	0.788	0.807	1.688	0.750	0.875	120	459	1283	1244	-0.433	546	737	539	705	0
4	20	21	"PFBL B0173"	"oPFBLOB0173"	18320	26570	120	225	219	44	134	135	21	91	81	0	293	292	59	138	140	23	98	96	0	0.587	0.552	0.601	0.547	1.985	0.552	0.562	120	408	246	239	-0.768	91	155	85	154	0
4	21	21	"PFI17720"	"oPFI17720"	18500	26530	150	151	152	33	136	138	21	43	18	0	144	151	33	141	144	24	31	9	0	5.000	1.600	1.292	1.184	3.955	0.149	0.000	156	520	18	26	2.322	15	3	16	10	-50
4	22	21	"PFG0054"	"oPFG0054"	18710	26570	120	2945	2837	1041	138	140	22	100	100	0	2117	2034	664	137	139	23	100	100	0	1.418	1.423	1.459	1.341	1.598	1.466	0.927	120	520	4787	4596	0.504	2807	1980	2699	1897	0
4	1	22	"PFN0287"	"oPFN0287"	14670	26760	150	149	160	46	120	121	22	55	34	0	143	169	71	131	134	24	41	31	0	2.417	1.053	0.949	0.974	2.389	0.668	0.417	156	978	41	78	1.273	29	12	40	38	-50
4	2	22	"PFL0140"	"oPFL0140"	14910	26730	150	112	117	30	103	103	16	35	19	0	120	125	34	121	122	18	21	10	0	-9.000	3.500	0.887	0.925	4.267	0.839	0.102	156	818	8	18	Error	9	-1	14	4	-50
4	3	22	"PFL0142"	"oPFL0142"	15110	26730	150	110	111	20	100	101	17	35	8	0	120	122	19	121	125	56	2	0	0	-10.000	11.000	1.111	1.035	3.176	0.004	0.000	156	685	9	12	Error	10	-1	11	1	-50
4	4	22	"PFL0144"	"oPFL0144"	15290	26730	150	107	109	19	100	102	17	26	10	0	111	111	17	121	125	58	0	0	0	-0.700	-0.900	0.833	0.856	3.568	0.033	0.010	156	630	-3	-1	Error	7	-10	9	-10	-50
4	5	22	"PFJ12815"	"oPFJ12815"	15480	26730	150	108	116	58	104	106	20	21	8	0	121	122	26	127	128	19	8	1	0	-0.667	-2.400	0.778	0.944	3.745	3.303	0.132	156	652	-2	7	Error	4	-6	12	-5	-50
4	6	22	"PFI17725"	"oPFI17725"	15660	26750	120	1092	1240	669	123	125	26	100	100	0	1257	1261	478	143	145	27	99	99	0	0.870	0.999	1.017	0.925	1.638	1.099	0.870	120	528	2083	2235	-0.201	969	1114	1117	1118	0
4	7	22	"PFL0149"	"oPFL0149"	15840	26720	150	151	153	22	138	140	25	29	7	0	160	169	38	151	156	30	35	12	0	1.444	0.833	0.716	0.836	4.285	0.183	0.018	156	714	22	33	0.531	13	9	15	18	-50
4	8	22	"PFG0057"	"oPFG0057"	16030	26760	120	179	182	32	142	143	21	73	42	0	270	272	67	149	153	26	93	85	0	0.306	0.325	0.331	0.327	2.311	0.289	0.322	120	596	158	163	-1.709	37	121	40	123	0
4	9	22	"PFF72505"	"oPFF72505"	16230	26760	120	154	157	24	140	141	24	28	11	0	276	275	58	148	151	29	96	88	0	0.109	0.134	0.190	0.171	2.542	0.086	0.034	120	609	142	144	-3.193	14	128	17	127	0
4	10	22	"PFM60543"	"oPFM60543"	16420	26750	120	1389	1347	412	141	144	43	100	99	0	749	711	237	151	156	49	95	94	0	2.087	2.154	2.098	2.363	1.726	2.136	0.901	120	602	1846	1766	1.061	1248	598	1206	560	0
4	11	22	"PFBL B0178"	"oPFBLOB0178"	16610	26760	120	1299	1230	420	141	142	22	100	99	0	3355	3062	1000	152	163	120	100	99	0	0.362	0.374	0.377	0.355	1.657	0.368	0.913	120	608	4361	3999	-1.468	1158	3203	1089	2910	0
4	12	22	"PFG0058"	"oPFG0058"	16810	26760	120	161	167	28	143	142	22	43	23	0	210	210	50	152	163	119	9	0	0	0.310	0.414	0.433	0.384	3.242	0.302	0.106	120	621	76	82	-1.688	18	58	24	58	0
4	13	22	"PFBL B0180"	"oPFBLOB0180"	17000	26770	110	153	156	28	140	141	21	37	17	0	246	243	53	149	153	25	88	83	0	0.134	0.170	0.255	0.260	3.564	0.147	0.066	80	510	110	110	-2.899	13	97	16	94	0
4	14	22	"PFBL B0182"	"oPFBLOB0182"	17180	26760	120	219	218	44	139	140	22	92	73	0	738	715	206	150	154	28	99	99	0	0.136	0.140	0.141	0.135	1.794	0.133	0.631	120	577	668	644	-2.878	80	588	79	565	0
4	15	22	"PFBL B0184"	"oPFBLOB0184"	17370	26760	120	614	596	189	140	141	24	98	97	0	468	469	131	150	154	28	98	98	0	1.491	1.429	1.448	1.349	1.774	1.466	0.853	120	553	792	775	0.576	474	318	456	319	0
4	16	22	"PFI17729"	"oPFI17729"	17560	26740	150	167	167	27	137	139	21	59	29	0	146	147	25	148	150	25	16	2	0	-15.000	-30.000	1.798	1.648	3.444	1.198	0.000	156	727	28	29	Error	30	-2	30	-1	-50
4	17	22	"PFH0036"	"oPFH0036"	17750	26760	120	1643	1579	500	141	142	22	100	100	0	2039	1959	556	146	150	30	100	100	0	0.793	0.793	0.810	0.768	1.385	0.803	0.937	120	602	3395	3251	-0.334	1502	1893	1438	1813	0
4	18	22	"PFA32038"	"oPFA32038"	17950	26760	120	3021	2901	936	140	142	22	100	100	0	2947	2864	880	142	146	26	100	100	0	1.027	1.014	1.050	1.002	1.363	1.015	0.938	120	570	5686	5483	0.039	2881	2805	2761	2722	0
4	19	22	"EMPTY"	"EMPTY"	18140	26730	150	141	143	23	137	137	21	22	5	0	138	142	24	142	144	23	16	5	0	-1.000	100000.000	0.955	1.048	3.887	0.018	0.000	156	690	0	6	Error	4	-4	6	0	-50
4	20	22	"EMPTY"	"EMPTY"	18330	26730	150	136	135	20	137	138	22	11	1	0	137	139	21	139	142	25	10	1	0	0.500	100000.000	1.073	1.135	3.736	0.098	0.001	156	661	-3	-2	-1.000	-1	-2	-2	0	-50
4	21	22	"EMPTY"	"EMPTY"	18520	26730	150	140	142	19	137	138	20	20	3	0	135	138	22	138	141	24	12	3	0	-1.000	100000.000	0.956	0.905	3.923	0.230	0.001	156	688	0	5	Error	3	-3	5	0	-50
4	22	22	"EMPTY"	"EMPTY"	18710	26730	150	134	135	21	134	135	20	19	3	0	139	139	21	134	135	21	19	5	0	0.000	0.200	1.333	1.112	3.164	0.238	0.003	156	902	5	6	Error	0	5	1	5	-50
5	1	1	"PFI0414"	"I5572_1"	1110	27260	130	167	168	30	128	131	26	69	35	0	230	232	42	154	158	29	91	63	0	0.513	0.513	0.526	0.491	2.941	0.452	0.238	120	671	115	118	-0.963	39	76	40	78	0
5	2	1	"PFI0486"	"I7438_2"	1290	27260	130	284	305	120	130	135	46	95	84	0	763	822	295	151	155	30	100	100	0	0.252	0.261	0.239	0.242	1.486	0.247	0.570	120	604	766	846	-1.991	154	612	175	671	0
5	3	1	"PFI0416"	"I5607_1"	1480	27230	150	160	162	29	133	138	52	21	0	0	168	173	31	153	159	55	11	0	0	1.800	1.450	1.000	1.078	3.555	3.142	0.031	156	785	42	49	0.848	27	15	29	20	-50
5	4	1	"PFI0237"	"I16933_1"	1670	27270	140	191	196	48	134	141	43	61	29	0	325	342	98	155	163	58	91	73	0	0.335	0.332	0.333	0.319	2.184	0.271	0.264	156	668	227	249	-1.577	57	170	62	187	0
5	5	1	"PFI0401"	"I5180_2"	1850	27270	140	610	595	178	131	134	27	99	99	0	446	447	124	151	155	26	100	98	0	1.624	1.568	1.596	1.588	1.592	1.593	0.846	156	646	774	760	0.699	479	295	464	296	0
5	6	1	"PFI0236"	"I1689_2"	2040	27270	140	2605	2406	882	130	131	22	100	100	0	2366	2259	849	151	155	25	99	99	0	1.117	1.080	1.080	1.096	1.566	1.082	0.930	156	645	4690	4384	0.160	2475	2215	2276	2108	0
5	7	1	"PFJ0542"	"J667_1"	2230	27280	140	224	226	49	127	129	23	95	87	0	486	490	129	155	157	26	99	99	0	0.293	0.296	0.300	0.288	1.945	0.263	0.618	156	635	428	434	-1.771	97	331	99	335	0
5	8	1	"PFJ0005"	"J1011_3"	2420	27280	140	229	229	51	132	134	24	91	82	0	369	381	103	158	162	33	98	96	0	0.460	0.435	0.461	0.407	1.887	0.412	0.627	156	654	308	320	-1.121	97	211	97	223	0
5	9	1	"PFJ0310"	"J2896_1"	2620	27280	140	3283	3087	1011	135	136	25	99	98	0	1960	1948	426	164	174	45	100	99	0	1.753	1.655	1.729	1.515	1.571	1.773	0.927	156	658	4944	4736	0.810	3148	1796	2952	1784	0
5	10	1	"PFJ0140"	"J17_1"	2790	27280	140	988	925	356	134	135	25	99	98	0	1382	1279	465	165	172	40	98	98	0	0.702	0.710	0.713	0.689	1.702	0.714	0.902	156	632	2071	1905	-0.511	854	1217	791	1114	0
5	11	1	"PFJ0200"	"J21_1"	2990	27280	140	676	653	176	133	136	23	99	98	0	621	633	142	163	169	35	100	99	0	1.186	1.106	1.145	1.043	1.633	1.124	0.868	156	685	1001	990	0.246	543	458	520	470	0
5	12	1	"PFJ0215"	"J21_7"	3190	27270	130	1155	1103	198	133	135	23	100	100	0	806	797	151	160	168	38	100	100	0	1.582	1.523	1.555	1.540	1.300	1.454	0.881	120	621	1668	1607	0.662	1022	646	970	637	0
5	13	1	"PFJ0476"	"J53_48"	3380	27280	150	4060	3867	1447	131	133	23	100	100	0	3754	3633	1098	155	161	33	100	100	0	1.092	1.074	1.099	0.989	1.587	1.109	0.943	156	764	7528	7214	0.127	3929	3599	3736	3478	0
5	14	1	"PFJ0510"	"J58_2"	3560	27270	130	517	526	123	129	131	25	100	100	0	792	782	183	154	159	35	100	100	0	0.608	0.632	0.637	0.629	1.319	0.627	0.887	120	583	1026	1025	-0.717	388	638	397	628	0
5	15	1	"PFJ0563"	"J70_2"	3750	27280	140	381	379	123	127	129	23	96	92	0	281	285	70	155	161	43	90	71	0	2.016	1.938	1.976	1.905	2.077	2.037	0.604	156	661	380	382	1.011	254	126	252	130	0
5	16	1	"PFJ0575"	"J73_12"	3940	27280	140	752	717	204	125	126	21	99	98	0	972	978	224	152	155	25	100	100	0	0.765	0.717	0.753	0.677	1.562	0.729	0.899	156	696	1447	1418	-0.387	627	820	592	826	0
5	17	1	"PFJ0599"	"J85_3"	4140	27280	140	229	232	50	124	125	21	96	90	0	425	426	110	149	152	25	100	98	0	0.380	0.390	0.412	0.380	1.677	0.370	0.654	156	685	381	385	-1.394	105	276	108	277	0
5	18	1	"PFJ0018"	"J109_5"	4340	27260	150	152	156	30	123	125	20	60	41	0	169	170	33	152	155	29	34	14	0	1.706	1.833	1.114	1.212	3.581	0.650	0.050	156	730	46	51	0.771	29	17	33	18	-50
5	19	1	"PFJ0181"	"J198_5"	4510	27280	140	5136	5078	2044	127	128	22	100	100	0	2832	2849	1008	154	159	34	100	100	0	1.870	1.837	1.850	1.816	1.558	1.887	0.936	156	649	7687	7646	0.903	5009	2678	4951	2695	0
5	20	1	"PFJ0227"	"J227_2"	4700	27290	130	155	154	27	125	128	22	60	27	0	212	212	41	152	157	32	74	45	0	0.500	0.483	0.575	0.509	3.494	0.385	0.173	120	452	90	89	-1.000	30	60	29	60	0
5	21	1	"PFJ0246"	"J242_1"	4870	27250	150	127	127	23	127	129	23	12	1	0	156	155	28	152	156	30	15	1	0	0.000	0.000	0.636	0.614	3.486	0.245	0.014	156	822	4	3	Error	0	4	0	3	-50
5	22	1	"PFJ0280"	"J268_1"	5090	27280	140	746	754	215	128	130	22	100	100	0	720	736	191	150	152	25	100	100	0	1.084	1.068	1.069	1.060	1.400	1.070	0.905	156	880	1188	1212	0.117	618	570	626	586	0
5	1	2	"PFJ0322"	"J309_17"	1100	27470	140	214	216	36	135	137	24	95	82	0	287	289	63	157	161	32	94	87	0	0.608	0.614	0.636	0.641	1.919	0.533	0.509	156	651	209	213	-0.719	79	130	81	132	0
5	2	2	"PFJ0363"	"J373_1"	1290	27460	130	392	410	88	130	135	49	100	99	0	331	351	79	151	155	32	100	100	0	1.456	1.400	1.485	1.427	1.541	1.299	0.658	120	537	442	480	0.542	262	180	280	200	0
5	3	2	"PFN0173"	"N132_113"	1490	27470	140	260	264	63	133	139	48	92	69	0	645	642	156	154	157	28	99	99	0	0.259	0.268	0.255	0.251	1.661	0.257	0.686	156	597	618	619	-1.951	127	491	131	488	0
5	4	2	"PFN0184"	"N132_132"	1680	27470	130	215	214	31	136	137	22	97	84	0	358	371	73	159	162	28	99	99	0	0.397	0.368	0.400	0.364	1.872	0.323	0.568	120	483	278	290	-1.333	79	199	78	212	0
5	5	2	"PFN0186"	"N132_136"	1880	27470	140	2057	1911	576	133	135	23	100	98	0	1094	1072	261	155	159	31	100	99	0	2.049	1.939	1.996	1.870	1.528	2.017	0.928	156	493	2863	2695	1.035	1924	939	1778	917	0
5	6	2	"PFN0203"	"N132_171"	2060	27470	140	332	341	74	132	132	22	100	99	0	310	315	55	152	155	25	99	98	0	1.266	1.282	1.300	1.278	1.484	1.328	0.768	156	455	358	372	0.340	200	158	209	163	0
5	7	2	"PFN0208"	"N132_178"	2260	27470	140	828	791	196	132	131	22	99	99	0	621	622	142	150	152	26	99	99	0	1.478	1.396	1.360	1.361	1.487	1.425	0.915	156	465	1167	1131	0.563	696	471	659	472	0
5	8	2	"PFN0211"	"N132_181"	2450	27460	130	329	334	71	130	131	23	100	100	0	255	258	56	149	154	33	90	76	0	1.877	1.872	1.945	2.057	2.074	1.981	0.507	120	450	305	313	0.909	199	106	204	109	0
5	9	2	"PFN0362"	"N135_24"	2640	27480	130	503	511	112	128	130	25	100	100	0	704	711	130	150	153	24	100	100	0	0.677	0.683	0.700	0.671	1.259	0.690	0.902	120	447	929	944	-0.563	375	554	383	561	0
5	10	2	"PFN0373"	"N136_4"	2830	27470	140	180	182	34	127	130	26	82	50	0	415	415	101	156	161	34	99	98	0	0.205	0.212	0.214	0.205	1.880	0.184	0.353	156	469	312	314	-2.289	53	259	55	259	0
5	11	2	"PFN0401"	"N137_50"	3010	27470	140	362	342	97	127	129	23	96	92	0	457	421	137	162	169	39	89	87	0	0.797	0.830	0.823	0.843	1.736	0.780	0.806	156	475	530	474	-0.328	235	295	215	259	0
5	12	2	"PFN0423"	"N138_31"	3220	27470	150	131	134	25	129	131	25	18	5	0	166	168	40	162	170	40	17	1	0	0.500	0.833	0.660	0.649	3.725	0.137	0.021	156	605	6	11	-1.000	2	4	5	6	-50
5	13	2	"PFN0433"	"N138_45"	3410	27460	80	130	136	22	129	131	23	17	7	0	223	227	46	163	170	39	65	36	0	0.017	0.109	0.221	0.257	3.161	0.144	0.022	52	264	61	71	-5.907	1	60	7	64	0
5	14	2	"PFN0409"	"N138_104"	3580	27470	140	228	223	41	125	125	23	96	87	0	275	283	62	154	158	33	96	87	0	0.851	0.760	0.789	0.761	1.752	0.700	0.624	156	505	224	227	-0.232	103	121	98	129	0
5	15	2	"PFN0534"	"N143_18"	3770	27470	140	308	300	59	121	123	21	99	98	0	253	260	54	152	153	23	98	94	0	1.851	1.657	1.769	1.764	1.738	1.598	0.592	156	471	288	287	0.889	187	101	179	108	0
5	16	2	"PFN0540"	"N143_29"	3970	27480	130	175	180	30	121	122	20	91	68	0	335	338	66	151	153	23	100	100	0	0.293	0.316	0.300	0.299	1.866	0.284	0.500	120	500	238	246	-1.769	54	184	59	187	0
5	17	2	"PFN0556"	"N143_56"	4190	27460	150	127	128	21	121	123	20	26	4	0	144	151	36	151	154	25	16	6	0	-0.857	100000.000	0.682	0.735	3.459	0.165	0.011	156	520	-1	7	Error	6	-7	7	0	-50
5	18	2	"PFN0562"	"N143_66"	4350	27480	140	152	155	36	124	126	22	53	23	0	439	450	103	152	155	28	99	99	0	0.098	0.104	0.113	0.107	2.165	0.110	0.272	156	505	315	329	-3.358	28	287	31	298	0
5	19	2	"PFN0608"	"N147_16"	4600	27460	150	138	143	33	125	127	23	35	17	0	169	173	46	154	156	29	32	13	0	0.867	0.947	0.808	0.858	3.588	0.380	0.076	156	429	28	37	-0.206	13	15	18	19	-50
5	20	2	"PFN0623"	"N148_7"	4740	27460	150	139	140	26	127	129	24	30	10	0	177	181	35	155	158	27	45	21	0	0.545	0.500	0.632	0.679	4.516	0.364	0.053	156	406	34	39	-0.874	12	22	13	26	-50
5	21	2	"PFN0714"	"N151_50"	4930	27480	130	11403	10578	2392	131	133	25	100	100	0	6274	6074	1001	154	157	27	100	100	0	1.842	1.765	1.804	1.735	1.177	1.821	0.957	120	444	17392	16367	0.881	11272	6120	10447	5920	0
5	22	2	"PFN0723"	"N152_1"	5110	27480	140	845	839	194	132	133	23	100	100	0	520	520	118	152	154	24	99	99	0	1.938	1.921	1.933	1.984	1.441	1.939	0.888	156	626	1081	1075	0.954	713	368	707	368	0
5	1	3	"PFN0727"	"N152_17"	1110	27660	140	308	311	78	135	137	22	96	94	0	280	283	67	154	158	29	96	86	0	1.373	1.364	1.376	1.368	1.837	1.358	0.663	156	590	299	305	0.457	173	126	176	129	0
5	2	3	"PFN0735"	"N153_15"	1310	27660	140	164	173	48	134	136	24	51	36	0	348	371	116	154	157	30	99	98	0	0.155	0.180	0.189	0.170	2.542	0.202	0.353	156	514	224	256	-2.693	30	194	39	217	0
5	3	3	"PFN0750"	"N155_14"	1500	27660	140	1839	1731	546	133	135	24	100	100	0	1107	1050	304	155	157	27	100	98	0	1.792	1.785	1.826	1.794	1.494	1.812	0.941	156	476	2658	2493	0.842	1706	952	1598	895	0
5	4	3	"PFN0757"	"N155_25"	1690	27660	140	275	275	46	134	136	24	98	96	0	408	405	80	155	162	39	98	97	0	0.557	0.564	0.577	0.561	1.595	0.527	0.717	156	506	394	391	-0.843	141	253	141	250	0
5	5	3	"PFB0217"	"B567"	1880	27660	130	289	288	47	131	133	24	100	100	0	282	289	61	156	163	41	95	80	0	1.254	1.180	1.246	1.264	1.796	1.057	0.509	120	455	284	290	0.327	158	126	157	133	0
5	6	3	"PFB0221"	"B573"	2070	27660	140	1085	1089	314	127	129	23	100	100	0	562	561	143	154	156	29	99	98	0	2.348	2.364	2.425	2.374	1.496	2.433	0.873	156	445	1366	1369	1.231	958	408	962	407	0
5	7	3	"PFB0223"	"B577"	2260	27660	140	682	677	188	128	130	22	99	98	0	395	410	89	149	151	28	100	99	0	2.252	2.103	2.216	2.016	1.635	2.224	0.836	156	447	800	810	1.171	554	246	549	261	0
5	8	3	"PFB0225"	"B583"	2460	27650	140	819	837	219	130	130	20	100	100	0	605	616	162	147	150	26	99	99	0	1.504	1.507	1.484	1.518	1.349	1.500	0.887	156	474	1147	1176	0.589	689	458	707	469	0
5	9	3	"PFB0227"	"B587"	2640	27650	130	310	324	88	128	130	24	100	99	0	238	240	54	147	149	23	91	80	0	2.000	2.108	2.070	2.265	2.175	2.221	0.534	120	531	273	289	1.000	182	91	196	93	0
5	10	3	"PFB0229"	"B590"	2890	27660	150	128	133	29	127	129	24	19	8	0	143	144	30	150	153	26	13	4	0	-0.143	-1.000	0.684	0.797	4.225	0.197	0.011	156	516	-6	0	Error	1	-7	6	-6	-50
5	11	3	"PFB0246"	"B618"	3050	27690	150	127	134	31	127	130	25	23	5	0	146	154	41	163	170	43	8	3	0	0.000	-0.778	0.538	0.600	4.043	0.383	0.139	156	370	-17	-2	Error	0	-17	7	-9	-50
5	12	3	"PFB0256"	"B634"	3200	27660	150	129	132	26	129	136	38	10	1	0	143	149	42	168	179	51	6	1	0	0.000	-0.158	0.490	0.580	3.448	0.519	0.204	156	427	-25	-16	Error	0	-25	3	-19	-50
5	13	3	"PFB0259"	"B64"	3400	27650	130	1230	1184	243	128	132	36	100	100	0	665	661	121	161	171	46	100	100	0	2.187	2.112	2.154	2.125	1.288	2.193	0.881	120	443	1606	1556	1.129	1102	504	1056	500	0
5	14	3	"PFB0262"	"B645"	3580	27660	150	130	131	23	123	124	21	24	8	0	135	141	31	153	155	29	11	2	0	-0.389	-0.667	0.686	0.601	3.007	0.276	0.033	156	500	-11	-4	Error	7	-18	8	-12	-50
5	15	3	"PFB0270"	"B664"	3790	27650	150	147	151	30	121	123	21	59	25	0	157	163	42	150	152	23	30	16	0	3.714	2.308	0.813	0.992	4.133	0.687	0.050	156	487	33	43	1.893	26	7	30	13	-50
5	16	3	"PFB0273"	"B667"	3980	27660	140	312	316	60	123	124	20	98	98	0	374	374	65	152	154	24	100	100	0	0.851	0.869	0.880	0.852	1.557	0.867	0.792	156	483	411	415	-0.232	189	222	193	222	0
5	17	3	"PFC0002"	"C101"	4170	27660	140	164	169	35	124	125	20	69	48	0	321	328	62	152	156	29	99	98	0	0.237	0.256	0.257	0.231	2.464	0.258	0.391	156	480	209	221	-2.079	40	169	45	176	0
5	18	3	"PFC0006"	"C113"	4380	27650	150	127	128	21	122	124	21	22	3	0	174	179	43	153	157	31	41	16	0	0.238	0.231	0.596	0.618	3.449	0.223	0.088	156	513	26	32	-2.070	5	21	6	26	-50
5	19	3	"PFC0009"	"C116"	4560	27660	140	149	153	30	123	124	21	57	29	0	238	245	50	152	154	27	94	82	0	0.302	0.323	0.340	0.327	2.695	0.294	0.214	156	454	112	123	-1.726	26	86	30	93	0
5	20	3	"PFC0011"	"C118"	4720	27640	150	122	124	23	126	127	23	11	3	0	139	141	29	150	152	25	10	3	0	0.364	0.222	0.882	0.767	2.791	0.280	0.016	156	487	-15	-11	-1.459	-4	-11	-2	-9	-50
5	21	3	"PFC0013"	"C122"	4950	27630	150	125	128	22	128	130	25	14	1	0	134	134	27	150	153	26	4	1	0	0.188	0.000	0.611	0.631	3.175	0.452	0.037	156	414	-19	-16	-2.415	-3	-16	0	-16	-50
5	22	3	"PFC0015"	"C125"	5130	27660	130	447	453	81	126	128	22	100	100	0	319	337	116	146	149	24	100	99	0	1.855	1.712	1.878	1.875	1.613	1.499	0.565	120	489	494	518	0.892	321	173	327	191	0
5	1	4	"PFC0035"	"C162"	1120	27840	140	1133	1070	263	137	138	22	99	99	0	985	921	269	153	157	27	97	96	0	1.197	1.215	1.239	1.291	1.544	1.193	0.925	156	622	1828	1701	0.260	996	832	933	768	0
5	2	4	"PFC0037"	"C164"	1320	27850	130	150	154	34	138	139	23	33	15	0	263	265	56	156	157	27	94	82	0	0.112	0.147	0.231	0.241	3.395	0.158	0.089	120	501	119	125	-3.157	12	107	16	109	0
5	3	4	"PFC0039"	"C171"	1510	27840	130	298	300	46	133	136	24	100	100	0	260	267	49	155	156	26	99	89	0	1.571	1.491	1.523	1.605	1.708	1.481	0.596	120	439	270	279	0.652	165	105	167	112	0
5	4	4	"PFC0042"	"C179"	1700	27860	140	149	150	28	133	134	24	38	10	0	275	278	60	154	159	32	95	88	0	0.132	0.137	0.194	0.185	2.765	0.118	0.068	156	476	137	141	-2.919	16	121	17	124	0
5	5	4	"PFC0044"	"C180"	1900	27850	140	139	144	28	130	132	24	30	8	0	230	236	51	153	158	35	82	57	0	0.117	0.169	0.305	0.249	2.627	0.248	0.177	156	517	86	97	-3.097	9	77	14	83	0
5	6	4	"PFC0046"	"C184"	2090	27850	140	215	216	37	126	128	22	96	88	0	190	191	32	152	155	28	62	32	0	2.342	2.308	1.931	2.299	2.515	2.288	0.199	156	443	127	129	1.228	89	38	90	39	0
5	7	4	"PFD0183"	"D23156_27"	2290	27840	140	161	162	33	125	128	21	66	41	0	354	359	77	150	152	25	98	96	0	0.176	0.177	0.207	0.183	2.544	0.167	0.308	156	457	240	246	-2.503	36	204	37	209	0
5	8	4	"PFD0186"	"D23156_40"	2470	27850	140	156	157	29	128	130	21	60	25	0	352	347	73	147	148	22	99	95	0	0.137	0.145	0.170	0.147	2.387	0.131	0.236	156	510	233	229	-2.872	28	205	29	200	0
5	9	4	"PFD0190"	"D2337_1"	2660	27840	120	174	173	32	129	130	21	75	52	0	170	174	39	147	148	22	50	25	0	1.957	1.630	1.490	1.461	3.060	1.022	0.127	120	450	68	71	0.968	45	23	44	27	0
5	10	4	"PFD0198"	"D23657_2"	2850	27840	150	125	127	22	127	128	20	16	3	0	131	135	25	147	149	24	7	1	0	0.125	0.000	0.667	0.587	3.511	0.278	0.009	156	483	-18	-12	-3.000	-2	-16	0	-12	-50
5	11	4	"PFD0208"	"D25498_1"	3060	27860	150	129	131	21	128	131	24	15	2	0	132	136	29	152	157	34	3	0	0	-0.050	-0.188	0.500	0.515	3.654	0.352	0.101	156	452	-19	-13	Error	1	-20	3	-16	-50
5	12	4	"PFD0213"	"D2660_1"	3260	27810	150	127	129	25	131	137	38	7	0	0	143	147	33	166	174	45	4	0	0	0.174	0.105	0.618	0.593	3.381	0.533	0.202	156	448	-27	-21	-2.524	-4	-23	-2	-19	-50
5	13	4	"PFD0248"	"D33539_109"	3410	27850	140	409	395	106	128	131	37	96	95	0	291	297	65	160	167	43	96	77	0	2.145	1.949	1.960	1.982	1.981	2.127	0.537	156	433	412	404	1.101	281	131	267	137	0
5	14	4	"PFD0250"	"D33539_15"	3590	27850	140	146	150	29	124	125	20	51	28	0	295	283	77	155	158	30	89	85	0	0.157	0.203	0.209	0.203	2.331	0.177	0.223	156	458	162	154	-2.670	22	140	26	128	0
5	15	4	"PFD0252"	"D33539_17"	3790	27850	140	173	171	28	124	124	20	80	60	0	250	263	62	152	155	27	97	85	0	0.500	0.423	0.469	0.413	2.519	0.339	0.355	156	466	147	158	-1.000	49	98	47	111	0
5	16	4	"PFD0256"	"D33539_23"	3980	27850	140	431	425	96	124	125	20	99	99	0	286	291	56	150	152	24	98	98	0	2.257	2.135	2.179	2.169	1.826	2.204	0.726	156	466	443	442	1.175	307	136	301	141	0
5	17	4	"PFD0259"	"D33539_28"	4190	27850	140	637	621	194	124	125	20	99	98	0	597	589	154	149	153	28	98	97	0	1.145	1.130	1.139	1.109	1.599	1.149	0.896	156	439	961	937	0.195	513	448	497	440	0
5	18	4	"PFD0261"	"D33539_3"	4350	27860	150	129	131	27	123	125	21	33	7	0	139	151	47	151	157	31	22	10	0	-0.500	100000.000	0.540	0.586	2.992	0.270	0.087	156	525	-6	8	Error	6	-12	8	0	-50
5	19	4	"PFD0277"	"D33539_63"	4570	27850	140	267	267	55	124	127	22	98	95	0	336	336	70	150	155	31	100	96	0	0.769	0.769	0.753	0.755	1.766	0.741	0.681	156	677	329	329	-0.379	143	186	143	186	0
5	20	4	"PFD0281"	"D33539_69"	4810	27860	150	129	130	22	123	124	21	24	6	0	139	145	27	146	147	25	14	5	0	-0.857	-7.000	0.639	0.711	3.087	0.394	0.024	156	579	-1	6	Error	6	-7	7	-1	-50
5	21	4	"PFD0283"	"D33539_74"	4960	27790	150	128	129	21	123	124	21	21	5	0	143	148	32	144	146	23	30	12	0	-5.000	1.500	0.553	0.564	3.051	0.211	0.014	156	469	4	10	Error	5	-1	6	4	-50
5	22	4	"PFD0286"	"D33539_85"	5140	27850	140	520	508	129	125	126	21	99	98	0	402	403	103	146	148	22	98	97	0	1.543	1.490	1.520	1.547	1.698	1.470	0.838	156	651	651	640	0.626	395	256	383	257	0
5	1	5	"PFD0288"	"D33539_87"	1140	28030	140	283	288	63	134	137	25	98	94	0	292	295	50	150	154	27	99	95	0	1.049	1.062	1.039	1.018	1.796	0.850	0.553	156	705	291	299	0.069	149	142	154	145	0
5	2	5	"PFD0292"	"D33539_97"	1360	28050	150	141	148	33	138	139	25	27	12	0	161	166	42	155	156	24	25	14	0	0.500	0.909	0.836	0.867	3.607	0.691	0.079	156	572	9	21	-1.000	3	6	10	11	-50
5	3	5	"PFD0343"	"D40381_1"	1540	28030	150	158	158	31	130	133	24	52	22	0	181	179	32	155	155	23	51	21	0	1.077	1.167	1.022	1.020	3.067	0.898	0.128	156	513	54	52	0.107	28	26	28	24	-50
5	4	5	"PFD0345"	"D4043_2"	1720	28030	130	243	244	38	130	131	23	100	98	0	293	296	42	153	156	26	100	99	0	0.807	0.797	0.801	0.787	1.567	0.729	0.635	120	429	253	257	-0.309	113	140	114	143	0
5	5	5	"PFD0355"	"D42243_17"	1900	28090	150	138	137	28	129	130	23	24	8	0	156	158	33	152	155	28	21	8	0	2.250	1.333	0.781	0.968	3.307	0.401	0.037	156	592	13	14	1.170	9	4	8	6	-50
5	6	5	"PFD0362"	"D42243_29"	2080	28020	150	134	138	29	126	128	24	29	8	0	143	148	39	150	152	26	13	7	0	-1.143	-6.000	0.932	0.828	3.728	0.499	0.051	156	560	1	10	Error	8	-7	12	-2	-50
5	7	5	"PFD0367"	"D42243_37"	2280	28030	130	1903	1933	433	126	156	349	100	100	0	1008	1018	197	151	223	1152	5	0	0	2.074	2.084	2.073	2.084	1.259	2.209	0.889	120	535	2634	2674	1.052	1777	857	1807	867	0
5	8	5	"PFD0369"	"D42243_39"	2480	28040	130	288	290	42	128	156	341	0	0	0	315	315	51	148	218	1128	0	0	0	0.958	0.970	1.008	0.983	1.456	0.934	0.733	120	558	327	329	-0.062	160	167	162	167	0
5	9	5	"PFE0400"	"E2667_1"	2690	28030	150	143	146	28	128	130	22	38	18	0	156	162	31	146	147	22	33	15	0	1.500	1.125	1.118	1.176	3.720	0.952	0.056	156	534	25	34	0.585	15	10	18	16	-50
5	10	5	"PFE0403"	"E26771_1"	2850	28030	140	1035	990	295	126	128	21	99	98	0	698	678	201	144	146	23	98	96	0	1.641	1.618	1.607	1.638	1.688	1.629	0.892	156	466	1463	1398	0.714	909	554	864	534	0
5	11	5	"PFE0405"	"E26771_4"	3030	28040	130	181	181	34	128	133	62	35	3	0	269	273	54	146	152	63	90	48	0	0.431	0.417	0.425	0.405	2.305	0.340	0.339	120	530	176	180	-1.215	53	123	53	127	0
5	12	5	"PFE0408"	"E26934_1"	3230	28040	130	635	638	143	129	133	59	100	100	0	401	413	89	152	158	62	100	97	0	2.032	1.950	1.953	1.984	1.380	1.867	0.817	120	588	755	770	1.023	506	249	509	261	0
5	13	5	"PFE0411"	"E27042_1"	3440	28040	150	126	131	29	129	129	22	20	5	0	148	154	42	157	161	33	13	3	0	0.333	-0.667	0.672	0.776	2.981	0.369	0.153	156	554	-12	-1	-1.585	-3	-9	2	-3	-50
5	14	5	"PFE0415"	"E27173_1"	3640	28020	110	138	138	27	126	128	22	33	11	0	214	216	45	158	162	35	73	31	0	0.214	0.207	0.447	0.414	2.644	0.172	0.054	80	359	68	70	-2.222	12	56	12	58	0
5	15	5	"PFE0439"	"E27723_18"	3790	28040	140	783	735	267	125	127	23	98	98	0	570	544	190	151	155	31	94	92	0	1.570	1.552	1.544	1.538	1.640	1.555	0.878	156	539	1077	1003	0.651	658	419	610	393	0
5	16	5	"PFE0443"	"E27723_9"	4000	28040	150	144	145	27	126	127	22	44	17	0	172	174	34	149	152	27	46	17	0	0.783	0.760	0.846	0.797	3.712	0.472	0.081	156	454	41	44	-0.354	18	23	19	25	-50
5	17	5	"PFE0446"	"E27742_6"	4180	28030	150	152	156	29	126	127	22	58	26	0	175	180	36	150	151	24	50	28	0	1.040	1.000	0.953	0.971	3.507	0.579	0.069	156	438	51	60	0.057	26	25	30	30	-50
5	18	5	"PFE0452"	"E28056_1"	4380	28060	150	131	132	24	130	131	24	20	3	0	150	154	32	156	160	30	17	5	0	-0.167	-1.000	0.853	0.775	3.408	0.292	0.017	156	594	-5	0	Error	1	-6	2	-2	-50
5	19	5	"PFE0454"	"E28350_1"	4590	28070	80	154	159	29	132	132	25	48	23	0	212	213	49	154	161	35	63	36	0	0.379	0.458	0.590	0.493	3.131	0.429	0.194	52	265	80	86	-1.399	22	58	27	59	0
5	20	5	"PFE0458"	"E28462_2"	4760	28030	150	136	137	28	121	124	22	42	16	0	146	151	28	148	151	28	18	5	0	-7.500	5.333	1.130	1.039	4.110	0.572	0.044	156	595	13	19	Error	15	-2	16	3	-50
5	21	5	"PFE0487"	"E29895_1"	4970	28030	150	125	129	23	120	121	21	26	8	0	141	145	30	145	147	25	15	5	0	-1.250	100000.000	0.632	0.707	3.933	0.419	0.031	156	483	1	9	Error	5	-4	9	0	-50
5	22	5	"PFE0491"	"E29931_3"	5130	28040	140	149	152	25	127	128	21	50	23	0	224	229	47	149	152	24	90	73	0	0.293	0.313	0.333	0.297	2.946	0.275	0.209	156	627	97	105	-1.769	22	75	25	80	0
5	1	6	"PFE0494"	"E30210_1"	1130	28230	130	193	193	32	131	133	23	90	65	0	297	305	56	148	151	25	100	100	0	0.416	0.395	0.386	0.387	1.838	0.338	0.377	120	626	211	219	-1.265	62	149	62	157	0
5	2	6	"PFE0498"	"E3038_3"	1320	28230	130	208	207	30	133	136	24	92	82	0	216	216	38	151	154	24	84	65	0	1.154	1.138	1.119	1.180	2.358	0.975	0.342	120	470	140	139	0.206	75	65	74	65	0
5	3	6	"PFE0502"	"E3185_4"	1510	28230	130	160	162	26	130	132	22	63	30	0	360	368	55	151	153	24	100	100	0	0.144	0.147	0.158	0.149	2.102	0.149	0.272	120	489	239	249	-2.800	30	209	32	217	0
5	4	6	"PFE0504"	"E3185_6"	1710	28230	130	246	252	45	128	130	22	100	95	0	706	724	109	150	153	23	100	100	0	0.212	0.216	0.214	0.204	1.429	0.212	0.780	120	525	674	698	-2.236	118	556	124	574	0
5	5	6	"PFE0525"	"E3552_1"	1890	28220	130	311	316	53	130	131	21	100	100	0	379	381	70	149	153	26	100	100	0	0.787	0.802	0.814	0.811	1.460	0.776	0.768	120	504	411	418	-0.346	181	230	186	232	0
5	6	6	"PFE0531"	"E3831_2"	2120	28250	150	136	138	26	128	130	24	29	8	0	153	157	30	148	151	26	27	8	0	1.600	1.111	0.816	0.999	4.606	0.213	0.012	156	540	13	19	0.678	8	5	10	9	-50
5	7	6	"PFE0534"	"E390_1"	2270	28230	130	154	154	26	128	160	364	0	0	0	199	205	43	149	229	1203	0	0	0	0.520	0.464	0.505	0.549	3.586	0.248	0.630	120	490	76	82	-0.943	26	50	26	56	0
5	8	6	"PFE0539"	"E4159_1"	2470	28230	130	253	257	43	129	155	339	0	0	0	245	253	62	148	217	1121	0	0	0	1.278	1.219	1.270	1.381	2.289	1.019	0.467	120	565	221	233	0.354	124	97	128	105	0
5	9	6	"PFE0542"	"E4247_1"	2660	28230	130	715	697	119	129	131	22	100	100	0	623	619	96	147	148	24	100	100	0	1.231	1.203	1.197	1.200	1.289	1.226	0.890	120	548	1062	1040	0.300	586	476	568	472	0
5	10	6	"PFE0547"	"E4295_1"	2850	28220	130	346	341	60	130	132	23	100	100	0	220	221	39	147	148	23	90	71	0	2.959	2.851	2.826	3.088	1.832	2.938	0.526	120	552	289	285	1.565	216	73	211	74	0
5	11	6	"PFF0499"	"F2457_1"	3070	28270	150	131	132	22	131	134	60	1	0	0	146	150	28	148	153	61	1	0	0	0.000	0.500	0.958	0.868	3.448	0.279	0.014	156	561	-2	3	Error	0	-2	1	2	-50
5	12	6	"PFF0505"	"F24631_2"	3230	28230	130	284	284	43	129	133	65	99	70	0	513	508	77	146	153	66	100	100	0	0.422	0.428	0.436	0.428	1.361	0.448	0.788	120	473	522	517	-1.244	155	367	155	362	0
5	13	6	"PFF0507"	"F246_1"	3440	28220	150	125	129	25	129	130	21	17	7	0	141	148	35	148	154	28	17	5	0	0.571	0.000	1.000	0.926	3.103	0.390	0.093	156	595	-11	0	-0.807	-4	-7	0	0	-50
5	14	6	"PFF0509"	"F24843_2"	3610	28230	130	363	367	60	126	128	22	100	100	0	392	389	81	149	154	30	99	99	0	0.975	1.004	0.998	1.047	1.639	0.961	0.739	120	587	480	481	-0.036	237	243	241	240	0
5	15	6	"PFF0513"	"F25069_1"	3860	28240	150	131	134	25	128	130	24	23	5	0	154	159	31	152	158	31	21	4	0	1.500	0.857	0.779	0.895	4.605	0.288	0.058	156	538	5	13	0.585	3	2	6	7	-50
5	16	6	"PFF0515"	"F25114_1"	4010	28220	130	428	417	117	131	221	736	0	0	0	335	335	100	158	212	478	0	0	0	1.678	1.616	1.686	1.795	1.817	1.501	0.748	120	360	474	463	0.747	297	177	286	177	0
5	17	6	"PFF0554"	"F26408_1"	4180	28230	130	872	859	160	132	202	652	68	0	0	817	822	146	158	201	423	96	10	0	1.123	1.095	1.084	1.093	1.266	1.101	0.914	120	460	1399	1391	0.167	740	659	727	664	0
5	18	6	"PFF0556"	"F26422_2"	4370	28230	130	160	159	27	131	133	23	59	25	0	496	499	76	159	162	28	100	100	0	0.086	0.082	0.105	0.089	2.094	0.079	0.172	120	482	366	368	-3.539	29	337	28	340	0
5	19	6	"PFF0558"	"F26666_3"	4570	28230	140	412	402	101	131	132	22	98	97	0	1175	1136	327	158	160	29	99	98	0	0.276	0.277	0.273	0.284	1.771	0.269	0.889	156	573	1298	1249	-1.856	281	1017	271	978	0
5	20	6	"PFF0560"	"F26774_1"	4770	28230	130	259	267	57	125	126	23	100	97	0	354	351	59	152	154	25	99	99	0	0.663	0.714	0.704	0.684	1.609	0.709	0.701	120	479	336	341	-0.592	134	202	142	199	0
5	21	6	"PFF0563"	"F27064_1"	4950	28230	140	360	344	84	125	126	22	97	96	0	384	378	80	151	153	25	98	97	0	1.009	0.965	0.976	0.934	1.792	0.987	0.806	156	491	468	446	0.012	235	233	219	227	0
5	22	6	"PFF0568"	"F27351_1"	5140	28230	130	181	185	32	130	132	23	85	59	0	298	305	52	150	153	24	100	98	0	0.345	0.355	0.358	0.333	2.016	0.326	0.452	120	570	199	210	-1.537	51	148	55	155	0
5	1	7	"PFF0597"	"F28584_1"	1180	28430	150	138	143	31	131	132	23	29	10	0	156	160	33	150	153	26	26	11	0	1.167	1.200	0.813	0.768	4.122	0.566	0.032	156	711	13	22	0.222	7	6	12	10	-50
5	2	7	"PFF0599"	"F28782_1"	1340	28410	130	451	457	82	133	136	25	100	100	0	455	470	95	153	155	26	100	100	0	1.053	1.022	1.027	1.036	1.357	1.008	0.820	120	450	620	641	0.074	318	302	324	317	0
5	3	7	"PFF0601"	"F28897_1"	1520	28410	130	377	380	58	133	134	24	100	100	0	540	527	95	153	155	25	100	100	0	0.630	0.660	0.662	0.665	1.390	0.626	0.800	120	532	631	621	-0.665	244	387	247	374	0
5	4	7	"PFF0611"	"F29309_1"	1720	28420	120	189	192	33	133	134	23	88	64	0	217	218	46	150	153	24	81	66	0	0.836	0.868	0.867	0.951	2.455	0.807	0.356	120	541	123	127	-0.259	56	67	59	68	0
5	5	7	"PFF0617"	"F29473_1"	1950	28430	150	137	141	28	136	137	22	26	8	0	153	162	36	150	153	25	29	11	0	0.333	0.417	0.745	0.930	3.479	0.451	0.043	156	649	4	17	-1.585	1	3	5	12	-50
5	6	7	"PFF0622"	"F29632_5"	2100	28410	130	483	494	90	134	136	22	100	100	0	400	399	75	150	153	23	100	100	0	1.396	1.446	1.503	1.483	1.425	1.457	0.840	120	419	599	609	0.481	349	250	360	249	0
5	7	7	"PFF0646"	"F30537_4"	2280	28420	130	497	488	83	135	136	23	100	100	0	624	622	98	151	153	26	100	100	0	0.765	0.749	0.746	0.741	1.343	0.745	0.880	120	488	835	824	-0.386	362	473	353	471	0
5	8	7	"PFF0652"	"F30663_2"	2470	28420	130	198	206	48	135	139	29	84	52	0	525	533	91	150	153	27	100	100	0	0.168	0.185	0.163	0.162	2.126	0.181	0.470	120	524	438	454	-2.573	63	375	71	383	0
5	9	7	"PFF0656"	"F30728_1"	2670	28420	130	260	264	51	139	144	30	98	90	0	265	265	47	153	155	25	98	90	0	1.080	1.116	1.076	1.106	1.909	1.167	0.516	120	531	233	237	0.112	121	112	125	112	0
5	10	7	"PFF0659"	"F30796_1"	2850	28420	130	276	282	47	138	141	25	100	97	0	282	286	58	151	153	23	99	94	0	1.053	1.067	1.097	1.124	1.839	1.014	0.612	120	509	269	279	0.075	138	131	144	135	0
5	11	7	"PFF0661"	"F3084_1"	3050	28420	140	1070	997	287	135	138	23	99	98	0	720	695	191	150	152	23	98	97	0	1.640	1.582	1.589	1.639	1.601	1.601	0.904	156	477	1505	1407	0.714	935	570	862	545	0
5	12	7	"PFF0665"	"F31008_1"	3240	28420	140	1272	1217	355	135	137	23	99	99	0	1018	1002	280	150	151	23	99	98	0	1.310	1.270	1.274	1.276	1.460	1.280	0.926	156	483	2005	1934	0.389	1137	868	1082	852	0
5	13	7	"PFF1271"	"F51945_3"	3430	28420	130	1672	1595	311	135	136	23	100	100	0	1148	1152	167	148	149	21	100	100	0	1.537	1.454	1.471	1.437	1.251	1.464	0.934	120	521	2537	2464	0.620	1537	1000	1460	1004	0
5	14	7	"PFF1274"	"F5206_2"	3620	28420	130	312	315	51	131	133	22	100	100	0	342	347	62	149	152	23	100	100	0	0.938	0.929	0.957	0.938	1.502	0.871	0.727	120	560	374	382	-0.093	181	193	184	198	0
5	15	7	"PFF1276"	"F5206_7"	3820	28410	120	161	166	45	131	131	21	60	30	0	259	272	75	153	158	27	95	82	0	0.283	0.294	0.325	0.278	2.668	0.326	0.302	120	433	136	154	-1.821	30	106	35	119	0
5	16	7	"PFF1278"	"F52084_1"	4000	28410	140	235	238	50	134	211	674	0	0	0	253	259	55	159	205	438	0	0	0	1.074	1.040	1.047	1.067	2.177	1.575	0.882	156	429	195	204	0.104	101	94	104	100	0
5	17	7	"PFF1290"	"F52397_2"	4190	28410	130	11756	10422	4900	136	199	611	95	92	0	9184	7735	3573	166	206	397	98	92	0	1.289	1.359	1.334	1.350	1.316	1.381	0.944	120	524	20638	17855	0.366	11620	9018	10286	7569	0
5	18	7	"PFF1292"	"F52444_1"	4380	28420	130	277	280	47	134	136	25	100	100	0	300	306	56	165	171	37	99	91	0	1.059	1.035	1.037	1.071	1.723	0.911	0.504	120	544	278	287	0.083	143	135	146	141	0
5	19	7	"PFF1323"	"F53383_7"	4570	28420	130	576	570	80	130	132	23	100	100	0	753	753	118	159	162	27	100	100	0	0.751	0.741	0.756	0.742	1.267	0.735	0.896	120	509	1040	1034	-0.413	446	594	440	594	0
5	20	7	"PFF1327"	"F53446_1"	4770	28420	140	281	281	57	131	132	22	98	96	0	274	277	59	154	158	26	95	90	0	1.250	1.220	1.187	1.240	1.917	1.197	0.572	156	549	270	273	0.322	150	120	150	123	0
5	21	7	"PFF1329"	"F53449_1"	4960	28410	130	538	523	84	131	133	23	100	100	0	363	361	62	155	156	26	99	99	0	1.957	1.903	1.859	1.937	1.387	1.901	0.831	120	507	615	598	0.968	407	208	392	206	0
5	22	7	"PFF1335"	"F53749_1"	5160	28420	140	171	173	28	133	134	23	70	35	0	292	299	60	155	158	28	98	94	0	0.277	0.278	0.301	0.277	2.103	0.239	0.300	156	751	175	184	-1.850	38	137	40	144	0
5	1	8	"PFF1338"	"F53871_1"	1140	28600	110	160	164	26	134	137	24	52	22	0	228	233	48	153	157	27	88	66	0	0.347	0.375	0.426	0.368	2.634	0.362	0.166	80	487	101	110	-1.528	26	75	30	80	0
5	2	8	"PFF1343"	"F53897_2"	1340	28610	130	397	405	77	137	138	25	100	100	0	1475	1462	216	156	159	26	100	100	0	0.197	0.205	0.207	0.199	1.313	0.202	0.876	120	553	1579	1574	-2.343	260	1319	268	1306	0
5	3	8	"PFF1370"	"F54899_1"	1530	28600	130	358	356	58	136	138	32	100	100	0	367	370	57	154	157	25	100	100	0	1.042	1.019	1.040	1.020	1.431	1.033	0.757	120	545	435	436	0.060	222	213	220	216	0
5	4	8	"PFF1379"	"F55001_1"	1720	28600	130	232	236	39	136	139	31	96	86	0	648	642	104	153	155	25	100	100	0	0.194	0.204	0.195	0.193	1.522	0.199	0.625	120	545	591	589	-2.366	96	495	100	489	0
5	5	8	"PFF1381"	"F55001_6"	1910	28610	130	163	165	31	139	141	24	50	18	0	301	303	53	157	159	25	100	99	0	0.167	0.178	0.198	0.194	2.561	0.145	0.093	120	635	168	172	-2.585	24	144	26	146	0
5	6	8	"PFF1388"	"F5510_1"	2130	28600	90	157	159	29	141	142	25	40	15	0	211	209	46	151	154	24	73	57	0	0.267	0.310	0.412	0.424	2.747	0.458	0.117	52	378	76	76	-1.907	16	60	18	58	0
5	7	8	"PFF1391"	"F55150_2"	2320	28590	100	182	184	32	142	144	25	71	36	0	178	180	38	152	156	26	48	25	0	1.538	1.500	1.172	1.254	3.371	1.249	0.058	80	397	66	70	0.621	40	26	42	28	0
5	8	8	"PFF1406"	"F55492_1"	2480	28600	130	43938	43253	10461	146	152	35	100	100	0	14243	13993	2904	155	160	28	100	100	0	3.108	3.115	3.110	3.095	1.175	3.140	0.957	120	529	57880	56945	1.636	43792	14088	43107	13838	0
5	9	8	"PFF1434"	"F57034_1"	2680	28600	130	497	497	81	149	155	33	100	100	0	311	317	60	159	161	28	100	98	0	2.289	2.203	2.320	2.307	1.524	2.178	0.720	120	550	500	506	1.195	348	152	348	158	0
5	10	8	"PFF1437"	"F57064_2"	2870	28600	130	586	577	108	143	145	24	100	100	0	448	444	79	155	158	25	100	100	0	1.512	1.502	1.558	1.514	1.419	1.550	0.816	120	508	736	723	0.596	443	293	434	289	0
5	11	8	"PFF1447"	"F57388_2"	3060	28610	130	239	235	48	139	141	23	90	81	0	367	373	59	152	154	23	100	100	0	0.465	0.434	0.443	0.382	1.887	0.430	0.589	120	457	315	317	-1.104	100	215	96	221	0
5	12	8	"PFF1456"	"F5774_1"	3250	28610	120	212	216	40	138	140	23	90	79	0	296	295	50	151	154	24	99	96	0	0.510	0.542	0.556	0.503	2.024	0.530	0.468	120	464	219	222	-0.970	74	145	78	144	0
5	13	8	"PFF1458"	"F57777_2"	3440	28610	130	161	164	26	140	141	23	45	14	0	254	253	48	151	157	47	85	53	0	0.204	0.235	0.256	0.263	2.696	0.140	0.093	120	532	124	126	-2.294	21	103	24	102	0
5	14	8	"PFF1464"	"F57982_1"	3630	28610	130	162	164	27	138	140	25	48	15	0	258	260	48	152	159	57	86	44	0	0.226	0.241	0.273	0.242	3.015	0.171	0.153	120	550	130	134	-2.143	24	106	26	108	0
5	15	8	"PFI0170"	"I15363_1"	3830	28600	130	397	388	67	135	136	24	100	100	0	381	380	71	154	157	41	99	97	0	1.154	1.119	1.113	1.119	1.491	1.050	0.723	120	543	489	479	0.207	262	227	253	226	0
5	16	8	"PFI0172"	"I15423_1"	4010	28600	140	234	233	51	133	136	30	91	78	0	273	277	69	155	159	30	92	80	0	0.856	0.820	0.815	0.854	2.222	0.766	0.557	156	528	219	222	-0.224	101	118	100	122	0
5	17	8	"PFI0174"	"I15461_2"	4210	28620	130	154	156	25	133	136	31	37	5	0	241	248	53	163	169	39	85	50	0	0.269	0.271	0.321	0.307	2.612	0.253	0.190	120	492	99	108	-1.893	21	78	23	85	0
5	18	8	"PFI0180"	"I15544_1"	4390	28610	130	227	222	52	130	132	24	88	76	0	401	386	118	167	175	41	90	83	0	0.415	0.420	0.420	0.405	1.982	0.378	0.652	120	487	331	311	-1.270	97	234	92	219	0
5	19	8	"PFI0185"	"I1568_2"	4590	28600	130	243	252	43	125	129	23	100	97	0	216	221	44	160	168	37	70	28	0	2.107	2.082	2.086	2.371	2.177	1.660	0.294	120	515	174	188	1.075	118	56	127	61	0
5	20	8	"PFI0189"	"I15719_2"	4770	28610	130	193	198	36	130	131	21	91	72	0	245	256	53	154	157	25	96	86	0	0.692	0.667	0.699	0.634	2.249	0.575	0.401	120	492	154	170	-0.531	63	91	68	102	0
5	21	8	"PFI0204"	"I16009_1"	4970	28630	150	137	139	23	133	134	22	20	5	0	142	147	27	156	157	25	9	3	0	-0.286	-0.667	0.683	0.713	2.797	0.233	0.004	156	506	-10	-3	Error	4	-14	6	-9	-50
5	22	8	"PFI0212"	"I16172_1"	5150	28630	150	152	154	32	131	132	23	46	18	0	158	160	29	158	161	31	15	2	0	100000.000	11.500	1.408	1.387	4.137	1.753	0.038	156	636	21	25	16.610	21	0	23	2	-50
5	1	9	"PFI0215"	"I16356_1"	1150	28800	120	290	294	52	137	139	25	100	100	0	303	306	68	155	158	26	98	95	0	1.034	1.040	1.061	1.092	1.910	0.997	0.636	120	589	301	308	0.048	153	148	157	151	0
5	2	9	"PFI0220"	"I16487_2"	1350	28790	130	635	617	126	134	136	23	100	100	0	430	431	77	154	155	24	100	100	0	1.815	1.744	1.737	1.760	1.387	1.759	0.830	120	505	777	760	0.860	501	276	483	277	0
5	3	9	"PFI0224"	"I16629_1"	1540	28790	130	1035	1014	197	135	138	31	100	100	0	479	480	93	153	153	25	100	100	0	2.761	2.688	2.765	2.737	1.370	2.706	0.851	120	504	1226	1206	1.465	900	326	879	327	0
5	4	9	"PFI0228"	"I16684_1"	1730	28810	150	161	164	31	139	142	30	37	12	0	169	170	31	155	158	28	33	10	0	1.571	1.667	0.949	0.983	3.615	0.743	0.069	156	685	36	40	0.652	22	14	25	15	-50
5	5	9	"PFI0262"	"I17505_1"	1950	28800	80	160	167	31	143	144	27	40	17	0	195	202	45	158	162	31	53	26	0	0.459	0.545	0.549	0.583	2.580	0.408	0.094	52	309	54	68	-1.122	17	37	24	44	0
5	6	9	"PFI0266"	"I17587_1"	2130	28790	150	138	140	27	135	138	25	19	5	0	173	186	63	151	154	27	43	25	0	0.136	0.143	0.529	0.499	4.428	0.151	0.033	156	701	25	40	-2.874	3	22	5	35	-50
5	7	9	"PFI0268"	"I1781_2"	2300	28800	130	161	158	26	134	136	24	51	14	0	350	351	68	149	151	24	100	100	0	0.134	0.119	0.168	0.142	2.209	0.143	0.256	120	537	228	226	-2.896	27	201	24	202	0
5	8	9	"PFI0273"	"I1897_2"	2490	28790	130	608	599	160	138	141	28	100	100	0	494	508	110	151	154	24	100	100	0	1.370	1.291	1.303	1.268	1.355	1.338	0.878	120	552	813	818	0.454	470	343	461	357	0
5	9	9	"PFI0275"	"I1904_2"	2670	28800	130	207	211	37	138	142	27	90	70	0	388	388	63	153	156	26	100	100	0	0.294	0.311	0.320	0.285	1.819	0.308	0.543	120	637	304	308	-1.768	69	235	73	235	0
5	10	9	"PFI0286"	"I2458_1"	2920	28790	150	143	145	26	139	140	24	22	5	0	166	168	34	154	157	26	26	13	0	0.333	0.429	0.686	0.722	3.973	0.276	0.021	156	625	16	20	-1.585	4	12	6	14	-50
5	11	9	"PFI0317"	"I3248_1"	3060	28800	140	698	681	175	137	139	22	99	99	0	423	424	104	153	155	24	97	97	0	2.078	2.007	2.094	2.067	1.548	2.058	0.807	156	481	831	815	1.055	561	270	544	271	0
5	12	9	"PFI0323"	"I3340_2"	3260	28800	140	165	166	28	138	140	22	57	29	0	240	241	42	154	156	24	92	79	0	0.314	0.322	0.397	0.354	2.821	0.278	0.163	156	535	113	115	-1.671	27	86	28	87	0
5	13	9	"PFI0325"	"I3340_6"	3440	28800	130	306	304	53	139	140	22	100	99	0	262	269	50	155	163	119	44	0	0	1.561	1.447	1.486	1.495	1.880	1.516	0.544	120	509	274	279	0.642	167	107	165	114	0
5	14	9	"PFI0329"	"I3489_1"	3630	28790	130	201	202	35	139	140	25	84	60	0	266	269	40	153	163	117	46	0	0	0.549	0.543	0.518	0.493	2.113	0.519	0.441	120	577	175	179	-0.866	62	113	63	116	0
5	15	9	"PFI0332"	"I3519_2"	3860	28820	150	151	150	26	135	138	24	35	12	0	159	165	29	152	156	42	13	1	0	2.286	1.154	1.137	1.392	3.427	0.433	0.015	156	554	23	28	1.193	16	7	15	13	-50
5	16	9	"PFI0334"	"I3555_1"	4020	28800	140	239	233	46	136	138	23	94	84	0	473	472	109	154	156	26	98	98	0	0.323	0.305	0.293	0.291	1.772	0.294	0.690	156	509	422	415	-1.631	103	319	97	318	0
5	17	9	"PFJ0294"	"J26_9"	4240	28790	150	132	133	22	136	138	23	10	2	0	153	158	29	155	158	26	22	4	0	2.000	-1.000	0.909	0.736	4.423	0.383	0.023	156	570	-6	0	1.000	-4	-2	-3	3	-50
5	18	9	"PFJ0296"	"J2708_2"	4400	28790	130	190	197	39	131	133	22	90	67	0	289	295	63	161	168	39	96	81	0	0.461	0.493	0.461	0.465	1.995	0.420	0.453	120	450	187	200	-1.117	59	128	66	134	0
5	19	9	"PFJ0298"	"J276_1"	4580	28800	150	178	183	38	128	129	21	80	57	0	190	196	48	159	168	42	40	17	0	1.613	1.486	1.068	1.270	3.428	0.570	0.157	156	639	81	92	0.690	50	31	55	37	0
5	20	9	"PFJ0300"	"J276_4"	4800	28800	150	140	143	26	130	131	21	32	14	0	152	156	30	155	160	34	14	1	0	-3.333	13.000	0.840	0.869	3.442	0.255	0.048	156	639	7	14	Error	10	-3	13	1	-50
5	21	9	"PFJ0307"	"J2870_1"	5010	28800	150	140	143	26	133	132	22	27	8	0	155	158	38	153	154	23	25	5	0	3.500	2.000	0.800	0.813	3.311	0.135	0.003	156	386	9	15	1.807	7	2	10	5	-50
5	22	9	"PFJ0312"	"J293_4"	5170	28800	140	191	192	35	128	129	21	89	75	0	377	384	86	158	161	27	98	96	0	0.288	0.283	0.277	0.276	2.243	0.258	0.518	156	564	282	290	-1.798	63	219	64	226	0
5	1	10	"PFJ0332"	"J322_6"	1190	28980	150	148	150	27	133	135	26	31	12	0	160	168	38	151	156	38	25	7	0	1.667	1.000	0.789	0.790	3.589	0.279	0.085	156	705	24	34	0.737	15	9	17	17	-50
5	2	10	"PFJ0335"	"J33_1"	1380	28980	150	144	149	26	136	139	22	32	11	0	166	172	37	154	156	25	37	17	0	0.667	0.722	0.876	0.846	3.847	0.342	0.026	156	516	20	31	-0.585	8	12	13	18	-50
5	3	10	"PFJ0337"	"J33_11"	1540	28980	130	702	701	121	137	139	21	100	100	0	599	604	99	153	155	26	100	100	0	1.267	1.251	1.266	1.253	1.304	1.244	0.863	120	491	1011	1015	0.341	565	446	564	451	0
5	4	10	"PFJ0339"	"J33_15"	1740	28990	130	237	233	33	138	139	22	98	95	0	1398	1403	248	154	155	26	100	100	0	0.080	0.076	0.077	0.075	1.447	0.074	0.731	120	473	1343	1344	-3.651	99	1244	95	1249	0
5	5	10	"PFJ0342"	"J33_2"	1920	28990	130	438	439	74	135	137	23	100	100	0	546	554	100	151	154	28	100	100	0	0.767	0.754	0.768	0.753	1.373	0.729	0.851	120	571	698	707	-0.383	303	395	304	403	0
5	6	10	"PFJ0346"	"J33_27"	2120	28980	130	1056	1018	231	130	131	21	100	100	0	738	758	159	143	147	25	100	100	0	1.556	1.444	1.442	1.438	1.240	1.462	0.927	120	552	1521	1503	0.638	926	595	888	615	0
5	7	10	"PFJ0372"	"J382_13"	2310	28990	130	248	245	44	130	132	21	98	94	0	225	226	39	146	148	24	91	76	0	1.494	1.438	1.526	1.504	2.218	1.538	0.400	120	543	197	195	0.579	118	79	115	80	0
5	8	10	"PFJ0374"	"J383_1"	2500	28990	120	157	154	23	134	138	21	52	13	0	250	250	50	151	153	25	94	82	0	0.232	0.202	0.286	0.278	2.648	0.125	0.058	120	542	122	119	-2.106	23	99	20	99	0
[truncated: 1,042,427 more chars]
