# Supplementary material for: The Transcriptome of the Intraerythrocytic Developmental Cycle of Plasmodium falciparum
Source: PLoS Biol. 2003 Aug 18;1(1):e5. doi: 10.1371/journal.pbio.0000005 (PMC176545; doi:10.1371/journal.pbio.0000005)
Supplement: Dataset S1 — (29.5 MB ZIP). [file pbio.0000005.sd001.zip › TP_11b.gpr]

ATF	1.0
27	43    
"Type=GenePix Results 1.4"
"DateTime=2002/09/18 15:56:32"
"Settings=C:\Documents and Settings\Manuel\My Documents\Malaria Hybes\HB3 Timecourse\MOS12_129.gps"
"GalFile=C:\Documents and Settings\Manuel\My Documents\Malaria Hybes\mos11galv2"
"Scanner=GenePix 4000B [88593]"
"Comment="
"PixelSize=10"
"ImageName=635	532"
"FileName=C:\Documents and Settings\Manuel\My Documents\Malaria Hybes\HB3 Timecourse\MOS12_129_635.tif	C:\Documents and Settings\Manuel\My Documents\Malaria Hybes\HB3 Timecourse\MOS12_129_532.tif"
"PMTVolts=580	540"
"ScanPower=100	100"
"FocusPosition=0"
"NormalizationFactor:RatioOfMedians=0.978291"
"NormalizationFactor:RatioOfMeans=0.974521"
"NormalizationFactor:MedianOfRatios=0.98743"
"NormalizationFactor:MeanOfRatios=0.967118"
"NormalizationFactor:RegressionRatio=1.03228"
"JpegImage=C:\Documents and Settings\Manuel\My Documents\Malaria Hybes\HB3 Timecourse\MOS12_129.jpg"
"RatioFormulation=W1/W2 (635/532)"
"Barcode="
"ImageOrigin=920, 23000"
"JpegOrigin=980, 23070"
"Creator=GenePix Pro 3.0.6.89"
"Temperature=27.73"
"LaserPower=3.48	3.47"
"LaserOnTime=9081	9081"
"Supplier="
"Block"	"Column"	"Row"	"Name"	"ID"	"X"	"Y"	"Dia."	"F635 Median"	"F635 Mean"	"F635 SD"	"B635 Median"	"B635 Mean"	"B635 SD"	"% > B635+1SD"	"% > B635+2SD"	"F635 % Sat."	"F532 Median"	"F532 Mean"	"F532 SD"	"B532 Median"	"B532 Mean"	"B532 SD"	"% > B532+1SD"	"% > B532+2SD"	"F532 % Sat."	"Ratio of Medians"	"Ratio of Means"	"Median of Ratios"	"Mean of Ratios"	"Ratios SD"	"Rgn Ratio"	"Rgn R�"	"F Pixels"	"B Pixels"	"Sum of Medians"	"Sum of Means"	"Log Ratio"	"F635 Median - B635"	"F532 Median - B532"	"F635 Mean - B635"	"F532 Mean - B532"	"Flags"
1	1	1	"PFE0192"	"E18031_6"	1230	23400	120	1717	1613	369	69	72	21	100	100	0	2391	2279	565	154	155	18	100	100	0	0.737	0.727	0.729	0.736	1.271	0.709	0.945	120	524	3885	3669	-0.441	1648	2237	1544	2125	0
1	2	1	"PFE0272"	"E20827_3"	1420	23400	130	207	221	56	70	72	17	100	100	0	365	370	59	154	155	21	100	100	0	0.649	0.699	0.675	0.682	1.658	0.638	0.646	120	632	348	367	-0.623	137	211	151	216	0
1	3	1	"PFE0225"	"E18877_1"	1610	23410	130	394	371	90	69	71	16	100	99	0	434	433	81	153	154	18	100	100	0	1.157	1.079	1.119	1.054	1.400	1.089	0.862	120	589	606	582	0.210	325	281	302	280	0
1	4	1	"PFE0214"	"E18651_4"	1790	23400	120	510	502	99	69	72	16	100	100	0	799	781	156	150	152	19	100	100	0	0.680	0.686	0.697	0.690	1.297	0.660	0.901	120	558	1090	1064	-0.557	441	649	433	631	0
1	5	1	"PFE0258"	"E20360_1"	1980	23410	120	1170	1138	321	71	74	15	100	99	0	3556	3569	881	150	150	17	100	100	0	0.323	0.312	0.323	0.298	1.462	0.306	0.913	120	555	4505	4486	-1.632	1099	3406	1067	3419	0
1	6	1	"PFE0606"	"E714_15"	2170	23410	130	249	263	68	74	76	16	100	100	0	349	346	55	152	152	17	100	100	0	0.888	0.974	0.933	0.962	1.538	0.987	0.713	120	604	372	383	-0.171	175	197	189	194	0
1	7	1	"PFF1886"	"F7915_1"	2360	23400	120	588	579	128	72	74	16	100	100	0	630	608	169	152	153	18	100	98	0	1.079	1.112	1.106	1.213	1.618	1.044	0.881	120	587	994	963	0.110	516	478	507	456	0
1	8	1	"PFF0067"	"F11738_1"	2560	23410	130	300	348	150	75	78	17	100	100	0	622	619	99	154	154	18	100	100	0	0.481	0.587	0.498	0.531	1.612	0.598	0.673	120	625	693	738	-1.057	225	468	273	465	0
1	9	1	"PFF0367"	"F20673_1"	2750	23400	120	1006	966	195	78	81	19	100	100	0	1540	1422	383	157	159	19	100	100	0	0.671	0.702	0.712	0.726	1.307	0.661	0.928	120	586	2311	2153	-0.576	928	1383	888	1265	0
1	10	1	"PFF1686"	"F66030_3"	2950	23410	130	1667	1568	417	77	80	19	100	100	0	2065	1916	487	160	160	19	100	100	0	0.835	0.849	0.845	0.847	1.220	0.849	0.937	120	620	3495	3247	-0.261	1590	1905	1491	1756	0
1	11	1	"PFF1346"	"F54003_1"	3130	23400	120	3893	3522	1008	76	80	19	100	100	0	1960	1777	585	159	161	26	99	99	0	2.119	2.130	2.069	2.307	1.565	2.088	0.939	120	572	5618	5064	1.084	3817	1801	3446	1618	0
1	12	1	"PFF0819"	"F36648_2"	3330	23400	120	892	893	191	75	79	21	100	100	0	739	729	128	155	157	20	100	100	0	1.399	1.425	1.429	1.421	1.230	1.440	0.925	120	590	1401	1392	0.484	817	584	818	574	0
1	13	1	"PFF0467"	"F23644_4"	3520	23400	130	24184	23622	6960	86	92	30	100	100	0	26208	25476	7442	167	174	35	100	100	0	0.925	0.930	0.923	0.936	1.337	0.916	0.943	120	682	50139	48845	-0.112	24098	26041	23536	25309	0
1	14	1	"PFF1450"	"F57655_2"	3710	23400	120	293	305	73	86	92	30	100	99	0	353	353	59	168	175	37	98	98	0	1.119	1.184	1.098	1.189	1.545	1.169	0.687	120	581	392	404	0.162	207	185	219	185	0
1	15	1	"PFF0809"	"F36380_1"	3900	23400	130	179	199	69	73	76	17	100	100	0	226	229	39	155	155	20	93	76	0	1.493	1.703	1.668	1.780	1.852	1.768	0.556	120	651	177	200	0.578	106	71	126	74	0
1	16	1	"PFF0511"	"F25016_1"	4100	23400	130	407	406	73	73	77	21	100	100	0	392	391	76	154	155	20	100	100	0	1.403	1.405	1.454	1.453	1.386	1.348	0.841	120	628	572	570	0.489	334	238	333	237	0
1	17	1	"PFF1712"	"F67192_1"	4280	23400	130	377	381	62	75	79	25	100	100	0	494	483	92	153	155	19	100	100	0	0.886	0.927	0.954	0.954	1.446	0.867	0.820	120	631	643	636	-0.175	302	341	306	330	0
1	18	1	"PFF0870"	"F39343_3"	4480	23400	130	181	207	77	74	76	18	100	99	0	336	340	46	154	156	19	100	100	0	0.588	0.715	0.619	0.639	1.821	0.755	0.540	120	652	289	319	-0.766	107	182	133	186	0
1	19	1	"PFF1637"	"F64125_2"	4670	23410	130	459	448	91	79	82	20	100	100	0	504	494	85	159	163	54	100	100	0	1.101	1.101	1.120	1.104	1.379	1.099	0.877	120	613	725	704	0.139	380	345	369	335	0
1	20	1	"PFF0483"	"F23940_2"	4860	23400	130	461	465	92	76	79	20	100	100	0	550	547	138	156	158	19	100	100	0	0.977	0.995	1.005	1.050	1.401	0.919	0.870	120	636	779	780	-0.033	385	394	389	391	0
1	21	1	"PFF0101"	"F13309_2"	5050	23400	120	827	827	187	76	79	17	100	100	0	484	470	102	154	155	20	100	100	0	2.276	2.377	2.363	2.447	1.322	2.368	0.891	120	576	1081	1067	1.186	751	330	751	316	0
1	22	1	"PFF1826"	"F71130_4"	5240	23410	130	258	258	42	77	80	19	100	100	0	628	613	124	153	155	21	100	100	0	0.381	0.393	0.401	0.399	1.428	0.342	0.772	120	710	656	641	-1.392	181	475	181	460	0
1	1	2	"PFF0961"	"F42117_4"	1270	23590	120	264	263	46	71	73	15	100	100	0	313	311	49	153	153	18	100	100	0	1.206	1.215	1.222	1.238	1.485	1.162	0.761	120	516	353	350	0.271	193	160	192	158	0
1	2	2	"PFF1620"	"F63632_3"	1460	23590	120	155	159	34	72	73	15	100	100	0	470	481	126	150	151	17	100	100	0	0.259	0.263	0.254	0.263	1.870	0.196	0.517	120	452	403	418	-1.947	83	320	87	331	0
1	3	2	"PFM0802"	"M5804_3"	1640	23590	120	165	174	57	71	73	15	99	96	0	380	383	76	148	150	19	100	100	0	0.405	0.438	0.356	0.403	1.910	0.384	0.504	120	441	326	338	-1.303	94	232	103	235	0
1	4	2	"PFM0091"	"M1661_1"	1830	23590	120	817	782	159	70	73	16	100	100	0	641	622	129	147	148	17	100	100	0	1.512	1.499	1.507	1.528	1.294	1.471	0.909	120	496	1241	1187	0.597	747	494	712	475	0
1	5	2	"PFM0462"	"M3816_2"	2030	23590	120	12869	12435	4226	76	78	17	100	100	0	5149	5200	1492	149	150	15	100	100	0	2.559	2.447	2.438	2.383	1.264	2.559	0.924	120	463	17793	17410	1.355	12793	5000	12359	5051	0
1	6	2	"PFM0294"	"M29681_1"	2220	23590	120	335	345	91	78	79	15	100	100	0	818	793	155	151	152	17	100	100	0	0.385	0.416	0.386	0.408	1.523	0.392	0.788	120	475	924	909	-1.376	257	667	267	642	0
1	7	2	"PFM0525"	"M42687_2"	2410	23590	120	313	321	106	74	75	14	99	98	0	895	869	180	152	152	18	99	99	0	0.322	0.344	0.309	0.321	1.699	0.336	0.772	120	487	982	964	-1.636	239	743	247	717	0
1	8	2	"PFM0582"	"M45177_10"	2600	23590	120	1751	1683	403	77	79	17	100	100	0	723	723	139	152	151	18	100	100	0	2.932	2.813	2.810	2.804	1.243	2.886	0.935	120	466	2245	2177	1.552	1674	571	1606	571	0
1	9	2	"PFM0415"	"M36754_19"	2780	23590	120	196	228	91	78	80	18	100	99	0	360	350	55	154	156	19	100	100	0	0.573	0.765	0.660	0.687	1.758	0.842	0.579	120	469	324	346	-0.804	118	206	150	196	0
1	10	2	"PFM0252"	"M26245_1"	2980	23590	120	341	347	64	78	81	20	100	100	0	311	315	64	154	156	18	100	100	0	1.675	1.671	1.748	1.738	1.475	1.639	0.741	120	485	420	430	0.744	263	157	269	161	0
1	11	2	"PFM0169"	"M21665_1"	3170	23590	130	761	745	143	76	80	19	100	100	0	604	593	116	154	155	18	100	100	0	1.522	1.524	1.524	1.550	1.314	1.520	0.888	120	529	1135	1108	0.606	685	450	669	439	0
1	12	2	"PFM0497"	"M40872_1"	3360	23590	120	189	207	62	76	81	22	100	99	0	364	358	55	154	156	23	100	98	0	0.538	0.642	0.605	0.608	1.662	0.624	0.652	120	561	323	335	-0.894	113	210	131	204	0
1	13	2	"PFM0499"	"M40872_5"	3580	23590	80	199	201	79	91	94	27	80	69	0	222	229	33	167	171	33	76	42	0	1.964	1.774	1.671	1.441	2.757	2.780	0.197	52	292	163	172	0.974	108	55	110	62	0
1	14	2	"PFM0670"	"M49091_1"	3750	23590	120	196	224	94	81	84	20	100	100	0	383	378	54	160	162	21	100	100	0	0.516	0.656	0.530	0.576	1.877	0.726	0.506	120	500	338	361	-0.955	115	223	143	218	0
1	15	2	"PFM0324"	"M31208_9"	3950	23590	120	170	191	63	80	83	20	99	96	0	397	410	80	157	158	20	100	100	0	0.375	0.439	0.376	0.406	1.861	0.391	0.486	120	515	330	364	-1.415	90	240	111	253	0
1	16	2	"PFM0024"	"M11377_3"	4130	23590	130	1416	1337	352	80	84	24	100	100	0	1108	1100	214	157	157	19	100	100	0	1.405	1.333	1.330	1.300	1.307	1.389	0.922	120	494	2287	2200	0.490	1336	951	1257	943	0
1	17	2	"PFM0019"	"M11356_1"	4320	23590	120	164	184	63	79	83	23	98	89	0	311	312	44	157	158	19	100	100	0	0.552	0.677	0.594	0.607	1.804	0.709	0.441	120	482	239	260	-0.857	85	154	105	155	0
1	18	2	"PFM0187"	"M22455_1"	4510	23590	130	6032	5745	1507	82	85	19	100	100	0	60751	54440	12941	160	169	73	100	100	23	0.098	0.104	0.103	0.103	1.258	0.101	0.929	120	496	66541	59943	-3.348	5950	60591	5663	54280	0
1	19	2	"PFM0042"	"M12812_3"	4700	23590	130	139	158	57	86	88	22	89	63	0	313	322	54	159	169	74	98	54	0	0.344	0.442	0.392	0.355	2.440	0.260	0.233	120	458	207	235	-1.539	53	154	72	163	0
1	20	2	"PFM0044"	"M12812_6"	4890	23590	130	959	906	190	81	85	21	100	100	0	715	683	145	154	156	19	100	100	0	1.565	1.560	1.559	1.590	1.323	1.529	0.913	120	481	1439	1354	0.646	878	561	825	529	0
1	21	2	"PFN0072"	"N128_74"	5080	23590	120	240	250	52	79	83	19	100	100	0	355	357	58	154	156	20	100	100	0	0.801	0.842	0.823	0.844	1.465	0.805	0.731	120	466	362	374	-0.320	161	201	171	203	0
1	22	2	"PFN0081"	"N128_88"	5270	23590	130	232	233	47	77	79	17	100	100	0	256	259	39	152	153	19	99	96	0	1.490	1.458	1.388	1.492	1.670	1.481	0.664	120	622	259	263	0.576	155	104	156	107	0
1	1	3	"PFN0030"	"N128_103"	1280	23770	120	19636	17969	5369	71	74	20	100	100	0	6598	5873	2124	154	157	29	99	98	0	3.036	3.130	3.100	3.592	1.772	3.095	0.934	120	552	26009	23617	1.602	19565	6444	17898	5719	0
1	2	3	"PFN0126"	"N130_31"	1490	23780	140	179	185	53	72	76	20	97	92	0	231	229	36	152	154	29	91	69	0	1.354	1.468	1.487	1.481	2.092	1.537	0.582	156	539	186	190	0.438	107	79	113	77	0
1	3	3	"PFN0135"	"N130_44"	1670	23780	120	173	181	56	69	70	14	100	100	0	283	286	43	149	149	19	100	100	0	0.776	0.818	0.734	0.762	1.723	0.819	0.571	120	443	238	249	-0.366	104	134	112	137	0
1	4	3	"PFN0150"	"N131_2"	1860	23780	120	521	511	106	70	71	14	100	100	0	404	405	74	147	147	16	100	100	0	1.755	1.709	1.711	1.732	1.343	1.721	0.884	120	462	708	699	0.811	451	257	441	258	0
1	5	3	"PFB0094"	"B325"	2040	23770	130	177	182	49	75	77	16	100	98	0	224	230	34	148	149	16	98	91	0	1.342	1.305	1.281	1.316	1.763	1.312	0.602	120	515	178	189	0.424	102	76	107	82	0
1	6	3	"PFB0096"	"B327"	2240	23780	120	403	394	80	74	76	14	100	100	0	775	774	140	150	150	17	100	100	0	0.526	0.513	0.506	0.506	1.341	0.500	0.891	120	490	954	944	-0.926	329	625	320	624	0
1	7	3	"PFB0098"	"B34"	2420	23780	120	119	135	48	71	72	16	92	73	0	173	177	36	150	151	18	53	30	0	2.087	2.370	1.957	2.047	2.960	1.898	0.293	120	537	71	91	1.061	48	23	64	27	0
1	8	3	"PFB0100"	"B343"	2630	23780	130	4104	3866	1056	72	73	16	100	100	0	2881	2824	613	149	150	17	100	100	0	1.476	1.418	1.458	1.390	1.263	1.476	0.927	120	527	6764	6469	0.562	4032	2732	3794	2675	0
1	9	3	"PFB0103"	"B347"	2810	23770	120	201	213	66	75	77	17	100	100	0	272	274	45	149	149	18	99	96	0	1.024	1.104	1.077	1.080	1.700	1.195	0.669	120	495	249	263	0.035	126	123	138	125	0
1	10	3	"PFB0106"	"B362"	3010	23780	120	151	173	78	73	76	16	99	91	0	219	223	40	151	151	18	93	80	0	1.147	1.389	1.268	1.329	2.272	1.664	0.513	120	511	146	172	0.198	78	68	100	72	0
1	11	3	"PFB0128"	"B405"	3200	23780	120	210	216	47	73	75	16	100	100	0	250	250	34	152	153	17	99	96	0	1.398	1.459	1.365	1.486	1.755	1.537	0.602	120	486	235	241	0.483	137	98	143	98	0
1	12	3	"PFB0131"	"B415"	3400	23780	130	702	726	198	74	77	21	100	100	0	609	609	142	151	152	18	100	100	0	1.371	1.424	1.422	1.430	1.253	1.490	0.902	120	442	1086	1110	0.455	628	458	652	458	0
1	13	3	"PFB0133"	"B418"	3560	23770	140	207	213	52	79	82	23	98	96	0	221	222	37	156	159	26	87	62	0	1.969	2.030	1.967	2.131	1.787	2.012	0.518	156	577	193	200	0.978	128	65	134	66	0
1	14	3	"PFB0135"	"B424"	3770	23770	120	1518	1424	382	80	84	24	100	100	0	805	783	193	159	162	37	100	99	0	2.226	2.154	2.142	2.198	1.350	2.149	0.919	120	547	2084	1968	1.154	1438	646	1344	624	0
1	15	3	"PFB0137"	"B427"	3970	23780	100	166	178	53	84	89	27	96	76	0	198	200	34	157	161	42	47	10	0	2.000	2.186	2.292	2.186	2.214	2.055	0.327	80	389	123	137	1.000	82	41	94	43	0
1	16	3	"PFB0139"	"B431"	4140	23770	130	1411	1398	326	82	84	18	100	100	0	1124	1081	285	156	157	19	100	100	0	1.373	1.423	1.423	1.465	1.280	1.388	0.941	120	520	2297	2241	0.457	1329	968	1316	925	0
1	17	3	"PFB0155"	"B464"	4340	23770	130	192	194	38	82	84	17	100	99	0	205	209	34	155	158	25	80	48	0	2.200	2.074	2.287	2.303	2.138	1.989	0.421	120	516	160	166	1.138	110	50	112	54	0
1	18	3	"PFB0158"	"B467"	4520	23780	130	398	398	83	83	86	18	100	100	0	313	314	60	157	161	30	98	95	0	2.019	2.006	2.042	2.136	1.585	1.988	0.740	120	472	471	472	1.014	315	156	315	157	0
1	19	3	"PFB0160"	"B47"	4700	23760	150	118	126	42	87	95	50	32	7	0	172	177	31	160	170	71	5	0	0	2.583	2.294	1.760	1.613	3.074	1.751	0.257	156	607	43	56	1.369	31	12	39	17	-50
1	20	3	"PFB0163"	"B476"	4900	23770	150	130	144	47	80	86	24	87	53	0	176	179	27	156	157	21	48	20	0	2.500	2.783	2.333	2.488	3.260	2.605	0.221	156	568	70	87	1.322	50	20	64	23	-50
1	21	3	"PFB0166"	"B484"	5100	23770	120	832	796	157	75	77	15	100	100	0	409	398	73	151	152	16	100	99	0	2.934	2.919	2.968	3.008	1.354	2.914	0.894	120	487	1015	968	1.553	757	258	721	247	0
1	22	3	"PFB0168"	"B489"	5300	23780	120	190	188	41	71	73	14	100	100	0	340	346	59	148	148	17	100	100	0	0.620	0.591	0.587	0.584	1.618	0.544	0.675	120	588	311	315	-0.690	119	192	117	198	0
1	1	4	"PFB0186"	"B513"	1300	23960	120	334	324	65	67	70	19	100	100	0	473	460	82	152	154	28	100	99	0	0.832	0.834	0.862	0.833	1.443	0.796	0.853	120	578	588	565	-0.266	267	321	257	308	0
1	2	4	"PFB0188"	"B516"	1490	23960	120	136	147	35	66	69	17	99	96	0	211	212	33	151	154	31	80	45	0	1.167	1.328	1.308	1.382	2.062	1.252	0.429	120	475	130	142	0.222	70	60	81	61	0
1	3	4	"PFB0191"	"B521"	1690	23960	120	474	469	108	65	66	12	100	100	0	1407	1330	319	148	149	18	100	100	0	0.325	0.342	0.338	0.345	1.342	0.327	0.916	120	490	1668	1586	-1.622	409	1259	404	1182	0
1	4	4	"PFB0193"	"B527"	1880	23960	120	440	427	101	67	68	13	100	100	0	369	369	69	144	144	16	100	99	0	1.658	1.600	1.697	1.624	1.461	1.626	0.850	120	476	598	585	0.729	373	225	360	225	0
1	5	4	"PFB0195"	"B530"	2070	23960	120	195	197	42	71	72	14	100	99	0	196	196	32	147	148	17	83	64	0	2.531	2.571	2.532	2.877	2.306	2.411	0.466	120	529	173	175	1.339	124	49	126	49	0
1	6	4	"PFB0198"	"B536"	2260	23970	120	172	170	45	72	74	17	96	91	0	481	487	96	149	149	17	100	100	0	0.301	0.290	0.259	0.267	1.809	0.270	0.679	120	537	432	436	-1.731	100	332	98	338	0
1	7	4	"PFD0038"	"D12635_8"	2470	23960	80	169	178	73	75	78	19	92	75	0	196	198	36	150	151	18	75	55	0	2.043	2.146	1.704	2.042	3.514	2.584	0.278	52	290	140	151	1.031	94	46	103	48	0
1	8	4	"PFD0046"	"D13568_2"	2630	23960	120	352	347	70	70	72	14	100	100	0	550	521	108	146	148	17	99	99	0	0.698	0.739	0.712	0.759	1.515	0.704	0.854	120	487	686	652	-0.519	282	404	277	375	0
1	9	4	"PFD0050"	"D14936_1"	2830	23970	130	168	239	242	72	75	15	99	96	0	208	272	245	145	146	17	94	83	0	1.524	1.315	1.587	1.650	1.922	1.050	0.698	120	522	159	294	0.608	96	63	167	127	0
1	10	4	"PFD0055"	"D15909_10"	3010	23970	120	692	661	167	72	74	17	100	100	0	1480	1382	339	147	148	18	100	100	0	0.465	0.477	0.483	0.474	1.374	0.464	0.910	120	507	1953	1824	-1.104	620	1333	589	1235	0
1	11	4	"PFD0058"	"D15909_5"	3210	23970	130	335	325	64	73	74	16	100	99	0	354	349	59	150	151	17	100	100	0	1.284	1.266	1.230	1.266	1.372	1.267	0.851	120	474	466	451	0.361	262	204	252	199	0
1	12	4	"PFD0060"	"D16430_1"	3370	23950	150	106	121	52	74	76	19	70	44	0	160	163	30	150	151	18	35	17	0	3.200	3.615	1.778	1.658	3.594	2.543	0.205	156	537	42	60	1.678	32	10	47	13	-50
1	13	4	"PFD0079"	"D16785_4"	3580	23960	120	592	588	116	75	77	20	100	100	0	2786	2573	662	151	153	20	100	100	0	0.196	0.212	0.210	0.218	1.330	0.198	0.931	120	523	3152	2935	-2.350	517	2635	513	2422	0
1	14	4	"PFD0082"	"D16785_6"	3790	23970	120	322	309	64	73	75	23	100	99	0	536	517	96	151	153	39	100	100	0	0.647	0.645	0.640	0.635	1.347	0.636	0.891	120	525	634	602	-0.629	249	385	236	366	0
1	15	4	"PFD0085"	"D16785_9"	3980	23960	120	467	455	87	76	79	23	100	100	0	471	454	85	152	155	38	100	98	0	1.226	1.255	1.239	1.286	1.360	1.230	0.888	120	485	710	681	0.294	391	319	379	302	0
1	16	4	"PFD0087"	"D17715_10"	4160	23960	120	394	389	78	77	79	17	100	100	0	289	290	54	154	155	21	96	94	0	2.348	2.294	2.310	2.481	1.578	2.270	0.759	120	503	452	448	1.232	317	135	312	136	0
1	17	4	"PFD0092"	"D17715_109"	4340	23960	120	354	347	70	78	80	16	100	100	0	391	373	77	151	154	22	99	97	0	1.150	1.212	1.233	1.286	1.596	1.159	0.836	120	496	516	491	0.202	276	240	269	222	0
1	18	4	"PFD0094"	"D17715_110"	4540	23960	120	1260	1177	276	79	84	50	100	100	0	700	675	148	151	153	30	99	99	0	2.151	2.095	2.117	2.143	1.340	2.108	0.934	120	481	1730	1622	1.105	1181	549	1098	524	0
1	19	4	"PFD0112"	"D17715_16"	4700	24030	150	94	102	37	79	87	48	25	4	0	159	169	51	153	156	31	19	7	0	2.500	1.438	1.070	1.276	3.893	1.471	0.722	156	658	21	39	1.322	15	6	23	16	-50
1	20	4	"PFD0115"	"D17715_20"	4920	23960	140	166	175	42	77	86	51	92	36	0	233	234	37	154	157	32	91	63	0	1.127	1.225	1.200	1.277	1.791	1.135	0.576	156	588	168	178	0.172	89	79	98	80	0
1	21	4	"PFD0118"	"D17715_25"	5100	23960	130	177	175	34	73	75	15	99	97	0	216	214	38	149	149	17	90	77	0	1.552	1.569	1.529	1.610	2.060	1.435	0.492	120	540	171	167	0.634	104	67	102	65	0
1	22	4	"PFD0121"	"D17715_28"	5310	23970	130	390	377	93	69	71	14	99	99	0	369	371	63	145	146	17	100	100	0	1.433	1.363	1.395	1.313	1.520	1.383	0.835	120	655	545	534	0.519	321	224	308	226	0
1	1	5	"PFD0124"	"D17715_32"	1320	24150	120	587	560	130	64	65	12	100	100	0	695	683	192	148	148	16	99	99	0	0.956	0.927	0.912	0.981	1.405	0.884	0.918	120	613	1070	1031	-0.065	523	547	496	535	0
1	2	5	"PFD0126"	"D17715_37"	1520	24150	120	647	635	151	64	66	12	100	100	0	624	609	138	149	150	16	100	100	0	1.227	1.241	1.224	1.260	1.286	1.225	0.916	120	535	1058	1031	0.296	583	475	571	460	0
1	3	5	"PFD0143"	"D17715_67"	1710	24150	120	153	167	55	64	67	13	100	98	0	362	356	55	148	148	16	100	100	0	0.416	0.495	0.452	0.449	1.715	0.475	0.631	120	474	303	311	-1.266	89	214	103	208	0
1	4	5	"PFD0145"	"D17715_7"	1880	24150	120	131	149	57	65	67	13	96	90	0	199	201	35	145	146	19	88	68	0	1.222	1.500	1.284	1.428	2.208	1.621	0.458	120	489	120	140	0.290	66	54	84	56	0
1	5	5	"PFD0147"	"D17715_76"	2070	24160	110	127	145	56	67	68	14	97	81	0	184	185	28	145	146	19	77	51	0	1.538	1.950	1.943	1.835	2.601	2.107	0.283	80	484	99	118	0.621	60	39	78	40	0
1	6	5	"PFD0149"	"D17715_8"	2280	24150	120	205	219	76	68	69	14	98	97	0	268	271	46	147	147	15	99	99	0	1.132	1.218	1.140	1.128	1.785	1.324	0.667	120	516	258	275	0.179	137	121	151	124	0
1	7	5	"PFD0151"	"D17715_81"	2470	24150	120	159	178	69	71	73	16	96	90	0	360	363	67	147	147	17	99	99	0	0.413	0.495	0.413	0.431	2.049	0.477	0.489	120	471	301	323	-1.275	88	213	107	216	0
1	8	5	"PFD0153"	"D17715_89"	2640	24150	120	3985	3547	1089	68	69	13	100	100	0	2170	1965	588	138	139	18	100	100	0	1.928	1.904	1.926	1.911	1.271	1.926	0.940	120	426	5949	5306	0.947	3917	2032	3479	1827	0
1	9	5	"PFE0210"	"E18550_2"	2810	24140	120	334	332	67	65	67	15	100	100	0	615	577	144	132	133	18	99	99	0	0.557	0.600	0.601	0.634	1.552	0.554	0.859	120	475	752	712	-0.844	269	483	267	445	0
1	10	5	"PFE0213"	"E18651_3"	2990	24140	80	183	201	63	70	73	19	98	94	0	213	212	30	142	142	20	96	80	0	1.592	1.871	1.813	1.808	2.212	2.363	0.372	52	303	184	201	0.670	113	71	131	70	0
1	11	5	"PFE0218"	"E18737_1"	3190	24150	120	253	256	56	70	72	17	100	99	0	561	584	169	147	148	18	100	100	0	0.442	0.426	0.446	0.439	1.692	0.361	0.701	120	519	597	623	-1.178	183	414	186	437	0
1	12	5	"PFE0223"	"E1884_3"	3390	24150	120	5331	5100	1658	72	74	16	100	100	0	3746	3690	1012	148	149	17	100	100	0	1.462	1.420	1.427	1.383	1.241	1.460	0.952	120	537	8857	8570	0.548	5259	3598	5028	3542	0
1	13	5	"PFE0226"	"E18877_2"	3590	24150	120	146	159	55	71	72	14	97	93	0	240	243	39	145	145	17	97	95	0	0.789	0.898	0.754	0.793	2.036	0.976	0.516	120	464	170	186	-0.341	75	95	88	98	0
1	14	5	"PFE0228"	"E18957_1"	3760	24150	120	155	162	43	65	67	14	99	98	0	342	342	62	138	138	18	100	99	0	0.441	0.475	0.447	0.452	1.677	0.445	0.639	120	448	294	301	-1.181	90	204	97	204	0
1	15	5	"PFE0249"	"E19870_1"	3960	24150	120	195	200	43	68	70	15	100	100	0	211	213	31	145	145	19	94	82	0	1.924	1.941	1.781	1.998	1.830	1.917	0.555	120	511	193	200	0.944	127	66	132	68	0
1	16	5	"PFE0251"	"E20152_1"	4150	24160	110	161	171	45	71	73	15	100	98	0	198	198	28	149	150	18	85	62	0	1.837	2.041	2.386	2.158	2.110	2.311	0.385	80	472	139	149	0.877	90	49	100	49	0
1	17	5	"PFE0257"	"E20313_1"	4360	24150	120	146	151	34	73	76	17	99	91	0	207	207	32	149	149	18	89	73	0	1.259	1.345	1.333	1.365	2.043	1.264	0.440	120	550	131	136	0.332	73	58	78	58	0
1	18	5	"PFE0260"	"E20360_12"	4540	24150	90	158	162	32	75	78	18	100	94	0	180	179	28	145	147	19	73	38	0	2.371	2.559	2.130	2.380	2.426	2.409	0.201	52	321	118	121	1.246	83	35	87	34	0
1	19	5	"PFE0265"	"E20424_1"	4720	24160	120	291	277	64	74	76	15	99	96	0	844	817	226	146	147	18	100	100	0	0.311	0.303	0.304	0.298	1.618	0.282	0.856	120	402	915	874	-1.686	217	698	203	671	0
1	20	5	"PFE0267"	"E20514_1"	4920	24150	120	344	340	68	74	76	15	100	100	0	945	926	215	147	147	17	100	100	0	0.338	0.341	0.343	0.343	1.311	0.320	0.895	120	478	1068	1045	-1.563	270	798	266	779	0
1	21	5	"PFE0293"	"E22156_1"	5110	24150	120	968	912	213	75	77	15	100	100	0	1054	1012	245	146	147	18	100	100	0	0.983	0.967	0.969	0.980	1.276	0.949	0.930	120	468	1801	1703	-0.024	893	908	837	866	0
1	22	5	"PFE0299"	"E22468_1"	5290	24150	130	498	488	101	73	76	16	100	100	0	392	381	83	144	145	17	99	99	0	1.714	1.751	1.742	1.857	1.466	1.702	0.877	120	588	673	652	0.777	425	248	415	237	0
1	1	6	"PFE0302"	"E22504_2"	1310	24340	100	152	171	74	62	64	11	100	96	0	186	190	32	144	144	16	86	65	0	2.143	2.370	2.324	2.234	1.919	2.415	0.509	80	462	132	155	1.100	90	42	109	46	0
1	2	6	"PFE0309"	"E2283_4"	1510	24340	100	165	175	53	64	66	12	100	98	0	219	221	36	145	146	16	97	90	0	1.365	1.461	1.596	1.454	1.832	1.490	0.535	80	428	175	187	0.449	101	74	111	76	0
1	3	6	"PFE0314"	"E22930_2"	1690	24330	110	177	188	56	64	66	13	100	100	0	283	283	48	147	148	17	100	98	0	0.831	0.912	0.814	0.884	1.869	0.812	0.564	80	466	249	260	-0.267	113	136	124	136	0
1	4	6	"PFE0318"	"E23098_1"	1890	24340	120	565	546	129	65	66	13	100	100	0	378	383	73	147	148	19	100	100	0	2.165	2.038	2.054	2.051	1.384	2.074	0.875	120	515	731	717	1.114	500	231	481	236	0
1	5	6	"PFE0353"	"E24637_1"	2080	24340	120	1803	1611	560	65	66	13	100	100	0	2443	2235	619	146	146	18	100	100	0	0.757	0.740	0.746	0.686	1.537	0.763	0.932	120	488	4035	3635	-0.402	1738	2297	1546	2089	0
1	6	6	"PFE0361"	"E248_3"	2270	24330	130	2900	2656	761	70	73	16	100	100	0	1522	1371	488	146	147	17	97	97	0	2.057	2.111	2.037	2.251	1.560	2.042	0.926	120	548	4206	3811	1.040	2830	1376	2586	1225	0
1	7	6	"PFE0363"	"E24971_1"	2470	24330	120	317	318	64	74	76	16	100	100	0	231	231	36	147	148	18	94	90	0	2.893	2.905	2.864	3.098	1.561	2.810	0.749	120	424	327	328	1.532	243	84	244	84	0
1	8	6	"PFE0367"	"E25193_1"	2630	24350	150	109	124	61	66	68	16	73	57	0	175	177	34	130	132	20	75	54	0	0.956	1.234	1.272	1.060	2.299	1.515	0.442	156	472	88	105	-0.066	43	45	58	47	-50
1	9	6	"PFE0373"	"E25749_1"	2840	24340	120	169	170	50	58	60	12	98	95	0	664	659	155	118	120	15	100	100	0	0.203	0.207	0.181	0.196	1.749	0.189	0.679	120	531	657	653	-2.298	111	546	112	541	0
1	10	6	"PFE0375"	"E25972_1"	3040	24340	130	225	221	60	63	66	16	96	94	0	823	808	160	128	130	20	100	100	0	0.233	0.232	0.232	0.221	1.595	0.231	0.815	120	567	857	838	-2.101	162	695	158	680	0
1	11	6	"PFF0292"	"F18577_5"	3220	24330	120	258	254	55	73	75	17	100	100	0	325	323	62	143	144	19	99	97	0	1.016	1.006	0.975	1.049	1.635	0.965	0.796	120	481	367	361	0.024	185	182	181	180	0
1	12	6	"PFF0300"	"F18770_1"	3430	24360	150	99	110	48	76	78	17	58	37	0	158	160	21	147	148	19	37	10	0	2.091	2.615	1.754	1.451	3.485	3.126	0.105	156	550	34	47	1.064	23	11	34	13	-50
1	13	6	"PFF0307"	"F19110_2"	3590	24330	120	459	460	97	74	75	16	100	100	0	351	336	65	143	145	19	100	100	0	1.851	2.000	1.979	2.086	1.423	1.985	0.839	120	407	593	579	0.888	385	208	386	193	0
1	14	6	"PFF0309"	"F19190_1"	3780	24330	120	469	458	101	72	74	16	100	100	0	444	434	90	141	142	17	100	100	0	1.310	1.317	1.335	1.338	1.320	1.287	0.871	120	494	700	679	0.390	397	303	386	293	0
1	15	6	"PFF0313"	"F19243_2"	3980	24330	120	1359	1262	369	72	74	15	100	100	0	871	840	218	144	146	18	99	99	0	1.770	1.710	1.699	1.729	1.353	1.740	0.923	120	529	2014	1886	0.824	1287	727	1190	696	0
1	16	6	"PFF0316"	"F19409_1"	4180	24330	120	180	182	36	75	129	222	0	0	0	373	370	72	146	167	93	93	75	0	0.463	0.478	0.478	0.498	1.819	0.429	0.700	120	527	332	331	-1.112	105	227	107	224	0
1	17	6	"PFF0345"	"F20077_1"	4350	24330	120	132	137	27	74	76	15	99	91	0	181	182	24	144	145	18	81	52	0	1.568	1.658	1.552	1.764	2.286	1.548	0.297	120	450	95	101	0.649	58	37	63	38	0
1	18	6	"PFF0351"	"F20166_1"	4550	24330	130	206	206	39	78	80	17	100	100	0	210	212	37	146	147	18	89	76	0	2.000	1.939	1.978	2.161	2.020	1.850	0.512	120	579	192	194	1.000	128	64	128	66	0
1	19	6	"PFF0355"	"F20234_1"	4750	24330	120	155	158	30	78	79	15	100	99	0	175	176	29	143	145	17	63	47	0	2.406	2.424	2.377	2.733	2.820	2.020	0.248	120	462	109	113	1.267	77	32	80	33	0
1	20	6	"PFF0357"	"F20284_1"	4930	24340	130	284	277	57	76	78	15	100	99	0	357	348	67	144	144	17	99	98	0	0.977	0.985	0.971	1.010	1.535	0.949	0.815	120	524	421	405	-0.034	208	213	201	204	0
1	21	6	"PFF0360"	"F20385_1"	5120	24330	120	599	582	151	79	81	17	100	100	0	415	412	114	145	146	18	98	96	0	1.926	1.884	1.851	2.076	1.547	1.793	0.862	120	490	790	770	0.946	520	270	503	267	0
1	22	6	"PFF0362"	"F20385_3"	5320	24330	120	1110	1085	249	81	83	17	100	100	0	691	650	155	147	149	19	100	100	0	1.892	1.996	2.037	2.060	1.308	1.981	0.920	120	555	1573	1507	0.920	1029	544	1004	503	0
1	1	7	"PFF0380"	"F20989_1"	1330	24520	130	1152	1058	302	62	64	12	100	100	0	717	696	138	143	143	16	100	100	0	1.899	1.801	1.818	1.745	1.311	1.878	0.922	120	642	1664	1549	0.925	1090	574	996	553	0
1	2	7	"PFF0388"	"F21429_3"	1510	24520	120	2274	2279	645	66	67	12	100	100	0	3705	3493	1008	143	143	15	100	100	0	0.620	0.661	0.656	0.669	1.354	0.646	0.939	120	537	5770	5563	-0.690	2208	3562	2213	3350	0
1	3	7	"PFF0396"	"F21560_1"	1710	24520	120	856	837	237	65	67	14	100	100	0	913	909	213	143	144	24	100	100	0	1.027	1.008	1.004	0.984	1.321	1.010	0.935	120	533	1561	1538	0.039	791	770	772	766	0
1	4	7	"PFF0401"	"F21821_1"	1900	24520	120	878	834	230	65	67	14	100	100	0	471	461	108	143	145	24	99	98	0	2.479	2.418	2.400	2.479	1.393	2.403	0.907	120	501	1141	1087	1.310	813	328	769	318	0
1	5	7	"PFF0404"	"F21902_1"	2090	24520	120	2502	2347	645	67	69	14	100	100	0	1498	1439	377	145	145	16	100	100	0	1.800	1.762	1.748	1.767	1.340	1.776	0.939	120	484	3788	3574	0.848	2435	1353	2280	1294	0
1	6	7	"PFF0407"	"F21981_2"	2280	24520	120	12967	11974	3720	77	81	20	100	100	0	7011	6296	2150	150	151	20	100	100	0	1.879	1.936	1.927	2.063	1.552	1.924	0.951	120	484	19751	18043	0.910	12890	6861	11897	6146	0
1	7	7	"PFF0440"	"F22946_1"	2470	24520	120	319	323	62	79	83	20	100	100	0	278	294	68	148	150	20	100	100	0	1.846	1.671	1.802	1.754	1.425	1.551	0.762	120	430	370	390	0.885	240	130	244	146	0
1	8	7	"PFF0446"	"F23145_4"	2650	24530	150	112	130	59	71	72	16	83	64	0	175	177	36	136	136	20	64	47	0	1.051	1.439	1.267	1.224	2.765	1.803	0.314	156	431	80	100	0.072	41	39	59	41	-50
1	9	7	"PFF0452"	"F23274_1"	2810	24530	150	99	105	36	68	71	19	65	37	0	153	151	27	130	131	21	52	15	0	1.348	1.762	1.214	1.156	3.106	1.386	0.298	156	533	54	58	0.431	31	23	37	21	-50
1	10	7	"PFF0458"	"F23526_2"	3040	24520	130	1826	1701	507	72	73	17	100	100	0	1401	1256	422	136	136	20	100	98	0	1.387	1.454	1.466	1.572	1.602	1.419	0.901	120	574	3019	2749	0.472	1754	1265	1629	1120	0
1	11	7	"PFF0461"	"F23551_1"	3230	24520	120	1123	1075	253	78	79	16	100	100	0	520	506	108	144	145	19	99	99	0	2.779	2.754	2.722	2.836	1.458	2.804	0.887	120	503	1421	1359	1.475	1045	376	997	362	0
1	12	7	"PFF0463"	"F23564_1"	3430	24520	130	2656	2478	673	79	81	18	100	100	0	2084	1955	623	145	148	19	100	100	0	1.329	1.325	1.293	1.402	1.451	1.289	0.942	120	503	4516	4209	0.410	2577	1939	2399	1810	0
1	13	7	"PFF1088"	"F45524_1"	3610	24520	120	515	514	118	77	79	17	100	100	0	455	442	93	147	148	18	99	99	0	1.422	1.481	1.439	1.497	1.378	1.477	0.865	120	444	746	732	0.508	438	308	437	295	0
1	14	7	"PFF1100"	"F45683_2"	3790	24520	120	2611	2489	667	76	78	15	100	100	0	1615	1515	376	147	148	16	100	100	0	1.727	1.764	1.745	1.765	1.276	1.777	0.941	120	505	4003	3781	0.788	2535	1468	2413	1368	0
1	15	7	"PFF1105"	"F45820_1"	3980	24520	110	128	133	28	73	87	100	10	0	0	189	187	29	147	152	44	48	3	0	1.310	1.500	1.245	1.454	2.583	1.267	0.290	80	451	97	100	0.389	55	42	60	40	0
1	16	7	"PFF1110"	"F46067_3"	4180	24570	150	101	405	402	74	120	204	42	39	0	184	322	202	147	165	85	45	43	0	0.730	1.891	1.838	1.498	2.356	2.161	0.897	156	642	64	506	-0.455	27	37	331	175	-50
1	17	7	"PFF1112"	"F46181_1"	4360	24510	130	498	472	124	75	100	153	95	76	0	330	315	83	147	156	68	87	63	0	2.311	2.363	2.435	2.625	1.603	2.209	0.857	120	515	606	565	1.209	423	183	397	168	0
1	18	7	"PFF1114"	"F46183_2"	4560	24520	120	196	195	38	75	77	15	100	98	0	234	232	37	145	146	16	99	93	0	1.360	1.379	1.390	1.444	1.766	1.346	0.609	120	498	210	207	0.443	121	89	120	87	0
1	19	7	"PFF1142"	"F4688_1"	4750	24520	130	1049	983	275	75	77	15	100	100	0	1137	1057	301	144	145	16	100	100	0	0.981	0.995	0.971	1.014	1.358	0.976	0.919	120	509	1967	1821	-0.028	974	993	908	913	0
1	20	7	"PFF1151"	"F47145_2"	4940	24530	120	797	743	191	72	74	14	100	100	0	368	361	72	144	146	19	98	98	0	3.237	3.092	3.065	3.173	1.420	3.188	0.873	120	473	949	888	1.694	725	224	671	217	0
1	21	7	"PFF1154"	"F47255_1"	5130	24520	120	309	305	69	76	78	15	100	100	0	244	244	47	146	147	18	94	89	0	2.378	2.337	2.256	2.564	1.861	2.256	0.731	120	499	331	327	1.249	233	98	229	98	0
1	22	7	"PFF1156"	"F47255_3"	5330	24530	130	139	139	27	78	80	15	93	88	0	195	189	30	149	150	19	72	57	0	1.326	1.525	1.443	1.454	2.847	1.364	0.212	120	615	107	101	0.407	61	46	61	40	0
1	1	8	"PFF1158"	"F47327_1"	1340	24710	120	163	167	55	61	63	12	95	90	0	341	339	78	143	144	19	97	95	0	0.515	0.541	0.500	0.491	1.727	0.513	0.702	120	595	300	302	-0.957	102	198	106	196	0
1	2	8	"PFF1160"	"F47350_1"	1530	24710	90	141	150	56	63	65	14	98	86	0	184	187	32	142	143	21	76	50	0	1.857	1.933	1.696	1.997	2.457	1.825	0.318	52	345	120	132	0.893	78	42	87	45	0
1	3	8	"PFF1184"	"F48253_6"	1710	24710	120	110	124	47	62	64	14	89	76	0	180	187	34	142	144	24	75	36	0	1.263	1.378	1.370	1.317	2.443	1.329	0.441	120	540	86	107	0.337	48	38	62	45	0
1	4	8	"PFF1186"	"F48363_2"	1900	24710	110	121	125	35	63	64	12	92	85	0	186	186	30	143	146	24	72	37	0	1.349	1.442	1.230	1.168	2.357	0.970	0.263	80	476	101	105	0.432	58	43	62	43	0
1	5	8	"PFF1188"	"F48395_1"	2100	24710	120	284	278	75	65	67	13	100	99	0	705	673	168	146	145	16	98	98	0	0.392	0.404	0.389	0.406	1.727	0.374	0.816	120	554	778	740	-1.352	219	559	213	527	0
1	6	8	"PFF1190"	"F48424_2"	2290	24700	120	770	733	190	72	74	17	100	100	0	498	480	111	149	149	17	99	98	0	2.000	1.997	2.027	2.037	1.338	1.947	0.891	120	496	1047	992	1.000	698	349	661	331	0
1	7	8	"PFF1193"	"F48446_1"	2480	24710	120	262	264	62	71	72	14	99	99	0	307	301	52	148	149	17	99	98	0	1.201	1.261	1.198	1.274	1.608	1.271	0.776	120	482	350	346	0.265	191	159	193	153	0
1	8	8	"PFF1195"	"F48446_5"	2680	24710	120	493	496	113	72	72	14	100	100	0	400	387	78	144	145	17	100	100	0	1.645	1.745	1.820	1.775	1.328	1.722	0.889	120	407	677	667	0.718	421	256	424	243	0
1	9	8	"PFF1220"	"F49665_1"	2860	24710	120	161	172	53	73	76	16	99	96	0	404	401	79	142	143	18	100	100	0	0.336	0.382	0.332	0.347	1.931	0.334	0.536	120	455	350	358	-1.574	88	262	99	259	0
1	10	8	"PFF1222"	"F49677_3"	3060	24710	120	4979	4886	1685	73	75	15	100	100	0	1991	2036	575	143	145	18	100	100	0	2.655	2.543	2.555	2.467	1.271	2.640	0.947	120	477	6754	6706	1.409	4906	1848	4813	1893	0
1	11	8	"PFF1225"	"F49959_1"	3240	24710	120	161	172	56	76	82	52	80	34	0	305	307	47	144	152	89	93	37	0	0.528	0.589	0.514	0.514	1.994	0.628	0.518	120	511	246	259	-0.922	85	161	96	163	0
1	12	8	"PFF1234"	"F50107_1"	3440	24710	90	145	156	47	77	85	63	55	17	0	173	176	25	144	154	109	0	0	0	2.345	2.469	2.297	2.491	3.321	0.574	0.744	52	340	97	111	1.229	68	29	79	32	0
1	13	8	"PFF1237"	"F50551_1"	3610	24710	120	251	251	55	74	75	15	100	99	0	239	239	48	148	148	17	93	85	0	1.945	1.945	2.000	2.240	2.060	1.918	0.617	120	505	268	268	0.960	177	91	177	91	0
1	14	8	"PFF1239"	"F50598_1"	3810	24710	120	274	272	54	74	75	14	100	100	0	287	280	53	149	150	18	97	93	0	1.449	1.511	1.521	1.590	1.655	1.455	0.759	120	483	338	329	0.535	200	138	198	131	0
1	15	8	"PFF1927"	"F960_2"	3990	24700	130	619	599	140	74	77	15	100	100	0	837	800	227	149	151	20	99	99	0	0.792	0.806	0.803	0.836	1.335	0.757	0.920	120	512	1233	1176	-0.336	545	688	525	651	0
1	16	8	"PFF1931"	"F960_7"	4190	24700	120	397	383	102	72	74	15	99	99	0	246	251	48	147	149	19	95	90	0	3.283	2.990	3.102	3.188	1.573	2.990	0.759	120	418	424	415	1.715	325	99	311	104	0
1	17	8	"PFF1933"	"F9676_1"	4380	24700	120	345	340	78	71	72	14	100	100	0	383	376	89	144	146	16	99	99	0	1.146	1.159	1.164	1.208	1.455	1.103	0.848	120	512	513	501	0.197	274	239	269	232	0
1	18	8	"PFI0003"	"I10209_1"	4580	24700	120	1408	1304	411	71	72	14	100	100	0	807	779	215	143	145	16	100	100	0	2.014	1.939	1.954	1.945	1.354	1.970	0.920	120	491	2001	1869	1.010	1337	664	1233	636	0
1	19	8	"PFI0005"	"I1033_3"	4760	24700	130	290	287	76	71	72	14	99	98	0	1371	1288	406	145	147	19	99	99	0	0.179	0.189	0.183	0.190	1.413	0.175	0.866	120	492	1445	1359	-2.485	219	1226	216	1143	0
1	20	8	"PFI0009"	"I10565_1"	4950	24710	120	178	177	36	71	72	13	99	98	0	265	265	58	148	150	21	94	91	0	0.915	0.906	0.906	0.952	1.823	0.787	0.617	120	451	224	223	-0.129	107	117	106	117	0
1	21	8	"PFI0038"	"I1136_2"	5130	24700	120	197	198	42	72	74	14	99	99	0	209	210	38	148	150	18	85	73	0	2.049	2.032	1.951	2.210	1.971	1.877	0.521	120	495	186	188	1.035	125	61	126	62	0
1	22	8	"PFI0041"	"I11448_2"	5330	24710	120	2064	1977	647	75	77	14	100	100	0	10689	9914	2914	153	156	21	100	100	0	0.189	0.195	0.194	0.191	1.248	0.192	0.938	120	515	12525	11663	-2.405	1989	10536	1902	9761	0
1	1	9	"PFI0043"	"I11495_1"	1340	24890	120	1625	1575	464	62	64	12	100	100	0	3331	3298	966	145	146	19	100	100	0	0.491	0.480	0.478	0.483	1.309	0.466	0.933	120	585	4749	4666	-1.027	1563	3186	1513	3153	0
1	2	9	"PFI0045"	"I11523_4"	1530	24890	120	818	763	224	62	63	12	100	100	0	817	791	182	144	146	20	100	100	0	1.123	1.083	1.104	1.049	1.417	1.106	0.907	120	534	1429	1348	0.168	756	673	701	647	0
1	3	9	"PFI0048"	"I1175_1"	1730	24900	130	160	164	46	62	63	12	99	97	0	225	224	35	145	146	17	96	90	0	1.225	1.291	1.183	1.313	2.149	1.314	0.483	120	581	178	181	0.293	98	80	102	79	0
1	4	9	"PFI0053"	"I11857_2"	1910	24890	110	365	359	59	63	64	13	100	100	0	282	281	43	145	145	17	100	98	0	2.204	2.176	2.161	2.263	1.444	2.157	0.805	80	468	439	432	1.140	302	137	296	136	0
1	5	9	"PFI0079"	"I12708_1"	2100	24900	110	155	178	79	63	64	12	98	93	0	296	293	43	144	145	18	100	100	0	0.605	0.772	0.655	0.624	2.218	0.798	0.510	80	517	244	264	-0.724	92	152	115	149	0
1	6	9	"PFI0085"	"I12812_3"	2300	24900	120	225	224	67	63	65	12	100	98	0	332	337	58	146	147	17	100	100	0	0.871	0.843	0.831	0.792	1.682	0.852	0.714	120	539	348	352	-0.199	162	186	161	191	0
1	7	9	"PFI0087"	"I12861_2"	2480	24890	120	25975	23873	10355	65	67	12	100	100	0	21630	19930	8402	148	148	16	100	100	0	1.206	1.204	1.218	1.205	1.527	1.215	0.942	120	482	47392	43590	0.270	25910	21482	23808	19782	0
1	8	9	"PFI0089"	"I12932_1"	2680	24890	120	291	280	63	67	69	13	98	98	0	305	303	60	145	146	17	96	95	0	1.400	1.348	1.346	1.377	1.609	1.293	0.778	120	495	384	371	0.485	224	160	213	158	0
1	9	9	"PFI0099"	"I13128_2"	2870	24890	130	5330	4931	1553	70	72	15	100	100	0	3264	2966	1117	144	145	17	99	99	0	1.686	1.723	1.662	1.870	1.629	1.671	0.923	120	551	8380	7683	0.754	5260	3120	4861	2822	0
1	10	9	"PFI0102"	"I13218_1"	3060	24890	120	282	279	51	71	72	16	100	100	0	239	245	43	144	146	16	98	97	0	2.221	2.059	2.087	2.140	1.470	2.026	0.728	120	479	306	309	1.151	211	95	208	101	0
1	11	9	"PFI0124"	"I13978_1"	3240	24890	120	417	406	87	71	72	13	100	100	0	414	397	86	145	145	16	100	100	0	1.286	1.329	1.310	1.363	1.401	1.296	0.869	120	465	615	587	0.363	346	269	335	252	0
1	12	9	"PFI0126"	"I14041_1"	3430	24890	120	140	143	36	71	74	34	86	50	0	282	282	54	145	147	61	94	63	0	0.504	0.526	0.485	0.504	1.945	0.446	0.518	120	520	206	209	-0.990	69	137	72	137	0
1	13	9	"PFI0128"	"I14195_1"	3620	24890	120	4854	4832	1448	71	73	14	100	100	0	2959	2732	874	146	147	17	99	99	0	1.700	1.841	1.811	1.870	1.337	1.838	0.932	120	495	7596	7347	0.766	4783	2813	4761	2586	0
1	14	9	"PFI0131"	"I1431_1"	3820	24890	130	326	315	77	72	74	14	99	99	0	327	320	72	147	148	18	96	95	0	1.411	1.405	1.368	1.464	1.653	1.365	0.803	120	573	434	416	0.497	254	180	243	173	0
1	15	9	"PFI0137"	"I14413_3"	4010	24890	120	1707	1578	466	74	78	17	100	100	0	1457	1355	412	149	152	21	100	99	0	1.248	1.247	1.284	1.297	1.479	1.233	0.919	120	499	2941	2710	0.320	1633	1308	1504	1206	0
1	16	9	"PFI0141"	"I14670_1"	4200	24890	120	154	155	32	72	76	17	99	93	0	353	342	68	146	149	21	99	98	0	0.396	0.423	0.419	0.410	1.760	0.374	0.641	120	506	289	279	-1.336	82	207	83	196	0
1	17	9	"PFJ0122"	"J167_5"	4380	24890	110	133	137	27	71	71	13	100	96	0	171	174	30	143	145	20	58	36	0	2.214	2.129	1.868	2.132	2.678	1.660	0.251	80	415	90	97	1.147	62	28	66	31	0
1	18	9	"PFJ0124"	"J167_7"	4560	24910	150	89	94	25	68	70	13	65	42	0	147	149	24	141	143	18	26	9	0	3.500	3.250	1.321	1.408	3.730	0.798	0.037	156	639	27	34	1.807	21	6	26	8	-50
1	19	9	"PFJ0128"	"J170_18"	4760	24890	120	295	291	68	67	68	13	100	100	0	253	252	53	142	144	19	96	91	0	2.054	2.036	1.976	2.211	1.642	1.951	0.755	120	483	339	334	1.038	228	111	224	110	0
1	20	9	"PFJ0137"	"J171_6"	4930	24900	150	88	90	23	69	70	13	58	32	0	135	136	19	145	147	20	7	1	0	-1.900	-2.333	1.417	1.465	3.546	1.125	0.001	156	583	9	12	Error	19	-10	21	-9	-50
1	21	9	"PFJ0150"	"J181_2"	5140	24900	120	257	250	75	71	71	13	100	98	0	352	347	93	146	147	17	96	96	0	0.903	0.891	0.921	0.913	1.717	0.858	0.831	120	526	392	380	-0.147	186	206	179	201	0
1	22	9	"PFJ0153"	"J181_9"	5330	24890	120	202	202	39	71	72	14	100	100	0	678	642	177	149	151	20	100	100	0	0.248	0.266	0.262	0.279	1.582	0.235	0.808	120	536	660	624	-2.014	131	529	131	493	0
1	1	10	"PFJ0179"	"J198_2"	1350	25080	100	106	123	48	63	64	12	90	75	0	172	172	26	145	145	16	66	37	0	1.593	2.222	2.233	1.809	2.712	2.393	0.246	80	452	70	87	0.671	43	27	60	27	0
1	2	10	"PFJ0184"	"J206_1"	1540	25080	120	208	206	47	62	63	12	99	99	0	291	289	54	146	147	16	100	96	0	1.007	1.007	0.943	1.041	1.643	0.939	0.738	120	575	291	287	0.010	146	145	144	143	0
1	3	10	"PFJ0186"	"J206_6"	1740	25080	110	142	151	48	60	62	12	100	98	0	196	202	36	147	147	16	87	70	0	1.673	1.655	1.576	1.741	2.556	1.540	0.336	80	444	131	146	0.743	82	49	91	55	0
1	4	10	"PFJ0188"	"J212_1"	1920	25080	120	184	195	58	62	69	28	100	94	0	395	387	90	145	151	38	99	97	0	0.488	0.550	0.516	0.546	1.670	0.501	0.681	120	653	372	375	-1.035	122	250	133	242	0
1	5	10	"PFJ0190"	"J212_4"	2120	25090	80	153	179	91	60	63	14	100	90	0	187	189	34	138	139	18	80	69	0	1.898	2.333	2.246	2.153	2.461	2.654	0.514	52	328	142	170	0.924	93	49	119	51	0
1	6	10	"PFJ0197"	"J218_1"	2300	25080	100	181	203	73	59	60	10	100	100	0	188	193	36	139	141	18	88	71	0	2.490	2.667	2.326	2.686	1.877	2.650	0.494	80	430	171	198	1.316	122	49	144	54	0
1	7	10	"PFJ0220"	"J222_7"	2490	25080	120	392	381	94	62	63	11	100	100	0	249	249	55	142	144	16	95	90	0	3.084	2.981	3.011	3.197	1.737	2.962	0.712	120	520	437	426	1.625	330	107	319	107	0
1	8	10	"PFJ0228"	"J227_3"	2680	25080	120	585	560	142	63	64	11	100	100	0	436	417	116	143	144	17	99	98	0	1.782	1.814	1.803	1.966	1.561	1.757	0.863	120	506	815	771	0.833	522	293	497	274	0
1	9	10	"PFJ0231"	"J22_1"	2860	25080	110	230	233	46	65	67	15	100	100	0	213	215	38	144	145	19	90	83	0	2.391	2.366	2.433	2.720	2.182	2.206	0.548	80	432	234	239	1.258	165	69	168	71	0
1	10	10	"PFJ0233"	"J22_3"	3050	25100	150	81	93	40	66	68	14	50	32	0	141	144	20	145	146	18	14	5	0	-3.750	-27.000	2.000	1.620	4.347	4.399	0.019	156	620	11	26	Error	15	-4	27	-1	-50
1	11	10	"PFJ0238"	"J232_6"	3250	25080	120	150	155	35	67	69	13	99	99	0	183	188	29	146	146	17	84	52	0	2.243	2.095	2.160	2.230	2.419	2.071	0.343	120	514	120	130	1.166	83	37	88	42	0
1	12	10	"PFJ0242"	"J236_1"	3450	25080	120	310	299	80	70	70	12	99	96	0	361	352	84	147	148	17	98	96	0	1.121	1.117	1.152	1.127	1.671	1.080	0.817	120	496	454	434	0.165	240	214	229	205	0
1	13	10	"PFJ0262"	"J248_1"	3630	25080	120	367	355	88	72	72	13	99	99	0	287	280	50	148	149	18	97	95	0	2.122	2.144	2.057	2.143	1.615	2.190	0.783	120	420	434	415	1.086	295	139	283	132	0
1	14	10	"PFJ0264"	"J248_11"	3790	25110	150	87	91	28	69	71	13	55	33	0	150	150	22	146	147	18	22	6	0	4.500	5.500	1.167	1.431	2.803	2.614	0.016	156	587	22	26	2.170	18	4	22	4	-50
1	15	10	"PFJ0267"	"J248_5"	4020	25090	150	79	89	32	72	74	15	36	20	0	145	149	21	148	150	20	18	7	0	-2.333	17.000	1.200	1.190	3.546	1.374	0.026	156	613	4	18	Error	7	-3	17	1	-50
1	16	10	"PFJ0271"	"J252_2"	4200	25080	120	128	131	26	71	73	15	98	89	0	355	339	85	146	149	20	97	92	0	0.273	0.311	0.290	0.327	2.257	0.243	0.508	120	465	266	253	-1.874	57	209	60	193	0
1	17	10	"PFJ0273"	"J252_4"	4390	25080	120	898	834	241	68	69	13	100	100	0	662	620	164	143	145	20	100	100	0	1.599	1.606	1.578	1.644	1.387	1.607	0.930	120	497	1349	1243	0.677	830	519	766	477	0
1	18	10	"PFJ0275"	"J2541_2"	4580	25080	120	116	118	23	67	69	13	97	86	0	265	263	50	142	144	20	98	95	0	0.398	0.421	0.390	0.419	1.952	0.357	0.545	120	494	172	172	-1.328	49	123	51	121	0
1	19	10	"PFK0357"	"Kn3479_1"	4780	25080	80	229	229	88	69	71	14	100	98	0	237	260	87	143	145	20	92	80	0	1.702	1.368	1.473	1.564	2.070	1.239	0.690	52	315	254	277	0.767	160	94	160	117	0
1	20	10	"PFK0369"	"Kn3690_1"	4960	25080	120	924	846	329	70	71	14	100	100	0	716	665	243	143	146	19	98	95	0	1.490	1.487	1.444	1.564	1.546	1.482	0.904	120	471	1427	1298	0.576	854	573	776	522	0
1	21	10	"PFK0371"	"Kn3698_1"	5140	25090	120	385	377	131	71	73	15	100	98	0	463	447	126	145	145	17	100	99	0	0.987	1.013	1.003	1.002	1.573	1.003	0.862	120	465	632	608	-0.018	314	318	306	302	0
1	22	10	"PFK0373"	"Kn3698_4"	5330	25090	120	870	857	404	70	71	13	100	99	0	752	720	294	145	146	17	98	97	0	1.318	1.369	1.341	1.375	1.529	1.384	0.921	120	533	1407	1362	0.398	800	607	787	575	0
1	1	11	"PFK0375"	"Kn3744_1"	1350	25270	120	603	570	197	62	64	13	99	99	0	532	524	164	145	145	19	98	97	0	1.398	1.340	1.346	1.405	1.602	1.316	0.903	120	623	928	887	0.483	541	387	508	379	0
1	2	11	"PFK0378"	"Kn3773_1"	1530	25270	110	273	271	41	61	63	11	100	100	0	285	288	53	144	145	17	100	98	0	1.504	1.458	1.478	1.547	1.623	1.412	0.707	80	458	353	354	0.588	212	141	210	144	0
1	3	11	"PFK0408"	"Kn4447_1"	1730	25270	120	135	143	40	62	66	19	99	90	0	203	205	34	146	150	29	83	46	0	1.281	1.373	1.293	1.439	2.128	1.295	0.474	120	598	130	140	0.357	73	57	81	59	0
1	4	11	"PFK0410"	"Kn4524_1"	1930	25350	150	71	88	47	65	70	27	23	15	0	147	174	66	142	150	39	26	21	0	1.200	0.719	0.640	0.691	2.642	0.594	0.526	156	760	11	55	0.263	6	5	23	32	-50
1	5	11	"PFK0412"	"Kn459_3"	2110	25270	110	1767	1645	394	62	66	19	100	100	0	1561	1436	327	136	142	52	100	100	0	1.196	1.218	1.213	1.218	1.229	1.196	0.915	80	502	3130	2883	0.259	1705	1425	1583	1300	0
1	6	11	"PFK0415"	"Kn4670_1"	2300	25270	100	231	250	72	62	63	16	100	100	0	261	258	41	136	139	42	98	77	0	1.352	1.541	1.408	1.542	1.598	1.613	0.694	80	458	294	310	0.435	169	125	188	122	0
1	7	11	"PFK0423"	"Kn4895_2"	2490	25270	120	125	132	42	61	62	12	98	94	0	219	221	41	138	140	16	93	88	0	0.790	0.855	0.853	0.883	2.386	0.787	0.405	120	520	145	154	-0.340	64	81	71	83	0
1	8	11	"PFK0431"	"Kn5081_1"	2680	25270	120	813	737	203	61	63	12	100	100	0	548	508	134	141	142	17	100	99	0	1.848	1.842	1.788	1.908	1.377	1.813	0.909	120	514	1159	1043	0.886	752	407	676	367	0
1	9	11	"PFK0462"	"Kn585_3"	2880	25270	120	244	240	50	65	68	23	100	99	0	373	371	86	144	150	56	97	87	0	0.782	0.771	0.754	0.799	1.661	0.705	0.771	120	525	408	402	-0.355	179	229	175	227	0
1	10	11	"PFK0466"	"Kn588_2"	3060	25270	120	503	490	128	65	68	22	100	100	0	738	696	187	146	151	60	98	97	0	0.740	0.773	0.779	0.800	1.363	0.734	0.908	120	460	1030	975	-0.435	438	592	425	550	0
1	11	11	"PFK0469"	"Kn5905_4"	3260	25270	120	180	186	54	66	68	13	99	96	0	313	304	73	145	146	17	95	92	0	0.679	0.755	0.746	0.775	1.807	0.700	0.738	120	498	282	279	-0.559	114	168	120	159	0
1	12	11	"PFK0476"	"Kn603_2"	3440	25270	120	538	515	148	67	69	13	100	100	0	1498	1414	502	145	146	17	100	100	0	0.348	0.353	0.348	0.371	1.400	0.326	0.907	120	498	1824	1717	-1.522	471	1353	448	1269	0
1	13	11	"PFK0484"	"Kn656_1"	3640	25270	120	170	168	36	68	70	14	97	95	0	286	279	62	145	145	18	95	90	0	0.723	0.746	0.717	0.731	2.116	0.650	0.633	120	510	243	234	-0.467	102	141	100	134	0
1	14	11	"PFK0486"	"Kn657_2"	3830	25270	120	978	921	302	67	69	13	100	100	0	543	530	143	145	147	18	100	98	0	2.289	2.218	2.183	2.230	1.403	2.266	0.902	120	435	1309	1239	1.195	911	398	854	385	0
1	15	11	"PFK0519"	"Kn819_1"	4020	25270	120	533	513	162	70	72	14	100	100	0	3403	3123	1001	147	149	19	100	100	0	0.142	0.149	0.148	0.147	1.349	0.143	0.902	120	464	3719	3419	-2.814	463	3256	443	2976	0
1	16	11	"PFK0523"	"Kn8362_1"	4210	25270	120	594	543	182	72	73	14	100	100	0	549	522	151	146	148	19	98	97	0	1.295	1.253	1.233	1.249	1.386	1.252	0.900	120	480	925	847	0.373	522	403	471	376	0
1	17	11	"PFK0526"	"Kn8409_1"	4390	25270	120	188	191	43	70	71	13	100	98	0	457	436	115	143	144	16	99	99	0	0.376	0.413	0.425	0.420	1.508	0.373	0.806	120	484	432	414	-1.412	118	314	121	293	0
1	18	11	"PFK0538"	"Kn906_1"	4580	25270	120	896	850	266	69	70	12	100	100	0	654	616	178	144	144	17	99	99	0	1.622	1.655	1.616	1.718	1.429	1.646	0.902	120	468	1337	1253	0.697	827	510	781	472	0
1	19	11	"PFK0541"	"Kn918_1"	4770	25270	120	3055	2759	872	72	73	14	100	100	0	2909	2698	827	147	150	35	100	100	0	1.080	1.053	1.035	1.050	1.287	1.048	0.946	120	511	5745	5238	0.111	2983	2762	2687	2551	0
1	20	11	"PFK0549"	"Kn945_1"	4960	25270	120	2794	2448	798	77	79	17	100	100	0	1791	1634	447	147	151	36	100	100	0	1.653	1.594	1.577	1.558	1.311	1.639	0.930	120	513	4361	3858	0.725	2717	1644	2371	1487	0
1	21	11	"PFK1038"	"Ks510_8"	5150	25270	120	302	288	80	78	82	19	98	97	0	492	480	125	146	147	18	97	96	0	0.647	0.629	0.629	0.628	1.481	0.604	0.852	120	545	570	544	-0.627	224	346	210	334	0
1	22	11	"PFK1040"	"Ks51_11"	5340	25270	120	755	715	228	72	73	14	100	100	0	828	808	238	145	146	17	100	100	0	1.000	0.970	0.979	0.972	1.334	0.955	0.922	120	500	1366	1306	0.000	683	683	643	663	0
1	1	12	"PFK1042"	"Ks51_2"	1380	25480	150	89	103	46	61	64	11	71	57	0	148	152	27	144	145	18	32	14	0	7.000	5.250	2.000	1.696	3.332	2.503	0.112	156	705	32	50	2.807	28	4	42	8	-50
1	2	12	"PFK1044"	"Ks51_4"	1540	25460	120	107	115	31	63	65	12	95	86	0	325	323	73	140	142	16	97	97	0	0.238	0.284	0.252	0.278	2.513	0.220	0.421	120	489	229	235	-2.072	44	185	52	183	0
1	3	12	"PFK1046"	"Ks51_6"	1740	25460	100	108	117	36	65	67	14	91	72	0	197	200	34	141	142	16	90	78	0	0.768	0.881	0.745	0.723	2.676	0.758	0.279	80	448	99	111	-0.381	43	56	52	59	0
1	4	12	"PFK1048"	"Ks532_3"	1940	25470	80	111	124	47	65	67	14	88	71	0	175	174	31	141	141	19	69	42	0	1.353	1.788	1.402	1.456	2.691	1.637	0.207	52	225	80	92	0.436	46	34	59	33	0
1	5	12	"PFK1074"	"Ks56_11"	2110	25470	120	166	168	31	64	66	16	100	99	0	217	215	30	136	139	46	85	34	0	1.259	1.316	1.237	1.358	1.692	1.229	0.620	120	539	183	183	0.333	102	81	104	79	0
1	6	12	"PFK1076"	"Ks56_16"	2310	25460	110	164	165	40	64	66	13	98	97	0	195	196	29	135	136	16	98	83	0	1.667	1.656	1.723	1.647	2.101	1.564	0.415	80	476	160	162	0.737	100	60	101	61	0
1	7	12	"PFK1078"	"Ks56_18"	2500	25460	120	346	339	91	60	62	12	100	99	0	232	233	46	131	133	17	96	92	0	2.832	2.735	2.701	2.834	1.654	2.749	0.740	120	511	387	381	1.502	286	101	279	102	0
1	8	12	"PFK1080"	"Ks56_23"	2680	25460	120	110	117	43	61	62	12	80	70	0	222	225	47	137	138	18	95	89	0	0.576	0.636	0.594	0.496	3.436	0.556	0.363	120	504	134	144	-0.795	49	85	56	88	0
1	9	12	"PFK1082"	"Ks56_26"	2890	25490	150	86	92	30	64	67	21	50	25	0	142	146	21	143	147	53	3	0	0	-22.000	9.333	1.378	1.296	4.515	2.699	0.025	156	603	21	31	Error	22	-1	28	3	-50
1	10	12	"PFK1085"	"Ks56_32"	3070	25470	120	772	723	244	66	68	22	100	100	0	513	503	112	144	149	59	99	97	0	1.913	1.830	1.870	1.753	1.489	1.928	0.879	120	474	1075	1016	0.936	706	369	657	359	0
1	11	12	"PFK1110"	"Ks624_12"	3250	25460	120	550	538	143	67	68	13	100	100	0	369	363	83	142	143	16	100	99	0	2.128	2.131	2.116	2.210	1.409	2.096	0.876	120	532	710	692	1.089	483	227	471	221	0
1	12	12	"PFK1113"	"Ks624_4"	3450	25460	120	163	162	30	69	71	15	100	99	0	372	363	101	140	143	22	98	94	0	0.405	0.417	0.412	0.450	1.826	0.347	0.715	120	563	326	316	-1.303	94	232	93	223	0
1	13	12	"PFK1115"	"Ks625_10"	3650	25470	90	118	115	23	71	74	16	86	65	0	155	151	24	141	144	26	30	0	0	3.357	4.400	2.096	2.292	2.621	1.513	0.112	52	364	61	54	1.747	47	14	44	10	0
1	14	12	"PFK1117"	"Ks625_14"	3830	25460	120	309	310	81	70	71	13	99	99	0	1002	934	283	142	143	17	100	99	0	0.278	0.303	0.302	0.314	1.414	0.285	0.896	120	501	1099	1032	-1.847	239	860	240	792	0
1	15	12	"PFK1119"	"Ks625_7"	4020	25460	120	139	137	25	72	73	14	98	95	0	287	282	76	144	145	17	94	90	0	0.469	0.471	0.446	0.491	2.097	0.351	0.550	120	493	210	203	-1.094	67	143	65	138	0
1	16	12	"PFK1122"	"Ks646_2"	4210	25460	120	123	124	22	74	76	15	95	83	0	356	350	87	146	146	17	97	97	0	0.233	0.245	0.233	0.247	2.185	0.175	0.397	120	495	259	254	-2.100	49	210	50	204	0
1	17	12	"PFK1144"	"Ks66_16"	4400	25460	120	1248	1182	361	73	75	14	100	100	0	565	550	150	143	144	16	99	99	0	2.784	2.725	2.719	2.834	1.453	2.751	0.909	120	533	1597	1516	1.477	1175	422	1109	407	0
1	18	12	"PFK1146"	"Ks66_3"	4610	25450	150	105	106	22	73	74	13	80	57	0	154	159	32	145	146	17	39	19	0	3.556	2.357	1.377	1.616	3.696	0.749	0.042	156	558	41	47	1.830	32	9	33	14	-50
1	19	12	"PFK1149"	"Ks66_7"	4780	25460	120	296	294	70	76	76	15	100	99	0	329	314	82	148	150	37	90	81	0	1.215	1.313	1.297	1.398	1.674	1.174	0.789	120	445	401	384	0.282	220	181	218	166	0
1	20	12	"PFK1151"	"Ks68_13"	4980	25470	120	4569	4255	1312	80	83	21	100	100	0	3699	3555	969	146	151	39	100	100	0	1.263	1.225	1.244	1.191	1.352	1.248	0.939	120	422	8042	7584	0.337	4489	3553	4175	3409	0
1	21	12	"PFK1153"	"Ks692_12"	5150	25520	150	94	97	26	79	83	22	38	14	0	152	153	26	147	149	20	26	10	0	3.000	3.000	1.308	1.248	3.982	2.153	0.015	156	606	20	24	1.585	15	5	18	6	-50
1	22	12	"PFK1155"	"Ks692_6"	5350	25460	120	138	143	27	74	76	15	100	96	0	186	187	35	149	150	18	70	51	0	1.730	1.816	1.569	1.799	2.246	1.304	0.273	120	514	101	107	0.791	64	37	69	38	0
1	1	13	"PFM0107"	"M17691_2"	1350	25640	120	189	188	45	61	63	11	100	99	0	276	270	56	145	146	16	95	93	0	0.977	1.016	0.972	1.085	1.824	0.917	0.703	120	548	259	252	-0.033	128	131	127	125	0
1	2	13	"PFM0110"	"M18079_3"	1550	25650	120	470	453	147	63	64	12	100	98	0	610	602	174	140	143	16	100	100	0	0.866	0.844	0.869	0.817	1.487	0.837	0.904	120	496	877	852	-0.208	407	470	390	462	0
1	3	13	"PFM0112"	"M18079_5"	1730	25640	110	839	796	205	63	65	18	100	100	0	609	602	159	140	143	26	100	100	0	1.655	1.587	1.618	1.628	1.260	1.519	0.908	80	446	1245	1195	0.726	776	469	733	462	0
1	4	13	"PFM0116"	"M18377_2"	1900	25670	150	72	87	48	64	65	15	36	26	0	136	137	25	140	141	23	9	5	0	-2.000	-7.667	1.155	1.146	3.696	1.415	0.148	156	765	4	20	Error	8	-4	23	-3	-50
1	5	13	"PFM0118"	"M1840_2"	2120	25650	110	133	149	44	63	77	140	15	0	0	226	228	38	139	141	37	90	62	0	0.805	0.966	0.915	0.960	2.237	0.873	0.447	80	495	157	175	-0.314	70	87	86	89	0
1	6	13	"PFM0121"	"M18869_1"	2310	25650	120	568	572	173	64	66	12	100	100	0	343	343	85	137	138	15	97	95	0	2.447	2.466	2.507	2.531	1.479	2.550	0.845	120	506	710	714	1.291	504	206	508	206	0
1	7	13	"PFM0142"	"M196_6"	2410	25650	120	337	354	120	62	64	12	99	99	0	267	267	61	134	135	15	96	92	0	2.068	2.195	2.149	2.285	1.594	2.038	0.813	120	497	408	425	1.048	275	133	292	133	0
1	8	13	"PFM0144"	"M196_8"	2610	25650	110	1608	1556	414	60	61	11	100	100	0	748	738	171	135	136	17	100	100	0	2.525	2.481	2.464	2.477	1.268	2.507	0.925	80	515	2161	2099	1.336	1548	613	1496	603	0
1	9	13	"PFM0148"	"M19895_2"	2810	25640	120	260	257	74	62	63	12	99	99	0	328	324	87	141	142	17	95	95	0	1.059	1.066	1.013	1.142	1.911	1.002	0.742	120	513	385	378	0.082	198	187	195	183	0
1	10	13	"PFM0152"	"M20060_1"	3000	25650	110	176	176	33	64	66	14	100	98	0	255	253	44	145	146	20	97	93	0	1.018	1.037	1.021	1.053	1.751	0.918	0.618	80	445	222	220	0.026	112	110	112	108	0
1	11	13	"PFM0154"	"M20186_2"	3190	25650	90	892	866	357	65	66	11	100	100	0	306	306	93	145	146	15	92	90	0	5.137	4.975	5.102	5.311	1.903	5.160	0.748	52	397	988	962	2.361	827	161	801	161	0
1	12	13	"PFM0156"	"M20989_1"	3380	25650	110	947	894	213	65	66	12	100	100	0	568	562	127	143	144	16	100	98	0	2.075	1.979	1.990	2.040	1.365	1.978	0.920	80	523	1307	1248	1.053	882	425	829	419	0
1	13	13	"PFM0179"	"M22143_2"	3580	25640	120	136	139	29	67	68	14	100	95	0	229	228	44	141	144	23	92	81	0	0.784	0.828	0.761	0.838	2.016	0.636	0.441	120	571	157	159	-0.351	69	88	72	87	0
1	14	13	"PFM0182"	"M22193_2"	3780	25650	130	305	292	90	69	70	13	99	98	0	587	550	150	141	143	18	100	98	0	0.529	0.545	0.539	0.549	1.633	0.536	0.888	120	576	682	632	-0.918	236	446	223	409	0
1	15	13	"PFM0184"	"M22193_8"	3950	25650	120	472	448	130	68	70	13	100	100	0	369	355	86	143	144	18	99	99	0	1.788	1.792	1.783	1.868	1.511	1.800	0.872	120	488	630	592	0.838	404	226	380	212	0
1	16	13	"PFM0186"	"M22451_2"	4150	25660	150	88	89	20	70	72	14	54	28	0	136	135	20	144	145	17	8	3	0	-2.250	-2.111	1.187	1.144	4.313	1.289	0.025	156	663	10	10	Error	18	-8	19	-9	-50
1	17	13	"PFM0193"	"M22678_3"	4330	25650	110	348	339	85	70	72	13	100	100	0	420	402	107	145	147	17	97	96	0	1.011	1.047	1.078	1.117	1.638	0.943	0.854	80	474	553	526	0.016	278	275	269	257	0
1	18	13	"PFM0196"	"M2305_1"	4540	25650	120	108	112	27	73	74	14	86	64	0	212	207	46	145	147	18	80	73	0	0.522	0.629	0.547	0.495	2.770	0.389	0.175	120	535	102	101	-0.937	35	67	39	62	0
1	19	13	"PFM0218"	"M24561_3"	4720	25650	120	1297	1237	401	74	75	14	100	100	0	684	664	175	146	148	18	100	100	0	2.273	2.245	2.267	2.230	1.332	2.294	0.934	120	406	1761	1681	1.185	1223	538	1163	518	0
1	20	13	"PFM0224"	"M24933_22"	4930	25640	150	96	97	25	71	73	14	64	45	0	153	157	28	143	144	17	39	20	0	2.500	1.857	1.091	1.170	3.775	0.931	0.085	156	546	35	40	1.322	25	10	26	14	-50
1	21	13	"PFM0227"	"M24933_9"	5100	25640	110	196	192	50	69	72	18	97	93	0	218	212	52	143	145	20	80	76	0	1.693	1.783	1.538	1.743	1.647	1.563	0.629	80	326	202	192	0.760	127	75	123	69	0
1	22	13	"PFM0229"	"M25032_3"	5300	25650	120	1922	1724	632	72	75	16	100	100	0	1017	977	288	148	149	19	99	99	0	2.129	1.993	2.057	1.933	1.377	2.051	0.938	120	547	2719	2481	1.090	1850	869	1652	829	0
1	1	14	"PFM0231"	"M2511_3"	1300	25840	120	159	168	50	62	63	12	100	100	0	185	190	32	146	148	16	80	55	0	2.487	2.409	2.455	2.814	2.414	2.373	0.435	120	623	136	150	1.315	97	39	106	44	0
1	2	14	"PFM0234"	"M25344_2"	1490	25830	110	127	133	37	63	64	12	96	91	0	230	232	38	143	146	35	92	65	0	0.736	0.787	0.711	0.741	2.292	0.439	0.330	80	464	151	159	-0.443	64	87	70	89	0
1	3	14	"PFM0693"	"M50721_5"	1660	25840	110	424	415	83	65	67	14	100	100	0	286	287	53	141	145	34	100	90	0	2.476	2.397	2.399	2.505	1.461	2.208	0.664	80	522	504	496	1.308	359	145	350	146	0
1	4	14	"PFM0695"	"M51089_1"	1850	25850	110	169	166	32	65	67	14	100	100	0	201	205	25	141	143	18	98	81	0	1.733	1.578	1.534	1.638	1.831	1.518	0.479	80	460	164	165	0.794	104	60	101	64	0
1	5	14	"PFM0698"	"M51323_1"	2050	25850	120	643	622	193	64	77	135	95	89	0	757	711	211	140	143	38	100	98	0	0.938	0.977	0.991	0.986	1.478	0.962	0.908	120	534	1196	1129	-0.092	579	617	558	571	0
1	6	14	"PFM0702"	"M5172_2"	2230	25850	110	123	139	46	65	80	141	11	0	0	213	218	31	139	143	39	93	46	0	0.784	0.937	0.883	0.837	2.264	4.155	0.410	80	489	132	153	-0.351	58	74	74	79	0
1	7	14	"PFM0705"	"M52114_1"	2420	25850	110	1070	1017	237	65	67	13	100	100	0	862	830	223	137	139	21	100	100	0	1.386	1.374	1.381	1.417	1.347	1.324	0.898	80	509	1730	1645	0.471	1005	725	952	693	0
1	8	14	"PFM0710"	"M52423_1"	2610	25850	110	249	251	45	62	64	11	100	100	0	638	624	139	139	141	23	100	100	0	0.375	0.390	0.379	0.397	1.406	0.349	0.838	80	540	686	674	-1.416	187	499	189	485	0
1	9	14	"PFM0728"	"M53642_4"	2810	25850	110	669	661	135	64	66	13	100	100	0	459	459	86	142	144	19	100	100	0	1.909	1.883	1.858	1.911	1.290	1.902	0.890	80	513	922	914	0.932	605	317	597	317	0
1	10	14	"PFM0732"	"M53850_1"	3000	25850	120	12906	12221	4095	68	70	17	100	100	0	3612	3324	1160	145	147	21	99	99	0	3.703	3.823	3.713	3.883	1.522	3.900	0.927	120	563	16305	15332	1.889	12838	3467	12153	3179	0
1	11	14	"PFM0734"	"M53930_1"	3210	25850	120	1105	1015	329	68	69	15	100	100	0	895	859	240	146	147	15	100	100	0	1.385	1.328	1.327	1.313	1.339	1.343	0.926	120	521	1786	1660	0.469	1037	749	947	713	0
1	12	14	"PFM0738"	"M54370_2"	3390	25860	150	84	92	30	66	66	12	59	41	0	137	139	21	144	145	15	17	6	0	-2.571	-5.200	1.862	1.778	4.481	9.284	0.003	156	621	11	21	Error	18	-7	26	-5	-50
1	13	14	"PFM0742"	"M5455_1"	3580	25850	120	126	127	30	67	68	13	96	86	0	523	506	116	144	144	17	100	100	0	0.156	0.166	0.160	0.158	1.697	0.154	0.665	120	562	438	422	-2.683	59	379	60	362	0
1	14	14	"PFM0744"	"M5455_6"	3800	25860	110	102	102	23	72	73	14	70	51	0	186	185	39	144	144	17	60	57	0	0.714	0.732	0.643	0.829	4.221	0.325	0.135	80	484	72	71	-0.485	30	42	30	41	0
1	15	14	"PFM0765"	"M55888_4"	3960	25850	110	200	202	40	72	74	14	100	98	0	257	258	47	143	145	18	98	93	0	1.123	1.130	1.159	1.189	1.665	1.068	0.701	80	438	242	245	0.167	128	114	130	115	0
1	16	14	"PFM0770"	"M55941_1"	4150	25870	150	85	88	20	71	73	15	46	24	0	133	134	22	143	145	17	9	3	0	-1.400	-1.889	1.293	1.341	4.428	4.338	0.003	156	630	4	8	Error	14	-10	17	-9	-50
1	17	14	"PFM0772"	"M56059_1"	4350	25850	120	473	444	140	70	72	15	100	100	0	290	289	62	144	146	18	97	94	0	2.760	2.579	2.512	2.605	1.572	2.650	0.817	120	528	549	519	1.465	403	146	374	145	0
1	18	14	"PFM0780"	"M56462_2"	4540	25850	120	677	632	220	70	72	14	100	100	0	1313	1194	386	145	148	21	99	99	0	0.520	0.536	0.546	0.525	1.453	0.524	0.915	120	548	1775	1611	-0.944	607	1168	562	1049	0
1	19	14	"PFM0782"	"M56512_15"	4740	25810	150	87	90	20	72	74	15	49	24	0	145	146	20	145	147	19	16	3	0	100000.000	18.000	1.094	1.221	2.703	0.774	0.001	156	628	15	19	16.610	15	0	18	1	-50
1	20	14	"PFM0785"	"M56710_1"	4920	25850	120	445	450	128	70	72	14	100	100	0	501	508	117	142	143	17	100	100	0	1.045	1.038	1.036	1.028	1.358	1.038	0.895	120	490	734	746	0.063	375	359	380	366	0
1	21	14	"PFM0809"	"M58416_1"	5120	25860	150	77	80	17	70	72	17	26	9	0	133	134	22	143	145	21	8	1	0	-0.700	-1.111	0.476	0.600	4.157	0.073	0.002	156	636	-3	1	Error	7	-10	10	-9	-50
1	22	14	"PFM0815"	"M58784_1"	5320	25850	150	83	86	18	68	70	14	50	25	0	131	134	19	145	146	18	10	0	0	-1.071	-1.636	0.697	0.593	4.268	8.442	0.001	156	749	1	7	Error	15	-14	18	-11	-50
1	1	15	"PFM0817"	"M58847_5"	1320	26030	110	129	168	79	63	64	11	96	95	0	375	376	48	143	144	16	100	100	0	0.284	0.451	0.310	0.347	2.441	0.402	0.412	80	508	298	338	-1.814	66	232	105	233	0
1	2	15	"PFM0820"	"M5894_7"	1520	26030	120	126	137	49	65	66	13	95	83	0	210	210	38	141	142	16	93	80	0	0.884	1.043	1.051	0.972	2.483	1.077	0.425	120	605	130	141	-0.178	61	69	72	69	0
1	3	15	"PFM0824"	"M59170_6"	1700	26040	110	136	142	32	66	69	15	98	98	0	157	161	26	141	143	25	36	15	0	4.375	3.800	3.067	3.674	2.697	1.904	0.155	80	462	86	96	2.129	70	16	76	20	0
1	4	15	"PFM0828"	"M59497_4"	1890	26030	120	1120	1107	365	65	68	13	100	100	0	626	615	174	140	142	22	100	100	0	2.171	2.194	2.206	2.225	1.403	2.223	0.916	120	535	1541	1517	1.118	1055	486	1042	475	0
1	5	15	"PFN0330"	"N134_61"	2090	26030	130	173	173	31	67	68	13	100	100	0	182	186	33	138	140	18	80	56	0	2.409	2.208	2.257	2.507	2.327	2.066	0.344	120	533	150	154	1.268	106	44	106	48	0
1	6	15	"PFN0332"	"N134_67"	2270	26040	120	460	441	128	66	68	14	100	100	0	341	339	66	137	138	17	99	99	0	1.931	1.856	1.812	1.843	1.494	1.925	0.850	120	529	598	577	0.950	394	204	375	202	0
1	7	15	"PFN0334"	"N134_74"	2450	26030	110	142	145	30	64	66	12	100	100	0	230	226	42	138	141	22	92	82	0	0.848	0.920	0.817	0.938	2.260	0.721	0.426	80	480	170	169	-0.238	78	92	81	88	0
1	8	15	"PFN0336"	"N134_76"	2650	26030	110	589	578	115	64	66	15	100	100	0	369	361	78	141	143	21	100	100	0	2.303	2.336	2.344	2.461	1.321	2.248	0.875	80	513	753	734	1.203	525	228	514	220	0
1	9	15	"PFN0338"	"N134_78"	2840	26040	120	101	107	30	65	66	15	81	60	0	234	235	46	140	141	20	95	90	0	0.383	0.442	0.416	0.372	2.620	0.321	0.269	120	545	130	137	-1.385	36	94	42	95	0
1	10	15	"PFN0342"	"N134_83"	3030	26030	130	1157	1079	373	68	70	16	100	100	0	687	633	231	141	143	18	97	94	0	1.995	2.055	2.045	2.340	1.718	1.988	0.894	120	552	1635	1503	0.996	1089	546	1011	492	0
1	11	15	"PFN0360"	"N135_22"	3220	26030	120	390	361	100	68	69	12	100	100	0	208	208	42	142	142	16	83	78	0	4.879	4.439	4.720	5.250	2.072	4.444	0.600	120	474	388	359	2.287	322	66	293	66	0
1	12	15	"PFN0363"	"N135_27"	3410	26030	130	143	145	34	67	69	12	98	95	0	176	177	37	142	143	16	65	52	0	2.235	2.229	1.972	2.227	2.577	1.792	0.286	120	510	110	113	1.160	76	34	78	35	0
1	13	15	"PFN0365"	"N135_7"	3610	26040	120	129	129	25	71	72	13	98	90	0	269	266	58	143	144	17	97	95	0	0.460	0.472	0.497	0.485	1.998	0.400	0.571	120	517	184	181	-1.119	58	126	58	123	0
1	14	15	"PFN0367"	"N135_9"	3790	26040	120	302	291	79	74	75	14	99	97	0	252	256	50	143	144	18	98	94	0	2.092	1.920	1.995	1.936	1.637	1.971	0.748	120	505	337	330	1.065	228	109	217	113	0
1	15	15	"PFN0369"	"N136_13"	3980	26040	120	110	115	31	73	74	14	88	65	0	398	393	107	142	144	17	98	97	0	0.145	0.167	0.162	0.171	2.198	0.133	0.346	120	547	293	293	-2.791	37	256	42	251	0
1	16	15	"PFN0371"	"N136_16"	4190	26040	120	93	95	19	71	73	14	68	40	0	185	188	40	144	145	17	71	60	0	0.537	0.545	0.480	0.519	3.397	0.244	0.089	120	450	63	68	-0.898	22	41	24	44	0
1	17	15	"PFN0390"	"N137_31"	4360	26040	120	481	463	148	70	72	14	100	100	0	408	400	99	144	146	19	100	99	0	1.557	1.535	1.596	1.527	1.568	1.565	0.856	120	476	675	649	0.639	411	264	393	256	0
1	18	15	"PFN0393"	"N137_38"	4560	26070	150	83	87	21	69	71	14	48	29	0	137	135	23	144	146	19	10	1	0	-2.000	-2.000	1.286	1.241	4.011	2.272	0.021	156	619	7	9	Error	14	-7	18	-9	-50
1	19	15	"PFN0395"	"N137_4"	4740	26040	120	443	433	140	68	71	14	100	100	0	437	430	105	145	146	18	100	100	0	1.284	1.281	1.319	1.259	1.536	1.292	0.865	120	560	667	650	0.361	375	292	365	285	0
1	20	15	"PFN0398"	"N137_44"	4930	26030	110	247	247	51	68	69	12	100	100	0	389	377	80	143	145	17	100	100	0	0.728	0.765	0.775	0.781	1.423	0.713	0.836	80	473	425	413	-0.459	179	246	179	234	0
1	21	15	"PFN0400"	"N137_5"	5120	26040	120	389	389	127	70	71	13	100	100	0	303	302	75	143	145	18	98	93	0	1.994	2.006	2.024	2.109	1.690	2.028	0.777	120	493	479	478	0.995	319	160	319	159	0
1	22	15	"PFN0403"	"N137_53"	5320	26010	150	92	93	22	69	71	14	63	40	0	140	142	21	146	148	21	12	2	0	-3.833	-6.000	1.617	1.464	4.015	4.084	0.001	156	760	17	20	Error	23	-6	24	-4	-50
1	1	16	"PFN0420"	"N138_29"	1320	26220	150	81	104	57	64	67	16	50	32	0	144	150	31	139	142	24	30	9	0	3.400	3.636	1.750	1.416	3.404	2.344	0.270	156	907	22	51	1.766	17	5	40	11	-50
1	2	16	"PFN0422"	"N138_30"	1520	26230	110	114	126	45	66	68	14	90	72	0	201	201	30	139	140	17	93	81	0	0.774	0.968	0.784	0.777	2.478	1.023	0.302	80	485	110	122	-0.369	48	62	60	62	0
1	3	16	"PFN0427"	"N138_36"	1710	26230	150	89	97	38	68	70	16	57	30	0	144	145	24	140	143	23	22	4	0	5.250	5.800	1.391	1.380	4.205	0.648	0.279	156	712	25	34	2.392	21	4	29	5	-50
1	4	16	"PFN0429"	"N138_39"	1890	26220	120	894	818	270	66	68	16	100	100	0	465	448	139	139	142	25	97	95	0	2.540	2.434	2.514	2.597	1.459	2.405	0.879	120	495	1154	1061	1.345	828	326	752	309	0
1	5	16	"PFN0431"	"N138_43"	2090	26230	120	276	268	80	65	66	12	98	97	0	575	569	158	136	138	17	100	100	0	0.481	0.469	0.461	0.456	1.706	0.449	0.843	120	527	650	636	-1.057	211	439	203	433	0
1	6	16	"PFN0435"	"N138_51"	2280	26250	150	77	85	29	66	69	47	12	3	0	128	131	20	136	140	44	0	0	0	-1.375	-3.800	1.111	0.919	4.392	3.144	0.011	156	591	3	14	Error	11	-8	19	-5	-50
1	7	16	"PFN0839"	"N163_7"	2460	26230	150	85	194	250	63	65	12	58	47	0	158	199	101	138	139	17	50	37	0	1.100	2.148	1.033	1.108	3.379	2.653	0.729	156	615	42	192	0.138	22	20	131	61	-50
1	8	16	"PFN0843"	"N164_7"	2640	26220	110	404	401	58	63	65	15	100	100	0	310	311	55	139	142	19	100	100	0	1.994	1.965	1.938	2.060	1.448	1.922	0.809	80	478	512	510	0.996	341	171	338	172	0
1	9	16	"PFN0846"	"N165_14"	2830	26220	110	463	450	75	65	66	13	100	100	0	561	545	110	141	142	19	100	100	0	0.948	0.953	0.980	0.979	1.296	0.901	0.911	80	518	818	789	-0.078	398	420	385	404	0
1	10	16	"PFN0848"	"N165_16"	3020	26220	110	14957	13512	4237	68	82	175	100	100	0	5841	5392	1516	144	162	228	100	100	0	2.613	2.562	2.616	2.521	1.211	2.540	0.950	80	517	20586	18692	1.386	14889	5697	13444	5248	0
1	11	16	"PFN0852"	"N165_8"	3220	26230	120	138	141	38	69	82	172	0	0	0	199	198	40	143	160	226	0	0	0	1.232	1.309	1.242	1.269	2.281	1.114	0.473	120	530	125	127	0.301	69	56	72	55	0
1	12	16	"PFN0854"	"N166_2"	3400	26240	150	90	95	25	67	69	12	73	48	0	138	138	23	142	142	16	15	1	0	-5.750	-7.000	1.640	2.189	3.692	0.127	0.001	156	603	19	24	Error	23	-4	28	-4	-50
1	13	16	"PFN0877"	"N168_9"	3590	26250	150	83	86	23	69	69	13	50	21	0	127	130	22	142	143	16	12	2	0	-0.933	-1.417	0.792	0.706	4.093	1.266	0.009	156	555	-1	5	Error	14	-15	17	-12	-50
1	14	16	"PFN0881"	"N169_15"	3780	26250	150	72	75	17	70	71	13	26	8	0	124	127	23	142	143	18	7	1	0	-0.111	-0.333	0.429	0.549	3.959	7.637	0.010	156	598	-16	-10	Error	2	-18	5	-15	-50
1	15	16	"PFN0884"	"N169_20"	3990	26230	100	150	151	32	69	70	14	100	97	0	142	144	22	145	146	18	20	6	0	-27.000	-82.000	5.993	6.102	2.688	0.000	0.000	80	430	78	81	Error	81	-3	82	-1	0
1	16	16	"PFN0889"	"N170_4"	4180	26220	110	216	220	42	69	70	14	100	100	0	170	175	31	145	146	18	61	37	0	5.880	5.033	5.095	5.937	2.579	4.865	0.267	80	439	172	181	2.556	147	25	151	30	0
1	17	16	"PFN0891"	"N171_3"	4360	26220	110	150	154	39	68	70	12	97	96	0	206	211	44	144	145	17	88	77	0	1.323	1.284	1.276	1.356	1.901	1.012	0.548	80	444	144	153	0.403	82	62	86	67	0
1	18	16	"PFN0895"	"N173_3"	4540	26240	150	85	87	15	67	69	12	64	32	0	128	128	21	144	145	17	5	0	0	-1.125	-1.250	0.955	0.922	4.895	3.371	0.027	156	568	2	4	Error	18	-16	20	-16	-50
1	19	16	"PFN0917"	"N177_5"	4750	26260	150	84	86	21	68	71	15	51	25	0	132	134	23	150	158	36	0	0	0	-0.889	-1.125	0.943	0.875	4.666	0.071	0.011	156	599	-2	2	Error	16	-18	18	-16	-50
1	20	16	"PFN0923"	"N181_1"	4920	26230	110	507	493	108	67	69	14	100	100	0	376	361	74	148	155	31	98	97	0	1.930	2.000	1.965	2.101	1.466	1.987	0.877	80	490	668	639	0.948	440	228	426	213	0
1	21	16	"PFN0925"	"N181_11"	5120	26220	110	2669	2447	698	70	76	64	100	100	0	1013	931	264	147	151	49	100	100	0	3.001	3.032	3.013	3.119	1.385	3.027	0.930	80	499	3465	3161	1.586	2599	866	2377	784	0
1	22	16	"PFN0928"	"N181_17"	5310	26230	120	4311	3808	1391	73	78	57	100	100	0	2329	2129	721	149	152	44	100	100	0	1.944	1.886	1.888	1.867	1.381	1.911	0.959	120	613	6418	5715	0.959	4238	2180	3735	1980	0
1	1	17	"PFN0931"	"N181_21"	1340	26420	120	107	122	43	65	66	14	86	70	0	197	197	42	139	141	17	79	67	0	0.724	0.983	0.870	0.936	2.894	0.917	0.324	120	620	100	115	-0.466	42	58	57	58	0
1	2	17	"PFN0933"	"N181_25"	1530	26420	90	121	131	44	67	70	16	88	71	0	160	162	23	138	141	18	55	28	0	2.455	2.667	2.068	2.534	2.867	2.600	0.193	52	349	76	88	1.295	54	22	64	24	0
1	3	17	"PFN0958"	"N187_1"	1720	26470	150	75	91	46	67	69	16	34	21	0	140	148	43	139	141	22	17	6	0	8.000	2.667	1.292	1.108	3.860	1.186	0.183	156	618	9	33	3.000	8	1	24	9	-50
1	4	17	"PFN0960"	"N187_5"	1900	26420	120	697	641	189	66	69	17	100	100	0	328	327	78	137	139	23	97	95	0	3.304	3.026	3.152	3.159	1.552	3.034	0.859	120	445	822	765	1.724	631	191	575	190	0
1	5	17	"PFN0964"	"N189_3"	2070	26440	150	76	85	33	65	66	12	45	30	0	136	137	17	136	137	15	22	5	0	100000.000	20.000	1.000	1.142	4.046	8.473	0.005	156	657	11	21	16.610	11	0	20	1	-50
1	6	17	"PFN0966"	"N189_6"	2280	26410	110	1275	1206	321	66	72	55	100	100	0	930	870	221	137	148	88	100	100	0	1.525	1.555	1.510	1.565	1.334	1.573	0.930	80	436	2002	1873	0.608	1209	793	1140	733	0
1	7	17	"PFN0969"	"N197_2"	2470	26410	120	1537	1399	494	65	71	51	99	98	0	968	872	344	139	147	80	91	89	0	1.776	1.820	1.803	2.038	1.731	1.752	0.924	120	520	2301	2067	0.828	1472	829	1334	733	0
1	8	17	"PFN0979"	"N243_1"	2670	26420	120	122	122	28	63	65	12	96	90	0	266	271	62	138	139	16	99	96	0	0.461	0.444	0.426	0.454	2.143	0.347	0.501	120	607	187	192	-1.117	59	128	59	133	0
1	9	17	"PFF1893"	"F8058_1"	2860	26420	90	330	330	145	66	66	12	98	96	0	266	293	111	142	142	17	98	88	0	2.129	1.748	1.787	1.915	2.145	1.630	0.734	52	370	388	415	1.090	264	124	264	151	0
1	10	17	"PFB0086"	"B312"	3030	26420	110	4037	3691	1146	68	77	136	100	100	0	2154	2012	564	142	154	175	100	98	0	1.973	1.937	1.914	1.908	1.279	1.972	0.944	80	531	5981	5493	0.980	3969	2012	3623	1870	0
1	11	17	"PFB0247"	"B619"	3250	26440	150	90	97	34	69	71	19	50	33	0	132	133	17	142	143	22	3	0	0	-2.100	-3.111	1.273	1.504	4.952	0.208	0.025	156	577	11	19	Error	21	-10	28	-9	-50
1	12	17	"PFB0263"	"B648"	3420	26450	150	78	90	45	66	68	13	46	28	0	136	138	22	142	143	16	12	3	0	-2.000	-6.000	1.056	1.078	4.521	10.281	0.007	156	487	6	20	Error	12	-6	24	-4	-50
1	13	17	"PFB0272"	"B666"	3640	26430	150	80	84	21	67	67	12	50	32	0	138	138	20	143	144	16	13	1	0	-2.600	-3.400	1.000	0.985	4.159	1.656	0.004	156	507	8	12	Error	13	-5	17	-5	-50
1	14	17	"PFC0108"	"C322"	3800	26410	110	169	176	40	67	68	12	100	100	0	316	306	77	142	143	17	95	93	0	0.586	0.665	0.706	0.707	1.735	0.545	0.682	80	372	276	273	-0.771	102	174	109	164	0
1	15	17	"PFA0055"	"A14801_28"	4010	26420	150	89	150	129	66	68	14	53	47	0	156	177	62	143	144	18	46	33	0	1.769	2.471	1.396	1.275	3.355	2.500	0.512	156	677	36	118	0.823	23	13	84	34	-50
1	16	17	"PFA0082"	"A18792_10"	4200	26400	150	93	92	27	66	68	13	64	50	0	137	139	23	143	144	17	15	6	0	-4.500	-6.500	1.452	1.514	4.223	10.484	0.000	156	646	21	22	Error	27	-6	26	-4	-50
1	17	17	"PFA0091"	"A18792_4"	4370	26420	100	406	408	135	66	68	12	100	100	0	368	364	107	142	143	17	97	96	0	1.504	1.541	1.551	1.580	1.655	1.500	0.848	80	372	566	564	0.589	340	226	342	222	0
1	18	17	"PFA0097"	"A19747_2"	4560	26440	150	86	90	26	67	69	13	56	39	0	150	150	23	146	148	19	22	9	0	4.750	5.750	1.592	1.513	3.562	1.198	0.030	156	519	23	27	2.248	19	4	23	4	-50
1	19	17	"PFA0173"	"A4732_13"	4750	26440	150	82	84	18	71	73	15	40	12	0	141	142	22	154	162	36	3	0	0	-0.846	-1.083	1.333	1.068	4.476	0.140	0.060	156	571	-2	1	Error	11	-13	13	-12	-50
1	20	17	"PFA0219"	"A8784_10"	4950	26420	110	296	297	86	70	73	17	100	98	0	423	414	99	150	159	37	98	96	0	0.828	0.860	0.870	0.866	1.549	0.888	0.815	80	520	499	491	-0.273	226	273	227	264	0
1	21	17	"PFM0561"	"M44175_1"	5120	26420	110	2400	2238	750	71	76	60	100	100	0	1251	1163	332	147	151	44	100	100	0	2.110	2.133	2.146	2.106	1.326	2.189	0.930	80	492	3433	3183	1.077	2329	1104	2167	1016	0
1	22	17	"PFM0639"	"M46861_1"	5330	26420	150	104	107	29	72	75	47	29	3	0	144	142	22	147	149	33	3	0	0	-10.667	-7.000	2.578	2.285	3.943	0.026	0.000	156	871	29	30	Error	32	-3	35	-5	-50
1	1	18	"PFM0668"	"M48963_5"	1340	26600	110	184	187	51	62	64	12	100	100	0	314	318	42	141	142	16	100	100	0	0.705	0.706	0.665	0.666	1.601	0.671	0.698	80	520	295	302	-0.504	122	173	125	177	0
1	2	18	"PFM0751"	"M55156_1"	1550	26600	150	79	100	57	64	67	15	48	32	0	135	140	27	138	141	18	21	10	0	-5.000	18.000	1.611	1.280	5.049	3.403	0.137	156	675	12	38	Error	15	-3	36	2	-50
1	3	18	"PFM0789"	"M57163_1"	1730	26600	100	125	141	58	64	65	11	91	80	0	192	199	54	138	138	16	88	72	0	1.130	1.262	1.027	1.081	2.887	1.185	0.399	80	288	115	138	0.176	61	54	77	61	0
1	4	18	"PFM0887"	"M8047_1"	1900	26600	110	227	229	44	65	66	13	100	100	0	427	422	85	140	141	17	100	100	0	0.564	0.582	0.569	0.595	1.519	0.534	0.814	80	464	449	446	-0.825	162	287	164	282	0
1	5	18	"PFD0324"	"D37405_1"	2110	26610	80	147	149	39	67	68	14	98	94	0	169	173	26	141	142	16	71	48	0	2.857	2.563	2.364	2.639	2.392	2.326	0.299	52	234	108	114	1.515	80	28	82	32	0
1	6	18	"PFD0374"	"D42243_5"	2250	26630	150	81	91	34	70	76	44	23	6	0	134	137	22	142	149	66	0	0	0	-1.375	-4.200	1.667	1.309	4.520	0.146	0.064	156	798	3	16	Error	11	-8	21	-5	-50
1	7	18	"PFD0381"	"D42873_1"	2490	26610	100	148	148	34	66	68	12	98	96	0	159	161	29	138	139	16	53	30	0	3.905	3.565	2.671	3.154	2.433	2.945	0.188	80	482	103	105	1.965	82	21	82	23	0
1	8	18	"PFD0391"	"D42954_8"	2680	26610	110	193	190	33	65	66	12	100	100	0	199	201	32	138	138	16	93	80	0	2.098	1.984	1.904	2.200	2.153	1.977	0.493	80	481	189	188	1.069	128	61	125	63	0
1	9	18	"PFD0408"	"D47995_1"	2870	26610	120	1122	1024	362	66	67	12	100	100	0	1056	1012	311	139	140	17	100	99	0	1.152	1.097	1.108	1.079	1.608	1.111	0.919	120	518	1973	1831	0.204	1056	917	958	873	0
1	10	18	"PFD0468"	"D53677_9"	3050	26630	150	83	89	26	67	70	15	51	28	0	137	143	42	140	143	22	13	5	0	-5.333	7.333	1.375	1.289	4.015	0.215	0.026	156	572	13	25	Error	16	-3	22	3	-50
1	11	18	"IMX067I"	"Y_IMX067I"	3240	26640	150	77	84	28	68	71	15	35	22	0	130	130	23	143	144	18	7	2	0	-0.692	-1.231	0.500	0.648	4.404	0.439	0.001	156	445	-4	3	Error	9	-13	16	-13	-50
1	12	18	"IOX204I"	"Y_IOX204I"	3400	26640	150	73	79	24	67	69	14	30	18	0	132	130	19	144	145	18	3	0	0	-0.500	-0.857	0.718	0.634	3.141	1.967	0.005	156	357	-6	-2	Error	6	-12	12	-14	-50
1	13	18	"IDX437I"	"Y_IDX437I"	3590	26630	150	74	79	20	65	67	12	42	22	0	128	128	21	143	145	17	5	1	0	-0.600	-0.933	0.480	0.495	4.180	6.327	0.005	156	419	-6	-1	Error	9	-15	14	-15	-50
1	14	18	"ILX005I"	"Y_ILX005I"	3780	26630	150	72	75	18	68	69	13	29	12	0	129	128	20	142	143	17	6	0	0	-0.308	-0.500	0.609	0.552	4.796	8.168	0.004	156	546	-9	-7	Error	4	-13	7	-14	-50
1	15	18	"Z_1_10"	"Z_1_10"	3970	26630	150	74	80	24	68	70	14	37	19	0	128	131	26	143	143	18	10	3	0	-0.400	-1.000	0.692	0.726	3.037	0.219	0.011	156	587	-9	0	Error	6	-15	12	-12	-50
1	16	18	"Z_1_30"	"Z_1_30"	4160	26630	150	75	78	17	71	72	15	28	8	0	134	134	19	142	143	17	9	1	0	-0.500	-0.875	0.750	0.761	4.459	4.818	0.006	156	616	-4	-1	Error	4	-8	7	-8	-50
1	17	18	"Z_2_70"	"Z_2_70"	4370	26600	130	2231	2088	567	72	74	15	100	100	0	7413	6931	1949	143	145	18	100	100	0	0.297	0.297	0.291	0.298	1.195	0.289	0.967	120	574	9429	8804	-1.752	2159	7270	2016	6788	0
1	18	18	"Z_2_90"	"Z_2_90"	4570	26610	120	3568	3219	1216	72	74	14	100	100	0	12387	11513	3816	152	154	21	100	100	0	0.286	0.277	0.280	0.264	1.378	0.276	0.946	120	458	15731	14508	-1.807	3496	12235	3147	11361	0
1	19	18	"Z_3_10"	"Z_3_10"	4750	26600	100	89	92	20	70	72	13	61	31	0	188	191	55	154	156	20	62	43	0	0.559	0.595	0.602	0.617	3.395	0.172	0.066	80	369	53	59	-0.840	19	34	22	37	0
1	20	18	"Z_3_30"	"Z_3_30"	4940	26670	150	79	84	27	70	72	15	38	16	0	145	148	20	147	148	18	14	5	0	-4.500	14.000	1.188	1.159	3.515	8.565	0.001	156	787	7	15	Error	9	-2	14	1	-50
1	21	18	"Z_3_50"	"Z_3_50"	5140	26610	120	793	758	291	75	76	16	100	100	0	776	724	237	147	149	19	99	98	0	1.141	1.184	1.160	1.158	1.353	1.194	0.926	120	574	1347	1260	0.191	718	629	683	577	0
1	22	18	"Z_3_70"	"Z_3_70"	5320	26610	110	3453	3175	1053	73	74	15	100	100	0	3141	2922	838	146	146	18	100	100	0	1.129	1.117	1.101	1.089	1.253	1.136	0.944	80	492	6375	5878	0.174	3380	2995	3102	2776	0
1	1	19	"Z_5_10"	"Z_5_10"	1350	26810	150	86	103	52	62	64	13	60	46	0	146	149	21	140	141	17	33	10	0	4.000	4.556	1.833	1.752	3.367	6.606	0.042	156	816	30	50	2.000	24	6	41	9	-50
1	2	19	"Z_5_30"	"Z_5_30"	1520	26800	110	234	233	40	65	66	13	100	100	0	216	216	32	140	142	17	96	90	0	2.224	2.211	2.285	2.423	1.758	2.188	0.626	80	445	245	244	1.153	169	76	168	76	0
1	3	19	"Z_5_50"	"Z_5_50"	1730	26790	120	3437	3388	1173	66	69	13	100	100	0	2731	2576	1017	141	142	17	99	99	0	1.302	1.364	1.332	1.458	1.511	1.329	0.941	120	566	5961	5757	0.380	3371	2590	3322	2435	0
1	4	19	"Z_5_70"	"Z_5_70"	1910	26800	120	9214	8574	3475	70	72	15	100	100	0	6972	6374	2310	144	145	18	100	100	0	1.339	1.365	1.370	1.322	1.489	1.404	0.933	120	561	15972	14734	0.421	9144	6828	8504	6230	0
1	5	19	"Z_5_90"	"Z_5_90"	2100	26790	110	21294	19964	5754	77	90	146	100	100	0	16216	14587	4234	149	176	390	100	100	0	1.321	1.377	1.364	1.384	1.176	1.351	0.943	80	512	37284	34325	0.401	21217	16067	19887	14438	0
1	6	19	"Z_6_10"	"Z_6_10"	2310	26790	80	142	147	36	77	80	19	90	86	0	172	171	27	147	148	18	57	28	0	2.600	2.917	2.000	2.200	2.656	3.076	0.065	52	292	90	94	1.379	65	25	70	24	0
1	7	19	"Z_7_50"	"Z_7_50"	2480	26790	110	221	224	36	68	70	12	100	100	0	239	244	42	142	143	17	98	97	0	1.577	1.529	1.518	1.644	1.659	1.449	0.661	80	487	250	258	0.657	153	97	156	102	0
1	8	19	"Z_7_70"	"Z_7_70"	2670	26790	110	386	379	84	67	69	15	100	100	0	411	393	97	143	144	22	97	97	0	1.190	1.248	1.231	1.333	1.516	1.142	0.850	80	516	587	562	0.251	319	268	312	250	0
1	9	19	"Z_7_90"	"Z_7_90"	2860	26790	110	1166	1078	289	68	73	34	100	100	0	1256	1198	340	143	149	64	100	98	0	0.987	0.957	0.962	0.979	1.249	0.906	0.928	80	426	2211	2065	-0.020	1098	1113	1010	1055	0
1	10	19	"Z_8_10"	"Z_8_10"	3040	26800	150	79	84	24	72	76	30	19	4	0	141	141	25	143	148	55	2	0	0	-3.500	-6.000	1.000	0.993	3.726	0.484	0.516	156	562	5	10	Error	7	-2	12	-2	-50
1	11	19	"Z_8_30"	"Z_8_30"	3260	26800	110	106	106	20	70	72	14	87	57	0	190	185	33	145	146	18	72	60	0	0.800	0.900	0.902	0.844	2.907	0.568	0.163	80	409	81	76	-0.322	36	45	36	40	0
1	12	19	"Z_8_50"	"Z_8_50"	3440	26800	120	8099	7781	2714	69	70	14	100	100	0	21854	19439	6246	148	148	17	100	100	0	0.370	0.400	0.406	0.391	1.363	0.397	0.956	120	362	29736	27003	-1.435	8030	21706	7712	19291	0
1	13	19	"PFA32032"	"oPFA32032"	3620	26800	150	116	116	28	69	71	14	90	73	0	152	157	27	149	150	21	26	10	0	15.667	5.875	2.236	2.354	3.761	2.989	0.050	156	453	50	55	3.970	47	3	47	8	-50
1	14	19	"PFC0775"	"oPFC0775"	3800	26800	110	205	208	40	69	70	13	100	100	0	993	963	202	147	149	22	100	100	0	0.161	0.170	0.166	0.171	1.479	0.148	0.784	80	389	982	955	-2.637	136	846	139	816	0
1	15	19	"PFI17647"	"oPFI17647"	4010	26830	150	83	87	24	69	71	13	50	28	0	135	135	21	145	147	19	6	1	0	-1.400	-1.800	0.798	0.810	3.993	1.679	0.034	156	503	4	8	Error	14	-10	18	-10	-50
1	16	19	"PFF72435"	"oPFF72435"	4180	26800	110	201	199	45	71	72	13	100	97	0	245	241	54	145	146	17	92	88	0	1.300	1.333	1.295	1.379	1.778	1.158	0.548	80	410	230	224	0.379	130	100	128	96	0
1	17	19	"PFL0040"	"oPFL0040"	4380	26800	120	1299	1245	448	73	74	14	100	100	0	962	900	312	146	148	19	98	98	0	1.502	1.554	1.557	1.663	1.603	1.540	0.914	120	582	2042	1926	0.587	1226	816	1172	754	0
1	18	19	"PFL0041"	"oPFL0041"	4560	26790	110	230	230	58	71	73	13	100	100	0	1067	1042	267	149	157	68	100	100	0	0.173	0.178	0.178	0.176	1.336	0.172	0.855	80	426	1077	1052	-2.529	159	918	159	893	0
1	19	19	"PFI17649"	"oPFI17649"	4730	26820	150	76	77	15	70	71	14	30	6	0	135	136	22	150	155	55	0	0	0	-0.400	-0.500	0.756	0.657	3.809	0.059	0.051	156	688	-9	-7	Error	6	-15	7	-14	-50
1	20	19	"PFJ12790"	"oPFJ12790"	4960	26810	110	164	166	32	69	70	12	100	100	0	256	254	44	147	148	18	96	92	0	0.872	0.907	0.893	0.941	1.808	0.766	0.614	80	431	204	204	-0.198	95	109	97	107	0
1	21	19	"PFJ12792"	"oPFJ12792"	5150	26810	110	114	119	27	73	74	15	92	68	0	330	328	66	145	147	19	98	98	0	0.222	0.251	0.252	0.232	1.938	0.216	0.483	80	545	226	229	-2.174	41	185	46	183	0
1	22	19	"PFK12895"	"oPFK12895"	5360	26790	80	103	108	21	72	75	17	84	42	0	168	163	30	145	146	18	53	23	0	1.348	2.000	1.048	1.344	2.723	1.135	0.070	52	267	54	54	0.431	31	23	36	18	0
1	1	20	"PFF72440"	"oPFF72440"	1340	26980	120	1094	1012	316	63	65	14	100	100	0	1462	1349	442	142	142	16	100	100	0	0.781	0.786	0.772	0.826	1.497	0.758	0.940	120	605	2351	2156	-0.356	1031	1320	949	1207	0
1	2	20	"PFH0004"	"oPFH0004"	1530	26980	110	761	756	148	64	67	15	100	100	0	454	449	76	141	143	19	100	100	0	2.227	2.247	2.166	2.277	1.305	2.267	0.863	80	534	1010	1000	1.155	697	313	692	308	0
1	3	20	"PFD66983"	"oPFD66983"	1730	26980	110	169	172	32	66	68	16	100	100	0	189	191	31	143	144	20	77	55	0	2.239	2.208	2.100	2.515	2.240	2.049	0.372	80	539	149	154	1.163	103	46	106	48	0
1	4	20	"PFBL B0087"	"oPFBLOB0087"	1910	26980	80	104	106	24	70	72	18	78	44	0	172	167	28	144	146	20	57	28	0	1.214	1.565	1.000	1.172	3.394	0.920	0.069	52	320	62	59	0.280	34	28	36	23	0
1	5	20	"PFBL B0089"	"oPFBLOB0089"	2100	26980	110	210	209	35	69	80	140	50	0	0	222	220	40	144	169	374	0	0	0	1.808	1.842	1.869	1.918	1.787	1.738	0.564	80	558	219	216	0.854	141	78	140	76	0
1	6	20	"PFL0045"	"oPFL0045"	2300	26990	120	842	766	278	69	69	13	97	96	0	878	840	350	144	145	17	99	99	0	1.053	1.001	1.056	0.930	1.953	0.949	0.785	120	594	1507	1393	0.075	773	734	697	696	0
1	7	20	"PFF72441"	"oPFF72441"	2490	26990	150	87	100	40	67	69	13	62	42	0	140	144	30	143	144	17	25	12	0	-6.667	33.000	1.878	1.686	4.119	3.044	0.036	156	712	17	34	Error	20	-3	33	1	-50
1	8	20	"PFBL B0090"	"oPFBLOB0090"	2670	26980	110	1334	1268	355	68	72	26	100	100	0	598	581	149	145	147	29	100	97	0	2.795	2.752	2.721	2.849	1.347	2.716	0.901	80	528	1719	1636	1.483	1266	453	1200	436	0
1	9	20	"PFD66986"	"oPFD66986"	2910	26980	150	84	93	33	70	75	34	32	10	0	153	155	23	146	150	54	3	0	0	2.000	2.556	1.096	1.182	3.894	0.527	0.509	156	653	21	32	1.000	14	7	23	9	-50
1	10	20	"PFL0049"	"oPFL0049"	3050	27050	150	73	78	21	73	75	16	21	8	0	143	142	20	145	145	19	11	1	0	0.000	-1.667	0.923	0.940	3.596	3.654	0.000	156	464	-2	2	Error	0	-2	5	-3	-50
1	11	20	"PFK12897"	"oPFK12897"	3210	27020	150	75	77	17	71	73	16	26	5	0	147	147	23	143	145	18	23	6	0	1.000	1.500	0.707	0.732	4.716	0.138	0.004	156	620	8	10	0.000	4	4	6	4	-50
1	12	20	"PFF72442"	"oPFF72442"	3430	26990	120	1293	1238	450	68	70	14	100	100	0	632	617	162	145	147	18	100	100	0	2.515	2.479	2.573	2.340	1.577	2.624	0.906	120	545	1712	1642	1.331	1225	487	1170	472	0
1	13	20	"PFF72443"	"oPFF72443"	3620	26990	120	455	440	129	69	72	14	100	98	0	580	574	156	149	151	21	100	99	0	0.896	0.873	0.894	0.860	1.514	0.851	0.881	120	500	817	796	-0.159	386	431	371	425	0
1	14	20	"PFBL B0094"	"oPFBLOB0094"	3810	26990	130	2822	3069	1665	71	72	15	100	100	0	2822	2934	1512	148	151	22	100	99	0	1.029	1.076	1.070	1.089	1.500	1.079	0.945	120	462	5425	5784	0.041	2751	2674	2998	2786	0
1	15	20	"PFH0026"	"oPFH0026"	3930	27000	150	203	287	333	71	72	15	85	79	0	179	273	309	148	151	21	60	43	0	4.258	1.728	2.890	2.697	2.906	1.687	0.626	156	525	163	341	2.090	132	31	216	125	-50
1	16	20	"PFD67003"	"oPFD67003"	4110	27000	120	157	154	34	69	70	12	98	95	0	632	620	182	145	147	18	100	99	0	0.181	0.179	0.185	0.183	1.671	0.161	0.773	120	425	575	560	-2.468	88	487	85	475	0
1	17	20	"PFM60515"	"oPFM60515"	4300	27030	150	88	89	19	71	73	14	53	28	0	153	154	22	145	146	18	32	12	0	2.125	2.000	1.356	1.260	4.046	0.561	0.037	156	603	25	27	1.087	17	8	18	9	-50
1	18	20	"PFL0099"	"oPFL0099"	4480	27000	120	3740	3409	1122	72	74	14	100	100	0	3533	3230	1184	147	148	18	99	99	0	1.083	1.082	1.061	1.145	1.462	1.044	0.944	120	497	7054	6420	0.115	3668	3386	3337	3083	0
1	19	20	"PFJ12808"	"oPFJ12808"	4670	27000	120	268	267	71	70	72	14	100	99	0	268	262	62	147	153	64	77	41	0	1.636	1.713	1.683	1.883	1.820	1.554	0.756	120	485	319	312	0.710	198	121	197	115	0
1	20	20	"PFBL B0145"	"oPFBLOB0145"	4870	27000	120	341	340	128	71	73	17	99	98	0	326	309	80	146	151	61	84	72	0	1.500	1.650	1.532	1.750	1.772	1.720	0.720	120	503	450	432	0.585	270	180	269	163	0
1	21	20	"PFBL B0149"	"oPFBLOB0149"	5060	27000	130	261	264	51	72	75	17	100	100	0	240	235	37	144	149	58	80	20	0	1.969	2.110	2.162	2.217	1.651	1.293	0.322	120	581	285	283	0.977	189	96	192	91	0
1	22	20	"PFI17700"	"oPFI17700"	5260	27000	120	409	416	115	70	72	14	99	99	0	588	562	150	144	144	17	100	96	0	0.764	0.828	0.839	0.864	1.523	0.800	0.896	120	606	783	764	-0.389	339	444	346	418	0
1	1	21	"PFI17702"	"oPFI17702"	1270	27190	110	984	940	202	64	65	14	100	100	0	733	733	145	141	142	19	100	100	0	1.554	1.480	1.485	1.488	1.353	1.460	0.895	80	529	1512	1468	0.636	920	592	876	592	0
1	2	21	"PFG0046"	"oPFG0046"	1470	27190	100	109	124	47	64	65	12	87	70	0	236	242	44	139	140	17	97	96	0	0.464	0.583	0.528	0.510	2.951	0.489	0.286	80	489	142	163	-1.108	45	97	60	103	0
1	3	21	"PFBL B0151"	"oPFBLOB0151"	1660	27190	120	655	617	187	65	66	13	100	100	0	445	436	128	139	140	18	97	95	0	1.928	1.859	1.853	2.045	1.625	1.833	0.880	120	663	896	849	0.947	590	306	552	297	0
1	4	21	"PFG0047"	"oPFG0047"	1850	27200	110	134	139	35	65	66	12	98	95	0	186	191	31	139	140	17	86	67	0	1.468	1.423	1.333	1.560	2.437	1.333	0.414	80	547	116	126	0.554	69	47	74	52	0
1	5	21	"PFD67004"	"oPFD67004"	2050	27190	110	366	367	66	63	65	12	100	100	0	327	327	57	140	142	20	100	100	0	1.620	1.626	1.665	1.679	1.382	1.546	0.793	80	543	490	491	0.696	303	187	304	187	0
1	6	21	"PFL0107"	"oPFL0107"	2250	27190	110	250	255	39	65	67	13	100	100	0	263	270	46	140	141	21	100	97	0	1.504	1.462	1.422	1.532	1.608	1.350	0.686	80	514	308	320	0.589	185	123	190	130	0
1	7	21	"PFM60519"	"oPFM60519"	2440	27190	120	995	893	327	66	68	12	100	100	0	667	635	219	140	142	17	95	95	0	1.763	1.671	1.606	1.765	1.772	1.670	0.898	120	523	1456	1322	0.818	929	527	827	495	0
1	8	21	"PFI17707"	"oPFI17707"	2630	27190	110	575	565	116	68	69	18	100	100	0	450	449	99	141	142	20	100	100	0	1.641	1.614	1.622	1.653	1.342	1.551	0.858	80	536	816	805	0.714	507	309	497	308	0
1	9	21	"PFBL B0154"	"oPFBLOB0154"	2810	27180	110	5538	5184	1629	70	89	229	100	100	0	4588	4440	1403	144	180	345	100	98	0	1.230	1.190	1.188	1.208	1.422	1.174	0.938	80	519	9912	9410	0.299	5468	4444	5114	4296	0
1	10	21	"PFM60520"	"oPFM60520"	3000	27190	120	334	324	87	72	94	247	55	0	0	291	282	62	143	184	373	0	0	0	1.770	1.813	1.836	1.969	1.937	1.787	0.771	120	442	410	391	0.824	262	148	252	139	0
1	11	21	"PFBL B0158"	"oPFBLOB0158"	3200	27190	120	767	730	239	68	69	13	100	99	0	708	674	180	141	142	16	100	100	0	1.233	1.242	1.233	1.229	1.382	1.255	0.933	120	384	1266	1195	0.302	699	567	662	533	0
1	12	21	"PFI17709"	"oPFI17709"	3380	27190	120	3115	2945	952	66	67	12	100	100	0	1577	1496	488	140	142	16	100	100	0	2.122	2.123	2.068	2.185	1.403	2.128	0.937	120	519	4486	4235	1.085	3049	1437	2879	1356	0
1	13	21	"PFG0048"	"oPFG0048"	3570	27190	120	14779	13942	4153	71	73	16	100	100	0	4776	4487	1356	142	145	18	100	100	0	3.174	3.192	3.135	3.264	1.374	3.243	0.943	120	550	19342	18216	1.666	14708	4634	13871	4345	0
1	14	21	"PFM60526"	"oPFM60526"	3770	27190	120	1371	1281	425	71	74	16	100	100	0	894	845	263	147	147	17	99	98	0	1.740	1.734	1.755	1.829	1.589	1.718	0.930	120	551	2047	1908	0.799	1300	747	1210	698	0
1	15	21	"PFM60528"	"oPFM60528"	3960	27190	120	1386	1275	379	69	71	14	100	100	0	683	660	171	148	150	17	100	99	0	2.462	2.355	2.398	2.419	1.440	2.417	0.921	120	525	1852	1718	1.300	1317	535	1206	512	0
1	16	21	"PFL0111"	"oPFL0111"	4150	27190	110	203	211	45	70	72	14	100	100	0	236	235	48	147	149	18	95	85	0	1.494	1.602	1.659	1.782	2.082	1.415	0.572	80	452	222	229	0.580	133	89	141	88	0
1	17	21	"E598_1c"	"E598_1c"	4340	27190	150	92	95	20	73	74	15	55	35	0	136	136	20	144	145	17	10	0	0	-2.375	-2.750	1.579	1.608	5.075	1.197	0.001	156	600	11	14	Error	19	-8	22	-8	-50
1	18	21	"E598_1e"	"E598_1e"	4540	27210	150	85	87	19	72	73	14	46	21	0	134	133	25	143	144	17	12	4	0	-1.444	-1.500	0.682	0.705	3.616	5.531	0.005	156	615	4	5	Error	13	-9	15	-10	-50
1	19	21	"E598_1g"	"E598_1g"	4730	27200	150	76	79	16	69	70	13	33	14	0	117	123	32	145	145	17	5	1	0	-0.250	-0.455	0.302	0.374	4.766	97.568	0.000	156	471	-21	-12	Error	7	-28	10	-22	-50
1	20	21	"E598_1i"	"E598_1i"	4890	27190	120	24033	22054	7710	72	75	18	100	100	0	6442	6111	2516	146	151	67	97	97	0	3.806	3.685	3.585	3.948	1.639	3.683	0.913	120	427	30257	27947	1.928	23961	6296	21982	5965	0
1	21	21	"F48446_9a"	"F48446_9a"	5150	27190	150	82	83	17	71	75	17	30	12	0	135	134	22	144	150	62	0	0	0	-1.222	-1.200	1.000	0.955	3.025	15.406	0.008	156	577	2	2	Error	11	-9	12	-10	-50
1	22	21	"F48446_9c"	"F48446_9c"	5300	27200	150	79	79	16	69	71	13	40	16	0	126	128	23	145	146	16	8	3	0	-0.526	-0.588	0.659	0.602	2.962	23.784	0.001	156	721	-9	-7	Error	10	-19	10	-17	-50
1	1	22	"I12861_2g"	"I12861_2g"	1310	27390	80	149	146	60	63	66	17	86	73	0	160	160	24	138	139	16	55	30	0	3.909	3.773	3.021	2.823	2.515	3.560	0.240	52	320	108	105	1.967	86	22	83	22	0
1	2	22	"I12861_2i"	"I12861_2i"	1500	27380	110	186	188	29	63	64	12	100	100	0	200	204	33	139	139	16	96	88	0	2.016	1.923	1.952	2.107	1.877	1.683	0.569	80	509	184	190	1.012	123	61	125	65	0
1	3	22	"J512_2a"	"J512_2a"	1660	27440	150	66	76	35	63	65	13	30	14	0	134	132	19	137	138	20	8	0	0	-1.000	-2.600	0.615	0.848	5.522	2.969	0.003	156	993	0	8	Error	3	-3	13	-5	-50
1	4	22	"J512_2c"	"J512_2c"	1910	27400	150	75	84	30	63	65	13	41	26	0	132	134	23	137	139	17	17	7	0	-2.400	-7.000	1.222	1.166	3.957	1.522	0.002	156	888	7	18	Error	12	-5	21	-3	-50
1	5	22	"J512_2e"	"J512_2e"	2080	27380	150	77	85	31	63	64	13	50	32	0	127	130	22	137	138	21	8	2	0	-1.400	-3.143	1.054	1.078	4.871	0.833	0.015	156	862	4	15	Error	14	-10	22	-7	-50
1	6	22	"J512_2g"	"J512_2g"	2330	27380	150	73	87	46	61	63	13	44	25	0	135	137	19	133	134	18	26	5	0	6.000	6.500	1.375	1.540	4.232	13.395	0.005	156	799	14	30	2.585	12	2	26	4	-50
1	7	22	"M40872_8a"	"M40872_8a"	2480	27410	150	78	85	30	61	62	13	53	30	0	131	130	19	134	135	17	10	3	0	-5.667	-6.000	1.157	1.389	5.953	0.188	0.008	156	740	14	20	Error	17	-3	24	-4	-50
1	8	22	"M40872_8c"	"M40872_8c"	2640	27420	150	74	79	22	65	66	13	40	23	0	131	131	24	139	140	16	16	2	0	-1.125	-1.750	0.667	0.749	5.101	0.137	0.001	156	831	1	6	Error	9	-8	14	-8	-50
1	9	22	"M40872_8e"	"M40872_8e"	2830	27400	150	80	83	18	68	81	179	0	0	0	126	127	21	143	166	270	0	0	0	-0.706	-0.938	1.000	0.811	5.315	0.134	0.016	156	850	-5	-1	Error	12	-17	15	-16	-50
1	10	22	"M40872_8g"	"M40872_8g"	3030	27400	150	83	86	20	67	68	13	53	30	0	128	126	22	141	142	18	5	0	0	-1.231	-1.267	1.333	1.252	5.374	2.584	0.018	156	808	3	4	Error	16	-13	19	-15	-50
1	11	22	"M40872_8i"	"M40872_8i"	3200	27380	120	415	403	97	66	67	12	100	100	0	295	296	66	140	141	15	98	95	0	2.252	2.160	2.136	2.319	1.588	2.088	0.827	120	562	504	493	1.171	349	155	337	156	0
1	12	22	"EMPTY"	"EMPTY"	3400	27390	100	251	269	114	64	65	12	100	98	0	266	274	68	140	141	15	100	98	0	1.484	1.530	1.501	1.435	1.812	1.631	0.782	80	490	313	339	0.570	187	126	205	134	0
1	13	22	"EMPTY"	"EMPTY"	3590	27380	100	409	412	151	66	68	14	100	100	0	347	373	115	142	142	15	100	100	0	1.673	1.498	1.518	1.539	1.419	1.470	0.857	80	489	548	577	0.743	343	205	346	231	0
1	14	22	"EMPTY"	"EMPTY"	3780	27380	90	525	499	157	66	68	14	100	100	0	379	427	141	145	147	18	100	100	0	1.962	1.535	1.518	1.608	1.377	1.452	0.870	52	400	693	715	0.972	459	234	433	282	0
1	15	22	"EMPTY"	"EMPTY"	3980	27390	110	387	370	114	65	67	14	100	100	0	328	330	76	144	146	17	98	98	0	1.750	1.640	1.627	1.708	1.763	1.652	0.821	80	576	506	491	0.807	322	184	305	186	0
1	16	22	"EMPTY"	"EMPTY"	4170	27390	110	554	617	243	65	67	13	100	100	0	515	585	211	143	144	17	100	100	0	1.315	1.249	1.321	1.266	1.435	1.237	0.894	80	559	861	994	0.395	489	372	552	442	0
1	17	22	"EMPTY"	"EMPTY"	4350	27390	110	307	291	99	67	68	12	100	98	0	294	289	62	142	142	16	100	100	0	1.579	1.524	1.546	1.486	1.685	1.594	0.762	80	541	392	371	0.659	240	152	224	147	0
1	18	22	"EMPTY"	"EMPTY"	4540	27380	90	268	272	65	67	68	12	100	100	0	257	267	56	142	142	17	100	98	0	1.748	1.640	1.809	1.731	1.686	1.639	0.676	52	352	316	330	0.806	201	115	205	125	0
1	19	22	"EMPTY"	"EMPTY"	4740	27390	150	62	63	10	65	66	11	8	0	0	140	141	15	139	140	16	14	2	0	-3.000	-1.000	0.703	0.788	3.384	52.395	0.000	156	739	-2	0	Error	-3	1	-2	2	-50
1	20	22	"EMPTY"	"EMPTY"	4910	27350	150	66	68	12	68	70	13	13	3	0	141	143	18	142	144	28	7	0	0	2.000	0.000	0.786	0.796	3.376	0.012	0.000	156	641	-3	1	1.000	-2	-1	0	1	-50
1	21	22	"EMPTY"	"EMPTY"	5110	27390	150	66	67	12	67	69	13	11	3	0	143	143	16	144	145	26	6	0	0	1.000	0.000	0.667	0.769	4.509	0.043	0.006	156	773	-2	-1	0.000	-1	-1	0	-1	-50
1	22	22	"EMPTY"	"EMPTY"	5300	27390	150	69	70	13	68	69	13	17	3	0	150	152	25	144	146	16	27	8	0	0.167	0.250	0.667	0.660	3.548	0.037	0.001	156	875	7	10	-2.585	1	6	2	8	-50
2	1	1	"PFA0116"	"A23157_2"	5860	23520	140	774	758	207	74	77	16	100	100	0	602	605	122	153	154	19	100	100	0	1.559	1.513	1.487	1.493	1.282	1.558	0.904	156	575	1149	1136	0.641	700	449	684	452	0
2	2	1	"PFA0048"	"A14801_13"	6060	23530	140	966	953	183	80	84	19	100	100	0	728	735	129	153	154	20	100	100	0	1.541	1.500	1.495	1.500	1.247	1.519	0.922	156	583	1461	1455	0.624	886	575	873	582	0
2	3	1	"PFA0211"	"A8109_3"	6230	23540	150	1996	1761	711	81	85	21	100	100	0	1793	1565	561	154	155	19	100	100	0	1.168	1.191	1.205	1.171	1.274	1.214	0.923	156	555	3554	3091	0.225	1915	1639	1680	1411	0
2	4	1	"PFA0021"	"A11962_3"	6400	23530	150	306	308	45	80	85	22	100	100	0	236	237	28	154	155	19	98	94	0	2.756	2.747	2.835	2.897	1.542	2.661	0.671	156	598	308	311	1.463	226	82	228	83	0
2	5	1	"PFA0164"	"A3310_6"	6590	23540	150	609	595	107	83	88	26	100	100	0	501	509	93	155	158	29	100	100	0	1.520	1.446	1.471	1.468	1.272	1.424	0.880	156	624	872	866	0.604	526	346	512	354	0
2	6	1	"PFA0033"	"A13725_2"	6790	23540	140	502	511	95	85	93	44	100	100	0	708	705	112	156	164	44	100	100	0	0.755	0.776	0.757	0.776	1.271	0.747	0.898	156	531	969	975	-0.405	417	552	426	549	0
2	7	1	"PFB0041"	"B180"	6980	23540	150	778	793	225	83	84	19	100	100	0	565	578	124	153	156	21	100	100	0	1.687	1.671	1.706	1.656	1.304	1.755	0.880	156	567	1107	1135	0.754	695	412	710	425	0
2	8	1	"PFB0043"	"B186"	7170	23540	150	622	613	113	84	86	20	100	100	0	605	622	113	154	156	20	100	100	0	1.193	1.130	1.162	1.138	1.265	1.105	0.885	156	619	989	997	0.254	538	451	529	468	0
2	9	1	"PFB0048"	"B197"	7370	23540	140	382	386	68	82	86	21	100	100	0	1048	1036	225	158	159	21	100	100	0	0.337	0.346	0.340	0.352	1.373	0.313	0.854	156	612	1190	1182	-1.569	300	890	304	878	0
2	10	1	"PFB0056"	"B218"	7590	23540	140	1278	1253	361	81	84	22	100	100	0	14043	13593	3902	159	160	22	100	100	0	0.086	0.087	0.089	0.087	1.225	0.086	0.940	156	617	15081	14606	-3.536	1197	13884	1172	13434	0
2	11	1	"PFB0059"	"B241"	7780	23530	140	180	182	32	84	89	27	100	91	0	279	281	46	155	157	21	99	97	0	0.774	0.778	0.785	0.789	1.625	0.718	0.558	156	597	220	224	-0.369	96	124	98	126	0
2	12	1	"PFB0069"	"B270"	7960	23530	140	188	192	33	81	87	30	100	94	0	396	395	57	153	166	135	98	31	0	0.440	0.459	0.434	0.447	1.508	0.398	0.622	156	618	350	353	-1.183	107	243	111	242	0
2	13	1	"PFB0161"	"B471"	8160	23530	140	1074	1060	201	81	86	30	100	100	0	786	778	116	154	166	135	100	100	0	1.571	1.569	1.572	1.559	1.220	1.503	0.757	156	614	1625	1603	0.652	993	632	979	624	0
2	14	1	"PFB0183"	"B508"	8350	23530	150	193	196	39	84	87	21	100	98	0	363	368	54	154	154	18	100	100	0	0.522	0.523	0.520	0.508	1.579	0.469	0.642	156	642	318	326	-0.939	109	209	112	214	0
2	15	1	"PFB0185"	"B511"	8540	23530	150	601	600	118	89	94	27	100	100	0	484	478	71	155	158	23	100	100	0	1.556	1.582	1.564	1.582	1.216	1.618	0.910	156	675	841	834	0.638	512	329	511	323	0
2	16	1	"PFB0199"	"B537"	8750	23530	140	242	245	41	91	96	25	100	100	0	876	866	225	157	161	25	100	100	0	0.210	0.217	0.220	0.224	1.460	0.175	0.694	156	528	870	863	-2.251	151	719	154	709	0
2	17	1	"PFB0205"	"B549"	8930	23520	150	2023	1910	387	94	97	23	100	100	0	1172	1120	212	159	161	21	100	100	0	1.904	1.890	1.882	1.897	1.200	1.888	0.952	156	576	2942	2777	0.929	1929	1013	1816	961	0
2	18	1	"PFB0211"	"B556"	9110	23530	150	31412	30065	9512	103	108	38	100	100	0	15046	14355	3824	165	169	24	100	100	0	2.104	2.111	2.126	2.071	1.198	2.213	0.941	156	576	46190	44152	1.073	31309	14881	29962	14190	0
2	19	1	"PFC0047"	"C187"	9300	23530	150	3749	3601	943	101	106	37	100	100	0	1883	1842	418	165	169	26	100	100	0	2.123	2.087	2.076	2.078	1.178	2.133	0.947	156	664	5366	5177	1.086	3648	1718	3500	1677	0
2	20	1	"PFC0049"	"C191"	9500	23520	150	2008	1956	587	94	95	21	100	100	0	954	950	258	160	163	22	100	99	0	2.411	2.357	2.348	2.403	1.318	2.343	0.945	156	712	2708	2652	1.269	1914	794	1862	790	0
2	21	1	"PFC0053"	"C199"	9690	23530	150	213	214	35	90	92	20	99	99	0	455	453	65	159	162	20	100	100	0	0.416	0.422	0.418	0.413	1.474	0.388	0.734	156	628	419	418	-1.267	123	296	124	294	0
2	22	1	"PFC0064"	"C230"	9890	23530	160	175	176	35	81	84	22	98	92	0	238	241	38	158	164	31	90	68	0	1.175	1.145	1.086	1.192	1.877	1.091	0.534	208	957	174	178	0.233	94	80	95	83	0
2	1	2	"PFC0067"	"C234"	5920	23710	150	2381	2186	533	71	74	16	100	100	0	1486	1410	283	150	151	18	100	100	0	1.729	1.679	1.670	1.661	1.176	1.716	0.954	156	510	3646	3375	0.790	2310	1336	2115	1260	0
2	2	2	"PFC0074"	"C249"	6100	23720	150	150	164	50	78	82	20	96	89	0	247	246	39	148	151	20	98	92	0	0.727	0.878	0.773	0.840	2.184	0.896	0.420	156	326	171	184	-0.459	72	99	86	98	-50
2	3	2	"PFK0421"	"Kn479_3"	6290	23710	150	176	183	44	88	91	21	99	92	0	398	395	58	150	153	21	100	100	0	0.355	0.388	0.350	0.361	1.858	0.347	0.498	156	297	336	340	-1.495	88	248	95	245	0
2	4	2	"PFK0499"	"Kn722_1"	6470	23710	150	301	306	49	95	97	21	100	100	0	376	382	65	152	156	24	100	100	0	0.920	0.917	0.887	0.929	1.392	0.887	0.790	156	337	430	441	-0.121	206	224	211	230	0
2	5	2	"PFK0529"	"Kn862_1"	6680	23700	150	3184	3018	1135	100	101	23	100	100	0	1107	1048	308	155	160	24	100	100	0	3.239	3.268	3.215	3.190	1.292	3.422	0.937	156	356	4036	3811	1.696	3084	952	2918	893	0
2	6	2	"PFK0159"	"Kn1106_2"	6870	23700	150	133	138	40	96	105	79	16	0	0	177	180	31	157	160	23	45	20	0	1.850	1.826	1.459	1.380	3.002	1.543	0.202	156	305	57	65	0.888	37	20	42	23	-50
2	7	2	"PFK0179"	"Kn1255_4"	7050	23700	150	2783	2823	951	90	97	75	100	100	0	1418	1460	445	153	155	21	100	99	0	2.129	2.091	2.002	2.118	1.405	2.101	0.940	156	335	3958	4040	1.090	2693	1265	2733	1307	0
2	8	2	"PFK0266"	"Kn2144_2"	7250	23710	140	555	539	127	93	103	81	100	96	0	616	618	128	153	158	32	100	100	0	0.998	0.959	0.969	0.957	1.291	0.967	0.892	156	331	925	911	-0.003	462	463	446	465	0
2	9	2	"PFK1250"	"Ks8_1"	7430	23710	140	410	412	66	89	99	80	100	98	0	398	400	57	154	159	32	100	100	0	1.316	1.313	1.331	1.324	1.341	1.320	0.837	156	344	565	569	0.396	321	244	323	246	0
2	10	2	"PFK0668"	"Ks13_2"	7630	23700	140	687	661	128	85	91	30	100	100	0	490	493	85	152	154	23	100	100	0	1.781	1.689	1.655	1.699	1.261	1.664	0.901	156	386	940	917	0.833	602	338	576	341	0
2	11	2	"PFK0833"	"Ks25_5"	7830	23710	130	304	306	43	90	96	33	100	100	0	295	297	45	151	154	25	100	100	0	1.486	1.479	1.539	1.522	1.404	1.463	0.773	120	429	358	362	0.572	214	144	216	146	0
2	12	2	"PFK0849"	"Ks26_17"	8020	23720	150	160	159	28	87	96	40	87	39	0	321	321	60	150	169	163	55	0	0	0.427	0.421	0.421	0.424	1.987	0.166	0.321	156	422	244	243	-1.228	73	171	72	171	-50
2	13	2	"PFK0898"	"Ks31_1"	8210	23710	140	445	442	68	84	97	50	100	100	0	502	506	86	150	177	195	96	35	0	1.026	1.006	1.004	1.019	1.257	0.663	0.511	156	296	713	714	0.036	361	352	358	356	0
2	14	2	"PFK0968"	"Ks42_6"	8390	23710	140	155	158	36	89	98	34	83	47	0	342	342	49	150	157	35	100	98	0	0.344	0.359	0.356	0.314	2.083	0.337	0.487	156	353	258	261	-1.541	66	192	69	192	0
2	15	2	"PFK1224"	"Ks83_19"	8620	23690	150	150	155	40	97	108	39	66	28	0	191	195	38	158	175	57	27	2	0	1.606	1.568	1.250	1.213	2.734	0.821	0.398	156	406	86	95	0.684	53	33	58	37	-50
2	16	2	"PFK1246"	"Ks89_2"	8800	23680	150	160	154	39	104	112	35	68	34	0	265	254	66	165	178	54	69	46	0	0.560	0.562	0.626	0.652	2.289	0.513	0.543	156	376	156	139	-0.837	56	100	50	89	-50
2	17	2	"PFK1245"	"Ks89_10"	9000	23690	150	149	146	36	107	110	29	60	30	0	198	198	40	162	166	30	52	28	0	1.167	1.083	1.058	1.019	2.853	0.969	0.321	156	339	78	75	0.222	42	36	39	36	-50
2	18	2	"PFK1268"	"Ks97_1"	9160	23710	140	607	599	115	104	108	27	100	100	0	369	374	60	159	163	26	100	100	0	2.395	2.302	2.400	2.318	1.383	2.392	0.798	156	316	713	710	1.260	503	210	495	215	0
2	19	2	"PFK0567"	"Ks101_10"	9350	23710	140	516	529	117	102	106	24	100	100	0	780	766	134	158	161	23	100	100	0	0.666	0.702	0.686	0.698	1.296	0.691	0.844	156	397	1036	1035	-0.587	414	622	427	608	0
2	20	2	"PFK0617"	"Ks117_4"	9540	23720	140	255	252	42	102	103	20	100	98	0	308	315	54	161	164	23	100	99	0	1.041	0.974	1.003	0.989	1.582	0.935	0.694	156	389	300	304	0.058	153	147	150	154	0
2	21	2	"PFK0689"	"Ks157_11"	9730	23710	140	3417	3351	640	104	109	33	100	100	0	4399	4403	819	166	168	28	100	100	0	0.783	0.766	0.771	0.764	1.176	0.754	0.940	156	360	7546	7484	-0.354	3313	4233	3247	4237	0
2	22	2	"PFK0731"	"Ks186_10"	9910	23710	160	58179	48008	20868	98	140	333	99	99	29	65535	57097	15773	186	226	339	99	99	71	0.889	0.842	0.941	0.733	2.360	0.904	0.875	208	775	123430	104821	-0.170	58081	65349	47910	56911	0
2	1	3	"PFK0746"	"Ks202_1"	5930	23890	150	594	577	116	72	75	20	100	100	0	2439	2305	577	150	152	20	100	100	0	0.228	0.234	0.232	0.239	1.243	0.221	0.944	156	611	2811	2660	-2.133	522	2289	505	2155	0
2	2	3	"PFK0750"	"Ks202_4"	6130	23890	150	183	185	33	80	83	21	100	98	0	322	321	54	149	152	21	100	100	0	0.595	0.610	0.578	0.608	1.630	0.540	0.625	156	423	276	277	-0.748	103	173	105	172	0
2	3	3	"PFK0747"	"Ks202_10"	6320	23890	140	216	215	38	83	83	16	100	100	0	650	648	112	148	151	18	100	100	0	0.265	0.264	0.253	0.258	1.481	0.236	0.756	156	376	635	632	-1.916	133	502	132	500	0
2	4	3	"PFK0766"	"Ks212_4"	6510	23890	140	1549	1521	321	89	91	19	100	100	0	772	782	159	149	154	24	100	100	0	2.343	2.262	2.235	2.274	1.229	2.292	0.924	156	390	2083	2065	1.229	1460	623	1432	633	0
2	5	3	"PFA0029"	"A12706_1"	6690	23890	150	27822	27300	14181	101	103	25	100	100	0	21329	21751	10586	158	163	29	100	100	0	1.309	1.260	1.189	1.221	1.285	1.274	0.934	156	411	48892	48792	0.389	27721	21171	27199	21593	0
2	6	3	"PFA0034"	"A13725_4"	6880	23890	150	3107	2985	891	97	106	71	100	100	0	2767	2718	750	160	165	27	100	100	0	1.155	1.129	1.135	1.118	1.242	1.125	0.938	156	391	5617	5446	0.207	3010	2607	2888	2558	0
2	7	3	"PFA0036"	"A13725_6"	7070	23890	140	1278	1254	294	88	95	70	100	100	0	931	909	214	153	154	21	100	100	0	1.530	1.542	1.551	1.556	1.226	1.541	0.917	156	391	1968	1922	0.613	1190	778	1166	756	0
2	8	3	"PFA0038"	"A13725_9"	7270	23890	140	329	328	64	88	96	72	99	92	0	560	552	106	151	154	30	100	100	0	0.589	0.599	0.609	0.600	1.344	0.602	0.668	156	428	650	641	-0.763	241	409	240	401	0
2	9	3	"PFA0041"	"A14195_3"	7480	23880	150	124	128	29	83	94	72	21	0	0	168	174	24	148	153	30	35	10	0	2.050	1.731	1.667	1.583	2.790	3.941	0.230	156	436	61	71	1.036	41	20	45	26	-50
2	10	3	"PFA0043"	"A14263_1"	7660	23890	140	855	865	198	83	88	24	100	100	0	608	617	117	145	149	23	100	100	0	1.667	1.657	1.640	1.650	1.251	1.688	0.897	156	424	1235	1254	0.738	772	463	782	472	0
2	11	3	"PFA0063"	"A14801_9"	7850	23910	130	174	175	29	82	88	25	100	95	0	214	214	29	146	148	24	95	77	0	1.353	1.368	1.363	1.423	1.813	1.299	0.493	120	400	160	161	0.436	92	68	93	68	0
2	12	3	"PFA0065"	"A15774_2"	8040	23890	150	151	157	39	85	107	59	58	7	0	250	255	43	151	167	53	89	41	0	0.667	0.692	0.689	0.676	1.860	0.834	0.612	156	451	165	176	-0.585	66	99	72	104	-50
2	13	3	"PFA0067"	"A16096_5"	8240	23850	150	219	196	74	85	106	60	72	57	0	246	235	60	150	168	54	64	43	0	1.396	1.306	1.384	1.344	1.861	1.248	0.756	156	454	230	196	0.481	134	96	111	85	-50
2	14	3	"PFA0071"	"A16972_1"	8430	23880	150	146	146	31	84	95	40	76	24	0	177	180	27	149	159	40	35	3	0	2.214	2.000	2.045	1.976	2.542	1.643	0.331	156	477	90	93	1.147	62	28	62	31	-50
2	15	3	"PFA0073"	"A1700_2"	8620	23880	150	127	130	34	91	103	40	42	14	0	176	176	29	155	171	56	11	0	0	1.714	1.857	1.333	1.436	3.225	1.100	0.310	156	428	57	60	0.778	36	21	39	21	-50
2	16	3	"PFA0076"	"A1700_6"	8790	23890	150	202	208	38	97	104	33	99	91	0	369	371	53	158	170	49	100	99	0	0.498	0.521	0.499	0.505	1.538	0.502	0.699	156	507	316	324	-1.007	105	211	111	213	0
2	17	3	"PFA0109"	"A22053_4"	8990	23890	140	356	350	61	97	101	27	100	100	0	269	274	40	157	160	27	100	96	0	2.313	2.162	2.198	2.232	1.456	2.170	0.703	156	535	371	370	1.209	259	112	253	117	0
2	18	3	"PFA0112"	"A23157_12"	9170	23890	140	455	462	96	92	95	21	100	100	0	691	716	145	152	153	21	100	100	0	0.673	0.656	0.654	0.654	1.245	0.630	0.902	156	436	902	934	-0.570	363	539	370	564	0
2	19	3	"PFA0114"	"A23157_18"	9380	23900	140	1937	1939	503	94	98	23	100	100	0	1533	1557	335	153	154	20	100	100	0	1.336	1.314	1.292	1.296	1.183	1.347	0.938	156	411	3223	3249	0.417	1843	1380	1845	1404	0
2	20	3	"PFA0117"	"A23157_8"	9550	23900	140	196	201	44	101	107	30	98	85	0	260	267	51	156	159	22	100	96	0	0.913	0.901	0.882	0.906	1.674	0.912	0.612	156	426	199	211	-0.131	95	104	100	111	0
2	21	3	"PFA0123"	"A24704_11"	9750	23900	140	294	299	61	104	124	95	98	50	0	427	445	96	162	175	78	100	96	0	0.717	0.689	0.690	0.694	1.351	0.754	0.698	156	460	455	478	-0.480	190	265	195	283	0
2	22	3	"PFA0126"	"A24704_6"	9940	23950	150	6337	14105	17186	93	139	344	91	80	1	7353	11987	14047	163	208	352	89	78	0	0.868	1.185	0.999	1.153	2.149	1.237	0.854	156	724	13434	25836	-0.204	6244	7190	14012	11824	0
2	1	4	"PFA0154"	"A3310_10"	5930	24080	130	145	149	39	75	79	20	95	78	0	186	190	30	151	153	20	69	49	0	2.000	1.897	1.811	1.910	2.248	1.640	0.373	120	558	105	113	1.000	70	35	74	39	0
2	2	4	"PFA0156"	"A3310_15"	6140	24080	150	204	207	38	81	83	20	100	99	0	511	503	67	150	151	20	100	100	0	0.341	0.357	0.344	0.346	1.476	0.341	0.729	156	535	484	479	-1.553	123	361	126	353	0
2	3	4	"PFA0159"	"A3310_22"	6340	24080	140	609	589	117	81	83	20	100	100	0	377	374	61	147	149	19	100	100	0	2.296	2.238	2.204	2.257	1.322	2.329	0.870	156	486	758	735	1.199	528	230	508	227	0
2	4	4	"PFA0162"	"A3310_32"	6530	24080	140	251	254	49	82	85	21	100	100	0	715	697	124	147	149	21	100	100	0	0.298	0.313	0.309	0.308	1.334	0.299	0.834	156	422	737	722	-1.749	169	568	172	550	0
2	5	4	"PFA0165"	"A3310_7"	6720	24080	140	318	316	58	87	92	25	100	100	0	331	331	42	153	158	28	100	100	0	1.298	1.287	1.306	1.283	1.396	1.320	0.787	156	410	409	407	0.376	231	178	229	178	0
2	6	4	"PFA0168"	"A3920_1"	6910	24070	150	137	142	38	86	92	24	86	53	0	176	189	74	153	158	28	41	19	0	2.217	1.556	1.612	1.849	3.120	0.622	0.367	156	427	74	92	1.149	51	23	56	36	-50
2	7	4	"PFC0075"	"C25"	7100	24070	150	127	130	30	86	89	20	78	50	0	164	165	28	148	150	22	40	16	0	2.563	2.588	1.821	2.011	3.853	1.224	0.194	156	431	57	61	1.358	41	16	44	17	-50
2	8	4	"PFC0079"	"C258"	7280	24080	140	220	222	44	85	88	22	100	99	0	246	247	41	146	149	25	94	92	0	1.350	1.356	1.346	1.454	1.744	1.296	0.663	156	466	235	238	0.433	135	100	137	101	0
2	9	4	"PFC0082"	"C269"	7480	24080	140	136	137	24	77	84	22	96	71	0	336	339	58	142	147	25	100	99	0	0.304	0.305	0.306	0.297	1.735	0.263	0.531	156	431	253	257	-1.717	59	194	60	197	0
2	10	4	"PFC0085"	"C273"	7680	24070	150	122	123	29	77	81	19	82	58	0	168	170	27	141	143	19	64	28	0	1.667	1.586	1.529	1.463	2.985	1.546	0.286	156	396	72	75	0.737	45	27	46	29	-50
2	11	4	"PFC0087"	"C277"	7860	24080	140	819	801	186	79	81	22	100	100	0	493	497	108	145	146	31	100	100	0	2.126	2.051	2.063	2.082	1.295	2.053	0.884	156	388	1088	1074	1.088	740	348	722	352	0
2	12	4	"PFC0090"	"C285"	8050	24080	150	780	784	197	83	103	57	100	99	0	474	468	81	150	166	56	99	99	0	2.151	2.204	2.201	2.180	1.366	2.325	0.857	156	434	1021	1019	1.105	697	324	701	318	0
2	13	4	"PFC0107"	"C321"	8220	24080	130	184	184	33	74	134	547	0	0	0	252	255	36	146	170	149	15	0	0	1.038	1.009	1.018	1.025	1.667	3.899	0.865	120	499	216	219	0.053	110	106	110	109	0
2	14	4	"PFC0110"	"C332"	8440	24080	130	177	170	39	70	115	545	0	0	0	354	359	47	139	150	143	96	9	0	0.498	0.455	0.459	0.435	1.663	3.801	0.665	120	501	322	320	-1.007	107	215	100	220	0
2	15	4	"PFC0112"	"C337"	8610	24050	150	110	118	33	79	82	23	60	39	0	200	198	45	144	147	27	69	52	0	0.554	0.722	0.686	0.637	2.555	0.610	0.376	156	454	87	93	-0.853	31	56	39	54	-50
2	16	4	"PFC0114"	"C344"	8810	24100	150	132	133	28	89	93	25	75	37	0	199	201	30	153	157	26	73	41	0	0.935	0.917	0.975	0.913	2.500	0.850	0.252	156	556	89	92	-0.097	43	46	44	48	-50
2	17	4	"PFC0116"	"C35"	9020	24090	80	173	173	29	93	99	28	96	82	0	199	199	28	155	158	25	75	36	0	1.818	1.818	1.843	1.900	2.182	1.676	0.319	52	288	124	124	0.862	80	44	80	44	0
2	18	4	"PFC0119"	"C354"	9190	24080	140	367	366	58	87	89	20	100	100	0	310	313	40	151	153	20	100	100	0	1.761	1.722	1.734	1.740	1.355	1.772	0.813	156	505	439	441	0.816	280	159	279	162	0
2	19	4	"PFC0135"	"C394"	9390	24080	140	166	168	25	89	98	31	98	74	0	333	335	59	153	155	22	99	99	0	0.428	0.434	0.432	0.440	1.628	0.383	0.560	156	516	257	261	-1.225	77	180	79	182	0
2	20	4	"PFC0138"	"C41"	9610	24080	100	176	175	37	96	107	34	87	65	0	209	209	43	156	159	24	70	53	0	1.509	1.491	1.495	1.680	2.323	1.272	0.412	80	388	133	132	0.594	80	53	79	53	0
2	21	4	"PFC0140"	"C413"	9770	24090	110	184	181	26	93	98	33	100	76	0	221	223	30	155	157	22	95	77	0	1.379	1.294	1.313	1.361	1.740	1.177	0.400	80	361	157	156	0.463	91	66	88	68	0
2	22	4	"PFC0142"	"C417"	9950	24080	150	252	706	1030	87	116	336	30	22	0	458	974	1182	155	180	335	44	25	0	0.545	0.756	0.570	0.603	1.581	0.779	0.857	156	688	468	1438	-0.877	165	303	619	819	0
2	1	5	"PFC0144"	"C419"	5970	24270	150	154	161	36	74	77	17	99	95	0	342	347	55	149	150	18	100	100	0	0.415	0.439	0.406	0.419	1.726	0.393	0.521	156	704	273	285	-1.271	80	193	87	198	0
2	2	5	"PFC0147"	"C423"	6170	24270	140	429	424	87	76	78	18	100	100	0	438	442	79	147	148	18	100	100	0	1.213	1.180	1.234	1.174	1.291	1.175	0.905	156	470	644	643	0.279	353	291	348	295	0
2	3	5	"PFC0161"	"C449"	6350	24280	110	140	140	22	75	80	23	100	78	0	187	185	23	145	146	19	82	55	0	1.548	1.625	1.719	1.726	2.034	1.519	0.277	80	351	107	105	0.630	65	42	65	40	0
2	4	5	"PFC0163"	"C453"	6530	24270	140	141	141	29	76	80	20	94	80	0	234	235	35	146	147	18	98	94	0	0.739	0.730	0.766	0.718	2.089	0.695	0.516	156	421	153	154	-0.437	65	88	65	89	0
2	5	5	"PFC0165"	"C46"	6720	24260	140	3414	3071	939	79	80	16	100	100	0	1285	1210	348	146	147	18	100	100	0	2.928	2.812	2.787	2.834	1.341	2.833	0.940	156	416	4474	4056	1.550	3335	1139	2992	1064	0
2	6	5	"PFC0168"	"C472"	6930	24270	140	200	203	36	82	84	18	100	99	0	439	439	74	145	147	19	100	100	0	0.401	0.412	0.413	0.407	1.405	0.389	0.783	156	422	412	415	-1.317	118	294	121	294	0
2	7	5	"PFC0171"	"C489"	7110	24270	140	579	559	104	84	86	19	100	100	0	399	394	58	143	145	19	99	99	0	1.934	1.892	1.925	1.905	1.353	1.956	0.888	156	450	751	726	0.951	495	256	475	251	0
2	8	5	"PFC0174"	"C492"	7340	24280	150	147	181	154	80	83	18	73	67	0	186	220	126	140	143	23	66	49	0	1.457	1.263	1.246	1.335	2.135	1.040	0.504	156	440	113	181	0.543	67	46	101	80	-50
2	9	5	"PFD0418"	"D49176_20"	7460	24260	140	633	619	124	79	83	21	100	100	0	622	608	115	139	142	25	100	100	0	1.147	1.151	1.145	1.156	1.240	1.120	0.914	156	368	1037	1009	0.198	554	483	540	469	0
2	10	5	"PFD0422"	"D49176_29"	7650	24260	140	163	165	27	77	82	21	99	97	0	205	206	31	141	143	19	92	78	0	1.344	1.354	1.343	1.479	1.939	1.268	0.556	156	402	150	153	0.426	86	64	88	65	0
2	11	5	"PFD0425"	"D49176_32"	7840	24270	140	581	556	116	82	89	28	100	100	0	321	323	56	145	152	37	98	97	0	2.835	2.663	2.645	2.725	1.378	2.691	0.846	156	441	675	652	1.503	499	176	474	178	0
2	12	5	"PFD0428"	"D49176_37"	8060	24220	150	138	138	63	81	89	31	64	44	0	191	196	57	146	154	39	53	28	0	1.267	1.140	1.100	1.074	2.401	0.886	0.516	156	467	102	107	0.341	57	45	57	50	-50
2	13	5	"PFD0431"	"D49176_44"	8240	24270	140	567	556	118	70	122	583	21	0	0	525	517	104	137	151	153	98	76	0	1.281	1.279	1.305	1.289	1.344	1.268	0.890	156	438	885	866	0.357	497	388	486	380	0
2	14	5	"PFD0436"	"D49176_6"	8420	24270	150	664	632	155	65	110	531	71	0	0	2396	2347	448	126	141	140	100	100	0	0.264	0.255	0.259	0.247	1.296	0.256	0.941	156	529	2869	2788	-1.922	599	2270	567	2221	0
2	15	5	"PFD0454"	"D51731_2"	8610	24270	140	517	502	94	71	77	27	100	100	0	384	378	62	134	140	31	100	100	0	1.784	1.766	1.775	1.775	1.307	1.772	0.883	156	410	696	675	0.835	446	250	431	244	0
2	16	5	"PFD0463"	"D53677_1"	8800	24270	160	175	177	33	86	97	37	95	69	0	214	214	33	150	158	34	80	43	0	1.391	1.422	1.374	1.504	1.994	1.344	0.571	208	499	153	155	0.476	89	64	91	64	0
2	17	5	"PFD0467"	"D53677_8"	9000	24280	140	162	161	33	85	92	29	92	71	0	198	197	32	147	151	27	75	40	0	1.510	1.520	1.538	1.714	2.650	1.404	0.446	156	504	128	126	0.594	77	51	76	50	0
2	18	5	"PFD0471"	"D54177_1"	9180	24280	150	186	185	34	84	86	17	98	97	0	236	237	33	147	149	20	100	92	0	1.146	1.122	1.100	1.113	1.828	1.062	0.529	156	489	191	191	0.197	102	89	101	90	0
2	19	5	"PFD0474"	"D54346_3"	9370	24270	140	212	213	39	84	87	20	100	99	0	376	370	70	150	153	38	100	98	0	0.566	0.586	0.570	0.592	1.455	0.534	0.782	156	486	354	349	-0.820	128	226	129	220	0
2	20	5	"PFD0478"	"D56259_1"	9570	24270	140	198	198	36	90	96	27	99	93	0	610	589	109	153	154	20	100	100	0	0.236	0.248	0.252	0.243	1.460	0.235	0.770	156	513	565	544	-2.081	108	457	108	436	0
2	21	5	"PFD0512"	"D6287_18"	9760	24280	150	175	176	37	92	96	28	91	80	0	217	215	45	155	157	18	83	74	0	1.339	1.400	1.316	1.360	2.157	1.237	0.457	156	448	145	144	0.421	83	62	84	60	0
2	22	5	"PFD0515"	"D6287_22"	9940	24270	140	1313	1273	310	87	90	25	100	100	0	1016	996	212	158	157	19	100	100	0	1.429	1.415	1.408	1.410	1.201	1.421	0.936	156	591	2084	2024	0.515	1226	858	1186	838	0
2	1	6	"PFD0519"	"D6287_3"	5970	24460	130	151	156	30	73	75	16	100	98	0	183	185	32	145	147	17	72	55	0	2.053	2.075	2.075	2.354	2.701	1.758	0.280	120	511	116	123	1.037	78	38	83	40	0
2	2	6	"PFD0521"	"D6287_31"	6150	24450	150	190	191	36	74	77	16	100	100	0	411	416	96	144	146	17	99	99	0	0.434	0.430	0.430	0.435	1.527	0.371	0.727	156	436	383	389	-1.203	116	267	117	272	0
2	3	6	"PFD0525"	"D6287_49"	6350	24450	150	954	901	226	74	76	16	100	100	0	1116	1095	263	143	143	17	100	99	0	0.904	0.869	0.870	0.870	1.272	0.861	0.938	156	452	1853	1779	-0.145	880	973	827	952	0
2	4	6	"PFD0527"	"D6287_53"	6540	24450	140	191	190	40	75	78	17	98	96	0	280	274	60	144	145	18	94	91	0	0.853	0.885	0.855	0.899	1.679	0.777	0.720	156	403	252	245	-0.229	116	136	115	130	0
2	5	6	"PFD0563"	"D65980_2"	6730	24450	140	240	241	45	82	84	17	100	100	0	243	243	40	145	146	18	96	92	0	1.612	1.622	1.532	1.632	1.475	1.609	0.717	156	382	256	257	0.689	158	98	159	98	0
2	6	6	"PFD0569"	"D6681_10"	6920	24450	170	151	154	32	85	86	18	94	86	0	193	195	33	144	146	18	84	69	0	1.347	1.353	1.372	1.382	1.940	1.256	0.422	208	421	115	120	0.430	66	49	69	51	0
2	7	6	"PFD0572"	"D6681_3"	7120	24460	140	329	325	75	81	83	18	100	100	0	347	342	63	142	144	17	100	99	0	1.210	1.220	1.242	1.221	1.372	1.223	0.844	156	362	453	444	0.275	248	205	244	200	0
2	8	6	"PFD0575"	"D66953_1"	7290	24450	140	196	196	44	79	81	16	100	100	0	218	226	42	140	142	18	98	87	0	1.500	1.360	1.425	1.500	1.795	1.289	0.612	156	366	195	203	0.585	117	78	117	86	0
2	9	6	"PFD0579"	"D7726_1"	7490	24450	140	271	272	53	79	81	16	100	100	0	374	376	65	140	142	19	100	100	0	0.821	0.818	0.838	0.821	1.385	0.788	0.815	156	384	426	429	-0.285	192	234	193	236	0
2	10	6	"PFD0583"	"D8137_1"	7680	24450	150	2937	2686	842	80	83	18	100	100	0	1402	1268	411	142	144	18	100	99	0	2.267	2.314	2.315	2.419	1.493	2.286	0.930	156	415	4117	3732	1.181	2857	1260	2606	1126	0
2	11	6	"PFE0587"	"E6125_5"	7870	24450	140	281	279	49	84	89	26	100	100	0	316	315	48	146	151	28	100	100	0	1.159	1.154	1.177	1.168	1.377	1.143	0.811	156	443	367	364	0.213	197	170	195	169	0
2	12	6	"PFE0589"	"E6662_1"	8050	24450	140	357	356	67	82	88	28	100	100	0	380	376	72	147	153	30	99	98	0	1.180	1.197	1.230	1.235	1.413	1.170	0.831	156	485	508	503	0.239	275	233	274	229	0
2	13	6	"PFE0591"	"E679_1"	8240	24450	140	3889	3703	887	77	79	20	100	100	0	2001	1953	486	141	142	23	100	100	0	2.049	2.001	2.007	2.019	1.248	2.009	0.941	156	449	5672	5438	1.035	3812	1860	3626	1812	0
2	14	6	"PFE0593"	"E679_4"	8420	24460	100	177	180	28	78	85	31	100	95	0	210	215	30	139	141	28	98	67	0	1.394	1.342	1.420	1.409	1.628	1.230	0.545	80	360	170	178	0.480	99	71	102	76	0
2	15	6	"PFE0596"	"E6820_1"	8630	24450	140	504	486	110	80	87	32	100	98	0	610	610	126	143	146	29	99	99	0	0.908	0.869	0.893	0.863	1.296	0.864	0.914	156	420	891	873	-0.139	424	467	406	467	0
2	16	6	"PFE0601"	"E70_3"	8770	24420	150	122	135	55	82	95	41	49	32	0	161	171	36	146	154	35	31	13	0	2.667	2.120	1.731	1.981	2.477	1.478	0.499	156	430	55	78	1.415	40	15	53	25	-50
2	17	6	"PFE0626"	"E8167_12"	9010	24460	120	145	145	26	81	93	43	78	15	0	196	198	28	140	165	210	0	0	0	1.143	1.103	1.136	1.134	2.210	0.094	0.293	120	482	120	122	0.193	64	56	64	58	0
2	18	6	"PFE0628"	"E8167_2"	9210	24460	120	140	142	24	84	88	21	95	70	0	191	193	24	147	149	22	86	49	0	1.273	1.261	1.219	1.204	2.057	1.157	0.329	120	462	100	104	0.348	56	44	58	46	0
2	19	6	"PFE0632"	"E8314_4"	9390	24460	130	151	152	30	88	90	20	94	81	0	187	187	39	150	153	40	44	10	0	1.703	1.730	1.333	1.559	2.525	0.565	0.364	120	423	100	101	0.768	63	37	64	37	0
2	20	6	"PFE0634"	"E832_1"	9580	24460	140	229	228	46	91	92	19	100	98	0	325	321	65	152	153	18	96	96	0	0.798	0.811	0.819	0.849	1.739	0.751	0.771	156	400	311	306	-0.326	138	173	137	169	0
2	21	6	"PFE0638"	"E84_1"	9770	24450	150	4683	4267	1610	90	91	18	100	100	0	1884	1723	643	156	157	18	99	99	0	2.658	2.666	2.639	2.841	1.634	2.679	0.926	156	436	6321	5744	1.410	4593	1728	4177	1567	0
2	22	6	"PFE0645"	"E886_1"	9980	24460	150	193	191	43	86	87	16	97	95	0	228	226	44	157	158	28	84	59	0	1.507	1.522	1.455	1.543	1.866	1.399	0.555	156	744	178	174	0.592	107	71	105	69	0
2	1	7	"PFF0003"	"F10044_2"	5970	24630	150	981	934	252	72	74	15	100	100	0	521	504	127	146	147	17	99	99	0	2.424	2.408	2.461	2.485	1.362	2.358	0.905	156	640	1284	1220	1.277	909	375	862	358	0
2	2	7	"PFF0005"	"F10154_1"	6160	24640	140	132	136	25	76	77	16	97	85	0	221	219	30	143	144	17	97	91	0	0.718	0.789	0.774	0.799	1.951	0.728	0.477	156	373	134	136	-0.478	56	78	60	76	0
2	3	7	"PFF0010"	"F1021_1"	6360	24640	140	213	214	44	74	76	15	99	98	0	1140	1104	228	140	141	16	100	100	0	0.139	0.145	0.141	0.140	1.419	0.140	0.856	156	424	1139	1104	-2.847	139	1000	140	964	0
2	4	7	"PFF0012"	"F1021_3"	6560	24640	140	240	233	56	76	78	16	99	98	0	1303	1227	353	140	142	17	100	100	0	0.141	0.144	0.141	0.143	1.333	0.137	0.855	156	405	1327	1244	-2.826	164	1163	157	1087	0
2	5	7	"PFF0016"	"F10318_1"	6740	24640	140	171	170	30	80	83	17	100	98	0	410	402	59	143	143	18	100	100	0	0.341	0.347	0.344	0.339	1.405	0.318	0.656	156	358	358	349	-1.553	91	267	90	259	0
2	6	7	"PFF0020"	"F10626_1"	6930	24640	140	576	555	124	81	84	17	100	100	0	421	412	86	142	144	18	100	100	0	1.774	1.756	1.758	1.793	1.368	1.772	0.865	156	353	774	744	0.827	495	279	474	270	0
2	7	7	"PFF0043"	"F11007_3"	7120	24640	140	175	177	30	77	80	17	100	99	0	203	208	34	141	143	20	94	79	0	1.581	1.493	1.462	1.635	1.981	1.401	0.527	156	361	160	167	0.661	98	62	100	67	0
2	8	7	"PFF0046"	"F11089_1"	7310	24640	140	465	460	108	76	78	15	100	100	0	420	415	81	140	142	20	100	100	0	1.389	1.396	1.396	1.403	1.358	1.410	0.870	156	371	669	659	0.474	389	280	384	275	0
2	9	7	"PFF0054"	"F11484_1"	7490	24640	140	271	269	52	76	78	15	100	100	0	373	379	66	141	143	18	100	100	0	0.841	0.811	0.825	0.814	1.339	0.796	0.837	156	407	427	431	-0.251	195	232	193	238	0
2	10	7	"PFF0057"	"F1150_5"	7690	24640	140	204	203	43	78	80	16	100	100	0	245	247	45	141	143	18	98	94	0	1.212	1.179	1.097	1.219	1.640	1.128	0.732	156	433	230	231	0.277	126	104	125	106	0
2	11	7	"PFF0059"	"F11570_1"	7870	24640	140	625	618	146	80	81	15	100	100	0	574	557	136	143	145	18	100	99	0	1.265	1.300	1.326	1.347	1.357	1.281	0.909	156	444	976	952	0.339	545	431	538	414	0
2	12	7	"PFF0063"	"F11624_1"	8080	24640	140	183	183	34	80	81	14	100	98	0	373	362	79	144	146	19	100	98	0	0.450	0.472	0.488	0.489	1.595	0.428	0.739	156	443	332	321	-1.153	103	229	103	218	0
2	13	7	"PFF0697"	"F3247_2"	8250	24640	130	126	126	22	80	82	17	89	66	0	183	187	27	145	147	19	84	49	0	1.211	1.095	1.086	1.072	2.249	0.960	0.316	120	416	84	88	0.276	46	38	46	42	0
2	14	7	"PFF0700"	"F32494_1"	8440	24640	140	2416	2242	493	83	85	20	100	100	0	2579	2508	460	145	147	20	100	100	0	0.959	0.914	0.910	0.901	1.217	0.923	0.950	156	470	4767	4522	-0.061	2333	2434	2159	2363	0
2	15	7	"PFF0702"	"F3277_1"	8630	24640	140	916	869	304	83	85	18	99	99	0	917	893	226	147	148	21	100	100	0	1.082	1.054	1.055	1.003	1.380	1.099	0.911	156	400	1603	1532	0.113	833	770	786	746	0
2	16	7	"PFF0706"	"F32922_1"	8820	24640	140	565	555	105	82	93	42	100	100	0	451	440	68	147	169	214	85	0	0	1.589	1.614	1.624	1.619	1.293	1.645	0.893	156	462	787	766	0.668	483	304	473	293	0
2	17	7	"PFF0708"	"F33056_1"	9010	24640	140	397	388	83	81	87	34	100	99	0	745	730	138	145	163	201	98	89	0	0.527	0.525	0.527	0.521	1.372	0.389	0.688	156	522	916	892	-0.925	316	600	307	585	0
2	18	7	"PFF0711"	"F33107_1"	9210	24650	100	144	144	23	85	89	21	98	71	0	190	191	29	150	152	21	72	45	0	1.475	1.439	1.396	1.560	2.320	1.177	0.298	80	392	99	100	0.561	59	40	59	41	0
2	19	7	"PFF0740"	"F34425_1"	9400	24630	140	774	754	147	92	94	19	100	100	0	564	562	97	150	152	19	99	99	0	1.647	1.607	1.594	1.633	1.450	1.628	0.897	156	462	1096	1074	0.720	682	414	662	412	0
2	20	7	"PFF0742"	"F34449_1"	9590	24640	140	169	174	34	93	100	29	94	71	0	230	232	35	157	159	24	91	77	0	1.041	1.080	1.080	1.112	2.078	1.032	0.456	156	454	149	156	0.058	76	73	81	75	0
2	21	7	"PFF0744"	"F34605_1"	9770	24640	130	270	265	48	89	91	19	100	99	0	342	338	47	155	157	20	100	100	0	0.968	0.962	0.970	0.957	1.330	0.978	0.841	120	455	368	359	-0.047	181	187	176	183	0
2	22	7	"PFF0749"	"F34859_1"	9980	24640	140	180	182	35	88	90	18	100	93	0	223	222	36	155	157	19	89	80	0	1.353	1.403	1.303	1.400	1.890	1.287	0.475	156	670	160	161	0.436	92	68	94	67	0
2	1	8	"PFF0757"	"F35105_1"	5980	24820	140	139	140	28	71	73	15	98	92	0	250	253	38	147	148	18	100	96	0	0.660	0.651	0.623	0.639	1.896	0.550	0.476	156	606	171	175	-0.599	68	103	69	106	0
2	2	8	"PFF0759"	"F35197_1"	6170	24820	160	1638	1499	481	74	76	16	100	100	0	1207	1132	340	143	144	19	99	99	0	1.470	1.441	1.441	1.453	1.546	1.452	0.927	208	435	2628	2414	0.556	1564	1064	1425	989	0
2	3	8	"PFF0791"	"F35823_1"	6350	24810	130	134	135	20	71	73	14	99	96	0	209	210	31	137	139	17	98	90	0	0.875	0.877	0.820	0.920	1.801	0.694	0.503	120	395	135	137	-0.193	63	72	64	73	0
2	4	8	"PFF0796"	"F36083_1"	6550	24820	140	392	385	82	74	76	14	100	100	0	397	397	71	139	141	17	100	99	0	1.233	1.205	1.204	1.211	1.349	1.210	0.876	156	382	576	569	0.302	318	258	311	258	0
2	5	8	"PFF0798"	"F36120_1"	6750	24820	140	255	255	49	75	77	14	100	100	0	303	307	55	139	140	16	100	100	0	1.098	1.071	1.122	1.092	1.409	1.037	0.798	156	363	344	348	0.134	180	164	180	168	0
2	6	8	"PFF0804"	"F36356_4"	6940	24820	140	795	777	188	75	77	15	100	100	0	727	694	157	139	140	17	100	99	0	1.224	1.265	1.262	1.297	1.392	1.257	0.918	156	420	1308	1257	0.292	720	588	702	555	0
2	7	8	"PFF0808"	"F36374_1"	7130	24820	140	267	262	61	76	78	15	100	100	0	641	624	129	140	141	19	99	99	0	0.381	0.384	0.388	0.386	1.625	0.370	0.866	156	426	692	670	-1.391	191	501	186	484	0
2	8	8	"PFF0813"	"F36383_1"	7330	24830	140	149	152	28	75	76	15	100	96	0	348	342	71	140	142	19	100	98	0	0.356	0.381	0.380	0.387	1.606	0.345	0.700	156	400	282	279	-1.491	74	208	77	202	0
2	9	8	"PFF0836"	"F37362_1"	7510	24820	140	610	600	140	75	78	37	100	100	0	661	644	136	140	144	56	99	99	0	1.027	1.042	1.056	1.058	1.367	1.033	0.916	156	417	1056	1029	0.038	535	521	525	504	0
2	10	8	"PFF0842"	"F37536_1"	7700	24830	120	113	111	19	77	78	14	81	62	0	193	191	38	142	143	17	81	70	0	0.706	0.694	0.588	0.605	2.837	0.397	0.192	120	388	87	83	-0.503	36	51	34	49	0
2	11	8	"PFF0844"	"F37871_2"	7890	24830	140	254	255	65	79	80	15	99	97	0	457	441	90	142	144	19	100	99	0	0.556	0.589	0.591	0.563	1.522	0.580	0.864	156	486	490	475	-0.848	175	315	176	299	0
2	12	8	"PFF0850"	"F38025_1"	8080	24820	130	1138	1099	275	79	81	16	100	100	0	570	567	109	142	145	21	100	100	0	2.474	2.400	2.378	2.389	1.257	2.459	0.901	120	466	1487	1445	1.307	1059	428	1020	425	0
2	13	8	"PFF0854"	"F38531_3"	8260	24820	130	137	141	24	81	83	15	99	91	0	204	207	31	144	146	21	95	76	0	0.933	0.952	0.978	1.017	2.223	0.818	0.396	120	471	116	123	-0.100	56	60	60	63	0
2	14	8	"PFF0857"	"F38658_1"	8460	24820	140	507	494	106	81	82	14	100	100	0	534	512	120	144	146	21	99	98	0	1.092	1.122	1.120	1.169	1.414	1.081	0.897	156	457	816	781	0.127	426	390	413	368	0
2	15	8	"PFF1501"	"F59165_1"	8640	24820	140	153	156	27	84	85	16	100	94	0	326	325	59	148	150	22	99	99	0	0.388	0.407	0.425	0.404	1.731	0.354	0.591	156	406	247	249	-1.367	69	178	72	177	0
2	16	8	"PFF1503"	"F59212_1"	8830	24820	140	1085	1069	224	86	87	16	100	100	0	511	509	100	148	149	19	100	100	0	2.752	2.723	2.700	2.772	1.315	2.765	0.907	156	427	1362	1344	1.461	999	363	983	361	0
2	17	8	"PFF1507"	"F59325_1"	9030	24820	140	193	195	40	86	88	18	100	97	0	292	293	46	150	151	20	100	99	0	0.754	0.762	0.751	0.750	1.626	0.713	0.673	156	503	249	252	-0.408	107	142	109	143	0
2	18	8	"PFF1515"	"F59681_5"	9230	24830	130	148	149	27	85	87	17	97	90	0	192	196	28	149	150	21	81	51	0	1.465	1.362	1.279	1.455	2.201	1.205	0.402	120	466	106	111	0.551	63	43	64	47	0
2	19	8	"PFF1523"	"F60089_1"	9410	24820	140	161	162	33	87	92	26	94	75	0	203	206	29	149	152	21	90	68	0	1.370	1.316	1.288	1.326	1.866	1.248	0.444	156	468	128	132	0.455	74	54	75	57	0
2	20	8	"PFF1525"	"F60196_1"	9590	24870	150	146	139	40	92	98	28	65	48	0	183	188	36	153	157	24	55	35	0	1.800	1.343	1.373	1.450	2.833	1.316	0.414	156	476	84	82	0.848	54	30	47	35	-50
2	21	8	"PFF1565"	"F62141_1"	9780	24820	140	3055	2874	931	93	97	26	100	100	0	1658	1528	455	154	157	24	100	100	0	1.969	2.024	1.991	2.035	1.349	2.058	0.941	156	467	4466	4155	0.978	2962	1504	2781	1374	0
2	22	8	"PFF1569"	"F62233_2"	9980	24830	140	224	225	48	86	88	18	99	98	0	226	233	36	153	154	18	100	94	0	1.890	1.737	1.823	1.787	1.668	1.744	0.608	156	668	211	219	0.919	138	73	139	80	0
2	1	9	"PFF1573"	"F62329_1"	5980	25020	150	100	100	20	70	73	18	69	36	0	145	145	22	146	148	21	16	3	0	-30.000	-30.000	2.000	2.014	3.918	1.177	0.042	156	665	29	29	Error	30	-1	30	-1	-50
2	2	9	"PFF1576"	"F62396_2"	6180	25010	140	200	200	40	71	73	18	99	98	0	198	200	35	140	142	17	88	76	0	2.224	2.150	2.104	2.424	2.255	2.436	0.412	156	406	187	189	1.153	129	58	129	60	0
2	3	9	"PFF1579"	"F62610_1"	6380	25010	140	579	544	155	71	73	16	100	100	0	299	297	65	138	140	17	98	96	0	3.155	2.975	3.027	2.995	1.526	3.087	0.802	156	485	669	632	1.658	508	161	473	159	0
2	4	9	"PFF1581"	"F62610_13"	6560	25010	140	289	290	71	73	75	15	100	100	0	311	304	62	141	142	18	98	98	0	1.271	1.331	1.328	1.351	1.481	1.302	0.814	156	461	386	380	0.345	216	170	217	163	0
2	5	9	"PFF1628"	"F63860_1"	6720	24970	150	98	101	26	73	76	17	62	37	0	143	144	22	141	142	18	23	6	0	12.500	9.333	1.571	1.590	4.010	2.816	0.032	156	530	27	31	3.644	25	2	28	3	-50
2	6	9	"PFF1634"	"F64095_1"	6930	25020	130	112	115	21	73	76	17	90	63	0	164	165	23	140	141	18	60	30	0	1.625	1.680	1.413	1.415	2.708	1.272	0.193	120	498	63	67	0.700	39	24	42	25	0
2	7	9	"PFF1641"	"F64252_1"	7110	25020	140	213	208	52	74	75	14	99	98	0	262	266	45	139	141	19	98	98	0	1.130	1.055	1.024	1.023	1.576	1.061	0.681	156	450	262	261	0.176	139	123	134	127	0
2	8	9	"PFF1644"	"F64347_2"	7300	25010	140	220	219	51	74	75	14	100	99	0	312	307	67	138	141	18	99	98	0	0.839	0.858	0.881	0.878	1.609	0.809	0.733	156	446	320	314	-0.253	146	174	145	169	0
2	9	9	"PFF1647"	"F6440_2"	7500	25020	150	1358	1276	451	73	77	36	100	100	0	1069	1084	401	138	145	71	100	99	0	1.380	1.272	1.310	1.244	1.348	0.861	0.766	156	459	2216	2149	0.465	1285	931	1203	946	0
2	10	9	"PFF1652"	"F64735_1"	7690	25010	140	1256	1213	333	76	79	36	100	100	0	1287	1235	327	139	145	72	99	99	0	1.028	1.037	1.050	1.061	1.472	1.023	0.917	156	447	2328	2233	0.040	1180	1148	1137	1096	0
2	11	9	"PFF1680"	"F65658_4"	7860	25010	130	388	378	66	75	76	14	100	100	0	512	504	73	142	144	19	100	100	0	0.846	0.837	0.833	0.836	1.274	0.810	0.889	120	440	683	665	-0.241	313	370	303	362	0
2	12	9	"PFF1682"	"F65704_1"	8060	25020	120	227	223	53	74	75	14	100	100	0	257	257	44	141	144	19	100	97	0	1.319	1.284	1.295	1.293	1.553	1.308	0.720	120	481	269	265	0.399	153	116	149	116	0
2	13	9	"PFF1687"	"F66126_1"	8250	25020	140	249	245	53	77	79	15	99	99	0	325	327	63	140	143	20	100	98	0	0.930	0.898	0.856	0.895	1.414	0.894	0.811	156	502	357	355	-0.105	172	185	168	187	0
2	14	9	"PFF1693"	"F66450_1"	8440	25020	140	225	225	51	79	81	14	100	99	0	416	409	84	142	145	21	99	99	0	0.533	0.547	0.533	0.547	1.540	0.522	0.810	156	478	420	413	-0.908	146	274	146	267	0
2	15	9	"PFF1696"	"F66665_1"	8640	25020	140	3412	3146	816	83	84	16	100	100	0	2137	2051	481	147	148	22	100	100	0	1.673	1.609	1.620	1.601	1.264	1.635	0.943	156	456	5319	4967	0.742	3329	1990	3063	1904	0
2	16	9	"PFF1698"	"F66828_1"	8830	25020	140	183	185	34	86	87	15	100	99	0	241	239	43	147	148	19	96	89	0	1.032	1.076	1.076	1.120	1.687	0.959	0.582	156	413	191	191	0.045	97	94	99	92	0
2	17	9	"PFI0357"	"I4256_1"	9010	25020	140	93	94	20	86	86	16	26	10	0	244	244	38	147	148	17	98	96	0	0.072	0.082	0.173	0.167	2.503	0.081	0.040	156	436	104	105	-3.793	7	97	8	97	0
2	18	9	"PFI0360"	"I4355_3"	9200	25010	130	342	333	66	82	83	15	100	100	0	380	384	67	148	149	18	100	99	0	1.121	1.064	1.076	1.070	1.326	1.007	0.858	120	440	492	487	0.164	260	232	251	236	0
2	19	9	"PFI0362"	"I4394_2"	9380	25010	130	199	199	30	81	83	15	100	100	0	397	401	61	148	149	19	100	100	0	0.474	0.466	0.468	0.464	1.354	0.451	0.783	120	421	367	371	-1.077	118	249	118	253	0
2	20	9	"PFI0367"	"I4500_1"	9570	25010	130	254	253	46	85	87	16	100	100	0	276	283	48	150	151	19	100	99	0	1.341	1.263	1.386	1.303	1.530	1.160	0.728	120	385	295	301	0.424	169	126	168	133	0
2	21	9	"PFI0369"	"I4547_2"	9760	25010	140	192	193	32	90	90	17	100	98	0	556	540	110	150	152	18	99	99	0	0.251	0.264	0.266	0.268	1.650	0.242	0.750	156	446	508	493	-1.993	102	406	103	390	0
2	22	9	"PFI0371"	"I4582_1"	9960	25010	140	379	377	93	84	86	18	100	100	0	381	384	80	152	153	18	98	98	0	1.288	1.263	1.273	1.305	1.606	1.249	0.856	156	623	524	525	0.365	295	229	293	232	0
2	1	10	"PFI0397"	"I5035_1"	6020	25160	150	81	83	22	71	75	18	34	12	0	145	146	21	144	147	22	16	3	0	10.000	6.000	1.199	1.296	3.874	0.456	0.024	156	602	11	14	3.322	10	1	12	2	-50
2	2	10	"PFI0404"	"I5222_1"	6160	25200	140	483	470	122	72	74	17	100	100	0	318	310	62	140	142	17	98	97	0	2.309	2.341	2.337	2.446	1.557	2.387	0.860	156	434	589	568	1.207	411	178	398	170	0
2	3	10	"PFI0407"	"I5252_1"	6360	25200	130	130	130	21	72	73	16	99	88	0	198	198	34	140	140	16	90	80	0	1.000	1.000	0.934	1.023	2.236	0.763	0.416	120	465	116	116	0.000	58	58	58	58	0
2	4	10	"PFI0409"	"I5362_4"	6540	25200	130	157	159	31	71	72	12	100	99	0	259	254	46	141	141	16	96	95	0	0.729	0.779	0.759	0.776	1.622	0.682	0.649	120	478	204	201	-0.456	86	118	88	113	0
2	5	10	"PFI0418"	"I5700_1"	6750	25210	130	109	111	21	71	73	16	87	62	0	189	187	32	141	142	18	80	63	0	0.792	0.870	0.792	0.785	2.775	0.546	0.212	120	569	86	86	-0.337	38	48	40	46	0
2	6	10	"PFI0423"	"I5893_2"	6930	25200	130	249	249	44	70	71	13	100	100	0	309	306	51	140	142	20	100	99	0	1.059	1.078	1.108	1.113	1.407	1.008	0.834	120	449	348	345	0.083	179	169	179	166	0
2	7	10	"PFI0448"	"I6567_2"	7120	25200	140	498	486	126	72	73	13	100	100	0	680	658	176	139	142	21	99	99	0	0.787	0.798	0.785	0.807	1.409	0.774	0.894	156	463	967	933	-0.345	426	541	414	519	0
2	8	10	"PFI0451"	"I6639_1"	7310	25200	130	400	397	95	72	74	13	100	100	0	283	280	55	139	142	20	98	95	0	2.278	2.305	2.378	2.375	1.497	2.373	0.747	120	471	472	466	1.188	328	144	325	141	0
2	9	10	"PFI0457"	"I6658_1"	7500	25200	140	318	313	76	72	74	15	100	99	0	397	397	92	140	144	49	98	95	0	0.957	0.938	0.929	0.962	1.513	0.902	0.824	156	482	503	498	-0.063	246	257	241	257	0
2	10	10	"PFI0459"	"I6658_3"	7700	25210	140	106	105	20	73	74	14	79	55	0	277	268	49	140	140	16	96	96	0	0.241	0.250	0.247	0.239	2.380	0.204	0.352	156	468	170	160	-2.054	33	137	32	128	0
2	11	10	"PFI0461"	"I6724_2"	7890	25200	130	281	284	61	72	73	13	100	100	0	431	415	83	140	142	18	99	99	0	0.718	0.771	0.760	0.785	1.415	0.726	0.850	120	507	500	487	-0.478	209	291	212	275	0
2	12	10	"PFI0465"	"I6851_2"	8090	25210	140	125	125	26	71	72	13	93	89	0	229	230	45	140	142	16	94	90	0	0.607	0.600	0.580	0.580	2.276	0.506	0.491	156	452	143	144	-0.721	54	89	54	90	0
2	13	10	"PFI0492"	"I7697_2"	8270	25210	150	159	158	31	75	77	16	97	94	0	309	306	65	142	143	18	98	98	0	0.503	0.506	0.545	0.507	1.644	0.444	0.686	156	435	251	247	-0.991	84	167	83	164	0
2	14	10	"PFI0498"	"I7884_1"	8470	25200	140	121	123	18	77	79	13	96	86	0	243	245	45	143	145	18	96	92	0	0.440	0.451	0.450	0.450	1.948	0.349	0.455	156	455	144	148	-1.184	44	100	46	102	0
2	15	10	"PFI0501"	"I8013_1"	8670	25200	130	175	178	32	79	81	14	99	98	0	267	266	48	145	147	18	99	96	0	0.787	0.818	0.807	0.826	1.587	0.752	0.656	120	400	218	220	-0.346	96	122	99	121	0
2	16	10	"PFI0504"	"I8083_1"	8850	25200	140	2131	2096	488	82	83	14	100	100	0	1644	1615	386	147	149	19	100	100	0	1.369	1.372	1.379	1.394	1.287	1.369	0.949	156	388	3546	3482	0.453	2049	1497	2014	1468	0
2	17	10	"PFI0510"	"I8305_1"	9040	25200	140	1100	1027	261	84	85	17	100	100	0	689	670	160	148	151	19	100	100	0	1.878	1.807	1.824	1.831	1.358	1.817	0.921	156	444	1557	1465	0.909	1016	541	943	522	0
2	18	10	"PFI0513"	"I8332_1"	9230	25200	140	502	483	132	87	91	25	100	99	0	458	447	109	153	155	23	98	98	0	1.361	1.347	1.321	1.347	1.457	1.339	0.887	156	482	720	690	0.444	415	305	396	294	0
2	19	10	"PFJ0455"	"J53_17"	9420	25200	140	778	773	204	87	90	24	100	100	0	895	853	206	155	156	23	100	100	0	0.934	0.983	0.993	0.983	1.366	0.976	0.917	156	490	1431	1384	-0.099	691	740	686	698	0
2	20	10	"PFJ0457"	"J53_21"	9610	25210	140	446	426	141	87	90	18	98	97	0	917	864	266	155	155	18	100	100	0	0.471	0.478	0.491	0.460	1.578	0.473	0.905	156	457	1121	1048	-1.086	359	762	339	709	0
2	21	10	"PFJ0459"	"J53_23"	9780	25210	150	123	121	24	90	93	21	65	27	0	162	164	26	152	154	19	32	14	0	3.300	2.583	1.364	1.740	3.321	1.378	0.110	156	508	43	43	1.722	33	10	31	12	-50
2	22	10	"PFJ0463"	"J53_29"	9990	25200	140	1338	1284	360	83	85	16	100	100	0	1340	1267	357	150	152	18	100	100	0	1.055	1.075	1.083	1.099	1.361	1.065	0.936	156	675	2445	2318	0.077	1255	1190	1201	1117	0
2	1	11	"PFJ0468"	"J53_37"	6000	25390	140	134	137	26	71	73	16	98	89	0	205	209	31	143	144	17	94	87	0	1.016	1.000	0.972	1.058	2.010	0.889	0.487	156	685	125	132	0.023	63	62	66	66	0
2	2	11	"PFJ0472"	"J53_41"	6190	25390	140	175	174	40	73	75	15	97	95	0	473	469	105	141	142	18	99	99	0	0.307	0.308	0.317	0.299	1.636	0.287	0.750	156	429	434	429	-1.703	102	332	101	328	0
2	3	11	"PFJ0495"	"J564_1"	6380	25390	140	1772	1665	416	74	75	15	100	100	0	1170	1099	252	140	141	17	100	100	0	1.649	1.659	1.679	1.654	1.313	1.675	0.928	156	496	2728	2550	0.721	1698	1030	1591	959	0
2	4	11	"PFJ0497"	"J564_3"	6570	25390	140	277	277	60	72	73	14	100	100	0	553	547	133	140	140	17	98	98	0	0.496	0.504	0.495	0.515	1.493	0.475	0.880	156	559	618	612	-1.011	205	413	205	407	0
2	5	11	"PFJ0500"	"J56_7"	6770	25390	140	112	113	20	70	72	15	91	73	0	167	168	31	140	141	17	59	39	0	1.556	1.536	1.222	1.408	2.556	0.935	0.236	156	537	69	71	0.637	42	27	43	28	0
2	6	11	"PFJ0503"	"J583_1"	6950	25370	100	118	118	22	72	75	17	88	63	0	160	162	26	140	142	19	51	21	0	2.300	2.091	1.800	1.844	2.785	1.551	0.134	80	348	66	68	1.202	46	20	46	22	0
2	7	11	"PFJ0506"	"J587_3"	7120	25400	150	89	89	18	72	74	16	51	18	0	141	141	21	141	143	19	17	4	0	100000.000	100000.000	1.045	1.220	4.035	0.729	0.007	156	502	17	17	16.610	17	0	17	0	-50
2	8	11	"PFJ0508"	"J587_5"	7310	25400	150	82	84	17	73	75	14	36	16	0	140	141	20	142	144	19	13	3	0	-4.500	-11.000	1.214	1.167	4.170	19.338	0.000	156	530	7	10	Error	9	-2	11	-1	-50
2	9	11	"PFJ0527"	"J647_6"	7530	25390	140	792	737	222	74	75	14	100	100	0	789	761	201	142	144	18	100	100	0	1.110	1.071	1.058	1.060	1.370	1.078	0.910	156	524	1365	1282	0.150	718	647	663	619	0
2	10	11	"PFJ0531"	"J64_1"	7710	25380	130	664	624	178	72	74	17	100	100	0	453	433	108	141	142	17	98	98	0	1.897	1.890	1.853	1.937	1.369	1.842	0.862	120	491	904	844	0.924	592	312	552	292	0
2	11	11	"PFJ0533"	"J64_3"	7910	25390	130	592	551	149	72	74	17	100	100	0	401	386	90	140	141	16	98	97	0	1.992	1.947	1.906	1.977	1.399	1.964	0.882	120	529	781	725	0.994	520	261	479	246	0
2	12	11	"PFJ0536"	"J65_10"	8100	25390	140	773	722	202	75	77	18	100	100	0	518	524	126	141	143	19	100	100	0	1.851	1.689	1.727	1.672	1.399	1.721	0.894	156	495	1075	1030	0.889	698	377	647	383	0
2	13	11	"PFJ0538"	"J65_12"	8290	25360	110	119	125	30	79	83	21	82	46	0	159	160	41	145	148	21	35	15	0	2.857	3.067	1.718	2.028	3.684	1.163	0.162	80	381	54	61	1.515	40	14	46	15	0
2	14	11	"PFJ0540"	"J65_2"	8480	25390	140	929	893	259	78	80	17	100	100	0	503	484	120	145	147	19	98	98	0	2.377	2.404	2.419	2.465	1.513	2.433	0.891	156	503	1209	1154	1.249	851	358	815	339	0
2	15	11	"PFJ0567"	"J71_12"	8670	25390	140	377	354	93	77	79	13	99	98	0	288	282	66	144	146	18	95	92	0	2.083	2.007	1.962	2.022	1.545	1.939	0.810	156	402	444	415	1.059	300	144	277	138	0
2	16	11	"PFJ0569"	"J71_2"	8830	25400	150	105	106	23	80	82	15	64	37	0	149	149	23	147	149	20	18	5	0	12.500	13.000	1.810	1.697	3.876	1.055	0.047	156	382	27	28	3.644	25	2	26	2	-50
2	17	11	"PFJ0571"	"J71_6"	9020	25400	150	120	121	25	84	87	17	79	53	0	164	163	25	149	152	20	38	13	0	2.400	2.643	1.583	1.711	2.609	1.372	0.112	156	450	51	51	1.263	36	15	37	14	-50
2	18	11	"PFJ0573"	"J71_9"	9230	25390	140	37176	33647	9919	92	97	26	100	100	0	28182	26003	7964	157	160	24	100	100	0	1.323	1.298	1.287	1.303	1.306	1.296	0.951	156	503	65109	59401	0.404	37084	28025	33555	25846	0
2	19	11	"PFJ0576"	"J73_13"	9430	25390	130	183	182	33	94	98	25	95	88	0	212	213	32	161	162	24	84	56	0	1.745	1.692	1.543	1.598	2.048	1.541	0.393	120	475	140	140	0.803	89	51	88	52	0
2	20	11	"PFJ0578"	"J73_15"	9610	25390	130	2061	1988	497	94	98	22	100	100	0	1568	1538	341	158	160	21	100	100	0	1.395	1.372	1.364	1.361	1.263	1.360	0.936	120	498	3377	3274	0.480	1967	1410	1894	1380	0
2	21	11	"PFK0742"	"Ks1964_2"	9820	25370	100	144	148	27	95	102	27	82	43	0	198	200	32	155	158	23	75	43	0	1.140	1.178	1.262	1.200	2.969	1.149	0.206	80	334	92	98	0.188	49	43	53	45	0
2	22	11	"PFK0745"	"Ks1_2"	9990	25390	140	263	262	52	85	87	19	100	99	0	420	412	87	154	154	19	100	99	0	0.669	0.686	0.679	0.698	1.403	0.640	0.840	156	633	444	435	-0.580	178	266	177	258	0
2	1	12	"PFK0752"	"Ks202_6"	6010	25580	140	1054	959	348	70	72	16	99	99	0	881	833	236	146	147	18	99	99	0	1.339	1.294	1.329	1.220	1.602	1.342	0.906	156	633	1719	1576	0.421	984	735	889	687	0
2	2	12	"PFK0755"	"Ks202_9"	6200	25580	140	821	791	220	72	74	15	100	100	0	332	331	57	141	142	17	99	98	0	3.921	3.784	3.805	3.718	1.395	3.968	0.888	156	398	940	909	1.971	749	191	719	190	0
2	3	12	"PFK0757"	"Ks206_2"	6360	25590	150	102	105	25	71	73	15	75	50	0	147	147	22	139	141	19	26	8	0	3.875	4.250	1.957	1.968	3.188	3.039	0.026	156	485	39	42	1.954	31	8	34	8	-50
2	4	12	"PFK0760"	"Ks210_1"	6590	25600	150	78	80	16	71	73	15	29	8	0	152	154	24	139	140	19	40	16	0	0.538	0.600	0.610	0.625	3.567	0.203	0.039	156	497	20	24	-0.893	7	13	9	15	-50
2	5	12	"PFK0786"	"Ks225_7"	6770	25590	140	99	101	19	72	75	18	71	32	0	200	201	42	139	140	17	82	75	0	0.443	0.468	0.403	0.446	2.827	0.298	0.195	156	507	88	91	-1.176	27	61	29	62	0
2	6	12	"PFK0793"	"Ks2300_1"	6960	25580	130	122	124	26	72	74	16	95	79	0	164	167	34	140	141	17	58	42	0	2.083	1.926	1.519	1.672	3.063	1.382	0.149	120	466	74	79	1.059	50	24	52	27	0
2	7	12	"PFK0795"	"Ks2345_1"	7150	25580	140	1584	1463	446	71	72	14	100	100	0	718	704	193	142	142	18	100	100	0	2.627	2.477	2.472	2.484	1.383	2.498	0.937	156	415	2089	1954	1.393	1513	576	1392	562	0
2	8	12	"PFK0799"	"Ks244_1"	7330	25580	130	843	805	171	72	73	14	100	100	0	430	424	86	142	142	17	100	99	0	2.677	2.599	2.593	2.682	1.374	2.545	0.878	120	461	1059	1015	1.421	771	288	733	282	0
2	9	12	"PFK0802"	"Ks244_3"	7530	25580	140	932	881	254	74	75	14	100	100	0	457	446	104	142	144	17	100	98	0	2.724	2.655	2.678	2.669	1.495	2.729	0.887	156	564	1173	1111	1.446	858	315	807	304	0
2	10	12	"PFK0804"	"Ks244_8"	7730	25590	120	102	104	21	73	75	18	75	37	0	167	169	33	142	143	16	63	40	0	1.160	1.148	1.079	1.150	4.261	0.542	0.092	120	484	54	58	0.214	29	25	31	27	0
2	11	12	"PFK0825"	"Ks25_1"	7900	25580	130	118	118	22	71	73	17	95	70	0	259	259	50	141	142	17	97	95	0	0.398	0.398	0.391	0.397	2.105	0.294	0.435	120	538	165	165	-1.328	47	118	47	118	0
2	12	12	"PFK0827"	"Ks25_12"	8110	25580	140	176	174	39	74	75	16	96	95	0	223	221	43	142	144	19	91	82	0	1.259	1.266	1.267	1.282	2.089	1.172	0.593	156	549	183	179	0.333	102	81	100	79	0
2	13	12	"PFK0830"	"Ks25_19"	8290	25580	140	207	207	46	76	80	19	100	98	0	477	461	109	144	146	20	98	97	0	0.393	0.413	0.418	0.426	1.631	0.385	0.806	156	544	464	448	-1.346	131	333	131	317	0
2	14	12	"PFK0834"	"Ks25_8"	8480	25580	140	134	133	25	74	76	15	94	87	0	192	195	37	142	143	17	83	71	0	1.200	1.113	0.986	1.098	2.164	0.851	0.381	156	484	110	112	0.263	60	50	59	53	0
2	15	12	"PFK0839"	"Ks266_15"	8680	25580	140	1910	1744	604	74	76	14	100	100	0	919	892	281	142	142	16	99	99	0	2.363	2.227	2.187	2.262	1.534	2.267	0.919	156	409	2613	2420	1.241	1836	777	1670	750	0
2	16	12	"PFK0841"	"Ks266_6"	8860	25580	140	1190	1110	318	77	79	15	100	100	0	842	825	216	143	145	19	100	99	0	1.592	1.515	1.518	1.525	1.369	1.525	0.929	156	392	1812	1715	0.671	1113	699	1033	682	0
2	17	12	"PFK0858"	"Ks271_1"	9050	25580	140	2816	2527	723	82	82	16	100	100	0	1073	991	255	144	146	19	99	99	0	2.943	2.887	2.923	2.983	1.481	2.947	0.946	156	392	3663	3292	1.557	2734	929	2445	847	0
2	18	12	"PFK0868"	"Ks2886_1"	9210	25590	150	87	89	16	86	88	19	13	2	0	143	144	20	151	153	20	7	0	0	-0.125	-0.429	0.760	0.674	3.307	0.033	0.000	156	420	-7	-4	Error	1	-8	3	-7	-50
2	19	12	"PFK0871"	"Ks291_5"	9400	25590	150	79	81	15	89	92	21	4	0	0	135	135	22	155	157	22	4	0	0	0.500	0.400	0.634	0.652	3.180	0.207	0.014	156	489	-30	-28	-1.000	-10	-20	-8	-20	-50
2	20	12	"PFK0873"	"Ks291_8"	9590	25590	150	102	103	19	92	93	18	37	8	0	148	150	20	155	157	19	10	2	0	-1.429	-2.200	0.917	0.881	3.646	0.848	0.000	156	561	3	6	Error	10	-7	11	-5	-50
2	21	12	"PFK0878"	"Ks2_13"	9800	25560	150	133	133	24	92	97	24	68	40	0	168	170	27	156	158	22	32	14	0	3.417	2.929	1.771	1.958	3.047	1.693	0.093	156	633	53	55	1.773	41	12	41	14	-50
2	22	12	"PFK0881"	"Ks2_9"	10000	25580	140	146	145	25	84	85	16	95	89	0	246	245	46	153	154	19	95	87	0	0.667	0.663	0.661	0.662	2.124	0.508	0.418	156	694	155	153	-0.585	62	93	61	92	0
2	1	13	"PFL0033"	"L1_66"	6010	25770	130	105	107	21	70	71	15	86	60	0	193	187	41	148	150	17	74	62	0	0.778	0.949	0.788	0.767	2.653	0.620	0.168	120	532	80	76	-0.363	35	45	37	39	0
2	2	13	"PFL0035"	"L1_7"	6180	25780	150	89	89	19	69	71	20	49	12	0	138	139	21	142	143	19	15	1	0	-5.000	-6.667	1.300	1.350	3.883	6.894	0.000	156	449	16	17	Error	20	-4	20	-3	-50
2	3	13	"PFL0037"	"L1_72"	6380	25750	120	109	111	20	68	70	14	94	78	0	161	161	29	139	140	17	55	36	0	1.864	1.955	1.297	1.527	3.329	0.914	0.090	120	434	63	65	0.898	41	22	43	22	0
2	4	13	"PFL0041"	"L1_79"	6570	25770	150	97	97	19	70	71	13	78	50	0	140	143	24	139	140	17	24	9	0	27.000	6.750	1.802	1.760	3.237	1.198	0.012	156	532	28	31	4.755	27	1	27	4	-50
2	5	13	"PFL0043"	"L1_81"	6740	25760	110	132	134	23	72	76	22	96	75	0	147	148	24	138	139	17	41	18	0	6.667	6.200	2.648	3.352	2.969	7.129	0.019	80	384	69	72	2.737	60	9	62	10	0
2	6	13	"PFL0045"	"L1_83"	6960	25770	140	137	160	118	73	76	20	93	78	0	285	296	116	140	140	18	98	97	0	0.441	0.558	0.423	0.444	2.133	0.345	0.701	156	495	209	243	-1.180	64	145	87	156	0
2	7	13	"PFL0068"	"L2_117"	7090	25770	140	907	897	257	71	73	13	100	100	0	543	523	144	142	142	18	99	98	0	2.085	2.168	2.223	2.278	1.518	2.131	0.879	156	410	1237	1207	1.060	836	401	826	381	0
2	8	13	"PFL0070"	"L2_12"	7280	25770	130	1345	1247	293	70	72	13	100	100	0	1565	1420	342	140	140	16	100	100	0	0.895	0.920	0.918	0.929	1.291	0.892	0.925	120	498	2700	2457	-0.160	1275	1425	1177	1280	0
2	9	13	"PFL0072"	"L2_123"	7480	25770	130	145	148	28	71	73	14	100	96	0	170	172	27	140	140	16	70	45	0	2.467	2.406	2.346	2.607	2.507	2.335	0.235	120	535	104	109	1.303	74	30	77	32	0
2	10	13	"PFL0074"	"L2_127"	7660	25780	130	222	221	47	71	72	13	100	100	0	303	299	54	141	142	17	98	97	0	0.932	0.949	0.976	1.000	1.825	0.931	0.760	120	499	313	308	-0.101	151	162	150	158	0
2	11	13	"PFL0077"	"L2_135"	7850	25780	130	218	221	50	70	71	12	100	100	0	381	383	82	141	142	17	100	100	0	0.617	0.624	0.641	0.633	1.510	0.572	0.781	120	483	388	393	-0.697	148	240	151	242	0
2	12	13	"PFL0079"	"L2_139"	8040	25780	130	165	168	39	72	72	13	100	98	0	263	263	49	141	143	17	98	96	0	0.762	0.787	0.770	0.786	1.774	0.731	0.703	120	515	215	218	-0.392	93	122	96	122	0
2	13	13	"PFL0101"	"L2_180"	8240	25770	130	353	341	73	73	75	14	100	100	0	330	322	65	142	144	18	99	97	0	1.489	1.489	1.443	1.561	1.457	1.430	0.836	120	552	468	448	0.575	280	188	268	180	0
2	14	13	"PFL0104"	"L2_185"	8450	25770	120	122	120	22	73	76	15	94	75	0	173	177	30	141	143	18	72	44	0	1.531	1.306	1.335	1.439	2.593	1.069	0.217	120	459	81	83	0.615	49	32	47	36	0
2	15	13	"PFL0109"	"L2_193"	8620	25780	140	438	408	120	75	76	17	99	98	0	610	580	125	141	143	18	100	100	0	0.774	0.759	0.763	0.715	1.493	0.774	0.886	156	478	832	772	-0.370	363	469	333	439	0
2	16	13	"PFL0111"	"L2_195"	8810	25770	120	99	100	21	76	77	17	60	26	0	194	193	32	141	143	18	86	68	0	0.434	0.462	0.492	0.455	2.959	0.347	0.113	120	433	76	76	-1.204	23	53	24	52	0
2	17	13	"PFL0113"	"L2_198"	9010	25770	130	112	114	22	78	79	14	85	64	0	190	187	28	143	144	18	80	60	0	0.723	0.818	0.819	0.830	2.770	0.601	0.246	120	455	81	80	-0.467	34	47	36	44	0
2	18	13	"PFL0115"	"L2_20"	9200	25770	150	171	175	34	79	80	16	100	97	0	464	452	97	145	147	18	98	98	0	0.288	0.313	0.306	0.310	1.605	0.287	0.763	156	434	411	403	-1.794	92	319	96	307	0
2	19	13	"PFL0135"	"L2_233"	9390	25770	140	177	177	35	81	83	17	100	96	0	161	163	23	148	150	21	36	14	0	7.385	6.400	4.409	4.744	2.598	5.627	0.127	156	458	109	111	2.885	96	13	96	15	0
2	20	13	"PFL0138"	"L2_238"	9590	25790	150	101	103	21	85	88	19	42	14	0	158	159	28	149	154	28	26	5	0	1.778	1.800	0.865	0.857	4.007	0.203	0.004	156	501	25	28	0.830	16	9	18	10	-50
2	21	13	"PFL0141"	"L2_248"	9770	25770	130	491	479	109	86	88	17	100	100	0	340	336	68	152	154	19	99	97	0	2.154	2.136	2.158	2.287	1.620	2.022	0.815	120	485	593	577	1.107	405	188	393	184	0
2	22	13	"PFL0145"	"L2_259"	9970	25780	150	100	101	19	81	83	16	54	22	0	144	147	24	151	153	20	14	2	0	-2.714	-5.000	1.000	1.084	4.410	5.904	0.001	156	745	12	16	Error	19	-7	20	-4	-50
2	1	14	"PFL0149"	"L2_268"	5970	25950	130	95	96	20	69	70	13	78	47	0	205	207	34	148	149	18	89	73	0	0.456	0.458	0.469	0.497	2.989	0.278	0.143	120	593	83	86	-1.132	26	57	27	59	0
2	2	14	"PFL0152"	"L2_277"	6170	25960	140	565	537	153	70	73	21	100	100	0	387	387	83	142	143	20	98	98	0	2.020	1.906	1.902	1.900	1.480	1.946	0.881	156	423	740	712	1.015	495	245	467	245	0
2	3	14	"PFM0408"	"M36520_1"	6340	25970	140	109	112	22	71	74	21	83	40	0	308	300	65	139	139	18	98	96	0	0.225	0.255	0.252	0.242	1.807	0.232	0.347	156	494	207	202	-2.153	38	169	41	161	0
2	4	14	"PFM0410"	"M36520_4"	6520	25970	130	94	95	16	70	71	13	73	45	0	192	196	38	139	139	16	88	75	0	0.453	0.439	0.432	0.394	2.613	0.291	0.246	120	458	77	82	-1.143	24	53	25	57	0
2	5	14	"PFM0413"	"M36754_16"	6720	25970	140	237	234	64	70	72	15	98	98	0	651	624	177	139	139	16	98	98	0	0.326	0.338	0.334	0.338	1.703	0.325	0.862	156	622	679	649	-1.616	167	512	164	485	0
2	6	14	"PFM0417"	"M36754_20"	6940	25970	150	72	74	14	70	73	16	19	3	0	126	127	21	140	140	17	6	2	0	-0.143	-0.308	0.410	0.495	4.265	0.061	0.002	156	527	-12	-9	Error	2	-14	4	-13	-50
2	7	14	"PFM0419"	"M36754_23"	7100	25970	140	602	570	163	72	73	13	100	99	0	494	487	109	141	142	16	100	100	0	1.501	1.439	1.442	1.389	1.430	1.456	0.906	156	409	883	844	0.586	530	353	498	346	0
2	8	14	"PFM0422"	"M3675_2"	7290	25970	140	652	608	185	72	73	13	100	100	0	514	510	128	140	140	16	100	98	0	1.551	1.449	1.460	1.435	1.486	1.468	0.907	156	538	954	906	0.633	580	374	536	370	0
2	9	14	"PFM0440"	"M3766_1"	7480	25970	130	603	581	151	71	73	14	100	100	0	710	696	193	140	141	16	100	100	0	0.933	0.917	0.912	0.953	1.430	0.862	0.896	120	536	1102	1066	-0.100	532	570	510	556	0
2	10	14	"PFM0442"	"M37744_2"	7700	25970	150	81	84	17	68	69	13	48	28	0	142	142	24	141	142	17	14	7	0	13.000	16.000	1.200	1.063	4.144	64.558	0.000	156	571	14	17	3.700	13	1	16	1	-50
2	11	14	"PFM0444"	"M37773_2"	7890	25970	150	80	81	15	66	68	12	51	24	0	127	128	20	138	141	17	8	2	0	-1.273	-1.500	0.765	0.939	4.160	6.434	0.008	156	518	3	5	Error	14	-11	15	-10	-50
2	12	14	"PFM0446"	"M3777_1"	8060	25960	130	115	112	20	68	70	13	95	79	0	295	297	57	140	142	17	99	99	0	0.303	0.280	0.291	0.269	2.122	0.228	0.504	120	478	202	201	-1.722	47	155	44	157	0
2	13	14	"PFM0448"	"M37794_11"	8250	25970	130	168	165	27	69	71	14	100	100	0	177	175	25	142	144	18	73	46	0	2.829	2.909	2.772	3.048	2.277	2.572	0.316	120	548	134	129	1.500	99	35	96	33	0
2	14	14	"PFM0450"	"M37794_14"	8450	25970	120	138	136	25	71	73	13	97	95	0	162	161	28	140	143	18	54	24	0	3.045	3.095	2.583	2.796	2.349	2.549	0.150	120	479	89	86	1.607	67	22	65	21	0
2	15	14	"PFM0469"	"M38740_1"	8640	25970	150	92	91	16	74	76	16	54	17	0	136	135	20	142	145	19	8	1	0	-3.000	-2.429	1.472	1.389	4.407	3.199	0.015	156	543	12	10	Error	18	-6	17	-7	-50
2	16	14	"PFM0472"	"M38757_4"	8840	25960	140	1154	1050	314	77	78	16	100	100	0	637	603	168	145	146	19	98	96	0	2.189	2.124	2.121	2.223	1.499	2.108	0.937	156	526	1569	1431	1.130	1077	492	973	458	0
2	17	14	"PFM0476"	"M38913_1"	9020	25960	140	1692	1565	473	79	81	15	100	100	0	858	816	236	145	147	17	97	96	0	2.262	2.215	2.217	2.317	1.604	2.225	0.919	156	471	2326	2157	1.178	1613	713	1486	671	0
2	18	14	"PFM0478"	"M38913_6"	9210	25970	140	1300	1210	373	81	83	16	100	100	0	638	617	150	144	147	18	100	100	0	2.468	2.387	2.441	2.355	1.355	2.464	0.931	156	453	1713	1602	1.303	1219	494	1129	473	0
2	19	14	"PFM0481"	"M38941_1"	9390	25970	130	575	562	94	83	85	18	100	100	0	583	581	82	146	150	29	100	100	0	1.126	1.101	1.097	1.098	1.240	1.105	0.916	120	461	929	914	0.171	492	437	479	435	0
2	20	14	"PFM0484"	"M38941_6"	9590	25970	140	118	125	39	85	88	19	71	38	0	263	270	76	149	153	28	93	87	0	0.289	0.331	0.344	0.319	2.129	0.349	0.508	156	499	147	161	-1.788	33	114	40	121	0
2	21	14	"PFM0510"	"M41547_1"	9780	25960	140	903	887	193	88	90	19	100	100	0	1201	1158	282	152	154	20	99	99	0	0.777	0.794	0.780	0.807	1.285	0.770	0.941	156	480	1864	1805	-0.364	815	1049	799	1006	0
2	22	14	"PFM0512"	"M41763_12"	9970	25970	140	1341	1225	328	85	86	18	100	100	0	1128	1053	235	153	155	20	100	100	0	1.288	1.267	1.285	1.249	1.340	1.285	0.944	156	638	2231	2040	0.365	1256	975	1140	900	0
2	1	15	"PFM0514"	"M41763_4"	5990	26160	150	84	86	17	70	71	14	49	23	0	138	140	23	146	147	18	16	4	0	-1.750	-2.667	0.714	0.716	4.608	106.411	0.000	156	715	6	10	Error	14	-8	16	-6	-50
2	2	15	"PFM0516"	"M41776_1"	6150	26130	150	115	113	32	73	77	18	71	55	0	149	154	28	142	143	18	35	17	0	6.000	3.333	2.191	1.919	3.271	2.373	0.090	156	491	49	52	2.585	42	7	40	12	-50
2	3	15	"PFM0524"	"M42658_1"	6370	26160	130	125	130	33	73	77	18	87	70	0	271	264	64	139	140	18	95	91	0	0.394	0.456	0.443	0.428	1.985	0.385	0.531	120	463	184	182	-1.344	52	132	57	125	0
2	4	15	"PFM0531"	"M42966_1"	6560	26150	140	678	649	191	70	71	13	100	100	0	476	473	124	138	138	17	99	98	0	1.799	1.728	1.774	1.785	1.517	1.738	0.897	156	512	946	914	0.847	608	338	579	335	0
2	5	15	"PFN0076"	"N128_81"	6750	26150	100	126	156	82	68	71	15	90	71	0	174	197	74	140	142	21	66	43	0	1.706	1.544	1.333	1.474	3.308	1.248	0.622	80	353	92	145	0.771	58	34	88	57	0
2	6	15	"PFN0079"	"N128_86"	6940	26170	150	81	81	15	71	74	17	30	5	0	148	147	25	141	146	29	16	1	0	1.429	1.667	0.645	0.754	3.184	0.345	0.217	156	454	17	16	0.515	10	7	10	6	-50
2	7	15	"PFN0082"	"N128_90"	7120	26150	130	404	401	84	73	74	13	100	100	0	355	348	65	141	142	18	100	100	0	1.547	1.585	1.614	1.611	1.367	1.572	0.870	120	410	545	535	0.629	331	214	328	207	0
2	8	15	"PFN0084"	"N128_92"	7320	26150	130	160	162	32	72	73	13	100	100	0	385	373	80	140	141	16	99	99	0	0.359	0.386	0.382	0.388	1.528	0.352	0.718	120	506	333	323	-1.477	88	245	90	233	0
2	9	15	"PFN0086"	"N128_95"	7510	26150	130	205	209	46	68	70	12	100	100	0	307	300	58	142	143	17	98	96	0	0.830	0.892	0.855	0.899	1.492	0.840	0.757	120	503	302	299	-0.268	137	165	141	158	0
2	10	15	"PFN0090"	"N129_1"	7700	26160	150	77	78	16	64	67	15	39	13	0	122	123	19	146	147	18	2	0	0	-0.542	-0.609	0.327	0.430	4.531	3.041	0.072	156	580	-11	-9	Error	13	-24	14	-23	-50
2	11	15	"PFN0105"	"N129_41"	7890	26150	100	120	161	90	63	66	17	91	71	0	172	214	93	145	146	18	61	43	0	2.111	1.420	1.737	1.847	2.808	1.100	0.706	80	406	84	167	1.078	57	27	98	69	0
2	12	15	"PFN0107"	"N129_48"	8080	26150	130	135	138	28	65	67	28	95	65	0	137	139	21	141	145	61	0	0	0	-17.500	-36.500	4.917	5.285	2.895	120.947	0.000	120	525	66	71	Error	70	-4	73	-2	0
2	13	15	"PFN0109"	"N129_6"	8270	26160	150	89	91	20	68	70	13	62	43	0	128	128	20	141	143	18	7	0	0	-1.615	-1.769	1.115	1.289	4.891	9.912	0.010	156	520	8	10	Error	21	-13	23	-13	-50
2	14	15	"PFN0112"	"N130_1"	8460	26160	150	71	74	15	70	72	13	25	9	0	120	121	20	141	143	19	1	0	0	-0.048	-0.200	0.412	0.400	3.283	32.438	0.001	156	502	-20	-16	Error	1	-21	4	-20	-50
2	15	15	"PFN0114"	"N130_17"	8650	26160	130	134	139	29	73	75	17	100	87	0	170	170	30	144	149	51	15	3	0	2.346	2.538	2.030	2.192	2.423	1.887	0.196	120	504	87	92	1.230	61	26	66	26	0
2	16	15	"PFN0116"	"N130_19"	8850	26160	130	276	275	66	76	78	17	100	99	0	398	398	94	146	150	51	99	95	0	0.794	0.790	0.826	0.797	1.465	0.758	0.840	120	512	452	451	-0.333	200	252	199	252	0
2	17	15	"PFN0134"	"N130_43"	9030	26160	140	21478	19124	5174	82	83	14	100	100	0	11964	10906	2697	146	148	16	100	100	0	1.810	1.770	1.782	1.755	1.359	1.800	0.959	156	467	33214	29802	0.856	21396	11818	19042	10760	0
2	18	15	"PFN0137"	"N130_46"	9220	26150	150	2261	2142	534	85	85	15	100	100	0	1448	1365	380	147	149	18	99	98	0	1.673	1.689	1.616	1.772	1.489	1.658	0.941	156	487	3477	3275	0.742	2176	1301	2057	1218	0
2	19	15	"PFN0139"	"N130_5"	9410	26150	130	2895	2703	649	84	86	16	100	100	0	2675	2617	582	147	151	19	100	100	0	1.112	1.060	1.048	1.051	1.180	1.058	0.960	120	524	5339	5089	0.153	2811	2528	2619	2470	0
2	20	15	"PFN0141"	"N130_52"	9600	26160	130	5463	5304	1305	85	87	16	100	100	0	3641	3554	749	150	151	19	100	100	0	1.541	1.533	1.536	1.517	1.169	1.551	0.960	120	510	8869	8623	0.623	5378	3491	5219	3404	0
2	21	15	"PFN0145"	"N130_61"	9790	26150	130	1603	1553	467	89	91	16	100	100	0	1282	1215	339	151	154	25	100	99	0	1.339	1.376	1.327	1.391	1.424	1.329	0.933	120	550	2645	2528	0.421	1514	1131	1464	1064	0
2	22	15	"PFN0147"	"N131_12"	10020	26150	150	97	100	22	83	84	18	43	17	0	160	160	26	150	152	23	27	10	0	1.400	1.700	1.000	0.869	3.200	0.600	0.033	156	812	24	27	0.485	14	10	17	10	-50
2	1	16	"PFN0168"	"N132_106"	6010	26360	150	81	84	19	69	70	13	43	20	0	156	156	32	143	144	17	41	17	0	0.923	1.154	0.556	0.574	3.786	0.424	0.111	156	641	25	28	-0.115	12	13	15	13	-50
2	2	16	"PFN0170"	"N132_108"	6190	26340	140	112	113	21	73	76	18	83	53	0	228	226	36	141	142	18	96	91	0	0.448	0.471	0.453	0.454	2.162	0.388	0.374	156	469	126	125	-1.158	39	87	40	85	0
2	3	16	"PFN0172"	"N132_11"	6380	26340	140	277	277	78	72	73	14	100	100	0	412	416	97	139	141	18	99	99	0	0.751	0.740	0.720	0.725	1.404	0.733	0.857	156	482	478	482	-0.413	205	273	205	277	0
2	4	16	"PFN0175"	"N132_116"	6560	26340	130	741	740	173	70	71	17	100	100	0	634	626	134	139	142	32	100	100	0	1.356	1.376	1.364	1.382	1.325	1.366	0.887	120	461	1166	1157	0.439	671	495	670	487	0
2	5	16	"PFN0177"	"N132_119"	6760	26340	140	143	144	28	71	74	20	96	89	0	296	290	57	140	145	37	96	89	0	0.462	0.487	0.482	0.497	1.808	0.424	0.647	156	526	228	223	-1.115	72	156	73	150	0
2	6	16	"PFN0180"	"N132_125"	6960	26340	150	160	158	34	73	75	18	100	89	0	465	453	125	143	147	31	97	95	0	0.270	0.274	0.270	0.277	1.702	0.246	0.719	156	457	409	395	-1.888	87	322	85	310	0
2	7	16	"PFN0582"	"N145_33"	7120	26330	130	667	646	174	73	74	14	100	100	0	828	793	195	143	145	26	100	100	0	0.867	0.882	0.855	0.885	1.282	0.857	0.937	120	438	1279	1223	-0.206	594	685	573	650	0
2	8	16	"PFN0584"	"N145_38"	7320	26350	150	80	79	13	71	72	13	31	6	0	123	125	18	143	145	24	0	0	0	-0.450	-0.444	0.487	0.474	3.852	45.378	0.000	156	571	-11	-10	Error	9	-20	8	-18	-50
2	9	16	"PFN0589"	"N145_44"	7510	26350	150	85	86	16	66	68	12	71	35	0	130	130	20	143	144	17	7	0	0	-1.462	-1.538	1.683	1.686	3.806	2.338	0.028	156	481	6	7	Error	19	-13	20	-13	-50
2	10	16	"PFN0592"	"N145_50"	7700	26350	150	74	77	16	64	67	18	35	8	0	123	122	17	151	151	19	0	0	0	-0.357	-0.448	0.384	0.468	4.645	2.956	0.068	156	512	-18	-16	Error	10	-28	13	-29	-50
2	11	16	"PFN0598"	"N145_61"	7910	26380	150	93	95	31	63	70	55	24	0	0	160	161	27	152	158	80	0	0	0	3.750	3.556	1.875	1.501	3.414	0.863	0.559	156	507	38	41	1.907	30	8	32	9	-50
2	12	16	"PFN0600"	"N145_9"	8080	26350	140	122	122	26	66	72	56	47	1	0	253	250	53	143	151	85	67	11	0	0.509	0.523	0.531	0.550	1.864	0.556	0.676	156	457	166	163	-0.974	56	110	56	107	0
2	13	16	"PFN0620"	"N148_2"	8270	26350	150	80	84	16	72	73	16	33	10	0	129	128	20	141	144	21	4	1	0	-0.667	-0.923	0.660	0.711	4.490	0.332	0.020	156	444	-4	-1	Error	8	-12	12	-13	-50
2	14	16	"PFN0622"	"N148_6"	8460	26350	150	72	74	14	74	76	15	14	3	0	120	123	19	144	148	31	1	0	0	0.083	0.000	0.400	0.394	3.267	0.219	0.042	156	466	-26	-21	-3.585	-2	-24	0	-21	-50
2	15	16	"PFN0628"	"N149_12"	8650	26340	130	2324	2233	494	74	79	26	100	100	0	1987	1971	460	146	159	75	100	100	0	1.222	1.183	1.177	1.195	1.248	1.155	0.945	120	500	4091	3984	0.289	2250	1841	2159	1825	0
2	16	16	"PFN0632"	"N149_18"	8840	26350	130	617	593	146	77	82	26	100	100	0	493	486	97	146	157	73	99	97	0	1.556	1.518	1.516	1.536	1.334	1.493	0.824	120	529	887	856	0.638	540	347	516	340	0
2	17	16	"PFN0634"	"N149_2"	9040	26340	130	104	105	21	84	84	16	54	28	0	207	208	45	145	146	17	87	73	0	0.323	0.333	0.416	0.359	3.267	0.192	0.101	120	495	82	84	-1.632	20	62	21	63	0
2	18	16	"PFN0637"	"N149_30"	9220	26340	120	702	702	156	86	87	16	100	100	0	1302	1277	277	149	150	19	100	100	0	0.534	0.546	0.533	0.546	1.271	0.529	0.925	120	463	1769	1744	-0.904	616	1153	616	1128	0
2	19	16	"PFN0655"	"N150_39"	9410	26360	130	161	163	32	87	88	17	96	92	0	569	565	109	150	151	19	100	100	0	0.177	0.183	0.182	0.168	1.710	0.172	0.655	120	527	493	491	-2.501	74	419	76	415	0
2	20	16	"PFN0658"	"N150_49"	9600	26340	130	134	134	24	88	89	17	88	69	0	226	229	34	151	152	20	98	89	0	0.613	0.590	0.628	0.541	2.195	0.491	0.311	120	508	121	124	-0.705	46	75	46	78	0
2	21	16	"PFN0660"	"N150_51"	9800	26350	140	296	291	81	88	89	16	100	98	0	320	319	66	151	154	26	98	93	0	1.231	1.208	1.229	1.222	1.719	1.232	0.805	156	500	377	371	0.300	208	169	203	168	0
2	22	16	"PFN0662"	"N150_53"	9980	26350	140	1937	1788	522	83	84	16	100	100	0	863	851	211	147	151	24	100	100	0	2.589	2.422	2.438	2.407	1.326	2.497	0.935	156	615	2570	2409	1.373	1854	716	1705	704	0
2	1	17	"PFN0664"	"N150_57"	6010	26530	140	713	687	162	71	72	14	100	100	0	347	339	76	142	143	16	98	97	0	3.132	3.127	3.063	3.292	1.419	3.046	0.892	156	636	847	813	1.647	642	205	616	197	0
2	2	17	"PFN0666"	"N150_6"	6190	26530	130	216	216	40	73	75	14	100	100	0	287	291	48	140	141	16	99	99	0	0.973	0.947	0.931	0.946	1.424	0.897	0.749	120	441	290	294	-0.040	143	147	143	151	0
2	3	17	"PFN0680"	"N150_8"	6380	26540	140	152	152	37	72	74	14	96	93	0	461	456	101	141	142	18	100	100	0	0.250	0.254	0.244	0.235	1.656	0.227	0.687	156	497	400	395	-2.000	80	320	80	315	0
2	4	17	"PFN0682"	"N150_82"	6570	26530	140	858	822	237	72	74	17	100	100	0	645	632	186	141	143	31	97	94	0	1.560	1.527	1.548	1.670	1.752	1.520	0.877	156	487	1290	1241	0.641	786	504	750	491	0
2	5	17	"PFN0685"	"N150_87"	6760	26530	140	440	429	125	73	76	18	100	100	0	493	472	133	142	144	30	97	96	0	1.046	1.079	1.092	1.102	1.420	1.037	0.889	156	499	718	686	0.064	367	351	356	330	0
2	6	17	"PFN0688"	"N150_9"	6960	26540	140	105	107	23	75	77	15	78	49	0	198	199	41	142	143	17	83	68	0	0.536	0.561	0.537	0.546	2.903	0.394	0.240	156	487	86	89	-0.900	30	56	32	57	0
2	7	17	"PFN0694"	"N151_11"	7140	26530	130	431	417	89	75	76	15	100	100	0	356	353	74	143	145	25	98	96	0	1.671	1.629	1.664	1.650	1.345	1.554	0.835	120	478	569	552	0.741	356	213	342	210	0
2	8	17	"PFN0696"	"N151_18"	7340	26540	140	195	186	51	74	76	16	95	91	0	418	409	100	143	143	18	98	98	0	0.440	0.421	0.405	0.390	1.633	0.405	0.809	156	470	396	378	-1.184	121	275	112	266	0
2	9	17	"PFN0876"	"N168_6"	7520	26530	130	829	812	223	72	74	15	100	100	0	912	876	227	143	144	20	100	99	0	0.984	1.010	1.011	1.011	1.243	0.965	0.914	120	398	1526	1473	-0.023	757	769	740	733	0
2	10	17	"PFN0874"	"N168_34"	7710	26530	140	1677	1595	393	70	72	15	100	100	0	874	819	202	147	149	21	99	99	0	2.210	2.269	2.260	2.360	1.423	2.256	0.929	156	446	2334	2197	1.144	1607	727	1525	672	0
2	11	17	"PFN0894"	"N173_1"	7900	26530	130	393	388	79	66	67	13	100	100	0	246	246	44	149	151	18	95	93	0	3.371	3.320	3.603	3.561	1.605	3.152	0.737	120	389	424	419	1.753	327	97	322	97	0
2	12	17	"PFN0907"	"N175_2"	8080	26530	140	596	580	155	65	66	12	100	100	0	2087	1942	617	145	146	17	100	100	0	0.273	0.287	0.284	0.301	1.441	0.271	0.931	156	424	2473	2312	-1.871	531	1942	515	1797	0
2	13	17	"PFN0906"	"N175_16"	8290	26540	140	88	90	16	71	73	16	51	23	0	259	258	51	145	147	22	96	91	0	0.149	0.168	0.167	0.166	2.641	0.111	0.126	156	477	131	132	-2.745	17	114	19	113	0
2	14	17	"PFN0918"	"N177_6"	8460	26530	130	901	881	196	76	79	16	100	100	0	689	677	128	145	149	34	100	100	0	1.517	1.513	1.516	1.519	1.302	1.485	0.913	120	459	1369	1337	0.601	825	544	805	532	0
2	15	17	"PFL0005"	"L1_103"	8660	26540	140	171	172	40	79	83	27	95	85	0	235	241	60	147	160	73	66	10	0	1.045	0.989	1.040	1.007	1.672	0.708	0.515	156	540	180	187	0.064	92	88	93	94	0
2	16	17	"PFL0159"	"L2_30"	8850	26540	140	3356	3197	995	80	86	42	100	100	0	3034	2979	742	147	161	97	100	100	0	1.135	1.101	1.122	1.057	1.405	1.127	0.951	156	532	6163	5949	0.182	3276	2887	3117	2832	0
2	17	17	"PFL0171"	"L2_55"	9030	26530	130	4034	3936	971	82	86	37	100	100	0	2383	2303	579	145	152	76	100	100	0	1.766	1.786	1.775	1.795	1.267	1.776	0.951	120	488	6190	6012	0.820	3952	2238	3854	2158	0
2	18	17	"PFL0176"	"L2_62"	9220	26530	130	4409	4344	1001	88	90	19	100	100	0	2231	2154	475	149	152	34	100	100	0	2.075	2.123	2.089	2.116	1.208	2.125	0.946	120	525	6403	6261	1.053	4321	2082	4256	2005	0
2	19	17	"PFL0064"	"L2_109"	9420	26540	150	116	116	22	89	91	18	61	28	0	273	271	52	150	152	30	96	87	0	0.220	0.223	0.254	0.239	2.271	0.192	0.258	156	558	150	148	-2.188	27	123	27	121	0
2	20	17	"PFL0066"	"L2_114"	9610	26530	140	668	633	143	90	90	17	100	100	0	449	431	95	149	151	19	98	96	0	1.927	1.926	1.943	2.025	1.477	1.916	0.891	156	503	878	825	0.946	578	300	543	282	0
2	21	17	"PFL0140"	"L2_247"	9800	26530	140	114	117	21	89	90	16	70	37	0	294	293	49	151	152	19	99	98	0	0.175	0.197	0.192	0.190	2.420	0.155	0.222	156	453	168	170	-2.516	25	143	28	142	0
2	22	17	"PFL0150"	"L2_270"	10000	26530	140	1278	1282	424	81	83	16	100	100	0	946	928	311	149	150	18	99	99	0	1.502	1.542	1.539	1.619	1.456	1.510	0.925	156	658	1994	1980	0.587	1197	797	1201	779	0
2	1	18	"PFN0982"	"N244_3"	6000	26710	110	102	104	27	72	73	15	70	48	0	167	168	38	139	140	17	60	46	0	1.071	1.103	0.780	0.794	3.612	0.616	0.105	80	477	58	61	0.100	30	28	32	29	0
2	2	18	"PFJ0260"	"J246_2"	6190	26720	130	3523	3289	650	77	79	16	100	100	0	3079	2882	521	143	144	20	100	100	0	1.174	1.173	1.184	1.172	1.197	1.175	0.959	120	542	6382	5951	0.231	3446	2936	3212	2739	0
2	3	18	"PFJ0281"	"J269_1"	6390	26720	130	106	109	21	75	78	15	84	50	0	226	224	36	141	144	21	95	89	0	0.365	0.410	0.398	0.394	2.090	0.286	0.245	120	475	116	117	-1.455	31	85	34	83	0
2	4	18	"PFJ0305"	"J27_3"	6570	26720	130	142	143	36	77	81	21	89	75	0	296	289	65	141	159	106	80	13	0	0.419	0.446	0.427	0.410	1.979	0.414	0.632	120	482	220	214	-1.254	65	155	66	148	0
2	5	18	"PFJ0475"	"J53_46"	6770	26730	140	181	182	51	82	85	22	95	87	0	876	839	208	144	164	112	98	95	0	0.135	0.144	0.134	0.134	1.581	0.134	0.706	156	457	831	795	-2.886	99	732	100	695	0
2	6	18	"PFJ0505"	"J583_7"	6950	26730	150	75	78	15	81	83	16	10	1	0	134	135	21	146	147	18	10	4	0	0.500	0.273	0.494	0.502	3.171	0.051	0.001	156	431	-18	-14	-1.000	-6	-12	-3	-11	-50
2	7	18	"PFJ0549"	"J697_3"	7160	26720	140	118	118	26	82	84	17	75	51	0	200	199	43	145	146	18	83	67	0	0.655	0.667	0.630	0.592	2.304	0.528	0.356	156	514	91	90	-0.611	36	55	36	54	0
2	8	18	"PFJ0586"	"J753_2"	7350	26720	130	181	177	37	80	82	16	97	94	0	180	177	35	143	143	17	70	51	0	2.730	2.853	2.348	2.602	2.216	2.392	0.291	120	430	138	131	1.449	101	37	97	34	0
2	9	18	"PFJ0594"	"J82_7"	7540	26720	140	917	834	262	75	77	14	100	100	0	994	928	280	142	144	20	99	98	0	0.988	0.966	0.970	0.971	1.448	0.952	0.921	156	427	1694	1545	-0.017	842	852	759	786	0
2	10	18	"PFK0025"	"Km2326_6"	7700	26730	150	105	105	20	70	72	15	83	53	0	140	140	19	147	149	20	8	0	0	-5.000	-5.000	2.875	2.721	3.541	0.011	0.000	156	490	28	28	Error	35	-7	35	-7	-50
2	11	18	"PFJ0390"	"J40_6"	7900	26720	130	125	126	21	64	66	14	98	94	0	282	283	49	151	153	18	99	99	0	0.466	0.470	0.465	0.478	1.784	0.403	0.587	120	523	192	194	-1.103	61	131	62	132	0
2	12	18	"PFJ0410"	"J43_3"	8090	26720	130	306	307	58	63	64	11	100	100	0	1546	1495	243	152	153	18	100	100	0	0.174	0.182	0.181	0.180	1.252	0.173	0.913	120	459	1637	1587	-2.520	243	1394	244	1343	0
2	13	18	"PFJ0426"	"J461_4"	8270	26730	150	74	76	15	69	71	14	25	10	0	123	124	20	147	150	22	3	0	0	-0.208	-0.304	0.357	0.357	3.912	0.057	0.004	156	513	-19	-16	Error	5	-24	7	-23	-50
2	14	18	"PFJ0465"	"J53_31"	8490	26740	150	77	78	14	73	75	15	25	5	0	141	144	25	146	150	32	10	1	0	-0.800	-2.500	0.628	0.543	3.934	0.195	0.042	156	564	-1	3	Error	4	-5	5	-2	-50
2	15	18	"PFJ0557"	"J6_2"	8670	26720	130	202	207	39	76	79	21	100	100	0	330	329	63	144	148	47	97	93	0	0.677	0.708	0.679	0.727	1.600	0.598	0.729	120	490	312	316	-0.562	126	186	131	185	0
2	16	18	"PFK0041"	"Km302_3"	8860	26730	100	108	108	21	80	85	45	22	0	0	181	182	30	146	158	99	1	0	0	0.800	0.778	0.841	0.718	2.902	0.328	0.343	80	362	63	64	-0.322	28	35	28	36	0
2	17	18	"PFK0298"	"Kn2549_3"	9040	26720	140	1642	1569	413	82	85	36	100	100	0	1220	1150	318	147	153	71	98	98	0	1.454	1.483	1.466	1.561	1.474	1.469	0.945	156	560	2633	2490	0.540	1560	1073	1487	1003	0
2	18	18	"PFK0338"	"Kn3092_1"	9240	26720	130	257	256	44	85	87	18	100	100	0	219	219	39	149	152	31	85	55	0	2.457	2.443	2.286	2.584	1.864	2.370	0.536	120	493	242	241	1.297	172	70	171	70	0
2	19	18	"PFK0404"	"Kn427_6"	9420	26720	130	515	504	106	86	87	16	100	100	0	579	566	111	152	153	20	100	100	0	1.005	1.010	1.026	1.017	1.273	0.993	0.909	120	532	856	832	0.007	429	427	418	414	0
2	20	18	"PFK0425"	"Kn5026_1"	9630	26720	110	98	101	18	88	89	17	37	10	0	195	192	42	151	153	22	61	46	0	0.227	0.317	0.395	0.381	3.833	0.115	0.038	80	407	54	54	-2.138	10	44	13	41	0
2	21	18	"PFK0442"	"Kn5244_3"	9790	26730	150	75	79	18	89	90	17	8	1	0	121	123	24	152	154	20	3	1	0	0.452	0.345	0.574	0.567	2.818	0.411	0.060	156	539	-45	-39	-1.147	-14	-31	-10	-29	-50
2	22	18	"PFK0457"	"Kn5587_2"	9990	26730	140	683	640	195	82	84	16	99	99	0	3067	2943	827	152	153	18	100	100	0	0.206	0.200	0.200	0.192	1.410	0.197	0.933	156	671	3516	3349	-2.278	601	2915	558	2791	0
2	1	19	"PFK0782"	"Ks2242_1"	6000	26910	140	1155	1064	279	70	71	14	100	100	0	908	858	224	141	142	21	99	99	0	1.415	1.386	1.376	1.449	1.460	1.382	0.934	156	743	1852	1711	0.500	1085	767	994	717	0
2	2	19	"PFK0818"	"Ks2565_1"	6190	26910	140	642	612	171	77	78	16	100	100	0	520	505	134	145	149	42	98	95	0	1.507	1.486	1.513	1.571	1.630	1.478	0.906	156	600	940	895	0.591	565	375	535	360	0
2	3	19	"PFK0876"	"Ks2_11"	6390	26910	140	2043	1860	678	75	77	16	100	100	0	734	691	249	144	148	44	96	93	0	3.336	3.263	3.378	3.525	1.622	3.253	0.899	156	508	2558	2332	1.738	1968	590	1785	547	0
2	4	19	"PFK1002"	"Ks48_16"	6570	26920	150	104	108	24	78	80	21	64	21	0	141	142	21	144	161	108	0	0	0	-8.667	-15.000	1.646	1.576	4.598	0.182	0.003	156	492	23	28	Error	26	-3	30	-2	-50
2	5	19	"PFK1139"	"Ks667_1"	6770	26910	140	1442	1317	414	81	84	22	100	100	0	1092	1029	291	148	167	112	98	97	0	1.442	1.403	1.395	1.420	1.440	1.421	0.881	156	451	2305	2117	0.528	1361	944	1236	881	0
2	6	19	"PFK1174"	"Ks75_10"	6960	26910	140	31131	28147	9059	85	87	18	100	100	0	11980	11047	3543	153	155	20	100	100	0	2.625	2.576	2.565	2.616	1.408	2.610	0.957	156	426	42873	38956	1.392	31046	11827	28062	10894	0
2	7	19	"PFK0629"	"Ks1228_7"	7130	26910	120	220	229	72	89	93	20	100	96	0	189	198	37	153	155	21	70	46	0	3.639	3.111	3.120	3.358	2.202	2.928	0.432	120	434	167	185	1.863	131	36	140	45	0
2	8	19	"PFK1093"	"Ks586_7"	7340	26910	140	1480	1380	449	84	88	19	100	100	0	823	781	258	150	150	20	98	97	0	2.074	2.054	2.121	2.224	1.717	2.031	0.920	156	515	2069	1927	1.053	1396	673	1296	631	0
2	9	19	"pla_LSU"	"PLSU"	7530	26910	140	328	316	82	74	76	14	100	99	0	378	367	102	149	149	18	94	93	0	1.109	1.110	1.092	1.200	1.722	1.022	0.839	156	437	483	460	0.149	254	229	242	218	0
2	10	19	"pla_ORF129"	"PORF129"	7730	26920	140	197	191	54	67	69	14	97	94	0	885	820	256	154	154	19	99	98	0	0.178	0.186	0.186	0.186	1.701	0.176	0.831	156	454	861	790	-2.491	130	731	124	666	0
2	11	19	"pla_ORF79"	"PORF79"	7920	26910	130	116	117	26	61	61	10	97	96	0	440	417	102	158	159	18	97	97	0	0.195	0.216	0.208	0.224	2.056	0.195	0.651	120	421	337	315	-2.358	55	282	56	259	0
2	12	19	"pla_rpl14"	"Prpl14"	8110	26910	140	181	185	55	63	64	11	100	98	0	667	642	198	158	159	18	98	97	0	0.232	0.252	0.252	0.251	1.843	0.230	0.768	156	422	627	606	-2.109	118	509	122	484	0
2	13	19	"PFBL B0020"	"oPFBLOB0020"	8280	26910	130	1425	1369	257	68	69	13	100	100	0	812	798	130	153	157	24	100	100	0	2.059	2.017	2.037	2.021	1.241	2.010	0.931	120	435	2016	1946	1.042	1357	659	1301	645	0
2	14	19	"PFD66970"	"oPFD66970"	8480	26910	130	127	129	25	71	72	13	98	90	0	310	315	57	151	154	24	98	97	0	0.352	0.354	0.368	0.358	1.857	0.301	0.580	120	448	215	222	-1.506	56	159	58	164	0
2	15	19	"PFC0765"	"oPFC0765"	8670	26930	150	81	81	14	73	76	14	33	7	0	141	145	26	148	149	19	13	6	0	-1.143	-2.667	0.641	0.652	3.842	0.177	0.022	156	528	1	5	Error	8	-7	8	-3	-50
2	16	19	"PFN0250"	"oPFN0250"	8850	26910	130	533	518	93	75	77	15	100	100	0	373	370	58	146	147	20	100	100	0	2.018	1.978	1.970	1.998	1.299	1.979	0.894	120	529	685	667	1.013	458	227	443	224	0
2	17	19	"PFL0017"	"oPFL0017"	9050	26910	130	2372	2275	739	77	79	15	100	100	0	1917	1858	559	145	146	20	100	100	0	1.295	1.283	1.288	1.270	1.221	1.265	0.937	120	564	4067	3911	0.373	2295	1772	2198	1713	0
2	18	19	"PFI17637"	"oPFI17637"	9240	26910	140	1083	1047	271	81	83	15	100	100	0	607	594	136	149	151	19	99	99	0	2.188	2.171	2.200	2.193	1.389	2.206	0.922	156	527	1460	1411	1.129	1002	458	966	445	0
2	19	19	"PFM60472"	"oPFM60472"	9430	26910	120	130	135	26	82	84	15	95	81	0	189	193	30	152	153	19	72	48	0	1.297	1.293	1.268	1.363	2.749	1.171	0.189	120	508	85	94	0.376	48	37	53	41	0
2	20	19	"PFL0020"	"oPFL0020"	9620	26910	120	174	178	50	84	86	17	100	97	0	154	158	38	153	157	25	15	4	0	90.000	18.800	6.231	6.027	2.602	5.585	0.066	120	536	91	99	6.492	90	1	94	5	0
2	21	19	"PFI17639"	"oPFI17639"	9820	26930	150	94	95	19	84	85	16	37	14	0	170	172	28	152	154	23	42	17	0	0.556	0.550	0.658	0.577	2.866	0.148	0.011	156	566	28	31	-0.848	10	18	11	20	-50
2	22	19	"PFN0252"	"oPFN0252"	10000	26910	130	5994	5815	1530	79	81	15	100	100	0	4145	3991	996	150	151	19	100	100	0	1.481	1.493	1.498	1.488	1.206	1.479	0.949	120	635	9910	9577	0.566	5915	3995	5736	3841	0
2	1	20	"PFBL B0027"	"oPFBLOB0027"	6010	27100	130	142	144	31	70	71	14	97	94	0	184	181	35	144	146	21	68	42	0	1.800	2.000	1.960	1.967	2.464	1.633	0.282	120	643	112	111	0.848	72	40	74	37	0
2	2	20	"PFC0768"	"oPFC0768"	6190	27110	90	89	113	92	76	79	17	44	19	0	176	181	41	146	152	51	21	7	0	0.433	1.057	0.662	0.708	4.374	0.421	0.096	52	356	43	72	-1.206	13	30	37	35	0
2	3	20	"PFBL B0032"	"oPFBLOB0032"	6380	27110	150	73	73	14	72	75	18	10	1	0	135	134	21	146	150	41	0	0	0	-0.091	-0.083	0.516	0.541	3.448	0.103	0.063	156	595	-10	-11	Error	1	-11	1	-12	-50
2	4	20	"PFBL B0033"	"oPFBLOB0033"	6570	27110	150	79	81	18	72	74	17	28	7	0	139	138	21	148	150	18	10	0	0	-0.778	-0.900	0.630	0.603	3.945	6.674	0.001	156	505	-2	-1	Error	7	-9	9	-10	-50
2	5	20	"PFB0684"	"oPFB0684"	6760	27110	150	70	71	12	74	75	14	8	0	0	137	138	18	148	150	17	5	0	0	0.364	0.300	0.566	0.632	3.636	0.100	0.006	156	517	-15	-13	-1.459	-4	-11	-3	-10	-50
2	6	20	"PFF72417"	"oPFF72417"	6950	27110	150	80	81	14	78	80	17	16	1	0	140	143	22	152	154	19	12	2	0	-0.167	-0.333	0.480	0.520	3.306	0.086	0.002	156	510	-10	-6	Error	2	-12	3	-9	-50
2	7	20	"PFG0010"	"oPFG0010"	7140	27110	150	97	101	26	82	86	21	41	18	0	153	155	27	155	157	21	19	6	0	-7.500	100000.000	1.280	1.031	5.303	0.785	0.051	156	550	13	19	Error	15	-2	19	0	-50
2	8	20	"PFBL B0035"	"oPFBLOB0035"	7340	27100	140	753	693	191	79	83	19	100	100	0	1106	1010	264	153	155	20	99	98	0	0.707	0.716	0.726	0.716	1.313	0.711	0.942	156	468	1627	1471	-0.500	674	953	614	857	0
2	9	20	"PFBL B0038"	"oPFBLOB0038"	7520	27110	150	72	73	13	75	77	14	10	3	0	132	136	21	153	153	17	6	1	0	0.143	0.118	0.458	0.391	3.339	0.119	0.012	156	461	-24	-19	-2.807	-3	-21	-2	-17	-50
2	10	20	"PFG0012"	"oPFG0012"	7710	27110	150	94	97	24	73	74	14	65	34	0	151	157	26	158	159	18	19	8	0	-3.000	-24.000	0.905	0.787	4.319	1.595	0.001	156	528	14	23	Error	21	-7	24	-1	-50
2	11	20	"PFD66974"	"oPFD66974"	7910	27070	150	101	101	27	70	71	15	66	50	0	169	172	28	163	164	18	33	15	0	5.167	3.444	1.523	1.554	3.756	3.858	0.011	156	544	37	40	2.369	31	6	31	9	-50
2	12	20	"PFL0029"	"oPFL0029"	8100	27100	140	97	98	18	68	70	14	78	51	0	403	402	90	161	163	18	98	98	0	0.120	0.124	0.131	0.120	2.061	0.109	0.465	156	459	271	271	-3.061	29	242	30	241	0
2	13	20	"PFD66975"	"oPFD66975"	8290	27100	140	4942	4553	1285	71	72	14	100	100	0	1492	1438	378	159	161	21	100	100	0	3.654	3.504	3.529	3.555	1.372	3.576	0.948	156	473	6204	5761	1.870	4871	1333	4482	1279	0
2	14	20	"PFM60473"	"oPFM60473"	8470	27110	150	194	246	147	74	75	14	95	87	0	195	263	134	156	158	22	58	48	0	3.077	1.607	1.471	1.920	2.545	1.698	0.553	156	519	159	279	1.621	120	39	172	107	-50
2	15	20	"PFM60503"	"oPFM60503"	8560	27110	140	464	468	166	75	111	309	67	10	0	473	480	146	155	172	133	90	64	0	1.223	1.209	1.223	1.227	1.450	1.177	0.919	156	480	707	718	0.291	389	318	393	325	0
2	16	20	"PFL0061"	"oPFL0061"	8760	27110	120	220	220	60	75	77	16	98	95	0	480	466	108	149	151	20	100	99	0	0.438	0.457	0.453	0.433	1.600	0.427	0.811	120	455	476	462	-1.191	145	331	145	317	0
2	17	20	"PFG0034"	"oPFG0034"	8950	27120	140	289	282	82	76	78	15	99	97	0	1169	1118	360	144	145	19	100	99	0	0.208	0.211	0.213	0.207	1.473	0.205	0.903	156	665	1238	1180	-2.267	213	1025	206	974	0
2	18	20	"PFF72455"	"oPFF72455"	9220	27110	150	88	94	28	80	81	15	33	17	0	151	156	29	147	148	19	26	12	0	2.000	1.556	1.000	0.967	3.403	13.001	0.001	156	648	12	23	1.000	8	4	14	9	-50
2	19	20	"PFM60505"	"oPFM60505"	9320	27110	130	149	149	31	83	84	15	96	85	0	209	215	43	149	151	17	91	82	0	1.100	1.000	0.986	1.074	2.392	0.753	0.435	120	439	126	132	0.138	66	60	66	66	0
2	20	20	"PFL0063"	"oPFL0063"	9520	27120	130	100	104	20	84	85	16	49	27	0	243	244	46	150	152	22	95	87	0	0.172	0.213	0.225	0.203	3.134	0.143	0.123	120	529	109	114	-2.539	16	93	20	94	0
2	21	20	"PFJ12800"	"oPFJ12800"	9710	27120	130	107	108	19	88	89	18	50	16	0	248	246	42	151	155	25	94	85	0	0.196	0.211	0.242	0.210	2.773	0.172	0.133	120	490	116	115	-2.352	19	97	20	95	0
2	22	20	"PFF72460"	"oPFF72460"	9900	27120	130	110	111	20	81	83	17	71	43	0	274	278	54	148	150	19	98	95	0	0.230	0.231	0.233	0.214	2.785	0.165	0.234	120	570	155	160	-2.119	29	126	30	130	0
2	1	21	"PFK12904"	"oPFK12904"	5920	27300	130	1207	1128	302	69	70	13	100	100	0	685	656	149	145	146	17	100	100	0	2.107	2.072	2.069	2.069	1.255	2.067	0.925	120	488	1678	1570	1.075	1138	540	1059	511	0
2	2	21	"PFM60507"	"oPFM60507"	6110	27300	130	1192	1125	343	71	73	13	100	100	0	653	612	189	145	147	18	98	98	0	2.207	2.257	2.241	2.352	1.428	2.206	0.912	120	534	1629	1521	1.142	1121	508	1054	467	0
2	3	21	"PFK12905"	"oPFK12905"	6300	27310	130	354	357	101	72	73	14	100	100	0	309	307	67	144	147	20	98	96	0	1.709	1.748	1.802	1.774	1.549	1.754	0.800	120	489	447	448	0.773	282	165	285	163	0
2	4	21	"PFF72461"	"oPFF72461"	6490	27310	130	5789	5351	1686	72	74	17	100	100	0	11224	10687	2883	147	150	20	100	100	0	0.516	0.501	0.505	0.488	1.268	0.503	0.951	120	479	16794	15819	-0.954	5717	11077	5279	10540	0
2	5	21	"PFN0268"	"oPFN0268"	6700	27310	140	659	605	208	74	76	16	99	99	0	436	426	120	149	150	19	98	96	0	2.038	1.917	1.910	1.917	1.670	1.946	0.870	156	529	872	808	1.027	585	287	531	277	0
2	6	21	"PFL0071"	"oPFL0071"	6900	27310	130	106	106	21	73	75	14	81	59	0	220	215	44	149	151	31	83	53	0	0.465	0.500	0.468	0.463	2.276	0.296	0.342	120	449	104	99	-1.105	33	71	33	66	0
2	7	21	"PFG0037"	"oPFG0037"	7080	27300	130	292	290	79	75	77	15	99	99	0	247	247	54	149	152	32	90	73	0	2.214	2.194	2.251	2.277	1.770	2.037	0.563	120	433	315	313	1.147	217	98	215	98	0
2	8	21	"PFJ12801"	"oPFJ12801"	7280	27310	140	125	126	32	76	78	19	82	59	0	268	264	58	148	153	45	85	66	0	0.408	0.431	0.418	0.430	2.094	0.388	0.497	156	487	169	166	-1.292	49	120	50	116	0
2	9	21	"PFBL B0124"	"oPFBLOB0124"	7460	27300	140	357	354	97	75	77	20	100	100	0	237	240	49	152	155	48	78	41	0	3.318	3.170	3.266	3.430	1.836	2.797	0.480	156	400	367	367	1.730	282	85	279	88	0
2	10	21	"PFI17675"	"oPFI17675"	7650	27300	130	1368	1315	332	74	75	14	100	100	0	4888	4641	1155	155	156	25	100	100	0	0.273	0.277	0.273	0.276	1.234	0.263	0.929	120	430	6027	5727	-1.871	1294	4733	1241	4486	0
2	11	21	"PFI17677"	"oPFI17677"	7840	27300	130	1218	1170	307	76	77	15	100	100	0	555	547	128	158	159	24	100	100	0	2.877	2.812	2.792	2.881	1.347	2.798	0.885	120	602	1539	1483	1.524	1142	397	1094	389	0
2	12	21	"PFBL B0128"	"oPFBLOB0128"	8090	27300	150	85	87	17	76	78	15	33	12	0	152	154	21	155	156	20	14	5	0	-3.000	-11.000	0.778	0.906	4.338	13.645	0.001	156	668	6	10	Error	9	-3	11	-1	-50
2	13	21	"PFG0038"	"oPFG0038"	8220	27300	130	375	377	82	75	77	15	100	100	0	238	244	50	155	154	19	94	86	0	3.614	3.393	3.643	3.882	1.803	3.298	0.663	120	421	383	391	1.854	300	83	302	89	0
2	14	21	"PFF72465"	"oPFF72465"	8430	27300	140	1728	1649	422	78	80	15	100	100	0	1388	1312	350	157	158	22	100	100	0	1.340	1.360	1.340	1.417	1.473	1.348	0.927	156	453	2881	2726	0.423	1650	1231	1571	1155	0
2	15	21	"PFI17678"	"oPFI17678"	8620	27320	150	98	101	19	81	84	19	46	18	0	183	181	35	155	158	25	52	23	0	0.607	0.769	0.500	0.654	3.612	0.307	0.097	156	499	45	46	-0.720	17	28	20	26	-50
2	16	21	"PFD66997"	"oPFD66997"	8810	27310	130	227	224	43	80	83	18	100	100	0	305	303	45	146	148	24	99	98	0	0.925	0.917	0.922	0.916	1.392	0.938	0.792	120	518	306	301	-0.113	147	159	144	157	0
2	17	21	"PFM60539"	"oPFM60539"	9040	27300	150	83	162	327	79	82	16	26	14	0	134	168	165	144	145	21	14	7	0	-0.400	3.458	0.714	0.738	3.873	0.242	0.049	156	579	-6	107	Error	4	-10	83	24	-50
2	18	21	"PFBL B0176"	"oPFBLOB0176"	9160	27300	140	1541	1468	462	81	83	17	100	100	0	974	896	284	147	148	19	98	96	0	1.765	1.852	1.851	1.969	1.545	1.855	0.902	156	451	2287	2136	0.820	1460	827	1387	749	0
2	19	21	"PFI17723"	"oPFI17723"	9360	27310	140	207	205	53	81	82	16	97	95	0	1225	1143	313	145	146	16	100	100	0	0.117	0.124	0.125	0.116	1.614	0.120	0.820	156	422	1206	1122	-3.100	126	1080	124	998	0
2	20	21	"PFG0055"	"oPFG0055"	9550	27300	140	4766	4503	1441	83	85	18	100	100	0	1644	1627	518	146	147	18	98	98	0	3.126	2.984	2.921	3.066	1.539	3.025	0.920	156	439	6181	5901	1.644	4683	1498	4420	1481	0
2	21	21	"PFF72499"	"oPFF72499"	9750	27310	150	213	212	43	86	89	19	99	97	0	214	214	35	149	151	19	89	82	0	1.954	1.938	1.966	2.008	1.891	1.992	0.462	156	440	192	191	0.966	127	65	126	65	0
2	22	21	"PFF72501"	"oPFF72501"	9930	27310	140	160	161	31	78	80	17	98	94	0	287	287	51	145	147	18	99	96	0	0.577	0.585	0.568	0.577	1.772	0.509	0.589	156	591	224	225	-0.792	82	142	83	142	0
2	1	22	"PFI17727"	"oPFI17727"	5950	27490	130	163	166	35	69	70	13	99	99	0	257	257	44	144	145	16	96	94	0	0.832	0.858	0.854	0.894	1.661	0.788	0.690	120	613	207	210	-0.266	94	113	97	113	0
2	2	22	"PFF72502"	"oPFF72502"	6150	27490	140	228	226	62	70	71	14	100	97	0	207	208	36	143	144	17	92	82	0	2.469	2.400	2.356	2.517	1.796	2.412	0.593	156	715	222	221	1.304	158	64	156	65	0
2	3	22	"PFA32037"	"oPFA32037"	6340	27480	130	218	216	43	70	72	13	100	100	0	231	231	39	144	146	17	97	90	0	1.701	1.678	1.717	1.756	1.547	1.573	0.698	120	546	235	233	0.767	148	87	146	87	0
2	4	22	"PFM60541"	"oPFM60541"	6520	27490	130	420	406	109	74	74	14	99	99	0	285	281	67	145	146	18	92	90	0	2.471	2.441	2.433	2.557	1.575	2.314	0.803	120	598	486	468	1.305	346	140	332	136	0
2	5	22	"PFL0145"	"oPFL0145"	6720	27490	140	410	404	101	72	74	14	100	100	0	344	342	77	145	146	18	98	95	0	1.698	1.685	1.624	1.805	1.604	1.646	0.854	156	689	537	529	0.764	338	199	332	197	0
2	6	22	"PFL0147"	"oPFL0147"	6920	27490	140	292	286	76	72	74	14	100	99	0	458	437	112	146	147	28	98	97	0	0.705	0.735	0.720	0.768	1.585	0.699	0.870	156	640	532	505	-0.504	220	312	214	291	0
2	7	22	"PFF72508"	"oPFF72508"	7100	27490	140	271	264	58	72	74	15	100	100	0	258	258	50	146	147	28	93	86	0	1.777	1.714	1.791	1.877	1.737	1.606	0.744	156	696	311	304	0.829	199	112	192	112	0
2	8	22	"PFF72510"	"oPFF72510"	7330	27490	150	76	79	14	73	75	17	23	3	0	141	140	21	145	147	39	1	0	0	-0.750	-1.200	0.500	0.614	4.221	0.242	0.220	156	723	-1	1	Error	3	-4	6	-5	-50
2	9	22	"PFM60545"	"oPFM60545"	7520	27490	150	83	85	18	73	82	134	0	0	0	135	136	21	148	161	180	0	0	0	-0.769	-1.000	0.545	0.606	3.683	0.226	0.181	156	670	-3	0	Error	10	-13	12	-12	-50
2	10	22	"PFM60547"	"oPFM60547"	7670	27490	130	247	245	55	72	82	148	70	1	0	265	271	49	153	166	197	5	0	0	1.563	1.466	1.472	1.512	1.716	1.451	0.685	120	539	287	291	0.644	175	112	173	118	0
2	11	22	"PFL0150"	"oPFL0150"	7860	27490	140	696	678	180	73	74	13	100	100	0	382	376	80	149	151	23	100	99	0	2.674	2.665	2.645	2.731	1.427	2.694	0.882	156	765	856	832	1.419	623	233	605	227	0
2	12	22	"PFL0152"	"oPFL0152"	8060	27490	130	97	95	17	74	77	15	60	25	0	177	179	30	146	147	18	65	40	0	0.742	0.636	0.566	0.620	3.178	0.261	0.060	120	649	54	54	-0.431	23	31	21	33	0
2	13	22	"PFL0154"	"oPFL0154"	8280	27490	150	91	92	32	72	74	19	46	9	0	136	142	48	145	149	30	7	1	0	-2.111	-6.667	1.000	1.034	5.705	0.537	0.176	156	754	10	17	Error	19	-9	20	-3	-50
2	14	22	"PFL0156"	"oPFL0156"	8440	27490	130	1302	1259	303	74	77	21	100	100	0	926	912	190	152	158	42	100	100	0	1.587	1.559	1.574	1.544	1.239	1.586	0.924	120	531	2002	1945	0.666	1228	774	1185	760	0
2	15	22	"PFBL B0186"	"oPFBLOB0186"	8630	27490	130	273	269	58	77	80	19	99	99	0	299	291	50	152	156	26	98	94	0	1.333	1.381	1.373	1.389	1.457	1.326	0.804	120	561	343	331	0.415	196	147	192	139	0
2	16	22	"PFH0037"	"oPFH0037"	8820	27500	140	526	529	142	75	79	18	99	99	0	516	516	112	145	149	24	99	99	0	1.216	1.224	1.205	1.216	1.482	1.242	0.880	156	684	822	825	0.282	451	371	454	371	0
2	17	22	"PFF72513"	"oPFF72513"	9000	27490	140	372	359	80	74	76	17	100	100	0	229	232	40	142	144	20	94	92	0	3.425	3.167	3.128	3.326	1.605	3.226	0.701	156	685	385	375	1.776	298	87	285	90	0
2	18	22	"PFM60550"	"oPFM60550"	9230	27490	150	107	106	27	72	74	17	74	51	0	147	148	21	143	144	19	21	7	0	8.750	6.800	1.913	1.885	3.453	3.122	0.044	156	718	39	39	3.129	35	4	34	5	-50
2	19	22	"EMPTY"	"EMPTY"	9420	27490	150	69	70	12	69	70	13	12	1	0	140	139	15	139	140	16	15	0	0	0.000	100000.000	0.714	0.646	3.490	0.070	0.001	156	656	1	1	Error	0	1	1	0	-50
2	20	22	"EMPTY"	"EMPTY"	9610	27490	150	69	69	12	70	71	14	10	0	0	141	141	16	139	140	16	15	5	0	-0.500	-0.500	0.714	0.708	3.159	0.159	0.009	156	669	1	1	Error	-1	2	-1	2	-50
2	21	22	"EMPTY"	"EMPTY"	9800	27490	150	73	74	12	71	74	15	11	1	0	144	145	16	141	143	17	19	3	0	0.667	0.750	0.808	0.704	3.224	0.056	0.001	156	637	5	7	-0.585	2	3	3	4	-50
2	22	22	"EMPTY"	"EMPTY"	9990	27490	150	72	72	11	71	73	13	11	3	0	140	141	16	141	142	17	14	3	0	-1.000	100000.000	0.800	0.813	3.898	0.016	0.000	156	923	0	1	Error	1	-1	1	0	-50
3	1	1	"PFE0652"	"E9164_1"	10220	23420	130	797	804	223	81	85	19	100	100	0	460	458	106	154	157	21	100	100	0	2.340	2.378	2.356	2.433	1.342	2.407	0.880	120	526	1022	1027	1.226	716	306	723	304	0
3	2	1	"PFE0127"	"E15452_2"	10410	23420	120	376	371	69	86	90	21	100	100	0	1092	1077	308	154	156	21	100	100	0	0.309	0.309	0.302	0.319	1.378	0.272	0.872	120	525	1228	1208	-1.694	290	938	285	923	0
3	3	1	"PFE0630"	"E8314_1"	10600	23430	130	216	221	38	85	88	21	100	100	0	874	856	192	152	154	20	100	100	0	0.181	0.193	0.183	0.193	1.472	0.160	0.663	120	557	853	840	-2.462	131	722	136	704	0
3	4	1	"PFE0335"	"E23986_4"	10780	23430	120	1640	1556	465	79	536	2059	5	0	0	9564	9390	2800	149	503	1515	100	100	0	0.166	0.160	0.156	0.157	1.366	0.153	0.907	120	599	10976	10718	-2.592	1561	9415	1477	9241	0
3	5	1	"PFE0497"	"E3038_1"	10990	23380	150	157	174	90	79	353	1631	0	0	0	325	439	311	145	358	1209	0	0	0	0.433	0.323	0.358	0.503	3.074	1.490	0.675	156	877	258	389	-1.206	78	180	95	294	-50
3	6	1	"PFE0489"	"E29931_1"	11160	23430	130	471	466	110	89	94	27	100	100	0	830	823	215	152	166	94	99	99	0	0.563	0.562	0.553	0.572	1.390	0.520	0.867	120	553	1060	1048	-0.828	382	678	377	671	0
3	7	1	"PFE0152"	"E16122_8"	11350	23430	130	528	514	153	98	102	25	100	100	0	1720	1805	681	156	160	26	100	100	0	0.275	0.252	0.251	0.258	1.275	0.225	0.900	120	624	1994	2065	-1.863	430	1564	416	1649	0
3	8	1	"PFE0560"	"E5006_15"	11550	23430	130	186	191	44	96	102	27	95	85	0	438	442	119	156	162	30	96	95	0	0.319	0.332	0.342	0.327	2.146	0.285	0.473	120	619	372	381	-1.648	90	282	95	286	0
3	9	1	"PFE0506"	"E3215_1"	11740	23430	130	24235	24708	9836	102	110	35	100	100	0	8137	8723	3287	160	165	28	100	100	0	3.025	2.874	2.812	2.851	1.303	2.954	0.921	120	619	32110	33169	1.597	24133	7977	24606	8563	0
3	10	1	"PFF0276"	"F18248_2"	11940	23430	130	1168	1110	302	107	113	36	100	100	0	1094	1051	258	163	168	28	100	100	0	1.140	1.130	1.099	1.136	1.386	1.131	0.916	120	607	1992	1891	0.189	1061	931	1003	888	0
3	11	1	"PFF1508"	"F59453_1"	12130	23430	130	216	218	39	98	102	28	100	93	0	637	622	152	163	165	23	98	98	0	0.249	0.261	0.252	0.274	1.707	0.221	0.576	120	602	592	579	-2.006	118	474	120	459	0
3	12	1	"PFF1029"	"F4425_1"	12320	23420	130	2109	2061	739	98	101	25	100	100	0	2287	2276	891	160	162	23	100	100	0	0.945	0.928	0.891	0.963	1.506	0.873	0.911	120	612	4138	4079	-0.081	2011	2127	1963	2116	0
3	13	1	"PFF0774"	"F35531_1"	12520	23420	130	2954	2786	895	103	104	21	100	100	0	1931	1738	574	161	164	22	99	99	0	1.611	1.701	1.699	1.799	1.756	1.698	0.899	120	570	4621	4260	0.688	2851	1770	2683	1577	0
3	14	1	"PFF0382"	"F21003_1"	12700	23420	130	277	279	52	105	106	26	100	99	0	282	284	51	163	165	24	97	91	0	1.445	1.438	1.546	1.543	1.599	1.377	0.684	120	612	291	295	0.531	172	119	174	121	0
3	15	1	"PFF0437"	"F22770_1"	12890	23420	130	19425	19493	6706	112	115	29	100	100	0	10722	10471	3922	169	172	28	100	100	0	1.830	1.881	1.764	1.987	1.679	1.866	0.914	120	665	29866	29683	0.872	19313	10553	19381	10302	0
3	16	1	"PFF0027"	"F10724_1"	13100	23420	120	370	380	101	118	120	29	100	100	0	359	371	82	170	172	27	100	100	0	1.333	1.303	1.309	1.314	1.391	1.309	0.815	120	583	441	463	0.415	252	189	262	201	0
3	17	1	"PFF0760"	"F35197_2"	13280	23420	130	9609	9153	2989	110	114	31	100	100	0	5375	5050	1490	164	167	24	100	100	0	1.823	1.851	1.852	1.833	1.373	1.899	0.917	120	612	14710	13929	0.866	9499	5211	9043	4886	0
3	18	1	"PFF0169"	"F15775_1"	13470	23420	130	287	289	49	115	118	29	100	99	0	430	437	80	165	168	25	100	100	0	0.649	0.640	0.638	0.642	1.392	0.612	0.755	120	638	437	446	-0.624	172	265	174	272	0
3	19	1	"PFF1930"	"F960_5"	13660	23420	120	2164	2085	651	117	119	27	100	100	0	2743	2639	845	167	170	26	100	100	0	0.795	0.796	0.775	0.806	1.428	0.774	0.914	120	592	4623	4440	-0.332	2047	2576	1968	2472	0
3	20	1	"PFF0151"	"F15196_1"	13860	23420	130	5468	5869	1846	110	115	32	100	100	0	3952	4025	1238	164	168	29	100	100	0	1.414	1.492	1.455	1.503	1.416	1.505	0.915	120	660	9146	9620	0.500	5358	3788	5759	3861	0
3	21	1	"PFF1609"	"F63380_2"	14070	23440	150	184	185	41	109	114	33	85	62	0	216	213	36	162	166	29	74	44	0	1.389	1.490	1.333	1.450	2.340	1.241	0.355	156	644	129	127	0.474	75	54	76	51	-50
3	22	1	"PFF1869"	"F7374_2"	14240	23430	160	207	217	59	104	108	27	98	90	0	246	258	64	162	166	30	88	73	0	1.226	1.177	1.205	1.293	2.016	1.024	0.612	208	970	187	209	0.294	103	84	113	96	0
3	1	2	"PFF1444"	"F5729_1"	10270	23590	150	160	160	36	89	90	19	92	82	0	199	200	32	167	169	26	59	26	0	2.219	2.152	1.889	1.935	2.289	1.527	0.388	156	705	103	104	1.150	71	32	71	33	-50
3	2	2	"PFF0230"	"F17039_3"	10460	23600	130	798	775	230	92	94	22	100	100	0	598	574	171	156	158	23	98	98	0	1.597	1.634	1.634	1.738	1.563	1.586	0.901	120	462	1148	1101	0.676	706	442	683	418	0
3	3	2	"PFM0480"	"M38913_8"	10640	23600	130	2627	2362	756	85	819	3849	0	0	0	1377	1305	458	150	771	3265	0	0	0	2.072	1.971	1.946	2.082	1.414	1.923	0.926	120	495	3769	3432	1.051	2542	1227	2277	1155	0
3	4	2	"PFM0579"	"M446_3"	10860	23650	150	117	1036	3223	79	1162	4060	7	4	0	343	1349	2908	143	1020	3339	9	6	0	0.190	0.794	0.343	0.429	2.951	1.181	0.787	156	580	238	2163	-2.396	38	200	957	1206	-50
3	5	2	"PFM0717"	"M5299_3"	11030	23610	130	278	279	58	86	600	2224	0	0	0	232	234	43	146	557	1678	0	0	0	2.233	2.193	2.107	2.386	1.894	1.873	0.466	120	465	278	281	1.159	192	86	193	88	0
3	6	2	"PFM0868"	"M724_5"	11210	23610	130	447	437	106	94	96	20	100	100	0	393	384	85	151	153	21	98	96	0	1.459	1.472	1.488	1.500	1.450	1.451	0.820	120	475	595	576	0.545	353	242	343	233	0
3	7	2	"PFM0875"	"M783_4"	11410	23610	130	1428	1440	427	97	100	23	100	100	0	920	932	242	154	159	27	100	100	0	1.738	1.726	1.769	1.721	1.328	1.808	0.904	120	479	2097	2121	0.797	1331	766	1343	778	0
3	8	2	"PFM0093"	"M16622_6"	11600	23610	120	340	339	72	98	100	23	100	100	0	1118	1099	306	157	161	27	100	100	0	0.252	0.256	0.258	0.260	1.358	0.233	0.853	120	445	1203	1183	-1.990	242	961	241	942	0
3	9	2	"PFM0612"	"M45542_7"	11790	23610	130	3631	3402	888	101	106	26	100	100	0	1673	1597	409	158	162	26	100	100	0	2.330	2.294	2.300	2.311	1.284	2.404	0.897	120	462	5045	4740	1.220	3530	1515	3301	1439	0
3	10	2	"PFM0634"	"M46791_1"	11980	23600	130	2889	2680	755	107	109	25	100	100	0	2300	2126	613	162	163	24	100	100	0	1.301	1.310	1.285	1.332	1.443	1.285	0.920	120	490	4920	4537	0.380	2782	2138	2573	1964	0
3	11	2	"PFM0704"	"M52103_1"	12180	23610	130	220	222	36	101	107	30	99	95	0	411	419	70	159	163	25	100	100	0	0.472	0.465	0.454	0.456	1.509	0.442	0.639	120	527	371	381	-1.082	119	252	121	260	0
3	12	2	"PFM0190"	"M22662_1"	12400	23590	150	124	128	36	99	104	30	45	17	0	177	180	31	158	161	24	40	17	0	1.316	1.318	1.277	1.157	2.897	1.259	0.293	156	552	44	51	0.396	25	19	29	22	-50
3	13	2	"PFM0225"	"M24933_4"	12560	23610	130	4966	4878	1480	100	103	24	100	100	0	2411	2386	687	154	157	21	100	100	0	2.156	2.141	2.050	2.165	1.349	2.172	0.904	120	420	7123	7010	1.108	4866	2257	4778	2232	0
3	14	2	"PFM0412"	"M36754_1"	12750	23610	120	485	491	89	101	105	24	100	100	0	2017	1961	495	157	160	25	100	100	0	0.206	0.216	0.219	0.221	1.330	0.199	0.890	120	491	2244	2194	-2.276	384	1860	390	1804	0
3	15	2	"PFM0630"	"M46462_5"	12950	23610	130	3127	2922	897	107	113	30	100	100	0	1614	1489	413	168	169	28	100	100	0	2.089	2.131	2.088	2.148	1.345	2.214	0.906	120	511	4466	4136	1.062	3020	1446	2815	1321	0
3	16	2	"PFM0465"	"M38247_1"	13130	23610	130	1004	1001	262	123	125	28	100	100	0	881	851	200	175	175	24	100	100	0	1.248	1.299	1.261	1.301	1.395	1.328	0.880	120	466	1587	1554	0.319	881	706	878	676	0
3	17	2	"PFM0026"	"M11919_1"	13310	23610	120	23112	22238	6589	129	133	32	100	100	0	22248	21880	6023	178	182	31	100	100	0	1.041	1.019	1.020	1.011	1.225	1.015	0.932	120	434	45053	43811	0.058	22983	22070	22109	21702	0
3	18	2	"PFM0819"	"M5894_4"	13510	23610	120	311	311	41	121	126	31	100	100	0	803	803	158	170	175	31	100	100	0	0.300	0.300	0.296	0.303	1.406	0.259	0.732	120	497	823	823	-1.736	190	633	190	633	0
3	19	2	"PFM0473"	"M38757_6"	13710	23610	130	329	324	63	116	119	28	100	99	0	347	347	62	167	171	29	99	95	0	1.183	1.156	1.192	1.169	1.423	1.139	0.751	120	538	393	388	0.243	213	180	208	180	0
3	20	2	"PFM0062"	"M14235_3"	13890	23610	130	5630	5455	1717	117	121	28	100	100	0	3587	3490	1010	169	173	31	100	100	0	1.613	1.607	1.568	1.588	1.262	1.619	0.924	120	473	8931	8659	0.690	5513	3418	5338	3321	0
3	21	2	"PFM0821"	"M59170_2"	14080	23610	130	14653	14305	4077	120	124	30	100	100	0	4287	4146	1253	165	170	28	100	100	0	3.526	3.563	3.337	3.618	1.295	3.646	0.909	120	397	18655	18166	1.818	14533	4122	14185	3981	0
3	22	2	"PFN0022"	"N127_5"	14260	23610	140	300	305	71	112	116	29	100	98	0	423	417	112	162	166	24	99	96	0	0.720	0.757	0.755	0.809	1.575	0.676	0.752	156	552	449	448	-0.473	188	261	193	255	0
3	1	3	"PFN0013"	"N127_32"	10280	23800	130	249	253	38	91	92	20	100	100	0	424	428	82	171	173	25	100	99	0	0.625	0.630	0.628	0.655	1.450	0.592	0.763	120	653	411	419	-0.679	158	253	162	257	0
3	2	3	"PFN0021"	"N127_48"	10490	23790	130	338	339	87	89	91	22	100	100	0	444	433	96	159	161	24	100	99	0	0.874	0.912	0.907	0.926	1.423	0.896	0.824	120	524	534	524	-0.195	249	285	250	274	0
3	3	3	"PFN0027"	"N128_1"	10680	23810	150	113	150	403	86	799	3835	0	0	0	178	247	726	152	735	3257	0	0	0	1.038	0.674	1.000	1.022	3.563	1.141	0.887	156	498	53	159	0.054	27	26	64	95	-50
3	4	3	"PFN0057"	"N128_56"	10860	23800	130	329	321	82	84	992	4314	0	0	0	540	530	116	148	889	3666	0	0	0	0.625	0.620	0.624	0.609	1.428	0.606	0.824	120	390	637	619	-0.678	245	392	237	382	0
3	5	3	"PFB0078"	"B297"	11040	23790	130	502	506	122	84	85	17	100	100	0	403	400	85	147	149	19	100	100	0	1.633	1.668	1.700	1.704	1.357	1.671	0.879	120	458	674	675	0.707	418	256	422	253	0
3	6	3	"PFB0080"	"B3"	11230	23790	130	695	681	177	89	91	18	100	100	0	836	767	187	151	153	19	100	100	0	0.885	0.961	0.976	0.968	1.431	0.945	0.915	120	494	1291	1208	-0.177	606	685	592	616	0
3	7	3	"PFB0083"	"B306"	11420	23790	140	250	249	48	94	96	21	100	100	0	256	253	41	157	159	22	95	89	0	1.576	1.615	1.717	1.799	2.038	1.569	0.628	156	544	255	251	0.656	156	99	155	96	0
3	8	3	"PFB0085"	"B310"	11620	23790	130	1089	1030	279	96	97	21	100	100	0	680	649	137	157	160	25	100	100	0	1.899	1.898	1.894	1.863	1.307	1.908	0.928	120	488	1516	1426	0.925	993	523	934	492	0
3	9	3	"PFB0090"	"B32"	11810	23790	150	178	180	41	97	99	21	97	85	0	214	218	54	155	158	24	78	58	0	1.373	1.317	1.365	1.518	2.239	1.057	0.507	156	592	140	146	0.457	81	59	83	63	0
3	10	3	"PFB0092"	"B322"	12020	23790	130	177	172	35	96	100	23	90	79	0	339	336	63	155	157	21	99	99	0	0.440	0.420	0.438	0.409	1.932	0.384	0.488	120	531	265	257	-1.184	81	184	76	181	0
3	11	3	"PFB0109"	"B366"	12200	23790	130	262	257	49	93	98	24	99	97	0	530	525	115	156	157	22	100	100	0	0.452	0.444	0.434	0.442	1.403	0.398	0.780	120	535	543	533	-1.146	169	374	164	369	0
3	12	3	"PFB0111"	"B370"	12400	23790	130	132	142	42	94	99	24	71	37	0	314	314	61	156	158	23	97	96	0	0.241	0.304	0.312	0.285	2.537	0.255	0.240	120	503	196	206	-2.056	38	158	48	158	0
3	13	3	"PFB0114"	"B374"	12570	23790	130	482	480	90	97	99	22	100	100	0	432	428	70	153	156	21	100	100	0	1.380	1.393	1.369	1.404	1.331	1.391	0.876	120	503	664	658	0.465	385	279	383	275	0
3	14	3	"PFB0120"	"B388"	12780	23790	120	321	328	58	93	95	20	100	100	0	299	299	54	152	155	21	100	95	0	1.551	1.599	1.583	1.690	1.645	1.574	0.708	120	507	375	382	0.633	228	147	235	147	0
3	15	3	"PFB0122"	"B391"	12960	23790	130	286	287	53	97	99	21	100	100	0	986	969	282	161	162	22	100	100	0	0.229	0.235	0.235	0.241	1.389	0.208	0.827	120	501	1014	998	-2.126	189	825	190	808	0
3	16	3	"PFB0125"	"B397"	13150	23800	130	227	230	37	109	112	25	99	98	0	451	455	72	170	171	23	100	100	0	0.420	0.425	0.438	0.412	1.582	0.399	0.699	120	451	399	406	-1.252	118	281	121	285	0
3	17	3	"PFB0143"	"B440"	13320	23780	150	189	184	44	117	121	31	80	57	0	219	214	38	171	175	31	61	27	0	1.500	1.558	1.527	1.421	2.588	1.334	0.394	156	534	120	110	0.585	72	48	67	43	-50
3	18	3	"PFB0145"	"B444"	13520	23790	120	412	401	63	103	107	26	100	100	0	613	599	113	159	163	27	100	99	0	0.681	0.677	0.684	0.693	1.356	0.633	0.876	120	522	763	738	-0.555	309	454	298	440	0
3	19	3	"PFB0147"	"B449"	13740	23800	130	258	256	44	92	97	26	100	100	0	479	467	111	151	154	27	100	100	0	0.506	0.519	0.518	0.539	1.543	0.488	0.748	120	529	494	480	-0.983	166	328	164	316	0
3	20	3	"PFB0149"	"B453"	13910	23790	130	2103	2066	523	98	103	27	100	100	0	1098	1074	252	156	161	30	100	100	0	2.128	2.144	2.121	2.168	1.362	2.203	0.912	120	497	2947	2886	1.090	2005	942	1968	918	0
3	21	3	"PFB0151"	"B456"	14100	23800	130	339	343	65	104	109	27	100	100	0	965	969	202	159	163	27	100	100	0	0.292	0.295	0.311	0.293	1.337	0.273	0.836	120	481	1041	1049	-1.778	235	806	239	810	0
3	22	3	"PFB0153"	"B458"	14290	23790	140	178	179	31	103	107	26	95	73	0	309	302	61	158	161	25	96	92	0	0.497	0.528	0.517	0.534	2.149	0.461	0.422	156	684	226	220	-1.010	75	151	76	144	0
3	1	4	"PFB0170"	"B491"	10300	23980	120	2494	2400	683	85	87	18	100	100	0	1744	1696	460	158	160	20	100	100	0	1.519	1.505	1.528	1.515	1.237	1.524	0.932	120	557	3995	3853	0.603	2409	1586	2315	1538	0
3	2	4	"PFB0172"	"B496"	10500	23980	140	180	187	41	88	90	19	99	96	0	257	257	49	158	160	23	94	90	0	0.929	1.000	0.944	1.029	1.747	0.909	0.561	156	550	191	198	-0.106	92	99	99	99	0
3	3	4	"PFB0174"	"B498"	10690	23980	120	164	166	33	83	85	16	99	93	0	290	288	63	151	153	18	95	94	0	0.583	0.606	0.598	0.615	2.150	0.500	0.489	120	394	220	220	-0.779	81	139	83	137	0
3	4	4	"PFB0177"	"B50"	10860	23990	120	133	135	28	82	85	19	88	69	0	180	183	28	148	151	20	65	37	0	1.594	1.514	1.500	1.616	2.691	1.376	0.284	120	460	83	88	0.672	51	32	53	35	0
3	5	4	"PFB0179"	"B504"	11070	23980	120	648	613	139	81	85	20	100	100	0	624	593	133	147	150	20	100	100	0	1.189	1.193	1.189	1.221	1.335	1.180	0.898	120	525	1044	978	0.249	567	477	532	446	0
3	6	4	"PFB0181"	"B506"	11260	23980	130	202	206	35	88	89	18	100	99	0	246	247	47	150	153	19	95	90	0	1.188	1.216	1.198	1.351	1.854	1.143	0.619	120	525	210	215	0.248	114	96	118	97	0
3	7	4	"PFD0024"	"D12635_25"	11450	23980	130	285	280	63	97	100	21	100	97	0	772	750	187	156	159	21	100	100	0	0.305	0.308	0.278	0.302	1.412	0.280	0.760	120	499	804	777	-1.712	188	616	183	594	0
3	8	4	"PFD0027"	"D12635_33"	11630	23980	120	395	388	89	95	98	21	100	99	0	328	324	67	157	159	22	96	96	0	1.754	1.754	1.764	1.822	1.639	1.756	0.782	120	489	471	460	0.811	300	171	293	167	0
3	9	4	"PFD0029"	"D12635_37"	11830	23980	130	205	212	50	95	97	20	100	97	0	479	470	82	154	156	24	100	100	0	0.338	0.370	0.357	0.354	1.541	0.364	0.683	120	497	435	433	-1.563	110	325	117	316	0
3	10	4	"PFD0031"	"D12635_39"	12010	23980	120	2988	2871	861	96	99	20	100	100	0	1351	1294	334	154	155	20	100	100	0	2.416	2.434	2.385	2.414	1.282	2.487	0.940	120	479	4089	3915	1.273	2892	1197	2775	1140	0
3	11	4	"PFD0034"	"D12635_48"	12210	23980	120	1487	1429	370	97	99	19	100	100	0	927	901	246	158	159	22	100	100	0	1.808	1.793	1.785	1.851	1.367	1.765	0.910	120	509	2159	2075	0.854	1390	769	1332	743	0
3	12	4	"PFD0036"	"D12635_51"	12400	23980	120	3963	3711	984	99	101	19	100	100	0	4023	3781	958	158	159	22	100	100	0	1.000	0.997	0.997	0.994	1.258	0.997	0.943	120	440	7729	7235	-0.000	3864	3865	3612	3623	0
3	13	4	"PFD0064"	"D16785_11"	12580	23990	140	194	194	36	100	102	21	98	94	0	287	289	59	158	159	22	98	92	0	0.729	0.718	0.708	0.750	1.735	0.643	0.571	156	534	223	225	-0.457	94	129	94	131	0
3	14	4	"PFD0066"	"D16785_17"	12790	23990	130	170	170	30	93	95	21	98	88	0	283	285	51	155	156	22	99	97	0	0.602	0.592	0.589	0.600	1.924	0.522	0.502	120	514	205	207	-0.733	77	128	77	130	0
3	15	4	"PFD0069"	"D16785_21"	12980	23980	120	736	708	175	91	93	19	100	100	0	578	571	142	156	158	21	100	99	0	1.528	1.487	1.493	1.546	1.430	1.476	0.901	120	457	1067	1032	0.612	645	422	617	415	0
3	16	4	"PFD0073"	"D16785_3"	13160	23980	120	1498	1491	375	101	104	22	100	100	0	6721	6444	1568	164	166	22	100	100	0	0.213	0.221	0.221	0.220	1.228	0.215	0.942	120	444	7954	7670	-2.231	1397	6557	1390	6280	0
3	17	4	"PFD0075"	"D16785_33"	13350	23980	120	203	205	32	106	109	24	100	94	0	255	257	38	163	166	24	97	87	0	1.054	1.053	1.049	1.109	1.870	0.996	0.512	120	483	189	193	0.076	97	92	99	94	0
3	18	4	"PFD0077"	"D16785_36"	13540	23980	120	1954	1855	484	93	96	23	100	100	0	1517	1484	369	152	153	23	100	100	0	1.363	1.323	1.344	1.320	1.232	1.326	0.943	120	529	3226	3094	0.447	1861	1365	1762	1332	0
3	19	4	"PFD0096"	"D17715_112"	13740	23980	130	1725	1603	413	81	84	19	100	100	0	1009	968	232	141	141	20	100	100	0	1.894	1.840	1.846	1.842	1.257	1.874	0.916	120	533	2512	2349	0.921	1644	868	1522	827	0
3	20	4	"PFD0098"	"D17715_12"	13930	23990	120	192	194	35	89	92	22	100	97	0	419	420	90	149	148	21	100	99	0	0.381	0.387	0.381	0.391	1.505	0.339	0.652	120	462	373	376	-1.390	103	270	105	271	0
3	21	4	"PFD0102"	"D17715_13"	14110	23980	120	269	272	52	96	101	23	100	100	0	783	757	180	154	158	29	100	100	0	0.275	0.292	0.293	0.294	1.387	0.258	0.767	120	478	802	779	-1.862	173	629	176	603	0
3	22	4	"PFD0104"	"D17715_134"	14310	23980	130	198	204	36	92	96	21	100	99	0	417	412	80	154	157	27	100	100	0	0.403	0.434	0.424	0.434	1.566	0.382	0.644	120	606	369	370	-1.311	106	263	112	258	0
3	1	5	"PFD0106"	"D17715_138"	10330	24170	120	148	153	30	85	87	20	98	78	0	378	368	73	153	155	19	100	99	0	0.280	0.316	0.321	0.305	1.755	0.264	0.497	120	557	288	283	-1.837	63	225	68	215	0
3	2	5	"PFD0108"	"D17715_140"	10520	24170	130	208	239	214	87	89	20	100	100	0	587	600	267	152	154	20	100	100	0	0.278	0.339	0.286	0.294	1.540	0.484	0.709	120	521	556	600	-1.846	121	435	152	448	0
3	3	5	"PFD0130"	"D17715_44"	10710	24160	110	298	296	61	82	84	16	100	100	0	310	304	73	148	151	20	95	93	0	1.333	1.372	1.278	1.424	1.684	1.259	0.727	80	425	378	370	0.415	216	162	214	156	0
3	4	5	"PFD0132"	"D17715_47"	10890	24170	120	256	254	52	80	83	17	100	100	0	479	459	100	145	148	21	100	100	0	0.527	0.554	0.544	0.563	1.499	0.515	0.820	120	449	510	488	-0.924	176	334	174	314	0
3	5	5	"PFD0134"	"D17715_5"	11080	24170	120	213	211	52	79	80	15	100	99	0	274	270	49	145	145	17	99	97	0	1.039	1.056	1.033	1.053	1.589	1.042	0.715	120	478	263	257	0.055	134	129	132	125	0
3	6	5	"PFD0136"	"D17715_51"	11280	24170	120	238	241	56	85	87	18	100	98	0	279	281	54	149	151	19	100	99	0	1.177	1.182	1.205	1.195	1.516	1.133	0.718	120	461	283	288	0.235	153	130	156	132	0
3	7	5	"PFD0138"	"D17715_56"	11460	24170	130	2699	2548	754	96	98	21	100	100	0	1871	1726	467	157	159	22	100	100	0	1.519	1.563	1.527	1.555	1.354	1.594	0.910	120	460	4317	4021	0.603	2603	1714	2452	1569	0
3	8	5	"PFD0141"	"D17715_61"	11650	24170	120	190	199	44	95	98	21	99	91	0	376	367	72	158	158	19	100	99	0	0.436	0.498	0.477	0.484	1.767	0.453	0.669	120	407	313	313	-1.198	95	218	104	209	0
3	9	5	"PFE0196"	"E18169_1"	11810	24160	130	1034	1017	250	97	98	20	100	100	0	893	889	207	154	155	22	100	100	0	1.268	1.252	1.264	1.256	1.338	1.235	0.920	120	455	1676	1655	0.342	937	739	920	735	0
3	10	5	"PFE0199"	"E18440_1"	12000	24160	120	882	842	227	97	100	18	100	100	0	717	677	194	155	156	21	97	95	0	1.397	1.427	1.410	1.512	1.527	1.396	0.903	120	440	1347	1267	0.482	785	562	745	522	0
3	11	5	"PFE0201"	"E18440_5"	12180	24170	120	210	213	42	98	99	18	99	95	0	330	328	54	156	157	22	98	98	0	0.644	0.669	0.653	0.645	1.550	0.656	0.713	120	443	286	287	-0.636	112	174	115	172	0
3	12	5	"PFE0203"	"E18445_1"	12380	24160	120	1220	1163	307	99	99	18	100	100	0	688	676	140	158	158	22	100	100	0	2.115	2.054	2.067	2.007	1.382	2.122	0.910	120	483	1651	1582	1.081	1121	530	1064	518	0
3	13	5	"PFE0206"	"E18512_1"	12580	24150	120	1465	1474	451	98	100	20	100	100	0	503	488	123	156	157	21	95	95	0	3.939	4.145	4.138	4.338	1.749	4.342	0.844	120	440	1714	1708	1.978	1367	347	1376	332	0
3	14	5	"PFE0208"	"E18512_4"	12760	24160	120	216	215	33	94	96	21	100	99	0	242	245	43	152	154	21	96	85	0	1.356	1.301	1.270	1.391	1.792	1.227	0.561	120	439	212	214	0.439	122	90	121	93	0
3	15	5	"PFE0230"	"E19008_1"	12950	24160	120	2469	2307	578	89	90	17	100	100	0	1465	1398	354	150	152	19	100	100	0	1.810	1.777	1.784	1.806	1.350	1.788	0.942	120	464	3695	3466	0.856	2380	1315	2218	1248	0
3	16	5	"PFE0234"	"E19248_7"	13150	24160	120	395	387	87	96	98	19	100	100	0	958	989	305	157	160	22	100	99	0	0.373	0.350	0.352	0.369	1.537	0.320	0.897	120	504	1100	1123	-1.422	299	801	291	832	0
3	17	5	"PFE0237"	"E19278_2"	13350	24160	120	795	834	269	104	105	21	100	100	0	488	468	129	161	164	23	99	98	0	2.113	2.378	2.357	2.513	1.739	2.451	0.836	120	447	1018	1037	1.079	691	327	730	307	0
3	18	5	"PFE0239"	"E19278_6"	13530	24190	150	156	161	40	105	106	25	77	51	0	180	184	29	161	161	24	39	17	0	2.684	2.435	2.053	2.266	2.888	2.083	0.227	156	539	70	79	1.424	51	19	56	23	-50
3	19	5	"PFE0243"	"E19631_3"	13720	24170	120	502	491	121	100	101	27	100	99	0	1584	1537	346	154	155	24	100	100	0	0.281	0.283	0.278	0.274	1.358	0.275	0.889	120	480	1832	1774	-1.831	402	1430	391	1383	0
3	20	5	"PFE0246"	"E19695_2"	13920	24160	120	1324	1289	361	105	108	27	100	100	0	609	589	140	158	159	24	100	98	0	2.703	2.747	2.667	2.855	1.538	2.841	0.884	120	480	1670	1615	1.434	1219	451	1184	431	0
3	21	5	"PFE0270"	"E20800_3"	14110	24170	120	274	268	54	107	111	27	99	96	0	549	519	136	158	161	23	96	96	0	0.427	0.446	0.458	0.466	1.709	0.417	0.785	120	494	558	522	-1.227	167	391	161	361	0
3	22	5	"PFE0275"	"E21089_1"	14320	24160	150	123	131	39	91	95	24	60	35	0	174	179	36	152	155	25	44	19	0	1.455	1.481	1.193	1.139	2.673	1.195	0.191	156	809	54	67	0.541	32	22	40	27	-50
3	1	6	"PFE0277"	"E21208_2"	10310	24350	120	183	184	35	86	90	20	99	95	0	208	215	35	156	157	31	76	43	0	1.865	1.661	1.646	1.836	2.165	1.447	0.463	120	554	149	157	0.899	97	52	98	59	0
3	2	6	"PFE0279"	"E21208_4"	10510	24350	120	199	200	43	91	97	35	95	79	0	339	344	81	156	159	30	99	93	0	0.590	0.580	0.603	0.591	1.520	0.531	0.733	120	492	291	297	-0.761	108	183	109	188	0
3	3	6	"PFE0282"	"E21586_1"	10700	24350	120	762	734	171	90	94	33	100	100	0	663	634	153	153	155	29	100	100	0	1.318	1.339	1.349	1.373	1.376	1.333	0.900	120	502	1182	1125	0.398	672	510	644	481	0
3	4	6	"PFE0285"	"E21786_1"	10890	24340	120	2493	2365	735	89	91	18	100	100	0	1334	1249	374	149	150	18	100	100	0	2.029	2.069	2.066	2.110	1.353	2.097	0.934	120	433	3589	3376	1.021	2404	1185	2276	1100	0
3	5	6	"PFE0322"	"E23195_1"	11060	24340	120	495	493	116	86	88	18	100	100	0	597	595	126	147	148	18	100	100	0	0.909	0.908	0.919	0.905	1.282	0.898	0.924	120	465	859	855	-0.138	409	450	407	448	0
3	6	6	"PFE0330"	"E23784_1"	11270	24340	120	259	263	57	87	88	17	100	100	0	861	826	205	147	148	18	100	100	0	0.241	0.259	0.264	0.258	1.357	0.240	0.840	120	519	886	855	-2.054	172	714	176	679	0
3	7	6	"PFE0333"	"E23986_1"	11470	24340	120	196	199	47	94	95	20	98	95	0	336	333	80	154	155	21	100	95	0	0.560	0.587	0.615	0.603	1.783	0.521	0.700	120	423	284	284	-0.835	102	182	105	179	0
3	8	6	"PFE0342"	"E24470_2"	11630	24340	120	1560	1458	377	98	99	21	100	100	0	1304	1235	313	157	159	22	100	100	0	1.275	1.262	1.257	1.269	1.324	1.259	0.939	120	430	2609	2438	0.350	1462	1147	1360	1078	0
3	9	6	"PFE0347"	"E24550_1"	11830	24340	130	209	213	44	98	99	20	99	95	0	251	258	53	156	158	22	95	90	0	1.168	1.127	1.143	1.182	1.764	1.046	0.620	120	548	206	217	0.225	111	95	115	102	0
3	10	6	"PFE0349"	"E24569_3"	12030	24340	120	448	428	94	94	95	18	100	100	0	572	568	144	155	156	20	100	99	0	0.849	0.809	0.800	0.846	1.461	0.769	0.894	120	473	771	747	-0.236	354	417	334	413	0
3	11	6	"PFF0266"	"F17836_2"	12210	24340	120	465	444	95	95	97	18	100	100	0	983	923	218	157	157	20	100	100	0	0.448	0.456	0.455	0.456	1.359	0.433	0.898	120	448	1196	1115	-1.159	370	826	349	766	0
3	12	6	"PFF0268"	"F17989_2"	12400	24340	120	307	310	58	99	101	19	100	100	0	721	714	153	155	157	21	100	100	0	0.367	0.377	0.375	0.382	1.413	0.353	0.851	120	501	774	770	-1.444	208	566	211	559	0
3	13	6	"PFF0274"	"F18154_3"	12590	24350	120	201	206	40	98	100	20	99	97	0	246	247	43	151	153	21	95	90	0	1.084	1.125	1.117	1.215	1.969	1.110	0.571	120	505	198	204	0.117	103	95	108	96	0
3	14	6	"PFF0278"	"F18417_1"	12780	24350	120	669	628	178	92	93	18	100	98	0	1982	1947	542	150	152	20	99	99	0	0.315	0.298	0.294	0.292	1.487	0.292	0.915	120	498	2409	2333	-1.667	577	1832	536	1797	0
3	15	6	"PFF0285"	"F18525_1"	12970	24340	120	821	808	176	94	95	18	100	100	0	639	640	171	153	156	21	98	98	0	1.496	1.466	1.427	1.575	1.657	1.417	0.890	120	527	1213	1201	0.581	727	486	714	487	0
3	16	6	"PFF0289"	"F18567_3"	13180	24350	120	161	161	29	98	101	19	95	78	0	196	195	29	157	158	21	72	41	0	1.615	1.658	1.564	1.671	2.399	1.453	0.252	120	513	102	101	0.692	63	39	63	38	0
3	17	6	"PFF0323"	"F19549_1"	13360	24340	130	3865	3805	1243	104	107	24	100	100	0	2715	2647	620	158	161	22	100	100	0	1.471	1.487	1.498	1.405	1.394	1.568	0.929	120	492	6318	6190	0.557	3761	2557	3701	2489	0
3	18	6	"PFF0329"	"F19626_1"	13550	24340	130	180	188	41	111	112	22	97	78	0	229	231	37	165	166	23	92	70	0	1.078	1.167	1.170	1.161	2.104	1.247	0.323	120	486	133	143	0.109	69	64	77	66	0
3	19	6	"PFF0332"	"F19746_5"	13740	24340	110	165	171	32	118	119	23	83	52	0	224	225	34	169	170	24	83	55	0	0.855	0.946	0.828	0.904	2.318	0.860	0.311	80	430	102	109	-0.227	47	55	53	56	0
3	20	6	"PFF0334"	"F19787_2"	13930	24350	120	28765	27052	8369	124	128	31	100	100	0	14373	13751	3727	172	173	25	100	100	0	2.017	1.983	1.959	1.930	1.316	2.054	0.933	120	516	42842	40507	1.012	28641	14201	26928	13579	0
3	21	6	"PFF0336"	"F19828_2"	14130	24350	130	565	557	143	125	131	34	100	100	0	342	334	58	171	175	32	99	94	0	2.573	2.650	2.620	2.710	1.687	2.871	0.733	120	512	611	595	1.364	440	171	432	163	0
3	22	6	"PFF0338"	"F19846_4"	14300	24350	120	208	206	44	108	111	30	93	80	0	243	238	46	162	167	33	80	65	0	1.235	1.289	1.269	1.333	1.868	1.123	0.584	120	519	181	174	0.304	100	81	98	76	0
3	1	7	"PFF0364"	"F20448_4"	10320	24530	120	445	440	108	94	97	20	100	100	0	1100	1077	317	158	160	21	100	100	0	0.373	0.376	0.368	0.384	1.350	0.350	0.895	120	564	1293	1265	-1.424	351	942	346	919	0
3	2	7	"PFF0366"	"F20625_1"	10510	24540	120	1497	1430	413	100	105	35	100	100	0	990	987	206	158	162	30	100	100	0	1.679	1.604	1.622	1.526	1.490	1.689	0.895	120	465	2229	2159	0.748	1397	832	1330	829	0
3	3	7	"PFF0369"	"F20760_1"	10690	24530	130	683	665	128	95	100	33	100	100	0	913	882	132	154	156	28	100	100	0	0.775	0.783	0.772	0.774	1.230	0.785	0.930	120	517	1347	1298	-0.368	588	759	570	728	0
3	4	7	"PFF0372"	"F20855_1"	10890	24530	120	268	268	52	94	96	18	100	100	0	296	292	59	153	155	19	96	95	0	1.217	1.252	1.199	1.333	1.633	1.162	0.732	120	511	317	313	0.283	174	143	174	139	0
3	5	7	"PFF0375"	"F20870_2"	11080	24540	120	258	256	50	95	98	20	100	100	0	436	434	86	154	155	19	100	100	0	0.578	0.575	0.564	0.572	1.461	0.534	0.750	120	516	445	441	-0.791	163	282	161	280	0
3	6	7	"PFF0378"	"F20896_3"	11280	24540	130	235	235	52	94	96	18	98	97	0	257	258	44	151	153	18	97	91	0	1.330	1.318	1.330	1.394	1.804	1.345	0.628	120	555	247	248	0.412	141	106	141	107	0
3	7	7	"PFF0409"	"F22107_2"	11470	24530	130	204	200	37	96	97	19	96	95	0	229	228	40	154	157	23	88	73	0	1.440	1.405	1.415	1.523	2.173	1.316	0.516	120	532	183	178	0.526	108	75	104	74	0
3	8	7	"PFF0415"	"F22233_2"	11660	24540	120	312	318	83	99	102	21	100	97	0	724	722	167	156	160	26	100	100	0	0.375	0.387	0.377	0.369	1.442	0.371	0.824	120	488	781	785	-1.415	213	568	219	566	0
3	9	7	"PFF0417"	"F2227_1"	11840	24540	120	1636	1607	432	103	105	24	100	100	0	1554	1506	373	158	162	30	100	100	0	1.098	1.116	1.113	1.113	1.318	1.119	0.933	120	485	2929	2852	0.135	1533	1396	1504	1348	0
3	10	7	"PFF0420"	"F22395_1"	12040	24540	120	208	208	52	95	98	19	96	93	0	223	226	46	156	157	23	87	71	0	1.687	1.614	1.517	1.635	1.994	1.472	0.528	120	494	180	183	0.754	113	67	113	70	0
3	11	7	"PFF0431"	"F22631_1"	12230	24540	150	205	204	43	94	96	18	100	95	0	245	244	50	154	155	21	91	86	0	1.220	1.222	1.210	1.313	2.034	1.112	0.585	156	589	202	200	0.287	111	91	110	90	0
3	12	7	"PFF0435"	"F22741_2"	12430	24540	120	414	396	96	96	98	20	100	100	0	856	819	197	152	155	21	100	100	0	0.452	0.450	0.433	0.447	1.357	0.433	0.879	120	461	1022	967	-1.147	318	704	300	667	0
3	13	7	"PFF1070"	"F45236_1"	12600	24540	120	1815	1739	524	95	97	18	100	100	0	1476	1371	370	152	154	22	100	100	0	1.299	1.349	1.350	1.324	1.483	1.369	0.927	120	440	3044	2863	0.378	1720	1324	1644	1219	0
3	14	7	"PFF1072"	"F4524_3"	12790	24540	120	372	373	89	92	92	17	99	99	0	628	624	120	152	152	20	100	100	0	0.588	0.595	0.600	0.576	1.462	0.588	0.866	120	478	756	753	-0.766	280	476	281	472	0
3	15	7	"PFF1075"	"F45282_1"	12980	24540	120	396	393	96	97	98	20	100	99	0	723	717	153	154	155	20	100	100	0	0.525	0.526	0.510	0.508	1.414	0.513	0.834	120	493	868	859	-0.928	299	569	296	563	0
3	16	7	"PFF1077"	"F45296_2"	13170	24540	120	203	206	33	101	104	20	99	99	0	480	477	89	157	160	22	100	100	0	0.316	0.328	0.323	0.323	1.493	0.291	0.687	120	485	425	425	-1.663	102	323	105	320	0
3	17	7	"PFF1080"	"F45354_1"	13350	24530	110	1867	1847	406	104	118	113	100	100	0	868	855	186	161	172	71	100	100	0	2.494	2.512	2.473	2.548	1.302	2.543	0.921	80	464	2470	2437	1.318	1763	707	1743	694	0
3	18	7	"PFF1082"	"F4541_1"	13550	24540	120	1945	1852	568	106	118	107	99	98	0	2312	2171	587	161	170	67	100	100	0	0.855	0.869	0.869	0.836	1.433	0.876	0.926	120	522	3990	3756	-0.226	1839	2151	1746	2010	0
3	19	7	"PFF1120"	"F46301_17"	13740	24530	120	3041	2915	928	109	110	21	100	100	0	1249	1156	383	161	164	23	97	97	0	2.695	2.820	2.739	3.161	1.744	2.828	0.909	120	528	4020	3801	1.430	2932	1088	2806	995	0
3	20	7	"PFF1128"	"F46381_1"	13940	24530	120	6820	6496	1531	112	115	25	100	100	0	3380	3176	942	161	164	23	100	99	0	2.084	2.117	2.057	2.321	1.715	2.102	0.925	120	466	9927	9399	1.059	6708	3219	6384	3015	0
3	21	7	"PFF1133"	"F46513_1"	14120	24540	130	4681	4587	1465	115	120	31	100	100	0	4920	4809	1166	163	169	35	100	100	0	0.960	0.963	0.975	0.904	1.484	0.994	0.924	120	518	9323	9118	-0.059	4566	4757	4472	4646	0
3	22	7	"PFF1136"	"F46584_1"	14330	24530	130	23655	22521	7437	108	112	31	100	100	0	11468	10647	4002	161	165	33	100	100	0	2.083	2.137	2.086	2.426	2.058	2.130	0.911	120	652	34854	32899	1.058	23547	11307	22413	10486	0
3	1	8	"PFF1138"	"F46705_1"	10330	24720	120	8117	7410	1974	94	96	20	100	100	0	3580	3382	918	157	159	21	100	100	0	2.344	2.269	2.238	2.286	1.265	2.284	0.950	120	570	11446	10541	1.229	8023	3423	7316	3225	0
3	2	8	"PFF1140"	"F46816_1"	10520	24720	120	1131	1065	277	96	98	18	100	100	0	562	554	141	156	158	22	100	100	0	2.549	2.435	2.404	2.521	1.400	2.455	0.886	120	445	1441	1367	1.350	1035	406	969	398	0
3	3	8	"PFF1163"	"F47563_1"	10700	24720	120	221	216	39	91	93	17	100	98	0	346	346	72	154	153	19	99	97	0	0.677	0.651	0.622	0.659	1.573	0.589	0.763	120	463	322	317	-0.563	130	192	125	192	0
3	4	8	"PFF1165"	"F47822_1"	10890	24720	120	1134	1042	287	90	91	17	100	100	0	485	475	122	153	154	19	98	98	0	3.145	2.957	2.834	3.087	1.412	2.930	0.904	120	512	1376	1274	1.653	1044	332	952	322	0
3	5	8	"PFF1167"	"F47864_3"	11100	24720	120	751	727	149	92	93	18	100	100	0	455	451	76	152	153	19	100	100	0	2.175	2.124	2.116	2.145	1.301	2.145	0.913	120	494	962	934	1.121	659	303	635	299	0
3	6	8	"PFF1175"	"F48138_1"	11290	24720	120	215	209	38	95	95	17	100	99	0	306	301	56	152	153	19	98	96	0	0.779	0.765	0.750	0.762	1.515	0.711	0.743	120	433	274	263	-0.360	120	154	114	149	0
3	7	8	"PFF1179"	"F48181_2"	11470	24720	120	3939	3597	1062	96	97	18	100	100	0	1648	1556	488	155	157	22	100	100	0	2.574	2.499	2.472	2.580	1.336	2.500	0.943	120	472	5336	4902	1.364	3843	1493	3501	1401	0
3	8	8	"PFF1182"	"F48253_3"	11680	24720	130	198	200	34	104	106	25	100	91	0	234	236	35	158	162	30	95	64	0	1.237	1.231	1.243	1.294	1.688	1.203	0.538	120	522	170	174	0.307	94	76	96	78	0
3	9	8	"PFF1197"	"F48515_1"	11860	24720	120	806	775	182	109	111	25	100	100	0	848	842	225	160	164	31	100	100	0	1.013	0.977	0.948	1.006	1.383	0.952	0.912	120	465	1385	1348	0.019	697	688	666	682	0
3	10	8	"PFF1204"	"F48839_1"	12060	24720	120	565	544	144	102	103	22	100	100	0	596	583	156	157	158	23	100	100	0	1.055	1.038	1.022	1.065	1.424	1.020	0.876	120	433	902	868	0.077	463	439	442	426	0
3	11	8	"PFF1208"	"F49178_1"	12240	24720	120	195	200	36	97	100	21	100	96	0	239	237	31	154	155	21	97	90	0	1.153	1.241	1.207	1.253	1.604	1.208	0.606	120	436	183	186	0.205	98	85	103	83	0
3	12	8	"PFF1210"	"F4934_1"	12440	24720	120	543	532	143	98	99	19	100	100	0	588	578	148	154	156	21	99	99	0	1.025	1.024	1.029	1.032	1.421	1.014	0.889	120	433	879	858	0.036	445	434	434	424	0
3	13	8	"PFF1215"	"F49538_1"	12620	24720	120	5053	4867	1425	98	99	18	100	100	0	3677	3537	1011	155	157	21	100	100	0	1.407	1.410	1.395	1.416	1.291	1.422	0.945	120	443	8477	8151	0.492	4955	3522	4769	3382	0
3	14	8	"PFF1218"	"F49644_4"	12810	24720	120	303	305	66	99	101	19	100	100	0	955	903	285	156	158	22	99	99	0	0.255	0.276	0.271	0.298	1.764	0.248	0.858	120	462	1003	953	-1.970	204	799	206	747	0
3	15	8	"PFF1901"	"F8433_1"	13000	24720	120	528	513	133	103	104	19	100	100	0	1353	1292	341	158	160	22	100	100	0	0.356	0.362	0.366	0.359	1.452	0.349	0.906	120	459	1620	1544	-1.491	425	1195	410	1134	0
3	16	8	"PFF1905"	"F8612_1"	13190	24720	130	284	288	63	104	106	20	100	100	0	1931	1848	462	159	169	85	100	99	0	0.102	0.109	0.109	0.107	1.428	0.105	0.872	120	521	1952	1873	-3.299	180	1772	184	1689	0
3	17	8	"PFF1913"	"F8921_1"	13390	24720	120	1422	1355	417	101	113	105	100	99	0	3333	3200	978	159	175	105	100	99	0	0.416	0.412	0.408	0.416	1.360	0.405	0.947	120	526	4495	4295	-1.265	1321	3174	1254	3041	0
3	18	8	"PFF1915"	"F8939_2"	13580	24720	120	697	691	170	102	104	18	100	100	0	601	572	156	157	158	21	100	99	0	1.340	1.419	1.440	1.491	1.397	1.368	0.902	120	425	1039	1004	0.422	595	444	589	415	0
3	19	8	"PFF1919"	"F9091_1"	13760	24720	120	188	188	33	103	104	23	96	89	0	519	504	121	155	156	20	100	100	0	0.234	0.244	0.248	0.240	1.684	0.214	0.594	120	450	449	434	-2.098	85	364	85	349	0
3	20	8	"PFF1921"	"F9247_1"	13940	24710	120	562	566	109	98	100	22	100	100	0	493	489	96	155	156	20	100	100	0	1.373	1.401	1.420	1.425	1.293	1.393	0.896	120	457	802	802	0.457	464	338	468	334	0
3	21	8	"PFI0014"	"I10798_1"	14130	24730	150	115	118	28	94	96	20	50	24	0	161	164	28	149	151	22	39	15	0	1.750	1.600	0.857	1.020	3.984	1.339	0.040	156	575	33	39	0.807	21	12	24	15	-50
3	22	8	"PFI0017"	"I10882_1"	14310	24710	120	553	554	112	87	92	23	100	100	0	1041	993	208	147	150	23	100	100	0	0.521	0.552	0.556	0.558	1.322	0.529	0.923	120	545	1360	1313	-0.940	466	894	467	846	0
3	1	9	"PFI0023"	"I11056_2"	10340	24890	110	123	128	24	90	93	20	75	43	0	193	197	30	153	156	23	73	36	0	0.825	0.864	0.839	0.834	2.563	0.567	0.151	80	479	73	82	-0.278	33	40	38	44	0
3	2	9	"PFI0029"	"I11211_1"	10520	24900	120	186	187	34	92	93	18	99	96	0	301	302	46	153	156	22	99	99	0	0.635	0.638	0.632	0.623	1.468	0.624	0.658	120	450	242	244	-0.655	94	148	95	149	0
3	3	9	"PFI0033"	"I11281_1"	10700	24910	150	121	125	40	90	92	23	60	33	0	166	171	54	152	155	36	22	3	0	2.214	1.842	1.179	1.175	3.097	0.655	0.543	156	489	45	54	1.147	31	14	35	19	-50
3	4	9	"PFI0035"	"I11342_1"	10900	24900	130	690	684	172	90	92	23	100	100	0	1114	1061	241	151	154	36	100	100	0	0.623	0.653	0.660	0.640	1.412	0.652	0.905	120	468	1563	1504	-0.683	600	963	594	910	0
3	5	9	"PFI0056"	"I12038_2"	11080	24900	130	180	178	36	94	94	18	97	91	0	238	239	51	154	155	20	90	80	0	1.024	0.988	0.954	1.116	2.347	0.887	0.526	120	486	170	169	0.034	86	84	84	85	0
3	6	9	"PFI0058"	"I12132_1"	11290	24890	130	1832	1740	452	99	100	18	100	100	0	1322	1262	373	158	160	22	100	100	0	1.489	1.486	1.457	1.579	1.515	1.459	0.909	120	552	2897	2745	0.574	1733	1164	1641	1104	0
3	7	9	"PFI0060"	"I12159_3"	11480	24890	130	228	233	46	99	99	18	100	100	0	263	257	48	157	159	19	95	90	0	1.217	1.340	1.451	1.436	1.724	1.270	0.673	120	398	235	234	0.283	129	106	134	100	0
3	8	9	"PFI0063"	"I12192_2"	11650	24920	150	111	112	22	101	104	23	27	6	0	149	151	22	156	160	26	7	0	0	-1.429	-2.200	0.733	0.821	3.789	1.459	0.019	156	532	3	6	Error	10	-7	11	-5	-50
3	9	9	"PFI0069"	"I12412_1"	11870	24900	120	1019	949	251	105	109	26	100	100	0	712	686	150	157	161	27	100	100	0	1.647	1.595	1.610	1.569	1.364	1.632	0.908	120	514	1469	1373	0.720	914	555	844	529	0
3	10	9	"PFI0072"	"I12552_2"	12060	24890	120	39128	36884	10371	109	114	30	100	100	0	9963	9018	2828	160	162	21	100	100	0	3.980	4.152	4.060	4.356	1.500	4.234	0.918	120	458	48822	45633	1.993	39019	9803	36775	8858	0
3	11	9	"PFI0105"	"I13369_2"	12240	24900	120	435	430	112	107	112	29	100	99	0	319	319	60	160	161	22	100	98	0	2.063	2.031	2.050	2.045	1.491	2.076	0.799	120	479	487	482	1.045	328	159	323	159	0
3	12	9	"PFI0107"	"I13466_1"	12430	24890	130	658	626	150	102	103	18	100	100	0	672	633	164	155	157	20	99	98	0	1.075	1.096	1.096	1.157	1.528	1.058	0.889	120	518	1073	1002	0.105	556	517	524	478	0
3	13	9	"PFI0111"	"I13569_2"	12620	24900	120	912	871	192	99	100	18	100	100	0	1052	998	207	154	156	20	100	100	0	0.905	0.915	0.896	0.913	1.249	0.907	0.936	120	509	1711	1616	-0.143	813	898	772	844	0
3	14	9	"PFI0113"	"I13674_4"	12820	24900	130	206	206	40	104	105	20	98	94	0	255	254	45	162	163	25	93	80	0	1.097	1.109	1.173	1.179	1.960	1.012	0.534	120	541	195	194	0.133	102	93	102	92	0
3	15	9	"PFI0118"	"I13901_1"	13010	24900	130	538	520	108	108	110	21	100	100	0	469	458	91	163	166	26	99	99	0	1.405	1.397	1.397	1.440	1.424	1.363	0.858	120	534	736	707	0.491	430	306	412	295	0
3	16	9	"PFI0122"	"I13918_1"	13200	24900	130	5292	5226	1060	104	104	25	100	100	0	3351	3244	750	157	165	83	100	100	0	1.624	1.659	1.630	1.712	1.406	1.663	0.932	120	561	8382	8209	0.700	5188	3194	5122	3087	0
3	17	9	"PFJ0094"	"J1546_3"	13380	24900	110	176	175	26	89	90	20	100	96	0	222	223	37	147	148	21	96	86	0	1.160	1.132	1.127	1.176	1.834	0.932	0.524	80	444	162	162	0.214	87	75	86	76	0
3	18	9	"PFJ0104"	"J157_2"	13570	24890	120	269	263	46	96	97	19	100	99	0	184	185	28	153	154	20	64	30	0	5.581	5.219	4.962	5.420	2.201	5.223	0.275	120	491	204	199	2.480	173	31	167	32	0
3	19	9	"PFJ0107"	"J1588_1"	13750	24900	120	626	608	200	93	96	22	97	96	0	765	744	197	152	152	20	100	100	0	0.869	0.870	0.856	0.792	1.851	0.875	0.875	120	489	1146	1107	-0.202	533	613	515	592	0
3	20	9	"PFJ0110"	"J1616_1"	13940	24920	150	112	113	23	89	91	20	53	21	0	161	162	25	150	150	20	34	13	0	2.091	2.000	1.038	1.072	3.156	0.723	0.061	156	598	34	36	1.064	23	11	24	12	-50
3	21	9	"PFJ0116"	"J163_7"	14150	24910	120	173	178	34	84	86	14	99	99	0	273	280	55	146	148	22	99	94	0	0.701	0.701	0.677	0.723	1.729	0.596	0.626	120	458	216	228	-0.513	89	127	94	134	0
3	22	9	"PFJ0119"	"J167_13"	14340	24910	120	201	204	39	81	82	15	100	100	0	554	544	115	142	144	20	100	100	0	0.291	0.306	0.282	0.306	1.519	0.269	0.706	120	605	532	525	-1.780	120	412	123	402	0
3	1	10	"PFJ0157"	"J183_4"	10350	25100	140	134	138	28	86	88	19	87	66	0	362	357	79	152	155	22	98	96	0	0.229	0.254	0.247	0.240	2.228	0.190	0.364	156	722	258	257	-2.129	48	210	52	205	0
3	2	10	"PFJ0159"	"J183_6"	10540	25100	150	104	106	18	92	94	20	33	9	0	186	188	31	157	158	21	58	34	0	0.414	0.452	0.494	0.532	3.425	0.287	0.065	156	485	41	45	-1.273	12	29	14	31	-50
3	3	10	"PFJ0161"	"J183_8"	10720	25090	140	127	142	61	88	92	27	63	28	0	244	266	95	152	157	44	85	55	0	0.424	0.474	0.432	0.433	2.588	0.537	0.687	156	468	131	168	-1.238	39	92	54	114	0
3	4	10	"PFJ0165"	"J1901_2"	10920	25080	150	93	110	48	89	93	26	28	17	0	164	175	43	151	157	42	26	10	0	0.308	0.875	0.932	0.919	3.449	1.044	0.353	156	558	17	45	-1.700	4	13	21	24	-50
3	5	10	"PFJ0168"	"J191_1"	11100	25080	130	302	298	75	93	94	18	98	98	0	259	260	50	156	158	22	93	89	0	2.029	1.971	1.960	2.100	1.914	1.904	0.694	120	432	312	309	1.021	209	103	205	104	0
3	6	10	"PFJ0170"	"J191_6"	11220	25110	150	100	108	45	98	99	20	23	8	0	162	170	36	159	161	24	25	11	0	0.667	0.909	0.755	0.725	4.384	0.341	0.049	156	686	5	21	-0.585	2	3	10	11	-50
3	7	10	"PFJ0203"	"J21_13"	11480	25060	150	138	138	29	99	101	19	73	50	0	181	187	34	161	162	22	44	25	0	1.950	1.500	1.429	1.556	3.732	1.139	0.219	156	676	59	65	0.963	39	20	39	26	-50
3	8	10	"PFJ0207"	"J21_24"	11680	25090	130	149	148	29	96	99	21	87	62	0	453	430	105	157	161	24	99	96	0	0.179	0.190	0.180	0.186	1.879	0.176	0.494	120	482	349	325	-2.482	53	296	52	273	0
3	9	10	"PFJ0209"	"J21_26"	11860	25090	120	167	174	45	98	100	22	92	76	0	539	528	141	155	159	24	99	99	0	0.180	0.204	0.202	0.202	1.973	0.195	0.573	120	514	453	449	-2.476	69	384	76	373	0
3	10	10	"PFJ0212"	"J21_31"	12060	25090	130	10414	9601	3233	97	101	26	100	100	0	9158	8442	2053	157	158	20	100	100	0	1.146	1.147	1.182	1.081	1.432	1.216	0.916	120	539	19318	17789	0.197	10317	9001	9504	8285	0
3	11	10	"PFJ0216"	"J21_9"	12230	25110	150	90	93	20	92	96	28	7	1	0	145	148	24	153	154	22	12	1	0	0.250	-0.200	0.636	0.651	3.242	0.805	0.054	156	643	-10	-4	-2.000	-2	-8	1	-5	-50
3	12	10	"PFJ0218"	"J222_2"	12440	25090	120	133	135	25	88	88	22	85	53	0	401	395	86	146	147	20	100	100	0	0.176	0.189	0.188	0.184	1.907	0.179	0.499	120	527	300	296	-2.503	45	255	47	249	0
3	13	10	"PFJ0247"	"J242_2"	12630	25110	150	123	127	33	88	89	21	65	42	0	183	187	39	148	150	22	59	40	0	1.000	1.000	1.000	1.028	3.228	0.763	0.240	156	619	70	78	0.000	35	35	39	39	-50
3	14	10	"PFJ0250"	"J245_1"	12810	25090	120	175	179	43	97	99	20	92	82	0	314	310	65	159	161	22	97	95	0	0.503	0.543	0.525	0.510	1.797	0.510	0.576	120	503	233	233	-0.991	78	155	82	151	0
3	15	10	"PFJ0252"	"J245_13"	13000	25080	110	126	126	22	103	105	20	53	21	0	298	296	56	161	164	25	97	92	0	0.168	0.170	0.211	0.220	2.448	0.115	0.110	80	476	160	158	-2.574	23	137	23	135	0
3	16	10	"PFJ0254"	"J245_5"	13180	25090	110	188	188	32	105	107	22	97	90	0	340	347	51	161	167	28	100	100	0	0.464	0.446	0.421	0.416	1.716	0.413	0.594	80	467	262	269	-1.109	83	179	83	186	0
3	17	10	"PFJ0257"	"J245_9"	13370	25110	150	127	129	27	94	96	23	66	27	0	172	173	25	153	155	25	37	13	0	1.737	1.750	1.333	1.358	3.311	1.126	0.167	156	687	52	55	0.796	33	19	35	20	-50
3	18	10	"PFJ0259"	"J2465_2"	13580	25100	130	165	168	29	91	93	18	99	94	0	189	191	27	154	154	20	69	45	0	2.114	2.081	1.882	2.238	2.523	1.961	0.240	120	620	109	114	1.080	74	35	77	37	0
3	19	10	"PFK0310"	"Kn2750_3"	13760	25100	90	214	236	80	86	88	17	100	96	0	251	258	61	150	151	21	100	86	0	1.267	1.389	1.387	1.437	1.786	1.378	0.655	52	370	229	258	0.342	128	101	150	108	0
3	20	10	"PFK0321"	"Kn2865_1"	13970	25100	150	115	165	113	90	92	17	58	42	0	181	193	61	151	153	21	55	38	0	0.833	1.786	1.478	1.177	2.735	1.932	0.614	156	604	55	117	-0.263	25	30	75	42	-50
3	21	10	"PFK0331"	"Kn3020_1"	14140	25090	130	1848	1737	446	92	93	18	100	100	0	1350	1269	324	151	154	22	100	99	0	1.465	1.471	1.448	1.535	1.545	1.481	0.914	120	508	2955	2763	0.550	1756	1199	1645	1118	0
3	22	10	"PFK0339"	"Kn3094_1"	14330	25090	110	156	158	25	83	85	16	98	96	0	186	187	34	145	146	21	73	47	0	1.780	1.786	1.597	1.944	2.307	1.413	0.303	80	507	114	117	0.832	73	41	75	42	0
3	1	11	"PFK0353"	"Kn3360_3"	10340	25280	120	202	207	49	84	86	17	100	97	0	205	207	42	153	155	22	77	56	0	2.269	2.278	2.101	2.342	2.086	2.144	0.378	120	559	170	177	1.182	118	52	123	54	0
3	2	11	"PFK0355"	"Kn3360_5"	10540	25280	120	162	163	31	91	92	17	96	88	0	532	510	131	157	159	22	98	98	0	0.189	0.204	0.192	0.192	1.721	0.186	0.689	120	466	446	425	-2.401	71	375	72	353	0
3	3	11	"PFK0384"	"Kn386_1"	10730	25290	140	208	219	67	90	94	27	97	89	0	236	269	118	156	160	37	82	53	0	1.475	1.142	1.324	1.403	1.905	0.731	0.642	156	547	198	242	0.561	118	80	129	113	0
3	4	11	"PFK0387"	"Kn400_3"	10920	25290	120	446	432	124	88	89	16	100	100	0	1240	1230	303	152	154	20	100	100	0	0.329	0.319	0.314	0.304	1.379	0.316	0.903	120	496	1446	1422	-1.604	358	1088	344	1078	0
3	5	11	"PFK0390"	"Kn4028_2"	11110	25290	120	3920	3551	1025	91	93	17	100	100	0	2606	2469	625	156	158	23	100	100	0	1.563	1.496	1.485	1.469	1.267	1.521	0.947	120	459	6279	5773	0.644	3829	2450	3460	2313	0
3	6	11	"PFK0393"	"Kn4044_1"	11300	25290	120	145	145	32	95	97	18	82	62	0	282	271	53	156	157	21	94	88	0	0.397	0.435	0.421	0.407	2.554	0.397	0.429	120	493	176	165	-1.333	50	126	50	115	0
3	7	11	"PFK0400"	"Kn4252_3"	11490	25290	120	521	510	143	95	97	18	100	100	0	3124	3070	752	157	158	20	100	100	0	0.144	0.142	0.143	0.135	1.450	0.140	0.904	120	542	3393	3328	-2.800	426	2967	415	2913	0
3	8	11	"PFK0406"	"Kn434_1"	11680	25280	130	241	247	52	100	102	20	98	96	0	460	455	107	159	162	21	99	99	0	0.468	0.497	0.485	0.503	1.545	0.467	0.784	120	579	442	443	-1.094	141	301	147	296	0
3	9	11	"PFK0434"	"Kn5123_1"	11880	25290	120	188	186	35	100	102	20	95	88	0	543	531	123	159	159	21	100	100	0	0.229	0.231	0.235	0.222	1.646	0.210	0.655	120	515	472	458	-2.126	88	384	86	372	0
3	10	11	"PFK0438"	"Kn5186_3"	12060	25290	120	346	334	96	88	90	18	98	97	0	1396	1319	413	151	153	21	99	99	0	0.207	0.211	0.205	0.209	1.369	0.203	0.895	120	516	1503	1414	-2.271	258	1245	246	1168	0
3	11	11	"PFK0449"	"Kn5414_1"	12260	25280	110	198	202	42	73	74	16	100	100	0	278	269	53	142	143	20	96	93	0	0.919	1.016	1.026	1.076	1.659	0.933	0.755	80	429	261	256	-0.122	125	136	129	127	0
3	12	11	"PFK0454"	"Kn5561_2"	12440	25290	120	259	256	64	64	66	13	100	99	0	750	726	191	134	135	17	100	100	0	0.317	0.324	0.318	0.321	1.465	0.304	0.859	120	531	811	784	-1.659	195	616	192	592	0
3	13	11	"PFK0456"	"Kn5587_1"	12640	25290	120	2171	2027	690	71	73	17	100	100	0	11093	11099	3299	137	140	20	100	100	0	0.192	0.178	0.180	0.169	1.435	0.174	0.922	120	479	13056	12918	-2.383	2100	10956	1956	10962	0
3	14	11	"PFK0460"	"Kn569_3"	12830	25290	120	239	242	59	92	93	19	98	95	0	412	396	93	155	156	21	100	99	0	0.572	0.622	0.620	0.605	1.759	0.589	0.781	120	516	404	391	-0.806	147	257	150	241	0
3	15	11	"PFK0488"	"Kn67_1"	13020	25290	120	175	175	33	100	102	18	95	87	0	404	396	101	163	165	24	98	94	0	0.311	0.322	0.327	0.327	2.048	0.266	0.576	120	547	316	308	-1.684	75	241	75	233	0
3	16	11	"PFK0491"	"Kn6869_1"	13210	25290	130	381	374	103	100	102	20	99	98	0	922	881	208	162	165	26	100	100	0	0.370	0.381	0.388	0.359	1.493	0.378	0.858	120	534	1041	993	-1.435	281	760	274	719	0
3	17	11	"PFK0496"	"Kn707_1"	13390	25290	120	5130	4747	1419	96	97	19	100	100	0	3379	3099	793	157	157	22	100	100	0	1.562	1.581	1.603	1.547	1.319	1.620	0.941	120	450	8256	7593	0.644	5034	3222	4651	2942	0
3	18	11	"PFK0507"	"Kn768_1"	13580	25290	120	436	419	84	95	97	19	100	100	0	536	537	100	157	158	22	100	100	0	0.900	0.853	0.832	0.853	1.349	0.833	0.866	120	500	720	704	-0.152	341	379	324	380	0
3	19	11	"PFK0510"	"Kn7854_1"	13770	25290	120	861	813	232	93	95	18	100	100	0	854	810	196	156	158	21	100	100	0	1.100	1.101	1.113	1.078	1.356	1.101	0.912	120	534	1466	1374	0.138	768	698	720	654	0
3	20	11	"PFK0516"	"Kn8017_1"	13960	25290	120	2253	2076	751	97	100	19	100	100	0	5622	5263	1950	159	160	20	100	100	0	0.395	0.388	0.395	0.390	1.477	0.378	0.946	120	483	7619	7083	-1.341	2156	5463	1979	5104	0
3	21	11	"PFK1023"	"Ks506_1"	14150	25290	120	3734	3589	992	101	103	20	100	100	0	2903	2827	614	160	161	21	100	100	0	1.324	1.308	1.330	1.276	1.274	1.341	0.948	120	508	6376	6155	0.405	3633	2743	3488	2667	0
3	22	11	"PFK1025"	"Ks506_6"	14340	25290	120	2376	2259	674	89	91	20	100	100	0	1470	1437	336	151	154	22	100	100	0	1.734	1.687	1.739	1.633	1.399	1.756	0.917	120	614	3606	3456	0.794	2287	1319	2170	1286	0
3	1	12	"PFK1027"	"Ks509_1"	10350	25470	130	335	332	86	84	87	20	100	99	0	363	351	82	153	156	25	97	91	0	1.195	1.253	1.210	1.344	1.754	1.196	0.791	120	649	461	446	0.257	251	210	248	198	0
3	2	12	"PFK1030"	"Ks509_6"	10540	25480	120	360	365	91	92	94	21	99	98	0	775	769	178	156	160	26	100	100	0	0.433	0.445	0.449	0.429	1.435	0.434	0.875	120	495	887	886	-1.208	268	619	273	613	0
3	3	12	"PFK1033"	"Ks510_10"	10730	25480	130	338	340	98	90	93	25	100	98	0	547	538	177	156	159	29	100	99	0	0.634	0.654	0.660	0.664	1.422	0.607	0.844	120	503	639	632	-0.657	248	391	250	382	0
3	4	12	"PFK1036"	"Ks510_3"	10920	25480	120	232	234	53	89	91	19	100	100	0	509	501	111	156	158	21	100	100	0	0.405	0.420	0.392	0.414	1.454	0.392	0.754	120	497	496	490	-1.304	143	353	145	345	0
3	5	12	"PFK1051"	"Ks539_1"	11110	25470	120	5167	4811	1450	92	94	18	100	100	0	3697	3423	1250	158	160	21	100	99	0	1.434	1.445	1.408	1.579	1.593	1.393	0.925	120	499	8614	7984	0.520	5075	3539	4719	3265	0
3	6	12	"PFK1053"	"Ks545_4"	11310	25480	120	243	239	51	96	98	19	97	95	0	621	603	143	161	162	23	100	100	0	0.320	0.324	0.323	0.329	1.515	0.294	0.778	120	517	607	585	-1.646	147	460	143	442	0
3	7	12	"PFK1057"	"Ks54_4"	11500	25480	120	1365	1273	378	94	97	18	100	100	0	1222	1136	256	157	160	25	100	100	0	1.193	1.204	1.241	1.166	1.362	1.237	0.917	120	506	2336	2158	0.255	1271	1065	1179	979	0
3	8	12	"PFK1062"	"Ks5580_5"	11680	25480	120	447	432	84	100	102	20	100	100	0	984	941	250	159	160	22	100	100	0	0.421	0.425	0.428	0.439	1.366	0.392	0.905	120	496	1172	1114	-1.249	347	825	332	782	0
3	9	12	"PFK1065"	"Ks565_1"	11870	25480	130	651	616	155	103	105	21	100	100	0	634	629	150	156	157	21	100	100	0	1.146	1.085	1.078	1.081	1.376	1.053	0.873	120	551	1026	986	0.197	548	478	513	473	0
3	10	12	"PFK1067"	"Ks565_2"	12070	25480	120	962	942	241	90	92	23	100	100	0	700	656	152	150	152	21	99	99	0	1.585	1.684	1.676	1.750	1.477	1.701	0.919	120	520	1422	1358	0.665	872	550	852	506	0
3	11	12	"PFK1087"	"Ks56_4"	12250	25480	120	178	179	39	68	70	15	100	99	0	228	226	43	138	139	20	94	84	0	1.222	1.261	1.237	1.320	1.806	1.141	0.619	120	562	200	199	0.290	110	90	111	88	0
3	12	12	"PFK1089"	"Ks56_9"	12450	25480	120	447	427	108	60	61	10	100	100	0	445	432	103	131	133	15	100	100	0	1.232	1.219	1.238	1.248	1.376	1.207	0.872	120	521	701	668	0.302	387	314	367	301	0
3	13	12	"PFK1091"	"Ks586_5"	12640	25480	120	755	724	194	66	69	15	100	100	0	574	555	143	134	135	16	100	100	0	1.566	1.563	1.578	1.599	1.385	1.548	0.909	120	520	1129	1079	0.647	689	440	658	421	0
3	14	12	"PFK1096"	"Ks592_4"	12830	25480	120	3233	2971	815	88	90	21	100	100	0	3230	2916	736	151	152	21	100	100	0	1.021	1.043	1.038	1.036	1.256	1.048	0.949	120	499	6224	5648	0.031	3145	3079	2883	2765	0
3	15	12	"PFK1098"	"Ks595_2"	13030	25480	120	227	224	49	102	104	19	98	95	0	455	429	113	163	164	22	95	95	0	0.428	0.459	0.442	0.453	1.701	0.405	0.686	120	494	417	388	-1.224	125	292	122	266	0
3	16	12	"PFK1103"	"Ks5_1"	13210	25480	120	476	470	123	100	101	18	100	100	0	1204	1185	261	162	163	24	100	100	0	0.361	0.362	0.365	0.348	1.347	0.357	0.910	120	478	1418	1393	-1.471	376	1042	370	1023	0
3	17	12	"PFK1124"	"Ks646_6"	13400	25480	120	2672	2412	742	101	102	20	100	100	0	1148	1086	272	160	161	23	100	100	0	2.602	2.496	2.512	2.436	1.376	2.592	0.924	120	503	3559	3237	1.380	2571	988	2311	926	0
3	18	12	"PFK1126"	"Ks64_1"	13590	25480	120	201	202	35	103	104	20	100	95	0	359	349	62	162	163	22	100	98	0	0.497	0.529	0.495	0.528	1.637	0.466	0.626	120	488	295	286	-1.007	98	197	99	187	0
3	19	12	"PFK1135"	"Ks664_1"	13780	25480	120	355	347	85	102	103	20	100	99	0	696	679	160	162	163	20	100	100	0	0.474	0.474	0.490	0.466	1.383	0.451	0.842	120	517	787	762	-1.078	253	534	245	517	0
3	20	12	"PFK1137"	"Ks664_35"	13980	25480	120	4230	4039	1238	104	106	21	100	100	0	3839	3751	1086	165	167	25	100	100	0	1.123	1.097	1.090	1.093	1.286	1.106	0.937	120	470	7800	7521	0.167	4126	3674	3935	3586	0
3	21	12	"PFK1140"	"Ks667_3"	14150	25480	130	209	212	39	105	107	21	98	96	0	238	234	40	164	166	25	87	69	0	1.405	1.529	1.465	1.507	1.999	1.343	0.387	120	525	178	177	0.491	104	74	107	70	0
3	22	12	"PFK1142"	"Ks66_1"	14350	25480	120	2848	2607	675	92	95	23	100	100	0	3466	3200	758	153	156	23	100	100	0	0.832	0.825	0.834	0.819	1.293	0.823	0.940	120	587	6069	5562	-0.266	2756	3313	2515	3047	0
3	1	13	"PFM0090"	"M16407_5"	10360	25660	120	2656	2523	709	85	88	22	100	100	0	1383	1330	442	153	157	27	99	98	0	2.090	2.071	2.015	2.267	1.640	2.045	0.927	120	596	3801	3615	1.064	2571	1230	2438	1177	0
3	2	13	"PFM0095"	"M16853_1"	10550	25660	120	378	368	90	88	91	21	100	100	0	357	343	91	154	159	28	94	90	0	1.429	1.481	1.414	1.573	1.633	1.371	0.813	120	453	493	469	0.515	290	203	280	189	0
3	3	13	"PFM0099"	"M17049_2"	10730	25660	120	2402	2230	706	84	85	17	100	100	0	1540	1456	502	152	153	20	100	100	0	1.670	1.646	1.605	1.732	1.455	1.608	0.943	120	495	3706	3450	0.740	2318	1388	2146	1304	0
3	4	13	"PFM0101"	"M17181_1"	10920	25660	110	422	420	117	83	86	18	100	100	0	308	315	74	154	155	21	97	96	0	2.201	2.093	2.201	2.188	1.576	2.133	0.802	80	420	493	498	1.138	339	154	337	161	0
3	5	13	"PFM0103"	"M17230_2"	11090	25670	150	87	90	19	90	92	18	19	3	0	141	140	22	156	159	21	5	0	0	0.200	0.000	0.545	0.650	3.689	0.246	0.014	156	666	-18	-16	-2.322	-3	-15	0	-16	-50
3	6	13	"PFM0105"	"M17327_1"	11300	25660	110	582	569	135	91	93	19	100	100	0	808	796	188	156	160	29	100	100	0	0.753	0.747	0.722	0.744	1.330	0.721	0.895	80	448	1143	1118	-0.409	491	652	478	640	0
3	7	13	"PFM0123"	"M18924_1"	11440	25670	80	209	230	90	90	93	20	94	88	0	350	378	142	157	162	36	100	94	0	0.617	0.633	0.622	0.588	1.907	0.574	0.645	52	284	312	361	-0.698	119	193	140	221	0
3	8	13	"PFM0125"	"M18924_16"	11630	25670	120	1101	1043	325	90	92	18	100	100	0	2369	2236	618	156	158	25	100	100	0	0.457	0.458	0.453	0.443	1.412	0.455	0.934	120	534	3224	3033	-1.130	1011	2213	953	2080	0
3	9	13	"PFM0128"	"M18924_2"	11830	25670	120	6119	5900	2083	94	95	20	100	100	0	3134	2943	1111	154	155	20	100	100	0	2.022	2.082	2.056	2.158	1.596	2.091	0.923	120	457	9005	8595	1.016	6025	2980	5806	2789	0
3	10	13	"PFM0134"	"M19188_5"	12010	25690	150	110	111	25	90	93	21	47	23	0	182	184	37	152	154	20	60	35	0	0.667	0.656	0.683	0.721	3.384	0.486	0.138	156	568	50	53	-0.585	20	30	21	32	-50
3	11	13	"PFM0138"	"M19559_4"	12200	25680	110	155	159	34	75	77	17	97	95	0	330	324	74	141	143	20	95	95	0	0.423	0.459	0.448	0.494	2.115	0.375	0.624	80	466	269	267	-1.240	80	189	84	183	0
3	12	13	"PFM0140"	"M196_2"	12400	25670	120	1143	1084	410	66	67	14	100	100	0	647	653	229	133	134	16	96	96	0	2.095	1.958	1.928	1.955	1.559	1.966	0.914	120	563	1591	1538	1.067	1077	514	1018	520	0
3	13	13	"PFM0160"	"M21368_2"	12600	25670	110	139	136	22	67	70	14	98	96	0	226	228	42	134	134	16	97	96	0	0.783	0.734	0.718	0.727	1.702	0.601	0.617	80	491	164	163	-0.354	72	92	69	94	0
3	14	13	"PFM0162"	"M21439_1"	12800	25670	120	319	315	70	83	85	19	100	100	0	406	395	88	145	146	20	99	97	0	0.904	0.928	0.941	0.951	1.437	0.893	0.855	120	480	497	482	-0.145	236	261	232	250	0
3	15	13	"PFM0165"	"M21508_2"	12970	25670	130	1149	1076	306	100	101	19	100	100	0	1511	1355	420	158	159	19	99	98	0	0.775	0.815	0.824	0.850	1.424	0.788	0.935	120	494	2402	2173	-0.367	1049	1353	976	1197	0
3	16	13	"PFM0167"	"M2157_1"	13170	25670	120	356	351	82	100	101	18	100	100	0	325	319	74	159	160	20	95	93	0	1.542	1.569	1.564	1.682	1.630	1.519	0.802	120	502	422	411	0.625	256	166	251	160	0
3	17	13	"PFM0171"	"M21780_2"	13360	25670	120	1264	1176	370	99	100	19	100	100	0	1353	1280	419	158	160	22	99	98	0	0.975	0.960	0.933	1.037	1.744	0.943	0.920	120	491	2360	2199	-0.037	1165	1195	1077	1122	0
3	18	13	"PFM0173"	"M21780_4"	13570	25680	150	111	112	22	103	104	21	26	7	0	146	149	23	162	163	22	7	1	0	-0.500	-0.692	0.696	0.769	3.414	7.769	0.002	156	522	-8	-4	Error	8	-16	9	-13	-50
3	19	13	"PFM0202"	"M23550_4"	13740	25670	120	5782	5397	1558	103	104	20	100	100	0	2205	2020	620	161	163	21	100	100	0	2.778	2.848	2.757	2.949	1.353	2.851	0.940	120	446	7723	7153	1.474	5679	2044	5294	1859	0
3	20	13	"PFM0204"	"M23550_7"	13950	25680	150	135	138	29	104	105	20	64	39	0	166	167	23	162	165	25	19	3	0	7.750	6.800	2.087	1.971	3.844	3.593	0.016	156	568	35	39	2.954	31	4	34	5	-50
3	21	13	"PFM0209"	"M24104_1"	14130	25670	120	599	575	166	99	100	19	100	100	0	698	676	215	160	163	26	96	95	0	0.929	0.922	0.919	0.994	1.638	0.873	0.887	120	438	1038	992	-0.106	500	538	476	516	0
3	22	13	"PFM0211"	"M24315_1"	14320	25670	120	903	862	270	89	91	20	100	100	0	730	701	229	154	155	21	98	97	0	1.413	1.413	1.429	1.525	1.601	1.374	0.896	120	578	1390	1320	0.499	814	576	773	547	0
3	1	14	"PFM0214"	"M24561_16"	10320	25860	120	529	504	141	81	83	16	100	100	0	457	427	123	152	154	22	97	95	0	1.469	1.538	1.534	1.692	1.763	1.485	0.842	120	578	753	698	0.555	448	305	423	275	0
3	2	14	"PFM0216"	"M24561_22"	10520	25860	120	200	199	45	86	87	16	98	95	0	833	814	196	154	157	24	100	100	0	0.168	0.171	0.170	0.163	1.521	0.160	0.783	120	455	793	773	-2.574	114	679	113	660	0
3	3	14	"PFM0675"	"M49210_1"	10670	25850	120	157	161	32	82	83	15	99	92	0	278	288	68	151	152	20	95	93	0	0.591	0.577	0.587	0.576	1.998	0.468	0.573	120	444	202	216	-0.760	75	127	79	137	0
3	4	14	"PFM0678"	"M49439_1"	10870	25850	110	141	142	29	83	85	16	93	85	0	277	274	53	152	152	19	97	93	0	0.464	0.484	0.493	0.489	1.793	0.451	0.517	80	524	183	181	-1.108	58	125	59	122	0
3	5	14	"PFM0682"	"M49680_3"	11070	25860	120	133	133	28	92	93	17	76	55	0	425	425	83	156	158	21	100	100	0	0.152	0.152	0.156	0.136	2.290	0.104	0.217	120	482	310	310	-2.714	41	269	41	269	0
3	6	14	"PFM0685"	"M50030_1"	11250	25860	120	1452	1369	430	94	96	18	100	100	0	938	889	302	156	160	25	95	95	0	1.737	1.739	1.745	1.925	1.845	1.715	0.896	120	479	2140	2008	0.796	1358	782	1275	733	0
3	7	14	"PFM0689"	"M50253_2"	11440	25860	120	220	226	45	94	95	18	100	98	0	613	598	128	155	158	27	100	100	0	0.275	0.298	0.291	0.294	1.460	0.271	0.766	120	526	584	575	-1.862	126	458	132	443	0
3	8	14	"PFM0691"	"M50721_1"	11630	25860	120	287	285	59	86	88	19	100	100	0	325	319	55	152	153	22	100	100	0	1.162	1.192	1.180	1.201	1.429	1.193	0.794	120	516	374	366	0.216	201	173	199	167	0
3	9	14	"PFM0712"	"M52704_3"	11850	25860	150	102	103	20	88	90	20	38	11	0	151	154	26	153	154	22	22	5	0	-7.000	15.000	0.904	0.787	3.236	0.673	0.032	156	519	12	16	Error	14	-2	15	1	-50
3	10	14	"PFM0715"	"M5299_1"	12010	25860	120	1185	1120	368	92	96	19	100	100	0	1028	996	232	160	161	20	100	100	0	1.259	1.230	1.227	1.170	1.411	1.285	0.895	120	396	1961	1864	0.333	1093	868	1028	836	0
3	11	14	"PFM0718"	"M53027_1"	12230	25860	120	552	539	162	86	87	18	99	99	0	476	458	117	149	151	19	99	98	0	1.425	1.466	1.474	1.461	1.917	1.498	0.860	120	512	793	762	0.511	466	327	453	309	0
3	12	14	"PFM0720"	"M53181_3"	12410	25860	120	1612	1508	472	84	85	20	100	100	0	1228	1161	295	146	147	20	100	100	0	1.412	1.403	1.428	1.373	1.444	1.443	0.910	120	502	2610	2439	0.498	1528	1082	1424	1015	0
3	13	14	"PFM0722"	"M53240_1"	12590	25860	120	1043	1054	298	86	87	19	100	100	0	971	918	233	147	151	38	100	100	0	1.161	1.256	1.213	1.247	1.341	1.270	0.927	120	542	1781	1739	0.216	957	824	968	771	0
3	14	14	"PFM0726"	"M53565_1"	12810	25860	150	108	112	24	94	96	21	40	13	0	163	162	26	154	155	21	33	8	0	1.556	2.250	0.750	0.926	3.834	0.847	0.050	156	570	23	26	0.637	14	9	18	8	-50
3	15	14	"PFM0746"	"M54626_1"	12980	25860	120	2962	2876	846	98	100	18	100	100	0	3543	3429	958	159	160	20	100	100	0	0.846	0.850	0.838	0.844	1.298	0.845	0.936	120	463	6248	6048	-0.241	2864	3384	2778	3270	0
3	16	14	"PFM0749"	"M5464_1"	13180	25860	120	999	966	307	98	99	19	100	100	0	667	637	173	158	160	21	100	100	0	1.770	1.812	1.869	1.799	1.588	1.862	0.861	120	512	1410	1347	0.824	901	509	868	479	0
3	17	14	"PFM0753"	"M55240_4"	13380	25860	150	108	111	21	101	101	20	30	9	0	148	151	25	158	160	22	11	2	0	-0.700	-1.429	0.914	0.967	3.817	0.773	0.027	156	542	-3	3	Error	7	-10	10	-7	-50
3	18	14	"PFM0758"	"M55479_1"	13570	25860	150	113	114	26	105	104	19	29	11	0	150	152	29	159	162	22	14	4	0	-0.889	-1.286	0.861	0.844	3.313	0.430	0.032	156	446	-1	2	Error	8	-9	9	-7	-50
3	19	14	"PFM0761"	"M55746_2"	13740	25860	130	163	162	31	104	106	20	90	70	0	223	225	36	159	162	22	90	70	0	0.922	0.879	0.882	0.886	2.270	0.848	0.318	120	435	123	124	-0.117	59	64	58	66	0
3	20	14	"PFM0763"	"M55888_10"	13930	25850	120	4724	4437	1277	99	103	19	100	100	0	2449	2304	795	159	162	21	99	99	0	2.020	2.022	1.901	2.171	1.606	2.007	0.909	120	464	6915	6483	1.014	4625	2290	4338	2145	0
3	21	14	"PFM0787"	"M57062_3"	14120	25850	120	291	286	46	97	98	17	100	100	0	259	261	41	159	160	20	97	92	0	1.940	1.853	1.885	1.971	1.625	1.871	0.638	120	491	294	291	0.956	194	100	189	102	0
3	22	14	"PFM0790"	"M57295_1"	14330	25870	150	116	117	24	85	87	20	67	30	0	153	154	25	151	152	22	17	5	0	15.500	10.667	1.692	1.793	3.949	2.233	0.003	156	843	33	35	3.954	31	2	32	3	-50
3	1	15	"PFM0798"	"M57785_5"	10320	26050	150	119	120	25	81	82	15	83	61	0	153	153	24	151	152	19	26	7	0	19.000	19.500	2.282	2.473	3.716	6.414	0.003	156	820	40	41	4.248	38	2	39	2	-50
3	2	15	"PFM0800"	"M58024_1"	10530	26040	120	187	184	43	85	86	14	97	95	0	348	343	78	154	155	20	97	96	0	0.526	0.524	0.525	0.504	1.684	0.461	0.674	120	446	296	288	-0.927	102	194	99	189	0
3	3	15	"PFM0804"	"M58298_1"	10710	26050	150	92	95	18	84	85	15	34	15	0	137	138	23	152	153	20	5	0	0	-0.533	-0.786	0.690	0.676	4.739	0.001	0.000	156	549	-7	-3	Error	8	-15	11	-14	-50
3	4	15	"PFM0807"	"M58361_1"	10910	26050	120	372	359	121	88	89	17	98	97	0	2767	2587	927	152	154	19	100	100	0	0.109	0.111	0.112	0.110	1.565	0.110	0.883	120	514	2899	2706	-3.203	284	2615	271	2435	0
3	5	15	"PFN0316"	"N134_30"	11100	26040	120	789	735	213	93	94	17	100	100	0	387	368	101	157	158	21	95	92	0	3.026	3.043	2.989	3.133	1.402	2.935	0.870	120	466	926	853	1.597	696	230	642	211	0
3	6	15	"PFN0318"	"N134_34"	11280	26040	120	998	951	292	94	96	16	100	100	0	593	567	169	157	159	22	99	97	0	2.073	2.090	2.117	2.261	1.694	2.086	0.883	120	465	1340	1267	1.052	904	436	857	410	0
3	7	15	"PFN0320"	"N134_41"	11460	26040	110	144	152	69	94	94	19	86	65	0	478	484	128	151	153	24	97	97	0	0.153	0.174	0.149	0.156	2.210	0.174	0.367	80	445	377	391	-2.709	50	327	58	333	0
3	8	15	"PFN0324"	"N134_45"	11660	26040	120	6451	6074	1858	82	84	20	100	100	0	4037	3579	1332	145	146	26	99	99	0	1.636	1.745	1.703	1.885	1.514	1.694	0.923	120	516	10261	9426	0.711	6369	3892	5992	3434	0
3	9	15	"PFN0326"	"N134_5"	11850	26040	120	720	693	147	93	94	23	100	100	0	551	539	117	155	156	29	100	100	0	1.583	1.563	1.560	1.603	1.303	1.551	0.907	120	447	1023	984	0.663	627	396	600	384	0
3	10	15	"PFN0328"	"N134_57"	12050	26050	150	109	110	21	100	103	21	29	6	0	153	157	39	161	164	24	12	3	0	-1.125	-2.500	0.867	0.901	4.175	0.225	0.024	156	526	1	6	Error	9	-8	10	-4	-50
3	11	15	"PFN0346"	"N134_93"	12240	26050	150	116	119	26	98	102	21	41	17	0	163	162	25	156	159	23	20	5	0	2.571	3.500	1.097	1.244	3.271	1.238	0.025	156	621	25	27	1.363	18	7	21	6	-50
3	12	15	"PFN0348"	"N134_96"	12460	26050	80	105	109	23	98	101	22	28	11	0	159	167	42	156	161	47	23	1	0	2.333	1.000	0.536	0.476	3.212	0.348	0.055	52	315	10	22	1.222	7	3	11	11	0
3	13	15	"PFN0350"	"N135_1"	12630	26040	110	177	176	31	94	96	18	98	96	0	203	202	28	157	160	41	56	8	0	1.804	1.822	1.673	1.933	2.716	0.690	0.084	80	428	129	127	0.851	83	46	82	45	0
3	14	15	"PFN0353"	"N135_14"	12800	26040	120	1357	1299	342	99	100	20	100	100	0	892	853	253	159	160	22	99	98	0	1.716	1.729	1.734	1.868	1.573	1.698	0.893	120	460	1991	1894	0.779	1258	733	1200	694	0
3	15	15	"PFN0355"	"N135_17"	12980	26040	110	1181	1115	245	96	98	22	100	100	0	556	553	115	155	157	24	100	100	0	2.706	2.560	2.532	2.604	1.335	2.602	0.887	80	472	1486	1417	1.436	1085	401	1019	398	0
3	16	15	"PFN0357"	"N135_2"	13190	26050	120	276	274	78	92	93	21	97	93	0	315	311	76	152	155	23	97	94	0	1.129	1.145	1.111	1.087	1.811	1.128	0.772	120	537	347	341	0.175	184	163	182	159	0
3	17	15	"PFN0375"	"N136_7"	13370	26040	130	4221	3959	1463	96	97	18	100	100	0	1577	1438	566	154	158	21	98	95	0	2.899	3.009	2.989	3.367	1.775	2.974	0.916	120	502	5548	5147	1.535	4125	1423	3863	1284	0
3	18	15	"PFN0377"	"N137_11"	13570	26040	120	3851	3533	1264	102	103	18	100	100	0	1772	1621	577	157	159	21	97	96	0	2.321	2.344	2.332	2.545	1.751	2.366	0.935	120	465	5364	4895	1.215	3749	1615	3431	1464	0
3	19	15	"PFN0379"	"N137_15"	13750	26040	120	480	465	107	103	105	20	100	100	0	253	253	46	158	160	21	92	87	0	3.968	3.811	3.827	3.975	1.634	4.037	0.640	120	489	472	457	1.989	377	95	362	95	0
3	20	15	"PFN0383"	"N137_20"	13950	26050	130	163	163	28	102	104	20	91	76	0	281	277	49	159	161	21	98	95	0	0.500	0.517	0.548	0.500	2.015	0.450	0.473	120	574	183	179	-1.000	61	122	61	118	0
3	21	15	"PFN0385"	"N137_22"	14140	26050	120	3378	3187	972	101	104	20	100	100	0	3183	3138	811	161	163	22	100	100	0	1.084	1.037	1.054	0.993	1.435	1.052	0.942	120	528	6299	6063	0.117	3277	3022	3086	2977	0
3	22	15	"PFN0387"	"N137_25"	14340	26040	110	123	125	25	91	94	21	67	31	0	236	233	49	154	157	23	87	75	0	0.390	0.430	0.451	0.414	2.475	0.312	0.191	80	488	114	113	-1.358	32	82	34	79	0
3	1	16	"PFN0405"	"N137_9"	10350	26230	120	544	555	141	81	83	17	100	100	0	427	420	91	151	152	20	99	98	0	1.678	1.762	1.722	1.829	1.518	1.779	0.879	120	566	739	743	0.746	463	276	474	269	0
3	2	16	"PFN0407"	"N138_101"	10550	26240	150	102	106	23	90	91	17	37	21	0	157	157	22	154	156	20	18	5	0	4.000	5.333	1.375	1.195	3.991	1.010	0.020	156	559	15	19	2.000	12	3	16	3	-50
3	3	16	"PFN0410"	"N138_105"	10720	26230	120	1500	1398	522	88	89	16	99	99	0	2680	2535	690	155	156	19	100	100	0	0.559	0.550	0.567	0.493	1.611	0.565	0.922	120	426	3937	3690	-0.839	1412	2525	1310	2380	0
3	4	16	"PFN0413"	"N138_15"	10910	26230	130	139	140	23	91	92	18	90	69	0	256	258	48	157	158	21	95	88	0	0.485	0.485	0.484	0.481	2.049	0.422	0.410	120	545	147	150	-1.044	48	99	49	101	0
3	5	16	"PFN0416"	"N138_21"	11100	26240	120	114	120	31	93	94	17	57	28	0	258	264	50	160	161	22	98	90	0	0.214	0.260	0.233	0.249	2.872	0.246	0.199	120	511	119	131	-2.222	21	98	27	104	0
3	6	16	"PFN0418"	"N138_26"	11300	26230	120	677	644	167	94	94	17	100	100	0	633	605	161	158	159	21	99	98	0	1.227	1.230	1.265	1.272	1.433	1.200	0.890	120	498	1058	997	0.296	583	475	550	447	0
3	7	16	"PFN0821"	"N159_40"	11470	26230	120	506	485	130	90	92	19	100	100	0	1721	1648	426	153	154	21	100	100	0	0.265	0.264	0.264	0.257	1.319	0.255	0.918	120	502	1984	1890	-1.914	416	1568	395	1495	0
3	8	16	"PFN0823"	"N159_45"	11670	26240	150	122	124	32	88	89	20	62	42	0	161	168	36	150	151	24	37	19	0	3.091	2.000	1.222	1.287	2.803	1.282	0.195	156	614	45	54	1.628	34	11	36	18	-50
3	9	16	"PFN0826"	"N159_51"	11860	26240	150	129	133	28	93	95	21	73	41	0	174	176	30	157	158	27	36	11	0	2.118	2.105	1.403	1.451	3.557	1.324	0.106	156	536	53	59	1.082	36	17	40	19	-50
3	10	16	"PFN0828"	"N159_7"	12040	26230	120	699	674	153	96	98	19	100	100	0	652	632	160	158	161	25	99	98	0	1.221	1.219	1.203	1.299	1.497	1.193	0.917	120	443	1097	1052	0.288	603	494	578	474	0
3	11	16	"PFN0830"	"N161_2"	12230	26230	120	918	907	237	95	97	20	100	100	0	509	512	111	155	157	22	100	100	0	2.325	2.275	2.298	2.273	1.338	2.334	0.898	120	477	1177	1169	1.217	823	354	812	357	0
3	12	16	"PFN0833"	"N162_3"	12420	26230	130	210	213	44	94	97	21	99	96	0	428	429	79	155	157	23	100	100	0	0.425	0.434	0.442	0.419	1.556	0.407	0.692	120	560	389	393	-1.235	116	273	119	274	0
3	13	16	"PFN0859"	"N168_1"	12610	26230	120	126	128	26	88	91	18	80	52	0	413	404	92	152	153	20	100	100	0	0.146	0.159	0.168	0.163	2.136	0.115	0.266	120	541	299	292	-2.780	38	261	40	252	0
3	14	16	"PFN0861"	"N168_12"	12800	26230	120	930	901	289	87	89	20	100	100	0	1852	1777	496	151	153	21	100	100	0	0.496	0.501	0.502	0.485	1.454	0.498	0.920	120	549	2544	2440	-1.013	843	1701	814	1626	0
3	15	16	"PFN0863"	"N168_17"	13000	26230	110	108	109	21	83	86	20	58	28	0	401	401	73	147	149	23	100	100	0	0.098	0.102	0.109	0.100	2.278	0.076	0.184	80	522	279	280	-3.345	25	254	26	254	0
3	16	16	"PFN0866"	"N168_23"	13180	26230	110	260	264	49	85	87	17	100	100	0	252	260	48	146	149	20	97	95	0	1.651	1.570	1.624	1.669	1.728	1.447	0.673	80	464	281	293	0.723	175	106	179	114	0
3	17	16	"PFN0870"	"N168_29"	13380	26240	150	100	104	24	94	95	19	28	15	0	154	158	30	153	156	22	28	11	0	6.000	2.000	0.625	0.595	3.379	0.499	0.053	156	615	7	15	2.585	6	1	10	5	-50
3	18	16	"PFN0873"	"N168_32"	13560	26240	120	305	301	64	98	100	19	100	100	0	320	314	60	157	160	21	97	95	0	1.270	1.293	1.301	1.351	1.714	1.257	0.763	120	458	370	360	0.345	207	163	203	157	0
3	19	16	"PFN0901"	"N175_10"	13760	26240	120	620	611	173	102	104	20	100	100	0	2487	2368	587	160	163	22	100	100	0	0.223	0.231	0.230	0.222	1.275	0.231	0.940	120	495	2845	2717	-2.167	518	2327	509	2208	0
3	20	16	"PFN0903"	"N175_12"	13950	26250	150	109	112	23	103	105	20	27	11	0	179	181	29	161	164	22	43	20	0	0.333	0.450	0.660	0.689	3.815	0.297	0.014	156	559	24	29	-1.585	6	18	9	20	-50
3	21	16	"PFN0908"	"N175_3"	14140	26240	150	95	97	27	101	103	20	17	4	0	151	157	36	160	164	23	15	4	0	0.667	1.333	0.877	0.977	4.623	0.316	0.063	156	571	-15	-7	-0.585	-6	-9	-4	-3	-50
3	22	16	"PFN0910"	"N175_8"	14330	26240	120	1132	1117	350	90	92	19	100	100	0	1107	1067	233	155	157	22	100	100	0	1.095	1.126	1.146	1.067	1.406	1.172	0.932	120	578	1994	1939	0.130	1042	952	1027	912	0
3	1	17	"PFN0912"	"N176_2"	10350	26420	110	763	743	177	82	83	17	100	100	0	440	435	99	149	150	20	100	100	0	2.340	2.311	2.351	2.381	1.338	2.299	0.893	80	513	972	947	1.227	681	291	661	286	0
3	2	17	"PFN0914"	"N176_4"	10540	26430	120	176	175	33	90	92	22	96	88	0	348	345	71	155	157	20	99	98	0	0.446	0.447	0.431	0.434	1.601	0.402	0.571	120	477	279	275	-1.166	86	193	85	190	0
3	3	17	"PFN0936"	"N181_8"	10720	26430	120	646	621	188	89	91	21	100	99	0	558	570	145	156	158	21	100	99	0	1.386	1.285	1.311	1.258	1.334	1.304	0.906	120	471	959	946	0.470	557	402	532	414	0
3	4	17	"PFN0938"	"N182_2"	10910	26430	120	323	311	81	91	92	18	100	97	0	296	301	69	156	157	21	95	92	0	1.657	1.517	1.545	1.587	1.784	1.480	0.730	120	488	372	365	0.729	232	140	220	145	0
3	5	17	"PFN0940"	"N182_5"	11100	26430	150	110	112	21	91	91	19	48	16	0	161	159	30	157	157	22	23	7	0	4.750	10.500	1.108	1.028	3.163	0.486	0.044	156	575	23	23	2.248	19	4	21	2	-50
3	6	17	"PFN0947"	"N185_15"	11300	26430	120	1195	1124	358	88	89	17	100	100	0	506	500	108	152	154	20	100	100	0	3.127	2.977	2.994	2.874	1.455	3.180	0.882	120	461	1461	1384	1.645	1107	354	1036	348	0
3	7	17	"PFN0951"	"N185_4"	11480	26430	120	357	351	105	83	85	16	100	99	0	557	558	182	150	151	19	100	99	0	0.673	0.657	0.666	0.667	1.533	0.589	0.842	120	479	681	676	-0.571	274	407	268	408	0
3	8	17	"PFN0953"	"N185_6"	11680	26420	120	366	361	105	84	85	17	100	99	0	297	286	61	150	152	19	94	91	0	1.918	2.037	2.102	2.191	1.766	2.001	0.779	120	464	429	413	0.940	282	147	277	136	0
3	9	17	"PFF1635"	"F64095_4"	11880	26440	150	115	145	82	87	88	17	60	48	0	170	198	89	152	154	20	46	31	0	1.556	1.261	1.264	1.338	2.543	0.962	0.645	156	455	46	104	0.637	28	18	58	46	-50
3	10	17	"PFF1651"	"F64732_1"	12050	26430	120	2315	2137	753	87	88	17	100	100	0	2270	2193	625	148	151	20	100	100	0	1.050	1.002	1.033	0.943	1.488	1.030	0.936	120	444	4350	4095	0.070	2228	2122	2050	2045	0
3	11	17	"PFF1691"	"F66430_1"	12240	26420	110	156	152	35	84	86	17	92	80	0	232	238	43	148	149	18	100	95	0	0.857	0.756	0.816	0.721	2.154	0.633	0.485	80	444	156	158	-0.222	72	84	68	90	0
3	12	17	"PFF1706"	"F67045_1"	12430	26430	150	86	86	18	84	87	19	17	1	0	138	139	23	148	150	18	11	3	0	-0.200	-0.222	0.625	0.652	3.463	0.333	0.018	156	637	-8	-7	Error	2	-10	2	-9	-50
3	13	17	"PFF1770"	"F69174_1"	12630	26420	110	1315	1214	315	79	82	16	100	100	0	1005	945	220	147	148	21	100	100	0	1.441	1.422	1.449	1.430	1.339	1.415	0.924	80	447	2094	1933	0.527	1236	858	1135	798	0
3	14	17	"PFF1856"	"F72113_1"	12810	26430	120	8622	8004	3251	81	83	16	100	100	0	5554	5470	1747	147	149	22	100	100	0	1.580	1.488	1.498	1.344	1.563	1.558	0.945	120	538	13948	13246	0.660	8541	5407	7923	5323	0
3	15	17	"PFC0253"	"C664"	13000	26420	90	263	373	277	80	80	15	100	100	0	263	338	184	145	147	18	100	98	0	1.551	1.518	1.347	1.414	1.732	1.546	0.822	52	372	301	486	0.633	183	118	293	193	0
3	16	17	"PFC0263"	"C68"	13190	26430	120	338	335	81	84	87	18	100	100	0	197	196	33	147	150	20	77	57	0	5.080	5.122	4.800	5.577	1.964	5.501	0.457	120	547	304	300	2.345	254	50	251	49	0
3	17	17	"PFC0294"	"C735"	13380	26420	120	184	186	40	93	93	18	98	88	0	181	185	29	153	155	20	61	35	0	3.250	2.906	2.500	2.911	2.290	2.718	0.200	120	459	119	125	1.700	91	28	93	32	0
3	18	17	"PFC0298"	"C739"	13590	26420	150	142	140	30	97	99	19	76	58	0	166	168	26	158	160	21	34	8	0	5.625	4.300	2.000	2.055	3.382	2.213	0.081	156	550	53	53	2.492	45	8	43	10	-50
3	19	17	"PFC0301"	"C741"	13770	26430	120	539	540	130	98	100	19	100	100	0	433	428	94	160	163	21	99	99	0	1.615	1.649	1.699	1.684	1.430	1.670	0.855	120	422	714	710	0.692	441	273	442	268	0
3	20	17	"PFL0015"	"L1_3"	13960	26430	150	127	129	27	101	104	20	58	27	0	176	178	29	162	164	21	39	16	0	1.857	1.750	1.108	1.322	3.586	0.941	0.068	156	519	40	44	0.893	26	14	28	16	-50
3	21	17	"PFM0073"	"M15459_3"	14170	26450	150	117	121	25	101	104	22	40	14	0	173	178	31	162	166	27	30	12	0	1.455	1.250	0.977	1.009	3.220	0.480	0.054	156	575	27	36	0.541	16	11	20	16	-50
3	22	17	"PFM0096"	"M16857_1"	14340	26420	130	2385	2221	875	87	88	17	100	100	0	1621	1518	477	152	154	21	100	100	0	1.564	1.562	1.570	1.456	1.556	1.662	0.900	120	577	3767	3500	0.646	2298	1469	2134	1366	0
3	1	18	"PFM0259"	"M26257_1"	10340	26600	110	150	148	29	82	83	16	96	86	0	828	797	214	149	150	19	100	100	0	0.100	0.102	0.101	0.096	1.757	0.094	0.665	80	518	747	714	-3.320	68	679	66	648	0
3	2	18	"PFM0321"	"M31208_3"	10520	26600	110	128	131	25	85	86	16	92	66	0	387	381	73	152	153	19	100	100	0	0.183	0.201	0.190	0.187	2.072	0.153	0.382	80	451	278	275	-2.450	43	235	46	229	0
3	3	18	"PFM0389"	"M3590_2"	10720	26620	150	82	83	14	83	85	19	11	0	0	140	141	20	153	154	19	7	0	0	0.077	0.000	0.765	0.880	3.776	0.105	0.004	156	611	-14	-12	-3.700	-1	-13	0	-12	-50
3	4	18	"PFM0523"	"M42640_1"	10910	26600	110	212	218	48	81	83	14	100	100	0	474	474	94	151	153	19	100	100	0	0.406	0.424	0.419	0.415	1.452	0.397	0.810	80	416	454	460	-1.302	131	323	137	323	0
3	5	18	"PFD0044"	"D13561_3"	11100	26620	150	104	103	26	80	82	18	55	32	0	141	146	24	150	153	35	6	1	0	-2.667	-5.750	1.200	1.413	4.219	1.729	0.018	156	593	15	19	Error	24	-9	23	-4	-50
3	6	18	"PFD0057"	"D15909_4"	11290	26600	120	420	397	107	78	80	15	100	100	0	478	451	114	146	147	17	99	97	0	1.030	1.046	1.038	1.080	1.479	1.017	0.897	120	469	674	624	0.043	342	332	319	305	0
3	7	18	"PFD0156"	"D17715_93"	11490	26600	120	422	399	111	78	80	15	100	100	0	390	377	82	146	147	18	100	99	0	1.410	1.390	1.399	1.376	1.443	1.406	0.887	120	513	588	552	0.496	344	244	321	231	0
3	8	18	"PFD0171"	"D21102_1"	11680	26600	110	2756	2681	630	77	79	15	100	100	0	1203	1139	289	146	147	18	100	100	0	2.535	2.622	2.632	2.729	1.386	2.629	0.942	80	443	3736	3597	1.342	2679	1057	2604	993	0
3	9	18	"PFD0194"	"D23657_11"	11870	26580	150	111	111	23	80	83	16	72	46	0	161	162	22	148	149	21	32	9	0	2.385	2.214	1.444	1.537	2.862	1.320	0.112	156	532	44	45	1.254	31	13	31	14	-50
3	10	18	"PFD0273"	"D33539_50"	12050	26620	150	106	107	22	82	83	16	63	35	0	153	154	20	148	149	21	21	3	0	4.800	4.167	1.412	1.419	3.580	0.891	0.009	156	474	29	31	2.263	24	5	25	6	-50
3	11	18	"IAX099I"	"Y_IAX099I"	12240	26620	150	96	101	26	83	85	17	43	25	0	144	143	26	146	147	18	22	7	0	-6.500	-6.000	1.085	1.037	4.423	1.023	0.041	156	494	11	15	Error	13	-2	18	-3	-50
3	12	18	"ICX188I"	"Y_ICX188I"	12430	26620	150	98	98	21	84	87	19	35	14	0	137	139	23	147	149	17	13	4	0	-1.400	-1.750	0.773	0.800	4.281	1.105	0.015	156	480	4	6	Error	14	-10	14	-8	-50
3	13	18	"IEX355I"	"Y_IEX355I"	12620	26620	150	88	90	18	81	84	18	24	8	0	134	133	20	147	149	21	5	0	0	-0.538	-0.643	0.500	0.657	4.075	12.304	0.000	156	500	-6	-5	Error	7	-13	9	-14	-50
3	14	18	"IGX361I"	"Y_IGX361I"	12810	26620	150	83	86	18	82	84	16	20	7	0	136	139	26	146	148	21	16	5	0	-0.100	-0.571	0.522	0.581	3.604	0.542	0.085	156	529	-9	-3	Error	1	-10	4	-7	-50
3	15	18	"IIX063I"	"Y_IIX063I"	13000	26620	150	77	80	19	81	83	16	16	4	0	121	127	25	143	145	19	9	3	0	0.182	0.063	0.533	0.491	3.498	0.500	0.104	156	573	-26	-17	-2.459	-4	-22	-1	-16	-50
3	16	18	"IKX121I"	"Y_IKX121I"	13200	26620	150	90	90	18	83	86	17	28	7	0	132	135	25	147	149	19	12	3	0	-0.467	-0.583	0.545	0.610	4.051	0.509	0.081	156	537	-8	-5	Error	7	-15	7	-12	-50
3	17	18	"Z_1_50"	"Z_1_50"	13380	26600	120	747	732	232	91	93	18	100	100	0	658	613	182	154	154	19	99	97	0	1.302	1.397	1.384	1.492	1.624	1.396	0.889	120	476	1160	1100	0.380	656	504	641	459	0
3	18	18	"Z_1_70"	"Z_1_70"	13580	26610	120	2266	2078	689	98	101	23	100	100	0	1360	1323	351	159	161	22	100	100	0	1.805	1.701	1.704	1.627	1.429	1.774	0.915	120	481	3369	3144	0.852	2168	1201	1980	1164	0
3	19	18	"Z_1_90"	"Z_1_90"	13760	26610	120	6912	6346	2165	99	102	23	100	100	0	3608	3331	1020	160	163	22	100	100	0	1.976	1.970	2.015	1.912	1.453	2.029	0.939	120	458	10261	9418	0.983	6813	3448	6247	3171	0
3	20	18	"Z_2_10"	"Z_2_10"	13960	26620	150	97	98	21	96	99	20	17	5	0	143	144	27	159	161	22	10	2	0	-0.063	-0.133	0.513	0.523	3.400	0.610	0.059	156	555	-15	-13	Error	1	-16	2	-15	-50
3	21	18	"Z_2_30"	"Z_2_30"	14120	26630	90	103	111	31	104	107	24	15	7	0	207	206	36	165	171	30	61	26	0	-0.024	0.171	0.412	0.533	3.460	0.332	0.039	52	301	41	48	Error	-1	42	7	41	0
3	22	18	"Z_2_50"	"Z_2_50"	14330	26610	120	4931	4624	1311	91	94	23	100	100	0	20810	18624	5525	158	161	27	100	100	0	0.234	0.245	0.244	0.249	1.385	0.238	0.944	120	595	25492	22999	-2.093	4840	20652	4533	18466	0
3	1	19	"Z_3_90"	"Z_3_90"	10340	26790	120	26472	23979	8433	82	86	22	100	100	0	14334	12698	5077	152	154	23	100	100	0	1.861	1.905	1.861	2.147	1.841	1.880	0.936	120	574	40572	36443	0.896	26390	14182	23897	12546	0
3	2	19	"Z_4_10"	"Z_4_10"	10530	26810	150	117	120	25	86	90	22	60	32	0	161	159	28	154	157	22	25	8	0	4.429	6.800	1.667	1.923	3.207	1.277	0.115	156	569	38	39	2.147	31	7	34	5	-50
3	3	19	"Z_4_30"	"Z_4_30"	10720	26810	150	85	88	17	81	82	15	30	8	0	146	146	22	151	153	18	11	5	0	-0.800	-1.400	0.663	0.653	4.345	0.134	0.003	156	529	-1	2	Error	4	-5	7	-5	-50
3	4	19	"Z_4_50"	"Z_4_50"	10920	26800	120	774	762	285	83	86	21	100	99	0	3135	2945	1070	153	158	68	100	100	0	0.232	0.243	0.236	0.237	1.495	0.239	0.936	120	547	3673	3471	-2.110	691	2982	679	2792	0
3	5	19	"Z_4_70"	"Z_4_70"	11120	26790	110	1594	1488	468	80	83	23	100	100	0	6162	5627	1625	151	158	76	100	100	0	0.252	0.257	0.262	0.253	1.311	0.253	0.935	80	440	7525	6884	-1.989	1514	6011	1408	5476	0
3	6	19	"Z_4_90"	"Z_4_90"	11310	26800	120	3114	2781	1134	77	79	15	100	100	0	13169	11683	3945	149	152	20	100	100	0	0.233	0.234	0.239	0.216	1.548	0.236	0.938	120	491	16057	14238	-2.100	3037	13020	2704	11534	0
3	7	19	"Z_6_30"	"Z_6_30"	11480	26810	150	89	91	20	78	80	15	39	19	0	153	152	25	148	149	18	28	10	0	2.200	3.250	0.828	0.871	3.398	0.337	0.014	156	572	16	17	1.138	11	5	13	4	-50
3	8	19	"Z_6_50"	"Z_6_50"	11670	26810	150	92	95	22	81	83	16	39	17	0	138	142	27	150	150	18	12	6	0	-0.917	-1.750	0.682	0.643	3.620	0.517	0.030	156	652	-1	6	Error	11	-12	14	-8	-50
3	9	19	"Z_6_70"	"Z_6_70"	11880	26800	120	137	136	25	85	86	16	93	77	0	189	189	32	150	152	21	71	44	0	1.333	1.308	1.274	1.404	2.377	1.027	0.256	120	541	91	90	0.415	52	39	51	39	0
3	10	19	"Z_6_90"	"Z_6_90"	12080	26800	130	124	127	26	87	88	16	80	56	0	254	258	49	152	153	21	97	88	0	0.363	0.377	0.390	0.366	2.176	0.321	0.328	120	438	139	146	-1.463	37	102	40	106	0
3	11	19	"Z_7_10"	"Z_7_10"	12250	26810	150	103	105	21	87	89	17	48	19	0	148	146	25	152	153	20	11	3	0	-4.000	-3.000	1.588	1.367	4.230	0.567	0.007	156	442	12	12	Error	16	-4	18	-6	-50
3	12	19	"Z_7_30"	"Z_7_30"	12440	26810	150	108	108	23	86	89	18	58	28	0	152	154	28	150	152	19	26	10	0	11.000	5.500	1.167	1.225	3.858	0.959	0.054	156	444	24	26	3.459	22	2	22	4	-50
3	13	19	"PFI17646"	"oPFI17646"	12620	26790	120	625	611	133	85	87	17	100	100	0	347	349	68	150	152	19	100	99	0	2.741	2.643	2.617	2.729	1.463	2.696	0.834	120	408	737	725	1.455	540	197	526	199	0
3	14	19	"PFN0256"	"oPFN0256"	12810	26800	120	828	814	216	86	89	20	100	100	0	445	453	94	148	157	43	100	98	0	2.498	2.387	2.423	2.394	1.464	2.463	0.877	120	496	1039	1033	1.321	742	297	728	305	0
3	15	19	"PFG0021"	"oPFG0021"	13010	26810	150	102	104	20	82	84	18	54	19	0	142	143	22	144	147	26	9	1	0	-10.000	-22.000	1.185	1.112	4.341	0.367	0.002	156	497	18	21	Error	20	-2	22	-1	-50
3	16	19	"PFF72433"	"oPFF72433"	13200	26810	150	118	120	26	82	84	17	77	50	0	159	159	26	147	149	19	37	15	0	3.000	3.167	1.489	1.501	2.822	1.837	0.059	156	497	48	50	1.585	36	12	38	12	-50
3	17	19	"PFJ12787"	"oPFJ12787"	13390	26810	150	96	97	21	88	90	18	32	12	0	171	172	30	153	154	20	48	20	0	0.444	0.474	1.038	0.867	3.513	0.309	0.018	156	559	26	28	-1.170	8	18	9	19	-50
3	18	19	"PFG0023"	"oPFG0023"	13580	26800	120	27304	26574	8429	98	102	27	100	100	0	10223	10176	2719	162	163	23	100	100	0	2.704	2.644	2.588	2.565	1.402	2.759	0.934	120	505	37267	36490	1.435	27206	10061	26476	10014	0
3	19	19	"PFJ12789"	"oPFJ12789"	13780	26800	120	356	353	96	97	101	26	100	98	0	249	248	40	160	162	23	95	85	0	2.910	2.909	2.797	3.003	1.781	3.101	0.633	120	504	348	344	1.541	259	89	256	88	0
3	20	19	"PFBL B0077"	"oPFBLOB0077"	13960	26800	120	751	716	178	90	92	17	100	100	0	387	374	85	153	153	19	97	95	0	2.825	2.833	2.770	3.016	1.555	2.769	0.887	120	493	895	847	1.498	661	234	626	221	0
3	21	19	"PFF72437"	"oPFF72437"	14160	26800	120	1105	1076	248	90	92	19	100	100	0	794	769	176	153	154	22	100	100	0	1.583	1.601	1.554	1.634	1.330	1.604	0.924	120	567	1656	1602	0.663	1015	641	986	616	0
3	22	19	"PFL0043"	"oPFL0043"	14350	26800	120	216	216	46	81	83	17	100	100	0	186	186	25	147	149	19	78	51	0	3.462	3.462	3.385	3.886	2.350	3.801	0.323	120	630	174	174	1.791	135	39	135	39	0
3	1	20	"PFBL B0079"	"oPFBLOB0079"	10360	26980	120	135	138	25	79	82	20	93	75	0	189	190	30	149	153	21	71	46	0	1.400	1.439	1.460	1.536	2.764	1.207	0.245	120	565	96	100	0.485	56	40	59	41	0
3	2	20	"PFF72438"	"oPFF72438"	10550	26980	130	2690	2594	965	82	84	17	100	100	0	3223	2988	1076	150	153	20	99	99	0	0.849	0.885	0.880	0.941	1.744	0.877	0.921	120	525	5681	5350	-0.237	2608	3073	2512	2838	0
3	3	20	"PFH0006"	"oPFH0006"	10750	26980	120	2487	2292	801	80	81	15	100	100	0	1177	1108	359	149	151	18	98	97	0	2.341	2.307	2.267	2.434	1.711	2.348	0.920	120	442	3435	3171	1.227	2407	1028	2212	959	0
3	4	20	"PFBL B0083"	"oPFBLOB0083"	10920	27000	150	107	106	21	82	85	21	55	18	0	153	155	23	151	156	67	1	0	0	12.500	6.000	1.300	1.433	3.812	0.913	0.031	156	560	27	28	3.644	25	2	24	4	-50
3	5	20	"PFBL B0084"	"oPFBLOB0084"	11110	27000	150	105	105	22	82	86	21	51	20	0	151	155	30	154	158	62	3	0	0	-7.667	23.000	0.885	0.804	3.833	0.246	0.005	156	674	20	24	Error	23	-3	23	1	-50
3	6	20	"PFM60485"	"oPFM60485"	11300	26980	110	1510	1427	368	82	90	62	100	100	0	752	713	180	154	160	48	100	98	0	2.388	2.406	2.366	2.437	1.433	2.427	0.879	80	447	2026	1904	1.256	1428	598	1345	559	0
3	7	20	"PFN0258"	"oPFN0258"	11490	27000	150	105	107	22	83	89	55	4	1	0	152	152	22	150	155	43	3	0	0	11.000	12.000	1.409	1.428	3.996	1.376	0.680	156	583	24	26	3.459	22	2	24	2	-50
3	8	20	"PFM60486"	"oPFM60486"	11690	26990	120	573	527	141	82	83	15	100	100	0	381	375	71	149	150	16	100	100	0	2.116	1.969	1.992	1.954	1.378	2.027	0.878	120	479	723	671	1.082	491	232	445	226	0
3	9	20	"PFK12896"	"oPFK12896"	11880	26990	120	224	226	47	86	87	15	100	99	0	359	352	69	151	153	17	99	98	0	0.663	0.697	0.681	0.704	1.588	0.667	0.786	120	517	346	341	-0.592	138	208	140	201	0
3	10	20	"PFN0259"	"oPFN0259"	12060	26990	120	289	285	74	87	89	16	100	100	0	915	856	260	153	154	19	100	100	0	0.265	0.282	0.271	0.288	1.534	0.257	0.838	120	509	964	901	-1.915	202	762	198	703	0
3	11	20	"PFL0046"	"oPFL0046"	12260	26990	120	225	221	54	84	86	16	99	97	0	594	588	128	151	152	20	100	100	0	0.318	0.314	0.312	0.297	1.494	0.299	0.794	120	482	584	574	-1.652	141	443	137	437	0
3	12	20	"PFD66984"	"oPFD66984"	12440	26990	120	1326	1300	355	83	84	16	100	100	0	691	697	180	149	151	19	100	100	0	2.293	2.221	2.242	2.249	1.376	2.244	0.910	120	424	1785	1765	1.197	1243	542	1217	548	0
3	13	20	"PFD66985"	"oPFD66985"	12630	27000	150	88	91	22	88	92	22	21	4	0	135	135	24	155	168	49	0	0	0	0.000	-0.150	0.600	0.619	3.805	0.250	0.048	156	693	-20	-17	Error	0	-20	3	-20	-50
3	14	20	"PFL0047"	"oPFL0047"	12920	26990	120	282	279	89	92	132	135	67	20	0	466	451	141	158	188	79	95	81	0	0.617	0.638	0.638	0.627	1.599	0.278	0.348	120	602	498	480	-0.697	190	308	187	293	0
3	15	20	"PFF72478"	"oPFF72478"	12920	26990	120	282	279	89	90	94	23	98	93	0	466	451	141	155	173	55	96	89	0	0.617	0.639	0.638	0.627	1.582	0.278	0.355	120	522	503	485	-0.696	192	311	189	296	0
3	16	20	"PFL0097"	"oPFL0097"	13110	27000	120	586	563	152	85	87	16	100	100	0	411	407	79	151	152	18	100	100	0	1.927	1.867	1.849	1.825	1.549	1.947	0.861	120	461	761	734	0.946	501	260	478	256	0
3	17	20	"PFBL B0142"	"oPFBLOB0142"	13310	27000	120	253	253	49	88	90	19	100	100	0	452	448	89	151	152	22	100	100	0	0.548	0.556	0.567	0.558	1.381	0.525	0.835	120	450	466	462	-0.867	165	301	165	297	0
3	18	20	"PFI17693"	"oPFI17693"	13490	27000	120	4140	4108	1247	89	91	19	100	100	0	2154	2084	585	150	153	22	100	100	0	2.021	2.078	2.061	2.086	1.322	2.114	0.942	120	422	6055	5953	1.015	4051	2004	4019	1934	0
3	19	20	"PFI17695"	"oPFI17695"	13680	27000	120	1104	1118	280	91	94	19	100	100	0	7399	7327	2097	156	158	23	100	100	0	0.140	0.143	0.141	0.148	1.408	0.137	0.944	120	483	8256	8198	-2.838	1013	7243	1027	7171	0
3	20	20	"PFH0024"	"oPFH0024"	13880	27000	120	523	522	144	89	91	18	100	100	0	385	372	101	153	154	20	97	95	0	1.871	1.977	1.938	2.172	1.699	1.934	0.830	120	491	666	652	0.904	434	232	433	219	0
3	21	20	"PFBL B0147"	"oPFBLOB0147"	14090	27030	150	105	107	24	88	91	20	43	18	0	152	155	26	148	149	21	25	8	0	4.250	2.714	1.462	1.222	3.051	1.332	0.027	156	575	21	26	2.087	17	4	19	7	-50
3	22	20	"PFF72481"	"oPFF72481"	14270	27010	120	179	177	37	81	85	19	97	92	0	348	339	86	144	145	20	97	94	0	0.480	0.492	0.482	0.511	1.712	0.427	0.690	120	483	302	291	-1.058	98	204	96	195	0
3	1	21	"PFJ12809"	"oPFJ12809"	10350	27190	150	86	108	110	78	80	16	34	12	0	149	156	63	146	147	18	20	8	0	2.667	3.000	0.778	0.919	3.843	6.969	0.002	156	744	11	40	1.415	8	3	30	10	-50
3	2	21	"PFH0027"	"oPFH0027"	10470	27200	120	911	911	327	78	80	15	100	100	0	939	877	323	147	149	18	99	97	0	1.052	1.141	1.113	1.245	1.674	1.089	0.918	120	404	1625	1563	0.073	833	792	833	730	0
3	3	21	"PFF72482"	"oPFF72482"	10670	27200	120	1925	1778	646	78	80	15	100	100	0	1017	957	298	147	148	17	100	100	0	2.123	2.099	2.083	2.083	1.644	2.166	0.914	120	538	2717	2510	1.086	1847	870	1700	810	0
3	4	21	"PFG0045"	"oPFG0045"	10850	27190	120	230	234	60	77	78	14	98	98	0	295	284	71	145	147	18	92	90	0	1.020	1.129	1.104	1.260	2.105	1.050	0.747	120	473	303	296	0.029	153	150	157	139	0
3	5	21	"PFF72484"	"oPFF72484"	11050	27190	120	127	128	27	79	81	19	85	66	0	293	285	81	148	150	22	92	88	0	0.331	0.358	0.328	0.330	1.875	0.296	0.473	120	462	193	186	-1.595	48	145	49	137	0
3	6	21	"PFI17704"	"oPFI17704"	11260	27190	120	401	401	105	82	87	45	100	98	0	1076	1015	282	155	157	32	100	100	0	0.346	0.371	0.377	0.376	1.463	0.357	0.880	120	507	1240	1179	-1.530	319	921	319	860	0
3	7	21	"PFH0030"	"oPFH0030"	11440	27190	120	668	643	179	84	86	20	100	100	0	340	327	76	151	154	24	94	91	0	3.090	3.176	3.054	3.357	1.538	3.170	0.848	120	453	773	735	1.628	584	189	559	176	0
3	8	21	"PFM60518"	"oPFM60518"	11640	27190	120	616	601	154	82	83	17	100	100	0	505	522	127	149	150	17	99	99	0	1.500	1.391	1.359	1.434	1.498	1.379	0.877	120	474	890	892	0.585	534	356	519	373	0
3	9	21	"PFL0104"	"oPFL0104"	11810	27190	110	236	243	40	86	88	18	100	100	0	347	346	57	150	152	19	100	100	0	0.761	0.801	0.788	0.812	1.494	0.750	0.776	80	451	347	353	-0.393	150	197	157	196	0
3	10	21	"PFI17705"	"oPFI17705"	12010	27190	120	1498	1438	383	87	89	18	100	100	0	1008	961	260	151	154	21	100	100	0	1.646	1.668	1.653	1.722	1.369	1.664	0.931	120	506	2268	2161	0.719	1411	857	1351	810	0
3	11	21	"PFBL B0155"	"oPFBLOB0155"	12200	27190	120	158	158	25	84	85	17	100	96	0	255	251	45	149	150	20	97	90	0	0.698	0.725	0.708	0.751	1.852	0.608	0.551	120	535	180	176	-0.518	74	106	74	102	0
3	12	21	"PFBL B0157"	"oPFBLOB0157"	12440	27190	150	84	85	17	83	84	17	16	3	0	137	136	25	146	147	20	9	1	0	-0.111	-0.200	0.543	0.582	3.628	0.373	0.051	156	628	-8	-8	Error	1	-9	2	-10	-50
3	13	21	"PFD67005"	"oPFD67005"	12630	27190	150	90	90	19	82	85	17	27	8	0	141	144	25	147	149	21	13	5	0	-1.333	-2.667	0.646	0.815	3.790	0.476	0.019	156	525	2	5	Error	8	-6	8	-3	-50
3	14	21	"PFD67007"	"oPFD67007"	12820	27190	150	94	95	22	83	87	22	29	8	0	144	190	586	151	163	47	3	0	0	-1.571	0.308	0.768	0.882	4.020	0.005	0.007	156	530	4	51	Error	11	-7	12	39	-50
3	15	21	"PFM60523"	"oPFM60523"	12970	27190	120	242	240	53	83	84	17	99	99	0	315	313	69	146	148	18	97	95	0	0.941	0.940	0.926	0.978	1.543	0.875	0.776	120	394	328	324	-0.088	159	169	157	167	0
3	16	21	"PFL0108"	"oPFL0108"	13160	27190	130	189	190	33	89	91	23	100	94	0	289	283	58	150	151	22	97	93	0	0.719	0.759	0.796	0.817	1.968	0.672	0.589	120	536	239	234	-0.475	100	139	101	133	0
3	17	21	"A10325_30a"	"A10325_30a"	13390	27190	150	90	92	22	89	92	24	16	3	0	140	143	29	152	152	25	13	1	0	-0.083	-0.333	0.580	0.568	3.517	0.652	0.154	156	543	-11	-6	Error	1	-12	3	-9	-50
3	18	21	"A10325_30c"	"A10325_30c"	13580	27190	150	88	91	19	87	89	19	18	3	0	141	143	28	149	149	25	12	3	0	-0.125	-0.667	0.518	0.626	3.508	0.402	0.090	156	459	-7	-2	Error	1	-8	4	-6	-50
3	19	21	"A10325_30e"	"A10325_30e"	13770	27190	150	88	91	26	86	87	18	21	7	0	141	140	27	149	150	23	10	1	0	-0.250	-0.556	0.863	0.820	3.451	0.612	0.100	156	467	-6	-4	Error	2	-8	5	-9	-50
3	20	21	"A10325_30g"	"A10325_30g"	13960	27190	150	100	102	24	83	85	17	48	21	0	144	150	30	147	148	20	25	7	0	-5.667	6.333	1.000	0.987	4.678	0.430	0.017	156	408	14	22	Error	17	-3	19	3	-50
3	21	21	"A10325_30i"	"A10325_30i"	14100	27190	120	162	163	29	89	94	25	95	80	0	229	231	43	145	147	23	93	81	0	0.869	0.860	0.865	0.923	2.133	0.786	0.441	120	366	157	160	-0.202	73	84	74	86	0
3	22	21	"E598_1a"	"E598_1a"	14340	27130	150	97	103	31	80	85	24	41	16	0	146	149	23	145	146	22	19	6	0	17.000	5.750	1.600	1.462	3.927	1.473	0.128	156	925	18	27	4.087	17	1	23	4	-50
3	1	22	"F48446_9e"	"F48446_9e"	10350	27360	150	94	96	20	77	80	18	48	14	0	148	149	20	142	144	18	31	7	0	2.833	2.714	1.446	1.151	5.427	1.137	0.020	156	837	23	26	1.503	17	6	19	7	-50
3	2	22	"F48446_9g"	"F48446_9g"	10490	27380	100	131	136	26	82	85	17	95	76	0	173	171	26	149	150	19	55	28	0	2.042	2.455	1.706	2.018	2.808	1.938	0.108	80	370	73	76	1.030	49	24	54	22	0
3	3	22	"F48446_9i"	"F48446_9i"	10690	27380	120	416	416	98	79	82	16	100	100	0	395	393	70	147	149	22	100	99	0	1.359	1.370	1.351	1.365	1.435	1.387	0.847	120	635	585	583	0.442	337	248	337	246	0
3	4	22	"I12861_2a"	"I12861_2a"	10920	27380	150	75	76	16	74	75	14	21	5	0	132	130	27	142	143	17	11	4	0	-0.100	-0.167	0.529	0.555	3.771	0.318	0.090	156	813	-9	-10	Error	1	-10	2	-12	-50
3	5	22	"I12861_2c"	"I12861_2c"	11110	27380	150	72	74	15	72	74	17	14	3	0	129	127	28	144	145	20	8	0	0	0.000	-0.118	0.346	0.445	3.636	0.236	0.049	156	736	-15	-15	Error	0	-15	2	-17	-50
3	6	22	"I12861_2e"	"I12861_2e"	11300	27380	150	83	90	41	75	77	17	31	14	0	139	146	72	146	149	20	14	6	0	-1.143	100000.000	0.580	0.621	3.854	0.424	0.253	156	718	1	15	Error	8	-7	15	0	-50
3	7	22	"J512_2i"	"J512_2i"	11490	27380	150	82	84	16	78	80	17	20	6	0	133	133	23	149	150	18	5	0	0	-0.250	-0.375	0.632	0.684	3.870	0.305	0.012	156	730	-12	-10	Error	4	-16	6	-16	-50
3	8	22	"Ks592_1a"	"Ks592_1a"	11680	27380	150	102	106	27	80	82	18	54	33	0	149	149	24	148	148	18	23	9	0	22.000	26.000	1.421	1.167	4.357	3.933	0.008	156	729	23	27	4.459	22	1	26	1	-50
3	9	22	"Ks592_1c"	"Ks592_1c"	11870	27380	150	88	92	23	81	84	18	32	7	0	134	136	29	149	150	19	14	5	0	-0.467	-0.846	0.522	0.564	4.014	0.453	0.056	156	753	-8	-2	Error	7	-15	11	-13	-50
3	10	22	"Ks592_1e"	"Ks592_1e"	12060	27380	150	90	91	20	79	82	17	37	12	0	140	141	34	146	148	19	23	9	0	-1.833	-2.400	0.603	0.594	3.560	0.361	0.075	156	722	5	7	Error	11	-6	12	-5	-50
3	11	22	"Ks592_1g"	"Ks592_1g"	12250	27380	150	87	91	20	75	78	17	39	20	0	142	140	25	143	144	19	18	5	0	-12.000	-5.333	1.063	1.012	3.681	0.513	0.051	156	736	11	13	Error	12	-1	16	-3	-50
3	12	22	"Ks592_1i"	"Ks592_1i"	12400	27380	120	2113	1990	456	73	75	16	100	100	0	2675	2461	680	142	143	18	100	99	0	0.805	0.827	0.809	0.877	1.508	0.805	0.958	120	532	4573	4236	-0.312	2040	2533	1917	2319	0
3	13	22	"EMPTY"	"EMPTY"	12630	27380	150	104	158	100	73	75	15	59	50	0	177	221	96	140	142	17	60	52	0	0.838	1.049	0.994	0.997	2.164	1.031	0.787	156	768	68	166	-0.255	31	37	85	81	-75
3	14	22	"EMPTY"	"EMPTY"	12820	27380	150	152	203	149	74	75	15	68	57	0	217	246	112	140	142	18	67	60	0	1.013	1.217	1.140	1.074	2.320	1.304	0.829	156	664	155	235	0.019	78	77	129	106	-75
3	15	22	"EMPTY"	"EMPTY"	13010	27380	150	123	181	119	75	77	15	67	57	0	193	228	95	141	143	19	62	55	0	0.923	1.218	1.133	1.028	2.404	1.258	0.763	156	694	100	193	-0.115	48	52	106	87	-75
3	16	22	"EMPTY"	"EMPTY"	13200	27380	150	119	150	82	78	82	21	62	48	0	174	200	68	143	144	19	61	45	0	1.323	1.263	1.167	1.151	2.687	1.247	0.656	156	749	72	129	0.403	41	31	72	57	-75
3	17	22	"EMPTY"	"EMPTY"	13390	27380	150	115	162	103	80	82	21	58	47	0	176	200	73	143	145	21	56	44	0	1.061	1.439	1.321	1.119	2.571	1.460	0.652	156	716	68	139	0.085	35	33	82	57	-75
3	18	22	"EMPTY"	"EMPTY"	13580	27380	150	112	165	102	78	80	16	57	50	0	171	207	81	142	144	20	57	43	0	1.172	1.338	1.226	1.115	3.001	1.288	0.733	156	678	63	152	0.229	34	29	87	65	-75
3	19	22	"EMPTY"	"EMPTY"	13770	27380	150	70	70	13	78	79	15	3	1	0	140	142	18	141	143	18	16	2	0	8.000	-8.000	1.158	0.939	3.411	0.142	0.005	156	678	-9	-7	3.000	-8	-1	-8	1	-75
3	20	22	"EMPTY"	"EMPTY"	13960	27380	150	71	73	13	77	79	14	6	3	0	141	143	18	142	143	18	16	5	0	6.000	-4.000	0.789	1.014	3.738	0.266	0.016	156	662	-7	-3	2.585	-6	-1	-4	1	-75
3	21	22	"EMPTY"	"EMPTY"	14150	27380	150	76	78	17	76	82	24	9	0	0	140	143	18	141	143	24	10	0	0	0.000	1.000	1.045	0.951	3.718	0.362	0.007	156	764	-1	4	Error	0	-1	2	2	-75
3	22	22	"EMPTY"	"EMPTY"	14340	27380	150	76	78	14	79	84	23	6	0	0	145	143	19	142	144	23	13	1	0	-1.000	-1.000	0.702	0.783	3.226	0.980	0.082	156	1032	0	0	Error	-3	3	-1	1	-75
4	1	1	"PFA0039"	"A1411_1"	14760	23410	140	24381	22868	8764	108	113	27	100	100	0	16891	15833	6024	167	169	27	100	100	0	1.451	1.453	1.422	1.468	2.032	1.472	0.927	156	709	40997	38426	0.537	24273	16724	22760	15666	0
4	2	1	"PFA0101"	"A21885_1"	14950	23410	140	29282	28760	12286	122	127	33	100	100	0	10542	9807	4328	175	177	26	100	99	0	2.813	2.973	2.938	3.111	1.788	3.032	0.925	156	673	39527	38270	1.492	29160	10367	28638	9632	0
4	3	1	"PFA0019"	"A11546_1"	15140	23410	130	1308	1275	241	137	143	37	100	100	0	1259	1203	258	183	186	32	100	100	0	1.088	1.116	1.138	1.140	1.260	1.089	0.947	120	575	2247	2158	0.122	1171	1076	1138	1020	0
4	4	1	"PFA0144"	"A31870_1"	15320	23410	130	56509	52756	11915	134	145	46	100	100	0	20746	19017	4613	183	188	35	100	100	0	2.742	2.794	2.764	2.817	1.283	2.778	0.955	120	612	76938	71456	1.455	56375	20563	52622	18834	0
4	5	1	"PFA0009"	"A10325_29"	15510	23420	140	21648	20857	8104	121	130	44	100	100	0	23304	22468	7853	176	181	34	100	100	0	0.931	0.930	0.905	0.869	1.700	0.945	0.934	156	672	44655	43028	-0.103	21527	23128	20736	22292	0
4	6	1	"PFA0012"	"A10325_32"	15700	23410	130	16577	16376	3852	115	122	37	100	100	0	24422	23357	5588	171	178	38	100	100	0	0.679	0.701	0.687	0.703	1.247	0.680	0.940	120	614	40713	39447	-0.559	16462	24251	16261	23186	0
4	7	1	"PFA0030"	"A12797_1"	15890	23420	130	498	522	125	114	120	34	100	100	0	2552	2510	517	166	171	36	100	100	0	0.161	0.174	0.170	0.172	1.300	0.165	0.877	120	630	2770	2752	-2.635	384	2386	408	2344	0
4	8	1	"PFB0005"	"B11"	16090	23420	130	347	371	115	104	108	32	100	100	0	344	377	142	163	166	38	98	91	0	1.343	1.248	1.369	1.355	1.505	1.123	0.764	120	577	424	481	0.425	243	181	267	214	0
4	9	1	"PFB0219"	"B57"	16280	23420	160	193	194	37	90	95	27	99	93	0	241	241	35	150	154	32	96	78	0	1.132	1.143	1.153	1.167	1.766	1.119	0.517	208	848	194	195	0.179	103	91	104	91	0
4	10	1	"PFB0285"	"B92"	16480	23420	120	423	440	153	85	89	21	100	100	0	721	745	220	145	147	21	100	100	0	0.587	0.592	0.575	0.578	1.548	0.575	0.807	120	520	914	955	-0.769	338	576	355	600	0
4	11	1	"PFB0008"	"B114"	16670	23420	130	413	415	117	85	89	22	100	100	0	1938	1917	612	142	144	21	100	100	0	0.183	0.186	0.189	0.186	1.407	0.181	0.885	120	603	2124	2105	-2.453	328	1796	330	1775	0
4	12	1	"PFB0034"	"B165"	16860	23410	130	2848	2625	798	84	87	21	100	100	0	3963	3659	1226	140	142	20	100	100	0	0.723	0.722	0.715	0.741	1.423	0.693	0.928	120	639	6587	6060	-0.468	2764	3823	2541	3519	0
4	13	1	"PFB0089"	"B319"	17050	23410	130	14890	14661	3254	88	92	25	100	100	0	5437	5293	1313	140	144	22	100	100	0	2.794	2.828	2.782	2.873	1.294	2.793	0.947	120	615	20099	19726	1.483	14802	5297	14573	5153	0
4	14	1	"PFB0104"	"B351"	17240	23410	140	228	229	43	93	97	24	100	97	0	256	257	44	146	149	24	97	92	0	1.227	1.225	1.244	1.284	1.689	1.171	0.636	156	717	245	247	0.295	135	110	136	111	0
4	15	1	"PFB0113"	"B372"	17430	23410	130	2026	2000	341	96	98	21	100	100	0	1942	1913	403	150	152	21	100	100	0	1.077	1.080	1.079	1.103	1.280	1.036	0.935	120	621	3722	3667	0.107	1930	1792	1904	1763	0
4	16	1	"PFB0116"	"B380"	17630	23420	140	201	203	40	93	95	20	99	96	0	255	254	40	147	149	22	99	94	0	1.000	1.028	0.971	1.021	1.675	1.011	0.591	156	676	216	217	0.000	108	108	110	107	0
4	17	1	"PFB0118"	"B383"	17810	23410	130	4909	4645	864	95	99	21	100	100	0	3149	3007	632	149	151	23	100	100	0	1.605	1.592	1.609	1.612	1.270	1.568	0.944	120	616	7814	7408	0.682	4814	3000	4550	2858	0
4	18	1	"PFB0140"	"B432"	18010	23410	130	3666	3610	661	97	99	21	100	100	0	2296	2280	357	148	152	32	100	100	0	1.662	1.648	1.631	1.639	1.194	1.695	0.926	120	654	5717	5645	0.733	3569	2148	3513	2132	0
4	19	1	"PFC0315"	"C9"	18200	23410	130	311	312	58	90	91	18	100	100	0	309	309	52	143	145	21	100	99	0	1.331	1.337	1.335	1.369	1.459	1.318	0.779	120	631	387	388	0.413	221	166	222	166	0
4	20	1	"PFC0207"	"C56"	18390	23410	130	1485	1425	275	86	89	18	100	100	0	1026	993	227	142	143	20	100	99	0	1.583	1.573	1.526	1.639	1.446	1.518	0.923	120	631	2283	2190	0.662	1399	884	1339	851	0
4	21	1	"PFC0316"	"C96"	18580	23410	130	659	645	131	93	95	20	100	100	0	664	647	151	144	146	22	100	100	0	1.088	1.097	1.110	1.137	1.452	1.062	0.880	120	632	1086	1055	0.122	566	520	552	503	0
4	22	1	"PFC0007"	"C114"	18770	23420	130	669	648	123	90	93	20	100	100	0	1000	974	170	143	147	24	100	100	0	0.676	0.671	0.666	0.664	1.292	0.656	0.906	120	702	1436	1389	-0.566	579	857	558	831	0
4	1	2	"PFC0021"	"C134"	14800	23600	130	328	329	44	109	115	29	100	100	0	504	499	74	162	166	28	100	100	0	0.640	0.653	0.657	0.656	1.342	0.606	0.812	120	592	561	557	-0.643	219	342	220	337	0
4	2	2	"PFC0034"	"C161"	15000	23590	130	4155	3963	1032	124	128	33	100	100	0	2804	2672	731	172	173	29	100	100	0	1.532	1.536	1.504	1.566	1.330	1.513	0.940	120	452	6663	6339	0.615	4031	2632	3839	2500	0
4	3	2	"PFJ0545"	"J687_3"	15170	23600	120	559	554	155	118	125	33	100	99	0	641	662	182	163	168	31	100	99	0	0.923	0.874	0.871	0.887	1.358	0.852	0.858	120	448	919	935	-0.116	441	478	436	499	0
4	4	2	"PFK0100"	"Km695_2"	15370	23620	150	218	212	56	116	125	39	80	64	0	271	261	55	163	168	33	83	71	0	0.944	0.980	1.000	0.935	2.322	1.049	0.604	156	557	210	194	-0.082	102	108	96	98	-50
4	5	2	"PFK0134"	"Km993_1"	15560	23590	130	1375	1341	290	120	126	40	100	100	0	758	743	148	168	171	29	100	100	0	2.127	2.123	2.082	2.144	1.327	2.055	0.880	120	425	1845	1796	1.089	1255	590	1221	575	0
4	6	2	"PFK0052"	"Km3535_1"	15750	23610	120	217	216	38	120	125	40	94	60	0	543	538	99	165	171	37	100	100	0	0.257	0.257	0.242	0.246	1.665	0.232	0.441	120	417	475	469	-1.962	97	378	96	373	0
4	7	2	"PFK0059"	"Km3703_4"	15940	23600	130	425	427	76	101	106	29	100	100	0	564	567	99	155	156	25	100	100	0	0.792	0.791	0.799	0.794	1.303	0.763	0.847	120	483	733	738	-0.336	324	409	326	412	0
4	8	2	"PFK0303"	"Kn267_1"	16130	23600	130	234	234	42	92	95	24	100	100	0	583	578	111	147	150	24	100	100	0	0.326	0.329	0.320	0.325	1.523	0.294	0.706	120	443	578	573	-1.618	142	436	142	431	0
4	9	2	"PFK0297"	"Kn2497_2"	16310	23600	130	293	299	58	92	94	22	100	100	0	936	912	188	145	148	23	100	100	0	0.254	0.270	0.267	0.269	1.349	0.249	0.792	120	443	992	974	-1.976	201	791	207	767	0
4	10	2	"PFK0436"	"Kn5150_1"	16510	23590	130	33682	32808	7049	91	94	24	100	100	0	18275	17602	4000	145	148	23	100	100	0	1.853	1.874	1.841	1.889	1.250	1.849	0.943	120	520	51721	50174	0.890	33591	18130	32717	17457	0
4	11	2	"PFK0536"	"Kn8928_1"	16700	23600	130	992	1000	209	90	95	24	100	100	0	1058	1084	270	143	147	23	100	100	0	0.986	0.967	0.959	0.985	1.230	0.918	0.903	120	545	1817	1851	-0.021	902	915	910	941	0
4	12	2	"PFK0544"	"Kn9335_1"	16900	23600	130	213	215	35	89	91	21	100	100	0	595	597	112	140	143	21	100	100	0	0.273	0.276	0.266	0.274	1.500	0.248	0.704	120	561	579	583	-1.876	124	455	126	457	0
4	13	2	"PFK0875"	"Ks2_1"	17100	23600	130	211	216	34	92	96	22	100	100	0	471	471	76	144	148	23	100	100	0	0.364	0.379	0.378	0.378	1.407	0.359	0.746	120	492	446	451	-1.458	119	327	124	327	0
4	14	2	"PFK0879"	"Ks2_14"	17280	23610	130	3472	3366	705	96	98	20	100	100	0	7043	6875	1148	150	153	22	100	100	0	0.490	0.486	0.491	0.477	1.255	0.492	0.941	120	462	10269	9995	-1.030	3376	6893	3270	6725	0
4	15	2	"PFK1056"	"Ks54_1"	17480	23600	130	536	538	105	97	100	22	100	100	0	1130	1103	193	153	155	23	100	100	0	0.449	0.464	0.450	0.463	1.298	0.446	0.874	120	463	1416	1391	-1.154	439	977	441	950	0
4	16	2	"PFK1101"	"Ks59_1"	17650	23600	130	2223	2225	508	97	100	23	100	100	0	1284	1295	284	152	155	24	100	100	0	1.878	1.862	1.868	1.864	1.256	1.875	0.899	120	423	3258	3271	0.909	2126	1132	2128	1143	0
4	17	2	"PFK1165"	"Ks72_6"	17850	23600	130	1873	1784	356	96	100	24	100	100	0	1026	985	208	150	152	24	100	100	0	2.029	2.022	1.993	2.042	1.340	2.034	0.900	120	597	2653	2523	1.020	1777	876	1688	835	0
4	18	2	"PFK1183"	"Ks75_9"	18050	23600	130	212	209	33	93	96	22	99	97	0	518	511	82	149	151	22	100	100	0	0.322	0.320	0.313	0.312	1.584	0.283	0.702	120	515	488	478	-1.633	119	369	116	362	0
4	19	2	"PFK1209"	"Ks82_1"	18240	23600	130	4181	4007	846	91	93	18	100	100	0	2799	2705	576	144	147	22	100	100	0	1.540	1.529	1.542	1.530	1.247	1.516	0.915	120	483	6745	6477	0.623	4090	2655	3916	2561	0
4	20	2	"PFK1228"	"Ks83_8"	18430	23600	130	16632	16109	4247	93	97	20	100	100	0	5727	5611	1513	146	146	21	100	100	0	2.963	2.931	2.844	2.929	1.326	2.947	0.927	120	520	22120	21481	1.567	16539	5581	16016	5465	0
4	21	2	"PFK0643"	"Ks127_5"	18620	23600	130	269	268	45	94	97	20	100	100	0	737	704	129	145	147	22	100	100	0	0.296	0.311	0.303	0.312	1.495	0.275	0.776	120	501	767	733	-1.758	175	592	174	559	0
4	22	2	"PFK0638"	"Ks127_16"	18800	23600	130	816	796	149	88	90	17	100	100	0	1045	1008	177	141	144	21	100	100	0	0.805	0.817	0.797	0.816	1.272	0.801	0.901	120	610	1632	1575	-0.312	728	904	708	867	0
4	1	3	"PFK0659"	"Ks133_2"	14820	23790	130	258	256	45	97	101	24	100	100	0	559	544	91	157	160	23	100	100	0	0.400	0.411	0.406	0.406	1.408	0.381	0.757	120	632	563	546	-1.320	161	402	159	387	0
4	2	3	"PFK0667"	"Ks139_1"	15020	23780	150	162	166	33	104	107	28	85	51	0	204	204	36	155	158	26	72	44	0	1.184	1.265	1.344	1.216	2.719	1.110	0.373	156	563	107	111	0.243	58	49	62	49	-50
4	3	3	"PFK0682"	"Ks152_11"	15210	23810	150	172	173	36	96	98	24	92	80	0	232	230	42	146	149	22	89	83	0	0.884	0.917	0.880	0.944	2.100	0.923	0.539	156	485	162	161	-0.178	76	86	77	84	-50
4	4	3	"PFK0686"	"Ks155_1"	15390	23790	130	2466	2358	578	99	104	26	100	100	0	1337	1276	319	153	158	27	100	100	0	1.999	2.012	1.995	2.037	1.297	1.999	0.938	120	451	3551	3382	0.999	2367	1184	2259	1123	0
4	5	3	"PFA0001"	"A10325_1"	15610	23770	150	144	143	40	109	112	36	47	17	0	183	184	32	163	165	27	41	16	0	1.750	1.619	1.500	1.291	2.914	2.224	0.179	156	548	55	55	0.807	35	20	34	21	-50
4	6	3	"PFA0004"	"A10325_16"	15790	23790	150	147	153	34	97	102	36	69	29	0	184	187	32	149	153	24	66	36	0	1.429	1.474	1.320	1.393	2.619	2.055	0.260	156	492	85	94	0.515	50	35	56	38	-50
4	7	3	"PFA0008"	"A10325_26"	15950	23790	130	972	950	208	88	93	24	100	100	0	832	826	239	142	145	22	100	100	0	1.281	1.260	1.312	1.305	1.372	1.188	0.878	120	503	1574	1546	0.357	884	690	862	684	0
4	8	3	"PFA0016"	"A10935_1"	16160	23790	140	9441	8664	3185	84	86	22	100	100	0	7396	6684	2609	141	143	21	98	98	0	1.290	1.311	1.301	1.435	1.976	1.305	0.932	156	553	16612	15123	0.367	9357	7255	8580	6543	0
4	9	3	"PFA0020"	"A11962_1"	16340	23790	130	432	452	129	80	82	18	100	100	0	389	400	111	138	141	19	99	99	0	1.402	1.420	1.385	1.490	1.434	1.362	0.825	120	518	603	634	0.488	352	251	372	262	0
4	10	3	"PFA0023"	"A12312_15"	16540	23790	130	256	250	39	85	89	25	100	100	0	676	643	156	140	145	28	97	97	0	0.319	0.328	0.318	0.346	1.701	0.286	0.773	120	555	707	668	-1.648	171	536	165	503	0
4	11	3	"PFA0047"	"A14801_11"	16740	23800	130	760	715	172	86	90	24	100	100	0	2590	2394	644	142	146	26	100	100	0	0.275	0.279	0.276	0.287	1.411	0.270	0.932	120	553	3122	2881	-1.861	674	2448	629	2252	0
4	12	3	"PFA0051"	"A14801_2"	16930	23790	130	441	433	85	84	86	18	100	100	0	425	418	84	141	143	21	97	97	0	1.257	1.260	1.251	1.327	1.550	1.246	0.841	120	509	641	626	0.330	357	284	349	277	0
4	13	3	"PFA0053"	"A14801_24"	17100	23790	130	2578	2549	454	86	88	17	100	100	0	1002	991	172	141	145	22	100	100	0	2.894	2.898	2.856	2.910	1.216	2.907	0.937	120	484	3353	3313	1.533	2492	861	2463	850	0
4	14	3	"PFA0056"	"A14801_31"	17290	23770	150	114	138	74	91	93	18	56	33	0	169	179	50	146	149	22	51	30	0	1.000	1.424	0.925	0.944	3.569	1.507	0.474	156	581	46	80	0.000	23	23	47	33	-50
4	15	3	"PFA0058"	"A14801_37"	17500	23800	150	142	143	26	91	95	21	85	62	0	191	189	28	149	151	23	71	39	0	1.214	1.300	1.174	1.176	2.564	1.164	0.266	156	515	93	92	0.280	51	42	52	40	-50
4	16	3	"PFA0060"	"A14801_6"	17660	23780	150	135	136	30	95	101	28	66	29	0	169	175	32	151	155	26	41	19	0	2.222	1.708	1.520	1.654	2.910	1.246	0.290	156	600	58	65	1.152	40	18	41	24	-50
4	17	3	"PFA0083"	"A18792_11"	17900	23780	90	163	171	37	91	100	31	94	65	0	202	205	27	150	154	26	86	50	0	1.385	1.455	1.597	1.486	2.124	1.797	0.235	52	376	124	135	0.469	72	52	80	55	0
4	18	3	"PFA0087"	"A18792_19"	18100	23780	150	139	142	45	88	93	23	74	58	0	183	190	42	144	148	24	71	39	0	1.308	1.174	1.291	1.243	2.680	1.097	0.441	156	636	90	100	0.387	51	39	54	46	-50
4	19	3	"PFA0098"	"A20643_1"	18270	23790	120	378	379	75	86	89	21	100	100	0	284	280	49	141	144	23	98	97	0	2.042	2.108	2.068	2.199	1.514	2.046	0.732	120	411	435	432	1.030	292	143	293	139	0
4	20	3	"PFA0103"	"A21885_19"	18450	23790	130	2031	1877	451	91	93	22	100	100	0	2091	1996	362	144	146	24	100	100	0	0.996	0.964	0.992	0.938	1.314	0.996	0.932	120	540	3887	3638	-0.005	1940	1947	1786	1852	0
4	21	3	"PFA0105"	"A21885_20"	18640	23790	130	1337	1276	225	88	90	18	100	100	0	1451	1401	273	140	143	20	100	100	0	0.953	0.942	0.948	0.951	1.259	0.930	0.917	120	530	2560	2449	-0.070	1249	1311	1188	1261	0
4	22	3	"PFA0107"	"A21885_9"	18840	23790	120	231	240	47	83	86	18	100	100	0	418	417	74	137	140	23	100	100	0	0.527	0.561	0.557	0.559	1.375	0.533	0.807	120	576	429	437	-0.925	148	281	157	280	0
4	1	4	"PFA0130"	"A2546_1"	14840	23970	130	16008	15377	2899	87	89	20	100	100	0	9215	8747	1609	148	150	20	100	100	0	1.756	1.778	1.787	1.777	1.185	1.771	0.947	120	623	24988	23889	0.812	15921	9067	15290	8599	0
4	2	4	"PFA0132"	"A26463_1"	15030	23970	130	509	493	96	88	91	20	100	100	0	292	292	47	147	149	20	100	99	0	2.903	2.793	2.864	2.878	1.366	2.850	0.797	120	503	566	550	1.538	421	145	405	145	0
4	3	4	"PFA0137"	"A29544_1"	15240	23990	150	156	152	39	83	86	18	85	80	0	200	200	36	140	143	20	85	70	0	1.217	1.150	1.127	1.180	2.046	1.163	0.518	156	476	133	129	0.283	73	60	69	60	-50
4	4	4	"PFA0145"	"A31914_2"	15420	23970	130	2341	2312	445	89	94	24	100	100	0	5783	5581	1172	147	152	25	100	100	0	0.400	0.409	0.407	0.411	1.165	0.393	0.953	120	482	7888	7657	-1.323	2252	5636	2223	5434	0
4	5	4	"PFA0147"	"A31914_5"	15610	23970	130	483	491	91	89	95	25	100	100	0	644	645	103	153	155	24	100	100	0	0.802	0.817	0.835	0.812	1.274	0.806	0.875	120	529	885	894	-0.318	394	491	402	492	0
4	6	4	"PFA0149"	"A31914_8"	15800	23980	130	375	371	66	85	88	22	100	99	0	560	565	90	142	145	22	100	100	0	0.694	0.676	0.671	0.669	1.325	0.684	0.878	120	524	708	709	-0.527	290	418	286	423	0
4	7	4	"PFC0052"	"C198"	16000	23980	100	183	180	30	83	87	22	100	97	0	227	229	34	140	143	21	97	90	0	1.149	1.090	1.125	1.134	1.839	1.053	0.470	80	395	187	186	0.201	100	87	97	89	0
4	8	4	"PFC0057"	"C216"	16170	23970	120	174	172	38	78	80	18	98	94	0	282	287	43	140	141	18	100	100	0	0.676	0.639	0.644	0.609	1.713	0.616	0.630	120	476	238	241	-0.565	96	142	94	147	0
4	9	4	"PFC0059"	"C222"	16380	23980	130	168	172	32	79	81	18	99	96	0	260	262	45	139	141	18	99	98	0	0.736	0.756	0.740	0.771	1.858	0.704	0.603	120	498	210	216	-0.443	89	121	93	123	0
4	10	4	"PFC0062"	"C228"	16550	23970	130	202	205	32	85	87	19	100	100	0	264	265	43	141	144	22	100	99	0	0.951	0.968	0.981	1.003	1.530	0.922	0.691	120	509	240	244	-0.072	117	123	120	124	0
4	11	4	"PFC0068"	"C237"	16750	23980	130	696	686	135	85	86	17	100	100	0	1183	1167	216	140	142	19	100	100	0	0.586	0.585	0.590	0.582	1.205	0.563	0.928	120	501	1654	1628	-0.771	611	1043	601	1027	0
4	12	4	"PFC0072"	"C244"	16930	23980	130	1597	1537	335	85	87	17	100	100	0	1076	1059	194	142	144	21	100	100	0	1.619	1.583	1.569	1.574	1.223	1.617	0.934	120	521	2446	2369	0.695	1512	934	1452	917	0
4	13	4	"PFC0092"	"C291"	17130	23980	130	303	297	52	87	90	18	99	99	0	830	802	150	142	144	21	100	100	0	0.314	0.318	0.318	0.315	1.387	0.300	0.863	120	550	904	870	-1.671	216	688	210	660	0
4	14	4	"PFC0094"	"C296"	17320	23980	130	611	599	121	90	93	18	100	100	0	557	553	102	145	146	20	100	100	0	1.265	1.248	1.259	1.254	1.341	1.223	0.881	120	547	933	917	0.339	521	412	509	408	0
4	15	4	"PFC0096"	"C299"	17520	23980	120	211	212	34	88	90	18	100	100	0	238	238	33	146	147	20	100	94	0	1.337	1.348	1.333	1.379	1.552	1.272	0.641	120	429	215	216	0.419	123	92	124	92	0
4	16	4	"PFC0099"	"C302"	17700	23980	130	437	436	82	85	88	20	100	100	0	391	390	60	147	148	21	100	100	0	1.443	1.444	1.417	1.448	1.317	1.454	0.852	120	518	596	594	0.529	352	244	351	243	0
4	17	4	"PFC0101"	"C307"	17880	23970	130	193	192	30	86	91	23	99	96	0	356	359	53	143	146	21	100	100	0	0.502	0.491	0.487	0.483	1.527	0.447	0.687	120	655	320	322	-0.993	107	213	106	216	0
4	18	4	"PFC0103"	"C311"	18090	23970	80	153	158	27	89	91	17	100	88	0	193	198	28	141	143	20	94	71	0	1.231	1.211	1.457	1.266	1.872	0.950	0.231	52	312	116	126	0.300	64	52	69	57	0
4	19	4	"PFC0123"	"C370"	18270	23970	130	851	830	175	86	88	21	100	100	0	782	767	167	141	144	23	100	100	0	1.193	1.188	1.170	1.203	1.340	1.161	0.914	120	603	1406	1370	0.255	765	641	744	626	0
4	20	4	"PFC0125"	"C374"	18480	23980	100	172	185	52	85	87	19	100	95	0	206	223	71	140	142	22	93	81	0	1.318	1.205	1.293	1.368	2.274	0.932	0.389	80	400	153	183	0.399	87	66	100	83	0
4	21	4	"PFC0127"	"C38"	18640	23970	130	842	795	156	83	85	18	100	100	0	477	462	98	138	140	20	100	99	0	2.239	2.198	2.211	2.294	1.370	2.175	0.896	120	559	1098	1036	1.163	759	339	712	324	0
4	22	4	"PFC0129"	"C382"	18850	23980	130	207	209	34	78	81	17	100	99	0	331	334	53	135	137	21	100	100	0	0.658	0.658	0.648	0.654	1.497	0.627	0.725	120	655	325	330	-0.603	129	196	131	199	0
4	1	5	"PFC0131"	"C385"	14860	24160	130	201	206	35	83	85	18	100	100	0	352	357	67	144	146	18	100	100	0	0.567	0.577	0.581	0.582	1.435	0.515	0.748	120	654	326	336	-0.818	118	208	123	213	0
4	2	5	"PFC0133"	"C387"	15060	24160	130	215	216	37	82	84	16	100	100	0	571	579	118	143	145	19	100	100	0	0.311	0.307	0.317	0.306	1.459	0.271	0.758	120	528	561	570	-1.686	133	428	134	436	0
4	3	5	"PFC0149"	"C427"	15250	24160	130	188	188	29	82	84	16	100	100	0	364	361	64	139	141	17	100	100	0	0.471	0.477	0.487	0.486	1.556	0.430	0.672	120	452	331	328	-1.086	106	225	106	222	0
4	4	5	"PFC0151"	"C43"	15420	24160	130	1271	1227	266	86	87	17	100	100	0	599	595	107	145	145	19	100	100	0	2.610	2.536	2.541	2.537	1.244	2.579	0.901	120	497	1639	1591	1.384	1185	454	1141	450	0
4	5	5	"PFC0153"	"C436"	15620	24160	130	187	184	27	83	84	16	100	100	0	243	246	44	143	144	20	98	95	0	1.040	0.981	0.964	1.044	1.740	0.897	0.605	120	555	204	204	0.057	104	100	101	103	0
4	6	5	"PFC0155"	"C441"	15820	24160	130	491	499	94	82	83	17	100	100	0	1426	1383	277	139	141	19	100	100	0	0.318	0.335	0.331	0.336	1.261	0.323	0.899	120	536	1696	1661	-1.654	409	1287	417	1244	0
4	7	5	"PFC0157"	"C445"	16000	24160	130	163	167	31	85	87	18	100	97	0	208	211	38	145	146	18	91	79	0	1.238	1.242	1.307	1.354	2.189	1.097	0.471	120	502	141	148	0.308	78	63	82	66	0
4	8	5	"PFC0159"	"C447"	16180	24160	130	1299	1301	254	86	89	21	100	100	0	769	774	130	146	147	19	100	100	0	1.947	1.935	1.921	1.930	1.241	1.944	0.915	120	477	1836	1843	0.961	1213	623	1215	628	0
4	9	5	"PFD0373"	"D42243_45"	16350	24160	130	17626	17332	3970	90	125	701	100	100	0	21448	21842	4774	147	149	22	100	100	0	0.823	0.795	0.808	0.791	1.189	0.802	0.934	120	478	38837	38937	-0.281	17536	21301	17242	21695	0
4	10	5	"PFD0380"	"D42715_1"	16530	24160	120	239	242	37	92	94	20	100	100	0	245	247	35	148	151	24	100	95	0	1.515	1.515	1.551	1.555	1.638	1.545	0.584	120	478	244	249	0.600	147	97	150	99	0
4	11	5	"PFD0387"	"D42954_2"	16730	24160	120	168	172	30	89	91	17	99	96	0	200	199	26	142	146	22	92	64	0	1.362	1.456	1.393	1.492	1.868	1.371	0.388	120	494	137	140	0.446	79	58	83	57	0
4	12	5	"PFD0397"	"D45582_1"	16920	24160	120	166	167	27	88	89	17	99	93	0	197	200	24	142	143	19	95	79	0	1.418	1.362	1.301	1.405	1.735	1.322	0.423	120	502	133	137	0.504	78	55	79	58	0
4	13	5	"PFD0405"	"D4722_1"	17130	24170	130	209	211	38	89	90	18	99	98	0	481	478	77	145	145	19	100	100	0	0.357	0.366	0.351	0.354	1.455	0.352	0.742	120	517	456	455	-1.485	120	336	122	333	0
4	14	5	"PFD0416"	"D49176_11"	17300	24170	130	612	581	147	92	95	19	100	100	0	2018	1918	348	146	148	20	100	100	0	0.278	0.276	0.279	0.263	1.300	0.279	0.938	120	449	2392	2261	-1.848	520	1872	489	1772	0
4	15	5	"PFD0438"	"D49176_65"	17490	24170	140	215	218	57	96	99	21	98	92	0	255	276	71	149	151	21	98	94	0	1.123	0.961	1.009	0.987	1.932	0.898	0.594	156	537	225	249	0.167	119	106	122	127	0
4	16	5	"PFD0441"	"D49176_7"	17690	24170	130	874	874	234	95	187	1456	0	0	0	2980	2839	620	150	152	22	100	100	0	0.275	0.290	0.286	0.281	1.272	0.293	0.931	120	520	3609	3468	-1.861	779	2830	779	2689	0
4	17	5	"PFD0444"	"D49942_10"	17890	24170	130	6469	6181	1412	97	133	622	100	99	0	14932	14470	2628	149	151	24	100	100	0	0.431	0.425	0.427	0.416	1.239	0.430	0.944	120	547	21155	20405	-1.214	6372	14783	6084	14321	0
4	18	5	"PFD0446"	"D49942_3"	18060	24170	120	1368	1342	294	94	95	20	100	100	0	2910	2838	552	145	146	19	100	100	0	0.461	0.463	0.463	0.457	1.224	0.456	0.930	120	499	4039	3941	-1.118	1274	2765	1248	2693	0
4	19	5	"PFD0448"	"D49942_6"	18250	24170	130	2796	2633	610	88	89	17	100	100	0	5048	4857	883	141	143	19	100	100	0	0.552	0.540	0.543	0.526	1.273	0.541	0.939	120	554	7615	7261	-0.858	2708	4907	2545	4716	0
4	20	5	"PFD0450"	"D49942_9"	18450	24170	130	5862	6283	2165	85	87	17	100	100	0	12704	13699	3984	139	142	21	100	100	0	0.460	0.457	0.461	0.444	1.274	0.465	0.923	120	561	18342	19758	-1.121	5777	12565	6198	13560	0
4	21	5	"PFD0482"	"D56400_4"	18640	24170	120	188	188	31	83	86	17	100	100	0	268	268	40	141	142	19	99	99	0	0.827	0.827	0.798	0.851	1.725	0.762	0.601	120	492	232	232	-0.274	105	127	105	127	0
4	22	5	"PFD0484"	"D56470_2"	18830	24170	130	361	365	58	79	81	17	100	100	0	531	527	84	136	138	19	100	100	0	0.714	0.731	0.726	0.734	1.295	0.715	0.871	120	620	677	677	-0.486	282	395	286	391	0
4	1	6	"PFD0487"	"D56950_2"	14840	24350	130	5211	4850	967	89	91	18	100	100	0	2905	2749	452	148	150	20	100	100	0	1.858	1.830	1.832	1.811	1.203	1.868	0.944	120	650	7879	7362	0.894	5122	2757	4761	2601	0
4	2	6	"PFD0490"	"D5782_1"	15040	24350	120	1747	1710	355	85	86	16	100	100	0	970	979	206	142	143	18	100	100	0	2.007	1.941	1.957	1.950	1.205	1.954	0.930	120	496	2490	2462	1.005	1662	828	1625	837	0
4	3	6	"PFD0508"	"D6287_1"	15220	24350	120	242	244	35	85	87	17	100	100	0	280	279	37	142	144	18	100	100	0	1.138	1.161	1.161	1.181	1.401	1.147	0.752	120	489	295	296	0.186	157	138	159	137	0
4	4	6	"PFD0510"	"D6287_13"	15430	24350	130	171	174	27	90	90	18	99	96	0	218	217	27	146	148	19	96	90	0	1.125	1.183	1.152	1.215	1.742	1.091	0.523	120	528	153	155	0.170	81	72	84	71	0
4	5	6	"PFD0529"	"D6287_55"	15600	24340	130	328	329	63	87	87	17	100	100	0	717	685	156	144	145	19	99	99	0	0.421	0.447	0.426	0.454	1.429	0.420	0.867	120	504	814	783	-1.250	241	573	242	541	0
4	6	6	"PFD0532"	"D6287_61"	15800	24350	130	179	181	33	84	86	16	100	97	0	232	232	31	144	144	19	98	95	0	1.080	1.102	1.146	1.107	1.744	1.011	0.576	120	589	183	185	0.110	95	88	97	88	0
4	7	6	"PFD0536"	"D6287_69"	16010	24350	130	197	197	34	88	90	17	100	98	0	263	268	43	148	149	19	98	98	0	0.948	0.908	0.921	0.930	1.693	0.868	0.654	120	526	224	229	-0.077	109	115	109	120	0
4	8	6	"PFD0538"	"D6287_70"	16170	24340	130	403	399	76	98	131	690	0	0	0	346	341	68	152	154	22	99	97	0	1.572	1.593	1.599	1.663	1.509	46.610	0.027	120	494	499	490	0.653	305	194	301	189	0
4	9	6	"PFD0549"	"D64289_1"	16370	24350	130	65535	62052	8683	101	134	648	100	100	78	57248	54101	8793	157	160	25	100	100	0	1.146	1.148	1.129	1.151	1.165	1.168	0.907	120	560	122525	115895	0.197	65434	57091	61951	53944	0
4	10	6	"PFD0558"	"D65681_2"	16570	24350	130	1497	1404	323	96	99	22	100	100	0	1339	1269	250	159	160	24	100	100	0	1.187	1.178	1.162	1.170	1.238	1.199	0.928	120	524	2581	2418	0.248	1401	1180	1308	1110	0
4	11	6	"PFE0558"	"E49_1"	16750	24350	130	315	309	60	92	93	17	100	100	0	468	459	79	151	152	22	100	100	0	0.703	0.705	0.692	0.696	1.407	0.699	0.850	120	501	540	525	-0.507	223	317	217	308	0
4	12	6	"PFE0562"	"E5006_5"	16930	24350	130	5205	4972	996	89	91	17	100	100	0	2508	2475	399	148	149	20	100	100	0	2.168	2.098	2.088	2.074	1.212	2.140	0.938	120	528	7476	7210	1.116	5116	2360	4883	2327	0
4	13	6	"PFE0565"	"E5141_1"	17120	24350	120	703	695	105	89	91	18	100	100	0	956	944	140	147	149	19	100	100	0	0.759	0.760	0.751	0.761	1.222	0.740	0.908	120	475	1423	1403	-0.398	614	809	606	797	0
4	14	6	"PFE0569"	"E517_1"	17310	24340	130	902	850	191	94	96	20	100	100	0	913	894	168	150	152	22	100	100	0	1.059	1.016	1.009	1.006	1.228	1.023	0.920	120	474	1571	1500	0.083	808	763	756	744	0
4	15	6	"PFE0579"	"E5479_3"	17500	24350	130	1570	1540	392	101	105	24	100	100	0	1861	1836	424	151	154	25	100	100	0	0.859	0.854	0.849	0.841	1.258	0.851	0.914	120	501	3179	3124	-0.219	1469	1710	1439	1685	0
4	16	6	"PFE0585"	"E598_1"	17700	24340	130	65535	61269	9800	111	719	4033	100	100	78	25941	22305	9403	156	227	751	95	92	0	2.537	2.761	2.491	3.249	2.029	2.601	0.846	120	575	91209	83307	1.343	65424	25785	61158	22149	0
4	17	6	"PFE0608"	"E714_7"	17900	24350	110	399	392	76	117	915	4647	0	0	0	326	326	43	160	239	820	0	0	0	1.699	1.657	1.643	1.645	1.345	1.655	0.704	80	430	448	441	0.765	282	166	275	166	0
4	18	6	"PFE0610"	"E7279_2"	18080	24350	120	270	270	43	95	98	22	100	100	0	773	766	130	149	153	23	100	100	0	0.280	0.284	0.287	0.281	1.351	0.258	0.814	120	498	799	792	-1.834	175	624	175	617	0
4	19	6	"PFE0613"	"E7418_1"	18280	24350	130	188	192	31	89	91	17	100	100	0	385	383	55	145	146	18	100	100	0	0.412	0.433	0.419	0.426	1.381	0.409	0.776	120	517	339	341	-1.278	99	240	103	238	0
4	20	6	"PFE0616"	"E7745_1"	18470	24350	130	197	199	32	86	88	17	100	100	0	261	262	41	142	144	20	99	98	0	0.933	0.942	0.923	0.962	1.540	0.887	0.675	120	496	230	233	-0.100	111	119	113	120	0
4	21	6	"PFE0619"	"E7861_3"	18660	24350	130	1001	958	240	81	83	16	100	100	0	604	588	117	141	141	18	100	100	0	1.987	1.962	1.972	1.949	1.328	2.056	0.891	120	515	1383	1324	0.991	920	463	877	447	0
4	22	6	"PFE0623"	"E8100_2"	18860	24350	120	8677	8167	1958	79	81	37	100	100	0	4378	4213	1022	135	140	85	100	100	0	2.026	1.983	1.994	1.997	1.317	2.009	0.923	120	540	12841	12166	1.019	8598	4243	8088	4078	0
4	1	7	"PFE0649"	"E8914_2"	14860	24530	130	623	625	118	92	93	18	100	100	0	820	807	139	152	154	21	100	100	0	0.795	0.814	0.793	0.811	1.267	0.812	0.906	120	608	1199	1188	-0.331	531	668	533	655	0
4	2	7	"PFE0654"	"E9225_1"	15050	24540	130	403	396	80	85	87	17	99	99	0	1126	1113	186	145	146	20	100	100	0	0.324	0.321	0.315	0.309	1.460	0.321	0.902	120	499	1299	1279	-1.625	318	981	311	968	0
4	3	7	"PFE0657"	"E9299_3"	15230	24530	130	190	192	37	86	88	17	100	100	0	240	238	33	148	149	21	99	90	0	1.130	1.178	1.098	1.218	1.786	1.163	0.569	120	523	196	196	0.177	104	92	106	90	0
4	4	7	"PFE0659"	"E9299_6"	15430	24530	130	3648	3351	713	90	91	18	100	100	0	4427	4113	965	154	156	22	100	100	0	0.833	0.824	0.816	0.840	1.302	0.805	0.948	120	539	7831	7220	-0.264	3558	4273	3261	3959	0
4	5	7	"PFE0663"	"E9475_1"	15620	24530	130	410	404	90	91	93	20	100	100	0	1889	1773	461	154	155	22	100	100	0	0.184	0.193	0.190	0.197	1.495	0.182	0.896	120	594	2054	1932	-2.443	319	1735	313	1619	0
4	6	7	"PFE0668"	"E9987_1"	15820	24540	130	370	358	83	91	92	17	100	99	0	816	790	176	152	154	21	100	100	0	0.420	0.418	0.408	0.411	1.471	0.404	0.830	120	532	943	905	-1.251	279	664	267	638	0
4	7	7	"PFF0025"	"F10660_2"	16000	24540	130	224	222	47	93	96	18	98	96	0	696	686	121	157	159	23	100	100	0	0.243	0.244	0.248	0.234	1.508	0.233	0.758	120	522	670	658	-2.041	131	539	129	529	0
4	8	7	"PFF0029"	"F10730_3"	16200	24540	130	1042	1004	222	99	102	20	100	100	0	1426	1404	240	157	160	23	100	100	0	0.743	0.726	0.739	0.709	1.259	0.744	0.936	120	537	2212	2152	-0.428	943	1269	905	1247	0
4	9	7	"PFF0032"	"F10872_1"	16380	24540	130	766	738	160	98	101	22	100	100	0	815	806	137	158	160	22	100	100	0	1.017	0.988	0.976	0.964	1.320	1.008	0.914	120	503	1325	1288	0.024	668	657	640	648	0
4	10	7	"PFF0035"	"F10935_2"	16570	24530	130	8314	8229	1749	93	95	19	100	100	0	5881	5618	1582	160	161	21	100	99	0	1.437	1.491	1.440	1.610	1.654	1.441	0.936	120	524	13942	13594	0.523	8221	5721	8136	5458	0
4	11	7	"PFF0038"	"F10949_3"	16760	24540	130	1563	1533	351	92	93	17	100	100	0	1315	1314	223	158	159	21	100	100	0	1.271	1.247	1.250	1.215	1.320	1.280	0.932	120	526	2628	2597	0.346	1471	1157	1441	1156	0
4	12	7	"PFF0040"	"F10953_1"	16960	24540	130	24558	24341	7129	91	93	19	100	100	0	14494	14831	3902	154	156	22	100	100	0	1.706	1.652	1.597	1.628	1.263	1.686	0.917	120	515	38807	38927	0.771	24467	14340	24250	14677	0
4	13	7	"PFF0668"	"F310_1"	17140	24540	120	185	188	35	90	93	19	100	97	0	279	278	46	153	155	21	99	98	0	0.754	0.784	0.803	0.795	1.605	0.716	0.592	120	450	221	223	-0.407	95	126	98	125	0
4	14	7	"PFF0671"	"F31319_2"	17320	24530	120	6851	6395	1467	91	93	21	100	100	0	3166	2929	695	153	154	21	100	100	0	2.244	2.271	2.267	2.313	1.359	2.314	0.931	120	481	9773	9080	1.166	6760	3013	6304	2776	0
4	15	7	"PFF0680"	"F31855_1"	17510	24530	130	233	251	61	94	97	23	100	100	0	386	402	82	151	153	23	100	100	0	0.591	0.625	0.634	0.616	1.347	0.610	0.796	120	521	374	408	-0.758	139	235	157	251	0
4	16	7	"PFF0682"	"F32050_1"	17700	24540	130	228	267	144	97	490	3251	0	0	0	638	649	161	156	229	778	4	0	0	0.272	0.345	0.292	0.306	1.601	0.400	0.673	120	536	613	663	-1.879	131	482	170	493	0
4	17	7	"PFF0686"	"F32122_1"	17890	24530	120	2414	2361	513	97	191	1145	96	51	0	2809	2655	587	157	162	26	100	100	0	0.874	0.906	0.910	0.909	1.259	0.899	0.928	120	505	4969	4762	-0.195	2317	2652	2264	2498	0
4	18	7	"PFF0693"	"F32325_1"	18080	24540	130	473	461	114	89	91	19	100	100	0	1490	1437	312	153	157	22	100	100	0	0.287	0.290	0.293	0.281	1.322	0.285	0.895	120	549	1721	1656	-1.800	384	1337	372	1284	0
4	19	7	"PFF0715"	"F33346_1"	18280	24530	130	721	724	145	86	88	17	100	100	0	816	829	159	152	154	19	100	100	0	0.956	0.942	0.943	0.944	1.266	0.929	0.899	120	542	1299	1315	-0.064	635	664	638	677	0
4	20	7	"PFF0719"	"F33441_1"	18470	24530	120	7835	7518	1428	84	86	18	100	100	0	5119	5019	987	150	151	20	100	100	0	1.560	1.527	1.517	1.539	1.261	1.532	0.938	120	484	12720	12303	0.641	7751	4969	7434	4869	0
4	21	7	"PFF0722"	"F33612_1"	18660	24530	120	1452	1417	283	78	80	16	100	100	0	684	668	123	142	144	18	100	99	0	2.535	2.546	2.610	2.599	1.366	2.638	0.896	120	483	1916	1865	1.342	1374	542	1339	526	0
4	22	7	"PFF0725"	"F33675_1"	18860	24540	120	211	214	40	75	77	37	99	95	0	327	332	59	135	141	86	98	64	0	0.708	0.706	0.710	0.703	1.537	0.758	0.581	120	521	328	336	-0.497	136	192	139	197	0
4	1	8	"PFF0728"	"F33814_1"	14860	24710	130	238	238	42	85	87	18	100	100	0	263	262	37	148	149	20	100	97	0	1.330	1.342	1.379	1.376	1.469	1.293	0.731	120	639	268	267	0.412	153	115	153	114	0
4	2	8	"PFF0734"	"F34109_1"	15060	24720	130	326	323	60	82	84	17	100	100	0	327	329	56	147	149	20	100	100	0	1.356	1.324	1.378	1.348	1.446	1.354	0.788	120	522	424	423	0.439	244	180	241	182	0
4	3	8	"PFF0764"	"F35293_1"	15240	24720	130	668	646	131	81	83	17	100	100	0	540	535	88	148	151	22	100	100	0	1.497	1.460	1.507	1.439	1.320	1.504	0.912	120	531	979	952	0.583	587	392	565	387	0
4	4	8	"PFF0773"	"F35453_1"	15430	24720	120	198	200	43	88	90	22	99	94	0	239	241	34	156	160	26	96	82	0	1.325	1.318	1.373	1.314	1.745	1.411	0.548	120	560	193	197	0.406	110	83	112	85	0
4	5	8	"PFF0777"	"F35590_1"	15640	24730	110	179	181	33	89	93	22	100	93	0	229	230	32	159	162	25	93	68	0	1.286	1.296	1.264	1.376	1.970	1.331	0.332	80	456	160	163	0.363	90	70	92	71	0
4	6	8	"PFF0781"	"F35756_2"	15820	24720	120	5129	4875	1122	93	95	18	100	100	0	2651	2555	589	160	162	22	100	100	0	2.022	1.997	2.017	2.021	1.262	1.999	0.954	120	472	7527	7177	1.016	5036	2491	4782	2395	0
4	7	8	"PFF0784"	"F35756_5"	16010	24720	130	493	474	105	96	97	18	100	100	0	1109	1097	204	161	163	22	100	100	0	0.419	0.404	0.408	0.391	1.312	0.403	0.914	120	536	1345	1314	-1.256	397	948	378	936	0
4	8	8	"PFF0788"	"F35774_1"	16210	24720	120	15076	14694	2855	97	98	18	100	100	0	5985	5970	1039	159	161	21	100	100	0	2.571	2.512	2.534	2.505	1.180	2.572	0.950	120	474	20805	20408	1.362	14979	5826	14597	5811	0
4	9	8	"PFF0818"	"F36648_1"	16390	24720	120	360	363	56	93	94	18	100	100	0	1167	1161	209	159	161	20	100	100	0	0.265	0.269	0.268	0.269	1.241	0.255	0.893	120	482	1275	1272	-1.917	267	1008	270	1002	0
4	10	8	"PFF0821"	"F3666_3"	16590	24720	120	172	177	33	88	89	17	99	97	0	299	299	42	159	161	22	100	99	0	0.600	0.636	0.635	0.623	1.644	0.630	0.613	120	475	224	229	-0.737	84	140	89	140	0
4	11	8	"PFF0823"	"F36721_3"	16770	24720	120	278	282	46	87	89	16	100	100	0	311	314	43	154	156	21	100	100	0	1.217	1.219	1.170	1.231	1.420	1.218	0.780	120	465	348	355	0.283	191	157	195	160	0
4	12	8	"PFF0825"	"F36734_1"	16960	24720	120	215	216	36	87	89	17	100	100	0	331	331	53	151	152	20	100	99	0	0.711	0.717	0.710	0.718	1.520	0.678	0.741	120	481	308	309	-0.492	128	180	129	180	0
4	13	8	"PFF0827"	"F36803_1"	17150	24720	120	260	267	57	86	89	17	99	98	0	628	620	126	149	150	19	100	100	0	0.363	0.384	0.386	0.375	1.440	0.371	0.852	120	479	653	652	-1.461	174	479	181	471	0
4	14	8	"PFF0831"	"F37098_2"	17350	24720	120	428	414	95	84	86	17	100	100	0	2277	2249	516	148	149	18	100	100	0	0.162	0.157	0.158	0.154	1.291	0.156	0.931	120	494	2473	2431	-2.630	344	2129	330	2101	0
4	15	8	"PFF1472"	"F58335_1"	17530	24720	120	204	207	45	85	86	16	100	98	0	687	677	120	147	148	19	100	100	0	0.220	0.230	0.230	0.217	1.558	0.219	0.745	120	478	659	652	-2.182	119	540	122	530	0
4	16	8	"PFF1476"	"F58487_1"	17720	24720	120	166	166	30	84	85	16	97	95	0	246	246	41	148	149	18	98	94	0	0.837	0.837	0.843	0.845	1.744	0.791	0.624	120	480	180	180	-0.257	82	98	82	98	0
4	17	8	"PFF1492"	"F58910_1"	17910	24720	130	624	610	121	84	85	16	100	100	0	549	543	101	148	150	22	100	100	0	1.347	1.332	1.351	1.338	1.318	1.346	0.882	120	554	941	921	0.429	540	401	526	395	0
4	18	8	"PFF1495"	"F59075_2"	18110	24710	110	204	206	32	83	85	16	100	100	0	350	351	50	149	151	23	100	100	0	0.602	0.609	0.605	0.607	1.378	0.590	0.776	80	433	322	325	-0.732	121	201	123	202	0
4	19	8	"PFF1497"	"F5910_2"	18290	24720	120	4068	3884	1021	82	83	17	100	100	0	19671	18955	3948	148	149	22	100	100	0	0.204	0.202	0.205	0.196	1.302	0.200	0.934	120	483	23509	22609	-2.292	3986	19523	3802	18807	0
4	20	8	"PFF1499"	"F59139_2"	18480	24720	130	17941	17220	3920	82	83	17	100	100	0	8540	8368	1503	145	146	19	100	100	0	2.127	2.084	2.064	2.055	1.205	2.145	0.944	120	452	26254	25361	1.089	17859	8395	17138	8223	0
4	21	8	"PFF1536"	"F6061_1"	18660	24710	120	301	315	75	79	81	17	100	100	0	448	457	81	140	142	18	100	100	0	0.721	0.744	0.746	0.736	1.274	0.742	0.891	120	420	530	553	-0.472	222	308	236	317	0
4	22	8	"PFF1543"	"F607_1"	18860	24710	120	148	148	25	75	76	15	100	98	0	194	196	35	133	134	17	90	79	0	1.197	1.159	1.151	1.312	2.243	1.055	0.482	120	520	134	136	0.259	73	61	73	63	0
4	1	9	"PFF1546"	"F61052_1"	14870	24900	120	214	211	37	77	78	15	100	100	0	243	244	36	141	141	17	99	96	0	1.343	1.301	1.303	1.352	1.568	1.247	0.709	120	562	239	237	0.426	137	102	134	103	0
4	2	9	"PFF1550"	"F61158_1"	15060	24910	130	990	967	190	80	82	16	100	100	0	871	870	129	142	144	19	100	100	0	1.248	1.218	1.234	1.207	1.231	1.214	0.908	120	524	1639	1615	0.320	910	729	887	728	0
4	3	9	"PFF1556"	"F61469_1"	15270	24910	120	209	207	40	81	82	16	99	99	0	410	416	77	145	147	21	100	100	0	0.483	0.465	0.448	0.463	1.411	0.441	0.790	120	442	393	397	-1.050	128	265	126	271	0
4	4	9	"PFF1560"	"F61859_2"	15420	24910	100	156	155	26	89	93	24	97	76	0	189	194	35	155	160	31	55	27	0	1.971	1.692	1.564	1.572	2.103	1.196	0.286	80	355	101	105	0.979	67	34	66	39	0
4	5	9	"PFF1588"	"F6265_1"	15630	24900	120	7410	6638	1773	89	93	22	100	100	0	3016	2696	744	155	159	26	100	100	0	2.559	2.577	2.563	2.616	1.418	2.589	0.921	120	537	10182	9090	1.356	7321	2861	6549	2541	0
4	6	9	"PFF1595"	"F62846_1"	15830	24900	130	1978	1899	420	89	91	19	100	100	0	933	895	209	154	154	21	99	99	0	2.425	2.443	2.373	2.489	1.330	2.399	0.922	120	533	2668	2551	1.278	1889	779	1810	741	0
4	7	9	"PFF1604"	"F63188_2"	16030	24910	130	4698	4440	1198	93	94	18	100	100	0	3720	3565	674	156	157	22	100	100	0	1.292	1.275	1.282	1.227	1.330	1.343	0.935	120	494	8169	7756	0.370	4605	3564	4347	3409	0
4	8	9	"PFF1607"	"F63326_1"	16210	24910	120	218	218	40	92	93	17	100	99	0	248	248	42	155	156	22	95	88	0	1.355	1.355	1.376	1.419	1.802	1.221	0.628	120	438	219	219	0.438	126	93	126	93	0
4	9	9	"PFF1610"	"F63399_1"	16400	24910	120	16417	15959	3024	90	90	17	100	100	0	8762	8522	1668	154	155	21	100	100	0	1.897	1.896	1.885	1.909	1.242	1.895	0.939	120	462	24935	24237	0.924	16327	8608	15869	8368	0
4	10	9	"PFF1614"	"F63448_3"	16590	24900	120	205	202	34	88	89	18	100	100	0	241	240	34	153	156	22	97	90	0	1.330	1.310	1.387	1.345	1.714	1.232	0.531	120	436	205	201	0.411	117	88	114	87	0
4	11	9	"PFF1654"	"F64738_1"	16780	24910	130	1162	1106	302	87	89	17	100	100	0	1002	989	180	149	151	20	100	100	0	1.260	1.213	1.231	1.151	1.386	1.280	0.918	120	441	1928	1859	0.334	1075	853	1019	840	0
4	12	9	"PFF1656"	"F64738_5"	16970	24910	120	345	347	67	86	88	16	100	100	0	458	455	75	145	147	20	100	100	0	0.827	0.842	0.816	0.837	1.356	0.827	0.847	120	451	572	571	-0.273	259	313	261	310	0
4	13	9	"PFF1659"	"F64888_1"	17160	24900	130	185	186	28	91	93	18	100	100	0	243	240	40	147	149	20	95	90	0	0.979	1.022	1.051	1.077	1.727	0.935	0.564	120	524	190	188	-0.030	94	96	95	93	0
4	14	9	"PFF1666"	"F65043_1"	17350	24910	130	1424	1357	313	88	90	18	100	100	0	1589	1534	272	145	147	19	100	100	0	0.925	0.914	0.924	0.895	1.272	0.924	0.920	120	515	2780	2658	-0.112	1336	1444	1269	1389	0
4	15	9	"PFF1668"	"F65043_4"	17550	24910	130	573	557	119	85	86	16	100	100	0	663	651	118	144	145	18	100	100	0	0.940	0.931	0.927	0.920	1.309	0.938	0.901	120	500	1007	979	-0.089	488	519	472	507	0
4	16	9	"PFF1673"	"F65467_1"	17730	24910	130	171	171	32	84	85	17	98	94	0	222	223	31	144	145	20	95	90	0	1.115	1.101	1.087	1.077	2.008	1.069	0.476	120	523	165	166	0.158	87	78	87	79	0
4	17	9	"PFI0337"	"I3634_1"	17920	24900	120	368	371	94	84	85	17	99	99	0	986	969	252	142	144	21	100	100	0	0.336	0.347	0.330	0.346	1.482	0.328	0.879	120	479	1128	1114	-1.571	284	844	287	827	0
4	18	9	"PFI0339"	"I3665_1"	18120	24900	130	251	252	43	82	84	17	100	100	0	550	536	132	140	141	21	99	98	0	0.412	0.429	0.430	0.462	1.775	0.381	0.810	120	519	579	566	-1.279	169	410	170	396	0
4	19	9	"PFI0341"	"I3767_1"	18300	24900	120	272	273	54	81	82	16	100	100	0	742	725	155	137	138	19	100	100	0	0.316	0.327	0.317	0.326	1.419	0.309	0.851	120	493	796	780	-1.663	191	605	192	588	0
4	20	9	"PFI0347"	"I398_3"	18530	24870	150	105	110	35	80	82	16	58	39	0	156	161	29	137	139	18	53	24	0	1.316	1.250	1.309	1.294	2.856	1.127	0.293	156	531	44	54	0.396	25	19	30	24	-50
4	21	9	"PFI0352"	"I4167_1"	18680	24900	120	1996	1926	381	78	79	16	100	100	0	1385	1326	341	135	136	17	100	100	0	1.534	1.552	1.542	1.662	1.600	1.536	0.897	120	388	3168	3039	0.618	1918	1250	1848	1191	0
4	22	9	"PFI0354"	"I4179_1"	18860	24900	120	381	374	74	76	78	16	100	100	0	1236	1226	193	133	134	19	100	100	0	0.277	0.273	0.275	0.266	1.307	0.264	0.895	120	511	1408	1391	-1.855	305	1103	298	1093	0
4	1	10	"PFI0375"	"I4688_1"	14880	25090	140	203	202	45	75	77	16	98	97	0	321	315	58	138	140	19	99	98	0	0.699	0.718	0.702	0.703	1.469	0.681	0.776	156	659	311	304	-0.516	128	183	127	177	0
4	2	10	"PFI0378"	"I4719_5"	15060	25080	120	299	298	53	85	87	17	100	100	0	725	710	139	143	145	19	100	100	0	0.368	0.376	0.374	0.375	1.319	0.354	0.859	120	447	796	780	-1.443	214	582	213	567	0
4	3	10	"PFI0380"	"I4730_1"	15260	25080	130	1158	1094	283	87	89	17	100	100	0	897	871	200	147	147	20	100	100	0	1.428	1.391	1.392	1.388	1.387	1.428	0.909	120	495	1821	1731	0.514	1071	750	1007	724	0
4	4	10	"PFI0383"	"I4780_1"	15440	25080	120	316	317	77	87	89	20	99	99	0	454	457	101	150	152	25	99	99	0	0.753	0.749	0.731	0.747	1.622	0.729	0.777	120	464	533	537	-0.409	229	304	230	307	0
4	5	10	"PFI0386"	"I4862_1"	15630	25080	120	673	633	152	86	88	17	100	99	0	689	656	124	149	150	19	100	100	0	1.087	1.079	1.088	1.049	1.340	1.091	0.922	120	484	1127	1054	0.120	587	540	547	507	0
4	6	10	"PFI0393"	"I4989_1"	15820	25080	130	2364	2190	518	87	89	17	100	100	0	2138	2042	354	150	150	19	100	100	0	1.145	1.112	1.137	1.075	1.327	1.141	0.939	120	530	4265	3995	0.196	2277	1988	2103	1892	0
4	7	10	"PFI0428"	"I601_1"	16010	25080	120	188	188	32	86	88	16	100	99	0	223	224	32	151	152	20	95	84	0	1.417	1.397	1.383	1.495	1.852	1.315	0.562	120	467	174	175	0.503	102	72	102	73	0
4	8	10	"PFI0430"	"I6032_2"	16200	25080	120	5418	5248	1201	86	88	17	100	100	0	2826	2794	537	147	149	20	100	100	0	1.990	1.950	1.955	1.918	1.265	2.004	0.940	120	438	8011	7809	0.993	5332	2679	5162	2647	0
4	9	10	"PFI0434"	"I607_1"	16380	25080	120	1009	971	221	84	86	17	100	100	0	727	698	163	144	146	19	100	100	0	1.587	1.601	1.605	1.637	1.358	1.583	0.934	120	454	1508	1441	0.666	925	583	887	554	0
4	10	10	"PFI0439"	"I6174_2"	16580	25080	120	396	384	67	84	85	17	100	100	0	803	774	148	146	148	20	100	100	0	0.475	0.478	0.483	0.480	1.306	0.456	0.898	120	424	969	928	-1.074	312	657	300	628	0
4	11	10	"PFI0441"	"I6204_2"	16740	25080	150	83	86	24	85	87	18	13	4	0	141	146	24	145	146	19	17	8	0	0.500	1.000	0.714	0.738	2.953	0.598	0.020	156	448	-6	2	-1.000	-2	-4	1	1	-50
4	12	10	"PFI0443"	"I6356_1"	16930	25080	150	80	85	23	85	87	17	14	10	0	145	149	27	143	144	19	22	10	0	-2.500	0.000	0.843	0.929	3.095	0.559	0.040	156	502	-3	6	Error	-5	2	0	6	-50
4	13	10	"PFI0469"	"I7030_1"	17150	25090	130	157	160	34	89	91	18	95	91	0	189	193	36	145	148	22	78	48	0	1.545	1.479	1.400	1.576	2.417	1.307	0.278	120	526	112	119	0.628	68	44	71	48	0
4	14	10	"PFI0471"	"I7085_1"	17340	25080	120	3860	3665	728	87	89	18	100	100	0	2886	2741	570	145	149	22	100	100	0	1.377	1.378	1.398	1.399	1.306	1.382	0.952	120	503	6514	6174	0.461	3773	2741	3578	2596	0
4	15	10	"PFI0473"	"I7097_2"	17530	25080	120	737	716	141	84	84	15	100	100	0	1858	1812	397	141	143	20	100	100	0	0.380	0.378	0.380	0.380	1.202	0.368	0.946	120	503	2370	2303	-1.395	653	1717	632	1671	0
4	16	10	"PFI0475"	"I7106_1"	17710	25090	110	134	135	25	81	82	15	93	85	0	207	208	34	140	142	20	95	76	0	0.791	0.794	0.800	0.768	2.267	0.687	0.337	80	461	120	122	-0.338	53	67	54	68	0
4	17	10	"PFI0481"	"I7243_1"	17910	25080	120	174	176	35	82	85	17	100	98	0	224	228	41	140	142	19	97	88	0	1.095	1.068	1.054	1.121	1.937	0.987	0.557	120	544	176	182	0.131	92	84	94	88	0
4	18	10	"PFI0484"	"I7365_3"	18100	25080	120	1486	1417	345	83	85	20	100	100	0	853	839	173	137	141	28	100	100	0	1.959	1.900	1.882	1.884	1.298	1.970	0.925	120	502	2119	2036	0.970	1403	716	1334	702	0
4	19	10	"PFJ0441"	"J490_1"	18280	25080	120	599	595	121	80	83	17	100	100	0	779	763	167	137	139	25	100	100	0	0.808	0.823	0.801	0.832	1.302	0.797	0.921	120	519	1161	1141	-0.307	519	642	515	626	0
4	20	10	"PFJ0443"	"J504_1"	18480	25080	120	1286	1240	277	76	78	15	100	100	0	680	659	142	134	137	18	99	99	0	2.216	2.217	2.271	2.244	1.369	2.280	0.901	120	566	1756	1689	1.148	1210	546	1164	525	0
4	21	10	"PFJ0445"	"J504_5"	18660	25080	120	179	182	34	75	77	14	100	100	0	614	595	127	133	135	18	100	99	0	0.216	0.232	0.224	0.234	1.603	0.205	0.764	120	487	585	569	-2.209	104	481	107	462	0
4	22	10	"PFJ0448"	"J50_1"	18850	25080	120	26737	25251	7037	81	83	17	100	100	0	18229	16590	5564	136	139	21	100	99	0	1.473	1.530	1.454	1.601	1.615	1.502	0.925	120	595	44749	41624	0.559	26656	18093	25170	16454	0
4	1	11	"PFJ0450"	"J512_2"	14870	25270	120	8715	7866	2444	77	80	16	100	100	0	5890	5266	1474	139	141	18	100	100	0	1.502	1.519	1.542	1.505	1.409	1.555	0.948	120	577	14389	12916	0.587	8638	5751	7789	5127	0
4	2	11	"PFJ0452"	"J53_1"	15060	25270	130	159	163	32	88	89	17	96	91	0	203	203	28	146	147	19	90	74	0	1.246	1.316	1.359	1.288	2.264	1.276	0.349	120	544	128	132	0.317	71	57	75	57	0
4	3	11	"PFJ0477"	"J53_50"	15240	25270	130	280	276	50	90	92	18	99	98	0	533	524	105	150	152	22	99	99	0	0.496	0.497	0.502	0.498	1.328	0.451	0.836	120	580	573	560	-1.011	190	383	186	374	0
4	4	11	"PFJ0479"	"J53_52"	15440	25270	120	1690	1599	370	86	88	18	100	100	0	1009	968	190	147	149	22	100	100	0	1.861	1.843	1.864	1.823	1.287	1.889	0.928	120	549	2466	2334	0.896	1604	862	1513	821	0
4	5	11	"PFJ0483"	"J53_56"	15630	25270	120	8850	8297	2033	86	89	18	100	100	0	4176	4003	908	149	150	21	100	100	0	2.176	2.131	2.133	2.114	1.211	2.162	0.945	120	558	12791	12065	1.122	8764	4027	8211	3854	0
4	6	11	"PFJ0485"	"J53_60"	15820	25270	130	2329	2184	537	88	90	16	100	100	0	1167	1140	216	149	150	20	100	100	0	2.201	2.115	2.138	2.058	1.401	2.217	0.913	120	600	3259	3087	1.138	2241	1018	2096	991	0
4	7	11	"PFJ0488"	"J541_1"	16010	25270	120	255	252	43	88	89	16	100	100	0	764	754	139	148	150	19	100	100	0	0.271	0.271	0.265	0.268	1.366	0.253	0.826	120	520	783	770	-1.883	167	616	164	606	0
4	8	11	"PFJ0490"	"J541_4"	16200	25270	120	212	212	44	87	88	17	99	97	0	763	763	140	146	148	18	100	100	0	0.203	0.203	0.208	0.192	1.531	0.191	0.793	120	498	742	742	-2.303	125	617	125	617	0
4	9	11	"PFJ0511"	"J58_3"	16390	25270	120	2175	2068	485	85	86	16	100	100	0	1878	1740	410	143	146	18	100	100	0	1.205	1.242	1.232	1.243	1.272	1.235	0.956	120	530	3825	3580	0.269	2090	1735	1983	1597	0
4	10	11	"PFJ0515"	"J6186_1"	16580	25270	130	196	193	31	86	87	18	99	99	0	207	209	33	145	147	20	91	80	0	1.774	1.672	1.614	1.830	2.024	1.593	0.498	120	523	172	171	0.827	110	62	107	64	0
4	11	11	"PFJ0518"	"J634_1"	16770	25260	130	30015	27779	6765	88	90	20	100	100	0	14334	12602	4266	146	147	21	98	96	0	2.109	2.223	2.131	2.464	1.799	2.155	0.945	120	516	44115	40147	1.077	29927	14188	27691	12456	0
4	12	11	"PFJ0520"	"J63_1"	16960	25270	120	324	315	70	86	89	25	98	97	0	313	312	50	143	144	21	100	99	0	1.400	1.355	1.365	1.290	1.684	1.404	0.752	120	437	408	398	0.485	238	170	229	169	0
4	13	11	"PFJ0522"	"J63_4"	17120	25270	150	83	86	19	87	88	17	11	4	0	145	152	40	145	146	19	16	10	0	100000.000	-0.143	0.762	0.863	4.384	0.259	0.081	156	536	-4	6	16.610	-4	0	-1	7	-50
4	14	11	"PFJ0525"	"J647_1"	17300	25280	110	1224	1150	285	89	91	18	100	100	0	688	649	173	151	153	26	98	98	0	2.114	2.131	2.100	2.219	1.350	2.045	0.894	80	452	1672	1559	1.080	1135	537	1061	498	0
4	15	11	"PFJ0544"	"J687_1"	17490	25290	130	554	527	137	87	90	18	100	100	0	446	438	98	147	149	25	100	99	0	1.562	1.512	1.547	1.525	1.406	1.552	0.872	120	595	766	731	0.643	467	299	440	291	0
4	16	11	"PFJ0548"	"J697_2"	17680	25290	120	202	203	47	85	86	16	98	95	0	493	475	118	142	144	21	100	99	0	0.333	0.354	0.339	0.349	1.787	0.318	0.715	120	536	468	451	-1.585	117	351	118	333	0
4	17	11	"PFJ0552"	"J69_1"	17870	25290	120	1119	1026	300	84	86	18	100	100	0	832	790	213	142	144	20	100	100	0	1.500	1.454	1.432	1.460	1.512	1.472	0.910	120	529	1725	1590	0.585	1035	690	942	648	0
4	18	11	"PFJ0555"	"J6_12"	18060	25290	120	619	581	170	86	90	22	100	100	0	609	590	165	142	148	36	99	98	0	1.141	1.105	1.116	1.130	1.565	1.096	0.878	120	554	1000	943	0.191	533	467	495	448	0
4	19	11	"PFJ0559"	"J6_6"	18250	25290	110	1159	1086	246	85	89	21	100	100	0	1599	1506	371	142	148	37	100	100	0	0.737	0.734	0.738	0.745	1.386	0.679	0.890	80	515	2531	2365	-0.440	1074	1457	1001	1364	0
4	20	11	"PFJ0565"	"J71_1"	18450	25290	110	279	279	54	79	80	17	100	100	0	323	318	51	139	141	22	100	100	0	1.087	1.117	1.154	1.125	1.502	1.076	0.709	80	514	384	379	0.120	200	184	200	179	0
4	21	11	"PFK0726"	"Ks17_16"	18630	25290	120	2434	2254	756	76	78	15	100	100	0	1332	1259	458	134	136	18	97	96	0	1.968	1.936	1.925	2.018	1.721	1.947	0.898	120	554	3556	3303	0.977	2358	1198	2178	1125	0
4	22	11	"PFK0728"	"Ks1832_1"	18820	25290	110	114	120	29	78	80	15	85	61	0	264	261	57	133	136	18	95	93	0	0.275	0.328	0.272	0.296	2.873	0.194	0.191	80	541	167	170	-1.863	36	131	42	128	0
4	1	12	"PFK0730"	"Ks186_1"	14840	25480	120	445	426	141	81	83	16	99	97	0	1308	1227	421	145	146	20	100	100	0	0.313	0.319	0.316	0.310	1.708	0.304	0.885	120	609	1527	1427	-1.676	364	1163	345	1082	0
4	2	12	"PFK0733"	"Ks186_9"	15030	25480	120	149	149	32	88	89	17	95	81	0	233	235	48	147	149	20	90	84	0	0.709	0.693	0.666	0.710	2.367	0.606	0.447	120	537	147	149	-0.496	61	86	61	88	0
4	3	12	"PFK0735"	"Ks187_4"	15220	25480	120	359	352	95	89	90	18	100	98	0	489	461	111	148	150	20	100	96	0	0.792	0.840	0.862	0.844	1.701	0.834	0.863	120	498	611	576	-0.337	270	341	263	313	0
4	4	12	"PFK0737"	"Ks187_7"	15420	25470	110	247	249	45	90	93	21	100	100	0	263	267	41	147	151	22	100	98	0	1.353	1.325	1.292	1.344	1.466	1.296	0.729	80	531	273	279	0.437	157	116	159	120	0
4	5	12	"PFK0762"	"Ks210_15"	15610	25490	100	129	133	34	98	100	21	61	36	0	220	225	52	154	157	22	85	65	0	0.470	0.493	0.571	0.564	2.851	0.411	0.152	80	472	97	106	-1.090	31	66	35	71	0
4	6	12	"PFK0765"	"Ks210_4"	15810	25480	110	125	188	314	91	92	17	68	50	0	221	321	480	151	151	21	91	71	0	0.486	0.571	0.448	0.446	3.547	0.609	0.750	80	545	104	267	-1.042	34	70	97	170	0
4	7	12	"PFK0768"	"Ks220_1"	16010	25460	100	152	152	28	93	94	18	93	78	0	195	195	30	151	152	22	72	47	0	1.341	1.341	1.500	1.314	3.161	1.063	0.205	80	450	103	103	0.423	59	44	59	44	0
4	8	12	"PFK0770"	"Ks220_7"	16200	25470	140	315	303	74	92	94	18	98	98	0	263	265	53	150	152	20	97	92	0	1.973	1.835	1.861	1.915	1.784	1.836	0.710	156	624	336	326	0.981	223	113	211	115	0
4	9	12	"PFK0781"	"Ks222_1"	16370	25480	120	432	421	122	88	89	19	100	100	0	1747	1667	564	149	149	19	100	99	0	0.215	0.219	0.218	0.224	1.548	0.206	0.904	120	475	1942	1851	-2.216	344	1598	333	1518	0
4	10	12	"PFK0784"	"Ks225_10"	16570	25470	140	500	478	130	90	92	20	100	98	0	388	374	89	149	151	22	96	94	0	1.715	1.724	1.726	1.812	1.737	1.731	0.868	156	704	649	613	0.779	410	239	388	225	0
4	11	12	"PFK0806"	"Ks245_1"	16770	25460	110	160	161	27	97	116	78	30	0	0	221	227	36	155	166	46	77	28	0	0.955	0.889	0.891	0.906	1.979	0.919	0.342	80	537	129	136	-0.067	63	66	64	72	0
4	12	12	"PFK0808"	"Ks245_4"	16990	25470	130	431	429	109	90	115	85	99	95	0	362	357	96	151	165	52	91	84	0	1.616	1.646	1.668	1.761	1.632	1.619	0.794	120	555	552	545	0.693	341	211	339	206	0
4	13	12	"PFK0810"	"Ks248_3"	17160	25470	140	574	544	155	87	92	38	98	97	0	423	409	102	147	151	30	96	94	0	1.764	1.744	1.746	1.726	1.513	1.779	0.837	156	490	763	719	0.819	487	276	457	262	0
4	14	12	"PFK0813"	"Ks249_3"	17320	25480	120	556	540	141	90	91	18	100	100	0	567	549	144	148	151	26	99	99	0	1.112	1.122	1.096	1.149	1.599	1.097	0.864	120	393	885	851	0.153	466	419	450	401	0
4	15	12	"PFK0819"	"Ks259_1"	17510	25480	120	7172	6685	2293	87	88	16	100	100	0	3274	2927	982	144	146	19	100	100	0	2.264	2.371	2.357	2.399	1.651	2.422	0.935	120	456	10215	9381	1.179	7085	3130	6598	2783	0
4	16	12	"PFK0823"	"Ks259_6"	17710	25480	120	1885	1685	581	86	87	18	100	100	0	1481	1363	474	142	144	20	99	98	0	1.344	1.310	1.286	1.416	1.845	1.314	0.921	120	494	3138	2820	0.426	1799	1339	1599	1221	0
4	17	12	"PFK0843"	"Ks26_1"	17890	25480	120	763	722	178	86	87	19	100	100	0	478	465	113	141	143	20	100	99	0	2.009	1.963	1.922	2.023	1.442	1.943	0.879	120	496	1014	960	1.006	677	337	636	324	0
4	18	12	"PFK0845"	"Ks26_11"	18090	25480	120	308	305	65	86	90	23	100	100	0	1465	1345	440	143	150	37	100	98	0	0.168	0.182	0.183	0.195	1.787	0.160	0.819	120	517	1544	1421	-2.574	222	1322	219	1202	0
4	19	12	"PFK0847"	"Ks26_15"	18280	25480	120	734	694	207	84	87	20	100	99	0	551	535	138	140	146	32	99	99	0	1.582	1.544	1.579	1.533	1.654	1.583	0.887	120	524	1061	1005	0.661	650	411	610	395	0
4	20	12	"PFK0850"	"Ks26_2"	18480	25500	150	108	110	23	81	82	17	64	36	0	158	160	27	137	139	19	51	28	0	1.286	1.261	1.019	1.158	3.176	0.556	0.095	156	640	48	52	0.363	27	21	29	23	-50
4	21	12	"PFK0853"	"Ks26_24"	18660	25480	120	2354	2089	708	80	81	18	100	100	0	1015	948	314	136	137	22	97	95	0	2.587	2.474	2.518	2.623	1.845	2.531	0.901	120	476	3153	2821	1.371	2274	879	2009	812	0
4	22	12	"PFK0856"	"Ks26_5"	18840	25470	110	1810	1699	494	77	83	37	100	100	0	903	832	230	134	139	50	100	98	0	2.254	2.324	2.295	2.365	1.485	2.280	0.884	80	528	2502	2320	1.172	1733	769	1622	698	0
4	1	13	"PFL0017"	"L1_32"	14850	25660	110	1135	1059	299	86	91	36	100	100	0	531	500	145	148	152	30	98	95	0	2.739	2.764	2.853	2.896	1.504	2.809	0.871	80	529	1432	1325	1.454	1049	383	973	352	0
4	2	13	"PFL0021"	"L1_42"	15040	25660	110	2589	2370	735	95	101	37	100	100	0	1751	1681	446	155	160	40	100	100	0	1.563	1.491	1.503	1.463	1.317	1.506	0.932	80	481	4090	3801	0.644	2494	1596	2275	1526	0
4	3	13	"PFL0023"	"L1_45"	15240	25640	150	130	134	29	90	92	19	79	52	0	161	164	26	150	153	30	26	5	0	3.636	3.143	1.849	2.098	2.871	2.024	0.055	156	695	51	58	1.862	40	11	44	14	-50
4	4	13	"PFL0026"	"L1_48"	15430	25670	110	147	148	30	93	94	19	91	68	0	240	239	36	148	151	20	98	93	0	0.587	0.604	0.632	0.566	2.419	0.549	0.312	80	491	146	146	-0.769	54	92	55	91	0
4	5	13	"PFL0028"	"L1_52"	15620	25670	120	138	142	26	96	96	19	85	60	0	323	322	87	151	153	23	95	93	0	0.244	0.269	0.266	0.273	2.626	0.199	0.313	120	548	214	217	-2.034	42	172	46	171	0
4	6	13	"PFL0030"	"L1_56"	15810	25660	110	768	719	166	88	90	19	100	100	0	517	508	101	148	150	26	100	100	0	1.843	1.753	1.806	1.770	1.388	1.787	0.864	80	479	1049	991	0.882	680	369	631	360	0
4	7	13	"PFL0048"	"L1_89"	15990	25670	120	319	300	82	91	93	20	99	96	0	352	346	69	149	151	24	99	99	0	1.123	1.061	1.058	1.002	1.619	1.099	0.769	120	561	431	406	0.168	228	203	209	197	0
4	8	13	"PFL0052"	"L1_94"	16170	25660	110	3037	2806	608	92	93	19	100	100	0	1353	1311	287	150	152	22	100	100	0	2.448	2.338	2.323	2.353	1.210	2.302	0.943	80	474	4148	3875	1.292	2945	1203	2714	1161	0
4	9	13	"PFL0055"	"L1_97"	16370	25670	120	2547	2266	739	87	88	17	100	100	0	1457	1323	415	148	149	21	98	98	0	1.879	1.854	1.816	1.816	1.619	1.876	0.928	120	537	3769	3354	0.910	2460	1309	2179	1175	0
4	10	13	"PFL0057"	"L1_99"	16550	25670	110	185	187	31	88	89	18	100	97	0	479	474	90	147	149	20	100	100	0	0.292	0.303	0.296	0.298	1.509	0.270	0.685	80	463	429	426	-1.775	97	332	99	327	0
4	11	13	"PFL0059"	"L2_10"	16740	25660	110	998	947	208	90	92	19	100	100	0	930	874	226	153	154	22	100	100	0	1.169	1.189	1.154	1.241	1.449	1.131	0.904	80	538	1685	1578	0.225	908	777	857	721	0
4	12	13	"PFL0061"	"L2_104"	16930	25660	110	3547	3317	777	88	96	46	100	100	0	1710	1628	404	151	159	42	100	100	0	2.219	2.186	2.147	2.231	1.351	2.151	0.930	80	516	5018	4706	1.150	3459	1559	3229	1477	0
4	13	13	"PFL0082"	"L2_146"	17130	25670	120	1705	1583	666	85	89	36	98	96	0	1898	1682	612	145	150	37	98	98	0	0.924	0.975	0.983	0.902	1.708	0.994	0.934	120	564	3373	3035	-0.114	1620	1753	1498	1537	0
4	14	13	"PFL0084"	"L2_148"	17360	25630	150	103	107	26	85	87	17	51	29	0	144	146	20	144	146	20	18	3	0	100000.000	11.000	1.594	1.395	3.859	1.697	0.024	156	522	18	24	16.610	18	0	22	2	-50
4	15	13	"PFL0086"	"L2_15"	17510	25670	130	1353	1268	240	82	85	15	100	100	0	1737	1625	357	141	142	18	100	100	0	0.796	0.799	0.805	0.812	1.246	0.776	0.934	120	474	2867	2670	-0.328	1271	1596	1186	1484	0
4	16	13	"PFL0089"	"L2_154"	17710	25670	120	344	332	91	81	83	17	99	97	0	256	255	52	140	141	18	97	92	0	2.267	2.183	2.277	2.263	1.672	2.248	0.747	120	515	379	366	1.181	263	116	251	115	0
4	17	13	"PFL0091"	"L2_158"	17900	25670	120	138	140	32	81	82	15	95	79	0	240	246	50	138	139	19	97	90	0	0.559	0.546	0.532	0.526	2.117	0.462	0.446	120	504	159	167	-0.840	57	102	59	108	0
4	18	13	"PFL0098"	"L2_172"	18090	25670	120	510	496	151	81	83	19	100	99	0	484	466	161	139	142	29	95	93	0	1.243	1.269	1.248	1.383	1.813	1.200	0.870	120	500	774	742	0.314	429	345	415	327	0
4	19	13	"PFL0119"	"L2_203"	18280	25670	120	5092	4731	1249	83	85	18	100	100	0	4805	4522	1061	139	143	27	100	100	0	1.074	1.060	1.062	1.043	1.306	1.070	0.940	120	537	9675	9031	0.102	5009	4666	4648	4383	0
4	20	13	"PFL0123"	"L2_210"	18470	25670	110	302	302	52	82	84	17	100	100	0	340	354	60	136	139	22	100	100	0	1.078	1.009	0.979	1.020	1.390	0.984	0.779	80	425	424	438	0.109	220	204	220	218	0
4	21	13	"PFL0127"	"L2_216"	18670	25670	120	6802	5782	2302	81	84	21	100	100	0	3315	2918	1179	135	137	23	99	98	0	2.114	2.049	2.021	2.166	2.056	2.082	0.920	120	538	9901	8484	1.080	6721	3180	5701	2783	0
4	22	13	"PFL0129"	"L2_220"	18850	25670	110	564	559	124	78	83	30	100	100	0	1361	1307	227	133	139	38	100	100	0	0.396	0.410	0.405	0.402	1.283	0.399	0.897	80	526	1714	1655	-1.337	486	1228	481	1174	0
4	1	14	"PFL0131"	"L2_226"	14860	25850	110	267	267	53	92	93	29	100	100	0	334	340	66	148	150	24	98	98	0	0.941	0.911	0.920	0.933	1.545	0.867	0.767	80	554	361	367	-0.088	175	186	175	192	0
4	2	14	"PFL0133"	"L2_23"	15060	25850	110	131	133	25	98	100	19	70	36	0	390	390	73	155	159	33	100	98	0	0.140	0.149	0.135	0.128	2.376	0.117	0.210	80	461	268	270	-2.832	33	235	35	235	0
4	3	14	"PFM0391"	"M35930_11"	15220	25860	120	195	198	43	91	92	18	97	94	0	803	769	216	151	153	21	99	99	0	0.160	0.173	0.172	0.170	1.625	0.156	0.745	120	525	756	725	-2.648	104	652	107	618	0
4	4	14	"PFM0393"	"M35930_13"	15410	25860	110	134	134	23	89	89	17	88	70	0	380	375	53	147	149	20	100	100	0	0.193	0.197	0.222	0.181	2.124	0.180	0.429	80	480	278	273	-2.372	45	233	45	228	0
4	5	14	"PFM0395"	"M35930_4"	15610	25860	120	329	320	80	91	92	17	99	96	0	1290	1185	356	148	151	24	99	99	0	0.208	0.221	0.219	0.223	1.831	0.207	0.870	120	491	1380	1266	-2.263	238	1142	229	1037	0
4	6	14	"PFM0398"	"M35930_8"	15790	25860	110	322	322	52	85	88	18	100	100	0	924	899	145	143	146	25	100	100	0	0.303	0.313	0.317	0.312	1.294	0.287	0.853	80	443	1018	993	-1.720	237	781	237	756	0
4	7	14	"PFM0400"	"M35935_1"	15990	25860	120	130	131	25	85	86	16	86	67	0	250	249	50	144	146	19	97	90	0	0.425	0.438	0.440	0.441	2.182	0.357	0.390	120	524	151	151	-1.236	45	106	46	105	0
4	8	14	"PFM0406"	"M364_1"	16170	25860	110	143	143	24	88	89	16	96	82	0	341	341	58	147	149	22	100	100	0	0.284	0.284	0.293	0.268	1.846	0.252	0.515	80	494	249	249	-1.819	55	194	55	194	0
4	9	14	"PFM0424"	"M36950_1"	16370	25860	120	1013	967	212	88	89	17	100	100	0	626	601	153	146	147	21	99	97	0	1.927	1.932	1.917	2.082	1.581	1.905	0.922	120	538	1405	1334	0.946	925	480	879	455	0
4	10	14	"PFM0426"	"M3696_3"	16560	25860	120	281	271	57	88	90	17	100	99	0	578	559	151	146	147	20	98	98	0	0.447	0.443	0.427	0.458	1.710	0.400	0.831	120	560	625	596	-1.162	193	432	183	413	0
4	11	14	"PFM0431"	"M37116_3"	16770	25860	120	37959	34033	12686	91	93	20	100	100	0	21494	18435	6931	150	152	24	99	99	0	1.774	1.856	1.845	1.863	1.892	1.894	0.921	120	587	59212	52227	0.827	37868	21344	33942	18285	0
4	12	14	"PFM0433"	"M37145_2"	16950	25860	120	1354	1217	421	88	90	18	100	100	0	2424	2135	804	147	152	33	99	98	0	0.556	0.568	0.561	0.597	1.893	0.545	0.917	120	527	3543	3117	-0.847	1266	2277	1129	1988	0
4	13	14	"PFM0435"	"M37197_1"	17140	25860	120	694	647	185	83	84	16	100	100	0	555	523	158	143	145	19	98	97	0	1.483	1.484	1.478	1.574	1.778	1.453	0.878	120	474	1023	944	0.569	611	412	564	380	0
4	14	14	"PFM0438"	"M37465_1"	17320	25840	150	109	109	26	85	86	16	59	36	0	154	155	28	142	144	19	33	14	0	2.000	1.846	1.259	1.235	2.923	1.292	0.046	156	660	36	37	1.000	24	12	24	13	-50
4	15	14	"PFM0452"	"M37794_2"	17530	25860	120	285	269	70	85	86	16	98	96	0	1094	1028	298	141	142	18	100	100	0	0.210	0.207	0.207	0.201	1.654	0.194	0.847	120	550	1153	1071	-2.252	200	953	184	887	0
4	16	14	"PFM0454"	"M37794_6"	17730	25860	120	117	121	30	82	84	16	79	52	0	211	214	41	140	142	20	93	80	0	0.493	0.527	0.487	0.512	2.623	0.406	0.247	120	517	106	113	-1.020	35	71	39	74	0
4	17	14	"PFM0457"	"M37914_2"	17910	25850	110	2155	2071	468	81	81	15	100	100	0	1167	1117	255	137	139	20	100	100	0	2.014	2.031	2.069	2.046	1.242	1.991	0.916	80	445	3104	2970	1.010	2074	1030	1990	980	0
4	18	14	"PFM0459"	"M38113_2"	18100	25860	120	715	646	215	80	82	15	100	98	0	1185	1118	326	137	139	20	100	100	0	0.606	0.577	0.589	0.540	1.653	0.572	0.914	120	534	1683	1547	-0.723	635	1048	566	981	0
4	19	14	"PFM0461"	"M38127_1"	18280	25860	110	521	519	63	81	82	15	100	100	0	495	499	78	139	140	18	100	100	0	1.236	1.217	1.242	1.235	1.256	1.172	0.893	80	458	796	798	0.306	440	356	438	360	0
4	20	14	"PFM0464"	"M38218_2"	18480	25860	120	9084	7649	2996	80	81	16	100	100	0	6702	5863	1913	136	139	38	100	100	0	1.371	1.322	1.354	1.173	1.914	1.368	0.937	120	562	15570	13296	0.456	9004	6566	7569	5727	0
4	21	14	"PFM0486"	"M38941_8"	18660	25850	110	748	739	120	81	85	22	100	100	0	492	498	96	135	139	33	100	100	0	1.868	1.813	1.837	1.846	1.264	1.715	0.879	80	487	1024	1021	0.902	667	357	658	363	0
4	22	14	"PFM0489"	"M39036_2"	18860	25850	110	200	200	30	77	80	18	100	100	0	248	244	37	132	135	29	98	90	0	1.060	1.098	1.135	1.141	1.515	1.027	0.688	80	547	239	235	0.085	123	116	123	112	0
4	1	15	"PFM0494"	"M39668_5"	14880	26040	120	598	576	173	91	92	18	100	100	0	518	491	148	149	151	20	96	95	0	1.374	1.418	1.418	1.503	1.723	1.395	0.863	120	631	876	827	0.458	507	369	485	342	0
4	2	15	"PFM0503"	"M40983_1"	15090	26040	120	164	164	30	96	97	19	95	82	0	235	237	40	152	156	21	98	84	0	0.819	0.800	0.818	0.794	2.020	0.723	0.389	120	538	151	153	-0.288	68	83	68	85	0
4	3	15	"PFM0505"	"M40983_3"	15270	26050	110	164	167	27	89	91	19	100	95	0	195	196	33	149	151	21	78	52	0	1.630	1.660	1.442	1.766	2.396	1.485	0.254	80	409	121	125	0.705	75	46	78	47	0
4	4	15	"PFM0508"	"M41041_1"	15450	26040	120	2125	1941	639	87	88	17	100	100	0	1246	1172	406	147	148	18	100	95	0	1.854	1.809	1.827	2.022	1.816	1.805	0.928	120	423	3137	2879	0.891	2038	1099	1854	1025	0
4	5	15	"PFN0062"	"N128_62"	15610	26040	150	94	119	65	87	89	18	35	25	0	152	169	66	147	149	20	27	15	0	1.400	1.455	1.053	1.061	3.445	1.015	0.545	156	564	12	54	0.485	7	5	32	22	-50
4	6	15	"PFN0064"	"N128_64"	15820	26030	150	103	107	25	88	93	48	16	0	0	148	148	22	145	147	21	21	1	0	5.000	6.333	1.575	1.206	4.425	8.303	0.067	156	645	18	22	2.322	15	3	19	3	-50
4	7	15	"PFN0066"	"N128_68"	16010	26040	110	257	261	45	88	90	16	100	100	0	366	363	66	145	148	20	100	100	0	0.765	0.794	0.818	0.810	1.471	0.741	0.763	80	447	390	391	-0.387	169	221	173	218	0
4	8	15	"PFN0069"	"N128_71"	16210	26040	110	183	190	28	89	90	17	100	98	0	425	424	87	149	150	22	100	100	0	0.341	0.367	0.376	0.371	1.525	0.327	0.724	80	501	370	376	-1.554	94	276	101	275	0
4	9	15	"PFN0071"	"N128_73"	16390	26040	110	218	221	37	90	91	18	100	100	0	206	208	29	148	149	20	93	73	0	2.207	2.183	2.217	2.433	2.027	2.034	0.486	80	464	186	191	1.142	128	58	131	60	0
4	10	15	"PFN0074"	"N128_76"	16590	26040	110	393	383	73	90	92	19	100	100	0	380	377	76	146	148	20	100	100	0	1.295	1.268	1.317	1.299	1.343	1.188	0.858	80	536	537	524	0.373	303	234	293	231	0
4	11	15	"PFN0092"	"N129_12"	16800	26050	80	266	309	141	91	94	21	100	98	0	286	329	126	148	151	22	100	94	0	1.268	1.204	1.249	1.240	1.589	1.187	0.838	52	318	313	399	0.343	175	138	218	181	0
4	12	15	"PFN0094"	"N129_14"	16970	26040	110	1829	1770	384	88	130	792	100	63	0	792	781	186	144	146	34	100	100	0	2.687	2.641	2.610	2.719	1.317	2.616	0.918	80	486	2389	2319	1.426	1741	648	1682	637	0
4	13	15	"PFN0096"	"N129_17"	17160	26040	110	135	180	173	84	86	19	81	66	0	234	283	192	143	145	19	98	93	0	0.560	0.686	0.562	0.505	2.800	0.813	0.783	80	498	142	236	-0.835	51	91	96	140	0
4	14	15	"PFN0098"	"N129_22"	17350	26040	110	3656	3378	866	80	82	16	100	100	0	2354	2176	604	139	141	18	100	100	0	1.614	1.619	1.585	1.649	1.223	1.587	0.940	80	497	5791	5335	0.691	3576	2215	3298	2037	0
4	15	15	"PFN0100"	"N129_33"	17530	26050	110	286	276	45	81	82	15	100	100	0	1115	1077	183	137	139	19	100	100	0	0.210	0.207	0.207	0.206	1.309	0.193	0.847	80	494	1183	1135	-2.254	205	978	195	940	0
4	16	15	"PFN0102"	"N129_38"	17740	26060	150	115	115	33	82	85	17	65	47	0	147	147	22	139	141	20	25	7	0	4.125	4.125	1.682	1.566	3.747	2.542	0.047	156	710	41	41	2.044	33	8	33	8	-50
4	17	15	"PFN0119"	"N130_21"	17920	26050	120	185	186	41	82	85	17	99	95	0	244	239	41	137	139	19	95	92	0	0.963	1.020	0.941	1.056	1.825	1.000	0.655	120	541	210	206	-0.055	103	107	104	102	0
4	18	15	"PFN0121"	"N130_25"	18110	26040	110	347	349	50	80	82	15	100	100	0	276	276	38	137	138	17	100	100	0	1.921	1.935	1.972	1.976	1.312	1.850	0.808	80	459	406	408	0.942	267	139	269	139	0
4	19	15	"PFN0124"	"N130_29"	18300	26050	120	231	219	58	78	80	14	97	94	0	628	618	172	136	136	17	100	100	0	0.311	0.293	0.296	0.285	1.657	0.270	0.790	120	543	645	623	-1.685	153	492	141	482	0
4	20	15	"PFN0127"	"N130_35"	18490	26050	120	658	605	207	75	77	14	99	99	0	396	388	104	133	136	37	96	93	0	2.217	2.078	2.069	2.054	1.874	2.143	0.770	120	526	846	785	1.148	583	263	530	255	0
4	21	15	"PFN0130"	"N130_4"	18680	26050	110	3424	3336	734	77	79	20	100	100	0	3162	3055	616	134	136	28	100	100	0	1.105	1.116	1.092	1.110	1.228	1.106	0.923	80	505	6375	6180	0.145	3347	3028	3259	2921	0
4	22	15	"PFN0132"	"N130_41"	18880	26050	120	221	216	55	75	76	14	100	98	0	277	277	59	131	132	17	100	97	0	1.000	0.966	0.924	0.969	1.677	0.942	0.742	120	628	292	287	0.000	146	146	141	146	0
4	1	16	"PFN0149"	"N131_17"	14900	26230	120	269	273	62	90	91	18	100	100	0	558	525	135	151	153	21	100	98	0	0.440	0.489	0.494	0.507	1.620	0.446	0.820	120	593	586	557	-1.185	179	407	183	374	0
4	2	16	"PFN0153"	"N131_27"	15070	26230	110	2372	2235	477	91	93	19	100	100	0	1536	1494	416	152	157	49	100	100	0	1.648	1.598	1.621	1.647	1.263	1.506	0.923	80	434	3665	3486	0.721	2281	1384	2144	1342	0
4	3	16	"PFN0155"	"N131_4"	15260	26230	150	102	106	23	87	90	19	41	20	0	149	151	25	151	155	42	5	0	0	-7.500	100000.000	1.145	1.069	3.549	0.203	0.093	156	646	13	19	Error	15	-2	19	0	-50
4	4	16	"PFN0157"	"N131_5"	15450	26230	150	104	108	27	83	85	16	57	33	0	148	150	26	146	147	19	25	7	0	10.500	6.250	1.444	1.241	3.926	1.524	0.021	156	586	23	29	3.392	21	2	25	4	-50
4	5	16	"PFN0159"	"N131_52"	15640	26230	110	6957	6539	1324	86	91	38	100	100	0	4319	4143	982	147	158	123	100	100	0	1.647	1.615	1.609	1.641	1.197	1.559	0.953	80	475	11043	10449	0.720	6871	4172	6453	3996	0
4	6	16	"PFN0164"	"N132_101"	15850	26230	120	4895	4416	1519	94	101	61	100	100	0	2579	2341	768	151	161	115	97	97	0	1.977	1.974	1.965	2.018	1.487	2.003	0.953	120	544	7229	6512	0.984	4801	2428	4322	2190	0
4	7	16	"PFN0559"	"N143_59"	16040	26230	150	97	100	22	96	97	19	23	7	0	141	144	25	152	155	21	14	3	0	-0.091	-0.500	0.655	0.691	4.057	0.609	0.036	156	615	-10	-4	Error	1	-11	4	-8	-50
4	8	16	"PFN0564"	"N143_71"	16200	26230	120	519	502	156	94	96	19	99	99	0	901	847	269	151	153	20	98	98	0	0.567	0.586	0.592	0.609	1.843	0.565	0.897	120	454	1175	1104	-0.819	425	750	408	696	0
4	9	16	"PFN0566"	"N143_9"	16390	26230	150	121	122	26	90	92	19	60	37	0	157	157	24	150	151	20	28	7	0	4.429	4.571	1.833	1.753	3.607	2.389	0.018	156	708	38	39	2.147	31	7	32	7	-50
4	10	16	"PFN0576"	"N145_12"	16580	26230	110	1645	1600	296	87	88	17	100	100	0	2437	2316	554	149	150	23	100	100	0	0.681	0.698	0.689	0.711	1.214	0.656	0.937	80	503	3846	3680	-0.554	1558	2288	1513	2167	0
4	11	16	"PFN0578"	"N145_20"	16780	26230	110	3583	3402	682	91	94	21	100	100	0	3201	3024	658	151	153	25	100	100	0	1.145	1.152	1.139	1.162	1.149	1.107	0.947	80	508	6542	6184	0.195	3492	3050	3311	2873	0
4	12	16	"PFN0580"	"N145_23"	16950	26230	110	65535	61656	9732	102	1648	7856	100	100	81	39064	32525	13026	150	682	3745	91	88	0	1.681	1.901	1.665	2.034	1.687	1.748	0.882	80	509	104347	93929	0.750	65433	38914	61554	32375	0
4	13	16	"PFN0603"	"N147_10"	17150	26230	110	548	550	82	89	1498	7553	0	0	0	370	367	59	146	604	3534	0	0	0	2.049	2.086	2.083	2.138	1.281	37.319	0.044	80	534	683	682	1.035	459	224	461	221	0
4	14	16	"PFN0605"	"N147_13"	17350	26240	120	2100	1809	708	78	80	16	100	100	0	1815	1626	514	135	137	18	100	100	0	1.204	1.161	1.223	1.082	1.716	1.199	0.927	120	594	3702	3222	0.267	2022	1680	1731	1491	0
4	15	16	"PFN0610"	"N147_2"	17540	26240	110	495	489	80	78	80	15	100	100	0	586	581	94	136	136	17	100	100	0	0.927	0.924	0.932	0.928	1.262	0.886	0.887	80	493	867	856	-0.110	417	450	411	445	0
4	16	16	"PFN0612"	"N147_24"	17730	26240	110	282	281	48	80	83	17	100	100	0	228	227	28	137	141	51	92	27	0	2.220	2.233	2.259	2.260	1.447	2.268	0.687	80	478	293	291	1.150	202	91	201	90	0
4	17	16	"PFN0615"	"N147_4"	17930	26240	110	283	274	45	84	87	18	100	100	0	354	351	52	138	140	19	100	100	0	0.921	0.892	0.892	0.897	1.410	0.879	0.796	80	477	415	403	-0.118	199	216	190	213	0
4	18	16	"PFN0617"	"N148_1"	18110	26240	130	415	412	79	84	86	17	100	100	0	277	280	43	138	140	20	100	100	0	2.381	2.310	2.359	2.341	1.447	2.388	0.765	120	614	470	470	1.252	331	139	328	142	0
4	19	16	"PFN0640"	"N149_7"	18310	26240	120	348	334	92	78	80	15	100	100	0	317	312	68	133	133	17	97	97	0	1.467	1.430	1.441	1.430	1.507	1.434	0.844	120	521	454	435	0.553	270	184	256	179	0
4	20	16	"PFN0642"	"N150_10"	18490	26230	110	2681	2586	571	77	78	15	100	100	0	1007	973	217	133	135	18	100	100	0	2.979	2.987	2.964	3.029	1.188	2.981	0.925	80	462	3478	3349	1.575	2604	874	2509	840	0
4	21	16	"PFN0645"	"N150_15"	18680	26230	110	1687	1621	333	78	79	15	100	100	0	702	689	145	134	136	20	100	100	0	2.833	2.780	2.774	2.817	1.229	2.772	0.906	80	512	2177	2098	1.502	1609	568	1543	555	0
4	22	16	"PFN0647"	"N150_19"	18870	26240	110	208	206	34	77	78	16	100	100	0	476	479	78	134	136	20	100	100	0	0.383	0.374	0.390	0.371	1.455	0.326	0.731	80	509	473	474	-1.384	131	342	129	345	0
4	1	17	"PFN0649"	"N150_27"	14900	26420	110	4939	4671	946	83	85	21	100	100	0	3038	2845	617	148	155	36	100	100	0	1.680	1.701	1.689	1.714	1.186	1.669	0.946	80	513	7746	7285	0.749	4856	2890	4588	2697	0
4	2	17	"PFN0652"	"N150_32"	15080	26420	110	806	793	134	96	100	26	100	100	0	618	616	104	158	170	55	100	100	0	1.543	1.522	1.589	1.536	1.229	1.488	0.887	80	516	1170	1155	0.626	710	460	697	458	0
4	3	17	"PFN0668"	"N150_62"	15270	26430	110	138	139	29	97	99	22	67	46	0	279	275	41	156	161	30	98	91	0	0.333	0.353	0.360	0.316	2.774	0.306	0.234	80	467	164	161	-1.585	41	123	42	119	0
4	4	17	"PFN0670"	"N150_65"	15460	26440	150	99	103	23	89	93	24	29	7	0	153	152	22	152	155	25	11	1	0	10.000	100000.000	1.110	1.283	4.588	1.110	0.031	156	636	11	14	3.322	10	1	14	0	-50
4	5	17	"PFN0672"	"N150_68"	15650	26420	110	872	840	168	87	91	37	100	100	0	2913	2793	659	149	158	114	100	100	0	0.284	0.285	0.283	0.287	1.184	0.269	0.943	80	476	3549	3397	-1.816	785	2764	753	2644	0
4	6	17	"PFN0674"	"N150_71"	15850	26430	120	265	252	64	92	95	20	99	93	0	1043	971	308	153	155	24	100	98	0	0.194	0.196	0.194	0.197	1.551	0.184	0.870	120	555	1063	978	-2.363	173	890	160	818	0
4	7	17	"PFN0676"	"N150_75"	16040	26420	120	189	194	36	93	96	18	98	97	0	636	620	122	155	156	20	100	100	0	0.200	0.217	0.210	0.210	1.611	0.193	0.691	120	516	577	566	-2.325	96	481	101	465	0
4	8	17	"PFN0678"	"N150_78"	16230	26420	110	1425	1410	296	92	95	20	100	100	0	698	672	129	151	152	20	100	100	0	2.437	2.530	2.536	2.548	1.267	2.545	0.912	80	483	1880	1839	1.285	1333	547	1318	521	0
4	9	17	"PFN0783"	"N157_18"	16410	26420	110	350	344	60	85	87	18	100	100	0	373	375	57	146	147	22	100	100	0	1.167	1.131	1.094	1.138	1.342	1.124	0.840	80	468	492	488	0.223	265	227	259	229	0
4	10	17	"PFN0789"	"N157_41"	16600	26430	120	206	207	37	86	87	16	99	98	0	772	755	193	144	146	23	100	100	0	0.191	0.198	0.202	0.198	1.451	0.178	0.778	120	536	748	732	-2.388	120	628	121	611	0
4	11	17	"PFN0807"	"N159_20"	16790	26430	120	377	366	102	88	90	18	99	97	0	2718	2528	857	144	147	22	100	100	0	0.112	0.117	0.114	0.116	1.480	0.110	0.900	120	479	2863	2662	-3.155	289	2574	278	2384	0
4	12	17	"PFN0836"	"N163_1"	16970	26430	120	855	779	277	88	540	3885	0	0	0	1537	1381	467	145	377	2481	0	0	0	0.551	0.559	0.547	0.532	1.637	0.551	0.926	120	551	2159	1927	-0.860	767	1392	691	1236	0
4	13	17	"PFN0840"	"N164_1"	17170	26420	110	10387	9696	2004	83	89	61	100	100	0	4384	4006	925	140	150	110	100	100	0	2.428	2.487	2.470	2.530	1.284	2.448	0.941	80	522	14548	13479	1.280	10304	4244	9613	3866	0
4	14	17	"PFN0849"	"N165_2"	17350	26420	110	3762	3505	687	84	91	68	100	100	0	2273	2096	492	139	153	129	100	100	0	1.724	1.748	1.714	1.794	1.274	1.688	0.937	80	464	5812	5378	0.785	3678	2134	3421	1957	0
4	15	17	"PFN0935"	"N181_4"	17550	26430	120	155	153	27	83	87	27	97	72	0	176	181	28	137	145	69	20	0	0	1.846	1.591	1.539	1.747	2.471	1.559	0.271	120	557	111	114	0.885	72	39	70	44	0
4	16	17	"PFN0929"	"N181_18"	17740	26420	110	3838	3635	669	85	87	17	100	100	0	2497	2340	499	138	143	51	100	100	0	1.591	1.612	1.602	1.626	1.161	1.593	0.939	80	487	6112	5752	0.670	3753	2359	3550	2202	0
4	17	17	"PFN0946"	"N185_14"	17920	26420	110	4202	3994	782	87	92	38	100	100	0	2161	2073	476	139	147	66	100	100	0	2.035	2.020	2.017	2.052	1.233	1.995	0.933	80	452	6137	5841	1.025	4115	2022	3907	1934	0
4	18	17	"PFN0382"	"N137_2"	18130	26430	120	5664	5212	2063	83	87	36	100	100	0	2843	2639	900	139	144	63	99	99	0	2.064	2.052	2.045	1.925	1.721	2.149	0.915	120	515	8285	7629	1.045	5581	2704	5129	2500	0
4	19	17	"PFL0032"	"L1_63"	18310	26430	120	281	298	117	76	77	14	100	99	0	713	677	222	131	132	18	99	99	0	0.352	0.407	0.407	0.386	1.692	0.401	0.817	120	486	787	768	-1.505	205	582	222	546	0
4	20	17	"PFL0051"	"L1_92"	18510	26430	120	1597	1418	542	78	78	14	100	100	0	1579	1371	511	132	134	19	99	99	0	1.050	1.082	1.090	1.082	1.671	1.079	0.920	120	487	2966	2579	0.070	1519	1447	1340	1239	0
4	21	17	"PFL0093"	"L2_163"	18690	26430	120	170	176	36	82	83	15	100	98	0	214	215	35	138	139	22	94	80	0	1.158	1.221	1.226	1.280	1.818	1.129	0.607	120	513	164	171	0.212	88	76	94	77	0
4	22	17	"PFL0100"	"L2_176"	18880	26420	110	8539	8013	1642	80	81	16	100	100	0	4624	4262	1024	135	137	22	100	100	0	1.884	1.922	1.913	1.950	1.212	1.879	0.931	80	453	12948	12060	0.914	8459	4489	7933	4127	0
4	1	18	"PFL0105"	"L2_187"	14910	26610	120	30890	27019	12216	77	81	22	100	100	0	28302	24965	11165	145	153	37	99	99	0	1.094	1.085	1.083	1.101	2.263	1.089	0.934	120	610	58970	51762	0.130	30813	28157	26942	24820	0
4	2	18	"PFL0107"	"L2_190"	15090	26610	110	389	390	83	105	109	28	100	100	0	588	572	120	167	175	40	100	98	0	0.675	0.704	0.685	0.712	1.342	0.670	0.850	80	483	705	690	-0.568	284	421	285	405	0
4	3	18	"PFL0118"	"L2_202"	15280	26610	110	236	243	47	110	112	25	100	95	0	622	608	144	167	171	33	100	98	0	0.277	0.302	0.308	0.303	1.524	0.259	0.726	80	498	581	574	-1.852	126	455	133	441	0
4	4	18	"PFL0126"	"L2_215"	15470	26610	120	2377	2139	718	98	102	24	100	100	0	1481	1387	498	163	165	32	99	96	0	1.729	1.667	1.615	1.816	1.733	1.655	0.930	120	469	3597	3265	0.790	2279	1318	2041	1224	0
4	5	18	"PFJ0334"	"J326_1"	15660	26610	120	34451	31002	9309	97	99	22	100	100	0	13731	12414	4122	160	161	25	100	100	0	2.531	2.522	2.485	2.686	1.682	2.531	0.952	120	506	47925	43159	1.340	34354	13571	30905	12254	0
4	6	18	"PFJ0360"	"J352_5"	15840	26610	110	1031	1005	178	99	102	23	100	100	0	1916	1839	392	158	160	24	100	100	0	0.530	0.539	0.539	0.545	1.233	0.515	0.919	80	454	2690	2587	-0.916	932	1758	906	1681	0
4	7	18	"PFJ0381"	"J38_18"	16050	26610	100	173	171	34	93	95	18	96	87	0	211	220	42	156	157	20	86	70	0	1.455	1.219	1.246	1.288	2.073	1.069	0.419	80	445	135	142	0.541	80	55	78	64	0
4	8	18	"PFJ0399"	"J43_10"	16230	26610	110	151	152	25	88	90	18	95	86	0	346	351	63	150	152	21	100	100	0	0.321	0.318	0.331	0.304	1.831	0.276	0.531	80	524	259	265	-1.637	63	196	64	201	0
4	9	18	"PFJ0409"	"J43_23"	16420	26610	110	755	730	122	87	90	20	100	100	0	1207	1161	277	150	151	25	100	100	0	0.632	0.636	0.624	0.657	1.333	0.588	0.920	80	506	1725	1654	-0.662	668	1057	643	1011	0
4	10	18	"PFJ0430"	"J478_10"	16610	26610	120	9198	8095	2691	91	93	19	100	100	0	5521	5123	1795	152	153	25	100	99	0	1.696	1.610	1.579	1.747	1.877	1.615	0.933	120	422	14476	12975	0.762	9107	5369	8004	4971	0
4	11	18	"PFJ0226"	"J227_1"	16790	26610	150	129	133	27	89	91	17	82	56	0	177	176	27	150	152	21	57	25	0	1.481	1.692	1.247	1.310	2.565	1.429	0.115	156	534	67	70	0.567	40	27	44	26	-50
4	12	18	"PFJ0237"	"J232_2"	16980	26610	100	125	126	25	85	87	17	80	53	0	322	318	57	147	147	20	100	100	0	0.229	0.240	0.243	0.240	1.949	0.189	0.319	80	417	215	212	-2.129	40	175	41	171	0
4	13	18	"PFJ0256"	"J245_7"	17160	26610	90	199	204	35	80	83	16	100	100	0	263	258	41	143	144	21	98	98	0	0.992	1.078	1.144	1.127	1.736	0.876	0.630	52	386	239	239	-0.012	119	120	124	115	0
4	14	18	"PFJ0284"	"J269_5"	17370	26610	120	2039	1778	636	84	87	26	100	100	0	2061	1787	642	146	150	54	98	97	0	1.021	1.032	1.017	1.105	1.839	1.025	0.941	120	559	3870	3335	0.030	1955	1915	1694	1641	0
4	15	18	"PFJ0315"	"J2975_2"	17550	26610	120	2269	2025	671	84	86	15	100	100	0	1265	1143	454	144	145	20	96	94	0	1.949	1.943	1.892	2.120	1.657	1.883	0.930	120	474	3306	2940	0.963	2185	1121	1941	999	0
4	16	18	"PFJ0365"	"J378_1"	17730	26610	110	543	545	83	86	89	18	100	100	0	2753	2644	485	144	148	44	100	100	0	0.175	0.184	0.183	0.185	1.246	0.169	0.905	80	504	3066	2959	-2.513	457	2609	459	2500	0
4	17	18	"PFK0117"	"Km799_7"	17950	26590	150	122	123	28	87	92	34	50	12	0	156	160	25	142	149	65	5	0	0	2.500	2.000	1.568	1.614	3.434	0.572	0.517	156	653	49	54	1.322	35	14	36	18	-50
4	18	18	"PFK0142"	"Kn10286_1"	18120	26610	110	1733	1650	291	80	81	15	100	100	0	1324	1260	266	135	137	26	100	100	0	1.390	1.396	1.404	1.414	1.214	1.357	0.926	80	434	2842	2695	0.475	1653	1189	1570	1125	0
4	19	18	"PFK0175"	"Kn1239_1"	18310	26620	100	147	150	30	78	81	18	97	87	0	187	185	31	132	134	25	85	51	0	1.255	1.358	1.476	1.303	2.426	1.324	0.301	80	359	124	125	0.327	69	55	72	53	0
4	20	18	"PFK0203"	"Kn1453_6"	18470	26600	150	97	102	36	83	111	570	0	0	0	142	141	20	137	139	20	22	3	0	2.800	4.750	1.279	1.404	3.902	3.065	0.041	156	628	19	23	1.485	14	5	19	4	-50
4	21	18	"PFK0250"	"Kn2004_3"	18690	26610	110	496	489	89	84	86	17	100	100	0	488	489	90	142	144	20	100	100	0	1.191	1.167	1.188	1.182	1.311	1.141	0.852	80	423	758	752	0.252	412	346	405	347	0
4	22	18	"PFK0277"	"Kn2223_1"	18850	26600	150	95	95	22	83	84	18	34	12	0	138	139	23	141	143	22	14	4	0	-4.000	-6.000	0.906	0.974	4.124	0.319	0.011	156	771	9	10	Error	12	-3	12	-2	-50
4	1	19	"PFK0478"	"Kn610_1"	14890	26800	110	589	579	121	82	85	16	100	100	0	1384	1304	275	149	152	22	100	100	0	0.411	0.430	0.435	0.430	1.279	0.415	0.914	80	451	1742	1652	-1.284	507	1235	497	1155	0
4	2	19	"PFK0517"	"Kn8027_1"	15050	26810	150	106	108	24	90	93	20	44	14	0	151	158	36	161	163	24	14	6	0	-1.600	-6.000	0.772	0.693	3.968	0.405	0.028	156	714	6	15	Error	16	-10	18	-3	-50
4	3	19	"PFK0524"	"Kn836_1"	15280	26800	110	412	408	84	94	96	21	100	100	0	331	330	61	161	163	26	98	98	0	1.871	1.858	1.885	1.950	1.497	1.808	0.773	80	497	488	483	0.903	318	170	314	169	0
4	4	19	"PFK0554"	"Kn962_1"	15460	26810	120	162	179	154	93	95	18	95	84	0	314	332	100	163	164	21	100	99	0	0.457	0.509	0.440	0.414	2.092	0.793	0.251	120	428	220	255	-1.130	69	151	86	169	0
4	5	19	"PFK0701"	"Ks15_2"	15620	26810	150	101	102	25	95	96	18	28	12	0	150	151	29	167	168	23	10	1	0	-0.353	-0.438	0.675	0.737	3.918	0.233	0.008	156	468	-11	-9	Error	6	-17	7	-16	-50
4	6	19	"PFK0743"	"Ks196_1"	15810	26800	150	116	119	26	98	99	21	46	21	0	174	177	29	170	172	27	23	5	0	4.500	3.000	0.925	0.889	3.964	0.483	0.031	156	563	22	28	2.170	18	4	21	7	-50
4	7	19	"PFK1214"	"Ks82_7"	16000	26800	150	105	109	25	96	98	20	33	14	0	167	166	30	170	175	34	9	1	0	-3.000	-3.250	0.624	0.806	3.860	0.273	0.041	156	676	6	9	Error	9	-3	13	-4	-50
4	8	19	"PFK1273"	"Ks97_17"	16230	26830	150	121	120	29	91	94	23	59	28	0	196	200	30	169	196	83	3	0	0	1.111	0.935	1.066	1.044	3.012	0.158	0.040	156	619	57	60	0.152	30	27	29	31	-50
4	9	19	"PFK0237"	"Kn1802_2"	16410	26820	150	123	137	54	88	91	23	72	37	0	173	229	235	173	202	86	9	6	0	100000.000	0.875	1.654	1.542	5.013	0.225	0.626	156	541	35	105	16.610	35	0	49	56	-50
4	10	19	"PFK0352"	"Kn3360_1"	16590	26790	150	113	115	25	92	94	19	52	24	0	177	179	32	175	182	37	14	2	0	10.500	5.750	0.868	0.860	4.189	0.300	0.021	156	539	23	27	3.392	21	2	23	4	-50
4	11	19	"PFK0401"	"Kn4252_4"	16780	26800	150	127	126	26	92	94	18	67	46	0	167	170	26	169	173	32	10	0	0	-17.500	34.000	1.554	1.804	3.996	0.403	0.001	156	561	33	35	Error	35	-2	34	1	-50
4	12	19	"PFK0571"	"Ks101_8"	16990	26800	110	182	188	39	85	88	17	98	98	0	452	448	76	160	162	25	100	100	0	0.332	0.358	0.344	0.344	1.711	0.295	0.594	80	401	389	391	-1.590	97	292	103	288	0
4	13	19	"PFBL B0018"	"oPFBLOB0018"	17170	26800	120	649	607	202	82	85	21	99	98	0	1238	1130	385	163	166	29	98	98	0	0.527	0.543	0.536	0.548	1.638	0.833	0.523	120	554	1642	1492	-0.923	567	1075	525	967	0
4	14	19	"PFM60469"	"oPFM60469"	17360	26800	120	55468	48690	17069	85	88	22	100	100	11	36893	32608	11219	167	168	28	100	100	0	1.508	1.498	1.492	1.552	1.895	1.517	0.942	120	478	92109	81046	0.593	55383	36726	48605	32441	0
4	15	19	"PFB0683"	"oPFB0683"	17550	26800	120	519	603	249	85	88	18	100	100	0	448	485	180	155	156	23	99	99	0	1.481	1.570	1.592	1.648	1.430	1.535	0.923	120	453	727	848	0.567	434	293	518	330	0
4	16	19	"PFG0004"	"oPFG0004"	17730	26800	110	434	431	62	83	85	16	100	100	0	705	700	145	147	150	42	100	100	0	0.629	0.629	0.592	0.645	1.353	0.572	0.850	80	499	909	901	-0.669	351	558	348	553	0
4	17	19	"PFC0763"	"oPFC0763"	17940	26780	150	107	108	26	83	85	18	55	28	0	148	150	24	143	146	38	9	0	0	4.800	3.571	1.400	1.317	3.390	1.355	0.036	156	712	29	32	2.263	24	5	25	7	-50
4	18	19	"PFL0014"	"oPFL0014"	18110	26800	110	1627	1587	291	80	83	16	100	100	0	2083	2076	371	139	142	32	100	100	0	0.796	0.778	0.783	0.778	1.235	0.756	0.921	80	471	3491	3444	-0.330	1547	1944	1507	1937	0
4	19	19	"PFM60471"	"oPFM60471"	18300	26800	120	65535	59750	11815	85	217	1344	100	100	76	18575	15929	6810	138	141	26	99	97	0	3.550	3.778	3.423	4.146	1.834	3.668	0.855	120	572	83887	75456	1.828	65450	18437	59665	15791	0
4	20	19	"PFL0019"	"oPFL0019"	18500	26800	120	8434	7306	3109	85	217	1350	95	88	0	2791	2355	953	142	143	20	99	99	0	3.152	3.263	3.305	3.413	1.873	3.763	0.803	120	567	10998	9434	1.656	8349	2649	7221	2213	0
4	21	19	"PFG0007"	"oPFG0007"	18690	26800	110	2664	2530	483	83	85	17	100	100	0	947	939	217	143	146	23	100	100	0	3.210	3.074	3.047	3.162	1.304	3.068	0.924	80	533	3385	3243	1.683	2581	804	2447	796	0
4	22	19	"PFI17638"	"oPFI17638"	18890	26800	120	51069	43851	18082	84	85	17	100	100	0	9213	7930	3104	144	146	21	100	99	0	5.622	5.621	5.640	5.542	1.997	5.866	0.926	120	650	60054	51553	2.491	50985	9069	43767	7786	0
4	1	20	"PFBL B0024"	"oPFBLOB0024"	14900	26980	110	2592	2465	633	86	88	16	100	100	0	1309	1269	329	159	161	20	100	100	0	2.179	2.143	2.141	2.185	1.216	2.110	0.938	80	562	3656	3489	1.124	2506	1150	2379	1110	0
4	2	20	"PFBL B0025"	"oPFBLOB0025"	15090	26990	100	217	223	54	85	86	14	100	98	0	376	371	66	160	161	19	100	100	0	0.611	0.654	0.674	0.638	1.816	0.621	0.628	80	444	348	349	-0.710	132	216	138	211	0
4	3	20	"PFN0253"	"oPFN0253"	15280	26990	120	461	429	131	85	86	15	99	99	0	541	517	137	162	162	19	100	97	0	0.992	0.969	0.995	1.000	1.580	0.972	0.882	120	576	755	699	-0.011	376	379	344	355	0
4	4	20	"PFL0021"	"oPFL0021"	15470	26990	120	2221	2084	872	84	86	16	100	100	0	1824	1644	629	164	165	22	98	97	0	1.287	1.351	1.372	1.317	1.688	1.384	0.927	120	461	3797	3480	0.364	2137	1660	2000	1480	0
4	5	20	"PFF72416"	"oPFF72416"	15650	26980	150	107	108	21	87	88	17	52	25	0	174	176	25	163	166	24	32	5	0	1.818	1.615	1.042	1.218	4.060	0.286	0.013	156	566	31	34	0.862	20	11	21	13	-50
4	6	20	"PFI17640"	"oPFI17640"	15850	26990	110	283	281	49	86	89	17	100	100	0	432	428	68	169	172	26	100	100	0	0.749	0.753	0.756	0.756	1.356	0.745	0.796	80	480	460	454	-0.417	197	263	195	259	0
4	7	20	"PFK12891"	"oPFK12891"	16040	26990	120	2065	1972	697	90	92	18	100	100	0	798	765	233	175	181	36	97	97	0	3.170	3.190	3.213	3.311	1.604	3.372	0.903	120	533	2598	2472	1.665	1975	623	1882	590	0
4	8	20	"PFJ12782"	"oPFJ12782"	16230	26990	120	13917	12963	5606	89	92	23	100	100	0	65535	55300	15991	193	222	89	100	100	57	0.212	0.234	0.227	0.224	2.210	0.229	0.818	120	452	79170	67981	-2.240	13828	65342	12874	55107	0
4	9	20	"PFL0025"	"oPFL0025"	16420	26990	120	324	348	131	82	86	23	100	98	0	976	1391	851	217	238	84	99	98	0	0.319	0.227	0.249	0.260	1.683	0.187	0.822	120	473	1001	1440	-1.649	242	759	266	1174	0
4	10	20	"PFF72418"	"oPFF72418"	16600	26990	110	1233	1167	228	91	93	18	100	100	0	4614	4467	974	204	209	42	100	100	0	0.259	0.252	0.256	0.254	1.237	0.239	0.936	80	500	5552	5339	-1.949	1142	4410	1076	4263	0
4	11	20	"PFC0772"	"oPFC0772"	16790	26990	110	242	243	45	93	96	20	100	98	0	1053	1042	195	190	196	37	100	100	0	0.173	0.176	0.177	0.172	1.343	0.164	0.809	80	410	1012	1002	-2.534	149	863	150	852	0
4	12	20	"PFA32028"	"oPFA32028"	16960	26950	150	94	96	21	85	88	19	32	10	0	204	207	34	181	184	31	39	14	0	0.391	0.423	0.500	0.574	2.858	0.111	0.019	156	723	32	37	-1.354	9	23	11	26	-50
4	13	20	"PFI17641"	"oPFI17641"	17170	26990	110	2538	2422	404	81	82	16	100	100	0	4719	4535	915	194	200	43	100	100	0	0.543	0.539	0.528	0.544	1.178	0.514	0.944	80	531	6982	6682	-0.881	2457	4525	2341	4341	0
4	14	20	"PFL0027"	"oPFL0027"	17360	26990	110	1132	1046	294	84	86	30	100	100	0	749	725	173	191	197	43	100	100	0	1.878	1.801	1.745	1.823	1.277	1.860	0.917	80	411	1606	1496	0.909	1048	558	962	534	0
4	15	20	"PFK12903"	"oPFK12903"	17490	26980	150	115	176	156	85	87	28	51	41	0	207	238	94	171	176	36	49	28	0	0.833	1.358	1.199	1.121	2.551	1.576	0.751	156	611	66	158	-0.263	30	36	91	67	-50
4	16	20	"PFI17664"	"oPFI17664"	17640	27000	120	1559	1450	512	82	84	16	100	100	0	710	655	204	154	154	20	97	97	0	2.656	2.731	2.751	2.885	1.787	2.787	0.916	120	466	2033	1869	1.410	1477	556	1368	501	0
4	17	20	"PFH0013"	"oPFH0013"	17830	27000	120	2355	2141	710	81	82	15	100	100	0	922	838	296	145	147	19	95	93	0	2.927	2.973	2.918	3.316	1.870	2.969	0.918	120	582	3051	2753	1.549	2274	777	2060	693	0
4	18	20	"PFD66991"	"oPFD66991"	18020	27000	110	948	893	190	78	80	16	100	100	0	799	752	197	143	143	20	100	100	0	1.326	1.338	1.312	1.409	1.417	1.248	0.893	80	527	1526	1424	0.407	870	656	815	609	0
4	19	20	"PFM60502"	"oPFM60502"	18210	27000	110	3828	3591	1006	76	78	15	100	100	0	1816	1748	520	139	142	22	100	100	0	2.237	2.185	2.227	2.228	1.238	2.136	0.928	80	510	5429	5124	1.162	3752	1677	3515	1609	0
4	20	20	"PFI17667"	"oPFI17667"	18400	27010	120	411	385	119	76	107	664	0	0	0	782	728	221	138	139	20	99	98	0	0.520	0.524	0.522	0.511	1.690	0.511	0.897	120	546	979	899	-0.943	335	644	309	590	0
4	21	20	"PFF72456"	"oPFF72456"	18590	27010	120	1136	1047	357	75	76	16	100	100	0	652	606	177	135	136	19	98	97	0	2.052	2.064	2.112	2.105	1.787	2.123	0.908	120	580	1578	1443	1.037	1061	517	972	471	0
4	22	20	"PFI17668"	"oPFI17668"	18780	27010	110	257	259	38	75	76	13	100	100	0	502	495	96	135	136	18	100	100	0	0.496	0.511	0.505	0.523	1.341	0.478	0.863	80	560	549	544	-1.012	182	367	184	360	0
4	1	21	"PFJ12799"	"oPFJ12799"	14810	27220	150	98	101	22	84	86	19	39	17	0	144	147	23	150	151	21	17	2	0	-2.333	-5.667	0.700	0.819	4.252	0.842	0.022	156	851	8	14	Error	14	-6	17	-3	-50
4	2	21	"PFF72457"	"oPFF72457"	14990	27190	110	11791	10903	3083	94	97	22	100	100	0	6265	5795	1731	159	164	46	100	100	0	1.916	1.918	1.916	1.948	1.303	1.888	0.941	80	510	17803	16445	0.938	11697	6106	10809	5636	0
4	3	21	"PFF72459"	"oPFF72459"	15190	27200	110	434	423	102	92	93	19	100	100	0	308	300	54	159	162	33	95	91	0	2.295	2.348	2.386	2.439	1.641	2.463	0.764	80	503	491	472	1.199	342	149	331	141	0
4	4	21	"PFM60506"	"oPFM60506"	15370	27200	120	462	445	146	85	86	16	99	98	0	1038	974	349	155	157	21	98	98	0	0.427	0.440	0.432	0.455	1.908	0.415	0.889	120	556	1260	1179	-1.228	377	883	360	819	0
4	5	21	"PFL0067"	"oPFL0067"	15580	27200	120	199	197	39	85	86	16	98	96	0	548	528	134	152	155	21	100	99	0	0.288	0.298	0.300	0.301	1.567	0.269	0.782	120	555	510	488	-1.796	114	396	112	376	0
4	6	21	"PFI17670"	"oPFI17670"	15780	27200	120	1435	1397	527	87	88	16	100	99	0	1079	1016	315	153	154	20	100	100	0	1.456	1.518	1.525	1.417	1.674	1.562	0.929	120	532	2274	2173	0.542	1348	926	1310	863	0
4	7	21	"PFI17672"	"oPFI17672"	15960	27200	120	536	494	164	85	87	16	100	97	0	402	392	106	155	156	20	96	95	0	1.826	1.726	1.750	1.714	1.683	1.737	0.842	120	558	698	646	0.869	451	247	409	237	0
4	8	21	"PFL0068"	"oPFL0068"	16160	27190	110	793	768	161	87	88	16	100	100	0	530	526	116	159	161	23	100	100	0	1.903	1.856	1.824	1.918	1.372	1.776	0.868	80	500	1077	1048	0.928	706	371	681	367	0
4	9	21	"PFL0070"	"oPFL0070"	16340	27190	110	2111	1938	483	82	84	17	100	100	0	1006	967	289	161	171	42	100	98	0	2.401	2.303	2.257	2.476	1.492	2.208	0.912	80	522	2874	2662	1.264	2029	845	1856	806	0
4	10	21	"PFF72463"	"oPFF72463"	16530	27190	110	2905	2724	633	85	87	20	100	100	0	1044	999	248	167	175	40	100	100	0	3.216	3.172	3.072	3.249	1.339	3.115	0.921	80	545	3697	3471	1.685	2820	877	2639	832	0
4	11	21	"PFD66995"	"oPFD66995"	16760	27180	150	109	115	29	89	92	19	50	33	0	157	160	33	167	173	40	6	1	0	-2.000	-3.714	1.193	1.032	4.618	0.293	0.022	156	765	10	19	Error	20	-10	26	-7	-50
4	12	21	"PFL0074"	"oPFL0074"	16910	27190	110	3913	3722	847	87	89	19	100	100	0	2688	2498	718	164	167	33	100	100	0	1.516	1.557	1.489	1.624	1.395	1.494	0.907	80	448	6350	5969	0.600	3826	2524	3635	2334	0
4	13	21	"PFJ12802"	"oPFJ12802"	17100	27190	110	1139	1103	227	85	87	18	100	100	0	979	945	228	168	173	44	98	98	0	1.300	1.310	1.281	1.397	1.683	1.247	0.908	80	552	1865	1795	0.378	1054	811	1018	777	0
4	14	21	"PFBL B0125"	"oPFBLOB0125"	17310	27190	110	168	169	29	85	87	18	100	98	0	416	413	78	169	171	29	98	98	0	0.336	0.344	0.328	0.339	1.611	0.276	0.580	80	550	330	328	-1.573	83	247	84	244	0
4	15	21	"PFN0269"	"oPFN0269"	17490	27190	110	2103	2028	455	84	86	18	100	100	0	5847	5434	1383	161	166	45	100	100	0	0.355	0.369	0.360	0.374	1.309	0.344	0.915	80	496	7705	7217	-1.494	2019	5686	1944	5273	0
4	16	21	"PFD66996"	"oPFD66996"	17680	27190	110	272	280	48	84	86	16	100	100	0	680	668	137	151	155	42	100	100	0	0.355	0.379	0.377	0.383	1.320	0.352	0.850	80	498	717	713	-1.493	188	529	196	517	0
4	17	21	"PFF72496"	"oPFF72496"	17850	27190	110	330	323	58	82	84	16	100	100	0	407	402	78	146	148	19	100	100	0	0.950	0.941	0.941	0.970	1.359	0.885	0.863	80	488	509	497	-0.074	248	261	241	256	0
4	18	21	"PFH0035"	"oPFH0035"	18040	27190	110	234	237	40	78	79	16	100	100	0	443	439	87	142	144	26	100	100	0	0.518	0.535	0.528	0.548	1.360	0.530	0.704	80	512	457	456	-0.948	156	301	159	297	0
4	19	21	"PFL0139"	"oPFL0139"	18240	27190	120	774	728	223	73	75	15	99	99	0	790	715	232	138	142	27	96	94	0	1.075	1.135	1.104	1.211	1.654	1.116	0.892	120	491	1353	1232	0.105	701	652	655	577	0
4	20	21	"PFBL B0173"	"oPFBLOB0173"	18430	27200	120	147	149	27	73	75	17	98	95	0	285	282	57	135	137	19	97	96	0	0.493	0.517	0.529	0.546	2.054	0.433	0.559	120	406	224	223	-1.019	74	150	76	147	0
4	21	21	"PFI17720"	"oPFI17720"	18610	27190	80	120	119	20	75	77	19	88	65	0	156	158	29	133	135	19	51	25	0	1.957	1.760	1.258	1.421	2.849	0.896	0.102	52	287	68	69	0.968	45	23	44	25	0
4	22	21	"PFG0054"	"oPFG0054"	18800	27190	110	3411	3207	757	74	76	16	100	100	0	1861	1774	508	134	137	34	100	100	0	1.932	1.910	1.852	1.986	1.381	1.856	0.918	80	482	5064	4773	0.950	3337	1727	3133	1640	0
4	1	22	"PFN0287"	"oPFN0287"	14830	27380	110	167	167	29	90	92	18	98	93	0	272	272	52	152	153	21	96	92	0	0.642	0.642	0.651	0.671	1.760	0.575	0.505	80	468	197	197	-0.640	77	120	77	120	0
4	2	22	"PFL0140"	"oPFL0140"	15030	27380	120	299	290	72	91	93	21	99	97	0	616	572	169	155	158	43	97	95	0	0.451	0.477	0.468	0.508	1.827	0.434	0.846	120	637	669	616	-1.148	208	461	199	417	0
4	3	22	"PFL0142"	"oPFL0142"	15220	27380	120	1014	897	310	83	85	16	100	100	0	533	505	136	151	152	20	98	98	0	2.437	2.299	2.261	2.272	1.576	2.365	0.917	120	577	1313	1168	1.285	931	382	814	354	0
4	4	22	"PFL0144"	"oPFL0144"	15400	27380	110	607	585	105	83	84	17	100	100	0	312	306	61	147	149	19	97	97	0	3.176	3.157	3.128	3.339	1.469	3.042	0.808	80	496	689	661	1.667	524	165	502	159	0
4	5	22	"PFJ12815"	"oPFJ12815"	15600	27380	120	2545	2368	747	85	86	16	100	100	0	997	955	315	146	148	18	97	96	0	2.891	2.822	2.825	3.051	1.700	2.834	0.933	120	611	3311	3092	1.531	2460	851	2283	809	0
4	6	22	"PFI17725"	"oPFI17725"	15800	27380	120	3260	2942	927	85	87	17	100	100	0	3266	3025	1000	147	148	18	99	98	0	1.018	0.993	1.016	1.097	1.996	0.981	0.907	120	586	6294	5735	0.026	3175	3119	2857	2878	0
4	7	22	"PFL0149"	"oPFL0149"	15990	27380	110	120	118	22	85	87	17	73	50	0	181	179	32	149	149	19	67	37	0	1.094	1.100	0.844	0.924	2.676	0.722	0.140	80	482	67	63	0.129	35	32	33	30	0
4	8	22	"PFG0057"	"oPFG0057"	16170	27380	120	151	154	29	83	84	15	97	90	0	247	242	43	147	148	20	96	87	0	0.680	0.747	0.735	0.742	2.075	0.659	0.546	120	627	168	166	-0.556	68	100	71	95	0
4	9	22	"PFF72505"	"oPFF72505"	16360	27380	110	119	124	23	78	80	19	87	51	0	354	347	55	144	147	25	100	100	0	0.195	0.227	0.215	0.212	1.758	0.183	0.391	80	538	251	249	-2.357	41	210	46	203	0
4	10	22	"PFM60543"	"oPFM60543"	16560	27380	120	1585	1430	549	79	81	18	100	100	0	651	632	206	145	146	20	98	95	0	2.976	2.774	2.759	2.887	1.784	2.845	0.912	120	630	2012	1838	1.574	1506	506	1351	487	0
4	11	22	"PFBL B0178"	"oPFBLOB0178"	16730	27380	110	1545	1459	329	82	84	17	100	100	0	3144	3071	681	144	146	21	100	100	0	0.488	0.470	0.474	0.467	1.290	0.447	0.914	80	495	4463	4304	-1.036	1463	3000	1377	2927	0
4	12	22	"PFG0058"	"oPFG0058"	16930	27380	130	140	142	28	83	84	17	93	80	0	198	200	36	147	149	26	76	48	0	1.118	1.113	1.086	1.096	2.232	0.928	0.329	120	715	108	112	0.160	57	51	59	53	0
4	13	22	"PFBL B0180"	"oPFBLOB0180"	17130	27380	120	112	114	23	84	85	17	70	40	0	219	216	35	145	148	20	91	78	0	0.378	0.423	0.412	0.428	2.703	0.339	0.165	120	638	102	101	-1.402	28	74	30	71	0
4	14	22	"PFBL B0182"	"oPFBLOB0182"	17320	27380	110	196	201	29	85	87	17	100	100	0	698	694	134	145	147	19	100	100	0	0.201	0.211	0.212	0.211	1.424	0.187	0.773	80	524	664	665	-2.317	111	553	116	549	0
4	15	22	"PFBL B0184"	"oPFBLOB0184"	17510	27380	120	739	721	237	84	87	17	100	100	0	455	430	124	145	148	38	93	90	0	2.113	2.235	2.258	2.438	1.650	2.251	0.888	120	607	965	922	1.079	655	310	637	285	0
4	16	22	"PFI17729"	"oPFI17729"	17700	27410	150	125	126	36	81	83	16	73	60	0	154	155	22	141	143	19	35	11	0	3.385	3.214	2.212	2.156	3.912	3.057	0.070	156	869	57	59	1.759	44	13	45	14	-50
4	17	22	"PFH0036"	"oPFH0036"	17880	27380	110	2686	2555	546	81	82	15	100	100	0	2283	2218	531	140	142	20	100	100	0	1.216	1.191	1.185	1.204	1.205	1.146	0.923	80	514	4748	4552	0.282	2605	2143	2474	2078	0
4	18	22	"PFA32038"	"oPFA32038"	18080	27380	120	4610	4317	1586	75	77	14	100	100	0	3715	3462	1383	135	138	24	99	96	0	1.267	1.275	1.276	1.436	2.027	1.261	0.938	120	634	8115	7569	0.341	4535	3580	4242	3327	0
4	19	22	"EMPTY"	"EMPTY"	18280	27360	150	70	71	13	70	72	14	12	4	0	130	131	20	132	133	18	14	4	0	0.000	-1.000	0.697	0.715	3.872	0.148	0.007	156	708	-2	0	Error	0	-2	1	-1	-50
4	20	22	"EMPTY"	"EMPTY"	18470	27360	150	69	71	14	68	70	14	19	6	0	131	133	17	129	131	17	21	6	0	0.500	0.750	0.826	0.948	4.549	0.112	0.003	156	681	3	7	-1.000	1	2	3	4	-50
4	21	22	"EMPTY"	"EMPTY"	18660	27360	150	63	65	11	68	70	15	5	0	0	123	124	15	128	131	22	4	0	0	1.000	0.750	0.866	0.809	3.023	0.368	0.051	156	734	-10	-7	0.000	-5	-5	-3	-4	-50
4	22	22	"EMPTY"	"EMPTY"	18850	27360	150	70	73	13	70	72	14	19	3	0	130	132	16	129	132	27	6	0	0	0.000	1.000	0.652	0.782	3.625	0.178	0.097	156	968	1	6	Error	0	1	3	3	-50
5	1	1	"PFI0414"	"I5572_1"	1190	27920	140	130	142	44	65	67	14	97	94	0	226	226	32	143	145	16	98	95	0	0.783	0.928	0.854	0.874	1.761	1.014	0.543	156	607	148	160	-0.353	65	83	77	83	0
5	2	1	"PFI0486"	"I7438_2"	1380	27920	140	292	285	85	66	68	14	97	96	0	940	906	297	144	145	16	99	98	0	0.284	0.287	0.288	0.282	1.618	0.270	0.864	156	662	1022	981	-1.816	226	796	219	762	0
5	3	1	"PFI0416"	"I5607_1"	1560	27920	120	217	230	61	66	69	18	100	100	0	249	257	67	145	147	24	99	91	0	1.452	1.464	1.474	1.564	1.599	1.260	0.747	120	534	255	276	0.538	151	104	164	112	0
5	4	1	"PFI0237"	"I16933_1"	1760	27920	130	199	202	41	66	69	18	100	99	0	347	351	70	143	145	23	99	98	0	0.652	0.654	0.638	0.669	1.638	0.598	0.744	120	639	337	344	-0.617	133	204	136	208	0
5	5	1	"PFI0401"	"I5180_2"	1940	27920	130	721	727	209	67	71	17	100	100	0	517	514	114	145	146	20	100	100	0	1.758	1.789	1.745	1.796	1.246	1.772	0.919	120	627	1026	1029	0.814	654	372	660	369	0
5	6	1	"PFI0236"	"I1689_2"	2130	27920	130	4634	4291	1434	68	77	72	100	100	0	3494	3311	976	144	155	107	100	100	0	1.363	1.333	1.321	1.299	1.314	1.348	0.953	120	626	7916	7390	0.447	4566	3350	4223	3167	0
5	7	1	"PFJ0542"	"J667_1"	2330	27930	140	279	267	66	64	72	69	95	83	0	494	491	123	137	148	104	96	89	0	0.602	0.573	0.572	0.578	1.719	0.550	0.726	156	667	572	557	-0.732	215	357	203	354	0
5	8	1	"PFJ0005"	"J1011_3"	2520	27930	140	260	254	49	65	67	14	99	99	0	438	422	97	140	142	17	97	97	0	0.654	0.670	0.636	0.676	1.583	0.515	0.679	156	621	493	471	-0.612	195	298	189	282	0
5	9	1	"PFJ0310"	"J2896_1"	2710	27930	140	8018	7291	2225	70	74	19	100	100	0	3980	3777	1026	145	148	20	100	100	0	2.072	1.988	2.034	1.926	1.445	2.047	0.948	156	645	11783	10853	1.051	7948	3835	7221	3632	0
5	10	1	"PFJ0140"	"J17_1"	2900	27930	140	1478	1417	415	75	79	19	100	99	0	2162	2063	449	149	151	20	100	100	0	0.697	0.701	0.708	0.665	1.405	0.713	0.950	156	646	3416	3256	-0.521	1403	2013	1342	1914	0
5	11	1	"PFJ0200"	"J21_1"	3080	27920	130	1113	1079	231	75	79	21	100	100	0	1101	1076	202	149	152	30	100	100	0	1.090	1.083	1.090	1.076	1.258	1.060	0.935	120	604	1990	1931	0.125	1038	952	1004	927	0
5	12	1	"PFJ0215"	"J21_7"	3280	27920	130	2238	2127	520	72	74	20	100	100	0	1375	1312	285	148	151	31	100	100	0	1.765	1.765	1.769	1.772	1.251	1.764	0.959	120	622	3393	3219	0.820	2166	1227	2055	1164	0
5	13	1	"PFJ0476"	"J53_48"	3480	27930	140	12616	12608	4338	72	74	16	100	100	0	9235	9307	2631	147	150	21	100	100	0	1.380	1.369	1.416	1.303	1.380	1.415	0.956	156	679	21632	21696	0.465	12544	9088	12536	9160	0
5	14	1	"PFJ0510"	"J58_2"	3670	27920	140	923	870	227	70	73	17	100	100	0	1253	1221	291	146	148	19	100	100	0	0.771	0.744	0.745	0.744	1.405	0.733	0.934	156	643	1960	1875	-0.376	853	1107	800	1075	0
5	15	1	"PFJ0563"	"J70_2"	3850	27920	140	680	662	193	70	74	21	99	99	0	424	415	103	146	148	23	97	96	0	2.194	2.201	2.208	2.270	1.614	2.207	0.882	156	691	888	861	1.134	610	278	592	269	0
5	16	1	"PFJ0575"	"J73_12"	4060	27920	130	1506	1468	276	71	75	22	100	100	0	1644	1639	274	148	151	23	100	100	0	0.959	0.937	0.932	0.933	1.185	0.934	0.949	120	638	2931	2888	-0.060	1435	1496	1397	1491	0
5	17	1	"PFJ0599"	"J85_3"	4230	27920	130	323	309	68	70	73	17	100	100	0	556	552	116	148	150	28	99	99	0	0.620	0.592	0.589	0.612	1.646	0.543	0.857	120	586	661	643	-0.689	253	408	239	404	0
5	18	1	"PFJ0018"	"J109_5"	4430	27920	150	175	176	35	66	70	20	100	96	0	194	196	32	143	145	26	78	46	0	2.137	2.075	2.128	2.278	1.927	1.633	0.375	156	714	160	163	1.096	109	51	110	53	0
5	19	1	"PFJ0181"	"J198_5"	4620	27920	130	14526	13827	4541	70	76	32	100	100	0	5870	5614	1534	143	146	32	100	100	0	2.524	2.515	2.507	2.424	1.267	2.577	0.957	120	606	20183	19228	1.336	14456	5727	13757	5471	0
5	20	1	"PFJ0227"	"J227_2"	4810	27920	130	171	177	36	75	81	29	98	92	0	271	270	44	147	149	31	98	91	0	0.774	0.829	0.821	0.831	1.510	0.745	0.543	120	727	220	225	-0.369	96	124	102	123	0
5	21	1	"PFJ0246"	"J242_1"	5020	27960	80	126	126	24	87	93	25	73	26	0	171	171	33	151	153	22	48	25	0	1.950	1.950	1.144	1.303	4.102	1.350	0.064	52	275	59	59	0.963	39	20	39	20	0
5	22	1	"PFJ0280"	"J268_1"	5200	27920	140	1256	1191	342	72	75	21	100	100	0	1092	1051	290	146	147	18	100	99	0	1.252	1.236	1.211	1.274	1.449	1.233	0.942	156	886	2130	2024	0.324	1184	946	1119	905	0
5	1	2	"PFJ0322"	"J309_17"	1230	28110	130	257	251	46	69	70	16	100	100	0	347	355	56	144	146	16	100	100	0	0.926	0.863	0.873	0.865	1.406	0.845	0.784	120	492	391	393	-0.111	188	203	182	211	0
5	2	2	"PFJ0363"	"J373_1"	1410	28110	130	533	532	93	70	72	14	100	100	0	396	396	57	147	147	17	100	100	0	1.859	1.855	1.881	1.869	1.289	1.860	0.886	120	469	712	711	0.895	463	249	462	249	0
5	3	2	"PFN0173"	"N132_113"	1600	28110	140	314	302	71	70	73	16	100	100	0	761	732	186	147	147	19	99	98	0	0.397	0.397	0.394	0.400	1.451	0.373	0.892	156	522	858	817	-1.331	244	614	232	585	0
5	4	2	"PFN0184"	"N132_132"	1790	28120	130	262	262	44	71	74	18	100	100	0	481	473	74	147	148	20	100	100	0	0.572	0.586	0.573	0.589	1.414	0.550	0.816	120	481	525	517	-0.806	191	334	191	326	0
5	5	2	"PFN0186"	"N132_136"	1990	28110	130	4426	4262	899	75	79	20	100	100	0	1663	1631	308	148	150	22	100	100	0	2.872	2.823	2.801	2.849	1.315	2.846	0.945	120	530	5866	5670	1.522	4351	1515	4187	1483	0
5	6	2	"PFN0203"	"N132_171"	2180	28110	130	428	429	75	74	80	39	100	100	0	388	388	62	145	155	110	99	60	0	1.457	1.461	1.455	1.479	1.256	1.437	0.880	120	468	597	598	0.543	354	243	355	243	0
5	7	2	"PFN0208"	"N132_178"	2370	28120	140	1238	1152	293	70	72	17	100	99	0	852	813	198	142	143	17	99	99	0	1.645	1.613	1.634	1.638	1.605	1.623	0.935	156	422	1878	1753	0.718	1168	710	1082	671	0
5	8	2	"PFN0211"	"N132_181"	2560	28120	140	438	422	104	70	72	17	100	100	0	287	284	54	143	144	17	100	97	0	2.556	2.496	2.502	2.584	1.591	2.571	0.790	156	430	512	493	1.354	368	144	352	141	0
5	9	2	"PFN0362"	"N135_24"	2750	28120	130	901	870	182	73	75	17	100	100	0	1133	1119	175	143	145	20	100	100	0	0.836	0.817	0.828	0.806	1.220	0.822	0.932	120	404	1818	1773	-0.258	828	990	797	976	0
5	10	2	"PFN0373"	"N136_4"	2940	28120	140	196	196	40	76	79	19	98	96	0	532	509	118	145	148	21	98	98	0	0.310	0.330	0.312	0.330	1.615	0.301	0.796	156	490	507	484	-1.689	120	387	120	364	0
5	11	2	"PFN0401"	"N137_50"	3130	28110	130	502	499	92	74	76	16	100	100	0	508	506	82	146	149	29	100	100	0	1.182	1.181	1.182	1.183	1.278	1.164	0.893	120	419	790	785	0.242	428	362	425	360	0
5	12	2	"PFN0423"	"N138_31"	3310	28110	150	107	109	20	73	75	16	85	53	0	182	184	29	148	151	29	60	19	0	1.000	1.000	0.933	1.000	2.500	0.713	0.281	156	489	68	72	0.000	34	34	36	36	-50
5	13	2	"PFN0433"	"N138_45"	3520	28110	120	121	120	20	74	77	17	92	72	0	253	257	35	146	149	21	100	98	0	0.439	0.414	0.416	0.400	1.899	0.326	0.404	120	415	154	157	-1.187	47	107	46	111	0
5	14	2	"PFN0409"	"N138_104"	3710	28110	130	236	242	41	74	75	16	100	100	0	335	343	55	143	144	18	100	100	0	0.844	0.840	0.829	0.848	1.339	0.845	0.840	120	430	354	368	-0.245	162	192	168	200	0
5	15	2	"PFN0534"	"N143_18"	3890	28110	130	457	453	69	74	79	23	100	100	0	305	308	45	145	148	25	100	99	0	2.394	2.325	2.337	2.379	1.365	2.277	0.844	120	492	543	542	1.259	383	160	379	163	0
5	16	2	"PFN0540"	"N143_29"	4090	28120	130	197	197	40	76	81	23	99	97	0	447	453	69	146	149	24	100	100	0	0.402	0.394	0.407	0.380	1.527	0.383	0.765	120	556	422	428	-1.315	121	301	121	307	0
5	17	2	"PFN0556"	"N143_56"	4330	28090	150	96	95	26	75	79	21	49	19	0	157	157	23	145	147	29	21	3	0	1.750	1.667	1.235	1.254	2.755	0.711	0.112	156	555	33	32	0.807	21	12	20	12	-50
5	18	2	"PFN0562"	"N143_66"	4470	28120	140	141	144	29	71	75	21	97	86	0	605	590	127	138	141	18	99	99	0	0.150	0.162	0.159	0.157	1.596	0.154	0.715	156	422	537	525	-2.738	70	467	73	452	0
5	19	2	"PFN0608"	"N147_16"	4660	28120	140	129	132	30	74	78	22	91	63	0	189	193	31	142	144	34	72	26	0	1.170	1.137	1.112	1.287	2.620	1.093	0.335	156	499	102	109	0.227	55	47	58	51	0
5	20	2	"PFN0623"	"N148_7"	4850	28130	120	109	109	21	76	80	28	57	15	0	205	209	28	145	146	22	95	75	0	0.550	0.516	0.570	0.515	2.481	0.768	0.247	120	417	93	97	-0.862	33	60	33	64	0
5	21	2	"PFN0714"	"N151_50"	5040	28110	130	21095	20728	4061	80	88	34	100	100	0	9754	9474	1942	148	151	22	100	100	0	2.188	2.214	2.186	2.263	1.357	2.206	0.959	120	386	30621	29974	1.129	21015	9606	20648	9326	0
5	22	2	"PFN0723"	"N152_1"	5230	28110	130	1578	1490	279	74	78	23	100	100	0	823	813	139	146	147	19	100	100	0	2.222	2.123	2.077	2.140	1.267	2.137	0.937	120	533	2181	2083	1.152	1504	677	1416	667	0
5	1	3	"PFN0727"	"N152_17"	1240	28300	130	302	315	58	67	69	14	100	100	0	293	297	44	144	146	17	100	100	0	1.577	1.621	1.640	1.648	1.370	1.627	0.799	120	571	384	401	0.657	235	149	248	153	0
5	2	3	"PFN0735"	"N153_15"	1440	28300	130	139	140	25	71	73	16	98	95	0	373	371	62	147	147	18	100	100	0	0.301	0.308	0.310	0.298	1.782	0.256	0.526	120	504	294	293	-1.733	68	226	69	224	0
5	3	3	"PFN0750"	"N155_14"	1630	28300	140	2185	2006	632	70	72	15	100	100	0	1016	956	264	146	145	17	98	98	0	2.431	2.390	2.384	2.464	1.887	2.441	0.934	156	478	2985	2746	1.282	2115	870	1936	810	0
5	4	3	"PFN0757"	"N155_25"	1820	28300	140	253	247	58	70	72	16	99	98	0	515	505	114	143	144	18	99	98	0	0.492	0.489	0.480	0.493	1.691	0.459	0.828	156	501	555	539	-1.023	183	372	177	362	0
5	5	3	"PFB0217"	"B567"	2000	28300	120	342	344	54	68	71	17	100	100	0	331	336	45	143	145	19	100	100	0	1.457	1.430	1.440	1.446	1.337	1.440	0.820	120	442	462	469	0.543	274	188	276	193	0
5	6	3	"PFB0221"	"B573"	2190	28300	140	977	961	295	69	71	16	100	100	0	522	508	120	144	145	18	100	98	0	2.402	2.451	2.501	2.460	1.523	2.540	0.892	156	501	1286	1256	1.264	908	378	892	364	0
5	7	3	"PFB0223"	"B577"	2370	28290	130	793	776	155	68	70	15	100	100	0	412	409	81	142	144	19	100	99	0	2.685	2.652	2.645	2.750	1.369	2.566	0.879	120	437	995	975	1.425	725	270	708	267	0
5	8	3	"PFB0225"	"B583"	2580	28300	140	1213	1177	370	69	70	15	100	99	0	898	885	215	143	144	19	100	100	0	1.515	1.493	1.507	1.411	1.522	1.546	0.911	156	486	1899	1850	0.600	1144	755	1108	742	0
5	9	3	"PFB0227"	"B587"	2770	28290	130	524	514	101	70	74	17	100	100	0	343	346	59	144	146	19	100	99	0	2.281	2.198	2.174	2.255	1.427	2.263	0.835	120	533	653	646	1.190	454	199	444	202	0
5	10	3	"PFB0229"	"B590"	3030	28290	150	92	94	26	73	77	19	48	23	0	153	155	22	144	146	19	32	11	0	2.111	1.909	1.333	1.268	3.421	1.366	0.114	156	512	28	32	1.078	19	9	21	11	-50
5	11	3	"PFB0246"	"B618"	3190	28320	150	88	90	23	72	74	18	45	21	0	149	148	18	144	147	21	14	1	0	3.200	4.500	1.344	1.358	3.346	2.394	0.029	156	338	21	22	1.678	16	5	18	4	-50
5	12	3	"PFB0256"	"B634"	3350	28270	150	87	87	17	73	76	20	32	10	0	146	149	27	147	148	21	16	3	0	-14.000	7.000	1.018	0.966	3.815	0.357	0.024	156	366	13	16	Error	14	-1	14	2	-50
5	13	3	"PFB0259"	"B64"	3530	28290	130	2262	2227	449	70	72	19	100	100	0	993	983	190	142	145	18	100	100	0	2.576	2.565	2.592	2.590	1.274	2.578	0.932	120	375	3043	2998	1.365	2192	851	2157	841	0
5	14	3	"PFB0262"	"B645"	3720	28290	150	119	120	23	71	73	18	90	70	0	155	157	18	143	145	18	39	8	0	4.000	3.500	2.851	3.057	3.121	2.798	0.104	156	577	60	63	2.000	48	12	49	14	-50
5	15	3	"PFB0270"	"B664"	3930	28290	130	145	145	26	69	73	18	100	95	0	187	189	29	142	144	19	88	60	0	1.689	1.617	1.475	1.672	2.032	1.468	0.402	120	464	121	123	0.756	76	45	76	47	0
5	16	3	"PFB0273"	"B667"	4100	28300	140	449	426	108	71	74	17	100	100	0	539	525	110	143	143	17	100	100	0	0.955	0.929	0.935	0.914	1.362	0.931	0.919	156	508	774	737	-0.067	378	396	355	382	0
5	17	3	"PFC0002"	"C101"	4300	28300	130	151	151	26	72	75	19	98	95	0	380	384	61	142	143	17	100	100	0	0.332	0.326	0.339	0.310	1.660	0.314	0.710	120	518	317	321	-1.591	79	238	79	242	0
5	18	3	"PFC0006"	"C113"	4490	28300	130	110	113	21	69	71	13	96	79	0	210	209	32	139	140	16	95	89	0	0.577	0.629	0.569	0.587	2.117	0.510	0.385	120	455	112	114	-0.792	41	71	44	70	0
5	19	3	"PFC0009"	"C116"	4690	28300	140	143	147	27	72	75	16	99	96	0	312	310	48	141	143	21	100	98	0	0.415	0.444	0.444	0.431	1.551	0.409	0.688	156	513	242	244	-1.268	71	171	75	169	0
5	20	3	"PFC0011"	"C118"	4900	28280	150	95	95	19	76	82	29	25	1	0	150	153	22	143	146	23	25	5	0	2.714	1.900	1.125	1.043	3.865	1.394	0.175	156	477	26	29	1.441	19	7	19	10	-50
5	21	3	"PFC0013"	"C122"	5090	28260	150	83	86	17	79	86	36	6	0	0	145	144	19	147	149	23	10	0	0	-2.000	-2.333	0.712	0.777	4.516	0.935	0.497	156	339	2	4	Error	4	-2	7	-3	-50
5	22	3	"PFC0015"	"C125"	5250	28290	130	1004	986	180	69	72	17	100	100	0	599	602	96	144	145	17	100	100	0	2.055	2.002	2.001	2.008	1.252	1.992	0.915	120	477	1390	1375	1.039	935	455	917	458	0
5	1	4	"PFC0035"	"C162"	1250	28480	130	1814	1803	330	67	69	16	100	100	0	1683	1638	334	143	145	17	100	100	0	1.134	1.161	1.147	1.180	1.264	1.147	0.930	120	590	3287	3231	0.182	1747	1540	1736	1495	0
5	2	4	"PFC0037"	"C164"	1450	28480	120	134	139	30	71	73	16	97	90	0	287	290	45	146	147	18	100	100	0	0.447	0.472	0.421	0.442	1.778	0.410	0.518	120	463	204	212	-1.162	63	141	68	144	0
5	3	4	"PFC0039"	"C171"	1640	28480	130	381	383	68	70	71	15	100	100	0	315	320	51	143	144	17	100	99	0	1.808	1.768	1.729	1.808	1.435	1.744	0.813	120	473	483	490	0.855	311	172	313	177	0
5	4	4	"PFC0042"	"C179"	1840	28490	130	133	136	30	66	68	14	100	93	0	339	342	53	141	142	17	100	100	0	0.338	0.348	0.340	0.326	1.653	0.314	0.602	120	478	265	271	-1.563	67	198	70	201	0
5	5	4	"PFC0044"	"C180"	2030	28490	130	124	130	26	64	66	12	100	98	0	284	288	34	143	143	17	100	100	0	0.426	0.455	0.431	0.434	1.614	0.418	0.615	120	488	201	211	-1.233	60	141	66	145	0
5	6	4	"PFC0046"	"C184"	2220	28480	130	240	243	39	67	68	13	100	100	0	217	215	30	142	142	17	97	88	0	2.307	2.411	2.274	2.563	1.678	2.454	0.588	120	504	248	249	1.206	173	75	176	73	0
5	7	4	"PFD0183"	"D23156_27"	2420	28480	130	155	153	27	69	70	13	100	98	0	451	451	74	141	142	19	100	100	0	0.277	0.271	0.261	0.265	1.535	0.244	0.709	120	516	396	394	-1.850	86	310	84	310	0
5	8	4	"PFD0186"	"D23156_40"	2600	28480	130	162	162	28	67	69	12	100	100	0	476	469	82	141	142	16	100	100	0	0.284	0.290	0.288	0.284	1.474	0.259	0.757	120	472	430	423	-1.818	95	335	95	328	0
5	9	4	"PFD0190"	"D2337_1"	2790	28480	130	184	185	50	68	70	17	100	99	0	227	236	53	141	143	18	97	93	0	1.349	1.232	1.263	1.332	1.831	1.121	0.606	120	536	202	212	0.432	116	86	117	95	0
5	10	4	"PFD0198"	"D23657_2"	2990	28470	150	100	100	22	69	73	20	67	27	0	149	149	21	143	145	20	23	7	0	5.167	5.167	1.947	1.707	3.300	2.380	0.031	156	560	37	37	2.369	31	6	31	6	-50
5	11	4	"PFD0208"	"D25498_1"	3200	28490	150	86	89	35	69	73	18	48	16	0	142	147	25	143	144	20	15	7	0	-17.000	5.000	1.209	1.442	4.668	3.881	0.037	156	452	16	24	Error	17	-1	20	4	-50
5	12	4	"PFD0213"	"D2660_1"	3400	28440	150	80	82	20	71	75	21	28	7	0	140	142	20	143	145	19	10	3	0	-3.000	-11.000	1.313	1.221	3.823	1.309	0.044	156	467	6	10	Error	9	-3	11	-1	-50
5	13	4	"PFD0248"	"D33539_109"	3550	28480	130	583	573	105	68	72	19	100	100	0	368	366	59	142	143	16	100	100	0	2.279	2.254	2.321	2.292	1.385	2.271	0.853	120	439	741	729	1.188	515	226	505	224	0
5	14	4	"PFD0250"	"D33539_15"	3740	28480	130	160	164	33	67	69	15	100	100	0	430	420	64	143	144	18	100	100	0	0.324	0.350	0.332	0.339	1.511	0.328	0.717	120	506	380	374	-1.626	93	287	97	277	0
5	15	4	"PFD0252"	"D33539_17"	3940	28480	130	201	204	37	65	67	15	100	100	0	323	330	60	141	142	18	100	100	0	0.747	0.735	0.736	0.751	1.467	0.686	0.762	120	466	318	328	-0.420	136	182	139	189	0
5	16	4	"PFD0256"	"D33539_23"	4110	28480	130	654	654	120	66	67	12	100	100	0	343	345	57	140	140	17	99	99	0	2.897	2.868	2.847	2.890	1.348	2.802	0.864	120	473	791	793	1.534	588	203	588	205	0
5	17	4	"PFD0259"	"D33539_28"	4300	28480	130	1071	1076	226	67	68	13	100	100	0	906	893	156	141	141	16	100	100	0	1.312	1.342	1.346	1.342	1.232	1.331	0.932	120	505	1769	1761	0.392	1004	765	1009	752	0
5	18	4	"PFD0261"	"D33539_3"	4490	28490	150	90	93	17	70	71	14	69	34	0	141	144	21	143	143	17	18	7	0	-10.000	23.000	1.411	1.701	3.823	0.816	0.038	156	628	18	24	Error	20	-2	23	1	-50
5	19	4	"PFD0277"	"D33539_63"	4700	28480	130	402	397	71	71	75	18	100	100	0	462	464	72	143	144	17	100	100	0	1.038	1.016	1.018	1.017	1.255	1.003	0.892	120	590	650	647	0.053	331	319	326	321	0
5	20	4	"PFD0281"	"D33539_69"	4950	28490	150	91	92	22	75	80	21	43	12	0	145	147	20	143	145	22	19	3	0	8.000	4.250	1.400	1.278	4.085	2.111	0.028	156	680	18	21	3.000	16	2	17	4	-50
5	21	4	"PFD0283"	"D33539_74"	5100	28420	150	85	87	21	74	77	17	37	15	0	143	148	23	142	144	18	24	7	0	11.000	2.167	1.134	1.108	3.498	0.362	0.004	156	401	12	19	3.459	11	1	13	6	-50
5	22	4	"PFD0286"	"D33539_85"	5270	28480	130	740	735	153	67	69	14	100	100	0	507	523	93	142	142	16	100	100	0	1.844	1.753	1.729	1.757	1.212	1.753	0.931	120	590	1038	1049	0.883	673	365	668	381	0
5	1	5	"PFD0288"	"D33539_87"	1290	28660	130	279	274	50	66	68	15	100	100	0	290	291	42	143	144	18	100	100	0	1.449	1.405	1.392	1.423	1.349	1.399	0.824	120	608	360	356	0.535	213	147	208	148	0
5	2	5	"PFD0292"	"D33539_97"	1480	28660	130	130	137	31	69	70	14	98	95	0	184	186	26	143	145	17	82	62	0	1.488	1.581	1.463	1.706	2.285	1.443	0.346	120	506	102	111	0.573	61	41	68	43	0
5	3	5	"PFD0343"	"D40381_1"	1670	28660	120	180	181	31	66	69	14	100	100	0	258	260	34	142	143	18	100	99	0	0.983	0.975	0.976	0.982	1.465	0.924	0.726	120	475	230	233	-0.025	114	116	115	118	0
5	4	5	"PFD0345"	"D4043_2"	1860	28660	130	276	281	59	64	67	14	100	100	0	418	421	76	141	142	18	100	100	0	0.765	0.775	0.768	0.771	1.343	0.757	0.870	120	488	489	497	-0.386	212	277	217	280	0
5	5	5	"PFD0355"	"D42243_17"	2040	28670	120	117	122	31	66	68	14	95	83	0	164	168	25	143	143	16	60	29	0	2.429	2.240	2.479	2.293	3.094	1.899	0.221	120	487	72	81	1.280	51	21	56	25	0
5	6	5	"PFD0362"	"D42243_29"	2240	28650	110	113	119	32	68	70	14	92	76	0	164	166	25	142	142	17	56	28	0	2.045	2.125	1.690	2.110	2.688	1.527	0.177	80	445	67	75	1.032	45	22	51	24	0
5	7	5	"PFD0367"	"D42243_37"	2410	28670	130	3376	3218	585	69	70	13	100	100	0	1404	1397	205	141	141	16	100	100	0	2.618	2.507	2.514	2.495	1.206	2.548	0.937	120	523	4570	4405	1.389	3307	1263	3149	1256	0
5	8	5	"PFD0369"	"D42243_39"	2600	28670	130	448	445	86	68	70	13	100	100	0	411	405	63	141	141	16	100	100	0	1.407	1.428	1.443	1.435	1.365	1.405	0.862	120	469	650	641	0.493	380	270	377	264	0
5	9	5	"PFE0400"	"E2667_1"	2760	28670	130	152	153	26	68	70	17	100	99	0	214	218	36	141	141	19	96	85	0	1.151	1.104	1.099	1.203	1.940	0.954	0.535	120	471	157	162	0.202	84	73	85	77	0
5	10	5	"PFE0403"	"E26771_1"	2960	28660	130	1876	1782	374	68	71	17	100	100	0	1039	1021	190	139	142	20	100	100	0	2.009	1.943	1.943	1.950	1.219	1.956	0.948	120	506	2708	2596	1.006	1808	900	1714	882	0
5	11	5	"PFE0405"	"E26771_4"	3150	28670	140	175	169	40	69	72	17	96	93	0	311	306	65	142	144	19	97	96	0	0.627	0.610	0.635	0.604	1.713	0.576	0.762	156	501	275	264	-0.673	106	169	100	164	0
5	12	5	"PFE0408"	"E26934_1"	3340	28670	130	896	868	187	69	71	16	100	100	0	520	504	99	141	143	17	100	100	0	2.182	2.201	2.195	2.234	1.292	2.219	0.910	120	528	1206	1162	1.126	827	379	799	363	0
5	13	5	"PFE0411"	"E27042_1"	3580	28670	150	92	94	28	69	71	15	65	33	0	146	149	21	140	141	17	33	14	0	3.833	2.778	1.500	1.627	3.434	1.966	0.088	156	578	29	34	1.939	23	6	25	9	-50
5	14	5	"PFE0415"	"E27173_1"	3730	28670	130	104	105	22	66	67	13	86	73	0	227	233	38	140	141	17	100	95	0	0.437	0.419	0.455	0.397	2.384	0.332	0.334	120	404	125	132	-1.195	38	87	39	93	0
5	15	5	"PFE0439"	"E27723_18"	3910	28670	140	1777	1625	555	65	66	13	100	99	0	1025	949	308	140	140	18	98	96	0	1.934	1.928	1.952	2.020	1.853	1.951	0.920	156	482	2597	2369	0.952	1712	885	1560	809	0
5	16	5	"PFE0443"	"E27723_9"	4100	28670	130	155	154	26	66	67	13	100	98	0	244	245	37	138	139	17	99	98	0	0.840	0.822	0.807	0.822	1.606	0.731	0.678	120	480	195	195	-0.252	89	106	88	107	0
5	17	5	"PFE0446"	"E27742_6"	4300	28670	120	144	145	22	68	70	16	100	99	0	206	211	32	141	143	20	99	82	0	1.169	1.100	1.179	1.153	1.667	0.946	0.567	120	548	141	147	0.226	76	65	77	70	0
5	18	5	"PFE0452"	"E28056_1"	4510	28660	90	103	108	24	72	75	18	80	38	0	166	164	27	143	146	22	50	23	0	1.348	1.714	1.395	1.501	3.246	0.811	0.151	52	324	54	57	0.431	31	23	36	21	0
5	19	5	"PFE0454"	"E28350_1"	4680	28670	130	234	233	39	69	71	14	100	100	0	279	280	44	140	141	16	100	100	0	1.187	1.171	1.138	1.202	1.509	1.134	0.754	120	541	304	304	0.247	165	139	164	140	0
5	20	5	"PFE0458"	"E28462_2"	4850	28660	90	116	120	23	67	72	19	96	71	0	175	175	21	137	140	22	73	32	0	1.289	1.395	1.351	1.564	2.298	1.136	0.243	52	357	87	91	0.367	49	38	53	38	0
5	21	5	"PFE0487"	"E29895_1"	5110	28660	150	88	92	24	73	76	20	43	19	0	148	150	21	140	143	22	25	7	0	1.875	1.900	1.118	1.187	3.534	1.158	0.128	156	660	23	29	0.907	15	8	19	10	-50
5	22	5	"PFE0491"	"E29931_3"	5240	28670	130	156	158	29	66	67	13	100	99	0	337	337	53	141	142	16	100	100	0	0.459	0.469	0.479	0.466	1.566	0.418	0.704	120	533	286	288	-1.123	90	196	92	196	0
5	1	6	"PFE0494"	"E30210_1"	1270	28850	130	185	189	40	66	68	13	100	100	0	343	345	52	142	143	17	100	100	0	0.592	0.606	0.622	0.595	1.523	0.580	0.756	120	584	320	326	-0.756	119	201	123	203	0
5	2	6	"PFE0498"	"E3038_3"	1460	28850	130	298	300	44	68	70	13	100	100	0	305	309	46	143	143	17	100	100	0	1.420	1.398	1.415	1.430	1.350	1.367	0.828	120	523	392	398	0.506	230	162	232	166	0
5	3	6	"PFE0502"	"E3185_4"	1650	28850	130	154	156	34	65	68	14	100	98	0	460	451	70	143	144	18	100	99	0	0.281	0.295	0.292	0.288	1.604	0.273	0.709	120	540	406	399	-1.833	89	317	91	308	0
5	4	6	"PFE0504"	"E3185_6"	1840	28860	130	261	261	44	64	67	14	100	100	0	752	757	138	141	142	19	100	100	0	0.322	0.320	0.321	0.320	1.311	0.304	0.901	120	541	808	813	-1.633	197	611	197	616	0
5	5	6	"PFE0525"	"E3552_1"	2030	28850	130	470	471	79	67	69	14	100	100	0	555	552	85	143	144	17	100	100	0	0.978	0.988	0.982	0.992	1.233	0.973	0.902	120	584	815	813	-0.032	403	412	404	409	0
5	6	6	"PFE0531"	"E3831_2"	2240	28850	100	105	109	23	69	71	15	88	65	0	170	172	26	142	144	18	67	40	0	1.286	1.333	1.059	1.218	2.890	0.923	0.234	80	446	64	70	0.363	36	28	40	30	0
5	7	6	"PFE0534"	"E390_1"	2420	28850	130	146	146	27	69	71	13	100	97	0	251	251	34	140	141	16	100	97	0	0.694	0.694	0.699	0.685	1.599	0.651	0.637	120	518	188	188	-0.528	77	111	77	111	0
5	8	6	"PFE0539"	"E4159_1"	2600	28850	130	313	304	58	68	69	12	100	100	0	291	293	44	140	141	16	100	100	0	1.623	1.542	1.496	1.570	1.437	1.513	0.796	120	488	396	389	0.698	245	151	236	153	0
5	9	6	"PFE0542"	"E4247_1"	2790	28850	130	1530	1469	271	67	69	12	100	100	0	1355	1319	242	139	139	17	100	100	0	1.203	1.188	1.196	1.199	1.267	1.163	0.942	120	523	2679	2582	0.267	1463	1216	1402	1180	0
5	10	6	"PFE0547"	"E4295_1"	2980	28850	130	408	402	70	68	71	17	100	100	0	277	276	46	138	140	19	99	99	0	2.446	2.420	2.443	2.529	1.442	2.396	0.797	120	575	479	472	1.290	340	139	334	138	0
5	11	6	"PFF0499"	"F2457_1"	3220	28860	150	86	92	26	70	73	17	48	30	0	147	151	24	139	141	18	33	16	0	2.000	1.833	1.250	1.167	3.570	1.509	0.090	156	540	24	34	1.000	16	8	22	12	-50
5	12	6	"PFF0505"	"F24631_2"	3360	28850	130	296	303	60	69	70	15	100	100	0	588	594	103	138	140	16	100	100	0	0.504	0.513	0.493	0.509	1.284	0.495	0.892	120	425	677	690	-0.987	227	450	234	456	0
5	13	6	"PFF0507"	"F246_1"	3550	28850	120	111	115	25	68	70	15	96	72	0	178	179	29	138	139	17	75	59	0	1.075	1.146	1.143	1.211	2.323	0.885	0.331	120	438	83	88	0.104	43	40	47	41	0
5	14	6	"PFF0509"	"F24843_2"	3740	28850	130	573	557	118	65	67	12	100	100	0	486	480	94	138	139	16	100	100	0	1.460	1.439	1.449	1.454	1.347	1.448	0.874	120	463	856	834	0.546	508	348	492	342	0
5	15	6	"PFF0513"	"F25069_1"	3940	28850	150	88	88	17	65	67	12	71	46	0	140	143	21	138	139	15	29	10	0	11.500	4.600	1.388	1.406	3.750	0.748	0.004	156	513	25	28	3.524	23	2	23	5	-50
5	16	6	"PFF0515"	"F25114_1"	4120	28850	130	800	797	165	69	70	14	100	100	0	524	508	94	140	141	17	100	100	0	1.904	1.978	1.941	2.004	1.314	2.023	0.898	120	488	1115	1096	0.929	731	384	728	368	0
5	17	6	"PFF0554"	"F26408_1"	4310	28850	130	1509	1469	355	72	73	15	100	100	0	1193	1183	267	141	143	19	100	100	0	1.366	1.341	1.337	1.339	1.243	1.329	0.947	120	547	2489	2439	0.450	1437	1052	1397	1042	0
5	18	6	"PFF0556"	"F26422_2"	4510	28850	130	164	164	30	74	77	17	99	97	0	718	713	115	141	143	20	100	100	0	0.156	0.157	0.154	0.152	1.480	0.148	0.743	120	588	667	662	-2.681	90	577	90	572	0
5	19	6	"PFF0558"	"F26666_3"	4700	28850	130	562	568	124	72	73	14	100	100	0	1517	1522	313	137	138	16	100	100	0	0.355	0.358	0.355	0.357	1.196	0.351	0.934	120	514	1870	1881	-1.494	490	1380	496	1385	0
5	20	6	"PFF0560"	"F26774_1"	4880	28850	130	350	351	70	71	73	16	100	100	0	448	456	78	138	140	20	100	100	0	0.900	0.881	0.868	0.880	1.311	0.856	0.867	120	573	589	598	-0.152	279	310	280	318	0
5	21	6	"PFF0563"	"F27064_1"	5070	28850	130	594	584	114	71	73	16	100	100	0	583	568	110	142	144	19	100	100	0	1.186	1.204	1.187	1.223	1.294	1.162	0.915	120	555	964	939	0.246	523	441	513	426	0
5	22	6	"PFF0568"	"F27351_1"	5280	28850	130	164	167	31	65	68	20	100	99	0	344	346	54	140	142	17	100	100	0	0.485	0.495	0.493	0.487	1.403	0.462	0.775	120	659	303	308	-1.043	99	204	102	206	0
5	1	7	"PFF0597"	"F28584_1"	1280	29030	140	118	120	29	66	67	12	95	84	0	186	189	28	143	144	17	87	64	0	1.209	1.174	1.152	1.151	2.197	1.030	0.330	156	676	95	100	0.274	52	43	54	46	0
5	2	7	"PFF0599"	"F28782_1"	1470	29040	130	470	465	89	68	69	12	100	100	0	470	471	73	141	143	18	100	100	0	1.222	1.203	1.240	1.197	1.314	1.208	0.893	120	524	731	727	0.289	402	329	397	330	0
5	3	7	"PFF0601"	"F28897_1"	1660	29040	130	467	457	88	66	68	14	100	100	0	639	641	104	141	142	18	100	100	0	0.805	0.782	0.763	0.774	1.256	0.765	0.908	120	522	899	891	-0.313	401	498	391	500	0
5	4	7	"PFF0611"	"F29309_1"	1850	29040	120	218	215	41	65	67	13	100	100	0	237	240	44	143	143	17	99	95	0	1.628	1.546	1.548	1.641	1.697	1.466	0.663	120	486	247	247	0.703	153	94	150	97	0
5	5	7	"PFF0617"	"F29473_1"	2040	29030	110	112	116	26	67	68	13	95	81	0	177	182	26	143	145	18	81	45	0	1.324	1.256	1.473	1.243	2.322	0.959	0.317	80	459	79	88	0.404	45	34	49	39	0
5	6	7	"PFF0622"	"F29632_5"	2230	29040	130	627	627	112	69	71	15	100	100	0	499	494	76	144	145	19	100	100	0	1.572	1.594	1.617	1.600	1.265	1.615	0.898	120	595	913	908	0.652	558	355	558	350	0
5	7	7	"PFF0646"	"F30537_4"	2420	29040	130	661	662	106	72	73	15	100	100	0	818	800	126	142	144	17	100	100	0	0.871	0.897	0.884	0.900	1.248	0.880	0.915	120	522	1265	1248	-0.199	589	676	590	658	0
5	8	7	"PFF0652"	"F30663_2"	2610	29040	130	189	203	84	72	75	18	100	100	0	611	623	100	141	143	20	100	100	0	0.249	0.272	0.248	0.251	1.519	0.261	0.597	120	532	587	613	-2.006	117	470	131	482	0
5	9	7	"PFF0656"	"F30728_1"	2810	29040	130	314	314	60	69	73	20	100	100	0	310	308	51	137	139	19	100	100	0	1.416	1.433	1.441	1.459	1.471	1.442	0.791	120	513	418	416	0.502	245	173	245	171	0
5	10	7	"PFF0659"	"F30796_1"	2990	29040	130	374	370	68	66	67	13	100	100	0	371	376	60	132	134	16	100	100	0	1.289	1.246	1.204	1.253	1.324	1.241	0.860	120	509	547	548	0.366	308	239	304	244	0
5	11	7	"PFF0661"	"F3084_1"	3180	29040	130	2078	2036	498	68	70	15	100	100	0	1215	1317	615	134	136	17	100	100	0	1.859	1.664	1.805	1.759	1.336	1.526	0.845	120	490	3091	3151	0.895	2010	1081	1968	1183	0
5	12	7	"PFF0665"	"F31008_1"	3380	29040	140	2408	2201	749	69	70	15	100	100	0	1682	1554	498	137	138	17	98	97	0	1.514	1.505	1.482	1.574	1.811	1.525	0.934	156	458	3884	3549	0.598	2339	1545	2132	1417	0
5	13	7	"PFF1271"	"F51945_3"	3560	29040	140	2475	2321	801	69	71	15	100	100	0	1876	1712	541	139	139	17	98	98	0	1.385	1.432	1.453	1.448	1.671	1.452	0.943	156	499	4143	3825	0.470	2406	1737	2252	1573	0
5	14	7	"PFF1274"	"F5206_2"	3750	29040	120	455	455	85	69	70	13	100	100	0	482	480	80	137	139	17	100	100	0	1.119	1.125	1.114	1.129	1.309	1.122	0.867	120	466	731	729	0.162	386	345	386	343	0
5	15	7	"PFF1276"	"F5206_7"	3930	29040	120	123	122	21	66	68	13	100	90	0	285	283	45	137	138	15	99	98	0	0.385	0.384	0.386	0.375	1.876	0.323	0.553	120	465	205	202	-1.377	57	148	56	146	0
5	16	7	"PFF1278"	"F52084_1"	4130	29040	130	298	299	53	69	70	13	100	100	0	339	339	57	140	141	16	100	100	0	1.151	1.156	1.143	1.178	1.435	1.164	0.806	120	522	428	429	0.203	229	199	230	199	0
5	17	7	"PFF1290"	"F52397_2"	4320	29040	130	22923	21930	4858	75	77	17	100	100	0	16025	15584	2887	143	145	18	100	100	0	1.439	1.415	1.429	1.401	1.192	1.443	0.946	120	524	38730	37296	0.525	22848	15882	21855	15441	0
5	18	7	"PFF1292"	"F52444_1"	4510	29040	120	446	431	79	78	80	17	100	100	0	450	443	66	143	144	17	100	100	0	1.199	1.177	1.176	1.172	1.343	1.162	0.844	120	478	675	653	0.261	368	307	353	300	0
5	19	7	"PFF1323"	"F53383_7"	4700	29040	130	1954	1905	324	73	74	15	100	100	0	2647	2585	390	139	139	16	100	100	0	0.750	0.749	0.757	0.746	1.164	0.745	0.959	120	514	4389	4278	-0.415	1881	2508	1832	2446	0
5	20	7	"PFF1327"	"F53446_1"	4890	29040	130	359	354	62	70	71	14	100	100	0	333	335	52	141	142	18	100	100	0	1.505	1.464	1.495	1.488	1.368	1.448	0.831	120	534	481	478	0.590	289	192	284	194	0
5	21	7	"PFF1329"	"F53449_1"	5080	29040	130	887	842	182	71	73	14	100	100	0	478	473	83	143	145	19	100	100	0	2.436	2.336	2.350	2.344	1.259	2.373	0.906	120	578	1151	1101	1.284	816	335	771	330	0
5	22	7	"PFF1335"	"F53749_1"	5280	29040	130	185	186	31	66	67	13	100	100	0	385	385	60	140	142	17	100	100	0	0.486	0.490	0.474	0.490	1.403	0.445	0.777	120	662	364	365	-1.042	119	245	120	245	0
5	1	8	"PFF1338"	"F53871_1"	1280	29220	120	157	158	26	67	67	11	100	100	0	246	245	40	142	143	17	100	97	0	0.865	0.883	0.907	0.922	1.539	0.798	0.708	120	554	194	194	-0.209	90	104	91	103	0
5	2	8	"PFF1343"	"F53897_2"	1480	29230	130	456	444	82	67	68	12	100	100	0	1773	1741	270	140	141	17	100	100	0	0.238	0.235	0.241	0.232	1.220	0.230	0.935	120	536	2022	1978	-2.070	389	1633	377	1601	0
5	3	8	"PFF1370"	"F54899_1"	1670	29220	130	278	275	48	65	67	12	100	100	0	312	312	51	140	141	17	100	100	0	1.238	1.221	1.206	1.248	1.428	1.175	0.817	120	525	385	382	0.308	213	172	210	172	0
5	4	8	"PFF1379"	"F55001_1"	1860	29220	130	278	278	47	66	67	12	100	100	0	749	731	117	141	143	20	100	100	0	0.349	0.359	0.361	0.360	1.289	0.345	0.895	120	558	820	802	-1.520	212	608	212	590	0
5	5	8	"PFF1381"	"F55001_6"	2050	29230	130	136	140	29	67	69	14	100	98	0	366	373	59	143	144	20	100	100	0	0.309	0.317	0.305	0.303	1.557	0.283	0.649	120	584	292	303	-1.692	69	223	73	230	0
5	6	8	"PFF1388"	"F5510_1"	2250	29230	130	139	140	25	69	71	14	100	99	0	201	202	27	142	143	18	94	79	0	1.186	1.183	1.151	1.235	1.992	1.034	0.416	120	539	129	131	0.247	70	59	71	60	0
5	7	8	"PFF1391"	"F55150_2"	2440	29220	130	193	192	36	72	75	18	100	100	0	201	205	36	143	144	18	85	79	0	2.086	1.935	1.906	2.306	2.322	1.827	0.519	120	519	179	182	1.061	121	58	120	62	0
5	8	8	"PFF1406"	"F55492_1"	2630	29220	130	54368	50957	12249	77	84	28	100	100	11	17828	17984	4441	146	147	20	100	100	0	3.070	2.852	2.819	2.867	1.197	2.897	0.959	120	509	71973	68718	1.618	54291	17682	50880	17838	0
5	9	8	"PFF1434"	"F57034_1"	2810	29220	130	666	660	140	76	82	26	100	100	0	408	401	82	139	142	20	100	98	0	2.193	2.229	2.242	2.299	1.425	2.214	0.866	120	506	859	846	1.133	590	269	584	262	0
5	10	8	"PFF1437"	"F57064_2"	3000	29220	130	835	833	174	65	67	14	100	100	0	560	554	118	130	131	16	100	99	0	1.791	1.811	1.773	1.863	1.342	1.790	0.926	120	536	1200	1192	0.841	770	430	768	424	0
5	11	8	"PFF1447"	"F57388_2"	3190	29220	130	240	251	62	65	66	12	100	100	0	519	516	100	132	133	17	100	99	0	0.452	0.484	0.462	0.483	1.524	0.463	0.836	120	538	562	570	-1.145	175	387	186	384	0
5	12	8	"PFF1456"	"F5774_1"	3390	29220	130	245	256	88	68	69	13	100	100	0	397	401	69	137	138	16	100	99	0	0.681	0.712	0.685	0.693	1.468	0.743	0.773	120	481	437	452	-0.555	177	260	188	264	0
5	13	8	"PFF1458"	"F57777_2"	3570	29230	130	155	155	30	69	70	13	99	97	0	318	319	52	138	139	16	100	100	0	0.478	0.475	0.459	0.474	1.586	0.427	0.699	120	481	266	267	-1.066	86	180	86	181	0
5	14	8	"PFF1464"	"F57982_1"	3760	29230	130	131	136	26	68	69	13	100	95	0	302	298	52	138	139	16	100	100	0	0.384	0.425	0.416	0.415	1.696	0.355	0.593	120	539	227	228	-1.380	63	164	68	160	0
5	15	8	"PFI0170"	"I15363_1"	3960	29220	130	474	468	104	65	66	12	100	100	0	467	451	92	138	139	15	100	100	0	1.243	1.288	1.316	1.308	1.340	1.286	0.886	120	499	738	716	0.314	409	329	403	313	0
5	16	8	"PFI0172"	"I15423_1"	4140	29230	140	219	223	66	66	67	13	96	95	0	311	303	70	140	141	16	94	94	0	0.895	0.963	0.963	0.981	1.667	0.946	0.807	156	536	324	320	-0.160	153	171	157	163	0
5	17	8	"PFI0174"	"I15461_2"	4340	29220	130	153	151	27	69	71	16	99	95	0	282	289	62	140	142	16	99	97	0	0.592	0.550	0.579	0.558	1.818	0.446	0.615	120	513	226	231	-0.757	84	142	82	149	0
5	18	8	"PFI0180"	"I15544_1"	4530	29220	130	242	243	50	70	72	15	100	100	0	575	558	103	141	141	16	100	100	0	0.396	0.415	0.408	0.410	1.421	0.396	0.845	120	503	606	590	-1.335	172	434	173	417	0
5	19	8	"PFI0185"	"I1568_2"	4710	29220	120	317	314	72	69	70	14	100	100	0	278	271	54	141	142	16	97	95	0	1.810	1.885	1.822	1.975	1.510	1.849	0.801	120	465	385	375	0.856	248	137	245	130	0
5	20	8	"PFI0189"	"I15719_2"	4900	29230	130	212	206	40	68	70	14	99	98	0	296	299	53	141	143	18	100	99	0	0.929	0.873	0.864	0.872	1.659	0.832	0.748	120	452	299	296	-0.106	144	155	138	158	0
5	21	8	"PFI0204"	"I16009_1"	5060	29250	150	100	99	28	71	75	21	58	30	0	145	147	22	142	145	20	24	7	0	9.667	5.600	1.571	1.501	3.495	2.431	0.068	156	600	32	33	3.273	29	3	28	5	-50
5	22	8	"PFI0212"	"I16172_1"	5280	29230	130	155	157	42	66	67	13	100	99	0	169	171	27	142	143	18	65	37	0	3.296	3.138	3.131	3.352	2.799	3.116	0.206	120	632	116	120	1.721	89	27	91	29	0
5	1	9	"PFI0215"	"I16356_1"	1300	29410	120	344	340	65	65	66	12	100	100	0	325	321	44	142	142	17	100	100	0	1.525	1.536	1.557	1.539	1.399	1.567	0.828	120	562	462	454	0.608	279	183	275	179	0
5	2	9	"PFI0220"	"I16487_2"	1480	29410	130	702	687	122	65	66	12	100	100	0	440	440	71	142	141	16	100	100	0	2.138	2.087	2.061	2.108	1.323	2.095	0.881	120	515	935	920	1.096	637	298	622	298	0
5	3	9	"PFI0224"	"I16629_1"	1670	29410	130	1389	1366	340	64	65	11	100	100	0	567	544	127	141	142	16	100	100	0	3.110	3.231	3.281	3.329	1.372	3.246	0.903	120	546	1751	1705	1.637	1325	426	1302	403	0
5	4	9	"PFI0228"	"I16684_1"	1860	29410	110	134	137	31	65	67	13	97	96	0	164	167	22	140	142	21	51	25	0	2.875	2.667	2.406	2.787	2.462	2.104	0.126	80	457	93	99	1.524	69	24	72	27	0
5	5	9	"PFI0262"	"I17505_1"	2050	29410	130	146	146	24	66	67	13	100	99	0	202	204	34	140	143	21	89	76	0	1.290	1.250	1.199	1.339	1.950	1.087	0.478	120	570	142	144	0.368	80	62	80	64	0
5	6	9	"PFI0266"	"I17587_1"	2250	29410	120	112	116	24	64	66	12	97	92	0	202	203	34	140	141	17	94	78	0	0.774	0.825	0.785	0.852	2.042	0.678	0.469	120	498	110	115	-0.369	48	62	52	63	0
5	7	9	"PFI0268"	"I1781_2"	2440	29410	130	134	138	31	67	68	14	99	92	0	426	418	65	141	141	16	100	100	0	0.235	0.256	0.239	0.242	1.687	0.236	0.637	120	545	352	348	-2.089	67	285	71	277	0
5	8	9	"PFI0273"	"I1897_2"	2630	29410	130	983	974	269	70	75	22	100	100	0	718	722	154	143	144	17	100	100	0	1.588	1.561	1.555	1.550	1.254	1.613	0.903	120	562	1488	1483	0.667	913	575	904	579	0
5	9	9	"PFI0275"	"I1904_2"	2830	29410	130	168	170	30	70	74	19	100	100	0	456	464	84	139	141	17	100	100	0	0.309	0.308	0.310	0.302	1.446	0.276	0.746	120	539	415	425	-1.694	98	317	100	325	0
5	10	9	"PFI0286"	"I2458_1"	3000	29410	100	113	117	20	64	66	13	100	92	0	170	173	27	138	138	16	75	48	0	1.531	1.514	1.628	1.701	2.565	1.276	0.224	80	353	81	88	0.615	49	32	53	35	0
5	11	9	"PFI0317"	"I3248_1"	3190	29410	130	1269	1232	258	66	67	13	100	100	0	565	545	101	138	138	16	100	100	0	2.817	2.865	2.881	2.903	1.328	2.893	0.910	120	572	1630	1573	1.494	1203	427	1166	407	0
5	12	9	"PFI0323"	"I3340_2"	3390	29410	130	143	144	26	67	69	12	99	97	0	297	293	48	138	139	17	99	99	0	0.478	0.497	0.500	0.494	1.697	0.441	0.676	120	537	235	232	-1.065	76	159	77	155	0
5	13	9	"PFI0325"	"I3340_6"	3570	29410	120	363	362	63	66	68	13	100	100	0	285	284	55	138	139	16	100	99	0	2.020	2.027	1.999	2.176	1.532	1.972	0.816	120	479	444	442	1.015	297	147	296	146	0
5	14	9	"PFI0329"	"I3489_1"	3770	29410	120	210	214	35	63	65	12	100	100	0	332	333	50	137	139	15	100	100	0	0.754	0.770	0.777	0.777	1.385	0.733	0.806	120	498	342	347	-0.408	147	195	151	196	0
5	15	9	"PFI0332"	"I3519_2"	3960	29410	130	128	129	25	63	64	11	100	95	0	182	183	29	138	139	15	81	65	0	1.477	1.467	1.632	1.740	2.488	1.311	0.407	120	529	109	111	0.563	65	44	66	45	0
5	16	9	"PFI0334"	"I3555_1"	4150	29410	130	292	290	54	64	66	13	100	100	0	630	626	108	140	141	17	100	100	0	0.465	0.465	0.462	0.462	1.290	0.442	0.883	120	526	718	712	-1.104	228	490	226	486	0
5	17	9	"PFJ0294"	"J26_9"	4340	29410	130	97	96	17	68	69	14	73	50	0	168	168	22	140	141	15	66	45	0	1.036	1.000	0.966	1.081	3.172	0.666	0.108	120	526	57	56	0.051	29	28	28	28	0
[truncated: 1,050,580 more chars]
