# Supplementary material for: The Transcriptome of the Intraerythrocytic Developmental Cycle of Plasmodium falciparum
Source: PLoS Biol. 2003 Aug 18;1(1):e5. doi: 10.1371/journal.pbio.0000005 (PMC176545; doi:10.1371/journal.pbio.0000005)
Supplement: Dataset S1 — (29.5 MB ZIP). [file pbio.0000005.sd001.zip › TP_12.gpr]

ATF	1.0
27	43    
"Type=GenePix Results 1.4"
"DateTime=2002/08/28 15:32:50"
"Settings=C:\Documents and Settings\Manuel\My Documents\Malaria Hybes\HB3 Timecourse\MOS12_032.gps"
"GalFile=C:\Documents and Settings\Manuel\My Documents\Malaria Hybes\mos11galv2"
"Scanner=GenePix 4000B [88593]"
"Comment="
"PixelSize=10"
"ImageName=635	532"
"FileName=C:\Documents and Settings\Manuel\My Documents\Malaria Hybes\HB3 Timecourse\MOS12_032_635.tif	C:\Documents and Settings\Manuel\My Documents\Malaria Hybes\HB3 Timecourse\MOS12_032_532.tif"
"PMTVolts=590	530"
"ScanPower=100	100"
"FocusPosition=0"
"NormalizationFactor:RatioOfMedians=1.58295"
"NormalizationFactor:RatioOfMeans=1.59251"
"NormalizationFactor:MedianOfRatios=1.58865"
"NormalizationFactor:MeanOfRatios=1.60949"
"NormalizationFactor:RegressionRatio=1.62217"
"JpegImage=C:\Documents and Settings\Manuel\My Documents\Malaria Hybes\Heatshock Hybes\MOS12_032.jpg"
"RatioFormulation=W1/W2 (635/532)"
"Barcode="
"ImageOrigin=1340, 20180"
"JpegOrigin=1340, 20180"
"Creator=GenePix Pro 3.0.6.73"
"Temperature=27.18"
"LaserPower=3.5	3.45"
"LaserOnTime=7751	7751"
"Supplier="
"Block"	"Column"	"Row"	"Name"	"ID"	"X"	"Y"	"Dia."	"F635 Median"	"F635 Mean"	"F635 SD"	"B635 Median"	"B635 Mean"	"B635 SD"	"% > B635+1SD"	"% > B635+2SD"	"F635 % Sat."	"F532 Median"	"F532 Mean"	"F532 SD"	"B532 Median"	"B532 Mean"	"B532 SD"	"% > B532+1SD"	"% > B532+2SD"	"F532 % Sat."	"Ratio of Medians"	"Ratio of Means"	"Median of Ratios"	"Mean of Ratios"	"Ratios SD"	"Rgn Ratio"	"Rgn R�"	"F Pixels"	"B Pixels"	"Sum of Medians"	"Sum of Means"	"Log Ratio"	"F635 Median - B635"	"F532 Median - B532"	"F635 Mean - B635"	"F532 Mean - B532"	"Flags"
1	1	1	"PFE0192"	"E18031_6"	1670	20420	120	2707	2614	599	71	76	36	100	100	0	5469	5357	977	96	104	54	100	100	0	0.491	0.483	0.512	0.476	1.416	0.480	0.883	120	636	8009	7804	-1.027	2636	5373	2543	5261	0
1	2	1	"PFE0272"	"E20827_3"	1860	20430	130	242	244	71	67	69	14	98	98	0	795	805	203	91	94	18	100	100	0	0.249	0.248	0.254	0.235	1.462	0.247	0.776	120	608	879	891	-2.008	175	704	177	714	0
1	3	1	"PFE0225"	"E18877_1"	2040	20420	130	337	337	73	67	69	14	100	100	0	639	620	161	90	92	18	100	99	0	0.492	0.509	0.513	0.531	1.551	0.466	0.846	120	624	819	800	-1.024	270	549	270	530	0
1	4	1	"PFE0214"	"E18651_4"	2230	20420	120	586	584	147	67	68	14	100	100	0	1178	1181	219	91	93	16	100	100	0	0.477	0.474	0.492	0.462	1.438	0.468	0.886	120	593	1606	1607	-1.067	519	1087	517	1090	0
1	5	1	"PFE0258"	"E20360_1"	2430	20430	120	1906	1896	621	70	72	19	100	100	0	4097	4091	1287	94	96	18	100	100	0	0.459	0.457	0.470	0.447	1.581	0.437	0.869	120	576	5839	5823	-1.125	1836	4003	1826	3997	0
1	6	1	"PFE0606"	"E714_15"	2620	20430	120	233	265	131	70	72	17	100	95	0	338	344	147	96	99	20	95	92	0	0.674	0.786	0.746	0.794	1.944	0.819	0.779	120	564	405	443	-0.570	163	242	195	248	0
1	7	1	"PFF1886"	"F7915_1"	2810	20430	130	476	461	159	68	69	15	100	100	0	1082	1012	316	93	97	21	100	100	0	0.413	0.428	0.439	0.419	1.646	0.429	0.864	120	633	1397	1312	-1.277	408	989	393	919	0
1	8	1	"PFF0067"	"F11738_1"	3000	20430	120	220	215	63	66	68	15	97	93	0	1062	1047	274	92	93	16	100	100	0	0.159	0.156	0.159	0.146	1.753	0.149	0.759	120	548	1124	1104	-2.655	154	970	149	955	0
1	9	1	"PFF0367"	"F20673_1"	3180	20430	130	1260	1137	426	67	69	14	100	100	0	1681	1574	495	92	94	18	100	100	0	0.751	0.722	0.738	0.687	1.681	0.726	0.864	120	600	2782	2552	-0.414	1193	1589	1070	1482	0
1	10	1	"PFF1686"	"F66030_3"	3380	20430	130	2136	1899	700	71	74	18	100	100	0	4196	3801	1325	96	100	21	100	100	0	0.504	0.493	0.517	0.491	1.683	0.484	0.872	120	629	6165	5533	-0.989	2065	4100	1828	3705	0
1	11	1	"PFF1346"	"F54003_1"	3570	20420	120	5450	4998	1500	76	77	17	100	100	0	4010	3647	1206	101	104	20	100	100	0	1.375	1.388	1.349	1.437	1.487	1.366	0.900	120	564	9283	8468	0.459	5374	3909	4922	3546	0
1	12	1	"PFF0819"	"F36648_2"	3760	20420	130	349	331	101	78	81	19	100	98	0	789	738	272	107	111	25	100	97	0	0.397	0.401	0.398	0.426	1.616	0.361	0.840	120	638	953	884	-1.331	271	682	253	631	0
1	13	1	"PFF0467"	"F23644_4"	3950	20420	120	20388	19138	6163	86	95	48	100	100	0	30618	27736	9934	120	142	113	100	100	0	0.666	0.690	0.668	0.706	1.389	0.652	0.906	120	580	50800	46668	-0.587	20302	30498	19052	27616	0
1	14	1	"PFF1450"	"F57655_2"	4140	20420	120	190	185	51	78	84	27	90	81	0	257	256	69	108	123	86	83	37	0	0.752	0.723	0.712	0.766	2.168	0.351	0.367	120	564	261	255	-0.412	112	149	107	148	0
1	15	1	"PFF0809"	"F36380_1"	4320	20420	130	87	93	27	74	77	27	34	9	0	123	129	39	100	104	23	49	30	0	0.565	0.655	0.647	0.554	3.374	1.092	0.310	120	623	36	48	-0.823	13	23	19	29	0
1	16	1	"PFF0511"	"F25016_1"	4520	20420	120	409	398	159	73	75	28	98	91	0	483	451	182	96	101	32	93	89	0	0.868	0.915	0.932	0.901	2.002	0.893	0.775	120	605	723	680	-0.204	336	387	325	355	0
1	17	1	"PFF1712"	"F67192_1"	4720	20420	120	346	339	127	71	73	15	99	99	0	556	517	176	97	100	20	98	98	0	0.599	0.638	0.656	0.642	1.977	0.636	0.802	120	578	734	688	-0.739	275	459	268	420	0
1	18	1	"PFF0870"	"F39343_3"	4900	20420	120	345	344	118	72	74	15	100	99	0	821	785	305	100	103	20	100	99	0	0.379	0.397	0.400	0.414	1.696	0.360	0.811	120	548	994	957	-1.401	273	721	272	685	0
1	19	1	"PFF1637"	"F64125_2"	5090	20410	130	888	829	277	73	76	16	100	100	0	992	896	351	100	102	19	100	100	0	0.914	0.950	0.945	1.038	1.676	0.864	0.836	120	677	1707	1552	-0.130	815	892	756	796	0
1	20	1	"PFF0483"	"F23940_2"	5290	20410	130	771	710	302	74	77	16	100	100	0	651	626	267	99	102	19	98	96	0	1.263	1.207	1.193	1.288	1.739	1.163	0.833	120	663	1249	1163	0.336	697	552	636	527	0
1	21	1	"PFF0101"	"F13309_2"	5480	20420	120	1026	1005	459	76	78	16	100	100	0	696	677	266	100	103	21	99	97	0	1.594	1.610	1.695	1.650	1.882	1.729	0.797	120	564	1546	1506	0.673	950	596	929	577	0
1	22	1	"PFF1826"	"F71130_4"	5670	20410	120	191	189	56	76	78	16	99	93	0	1251	1149	396	102	105	20	100	100	0	0.100	0.108	0.102	0.105	1.667	0.095	0.687	120	660	1264	1160	-3.321	115	1149	113	1047	0
1	1	2	"PFF0961"	"F42117_4"	1680	20610	130	180	179	47	69	71	16	99	95	0	179	182	37	94	96	18	96	93	0	1.306	1.250	1.228	1.218	1.973	1.271	0.633	120	638	196	198	0.385	111	85	110	88	0
1	2	2	"PFF1620"	"F63632_3"	1870	20610	120	117	119	29	67	69	16	90	71	0	628	647	163	89	92	15	100	100	0	0.093	0.093	0.092	0.087	1.749	0.088	0.542	120	481	589	610	-3.430	50	539	52	558	0
1	3	2	"PFM0802"	"M5804_3"	2060	20610	130	149	154	40	66	68	14	97	95	0	746	738	178	88	90	15	100	100	0	0.126	0.135	0.137	0.126	1.566	0.131	0.730	120	539	741	738	-2.987	83	658	88	650	0
1	4	2	"PFM0091"	"M1661_1"	2250	20610	120	1303	1297	432	68	69	14	100	100	0	1271	1287	387	91	92	14	100	100	0	1.047	1.028	1.060	1.014	1.501	1.057	0.858	120	466	2415	2425	0.066	1235	1180	1229	1196	0
1	5	2	"PFM0462"	"M3816_2"	2430	20610	130	16312	16000	6851	73	76	18	100	100	0	9195	9064	3463	95	97	19	100	100	0	1.785	1.776	1.816	1.739	1.498	1.850	0.869	120	505	25339	24896	0.836	16239	9100	15927	8969	0
1	6	2	"PFM0294"	"M29681_1"	2630	20610	120	327	322	104	72	74	17	98	98	0	1157	1141	307	95	97	22	100	100	0	0.240	0.239	0.245	0.229	1.575	0.230	0.815	120	486	1317	1296	-2.058	255	1062	250	1046	0
1	7	2	"PFM0525"	"M42687_2"	2810	20600	110	220	208	53	69	70	17	100	98	0	1377	1254	384	94	109	120	100	100	0	0.118	0.120	0.121	0.119	1.459	0.112	0.832	80	434	1434	1299	-3.087	151	1283	139	1160	0
1	8	2	"PFM0582"	"M45177_10"	3010	20610	130	2172	2015	664	68	70	16	100	100	0	1240	1254	255	95	107	111	100	100	0	1.838	1.680	1.780	1.573	1.518	1.851	0.865	120	512	3249	3106	0.878	2104	1145	1947	1159	0
1	9	2	"PFM0415"	"M36754_19"	3200	20600	130	187	183	49	69	71	15	98	96	0	711	695	198	95	96	16	100	100	0	0.192	0.190	0.191	0.182	1.755	0.163	0.700	120	498	734	714	-2.384	118	616	114	600	0
1	10	2	"PFM0252"	"M26245_1"	3390	20610	130	779	737	237	71	74	17	100	100	0	758	718	180	97	99	18	100	100	0	1.071	1.072	1.115	1.036	1.531	1.103	0.864	120	513	1369	1287	0.099	708	661	666	621	0
1	11	2	"PFM0169"	"M21665_1"	3580	20600	130	2130	2051	757	77	79	18	100	100	0	1920	1846	755	102	105	20	100	100	0	1.129	1.132	1.123	1.212	1.651	1.072	0.848	120	524	3871	3718	0.175	2053	1818	1974	1744	0
1	12	2	"PFM0497"	"M40872_1"	3770	20610	120	292	280	97	82	83	19	95	91	0	952	925	336	109	115	25	100	100	0	0.249	0.243	0.233	0.230	1.596	0.228	0.772	120	465	1053	1014	-2.005	210	843	198	816	0
1	13	2	"PFM0499"	"M40872_5"	3950	20610	120	108	110	25	82	86	24	51	15	0	301	300	68	113	126	90	94	55	0	0.138	0.150	0.145	0.139	2.243	0.144	0.263	120	478	214	215	-2.854	26	188	28	187	0
1	14	2	"PFM0670"	"M49091_1"	4150	20610	120	179	179	53	79	82	19	93	88	0	956	930	249	108	113	24	100	100	0	0.118	0.122	0.122	0.117	1.610	0.123	0.724	120	487	948	922	-3.084	100	848	100	822	0
1	15	2	"PFM0324"	"M31208_9"	4340	20600	120	232	239	79	76	79	16	96	95	0	999	967	343	106	108	20	100	100	0	0.175	0.189	0.186	0.185	1.829	0.172	0.768	120	483	1049	1024	-2.517	156	893	163	861	0
1	16	2	"PFM0024"	"M11377_3"	4530	20610	120	3342	3293	1078	76	78	17	100	100	0	3095	3006	952	104	107	33	100	100	0	1.092	1.109	1.096	1.121	1.333	1.114	0.857	120	481	6257	6119	0.127	3266	2991	3217	2902	0
1	17	2	"PFM0019"	"M11356_1"	4720	20610	120	141	141	38	76	79	18	87	80	0	525	492	153	105	107	19	97	96	0	0.155	0.168	0.161	0.162	1.995	0.153	0.568	120	481	485	452	-2.692	65	420	65	387	0
1	18	2	"PFM0187"	"M22455_1"	4910	20600	120	6914	6466	2418	78	79	17	100	100	0	44356	41319	16935	108	110	21	100	100	0	0.154	0.155	0.154	0.161	1.492	0.145	0.898	120	484	51084	47599	-2.694	6836	44248	6388	41211	0
1	19	2	"PFM0042"	"M12812_3"	5100	20610	120	94	97	22	78	80	18	45	22	0	192	189	50	105	107	19	89	83	0	0.184	0.226	0.300	0.265	3.005	0.181	0.114	120	459	103	103	-2.443	16	87	19	84	0
1	20	2	"PFM0044"	"M12812_6"	5290	20600	130	1322	1243	426	78	80	17	100	100	0	1217	1132	408	103	106	18	100	100	0	1.117	1.132	1.149	1.182	1.421	1.116	0.880	120	529	2358	2194	0.159	1244	1114	1165	1029	0
1	21	2	"PFN0072"	"N128_74"	5480	20600	130	131	132	33	79	81	16	86	75	0	471	450	149	104	106	19	97	96	0	0.142	0.153	0.151	0.152	2.138	0.130	0.493	120	540	419	399	-2.819	52	367	53	346	0
1	22	2	"PFN0081"	"N128_88"	5680	20600	120	278	281	83	81	97	285	15	0	0	345	342	99	104	108	33	95	91	0	0.817	0.840	0.851	0.876	1.992	6.713	0.139	120	584	438	438	-0.291	197	241	200	238	0
1	1	3	"PFN0030"	"N128_103"	1680	20800	120	11828	11515	3356	73	75	19	100	100	0	8718	8805	1805	96	98	17	100	100	0	1.363	1.314	1.413	1.259	1.464	1.387	0.884	120	554	20377	20151	0.447	11755	8622	11442	8709	0
1	2	3	"PFN0126"	"N130_31"	1870	20800	120	124	125	28	70	73	19	90	71	0	343	347	89	93	95	16	100	100	0	0.216	0.217	0.213	0.210	1.897	0.183	0.445	120	519	304	309	-2.211	54	250	55	254	0
1	3	3	"PFN0135"	"N130_44"	2070	20800	120	136	137	33	67	69	14	97	88	0	400	393	79	90	92	14	100	100	0	0.223	0.231	0.239	0.212	1.757	0.221	0.647	120	482	379	373	-2.168	69	310	70	303	0
1	4	3	"PFN0150"	"N131_2"	2250	20790	130	568	559	128	69	70	15	100	100	0	706	699	202	92	93	15	99	99	0	0.813	0.807	0.806	0.872	1.668	0.768	0.886	120	503	1113	1097	-0.299	499	614	490	607	0
1	5	3	"PFB0094"	"B325"	2440	20790	120	133	139	35	72	74	16	94	89	0	238	242	63	94	97	19	96	94	0	0.424	0.453	0.432	0.446	2.082	0.410	0.527	120	498	205	215	-1.239	61	144	67	148	0
1	6	3	"PFB0096"	"B327"	2640	20790	120	460	450	149	70	72	15	100	99	0	1664	1547	630	93	96	19	100	100	0	0.248	0.261	0.259	0.272	1.555	0.244	0.868	120	508	1961	1834	-2.010	390	1571	380	1454	0
1	7	3	"PFB0098"	"B34"	2850	20800	150	70	73	16	68	71	17	19	5	0	98	100	29	94	106	107	0	0	0	0.500	0.833	0.826	0.862	3.768	0.052	0.025	156	555	6	11	-1.000	2	4	5	6	-50
1	8	3	"PFB0100"	"B343"	3020	20790	120	6349	6167	1966	71	73	16	100	100	0	5687	5520	1841	96	97	16	100	100	0	1.123	1.124	1.093	1.156	1.520	1.124	0.877	120	411	11869	11520	0.167	6278	5591	6096	5424	0
1	9	3	"PFB0103"	"B347"	3200	20790	120	164	161	44	73	75	17	95	86	0	326	316	100	98	99	17	94	92	0	0.399	0.404	0.411	0.413	1.977	0.354	0.635	120	484	319	306	-1.325	91	228	88	218	0
1	10	3	"PFB0106"	"B362"	3390	20790	130	102	100	23	72	74	17	65	37	0	206	205	43	97	100	17	95	94	0	0.275	0.259	0.266	0.249	2.498	0.246	0.271	120	546	139	136	-1.861	30	109	28	108	0
1	11	3	"PFB0128"	"B405"	3590	20790	120	254	250	76	74	76	17	99	96	0	337	329	92	101	103	18	98	95	0	0.763	0.772	0.777	0.770	1.603	0.776	0.798	120	511	416	404	-0.391	180	236	176	228	0
1	12	3	"PFB0131"	"B415"	3780	20790	120	715	766	319	75	76	16	100	100	0	537	550	186	102	104	19	99	99	0	1.471	1.542	1.486	1.533	1.523	1.663	0.854	120	478	1075	1139	0.557	640	435	691	448	0
1	13	3	"PFB0133"	"B418"	3980	20790	120	169	169	52	74	75	15	90	87	0	200	194	60	101	103	17	88	82	0	0.960	1.022	0.915	1.011	2.185	0.960	0.616	120	463	194	188	-0.060	95	99	95	93	0
1	14	3	"PFB0135"	"B424"	4160	20790	120	1547	1505	538	75	77	18	100	100	0	1044	1017	341	100	102	22	100	100	0	1.559	1.559	1.520	1.574	1.532	1.611	0.885	120	468	2416	2347	0.641	1472	944	1430	917	0
1	15	3	"PFB0137"	"B427"	4350	20790	130	120	119	28	76	78	18	80	58	0	141	141	33	101	103	23	70	41	0	1.100	1.075	0.927	0.992	2.693	0.949	0.244	120	537	84	83	0.138	44	40	43	40	0
1	16	3	"PFB0139"	"B431"	4540	20790	120	3173	3008	978	78	80	16	100	100	0	3305	3238	1013	103	105	18	100	100	0	0.967	0.935	0.944	0.931	1.400	0.936	0.894	120	465	6297	6065	-0.049	3095	3202	2930	3135	0
1	17	3	"PFB0155"	"B464"	4720	20790	130	113	117	29	79	82	19	73	46	0	166	162	41	106	108	19	81	67	0	0.567	0.679	0.690	0.657	3.053	0.653	0.254	120	522	94	94	-0.819	34	60	38	56	0
1	18	3	"PFB0158"	"B467"	4920	20790	120	616	617	198	79	81	19	100	100	0	760	731	224	107	110	20	100	99	0	0.822	0.862	0.862	0.875	1.504	0.852	0.892	120	493	1190	1162	-0.282	537	653	538	624	0
1	19	3	"PFB0160"	"B47"	5110	20780	150	85	87	18	79	80	16	29	8	0	113	117	26	105	107	21	28	11	0	0.750	0.667	0.884	0.865	3.581	0.122	0.007	156	578	14	20	-0.415	6	8	8	12	-50
1	20	3	"PFB0163"	"B476"	5310	20790	130	86	88	19	79	80	16	29	11	0	145	143	30	103	107	23	70	43	0	0.167	0.225	0.485	0.411	3.376	0.200	0.047	120	520	49	49	-2.585	7	42	9	40	0
1	21	3	"PFB0166"	"B484"	5490	20790	130	1388	1301	445	79	82	17	100	100	0	784	758	240	104	107	21	100	99	0	1.925	1.869	1.950	1.888	1.557	1.946	0.859	120	515	1989	1876	0.945	1309	680	1222	654	0
1	22	3	"PFB0168"	"B489"	5680	20790	120	188	190	48	81	98	294	0	0	0	817	811	227	105	109	33	100	99	0	0.150	0.154	0.147	0.150	1.626	0.140	0.714	120	551	819	815	-2.734	107	712	109	706	0
1	1	4	"PFB0186"	"B513"	1690	20980	120	397	404	108	72	74	18	100	100	0	795	799	228	96	98	17	100	100	0	0.465	0.472	0.453	0.481	1.528	0.444	0.847	120	595	1024	1035	-1.105	325	699	332	703	0
1	2	4	"PFB0188"	"B516"	1890	20980	110	79	81	17	68	71	17	37	10	0	149	150	30	93	95	16	90	82	0	0.196	0.228	0.275	0.292	2.830	0.236	0.080	80	444	67	70	-2.348	11	56	13	57	0
1	3	4	"PFB0191"	"B521"	2070	20980	120	583	567	160	67	69	13	100	100	0	3008	2984	705	94	96	18	100	100	0	0.177	0.173	0.176	0.169	1.508	0.163	0.851	120	490	3430	3390	-2.498	516	2914	500	2890	0
1	4	4	"PFB0193"	"B527"	2260	20980	120	298	299	68	69	70	14	100	100	0	407	409	120	94	96	19	99	99	0	0.732	0.730	0.744	0.736	1.595	0.672	0.759	120	500	542	545	-0.451	229	313	230	315	0
1	5	4	"PFB0195"	"B530"	2450	20980	120	235	230	57	70	71	14	99	96	0	200	197	50	93	96	18	95	89	0	1.542	1.538	1.431	1.654	2.006	1.526	0.664	120	547	272	264	0.625	165	107	160	104	0
1	6	4	"PFB0198"	"B536"	2640	20980	120	154	155	37	66	68	14	99	95	0	1127	1076	339	90	93	14	100	100	0	0.085	0.090	0.091	0.091	1.769	0.080	0.732	120	482	1125	1075	-3.559	88	1037	89	986	0
1	7	4	"PFD0038"	"D12635_8"	2830	20970	150	76	79	17	66	68	14	38	16	0	107	109	23	91	94	18	42	17	0	0.625	0.722	0.830	0.831	3.380	0.233	0.023	156	544	26	31	-0.678	10	16	13	18	-50
1	8	4	"PFD0046"	"D13568_2"	3020	20980	120	581	553	153	68	71	15	100	100	0	1124	1094	277	94	97	19	100	100	0	0.498	0.485	0.488	0.481	1.502	0.466	0.852	120	466	1543	1485	-1.006	513	1030	485	1000	0
1	9	4	"PFD0050"	"D14936_1"	3210	20980	120	120	125	29	69	71	16	94	76	0	162	163	33	95	98	21	92	82	0	0.761	0.824	0.789	0.785	2.122	0.779	0.464	120	493	118	124	-0.394	51	67	56	68	0
1	10	4	"PFD0055"	"D15909_10"	3400	20980	120	825	797	238	71	72	15	100	100	0	2971	2876	830	99	101	23	100	100	0	0.263	0.261	0.262	0.260	1.539	0.240	0.840	120	466	3626	3503	-1.929	754	2872	726	2777	0
1	11	4	"PFD0058"	"D15909_5"	3590	20980	120	392	388	116	73	75	16	100	100	0	655	653	213	103	103	18	100	100	0	0.578	0.573	0.565	0.589	1.624	0.529	0.832	120	510	871	865	-0.791	319	552	315	550	0
1	12	4	"PFD0060"	"D16430_1"	3820	20980	150	75	77	17	74	75	16	17	4	0	108	108	21	101	102	17	28	11	0	0.143	0.429	0.800	0.847	3.783	0.413	0.021	156	581	8	10	-2.807	1	7	3	7	-50
1	13	4	"PFD0079"	"D16785_4"	3980	20980	120	567	549	178	72	73	16	100	99	0	5161	4887	1717	99	100	17	100	100	0	0.098	0.100	0.101	0.101	1.533	0.094	0.869	120	418	5557	5265	-3.354	495	5062	477	4788	0
1	14	4	"PFD0082"	"D16785_6"	4170	20980	120	214	208	64	68	71	17	96	91	0	321	305	91	96	97	23	94	90	0	0.649	0.670	0.663	0.670	2.266	0.643	0.717	120	468	371	349	-0.624	146	225	140	209	0
1	15	4	"PFD0085"	"D16785_9"	4350	20980	120	647	605	208	70	73	17	100	100	0	905	848	295	95	98	22	100	99	0	0.712	0.710	0.739	0.717	1.628	0.683	0.837	120	479	1387	1288	-0.489	577	810	535	753	0
1	16	4	"PFD0087"	"D17715_10"	4550	20980	120	505	485	149	76	78	16	100	99	0	455	447	123	102	103	18	98	97	0	1.215	1.186	1.218	1.197	1.818	1.233	0.787	120	492	782	754	0.281	429	353	409	345	0
1	17	4	"PFD0092"	"D17715_109"	4740	20980	130	663	607	217	79	81	19	99	99	0	814	775	217	105	106	20	100	98	0	0.824	0.788	0.833	0.758	1.766	0.819	0.816	120	521	1293	1198	-0.280	584	709	528	670	0
1	18	4	"PFD0094"	"D17715_110"	4930	20980	130	1759	1641	601	78	80	20	100	100	0	1299	1251	363	103	106	24	100	100	0	1.406	1.361	1.452	1.313	1.608	1.469	0.839	120	466	2877	2711	0.491	1681	1196	1563	1148	0
1	19	4	"PFD0112"	"D17715_16"	5110	20990	150	90	92	19	78	79	16	42	16	0	122	124	26	102	105	25	41	12	0	0.600	0.636	0.757	0.679	4.124	0.162	0.020	156	547	32	36	-0.737	12	20	14	22	-50
1	20	4	"PFD0115"	"D17715_20"	5310	20980	130	334	326	107	78	80	16	100	98	0	360	358	102	103	105	22	97	96	0	0.996	0.973	0.967	0.919	1.814	0.984	0.738	120	536	513	503	-0.006	256	257	248	255	0
1	21	4	"PFD0118"	"D17715_25"	5500	20970	120	119	120	33	79	82	18	75	54	0	144	140	36	106	107	20	68	43	0	1.053	1.206	1.049	0.930	3.013	0.897	0.182	120	481	78	75	0.074	40	38	41	34	0
1	22	4	"PFD0121"	"D17715_28"	5690	20970	120	554	533	188	81	84	19	100	99	0	585	562	181	107	109	20	99	99	0	0.990	0.993	0.954	1.006	1.777	0.992	0.820	120	540	951	907	-0.015	473	478	452	455	0
1	1	5	"PFD0124"	"D17715_32"	1700	21170	120	345	341	113	70	72	16	100	100	0	521	507	143	94	97	18	100	97	0	0.644	0.656	0.679	0.647	1.822	0.654	0.786	120	588	702	684	-0.635	275	427	271	413	0
1	2	5	"PFD0126"	"D17715_37"	1890	21170	120	558	536	195	66	69	14	100	99	0	730	700	227	92	93	16	100	100	0	0.771	0.773	0.819	0.760	1.770	0.779	0.820	120	520	1130	1078	-0.375	492	638	470	608	0
1	3	5	"PFD0143"	"D17715_67"	2080	21170	120	107	111	23	66	68	14	91	78	0	550	538	124	93	95	18	100	99	0	0.090	0.101	0.101	0.094	1.980	0.086	0.488	120	484	498	490	-3.478	41	457	45	445	0
1	4	5	"PFD0145"	"D17715_7"	2260	21170	120	132	130	33	67	69	13	92	83	0	158	157	36	91	94	18	90	80	0	0.970	0.955	0.921	0.941	2.207	0.944	0.508	120	494	132	129	-0.044	65	67	63	66	0
1	5	5	"PFD0147"	"D17715_76"	2430	21180	90	81	82	15	69	71	15	36	9	0	120	122	24	94	96	20	59	26	0	0.462	0.464	0.632	0.675	3.946	0.253	0.074	52	347	38	41	-1.115	12	26	13	28	0
1	6	5	"PFD0149"	"D17715_8"	2650	21170	120	201	204	63	67	69	19	99	95	0	381	374	93	92	95	19	99	99	0	0.464	0.486	0.501	0.466	1.714	0.468	0.715	120	571	423	419	-1.109	134	289	137	282	0
1	7	5	"PFD0151"	"D17715_81"	2840	21170	120	138	135	46	65	66	13	90	80	0	671	634	230	90	93	18	100	100	0	0.126	0.129	0.129	0.122	1.781	0.123	0.656	120	479	654	614	-2.993	73	581	70	544	0
1	8	5	"PFD0153"	"D17715_89"	3030	21170	120	2749	2653	1391	62	64	13	98	98	0	1816	1831	827	88	90	20	98	98	0	1.555	1.487	1.597	1.333	2.318	1.608	0.752	120	506	4415	4334	0.637	2687	1728	2591	1743	0
1	9	5	"PFE0210"	"E18550_2"	3220	21150	100	367	399	185	61	63	12	100	98	0	1208	1247	504	89	92	24	100	100	0	0.273	0.292	0.285	0.268	1.820	0.267	0.748	80	390	1425	1496	-1.871	306	1119	338	1158	0
1	10	5	"PFE0213"	"E18651_3"	3420	21160	140	107	109	43	66	68	15	62	57	0	161	173	88	96	105	62	51	26	0	0.631	0.558	0.588	0.590	2.824	0.215	0.247	156	538	106	120	-0.665	41	65	43	77	0
1	11	5	"PFE0218"	"E18737_1"	3600	21160	120	365	368	136	71	73	16	100	100	0	1990	1889	771	99	106	46	99	99	0	0.155	0.166	0.161	0.168	2.019	0.146	0.771	120	444	2185	2087	-2.685	294	1891	297	1790	0
1	12	5	"PFE0223"	"E1884_3"	3790	21160	120	4818	4620	1567	72	74	16	100	100	0	4236	4010	1634	99	101	17	100	100	0	1.147	1.163	1.109	1.252	1.797	1.110	0.831	120	450	8883	8459	0.198	4746	4137	4548	3911	0
1	13	5	"PFE0226"	"E18877_2"	3980	21160	120	133	137	40	70	72	16	89	80	0	363	370	146	97	98	18	95	92	0	0.237	0.245	0.244	0.251	2.134	0.209	0.617	120	462	329	340	-2.078	63	266	67	273	0
1	14	5	"PFE0228"	"E18957_1"	4170	21160	120	134	135	34	63	65	14	95	89	0	670	654	191	90	92	17	99	99	0	0.122	0.128	0.129	0.122	2.114	0.120	0.699	120	481	651	636	-3.030	71	580	72	564	0
1	15	5	"PFE0249"	"E19870_1"	4360	21160	120	162	166	38	69	70	15	97	97	0	162	161	35	93	96	17	93	85	0	1.348	1.426	1.408	1.342	1.695	1.390	0.500	120	468	162	165	0.431	93	69	97	68	0
1	16	5	"PFE0251"	"E20152_1"	4540	21160	120	116	118	29	74	77	18	78	58	0	150	148	38	100	103	19	82	62	0	0.840	0.917	0.898	0.834	2.502	0.683	0.240	120	452	92	92	-0.252	42	50	44	48	0
1	17	5	"PFE0257"	"E20313_1"	4730	21160	120	190	190	59	75	77	18	95	89	0	276	278	76	101	103	19	98	96	0	0.657	0.650	0.621	0.630	2.214	0.602	0.670	120	498	290	292	-0.606	115	175	115	177	0
1	18	5	"PFE0260"	"E20360_12"	4930	21160	150	88	92	21	75	78	19	37	15	0	111	113	25	101	104	24	27	5	0	1.300	1.417	1.250	1.076	3.528	0.264	0.020	156	546	23	29	0.379	13	10	17	12	-50
1	19	5	"PFE0265"	"E20424_1"	5110	21170	120	398	385	165	80	85	22	95	95	0	2044	2064	952	104	109	28	100	99	0	0.164	0.156	0.159	0.152	1.528	0.151	0.847	120	475	2258	2265	-2.609	318	1940	305	1960	0
1	20	5	"PFE0267"	"E20514_1"	5300	21170	120	405	401	151	79	81	16	97	96	0	2227	2354	799	104	106	21	100	100	0	0.154	0.143	0.145	0.135	1.662	0.134	0.802	120	480	2449	2572	-2.703	326	2123	322	2250	0
1	21	5	"PFE0293"	"E22156_1"	5490	21160	120	2017	1894	635	81	84	17	100	100	0	2596	2429	873	107	109	19	100	100	0	0.778	0.781	0.771	0.806	1.679	0.745	0.857	120	497	4425	4135	-0.362	1936	2489	1813	2322	0
1	22	5	"PFE0299"	"E22468_1"	5680	21160	120	724	688	270	84	86	18	100	100	0	770	745	334	111	114	21	98	98	0	0.971	0.953	0.899	1.010	1.846	0.889	0.814	120	554	1299	1238	-0.042	640	659	604	634	0
1	1	6	"PFE0302"	"E22504_2"	1680	21350	100	88	90	17	68	70	14	63	32	0	128	131	27	94	97	18	76	43	0	0.588	0.595	0.606	0.596	2.852	0.380	0.133	80	455	54	59	-0.766	20	34	22	37	0
1	2	6	"PFE0309"	"E2283_4"	1890	21360	120	157	156	43	66	68	14	93	91	0	260	261	62	91	93	16	98	96	0	0.538	0.529	0.543	0.499	1.877	0.508	0.653	120	530	260	260	-0.893	91	169	90	170	0
1	3	6	"PFE0314"	"E22930_2"	2080	21360	120	179	185	56	67	69	14	95	94	0	506	515	141	92	94	16	100	99	0	0.271	0.279	0.287	0.271	1.606	0.274	0.794	120	484	526	541	-1.886	112	414	118	423	0
1	4	6	"PFE0318"	"E23098_1"	2270	21360	120	916	901	326	67	68	13	100	100	0	779	788	201	91	93	16	100	100	0	1.234	1.197	1.234	1.104	1.541	1.281	0.885	120	484	1537	1531	0.303	849	688	834	697	0
1	5	6	"PFE0353"	"E24637_1"	2460	21350	120	1369	1294	405	67	69	15	100	100	0	2562	2404	826	92	93	16	100	100	0	0.527	0.531	0.531	0.551	1.630	0.501	0.854	120	506	3772	3539	-0.924	1302	2470	1227	2312	0
1	6	6	"PFE0361"	"E248_3"	2630	21350	110	2911	2677	736	71	108	269	100	100	0	2328	2175	577	95	142	297	100	100	0	1.272	1.253	1.267	1.247	1.357	1.259	0.896	80	432	5073	4686	0.347	2840	2233	2606	2080	0
1	7	6	"PFE0363"	"E24971_1"	2830	21350	120	391	384	115	70	101	247	77	5	0	368	358	126	94	134	273	50	0	0	1.172	1.189	1.174	1.291	1.734	1.111	0.787	120	515	595	578	0.228	321	274	314	264	0
1	8	6	"PFE0367"	"E25193_1"	3020	21350	120	93	93	22	60	62	13	76	58	0	173	180	46	88	90	16	96	93	0	0.388	0.359	0.351	0.338	2.658	0.281	0.357	120	492	118	125	-1.365	33	85	33	92	0
1	9	6	"PFE0373"	"E25749_1"	3230	21340	130	147	217	608	60	61	11	99	92	0	825	903	414	89	91	17	100	100	0	0.118	0.193	0.123	0.119	1.909	0.361	0.101	120	589	823	971	-3.081	87	736	157	814	0
1	10	6	"PFE0375"	"E25972_1"	3420	21350	120	270	259	115	65	67	15	91	89	0	2060	1856	964	100	123	196	89	88	0	0.105	0.110	0.103	0.109	1.898	0.097	0.741	120	500	2165	1950	-3.257	205	1960	194	1756	0
1	11	6	"PFF0292"	"F18577_5"	3600	21350	120	155	155	39	70	73	16	93	90	0	342	344	78	106	131	207	67	1	0	0.360	0.357	0.345	0.331	1.867	0.329	0.645	120	444	321	323	-1.473	85	236	85	238	0
1	12	6	"PFF0300"	"F18770_1"	3780	21350	150	82	84	26	74	76	16	30	10	0	114	116	24	102	106	25	26	6	0	0.667	0.714	0.818	0.882	3.494	0.172	0.009	156	582	20	24	-0.585	8	12	10	14	-50
1	13	6	"PFF0307"	"F19110_2"	3980	21350	120	641	602	203	74	75	16	100	98	0	566	553	144	101	103	24	100	100	0	1.219	1.168	1.197	1.116	1.691	1.225	0.861	120	498	1032	980	0.286	567	465	528	452	0
1	14	6	"PFF0309"	"F19190_1"	4170	21350	120	469	453	145	72	73	16	99	99	0	661	626	178	98	99	18	100	100	0	0.705	0.722	0.741	0.698	1.626	0.725	0.866	120	497	960	909	-0.504	397	563	381	528	0
1	15	6	"PFF0313"	"F19243_2"	4360	21350	120	1780	1647	574	75	77	17	100	100	0	1622	1527	508	101	104	19	100	100	0	1.121	1.102	1.146	1.094	1.834	1.120	0.830	120	484	3226	2998	0.165	1705	1521	1572	1426	0
1	16	6	"PFF0316"	"F19409_1"	4550	21340	130	129	125	31	76	79	18	81	67	0	352	333	102	102	104	19	96	95	0	0.212	0.212	0.207	0.206	1.804	0.193	0.502	120	560	303	280	-2.238	53	250	49	231	0
1	17	6	"PFF0345"	"F20077_1"	4750	21350	110	102	106	22	74	76	17	67	40	0	138	137	32	100	102	17	76	52	0	0.737	0.865	0.716	0.692	2.910	0.636	0.156	80	445	66	69	-0.441	28	38	32	37	0
1	18	6	"PFF0351"	"F20166_1"	4930	21350	120	257	254	82	78	83	21	96	92	0	223	218	52	103	106	21	93	90	0	1.492	1.530	1.611	1.527	2.045	1.645	0.677	120	549	299	291	0.577	179	120	176	115	0
1	19	6	"PFF0355"	"F20234_1"	5140	21370	90	122	124	32	83	89	25	65	34	0	131	133	33	110	112	23	44	23	0	1.857	1.783	1.556	1.349	3.517	1.785	0.046	52	347	60	64	0.893	39	21	41	23	0
1	20	6	"PFF0357"	"F20284_1"	5310	21350	120	183	182	55	79	82	18	94	89	0	408	390	124	107	109	24	94	93	0	0.346	0.364	0.360	0.375	2.178	0.332	0.715	120	496	405	386	-1.533	104	301	103	283	0
1	21	6	"PFF0360"	"F20385_1"	5500	21350	120	782	737	297	85	87	18	99	98	0	816	787	281	110	112	22	100	98	0	0.987	0.963	0.986	0.937	1.940	0.976	0.821	120	507	1403	1329	-0.019	697	706	652	677	0
1	22	6	"PFF0362"	"F20385_3"	5690	21340	120	856	793	248	85	89	19	100	100	0	846	782	269	113	115	22	99	95	0	1.052	1.058	1.057	1.155	1.856	1.015	0.858	120	557	1504	1377	0.073	771	733	708	669	0
1	1	7	"PFF0380"	"F20989_1"	1700	21540	120	1451	1347	347	67	68	14	100	100	0	1196	1131	329	91	93	17	100	99	0	1.252	1.231	1.255	1.311	1.753	1.221	0.891	120	609	2489	2320	0.325	1384	1105	1280	1040	0
1	2	7	"PFF0388"	"F21429_3"	1890	21540	120	1861	1797	503	67	69	14	100	100	0	3798	3726	1015	91	93	17	100	100	0	0.484	0.476	0.499	0.465	1.640	0.457	0.874	120	541	5501	5365	-1.047	1794	3707	1730	3635	0
1	3	7	"PFF0396"	"F21560_1"	2080	21540	120	1742	1613	498	68	69	14	100	100	0	2049	1892	556	93	94	16	100	100	0	0.856	0.859	0.893	0.865	1.670	0.845	0.862	120	484	3630	3344	-0.225	1674	1956	1545	1799	0
1	4	7	"PFF0401"	"F21821_1"	2270	21540	120	1465	1379	376	69	70	14	100	100	0	924	896	225	93	95	17	100	100	0	1.680	1.631	1.669	1.630	1.599	1.674	0.865	120	504	2227	2113	0.748	1396	831	1310	803	0
1	5	7	"PFF0404"	"F21902_1"	2460	21540	120	2998	2875	780	71	73	15	100	100	0	3437	3302	1001	95	96	17	100	100	0	0.876	0.874	0.895	0.903	1.719	0.852	0.872	120	500	6269	6011	-0.191	2927	3342	2804	3207	0
1	6	7	"PFF0407"	"F21981_2"	2650	21540	120	17391	16788	5250	77	101	227	100	100	0	10446	9713	3222	99	131	250	100	99	0	1.673	1.738	1.741	1.775	1.752	1.770	0.881	120	506	27661	26325	0.743	17314	10347	16711	9614	0
1	7	7	"PFF0440"	"F22946_1"	2840	21540	120	320	329	114	74	77	19	99	97	0	288	292	98	98	100	17	99	96	0	1.295	1.314	1.345	1.358	1.902	1.304	0.794	120	482	436	449	0.373	246	190	255	194	0
1	8	7	"PFF0446"	"F23145_4"	3030	21540	150	79	80	18	66	67	15	44	19	0	111	113	30	93	97	18	48	23	0	0.722	0.700	0.682	0.675	3.088	0.489	0.192	156	585	31	34	-0.469	13	18	14	20	-50
1	9	7	"PFF0452"	"F23274_1"	3220	21540	150	72	76	22	63	66	16	36	14	0	100	108	35	95	99	25	22	10	0	1.800	1.000	0.631	0.824	3.515	0.390	0.146	156	647	14	26	0.848	9	5	13	13	-50
1	10	7	"PFF0458"	"F23526_2"	3420	21550	110	1711	1622	505	68	71	18	100	100	0	1594	1559	473	103	120	199	100	97	0	1.102	1.067	1.126	1.062	1.408	1.093	0.838	80	444	3134	3010	0.140	1643	1491	1554	1456	0
1	11	7	"PFF0461"	"F23551_1"	3600	21540	120	951	894	275	76	79	17	100	100	0	737	686	233	115	131	186	90	77	0	1.407	1.433	1.391	1.520	1.745	1.427	0.827	120	503	1497	1389	0.492	875	622	818	571	0
1	12	7	"PFF0463"	"F23564_1"	3790	21540	120	2777	2545	773	76	79	16	100	100	0	2672	2396	860	113	118	27	99	99	0	1.055	1.081	1.074	1.170	1.924	1.051	0.861	120	496	5260	4752	0.078	2701	2559	2469	2283	0
1	13	7	"PFF1088"	"F45524_1"	3980	21540	120	716	681	223	75	78	16	100	100	0	797	784	178	107	110	24	100	100	0	0.929	0.895	0.933	0.837	1.552	0.916	0.875	120	500	1331	1283	-0.106	641	690	606	677	0
1	14	7	"PFF1100"	"F45683_2"	4170	21540	120	2660	2543	870	74	77	16	100	100	0	1650	1665	404	101	104	18	100	100	0	1.669	1.579	1.622	1.481	1.619	1.698	0.870	120	468	4135	4033	0.739	2586	1549	2469	1564	0
1	15	7	"PFF1105"	"F45820_1"	4350	21530	130	115	117	31	78	80	16	69	54	0	180	182	51	105	108	20	84	71	0	0.493	0.506	0.532	0.522	2.770	0.413	0.306	120	517	112	116	-1.019	37	75	39	77	0
1	16	7	"PFF1110"	"F46067_3"	4550	21530	120	1255	1213	357	79	81	17	100	100	0	1149	1125	298	105	107	19	100	100	0	1.126	1.112	1.137	1.112	1.568	1.118	0.856	120	514	2220	2154	0.172	1176	1044	1134	1020	0
1	17	7	"PFF1112"	"F46181_1"	4740	21530	120	963	896	312	78	81	20	100	100	0	665	625	214	103	105	19	99	97	0	1.575	1.567	1.571	1.673	1.933	1.553	0.845	120	527	1447	1340	0.655	885	562	818	522	0
1	18	7	"PFF1114"	"F46183_2"	4930	21530	110	129	129	37	81	84	20	77	55	0	252	244	69	106	110	27	92	88	0	0.329	0.348	0.354	0.372	2.291	0.332	0.410	80	457	194	186	-1.605	48	146	48	138	0
1	19	7	"PFF1142"	"F4688_1"	5130	21540	120	1369	1237	468	83	85	20	100	99	0	1974	1845	598	108	113	28	100	100	0	0.689	0.664	0.689	0.620	1.754	0.668	0.869	120	551	3152	2891	-0.537	1286	1866	1154	1737	0
1	20	7	"PFF1151"	"F47145_2"	5320	21540	120	1306	1161	472	75	78	18	99	99	0	823	757	286	102	105	22	100	99	0	1.707	1.658	1.767	1.656	2.203	1.782	0.777	120	500	1952	1741	0.772	1231	721	1086	655	0
1	21	7	"PFF1154"	"F47255_1"	5490	21530	110	147	143	44	77	81	22	81	67	0	154	149	39	102	106	24	72	51	0	1.346	1.404	1.449	1.234	2.596	1.392	0.390	80	454	122	113	0.429	70	52	66	47	0
1	22	7	"PFF1156"	"F47255_3"	5720	21550	150	94	98	29	81	85	25	33	12	0	126	127	28	113	151	647	0	0	0	1.000	1.214	0.909	0.939	3.813	0.873	0.096	156	858	26	31	0.000	13	13	17	14	-50
1	1	8	"PFF1158"	"F47327_1"	1690	21720	110	175	167	38	67	69	17	98	95	0	913	907	153	93	104	84	100	100	0	0.132	0.123	0.116	0.114	1.574	0.124	0.767	80	538	928	914	-2.925	108	820	100	814	0
1	2	8	"PFF1160"	"F47350_1"	1880	21750	90	74	74	14	68	70	16	25	3	0	123	126	26	96	104	64	11	0	0	0.222	0.200	0.400	0.440	3.657	0.100	0.009	52	376	33	36	-2.170	6	27	6	30	0
1	3	8	"PFF1184"	"F48253_6"	2080	21730	120	81	82	18	68	69	14	45	17	0	129	134	24	91	93	16	90	60	0	0.342	0.326	0.436	0.406	2.815	0.265	0.070	120	567	51	57	-1.547	13	38	14	43	0
1	4	8	"PFF1186"	"F48363_2"	2270	21730	110	89	88	20	69	70	14	61	31	0	143	145	32	93	95	17	87	77	0	0.400	0.365	0.500	0.420	2.855	0.405	0.233	80	442	70	71	-1.322	20	50	19	52	0
1	5	8	"PFF1188"	"F48395_1"	2450	21730	120	472	449	130	71	73	16	99	99	0	2510	2416	546	100	101	17	100	100	0	0.166	0.163	0.167	0.155	1.639	0.158	0.865	120	528	2811	2694	-2.587	401	2410	378	2316	0
1	6	8	"PFF1190"	"F48424_2"	2650	21720	120	1065	1025	311	76	79	18	100	100	0	1105	1078	352	101	103	25	97	96	0	0.985	0.971	0.934	1.081	2.000	0.937	0.883	120	514	1993	1926	-0.022	989	1004	949	977	0
1	7	8	"PFF1193"	"F48446_1"	2840	21730	120	495	483	146	74	77	19	100	99	0	695	679	173	100	103	32	99	98	0	0.708	0.706	0.712	0.704	1.843	0.695	0.856	120	507	1016	988	-0.499	421	595	409	579	0
1	8	8	"PFF1195"	"F48446_5"	3040	21730	120	411	386	136	72	74	14	99	98	0	451	430	138	101	103	19	96	95	0	0.969	0.954	0.958	0.952	2.298	0.961	0.813	120	483	689	643	-0.046	339	350	314	329	0
1	9	8	"PFF1220"	"F49665_1"	3220	21720	110	147	148	34	74	77	18	92	86	0	758	779	171	106	116	86	100	100	0	0.112	0.110	0.117	0.100	1.654	0.101	0.684	80	428	725	747	-3.159	73	652	74	673	0
1	10	8	"PFF1222"	"F49677_3"	3420	21730	120	8070	7533	3005	82	84	20	100	100	0	4215	4157	1212	106	116	78	100	100	0	1.944	1.839	1.897	1.686	1.583	2.015	0.893	120	530	12097	11502	0.959	7988	4109	7451	4051	0
1	11	8	"PFF1225"	"F49959_1"	3600	21730	120	167	171	49	83	85	18	90	80	0	591	572	193	107	110	21	99	97	0	0.174	0.189	0.190	0.187	2.020	0.169	0.628	120	490	568	553	-2.527	84	484	88	465	0
1	12	8	"PFF1234"	"F50107_1"	3800	21750	150	91	96	26	81	83	18	36	21	0	131	132	31	112	117	33	29	7	0	0.526	0.750	0.720	0.833	3.187	0.407	0.053	156	633	29	35	-0.926	10	19	15	20	-50
1	13	8	"PFF1237"	"F50551_1"	3990	21730	120	441	417	152	77	80	18	98	96	0	481	464	152	107	112	23	99	95	0	0.973	0.952	0.968	0.945	1.813	0.969	0.818	120	467	738	697	-0.039	364	374	340	357	0
1	14	8	"PFF1239"	"F50598_1"	4180	21720	120	779	733	285	75	78	17	100	100	0	686	643	261	105	108	20	98	97	0	1.212	1.223	1.220	1.306	1.814	1.157	0.787	120	465	1285	1196	0.277	704	581	658	538	0
1	15	8	"PFF1927"	"F960_2"	4360	21720	120	888	835	257	79	82	18	100	100	0	1336	1300	390	111	112	21	100	100	0	0.660	0.636	0.633	0.631	1.415	0.608	0.880	120	484	2034	1945	-0.599	809	1225	756	1189	0
1	16	8	"PFF1931"	"F960_7"	4550	21720	120	617	589	189	82	84	20	100	100	0	512	501	140	109	111	20	99	96	0	1.328	1.293	1.288	1.326	1.824	1.335	0.829	120	500	938	899	0.409	535	403	507	392	0
1	17	8	"PFF1933"	"F9676_1"	4740	21720	120	680	625	223	81	84	22	100	100	0	904	835	319	105	108	19	99	99	0	0.750	0.745	0.740	0.781	1.907	0.700	0.842	120	514	1398	1274	-0.416	599	799	544	730	0
1	18	8	"PFI0003"	"I10209_1"	4940	21720	120	2266	2035	742	81	83	19	100	100	0	1916	1664	720	109	112	26	97	96	0	1.209	1.257	1.228	1.475	2.186	1.203	0.889	120	561	3992	3509	0.274	2185	1807	1954	1555	0
1	19	8	"PFI0005"	"I1033_3"	5120	21720	110	477	454	164	84	89	37	100	93	0	5434	5131	1819	116	205	668	98	95	0	0.074	0.074	0.072	0.071	1.514	0.069	0.847	80	448	5711	5385	-3.758	393	5318	370	5015	0
1	20	8	"PFI0009"	"I10565_1"	5310	21720	110	216	215	67	73	82	41	91	78	0	511	489	123	104	196	651	0	0	0	0.351	0.369	0.355	0.333	1.740	0.362	0.711	80	476	550	527	-1.509	143	407	142	385	0
1	21	8	"PFI0038"	"I1136_2"	5510	21720	120	251	237	76	67	72	26	93	90	0	258	244	75	94	106	62	85	70	0	1.122	1.133	1.137	1.150	2.278	1.135	0.714	120	547	348	320	0.166	184	164	170	150	0
1	22	8	"PFI0041"	"I11448_2"	5690	21710	110	2144	1957	731	73	77	25	100	100	0	19771	17934	6803	113	187	901	100	100	0	0.105	0.106	0.106	0.107	1.478	0.098	0.855	80	441	21729	19705	-3.247	2071	19658	1884	17821	0
1	1	9	"PFI0043"	"I11495_1"	1710	21920	120	1111	1154	432	69	72	19	100	100	0	3724	3899	1236	98	111	87	100	100	0	0.287	0.285	0.300	0.275	1.600	0.278	0.861	120	583	4668	4886	-1.799	1042	3626	1085	3801	0
1	2	9	"PFI0045"	"I11523_4"	1890	21920	120	1490	1428	478	70	71	15	100	100	0	1466	1418	345	98	101	21	100	100	0	1.038	1.029	1.045	0.971	1.643	1.072	0.884	120	491	2788	2678	0.054	1420	1368	1358	1320	0
1	3	9	"PFI0048"	"I1175_1"	2090	21920	120	334	313	96	69	70	14	99	99	0	429	412	125	93	96	17	95	94	0	0.789	0.765	0.762	0.781	1.963	0.746	0.783	120	501	601	563	-0.342	265	336	244	319	0
1	4	9	"PFI0053"	"I11857_2"	2270	21920	120	441	428	139	70	72	15	98	97	0	409	400	114	94	96	17	99	98	0	1.178	1.170	1.163	1.127	1.858	1.184	0.826	120	532	686	664	0.236	371	315	358	306	0
1	5	9	"PFI0079"	"I12708_1"	2460	21910	110	153	156	32	73	75	16	100	97	0	582	592	91	98	102	21	100	100	0	0.165	0.168	0.160	0.158	1.454	0.155	0.646	80	488	564	577	-2.597	80	484	83	494	0
1	6	9	"PFI0085"	"I12812_3"	2660	21920	120	379	389	143	75	77	16	98	95	0	715	724	217	99	103	27	100	98	0	0.494	0.502	0.518	0.445	1.803	0.507	0.864	120	527	920	939	-1.019	304	616	314	625	0
1	7	9	"PFI0087"	"I12861_2"	2830	21900	110	15428	16386	5637	76	134	659	100	100	0	20138	19631	5746	100	288	1726	98	98	0	0.766	0.835	0.817	0.840	1.537	0.822	0.895	80	444	35390	35841	-0.384	15352	20038	16310	19531	0
1	8	9	"PFI0089"	"I12932_1"	3030	21910	120	378	367	111	76	124	602	0	0	0	533	526	161	102	259	1578	0	0	0	0.701	0.686	0.694	0.721	1.977	0.651	0.821	120	532	733	715	-0.513	302	431	291	424	0
1	9	9	"PFI0099"	"I13128_2"	3230	21910	120	10086	9383	3213	79	83	20	100	100	0	8383	7791	3267	107	118	76	100	100	0	1.209	1.211	1.176	1.305	1.658	1.165	0.892	120	570	18283	16988	0.274	10007	8276	9304	7684	0
1	10	9	"PFI0102"	"I13218_1"	3420	21910	110	423	405	128	85	88	21	100	100	0	421	415	104	109	113	25	100	100	0	1.083	1.046	1.001	1.015	1.484	1.069	0.793	80	448	650	626	0.115	338	312	320	306	0
1	11	9	"PFI0124"	"I13978_1"	3600	21910	110	295	292	75	83	86	19	100	100	0	355	346	81	108	111	24	100	100	0	0.858	0.878	0.925	0.877	1.533	0.818	0.759	80	468	459	447	-0.220	212	247	209	238	0
1	12	9	"PFI0126"	"I14041_1"	3790	21910	110	113	116	27	82	84	18	70	46	0	471	452	98	108	114	36	100	100	0	0.085	0.099	0.104	0.097	1.962	0.087	0.302	80	426	394	378	-3.550	31	363	34	344	0
1	13	9	"PFI0128"	"I14195_1"	3990	21910	120	8098	7436	2640	79	82	19	100	100	0	5777	5091	2222	105	110	32	100	99	0	1.414	1.476	1.475	1.652	2.105	1.439	0.845	120	503	13691	12343	0.500	8019	5672	7357	4986	0
1	14	9	"PFI0131"	"I1431_1"	4180	21910	120	321	304	95	78	82	19	98	95	0	417	392	138	107	110	21	93	91	0	0.784	0.793	0.822	0.849	2.499	0.730	0.732	120	515	553	511	-0.351	243	310	226	285	0
1	15	9	"PFI0137"	"I14413_3"	4370	21910	120	2426	2194	840	83	85	19	100	100	0	3207	3031	903	113	116	21	100	100	0	0.757	0.723	0.750	0.670	1.742	0.737	0.865	120	507	5437	5029	-0.401	2343	3094	2111	2918	0
1	16	9	"PFI0141"	"I14670_1"	4560	21910	120	169	164	40	85	87	19	91	84	0	681	657	223	113	115	22	97	97	0	0.148	0.145	0.162	0.152	2.040	0.126	0.608	120	500	652	623	-2.757	84	568	79	544	0
1	17	9	"PFJ0122"	"J167_5"	4750	21910	120	115	116	28	84	86	20	63	36	0	173	172	40	107	110	21	85	70	0	0.470	0.492	0.477	0.465	3.145	0.441	0.165	120	526	97	97	-1.090	31	66	32	65	0
1	18	9	"PFJ0124"	"J167_7"	4940	21910	100	102	103	27	81	84	20	50	23	0	147	146	36	108	110	20	70	47	0	0.538	0.579	0.542	0.569	2.776	0.567	0.226	80	416	60	60	-0.893	21	39	22	38	0
1	19	9	"PFJ0128"	"J170_18"	5130	21910	120	560	542	191	81	85	34	99	98	0	579	558	191	109	179	620	16	0	0	1.019	1.027	1.014	1.021	1.694	1.021	0.823	120	482	949	910	0.027	479	470	461	449	0
1	20	9	"PFJ0137"	"J171_6"	5300	21920	150	74	76	19	74	81	42	3	0	0	100	103	23	102	166	550	0	0	0	0.000	2.000	0.927	0.866	3.595	0.431	0.029	156	652	-2	3	Error	0	-2	2	1	-50
1	21	9	"PFJ0150"	"J181_2"	5520	21900	120	622	577	213	69	72	31	100	99	0	1210	1089	467	93	97	25	95	95	0	0.495	0.510	0.503	0.579	2.270	0.467	0.847	120	528	1670	1504	-1.014	553	1117	508	996	0
1	22	9	"PFJ0153"	"J181_9"	5710	21910	120	273	269	98	73	77	23	96	90	0	1891	1816	668	105	164	807	87	64	0	0.112	0.115	0.113	0.110	1.780	0.110	0.804	120	551	1986	1907	-3.159	200	1786	196	1711	0
1	1	10	"PFJ0179"	"J198_2"	1710	22100	120	86	91	22	66	69	15	59	38	0	162	164	41	94	101	41	75	32	0	0.294	0.357	0.373	0.353	2.469	0.184	0.230	120	575	88	95	-1.766	20	68	25	70	0
1	2	10	"PFJ0184"	"J206_1"	1910	22100	120	564	558	172	67	69	14	100	100	0	1086	1038	304	93	96	18	100	100	0	0.501	0.520	0.517	0.545	1.932	0.495	0.839	120	503	1490	1436	-0.999	497	993	491	945	0
1	3	10	"PFJ0186"	"J206_6"	2090	22100	110	176	171	51	67	69	14	96	93	0	349	346	106	92	94	17	98	95	0	0.424	0.409	0.422	0.403	1.862	0.369	0.697	80	446	366	358	-1.237	109	257	104	254	0
1	4	10	"PFJ0188"	"J212_1"	2280	22100	110	403	387	116	69	72	18	100	100	0	967	971	202	96	105	79	100	100	0	0.383	0.363	0.366	0.345	1.386	0.341	0.817	80	516	1205	1193	-1.383	334	871	318	875	0
1	5	10	"PFJ0190"	"J212_4"	2490	22110	110	103	101	22	73	76	19	65	28	0	152	154	29	98	108	74	23	0	0	0.556	0.500	0.585	0.546	2.932	0.384	0.172	80	503	84	84	-0.848	30	54	28	56	0
1	6	10	"PFJ0197"	"J218_1"	2660	22100	120	195	199	57	72	73	15	100	99	0	241	243	53	94	96	17	98	96	0	0.837	0.852	0.835	0.838	1.914	0.856	0.653	120	497	270	276	-0.257	123	147	127	149	0
1	7	10	"PFJ0220"	"J222_7"	2850	22100	110	762	725	233	75	112	542	68	0	0	582	600	136	98	211	1436	0	0	0	1.419	1.295	1.275	1.240	1.347	1.323	0.841	80	503	1171	1152	0.505	687	484	650	502	0
1	8	10	"PFJ0228"	"J227_3"	3040	22100	120	1355	1293	444	75	81	53	100	100	0	1389	1318	539	101	110	67	98	95	0	0.994	1.001	1.005	1.107	1.924	0.944	0.831	120	535	2568	2435	-0.009	1280	1288	1218	1217	0
1	9	10	"PFJ0231"	"J22_1"	3240	22110	120	245	242	85	75	79	18	97	93	0	380	364	103	104	107	25	98	97	0	0.616	0.642	0.621	0.613	1.598	0.647	0.783	120	478	446	427	-0.699	170	276	167	260	0
1	10	10	"PFJ0233"	"J22_3"	3420	22110	150	86	87	19	80	83	20	21	7	0	111	114	24	107	111	23	21	8	0	1.500	1.000	0.780	0.773	3.353	0.443	0.007	156	615	10	14	0.585	6	4	7	7	-50
1	11	10	"PFJ0238"	"J232_6"	3620	22100	120	177	185	61	81	83	19	92	85	0	379	370	131	110	112	22	98	92	0	0.357	0.400	0.383	0.386	2.193	0.360	0.630	120	504	365	364	-1.486	96	269	104	260	0
1	12	10	"PFJ0242"	"J236_1"	3800	22100	120	1006	945	344	80	82	20	100	100	0	1228	1115	465	110	115	37	100	96	0	0.828	0.861	0.874	0.934	2.023	0.811	0.799	120	519	2044	1870	-0.272	926	1118	865	1005	0
1	13	10	"PFJ0262"	"J248_1"	3990	22100	120	394	375	115	77	80	21	98	96	0	353	343	90	103	108	32	96	94	0	1.268	1.242	1.345	1.250	1.753	1.251	0.793	120	454	567	538	0.343	317	250	298	240	0
1	14	10	"PFJ0264"	"J248_11"	4160	22120	150	86	89	21	78	81	20	29	8	0	115	120	31	104	108	28	32	5	0	0.727	0.688	0.740	0.744	3.237	0.306	0.060	156	613	19	27	-0.459	8	11	11	16	-50
1	15	10	"PFJ0267"	"J248_5"	4360	22090	110	82	85	20	82	85	18	15	5	0	201	201	45	111	114	24	96	81	0	0.000	0.033	0.179	0.176	2.911	0.051	0.016	80	487	90	93	Error	0	90	3	90	0
1	16	10	"PFJ0271"	"J252_2"	4570	22100	120	129	129	32	84	86	19	81	59	0	526	483	169	112	115	22	96	93	0	0.109	0.121	0.133	0.134	2.124	0.107	0.431	120	553	459	416	-3.202	45	414	45	371	0
1	17	10	"PFJ0273"	"J252_4"	4750	22090	110	534	496	141	83	86	21	100	100	0	530	490	153	111	116	33	97	96	0	1.076	1.090	1.062	1.121	1.805	1.047	0.799	80	444	870	792	0.106	451	419	413	379	0
1	18	10	"PFJ0275"	"J2541_2"	4940	22100	120	185	181	55	81	83	20	90	80	0	634	611	213	108	112	30	97	97	0	0.198	0.199	0.203	0.202	2.312	0.178	0.650	120	588	630	603	-2.338	104	526	100	503	0
1	19	10	"PFK0357"	"Kn3479_1"	5150	22080	110	114	140	89	77	79	18	73	50	0	151	176	101	104	107	23	67	51	0	0.787	0.875	0.865	0.785	2.707	0.721	0.464	80	449	84	135	-0.345	37	47	63	72	0
1	20	10	"PFK0369"	"Kn3690_1"	5320	22090	110	1189	1066	410	71	77	40	100	100	0	1273	1116	474	97	109	98	97	93	0	0.951	0.976	0.954	1.041	1.754	0.908	0.811	80	419	2294	2014	-0.073	1118	1176	995	1019	0
1	21	10	"PFK0371"	"Kn3698_1"	5520	22100	120	289	264	99	71	76	36	96	81	0	671	613	211	97	106	86	95	91	0	0.380	0.374	0.388	0.364	2.040	0.362	0.722	120	548	792	709	-1.397	218	574	193	516	0
1	22	10	"PFK0373"	"Kn3698_4"	5710	22100	120	717	700	328	73	74	15	100	100	0	883	823	373	97	100	18	99	97	0	0.819	0.864	0.925	0.900	2.070	0.858	0.840	120	516	1430	1353	-0.287	644	786	627	726	0
1	1	11	"PFK0375"	"Kn3744_1"	1710	22290	120	1250	1221	395	67	69	14	100	100	0	1970	1917	659	94	97	18	100	100	0	0.631	0.633	0.653	0.672	1.603	0.605	0.905	120	614	3059	2977	-0.665	1183	1876	1154	1823	0
1	2	11	"PFK0378"	"Kn3773_1"	1900	22290	120	249	245	80	66	67	14	97	97	0	454	456	114	90	92	17	100	99	0	0.503	0.489	0.470	0.461	1.636	0.474	0.780	120	520	547	545	-0.992	183	364	179	366	0
1	3	11	"PFK0408"	"Kn4447_1"	2090	22290	120	166	169	50	65	66	13	98	95	0	307	297	74	89	92	18	100	97	0	0.463	0.500	0.493	0.469	1.671	0.498	0.764	120	540	319	312	-1.110	101	218	104	208	0
1	4	11	"PFK0410"	"Kn4524_1"	2280	22290	110	172	178	46	67	69	15	100	97	0	790	811	177	92	101	74	100	100	0	0.150	0.154	0.157	0.144	1.513	0.136	0.708	80	481	803	830	-2.733	105	698	111	719	0
1	5	11	"PFK0412"	"Kn459_3"	2460	22290	110	899	852	227	73	79	48	100	100	0	1828	1737	387	99	120	147	100	100	0	0.478	0.476	0.475	0.468	1.331	0.459	0.889	80	498	2555	2417	-1.066	826	1729	779	1638	0
1	6	11	"PFK0415"	"Kn4670_1"	2660	22290	120	112	114	28	72	77	45	43	4	0	188	186	38	97	114	136	12	0	0	0.440	0.472	0.437	0.459	2.325	0.417	0.340	120	575	131	131	-1.186	40	91	42	89	0
1	7	11	"PFK0423"	"Kn4895_2"	2850	22290	110	94	96	23	72	75	38	18	3	0	175	180	38	95	102	58	76	25	0	0.275	0.282	0.303	0.269	2.660	0.260	0.219	80	488	102	109	-1.862	22	80	24	85	0
1	8	11	"PFK0431"	"Kn5081_1"	3050	22290	120	1366	1219	463	73	75	16	100	98	0	1287	1143	419	97	100	16	99	99	0	1.087	1.096	1.146	1.108	1.883	1.109	0.841	120	515	2483	2192	0.120	1293	1190	1146	1046	0
1	9	11	"PFK0462"	"Kn585_3"	3230	22290	120	426	397	136	73	76	17	100	100	0	942	851	303	99	101	18	99	98	0	0.419	0.431	0.421	0.438	1.791	0.404	0.844	120	476	1196	1076	-1.256	353	843	324	752	0
1	10	11	"PFK0466"	"Kn588_2"	3430	22290	120	551	496	182	75	77	17	99	98	0	845	750	256	102	104	18	98	97	0	0.641	0.650	0.649	0.650	1.930	0.639	0.835	120	463	1219	1069	-0.642	476	743	421	648	0
1	11	11	"PFK0469"	"Kn5905_4"	3610	22290	120	267	261	91	80	81	18	99	93	0	642	587	209	112	114	21	99	99	0	0.353	0.381	0.381	0.371	2.018	0.348	0.724	120	480	717	656	-1.503	187	530	181	475	0
1	12	11	"PFK0476"	"Kn603_2"	3800	22300	120	1312	1254	596	82	83	19	99	98	0	9911	9306	4073	118	122	27	100	100	0	0.126	0.128	0.130	0.117	1.648	0.124	0.873	120	516	11023	10360	-2.993	1230	9793	1172	9188	0
1	13	11	"PFK0484"	"Kn656_1"	3990	22280	110	311	304	98	75	79	23	97	97	0	465	458	120	105	115	43	100	98	0	0.656	0.649	0.632	0.609	1.467	0.623	0.816	80	448	596	582	-0.609	236	360	229	353	0
1	14	11	"PFK0486"	"Kn657_2"	4190	22290	120	2179	1938	879	79	81	21	100	100	0	1329	1243	470	103	108	32	100	99	0	1.713	1.631	1.662	1.544	2.008	1.783	0.828	120	485	3326	2999	0.776	2100	1226	1859	1140	0
1	15	11	"PFK0519"	"Kn819_1"	4380	22290	120	741	734	334	84	86	19	100	100	0	5288	5448	2223	111	114	21	100	100	0	0.127	0.122	0.125	0.111	1.744	0.117	0.831	120	535	5834	5987	-2.978	657	5177	650	5337	0
1	16	11	"PFK0523"	"Kn8362_1"	4570	22290	120	341	327	110	84	86	19	99	95	0	530	502	167	112	115	22	99	97	0	0.615	0.623	0.632	0.624	2.212	0.586	0.732	120	500	675	633	-0.702	257	418	243	390	0
1	17	11	"PFK0526"	"Kn8409_1"	4760	22290	120	253	239	77	80	84	21	95	91	0	744	689	208	109	113	31	100	99	0	0.272	0.274	0.284	0.265	1.677	0.262	0.735	120	534	808	739	-1.876	173	635	159	580	0
1	18	11	"PFK0538"	"Kn906_1"	4950	22290	120	453	428	142	79	81	18	99	98	0	465	458	120	106	109	19	100	100	0	1.042	0.991	1.016	0.927	1.907	1.029	0.780	120	520	733	701	0.059	374	359	349	352	0
1	19	11	"PFK0541"	"Kn918_1"	5140	22290	130	2751	2379	966	77	79	18	100	100	0	3672	3249	1129	105	108	23	100	100	0	0.750	0.732	0.747	0.672	1.800	0.749	0.868	120	601	6241	5446	-0.416	2674	3567	2302	3144	0
1	20	11	"PFK0549"	"Kn945_1"	5330	22280	120	2555	2171	856	69	73	24	100	100	0	2067	1767	752	99	108	87	95	94	0	1.263	1.260	1.223	1.385	1.941	1.233	0.867	120	544	4454	3770	0.337	2486	1968	2102	1668	0
1	21	11	"PFK1038"	"Ks510_8"	5520	22290	120	579	532	198	73	74	16	99	99	0	1353	1300	411	100	103	27	100	99	0	0.404	0.382	0.389	0.366	1.730	0.378	0.829	120	504	1759	1659	-1.308	506	1253	459	1200	0
1	22	11	"PFK1040"	"Ks51_11"	5710	22290	120	1094	985	419	77	79	16	100	97	0	1614	1510	501	103	107	35	100	99	0	0.673	0.645	0.641	0.580	1.580	0.667	0.879	120	500	2528	2315	-0.571	1017	1511	908	1407	0
1	1	12	"PFK1042"	"Ks51_2"	1700	22480	80	80	81	16	67	70	14	40	11	0	125	121	28	94	96	16	71	48	0	0.419	0.519	0.387	0.407	2.696	0.411	0.108	52	334	44	41	-1.254	13	31	14	27	0
1	2	12	"PFK1044"	"Ks51_4"	1900	22480	110	125	131	45	68	71	15	83	78	0	796	784	308	93	101	68	98	95	0	0.081	0.091	0.089	0.087	1.868	0.081	0.594	80	498	760	754	-3.624	57	703	63	691	0
1	3	12	"PFK1046"	"Ks51_6"	2090	22480	120	90	97	27	67	69	14	67	43	0	230	233	56	93	100	65	94	59	0	0.168	0.214	0.214	0.201	2.464	0.189	0.318	120	534	160	170	-2.574	23	137	30	140	0
1	4	12	"PFK1048"	"Ks532_3"	2290	22480	130	100	102	24	67	69	15	77	52	0	170	168	38	93	96	27	90	71	0	0.429	0.467	0.517	0.452	2.732	0.389	0.283	120	589	110	110	-1.222	33	77	35	75	0
1	5	12	"PFK1074"	"Ks56_11"	2470	22490	120	186	187	49	73	78	43	96	72	0	360	374	104	98	113	129	95	50	0	0.431	0.413	0.450	0.391	1.795	0.375	0.667	120	550	375	390	-1.213	113	262	114	276	0
1	6	12	"PFK1076"	"Ks56_16"	2670	22480	110	125	129	33	75	76	16	88	73	0	194	191	49	100	104	24	92	85	0	0.532	0.593	0.527	0.530	2.573	0.500	0.390	80	454	144	145	-0.911	50	94	54	91	0
1	7	12	"PFK1078"	"Ks56_18"	2850	22480	120	462	452	159	72	74	15	100	100	0	362	352	106	96	98	17	97	95	0	1.466	1.484	1.492	1.560	1.974	1.518	0.820	120	519	656	636	0.552	390	266	380	256	0
1	8	12	"PFK1080"	"Ks56_23"	3050	22480	120	103	105	29	72	75	16	70	47	0	449	429	162	97	98	16	97	96	0	0.088	0.099	0.111	0.105	2.406	0.084	0.339	120	464	383	365	-3.505	31	352	33	332	0
1	9	12	"PFK1082"	"Ks56_26"	3220	22490	150	74	76	16	76	77	17	15	2	0	106	109	22	100	102	22	25	7	0	-0.333	0.000	0.817	0.891	4.035	0.073	0.001	156	608	4	9	Error	-2	6	0	9	-50
1	10	12	"PFK1085"	"Ks56_32"	3420	22480	120	1488	1336	479	78	81	19	100	100	0	1493	1369	425	104	108	22	100	100	0	1.015	0.994	0.994	0.970	1.374	1.013	0.893	120	505	2799	2523	0.022	1410	1389	1258	1265	0
1	11	12	"PFK1110"	"Ks624_12"	3610	22480	120	978	909	344	81	84	19	100	100	0	859	777	304	114	116	23	98	98	0	1.204	1.249	1.240	1.333	1.947	1.229	0.847	120	497	1642	1491	0.268	897	745	828	663	0
1	12	12	"PFK1113"	"Ks624_4"	3800	22480	120	190	194	63	83	86	19	92	86	0	850	796	276	118	123	28	98	98	0	0.146	0.164	0.158	0.164	2.017	0.153	0.723	120	450	839	789	-2.774	107	732	111	678	0
1	13	12	"PFK1115"	"Ks625_10"	3990	22480	150	97	98	25	83	85	21	38	14	0	133	135	28	114	119	34	26	4	0	0.737	0.714	0.921	0.949	3.251	0.412	0.042	156	650	33	36	-0.441	14	19	15	21	-50
1	14	12	"PFK1117"	"Ks625_14"	4190	22480	120	396	370	122	86	88	21	100	95	0	1781	1668	638	111	113	20	100	100	0	0.186	0.182	0.183	0.177	1.987	0.163	0.790	120	490	1980	1841	-2.430	310	1670	284	1557	0
1	15	12	"PFK1119"	"Ks625_7"	4380	22480	120	243	238	67	88	89	20	98	92	0	649	639	184	115	117	20	100	99	0	0.290	0.286	0.281	0.276	1.868	0.268	0.750	120	505	689	674	-1.785	155	534	150	524	0
1	16	12	"PFK1122"	"Ks646_2"	4570	22480	120	130	130	28	83	86	20	82	60	0	672	659	187	113	115	22	100	100	0	0.084	0.086	0.092	0.085	2.015	0.070	0.410	120	499	606	593	-3.572	47	559	47	546	0
1	17	12	"PFK1144"	"Ks66_16"	4760	22480	120	2079	1873	752	79	82	18	100	100	0	1191	1147	469	107	109	21	99	99	0	1.845	1.725	1.761	1.749	2.104	1.769	0.852	120	516	3084	2834	0.884	2000	1084	1794	1040	0
1	18	12	"PFK1146"	"Ks66_3"	4950	22480	110	105	107	28	78	81	18	63	40	0	141	141	36	104	108	21	71	45	0	0.730	0.784	0.653	0.721	3.040	0.541	0.152	80	480	64	66	-0.455	27	37	29	37	0
1	19	12	"PFK1149"	"Ks66_7"	5140	22480	120	400	377	126	77	79	18	100	98	0	558	519	179	103	107	23	99	95	0	0.710	0.721	0.727	0.741	1.937	0.687	0.829	120	538	778	716	-0.494	323	455	300	416	0
1	20	12	"PFK1151"	"Ks68_13"	5340	22490	130	6210	5382	2496	75	77	17	100	100	0	6925	6372	2633	101	103	21	100	100	0	0.899	0.846	0.874	0.802	1.991	0.876	0.865	120	490	12959	11578	-0.154	6135	6824	5307	6271	0
1	21	12	"PFK1153"	"Ks692_12"	5480	22490	150	99	102	27	76	79	18	58	26	0	130	133	35	103	105	20	56	29	0	0.852	0.867	0.956	0.970	3.212	0.439	0.050	156	616	50	56	-0.231	23	27	26	30	-50
1	22	12	"PFK1155"	"Ks692_6"	5710	22470	120	139	141	41	80	83	18	83	71	0	200	208	63	108	111	34	86	65	0	0.641	0.610	0.611	0.583	2.559	0.571	0.506	120	549	151	161	-0.641	59	92	61	100	0
1	1	13	"PFM0107"	"M17691_2"	1710	22670	110	191	184	52	66	67	14	100	95	0	515	488	160	92	95	24	100	97	0	0.296	0.298	0.308	0.300	1.487	0.263	0.755	80	574	548	514	-1.759	125	423	118	396	0
1	2	13	"PFM0110"	"M18079_3"	1900	22660	110	345	314	117	65	66	14	100	100	0	587	550	193	90	99	70	100	91	0	0.563	0.541	0.527	0.517	1.450	0.525	0.826	80	513	777	709	-0.828	280	497	249	460	0
1	3	13	"PFM0112"	"M18079_5"	2090	22670	120	2086	1893	879	65	66	14	100	100	0	1927	1866	802	89	93	25	100	100	0	1.100	1.029	1.044	1.001	2.020	1.027	0.828	120	554	3859	3605	0.137	2021	1838	1828	1777	0
1	4	13	"PFM0116"	"M18377_2"	2310	22690	150	73	75	16	68	71	17	27	5	0	99	101	18	94	97	25	16	1	0	1.000	1.000	0.797	0.895	3.098	0.706	0.037	156	663	10	14	0.000	5	5	7	7	-50
1	5	13	"PFM0118"	"M1840_2"	2470	22670	110	196	193	64	73	77	22	92	83	0	411	418	117	98	108	51	100	98	0	0.393	0.375	0.367	0.334	1.655	0.339	0.713	80	414	436	440	-1.348	123	313	120	320	0
1	6	13	"PFM0121"	"M18869_1"	2670	22670	120	1535	1523	571	75	77	20	100	100	0	1158	1131	412	99	107	46	96	96	0	1.379	1.403	1.384	1.488	2.096	1.427	0.847	120	519	2519	2480	0.463	1460	1059	1448	1032	0
1	7	13	"PFM0142"	"M196_6"	2820	22660	120	429	398	159	75	76	15	100	100	0	459	444	126	97	102	44	100	98	0	0.978	0.931	0.937	0.857	1.637	0.963	0.755	120	460	716	670	-0.032	354	362	323	347	0
1	8	13	"PFM0144"	"M196_8"	3000	22660	110	3574	3226	1118	75	77	28	100	100	0	1998	1916	710	100	106	76	100	100	0	1.844	1.735	1.716	1.807	1.596	1.703	0.859	80	481	5397	4967	0.882	3499	1898	3151	1816	0
1	9	13	"PFM0148"	"M19895_2"	3190	22660	110	169	168	48	77	79	29	87	72	0	254	252	72	102	111	77	83	48	0	0.605	0.607	0.650	0.620	2.008	0.577	0.648	80	481	244	241	-0.724	92	152	91	150	0
1	10	13	"PFM0152"	"M20060_1"	3390	22660	110	170	168	48	82	84	19	86	81	0	396	375	107	110	113	25	96	93	0	0.308	0.325	0.328	0.309	1.948	0.263	0.550	80	502	374	351	-1.700	88	286	86	265	0
1	11	13	"PFM0154"	"M20186_2"	3580	22660	100	1416	1612	1038	85	88	20	100	100	0	491	570	336	112	115	22	98	93	0	3.512	3.334	3.649	3.634	2.006	3.609	0.743	80	443	1710	1985	1.812	1331	379	1527	458	0
1	12	13	"PFM0156"	"M20989_1"	3770	22660	120	1718	1621	750	84	87	19	100	100	0	1558	1316	652	111	114	24	98	96	0	1.129	1.276	1.314	1.427	2.075	1.255	0.833	120	548	3081	2742	0.175	1634	1447	1537	1205	0
1	13	13	"PFM0179"	"M22143_2"	3960	22660	110	281	273	92	82	85	19	98	98	0	443	434	123	113	116	27	98	97	0	0.603	0.595	0.583	0.570	1.611	0.536	0.781	80	459	529	512	-0.730	199	330	191	321	0
1	14	13	"PFM0182"	"M22193_2"	4150	22670	120	251	243	67	85	87	19	98	91	0	870	810	264	112	114	21	99	99	0	0.219	0.226	0.236	0.231	1.629	0.210	0.741	120	539	924	856	-2.191	166	758	158	698	0
1	15	13	"PFM0184"	"M22193_8"	4330	22660	110	952	893	335	82	86	25	100	100	0	768	726	238	110	115	49	100	100	0	1.322	1.317	1.234	1.290	1.542	1.331	0.853	80	460	1528	1427	0.403	870	658	811	616	0
1	16	13	"PFM0186"	"M22451_2"	4530	22670	120	107	109	31	81	84	24	54	25	0	150	152	35	105	110	46	48	10	0	0.578	0.596	0.736	0.839	3.424	0.627	0.169	120	540	71	75	-0.791	26	45	28	47	0
1	17	13	"PFM0193"	"M22678_3"	4730	22670	120	985	936	413	78	80	17	100	100	0	1951	1957	696	104	107	21	100	100	0	0.491	0.463	0.485	0.420	1.913	0.462	0.829	120	502	2754	2711	-1.026	907	1847	858	1853	0
1	18	13	"PFM0196"	"M2305_1"	4900	22670	110	124	125	31	76	80	19	87	57	0	371	360	95	105	107	18	100	100	0	0.180	0.192	0.193	0.182	1.945	0.150	0.350	80	466	314	304	-2.470	48	266	49	255	0
1	19	13	"PFM0218"	"M24561_3"	5100	22670	120	1749	1528	670	76	78	19	99	97	0	1454	1238	559	102	105	19	99	99	0	1.237	1.278	1.242	1.272	2.340	1.282	0.847	120	557	3025	2588	0.307	1673	1352	1452	1136	0
1	20	13	"PFM0224"	"M24933_22"	5290	22670	110	130	129	35	75	77	16	87	73	0	189	192	49	99	102	18	90	88	0	0.611	0.581	0.552	0.557	2.213	0.543	0.423	80	453	145	147	-0.710	55	90	54	93	0
1	21	13	"PFM0227"	"M24933_9"	5480	22670	120	145	144	44	74	77	17	88	79	0	208	204	53	101	104	24	90	86	0	0.664	0.680	0.669	0.634	1.910	0.648	0.547	120	477	178	173	-0.592	71	107	70	103	0
1	22	13	"PFM0229"	"M25032_3"	5670	22660	120	3064	2825	978	80	82	19	100	100	0	2027	1914	666	106	109	24	100	99	0	1.553	1.518	1.448	1.550	1.787	1.521	0.868	120	591	4905	4553	0.635	2984	1921	2745	1808	0
1	1	14	"PFM0231"	"M2511_3"	1670	22860	110	225	225	68	68	70	15	98	97	0	222	218	57	94	96	18	95	95	0	1.227	1.266	1.218	1.177	1.809	1.248	0.665	80	556	285	281	0.295	157	128	157	124	0
1	2	14	"PFM0234"	"M25344_2"	1860	22860	110	148	145	44	64	66	14	95	86	0	492	477	137	88	91	27	100	100	0	0.208	0.208	0.199	0.184	2.027	0.176	0.624	80	538	488	470	-2.266	84	404	81	389	0
1	3	14	"PFM0693"	"M50721_5"	2060	22860	120	976	911	329	64	65	13	100	100	0	780	736	267	89	92	26	100	100	0	1.320	1.309	1.278	1.349	1.672	1.314	0.860	120	557	1603	1494	0.400	912	691	847	647	0
1	4	14	"PFM0695"	"M51089_1"	2250	22860	110	472	440	152	68	71	17	100	100	0	490	477	115	95	98	28	100	100	0	1.023	0.974	0.992	0.913	1.444	1.016	0.815	80	445	799	754	0.033	404	395	372	382	0
1	5	14	"PFM0698"	"M51323_1"	2440	22860	110	2198	1968	683	74	76	23	100	100	0	2264	2215	625	99	108	93	100	100	0	0.981	0.895	0.896	0.863	1.455	0.864	0.867	80	482	4289	4010	-0.028	2124	2165	1894	2116	0
1	6	14	"PFM0702"	"M5172_2"	2630	22860	110	168	165	39	73	76	22	95	87	0	398	390	112	99	106	89	93	86	0	0.318	0.316	0.333	0.314	1.750	0.288	0.731	80	499	394	383	-1.654	95	299	92	291	0
1	7	14	"PFM0705"	"M52114_1"	2820	22860	110	1224	1142	408	75	77	16	100	100	0	2123	1995	630	99	106	66	100	100	0	0.568	0.563	0.551	0.555	1.537	0.539	0.872	80	507	3173	2963	-0.817	1149	2024	1067	1896	0
1	8	14	"PFM0710"	"M52423_1"	3010	22860	110	323	316	90	76	79	22	98	97	0	1299	1291	271	102	109	60	100	100	0	0.206	0.202	0.203	0.194	1.396	0.192	0.808	80	521	1444	1429	-2.277	247	1197	240	1189	0
1	9	14	"PFM0728"	"M53642_4"	3200	22860	110	1130	1016	377	81	83	23	100	100	0	1218	1107	374	106	111	56	98	96	0	0.943	0.934	0.957	0.934	1.478	0.939	0.876	80	520	2161	1936	-0.084	1049	1112	935	1001	0
1	10	14	"PFM0732"	"M53850_1"	3390	22860	120	21536	19342	8205	90	93	23	100	100	0	8106	7142	3394	112	120	58	99	98	0	2.683	2.739	2.734	3.182	2.224	2.767	0.876	120	560	29440	26282	1.424	21446	7994	19252	7030	0
1	11	14	"PFM0734"	"M53930_1"	3570	22860	110	2339	2050	750	93	97	29	100	100	0	2715	2533	790	117	130	138	100	100	0	0.865	0.810	0.821	0.780	1.393	0.795	0.875	80	490	4844	4373	-0.210	2246	2598	1957	2416	0
1	12	14	"PFM0738"	"M54370_2"	3760	22860	110	95	97	26	87	89	27	23	5	0	162	158	46	113	126	135	2	0	0	0.163	0.222	0.405	0.368	3.484	0.212	0.062	80	518	57	55	-2.615	8	49	10	45	0
1	13	14	"PFM0742"	"M5455_1"	3960	22860	110	183	185	56	82	84	20	96	86	0	1761	1676	469	111	116	43	100	100	0	0.061	0.066	0.062	0.062	1.577	0.063	0.651	80	531	1751	1668	-4.030	101	1650	103	1565	0
1	14	14	"PFM0744"	"M5455_6"	4150	22860	110	135	134	38	82	84	19	82	62	0	383	382	95	107	112	43	100	97	0	0.192	0.189	0.203	0.167	2.077	0.170	0.496	80	475	329	327	-2.381	53	276	52	275	0
1	15	14	"PFM0765"	"M55888_4"	4340	22860	120	437	422	154	81	84	23	98	97	0	681	644	201	107	113	46	96	95	0	0.620	0.635	0.644	0.617	2.088	0.623	0.772	120	557	930	878	-0.689	356	574	341	537	0
1	16	14	"PFM0770"	"M55941_1"	4530	22870	150	80	85	47	77	80	22	15	3	0	110	117	41	103	108	43	12	2	0	0.429	0.571	0.750	0.719	4.500	19.785	0.027	156	632	10	22	-1.222	3	7	8	14	-50
1	17	14	"PFM0772"	"M56059_1"	4730	22860	120	848	783	324	77	80	17	100	99	0	659	639	221	103	106	22	97	95	0	1.387	1.317	1.367	1.358	2.080	1.376	0.843	120	498	1327	1242	0.472	771	556	706	536	0
1	18	14	"PFM0780"	"M56462_2"	4920	22860	120	613	575	223	77	80	19	100	99	0	2434	2193	825	104	107	21	100	100	0	0.230	0.238	0.240	0.236	1.880	0.224	0.840	120	537	2866	2587	-2.120	536	2330	498	2089	0
1	19	14	"PFM0782"	"M56512_15"	5110	22860	120	103	104	26	78	80	18	60	31	0	165	170	44	102	105	18	89	74	0	0.397	0.382	0.478	0.488	2.661	0.311	0.170	120	500	88	94	-1.333	25	63	26	68	0
1	20	14	"PFM0785"	"M56710_1"	5300	22860	120	652	610	260	77	78	17	100	99	0	1038	936	348	101	103	18	100	100	0	0.614	0.638	0.645	0.608	1.833	0.632	0.826	120	504	1512	1368	-0.704	575	937	533	835	0
1	21	14	"PFM0809"	"M58416_1"	5490	22880	150	69	73	18	75	77	16	17	3	0	103	106	24	100	102	23	22	4	0	-2.000	-0.333	1.071	1.258	3.669	26.364	0.000	156	550	-3	4	Error	-6	3	-2	6	-50
1	22	14	"PFM0815"	"M58784_1"	5670	22870	150	79	83	20	80	82	18	21	5	0	102	105	23	105	108	23	15	3	0	0.333	100000.000	0.892	0.841	2.872	0.091	0.003	156	745	-4	3	-1.585	-1	-3	3	0	-50
1	1	15	"PFM0817"	"M58847_5"	1680	23050	110	147	147	48	69	71	15	88	81	0	859	875	202	95	101	57	100	100	0	0.102	0.100	0.103	0.096	1.613	0.092	0.639	80	556	842	858	-3.292	78	764	78	780	0
1	2	15	"PFM0820"	"M5894_7"	1870	23050	110	203	203	60	65	67	15	98	96	0	460	454	124	90	98	66	100	95	0	0.373	0.379	0.375	0.357	1.621	0.348	0.732	80	535	508	502	-1.423	138	370	138	364	0
1	3	15	"PFM0824"	"M59170_6"	2070	23050	120	106	109	25	66	68	15	86	68	0	146	161	57	91	93	29	74	47	0	0.727	0.614	0.620	0.629	2.854	0.383	0.269	120	554	95	113	-0.459	40	55	43	70	0
1	4	15	"PFM0828"	"M59497_4"	2260	23050	120	1554	1363	582	68	70	16	100	99	0	1638	1490	503	91	95	26	100	100	0	0.961	0.926	0.932	0.876	1.742	0.955	0.868	120	527	3033	2694	-0.058	1486	1547	1295	1399	0
1	5	15	"PFN0330"	"N134_61"	2450	23050	120	421	416	147	70	73	22	100	100	0	380	378	142	95	103	88	88	76	0	1.232	1.223	1.272	1.320	1.774	1.186	0.796	120	521	636	629	0.301	351	285	346	283	0
1	6	15	"PFN0332"	"N134_67"	2640	23050	120	1529	1358	634	72	74	16	100	100	0	1158	1039	432	98	100	17	100	100	0	1.375	1.367	1.362	1.300	1.930	1.427	0.823	120	555	2517	2227	0.459	1457	1060	1286	941	0
1	7	15	"PFN0334"	"N134_74"	2830	23050	120	245	245	87	73	75	16	99	95	0	488	433	160	99	104	51	94	88	0	0.442	0.515	0.517	0.537	2.087	0.481	0.773	120	554	561	506	-1.177	172	389	172	334	0
1	8	15	"PFN0336"	"N134_76"	3020	23050	120	794	715	277	75	79	26	100	99	0	767	734	267	102	105	22	99	97	0	1.081	1.013	1.016	1.042	1.761	1.009	0.866	120	541	1384	1272	0.113	719	665	640	632	0
1	9	15	"PFN0338"	"N134_78"	3210	23050	110	106	110	30	81	83	19	53	35	0	566	568	163	108	115	63	100	100	0	0.055	0.063	0.070	0.065	1.980	0.063	0.308	80	475	483	489	-4.195	25	458	29	460	0
1	10	15	"PFN0342"	"N134_83"	3400	23050	120	1550	1409	551	88	92	23	100	100	0	1922	1727	692	112	117	34	99	97	0	0.808	0.818	0.826	0.862	1.811	0.815	0.870	120	520	3272	2936	-0.308	1462	1810	1321	1615	0
1	11	15	"PFN0360"	"N135_22"	3590	23050	120	393	362	141	90	95	29	96	89	0	356	334	119	115	126	136	73	39	0	1.257	1.242	1.219	1.256	2.196	1.247	0.772	120	506	544	491	0.330	303	241	272	219	0
1	12	15	"PFN0363"	"N135_27"	3780	23050	120	260	260	99	88	90	21	90	85	0	383	365	140	114	116	23	92	90	0	0.639	0.685	0.669	0.662	2.116	0.648	0.732	120	485	441	423	-0.645	172	269	172	251	0
1	13	15	"PFN0365"	"N135_7"	3970	23050	120	135	140	43	84	86	20	75	62	0	635	604	175	110	114	41	98	98	0	0.097	0.113	0.107	0.104	2.298	0.100	0.421	120	517	576	550	-3.364	51	525	56	494	0
1	14	15	"PFN0367"	"N135_9"	4160	23050	120	496	459	169	83	85	18	99	99	0	524	503	165	106	110	21	98	97	0	0.988	0.947	0.966	0.940	1.886	0.949	0.794	120	523	831	773	-0.017	413	418	376	397	0
1	15	15	"PFN0369"	"N136_13"	4350	23050	110	179	177	59	79	80	18	93	81	0	1311	1270	365	105	111	56	100	100	0	0.083	0.084	0.076	0.070	1.862	0.078	0.630	80	458	1306	1263	-3.592	100	1206	98	1165	0
1	16	15	"PFN0371"	"N136_16"	4550	23050	120	92	95	21	75	77	16	51	25	0	253	244	72	104	110	56	86	70	0	0.114	0.143	0.167	0.171	2.602	0.100	0.132	120	474	166	160	-3.132	17	149	20	140	0
1	17	15	"PFN0390"	"N137_31"	4720	23050	120	898	822	336	75	76	15	100	99	0	831	727	310	103	104	19	97	95	0	1.130	1.197	1.250	1.327	2.045	1.181	0.847	120	494	1551	1371	0.177	823	728	747	624	0
1	18	15	"PFN0393"	"N137_38"	4940	23070	150	91	93	25	75	78	17	46	23	0	106	109	27	102	104	19	27	13	0	4.000	2.571	1.167	1.239	3.842	1.179	0.029	156	631	20	25	2.000	16	4	18	7	-50
1	19	15	"PFN0395"	"N137_4"	5110	23050	120	745	669	272	77	79	17	100	100	0	874	780	311	102	104	19	99	97	0	0.865	0.873	0.873	0.892	1.930	0.855	0.817	120	492	1440	1270	-0.209	668	772	592	678	0
1	20	15	"PFN0398"	"N137_44"	5310	23050	120	420	394	159	78	81	18	99	98	0	681	629	199	101	104	18	99	99	0	0.590	0.598	0.622	0.555	1.744	0.602	0.791	120	503	922	844	-0.762	342	580	316	528	0
1	21	15	"PFN0400"	"N137_5"	5490	23050	120	972	860	391	79	81	17	100	99	0	865	779	341	102	104	19	99	98	0	1.170	1.154	1.205	1.175	1.852	1.152	0.821	120	435	1656	1458	0.227	893	763	781	677	0
1	22	15	"PFN0403"	"N137_53"	5690	23050	120	112	117	28	81	83	17	73	45	0	168	174	45	107	108	18	86	77	0	0.508	0.537	0.545	0.510	2.934	0.434	0.258	120	533	92	103	-0.977	31	61	36	67	0
1	1	16	"PFN0420"	"N138_29"	1690	23250	120	85	88	24	66	68	14	60	34	0	151	157	43	91	97	52	58	17	0	0.317	0.333	0.373	0.357	2.615	0.235	0.145	120	668	79	88	-1.659	19	60	22	66	0
1	2	16	"PFN0422"	"N138_30"	1890	23250	110	124	125	36	63	66	14	91	78	0	324	302	97	89	93	30	95	86	0	0.260	0.291	0.265	0.298	2.463	0.239	0.574	80	523	296	275	-1.946	61	235	62	213	0
1	3	16	"PFN0427"	"N138_36"	2070	23240	110	103	111	37	60	62	13	81	72	0	172	175	61	88	93	20	83	77	0	0.512	0.586	0.566	0.536	2.554	0.487	0.456	80	517	127	138	-0.966	43	84	51	87	0
1	4	16	"PFN0429"	"N138_39"	2260	23230	110	1755	1574	670	62	75	141	100	95	0	1092	951	431	87	101	114	96	88	0	1.685	1.750	1.644	1.832	1.896	1.818	0.790	80	500	2698	2376	0.752	1693	1005	1512	864	0
1	5	16	"PFN0431"	"N138_43"	2460	23240	120	490	488	209	68	79	133	90	76	0	1093	1063	493	93	106	107	95	92	0	0.422	0.433	0.415	0.475	2.319	0.392	0.787	120	563	1422	1390	-1.245	422	1000	420	970	0
1	6	16	"PFN0435"	"N138_51"	2680	23270	150	79	80	17	72	75	30	8	0	0	107	111	27	97	104	81	3	0	0	0.700	0.571	0.830	0.805	3.377	0.108	0.002	156	699	17	22	-0.515	7	10	8	14	-50
1	7	16	"PFN0839"	"N163_7"	2840	23240	80	99	102	32	75	76	16	61	36	0	149	149	50	98	102	21	76	65	0	0.471	0.529	0.577	0.523	2.691	0.367	0.159	52	284	75	78	-1.087	24	51	27	51	0
1	8	16	"PFN0843"	"N164_7"	3030	23240	120	1595	1434	587	78	80	23	100	100	0	1347	1186	516	102	105	21	100	99	0	1.218	1.251	1.228	1.315	2.134	1.244	0.841	120	548	2762	2440	0.285	1517	1245	1356	1084	0
1	9	16	"PFN0846"	"N165_14"	3220	23240	120	1051	943	337	83	85	23	99	99	0	1160	1035	354	109	111	25	100	99	0	0.921	0.929	0.919	0.917	1.919	0.922	0.861	120	555	2019	1786	-0.119	968	1051	860	926	0
1	10	16	"PFN0848"	"N165_16"	3410	23240	120	27171	25217	9585	92	96	25	100	100	0	13812	12431	4831	114	118	25	100	100	0	1.977	2.040	2.089	2.232	2.085	2.109	0.870	120	520	40777	37442	0.983	27079	13698	25125	12317	0
1	11	16	"PFN0852"	"N165_8"	3600	23240	120	139	139	34	94	99	27	66	40	0	361	348	87	116	120	25	98	95	0	0.184	0.194	0.214	0.187	2.185	0.173	0.303	120	444	290	277	-2.445	45	245	45	232	0
1	12	16	"PFN0854"	"N166_2"	3760	23230	150	96	97	23	86	90	22	25	8	0	121	123	26	112	113	20	34	13	0	1.111	1.000	0.850	0.873	3.624	0.794	0.024	156	483	19	22	0.152	10	9	11	11	-50
1	13	16	"PFN0877"	"N168_9"	3950	23250	150	93	95	21	84	86	20	30	8	0	115	119	26	109	111	20	25	11	0	1.500	1.100	1.000	0.858	4.043	0.481	0.015	156	527	15	21	0.585	9	6	11	10	-50
1	14	16	"PFN0881"	"N169_15"	4150	23240	150	70	73	17	81	82	18	9	1	0	95	97	23	104	107	19	11	4	0	1.222	1.143	0.750	0.787	3.507	0.267	0.009	156	658	-20	-15	0.290	-11	-9	-8	-7	-50
1	15	16	"PFN0884"	"N169_20"	4360	23230	120	148	151	49	76	78	18	89	77	0	127	129	31	101	106	50	27	0	0	2.769	2.679	1.944	2.241	3.243	2.981	0.211	120	597	98	103	1.469	72	26	75	28	0
1	16	16	"PFN0889"	"N170_4"	4550	23230	110	357	332	122	77	79	17	97	97	0	261	245	84	103	105	20	91	88	0	1.772	1.796	1.714	1.745	1.954	1.822	0.687	80	455	438	397	0.826	280	158	255	142	0
1	17	16	"PFN0891"	"N171_3"	4730	23240	120	332	319	117	75	78	17	98	97	0	462	446	184	103	105	21	96	94	0	0.716	0.711	0.694	0.741	2.021	0.643	0.760	120	547	616	587	-0.482	257	359	244	343	0
1	18	16	"PFN0895"	"N173_3"	4910	23240	100	93	96	26	74	77	17	52	35	0	118	124	31	103	106	20	46	20	0	1.267	1.048	1.153	0.938	3.340	0.511	0.053	80	361	34	43	0.341	19	15	22	21	0
1	19	16	"PFN0917"	"N177_5"	5090	23270	150	81	84	18	77	79	17	27	8	0	104	107	24	101	103	18	25	10	0	1.333	1.167	0.760	0.887	3.838	0.144	0.001	156	700	7	13	0.415	4	3	7	6	-50
1	20	16	"PFN0923"	"N181_1"	5300	23240	110	1672	1512	553	80	84	44	100	100	0	1394	1328	357	100	111	103	100	98	0	1.230	1.166	1.193	1.117	1.441	1.226	0.874	80	505	2886	2660	0.299	1592	1294	1432	1228	0
1	21	16	"PFN0925"	"N181_11"	5500	23240	120	4539	4002	1683	83	87	43	100	99	0	2129	1867	821	104	114	100	97	95	0	2.200	2.223	2.155	2.301	2.020	2.282	0.851	120	538	6481	5682	1.138	4456	2025	3919	1763	0
1	22	16	"PFN0928"	"N181_17"	5680	23240	120	7394	6298	2725	86	87	18	100	100	0	4150	3598	1732	108	110	19	99	95	0	1.808	1.780	1.800	2.045	2.319	1.784	0.850	120	552	11350	9702	0.854	7308	4042	6212	3490	0
1	1	17	"PFN0931"	"N181_21"	1690	23440	110	104	102	24	63	66	14	80	66	0	314	302	97	91	93	16	100	97	0	0.184	0.185	0.173	0.167	2.219	0.154	0.451	80	530	264	250	-2.443	41	223	39	211	0
1	2	17	"PFN0933"	"N181_25"	1880	23440	110	96	104	35	64	66	14	77	51	0	188	211	82	91	93	17	98	92	0	0.330	0.333	0.267	0.286	2.772	0.271	0.351	80	549	129	160	-1.600	32	97	40	120	0
1	3	17	"PFN0958"	"N187_1"	2080	23450	100	78	85	27	60	62	12	67	45	0	138	148	47	89	93	21	82	58	0	0.367	0.424	0.443	0.428	2.624	0.348	0.303	80	460	67	84	-1.445	18	49	25	59	0
1	4	17	"PFN0960"	"N187_5"	2260	23440	120	1093	1017	500	61	72	133	92	85	0	802	716	339	87	99	106	89	82	0	1.443	1.520	1.488	1.581	2.307	1.549	0.860	120	556	1747	1585	0.529	1032	715	956	629	0
1	5	17	"PFN0964"	"N189_3"	2450	23440	150	72	73	15	66	76	120	0	0	0	105	107	22	92	103	97	0	0	0	0.462	0.467	0.667	0.655	3.331	0.204	0.029	156	693	19	22	-1.115	6	13	7	15	-50
1	6	17	"PFN0966"	"N189_6"	2640	23430	110	1943	1794	617	72	76	37	100	100	0	1447	1328	391	99	109	105	100	100	0	1.388	1.401	1.428	1.379	1.405	1.498	0.864	80	406	3219	2951	0.473	1871	1348	1722	1229	0
1	7	17	"PFN0969"	"N197_2"	2830	23430	110	3029	2697	992	76	86	98	100	100	0	2898	2787	764	104	131	253	100	100	0	1.057	0.977	0.989	0.929	1.314	1.011	0.908	80	477	5747	5304	0.080	2953	2794	2621	2683	0
1	8	17	"PFN0979"	"N243_1"	3030	23440	120	145	148	46	79	86	87	30	1	0	429	407	139	104	123	218	68	16	0	0.203	0.228	0.228	0.221	2.239	0.210	0.565	120	556	391	372	-2.300	66	325	69	303	0
1	9	17	"PFF1893"	"F8058_1"	3210	23440	100	148	180	97	81	82	18	91	76	0	175	212	117	105	107	21	85	70	0	0.957	0.925	0.876	0.990	2.707	0.840	0.656	80	441	137	206	-0.063	67	70	99	107	0
1	10	17	"PFB0086"	"B312"	3410	23430	110	12033	10527	4252	90	100	111	100	100	0	8204	7986	2467	113	149	470	100	100	0	1.476	1.326	1.344	1.249	1.325	1.401	0.908	80	485	20034	18310	0.562	11943	8091	10437	7873	0
1	11	17	"PFB0247"	"B619"	3600	23440	120	137	147	44	94	104	112	11	0	0	145	151	36	116	153	479	0	0	0	1.483	1.514	1.406	1.499	3.884	1.613	0.134	120	467	72	88	0.568	43	29	53	35	0
1	12	17	"PFB0263"	"B648"	3790	23420	150	81	83	19	86	89	21	9	1	0	104	107	19	111	113	21	10	1	0	0.714	0.750	1.000	0.911	3.679	0.519	0.005	156	440	-12	-7	-0.485	-5	-7	-3	-4	-50
1	13	17	"PFB0272"	"B666"	3980	23430	120	127	124	37	81	84	21	67	55	0	141	149	43	107	110	20	67	45	0	1.353	1.024	0.928	0.935	3.439	0.908	0.188	120	435	80	85	0.436	46	34	43	42	0
1	14	17	"PFC0108"	"C322"	4170	23430	110	221	212	80	76	78	18	88	83	0	662	595	232	104	106	21	100	100	0	0.260	0.277	0.264	0.253	1.673	0.242	0.714	80	497	703	627	-1.944	145	558	136	491	0
1	15	17	"PFA0055"	"A14801_28"	4360	23440	90	109	113	31	74	77	17	69	50	0	163	171	54	99	103	18	90	80	0	0.547	0.542	0.481	0.545	2.318	0.394	0.210	52	352	99	111	-0.871	35	64	39	72	0
1	16	17	"PFA0082"	"A18792_10"	4550	23440	120	101	107	28	78	80	18	60	33	0	152	150	39	102	105	19	72	61	0	0.460	0.604	0.625	0.701	2.912	0.535	0.229	120	567	73	77	-1.120	23	50	29	48	0
1	17	17	"PFA0091"	"A18792_4"	4740	23440	100	1286	1176	622	78	80	18	100	100	0	619	550	277	104	107	21	95	92	0	2.346	2.462	2.708	2.706	2.205	2.622	0.762	80	373	1723	1544	1.230	1208	515	1098	446	0
1	18	17	"PFA0097"	"A19747_2"	4910	23460	150	77	82	19	77	79	18	20	8	0	109	108	25	107	114	29	10	1	0	0.000	5.000	0.634	0.647	4.437	0.160	0.008	156	641	2	6	Error	0	2	5	1	-50
1	19	17	"PFA0173"	"A4732_13"	5120	23440	110	124	123	35	75	78	17	78	63	0	152	158	37	101	104	18	85	67	0	0.961	0.842	0.930	1.024	2.603	0.867	0.334	80	453	100	105	-0.058	49	51	48	57	0
1	20	17	"PFA0219"	"A8784_10"	5310	23430	110	673	631	209	78	83	43	100	100	0	957	918	279	102	112	99	98	98	0	0.696	0.678	0.683	0.670	1.752	0.658	0.816	80	524	1450	1369	-0.523	595	855	553	816	0
1	21	17	"PFM0561"	"M44175_1"	5500	23430	110	2360	2146	780	81	82	16	100	100	0	1894	1730	586	106	110	35	100	100	0	1.275	1.272	1.247	1.249	1.404	1.245	0.875	80	445	4067	3689	0.350	2279	1788	2065	1624	0
1	22	17	"PFM0639"	"M46861_1"	5680	23440	150	94	102	28	79	82	17	48	29	0	121	123	29	106	109	29	26	8	0	1.000	1.353	1.149	1.055	3.245	0.289	0.055	156	804	30	40	0.000	15	15	23	17	-50
1	1	18	"PFM0668"	"M48963_5"	1700	23620	110	276	260	79	65	67	14	100	100	0	773	783	173	92	95	35	100	100	0	0.310	0.282	0.284	0.265	1.439	0.269	0.838	80	575	892	886	-1.690	211	681	195	691	0
1	2	18	"PFM0751"	"M55156_1"	1900	23630	90	78	82	21	65	66	13	48	30	0	136	134	33	91	92	15	76	69	0	0.289	0.395	0.546	0.552	2.605	0.336	0.133	52	403	58	60	-1.791	13	45	17	43	0
1	3	18	"PFM0789"	"M57163_1"	2090	23630	100	106	106	33	63	64	12	77	65	0	318	306	100	89	91	18	98	95	0	0.188	0.198	0.192	0.190	2.383	0.185	0.502	80	433	272	260	-2.413	43	229	43	217	0
1	4	18	"PFM0887"	"M8047_1"	2270	23630	110	258	258	83	62	64	14	98	98	0	1090	1012	306	88	91	17	100	100	0	0.196	0.212	0.210	0.204	1.542	0.198	0.774	80	487	1198	1120	-2.354	196	1002	196	924	0
1	5	18	"PFD0324"	"D37405_1"	2460	23630	110	110	111	30	64	66	14	83	72	0	179	173	47	91	93	17	92	83	0	0.523	0.573	0.574	0.535	2.508	0.506	0.414	80	452	134	129	-0.936	46	88	47	82	0
1	6	18	"PFD0374"	"D42243_5"	2650	23630	150	87	92	30	72	75	31	29	8	0	109	109	27	100	107	85	1	0	0	1.667	2.222	1.250	1.101	4.122	0.213	0.312	156	634	24	29	0.737	15	9	20	9	-50
1	7	18	"PFD0381"	"D42873_1"	2840	23620	150	92	107	82	76	84	83	5	1	0	117	126	61	104	123	213	1	0	0	1.231	1.409	1.000	0.984	4.279	0.261	0.415	156	676	29	53	0.300	16	13	31	22	-50
1	8	18	"PFD0391"	"D42954_8"	3030	23620	100	236	220	86	78	80	17	93	88	0	225	219	59	104	106	19	93	86	0	1.306	1.235	1.300	1.118	2.133	1.388	0.628	80	402	279	257	0.385	158	121	142	115	0
1	9	18	"PFD0408"	"D47995_1"	3220	23620	110	1154	1035	363	77	79	17	100	100	0	2098	1877	569	108	111	43	100	100	0	0.541	0.542	0.539	0.523	1.340	0.513	0.880	80	467	3067	2727	-0.886	1077	1990	958	1769	0
1	10	18	"PFD0468"	"D53677_9"	3410	23630	150	82	83	17	83	92	96	0	0	0	116	118	27	113	143	406	0	0	0	-0.333	0.000	0.718	0.672	4.048	0.184	0.086	156	655	2	5	Error	-1	3	0	5	-50
1	11	18	"IMX067I"	"Y_IMX067I"	3580	23620	150	79	80	19	86	95	101	0	0	0	110	110	21	112	144	428	0	0	0	3.500	3.000	1.063	1.116	3.185	0.683	0.017	156	586	-9	-8	1.807	-7	-2	-6	-2	-50
1	12	18	"IOX204I"	"Y_IOX204I"	3790	23600	150	72	74	18	81	84	19	8	2	0	102	104	25	108	111	22	12	3	0	1.500	1.750	1.000	0.920	3.733	0.259	0.009	156	543	-15	-11	0.585	-9	-6	-7	-4	-50
1	13	18	"IDX437I"	"Y_IDX437I"	3960	23620	150	74	76	18	77	81	20	13	0	0	100	100	21	106	110	26	7	1	0	0.500	0.167	0.826	0.733	3.406	0.241	0.006	156	551	-9	-7	-1.000	-3	-6	-1	-6	-50
1	14	18	"ILX005I"	"Y_ILX005I"	4160	23650	150	72	75	19	75	79	20	11	3	0	98	99	20	105	116	150	0	0	0	0.429	0.000	0.764	0.823	4.211	0.526	0.009	156	631	-10	-6	-1.222	-3	-7	0	-6	-50
1	15	18	"Z_1_10"	"Z_1_10"	4370	23610	150	69	71	18	77	79	18	7	3	0	93	95	21	104	106	21	8	0	0	0.727	0.667	0.850	0.839	3.035	0.702	0.048	156	597	-19	-15	-0.459	-8	-11	-6	-9	-50
1	16	18	"Z_1_30"	"Z_1_30"	4570	23630	150	76	79	16	80	82	18	11	3	0	114	115	26	104	107	19	32	16	0	-0.400	-0.091	0.761	0.838	3.691	0.248	0.014	156	509	6	10	Error	-4	10	-1	11	-50
1	17	18	"Z_2_70"	"Z_2_70"	4740	23620	120	2536	2370	835	84	86	18	100	100	0	12963	12404	4014	112	116	28	100	100	0	0.191	0.186	0.185	0.181	1.356	0.177	0.896	120	421	15303	14578	-2.390	2452	12851	2286	12292	0
1	18	18	"Z_2_90"	"Z_2_90"	4930	23620	120	2765	2388	1115	82	83	18	100	100	0	15392	12456	6121	120	125	33	100	100	0	0.176	0.187	0.187	0.193	2.091	0.166	0.821	120	468	17955	14642	-2.509	2683	15272	2306	12336	0
1	19	18	"Z_3_10"	"Z_3_10"	5130	23620	110	84	85	22	74	76	19	31	8	0	191	191	54	111	118	30	83	70	0	0.125	0.138	0.223	0.221	2.990	0.135	0.066	80	459	90	91	-3.000	10	80	11	80	0
1	20	18	"Z_3_30"	"Z_3_30"	5300	23640	150	76	78	17	74	76	18	16	4	0	112	117	27	104	108	20	31	14	0	0.250	0.308	0.817	0.826	3.373	0.169	0.009	156	731	10	17	-2.000	2	8	4	13	-50
1	21	18	"Z_3_50"	"Z_3_50"	5510	23620	120	990	885	405	78	81	18	100	100	0	1112	946	427	108	112	32	96	95	0	0.908	0.963	0.965	1.015	2.033	0.947	0.826	120	574	1916	1645	-0.139	912	1004	807	838	0
1	22	18	"Z_3_70"	"Z_3_70"	5700	23620	110	2547	2176	939	73	75	17	100	100	0	2591	2206	929	101	104	27	100	100	0	0.994	0.999	1.029	0.992	1.523	0.983	0.834	80	482	4964	4208	-0.009	2474	2490	2103	2105	0
1	1	19	"Z_5_10"	"Z_5_10"	1720	23840	150	66	67	15	62	64	14	25	6	0	99	100	21	90	93	30	15	2	0	0.444	0.500	0.634	0.677	3.623	0.157	0.007	156	825	13	15	-1.170	4	9	5	10	-50
1	2	19	"Z_5_30"	"Z_5_30"	1890	23820	110	133	134	33	64	65	13	98	92	0	164	171	39	89	90	14	100	98	0	0.920	0.854	0.845	0.865	1.920	0.848	0.485	80	446	144	152	-0.120	69	75	70	82	0
1	3	19	"Z_5_50"	"Z_5_50"	2080	23810	120	6342	5691	2589	66	68	16	100	100	0	7217	6186	3060	90	94	22	100	99	0	0.881	0.923	0.899	1.038	2.241	0.889	0.887	120	568	13403	11721	-0.183	6276	7127	5625	6096	0
1	4	19	"Z_5_70"	"Z_5_70"	2270	23810	110	15405	12627	5018	70	96	360	100	100	0	14579	13285	4304	97	180	980	100	95	0	1.059	0.952	0.982	0.924	1.475	0.965	0.880	80	518	29817	25745	0.083	15335	14482	12557	13188	0
1	5	19	"Z_5_90"	"Z_5_90"	2470	23810	110	21676	18480	8413	73	104	387	100	100	0	23246	18875	8657	100	205	1013	100	98	0	0.933	0.980	0.957	1.004	1.748	0.950	0.858	80	446	44749	37182	-0.100	21603	23146	18407	18775	0
1	6	19	"Z_6_10"	"Z_6_10"	2640	23830	150	87	88	20	73	79	56	3	0	0	122	126	31	101	134	454	0	0	0	0.667	0.600	0.735	0.754	3.372	0.110	0.835	156	564	35	40	-0.585	14	21	15	25	-50
1	7	19	"Z_7_50"	"Z_7_50"	2840	23810	110	573	537	176	77	79	18	100	100	0	797	759	190	101	107	44	100	100	0	0.713	0.699	0.683	0.663	1.488	0.683	0.865	80	412	1192	1118	-0.489	496	696	460	658	0
1	8	19	"Z_7_70"	"Z_7_70"	3040	23810	120	1108	991	424	80	81	18	100	99	0	1568	1383	577	104	109	39	97	96	0	0.702	0.712	0.727	0.743	1.990	0.696	0.848	120	568	2492	2190	-0.510	1028	1464	911	1279	0
1	9	19	"Z_7_90"	"Z_7_90"	3230	23810	120	1723	1524	644	80	82	18	100	100	0	2374	2047	900	110	113	40	98	95	0	0.726	0.745	0.759	0.805	2.244	0.715	0.859	120	564	3907	3381	-0.463	1643	2264	1444	1937	0
1	10	19	"Z_8_10"	"Z_8_10"	3420	23840	110	79	85	29	83	86	21	21	7	0	128	142	71	111	116	30	35	20	0	-0.235	0.065	0.457	0.567	3.350	0.245	0.153	80	413	13	33	Error	-4	17	2	31	0
1	11	19	"Z_8_30"	"Z_8_30"	3600	23830	150	86	89	21	84	86	20	23	6	0	131	137	37	110	114	27	39	18	0	0.095	0.185	0.683	0.658	4.242	0.071	0.003	156	592	23	32	-3.392	2	21	5	27	-50
1	12	19	"Z_8_50"	"Z_8_50"	3790	23810	110	7053	6111	2102	79	88	107	100	100	0	18533	15962	5436	107	186	996	100	100	0	0.378	0.380	0.378	0.379	1.484	0.350	0.877	80	457	25400	21887	-1.402	6974	18426	6032	15855	0
1	13	19	"PFA32032"	"oPFA32032"	3980	23810	120	132	133	31	74	83	102	5	0	0	144	144	28	104	176	953	0	0	0	1.450	1.475	1.400	1.358	2.499	0.423	0.139	120	500	98	99	0.536	58	40	59	40	0
1	14	19	"PFC0775"	"oPFC0775"	4170	23810	110	380	371	120	77	81	19	100	100	0	2986	2868	745	107	123	185	100	100	0	0.105	0.106	0.103	0.099	1.445	0.099	0.811	80	413	3182	3055	-3.248	303	2879	294	2761	0
1	15	19	"PFI17647"	"oPFI17647"	4370	23790	150	86	91	28	81	82	18	30	14	0	127	144	59	109	120	154	3	0	0	0.278	0.286	0.613	0.622	4.033	0.047	0.045	156	598	23	45	-1.848	5	18	10	35	-50
1	16	19	"PFF72435"	"oPFF72435"	4560	23810	120	299	283	96	81	82	17	99	96	0	345	329	84	107	108	19	98	98	0	0.916	0.910	0.917	0.861	1.806	0.952	0.700	120	483	456	424	-0.127	218	238	202	222	0
1	17	19	"PFL0040"	"oPFL0040"	4750	23810	120	2995	2791	1236	84	86	18	100	100	0	2852	2849	983	112	115	24	100	100	0	1.062	0.989	1.032	0.931	1.620	1.042	0.817	120	512	5651	5444	0.087	2911	2740	2707	2737	0
1	18	19	"PFL0041"	"oPFL0041"	4940	23810	120	353	346	130	79	82	21	99	96	0	3190	3059	1086	112	115	26	100	100	0	0.089	0.091	0.092	0.088	1.798	0.084	0.765	120	471	3352	3214	-3.490	274	3078	267	2947	0
1	19	19	"PFI17649"	"oPFI17649"	5100	23840	150	72	74	16	69	72	19	16	3	0	110	114	26	102	108	30	21	4	0	0.375	0.417	0.600	0.678	3.539	0.296	0.058	156	666	11	17	-1.415	3	8	5	12	-50
1	20	19	"PFJ12790"	"oPFJ12790"	5330	23820	120	273	268	108	67	69	15	98	94	0	676	681	256	97	99	18	99	96	0	0.356	0.344	0.347	0.324	2.030	0.331	0.803	120	538	785	785	-1.491	206	579	201	584	0
1	21	19	"PFJ12792"	"oPFJ12792"	5510	23820	110	160	159	44	76	79	19	88	82	0	825	792	184	107	109	23	100	100	0	0.117	0.121	0.121	0.110	1.812	0.116	0.642	80	459	802	768	-3.096	84	718	83	685	0
1	22	19	"PFK12895"	"oPFK12895"	5710	23840	150	80	81	19	73	77	22	21	4	0	113	116	26	103	107	27	26	7	0	0.700	0.615	0.680	0.721	3.617	0.561	0.061	156	849	17	21	-0.515	7	10	8	13	-50
1	1	20	"PFF72440"	"oPFF72440"	1710	24010	120	3501	3313	1312	65	70	21	100	100	0	5230	5049	1620	94	98	23	100	100	0	0.669	0.655	0.671	0.611	1.445	0.670	0.917	120	549	8572	8203	-0.580	3436	5136	3248	4955	0
1	2	20	"PFH0004"	"oPFH0004"	1890	24000	110	1826	1654	664	63	71	99	100	100	0	1354	1268	418	90	102	122	100	100	0	1.395	1.351	1.358	1.303	1.397	1.408	0.901	80	493	3027	2769	0.480	1763	1264	1591	1178	0
1	3	20	"PFD66983"	"oPFD66983"	2080	24000	110	141	138	39	63	71	95	40	0	0	156	164	45	86	99	119	21	0	0	1.114	0.962	0.985	0.977	2.070	0.879	0.566	80	528	148	153	0.156	78	70	75	78	0
1	4	20	"PFBL B0087"	"oPFBLOB0087"	2270	24000	90	89	89	22	64	66	16	67	34	0	131	134	33	91	94	27	73	30	0	0.625	0.581	0.720	0.622	2.489	0.394	0.116	52	394	65	68	-0.678	25	40	25	43	0
1	5	20	"PFBL B0089"	"oPFBLOB0089"	2460	24000	120	190	189	61	66	74	56	80	60	0	235	229	81	93	125	447	0	0	0	0.873	0.904	0.833	0.966	2.242	0.816	0.686	120	585	266	259	-0.196	124	142	123	136	0
1	6	20	"PFL0045"	"oPFL0045"	2650	24000	120	2424	2421	1109	71	74	19	100	100	0	3265	3090	1447	98	105	34	98	95	0	0.743	0.785	0.774	0.919	2.415	0.763	0.903	120	476	5520	5342	-0.429	2353	3167	2350	2992	0
1	7	20	"PFF72441"	"oPFF72441"	2850	23980	150	88	90	21	78	80	18	38	12	0	121	134	46	104	110	40	26	14	0	0.588	0.400	0.706	0.759	3.425	0.171	0.123	156	686	27	42	-0.766	10	17	12	30	-50
1	8	20	"PFBL B0090"	"oPFBLOB0090"	3020	24000	110	1831	1667	778	80	123	283	96	82	0	1326	1205	506	106	146	241	95	88	0	1.435	1.444	1.428	1.419	1.593	1.432	0.871	80	455	2971	2686	0.521	1751	1220	1587	1099	0
1	9	20	"PFD66986"	"oPFD66986"	3230	24030	150	87	90	22	82	112	238	0	0	0	120	125	29	109	138	203	0	0	0	0.455	0.500	1.000	0.896	3.613	1.220	0.903	156	646	16	24	-1.138	5	11	8	16	-50
1	10	20	"PFL0049"	"oPFL0049"	3410	24020	150	74	79	21	85	87	19	10	3	0	111	113	23	112	115	22	16	3	0	11.000	-6.000	1.067	0.879	3.847	0.361	0.007	156	591	-12	-5	3.459	-11	-1	-6	1	-50
1	11	20	"PFK12897"	"oPFK12897"	3630	24010	150	79	83	23	87	89	19	14	4	0	116	119	32	115	117	21	20	7	0	-8.000	-1.000	0.878	0.949	3.241	0.411	0.013	156	591	-7	0	Error	-8	1	-4	4	-50
1	12	20	"PFF72442"	"oPFF72442"	3790	24000	120	2089	1851	775	84	93	105	100	100	0	1649	1458	654	112	186	978	71	15	0	1.304	1.313	1.276	1.409	1.971	1.289	0.875	120	473	3542	3113	0.383	2005	1537	1767	1346	0
1	13	20	"PFF72443"	"oPFF72443"	3980	24000	120	823	754	322	79	83	23	100	100	0	1502	1403	646	107	110	22	99	98	0	0.533	0.521	0.532	0.540	1.920	0.480	0.849	120	554	2139	1971	-0.907	744	1395	675	1296	0
1	14	20	"PFBL B0094"	"oPFBLOB0094"	4170	24000	110	5079	4435	1949	83	130	470	100	100	0	5920	5364	1999	111	207	763	100	95	0	0.860	0.828	0.838	0.791	1.415	0.852	0.892	80	488	10805	9605	-0.218	4996	5809	4352	5253	0
1	15	20	"PFH0026"	"oPFH0026"	4350	24000	120	378	374	102	81	119	433	10	0	0	367	360	109	110	185	693	0	0	0	1.156	1.172	1.215	1.245	1.776	0.686	0.883	120	576	554	543	0.209	297	257	293	250	0
1	16	20	"PFD67003"	"oPFD67003"	4540	24010	110	261	264	80	82	83	17	98	96	0	1299	1183	342	108	110	20	100	100	0	0.150	0.169	0.157	0.160	1.522	0.152	0.742	80	518	1370	1257	-2.734	179	1191	182	1075	0
1	17	20	"PFM60515"	"oPFM60515"	4740	24000	110	137	446	1037	82	86	68	47	32	0	213	982	2805	108	111	24	91	78	0	0.524	0.416	0.454	0.506	3.321	0.299	0.555	80	519	160	1238	-0.933	55	105	364	874	0
1	18	20	"PFL0099"	"oPFL0099"	4920	24010	110	7021	6591	2186	77	82	56	100	100	0	9385	8585	2908	103	134	389	100	100	0	0.748	0.768	0.759	0.771	1.419	0.718	0.879	80	477	16226	14996	-0.419	6944	9282	6514	8482	0
1	19	20	"PFJ12808"	"oPFJ12808"	5110	24010	120	1066	1027	456	69	75	57	100	97	0	752	689	333	95	125	393	72	31	0	1.518	1.613	1.649	1.996	2.679	1.582	0.840	120	469	1654	1552	0.602	997	657	958	594	0
1	20	20	"PFBL B0145"	"oPFBLOB0145"	5300	24010	110	950	903	322	69	71	19	100	100	0	922	930	252	94	100	53	100	100	0	1.064	0.998	0.981	0.950	1.374	1.023	0.873	80	491	1709	1670	0.090	881	828	834	836	0
1	21	20	"PFBL B0149"	"oPFBLOB0149"	5500	24010	130	565	553	151	77	80	22	100	100	0	594	570	156	107	112	50	99	96	0	1.002	1.028	1.013	1.069	1.790	0.981	0.821	120	595	975	939	0.003	488	487	476	463	0
1	22	20	"PFI17700"	"oPFI17700"	5690	24010	120	860	834	335	78	81	18	100	98	0	1976	1851	761	108	111	22	98	97	0	0.419	0.434	0.431	0.440	2.212	0.409	0.846	120	518	2650	2499	-1.256	782	1868	756	1743	0
1	1	21	"PFI17702"	"oPFI17702"	1700	24210	120	3389	3299	1501	74	77	21	100	100	0	2957	2947	1340	102	107	27	100	99	0	1.161	1.134	1.209	1.144	1.983	1.145	0.833	120	615	6170	6070	0.216	3315	2855	3225	2845	0
1	2	21	"PFG0046"	"oPFG0046"	1890	24210	110	168	175	44	65	68	18	100	98	0	735	771	182	91	94	22	100	100	0	0.160	0.162	0.163	0.154	1.472	0.152	0.770	80	482	747	790	-2.644	103	644	110	680	0
1	3	21	"PFBL B0151"	"oPFBLOB0151"	2080	24210	120	1308	1154	538	61	63	14	99	98	0	1251	1145	479	82	85	15	97	96	0	1.067	1.028	1.048	1.017	2.702	1.054	0.853	120	523	2416	2156	0.093	1247	1169	1093	1063	0
1	4	21	"PFG0047"	"oPFG0047"	2260	24210	110	227	230	68	65	67	14	100	100	0	399	399	114	89	91	17	100	100	0	0.523	0.532	0.500	0.524	1.458	0.504	0.751	80	518	472	475	-0.936	162	310	165	310	0
1	5	21	"PFD67004"	"oPFD67004"	2450	24210	110	1186	1152	369	68	70	15	100	100	0	1129	1132	278	94	96	18	100	100	0	1.080	1.044	1.043	1.009	1.333	1.061	0.828	80	455	2153	2122	0.111	1118	1035	1084	1038	0
1	6	21	"PFL0107"	"oPFL0107"	2640	24210	120	442	396	157	68	70	18	98	95	0	603	563	232	94	98	28	98	95	0	0.735	0.699	0.679	0.681	2.029	0.672	0.810	120	529	883	797	-0.445	374	509	328	469	0
1	7	21	"PFM60519"	"oPFM60519"	2830	24200	110	2593	2345	859	70	72	20	100	100	0	2221	1939	761	96	104	88	98	98	0	1.187	1.234	1.189	1.293	1.865	1.200	0.843	80	451	4648	4118	0.248	2523	2125	2275	1843	0
1	8	21	"PFI17707"	"oPFI17707"	3030	24210	120	1324	1187	558	72	87	167	94	87	0	1437	1317	537	101	121	171	95	92	0	0.937	0.917	0.914	0.875	2.262	0.937	0.815	120	560	2588	2331	-0.094	1252	1336	1115	1216	0
1	9	21	"PFBL B0154"	"oPFBLOB0154"	3220	24210	120	13945	12467	5780	81	83	20	100	100	0	16354	14611	6364	110	112	24	100	99	0	0.853	0.854	0.867	0.899	2.642	0.854	0.849	120	454	30108	26887	-0.229	13864	16244	12386	14501	0
1	10	21	"PFM60520"	"oPFM60520"	3400	24200	110	914	832	318	90	92	21	100	100	0	924	866	269	120	125	47	100	100	0	1.025	0.995	1.035	0.942	1.549	0.989	0.862	80	453	1628	1488	0.035	824	804	742	746	0
1	11	21	"PFBL B0158"	"oPFBLOB0158"	3590	24200	110	2433	2277	849	88	94	60	100	100	0	3158	2905	994	120	145	254	97	97	0	0.772	0.786	0.762	0.793	1.789	0.761	0.854	80	507	5383	4974	-0.374	2345	3038	2189	2785	0
1	12	21	"PFI17709"	"oPFI17709"	3790	24210	120	6117	5427	2497	85	91	57	100	99	0	4954	4489	1919	112	132	235	96	96	0	1.246	1.220	1.222	1.165	2.131	1.262	0.858	120	581	10874	9719	0.317	6032	4842	5342	4377	0
1	13	21	"PFG0048"	"oPFG0048"	3970	24200	110	29505	25385	9696	94	171	1078	100	100	0	12170	10719	3647	114	197	956	100	100	0	2.440	2.385	2.371	2.326	1.472	2.505	0.881	80	503	41467	35896	1.287	29411	12056	25291	10605	0
1	14	21	"PFM60526"	"oPFM60526"	4160	24200	110	3878	3391	1397	92	171	1029	87	72	0	3398	3111	1079	114	219	997	92	78	0	1.153	1.101	1.108	1.053	1.455	1.102	0.859	80	558	7070	6296	0.205	3786	3284	3299	2997	0
1	15	21	"PFM60528"	"oPFM60528"	4360	24200	110	1839	1652	564	81	86	40	100	100	0	1341	1185	387	109	120	160	98	96	0	1.427	1.460	1.448	1.459	1.619	1.464	0.837	80	544	2990	2647	0.513	1758	1232	1571	1076	0
1	16	21	"PFL0111"	"oPFL0111"	4550	24200	110	251	246	77	83	85	19	98	95	0	544	524	170	110	114	31	100	97	0	0.387	0.394	0.408	0.383	1.772	0.349	0.752	80	538	602	577	-1.369	168	434	163	414	0
1	17	21	"E598_1c"	"E598_1c"	4740	24200	110	95	98	24	83	87	69	3	0	0	132	134	31	107	112	31	40	13	0	0.480	0.556	0.545	0.733	4.814	0.006	0.000	80	500	37	42	-1.059	12	25	15	27	0
1	18	21	"E598_1e"	"E598_1e"	4920	24210	150	88	90	23	79	83	49	4	0	0	113	115	22	104	127	340	0	0	0	1.000	1.000	0.932	1.037	3.145	0.556	0.024	156	626	18	22	0.000	9	9	11	11	-50
1	19	21	"E598_1g"	"E598_1g"	5100	24200	150	74	77	19	74	79	50	3	0	0	95	98	20	99	123	350	0	0	0	0.000	-3.000	0.810	0.779	4.155	0.614	0.030	156	589	-4	2	Error	0	-4	3	-1	-50
1	20	21	"E598_1i"	"E598_1i"	5310	24200	110	8507	7888	2949	73	76	19	100	100	0	3677	3590	1005	98	105	53	100	100	0	2.357	2.238	2.273	2.136	1.316	2.361	0.873	80	461	12013	11307	1.237	8434	3579	7815	3492	0
1	21	21	"F48446_9a"	"F48446_9a"	5500	24210	150	79	82	23	78	82	21	23	5	0	102	101	20	107	113	54	0	0	0	-0.200	-0.667	0.750	0.965	3.663	0.206	0.034	156	565	-4	-2	Error	1	-5	4	-6	-50
1	22	21	"F48446_9c"	"F48446_9c"	5700	24220	150	72	76	19	78	81	18	16	3	0	98	101	21	107	109	20	11	1	0	0.667	0.333	0.887	0.916	3.064	0.535	0.036	156	746	-15	-8	-0.585	-6	-9	-2	-6	-50
1	1	22	"I12861_2g"	"I12861_2g"	1700	24400	120	152	157	54	69	72	18	90	85	0	213	237	98	96	101	23	95	90	0	0.709	0.624	0.620	0.627	2.000	0.527	0.607	120	650	200	229	-0.495	83	117	88	141	0
1	2	22	"I12861_2i"	"I12861_2i"	1890	24400	120	226	219	71	69	71	17	98	93	0	278	266	76	96	99	19	94	91	0	0.863	0.882	0.888	0.859	2.232	0.867	0.757	120	524	339	320	-0.213	157	182	150	170	0
1	3	22	"J512_2a"	"J512_2a"	2050	24380	150	65	64	11	62	64	15	12	1	0	84	87	16	87	90	17	12	5	0	-1.000	100000.000	0.899	0.843	3.353	0.208	0.002	156	785	0	2	Error	3	-3	2	0	-50
1	4	22	"J512_2c"	"J512_2c"	2300	24420	150	69	68	15	61	63	13	32	8	0	89	92	16	86	88	16	23	6	0	2.667	1.167	1.000	0.906	3.960	0.579	0.030	156	860	11	13	1.415	8	3	7	6	-50
1	5	22	"J512_2e"	"J512_2e"	2430	24380	150	71	73	15	66	68	16	31	7	0	96	100	22	93	94	19	19	5	0	1.667	1.000	1.200	1.293	3.212	1.098	0.088	156	710	8	14	0.737	5	3	7	7	-50
1	6	22	"J512_2g"	"J512_2g"	2640	24400	150	72	74	20	65	67	17	26	5	0	99	102	24	92	94	20	25	9	0	1.000	0.900	0.810	0.769	3.804	0.649	0.133	156	784	14	19	0.000	7	7	9	10	-50
1	7	22	"M40872_8a"	"M40872_8a"	2820	24370	150	60	62	14	61	63	17	11	3	0	97	101	22	88	95	72	2	0	0	-0.111	0.077	0.592	0.634	3.214	0.123	0.338	156	699	8	14	Error	-1	9	1	13	-50
1	8	22	"M40872_8c"	"M40872_8c"	3020	24400	150	71	73	17	65	68	17	28	5	0	96	97	19	93	100	68	0	0	0	2.000	2.000	0.980	0.920	3.951	0.205	0.029	156	796	9	12	1.000	6	3	8	4	-50
1	9	22	"M40872_8e"	"M40872_8e"	3220	24400	150	74	78	18	77	79	19	16	3	0	103	106	25	106	108	24	14	3	0	1.000	100000.000	0.667	0.754	3.214	0.360	0.039	156	761	-6	1	0.000	-3	-3	1	0	-50
1	10	22	"M40872_8g"	"M40872_8g"	3410	24420	150	81	83	20	83	85	20	14	3	0	109	111	25	112	117	37	8	0	0	0.667	0.000	0.691	0.697	3.665	0.314	0.021	156	873	-5	-1	-0.585	-2	-3	0	-1	-50
1	11	22	"M40872_8i"	"M40872_8i"	3600	24400	110	185	180	56	78	79	21	88	83	0	203	190	56	106	116	121	25	0	0	1.103	1.214	1.249	1.096	1.846	1.162	0.474	80	539	204	186	0.142	107	97	102	84	0
1	12	22	"EMPTY"	"EMPTY"	3790	24400	100	159	179	84	67	69	16	95	83	0	192	209	79	95	97	18	92	82	0	0.948	0.982	0.939	0.918	2.639	0.980	0.507	80	472	189	226	-0.076	92	97	112	114	0
1	13	22	"EMPTY"	"EMPTY"	3980	24400	100	289	333	195	66	74	75	83	65	0	345	393	229	95	114	365	37	3	0	0.892	0.896	0.918	0.976	1.984	0.868	0.848	80	495	473	565	-0.165	223	250	267	298	0
1	14	22	"EMPTY"	"EMPTY"	4170	24400	100	206	258	160	71	74	18	96	91	0	259	323	186	97	101	28	93	83	0	0.833	0.827	0.814	0.808	1.697	0.828	0.838	80	495	297	413	-0.263	135	162	187	226	0
1	15	22	"EMPTY"	"EMPTY"	4360	24400	100	319	353	191	76	78	17	97	93	0	405	427	232	102	104	19	96	90	0	0.802	0.852	0.818	0.936	2.254	0.822	0.809	80	484	546	602	-0.318	243	303	277	325	0
1	16	22	"EMPTY"	"EMPTY"	4540	24400	110	348	419	277	81	82	19	96	90	0	422	502	348	105	108	21	96	90	0	0.842	0.851	0.960	0.893	2.237	0.795	0.776	80	568	584	735	-0.248	267	317	338	397	0
1	17	22	"EMPTY"	"EMPTY"	4740	24400	100	200	215	86	78	81	18	98	90	0	255	265	99	104	111	108	62	27	0	0.808	0.851	0.849	0.878	1.840	0.807	0.723	80	502	273	298	-0.308	122	151	137	161	0
1	18	22	"EMPTY"	"EMPTY"	4930	24400	110	194	204	92	77	79	16	87	82	0	242	243	99	104	106	20	90	78	0	0.848	0.914	0.943	0.903	2.824	0.897	0.639	80	464	255	266	-0.238	117	138	127	139	0
1	19	22	"EMPTY"	"EMPTY"	5100	24390	150	77	78	19	77	78	17	17	3	0	103	107	23	101	105	19	23	8	0	0.000	0.167	1.070	1.020	3.861	0.105	0.001	156	724	2	7	Error	0	2	1	6	-50
1	20	22	"EMPTY"	"EMPTY"	5290	24390	150	76	79	36	71	74	17	20	5	0	101	105	21	97	100	27	16	3	0	1.250	1.000	0.699	0.726	3.453	4.768	0.007	156	745	9	16	0.322	5	4	8	8	-50
1	21	22	"EMPTY"	"EMPTY"	5480	24390	150	84	86	19	70	72	15	46	19	0	109	114	23	98	102	29	23	7	0	1.273	1.000	0.841	0.931	3.686	0.368	0.034	156	686	25	32	0.348	14	11	16	16	-50
1	22	22	"EMPTY"	"EMPTY"	5670	24390	150	72	73	16	72	75	17	10	3	0	98	100	17	100	103	21	10	1	0	0.000	100000.000	1.000	0.953	3.569	0.257	0.019	156	829	-2	1	Error	0	-2	1	0	-50
2	1	1	"PFA0116"	"A23157_2"	6310	20520	150	2201	2024	938	84	86	26	100	100	0	1819	1653	745	107	109	20	100	100	0	1.237	1.255	1.206	1.276	1.775	1.201	0.847	156	896	3829	3486	0.306	2117	1712	1940	1546	0
2	2	1	"PFA0048"	"A14801_13"	6500	20530	150	6581	6617	2694	83	87	28	100	100	0	3792	3683	1424	107	110	20	100	100	0	1.763	1.827	1.855	1.837	1.459	1.920	0.873	156	657	10183	10110	0.818	6498	3685	6534	3576	0
2	3	1	"PFA0211"	"A8109_3"	6690	20530	150	2412	2186	942	86	89	21	100	100	0	2538	2267	888	109	111	22	100	100	0	0.958	0.973	0.993	0.953	1.378	1.015	0.858	156	650	4755	4258	-0.063	2326	2429	2100	2158	0
2	4	1	"PFA0021"	"A11962_3"	6880	20530	150	761	774	250	87	91	22	100	100	0	421	427	136	110	112	21	98	98	0	2.167	2.167	2.214	2.241	1.352	2.185	0.872	156	639	985	1004	1.116	674	311	687	317	0
2	5	1	"PFA0164"	"A3310_6"	7070	20530	150	857	810	274	91	97	41	100	98	0	763	749	219	116	118	26	100	99	0	1.184	1.136	1.128	1.129	1.429	1.100	0.845	156	651	1413	1352	0.244	766	647	719	633	0
2	6	1	"PFA0033"	"A13725_2"	7260	20540	150	337	328	111	86	91	43	93	88	0	695	687	260	109	114	29	98	97	0	0.428	0.419	0.432	0.408	1.753	0.393	0.710	156	608	837	820	-1.223	251	586	242	578	0
2	7	1	"PFB0041"	"B180"	7450	20530	150	2090	2006	786	66	71	18	100	100	0	1608	1537	595	91	96	23	100	100	0	1.334	1.342	1.293	1.371	1.504	1.336	0.871	156	632	3541	3386	0.416	2024	1517	1940	1446	0
2	8	1	"PFB0043"	"B186"	7640	20530	150	1479	1496	532	65	69	17	100	100	0	1533	1540	527	89	93	21	100	100	0	0.979	0.986	0.978	0.987	1.356	0.970	0.884	156	642	2858	2882	-0.030	1414	1444	1431	1451	0
2	9	1	"PFB0048"	"B197"	7830	20540	140	427	413	129	67	71	18	100	99	0	1579	1572	472	90	95	23	100	100	0	0.242	0.233	0.244	0.225	1.495	0.223	0.835	156	576	1849	1828	-2.048	360	1489	346	1482	0
2	10	1	"PFB0056"	"B218"	8030	20530	150	1677	1763	743	65	67	14	100	100	0	25029	25119	10495	91	96	25	100	100	0	0.065	0.068	0.066	0.068	1.418	0.064	0.876	156	661	26550	26726	-3.951	1612	24938	1698	25028	0
2	11	1	"PFB0059"	"B241"	8220	20530	140	126	131	36	67	69	14	93	85	0	635	604	211	95	99	23	98	96	0	0.109	0.126	0.119	0.121	1.940	0.107	0.539	156	599	599	573	-3.194	59	540	64	509	0
2	12	1	"PFB0069"	"B270"	8410	20530	150	153	155	36	69	71	15	98	96	0	763	728	224	95	98	19	100	100	0	0.126	0.136	0.137	0.134	1.567	0.119	0.699	156	634	752	719	-2.991	84	668	86	633	0
2	13	1	"PFB0161"	"B471"	8600	20530	140	1973	1885	601	67	69	14	100	100	0	1721	1638	476	92	94	17	100	100	0	1.170	1.176	1.215	1.176	1.499	1.218	0.854	156	584	3535	3364	0.227	1906	1629	1818	1546	0
2	14	1	"PFB0183"	"B508"	8790	20530	150	171	171	48	65	76	208	1	0	0	772	740	262	89	93	43	98	97	0	0.155	0.163	0.169	0.165	1.756	0.227	0.034	156	655	789	757	-2.688	106	683	106	651	0
2	15	1	"PFB0185"	"B511"	8980	20530	140	838	835	251	68	119	850	35	0	0	904	908	298	90	101	153	97	93	0	0.946	0.938	0.954	0.962	1.397	1.072	0.615	156	600	1584	1585	-0.080	770	814	767	818	0
2	16	1	"PFB0199"	"B537"	9170	20530	140	172	174	45	72	114	826	0	0	0	736	727	208	93	102	147	98	92	0	0.156	0.161	0.159	0.159	1.665	4.935	0.212	156	594	743	736	-2.685	100	643	102	634	0
2	17	1	"PFB0205"	"B549"	9360	20520	150	1917	1946	700	75	77	20	100	100	0	1449	1423	489	96	100	21	100	100	0	1.361	1.410	1.383	1.420	1.452	1.380	0.850	156	678	3195	3198	0.445	1842	1353	1871	1327	0
2	18	1	"PFB0211"	"B556"	9550	20520	150	25983	25012	9155	75	80	25	100	100	0	14153	13163	4899	97	101	24	100	100	0	1.843	1.909	1.803	1.946	1.588	1.915	0.849	156	678	39964	38003	0.882	25908	14056	24937	13066	0
2	19	1	"PFC0047"	"C187"	9740	20520	150	6131	5856	1927	82	86	24	100	100	0	3665	3479	1108	104	108	23	100	100	0	1.699	1.711	1.698	1.723	1.365	1.748	0.891	156	678	9610	9149	0.764	6049	3561	5774	3375	0
2	20	1	"PFC0049"	"C191"	9930	20520	150	4037	4158	1905	80	82	20	100	100	0	2460	2444	1048	102	105	22	100	100	0	1.678	1.741	1.661	1.730	1.569	1.721	0.807	156	687	6315	6420	0.747	3957	2358	4078	2342	0
2	21	1	"PFC0053"	"C199"	10120	20530	150	229	226	64	73	84	155	50	0	0	935	946	268	98	310	2132	0	0	0	0.186	0.180	0.181	0.171	1.553	0.168	0.670	156	678	993	1001	-2.424	156	837	153	848	0
2	22	1	"PFC0064"	"C230"	10320	20520	150	120	124	30	71	80	134	0	0	0	189	195	50	98	261	1845	0	0	0	0.538	0.546	0.596	0.537	2.046	0.051	0.429	156	907	140	150	-0.893	49	91	53	97	0
2	1	2	"PFC0067"	"C234"	6320	20710	150	4229	4142	1332	88	91	43	100	100	0	3158	3031	978	112	118	112	99	99	0	1.359	1.389	1.360	1.404	1.428	1.355	0.864	156	666	7187	6973	0.443	4141	3046	4054	2919	0
2	2	2	"PFC0074"	"C249"	6510	20720	140	225	226	67	91	96	52	87	68	0	535	543	165	114	122	141	98	78	0	0.318	0.315	0.306	0.297	1.609	0.300	0.711	156	417	555	564	-1.652	134	421	135	429	0
2	3	2	"PFK0421"	"Kn479_3"	6700	20710	150	135	136	31	94	95	20	74	50	0	796	756	224	114	118	24	100	100	0	0.060	0.065	0.066	0.063	1.941	0.058	0.354	156	407	723	684	-4.056	41	682	42	642	0
2	4	2	"PFK0499"	"Kn722_1"	6890	20710	140	339	333	104	92	93	22	98	96	0	421	410	113	115	117	24	98	96	0	0.807	0.817	0.783	0.793	1.818	0.795	0.752	156	374	553	536	-0.309	247	306	241	295	0
2	5	2	"PFK0529"	"Kn862_1"	7080	20710	150	9375	9026	4012	88	94	49	100	100	0	4079	3779	1658	108	113	24	100	100	0	2.339	2.435	2.379	2.453	1.406	2.485	0.854	156	398	13258	12609	1.226	9287	3971	8938	3671	0
2	6	2	"PFK0159"	"Kn1106_2"	7280	20710	140	162	170	46	86	91	50	75	32	0	260	268	78	105	110	24	96	92	0	0.490	0.515	0.513	0.492	1.893	0.444	0.523	156	359	231	247	-1.028	76	155	84	163	0
2	7	2	"PFK0179"	"Kn1255_4"	7460	20710	150	6008	6014	2498	77	80	19	100	100	0	4138	4248	1723	97	100	19	100	100	0	1.468	1.430	1.354	1.434	1.451	1.404	0.844	156	337	9972	10088	0.554	5931	4041	5937	4151	0
2	8	2	"PFK0266"	"Kn2144_2"	7650	20710	150	1192	1160	344	80	82	19	100	100	0	2048	1965	623	99	101	20	100	100	0	0.571	0.579	0.571	0.588	1.259	0.550	0.890	156	372	3061	2946	-0.810	1112	1949	1080	1866	0
2	9	2	"PFK1250"	"Ks8_1"	7840	20710	150	906	904	258	79	81	19	100	100	0	1094	1049	290	100	103	26	100	100	0	0.832	0.869	0.867	0.875	1.247	0.847	0.868	156	379	1821	1774	-0.265	827	994	825	949	0
2	10	2	"PFK0668"	"Ks13_2"	8030	20710	140	1756	1781	645	71	72	16	100	100	0	1470	1521	491	95	100	41	100	100	0	1.225	1.199	1.199	1.179	1.388	1.215	0.867	156	376	3060	3136	0.293	1685	1375	1710	1426	0
2	11	2	"PFK0833"	"Ks25_5"	8220	20710	140	642	662	212	71	72	15	100	100	0	601	602	177	94	101	38	100	100	0	1.126	1.163	1.185	1.164	1.375	1.165	0.844	156	401	1078	1099	0.172	571	507	591	508	0
2	12	2	"PFK0849"	"Ks26_17"	8420	20710	150	150	157	41	72	74	15	98	92	0	674	690	216	100	103	22	100	100	0	0.136	0.144	0.140	0.137	1.645	0.124	0.670	156	386	652	675	-2.880	78	574	85	590	0
2	13	2	"PFK0898"	"Ks31_1"	8590	20710	150	972	996	335	69	71	14	100	100	0	1420	1396	473	96	99	18	100	100	0	0.682	0.713	0.696	0.727	1.531	0.649	0.810	156	371	2227	2227	-0.552	903	1324	927	1300	0
2	14	2	"PFK0968"	"Ks42_6"	8790	20710	140	180	181	50	65	66	16	98	93	0	763	764	237	89	92	19	100	100	0	0.171	0.172	0.164	0.167	1.656	0.147	0.687	156	374	789	791	-2.551	115	674	116	675	0
2	15	2	"PFK1224"	"Ks83_19"	8980	20700	130	107	107	23	60	66	52	40	2	0	135	137	34	82	87	20	95	65	0	0.887	0.855	0.850	0.857	2.205	3.458	0.084	120	349	100	102	-0.173	47	53	47	55	0
2	16	2	"PFK1246"	"Ks89_2"	9170	20710	140	171	172	47	63	67	50	85	55	0	548	558	188	82	85	18	100	100	0	0.232	0.229	0.227	0.229	1.664	0.200	0.705	156	382	574	585	-2.109	108	466	109	476	0
2	17	2	"PFK1245"	"Ks89_10"	9360	20710	140	146	154	43	68	70	20	98	86	0	181	184	48	86	90	21	96	91	0	0.821	0.878	0.887	0.878	1.874	0.889	0.603	156	404	173	184	-0.284	78	95	86	98	0
2	18	2	"PFK1268"	"Ks97_1"	9550	20710	140	1864	1831	624	72	75	23	100	100	0	1205	1200	390	92	96	23	100	100	0	1.610	1.588	1.577	1.592	1.256	1.618	0.880	156	420	2905	2867	0.687	1792	1113	1759	1108	0
2	19	2	"PFK0567"	"Ks101_10"	9740	20710	140	656	671	206	81	83	21	100	100	0	1105	1141	374	101	105	22	100	100	0	0.573	0.567	0.559	0.573	1.391	0.538	0.864	156	378	1579	1630	-0.804	575	1004	590	1040	0
2	20	2	"PFK0617"	"Ks117_4"	9930	20710	140	215	212	57	87	90	21	98	92	0	290	291	77	113	116	24	96	92	0	0.723	0.702	0.684	0.706	1.774	0.655	0.666	156	405	305	303	-0.468	128	177	125	178	0
2	21	2	"PFK0689"	"Ks157_11"	10130	20710	140	4856	4729	1149	87	104	194	100	100	0	7490	7292	1786	118	690	3409	93	69	0	0.647	0.647	0.648	0.650	1.257	0.400	0.485	156	428	12141	11816	-0.628	4769	7372	4642	7174	0
2	22	2	"PFK0731"	"Ks186_10"	10330	20710	150	35837	33666	13459	78	91	156	100	99	0	65535	64296	5550	125	494	2720	100	100	94	0.547	0.523	0.547	0.447	2.014	0.566	0.802	156	678	101169	97759	-0.871	35759	65410	33588	64171	0
2	1	3	"PFK0746"	"Ks202_1"	6320	20900	150	793	738	233	84	89	43	100	100	0	3429	3200	1102	109	115	113	100	100	0	0.214	0.212	0.210	0.212	1.427	0.195	0.856	156	668	4029	3745	-2.227	709	3320	654	3091	0
2	2	3	"PFK0750"	"Ks202_4"	6510	20910	150	241	245	69	88	95	52	93	76	0	481	495	132	111	123	141	97	78	0	0.414	0.409	0.431	0.383	1.725	0.388	0.751	156	426	523	541	-1.274	153	370	157	384	0
2	3	3	"PFK0747"	"Ks202_10"	6710	20900	150	365	366	109	87	90	22	100	100	0	2309	2257	701	110	114	27	100	100	0	0.126	0.130	0.129	0.128	1.406	0.121	0.829	156	435	2477	2426	-2.984	278	2199	279	2147	0
2	4	3	"PFK0766"	"Ks212_4"	6900	20900	140	4996	4871	1371	85	86	20	100	100	0	2165	2097	549	109	112	27	100	100	0	2.389	2.407	2.433	2.404	1.263	2.508	0.893	156	400	6967	6774	1.256	4911	2056	4786	1988	0
2	5	3	"PFA0029"	"A12706_1"	7080	20900	150	27385	29087	16835	83	84	19	100	100	0	23081	24520	13163	105	109	25	100	100	0	1.188	1.188	1.174	1.157	1.400	1.217	0.849	156	419	50278	53419	0.249	27302	22976	29004	24415	0
2	6	3	"PFA0034"	"A13725_4"	7280	20900	150	2374	2354	848	82	84	19	100	100	0	2610	2524	813	102	106	20	100	100	0	0.914	0.938	0.967	0.919	1.454	0.962	0.878	156	352	4800	4694	-0.130	2292	2508	2272	2422	0
2	7	3	"PFA0036"	"A13725_6"	7460	20890	150	1870	1817	608	77	80	22	100	100	0	1922	1752	644	94	98	20	100	100	0	0.981	1.049	1.027	1.092	1.558	0.993	0.888	156	329	3621	3398	-0.028	1793	1828	1740	1658	0
2	8	3	"PFA0038"	"A13725_9"	7650	20900	140	340	342	97	78	80	21	100	99	0	1034	1001	282	98	101	21	100	100	0	0.280	0.292	0.294	0.287	1.422	0.277	0.824	156	385	1198	1167	-1.837	262	936	264	903	0
2	9	3	"PFA0041"	"A14195_3"	7850	20890	150	102	103	23	79	81	19	55	22	0	146	146	30	99	102	20	82	55	0	0.489	0.511	0.611	0.545	2.890	0.571	0.159	156	381	70	71	-1.031	23	47	24	47	-50
2	10	3	"PFA0043"	"A14263_1"	8040	20900	150	1241	1336	555	74	75	17	100	100	0	1105	1162	438	92	96	35	100	100	0	1.152	1.179	1.236	1.157	1.604	1.222	0.833	156	395	2180	2332	0.204	1167	1013	1262	1070	0
2	11	3	"PFA0063"	"A14801_9"	8230	20900	150	148	148	39	72	74	16	93	85	0	199	202	51	91	95	34	93	80	0	0.704	0.685	0.677	0.666	2.010	0.674	0.621	156	429	184	187	-0.507	76	108	76	111	0
2	12	3	"PFA0065"	"A15774_2"	8420	20900	140	118	119	29	72	75	16	83	66	0	357	361	92	95	97	20	100	100	0	0.176	0.177	0.181	0.156	2.082	0.155	0.461	156	412	308	313	-2.510	46	262	47	266	0
2	13	3	"PFA0067"	"A16096_5"	8620	20900	150	327	325	102	71	73	16	100	98	0	223	220	49	95	97	19	96	93	0	2.000	2.032	2.065	2.117	1.939	2.307	0.710	156	414	384	379	1.000	256	128	254	125	0
2	14	3	"PFA0071"	"A16972_1"	8800	20890	150	83	85	18	65	66	14	59	28	0	106	108	19	88	92	21	44	11	0	1.000	1.000	1.042	1.044	3.392	0.453	0.054	156	443	36	40	0.000	18	18	20	20	-50
2	15	3	"PFA0073"	"A1700_2"	8990	20870	150	79	78	20	62	66	44	6	0	0	101	103	21	84	88	21	39	12	0	1.000	0.842	1.000	0.978	3.009	8.601	0.027	156	491	34	35	0.000	17	17	16	19	-50
2	16	3	"PFA0076"	"A1700_6"	9190	20900	140	168	173	51	64	68	50	89	53	0	527	533	155	83	85	16	100	100	0	0.234	0.242	0.242	0.233	1.549	0.232	0.720	156	380	548	559	-2.094	104	444	109	450	0
2	17	3	"PFA0109"	"A22053_4"	9360	20900	150	488	494	165	66	70	19	100	100	0	314	322	91	86	90	20	100	98	0	1.851	1.814	1.821	1.804	1.536	1.929	0.783	156	421	650	664	0.888	422	228	428	236	0
2	18	3	"PFA0112"	"A23157_12"	9560	20900	140	633	619	231	66	68	17	100	99	0	1207	1192	425	86	90	18	100	100	0	0.506	0.500	0.525	0.482	1.757	0.481	0.794	156	453	1688	1659	-0.983	567	1121	553	1106	0
2	19	3	"PFA0114"	"A23157_18"	9750	20890	150	3563	3619	1323	69	73	18	100	100	0	3307	3268	1136	91	95	20	100	100	0	1.086	1.117	1.071	1.119	1.435	1.055	0.806	156	406	6710	6727	0.120	3494	3216	3550	3177	0
2	20	3	"PFA0117"	"A23157_8"	9920	20890	150	98	98	22	79	86	25	36	6	0	132	131	31	104	110	28	49	15	0	0.679	0.704	0.737	0.750	2.820	0.617	0.233	156	553	47	46	-0.559	19	28	19	27	-50
2	21	3	"PFA0123"	"A24704_11"	10140	20890	150	256	252	75	82	88	28	98	92	0	589	594	155	106	465	2757	0	0	0	0.360	0.348	0.329	0.329	1.483	0.328	0.757	156	503	657	658	-1.473	174	483	170	488	0
2	22	3	"PFA0126"	"A24704_6"	10320	20890	150	131	134	34	76	81	25	82	56	0	172	176	43	108	408	2496	0	0	0	0.859	0.853	0.825	0.796	2.530	0.007	0.058	156	615	119	126	-0.219	55	64	58	68	-50
2	1	4	"PFA0154"	"A3310_10"	6330	21080	150	100	103	21	76	78	19	60	25	0	135	137	30	100	103	24	64	32	0	0.686	0.730	0.714	0.699	2.834	0.508	0.184	156	673	59	64	-0.544	24	35	27	37	-50
2	2	4	"PFA0156"	"A3310_15"	6530	21090	140	193	196	47	80	83	21	98	91	0	746	778	241	105	109	29	100	100	0	0.176	0.172	0.180	0.167	1.603	0.150	0.671	156	419	754	789	-2.504	113	641	116	673	0
2	3	4	"PFA0159"	"A3310_22"	6720	21090	150	1199	1182	394	76	78	20	100	100	0	763	753	207	101	104	23	100	100	0	1.696	1.696	1.770	1.658	1.504	1.848	0.834	156	418	1785	1758	0.762	1123	662	1106	652	0
2	4	4	"PFA0162"	"A3310_32"	6910	21090	140	359	368	106	77	79	17	100	100	0	1279	1307	404	100	103	23	100	100	0	0.239	0.241	0.251	0.238	1.381	0.226	0.831	156	401	1461	1498	-2.064	282	1179	291	1207	0
2	5	4	"PFA0165"	"A3310_7"	7100	21090	150	621	630	210	77	81	34	100	99	0	595	614	200	100	103	26	100	100	0	1.099	1.076	1.108	1.075	1.499	1.063	0.811	156	402	1039	1067	0.136	544	495	553	514	0
2	6	4	"PFA0168"	"A3920_1"	7280	21080	150	95	98	23	74	80	37	25	2	0	124	127	27	94	99	25	55	25	0	0.700	0.727	0.789	0.781	3.342	2.110	0.086	156	422	51	57	-0.515	21	30	24	33	-50
2	7	4	"PFC0075"	"C25"	7460	21020	150	99	211	504	71	78	26	51	32	0	118	304	671	89	96	26	51	22	0	0.966	0.651	0.909	0.853	3.548	1.046	0.311	156	468	57	355	-0.051	28	29	140	215	-50
2	8	4	"PFC0079"	"C258"	7670	21080	150	382	384	120	70	76	24	100	100	0	358	366	108	90	96	25	99	99	0	1.164	1.138	1.110	1.151	1.569	1.107	0.785	156	501	580	590	0.219	312	268	314	276	0
2	9	4	"PFC0082"	"C269"	7850	21080	140	159	160	43	71	73	18	94	88	0	476	456	154	91	95	19	99	98	0	0.229	0.244	0.241	0.241	1.836	0.211	0.680	156	377	473	454	-2.129	88	385	89	365	0
2	10	4	"PFC0085"	"C273"	8020	21080	150	88	91	21	75	78	19	33	15	0	113	116	23	96	99	21	37	15	0	0.765	0.800	0.879	0.863	3.208	0.624	0.137	156	424	30	36	-0.387	13	17	16	20	-50
2	11	4	"PFC0087"	"C277"	8230	21080	150	1631	1619	571	74	76	17	100	100	0	1075	1060	351	97	99	20	100	99	0	1.592	1.604	1.555	1.619	1.496	1.603	0.854	156	411	2535	2508	0.671	1557	978	1545	963	0
2	12	4	"PFC0090"	"C285"	8430	21080	150	1338	1391	430	71	73	17	100	100	0	1057	1040	318	92	94	17	100	100	0	1.313	1.392	1.380	1.425	1.459	1.368	0.819	156	417	2232	2268	0.393	1267	965	1320	948	0
2	13	4	"PFC0107"	"C321"	8620	21090	140	244	242	79	68	69	16	98	96	0	416	402	138	87	91	18	99	98	0	0.535	0.552	0.561	0.557	1.863	0.517	0.738	156	382	505	489	-0.903	176	329	174	315	0
2	14	4	"PFC0110"	"C332"	8810	21090	140	116	118	29	61	65	13	96	87	0	497	486	123	84	88	18	100	100	0	0.133	0.142	0.142	0.136	1.825	0.124	0.515	156	409	468	459	-2.909	55	413	57	402	0
2	15	4	"PFC0112"	"C337"	9000	21090	150	160	160	46	63	67	18	95	89	0	339	328	87	87	91	20	99	98	0	0.385	0.402	0.401	0.381	1.900	0.383	0.640	156	490	349	338	-1.377	97	252	97	241	0
2	16	4	"PFC0114"	"C344"	9190	21090	150	118	125	37	68	72	20	87	67	0	265	267	73	90	94	22	98	98	0	0.286	0.322	0.318	0.305	1.939	0.305	0.449	156	367	225	234	-1.807	50	175	57	177	0
2	17	4	"PFC0116"	"C35"	9320	21080	150	85	88	27	68	72	20	42	19	0	105	121	59	91	96	23	39	20	0	1.214	0.667	0.830	0.921	3.088	0.849	0.192	156	435	31	50	0.280	17	14	20	30	-50
2	18	4	"PFC0119"	"C354"	9570	21080	150	404	408	135	66	70	18	100	100	0	374	382	127	88	94	22	98	98	0	1.182	1.163	1.144	1.195	1.607	1.076	0.772	156	540	624	636	0.241	338	286	342	294	0
2	19	4	"PFC0135"	"C394"	9760	21090	150	164	164	48	68	74	23	95	83	0	619	626	195	90	96	23	100	100	0	0.181	0.179	0.176	0.171	1.659	0.159	0.617	156	500	625	632	-2.462	96	529	96	536	0
2	20	4	"PFC0138"	"C41"	9980	21110	100	114	117	33	77	83	26	60	33	0	128	131	27	96	102	25	61	28	0	1.156	1.143	1.180	1.218	2.734	1.352	0.377	80	363	69	75	0.209	37	32	40	35	0
2	21	4	"PFC0140"	"C413"	10160	21090	150	91	94	22	77	81	20	42	11	0	125	127	24	99	102	22	55	20	0	0.538	0.607	0.771	0.748	3.254	0.603	0.103	156	467	40	45	-0.893	14	26	17	28	-50
2	22	4	"PFC0142"	"C417"	10340	21080	140	273	270	80	73	75	16	98	98	0	771	786	271	96	99	17	100	100	0	0.296	0.286	0.287	0.284	1.582	0.257	0.821	156	620	875	887	-1.755	200	675	197	690	0
2	1	5	"PFC0144"	"C419"	6340	21280	140	147	148	37	66	69	16	95	90	0	640	634	192	92	95	19	100	100	0	0.148	0.151	0.156	0.149	1.649	0.134	0.645	156	626	629	624	-2.758	81	548	82	542	0
2	2	5	"PFC0147"	"C423"	6530	21270	140	1168	1188	398	68	71	17	100	100	0	1022	988	334	94	96	19	100	99	0	1.185	1.253	1.229	1.306	1.644	1.216	0.828	156	436	2028	2014	0.245	1100	928	1120	894	0
2	3	5	"PFC0161"	"C449"	6730	21280	140	126	130	44	66	68	15	93	80	0	156	158	34	91	92	16	96	86	0	0.923	0.955	0.947	0.909	2.160	1.035	0.425	156	392	125	131	-0.115	60	65	64	67	0
2	4	5	"PFC0163"	"C453"	6910	21280	140	145	151	47	68	70	15	96	86	0	385	410	153	92	94	16	100	100	0	0.263	0.261	0.266	0.246	1.679	0.229	0.659	156	383	370	401	-1.928	77	293	83	318	0
2	5	5	"PFC0165"	"C46"	7110	21270	150	4370	4280	1792	69	73	34	100	100	0	2370	2324	974	90	92	18	100	100	0	1.886	1.885	1.800	1.939	1.562	1.919	0.846	156	399	6581	6445	0.916	4301	2280	4211	2234	0
2	6	5	"PFC0168"	"C472"	7300	21280	140	261	252	78	66	72	34	96	91	0	930	920	292	85	89	20	100	99	0	0.231	0.223	0.231	0.217	1.533	0.210	0.722	156	448	1040	1021	-2.115	195	845	186	835	0
2	7	5	"PFC0171"	"C489"	7490	21270	150	381	370	110	67	74	24	100	100	0	362	353	94	86	92	25	99	96	0	1.138	1.135	1.128	1.166	1.671	1.160	0.830	156	646	590	570	0.186	314	276	303	267	0
2	8	5	"PFC0174"	"C492"	7710	21290	150	78	83	23	67	71	19	37	16	0	103	104	26	87	92	21	40	12	0	0.688	0.941	0.845	0.818	3.834	0.906	0.165	156	505	27	33	-0.541	11	16	16	17	-50
2	9	5	"PFD0418"	"D49176_20"	7860	21270	140	736	689	237	71	74	19	99	99	0	1285	1224	398	91	96	20	100	100	0	0.557	0.545	0.556	0.527	1.691	0.536	0.812	156	435	1859	1751	-0.844	665	1194	618	1133	0
2	10	5	"PFD0422"	"D49176_29"	8090	21270	150	94	97	27	75	78	18	51	27	0	111	117	30	97	100	21	41	23	0	1.357	1.100	0.933	0.998	3.865	0.858	0.190	156	439	33	42	0.441	19	14	22	20	-50
2	11	5	"PFD0425"	"D49176_32"	8240	21260	150	699	671	228	75	78	18	100	100	0	410	385	140	98	100	19	94	92	0	2.000	2.077	2.014	2.291	1.956	1.974	0.770	156	392	936	883	1.000	624	312	596	287	0
2	12	5	"PFD0428"	"D49176_37"	8440	21270	140	86	88	21	69	71	16	50	21	0	168	174	42	91	93	15	96	90	0	0.221	0.229	0.258	0.235	2.599	0.216	0.180	156	398	94	102	-2.179	17	77	19	83	0
2	13	5	"PFD0431"	"D49176_44"	8630	21270	140	652	623	178	63	65	13	100	100	0	1051	1036	262	84	87	17	100	100	0	0.609	0.588	0.602	0.573	1.520	0.574	0.824	156	350	1556	1512	-0.715	589	967	560	952	0
2	14	5	"PFD0436"	"D49176_6"	8810	21270	140	514	518	148	60	63	14	98	98	0	3249	3145	651	82	85	17	100	100	0	0.143	0.150	0.157	0.146	1.433	0.144	0.815	156	365	3621	3521	-2.802	454	3167	458	3063	0
2	15	5	"PFD0454"	"D51731_2"	9000	21270	140	326	391	368	67	70	20	100	100	0	295	414	634	90	94	21	100	99	0	1.263	1.000	1.286	1.229	1.740	0.573	0.522	156	432	464	648	0.337	259	205	324	324	0
2	16	5	"PFD0463"	"D53677_1"	9220	21270	150	91	96	30	71	74	20	48	25	0	126	126	33	94	100	23	58	31	0	0.625	0.781	0.850	0.677	3.311	0.813	0.248	156	361	52	57	-0.678	20	32	25	32	-50
2	17	5	"PFD0467"	"D53677_8"	9350	21270	150	77	81	18	68	72	18	34	12	0	96	99	19	92	97	23	20	2	0	2.250	1.857	1.000	0.919	5.033	0.241	0.017	156	400	13	20	1.170	9	4	13	7	-50
2	18	5	"PFD0471"	"D54177_1"	9560	21270	150	115	115	26	65	68	14	92	78	0	147	149	30	90	94	21	89	70	0	0.877	0.847	0.847	0.866	2.269	0.770	0.422	156	473	107	109	-0.189	50	57	50	59	0
2	19	5	"PFD0474"	"D54346_3"	9760	21270	150	169	171	45	67	70	18	98	93	0	517	510	159	89	93	20	99	99	0	0.238	0.247	0.246	0.252	1.932	0.219	0.705	156	402	530	525	-2.069	102	428	104	421	0
2	20	5	"PFD0478"	"D56259_1"	9940	21270	140	132	136	33	73	78	21	92	71	0	774	792	234	94	99	22	100	99	0	0.087	0.090	0.088	0.084	1.839	0.082	0.612	156	381	739	761	-3.527	59	680	63	698	0
2	21	5	"PFD0512"	"D6287_18"	10110	21270	150	92	96	24	76	79	19	46	17	0	114	116	21	100	103	20	37	12	0	1.143	1.250	1.048	1.073	3.734	0.881	0.092	156	367	30	36	0.193	16	14	20	16	-50
2	22	5	"PFD0515"	"D6287_22"	10320	21270	150	1386	1469	682	74	77	18	100	100	0	940	985	422	99	101	19	100	100	0	1.560	1.574	1.580	1.574	1.344	1.619	0.856	156	636	2153	2281	0.642	1312	841	1395	886	0
2	1	6	"PFD0519"	"D6287_3"	6330	21460	140	158	165	41	68	71	17	100	97	0	169	168	37	93	97	25	92	74	0	1.184	1.293	1.391	1.345	1.748	1.247	0.598	156	642	166	172	0.244	90	76	97	75	0
2	2	6	"PFD0521"	"D6287_31"	6530	21470	140	155	159	47	63	65	12	99	95	0	1045	1033	305	88	89	15	100	100	0	0.096	0.102	0.099	0.094	1.612	0.096	0.268	156	419	1049	1041	-3.379	92	957	96	945	0
2	3	6	"PFD0525"	"D6287_49"	6710	21460	140	1112	1104	317	63	64	13	100	100	0	2166	2143	738	86	88	14	100	100	0	0.504	0.506	0.493	0.534	1.649	0.465	0.865	156	404	3129	3098	-0.988	1049	2080	1041	2057	0
2	4	6	"PFD0527"	"D6287_53"	6910	21460	140	142	139	34	65	66	13	96	91	0	387	391	123	88	89	14	100	99	0	0.258	0.244	0.239	0.233	1.887	0.207	0.624	156	382	376	377	-1.957	77	299	74	303	0
2	5	6	"PFD0563"	"D65980_2"	7090	21460	140	224	230	59	65	66	14	100	99	0	208	212	45	87	88	15	100	99	0	1.314	1.320	1.319	1.311	1.500	1.326	0.753	156	392	280	290	0.394	159	121	165	125	0
2	6	6	"PFD0569"	"D6681_10"	7280	21460	150	84	87	34	64	66	14	57	33	0	102	104	23	85	87	15	52	23	0	1.176	1.211	1.176	1.037	3.917	1.535	0.067	156	438	37	42	0.234	20	17	23	19	-50
2	7	6	"PFD0572"	"D6681_3"	7480	21460	150	185	180	42	66	68	16	99	96	0	232	229	48	85	88	18	99	98	0	0.810	0.792	0.832	0.777	1.694	0.818	0.692	156	442	266	258	-0.305	119	147	114	144	0
2	8	6	"PFD0575"	"D66953_1"	7660	21510	150	82	98	88	69	73	19	38	16	0	108	111	21	90	94	22	43	12	0	0.722	1.381	0.833	0.996	3.341	0.656	0.119	156	425	31	50	-0.469	13	18	29	21	-50
2	9	6	"PFD0579"	"D7726_1"	7850	21460	140	139	142	34	74	77	18	94	82	0	318	320	72	97	100	21	100	100	0	0.294	0.305	0.285	0.274	1.942	0.283	0.550	156	437	286	291	-1.766	65	221	68	223	0
2	10	6	"PFD0583"	"D8137_1"	8050	21450	150	1562	1432	371	74	77	17	100	100	0	1257	1137	378	96	99	19	98	98	0	1.282	1.305	1.265	1.420	1.866	1.237	0.847	156	464	2649	2399	0.358	1488	1161	1358	1041	0
2	11	6	"PFE0587"	"E6125_5"	8240	21450	140	363	353	107	75	76	16	100	98	0	403	375	128	98	100	18	94	93	0	0.944	1.004	0.989	1.021	1.851	0.946	0.787	156	418	593	555	-0.083	288	305	278	277	0
2	12	6	"PFE0589"	"E6662_1"	8430	21450	140	575	589	202	72	75	16	100	100	0	700	696	258	96	98	19	98	98	0	0.833	0.862	0.831	0.893	1.861	0.806	0.777	156	450	1107	1117	-0.264	503	604	517	600	0
2	13	6	"PFE0591"	"E679_1"	8620	21450	140	5488	5536	2055	70	73	17	100	100	0	3609	3534	1441	93	96	21	100	99	0	1.541	1.588	1.523	1.687	1.840	1.562	0.824	156	414	8934	8907	0.624	5418	3516	5466	3441	0
2	14	6	"PFE0593"	"E679_4"	8810	21450	130	153	154	39	69	72	17	97	89	0	152	152	35	90	94	20	87	74	0	1.355	1.371	1.313	1.392	1.947	1.492	0.428	120	393	146	147	0.438	84	62	85	62	0
2	15	6	"PFE0596"	"E6820_1"	9000	21460	140	775	798	298	71	73	16	100	100	0	1021	1068	334	93	96	18	100	100	0	0.759	0.746	0.752	0.706	1.817	0.770	0.789	156	431	1632	1702	-0.399	704	928	727	975	0
2	16	6	"PFE0601"	"E70_3"	9190	21450	140	139	139	32	70	72	16	95	88	0	139	142	29	92	95	17	89	72	0	1.468	1.380	1.371	1.371	2.003	1.351	0.437	156	408	116	119	0.554	69	47	69	50	0
2	17	6	"PFE0626"	"E8167_12"	9390	21430	150	83	84	19	64	66	13	58	33	0	101	104	22	89	91	17	42	14	0	1.583	1.333	1.134	1.227	3.351	0.852	0.117	156	479	31	35	0.663	19	12	20	15	-50
2	18	6	"PFE0628"	"E8167_2"	9620	21440	150	67	68	17	65	67	14	17	5	0	93	99	23	89	92	17	32	14	0	0.500	0.300	0.641	0.636	4.127	0.327	0.069	156	473	6	13	-1.000	2	4	3	10	-50
2	19	6	"PFE0632"	"E8314_4"	9740	21460	150	78	79	18	69	72	16	30	10	0	105	108	25	94	97	18	39	16	0	0.818	0.714	0.667	0.716	3.943	0.523	0.075	156	456	20	24	-0.290	9	11	10	14	-50
2	20	6	"PFE0634"	"E832_1"	9960	21450	140	141	145	38	75	78	17	92	80	0	321	320	81	101	102	19	100	98	0	0.300	0.320	0.301	0.285	2.026	0.279	0.454	156	403	286	289	-1.737	66	220	70	219	0
2	21	6	"PFE0638"	"E84_1"	10140	21450	140	1527	1379	458	76	79	19	100	100	0	1058	955	304	101	104	20	99	98	0	1.516	1.526	1.534	1.561	1.802	1.566	0.835	156	403	2408	2157	0.600	1451	957	1303	854	0
2	22	6	"PFE0645"	"E886_1"	10340	21450	140	114	114	26	73	76	17	78	57	0	135	138	28	98	101	19	75	48	0	1.108	1.025	1.000	1.088	2.811	0.887	0.188	156	672	78	81	0.148	41	37	41	40	0
2	1	7	"PFF0003"	"F10044_2"	6340	21650	150	1629	1627	707	71	74	17	99	99	0	1237	1211	407	97	100	20	100	100	0	1.367	1.397	1.466	1.279	1.827	1.516	0.851	156	658	2698	2670	0.451	1558	1140	1556	1114	0
2	2	7	"PFF0005"	"F10154_1"	6530	21650	140	113	118	34	67	69	16	85	69	0	234	228	68	90	93	18	94	89	0	0.319	0.370	0.345	0.336	2.437	0.320	0.464	156	409	190	189	-1.646	46	144	51	138	0
2	3	7	"PFF0010"	"F1021_1"	6730	21650	140	150	153	40	69	71	16	97	87	0	1252	1163	299	93	96	17	100	100	0	0.070	0.079	0.075	0.074	1.647	0.075	0.703	156	422	1240	1154	-3.839	81	1159	84	1070	0
2	4	7	"PFF0012"	"F1021_3"	6920	21650	140	271	273	97	68	70	14	98	96	0	3089	2930	1019	93	96	17	100	100	0	0.068	0.072	0.072	0.071	1.653	0.068	0.774	156	363	3199	3042	-3.883	203	2996	205	2837	0
2	5	7	"PFF0016"	"F10318_1"	7100	21650	150	147	148	43	64	67	13	93	87	0	552	547	197	89	91	16	100	100	0	0.179	0.183	0.187	0.176	1.865	0.159	0.673	156	379	546	542	-2.480	83	463	84	458	0
2	6	7	"PFF0020"	"F10626_1"	7300	21650	150	809	831	441	63	66	14	99	98	0	786	781	330	86	88	15	100	100	0	1.066	1.105	1.123	1.075	1.944	1.207	0.738	156	428	1446	1463	0.092	746	700	768	695	0
2	7	7	"PFF0043"	"F11007_3"	7490	21650	150	146	146	39	64	66	14	93	89	0	165	167	34	86	88	14	98	92	0	1.038	1.012	1.141	0.980	2.095	1.051	0.567	156	330	161	163	0.054	82	79	82	81	0
2	8	7	"PFF0046"	"F11089_1"	7660	21650	140	650	633	211	68	71	15	100	98	0	739	743	218	91	93	17	100	100	0	0.898	0.867	0.916	0.822	1.715	0.882	0.833	156	329	1230	1217	-0.155	582	648	565	652	0
2	9	7	"PFF0054"	"F11484_1"	7870	21650	140	370	351	114	72	74	16	98	96	0	683	669	176	95	97	18	100	100	0	0.507	0.486	0.511	0.447	1.858	0.474	0.790	156	393	886	853	-0.981	298	588	279	574	0
2	10	7	"PFF0057"	"F1150_5"	8050	21650	140	150	150	35	73	75	18	96	85	0	182	181	37	97	99	18	94	88	0	0.906	0.917	0.921	0.903	2.048	0.823	0.521	156	399	162	161	-0.143	77	85	77	84	0
2	11	7	"PFF0059"	"F11570_1"	8240	21650	140	596	567	192	75	76	18	98	96	0	994	942	269	98	100	18	100	100	0	0.581	0.583	0.604	0.545	1.785	0.584	0.844	156	417	1417	1336	-0.782	521	896	492	844	0
2	12	7	"PFF0063"	"F11624_1"	8430	21650	140	121	126	31	75	78	17	85	66	0	482	455	132	98	101	22	100	99	0	0.120	0.143	0.127	0.128	2.180	0.127	0.497	156	480	430	408	-3.061	46	384	51	357	0
2	13	7	"PFF0697"	"F3247_2"	8650	21640	150	86	89	23	75	78	18	39	12	0	124	124	25	98	101	22	53	20	0	0.423	0.538	0.596	0.620	3.298	0.410	0.061	156	466	37	40	-1.241	11	26	14	26	-50
2	14	7	"PFF0700"	"F32494_1"	8810	21640	140	1310	1257	327	75	77	16	100	100	0	2349	2160	702	98	101	19	99	99	0	0.549	0.573	0.563	0.612	1.800	0.519	0.824	156	385	3486	3244	-0.866	1235	2251	1182	2062	0
2	15	7	"PFF0702"	"F3277_1"	9000	21640	150	747	767	318	73	75	15	100	100	0	789	849	411	96	98	17	98	96	0	0.973	0.922	0.883	1.033	2.154	0.843	0.800	156	411	1367	1447	-0.040	674	693	694	753	0
2	16	7	"PFF0706"	"F32922_1"	9190	21640	140	613	585	186	68	71	15	100	100	0	559	537	177	92	94	15	99	98	0	1.167	1.162	1.162	1.220	1.809	1.131	0.812	156	432	1012	962	0.223	545	467	517	445	0
2	17	7	"PFF0708"	"F33056_1"	9380	21640	140	382	359	104	63	65	13	100	100	0	1042	963	303	86	89	15	100	99	0	0.334	0.338	0.338	0.341	1.703	0.309	0.818	156	468	1275	1173	-1.583	319	956	296	877	0
2	18	7	"PFF0711"	"F33107_1"	9550	21650	150	67	69	14	67	70	17	14	1	0	92	93	17	89	92	19	12	1	0	0.000	0.500	0.800	0.775	3.350	0.455	0.026	156	584	3	6	Error	0	3	2	4	-50
2	19	7	"PFF0740"	"F34425_1"	9760	21640	140	800	785	278	75	77	19	100	100	0	858	826	301	96	100	19	98	98	0	0.951	0.973	0.977	0.992	1.664	0.939	0.831	156	581	1487	1440	-0.072	725	762	710	730	0
2	20	7	"PFF0742"	"F34449_1"	9960	21640	140	130	131	31	80	83	19	83	64	0	165	167	39	103	106	20	85	73	0	0.806	0.797	0.739	0.787	2.407	0.725	0.346	156	523	112	115	-0.310	50	62	51	64	0
2	21	7	"PFF0744"	"F34605_1"	10150	21640	140	332	328	110	80	82	18	98	97	0	437	430	130	102	105	20	98	96	0	0.752	0.756	0.796	0.731	1.705	0.757	0.772	156	450	587	576	-0.411	252	335	248	328	0
2	22	7	"PFF0749"	"F34859_1"	10340	21660	150	90	93	21	76	79	17	43	19	0	120	121	27	100	102	18	53	24	0	0.700	0.810	0.833	0.742	3.169	0.585	0.074	156	691	34	38	-0.515	14	20	17	21	-50
2	1	8	"PFF0757"	"F35105_1"	6340	21840	140	114	117	31	77	81	23	66	37	0	354	342	79	101	106	24	98	98	0	0.146	0.166	0.155	0.148	2.269	0.160	0.406	156	617	290	281	-2.774	37	253	40	241	0
2	2	8	"PFF0759"	"F35197_1"	6530	21830	150	2258	2246	582	72	75	17	100	100	0	2826	2720	685	95	100	30	100	100	0	0.800	0.828	0.817	0.827	1.248	0.791	0.903	156	427	4917	4799	-0.321	2186	2731	2174	2625	0
2	3	8	"PFF0791"	"F35823_1"	6730	21840	140	313	313	105	75	78	18	96	96	0	501	493	138	98	103	29	99	98	0	0.591	0.603	0.619	0.560	1.723	0.606	0.819	156	419	641	633	-0.760	238	403	238	395	0
2	4	8	"PFF0796"	"F36083_1"	6920	21830	140	714	694	206	74	77	17	100	100	0	943	895	272	99	102	17	99	98	0	0.758	0.779	0.766	0.829	1.887	0.740	0.821	156	341	1484	1416	-0.399	640	844	620	796	0
2	5	8	"PFF0798"	"F36120_1"	7100	21830	140	258	252	70	70	72	15	98	96	0	395	382	96	95	97	16	100	100	0	0.627	0.634	0.634	0.602	1.756	0.602	0.754	156	389	488	469	-0.674	188	300	182	287	0
2	6	8	"PFF0804"	"F36356_4"	7300	21830	140	2130	2133	737	65	68	15	100	100	0	1707	1700	675	87	90	16	99	99	0	1.275	1.282	1.247	1.410	1.849	1.222	0.864	156	479	3685	3681	0.350	2065	1620	2068	1613	0
2	7	8	"PFF0808"	"F36374_1"	7490	21830	150	330	332	97	64	67	14	100	100	0	1189	1150	322	86	88	15	100	100	0	0.241	0.252	0.245	0.248	1.363	0.228	0.816	156	412	1369	1332	-2.052	266	1103	268	1064	0
2	8	8	"PFF0813"	"F36383_1"	7680	21830	150	197	198	52	70	73	16	98	97	0	718	714	193	94	96	17	100	100	0	0.204	0.206	0.208	0.196	1.488	0.188	0.768	156	403	751	748	-2.297	127	624	128	620	0
2	9	8	"PFF0836"	"F37362_1"	7870	21830	140	702	674	226	76	78	17	100	100	0	1132	1130	281	98	101	18	100	100	0	0.605	0.579	0.588	0.547	1.597	0.578	0.830	156	401	1660	1630	-0.724	626	1034	598	1032	0
2	10	8	"PFF0842"	"F37536_1"	8060	21830	140	103	106	28	76	77	18	64	36	0	249	241	68	98	101	17	93	91	0	0.179	0.210	0.233	0.209	2.331	0.186	0.256	156	372	178	173	-2.484	27	151	30	143	0
2	11	8	"PFF0844"	"F37871_2"	8250	21830	140	228	225	66	75	77	18	96	94	0	762	748	172	99	100	16	100	100	0	0.231	0.231	0.234	0.210	1.793	0.220	0.748	156	394	816	799	-2.115	153	663	150	649	0
2	12	8	"PFF0850"	"F38025_1"	8440	21830	140	948	901	241	76	79	16	100	100	0	865	842	219	101	102	20	100	100	0	1.141	1.113	1.117	1.123	1.501	1.111	0.883	156	482	1636	1566	0.191	872	764	825	741	0
2	13	8	"PFF0854"	"F38531_3"	8640	21830	140	122	126	31	74	77	17	85	71	0	204	203	48	98	101	21	92	90	0	0.453	0.495	0.486	0.464	2.352	0.424	0.418	156	445	154	157	-1.143	48	106	52	105	0
2	14	8	"PFF0857"	"F38658_1"	8830	21830	140	591	572	188	73	76	16	100	99	0	811	791	245	95	98	18	100	100	0	0.723	0.717	0.750	0.706	1.628	0.698	0.839	156	387	1234	1195	-0.467	518	716	499	696	0
2	15	8	"PFF1501"	"F59165_1"	9010	21830	140	102	103	25	74	76	15	68	42	0	468	448	138	96	99	17	99	98	0	0.075	0.082	0.085	0.085	2.276	0.074	0.325	156	426	400	381	-3.732	28	372	29	352	0
2	16	8	"PFF1503"	"F59212_1"	9200	21830	140	1156	1144	354	73	74	15	100	100	0	846	842	256	96	98	16	100	100	0	1.444	1.436	1.469	1.440	1.661	1.455	0.842	156	433	1833	1817	0.530	1083	750	1071	746	0
2	17	8	"PFF1507"	"F59325_1"	9390	21830	140	103	106	31	68	69	14	76	61	0	282	279	90	90	92	18	96	93	0	0.182	0.201	0.207	0.191	2.258	0.191	0.468	156	440	227	227	-2.456	35	192	38	189	0
2	18	8	"PFF1515"	"F59681_5"	9560	21840	90	87	91	22	68	71	18	50	26	0	123	125	30	89	93	22	73	30	0	0.559	0.639	0.605	0.582	2.752	0.447	0.078	52	313	53	59	-0.840	19	34	23	36	0
2	19	8	"PFF1523"	"F60089_1"	9780	21870	150	80	85	28	75	78	20	30	8	0	99	103	22	97	100	20	21	7	0	2.500	1.667	1.000	0.982	3.409	1.278	0.074	156	539	7	16	1.322	5	2	10	6	-50
2	20	8	"PFF1525"	"F60196_1"	9950	21860	150	93	94	25	81	84	19	38	14	0	113	116	29	106	108	21	33	14	0	1.714	1.300	0.842	0.852	3.017	0.788	0.099	156	447	19	23	0.778	12	7	13	10	-50
2	21	8	"PFF1565"	"F62141_1"	10150	21830	140	4401	4123	1493	82	85	19	100	100	0	2768	2660	841	105	109	21	100	100	0	1.622	1.582	1.649	1.517	1.800	1.681	0.830	156	428	6982	6596	0.698	4319	2663	4041	2555	0
2	22	8	"PFF1569"	"F62233_2"	10340	21830	140	220	214	65	76	79	18	96	91	0	231	230	70	100	102	19	92	89	0	1.099	1.062	1.066	1.091	2.000	0.985	0.627	156	594	275	268	0.137	144	131	138	130	0
2	1	9	"PFF1573"	"F62329_1"	6350	22030	150	104	105	28	80	83	23	50	16	0	125	126	30	103	107	24	45	17	0	1.091	1.087	1.000	0.902	3.456	0.764	0.066	156	641	46	48	0.126	24	22	25	23	-50
2	2	9	"PFF1576"	"F62396_2"	6530	22020	140	278	274	85	74	76	16	99	96	0	226	225	62	96	100	28	92	85	0	1.569	1.550	1.523	1.607	1.915	1.573	0.687	156	436	334	329	0.650	204	130	200	129	0
2	3	9	"PFF1579"	"F62610_1"	6730	22020	140	513	493	142	75	77	18	100	100	0	410	404	108	98	101	27	98	96	0	1.404	1.366	1.331	1.425	1.780	1.403	0.789	156	471	750	724	0.489	438	312	418	306	0
2	4	9	"PFF1581"	"F62610_13"	6920	22020	140	544	528	151	77	79	18	100	100	0	646	610	193	99	100	16	98	98	0	0.854	0.883	0.852	0.921	1.659	0.840	0.858	156	436	1014	962	-0.228	467	547	451	511	0
2	5	9	"PFF1628"	"F63860_1"	7090	22020	150	92	94	23	75	77	16	51	25	0	109	111	21	97	99	16	42	22	0	1.417	1.357	1.286	1.167	3.616	1.600	0.026	156	469	29	33	0.503	17	12	19	14	-50
2	6	9	"PFF1634"	"F64095_1"	7270	22040	130	92	96	24	70	72	16	61	31	0	135	136	31	92	95	17	80	60	0	0.512	0.591	0.521	0.555	3.327	0.536	0.146	120	463	65	70	-0.967	22	43	26	44	0
2	7	9	"PFF1641"	"F64252_1"	7470	22030	140	128	130	37	69	70	15	89	78	0	184	190	45	91	94	18	96	92	0	0.634	0.616	0.623	0.578	2.197	0.612	0.553	156	492	152	160	-0.657	59	93	61	99	0
2	8	9	"PFF1644"	"F64347_2"	7660	22020	140	368	352	110	73	76	17	100	99	0	611	572	195	98	99	18	98	97	0	0.575	0.589	0.591	0.614	1.886	0.540	0.791	156	420	808	753	-0.798	295	513	279	474	0
2	9	9	"PFF1647"	"F6440_2"	7850	22020	150	3068	3005	1144	80	81	17	100	100	0	2483	2302	1063	101	103	19	98	98	0	1.254	1.329	1.265	1.488	1.977	1.251	0.861	156	454	5370	5126	0.327	2988	2382	2925	2201	0
2	10	9	"PFF1652"	"F64735_1"	8050	22020	140	1733	1578	569	80	80	16	100	100	0	2051	1858	685	101	104	18	99	98	0	0.848	0.853	0.856	0.902	1.849	0.832	0.878	156	427	3603	3255	-0.238	1653	1950	1498	1757	0
2	11	9	"PFF1680"	"F65658_4"	8230	22020	140	259	245	70	77	78	17	98	96	0	374	356	93	100	102	16	99	98	0	0.664	0.656	0.645	0.642	2.031	0.637	0.741	156	454	456	424	-0.590	182	274	168	256	0
2	12	9	"PFF1682"	"F65704_1"	8420	22010	100	108	111	29	78	80	19	63	32	0	131	139	42	102	104	18	67	41	0	1.034	0.892	0.718	0.762	2.957	0.671	0.223	80	378	59	70	0.049	30	29	33	37	0
2	13	9	"PFF1687"	"F66126_1"	8620	22020	140	233	222	59	75	78	17	99	96	0	262	251	59	99	100	18	97	94	0	0.969	0.967	0.959	0.956	1.783	0.969	0.764	156	502	321	299	-0.045	158	163	147	152	0
2	14	9	"PFF1693"	"F66450_1"	8810	22020	140	146	149	43	75	77	17	93	80	0	545	531	165	94	96	17	99	98	0	0.157	0.169	0.168	0.159	2.171	0.150	0.597	156	421	522	511	-2.667	71	451	74	437	0
2	15	9	"PFF1696"	"F66665_1"	8990	22020	130	3207	2897	977	77	78	16	100	100	0	3005	2742	883	96	99	19	100	100	0	1.076	1.066	1.077	1.064	1.430	1.042	0.872	120	420	6039	5466	0.106	3130	2909	2820	2646	0
2	16	9	"PFF1698"	"F66828_1"	9190	22020	140	116	115	28	78	79	15	73	55	0	163	162	42	100	102	19	80	69	0	0.603	0.597	0.583	0.563	2.741	0.480	0.330	156	470	101	99	-0.729	38	63	37	62	0
2	17	9	"PFI0357"	"I4256_1"	9380	22020	140	120	127	39	75	77	16	83	66	0	640	655	258	98	100	17	100	100	0	0.083	0.093	0.087	0.090	1.976	0.086	0.542	156	420	587	609	-3.590	45	542	52	557	0
2	18	9	"PFI0360"	"I4355_3"	9570	22020	140	413	392	118	69	73	18	99	98	0	737	721	205	93	96	21	100	100	0	0.534	0.514	0.524	0.494	1.593	0.498	0.854	156	467	988	951	-0.905	344	644	323	628	0
2	19	9	"PFI0362"	"I4394_2"	9760	22020	140	148	149	44	65	69	16	94	89	0	718	692	198	89	93	19	100	100	0	0.132	0.139	0.144	0.131	1.717	0.134	0.703	156	374	712	687	-2.922	83	629	84	603	0
2	20	9	"PFI0367"	"I4500_1"	9950	22020	140	417	404	122	70	72	18	100	99	0	479	488	135	92	95	19	100	100	0	0.897	0.843	0.876	0.822	1.569	0.838	0.803	156	332	734	730	-0.157	347	387	334	396	0
2	21	9	"PFI0369"	"I4547_2"	10140	22020	140	133	131	29	73	76	18	91	74	0	548	521	141	94	99	24	100	98	0	0.132	0.136	0.142	0.133	2.007	0.118	0.532	156	440	514	485	-2.920	60	454	58	427	0
2	22	9	"PFI0371"	"I4582_1"	10330	22020	140	430	412	128	68	71	16	99	99	0	603	603	170	90	95	23	100	100	0	0.706	0.671	0.699	0.639	1.657	0.648	0.779	156	625	875	857	-0.503	362	513	344	513	0
2	1	10	"PFI0397"	"I5035_1"	6330	22220	150	83	85	18	75	78	16	33	12	0	112	116	27	99	101	18	36	20	0	0.615	0.588	0.500	0.616	3.391	0.523	0.077	156	720	21	27	-0.700	8	13	10	17	-50
2	2	10	"PFI0404"	"I5222_1"	6530	22210	140	1000	966	320	76	78	16	100	100	0	831	808	307	97	99	16	98	96	0	1.259	1.252	1.246	1.393	1.808	1.214	0.891	156	451	1658	1601	0.332	924	734	890	711	0
2	3	10	"PFI0407"	"I5252_1"	6720	22210	130	165	172	54	77	79	17	97	90	0	351	343	76	100	102	18	100	100	0	0.351	0.391	0.359	0.355	1.686	0.351	0.624	120	484	339	338	-1.512	88	251	95	243	0
2	4	10	"PFI0409"	"I5362_4"	6920	22210	130	129	130	35	78	80	17	83	63	0	441	426	126	103	105	19	98	97	0	0.151	0.161	0.167	0.146	2.044	0.134	0.501	120	509	389	375	-2.728	51	338	52	323	0
2	5	10	"PFI0418"	"I5700_1"	7120	22220	130	157	161	50	80	81	18	92	77	0	279	286	68	102	104	19	100	100	0	0.435	0.440	0.419	0.375	2.059	0.450	0.625	120	477	254	265	-1.201	77	177	81	184	0
2	6	10	"PFI0423"	"I5893_2"	7290	22210	130	372	353	82	76	78	18	100	100	0	369	354	76	98	103	37	97	96	0	1.092	1.082	1.088	1.114	1.542	1.072	0.846	120	458	567	533	0.127	296	271	277	256	0
2	7	10	"PFI0448"	"I6567_2"	7490	22220	140	1482	1370	524	76	78	19	100	100	0	1824	1741	548	99	103	38	100	100	0	0.815	0.788	0.813	0.723	1.758	0.808	0.865	156	461	3131	2936	-0.295	1406	1725	1294	1642	0
2	8	10	"PFI0451"	"I6639_1"	7670	22210	140	306	296	76	77	79	17	100	99	0	264	257	65	100	103	19	96	92	0	1.396	1.395	1.367	1.434	1.850	1.399	0.703	156	393	393	376	0.482	229	164	219	157	0
2	9	10	"PFI0457"	"I6658_1"	7860	22210	140	450	443	132	79	81	18	100	100	0	678	655	229	101	103	19	99	98	0	0.643	0.657	0.673	0.707	1.817	0.605	0.803	156	418	948	918	-0.637	371	577	364	554	0
2	10	10	"PFI0459"	"I6658_3"	8060	22210	140	131	130	34	80	81	17	81	67	0	802	779	268	102	104	18	99	99	0	0.073	0.074	0.076	0.072	2.184	0.066	0.518	156	428	751	727	-3.779	51	700	50	677	0
2	11	10	"PFI0461"	"I6724_2"	8250	22210	140	848	804	281	77	80	19	100	100	0	1162	1151	367	100	102	16	99	99	0	0.726	0.692	0.707	0.685	1.852	0.680	0.833	156	446	1833	1778	-0.462	771	1062	727	1051	0
2	12	10	"PFI0465"	"I6851_2"	8440	22210	140	110	113	31	76	79	19	66	44	0	290	294	86	100	101	18	96	96	0	0.179	0.191	0.199	0.178	2.853	0.156	0.285	156	481	224	231	-2.482	34	190	37	194	0
2	13	10	"PFI0492"	"I7697_2"	8630	22210	140	169	169	48	75	78	16	92	86	0	500	478	161	99	100	19	98	98	0	0.234	0.248	0.250	0.255	1.957	0.219	0.683	156	469	495	473	-2.093	94	401	94	379	0
2	14	10	"PFI0498"	"I7884_1"	8830	22210	140	126	129	32	77	78	16	85	67	0	400	397	114	97	99	19	99	98	0	0.162	0.173	0.174	0.159	2.067	0.161	0.550	156	424	352	352	-2.628	49	303	52	300	0
2	15	10	"PFI0501"	"I8013_1"	9010	22210	140	216	215	65	79	79	15	94	94	0	453	438	123	98	101	23	99	98	0	0.386	0.400	0.406	0.379	1.801	0.384	0.718	156	419	492	476	-1.374	137	355	136	340	0
2	16	10	"PFI0504"	"I8083_1"	9220	22210	140	4009	3860	1595	81	81	16	99	99	0	3158	3121	1053	103	105	21	100	100	0	1.286	1.252	1.303	1.121	1.959	1.325	0.874	156	462	6983	6797	0.363	3928	3055	3779	3018	0
2	17	10	"PFI0510"	"I8305_1"	9400	22210	140	1773	1664	648	82	84	18	100	99	0	1459	1347	483	105	107	18	99	99	0	1.249	1.274	1.315	1.226	2.000	1.300	0.843	156	453	3045	2824	0.321	1691	1354	1582	1242	0
2	18	10	"PFI0513"	"I8332_1"	9590	22200	130	286	272	76	79	80	18	100	97	0	272	269	79	102	104	20	96	93	0	1.218	1.156	1.184	1.207	1.832	1.085	0.726	120	421	377	360	0.284	207	170	193	167	0
2	19	10	"PFJ0455"	"J53_17"	9780	22200	150	1000	950	229	67	69	16	100	100	0	1173	1084	353	91	94	20	98	98	0	0.862	0.889	0.858	0.946	1.832	0.805	0.799	156	475	2015	1876	-0.214	933	1082	883	993	0
2	20	10	"PFJ0457"	"J53_21"	9980	22210	140	229	230	77	63	65	14	96	94	0	993	952	326	85	87	14	99	99	0	0.183	0.193	0.202	0.192	1.734	0.178	0.753	156	397	1074	1034	-2.452	166	908	167	867	0
2	21	10	"PFJ0459"	"J53_23"	10130	22230	150	73	76	20	66	68	15	33	14	0	98	102	26	86	89	18	39	18	0	0.583	0.625	0.724	0.707	3.649	0.368	0.082	156	467	19	26	-0.778	7	12	10	16	-50
2	22	10	"PFJ0463"	"J53_29"	10360	22200	140	2331	2245	831	64	66	13	100	100	0	2889	2845	1090	85	87	18	100	99	0	0.808	0.790	0.793	0.816	1.781	0.758	0.853	156	674	5071	4941	-0.307	2267	2804	2181	2760	0
2	1	11	"PFJ0468"	"J53_37"	6360	22400	140	161	158	40	76	77	16	93	89	0	336	334	83	99	101	18	99	97	0	0.359	0.349	0.351	0.328	1.831	0.326	0.633	156	584	322	317	-1.479	85	237	82	235	0
2	2	11	"PFJ0472"	"J53_41"	6550	22400	140	158	161	51	79	81	15	89	85	0	1007	917	313	100	102	18	100	99	0	0.087	0.100	0.104	0.100	1.848	0.093	0.621	156	438	986	899	-3.521	79	907	82	817	0
2	3	11	"PFJ0495"	"J564_1"	6740	22400	150	1001	937	221	77	79	16	100	100	0	1057	1005	217	101	102	20	100	100	0	0.967	0.951	0.960	0.944	1.337	0.960	0.885	156	539	1880	1764	-0.049	924	956	860	904	0
2	4	11	"PFJ0497"	"J564_3"	6930	22400	140	417	394	135	73	76	17	96	96	0	1356	1270	407	98	100	21	100	100	0	0.273	0.274	0.275	0.265	1.694	0.263	0.844	156	555	1602	1493	-1.871	344	1258	321	1172	0
2	5	11	"PFJ0500"	"J56_7"	7120	22400	130	125	126	31	71	75	18	88	70	0	174	177	70	94	97	19	95	84	0	0.675	0.663	0.689	0.641	2.360	0.491	0.353	120	501	134	138	-0.567	54	80	55	83	0
2	6	11	"PFJ0503"	"J583_1"	7320	22410	150	87	89	20	75	78	21	32	6	0	125	126	26	98	101	36	33	5	0	0.444	0.500	0.557	0.553	3.606	0.210	0.059	156	529	39	42	-1.170	12	27	14	28	-50
2	7	11	"PFJ0506"	"J587_3"	7510	22400	120	112	117	26	81	84	21	69	35	0	162	166	32	103	108	40	74	25	0	0.525	0.571	0.580	0.544	2.310	0.634	0.317	120	393	90	99	-0.928	31	59	36	63	0
2	8	11	"PFJ0508"	"J587_5"	7700	22400	150	99	101	24	80	83	18	50	21	0	142	145	26	103	106	18	80	53	0	0.487	0.500	0.494	0.522	2.848	0.580	0.148	156	409	58	63	-1.037	19	39	21	42	-50
2	9	11	"PFJ0527"	"J647_6"	7880	22390	140	719	694	180	80	81	17	100	100	0	1087	1048	314	102	104	17	99	99	0	0.649	0.649	0.631	0.662	1.574	0.605	0.852	156	410	1624	1560	-0.624	639	985	614	946	0
2	10	11	"PFJ0531"	"J64_1"	8070	22400	150	892	843	340	79	81	16	99	98	0	657	612	220	102	104	18	99	99	0	1.465	1.498	1.510	1.499	1.999	1.562	0.830	156	476	1368	1274	0.551	813	555	764	510	0
2	11	11	"PFJ0533"	"J64_3"	8260	22390	130	388	364	107	77	79	16	100	100	0	322	312	78	102	104	18	100	98	0	1.414	1.367	1.345	1.339	1.556	1.346	0.783	120	448	531	497	0.499	311	220	287	210	0
2	12	11	"PFJ0536"	"J65_10"	8450	22390	140	1201	1159	345	77	86	110	99	99	0	1234	1154	432	101	114	221	93	89	0	0.992	1.028	0.977	1.139	1.993	0.959	0.860	156	453	2257	2135	-0.012	1124	1133	1082	1053	0
2	13	11	"PFJ0538"	"J65_12"	8630	22400	120	115	117	26	76	86	111	0	0	0	142	145	31	102	115	224	0	0	0	0.975	0.953	0.875	1.024	2.768	0.488	0.927	120	442	79	84	-0.037	39	40	41	43	0
2	14	11	"PFJ0540"	"J65_2"	8840	22390	150	1038	983	375	80	82	17	100	100	0	725	685	242	102	105	22	97	96	0	1.538	1.549	1.531	1.598	2.030	1.568	0.847	156	494	1581	1486	0.621	958	623	903	583	0
2	15	11	"PFJ0567"	"J71_12"	9030	22390	140	561	549	171	82	83	16	100	100	0	411	398	115	103	106	22	98	95	0	1.555	1.583	1.555	1.624	1.741	1.600	0.804	156	366	787	762	0.637	479	308	467	295	0
2	16	11	"PFJ0569"	"J71_2"	9180	22410	150	81	84	18	82	84	16	21	5	0	108	111	22	105	108	22	23	4	0	-0.333	0.333	0.800	0.743	4.466	49.362	0.000	156	433	2	8	Error	-1	3	2	6	-50
2	17	11	"PFJ0571"	"J71_6"	9410	22400	150	89	90	20	84	85	18	27	6	0	120	119	24	105	108	19	41	11	0	0.333	0.429	0.796	0.806	3.285	0.111	0.001	156	485	20	20	-1.585	5	15	6	14	-50
2	18	11	"PFJ0573"	"J71_9"	9600	22390	140	21734	19890	6059	82	82	19	100	100	0	25824	23567	6783	104	107	19	100	100	0	0.842	0.844	0.844	0.843	1.645	0.836	0.883	156	507	47372	43271	-0.248	21652	25720	19808	23463	0
2	19	11	"PFJ0576"	"J73_13"	9780	22400	130	232	225	73	73	75	18	95	91	0	291	292	85	96	98	20	95	93	0	0.815	0.776	0.818	0.726	1.880	0.761	0.733	120	482	354	348	-0.294	159	195	152	196	0
2	20	11	"PFJ0578"	"J73_15"	9980	22390	140	2967	2712	1059	67	70	16	100	100	0	3102	2931	1107	88	91	17	100	100	0	0.962	0.930	0.935	0.942	2.074	0.923	0.827	156	482	5914	5488	-0.056	2900	3014	2645	2843	0
2	21	11	"PFK0742"	"Ks1964_2"	10170	22400	120	85	87	19	66	68	14	60	26	0	117	120	23	86	88	14	83	55	0	0.613	0.618	0.586	0.596	2.935	0.519	0.138	120	431	50	55	-0.706	19	31	21	34	0
2	22	11	"PFK0745"	"Ks1_2"	10360	22390	140	267	253	84	65	66	13	97	96	0	743	762	291	86	88	14	99	98	0	0.307	0.278	0.289	0.288	2.348	0.234	0.653	156	644	859	864	-1.702	202	657	188	676	0
2	1	12	"PFK0752"	"Ks202_6"	6360	22580	140	2646	2606	1010	77	79	17	100	100	0	2548	2491	1072	102	104	19	99	98	0	1.050	1.059	1.059	1.177	1.978	1.017	0.893	156	693	5015	4918	0.071	2569	2446	2529	2389	0
2	2	12	"PFK0755"	"Ks202_9"	6560	22590	140	2313	2248	978	79	81	18	100	100	0	1050	1030	358	101	105	22	99	99	0	2.354	2.335	2.392	2.173	1.790	2.550	0.874	156	468	3183	3098	1.235	2234	949	2169	929	0
2	3	12	"PFK0757"	"Ks206_2"	6720	22620	150	80	83	19	75	78	18	30	7	0	101	105	22	98	102	26	17	3	0	1.667	1.143	1.000	0.909	4.022	0.379	0.055	156	518	8	15	0.737	5	3	8	7	-50
2	4	12	"PFK0760"	"Ks210_1"	6930	22590	130	83	84	17	72	74	15	43	10	0	209	209	50	93	97	21	98	92	0	0.095	0.103	0.138	0.136	2.419	0.107	0.136	120	543	127	128	-3.399	11	116	12	116	0
2	5	12	"PFK0786"	"Ks225_7"	7120	22590	130	137	139	40	68	70	14	93	86	0	382	376	117	89	92	17	100	98	0	0.235	0.247	0.232	0.226	1.908	0.221	0.648	120	536	362	358	-2.086	69	293	71	287	0
2	6	12	"PFK0793"	"Ks2300_1"	7320	22590	140	160	162	45	68	70	16	96	90	0	208	213	54	89	92	15	96	95	0	0.773	0.758	0.737	0.710	1.786	0.743	0.687	156	459	211	218	-0.371	92	119	94	124	0
2	7	12	"PFK0795"	"Ks2345_1"	7510	22590	140	2212	2128	844	77	78	19	100	100	0	1370	1367	418	99	101	18	100	100	0	1.680	1.618	1.685	1.509	1.624	1.749	0.873	156	372	3406	3319	0.748	2135	1271	2051	1268	0
2	8	12	"PFK0799"	"Ks244_1"	7690	22590	140	891	832	284	79	81	17	99	98	0	629	600	168	103	106	19	100	99	0	1.544	1.515	1.559	1.460	1.624	1.582	0.869	156	383	1338	1250	0.626	812	526	753	497	0
2	9	12	"PFK0802"	"Ks244_3"	7880	22590	140	1205	1104	420	79	81	17	98	98	0	771	725	251	102	104	17	99	99	0	1.683	1.645	1.685	1.629	2.016	1.729	0.848	156	443	1795	1648	0.751	1126	669	1025	623	0
2	10	12	"PFK0804"	"Ks244_8"	8070	22590	140	99	105	25	80	82	18	53	30	0	198	204	44	102	104	24	96	91	0	0.198	0.245	0.248	0.229	2.831	0.182	0.159	156	508	115	127	-2.337	19	96	25	102	0
2	11	12	"PFK0825"	"Ks25_1"	8270	22580	130	121	123	39	77	80	17	80	61	0	385	403	222	101	104	19	98	95	0	0.155	0.152	0.159	0.149	2.192	0.128	0.456	120	500	328	348	-2.690	44	284	46	302	0
2	12	12	"PFK0827"	"Ks25_12"	8450	22580	130	197	202	54	80	82	17	99	95	0	352	355	67	101	105	19	100	100	0	0.466	0.480	0.468	0.438	1.715	0.474	0.685	120	465	368	376	-1.101	117	251	122	254	0
2	13	12	"PFK0830"	"Ks25_19"	8640	22580	130	262	260	66	82	89	104	87	32	0	981	975	257	106	118	209	98	93	0	0.206	0.205	0.202	0.196	1.506	0.240	0.700	120	511	1055	1047	-2.281	180	875	178	869	0
2	14	12	"PFK0834"	"Ks25_8"	8830	22580	130	182	179	58	84	86	19	85	81	0	275	272	92	106	110	26	89	86	0	0.580	0.572	0.597	0.545	1.989	0.503	0.641	120	549	267	261	-0.786	98	169	95	166	0
2	15	12	"PFK0839"	"Ks266_15"	9030	22580	140	2164	2139	698	86	87	18	100	100	0	1771	1740	531	107	110	22	99	99	0	1.249	1.257	1.261	1.296	1.787	1.266	0.868	156	426	3742	3686	0.321	2078	1664	2053	1633	0
2	16	12	"PFK0841"	"Ks266_6"	9220	22580	140	1363	1291	442	81	83	18	100	100	0	1469	1405	475	103	107	22	99	98	0	0.939	0.929	0.928	0.971	1.966	0.911	0.869	156	429	2648	2512	-0.092	1282	1366	1210	1302	0
2	17	12	"PFK0858"	"Ks271_1"	9410	22580	140	4234	3858	1282	77	79	17	100	100	0	1605	1482	485	100	103	21	98	96	0	2.762	2.736	2.705	2.705	1.709	2.858	0.859	156	430	5662	5163	1.466	4157	1505	3781	1382	0
2	18	12	"PFK0868"	"Ks2886_1"	9570	22610	150	69	72	16	76	79	18	8	1	0	92	94	15	101	103	19	6	0	0	0.778	0.571	1.000	1.139	3.210	0.781	0.011	156	429	-16	-11	-0.363	-7	-9	-4	-7	-50
2	19	12	"PFK0871"	"Ks291_5"	9760	22610	150	76	80	17	79	80	18	17	2	0	104	102	20	102	104	18	15	2	0	-1.500	100000.000	0.886	0.872	3.661	0.211	0.002	156	441	-1	1	Error	-3	2	1	0	-50
2	20	12	"PFK0873"	"Ks291_8"	9920	22590	150	84	85	17	76	78	18	32	4	0	111	112	21	98	101	19	37	10	0	0.615	0.643	0.710	0.750	4.154	0.470	0.026	156	484	21	23	-0.700	8	13	9	14	-50
2	21	12	"PFK0878"	"Ks2_13"	10140	22610	150	82	84	18	76	78	18	28	8	0	101	104	24	97	101	21	15	5	0	1.500	1.143	1.608	1.350	3.706	0.322	0.017	156	539	10	15	0.585	6	4	8	7	-50
2	22	12	"PFK0881"	"Ks2_9"	10360	22580	140	107	107	26	68	71	17	81	57	0	242	239	64	91	95	21	96	92	0	0.258	0.264	0.265	0.267	2.270	0.218	0.368	156	685	190	187	-1.953	39	151	39	148	0
2	1	13	"PFL0033"	"L1_66"	6320	22750	80	96	95	26	81	83	19	42	13	0	132	131	32	107	111	21	51	25	0	0.600	0.583	0.842	0.835	2.977	0.478	0.057	52	303	40	38	-0.737	15	25	14	24	0
2	2	13	"PFL0035"	"L1_7"	6560	22790	150	76	77	16	77	79	20	10	1	0	103	104	22	100	105	26	17	1	0	-0.333	0.000	0.646	0.686	3.851	0.386	0.040	156	600	2	4	Error	-1	3	0	4	-50
2	3	13	"PFL0037"	"L1_72"	6760	22790	110	97	99	29	73	75	20	52	28	0	152	156	40	95	103	32	75	47	0	0.421	0.426	0.513	0.468	2.804	0.392	0.207	80	301	81	87	-1.248	24	57	26	61	0
2	4	13	"PFL0041"	"L1_79"	6900	22790	150	85	88	22	77	80	18	33	12	0	109	111	24	101	106	26	22	3	0	1.000	1.100	1.000	0.984	4.066	0.169	0.008	156	560	16	21	0.000	8	8	11	10	-50
2	5	13	"PFL0043"	"L1_81"	7130	22780	120	118	120	31	76	79	17	78	58	0	169	171	39	99	101	20	94	78	0	0.600	0.611	0.638	0.551	2.533	0.557	0.355	120	491	112	116	-0.737	42	70	44	72	0
2	6	13	"PFL0045"	"L1_83"	7310	22770	130	156	158	48	68	69	15	93	88	0	408	403	97	89	91	17	100	99	0	0.276	0.287	0.282	0.248	1.858	0.257	0.671	120	466	407	404	-1.858	88	319	90	314	0
2	7	13	"PFL0068"	"L2_117"	7490	22770	140	1332	1299	462	64	67	15	98	98	0	1259	1252	368	88	89	15	100	100	0	1.083	1.061	1.096	0.965	1.796	1.104	0.885	156	419	2439	2399	0.115	1268	1171	1235	1164	0
2	8	13	"PFL0070"	"L2_12"	7670	22770	140	1283	1205	398	72	75	21	100	98	0	1275	1179	355	95	98	19	99	98	0	1.026	1.045	1.087	1.035	1.854	1.055	0.878	156	419	2391	2217	0.037	1211	1180	1133	1084	0
2	9	13	"PFL0072"	"L2_123"	7860	22770	130	206	206	51	78	81	27	98	93	0	228	236	52	101	106	52	97	70	0	1.008	0.948	0.930	0.935	1.703	0.953	0.559	120	476	255	263	0.011	128	127	128	135	0
2	10	13	"PFL0074"	"L2_127"	8060	22770	130	147	147	37	80	82	23	89	71	0	221	214	50	103	107	52	90	60	0	0.568	0.604	0.627	0.616	2.408	0.524	0.459	120	523	185	178	-0.817	67	118	67	111	0
2	11	13	"PFL0077"	"L2_135"	8250	22770	120	163	165	44	80	83	18	94	86	0	694	676	168	102	106	26	100	100	0	0.140	0.148	0.145	0.133	1.863	0.141	0.676	120	541	675	659	-2.834	83	592	85	574	0
2	12	13	"PFL0079"	"L2_139"	8440	22770	140	314	323	114	81	83	17	97	96	0	571	577	218	102	105	20	98	97	0	0.497	0.509	0.502	0.518	2.291	0.471	0.730	156	524	702	717	-1.009	233	469	242	475	0
2	13	13	"PFL0101"	"L2_180"	8620	22770	140	605	587	195	83	85	19	98	98	0	551	538	159	105	108	26	99	98	0	1.170	1.164	1.215	1.138	2.155	1.202	0.787	156	548	968	937	0.227	522	446	504	433	0
2	14	13	"PFL0104"	"L2_185"	8800	22780	110	98	99	21	83	86	20	33	13	0	152	155	37	107	111	25	67	46	0	0.333	0.333	0.397	0.458	3.190	0.297	0.063	80	445	60	64	-1.585	15	45	16	48	0
2	15	13	"PFL0109"	"L2_193"	9000	22770	140	358	350	76	85	88	20	100	100	0	539	543	114	108	112	23	100	99	0	0.633	0.609	0.615	0.606	1.475	0.585	0.841	156	587	704	700	-0.659	273	431	265	435	0
2	16	13	"PFL0111"	"L2_195"	9200	22770	140	124	127	32	82	85	19	76	57	0	300	293	79	104	108	23	97	95	0	0.214	0.238	0.245	0.216	2.296	0.223	0.432	156	534	238	234	-2.222	42	196	45	189	0
2	17	13	"PFL0113"	"L2_198"	9400	22780	130	107	110	28	78	81	18	66	36	0	230	226	57	101	105	23	94	88	0	0.225	0.256	0.261	0.262	2.360	0.231	0.320	120	454	158	157	-2.153	29	129	32	125	0
2	18	13	"PFL0115"	"L2_20"	9570	22770	130	201	199	52	79	82	18	99	95	0	1027	976	262	101	103	18	100	100	0	0.132	0.137	0.132	0.130	1.599	0.120	0.690	120	391	1048	995	-2.924	122	926	120	875	0
2	19	13	"PFL0135"	"L2_233"	9770	22770	140	207	201	56	82	83	16	96	94	0	168	176	51	103	104	17	92	81	0	1.923	1.630	1.753	1.627	2.303	1.690	0.407	156	438	190	192	0.943	125	65	119	73	0
2	20	13	"PFL0138"	"L2_238"	9960	22770	130	83	84	17	83	84	17	15	4	0	138	137	33	105	107	18	65	44	0	0.000	0.031	0.400	0.419	3.580	0.083	0.008	120	430	33	33	Error	0	33	1	32	0
2	21	13	"PFL0141"	"L2_248"	10140	22770	140	928	924	315	84	87	18	100	100	0	662	635	225	109	110	20	99	98	0	1.526	1.597	1.648	1.660	2.057	1.627	0.773	156	453	1397	1366	0.610	844	553	840	526	0
2	22	13	"PFL0145"	"L2_259"	10320	22770	150	99	99	24	79	80	18	51	21	0	125	128	29	102	105	22	50	25	0	0.870	0.769	1.000	1.012	3.688	0.626	0.056	156	638	43	46	-0.202	20	23	20	26	-50
2	1	14	"PFL0149"	"L2_268"	6350	22960	130	106	107	23	79	82	18	65	35	0	319	323	55	104	108	24	100	100	0	0.126	0.128	0.144	0.128	1.971	0.102	0.217	120	719	242	247	-2.993	27	215	28	219	0
2	2	14	"PFL0152"	"L2_277"	6540	22960	140	1059	1088	317	71	74	18	100	100	0	1006	1019	281	94	98	22	100	99	0	1.083	1.099	1.097	1.107	1.479	1.098	0.898	156	540	1900	1942	0.115	988	912	1017	925	0
2	3	14	"PFM0408"	"M36520_1"	6740	22970	140	148	146	38	64	67	14	95	91	0	569	559	184	88	91	21	98	96	0	0.175	0.174	0.178	0.177	1.776	0.156	0.693	156	440	565	553	-2.518	84	481	82	471	0
2	4	14	"PFM0410"	"M36520_4"	6930	22970	140	127	132	35	73	75	18	91	70	0	393	397	122	96	99	21	98	97	0	0.182	0.196	0.192	0.187	1.935	0.180	0.570	156	445	351	360	-2.459	54	297	59	301	0
2	5	14	"PFM0413"	"M36754_16"	7120	22970	140	308	292	92	74	76	18	99	94	0	1434	1349	441	98	100	18	100	100	0	0.175	0.174	0.180	0.164	1.745	0.160	0.797	156	459	1570	1469	-2.513	234	1336	218	1251	0
2	6	14	"PFM0417"	"M36754_20"	7270	22980	150	77	80	18	67	70	16	36	14	0	111	114	21	91	93	17	56	25	0	0.500	0.565	0.698	0.729	4.084	0.528	0.073	156	512	30	36	-1.000	10	20	13	23	-50
2	7	14	"PFM0419"	"M36754_23"	7490	22970	140	1671	1620	547	67	69	16	100	100	0	1482	1466	521	91	93	17	99	99	0	1.153	1.129	1.135	1.156	1.767	1.117	0.851	156	547	2995	2928	0.206	1604	1391	1553	1375	0
2	8	14	"PFM0422"	"M3675_2"	7680	22960	130	1311	1276	285	73	76	22	100	100	0	1177	1151	248	99	101	18	99	99	0	1.148	1.144	1.148	1.165	1.541	1.125	0.895	120	476	2316	2255	0.200	1238	1078	1203	1052	0
2	9	14	"PFM0440"	"M3766_1"	7870	22970	140	895	870	238	77	80	25	100	100	0	1464	1464	389	101	105	49	100	100	0	0.600	0.582	0.592	0.579	1.500	0.563	0.868	156	538	2181	2156	-0.737	818	1363	793	1363	0
2	10	14	"PFM0442"	"M37744_2"	8060	22970	120	104	107	26	78	81	23	52	20	0	164	165	35	101	107	51	63	12	0	0.413	0.453	0.449	0.452	3.005	0.337	0.130	120	513	89	93	-1.277	26	63	29	64	0
2	11	14	"PFM0444"	"M37773_2"	8230	22990	90	75	75	15	80	83	19	9	0	0	135	137	28	106	110	23	61	19	0	-0.172	-0.161	0.197	0.222	4.648	0.078	0.006	52	369	24	26	Error	-5	29	-5	31	0
2	12	14	"PFM0446"	"M3777_1"	8440	22970	140	128	132	41	80	83	18	83	64	0	460	454	136	105	108	20	98	98	0	0.135	0.149	0.146	0.138	2.318	0.131	0.402	156	644	403	401	-2.887	48	355	52	349	0
2	13	14	"PFM0448"	"M37794_11"	8630	22970	120	154	149	31	78	82	17	95	87	0	166	162	35	105	107	24	80	65	0	1.246	1.246	1.201	1.266	2.318	1.077	0.348	120	480	137	128	0.317	76	61	71	57	0
2	14	14	"PFM0450"	"M37794_14"	8820	22970	130	108	109	24	79	83	18	63	37	0	127	130	27	104	109	25	46	16	0	1.261	1.154	1.053	1.191	4.263	0.665	0.048	120	542	52	56	0.334	29	23	30	26	0
2	15	14	"PFM0469"	"M38740_1"	9000	22980	150	91	93	20	84	86	19	23	7	0	104	107	22	106	110	22	16	3	0	-3.500	9.000	0.680	0.873	4.575	0.501	0.007	156	561	5	10	Error	7	-2	9	1	-50
2	16	14	"PFM0472"	"M38757_4"	9200	22970	140	1497	1384	448	86	88	19	100	100	0	982	895	281	108	111	24	99	98	0	1.614	1.649	1.624	1.674	1.869	1.684	0.874	156	513	2285	2085	0.691	1411	874	1298	787	0
2	17	14	"PFM0476"	"M38913_1"	9400	22970	140	2505	2374	846	87	91	20	100	100	0	1532	1548	451	110	113	23	100	100	0	1.700	1.590	1.619	1.466	1.809	1.695	0.873	156	499	3840	3725	0.766	2418	1422	2287	1438	0
2	18	14	"PFM0478"	"M38913_6"	9590	22970	140	1735	1687	601	90	92	20	99	99	0	984	950	240	110	113	22	100	99	0	1.882	1.901	1.951	1.742	1.752	2.070	0.874	156	508	2519	2437	0.912	1645	874	1597	840	0
2	19	14	"PFM0481"	"M38941_1"	9780	22960	130	364	365	81	88	90	21	100	100	0	409	410	77	109	112	21	100	100	0	0.920	0.920	0.938	0.901	1.402	0.937	0.820	120	502	576	578	-0.120	276	300	277	301	0
2	20	14	"PFM0484"	"M38941_6"	9970	22970	130	124	126	28	85	87	20	72	47	0	392	384	85	107	109	21	100	100	0	0.137	0.148	0.144	0.135	2.010	0.126	0.362	120	517	324	318	-2.869	39	285	41	277	0
2	21	14	"PFM0510"	"M41547_1"	10160	22970	140	1146	1089	314	81	82	18	100	99	0	1974	1958	388	103	105	20	100	100	0	0.569	0.543	0.568	0.513	1.504	0.549	0.864	156	498	2936	2863	-0.813	1065	1871	1008	1855	0
2	22	14	"PFM0512"	"M41763_12"	10350	22970	140	667	613	182	80	82	18	98	96	0	764	718	196	104	106	19	99	99	0	0.889	0.868	0.870	0.849	1.832	0.870	0.884	156	681	1247	1147	-0.169	587	660	533	614	0
2	1	15	"PFM0514"	"M41763_4"	6360	23180	150	91	93	21	78	80	18	41	14	0	117	118	27	103	105	21	35	16	0	0.929	1.000	0.841	0.737	3.060	0.356	0.046	156	763	27	30	-0.107	13	14	15	15	-50
2	2	15	"PFM0516"	"M41776_1"	6540	23150	120	137	138	32	69	71	18	95	84	0	145	146	28	93	95	19	88	67	0	1.308	1.302	1.213	1.313	1.962	1.332	0.423	120	446	120	122	0.387	68	52	69	53	0
2	3	15	"PFM0524"	"M42658_1"	6740	23160	140	245	246	72	62	63	12	100	99	0	573	585	170	86	88	16	100	100	0	0.376	0.369	0.368	0.358	1.576	0.341	0.790	156	508	670	683	-1.412	183	487	184	499	0
2	4	15	"PFM0531"	"M42966_1"	6930	23160	140	1990	1877	723	63	66	14	99	99	0	1556	1534	506	88	89	15	100	100	0	1.313	1.254	1.310	1.206	1.804	1.317	0.827	156	448	3395	3260	0.393	1927	1468	1814	1446	0
2	5	15	"PFN0076"	"N128_81"	7130	23170	150	84	100	56	65	67	14	57	38	0	110	130	72	87	90	16	60	40	0	0.826	0.814	0.840	0.900	3.013	0.745	0.617	156	418	42	78	-0.276	19	23	35	43	-50
2	6	15	"PFN0079"	"N128_86"	7310	23160	120	108	111	24	67	70	17	88	60	0	232	236	54	90	92	17	99	97	0	0.289	0.301	0.299	0.280	1.986	0.262	0.460	120	396	183	190	-1.792	41	142	44	146	0
2	7	15	"PFN0082"	"N128_90"	7500	23160	140	595	587	196	75	79	21	98	98	0	626	617	162	100	102	20	98	98	0	0.989	0.990	1.013	0.923	1.830	1.028	0.818	156	489	1046	1029	-0.017	520	526	512	517	0
2	8	15	"PFN0084"	"N128_92"	7700	23160	140	222	227	79	81	83	20	94	89	0	726	712	240	105	107	18	100	99	0	0.227	0.241	0.241	0.232	1.877	1.196	0.042	156	508	762	753	-2.139	141	621	146	607	0
2	9	15	"PFN0086"	"N128_95"	7890	23160	140	373	359	133	78	80	17	96	94	0	765	749	265	101	104	18	100	99	0	0.444	0.434	0.452	0.403	1.996	0.421	0.810	156	441	959	929	-1.170	295	664	281	648	0
2	10	15	"PFN0090"	"N129_1"	8050	23180	150	87	90	21	80	82	19	32	7	0	110	113	22	101	105	23	25	8	0	0.778	0.833	0.968	1.084	3.404	0.536	0.017	156	556	16	22	-0.363	7	9	10	12	-50
2	11	15	"PFN0105"	"N129_41"	8250	23160	90	118	127	53	80	83	18	71	50	0	151	167	83	104	107	20	67	53	0	0.809	0.746	0.667	0.886	3.184	0.623	0.372	52	346	85	110	-0.307	38	47	47	63	0
2	12	15	"PFN0107"	"N129_48"	8450	23160	130	153	156	42	82	83	18	91	80	0	148	151	37	107	109	20	73	50	0	1.732	1.682	1.590	1.774	2.856	1.690	0.229	120	546	112	118	0.792	71	41	74	44	0
2	13	15	"PFN0109"	"N129_6"	8640	23160	130	121	127	32	82	83	19	80	50	0	149	150	27	107	109	22	73	43	0	0.929	1.047	1.000	1.002	2.826	1.103	0.202	120	506	81	88	-0.107	39	42	45	43	0
2	14	15	"PFN0112"	"N130_1"	8820	23180	150	73	78	18	82	85	20	9	0	0	108	109	21	107	110	22	16	4	0	-9.000	-2.000	1.000	1.082	3.779	5498.965	0.000	156	545	-8	-2	Error	-9	1	-4	2	-50
2	15	15	"PFN0114"	"N130_17"	9030	23160	140	140	140	33	86	88	19	82	62	0	212	215	54	108	112	22	92	88	0	0.519	0.505	0.489	0.475	2.573	0.424	0.375	156	483	158	161	-0.946	54	104	54	107	0
2	16	15	"PFN0116"	"N130_19"	9210	23160	120	418	417	102	89	90	18	100	100	0	917	902	226	112	115	25	100	100	0	0.409	0.415	0.420	0.411	1.470	0.389	0.830	120	392	1134	1118	-1.291	329	805	328	790	0
2	17	15	"PFN0134"	"N130_43"	9390	23160	140	15234	13987	3618	93	95	23	100	100	0	11244	10291	2463	116	118	23	100	100	0	1.361	1.366	1.392	1.332	1.732	1.398	0.884	156	512	26269	24069	0.444	15141	11128	13894	10175	0
2	18	15	"PFN0137"	"N130_46"	9600	23160	140	4531	4448	1880	93	96	24	100	100	0	3580	3606	1157	115	119	23	100	100	0	1.281	1.247	1.329	1.146	1.833	1.341	0.830	156	535	7903	7846	0.357	4438	3465	4355	3491	0
2	19	15	"PFN0139"	"N130_5"	9780	23150	130	3330	3235	942	87	90	23	100	100	0	3626	3462	1044	109	112	23	100	100	0	0.922	0.939	0.910	0.961	1.647	0.872	0.849	120	512	6760	6501	-0.117	3243	3517	3148	3353	0
2	20	15	"PFN0141"	"N130_52"	9970	23150	130	5269	5224	1608	77	81	23	100	100	0	5046	4986	1439	100	107	75	100	99	0	1.050	1.053	1.040	1.062	1.532	1.001	0.875	120	536	10138	10033	0.070	5192	4946	5147	4886	0
2	21	15	"PFN0145"	"N130_61"	10170	23160	130	2490	2373	845	70	72	18	100	100	0	2896	2885	932	93	101	81	100	100	0	0.863	0.825	0.865	0.803	1.595	0.829	0.827	120	450	5223	5095	-0.212	2420	2803	2303	2792	0
2	22	15	"PFN0147"	"N131_12"	10340	23170	150	79	82	20	77	79	18	21	7	0	129	130	30	101	104	19	60	35	0	0.071	0.172	0.414	0.405	4.236	0.206	0.029	156	644	30	34	-3.807	2	28	5	29	-50
2	1	16	"PFN0168"	"N132_106"	6360	23350	130	97	100	22	80	83	18	45	23	0	221	227	59	104	107	19	97	96	0	0.145	0.163	0.191	0.181	2.976	0.109	0.101	120	550	134	143	-2.783	17	117	20	123	0
2	2	16	"PFN0170"	"N132_108"	6550	23350	150	158	162	49	69	74	22	91	85	0	491	486	141	92	95	20	100	99	0	0.223	0.236	0.230	0.216	1.802	0.207	0.645	156	541	488	487	-2.165	89	399	93	394	0
2	3	16	"PFN0172"	"N132_11"	6740	23350	130	382	363	102	62	63	13	100	100	0	916	861	255	84	86	13	100	100	0	0.385	0.387	0.388	0.386	1.522	0.344	0.778	120	502	1152	1078	-1.379	320	832	301	777	0
2	4	16	"PFN0175"	"N132_116"	6940	23350	140	1463	1391	487	64	65	13	100	100	0	1772	1706	569	85	87	14	100	100	0	0.829	0.819	0.844	0.813	1.839	0.810	0.838	156	483	3086	2948	-0.270	1399	1687	1327	1621	0
2	5	16	"PFN0177"	"N132_119"	7120	23350	150	184	185	48	63	65	13	99	96	0	710	689	215	85	86	15	100	100	0	0.194	0.202	0.193	0.203	1.692	0.169	0.713	156	446	746	726	-2.369	121	625	122	604	0
2	6	16	"PFN0180"	"N132_125"	7320	23350	150	239	236	70	67	71	17	98	96	0	1377	1364	428	90	93	19	100	100	0	0.134	0.133	0.132	0.129	1.544	0.118	0.778	156	480	1459	1443	-2.904	172	1287	169	1274	0
2	7	16	"PFN0582"	"N145_33"	7510	23350	140	1527	1513	626	78	82	21	100	99	0	2388	2492	850	102	105	21	99	99	0	0.634	0.600	0.627	0.547	1.660	0.611	0.885	156	426	3735	3825	-0.658	1449	2286	1435	2390	0
2	8	16	"PFN0584"	"N145_38"	7680	23360	150	95	99	25	79	82	21	39	16	0	120	123	26	102	104	19	48	24	0	0.889	0.952	1.000	0.967	3.917	1.062	0.056	156	443	34	41	-0.170	16	18	20	21	-50
2	9	16	"PFN0589"	"N145_44"	7880	23370	150	90	93	26	72	75	17	50	28	0	109	111	24	96	98	18	45	20	0	1.385	1.400	1.072	1.129	3.625	1.305	0.130	156	395	31	36	0.469	18	13	21	15	-50
2	10	16	"PFN0592"	"N145_50"	8040	23360	150	66	68	12	78	83	24	1	0	0	85	87	15	102	109	30	0	0	0	0.706	0.667	0.667	0.723	2.693	0.618	0.112	156	489	-29	-25	-0.503	-12	-17	-10	-15	-50
2	11	16	"PFN0598"	"N145_61"	8260	23300	80	122	123	38	96	102	30	44	17	0	156	157	48	119	129	38	46	21	0	0.703	0.711	0.950	0.738	3.242	0.464	0.108	52	306	63	65	-0.509	26	37	27	38	0
2	12	16	"PFN0600"	"N145_9"	8460	23350	140	224	216	67	88	92	26	91	83	0	523	500	168	114	119	28	95	92	0	0.333	0.332	0.352	0.334	2.056	0.308	0.684	156	538	545	514	-1.588	136	409	128	386	0
2	13	16	"PFN0620"	"N148_2"	8620	23370	150	83	84	22	86	89	22	14	2	0	118	124	30	111	115	23	30	14	0	-0.429	-0.154	0.750	0.701	4.528	0.037	0.000	156	427	4	11	Error	-3	7	-2	13	-50
2	14	16	"PFN0622"	"N148_6"	8810	23360	150	80	84	22	90	93	21	12	3	0	113	114	23	110	114	22	20	3	0	-3.333	-1.500	0.909	1.063	3.386	0.768	0.008	156	473	-7	-2	Error	-10	3	-6	4	-50
2	15	16	"PFN0628"	"N149_12"	9020	23350	140	6003	5717	2276	90	91	19	100	100	0	4897	4715	1600	110	113	20	100	100	0	1.235	1.222	1.243	1.126	1.827	1.277	0.888	156	475	10700	10232	0.305	5913	4787	5627	4605	0
2	16	16	"PFN0632"	"N149_18"	9220	23350	140	1274	1219	426	92	93	18	99	99	0	1112	1052	332	115	117	24	99	98	0	1.186	1.203	1.237	1.199	2.033	1.233	0.836	156	454	2179	2064	0.246	1182	997	1127	937	0
2	17	16	"PFN0634"	"N149_2"	9400	23360	130	129	126	31	94	97	20	63	44	0	385	384	105	119	121	24	98	98	0	0.132	0.121	0.141	0.137	2.291	0.105	0.265	120	448	301	297	-2.926	35	266	32	265	0
2	18	16	"PFN0637"	"N149_30"	9590	23350	130	1034	1036	318	89	92	22	100	100	0	2964	2889	800	114	116	24	100	100	0	0.332	0.341	0.338	0.335	1.379	0.326	0.861	120	498	3795	3722	-1.593	945	2850	947	2775	0
2	19	16	"PFN0655"	"N150_39"	9780	23350	130	143	145	39	79	81	20	89	70	0	886	845	243	99	102	23	100	100	0	0.081	0.088	0.087	0.080	1.864	0.082	0.569	120	520	851	812	-3.620	64	787	66	746	0
2	20	16	"PFN0658"	"N150_49"	9980	23350	140	117	117	30	68	71	17	85	67	0	326	321	90	89	97	75	94	81	0	0.207	0.211	0.210	0.201	2.300	0.193	0.519	156	537	286	281	-2.274	49	237	49	232	0
2	21	16	"PFN0660"	"N150_51"	10170	23350	140	513	505	189	65	67	16	99	98	0	697	709	239	87	95	82	99	96	0	0.734	0.707	0.732	0.678	1.903	0.696	0.803	156	437	1058	1062	-0.445	448	610	440	622	0
2	22	16	"PFN0662"	"N150_53"	10360	23350	140	2214	2031	758	79	82	30	99	99	0	1374	1306	396	102	105	20	100	100	0	1.678	1.621	1.680	1.499	2.028	1.747	0.833	156	579	3407	3156	0.747	2135	1272	1952	1204	0
2	1	17	"PFN0664"	"N150_57"	6360	23540	150	1102	1090	309	76	78	19	100	100	0	866	849	228	100	102	20	100	100	0	1.339	1.354	1.379	1.351	1.258	1.363	0.897	156	770	1792	1763	0.422	1026	766	1014	749	0
2	2	17	"PFN0666"	"N150_6"	6550	23540	130	378	360	102	72	75	22	99	98	0	500	478	125	92	96	20	100	98	0	0.750	0.746	0.751	0.734	1.465	0.722	0.823	120	490	714	674	-0.415	306	408	288	386	0
2	3	17	"PFN0680"	"N150_8"	6740	23540	130	303	297	86	70	74	19	100	98	0	1303	1287	331	92	95	19	100	100	0	0.192	0.190	0.180	0.182	1.437	0.168	0.788	120	536	1444	1422	-2.378	233	1211	227	1195	0
2	4	17	"PFN0682"	"N150_82"	6930	23540	130	2003	1901	594	75	78	20	100	100	0	2029	1960	539	96	101	22	100	100	0	0.997	0.980	0.983	0.964	1.342	0.950	0.879	120	499	3861	3690	-0.004	1928	1933	1826	1864	0
2	5	17	"PFN0685"	"N150_87"	7130	23540	140	856	799	272	67	71	18	100	99	0	1277	1213	424	89	93	20	98	96	0	0.664	0.651	0.650	0.680	2.071	0.626	0.852	156	478	1977	1856	-0.590	789	1188	732	1124	0
2	6	17	"PFN0688"	"N150_9"	7310	23540	130	117	120	28	64	66	14	93	81	0	386	389	68	87	89	15	100	100	0	0.177	0.185	0.178	0.167	1.824	0.159	0.534	120	474	352	358	-2.496	53	299	56	302	0
2	7	17	"PFN0694"	"N151_11"	7510	23540	140	829	811	264	67	70	17	100	100	0	816	820	239	90	94	18	100	100	0	1.050	1.019	1.013	0.996	1.542	1.035	0.868	156	476	1488	1474	0.070	762	726	744	730	0
2	8	17	"PFN0696"	"N151_18"	7690	23540	130	508	493	156	68	71	16	100	100	0	1341	1324	400	91	93	17	100	100	0	0.352	0.345	0.349	0.337	1.376	0.322	0.857	120	402	1690	1658	-1.506	440	1250	425	1233	0
2	9	17	"PFN0876"	"N168_6"	7880	23540	140	662	659	219	66	66	13	100	100	0	833	826	272	87	88	15	100	99	0	0.799	0.802	0.791	0.804	1.568	0.784	0.878	156	386	1342	1332	-0.324	596	746	593	739	0
2	10	17	"PFN0874"	"N168_34"	8080	23540	140	2078	1945	591	73	78	23	100	99	0	1660	1581	429	96	102	29	99	99	0	1.282	1.261	1.292	1.211	1.622	1.294	0.886	156	475	3569	3357	0.358	2005	1564	1872	1485	0
2	11	17	"PFN0894"	"N173_1"	8260	23540	140	360	350	103	89	94	27	98	96	0	355	355	97	115	120	31	98	95	0	1.129	1.087	1.102	1.109	2.048	1.091	0.756	156	649	511	501	0.175	271	240	261	240	0
2	12	17	"PFN0907"	"N175_2"	8460	23540	140	822	783	298	92	94	21	100	100	0	4203	3922	1700	118	120	23	100	100	0	0.179	0.182	0.178	0.189	1.925	0.166	0.841	156	453	4815	4495	-2.484	730	4085	691	3804	0
2	13	17	"PFN0906"	"N175_16"	8640	23540	130	108	110	24	93	96	22	39	14	0	526	512	130	118	121	23	100	100	0	0.037	0.043	0.064	0.060	2.163	0.034	0.094	120	410	423	411	-4.766	15	408	17	394	0
2	14	17	"PFN0918"	"N177_6"	8840	23540	140	2538	2336	761	94	96	20	100	100	0	1686	1580	508	115	119	22	99	98	0	1.556	1.530	1.527	1.550	1.864	1.570	0.862	156	482	4015	3707	0.638	2444	1571	2242	1465	0
2	15	17	"PFL0005"	"L1_103"	9030	23540	140	226	221	59	91	94	18	96	91	0	342	337	92	112	115	21	98	94	0	0.587	0.578	0.596	0.587	2.072	0.531	0.660	156	431	365	355	-0.769	135	230	130	225	0
2	16	17	"PFL0159"	"L2_30"	9220	23540	140	5443	5167	1579	92	94	19	100	100	0	6091	5711	1820	115	119	24	100	100	0	0.895	0.907	0.915	0.931	1.790	0.892	0.875	156	417	11327	10671	-0.159	5351	5976	5075	5596	0
2	17	17	"PFL0171"	"L2_55"	9410	23540	140	6303	5912	2237	94	99	22	100	100	0	4080	3844	1379	121	124	25	100	100	0	1.568	1.563	1.575	1.498	1.760	1.615	0.897	156	443	10168	9541	0.649	6209	3959	5818	3723	0
2	18	17	"PFL0176"	"L2_62"	9600	23540	140	5310	5045	1754	93	96	23	100	100	0	3968	3769	1163	117	119	26	99	99	0	1.355	1.356	1.365	1.295	1.682	1.397	0.878	156	484	9068	8604	0.438	5217	3851	4952	3652	0
2	19	17	"PFL0064"	"L2_109"	9790	23540	140	145	145	37	81	83	22	87	69	0	508	512	165	102	107	28	99	98	0	0.158	0.156	0.160	0.149	1.943	0.135	0.511	156	516	470	474	-2.665	64	406	64	410	0
2	20	17	"PFL0066"	"L2_114"	9980	23540	140	853	831	181	68	71	18	100	99	0	667	673	114	90	101	41	100	100	0	1.360	1.309	1.336	1.270	1.463	1.345	0.883	156	553	1362	1346	0.444	785	577	763	583	0
2	21	17	"PFL0140"	"L2_247"	10170	23530	130	159	163	36	65	67	15	100	100	0	576	595	133	87	89	15	100	100	0	0.192	0.193	0.193	0.185	1.526	0.156	0.699	120	464	583	606	-2.379	94	489	98	508	0
2	22	17	"PFL0150"	"L2_270"	10360	23530	140	1936	1937	655	72	76	28	100	100	0	1953	1876	731	97	99	21	98	98	0	1.004	1.048	1.009	1.101	1.662	1.006	0.889	156	663	3720	3644	0.006	1864	1856	1865	1779	0
2	1	18	"PFN0982"	"N244_3"	6370	23730	120	91	94	21	67	69	16	67	33	0	152	162	40	92	95	19	93	79	0	0.400	0.386	0.392	0.383	2.785	0.273	0.185	120	562	84	97	-1.322	24	60	27	70	0
2	2	18	"PFJ0260"	"J246_2"	6560	23720	130	4947	4652	982	71	74	17	100	100	0	4555	4271	894	92	95	18	100	100	0	1.093	1.096	1.090	1.108	1.433	1.102	0.898	120	538	9339	8760	0.128	4876	4463	4581	4179	0
2	3	18	"PFJ0281"	"J269_1"	6750	23730	130	244	236	67	79	81	19	96	93	0	511	490	138	101	104	20	98	97	0	0.402	0.404	0.401	0.397	1.616	0.365	0.737	120	507	575	546	-1.313	165	410	157	389	0
2	4	18	"PFJ0305"	"J27_3"	6940	23730	140	135	137	32	83	89	33	76	32	0	631	630	163	109	181	387	79	3	0	0.100	0.104	0.106	0.095	1.886	0.091	0.551	156	504	574	575	-3.327	52	522	54	521	0
2	5	18	"PFJ0475"	"J53_46"	7130	23730	150	212	209	57	72	79	34	97	85	0	1737	1651	375	96	172	395	99	96	0	0.085	0.088	0.087	0.083	1.467	0.082	0.782	156	487	1781	1692	-3.551	140	1641	137	1555	0
2	6	18	"PFJ0505"	"J583_7"	7320	23730	120	87	92	21	65	68	14	74	40	0	158	162	32	89	91	16	99	92	0	0.319	0.370	0.366	0.373	2.328	0.287	0.239	120	464	91	100	-1.649	22	69	27	73	0
2	7	18	"PFJ0549"	"J697_3"	7510	23730	130	172	170	41	69	73	19	97	92	0	267	257	66	94	100	26	97	93	0	0.595	0.620	0.598	0.607	1.603	0.568	0.686	120	478	276	264	-0.748	103	173	101	163	0
2	8	18	"PFJ0586"	"J753_2"	7700	23730	140	401	405	141	71	75	20	97	97	0	302	302	88	96	101	27	98	94	0	1.602	1.621	1.689	1.622	1.763	1.700	0.803	156	468	536	540	0.680	330	206	334	206	0
2	9	18	"PFJ0594"	"J82_7"	7890	23730	140	1648	1554	489	68	71	18	100	99	0	2204	2082	566	91	93	18	100	100	0	0.748	0.746	0.760	0.708	1.677	0.750	0.884	156	392	3693	3477	-0.419	1580	2113	1486	1991	0
2	10	18	"PFK0025"	"Km2326_6"	8040	23740	150	106	102	32	73	77	22	57	32	0	118	122	36	94	99	25	46	24	0	1.375	1.036	1.023	1.054	3.118	0.781	0.257	156	482	57	57	0.459	33	24	29	28	-50
2	11	18	"PFJ0390"	"J40_6"	8270	23730	130	106	109	24	86	89	23	44	17	0	374	380	68	110	112	26	100	100	0	0.076	0.085	0.097	0.086	2.300	0.083	0.171	120	574	284	293	-3.722	20	264	23	270	0
2	12	18	"PFJ0410"	"J43_3"	8470	23730	130	280	278	68	95	97	21	98	95	0	1877	1840	323	118	119	21	100	100	0	0.105	0.106	0.105	0.098	1.608	0.104	0.807	120	419	1944	1905	-3.249	185	1759	183	1722	0
2	13	18	"PFJ0426"	"J461_4"	8620	23740	150	78	80	20	96	99	24	3	0	0	106	108	26	120	122	24	7	3	0	1.286	1.333	1.015	1.010	3.327	0.630	0.040	156	498	-32	-28	0.363	-18	-14	-16	-12	-50
2	14	18	"PFJ0465"	"J53_31"	8840	23730	150	87	88	19	94	97	22	10	0	0	173	177	43	119	121	23	76	56	0	-0.130	-0.103	0.344	0.288	4.374	21.882	0.004	156	533	47	52	Error	-7	54	-6	58	-50
2	15	18	"PFJ0557"	"J6_2"	9040	23730	140	410	410	155	91	93	19	98	94	0	554	548	181	115	117	21	98	97	0	0.727	0.737	0.753	0.704	2.150	0.749	0.820	156	415	758	752	-0.461	319	439	319	433	0
2	16	18	"PFK0041"	"Km302_3"	9210	23730	150	99	98	21	91	94	21	26	3	0	153	161	42	120	123	24	57	40	0	0.242	0.171	0.413	0.441	3.333	0.120	0.019	156	426	41	48	-2.044	8	33	7	41	-50
2	17	18	"PFK0298"	"Kn2549_3"	9410	23730	140	3009	2842	1000	92	96	23	100	99	0	2272	2141	691	120	123	24	100	99	0	1.355	1.361	1.390	1.299	1.794	1.398	0.892	156	459	5069	4771	0.439	2917	2152	2750	2021	0
2	18	18	"PFK0338"	"Kn3092_1"	9600	23720	130	271	272	69	90	93	22	100	98	0	251	245	64	114	116	22	93	90	0	1.321	1.389	1.319	1.484	1.895	1.342	0.681	120	482	318	313	0.402	181	137	182	131	0
2	19	18	"PFK0404"	"Kn427_6"	9800	23730	130	491	471	126	84	87	22	100	100	0	770	739	195	111	115	32	100	100	0	0.618	0.616	0.616	0.610	1.554	0.599	0.818	120	528	1066	1015	-0.695	407	659	387	628	0
2	20	18	"PFK0425"	"Kn5026_1"	9970	23750	80	84	88	21	79	82	24	23	3	0	235	240	58	106	121	51	94	65	0	0.039	0.067	0.185	0.129	2.895	0.011	0.002	52	293	134	143	-4.689	5	129	9	134	0
2	21	18	"PFK0442"	"Kn5244_3"	10150	23740	150	67	69	21	67	71	20	11	2	0	90	92	16	90	99	36	4	0	0	0.000	1.000	1.000	0.850	3.319	0.112	0.018	156	676	0	4	Error	0	0	2	2	-50
2	22	18	"PFK0457"	"Kn5587_2"	10360	23730	130	657	661	166	66	67	13	100	100	0	5196	5036	1222	88	90	15	100	100	0	0.116	0.120	0.120	0.120	1.338	0.113	0.868	120	612	5699	5543	-3.112	591	5108	595	4948	0
2	1	19	"PFK0782"	"Ks2242_1"	6360	23920	130	2016	1937	646	69	73	20	100	100	0	2154	2034	616	95	99	22	100	100	0	0.946	0.963	0.962	0.949	1.525	0.919	0.819	120	664	4006	3807	-0.081	1947	2059	1868	1939	0
2	2	19	"PFK0818"	"Ks2565_1"	6560	23920	130	1065	976	312	78	81	20	100	100	0	949	873	269	101	107	25	100	100	0	1.164	1.163	1.132	1.159	1.754	1.143	0.787	120	540	1835	1670	0.219	987	848	898	772	0
2	3	19	"PFK0876"	"Ks2_11"	6750	23920	140	3765	3413	1296	76	79	19	100	100	0	2032	1858	687	99	104	23	98	98	0	1.908	1.897	1.933	1.961	2.190	1.979	0.850	156	506	5622	5096	0.932	3689	1933	3337	1759	0
2	4	19	"PFK1002"	"Ks48_16"	6940	23930	150	104	106	27	71	78	34	45	10	0	123	122	26	96	175	402	0	0	0	1.222	1.346	1.070	1.078	3.470	0.673	0.118	156	471	60	61	0.290	33	27	35	26	-50
2	5	19	"PFK1139"	"Ks667_1"	7130	23920	140	1716	1552	558	70	76	33	100	99	0	1978	1790	559	93	172	403	94	91	0	0.873	0.873	0.890	0.863	2.158	0.821	0.710	156	468	3531	3179	-0.196	1646	1885	1482	1697	0
2	6	19	"PFK1174"	"Ks75_10"	7320	23920	140	34525	31395	11331	74	76	19	100	100	0	15689	14771	4534	95	97	17	100	100	0	2.209	2.134	2.185	2.102	1.995	2.281	0.871	156	495	50045	45997	1.144	34451	15594	31321	14676	0
2	7	19	"PFK0629"	"Ks1228_7"	7510	23920	140	981	1003	381	87	90	24	100	99	0	638	621	202	109	113	27	99	98	0	1.690	1.789	1.814	1.773	1.988	1.905	0.837	156	510	1423	1428	0.757	894	529	916	512	0
2	8	19	"PFK1093"	"Ks586_7"	7700	23910	130	2177	2052	529	92	95	24	100	100	0	1800	1658	497	115	120	29	100	100	0	1.237	1.270	1.221	1.306	1.530	1.217	0.868	120	469	3770	3503	0.307	2085	1685	1960	1543	0
2	9	19	"pla_LSU"	"PLSU"	7890	23920	140	582	524	188	83	87	23	98	98	0	593	549	194	107	110	25	99	95	0	1.027	0.998	1.006	1.014	2.064	0.984	0.839	156	459	985	883	0.038	499	486	441	442	0
2	10	19	"pla_ORF129"	"PORF129"	8080	23920	140	171	170	46	73	77	19	95	90	0	1124	1024	315	97	100	21	99	99	0	0.095	0.105	0.104	0.107	1.899	0.096	0.696	156	495	1125	1024	-3.390	98	1027	97	927	0
2	11	19	"pla_ORF79"	"PORF79"	8270	23920	130	93	95	22	78	81	21	34	14	0	383	365	104	101	104	23	96	92	0	0.053	0.064	0.084	0.083	2.626	0.067	0.134	120	484	297	281	-4.233	15	282	17	264	0
2	12	19	"pla_rpl14"	"Prpl14"	8460	23920	140	272	269	74	85	89	22	100	97	0	1385	1361	329	114	115	23	100	100	0	0.147	0.148	0.153	0.138	1.626	0.131	0.717	156	456	1458	1431	-2.765	187	1271	184	1247	0
2	13	19	"PFBL B0020"	"oPFBLOB0020"	8640	23910	130	4688	4879	1697	83	88	28	100	100	0	2057	2148	684	108	115	61	99	99	0	2.363	2.351	2.301	2.383	1.590	2.413	0.859	120	450	6554	6836	1.240	4605	1949	4796	2040	0
2	14	19	"PFD66970"	"oPFD66970"	8840	23910	130	700	710	197	85	89	27	100	100	0	882	893	187	106	115	62	100	100	0	0.793	0.794	0.772	0.775	1.301	0.749	0.835	120	490	1391	1412	-0.335	615	776	625	787	0
2	15	19	"PFC0765"	"oPFC0765"	9020	23920	150	103	105	23	84	86	21	44	14	0	158	164	38	109	111	21	83	55	0	0.388	0.382	0.523	0.492	3.278	0.333	0.130	156	468	68	76	-1.367	19	49	21	55	-50
2	16	19	"PFN0250"	"oPFN0250"	9220	23910	130	895	912	320	83	85	22	100	100	0	621	626	167	111	115	26	100	100	0	1.592	1.610	1.608	1.572	1.432	1.675	0.831	120	458	1322	1344	0.671	812	510	829	515	0
2	17	19	"PFL0017"	"oPFL0017"	9410	23910	140	3921	4170	1888	86	90	22	100	100	0	4554	4852	2357	115	120	25	99	99	0	0.864	0.862	0.841	0.947	2.133	0.813	0.827	156	517	8274	8821	-0.211	3835	4439	4084	4737	0
2	18	19	"PFI17637"	"oPFI17637"	9610	23910	130	1621	1649	342	86	89	21	100	100	0	1354	1385	292	113	115	21	100	100	0	1.237	1.229	1.234	1.243	1.339	1.190	0.874	120	525	2776	2835	0.307	1535	1241	1563	1272	0
2	19	19	"PFM60472"	"oPFM60472"	9790	23920	150	118	122	34	84	87	23	64	41	0	147	150	28	109	111	22	74	39	0	0.895	0.927	0.977	0.924	2.743	1.062	0.193	156	571	72	79	-0.160	34	38	38	41	-50
2	20	19	"PFL0020"	"oPFL0020"	9970	23970	150	87	93	31	73	79	23	40	19	0	105	108	22	98	102	22	25	7	0	2.000	2.000	1.450	1.436	3.312	1.703	0.189	156	602	21	30	1.000	14	7	20	10	-50
2	21	19	"PFI17639"	"oPFI17639"	10180	23910	130	112	116	27	65	70	18	89	68	0	276	278	57	88	92	18	100	100	0	0.250	0.268	0.264	0.237	1.975	0.233	0.499	120	511	235	241	-2.000	47	188	51	190	0
2	22	19	"PFN0252"	"oPFN0252"	10370	23910	140	6855	6516	2687	65	67	13	100	100	0	7524	7380	3029	88	90	15	100	98	0	0.913	0.885	0.902	0.980	2.622	0.867	0.833	156	733	14226	13743	-0.131	6790	7436	6451	7292	0
2	1	20	"PFBL B0027"	"oPFBLOB0027"	6370	24110	130	218	221	50	77	80	23	99	97	0	269	271	63	103	108	33	98	93	0	0.849	0.857	0.883	0.877	1.812	0.789	0.558	120	617	307	312	-0.235	141	166	144	168	0
2	2	20	"PFC0768"	"oPFC0768"	6560	24110	140	121	121	27	84	86	19	75	45	0	356	348	91	112	115	23	97	96	0	0.152	0.157	0.156	0.152	2.387	0.128	0.302	156	547	281	273	-2.721	37	244	37	236	0
2	3	20	"PFBL B0032"	"oPFBLOB0032"	6750	24120	150	83	85	21	71	75	19	34	12	0	121	128	34	99	103	22	49	25	0	0.545	0.483	0.606	0.607	3.707	0.412	0.121	156	542	34	43	-0.874	12	22	14	29	-50
2	4	20	"PFBL B0033"	"oPFBLOB0033"	6940	24100	120	84	86	20	64	66	13	66	36	0	120	125	28	89	91	15	72	50	0	0.645	0.611	0.806	0.680	3.567	0.356	0.093	120	438	51	58	-0.632	20	31	22	36	0
2	5	20	"PFB0684"	"oPFB0684"	7130	24120	150	69	69	14	66	68	14	14	5	0	97	99	19	90	92	16	30	10	0	0.429	0.333	0.642	0.702	3.164	0.205	0.011	156	585	10	12	-1.222	3	7	3	9	-50
2	6	20	"PFF72417"	"oPFF72417"	7330	24110	130	102	105	30	69	73	18	70	45	0	115	120	28	92	95	18	58	32	0	1.435	1.286	1.122	1.117	3.061	1.205	0.115	120	497	56	64	0.521	33	23	36	28	0
2	7	20	"PFG0010"	"oPFG0010"	7510	24120	150	83	85	20	80	84	23	18	5	0	112	118	28	100	104	23	35	16	0	0.250	0.278	0.805	0.868	3.918	0.576	0.112	156	569	15	23	-2.000	3	12	5	18	-50
2	8	20	"PFBL B0035"	"oPFBLOB0035"	7700	24110	130	1060	1020	184	90	92	25	100	100	0	1359	1309	230	109	113	28	100	100	0	0.776	0.775	0.766	0.777	1.310	0.771	0.895	120	466	2220	2130	-0.366	970	1250	930	1200	0
2	9	20	"PFBL B0038"	"oPFBLOB0038"	7860	24130	150	73	76	20	86	89	22	6	2	0	105	106	21	110	113	27	7	1	0	2.600	2.500	1.121	1.169	2.879	0.603	0.144	156	529	-18	-14	1.379	-13	-5	-10	-4	-50
2	10	20	"PFG0012"	"oPFG0012"	8070	24120	150	99	102	27	77	80	19	53	28	0	122	121	29	102	105	23	43	13	0	1.100	1.316	0.979	1.036	3.772	1.188	0.077	156	535	42	44	0.138	22	20	25	19	-50
2	11	20	"PFD66974"	"oPFD66974"	8270	24110	140	151	152	43	71	74	17	92	85	0	156	156	35	97	100	22	85	64	0	1.356	1.373	1.361	1.384	2.491	1.352	0.450	156	507	139	140	0.439	80	59	81	59	0
2	12	20	"PFL0029"	"oPFL0029"	8460	24110	140	129	130	35	71	74	17	85	75	0	824	819	265	97	101	22	100	99	0	0.080	0.082	0.076	0.079	1.987	0.069	0.514	156	508	785	781	-3.648	58	727	59	722	0
2	13	20	"PFD66975"	"oPFD66975"	8650	24110	140	5337	5363	2317	72	75	22	100	100	0	2374	2425	1002	95	102	57	100	99	0	2.310	2.271	2.369	2.194	1.973	2.420	0.833	156	585	7544	7621	1.208	5265	2279	5291	2330	0
2	14	20	"PFM60473"	"oPFM60473"	8870	24120	150	124	136	71	72	75	18	68	57	0	139	145	50	95	99	25	66	42	0	1.182	1.280	1.345	1.241	2.455	1.263	0.266	156	573	96	114	0.241	52	44	64	50	-50
2	15	20	"PFM60503"	"oPFM60503"	9000	24100	130	695	681	203	72	75	18	100	100	0	960	958	256	95	98	19	100	100	0	0.720	0.706	0.729	0.695	1.360	0.666	0.819	120	420	1488	1472	-0.473	623	865	609	863	0
2	16	20	"PFL0061"	"oPFL0061"	9180	24110	120	494	479	162	71	73	16	100	100	0	1408	1339	406	94	97	19	100	100	0	0.322	0.328	0.319	0.319	1.513	0.313	0.835	120	455	1737	1653	-1.635	423	1314	408	1245	0
2	17	20	"PFG0034"	"oPFG0034"	9370	24110	140	552	535	220	78	82	21	99	98	0	2409	2422	971	107	109	24	100	100	0	0.206	0.197	0.198	0.190	1.802	0.186	0.831	156	486	2776	2772	-2.280	474	2302	457	2315	0
2	18	20	"PFF72455"	"oPFF72455"	9550	24130	150	90	94	22	87	90	21	24	6	0	145	151	36	114	117	22	59	41	0	0.097	0.189	0.486	0.423	4.253	0.150	0.013	156	522	34	44	-3.369	3	31	7	37	-50
2	19	20	"PFM60505"	"oPFM60505"	9750	24110	130	250	241	61	77	80	20	100	95	0	369	363	91	101	105	22	100	99	0	0.646	0.626	0.611	0.616	1.646	0.544	0.717	120	503	441	426	-0.631	173	268	164	262	0
2	20	20	"PFL0063"	"oPFL0063"	9950	24120	130	135	143	45	72	74	17	90	81	0	551	552	209	94	96	17	100	100	0	0.138	0.155	0.152	0.150	1.792	0.136	0.604	120	443	520	529	-2.859	63	457	71	458	0
2	21	20	"PFJ12800"	"oPFJ12800"	10140	24110	130	118	117	25	71	74	18	84	61	0	462	464	120	94	96	18	100	100	0	0.128	0.124	0.111	0.108	2.100	0.107	0.487	120	489	415	416	-2.969	47	368	46	370	0
2	22	20	"PFF72460"	"oPFF72460"	10330	24120	130	165	169	50	66	69	15	96	92	0	754	746	251	90	92	16	100	100	0	0.149	0.157	0.153	0.150	1.826	0.138	0.688	120	626	763	759	-2.746	99	664	103	656	0
2	1	21	"PFK12904"	"oPFK12904"	6330	24310	140	2974	2847	1212	80	82	18	100	100	0	1945	1918	778	108	110	21	98	98	0	1.575	1.529	1.568	1.602	2.132	1.574	0.879	156	765	4731	4577	0.656	2894	1837	2767	1810	0
2	2	21	"PFM60507"	"oPFM60507"	6520	24310	120	1442	1328	406	86	87	19	100	100	0	1221	1155	358	112	114	22	100	100	0	1.223	1.191	1.198	1.195	1.525	1.181	0.861	120	480	2465	2285	0.290	1356	1109	1242	1043	0
2	3	21	"PFK12905"	"oPFK12905"	6710	24310	120	714	721	282	74	77	19	100	100	0	328	341	108	102	104	21	99	99	0	2.832	2.707	2.747	2.688	1.643	2.836	0.802	120	457	866	886	1.502	640	226	647	239	0
2	4	21	"PFF72461"	"oPFF72461"	6900	24310	120	6015	5463	1784	65	68	14	100	100	0	18542	16811	5274	91	95	18	100	100	0	0.322	0.323	0.329	0.321	1.448	0.308	0.892	120	492	24401	22118	-1.633	5950	18451	5398	16720	0
2	5	21	"PFN0268"	"oPFN0268"	7090	24310	130	1768	1734	665	69	73	17	100	100	0	1391	1303	403	96	100	21	100	100	0	1.312	1.379	1.390	1.342	1.470	1.386	0.830	120	496	2994	2872	0.392	1699	1295	1665	1207	0
2	6	21	"PFL0071"	"oPFL0071"	7280	24320	130	124	128	35	68	72	17	87	76	0	418	405	102	94	98	21	99	99	0	0.173	0.193	0.180	0.166	2.249	0.177	0.576	120	512	380	371	-2.532	56	324	60	311	0
2	7	21	"PFG0037"	"oPFG0037"	7470	24310	120	385	382	116	68	70	16	100	100	0	318	321	83	91	93	16	100	100	0	1.396	1.365	1.350	1.348	1.662	1.439	0.753	120	475	544	544	0.482	317	227	314	230	0
2	8	21	"PFJ12801"	"oPFJ12801"	7660	24310	130	205	214	72	69	71	16	97	95	0	704	696	230	92	94	18	100	100	0	0.222	0.240	0.233	0.228	1.673	0.224	0.774	120	501	748	749	-2.170	136	612	145	604	0
2	9	21	"PFBL B0124"	"oPFBLOB0124"	7850	24310	140	971	946	404	80	82	21	100	99	0	595	587	241	105	108	25	96	95	0	1.818	1.797	1.807	1.774	1.834	1.838	0.828	156	469	1381	1348	0.863	891	490	866	482	0
2	10	21	"PFI17675"	"oPFI17675"	8050	24310	140	1471	1348	565	84	86	20	99	99	0	9709	9222	3312	112	116	28	100	100	0	0.145	0.139	0.143	0.129	1.741	0.137	0.893	156	473	10984	10374	-2.791	1387	9597	1264	9110	0
2	11	21	"PFI17677"	"oPFI17677"	8240	24310	140	1756	1625	651	71	74	17	100	100	0	1722	1599	623	100	104	28	98	97	0	1.039	1.037	1.048	1.084	2.080	1.040	0.893	156	475	3307	3053	0.055	1685	1622	1554	1499	0
2	12	21	"PFBL B0128"	"oPFBLOB0128"	8430	24310	120	122	124	27	69	72	15	93	84	0	186	197	44	95	98	21	100	95	0	0.582	0.539	0.558	0.498	2.288	0.432	0.386	120	472	144	157	-0.780	53	91	55	102	0
2	13	21	"PFG0038"	"oPFG0038"	8620	24310	130	673	672	191	77	80	21	100	100	0	537	530	141	100	103	23	100	100	0	1.364	1.384	1.390	1.386	1.442	1.391	0.850	120	593	1033	1025	0.448	596	437	595	430	0
2	14	21	"PFF72465"	"oPFF72465"	8810	24310	140	2568	2577	864	72	76	20	99	99	0	3058	2999	885	97	102	23	100	100	0	0.843	0.863	0.875	0.829	1.857	0.869	0.891	156	546	5457	5407	-0.246	2496	2961	2505	2902	0
2	15	21	"PFI17678"	"oPFI17678"	9010	24310	130	117	123	36	67	68	13	92	77	0	350	339	75	90	93	18	100	100	0	0.192	0.225	0.208	0.193	2.091	0.200	0.491	120	495	310	305	-2.379	50	260	56	249	0
2	16	21	"PFD66997"	"oPFD66997"	9200	24300	140	500	492	106	68	70	15	99	99	0	543	510	132	90	92	16	97	96	0	0.954	1.010	0.958	1.091	1.887	0.966	0.847	156	511	885	844	-0.068	432	453	424	420	0
2	17	21	"PFM60539"	"oPFM60539"	9390	24310	150	76	80	22	79	81	20	20	5	0	101	115	48	104	107	30	18	8	0	1.000	0.091	0.810	0.678	3.957	0.209	0.070	156	440	-6	12	0.000	-3	-3	1	11	-50
2	18	21	"PFBL B0176"	"oPFBLOB0176"	9580	24300	140	2492	2275	841	84	86	19	99	99	0	1860	1792	592	110	112	28	96	95	0	1.376	1.303	1.303	1.381	2.074	1.324	0.896	156	458	4158	3873	0.460	2408	1750	2191	1682	0
2	19	21	"PFI17723"	"oPFI17723"	9770	24300	130	218	227	66	75	77	18	100	98	0	2529	2521	606	99	102	19	100	100	0	0.059	0.063	0.062	0.059	1.486	0.064	0.766	120	519	2573	2574	-4.087	143	2430	152	2422	0
2	20	21	"PFG0055"	"oPFG0055"	9960	24300	130	6261	6462	2245	80	84	23	100	100	0	3472	3567	1184	104	107	21	100	100	0	1.835	1.843	1.778	1.845	1.385	1.881	0.887	120	508	9549	9845	0.876	6181	3368	6382	3463	0
2	21	21	"PFF72499"	"oPFF72499"	10150	24300	150	673	660	156	84	86	21	100	100	0	565	556	145	109	111	22	100	100	0	1.292	1.289	1.248	1.323	1.453	1.215	0.818	156	567	1045	1023	0.369	589	456	576	447	0
2	22	21	"PFF72501"	"oPFF72501"	10340	24300	130	227	227	56	74	78	19	100	99	0	567	579	142	101	104	21	100	100	0	0.328	0.320	0.316	0.311	1.456	0.275	0.731	120	626	619	631	-1.607	153	466	153	478	0
2	1	22	"PFI17727"	"oPFI17727"	6340	24500	130	178	184	47	75	76	18	100	95	0	427	422	109	102	105	22	99	98	0	0.317	0.341	0.348	0.336	1.748	0.300	0.647	120	721	428	429	-1.658	103	325	109	320	0
2	2	22	"PFF72502"	"oPFF72502"	6530	24500	130	337	333	100	81	83	21	99	98	0	441	431	128	107	109	23	100	99	0	0.766	0.778	0.799	0.792	1.553	0.757	0.794	120	624	590	576	-0.384	256	334	252	324	0
2	3	22	"PFA32037"	"oPFA32037"	6720	24500	140	326	321	108	73	76	19	96	95	0	442	441	128	99	102	21	99	96	0	0.738	0.725	0.721	0.703	1.852	0.725	0.825	156	713	596	590	-0.439	253	343	248	342	0
2	4	22	"PFM60541"	"oPFM60541"	6920	24500	140	938	882	347	70	73	17	99	98	0	773	765	255	97	101	22	99	98	0	1.284	1.216	1.247	1.138	1.912	1.271	0.867	156	697	1544	1480	0.361	868	676	812	668	0
2	5	22	"PFL0145"	"oPFL0145"	7100	24490	130	885	859	288	82	83	19	100	100	0	784	784	254	110	112	21	100	99	0	1.191	1.153	1.128	1.160	1.575	1.135	0.877	120	557	1477	1451	0.253	803	674	777	674	0
2	6	22	"PFL0147"	"oPFL0147"	7290	24500	140	518	491	174	76	78	19	99	97	0	1031	984	337	103	105	22	99	98	0	0.476	0.471	0.475	0.458	1.983	0.451	0.834	156	720	1370	1296	-1.070	442	928	415	881	0
2	7	22	"PFF72508"	"oPFF72508"	7490	24500	130	411	404	121	66	68	15	100	100	0	485	477	117	90	92	17	100	100	0	0.873	0.873	0.883	0.850	1.497	0.884	0.837	120	637	740	725	-0.195	345	395	338	387	0
2	8	22	"PFF72510"	"oPFF72510"	7680	24500	120	80	82	19	65	67	14	50	27	0	128	132	30	90	93	31	60	23	0	0.395	0.405	0.500	0.424	2.945	0.317	0.114	120	518	53	59	-1.341	15	38	17	42	0
2	9	22	"PFM60545"	"oPFM60545"	7850	24500	150	66	68	15	72	75	18	8	1	0	95	95	16	100	104	30	2	0	0	1.200	0.800	0.885	0.917	3.679	0.728	0.081	156	731	-11	-9	0.263	-6	-5	-4	-5	-50
2	10	22	"PFM60547"	"oPFM60547"	8060	24500	140	493	482	179	73	76	19	98	96	0	695	699	265	103	107	26	99	98	0	0.709	0.686	0.701	0.655	2.006	0.661	0.830	156	669	1012	1005	-0.495	420	592	409	596	0
2	11	22	"PFL0150"	"oPFL0150"	8250	24500	140	1875	1844	783	73	75	17	99	99	0	1065	1054	373	101	104	24	99	99	0	1.869	1.858	1.860	1.687	1.984	1.996	0.864	156	645	2766	2724	0.902	1802	964	1771	953	0
2	12	22	"PFL0152"	"oPFL0152"	8430	24500	130	152	151	40	71	75	18	93	82	0	318	319	82	97	99	19	100	100	0	0.367	0.360	0.358	0.320	2.084	0.324	0.623	120	672	302	302	-1.448	81	221	80	222	0
2	13	22	"PFL0154"	"oPFL0154"	8640	24540	80	95	98	24	73	79	23	48	19	0	121	128	36	99	104	23	48	21	0	1.000	0.862	1.250	1.026	3.238	0.725	0.246	52	277	44	54	0.000	22	22	25	29	0
2	14	22	"PFL0156"	"oPFL0156"	8810	24500	140	3135	2947	1211	69	73	22	100	99	0	2818	2651	1089	96	101	31	98	98	0	1.126	1.126	1.129	1.110	1.932	1.131	0.907	156	748	5788	5433	0.172	3066	2722	2878	2555	0
2	15	22	"PFBL B0186"	"oPFBLOB0186"	9010	24490	130	573	577	156	66	67	13	100	100	0	688	698	192	91	94	18	99	99	0	0.849	0.842	0.796	0.860	1.608	0.800	0.858	120	604	1104	1118	-0.236	507	597	511	607	0
2	16	22	"PFH0037"	"oPFH0037"	9190	24490	130	982	1017	416	66	68	15	100	100	0	865	900	380	90	93	21	100	100	0	1.182	1.174	1.145	1.206	1.421	1.133	0.866	120	595	1691	1761	0.241	916	775	951	810	0
2	17	22	"PFF72513"	"oPFF72513"	9390	24490	140	518	523	165	71	74	22	100	100	0	463	455	151	96	101	33	96	95	0	1.218	1.259	1.234	1.339	1.749	1.220	0.829	156	672	814	811	0.284	447	367	452	359	0
2	18	22	"PFM60550"	"oPFM60550"	9580	24490	130	192	190	45	77	79	18	98	95	0	212	208	44	101	106	27	97	88	0	1.036	1.056	1.098	1.090	1.756	1.000	0.496	120	575	226	220	0.051	115	111	113	107	0
2	19	22	"EMPTY"	"EMPTY"	9770	24500	150	80	81	18	79	81	18	14	3	0	104	110	28	104	106	19	21	6	0	100000.000	0.333	0.653	0.748	4.074	0.125	0.003	156	776	1	8	16.610	1	0	2	6	-50
2	20	22	"EMPTY"	"EMPTY"	9960	24500	150	82	84	17	82	84	20	12	2	0	109	112	19	108	111	21	14	4	0	0.000	0.500	1.056	0.948	3.958	2.015	0.000	156	749	1	6	Error	0	1	2	4	-50
2	21	22	"EMPTY"	"EMPTY"	10150	24500	150	84	86	18	82	85	20	17	3	0	112	115	20	111	114	23	18	1	0	2.000	1.000	0.857	0.923	4.450	0.111	0.003	156	754	3	8	1.000	2	1	4	4	-50
2	22	22	"EMPTY"	"EMPTY"	10350	24510	150	80	82	17	82	85	26	5	1	0	109	112	20	110	114	38	5	0	0	2.000	0.000	0.606	0.723	3.911	161.333	0.000	156	991	-3	2	1.000	-2	-1	0	2	-50
3	1	1	"PFE0652"	"E9164_1"	10660	20410	130	1057	1023	418	66	68	15	100	100	0	700	669	308	88	91	18	97	96	0	1.619	1.647	1.574	1.789	1.952	1.586	0.792	120	681	1603	1538	0.695	991	612	957	581	0
3	2	1	"PFE0127"	"E15452_2"	10850	20420	120	2507	2469	1254	68	71	16	100	100	0	4461	4209	1894	88	93	19	100	100	0	0.558	0.583	0.579	0.530	2.303	0.552	0.786	120	548	6812	6522	-0.842	2439	4373	2401	4121	0
3	3	1	"PFE0630"	"E8314_1"	11040	20420	120	313	324	151	75	79	23	93	88	0	2313	2030	1077	98	103	24	100	100	0	0.107	0.129	0.131	0.125	2.581	0.113	0.727	120	561	2453	2181	-3.218	238	2215	249	1932	0
3	4	1	"PFE0335"	"E23986_4"	11230	20420	120	1132	1118	516	76	79	23	100	100	0	7984	7686	3327	101	106	27	100	100	0	0.134	0.137	0.139	0.135	2.172	0.122	0.777	120	584	8939	8627	-2.900	1056	7883	1042	7585	0
3	5	1	"PFE0497"	"E3038_1"	11420	20420	130	445	439	206	74	77	23	98	94	0	2603	2563	1259	95	104	76	100	95	0	0.148	0.148	0.152	0.145	1.804	0.134	0.801	120	647	2879	2833	-2.757	371	2508	365	2468	0
3	6	1	"PFE0489"	"E29931_1"	11620	20420	120	802	795	391	72	74	17	100	100	0	1716	1761	844	93	100	78	100	99	0	0.450	0.433	0.443	0.421	1.853	0.380	0.717	120	578	2353	2391	-1.153	730	1623	723	1668	0
3	7	1	"PFE0152"	"E16122_8"	11810	20420	120	552	523	213	75	77	17	100	100	0	2943	2957	1379	99	102	20	100	100	0	0.168	0.157	0.156	0.158	1.859	0.133	0.739	120	561	3321	3306	-2.576	477	2844	448	2858	0
3	8	1	"PFE0560"	"E5006_15"	12000	20420	120	127	131	33	85	86	18	82	58	0	870	813	291	108	112	23	100	100	0	0.055	0.065	0.061	0.064	2.138	0.054	0.370	120	545	804	751	-4.181	42	762	46	705	0
3	9	1	"PFE0506"	"E3215_1"	12180	20420	120	15512	14835	6866	82	88	35	100	100	0	7962	7452	3424	105	113	41	100	100	0	1.964	2.008	1.980	2.032	1.984	2.131	0.773	120	556	23287	22100	0.974	15430	7857	14753	7347	0
3	10	1	"PFF0276"	"F18248_2"	12380	20420	120	1966	1797	674	77	84	35	100	100	0	1610	1569	468	97	104	38	100	100	0	1.249	1.168	1.213	1.109	1.800	1.212	0.815	120	575	3402	3192	0.320	1889	1513	1720	1472	0
3	11	1	"PFF1508"	"F59453_1"	12570	20420	120	244	243	101	69	72	16	92	89	0	1545	1509	702	89	91	17	100	100	0	0.120	0.123	0.130	0.127	2.135	0.106	0.700	120	561	1631	1594	-3.057	175	1456	174	1420	0
3	12	1	"PFF1029"	"F4425_1"	12760	20420	120	2736	2645	1337	68	70	16	100	100	0	4941	4435	1840	89	101	241	99	99	0	0.550	0.593	0.613	0.527	2.158	0.579	0.799	120	567	7520	6923	-0.863	2668	4852	2577	4346	0
3	13	1	"PFF0774"	"F35531_1"	12960	20420	120	4452	4255	1851	72	78	77	99	97	0	3872	3663	1309	93	106	245	100	100	0	1.159	1.172	1.189	1.039	2.187	1.241	0.829	120	549	8159	7753	0.213	4380	3779	4183	3570	0
3	14	1	"PFF0382"	"F21003_1"	13140	20420	120	200	197	64	69	78	108	63	8	0	249	243	75	91	93	23	94	87	0	0.829	0.842	0.867	0.818	2.325	0.783	0.632	120	552	289	280	-0.270	131	158	128	152	0
3	15	1	"PFF0437"	"F22770_1"	13340	20420	120	9778	10454	5671	73	77	22	100	100	0	6761	7222	3574	95	101	25	100	100	0	1.456	1.457	1.430	1.330	2.225	1.571	0.785	120	568	16371	17508	0.542	9705	6666	10381	7127	0
3	16	1	"PFF0027"	"F10724_1"	13530	20420	120	141	140	36	76	80	23	85	67	0	198	196	52	100	105	26	90	83	0	0.663	0.667	0.641	0.611	2.205	0.587	0.370	120	551	163	160	-0.592	65	98	64	96	0
3	17	1	"PFF0760"	"F35197_2"	13720	20410	120	7294	6747	3061	71	74	20	100	100	0	5617	5034	2469	92	96	20	99	99	0	1.307	1.351	1.360	1.558	2.760	1.343	0.728	120	562	12748	11618	0.387	7223	5525	6676	4942	0
3	18	1	"PFF0169"	"F15775_1"	13900	20410	110	402	425	163	72	76	26	100	100	0	814	780	321	91	105	87	100	97	0	0.456	0.512	0.483	0.517	1.587	0.486	0.765	80	499	1053	1042	-1.132	330	723	353	689	0
3	19	1	"PFF1930"	"F960_5"	14100	20410	120	2530	2457	1090	72	76	23	100	100	0	3864	3962	1943	94	105	81	97	95	0	0.652	0.617	0.601	0.700	2.512	0.545	0.763	120	574	6228	6253	-0.617	2458	3770	2385	3868	0
3	20	1	"PFF0151"	"F15196_1"	14280	20410	120	5156	4907	2138	77	80	30	100	100	0	5003	4556	2127	99	109	158	98	97	0	1.036	1.084	1.061	1.168	2.256	1.054	0.757	120	555	9983	9287	0.051	5079	4904	4830	4457	0
3	21	1	"PFF1609"	"F63380_2"	14490	20400	150	87	88	19	74	80	33	15	0	0	113	115	24	95	104	133	0	0	0	0.722	0.700	0.848	0.873	3.733	0.147	0.516	156	798	31	34	-0.469	13	18	14	20	-50
3	22	1	"PFF1869"	"F7374_2"	14670	20410	120	139	142	40	75	77	19	90	73	0	251	248	83	95	98	19	94	88	0	0.410	0.438	0.410	0.452	2.249	0.377	0.505	120	601	220	220	-1.285	64	156	67	153	0
3	1	2	"PFF1444"	"F5729_1"	10670	20590	150	76	78	16	70	72	15	27	9	0	100	102	19	99	103	23	13	1	0	6.000	2.667	1.000	0.908	3.790	0.354	0.041	156	761	7	11	2.585	6	1	8	3	-50
3	2	2	"PFF0230"	"F17039_3"	10860	20600	120	318	322	125	72	74	15	99	95	0	317	319	142	95	98	20	89	86	0	1.108	1.116	1.053	1.247	2.653	1.042	0.677	120	463	468	474	0.148	246	222	250	224	0
3	3	2	"PFM0480"	"M38913_8"	11050	20600	120	2917	2836	1128	78	82	19	100	100	0	2093	1992	981	104	107	27	99	98	0	1.427	1.461	1.341	1.639	2.052	1.387	0.805	120	502	4828	4646	0.513	2839	1989	2758	1888	0
3	4	2	"PFM0579"	"M446_3"	11240	20600	110	420	402	157	82	94	72	91	86	0	2051	1998	915	107	194	539	83	83	0	0.174	0.169	0.162	0.174	2.007	0.138	0.695	80	444	2282	2211	-2.524	338	1944	320	1891	0
3	5	2	"PFM0717"	"M5299_3"	11430	20600	120	391	393	247	77	87	67	90	84	0	349	348	160	99	177	506	5	0	0	1.256	1.269	1.184	1.272	2.249	0.343	0.229	120	518	564	565	0.329	314	250	316	249	0
3	6	2	"PFM0868"	"M724_5"	11630	20600	120	686	740	353	73	75	16	100	100	0	727	789	371	96	98	17	100	100	0	0.971	0.962	0.970	0.970	1.985	0.927	0.702	120	495	1244	1360	-0.042	613	631	667	693	0
3	7	2	"PFM0875"	"M783_4"	11820	20600	120	1729	1720	819	76	78	17	100	100	0	1593	1648	763	104	106	19	100	100	0	1.110	1.065	1.098	1.078	2.011	1.059	0.736	120	465	3142	3188	0.151	1653	1489	1644	1544	0
3	8	2	"PFM0093"	"M16622_6"	12010	20600	120	230	231	74	83	85	18	97	92	0	1469	1367	600	110	112	22	100	100	0	0.108	0.118	0.126	0.127	1.981	0.096	0.689	120	476	1506	1405	-3.209	147	1359	148	1257	0
3	9	2	"PFM0612"	"M45542_7"	12200	20600	120	5379	5423	2124	84	90	27	100	100	0	2922	2981	1216	105	111	31	100	100	0	1.880	1.856	1.776	1.931	1.810	1.891	0.808	120	483	8112	8215	0.910	5295	2817	5339	2876	0
3	10	2	"PFM0634"	"M46791_1"	12390	20600	120	4309	4002	1574	85	89	23	100	100	0	4162	4048	1739	104	110	30	100	100	0	1.041	0.993	1.001	1.036	1.919	0.955	0.789	120	481	8282	7861	0.058	4224	4058	3917	3944	0
3	11	2	"PFM0704"	"M52103_1"	12580	20600	120	222	224	79	76	80	19	95	92	0	648	596	264	97	102	29	95	90	0	0.265	0.297	0.280	0.321	2.333	0.236	0.655	120	495	697	647	-1.916	146	551	148	499	0
3	12	2	"PFM0190"	"M22662_1"	12780	20600	120	126	130	38	70	72	15	90	75	0	176	174	48	90	93	18	92	85	0	0.651	0.714	0.683	0.656	2.343	0.660	0.399	120	465	142	144	-0.619	56	86	60	84	0
3	13	2	"PFM0225"	"M24933_4"	12950	20600	120	7044	7130	2875	75	77	18	100	100	0	4161	4046	1846	93	96	18	98	98	0	1.713	1.785	1.643	1.787	1.738	1.758	0.808	120	466	11037	11008	0.777	6969	4068	7055	3953	0
3	14	2	"PFM0412"	"M36754_1"	13150	20600	120	506	488	192	75	78	18	100	100	0	4740	4825	2196	94	98	21	100	100	0	0.093	0.087	0.088	0.090	2.002	0.071	0.687	120	509	5077	5144	-3.430	431	4646	413	4731	0
3	15	2	"PFM0630"	"M46462_5"	13350	20600	120	5098	5053	2343	72	75	18	100	100	0	3417	3461	1500	94	98	22	100	100	0	1.512	1.479	1.501	1.479	2.100	1.604	0.745	120	479	8349	8348	0.597	5026	3323	4981	3367	0
3	16	2	"PFM0465"	"M38247_1"	13530	20600	120	2083	1986	822	75	79	22	100	100	0	2416	2359	981	98	102	28	100	100	0	0.866	0.845	0.839	0.869	2.058	0.805	0.755	120	464	4326	4172	-0.207	2008	2318	1911	2261	0
3	17	2	"PFM0026"	"M11919_1"	13720	20600	120	15739	14897	5634	79	83	24	100	100	0	19772	17953	8281	102	107	30	99	99	0	0.796	0.830	0.804	0.917	2.188	0.742	0.761	120	464	35330	32669	-0.329	15660	19670	14818	17851	0
3	18	2	"PFM0819"	"M5894_4"	13910	20600	120	269	260	85	77	82	23	97	91	0	1271	1243	472	98	109	80	99	98	0	0.164	0.160	0.156	0.155	2.137	0.133	0.654	120	517	1365	1328	-2.611	192	1173	183	1145	0
3	19	2	"PFM0473"	"M38757_6"	14100	20600	120	545	518	220	73	76	16	100	100	0	581	573	245	94	96	18	100	99	0	0.969	0.929	0.938	0.952	2.217	0.908	0.683	120	514	959	924	-0.045	472	487	445	479	0
3	20	2	"PFM0062"	"M14235_3"	14300	20600	120	15947	15479	6161	84	89	35	100	100	0	6301	6104	2900	101	111	169	98	98	0	2.559	2.565	2.469	2.724	1.969	2.676	0.757	120	483	22063	21398	1.355	15863	6200	15395	6003	0
3	21	2	"PFM0821"	"M59170_2"	14480	20600	120	13671	12954	5686	96	106	38	100	100	0	4876	4674	2143	110	115	28	100	100	0	2.848	2.817	2.817	2.844	2.004	3.075	0.751	120	486	18341	17422	1.510	13575	4766	12858	4564	0
3	22	2	"PFN0022"	"N127_5"	14670	20600	120	225	213	59	91	99	34	88	80	0	517	513	170	111	115	30	100	99	0	0.330	0.303	0.297	0.282	2.209	0.246	0.536	120	587	540	524	-1.599	134	406	122	402	0
3	1	3	"PFN0013"	"N127_32"	10680	20790	120	218	218	63	73	75	15	98	95	0	632	574	226	110	114	22	95	93	0	0.278	0.313	0.291	0.340	2.439	0.260	0.724	120	568	667	609	-1.848	145	522	145	464	0
3	2	3	"PFN0021"	"N127_48"	10870	20790	120	860	843	294	74	76	15	100	100	0	1075	1028	465	103	106	22	99	99	0	0.809	0.831	0.807	0.957	2.083	0.735	0.804	120	515	1758	1694	-0.306	786	972	769	925	0
3	3	3	"PFN0027"	"N128_1"	11070	20790	120	107	112	31	78	80	18	68	40	0	193	194	58	104	107	26	87	81	0	0.326	0.378	0.333	0.323	2.773	0.331	0.289	120	495	118	124	-1.618	29	89	34	90	0
3	4	3	"PFN0057"	"N128_56"	11250	20790	120	547	530	203	78	84	51	99	96	0	1078	1090	434	105	159	445	86	65	0	0.482	0.459	0.475	0.468	1.902	0.418	0.771	120	484	1442	1437	-1.053	469	973	452	985	0
3	5	3	"PFB0078"	"B297"	11440	20790	120	584	556	204	78	80	16	100	99	0	563	553	147	104	106	19	100	100	0	1.102	1.065	1.140	0.979	1.913	1.128	0.777	120	486	965	927	0.141	506	459	478	449	0
3	6	3	"PFB0080"	"B3"	11630	20790	120	591	524	193	78	79	17	100	100	0	537	491	152	101	103	19	96	95	0	1.177	1.144	1.149	1.198	2.482	1.176	0.779	120	492	949	836	0.235	513	436	446	390	0
3	7	3	"PFB0083"	"B306"	11820	20780	130	154	152	39	80	82	19	89	80	0	176	169	49	103	106	20	80	70	0	1.014	1.091	0.982	1.140	2.423	0.950	0.465	120	561	147	138	0.020	74	73	72	66	0
3	8	3	"PFB0085"	"B310"	12020	20790	120	2158	2060	812	82	84	19	100	100	0	1524	1496	455	106	108	21	100	100	0	1.464	1.423	1.501	1.315	1.858	1.567	0.832	120	499	3494	3368	0.550	2076	1418	1978	1390	0
3	9	3	"PFB0090"	"B32"	12210	20790	120	200	214	99	78	80	19	92	85	0	246	274	137	100	104	21	96	91	0	0.836	0.782	0.780	0.732	1.881	0.731	0.557	120	481	268	310	-0.259	122	146	136	174	0
3	10	3	"PFB0092"	"B322"	12390	20790	120	140	137	38	81	85	21	79	66	0	550	543	185	104	108	27	99	97	0	0.132	0.128	0.135	0.123	1.932	0.113	0.496	120	482	505	495	-2.918	59	446	56	439	0
3	11	3	"PFB0109"	"B366"	12590	20790	120	226	222	72	79	87	72	83	50	0	882	837	322	99	102	20	100	100	0	0.188	0.194	0.189	0.188	1.841	0.179	0.511	120	498	930	881	-2.413	147	783	143	738	0
3	12	3	"PFB0111"	"B370"	12780	20790	120	109	119	48	69	79	93	12	1	0	634	624	268	88	91	19	99	98	0	0.073	0.093	0.084	0.088	2.094	0.077	0.079	120	495	586	586	-3.771	40	546	50	536	0
3	13	3	"PFB0114"	"B374"	12980	20790	120	840	813	340	72	77	62	97	95	0	816	819	279	90	93	20	100	100	0	1.058	1.016	1.076	0.925	1.991	1.068	0.799	120	489	1494	1470	0.081	768	726	741	729	0
3	14	3	"PFB0120"	"B388"	13150	20790	120	339	332	111	70	73	18	100	99	0	356	351	96	89	93	20	99	96	0	1.007	1.000	1.001	0.996	1.888	1.020	0.733	120	489	536	524	0.011	269	267	262	262	0
3	15	3	"PFB0122"	"B391"	13350	20790	120	146	150	60	67	69	15	89	76	0	1220	1165	528	89	91	17	99	99	0	0.070	0.077	0.073	0.070	1.771	0.074	0.662	120	498	1210	1159	-3.840	79	1131	83	1076	0
3	16	3	"PFB0125"	"B397"	13540	20790	120	156	155	51	71	75	27	85	68	0	529	491	208	96	100	30	95	91	0	0.196	0.213	0.197	0.219	2.674	0.189	0.651	120	471	518	479	-2.349	85	433	84	395	0
3	17	3	"PFB0143"	"B440"	13720	20780	150	80	80	19	78	85	42	2	0	0	99	105	27	103	124	274	0	0	0	-0.500	1.000	0.619	0.679	2.859	0.227	0.013	156	573	-2	4	Error	2	-4	2	2	-50
3	18	3	"PFB0145"	"B444"	13920	20790	130	299	296	121	76	79	18	97	93	0	860	855	342	99	102	22	100	100	0	0.293	0.291	0.284	0.269	1.710	0.283	0.751	120	520	984	976	-1.771	223	761	220	756	0
3	19	3	"PFB0147"	"B449"	14110	20790	120	281	288	130	71	73	16	95	95	0	975	1015	482	91	95	20	99	99	0	0.238	0.235	0.238	0.226	1.859	0.223	0.775	120	481	1094	1141	-2.074	210	884	217	924	0
3	20	3	"PFB0149"	"B453"	14300	20780	120	2842	2759	1177	77	81	22	100	100	0	1842	1824	982	98	101	23	99	98	0	1.585	1.554	1.492	1.768	2.232	1.494	0.790	120	501	4509	4408	0.665	2765	1744	2682	1726	0
3	21	3	"PFB0151"	"B456"	14490	20780	110	263	256	86	91	97	35	88	85	0	1534	1482	678	108	150	277	87	81	0	0.121	0.120	0.119	0.122	2.183	0.106	0.693	80	463	1598	1539	-3.051	172	1426	165	1374	0
3	22	3	"PFB0153"	"B458"	14680	20780	110	131	132	36	86	91	33	63	26	0	450	435	129	106	148	268	71	5	0	0.131	0.140	0.147	0.123	2.304	0.135	0.449	80	513	389	375	-2.934	45	344	46	329	0
3	1	4	"PFB0170"	"B491"	10690	20980	120	2249	2151	988	73	74	15	100	100	0	2590	2488	895	103	105	20	100	100	0	0.875	0.871	0.860	0.787	1.970	0.886	0.806	120	578	4663	4463	-0.193	2176	2487	2078	2385	0
3	2	4	"PFB0172"	"B496"	10890	20980	120	136	132	37	75	76	16	83	71	0	295	290	86	103	106	20	95	93	0	0.318	0.305	0.323	0.298	1.975	0.291	0.574	120	522	253	244	-1.654	61	192	57	187	0
3	3	4	"PFB0174"	"B498"	11080	20980	120	98	99	27	77	79	21	49	20	0	386	368	149	101	103	18	91	88	0	0.074	0.082	0.104	0.105	2.566	0.075	0.234	120	449	306	289	-3.763	21	285	22	267	0
3	4	4	"PFB0177"	"B50"	11250	20980	150	92	97	28	77	79	20	42	16	0	122	126	31	103	106	25	39	17	0	0.789	0.870	0.742	0.897	3.649	1.652	0.056	156	590	34	43	-0.341	15	19	20	23	-50
3	5	4	"PFB0179"	"B504"	11460	20970	120	298	285	101	78	79	16	94	93	0	380	338	140	105	107	19	86	84	0	0.800	0.888	0.781	0.875	2.194	0.782	0.675	120	476	495	440	-0.322	220	275	207	233	0
3	6	4	"PFB0181"	"B506"	11640	20980	130	121	122	31	78	81	18	75	56	0	162	165	43	103	106	18	86	67	0	0.729	0.710	0.738	0.697	2.523	0.588	0.334	120	510	102	106	-0.456	43	59	44	62	0
3	7	4	"PFD0024"	"D12635_25"	11830	20980	120	221	212	71	81	83	18	92	85	0	1345	1272	487	104	107	19	100	100	0	0.113	0.112	0.115	0.108	1.909	0.103	0.650	120	511	1381	1299	-3.148	140	1241	131	1168	0
3	8	4	"PFD0027"	"D12635_33"	12030	20970	120	287	276	84	81	83	18	96	95	0	342	319	110	108	110	20	92	90	0	0.880	0.924	0.884	0.945	2.198	0.855	0.674	120	480	440	406	-0.184	206	234	195	211	0
3	9	4	"PFD0029"	"D12635_37"	12210	20980	120	284	276	106	75	77	17	97	93	0	1317	1232	536	100	103	21	100	100	0	0.172	0.178	0.188	0.178	1.803	0.162	0.544	120	462	1426	1333	-2.542	209	1217	201	1132	0
3	10	4	"PFD0031"	"D12635_39"	12400	20970	120	2957	2820	1184	72	76	22	100	100	0	2002	1868	960	95	100	52	99	97	0	1.513	1.550	1.505	1.799	2.347	1.513	0.765	120	481	4792	4521	0.597	2885	1907	2748	1773	0
3	11	4	"PFD0034"	"D12635_48"	12590	20970	130	1822	1785	718	74	82	71	100	100	0	1311	1192	553	94	101	54	98	94	0	1.436	1.558	1.507	1.795	2.255	1.500	0.784	120	517	2965	2809	0.522	1748	1217	1711	1098	0
3	12	4	"PFD0036"	"D12635_51"	12790	20970	120	4390	4252	1651	70	80	96	100	100	0	5704	5534	2362	89	94	29	100	100	0	0.769	0.768	0.766	0.820	2.248	0.698	0.723	120	464	9935	9627	-0.378	4320	5615	4182	5445	0
3	13	4	"PFD0064"	"D16785_11"	12970	20970	110	108	110	27	69	75	67	17	0	0	369	355	113	89	98	48	98	88	0	0.139	0.154	0.148	0.143	2.270	0.133	0.439	80	419	319	307	-2.844	39	280	41	266	0
3	14	4	"PFD0066"	"D16785_17"	13160	20970	110	105	108	27	67	71	20	73	47	0	407	387	135	87	107	84	88	80	0	0.119	0.137	0.130	0.134	1.943	0.100	0.368	80	447	358	341	-3.074	38	320	41	300	0
3	15	4	"PFD0069"	"D16785_21"	13350	20970	120	734	692	284	65	68	16	100	100	0	647	628	297	87	98	69	93	88	0	1.195	1.159	1.139	1.295	2.430	1.115	0.679	120	508	1229	1168	0.257	669	560	627	541	0
3	16	4	"PFD0073"	"D16785_3"	13540	20970	110	769	767	367	72	86	88	98	90	0	5819	5639	2729	99	267	1095	91	82	0	0.122	0.125	0.121	0.125	1.854	0.105	0.719	80	442	6417	6235	-3.037	697	5720	695	5540	0
3	17	4	"PFD0075"	"D16785_33"	13740	20970	120	111	113	27	78	90	82	4	0	0	188	185	56	105	254	1035	0	0	0	0.398	0.438	0.399	0.379	2.892	0.303	0.258	120	495	116	115	-1.331	33	83	35	80	0
3	18	4	"PFD0077"	"D16785_36"	13930	20970	120	1534	1403	608	74	77	17	100	100	0	1876	1703	773	98	101	20	100	100	0	0.821	0.828	0.833	0.875	2.512	0.757	0.672	120	465	3238	2934	-0.284	1460	1778	1329	1605	0
3	19	4	"PFD0096"	"D17715_112"	14120	20970	120	1484	1385	505	69	72	18	100	100	0	989	947	386	89	94	21	100	99	0	1.572	1.534	1.546	1.623	1.879	1.545	0.770	120	489	2315	2174	0.653	1415	900	1316	858	0
3	20	4	"PFD0098"	"D17715_12"	14310	20970	120	161	160	58	73	75	18	84	77	0	793	726	310	94	97	23	99	96	0	0.126	0.138	0.145	0.139	2.605	0.109	0.491	120	498	787	719	-2.990	88	699	87	632	0
3	21	4	"PFD0102"	"D17715_13"	14510	20970	120	316	285	107	74	77	26	90	83	0	1082	1105	479	96	120	212	93	86	0	0.245	0.209	0.220	0.198	2.393	0.160	0.601	120	544	1228	1220	-2.027	242	986	211	1009	0
3	22	4	"PFD0104"	"D17715_134"	14700	20970	120	93	95	24	68	71	17	61	32	0	385	386	124	91	98	50	97	92	0	0.085	0.092	0.097	0.096	2.301	0.069	0.208	120	578	319	322	-3.556	25	294	27	295	0
3	1	5	"PFD0106"	"D17715_138"	10690	21160	120	99	101	27	73	74	15	67	42	0	375	336	145	96	98	17	89	86	0	0.093	0.117	0.131	0.161	3.912	0.093	0.294	120	584	305	268	-3.424	26	279	28	240	0
3	2	5	"PFD0108"	"D17715_140"	10880	21160	110	99	105	28	73	75	15	70	43	0	489	470	175	98	106	51	92	87	0	0.066	0.086	0.089	0.090	2.576	0.076	0.397	80	471	417	404	-3.911	26	391	32	372	0
3	3	5	"PFD0130"	"D17715_44"	11080	21160	110	138	139	49	73	76	20	81	67	0	160	155	44	98	105	48	62	18	0	1.048	1.158	1.073	0.937	2.476	1.042	0.406	80	476	127	123	0.068	65	62	66	57	0
3	4	5	"PFD0132"	"D17715_47"	11260	21160	110	115	116	33	75	78	22	72	47	0	253	236	93	102	107	35	81	77	0	0.265	0.306	0.312	0.275	2.570	0.218	0.314	80	433	191	175	-1.916	40	151	41	134	0
3	5	5	"PFD0134"	"D17715_5"	11460	21160	120	99	101	25	78	80	19	51	29	0	225	213	74	103	112	71	73	35	0	0.172	0.209	0.221	0.229	2.697	0.099	0.133	120	518	143	133	-2.538	21	122	23	110	0
3	6	5	"PFD0136"	"D17715_51"	11650	21160	120	267	259	90	79	82	21	97	90	0	256	249	75	103	111	56	88	71	0	1.229	1.233	1.284	1.140	2.395	1.260	0.578	120	464	341	326	0.297	188	153	180	146	0
3	7	5	"PFD0138"	"D17715_56"	11840	21160	120	2507	2290	838	80	82	19	100	100	0	1987	1882	698	106	110	24	100	100	0	1.290	1.244	1.230	1.253	1.965	1.247	0.776	120	454	4308	3986	0.368	2427	1881	2210	1776	0
3	8	5	"PFD0141"	"D17715_61"	12040	21160	120	134	139	46	80	82	17	79	67	0	441	452	180	104	108	20	98	96	0	0.160	0.170	0.185	0.159	2.591	0.150	0.463	120	457	391	407	-2.642	54	337	59	348	0
3	9	5	"PFE0196"	"E18169_1"	12230	21160	130	1407	1363	685	71	74	17	100	100	0	1569	1446	642	93	98	21	100	100	0	0.905	0.955	1.018	0.937	2.051	1.022	0.745	120	457	2812	2645	-0.144	1336	1476	1292	1353	0
3	10	5	"PFE0199"	"E18440_1"	12410	21160	120	1004	968	447	65	68	18	99	97	0	1000	960	403	87	92	55	97	95	0	1.028	1.034	1.020	0.980	2.324	1.054	0.804	120	428	1852	1776	0.041	939	913	903	873	0
3	11	5	"PFE0201"	"E18440_5"	12590	21150	120	144	148	45	70	71	15	92	82	0	382	372	148	89	93	19	96	94	0	0.253	0.276	0.281	0.272	2.611	0.211	0.528	120	452	367	361	-1.985	74	293	78	283	0
3	12	5	"PFE0203"	"E18445_1"	12780	21140	120	1021	956	373	68	70	15	100	100	0	808	759	349	89	91	18	95	93	0	1.325	1.325	1.293	1.481	2.274	1.251	0.747	120	486	1672	1558	0.406	953	719	888	670	0
3	13	5	"PFE0206"	"E18512_1"	12970	21140	120	975	954	446	62	65	14	100	100	0	707	661	285	85	90	40	95	95	0	1.468	1.549	1.518	1.612	2.749	1.642	0.673	120	518	1535	1468	0.554	913	622	892	576	0
3	14	5	"PFE0208"	"E18512_4"	13160	21150	130	94	97	25	63	66	15	75	50	0	123	128	31	83	93	62	21	1	0	0.775	0.756	0.781	0.742	2.953	0.646	0.273	120	566	71	79	-0.368	31	40	34	45	0
3	15	5	"PFE0230"	"E19008_1"	13350	21150	120	2059	1996	1040	66	68	22	100	100	0	1481	1464	814	85	89	22	99	98	0	1.428	1.400	1.393	1.537	2.894	1.426	0.676	120	491	3389	3309	0.514	1993	1396	1930	1379	0
3	16	5	"PFE0234"	"E19248_7"	13540	21150	120	265	285	145	73	79	58	80	70	0	1289	1413	782	99	195	861	69	34	0	0.161	0.161	0.167	0.152	2.385	0.141	0.686	120	514	1382	1526	-2.632	192	1190	212	1314	0
3	17	5	"PFE0237"	"E19278_2"	13730	21150	120	756	756	413	76	78	16	100	99	0	521	560	290	103	106	23	93	89	0	1.627	1.488	1.389	1.548	3.017	1.551	0.657	120	464	1098	1137	0.702	680	418	680	457	0
3	18	5	"PFE0239"	"E19278_6"	13920	21150	120	122	131	44	75	78	17	80	64	0	133	135	41	100	102	20	62	46	0	1.424	1.600	1.317	1.215	2.842	1.449	0.248	120	469	80	91	0.510	47	33	56	35	0
3	19	5	"PFE0243"	"E19631_3"	14100	21150	110	504	469	190	77	83	45	98	88	0	1920	1720	810	99	138	269	90	81	0	0.234	0.242	0.232	0.252	2.051	0.201	0.731	80	466	2248	2013	-2.092	427	1821	392	1621	0
3	20	5	"PFE0246"	"E19695_2"	14300	21150	120	1474	1400	549	80	121	514	89	75	0	883	842	366	101	152	426	80	44	0	1.783	1.781	1.751	1.949	2.173	1.766	0.798	120	528	2176	2061	0.834	1394	782	1320	741	0
3	21	5	"PFE0270"	"E20800_3"	14480	21150	100	155	161	32	67	71	17	100	97	0	605	604	88	88	97	56	100	100	0	0.170	0.182	0.175	0.174	1.508	0.151	0.632	80	397	605	610	-2.555	88	517	94	516	0
3	22	5	"PFE0275"	"E21089_1"	14680	21170	150	77	79	21	63	66	19	35	12	0	104	105	21	85	90	40	17	0	0	0.737	0.800	1.000	0.827	3.353	0.072	0.024	156	823	33	36	-0.441	14	19	16	20	-50
3	1	6	"PFE0277"	"E21208_2"	10690	21350	120	120	125	42	74	76	16	76	66	0	144	146	47	96	99	19	75	59	0	0.958	1.020	0.930	0.861	2.563	0.834	0.405	120	564	94	101	-0.061	46	48	51	50	0
3	2	6	"PFE0279"	"E21208_4"	10880	21350	120	204	204	83	74	78	31	84	79	0	369	366	145	96	104	51	92	85	0	0.476	0.481	0.459	0.453	2.680	0.426	0.587	120	518	403	400	-1.070	130	273	130	270	0
3	3	6	"PFE0282"	"E21586_1"	11080	21350	120	1382	1454	686	73	78	36	100	100	0	1561	1638	843	97	102	38	99	98	0	0.894	0.896	0.917	0.978	2.262	0.834	0.726	120	518	2773	2922	-0.161	1309	1464	1381	1541	0
3	4	6	"PFE0285"	"E21786_1"	11270	21340	120	2834	2759	1229	77	79	20	100	100	0	2010	2039	782	99	107	72	99	98	0	1.443	1.382	1.393	1.277	2.185	1.484	0.744	120	486	4668	4622	0.529	2757	1911	2682	1940	0
3	5	6	"PFE0322"	"E23195_1"	11430	21330	110	176	173	48	81	83	20	91	82	0	242	228	72	100	108	73	82	48	0	0.669	0.719	0.678	0.673	1.944	0.329	0.319	80	434	237	220	-0.580	95	142	92	128	0
3	6	6	"PFE0330"	"E23784_1"	11620	21330	110	138	134	44	80	83	20	71	60	0	863	785	305	101	121	116	87	87	0	0.076	0.079	0.092	0.084	2.579	0.068	0.432	80	455	820	738	-3.716	58	762	54	684	0
3	7	6	"PFE0333"	"E23986_1"	11820	21330	120	234	241	95	76	80	21	92	89	0	671	654	284	101	120	112	87	85	0	0.277	0.298	0.311	0.335	2.478	0.248	0.629	120	488	728	718	-1.851	158	570	165	553	0
3	8	6	"PFE0342"	"E24470_2"	12010	21330	120	956	907	384	72	76	18	100	100	0	1184	1129	492	97	100	21	99	98	0	0.813	0.809	0.819	0.873	2.904	0.751	0.680	120	486	1971	1867	-0.298	884	1087	835	1032	0
3	9	6	"PFE0347"	"E24550_1"	12200	21330	120	127	127	36	67	69	16	88	73	0	163	160	50	89	92	19	85	78	0	0.811	0.845	0.780	0.729	2.684	0.548	0.353	120	480	134	131	-0.303	60	74	60	71	0
3	10	6	"PFE0349"	"E24569_3"	12400	21330	120	236	233	89	63	65	12	99	96	0	568	548	237	82	85	14	94	93	0	0.356	0.365	0.370	0.389	3.061	0.301	0.679	120	483	659	636	-1.490	173	486	170	466	0
3	11	6	"PFF0266"	"F17836_2"	12590	21330	120	325	314	114	67	69	14	97	95	0	962	928	316	88	90	16	100	100	0	0.295	0.294	0.302	0.279	2.123	0.263	0.710	120	498	1132	1087	-1.760	258	874	247	840	0
3	12	6	"PFF0268"	"F17989_2"	12770	21330	110	200	194	68	71	74	22	87	83	0	634	580	228	92	103	75	87	85	0	0.238	0.252	0.265	0.271	3.026	0.227	0.685	80	508	671	611	-2.071	129	542	123	488	0
3	13	6	"PFF0274"	"F18154_3"	12980	21340	100	81	84	21	63	67	22	35	13	0	112	113	33	84	93	65	16	0	0	0.643	0.724	0.667	0.653	3.534	0.377	0.086	80	462	46	50	-0.637	18	28	21	29	0
3	14	6	"PFF0278"	"F18417_1"	13160	21330	110	513	473	176	64	66	15	100	100	0	2318	2065	916	85	106	217	100	88	0	0.201	0.207	0.201	0.208	1.918	0.178	0.785	80	468	2682	2389	-2.314	449	2233	409	1980	0
3	15	6	"PFF0285"	"F18525_1"	13340	21330	110	760	690	238	67	78	72	98	93	0	823	740	288	88	126	244	86	75	0	0.943	0.956	0.945	1.056	1.831	0.886	0.791	80	470	1428	1275	-0.085	693	735	623	652	0
3	16	6	"PFF0289"	"F18567_3"	13520	21330	100	102	111	45	74	86	74	16	5	0	119	135	58	101	120	120	10	0	0	1.556	1.088	0.840	0.887	2.895	0.713	0.354	80	444	46	71	0.637	28	18	37	34	0
3	17	6	"PFF0323"	"F19549_1"	13730	21330	120	3087	2893	1293	77	79	20	100	100	0	3272	3017	1309	101	103	21	100	100	0	0.949	0.966	0.990	0.924	2.594	0.939	0.745	120	510	6181	5732	-0.075	3010	3171	2816	2916	0
3	18	6	"PFF0329"	"F19626_1"	13910	21340	150	86	88	19	79	95	148	0	0	0	111	113	25	100	128	263	0	0	0	0.636	0.692	0.824	0.838	3.203	4.726	0.038	156	671	18	22	-0.652	7	11	9	13	-50
3	19	6	"PFF0332"	"F19746_5"	14140	21340	110	91	93	24	82	86	38	12	1	0	156	146	42	104	131	235	0	0	0	0.173	0.262	0.419	0.320	3.591	0.238	0.079	80	481	61	53	-2.531	9	52	11	42	0
3	20	6	"PFF0334"	"F19787_2"	14290	21330	110	15260	13977	5089	88	406	2174	97	87	0	10165	8881	3755	109	435	1919	95	77	0	1.509	1.583	1.471	1.619	1.681	1.508	0.816	80	462	25228	22661	0.593	15172	10056	13889	8772	0
3	21	6	"PFF0336"	"F19828_2"	14500	21330	110	476	438	149	79	323	1892	0	0	0	268	258	98	100	326	1567	0	0	0	2.363	2.272	2.132	2.214	2.099	2.195	0.688	80	523	565	517	1.241	397	168	359	158	0
3	22	6	"PFF0338"	"F19846_4"	14700	21340	110	101	105	29	70	76	39	45	10	0	133	133	41	90	95	32	63	32	0	0.721	0.814	0.698	0.736	2.896	0.546	0.253	80	468	74	78	-0.472	31	43	35	43	0
3	1	7	"PFF0364"	"F20448_4"	10680	21530	120	392	365	137	75	77	15	99	94	0	1174	1057	416	100	102	20	100	97	0	0.295	0.303	0.313	0.292	2.642	0.276	0.793	120	569	1391	1247	-1.760	317	1074	290	957	0
3	2	7	"PFF0366"	"F20625_1"	10880	21530	120	1571	1411	480	76	82	37	100	100	0	1024	923	375	100	105	39	95	95	0	1.618	1.622	1.671	1.796	2.231	1.604	0.765	120	498	2419	2158	0.694	1495	924	1335	823	0
3	3	7	"PFF0369"	"F20760_1"	11070	21530	130	391	370	118	76	81	36	95	93	0	769	721	195	99	104	36	97	94	0	0.470	0.473	0.500	0.475	2.107	0.469	0.782	120	544	985	916	-1.089	315	670	294	622	0
3	4	7	"PFF0372"	"F20855_1"	11270	21530	120	162	163	55	76	79	18	86	79	0	191	189	53	98	100	18	90	86	0	0.925	0.956	1.036	0.861	2.386	0.961	0.490	120	520	179	178	-0.113	86	93	87	91	0
3	5	7	"PFF0375"	"F20870_2"	11450	21530	110	125	125	39	78	80	17	76	61	0	372	346	130	99	109	154	81	30	0	0.172	0.190	0.205	0.207	2.552	0.076	0.223	80	498	320	294	-2.538	47	273	47	247	0
3	6	7	"PFF0378"	"F20896_3"	11670	21520	150	93	96	28	73	76	18	51	31	0	108	115	31	94	107	96	1	0	0	1.429	1.095	0.903	1.074	3.406	0.106	0.061	156	690	34	44	0.515	20	14	23	21	-50
3	7	7	"PFF0409"	"F22107_2"	11860	21540	150	78	82	22	67	70	18	38	17	0	110	111	27	88	98	73	7	0	0	0.500	0.652	0.700	0.700	2.740	0.583	0.155	156	571	33	38	-1.000	11	22	15	23	-50
3	8	7	"PFF0415"	"F22233_2"	12000	21530	110	183	187	59	65	68	18	98	90	0	807	753	278	87	100	86	90	87	0	0.164	0.183	0.196	0.198	2.047	0.155	0.668	80	412	838	788	-2.609	118	720	122	666	0
3	9	7	"PFF0417"	"F2227_1"	12210	21530	120	2231	1949	796	65	69	21	100	100	0	2251	2017	933	86	97	77	95	95	0	1.000	0.976	0.988	1.088	2.560	0.936	0.776	120	581	4331	3815	0.001	2166	2165	1884	1931	0
3	10	7	"PFF0420"	"F22395_1"	12410	21530	130	129	126	41	64	66	15	81	77	0	130	130	38	83	87	30	70	31	0	1.383	1.319	1.214	1.145	2.487	0.763	0.205	120	607	112	109	0.468	65	47	62	47	0
3	11	7	"PFF0431"	"F22631_1"	12610	21530	120	88	90	24	65	66	13	65	40	0	110	111	24	84	86	14	73	47	0	0.885	0.926	0.963	0.987	3.010	0.927	0.207	120	514	49	52	-0.177	23	26	25	27	0
3	12	7	"PFF0435"	"F22741_2"	12780	21530	110	277	258	86	69	73	24	95	90	0	847	790	252	89	105	106	96	93	0	0.274	0.270	0.282	0.254	1.976	0.245	0.731	80	472	966	890	-1.866	208	758	189	701	0
3	13	7	"PFF1070"	"F45236_1"	12980	21530	120	2186	1833	784	66	69	23	100	100	0	1477	1349	515	86	100	98	94	90	0	1.524	1.399	1.467	1.405	2.662	1.492	0.733	120	538	3511	3030	0.608	2120	1391	1767	1263	0
3	14	7	"PFF1072"	"F4524_3"	13170	21530	120	204	198	64	65	67	16	94	89	0	571	537	161	86	103	202	90	69	0	0.287	0.295	0.292	0.269	2.260	0.280	0.702	120	537	624	584	-1.803	139	485	133	451	0
3	15	7	"PFF1075"	"F45282_1"	13360	21530	120	378	346	139	67	72	46	88	84	0	661	616	218	89	99	84	93	92	0	0.544	0.529	0.493	0.469	2.419	0.508	0.734	120	541	883	806	-0.879	311	572	279	527	0
3	16	7	"PFF1077"	"F45296_2"	13550	21530	120	101	103	26	72	76	21	62	30	0	486	461	168	95	100	28	95	92	0	0.074	0.085	0.094	0.090	2.162	0.078	0.309	120	543	420	397	-3.753	29	391	31	366	0
3	17	7	"PFF1080"	"F45354_1"	13740	21530	120	1529	1403	656	73	78	38	98	96	0	1163	1041	464	96	98	21	95	95	0	1.365	1.407	1.372	1.396	2.911	1.460	0.783	120	519	2523	2275	0.448	1456	1067	1330	945	0
3	18	7	"PFF1082"	"F4541_1"	13920	21520	110	1549	1450	578	77	122	269	90	86	0	2735	2364	1092	98	202	566	82	78	0	0.558	0.606	0.572	0.669	2.136	0.530	0.800	80	429	4109	3639	-0.841	1472	2637	1373	2266	0
3	19	7	"PFF1120"	"F46301_17"	14120	21530	120	2138	1857	810	80	114	232	91	85	0	1275	1121	443	101	179	488	85	66	0	1.753	1.742	1.686	1.643	2.831	1.844	0.784	120	581	3232	2797	0.810	2058	1174	1777	1020	0
3	20	7	"PFF1128"	"F46381_1"	14310	21520	110	4816	4339	1528	88	180	926	93	86	0	3634	3196	1111	108	289	1275	86	73	0	1.341	1.377	1.323	1.352	1.679	1.387	0.820	80	462	8254	7339	0.423	4728	3526	4251	3088	0
3	21	7	"PFF1133"	"F46513_1"	14500	21520	120	6551	5859	2460	91	126	318	100	100	0	6480	5978	2700	112	167	409	95	95	0	1.014	0.983	0.985	1.058	2.533	0.928	0.744	120	554	12828	11634	0.021	6460	6368	5768	5866	0
3	22	7	"PFF1136"	"F46584_1"	14690	21520	120	17290	14705	6500	90	95	28	100	100	0	10291	8335	4290	109	114	28	95	95	0	1.689	1.777	1.725	2.003	2.330	1.774	0.790	120	585	27382	22841	0.756	17200	10182	14615	8226	0
3	1	8	"PFF1138"	"F46705_1"	10700	21720	120	6012	5158	2258	79	81	17	100	100	0	3947	3449	1409	102	104	19	100	100	0	1.543	1.517	1.528	1.424	2.174	1.577	0.855	120	575	9778	8426	0.626	5933	3845	5079	3347	0
3	2	8	"PFF1140"	"F46816_1"	10890	21720	120	1256	1123	484	78	81	18	100	100	0	869	804	316	103	104	20	96	95	0	1.538	1.491	1.500	1.518	2.858	1.561	0.774	120	492	1944	1746	0.621	1178	766	1045	701	0
3	3	8	"PFF1163"	"F47563_1"	11080	21720	120	103	105	25	77	79	18	60	36	0	272	271	78	100	102	17	95	92	0	0.151	0.164	0.171	0.156	2.580	0.147	0.307	120	494	198	199	-2.726	26	172	28	171	0
3	4	8	"PFF1165"	"F47822_1"	11280	21720	120	528	493	209	75	78	17	98	95	0	297	279	94	98	107	156	65	5	0	2.276	2.309	2.148	2.047	2.341	2.611	0.678	120	479	652	599	1.187	453	199	418	181	0
3	5	8	"PFF1167"	"F47864_3"	11460	21720	120	986	886	340	74	76	16	99	98	0	788	725	249	96	104	152	91	84	0	1.318	1.291	1.295	1.166	2.112	1.219	0.661	120	508	1604	1441	0.398	912	692	812	629	0
3	6	8	"PFF1175"	"F48138_1"	11660	21720	120	164	160	52	69	70	15	86	82	0	296	289	104	89	90	15	92	90	0	0.459	0.455	0.450	0.469	2.962	0.406	0.631	120	452	302	291	-1.124	95	207	91	200	0
3	7	8	"PFF1179"	"F48181_2"	11840	21720	120	3285	3042	1350	64	66	14	100	100	0	1786	1704	671	83	85	14	100	100	0	1.891	1.837	1.869	1.700	2.133	1.954	0.808	120	415	4924	4599	0.919	3221	1703	2978	1621	0
3	8	8	"PFF1182"	"F48253_3"	12030	21720	120	101	104	30	64	67	16	76	57	0	142	143	42	84	93	71	35	1	0	0.638	0.678	0.563	0.579	2.447	0.633	0.364	120	481	95	99	-0.649	37	58	40	59	0
3	9	8	"PFF1197"	"F48515_1"	12210	21710	110	729	679	291	70	88	110	86	86	0	1067	919	462	90	126	200	82	76	0	0.675	0.735	0.696	0.826	2.342	0.652	0.799	80	444	1636	1438	-0.568	659	977	609	829	0
3	10	8	"PFF1204"	"F48839_1"	12410	21710	110	535	481	200	75	96	111	86	81	0	790	667	335	97	138	202	73	70	0	0.664	0.712	0.689	0.837	2.576	0.673	0.809	80	484	1153	976	-0.591	460	693	406	570	0
3	11	8	"PFF1208"	"F49178_1"	12610	21700	110	107	106	26	67	73	42	47	2	0	131	124	40	88	101	88	10	0	0	0.930	1.083	0.783	0.772	2.598	0.808	0.346	80	459	83	75	-0.104	40	43	39	36	0
3	12	8	"PFF1210"	"F4934_1"	12800	21720	120	617	573	235	66	68	18	97	93	0	1012	973	375	88	97	82	99	94	0	0.596	0.573	0.586	0.512	2.156	0.569	0.827	120	509	1475	1392	-0.746	551	924	507	885	0
3	13	8	"PFF1215"	"F49538_1"	12990	21710	120	4302	3923	1614	68	70	15	100	100	0	3903	3441	1571	89	92	17	99	95	0	1.110	1.150	1.135	1.218	2.148	1.106	0.798	120	471	8048	7207	0.151	4234	3814	3855	3352	0
3	14	8	"PFF1218"	"F49644_4"	13170	21710	110	197	187	73	70	74	26	85	73	0	1010	845	401	92	119	154	80	80	0	0.138	0.155	0.157	0.174	2.852	0.129	0.573	80	464	1045	870	-2.854	127	918	117	753	0
3	15	8	"PFF1901"	"F8433_1"	13360	21710	110	468	431	158	72	77	33	98	95	0	1955	1717	726	93	145	258	92	85	0	0.213	0.221	0.214	0.227	1.767	0.187	0.766	80	465	2258	1983	-2.233	396	1862	359	1624	0
3	16	8	"PFF1905"	"F8612_1"	13550	21710	110	255	248	101	75	83	46	81	73	0	2082	1865	950	99	197	483	80	78	0	0.091	0.098	0.097	0.109	2.480	0.081	0.657	80	479	2163	1939	-3.462	180	1983	173	1766	0
3	17	8	"PFF1913"	"F8921_1"	13740	21710	110	1415	1251	539	75	113	203	88	86	0	4561	3898	1960	102	311	933	81	77	0	0.301	0.310	0.304	0.346	1.991	0.266	0.819	80	480	5799	4972	-1.734	1340	4459	1176	3796	0
3	18	8	"PFF1915"	"F8939_2"	13940	21710	120	656	590	214	74	119	255	84	61	0	751	647	289	102	272	873	5	0	0	0.897	0.947	0.921	1.066	2.072	0.850	0.787	120	554	1231	1061	-0.157	582	649	516	545	0
3	19	8	"PFF1919"	"F9091_1"	14130	21710	110	156	149	51	73	78	24	80	70	0	804	714	326	100	127	158	80	78	0	0.118	0.124	0.122	0.128	2.326	0.110	0.634	80	431	787	690	-3.084	83	704	76	614	0
3	20	8	"PFF1921"	"F9247_1"	14320	21700	120	733	672	288	80	111	322	80	51	0	758	707	273	102	177	452	75	11	0	0.995	0.979	0.975	0.892	2.414	0.965	0.682	120	467	1309	1197	-0.007	653	656	592	605	0
3	21	8	"PFI0014"	"I10798_1"	14470	21730	150	79	81	19	83	106	277	0	0	0	102	107	26	105	145	370	0	0	0	1.333	-1.000	0.842	0.773	3.730	0.488	0.034	156	628	-7	0	0.415	-4	-3	-2	2	-50
3	22	8	"PFI0017"	"I10882_1"	14670	21700	110	322	316	70	83	87	23	100	98	0	920	901	205	106	113	43	100	100	0	0.294	0.293	0.300	0.287	1.493	0.266	0.760	80	515	1053	1028	-1.768	239	814	233	795	0
3	1	9	"PFI0023"	"I11056_2"	10680	21890	110	120	124	26	77	80	17	92	62	0	234	238	58	101	103	19	98	97	0	0.323	0.343	0.369	0.333	1.908	0.306	0.466	80	537	176	184	-1.629	43	133	47	137	0
3	2	9	"PFI0029"	"I11211_1"	10880	21900	110	91	92	17	78	80	16	40	12	0	244	240	48	98	102	18	97	97	0	0.089	0.099	0.128	0.111	2.702	0.081	0.104	80	445	159	156	-3.489	13	146	14	142	0
3	3	9	"PFI0033"	"I11281_1"	11050	21910	150	78	83	19	79	147	457	0	0	0	109	113	23	101	175	454	0	0	0	-0.125	0.333	1.053	0.861	3.702	1.388	0.348	156	593	7	16	Error	-1	8	4	12	-50
3	4	9	"PFI0035"	"I11342_1"	11250	21890	110	836	855	192	79	166	514	91	11	0	2121	2158	385	104	261	1308	97	8	0	0.375	0.378	0.366	0.372	1.236	0.456	0.378	80	467	2774	2830	-1.414	757	2017	776	2054	0
3	5	9	"PFI0056"	"I12038_2"	11430	21890	110	278	272	77	76	79	22	98	95	0	530	530	145	99	171	1218	0	0	0	0.469	0.455	0.474	0.460	2.046	0.427	0.720	80	461	633	627	-1.093	202	431	196	431	0
3	6	9	"PFI0058"	"I12132_1"	11640	21890	120	1159	1087	357	73	75	18	100	100	0	1412	1306	478	97	101	35	98	95	0	0.826	0.839	0.838	0.939	2.230	0.789	0.814	120	506	2401	2223	-0.276	1086	1315	1014	1209	0
3	7	9	"PFI0060"	"I12159_3"	11830	21890	120	137	137	38	67	71	16	90	84	0	173	167	46	90	93	18	88	85	0	0.843	0.909	0.878	0.845	2.239	0.820	0.538	120	516	153	147	-0.246	70	83	70	77	0
3	8	9	"PFI0063"	"I12192_2"	12040	21890	120	91	94	24	64	65	13	74	50	0	118	118	26	84	85	13	77	65	0	0.794	0.882	0.778	0.841	2.555	0.784	0.207	120	480	61	64	-0.333	27	34	30	34	0
3	9	9	"PFI0069"	"I12412_1"	12220	21890	120	671	631	206	72	85	89	97	91	0	508	458	175	93	123	181	82	62	0	1.443	1.532	1.514	1.724	2.691	1.502	0.756	120	509	1014	924	0.529	599	415	559	365	0
3	10	9	"PFI0072"	"I12552_2"	12410	21890	120	21262	19724	6946	85	93	44	100	100	0	7727	6882	2913	104	118	92	99	98	0	2.778	2.897	2.818	3.211	2.237	2.987	0.803	120	500	28800	26417	1.474	21177	7623	19639	6778	0
3	11	9	"PFI0105"	"I13369_2"	12600	21890	120	1473	1302	487	78	83	26	100	100	0	774	663	279	99	103	26	90	87	0	2.067	2.170	2.124	2.247	1.858	2.138	0.815	120	541	2070	1788	1.047	1395	675	1224	564	0
3	12	9	"PFI0107"	"I13466_1"	12790	21890	120	648	625	206	75	77	17	100	100	0	768	745	217	96	99	19	100	99	0	0.853	0.847	0.900	0.828	1.894	0.832	0.787	120	502	1245	1199	-0.230	573	672	550	649	0
3	13	9	"PFI0111"	"I13569_2"	12990	21890	120	882	800	263	73	75	17	100	100	0	1341	1270	554	94	97	19	99	95	0	0.649	0.618	0.614	0.751	2.670	0.520	0.752	120	509	2056	1903	-0.624	809	1247	727	1176	0
3	14	9	"PFI0113"	"I13674_4"	13160	21900	110	86	90	23	67	70	18	55	26	0	155	154	45	88	100	85	31	1	0	0.284	0.348	0.361	0.321	2.584	0.323	0.275	80	460	86	89	-1.818	19	67	23	66	0
3	15	9	"PFI0118"	"I13901_1"	13370	21890	120	134	130	33	67	71	25	88	65	0	154	152	40	88	109	185	0	0	0	1.015	0.984	0.907	0.933	2.340	0.857	0.395	120	575	133	127	0.022	67	66	63	64	0
3	16	9	"PFI0122"	"I13918_1"	13560	21900	130	4166	3679	1434	72	76	33	100	100	0	3419	2970	1045	93	141	361	96	91	0	1.231	1.254	1.261	1.160	2.279	1.316	0.812	120	568	7420	6484	0.300	4094	3326	3607	2877	0
3	17	9	"PFJ0094"	"J1546_3"	13730	21890	110	82	84	19	74	85	111	0	0	0	158	150	42	98	160	572	0	0	0	0.133	0.192	0.316	0.293	3.284	0.139	0.043	80	461	68	62	-2.907	8	60	10	52	0
3	18	9	"PFJ0104"	"J157_2"	13940	21890	120	160	157	42	73	75	17	90	85	0	177	173	45	99	103	23	85	76	0	1.115	1.135	1.005	0.944	2.516	1.092	0.453	120	544	165	158	0.158	87	78	84	74	0
3	19	9	"PFJ0107"	"J1588_1"	14120	21890	120	678	613	274	67	70	21	100	98	0	1283	1200	509	92	111	128	97	87	0	0.513	0.493	0.504	0.480	2.828	0.436	0.646	120	478	1802	1654	-0.963	611	1191	546	1108	0
3	20	9	"PFJ0110"	"J1616_1"	14290	21910	150	75	77	18	69	73	22	20	5	0	102	108	32	93	110	125	1	0	0	0.667	0.533	0.614	0.684	3.460	0.396	0.096	156	660	15	23	-0.585	6	9	8	15	-50
3	21	9	"PFJ0116"	"J163_7"	14520	21900	120	134	132	37	75	77	17	84	73	0	316	296	93	97	101	18	92	90	0	0.269	0.286	0.291	0.266	2.278	0.243	0.449	120	481	278	256	-1.892	59	219	57	199	0
3	22	9	"PFJ0119"	"J167_13"	14710	21900	120	163	163	55	74	76	16	89	81	0	841	796	307	98	104	40	96	95	0	0.120	0.128	0.130	0.134	2.534	0.105	0.521	120	559	832	787	-3.061	89	743	89	698	0
3	1	10	"PFJ0157"	"J183_4"	10720	22100	130	123	123	39	73	75	16	78	69	0	718	657	274	97	99	20	94	94	0	0.081	0.089	0.100	0.107	2.544	0.079	0.482	120	695	671	610	-3.635	50	621	50	560	0
3	2	10	"PFJ0159"	"J183_6"	10910	22090	110	85	87	23	75	76	16	38	16	0	189	175	65	96	101	23	78	72	0	0.108	0.152	0.216	0.221	3.220	0.179	0.189	80	436	103	91	-3.217	10	93	12	79	0
3	3	10	"PFJ0161"	"J183_8"	11080	22080	120	138	141	46	71	149	498	0	0	0	545	535	204	93	180	494	37	0	0	0.148	0.158	0.158	0.150	2.466	0.145	0.599	120	500	519	512	-2.754	67	452	70	442	0
3	4	10	"PFJ0165"	"J1901_2"	11260	22080	80	109	106	27	73	122	334	0	0	0	186	193	47	98	187	499	0	0	0	0.409	0.347	0.468	0.379	2.295	0.236	0.312	52	326	124	128	-1.290	36	88	33	95	0
3	5	10	"PFJ0168"	"J191_1"	11470	22080	120	958	907	426	69	71	20	100	100	0	609	587	238	93	142	1068	0	0	0	1.723	1.696	1.818	1.683	2.580	1.860	0.701	120	594	1405	1332	0.785	889	516	838	494	0
3	6	10	"PFJ0170"	"J191_6"	11660	22080	120	80	83	21	72	74	20	30	7	0	150	151	38	94	99	34	72	34	0	0.143	0.193	0.391	0.306	3.000	0.347	0.062	120	563	64	68	-2.807	8	56	11	57	0
3	7	10	"PFJ0203"	"J21_13"	11880	22110	150	81	84	22	73	77	22	21	8	0	112	116	28	96	110	108	0	0	0	0.500	0.550	0.708	0.759	3.882	0.441	0.065	156	678	24	31	-1.000	8	16	11	20	-50
3	8	10	"PFJ0207"	"J21_24"	12030	22080	120	130	131	39	68	72	22	83	70	0	688	651	255	92	95	26	94	93	0	0.104	0.113	0.112	0.128	2.695	0.099	0.575	120	465	658	622	-3.265	62	596	63	559	0
3	9	10	"PFJ0209"	"J21_26"	12210	22080	110	136	138	42	73	79	26	81	58	0	813	766	290	97	130	162	88	83	0	0.088	0.097	0.096	0.097	2.104	0.087	0.548	80	497	779	734	-3.507	63	716	65	669	0
3	10	10	"PFJ0212"	"J21_31"	12420	22080	120	11650	10063	3989	78	83	29	100	100	0	11532	10139	4050	101	135	163	100	100	0	1.012	0.995	0.998	1.060	2.230	0.984	0.781	120	494	23003	20023	0.018	11572	11431	9985	10038	0
3	11	10	"PFJ0216"	"J21_9"	12560	22100	150	75	77	16	79	83	23	7	0	0	106	107	24	103	106	24	17	3	0	-1.333	-0.500	0.778	0.685	4.468	0.116	0.004	156	665	-1	2	Error	-4	3	-2	4	-50
3	12	10	"PFJ0218"	"J222_2"	12790	22080	110	126	128	43	80	81	16	75	63	0	541	512	204	103	107	29	87	87	0	0.105	0.117	0.130	0.127	2.703	0.108	0.459	80	539	484	457	-3.251	46	438	48	409	0
3	13	10	"PFJ0247"	"J242_2"	12980	22080	110	103	101	28	76	78	17	61	36	0	173	169	49	99	103	30	83	66	0	0.365	0.357	0.389	0.376	2.459	0.301	0.240	80	517	101	95	-1.455	27	74	25	70	0
3	14	10	"PFJ0250"	"J245_1"	13180	22080	120	122	124	40	65	70	32	76	37	0	311	307	109	88	98	73	89	80	0	0.256	0.269	0.269	0.269	2.649	0.207	0.379	120	569	280	278	-1.968	57	223	59	219	0
3	15	10	"PFJ0252"	"J245_13"	13350	22080	110	157	151	54	62	63	13	90	83	0	430	411	159	82	88	41	91	90	0	0.273	0.271	0.262	0.256	1.919	0.224	0.628	80	487	443	418	-1.873	95	348	89	329	0
3	16	10	"PFJ0254"	"J245_5"	13550	22080	110	99	100	28	69	70	15	68	47	0	275	258	76	90	97	44	91	86	0	0.162	0.185	0.211	0.183	2.114	0.185	0.435	80	485	215	199	-2.624	30	185	31	168	0
3	17	10	"PFJ0257"	"J245_9"	13740	22090	150	86	88	21	72	75	17	43	17	0	108	111	29	97	101	27	26	9	0	1.273	1.143	0.744	0.885	3.767	0.241	0.032	156	642	25	30	0.348	14	11	16	14	-50
3	18	10	"PFJ0259"	"J2465_2"	13920	22110	150	75	77	17	71	74	17	24	6	0	102	106	22	96	99	20	26	8	0	0.667	0.600	0.811	0.749	3.417	0.294	0.016	156	544	10	16	-0.585	4	6	6	10	-50
3	19	10	"PFK0310"	"Kn2750_3"	14110	22120	150	71	80	29	67	69	16	29	19	0	95	103	38	90	93	20	30	9	0	0.800	1.000	0.738	0.837	4.138	0.728	0.106	156	522	9	26	-0.322	4	5	13	13	-50
3	20	10	"PFK0321"	"Kn2865_1"	14300	22130	150	67	71	19	68	71	18	16	6	0	85	91	29	90	109	197	0	0	0	0.200	3.000	0.704	0.768	3.703	0.529	0.088	156	616	-6	4	-2.322	-1	-5	3	1	-50
3	21	10	"PFK0331"	"Kn3020_1"	14510	22080	120	595	534	180	74	75	15	100	100	0	678	612	238	98	101	21	93	89	0	0.898	0.895	0.893	1.023	2.520	0.837	0.769	120	504	1101	974	-0.155	521	580	460	514	0
3	22	10	"PFK0339"	"Kn3094_1"	14700	22090	150	87	89	24	72	75	16	47	21	0	115	118	30	98	101	21	43	18	0	0.882	0.850	0.923	0.923	3.336	0.365	0.045	156	757	32	37	-0.181	15	17	17	20	-50
3	1	11	"PFK0353"	"Kn3360_3"	10710	22280	120	130	130	39	68	71	19	85	73	0	191	184	64	92	94	18	85	81	0	0.626	0.674	0.654	0.653	2.305	0.569	0.463	120	569	161	154	-0.675	62	99	62	92	0
3	2	11	"PFK0355"	"Kn3360_5"	10890	22280	120	143	140	43	70	72	16	85	75	0	1028	966	399	95	98	21	100	97	0	0.078	0.080	0.085	0.085	2.274	0.066	0.558	120	539	1006	941	-3.676	73	933	70	871	0
3	3	11	"PFK0384"	"Kn386_1"	11080	22280	110	129	128	37	63	65	16	90	80	0	154	157	51	87	89	17	91	88	0	0.985	0.929	1.021	0.858	2.758	0.822	0.389	80	516	133	135	-0.022	66	67	65	70	0
3	4	11	"PFK0387"	"Kn400_3"	11280	22280	110	301	278	100	63	64	14	100	98	0	1415	1236	505	85	89	42	100	92	0	0.179	0.187	0.194	0.205	2.129	0.158	0.744	80	536	1568	1366	-2.482	238	1330	215	1151	0
3	5	11	"PFK0390"	"Kn4028_2"	11470	22280	120	1732	1504	601	62	64	14	100	100	0	1525	1343	556	85	89	42	96	90	0	1.160	1.146	1.168	1.341	2.798	1.130	0.791	120	540	3110	2700	0.214	1670	1440	1442	1258	0
3	6	11	"PFK0393"	"Kn4044_1"	11650	22280	110	158	156	57	70	73	21	86	71	0	455	446	147	92	106	76	93	91	0	0.242	0.243	0.267	0.243	2.248	0.211	0.606	80	489	451	440	-2.044	88	363	86	354	0
3	7	11	"PFK0400"	"Kn4252_3"	11840	22280	110	235	233	73	79	84	25	93	90	0	1196	1094	379	103	136	157	92	90	0	0.143	0.155	0.151	0.149	1.811	0.141	0.739	80	467	1249	1145	-2.809	156	1093	154	991	0
3	8	11	"PFK0406"	"Kn434_1"	12030	22280	110	390	364	128	80	86	40	98	90	0	1024	1019	326	104	144	200	93	93	0	0.337	0.310	0.321	0.300	1.878	0.290	0.773	80	507	1230	1199	-1.569	310	920	284	915	0
3	9	11	"PFK0434"	"Kn5123_1"	12220	22280	110	166	162	59	69	77	41	82	60	0	687	676	216	96	139	194	92	85	0	0.164	0.160	0.157	0.144	2.010	0.140	0.606	80	544	688	673	-2.607	97	591	93	580	0
3	10	11	"PFK0438"	"Kn5186_3"	12420	22280	110	337	311	121	67	73	25	97	93	0	2207	2085	766	95	121	145	98	95	0	0.128	0.123	0.130	0.116	2.106	0.109	0.744	80	497	2382	2234	-2.968	270	2112	244	1990	0
3	11	11	"PFK0449"	"Kn5414_1"	12610	22280	120	315	311	132	79	82	19	89	88	0	441	424	174	106	114	72	85	82	0	0.704	0.730	0.749	0.752	2.381	0.673	0.686	120	553	571	550	-0.505	236	335	232	318	0
3	12	11	"PFK0454"	"Kn5561_2"	12800	22280	110	165	162	59	72	74	18	87	73	0	687	622	252	98	104	49	88	86	0	0.158	0.172	0.177	0.187	2.647	0.172	0.620	80	508	682	614	-2.663	93	589	90	524	0
3	13	11	"PFK0456"	"Kn5587_1"	12980	22280	110	1278	1252	557	66	73	46	100	100	0	7964	7976	3228	92	204	1046	95	88	0	0.154	0.150	0.157	0.149	2.092	0.125	0.753	80	498	9084	9070	-2.699	1212	7872	1186	7884	0
3	14	11	"PFK0460"	"Kn569_3"	13160	22280	110	420	397	148	63	82	79	87	87	0	1137	1044	437	90	241	1047	50	0	0	0.341	0.350	0.346	0.343	2.074	0.236	0.599	80	516	1404	1288	-1.552	357	1047	334	954	0
3	15	11	"PFK0488"	"Kn67_1"	13370	22280	110	132	143	55	63	75	64	52	17	0	592	564	212	89	132	207	87	61	0	0.137	0.168	0.169	0.162	2.244	0.145	0.524	80	557	572	555	-2.866	69	503	80	475	0
3	16	11	"PFK0491"	"Kn6869_1"	13560	22280	110	833	781	343	70	76	35	100	100	0	2297	2198	835	99	129	260	96	93	0	0.347	0.339	0.349	0.334	1.839	0.308	0.789	80	534	2961	2810	-1.526	763	2198	711	2099	0
3	17	11	"PFK0496"	"Kn707_1"	13760	22280	120	3295	2855	1053	69	75	30	100	100	0	2610	2304	922	98	126	270	95	89	0	1.284	1.263	1.300	1.350	2.038	1.251	0.823	120	485	5738	4992	0.361	3226	2512	2786	2206	0
3	18	11	"PFK0507"	"Kn768_1"	13950	22280	120	248	241	82	67	69	15	97	91	0	551	511	156	91	94	18	98	98	0	0.393	0.414	0.412	0.396	2.788	0.452	0.738	120	416	641	594	-1.346	181	460	174	420	0
3	19	11	"PFK0510"	"Kn7854_1"	14130	22280	120	303	278	103	65	68	15	96	92	0	615	561	210	91	93	18	95	93	0	0.454	0.453	0.466	0.479	3.161	0.392	0.657	120	398	762	683	-1.139	238	524	213	470	0
3	20	11	"PFK0516"	"Kn8017_1"	14320	22280	110	1103	975	437	70	74	19	100	100	0	4512	3956	1551	97	123	245	98	90	0	0.234	0.235	0.240	0.228	2.808	0.206	0.716	80	396	5448	4764	-2.096	1033	4415	905	3859	0
3	21	11	"PFK1023"	"Ks506_1"	14520	22280	120	3461	3261	1141	76	80	20	100	100	0	3310	3125	1114	104	124	204	98	94	0	1.056	1.054	1.083	1.117	2.387	1.039	0.799	120	573	6591	6206	0.078	3385	3206	3185	3021	0
3	22	11	"PFK1025"	"Ks506_6"	14710	22280	120	2456	2194	903	79	80	17	100	100	0	2004	1783	708	103	105	23	100	100	0	1.250	1.259	1.256	1.207	2.321	1.309	0.801	120	520	4278	3795	0.322	2377	1901	2115	1680	0
3	1	12	"PFK1027"	"Ks509_1"	10700	22470	110	373	365	137	64	70	38	97	92	0	508	480	193	86	99	71	87	85	0	0.732	0.764	0.781	0.881	2.367	0.668	0.765	80	537	731	695	-0.450	309	422	301	394	0
3	2	12	"PFK1030"	"Ks509_6"	10900	22470	110	479	451	172	67	76	43	92	91	0	1269	1187	495	89	112	143	88	87	0	0.349	0.350	0.357	0.362	1.760	0.313	0.800	80	509	1592	1482	-1.518	412	1180	384	1098	0
3	3	12	"PFK1033"	"Ks510_10"	11080	22470	110	350	312	137	63	73	50	86	80	0	804	725	316	87	123	187	83	81	0	0.400	0.390	0.403	0.399	2.640	0.353	0.731	80	507	1004	887	-1.321	287	717	249	638	0
3	4	12	"PFK1036"	"Ks510_3"	11290	22480	120	199	190	63	62	70	46	90	73	0	819	802	268	84	108	139	95	90	0	0.186	0.178	0.184	0.174	1.816	0.168	0.763	120	548	872	846	-2.424	137	735	128	718	0
3	5	12	"PFK1051"	"Ks539_1"	11470	22470	120	4846	4394	1644	66	70	19	100	100	0	4578	4105	1640	91	94	19	99	97	0	1.065	1.078	1.090	1.200	2.634	1.047	0.800	120	528	9267	8342	0.091	4780	4487	4328	4014	0
3	6	12	"PFK1053"	"Ks545_4"	11670	22480	120	208	208	64	77	80	20	95	90	0	1059	989	349	103	110	58	100	99	0	0.137	0.148	0.146	0.144	1.716	0.137	0.735	120	518	1087	1017	-2.867	131	956	131	886	0
3	7	12	"PFK1057"	"Ks54_4"	11850	22480	120	1276	1177	446	80	83	20	100	98	0	1444	1332	460	106	119	113	98	96	0	0.894	0.895	0.879	0.848	1.832	0.882	0.841	120	544	2534	2323	-0.162	1196	1338	1097	1226	0
3	8	12	"PFK1062"	"Ks5580_5"	12030	22470	110	491	449	143	83	94	67	93	88	0	1381	1269	437	108	159	264	95	85	0	0.321	0.315	0.316	0.309	1.673	0.278	0.809	80	481	1681	1527	-1.642	408	1273	366	1161	0
3	9	12	"PFK1065"	"Ks565_1"	12230	22480	120	510	484	159	69	81	61	96	90	0	961	905	289	93	139	240	95	81	0	0.508	0.511	0.508	0.494	1.688	0.482	0.778	120	552	1309	1227	-0.977	441	868	415	812	0
3	10	12	"PFK1067"	"Ks565_2"	12420	22480	120	1338	1232	469	68	73	20	100	100	0	1096	983	374	95	102	71	95	91	0	1.269	1.311	1.295	1.355	2.356	1.334	0.807	120	597	2271	2052	0.343	1270	1001	1164	888	0
3	11	12	"PFK1087"	"Ks56_4"	12640	22480	100	101	105	25	80	83	21	47	18	0	163	168	46	105	110	24	85	63	0	0.362	0.397	0.386	0.381	2.763	0.268	0.105	80	433	79	88	-1.466	21	58	25	63	0
3	12	12	"PFK1089"	"Ks56_9"	12790	22470	110	379	353	119	66	72	34	98	92	0	524	475	175	91	106	75	88	86	0	0.723	0.747	0.750	0.896	2.355	0.684	0.778	80	483	746	671	-0.468	313	433	287	384	0
3	13	12	"PFK1091"	"Ks586_5"	13000	22470	120	583	550	199	60	66	43	100	96	0	677	631	253	84	164	934	1	0	0	0.882	0.896	0.890	0.953	1.944	0.847	0.799	120	590	1116	1037	-0.181	523	593	490	547	0
3	14	12	"PFK1096"	"Ks592_4"	13190	22470	120	7245	6040	2328	62	69	44	100	100	0	6986	5958	2290	87	110	167	95	95	0	1.041	1.018	1.051	0.977	2.089	1.006	0.791	120	549	14082	11849	0.058	7183	6899	5978	5871	0
3	15	12	"PFK1098"	"Ks595_2"	13380	22470	110	183	185	66	63	65	16	95	88	0	605	568	197	89	92	35	96	92	0	0.233	0.255	0.267	0.249	2.189	0.225	0.669	80	482	636	601	-2.104	120	516	122	479	0
3	16	12	"PFK1103"	"Ks5_1"	13560	22470	110	334	320	135	66	73	35	93	81	0	1417	1353	542	94	139	307	87	85	0	0.203	0.202	0.196	0.198	2.592	0.176	0.732	80	480	1591	1513	-2.304	268	1323	254	1259	0
3	17	12	"PFK1124"	"Ks646_6"	13750	22470	120	1467	1305	494	65	69	27	100	100	0	967	873	358	89	114	190	86	82	0	1.597	1.582	1.598	1.816	2.664	1.563	0.708	120	557	2280	2024	0.675	1402	878	1240	784	0
3	18	12	"PFK1126"	"Ks64_1"	13940	22470	110	155	148	43	63	64	13	92	87	0	417	396	114	86	90	31	98	96	0	0.278	0.274	0.272	0.261	2.297	0.248	0.619	80	473	423	395	-1.847	92	331	85	310	0
3	19	12	"PFK1135"	"Ks664_1"	14140	22470	120	395	377	141	65	70	40	94	90	0	797	785	323	89	95	32	95	93	0	0.466	0.448	0.465	0.464	2.764	0.401	0.741	120	519	1038	1008	-1.101	330	708	312	696	0
3	20	12	"PFK1137"	"Ks664_35"	14330	22470	120	3420	3121	1408	74	77	19	100	100	0	4879	4563	2046	101	120	205	98	92	0	0.700	0.683	0.694	0.722	2.843	0.630	0.744	120	532	8124	7509	-0.514	3346	4778	3047	4462	0
3	21	12	"PFK1140"	"Ks667_3"	14530	22500	150	96	97	28	80	83	19	46	19	0	124	139	82	105	110	24	45	21	0	0.842	0.500	0.768	0.798	3.868	0.165	0.074	156	638	35	51	-0.248	16	19	17	34	-50
3	22	12	"PFK1142"	"Ks66_1"	14720	22470	120	1112	991	345	82	83	17	100	100	0	2253	1964	770	106	109	21	99	98	0	0.480	0.489	0.491	0.531	2.651	0.439	0.757	120	518	3177	2767	-1.060	1030	2147	909	1858	0
3	1	13	"PFM0090"	"M16407_5"	10720	22660	120	3481	3097	1517	63	67	28	100	100	0	2688	2471	1188	85	92	54	95	94	0	1.313	1.272	1.305	1.334	3.025	1.302	0.793	120	623	6021	5420	0.393	3418	2603	3034	2386	0
3	2	13	"PFM0095"	"M16853_1"	10900	22660	110	803	762	331	64	68	25	100	100	0	648	636	233	86	98	121	92	90	0	1.315	1.269	1.350	1.338	2.364	1.308	0.787	80	474	1301	1248	0.395	739	562	698	550	0
3	3	13	"PFM0099"	"M17049_2"	11090	22660	120	3225	3190	1470	63	70	37	100	100	0	3524	3506	1896	87	105	118	97	95	0	0.920	0.915	0.922	1.041	2.702	0.831	0.774	120	555	6599	6546	-0.120	3162	3437	3127	3419	0
3	4	13	"PFM0101"	"M17181_1"	11290	22660	120	752	702	330	64	68	16	100	100	0	767	711	308	88	91	17	93	92	0	1.013	1.024	1.061	0.974	2.356	1.016	0.716	120	470	1367	1261	0.019	688	679	638	623	0
3	5	13	"PFM0103"	"M17230_2"	11460	22690	150	73	75	17	74	76	18	12	3	0	101	103	24	98	101	23	18	4	0	-0.333	0.200	0.683	0.671	4.377	0.115	0.007	156	601	2	6	Error	-1	3	1	5	-50
3	6	13	"PFM0105"	"M17327_1"	11670	22660	120	398	378	137	78	81	17	100	98	0	908	841	306	105	108	27	95	95	0	0.399	0.408	0.427	0.417	2.684	0.366	0.729	120	518	1123	1036	-1.327	320	803	300	736	0
3	7	13	"PFM0123"	"M18924_1"	11850	22660	90	111	124	47	79	81	17	67	46	0	209	226	101	105	109	27	86	75	0	0.308	0.372	0.316	0.306	4.079	0.290	0.343	52	345	136	166	-1.700	32	104	45	121	0
3	8	13	"PFM0125"	"M18924_16"	12030	22650	110	613	525	202	80	85	41	97	91	0	2166	1890	679	107	126	166	95	92	0	0.259	0.250	0.259	0.241	1.722	0.221	0.801	80	495	2592	2228	-1.950	533	2059	445	1783	0
3	9	13	"PFM0128"	"M18924_2"	12220	22660	120	7900	7454	3404	74	77	18	100	100	0	5402	5111	2315	96	100	26	100	100	0	1.475	1.472	1.455	1.365	2.206	1.538	0.838	120	525	13132	12395	0.561	7826	5306	7380	5015	0
3	10	13	"PFM0134"	"M19188_5"	12410	22660	110	149	152	45	71	73	17	95	86	0	417	434	128	93	96	18	100	100	0	0.241	0.238	0.225	0.218	1.893	0.223	0.635	80	461	402	422	-2.054	78	324	81	341	0
3	11	13	"PFM0138"	"M19559_4"	12600	22660	110	231	228	83	78	80	18	90	87	0	513	472	197	102	105	19	93	91	0	0.372	0.405	0.396	0.384	1.967	0.348	0.750	80	491	564	520	-1.426	153	411	150	370	0
3	12	13	"PFM0140"	"M196_2"	12780	22660	100	1396	1375	534	67	72	29	100	100	0	1442	1381	651	92	102	65	100	98	0	0.984	1.015	1.000	1.089	1.908	0.935	0.785	80	456	2679	2597	-0.023	1329	1350	1308	1289	0
3	13	13	"PFM0160"	"M21368_2"	12980	22660	100	168	167	66	61	65	26	86	72	0	406	387	137	83	91	57	92	87	0	0.331	0.349	0.337	0.319	2.099	0.329	0.644	80	457	430	410	-1.594	107	323	106	304	0
3	14	13	"PFM0162"	"M21439_1"	13170	22650	110	172	172	54	61	63	13	100	92	0	275	265	86	84	86	15	96	96	0	0.581	0.613	0.598	0.644	2.236	0.523	0.638	80	489	302	292	-0.783	111	191	111	181	0
3	15	13	"PFM0165"	"M21508_2"	13360	22660	120	530	493	167	62	64	13	100	98	0	810	730	271	85	87	17	100	100	0	0.646	0.668	0.660	0.686	2.033	0.628	0.772	120	554	1193	1076	-0.631	468	725	431	645	0
3	16	13	"PFM0167"	"M2157_1"	13560	22660	120	568	520	242	61	63	18	98	95	0	602	573	257	83	98	155	83	74	0	0.977	0.937	0.900	0.922	2.654	0.926	0.809	120	554	1026	949	-0.034	507	519	459	490	0
3	17	13	"PFM0171"	"M21780_2"	13750	22660	100	1348	1222	506	62	64	15	100	100	0	2241	2011	934	84	86	15	100	100	0	0.596	0.602	0.583	0.635	2.179	0.553	0.747	80	409	3443	3087	-0.746	1286	2157	1160	1927	0
3	18	13	"PFM0173"	"M21780_4"	13920	22670	150	83	83	21	68	70	17	42	16	0	102	105	27	90	95	29	28	4	0	1.250	1.000	0.745	0.919	3.372	0.621	0.062	156	671	27	30	0.322	15	12	15	15	-50
3	19	13	"PFM0202"	"M23550_4"	14110	22650	110	4154	3648	1404	73	93	196	100	100	0	2411	2291	872	95	125	265	93	92	0	1.762	1.628	1.645	1.704	2.062	1.637	0.826	80	386	6397	5771	0.817	4081	2316	3575	2196	0
3	20	13	"PFM0204"	"M23550_7"	14270	22670	150	93	97	29	78	95	158	0	0	0	118	130	41	103	128	221	0	0	0	1.000	0.704	0.744	0.834	3.299	0.708	0.735	156	637	30	46	0.000	15	15	19	27	-50
3	21	13	"PFM0209"	"M24104_1"	14500	22660	120	1207	1123	533	80	83	19	98	96	0	1546	1457	694	103	106	23	99	98	0	0.781	0.770	0.786	0.743	2.373	0.745	0.813	120	489	2570	2397	-0.357	1127	1443	1043	1354	0
3	22	13	"PFM0211"	"M24315_1"	14700	22660	120	1250	1173	519	81	83	18	100	100	0	1229	1137	539	104	107	20	93	90	0	1.039	1.057	1.047	1.112	2.932	1.017	0.769	120	583	2294	2125	0.055	1169	1125	1092	1033	0
3	1	14	"PFM0214"	"M24561_16"	10710	22860	120	383	369	149	70	73	16	96	92	0	671	613	257	94	97	20	96	91	0	0.542	0.576	0.565	0.582	2.754	0.536	0.747	120	561	890	818	-0.882	313	577	299	519	0
3	2	14	"PFM0216"	"M24561_22"	10900	22860	120	208	209	70	70	72	20	92	87	0	1500	1483	552	94	98	35	100	100	0	0.098	0.100	0.103	0.091	1.845	0.096	0.778	120	495	1544	1528	-3.349	138	1406	139	1389	0
3	3	14	"PFM0675"	"M49210_1"	11080	22850	120	130	134	37	70	72	16	90	80	0	424	413	149	94	96	17	100	95	0	0.182	0.201	0.208	0.204	2.135	0.180	0.605	120	490	390	383	-2.459	60	330	64	319	0
3	4	14	"PFM0678"	"M49439_1"	11260	22850	110	95	95	23	74	76	19	52	20	0	327	310	97	97	101	23	100	90	0	0.091	0.099	0.124	0.112	2.288	0.086	0.198	80	477	251	234	-3.453	21	230	21	213	0
3	5	14	"PFM0682"	"M49680_3"	11460	22850	120	130	130	33	79	81	18	82	65	0	672	658	218	105	107	22	98	98	0	0.090	0.092	0.094	0.090	2.739	0.080	0.496	120	465	618	604	-3.475	51	567	51	553	0
3	6	14	"PFM0685"	"M50030_1"	11650	22850	120	3451	3284	1275	80	83	18	100	100	0	2160	2002	816	106	108	20	98	98	0	1.641	1.690	1.707	1.670	2.163	1.769	0.780	120	486	5425	5100	0.715	3371	2054	3204	1896	0
3	7	14	"PFM0689"	"M50253_2"	11840	22850	120	163	163	46	81	83	17	90	85	0	776	712	234	107	110	25	100	100	0	0.123	0.136	0.133	0.127	2.034	0.119	0.625	120	531	751	687	-3.028	82	669	82	605	0
3	8	14	"PFM0691"	"M50721_1"	12030	22850	120	230	217	71	78	80	17	93	86	0	300	286	97	104	107	25	89	87	0	0.776	0.764	0.758	0.781	2.196	0.708	0.636	120	481	348	321	-0.367	152	196	139	182	0
3	9	14	"PFM0712"	"M52704_3"	12200	22860	150	77	78	17	72	74	17	22	6	0	114	120	32	94	98	25	42	20	0	0.250	0.231	0.500	0.458	3.298	0.167	0.025	156	600	25	32	-2.000	5	20	6	26	-50
3	10	14	"PFM0715"	"M5299_1"	12410	22850	120	1231	1176	437	69	74	69	100	99	0	1592	1515	627	91	94	26	95	95	0	0.774	0.777	0.784	0.799	2.354	0.736	0.799	120	516	2663	2531	-0.369	1162	1501	1107	1424	0
3	11	14	"PFM0718"	"M53027_1"	12590	22850	120	564	521	197	73	79	68	94	88	0	673	624	263	96	100	26	95	91	0	0.851	0.848	0.836	0.943	2.621	0.814	0.697	120	533	1068	976	-0.233	491	577	448	528	0
3	12	14	"PFM0720"	"M53181_3"	12790	22850	120	1950	1785	760	67	69	16	99	99	0	2027	1828	783	88	94	33	98	98	0	0.971	0.987	0.946	0.981	2.740	0.986	0.802	120	556	3822	3458	-0.042	1883	1939	1718	1740	0
3	13	14	"PFM0722"	"M53240_1"	12970	22840	110	1441	1336	447	61	63	20	100	100	0	1119	1005	384	85	94	85	98	97	0	1.335	1.386	1.315	1.464	1.995	1.320	0.780	80	478	2414	2195	0.416	1380	1034	1275	920	0
3	14	14	"PFM0726"	"M53565_1"	13170	22860	120	84	85	21	62	64	20	52	16	0	114	118	26	84	92	79	4	0	0	0.733	0.676	0.674	0.635	2.628	0.597	0.168	120	549	52	57	-0.447	22	30	23	34	0
3	15	14	"PFM0746"	"M54626_1"	13350	22850	120	3024	2838	1213	65	68	15	100	100	0	5001	4779	2181	87	90	19	100	100	0	0.602	0.591	0.582	0.589	2.447	0.545	0.794	120	496	7873	7465	-0.732	2959	4914	2773	4692	0
3	16	14	"PFM0749"	"M5464_1"	13550	22850	120	1965	1807	740	66	69	16	100	100	0	1802	1636	668	91	94	19	100	100	0	1.110	1.127	1.101	1.125	2.252	1.151	0.772	120	449	3610	3286	0.150	1899	1711	1741	1545	0
3	17	14	"PFM0753"	"M55240_4"	13700	22910	150	78	81	21	71	72	17	30	10	0	106	109	24	94	97	19	37	16	0	0.583	0.667	0.815	0.974	3.982	0.623	0.034	156	620	19	25	-0.778	7	12	10	15	-50
3	18	14	"PFM0758"	"M55479_1"	13930	22850	150	88	87	23	77	79	19	33	12	0	108	111	28	101	103	20	31	13	0	1.571	1.000	1.035	1.113	3.550	0.449	0.027	156	641	18	20	0.652	11	7	10	10	-50
3	19	14	"PFM0761"	"M55746_2"	14130	22850	120	178	182	59	81	95	167	13	0	0	289	297	82	108	133	231	27	0	0	0.536	0.534	0.590	0.448	2.826	0.488	0.457	120	508	278	290	-0.900	97	181	101	189	0
3	20	14	"PFM0763"	"M55888_10"	14310	22840	110	4425	3858	1493	82	99	128	100	100	0	3269	2942	1034	110	152	324	98	95	0	1.375	1.333	1.322	1.312	1.888	1.371	0.806	80	419	7502	6608	0.459	4343	3159	3776	2832	0
3	21	14	"PFM0787"	"M57062_3"	14500	22850	120	313	302	111	82	96	119	80	49	0	259	256	81	105	139	300	1	0	0	1.500	1.457	1.570	1.536	2.763	0.943	0.510	120	490	385	371	0.585	231	154	220	151	0
3	22	14	"PFM0790"	"M57295_1"	14680	22880	150	79	81	17	80	82	17	16	5	0	102	103	20	104	106	20	12	1	0	0.500	-1.000	0.750	0.740	4.121	0.132	0.001	156	739	-3	0	-1.000	-1	-2	1	-1	-50
3	1	15	"PFM0798"	"M57785_5"	10730	23040	150	91	95	24	79	81	17	40	20	0	113	116	22	105	108	24	23	7	0	1.500	1.455	1.127	1.250	3.410	1.130	0.019	156	725	20	27	0.585	12	8	16	11	-50
3	2	15	"PFM0800"	"M58024_1"	10890	23030	110	251	238	81	79	81	17	91	88	0	553	512	177	105	110	30	91	91	0	0.384	0.391	0.398	0.394	2.045	0.360	0.726	80	395	620	566	-1.381	172	448	159	407	0
3	3	15	"PFM0804"	"M58298_1"	11100	23050	150	93	98	27	78	80	16	48	24	0	110	113	24	104	110	35	16	0	0	2.500	2.222	1.082	1.138	3.817	0.222	0.007	156	626	21	29	1.322	15	6	20	9	-50
3	4	15	"PFM0807"	"M58361_1"	11270	23040	110	409	380	137	78	80	20	100	93	0	4885	4549	1435	105	147	322	100	100	0	0.069	0.068	0.071	0.066	1.567	0.062	0.758	80	443	5111	4746	-3.852	331	4780	302	4444	0
3	5	15	"PFN0316"	"N134_30"	11470	23040	120	904	835	306	80	83	21	100	98	0	662	607	195	107	140	287	80	44	0	1.485	1.510	1.545	1.447	2.301	1.626	0.773	120	556	1379	1255	0.570	824	555	755	500	0
3	6	15	"PFN0318"	"N134_34"	11660	23040	120	1268	1149	496	80	83	18	98	96	0	1031	948	375	105	108	19	99	98	0	1.283	1.268	1.276	1.162	2.755	1.332	0.807	120	500	2114	1912	0.359	1188	926	1069	843	0
3	7	15	"PFN0320"	"N134_41"	11850	23040	120	116	119	35	78	80	17	75	53	0	796	730	266	105	107	20	99	96	0	0.055	0.066	0.069	0.073	2.402	0.056	0.349	120	500	729	666	-4.185	38	691	41	625	0
3	8	15	"PFN0324"	"N134_45"	12040	23040	120	7521	7021	2728	79	81	18	100	100	0	5382	5154	1782	105	107	22	100	100	0	1.410	1.375	1.432	1.300	1.970	1.459	0.801	120	507	12719	11991	0.496	7442	5277	6942	5049	0
3	9	15	"PFN0326"	"N134_5"	12230	23040	120	347	325	104	79	81	19	99	95	0	417	382	117	103	106	22	98	94	0	0.854	0.882	0.881	0.900	2.511	0.870	0.721	120	447	582	525	-0.229	268	314	246	279	0
3	10	15	"PFN0328"	"N134_57"	12410	23050	150	97	102	31	76	83	74	7	0	0	131	132	35	98	105	37	44	11	0	0.636	0.765	0.676	0.686	3.613	0.798	0.204	156	504	54	60	-0.652	21	33	26	34	-50
3	11	15	"PFN0346"	"N134_93"	12590	23060	150	81	82	18	76	83	73	0	0	0	104	104	28	97	103	36	6	0	0	0.714	0.857	0.837	0.842	4.037	13.188	0.020	156	510	12	13	-0.485	5	7	6	7	-50
3	12	15	"PFN0348"	"N134_96"	12790	23060	150	82	82	21	70	72	18	35	11	0	109	111	24	93	96	20	42	17	0	0.750	0.667	1.000	0.808	3.768	0.669	0.085	156	583	28	30	-0.415	12	16	12	18	-50
3	13	15	"PFN0350"	"N135_1"	12980	23040	130	188	193	53	62	64	20	100	97	0	501	494	91	86	94	78	97	97	0	0.304	0.321	0.305	0.308	1.782	0.301	0.715	120	573	541	539	-1.720	126	415	131	408	0
3	14	15	"PFN0353"	"N135_14"	13180	23040	120	1499	1369	505	63	65	13	100	100	0	1409	1264	453	85	87	14	100	100	0	1.085	1.108	1.124	1.113	2.307	1.118	0.768	120	501	2760	2485	0.117	1436	1324	1306	1179	0
3	15	15	"PFN0355"	"N135_17"	13370	23040	120	1203	1158	469	74	75	16	100	100	0	838	789	286	96	98	21	98	96	0	1.522	1.564	1.508	1.449	2.355	1.648	0.783	120	508	1871	1777	0.606	1129	742	1084	693	0
3	16	15	"PFN0357"	"N135_2"	13560	23040	120	520	509	195	76	77	16	100	95	0	701	673	206	104	106	20	100	100	0	0.744	0.761	0.759	0.680	2.145	0.771	0.762	120	405	1041	1002	-0.427	444	597	433	569	0
3	17	15	"PFN0375"	"N136_7"	13740	23040	120	2536	2389	875	76	76	16	100	100	0	1799	1634	579	102	104	19	100	100	0	1.450	1.510	1.537	1.549	2.467	1.556	0.771	120	424	4157	3845	0.536	2460	1697	2313	1532	0
3	18	15	"PFN0377"	"N137_11"	13940	23040	120	2952	2664	1043	79	81	18	100	100	0	1953	1937	674	104	106	20	99	99	0	1.554	1.410	1.433	1.331	2.550	1.460	0.805	120	503	4722	4418	0.636	2873	1849	2585	1833	0
3	19	15	"PFN0379"	"N137_15"	14120	23030	110	296	284	93	85	88	20	91	91	0	220	211	70	112	118	26	81	72	0	1.954	2.010	1.935	1.927	2.404	2.142	0.548	80	458	319	298	0.966	211	108	199	99	0
3	20	15	"PFN0383"	"N137_20"	14320	23040	120	104	107	35	84	92	99	4	0	0	257	264	80	112	136	257	10	0	0	0.138	0.151	0.185	0.185	2.611	0.169	0.261	120	603	165	175	-2.858	20	145	23	152	0
3	21	15	"PFN0385"	"N137_22"	14520	23040	120	3543	3242	1445	81	83	18	100	100	0	2752	2546	1208	106	108	20	100	100	0	1.308	1.295	1.300	1.317	2.998	1.335	0.721	120	491	6108	5601	0.388	3462	2646	3161	2440	0
3	22	15	"PFN0387"	"N137_25"	14710	23040	120	90	94	25	78	81	16	44	22	0	250	243	75	104	107	21	92	90	0	0.082	0.115	0.180	0.159	2.639	0.103	0.125	120	492	158	155	-3.605	12	146	16	139	0
3	1	16	"PFN0405"	"N137_9"	10710	23230	120	820	744	303	82	84	18	100	100	0	691	655	266	107	109	19	91	90	0	1.264	1.208	1.242	1.310	2.526	1.182	0.771	120	582	1322	1210	0.338	738	584	662	548	0
3	2	16	"PFN0407"	"N138_101"	10910	23240	150	94	95	24	82	85	18	38	17	0	126	123	28	108	112	27	33	7	0	0.667	0.867	0.831	0.820	4.066	0.516	0.065	156	627	30	28	-0.585	12	18	13	15	-50
3	3	16	"PFN0410"	"N138_105"	11090	23230	120	2036	1872	756	83	85	18	100	100	0	4438	3872	1624	111	115	24	100	100	0	0.451	0.476	0.480	0.490	2.439	0.430	0.769	120	451	6280	5550	-1.148	1953	4327	1789	3761	0
3	4	16	"PFN0413"	"N138_15"	11280	23230	120	111	113	27	82	85	19	65	39	0	283	276	77	111	132	246	11	0	0	0.169	0.188	0.197	0.178	2.480	0.151	0.255	120	525	201	196	-2.568	29	172	31	165	0
3	5	16	"PFN0416"	"N138_21"	11450	23230	110	94	98	26	79	82	19	41	17	0	218	226	55	105	111	35	95	83	0	0.133	0.157	0.211	0.180	2.584	0.161	0.195	80	485	128	140	-2.913	15	113	19	121	0
3	6	16	"PFN0418"	"N138_26"	11660	23230	120	901	823	304	79	81	17	100	100	0	829	755	290	103	110	34	99	95	0	1.132	1.141	1.132	1.172	2.057	1.098	0.796	120	546	1548	1396	0.179	822	726	744	652	0
3	7	16	"PFN0821"	"N159_40"	11850	23230	120	455	418	155	80	82	18	94	94	0	3985	3700	1410	107	109	21	100	100	0	0.097	0.094	0.092	0.088	1.999	0.085	0.792	120	472	4253	3931	-3.370	375	3878	338	3593	0
3	8	16	"PFN0823"	"N159_45"	12020	23260	150	81	82	19	82	84	19	15	5	0	117	119	23	109	113	31	17	1	0	-0.125	0.000	0.800	0.812	3.847	0.223	0.016	156	621	7	10	Error	-1	8	0	10	-50
3	9	16	"PFN0826"	"N159_51"	12230	23250	150	86	88	19	84	87	20	19	3	0	119	119	23	111	116	56	1	0	0	0.250	0.500	0.704	0.647	3.860	0.267	0.005	156	647	10	12	-2.000	2	8	4	8	-50
3	10	16	"PFN0828"	"N159_7"	12420	23230	120	1134	1149	512	87	90	32	99	96	0	1189	1160	451	111	118	72	99	97	0	0.971	1.012	1.037	0.944	2.507	1.038	0.751	120	409	2125	2111	-0.042	1047	1078	1062	1049	0
3	11	16	"PFN0830"	"N161_2"	12600	23220	120	1468	1423	564	86	89	31	100	100	0	1068	1059	391	109	113	30	99	99	0	1.441	1.407	1.488	1.387	2.077	1.473	0.757	120	430	2341	2287	0.527	1382	959	1337	950	0
3	12	16	"PFN0833"	"N162_3"	12800	23220	130	234	225	67	75	77	20	96	90	0	717	693	171	99	101	20	100	100	0	0.257	0.253	0.258	0.229	1.717	0.226	0.698	120	525	777	744	-1.959	159	618	150	594	0
3	13	16	"PFN0859"	"N168_1"	12990	23230	120	151	148	45	63	66	16	92	86	0	827	753	301	89	92	16	99	99	0	0.119	0.128	0.125	0.129	2.551	0.102	0.554	120	539	826	749	-3.068	88	738	85	664	0
3	14	16	"PFN0861"	"N168_12"	13180	23220	110	1412	1287	540	63	64	13	100	100	0	4274	3866	1511	87	92	50	100	100	0	0.322	0.324	0.321	0.314	1.843	0.290	0.810	80	477	5536	5003	-1.634	1349	4187	1224	3779	0
3	15	16	"PFN0863"	"N168_17"	13360	23220	110	110	111	31	67	70	16	80	61	0	562	534	160	94	100	53	100	96	0	0.092	0.100	0.099	0.093	2.283	0.086	0.411	80	492	511	484	-3.444	43	468	44	440	0
3	16	16	"PFN0866"	"N168_23"	13560	23230	120	171	167	54	74	75	17	91	85	0	222	214	63	100	103	25	88	81	0	0.795	0.816	0.826	0.790	2.478	0.786	0.558	120	468	219	207	-0.331	97	122	93	114	0
3	17	16	"PFN0870"	"N168_29"	13720	23250	150	86	87	19	73	76	25	26	3	0	106	107	23	97	100	21	28	7	0	1.444	1.400	1.017	0.906	4.586	0.408	0.022	156	613	22	24	0.531	13	9	14	10	-50
3	18	16	"PFN0873"	"N168_32"	13940	23230	120	376	357	132	72	75	18	97	95	0	479	456	156	97	101	22	97	95	0	0.796	0.794	0.802	0.794	2.133	0.789	0.739	120	551	686	644	-0.330	304	382	285	359	0
3	19	16	"PFN0901"	"N175_10"	14130	23230	120	502	463	190	82	85	21	93	91	0	4511	4117	1728	111	116	26	100	100	0	0.095	0.095	0.101	0.101	2.129	0.084	0.755	120	568	4820	4387	-3.389	420	4400	381	4006	0
3	20	16	"PFN0903"	"N175_12"	14330	23230	100	92	103	35	78	81	19	43	30	0	213	211	64	109	114	26	86	77	0	0.135	0.245	0.245	0.238	2.931	0.216	0.141	80	392	118	127	-2.893	14	104	25	102	0
3	21	16	"PFN0908"	"N175_3"	14490	23250	150	72	73	15	71	75	19	13	1	0	102	104	25	96	101	27	17	5	0	0.167	0.250	0.614	0.604	3.984	0.186	0.015	156	695	7	10	-2.585	1	6	2	8	-50
3	22	16	"PFN0910"	"N175_8"	14700	23230	120	888	821	296	69	73	18	100	100	0	1370	1243	498	94	97	20	100	100	0	0.642	0.654	0.670	0.695	2.289	0.587	0.737	120	569	2095	1901	-0.640	819	1276	752	1149	0
3	1	17	"PFN0912"	"N176_2"	10700	23420	110	1729	1633	708	83	90	43	100	100	0	1218	1163	522	111	121	101	93	87	0	1.487	1.473	1.479	1.616	2.136	1.403	0.771	80	528	2753	2602	0.572	1646	1107	1550	1052	0
3	2	17	"PFN0914"	"N176_4"	10900	23430	120	225	224	78	85	90	40	85	75	0	721	718	218	109	120	103	98	96	0	0.229	0.228	0.238	0.205	2.015	0.215	0.663	120	516	752	748	-2.128	140	612	139	609	0
3	3	17	"PFN0936"	"N181_8"	11080	23420	110	815	734	249	84	88	28	100	100	0	828	773	205	109	120	82	100	100	0	1.017	0.979	1.013	0.938	1.744	0.959	0.782	80	462	1450	1314	0.024	731	719	650	664	0
3	4	17	"PFN0938"	"N182_2"	11270	23420	110	365	342	118	85	89	28	95	90	0	310	301	90	109	121	80	85	72	0	1.393	1.339	1.339	1.182	3.191	1.335	0.684	80	509	481	449	0.478	280	201	257	192	0
3	5	17	"PFN0940"	"N182_5"	11470	23430	110	116	118	32	80	83	20	67	40	0	147	149	40	105	109	28	62	37	0	0.857	0.864	0.684	0.766	3.373	0.734	0.233	80	486	78	82	-0.222	36	42	38	44	0
3	6	17	"PFN0947"	"N185_15"	11660	23420	120	981	893	344	79	81	17	100	100	0	724	655	246	103	106	19	98	94	0	1.452	1.475	1.476	1.611	2.341	1.519	0.781	120	506	1523	1366	0.539	902	621	814	552	0
3	7	17	"PFN0951"	"N185_4"	11840	23420	110	283	271	98	80	82	18	95	88	0	959	915	287	107	117	85	100	97	0	0.238	0.236	0.236	0.209	1.869	0.211	0.730	80	446	1055	999	-2.069	203	852	191	808	0
3	8	17	"PFN0953"	"N185_6"	12040	23420	120	881	827	333	82	93	105	95	85	0	823	813	342	110	119	78	94	90	0	1.121	1.060	1.071	1.115	2.403	1.011	0.806	120	538	1512	1448	0.164	799	713	745	703	0
3	9	17	"PFF1635"	"F64095_4"	12250	23430	80	132	137	56	82	85	19	71	59	0	145	164	75	110	114	23	59	40	0	1.429	1.019	0.911	1.048	3.627	0.768	0.373	52	292	85	109	0.515	50	35	55	54	0
3	10	17	"PFF1651"	"F64732_1"	12430	23420	120	2654	2377	1051	79	82	18	100	100	0	3787	3402	1514	107	113	60	97	96	0	0.700	0.697	0.723	0.743	2.575	0.662	0.782	120	545	6255	5593	-0.515	2575	3680	2298	3295	0
3	11	17	"PFF1691"	"F66430_1"	12600	23400	80	108	111	35	76	79	18	63	38	0	162	177	56	106	111	31	84	44	0	0.571	0.493	0.515	0.531	2.496	0.335	0.212	52	273	88	106	-0.807	32	56	35	71	0
3	12	17	"PFF1706"	"F67045_1"	12780	23450	150	68	69	16	67	71	18	11	2	0	97	101	24	93	98	25	19	6	0	0.250	0.250	0.815	0.850	4.296	0.342	0.125	156	683	5	10	-2.000	1	4	2	8	-50
3	13	17	"PFF1770"	"F69174_1"	13000	23420	100	935	762	341	63	75	96	97	82	0	782	711	238	88	91	22	100	100	0	1.256	1.122	1.159	1.033	1.974	1.222	0.769	80	470	1566	1322	0.329	872	694	699	623	0
3	14	17	"PFF1856"	"F72113_1"	13190	23420	110	5816	5147	2499	65	74	89	100	100	0	7914	6781	3217	89	93	23	100	100	0	0.735	0.759	0.772	0.763	1.524	0.740	0.835	80	548	13576	11774	-0.444	5751	7825	5082	6692	0
3	15	17	"PFC0253"	"C664"	13380	23420	100	139	165	128	62	64	13	88	86	0	196	217	154	85	88	20	90	82	0	0.694	0.780	0.829	0.886	2.285	0.774	0.622	80	478	188	235	-0.528	77	111	103	132	0
3	16	17	"PFC0263"	"C68"	13570	23420	130	551	542	214	66	69	17	100	100	0	298	296	114	90	92	21	94	87	0	2.332	2.311	2.296	2.539	2.140	2.398	0.700	120	548	693	682	1.221	485	208	476	206	0
3	17	17	"PFC0294"	"C735"	13740	23410	110	284	273	97	69	74	29	92	90	0	156	152	52	89	93	21	77	65	0	3.209	3.238	3.232	2.849	2.389	3.483	0.429	80	421	282	267	1.682	215	67	204	63	0
3	18	17	"PFC0298"	"C739"	13950	23420	100	246	234	90	64	68	26	90	82	0	157	159	44	84	88	19	90	76	0	2.493	2.267	2.390	2.364	2.723	2.799	0.502	80	433	255	245	1.318	182	73	170	75	0
3	19	17	"PFC0301"	"C741"	14140	23420	120	1305	1165	503	67	70	18	100	99	0	517	490	169	90	95	21	99	97	0	2.899	2.745	2.916	2.589	2.464	3.124	0.727	120	525	1665	1498	1.536	1238	427	1098	400	0
3	20	17	"PFL0015"	"L1_3"	14330	23430	110	126	131	37	65	67	15	92	81	0	136	138	35	88	92	22	82	56	0	1.271	1.320	1.289	1.211	1.865	1.227	0.505	80	525	109	116	0.346	61	48	66	50	0
3	21	17	"PFM0073"	"M15459_3"	14520	23420	90	113	120	37	63	65	14	90	82	0	202	197	61	85	92	33	88	78	0	0.427	0.509	0.483	0.483	2.349	0.336	0.382	52	350	167	169	-1.227	50	117	57	112	0
3	22	17	"PFM0096"	"M16857_1"	14710	23410	120	2356	2133	883	62	64	17	100	100	0	2373	2141	978	84	89	26	100	97	0	1.002	1.007	0.987	1.042	2.623	0.975	0.811	120	595	4583	4128	0.003	2294	2289	2071	2057	0
3	1	18	"PFM0259"	"M26257_1"	10720	23600	110	125	122	37	82	86	41	52	12	0	709	627	248	108	118	102	85	83	0	0.072	0.077	0.090	0.094	2.523	0.066	0.316	80	491	644	559	-3.805	43	601	40	519	0
3	2	18	"PFM0321"	"M31208_3"	10870	23600	100	127	128	35	83	85	19	71	55	0	573	565	193	108	110	20	100	100	0	0.095	0.098	0.100	0.098	2.149	0.088	0.445	80	399	509	502	-3.402	44	465	45	457	0
3	3	18	"PFM0389"	"M3590_2"	11080	23620	150	76	77	17	83	87	26	6	0	0	111	110	24	106	114	66	0	0	0	-1.400	-1.500	0.867	0.997	3.265	0.290	0.038	156	774	-2	-2	Error	-7	5	-6	4	-50
3	4	18	"PFM0523"	"M42640_1"	11270	23600	110	131	127	37	81	85	19	75	56	0	362	352	119	106	111	36	92	87	0	0.195	0.187	0.196	0.187	2.882	0.160	0.414	80	448	306	292	-2.356	50	256	46	246	0
3	5	18	"PFD0044"	"D13561_3"	11450	23610	150	92	100	35	81	83	19	38	24	0	124	129	33	105	110	33	35	9	0	0.579	0.792	0.915	0.960	3.832	0.388	0.069	156	682	30	43	-0.788	11	19	19	24	-50
3	6	18	"PFD0057"	"D15909_4"	11660	23600	120	271	250	87	80	81	17	90	84	0	490	461	135	103	105	21	99	97	0	0.494	0.475	0.488	0.403	2.372	0.462	0.747	120	507	578	528	-1.019	191	387	170	358	0
3	7	18	"PFD0156"	"D17715_93"	11830	23590	110	349	350	87	80	99	167	90	20	0	341	334	85	103	116	86	91	82	0	1.130	1.169	1.121	1.162	2.020	1.128	0.772	80	452	507	501	0.177	269	238	270	231	0
3	8	18	"PFD0171"	"D21102_1"	12040	23600	90	3700	3338	1321	80	103	183	98	96	0	1885	1741	766	105	111	36	100	98	0	2.034	1.991	2.015	2.110	1.929	2.061	0.773	52	382	5400	4894	1.024	3620	1780	3258	1636	0
3	9	18	"PFD0194"	"D23657_11"	12220	23600	100	128	130	24	80	81	17	93	70	0	154	159	30	107	108	21	86	57	0	1.021	0.962	0.841	0.937	2.427	0.840	0.252	80	462	95	102	0.030	48	47	50	52	0
3	10	18	"PFD0273"	"D33539_50"	12400	23610	80	110	112	31	73	77	19	69	46	0	137	135	29	101	104	22	65	36	0	1.028	1.147	1.091	1.052	2.904	1.120	0.142	52	320	73	73	0.040	37	36	39	34	0
3	11	18	"IAX099I"	"Y_IAX099I"	12600	23590	150	70	73	19	72	75	19	12	5	0	93	101	30	96	101	27	16	3	0	0.667	0.200	1.000	0.795	3.210	0.390	0.105	156	608	-5	6	-0.585	-2	-3	1	5	-50
3	12	18	"ICX188I"	"Y_ICX188I"	12780	23640	150	63	66	14	68	70	17	8	1	0	86	90	22	91	93	18	14	2	0	1.000	2.000	0.739	0.859	3.369	0.264	0.034	156	409	-10	-3	0.000	-5	-5	-2	-1	-50
3	13	18	"IEX355I"	"Y_IEX355I"	12960	23630	150	71	73	16	67	70	18	16	6	0	96	99	21	91	94	18	26	9	0	0.800	0.750	0.683	0.739	4.312	0.518	0.035	156	535	9	14	-0.322	4	5	6	8	-50
3	14	18	"IGX361I"	"Y_IGX361I"	13160	23640	150	68	71	18	68	74	37	3	0	0	93	94	19	94	103	81	0	0	0	0.000	100000.000	0.871	0.977	3.774	0.775	0.019	156	598	-1	3	Error	0	-1	3	0	-50
3	15	18	"IIX063I"	"Y_IIX063I"	13350	23640	150	61	62	12	63	68	31	0	0	0	82	82	13	87	94	64	0	0	0	0.400	0.200	0.714	0.730	3.519	0.589	0.005	156	583	-7	-6	-1.322	-2	-5	-1	-5	-50
3	16	18	"IKX121I"	"Y_IKX121I"	13540	23640	150	64	66	12	66	70	18	6	0	0	84	85	17	88	92	22	7	1	0	0.500	0.000	0.768	0.838	3.153	0.140	0.002	156	663	-6	-3	-1.000	-2	-4	0	-3	-50
3	17	18	"Z_1_50"	"Z_1_50"	13750	23600	110	328	312	104	66	69	19	100	97	0	306	304	90	85	89	18	100	98	0	1.186	1.123	1.109	1.088	1.873	1.119	0.698	80	481	483	465	0.246	262	221	246	219	0
3	18	18	"Z_1_70"	"Z_1_70"	13940	23600	120	857	745	344	67	69	16	99	98	0	644	577	245	85	88	18	96	94	0	1.413	1.378	1.460	1.430	2.964	1.434	0.763	120	519	1349	1170	0.499	790	559	678	492	0
3	19	18	"Z_1_90"	"Z_1_90"	14130	23600	120	2182	1834	979	65	68	15	100	100	0	1533	1336	664	85	88	16	97	95	0	1.462	1.414	1.390	1.358	2.690	1.479	0.789	120	445	3565	3020	0.548	2117	1448	1769	1251	0
3	20	18	"Z_2_10"	"Z_2_10"	14300	23640	150	64	65	12	66	68	15	10	1	0	88	90	15	86	89	18	15	1	0	-1.000	-0.250	0.684	0.894	3.879	0.179	0.003	156	617	0	3	Error	-2	2	-1	4	-50
3	21	18	"Z_2_30"	"Z_2_30"	14500	23600	90	74	76	18	64	66	14	44	17	0	127	130	27	87	89	18	82	53	0	0.250	0.279	0.418	0.373	4.080	0.163	0.048	52	392	50	55	-2.000	10	40	12	43	0
3	22	18	"Z_2_50"	"Z_2_50"	14700	23600	110	2206	1846	754	65	71	47	100	100	0	11043	9222	3812	88	159	674	100	95	0	0.195	0.195	0.191	0.191	1.790	0.173	0.796	80	561	13096	10915	-2.355	2141	10955	1781	9134	0
3	1	19	"Z_3_90"	"Z_3_90"	10710	23800	120	7269	6275	2810	77	80	19	100	100	0	5963	5295	2057	103	106	20	100	100	0	1.227	1.194	1.201	1.093	2.295	1.255	0.808	120	550	13052	11390	0.295	7192	5860	6198	5192	0
3	2	19	"Z_4_10"	"Z_4_10"	10870	23830	150	87	89	22	84	86	18	22	6	0	114	115	25	111	114	21	19	7	0	1.000	1.250	0.919	0.988	3.749	0.574	0.038	156	585	6	9	0.000	3	3	5	4	-50
3	3	19	"Z_4_30"	"Z_4_30"	11080	23830	150	72	76	20	86	118	258	0	0	0	101	100	26	111	148	254	0	0	0	1.400	0.909	0.939	0.873	3.283	3.497	0.035	156	642	-24	-21	0.485	-14	-10	-10	-11	-50
3	4	19	"Z_4_50"	"Z_4_50"	11290	23800	110	355	349	121	83	85	19	97	97	0	1927	1740	640	111	114	28	100	100	0	0.150	0.163	0.167	0.157	1.695	0.155	0.799	80	516	2088	1895	-2.739	272	1816	266	1629	0
3	5	19	"Z_4_70"	"Z_4_70"	11480	23800	120	584	538	240	81	83	17	99	95	0	3270	2807	1302	109	111	23	100	100	0	0.159	0.169	0.170	0.163	2.175	0.158	0.808	120	532	3664	3155	-2.652	503	3161	457	2698	0
3	6	19	"Z_4_90"	"Z_4_90"	11660	23790	110	886	798	304	81	83	18	100	100	0	5220	4639	1428	108	135	281	100	100	0	0.157	0.158	0.159	0.147	1.593	0.148	0.800	80	447	5917	5248	-2.667	805	5112	717	4531	0
3	7	19	"Z_6_30"	"Z_6_30"	11850	23780	150	75	77	19	82	88	72	1	0	0	101	104	24	108	127	228	0	0	0	1.000	1.250	0.737	0.744	3.435	0.012	0.018	156	687	-14	-9	0.000	-7	-7	-5	-4	-50
3	8	19	"Z_6_50"	"Z_6_50"	12020	23830	150	71	74	18	81	88	47	1	0	0	98	99	21	108	116	68	0	0	0	1.000	0.778	0.909	0.881	3.563	0.939	0.037	156	683	-20	-16	0.000	-10	-10	-7	-9	-50
3	9	19	"Z_6_70"	"Z_6_70"	12230	23810	150	82	84	19	77	80	22	21	3	0	120	122	28	103	106	28	36	8	0	0.294	0.368	0.555	0.586	4.061	0.414	0.025	156	735	22	26	-1.766	5	17	7	19	-50
3	10	19	"Z_6_90"	"Z_6_90"	12420	23790	110	86	88	19	69	71	14	58	21	0	214	212	61	95	97	19	92	86	0	0.143	0.162	0.194	0.177	2.727	0.135	0.207	80	494	136	136	-2.807	17	119	19	117	0
3	11	19	"Z_7_10"	"Z_7_10"	12630	23810	150	80	81	20	75	77	18	21	3	0	111	118	32	100	102	22	32	16	0	0.455	0.333	0.582	0.620	3.878	0.205	0.020	156	528	16	24	-1.138	5	11	6	18	-50
3	12	19	"Z_7_30"	"Z_7_30"	12780	23810	150	73	75	16	75	78	18	13	1	0	100	102	19	100	103	21	14	3	0	100000.000	0.000	1.000	0.924	3.603	0.377	0.012	156	431	-2	2	16.610	-2	0	0	2	-50
3	13	19	"PFI17646"	"oPFI17646"	12990	23790	120	540	516	177	76	79	18	99	98	0	434	432	146	101	104	19	98	98	0	1.393	1.329	1.361	1.337	2.298	1.343	0.741	120	472	797	771	0.479	464	333	440	331	0
3	14	19	"PFN0256"	"oPFN0256"	13180	23780	110	1349	1249	470	77	83	39	100	100	0	962	901	320	103	115	104	100	93	0	1.481	1.469	1.501	1.478	1.657	1.502	0.794	80	340	2131	1970	0.566	1272	859	1172	798	0
3	15	19	"PFG0021"	"oPFG0021"	13350	23830	150	77	79	18	76	80	33	6	0	0	95	98	21	99	108	84	0	0	0	-0.250	-3.000	0.938	0.907	2.789	0.301	0.531	156	544	-3	2	Error	1	-4	3	-1	-50
3	16	19	"PFF72433"	"oPFF72433"	13580	23750	150	88	92	26	76	78	20	35	16	0	114	125	41	96	101	27	40	23	0	0.667	0.552	0.670	0.696	3.597	0.537	0.241	156	645	30	45	-0.585	12	18	16	29	-50
3	17	19	"PFJ12787"	"oPFJ12787"	13780	23800	150	85	98	69	80	82	22	26	12	0	137	149	59	103	108	30	51	27	0	0.147	0.391	0.403	0.426	3.842	0.919	0.128	156	611	39	64	-2.766	5	34	18	46	-50
3	18	19	"PFG0023"	"oPFG0023"	13950	23790	120	18575	17950	8675	77	82	24	100	100	0	9437	9384	4120	100	104	28	99	99	0	1.981	1.925	1.955	1.828	2.357	2.115	0.729	120	484	27835	27157	0.986	18498	9337	17873	9284	0
3	19	19	"PFJ12789"	"oPFJ12789"	14140	23780	110	245	233	78	76	81	22	97	88	0	185	182	48	93	98	23	87	80	0	1.837	1.764	1.558	1.714	2.305	1.706	0.604	80	464	261	246	0.877	169	92	157	89	0
3	20	19	"PFBL B0077"	"oPFBLOB0077"	14340	23790	120	1119	1072	467	74	76	18	100	100	0	781	770	268	96	100	23	97	96	0	1.526	1.481	1.502	1.402	2.283	1.636	0.730	120	461	1730	1672	0.609	1045	685	998	674	0
3	21	19	"PFF72437"	"oPFF72437"	14520	23790	120	1668	1618	663	71	74	18	100	100	0	1266	1271	467	93	99	23	98	97	0	1.361	1.313	1.352	1.311	2.430	1.369	0.739	120	568	2770	2725	0.445	1597	1173	1547	1178	0
3	22	19	"PFL0043"	"oPFL0043"	14710	23790	110	133	132	33	67	69	16	93	82	0	138	142	34	89	115	454	0	0	0	1.347	1.226	1.250	1.246	2.544	1.065	0.365	80	545	115	118	0.430	66	49	65	53	0
3	1	20	"PFBL B0079"	"oPFBLOB0079"	10720	23990	120	159	156	42	79	82	19	89	81	0	196	190	50	105	107	21	85	80	0	0.879	0.906	0.956	0.883	2.108	0.828	0.440	120	553	171	162	-0.186	80	91	77	85	0
3	2	20	"PFF72438"	"oPFF72438"	10910	23990	120	4251	3904	1630	87	89	19	100	100	0	6158	6134	1925	116	119	24	100	100	0	0.689	0.634	0.655	0.575	1.687	0.658	0.874	120	444	10206	9835	-0.537	4164	6042	3817	6018	0
3	3	20	"PFH0006"	"oPFH0006"	11090	23980	110	2628	2465	902	92	144	338	93	90	0	2017	1782	680	119	177	332	93	83	0	1.336	1.427	1.364	1.434	1.815	1.420	0.823	80	367	4434	4036	0.418	2536	1898	2373	1663	0
3	4	20	"PFBL B0083"	"oPFBLOB0083"	11270	24010	150	80	82	19	88	122	272	0	0	0	108	111	26	113	150	267	0	0	0	1.600	3.000	0.944	0.907	2.982	1.019	0.750	156	575	-13	-8	0.678	-8	-5	-6	-2	-50
3	5	20	"PFBL B0084"	"oPFBLOB0084"	11440	24010	150	85	88	21	87	88	20	19	3	0	114	116	26	113	115	24	14	3	0	-2.000	0.333	1.036	0.987	3.979	0.378	0.018	156	652	-1	4	Error	-2	1	1	3	-50
3	6	20	"PFM60485"	"oPFM60485"	11660	23980	110	1956	1842	717	88	111	181	98	93	0	1373	1224	505	114	155	298	90	78	0	1.484	1.580	1.528	1.683	2.123	1.569	0.831	80	489	3127	2864	0.569	1868	1259	1754	1110	0
3	7	20	"PFN0258"	"oPFN0258"	11830	24010	150	88	89	21	86	104	155	0	0	0	113	122	32	112	147	272	0	0	0	2.000	0.300	0.767	0.770	3.878	0.989	0.772	156	701	3	13	1.000	2	1	3	10	-50
3	8	20	"PFM60486"	"oPFM60486"	12040	23980	110	829	781	343	86	93	54	95	93	0	683	619	272	112	122	81	90	78	0	1.301	1.371	1.394	1.478	2.669	1.367	0.768	80	451	1314	1202	0.380	743	571	695	507	0
3	9	20	"PFK12896"	"oPFK12896"	12240	23980	110	312	290	100	82	88	53	88	82	0	655	603	194	106	117	71	97	92	0	0.419	0.419	0.402	0.402	2.010	0.392	0.710	80	495	779	705	-1.255	230	549	208	497	0
3	10	20	"PFN0259"	"oPFN0259"	12430	23980	110	319	325	107	71	75	20	97	96	0	1567	1490	462	99	104	39	100	100	0	0.169	0.183	0.178	0.173	1.750	0.171	0.786	80	522	1716	1645	-2.565	248	1468	254	1391	0
3	11	20	"PFL0046"	"oPFL0046"	12620	23990	120	312	294	104	75	77	17	97	93	0	1256	1228	451	102	105	37	100	99	0	0.205	0.194	0.193	0.186	1.786	0.180	0.785	120	490	1391	1345	-2.284	237	1154	219	1126	0
3	12	20	"PFD66984"	"oPFD66984"	12800	23980	110	1647	1573	663	71	77	32	100	100	0	1287	1208	446	98	112	126	100	95	0	1.325	1.353	1.330	1.316	1.848	1.367	0.770	80	377	2765	2612	0.407	1576	1189	1502	1110	0
3	13	20	"PFD66985"	"oPFD66985"	12960	24020	150	67	68	13	70	74	27	3	0	0	91	93	18	95	104	94	0	0	0	0.750	1.000	0.616	0.792	3.897	0.222	0.650	156	701	-7	-4	-0.415	-3	-4	-2	-2	-50
3	14	20	"PFL0047"	"oPFL0047"	13190	23980	110	166	170	65	76	78	19	90	82	0	840	766	299	101	107	61	100	97	0	0.122	0.141	0.133	0.136	2.248	0.118	0.586	80	478	829	759	-3.038	90	739	94	665	0
3	15	20	"PFF72478"	"oPFF72478"	13360	23980	100	375	366	188	80	82	19	96	91	0	798	772	386	104	108	23	98	95	0	0.425	0.428	0.386	0.403	2.752	0.402	0.713	80	345	989	954	-1.234	295	694	286	668	0
3	16	20	"PFL0097"	"oPFL0097"	13540	23980	120	793	754	270	87	88	19	100	99	0	738	701	257	109	113	22	95	94	0	1.122	1.127	1.100	1.179	2.067	1.120	0.796	120	566	1335	1259	0.167	706	629	667	592	0
3	17	20	"PFBL B0142"	"oPFBLOB0142"	13730	23990	120	332	335	114	84	85	21	96	94	0	929	936	329	110	113	28	100	99	0	0.303	0.304	0.298	0.284	1.909	0.285	0.793	120	534	1067	1077	-1.724	248	819	251	826	0
3	18	20	"PFI17693"	"oPFI17693"	13930	23990	120	5329	5197	2595	71	76	21	100	100	0	4017	4017	1890	99	102	27	100	98	0	1.342	1.308	1.330	1.257	2.377	1.361	0.781	120	543	9176	9044	0.424	5258	3918	5126	3918	0
3	19	20	"PFI17695"	"oPFI17695"	14110	23990	110	1347	1280	538	71	73	17	100	100	0	12696	12618	5088	97	107	100	100	100	0	0.101	0.097	0.097	0.095	1.640	0.082	0.761	80	533	13875	13730	-3.304	1276	12599	1209	12521	0
3	20	20	"PFH0024"	"oPFH0024"	14320	23990	120	893	813	331	70	72	16	100	100	0	754	714	280	101	109	94	90	87	0	1.260	1.212	1.230	1.239	2.266	1.214	0.803	120	592	1476	1356	0.334	823	653	743	613	0
3	21	20	"PFBL B0147"	"oPFBLOB0147"	14510	24000	120	116	119	34	74	77	18	76	56	0	199	200	63	101	103	19	89	81	0	0.429	0.455	0.442	0.418	2.463	0.396	0.412	120	557	140	144	-1.222	42	98	45	99	0
3	22	20	"PFF72481"	"oPFF72481"	14690	23990	110	205	204	72	72	75	18	92	86	0	847	798	260	97	102	29	100	100	0	0.177	0.188	0.194	0.165	1.981	0.159	0.625	80	572	883	833	-2.495	133	750	132	701	0
3	1	21	"PFJ12809"	"oPFJ12809"	10670	24200	150	80	83	21	70	74	18	29	10	0	118	122	26	96	99	21	51	21	0	0.455	0.500	0.667	0.647	4.029	0.511	0.067	156	961	32	39	-1.138	10	22	13	26	-50
3	2	21	"PFH0027"	"oPFH0027"	10900	24200	120	1456	1349	542	80	84	21	99	98	0	1457	1359	445	107	112	26	100	99	0	1.019	1.014	1.029	0.924	1.959	1.058	0.844	120	515	2726	2521	0.028	1376	1350	1269	1252	0
3	3	21	"PFF72482"	"oPFF72482"	11080	24190	120	3068	2847	1328	87	98	153	100	97	0	2124	1891	936	115	130	165	92	88	0	1.484	1.554	1.601	1.621	2.645	1.605	0.724	120	526	4990	4536	0.569	2981	2009	2760	1776	0
3	4	21	"PFG0045"	"oPFG0045"	11270	24190	120	327	310	112	88	92	22	92	88	0	551	510	166	114	116	26	96	95	0	0.547	0.561	0.566	0.530	2.017	0.542	0.733	120	471	676	618	-0.871	239	437	222	396	0
3	5	21	"PFF72484"	"oPFF72484"	11450	24180	110	138	140	43	90	91	20	76	58	0	548	504	195	114	119	46	88	87	0	0.111	0.128	0.134	0.148	2.842	0.126	0.525	80	441	482	440	-3.177	48	434	50	390	0
3	6	21	"PFI17704"	"oPFI17704"	11640	24180	110	340	329	123	88	92	47	91	82	0	1847	1657	609	114	126	111	100	98	0	0.145	0.156	0.167	0.147	2.124	0.139	0.705	80	547	1985	1784	-2.782	252	1733	241	1543	0
3	7	21	"PFH0030"	"oPFH0030"	11830	24180	110	1444	1380	493	83	91	88	100	98	0	748	714	245	107	122	113	93	87	0	2.123	2.137	2.023	2.206	1.832	2.180	0.824	80	468	2002	1904	1.086	1361	641	1297	607	0
3	8	21	"PFM60518"	"oPFM60518"	12030	24190	120	634	588	212	79	88	86	95	94	0	928	933	288	102	115	100	97	97	0	0.672	0.613	0.607	0.592	2.008	0.600	0.803	120	559	1381	1340	-0.574	555	826	509	831	0
3	9	21	"PFL0104"	"oPFL0104"	12210	24190	110	210	207	51	78	80	18	97	96	0	477	470	87	100	105	36	100	100	0	0.350	0.349	0.351	0.319	1.712	0.341	0.675	80	495	509	499	-1.514	132	377	129	370	0
3	10	21	"PFI17705"	"oPFI17705"	12410	24180	110	3135	3050	991	72	76	22	100	100	0	2029	1983	577	95	107	100	100	100	0	1.584	1.577	1.545	1.552	1.531	1.639	0.837	80	540	4997	4866	0.663	3063	1934	2978	1888	0
3	11	21	"PFBL B0155"	"oPFBLOB0155"	12600	24190	120	246	248	87	72	75	18	95	92	0	409	399	139	95	105	97	91	75	0	0.554	0.579	0.550	0.575	2.266	0.533	0.706	120	517	488	480	-0.852	174	314	176	304	0
3	12	21	"PFBL B0157"	"oPFBLOB0157"	12780	24210	150	75	77	17	73	84	111	0	0	0	95	97	21	97	136	350	0	0	0	-1.000	100000.000	0.833	0.854	3.844	0.116	0.017	156	622	0	4	Error	2	-2	4	0	-50
3	13	21	"PFD67005"	"oPFD67005"	12980	24190	150	68	71	16	71	75	27	5	0	0	95	98	19	95	104	97	0	0	0	100000.000	0.000	0.903	1.019	3.264	0.529	0.029	156	674	-3	3	16.610	-3	0	0	3	-50
3	14	21	"PFD67007"	"oPFD67007"	13210	24170	150	76	79	17	74	76	19	19	3	0	101	103	23	98	104	41	7	0	0	0.667	1.000	0.871	0.727	4.015	0.293	0.019	156	741	5	10	-0.585	2	3	5	5	-50
3	15	21	"PFM60523"	"oPFM60523"	13360	24180	110	373	369	128	80	82	19	100	100	0	729	697	234	106	111	46	100	100	0	0.470	0.489	0.484	0.482	1.714	0.438	0.724	80	454	916	880	-1.088	293	623	289	591	0
3	16	21	"PFL0108"	"oPFL0108"	13550	24180	110	225	225	85	84	86	20	91	86	0	399	371	143	110	118	52	83	82	0	0.488	0.540	0.556	0.556	2.518	0.472	0.613	80	490	430	402	-1.035	141	289	141	261	0
3	17	21	"A10325_30a"	"A10325_30a"	13730	24210	150	67	70	18	73	77	20	10	2	0	90	94	21	100	104	32	3	0	0	0.600	0.500	0.759	0.711	2.973	0.238	0.080	156	703	-16	-9	-0.737	-6	-10	-3	-6	-50
3	18	21	"A10325_30c"	"A10325_30c"	13920	24210	150	65	68	16	64	66	15	20	5	0	89	94	21	87	90	17	26	10	0	0.500	0.571	0.592	0.740	4.181	0.197	0.008	156	623	3	11	-1.000	1	2	4	7	-50
3	19	21	"A10325_30e"	"A10325_30e"	14110	24210	150	61	63	12	61	64	15	13	3	0	87	89	17	89	98	94	0	0	0	0.000	100000.000	0.698	0.776	3.080	0.214	0.006	156	595	-2	2	Error	0	-2	2	0	-50
3	20	21	"A10325_30g"	"A10325_30g"	14300	24210	150	61	63	14	62	64	14	13	6	0	95	99	20	94	97	19	19	8	0	-1.000	0.200	0.500	0.612	3.868	12.254	0.002	156	649	0	6	Error	-1	1	1	5	-50
3	21	21	"A10325_30i"	"A10325_30i"	14500	24190	110	100	100	25	69	73	19	66	41	0	150	150	32	99	102	20	83	57	0	0.608	0.608	0.706	0.759	2.968	0.521	0.210	80	458	82	82	-0.718	31	51	31	51	0
3	22	21	"E598_1a"	"E598_1a"	14680	24250	150	71	76	21	72	87	345	0	0	0	102	107	25	99	105	51	5	0	0	-0.333	0.500	0.750	0.780	3.768	0.546	0.099	156	823	2	12	Error	-1	3	4	8	-50
3	1	22	"F48446_9e"	"F48446_9e"	10690	24430	150	69	70	14	71	74	25	3	0	0	93	97	22	97	101	37	6	1	0	0.500	100000.000	0.900	0.835	3.963	0.126	0.016	156	1033	-6	-1	-1.000	-2	-4	-1	0	-50
3	2	22	"F48446_9g"	"F48446_9g"	10890	24370	120	197	188	57	71	74	18	93	87	0	219	215	64	95	97	22	92	86	0	1.016	0.975	0.994	0.985	2.397	0.893	0.589	120	544	250	237	0.023	126	124	117	120	0
3	3	22	"F48446_9i"	"F48446_9i"	11070	24380	120	504	468	163	83	85	19	99	95	0	507	475	155	108	113	27	100	96	0	1.055	1.049	0.988	1.030	2.264	1.059	0.713	120	522	820	752	0.077	421	399	385	367	0
3	4	22	"I12861_2a"	"I12861_2a"	11250	24400	150	72	76	20	81	84	21	12	0	0	108	110	27	108	111	26	16	4	0	100000.000	-2.500	0.827	0.946	3.303	0.169	0.013	156	821	-9	-3	16.610	-9	0	-5	2	-50
3	5	22	"I12861_2c"	"I12861_2c"	11450	24400	150	71	75	21	82	84	19	9	3	0	98	103	29	108	112	36	6	0	0	1.100	1.400	0.853	0.873	3.260	0.214	0.005	156	854	-21	-12	0.138	-11	-10	-7	-5	-50
3	6	22	"I12861_2e"	"I12861_2e"	11640	24400	150	75	77	17	80	81	19	8	1	0	101	104	23	106	112	60	1	0	0	1.000	1.500	0.833	0.823	3.111	0.208	0.015	156	854	-10	-5	0.000	-5	-5	-3	-2	-50
3	7	22	"J512_2i"	"J512_2i"	11830	24400	150	64	67	17	70	77	67	1	0	0	89	91	17	93	104	76	0	0	0	1.500	1.500	0.912	0.918	3.065	0.440	0.233	156	868	-10	-5	0.585	-6	-4	-3	-2	-50
3	8	22	"Ks592_1a"	"Ks592_1a"	12030	24380	150	75	85	59	67	73	71	3	1	0	99	118	151	90	98	73	5	0	0	0.889	0.643	0.800	0.957	4.063	0.347	0.613	156	748	17	46	-0.170	8	9	18	28	-50
3	9	22	"Ks592_1c"	"Ks592_1c"	12200	24380	150	77	79	18	73	76	18	21	6	0	100	109	34	97	102	27	19	10	0	1.333	0.500	0.619	0.614	3.813	0.244	0.077	156	758	7	18	0.415	4	3	6	12	-50
3	10	22	"Ks592_1e"	"Ks592_1e"	12400	24400	150	85	89	29	79	81	21	27	10	0	121	140	76	102	111	78	16	7	0	0.316	0.263	0.588	0.551	3.405	0.213	0.117	156	865	25	48	-1.663	6	19	10	38	-50
3	11	22	"Ks592_1g"	"Ks592_1g"	12590	24400	150	75	78	19	79	81	20	13	3	0	98	104	29	102	109	77	3	0	0	1.000	-0.500	0.897	0.751	3.287	0.400	0.041	156	833	-8	1	0.000	-4	-4	-1	2	-50
3	12	22	"Ks592_1i"	"Ks592_1i"	12780	24370	110	3766	3241	1172	80	92	126	100	100	0	5271	4236	1748	108	151	391	100	95	0	0.714	0.766	0.741	0.788	1.641	0.700	0.857	80	459	8849	7289	-0.486	3686	5163	3161	4128	0
3	13	22	"EMPTY"	"EMPTY"	12980	24380	100	243	243	88	79	90	123	62	21	0	331	322	113	104	139	354	10	0	0	0.722	0.752	0.831	0.722	2.163	0.714	0.631	80	483	391	382	-0.469	164	227	164	218	0
3	14	22	"EMPTY"	"EMPTY"	13180	24380	110	204	205	83	76	79	17	93	81	0	270	281	102	103	106	23	93	88	0	0.766	0.725	0.783	0.670	2.712	0.703	0.538	80	556	295	307	-0.384	128	167	129	178	0
3	15	22	"EMPTY"	"EMPTY"	13360	24380	100	176	185	66	77	78	17	95	87	0	214	232	91	104	106	19	88	82	0	0.900	0.844	0.771	0.813	2.747	0.737	0.553	80	492	209	236	-0.152	99	110	108	128	0
3	16	22	"EMPTY"	"EMPTY"	13550	24380	100	128	134	43	77	80	18	85	62	0	189	188	52	105	108	20	87	78	0	0.607	0.687	0.724	0.693	2.211	0.674	0.312	80	511	135	140	-0.720	51	84	57	83	0
3	17	22	"EMPTY"	"EMPTY"	13740	24370	90	171	175	57	66	69	16	96	90	0	219	209	72	93	96	20	86	78	0	0.833	0.940	1.094	1.029	2.392	0.746	0.530	52	352	231	225	-0.263	105	126	109	116	0
3	18	22	"EMPTY"	"EMPTY"	13940	24380	100	129	132	45	62	65	15	91	82	0	172	183	53	86	89	17	100	90	0	0.779	0.722	0.774	0.772	2.070	0.712	0.502	80	415	153	167	-0.360	67	86	70	97	0
3	19	22	"EMPTY"	"EMPTY"	14120	24400	150	60	61	11	60	63	14	8	1	0	81	84	13	84	86	15	12	1	0	0.000	100000.000	0.800	0.675	2.845	0.167	0.000	156	721	-3	1	Error	0	-3	1	0	-50
3	20	22	"EMPTY"	"EMPTY"	14310	24400	150	59	60	10	60	62	13	10	0	0	82	84	14	84	86	14	16	5	0	0.500	0.000	1.000	0.977	3.557	0.185	0.001	156	723	-3	0	-1.000	-1	-2	0	0	-50
3	21	22	"EMPTY"	"EMPTY"	14500	24400	150	61	63	13	62	64	13	11	5	0	86	89	23	87	90	21	8	1	0	1.000	0.500	0.707	0.717	4.242	0.054	0.001	156	734	-2	3	0.000	-1	-1	1	2	-50
3	22	22	"EMPTY"	"EMPTY"	14690	24400	150	60	62	12	62	75	334	0	0	0	82	110	327	85	91	49	1	0	0	0.667	0.000	0.867	0.737	3.461	6.527	0.086	156	880	-5	25	-0.585	-2	-3	0	25	-50
4	1	1	"PFA0039"	"A1411_1"	15200	20390	130	13375	13262	3736	73	78	26	100	100	0	12854	12300	4132	92	99	50	100	100	0	1.042	1.080	1.015	1.144	1.785	1.009	0.826	120	690	26064	25397	0.060	13302	12762	13189	12208	0
4	2	1	"PFA0101"	"A21885_1"	15390	20390	130	21119	18997	9736	81	96	118	100	100	0	9466	8241	4475	101	116	86	99	99	0	2.246	2.324	2.172	2.386	1.943	2.237	0.814	120	583	30403	27056	1.168	21038	9365	18916	8140	0
4	3	1	"PFA0019"	"A11546_1"	15580	20400	130	668	640	180	86	93	56	99	99	0	609	590	143	105	112	49	100	97	0	1.155	1.142	1.153	1.123	1.635	1.181	0.835	120	575	1086	1039	0.208	582	504	554	485	0
4	4	1	"PFA0144"	"A31870_1"	15760	20390	130	26571	25376	6958	83	88	28	100	100	0	11853	10586	3899	104	111	75	99	99	0	2.254	2.413	2.253	2.632	1.862	2.359	0.829	120	595	38237	35775	1.173	26488	11749	25293	10482	0
4	5	1	"PFA0009"	"A10325_29"	15960	20400	130	14018	13445	5088	76	83	30	100	100	0	19452	17835	6842	99	108	77	100	100	0	0.720	0.754	0.710	0.769	1.738	0.710	0.837	120	590	33295	31105	-0.473	13942	19353	13369	17736	0
4	6	1	"PFA0012"	"A10325_32"	16150	20400	130	19040	18058	6155	71	77	24	100	100	0	20970	19232	7439	91	99	27	100	100	0	0.909	0.940	0.874	1.008	2.054	0.867	0.812	120	587	39848	37128	-0.138	18969	20879	17987	19141	0
4	7	1	"PFA0030"	"A12797_1"	16340	20410	120	356	345	111	73	78	25	99	95	0	2568	2445	729	93	97	23	100	100	0	0.114	0.116	0.116	0.111	1.682	0.102	0.713	120	534	2758	2624	-3.129	283	2475	272	2352	0
4	8	1	"PFB0005"	"B11"	16530	20400	130	356	353	125	71	74	20	100	99	0	426	423	137	90	93	20	98	97	0	0.848	0.847	0.830	0.890	1.899	0.862	0.759	120	577	621	615	-0.237	285	336	282	333	0
4	9	1	"PFB0219"	"B57"	16720	20410	150	98	98	21	74	77	17	59	28	0	118	122	24	93	96	20	60	23	0	0.960	0.828	0.838	0.836	3.234	0.595	0.099	156	726	49	53	-0.059	24	25	24	29	-50
4	10	1	"PFB0285"	"B92"	16910	20400	120	336	328	135	73	75	16	98	95	0	499	505	171	93	95	17	100	100	0	0.648	0.619	0.639	0.557	1.903	0.600	0.732	120	500	669	667	-0.626	263	406	255	412	0
4	11	1	"PFB0008"	"B114"	17100	20400	120	248	257	93	72	74	16	98	95	0	1697	1773	719	92	94	16	100	100	0	0.110	0.110	0.108	0.108	1.655	0.096	0.671	120	510	1781	1866	-3.189	176	1605	185	1681	0
4	12	1	"PFB0034"	"B165"	17290	20390	130	1205	1099	394	72	74	16	100	100	0	2100	1913	813	92	94	22	99	98	0	0.564	0.564	0.531	0.597	1.923	0.498	0.792	120	592	3141	2848	-0.826	1133	2008	1027	1821	0
4	13	1	"PFB0089"	"B319"	17490	20390	130	10269	10076	3065	74	77	20	100	100	0	4649	4360	1601	93	98	40	100	99	0	2.238	2.344	2.216	2.536	1.789	2.271	0.843	120	624	14751	14269	1.162	10195	4556	10002	4267	0
4	14	1	"PFB0104"	"B351"	17690	20400	120	276	270	78	71	75	21	97	95	0	273	268	62	91	96	41	95	92	0	1.126	1.124	1.156	1.101	1.828	1.151	0.713	120	496	387	376	0.172	205	182	199	177	0
4	15	1	"PFB0113"	"B372"	17870	20400	120	1447	1393	377	70	72	16	100	100	0	1839	1768	510	90	93	16	100	100	0	0.787	0.788	0.795	0.796	1.549	0.751	0.842	120	484	3126	3001	-0.345	1377	1749	1323	1678	0
4	16	1	"PFB0116"	"B380"	18060	20400	120	153	157	42	72	74	17	97	89	0	208	211	52	91	94	17	98	94	0	0.692	0.708	0.684	0.701	1.934	0.686	0.543	120	500	198	205	-0.531	81	117	85	120	0
4	17	1	"PFB0118"	"B383"	18250	20390	130	3068	2841	825	72	75	17	100	100	0	2546	2486	663	91	93	16	100	100	0	1.220	1.156	1.195	1.136	1.565	1.181	0.835	120	597	5451	5164	0.287	2996	2455	2769	2395	0
4	18	1	"PFB0140"	"B432"	18450	20400	130	2589	2454	875	72	74	17	100	100	0	2291	2222	658	91	93	17	100	100	0	1.144	1.118	1.192	1.046	1.849	1.199	0.783	120	580	4717	4513	0.194	2517	2200	2382	2131	0
4	19	1	"PFC0315"	"C9"	18630	20390	130	581	551	160	72	73	16	100	99	0	527	489	151	89	92	23	95	95	0	1.162	1.197	1.171	1.276	1.820	1.167	0.811	120	559	947	879	0.217	509	438	479	400	0
4	20	1	"PFC0207"	"C56"	18830	20390	140	774	704	271	70	72	16	98	97	0	775	710	288	89	91	22	95	93	0	1.026	1.021	1.016	1.030	1.947	1.005	0.834	156	598	1390	1255	0.037	704	686	634	621	0
4	21	1	"PFC0316"	"C96"	19010	20390	130	480	476	115	70	72	17	100	100	0	614	602	151	91	92	16	100	100	0	0.784	0.795	0.787	0.805	1.567	0.749	0.789	120	562	933	917	-0.351	410	523	406	511	0
4	22	1	"PFC0007"	"C114"	19220	20400	130	436	407	138	67	69	14	99	97	0	928	870	264	89	91	16	100	100	0	0.440	0.435	0.447	0.404	2.135	0.413	0.742	120	714	1208	1121	-1.185	369	839	340	781	0
4	1	2	"PFC0021"	"C134"	15220	20590	130	267	266	87	81	85	21	97	92	0	539	529	170	98	104	51	95	92	0	0.422	0.429	0.439	0.438	1.978	0.394	0.752	120	632	627	616	-1.245	186	441	185	431	0
4	2	2	"PFC0034"	"C161"	15400	20570	130	2658	2645	889	80	93	118	100	100	0	2542	2517	984	97	112	89	97	96	0	1.054	1.060	1.022	1.147	2.081	1.005	0.789	120	520	5023	4985	0.076	2578	2445	2565	2420	0
4	3	2	"PFJ0545"	"J687_3"	15590	20580	130	561	607	262	75	78	22	100	100	0	678	719	326	91	96	32	100	99	0	0.828	0.847	0.847	0.880	1.706	0.767	0.775	120	533	1073	1160	-0.272	486	587	532	628	0
4	4	2	"PFK0100"	"Km695_2"	15780	20580	130	191	196	57	74	79	27	96	90	0	304	307	91	90	98	73	95	76	0	0.547	0.562	0.565	0.539	1.657	0.513	0.658	120	535	331	339	-0.871	117	214	122	217	0
4	5	2	"PFK0134"	"Km993_1"	15970	20580	140	1571	1555	657	79	84	28	100	98	0	1038	1031	399	96	106	75	97	95	0	1.584	1.579	1.606	1.561	2.142	1.662	0.780	156	546	2434	2411	0.663	1492	942	1476	935	0
4	6	2	"PFK0052"	"Km3535_1"	16160	20580	130	143	145	37	82	85	22	88	65	0	473	486	136	104	109	38	100	100	0	0.165	0.165	0.162	0.156	1.786	0.136	0.485	120	509	430	445	-2.597	61	369	63	382	0
4	7	2	"PFK0059"	"Km3703_4"	16360	20590	130	414	400	160	81	84	21	94	93	0	705	737	302	104	107	34	95	95	0	0.554	0.504	0.518	0.489	2.337	0.461	0.704	120	517	934	952	-0.852	333	601	319	633	0
4	8	2	"PFK0303"	"Kn267_1"	16540	20580	130	171	178	51	81	83	20	96	85	0	672	713	276	103	106	30	99	96	0	0.158	0.159	0.165	0.162	1.929	0.138	0.611	120	519	659	707	-2.660	90	569	97	610	0
4	9	2	"PFK0297"	"Kn2497_2"	16740	20580	130	265	265	65	82	83	18	100	98	0	1042	1024	281	100	105	31	100	100	0	0.194	0.198	0.202	0.195	1.412	0.172	0.762	120	527	1125	1107	-2.364	183	942	183	924	0
4	10	2	"PFK0436"	"Kn5150_1"	16940	20580	130	18039	17507	6508	82	84	21	100	100	0	12922	12310	5025	99	103	20	100	100	0	1.400	1.427	1.358	1.541	2.102	1.366	0.780	120	529	30780	29636	0.486	17957	12823	17425	12211	0
4	11	2	"PFK0536"	"Kn8928_1"	17120	20580	130	1004	988	414	77	81	23	100	100	0	1407	1439	683	97	103	50	98	96	0	0.708	0.679	0.654	0.714	1.986	0.554	0.727	120	526	2237	2253	-0.499	927	1310	911	1342	0
4	12	2	"PFK0544"	"Kn9335_1"	17310	20580	120	143	256	540	71	74	18	98	82	0	711	728	180	93	99	52	100	100	0	0.117	0.291	0.115	0.140	2.474	0.881	0.098	120	500	690	820	-3.102	72	618	185	635	0
4	13	2	"PFK0875"	"Ks2_1"	17490	20590	130	140	140	37	68	72	21	91	76	0	563	540	177	87	92	40	98	98	0	0.151	0.159	0.159	0.152	2.167	0.132	0.489	120	545	548	525	-2.725	72	476	72	453	0
4	14	2	"PFK0879"	"Ks2_14"	17680	20580	130	2117	2106	645	66	77	78	100	100	0	5394	5325	1390	85	135	454	100	100	0	0.386	0.389	0.391	0.379	1.444	0.360	0.829	120	562	7360	7280	-1.372	2051	5309	2040	5240	0
4	15	2	"PFK1056"	"Ks54_1"	17870	20580	130	469	524	252	68	78	82	95	91	0	940	950	378	87	142	480	83	34	0	0.470	0.528	0.494	0.526	1.969	0.317	0.559	120	502	1254	1319	-1.089	401	853	456	863	0
4	16	2	"PFK1101"	"Ks59_1"	18060	20580	130	2448	2537	997	75	78	25	100	100	0	1547	1607	722	92	99	78	100	99	0	1.631	1.625	1.588	1.697	1.607	1.546	0.772	120	519	3828	3977	0.706	2373	1455	2462	1515	0
4	17	2	"PFK1165"	"Ks72_6"	18260	20580	130	1689	1612	486	76	79	24	100	100	0	1111	1037	336	95	102	78	98	95	0	1.588	1.631	1.548	1.694	1.729	1.610	0.757	120	515	2629	2478	0.667	1613	1016	1536	942	0
4	18	2	"PFK1183"	"Ks75_9"	18450	20580	130	139	141	38	72	75	17	91	82	0	508	506	151	92	96	22	95	95	0	0.161	0.167	0.161	0.169	2.470	0.145	0.526	120	538	483	483	-2.634	67	416	69	414	0
4	19	2	"PFK1209"	"Ks82_1"	18640	20580	130	2422	2279	803	72	75	18	100	100	0	2338	2248	796	92	100	92	100	99	0	1.046	1.024	1.018	1.035	1.533	0.997	0.821	120	513	4596	4363	0.065	2350	2246	2207	2156	0
4	20	2	"PFK1228"	"Ks83_8"	18830	20580	140	6092	5917	2840	74	76	19	100	100	0	3791	3634	1761	94	100	90	95	94	0	1.628	1.651	1.669	1.693	2.413	1.659	0.832	156	532	9715	9383	0.703	6018	3697	5843	3540	0
4	21	2	"PFK0643"	"Ks127_5"	19020	20580	120	162	162	40	73	74	16	97	91	0	703	679	197	91	93	16	100	100	0	0.145	0.151	0.148	0.150	1.701	0.131	0.651	120	494	701	677	-2.782	89	612	89	588	0
4	22	2	"PFK0638"	"Ks127_16"	19220	20580	130	565	530	147	68	70	15	100	100	0	1007	929	267	90	91	16	100	99	0	0.542	0.551	0.527	0.555	1.646	0.511	0.836	120	643	1414	1301	-0.884	497	917	462	839	0
4	1	3	"PFK0659"	"Ks133_2"	15210	20770	130	148	150	43	76	79	19	88	82	0	423	392	137	97	102	29	92	90	0	0.221	0.251	0.246	0.253	1.819	0.222	0.604	120	622	398	369	-2.179	72	326	74	295	0
4	2	3	"PFK0667"	"Ks139_1"	15420	20780	150	91	97	27	73	76	19	46	27	0	135	134	31	91	98	38	57	13	0	0.409	0.558	0.607	0.581	3.344	0.407	0.227	156	585	62	67	-1.290	18	44	24	43	-50
4	3	3	"PFK0682"	"Ks152_11"	15610	20780	120	125	127	37	68	70	15	87	78	0	209	202	63	86	87	15	90	88	0	0.463	0.509	0.514	0.447	2.199	0.457	0.503	120	413	180	175	-1.110	57	123	59	116	0
4	4	3	"PFK0686"	"Ks155_1"	15790	20780	130	2312	2139	799	72	74	18	100	100	0	1432	1279	544	88	92	25	97	95	0	1.667	1.736	1.672	1.887	1.930	1.714	0.826	120	456	3584	3258	0.737	2240	1344	2067	1191	0
4	5	3	"PFA0001"	"A10325_1"	15980	20780	150	90	93	23	76	79	20	41	16	0	111	115	26	94	99	29	33	8	0	0.824	0.810	0.862	0.978	2.813	0.576	0.169	156	550	31	38	-0.280	14	17	17	21	-50
4	6	3	"PFA0004"	"A10325_16"	16180	20780	150	81	84	21	79	81	20	23	6	0	106	105	29	98	104	36	11	1	0	0.250	0.714	0.720	0.736	3.479	0.740	0.121	156	589	10	12	-2.000	2	8	5	7	-50
4	7	3	"PFA0008"	"A10325_26"	16370	20780	130	137	134	41	81	84	20	80	65	0	147	142	43	100	105	23	75	50	0	1.191	1.262	1.069	1.070	2.216	1.168	0.378	120	546	103	95	0.253	56	47	53	42	0
4	8	3	"PFA0016"	"A10935_1"	16560	20780	120	7515	7490	2616	81	85	20	100	100	0	7608	7728	2476	103	107	32	100	100	0	0.991	0.972	1.004	0.959	1.390	0.964	0.865	120	438	14939	15034	-0.014	7434	7505	7409	7625	0
4	9	3	"PFA0020"	"A11962_1"	16750	20780	130	205	190	64	82	84	19	85	83	0	216	210	68	102	105	20	88	86	0	1.079	1.000	0.883	0.865	2.324	0.969	0.572	120	519	237	216	0.110	123	114	108	108	0
4	10	3	"PFA0023"	"A12312_15"	16940	20780	130	191	190	58	81	83	21	91	87	0	786	726	258	100	103	21	95	94	0	0.160	0.174	0.175	0.172	1.874	0.160	0.699	120	547	796	735	-2.641	110	686	109	626	0
4	11	3	"PFA0047"	"A14801_11"	17130	20780	120	736	759	336	75	78	19	97	97	0	1904	1955	892	96	100	50	96	96	0	0.366	0.368	0.374	0.374	2.207	0.329	0.790	120	491	2469	2543	-1.452	661	1808	684	1859	0
4	12	3	"PFA0051"	"A14801_2"	17320	20780	120	421	400	128	69	71	16	97	96	0	505	490	180	90	93	18	94	93	0	0.848	0.827	0.807	0.819	1.793	0.764	0.789	120	507	767	731	-0.238	352	415	331	400	0
4	13	3	"PFA0053"	"A14801_24"	17520	20780	130	2200	1963	791	65	67	15	100	100	0	1074	985	400	84	87	16	94	91	0	2.157	2.107	2.132	2.211	2.245	2.252	0.810	120	535	3125	2799	1.109	2135	990	1898	901	0
4	14	3	"PFA0056"	"A14801_31"	17700	20780	110	124	129	34	62	63	12	97	92	0	146	150	39	82	90	112	11	0	0	0.969	0.985	1.088	1.012	2.326	0.911	0.473	80	415	126	135	-0.046	62	64	67	68	0
4	15	3	"PFA0058"	"A14801_37"	17890	20770	150	88	98	78	64	71	65	3	0	0	109	109	27	86	124	413	0	0	0	1.043	1.478	1.067	0.994	3.009	5.323	0.055	156	606	47	57	0.061	24	23	34	23	-50
4	16	3	"PFA0060"	"A14801_6"	18110	20770	150	86	88	23	70	76	51	8	0	0	109	111	28	90	99	80	1	0	0	0.842	0.857	0.947	0.869	3.729	20.409	0.004	156	509	35	39	-0.248	16	19	18	21	-50
4	17	3	"PFA0083"	"A18792_11"	18260	20770	150	95	101	28	73	79	49	17	0	0	116	116	28	94	103	77	2	0	0	1.000	1.273	0.880	0.974	3.399	13.040	0.012	156	565	44	50	0.000	22	22	28	22	-50
4	18	3	"PFA0087"	"A18792_19"	18480	20760	110	99	100	27	71	74	19	66	33	0	125	124	32	91	96	23	65	30	0	0.824	0.879	0.953	0.946	2.526	0.645	0.169	80	445	62	62	-0.280	28	34	29	33	0
4	19	3	"PFA0098"	"A20643_1"	18660	20770	120	199	189	52	70	72	18	95	92	0	177	171	42	90	97	93	40	0	0	1.483	1.469	1.460	1.338	2.033	1.569	0.558	120	474	216	200	0.568	129	87	119	81	0
4	20	3	"PFA0103"	"A21885_19"	18850	20770	120	1522	1458	400	71	74	16	100	100	0	1605	1505	470	91	94	17	100	100	0	0.958	0.981	0.958	1.031	1.614	0.945	0.859	120	480	2965	2801	-0.061	1451	1514	1387	1414	0
4	21	3	"PFA0105"	"A21885_20"	19040	20770	130	809	763	238	71	72	15	100	100	0	926	896	278	90	92	16	100	100	0	0.883	0.859	0.915	0.865	1.733	0.840	0.817	120	502	1574	1498	-0.180	738	836	692	806	0
4	22	3	"PFA0107"	"A21885_9"	19220	20770	120	143	148	39	68	69	14	96	92	0	372	370	84	91	92	16	100	100	0	0.267	0.287	0.264	0.264	1.705	0.262	0.642	120	535	356	359	-1.906	75	281	80	279	0
4	1	4	"PFA0130"	"A2546_1"	15230	20950	130	8929	8075	2857	70	73	18	100	100	0	5883	5115	2216	90	97	65	98	98	0	1.529	1.593	1.487	1.712	2.167	1.495	0.783	120	631	14652	13030	0.613	8859	5793	8005	5025	0
4	2	4	"PFA0132"	"A26463_1"	15420	20950	130	306	300	91	71	75	18	96	93	0	187	181	50	90	97	68	70	19	0	2.423	2.516	2.294	2.433	2.188	1.772	0.244	120	515	332	320	1.277	235	97	229	91	0
4	3	4	"PFA0137"	"A29544_1"	15630	20940	150	88	88	19	75	77	18	35	10	0	108	110	23	94	97	19	40	16	0	0.929	0.813	0.857	0.888	3.617	0.771	0.102	156	515	27	29	-0.107	13	14	13	16	-50
4	4	4	"PFA0145"	"A31914_2"	15800	20960	120	1461	1366	447	79	82	18	100	100	0	5726	5472	1773	101	105	33	100	100	0	0.246	0.240	0.252	0.237	1.734	0.216	0.767	120	421	7007	6658	-2.025	1382	5625	1287	5371	0
4	5	4	"PFA0147"	"A31914_5"	16000	20960	130	352	343	98	77	82	36	99	95	0	653	642	155	100	106	33	100	100	0	0.497	0.491	0.503	0.473	1.638	0.482	0.752	120	531	828	808	-1.008	275	553	266	542	0
4	6	4	"PFA0149"	"A31914_8"	16180	20960	120	297	297	70	78	81	28	100	99	0	531	525	132	99	103	32	100	99	0	0.507	0.514	0.515	0.518	1.501	0.484	0.778	120	507	651	645	-0.980	219	432	219	426	0
4	7	4	"PFC0052"	"C198"	16390	20980	90	100	104	24	82	86	20	46	17	0	142	143	33	104	108	26	55	42	0	0.474	0.564	0.652	0.542	3.303	0.490	0.089	52	317	56	61	-1.078	18	38	22	39	0
4	8	4	"PFC0057"	"C216"	16560	20930	150	85	88	19	81	84	20	22	3	0	153	151	43	102	105	22	66	52	0	0.078	0.143	0.299	0.289	4.042	0.112	0.034	156	527	55	56	-3.672	4	51	7	49	-50
4	9	4	"PFC0059"	"C222"	16750	20960	120	116	119	27	79	82	20	73	41	0	201	206	63	101	104	20	92	87	0	0.370	0.381	0.370	0.364	2.696	0.278	0.304	120	478	137	145	-1.434	37	100	40	105	0
4	10	4	"PFC0062"	"C228"	16960	20960	130	158	155	50	75	77	19	87	79	0	262	258	82	97	99	19	92	90	0	0.503	0.497	0.538	0.480	2.246	0.502	0.584	120	528	248	241	-0.991	83	165	80	161	0
4	11	4	"PFC0068"	"C237"	17140	20960	130	376	379	123	69	71	16	100	99	0	1342	1347	452	91	93	17	100	100	0	0.245	0.247	0.253	0.241	1.647	0.217	0.729	120	478	1558	1566	-2.027	307	1251	310	1256	0
4	12	4	"PFC0072"	"C244"	17330	20960	130	1188	1097	396	69	71	15	100	100	0	1119	1062	357	91	94	17	100	100	0	1.089	1.059	1.091	1.044	1.881	1.098	0.757	120	492	2147	1999	0.122	1119	1028	1028	971	0
4	13	4	"PFC0092"	"C291"	17520	20960	130	219	216	76	69	70	15	95	90	0	840	810	291	92	94	16	98	97	0	0.201	0.205	0.204	0.195	2.104	0.186	0.719	120	476	898	865	-2.318	150	748	147	718	0
4	14	4	"PFC0094"	"C296"	17700	20950	130	759	714	246	65	67	15	100	100	0	556	522	187	90	93	30	96	94	0	1.489	1.502	1.422	1.592	1.730	1.459	0.767	120	502	1160	1081	0.575	694	466	649	432	0
4	15	4	"PFC0096"	"C299"	17890	20950	130	157	160	36	66	69	16	100	97	0	170	170	39	90	93	29	90	72	0	1.138	1.175	1.122	1.260	2.010	0.897	0.469	120	556	171	174	0.186	91	80	94	80	0
4	16	4	"PFC0099"	"C302"	18080	20950	130	318	308	107	68	72	48	93	87	0	313	307	107	91	95	23	93	90	0	1.126	1.111	1.093	1.152	1.949	1.084	0.580	120	487	472	456	0.171	250	222	240	216	0
4	17	4	"PFC0101"	"C307"	18270	20950	120	114	115	24	69	73	50	43	1	0	294	289	68	93	95	22	98	97	0	0.224	0.235	0.248	0.226	2.054	0.233	0.102	120	460	246	242	-2.159	45	201	46	196	0
4	18	4	"PFC0103"	"C311"	18480	20950	150	84	86	18	68	71	17	47	15	0	114	114	24	92	95	21	50	18	0	0.727	0.818	0.759	0.823	3.808	0.416	0.067	156	636	38	40	-0.459	16	22	18	22	-50
4	19	4	"PFC0123"	"C370"	18650	20950	120	645	641	212	68	70	15	100	100	0	728	742	225	90	92	21	100	100	0	0.904	0.879	0.905	0.867	1.571	0.861	0.791	120	474	1215	1225	-0.145	577	638	573	652	0
4	20	4	"PFC0125"	"C374"	18870	20970	150	84	87	22	70	72	16	47	23	0	115	114	31	91	97	70	7	0	0	0.583	0.739	0.717	0.640	3.089	0.465	0.119	156	578	38	40	-0.778	14	24	17	23	-50
4	21	4	"PFC0127"	"C38"	19040	20950	120	385	356	120	69	70	15	99	95	0	419	393	129	90	93	17	95	92	0	0.960	0.947	0.960	0.986	1.951	0.916	0.715	120	429	645	590	-0.058	316	329	287	303	0
4	22	4	"PFC0129"	"C382"	19230	20950	120	137	140	35	68	70	16	94	88	0	289	283	82	91	93	17	97	94	0	0.348	0.375	0.387	0.359	2.154	0.320	0.512	120	540	267	264	-1.521	69	198	72	192	0
4	1	5	"PFC0131"	"C385"	15240	21150	130	119	122	41	68	70	17	83	70	0	366	357	135	87	92	61	91	85	0	0.183	0.200	0.202	0.182	2.489	0.180	0.545	120	633	330	324	-2.452	51	279	54	270	0
4	2	5	"PFC0133"	"C387"	15430	21150	130	164	171	55	73	75	17	92	86	0	682	728	320	92	96	32	100	97	0	0.154	0.154	0.165	0.160	1.802	0.138	0.639	120	548	681	734	-2.697	91	590	98	636	0
4	3	5	"PFC0149"	"C427"	15620	21150	130	101	101	27	75	77	17	61	34	0	289	272	89	97	100	33	88	85	0	0.135	0.149	0.169	0.170	2.316	0.119	0.255	120	546	218	201	-2.885	26	192	26	175	0
4	4	5	"PFC0151"	"C43"	15800	21140	130	1060	1011	385	73	76	18	100	100	0	684	653	251	96	101	40	99	94	0	1.679	1.684	1.615	1.701	1.585	1.683	0.775	120	545	1575	1495	0.747	987	588	938	557	0
4	5	5	"PFC0153"	"C436"	15990	21160	110	96	95	25	70	78	42	23	2	0	166	161	49	92	107	97	30	0	0	0.351	0.362	0.392	0.343	2.298	0.101	0.049	80	470	100	94	-1.509	26	74	25	69	0
4	6	5	"PFC0155"	"C441"	16200	21150	130	404	391	157	75	81	39	89	87	0	1854	1762	726	99	110	86	98	96	0	0.187	0.190	0.196	0.175	2.109	0.170	0.704	120	541	2084	1979	-2.415	329	1755	316	1663	0
4	7	5	"PFC0157"	"C445"	16420	21140	150	87	87	19	78	80	18	30	5	0	114	119	32	101	105	23	35	21	0	0.692	0.500	0.583	0.688	3.569	0.407	0.134	156	584	22	27	-0.531	9	13	9	18	-50
4	8	5	"PFC0159"	"C447"	16570	21140	130	1082	1032	399	79	83	23	100	100	0	846	815	343	102	107	48	98	95	0	1.348	1.337	1.268	1.414	1.863	1.298	0.754	120	446	1747	1666	0.431	1003	744	953	713	0
4	9	5	"PFD0373"	"D42243_45"	16750	21140	130	14162	13268	4805	86	91	29	100	100	0	12120	11847	5100	110	117	57	99	99	0	1.172	1.123	1.060	1.214	2.150	1.049	0.793	120	549	26086	24919	0.229	14076	12010	13182	11737	0
4	10	5	"PFD0380"	"D42715_1"	16970	21160	150	126	129	41	81	87	30	62	37	0	133	137	32	105	112	44	32	5	0	1.607	1.500	1.293	1.195	2.821	0.620	0.210	156	562	73	80	0.684	45	28	48	32	-50
4	11	5	"PFD0387"	"D42954_2"	17150	21150	150	83	86	21	73	75	17	33	17	0	111	110	23	95	97	18	46	15	0	0.625	0.867	0.833	0.807	3.627	0.626	0.044	156	481	26	28	-0.678	10	16	13	15	-50
4	12	5	"PFD0397"	"D45582_1"	17350	21150	150	80	82	17	73	75	17	28	8	0	105	105	21	96	97	17	28	14	0	0.778	1.000	0.739	0.729	3.711	0.278	0.010	156	501	16	18	-0.363	7	9	9	9	-50
4	13	5	"PFD0405"	"D4722_1"	17510	21140	120	114	117	25	73	74	16	85	67	0	336	334	77	95	96	16	100	100	0	0.170	0.184	0.172	0.170	1.998	0.150	0.367	120	412	282	283	-2.555	41	241	44	239	0
4	14	5	"PFD0416"	"D49176_11"	17700	21140	120	220	223	50	71	75	25	98	97	0	1087	1022	258	96	99	30	100	98	0	0.150	0.164	0.166	0.166	1.881	0.146	0.752	120	469	1140	1078	-2.734	149	991	152	926	0
4	15	5	"PFD0438"	"D49176_65"	17890	21180	150	86	92	26	75	229	1513	0	0	0	112	116	26	98	101	24	36	10	0	0.786	0.944	0.881	0.917	3.918	1.470	0.080	156	610	25	35	-0.348	11	14	17	18	-50
4	16	5	"PFD0441"	"D49176_7"	18080	21140	130	419	392	110	75	170	1213	0	0	0	2174	1989	675	98	100	22	100	100	0	0.166	0.168	0.161	0.174	1.798	0.149	0.819	120	520	2420	2208	-2.593	344	2076	317	1891	0
4	17	5	"PFD0444"	"D49942_10"	18260	21140	120	4908	4477	1433	75	79	24	100	100	0	12297	11320	3256	100	106	46	100	100	0	0.396	0.392	0.398	0.385	1.620	0.370	0.836	120	481	17030	15622	-1.336	4833	12197	4402	11220	0
4	18	5	"PFD0446"	"D49942_3"	18450	21150	130	932	848	329	71	73	18	99	97	0	3004	2856	955	96	102	44	99	99	0	0.296	0.282	0.288	0.257	1.966	0.272	0.812	120	543	3769	3537	-1.756	861	2908	777	2760	0
4	19	5	"PFD0448"	"D49942_6"	18650	21150	120	1441	1292	494	67	70	18	99	99	0	4259	4076	1152	93	97	26	100	100	0	0.330	0.308	0.326	0.268	2.065	0.303	0.817	120	461	5540	5208	-1.600	1374	4166	1225	3983	0
4	20	5	"PFD0450"	"D49942_9"	18830	21140	130	5546	5316	2345	69	70	15	100	100	0	14586	14163	6824	93	100	82	99	98	0	0.378	0.373	0.354	0.391	2.123	0.316	0.773	120	422	19970	19317	-1.404	5477	14493	5247	14070	0
4	21	5	"PFD0482"	"D56400_4"	19030	21140	120	100	102	22	69	70	14	76	55	0	157	161	36	92	99	77	35	1	0	0.477	0.478	0.468	0.448	2.575	0.353	0.231	120	458	96	102	-1.068	31	65	33	69	0
4	22	5	"PFD0484"	"D56470_2"	19220	21140	130	228	220	56	70	72	16	100	96	0	379	365	117	93	96	17	99	95	0	0.552	0.551	0.520	0.577	1.920	0.482	0.720	120	626	444	422	-0.856	158	286	150	272	0
4	1	6	"PFD0487"	"D56950_2"	15220	21330	130	2113	1958	644	69	72	21	100	100	0	1632	1464	576	91	97	54	99	99	0	1.326	1.376	1.316	1.436	1.694	1.332	0.839	120	633	3585	3262	0.408	2044	1541	1889	1373	0
4	2	6	"PFD0490"	"D5782_1"	15410	21330	130	1281	1298	347	77	80	21	100	100	0	1138	1133	361	99	104	59	98	98	0	1.159	1.181	1.144	1.249	1.695	1.125	0.840	120	532	2243	2255	0.213	1204	1039	1221	1034	0
4	3	6	"PFD0508"	"D6287_1"	15610	21340	130	144	144	34	77	79	19	95	84	0	166	169	32	99	102	33	90	50	0	1.000	0.957	0.942	0.931	2.038	0.977	0.445	120	560	134	137	0.000	67	67	67	70	0
4	4	6	"PFD0510"	"D6287_13"	15820	21350	150	90	95	22	73	75	17	49	24	0	122	124	23	95	99	35	34	4	0	0.630	0.759	0.769	0.741	3.335	0.698	0.144	156	539	44	51	-0.667	17	27	22	29	-50
4	5	6	"PFD0529"	"D6287_55"	15980	21330	120	188	187	35	70	73	16	100	99	0	659	661	116	92	94	17	100	100	0	0.208	0.206	0.209	0.200	1.458	0.186	0.771	120	442	685	686	-2.265	118	567	117	569	0
4	6	6	"PFD0532"	"D6287_61"	16190	21310	150	88	90	24	74	78	34	19	3	0	125	127	36	97	106	81	10	0	0	0.500	0.533	0.583	0.611	3.256	0.471	0.107	156	613	42	46	-1.000	14	28	16	30	-50
4	7	6	"PFD0536"	"D6287_69"	16360	21330	130	103	106	23	77	78	25	52	15	0	176	177	40	100	105	39	79	47	0	0.342	0.377	0.351	0.343	2.828	0.650	0.431	120	478	102	106	-1.547	26	76	29	77	0
4	8	6	"PFD0538"	"D6287_70"	16560	21330	120	206	202	53	82	85	22	92	91	0	255	250	69	104	110	48	90	83	0	0.821	0.822	0.847	0.786	2.137	0.751	0.627	120	471	275	266	-0.284	124	151	120	146	0
4	9	6	"PFD0549"	"D64289_1"	16740	21330	120	41009	37754	10551	92	99	35	100	100	0	37665	35729	8952	118	126	49	100	100	0	1.090	1.058	1.093	1.042	1.764	1.067	0.848	120	509	78464	73273	0.124	40917	37547	37662	35611	0
4	10	6	"PFD0558"	"D65681_2"	16950	21330	130	437	428	137	89	96	34	99	96	0	502	497	155	113	119	34	100	97	0	0.895	0.883	0.901	0.878	1.915	0.848	0.683	120	507	737	723	-0.161	348	389	339	384	0
4	11	6	"PFE0558"	"E49_1"	17130	21330	120	192	194	43	81	83	18	98	96	0	347	345	76	104	104	19	100	100	0	0.457	0.469	0.478	0.466	1.599	0.426	0.682	120	418	354	354	-1.130	111	243	113	241	0
4	12	6	"PFE0562"	"E5006_5"	17320	21330	130	3692	3492	1124	80	81	18	100	100	0	2507	2409	601	100	101	18	100	100	0	1.501	1.478	1.565	1.398	1.732	1.572	0.805	120	485	6019	5721	0.586	3612	2407	3412	2309	0
4	13	6	"PFE0565"	"E5141_1"	17510	21330	120	389	373	114	76	77	16	97	96	0	912	891	225	96	98	16	100	100	0	0.384	0.374	0.391	0.347	1.877	0.347	0.747	120	461	1129	1092	-1.382	313	816	297	795	0
4	14	6	"PFE0569"	"E517_1"	17690	21320	130	372	367	91	77	80	25	100	100	0	667	660	171	98	102	22	100	100	0	0.518	0.516	0.518	0.513	1.615	0.476	0.780	120	514	864	852	-0.948	295	569	290	562	0
4	15	6	"PFE0579"	"E5479_3"	17890	21330	130	1440	1472	705	82	270	1667	27	0	0	1595	1712	765	101	106	24	100	100	0	0.909	0.863	0.930	0.830	2.074	6.216	0.075	120	501	2852	3001	-0.138	1358	1494	1390	1611	0
4	16	6	"PFE0585"	"E598_1"	18090	21330	130	60637	53909	15346	89	270	1635	100	100	37	22081	21815	8698	104	110	50	100	100	0	2.755	2.479	2.478	2.606	1.756	2.507	0.814	120	520	82525	75531	1.462	60548	21977	53820	21711	0
4	17	6	"PFE0608"	"E714_7"	18270	21330	120	303	299	78	87	91	27	99	95	0	264	270	67	104	109	46	97	87	0	1.350	1.277	1.306	1.253	1.849	1.266	0.670	120	479	376	378	0.433	216	160	212	166	0
4	18	6	"PFE0610"	"E7279_2"	18470	21330	120	178	180	44	77	80	19	98	95	0	792	780	187	99	101	19	100	100	0	0.146	0.151	0.148	0.142	1.739	0.137	0.667	120	478	794	784	-2.779	101	693	103	681	0
4	19	6	"PFE0613"	"E7418_1"	18660	21330	120	130	132	29	68	71	18	96	81	0	372	384	80	92	95	22	100	100	0	0.221	0.219	0.213	0.203	1.781	0.192	0.517	120	413	342	356	-2.175	62	280	64	292	0
4	20	6	"PFE0616"	"E7745_1"	18830	21300	150	85	88	23	66	68	15	57	34	0	116	117	35	90	96	73	10	0	0	0.731	0.815	0.781	0.723	3.095	0.068	0.051	156	535	45	49	-0.453	19	26	22	27	-50
4	21	6	"PFE0619"	"E7861_3"	19030	21320	130	659	634	220	69	70	14	100	100	0	523	497	187	91	94	21	95	95	0	1.366	1.392	1.313	1.457	2.015	1.299	0.701	120	544	1022	971	0.450	590	432	565	406	0
4	22	6	"PFE0623"	"E8100_2"	19230	21320	130	4143	4026	1120	71	73	16	100	100	0	3016	2864	993	93	96	22	100	98	0	1.393	1.427	1.387	1.518	1.743	1.371	0.830	120	638	6995	6726	0.478	4072	2923	3955	2771	0
4	1	7	"PFE0649"	"E8914_2"	15230	21520	120	330	321	94	76	81	25	98	95	0	561	532	147	99	106	59	98	92	0	0.550	0.566	0.591	0.552	1.797	0.524	0.772	120	561	716	678	-0.863	254	462	245	433	0
4	2	7	"PFE0654"	"E9225_1"	15410	21520	120	328	331	92	79	82	20	100	99	0	1576	1630	405	101	105	23	100	100	0	0.169	0.165	0.173	0.158	1.499	0.155	0.735	120	496	1724	1781	-2.566	249	1475	252	1529	0
4	3	7	"PFE0657"	"E9299_3"	15620	21520	130	122	123	31	80	82	20	77	51	0	156	156	41	101	105	23	84	62	0	0.764	0.782	0.782	0.736	2.610	0.678	0.333	120	512	97	98	-0.389	42	55	43	55	0
4	4	7	"PFE0659"	"E9299_6"	15800	21520	120	2406	2159	757	77	79	16	100	100	0	3374	3149	1022	100	101	18	100	100	0	0.711	0.683	0.707	0.684	2.077	0.669	0.792	120	395	5603	5131	-0.491	2329	3274	2082	3049	0
4	5	7	"PFE0663"	"E9475_1"	15980	21520	120	209	205	52	75	77	16	97	96	0	1320	1287	371	97	103	62	100	98	0	0.110	0.109	0.106	0.108	1.723	0.092	0.691	120	484	1357	1320	-3.190	134	1223	130	1190	0
4	6	7	"PFE0668"	"E9987_1"	16190	21520	120	239	238	59	75	76	16	100	100	0	810	797	228	98	104	61	99	98	0	0.230	0.233	0.218	0.237	1.786	0.206	0.739	120	507	876	862	-2.118	164	712	163	699	0
4	7	7	"PFF0025"	"F10660_2"	16370	21520	120	131	129	33	71	75	26	85	58	0	590	568	160	96	101	38	97	95	0	0.121	0.123	0.133	0.121	1.946	0.116	0.450	120	468	554	530	-3.041	60	494	58	472	0
4	8	7	"PFF0029"	"F10730_3"	16550	21520	120	749	731	199	70	74	17	100	100	0	1415	1357	346	95	97	20	100	100	0	0.514	0.524	0.531	0.519	1.631	0.490	0.815	120	479	1999	1923	-0.959	679	1320	661	1262	0
4	9	7	"PFF0032"	"F10872_1"	16750	21520	120	436	401	128	72	78	25	96	95	0	694	664	204	95	102	32	98	96	0	0.608	0.578	0.597	0.574	2.168	0.549	0.759	120	514	963	898	-0.719	364	599	329	569	0
4	10	7	"PFF0035"	"F10935_2"	16940	21520	130	6328	6168	2293	82	86	30	100	100	0	5877	5761	1864	101	106	26	100	100	0	1.081	1.075	1.135	1.021	1.929	1.102	0.808	120	559	12022	11746	0.113	6246	5776	6086	5660	0
4	11	7	"PFF0038"	"F10949_3"	17140	21520	120	894	851	227	84	88	27	100	99	0	1154	1078	300	105	107	21	99	99	0	0.772	0.788	0.796	0.815	1.892	0.764	0.814	120	462	1859	1740	-0.373	810	1049	767	973	0
4	12	7	"PFF0040"	"F10953_1"	17320	21520	120	7971	8209	3520	80	83	18	100	100	0	8638	8661	3612	101	104	20	100	100	0	0.924	0.950	1.017	0.951	1.989	0.931	0.765	120	459	16428	16689	-0.114	7891	8537	8129	8560	0
4	13	7	"PFF0668"	"F310_1"	17510	21520	120	107	105	26	79	81	18	60	33	0	211	208	58	97	101	22	93	89	0	0.246	0.234	0.278	0.272	2.108	0.215	0.212	120	481	142	137	-2.026	28	114	26	111	0
4	14	7	"PFF0671"	"F31319_2"	17700	21520	120	3423	3084	904	77	79	19	100	100	0	1998	1915	441	96	101	23	100	100	0	1.759	1.653	1.731	1.584	1.756	1.772	0.819	120	496	5248	4826	0.815	3346	1902	3007	1819	0
4	15	7	"PFF0680"	"F31855_1"	17890	21520	120	171	165	49	78	80	20	86	84	0	305	294	89	99	102	20	94	93	0	0.451	0.446	0.433	0.448	2.034	0.400	0.548	120	488	299	282	-1.147	93	206	87	195	0
4	16	7	"PFF0682"	"F32050_1"	18070	21510	110	181	179	50	78	84	32	91	81	0	532	513	169	101	118	94	92	88	0	0.239	0.245	0.240	0.259	1.815	0.206	0.645	80	473	534	513	-2.065	103	431	101	412	0
4	17	7	"PFF0686"	"F32122_1"	18270	21510	130	2122	2066	630	76	82	28	100	100	0	2577	2374	910	99	114	94	98	95	0	0.826	0.875	0.837	0.955	1.961	0.798	0.817	120	562	4524	4265	-0.276	2046	2478	1990	2275	0
4	18	7	"PFF0693"	"F32325_1"	18460	21510	130	275	275	73	76	77	18	98	96	0	1352	1262	424	98	102	47	99	98	0	0.159	0.171	0.166	0.169	1.839	0.144	0.753	120	529	1453	1363	-2.656	199	1254	199	1164	0
4	19	7	"PFF0715"	"F33346_1"	18650	21510	130	545	536	165	70	72	17	100	100	0	587	581	221	91	96	33	95	93	0	0.958	0.951	0.898	1.028	2.068	0.865	0.745	120	517	971	956	-0.062	475	496	466	490	0
4	20	7	"PFF0719"	"F33441_1"	18840	21510	120	3511	3289	1045	65	69	29	100	100	0	3919	3614	1186	85	100	154	100	100	0	0.899	0.914	0.933	0.925	1.583	0.890	0.852	120	509	7280	6753	-0.154	3446	3834	3224	3529	0
4	21	7	"PFF0722"	"F33612_1"	19030	21510	130	588	581	166	69	72	27	100	99	0	538	523	151	91	106	153	94	82	0	1.161	1.185	1.228	1.206	1.719	0.930	0.611	120	524	966	944	0.215	519	447	512	432	0
4	22	7	"PFF0725"	"F33675_1"	19220	21510	130	114	119	33	72	74	18	82	61	0	243	243	64	95	99	33	94	88	0	0.284	0.318	0.291	0.297	2.301	0.285	0.443	120	623	190	195	-1.817	42	148	47	148	0
4	1	8	"PFF0728"	"F33814_1"	15170	21710	150	94	108	44	79	83	24	43	27	0	119	138	52	100	106	28	44	31	0	0.789	0.763	0.846	0.941	2.776	0.773	0.406	156	875	34	67	-0.341	15	19	29	38	-50
4	2	8	"PFF0734"	"F34109_1"	15420	21700	130	181	182	47	80	85	26	92	89	0	205	202	53	102	110	33	88	79	0	0.981	1.020	1.016	1.024	2.227	0.895	0.528	120	613	204	202	-0.028	101	103	102	100	0
4	3	8	"PFF0764"	"F35293_1"	15620	21700	130	582	558	137	78	80	17	100	100	0	466	462	118	101	103	19	99	98	0	1.381	1.330	1.299	1.363	1.575	1.311	0.830	120	517	869	841	0.466	504	365	480	361	0
4	4	8	"PFF0773"	"F35453_1"	15800	21710	150	101	101	24	77	80	18	58	30	0	128	128	27	100	103	20	59	30	0	0.857	0.857	0.781	0.838	2.732	0.635	0.110	156	588	52	52	-0.222	24	28	24	28	-50
4	5	8	"PFF0777"	"F35590_1"	16000	21700	100	103	109	24	77	79	17	68	35	0	139	138	28	99	102	20	72	50	0	0.650	0.821	0.720	0.854	3.414	0.569	0.143	80	376	66	71	-0.621	26	40	32	39	0
4	6	8	"PFF0781"	"F35756_2"	16180	21700	130	2441	2311	705	76	81	49	100	100	0	1792	1686	580	99	108	87	97	93	0	1.397	1.408	1.373	1.557	1.952	1.383	0.845	120	549	4058	3822	0.482	2365	1693	2235	1587	0
4	7	8	"PFF0784"	"F35756_5"	16380	21710	130	469	462	151	74	79	51	95	95	0	1189	1262	342	96	105	90	100	100	0	0.361	0.333	0.339	0.315	1.659	0.329	0.794	120	520	1488	1554	-1.468	395	1093	388	1166	0
4	8	8	"PFF0788"	"F35774_1"	16560	21700	120	7306	6698	2185	67	71	18	100	100	0	4410	4019	1590	88	95	114	98	97	0	1.675	1.687	1.588	1.911	2.218	1.671	0.840	120	483	11561	10562	0.744	7239	4322	6631	3931	0
4	9	8	"PFF0818"	"F36648_1"	16760	21710	120	324	312	123	64	66	18	93	90	0	1359	1305	532	83	91	112	95	92	0	0.204	0.203	0.206	0.201	1.870	0.189	0.758	120	499	1536	1470	-2.295	260	1276	248	1222	0
4	10	8	"PFF0821"	"F3666_3"	16950	21710	130	101	104	24	69	74	28	59	19	0	235	226	60	87	91	19	94	92	0	0.216	0.252	0.266	0.236	2.156	0.258	0.256	120	502	180	174	-2.209	32	148	35	139	0
4	11	8	"PFF0823"	"F36721_3"	17140	21700	150	115	116	28	76	81	27	64	30	0	155	159	38	95	99	20	87	67	0	0.650	0.625	0.647	0.668	2.884	0.722	0.286	156	541	99	104	-0.621	39	60	40	64	-50
4	12	8	"PFF0825"	"F36734_1"	17330	21700	120	141	138	41	78	80	18	80	70	0	236	226	65	98	101	19	91	89	0	0.457	0.469	0.449	0.404	2.305	0.407	0.481	120	463	201	188	-1.131	63	138	60	128	0
4	13	8	"PFF0827"	"F36803_1"	17520	21700	120	175	175	65	77	80	18	86	85	0	621	577	221	97	101	24	95	94	0	0.187	0.204	0.198	0.221	2.389	0.192	0.644	120	481	622	578	-2.419	98	524	98	480	0
4	14	8	"PFF0831"	"F37098_2"	17710	21700	120	292	287	90	75	78	20	96	94	0	2269	2189	866	97	101	24	100	99	0	0.100	0.101	0.104	0.103	2.028	0.088	0.736	120	481	2389	2304	-3.323	217	2172	212	2092	0
4	15	8	"PFF1472"	"F58335_1"	17900	21700	120	186	188	58	71	72	17	96	90	0	899	902	380	94	97	19	99	99	0	0.143	0.145	0.146	0.143	1.824	0.126	0.692	120	477	920	925	-2.807	115	805	117	808	0
4	16	8	"PFF1476"	"F58487_1"	18070	21710	100	86	89	29	67	70	19	47	21	0	161	168	63	90	99	38	78	48	0	0.268	0.282	0.298	0.278	3.235	0.294	0.358	80	423	90	100	-1.902	19	71	22	78	0
4	17	8	"PFF1492"	"F58910_1"	18280	21700	130	422	421	154	65	68	18	100	99	0	515	512	170	87	96	47	100	94	0	0.834	0.838	0.850	0.815	1.620	0.839	0.790	120	612	785	781	-0.262	357	428	356	425	0
4	18	8	"PFF1495"	"F59075_2"	18480	21700	120	129	131	31	70	72	17	94	77	0	255	258	57	92	97	33	99	96	0	0.362	0.367	0.338	0.352	1.828	0.330	0.553	120	496	222	227	-1.466	59	163	61	166	0
4	19	8	"PFF1497"	"F5910_2"	18670	21700	120	1783	1673	535	74	76	21	100	100	0	16840	15352	4920	96	102	33	100	100	0	0.102	0.105	0.106	0.106	1.884	0.095	0.841	120	482	18453	16855	-3.292	1709	16744	1599	15256	0
4	20	8	"PFF1499"	"F59139_2"	18860	21700	130	8864	7908	3300	72	77	30	100	100	0	6827	5986	2396	92	107	148	100	100	0	1.305	1.329	1.401	1.348	1.905	1.374	0.828	120	539	15527	13730	0.385	8792	6735	7836	5894	0
4	21	8	"PFF1536"	"F6061_1"	19040	21690	120	176	175	50	73	76	21	95	86	0	416	400	102	93	99	35	99	98	0	0.319	0.332	0.344	0.328	1.774	0.302	0.606	120	483	426	409	-1.649	103	323	102	307	0
4	22	8	"PFF1543"	"F607_1"	19230	21690	120	95	96	21	74	75	17	55	21	0	134	136	38	94	96	20	72	49	0	0.525	0.524	0.500	0.501	3.109	0.279	0.104	120	538	61	64	-0.930	21	40	22	42	0
4	1	9	"PFF1546"	"F61052_1"	15250	21900	120	104	104	25	75	79	21	60	24	0	147	142	36	98	103	29	68	36	0	0.592	0.659	0.677	0.648	2.823	0.465	0.214	120	509	78	73	-0.757	29	49	29	44	0
4	2	9	"PFF1550"	"F61158_1"	15430	21900	140	735	677	262	77	78	17	99	99	0	862	801	294	99	101	19	97	97	0	0.862	0.855	0.822	0.843	2.276	0.844	0.809	156	505	1421	1302	-0.214	658	763	600	702	0
4	3	9	"PFF1556"	"F61469_1"	15620	21900	120	119	126	40	73	74	17	85	68	0	507	484	159	95	97	17	100	99	0	0.112	0.136	0.126	0.128	2.187	0.125	0.464	120	398	458	442	-3.163	46	412	53	389	0
4	4	9	"PFF1560"	"F61859_2"	15790	21920	150	78	81	18	71	73	18	23	8	0	102	108	25	93	96	20	32	12	0	0.778	0.667	0.799	0.846	4.477	0.655	0.050	156	515	16	25	-0.363	7	9	10	15	-50
4	5	9	"PFF1588"	"F6265_1"	16000	21880	130	2704	2423	770	75	77	18	100	100	0	1666	1463	539	97	100	24	98	95	0	1.676	1.719	1.668	1.964	2.518	1.693	0.788	120	536	4198	3714	0.745	2629	1569	2348	1366	0
4	6	9	"PFF1595"	"F62846_1"	16190	21890	130	1315	1236	480	75	80	50	100	100	0	920	859	333	97	107	92	93	89	0	1.507	1.524	1.533	1.615	1.810	1.565	0.797	120	513	2063	1923	0.591	1240	823	1161	762	0
4	7	9	"PFF1604"	"F63188_2"	16380	21890	120	7094	6523	2318	78	80	19	100	100	0	3843	3708	1100	97	105	80	100	100	0	1.873	1.785	1.798	1.715	1.591	1.913	0.830	120	476	10762	10056	0.905	7016	3746	6445	3611	0
4	8	9	"PFF1607"	"F63326_1"	16570	21890	120	229	222	66	72	76	21	96	90	0	214	207	58	91	101	137	35	0	0	1.276	1.293	1.300	1.204	2.004	0.648	0.296	120	476	280	266	0.352	157	123	150	116	0
4	9	9	"PFF1610"	"F63399_1"	16770	21890	130	9920	9391	2646	65	66	14	100	100	0	7543	6793	2319	82	86	25	100	100	0	1.321	1.390	1.336	1.432	1.625	1.322	0.802	120	492	17316	16037	0.401	9855	7461	9326	6711	0
4	10	9	"PFF1614"	"F63448_3"	16960	21890	120	113	115	30	62	64	13	89	81	0	150	152	41	81	84	22	92	76	0	0.739	0.746	0.738	0.694	2.364	0.607	0.358	120	461	120	124	-0.436	51	69	53	71	0
4	11	9	"PFF1654"	"F64738_1"	17140	21890	120	1294	1252	398	64	67	15	100	100	0	1180	1153	387	84	88	16	100	99	0	1.122	1.111	1.115	1.144	1.739	1.099	0.829	120	511	2326	2257	0.166	1230	1096	1188	1069	0
4	12	9	"PFF1656"	"F64738_5"	17330	21890	120	396	381	123	69	71	16	98	98	0	547	529	142	93	94	18	100	100	0	0.720	0.716	0.755	0.683	1.784	0.696	0.760	120	559	781	748	-0.473	327	454	312	436	0
4	13	9	"PFF1659"	"F64888_1"	17530	21890	120	128	126	34	70	73	17	85	73	0	155	154	45	95	98	20	84	69	0	0.967	0.949	0.893	0.912	2.318	0.757	0.312	120	561	118	115	-0.049	58	60	56	59	0
4	14	9	"PFF1666"	"F65043_1"	17720	21890	130	954	845	335	68	71	18	100	100	0	1324	1216	449	92	96	22	100	100	0	0.719	0.691	0.718	0.678	2.125	0.660	0.749	120	560	2118	1901	-0.476	886	1232	777	1124	0
4	15	9	"PFF1668"	"F65043_4"	17910	21890	130	693	635	228	65	67	15	99	97	0	863	797	249	88	92	21	100	100	0	0.810	0.804	0.841	0.752	2.048	0.819	0.790	120	433	1403	1279	-0.303	628	775	570	709	0
4	16	9	"PFF1673"	"F65467_1"	18100	21900	150	98	101	31	64	67	18	69	47	0	136	144	44	88	109	59	41	8	0	0.708	0.661	0.734	0.672	2.823	0.201	0.112	156	519	82	93	-0.497	34	48	37	56	-50
4	17	9	"PFI0337"	"I3634_1"	18300	21890	130	349	331	128	61	64	16	96	95	0	1249	1214	415	82	96	47	99	99	0	0.247	0.239	0.243	0.215	1.888	0.227	0.778	120	468	1455	1402	-2.019	288	1167	270	1132	0
4	18	9	"PFI0339"	"I3665_1"	18480	21880	130	166	173	48	63	65	14	98	95	0	553	526	149	82	86	22	99	98	0	0.219	0.248	0.239	0.247	1.942	0.222	0.689	120	491	574	554	-2.193	103	471	110	444	0
4	19	9	"PFI0341"	"I3767_1"	18670	21880	130	260	246	73	67	70	19	94	92	0	639	587	195	87	93	30	98	96	0	0.350	0.358	0.365	0.348	1.994	0.314	0.739	120	464	745	679	-1.516	193	552	179	500	0
4	20	9	"PFI0347"	"I398_3"	18840	21910	150	67	71	18	71	79	41	2	0	0	95	104	32	91	100	37	17	4	0	-1.000	0.000	0.917	0.821	3.900	1.158	0.075	156	584	0	13	Error	-4	4	0	13	-50
4	21	9	"PFI0352"	"I4167_1"	19070	21890	130	1405	1227	485	71	78	38	99	99	0	1354	1259	396	93	101	37	100	100	0	1.058	0.991	1.047	0.909	2.090	1.049	0.748	120	540	2595	2322	0.081	1334	1261	1156	1166	0
4	22	9	"PFI0354"	"I4179_1"	19240	21880	130	219	223	66	71	74	19	98	95	0	1188	1160	357	93	96	23	100	100	0	0.135	0.142	0.141	0.134	1.613	0.126	0.749	120	576	1243	1219	-2.887	148	1095	152	1067	0
4	1	10	"PFI0375"	"I4688_1"	15240	22080	140	120	117	33	74	76	20	76	56	0	259	247	79	97	99	18	91	88	0	0.284	0.287	0.316	0.290	2.088	0.260	0.394	156	646	208	193	-1.816	46	162	43	150	0
4	2	10	"PFI0378"	"I4719_5"	15430	22070	120	311	292	126	67	70	16	89	85	0	830	776	330	89	92	19	91	90	0	0.329	0.328	0.340	0.314	2.488	0.297	0.720	120	402	985	912	-1.603	244	741	225	687	0
4	3	10	"PFI0380"	"I4730_1"	15610	22070	120	921	906	248	62	65	16	100	99	0	1068	1074	276	84	87	21	100	99	0	0.873	0.853	0.869	0.837	1.905	0.845	0.802	120	407	1843	1834	-0.196	859	984	844	990	0
4	4	10	"PFI0383"	"I4780_1"	15800	22070	120	304	304	104	62	65	14	95	94	0	710	714	190	86	89	19	98	98	0	0.388	0.385	0.393	0.342	1.855	0.380	0.800	120	411	866	870	-1.367	242	624	242	628	0
4	5	10	"PFI0386"	"I4862_1"	15990	22060	120	430	425	86	68	71	16	100	100	0	459	450	125	95	96	22	95	95	0	0.995	1.006	1.000	1.120	2.101	0.935	0.824	120	464	726	712	-0.008	362	364	357	355	0
4	6	10	"PFI0393"	"I4989_1"	16180	22060	120	2271	2246	480	72	75	17	100	100	0	2139	2013	567	94	96	29	99	97	0	1.075	1.133	1.117	1.210	1.861	1.106	0.871	120	499	4244	4093	0.105	2199	2045	2174	1919	0
4	7	10	"PFI0428"	"I601_1"	16380	22070	110	108	111	24	73	75	18	80	47	0	128	134	27	94	97	19	76	43	0	1.029	0.950	0.800	0.931	2.675	0.806	0.225	80	429	69	78	0.042	35	34	38	40	0
4	8	10	"PFI0430"	"I6032_2"	16550	22060	120	4610	4514	1437	73	75	18	100	100	0	3036	2788	1139	94	100	75	95	92	0	1.542	1.648	1.602	1.988	2.336	1.575	0.862	120	517	7479	7135	0.625	4537	2942	4441	2694	0
4	9	10	"PFI0434"	"I607_1"	16750	22060	120	1232	1237	319	67	68	14	100	100	0	1150	1110	388	84	89	26	96	95	0	1.093	1.140	1.132	1.255	2.001	1.090	0.852	120	480	2231	2196	0.128	1165	1066	1170	1026	0
4	10	10	"PFI0439"	"I6174_2"	16930	22060	110	279	277	60	62	64	14	100	100	0	843	809	171	79	88	71	100	100	0	0.284	0.295	0.277	0.292	1.457	0.263	0.773	80	427	981	945	-1.816	217	764	215	730	0
4	11	10	"PFI0441"	"I6204_2"	17110	22120	150	58	62	16	59	61	12	18	7	0	81	82	13	80	87	60	0	0	0	-1.000	1.500	0.889	0.897	3.418	0.058	0.075	156	605	0	5	Error	-1	1	3	2	-50
4	12	10	"PFI0443"	"I6356_1"	17300	22120	150	59	60	11	62	64	13	7	1	0	78	80	12	85	87	17	3	1	0	0.429	0.400	0.789	0.794	3.081	0.130	0.010	156	543	-10	-7	-1.222	-3	-7	-2	-5	-50
4	13	10	"PFI0469"	"I7030_1"	17490	22120	150	64	75	82	66	69	15	18	8	0	88	92	21	92	94	19	14	5	0	0.500	100000.000	0.818	0.908	4.044	13.640	0.025	156	612	-6	9	-1.000	-2	-4	9	0	-50
4	14	10	"PFI0471"	"I7085_1"	17680	22120	150	64	66	14	65	68	16	14	3	0	87	94	43	87	91	22	14	2	0	100000.000	0.143	0.667	0.703	3.646	0.151	0.051	156	641	-1	8	16.610	-1	0	1	7	-50
4	15	10	"PFI0473"	"I7097_2"	17880	22070	150	58	59	11	62	63	13	4	1	0	78	80	11	81	84	18	5	0	0	1.333	3.000	1.000	1.035	2.688	0.250	0.024	156	542	-7	-4	0.415	-4	-3	-3	-1	-50
4	16	10	"PFI0475"	"I7106_1"	18060	22060	150	92	94	30	65	67	16	60	42	0	195	196	90	89	108	56	67	47	0	0.255	0.271	0.355	0.346	3.137	0.155	0.261	156	491	133	136	-1.973	27	106	29	107	-50
4	17	10	"PFI0481"	"I7243_1"	18260	22070	150	90	92	27	64	67	16	60	37	0	219	212	72	87	103	51	82	67	0	0.197	0.224	0.239	0.236	2.635	0.124	0.162	156	603	158	153	-2.344	26	132	28	125	-50
4	18	10	"PFI0484"	"I7365_3"	18460	22060	120	1436	1478	386	61	63	13	100	100	0	1204	1178	410	80	82	14	97	95	0	1.223	1.291	1.284	1.453	2.115	1.245	0.865	120	509	2499	2515	0.291	1375	1124	1417	1098	0
4	19	10	"PFJ0441"	"J490_1"	18650	22070	130	974	973	329	60	62	13	99	99	0	1257	1251	316	79	82	21	100	99	0	0.776	0.779	0.810	0.700	1.991	0.806	0.852	120	558	2092	2085	-0.366	914	1178	913	1172	0
4	20	10	"PFJ0443"	"J504_1"	18840	22060	130	1511	1519	439	62	71	47	100	99	0	882	835	278	83	93	58	95	94	0	1.814	1.938	1.870	2.121	1.780	1.909	0.856	120	515	2248	2209	0.859	1449	799	1457	752	0
4	21	10	"PFJ0445"	"J504_5"	19020	22060	110	128	135	33	63	73	49	76	18	0	707	730	183	85	102	88	100	100	0	0.105	0.112	0.104	0.105	1.678	0.098	0.330	80	455	687	717	-3.258	65	622	72	645	0
4	22	10	"PFJ0448"	"J50_1"	19220	22060	120	19027	18362	4982	67	70	16	100	100	0	16219	15482	5705	91	100	60	97	97	0	1.176	1.189	1.159	1.333	2.257	1.143	0.862	120	608	35088	33686	0.233	18960	16128	18295	15391	0
4	1	11	"PFJ0450"	"J512_2"	15230	22260	120	5639	5477	1959	69	73	20	100	99	0	4889	4945	1216	93	97	19	100	100	0	1.161	1.115	1.153	0.963	1.946	1.183	0.896	120	575	10366	10260	0.216	5570	4796	5408	4852	0
4	2	11	"PFJ0452"	"J53_1"	15410	22260	120	104	117	57	62	64	15	86	66	0	158	191	125	84	86	17	94	83	0	0.568	0.514	0.553	0.544	2.411	0.400	0.561	120	543	116	162	-0.817	42	74	55	107	0
4	3	11	"PFJ0477"	"J53_50"	15620	22260	130	208	205	55	60	62	14	97	97	0	690	678	150	81	84	17	100	100	0	0.243	0.243	0.248	0.233	1.700	0.223	0.757	120	600	757	742	-2.041	148	609	145	597	0
4	4	11	"PFJ0479"	"J53_52"	15800	22260	120	1025	955	324	64	66	13	100	97	0	1222	1177	288	89	92	20	99	99	0	0.848	0.819	0.845	0.724	2.092	0.852	0.853	120	462	2094	1979	-0.238	961	1133	891	1088	0
4	5	11	"PFJ0483"	"J53_56"	15980	22260	150	69	71	16	70	71	15	18	5	0	92	95	18	95	97	16	17	5	0	0.333	100000.000	0.786	0.863	3.672	0.139	0.002	156	638	-4	1	-1.585	-1	-3	1	0	-50
4	6	11	"PFJ0485"	"J53_60"	16180	22250	120	1572	1502	369	70	72	15	100	100	0	1265	1203	378	93	95	16	98	97	0	1.282	1.290	1.293	1.462	2.049	1.256	0.873	120	526	2674	2542	0.358	1502	1172	1432	1110	0
4	7	11	"PFJ0488"	"J541_1"	16370	22260	120	168	168	41	72	74	16	96	93	0	907	883	213	94	96	16	99	99	0	0.118	0.122	0.119	0.116	1.683	0.118	0.589	120	495	909	885	-3.082	96	813	96	789	0
4	8	11	"PFJ0490"	"J541_4"	16540	22300	150	70	71	14	72	73	15	10	1	0	94	97	17	94	97	17	21	5	0	100000.000	-0.333	0.912	0.873	3.357	0.452	0.014	156	619	-2	2	16.610	-2	0	-1	3	-50
4	9	11	"PFJ0511"	"J58_3"	16750	22260	150	67	70	15	66	68	15	19	5	0	93	96	16	88	90	17	26	5	0	0.200	0.500	1.000	1.003	4.032	0.298	0.009	156	676	6	12	-2.322	1	5	4	8	-50
4	10	11	"PFJ0515"	"J6186_1"	16930	22260	110	110	110	25	58	60	11	96	90	0	132	134	26	80	84	40	66	16	0	1.000	0.963	0.892	0.966	2.457	0.909	0.389	80	455	104	106	0.000	52	52	52	54	0
4	11	11	"PFJ0518"	"J634_1"	17130	22250	120	14780	13960	3494	58	59	11	100	100	0	11378	10461	3164	79	80	13	100	97	0	1.303	1.339	1.350	1.356	1.763	1.325	0.898	120	374	26021	24284	0.382	14722	11299	13902	10382	0
4	12	11	"PFJ0520"	"J63_1"	17300	22310	150	59	61	13	62	63	13	14	3	0	86	88	20	84	86	15	14	4	0	-1.500	-0.250	0.899	0.939	3.684	0.046	0.001	156	380	-1	3	Error	-3	2	-1	4	-50
4	13	11	"PFJ0522"	"J63_4"	17490	22310	150	71	74	15	71	73	17	14	3	0	93	94	16	96	99	25	5	0	0	0.000	-1.500	0.721	0.680	3.552	8.203	0.004	156	438	-3	1	Error	0	-3	3	-2	-50
4	14	11	"PFJ0525"	"J647_1"	17710	22270	110	1186	1056	345	66	70	17	100	100	0	925	839	280	88	92	21	100	100	0	1.338	1.318	1.331	1.348	1.810	1.375	0.761	80	431	1957	1741	0.420	1120	837	990	751	0
4	15	11	"PFJ0544"	"J687_1"	17900	22270	120	515	497	144	60	61	12	100	99	0	585	550	167	79	81	15	99	98	0	0.899	0.928	0.947	0.956	1.729	0.918	0.814	120	538	961	908	-0.153	455	506	437	471	0
4	16	11	"PFJ0548"	"J697_2"	18090	22270	120	145	152	47	67	70	16	96	90	0	504	517	117	90	94	21	100	100	0	0.188	0.199	0.196	0.183	1.696	0.192	0.651	120	541	492	512	-2.408	78	414	85	427	0
4	17	11	"PFJ0552"	"J69_1"	18270	22270	110	1434	1314	418	68	71	17	100	100	0	1268	1195	322	91	93	18	100	100	0	1.161	1.129	1.145	1.099	1.615	1.099	0.784	80	461	2543	2350	0.215	1366	1177	1246	1104	0
4	18	11	"PFJ0555"	"J6_12"	18460	22270	110	791	758	265	63	65	13	100	100	0	1037	985	298	85	87	15	100	100	0	0.765	0.772	0.767	0.740	1.597	0.711	0.770	80	536	1680	1595	-0.387	728	952	695	900	0
4	19	11	"PFJ0559"	"J6_6"	18650	22270	110	601	571	172	61	62	13	98	98	0	1863	1740	558	83	86	21	100	100	0	0.303	0.308	0.301	0.314	1.749	0.268	0.794	80	524	2320	2167	-1.721	540	1780	510	1657	0
4	20	11	"PFJ0565"	"J71_1"	18840	22270	110	143	139	35	59	61	14	97	95	0	235	239	58	82	85	22	98	96	0	0.549	0.510	0.542	0.523	1.896	0.435	0.547	80	542	237	237	-0.865	84	153	80	157	0
4	21	11	"PFK0726"	"Ks17_16"	19040	22270	120	1439	1250	555	61	63	22	98	98	0	1343	1182	473	82	89	65	94	92	0	1.093	1.081	1.121	1.012	2.502	1.114	0.806	120	601	2639	2289	0.128	1378	1261	1189	1100	0
4	22	11	"PFK0728"	"Ks1832_1"	19230	22270	100	113	113	31	65	68	17	81	65	0	362	343	104	87	90	17	96	96	0	0.175	0.188	0.178	0.176	2.367	0.145	0.395	80	452	323	304	-2.518	48	275	48	256	0
4	1	12	"PFK0730"	"Ks186_1"	15220	22470	100	548	513	168	63	64	13	100	100	0	2792	2687	1028	88	91	16	100	100	0	0.179	0.173	0.168	0.178	1.938	0.148	0.704	80	492	3189	3049	-2.479	485	2704	450	2599	0
4	2	12	"PFK0733"	"Ks186_9"	15420	22470	100	154	158	46	60	66	68	75	26	0	343	334	92	85	117	659	0	0	0	0.364	0.394	0.389	0.388	2.281	0.053	0.208	80	478	352	347	-1.457	94	258	98	249	0
4	3	12	"PFK0735"	"Ks187_4"	15610	22460	110	370	352	86	59	65	65	97	95	0	649	584	201	82	111	634	30	0	0	0.549	0.584	0.555	0.622	2.130	0.091	0.198	80	516	878	795	-0.866	311	567	293	502	0
4	4	12	"PFK0737"	"Ks187_7"	15800	22460	130	273	269	63	65	67	15	99	99	0	342	341	63	91	93	18	99	99	0	0.829	0.816	0.832	0.797	1.641	0.851	0.785	120	622	459	454	-0.271	208	251	204	250	0
4	5	12	"PFK0762"	"Ks210_15"	15990	22460	130	98	98	22	71	74	28	47	7	0	190	193	39	98	101	21	100	91	0	0.293	0.284	0.303	0.290	2.391	0.214	0.172	120	570	119	122	-1.769	27	92	27	95	0
4	6	12	"PFK0765"	"Ks210_4"	16180	22460	120	106	113	33	71	74	28	57	29	0	213	223	64	97	102	25	99	93	0	0.302	0.333	0.373	0.294	2.351	0.375	0.282	120	570	151	168	-1.729	35	116	42	126	0
4	7	12	"PFK0768"	"Ks220_1"	16370	22450	110	111	113	30	73	74	15	80	57	0	145	145	31	98	101	23	81	50	0	0.809	0.851	0.875	0.875	2.695	0.625	0.194	80	456	85	87	-0.307	38	47	40	47	0
4	8	12	"PFK0770"	"Ks220_7"	16560	22450	120	322	324	61	69	72	25	100	100	0	278	276	52	94	96	18	100	99	0	1.375	1.401	1.391	1.426	1.488	1.413	0.762	120	481	437	437	0.459	253	184	255	182	0
4	9	12	"PFK0781"	"Ks222_1"	16750	22460	130	367	377	123	66	69	15	100	100	0	2261	2230	702	90	92	16	100	100	0	0.139	0.145	0.147	0.142	1.501	0.134	0.803	120	537	2472	2451	-2.851	301	2171	311	2140	0
4	10	12	"PFK0784"	"Ks225_10"	16940	22450	130	809	817	163	64	67	15	100	100	0	663	649	172	89	90	16	100	100	0	1.298	1.345	1.299	1.414	1.455	1.263	0.876	120	606	1319	1313	0.376	745	574	753	560	0
4	11	12	"PFK0806"	"Ks245_1"	17130	22460	120	131	131	29	62	63	13	97	93	0	182	190	46	85	86	16	100	96	0	0.711	0.657	0.669	0.675	1.885	0.587	0.523	120	490	166	174	-0.491	69	97	69	105	0
4	12	12	"PFK0808"	"Ks245_4"	17330	22460	140	425	395	163	61	63	12	98	96	0	456	438	183	83	84	14	94	92	0	0.976	0.941	0.947	0.943	2.354	0.921	0.779	156	473	737	689	-0.035	364	373	334	355	0
4	13	12	"PFK0810"	"Ks248_3"	17530	22450	140	452	423	133	68	72	17	99	96	0	418	412	128	93	97	25	100	95	0	1.182	1.113	1.139	1.104	2.076	1.091	0.751	156	510	709	674	0.241	384	325	355	319	0
4	14	12	"PFK0813"	"Ks249_3"	17700	22460	110	595	572	132	66	69	17	100	100	0	680	656	166	89	92	18	100	100	0	0.895	0.892	0.860	0.898	1.657	0.836	0.796	80	472	1120	1073	-0.160	529	591	506	567	0
4	15	12	"PFK0819"	"Ks259_1"	17890	22460	110	6627	6164	1623	60	62	13	100	100	0	4116	3647	1226	82	85	18	100	100	0	1.628	1.712	1.626	1.811	1.887	1.678	0.817	80	494	10601	9669	0.703	6567	4034	6104	3565	0
4	16	12	"PFK0823"	"Ks259_6"	18080	22460	110	1557	1455	403	70	72	17	100	100	0	1776	1634	511	92	95	27	100	100	0	0.883	0.898	0.865	0.924	1.748	0.827	0.794	80	495	3171	2927	-0.179	1487	1684	1385	1542	0
4	17	12	"PFK0843"	"Ks26_1"	18270	22460	120	669	637	207	72	74	16	100	100	0	730	683	251	96	98	23	97	94	0	0.942	0.963	0.923	1.060	2.202	0.901	0.826	120	596	1231	1152	-0.087	597	634	565	587	0
4	18	12	"PFK0845"	"Ks26_11"	18470	22460	110	300	289	75	67	69	15	100	100	0	2013	1923	472	89	92	17	100	100	0	0.121	0.121	0.121	0.115	1.557	0.105	0.781	80	512	2157	2056	-3.046	233	1924	222	1834	0
4	19	12	"PFK0847"	"Ks26_15"	18650	22460	110	1315	1222	371	63	65	13	100	100	0	1027	943	287	86	90	29	100	100	0	1.330	1.352	1.348	1.346	1.643	1.327	0.779	80	510	2193	2016	0.412	1252	941	1159	857	0
4	20	12	"PFK0850"	"Ks26_2"	18850	22470	110	95	100	29	62	64	14	76	55	0	182	173	44	83	87	19	95	83	0	0.333	0.422	0.448	0.443	2.439	0.350	0.344	80	500	132	128	-1.585	33	99	38	90	0
4	21	12	"PFK0853"	"Ks26_24"	19040	22460	120	2156	1925	918	68	72	19	99	99	0	1719	1553	757	89	92	20	96	93	0	1.281	1.268	1.248	1.287	2.727	1.279	0.837	120	528	3718	3321	0.357	2088	1630	1857	1464	0
4	22	12	"PFK0856"	"Ks26_5"	19230	22460	120	1567	1359	586	72	75	17	100	99	0	1014	909	343	91	94	20	95	93	0	1.620	1.573	1.608	1.646	2.725	1.686	0.803	120	597	2418	2105	0.696	1495	923	1287	818	0
4	1	13	"PFL0017"	"L1_32"	15230	22650	110	978	918	262	59	61	12	100	100	0	742	697	192	83	85	14	100	100	0	1.395	1.399	1.412	1.393	1.567	1.405	0.831	80	536	1578	1473	0.480	919	659	859	614	0
4	2	13	"PFL0021"	"L1_42"	15410	22650	110	2026	1896	680	59	61	12	100	100	0	2735	2456	895	82	85	16	100	100	0	0.741	0.774	0.760	0.794	1.879	0.726	0.812	80	525	4620	4211	-0.432	1967	2653	1837	2374	0
4	3	13	"PFL0023"	"L1_45"	15620	22660	110	134	137	47	58	59	11	88	86	0	181	180	45	82	84	16	96	92	0	0.768	0.806	0.762	0.738	2.653	0.864	0.532	80	545	175	177	-0.381	76	99	79	98	0
4	4	13	"PFL0026"	"L1_48"	15810	22660	110	153	148	42	61	63	13	93	90	0	269	267	61	93	93	16	100	98	0	0.523	0.500	0.509	0.468	1.842	0.477	0.642	80	500	268	261	-0.936	92	176	87	174	0
4	5	13	"PFL0028"	"L1_52"	15990	22650	110	140	135	37	63	65	14	95	82	0	541	509	148	93	95	18	98	98	0	0.172	0.173	0.171	0.152	1.865	0.149	0.627	80	488	525	488	-2.541	77	448	72	416	0
4	6	13	"PFL0030"	"L1_56"	16170	22650	110	747	689	210	67	70	29	100	100	0	611	592	185	95	100	24	100	100	0	1.318	1.252	1.224	1.266	1.671	1.223	0.768	80	519	1196	1119	0.398	680	516	622	497	0
4	7	13	"PFL0048"	"L1_89"	16390	22650	130	179	176	46	67	70	25	96	90	0	241	239	62	93	97	23	96	95	0	0.757	0.747	0.762	0.758	2.147	0.706	0.630	120	710	260	255	-0.402	112	148	109	146	0
4	8	13	"PFL0052"	"L1_94"	16590	22650	110	2556	2343	786	64	67	27	100	100	0	1728	1605	529	88	90	16	100	100	0	1.520	1.502	1.505	1.453	1.810	1.569	0.831	80	490	4132	3796	0.604	2492	1640	2279	1517	0
4	9	13	"PFL0055"	"L1_97"	16770	22650	120	2227	1915	777	67	69	14	100	99	0	1495	1283	544	91	93	16	95	95	0	1.538	1.550	1.513	1.503	2.485	1.588	0.823	120	527	3564	3040	0.621	2160	1404	1848	1192	0
4	10	13	"PFL0057"	"L1_99"	16960	22650	100	156	156	48	68	70	14	88	87	0	560	530	183	91	94	16	95	95	0	0.188	0.200	0.200	0.196	1.975	0.175	0.590	80	442	557	527	-2.414	88	469	88	439	0
4	11	13	"PFL0059"	"L2_10"	17150	22650	120	935	839	336	67	68	15	99	96	0	1003	891	369	90	92	16	94	94	0	0.951	0.964	0.940	0.847	2.188	0.948	0.821	120	523	1781	1573	-0.073	868	913	772	801	0
4	12	13	"PFL0061"	"L2_104"	17330	22650	110	3360	3208	1089	63	65	13	100	100	0	2226	2100	668	85	87	20	100	100	0	1.540	1.561	1.551	1.534	1.741	1.574	0.782	80	460	5438	5160	0.623	3297	2141	3145	2015	0
4	13	13	"PFL0082"	"L2_146"	17530	22650	120	736	663	265	64	68	33	97	90	0	1533	1356	575	86	96	142	93	91	0	0.464	0.472	0.468	0.443	2.612	0.423	0.764	120	483	2119	1869	-1.107	672	1447	599	1270	0
4	14	13	"PFL0084"	"L2_148"	17700	22680	150	69	71	17	66	70	31	8	0	0	103	108	36	89	97	127	1	0	0	0.214	0.263	0.750	0.674	3.112	0.164	0.424	156	605	17	24	-2.222	3	14	5	19	-50
4	15	13	"PFL0086"	"L2_15"	17900	22650	120	695	658	191	66	68	18	100	100	0	1103	996	313	88	91	22	99	99	0	0.620	0.652	0.615	0.640	1.837	0.607	0.844	120	590	1644	1500	-0.690	629	1015	592	908	0
4	16	13	"PFL0089"	"L2_154"	18110	22650	110	236	235	63	70	71	15	98	98	0	308	301	84	93	96	24	96	95	0	0.772	0.793	0.766	0.817	1.977	0.792	0.710	80	526	381	373	-0.373	166	215	165	208	0
4	17	13	"PFL0091"	"L2_158"	18290	22650	110	121	116	33	69	71	14	80	72	0	287	277	101	92	96	21	88	86	0	0.267	0.254	0.269	0.245	2.150	0.210	0.454	80	488	247	232	-1.907	52	195	47	185	0
4	18	13	"PFL0098"	"L2_172"	18480	22650	110	324	307	89	66	68	14	97	96	0	367	343	109	89	93	23	93	91	0	0.928	0.949	0.978	0.942	1.561	0.892	0.757	80	510	536	495	-0.108	258	278	241	254	0
4	19	13	"PFL0119"	"L2_203"	18670	22650	120	3941	3677	1176	64	66	14	100	100	0	5495	5096	1852	86	90	28	100	99	0	0.717	0.721	0.712	0.752	2.043	0.675	0.818	120	549	9286	8623	-0.480	3877	5409	3613	5010	0
4	20	13	"PFL0123"	"L2_210"	18860	22650	120	189	185	57	67	70	18	93	88	0	266	251	80	88	92	20	91	89	0	0.685	0.724	0.699	0.751	2.565	0.687	0.685	120	535	300	281	-0.545	122	178	118	163	0
4	21	13	"PFL0127"	"L2_216"	19050	22640	110	5945	5415	1838	74	78	20	100	100	0	3982	3444	1718	96	102	47	95	95	0	1.511	1.595	1.470	1.748	2.074	1.490	0.812	80	476	9757	8689	0.595	5871	3886	5341	3348	0
4	22	13	"PFL0129"	"L2_220"	19240	22650	100	266	260	62	76	78	18	100	97	0	891	826	268	95	101	45	97	96	0	0.239	0.252	0.247	0.276	2.040	0.216	0.740	80	442	986	915	-2.067	190	796	184	731	0
4	1	14	"PFL0131"	"L2_226"	15250	22840	110	273	267	93	58	60	11	97	95	0	456	453	137	82	83	13	98	97	0	0.575	0.563	0.543	0.556	2.669	0.492	0.613	80	560	589	580	-0.799	215	374	209	371	0
4	2	14	"PFL0133"	"L2_23"	15440	22840	110	129	135	44	58	60	12	92	87	0	622	570	177	82	84	15	100	98	0	0.131	0.158	0.148	0.144	2.243	0.134	0.603	80	530	611	565	-2.927	71	540	77	488	0
4	3	14	"PFM0391"	"M35930_11"	15630	22840	110	281	277	85	57	58	10	100	98	0	1292	1274	364	89	94	46	100	100	0	0.186	0.186	0.189	0.176	1.676	0.161	0.790	80	516	1427	1405	-2.425	224	1203	220	1185	0
4	4	14	"PFM0393"	"M35930_13"	15820	22840	100	244	238	81	59	61	12	95	93	0	974	916	332	106	111	48	97	96	0	0.213	0.221	0.222	0.219	1.821	0.200	0.747	80	460	1053	989	-2.230	185	868	179	810	0
4	5	14	"PFM0395"	"M35930_4"	16020	22840	110	317	310	104	59	60	11	98	96	0	1711	1629	532	100	102	20	100	100	0	0.160	0.164	0.161	0.154	1.848	0.144	0.781	80	551	1869	1780	-2.643	258	1611	251	1529	0
4	6	14	"PFM0398"	"M35930_8"	16200	22840	110	275	269	80	62	63	12	98	97	0	1599	1560	496	96	98	16	100	100	0	0.142	0.141	0.141	0.137	2.152	0.118	0.737	80	528	1716	1671	-2.819	213	1503	207	1464	0
4	7	14	"PFM0400"	"M35935_1"	16400	22840	110	161	162	57	62	64	13	91	85	0	385	364	129	90	93	18	96	93	0	0.336	0.365	0.367	0.335	2.297	0.326	0.673	80	509	394	374	-1.575	99	295	100	274	0
4	8	14	"PFM0406"	"M364_1"	16580	22840	110	150	148	50	60	61	12	96	91	0	503	490	187	83	85	18	98	96	0	0.214	0.216	0.219	0.220	2.086	0.172	0.561	80	498	510	495	-2.222	90	420	88	407	0
4	9	14	"PFM0424"	"M36950_1"	16770	22840	130	985	941	276	62	64	13	100	100	0	674	652	219	84	87	19	98	97	0	1.564	1.548	1.536	1.684	2.151	1.517	0.824	120	620	1513	1447	0.646	923	590	879	568	0
4	10	14	"PFM0426"	"M3696_3"	16960	22840	110	342	325	104	67	68	15	100	95	0	896	831	262	91	93	20	100	100	0	0.342	0.349	0.347	0.329	1.844	0.300	0.751	80	480	1080	998	-1.550	275	805	258	740	0
4	11	14	"PFM0431"	"M37116_3"	17150	22840	120	24344	20294	8928	73	78	26	100	100	0	17926	14915	6959	95	101	28	95	95	0	1.361	1.364	1.353	1.371	2.790	1.382	0.799	120	582	42102	35041	0.445	24271	17831	20221	14820	0
4	12	14	"PFM0433"	"M37145_2"	17340	22840	110	1350	1284	402	74	75	18	100	100	0	3446	3303	998	96	101	24	100	100	0	0.381	0.377	0.384	0.372	1.781	0.334	0.791	80	489	4626	4417	-1.393	1276	3350	1210	3207	0
4	13	14	"PFM0435"	"M37197_1"	17540	22840	120	723	643	270	68	72	34	98	93	0	730	657	267	92	102	144	87	80	0	1.027	1.018	1.038	1.054	2.971	0.894	0.638	120	465	1293	1140	0.038	655	638	575	565	0
4	14	14	"PFM0438"	"M37465_1"	17710	22870	150	78	81	21	71	74	32	14	1	0	102	108	26	93	100	131	0	0	0	0.778	0.667	0.768	0.859	3.173	0.655	0.130	156	563	16	25	-0.363	7	9	10	15	-50
4	15	14	"PFM0452"	"M37794_2"	17910	22840	110	273	261	71	71	74	18	97	92	0	1546	1420	437	94	96	21	100	100	0	0.139	0.143	0.144	0.137	1.940	0.126	0.756	80	506	1654	1516	-2.846	202	1452	190	1326	0
4	16	14	"PFM0454"	"M37794_6"	18110	22840	110	88	90	20	70	72	18	48	21	0	215	217	59	95	97	18	95	93	0	0.150	0.164	0.175	0.157	2.438	0.128	0.158	80	526	138	142	-2.737	18	120	20	122	0
4	17	14	"PFM0457"	"M37914_2"	18290	22830	110	1765	1575	637	70	79	72	100	93	0	1501	1280	612	94	117	174	87	82	0	1.205	1.269	1.207	1.418	2.509	1.176	0.777	80	514	3102	2691	0.269	1695	1407	1505	1186	0
4	18	14	"PFM0459"	"M38113_2"	18480	22840	110	478	453	141	70	78	71	97	91	0	1513	1403	485	92	114	170	95	91	0	0.287	0.292	0.288	0.305	1.841	0.263	0.772	80	538	1829	1694	-1.800	408	1421	383	1311	0
4	19	14	"PFM0461"	"M38127_1"	18680	22830	110	438	399	138	68	70	15	97	95	0	454	416	164	90	93	21	92	92	0	1.016	1.015	0.985	1.024	2.534	0.926	0.721	80	517	734	657	0.024	370	364	331	326	0
4	20	14	"PFM0464"	"M38218_2"	18870	22830	110	5803	5110	1751	70	74	19	100	100	0	5894	5004	2129	93	105	117	100	98	0	0.988	1.026	0.964	1.152	2.285	0.924	0.771	80	480	11534	9951	-0.017	5733	5801	5040	4911	0
4	21	14	"PFM0486"	"M38941_8"	19060	22840	120	536	498	181	72	76	19	97	95	0	568	552	188	95	107	112	90	85	0	0.981	0.932	0.961	0.877	2.334	0.933	0.765	120	582	937	883	-0.028	464	473	426	457	0
4	22	14	"PFM0489"	"M39036_2"	19250	22840	100	170	173	46	70	74	18	93	92	0	310	304	84	94	97	19	96	95	0	0.463	0.490	0.494	0.496	1.647	0.433	0.594	80	422	316	313	-1.111	100	216	103	210	0
4	1	15	"PFM0494"	"M39668_5"	15250	23030	110	479	449	157	60	63	21	100	96	0	809	732	279	85	90	27	97	96	0	0.579	0.601	0.601	0.657	2.418	0.545	0.771	80	560	1143	1036	-0.789	419	724	389	647	0
4	2	15	"PFM0503"	"M40983_1"	15440	23030	110	154	157	48	59	61	13	95	91	0	329	327	119	88	94	32	91	90	0	0.394	0.410	0.408	0.419	2.437	0.345	0.609	80	522	336	337	-1.343	95	241	98	239	0
4	3	15	"PFM0505"	"M40983_3"	15640	23030	100	138	141	48	59	61	13	92	88	0	240	228	76	105	111	30	83	80	0	0.585	0.667	0.633	0.648	2.365	0.535	0.504	80	488	214	205	-0.773	79	135	82	123	0
4	4	15	"PFM0508"	"M41041_1"	15820	23020	100	2872	2444	1498	62	607	3996	12	0	0	2921	2372	1411	136	945	5279	0	0	0	1.009	1.065	1.141	1.078	4.300	1.078	0.713	80	397	5595	4618	0.013	2810	2785	2382	2236	0
4	5	15	"PFN0062"	"N128_62"	15970	23070	150	72	1505	8304	62	329	2789	4	3	0	251	2281	10099	126	546	3688	4	4	1	0.080	0.670	0.152	0.203	4.947	0.709	0.660	156	822	135	3598	-3.644	10	125	1443	2155	-50
4	6	15	"PFN0064"	"N128_64"	16210	23030	100	100	102	27	63	65	13	81	63	0	152	149	36	104	105	18	81	62	0	0.771	0.867	0.767	0.760	2.673	0.605	0.201	80	488	85	84	-0.376	37	48	39	45	0
4	7	15	"PFN0066"	"N128_68"	16410	23030	110	488	479	179	64	66	15	98	95	0	799	792	336	93	95	17	95	95	0	0.601	0.594	0.618	0.596	1.767	0.537	0.743	80	552	1130	1114	-0.736	424	706	415	699	0
4	8	15	"PFN0069"	"N128_71"	16590	23030	100	140	141	43	58	59	11	91	91	0	591	563	186	82	83	13	100	98	0	0.161	0.173	0.170	0.170	1.911	0.150	0.621	80	452	591	564	-2.634	82	509	83	481	0
4	9	15	"PFN0071"	"N128_73"	16780	23030	100	168	169	52	59	60	11	95	93	0	263	250	69	82	84	14	95	93	0	0.602	0.655	0.629	0.674	2.031	0.612	0.637	80	448	290	278	-0.732	109	181	110	168	0
4	10	15	"PFN0074"	"N128_76"	16970	23020	110	492	459	177	64	67	18	96	95	0	586	524	212	87	91	28	96	93	0	0.858	0.904	0.853	0.956	2.023	0.789	0.753	80	493	927	832	-0.221	428	499	395	437	0
4	11	15	"PFN0092"	"N129_12"	17160	23070	150	88	129	95	73	78	26	42	33	0	123	177	131	95	110	132	20	10	0	0.536	0.683	0.778	0.732	2.534	0.729	0.672	156	675	43	138	-0.900	15	28	56	82	-50
4	12	15	"PFN0094"	"N129_14"	17350	23030	120	1693	1515	678	75	461	3909	0	0	0	1076	950	409	100	143	930	53	0	0	1.658	1.694	1.697	1.665	2.763	1.778	0.797	120	522	2594	2290	0.729	1618	976	1440	850	0
4	13	15	"PFN0096"	"N129_17"	17530	23030	110	119	119	32	72	75	17	81	61	0	234	227	66	97	99	18	95	90	0	0.343	0.362	0.310	0.357	2.412	0.309	0.359	80	460	184	177	-1.543	47	137	47	130	0
4	14	15	"PFN0098"	"N129_22"	17730	23030	120	3319	2892	1316	72	74	16	100	99	0	3766	3271	1616	95	97	22	94	92	0	0.885	0.888	0.888	0.872	2.910	0.852	0.806	120	495	6918	5996	-0.177	3247	3671	2820	3176	0
4	15	15	"PFN0100"	"N129_33"	17920	23030	110	208	206	62	70	72	14	96	91	0	1190	1106	414	94	97	19	96	95	0	0.126	0.134	0.130	0.161	2.966	0.111	0.694	80	502	1234	1148	-2.990	138	1096	136	1012	0
4	16	15	"PFN0102"	"N129_38"	18120	23030	110	144	142	37	69	72	16	93	82	0	191	189	53	95	98	21	88	86	0	0.781	0.777	0.740	0.744	1.979	0.695	0.498	80	512	171	167	-0.356	75	96	73	94	0
4	17	15	"PFN0119"	"N130_21"	18290	23030	100	211	210	59	71	73	17	95	92	0	330	319	96	95	98	19	93	93	0	0.596	0.621	0.628	0.630	2.154	0.520	0.646	80	464	375	363	-0.747	140	235	139	224	0
4	18	15	"PFN0121"	"N130_25"	18500	23030	110	401	371	124	73	75	19	96	95	0	472	440	144	94	99	65	92	87	0	0.868	0.861	0.858	0.817	2.069	0.763	0.669	80	516	706	644	-0.205	328	378	298	346	0
4	19	15	"PFN0124"	"N130_29"	18680	23030	110	207	206	61	72	73	17	93	93	0	1022	990	312	94	96	17	100	100	0	0.145	0.150	0.151	0.150	1.660	0.133	0.722	80	536	1063	1030	-2.781	135	928	134	896	0
4	20	15	"PFN0127"	"N130_35"	18880	23020	110	655	608	219	70	73	17	100	98	0	565	516	205	93	102	99	87	80	0	1.239	1.272	1.264	1.412	2.481	1.157	0.737	80	534	1057	961	0.310	585	472	538	423	0
4	21	15	"PFN0130"	"N130_4"	19070	23020	110	3542	3237	1383	70	72	15	100	100	0	3943	3550	1739	94	97	25	100	100	0	0.902	0.916	0.873	1.033	2.280	0.795	0.779	80	493	7321	6623	-0.149	3472	3849	3167	3456	0
4	22	15	"PFN0132"	"N130_41"	19260	23030	100	207	202	62	70	72	16	96	93	0	304	298	125	92	96	25	92	88	0	0.646	0.641	0.619	0.648	1.964	0.514	0.533	80	400	349	338	-0.630	137	212	132	206	0
4	1	16	"PFN0149"	"N131_17"	15250	23220	110	246	239	73	67	71	26	93	90	0	600	569	183	95	105	64	96	92	0	0.354	0.363	0.351	0.356	2.443	0.301	0.660	80	568	684	646	-1.496	179	505	172	474	0
4	2	16	"PFN0153"	"N131_27"	15460	23220	120	1649	1363	649	61	65	27	98	95	0	1910	1581	736	90	100	65	93	90	0	0.873	0.873	0.863	0.846	3.135	0.863	0.787	120	495	3408	2793	-0.197	1588	1820	1302	1491	0
4	3	16	"PFN0155"	"N131_4"	15610	23260	150	67	70	19	61	63	13	31	14	0	105	111	29	99	105	26	26	11	0	1.000	0.750	0.600	0.613	3.708	0.357	0.071	156	577	12	21	0.000	6	6	9	12	-50
4	4	16	"PFN0157"	"N131_5"	15790	23260	150	65	82	38	63	367	2974	0	0	0	143	148	44	130	603	3932	0	0	0	0.154	1.056	0.726	0.624	3.298	0.577	0.568	156	722	15	37	-2.700	2	13	19	18	-50
4	5	16	"PFN0159"	"N131_52"	16040	23220	110	4888	4171	1771	61	70	66	100	100	0	6117	5130	2219	124	180	372	96	88	0	0.805	0.821	0.830	0.856	2.480	0.809	0.698	80	456	10820	9116	-0.312	4827	5993	4110	5006	0
4	6	16	"PFN0164"	"N132_101"	16220	23220	120	3751	3263	1375	64	66	17	100	100	0	3064	2709	997	105	108	21	99	99	0	1.246	1.228	1.284	1.119	2.305	1.307	0.814	120	540	6646	5803	0.317	3687	2959	3199	2604	0
4	7	16	"PFN0559"	"N143_59"	16410	23270	150	72	74	16	66	68	15	28	10	0	105	107	22	94	97	19	35	10	0	0.545	0.615	0.815	0.853	4.155	0.093	0.002	156	684	17	21	-0.874	6	11	8	13	-50
4	8	16	"PFN0564"	"N143_71"	16590	23210	110	689	660	234	59	62	20	100	100	0	1596	1464	521	84	99	116	97	92	0	0.417	0.436	0.433	0.446	2.278	0.380	0.746	80	503	2142	1981	-1.263	630	1512	601	1380	0
4	9	16	"PFN0566"	"N143_9"	16790	23210	110	154	152	52	59	61	20	92	81	0	185	179	53	82	95	110	43	1	0	0.922	0.959	0.977	0.882	2.365	0.901	0.501	80	522	198	190	-0.117	95	103	93	97	0
4	10	16	"PFN0576"	"N145_12"	16980	23210	110	1396	1245	476	62	63	12	100	100	0	3503	3185	1346	82	88	50	100	98	0	0.390	0.381	0.394	0.407	2.375	0.317	0.750	80	511	4755	4286	-1.359	1334	3421	1183	3103	0
4	11	16	"PFN0578"	"N145_20"	17160	23210	110	3101	2810	1019	71	75	20	100	100	0	3920	3515	1299	94	115	174	97	97	0	0.792	0.801	0.796	0.814	1.925	0.715	0.742	80	408	6856	6160	-0.337	3030	3826	2739	3421	0
4	12	16	"PFN0580"	"N145_23"	17340	23210	110	65535	60698	9588	91	2075	9468	100	100	68	33221	27189	13713	107	1070	5928	87	81	0	1.976	2.238	1.921	2.541	2.148	1.939	0.793	80	499	98558	87689	0.983	65444	33114	60607	27082	0
4	13	16	"PFN0603"	"N147_10"	17550	23210	110	604	537	186	88	1633	8383	0	0	0	397	360	133	108	764	4904	0	0	0	1.785	1.782	1.687	1.882	2.570	1.772	0.660	80	535	805	701	0.836	516	289	449	252	0
4	14	16	"PFN0605"	"N147_13"	17740	23210	110	1850	1681	530	78	79	18	100	100	0	1515	1316	480	99	101	24	97	97	0	1.251	1.317	1.295	1.426	2.079	1.272	0.787	80	466	3188	2820	0.324	1772	1416	1603	1217	0
4	15	16	"PFN0610"	"N147_2"	17920	23220	120	1102	1039	496	71	75	41	95	90	0	1243	1120	547	94	109	136	87	82	0	0.897	0.943	0.909	0.899	2.983	0.925	0.781	120	571	2180	1994	-0.156	1031	1149	968	1026	0
4	16	16	"PFN0612"	"N147_24"	18130	23220	110	248	236	81	71	73	16	95	91	0	289	266	98	95	97	22	88	87	0	0.912	0.965	0.928	0.895	2.096	0.911	0.610	80	512	371	336	-0.132	177	194	165	171	0
4	17	16	"PFN0615"	"N147_4"	18310	23210	110	343	333	104	73	76	16	95	95	0	409	359	144	95	98	22	88	86	0	0.860	0.985	0.852	0.890	2.115	0.859	0.661	80	488	584	524	-0.218	270	314	260	264	0
4	18	16	"PFN0617"	"N148_1"	18500	23220	120	731	710	203	76	79	21	100	99	0	467	453	138	95	100	62	95	91	0	1.761	1.771	1.770	1.770	1.460	1.790	0.806	120	581	1027	992	0.816	655	372	634	358	0
4	19	16	"PFN0640"	"N149_7"	18700	23220	110	333	315	98	74	77	19	96	95	0	271	261	77	94	98	19	92	92	0	1.463	1.443	1.368	1.349	2.019	1.530	0.669	80	492	436	408	0.549	259	177	241	167	0
4	20	16	"PFN0642"	"N150_10"	18880	23220	120	3020	2708	1140	71	75	34	99	98	0	1831	1616	679	95	101	52	94	92	0	1.699	1.734	1.750	1.652	2.750	1.831	0.785	120	540	4685	4158	0.764	2949	1736	2637	1521	0
4	21	16	"PFN0645"	"N150_15"	19070	23220	120	1590	1420	566	70	75	35	98	97	0	1125	1023	402	95	101	52	95	91	0	1.476	1.455	1.481	1.493	2.600	1.508	0.778	120	534	2550	2278	0.561	1520	1030	1350	928	0
4	22	16	"PFN0647"	"N150_19"	19260	23220	120	223	215	82	70	73	18	90	84	0	826	742	320	94	96	18	97	97	0	0.209	0.224	0.214	0.238	2.513	0.197	0.695	120	518	885	793	-2.258	153	732	145	648	0
4	1	17	"PFN0649"	"N150_27"	15260	23410	110	5773	5286	1619	66	81	283	100	100	0	4691	4306	1252	92	100	52	100	100	0	1.241	1.239	1.252	1.229	1.679	1.213	0.793	80	542	10306	9434	0.311	5707	4599	5220	4214	0
4	2	17	"PFN0652"	"N150_32"	15450	23410	120	671	645	208	60	61	13	100	100	0	919	868	339	84	88	39	98	96	0	0.732	0.746	0.771	0.800	2.247	0.675	0.787	120	499	1446	1369	-0.451	611	835	585	784	0
4	3	17	"PFN0668"	"N150_62"	15640	23420	100	165	165	56	59	62	13	96	88	0	419	413	119	89	91	15	100	100	0	0.321	0.327	0.316	0.305	2.185	0.274	0.589	80	365	436	430	-1.638	106	330	106	324	0
4	4	17	"PFN0670"	"N150_65"	15830	23410	110	107	108	33	62	65	13	83	68	0	206	195	61	106	109	21	82	80	0	0.450	0.517	0.500	0.477	2.367	0.381	0.371	80	450	145	135	-1.152	45	100	46	89	0
4	5	17	"PFN0672"	"N150_68"	16030	23410	110	764	706	221	63	64	13	100	100	0	5375	4896	1524	108	110	18	100	100	0	0.133	0.134	0.133	0.129	1.890	0.116	0.774	80	508	5968	5431	-2.909	701	5267	643	4788	0
4	6	17	"PFN0674"	"N150_71"	16210	23410	110	316	289	93	68	70	15	98	96	0	1937	1786	563	102	105	21	100	100	0	0.135	0.131	0.134	0.122	1.831	0.116	0.763	80	493	2083	1905	-2.887	248	1835	221	1684	0
4	7	17	"PFN0676"	"N150_75"	16410	23410	120	141	142	37	67	69	14	94	88	0	921	865	248	96	99	22	100	100	0	0.090	0.098	0.096	0.093	2.061	0.085	0.602	120	474	899	844	-3.479	74	825	75	769	0
4	8	17	"PFN0678"	"N150_78"	16590	23410	110	915	823	297	61	63	13	100	100	0	806	751	274	87	90	33	98	93	0	1.188	1.148	1.141	1.180	2.332	1.119	0.728	80	489	1573	1426	0.248	854	719	762	664	0
4	9	17	"PFN0783"	"N157_18"	16790	23410	120	387	349	155	58	60	11	97	95	0	496	439	184	81	83	16	90	89	0	0.793	0.813	0.838	0.789	2.879	0.812	0.734	120	588	744	649	-0.335	329	415	291	358	0
4	10	17	"PFN0789"	"N157_41"	16980	23410	110	205	204	62	60	62	13	96	96	0	1233	1118	400	81	92	106	97	92	0	0.126	0.139	0.135	0.137	1.949	0.116	0.741	80	490	1297	1181	-2.990	145	1152	144	1037	0
4	11	17	"PFN0807"	"N159_20"	17160	23410	110	392	369	109	67	69	17	98	97	0	3515	3239	1246	87	103	115	100	100	0	0.095	0.096	0.093	0.097	1.720	0.085	0.783	80	548	3753	3454	-3.399	325	3428	302	3152	0
4	12	17	"PFN0836"	"N163_1"	17360	23410	110	557	533	177	79	329	3583	0	0	0	1612	1481	483	101	340	3009	0	0	0	0.316	0.329	0.317	0.329	2.000	0.300	0.802	80	537	1989	1834	-1.660	478	1511	454	1380	0
4	13	17	"PFN0840"	"N164_1"	17540	23400	110	14705	12736	4730	84	103	225	100	100	0	5564	4573	2190	108	144	398	93	86	0	2.680	2.834	2.644	2.877	2.093	2.796	0.800	80	526	20077	17117	1.422	14621	5456	12652	4465	0
4	14	17	"PFN0849"	"N165_2"	17730	23400	110	2528	2234	827	84	114	255	97	92	0	2111	1757	781	101	164	456	90	76	0	1.216	1.298	1.240	1.407	2.139	1.219	0.802	80	497	4454	3806	0.282	2444	2010	2150	1656	0
4	15	17	"PFN0935"	"N181_4"	17920	23420	150	109	112	35	77	91	101	4	0	0	138	140	42	98	128	214	0	0	0	0.800	0.833	0.632	0.656	3.098	0.388	0.529	156	740	72	77	-0.322	32	40	35	42	-50
4	16	17	"PFN0929"	"N181_18"	18120	23400	110	3451	3061	1086	74	80	44	100	100	0	3160	2578	1191	93	110	147	95	95	0	1.101	1.202	1.089	1.336	2.529	1.119	0.779	80	510	6444	5472	0.139	3377	3067	2987	2485	0
4	17	17	"PFN0946"	"N185_14"	18310	23400	110	4438	3863	1431	77	80	20	100	100	0	3346	2780	1281	97	104	54	100	100	0	1.342	1.411	1.312	1.561	2.194	1.331	0.791	80	556	7610	6469	0.425	4361	3249	3786	2683	0
4	18	17	"PFN0382"	"N137_2"	18500	23400	110	8434	7104	3132	78	85	63	100	100	0	4461	3559	1916	99	127	274	90	85	0	1.916	2.031	1.910	2.409	2.784	2.001	0.754	80	496	12718	10486	0.938	8356	4362	7026	3460	0
4	19	17	"PFL0032"	"L1_63"	18690	23410	110	473	435	177	77	83	61	91	85	0	1393	1222	540	97	123	265	86	81	0	0.306	0.318	0.317	0.327	2.015	0.270	0.752	80	524	1692	1483	-1.710	396	1296	358	1125	0
4	20	17	"PFL0051"	"L1_92"	18890	23410	120	1649	1424	627	72	74	17	100	100	0	2488	2085	933	95	99	25	97	96	0	0.659	0.679	0.688	0.699	2.807	0.652	0.792	120	608	3970	3342	-0.602	1577	2393	1352	1990	0
4	21	17	"PFL0093"	"L2_163"	19080	23410	120	142	138	42	71	74	17	84	73	0	178	175	56	93	96	18	82	78	0	0.835	0.817	0.786	0.746	2.786	0.684	0.385	120	515	156	149	-0.260	71	85	67	82	0
4	22	17	"PFL0100"	"L2_176"	19260	23400	110	8118	7302	2548	75	78	18	100	100	0	6264	5581	1954	97	100	28	100	100	0	1.304	1.318	1.281	1.320	1.872	1.278	0.801	80	469	14210	12711	0.383	8043	6167	7227	5484	0
4	1	18	"PFL0105"	"L2_187"	15280	23600	110	30290	26670	10950	64	93	377	100	100	0	29134	25757	10759	88	94	49	100	100	0	1.041	1.037	1.066	1.079	1.856	1.033	0.835	80	548	59272	52275	0.057	30226	29046	26606	25669	0
4	2	18	"PFL0107"	"L2_190"	15460	23590	110	664	615	222	65	68	15	100	100	0	1144	992	391	90	94	32	100	98	0	0.568	0.610	0.611	0.633	2.065	0.556	0.812	80	510	1653	1452	-0.815	599	1054	550	902	0
4	3	18	"PFL0118"	"L2_202"	15650	23600	110	250	232	75	69	72	17	92	90	0	949	853	336	98	104	37	98	92	0	0.213	0.216	0.208	0.213	2.138	0.185	0.740	80	498	1032	918	-2.233	181	851	163	755	0
4	4	18	"PFL0126"	"L2_215"	15840	23600	110	2342	2086	713	76	78	19	100	100	0	2162	1975	642	107	111	25	100	100	0	1.103	1.076	1.078	1.066	1.687	1.052	0.823	80	510	4321	3878	0.141	2266	2055	2010	1868	0
4	5	18	"PFJ0334"	"J326_1"	16030	23600	120	25409	21879	8564	74	78	20	100	100	0	13424	11572	4581	105	108	19	100	100	0	1.902	1.902	1.933	1.865	2.556	2.021	0.826	120	542	38654	33272	0.928	25335	13319	21805	11467	0
4	6	18	"PFJ0360"	"J352_5"	16210	23600	110	1246	1141	413	75	79	21	100	100	0	2927	2681	1015	105	108	24	100	100	0	0.415	0.414	0.420	0.419	1.615	0.380	0.821	80	529	3993	3642	-1.269	1171	2822	1066	2576	0
4	7	18	"PFJ0381"	"J38_18"	16410	23600	100	131	128	34	72	76	21	83	63	0	202	203	57	100	103	21	91	83	0	0.578	0.544	0.591	0.560	2.394	0.467	0.468	80	475	161	159	-0.790	59	102	56	103	0
4	8	18	"PFJ0399"	"J43_10"	16590	23600	100	168	167	43	63	66	17	96	91	0	606	589	160	87	90	19	100	100	0	0.202	0.207	0.204	0.196	1.591	0.193	0.726	80	476	624	606	-2.305	105	519	104	502	0
4	9	18	"PFJ0409"	"J43_23"	16790	23600	120	720	640	270	62	67	20	98	95	0	1774	1518	684	84	89	21	96	95	0	0.389	0.403	0.387	0.402	2.607	0.376	0.833	120	614	2348	2012	-1.361	658	1690	578	1434	0
4	10	18	"PFJ0430"	"J478_10"	16980	23600	120	7931	6848	2855	62	65	16	100	100	0	7391	6518	2526	84	93	94	100	100	0	1.077	1.055	1.085	0.990	2.373	1.081	0.834	120	621	15176	13220	0.107	7869	7307	6786	6434	0
4	11	18	"PFJ0226"	"J227_1"	17190	23600	80	110	111	30	67	71	18	80	55	0	170	170	42	89	94	19	92	82	0	0.531	0.543	0.569	0.545	2.622	0.434	0.204	52	334	124	125	-0.914	43	81	44	81	0
4	12	18	"PFJ0237"	"J232_2"	17370	23600	110	140	145	36	74	77	19	95	81	0	451	455	112	98	99	18	100	100	0	0.187	0.199	0.177	0.179	1.825	0.187	0.522	80	516	419	428	-2.419	66	353	71	357	0
4	13	18	"PFJ0256"	"J245_7"	17550	23600	100	182	178	57	76	81	39	85	67	0	353	349	98	101	114	229	68	0	0	0.421	0.411	0.436	0.355	2.354	0.374	0.597	80	451	358	350	-1.249	106	252	102	248	0
4	14	18	"PFJ0284"	"J269_5"	17730	23590	110	1386	1254	418	81	87	70	100	97	0	1233	1092	403	102	121	168	91	90	0	1.154	1.185	1.133	1.301	2.083	1.102	0.821	80	499	2436	2163	0.206	1305	1131	1173	990	0
4	15	18	"PFJ0315"	"J2975_2"	17920	23590	110	2202	2008	762	81	87	36	100	100	0	1650	1457	596	100	121	136	97	92	0	1.368	1.420	1.362	1.499	2.203	1.355	0.794	80	483	3671	3284	0.452	2121	1550	1927	1357	0
4	16	18	"PFJ0365"	"J378_1"	18130	23600	110	427	402	168	77	83	36	90	85	0	2710	2390	799	95	109	122	100	98	0	0.134	0.142	0.154	0.126	2.057	0.136	0.746	80	457	2965	2620	-2.901	350	2615	325	2295	0
4	17	18	"PFK0117"	"Km799_7"	18280	23640	150	80	84	19	78	82	22	13	5	0	105	110	24	98	103	42	12	0	0	0.286	0.500	0.732	0.719	3.897	0.621	0.124	156	710	9	18	-1.807	2	7	6	12	-50
4	18	18	"PFK0142"	"Kn10286_1"	18490	23590	110	1339	1187	470	77	84	53	100	97	0	1537	1310	620	97	124	258	85	76	0	0.876	0.915	0.895	1.055	2.358	0.800	0.765	80	454	2702	2323	-0.190	1262	1440	1110	1213	0
4	19	18	"PFK0175"	"Kn1239_1"	18650	23620	150	82	94	36	81	93	67	8	0	0	106	127	55	99	138	288	0	0	0	0.143	0.464	0.667	0.592	3.173	0.179	0.266	156	578	8	41	-2.807	1	7	13	28	-50
4	20	18	"PFK0203"	"Kn1453_6"	18820	23660	150	73	78	21	79	85	33	7	0	0	95	96	17	96	101	27	8	0	0	6.000	100000.000	1.243	1.125	3.957	1.476	0.223	156	640	-7	-1	2.585	-6	-1	-1	0	-50
4	21	18	"PFK0250"	"Kn2004_3"	19060	23590	110	669	608	239	72	74	18	95	93	0	629	551	281	94	99	41	85	80	0	1.116	1.173	1.046	1.381	2.901	1.060	0.734	80	434	1132	993	0.158	597	535	536	457	0
4	22	18	"PFK0277"	"Kn2223_1"	19210	23650	150	76	77	16	79	83	23	7	1	0	101	104	20	98	102	34	10	0	0	-1.000	-0.333	0.692	0.917	3.962	0.283	0.221	156	786	0	4	Error	-3	3	-2	6	-50
4	1	19	"PFK0478"	"Kn610_1"	15260	23790	110	614	575	167	62	63	12	100	100	0	1641	1517	467	85	88	38	100	100	0	0.355	0.358	0.362	0.359	1.689	0.318	0.786	80	446	2108	1945	-1.495	552	1556	513	1432	0
4	2	19	"PFK0517"	"Kn8027_1"	15400	23820	150	66	71	19	69	71	17	18	5	0	87	93	21	91	99	79	0	0	0	0.750	1.000	0.750	0.696	3.126	0.738	0.048	156	755	-7	4	-0.415	-3	-4	2	2	-50
4	3	19	"PFK0524"	"Kn836_1"	15650	23790	120	374	350	131	78	80	18	97	94	0	565	537	182	104	108	24	95	95	0	0.642	0.628	0.616	0.597	2.727	0.607	0.746	120	600	757	705	-0.639	296	461	272	433	0
4	4	19	"PFK0554"	"Kn962_1"	15830	23790	110	104	110	29	79	81	18	65	37	0	255	242	72	106	110	21	88	87	0	0.168	0.228	0.280	0.242	2.874	0.186	0.226	80	452	174	167	-2.575	25	149	31	136	0
4	5	19	"PFK0701"	"Ks15_2"	16020	23800	150	96	99	25	79	82	19	44	23	0	113	118	31	108	112	23	30	11	0	3.400	2.000	0.907	0.957	4.083	0.566	0.045	156	561	22	30	1.766	17	5	20	10	-50
4	6	19	"PFK0743"	"Ks196_1"	16160	23830	150	77	78	18	76	80	20	12	1	0	106	107	18	109	113	24	5	0	0	-0.333	-1.000	1.000	0.984	4.227	0.516	0.037	156	535	-2	0	Error	1	-3	2	-2	-50
4	7	19	"PFK1214"	"Ks82_7"	16370	23830	150	79	82	20	77	83	32	9	0	0	116	119	25	113	201	947	0	0	0	0.667	0.833	0.762	0.782	4.153	0.217	0.026	156	775	5	11	-0.585	2	3	5	6	-50
4	8	19	"PFK1273"	"Ks97_17"	16590	23800	90	115	115	38	71	77	25	69	42	0	238	218	80	105	113	37	76	73	0	0.331	0.389	0.354	0.383	2.872	0.338	0.386	52	370	177	157	-1.596	44	133	44	113	0
4	9	19	"PFK0237"	"Kn1802_2"	16750	23880	150	121	256	227	76	81	28	55	49	0	201	871	965	121	181	713	37	27	0	0.563	0.240	0.267	0.382	3.287	0.054	0.217	156	706	125	930	-0.830	45	80	180	750	-50
4	10	19	"PFK0352"	"Kn3360_1"	16950	23830	150	76	79	20	71	75	21	21	7	0	115	122	37	103	114	39	23	7	0	0.417	0.421	0.647	0.693	3.535	0.247	0.148	156	665	17	27	-1.263	5	12	8	19	-50
4	11	19	"PFK0401"	"Kn4252_4"	17160	23810	150	90	97	41	67	72	20	55	30	0	129	132	43	97	103	28	52	23	0	0.719	0.857	0.852	0.817	2.788	0.702	0.223	156	729	55	65	-0.476	23	32	30	35	-50
4	12	19	"PFK0571"	"Ks101_8"	17370	23790	110	175	172	57	71	74	19	88	83	0	735	687	223	98	101	21	98	95	0	0.163	0.171	0.176	0.165	2.288	0.154	0.621	80	482	741	690	-2.615	104	637	101	589	0
4	13	19	"PFBL B0018"	"oPFBLOB0018"	17550	23780	110	430	401	117	75	77	17	100	98	0	1700	1539	448	102	105	21	100	100	0	0.222	0.227	0.229	0.220	1.637	0.201	0.811	80	496	1953	1763	-2.170	355	1598	326	1437	0
4	14	19	"PFM60469"	"oPFM60469"	17740	23780	120	44201	36435	18019	82	88	61	100	100	0	33785	27091	13808	108	126	163	95	95	0	1.310	1.347	1.332	1.245	2.738	1.371	0.840	120	557	77796	63336	0.390	44119	33677	36353	26983	0
4	15	19	"PFB0683"	"oPFB0683"	17920	23780	110	1425	1352	346	83	90	65	100	100	0	1165	1111	246	105	128	193	100	95	0	1.266	1.261	1.302	1.248	1.477	1.221	0.766	80	506	2402	2275	0.340	1342	1060	1269	1006	0
4	16	19	"PFG0004"	"oPFG0004"	18120	23780	110	535	502	152	79	81	17	100	98	0	1442	1296	471	101	104	23	100	98	0	0.340	0.354	0.357	0.371	1.892	0.301	0.754	80	407	1797	1618	-1.556	456	1341	423	1195	0
4	17	19	"PFC0763"	"oPFC0763"	18270	23830	150	85	89	26	81	84	20	25	10	0	116	120	30	101	105	22	41	16	0	0.267	0.421	0.754	0.747	3.539	0.791	0.093	156	614	19	27	-1.907	4	15	8	19	-50
4	18	19	"PFL0014"	"oPFL0014"	18490	23780	110	2412	2353	946	83	90	35	100	100	0	3899	3690	1444	102	124	168	100	100	0	0.613	0.633	0.618	0.618	1.626	0.568	0.796	80	532	6126	5858	-0.705	2329	3797	2270	3588	0
4	19	19	"PFM60471"	"oPFM60471"	18690	23780	120	65535	60879	11936	87	98	46	100	100	76	19272	17055	5956	103	124	169	98	98	0	3.414	3.586	3.323	3.679	1.703	3.639	0.828	120	410	84617	77744	1.772	65448	19169	60792	16952	0
4	20	19	"PFL0019"	"oPFL0019"	18880	23780	120	5860	5050	2422	79	88	36	100	100	0	3712	3060	1531	95	98	22	95	95	0	1.598	1.677	1.689	1.795	2.829	1.697	0.802	120	456	9398	7936	0.677	5781	3617	4971	2965	0
4	21	19	"PFG0007"	"oPFG0007"	19070	23780	120	4485	4136	1916	79	82	21	100	100	0	2136	1960	943	96	102	52	93	93	0	2.160	2.177	2.209	2.142	2.439	2.326	0.781	120	483	6446	5921	1.111	4406	2040	4057	1864	0
4	22	19	"PFI17638"	"oPFI17638"	19260	23780	110	32688	29806	9251	85	89	24	100	100	0	9972	9203	2475	99	102	21	100	100	0	3.302	3.265	3.297	3.184	1.473	3.490	0.826	80	394	42476	38825	1.723	32603	9873	29721	9104	0
4	1	20	"PFBL B0024"	"oPFBLOB0024"	15260	23970	110	2580	2373	792	61	63	13	100	100	0	2111	1908	791	84	93	96	97	96	0	1.243	1.268	1.151	1.348	2.027	1.178	0.824	80	527	4546	4136	0.314	2519	2027	2312	1824	0
4	2	20	"PFBL B0025"	"oPFBLOB0025"	15450	23980	100	314	300	110	65	69	16	96	95	0	610	577	209	90	100	99	92	90	0	0.479	0.483	0.483	0.474	2.032	0.411	0.620	80	421	769	722	-1.062	249	520	235	487	0
4	3	20	"PFN0253"	"oPFN0253"	15640	23970	110	487	471	147	75	78	18	100	100	0	541	515	135	105	110	33	98	98	0	0.945	0.966	1.002	0.923	1.612	0.963	0.791	80	517	848	806	-0.082	412	436	396	410	0
4	4	20	"PFL0021"	"oPFL0021"	15830	23970	110	2677	2435	777	78	81	17	100	100	0	3189	2728	1146	112	117	33	100	100	0	0.845	0.901	0.813	0.979	2.007	0.798	0.817	80	505	5676	4973	-0.244	2599	3077	2357	2616	0
4	5	20	"PFF72416"	"oPFF72416"	16020	23980	150	110	112	32	80	82	20	62	35	0	146	151	40	115	118	29	51	23	0	0.968	0.889	0.912	0.910	3.048	0.483	0.160	156	626	61	68	-0.047	30	31	32	36	-50
4	6	20	"PFI17640"	"oPFI17640"	16230	23980	110	316	298	91	70	74	21	95	93	0	530	500	146	107	111	26	100	96	0	0.582	0.580	0.583	0.555	1.790	0.569	0.746	80	392	669	621	-0.782	246	423	228	393	0
4	7	20	"PFK12891"	"oPFK12891"	16390	23970	110	2520	2403	904	70	78	40	100	100	0	1329	1239	495	118	273	1275	45	0	0	2.023	2.081	1.944	2.201	1.983	2.075	0.797	80	425	3661	3454	1.017	2450	1211	2333	1121	0
4	8	20	"PFJ12782"	"oPFJ12782"	16600	23980	110	15577	15874	6712	77	83	39	100	100	0	65535	61099	11475	143	346	1466	100	100	80	0.237	0.259	0.263	0.230	1.740	0.256	0.765	80	482	80892	76753	-2.077	15500	65392	15797	60956	0
4	9	20	"PFL0025"	"oPFL0025"	16790	23980	130	530	532	222	77	83	54	96	92	0	2320	2350	1047	142	224	874	90	58	0	0.208	0.206	0.221	0.201	1.826	0.106	0.442	120	466	2631	2663	-2.265	453	2178	455	2208	0
4	10	20	"PFF72418"	"oPFF72418"	16980	23980	110	1140	1072	324	79	81	17	100	100	0	3478	3228	909	136	141	34	100	100	0	0.317	0.321	0.329	0.314	1.593	0.301	0.805	80	407	4403	4085	-1.655	1061	3342	993	3092	0
4	11	20	"PFC0772"	"oPFC0772"	17160	23980	100	178	173	46	76	78	19	95	87	0	580	549	170	125	127	26	98	97	0	0.224	0.229	0.219	0.249	2.167	0.189	0.562	80	348	557	521	-2.157	102	455	97	424	0
4	12	20	"PFA32028"	"oPFA32028"	17350	23980	150	85	85	19	74	77	20	31	6	0	165	172	52	108	112	24	76	56	0	0.193	0.172	0.323	0.289	3.648	0.157	0.075	156	687	68	75	-2.373	11	57	11	64	-50
4	13	20	"PFI17641"	"oPFI17641"	17550	23980	110	2758	2422	1021	74	77	19	100	100	0	7042	6204	2449	110	113	24	100	100	0	0.387	0.385	0.403	0.375	1.949	0.359	0.764	80	522	9616	8442	-1.369	2684	6932	2348	6094	0
4	14	20	"PFL0027"	"oPFL0027"	17730	23970	110	1348	1188	486	76	79	18	100	100	0	1059	941	417	111	115	34	93	91	0	1.342	1.340	1.317	1.486	2.788	1.289	0.720	80	427	2220	1942	0.424	1272	948	1112	830	0
4	15	20	"PFK12903"	"oPFK12903"	17880	23990	150	95	104	35	79	85	54	21	2	0	134	139	39	109	126	165	0	0	0	0.640	0.833	0.805	0.761	3.262	0.430	0.112	156	732	41	55	-0.644	16	25	25	30	-50
4	16	20	"PFI17664"	"oPFI17664"	18090	23980	120	1707	1481	649	77	79	18	100	99	0	1135	988	419	105	106	21	94	94	0	1.583	1.590	1.529	1.477	2.341	1.652	0.818	120	562	2660	2287	0.662	1630	1030	1404	883	0
4	17	20	"PFH0013"	"oPFH0013"	18270	23980	110	3350	3021	1120	79	81	17	100	100	0	1844	1669	609	101	104	20	100	100	0	1.877	1.876	1.881	1.894	2.038	1.924	0.790	80	412	5014	4510	0.908	3271	1743	2942	1568	0
4	18	20	"PFD66991"	"oPFD66991"	18470	23980	110	280	260	78	78	80	18	95	93	0	344	328	106	101	103	21	95	91	0	0.831	0.802	0.828	0.816	2.162	0.750	0.652	80	537	445	409	-0.267	202	243	182	227	0
4	19	20	"PFM60502"	"oPFM60502"	18650	23980	110	4037	3667	1238	73	76	21	100	100	0	2677	2388	930	96	105	97	97	97	0	1.536	1.568	1.507	1.627	2.098	1.501	0.801	80	535	6545	5886	0.619	3964	2581	3594	2292	0
4	20	20	"PFI17667"	"oPFI17667"	18860	23990	110	653	579	213	66	69	20	100	100	0	1710	1595	508	87	95	94	100	97	0	0.362	0.340	0.360	0.323	1.858	0.326	0.809	80	523	2210	2021	-1.467	587	1623	513	1508	0
4	21	20	"PFF72456"	"oPFF72456"	19040	23990	120	1441	1330	568	71	74	17	100	100	0	1244	1188	513	90	94	37	97	94	0	1.187	1.147	1.194	1.166	2.512	1.168	0.763	120	593	2524	2357	0.248	1370	1154	1259	1098	0
4	22	20	"PFI17668"	"oPFI17668"	19240	23990	110	519	493	208	77	79	18	98	97	0	1254	1216	434	96	98	18	100	100	0	0.382	0.371	0.390	0.347	1.978	0.368	0.770	80	542	1600	1536	-1.390	442	1158	416	1120	0
4	1	21	"PFJ12799"	"oPFJ12799"	15230	24180	110	118	123	31	64	66	17	95	78	0	197	202	52	86	90	18	100	97	0	0.486	0.509	0.508	0.479	2.047	0.428	0.397	80	581	165	175	-1.040	54	111	59	116	0
4	2	21	"PFF72457"	"oPFF72457"	15420	24180	110	11804	10993	3061	64	67	19	100	100	0	8046	7041	2448	87	90	18	100	100	0	1.475	1.572	1.516	1.632	1.643	1.527	0.854	80	550	19699	17883	0.561	11740	7959	10929	6954	0
4	3	21	"PFF72459"	"oPFF72459"	15620	24180	100	487	444	156	67	69	15	100	98	0	532	476	178	92	95	18	98	95	0	0.955	0.982	0.970	1.065	2.227	0.950	0.766	80	487	860	761	-0.067	420	440	377	384	0
4	4	21	"PFM60506"	"oPFM60506"	15800	24180	110	561	526	170	74	76	17	100	98	0	1601	1506	463	102	105	21	100	100	0	0.325	0.322	0.334	0.310	1.919	0.286	0.765	80	547	1986	1856	-1.622	487	1499	452	1404	0
4	5	21	"PFL0067"	"oPFL0067"	16000	24190	110	282	271	87	75	77	18	96	93	0	1049	979	301	105	107	27	100	100	0	0.219	0.224	0.228	0.210	1.987	0.215	0.773	80	498	1151	1070	-2.189	207	944	196	874	0
4	6	21	"PFI17670"	"oPFI17670"	16170	24180	110	2518	2411	929	66	71	21	100	100	0	2684	2452	1008	94	109	127	100	93	0	0.947	0.994	0.991	1.040	2.077	0.886	0.789	80	521	5042	4703	-0.079	2452	2590	2345	2358	0
4	7	21	"PFI17672"	"oPFI17672"	16360	24180	110	707	684	246	61	66	30	100	96	0	777	682	274	89	108	135	88	81	0	0.939	1.051	1.011	1.114	2.183	0.951	0.764	80	559	1334	1216	-0.091	646	688	623	593	0
4	8	21	"PFL0068"	"oPFL0068"	16560	24180	110	1788	1673	560	64	69	30	100	100	0	1458	1349	486	92	106	69	98	96	0	1.262	1.280	1.240	1.323	1.891	1.261	0.796	80	540	3090	2866	0.336	1724	1366	1609	1257	0
4	9	21	"PFL0070"	"oPFL0070"	16740	24180	110	3823	3584	1491	70	86	133	100	97	0	2571	2288	1094	104	136	210	95	87	0	1.521	1.609	1.519	1.762	2.459	1.553	0.763	80	515	6220	5698	0.605	3753	2467	3514	2184	0
4	10	21	"PFF72463"	"oPFF72463"	16940	24180	120	3886	3615	1702	79	92	123	99	95	0	2141	1993	914	118	141	193	91	90	0	1.882	1.886	1.929	1.920	2.745	1.984	0.826	120	596	5830	5411	0.912	3807	2023	3536	1875	0
4	11	21	"PFD66995"	"oPFD66995"	17160	24170	150	121	165	96	77	80	17	69	55	0	153	172	69	114	118	26	58	42	0	1.128	1.517	1.329	1.313	3.126	1.486	0.472	156	675	83	146	0.174	44	39	88	58	-50
4	12	21	"PFL0074"	"oPFL0074"	17320	24180	120	4818	4181	2042	75	77	20	100	100	0	4167	3656	1885	108	111	21	96	95	0	1.169	1.157	1.150	1.187	2.979	1.142	0.770	120	456	8802	7654	0.225	4743	4059	4106	3548	0
4	13	21	"PFJ12802"	"oPFJ12802"	17510	24180	110	1278	1202	413	76	79	19	100	100	0	1449	1316	491	107	109	22	100	98	0	0.896	0.931	0.897	0.988	1.969	0.862	0.799	80	524	2544	2335	-0.159	1202	1342	1126	1209	0
4	14	21	"PFBL B0125"	"oPFBLOB0125"	17700	24180	110	142	139	35	76	78	17	87	80	0	570	550	145	105	107	21	100	100	0	0.142	0.142	0.137	0.130	2.025	0.133	0.547	80	549	531	508	-2.817	66	465	63	445	0
4	15	21	"PFN0269"	"oPFN0269"	17890	24180	110	2636	2330	1045	77	79	21	100	100	0	9469	8230	3887	107	121	124	100	97	0	0.273	0.277	0.285	0.289	2.075	0.242	0.760	80	479	11921	10376	-1.871	2559	9362	2253	8123	0
4	16	21	"PFD66996"	"oPFD66996"	18080	24180	110	372	351	125	79	82	23	97	91	0	1194	1111	359	108	128	135	98	93	0	0.270	0.271	0.282	0.247	1.994	0.250	0.723	80	524	1379	1275	-1.890	293	1086	272	1003	0
4	17	21	"PFF72496"	"oPFF72496"	18270	24170	110	396	393	105	77	80	21	100	97	0	688	653	190	105	115	68	98	95	0	0.547	0.577	0.600	0.583	1.861	0.528	0.765	80	534	902	864	-0.870	319	583	316	548	0
4	18	21	"PFH0035"	"oPFH0035"	18470	24170	110	455	407	166	74	76	16	96	93	0	792	701	301	101	105	23	92	92	0	0.551	0.555	0.548	0.518	2.847	0.473	0.708	80	526	1072	933	-0.859	381	691	333	600	0
4	19	21	"PFL0139"	"oPFL0139"	18650	24170	110	1348	1219	502	65	69	31	100	98	0	1828	1542	686	90	109	139	95	88	0	0.738	0.795	0.778	0.835	2.621	0.724	0.783	80	558	3021	2606	-0.438	1283	1738	1154	1452	0
4	20	21	"PFBL B0173"	"oPFBLOB0173"	18850	24180	110	197	197	63	60	62	29	93	82	0	655	626	224	83	96	108	92	90	0	0.240	0.252	0.264	0.258	1.758	0.221	0.674	80	576	709	680	-2.062	137	572	137	543	0
4	21	21	"PFI17720"	"oPFI17720"	19050	24180	110	110	111	33	63	65	15	80	72	0	166	164	46	87	89	18	85	82	0	0.595	0.623	0.652	0.642	2.781	0.506	0.314	80	541	126	125	-0.749	47	79	48	77	0
4	22	21	"PFG0054"	"oPFG0054"	19230	24170	110	5693	5308	1861	68	70	16	100	100	0	3690	3388	1386	92	96	24	98	97	0	1.563	1.590	1.545	1.632	2.147	1.535	0.809	80	560	9223	8536	0.645	5625	3598	5240	3296	0
4	1	22	"PFN0287"	"oPFN0287"	15230	24370	110	301	281	97	63	65	14	100	93	0	455	425	147	86	91	23	98	97	0	0.645	0.643	0.609	0.641	2.121	0.568	0.718	80	592	607	557	-0.633	238	369	218	339	0
4	2	22	"PFL0140"	"oPFL0140"	15420	24370	110	685	633	241	63	65	19	100	98	0	1839	1803	787	88	97	58	100	98	0	0.355	0.332	0.313	0.328	1.719	0.247	0.695	80	560	2373	2285	-1.493	622	1751	570	1715	0
4	3	22	"PFL0142"	"oPFL0142"	15610	24370	110	1367	1322	469	70	73	21	100	100	0	975	890	348	99	108	63	96	93	0	1.481	1.583	1.547	1.740	1.931	1.542	0.756	80	560	2173	2043	0.566	1297	876	1252	791	0
4	4	22	"PFL0144"	"oPFL0144"	15800	24370	110	974	948	284	78	80	19	100	100	0	684	647	203	105	110	36	100	98	0	1.547	1.605	1.547	1.643	1.650	1.639	0.777	80	560	1475	1412	0.630	896	579	870	542	0
4	5	22	"PFJ12815"	"oPFJ12815"	15990	24370	110	2734	2521	955	70	73	19	100	100	0	1765	1555	611	98	103	28	100	100	0	1.598	1.682	1.648	1.725	1.815	1.652	0.780	80	548	4331	3908	0.676	2664	1667	2451	1457	0
4	6	22	"PFI17725"	"oPFI17725"	16180	24370	110	4819	4424	1487	61	63	15	100	100	0	15044	13484	4765	84	93	100	100	100	0	0.318	0.326	0.326	0.329	1.839	0.288	0.799	80	560	19718	17763	-1.653	4758	14960	4363	13400	0
4	7	22	"PFL0149"	"oPFL0149"	16370	24370	110	163	157	49	60	62	14	90	87	0	286	267	104	83	88	38	87	78	0	0.507	0.527	0.503	0.504	2.626	0.433	0.617	80	560	306	281	-0.979	103	203	97	184	0
4	8	22	"PFG0057"	"oPFG0057"	16560	24370	110	146	147	47	60	62	14	91	87	0	381	343	124	84	88	22	92	91	0	0.290	0.336	0.312	0.316	2.274	0.273	0.605	80	560	383	346	-1.788	86	297	87	259	0
4	9	22	"PFF72505"	"oPFF72505"	16750	24370	110	122	121	32	69	71	17	86	73	0	388	367	128	93	102	106	86	76	0	0.180	0.190	0.206	0.229	2.493	0.166	0.584	80	556	348	326	-2.477	53	295	52	274	0
4	10	22	"PFM60543"	"oPFM60543"	16950	24370	120	2199	1959	908	75	77	16	99	98	0	1294	1140	495	100	105	23	95	94	0	1.779	1.812	1.836	1.686	2.622	1.928	0.820	120	620	3318	2924	0.831	2124	1194	1884	1040	0
4	11	22	"PFBL B0178"	"oPFBLOB0178"	17130	24370	110	2212	2026	739	75	77	16	100	100	0	6212	5654	2200	102	106	26	100	100	0	0.350	0.351	0.347	0.360	1.735	0.306	0.812	80	509	8247	7503	-1.516	2137	6110	1951	5552	0
4	12	22	"PFG0058"	"oPFG0058"	17330	24370	120	218	218	75	74	76	16	92	88	0	402	392	136	102	105	26	97	94	0	0.480	0.497	0.483	0.479	2.478	0.459	0.695	120	631	444	434	-1.059	144	300	144	290	0
4	13	22	"PFBL B0180"	"oPFBLOB0180"	17520	24370	110	161	159	47	75	76	16	90	86	0	483	456	130	100	102	20	100	97	0	0.225	0.236	0.241	0.227	2.025	0.212	0.633	80	530	469	440	-2.155	86	383	84	356	0
4	14	22	"PFBL B0182"	"oPFBLOB0182"	17700	24370	110	239	228	86	76	77	17	87	86	0	1486	1289	618	100	106	39	93	92	0	0.118	0.128	0.128	0.148	2.155	0.109	0.722	80	544	1549	1341	-3.088	163	1386	152	1189	0
4	15	22	"PFBL B0184"	"oPFBLOB0184"	17900	24370	120	1140	1035	471	74	76	16	99	99	0	904	834	380	103	109	46	92	89	0	1.331	1.315	1.323	1.395	2.867	1.319	0.822	120	641	1867	1692	0.412	1066	801	961	731	0
4	16	22	"PFI17729"	"oPFI17729"	18080	24370	110	157	160	60	75	78	17	87	81	0	170	166	50	105	108	21	80	67	0	1.262	1.393	1.149	1.136	2.764	1.362	0.330	80	524	147	146	0.335	82	65	85	61	0
4	17	22	"PFH0036"	"oPFH0036"	18280	24370	120	3967	3421	1676	71	74	32	100	98	0	4519	3954	2114	100	102	22	98	96	0	0.882	0.869	0.854	0.865	2.865	0.822	0.798	120	669	8315	7204	-0.182	3896	4419	3350	3854	0
4	18	22	"PFA32038"	"oPFA32038"	18470	24360	110	5666	5239	1902	69	71	17	100	100	0	6004	5397	2065	95	100	34	100	100	0	0.947	0.975	0.961	1.014	2.102	0.925	0.823	80	480	11506	10472	-0.078	5597	5909	5170	5302	0
4	19	22	"EMPTY"	"EMPTY"	18630	24420	150	59	61	13	62	64	15	10	1	0	88	89	15	87	93	64	0	0	0	-3.000	-0.500	1.000	1.040	3.278	0.029	0.002	156	928	-2	1	Error	-3	1	-1	2	-50
4	20	22	"EMPTY"	"EMPTY"	18820	24420	150	57	58	10	58	60	11	15	1	0	83	84	14	82	85	16	12	2	0	-1.000	0.000	0.833	0.915	3.781	0.126	0.003	156	884	0	2	Error	-1	1	0	2	-50
4	21	22	"EMPTY"	"EMPTY"	19010	24430	150	56	58	12	57	59	11	14	3	0	83	85	16	83	85	15	16	6	0	100000.000	0.500	0.750	0.774	3.790	0.021	0.000	156	898	-1	3	16.610	-1	0	1	2	-50
4	22	22	"EMPTY"	"EMPTY"	19200	24430	150	59	60	12	58	60	12	17	5	0	83	85	15	83	85	16	16	3	0	100000.000	1.000	0.864	0.954	3.574	0.227	0.015	156	1079	1	4	16.610	1	0	2	2	-50
5	1	1	"PFI0414"	"I5572_1"	1650	24940	130	197	205	52	66	69	16	100	100	0	423	429	94	92	95	20	100	100	0	0.396	0.412	0.391	0.398	1.444	0.395	0.809	120	710	462	476	-1.337	131	331	139	337	0
5	2	1	"PFI0486"	"I7438_2"	1820	24940	120	718	706	221	66	68	15	100	100	0	4750	4701	1496	94	96	17	100	100	0	0.140	0.139	0.139	0.137	1.322	0.130	0.877	120	548	5308	5247	-2.836	652	4656	640	4607	0
5	3	1	"PFI0416"	"I5607_1"	2010	24940	130	98	99	21	65	67	14	80	56	0	146	150	28	92	93	16	97	80	0	0.611	0.586	0.589	0.521	2.498	0.491	0.266	120	645	87	92	-0.710	33	54	34	58	0
5	4	1	"PFI0237"	"I16933_1"	2200	24950	130	183	184	62	62	65	14	98	95	0	993	1014	348	88	90	17	100	100	0	0.134	0.132	0.135	0.122	1.667	0.128	0.779	120	641	1026	1048	-2.903	121	905	122	926	0
5	5	1	"PFI0401"	"I5180_2"	2400	24940	130	1929	1870	419	67	72	33	100	100	0	1377	1326	325	93	97	30	100	99	0	1.450	1.462	1.425	1.508	1.510	1.447	0.877	120	662	3146	3036	0.536	1862	1284	1803	1233	0
5	6	1	"PFI0236"	"I1689_2"	2590	24950	130	11435	11216	2729	74	80	34	100	100	0	11534	11407	1977	101	105	28	100	100	0	0.994	0.985	1.006	0.965	1.239	1.019	0.918	120	624	22794	22448	-0.009	11361	11433	11142	11306	0
5	7	1	"PFJ0542"	"J667_1"	2780	24950	130	580	584	142	78	85	36	100	100	0	1973	2098	546	106	114	61	100	100	0	0.269	0.254	0.258	0.253	1.226	0.239	0.883	120	628	2369	2498	-1.895	502	1867	506	1992	0
5	8	1	"PFJ0005"	"J1011_3"	2980	24950	130	694	691	213	79	86	41	100	100	0	1784	1830	468	104	113	63	100	100	0	0.366	0.355	0.367	0.342	1.340	0.356	0.883	120	603	2295	2338	-1.450	615	1680	612	1726	0
5	9	1	"PFJ0310"	"J2896_1"	3160	24940	130	17499	17758	3122	82	86	32	100	100	0	11443	11535	2220	107	113	37	100	100	0	1.536	1.547	1.565	1.561	1.253	1.544	0.907	120	607	28753	29104	0.620	17417	11336	17676	11428	0
5	10	1	"PFJ0140"	"J17_1"	3350	24940	130	7267	7433	1858	86	90	26	100	100	0	10393	10505	2648	112	117	37	100	100	0	0.698	0.707	0.701	0.719	1.374	0.679	0.908	120	654	17462	17740	-0.518	7181	10281	7347	10393	0
5	11	1	"PFJ0200"	"J21_1"	3550	24940	130	2237	2213	400	83	88	39	100	100	0	2512	2466	462	110	116	31	100	100	0	0.897	0.904	0.887	0.916	1.344	0.875	0.889	120	660	4556	4486	-0.157	2154	2402	2130	2356	0
5	12	1	"PFJ0215"	"J21_7"	3740	24930	130	4633	4569	938	81	188	1172	100	99	0	4207	4133	1084	107	183	900	96	95	0	1.110	1.115	1.088	1.180	1.604	1.146	0.895	120	658	8652	8514	0.151	4552	4100	4488	4026	0
5	13	1	"PFJ0476"	"J53_48"	3940	24930	130	36056	35287	10696	75	184	1189	100	100	0	29692	28963	9066	101	179	913	98	98	0	1.216	1.220	1.151	1.293	1.822	1.241	0.899	120	640	65572	64074	0.282	35981	29591	35212	28862	0
5	14	1	"PFJ0510"	"J58_2"	4120	24940	140	3244	3122	949	77	83	41	100	99	0	5654	5416	1660	101	106	26	100	99	0	0.570	0.573	0.572	0.604	2.013	0.559	0.917	156	693	8720	8360	-0.810	3167	5553	3045	5315	0
5	15	1	"PFJ0563"	"J70_2"	4310	24940	130	2327	2328	592	82	88	43	100	100	0	1629	1673	336	108	112	27	100	100	0	1.476	1.435	1.447	1.408	1.283	1.507	0.900	120	588	3766	3811	0.562	2245	1521	2246	1565	0
5	16	1	"PFJ0575"	"J73_12"	4490	24940	130	2501	2417	602	88	91	24	100	100	0	4244	4242	802	115	119	34	100	100	0	0.584	0.564	0.568	0.551	1.269	0.563	0.889	120	631	6542	6456	-0.775	2413	4129	2329	4127	0
5	17	1	"PFJ0599"	"J85_3"	4690	24930	130	628	630	133	91	94	25	100	100	0	1817	1776	360	117	122	33	100	100	0	0.316	0.325	0.314	0.325	1.416	0.302	0.869	120	716	2237	2198	-1.663	537	1700	539	1659	0
5	18	1	"PFJ0018"	"J109_5"	4880	24930	130	348	350	96	87	90	22	100	100	0	359	348	84	114	118	28	100	100	0	1.065	1.124	1.163	1.135	1.375	1.148	0.817	120	625	506	497	0.091	261	245	263	234	0
5	19	1	"PFJ0181"	"J198_5"	5060	24940	140	21119	19989	7946	84	87	23	100	100	0	12070	11862	4731	109	113	29	99	98	0	1.759	1.694	1.699	1.818	2.312	1.726	0.923	156	720	32996	31658	0.814	21035	11961	19905	11753	0
5	20	1	"PFJ0227"	"J227_2"	5260	24930	130	284	276	58	77	82	24	100	100	0	640	638	125	104	107	23	100	100	0	0.386	0.373	0.376	0.365	1.326	0.338	0.794	120	629	743	733	-1.373	207	536	199	534	0
5	21	1	"PFJ0246"	"J242_1"	5430	24930	130	135	141	37	79	129	760	0	0	0	171	182	48	106	116	94	27	1	0	0.862	0.816	0.860	0.837	2.244	11.013	0.563	120	634	121	138	-0.215	56	65	62	76	0
5	22	1	"PFJ0280"	"J268_1"	5630	24930	130	3181	3036	814	83	92	50	100	100	0	3388	3206	690	109	121	70	100	100	0	0.945	0.954	0.952	0.948	1.384	0.954	0.916	120	752	6377	6050	-0.082	3098	3279	2953	3097	0
5	1	2	"PFJ0322"	"J309_17"	1640	25130	130	494	494	87	66	70	42	100	100	0	857	863	143	91	95	19	100	100	0	0.559	0.554	0.560	0.553	1.275	0.527	0.832	120	634	1194	1200	-0.840	428	766	428	772	0
5	2	2	"PFJ0363"	"J373_1"	1830	25130	130	1390	1336	383	66	70	45	100	100	0	1046	1037	201	92	95	19	100	100	0	1.388	1.344	1.378	1.308	1.331	1.438	0.870	120	543	2278	2215	0.473	1324	954	1270	945	0
5	3	2	"PFN0173"	"N132_113"	2020	25130	120	556	559	149	64	66	15	100	100	0	2885	2908	577	88	90	15	100	100	0	0.176	0.176	0.178	0.169	1.372	0.173	0.866	120	495	3289	3315	-2.507	492	2797	495	2820	0
5	4	2	"PFN0184"	"N132_132"	2220	25130	120	432	426	90	66	67	17	99	99	0	1136	1167	271	88	90	15	100	100	0	0.349	0.334	0.332	0.328	1.489	0.316	0.837	120	500	1414	1439	-1.518	366	1048	360	1079	0
5	5	2	"PFN0186"	"N132_136"	2410	25130	130	7365	7040	1672	71	75	24	100	100	0	4277	4271	821	94	98	24	100	100	0	1.744	1.668	1.714	1.638	1.275	1.759	0.918	120	531	11477	11146	0.802	7294	4183	6969	4177	0
5	6	2	"PFN0203"	"N132_171"	2610	25130	130	1102	1143	343	76	81	32	100	100	0	908	967	225	97	103	31	100	100	0	1.265	1.226	1.273	1.193	1.372	1.309	0.878	120	485	1837	1937	0.339	1026	811	1067	870	0
5	7	2	"PFN0208"	"N132_178"	2790	25130	130	3531	3373	1124	78	100	165	100	100	0	2663	2549	821	101	125	183	99	99	0	1.348	1.346	1.303	1.351	1.478	1.318	0.846	120	466	6015	5743	0.431	3453	2562	3295	2448	0
5	8	2	"PFN0211"	"N132_181"	2980	25120	130	859	847	214	76	99	164	100	98	0	647	645	197	100	124	181	95	84	0	1.431	1.415	1.380	1.531	1.806	1.286	0.730	120	481	1330	1316	0.517	783	547	771	545	0
5	9	2	"PFN0362"	"N135_24"	3170	25120	130	2293	2205	562	72	78	34	100	100	0	3099	3083	729	97	102	40	100	100	0	0.740	0.714	0.706	0.720	1.461	0.678	0.883	120	489	5223	5119	-0.435	2221	3002	2133	2986	0
5	10	2	"PFN0373"	"N136_4"	3360	25130	120	380	367	101	72	75	18	100	100	0	1666	1683	457	96	99	21	100	100	0	0.196	0.186	0.190	0.181	1.301	0.174	0.848	120	391	1878	1882	-2.350	308	1570	295	1587	0
5	11	2	"PFN0401"	"N137_50"	3540	25130	130	1067	1072	339	76	78	19	100	100	0	1283	1305	410	101	105	25	100	100	0	0.838	0.827	0.794	0.837	1.395	0.792	0.886	120	399	2173	2200	-0.254	991	1182	996	1204	0
5	12	2	"PFN0423"	"N138_31"	3740	25130	140	125	129	30	84	199	1341	0	0	0	272	278	69	106	206	1063	0	0	0	0.247	0.262	0.258	0.229	2.286	0.241	0.372	156	470	207	217	-2.017	41	166	45	172	0
5	13	2	"PFN0433"	"N138_45"	3910	25130	130	144	146	29	86	192	1303	0	0	0	745	751	145	105	198	1033	0	0	0	0.091	0.093	0.092	0.091	1.568	0.155	0.457	120	498	698	706	-3.464	58	640	60	646	0
5	14	2	"PFN0409"	"N138_104"	4120	25120	130	599	603	143	82	86	26	100	100	0	1041	1040	251	106	110	26	100	100	0	0.553	0.558	0.559	0.557	1.317	0.520	0.860	120	558	1452	1455	-0.855	517	935	521	934	0
5	15	2	"PFN0534"	"N143_18"	4310	25120	130	880	880	197	84	87	26	100	100	0	698	690	136	108	111	26	100	100	0	1.349	1.368	1.345	1.368	1.407	1.396	0.857	120	497	1386	1378	0.432	796	590	796	582	0
5	16	2	"PFN0540"	"N143_29"	4490	25130	120	476	494	143	85	88	24	100	100	0	1445	1490	338	108	112	24	100	100	0	0.292	0.296	0.286	0.286	1.312	0.282	0.832	120	392	1728	1791	-1.774	391	1337	409	1382	0
5	17	2	"PFN0556"	"N143_56"	4640	25160	150	97	101	28	91	95	25	25	7	0	128	134	38	115	122	40	25	5	0	0.462	0.526	0.630	0.647	3.003	0.569	0.222	156	573	19	29	-1.115	6	13	10	19	-50
5	18	2	"PFN0562"	"N143_66"	4870	25130	130	220	225	56	91	95	25	99	95	0	1765	1801	361	115	129	99	100	100	0	0.078	0.079	0.080	0.074	1.500	0.080	0.733	120	591	1779	1820	-3.677	129	1650	134	1686	0
5	19	2	"PFN0608"	"N147_16"	5060	25130	130	170	174	46	91	94	23	91	78	0	273	278	57	115	126	103	88	24	0	0.500	0.509	0.512	0.454	1.988	0.236	0.318	120	504	237	246	-1.000	79	158	83	163	0
5	20	2	"PFN0623"	"N148_7"	5250	25130	130	128	130	28	92	138	447	0	0	0	396	410	94	116	134	168	93	30	0	0.129	0.129	0.141	0.120	1.988	3.155	0.224	120	553	316	332	-2.959	36	280	38	294	0
5	21	2	"PFN0714"	"N151_50"	5460	25120	130	24892	24099	6138	93	146	470	100	100	0	14015	13250	3621	115	141	182	100	100	0	1.784	1.828	1.801	1.907	1.620	1.875	0.890	120	503	38699	37141	0.835	24799	13900	24006	13135	0
5	22	2	"PFN0723"	"N152_1"	5640	25120	130	2449	2420	494	89	94	37	100	100	0	1912	1882	392	112	121	53	100	100	0	1.311	1.317	1.314	1.335	1.360	1.291	0.890	120	614	4160	4101	0.391	2360	1800	2331	1770	0
5	1	3	"PFN0727"	"N152_17"	1640	25320	120	638	644	200	64	67	45	100	100	0	579	605	154	88	91	16	100	100	0	1.169	1.122	1.106	1.100	1.335	1.155	0.848	120	540	1065	1097	0.225	574	491	580	517	0
5	2	3	"PFN0735"	"N153_15"	1830	25320	120	171	174	38	63	65	15	99	98	0	961	977	205	88	91	16	100	100	0	0.124	0.125	0.124	0.122	1.427	0.110	0.726	120	498	981	1000	-3.015	108	873	111	889	0
5	3	3	"PFN0750"	"N155_14"	2030	25310	130	6074	5908	1559	63	65	17	100	100	0	2933	2916	743	85	87	14	100	100	0	2.111	2.065	2.036	2.073	1.290	2.066	0.879	120	545	8859	8676	1.078	6011	2848	5845	2831	0
5	4	3	"PFN0757"	"N155_25"	2220	25320	130	323	320	87	66	68	18	98	98	0	1432	1522	476	88	91	17	100	100	0	0.191	0.177	0.192	0.179	1.437	0.162	0.786	120	531	1601	1688	-2.387	257	1344	254	1434	0
5	5	3	"PFB0217"	"B567"	2410	25310	130	573	577	127	69	70	15	100	100	0	782	776	140	92	95	17	100	100	0	0.730	0.743	0.744	0.736	1.336	0.728	0.855	120	515	1194	1192	-0.453	504	690	508	684	0
5	6	3	"PFB0221"	"B573"	2590	25310	130	4055	4612	2228	70	74	27	100	100	0	1793	1968	866	90	98	61	99	99	0	2.340	2.419	2.321	2.381	1.300	2.350	0.804	120	500	5688	6420	1.227	3985	1703	4542	1878	0
5	7	3	"PFB0223"	"B577"	2790	25310	140	3492	3395	1406	73	91	157	98	97	0	1725	1713	617	94	116	174	95	95	0	2.096	2.052	2.106	2.055	2.213	2.179	0.870	156	518	5050	4941	1.068	3419	1631	3322	1619	0
5	8	3	"PFB0225"	"B583"	2980	25310	140	3584	3819	1937	72	89	155	98	97	0	2833	2924	1330	97	114	165	98	96	0	1.284	1.325	1.333	1.298	2.105	1.387	0.861	156	519	6248	6574	0.360	3512	2736	3747	2827	0
5	9	3	"PFB0227"	"B587"	3170	25310	130	1975	1982	531	72	76	21	100	100	0	1239	1209	289	97	101	27	100	100	0	1.666	1.718	1.700	1.718	1.304	1.705	0.890	120	488	3045	3022	0.737	1903	1142	1910	1112	0
5	10	3	"PFB0229"	"B590"	3360	25280	150	103	106	25	72	78	22	66	30	0	149	149	43	99	103	26	67	48	0	0.620	0.680	0.726	0.720	3.222	0.528	0.322	156	465	81	84	-0.690	31	50	34	50	-50
5	11	3	"PFB0246"	"B618"	3550	25290	150	98	104	33	73	78	19	55	28	0	133	143	44	99	103	25	64	33	0	0.735	0.705	0.626	0.714	2.909	0.635	0.392	156	339	59	75	-0.444	25	34	31	44	-50
5	12	3	"PFB0256"	"B634"	3730	25290	150	93	95	18	85	87	21	21	5	0	116	121	27	106	109	25	26	12	0	0.800	0.667	1.000	0.983	3.617	0.464	0.100	156	398	18	25	-0.322	8	10	10	15	-50
5	13	3	"PFB0259"	"B64"	3940	25310	130	4762	4603	1054	81	85	23	100	100	0	3431	3383	553	103	108	25	100	100	0	1.407	1.379	1.411	1.350	1.278	1.435	0.910	120	575	8009	7802	0.492	4681	3328	4522	3280	0
5	14	3	"PFB0262"	"B645"	4140	25310	110	140	142	35	74	78	21	91	68	0	150	149	29	97	101	24	81	52	0	1.245	1.308	1.281	1.313	2.546	1.215	0.385	80	446	119	120	0.316	66	53	68	52	0
5	15	3	"PFB0270"	"B664"	4310	25310	130	319	322	79	72	76	22	100	100	0	312	314	61	96	99	19	100	100	0	1.144	1.147	1.104	1.129	1.424	1.188	0.772	120	551	463	468	0.193	247	216	250	218	0
5	16	3	"PFB0273"	"B667"	4510	25310	130	542	527	124	74	76	23	100	99	0	524	521	84	94	98	18	100	100	0	1.088	1.061	1.104	1.022	1.407	1.120	0.850	120	413	898	880	0.122	468	430	453	427	0
5	17	3	"PFC0002"	"C101"	4680	25310	130	310	315	88	81	84	20	100	99	0	1176	1240	334	104	111	37	100	100	0	0.214	0.206	0.203	0.198	1.371	0.195	0.828	120	423	1301	1370	-2.227	229	1072	234	1136	0
5	18	3	"PFC0006"	"C113"	4880	25310	130	134	139	31	87	89	21	83	60	0	482	486	84	109	122	104	100	99	0	0.126	0.138	0.130	0.123	1.982	0.128	0.440	120	511	420	429	-2.988	47	373	52	377	0
5	19	3	"PFC0009"	"C116"	5070	25310	130	315	320	78	87	89	19	100	100	0	887	891	166	111	115	24	100	100	0	0.294	0.299	0.290	0.288	1.346	0.276	0.808	120	526	1004	1013	-1.767	228	776	233	780	0
5	20	3	"PFC0011"	"C118"	5270	25310	120	105	107	22	86	89	23	38	13	0	181	185	39	112	116	25	92	72	0	0.275	0.288	0.312	0.330	2.530	0.306	0.160	120	421	88	94	-1.861	19	69	21	73	0
5	21	3	"PFC0013"	"C122"	5450	25290	150	86	89	22	88	137	460	0	0	0	116	121	67	111	130	173	0	0	0	-0.400	0.100	0.815	0.728	3.192	2.333	0.627	156	523	3	11	Error	-2	5	1	10	-50
5	22	3	"PFC0015"	"C125"	5650	25310	130	2575	2547	557	80	85	23	100	100	0	2063	2102	330	105	108	21	100	100	0	1.274	1.235	1.253	1.208	1.323	1.271	0.897	120	612	4453	4464	0.350	2495	1958	2467	1997	0
5	1	4	"PFC0035"	"C162"	1650	25500	130	2725	2658	574	59	61	13	100	100	0	3153	3158	523	84	85	20	100	100	0	0.869	0.845	0.876	0.829	1.322	0.848	0.911	120	622	5735	5673	-0.203	2666	3069	2599	3074	0
5	2	4	"PFC0037"	"C164"	1850	25500	120	112	113	28	59	61	13	93	85	0	566	591	136	83	84	14	100	100	0	0.110	0.106	0.107	0.099	1.647	0.101	0.630	120	468	536	562	-3.188	53	483	54	508	0
5	3	4	"PFC0039"	"C171"	2030	25500	130	622	622	174	61	64	16	100	100	0	611	616	160	86	87	15	100	100	0	1.069	1.058	1.084	1.046	1.361	1.053	0.878	120	505	1086	1091	0.096	561	525	561	530	0
5	4	4	"PFC0042"	"C179"	2220	25500	120	136	142	33	65	67	16	96	92	0	746	776	196	88	92	17	100	100	0	0.108	0.112	0.111	0.107	1.599	0.099	0.657	120	441	729	765	-3.212	71	658	77	688	0
5	5	4	"PFC0044"	"C180"	2420	25500	120	156	162	37	66	68	14	100	98	0	582	602	128	92	94	17	100	100	0	0.184	0.188	0.186	0.181	1.441	0.175	0.758	120	432	580	606	-2.445	90	490	96	510	0
5	6	4	"PFC0046"	"C184"	2610	25500	130	461	454	89	66	68	17	100	100	0	294	295	51	91	96	59	99	97	0	1.946	1.902	1.883	1.917	1.350	1.976	0.809	120	491	598	592	0.960	395	203	388	204	0
5	7	4	"PFD0183"	"D23156_27"	2800	25500	130	269	269	82	70	72	17	99	98	0	1307	1367	400	93	95	18	100	100	0	0.164	0.156	0.164	0.147	1.571	0.149	0.805	120	490	1413	1473	-2.609	199	1214	199	1274	0
5	8	4	"PFD0186"	"D23156_40"	2990	25500	120	196	203	52	74	76	17	98	96	0	1058	1050	238	98	100	18	100	100	0	0.127	0.136	0.135	0.129	1.468	0.132	0.757	120	466	1082	1081	-2.976	122	960	129	952	0
5	9	4	"PFD0190"	"D2337_1"	3170	25500	120	229	239	79	70	74	19	100	97	0	315	320	68	97	100	21	100	99	0	0.729	0.758	0.737	0.708	1.552	0.773	0.781	120	451	377	392	-0.455	159	218	169	223	0
5	10	4	"PFD0198"	"D23657_2"	3360	25480	150	100	110	38	70	76	22	61	32	0	137	149	52	96	101	25	65	40	0	0.732	0.755	0.738	0.794	3.088	0.609	0.450	156	552	71	93	-0.451	30	41	40	53	-50
5	11	4	"PFD0208"	"D25498_1"	3550	25490	150	91	97	30	71	75	23	41	18	0	121	129	42	94	99	22	53	33	0	0.741	0.743	0.769	0.707	4.237	0.504	0.163	156	489	47	61	-0.433	20	27	26	35	-50
5	12	4	"PFD0213"	"D2660_1"	3710	25450	150	89	91	23	78	82	24	23	7	0	111	116	33	99	104	25	26	10	0	0.917	0.765	0.875	0.932	3.138	0.604	0.162	156	539	23	30	-0.126	11	12	13	17	-50
5	13	4	"PFD0248"	"D33539_109"	3930	25500	130	1239	1256	333	77	80	24	100	100	0	885	920	198	97	102	23	100	100	0	1.475	1.433	1.468	1.402	1.370	1.491	0.865	120	510	1950	2002	0.560	1162	788	1179	823	0
5	14	4	"PFD0250"	"D33539_15"	4120	25500	120	299	291	94	70	72	18	100	98	0	1025	1067	335	92	97	21	100	100	0	0.245	0.227	0.221	0.215	1.439	0.220	0.849	120	485	1162	1196	-2.027	229	933	221	975	0
5	15	4	"PFD0252"	"D33539_17"	4310	25500	130	262	257	60	70	72	17	100	100	0	727	732	179	94	97	20	100	100	0	0.303	0.293	0.310	0.288	1.501	0.274	0.783	120	531	825	825	-1.721	192	633	187	638	0
5	16	4	"PFD0256"	"D33539_23"	4510	25490	130	1062	1027	266	72	73	17	100	100	0	776	753	183	94	98	19	100	100	0	1.452	1.449	1.422	1.472	1.474	1.424	0.844	120	531	1672	1614	0.538	990	682	955	659	0
5	17	4	"PFD0259"	"D33539_28"	4700	25490	130	2462	2608	771	75	76	17	100	100	0	2666	2724	728	100	102	21	100	100	0	0.930	0.965	0.962	0.969	1.365	0.911	0.856	120	468	4953	5157	-0.104	2387	2566	2533	2624	0
5	18	4	"PFD0261"	"D33539_3"	4890	25500	150	101	104	22	84	85	18	46	20	0	132	137	28	107	110	22	52	29	0	0.680	0.667	0.789	0.695	3.926	0.453	0.048	156	528	42	50	-0.556	17	25	20	30	-50
5	19	4	"PFD0277"	"D33539_63"	5080	25500	120	791	764	188	81	82	18	100	100	0	1110	1115	228	106	108	22	100	100	0	0.707	0.677	0.680	0.665	1.234	0.670	0.902	120	444	1714	1692	-0.500	710	1004	683	1009	0
5	20	4	"PFD0281"	"D33539_69"	5270	25490	150	95	100	25	77	78	20	45	22	0	136	138	27	103	106	24	62	28	0	0.545	0.657	0.650	0.647	3.441	0.704	0.203	156	480	51	58	-0.874	18	33	23	35	-50
5	21	4	"PFD0283"	"D33539_74"	5450	25490	150	89	91	20	78	81	23	26	5	0	123	125	21	102	105	22	46	18	0	0.524	0.565	0.771	0.682	3.544	0.860	0.102	156	540	32	36	-0.933	11	21	13	23	-50
5	22	4	"PFD0286"	"D33539_85"	5670	25480	130	1766	1744	408	76	79	23	100	100	0	1325	1300	324	102	105	20	100	99	0	1.382	1.392	1.363	1.454	1.585	1.388	0.861	120	639	2913	2866	0.467	1690	1223	1668	1198	0
5	1	5	"PFD0288"	"D33539_87"	1650	25680	130	505	490	97	60	61	12	100	100	0	471	467	78	84	86	20	100	99	0	1.150	1.123	1.098	1.128	1.411	1.112	0.861	120	646	832	813	0.201	445	387	430	383	0
5	2	5	"PFD0292"	"D33539_97"	1850	25680	120	111	112	25	58	59	11	98	92	0	147	148	29	81	82	14	96	92	0	0.803	0.806	0.767	0.829	2.233	0.765	0.413	120	495	119	121	-0.316	53	66	54	67	0
5	3	5	"PFD0343"	"D40381_1"	2040	25680	120	154	156	29	60	62	13	100	100	0	217	222	36	84	86	15	100	100	0	0.707	0.696	0.719	0.686	1.536	0.667	0.696	120	481	227	234	-0.501	94	133	96	138	0
5	4	5	"PFD0345"	"D4043_2"	2230	25680	120	540	549	176	61	63	13	100	100	0	895	902	257	85	88	16	100	100	0	0.591	0.597	0.587	0.589	1.332	0.571	0.873	120	420	1289	1305	-0.758	479	810	488	817	0
5	5	5	"PFD0355"	"D42243_17"	2390	25650	150	82	85	26	63	66	15	57	33	0	104	108	28	87	92	23	39	17	0	1.118	1.048	0.871	0.906	2.984	0.583	0.211	156	555	36	43	0.160	19	17	22	21	-50
5	6	5	"PFD0362"	"D42243_29"	2610	25680	150	82	86	18	64	66	15	55	25	0	113	115	23	89	93	23	52	18	0	0.750	0.846	0.753	0.788	3.549	0.314	0.064	156	575	42	48	-0.415	18	24	22	26	-50
5	7	5	"PFD0367"	"D42243_37"	2800	25680	130	5424	5423	1367	70	72	19	100	100	0	3431	3389	819	94	97	18	100	100	0	1.604	1.625	1.600	1.646	1.414	1.632	0.904	120	508	8691	8648	0.682	5354	3337	5353	3295	0
5	8	5	"PFD0369"	"D42243_39"	2990	25690	130	851	872	251	77	79	19	100	100	0	974	974	180	100	102	18	100	100	0	0.886	0.910	0.915	0.859	1.445	0.963	0.887	120	522	1648	1669	-0.175	774	874	795	874	0
5	9	5	"PFE0400"	"E2667_1"	3180	25680	120	151	151	34	72	75	18	97	88	0	212	209	39	96	100	19	99	96	0	0.681	0.699	0.685	0.671	1.852	0.659	0.567	120	484	195	192	-0.554	79	116	79	113	0
5	10	5	"PFE0403"	"E26771_1"	3370	25680	130	3326	3212	828	69	73	18	100	100	0	2212	2233	473	93	96	19	100	100	0	1.537	1.469	1.526	1.441	1.436	1.522	0.879	120	510	5376	5283	0.620	3257	2119	3143	2140	0
5	11	5	"PFE0405"	"E26771_4"	3560	25680	130	301	300	111	68	71	18	100	97	0	821	815	310	90	92	16	100	100	0	0.319	0.320	0.324	0.304	1.535	0.310	0.815	120	435	964	957	-1.650	233	731	232	725	0
5	12	5	"PFE0408"	"E26934_1"	3750	25680	130	2083	2145	698	69	74	24	100	100	0	1533	1652	485	91	97	27	100	100	0	1.397	1.330	1.353	1.311	1.272	1.354	0.912	120	507	3456	3637	0.482	2014	1442	2076	1561	0
5	13	5	"PFE0411"	"E27042_1"	3940	25660	150	83	86	20	70	74	23	31	6	0	111	119	50	92	97	26	37	10	0	0.684	0.593	0.780	0.787	3.660	0.322	0.158	156	590	32	43	-0.547	13	19	16	27	-50
5	14	5	"PFE0415"	"E27173_1"	4140	25680	130	125	131	31	68	70	15	99	86	0	418	425	89	92	94	16	100	100	0	0.175	0.189	0.180	0.172	1.639	0.179	0.503	120	466	383	396	-2.516	57	326	63	333	0
5	15	5	"PFE0439"	"E27723_18"	4320	25680	120	2451	2423	347	72	73	16	100	100	0	2152	2115	398	97	99	18	100	100	0	1.158	1.165	1.175	1.203	1.466	1.147	0.910	120	413	4434	4369	0.211	2379	2055	2351	2018	0
5	16	5	"PFE0443"	"E27723_9"	4500	25680	120	152	150	29	75	77	17	99	89	0	219	219	43	100	103	20	99	96	0	0.647	0.630	0.656	0.633	2.060	0.568	0.513	120	461	196	194	-0.628	77	119	75	119	0
5	17	5	"PFE0446"	"E27742_6"	4690	25680	120	210	214	49	76	78	18	100	99	0	276	286	55	102	103	20	100	99	0	0.770	0.750	0.745	0.730	1.505	0.727	0.756	120	423	308	322	-0.377	134	174	138	184	0
5	18	5	"PFE0452"	"E28056_1"	4860	25670	150	88	91	23	80	81	17	35	12	0	117	120	26	103	105	18	41	21	0	0.571	0.647	0.862	0.724	3.283	0.658	0.160	156	537	22	28	-0.807	8	14	11	17	-50
5	19	5	"PFE0454"	"E28350_1"	5080	25680	130	225	224	42	75	76	18	100	99	0	294	304	57	99	102	20	100	100	0	0.769	0.727	0.763	0.720	1.523	0.705	0.770	120	507	345	354	-0.379	150	195	149	205	0
5	20	5	"PFE0458"	"E28462_2"	5260	25690	150	108	105	27	70	72	17	77	51	0	139	141	34	96	99	21	78	50	0	0.884	0.778	0.822	0.889	2.276	0.730	0.461	156	466	81	80	-0.178	38	43	35	45	-50
5	21	5	"PFE0487"	"E29895_1"	5450	25680	140	129	128	27	77	79	20	89	63	0	158	162	45	99	103	23	77	64	0	0.881	0.810	0.828	0.828	2.724	0.610	0.366	156	499	111	114	-0.182	52	59	51	63	0
5	22	5	"PFE0491"	"E29931_3"	5650	25680	120	168	171	38	78	81	23	98	89	0	469	470	89	103	106	22	100	100	0	0.246	0.253	0.244	0.233	1.629	0.241	0.704	120	568	456	460	-2.024	90	366	93	367	0
5	1	6	"PFE0494"	"E30210_1"	1650	25870	130	242	225	56	58	61	12	100	100	0	563	539	127	84	85	14	99	99	0	0.384	0.367	0.352	0.374	1.816	0.335	0.795	120	647	663	622	-1.380	184	479	167	455	0
5	2	6	"PFE0498"	"E3038_3"	1850	25870	120	131	133	28	58	59	11	100	97	0	191	194	43	82	83	14	99	98	0	0.670	0.670	0.651	0.673	1.841	0.599	0.598	120	498	182	187	-0.578	73	109	75	112	0
5	3	6	"PFE0502"	"E3185_4"	2040	25870	130	137	137	27	59	61	12	99	98	0	620	605	118	82	84	14	100	99	0	0.145	0.149	0.142	0.145	1.661	0.138	0.720	120	539	616	601	-2.786	78	538	78	523	0
5	4	6	"PFE0504"	"E3185_6"	2230	25870	130	321	327	86	59	60	12	100	100	0	2233	2310	613	82	84	14	100	100	0	0.122	0.120	0.119	0.120	1.463	0.112	0.870	120	530	2413	2496	-3.037	262	2151	268	2228	0
5	5	6	"PFE0525"	"E3552_1"	2420	25870	130	1246	1226	363	60	63	14	100	100	0	1503	1547	365	84	88	22	100	100	0	0.836	0.797	0.815	0.773	1.281	0.813	0.919	120	552	2605	2629	-0.259	1186	1419	1166	1463	0
5	6	6	"PFE0531"	"E3831_2"	2600	25870	130	96	97	23	61	63	14	82	60	0	141	141	30	84	86	15	92	81	0	0.614	0.632	0.631	0.592	2.610	0.565	0.329	120	495	92	93	-0.704	35	57	36	57	0
5	7	6	"PFE0534"	"E390_1"	2790	25870	120	160	164	40	65	68	16	100	98	0	305	297	65	90	93	17	100	100	0	0.442	0.478	0.452	0.461	1.612	0.453	0.700	120	486	310	306	-1.178	95	215	99	207	0
5	8	6	"PFE0539"	"E4159_1"	2990	25870	130	353	353	73	73	75	17	100	100	0	493	496	85	96	99	22	100	100	0	0.705	0.700	0.712	0.687	1.421	0.713	0.791	120	530	677	680	-0.504	280	397	280	400	0
5	9	6	"PFE0542"	"E4247_1"	3170	25870	130	1751	1703	312	76	79	19	100	100	0	1857	1805	306	99	102	23	100	100	0	0.953	0.954	0.983	0.950	1.305	0.949	0.906	120	541	3433	3333	-0.070	1675	1758	1627	1706	0
5	10	6	"PFE0547"	"E4295_1"	3370	25870	130	512	523	152	78	80	18	100	100	0	473	485	112	100	103	21	100	100	0	1.164	1.156	1.146	1.128	1.393	1.204	0.843	120	532	807	830	0.219	434	373	445	385	0
5	11	6	"PFF0499"	"F2457_1"	3570	25820	150	82	83	23	75	104	246	0	0	0	103	108	32	95	117	187	0	0	0	0.875	0.615	0.758	0.837	3.258	0.432	0.110	156	578	15	21	-0.193	7	8	8	13	-50
5	12	6	"PFF0505"	"F24631_2"	3750	25860	130	590	598	162	69	71	20	100	100	0	1502	1517	364	91	94	23	100	100	0	0.369	0.371	0.360	0.369	1.467	0.343	0.835	120	516	1932	1955	-1.437	521	1411	529	1426	0
5	13	6	"PFF0507"	"F246_1"	3940	25860	130	105	106	20	69	71	18	80	49	0	151	153	31	91	94	22	90	73	0	0.600	0.597	0.576	0.562	2.044	0.501	0.309	120	559	96	99	-0.737	36	60	37	62	0
5	14	6	"PFF0509"	"F24843_2"	4140	25860	130	585	576	128	70	72	16	100	100	0	990	992	206	95	97	20	100	100	0	0.575	0.564	0.555	0.567	1.456	0.551	0.877	120	498	1410	1403	-0.797	515	895	506	897	0
5	15	6	"PFF0513"	"F25069_1"	4320	25860	150	93	96	23	77	79	17	45	23	0	132	136	29	102	105	21	63	33	0	0.533	0.559	0.696	0.676	3.865	0.506	0.102	156	522	46	53	-0.907	16	30	19	34	-50
5	16	6	"PFF0515"	"F25114_1"	4520	25860	130	1196	1167	230	83	85	18	100	100	0	1161	1153	212	108	110	20	100	100	0	1.057	1.037	1.044	1.045	1.409	1.054	0.883	120	498	2166	2129	0.080	1113	1053	1084	1045	0
5	17	6	"PFF0554"	"F26408_1"	4700	25860	130	2833	2805	693	86	87	19	100	100	0	3191	3164	851	110	112	20	100	99	0	0.892	0.890	0.869	0.943	1.701	0.840	0.865	120	492	5828	5773	-0.166	2747	3081	2719	3054	0
5	18	6	"PFF0556"	"F26422_2"	4890	25870	130	177	183	43	80	82	20	98	91	0	1142	1131	207	105	108	20	100	100	0	0.094	0.100	0.095	0.091	1.660	0.092	0.663	120	531	1134	1129	-3.418	97	1037	103	1026	0
5	19	6	"PFF0558"	"F26666_3"	5080	25870	130	1344	1316	452	74	75	17	100	100	0	5606	5719	1458	100	103	20	100	100	0	0.231	0.221	0.236	0.208	1.479	0.219	0.865	120	509	6776	6861	-2.116	1270	5506	1242	5619	0
5	20	6	"PFF0560"	"F26774_1"	5270	25860	120	978	965	245	78	78	18	100	100	0	1416	1453	331	104	107	26	100	100	0	0.686	0.658	0.647	0.656	1.355	0.642	0.903	120	438	2212	2236	-0.544	900	1312	887	1349	0
5	21	6	"PFF0563"	"F27064_1"	5460	25860	130	1158	1124	253	79	83	20	100	100	0	1297	1284	273	106	110	28	100	100	0	0.906	0.887	0.890	0.893	1.406	0.872	0.911	120	513	2270	2223	-0.142	1079	1191	1045	1178	0
5	22	6	"PFF0568"	"F27351_1"	5660	25860	120	253	259	57	76	80	19	100	100	0	808	807	158	102	105	21	100	100	0	0.251	0.260	0.252	0.252	1.346	0.243	0.824	120	554	883	888	-1.996	177	706	183	705	0
5	1	7	"PFF0597"	"F28584_1"	1660	26050	120	80	83	19	63	64	13	59	35	0	121	125	25	87	89	16	80	50	0	0.500	0.526	0.608	0.575	3.559	0.421	0.166	120	578	51	58	-1.000	17	34	20	38	0
5	2	7	"PFF0599"	"F28782_1"	1860	26050	130	1248	1226	345	62	63	13	100	100	0	1321	1319	361	84	86	15	100	100	0	0.959	0.943	0.917	0.966	1.526	0.916	0.853	120	525	2423	2399	-0.061	1186	1237	1164	1235	0
5	3	7	"PFF0601"	"F28897_1"	2040	26060	130	785	759	236	60	63	36	99	97	0	1511	1534	310	83	87	69	100	99	0	0.508	0.482	0.505	0.446	1.558	0.488	0.863	120	526	2153	2150	-0.978	725	1428	699	1451	0
5	4	7	"PFF0611"	"F29309_1"	2240	26050	130	277	283	86	59	62	36	100	100	0	412	413	106	83	87	69	98	97	0	0.663	0.679	0.630	0.656	1.585	0.603	0.621	120	526	547	554	-0.594	218	329	224	330	0
5	5	7	"PFF0617"	"F29473_1"	2420	26060	120	99	102	28	61	63	16	85	60	0	148	151	28	85	88	17	97	88	0	0.603	0.621	0.593	0.582	2.243	0.603	0.356	120	480	101	107	-0.729	38	63	41	66	0
5	6	7	"PFF0622"	"F29632_5"	2620	26050	130	1630	1599	395	66	70	19	100	100	0	1332	1293	258	92	95	22	100	100	0	1.261	1.276	1.290	1.268	1.376	1.309	0.886	120	517	2804	2734	0.335	1564	1240	1533	1201	0
5	7	7	"PFF0646"	"F30537_4"	2800	26050	130	663	653	113	71	73	18	100	100	0	1091	1075	217	93	95	17	100	100	0	0.593	0.593	0.592	0.613	1.508	0.561	0.878	120	499	1590	1564	-0.753	592	998	582	982	0
5	8	7	"PFF0652"	"F30663_2"	2980	26060	120	253	260	68	75	88	48	98	91	0	1550	1588	359	95	98	22	100	100	0	0.122	0.124	0.126	0.118	1.518	0.115	0.775	120	479	1633	1678	-3.031	178	1455	185	1493	0
5	9	7	"PFF0656"	"F30728_1"	3180	26060	130	523	519	136	87	101	53	99	98	0	605	620	122	102	107	27	100	100	0	0.867	0.834	0.873	0.791	1.623	0.853	0.836	120	543	939	950	-0.206	436	503	432	518	0
5	10	7	"PFF0659"	"F30796_1"	3370	26060	130	673	665	167	86	90	23	99	99	0	830	826	142	103	106	22	100	100	0	0.807	0.801	0.799	0.761	1.512	0.820	0.858	120	449	1314	1302	-0.309	587	727	579	723	0
5	11	7	"PFF0661"	"F3084_1"	3520	26050	150	89	523	955	81	162	429	19	16	0	109	499	883	102	175	359	19	17	0	1.143	1.113	0.875	0.827	3.670	1.109	0.785	156	700	15	839	0.193	8	7	442	397	-50
5	12	7	"PFF0665"	"F31008_1"	3750	26060	130	3792	3534	1164	79	175	468	98	96	0	4436	4290	1138	102	188	391	99	98	0	0.857	0.825	0.874	0.797	1.568	0.849	0.862	120	587	8047	7643	-0.223	3713	4334	3455	4188	0
5	13	7	"PFF1271"	"F51945_3"	3940	26050	130	4795	4679	1180	75	78	19	100	100	0	4449	4270	1006	101	103	20	100	100	0	1.086	1.104	1.094	1.129	1.569	1.088	0.891	120	563	9068	8773	0.118	4720	4348	4604	4169	0
5	14	7	"PFF1274"	"F5206_2"	4140	26050	130	580	577	148	74	76	17	100	100	0	942	936	203	99	101	20	100	100	0	0.600	0.601	0.596	0.595	1.503	0.593	0.857	120	537	1349	1340	-0.736	506	843	503	837	0
5	15	7	"PFF1276"	"F5206_7"	4320	26050	130	119	119	28	75	77	17	83	61	0	317	322	63	99	101	21	100	100	0	0.202	0.197	0.198	0.176	2.135	0.174	0.412	120	507	262	267	-2.309	44	218	44	223	0
5	16	7	"PFF1278"	"F52084_1"	4510	26050	120	586	584	128	79	82	19	100	100	0	683	682	145	105	107	20	100	100	0	0.877	0.875	0.876	0.873	1.418	0.873	0.875	120	500	1085	1082	-0.189	507	578	505	577	0
5	17	7	"PFF1290"	"F52397_2"	4700	26050	120	26092	25170	4161	88	90	21	100	100	0	22353	21974	3680	111	114	21	100	100	0	1.169	1.147	1.150	1.160	1.339	1.137	0.933	120	500	48246	46945	0.225	26004	22242	25082	21863	0
5	18	7	"PFF1292"	"F52444_1"	4890	26050	120	503	499	108	86	88	21	100	100	0	544	540	111	110	113	22	100	100	0	0.961	0.960	0.962	0.966	1.419	0.948	0.861	120	498	851	843	-0.058	417	434	413	430	0
5	19	7	"PFF1323"	"F53383_7"	5090	26050	120	2182	2163	316	77	79	18	100	100	0	3398	3324	540	105	107	20	100	100	0	0.639	0.648	0.660	0.653	1.345	0.639	0.922	120	482	5398	5305	-0.646	2105	3293	2086	3219	0
5	20	7	"PFF1327"	"F53446_1"	5270	26050	120	601	635	294	77	79	17	100	100	0	664	676	170	105	108	24	100	100	0	0.937	0.977	0.961	0.950	1.371	1.067	0.800	120	468	1083	1129	-0.093	524	559	558	571	0
5	21	7	"PFF1329"	"F53449_1"	5460	26050	120	1194	1197	235	74	77	19	100	100	0	824	828	134	102	107	30	100	100	0	1.551	1.547	1.616	1.535	1.365	1.582	0.896	120	511	1842	1849	0.633	1120	722	1123	726	0
5	22	7	"PFF1335"	"F53749_1"	5660	26050	120	188	190	44	70	71	16	100	98	0	727	746	138	96	98	23	100	100	0	0.187	0.185	0.178	0.174	1.488	0.176	0.775	120	570	749	770	-2.419	118	631	120	650	0
5	1	8	"PFF1338"	"F53871_1"	1660	26240	120	142	142	33	68	70	15	95	87	0	201	209	44	94	96	17	100	99	0	0.692	0.643	0.661	0.629	1.774	0.609	0.609	120	594	181	189	-0.532	74	107	74	115	0
5	2	8	"PFF1343"	"F53897_2"	1860	26240	120	730	706	173	65	68	16	100	99	0	4949	4916	891	91	94	17	100	100	0	0.137	0.133	0.134	0.128	1.468	0.131	0.899	120	511	5523	5466	-2.869	665	4858	641	4825	0
5	3	8	"PFF1370"	"F54899_1"	2050	26240	120	724	709	165	62	63	12	100	100	0	824	831	165	85	87	14	100	100	0	0.896	0.867	0.871	0.855	1.390	0.882	0.904	120	484	1401	1393	-0.159	662	739	647	746	0
5	4	8	"PFF1379"	"F55001_1"	2240	26240	120	495	474	118	61	62	12	100	100	0	1958	1973	376	83	85	14	100	100	0	0.231	0.219	0.222	0.211	1.488	0.213	0.886	120	497	2309	2303	-2.111	434	1875	413	1890	0
5	5	8	"PFF1381"	"F55001_6"	2430	26240	120	185	187	45	62	64	14	100	100	0	619	634	113	87	89	16	100	100	0	0.231	0.229	0.224	0.217	1.509	0.224	0.800	120	468	655	672	-2.113	123	532	125	547	0
5	6	8	"PFF1388"	"F5510_1"	2610	26240	120	160	167	50	69	73	19	100	96	0	272	272	60	95	99	28	100	100	0	0.514	0.554	0.525	0.525	1.636	0.512	0.586	120	484	268	275	-0.960	91	177	98	177	0
5	7	8	"PFF1391"	"F55150_2"	2800	26240	120	208	216	44	77	80	20	100	99	0	174	177	50	97	100	25	94	76	0	1.701	1.737	1.801	1.866	1.822	1.706	0.432	120	497	208	219	0.767	131	77	139	80	0
5	8	8	"PFF1406"	"F55492_1"	2990	26240	120	65535	60444	9201	90	143	690	100	100	60	20426	20342	5147	101	108	31	100	100	0	3.220	2.982	3.046	3.075	1.355	2.947	0.914	120	484	85770	80595	1.687	65445	20325	60354	20241	0
5	9	8	"PFF1434"	"F57034_1"	3180	26240	120	1179	1154	283	106	155	689	87	8	0	635	629	116	107	114	31	100	100	0	2.032	2.008	2.045	1.968	1.459	6.339	0.274	120	485	1601	1570	1.023	1073	528	1048	522	0
5	10	8	"PFF1437"	"F57064_2"	3370	26240	120	1639	1609	380	86	91	28	100	100	0	1170	1181	218	100	104	34	100	100	0	1.451	1.409	1.444	1.382	1.429	1.450	0.888	120	541	2623	2604	0.537	1553	1070	1523	1081	0
5	11	8	"PFF1447"	"F57388_2"	3600	26240	90	270	263	86	78	91	65	86	75	0	801	722	275	99	126	110	96	84	0	0.274	0.297	0.300	0.296	1.572	0.272	0.773	52	352	894	808	-1.870	192	702	185	623	0
5	12	8	"PFF1456"	"F5774_1"	3760	26240	120	297	317	98	86	91	35	100	98	0	724	725	127	108	125	72	100	100	0	0.343	0.374	0.339	0.349	1.521	0.377	0.765	120	466	827	848	-1.546	211	616	231	617	0
5	13	8	"PFF1458"	"F57777_2"	3950	26240	130	203	205	52	82	84	19	98	96	0	742	736	155	106	110	30	100	100	0	0.190	0.195	0.197	0.184	1.580	0.188	0.712	120	531	757	753	-2.394	121	636	123	630	0
5	14	8	"PFF1464"	"F57982_1"	4140	26240	120	202	203	49	75	77	18	100	98	0	651	660	132	98	102	30	100	100	0	0.230	0.228	0.226	0.216	1.529	0.211	0.707	120	497	680	690	-2.122	127	553	128	562	0
5	15	8	"PFI0170"	"I15363_1"	4330	26240	130	968	920	313	69	71	16	100	100	0	1240	1235	361	92	94	17	100	100	0	0.783	0.745	0.762	0.728	1.386	0.733	0.881	120	510	2047	1994	-0.353	899	1148	851	1143	0
5	16	8	"PFI0172"	"I15423_1"	4510	26240	130	393	382	104	69	72	16	99	99	0	865	859	219	95	98	19	100	100	0	0.421	0.410	0.413	0.405	1.511	0.389	0.811	120	532	1094	1077	-1.249	324	770	313	764	0
5	17	8	"PFI0174"	"I15461_2"	4710	26240	120	192	190	58	75	78	19	94	90	0	826	811	207	102	105	21	100	100	0	0.162	0.162	0.158	0.144	1.761	0.159	0.699	120	514	841	824	-2.629	117	724	115	709	0
5	18	8	"PFI0180"	"I15544_1"	4900	26240	120	446	427	137	80	84	19	99	99	0	1822	1797	433	107	110	21	100	100	0	0.213	0.205	0.202	0.197	1.442	0.196	0.801	120	484	2081	2037	-2.228	366	1715	347	1690	0
5	19	8	"PFI0185"	"I1568_2"	5090	26240	130	338	318	93	80	83	17	99	99	0	396	395	86	109	111	21	100	100	0	0.899	0.832	0.816	0.786	1.617	0.840	0.745	120	528	545	524	-0.154	258	287	238	286	0
5	20	8	"PFI0189"	"I15719_2"	5280	26230	130	573	561	144	79	81	18	100	100	0	867	870	222	107	109	23	99	99	0	0.650	0.632	0.622	0.649	1.563	0.571	0.832	120	518	1254	1245	-0.621	494	760	482	763	0
5	21	8	"PFI0204"	"I16009_1"	5470	26240	120	164	168	50	70	73	17	95	90	0	164	175	43	95	100	22	97	80	0	1.362	1.225	1.301	1.190	2.151	1.269	0.446	120	474	163	178	0.446	94	69	98	80	0
5	22	8	"PFI0212"	"I16172_1"	5660	26240	120	209	207	49	64	66	14	99	99	0	179	185	40	89	92	22	98	89	0	1.611	1.490	1.428	1.534	1.799	1.581	0.600	120	540	235	239	0.688	145	90	143	96	0
5	1	9	"PFI0215"	"I16356_1"	1670	26430	120	469	455	102	68	70	14	100	100	0	471	469	92	93	96	17	100	99	0	1.061	1.029	1.042	1.035	1.495	1.052	0.880	120	580	779	763	0.085	401	378	387	376	0
5	2	9	"PFI0220"	"I16487_2"	1860	26430	120	1537	1442	387	67	70	16	100	100	0	1174	1151	238	95	97	17	100	100	0	1.362	1.302	1.303	1.280	1.376	1.366	0.913	120	500	2549	2431	0.446	1470	1079	1375	1056	0
5	3	9	"PFI0224"	"I16629_1"	2050	26430	120	3557	3366	889	65	68	15	100	100	0	1881	1882	389	91	94	21	100	100	0	1.951	1.843	1.876	1.817	1.361	1.937	0.909	120	500	5282	5092	0.964	3492	1790	3301	1791	0
5	4	9	"PFI0228"	"I16684_1"	2240	26430	120	155	162	37	63	66	14	100	100	0	172	172	40	88	91	16	97	93	0	1.095	1.179	1.165	1.223	1.892	1.146	0.540	120	500	176	183	0.131	92	84	99	84	0
5	5	9	"PFI0262"	"I17505_1"	2430	26430	120	186	183	40	63	65	14	100	99	0	286	289	50	88	90	15	100	100	0	0.621	0.597	0.598	0.576	1.485	0.583	0.756	120	500	321	321	-0.687	123	198	120	201	0
5	6	9	"PFI0266"	"I17587_1"	2620	26430	120	148	153	41	65	68	16	98	95	0	331	336	71	91	94	24	99	99	0	0.346	0.359	0.352	0.338	1.768	0.513	0.340	120	500	323	333	-1.532	83	240	88	245	0
5	7	9	"PFI0268"	"I1781_2"	2810	26430	120	241	237	54	69	72	18	100	98	0	1145	1125	273	94	96	18	100	100	0	0.164	0.163	0.166	0.158	1.477	0.155	0.833	120	484	1223	1199	-2.611	172	1051	168	1031	0
5	8	9	"PFI0273"	"I1897_2"	3000	26430	120	1295	1207	415	74	111	670	81	41	0	1310	1261	385	98	101	23	100	100	0	1.007	0.974	1.007	0.951	1.353	0.977	0.890	120	511	2433	2296	0.011	1221	1212	1133	1163	0
5	9	9	"PFI0275"	"I1904_2"	3200	26430	120	185	189	51	80	86	27	96	84	0	1253	1313	310	99	102	19	100	100	0	0.091	0.090	0.092	0.084	1.597	0.084	0.690	120	452	1259	1323	-3.458	105	1154	109	1214	0
5	10	9	"PFI0286"	"I2458_1"	3370	26420	110	143	139	44	72	79	43	67	35	0	181	176	48	93	97	36	82	66	0	0.807	0.807	0.759	0.792	2.692	0.599	0.350	80	439	159	150	-0.310	71	88	67	83	0
5	11	9	"PFI0317"	"I3248_1"	3570	26430	130	1921	1845	730	70	78	44	100	100	0	1355	1348	425	91	104	73	100	100	0	1.464	1.412	1.457	1.321	1.526	1.472	0.879	120	628	3115	3032	0.550	1851	1264	1775	1257	0
5	12	9	"PFI0323"	"I3340_2"	3760	26420	130	143	147	32	75	79	22	95	81	0	428	429	77	99	106	33	100	100	0	0.207	0.218	0.224	0.204	1.656	0.202	0.601	120	559	397	402	-2.274	68	329	72	330	0
5	13	9	"PFI0325"	"I3340_6"	3960	26420	130	538	531	115	75	78	19	100	100	0	474	471	108	100	104	30	98	97	0	1.238	1.229	1.221	1.257	1.500	1.224	0.815	120	542	837	827	0.308	463	374	456	371	0
5	14	9	"PFI0329"	"I3489_1"	4140	26430	130	328	313	71	74	76	17	100	98	0	604	606	96	97	100	30	100	100	0	0.501	0.470	0.496	0.446	1.545	0.453	0.804	120	532	761	748	-0.997	254	507	239	509	0
5	15	9	"PFI0332"	"I3519_2"	4340	26430	140	131	134	31	71	72	15	93	85	0	161	166	38	93	95	17	95	83	0	0.882	0.863	0.884	0.878	2.033	0.793	0.477	156	559	128	136	-0.181	60	68	63	73	0
5	16	9	"PFI0334"	"I3555_1"	4530	26430	120	389	382	97	66	67	14	99	99	0	1879	1874	380	92	94	16	100	100	0	0.181	0.177	0.179	0.174	1.384	0.171	0.836	120	451	2110	2098	-2.468	323	1787	316	1782	0
5	17	9	"PFJ0294"	"J26_9"	4710	26430	130	100	101	21	69	72	17	70	41	0	208	214	49	98	100	19	100	95	0	0.282	0.276	0.264	0.236	2.376	0.239	0.346	120	525	141	148	-1.827	31	110	32	116	0
5	18	9	"PFJ0296"	"J2708_2"	4900	26420	130	241	245	57	79	82	20	99	99	0	719	722	170	106	109	21	100	99	0	0.264	0.269	0.258	0.267	1.564	0.244	0.766	120	560	775	782	-1.920	162	613	166	616	0
5	19	9	"PFJ0298"	"J276_1"	5100	26420	130	183	182	44	83	86	19	97	92	0	277	277	50	110	113	23	100	100	0	0.599	0.593	0.563	0.551	1.751	0.555	0.611	120	579	267	266	-0.740	100	167	99	167	0
5	20	9	"PFJ0300"	"J276_4"	5300	26420	120	123	125	28	85	87	19	76	48	0	161	162	26	113	115	23	85	51	0	0.792	0.816	0.803	0.713	2.951	0.798	0.138	120	456	86	89	-0.337	38	48	40	49	0
[truncated: 1,059,464 more chars]
