# Supplementary material for: The Transcriptome of the Intraerythrocytic Developmental Cycle of Plasmodium falciparum
Source: PLoS Biol. 2003 Aug 18;1(1):e5. doi: 10.1371/journal.pbio.0000005 (PMC176545; doi:10.1371/journal.pbio.0000005)
Supplement: Dataset S1 — (29.5 MB ZIP). [file pbio.0000005.sd001.zip › TP_13.gpr]

ATF	1.0
27	43    
"Type=GenePix Results 1.4"
"DateTime=2002/08/28 15:38:46"
"Settings=C:\Documents and Settings\Manuel\My Documents\Malaria Hybes\HB3 Timecourse\MOS12_031.gps"
"GalFile=C:\Documents and Settings\Manuel\My Documents\Malaria Hybes\mos11galv2"
"Scanner=GenePix 4000B [88593]"
"Comment="
"PixelSize=10"
"ImageName=635	532"
"FileName=C:\Documents and Settings\Manuel\My Documents\Malaria Hybes\HB3 Timecourse\MOS12_031_635.tif	C:\Documents and Settings\Manuel\My Documents\Malaria Hybes\HB3 Timecourse\MOS12_031_532.tif"
"PMTVolts=570	540"
"ScanPower=100	100"
"FocusPosition=0"
"NormalizationFactor:RatioOfMedians=1.5324"
"NormalizationFactor:RatioOfMeans=1.54996"
"NormalizationFactor:MedianOfRatios=1.53889"
"NormalizationFactor:MeanOfRatios=1.55032"
"NormalizationFactor:RegressionRatio=1.59191"
"JpegImage=C:\Documents and Settings\Manuel\My Documents\Malaria Hybes\Heatshock Hybes\MOS12_031.jpg"
"RatioFormulation=W1/W2 (635/532)"
"Barcode="
"ImageOrigin=1340, 20180"
"JpegOrigin=1340, 20180"
"Creator=GenePix Pro 3.0.6.73"
"Temperature=27.21"
"LaserPower=3.5	3.45"
"LaserOnTime=7757	7757"
"Supplier="
"Block"	"Column"	"Row"	"Name"	"ID"	"X"	"Y"	"Dia."	"F635 Median"	"F635 Mean"	"F635 SD"	"B635 Median"	"B635 Mean"	"B635 SD"	"% > B635+1SD"	"% > B635+2SD"	"F635 % Sat."	"F532 Median"	"F532 Mean"	"F532 SD"	"B532 Median"	"B532 Mean"	"B532 SD"	"% > B532+1SD"	"% > B532+2SD"	"F532 % Sat."	"Ratio of Medians"	"Ratio of Means"	"Median of Ratios"	"Mean of Ratios"	"Ratios SD"	"Rgn Ratio"	"Rgn R�"	"F Pixels"	"B Pixels"	"Sum of Medians"	"Sum of Means"	"Log Ratio"	"F635 Median - B635"	"F532 Median - B532"	"F635 Mean - B635"	"F532 Mean - B532"	"Flags"
1	1	1	"PFE0192"	"E18031_6"	1660	20400	130	3074	2950	721	69	72	18	100	100	0	5366	5235	1124	107	112	28	100	100	0	0.571	0.562	0.569	0.556	1.215	0.548	0.938	120	719	8264	8009	-0.807	3005	5259	2881	5128	0
1	2	1	"PFE0272"	"E20827_3"	1850	20400	130	276	277	69	72	74	15	100	100	0	845	825	219	108	113	27	100	100	0	0.277	0.286	0.293	0.283	1.244	0.271	0.889	120	640	941	922	-1.853	204	737	205	717	0
1	3	1	"PFE0225"	"E18877_1"	2040	20410	130	384	374	93	74	76	15	100	100	0	694	671	165	111	113	22	100	100	0	0.532	0.536	0.541	0.530	1.244	0.525	0.914	120	601	893	860	-0.911	310	583	300	560	0
1	4	1	"PFE0214"	"E18651_4"	2220	20400	130	841	809	210	75	77	16	100	100	0	1234	1195	275	110	112	22	100	100	0	0.681	0.676	0.677	0.671	1.239	0.661	0.931	120	627	1890	1819	-0.553	766	1124	734	1085	0
1	5	1	"PFE0258"	"E20360_1"	2410	20410	130	5711	5435	1617	74	76	16	100	100	0	5649	5502	1324	106	108	21	100	100	0	1.017	0.994	1.005	0.962	1.299	1.012	0.948	120	636	11180	10757	0.024	5637	5543	5361	5396	0
1	6	1	"PFE0606"	"E714_15"	2600	20400	110	417	404	120	67	69	17	100	100	0	459	451	113	97	101	28	100	100	0	0.967	0.952	0.944	0.933	1.319	0.940	0.913	80	527	712	691	-0.049	350	362	337	354	0
1	7	1	"PFF1886"	"F7915_1"	2800	20410	130	602	569	165	67	69	15	100	100	0	1179	1164	324	99	105	44	100	100	0	0.495	0.471	0.476	0.462	1.278	0.466	0.928	120	631	1615	1567	-1.013	535	1080	502	1065	0
1	8	1	"PFF0067"	"F11738_1"	2990	20410	130	274	264	67	69	71	13	100	100	0	1103	1085	264	106	110	40	100	100	0	0.206	0.199	0.199	0.193	1.301	0.192	0.897	120	624	1202	1174	-2.282	205	997	195	979	0
1	9	1	"PFF0367"	"F20673_1"	3190	20410	130	1789	1658	490	70	72	13	100	100	0	1676	1645	330	106	108	21	100	100	0	1.095	1.032	1.038	0.990	1.285	1.086	0.948	120	638	3289	3127	0.131	1719	1570	1588	1539	0
1	10	1	"PFF1686"	"F66030_3"	3380	20410	130	1769	1613	497	70	71	13	100	100	0	4363	4194	1073	103	106	21	100	100	0	0.399	0.377	0.377	0.363	1.293	0.386	0.957	120	624	5959	5634	-1.326	1699	4260	1543	4091	0
1	11	1	"PFF1346"	"F54003_1"	3570	20400	130	6660	5985	1660	71	72	14	100	100	0	4502	4094	1115	104	106	19	100	100	0	1.498	1.482	1.497	1.490	1.228	1.488	0.961	120	623	10987	9904	0.583	6589	4398	5914	3990	0
1	12	1	"PFF0819"	"F36648_2"	3750	20400	130	523	520	146	72	73	14	100	100	0	1035	995	286	109	113	22	100	100	0	0.487	0.506	0.507	0.507	1.299	0.482	0.912	120	639	1377	1334	-1.038	451	926	448	886	0
1	13	1	"PFF0467"	"F23644_4"	3950	20400	130	26136	23990	6777	75	82	36	100	100	0	37529	34822	9266	118	131	56	100	100	0	0.697	0.689	0.692	0.687	1.222	0.679	0.953	120	644	63472	58619	-0.522	26061	37411	23915	34704	0
1	14	1	"PFF1450"	"F57655_2"	4130	20410	130	239	235	53	69	74	26	98	95	0	332	332	57	109	117	44	100	96	0	0.762	0.744	0.743	0.712	1.422	0.754	0.824	120	623	393	389	-0.392	170	223	166	223	0
1	15	1	"PFF0809"	"F36380_1"	4330	20410	130	107	106	21	64	67	16	89	65	0	158	165	42	97	104	27	88	58	0	0.705	0.618	0.646	0.653	2.118	0.440	0.413	120	612	104	110	-0.504	43	61	42	68	0
1	16	1	"PFF0511"	"F25016_1"	4520	20400	130	401	396	112	63	66	16	100	100	0	478	491	127	97	101	23	100	100	0	0.887	0.845	0.850	0.843	1.346	0.831	0.877	120	629	719	727	-0.173	338	381	333	394	0
1	17	1	"PFF1712"	"F67192_1"	4710	20400	120	455	468	128	63	64	11	100	100	0	549	555	123	99	101	29	100	100	0	0.871	0.888	0.871	0.873	1.254	0.885	0.890	120	577	842	861	-0.199	392	450	405	456	0
1	18	1	"PFF0870"	"F39343_3"	4900	20400	130	617	593	148	62	64	12	100	100	0	960	956	255	98	100	17	100	100	0	0.644	0.619	0.615	0.620	1.248	0.595	0.916	120	644	1417	1389	-0.635	555	862	531	858	0
1	19	1	"PFF1637"	"F64125_2"	5090	20400	130	1124	1108	279	61	62	12	100	100	0	1186	1108	293	96	97	15	100	100	0	0.975	1.035	1.024	1.050	1.245	1.016	0.939	120	635	2153	2059	-0.036	1063	1090	1047	1012	0
1	20	1	"PFF0483"	"F23940_2"	5280	20400	120	1560	1469	491	59	60	10	100	100	0	903	873	258	91	92	15	100	100	0	1.849	1.803	1.767	1.778	1.257	1.853	0.927	120	564	2313	2192	0.886	1501	812	1410	782	0
1	21	1	"PFF0101"	"F13309_2"	5470	20400	130	1326	1374	490	61	64	14	100	100	0	735	742	241	98	103	26	100	100	0	1.986	2.039	2.000	2.025	1.256	2.083	0.926	120	631	1902	1957	0.990	1265	637	1313	644	0
1	22	1	"PFF1826"	"F71130_4"	5660	20400	130	212	213	48	64	65	13	100	100	0	1333	1319	328	100	106	24	100	100	0	0.120	0.122	0.122	0.120	1.328	0.117	0.867	120	720	1381	1368	-3.059	148	1233	149	1219	0
1	1	2	"PFF0961"	"F42117_4"	1670	20580	130	215	209	37	73	76	18	100	100	0	234	234	40	110	115	27	99	96	0	1.145	1.097	1.129	1.116	1.480	1.043	0.766	120	656	266	260	0.196	142	124	136	124	0
1	2	2	"PFF1620"	"F63632_3"	1870	20590	120	134	135	24	72	74	14	98	90	0	619	654	205	107	109	18	100	100	0	0.121	0.115	0.117	0.113	1.658	0.097	0.652	120	476	574	610	-3.046	62	512	63	547	0
1	3	2	"PFM0802"	"M5804_3"	2050	20590	130	187	186	35	72	74	14	100	99	0	770	771	161	108	108	17	100	100	0	0.174	0.172	0.169	0.168	1.319	0.165	0.850	120	522	777	777	-2.525	115	662	114	663	0
1	4	2	"PFM0091"	"M1661_1"	2250	20590	130	1289	1298	369	74	77	16	100	100	0	1397	1443	361	110	110	18	100	100	0	0.944	0.918	0.936	0.903	1.240	0.932	0.940	120	530	2502	2557	-0.083	1215	1287	1224	1333	0
1	5	2	"PFM0462"	"M3816_2"	2440	20590	130	16273	15812	5810	77	79	17	100	100	0	10705	10941	3282	106	109	23	100	100	0	1.528	1.452	1.440	1.402	1.246	1.525	0.937	120	523	26795	26570	0.612	16196	10599	15735	10835	0
1	6	2	"PFM0294"	"M29681_1"	2640	20590	120	340	333	101	72	74	16	97	97	0	1420	1357	382	101	105	31	100	100	0	0.203	0.208	0.210	0.196	1.488	0.208	0.920	120	495	1587	1517	-2.299	268	1319	261	1256	0
1	7	2	"PFM0525"	"M42687_2"	2820	20580	130	244	246	44	69	71	14	100	100	0	1490	1419	406	101	104	20	99	99	0	0.126	0.134	0.133	0.138	1.407	0.124	0.896	120	517	1564	1495	-2.989	175	1389	177	1318	0
1	8	2	"PFM0582"	"M45177_10"	3010	20590	130	2526	2465	682	69	70	13	100	100	0	1362	1359	336	105	108	22	100	100	0	1.955	1.911	1.902	1.896	1.243	1.954	0.945	120	510	3714	3650	0.967	2457	1257	2396	1254	0
1	9	2	"PFM0415"	"M36754_19"	3200	20590	120	206	207	43	69	70	13	99	98	0	869	858	192	105	107	21	100	100	0	0.179	0.183	0.182	0.178	1.335	0.178	0.873	120	479	901	891	-2.479	137	764	138	753	0
1	10	2	"PFM0252"	"M26245_1"	3400	20590	120	742	724	180	69	69	13	100	100	0	820	832	153	102	104	19	100	100	0	0.937	0.897	0.907	0.870	1.352	0.924	0.924	120	478	1391	1385	-0.093	673	718	655	730	0
1	11	2	"PFM0169"	"M21665_1"	3580	20590	130	2600	2424	796	69	71	14	100	100	0	2368	2373	710	102	104	18	100	100	0	1.117	1.037	1.035	1.026	1.281	1.047	0.947	120	505	4797	4626	0.160	2531	2266	2355	2271	0
1	12	2	"PFM0497"	"M40872_1"	3770	20590	130	300	302	60	68	69	12	100	100	0	1106	1120	262	101	104	19	100	100	0	0.231	0.230	0.223	0.230	1.269	0.220	0.905	120	513	1237	1253	-2.115	232	1005	234	1019	0
1	13	2	"PFM0499"	"M40872_5"	3950	20590	120	122	124	22	69	71	15	96	90	0	325	330	61	105	110	23	100	100	0	0.241	0.244	0.225	0.230	1.613	0.226	0.649	120	487	273	280	-2.053	53	220	55	225	0
1	14	2	"PFM0670"	"M49091_1"	4160	20590	120	234	236	54	68	70	13	100	98	0	1044	1062	253	105	108	19	100	100	0	0.177	0.176	0.169	0.170	1.323	0.170	0.903	120	460	1105	1125	-2.500	166	939	168	957	0
1	15	2	"PFM0324"	"M31208_9"	4330	20580	120	252	260	49	69	72	16	100	100	0	1108	1152	250	104	110	24	100	100	0	0.182	0.182	0.174	0.182	1.284	0.172	0.888	120	453	1187	1239	-2.456	183	1004	191	1048	0
1	16	2	"PFM0024"	"M11377_3"	4530	20580	130	4339	4078	1175	70	73	19	100	100	0	3310	3184	963	107	114	54	100	99	0	1.333	1.303	1.287	1.351	1.445	1.283	0.953	120	530	7472	7085	0.414	4269	3203	4008	3077	0
1	17	2	"PFM0019"	"M11356_1"	4720	20590	130	185	186	36	67	67	12	100	99	0	564	573	100	101	106	45	100	100	0	0.255	0.252	0.255	0.245	1.392	0.245	0.842	120	523	581	591	-1.972	118	463	119	472	0
1	18	2	"PFM0187"	"M22455_1"	4910	20590	130	15820	15319	5038	64	67	32	100	100	0	53101	49367	14033	97	100	22	100	100	5	0.297	0.310	0.310	0.302	1.372	0.310	0.953	120	522	68760	64525	-1.750	15756	53004	15255	49270	0
1	19	2	"PFM0042"	"M12812_3"	5100	20590	120	109	112	17	60	64	33	85	20	0	215	215	37	93	95	22	100	97	0	0.402	0.426	0.431	0.424	1.593	0.368	0.615	120	482	171	174	-1.316	49	122	52	122	0
1	20	2	"PFM0044"	"M12812_6"	5270	20580	130	1624	1582	338	57	70	86	100	100	0	1417	1380	350	85	131	285	97	96	0	1.176	1.178	1.169	1.207	1.259	1.081	0.831	120	509	2899	2820	0.234	1567	1332	1525	1295	0
1	21	2	"PFN0072"	"N128_74"	5480	20580	120	152	154	27	59	74	86	62	0	0	547	536	99	92	139	284	92	5	0	0.204	0.214	0.214	0.212	1.384	0.216	0.837	120	509	548	539	-2.291	93	455	95	444	0
1	22	2	"PFN0081"	"N128_88"	5670	20580	130	354	361	82	63	76	179	95	25	0	380	380	74	100	106	73	100	94	0	1.039	1.064	1.065	1.059	1.356	1.065	0.880	120	629	571	578	0.056	291	280	298	280	0
1	1	3	"PFN0030"	"N128_103"	1680	20780	120	16070	15144	3858	72	73	14	100	100	0	9983	9615	2114	105	107	19	100	100	0	1.620	1.585	1.597	1.566	1.215	1.621	0.959	120	563	25876	24582	0.696	15998	9878	15072	9510	0
1	2	3	"PFN0126"	"N130_31"	1860	20770	120	135	137	22	70	72	14	99	97	0	390	385	61	103	105	17	100	100	0	0.226	0.238	0.231	0.228	1.525	0.215	0.689	120	488	352	349	-2.143	65	287	67	282	0
1	3	3	"PFN0135"	"N130_44"	2060	20780	130	162	161	27	66	68	13	100	100	0	438	429	84	98	100	16	100	100	0	0.282	0.287	0.284	0.288	1.457	0.265	0.796	120	564	436	426	-1.824	96	340	95	331	0
1	4	3	"PFN0150"	"N131_2"	2260	20770	130	625	605	133	66	68	19	100	100	0	753	762	169	98	99	17	100	100	0	0.853	0.812	0.828	0.815	1.205	0.804	0.945	120	539	1214	1203	-0.229	559	655	539	664	0
1	5	3	"PFB0094"	"B325"	2450	20770	120	173	177	31	69	72	21	100	99	0	275	281	48	99	102	23	100	99	0	0.591	0.593	0.555	0.590	1.436	0.561	0.730	120	484	280	290	-0.759	104	176	108	182	0
1	6	3	"PFB0096"	"B327"	2640	20770	120	432	427	108	69	71	14	100	100	0	1937	1936	509	99	101	21	100	100	0	0.197	0.195	0.193	0.194	1.304	0.190	0.939	120	494	2201	2195	-2.340	363	1838	358	1837	0
1	7	3	"PFB0098"	"B34"	2810	20770	80	85	86	18	70	72	15	46	17	0	135	173	196	102	105	18	75	40	0	0.455	0.225	0.500	0.409	3.260	0.073	0.184	52	310	48	87	-1.138	15	33	16	71	0
1	8	3	"PFB0100"	"B343"	3010	20770	120	8845	8611	1830	66	68	13	100	100	0	6502	6362	1166	101	103	19	100	100	0	1.372	1.365	1.351	1.356	1.178	1.385	0.957	120	545	15180	14806	0.456	8779	6401	8545	6261	0
1	9	3	"PFB0103"	"B347"	3210	20770	120	189	189	34	63	64	11	100	100	0	385	389	72	93	95	18	100	100	0	0.432	0.426	0.423	0.422	1.331	0.406	0.871	120	498	418	422	-1.213	126	292	126	296	0
1	10	3	"PFB0106"	"B362"	3400	20780	120	102	105	19	61	63	11	97	88	0	252	253	49	93	94	16	99	98	0	0.258	0.275	0.271	0.264	1.677	0.242	0.602	120	462	200	204	-1.955	41	159	44	160	0
1	11	3	"PFB0128"	"B405"	3580	20770	120	303	303	70	63	64	11	99	99	0	374	381	82	95	97	16	100	100	0	0.860	0.839	0.833	0.824	1.389	0.843	0.902	120	476	519	526	-0.217	240	279	240	286	0
1	12	3	"PFB0131"	"B415"	3780	20770	130	703	715	193	63	64	11	100	100	0	678	708	168	96	97	15	100	100	0	1.100	1.065	1.065	1.056	1.214	1.057	0.923	120	534	1222	1264	0.137	640	582	652	612	0
1	13	3	"PFB0133"	"B418"	3970	20770	130	237	242	57	64	64	10	100	100	0	248	249	55	98	99	15	100	100	0	1.153	1.179	1.165	1.201	1.495	1.172	0.776	120	499	323	329	0.206	173	150	178	151	0
1	14	3	"PFB0135"	"B424"	4150	20770	130	2099	2057	681	64	66	11	100	100	0	1195	1178	305	100	101	16	100	100	0	1.858	1.849	1.868	1.799	1.262	1.946	0.941	120	539	3130	3071	0.894	2035	1095	1993	1078	0
1	15	3	"PFB0137"	"B427"	4360	20770	120	125	126	22	66	67	12	100	94	0	159	161	32	102	103	17	93	75	0	1.035	1.017	1.012	1.073	1.929	0.815	0.441	120	512	116	119	0.050	59	57	60	59	0
1	16	3	"PFB0139"	"B431"	4540	20770	130	3838	3781	888	68	69	15	100	100	0	3767	3718	736	101	107	53	100	100	0	1.028	1.027	1.015	1.016	1.208	1.033	0.951	120	522	7436	7330	0.040	3770	3666	3713	3617	0
1	17	3	"PFB0155"	"B464"	4730	20770	130	137	141	29	65	66	11	100	98	0	179	182	28	97	99	16	100	98	0	0.878	0.894	0.862	0.875	1.573	0.888	0.621	120	522	154	161	-0.188	72	82	76	85	0
1	18	3	"PFB0158"	"B467"	4920	20770	120	834	832	199	63	66	31	100	100	0	758	757	172	94	97	24	100	100	0	1.161	1.160	1.155	1.161	1.241	1.162	0.934	120	547	1435	1432	0.216	771	664	769	663	0
1	19	3	"PFB0160"	"B47"	5140	20760	80	95	95	20	61	64	15	78	57	0	134	138	33	95	97	18	73	51	0	0.872	0.791	0.724	0.830	2.079	0.634	0.392	52	281	73	77	-0.198	34	39	34	43	0
1	20	3	"PFB0163"	"B476"	5300	20770	120	78	82	17	58	72	88	0	0	0	163	167	34	90	137	292	0	0	0	0.274	0.312	0.297	0.255	2.473	0.290	0.421	120	482	93	101	-1.868	20	73	24	77	0
1	21	3	"PFB0166"	"B484"	5490	20770	120	1624	1564	370	60	61	10	100	100	0	844	854	155	91	92	15	100	100	0	2.077	1.971	2.005	1.942	1.228	2.039	0.943	120	504	2317	2267	1.055	1564	753	1504	763	0
1	22	3	"PFB0168"	"B489"	5680	20770	120	218	218	41	63	78	193	16	0	0	821	830	164	97	103	77	100	100	0	0.214	0.211	0.207	0.210	1.306	0.203	0.882	120	540	879	888	-2.224	155	724	155	733	0
1	1	4	"PFB0186"	"B513"	1690	20960	120	475	470	81	64	67	25	100	100	0	888	859	165	97	100	20	100	100	0	0.520	0.533	0.537	0.539	1.272	0.516	0.918	120	582	1202	1168	-0.945	411	791	406	762	0
1	2	4	"PFB0188"	"B516"	1880	20950	110	88	90	15	63	66	26	45	5	0	170	175	29	94	96	20	100	93	0	0.329	0.333	0.323	0.294	2.263	0.549	0.188	80	473	101	108	-1.604	25	76	27	81	0
1	3	4	"PFB0191"	"B521"	2080	20960	120	430	443	135	61	62	11	100	100	0	2939	3003	872	92	94	16	100	100	0	0.130	0.131	0.129	0.126	1.311	0.130	0.931	120	520	3216	3293	-2.948	369	2847	382	2911	0
1	4	4	"PFB0193"	"B527"	2270	20960	120	356	347	92	60	157	1261	0	0	0	430	425	87	91	103	156	95	64	0	0.873	0.859	0.852	0.815	1.534	10.759	0.353	120	500	635	621	-0.196	296	339	287	334	0
1	5	4	"PFB0195"	"B530"	2460	20960	120	344	358	162	61	163	1281	0	0	0	249	309	473	92	105	159	47	2	0	1.803	1.369	1.770	1.741	1.551	8.059	0.271	120	484	440	514	0.850	283	157	297	217	0
1	6	4	"PFB0198"	"B536"	2650	20960	120	197	187	56	64	69	52	86	65	0	1275	1242	471	95	98	22	98	98	0	0.113	0.107	0.104	0.104	1.560	0.102	0.311	120	513	1313	1270	-3.149	133	1180	123	1147	0
1	7	4	"PFD0038"	"D12635_8"	2830	20970	100	85	88	19	63	65	13	67	43	0	134	140	29	95	98	17	83	53	0	0.564	0.556	0.503	0.551	2.613	0.469	0.345	80	434	61	70	-0.826	22	39	25	45	0
1	8	4	"PFD0046"	"D13568_2"	3030	20960	120	677	671	179	60	61	11	100	100	0	1203	1157	238	92	95	17	100	100	0	0.555	0.574	0.578	0.557	1.293	0.580	0.931	120	535	1728	1676	-0.849	617	1111	611	1065	0
1	9	4	"PFD0050"	"D14936_1"	3220	20960	130	142	142	27	58	59	9	100	100	0	225	223	37	88	90	15	100	100	0	0.613	0.622	0.614	0.607	1.422	0.605	0.792	120	524	221	219	-0.706	84	137	84	135	0
1	10	4	"PFD0055"	"D15909_10"	3410	20960	130	846	801	234	58	59	9	100	100	0	3507	3393	831	90	91	13	100	100	0	0.231	0.225	0.227	0.217	1.280	0.225	0.940	120	499	4205	4046	-2.116	788	3417	743	3303	0
1	11	4	"PFD0058"	"D15909_5"	3580	20960	130	302	300	73	61	62	10	100	100	0	705	709	148	93	94	14	100	100	0	0.394	0.388	0.376	0.377	1.281	0.389	0.918	120	536	853	855	-1.344	241	612	239	616	0
1	12	4	"PFD0060"	"D16430_1"	3810	20970	150	70	71	13	62	64	11	37	14	0	109	112	22	95	96	15	46	23	0	0.571	0.529	0.625	0.575	3.057	0.308	0.080	156	573	22	26	-0.807	8	14	9	17	-50
1	13	4	"PFD0079"	"D16785_4"	3980	20960	120	471	455	124	61	62	12	100	100	0	5634	5394	1261	93	95	16	100	100	0	0.074	0.074	0.077	0.072	1.313	0.073	0.915	120	428	5951	5695	-3.756	410	5541	394	5301	0
1	14	4	"PFD0082"	"D16785_6"	4170	20960	120	133	135	21	62	62	12	99	98	0	377	368	64	93	95	16	100	100	0	0.250	0.265	0.260	0.265	1.344	0.256	0.811	120	485	355	348	-2.000	71	284	73	275	0
1	15	4	"PFD0085"	"D16785_9"	4360	20960	130	685	676	207	64	65	12	100	100	0	939	948	225	97	99	16	100	100	0	0.738	0.719	0.728	0.687	1.332	0.742	0.943	120	515	1463	1463	-0.439	621	842	612	851	0
1	16	4	"PFD0087"	"D17715_10"	4550	20960	120	514	497	116	64	65	11	100	100	0	486	488	88	97	99	17	100	100	0	1.157	1.107	1.132	1.089	1.319	1.138	0.902	120	461	839	824	0.210	450	389	433	391	0
1	17	4	"PFD0092"	"D17715_109"	4740	20960	120	818	788	206	62	62	11	100	100	0	828	812	152	94	95	16	100	100	0	1.030	1.011	1.017	0.975	1.356	1.043	0.930	120	464	1490	1444	0.043	756	734	726	718	0
1	18	4	"PFD0094"	"D17715_110"	4920	20960	130	1990	1903	555	60	61	11	100	100	0	1418	1406	375	91	94	21	100	100	0	1.454	1.402	1.410	1.386	1.407	1.427	0.925	120	554	3257	3158	0.540	1930	1327	1843	1315	0
1	19	4	"PFD0112"	"D17715_16"	5120	20950	120	96	98	16	62	63	11	95	80	0	145	143	25	94	96	20	85	65	0	0.667	0.735	0.678	0.775	2.432	0.490	0.333	120	548	85	85	-0.585	34	51	36	49	0
1	20	4	"PFD0115"	"D17715_20"	5310	20950	130	455	453	117	63	64	11	100	100	0	389	386	90	96	99	18	99	99	0	1.338	1.345	1.348	1.368	1.496	1.356	0.878	120	546	685	680	0.420	392	293	390	290	0
1	21	4	"PFD0118"	"D17715_25"	5500	20950	110	123	124	21	63	64	11	100	98	0	158	161	33	96	99	18	96	78	0	0.968	0.938	0.947	1.013	1.827	0.803	0.578	80	444	122	126	-0.047	60	62	61	65	0
1	22	4	"PFD0121"	"D17715_28"	5690	20950	120	588	589	167	66	66	12	100	100	0	572	574	184	99	103	20	98	98	0	1.104	1.101	1.122	1.147	1.639	1.066	0.872	120	542	995	998	0.142	522	473	523	475	0
1	1	5	"PFD0124"	"D17715_32"	1700	21150	120	317	324	107	59	61	13	100	98	0	684	700	203	92	94	17	100	99	0	0.436	0.436	0.431	0.417	1.438	0.436	0.914	120	556	850	873	-1.198	258	592	265	608	0
1	2	5	"PFD0126"	"D17715_37"	1890	21150	120	618	587	156	58	59	10	100	100	0	959	943	192	88	89	15	100	100	0	0.643	0.619	0.619	0.600	1.279	0.628	0.934	120	520	1431	1384	-0.637	560	871	529	855	0
1	3	5	"PFD0143"	"D17715_67"	2080	21150	120	152	148	28	57	59	10	100	100	0	549	555	128	89	91	14	100	100	0	0.207	0.195	0.197	0.194	1.411	0.181	0.807	120	505	555	557	-2.276	95	460	91	466	0
1	4	5	"PFD0145"	"D17715_7"	2270	21150	120	147	151	28	58	79	402	0	0	0	256	259	46	88	90	15	100	100	0	0.530	0.544	0.561	0.534	1.429	0.523	0.797	120	481	257	264	-0.917	89	168	93	171	0
1	5	5	"PFD0147"	"D17715_76"	2460	21140	130	87	87	15	60	151	1200	0	0	0	139	140	26	92	104	149	0	0	0	0.574	0.563	0.532	0.549	2.388	0.411	0.368	120	552	74	75	-0.800	27	47	27	48	0
1	6	5	"PFD0149"	"D17715_8"	2650	21140	100	359	392	225	63	85	145	100	52	0	535	528	104	93	104	48	100	98	0	0.670	0.756	0.667	0.717	1.660	0.957	0.465	80	428	738	764	-0.578	296	442	329	435	0
1	7	5	"PFD0151"	"D17715_81"	2850	21150	120	192	186	61	59	75	127	54	0	0	753	747	273	90	97	41	98	95	0	0.201	0.193	0.197	0.186	1.721	0.245	0.209	120	507	796	784	-2.318	133	663	127	657	0
1	8	5	"PFD0153"	"D17715_89"	3030	21150	120	3814	3746	993	59	61	12	100	100	0	2152	2155	424	87	92	54	100	100	0	1.818	1.783	1.779	1.740	1.267	1.862	0.942	120	468	5820	5755	0.863	3755	2065	3687	2068	0
1	9	5	"PFE0210"	"E18550_2"	3220	21140	130	324	312	76	59	60	11	100	100	0	1266	1256	326	84	89	50	100	100	0	0.224	0.216	0.213	0.215	1.347	0.208	0.908	120	551	1447	1425	-2.157	265	1182	253	1172	0
1	10	5	"PFE0213"	"E18651_3"	3410	21140	110	136	138	24	58	59	10	100	100	0	204	205	37	90	91	15	100	100	0	0.684	0.696	0.720	0.696	1.492	0.660	0.749	80	456	192	195	-0.547	78	114	80	115	0
1	11	5	"PFE0218"	"E18737_1"	3610	21140	120	326	328	118	61	62	10	100	99	0	1930	2002	758	93	96	15	100	100	0	0.144	0.140	0.142	0.136	1.294	0.138	0.937	120	499	2102	2176	-2.793	265	1837	267	1909	0
1	12	5	"PFE0223"	"E1884_3"	3790	21140	120	6772	6285	1686	61	63	11	100	100	0	5688	5230	1520	94	96	16	100	100	0	1.200	1.212	1.192	1.253	1.364	1.202	0.950	120	444	12305	11360	0.263	6711	5594	6224	5136	0
1	13	5	"PFE0226"	"E18877_2"	3980	21140	130	136	141	32	58	60	12	100	99	0	396	414	134	90	92	16	100	100	0	0.255	0.256	0.252	0.259	1.525	0.224	0.742	120	493	384	407	-1.972	78	306	83	324	0
1	14	5	"PFE0228"	"E18957_1"	4170	21140	120	140	139	25	56	57	10	100	100	0	705	699	146	86	86	15	100	100	0	0.136	0.135	0.134	0.133	1.368	0.130	0.824	120	484	703	696	-2.881	84	619	83	613	0
1	15	5	"PFE0249"	"E19870_1"	4360	21140	120	119	120	20	59	61	11	99	98	0	169	169	32	91	92	15	97	95	0	0.769	0.782	0.796	0.809	1.689	0.689	0.644	120	466	138	139	-0.379	60	78	61	78	0
1	16	5	"PFE0251"	"E20152_1"	4550	21140	140	110	109	27	62	63	10	89	83	0	155	154	32	96	97	16	91	76	0	0.814	0.810	0.787	0.773	2.289	0.721	0.572	156	503	107	105	-0.298	48	59	47	58	0
1	17	5	"PFE0257"	"E20313_1"	4730	21140	130	230	237	53	62	64	13	100	100	0	329	331	64	97	100	21	100	99	0	0.724	0.748	0.734	0.742	1.470	0.731	0.852	120	514	400	409	-0.466	168	232	175	234	0
1	18	5	"PFE0260"	"E20360_12"	4940	21140	110	84	86	15	61	62	13	85	40	0	143	146	32	95	98	20	82	58	0	0.479	0.490	0.478	0.503	2.025	0.370	0.316	80	430	71	76	-1.061	23	48	25	51	0
1	19	5	"PFE0265"	"E20424_1"	5110	21140	130	305	307	78	62	62	11	100	100	0	2237	2159	658	95	96	15	100	100	0	0.113	0.119	0.116	0.121	1.477	0.113	0.905	120	540	2385	2309	-3.140	243	2142	245	2064	0
1	20	5	"PFE0267"	"E20514_1"	5300	21140	130	321	322	58	63	64	11	100	100	0	2249	2176	506	98	101	18	100	100	0	0.120	0.125	0.125	0.127	1.401	0.115	0.895	120	544	2409	2337	-3.060	258	2151	259	2078	0
1	21	5	"PFE0293"	"E22156_1"	5490	21140	130	2126	2010	485	64	65	12	100	100	0	2700	2538	637	100	103	19	100	100	0	0.793	0.798	0.802	0.814	1.350	0.783	0.943	120	548	4662	4384	-0.334	2062	2600	1946	2438	0
1	22	5	"PFE0299"	"E22468_1"	5680	21140	130	790	795	228	65	66	11	100	100	0	820	822	245	98	101	18	100	100	0	1.004	1.008	1.033	1.030	1.363	0.996	0.913	120	612	1447	1454	0.006	725	722	730	724	0
1	1	6	"PFE0302"	"E22504_2"	1690	21330	130	97	98	19	58	59	11	92	83	0	135	141	36	89	90	14	89	73	0	0.848	0.769	0.804	0.802	2.052	0.525	0.420	120	612	85	92	-0.238	39	46	40	52	0
1	2	6	"PFE0309"	"E2283_4"	1870	21330	120	160	165	38	59	60	10	100	100	0	261	258	64	88	89	14	99	97	0	0.584	0.624	0.586	0.637	1.570	0.593	0.821	120	466	274	276	-0.776	101	173	106	170	0
1	3	6	"PFE0314"	"E22930_2"	2060	21330	110	239	245	51	58	59	10	100	100	0	510	522	120	87	89	16	100	100	0	0.428	0.430	0.430	0.432	1.257	0.406	0.893	80	460	604	622	-1.225	181	423	187	435	0
1	4	6	"PFE0318"	"E23098_1"	2260	21330	120	923	937	257	58	60	10	100	100	0	741	749	208	88	91	18	100	100	0	1.325	1.330	1.314	1.353	1.319	1.317	0.931	120	499	1518	1540	0.406	865	653	879	661	0
1	5	6	"PFE0353"	"E24637_1"	2450	21330	120	1675	1603	462	64	66	18	100	100	0	2858	2822	688	93	96	19	100	100	0	0.583	0.564	0.569	0.548	1.323	0.566	0.953	120	528	4376	4268	-0.779	1611	2765	1539	2729	0
1	6	6	"PFE0361"	"E248_3"	2650	21330	110	4040	3836	850	68	73	26	100	100	0	3438	3195	691	99	102	24	100	100	0	1.190	1.217	1.252	1.212	1.230	1.196	0.939	80	494	7311	6864	0.250	3972	3339	3768	3096	0
1	7	6	"PFE0363"	"E24971_1"	2840	21330	120	520	508	130	62	64	14	100	100	0	394	395	87	95	98	18	100	100	0	1.532	1.487	1.526	1.471	1.394	1.527	0.881	120	504	757	746	0.615	458	299	446	300	0
1	8	6	"PFE0367"	"E25193_1"	3030	21330	120	106	104	19	64	67	16	90	65	0	206	213	62	89	95	59	92	49	0	0.359	0.323	0.351	0.325	2.026	0.164	0.320	120	502	159	164	-1.478	42	117	40	124	0
1	9	6	"PFE0373"	"E25749_1"	3220	21330	120	190	202	80	65	68	15	100	99	0	1687	1684	534	83	89	59	100	100	0	0.078	0.086	0.080	0.082	1.525	0.076	0.642	120	507	1729	1738	-3.682	125	1604	137	1601	0
1	10	6	"PFE0375"	"E25972_1"	3410	21330	120	484	463	126	60	61	10	100	100	0	2577	2504	546	90	93	19	100	100	0	0.170	0.167	0.168	0.161	1.304	0.168	0.930	120	520	2911	2817	-2.552	424	2487	403	2414	0
1	11	6	"PFF0292"	"F18577_5"	3600	21330	120	156	153	34	62	63	10	99	95	0	354	352	68	97	100	18	100	100	0	0.366	0.357	0.340	0.341	1.517	0.352	0.804	120	512	351	346	-1.451	94	257	91	255	0
1	12	6	"PFF0300"	"F18770_1"	3770	21310	80	73	74	13	62	63	10	53	21	0	114	136	72	94	97	19	50	28	0	0.550	0.286	0.569	0.461	4.264	0.059	0.036	52	294	31	54	-0.862	11	20	12	42	0
1	13	6	"PFF0307"	"F19110_2"	3980	21330	120	604	583	161	61	61	11	100	99	0	620	599	122	92	95	18	100	100	0	1.028	1.030	1.059	0.979	1.434	1.061	0.927	120	558	1071	1029	0.040	543	528	522	507	0
1	14	6	"PFF0309"	"F19190_1"	4170	21330	120	646	599	153	59	60	11	100	100	0	671	660	125	87	89	15	100	100	0	1.005	0.942	0.947	0.904	1.389	0.968	0.926	120	484	1171	1113	0.007	587	584	540	573	0
1	15	6	"PFF0313"	"F19243_2"	4360	21330	120	2264	2161	607	61	62	11	100	100	0	1649	1637	387	92	93	14	100	100	0	1.415	1.359	1.349	1.329	1.344	1.393	0.932	120	500	3760	3645	0.501	2203	1557	2100	1545	0
1	16	6	"PFF0316"	"F19409_1"	4550	21330	120	138	138	25	61	62	11	97	97	0	394	385	76	95	96	15	100	100	0	0.258	0.266	0.274	0.253	1.522	0.253	0.807	120	466	376	367	-1.957	77	299	77	290	0
1	17	6	"PFF0345"	"F20077_1"	4740	21320	120	89	90	17	59	60	11	85	69	0	150	154	30	94	96	17	95	81	0	0.536	0.517	0.527	0.463	2.325	0.418	0.427	120	464	86	91	-0.900	30	56	31	60	0
1	18	6	"PFF0351"	"F20166_1"	4920	21320	120	309	305	56	61	62	12	100	100	0	251	253	45	93	95	18	99	99	0	1.570	1.525	1.500	1.557	1.416	1.513	0.845	120	507	406	404	0.650	248	158	244	160	0
1	19	6	"PFF0355"	"F20234_1"	5120	21330	120	123	121	24	63	64	11	98	92	0	134	137	30	94	96	15	85	65	0	1.500	1.349	1.305	1.419	2.280	1.083	0.328	120	499	100	101	0.585	60	40	58	43	0
1	20	6	"PFF0357"	"F20284_1"	5310	21330	120	177	174	36	62	63	10	100	98	0	421	413	76	95	97	15	100	100	0	0.353	0.352	0.347	0.340	1.388	0.344	0.836	120	484	441	430	-1.503	115	326	112	318	0
1	21	6	"PFF0360"	"F20385_1"	5500	21320	130	927	897	228	62	63	11	100	100	0	814	760	225	95	97	16	98	98	0	1.203	1.256	1.246	1.333	1.551	1.213	0.928	120	510	1584	1500	0.267	865	719	835	665	0
1	22	6	"PFF0362"	"F20385_3"	5680	21320	120	867	815	194	63	63	10	100	100	0	796	735	213	95	97	16	100	100	0	1.147	1.175	1.165	1.265	1.445	1.138	0.926	120	536	1505	1392	0.198	804	701	752	640	0
1	1	7	"PFF0380"	"F20989_1"	1690	21520	120	1738	1581	488	60	62	11	100	100	0	1346	1245	284	90	92	15	100	100	0	1.336	1.317	1.365	1.255	1.366	1.374	0.939	120	580	2934	2676	0.418	1678	1256	1521	1155	0
1	2	7	"PFF0388"	"F21429_3"	1880	21510	130	2212	2143	525	61	62	11	100	100	0	4568	4189	1183	91	93	16	100	100	0	0.480	0.508	0.505	0.524	1.333	0.489	0.950	120	549	6628	6180	-1.058	2151	4477	2082	4098	0
1	3	7	"PFF0396"	"F21560_1"	2080	21520	120	1645	1543	433	58	59	10	100	100	0	2180	2052	466	89	91	17	100	100	0	0.759	0.756	0.757	0.735	1.305	0.765	0.946	120	537	3678	3448	-0.398	1587	2091	1485	1963	0
1	4	7	"PFF0401"	"F21821_1"	2270	21510	120	2054	1907	549	60	61	12	100	100	0	977	906	295	91	93	16	99	98	0	2.251	2.266	2.292	2.462	1.572	2.245	0.912	120	495	2880	2662	1.170	1994	886	1847	815	0
1	5	7	"PFF0404"	"F21902_1"	2460	21520	120	3828	3737	1303	67	74	28	100	100	0	3233	3226	938	98	102	22	100	100	0	1.200	1.173	1.180	1.132	1.318	1.205	0.945	120	521	6896	6798	0.263	3761	3135	3670	3128	0
1	6	7	"PFF0407"	"F21981_2"	2650	21510	110	27076	25208	6183	81	108	321	100	100	0	11900	11325	2426	108	145	412	100	100	0	2.289	2.240	2.258	2.220	1.212	2.252	0.960	80	478	38787	36344	1.195	26995	11792	25127	11217	0
1	7	7	"PFF0440"	"F22946_1"	2840	21520	120	327	321	82	70	92	298	29	0	0	360	369	96	101	133	383	10	0	0	0.992	0.937	0.958	0.931	1.362	0.912	0.876	120	555	516	519	-0.011	257	259	251	268	0
1	8	7	"PFF0446"	"F23145_4"	3040	21520	100	93	97	31	64	66	12	87	60	0	159	168	51	91	93	17	96	80	0	0.426	0.429	0.403	0.414	2.169	0.382	0.379	80	442	97	110	-1.229	29	68	33	77	0
1	9	7	"PFF0452"	"F23274_1"	3230	21510	100	91	94	15	64	65	13	85	52	0	134	145	41	88	89	16	90	70	0	0.587	0.526	0.600	0.574	2.327	0.383	0.378	80	404	73	87	-0.769	27	46	30	57	0
1	10	7	"PFF0458"	"F23526_2"	3410	21520	120	1947	1867	493	63	64	11	100	100	0	1591	1535	368	98	101	22	100	100	0	1.262	1.255	1.258	1.247	1.238	1.270	0.956	120	472	3377	3241	0.336	1884	1493	1804	1437	0
1	11	7	"PFF0461"	"F23551_1"	3590	21520	120	1092	999	267	64	65	11	100	100	0	834	802	166	102	105	20	100	100	0	1.404	1.336	1.323	1.291	1.371	1.373	0.926	120	479	1760	1635	0.490	1028	732	935	700	0
1	12	7	"PFF0463"	"F23564_1"	3790	21520	120	3107	2954	744	61	62	11	100	100	0	2640	2465	606	95	97	18	100	100	0	1.197	1.221	1.221	1.221	1.257	1.225	0.950	120	572	5591	5263	0.259	3046	2545	2893	2370	0
1	13	7	"PFF1088"	"F45524_1"	3980	21520	120	737	689	180	60	61	11	100	100	0	859	843	179	90	92	15	100	100	0	0.880	0.835	0.852	0.808	1.342	0.848	0.936	120	484	1446	1382	-0.184	677	769	629	753	0
1	14	7	"PFF1100"	"F45683_2"	4170	21510	130	3093	2960	737	61	62	11	100	100	0	1721	1622	481	92	93	15	99	99	0	1.861	1.895	1.876	1.946	1.292	1.857	0.943	120	529	4661	4429	0.896	3032	1629	2899	1530	0
1	15	7	"PFF1105"	"F45820_1"	4360	21520	120	117	116	22	62	63	10	98	95	0	174	181	34	93	94	15	99	98	0	0.679	0.614	0.656	0.613	1.718	0.547	0.579	120	481	136	142	-0.558	55	81	54	88	0
1	16	7	"PFF1110"	"F46067_3"	4550	21510	120	1605	1530	404	60	60	10	100	100	0	1229	1210	259	92	93	14	100	100	0	1.359	1.315	1.339	1.287	1.301	1.343	0.939	120	484	2682	2588	0.442	1545	1137	1470	1118	0
1	17	7	"PFF1112"	"F46181_1"	4740	21510	120	1103	1024	286	58	58	10	100	100	0	718	681	194	88	90	14	100	100	0	1.659	1.629	1.633	1.690	1.394	1.626	0.932	120	500	1675	1559	0.730	1045	630	966	593	0
1	18	7	"PFF1114"	"F46183_2"	4930	21510	120	122	121	21	59	59	10	100	99	0	240	240	49	89	90	14	100	99	0	0.417	0.411	0.401	0.415	1.605	0.373	0.710	120	500	214	213	-1.261	63	151	62	151	0
1	19	7	"PFF1142"	"F4688_1"	5120	21510	120	1196	1160	281	61	62	10	100	100	0	1996	1867	502	96	98	16	100	100	0	0.597	0.621	0.624	0.642	1.431	0.599	0.932	120	484	3035	2870	-0.743	1135	1900	1099	1771	0
1	20	7	"PFF1151"	"F47145_2"	5310	21510	120	1614	1483	408	62	64	11	100	100	0	794	737	220	97	99	15	100	99	0	2.227	2.220	2.201	2.329	1.410	2.209	0.926	120	498	2249	2061	1.155	1552	697	1421	640	0
1	21	7	"PFF1154"	"F47255_1"	5510	21510	120	115	117	22	63	64	11	95	91	0	144	150	35	97	99	16	90	71	0	1.106	1.019	1.075	1.111	2.275	0.549	0.312	120	496	99	107	0.146	52	47	54	53	0
1	22	7	"PFF1156"	"F47255_3"	5690	21520	120	95	98	24	63	63	11	84	71	0	143	144	27	97	99	16	88	66	0	0.696	0.745	0.713	0.720	2.348	0.656	0.335	120	521	78	82	-0.524	32	46	35	47	0
1	1	8	"PFF1158"	"F47327_1"	1690	21710	120	147	144	28	62	63	11	99	97	0	887	825	251	92	94	14	99	99	0	0.107	0.112	0.111	0.113	1.458	0.104	0.832	120	596	880	815	-3.225	85	795	82	733	0
1	2	8	"PFF1160"	"F47350_1"	1890	21700	120	86	85	14	61	62	10	80	58	0	134	140	28	93	95	14	90	70	0	0.610	0.511	0.500	0.516	2.547	0.397	0.328	120	515	66	71	-0.714	25	41	24	47	0
1	3	8	"PFF1184"	"F48253_6"	2080	21710	120	76	79	15	58	61	22	37	8	0	137	141	27	91	93	15	92	80	0	0.391	0.420	0.422	0.377	2.756	0.359	0.258	120	500	64	71	-1.354	18	46	21	50	0
1	4	8	"PFF1186"	"F48363_2"	2270	21710	120	107	113	41	58	61	23	92	55	0	175	179	43	90	92	16	97	95	0	0.576	0.618	0.604	0.603	1.825	0.731	0.389	120	498	134	144	-0.795	49	85	55	89	0
1	5	8	"PFF1188"	"F48395_1"	2460	21710	120	398	374	115	61	64	14	99	97	0	2596	2388	685	95	96	16	100	100	0	0.135	0.137	0.136	0.129	1.428	0.134	0.917	120	481	2838	2606	-2.892	337	2501	313	2293	0
1	6	8	"PFF1190"	"F48424_2"	2650	21710	130	1204	1136	353	69	90	291	95	89	0	1227	1178	324	99	128	374	96	86	0	1.006	0.989	0.996	0.955	1.443	1.004	0.938	120	581	2263	2146	0.009	1135	1128	1067	1079	0
1	7	8	"PFF1193"	"F48446_1"	2850	21710	130	448	432	135	68	70	13	99	98	0	684	670	161	97	99	16	100	100	0	0.647	0.635	0.624	0.605	1.394	0.658	0.925	120	527	967	937	-0.627	380	587	364	573	0
1	8	8	"PFF1195"	"F48446_5"	3040	21710	120	383	359	104	66	67	11	99	99	0	443	433	94	98	100	20	100	100	0	0.919	0.875	0.893	0.840	1.364	0.897	0.899	120	498	662	628	-0.122	317	345	293	335	0
1	9	8	"PFF1220"	"F49665_1"	3230	21700	120	167	165	32	67	68	12	99	98	0	851	828	235	100	103	20	99	99	0	0.133	0.135	0.137	0.138	1.550	0.124	0.813	120	501	851	826	-2.909	100	751	98	728	0
1	10	8	"PFF1222"	"F49677_3"	3410	21700	120	8460	8343	2374	69	70	12	100	100	0	4441	4259	1440	105	107	20	99	99	0	1.935	1.992	1.982	2.163	1.616	1.974	0.945	120	465	12727	12428	0.952	8391	4336	8274	4154	0
1	11	8	"PFF1225"	"F49959_1"	3600	21700	130	197	196	44	63	65	12	100	99	0	588	555	140	98	101	22	100	100	0	0.273	0.291	0.294	0.292	1.512	0.273	0.816	120	510	624	590	-1.871	134	490	133	457	0
1	12	8	"PFF1234"	"F50107_1"	3780	21710	120	86	88	15	59	60	11	90	60	0	136	140	28	92	94	19	88	60	0	0.614	0.604	0.559	0.584	2.257	0.442	0.328	120	477	71	77	-0.705	27	44	29	48	0
1	13	8	"PFF1237"	"F50551_1"	3980	21700	120	448	430	119	59	60	11	100	100	0	446	434	123	89	91	14	100	99	0	1.090	1.075	1.059	1.108	1.542	1.048	0.879	120	513	746	716	0.124	389	357	371	345	0
1	14	8	"PFF1239"	"F50598_1"	4180	21700	130	789	764	211	60	61	10	100	100	0	725	731	207	92	94	15	100	100	0	1.152	1.102	1.111	1.117	1.354	1.094	0.922	120	540	1362	1343	0.204	729	633	704	639	0
1	15	8	"PFF1927"	"F960_2"	4360	21700	120	1082	1039	256	60	61	10	100	100	0	1628	1469	426	92	94	15	100	100	0	0.665	0.711	0.705	0.745	1.411	0.690	0.948	120	468	2558	2356	-0.588	1022	1536	979	1377	0
1	16	8	"PFF1931"	"F960_7"	4550	21700	120	679	646	169	59	60	9	100	100	0	522	509	99	90	90	13	100	100	0	1.435	1.401	1.376	1.370	1.333	1.451	0.919	120	500	1052	1006	0.521	620	432	587	419	0
1	17	8	"PFF1933"	"F9676_1"	4740	21700	120	886	826	241	59	60	10	100	100	0	1035	962	273	89	90	16	100	100	0	0.874	0.879	0.894	0.876	1.401	0.871	0.937	120	514	1773	1640	-0.194	827	946	767	873	0
1	18	8	"PFI0003"	"I10209_1"	4940	21700	120	2969	2793	725	59	59	10	100	100	0	1986	1827	484	91	93	17	100	100	0	1.536	1.575	1.572	1.589	1.308	1.583	0.947	120	514	4805	4470	0.619	2910	1895	2734	1736	0
1	19	8	"PFI0005"	"I1033_3"	5130	21700	120	346	337	85	60	61	11	100	100	0	5312	5087	1421	98	100	17	100	100	0	0.055	0.056	0.056	0.055	1.280	0.054	0.933	120	466	5500	5266	-4.188	286	5214	277	4989	0
1	20	8	"PFI0009"	"I10565_1"	5310	21700	120	286	273	63	63	65	12	100	100	0	507	485	104	101	103	17	100	100	0	0.549	0.547	0.560	0.542	1.373	0.528	0.874	120	480	629	594	-0.864	223	406	210	384	0
1	21	8	"PFI0038"	"I1136_2"	5490	21700	120	210	206	46	65	66	12	99	98	0	250	249	54	100	102	17	100	99	0	0.967	0.946	0.920	0.950	1.606	0.917	0.779	120	485	295	290	-0.049	145	150	141	149	0
1	22	8	"PFI0041"	"I11448_2"	5690	21700	120	1529	1420	501	65	66	12	99	99	0	20767	19446	5659	102	105	19	100	100	0	0.071	0.070	0.071	0.065	1.402	0.071	0.944	120	533	22129	20699	-3.819	1464	20665	1355	19344	0
1	1	9	"PFI0043"	"I11495_1"	1710	21900	130	1141	1104	396	63	64	11	100	100	0	4324	4255	1438	96	97	16	100	100	0	0.255	0.250	0.257	0.242	1.446	0.250	0.925	120	640	5306	5200	-1.972	1078	4228	1041	4159	0
1	2	9	"PFI0045"	"I11523_4"	1890	21890	120	1611	1558	435	62	63	10	100	100	0	1426	1360	350	93	96	15	100	100	0	1.162	1.181	1.195	1.175	1.260	1.192	0.940	120	499	2882	2763	0.217	1549	1333	1496	1267	0
1	3	9	"PFI0048"	"I1175_1"	2090	21900	120	371	361	84	58	60	21	100	100	0	439	471	332	91	93	15	100	100	0	0.899	0.797	0.882	0.855	1.537	0.469	0.447	120	522	661	683	-0.153	313	348	303	380	0
1	4	9	"PFI0053"	"I11857_2"	2280	21890	120	415	395	87	58	60	22	100	100	0	420	408	108	89	91	15	99	98	0	1.079	1.056	1.028	1.128	1.563	1.022	0.899	120	465	688	656	0.109	357	331	337	319	0
1	5	9	"PFI0079"	"I12708_1"	2460	21890	120	181	177	43	59	60	10	98	97	0	555	533	138	91	92	15	100	99	0	0.263	0.267	0.268	0.254	1.606	0.259	0.883	120	482	586	560	-1.927	122	464	118	442	0
1	6	9	"PFI0085"	"I12812_3"	2660	21890	120	395	409	90	65	65	12	100	100	0	703	688	175	96	99	17	100	100	0	0.544	0.581	0.570	0.596	1.358	0.562	0.920	120	498	937	936	-0.879	330	607	344	592	0
1	7	9	"PFI0087"	"I12861_2"	2850	21880	120	19249	17948	7718	68	69	12	100	100	0	21175	19624	8541	99	101	17	100	100	0	0.910	0.916	0.935	1.020	2.081	0.910	0.939	120	479	40257	37405	-0.136	19181	21076	17880	19525	0
1	8	9	"PFI0089"	"I12932_1"	3040	21890	120	437	420	100	67	68	11	100	100	0	581	550	111	101	103	21	100	100	0	0.771	0.786	0.787	0.779	1.298	0.788	0.920	120	468	850	802	-0.376	370	480	353	449	0
1	9	9	"PFI0099"	"I13128_2"	3220	21890	120	12768	12083	3312	70	72	14	100	100	0	8492	8140	2146	108	111	25	100	100	0	1.515	1.496	1.486	1.501	1.286	1.509	0.948	120	495	21082	20045	0.599	12698	8384	12013	8032	0
1	10	9	"PFI0102"	"I13218_1"	3420	21890	120	410	401	103	68	70	15	100	100	0	443	434	84	101	104	23	100	100	0	1.000	1.000	1.010	0.976	1.297	1.022	0.905	120	528	684	666	0.000	342	342	333	333	0
1	11	9	"PFI0124"	"I13978_1"	3610	21890	120	333	319	72	60	61	16	100	100	0	372	372	86	91	92	18	100	100	0	0.972	0.922	0.921	0.927	1.347	0.903	0.886	120	492	554	540	-0.042	273	281	259	281	0
1	12	9	"PFI0126"	"I14041_1"	3800	21890	120	114	117	24	60	60	10	100	97	0	411	404	91	91	91	18	100	100	0	0.169	0.182	0.174	0.176	1.583	0.173	0.714	120	486	374	370	-2.567	54	320	57	313	0
1	13	9	"PFI0128"	"I14195_1"	3990	21890	120	8672	7975	2175	61	62	11	100	100	0	5731	5408	1383	92	93	14	100	100	0	1.527	1.489	1.504	1.470	1.295	1.515	0.938	120	500	14250	13230	0.611	8611	5639	7914	5316	0
1	14	9	"PFI0131"	"I1431_1"	4180	21890	120	257	245	60	60	61	10	100	99	0	463	440	99	93	94	14	100	100	0	0.532	0.533	0.545	0.514	1.462	0.521	0.892	120	531	567	532	-0.909	197	370	185	347	0
1	15	9	"PFI0137"	"I14413_3"	4370	21890	120	2972	2679	864	59	60	10	100	100	0	3298	3131	799	91	93	14	100	100	0	0.908	0.862	0.887	0.817	1.458	0.883	0.931	120	521	6120	5660	-0.139	2913	3207	2620	3040	0
1	16	9	"PFI0141"	"I14670_1"	4560	21890	120	155	153	33	59	60	10	99	98	0	605	612	143	91	91	13	100	100	0	0.187	0.180	0.175	0.173	1.492	0.173	0.847	120	500	610	615	-2.421	96	514	94	521	0
1	17	9	"PFJ0122"	"J167_5"	4750	21890	130	120	122	21	59	60	10	98	98	0	183	187	37	89	90	15	100	98	0	0.649	0.643	0.655	0.643	1.532	0.596	0.676	120	549	155	161	-0.624	61	94	63	98	0
1	18	9	"PFJ0124"	"J167_7"	4940	21890	120	113	113	22	59	60	10	96	92	0	162	163	34	90	92	17	95	87	0	0.750	0.740	0.756	0.758	1.808	0.643	0.558	120	500	126	127	-0.415	54	72	54	73	0
1	19	9	"PFJ0128"	"J170_18"	5130	21880	120	558	537	137	61	63	14	100	100	0	581	562	146	96	98	18	99	99	0	1.025	1.021	1.068	1.053	1.504	0.986	0.897	120	399	982	942	0.035	497	485	476	466	0
1	20	9	"PFJ0137"	"J171_6"	5290	21910	150	69	70	13	66	67	14	17	4	0	104	109	24	102	104	19	24	10	0	1.500	0.571	0.625	0.674	3.370	0.284	0.052	156	561	5	11	0.585	3	2	4	7	-50
1	21	9	"PFJ0150"	"J181_2"	5510	21880	120	665	651	165	66	67	11	100	100	0	1111	1097	249	100	101	18	100	100	0	0.592	0.587	0.580	0.581	1.247	0.581	0.932	120	528	1610	1582	-0.755	599	1011	585	997	0
1	22	9	"PFJ0153"	"J181_9"	5700	21890	120	231	226	62	65	66	12	96	95	0	1978	1855	491	99	101	18	100	100	0	0.088	0.092	0.092	0.089	1.423	0.091	0.878	120	516	2045	1917	-3.501	166	1879	161	1756	0
1	1	10	"PFJ0179"	"J198_2"	1720	22080	110	88	90	18	61	61	10	87	65	0	162	174	39	93	95	17	97	91	0	0.391	0.358	0.377	0.343	2.287	0.332	0.483	80	480	96	110	-1.354	27	69	29	81	0
1	2	10	"PFJ0184"	"J206_1"	1900	22080	120	646	625	166	59	60	10	100	100	0	959	943	252	90	92	15	100	100	0	0.675	0.664	0.679	0.675	1.367	0.656	0.938	120	512	1456	1419	-0.566	587	869	566	853	0
1	3	10	"PFJ0186"	"J206_6"	2080	22080	110	185	184	36	58	59	10	100	100	0	389	381	84	90	91	14	100	100	0	0.425	0.433	0.426	0.436	1.396	0.387	0.818	80	444	426	417	-1.235	127	299	126	291	0
1	4	10	"PFJ0188"	"J212_1"	2280	22080	120	485	453	135	58	59	10	100	100	0	1001	943	259	89	91	14	100	100	0	0.468	0.463	0.469	0.454	1.331	0.461	0.885	120	534	1339	1249	-1.095	427	912	395	854	0
1	5	10	"PFJ0190"	"J212_4"	2470	22080	120	93	96	18	60	61	12	90	72	0	144	146	28	91	93	15	92	77	0	0.623	0.655	0.627	0.660	2.161	0.571	0.440	120	500	86	91	-0.684	33	53	36	55	0
1	6	10	"PFJ0197"	"J218_1"	2660	22080	120	205	200	46	64	64	12	99	99	0	238	236	46	96	98	18	100	100	0	0.993	0.971	0.924	0.953	1.565	0.958	0.777	120	500	283	276	-0.010	141	142	136	140	0
1	7	10	"PFJ0220"	"J222_7"	2850	22080	120	819	783	221	65	66	12	100	100	0	597	595	149	97	99	17	100	100	0	1.508	1.442	1.458	1.444	1.309	1.460	0.933	120	514	1254	1216	0.593	754	500	718	498	0
1	8	10	"PFJ0228"	"J227_3"	3040	22080	120	1421	1329	367	65	66	11	100	100	0	1421	1376	329	96	98	16	100	100	0	1.023	0.988	0.989	0.969	1.271	0.999	0.945	120	500	2681	2544	0.033	1356	1325	1264	1280	0
1	9	10	"PFJ0231"	"J22_1"	3230	22080	120	271	264	70	65	67	13	100	100	0	394	401	105	99	102	21	100	99	0	0.698	0.659	0.677	0.661	1.426	0.636	0.866	120	466	501	501	-0.518	206	295	199	302	0
1	10	10	"PFJ0233"	"J22_3"	3410	22100	150	78	78	17	63	65	13	54	26	0	115	117	28	95	97	20	46	24	0	0.750	0.682	0.714	0.690	2.658	0.444	0.228	156	589	35	37	-0.415	15	20	15	22	-50
1	11	10	"PFJ0238"	"J232_6"	3610	22080	120	262	263	67	60	61	16	99	99	0	347	344	76	89	90	14	100	100	0	0.783	0.796	0.780	0.778	1.528	0.952	0.572	120	500	460	458	-0.353	202	258	203	255	0
1	12	10	"PFJ0242"	"J236_1"	3800	22080	120	1099	1065	323	61	62	13	100	100	0	1015	1003	256	93	96	21	100	100	0	1.126	1.103	1.120	1.071	1.372	1.125	0.929	120	500	1960	1914	0.171	1038	922	1004	910	0
1	13	10	"PFJ0262"	"J248_1"	3990	22080	120	367	344	91	63	64	14	100	99	0	303	297	67	96	99	20	100	99	0	1.469	1.398	1.394	1.383	1.514	1.429	0.858	120	436	511	482	0.554	304	207	281	201	0
1	14	10	"PFJ0264"	"J248_11"	4150	22110	150	68	69	13	61	62	10	42	19	0	105	110	23	93	94	15	42	25	0	0.583	0.471	0.622	0.628	3.165	0.222	0.080	156	618	19	25	-0.778	7	12	8	17	-50
1	15	10	"PFJ0267"	"J248_5"	4380	22080	110	74	77	13	60	60	10	63	32	0	180	188	44	92	93	15	100	95	0	0.159	0.177	0.169	0.146	2.765	0.129	0.246	80	482	102	113	-2.652	14	88	17	96	0
1	16	10	"PFJ0271"	"J252_2"	4560	22080	120	124	126	29	61	61	10	98	95	0	536	532	122	94	95	15	100	100	0	0.143	0.148	0.142	0.138	1.634	0.138	0.710	120	490	505	503	-2.811	63	442	65	438	0
1	17	10	"PFJ0273"	"J252_4"	4750	22080	120	516	474	162	61	62	10	99	99	0	579	529	149	91	92	14	100	99	0	0.932	0.943	0.945	0.926	1.517	0.962	0.917	120	497	943	851	-0.101	455	488	413	438	0
1	18	10	"PFJ0275"	"J2541_2"	4940	22080	120	165	163	32	60	61	10	100	99	0	647	630	154	90	93	17	100	100	0	0.189	0.191	0.188	0.188	1.471	0.181	0.836	120	482	662	643	-2.407	105	557	103	540	0
1	19	10	"PFK0357"	"Kn3479_1"	5140	22070	150	89	98	39	63	64	13	75	49	0	121	136	57	95	98	18	60	35	0	1.000	0.854	0.827	0.913	2.678	0.679	0.547	156	540	52	76	0.000	26	26	35	41	-50
1	20	10	"PFK0369"	"Kn3690_1"	5320	22070	110	1845	1756	469	67	68	12	100	100	0	1619	1478	367	99	102	19	100	100	0	1.170	1.225	1.249	1.219	1.228	1.214	0.933	80	369	3298	3068	0.226	1778	1520	1689	1379	0
1	21	10	"PFK0371"	"Kn3698_1"	5510	22080	120	284	263	79	65	66	12	98	97	0	656	619	170	98	100	18	100	100	0	0.392	0.380	0.381	0.354	1.465	0.380	0.905	120	519	777	719	-1.349	219	558	198	521	0
1	22	10	"PFK0373"	"Kn3698_4"	5700	22080	120	931	914	352	62	63	11	100	100	0	826	817	264	95	96	15	100	100	0	1.189	1.180	1.178	1.112	1.412	1.216	0.936	120	500	1600	1574	0.249	869	731	852	722	0
1	1	11	"PFK0375"	"Kn3744_1"	1710	22270	120	1209	1189	453	62	63	11	100	100	0	1666	1690	524	96	99	19	100	100	0	0.731	0.707	0.709	0.670	1.423	0.724	0.931	120	635	2717	2721	-0.453	1147	1570	1127	1594	0
1	2	11	"PFK0378"	"Kn3773_1"	1900	22270	120	318	302	86	58	59	10	100	97	0	497	488	122	88	89	12	100	100	0	0.636	0.610	0.598	0.588	1.489	0.609	0.907	120	500	669	644	-0.654	260	409	244	400	0
1	3	11	"PFK0408"	"Kn4447_1"	2090	22270	120	189	186	44	58	59	10	99	99	0	304	301	58	89	90	13	100	100	0	0.609	0.604	0.610	0.592	1.414	0.592	0.840	120	521	346	340	-0.715	131	215	128	212	0
1	4	11	"PFK0410"	"Kn4524_1"	2280	22270	120	187	182	48	57	58	10	100	99	0	764	737	220	88	90	14	100	100	0	0.192	0.193	0.193	0.190	1.533	0.185	0.882	120	500	806	774	-2.379	130	676	125	649	0
1	5	11	"PFK0412"	"Kn459_3"	2470	22270	120	1144	1033	308	58	60	10	100	100	0	2149	1999	444	89	91	15	100	100	0	0.527	0.510	0.520	0.487	1.344	0.517	0.938	120	484	3146	2885	-0.924	1086	2060	975	1910	0
1	6	11	"PFK0415"	"Kn4670_1"	2650	22270	120	121	119	25	58	60	10	96	93	0	184	182	35	90	91	14	99	95	0	0.670	0.663	0.717	0.669	1.845	0.591	0.655	120	498	157	153	-0.577	63	94	61	92	0
1	7	11	"PFK0423"	"Kn4895_2"	2850	22270	120	93	93	17	58	60	10	94	76	0	190	189	38	92	93	14	100	99	0	0.357	0.361	0.352	0.341	1.994	0.305	0.509	120	514	133	132	-1.485	35	98	35	97	0
1	8	11	"PFK0431"	"Kn5081_1"	3040	22270	120	1986	1845	567	59	61	10	100	100	0	1280	1220	285	93	93	15	100	100	0	1.623	1.585	1.599	1.524	1.362	1.646	0.940	120	500	3114	2913	0.699	1927	1187	1786	1127	0
1	9	11	"PFK0462"	"Kn585_3"	3230	22270	120	458	439	143	60	64	30	99	97	0	944	859	257	91	93	15	100	99	0	0.467	0.493	0.487	0.483	1.419	0.491	0.933	120	504	1251	1147	-1.100	398	853	379	768	0
1	10	11	"PFK0466"	"Kn588_2"	3420	22270	120	814	771	242	62	65	26	100	99	0	920	860	223	97	100	20	100	100	0	0.914	0.929	0.921	0.889	1.415	0.947	0.939	120	447	1575	1472	-0.130	752	823	709	763	0
1	11	11	"PFK0469"	"Kn5905_4"	3610	22270	120	336	329	104	63	65	12	98	97	0	578	563	146	99	102	20	100	100	0	0.570	0.573	0.562	0.532	1.656	0.573	0.864	120	497	752	730	-0.811	273	479	266	464	0
1	12	11	"PFK0476"	"Kn603_2"	3800	22270	120	924	878	248	64	66	18	100	100	0	8316	8100	2209	104	106	22	100	100	0	0.105	0.102	0.103	0.100	1.328	0.100	0.933	120	500	9072	8810	-3.255	860	8212	814	7996	0
1	13	11	"PFK0484"	"Kn656_1"	3990	22270	120	317	303	86	64	67	18	98	98	0	478	473	111	103	105	19	100	100	0	0.675	0.646	0.667	0.621	1.427	0.651	0.873	120	487	628	609	-0.568	253	375	239	370	0
1	14	11	"PFK0486"	"Kn657_2"	4180	22260	120	2422	2278	767	61	62	10	100	100	0	1343	1204	424	95	96	16	99	98	0	1.892	1.999	2.000	2.150	1.629	2.005	0.922	120	439	3609	3326	0.920	2361	1248	2217	1109	0
1	15	11	"PFK0519"	"Kn819_1"	4370	22270	120	838	835	319	60	60	10	100	99	0	5697	5695	1880	93	95	15	100	100	0	0.139	0.138	0.142	0.131	1.515	0.137	0.906	120	521	6382	6377	-2.849	778	5604	775	5602	0
1	16	11	"PFK0523"	"Kn8362_1"	4560	22260	120	334	318	95	61	62	10	100	98	0	512	470	137	95	96	15	99	97	0	0.655	0.685	0.686	0.702	1.500	0.672	0.887	120	498	690	632	-0.611	273	417	257	375	0
1	17	11	"PFK0526"	"Kn8409_1"	4750	22270	120	301	291	84	60	62	11	99	99	0	735	709	165	94	94	14	100	100	0	0.376	0.376	0.376	0.350	1.574	0.376	0.905	120	484	882	846	-1.411	241	641	231	615	0
1	18	11	"PFK0538"	"Kn906_1"	4930	22260	130	530	505	133	61	63	11	100	100	0	534	501	140	91	93	14	99	99	0	1.059	1.083	1.119	1.112	1.311	1.049	0.915	120	556	912	854	0.082	469	443	444	410	0
1	19	11	"PFK0541"	"Kn918_1"	5140	22270	130	3852	3348	1264	63	64	11	100	100	0	4120	3700	1058	95	97	16	100	100	0	0.941	0.911	0.935	0.825	1.581	0.952	0.941	120	547	7814	6890	-0.087	3789	4025	3285	3605	0
1	20	11	"PFK0549"	"Kn945_1"	5310	22260	120	2226	2053	557	67	68	12	100	100	0	2101	1911	510	98	100	18	100	100	0	1.078	1.095	1.102	1.103	1.243	1.096	0.952	120	496	4162	3799	0.108	2159	2003	1986	1813	0
1	21	11	"PFK1038"	"Ks510_8"	5500	22260	130	422	408	100	66	68	13	100	100	0	1210	1160	293	98	101	19	100	100	0	0.320	0.322	0.321	0.319	1.282	0.311	0.911	120	579	1468	1404	-1.643	356	1112	342	1062	0
1	22	11	"PFK1040"	"Ks51_11"	5700	22260	120	1214	1169	334	63	65	11	100	100	0	1619	1478	484	96	98	16	99	99	0	0.756	0.800	0.799	0.859	1.561	0.773	0.939	120	514	2674	2488	-0.404	1151	1523	1106	1382	0
1	1	12	"PFK1042"	"Ks51_2"	1720	22460	80	89	89	17	64	65	12	76	51	0	145	159	45	98	101	18	90	61	0	0.532	0.410	0.485	0.501	2.878	0.240	0.226	52	296	72	86	-0.911	25	47	25	61	0
1	2	12	"PFK1044"	"Ks51_4"	1890	22460	120	125	125	28	58	59	10	98	97	0	698	669	205	90	92	14	100	100	0	0.110	0.116	0.116	0.117	1.627	0.102	0.709	120	507	675	646	-3.182	67	608	67	579	0
1	3	12	"PFK1046"	"Ks51_6"	2090	22460	120	96	117	135	56	57	9	95	90	0	241	242	53	88	90	13	100	100	0	0.261	0.396	0.284	0.283	1.975	1.081	0.149	120	495	193	215	-1.935	40	153	61	154	0
1	4	12	"PFK1048"	"Ks532_3"	2280	22460	120	90	92	17	57	57	9	94	82	0	172	173	36	88	89	13	98	95	0	0.393	0.412	0.400	0.418	1.899	0.361	0.529	120	514	117	120	-1.348	33	84	35	85	0
1	5	12	"PFK1074"	"Ks56_11"	2460	22460	130	205	201	30	58	59	10	100	100	0	370	365	67	87	89	14	100	100	0	0.519	0.514	0.509	0.521	1.309	0.484	0.880	120	545	430	421	-0.945	147	283	143	278	0
1	6	12	"PFK1076"	"Ks56_16"	2660	22460	120	130	129	27	58	60	10	99	97	0	204	203	40	88	90	14	100	96	0	0.621	0.617	0.634	0.608	1.765	0.567	0.685	120	500	188	186	-0.688	72	116	71	115	0
1	7	12	"PFK1078"	"Ks56_18"	2850	22460	120	612	603	188	57	58	9	100	100	0	363	361	95	89	91	14	100	100	0	2.026	2.007	2.050	2.013	1.348	2.042	0.924	120	484	829	818	1.018	555	274	546	272	0
1	8	12	"PFK1080"	"Ks56_23"	3040	22460	120	113	113	21	58	59	9	99	95	0	447	455	114	90	91	14	100	100	0	0.154	0.151	0.145	0.148	1.534	0.139	0.755	120	527	412	420	-2.698	55	357	55	365	0
1	9	12	"PFK1082"	"Ks56_26"	3230	22460	100	73	74	13	59	63	32	8	0	0	116	120	29	88	89	14	73	47	0	0.500	0.469	0.462	0.492	2.814	5.647	0.007	80	422	42	47	-1.000	14	28	15	32	0
1	10	12	"PFK1085"	"Ks56_32"	3420	22460	120	1294	1237	342	63	67	29	100	100	0	1310	1255	322	97	99	19	100	100	0	1.015	1.014	1.002	1.009	1.247	1.016	0.947	120	531	2444	2332	0.021	1231	1213	1174	1158	0
1	11	12	"PFK1110"	"Ks624_12"	3610	22460	120	1149	1117	311	68	69	13	100	100	0	818	778	186	104	107	18	100	100	0	1.514	1.556	1.578	1.547	1.324	1.586	0.939	120	510	1795	1723	0.598	1081	714	1049	674	0
1	12	12	"PFK1113"	"Ks624_4"	3800	22460	120	198	197	42	69	70	13	100	100	0	795	776	170	108	111	20	100	100	0	0.188	0.192	0.192	0.187	1.344	0.187	0.885	120	540	816	796	-2.413	129	687	128	668	0
1	13	12	"PFK1115"	"Ks625_10"	4020	22450	90	92	92	19	68	70	14	69	36	0	156	164	42	103	106	20	86	67	0	0.453	0.393	0.426	0.417	2.241	0.331	0.297	52	345	77	85	-1.143	24	53	24	61	0
1	14	12	"PFK1117"	"Ks625_14"	4180	22460	120	505	470	145	62	63	11	100	100	0	1770	1648	472	96	98	15	100	100	0	0.265	0.263	0.262	0.253	1.420	0.254	0.893	120	497	2117	1960	-1.918	443	1674	408	1552	0
1	15	12	"PFK1119"	"Ks625_7"	4370	22460	120	223	212	65	61	62	13	96	93	0	642	608	177	93	94	14	99	99	0	0.295	0.293	0.295	0.285	1.422	0.295	0.890	120	527	711	666	-1.761	162	549	151	515	0
1	16	12	"PFK1122"	"Ks646_2"	4560	22460	120	103	103	19	60	62	11	94	83	0	664	636	164	93	95	15	100	100	0	0.075	0.079	0.079	0.077	1.663	0.071	0.621	120	545	614	586	-3.731	43	571	43	543	0
1	17	12	"PFK1144"	"Ks66_16"	4760	22460	120	2157	2010	724	60	62	11	100	100	0	1244	1221	354	94	95	15	100	100	0	1.823	1.730	1.797	1.623	1.481	1.809	0.926	120	517	3247	3077	0.867	2097	1150	1950	1127	0
1	18	12	"PFK1146"	"Ks66_3"	4950	22460	120	106	105	18	62	63	11	94	84	0	164	167	29	93	94	15	98	95	0	0.620	0.581	0.598	0.567	1.948	0.492	0.464	120	529	115	117	-0.690	44	71	43	74	0
1	19	12	"PFK1149"	"Ks66_7"	5140	22460	130	425	396	125	63	64	11	100	100	0	528	527	116	94	96	16	100	100	0	0.834	0.769	0.779	0.719	1.452	0.813	0.900	120	543	796	766	-0.262	362	434	333	433	0
1	20	12	"PFK1151"	"Ks68_13"	5330	22460	130	7806	7595	2441	65	66	12	100	100	0	6337	6324	1839	98	101	39	100	100	0	1.241	1.209	1.218	1.187	1.250	1.244	0.953	120	459	13980	13756	0.311	7741	6239	7530	6226	0
1	21	12	"PFK1153"	"Ks692_12"	5470	22480	150	81	82	16	66	68	13	52	29	0	119	124	26	100	104	36	28	5	0	0.789	0.667	0.700	0.685	2.957	0.120	0.065	156	627	34	40	-0.341	15	19	16	24	-50
1	22	12	"PFK1155"	"Ks692_6"	5690	22450	120	145	148	28	64	66	13	99	98	0	220	220	39	100	102	20	99	98	0	0.675	0.700	0.703	0.706	1.534	0.643	0.711	120	570	201	204	-0.567	81	120	84	120	0
1	1	13	"PFM0107"	"M17691_2"	1710	22640	120	226	222	51	60	61	10	100	100	0	426	419	124	96	97	16	99	98	0	0.503	0.502	0.503	0.520	1.531	0.455	0.855	120	629	496	485	-0.991	166	330	162	323	0
1	2	13	"PFM0110"	"M18079_3"	1910	22640	120	396	367	112	57	58	9	100	100	0	582	554	189	90	91	14	98	98	0	0.689	0.668	0.637	0.672	1.421	0.643	0.928	120	496	831	774	-0.537	339	492	310	464	0
1	3	13	"PFM0112"	"M18079_5"	2090	22640	130	2159	2150	807	56	57	9	100	100	0	1710	1653	720	89	90	14	98	97	0	1.297	1.339	1.334	1.484	1.685	1.292	0.925	120	549	3724	3658	0.376	2103	1621	2094	1564	0
1	4	13	"PFM0116"	"M18377_2"	2300	22680	150	61	63	13	57	57	9	30	16	0	96	99	20	87	88	14	37	19	0	0.444	0.500	0.550	0.551	3.548	0.248	0.056	156	617	13	18	-1.170	4	9	6	12	-50
1	5	13	"PFM0118"	"M1840_2"	2480	22650	120	232	224	61	57	58	10	100	100	0	469	455	127	87	89	13	100	100	0	0.458	0.454	0.451	0.443	1.418	0.437	0.887	120	484	557	535	-1.126	175	382	167	368	0
1	6	13	"PFM0121"	"M18869_1"	2670	22650	120	1816	1722	554	58	59	9	100	100	0	1169	1092	348	89	91	14	100	100	0	1.628	1.659	1.675	1.668	1.395	1.678	0.929	120	429	2838	2667	0.703	1758	1080	1664	1003	0
1	7	13	"PFM0142"	"M196_6"	2820	22640	120	475	452	161	57	58	9	99	99	0	481	467	142	90	92	15	100	100	0	1.069	1.048	1.046	1.020	1.424	1.071	0.918	120	450	809	772	0.096	418	391	395	377	0
1	8	13	"PFM0144"	"M196_8"	3010	22640	110	3694	3451	712	58	59	9	100	100	0	2258	2118	458	91	91	14	100	100	0	1.678	1.674	1.682	1.679	1.189	1.666	0.949	80	492	5803	5420	0.747	3636	2167	3393	2027	0
1	9	13	"PFM0148"	"M19895_2"	3200	22640	110	212	212	49	58	59	10	100	100	0	281	279	55	90	90	13	100	100	0	0.806	0.815	0.797	0.801	1.463	0.799	0.842	80	528	345	343	-0.311	154	191	154	189	0
1	10	13	"PFM0152"	"M20060_1"	3390	22640	110	171	175	31	61	64	13	100	100	0	399	404	76	95	97	17	100	100	0	0.362	0.369	0.365	0.364	1.338	0.340	0.828	80	514	414	423	-1.467	110	304	114	309	0
1	11	13	"PFM0154"	"M20186_2"	3590	22640	90	2395	2359	715	68	70	15	100	100	0	780	741	182	100	103	18	100	100	0	3.422	3.574	3.604	3.551	1.239	3.664	0.936	52	367	3007	2932	1.775	2327	680	2291	641	0
1	12	13	"PFM0156"	"M20989_1"	3770	22640	120	1551	1455	510	68	70	13	100	100	0	1170	1111	415	103	105	17	99	99	0	1.390	1.376	1.352	1.478	1.602	1.361	0.938	120	542	2550	2395	0.475	1483	1067	1387	1008	0
1	13	13	"PFM0179"	"M22143_2"	3960	22640	120	342	339	90	66	68	13	100	100	0	439	425	120	103	105	19	99	97	0	0.821	0.848	0.837	0.886	1.476	0.819	0.906	120	546	612	595	-0.284	276	336	273	322	0
1	14	13	"PFM0182"	"M22193_2"	4150	22640	130	272	263	48	62	64	12	100	100	0	765	763	147	98	100	17	100	100	0	0.315	0.302	0.308	0.301	1.308	0.287	0.891	120	571	877	866	-1.667	210	667	201	665	0
1	15	13	"PFM0184"	"M22193_8"	4330	22650	110	979	933	235	61	63	13	100	100	0	733	714	160	96	99	19	100	100	0	1.441	1.411	1.449	1.408	1.254	1.422	0.923	80	495	1555	1490	0.527	918	637	872	618	0
1	16	13	"PFM0186"	"M22451_2"	4530	22650	110	96	100	21	62	64	12	93	70	0	155	156	30	95	97	18	91	78	0	0.567	0.623	0.596	0.630	2.262	0.509	0.364	80	501	94	99	-0.819	34	60	38	61	0
1	17	13	"PFM0193"	"M22678_3"	4720	22650	120	1094	996	379	61	62	11	99	99	0	1669	1652	558	93	96	27	100	100	0	0.655	0.600	0.615	0.553	1.654	0.602	0.928	120	559	2609	2494	-0.609	1033	1576	935	1559	0
1	18	13	"PFM0196"	"M2305_1"	4910	22650	110	100	100	16	60	61	10	98	83	0	365	373	58	92	95	27	100	100	0	0.147	0.142	0.141	0.132	1.693	0.131	0.585	80	486	313	321	-2.771	40	273	40	281	0
1	19	13	"PFM0218"	"M24561_3"	5090	22640	110	1904	1773	387	64	67	33	100	100	0	1428	1336	302	95	100	47	100	100	0	1.380	1.377	1.372	1.394	1.286	1.358	0.950	80	493	3173	2950	0.465	1840	1333	1709	1241	0
1	20	13	"PFM0224"	"M24933_22"	5290	22650	120	160	156	38	67	70	33	91	70	0	218	221	50	100	106	57	92	52	0	0.788	0.736	0.750	0.705	1.697	0.588	0.559	120	521	211	210	-0.343	93	118	89	121	0
1	21	13	"PFM0227"	"M24933_9"	5470	22640	110	182	179	35	64	65	11	100	100	0	236	238	42	98	101	42	100	91	0	0.855	0.821	0.790	0.812	1.512	0.770	0.754	80	406	256	255	-0.226	118	138	115	140	0
1	22	13	"PFM0229"	"M25032_3"	5670	22640	120	2820	2546	840	64	65	11	100	100	0	2029	1922	564	97	99	18	100	100	0	1.427	1.360	1.378	1.330	1.307	1.386	0.954	120	618	4688	4307	0.512	2756	1932	2482	1825	0
1	1	14	"PFM0231"	"M2511_3"	1680	22840	120	278	262	75	59	60	10	99	97	0	253	248	50	93	94	16	99	99	0	1.369	1.310	1.266	1.248	1.501	1.340	0.836	120	618	379	358	0.453	219	160	203	155	0
1	2	14	"PFM0234"	"M25344_2"	1870	22840	120	133	132	26	57	58	10	99	98	0	402	402	87	89	90	15	100	100	0	0.243	0.240	0.252	0.229	1.549	0.221	0.776	120	519	389	388	-2.042	76	313	75	313	0
1	3	14	"PFM0693"	"M50721_5"	2060	22840	120	752	711	187	57	57	10	100	100	0	668	647	186	88	90	15	99	99	0	1.198	1.170	1.205	1.231	1.489	1.154	0.914	120	526	1275	1213	0.261	695	580	654	559	0
1	4	14	"PFM0695"	"M51089_1"	2260	22840	120	417	391	125	56	57	9	99	98	0	426	402	122	86	89	14	100	97	0	1.062	1.060	1.061	1.057	1.652	1.063	0.904	120	456	701	651	0.086	361	340	335	316	0
1	5	14	"PFM0698"	"M51323_1"	2440	22840	110	2288	2227	415	56	58	10	100	100	0	2361	2262	452	87	89	14	100	100	0	0.982	0.998	0.987	1.000	1.178	0.964	0.933	80	416	4506	4346	-0.027	2232	2274	2171	2175	0
1	6	14	"PFM0702"	"M5172_2"	2630	22840	120	159	159	37	58	59	10	99	99	0	337	337	90	91	93	16	99	97	0	0.411	0.411	0.404	0.422	1.700	0.393	0.856	120	504	347	347	-1.284	101	246	101	246	0
1	7	14	"PFM0705"	"M52114_1"	2810	22840	120	1296	1207	372	59	60	10	100	100	0	1989	1856	643	92	94	14	99	99	0	0.652	0.651	0.627	0.692	1.714	0.631	0.941	120	537	3134	2912	-0.617	1237	1897	1148	1764	0
1	8	14	"PFM0710"	"M52423_1"	3010	22840	110	399	388	76	60	61	10	100	100	0	1301	1280	207	91	94	20	100	100	0	0.280	0.276	0.271	0.272	1.247	0.262	0.913	80	517	1549	1517	-1.836	339	1210	328	1189	0
1	9	14	"PFM0728"	"M53642_4"	3200	22840	110	1483	1474	314	61	63	16	100	100	0	1006	1023	186	93	97	36	100	100	0	1.558	1.519	1.532	1.509	1.183	1.511	0.936	80	520	2335	2343	0.639	1422	913	1413	930	0
1	10	14	"PFM0732"	"M53850_1"	3390	22840	120	14113	13219	4337	65	68	17	100	100	0	6704	6249	2496	100	103	34	99	98	0	2.127	2.139	2.073	2.403	1.692	2.098	0.940	120	554	20652	19303	1.089	14048	6604	13154	6149	0
1	11	14	"PFM0734"	"M53930_1"	3580	22840	120	2029	1863	589	69	70	13	100	100	0	2253	2077	613	103	105	18	100	100	0	0.912	0.909	0.919	0.903	1.370	0.911	0.951	120	553	4110	3768	-0.133	1960	2150	1794	1974	0
1	12	14	"PFM0738"	"M54370_2"	3760	22850	110	84	86	12	68	69	13	58	25	0	165	164	31	101	103	16	95	83	0	0.250	0.286	0.284	0.259	2.733	0.230	0.201	80	490	80	81	-2.000	16	64	18	63	0
1	13	14	"PFM0742"	"M5455_1"	3960	22840	120	180	177	46	64	66	12	97	96	0	1495	1467	378	100	101	16	100	100	0	0.083	0.083	0.081	0.079	1.480	0.081	0.844	120	588	1511	1480	-3.588	116	1395	113	1367	0
1	14	14	"PFM0744"	"M5455_6"	4150	22840	110	175	184	31	62	64	11	100	100	0	368	375	62	97	99	17	100	100	0	0.417	0.439	0.423	0.435	1.293	0.405	0.826	80	489	384	400	-1.262	113	271	122	278	0
1	15	14	"PFM0765"	"M55888_4"	4340	22840	110	381	383	85	61	62	10	100	100	0	567	590	129	96	97	17	100	100	0	0.679	0.652	0.644	0.650	1.301	0.634	0.890	80	482	791	816	-0.558	320	471	322	494	0
1	16	14	"PFM0770"	"M55941_1"	4520	22860	150	65	67	14	62	66	47	0	0	0	104	106	24	97	99	24	23	8	0	0.429	0.556	0.536	0.614	3.914	0.224	0.058	156	735	10	14	-1.222	3	7	5	9	-50
1	17	14	"PFM0772"	"M56059_1"	4720	22840	110	915	911	184	64	69	58	100	100	0	676	678	126	98	103	36	100	100	0	1.472	1.460	1.461	1.462	1.310	1.450	0.911	80	477	1429	1427	0.558	851	578	847	580	0
1	18	14	"PFM0780"	"M56462_2"	4910	22840	110	564	557	108	63	64	12	100	100	0	2534	2523	398	94	101	35	100	100	0	0.205	0.203	0.203	0.201	1.199	0.201	0.923	80	549	2941	2923	-2.284	501	2440	494	2429	0
1	19	14	"PFM0782"	"M56512_15"	5100	22840	110	128	132	34	65	68	25	92	70	0	214	220	49	98	102	36	100	90	0	0.543	0.549	0.502	0.525	1.711	0.483	0.567	80	508	179	189	-0.881	63	116	67	122	0
1	20	14	"PFM0785"	"M56710_1"	5290	22840	120	675	644	167	66	67	12	100	100	0	958	934	289	100	102	18	100	99	0	0.710	0.693	0.698	0.731	1.453	0.669	0.937	120	513	1467	1412	-0.495	609	858	578	834	0
1	21	14	"PFM0809"	"M58416_1"	5460	22830	110	75	74	19	65	66	13	36	8	0	142	149	46	102	105	22	70	46	0	0.250	0.191	0.338	0.342	2.539	0.208	0.148	80	492	50	56	-2.000	10	40	9	47	0
1	22	14	"PFM0815"	"M58784_1"	5660	22830	110	103	104	21	65	66	12	91	76	0	152	196	127	98	103	21	75	56	0	0.704	0.398	0.492	0.575	3.640	0.175	0.312	80	563	92	137	-0.507	38	54	39	98	0
1	1	15	"PFM0817"	"M58847_5"	1680	23030	110	148	148	27	59	59	10	100	98	0	724	714	139	91	94	23	100	100	0	0.141	0.143	0.145	0.139	1.434	0.134	0.848	80	538	722	712	-2.830	89	633	89	623	0
1	2	15	"PFM0820"	"M5894_7"	1880	23030	120	176	170	42	56	57	10	98	98	0	355	337	87	87	88	21	99	98	0	0.448	0.456	0.456	0.440	1.714	0.434	0.834	120	534	388	364	-1.159	120	268	114	250	0
1	3	15	"PFM0824"	"M59170_6"	2070	23030	120	83	84	14	55	56	9	93	80	0	116	118	23	84	86	12	83	60	0	0.875	0.853	0.833	0.922	2.422	0.638	0.322	120	500	60	63	-0.193	28	32	29	34	0
1	4	15	"PFM0828"	"M59497_4"	2260	23030	120	1624	1476	469	56	57	10	100	100	0	1480	1413	432	85	87	12	100	100	0	1.124	1.069	1.088	1.072	1.394	1.075	0.950	120	468	2963	2748	0.169	1568	1395	1420	1328	0
1	5	15	"PFN0330"	"N134_61"	2430	23030	120	399	398	70	58	60	11	100	100	0	399	403	84	88	91	15	100	100	0	1.096	1.079	1.090	1.099	1.338	1.057	0.884	120	539	652	655	0.133	341	311	340	315	0
1	6	15	"PFN0332"	"N134_67"	2630	23020	110	1568	1511	351	60	64	43	100	100	0	1015	980	233	93	99	53	100	100	0	1.636	1.636	1.657	1.652	1.242	1.587	0.947	80	486	2430	2338	0.710	1508	922	1451	887	0
1	7	15	"PFN0334"	"N134_74"	2830	23030	110	232	229	44	61	63	25	100	100	0	403	412	76	93	97	39	100	100	0	0.552	0.527	0.523	0.524	1.266	0.507	0.889	80	515	481	487	-0.858	171	310	168	319	0
1	8	15	"PFN0336"	"N134_76"	3020	23030	120	576	562	169	60	62	10	100	100	0	714	689	197	94	96	20	100	99	0	0.832	0.844	0.849	0.852	1.565	0.839	0.911	120	547	1136	1097	-0.265	516	620	502	595	0
1	9	15	"PFN0338"	"N134_78"	3200	23030	110	138	145	36	62	65	17	100	97	0	578	589	116	98	102	35	100	100	0	0.158	0.169	0.159	0.159	1.456	0.155	0.746	80	476	556	574	-2.659	76	480	83	491	0
1	10	15	"PFN0342"	"N134_83"	3400	23030	120	1623	1484	430	69	70	14	100	100	0	1855	1755	484	104	106	18	100	100	0	0.887	0.857	0.870	0.857	1.388	0.855	0.946	120	540	3305	3066	-0.172	1554	1751	1415	1651	0
1	11	15	"PFN0360"	"N135_22"	3590	23030	120	372	355	98	69	70	12	100	100	0	327	321	76	102	104	18	99	98	0	1.347	1.306	1.334	1.290	1.445	1.330	0.881	120	520	528	505	0.429	303	225	286	219	0
1	12	15	"PFN0363"	"N135_27"	3780	23030	110	294	285	64	67	68	12	100	100	0	362	373	74	101	103	16	100	100	0	0.870	0.801	0.796	0.779	1.424	0.766	0.848	80	519	488	490	-0.201	227	261	218	272	0
1	13	15	"PFN0365"	"N135_7"	3960	23030	110	134	137	30	66	68	21	97	81	0	591	590	97	100	109	110	100	100	0	0.138	0.145	0.145	0.133	1.639	0.141	0.591	80	491	559	561	-2.852	68	491	71	490	0
1	14	15	"PFN0367"	"N135_9"	4160	23030	120	478	443	124	64	66	13	100	100	0	529	503	148	99	107	102	95	88	0	0.963	0.938	0.931	0.963	1.466	0.772	0.659	120	575	844	783	-0.055	414	430	379	404	0
1	15	15	"PFN0369"	"N136_13"	4350	23030	110	193	193	35	60	61	11	100	100	0	1286	1248	259	95	97	16	100	100	0	0.112	0.115	0.116	0.115	1.274	0.108	0.879	80	481	1324	1286	-3.163	133	1191	133	1153	0
1	16	15	"PFN0371"	"N136_16"	4540	23030	110	92	93	17	61	66	60	5	0	0	258	261	43	93	95	25	100	100	0	0.188	0.190	0.183	0.172	1.900	0.171	0.450	80	435	196	200	-2.412	31	165	32	168	0
1	17	15	"PFN0390"	"N137_31"	4730	23030	120	1084	1016	331	64	68	51	100	100	0	882	814	262	98	102	28	99	97	0	1.301	1.330	1.324	1.381	1.423	1.334	0.942	120	619	1804	1668	0.380	1020	784	952	716	0
1	18	15	"PFN0393"	"N137_38"	4940	23040	90	91	95	18	64	65	12	84	61	0	156	168	61	97	100	19	80	69	0	0.458	0.437	0.529	0.532	3.240	0.259	0.232	52	396	86	102	-1.128	27	59	31	71	0
1	19	15	"PFN0395"	"N137_4"	5110	23020	110	933	867	193	66	67	15	100	100	0	867	839	197	100	105	41	100	100	0	1.130	1.084	1.078	1.095	1.202	1.027	0.931	80	484	1634	1540	0.177	867	767	801	739	0
1	20	15	"PFN0398"	"N137_44"	5300	23030	120	514	504	178	64	66	17	100	99	0	732	670	199	97	102	39	100	98	0	0.709	0.768	0.758	0.743	1.571	0.777	0.913	120	528	1085	1013	-0.497	450	635	440	573	0
1	21	15	"PFN0400"	"N137_5"	5480	23020	110	1076	1022	276	68	73	31	100	100	0	826	794	187	107	117	52	100	98	0	1.402	1.389	1.415	1.403	1.423	1.378	0.924	80	493	1727	1641	0.487	1008	719	954	687	0
1	22	15	"PFN0403"	"N137_53"	5670	23030	110	134	136	20	70	73	29	96	62	0	222	236	65	108	116	48	95	63	0	0.561	0.516	0.601	0.556	1.797	0.417	0.487	80	553	178	194	-0.833	64	114	66	128	0
1	1	16	"PFN0420"	"N138_29"	1690	23220	100	94	96	26	58	59	11	88	71	0	194	245	136	95	99	28	97	76	0	0.364	0.253	0.259	0.293	2.083	0.185	0.582	80	488	135	188	-1.459	36	99	38	150	0
1	2	16	"PFN0422"	"N138_30"	1880	23220	120	107	108	20	54	55	8	99	98	0	266	261	60	85	87	12	99	99	0	0.293	0.307	0.299	0.314	1.706	0.279	0.741	120	554	234	230	-1.772	53	181	54	176	0
1	3	16	"PFN0427"	"N138_36"	2070	23220	130	80	81	14	55	55	9	89	65	0	126	130	22	85	86	12	93	81	0	0.610	0.578	0.589	0.589	2.509	0.441	0.298	120	601	66	71	-0.714	25	41	26	45	0
1	4	16	"PFN0429"	"N138_39"	2260	23220	120	1355	1243	385	56	57	9	100	100	0	842	791	245	86	88	13	100	100	0	1.718	1.684	1.703	1.767	1.497	1.687	0.917	120	537	2055	1892	0.781	1299	756	1187	705	0
1	5	16	"PFN0431"	"N138_43"	2450	23220	110	648	633	151	58	60	14	100	100	0	1045	1050	242	91	96	40	100	100	0	0.618	0.600	0.589	0.597	1.183	0.564	0.909	80	486	1544	1534	-0.693	590	954	575	959	0
1	6	16	"PFN0435"	"N138_51"	2650	23220	150	67	68	12	60	64	34	2	0	0	103	106	22	92	99	51	6	0	0	0.636	0.571	0.600	0.682	3.645	0.583	0.453	156	807	18	22	-0.652	7	11	8	14	-50
1	7	16	"PFN0839"	"N163_7"	2850	23220	90	116	121	31	60	60	10	98	94	0	174	183	48	92	95	15	98	92	0	0.683	0.670	0.704	0.687	1.895	0.608	0.612	52	372	138	152	-0.550	56	82	61	91	0
1	8	16	"PFN0843"	"N164_7"	3030	23220	120	1494	1368	474	60	62	10	100	100	0	1223	1169	332	95	96	15	100	100	0	1.271	1.218	1.213	1.148	1.540	1.260	0.908	120	542	2562	2382	0.346	1434	1128	1308	1074	0
1	9	16	"PFN0846"	"N165_14"	3220	23220	120	756	690	202	64	66	17	100	100	0	1404	1281	339	100	100	16	100	100	0	0.531	0.530	0.545	0.519	1.333	0.527	0.944	120	550	1996	1807	-0.914	692	1304	626	1181	0
1	10	16	"PFN0848"	"N165_16"	3400	23210	110	25671	23645	5792	73	134	751	100	100	0	12823	12332	3247	107	189	809	100	100	0	2.013	1.928	1.907	1.956	1.300	1.885	0.943	80	471	38314	35797	1.009	25598	12716	23572	12225	0
1	11	16	"PFN0852"	"N165_8"	3600	23220	120	118	120	27	71	120	671	0	0	0	325	325	78	105	171	724	0	0	0	0.214	0.223	0.218	0.208	1.880	0.208	0.615	120	590	267	269	-2.227	47	220	49	220	0
1	12	16	"PFN0854"	"N166_2"	3780	23250	90	82	80	13	70	70	13	42	15	0	130	130	24	103	104	18	65	30	0	0.444	0.370	0.475	0.482	2.838	0.220	0.073	52	275	39	37	-1.170	12	27	10	27	0
1	13	16	"PFN0877"	"N168_9"	3940	23240	150	68	70	13	67	69	20	3	0	0	104	106	18	101	108	94	0	0	0	0.333	0.600	0.490	0.543	3.824	1.314	0.107	156	682	4	8	-1.585	1	3	3	5	-50
1	14	16	"PFN0881"	"N169_15"	4140	23230	150	62	63	11	65	66	12	12	1	0	97	97	17	100	107	91	0	0	0	1.000	0.667	0.600	0.573	3.162	0.004	0.001	156	736	-6	-5	0.000	-3	-3	-2	-3	-50
1	15	16	"PFN0884"	"N169_20"	4360	23200	110	167	169	42	63	64	11	100	100	0	136	136	27	98	99	16	81	55	0	2.737	2.789	2.404	2.997	2.315	2.821	0.308	80	519	142	144	1.453	104	38	106	38	0
1	16	16	"PFN0889"	"N170_4"	4540	23210	110	358	350	78	59	60	10	100	100	0	288	297	65	92	94	15	100	100	0	1.526	1.420	1.408	1.432	1.450	1.404	0.836	80	502	495	496	0.609	299	196	291	205	0
1	17	16	"PFN0891"	"N171_3"	4720	23220	110	351	354	80	60	61	10	100	100	0	483	488	102	93	96	20	100	100	0	0.746	0.744	0.737	0.742	1.362	0.711	0.866	80	506	681	689	-0.422	291	390	294	395	0
1	18	16	"PFN0895"	"N173_3"	4900	23230	110	97	98	20	61	62	11	92	73	0	153	156	32	94	96	20	91	71	0	0.610	0.597	0.616	0.595	2.267	0.415	0.356	80	546	95	99	-0.713	36	59	37	62	0
1	19	16	"PFN0917"	"N177_5"	5120	23230	150	74	75	14	62	64	15	35	8	0	109	114	23	95	99	34	20	5	0	0.857	0.684	0.667	0.672	3.069	0.233	0.111	156	760	26	32	-0.222	12	14	13	19	-50
1	20	16	"PFN0923"	"N181_1"	5300	23220	120	1436	1316	454	63	65	13	100	99	0	1086	1001	366	95	101	68	95	92	0	1.385	1.383	1.353	1.510	1.850	1.367	0.909	120	486	2364	2159	0.470	1373	991	1253	906	0
1	21	16	"PFN0925"	"N181_11"	5490	23220	120	4060	3886	999	71	75	29	100	100	0	2003	1869	505	108	120	78	99	99	0	2.105	2.166	2.168	2.234	1.384	2.182	0.943	120	555	5884	5576	1.074	3989	1895	3815	1761	0
1	22	16	"PFN0928"	"N181_17"	5680	23220	120	6287	5878	1928	74	75	15	100	100	0	3835	3610	1284	115	118	25	99	99	0	1.670	1.661	1.657	1.735	1.613	1.659	0.939	120	598	9933	9299	0.740	6213	3720	5804	3495	0
1	1	17	"PFN0931"	"N181_21"	1690	23420	100	109	106	19	57	58	11	98	88	0	304	322	88	92	98	28	100	100	0	0.245	0.213	0.212	0.204	1.684	0.186	0.649	80	492	264	279	-2.027	52	212	49	230	0
1	2	17	"PFN0933"	"N181_25"	1870	23420	110	70	70	10	55	55	8	76	45	0	138	140	31	85	87	13	96	81	0	0.283	0.273	0.338	0.301	2.654	0.190	0.183	80	555	68	70	-1.821	15	53	15	55	0
1	3	17	"PFN0958"	"N187_1"	2090	23420	80	67	67	10	56	56	9	57	30	0	109	112	23	86	88	13	67	40	0	0.478	0.423	0.419	0.470	2.872	0.169	0.047	52	327	34	37	-1.064	11	23	11	26	0
1	4	17	"PFN0960"	"N187_5"	2260	23410	110	1122	1056	207	57	58	12	100	100	0	741	728	165	87	90	26	100	100	0	1.628	1.559	1.555	1.591	1.258	1.508	0.928	80	508	1719	1640	0.703	1065	654	999	641	0
1	5	17	"PFN0964"	"N189_3"	2450	23410	80	65	73	31	59	60	10	36	23	0	121	133	63	91	92	14	69	50	0	0.200	0.333	0.442	0.476	3.072	0.337	0.415	52	334	36	56	-2.322	6	30	14	42	0
1	6	17	"PFN0966"	"N189_6"	2640	23420	120	1205	1133	381	59	60	10	100	100	0	1356	1281	373	89	91	13	100	100	0	0.904	0.901	0.916	0.876	1.477	0.914	0.933	120	551	2413	2266	-0.145	1146	1267	1074	1192	0
1	7	17	"PFN0969"	"N197_2"	2830	23410	110	3196	3020	601	59	60	12	100	100	0	2614	2584	587	90	94	38	100	100	0	1.243	1.187	1.172	1.201	1.224	1.146	0.950	80	543	5661	5455	0.314	3137	2524	2961	2494	0
1	8	17	"PFN0979"	"N243_1"	3030	23410	110	210	203	36	58	59	10	100	100	0	471	476	75	90	93	26	100	100	0	0.399	0.376	0.364	0.370	1.354	0.353	0.860	80	518	533	531	-1.326	152	381	145	386	0
1	9	17	"PFF1893"	"F8058_1"	3210	23410	110	119	151	84	60	62	11	98	92	0	161	206	119	93	95	15	93	88	0	0.868	0.805	0.822	0.877	2.011	0.714	0.820	80	482	127	204	-0.205	59	68	91	113	0
1	10	17	"PFB0086"	"B312"	3400	23410	110	14392	13485	2686	69	102	540	100	100	0	8478	8199	1932	106	151	552	100	100	0	1.711	1.658	1.609	1.686	1.211	1.620	0.964	80	544	22695	21509	0.775	14323	8372	13416	8093	0
1	11	17	"PFB0247"	"B619"	3600	23420	110	123	128	27	69	72	17	96	83	0	134	138	24	105	108	34	45	5	0	1.862	1.788	1.596	1.788	2.183	1.524	0.278	80	457	83	92	0.897	54	29	59	33	0
1	12	17	"PFB0263"	"B648"	3780	23410	150	69	71	12	66	68	12	21	7	0	109	116	41	101	102	18	33	13	0	0.375	0.333	0.467	0.504	3.698	0.093	0.033	156	543	11	20	-1.415	3	8	5	15	-50
1	13	17	"PFB0272"	"B666"	3980	23430	110	81	81	16	64	65	12	57	35	0	147	148	26	99	100	18	91	65	0	0.354	0.347	0.345	0.336	3.174	0.266	0.187	80	430	65	66	-1.497	17	48	17	49	0
1	14	17	"PFC0108"	"C322"	4160	23410	110	252	250	51	64	65	11	100	100	0	588	575	108	99	100	17	100	100	0	0.384	0.391	0.391	0.386	1.331	0.366	0.864	80	458	677	662	-1.379	188	489	186	476	0
1	15	17	"PFA0055"	"A14801_28"	4350	23430	150	76	84	29	63	64	11	51	33	0	111	127	45	97	99	16	44	33	0	0.929	0.700	0.667	0.716	3.555	0.567	0.496	156	731	27	51	-0.107	13	14	21	30	-50
1	16	17	"PFA0082"	"A18792_10"	4540	23410	110	119	121	23	60	61	10	100	96	0	167	169	30	94	95	15	100	96	0	0.808	0.813	0.866	0.827	1.887	0.688	0.546	80	514	132	136	-0.307	59	73	61	75	0
1	17	17	"PFA0091"	"A18792_4"	4730	23420	90	425	422	106	60	61	10	100	100	0	566	554	148	94	96	15	100	100	0	0.773	0.787	0.781	0.794	1.341	0.741	0.901	52	345	837	822	-0.371	365	472	362	460	0
1	18	17	"PFA0097"	"A19747_2"	4900	23450	150	67	68	16	61	63	11	34	13	0	99	102	21	95	98	21	22	7	0	1.500	1.000	0.685	0.771	2.772	0.350	0.115	156	738	10	14	0.585	6	4	7	7	-50
1	19	17	"PFA0173"	"A4732_13"	5120	23410	110	108	107	20	62	63	11	95	86	0	175	174	26	94	97	16	98	96	0	0.568	0.563	0.534	0.538	1.985	0.540	0.567	80	492	127	125	-0.816	46	81	45	80	0
1	20	17	"PFA0219"	"A8784_10"	5310	23410	100	864	810	282	62	64	11	100	100	0	994	972	383	94	99	69	98	93	0	0.891	0.852	0.830	0.924	1.744	0.819	0.921	80	467	1702	1626	-0.166	802	900	748	878	0
1	21	17	"PFM0561"	"M44175_1"	5500	23410	100	2595	2497	699	67	70	15	100	100	0	2083	1949	463	100	103	20	100	100	0	1.275	1.314	1.350	1.306	1.215	1.342	0.945	80	458	4511	4279	0.350	2528	1983	2430	1849	0
1	22	17	"PFM0639"	"M46861_1"	5690	23410	100	112	116	21	70	72	14	95	81	0	145	154	49	107	110	20	65	48	0	1.105	0.979	0.882	1.097	3.000	0.510	0.218	80	442	80	93	0.144	42	38	46	47	0
1	1	18	"PFM0668"	"M48963_5"	1690	23610	110	262	265	50	59	60	11	100	100	0	602	594	116	95	97	21	100	100	0	0.400	0.413	0.413	0.411	1.304	0.402	0.898	80	586	710	705	-1.321	203	507	206	499	0
1	2	18	"PFM0751"	"M55156_1"	1890	23610	80	77	79	15	55	55	8	88	69	0	142	140	24	87	88	13	94	84	0	0.400	0.453	0.408	0.447	2.402	0.329	0.284	52	340	77	77	-1.322	22	55	24	53	0
1	3	18	"PFM0789"	"M57163_1"	2080	23610	100	83	83	15	56	56	9	88	67	0	277	270	67	87	89	14	100	100	0	0.142	0.148	0.150	0.136	2.113	0.133	0.515	80	452	217	210	-2.815	27	190	27	183	0
1	4	18	"PFM0887"	"M8047_1"	2260	23600	110	275	276	57	56	57	12	100	100	0	890	883	160	87	90	26	100	100	0	0.273	0.276	0.275	0.273	1.290	0.262	0.890	80	510	1022	1016	-1.874	219	803	220	796	0
1	5	18	"PFD0324"	"D37405_1"	2460	23600	100	113	114	20	57	58	10	100	97	0	185	183	34	89	91	14	98	95	0	0.583	0.606	0.645	0.617	1.791	0.545	0.630	80	449	152	151	-0.778	56	96	57	94	0
1	6	18	"PFD0374"	"D42243_5"	2640	23620	150	66	67	13	58	60	11	42	16	0	102	105	23	89	92	18	36	17	0	0.615	0.563	0.600	0.677	3.065	0.298	0.089	156	733	21	25	-0.700	8	13	9	16	-50
1	7	18	"PFD0381"	"D42873_1"	2850	23610	100	78	79	14	56	57	11	83	46	0	114	115	20	88	91	35	30	1	0	0.846	0.852	0.838	0.811	2.581	0.563	0.120	80	452	48	50	-0.241	22	26	23	27	0
1	8	18	"PFD0391"	"D42954_8"	3030	23600	90	234	235	52	57	57	9	100	100	0	220	216	39	90	91	13	100	100	0	1.362	1.413	1.477	1.421	1.599	1.429	0.779	52	381	307	304	0.445	177	130	178	126	0
1	9	18	"PFD0408"	"D47995_1"	3220	23600	120	862	782	239	59	59	10	100	100	0	1721	1567	505	91	93	14	100	99	0	0.493	0.490	0.486	0.502	1.609	0.480	0.948	120	522	2433	2199	-1.021	803	1630	723	1476	0
1	10	18	"PFD0468"	"D53677_9"	3400	23620	150	69	73	16	63	65	18	23	6	0	117	128	46	97	102	39	28	14	0	0.300	0.323	0.403	0.449	3.234	0.247	0.251	156	622	26	41	-1.737	6	20	10	31	-50
1	11	18	"IMX067I"	"Y_IMX067I"	3570	23610	150	60	62	13	64	66	18	7	0	0	101	112	43	100	104	39	16	5	0	-4.000	-0.167	0.596	0.606	4.202	0.151	0.067	156	629	-3	10	Error	-4	1	-2	12	-50
1	12	18	"IOX204I"	"Y_IOX204I"	3780	23590	150	62	64	12	62	64	12	16	7	0	95	99	19	97	99	18	16	4	0	0.000	1.000	0.594	0.588	3.671	0.103	0.010	156	549	-2	4	Error	0	-2	2	2	-50
1	13	18	"IDX437I"	"Y_IDX437I"	3950	23610	150	61	63	12	62	63	11	19	5	0	97	99	15	96	98	17	14	3	0	-1.000	0.333	0.721	0.616	3.742	0.096	0.007	156	537	0	4	Error	-1	1	1	3	-50
1	14	18	"ILX005I"	"Y_ILX005I"	4150	23640	150	63	64	10	63	64	11	14	1	0	95	96	16	96	98	16	17	4	0	0.000	100000.000	0.571	0.667	3.306	0.220	0.022	156	625	-1	1	Error	0	-1	1	0	-50
1	15	18	"Z_1_10"	"Z_1_10"	4360	23600	150	61	62	11	62	63	11	16	3	0	100	100	18	94	96	15	27	9	0	-0.167	0.000	0.621	0.614	3.867	0.224	0.045	156	589	5	6	Error	-1	6	0	6	-50
1	16	18	"Z_1_30"	"Z_1_30"	4560	23620	150	69	69	12	61	62	10	42	14	0	106	108	21	95	96	15	40	20	0	0.727	0.615	0.800	0.706	3.374	0.228	0.059	156	558	19	21	-0.459	8	11	8	13	-50
1	17	18	"Z_2_70"	"Z_2_70"	4730	23600	130	2405	2310	503	64	64	10	100	100	0	14113	14215	2914	98	100	16	100	100	0	0.167	0.159	0.160	0.158	1.192	0.154	0.950	120	497	16356	16363	-2.582	2341	14015	2246	14117	0
1	18	18	"Z_2_90"	"Z_2_90"	4940	23600	120	2590	2357	820	66	67	11	100	100	0	15941	14144	5023	104	107	20	100	100	0	0.159	0.163	0.163	0.164	1.596	0.160	0.957	120	475	18361	16331	-2.650	2524	15837	2291	14040	0
1	19	18	"Z_3_10"	"Z_3_10"	5130	23600	110	88	87	14	66	67	13	72	35	0	221	224	36	105	107	21	100	98	0	0.190	0.176	0.195	0.180	2.013	0.153	0.281	80	454	138	140	-2.399	22	116	21	119	0
1	20	18	"Z_3_30"	"Z_3_30"	5290	23630	150	66	69	13	64	66	13	20	6	0	108	109	22	98	101	20	30	8	0	0.200	0.455	0.432	0.451	3.357	0.240	0.052	156	770	12	16	-2.322	2	10	5	11	-50
1	21	18	"Z_3_50"	"Z_3_50"	5500	23600	110	1191	1109	245	67	69	15	100	100	0	1089	1075	188	100	102	20	100	100	0	1.137	1.069	1.093	1.058	1.238	1.078	0.926	80	526	2113	2017	0.185	1124	989	1042	975	0
1	22	18	"Z_3_70"	"Z_3_70"	5690	23600	100	2368	2340	604	66	68	13	100	100	0	2356	2252	502	100	103	19	100	100	0	1.020	1.057	1.056	1.050	1.191	1.066	0.955	80	457	4558	4426	0.029	2302	2256	2274	2152	0
1	1	19	"Z_5_10"	"Z_5_10"	1710	23830	150	71	71	13	59	60	11	50	22	0	113	115	21	97	100	19	41	15	0	0.750	0.667	0.640	0.700	3.415	0.254	0.108	156	809	28	30	-0.415	12	16	12	18	-50
1	2	19	"Z_5_30"	"Z_5_30"	1890	23800	110	135	133	25	59	60	10	100	100	0	184	184	33	92	93	14	100	96	0	0.826	0.804	0.819	0.806	1.709	0.780	0.629	80	458	168	166	-0.276	76	92	74	92	0
1	3	19	"Z_5_50"	"Z_5_50"	2090	23790	120	6582	6035	2145	60	60	10	100	100	0	6497	5904	2134	91	93	14	100	100	0	1.018	1.028	1.034	1.052	1.622	1.024	0.962	120	541	12928	11788	0.026	6522	6406	5975	5813	0
1	4	19	"Z_5_70"	"Z_5_70"	2280	23790	120	15511	13955	4808	60	62	15	100	100	0	14110	12759	5128	93	95	17	100	100	0	1.102	1.097	1.085	1.249	1.805	1.071	0.956	120	588	29468	26561	0.141	15451	14017	13895	12666	0
1	5	19	"Z_5_90"	"Z_5_90"	2470	23790	110	25017	22414	4884	65	67	17	100	100	0	22322	20298	4602	96	100	24	100	100	0	1.123	1.106	1.098	1.109	1.124	1.095	0.966	80	507	47178	42551	0.167	24952	22226	22349	20202	0
1	6	19	"Z_6_10"	"Z_6_10"	2670	23780	90	94	100	29	62	64	13	86	65	0	145	171	130	95	97	17	86	76	0	0.640	0.500	0.617	0.622	2.250	0.221	0.389	52	337	82	114	-0.644	32	50	38	76	0
1	7	19	"Z_7_50"	"Z_7_50"	2850	23790	120	497	491	161	58	59	9	100	100	0	717	660	210	91	93	17	99	99	0	0.701	0.761	0.748	0.794	1.567	0.754	0.922	120	544	1065	1002	-0.512	439	626	433	569	0
1	8	19	"Z_7_70"	"Z_7_70"	3030	23790	110	1260	1201	253	58	59	10	100	100	0	1480	1467	282	91	91	13	100	100	0	0.865	0.831	0.823	0.826	1.209	0.826	0.946	80	497	2591	2519	-0.209	1202	1389	1143	1376	0
1	9	19	"Z_7_90"	"Z_7_90"	3240	23790	120	1872	1679	542	60	61	10	100	100	0	2122	1970	559	93	94	16	100	100	0	0.893	0.863	0.870	0.831	1.372	0.870	0.958	120	537	3841	3496	-0.163	1812	2029	1619	1877	0
1	10	19	"Z_8_10"	"Z_8_10"	3420	23790	80	62	64	12	61	62	10	17	7	0	126	142	53	95	97	17	63	44	0	0.032	0.064	0.190	0.188	3.424	0.082	0.054	52	292	32	50	-4.954	1	31	3	47	0
1	11	19	"Z_8_30"	"Z_8_30"	3620	23790	100	70	72	14	60	61	10	47	23	0	134	141	32	93	94	15	83	67	0	0.244	0.250	0.343	0.346	2.908	0.180	0.113	80	444	51	60	-2.036	10	41	12	48	0
1	12	19	"Z_8_50"	"Z_8_50"	3800	23790	110	6430	6055	1009	61	61	10	100	100	0	19328	18358	2730	93	94	15	100	100	0	0.331	0.328	0.329	0.326	1.181	0.324	0.950	80	455	25604	24259	-1.595	6369	19235	5994	18265	0
1	13	19	"PFA32032"	"oPFA32032"	3990	23790	120	101	101	16	61	62	10	96	91	0	158	162	25	94	95	15	99	96	0	0.625	0.588	0.574	0.563	1.835	0.522	0.526	120	462	104	108	-0.678	40	64	40	68	0
1	14	19	"PFC0775"	"oPFC0775"	4170	23790	110	395	383	85	61	62	10	100	100	0	2606	2580	531	94	95	15	100	100	0	0.133	0.130	0.129	0.128	1.210	0.125	0.927	80	399	2846	2808	-2.911	334	2512	322	2486	0
1	15	19	"PFI17647"	"oPFI17647"	4360	23780	100	65	65	10	61	61	10	21	5	0	119	126	28	94	96	15	63	41	0	0.160	0.125	0.235	0.241	2.769	0.094	0.037	80	414	29	36	-2.644	4	25	4	32	0
1	16	19	"PFF72435"	"oPFF72435"	4550	23790	120	290	282	72	61	62	11	100	100	0	439	425	117	94	95	15	100	100	0	0.664	0.668	0.664	0.677	1.524	0.640	0.867	120	467	574	552	-0.591	229	345	221	331	0
1	17	19	"PFL0040"	"oPFL0040"	4730	23790	120	3172	3246	876	65	66	11	100	100	0	2404	2329	644	99	100	16	100	100	0	1.348	1.426	1.433	1.456	1.334	1.428	0.952	120	508	5412	5411	0.431	3107	2305	3181	2230	0
1	18	19	"PFL0041"	"oPFL0041"	4930	23790	120	330	321	76	66	68	16	100	100	0	2663	2611	657	104	105	19	100	100	0	0.103	0.102	0.102	0.101	1.327	0.099	0.926	120	487	2823	2762	-3.277	264	2559	255	2507	0
1	19	19	"PFI17649"	"oPFI17649"	5090	23830	150	65	67	11	66	68	16	10	0	0	109	112	22	104	108	27	17	1	0	-0.200	0.125	0.500	0.552	3.049	0.175	0.115	156	653	4	9	Error	-1	5	1	8	-50
1	20	19	"PFJ12790"	"oPFJ12790"	5310	23790	110	161	167	34	64	65	12	100	100	0	567	597	118	100	106	29	100	100	0	0.208	0.207	0.207	0.201	1.312	0.202	0.858	80	456	564	600	-2.267	97	467	103	497	0
1	21	19	"PFJ12792"	"oPFJ12792"	5500	23790	110	176	171	33	66	67	13	100	100	0	725	717	135	103	106	25	100	100	0	0.177	0.171	0.169	0.166	1.352	0.163	0.831	80	542	732	719	-2.499	110	622	105	614	0
1	22	19	"PFK12895"	"oPFK12895"	5710	23790	110	78	81	15	65	66	12	51	23	0	139	158	50	99	102	21	72	46	0	0.325	0.271	0.354	0.379	2.527	0.203	0.232	80	515	53	75	-1.621	13	40	16	59	0
1	1	20	"PFF72440"	"oPFF72440"	1710	23980	120	2580	2470	723	63	64	11	100	100	0	4016	3788	1023	102	104	20	100	100	0	0.643	0.653	0.652	0.655	1.334	0.649	0.944	120	515	6431	6093	-0.637	2517	3914	2407	3686	0
1	2	20	"PFH0004"	"oPFH0004"	1890	23980	120	1680	1559	497	60	61	10	100	100	0	1104	1061	323	94	95	15	100	99	0	1.604	1.550	1.550	1.584	1.434	1.566	0.945	120	504	2630	2466	0.682	1620	1010	1499	967	0
1	3	20	"PFD66983"	"oPFD66983"	2090	23980	120	109	109	25	59	60	11	97	85	0	147	152	32	92	93	14	94	85	0	0.909	0.833	0.829	0.849	2.041	0.730	0.433	120	571	105	110	-0.138	50	55	50	60	0
1	4	20	"PFBL B0087"	"oPFBLOB0087"	2270	23990	90	76	78	15	59	60	10	69	42	0	150	153	27	92	94	15	94	86	0	0.293	0.311	0.270	0.283	2.926	0.254	0.218	52	384	75	80	-1.771	17	58	19	61	0
1	5	20	"PFBL B0089"	"oPFBLOB0089"	2470	23980	120	195	189	45	61	63	16	98	97	0	288	278	67	93	96	23	97	96	0	0.687	0.692	0.656	0.694	1.565	0.665	0.847	120	602	329	313	-0.541	134	195	128	185	0
1	6	20	"PFL0045"	"oPFL0045"	2650	23980	110	1590	1588	340	61	62	13	100	100	0	3180	3393	770	96	101	65	100	100	0	0.496	0.463	0.460	0.464	1.206	0.453	0.951	80	555	4613	4824	-1.012	1529	3084	1527	3297	0
1	7	20	"PFF72441"	"oPFF72441"	2850	23960	90	84	89	19	58	60	11	84	57	0	130	138	37	94	95	16	76	53	0	0.722	0.705	0.743	0.683	2.680	0.423	0.259	52	371	62	75	-0.469	26	36	31	44	0
1	8	20	"PFBL B0090"	"oPFBLOB0090"	3040	23980	120	1692	1631	506	58	59	10	100	100	0	1172	1106	375	91	93	15	99	99	0	1.512	1.550	1.511	1.632	1.514	1.536	0.946	120	591	2715	2588	0.596	1634	1081	1573	1015	0
1	9	20	"PFD66986"	"oPFD66986"	3230	23980	120	83	84	16	60	61	10	78	53	0	131	134	31	94	95	15	79	60	0	0.622	0.600	0.573	0.610	2.925	0.389	0.285	120	485	60	64	-0.686	23	37	24	40	0
1	10	20	"PFL0049"	"oPFL0049"	3400	24010	150	65	67	14	60	61	10	30	15	0	108	114	32	93	95	16	47	27	0	0.333	0.333	0.409	0.390	2.702	0.259	0.177	156	678	20	28	-1.585	5	15	7	21	-50
1	11	20	"PFK12897"	"oPFK12897"	3620	24000	150	66	66	10	59	60	10	30	9	0	103	105	20	91	93	15	44	19	0	0.583	0.500	0.656	0.669	3.642	0.204	0.045	156	698	19	21	-0.778	7	12	7	14	-50
1	12	20	"PFF72442"	"oPFF72442"	3800	23980	120	1717	1615	474	60	61	10	100	100	0	1485	1369	404	93	95	15	99	99	0	1.190	1.219	1.222	1.263	1.513	1.218	0.952	120	515	3049	2831	0.251	1657	1392	1555	1276	0
1	13	20	"PFF72443"	"oPFF72443"	3990	23990	120	779	712	273	62	63	12	100	97	0	1389	1304	434	94	97	16	100	98	0	0.554	0.537	0.544	0.497	1.589	0.545	0.939	120	513	2012	1860	-0.853	717	1295	650	1210	0
1	14	20	"PFBL B0094"	"oPFBLOB0094"	4170	23990	120	4052	3697	1441	64	64	12	100	100	0	5532	5028	1905	95	97	16	99	99	0	0.733	0.736	0.737	0.744	1.647	0.734	0.944	120	502	9425	8566	-0.447	3988	5437	3633	4933	0
1	15	20	"PFH0026"	"oPFH0026"	4350	23980	120	330	334	70	62	64	12	100	100	0	288	285	63	98	100	17	100	99	0	1.411	1.455	1.459	1.519	1.473	1.426	0.854	120	552	458	459	0.496	268	190	272	187	0
1	16	20	"PFD67003"	"oPFD67003"	4540	23990	120	384	363	100	62	63	12	100	100	0	1094	1065	426	96	98	16	100	100	0	0.323	0.311	0.314	0.320	1.512	0.279	0.865	120	556	1320	1270	-1.632	322	998	301	969	0
1	17	20	"PFM60515"	"oPFM60515"	4730	23990	110	105	404	1129	67	67	12	92	70	0	194	851	2420	101	102	16	100	98	0	0.409	0.449	0.411	0.414	2.289	0.434	0.807	80	516	131	1087	-1.291	38	93	337	750	0
1	18	20	"PFL0099"	"oPFL0099"	4920	23990	110	7706	7458	1468	67	69	18	100	100	0	8145	8157	1277	102	105	34	100	100	0	0.950	0.918	0.927	0.909	1.159	0.920	0.963	80	492	15682	15446	-0.074	7639	8043	7391	8055	0
1	19	20	"PFJ12808"	"oPFJ12808"	5100	23990	120	786	752	222	65	67	18	100	100	0	681	656	180	102	107	40	99	98	0	1.245	1.240	1.230	1.260	1.384	1.243	0.946	120	452	1300	1241	0.316	721	579	687	554	0
1	20	20	"PFBL B0145"	"oPFBLOB0145"	5300	23990	120	658	637	217	64	67	45	97	95	0	807	766	258	101	105	26	97	97	0	0.841	0.862	0.843	0.871	1.568	0.853	0.911	120	546	1300	1238	-0.249	594	706	573	665	0
1	21	20	"PFBL B0149"	"oPFBLOB0149"	5490	23990	130	451	440	97	65	69	43	100	99	0	510	498	103	100	103	21	100	100	0	0.941	0.942	0.945	0.940	1.299	0.924	0.903	120	613	796	773	-0.087	386	410	375	398	0
1	22	20	"PFI17700"	"oPFI17700"	5690	23990	120	636	623	211	63	65	12	99	98	0	1414	1367	479	96	98	18	99	97	0	0.435	0.441	0.432	0.448	1.675	0.430	0.937	120	615	1891	1831	-1.202	573	1318	560	1271	0
1	1	21	"PFI17702"	"oPFI17702"	1700	24190	120	2358	2312	882	65	67	13	100	100	0	2058	1963	588	108	112	25	100	100	0	1.176	1.211	1.266	1.097	1.632	1.257	0.922	120	629	4243	4102	0.234	2293	1950	2247	1855	0
1	2	21	"PFG0046"	"oPFG0046"	1890	24190	120	136	129	30	63	63	12	95	91	0	532	512	153	95	98	19	100	98	0	0.167	0.158	0.160	0.155	1.673	0.151	0.774	120	512	510	483	-2.582	73	437	66	417	0
1	3	21	"PFBL B0151"	"oPFBLOB0151"	2070	24180	110	1307	1281	288	59	60	10	100	100	0	1073	1045	216	90	92	20	100	100	0	1.270	1.280	1.276	1.278	1.199	1.254	0.929	80	484	2231	2177	0.344	1248	983	1222	955	0
1	4	21	"PFG0047"	"oPFG0047"	2280	24190	110	259	260	62	58	59	10	100	100	0	356	351	57	91	94	26	100	100	0	0.758	0.777	0.766	0.757	1.385	0.798	0.857	80	528	466	462	-0.399	201	265	202	260	0
1	5	21	"PFD67004"	"oPFD67004"	2450	24190	120	1021	920	335	58	59	10	100	100	0	864	828	285	91	93	16	98	98	0	1.246	1.170	1.174	1.161	1.532	1.178	0.918	120	550	1736	1599	0.317	963	773	862	737	0
1	6	21	"PFL0107"	"oPFL0107"	2640	24190	110	453	451	78	59	59	10	100	100	0	548	563	100	92	94	16	100	100	0	0.864	0.832	0.826	0.833	1.292	0.819	0.887	80	550	850	863	-0.211	394	456	392	471	0
1	7	21	"PFM60519"	"oPFM60519"	2840	24180	110	2131	2052	584	58	59	10	100	100	0	1969	1783	539	89	91	16	100	100	0	1.103	1.177	1.171	1.192	1.250	1.147	0.949	80	590	3953	3688	0.141	2073	1880	1994	1694	0
1	8	21	"PFI17707"	"oPFI17707"	3030	24180	110	1084	1047	276	58	60	11	100	100	0	1149	1118	264	91	94	28	100	100	0	0.970	0.963	0.963	0.955	1.226	0.923	0.922	80	521	2084	2016	-0.044	1026	1058	989	1027	0
1	9	21	"PFBL B0154"	"oPFBLOB0154"	3220	24180	110	12315	11883	3046	62	69	64	100	100	0	13986	13173	3371	97	124	332	100	100	0	0.882	0.904	0.886	0.903	1.196	0.866	0.941	80	503	26142	24897	-0.181	12253	13889	11821	13076	0
1	10	21	"PFM60520"	"oPFM60520"	3410	24190	120	825	784	271	62	68	63	98	95	0	733	700	210	96	120	328	90	45	0	1.198	1.195	1.192	1.154	1.517	1.219	0.911	120	515	1400	1326	0.260	763	637	722	604	0
1	11	21	"PFBL B0158"	"oPFBLOB0158"	3600	24190	120	1468	1355	499	60	61	11	100	100	0	2512	2299	820	92	93	13	100	100	0	0.582	0.587	0.596	0.592	1.689	0.580	0.930	120	503	3828	3502	-0.781	1408	2420	1295	2207	0
1	12	21	"PFI17709"	"oPFI17709"	3790	24190	120	5029	4608	1630	61	62	11	100	100	0	4220	3907	1275	94	95	14	99	99	0	1.204	1.192	1.214	1.185	1.601	1.210	0.938	120	540	9094	8360	0.268	4968	4126	4547	3813	0
1	13	21	"PFG0048"	"oPFG0048"	3980	24190	120	25364	22597	7591	64	66	13	100	100	0	10449	9345	2937	96	97	15	100	100	0	2.444	2.436	2.475	2.407	1.503	2.503	0.947	120	537	35653	31782	1.289	25300	10353	22533	9249	0
1	14	21	"PFM60526"	"oPFM60526"	4170	24180	120	2653	2469	778	67	69	14	100	100	0	2632	2441	894	99	100	16	99	99	0	1.021	1.026	1.019	1.108	1.591	1.000	0.941	120	576	5119	4744	0.030	2586	2533	2402	2342	0
1	15	21	"PFM60528"	"oPFM60528"	4360	24180	110	1492	1425	262	65	65	12	100	100	0	1217	1168	234	101	103	17	100	100	0	1.279	1.275	1.288	1.285	1.200	1.253	0.938	80	516	2543	2427	0.355	1427	1116	1360	1067	0
1	16	21	"PFL0111"	"oPFL0111"	4550	24180	110	239	242	50	62	63	12	100	100	0	488	485	115	98	99	17	100	100	0	0.454	0.465	0.455	0.467	1.285	0.422	0.871	80	496	567	567	-1.140	177	390	180	387	0
1	17	21	"E598_1c"	"E598_1c"	4720	24190	100	84	88	17	64	65	13	73	37	0	151	152	24	96	98	16	95	85	0	0.364	0.429	0.423	0.396	2.539	0.359	0.221	80	477	75	80	-1.459	20	55	24	56	0
1	18	21	"E598_1e"	"E598_1e"	4930	24190	100	83	83	13	64	67	24	30	2	0	134	138	25	101	103	20	71	41	0	0.576	0.514	0.569	0.596	2.679	0.327	0.193	80	423	52	56	-0.796	19	33	19	37	0
1	19	21	"E598_1g"	"E598_1g"	5090	24190	150	65	66	12	63	66	21	5	0	0	97	101	19	100	103	31	8	0	0	-0.667	3.000	0.604	0.657	3.122	1.951	0.046	156	619	-1	4	Error	2	-3	3	1	-50
1	20	21	"E598_1i"	"E598_1i"	5310	24180	120	10087	9455	3859	62	66	47	100	100	0	4643	4358	1944	98	99	16	100	99	0	2.206	2.205	2.165	2.559	2.100	2.207	0.934	120	489	14570	13653	1.141	10025	4545	9393	4260	0
1	21	21	"F48446_9a"	"F48446_9a"	5490	24200	150	74	74	12	63	67	45	0	0	0	108	110	20	99	100	16	33	14	0	1.222	1.000	0.846	0.808	3.489	0.205	0.028	156	541	20	22	0.290	11	9	11	11	-50
1	22	21	"F48446_9c"	"F48446_9c"	5690	24210	150	68	69	11	62	63	11	28	10	0	103	104	19	97	99	20	17	5	0	1.000	1.000	0.779	0.683	3.335	0.095	0.021	156	765	12	14	0.000	6	6	7	7	-50
1	1	22	"I12861_2g"	"I12861_2g"	1700	24380	110	143	141	22	61	63	11	100	98	0	267	269	44	96	99	19	100	100	0	0.480	0.462	0.470	0.458	1.521	0.430	0.717	80	574	253	253	-1.060	82	171	80	173	0
1	2	22	"I12861_2i"	"I12861_2i"	1890	24370	110	225	223	46	60	62	11	100	100	0	321	327	68	92	96	17	100	100	0	0.721	0.694	0.688	0.699	1.343	0.659	0.857	80	434	394	398	-0.473	165	229	163	235	0
1	3	22	"J512_2a"	"J512_2a"	2040	24370	150	58	59	10	57	59	11	17	3	0	93	94	16	90	93	24	8	1	0	0.333	0.500	0.722	0.685	3.131	0.223	0.035	156	873	4	6	-1.585	1	3	2	4	-50
1	4	22	"J512_2c"	"J512_2c"	2290	24410	150	59	59	10	55	56	10	25	7	0	91	96	24	87	89	21	21	8	0	1.000	0.444	0.500	0.514	3.183	0.108	0.050	156	964	8	13	0.000	4	4	4	9	-50
1	5	22	"J512_2e"	"J512_2e"	2470	24370	100	70	74	21	56	57	10	62	37	0	117	125	31	87	90	15	71	48	0	0.467	0.474	0.556	0.505	2.944	0.421	0.239	80	441	44	56	-1.100	14	30	18	38	0
1	6	22	"J512_2g"	"J512_2g"	2660	24380	90	77	77	11	56	56	9	88	57	0	139	146	35	87	89	15	94	82	0	0.404	0.356	0.396	0.401	2.215	0.263	0.264	52	409	73	80	-1.308	21	52	21	59	0
1	7	22	"M40872_8a"	"M40872_8a"	2860	24380	80	63	63	9	56	57	10	40	7	0	97	101	20	88	88	12	48	23	0	0.778	0.538	0.579	0.492	3.156	0.173	0.019	52	279	16	20	-0.363	7	9	7	13	0
1	8	22	"M40872_8c"	"M40872_8c"	3010	24390	150	58	59	11	57	58	11	15	3	0	92	95	18	90	92	23	12	2	0	0.500	0.400	0.750	0.756	4.152	0.175	0.018	156	898	3	7	-1.000	1	2	2	5	-50
1	9	22	"M40872_8e"	"M40872_8e"	3210	24390	150	56	58	10	58	63	50	0	0	0	89	91	15	92	109	258	0	0	0	0.667	0.000	0.692	0.672	3.257	0.216	0.053	156	840	-5	-1	-0.585	-2	-3	0	-1	-50
1	10	22	"M40872_8g"	"M40872_8g"	3400	24410	150	60	63	12	58	60	12	21	7	0	99	104	22	92	95	22	28	7	0	0.286	0.417	0.759	0.689	3.847	0.266	0.073	156	878	9	17	-1.807	2	7	5	12	-50
1	11	22	"M40872_8i"	"M40872_8i"	3600	24380	110	139	137	28	58	59	10	100	100	0	196	194	34	92	93	15	98	98	0	0.779	0.775	0.778	0.770	1.602	0.720	0.680	80	527	185	181	-0.361	81	104	79	102	0
1	12	22	"EMPTY"	"EMPTY"	3790	24380	110	122	141	62	58	59	10	98	92	0	170	189	69	93	93	14	100	90	0	0.831	0.865	0.814	0.829	1.809	0.858	0.783	80	552	141	179	-0.267	64	77	83	96	0
1	13	22	"EMPTY"	"EMPTY"	3980	24370	90	326	326	123	59	61	12	100	100	0	414	417	179	92	94	16	100	100	0	0.829	0.822	0.822	0.853	1.373	0.770	0.904	52	390	589	592	-0.270	267	322	267	325	0
1	14	22	"EMPTY"	"EMPTY"	4170	24390	90	203	206	86	60	62	12	98	96	0	285	290	87	93	95	17	100	100	0	0.745	0.741	0.721	0.672	1.562	0.789	0.851	52	414	335	343	-0.425	143	192	146	197	0
1	15	22	"EMPTY"	"EMPTY"	4360	24380	100	259	250	79	59	60	11	100	100	0	316	315	109	94	96	16	100	98	0	0.901	0.864	0.856	0.907	1.430	0.818	0.895	80	511	422	412	-0.151	200	222	191	221	0
1	16	22	"EMPTY"	"EMPTY"	4550	24380	100	287	352	180	57	58	9	100	100	0	350	440	228	93	94	15	100	100	0	0.895	0.850	0.870	0.894	1.616	0.823	0.921	80	510	487	642	-0.160	230	257	295	347	0
1	17	22	"EMPTY"	"EMPTY"	4750	24380	100	167	163	48	58	59	10	100	98	0	207	221	57	93	95	16	100	98	0	0.956	0.820	0.833	0.806	1.522	0.819	0.827	80	513	223	233	-0.065	109	114	105	128	0
1	18	22	"EMPTY"	"EMPTY"	4940	24370	90	171	177	36	60	63	25	100	100	0	228	227	46	95	97	16	100	100	0	0.835	0.886	0.852	0.905	1.446	0.821	0.798	52	324	244	249	-0.261	111	133	117	132	0
1	19	22	"EMPTY"	"EMPTY"	5090	24380	150	57	59	10	60	62	18	4	0	0	94	96	16	95	96	15	15	3	0	3.000	-1.000	0.760	0.642	3.058	2.849	0.044	156	770	-4	0	1.585	-3	-1	-1	1	-50
1	20	22	"EMPTY"	"EMPTY"	5280	24380	150	60	62	11	59	61	11	18	4	0	97	99	16	95	97	16	17	4	0	0.500	0.750	0.750	0.708	3.794	0.050	0.002	156	734	3	7	-1.000	1	2	3	4	-50
1	21	22	"EMPTY"	"EMPTY"	5470	24380	150	65	65	12	61	62	11	24	5	0	104	106	20	98	100	16	28	12	0	0.667	0.500	0.664	0.660	3.239	0.230	0.069	156	672	10	12	-0.585	4	6	4	8	-50
1	22	22	"EMPTY"	"EMPTY"	5660	24380	150	59	62	12	61	63	11	19	4	0	97	98	13	98	100	20	7	0	0	2.000	100000.000	0.775	0.867	3.278	0.140	0.008	156	829	-3	1	1.000	-2	-1	1	0	-50
2	1	1	"PFA0116"	"A23157_2"	6310	20500	150	2427	2145	976	67	69	16	100	100	0	1536	1417	592	99	103	20	100	100	0	1.642	1.577	1.553	1.519	1.294	1.577	0.942	156	888	3797	3396	0.716	2360	1437	2078	1318	0
2	2	1	"PFA0048"	"A14801_13"	6490	20510	150	10692	10699	4071	69	78	35	100	100	0	3831	3823	1255	103	114	109	100	100	0	2.850	2.858	2.845	2.750	1.245	2.962	0.936	156	640	14351	14350	1.511	10623	3728	10630	3720	0
2	3	1	"PFA0211"	"A8109_3"	6680	20510	150	2935	2811	1318	68	75	34	100	100	0	2162	2074	947	101	111	110	100	99	0	1.391	1.390	1.356	1.394	1.362	1.385	0.908	156	622	4928	4716	0.476	2867	2061	2743	1973	0
2	4	1	"PFA0021"	"A11962_3"	6870	20510	160	566	592	248	66	69	24	100	100	0	366	371	118	99	101	22	98	95	0	1.873	1.934	1.954	1.913	1.598	2.042	0.886	208	683	767	798	0.905	500	267	526	272	0
2	5	1	"PFA0164"	"A3310_6"	7060	20510	160	773	760	243	68	72	27	100	100	0	694	688	198	99	104	25	100	100	0	1.185	1.175	1.176	1.166	1.381	1.195	0.931	208	717	1300	1281	0.245	705	595	692	589	0
2	6	1	"PFA0033"	"A13725_2"	7250	20520	150	313	292	90	69	73	32	98	94	0	658	630	200	102	107	24	100	100	0	0.439	0.422	0.423	0.418	1.331	0.412	0.857	156	624	800	751	-1.188	244	556	223	528	0
2	7	1	"PFB0041"	"B180"	7450	20510	160	1564	1688	871	68	71	27	100	100	0	1148	1232	601	103	106	19	98	97	0	1.432	1.435	1.387	1.453	1.656	1.455	0.946	208	760	2541	2749	0.518	1496	1045	1620	1129	0
2	8	1	"PFB0043"	"B186"	7640	20510	150	1317	1272	444	68	68	12	100	100	0	1510	1457	488	102	105	19	100	100	0	0.887	0.889	0.887	0.879	1.263	0.874	0.936	156	605	2657	2559	-0.173	1249	1408	1204	1355	0
2	9	1	"PFB0048"	"B197"	7830	20520	150	441	405	111	66	67	13	100	100	0	1669	1564	472	100	104	21	100	100	0	0.239	0.232	0.236	0.231	1.269	0.223	0.920	156	606	1944	1803	-2.065	375	1569	339	1464	0
2	10	1	"PFB0056"	"B218"	8020	20510	150	1287	1279	475	67	68	14	100	100	0	22147	21783	8300	106	115	60	100	100	0	0.055	0.056	0.055	0.055	1.301	0.053	0.938	156	655	23261	22889	-4.175	1220	22041	1212	21677	0
2	11	1	"PFB0059"	"B241"	8210	20510	150	109	110	22	69	70	17	87	60	0	500	499	138	107	116	61	100	98	0	0.102	0.105	0.104	0.104	1.758	0.081	0.338	156	630	433	433	-3.296	40	393	41	392	0
2	12	1	"PFB0069"	"B270"	8400	20510	150	181	177	41	65	66	18	99	96	0	785	761	210	100	102	20	100	100	0	0.169	0.169	0.170	0.166	1.325	0.158	0.784	156	612	801	773	-2.562	116	685	112	661	0
2	13	1	"PFB0161"	"B471"	8590	20510	150	2221	2149	633	63	64	18	100	100	0	1503	1505	398	97	99	16	100	100	0	1.535	1.482	1.476	1.459	1.271	1.502	0.924	156	636	3564	3494	0.618	2158	1406	2086	1408	0
2	14	1	"PFB0183"	"B508"	8770	20510	150	165	168	30	65	69	81	75	4	0	682	706	134	96	98	17	100	100	0	0.171	0.169	0.169	0.165	1.372	0.187	0.099	156	658	686	713	-2.551	100	586	103	610	0
2	15	1	"PFB0185"	"B511"	8970	20510	150	760	770	210	63	73	123	100	98	0	891	898	239	95	98	20	100	100	0	0.876	0.880	0.876	0.876	1.226	0.867	0.927	156	669	1493	1510	-0.192	697	796	707	803	0
2	16	1	"PFB0199"	"B537"	9170	20510	150	198	204	50	63	70	94	82	16	0	774	824	290	96	98	20	100	100	0	0.199	0.194	0.194	0.198	1.326	0.181	0.840	156	660	813	869	-2.328	135	678	141	728	0
2	17	1	"PFB0205"	"B549"	9350	20500	150	2022	2075	559	65	69	42	100	100	0	1378	1386	375	99	103	40	100	100	0	1.530	1.562	1.553	1.579	1.230	1.541	0.953	156	676	3236	3297	0.614	1957	1279	2010	1287	0
2	18	1	"PFB0211"	"B556"	9540	20500	150	27268	27675	9351	68	81	68	100	100	0	13516	13311	4497	104	117	74	100	100	0	2.028	2.090	2.040	2.118	1.333	2.089	0.953	156	697	40612	40814	1.020	27200	13412	27607	13207	0
2	19	1	"PFC0047"	"C187"	9740	20500	150	5797	5719	1386	72	82	58	100	100	0	3330	3237	735	106	117	68	100	100	0	1.776	1.804	1.830	1.798	1.170	1.818	0.951	156	642	8949	8778	0.828	5725	3224	5647	3131	0
2	20	1	"PFC0049"	"C191"	9920	20500	150	2204	2302	767	70	71	13	100	100	0	2036	2151	734	103	106	20	100	100	0	1.104	1.090	1.068	1.098	1.229	1.054	0.943	156	680	4067	4280	0.143	2134	1933	2232	2048	0
2	21	1	"PFC0053"	"C199"	10120	20500	140	218	222	40	68	69	12	100	100	0	796	824	166	100	104	20	100	100	0	0.216	0.213	0.208	0.211	1.313	0.191	0.837	156	620	846	878	-2.214	150	696	154	724	0
2	22	1	"PFC0064"	"C230"	10300	20500	140	134	140	34	68	69	13	100	91	0	213	227	53	102	105	19	100	99	0	0.595	0.576	0.552	0.561	1.621	0.544	0.648	156	734	177	197	-0.750	66	111	72	125	0
2	1	2	"PFC0067"	"C234"	6320	20690	140	4789	4771	1113	67	70	17	100	100	0	3141	3112	711	99	102	22	100	100	0	1.552	1.561	1.548	1.560	1.142	1.553	0.959	156	588	7764	7717	0.634	4722	3042	4704	3013	0
2	2	2	"PFC0074"	"C249"	6510	20700	150	221	226	51	73	79	32	100	96	0	543	558	136	105	112	30	100	100	0	0.338	0.338	0.340	0.333	1.319	0.334	0.622	156	399	586	606	-1.565	148	438	153	453	0
2	3	2	"PFK0421"	"Kn479_3"	6700	20690	150	117	119	24	72	76	30	77	23	0	732	754	192	105	110	27	100	100	0	0.072	0.072	0.072	0.067	1.696	0.067	0.565	156	391	672	696	-3.800	45	627	47	649	0
2	4	2	"PFK0499"	"Kn722_1"	6890	20690	150	252	262	50	71	76	24	100	100	0	410	414	67	106	109	26	100	100	0	0.595	0.620	0.622	0.616	1.296	0.591	0.856	156	329	485	499	-0.748	181	304	191	308	0
2	5	2	"PFK0529"	"Kn862_1"	7080	20690	150	8521	8213	3314	75	80	30	100	100	0	3608	3578	1352	107	113	31	100	100	0	2.412	2.345	2.289	2.306	1.218	2.367	0.943	156	354	11947	11609	1.271	8446	3501	8138	3471	0
2	6	2	"PFK0159"	"Kn1106_2"	7280	20700	120	141	142	32	73	79	40	85	31	0	262	267	64	106	112	25	100	99	0	0.436	0.429	0.444	0.414	1.841	0.438	0.375	120	363	224	230	-1.198	68	156	69	161	0
2	7	2	"PFK0179"	"Kn1255_4"	7470	20690	140	5414	5889	2084	72	76	36	100	100	0	3853	4170	1258	109	112	20	100	100	0	1.427	1.432	1.404	1.406	1.181	1.458	0.932	156	347	9086	9878	0.513	5342	3744	5817	4061	0
2	8	2	"PFK0266"	"Kn2144_2"	7660	20690	150	926	916	258	70	71	12	100	100	0	1634	1707	500	106	109	20	100	100	0	0.560	0.528	0.520	0.529	1.172	0.519	0.939	156	332	2384	2447	-0.836	856	1528	846	1601	0
2	9	2	"PFK1250"	"Ks8_1"	7840	20690	150	802	858	231	70	71	13	100	100	0	878	909	226	104	108	23	100	100	0	0.946	0.979	0.984	0.974	1.172	0.957	0.931	156	377	1506	1593	-0.080	732	774	788	805	0
2	10	2	"PFK0668"	"Ks13_2"	8040	20690	140	1479	1532	405	72	73	13	100	100	0	1182	1204	316	107	120	78	100	100	0	1.309	1.331	1.344	1.334	1.187	1.340	0.898	156	361	2482	2557	0.388	1407	1075	1460	1097	0
2	11	2	"PFK0833"	"Ks25_5"	8230	20690	150	527	539	119	69	71	21	100	100	0	514	529	114	107	120	82	100	100	0	1.125	1.114	1.128	1.116	1.238	1.101	0.849	156	350	865	892	0.170	458	407	470	422	0
2	12	2	"PFK0849"	"Ks26_17"	8410	20690	150	141	141	28	67	69	21	98	86	0	615	647	186	102	107	30	100	100	0	0.144	0.136	0.135	0.133	1.438	0.123	0.753	156	341	587	619	-2.793	74	513	74	545	0
2	13	2	"PFK0898"	"Ks31_1"	8580	20690	150	1123	1136	289	67	68	12	100	100	0	1203	1244	297	101	103	28	100	100	0	0.958	0.935	0.941	0.932	1.185	0.916	0.919	156	376	2158	2212	-0.062	1056	1102	1069	1143	0
2	14	2	"PFK0968"	"Ks42_6"	8800	20690	150	178	177	29	66	67	11	100	100	0	644	662	123	100	101	17	100	100	0	0.206	0.198	0.201	0.195	1.385	0.182	0.806	156	379	656	673	-2.280	112	544	111	562	0
2	15	2	"PFK1224"	"Ks83_19"	8970	20690	150	98	102	22	65	75	122	0	0	0	136	150	88	95	98	22	78	43	0	0.805	0.673	0.767	0.745	2.574	4.890	0.083	156	384	74	92	-0.313	33	41	37	55	-50
2	16	2	"PFK1246"	"Ks89_2"	9170	20690	150	155	158	26	66	75	119	17	0	0	491	496	104	97	99	22	100	100	0	0.226	0.231	0.228	0.229	1.459	0.299	0.141	156	406	483	491	-2.146	89	394	92	399	0
2	17	2	"PFK1245"	"Ks89_10"	9360	20700	140	133	137	32	68	74	53	64	12	0	173	177	39	101	107	51	73	18	0	0.903	0.908	0.920	0.917	2.019	1.126	0.616	156	398	137	145	-0.148	65	72	69	76	0
2	18	2	"PFK1268"	"Ks97_1"	9560	20690	150	2075	2175	599	70	83	69	100	100	0	876	917	216	103	120	90	100	100	0	2.594	2.586	2.622	2.572	1.212	2.715	0.903	156	403	2778	2919	1.375	2005	773	2105	814	0
2	19	2	"PFK0567"	"Ks101_10"	9740	20690	140	666	696	198	72	78	41	100	100	0	1016	1033	309	104	116	76	100	100	0	0.651	0.672	0.664	0.679	1.236	0.659	0.935	156	313	1506	1553	-0.619	594	912	624	929	0
2	20	2	"PFK0617"	"Ks117_4"	9910	20690	140	220	227	45	70	72	14	100	100	0	268	274	58	104	109	23	100	99	0	0.915	0.924	0.947	0.935	1.397	0.899	0.827	156	424	314	327	-0.129	150	164	157	170	0
2	21	2	"PFK0689"	"Ks157_11"	10130	20690	150	2958	2901	485	72	73	14	100	100	0	6900	6911	1042	107	111	22	100	100	0	0.425	0.416	0.422	0.414	1.150	0.412	0.944	156	434	9679	9633	-1.235	2886	6793	2829	6804	0
2	22	2	"PFK0731"	"Ks186_10"	10310	20690	160	31618	29379	12392	69	70	15	100	100	0	65535	59054	12728	113	116	23	100	100	75	0.482	0.497	0.514	0.422	2.115	0.526	0.869	208	711	96971	88251	-1.052	31549	65422	29310	58941	0
2	1	3	"PFK0746"	"Ks202_1"	6320	20880	150	813	797	181	66	68	13	100	100	0	4095	4039	915	98	101	25	100	100	0	0.187	0.185	0.183	0.185	1.228	0.180	0.931	156	624	4744	4672	-2.420	747	3997	731	3941	0
2	2	3	"PFK0750"	"Ks202_4"	6500	20880	140	249	253	44	70	72	15	100	100	0	516	525	94	103	105	18	100	100	0	0.433	0.434	0.426	0.433	1.215	0.418	0.894	156	406	592	605	-1.206	179	413	183	422	0
2	3	3	"PFK0747"	"Ks202_10"	6710	20880	140	271	284	64	73	74	15	100	100	0	2114	2153	540	105	108	19	100	100	0	0.099	0.103	0.105	0.102	1.237	0.098	0.884	156	428	2207	2259	-3.343	198	2009	211	2048	0
2	4	3	"PFK0766"	"Ks212_4"	6900	20880	150	4328	4158	1020	74	78	21	100	100	0	2185	2130	437	108	113	25	100	100	0	2.048	2.020	2.096	1.999	1.186	2.119	0.938	156	388	6331	6106	1.034	4254	2077	4084	2022	0
2	5	3	"PFA0029"	"A12706_1"	7080	20870	150	24605	27672	14226	75	81	27	100	100	0	17915	22486	11425	109	129	185	100	100	0	1.378	1.233	1.171	1.245	1.307	1.199	0.939	156	409	42336	49974	0.462	24530	17806	27597	22377	0
2	6	3	"PFA0034"	"A13725_4"	7280	20870	150	2591	2574	651	74	78	23	100	100	0	2674	2658	618	106	126	189	100	100	0	0.980	0.980	0.968	0.976	1.151	0.968	0.948	156	390	5085	5052	-0.029	2517	2568	2500	2552	0
2	7	3	"PFA0036"	"A13725_6"	7470	20870	150	2053	1914	438	72	73	14	100	100	0	1839	1754	440	106	110	22	100	100	0	1.143	1.118	1.113	1.136	1.244	1.094	0.951	156	357	3714	3490	0.193	1981	1733	1842	1648	0
2	8	3	"PFA0038"	"A13725_9"	7650	20880	150	405	398	71	69	71	14	100	99	0	970	996	163	103	107	22	100	100	0	0.388	0.368	0.372	0.361	1.307	0.364	0.913	156	371	1203	1222	-1.368	336	867	329	893	0
2	9	3	"PFA0041"	"A14195_3"	7840	20880	150	104	106	20	67	70	20	78	41	0	153	160	36	99	102	21	92	67	0	0.685	0.639	0.661	0.657	2.286	0.519	0.348	156	391	91	100	-0.545	37	54	39	61	-50
2	10	3	"PFA0043"	"A14263_1"	8040	20870	150	1228	1291	365	68	71	21	100	100	0	993	1028	280	99	103	22	100	100	0	1.298	1.316	1.299	1.327	1.257	1.704	0.624	156	400	2054	2152	0.376	1160	894	1223	929	0
2	11	3	"PFA0063"	"A14801_9"	8210	20870	150	146	145	35	66	67	13	99	97	0	202	204	37	98	102	28	100	91	0	0.769	0.745	0.706	0.740	1.546	0.701	0.636	156	429	184	185	-0.379	80	104	79	106	0
2	12	3	"PFA0065"	"A15774_2"	8420	20880	140	108	111	23	64	65	11	98	87	0	374	379	119	97	99	26	100	100	0	0.159	0.167	0.167	0.158	1.613	0.137	0.576	156	422	321	329	-2.654	44	277	47	282	0
2	13	3	"PFA0067"	"A16096_5"	8610	20870	140	344	358	75	62	63	12	100	100	0	256	261	44	95	96	16	100	100	0	1.752	1.783	1.768	1.797	1.332	1.839	0.843	156	407	443	462	0.809	282	161	296	166	0
2	14	3	"PFA0071"	"A16972_1"	8790	20880	150	84	86	19	61	63	11	80	51	0	115	128	69	94	96	17	54	30	0	1.095	0.735	0.895	0.898	3.512	0.177	0.145	156	403	44	59	0.131	23	21	25	34	-50
2	15	3	"PFA0073"	"A1700_2"	8980	20860	150	78	82	20	64	65	11	55	33	0	118	127	35	98	99	18	54	30	0	0.700	0.621	0.687	0.716	3.594	0.393	0.285	156	429	34	47	-0.515	14	20	18	29	-50
2	16	3	"PFA0076"	"A1700_6"	9190	20880	140	176	184	38	66	67	11	100	100	0	540	533	106	99	101	18	100	100	0	0.249	0.272	0.269	0.265	1.312	0.269	0.849	156	406	551	552	-2.003	110	441	118	434	0
2	17	3	"PFA0109"	"A22053_4"	9370	20870	140	477	493	123	69	71	15	100	100	0	302	306	52	100	104	21	100	100	0	2.020	2.058	2.050	2.033	1.291	2.127	0.865	156	433	610	630	1.014	408	202	424	206	0
2	18	3	"PFA0112"	"A23157_12"	9570	20870	150	782	776	185	67	69	13	100	100	0	1122	1106	250	96	101	20	100	100	0	0.697	0.702	0.701	0.700	1.146	0.685	0.950	156	421	1741	1719	-0.521	715	1026	709	1010	0
2	19	3	"PFA0114"	"A23157_18"	9750	20870	150	3669	3689	869	65	68	14	100	100	0	2992	3064	661	95	98	18	100	100	0	1.244	1.221	1.211	1.215	1.141	1.204	0.950	156	333	6501	6593	0.315	3604	2897	3624	2969	0
2	20	3	"PFA0117"	"A23157_8"	9910	20880	150	83	88	23	67	70	16	48	26	0	123	130	32	99	103	24	48	27	0	0.667	0.677	0.547	0.638	3.025	0.509	0.315	156	474	40	52	-0.585	16	24	21	31	-50
2	21	3	"PFA0123"	"A24704_11"	10140	20870	160	371	372	101	69	71	15	100	100	0	547	548	154	100	104	22	99	99	0	0.676	0.676	0.682	0.694	1.562	0.658	0.911	208	522	749	751	-0.566	302	447	303	448	0
2	22	3	"PFA0126"	"A24704_6"	10330	20880	130	144	144	25	66	68	13	100	97	0	177	181	31	101	106	22	99	91	0	1.026	0.975	0.999	0.988	1.633	0.845	0.569	120	505	154	158	0.037	78	76	78	80	0
2	1	4	"PFA0154"	"A3310_10"	6320	21030	150	84	87	21	68	70	14	51	23	0	133	141	53	103	105	19	60	35	0	0.533	0.500	0.512	0.537	2.628	0.359	0.358	156	715	46	57	-0.907	16	30	19	38	-50
2	2	4	"PFA0156"	"A3310_15"	6530	21070	150	225	229	38	70	78	92	96	23	0	697	722	134	105	109	45	100	100	0	0.262	0.258	0.265	0.256	1.304	0.344	0.328	156	486	747	776	-1.933	155	592	159	617	0
2	3	4	"PFA0159"	"A3310_22"	6720	21060	140	1282	1308	262	71	78	96	100	100	0	736	747	129	104	108	46	100	100	0	1.916	1.924	1.950	1.920	1.206	1.951	0.932	156	450	1843	1880	0.938	1211	632	1237	643	0
2	4	4	"PFA0162"	"A3310_32"	6910	21070	150	534	549	150	71	73	16	100	100	0	1271	1306	357	104	108	27	100	100	0	0.397	0.398	0.396	0.395	1.190	0.393	0.941	156	413	1630	1680	-1.334	463	1167	478	1202	0
2	5	4	"PFA0165"	"A3310_7"	7100	21060	150	670	690	173	71	75	24	100	100	0	600	599	140	101	124	186	97	85	0	1.200	1.243	1.218	1.260	1.321	1.071	0.660	156	408	1098	1117	0.264	599	499	619	498	0
2	6	4	"PFA0168"	"A3920_1"	7270	21070	150	91	93	21	72	77	24	36	9	0	127	135	32	103	125	182	0	0	0	0.792	0.656	0.673	0.750	3.046	0.273	0.209	156	425	43	53	-0.337	19	24	21	32	-50
2	7	4	"PFC0075"	"C25"	7450	21010	150	89	121	189	72	76	19	42	16	0	120	162	194	105	112	30	33	16	0	1.133	0.860	0.845	0.838	3.073	0.572	0.355	156	472	32	106	0.181	17	15	49	57	-50
2	8	4	"PFC0079"	"C258"	7670	21060	150	382	382	75	69	73	18	100	100	0	366	375	74	100	106	27	100	100	0	1.177	1.138	1.159	1.146	1.317	1.108	0.871	156	507	579	588	0.235	313	266	313	275	0
2	9	4	"PFC0082"	"C269"	7860	21060	150	154	156	35	65	67	20	98	89	0	437	446	110	94	97	17	100	100	0	0.259	0.259	0.259	0.248	1.429	0.245	0.803	156	387	432	443	-1.946	89	343	91	352	0
2	10	4	"PFC0085"	"C273"	8010	21070	150	78	83	19	64	68	21	40	14	0	121	123	28	95	98	20	56	26	0	0.538	0.679	0.737	0.665	3.043	0.525	0.276	156	414	40	47	-0.893	14	26	19	28	-50
2	11	4	"PFC0087"	"C277"	8220	21060	150	1782	1801	451	64	65	13	100	100	0	1011	1045	255	94	97	18	100	100	0	1.874	1.826	1.817	1.829	1.212	1.856	0.912	156	473	2635	2688	0.906	1718	917	1737	951	0
2	12	4	"PFC0090"	"C285"	8430	21060	150	1180	1244	322	62	62	10	100	100	0	1036	1066	253	93	94	13	100	100	0	1.186	1.215	1.219	1.213	1.188	1.206	0.942	156	450	2061	2155	0.246	1118	943	1182	973	0
2	13	4	"PFC0107"	"C321"	8620	21070	140	274	275	53	57	58	9	100	100	0	398	407	76	87	88	15	100	100	0	0.698	0.681	0.680	0.677	1.302	0.667	0.897	156	409	528	538	-0.519	217	311	218	320	0
2	14	4	"PFC0110"	"C332"	8820	21060	150	121	120	21	55	57	10	100	98	0	459	466	83	84	86	15	100	100	0	0.176	0.170	0.178	0.165	1.454	0.161	0.796	156	413	441	447	-2.506	66	375	65	382	0
2	15	4	"PFC0112"	"C337"	9000	21060	150	151	151	23	62	63	12	100	100	0	238	237	41	94	96	20	100	99	0	0.618	0.622	0.639	0.625	1.496	0.565	0.731	156	463	233	232	-0.694	89	144	89	143	0
2	16	4	"PFC0114"	"C344"	9200	21070	150	122	123	25	68	71	16	92	80	0	264	271	51	99	105	25	100	100	0	0.327	0.320	0.317	0.292	1.854	0.308	0.618	156	428	219	227	-1.611	54	165	55	172	0
2	17	4	"PFC0116"	"C35"	9310	21070	150	80	87	26	70	72	16	40	25	0	119	137	59	101	108	25	41	23	0	0.556	0.472	0.661	0.762	3.143	0.498	0.285	156	527	28	53	-0.848	10	18	17	36	-50
2	18	4	"PFC0119"	"C354"	9570	21060	150	377	382	97	68	70	16	100	100	0	375	377	83	99	104	24	100	100	0	1.120	1.129	1.131	1.127	1.295	1.115	0.882	156	584	585	592	0.163	309	276	314	278	0
2	19	4	"PFC0135"	"C394"	9760	21060	150	219	221	37	63	66	14	100	100	0	563	563	117	95	97	18	100	100	0	0.333	0.338	0.344	0.340	1.303	0.304	0.849	156	453	624	626	-1.585	156	468	158	468	0
2	20	4	"PFC0138"	"C41"	9970	21070	120	106	109	21	64	67	15	95	75	0	139	139	26	96	100	22	75	46	0	0.977	1.047	1.205	1.125	2.034	0.851	0.373	120	400	85	88	-0.034	42	43	45	43	0
2	21	4	"PFC0140"	"C413"	10150	21080	150	83	86	20	65	67	12	62	40	0	125	130	27	96	100	20	64	33	0	0.621	0.618	0.646	0.642	2.786	0.514	0.344	156	456	47	55	-0.688	18	29	21	34	-50
2	22	4	"PFC0142"	"C417"	10340	21060	150	268	270	55	64	65	12	100	100	0	695	716	183	94	97	16	100	100	0	0.339	0.331	0.326	0.334	1.282	0.308	0.874	156	700	805	828	-1.559	204	601	206	622	0
2	1	5	"PFC0144"	"C419"	6340	21250	140	155	160	29	67	70	14	100	100	0	602	605	116	101	103	18	100	100	0	0.176	0.185	0.188	0.181	1.391	0.165	0.758	156	663	589	597	-2.509	88	501	93	504	0
2	2	5	"PFC0147"	"C423"	6530	21250	150	1255	1321	299	68	75	92	100	100	0	1021	1034	242	103	107	45	100	100	0	1.293	1.346	1.324	1.362	1.254	1.333	0.936	156	485	2105	2184	0.371	1187	918	1253	931	0
2	3	5	"PFC0161"	"C449"	6740	21260	120	119	119	20	67	70	15	97	85	0	153	159	33	100	102	19	92	75	0	0.981	0.881	0.878	0.949	1.984	0.683	0.453	120	406	105	111	-0.027	52	53	52	59	0
2	4	5	"PFC0163"	"C453"	6910	21260	150	127	128	26	66	67	12	98	96	0	356	377	98	97	100	24	99	99	0	0.236	0.221	0.224	0.221	1.599	0.206	0.707	156	402	320	342	-2.086	61	259	62	280	0
2	5	5	"PFC0165"	"C46"	7100	21250	150	4712	4884	1643	66	67	12	100	100	0	2204	2222	747	96	99	25	100	100	0	2.204	2.266	2.233	2.287	1.254	2.288	0.933	156	381	6754	6944	1.140	4646	2108	4818	2126	0
2	6	5	"PFC0168"	"C472"	7300	21250	140	296	293	48	70	71	15	100	100	0	812	839	169	100	104	24	100	100	0	0.317	0.302	0.308	0.303	1.228	0.288	0.905	156	471	938	962	-1.656	226	712	223	739	0
2	7	5	"PFC0171"	"C489"	7490	21250	140	346	344	62	71	76	30	100	100	0	334	338	54	104	111	32	100	100	0	1.196	1.167	1.187	1.167	1.278	1.166	0.874	156	593	505	507	0.258	275	230	273	234	0
2	8	5	"PFC0174"	"C492"	7700	21280	150	78	80	18	69	72	29	16	1	0	112	118	29	99	102	25	33	13	0	0.692	0.579	0.701	0.636	3.027	0.745	0.336	156	513	22	30	-0.531	9	13	11	19	-50
2	9	5	"PFD0418"	"D49176_20"	7870	21240	150	764	784	153	66	67	13	100	100	0	1080	1085	215	95	97	16	100	100	0	0.709	0.725	0.717	0.726	1.217	0.708	0.931	156	395	1683	1708	-0.497	698	985	718	990	0
2	10	5	"PFD0422"	"D49176_29"	8080	21260	150	82	83	19	63	66	14	57	30	0	119	126	33	94	97	18	61	35	0	0.760	0.625	0.688	0.743	2.657	0.509	0.308	156	386	44	52	-0.396	19	25	20	32	-50
2	11	5	"PFD0425"	"D49176_32"	8250	21240	140	495	493	94	62	63	12	100	100	0	419	418	77	92	94	15	100	100	0	1.324	1.322	1.330	1.334	1.269	1.309	0.912	156	381	760	757	0.405	433	327	431	326	0
2	12	5	"PFD0428"	"D49176_37"	8440	21250	140	86	89	16	62	63	10	85	62	0	173	176	32	93	94	14	100	98	0	0.300	0.325	0.330	0.300	2.223	0.293	0.449	156	386	104	110	-1.737	24	80	27	83	0
2	13	5	"PFD0431"	"D49176_44"	8630	21250	140	692	673	132	57	58	9	100	100	0	921	930	148	86	88	15	100	100	0	0.760	0.730	0.725	0.723	1.203	0.737	0.935	156	363	1470	1460	-0.395	635	835	616	844	0
2	14	5	"PFD0436"	"D49176_6"	8820	21250	150	442	428	73	54	55	9	100	100	0	2936	2882	399	80	81	12	100	100	0	0.136	0.133	0.134	0.132	1.194	0.133	0.943	156	392	3244	3176	-2.880	388	2856	374	2802	0
2	15	5	"PFD0454"	"D51731_2"	9010	21250	140	188	235	199	58	61	12	99	98	0	212	268	286	87	90	18	100	100	0	1.040	0.978	1.092	1.057	1.499	0.740	0.823	156	423	255	358	0.057	130	125	177	181	0
2	16	5	"PFD0463"	"D53677_1"	9210	21260	150	87	86	16	66	69	14	60	35	0	131	135	29	97	101	22	69	36	0	0.618	0.526	0.591	0.570	3.174	0.383	0.263	156	416	55	58	-0.695	21	34	20	38	-50
2	17	5	"PFD0467"	"D53677_8"	9340	21260	150	71	77	19	69	71	15	28	10	0	103	115	46	100	105	24	19	9	0	0.667	0.533	0.692	0.769	3.918	0.204	0.201	156	534	5	23	-0.585	2	3	8	15	-50
2	18	5	"PFD0471"	"D54177_1"	9560	21250	140	117	118	22	66	68	14	98	91	0	154	160	44	98	104	40	73	23	0	0.911	0.839	0.830	0.943	2.008	3.481	0.201	156	588	107	114	-0.135	51	56	52	62	0
2	19	5	"PFD0474"	"D54346_3"	9760	21250	140	212	216	37	63	64	13	100	100	0	520	527	92	96	100	41	100	100	0	0.351	0.355	0.352	0.354	1.283	0.342	0.882	156	455	573	584	-1.509	149	424	153	431	0
2	20	5	"PFD0478"	"D56259_1"	9950	21250	140	129	129	23	62	64	12	98	97	0	763	757	117	94	96	16	100	100	0	0.100	0.101	0.101	0.095	1.468	0.097	0.769	156	348	736	730	-3.320	67	669	67	663	0
2	21	5	"PFD0512"	"D6287_18"	10100	21260	150	78	81	21	64	66	12	57	25	0	109	117	33	95	99	19	41	19	0	1.000	0.773	0.814	0.860	3.258	0.519	0.340	156	363	28	39	0.000	14	14	17	22	-50
2	22	5	"PFD0515"	"D6287_22"	10320	21250	150	2209	2288	673	63	65	13	100	100	0	1126	1133	300	95	98	16	100	100	0	2.081	2.144	2.141	2.132	1.157	2.165	0.935	156	641	3177	3263	1.058	2146	1031	2225	1038	0
2	1	6	"PFD0519"	"D6287_3"	6340	21440	140	192	200	51	62	64	11	100	100	0	183	187	42	94	95	15	99	98	0	1.461	1.484	1.514	1.521	1.690	1.473	0.615	156	581	219	231	0.547	130	89	138	93	0
2	2	6	"PFD0521"	"D6287_31"	6520	21440	150	164	166	31	64	66	13	100	100	0	941	942	156	97	99	17	100	100	0	0.118	0.121	0.120	0.117	1.380	0.116	0.810	156	392	944	947	-3.077	100	844	102	845	0
2	3	6	"PFD0525"	"D6287_49"	6700	21440	140	981	965	184	65	67	14	100	100	0	2094	2123	348	96	100	28	100	100	0	0.458	0.444	0.445	0.439	1.205	0.442	0.944	156	418	2914	2927	-1.125	916	1998	900	2027	0
2	4	6	"PFD0527"	"D6287_53"	6910	21440	140	123	125	24	66	67	12	98	94	0	369	376	65	97	100	30	100	100	0	0.210	0.211	0.205	0.201	1.537	0.198	0.689	156	360	329	338	-2.255	57	272	59	279	0
2	5	6	"PFD0563"	"D65980_2"	7090	21430	140	248	250	45	69	69	11	100	100	0	233	240	47	98	100	17	100	99	0	1.326	1.275	1.309	1.304	1.383	1.261	0.808	156	346	314	323	0.407	179	135	181	142	0
2	6	6	"PFD0569"	"D6681_10"	7270	21450	150	73	78	20	70	71	14	29	14	0	108	113	29	100	102	17	32	13	0	0.375	0.615	0.867	0.749	3.086	0.503	0.230	156	479	11	21	-1.415	3	8	8	13	-50
2	7	6	"PFD0572"	"D6681_3"	7490	21430	150	170	171	25	70	74	31	100	95	0	217	217	32	101	105	26	100	98	0	0.862	0.871	0.867	0.877	1.408	0.889	0.743	156	492	216	217	-0.214	100	116	101	116	0
2	8	6	"PFD0575"	"D66953_1"	7650	21500	150	75	106	116	70	74	30	14	8	0	105	129	106	99	102	25	21	7	0	0.833	1.200	0.837	0.910	4.019	1.239	0.525	156	465	11	66	-0.263	5	6	36	30	-50
2	9	6	"PFD0579"	"D7726_1"	7860	21430	140	161	165	29	68	70	13	100	99	0	387	388	79	98	100	16	100	100	0	0.322	0.334	0.341	0.328	1.410	0.303	0.766	156	432	382	387	-1.636	93	289	97	290	0
2	10	6	"PFD0583"	"D8137_1"	8050	21430	140	2338	2248	381	65	66	11	100	100	0	1633	1574	324	96	97	15	100	100	0	1.479	1.477	1.463	1.514	1.303	1.460	0.948	156	377	3810	3661	0.564	2273	1537	2183	1478	0
2	11	6	"PFE0587"	"E6125_5"	8240	21430	150	294	294	44	65	66	11	100	100	0	386	385	66	95	96	15	100	100	0	0.787	0.790	0.773	0.802	1.310	0.760	0.881	156	374	520	519	-0.346	229	291	229	290	0
2	12	6	"PFE0589"	"E6662_1"	8430	21430	140	606	601	106	65	67	11	100	100	0	697	691	136	97	99	15	100	100	0	0.902	0.902	0.892	0.915	1.281	0.881	0.897	156	427	1141	1130	-0.149	541	600	536	594	0
2	13	6	"PFE0591"	"E679_1"	8620	21430	150	4371	4366	981	66	68	16	100	100	0	3593	3587	806	97	101	25	100	100	0	1.231	1.232	1.220	1.236	1.203	1.232	0.933	156	449	7801	7790	0.300	4305	3496	4300	3490	0
2	14	6	"PFE0593"	"E679_4"	8800	21430	150	118	119	26	62	64	15	91	86	0	149	151	36	90	94	22	86	71	0	0.949	0.934	0.897	0.930	1.884	0.820	0.621	156	444	115	118	-0.075	56	59	57	61	-50
2	15	6	"PFE0596"	"E6820_1"	9010	21430	150	794	819	185	63	64	11	100	100	0	907	945	211	92	93	16	100	100	0	0.897	0.886	0.883	0.885	1.223	0.878	0.921	156	437	1546	1609	-0.157	731	815	756	853	0
2	16	6	"PFE0601"	"E70_3"	9190	21440	130	144	145	20	66	68	12	100	100	0	158	162	30	97	99	18	97	87	0	1.279	1.215	1.284	1.305	1.687	1.128	0.558	120	435	139	144	0.355	78	61	79	65	0
2	17	6	"PFE0626"	"E8167_12"	9400	21440	100	91	93	16	65	68	13	81	48	0	137	147	43	99	101	19	73	48	0	0.684	0.583	0.683	0.668	2.698	0.319	0.225	80	388	64	76	-0.547	26	38	28	48	0
2	18	6	"PFE0628"	"E8167_2"	9560	21430	90	84	84	18	66	68	14	55	15	0	120	128	31	99	105	47	25	1	0	0.857	0.621	0.806	0.687	2.840	0.347	0.166	52	333	39	47	-0.222	18	21	18	29	0
2	19	6	"PFE0632"	"E8314_4"	9760	21430	140	84	86	16	65	66	12	68	35	0	130	135	39	97	101	39	39	11	0	0.576	0.553	0.586	0.631	3.436	0.189	0.240	156	511	52	59	-0.796	19	33	21	38	0
2	20	6	"PFE0634"	"E832_1"	9950	21430	140	146	147	22	63	64	10	100	100	0	355	356	58	94	96	15	100	100	0	0.318	0.321	0.319	0.319	1.384	0.305	0.797	156	366	344	346	-1.653	83	261	84	262	0
2	21	6	"PFE0638"	"E84_1"	10150	21430	140	1613	1545	281	63	65	13	100	100	0	954	938	159	94	97	16	100	100	0	1.802	1.756	1.781	1.758	1.220	1.783	0.933	156	404	2410	2326	0.850	1550	860	1482	844	0
2	22	6	"PFE0645"	"E886_1"	10330	21430	140	98	100	20	65	66	13	85	62	0	139	142	28	95	97	14	92	76	0	0.750	0.745	0.706	0.720	2.340	0.634	0.380	156	633	77	82	-0.415	33	44	35	47	0
2	1	7	"PFF0003"	"F10044_2"	6330	21620	140	1625	1668	373	61	62	11	100	100	0	1019	1077	283	91	92	14	100	100	0	1.685	1.630	1.634	1.668	1.311	1.595	0.916	156	612	2492	2593	0.753	1564	928	1607	986	0
2	2	7	"PFF0005"	"F10154_1"	6530	21620	140	132	131	25	62	64	13	98	96	0	245	245	43	94	95	14	100	100	0	0.464	0.457	0.456	0.441	1.618	0.429	0.719	156	370	221	220	-1.109	70	151	69	151	0
2	3	7	"PFF0010"	"F1021_1"	6730	21620	150	136	137	27	63	65	13	98	97	0	1148	1132	256	96	98	28	100	100	0	0.069	0.071	0.071	0.070	1.476	0.053	0.567	156	405	1125	1110	-3.849	73	1052	74	1036	0
2	4	7	"PFF0012"	"F1021_3"	6920	21620	140	248	251	48	66	67	12	100	100	0	2684	2679	493	99	101	28	100	100	0	0.070	0.072	0.071	0.071	1.280	0.069	0.890	156	382	2767	2765	-3.828	182	2585	185	2580	0
2	5	7	"PFF0016"	"F10318_1"	7100	21620	150	134	136	23	68	69	11	100	98	0	514	523	96	99	101	15	100	100	0	0.159	0.160	0.162	0.154	1.462	0.147	0.726	156	386	481	492	-2.653	66	415	68	424	0
2	6	7	"PFF0020"	"F10626_1"	7300	21620	140	836	842	216	70	72	15	100	100	0	694	699	154	100	103	19	100	100	0	1.290	1.289	1.289	1.281	1.248	1.303	0.910	156	499	1360	1371	0.367	766	594	772	599	0
2	7	7	"PFF0043"	"F11007_3"	7500	21620	110	122	125	20	68	72	17	100	91	0	166	167	35	98	102	19	96	81	0	0.794	0.826	0.915	0.904	1.885	0.710	0.501	80	341	122	126	-0.333	54	68	57	69	0
2	8	7	"PFF0046"	"F11089_1"	7670	21620	140	627	617	106	69	70	12	100	100	0	699	695	140	100	102	16	100	100	0	0.932	0.921	0.923	0.943	1.345	0.901	0.921	156	406	1157	1143	-0.102	558	599	548	595	0
2	9	7	"PFF0054"	"F11484_1"	7870	21620	140	489	469	89	67	69	12	100	100	0	640	637	113	99	102	16	100	100	0	0.780	0.747	0.748	0.746	1.258	0.729	0.918	156	426	963	940	-0.358	422	541	402	538	0
2	10	7	"PFF0057"	"F1150_5"	8060	21620	140	142	142	25	66	68	11	100	99	0	234	236	41	97	99	16	99	98	0	0.555	0.547	0.547	0.538	1.422	0.524	0.764	156	389	213	215	-0.850	76	137	76	139	0
2	11	7	"PFF0059"	"F11570_1"	8230	21620	140	595	599	104	67	68	11	100	100	0	941	943	165	96	98	15	100	100	0	0.625	0.628	0.623	0.631	1.221	0.613	0.920	156	407	1373	1379	-0.678	528	845	532	847	0
2	12	7	"PFF0063"	"F11624_1"	8430	21620	150	118	119	21	68	70	13	98	90	0	479	477	105	99	101	17	99	98	0	0.132	0.135	0.135	0.135	1.681	0.126	0.688	156	523	430	429	-2.926	50	380	51	378	0
2	13	7	"PFF0697"	"F3247_2"	8620	21620	90	98	100	23	71	75	18	63	28	0	143	157	42	102	109	28	71	44	0	0.659	0.527	0.531	0.531	2.470	0.377	0.282	52	324	68	84	-0.603	27	41	29	55	0
2	14	7	"PFF0700"	"F32494_1"	8810	21620	140	1476	1446	260	68	70	15	100	100	0	2386	2333	442	97	103	24	100	100	0	0.615	0.616	0.615	0.619	1.205	0.603	0.933	156	499	3697	3614	-0.701	1408	2289	1378	2236	0
2	15	7	"PFF0702"	"F3277_1"	9000	21620	140	768	779	239	66	67	11	100	100	0	858	875	256	96	98	14	100	100	0	0.921	0.915	0.900	0.913	1.235	0.904	0.914	156	413	1464	1492	-0.118	702	762	713	779	0
2	16	7	"PFF0706"	"F32922_1"	9190	21620	140	715	703	124	65	67	11	100	100	0	534	535	93	96	98	16	100	100	0	1.484	1.453	1.444	1.461	1.277	1.466	0.900	156	444	1088	1077	0.570	650	438	638	439	0
2	17	7	"PFF0708"	"F33056_1"	9390	21620	140	425	411	78	64	66	12	100	100	0	920	902	158	96	99	17	100	100	0	0.438	0.431	0.436	0.426	1.249	0.424	0.929	156	455	1185	1153	-1.191	361	824	347	806	0
2	18	7	"PFF0711"	"F33107_1"	9540	21640	150	69	73	20	65	67	12	30	14	0	100	108	29	97	100	17	31	15	0	1.333	0.727	0.632	0.761	3.157	0.559	0.281	156	559	7	19	0.415	4	3	8	11	-50
2	19	7	"PFF0740"	"F34425_1"	9760	21620	140	897	872	174	66	68	12	100	100	0	859	832	164	97	100	17	100	100	0	1.091	1.097	1.112	1.104	1.249	1.093	0.930	156	655	1593	1541	0.125	831	762	806	735	0
2	20	7	"PFF0742"	"F34449_1"	9960	21620	150	168	170	28	66	68	12	100	100	0	200	202	42	98	101	17	99	98	0	1.000	1.000	1.070	1.045	1.585	0.935	0.694	156	516	204	208	0.000	102	102	104	104	0
2	21	7	"PFF0744"	"F34605_1"	10140	21620	140	275	271	43	66	67	12	100	100	0	404	400	73	97	100	16	100	99	0	0.681	0.677	0.681	0.688	1.295	0.658	0.898	156	504	516	508	-0.555	209	307	205	303	0
2	22	7	"PFF0749"	"F34859_1"	10360	21610	100	94	97	25	68	69	15	68	42	0	143	146	35	96	99	16	88	65	0	0.553	0.580	0.595	0.560	2.196	0.491	0.344	80	394	73	79	-0.854	26	47	29	50	0
2	1	8	"PFF0757"	"F35105_1"	6340	21810	140	130	133	31	62	63	13	100	97	0	362	359	56	92	94	14	100	100	0	0.252	0.266	0.255	0.251	1.433	0.261	0.748	156	596	338	338	-1.989	68	270	71	267	0
2	2	8	"PFF0759"	"F35197_1"	6530	21810	160	2652	2550	582	62	64	12	100	100	0	2603	2567	570	94	95	13	100	100	0	1.032	1.006	1.012	1.009	1.225	1.007	0.963	208	428	5099	4961	0.046	2590	2509	2488	2473	0
2	3	8	"PFF0791"	"F35823_1"	6720	21810	140	339	340	79	64	66	12	100	100	0	446	444	98	97	99	15	100	100	0	0.788	0.795	0.793	0.799	1.298	0.781	0.899	156	416	624	623	-0.344	275	349	276	347	0
2	4	8	"PFF0796"	"F36083_1"	6910	21810	140	735	720	125	67	69	13	100	100	0	839	813	159	100	101	16	100	100	0	0.904	0.916	0.900	0.931	1.284	0.899	0.923	156	395	1407	1366	-0.146	668	739	653	713	0
2	5	8	"PFF0798"	"F36120_1"	7100	21810	140	251	249	47	69	70	12	100	99	0	375	370	66	101	102	15	100	100	0	0.664	0.669	0.658	0.666	1.352	0.656	0.871	156	464	456	449	-0.590	182	274	180	269	0
2	6	8	"PFF0804"	"F36356_4"	7300	21810	140	2228	2270	464	69	71	13	100	100	0	1586	1601	354	100	102	17	100	100	0	1.453	1.466	1.473	1.480	1.186	1.457	0.944	156	521	3645	3702	0.539	2159	1486	2201	1501	0
2	7	8	"PFF0808"	"F36374_1"	7490	21810	150	265	267	42	69	72	15	100	100	0	1036	1026	154	100	102	18	100	100	0	0.209	0.214	0.217	0.212	1.266	0.204	0.872	156	483	1132	1124	-2.256	196	936	198	926	0
2	8	8	"PFF0813"	"F36383_1"	7680	21810	140	173	176	28	67	69	12	100	100	0	624	638	120	100	101	16	100	100	0	0.202	0.203	0.211	0.201	1.360	0.189	0.829	156	435	630	647	-2.306	106	524	109	538	0
2	9	8	"PFF0836"	"F37362_1"	7870	21810	140	708	671	180	66	67	11	100	100	0	1151	1131	232	98	100	16	100	100	0	0.610	0.586	0.610	0.554	1.428	0.594	0.924	156	428	1695	1638	-0.714	642	1053	605	1033	0
2	10	8	"PFF0842"	"F37536_1"	8060	21810	140	110	113	24	65	66	11	96	88	0	251	254	47	96	98	15	100	100	0	0.290	0.304	0.282	0.284	1.606	0.295	0.666	156	418	200	206	-1.784	45	155	48	158	0
2	11	8	"PFF0844"	"F37871_2"	8250	21810	140	271	265	52	66	67	11	100	99	0	695	695	116	98	98	15	100	100	0	0.343	0.333	0.342	0.322	1.390	0.324	0.884	156	479	802	796	-1.542	205	597	199	597	0
2	12	8	"PFF0850"	"F38025_1"	8440	21810	140	997	974	199	67	68	12	100	100	0	831	830	132	99	100	16	100	100	0	1.270	1.241	1.232	1.224	1.240	1.263	0.938	156	544	1662	1638	0.345	930	732	907	731	0
2	13	8	"PFF0854"	"F38531_3"	8630	21810	140	130	130	23	68	70	15	99	90	0	219	220	34	97	102	22	100	98	0	0.508	0.504	0.517	0.495	1.515	0.498	0.718	156	508	184	185	-0.977	62	122	62	123	0
2	14	8	"PFF0857"	"F38658_1"	8820	21810	140	535	526	99	66	68	12	100	100	0	798	796	147	95	98	17	100	100	0	0.667	0.656	0.650	0.652	1.301	0.642	0.899	156	436	1172	1161	-0.584	469	703	460	701	0
2	15	8	"PFF1501"	"F59165_1"	9010	21810	140	100	100	19	66	67	11	88	72	0	430	435	78	96	97	15	100	100	0	0.102	0.100	0.101	0.090	1.915	0.094	0.522	156	426	368	373	-3.296	34	334	34	339	0
2	16	8	"PFF1503"	"F59212_1"	9190	21800	150	1029	1035	210	64	66	12	100	100	0	787	780	182	95	97	16	100	99	0	1.395	1.418	1.418	1.460	1.322	1.387	0.931	156	462	1657	1656	0.480	965	692	971	685	0
2	17	8	"PFF1507"	"F59325_1"	9390	21810	140	107	108	19	63	65	12	96	86	0	263	268	48	94	95	14	100	100	0	0.260	0.259	0.266	0.241	1.712	0.236	0.633	156	356	213	219	-1.941	44	169	45	174	0
2	18	8	"PFF1515"	"F59681_5"	9550	21830	150	78	80	17	65	66	13	49	23	0	111	121	37	96	99	18	46	32	0	0.867	0.600	0.597	0.655	3.300	0.315	0.253	156	421	28	40	-0.206	13	15	15	25	-50
2	19	8	"PFF1523"	"F60089_1"	9770	21860	150	74	75	15	67	69	12	37	12	0	104	113	30	98	101	18	35	16	0	1.167	0.533	0.607	0.637	3.104	0.427	0.202	156	497	13	23	0.222	7	6	8	15	-50
2	20	8	"PFF1525"	"F60196_1"	9940	21850	150	74	77	17	67	69	13	33	15	0	110	114	27	98	101	17	41	17	0	0.583	0.625	0.586	0.623	3.166	0.510	0.220	156	448	19	26	-0.778	7	12	10	16	-50
2	21	8	"PFF1565"	"F62141_1"	10130	21800	150	4040	4012	788	66	68	12	100	100	0	2316	2268	521	98	100	17	100	100	0	1.792	1.818	1.827	1.857	1.254	1.802	0.938	156	483	6192	6116	0.841	3974	2218	3946	2170	0
2	22	8	"PFF1569"	"F62233_2"	10330	21810	140	150	148	27	66	67	11	100	98	0	212	216	40	97	99	16	99	98	0	0.730	0.689	0.713	0.688	1.610	0.650	0.707	156	703	199	201	-0.453	84	115	82	119	0
2	1	9	"PFF1573"	"F62329_1"	6350	22000	140	95	98	18	61	62	12	94	75	0	131	136	29	93	95	16	86	66	0	0.895	0.860	0.907	0.829	2.249	0.652	0.385	156	576	72	80	-0.160	34	38	37	43	0
2	2	9	"PFF1576"	"F62396_2"	6530	22000	140	351	353	71	63	64	12	100	100	0	246	249	45	96	97	15	100	100	0	1.920	1.895	1.912	1.936	1.418	1.956	0.812	156	407	438	443	0.941	288	150	290	153	0
2	3	9	"PFF1579"	"F62610_1"	6740	22000	150	558	562	120	66	67	12	100	100	0	427	429	77	98	99	17	100	100	0	1.495	1.498	1.525	1.490	1.338	1.534	0.881	156	467	821	827	0.581	492	329	496	331	0
2	4	9	"PFF1581"	"F62610_13"	6930	22000	140	489	491	110	67	69	12	100	100	0	578	576	103	99	101	17	100	100	0	0.881	0.889	0.884	0.876	1.260	0.904	0.919	156	415	901	901	-0.183	422	479	424	477	0
2	5	9	"PFF1628"	"F63860_1"	7080	22010	150	102	100	17	68	69	12	86	64	0	127	129	25	100	101	15	71	43	0	1.259	1.103	1.187	1.039	2.981	0.733	0.220	156	491	61	61	0.333	34	27	32	29	-50
2	6	9	"PFF1634"	"F64095_1"	7290	22010	120	98	100	18	68	69	12	86	62	0	139	143	29	99	100	15	80	70	0	0.750	0.727	0.730	0.751	2.441	0.622	0.332	120	437	70	76	-0.415	30	40	32	44	0
2	7	9	"PFF1641"	"F64252_1"	7470	22000	140	117	119	20	67	68	12	98	94	0	197	197	35	97	98	15	98	98	0	0.500	0.520	0.488	0.514	1.788	0.466	0.599	156	428	150	152	-1.000	50	100	52	100	0
2	8	9	"PFF1644"	"F64347_2"	7660	22000	140	429	436	98	65	67	11	100	100	0	567	562	137	93	96	16	100	100	0	0.768	0.791	0.770	0.805	1.352	0.768	0.891	156	419	838	840	-0.381	364	474	371	469	0
2	9	9	"PFF1647"	"F6440_2"	7850	22000	140	4012	4036	1104	65	67	11	100	100	0	2230	2261	514	93	95	15	100	100	0	1.847	1.832	1.851	1.800	1.210	1.882	0.951	156	419	6084	6139	0.885	3947	2137	3971	2168	0
2	10	9	"PFF1652"	"F64735_1"	8040	22000	140	2252	2143	476	68	68	12	100	100	0	2131	2030	474	95	97	16	100	100	0	1.073	1.072	1.081	1.084	1.233	1.064	0.955	156	444	4220	4010	0.101	2184	2036	2075	1935	0
2	11	9	"PFF1680"	"F65658_4"	8230	22000	130	271	274	44	70	71	13	100	100	0	353	352	48	99	101	17	100	100	0	0.791	0.806	0.811	0.803	1.298	0.777	0.873	120	497	455	457	-0.338	201	254	204	253	0
2	12	9	"PFF1682"	"F65704_1"	8430	22000	90	96	97	15	70	71	13	80	48	0	143	143	28	101	103	16	84	59	0	0.619	0.643	0.552	0.630	2.328	0.525	0.247	52	342	68	69	-0.692	26	42	27	42	0
2	13	9	"PFF1687"	"F66126_1"	8620	22000	140	211	207	35	68	69	12	100	100	0	355	343	55	99	100	14	100	100	0	0.559	0.570	0.563	0.564	1.284	0.560	0.900	156	468	399	383	-0.840	143	256	139	244	0
2	14	9	"PFF1693"	"F66450_1"	8810	22000	140	133	134	25	67	67	11	97	96	0	544	541	107	96	97	14	100	100	0	0.147	0.151	0.147	0.141	1.541	0.142	0.766	156	402	514	512	-2.763	66	448	67	445	0
2	15	9	"PFF1696"	"F66665_1"	9000	22000	140	3179	2997	677	65	66	11	100	100	0	2878	2786	528	96	96	16	100	100	0	1.119	1.090	1.093	1.076	1.209	1.100	0.955	156	468	5896	5622	0.163	3114	2782	2932	2690	0
2	16	9	"PFF1698"	"F66828_1"	9210	22000	130	105	107	20	64	65	11	92	85	0	159	160	27	96	97	17	93	90	0	0.651	0.672	0.667	0.677	1.874	0.596	0.521	120	434	104	107	-0.620	41	63	43	64	0
2	17	9	"PFI0357"	"I4256_1"	9380	22000	150	112	114	22	64	65	11	96	87	0	350	358	72	97	97	14	100	100	0	0.190	0.192	0.188	0.175	1.752	0.176	0.643	156	365	301	311	-2.398	48	253	50	261	0
2	18	9	"PFI0360"	"I4355_3"	9570	22000	140	395	393	80	66	67	12	100	100	0	579	580	90	98	99	15	100	100	0	0.684	0.678	0.683	0.666	1.323	0.677	0.887	156	335	810	809	-0.548	329	481	327	482	0
2	19	9	"PFI0362"	"I4394_2"	9760	22000	140	125	127	26	65	67	11	97	95	0	611	597	118	95	97	15	100	100	0	0.116	0.124	0.121	0.114	1.641	0.112	0.703	156	304	576	564	-3.104	60	516	62	502	0
2	20	9	"PFI0367"	"I4500_1"	9950	22000	140	382	370	74	62	63	10	100	100	0	395	385	61	93	94	14	100	100	0	1.060	1.055	1.057	1.041	1.381	1.053	0.873	156	308	622	600	0.084	320	302	308	292	0
2	21	9	"PFI0369"	"I4547_2"	10140	22000	140	143	143	27	63	64	11	100	97	0	467	462	72	95	96	15	100	100	0	0.215	0.218	0.210	0.206	1.456	0.212	0.805	156	445	452	447	-2.217	80	372	80	367	0
2	22	9	"PFI0371"	"I4582_1"	10320	22000	150	354	348	72	64	66	11	100	99	0	498	495	101	97	98	15	99	99	0	0.723	0.714	0.728	0.715	1.312	0.693	0.906	156	687	691	682	-0.468	290	401	284	398	0
2	1	10	"PFI0397"	"I5035_1"	6330	22190	140	84	83	16	62	63	12	72	37	0	136	140	30	95	97	17	80	60	0	0.537	0.467	0.533	0.508	2.790	0.303	0.223	156	660	63	66	-0.898	22	41	21	45	0
2	2	10	"PFI0404"	"I5222_1"	6530	22190	140	927	878	258	65	66	13	100	100	0	795	782	213	95	97	17	99	99	0	1.231	1.183	1.177	1.190	1.483	1.196	0.929	156	419	1562	1500	0.300	862	700	813	687	0
2	3	10	"PFI0407"	"I5252_1"	6710	22190	140	197	207	61	68	69	12	100	100	0	380	374	71	99	101	18	99	98	0	0.459	0.505	0.480	0.489	1.546	0.502	0.747	156	434	410	414	-1.123	129	281	139	275	0
2	4	10	"PFI0409"	"I5362_4"	6910	22190	130	128	128	22	68	69	12	99	95	0	430	435	61	101	103	17	100	100	0	0.182	0.180	0.180	0.173	1.514	0.171	0.712	120	425	389	394	-2.455	60	329	60	334	0
2	5	10	"PFI0418"	"I5700_1"	7100	22190	130	169	167	26	68	70	12	100	100	0	314	309	43	101	103	16	100	100	0	0.474	0.476	0.493	0.468	1.424	0.432	0.756	120	434	314	307	-1.076	101	213	99	208	0
2	6	10	"PFI0423"	"I5893_2"	7290	22190	140	337	326	60	67	70	14	100	100	0	470	456	80	99	103	19	100	100	0	0.728	0.725	0.717	0.726	1.321	0.716	0.920	156	519	641	616	-0.458	270	371	259	357	0
2	7	10	"PFI0448"	"I6567_2"	7480	22190	140	1398	1354	327	65	66	12	100	100	0	1607	1641	669	93	96	15	100	100	0	0.880	0.833	0.868	0.866	1.400	0.745	0.791	156	421	2847	2837	-0.184	1333	1514	1289	1548	0
2	8	10	"PFI0451"	"I6639_1"	7670	22190	140	337	325	75	65	66	11	100	100	0	259	263	51	93	95	17	100	100	0	1.639	1.529	1.538	1.525	1.425	1.574	0.842	156	409	438	430	0.712	272	166	260	170	0
2	9	10	"PFI0457"	"I6658_1"	7860	22190	140	541	527	123	66	67	11	100	100	0	680	670	141	93	96	18	100	100	0	0.809	0.799	0.815	0.790	1.293	0.799	0.920	156	398	1062	1038	-0.305	475	587	461	577	0
2	10	10	"PFI0459"	"I6658_3"	8050	22190	140	113	114	21	68	69	12	94	84	0	678	693	149	95	98	17	100	100	0	0.077	0.077	0.074	0.071	1.676	0.073	0.599	156	413	628	644	-3.695	45	583	46	598	0
2	11	10	"PFI0461"	"I6724_2"	8250	22180	150	788	756	205	72	73	14	100	100	0	1030	1020	279	100	103	18	100	100	0	0.770	0.743	0.765	0.758	1.423	0.727	0.921	156	488	1646	1604	-0.377	716	930	684	920	0
2	12	10	"PFI0465"	"I6851_2"	8440	22190	140	98	98	17	71	73	14	78	48	0	280	282	55	102	104	18	99	99	0	0.152	0.150	0.156	0.141	2.045	0.140	0.381	156	496	205	207	-2.721	27	178	27	180	0
2	13	10	"PFI0492"	"I7697_2"	8640	22180	150	179	177	38	69	70	13	100	99	0	475	461	91	100	101	16	100	100	0	0.293	0.299	0.296	0.289	1.430	0.292	0.824	156	447	485	469	-1.769	110	375	108	361	0
2	14	10	"PFI0498"	"I7884_1"	8810	22190	140	103	103	19	67	68	12	91	71	0	368	359	82	96	97	15	98	98	0	0.132	0.137	0.127	0.131	1.853	0.134	0.587	156	419	308	299	-2.918	36	272	36	263	0
2	15	10	"PFI0501"	"I8013_1"	9020	22180	140	224	218	55	65	65	11	100	99	0	437	424	96	94	95	16	100	100	0	0.464	0.464	0.462	0.452	1.380	0.462	0.873	156	456	502	483	-1.109	159	343	153	330	0
2	16	10	"PFI0504"	"I8083_1"	9210	22180	140	4287	4085	1250	66	67	12	100	100	0	2871	2797	690	98	100	18	100	100	0	1.522	1.489	1.518	1.450	1.267	1.536	0.949	156	486	6994	6718	0.606	4221	2773	4019	2699	0
2	17	10	"PFI0510"	"I8305_1"	9400	22180	140	1758	1749	438	66	67	12	100	100	0	1216	1182	281	100	101	15	100	100	0	1.516	1.555	1.548	1.555	1.221	1.564	0.945	156	431	2808	2765	0.600	1692	1116	1683	1082	0
2	18	10	"PFI0513"	"I8332_1"	9590	22180	140	248	248	57	68	70	14	100	98	0	252	250	55	102	103	16	98	97	0	1.200	1.216	1.226	1.253	1.516	1.178	0.835	156	410	330	328	0.263	180	150	180	148	0
2	19	10	"PFJ0455"	"J53_17"	9780	22180	140	852	817	144	68	70	14	100	100	0	909	891	157	100	102	17	100	100	0	0.969	0.947	0.946	0.947	1.245	0.932	0.920	156	407	1593	1540	-0.045	784	809	749	791	0
2	20	10	"PFJ0457"	"J53_21"	9970	22180	140	242	239	54	64	65	11	100	100	0	1442	1387	328	96	97	15	100	100	0	0.132	0.136	0.134	0.134	1.305	0.131	0.899	156	366	1524	1466	-2.919	178	1346	175	1291	0
2	21	10	"PFJ0459"	"J53_23"	10120	22220	150	74	78	19	63	65	12	47	28	0	106	113	34	95	97	15	43	24	0	1.000	0.833	0.757	0.773	2.914	0.418	0.207	156	465	22	33	0.000	11	11	15	18	-50
2	22	10	"PFJ0463"	"J53_29"	10350	22180	150	2278	2199	633	65	66	11	100	100	0	2334	2329	586	97	99	16	100	100	0	0.989	0.956	0.981	0.940	1.219	0.965	0.945	156	743	4450	4366	-0.016	2213	2237	2134	2232	0
2	1	11	"PFJ0468"	"J53_37"	6350	22370	150	174	173	36	62	64	13	100	98	0	325	319	77	95	97	16	99	99	0	0.487	0.496	0.484	0.505	1.515	0.455	0.798	156	659	342	335	-1.038	112	230	111	224	0
2	2	11	"PFJ0472"	"J53_41"	6550	22380	140	204	199	52	64	66	13	98	98	0	939	889	218	95	96	16	100	100	0	0.166	0.170	0.166	0.160	1.484	0.167	0.846	156	420	984	929	-2.592	140	844	135	794	0
2	3	11	"PFJ0495"	"J564_1"	6740	22370	150	986	948	139	71	71	13	100	100	0	1097	1064	153	100	101	16	100	100	0	0.918	0.910	0.911	0.909	1.213	0.909	0.943	156	519	1912	1841	-0.124	915	997	877	964	0
2	4	11	"PFJ0497"	"J564_3"	6930	22370	140	285	273	61	71	72	12	99	98	0	1226	1178	294	103	104	16	100	100	0	0.191	0.188	0.188	0.186	1.473	0.182	0.906	156	493	1337	1277	-2.392	214	1123	202	1075	0
2	5	11	"PFJ0500"	"J56_7"	7110	22370	130	139	137	21	71	73	14	99	95	0	202	210	41	103	106	20	100	98	0	0.687	0.617	0.613	0.625	1.776	0.541	0.564	120	534	167	173	-0.542	68	99	66	107	0
2	6	11	"PFJ0503"	"J583_1"	7320	22370	80	97	98	14	68	73	17	78	36	0	145	146	29	103	108	25	67	38	0	0.690	0.698	0.677	0.771	2.597	0.456	0.274	52	281	71	73	-0.534	29	42	30	43	0
2	7	11	"PFJ0506"	"J587_3"	7500	22370	150	111	112	17	64	66	12	100	91	0	180	182	34	95	98	16	99	97	0	0.553	0.552	0.530	0.555	1.697	0.465	0.581	156	482	132	135	-0.855	47	85	48	87	0
2	8	11	"PFJ0508"	"J587_5"	7690	22370	130	117	120	20	64	65	13	99	96	0	166	171	34	96	100	37	86	46	0	0.757	0.747	0.714	0.766	1.810	3.060	0.812	120	417	123	131	-0.401	53	70	56	75	0
2	9	11	"PFJ0527"	"J647_6"	7880	22370	140	653	639	122	65	66	13	100	100	0	1096	1066	208	95	100	38	100	100	0	0.587	0.591	0.587	0.593	1.248	0.578	0.922	156	416	1589	1545	-0.768	588	1001	574	971	0
2	10	11	"PFJ0531"	"J64_1"	8070	22370	140	1034	986	287	65	65	11	100	100	0	676	676	161	93	96	18	100	100	0	1.662	1.580	1.578	1.550	1.304	1.626	0.927	156	422	1552	1504	0.733	969	583	921	583	0
2	11	11	"PFJ0533"	"J64_3"	8260	22370	140	384	363	103	66	67	13	100	99	0	335	327	79	95	97	16	99	99	0	1.325	1.280	1.270	1.275	1.662	1.314	0.859	156	418	558	529	0.406	318	240	297	232	0
2	12	11	"PFJ0536"	"J65_10"	8450	22370	140	1104	1059	261	68	70	14	100	100	0	1185	1140	265	103	105	19	100	100	0	0.957	0.956	0.967	0.959	1.317	0.952	0.923	156	448	2118	2028	-0.063	1036	1082	991	1037	0
2	13	11	"PFJ0538"	"J65_12"	8630	22360	100	113	115	18	70	72	15	97	73	0	163	169	37	104	106	21	93	72	0	0.729	0.692	0.718	0.757	2.048	0.533	0.403	80	360	102	110	-0.456	43	59	45	65	0
2	14	11	"PFJ0540"	"J65_2"	8830	22370	140	1190	1142	315	66	69	14	100	100	0	784	764	169	98	99	19	100	100	0	1.638	1.616	1.643	1.567	1.360	1.653	0.948	156	487	1810	1742	0.712	1124	686	1076	666	0
2	15	11	"PFJ0567"	"J71_12"	9020	22370	140	549	541	124	65	67	12	100	100	0	407	408	74	96	97	16	100	100	0	1.556	1.526	1.545	1.511	1.272	1.552	0.899	156	399	795	788	0.638	484	311	476	312	0
2	16	11	"PFJ0569"	"J71_2"	9170	22400	150	70	72	13	67	69	13	26	6	0	111	113	23	98	101	17	39	19	0	0.231	0.333	0.452	0.461	3.485	0.183	0.029	156	475	16	20	-2.115	3	13	5	15	-50
2	17	11	"PFJ0571"	"J71_6"	9400	22390	150	79	80	14	69	70	13	41	16	0	121	124	23	99	101	16	63	33	0	0.455	0.440	0.574	0.566	2.723	0.359	0.136	156	513	32	36	-1.138	10	22	11	25	-50
2	18	11	"PFJ0573"	"J71_9"	9580	22370	140	21832	21010	4435	68	69	14	100	100	0	24484	23358	5010	100	101	17	100	100	0	0.893	0.900	0.904	0.904	1.239	0.897	0.956	156	521	46148	44200	-0.164	21764	24384	20942	23258	0
2	19	11	"PFJ0576"	"J73_13"	9780	22370	130	194	198	45	65	67	14	100	100	0	276	282	59	99	99	18	100	99	0	0.729	0.727	0.761	0.724	1.398	0.701	0.811	120	501	306	316	-0.456	129	177	133	183	0
2	20	11	"PFJ0578"	"J73_15"	9960	22370	140	2781	2660	809	66	68	13	100	100	0	2470	2436	609	100	103	21	100	100	0	1.146	1.110	1.132	1.058	1.410	1.134	0.946	156	469	5085	4930	0.196	2715	2370	2594	2336	0
2	21	11	"PFK0742"	"Ks1964_2"	10160	22390	150	85	85	16	67	69	13	61	30	0	129	133	40	99	103	21	61	31	0	0.600	0.529	0.617	0.660	2.910	0.316	0.237	156	515	48	52	-0.737	18	30	18	34	-50
2	22	11	"PFK0745"	"Ks1_2"	10350	22370	140	301	297	63	65	66	12	100	100	0	699	676	156	97	98	16	100	100	0	0.392	0.401	0.395	0.402	1.400	0.379	0.866	156	615	838	811	-1.351	236	602	232	579	0
2	1	12	"PFK0752"	"Ks202_6"	6360	22560	140	2298	2291	702	62	65	15	100	100	0	2181	2165	626	94	97	18	100	100	0	1.071	1.076	1.098	1.065	1.302	1.078	0.946	156	615	4323	4300	0.099	2236	2087	2229	2071	0
2	2	12	"PFK0755"	"Ks202_9"	6540	22560	140	1988	1972	563	66	68	14	100	100	0	874	883	235	95	98	18	100	100	0	2.467	2.419	2.402	2.427	1.301	2.451	0.936	156	472	2701	2694	1.303	1922	779	1906	788	0
2	3	12	"PFK0757"	"Ks206_2"	6710	22610	150	76	77	17	71	71	13	24	9	0	108	111	24	98	100	16	38	17	0	0.500	0.462	0.613	0.583	3.597	0.339	0.058	156	527	15	19	-1.000	5	10	6	13	-50
2	4	12	"PFK0760"	"Ks210_1"	6930	22570	140	81	82	15	73	74	12	35	10	0	204	205	39	101	103	17	99	96	0	0.078	0.087	0.140	0.134	2.239	0.060	0.056	156	572	111	113	-3.687	8	103	9	104	0
2	5	12	"PFK0786"	"Ks225_7"	7120	22570	140	127	126	22	70	71	13	96	91	0	356	353	67	98	101	18	100	98	0	0.221	0.220	0.220	0.211	1.553	0.215	0.694	156	525	315	311	-2.178	57	258	56	255	0
2	6	12	"PFK0793"	"Ks2300_1"	7310	22560	140	153	152	28	65	67	14	99	98	0	219	226	47	95	99	19	99	99	0	0.710	0.664	0.665	0.665	1.442	0.623	0.794	156	501	212	218	-0.495	88	124	87	131	0
2	7	12	"PFK0795"	"Ks2345_1"	7500	22560	140	1525	1510	371	64	65	12	100	100	0	1262	1251	290	95	97	16	100	100	0	1.252	1.251	1.261	1.254	1.275	1.257	0.938	156	418	2628	2602	0.324	1461	1167	1446	1156	0
2	8	12	"PFK0799"	"Ks244_1"	7690	22560	140	1057	1006	243	63	65	14	100	100	0	640	624	154	94	98	37	99	99	0	1.821	1.779	1.756	1.793	1.301	1.789	0.918	156	421	1540	1473	0.864	994	546	943	530	0
2	9	12	"PFK0802"	"Ks244_3"	7880	22560	140	1248	1169	343	64	65	13	100	100	0	760	697	217	94	97	36	98	96	0	1.778	1.833	1.861	1.911	1.404	1.816	0.914	156	442	1850	1708	0.830	1184	666	1105	603	0
2	10	12	"PFK0804"	"Ks244_8"	8070	22570	140	101	101	17	64	65	11	93	78	0	191	195	37	93	94	16	100	98	0	0.378	0.363	0.353	0.341	1.866	0.303	0.500	156	462	135	139	-1.405	37	98	37	102	0
2	11	12	"PFK0825"	"Ks25_1"	8260	22560	140	104	107	21	64	65	11	96	87	0	361	375	123	92	93	14	99	99	0	0.149	0.152	0.154	0.148	1.737	0.127	0.567	156	457	309	326	-2.750	40	269	43	283	0
2	12	12	"PFK0827"	"Ks25_12"	8450	22560	140	205	210	43	66	67	13	99	98	0	321	319	68	97	100	18	100	100	0	0.621	0.649	0.645	0.647	1.447	0.617	0.823	156	475	363	366	-0.688	139	224	144	222	0
2	13	12	"PFK0830"	"Ks25_19"	8640	22560	140	378	364	79	66	69	14	100	99	0	964	972	181	100	103	21	100	100	0	0.361	0.342	0.341	0.331	1.457	0.329	0.866	156	554	1176	1170	-1.469	312	864	298	872	0
2	14	12	"PFK0834"	"Ks25_8"	8830	22560	130	213	213	44	65	67	13	100	99	0	280	285	53	96	99	18	100	100	0	0.804	0.783	0.786	0.777	1.375	0.755	0.823	120	463	332	337	-0.314	148	184	148	189	0
2	15	12	"PFK0839"	"Ks266_15"	9010	22560	140	2162	2115	512	65	67	12	100	100	0	1642	1630	366	97	98	16	100	100	0	1.357	1.337	1.373	1.330	1.350	1.350	0.939	156	394	3642	3583	0.441	2097	1545	2050	1533	0
2	16	12	"PFK0841"	"Ks266_6"	9210	22560	140	1075	1042	258	66	68	13	100	100	0	1402	1385	328	97	98	15	100	100	0	0.773	0.758	0.761	0.753	1.260	0.750	0.938	156	451	2314	2264	-0.371	1009	1305	976	1288	0
2	17	12	"PFK0858"	"Ks271_1"	9410	22560	140	3971	3612	1032	67	69	13	100	100	0	1773	1662	367	97	99	15	100	100	0	2.329	2.265	2.317	2.171	1.402	2.362	0.941	156	413	5580	5110	1.220	3904	1676	3545	1565	0
2	18	12	"PFK0868"	"Ks2886_1"	9560	22600	150	64	65	13	64	65	13	12	2	0	96	99	20	95	97	18	17	5	0	0.000	0.250	0.823	0.797	3.568	0.233	0.044	156	400	1	5	Error	0	1	1	4	-50
2	19	12	"PFK0871"	"Ks291_5"	9750	22600	150	61	63	13	60	61	11	20	8	0	97	100	23	92	94	16	30	12	0	0.200	0.375	0.683	0.543	3.396	0.058	0.023	156	460	6	11	-2.322	1	5	3	8	-50
2	20	12	"PFK0873"	"Ks291_8"	9910	22580	150	67	71	18	64	66	13	38	16	0	102	111	31	97	101	22	33	18	0	0.600	0.500	0.692	0.737	3.001	0.436	0.373	156	497	8	21	-0.737	3	5	7	14	-50
2	21	12	"PFK0878"	"Ks2_13"	10130	22600	150	75	76	15	69	70	13	32	11	0	103	106	18	101	105	23	14	1	0	3.000	1.400	0.849	0.920	3.294	0.341	0.132	156	549	8	12	1.585	6	2	7	5	-50
2	22	12	"PFK0881"	"Ks2_9"	10340	22560	140	90	91	16	64	66	12	84	57	0	221	225	36	97	98	17	100	100	0	0.210	0.211	0.209	0.196	1.970	0.187	0.412	156	649	150	155	-2.254	26	124	27	128	0
2	1	13	"PFL0033"	"L1_66"	6310	22740	150	83	82	19	63	65	14	53	33	0	113	116	26	94	98	19	48	24	0	1.053	0.864	0.817	0.884	3.077	0.591	0.279	156	856	39	41	0.074	20	19	19	22	-50
2	2	13	"PFL0035"	"L1_7"	6550	22780	150	80	81	16	66	69	15	47	16	0	116	115	22	96	100	21	46	14	0	0.700	0.789	0.828	0.756	3.103	0.575	0.207	156	517	34	34	-0.515	14	20	15	19	-50
2	3	13	"PFL0037"	"L1_72"	6750	22750	130	109	109	17	66	67	12	97	85	0	167	169	30	97	98	16	97	91	0	0.614	0.597	0.583	0.612	1.753	0.537	0.557	120	339	113	115	-0.703	43	70	43	72	0
2	4	13	"PFL0041"	"L1_79"	6890	22780	150	74	77	17	69	71	13	35	14	0	110	112	21	101	104	17	32	14	0	0.556	0.727	0.844	0.952	4.169	0.466	0.081	156	509	14	19	-0.848	5	9	8	11	-50
2	5	13	"PFL0043"	"L1_81"	7130	22750	120	109	109	22	69	70	14	89	70	0	178	175	34	98	101	17	95	90	0	0.500	0.519	0.519	0.520	2.242	0.479	0.487	120	494	120	117	-1.000	40	80	40	77	0
2	6	13	"PFL0045"	"L1_83"	7310	22740	130	167	168	33	65	66	13	100	100	0	413	415	77	96	98	18	100	100	0	0.322	0.323	0.318	0.314	1.343	0.303	0.821	120	471	419	422	-1.636	102	317	103	319	0
2	7	13	"PFL0068"	"L2_117"	7490	22740	140	1150	1129	276	64	66	12	100	100	0	1146	1139	265	95	98	18	100	100	0	1.033	1.020	1.024	1.014	1.238	1.018	0.950	156	452	2137	2109	0.047	1086	1051	1065	1044	0
2	8	13	"PFL0070"	"L2_12"	7680	22740	140	1465	1432	289	66	67	12	100	100	0	1339	1291	242	96	97	17	100	100	0	1.126	1.143	1.145	1.141	1.187	1.147	0.964	156	484	2642	2561	0.171	1399	1243	1366	1195	0
2	9	13	"PFL0072"	"L2_123"	7870	22740	130	189	189	32	67	68	12	100	100	0	231	234	42	97	98	15	100	99	0	0.910	0.891	0.914	0.903	1.498	0.827	0.773	120	477	256	259	-0.135	122	134	122	137	0
2	10	13	"PFL0074"	"L2_127"	8060	22750	120	162	164	27	68	69	13	100	100	0	234	239	39	99	102	19	100	100	0	0.696	0.686	0.668	0.682	1.459	0.650	0.747	120	527	229	236	-0.522	94	135	96	140	0
2	11	13	"PFL0077"	"L2_135"	8250	22750	120	127	126	27	68	69	12	94	90	0	670	659	128	98	99	16	100	100	0	0.103	0.103	0.105	0.099	1.601	0.103	0.716	120	502	631	619	-3.277	59	572	58	561	0
2	12	13	"PFL0079"	"L2_139"	8430	22750	130	347	356	85	68	69	12	100	100	0	532	550	123	98	100	17	100	100	0	0.643	0.637	0.636	0.634	1.247	0.612	0.902	120	494	713	740	-0.637	279	434	288	452	0
2	13	13	"PFL0101"	"L2_180"	8630	22750	140	593	562	179	66	68	12	99	97	0	504	496	133	97	100	21	99	99	0	1.295	1.243	1.261	1.170	1.640	1.271	0.899	156	617	934	895	0.373	527	407	496	399	0
2	14	13	"PFL0104"	"L2_185"	8830	22750	110	91	91	16	66	67	13	73	45	0	153	156	30	96	99	19	95	72	0	0.439	0.417	0.419	0.365	2.923	0.298	0.281	80	438	82	85	-1.189	25	57	25	60	0
2	15	13	"PFL0109"	"L2_193"	9000	22740	150	436	427	74	66	67	12	100	100	0	560	551	102	96	97	15	100	100	0	0.797	0.793	0.791	0.800	1.273	0.768	0.926	156	583	834	816	-0.327	370	464	361	455	0
2	16	13	"PFL0111"	"L2_195"	9190	22750	130	153	158	29	65	66	11	100	100	0	301	305	50	94	94	14	100	100	0	0.425	0.441	0.420	0.432	1.471	0.357	0.638	120	495	295	304	-1.234	88	207	93	211	0
2	17	13	"PFL0113"	"L2_198"	9390	22750	130	107	109	19	65	66	12	95	87	0	224	229	43	93	95	15	100	100	0	0.321	0.324	0.308	0.307	1.643	0.293	0.603	120	447	173	180	-1.641	42	131	44	136	0
2	18	13	"PFL0115"	"L2_20"	9580	22750	140	133	131	30	62	63	12	95	92	0	963	913	255	91	93	16	100	100	0	0.081	0.084	0.084	0.080	1.503	0.081	0.793	156	355	943	891	-3.618	71	872	69	822	0
2	19	13	"PFL0135"	"L2_233"	9760	22740	130	185	191	35	60	61	11	100	100	0	180	178	31	91	92	14	100	97	0	1.404	1.506	1.487	1.556	1.577	1.478	0.705	120	356	214	218	0.490	125	89	131	87	0
2	20	13	"PFL0138"	"L2_238"	9950	22740	130	85	86	14	63	65	12	75	41	0	147	148	27	96	98	18	90	68	0	0.431	0.442	0.420	0.450	2.494	0.329	0.295	120	437	73	75	-1.213	22	51	23	52	0
2	21	13	"PFL0141"	"L2_248"	10140	22740	130	1057	1047	225	66	67	11	100	100	0	653	649	141	97	99	18	100	100	0	1.782	1.777	1.765	1.788	1.228	1.729	0.922	120	454	1547	1533	0.834	991	556	981	552	0
2	22	13	"PFL0145"	"L2_259"	10330	22740	130	127	129	19	64	67	25	97	77	0	161	165	29	96	97	16	99	91	0	0.969	0.942	0.940	0.993	1.697	1.052	0.391	120	595	128	134	-0.045	63	65	65	69	0
2	1	14	"PFL0149"	"L2_268"	6350	22940	140	91	91	14	64	66	14	80	47	0	289	282	66	95	98	19	98	96	0	0.139	0.144	0.153	0.140	2.143	0.130	0.432	156	744	221	214	-2.845	27	194	27	187	0
2	2	14	"PFL0152"	"L2_277"	6540	22940	140	758	734	175	65	66	13	100	100	0	970	965	209	95	97	19	100	100	0	0.792	0.769	0.773	0.760	1.256	0.770	0.943	156	480	1568	1539	-0.336	693	875	669	870	0
2	3	14	"PFM0408"	"M36520_1"	6740	22940	140	149	149	29	63	65	12	100	98	0	546	541	124	96	97	15	99	99	0	0.191	0.193	0.192	0.193	1.520	0.182	0.831	156	425	536	531	-2.388	86	450	86	445	0
2	4	14	"PFM0410"	"M36520_4"	6930	22940	130	96	96	18	66	68	13	79	57	0	378	383	75	100	101	16	100	100	0	0.108	0.106	0.106	0.097	1.978	0.094	0.439	120	406	308	313	-3.212	30	278	30	283	0
2	5	14	"PFM0413"	"M36754_16"	7110	22950	140	269	260	63	66	67	12	98	96	0	1363	1299	356	97	99	16	100	100	0	0.160	0.161	0.161	0.157	1.519	0.158	0.919	156	494	1469	1396	-2.641	203	1266	194	1202	0
2	6	14	"PFM0417"	"M36754_20"	7260	22970	150	71	73	14	66	67	12	32	14	0	108	114	29	97	99	17	42	22	0	0.455	0.412	0.619	0.641	3.134	0.288	0.122	156	561	16	24	-1.138	5	11	7	17	-50
2	7	14	"PFM0419"	"M36754_23"	7480	22940	140	1762	1710	467	68	69	12	100	100	0	1254	1226	378	99	101	18	100	98	0	1.467	1.457	1.455	1.536	1.500	1.435	0.943	156	600	2849	2769	0.553	1694	1155	1642	1127	0
2	8	14	"PFM0422"	"M3675_2"	7680	22940	130	1277	1254	198	70	71	13	100	100	0	1154	1129	216	99	102	19	100	100	0	1.144	1.150	1.153	1.165	1.188	1.117	0.954	120	536	2262	2214	0.194	1207	1055	1184	1030	0
2	9	14	"PFM0440"	"M3766_1"	7880	22950	150	795	776	190	72	74	13	100	100	0	1329	1343	320	103	107	21	100	100	0	0.590	0.568	0.575	0.555	1.354	0.568	0.947	156	662	1949	1944	-0.762	723	1226	704	1240	0
2	10	14	"PFM0442"	"M37744_2"	8070	22970	90	94	95	14	75	78	16	55	17	0	160	164	27	111	114	23	90	51	0	0.388	0.377	0.406	0.341	2.845	0.259	0.134	52	308	68	73	-1.367	19	49	20	53	0
2	11	14	"PFM0444"	"M37773_2"	8220	22980	150	77	78	14	74	76	15	21	2	0	120	122	25	107	110	21	34	14	0	0.231	0.267	0.500	0.568	3.275	0.256	0.040	156	682	16	19	-2.115	3	13	4	15	-50
2	12	14	"PFM0446"	"M3777_1"	8430	22940	130	115	116	22	72	73	13	93	79	0	449	451	71	104	106	18	100	100	0	0.125	0.127	0.119	0.111	1.809	0.118	0.597	120	584	388	391	-3.004	43	345	44	347	0
2	13	14	"PFM0448"	"M37794_11"	8630	22950	130	137	137	27	68	69	12	99	96	0	184	183	36	100	102	19	97	92	0	0.821	0.831	0.806	0.865	1.831	0.738	0.595	120	602	153	152	-0.284	69	84	69	83	0
2	14	14	"PFM0450"	"M37794_14"	8820	22950	100	88	88	13	66	68	13	68	32	0	124	128	28	97	99	17	65	40	0	0.815	0.710	0.744	0.729	2.781	0.380	0.120	80	420	49	53	-0.295	22	27	22	31	0
2	15	14	"PFM0469"	"M38740_1"	8990	22970	150	64	66	11	66	68	12	14	1	0	98	99	15	96	99	17	19	3	0	-1.000	0.000	0.636	0.704	3.599	0.282	0.021	156	659	0	3	Error	-2	2	0	3	-50
2	16	14	"PFM0472"	"M38757_4"	9200	22940	140	1748	1615	420	66	67	12	100	100	0	957	886	273	94	95	15	98	98	0	1.949	1.956	1.946	2.132	1.528	1.922	0.943	156	588	2545	2341	0.963	1682	863	1549	792	0
2	17	14	"PFM0476"	"M38913_1"	9400	22940	140	2617	2434	678	66	67	12	100	100	0	1511	1460	429	93	95	15	100	99	0	1.799	1.732	1.722	1.779	1.480	1.737	0.943	156	476	3969	3735	0.847	2551	1418	2368	1367	0
2	18	14	"PFM0478"	"M38913_6"	9580	22940	140	1627	1560	401	66	67	12	100	100	0	964	933	254	95	100	23	100	99	0	1.796	1.783	1.793	1.846	1.373	1.789	0.938	156	455	2430	2332	0.845	1561	869	1494	838	0
2	19	14	"PFM0481"	"M38941_1"	9770	22940	130	364	362	55	64	66	12	100	100	0	446	466	100	97	100	22	100	100	0	0.860	0.808	0.835	0.820	1.401	0.767	0.830	120	531	649	667	-0.218	300	349	298	369	0
2	20	14	"PFM0484"	"M38941_6"	9960	22940	130	140	141	26	64	66	11	100	99	0	388	388	57	99	101	18	100	100	0	0.263	0.266	0.273	0.255	1.467	0.254	0.753	120	522	365	366	-1.927	76	289	77	289	0
2	21	14	"PFM0510"	"M41547_1"	10150	22940	150	1703	1588	359	67	68	12	100	100	0	1882	1797	402	98	100	18	100	100	0	0.917	0.895	0.903	0.895	1.249	0.881	0.948	156	583	3420	3220	-0.125	1636	1784	1521	1699	0
2	22	14	"PFM0512"	"M41763_12"	10330	22940	130	778	761	111	65	68	24	100	100	0	856	838	122	96	97	16	100	100	0	0.938	0.938	0.938	0.938	1.194	0.913	0.940	120	645	1473	1438	-0.092	713	760	696	742	0
2	1	15	"PFM0514"	"M41763_4"	6360	23150	80	83	82	11	67	69	13	57	13	0	127	128	27	98	101	18	69	26	0	0.552	0.500	0.528	0.533	2.295	0.152	0.045	52	303	45	45	-0.858	16	29	15	30	0
2	2	15	"PFM0516"	"M41776_1"	6550	23130	140	125	123	22	66	67	13	96	91	0	168	166	26	97	99	17	96	89	0	0.831	0.826	0.818	0.799	2.064	0.771	0.554	156	526	130	126	-0.267	59	71	57	69	0
2	3	15	"PFM0524"	"M42658_1"	6730	23140	150	228	224	46	66	68	12	100	100	0	533	539	116	98	99	16	100	100	0	0.372	0.358	0.354	0.356	1.385	0.342	0.870	156	508	597	599	-1.425	162	435	158	441	0
2	4	15	"PFM0531"	"M42966_1"	6930	23130	140	2297	2193	594	66	68	12	100	100	0	1323	1271	383	98	99	16	99	99	0	1.821	1.813	1.844	1.893	1.480	1.799	0.928	156	486	3456	3300	0.865	2231	1225	2127	1173	0
2	5	15	"PFN0076"	"N128_81"	7120	23160	150	83	92	35	67	68	13	55	32	0	123	133	47	97	97	16	58	41	0	0.615	0.694	0.680	0.713	2.990	0.678	0.581	156	391	42	61	-0.700	16	26	25	36	-50
2	6	15	"PFN0079"	"N128_86"	7310	23140	120	114	114	21	68	69	13	96	79	0	245	247	46	98	100	16	100	100	0	0.313	0.309	0.298	0.295	1.625	0.287	0.587	120	375	193	195	-1.676	46	147	46	149	0
2	7	15	"PFN0082"	"N128_90"	7500	23140	140	530	508	149	71	73	15	100	99	0	567	553	117	102	104	18	100	100	0	0.987	0.969	0.992	0.914	1.564	1.008	0.879	156	472	924	888	-0.019	459	465	437	451	0
2	8	15	"PFN0084"	"N128_92"	7690	23140	140	246	239	62	75	76	15	96	96	0	700	689	173	104	107	19	100	100	0	0.287	0.280	0.278	0.265	1.617	0.275	0.863	156	531	767	749	-1.801	171	596	164	585	0
2	9	15	"PFN0086"	"N128_95"	7870	23130	130	335	340	70	75	76	13	100	100	0	679	680	137	106	108	19	100	100	0	0.454	0.462	0.467	0.458	1.227	0.441	0.895	120	468	833	839	-1.140	260	573	265	574	0
2	10	15	"PFN0090"	"N129_1"	8040	23170	150	79	80	13	75	77	15	18	3	0	115	117	18	109	112	20	17	3	0	0.667	0.625	0.875	0.880	3.612	0.330	0.055	156	509	10	13	-0.585	4	6	5	8	-50
2	11	15	"PFN0105"	"N129_41"	8240	23150	150	91	96	27	75	77	15	50	26	0	128	134	38	108	110	19	51	25	0	0.800	0.808	0.733	0.734	3.220	0.861	0.169	156	537	36	47	-0.322	16	20	21	26	-50
2	12	15	"PFN0107"	"N129_48"	8450	23130	130	153	156	29	73	74	13	99	98	0	156	160	35	103	106	17	90	75	0	1.509	1.456	1.467	1.636	2.234	1.250	0.491	120	591	133	140	0.594	80	53	83	57	0
2	13	15	"PFN0109"	"N129_6"	8640	23140	100	114	114	20	68	70	13	97	82	0	160	162	25	99	102	18	100	83	0	0.754	0.730	0.735	0.708	1.901	0.631	0.428	80	401	107	109	-0.407	46	61	46	63	0
2	14	15	"PFN0112"	"N130_1"	8810	23170	150	73	76	17	68	71	16	23	8	0	119	130	38	101	106	23	44	26	0	0.278	0.276	0.487	0.587	3.764	0.223	0.079	156	640	23	37	-1.848	5	18	8	29	-50
2	15	15	"PFN0114"	"N130_17"	9020	23140	130	150	152	24	67	69	17	99	97	0	236	243	54	99	102	20	100	100	0	0.606	0.590	0.624	0.597	1.594	0.535	0.634	120	486	220	229	-0.723	83	137	85	144	0
2	16	15	"PFN0116"	"N130_19"	9210	23140	120	333	314	89	66	68	13	97	96	0	855	829	203	94	97	16	100	100	0	0.351	0.337	0.355	0.305	1.747	0.336	0.889	120	464	1028	983	-1.511	267	761	248	735	0
2	17	15	"PFN0134"	"N130_43"	9400	23130	140	14305	12874	3079	69	69	12	100	100	0	10404	9137	2633	98	99	16	100	99	0	1.381	1.417	1.405	1.472	1.433	1.396	0.932	156	504	24542	21844	0.466	14236	10306	12805	9039	0
2	18	15	"PFN0137"	"N130_46"	9590	23130	140	4041	3885	1188	69	71	12	100	100	0	2618	2487	873	101	104	21	99	99	0	1.578	1.599	1.600	1.678	1.554	1.563	0.913	156	497	6489	6202	0.658	3972	2517	3816	2386	0
2	19	15	"PFN0139"	"N130_5"	9780	23130	130	3355	3266	801	68	70	12	100	100	0	4111	3871	963	100	104	20	100	100	0	0.819	0.848	0.852	0.856	1.288	0.827	0.934	120	504	7298	6969	-0.287	3287	4011	3198	3771	0
2	20	15	"PFN0141"	"N130_52"	9970	23130	140	5210	4897	1780	69	71	14	100	100	0	4725	4388	1753	103	107	20	98	98	0	1.112	1.127	1.118	1.222	1.842	1.110	0.935	156	557	9763	9113	0.154	5141	4622	4828	4285	0
2	21	15	"PFN0145"	"N130_61"	10160	23130	130	2278	2162	552	71	73	14	100	100	0	2424	2373	577	107	109	23	100	100	0	0.953	0.923	0.938	0.920	1.236	0.909	0.938	120	443	4524	4357	-0.070	2207	2317	2091	2266	0
2	22	15	"PFN0147"	"N131_12"	10330	23160	150	74	75	13	68	70	13	26	7	0	134	138	31	100	102	18	73	47	0	0.176	0.184	0.295	0.307	3.326	0.142	0.068	156	689	40	45	-2.503	6	34	7	38	-50
2	1	16	"PFN0168"	"N132_106"	6360	23330	140	103	107	24	64	65	12	94	82	0	224	227	49	95	98	18	98	96	0	0.302	0.326	0.310	0.311	1.913	0.293	0.526	156	674	168	175	-1.726	39	129	43	132	0
2	2	16	"PFN0170"	"N132_108"	6550	23330	150	181	182	39	65	67	12	100	99	0	438	430	99	97	100	18	100	99	0	0.340	0.351	0.359	0.350	1.344	0.329	0.833	156	507	457	450	-1.556	116	341	117	333	0
2	3	16	"PFN0172"	"N132_11"	6740	23330	130	447	437	94	66	68	13	100	100	0	801	793	168	98	99	16	100	100	0	0.542	0.534	0.530	0.529	1.286	0.519	0.903	120	465	1084	1066	-0.884	381	703	371	695	0
2	4	16	"PFN0175"	"N132_116"	6930	23330	140	1260	1177	408	68	69	13	100	100	0	1494	1428	471	99	101	16	99	99	0	0.854	0.834	0.858	0.819	1.665	0.831	0.907	156	452	2587	2438	-0.227	1192	1395	1109	1329	0
2	5	16	"PFN0177"	"N132_119"	7120	23320	150	182	181	32	68	69	13	100	99	0	603	605	123	99	100	16	100	100	0	0.226	0.223	0.222	0.220	1.362	0.210	0.839	156	409	618	619	-2.144	114	504	113	506	0
2	6	16	"PFN0180"	"N132_125"	7310	23330	160	166	162	37	68	70	13	96	94	0	1071	1038	341	99	100	17	99	99	0	0.101	0.100	0.102	0.101	1.458	0.094	0.836	208	449	1070	1033	-3.310	98	972	94	939	0
2	7	16	"PFN0582"	"N145_33"	7510	23320	140	1754	1774	545	72	74	15	100	100	0	2073	2066	551	104	106	18	100	100	0	0.854	0.867	0.883	0.854	1.238	0.877	0.942	156	396	3651	3664	-0.227	1682	1969	1702	1962	0
2	8	16	"PFN0584"	"N145_38"	7670	23350	150	80	81	17	72	74	15	32	10	0	113	117	21	104	106	18	33	15	0	0.889	0.692	0.750	0.825	3.521	0.294	0.039	156	449	17	22	-0.170	8	9	9	13	-50
2	9	16	"PFN0589"	"N145_44"	7870	23360	150	84	84	16	73	74	14	36	10	0	111	113	19	104	105	16	35	13	0	1.571	1.222	0.894	0.974	3.304	0.494	0.073	156	404	18	20	0.652	11	7	11	9	-50
2	10	16	"PFN0592"	"N145_50"	8030	23350	150	70	70	13	75	76	13	7	1	0	103	105	19	105	107	19	12	3	0	2.500	100000.000	0.962	0.946	3.180	0.239	0.036	156	432	-7	-5	1.322	-5	-2	-5	0	-50
2	11	16	"PFN0598"	"N145_61"	8260	23320	150	159	159	28	74	75	13	98	97	0	204	204	33	104	107	19	100	97	0	0.850	0.850	0.896	0.836	1.726	0.824	0.644	156	561	185	185	-0.234	85	100	85	100	0
2	12	16	"PFN0600"	"N145_9"	8450	23330	130	207	210	46	72	72	13	100	99	0	498	486	109	101	103	17	100	100	0	0.340	0.358	0.361	0.352	1.426	0.341	0.816	120	455	532	523	-1.556	135	397	138	385	0
2	13	16	"PFN0620"	"N148_2"	8610	23360	150	73	74	13	70	72	13	21	4	0	114	117	25	101	104	20	42	16	0	0.231	0.250	0.513	0.529	4.180	0.206	0.076	156	463	16	20	-2.115	3	13	4	16	-50
2	14	16	"PFN0622"	"N148_6"	8800	23350	150	78	78	13	73	75	17	15	3	0	111	117	25	109	114	25	23	7	0	2.500	0.625	0.547	0.566	4.211	0.204	0.075	156	499	7	13	1.322	5	2	5	8	-50
2	15	16	"PFN0628"	"N149_12"	9020	23320	130	6091	5905	1477	73	75	18	100	100	0	4556	4467	1072	109	114	27	100	100	0	1.353	1.338	1.329	1.356	1.333	1.313	0.950	120	543	10465	10190	0.436	6018	4447	5832	4358	0
2	16	16	"PFN0632"	"N149_18"	9200	23320	130	1938	1881	429	70	72	15	100	100	0	1199	1170	257	102	105	22	100	100	0	1.703	1.696	1.659	1.707	1.264	1.672	0.931	120	523	2965	2879	0.768	1868	1097	1811	1068	0
2	17	16	"PFN0634"	"N149_2"	9400	23330	130	104	105	20	70	76	95	0	0	0	358	351	79	101	108	116	93	60	0	0.132	0.140	0.139	0.128	1.917	0.129	0.505	120	524	291	285	-2.918	34	257	35	250	0
2	18	16	"PFN0637"	"N149_30"	9580	23320	130	1114	1120	219	70	76	99	100	100	0	2700	2697	600	101	108	121	100	100	0	0.402	0.404	0.407	0.407	1.176	0.390	0.940	120	479	3643	3646	-1.316	1044	2599	1050	2596	0
2	19	16	"PFN0655"	"N150_39"	9780	23330	140	124	125	25	70	71	13	96	87	0	797	774	178	100	102	16	100	100	0	0.077	0.082	0.081	0.076	1.560	0.079	0.719	156	530	751	729	-3.690	54	697	55	674	0
2	20	16	"PFN0658"	"N150_49"	9970	23330	130	113	115	19	72	73	14	92	80	0	314	316	46	101	105	19	100	100	0	0.192	0.200	0.194	0.181	1.728	0.194	0.582	120	461	254	258	-2.377	41	213	43	215	0
2	21	16	"PFN0660"	"N150_51"	10160	23330	140	430	427	127	73	75	14	100	99	0	565	596	159	108	111	21	100	100	0	0.781	0.725	0.755	0.703	1.493	0.727	0.884	156	414	814	842	-0.356	357	457	354	488	0
2	22	16	"PFN0662"	"N150_53"	10350	23320	140	2792	2620	636	72	73	12	100	100	0	1285	1206	334	105	108	18	99	99	0	2.305	2.314	2.327	2.401	1.424	2.323	0.922	156	562	3900	3649	1.205	2720	1180	2548	1101	0
2	1	17	"PFN0664"	"N150_57"	6360	23520	160	1015	949	309	65	66	13	100	99	0	747	714	212	97	99	18	100	99	0	1.462	1.433	1.446	1.424	1.483	1.447	0.953	208	886	1600	1501	0.547	950	650	884	617	0
2	2	17	"PFN0666"	"N150_6"	6550	23520	130	445	439	74	66	66	11	100	100	0	521	517	89	96	97	17	100	100	0	0.892	0.886	0.884	0.890	1.221	0.872	0.924	120	460	804	794	-0.165	379	425	373	421	0
2	3	17	"PFN0680"	"N150_8"	6750	23520	140	333	326	73	67	68	13	100	99	0	1091	1077	240	98	100	16	100	100	0	0.268	0.265	0.269	0.258	1.340	0.259	0.918	156	498	1259	1238	-1.900	266	993	259	979	0
2	4	17	"PFN0682"	"N150_82"	6930	23510	130	1677	1621	378	69	70	13	100	100	0	1714	1649	378	102	105	26	100	100	0	0.998	1.003	0.999	1.001	1.210	0.978	0.952	120	447	3220	3099	-0.004	1608	1612	1552	1547	0
2	5	17	"PFN0685"	"N150_87"	7110	23510	130	796	784	139	67	68	12	100	100	0	1150	1156	191	99	102	26	100	100	0	0.694	0.678	0.683	0.677	1.222	0.653	0.926	120	475	1780	1774	-0.528	729	1051	717	1057	0
2	6	17	"PFN0688"	"N150_9"	7310	23520	140	93	93	18	65	67	12	78	55	0	340	343	67	95	97	16	100	100	0	0.114	0.113	0.116	0.106	1.976	0.105	0.457	156	483	273	276	-3.129	28	245	28	248	0
2	7	17	"PFN0694"	"N151_11"	7500	23520	140	678	667	159	68	69	12	100	100	0	707	720	153	99	101	17	100	100	0	1.003	0.965	0.976	0.958	1.240	0.975	0.936	156	446	1218	1220	0.005	610	608	599	621	0
2	8	17	"PFN0696"	"N151_18"	7700	23520	130	527	516	100	69	70	12	100	100	0	1217	1219	207	100	102	18	100	100	0	0.410	0.399	0.396	0.395	1.219	0.399	0.928	120	365	1575	1566	-1.286	458	1117	447	1119	0
2	9	17	"PFN0876"	"N168_6"	7880	23520	140	1013	1005	217	69	70	13	100	100	0	1140	1153	240	99	101	17	100	100	0	0.907	0.888	0.887	0.884	1.192	0.887	0.955	156	303	1985	1990	-0.141	944	1041	936	1054	0
2	10	17	"PFN0874"	"N168_34"	8070	23520	140	1852	1733	437	74	77	18	100	100	0	1633	1511	368	103	105	20	100	100	0	1.162	1.178	1.171	1.177	1.298	1.181	0.957	156	467	3308	3067	0.217	1778	1530	1659	1408	0
2	11	17	"PFN0894"	"N173_1"	8260	23510	130	434	424	71	71	72	12	100	100	0	377	376	63	100	102	17	100	100	0	1.310	1.279	1.266	1.288	1.312	1.268	0.874	120	500	640	629	0.390	363	277	353	276	0
2	12	17	"PFN0907"	"N175_2"	8460	23520	140	724	701	252	68	69	13	98	98	0	3286	3307	1181	99	101	17	100	100	0	0.206	0.197	0.202	0.190	1.394	0.195	0.931	156	417	3843	3841	-2.280	656	3187	633	3208	0
2	13	17	"PFN0906"	"N175_16"	8640	23520	130	98	100	17	68	69	12	83	64	0	457	457	84	102	104	20	100	100	0	0.085	0.090	0.086	0.078	1.896	0.078	0.478	120	385	385	387	-3.565	30	355	32	355	0
2	14	17	"PFN0918"	"N177_6"	8830	23510	140	2795	2566	691	72	73	13	100	100	0	1566	1440	466	107	112	23	98	98	0	1.866	1.871	1.853	1.996	1.440	1.842	0.946	156	473	4182	3827	0.900	2723	1459	2494	1333	0
2	15	17	"PFL0005"	"L1_103"	9020	23520	130	207	206	32	74	75	13	100	100	0	330	331	53	109	114	24	100	100	0	0.602	0.595	0.580	0.598	1.352	0.577	0.810	120	463	354	354	-0.733	133	221	132	222	0
2	16	17	"PFL0159"	"L2_30"	9210	23520	140	4463	4162	1241	76	78	15	100	100	0	5530	5152	1505	109	112	23	100	100	0	0.809	0.810	0.823	0.812	1.446	0.808	0.949	156	529	9808	9129	-0.305	4387	5421	4086	5043	0
2	17	17	"PFL0171"	"L2_55"	9400	23510	130	7274	7111	1499	78	84	98	100	100	0	3847	3776	750	104	113	121	100	100	0	1.923	1.915	1.925	1.914	1.210	1.911	0.947	120	487	10939	10705	0.943	7196	3743	7033	3672	0
2	18	17	"PFL0176"	"L2_62"	9600	23510	140	4950	4609	1359	79	84	95	100	99	0	3788	3490	1065	106	113	116	98	98	0	1.323	1.339	1.343	1.385	1.515	1.338	0.951	156	528	8553	7914	0.404	4871	3682	4530	3384	0
2	19	17	"PFL0064"	"L2_109"	9780	23510	130	141	140	24	79	81	18	95	82	0	486	472	100	108	110	18	100	100	0	0.164	0.168	0.169	0.157	1.639	0.136	0.574	120	465	440	425	-2.608	62	378	61	364	0
2	20	17	"PFL0066"	"L2_114"	9980	23510	140	933	896	182	76	77	16	100	100	0	596	575	123	105	107	18	100	99	0	1.745	1.745	1.753	1.786	1.294	1.730	0.949	156	516	1348	1290	0.804	857	491	820	470	0
2	21	17	"PFL0140"	"L2_247"	10170	23510	140	122	122	20	70	72	12	96	91	0	496	491	105	102	104	15	100	100	0	0.132	0.134	0.132	0.129	1.633	0.117	0.664	156	469	446	441	-2.922	52	394	52	389	0
2	22	17	"PFL0150"	"L2_270"	10350	23510	140	2027	2012	561	71	72	13	100	100	0	1610	1597	507	104	105	18	100	100	0	1.299	1.300	1.295	1.343	1.304	1.271	0.945	156	599	3462	3434	0.377	1956	1506	1941	1493	0
2	1	18	"PFN0982"	"N244_3"	6370	23720	90	90	93	17	69	75	46	7	1	0	163	168	40	99	101	19	96	71	0	0.328	0.348	0.318	0.333	2.641	0.413	0.062	52	339	85	93	-1.608	21	64	24	69	0
2	2	18	"PFJ0260"	"J246_2"	6550	23700	130	3955	3857	548	67	72	39	100	100	0	5066	4804	707	97	100	21	100	100	0	0.782	0.805	0.796	0.807	1.170	0.787	0.954	120	567	8857	8497	-0.354	3888	4969	3790	4707	0
2	3	18	"PFJ0281"	"J269_1"	6750	23700	130	214	216	40	69	71	13	100	100	0	508	502	89	100	104	21	100	100	0	0.355	0.366	0.360	0.363	1.304	0.341	0.851	120	491	553	549	-1.493	145	408	147	402	0
2	4	18	"PFJ0305"	"J27_3"	6920	23700	130	116	117	22	70	74	25	85	40	0	587	579	94	102	131	211	100	70	0	0.095	0.099	0.098	0.089	1.714	0.089	0.580	120	510	531	524	-3.398	46	485	47	477	0
2	5	18	"PFJ0475"	"J53_46"	7120	23710	150	223	222	32	70	74	26	100	100	0	1475	1450	243	100	135	229	99	98	0	0.111	0.113	0.113	0.113	1.330	0.105	0.895	156	547	1528	1502	-3.168	153	1375	152	1350	0
2	6	18	"PFJ0505"	"J583_7"	7310	23720	150	75	75	12	69	72	17	18	1	0	146	149	30	100	102	27	75	41	0	0.130	0.122	0.272	0.238	3.033	0.109	0.030	156	498	52	55	-2.939	6	46	6	49	-50
2	7	18	"PFJ0549"	"J697_3"	7510	23700	130	155	158	28	70	71	12	100	99	0	274	277	47	101	104	18	100	100	0	0.491	0.500	0.499	0.492	1.476	0.476	0.764	120	458	258	264	-1.025	85	173	88	176	0
2	8	18	"PFJ0586"	"J753_2"	7700	23700	140	354	356	88	73	74	13	100	100	0	281	281	63	103	105	17	99	98	0	1.579	1.590	1.654	1.626	1.503	1.600	0.848	156	450	459	461	0.659	281	178	283	178	0
2	9	18	"PFJ0594"	"J82_7"	7890	23700	140	2046	1895	537	73	75	15	100	100	0	1967	1823	481	101	104	17	100	100	0	1.057	1.058	1.080	1.051	1.332	1.067	0.948	156	365	3839	3544	0.080	1973	1866	1822	1722	0
2	10	18	"PFK0025"	"Km2326_6"	8030	23730	150	98	99	24	74	78	19	59	30	0	122	126	27	103	107	23	45	21	0	1.263	1.087	1.173	1.020	3.162	0.730	0.259	156	480	43	48	0.337	24	19	25	23	-50
2	11	18	"PFJ0390"	"J40_6"	8270	23700	130	84	85	15	71	74	18	34	7	0	374	381	53	101	104	22	100	100	0	0.048	0.050	0.061	0.056	1.994	0.050	0.173	120	566	286	294	-4.392	13	273	14	280	0
2	12	18	"PFJ0410"	"J43_3"	8450	23700	140	294	281	64	68	69	12	100	99	0	1857	1700	472	98	100	17	100	99	0	0.128	0.133	0.131	0.135	1.510	0.127	0.915	156	407	1985	1815	-2.960	226	1759	213	1602	0
2	13	18	"PFJ0426"	"J461_4"	8610	23730	150	64	66	12	67	69	12	14	1	0	99	100	16	98	101	18	15	0	0	-3.000	-0.500	0.708	0.767	3.341	0.119	0.003	156	450	-2	1	Error	-3	1	-1	2	-50
2	14	18	"PFJ0465"	"J53_31"	8840	23700	140	78	79	14	67	69	13	46	17	0	167	169	29	101	103	19	98	85	0	0.167	0.176	0.239	0.221	2.579	0.144	0.116	156	526	77	80	-2.585	11	66	12	68	0
2	15	18	"PFJ0557"	"J6_2"	9030	23700	140	482	476	139	71	73	14	100	100	0	493	481	138	106	109	21	98	97	0	1.062	1.080	1.089	1.088	1.355	1.057	0.902	156	470	798	780	0.087	411	387	405	375	0
2	16	18	"PFK0041"	"Km302_3"	9200	23720	150	96	98	19	78	79	14	60	33	0	160	159	33	110	112	20	80	62	0	0.360	0.408	0.435	0.411	2.546	0.405	0.374	156	456	68	69	-1.474	18	50	20	49	-50
2	17	18	"PFK0298"	"Kn2549_3"	9400	23700	140	3123	2975	792	80	81	14	100	100	0	2024	1927	465	108	112	20	100	100	0	1.588	1.592	1.602	1.564	1.291	1.619	0.954	156	503	4959	4714	0.667	3043	1916	2895	1819	0
2	18	18	"PFK0338"	"Kn3092_1"	9600	23700	130	253	256	63	80	81	15	100	100	0	221	230	43	108	110	17	100	100	0	1.531	1.443	1.429	1.441	1.463	1.547	0.787	120	503	286	298	0.614	173	113	176	122	0
2	19	18	"PFK0404"	"Kn427_6"	9790	23700	130	515	504	72	79	81	17	100	100	0	720	711	101	111	112	18	100	100	0	0.716	0.708	0.705	0.708	1.252	0.686	0.910	120	547	1045	1025	-0.482	436	609	425	600	0
2	20	18	"PFK0425"	"Kn5026_1"	9970	23700	110	76	79	13	77	79	16	13	2	0	208	212	38	109	111	20	100	98	0	-0.010	0.019	0.091	0.090	2.285	0.032	0.020	80	436	98	105	Error	-1	99	2	103	0
2	21	18	"PFK0442"	"Kn5244_3"	10140	23730	150	67	68	12	73	75	16	5	0	0	100	101	17	103	106	20	10	1	0	2.000	2.500	0.811	0.893	3.494	0.195	0.022	156	638	-9	-7	1.000	-6	-3	-5	-2	-50
2	22	18	"PFK0457"	"Kn5587_2"	10360	23700	140	482	456	123	70	71	12	100	99	0	4221	3896	1100	103	104	17	100	100	0	0.100	0.102	0.101	0.100	1.368	0.100	0.948	156	666	4530	4179	-3.321	412	4118	386	3793	0
2	1	19	"PFK0782"	"Ks2242_1"	6350	23890	130	1876	1839	281	69	76	38	100	100	0	1733	1698	270	104	111	37	100	100	0	1.109	1.110	1.118	1.114	1.212	1.083	0.928	120	697	3436	3364	0.150	1807	1629	1770	1594	0
2	2	19	"PFK0818"	"Ks2565_1"	6560	23900	130	764	743	135	69	74	39	100	100	0	903	918	130	100	103	23	100	100	0	0.866	0.824	0.830	0.814	1.215	0.841	0.927	120	557	1498	1492	-0.208	695	803	674	818	0
2	3	19	"PFK0876"	"Ks2_11"	6750	23890	130	3518	3366	701	70	72	13	100	100	0	1873	1803	344	100	102	17	100	100	0	1.945	1.935	1.968	1.932	1.183	1.953	0.947	120	534	5221	4999	0.960	3448	1773	3296	1703	0
2	4	19	"PFK1002"	"Ks48_16"	6930	23920	150	95	93	20	71	75	26	44	8	0	125	127	26	101	135	227	0	0	0	1.000	0.846	0.837	0.833	2.583	0.636	0.175	156	554	48	48	0.000	24	24	22	26	-50
2	5	19	"PFK1139"	"Ks667_1"	7130	23900	140	1664	1502	453	73	78	27	99	98	0	1737	1630	398	105	142	240	100	98	0	0.975	0.937	0.951	0.874	1.608	0.931	0.868	156	493	3223	2954	-0.037	1591	1632	1429	1525	0
2	6	19	"PFK1174"	"Ks75_10"	7300	23890	130	36405	36116	4775	77	80	20	100	100	0	15741	15953	1804	109	111	31	100	100	0	2.324	2.275	2.290	2.269	1.095	2.283	0.969	120	447	51960	51883	1.217	36328	15632	36039	15844	0
2	7	19	"PFK0629"	"Ks1228_7"	7510	23890	140	890	866	258	77	79	17	100	100	0	574	561	166	107	109	29	99	98	0	1.741	1.738	1.749	1.810	1.389	1.735	0.926	156	572	1280	1243	0.800	813	467	789	454	0
2	8	19	"PFK1093"	"Ks586_7"	7700	23890	140	1576	1469	420	77	77	13	100	100	0	1569	1460	426	107	108	17	100	99	0	1.025	1.029	1.019	1.038	1.481	1.022	0.944	156	529	2961	2745	0.036	1499	1462	1392	1353	0
2	9	19	"pla_LSU"	"PLSU"	7900	23890	130	455	439	83	75	76	14	100	100	0	598	583	103	106	107	17	100	100	0	0.772	0.763	0.733	0.759	1.293	0.756	0.892	120	474	872	841	-0.373	380	492	364	477	0
2	10	19	"pla_ORF129"	"PORF129"	8080	23890	140	145	145	30	72	74	17	96	87	0	874	817	213	104	106	20	99	99	0	0.095	0.102	0.099	0.100	1.536	0.098	0.781	156	523	843	786	-3.399	73	770	73	713	0
2	11	19	"pla_ORF79"	"PORF79"	8270	23900	120	84	85	16	68	70	16	44	16	0	353	353	53	100	102	23	100	100	0	0.063	0.067	0.075	0.074	1.913	0.066	0.190	120	458	269	270	-3.983	16	253	17	253	0
2	12	19	"pla_rpl14"	"Prpl14"	8460	23890	140	229	229	45	70	72	17	100	100	0	1150	1135	221	103	106	25	100	100	0	0.152	0.154	0.155	0.151	1.352	0.145	0.853	156	413	1206	1191	-2.719	159	1047	159	1032	0
2	13	19	"PFBL B0020"	"oPFBLOB0020"	8650	23890	140	3054	3098	844	72	73	14	100	100	0	1783	1748	457	103	106	19	100	100	0	1.775	1.840	1.783	1.874	1.359	1.864	0.948	156	422	4662	4671	0.828	2982	1680	3026	1645	0
2	14	19	"PFD66970"	"oPFD66970"	8840	23890	140	383	377	104	71	73	14	99	98	0	696	668	160	102	105	19	100	100	0	0.525	0.541	0.541	0.522	1.383	0.541	0.925	156	534	906	872	-0.929	312	594	306	566	0
2	15	19	"PFC0765"	"oPFC0765"	9030	23910	100	84	84	12	69	71	13	52	15	0	158	158	29	102	104	19	90	77	0	0.268	0.268	0.272	0.276	2.561	0.198	0.198	80	381	71	71	-1.900	15	56	15	56	0
2	16	19	"PFN0250"	"oPFN0250"	9220	23890	140	875	864	263	72	74	13	100	100	0	572	567	138	105	107	17	100	100	0	1.719	1.714	1.721	1.669	1.308	1.764	0.938	156	465	1270	1254	0.782	803	467	792	462	0
2	17	19	"PFL0017"	"oPFL0017"	9400	23890	140	3481	3571	1074	76	77	13	100	100	0	3612	3747	1058	106	108	16	100	100	0	0.971	0.960	0.968	0.957	1.263	0.962	0.950	156	480	6911	7136	-0.042	3405	3506	3495	3641	0
2	18	19	"PFI17637"	"oPFI17637"	9600	23890	140	1388	1384	330	75	76	13	100	100	0	1153	1128	293	105	108	16	100	100	0	1.253	1.280	1.295	1.314	1.321	1.271	0.953	156	594	2361	2332	0.325	1313	1048	1309	1023	0
2	19	19	"PFM60472"	"oPFM60472"	9790	23890	130	112	112	19	73	76	14	93	69	0	163	161	24	104	107	17	93	83	0	0.661	0.684	0.635	0.684	2.256	0.647	0.379	120	514	98	96	-0.597	39	59	39	57	0
2	20	19	"PFL0020"	"oPFL0020"	9960	23960	150	78	85	22	71	74	17	37	18	0	111	114	25	104	107	20	29	10	0	1.000	1.400	0.909	0.943	2.630	0.867	0.213	156	631	14	24	0.000	7	7	14	10	-50
2	21	19	"PFI17639"	"oPFI17639"	10170	23890	130	101	101	17	70	72	16	81	45	0	226	227	42	102	105	20	100	99	0	0.250	0.248	0.249	0.219	2.160	0.235	0.492	120	519	155	156	-2.000	31	124	31	125	0
2	22	19	"PFN0252"	"oPFN0252"	10360	23890	140	6725	6536	1922	71	71	12	100	100	0	5854	5769	1561	103	105	18	100	100	0	1.157	1.141	1.172	1.127	1.339	1.152	0.952	156	695	12405	12131	0.210	6654	5751	6465	5666	0
2	1	20	"PFBL B0027"	"oPFBLOB0027"	6370	24080	130	244	244	44	68	69	13	100	100	0	288	286	41	99	102	19	100	100	0	0.931	0.941	0.959	0.927	1.457	0.935	0.793	120	637	365	363	-0.103	176	189	176	187	0
2	2	20	"PFC0768"	"oPFC0768"	6550	24080	140	123	122	23	69	70	13	94	88	0	338	330	63	100	102	19	99	99	0	0.227	0.230	0.236	0.225	1.668	0.221	0.691	156	567	292	283	-2.140	54	238	53	230	0
2	3	20	"PFBL B0032"	"oPFBLOB0032"	6740	24110	150	76	77	13	68	69	12	35	11	0	114	119	28	100	101	17	42	21	0	0.571	0.474	0.578	0.510	4.322	0.204	0.061	156	561	22	28	-0.807	8	14	9	19	-50
2	4	20	"PFBL B0033"	"oPFBLOB0033"	6930	24090	150	74	75	11	68	69	12	28	6	0	119	126	33	101	102	17	50	21	0	0.333	0.280	0.467	0.446	3.954	0.130	0.049	156	502	24	32	-1.585	6	18	7	25	-50
2	5	20	"PFB0684"	"oPFB0684"	7120	24110	150	65	67	12	72	72	13	7	0	0	106	109	20	104	106	17	23	11	0	-3.500	-1.000	0.867	0.812	3.498	0.083	0.003	156	526	-5	0	Error	-7	2	-5	5	-50
2	6	20	"PFF72417"	"oPFF72417"	7320	24100	150	89	91	17	74	77	17	45	15	0	122	127	27	105	109	31	25	8	0	0.882	0.773	0.800	0.800	3.866	0.418	0.082	156	572	32	39	-0.181	15	17	17	22	-50
2	7	20	"PFG0010"	"oPFG0010"	7500	24110	150	78	78	13	77	77	14	14	2	0	123	129	26	108	109	21	40	16	0	0.067	0.048	0.441	0.402	4.469	0.096	0.014	156	587	16	22	-3.907	1	15	1	21	-50
2	8	20	"PFBL B0035"	"oPFBLOB0035"	7700	24080	130	500	495	61	76	77	14	100	100	0	1355	1333	135	109	110	17	100	100	0	0.340	0.342	0.339	0.341	1.167	0.335	0.949	120	461	1670	1643	-1.555	424	1246	419	1224	0
2	9	20	"PFBL B0038"	"oPFBLOB0038"	7850	24120	150	67	69	13	75	76	15	6	0	0	103	103	17	106	108	17	10	3	0	2.667	2.000	0.875	0.925	3.016	0.307	0.020	156	631	-11	-9	1.415	-8	-3	-6	-3	-50
2	10	20	"PFG0012"	"oPFG0012"	8090	24080	100	96	100	14	71	73	15	82	40	0	148	147	25	102	104	17	86	65	0	0.543	0.644	0.624	0.635	2.660	0.606	0.246	80	436	71	74	-0.880	25	46	29	45	0
2	11	20	"PFD66974"	"oPFD66974"	8260	24080	130	118	120	18	65	68	16	99	91	0	153	157	31	98	101	22	88	66	0	0.964	0.932	0.984	1.020	1.962	0.746	0.458	120	531	108	114	-0.053	53	55	55	59	0
2	12	20	"PFL0029"	"oPFL0029"	8460	24080	140	133	133	30	67	69	16	95	88	0	659	666	177	99	102	23	100	100	0	0.118	0.116	0.118	0.109	1.628	0.113	0.763	156	535	626	633	-3.085	66	560	66	567	0
2	13	20	"PFD66975"	"oPFD66975"	8650	24080	140	5072	5095	1293	71	72	15	100	100	0	1980	1971	472	103	105	19	100	100	0	2.664	2.690	2.719	2.713	1.272	2.741	0.939	156	511	6878	6892	1.414	5001	1877	5024	1868	0
2	14	20	"PFM60473"	"oPFM60473"	8860	24110	150	95	99	29	71	72	15	59	44	0	127	129	28	103	105	19	58	32	0	1.000	1.077	0.990	0.989	3.037	0.913	0.288	156	537	48	54	0.000	24	24	28	26	-50
2	15	20	"PFM60503"	"oPFM60503"	9000	24080	130	653	679	119	69	70	12	100	100	0	799	806	151	99	101	15	100	100	0	0.834	0.863	0.857	0.866	1.219	0.837	0.911	120	453	1284	1317	-0.261	584	700	610	707	0
2	16	20	"PFL0061"	"oPFL0061"	9180	24090	130	558	546	92	71	72	12	100	100	0	1097	1087	160	102	103	15	100	100	0	0.489	0.482	0.482	0.479	1.231	0.470	0.918	120	479	1482	1460	-1.031	487	995	475	985	0
2	17	20	"PFG0034"	"oPFG0034"	9370	24090	140	704	695	190	74	75	13	100	100	0	2089	2068	629	105	107	15	100	100	0	0.318	0.316	0.315	0.324	1.385	0.306	0.940	156	473	2614	2584	-1.655	630	1984	621	1963	0
2	18	20	"PFF72455"	"oPFF72455"	9540	24120	150	77	77	16	71	73	13	25	5	0	128	129	26	103	105	16	60	37	0	0.240	0.231	0.417	0.425	4.074	0.222	0.062	156	506	31	32	-2.059	6	25	6	26	-50
2	19	20	"PFM60505"	"oPFM60505"	9740	24090	130	203	204	35	69	70	13	100	100	0	373	374	61	101	102	16	100	100	0	0.493	0.495	0.478	0.490	1.305	0.475	0.865	120	487	406	408	-1.021	134	272	135	273	0
2	20	20	"PFL0063"	"oPFL0063"	9940	24100	140	135	135	33	67	68	12	93	89	0	425	419	115	100	102	15	99	98	0	0.209	0.213	0.210	0.197	1.580	0.212	0.814	156	422	393	387	-2.257	68	325	68	319	0
2	21	20	"PFJ12800"	"oPFJ12800"	10130	24100	130	107	108	20	67	69	12	93	81	0	412	416	61	100	102	15	100	100	0	0.128	0.130	0.132	0.121	1.730	0.121	0.589	120	448	352	357	-2.963	40	312	41	316	0
2	22	20	"PFF72460"	"oPFF72460"	10330	24100	140	141	141	30	72	72	13	94	91	0	572	559	135	105	106	17	100	99	0	0.148	0.152	0.150	0.146	1.477	0.148	0.783	156	701	536	523	-2.759	69	467	69	454	0
2	1	21	"PFK12904"	"oPFK12904"	6330	24290	130	3234	3242	728	65	66	12	100	100	0	1824	1826	351	96	98	16	100	100	0	1.834	1.836	1.872	1.824	1.208	1.860	0.942	120	665	4897	4907	0.875	3169	1728	3177	1730	0
2	2	21	"PFM60507"	"oPFM60507"	6520	24290	120	1409	1345	306	67	68	12	100	100	0	1152	1075	271	98	100	18	100	100	0	1.273	1.308	1.295	1.348	1.347	1.299	0.944	120	490	2396	2255	0.349	1342	1054	1278	977	0
2	3	21	"PFK12905"	"oPFK12905"	6710	24290	120	313	304	76	66	68	12	100	100	0	455	435	115	99	102	19	100	100	0	0.694	0.708	0.694	0.720	1.364	0.678	0.875	120	451	603	574	-0.527	247	356	238	336	0
2	4	21	"PFF72461"	"oPFF72461"	6910	24290	120	3728	3568	759	68	70	14	100	100	0	16394	15314	3197	102	107	34	100	100	0	0.225	0.230	0.230	0.230	1.192	0.226	0.966	120	447	19952	18712	-2.154	3660	16292	3500	15212	0
2	5	21	"PFN0268"	"oPFN0268"	7090	24290	130	1644	1659	323	72	73	15	100	100	0	1105	1103	167	107	112	33	100	100	0	1.575	1.593	1.578	1.582	1.178	1.603	0.936	120	453	2570	2583	0.655	1572	998	1587	996	0
2	6	21	"PFL0071"	"oPFL0071"	7280	24290	130	119	119	19	72	73	12	98	86	0	353	358	54	107	110	24	100	100	0	0.191	0.187	0.179	0.176	1.662	0.167	0.591	120	479	293	298	-2.388	47	246	47	251	0
2	7	21	"PFG0037"	"oPFG0037"	7480	24290	120	224	221	42	73	74	11	100	100	0	203	205	38	109	111	26	97	87	0	1.606	1.542	1.602	1.617	1.617	1.237	0.402	120	427	245	244	0.684	151	94	148	96	0
2	8	21	"PFJ12801"	"oPFJ12801"	7670	24290	140	125	126	24	75	76	13	94	85	0	573	576	142	112	113	19	100	99	0	0.108	0.110	0.106	0.104	1.727	0.105	0.683	156	467	511	515	-3.205	50	461	51	464	0
2	9	21	"PFBL B0124"	"oPFBLOB0124"	7860	24290	140	845	839	251	76	78	14	100	100	0	473	471	126	110	112	19	100	99	0	2.118	2.114	2.101	2.151	1.439	2.164	0.902	156	473	1132	1124	1.083	769	363	763	361	0
2	10	21	"PFI17675"	"oPFI17675"	8050	24290	130	1003	988	196	74	74	14	100	100	0	8903	8983	1526	103	106	17	100	100	0	0.106	0.103	0.104	0.102	1.154	0.101	0.950	120	557	9729	9794	-3.244	929	8800	914	8880	0
2	11	21	"PFI17677"	"oPFI17677"	8250	24290	140	1499	1375	471	65	67	12	100	99	0	1471	1382	419	98	99	16	100	100	0	1.044	1.020	1.039	0.970	1.461	1.034	0.952	156	613	2807	2594	0.063	1434	1373	1310	1284	0
2	12	21	"PFBL B0128"	"oPFBLOB0128"	8440	24280	120	100	150	347	64	65	11	87	75	0	186	195	106	95	96	15	91	84	0	0.396	0.860	0.420	0.475	2.814	5.327	0.183	120	496	127	186	-1.338	36	91	86	100	0
2	13	21	"PFG0038"	"oPFG0038"	8630	24280	120	634	637	122	65	67	15	100	100	0	476	479	108	96	99	17	99	99	0	1.497	1.493	1.512	1.560	1.461	1.458	0.909	120	525	949	955	0.582	569	380	572	383	0
2	14	21	"PFF72465"	"oPFF72465"	8810	24280	150	2651	2607	581	69	71	16	100	100	0	2435	2355	671	102	105	20	99	98	0	1.107	1.126	1.107	1.192	1.428	1.093	0.945	156	543	4915	4791	0.146	2582	2333	2538	2253	0
2	15	21	"PFI17678"	"oPFI17678"	9010	24290	120	97	99	23	72	73	13	71	48	0	270	271	51	106	109	21	100	99	0	0.152	0.164	0.165	0.148	2.273	0.162	0.382	120	458	189	192	-2.714	25	164	27	165	0
2	16	21	"PFD66997"	"oPFD66997"	9200	24280	140	404	388	66	74	75	14	100	100	0	683	648	126	109	111	21	100	99	0	0.575	0.583	0.563	0.594	1.335	0.561	0.923	156	476	904	853	-0.799	330	574	314	539	0
2	17	21	"PFM60539"	"oPFM60539"	9380	24300	150	68	68	11	73	75	13	5	0	0	105	110	26	108	110	19	17	8	0	1.667	-2.500	0.524	0.559	3.191	0.143	0.030	156	422	-8	-3	0.737	-5	-3	-5	2	-50
2	18	21	"PFBL B0176"	"oPFBLOB0176"	9580	24280	140	2512	2409	608	70	71	12	100	100	0	1757	1682	455	101	102	17	100	99	0	1.475	1.479	1.496	1.545	1.436	1.476	0.948	156	448	4098	3920	0.560	2442	1656	2339	1581	0
2	19	21	"PFI17723"	"oPFI17723"	9770	24280	140	182	180	32	66	67	11	100	100	0	2070	2037	555	97	99	16	99	99	0	0.059	0.059	0.058	0.061	1.642	0.055	0.869	156	488	2089	2054	-4.088	116	1973	114	1940	0
2	20	21	"PFG0055"	"oPFG0055"	9960	24280	140	6197	6326	1959	67	68	12	100	100	0	2903	2947	984	99	100	15	100	99	0	2.186	2.198	2.208	2.235	1.304	2.198	0.938	156	483	8934	9107	1.128	6130	2804	6259	2848	0
2	21	21	"PFF72499"	"oPFF72499"	10150	24280	150	530	525	79	69	70	13	100	100	0	442	445	70	102	103	16	100	100	0	1.356	1.329	1.351	1.338	1.241	1.287	0.895	156	526	801	799	0.439	461	340	456	343	0
2	22	21	"PFF72501"	"oPFF72501"	10330	24280	130	204	204	37	72	72	12	100	100	0	465	475	98	105	107	18	100	100	0	0.367	0.357	0.347	0.353	1.378	0.315	0.810	120	601	492	502	-1.447	132	360	132	370	0
2	1	22	"PFI17727"	"oPFI17727"	6350	24480	140	214	209	45	64	66	14	100	98	0	418	406	89	97	103	45	99	98	0	0.467	0.469	0.465	0.466	1.389	0.440	0.855	156	827	471	454	-1.098	150	321	145	309	0
2	2	22	"PFF72502"	"oPFF72502"	6540	24480	140	284	278	73	64	66	15	96	96	0	379	367	92	98	104	50	97	94	0	0.783	0.796	0.791	0.771	1.717	0.731	0.824	156	663	501	483	-0.353	220	281	214	269	0
2	3	22	"PFA32037"	"oPFA32037"	6710	24470	130	350	351	66	64	65	12	100	100	0	419	427	87	99	101	17	100	100	0	0.894	0.875	0.898	0.881	1.312	0.856	0.868	120	551	606	615	-0.162	286	320	287	328	0
2	4	22	"PFM60541"	"oPFM60541"	6900	24470	140	874	843	222	69	71	15	100	99	0	637	596	182	104	109	31	95	94	0	1.510	1.573	1.558	1.736	1.622	1.535	0.919	156	701	1338	1266	0.595	805	533	774	492	0
2	5	22	"PFL0145"	"oPFL0145"	7110	24480	140	780	750	219	71	72	14	100	98	0	677	672	159	107	112	31	100	100	0	1.244	1.202	1.222	1.146	1.415	1.247	0.937	156	700	1279	1244	0.315	709	570	679	565	0
2	6	22	"PFL0147"	"oPFL0147"	7300	24480	140	450	442	111	71	71	13	100	100	0	823	807	187	108	111	24	100	100	0	0.530	0.531	0.540	0.523	1.342	0.526	0.920	156	687	1094	1070	-0.916	379	715	371	699	0
2	7	22	"PFF72508"	"oPFF72508"	7480	24470	130	335	335	56	72	73	12	100	100	0	433	425	82	109	113	25	100	100	0	0.812	0.832	0.813	0.848	1.334	0.790	0.875	120	563	587	579	-0.301	263	324	263	316	0
2	8	22	"PFF72510"	"oPFF72510"	7670	24490	150	72	74	16	72	73	13	16	5	0	131	136	35	109	110	19	51	31	0	0.000	0.074	0.385	0.366	4.065	0.004	0.004	156	723	22	29	Error	0	22	2	27	-50
2	9	22	"PFM60545"	"oPFM60545"	7840	24490	150	68	70	16	73	74	14	13	2	0	107	108	20	109	111	20	12	3	0	2.500	3.000	0.889	1.044	3.702	0.244	0.033	156	736	-7	-4	1.322	-5	-2	-3	-1	-50
2	10	22	"PFM60547"	"oPFM60547"	8040	24470	130	343	346	68	70	71	14	100	100	0	522	551	129	103	105	19	100	100	0	0.652	0.616	0.627	0.621	1.278	0.583	0.883	120	626	692	724	-0.618	273	419	276	448	0
2	11	22	"PFL0150"	"oPFL0150"	8250	24480	140	1612	1587	532	65	66	12	100	99	0	814	828	237	99	100	17	98	98	0	2.164	2.088	2.157	2.009	1.547	2.168	0.919	156	741	2262	2251	1.113	1547	715	1522	729	0
2	12	22	"PFL0152"	"oPFL0152"	8440	24480	130	121	122	21	68	70	13	98	91	0	262	264	45	102	104	19	100	100	0	0.331	0.333	0.331	0.313	1.681	0.306	0.625	120	630	213	216	-1.594	53	160	54	162	0
2	13	22	"PFL0154"	"oPFL0154"	8630	24530	150	83	84	15	72	74	15	39	14	0	117	121	25	106	108	20	32	14	0	1.000	0.800	0.743	0.768	3.585	0.267	0.037	156	899	22	27	0.000	11	11	12	15	-50
2	14	22	"PFL0156"	"oPFL0156"	8820	24480	140	2446	2344	703	73	74	15	100	100	0	2065	2028	564	108	110	20	100	100	0	1.213	1.183	1.206	1.150	1.433	1.197	0.954	156	683	4330	4191	0.278	2373	1957	2271	1920	0
2	15	22	"PFBL B0186"	"oPFBLOB0186"	9010	24480	140	442	434	113	73	75	13	100	98	0	549	548	136	109	112	21	100	99	0	0.839	0.822	0.847	0.802	1.453	0.820	0.902	156	673	809	800	-0.254	369	440	361	439	0
2	16	22	"PFH0037"	"oPFH0037"	9200	24470	140	992	1038	355	72	74	13	100	99	0	1144	1179	415	110	113	22	98	98	0	0.890	0.904	0.908	0.932	1.628	0.885	0.938	156	600	1954	2035	-0.169	920	1034	966	1069	0
2	17	22	"PFF72513"	"oPFF72513"	9390	24480	140	363	350	95	70	71	13	100	98	0	412	402	104	103	106	19	100	98	0	0.948	0.936	0.935	0.925	1.593	0.931	0.863	156	649	602	579	-0.077	293	309	280	299	0
2	18	22	"PFM60550"	"oPFM60550"	9580	24470	130	138	141	25	67	68	12	100	98	0	189	191	34	99	100	16	98	95	0	0.789	0.804	0.781	0.817	1.585	0.752	0.680	120	556	161	166	-0.342	71	90	74	92	0
2	19	22	"EMPTY"	"EMPTY"	9760	24490	150	62	64	15	63	65	11	15	4	0	96	99	16	97	99	21	9	1	0	1.000	0.500	0.875	0.872	3.348	0.387	0.024	156	761	-2	3	0.000	-1	-1	1	2	-50
2	20	22	"EMPTY"	"EMPTY"	9950	24490	150	64	63	10	63	65	11	10	3	0	97	97	14	97	99	15	14	1	0	100000.000	0.000	0.833	0.748	4.195	0.079	0.003	156	749	1	0	16.610	1	0	0	0	-50
2	21	22	"EMPTY"	"EMPTY"	10140	24490	150	64	65	11	66	67	12	8	3	0	97	99	15	100	106	69	0	0	0	0.667	1.000	0.693	0.682	2.934	0.194	0.022	156	769	-5	-2	-0.585	-2	-3	-1	-1	-50
2	22	22	"EMPTY"	"EMPTY"	10340	24500	150	68	70	10	69	70	12	14	2	0	102	104	16	104	106	18	9	3	0	0.500	100000.000	0.500	0.537	2.984	0.086	0.007	156	1008	-3	1	-1.000	-1	-2	1	0	-50
3	1	1	"PFE0652"	"E9164_1"	10660	20390	130	1008	995	359	69	75	30	100	100	0	644	645	204	106	111	29	100	100	0	1.745	1.718	1.749	1.697	1.303	1.709	0.903	120	721	1477	1465	0.804	939	538	926	539	0
3	2	1	"PFE0127"	"E15452_2"	10860	20400	130	3975	4130	1500	72	77	31	100	100	0	3295	3258	1017	106	110	24	100	100	0	1.224	1.287	1.298	1.246	1.391	1.338	0.928	120	628	7092	7210	0.291	3903	3189	4058	3152	0
3	3	1	"PFE0630"	"E8314_1"	11030	20400	120	356	376	136	73	79	56	100	94	0	1812	1762	712	106	110	31	100	100	0	0.166	0.183	0.170	0.182	1.437	0.169	0.826	120	533	1989	1959	-2.592	283	1706	303	1656	0
3	4	1	"PFE0335"	"E23986_4"	11230	20400	120	1092	1073	325	73	79	55	100	100	0	8369	8442	2697	108	114	34	100	100	0	0.123	0.120	0.119	0.120	1.264	0.116	0.931	120	546	9280	9334	-3.019	1019	8261	1000	8334	0
3	5	1	"PFE0497"	"E3038_1"	11410	20400	130	421	425	132	72	73	13	100	100	0	2228	2344	869	107	112	27	100	100	0	0.165	0.158	0.157	0.158	1.246	0.144	0.893	120	595	2470	2590	-2.603	349	2121	353	2237	0
3	6	1	"PFE0489"	"E29931_1"	11600	20400	130	821	876	318	72	74	14	100	100	0	1266	1339	521	105	109	26	100	100	0	0.645	0.652	0.655	0.657	1.294	0.614	0.895	120	631	1910	2038	-0.632	749	1161	804	1234	0
3	7	1	"PFE0152"	"E16122_8"	11800	20400	130	444	448	163	73	74	14	100	100	0	2208	2195	926	106	112	36	100	100	0	0.176	0.180	0.177	0.180	1.296	0.165	0.876	120	627	2473	2464	-2.502	371	2102	375	2089	0
3	8	1	"PFE0560"	"E5006_15"	11990	20400	130	135	138	30	73	76	14	95	91	0	761	780	221	108	115	40	100	100	0	0.095	0.097	0.093	0.090	1.695	0.090	0.668	120	627	715	737	-3.397	62	653	65	672	0
3	9	1	"PFE0506"	"E3215_1"	12180	20400	130	13548	14259	5611	73	76	19	100	100	0	7584	8014	3099	103	110	53	100	100	0	1.801	1.793	1.762	1.806	1.323	1.794	0.928	120	617	20956	22097	0.849	13475	7481	14186	7911	0
3	10	1	"PFF0276"	"F18248_2"	12370	20400	120	1977	1867	524	73	76	20	100	100	0	1566	1485	453	103	110	55	100	99	0	1.301	1.298	1.291	1.329	1.341	1.281	0.933	120	550	3367	3176	0.380	1904	1463	1794	1382	0
3	11	1	"PFF1508"	"F59453_1"	12560	20400	120	278	269	71	68	70	14	100	100	0	1336	1301	460	102	104	19	100	100	0	0.170	0.168	0.161	0.172	1.472	0.153	0.873	120	573	1444	1400	-2.555	210	1234	201	1199	0
3	12	1	"PFF1029"	"F4425_1"	12760	20400	120	2936	2896	1052	68	69	13	100	100	0	3811	3958	1470	101	103	17	100	100	0	0.773	0.733	0.720	0.741	1.306	0.718	0.922	120	551	6578	6685	-0.371	2868	3710	2828	3857	0
3	13	1	"PFF0774"	"F35531_1"	12950	20400	130	5129	4932	1451	70	72	15	100	100	0	3018	2940	827	100	103	18	100	100	0	1.734	1.712	1.722	1.706	1.353	1.746	0.912	120	596	7977	7702	0.794	5059	2918	4862	2840	0
3	14	1	"PFF0382"	"F21003_1"	13130	20390	120	192	191	32	72	74	14	100	100	0	242	242	44	102	104	18	100	98	0	0.857	0.850	0.869	0.874	1.598	0.785	0.692	120	555	260	259	-0.222	120	140	119	140	0
3	15	1	"PFF0437"	"F22770_1"	13330	20400	130	10315	11035	3673	72	74	14	100	100	0	7078	7398	2337	102	103	17	100	100	0	1.468	1.503	1.492	1.491	1.262	1.519	0.932	120	629	17219	18259	0.554	10243	6976	10963	7296	0
3	16	1	"PFF0027"	"F10724_1"	13520	20390	130	147	149	32	72	73	15	100	95	0	214	233	69	100	103	20	100	99	0	0.658	0.579	0.630	0.595	1.680	0.490	0.632	120	622	189	210	-0.604	75	114	77	133	0
3	17	1	"PFF0760"	"F35197_2"	13710	20390	130	6722	7165	2448	73	75	15	100	100	0	4738	4762	1819	104	107	20	99	99	0	1.435	1.523	1.495	1.664	1.745	1.487	0.906	120	619	11283	11750	0.521	6649	4634	7092	4658	0
3	18	1	"PFF0169"	"F15775_1"	13900	20400	120	412	399	107	72	73	14	100	100	0	787	811	204	104	106	19	100	100	0	0.498	0.463	0.475	0.450	1.364	0.453	0.877	120	554	1023	1034	-1.006	340	683	327	707	0
3	19	1	"PFF1930"	"F960_5"	14090	20390	130	2161	2137	661	70	71	12	100	100	0	3268	3374	1148	99	101	16	100	100	0	0.660	0.631	0.620	0.659	1.562	0.589	0.907	120	618	5260	5342	-0.600	2091	3169	2067	3275	0
3	20	1	"PFF0151"	"F15196_1"	14280	20400	130	7289	6886	2360	70	72	14	100	100	0	5022	4821	1325	99	101	16	100	100	0	1.466	1.443	1.459	1.375	1.459	1.518	0.909	120	608	12142	11538	0.552	7219	4923	6816	4722	0
3	21	1	"PFF1609"	"F63380_2"	14470	20380	130	99	103	25	72	74	17	70	36	0	127	140	40	103	106	18	63	33	0	1.125	0.838	0.827	0.920	2.784	0.588	0.327	120	620	51	68	0.170	27	24	31	37	0
3	22	1	"PFF1869"	"F7374_2"	14660	20390	130	143	146	27	71	73	15	100	98	0	279	278	54	101	103	17	100	98	0	0.404	0.424	0.423	0.423	1.645	0.378	0.640	120	717	250	252	-1.306	72	178	75	177	0
3	1	2	"PFF1444"	"F5729_1"	10660	20580	150	82	88	18	65	68	16	53	28	0	119	125	29	103	106	24	35	14	0	1.063	1.045	1.000	0.931	3.135	0.510	0.222	156	814	33	45	0.087	17	16	23	22	-50
3	2	2	"PFF0230"	"F17039_3"	10870	20590	120	229	230	71	67	69	15	100	100	0	250	258	70	101	103	18	99	97	0	1.087	1.038	1.025	1.039	1.675	1.041	0.735	120	491	311	320	0.121	162	149	163	157	0
3	3	2	"PFM0480"	"M38913_8"	11060	20580	130	3566	3523	1028	71	72	13	100	100	0	2070	2140	610	104	106	27	100	100	0	1.778	1.695	1.713	1.708	1.300	1.702	0.932	120	522	5461	5488	0.830	3495	1966	3452	2036	0
3	4	2	"PFM0579"	"M446_3"	11250	20580	130	439	448	139	71	73	13	100	100	0	2048	2067	665	104	107	24	100	100	0	0.189	0.192	0.190	0.192	1.420	0.181	0.903	120	509	2312	2340	-2.401	368	1944	377	1963	0
3	5	2	"PFM0717"	"M5299_3"	11440	20580	130	397	405	122	70	72	12	100	100	0	341	347	88	105	108	25	99	99	0	1.386	1.384	1.356	1.397	1.454	1.371	0.841	120	527	563	577	0.471	327	236	335	242	0
3	6	2	"PFM0868"	"M724_5"	11640	20580	130	778	800	255	72	72	13	100	100	0	692	731	195	106	109	27	100	100	0	1.205	1.165	1.145	1.151	1.303	1.180	0.890	120	534	1292	1353	0.269	706	586	728	625	0
3	7	2	"PFM0875"	"M783_4"	11830	20580	130	1839	1842	525	71	73	13	100	100	0	1472	1509	425	105	109	26	100	100	0	1.293	1.261	1.252	1.271	1.289	1.254	0.914	120	506	3135	3175	0.371	1768	1367	1771	1404	0
3	8	2	"PFM0093"	"M16622_6"	12020	20590	130	197	201	41	70	71	13	99	99	0	1547	1650	429	103	105	22	100	100	0	0.088	0.085	0.086	0.084	1.338	0.081	0.860	120	480	1571	1678	-3.507	127	1444	131	1547	0
3	9	2	"PFM0612"	"M45542_7"	12200	20580	130	4749	4854	1391	72	74	18	100	100	0	2792	2850	778	102	107	56	100	100	0	1.739	1.740	1.705	1.739	1.248	1.736	0.921	120	517	7367	7530	0.798	4677	2690	4782	2748	0
3	10	2	"PFM0634"	"M46791_1"	12400	20580	130	4197	4205	1109	72	74	16	100	100	0	3955	4002	1004	101	103	19	100	100	0	1.070	1.059	1.088	1.057	1.224	1.043	0.928	120	527	7979	8034	0.098	4125	3854	4133	3901	0
3	11	2	"PFM0704"	"M52103_1"	12590	20590	130	195	192	38	68	70	13	100	99	0	634	652	145	99	101	17	100	100	0	0.237	0.224	0.225	0.220	1.390	0.214	0.806	120	508	662	677	-2.075	127	535	124	553	0
3	12	2	"PFM0190"	"M22662_1"	12770	20580	130	125	128	27	67	68	13	97	90	0	182	187	48	99	100	16	97	90	0	0.699	0.693	0.678	0.732	1.739	0.573	0.573	120	494	141	149	-0.517	58	83	61	88	0
3	13	2	"PFM0225"	"M24933_4"	12950	20580	130	6134	6314	1663	71	72	14	100	100	0	3827	3972	991	101	103	16	100	100	0	1.627	1.613	1.607	1.621	1.269	1.634	0.927	120	535	9789	10114	0.702	6063	3726	6243	3871	0
3	14	2	"PFM0412"	"M36754_1"	13160	20590	130	604	609	186	71	73	13	100	99	0	3970	4206	1032	102	104	17	100	100	0	0.138	0.131	0.138	0.122	1.523	0.132	0.910	120	541	4401	4642	-2.859	533	3868	538	4104	0
3	15	2	"PFM0630"	"M46462_5"	13330	20580	130	5252	5593	1767	72	73	13	100	100	0	2618	2785	875	102	103	17	100	100	0	2.059	2.058	2.042	2.073	1.259	2.051	0.945	120	518	7696	8204	1.042	5180	2516	5521	2683	0
3	16	2	"PFM0465"	"M38247_1"	13530	20580	130	2026	2021	539	73	74	13	100	100	0	2068	2027	581	102	103	18	100	100	0	0.993	1.012	1.012	1.035	1.366	0.983	0.927	120	545	3919	3873	-0.010	1953	1966	1948	1925	0
3	17	2	"PFM0026"	"M11919_1"	13720	20580	130	18314	18087	4373	74	75	14	100	100	0	17856	17857	4302	104	106	20	100	100	0	1.027	1.015	0.999	1.023	1.290	1.004	0.927	120	529	35992	35766	0.039	18240	17752	18013	17753	0
3	18	2	"PFM0819"	"M5894_4"	13920	20590	130	322	321	79	73	74	13	98	97	0	1145	1170	263	103	105	18	100	100	0	0.239	0.232	0.238	0.221	1.549	0.230	0.878	120	550	1291	1315	-2.065	249	1042	248	1067	0
3	19	2	"PFM0473"	"M38757_6"	14110	20580	130	520	550	130	70	72	12	100	100	0	567	575	120	101	103	16	100	100	0	0.966	1.013	0.999	1.011	1.278	1.011	0.910	120	485	916	954	-0.050	450	466	480	474	0
3	20	2	"PFM0062"	"M14235_3"	14270	20580	130	20423	20873	5488	74	77	17	100	100	0	6143	6303	1749	100	102	16	100	100	0	3.367	3.353	3.262	3.391	1.287	3.370	0.937	120	499	26392	27002	1.752	20349	6043	20799	6203	0
3	21	2	"PFM0821"	"M59170_2"	14480	20580	120	16128	16434	4877	78	82	20	100	100	0	5173	5169	1539	102	105	18	100	100	0	3.165	3.228	3.165	3.275	1.356	3.261	0.931	120	526	21121	21423	1.662	16050	5071	16356	5067	0
3	22	2	"PFN0022"	"N127_5"	14670	20580	120	202	203	32	76	79	18	100	100	0	555	557	114	102	106	24	100	100	0	0.278	0.279	0.275	0.279	1.314	0.248	0.800	120	572	579	582	-1.846	126	453	127	455	0
3	1	3	"PFN0013"	"N127_32"	10680	20770	130	225	230	42	64	65	11	100	100	0	581	585	142	103	106	22	100	100	0	0.337	0.344	0.351	0.354	1.450	0.314	0.858	120	611	639	648	-1.570	161	478	166	482	0
3	2	3	"PFN0021"	"N127_48"	10860	20770	120	1217	1232	274	65	67	12	100	100	0	1026	1047	209	99	101	16	100	100	0	1.243	1.231	1.213	1.228	1.192	1.226	0.949	120	492	2079	2115	0.313	1152	927	1167	948	0
3	3	3	"PFN0027"	"N128_1"	11070	20770	130	111	110	20	66	67	11	95	87	0	207	221	77	98	101	17	100	99	0	0.413	0.358	0.385	0.361	1.738	0.257	0.470	120	576	154	167	-1.276	45	109	44	123	0
3	4	3	"PFN0057"	"N128_56"	11260	20770	120	639	694	185	67	68	12	100	100	0	1048	1075	284	98	100	16	100	100	0	0.602	0.642	0.634	0.641	1.232	0.631	0.937	120	501	1522	1604	-0.732	572	950	627	977	0
3	5	3	"PFB0078"	"B297"	11450	20770	120	613	619	162	68	70	13	100	100	0	537	557	140	101	104	20	100	100	0	1.250	1.208	1.252	1.194	1.317	1.224	0.878	120	465	981	1007	0.322	545	436	551	456	0
3	6	3	"PFB0080"	"B3"	11630	20770	130	375	369	66	70	70	12	100	100	0	584	567	95	104	105	19	100	100	0	0.635	0.646	0.662	0.643	1.221	0.642	0.936	120	553	785	762	-0.654	305	480	299	463	0
3	7	3	"PFB0083"	"B306"	11840	20770	130	146	151	26	69	70	12	100	98	0	199	201	38	101	103	19	99	95	0	0.786	0.820	0.839	0.846	1.668	0.743	0.657	120	519	175	182	-0.348	77	98	82	100	0
3	8	3	"PFB0085"	"B310"	12010	20760	130	2245	2244	585	66	68	12	100	100	0	1356	1368	396	97	100	17	100	100	0	1.731	1.714	1.692	1.790	1.417	1.684	0.942	120	484	3438	3449	0.791	2179	1259	2178	1271	0
3	9	3	"PFB0090"	"B32"	12210	20770	130	154	159	37	65	66	11	100	98	0	246	255	77	95	97	15	100	100	0	0.589	0.587	0.658	0.602	1.518	0.531	0.716	120	539	240	254	-0.763	89	151	94	160	0
3	10	3	"PFB0092"	"B322"	12400	20770	120	165	168	33	64	66	12	100	100	0	533	551	129	95	97	15	100	100	0	0.231	0.228	0.217	0.226	1.366	0.213	0.814	120	462	539	560	-2.117	101	438	104	456	0
3	11	3	"PFB0109"	"B366"	12580	20770	130	258	253	57	65	66	12	100	99	0	859	864	178	94	96	15	100	100	0	0.252	0.244	0.252	0.235	1.405	0.243	0.898	120	498	958	958	-1.987	193	765	188	770	0
3	12	3	"PFB0111"	"B370"	12780	20770	120	112	116	25	64	65	11	96	90	0	560	585	173	95	96	15	100	100	0	0.103	0.106	0.100	0.101	1.579	0.103	0.695	120	495	513	542	-3.276	48	465	52	490	0
3	13	3	"PFB0114"	"B374"	12970	20770	130	811	805	206	67	67	11	100	100	0	706	730	157	98	99	15	100	100	0	1.224	1.168	1.203	1.145	1.285	1.188	0.927	120	523	1352	1370	0.291	744	608	738	632	0
3	14	3	"PFB0120"	"B388"	13150	20770	120	330	335	89	66	67	11	100	100	0	352	347	78	96	98	17	100	100	0	1.031	1.072	1.065	1.065	1.372	1.091	0.862	120	494	520	520	0.044	264	256	269	251	0
3	15	3	"PFB0122"	"B391"	13360	20770	130	126	130	31	67	69	12	97	95	0	1045	1090	393	98	100	17	100	100	0	0.062	0.064	0.063	0.063	1.538	0.061	0.718	120	556	1006	1055	-4.005	59	947	63	992	0
3	16	3	"PFB0125"	"B397"	13550	20770	130	191	198	51	69	71	13	100	99	0	525	544	123	102	103	18	100	100	0	0.288	0.292	0.288	0.278	1.430	0.287	0.821	120	451	545	571	-1.794	122	423	129	442	0
3	17	3	"PFB0143"	"B440"	13710	20770	150	77	79	15	70	72	13	32	13	0	112	114	22	102	105	21	26	10	0	0.700	0.750	0.641	0.667	3.681	0.299	0.048	156	560	17	21	-0.515	7	10	9	12	-50
3	18	3	"PFB0145"	"B444"	13930	20770	130	234	245	63	67	69	13	100	100	0	832	860	218	97	99	18	100	100	0	0.227	0.233	0.235	0.227	1.320	0.232	0.868	120	538	902	941	-2.138	167	735	178	763	0
3	19	3	"PFB0147"	"B449"	14120	20770	130	237	237	63	65	66	13	99	99	0	837	867	268	94	96	17	100	100	0	0.231	0.223	0.222	0.217	1.406	0.222	0.869	120	505	915	945	-2.111	172	743	172	773	0
3	20	3	"PFB0149"	"B453"	14310	20770	130	2063	2090	712	68	71	17	100	100	0	1733	1803	444	95	97	18	100	100	0	1.218	1.184	1.230	1.123	1.449	1.267	0.917	120	525	3633	3730	0.284	1995	1638	2022	1708	0
3	21	3	"PFB0151"	"B456"	14500	20760	130	270	268	62	72	74	17	100	100	0	1693	1729	469	98	100	18	100	100	0	0.124	0.120	0.119	0.119	1.321	0.116	0.879	120	504	1793	1827	-3.010	198	1595	196	1631	0
3	22	3	"PFB0153"	"B458"	14680	20770	130	149	150	33	70	72	15	99	92	0	445	437	84	99	102	23	99	99	0	0.228	0.237	0.231	0.222	1.530	0.226	0.738	120	608	425	418	-2.131	79	346	80	338	0
3	1	4	"PFB0170"	"B491"	10700	20960	130	1975	2040	734	63	65	11	100	100	0	2511	2574	718	97	98	14	100	100	0	0.792	0.798	0.810	0.754	1.482	0.837	0.900	120	614	4326	4454	-0.336	1912	2414	1977	2477	0
3	2	4	"PFB0172"	"B496"	10890	20960	120	137	139	28	64	65	11	99	98	0	320	319	63	95	97	14	100	100	0	0.324	0.335	0.329	0.325	1.490	0.317	0.766	120	487	298	299	-1.624	73	225	75	224	0
3	3	4	"PFB0174"	"B498"	11080	20960	130	90	93	17	63	64	10	90	70	0	382	400	86	95	97	15	100	100	0	0.094	0.098	0.089	0.089	1.893	0.084	0.427	120	566	314	335	-3.410	27	287	30	305	0
3	4	4	"PFB0177"	"B50"	11280	20960	130	98	101	19	65	65	11	90	75	0	173	175	38	96	98	15	98	93	0	0.429	0.456	0.475	0.453	2.151	0.392	0.430	120	518	110	115	-1.222	33	77	36	79	0
3	5	4	"PFB0179"	"B504"	11460	20950	130	307	308	72	67	67	12	100	100	0	387	385	82	98	100	16	100	100	0	0.830	0.840	0.849	0.839	1.495	0.802	0.834	120	519	529	528	-0.268	240	289	241	287	0
3	6	4	"PFB0181"	"B506"	11660	20960	130	122	122	23	67	68	12	97	90	0	183	185	36	100	102	16	99	95	0	0.663	0.647	0.633	0.620	1.846	0.578	0.568	120	526	138	140	-0.594	55	83	55	85	0
3	7	4	"PFD0024"	"D12635_25"	11840	20950	130	218	222	52	66	67	11	100	100	0	1343	1302	339	98	100	14	100	100	0	0.122	0.130	0.129	0.128	1.364	0.121	0.849	120	505	1397	1360	-3.034	152	1245	156	1204	0
3	8	4	"PFD0027"	"D12635_33"	12030	20950	130	235	241	55	65	67	11	100	100	0	358	355	69	96	98	15	100	100	0	0.649	0.680	0.648	0.675	1.435	0.654	0.816	120	534	432	435	-0.624	170	262	176	259	0
3	9	4	"PFD0029"	"D12635_37"	12220	20950	130	236	239	55	63	64	10	100	100	0	1030	1035	260	93	95	14	100	100	0	0.185	0.187	0.184	0.184	1.299	0.176	0.873	120	483	1110	1118	-2.437	173	937	176	942	0
3	10	4	"PFD0031"	"D12635_39"	12410	20950	130	2832	2881	857	63	64	11	100	100	0	1994	2023	609	94	95	15	100	100	0	1.457	1.461	1.443	1.486	1.431	1.460	0.903	120	441	4669	4747	0.543	2769	1900	2818	1929	0
3	11	4	"PFD0034"	"D12635_48"	12580	20950	130	2107	2116	544	64	66	11	100	100	0	1302	1321	304	95	97	15	100	100	0	1.693	1.674	1.722	1.664	1.262	1.710	0.918	120	492	3250	3278	0.759	2043	1207	2052	1226	0
3	12	4	"PFD0036"	"D12635_51"	12790	20950	120	4103	3948	984	67	68	13	100	100	0	5190	5135	1216	98	103	42	100	100	0	0.793	0.770	0.772	0.771	1.285	0.760	0.920	120	474	9128	8918	-0.335	4036	5092	3881	5037	0
3	13	4	"PFD0064"	"D16785_11"	12980	20960	130	107	110	19	68	69	12	97	84	0	343	351	62	97	101	41	100	99	0	0.159	0.165	0.158	0.156	1.684	0.136	0.484	120	478	285	296	-2.657	39	246	42	254	0
3	14	4	"PFD0066"	"D16785_17"	13170	20960	130	99	100	19	68	70	12	85	63	0	376	382	74	96	98	16	100	100	0	0.111	0.112	0.112	0.104	1.874	0.101	0.439	120	524	311	318	-3.175	31	280	32	286	0
3	15	4	"PFD0069"	"D16785_21"	13360	20950	130	593	611	144	68	69	12	100	100	0	625	632	142	98	100	17	100	100	0	0.996	1.017	1.039	1.017	1.270	1.007	0.897	120	506	1052	1077	-0.005	525	527	543	534	0
3	16	4	"PFD0073"	"D16785_3"	13550	20950	130	611	618	151	68	69	12	100	100	0	6384	6243	1627	103	105	21	100	100	0	0.086	0.090	0.088	0.090	1.336	0.084	0.904	120	468	6824	6690	-3.532	543	6281	550	6140	0
3	17	4	"PFD0075"	"D16785_33"	13740	20950	120	113	115	23	65	67	12	98	89	0	220	222	44	97	100	21	100	98	0	0.390	0.400	0.381	0.378	1.751	0.356	0.540	120	449	171	175	-1.358	48	123	50	125	0
3	18	4	"PFD0077"	"D16785_36"	13930	20950	120	1638	1642	439	62	63	11	100	100	0	1753	1795	456	90	93	16	100	100	0	0.948	0.927	0.926	0.919	1.232	0.924	0.928	120	465	3239	3285	-0.078	1576	1663	1580	1705	0
3	19	4	"PFD0096"	"D17715_112"	14120	20950	130	1370	1324	292	60	61	10	100	100	0	928	910	203	89	91	16	100	100	0	1.561	1.540	1.543	1.545	1.250	1.556	0.913	120	502	2149	2085	0.643	1310	839	1264	821	0
3	20	4	"PFD0098"	"D17715_12"	14310	20950	120	189	193	45	62	64	11	100	99	0	658	679	146	92	94	17	100	100	0	0.224	0.223	0.227	0.215	1.443	0.210	0.819	120	468	693	718	-2.156	127	566	131	587	0
3	21	4	"PFD0102"	"D17715_13"	14500	20950	120	263	265	55	64	66	12	100	100	0	962	982	233	95	98	17	100	100	0	0.230	0.227	0.228	0.225	1.344	0.208	0.845	120	497	1066	1088	-2.123	199	867	201	887	0
3	22	4	"PFD0104"	"D17715_134"	14690	20950	120	91	93	18	63	65	11	89	67	0	340	337	70	95	96	16	100	100	0	0.114	0.124	0.118	0.115	1.750	0.108	0.432	120	574	273	272	-3.129	28	245	30	242	0
3	1	5	"PFD0106"	"D17715_138"	10700	21140	120	117	119	24	63	64	10	99	97	0	427	440	104	94	95	14	100	100	0	0.162	0.162	0.152	0.154	1.614	0.142	0.647	120	564	387	402	-2.624	54	333	56	346	0
3	2	5	"PFD0108"	"D17715_140"	10890	21140	120	122	124	21	63	63	10	100	98	0	577	571	126	94	95	14	100	100	0	0.122	0.128	0.120	0.125	1.567	0.115	0.710	120	518	542	538	-3.033	59	483	61	477	0
3	3	5	"PFD0130"	"D17715_44"	11090	21140	100	144	154	46	62	63	10	97	95	0	179	191	49	97	99	16	100	93	0	1.000	0.979	0.934	0.955	1.671	0.958	0.717	80	402	164	186	0.000	82	82	92	94	0
3	4	5	"PFD0132"	"D17715_47"	11270	21140	130	134	137	28	63	64	10	100	99	0	277	283	59	98	99	16	100	99	0	0.397	0.400	0.399	0.393	1.613	0.367	0.748	120	500	250	259	-1.334	71	179	74	185	0
3	5	5	"PFD0134"	"D17715_5"	11460	21140	120	104	105	17	63	64	10	95	89	0	229	231	46	95	96	14	100	100	0	0.306	0.309	0.316	0.291	1.862	0.278	0.633	120	473	175	178	-1.709	41	134	42	136	0
3	6	5	"PFD0136"	"D17715_51"	11660	21140	120	300	299	72	64	65	10	100	100	0	257	265	69	97	98	14	100	100	0	1.475	1.399	1.460	1.438	1.441	1.380	0.809	120	438	396	403	0.561	236	160	235	168	0
3	7	5	"PFD0138"	"D17715_56"	11840	21140	120	2451	2396	624	65	66	12	100	100	0	1865	1834	461	98	100	16	100	100	0	1.350	1.343	1.327	1.347	1.277	1.330	0.926	120	441	4153	4067	0.433	2386	1767	2331	1736	0
3	8	5	"PFD0141"	"D17715_61"	12030	21140	120	141	143	25	64	66	11	100	100	0	453	452	113	96	97	15	100	100	0	0.216	0.222	0.220	0.222	1.464	0.198	0.767	120	458	434	435	-2.213	77	357	79	356	0
3	9	5	"PFE0196"	"E18169_1"	12230	21130	140	1228	1251	555	64	65	11	100	100	0	1161	1208	525	93	95	15	98	97	0	1.090	1.065	1.074	1.095	1.746	1.061	0.918	156	498	2232	2302	0.124	1164	1068	1187	1115	0
3	10	5	"PFE0199"	"E18440_1"	12410	21130	130	917	944	310	65	67	11	100	100	0	833	831	267	95	97	16	100	99	0	1.154	1.194	1.188	1.249	1.613	1.166	0.877	120	435	1590	1615	0.207	852	738	879	736	0
3	11	5	"PFE0201"	"E18440_5"	12590	21130	120	154	158	31	69	70	12	100	99	0	381	381	84	100	103	18	100	100	0	0.302	0.317	0.315	0.310	1.461	0.289	0.756	120	464	366	370	-1.725	85	281	89	281	0
3	12	5	"PFE0203"	"E18445_1"	12790	21120	130	795	787	204	72	74	15	100	100	0	707	711	162	107	112	41	100	100	0	1.205	1.184	1.174	1.181	1.353	1.195	0.883	120	518	1323	1319	0.269	723	600	715	604	0
3	13	5	"PFE0206"	"E18512_1"	12980	21120	120	775	771	204	72	74	14	100	100	0	559	583	144	101	107	42	100	100	0	1.535	1.450	1.439	1.452	1.302	1.474	0.893	120	496	1161	1181	0.618	703	458	699	482	0
3	14	5	"PFE0208"	"E18512_4"	13190	21130	110	104	105	20	73	73	13	82	61	0	144	213	412	99	101	18	91	61	0	0.689	0.281	0.671	0.569	2.875	0.017	0.026	80	430	76	146	-0.538	31	45	32	114	0
3	15	5	"PFE0230"	"E19008_1"	13360	21130	120	2163	2279	705	73	73	13	100	100	0	1452	1494	440	101	103	18	100	100	0	1.547	1.584	1.568	1.585	1.238	1.598	0.948	120	437	3441	3599	0.629	2090	1351	2206	1393	0
3	16	5	"PFE0234"	"E19248_7"	13550	21130	120	240	250	66	70	71	15	100	100	0	1376	1479	466	101	104	21	100	100	0	0.133	0.131	0.132	0.129	1.316	0.127	0.892	120	456	1445	1558	-2.907	170	1275	180	1378	0
3	17	5	"PFE0237"	"E19278_2"	13730	21130	120	779	854	252	64	66	11	100	100	0	577	601	164	95	98	19	100	100	0	1.483	1.561	1.567	1.570	1.390	1.582	0.904	120	449	1197	1296	0.569	715	482	790	506	0
3	18	5	"PFE0239"	"E19278_6"	13920	21130	120	134	136	31	64	66	12	100	95	0	161	167	36	93	95	15	98	88	0	1.029	0.973	0.960	0.996	1.850	0.886	0.603	120	507	138	146	0.042	70	68	72	74	0
3	19	5	"PFE0243"	"E19631_3"	14110	21130	130	706	766	254	63	64	11	100	100	0	1930	2004	654	93	95	16	100	100	0	0.350	0.368	0.363	0.368	1.286	0.353	0.928	120	522	2480	2614	-1.514	643	1837	703	1911	0
3	20	5	"PFE0246"	"E19695_2"	14300	21130	120	1103	1154	329	64	65	12	100	100	0	841	844	215	96	98	17	100	100	0	1.395	1.457	1.459	1.474	1.368	1.467	0.903	120	465	1784	1838	0.480	1039	745	1090	748	0
3	21	5	"PFE0270"	"E20800_3"	14490	21140	120	132	133	27	65	66	11	96	93	0	530	521	97	95	97	16	100	100	0	0.154	0.160	0.162	0.147	1.659	0.154	0.743	120	499	502	494	-2.699	67	435	68	426	0
3	22	5	"PFE0275"	"E21089_1"	14690	21150	110	93	94	18	62	64	11	91	71	0	136	137	27	93	95	15	82	67	0	0.721	0.727	0.792	0.837	2.399	0.460	0.333	80	498	74	76	-0.472	31	43	32	44	0
3	1	6	"PFE0277"	"E21208_2"	10690	21330	120	150	160	40	64	65	11	99	99	0	175	184	42	96	96	15	100	96	0	1.089	1.091	1.150	1.116	1.835	0.999	0.706	120	564	165	184	0.122	86	79	96	88	0
3	2	6	"PFE0279"	"E21208_4"	10880	21330	120	272	274	84	64	67	28	98	97	0	470	498	131	96	99	30	100	100	0	0.556	0.522	0.536	0.497	1.575	0.538	0.856	120	484	582	612	-0.846	208	374	210	402	0
3	3	6	"PFE0282"	"E21586_1"	11070	21330	120	1400	1451	540	65	69	32	100	100	0	1387	1454	428	99	102	34	100	100	0	1.036	1.023	1.039	0.978	1.416	1.060	0.910	120	521	2623	2741	0.052	1335	1288	1386	1355	0
3	4	6	"PFE0285"	"E21786_1"	11270	21320	120	3062	2913	918	66	68	12	100	100	0	1976	1956	442	101	105	60	100	100	0	1.598	1.535	1.578	1.458	1.434	1.619	0.926	120	467	4871	4702	0.676	2996	1875	2847	1855	0
3	5	6	"PFE0322"	"E23195_1"	11440	21310	120	131	132	25	66	67	12	99	94	0	183	187	34	97	102	61	79	15	0	0.756	0.733	0.764	0.720	1.589	0.700	0.671	120	454	151	156	-0.404	65	86	66	90	0
3	6	6	"PFE0330"	"E23784_1"	11640	21310	120	134	136	26	64	65	17	97	94	0	884	837	207	96	97	14	100	100	0	0.089	0.097	0.097	0.095	1.471	0.095	0.803	120	491	858	813	-3.493	70	788	72	741	0
3	7	6	"PFE0333"	"E23986_1"	11830	21310	120	161	164	38	63	66	19	100	98	0	530	561	162	97	98	16	100	100	0	0.226	0.218	0.220	0.216	1.453	0.201	0.798	120	500	531	565	-2.144	98	433	101	464	0
3	8	6	"PFE0342"	"E24470_2"	12020	21310	120	1287	1294	373	63	64	11	100	100	0	1232	1255	304	96	97	15	100	100	0	1.077	1.062	1.077	1.043	1.283	1.075	0.935	120	474	2360	2390	0.108	1224	1136	1231	1159	0
3	9	6	"PFE0347"	"E24550_1"	12210	21310	120	151	151	26	64	65	11	100	100	0	193	194	34	95	96	15	100	100	0	0.888	0.879	0.906	0.889	1.505	0.799	0.718	120	473	185	186	-0.172	87	98	87	99	0
3	10	6	"PFE0349"	"E24569_3"	12400	21310	120	194	199	43	65	66	11	100	100	0	483	492	117	95	97	15	100	100	0	0.332	0.338	0.334	0.334	1.311	0.325	0.870	120	483	517	531	-1.589	129	388	134	397	0
3	11	6	"PFF0266"	"F17836_2"	12590	21310	130	365	355	122	69	70	13	99	97	0	785	795	224	102	105	18	100	100	0	0.433	0.413	0.410	0.378	1.576	0.419	0.881	120	591	979	979	-1.206	296	683	286	693	0
3	12	6	"PFF0268"	"F17989_2"	12790	21310	120	254	253	52	71	73	15	100	100	0	692	675	141	108	112	24	100	100	0	0.313	0.321	0.318	0.318	1.329	0.309	0.879	120	574	767	749	-1.674	183	584	182	567	0
3	13	6	"PFF0274"	"F18154_3"	13000	21300	110	105	108	29	70	72	14	77	60	0	172	180	57	103	107	23	80	62	0	0.507	0.494	0.513	0.529	2.609	0.380	0.441	80	454	104	115	-0.979	35	69	38	77	0
3	14	6	"PFF0278"	"F18417_1"	13160	21320	130	630	599	185	70	71	13	99	97	0	2005	1954	498	98	102	20	100	100	0	0.294	0.285	0.282	0.261	1.687	0.283	0.901	120	573	2467	2385	-1.768	560	1907	529	1856	0
3	15	6	"PFF0285"	"F18525_1"	13360	21310	120	900	880	199	71	72	13	100	100	0	731	730	142	99	102	17	100	100	0	1.312	1.282	1.271	1.282	1.295	1.303	0.922	120	436	1461	1440	0.391	829	632	809	631	0
3	16	6	"PFF0289"	"F18567_3"	13510	21320	150	81	86	22	69	71	16	41	20	0	119	126	34	98	101	23	46	23	0	0.571	0.607	0.714	0.686	3.333	0.434	0.272	156	589	33	45	-0.807	12	21	17	28	-50
3	17	6	"PFF0323"	"F19549_1"	13740	21310	130	3217	3091	964	66	68	15	100	100	0	3112	3049	617	95	99	23	100	100	0	1.044	1.024	1.061	0.945	1.614	1.074	0.907	120	520	6168	5979	0.063	3151	3017	3025	2954	0
3	18	6	"PFF0329"	"F19626_1"	13910	21350	150	82	83	18	66	67	12	58	29	0	118	122	31	95	97	14	62	45	0	0.696	0.630	0.636	0.599	2.748	0.388	0.228	156	578	39	44	-0.524	16	23	17	27	-50
3	19	6	"PFF0332"	"F19746_5"	14120	21320	120	90	92	23	66	68	13	69	44	0	162	166	34	97	98	14	95	90	0	0.369	0.377	0.403	0.343	2.731	0.387	0.423	120	501	89	95	-1.437	24	65	26	69	0
3	20	6	"PFF0334"	"F19787_2"	14300	21310	120	18110	17012	4284	71	72	14	100	100	0	10575	9768	2914	100	102	16	100	100	0	1.722	1.752	1.741	1.906	1.708	1.744	0.927	120	479	28514	26609	0.784	18039	10475	16941	9668	0
3	21	6	"PFF0336"	"F19828_2"	14500	21310	130	363	364	88	71	74	15	100	100	0	259	256	51	101	102	17	100	100	0	1.848	1.890	1.963	1.903	1.484	1.862	0.746	120	546	450	448	0.886	292	158	293	155	0
3	22	6	"PFF0338"	"F19846_4"	14700	21320	130	99	103	28	68	70	13	71	58	0	154	162	47	98	100	18	88	70	0	0.554	0.547	0.588	0.485	3.106	0.399	0.293	120	618	87	99	-0.853	31	56	35	64	0
3	1	7	"PFF0364"	"F20448_4"	10680	21510	120	448	419	130	68	68	11	99	99	0	1190	1172	270	98	99	15	100	100	0	0.348	0.327	0.336	0.298	1.629	0.329	0.878	120	579	1472	1425	-1.523	380	1092	351	1074	0
3	2	7	"PFF0366"	"F20625_1"	10880	21510	130	1777	1677	470	69	73	31	100	100	0	1101	1047	221	99	103	34	100	100	0	1.705	1.696	1.721	1.632	1.393	1.773	0.924	120	539	2710	2556	0.769	1708	1002	1608	948	0
3	3	7	"PFF0369"	"F20760_1"	11070	21510	130	483	472	95	68	73	31	100	99	0	775	770	114	101	105	33	100	100	0	0.616	0.604	0.592	0.587	1.325	0.605	0.922	120	546	1089	1073	-0.700	415	674	404	669	0
3	4	7	"PFF0372"	"F20855_1"	11270	21510	120	191	191	38	69	71	13	100	98	0	237	238	46	102	106	57	97	68	0	0.904	0.897	0.888	0.897	1.532	0.529	0.384	120	514	257	258	-0.146	122	135	122	136	0
3	5	7	"PFF0375"	"F20870_2"	11460	21510	120	145	144	24	67	69	13	100	99	0	379	380	72	100	104	58	100	98	0	0.280	0.275	0.271	0.273	1.371	0.215	0.643	120	500	357	357	-1.839	78	279	77	280	0
3	6	7	"PFF0378"	"F20896_3"	11650	21510	120	112	113	22	64	67	18	93	68	0	141	142	25	97	99	16	87	66	0	1.091	1.089	1.201	1.101	2.557	0.992	0.387	120	536	92	94	0.126	48	44	49	45	0
3	7	7	"PFF0409"	"F22107_2"	11840	21520	100	95	93	17	64	67	20	65	22	0	138	143	31	98	101	18	78	57	0	0.775	0.644	0.686	0.691	3.042	0.474	0.308	80	397	71	74	-0.368	31	40	29	45	0
3	8	7	"PFF0415"	"F22233_2"	12020	21510	120	195	190	42	63	64	11	100	100	0	759	734	159	97	98	17	100	100	0	0.199	0.199	0.193	0.195	1.390	0.194	0.839	120	532	794	764	-2.326	132	662	127	637	0
3	9	7	"PFF0417"	"F2227_1"	12220	21510	120	1420	1389	331	65	66	11	100	100	0	2343	2213	466	96	97	14	100	100	0	0.603	0.625	0.612	0.620	1.231	0.623	0.948	120	529	3602	3441	-0.730	1355	2247	1324	2117	0
3	10	7	"PFF0420"	"F22395_1"	12410	21510	120	117	129	85	67	67	11	97	94	0	155	159	28	98	100	14	98	91	0	0.877	1.016	0.831	0.863	2.009	2.142	0.345	120	508	107	123	-0.189	50	57	62	61	0
3	11	7	"PFF0431"	"F22631_1"	12580	21520	110	95	99	23	68	69	12	78	51	0	130	134	31	101	103	16	66	46	0	0.931	0.939	0.756	0.725	2.724	0.535	0.190	80	468	56	64	-0.103	27	29	31	33	0
3	12	7	"PFF0435"	"F22741_2"	12790	21510	120	302	293	59	66	67	11	100	100	0	843	802	182	100	102	16	100	100	0	0.318	0.323	0.325	0.324	1.286	0.310	0.916	120	560	979	929	-1.655	236	743	227	702	0
3	13	7	"PFF1070"	"F45236_1"	12980	21510	120	2056	1926	494	66	67	11	100	100	0	1441	1375	263	98	100	16	100	100	0	1.482	1.457	1.509	1.416	1.327	1.503	0.939	120	531	3333	3137	0.567	1990	1343	1860	1277	0
3	14	7	"PFF1072"	"F4524_3"	13170	21510	120	228	222	50	66	68	13	99	97	0	537	539	90	96	98	17	100	100	0	0.367	0.352	0.346	0.331	1.527	0.344	0.858	120	481	603	599	-1.445	162	441	156	443	0
3	15	7	"PFF1075"	"F45282_1"	13360	21510	120	507	492	122	67	68	13	99	99	0	707	686	138	96	106	118	100	97	0	0.720	0.720	0.726	0.696	1.368	0.644	0.754	120	474	1051	1015	-0.474	440	611	425	590	0
3	16	7	"PFF1077"	"F45296_2"	13550	21510	120	128	130	25	64	66	13	99	95	0	524	512	104	93	104	119	99	95	0	0.148	0.158	0.155	0.150	1.535	0.141	0.709	120	472	495	485	-2.752	64	431	66	419	0
3	17	7	"PFF1080"	"F45354_1"	13740	21500	130	1562	1514	421	64	64	11	100	100	0	1091	1033	329	93	94	14	99	97	0	1.501	1.543	1.529	1.687	1.731	1.500	0.893	120	500	2496	2390	0.586	1498	998	1450	940	0
3	18	7	"PFF1082"	"F4541_1"	13930	21500	130	1986	1866	454	65	67	12	100	100	0	2647	2537	712	95	96	14	100	100	0	0.753	0.738	0.728	0.760	1.373	0.708	0.928	120	466	4473	4243	-0.410	1921	2552	1801	2442	0
3	19	7	"PFF1120"	"F46301_17"	14120	21510	120	2221	2107	614	68	71	13	100	100	0	1315	1272	253	97	99	15	100	100	0	1.768	1.735	1.751	1.641	1.447	1.828	0.923	120	476	3371	3214	0.822	2153	1218	2039	1175	0
3	20	7	"PFF1128"	"F46381_1"	14310	21500	120	5559	5162	1354	74	75	14	100	100	0	3411	3283	866	101	103	16	100	100	0	1.657	1.599	1.608	1.635	1.441	1.600	0.916	120	467	8795	8270	0.729	5485	3310	5088	3182	0
3	21	7	"PFF1133"	"F46513_1"	14490	21500	120	8227	7963	1996	75	78	16	100	100	0	5821	5617	1473	105	107	20	100	100	0	1.426	1.431	1.438	1.465	1.368	1.417	0.940	120	523	13868	13400	0.512	8152	5716	7888	5512	0
3	22	7	"PFF1136"	"F46584_1"	14690	21500	120	18060	16535	4251	77	80	17	100	100	0	9439	8776	2476	106	108	22	100	100	0	1.927	1.898	1.895	1.974	1.445	1.912	0.937	120	540	27316	25128	0.946	17983	9333	16458	8670	0
3	1	8	"PFF1138"	"F46705_1"	10700	21700	130	6611	5939	1975	69	70	12	100	100	0	4460	4071	1010	100	102	15	100	100	0	1.500	1.478	1.546	1.398	1.432	1.561	0.924	120	575	10902	9841	0.585	6542	4360	5870	3971	0
3	2	8	"PFF1140"	"F46816_1"	10880	21700	130	1585	1473	402	71	72	12	100	100	0	916	876	207	101	103	16	100	100	0	1.858	1.809	1.810	1.779	1.283	1.841	0.939	120	497	2329	2177	0.893	1514	815	1402	775	0
3	3	8	"PFF1163"	"F47563_1"	11080	21700	120	111	111	19	68	70	12	95	85	0	298	297	44	99	102	20	100	100	0	0.216	0.217	0.222	0.201	1.651	0.198	0.579	120	510	242	241	-2.210	43	199	43	198	0
3	4	8	"PFF1165"	"F47822_1"	11270	21700	120	702	667	201	67	70	51	99	98	0	398	376	81	100	103	25	100	99	0	2.131	2.174	2.177	2.101	1.409	2.283	0.863	120	447	933	876	1.091	635	298	600	276	0
3	5	8	"PFF1167"	"F47864_3"	11460	21690	130	1063	1029	266	66	69	47	100	100	0	725	708	185	100	102	22	100	99	0	1.595	1.584	1.571	1.651	1.412	1.578	0.923	120	523	1622	1571	0.674	997	625	963	608	0
3	6	8	"PFF1175"	"F48138_1"	11660	21700	120	194	189	40	65	67	11	98	98	0	327	324	58	97	99	16	100	100	0	0.561	0.546	0.533	0.520	1.536	0.537	0.840	120	461	359	351	-0.834	129	230	124	227	0
3	7	8	"PFF1179"	"F48181_2"	11840	21690	130	3625	3406	965	66	67	12	100	100	0	1733	1624	502	99	102	18	100	100	0	2.178	2.190	2.191	2.342	1.601	2.178	0.916	120	502	5193	4865	1.123	3559	1634	3340	1525	0
3	8	8	"PFF1182"	"F48253_3"	12030	21700	120	132	133	21	65	67	12	100	98	0	174	176	33	98	101	18	99	90	0	0.882	0.872	0.892	0.900	1.673	0.764	0.585	120	445	143	146	-0.182	67	76	68	78	0
3	9	8	"PFF1197"	"F48515_1"	12220	21700	120	873	839	247	65	67	11	100	98	0	1105	1071	255	95	96	14	100	100	0	0.800	0.793	0.793	0.735	1.549	0.805	0.923	120	435	1818	1750	-0.322	808	1010	774	976	0
3	10	8	"PFF1204"	"F48839_1"	12410	21700	120	655	640	182	66	69	20	100	97	0	788	792	170	99	102	42	100	100	0	0.855	0.828	0.846	0.775	1.531	0.847	0.904	120	465	1278	1267	-0.226	589	689	574	693	0
3	11	8	"PFF1208"	"F49178_1"	12600	21700	120	104	105	20	64	67	20	85	47	0	188	187	33	98	103	42	95	55	0	0.444	0.461	0.470	0.447	1.856	0.417	0.543	120	484	130	130	-1.170	40	90	41	89	0
3	12	8	"PFF1210"	"F4934_1"	12800	21700	130	526	504	163	65	66	11	100	99	0	821	859	194	97	98	15	100	100	0	0.637	0.576	0.586	0.530	1.544	0.599	0.902	120	514	1185	1201	-0.651	461	724	439	762	0
3	13	8	"PFF1215"	"F49538_1"	12990	21690	120	5217	4794	1334	67	68	12	100	100	0	3672	3456	955	98	99	15	100	100	0	1.441	1.408	1.403	1.412	1.278	1.420	0.939	120	457	8724	8085	0.527	5150	3574	4727	3358	0
3	14	8	"PFF1218"	"F49644_4"	13180	21690	120	217	220	43	67	68	15	100	100	0	936	889	216	96	98	15	100	100	0	0.179	0.193	0.191	0.194	1.362	0.180	0.864	120	467	990	946	-2.485	150	840	153	793	0
3	15	8	"PFF1901"	"F8433_1"	13360	21690	120	420	421	96	67	68	14	100	100	0	1814	1722	476	95	104	118	99	99	0	0.205	0.218	0.218	0.223	1.396	0.205	0.923	120	474	2072	1981	-2.284	353	1719	354	1627	0
3	16	8	"PFF1905"	"F8612_1"	13550	21690	120	299	300	74	64	65	11	100	100	0	2295	2306	717	94	103	117	100	100	0	0.107	0.107	0.106	0.108	1.352	0.097	0.891	120	482	2436	2448	-3.227	235	2201	236	2212	0
3	17	8	"PFF1913"	"F8921_1"	13750	21690	130	1794	1677	492	63	64	10	100	100	0	4191	4043	1210	94	96	16	100	100	0	0.423	0.409	0.408	0.410	1.310	0.393	0.926	120	540	5828	5563	-1.243	1731	4097	1614	3949	0
3	18	8	"PFF1915"	"F8939_2"	13940	21690	120	696	648	178	65	66	11	100	100	0	720	658	188	95	97	16	99	99	0	1.010	1.036	1.033	1.044	1.314	1.009	0.923	120	478	1256	1146	0.014	631	625	583	563	0
3	19	8	"PFF1919"	"F9091_1"	14130	21690	120	176	179	46	66	68	12	100	99	0	699	685	223	95	97	16	100	100	0	0.182	0.192	0.189	0.190	1.544	0.178	0.839	120	446	714	703	-2.457	110	604	113	590	0
3	20	8	"PFF1921"	"F9247_1"	14310	21680	130	806	791	218	68	69	13	100	100	0	694	686	154	97	99	17	100	100	0	1.236	1.228	1.235	1.200	1.372	1.250	0.895	120	458	1335	1312	0.306	738	597	723	589	0
3	21	8	"PFI0014"	"I10798_1"	14460	21720	150	70	72	13	69	71	14	17	3	0	111	115	26	97	100	18	42	22	0	0.071	0.167	0.494	0.516	3.002	0.310	0.131	156	619	15	21	-3.807	1	14	3	18	-50
3	22	8	"PFI0017"	"I10882_1"	14670	21680	120	452	439	85	71	74	15	100	100	0	988	967	188	99	103	22	100	100	0	0.429	0.424	0.414	0.424	1.280	0.416	0.930	120	598	1270	1236	-1.222	381	889	368	868	0
3	1	9	"PFI0023"	"I11056_2"	10680	21870	120	136	137	25	68	69	11	100	97	0	227	229	49	101	101	15	98	97	0	0.540	0.539	0.534	0.558	1.772	0.476	0.661	120	552	194	197	-0.890	68	126	69	128	0
3	2	9	"PFI0029"	"I11211_1"	10870	21870	120	85	88	18	68	70	12	62	30	0	244	245	42	102	104	18	99	97	0	0.120	0.140	0.124	0.128	2.531	0.126	0.270	120	418	159	163	-3.062	17	142	20	143	0
3	3	9	"PFI0033"	"I11281_1"	11040	21900	150	71	73	12	67	69	12	25	8	0	108	110	20	100	103	18	30	8	0	0.500	0.600	0.538	0.530	3.239	0.181	0.039	156	517	12	16	-1.000	4	8	6	10	-50
3	4	9	"PFI0035"	"I11342_1"	11260	21870	120	816	797	169	66	66	11	100	100	0	1733	1712	371	100	103	20	100	100	0	0.459	0.453	0.460	0.456	1.244	0.444	0.942	120	457	2383	2343	-1.123	750	1633	731	1612	0
3	5	9	"PFI0056"	"I12038_2"	11430	21870	120	271	270	49	65	68	50	100	99	0	393	399	77	101	103	22	100	100	0	0.705	0.688	0.709	0.691	1.326	0.853	0.607	120	466	498	503	-0.503	206	292	205	298	0
3	6	9	"PFI0058"	"I12132_1"	11640	21870	120	1464	1397	354	65	67	11	100	100	0	1382	1342	310	98	101	16	100	100	0	1.090	1.071	1.070	1.062	1.252	1.067	0.939	120	531	2683	2576	0.124	1399	1284	1332	1244	0
3	7	9	"PFI0060"	"I12159_3"	11840	21870	120	137	137	24	68	69	12	99	98	0	194	193	30	100	103	17	100	98	0	0.734	0.742	0.783	0.724	1.643	0.714	0.660	120	560	163	162	-0.446	69	94	69	93	0
3	8	9	"PFI0063"	"I12192_2"	12060	21870	150	86	88	18	65	67	12	71	42	0	124	127	32	97	100	16	59	44	0	0.778	0.767	0.810	0.821	2.624	0.498	0.298	156	534	48	53	-0.363	21	27	23	30	-50
3	9	9	"PFI0069"	"I12412_1"	12220	21870	120	485	463	100	65	66	11	100	100	0	388	380	72	94	96	15	100	100	0	1.429	1.392	1.394	1.384	1.295	1.413	0.895	120	396	714	684	0.515	420	294	398	286	0
3	10	9	"PFI0072"	"I12552_2"	12410	21870	120	21617	20702	4491	66	71	26	100	100	0	8176	7715	1599	98	103	48	100	100	0	2.668	2.709	2.713	2.700	1.192	2.747	0.952	120	472	29629	28253	1.416	21551	8078	20636	7617	0
3	11	9	"PFI0105"	"I13369_2"	12610	21870	120	1119	1067	274	62	66	24	100	100	0	676	664	147	95	101	48	100	100	0	1.819	1.766	1.791	1.764	1.272	1.802	0.912	120	503	1638	1574	0.863	1057	581	1005	569	0
3	12	9	"PFI0107"	"I13466_1"	12790	21870	130	563	543	127	60	61	10	100	100	0	712	712	147	91	92	14	100	100	0	0.810	0.778	0.795	0.763	1.367	0.781	0.911	120	508	1124	1104	-0.304	503	621	483	621	0
3	13	9	"PFI0111"	"I13569_2"	12990	21870	120	1088	1037	220	64	65	12	100	100	0	1287	1258	258	95	96	15	100	100	0	0.859	0.837	0.841	0.836	1.246	0.828	0.928	120	426	2216	2136	-0.219	1024	1192	973	1163	0
3	14	9	"PFI0113"	"I13674_4"	13150	21890	150	81	81	15	65	67	14	55	21	0	133	135	35	95	97	15	69	56	0	0.421	0.400	0.437	0.474	3.052	0.330	0.194	156	561	54	56	-1.248	16	38	16	40	-50
3	15	9	"PFI0118"	"I13901_1"	13360	21870	110	118	119	18	65	67	14	100	92	0	148	153	29	94	97	16	96	86	0	0.981	0.915	0.981	0.977	1.815	0.780	0.559	80	471	107	113	-0.027	53	54	54	59	0
3	16	9	"PFI0122"	"I13918_1"	13560	21870	120	5280	4994	1085	64	66	11	100	100	0	3675	3409	795	93	95	15	100	100	0	1.456	1.487	1.464	1.500	1.268	1.491	0.926	120	518	8798	8246	0.542	5216	3582	4930	3316	0
3	17	9	"PFJ0094"	"J1546_3"	13750	21870	120	81	81	12	62	63	10	74	43	0	149	149	26	92	94	16	93	81	0	0.333	0.333	0.348	0.324	2.330	0.277	0.306	120	484	76	76	-1.585	19	57	19	57	0
3	18	9	"PFJ0104"	"J157_2"	13940	21870	130	136	135	25	61	63	11	98	96	0	160	162	29	92	94	16	99	90	0	1.103	1.057	1.092	1.072	1.866	0.971	0.579	120	558	143	144	0.141	75	68	74	70	0
3	19	9	"PFJ0107"	"J1588_1"	14120	21870	120	757	746	271	61	63	11	100	99	0	1040	1034	379	93	94	14	99	99	0	0.735	0.728	0.732	0.723	2.101	0.707	0.874	120	458	1643	1626	-0.444	696	947	685	941	0
3	20	9	"PFJ0110"	"J1616_1"	14280	21900	150	69	72	15	61	63	11	41	21	0	105	110	27	92	93	15	45	21	0	0.615	0.611	0.602	0.629	3.498	0.316	0.123	156	663	21	29	-0.700	8	13	11	18	-50
3	21	9	"PFJ0116"	"J163_7"	14520	21880	120	158	158	26	65	65	12	100	100	0	294	294	59	92	95	17	100	100	0	0.460	0.460	0.458	0.463	1.377	0.441	0.814	120	424	295	295	-1.119	93	202	93	202	0
3	22	9	"PFJ0119"	"J167_13"	14710	21880	120	215	206	49	66	68	12	100	97	0	707	706	168	98	100	18	100	100	0	0.245	0.230	0.231	0.221	1.535	0.219	0.809	120	480	758	748	-2.031	149	609	140	608	0
3	1	10	"PFJ0157"	"J183_4"	10710	22070	140	128	130	28	65	66	11	99	97	0	587	574	169	99	99	15	100	100	0	0.129	0.137	0.134	0.136	1.651	0.120	0.720	156	735	551	540	-2.953	63	488	65	475	0
3	2	10	"PFJ0159"	"J183_6"	10910	22070	120	118	115	23	65	66	11	94	89	0	224	222	49	100	102	18	98	98	0	0.427	0.410	0.384	0.430	1.864	0.363	0.582	120	430	177	172	-1.226	53	124	50	122	0
3	3	10	"PFJ0161"	"J183_8"	11080	22060	130	176	171	41	64	65	10	99	98	0	467	464	135	100	102	15	100	99	0	0.305	0.294	0.292	0.295	1.553	0.274	0.821	120	412	479	471	-1.712	112	367	107	364	0
3	4	10	"PFJ0165"	"J1901_2"	11250	22070	150	69	76	25	64	65	11	31	20	0	110	127	47	99	100	15	43	32	0	0.455	0.429	0.483	0.518	2.723	0.403	0.371	156	584	16	40	-1.138	5	11	12	28	-50
3	5	10	"PFJ0168"	"J191_1"	11460	22060	130	803	815	284	64	65	11	100	100	0	482	487	130	96	98	15	100	100	0	1.915	1.921	1.929	1.847	1.376	2.027	0.897	120	618	1125	1142	0.937	739	386	751	391	0
3	6	10	"PFJ0170"	"J191_6"	11660	22060	110	75	81	29	64	65	11	48	22	0	155	156	31	94	98	19	93	78	0	0.180	0.274	0.255	0.232	2.872	0.231	0.130	80	504	72	79	-2.471	11	61	17	62	0
3	7	10	"PFJ0203"	"J21_13"	11870	22100	150	73	74	16	65	65	11	43	18	0	113	120	30	97	98	18	48	31	0	0.500	0.391	0.500	0.503	2.806	0.309	0.188	156	624	24	32	-1.000	8	16	9	23	-50
3	8	10	"PFJ0207"	"J21_24"	12020	22060	120	116	118	25	62	63	11	98	92	0	557	579	144	95	96	15	100	100	0	0.117	0.116	0.114	0.110	1.551	0.109	0.724	120	444	516	540	-3.097	54	462	56	484	0
3	9	10	"PFJ0209"	"J21_26"	12220	22060	120	130	129	30	62	63	11	95	94	0	733	726	225	93	95	15	100	100	0	0.106	0.106	0.106	0.103	1.539	0.099	0.775	120	514	708	700	-3.234	68	640	67	633	0
3	10	10	"PFJ0212"	"J21_31"	12410	22060	130	10866	9754	3146	62	65	20	100	100	0	9618	9069	2109	94	97	29	100	100	0	1.134	1.080	1.125	1.027	1.351	1.141	0.920	120	480	20328	18667	0.182	10804	9524	9692	8975	0
3	11	10	"PFJ0216"	"J21_9"	12550	22090	150	65	66	14	58	63	22	16	1	0	99	102	20	91	98	40	9	0	0	0.875	0.727	0.686	0.750	3.244	0.305	0.319	156	650	15	19	-0.193	7	8	8	11	-50
3	12	10	"PFJ0218"	"J222_2"	12790	22060	120	135	134	33	57	58	11	95	94	0	558	555	146	89	93	31	100	100	0	0.166	0.165	0.173	0.158	1.587	0.163	0.822	120	572	547	543	-2.588	78	469	77	466	0
3	13	10	"PFJ0247"	"J242_2"	12980	22060	120	96	95	17	59	60	9	94	85	0	181	183	39	90	91	14	99	97	0	0.407	0.387	0.406	0.376	2.026	0.331	0.516	120	475	128	129	-1.298	37	91	36	93	0
3	14	10	"PFJ0250"	"J245_1"	13160	22060	120	148	147	34	61	62	10	99	99	0	289	298	65	94	95	15	100	100	0	0.446	0.422	0.407	0.413	1.523	0.393	0.723	120	458	282	290	-1.164	87	195	86	204	0
3	15	10	"PFJ0252"	"J245_13"	13360	22060	120	151	153	38	62	63	11	97	95	0	391	380	94	93	95	15	100	100	0	0.299	0.317	0.320	0.305	1.613	0.308	0.818	120	549	387	378	-1.743	89	298	91	287	0
3	16	10	"PFJ0254"	"J245_5"	13550	22060	120	114	116	27	63	63	10	96	93	0	274	281	60	93	94	14	100	100	0	0.282	0.282	0.284	0.250	1.940	0.264	0.653	120	528	232	241	-1.827	51	181	53	188	0
3	17	10	"PFJ0257"	"J245_9"	13750	22060	120	95	98	19	61	63	10	94	86	0	137	140	24	90	92	14	93	82	0	0.723	0.740	0.730	0.742	2.218	0.646	0.365	120	467	81	87	-0.467	34	47	37	50	0
3	18	10	"PFJ0259"	"J2465_2"	13910	22100	150	65	66	12	61	63	11	28	7	0	98	102	23	91	93	14	36	17	0	0.571	0.455	0.688	0.701	3.458	0.182	0.030	156	649	11	16	-0.807	4	7	5	11	-50
3	19	10	"PFK0310"	"Kn2750_3"	14130	22080	80	88	96	27	61	62	10	84	63	0	131	137	32	90	91	13	88	67	0	0.659	0.745	0.725	0.757	2.638	0.695	0.363	52	326	68	82	-0.603	27	41	35	47	0
3	20	10	"PFK0321"	"Kn2865_1"	14330	22070	80	95	93	22	61	62	10	82	75	0	148	143	28	92	92	13	88	76	0	0.607	0.627	0.718	0.730	1.890	0.580	0.384	52	285	90	83	-0.720	34	56	32	51	0
3	21	10	"PFK0331"	"Kn3020_1"	14500	22060	120	1139	1075	264	62	63	11	100	100	0	1085	1030	214	91	92	14	100	100	0	1.084	1.079	1.094	1.062	1.273	1.093	0.931	120	430	2071	1952	0.116	1077	994	1013	939	0
3	22	10	"PFK0339"	"Kn3094_1"	14660	22040	150	71	77	22	65	67	15	30	17	0	118	135	54	99	103	23	44	28	0	0.316	0.333	0.426	0.476	3.261	0.245	0.297	156	663	25	48	-1.663	6	19	12	36	-50
3	1	11	"PFK0353"	"Kn3360_3"	10700	22260	130	153	155	40	64	65	10	99	98	0	222	223	50	99	101	16	99	97	0	0.724	0.734	0.728	0.704	1.602	0.708	0.747	120	627	212	215	-0.467	89	123	91	124	0
3	2	11	"PFK0355"	"Kn3360_5"	10890	22260	120	140	140	33	64	64	11	95	95	0	987	995	281	99	100	14	100	100	0	0.086	0.085	0.086	0.082	1.571	0.081	0.780	120	511	964	972	-3.546	76	888	76	896	0
3	3	11	"PFK0384"	"Kn386_1"	11090	22260	120	119	120	20	63	64	11	100	95	0	185	184	22	100	101	15	99	99	0	0.659	0.679	0.693	0.654	1.617	0.646	0.615	120	498	141	141	-0.602	56	85	57	84	0
3	4	11	"PFK0387"	"Kn400_3"	11270	22260	120	227	228	46	62	63	11	100	99	0	1186	1146	231	99	100	16	100	100	0	0.152	0.159	0.158	0.155	1.312	0.153	0.898	120	482	1252	1213	-2.720	165	1087	166	1047	0
3	5	11	"PFK0390"	"Kn4028_2"	11460	22260	130	2282	2060	584	64	64	11	100	100	0	1944	1774	394	97	98	14	100	100	0	1.201	1.190	1.219	1.154	1.309	1.214	0.938	120	565	4065	3673	0.264	2218	1847	1996	1677	0
3	6	11	"PFK0393"	"Kn4044_1"	11650	22260	120	137	137	32	64	64	10	98	95	0	476	459	118	97	98	15	100	100	0	0.193	0.202	0.212	0.199	1.592	0.194	0.772	120	548	452	435	-2.376	73	379	73	362	0
3	7	11	"PFK0400"	"Kn4252_3"	11850	22260	120	463	444	127	62	63	10	100	100	0	2594	2372	656	96	96	14	100	100	0	0.161	0.168	0.166	0.163	1.304	0.163	0.925	120	432	2899	2658	-2.639	401	2498	382	2276	0
3	8	11	"PFK0406"	"Kn434_1"	12030	22260	120	271	268	63	62	63	10	100	100	0	892	895	207	95	96	15	100	100	0	0.262	0.257	0.265	0.253	1.308	0.246	0.890	120	474	1006	1006	-1.931	209	797	206	800	0
3	9	11	"PFK0434"	"Kn5123_1"	12230	22260	120	221	225	47	62	62	11	100	100	0	676	681	131	92	93	14	100	100	0	0.272	0.277	0.277	0.272	1.330	0.270	0.887	120	529	743	752	-1.877	159	584	163	589	0
3	10	11	"PFK0438"	"Kn5186_3"	12420	22260	120	386	387	130	58	59	10	99	98	0	2493	2492	669	89	91	14	100	100	0	0.136	0.137	0.144	0.125	1.627	0.137	0.901	120	468	2732	2732	-2.874	328	2404	329	2403	0
3	11	11	"PFK0449"	"Kn5414_1"	12600	22250	110	371	344	107	55	60	28	100	100	0	390	394	87	89	99	59	100	98	0	1.050	0.948	0.960	0.910	1.419	0.919	0.853	80	420	617	594	0.070	316	301	289	305	0
3	12	11	"PFK0454"	"Kn5561_2"	12800	22260	120	180	177	44	58	62	25	97	94	0	790	727	191	90	99	53	100	100	0	0.174	0.187	0.184	0.178	1.529	0.181	0.858	120	549	822	756	-2.520	122	700	119	637	0
3	13	11	"PFK0456"	"Kn5587_1"	12990	22260	120	1423	1348	392	61	62	10	100	100	0	9609	9990	2736	92	96	18	100	100	0	0.143	0.130	0.132	0.127	1.325	0.126	0.920	120	515	10879	11185	-2.805	1362	9517	1287	9898	0
3	14	11	"PFK0460"	"Kn569_3"	13180	22260	120	238	230	59	62	63	10	98	98	0	735	724	183	97	99	18	100	100	0	0.276	0.268	0.269	0.260	1.438	0.261	0.886	120	516	814	795	-1.858	176	638	168	627	0
3	15	11	"PFK0488"	"Kn67_1"	13370	22260	120	121	122	24	63	64	10	97	95	0	529	521	114	96	97	15	100	100	0	0.134	0.139	0.134	0.131	1.526	0.132	0.749	120	499	491	484	-2.900	58	433	59	425	0
3	16	11	"PFK0491"	"Kn6869_1"	13550	22260	120	454	451	106	62	62	10	100	100	0	1494	1522	313	93	94	13	100	100	0	0.280	0.272	0.262	0.267	1.289	0.265	0.916	120	512	1793	1818	-1.838	392	1401	389	1429	0
3	17	11	"PFK0496"	"Kn707_1"	13750	22260	120	3452	3073	881	61	63	11	100	100	0	2779	2540	631	92	93	13	100	100	0	1.262	1.230	1.231	1.204	1.302	1.253	0.950	120	487	6078	5460	0.336	3391	2687	3012	2448	0
3	18	11	"PFK0507"	"Kn768_1"	13940	22260	120	276	256	71	61	62	11	99	99	0	514	499	111	91	92	14	100	100	0	0.508	0.478	0.483	0.457	1.425	0.480	0.876	120	436	638	603	-0.976	215	423	195	408	0
3	19	11	"PFK0510"	"Kn7854_1"	14130	22260	120	466	449	136	60	61	10	99	99	0	728	701	197	91	92	14	100	100	0	0.637	0.638	0.637	0.613	1.587	0.628	0.898	120	529	1043	999	-0.650	406	637	389	610	0
3	20	11	"PFK0516"	"Kn8017_1"	14310	22250	110	818	761	193	62	63	13	100	100	0	4648	4341	1197	92	106	145	100	100	0	0.166	0.165	0.167	0.165	1.266	0.157	0.922	80	475	5312	4948	-2.591	756	4556	699	4249	0
3	21	11	"PFK1023"	"Ks506_1"	14500	22250	130	3366	3233	1018	65	67	14	100	100	0	2716	2595	864	96	108	125	100	100	0	1.260	1.268	1.263	1.303	1.339	1.244	0.910	120	639	5921	5667	0.333	3301	2620	3168	2499	0
3	22	11	"PFK1025"	"Ks506_6"	14700	22250	120	3033	2792	794	67	68	15	100	100	0	1852	1725	505	99	102	19	100	100	0	1.692	1.676	1.684	1.721	1.376	1.692	0.929	120	586	4719	4351	0.759	2966	1753	2725	1626	0
3	1	12	"PFK1027"	"Ks509_1"	10710	22450	120	397	383	106	63	64	10	100	100	0	519	510	115	99	101	15	100	100	0	0.795	0.779	0.787	0.751	1.476	0.789	0.875	120	564	754	731	-0.331	334	420	320	411	0
3	2	12	"PFK1030"	"Ks509_6"	10890	22450	120	385	371	104	64	65	11	100	100	0	1207	1224	289	101	102	15	100	100	0	0.290	0.273	0.270	0.263	1.399	0.268	0.886	120	499	1427	1430	-1.785	321	1106	307	1123	0
3	3	12	"PFK1033"	"Ks510_10"	11090	22450	120	239	234	57	64	65	11	100	100	0	746	733	183	100	102	18	100	100	0	0.271	0.269	0.274	0.263	1.379	0.261	0.869	120	514	821	803	-1.884	175	646	170	633	0
3	4	12	"PFK1036"	"Ks510_3"	11280	22460	130	167	170	62	63	64	10	95	95	0	729	703	188	99	101	18	99	98	0	0.165	0.177	0.166	0.169	1.516	0.195	0.776	120	543	734	711	-2.599	104	630	107	604	0
3	5	12	"PFK1051"	"Ks539_1"	11470	22450	120	4837	4620	1310	64	66	11	100	100	0	4443	4388	1095	100	102	16	100	100	0	1.099	1.063	1.089	1.045	1.295	1.078	0.938	120	543	9116	8844	0.136	4773	4343	4556	4288	0
3	6	12	"PFK1053"	"Ks545_4"	11660	22450	120	214	213	43	65	66	10	99	99	0	981	927	230	101	102	15	100	100	0	0.169	0.179	0.181	0.177	1.470	0.170	0.881	120	500	1029	974	-2.562	149	880	148	826	0
3	7	12	"PFK1057"	"Ks54_4"	11850	22450	120	1365	1332	322	64	65	10	100	100	0	1429	1367	340	98	99	15	100	100	0	0.977	0.999	1.002	1.004	1.257	0.990	0.932	120	498	2632	2537	-0.033	1301	1331	1268	1269	0
3	8	12	"PFK1062"	"Ks5580_5"	12040	22450	120	450	435	94	63	64	10	100	100	0	1571	1495	390	98	99	15	100	100	0	0.263	0.266	0.260	0.269	1.283	0.252	0.923	120	484	1860	1769	-1.928	387	1473	372	1397	0
3	9	12	"PFK1065"	"Ks565_1"	12230	22450	130	427	427	92	65	65	11	100	100	0	883	855	191	97	98	17	100	100	0	0.461	0.478	0.482	0.478	1.324	0.448	0.888	120	555	1148	1120	-1.119	362	786	362	758	0
3	10	12	"PFK1067"	"Ks565_2"	12420	22450	130	960	912	244	64	64	11	100	100	0	979	908	289	95	97	17	100	99	0	1.014	1.043	1.034	1.106	1.508	1.002	0.910	120	572	1780	1661	0.019	896	884	848	813	0
3	11	12	"PFK1087"	"Ks56_4"	12610	22450	120	97	96	17	61	64	23	76	25	0	167	168	37	95	101	47	73	23	0	0.500	0.479	0.494	0.508	1.986	0.309	0.405	120	555	108	108	-1.000	36	72	35	73	0
3	12	12	"PFK1089"	"Ks56_9"	12800	22450	120	380	368	72	61	63	11	100	100	0	555	531	96	94	107	156	100	86	0	0.692	0.703	0.694	0.698	1.260	0.695	0.926	120	507	780	744	-0.531	319	461	307	437	0
3	13	12	"PFK1091"	"Ks586_5"	12990	22450	120	501	491	93	64	65	10	100	100	0	583	590	129	96	106	151	99	90	0	0.897	0.864	0.864	0.881	1.311	0.844	0.916	120	520	924	921	-0.156	437	487	427	494	0
3	14	12	"PFK1096"	"Ks592_4"	13190	22450	120	4180	3736	1109	65	66	11	100	100	0	6624	6001	1331	99	101	18	100	100	0	0.631	0.622	0.646	0.600	1.346	0.630	0.928	120	487	10640	9573	-0.665	4115	6525	3671	5902	0
3	15	12	"PFK1098"	"Ks595_2"	13360	22450	120	186	184	40	64	65	11	99	99	0	552	563	132	98	100	17	100	100	0	0.269	0.258	0.262	0.251	1.450	0.244	0.855	120	482	576	585	-1.896	122	454	120	465	0
3	16	12	"PFK1103"	"Ks5_1"	13560	22450	120	281	280	63	63	64	11	100	100	0	1387	1368	323	95	96	15	100	100	0	0.169	0.170	0.173	0.167	1.328	0.161	0.890	120	528	1510	1490	-2.567	218	1292	217	1273	0
3	17	12	"PFK1124"	"Ks646_6"	13760	22450	130	1431	1339	377	63	64	11	100	100	0	922	871	182	94	95	15	100	100	0	1.652	1.642	1.689	1.589	1.370	1.720	0.919	120	558	2196	2053	0.724	1368	828	1276	777	0
3	18	12	"PFK1126"	"Ks64_1"	13950	22450	120	148	154	39	62	63	11	100	98	0	392	595	1713	93	94	14	100	100	0	0.288	0.183	0.314	0.301	1.552	0.008	0.024	120	495	385	594	-1.798	86	299	92	502	0
3	19	12	"PFK1135"	"Ks664_1"	14130	22450	120	401	377	115	63	75	112	91	80	0	720	723	187	95	101	67	100	99	0	0.541	0.500	0.505	0.472	1.535	0.486	0.876	120	479	963	942	-0.887	338	625	314	628	0
3	20	12	"PFK1137"	"Ks664_35"	14320	22450	120	3897	3821	1131	66	68	15	100	100	0	4451	4481	1143	98	111	133	100	100	0	0.880	0.857	0.870	0.836	1.312	0.861	0.928	120	562	8184	8138	-0.184	3831	4353	3755	4383	0
3	21	12	"PFK1140"	"Ks667_3"	14520	22490	150	80	91	74	67	69	13	48	24	0	118	188	340	99	103	20	47	26	0	0.684	0.270	0.636	0.554	3.175	0.206	0.724	156	669	32	113	-0.547	13	19	24	89	-50
3	22	12	"PFK1142"	"Ks66_1"	14700	22450	130	1198	1091	320	64	65	11	100	100	0	2275	2210	407	99	101	19	100	100	0	0.521	0.486	0.508	0.451	1.512	0.497	0.921	120	628	3310	3138	-0.940	1134	2176	1027	2111	0
3	1	13	"PFM0090"	"M16407_5"	10710	22640	120	3470	3302	1331	64	65	11	100	100	0	2423	2238	798	98	100	15	100	100	0	1.465	1.513	1.555	1.434	1.583	1.562	0.927	120	594	5731	5378	0.551	3406	2325	3238	2140	0
3	2	13	"PFM0095"	"M16853_1"	10910	22640	120	813	769	270	65	66	11	100	100	0	709	666	227	99	100	14	99	99	0	1.226	1.242	1.283	1.255	1.504	1.246	0.917	120	512	1358	1271	0.294	748	610	704	567	0
3	3	13	"PFM0099"	"M17049_2"	11100	22640	130	3514	3409	1232	65	66	11	100	100	0	3073	3088	962	98	99	16	100	100	0	1.159	1.118	1.165	1.075	1.422	1.167	0.925	120	533	6424	6334	0.213	3449	2975	3344	2990	0
3	4	13	"PFM0101"	"M17181_1"	11290	22640	120	624	594	194	65	66	11	100	99	0	677	665	176	96	98	16	100	100	0	0.962	0.930	0.932	0.877	1.514	0.949	0.891	120	421	1140	1098	-0.056	559	581	529	569	0
3	5	13	"PFM0103"	"M17230_2"	11450	22680	150	67	69	12	66	67	12	20	3	0	107	109	20	98	101	17	39	12	0	0.111	0.273	0.582	0.576	3.067	0.191	0.037	156	589	10	14	-3.170	1	9	3	11	-50
3	6	13	"PFM0105"	"M17327_1"	11670	22640	120	366	357	114	66	67	12	99	98	0	819	794	250	99	102	17	100	100	0	0.417	0.419	0.418	0.402	1.578	0.412	0.903	120	470	1020	986	-1.263	300	720	291	695	0
3	7	13	"PFM0123"	"M18924_1"	11840	22650	150	78	87	32	64	65	11	54	37	0	123	155	78	98	99	15	55	46	0	0.560	0.404	0.455	0.516	2.613	0.360	0.605	156	571	39	80	-0.837	14	25	23	57	-50
3	8	13	"PFM0125"	"M18924_16"	12040	22630	120	620	568	223	64	67	34	97	95	0	1970	1825	646	98	100	22	100	99	0	0.297	0.292	0.293	0.274	1.839	0.288	0.907	120	519	2428	2231	-1.751	556	1872	504	1727	0
3	9	13	"PFM0128"	"M18924_2"	12230	22630	110	12380	11753	3277	66	71	36	100	100	0	5750	5417	1842	100	103	25	100	100	0	2.179	2.198	2.143	2.389	1.597	2.158	0.930	80	454	17964	17004	1.124	12314	5650	11687	5317	0
3	10	13	"PFM0134"	"M19188_5"	12410	22640	100	117	121	20	66	68	13	100	97	0	337	342	68	101	103	20	100	100	0	0.216	0.228	0.217	0.224	1.488	0.196	0.639	80	434	287	296	-2.210	51	236	55	241	0
3	11	13	"PFM0138"	"M19559_4"	12600	22640	110	336	324	74	63	65	12	100	100	0	513	526	123	97	99	15	100	100	0	0.656	0.608	0.610	0.610	1.273	0.594	0.899	80	493	689	690	-0.608	273	416	261	429	0
3	12	13	"PFM0140"	"M196_2"	12790	22630	110	1196	1187	297	63	64	12	100	100	0	1237	1231	386	95	107	155	98	97	0	0.992	0.989	0.975	1.031	1.371	0.937	0.933	80	503	2275	2260	-0.011	1133	1142	1124	1136	0
3	13	13	"PFM0160"	"M21368_2"	12990	22630	100	157	160	33	64	65	12	100	100	0	367	372	81	96	108	166	91	27	0	0.343	0.348	0.331	0.341	1.402	0.315	0.779	80	429	364	372	-1.543	93	271	96	276	0
3	14	13	"PFM0162"	"M21439_1"	13170	22630	110	167	165	25	67	68	12	100	100	0	260	255	49	100	101	17	100	98	0	0.625	0.632	0.622	0.651	1.508	0.582	0.754	80	477	260	253	-0.678	100	160	98	155	0
3	15	13	"PFM0165"	"M21508_2"	13360	22640	120	521	495	112	65	66	11	100	100	0	639	623	113	100	100	16	100	100	0	0.846	0.822	0.814	0.808	1.271	0.825	0.921	120	518	995	953	-0.241	456	539	430	523	0
3	16	13	"PFM0167"	"M2157_1"	13550	22640	120	390	380	119	64	65	11	98	96	0	525	528	137	96	97	15	99	99	0	0.760	0.731	0.734	0.692	1.545	0.738	0.888	120	505	755	748	-0.396	326	429	316	432	0
3	17	13	"PFM0171"	"M21780_2"	13740	22630	110	1458	1335	317	63	65	12	100	100	0	1924	1783	548	96	97	22	100	100	0	0.763	0.754	0.718	0.795	1.453	0.708	0.921	80	453	3223	2959	-0.390	1395	1828	1272	1687	0
3	18	13	"PFM0173"	"M21780_4"	13910	22660	150	70	72	16	64	66	12	33	14	0	109	111	24	95	98	22	32	12	0	0.429	0.500	0.600	0.657	3.412	0.184	0.060	156	705	20	24	-1.222	6	14	8	16	-50
3	19	13	"PFM0202"	"M23550_4"	14100	22630	110	3628	3432	822	64	88	171	100	100	0	2351	2214	630	96	119	171	100	100	0	1.580	1.590	1.535	1.622	1.321	1.540	0.923	80	391	5819	5486	0.660	3564	2255	3368	2118	0
3	20	13	"PFM0204"	"M23550_7"	14260	22660	150	74	78	18	67	83	133	0	0	0	110	115	28	99	114	132	0	0	0	0.636	0.688	0.667	0.648	3.368	0.943	0.735	156	654	18	27	-0.652	7	11	11	16	-50
3	21	13	"PFM0209"	"M24104_1"	14500	22630	120	1116	1133	370	66	67	12	100	100	0	1300	1335	486	97	100	18	99	99	0	0.873	0.862	0.868	0.895	1.480	0.837	0.925	120	502	2253	2305	-0.196	1050	1203	1067	1238	0
3	22	13	"PFM0211"	"M24315_1"	14690	22630	110	1953	1851	533	63	64	13	100	100	0	1234	1211	346	95	98	33	100	100	0	1.659	1.602	1.592	1.608	1.249	1.557	0.926	80	516	3029	2904	0.731	1890	1139	1788	1116	0
3	1	14	"PFM0214"	"M24561_16"	10700	22830	120	407	399	103	65	66	10	100	100	0	622	596	162	97	99	15	100	100	0	0.651	0.669	0.666	0.685	1.404	0.646	0.907	120	558	867	833	-0.618	342	525	334	499	0
3	2	14	"PFM0216"	"M24561_22"	10900	22830	120	198	202	48	65	65	11	100	99	0	1400	1361	420	94	96	13	100	100	0	0.102	0.108	0.109	0.109	1.564	0.103	0.876	120	482	1439	1404	-3.296	133	1306	137	1267	0
3	3	14	"PFM0675"	"M49210_1"	11080	22830	120	140	140	28	65	66	11	97	95	0	405	406	86	94	96	14	100	100	0	0.241	0.240	0.234	0.232	1.578	0.230	0.757	120	496	386	387	-2.052	75	311	75	312	0
3	4	14	"PFM0678"	"M49439_1"	11270	22830	120	83	84	15	64	65	11	70	40	0	305	298	76	94	96	15	98	97	0	0.090	0.098	0.105	0.096	2.118	0.084	0.311	120	466	230	224	-3.473	19	211	20	204	0
3	5	14	"PFM0682"	"M49680_3"	11460	22830	120	167	166	37	65	65	10	97	95	0	661	657	161	95	96	14	100	100	0	0.180	0.180	0.179	0.170	1.568	0.173	0.832	120	404	668	663	-2.472	102	566	101	562	0
3	6	14	"PFM0685"	"M50030_1"	11650	22830	130	3917	3720	1199	65	66	12	100	100	0	1869	1784	512	96	98	15	100	100	0	2.173	2.165	2.229	2.112	1.558	2.259	0.912	120	471	5625	5343	1.119	3852	1773	3655	1688	0
3	7	14	"PFM0689"	"M50253_2"	11820	22830	120	153	148	27	64	65	11	99	97	0	712	675	153	97	98	15	100	100	0	0.145	0.145	0.141	0.141	1.431	0.133	0.797	120	439	704	662	-2.789	89	615	84	578	0
3	8	14	"PFM0691"	"M50721_1"	12030	22830	120	291	285	61	63	65	12	100	100	0	352	358	80	96	100	28	100	100	0	0.891	0.847	0.875	0.851	1.373	0.828	0.864	120	588	484	484	-0.167	228	256	222	262	0
3	9	14	"PFM0712"	"M52704_3"	12230	22800	90	82	86	17	70	72	25	26	3	0	186	184	66	104	110	37	63	55	0	0.146	0.200	0.283	0.231	2.967	0.146	0.226	52	373	94	96	-2.773	12	82	16	80	0
3	10	14	"PFM0715"	"M5299_1"	12410	22830	120	1147	1093	292	68	69	12	100	100	0	1425	1384	327	103	106	20	100	100	0	0.816	0.800	0.812	0.781	1.401	0.799	0.921	120	553	2401	2306	-0.293	1079	1322	1025	1281	0
3	11	14	"PFM0718"	"M53027_1"	12600	22830	120	495	475	145	65	66	12	100	100	0	632	618	173	98	101	16	100	100	0	0.805	0.788	0.812	0.759	1.581	0.785	0.895	120	534	964	930	-0.313	430	534	410	520	0
3	12	14	"PFM0720"	"M53181_3"	12780	22830	120	1935	1728	600	64	66	12	100	100	0	1992	1856	539	96	100	26	100	100	0	0.987	0.945	0.965	0.880	1.573	0.965	0.924	120	546	3767	3424	-0.019	1871	1896	1664	1760	0
3	13	14	"PFM0722"	"M53240_1"	12970	22820	120	1523	1406	403	63	64	11	100	100	0	1029	980	310	95	97	16	100	98	0	1.563	1.518	1.484	1.640	1.646	1.508	0.934	120	522	2394	2228	0.644	1460	934	1343	885	0
3	14	14	"PFM0726"	"M53565_1"	13160	22850	150	80	81	16	65	66	12	58	26	0	116	118	27	98	100	16	51	30	0	0.833	0.800	0.818	0.736	2.548	0.432	0.139	156	668	33	36	-0.263	15	18	16	20	-50
3	15	14	"PFM0746"	"M54626_1"	13360	22830	120	3064	2878	932	68	69	12	100	100	0	4267	4204	1161	100	102	19	100	100	0	0.719	0.685	0.683	0.654	1.487	0.691	0.918	120	507	7163	6914	-0.476	2996	4167	2810	4104	0
3	16	14	"PFM0749"	"M5464_1"	13550	22820	130	1754	1639	432	67	68	12	100	100	0	1324	1252	385	96	99	17	100	99	0	1.374	1.360	1.345	1.458	1.644	1.352	0.904	120	480	2915	2728	0.458	1687	1228	1572	1156	0
3	17	14	"PFM0753"	"M55240_4"	13690	22900	150	66	77	112	66	68	13	14	5	0	96	98	19	96	98	17	14	3	0	0.000	5.500	0.735	0.849	3.716	0.441	0.090	156	682	0	13	Error	0	0	11	2	-50
3	18	14	"PFM0758"	"M55479_1"	13920	22820	110	83	85	14	65	67	13	70	31	0	121	122	20	93	97	17	65	32	0	0.643	0.690	0.822	0.670	2.800	0.439	0.144	80	486	46	49	-0.637	18	28	20	29	0
3	19	14	"PFM0761"	"M55746_2"	14120	22820	110	136	138	30	66	73	88	30	0	0	255	252	50	93	105	113	81	7	0	0.432	0.453	0.420	0.442	1.680	0.426	0.703	80	488	232	231	-1.211	70	162	72	159	0
3	20	14	"PFM0763"	"M55888_10"	14310	22830	130	3888	3492	1146	67	68	12	100	100	0	3012	2945	725	97	99	18	100	100	0	1.311	1.203	1.238	1.108	1.656	1.253	0.902	120	530	6736	6273	0.390	3821	2915	3425	2848	0
3	21	14	"PFM0787"	"M57062_3"	14500	22830	120	302	284	81	66	67	11	100	97	0	267	267	58	95	96	13	100	99	0	1.372	1.267	1.337	1.197	1.730	1.333	0.782	120	468	408	390	0.456	236	172	218	172	0
3	22	14	"PFM0790"	"M57295_1"	14670	22870	150	65	66	11	63	65	13	17	2	0	95	97	18	95	97	28	5	0	0	100000.000	1.500	0.714	0.822	3.964	0.187	0.018	156	781	2	5	16.610	2	0	3	2	-50
3	1	15	"PFM0798"	"M57785_5"	10700	23010	150	84	83	17	64	66	11	64	44	0	109	111	21	96	98	16	43	22	0	1.538	1.267	1.057	1.045	2.927	0.579	0.127	156	797	33	34	0.621	20	13	19	15	-50
3	2	15	"PFM0800"	"M58024_1"	10890	23010	120	295	280	68	65	66	12	100	100	0	571	550	148	94	95	15	100	100	0	0.482	0.471	0.479	0.475	1.489	0.450	0.875	120	483	707	671	-1.052	230	477	215	456	0
3	3	15	"PFM0804"	"M58298_1"	11090	23040	150	75	77	16	65	66	11	46	24	0	101	103	16	94	96	14	30	12	0	1.429	1.333	1.226	1.184	3.838	0.664	0.021	156	595	17	21	0.515	10	7	12	9	-50
3	4	15	"PFM0807"	"M58361_1"	11280	23020	120	328	313	97	64	65	11	99	96	0	4900	4667	1299	96	97	14	100	100	0	0.055	0.054	0.056	0.052	1.438	0.054	0.916	120	451	5068	4820	-4.186	264	4804	249	4571	0
3	5	15	"PFN0316"	"N134_30"	11450	23010	120	961	919	263	63	64	11	100	100	0	634	603	184	97	98	14	98	97	0	1.672	1.692	1.672	1.835	1.753	1.686	0.902	120	493	1435	1362	0.742	898	537	856	506	0
3	6	15	"PFN0318"	"N134_34"	11660	23010	120	1388	1286	415	64	65	11	100	100	0	1002	910	327	98	99	16	98	98	0	1.465	1.505	1.513	1.619	1.627	1.483	0.908	120	512	2228	2034	0.551	1324	904	1222	812	0
3	7	15	"PFN0320"	"N134_41"	11850	23020	120	108	108	21	63	64	11	95	87	0	681	665	173	95	96	16	100	100	0	0.077	0.079	0.085	0.077	1.527	0.072	0.651	120	471	631	615	-3.703	45	586	45	570	0
3	8	15	"PFN0324"	"N134_45"	12030	23020	130	7255	6855	1661	66	67	12	100	100	0	4756	4773	880	97	100	20	100	100	0	1.543	1.452	1.498	1.413	1.308	1.489	0.944	120	563	11848	11465	0.626	7189	4659	6789	4676	0
3	9	15	"PFN0326"	"N134_5"	12220	23020	120	362	347	89	69	70	13	99	98	0	442	453	92	101	105	22	100	100	0	0.859	0.790	0.799	0.742	1.724	0.797	0.842	120	628	634	630	-0.219	293	341	278	352	0
3	10	15	"PFN0328"	"N134_57"	12420	23010	110	135	137	24	66	68	13	100	98	0	187	199	62	102	104	18	97	91	0	0.812	0.732	0.946	0.833	1.947	0.523	0.534	80	403	154	168	-0.301	69	85	71	97	0
3	11	15	"PFN0346"	"N134_93"	12580	23050	150	66	67	10	66	68	12	14	1	0	97	99	17	101	104	19	10	2	0	0.000	-0.500	0.613	0.581	3.441	0.138	0.017	156	526	-4	-1	Error	0	-4	1	-2	-50
3	12	15	"PFN0348"	"N134_96"	12780	23050	150	72	72	14	64	65	11	39	11	0	103	105	19	97	99	17	31	9	0	1.333	1.000	0.800	0.820	3.321	0.336	0.054	156	557	14	16	0.415	8	6	8	8	-50
3	13	15	"PFN0350"	"N135_1"	12980	23020	120	188	192	48	62	63	11	100	100	0	534	518	78	95	98	16	100	100	0	0.287	0.307	0.281	0.294	1.567	0.299	0.716	120	506	565	553	-1.801	126	439	130	423	0
3	14	15	"PFN0353"	"N135_14"	13180	23020	130	1394	1266	384	66	67	12	100	100	0	1118	1061	231	97	99	16	100	100	0	1.301	1.245	1.272	1.180	1.467	1.307	0.922	120	515	2349	2164	0.379	1328	1021	1200	964	0
3	15	15	"PFN0355"	"N135_17"	13370	23010	110	1128	1092	302	68	69	12	100	100	0	746	738	155	100	102	21	100	100	0	1.641	1.605	1.610	1.576	1.276	1.635	0.913	80	449	1706	1662	0.714	1060	646	1024	638	0
3	16	15	"PFN0357"	"N135_2"	13550	23020	120	624	574	177	67	67	12	97	97	0	585	595	137	96	99	19	100	100	0	1.139	1.016	1.060	0.919	1.915	1.057	0.876	120	451	1046	1006	0.188	557	489	507	499	0
3	17	15	"PFN0375"	"N136_7"	13750	23020	130	2894	2666	779	65	67	13	100	100	0	1707	1654	399	94	97	18	100	100	0	1.754	1.667	1.699	1.617	1.430	1.709	0.918	120	504	4442	4161	0.811	2829	1613	2601	1560	0
3	18	15	"PFN0377"	"N137_11"	13930	23010	110	3442	3193	897	66	77	106	100	100	0	2084	1999	549	95	112	133	100	100	0	1.697	1.642	1.643	1.646	1.247	1.623	0.928	80	480	5365	5031	0.763	3376	1989	3127	1904	0
3	19	15	"PFN0379"	"N137_15"	14120	23010	110	285	282	63	69	79	103	96	56	0	216	215	38	99	115	129	36	0	0	1.846	1.836	1.785	1.865	1.615	1.970	0.699	80	507	333	329	0.885	216	117	213	116	0
3	20	15	"PFN0383"	"N137_20"	14310	23020	120	109	110	20	69	71	14	91	67	0	230	232	40	102	105	26	100	96	0	0.313	0.315	0.324	0.302	1.783	0.272	0.481	120	543	168	171	-1.678	40	128	41	130	0
3	21	15	"PFN0385"	"N137_22"	14500	23020	120	6128	5844	2133	68	69	12	100	100	0	3252	3128	984	98	101	26	100	100	0	1.921	1.906	1.976	1.781	1.711	1.987	0.902	120	492	9214	8806	0.942	6060	3154	5776	3030	0
3	22	15	"PFN0387"	"N137_25"	14690	23020	120	96	97	21	64	66	12	84	65	0	243	245	50	96	98	18	99	98	0	0.218	0.221	0.201	0.191	2.075	0.197	0.467	120	494	179	182	-2.200	32	147	33	149	0
3	1	16	"PFN0405"	"N137_9"	10710	23210	120	738	711	227	67	68	12	99	99	0	665	663	157	98	100	17	100	100	0	1.183	1.140	1.161	1.064	1.614	1.190	0.915	120	599	1238	1209	0.243	671	567	644	565	0
3	2	16	"PFN0407"	"N138_101"	10900	23210	130	101	101	17	65	67	12	92	75	0	143	141	26	98	99	16	82	62	0	0.800	0.837	0.838	0.892	2.621	0.585	0.326	120	547	81	79	-0.322	36	45	36	43	0
3	3	16	"PFN0410"	"N138_105"	11090	23210	120	2812	2582	871	65	67	11	100	100	0	4044	3943	928	97	99	39	100	100	0	0.696	0.654	0.696	0.604	1.598	0.668	0.910	120	446	6694	6363	-0.523	2747	3947	2517	3846	0
3	4	16	"PFN0413"	"N138_15"	11280	23210	120	112	114	24	64	65	11	96	88	0	250	251	54	97	100	38	100	92	0	0.314	0.325	0.297	0.305	1.857	0.276	0.569	120	491	201	204	-1.672	48	153	50	154	0
3	5	16	"PFN0416"	"N138_21"	11470	23210	120	91	93	23	63	64	11	77	62	0	262	265	59	97	98	15	98	98	0	0.170	0.179	0.191	0.160	2.269	0.155	0.375	120	537	193	198	-2.559	28	165	30	168	0
3	6	16	"PFN0418"	"N138_26"	11660	23210	130	805	765	210	64	66	21	100	100	0	845	820	195	98	102	50	100	100	0	0.992	0.971	0.979	0.952	1.391	0.992	0.913	120	582	1488	1423	-0.012	741	747	701	722	0
3	7	16	"PFN0821"	"N159_40"	11860	23200	120	249	249	49	64	65	11	100	100	0	3554	3337	852	99	100	16	100	100	0	0.054	0.057	0.056	0.057	1.269	0.054	0.910	120	437	3640	3423	-4.223	185	3455	185	3238	0
3	8	16	"PFN0823"	"N159_45"	12010	23250	150	74	75	13	69	70	13	27	5	0	110	113	19	102	105	18	31	9	0	0.625	0.545	0.735	0.737	3.469	0.262	0.044	156	571	13	17	-0.678	5	8	6	11	-50
3	9	16	"PFN0826"	"N159_51"	12220	23240	150	77	78	14	71	72	12	28	10	0	119	119	21	105	107	18	37	14	0	0.429	0.500	0.500	0.568	3.790	0.174	0.018	156	712	20	21	-1.222	6	14	7	14	-50
3	10	16	"PFN0828"	"N159_7"	12430	23200	120	1174	1170	346	69	70	12	100	100	0	1341	1507	595	105	108	18	100	100	0	0.894	0.785	0.810	0.820	1.450	0.741	0.869	120	483	2341	2503	-0.162	1105	1236	1101	1402	0
3	11	16	"PFN0830"	"N161_2"	12610	23200	130	1266	1200	354	67	69	12	100	100	0	862	855	208	102	104	18	100	100	0	1.578	1.505	1.532	1.469	1.362	1.566	0.919	120	426	1959	1886	0.658	1199	760	1133	753	0
3	12	16	"PFN0833"	"N162_3"	12800	23200	140	209	207	61	64	66	11	96	95	0	549	525	154	99	100	16	100	100	0	0.322	0.336	0.334	0.309	1.681	0.320	0.852	156	558	595	569	-1.634	145	450	143	426	0
3	13	16	"PFN0859"	"N168_1"	12990	23210	120	137	137	28	63	64	12	99	95	0	658	641	180	96	98	14	100	100	0	0.132	0.136	0.138	0.133	1.575	0.124	0.746	120	500	636	619	-2.925	74	562	74	545	0
3	14	16	"PFN0861"	"N168_12"	13180	23200	120	822	783	282	65	65	12	100	99	0	3036	2954	899	96	98	15	100	100	0	0.257	0.251	0.258	0.229	1.790	0.248	0.899	120	504	3697	3576	-1.957	757	2940	718	2858	0
3	15	16	"PFN0863"	"N168_17"	13360	23200	110	142	145	29	67	68	13	100	98	0	483	481	103	96	101	27	100	100	0	0.194	0.203	0.187	0.198	1.507	0.185	0.744	80	526	462	463	-2.367	75	387	78	385	0
3	16	16	"PFN0866"	"N168_23"	13560	23200	110	159	161	29	65	67	14	100	100	0	213	214	35	97	101	28	100	96	0	0.810	0.821	0.838	0.823	1.536	0.757	0.688	80	415	210	213	-0.303	94	116	96	117	0
3	17	16	"PFN0870"	"N168_29"	13710	23240	150	72	74	14	65	67	13	35	12	0	112	113	21	97	101	22	33	9	0	0.467	0.563	0.696	0.589	3.338	0.315	0.123	156	656	22	25	-1.100	7	15	9	16	-50
3	18	16	"PFN0873"	"N168_32"	13920	23200	120	330	311	71	67	75	96	96	72	0	434	429	139	100	113	119	92	77	0	0.787	0.742	0.788	0.814	1.705	0.679	0.819	120	585	597	573	-0.345	263	334	244	329	0
3	19	16	"PFN0901"	"N175_10"	14120	23210	120	256	258	76	67	69	13	97	96	0	3169	3129	811	99	102	19	100	100	0	0.062	0.063	0.063	0.062	1.401	0.063	0.879	120	596	3259	3221	-4.022	189	3070	191	3030	0
3	20	16	"PFN0903"	"N175_12"	14330	23210	100	81	92	47	67	67	12	52	23	0	178	183	33	100	102	19	98	93	0	0.179	0.301	0.188	0.206	2.669	0.441	0.175	80	384	92	108	-2.478	14	78	25	83	0
3	21	16	"PFN0908"	"N175_3"	14480	23240	150	67	69	10	67	68	12	14	3	0	105	107	23	98	125	487	0	0	0	0.000	0.222	0.508	0.509	2.997	3378.889	0.000	156	644	7	11	Error	0	7	2	9	-50
3	22	16	"PFN0910"	"N175_8"	14690	23210	120	864	818	228	65	66	11	100	100	0	1144	1128	308	98	127	517	94	50	0	0.764	0.731	0.708	0.723	1.376	0.323	0.349	120	571	1845	1783	-0.389	799	1046	753	1030	0
3	1	17	"PFN0912"	"N176_2"	10700	23400	110	1525	1558	416	70	71	12	100	100	0	1122	1085	276	103	105	17	100	100	0	1.428	1.515	1.473	1.526	1.317	1.522	0.921	80	527	2474	2470	0.514	1455	1019	1488	982	0
3	2	17	"PFN0914"	"N176_4"	10900	23400	120	264	259	53	69	71	13	100	100	0	685	674	157	104	104	17	100	100	0	0.336	0.333	0.333	0.334	1.391	0.313	0.869	120	542	776	760	-1.575	195	581	190	570	0
3	3	17	"PFN0936"	"N181_8"	11090	23400	120	876	837	222	68	70	12	100	100	0	793	766	239	101	104	38	96	96	0	1.168	1.156	1.140	1.276	1.764	1.123	0.903	120	515	1500	1434	0.224	808	692	769	665	0
3	4	17	"PFN0938"	"N182_2"	11280	23400	120	346	337	81	65	67	12	100	100	0	354	340	86	97	100	38	96	94	0	1.093	1.119	1.089	1.160	1.474	1.044	0.805	120	505	538	515	0.129	281	257	272	243	0
3	5	17	"PFN0940"	"N182_5"	11460	23400	110	118	117	19	65	65	11	100	90	0	162	163	26	97	98	15	100	92	0	0.815	0.788	0.822	0.784	1.740	0.726	0.557	80	445	118	118	-0.294	53	65	52	66	0
3	6	17	"PFN0947"	"N185_15"	11650	23400	120	825	784	220	67	69	22	100	99	0	686	656	176	101	106	52	99	98	0	1.296	1.292	1.305	1.284	1.490	1.283	0.894	120	518	1343	1272	0.374	758	585	717	555	0
3	7	17	"PFN0951"	"N185_4"	11850	23400	120	248	251	72	66	69	23	99	96	0	835	850	218	101	107	55	100	100	0	0.248	0.247	0.252	0.235	1.571	0.240	0.846	120	476	916	934	-2.012	182	734	185	749	0
3	8	17	"PFN0953"	"N185_6"	12040	23400	120	626	597	195	70	70	12	100	98	0	592	571	180	105	107	18	100	100	0	1.142	1.131	1.070	1.101	1.765	1.124	0.883	120	470	1043	993	0.191	556	487	527	466	0
3	9	17	"PFF1635"	"F64095_4"	12240	23410	80	118	126	37	71	72	12	92	76	0	164	177	55	107	108	16	92	76	0	0.825	0.786	0.740	0.745	1.670	0.682	0.655	52	281	104	125	-0.278	47	57	55	70	0
3	10	17	"PFF1651"	"F64732_1"	12420	23400	120	2741	2546	809	69	70	12	100	100	0	3853	3604	1044	105	106	17	100	100	0	0.713	0.708	0.716	0.702	1.550	0.706	0.923	120	539	6420	5976	-0.488	2672	3748	2477	3499	0
3	11	17	"PFF1691"	"F66430_1"	12610	23400	110	96	95	16	66	68	11	85	62	0	162	163	24	102	104	17	100	87	0	0.500	0.475	0.451	0.403	2.594	0.341	0.299	80	387	90	90	-1.000	30	60	29	61	0
3	12	17	"PFF1706"	"F67045_1"	12770	23440	150	68	68	11	64	65	11	23	5	0	105	107	19	98	101	17	25	8	0	0.571	0.444	0.714	0.760	3.209	0.172	0.037	156	635	11	13	-0.807	4	7	4	9	-50
3	13	17	"PFF1770"	"F69174_1"	12990	23400	110	760	723	196	64	65	12	100	100	0	579	568	128	97	99	15	100	100	0	1.444	1.399	1.456	1.377	1.381	1.436	0.880	80	516	1178	1130	0.530	696	482	659	471	0
3	14	17	"PFF1856"	"F72113_1"	13180	23400	120	6607	6377	2894	65	66	12	100	100	0	6039	5603	2230	97	98	15	100	100	0	1.101	1.146	1.147	1.040	2.013	1.182	0.920	120	625	12484	11818	0.139	6542	5942	6312	5506	0
3	15	17	"PFC0253"	"C664"	13380	23400	90	168	209	135	66	67	12	96	94	0	209	254	127	96	97	16	100	98	0	0.903	0.905	0.911	0.811	1.746	0.969	0.840	52	390	215	301	-0.148	102	113	143	158	0
3	16	17	"PFC0263"	"C68"	13560	23400	120	445	446	119	65	67	13	100	100	0	270	274	63	96	97	18	100	100	0	2.184	2.140	2.175	2.165	1.498	2.190	0.828	120	567	554	559	1.127	380	174	381	178	0
3	17	17	"PFC0294"	"C735"	13750	23400	110	121	123	23	66	67	15	98	87	0	161	165	25	97	100	20	98	90	0	0.859	0.838	0.823	0.815	1.773	0.820	0.506	80	416	119	125	-0.219	55	64	57	68	0
3	18	17	"PFC0298"	"C739"	13950	23400	110	108	107	22	68	69	13	86	68	0	178	189	52	101	105	22	96	78	0	0.519	0.443	0.462	0.457	2.370	0.358	0.469	80	494	117	127	-0.945	40	77	39	88	0
3	19	17	"PFC0301"	"C741"	14140	23400	120	218	215	55	66	67	12	99	99	0	349	346	78	98	101	19	100	100	0	0.606	0.601	0.618	0.578	1.499	0.599	0.832	120	525	403	397	-0.724	152	251	149	248	0
3	20	17	"PFL0015"	"L1_3"	14330	23400	110	84	84	13	65	66	14	60	26	0	152	151	23	95	97	17	96	85	0	0.333	0.339	0.357	0.289	2.608	0.272	0.235	80	494	76	75	-1.585	19	57	19	56	0
3	21	17	"PFM0073"	"M15459_3"	14510	23400	110	106	107	18	65	66	12	97	81	0	187	186	36	93	135	625	0	0	0	0.436	0.452	0.477	0.434	1.763	0.397	0.545	80	391	135	135	-1.197	41	94	42	93	0
3	22	17	"PFM0096"	"M16857_1"	14700	23390	120	2356	2208	812	64	65	12	100	100	0	2094	2057	577	95	124	523	98	92	0	1.147	1.093	1.122	0.976	1.776	1.143	0.906	120	560	4291	4106	0.197	2292	1999	2144	1962	0
3	1	18	"PFM0259"	"M26257_1"	10710	23580	100	131	132	31	71	73	13	95	85	0	550	529	155	106	107	20	100	100	0	0.135	0.144	0.133	0.140	1.562	0.136	0.715	80	448	504	484	-2.888	60	444	61	423	0
3	2	18	"PFM0321"	"M31208_3"	10880	23580	100	167	170	32	71	72	13	100	100	0	575	582	91	106	107	18	100	100	0	0.205	0.208	0.199	0.200	1.415	0.198	0.800	80	422	565	575	-2.288	96	469	99	476	0
3	3	18	"PFM0389"	"M3590_2"	11070	23610	150	72	74	13	70	72	13	23	5	0	112	122	34	105	108	21	32	21	0	0.286	0.235	0.467	0.507	3.918	0.126	0.025	156	766	9	21	-1.807	2	7	4	17	-50
3	4	18	"PFM0523"	"M42640_1"	11270	23580	110	106	106	20	65	67	12	92	78	0	378	368	70	98	100	17	100	100	0	0.146	0.152	0.140	0.140	1.837	0.120	0.455	80	419	321	311	-2.772	41	280	41	270	0
3	5	18	"PFD0044"	"D13561_3"	11440	23600	150	74	78	20	66	67	12	42	23	0	108	115	27	100	104	40	15	2	0	1.000	0.800	0.759	0.777	3.166	0.397	0.131	156	674	16	27	0.000	8	8	12	15	-50
3	6	18	"PFD0057"	"D15909_4"	11660	23580	120	217	209	49	68	68	12	100	98	0	495	468	114	101	103	18	100	100	0	0.378	0.384	0.384	0.377	1.516	0.371	0.837	120	524	543	508	-1.403	149	394	141	367	0
3	7	18	"PFD0156"	"D17715_93"	11830	23570	110	276	273	54	65	67	12	100	100	0	353	345	71	99	101	16	100	100	0	0.831	0.846	0.865	0.866	1.355	0.821	0.870	80	439	465	454	-0.268	211	254	208	246	0
3	8	18	"PFD0171"	"D21102_1"	12030	23580	90	3698	3402	1638	68	68	11	100	100	0	1795	1666	772	100	101	16	100	100	0	2.142	2.129	2.114	2.103	1.859	2.224	0.906	52	382	5325	4900	1.099	3630	1695	3334	1566	0
3	9	18	"PFD0194"	"D23657_11"	12210	23580	100	113	112	17	69	69	12	96	85	0	192	196	32	103	104	17	100	98	0	0.494	0.462	0.423	0.446	1.745	0.393	0.489	80	494	133	136	-1.016	44	89	43	93	0
3	10	18	"PFD0273"	"D33539_50"	12420	23580	100	100	103	18	66	67	12	95	73	0	152	155	27	101	102	17	95	76	0	0.667	0.685	0.625	0.675	2.290	0.527	0.293	80	388	85	91	-0.585	34	51	37	54	0
3	11	18	"IAX099I"	"Y_IAX099I"	12590	23580	150	67	67	13	65	66	11	19	7	0	102	104	19	102	103	17	21	7	0	100000.000	1.000	0.630	0.611	3.900	0.202	0.033	156	494	2	4	16.610	2	0	2	2	-50
3	12	18	"ICX188I"	"Y_ICX188I"	12770	23630	150	62	64	13	65	66	12	12	4	0	104	106	22	99	102	17	32	11	0	-0.600	-0.143	0.629	0.597	3.182	0.227	0.062	156	418	2	6	Error	-3	5	-1	7	-50
3	13	18	"IEX355I"	"Y_IEX355I"	12950	23620	150	66	67	14	65	65	12	22	5	0	98	99	15	98	101	17	14	1	0	100000.000	2.000	0.783	0.889	3.482	0.514	0.077	156	540	1	3	16.610	1	0	2	1	-50
3	14	18	"IGX361I"	"Y_IGX361I"	13150	23630	150	65	66	12	66	67	11	15	4	0	96	98	15	100	101	16	10	2	0	0.250	0.000	0.750	0.809	3.272	0.303	0.047	156	526	-5	-2	-2.000	-1	-4	0	-2	-50
3	15	18	"IIX063I"	"Y_IIX063I"	13340	23630	150	63	64	11	67	69	13	9	1	0	98	101	18	100	101	17	17	4	0	2.000	-3.000	0.864	0.827	3.568	0.318	0.044	156	604	-6	-2	1.000	-4	-2	-3	1	-50
3	16	18	"IKX121I"	"Y_IKX121I"	13530	23630	150	61	63	11	68	70	14	4	0	0	96	98	18	98	100	17	14	5	0	3.500	100000.000	0.933	0.908	2.909	0.435	0.083	156	734	-9	-5	1.807	-7	-2	-5	0	-50
3	17	18	"Z_1_50"	"Z_1_50"	13740	23580	120	546	520	169	65	66	15	100	99	0	423	401	116	96	98	14	99	99	0	1.471	1.492	1.537	1.491	1.661	1.517	0.891	120	555	808	760	0.557	481	327	455	305	0
3	18	18	"Z_1_70"	"Z_1_70"	13930	23570	110	1259	1169	328	68	74	53	100	100	0	835	796	169	103	110	52	100	100	0	1.627	1.589	1.588	1.552	1.313	1.619	0.919	80	480	1923	1794	0.702	1191	732	1101	693	0
3	19	18	"Z_1_90"	"Z_1_90"	14130	23580	120	2665	2524	831	71	77	53	100	100	0	1607	1571	449	105	113	52	100	100	0	1.727	1.673	1.688	1.620	1.610	1.737	0.910	120	482	4096	3919	0.788	2594	1502	2453	1466	0
3	20	18	"Z_2_10"	"Z_2_10"	14290	23630	150	68	69	13	69	71	15	13	2	0	105	110	26	101	103	18	26	12	0	-0.250	0.000	0.500	0.548	3.469	0.170	0.020	156	553	3	9	Error	-1	4	0	9	-50
3	21	18	"Z_2_30"	"Z_2_30"	14490	23590	150	69	70	14	68	70	15	13	3	0	121	124	25	100	103	19	50	23	0	0.048	0.083	0.347	0.391	3.877	0.158	0.038	156	649	22	26	-4.392	1	21	2	24	-50
3	22	18	"Z_2_50"	"Z_2_50"	14700	23580	120	1647	1508	437	67	68	13	100	100	0	10264	9114	2525	99	101	18	100	100	0	0.155	0.160	0.163	0.161	1.545	0.156	0.933	120	591	11745	10456	-2.686	1580	10165	1441	9015	0
3	1	19	"Z_3_90"	"Z_3_90"	10710	23770	120	11633	10764	3360	73	75	15	100	100	0	8758	8229	2667	106	108	18	100	100	0	1.336	1.316	1.317	1.402	1.666	1.319	0.922	120	531	20212	18814	0.418	11560	8652	10691	8123	0
3	2	19	"Z_4_10"	"Z_4_10"	10860	23820	150	76	80	14	74	76	14	23	8	0	118	121	20	110	113	20	29	8	0	0.250	0.545	0.667	0.659	3.904	0.114	0.009	156	562	10	17	-2.000	2	8	6	11	-50
3	3	19	"Z_4_30"	"Z_4_30"	11070	23820	150	67	69	13	71	72	13	12	3	0	104	105	16	106	109	21	10	1	0	2.000	2.000	0.866	0.842	3.480	0.300	0.087	156	616	-6	-3	1.000	-4	-2	-2	-1	-50
3	4	19	"Z_4_50"	"Z_4_50"	11290	23770	110	550	526	120	65	67	13	100	100	0	4221	3948	1095	99	106	64	100	100	0	0.118	0.120	0.119	0.121	1.267	0.113	0.915	80	545	4607	4310	-3.087	485	4122	461	3849	0
3	5	19	"Z_4_70"	"Z_4_70"	11480	23770	110	867	833	201	67	68	13	100	100	0	7125	6741	1575	103	111	69	100	100	0	0.114	0.115	0.117	0.115	1.215	0.112	0.938	80	468	7822	7404	-3.134	800	7022	766	6638	0
3	6	19	"Z_4_90"	"Z_4_90"	11650	23770	110	1265	1212	226	68	69	13	100	100	0	10087	9626	2128	105	123	200	100	100	0	0.120	0.120	0.119	0.121	1.253	0.113	0.914	80	437	11179	10665	-3.060	1197	9982	1144	9521	0
3	7	19	"Z_6_30"	"Z_6_30"	11840	23770	150	64	65	11	65	67	14	11	1	0	113	116	19	102	114	162	0	0	0	-0.091	0.000	0.625	0.567	4.079	0.018	0.055	156	671	10	14	Error	-1	11	0	14	-50
3	8	19	"Z_6_50"	"Z_6_50"	12010	23820	150	64	87	228	65	66	13	9	1	0	102	103	17	99	103	20	11	2	0	-0.333	5.500	0.778	0.822	3.460	12.367	0.012	156	764	2	26	Error	-1	3	22	4	-50
3	9	19	"Z_6_70"	"Z_6_70"	12260	23770	80	74	76	13	67	67	11	32	13	0	138	146	26	100	103	20	82	46	0	0.184	0.196	0.306	0.219	4.245	0.110	0.050	52	299	45	55	-2.441	7	38	9	46	0
3	10	19	"Z_6_90"	"Z_6_90"	12420	23770	120	98	99	19	65	66	11	86	75	0	308	309	67	100	101	17	100	99	0	0.159	0.163	0.163	0.142	2.055	0.147	0.541	120	511	241	243	-2.656	33	208	34	209	0
3	11	19	"Z_7_10"	"Z_7_10"	12620	23800	150	67	68	11	66	67	12	17	3	0	110	111	20	101	101	17	31	13	0	0.111	0.200	0.581	0.538	3.845	0.141	0.025	156	438	10	12	-3.170	1	9	2	10	-50
3	12	19	"Z_7_30"	"Z_7_30"	12770	23800	150	70	70	13	66	67	12	24	8	0	103	109	26	98	100	18	31	14	0	0.800	0.364	0.714	0.661	3.074	0.218	0.070	156	420	9	15	-0.322	4	5	4	11	-50
3	13	19	"PFI17646"	"oPFI17646"	13000	23760	130	418	419	118	66	67	12	100	100	0	427	407	112	97	100	17	97	97	0	1.067	1.139	1.107	1.166	1.543	1.126	0.874	120	488	682	663	0.093	352	330	353	310	0
3	14	19	"PFN0256"	"oPFN0256"	13180	23760	120	1226	1174	287	67	68	12	100	100	0	806	804	239	100	101	16	100	100	0	1.642	1.572	1.596	1.643	1.426	1.545	0.888	120	282	1865	1811	0.715	1159	706	1107	704	0
3	15	19	"PFG0021"	"oPFG0021"	13340	23820	150	73	75	15	70	71	15	23	3	0	108	109	22	101	105	25	15	4	0	0.429	0.625	0.947	0.746	3.087	0.328	0.077	156	564	10	13	-1.222	3	7	5	8	-50
3	16	19	"PFF72433"	"oPFF72433"	13580	23760	90	97	96	14	72	74	15	69	26	0	127	128	22	102	104	19	57	34	0	1.000	0.923	0.866	0.998	3.643	0.590	0.142	52	304	50	50	0.000	25	25	24	26	0
3	17	19	"PFJ12787"	"oPFJ12787"	13750	23760	100	67	69	14	70	71	14	15	3	0	169	169	32	102	103	18	95	81	0	-0.045	-0.015	0.097	0.133	3.163	0.021	0.002	80	442	64	66	Error	-3	67	-1	67	0
3	18	19	"PFG0023"	"oPFG0023"	13950	23770	120	17741	17959	6365	72	77	48	100	100	0	9489	9869	2392	103	108	46	100	100	0	1.882	1.832	1.865	1.689	1.572	1.958	0.917	120	601	27055	27653	0.913	17669	9386	17887	9766	0
3	19	19	"PFJ12789"	"oPFJ12789"	14140	23770	110	200	197	36	73	75	15	100	100	0	180	182	27	102	104	16	100	96	0	1.628	1.550	1.555	1.575	1.561	1.665	0.636	80	423	205	204	0.703	127	78	124	80	0
3	20	19	"PFBL B0077"	"oPFBLOB0077"	14320	23770	120	885	878	268	70	71	12	100	100	0	580	568	136	101	102	16	100	100	0	1.701	1.730	1.735	1.692	1.427	1.777	0.903	120	422	1294	1275	0.767	815	479	808	467	0
3	21	19	"PFF72437"	"oPFF72437"	14510	23770	120	1281	1259	376	70	71	13	100	100	0	1058	1056	254	104	105	17	100	100	0	1.269	1.249	1.262	1.214	1.401	1.281	0.912	120	525	2165	2141	0.344	1211	954	1189	952	0
3	22	19	"PFL0043"	"oPFL0043"	14710	23770	110	118	121	21	70	71	13	97	90	0	151	158	34	104	106	18	88	63	0	1.021	0.944	0.993	1.031	2.603	0.810	0.283	80	514	95	105	0.030	48	47	51	54	0
3	1	20	"PFBL B0079"	"oPFBLOB0079"	10720	23960	120	138	137	23	74	76	13	100	95	0	233	233	40	107	109	18	100	98	0	0.508	0.500	0.497	0.496	1.560	0.455	0.658	120	539	190	189	-0.977	64	126	63	126	0
3	2	20	"PFF72438"	"oPFF72438"	10900	23960	120	3490	3506	1019	75	77	13	100	100	0	5532	5500	1462	111	113	17	100	100	0	0.630	0.637	0.637	0.635	1.269	0.634	0.943	120	413	8836	8820	-0.667	3415	5421	3431	5389	0
3	3	20	"PFH0006"	"oPFH0006"	11100	23960	120	2392	2294	588	72	73	13	100	100	0	1820	1794	475	106	107	17	100	100	0	1.354	1.316	1.299	1.333	1.291	1.319	0.929	120	399	4034	3910	0.437	2320	1714	2222	1688	0
3	4	20	"PFBL B0083"	"oPFBLOB0083"	11260	24000	150	68	71	16	68	69	12	22	3	0	104	106	19	102	105	18	21	7	0	0.000	0.750	0.577	0.561	3.110	0.324	0.153	156	525	2	7	Error	0	2	3	4	-50
3	5	20	"PFBL B0084"	"oPFBLOB0084"	11430	24000	150	70	71	12	67	69	13	19	5	0	108	110	21	102	108	59	1	0	0	0.500	0.500	0.526	0.533	3.302	0.355	0.134	156	659	9	12	-1.000	3	6	4	8	-50
3	6	20	"PFM60485"	"oPFM60485"	11670	23960	120	1694	1612	472	67	68	13	100	100	0	1190	1163	314	105	119	182	99	97	0	1.500	1.460	1.466	1.458	1.395	1.481	0.927	120	531	2712	2603	0.585	1627	1085	1545	1058	0
3	7	20	"PFN0258"	"oPFN0258"	11820	24000	150	73	72	11	68	76	67	0	0	0	115	120	25	106	121	165	0	0	0	0.556	0.286	0.519	0.529	4.042	0.741	0.088	156	635	14	18	-0.848	5	9	4	14	-50
3	8	20	"PFM60486"	"oPFM60486"	12050	23960	120	700	683	179	66	68	13	100	100	0	648	637	186	100	103	19	100	100	0	1.157	1.149	1.136	1.182	1.408	1.122	0.896	120	495	1182	1154	0.210	634	548	617	537	0
3	9	20	"PFK12896"	"oPFK12896"	12240	23960	120	250	244	58	66	67	11	100	100	0	613	571	136	98	100	16	100	100	0	0.357	0.376	0.373	0.371	1.420	0.362	0.872	120	549	699	651	-1.485	184	515	178	473	0
3	10	20	"PFN0259"	"oPFN0259"	12420	23960	120	376	368	84	66	66	11	100	100	0	1476	1428	397	100	100	16	100	100	0	0.225	0.227	0.221	0.232	1.350	0.216	0.925	120	491	1686	1630	-2.150	310	1376	302	1328	0
3	11	20	"PFL0046"	"oPFL0046"	12610	23960	120	299	294	62	66	66	11	100	100	0	916	929	242	99	100	16	100	100	0	0.285	0.275	0.275	0.278	1.322	0.260	0.907	120	445	1050	1058	-1.810	233	817	228	830	0
3	12	20	"PFD66984"	"oPFD66984"	12810	23960	120	1447	1451	398	66	67	11	100	100	0	1124	1104	345	97	99	16	100	100	0	1.345	1.375	1.367	1.426	1.412	1.359	0.923	120	423	2408	2392	0.427	1381	1027	1385	1007	0
3	13	20	"PFD66985"	"oPFD66985"	12950	24010	150	65	65	11	65	66	11	14	5	0	100	101	17	97	99	16	19	6	0	0.000	0.000	0.760	0.726	3.444	0.108	0.009	156	678	3	4	Error	0	3	0	4	-50
3	14	20	"PFL0047"	"oPFL0047"	13180	23960	120	192	194	47	65	66	11	100	100	0	642	642	205	96	98	15	100	100	0	0.233	0.236	0.238	0.241	1.522	0.218	0.844	120	566	673	675	-2.104	127	546	129	546	0
3	15	20	"PFF72478"	"oPFF72478"	13350	23950	90	432	443	155	67	68	13	100	98	0	681	683	278	98	104	30	100	98	0	0.626	0.643	0.599	0.671	1.588	0.583	0.853	52	273	948	961	-0.676	365	583	376	585	0
3	16	20	"PFL0097"	"oPFL0097"	13540	23960	120	700	674	178	68	69	14	100	100	0	639	615	172	99	103	24	99	98	0	1.170	1.174	1.174	1.221	1.471	1.159	0.911	120	596	1172	1122	0.227	632	540	606	516	0
3	17	20	"PFBL B0142"	"oPFBLOB0142"	13730	23970	120	215	213	50	69	70	12	99	98	0	744	745	176	102	103	18	100	100	0	0.227	0.224	0.233	0.212	1.526	0.218	0.862	120	589	788	787	-2.137	146	642	144	643	0
3	18	20	"PFI17693"	"oPFI17693"	13920	23970	120	4155	4199	1359	68	69	13	100	100	0	3034	3040	953	98	101	16	100	100	0	1.392	1.404	1.400	1.395	1.438	1.413	0.920	120	544	7023	7073	0.477	4087	2936	4131	2942	0
3	19	20	"PFI17695"	"oPFI17695"	14100	23970	120	845	818	233	68	70	12	100	100	0	11012	10681	3184	101	103	16	100	100	0	0.071	0.071	0.071	0.072	1.451	0.068	0.931	120	573	11688	11330	-3.812	777	10911	750	10580	0
3	20	20	"PFH0024"	"oPFH0024"	14300	23970	120	784	773	217	68	69	12	100	100	0	611	585	163	102	104	17	100	99	0	1.407	1.460	1.423	1.499	1.463	1.452	0.918	120	587	1225	1188	0.492	716	509	705	483	0
3	21	20	"PFBL B0147"	"oPFBLOB0147"	14500	23980	120	98	99	18	68	70	12	85	58	0	194	190	37	103	104	16	96	92	0	0.330	0.356	0.341	0.334	2.139	0.309	0.403	120	551	121	118	-1.601	30	91	31	87	0
3	22	20	"PFF72481"	"oPFF72481"	14690	23970	120	163	161	34	67	69	12	100	96	0	622	616	164	103	106	21	100	100	0	0.185	0.183	0.188	0.178	1.578	0.166	0.786	120	685	615	607	-2.435	96	519	94	513	0
3	1	21	"PFJ12809"	"oPFJ12809"	10720	24160	90	82	83	12	75	76	13	28	5	0	143	148	35	111	112	19	67	44	0	0.219	0.216	0.247	0.260	3.176	0.141	0.065	52	391	39	45	-2.193	7	32	8	37	0
3	2	21	"PFH0027"	"oPFH0027"	10900	24180	130	1671	1654	640	74	75	13	100	100	0	1505	1387	414	106	108	17	100	100	0	1.142	1.233	1.248	1.139	1.531	1.309	0.905	120	553	2996	2861	0.191	1597	1399	1580	1281	0
3	3	21	"PFF72482"	"oPFF72482"	11080	24170	120	3200	3063	1038	73	73	13	100	100	0	1751	1694	573	103	105	16	100	100	0	1.897	1.879	1.904	1.920	1.496	1.909	0.916	120	496	4775	4581	0.924	3127	1648	2990	1591	0
3	4	21	"PFG0045"	"oPFG0045"	11280	24170	120	281	277	86	69	71	34	97	90	0	525	505	140	99	101	17	100	100	0	0.498	0.512	0.497	0.477	1.760	0.507	0.837	120	426	638	614	-1.007	212	426	208	406	0
3	5	21	"PFF72484"	"oPFF72484"	11450	24170	120	117	115	24	66	69	33	76	24	0	532	513	141	97	100	17	100	100	0	0.117	0.118	0.117	0.103	1.874	0.333	0.357	120	437	486	465	-3.092	51	435	49	416	0
3	6	21	"PFI17704"	"oPFI17704"	11640	24170	120	278	272	77	67	67	10	95	95	0	1633	1580	442	102	104	17	100	100	0	0.138	0.139	0.140	0.134	1.424	0.136	0.891	120	566	1742	1683	-2.859	211	1531	205	1478	0
3	7	21	"PFH0030"	"oPFH0030"	11830	24160	110	1172	1171	302	70	82	89	100	100	0	719	713	170	109	121	67	100	98	0	1.807	1.823	1.850	1.846	1.416	1.833	0.886	80	444	1712	1705	0.853	1102	610	1101	604	0
3	8	21	"PFM60518"	"oPFM60518"	12030	24170	120	510	503	145	67	77	79	97	93	0	857	852	215	102	110	60	100	100	0	0.587	0.581	0.602	0.556	1.541	0.571	0.884	120	576	1198	1186	-0.769	443	755	436	750	0
3	9	21	"PFL0104"	"oPFL0104"	12230	24170	120	177	177	48	65	66	10	96	94	0	424	411	88	96	98	14	100	100	0	0.341	0.356	0.348	0.334	1.557	0.357	0.834	120	563	440	427	-1.550	112	328	112	315	0
3	10	21	"PFI17705"	"oPFI17705"	12410	24160	120	3190	3080	993	66	68	11	100	100	0	1904	1763	674	99	100	15	97	96	0	1.731	1.811	1.774	2.026	1.838	1.757	0.918	120	557	4929	4678	0.791	3124	1805	3014	1664	0
3	11	21	"PFBL B0155"	"oPFBLOB0155"	12610	24170	120	236	235	52	66	67	11	100	100	0	356	350	65	99	100	15	100	100	0	0.661	0.673	0.684	0.658	1.465	0.652	0.834	120	461	427	420	-0.596	170	257	169	251	0
3	12	21	"PFBL B0157"	"oPFBLOB0157"	12770	24200	150	69	70	11	65	67	16	12	1	0	99	100	17	97	105	82	0	0	0	2.000	1.667	0.500	0.555	4.456	0.090	0.006	156	538	6	8	1.000	4	2	5	3	-50
3	13	21	"PFD67005"	"oPFD67005"	12970	24180	150	62	64	14	65	66	11	10	5	0	100	108	89	96	98	16	23	6	0	-0.750	-0.083	0.944	0.950	3.173	2814.924	0.000	156	650	1	11	Error	-3	4	-1	12	-50
3	14	21	"PFD67007"	"oPFD67007"	13170	24170	100	84	84	13	64	65	11	71	40	0	121	126	21	95	96	14	85	45	0	0.769	0.645	0.693	0.624	2.555	0.372	0.592	80	461	46	51	-0.379	20	26	20	31	0
3	15	21	"PFM60523"	"oPFM60523"	13360	24170	130	328	318	98	64	65	12	99	95	0	588	588	175	96	98	20	99	99	0	0.537	0.516	0.509	0.492	1.543	0.508	0.884	120	687	756	746	-0.898	264	492	254	492	0
3	16	21	"PFL0108"	"oPFL0108"	13550	24170	130	239	235	62	64	66	12	95	95	0	365	365	87	97	99	16	100	99	0	0.653	0.638	0.646	0.588	1.934	0.630	0.837	120	569	443	439	-0.615	175	268	171	268	0
3	17	21	"A10325_30a"	"A10325_30a"	13720	24200	150	60	62	12	65	67	14	7	1	0	96	98	20	97	99	17	21	7	0	5.000	-3.000	0.730	0.783	3.166	0.185	0.029	156	684	-6	-2	2.322	-5	-1	-3	1	-50
3	18	21	"A10325_30c"	"A10325_30c"	13910	24200	150	66	67	12	65	66	14	13	3	0	100	102	18	97	100	18	23	6	0	0.333	0.400	0.538	0.537	3.392	0.541	0.081	156	633	4	7	-1.585	1	3	2	5	-50
3	19	21	"A10325_30e"	"A10325_30e"	14100	24200	150	61	62	10	65	66	11	8	3	0	96	98	17	98	101	16	14	5	0	2.000	100000.000	0.737	0.643	3.562	0.225	0.032	156	572	-6	-3	1.000	-4	-2	-3	0	-50
3	20	21	"A10325_30g"	"A10325_30g"	14290	24200	150	63	65	12	65	67	12	14	3	0	99	101	19	100	102	18	17	3	0	2.000	0.000	0.650	0.676	3.363	0.184	0.025	156	699	-3	1	1.000	-2	-1	0	1	-50
3	21	21	"A10325_30i"	"A10325_30i"	14510	24160	100	83	86	14	67	70	13	61	31	0	155	152	25	104	105	18	85	62	0	0.314	0.396	0.383	0.384	2.822	0.246	0.143	80	429	67	67	-1.672	16	51	19	48	0
3	22	21	"E598_1a"	"E598_1a"	14670	24240	150	70	70	12	67	68	12	23	5	0	103	104	18	101	103	20	15	3	0	1.500	1.000	0.861	0.805	2.941	0.078	0.043	156	808	5	6	0.585	3	2	3	3	-50
3	1	22	"F48446_9e"	"F48446_9e"	10680	24420	150	70	71	12	70	71	12	16	3	0	104	105	19	105	106	18	12	4	0	0.000	100000.000	0.556	0.627	4.361	0.043	0.002	156	1141	-1	1	Error	0	-1	1	0	-50
3	2	22	"F48446_9g"	"F48446_9g"	10890	24350	120	182	179	36	70	71	11	100	99	0	264	258	54	100	102	16	99	98	0	0.683	0.690	0.669	0.689	1.684	0.654	0.747	120	563	276	267	-0.550	112	164	109	158	0
3	3	22	"F48446_9i"	"F48446_9i"	11070	24350	120	604	588	146	67	68	13	100	100	0	636	604	152	98	100	15	99	99	0	0.998	1.030	1.013	1.073	1.531	1.022	0.917	120	488	1075	1027	-0.003	537	538	521	506	0
3	4	22	"I12861_2a"	"I12861_2a"	11240	24390	150	61	62	12	64	66	26	1	0	0	94	97	19	95	97	17	14	3	0	3.000	-1.000	0.764	0.782	3.943	0.228	0.028	156	835	-4	0	1.585	-3	-1	-2	2	-50
3	5	22	"I12861_2c"	"I12861_2c"	11440	24390	150	63	64	13	65	66	25	4	0	0	98	107	37	96	98	17	25	14	0	-1.000	-0.091	0.636	0.700	3.686	0.167	0.077	156	824	0	10	Error	-2	2	-1	11	-50
3	6	22	"I12861_2e"	"I12861_2e"	11630	24390	150	65	66	13	65	65	11	18	4	0	103	106	24	97	100	17	26	10	0	0.000	0.111	0.628	0.687	3.113	0.173	0.032	156	820	6	10	Error	0	6	1	9	-50
3	7	22	"J512_2i"	"J512_2i"	11820	24390	150	70	73	16	65	69	59	1	0	0	109	122	42	99	105	46	15	7	0	0.500	0.348	0.500	0.570	3.597	0.213	0.174	156	877	15	31	-1.000	5	10	8	23	-50
3	8	22	"Ks592_1a"	"Ks592_1a"	12020	24370	150	67	68	13	64	69	57	0	0	0	112	118	32	96	103	45	16	4	0	0.188	0.182	0.474	0.509	3.553	0.252	0.084	156	936	19	26	-2.415	3	16	4	22	-50
3	9	22	"Ks592_1c"	"Ks592_1c"	12250	24360	80	75	74	15	64	66	11	46	17	0	123	122	24	95	97	16	67	38	0	0.393	0.370	0.479	0.436	2.216	0.088	0.098	52	266	39	37	-1.348	11	28	10	27	0
3	10	22	"Ks592_1e"	"Ks592_1e"	12390	24390	150	64	70	52	63	64	11	21	7	0	98	101	19	95	97	15	23	10	0	0.333	1.167	0.906	0.951	4.530	9.687	0.013	156	955	4	13	-1.585	1	3	7	6	-50
3	11	22	"Ks592_1g"	"Ks592_1g"	12620	24360	150	65	64	12	64	65	13	13	1	0	102	107	29	97	101	41	12	1	0	0.200	0.000	0.579	0.510	2.966	0.253	0.137	156	771	6	10	-2.322	1	5	0	10	-50
3	12	22	"Ks592_1i"	"Ks592_1i"	12790	24350	110	3328	3015	614	64	67	17	100	100	0	6124	5667	1133	97	107	93	100	100	0	0.542	0.530	0.537	0.529	1.174	0.516	0.949	80	413	9291	8521	-0.885	3264	6027	2951	5570	0
3	13	22	"EMPTY"	"EMPTY"	12980	24350	90	241	236	56	63	64	12	100	100	0	375	361	109	99	102	18	100	100	0	0.645	0.660	0.661	0.695	1.449	0.585	0.823	52	366	454	435	-0.633	178	276	173	262	0
3	14	22	"EMPTY"	"EMPTY"	13180	24360	90	178	184	40	62	64	11	100	100	0	283	285	59	96	97	15	100	100	0	0.620	0.646	0.640	0.643	1.365	0.631	0.817	52	414	303	311	-0.689	116	187	122	189	0
3	15	22	"EMPTY"	"EMPTY"	13370	24360	90	166	168	36	61	62	10	100	98	0	244	240	47	96	98	17	100	100	0	0.709	0.743	0.735	0.734	1.520	0.672	0.763	52	400	253	251	-0.495	105	148	107	144	0
3	16	22	"EMPTY"	"EMPTY"	13550	24360	80	130	129	21	62	63	11	100	98	0	185	185	38	96	98	16	98	92	0	0.764	0.753	0.739	0.804	1.603	0.643	0.638	52	334	157	156	-0.388	68	89	67	89	0
3	17	22	"EMPTY"	"EMPTY"	13750	24350	90	140	146	31	61	63	15	100	98	0	218	213	35	95	97	17	100	98	0	0.642	0.720	0.718	0.704	1.530	0.676	0.704	52	347	202	203	-0.639	79	123	85	118	0
3	18	22	"EMPTY"	"EMPTY"	13950	24350	90	138	136	28	62	64	16	96	90	0	204	205	44	96	99	19	100	98	0	0.704	0.679	0.715	0.675	1.596	0.604	0.624	52	290	184	183	-0.507	76	108	74	109	0
3	19	22	"EMPTY"	"EMPTY"	14110	24390	150	59	61	11	62	63	11	12	2	0	92	95	15	96	99	20	6	1	0	0.750	1.000	1.000	0.866	2.731	0.211	0.024	156	731	-7	-2	-0.415	-3	-4	-1	-1	-50
3	20	22	"EMPTY"	"EMPTY"	14300	24390	150	60	61	11	62	64	12	12	3	0	93	95	15	99	104	27	2	0	0	0.333	0.250	0.703	0.747	3.617	0.205	0.083	156	726	-8	-5	-1.585	-2	-6	-1	-4	-50
3	21	22	"EMPTY"	"EMPTY"	14490	24390	150	65	67	12	65	66	14	19	1	0	101	105	20	102	108	26	12	2	0	0.000	0.667	0.727	0.744	3.938	0.378	0.149	156	763	-1	5	Error	0	-1	2	3	-50
3	22	22	"EMPTY"	"EMPTY"	14680	24390	150	67	69	12	65	66	13	23	1	0	109	112	20	101	105	22	21	7	0	0.250	0.364	0.692	0.635	3.379	0.203	0.078	156	882	10	15	-2.000	2	8	4	11	-50
4	1	1	"PFA0039"	"A1411_1"	15200	20380	140	13426	13486	5129	70	72	14	100	100	0	11369	11600	4010	102	103	17	100	100	0	1.185	1.167	1.184	1.111	1.908	1.192	0.925	156	737	24623	24914	0.245	13356	11267	13416	11498	0
4	2	1	"PFA0101"	"A21885_1"	15380	20380	130	24857	22678	8555	67	69	14	100	100	0	10134	9212	3197	99	101	20	100	100	0	2.470	2.481	2.485	2.437	1.403	2.552	0.907	120	538	34825	31724	1.305	24790	10035	22611	9113	0
4	3	1	"PFA0019"	"A11546_1"	15570	20380	130	852	834	222	67	69	13	100	100	0	666	668	179	96	98	18	100	100	0	1.377	1.341	1.354	1.347	1.287	1.318	0.924	120	593	1355	1339	0.462	785	570	767	572	0
4	4	1	"PFA0144"	"A31870_1"	15760	20380	130	29793	28082	6895	74	77	19	100	100	0	12647	11492	2819	105	108	23	100	100	0	2.370	2.460	2.475	2.458	1.231	2.464	0.944	120	559	42261	39395	1.245	29719	12542	28008	11387	0
4	5	1	"PFA0009"	"A10325_29"	15940	20380	130	9485	9900	3827	78	86	86	100	100	0	15534	16232	6481	117	154	440	100	100	0	0.610	0.609	0.580	0.621	1.405	0.585	0.934	120	540	24824	25937	-0.713	9407	15417	9822	16115	0
4	6	1	"PFA0012"	"A10325_32"	16140	20390	140	11470	11255	4765	73	81	79	99	99	0	17140	16845	6402	111	145	401	100	99	0	0.669	0.668	0.666	0.614	1.753	0.674	0.936	156	655	28426	27916	-0.579	11397	17029	11182	16734	0
4	7	1	"PFA0030"	"A12797_1"	16350	20390	130	293	309	117	70	74	22	100	98	0	2237	2283	671	104	110	35	100	100	0	0.105	0.110	0.105	0.105	1.421	0.102	0.716	120	533	2356	2418	-3.258	223	2133	239	2179	0
4	8	1	"PFB0005"	"B11"	16530	20390	140	294	296	116	68	70	16	96	94	0	402	415	141	99	102	19	99	98	0	0.746	0.722	0.717	0.675	1.588	0.732	0.871	156	637	529	544	-0.423	226	303	228	316	0
4	9	1	"PFB0219"	"B57"	16730	20420	110	100	101	21	73	76	18	67	30	0	140	141	30	105	109	22	62	33	0	0.771	0.778	0.685	0.786	3.049	0.585	0.275	80	450	62	64	-0.374	27	35	28	36	0
4	10	1	"PFB0285"	"B92"	16920	20390	100	252	262	62	67	69	15	100	100	0	443	457	104	100	103	19	100	100	0	0.539	0.546	0.533	0.542	1.346	0.520	0.844	80	405	528	552	-0.891	185	343	195	357	0
4	11	1	"PFB0008"	"B114"	17110	20390	130	272	274	85	62	64	14	100	99	0	1874	2026	767	94	96	15	100	100	0	0.118	0.110	0.112	0.109	1.514	0.102	0.862	120	585	1990	2144	-3.083	210	1780	212	1932	0
4	12	1	"PFB0034"	"B165"	17300	20380	130	1324	1296	525	60	62	11	100	100	0	2219	2115	903	90	91	14	100	100	0	0.594	0.610	0.607	0.628	1.482	0.586	0.889	120	544	3393	3261	-0.752	1264	2129	1236	2025	0
4	13	1	"PFB0089"	"B319"	17490	20380	140	10085	9567	3830	61	63	12	100	100	0	5432	5170	2050	90	91	15	98	98	0	1.876	1.871	1.848	1.859	1.997	1.921	0.909	156	605	15366	14586	0.908	10024	5342	9506	5080	0
4	14	1	"PFB0104"	"B351"	17670	20380	130	216	215	39	63	64	13	100	100	0	260	257	48	89	91	16	100	100	0	0.895	0.905	0.907	0.914	1.391	0.859	0.818	120	537	324	320	-0.160	153	171	152	168	0
4	15	1	"PFB0113"	"B372"	17870	20380	130	1637	1555	341	63	63	11	100	100	0	1871	1787	430	88	90	14	100	100	0	0.883	0.878	0.883	0.883	1.256	0.860	0.910	120	557	3357	3191	-0.180	1574	1783	1492	1699	0
4	16	1	"PFB0116"	"B380"	18060	20380	130	149	150	28	61	62	11	100	99	0	201	202	34	88	89	14	99	98	0	0.779	0.781	0.750	0.773	1.524	0.717	0.669	120	534	201	203	-0.361	88	113	89	114	0
4	17	1	"PFB0118"	"B383"	18250	20380	140	3202	2798	1090	59	61	11	100	100	0	2469	2283	843	88	89	14	100	100	0	1.320	1.248	1.260	1.198	2.052	1.268	0.914	156	577	5524	4934	0.401	3143	2381	2739	2195	0
4	18	1	"PFB0140"	"B432"	18440	20380	140	3025	2974	1285	59	61	12	100	100	0	1854	1881	735	89	90	14	100	100	0	1.680	1.627	1.621	1.559	1.981	1.687	0.910	156	586	4731	4707	0.749	2966	1765	2915	1792	0
4	19	1	"PFC0315"	"C9"	18630	20380	130	664	639	130	60	62	12	100	100	0	587	571	96	89	89	14	100	100	0	1.213	1.201	1.220	1.191	1.267	1.204	0.894	120	503	1102	1061	0.278	604	498	579	482	0
4	20	1	"PFC0207"	"C56"	18820	20380	140	925	919	356	60	61	11	99	98	0	776	770	265	87	88	14	98	98	0	1.255	1.258	1.262	1.172	1.811	1.285	0.916	156	572	1554	1542	0.328	865	689	859	683	0
4	21	1	"PFC0316"	"C96"	19010	20380	130	492	484	90	59	61	11	100	100	0	526	531	91	85	87	15	100	100	0	0.982	0.953	0.975	0.949	1.265	0.937	0.872	120	528	874	871	-0.026	433	441	425	446	0
4	22	1	"PFC0007"	"C114"	19200	20380	140	628	586	199	58	59	11	100	97	0	879	848	243	85	87	15	100	99	0	0.718	0.692	0.708	0.642	1.874	0.697	0.905	156	746	1364	1291	-0.478	570	794	528	763	0
4	1	2	"PFC0021"	"C134"	15220	20570	140	367	349	97	67	69	13	99	98	0	537	522	137	96	98	18	99	98	0	0.680	0.662	0.679	0.648	1.764	0.650	0.879	156	641	741	708	-0.556	300	441	282	426	0
4	2	2	"PFC0034"	"C161"	15400	20570	130	2672	2599	719	66	67	12	100	100	0	2688	2593	653	93	96	19	100	100	0	1.004	1.013	1.005	1.001	1.270	1.009	0.914	120	495	5201	5033	0.006	2606	2595	2533	2500	0
4	3	2	"PFJ0545"	"J687_3"	15590	20570	130	601	614	220	65	66	12	100	100	0	629	632	193	92	93	15	100	100	0	0.998	1.017	0.997	0.994	1.352	1.016	0.909	120	538	1073	1089	-0.003	536	537	549	540	0
4	4	2	"PFK0100"	"Km695_2"	15790	20570	140	238	237	67	69	72	18	98	96	0	292	290	77	95	99	22	97	95	0	0.858	0.862	0.859	0.879	1.660	0.850	0.811	156	522	366	363	-0.221	169	197	168	195	0
4	5	2	"PFK0134"	"Km993_1"	15980	20560	130	1749	1817	599	69	78	91	100	100	0	938	993	315	98	140	467	92	39	0	2.000	1.953	1.924	1.978	1.284	1.898	0.831	120	483	2520	2643	1.000	1680	840	1748	895	0
4	6	2	"PFK0052"	"Km3535_1"	16180	20570	140	140	138	33	68	71	22	91	80	0	450	443	136	98	102	22	99	96	0	0.205	0.203	0.198	0.199	1.746	0.191	0.650	156	519	424	415	-2.290	72	352	70	345	0
4	7	2	"PFK0059"	"Km3703_4"	16370	20570	140	373	357	112	67	70	13	99	98	0	681	674	212	97	99	18	100	99	0	0.524	0.503	0.506	0.492	1.811	0.482	0.852	156	452	890	867	-0.932	306	584	290	577	0
4	8	2	"PFK0303"	"Kn267_1"	16550	20570	130	211	217	47	69	70	12	100	100	0	724	773	200	98	99	15	100	100	0	0.227	0.219	0.223	0.217	1.394	0.198	0.805	120	409	768	823	-2.140	142	626	148	675	0
4	9	2	"PFK0297"	"Kn2497_2"	16740	20570	140	415	400	101	72	74	19	98	98	0	1007	1003	250	101	104	23	100	100	0	0.379	0.364	0.361	0.348	1.546	0.350	0.888	156	553	1249	1230	-1.401	343	906	328	902	0
4	10	2	"PFK0436"	"Kn5150_1"	16940	20560	130	24258	24325	8487	70	74	20	100	100	0	14333	13670	5188	101	107	50	100	100	0	1.700	1.788	1.717	1.881	1.665	1.747	0.926	120	509	38420	37824	0.765	24188	14232	24255	13569	0
4	11	2	"PFK0536"	"Kn8928_1"	17130	20570	140	1059	1023	443	64	67	17	98	98	0	1351	1315	531	95	101	50	98	98	0	0.792	0.786	0.799	0.745	1.894	0.785	0.898	156	513	2251	2179	-0.336	995	1256	959	1220	0
4	12	2	"PFK0544"	"Kn9335_1"	17310	20570	120	144	253	370	58	59	11	99	96	0	672	667	185	87	88	13	100	100	0	0.147	0.336	0.143	0.174	2.395	0.598	0.241	120	444	671	775	-2.766	86	585	195	580	0
4	13	2	"PFK0875"	"Ks2_1"	17490	20570	130	133	135	25	60	61	11	100	99	0	567	568	111	87	89	14	100	100	0	0.152	0.156	0.154	0.152	1.482	0.147	0.755	120	516	553	556	-2.717	73	480	75	481	0
4	14	2	"PFK0879"	"Ks2_14"	17700	20570	140	2064	1921	733	64	66	16	99	99	0	5378	4979	1740	91	93	18	100	100	0	0.378	0.380	0.379	0.357	1.914	0.375	0.922	156	570	7287	6745	-1.402	2000	5287	1857	4888	0
4	15	2	"PFK1056"	"Ks54_1"	17870	20570	140	544	553	194	63	64	12	100	99	0	991	1001	316	91	93	15	100	100	0	0.534	0.538	0.516	0.524	1.557	0.534	0.891	156	507	1381	1400	-0.904	481	900	490	910	0
4	16	2	"PFK1101"	"Ks59_1"	18070	20570	140	2163	2121	813	63	64	11	100	100	0	1319	1311	523	90	91	15	99	98	0	1.709	1.686	1.692	1.782	1.879	1.694	0.895	156	510	3329	3279	0.773	2100	1229	2058	1221	0
4	17	2	"PFK1165"	"Ks72_6"	18260	20560	130	1745	1720	472	63	65	13	100	100	0	1065	1013	276	89	91	17	100	100	0	1.723	1.793	1.720	1.836	1.473	1.758	0.897	120	496	2658	2581	0.785	1682	976	1657	924	0
4	18	2	"PFK1183"	"Ks75_9"	18460	20570	130	171	168	36	61	62	11	100	98	0	482	492	117	89	90	15	100	100	0	0.280	0.266	0.263	0.257	1.483	0.245	0.793	120	504	503	510	-1.837	110	393	107	403	0
4	19	2	"PFK1209"	"Ks82_1"	18640	20560	130	4004	3843	1092	62	64	13	100	100	0	2575	2415	740	91	93	27	100	99	0	1.587	1.627	1.612	1.672	1.539	1.593	0.916	120	455	6426	6105	0.666	3942	2484	3781	2324	0
4	20	2	"PFK1228"	"Ks83_8"	18820	20560	140	6709	6449	2387	62	65	13	100	100	0	3747	3462	1391	90	92	26	100	96	0	1.818	1.894	1.864	2.142	2.058	1.894	0.921	156	496	10304	9759	0.862	6647	3657	6387	3372	0
4	21	2	"PFK0643"	"Ks127_5"	19020	20570	130	142	140	26	62	63	11	100	97	0	610	608	158	86	87	13	100	100	0	0.153	0.149	0.146	0.146	1.363	0.142	0.806	120	483	604	600	-2.711	80	524	78	522	0
4	22	2	"PFK0638"	"Ks127_16"	19210	20560	130	507	498	126	60	61	10	100	100	0	851	818	208	85	87	14	100	100	0	0.584	0.598	0.600	0.595	1.293	0.576	0.916	120	599	1213	1171	-0.777	447	766	438	733	0
4	1	3	"PFK0659"	"Ks133_2"	15220	20750	130	127	128	21	63	64	10	99	98	0	325	328	70	91	93	14	100	100	0	0.274	0.274	0.270	0.272	1.434	0.253	0.752	120	585	298	302	-1.870	64	234	65	237	0
4	2	3	"PFK0667"	"Ks139_1"	15410	20760	120	94	92	17	63	64	10	85	70	0	138	141	25	91	92	14	91	83	0	0.660	0.580	0.600	0.611	2.324	0.507	0.363	120	492	78	79	-0.600	31	47	29	50	0
4	3	3	"PFK0682"	"Ks152_11"	15610	20760	130	120	124	22	63	63	10	100	98	0	200	206	37	90	91	13	100	100	0	0.518	0.526	0.532	0.514	1.598	0.471	0.683	120	466	167	177	-0.948	57	110	61	116	0
4	4	3	"PFK0686"	"Ks155_1"	15800	20760	140	2881	2638	1027	64	64	10	100	100	0	1339	1212	466	91	91	12	99	97	0	2.257	2.296	2.313	2.477	1.917	2.340	0.919	156	402	4065	3695	1.175	2817	1248	2574	1121	0
4	5	3	"PFA0001"	"A10325_1"	15970	20770	150	75	77	14	65	67	21	21	3	0	105	107	20	91	92	13	50	23	0	0.714	0.750	0.675	0.770	3.236	0.543	0.168	156	430	24	28	-0.485	10	14	12	16	-50
4	6	3	"PFA0004"	"A10325_16"	16170	20770	150	72	74	14	65	68	20	19	1	0	104	106	17	93	94	14	41	17	0	0.636	0.692	0.800	0.806	3.477	0.518	0.086	156	522	18	22	-0.652	7	11	9	13	-50
4	7	3	"PFA0008"	"A10325_26"	16380	20760	130	159	160	39	65	68	13	97	95	0	146	147	27	94	96	14	94	83	0	1.808	1.792	1.742	1.771	1.683	1.683	0.575	120	442	146	148	0.854	94	52	95	53	0
4	8	3	"PFA0016"	"A10935_1"	16550	20760	140	7836	7373	2858	69	70	13	100	100	0	7060	6611	2583	95	98	21	99	99	0	1.115	1.121	1.121	1.120	1.681	1.122	0.922	156	446	14732	13820	0.157	7767	6965	7304	6516	0
4	9	3	"PFA0020"	"A11962_1"	16750	20760	120	181	183	36	69	70	17	99	98	0	201	204	41	93	96	20	98	95	0	1.037	1.027	1.005	1.063	1.597	0.957	0.695	120	456	220	225	0.052	112	108	114	111	0
4	10	3	"PFA0023"	"A12312_15"	16940	20760	130	198	196	41	67	70	19	97	96	0	725	700	201	94	101	49	100	99	0	0.208	0.213	0.209	0.210	1.527	0.193	0.844	120	517	762	735	-2.268	131	631	129	606	0
4	11	3	"PFA0047"	"A14801_11"	17120	20750	130	1170	1364	731	63	65	15	100	100	0	1616	1800	930	90	97	50	100	100	0	0.725	0.761	0.709	0.768	1.449	0.752	0.911	120	504	2633	3011	-0.463	1107	1526	1301	1710	0
4	12	3	"PFA0051"	"A14801_2"	17320	20760	130	441	423	132	59	60	11	100	100	0	502	488	134	86	89	24	100	99	0	0.918	0.905	0.890	0.888	1.386	0.896	0.874	120	519	798	766	-0.123	382	416	364	402	0
4	13	3	"PFA0053"	"A14801_24"	17510	20760	130	1934	1751	528	60	62	14	100	100	0	1034	959	259	87	93	79	100	99	0	1.979	1.939	1.897	1.903	1.360	1.981	0.907	120	546	2821	2563	0.985	1874	947	1691	872	0
4	14	3	"PFA0056"	"A14801_31"	17700	20770	90	116	116	22	62	66	18	96	75	0	153	154	32	90	92	18	90	82	0	0.857	0.844	0.805	0.899	1.862	0.798	0.432	52	309	117	118	-0.222	54	63	54	64	0
4	15	3	"PFA0058"	"A14801_37"	17880	20760	150	94	96	18	63	64	14	85	57	0	121	123	23	91	93	16	76	47	0	1.033	1.031	0.985	1.094	2.702	0.675	0.345	156	529	61	65	0.047	31	30	33	32	-50
4	16	3	"PFA0060"	"A14801_6"	18100	20760	150	89	89	17	63	65	13	76	48	0	129	129	26	91	93	19	76	49	0	0.684	0.684	0.724	0.693	2.384	0.556	0.416	156	521	64	64	-0.547	26	38	26	38	-50
4	17	3	"PFA0083"	"A18792_11"	18250	20750	110	112	112	22	64	67	17	91	75	0	131	131	24	88	93	26	78	33	0	1.116	1.116	1.095	1.161	2.148	1.078	0.438	80	395	91	91	0.159	48	43	48	43	0
4	18	3	"PFA0087"	"A18792_19"	18460	20750	120	99	99	16	62	65	18	86	50	0	152	154	27	88	93	25	95	72	0	0.578	0.561	0.558	0.542	1.836	0.444	0.401	120	512	101	103	-0.791	37	64	37	66	0
4	19	3	"PFA0098"	"A20643_1"	18650	20750	130	225	220	52	62	64	12	100	98	0	208	207	36	90	92	26	99	97	0	1.381	1.350	1.331	1.317	1.497	1.357	0.789	120	517	281	275	0.466	163	118	158	117	0
4	20	3	"PFA0103"	"A21885_19"	18850	20750	130	1733	1588	486	61	63	13	100	100	0	1614	1538	386	89	90	13	100	100	0	1.096	1.054	1.065	1.021	1.362	1.101	0.901	120	500	3197	2976	0.133	1672	1525	1527	1449	0
4	21	3	"PFA0105"	"A21885_20"	19030	20750	140	965	886	352	62	63	11	100	99	0	853	800	320	86	88	14	97	96	0	1.177	1.154	1.129	1.191	1.841	1.150	0.908	156	493	1670	1538	0.235	903	767	824	714	0
4	22	3	"PFA0107"	"A21885_9"	19220	20750	120	146	143	32	60	60	10	98	97	0	341	339	67	85	88	18	100	100	0	0.336	0.327	0.327	0.305	1.577	0.312	0.763	120	522	342	337	-1.574	86	256	83	254	0
4	1	4	"PFA0130"	"A2546_1"	15230	20930	130	5270	5393	1683	65	66	11	100	100	0	3494	3465	1145	93	95	15	100	99	0	1.530	1.580	1.525	1.613	1.422	1.530	0.923	120	632	8606	8700	0.614	5205	3401	5328	3372	0
4	2	4	"PFA0132"	"A26463_1"	15430	20940	130	275	262	64	65	65	10	100	98	0	185	186	31	92	94	15	99	99	0	2.258	2.096	2.142	2.056	1.611	2.345	0.742	120	507	303	291	1.175	210	93	197	94	0
4	3	4	"PFA0137"	"A29544_1"	15620	20930	150	77	78	13	63	64	10	59	34	0	111	113	20	91	92	13	60	37	0	0.700	0.682	0.700	0.778	3.220	0.432	0.124	156	499	34	37	-0.515	14	20	15	22	-50
4	4	4	"PFA0145"	"A31914_2"	15810	20940	140	995	956	304	66	68	14	100	100	0	5212	5003	1519	96	99	20	100	100	0	0.182	0.181	0.185	0.180	1.728	0.175	0.905	156	390	6045	5797	-2.461	929	5116	890	4907	0
4	5	4	"PFA0147"	"A31914_5"	16000	20940	140	222	215	54	69	71	16	96	94	0	581	557	151	99	104	25	99	97	0	0.317	0.319	0.314	0.312	1.569	0.305	0.849	156	409	635	604	-1.656	153	482	146	458	0
4	6	4	"PFA0149"	"A31914_8"	16190	20940	140	330	315	91	67	70	16	97	96	0	535	499	149	97	101	24	98	96	0	0.600	0.617	0.609	0.634	1.865	0.596	0.874	156	465	701	650	-0.736	263	438	248	402	0
4	7	4	"PFC0052"	"C198"	16380	20970	150	85	85	18	66	69	16	53	25	0	121	127	29	97	102	25	46	25	0	0.792	0.633	0.621	0.632	3.020	0.491	0.291	156	425	43	49	-0.337	19	24	19	30	-50
4	8	4	"PFC0057"	"C216"	16550	20920	150	81	82	16	67	70	13	50	21	0	140	146	41	94	97	22	75	51	0	0.304	0.288	0.385	0.361	3.401	0.216	0.211	156	449	60	67	-1.716	14	46	15	52	-50
4	9	4	"PFC0059"	"C222"	16760	20940	130	110	113	18	68	70	19	94	59	0	191	193	35	92	95	18	100	98	0	0.424	0.446	0.439	0.444	1.600	0.399	0.620	120	504	141	146	-1.237	42	99	45	101	0
4	10	4	"PFC0062"	"C228"	16940	20940	120	178	180	42	67	69	15	99	99	0	248	252	51	93	95	15	100	99	0	0.716	0.711	0.745	0.699	1.495	0.706	0.744	120	480	266	272	-0.482	111	155	113	159	0
4	11	4	"PFC0068"	"C237"	17130	20940	130	307	304	89	64	65	13	100	100	0	1331	1286	380	90	92	15	100	100	0	0.196	0.201	0.204	0.197	1.425	0.195	0.888	120	554	1484	1436	-2.352	243	1241	240	1196	0
4	12	4	"PFC0072"	"C244"	17330	20930	130	1469	1387	375	62	63	11	100	100	0	1156	1065	290	88	93	79	100	99	0	1.317	1.356	1.340	1.370	1.286	1.317	0.903	120	534	2475	2302	0.398	1407	1068	1325	977	0
4	13	4	"PFC0092"	"C291"	17520	20940	130	235	231	55	60	62	11	100	99	0	832	809	193	88	94	81	100	98	0	0.235	0.237	0.244	0.229	1.464	0.221	0.813	120	515	919	892	-2.088	175	744	171	721	0
4	14	4	"PFC0094"	"C296"	17700	20930	130	834	847	271	60	61	10	100	100	0	563	560	173	90	92	14	100	100	0	1.636	1.674	1.673	1.699	1.434	1.665	0.887	120	518	1247	1257	0.710	774	473	787	470	0
4	15	4	"PFC0096"	"C299"	17890	20930	130	156	156	34	62	63	11	100	96	0	178	176	36	92	95	19	95	90	0	1.093	1.119	1.081	1.125	1.683	1.086	0.717	120	548	180	178	0.128	94	86	94	84	0
4	16	4	"PFC0099"	"C302"	18080	20930	130	350	346	94	62	63	11	100	100	0	319	320	86	91	93	19	98	98	0	1.263	1.240	1.201	1.244	1.476	1.200	0.850	120	497	516	513	0.337	288	228	284	229	0
4	17	4	"PFC0101"	"C307"	18270	20930	130	96	98	18	62	65	17	85	49	0	292	294	59	92	96	27	100	99	0	0.170	0.178	0.178	0.158	1.861	0.157	0.560	120	536	234	238	-2.556	34	200	36	202	0
4	18	4	"PFC0103"	"C311"	18470	20940	150	86	87	17	62	64	15	69	32	0	122	127	23	91	94	24	65	26	0	0.774	0.694	0.708	0.651	2.663	0.506	0.228	156	611	55	61	-0.369	24	31	25	36	-50
4	19	4	"PFC0123"	"C370"	18650	20930	130	582	575	216	61	62	11	100	100	0	652	652	228	90	90	15	100	100	0	0.927	0.915	0.910	0.892	1.459	0.912	0.855	120	526	1083	1076	-0.109	521	562	514	562	0
4	20	4	"PFC0125"	"C374"	18860	20960	150	79	82	22	61	62	11	64	38	0	115	115	23	89	91	15	62	41	0	0.692	0.808	0.750	0.716	2.792	0.631	0.273	156	574	44	47	-0.531	18	26	21	26	-50
4	21	4	"PFC0127"	"C38"	19030	20930	130	304	301	76	60	61	11	100	100	0	380	376	86	88	90	18	100	99	0	0.836	0.837	0.818	0.840	1.478	0.790	0.806	120	464	536	529	-0.259	244	292	241	288	0
4	22	4	"PFC0129"	"C382"	19220	20930	130	162	163	36	59	61	12	100	99	0	266	266	56	87	92	29	99	96	0	0.575	0.581	0.592	0.582	1.573	0.449	0.714	120	625	282	283	-0.797	103	179	104	179	0
4	1	5	"PFC0131"	"C385"	15230	21120	130	134	137	27	63	65	12	100	98	0	347	351	71	92	94	16	100	100	0	0.278	0.286	0.281	0.278	1.481	0.263	0.730	120	659	326	333	-1.845	71	255	74	259	0
4	2	5	"PFC0133"	"C387"	15420	21120	130	189	193	42	64	65	11	100	100	0	608	619	186	92	94	19	100	100	0	0.242	0.245	0.235	0.248	1.422	0.218	0.823	120	551	641	656	-2.045	125	516	129	527	0
4	3	5	"PFC0149"	"C427"	15620	21130	130	103	105	22	63	65	11	90	80	0	303	305	62	93	94	18	100	100	0	0.190	0.198	0.198	0.176	1.989	0.171	0.544	120	546	250	254	-2.392	40	210	42	212	0
4	4	5	"PFC0151"	"C43"	15800	21120	130	974	936	285	66	69	17	100	100	0	648	644	177	97	101	28	100	100	0	1.648	1.590	1.578	1.573	1.340	1.603	0.901	120	468	1459	1417	0.721	908	551	870	547	0
4	5	5	"PFC0153"	"C436"	15980	21150	150	94	93	25	66	69	18	61	39	0	157	153	46	99	104	31	67	47	0	0.483	0.500	0.518	0.516	2.403	0.459	0.549	156	525	86	81	-1.051	28	58	27	54	-50
4	6	5	"PFC0155"	"C441"	16190	21120	130	518	502	129	65	68	16	100	100	0	1574	1566	413	97	103	28	100	100	0	0.307	0.297	0.299	0.295	1.300	0.282	0.908	120	529	1930	1906	-1.705	453	1477	437	1469	0
4	7	5	"PFC0157"	"C445"	16410	21130	150	85	89	22	65	68	15	60	31	0	133	142	44	96	100	25	60	36	0	0.541	0.522	0.538	0.603	3.002	0.375	0.345	156	450	57	70	-0.888	20	37	24	46	-50
4	8	5	"PFC0159"	"C447"	16570	21130	140	1083	1023	385	69	71	14	100	100	0	813	801	250	97	98	18	99	99	0	1.416	1.355	1.427	1.257	1.709	1.424	0.883	156	447	1730	1658	0.502	1014	716	954	704	0
4	9	5	"PFD0373"	"D42243_45"	16760	21120	130	27456	26099	8644	75	82	32	100	100	0	13216	12692	3996	100	108	95	100	100	0	2.088	2.067	2.047	2.034	1.383	2.094	0.930	120	502	40497	38616	1.062	27381	13116	26024	12592	0
4	10	5	"PFD0380"	"D42715_1"	16960	21150	150	132	128	36	74	81	33	67	41	0	141	138	30	99	108	94	3	0	0	1.381	1.385	1.333	1.367	2.140	0.292	0.324	156	522	100	93	0.466	58	42	54	39	-50
4	11	5	"PFD0387"	"D42954_2"	17140	21140	150	83	86	17	65	67	13	64	29	0	112	115	22	92	94	15	58	35	0	0.900	0.913	0.806	0.926	3.156	0.574	0.146	156	518	38	44	-0.152	18	20	21	23	-50
4	12	5	"PFD0397"	"D45582_1"	17340	21140	150	80	81	15	64	65	12	58	28	0	112	116	25	90	93	15	63	32	0	0.727	0.654	0.650	0.647	2.831	0.463	0.204	156	519	38	43	-0.459	16	22	17	26	-50
4	13	5	"PFD0405"	"D4722_1"	17520	21130	130	113	115	19	63	64	13	98	92	0	335	340	60	92	95	25	100	100	0	0.206	0.210	0.213	0.200	1.569	0.197	0.673	120	448	293	300	-2.281	50	243	52	248	0
4	14	5	"PFD0416"	"D49176_11"	17710	21130	130	178	176	33	62	64	12	99	99	0	957	942	150	93	97	25	100	100	0	0.134	0.134	0.133	0.130	1.421	0.130	0.837	120	477	980	963	-2.897	116	864	114	849	0
4	15	5	"PFD0438"	"D49176_65"	17880	21170	150	78	84	23	64	66	13	52	33	0	113	121	35	93	97	20	48	33	0	0.700	0.714	0.710	0.666	2.946	0.423	0.297	156	552	34	48	-0.515	14	20	20	28	-50
4	16	5	"PFD0441"	"D49176_7"	18090	21130	130	347	338	71	66	72	24	100	99	0	2140	2103	376	94	98	23	100	100	0	0.137	0.135	0.135	0.132	1.322	0.134	0.913	120	526	2327	2281	-2.864	281	2046	272	2009	0
4	17	5	"PFD0444"	"D49942_10"	18270	21130	130	3620	3438	894	67	72	20	100	100	0	12323	11762	2656	95	97	18	100	100	0	0.291	0.289	0.295	0.284	1.287	0.290	0.937	120	521	15781	15038	-1.783	3553	12228	3371	11667	0
4	18	5	"PFD0446"	"D49942_3"	18460	21130	130	791	746	166	65	66	12	100	100	0	2754	2685	536	93	95	15	100	100	0	0.273	0.263	0.263	0.258	1.285	0.254	0.910	120	519	3387	3273	-1.874	726	2661	681	2592	0
4	19	5	"PFD0448"	"D49942_6"	18660	21130	120	1143	1133	278	62	63	10	100	100	0	3869	3865	781	90	91	16	100	100	0	0.286	0.284	0.289	0.278	1.282	0.282	0.926	120	510	4860	4846	-1.806	1081	3779	1071	3775	0
4	20	5	"PFD0450"	"D49942_9"	18840	21130	120	4622	4596	1950	62	63	13	100	100	0	13345	13754	5222	91	94	19	100	100	0	0.344	0.332	0.326	0.320	1.312	0.323	0.909	120	492	17814	18197	-1.539	4560	13254	4534	13663	0
4	21	5	"PFD0482"	"D56400_4"	19040	21130	120	100	101	20	59	60	10	98	85	0	159	162	22	89	91	17	100	99	0	0.586	0.575	0.577	0.543	1.805	0.554	0.528	120	458	111	115	-0.772	41	70	42	73	0
4	22	5	"PFD0484"	"D56470_2"	19220	21130	120	172	168	31	58	58	9	100	100	0	275	274	49	86	88	13	100	100	0	0.603	0.585	0.581	0.579	1.416	0.561	0.818	120	529	303	298	-0.729	114	189	110	188	0
4	1	6	"PFD0487"	"D56950_2"	15230	21320	130	2589	2434	592	63	66	13	100	100	0	1926	1833	360	94	96	25	100	100	0	1.379	1.363	1.379	1.336	1.300	1.388	0.932	120	620	4358	4110	0.463	2526	1832	2371	1739	0
4	2	6	"PFD0490"	"D5782_1"	15410	21310	130	1811	1735	348	65	67	12	100	100	0	1249	1209	264	92	95	20	100	100	0	1.509	1.495	1.523	1.516	1.248	1.456	0.938	120	509	2903	2787	0.594	1746	1157	1670	1117	0
4	3	6	"PFD0508"	"D6287_1"	15600	21320	130	139	139	23	65	67	12	100	99	0	167	168	28	92	94	15	99	95	0	0.987	0.974	1.000	0.990	1.645	0.926	0.624	120	533	149	150	-0.019	74	75	74	76	0
4	4	6	"PFD0510"	"D6287_13"	15810	21340	150	85	87	22	65	68	26	33	6	0	114	125	35	93	97	27	42	21	0	0.952	0.688	0.725	0.756	2.676	0.931	0.317	156	512	41	54	-0.070	20	21	22	32	-50
4	5	6	"PFD0529"	"D6287_55"	15980	21310	140	157	156	37	63	64	15	95	92	0	569	532	158	91	95	27	99	98	0	0.197	0.211	0.215	0.212	1.670	0.201	0.843	156	463	572	534	-2.346	94	478	93	441	0
4	6	6	"PFD0532"	"D6287_61"	16180	21320	130	91	93	15	62	63	10	94	70	0	146	150	29	92	94	16	95	80	0	0.537	0.534	0.546	0.535	1.965	0.388	0.358	120	536	83	89	-0.897	29	54	31	58	0
4	7	6	"PFD0536"	"D6287_69"	16370	21310	120	99	98	17	64	66	13	85	68	0	167	166	29	93	94	16	96	90	0	0.473	0.466	0.489	0.444	2.123	0.428	0.547	120	471	109	107	-1.080	35	74	34	73	0
4	8	6	"PFD0538"	"D6287_70"	16560	21310	130	181	179	34	69	71	14	98	98	0	251	248	45	96	96	16	100	99	0	0.723	0.724	0.699	0.707	1.559	0.656	0.775	120	468	267	262	-0.469	112	155	110	152	0
4	9	6	"PFD0549"	"D64289_1"	16750	21310	130	53274	48603	10881	78	83	26	100	100	0	32849	29687	6728	103	110	89	100	100	0	1.625	1.640	1.647	1.644	1.298	1.632	0.933	120	522	85942	78109	0.700	53196	32746	48525	29584	0
4	10	6	"PFD0558"	"D65681_2"	16940	21310	130	528	504	148	77	83	29	99	98	0	503	500	124	103	110	94	95	95	0	1.128	1.076	1.085	1.064	1.477	1.071	0.840	120	462	851	824	0.173	451	400	427	397	0
4	11	6	"PFE0558"	"E49_1"	17130	21310	130	225	226	47	68	70	13	100	99	0	342	337	51	94	96	17	100	100	0	0.633	0.650	0.638	0.626	1.395	0.642	0.833	120	459	405	401	-0.660	157	248	158	243	0
4	12	6	"PFE0562"	"E5006_5"	17330	21300	130	4812	4528	1178	69	70	12	100	100	0	2417	2319	590	96	97	17	100	100	0	2.044	2.006	1.999	2.041	1.372	1.979	0.915	120	421	7064	6682	1.031	4743	2321	4459	2223	0
4	13	6	"PFE0565"	"E5141_1"	17510	21310	140	445	417	136	68	70	13	99	98	0	863	816	247	96	101	41	99	98	0	0.492	0.485	0.497	0.462	1.635	0.477	0.907	156	465	1144	1069	-1.025	377	767	349	720	0
4	14	6	"PFE0569"	"E517_1"	17700	21300	130	390	381	90	67	69	13	100	100	0	686	687	155	94	99	42	100	100	0	0.546	0.530	0.520	0.519	1.348	0.503	0.883	120	429	915	907	-0.874	323	592	314	593	0
4	15	6	"PFE0579"	"E5479_3"	17900	21310	140	1501	1461	623	69	72	20	99	98	0	1609	1612	584	93	95	16	100	100	0	0.945	0.916	0.954	0.838	1.826	0.937	0.910	156	462	2948	2911	-0.082	1432	1516	1392	1519	0
4	16	6	"PFE0585"	"E598_1"	18080	21300	130	65535	57216	13632	78	190	1543	100	100	60	24289	22033	7129	98	137	380	99	99	0	2.706	2.605	2.560	2.700	1.346	2.521	0.926	120	477	89648	79073	1.436	65457	24191	57138	21935	0
4	17	6	"PFE0608"	"E714_7"	18280	21310	120	286	283	58	77	187	1538	0	0	0	278	277	47	99	137	378	0	0	0	1.168	1.157	1.177	1.155	1.445	1.154	0.773	120	480	388	384	0.224	209	179	206	178	0
4	18	6	"PFE0610"	"E7279_2"	18460	21310	120	180	181	36	67	68	12	100	98	0	758	754	139	94	94	15	100	100	0	0.170	0.173	0.170	0.166	1.435	0.160	0.817	120	483	777	774	-2.555	113	664	114	660	0
4	19	6	"PFE0613"	"E7418_1"	18660	21320	130	123	124	27	63	65	12	97	93	0	343	340	73	90	91	15	100	100	0	0.237	0.244	0.250	0.232	1.608	0.235	0.716	120	557	313	311	-2.076	60	253	61	250	0
4	20	6	"PFE0616"	"E7745_1"	18830	21330	90	96	94	17	64	67	15	73	51	0	148	147	23	90	99	73	17	0	0	0.552	0.526	0.578	0.498	2.111	0.043	0.028	52	340	90	87	-0.858	32	58	30	57	0
4	21	6	"PFE0619"	"E7861_3"	19040	21310	140	587	543	204	61	63	13	99	96	0	508	484	171	89	95	56	94	92	0	1.255	1.220	1.252	1.192	2.051	1.230	0.878	156	583	945	877	0.328	526	419	482	395	0
4	22	6	"PFE0623"	"E8100_2"	19220	21310	130	4387	4144	1060	58	59	10	100	100	0	3310	3157	739	87	89	15	100	100	0	1.343	1.331	1.348	1.315	1.276	1.339	0.935	120	571	7552	7156	0.426	4329	3223	4086	3070	0
4	1	7	"PFE0649"	"E8914_2"	15230	21500	130	341	332	82	67	72	21	100	100	0	547	535	113	95	102	30	100	100	0	0.606	0.602	0.603	0.586	1.369	0.587	0.870	120	625	726	705	-0.722	274	452	265	440	0
4	2	7	"PFE0654"	"E9225_1"	15420	21500	140	229	225	61	67	68	13	97	94	0	1404	1325	478	94	96	16	100	100	0	0.124	0.128	0.130	0.129	1.610	0.121	0.876	156	558	1472	1389	-3.016	162	1310	158	1231	0
4	3	7	"PFE0657"	"E9299_3"	15610	21500	120	137	138	24	65	68	25	98	85	0	204	208	43	94	96	17	99	99	0	0.655	0.640	0.649	0.647	1.712	0.547	0.631	120	472	182	187	-0.611	72	110	73	114	0
4	4	7	"PFE0659"	"E9299_6"	15810	21500	130	2662	2389	747	65	68	25	100	100	0	3119	2967	971	95	98	22	100	100	0	0.859	0.809	0.830	0.801	1.326	0.813	0.901	120	488	5621	5196	-0.220	2597	3024	2324	2872	0
4	5	7	"PFE0663"	"E9475_1"	15990	21500	130	183	182	37	64	66	15	99	96	0	1328	1315	378	93	97	28	100	100	0	0.096	0.097	0.094	0.097	1.398	0.090	0.838	120	515	1354	1340	-3.375	119	1235	118	1222	0
4	6	7	"PFE0668"	"E9987_1"	16190	21500	130	217	218	42	63	65	11	100	100	0	795	780	171	92	94	22	100	100	0	0.219	0.225	0.228	0.224	1.339	0.209	0.863	120	530	857	843	-2.191	154	703	155	688	0
4	7	7	"PFF0025"	"F10660_2"	16380	21500	130	138	139	23	66	67	11	99	98	0	561	550	124	92	93	14	100	100	0	0.154	0.159	0.154	0.157	1.444	0.149	0.795	120	524	541	531	-2.704	72	469	73	458	0
4	8	7	"PFF0029"	"F10730_3"	16560	21500	130	907	850	267	67	68	12	100	100	0	1294	1219	378	93	95	19	100	100	0	0.699	0.695	0.677	0.680	1.431	0.678	0.898	120	530	2041	1909	-0.516	840	1201	783	1126	0
4	9	7	"PFF0032"	"F10872_1"	16760	21500	120	360	356	63	68	72	18	100	100	0	658	647	103	97	100	22	100	100	0	0.520	0.524	0.522	0.521	1.268	0.511	0.890	120	514	853	838	-0.942	292	561	288	550	0
4	10	7	"PFF0035"	"F10935_2"	16950	21500	130	8176	7570	2333	68	71	17	100	100	0	6242	5728	1581	97	99	17	100	100	0	1.319	1.332	1.367	1.305	1.336	1.375	0.926	120	514	14253	13133	0.400	8108	6145	7502	5631	0
4	11	7	"PFF0038"	"F10949_3"	17120	21500	130	1116	1036	334	67	68	13	100	100	0	1028	985	273	95	96	15	100	100	0	1.124	1.089	1.074	1.052	1.351	1.104	0.907	120	507	1982	1859	0.169	1049	933	969	890	0
4	12	7	"PFF0040"	"F10953_1"	17330	21500	140	9273	8914	4356	67	68	12	100	100	0	9325	8980	3949	94	95	15	98	98	0	0.997	0.996	0.988	0.982	2.413	1.020	0.906	156	571	18437	17733	-0.004	9206	9231	8847	8886	0
4	13	7	"PFF0668"	"F310_1"	17520	21500	120	114	113	19	65	67	12	99	85	0	212	212	41	92	95	36	100	89	0	0.408	0.400	0.408	0.379	1.901	0.334	0.529	120	448	169	168	-1.292	49	120	48	120	0
4	14	7	"PFF0671"	"F31319_2"	17710	21490	130	5058	4558	1229	66	67	11	100	100	0	1891	1715	507	90	93	34	100	98	0	2.772	2.764	2.744	2.897	1.621	2.783	0.905	120	520	6793	6117	1.471	4992	1801	4492	1625	0
4	15	7	"PFF0680"	"F31855_1"	17890	21500	130	170	169	31	66	67	12	100	100	0	308	310	51	89	90	13	100	100	0	0.475	0.466	0.469	0.455	1.460	0.433	0.757	120	505	323	324	-1.074	104	219	103	221	0
4	16	7	"PFF0682"	"F32050_1"	18090	21500	120	218	216	51	67	164	1466	0	0	0	555	545	118	92	126	361	80	0	0	0.326	0.329	0.320	0.316	1.507	0.320	0.798	120	529	614	602	-1.616	151	463	149	453	0
4	17	7	"PFF0686"	"F32122_1"	18280	21500	130	2647	2453	651	67	71	19	100	100	0	2430	2336	529	94	96	18	100	100	0	1.104	1.064	1.086	1.047	1.271	1.081	0.919	120	529	4916	4628	0.143	2580	2336	2386	2242	0
4	18	7	"PFF0693"	"F32325_1"	18470	21500	120	233	223	50	62	64	12	98	97	0	1273	1245	283	91	92	14	100	100	0	0.145	0.140	0.140	0.136	1.424	0.135	0.865	120	468	1353	1315	-2.789	171	1182	161	1154	0
4	19	7	"PFF0715"	"F33346_1"	18650	21500	130	606	582	179	61	62	11	100	100	0	626	617	149	89	91	15	100	100	0	1.015	0.987	0.985	0.958	1.429	1.007	0.875	120	503	1082	1049	0.021	545	537	521	528	0
4	20	7	"PFF0719"	"F33441_1"	18850	21500	130	3723	3353	945	62	64	12	100	100	0	3825	3621	778	89	94	58	100	100	0	0.980	0.932	0.951	0.900	1.347	0.967	0.930	120	525	7397	6823	-0.029	3661	3736	3291	3532	0
4	21	7	"PFF0722"	"F33612_1"	19040	21500	130	658	627	162	61	61	11	100	100	0	575	544	117	87	89	15	100	100	0	1.223	1.239	1.253	1.212	1.319	1.260	0.922	120	483	1085	1023	0.291	597	488	566	457	0
4	22	7	"PFF0725"	"F33675_1"	19230	21500	130	137	139	31	58	59	10	99	99	0	254	253	57	87	88	15	100	98	0	0.473	0.488	0.505	0.490	1.615	0.449	0.724	120	585	246	247	-1.080	79	167	81	166	0
4	1	8	"PFF0728"	"F33814_1"	15160	21700	150	80	106	51	66	71	23	44	39	0	113	132	51	96	102	28	44	30	0	0.824	1.111	0.954	0.889	2.726	0.901	0.610	156	861	31	76	-0.280	14	17	40	36	-50
4	2	8	"PFF0734"	"F34109_1"	15420	21690	130	191	191	37	68	75	26	100	96	0	243	250	49	100	108	32	100	98	0	0.860	0.820	0.824	0.822	1.476	0.753	0.717	120	580	266	273	-0.217	123	143	123	150	0
4	3	8	"PFF0764"	"F35293_1"	15620	21690	130	526	506	108	67	70	15	100	100	0	550	556	101	100	102	23	100	100	0	1.020	0.963	0.939	0.951	1.357	0.976	0.888	120	611	909	895	0.029	459	450	439	456	0
4	4	8	"PFF0773"	"F35453_1"	15830	21690	110	119	118	23	70	74	19	86	63	0	181	190	51	101	107	29	90	67	0	0.613	0.539	0.548	0.539	2.079	0.460	0.529	80	534	129	137	-0.707	49	80	48	89	0
4	5	8	"PFF0777"	"F35590_1"	16020	21690	110	122	121	21	66	69	16	100	85	0	193	203	48	99	103	27	100	85	0	0.596	0.529	0.556	0.546	1.617	0.452	0.624	80	437	150	159	-0.747	56	94	55	104	0
4	6	8	"PFF0781"	"F35756_2"	16190	21680	130	2645	2460	589	66	68	11	100	100	0	1988	1884	463	96	97	16	100	100	0	1.363	1.339	1.352	1.365	1.419	1.321	0.935	120	506	4471	4182	0.447	2579	1892	2394	1788	0
4	7	8	"PFF0784"	"F35756_5"	16380	21690	130	584	567	135	67	68	11	100	100	0	1337	1351	262	96	96	15	100	100	0	0.417	0.398	0.402	0.388	1.291	0.399	0.930	120	513	1758	1755	-1.263	517	1241	500	1255	0
4	8	8	"PFF0788"	"F35774_1"	16570	21680	130	5880	5488	1496	66	67	11	100	100	0	4364	4032	1077	94	96	19	100	100	0	1.362	1.377	1.405	1.387	1.400	1.373	0.932	120	528	10084	9360	0.445	5814	4270	5422	3938	0
4	9	8	"PFF0818"	"F36648_1"	16760	21690	130	322	323	89	65	66	11	99	99	0	1326	1324	303	93	95	14	100	100	0	0.208	0.210	0.209	0.198	1.462	0.208	0.883	120	495	1490	1489	-2.262	257	1233	258	1231	0
4	10	8	"PFF0821"	"F3666_3"	16950	21690	120	104	106	22	64	65	12	95	79	0	231	233	44	92	94	15	100	99	0	0.288	0.298	0.275	0.269	1.974	0.282	0.561	120	511	179	183	-1.797	40	139	42	141	0
4	11	8	"PFF0823"	"F36721_3"	17150	21680	120	112	113	20	63	63	11	98	94	0	153	156	27	91	92	13	100	92	0	0.790	0.769	0.786	0.775	1.816	0.696	0.529	120	494	111	115	-0.339	49	62	50	65	0
4	12	8	"PFF0825"	"F36734_1"	17340	21690	130	158	159	30	63	64	10	100	98	0	246	252	45	90	91	14	100	100	0	0.609	0.593	0.570	0.575	1.545	0.575	0.763	120	493	251	258	-0.716	95	156	96	162	0
4	13	8	"PFF0827"	"F36803_1"	17520	21680	130	224	223	54	62	63	11	100	100	0	595	586	151	88	90	14	100	100	0	0.320	0.323	0.319	0.320	1.476	0.311	0.849	120	508	669	659	-1.646	162	507	161	498	0
4	14	8	"PFF0831"	"F37098_2"	17710	21680	130	246	248	52	62	63	11	100	100	0	2303	2181	565	88	90	14	100	100	0	0.083	0.089	0.089	0.089	1.303	0.084	0.888	120	529	2399	2279	-3.590	184	2215	186	2093	0
4	15	8	"PFF1472"	"F58335_1"	17900	21680	130	235	237	52	62	63	10	100	100	0	792	817	215	89	90	14	100	100	0	0.246	0.240	0.231	0.239	1.315	0.222	0.860	120	523	876	903	-2.023	173	703	175	728	0
4	16	8	"PFF1476"	"F58487_1"	18090	21690	120	88	89	19	61	62	9	85	64	0	171	171	36	89	91	14	96	95	0	0.329	0.341	0.318	0.328	1.978	0.329	0.485	120	481	109	110	-1.603	27	82	28	82	0
4	17	8	"PFF1492"	"F58910_1"	18280	21680	130	484	476	107	61	61	10	100	100	0	503	507	103	88	90	14	100	100	0	1.019	0.990	1.017	0.979	1.322	0.979	0.872	120	542	838	834	0.028	423	415	415	419	0
4	18	8	"PFF1495"	"F59075_2"	18480	21680	120	108	106	17	60	60	10	100	91	0	245	242	39	87	89	14	100	100	0	0.304	0.297	0.322	0.286	1.636	0.277	0.644	120	490	206	201	-1.719	48	158	46	155	0
4	19	8	"PFF1497"	"F5910_2"	18670	21680	130	1264	1176	276	60	62	11	100	100	0	15930	15101	3527	89	91	16	100	100	0	0.076	0.074	0.075	0.074	1.258	0.071	0.913	120	504	17045	16128	-3.718	1204	15841	1116	15012	0
4	20	8	"PFF1499"	"F59139_2"	18850	21680	130	9312	8720	2316	63	65	12	100	100	0	6701	6341	1373	91	94	17	100	100	0	1.399	1.385	1.408	1.353	1.256	1.409	0.937	120	505	15859	14907	0.485	9249	6610	8657	6250	0
4	21	8	"PFF1536"	"F6061_1"	19020	21670	130	156	156	33	62	63	12	100	98	0	355	347	73	89	92	17	100	100	0	0.353	0.364	0.363	0.357	1.395	0.342	0.796	120	517	360	352	-1.501	94	266	94	258	0
4	22	8	"PFF1543"	"F607_1"	19230	21670	130	89	93	20	60	61	11	87	70	0	157	162	47	87	90	18	94	80	0	0.414	0.440	0.483	0.451	2.690	0.315	0.364	120	626	99	108	-1.271	29	70	33	75	0
4	1	9	"PFF1546"	"F61052_1"	15250	21870	140	109	114	31	66	72	24	71	44	0	165	178	57	97	105	31	84	56	0	0.632	0.593	0.597	0.599	2.234	0.506	0.595	156	585	111	129	-0.661	43	68	48	81	0
4	2	9	"PFF1550"	"F61158_1"	15430	21880	140	1008	914	317	67	69	12	100	99	0	822	749	232	100	104	24	100	100	0	1.303	1.305	1.294	1.276	1.570	1.326	0.907	156	473	1663	1496	0.382	941	722	847	649	0
4	3	9	"PFF1556"	"F61469_1"	15630	21880	130	121	122	23	66	68	12	95	90	0	451	462	78	99	99	16	100	100	0	0.156	0.154	0.158	0.142	1.743	0.143	0.680	120	418	407	419	-2.678	55	352	56	363	0
4	4	9	"PFF1560"	"F61859_2"	15780	21910	150	74	79	20	68	70	15	28	14	0	100	107	31	99	101	19	17	14	0	6.000	1.375	0.825	0.888	3.415	0.533	0.199	156	566	7	19	2.585	6	1	11	8	-50
4	5	9	"PFF1588"	"F6265_1"	16000	21870	130	2836	2621	707	67	70	14	100	100	0	1493	1417	278	98	101	20	100	100	0	1.985	1.936	1.965	1.889	1.267	2.032	0.939	120	534	4164	3873	0.989	2769	1395	2554	1319	0
4	6	9	"PFF1595"	"F62846_1"	16200	21870	140	1857	1697	627	66	67	11	100	100	0	911	852	306	95	97	17	97	96	0	2.195	2.155	2.182	2.216	1.823	2.212	0.902	156	480	2607	2388	1.134	1791	816	1631	757	0
4	7	9	"PFF1604"	"F63188_2"	16390	21870	130	10344	9817	2233	67	69	13	100	100	0	4163	3904	848	95	96	16	100	100	0	2.526	2.560	2.588	2.548	1.265	2.587	0.922	120	426	14345	13559	1.337	10277	4068	9750	3809	0
4	8	9	"PFF1607"	"F63326_1"	16590	21870	120	239	237	52	65	67	12	99	99	0	224	230	40	93	95	14	100	100	0	1.328	1.255	1.290	1.218	1.558	1.284	0.768	120	426	305	309	0.410	174	131	172	137	0
4	9	9	"PFF1610"	"F63399_1"	16770	21870	140	10404	8958	3498	66	67	12	100	100	0	6373	5722	2141	92	94	15	98	98	0	1.646	1.579	1.604	1.587	2.088	1.618	0.918	156	494	16619	14522	0.719	10338	6281	8892	5630	0
4	10	9	"PFF1614"	"F63448_3"	16970	21870	110	110	112	17	65	66	13	97	92	0	160	159	24	92	93	15	98	90	0	0.662	0.701	0.689	0.726	2.090	0.622	0.508	80	408	113	114	-0.596	45	68	47	67	0
4	11	9	"PFF1654"	"F64738_1"	17150	21870	130	1147	1113	269	62	62	10	100	100	0	1005	994	219	90	91	13	100	100	0	1.186	1.163	1.182	1.154	1.244	1.167	0.913	120	604	2000	1955	0.246	1085	915	1051	904	0
4	12	9	"PFF1656"	"F64738_5"	17330	21870	130	402	376	90	60	62	12	100	100	0	517	498	106	89	91	13	100	100	0	0.799	0.773	0.770	0.761	1.381	0.759	0.888	120	610	770	725	-0.324	342	428	316	409	0
4	13	9	"PFF1659"	"F64888_1"	17540	21870	120	132	133	23	59	60	11	100	99	0	183	181	32	88	89	13	100	100	0	0.768	0.796	0.787	0.803	1.719	0.720	0.611	120	589	168	167	-0.380	73	95	74	93	0
4	14	9	"PFF1666"	"F65043_1"	17730	21870	130	721	680	190	59	60	11	100	100	0	1329	1263	257	88	90	15	100	100	0	0.533	0.529	0.544	0.503	1.439	0.540	0.913	120	552	1903	1796	-0.907	662	1241	621	1175	0
4	15	9	"PFF1668"	"F65043_4"	17910	21870	130	564	533	143	61	62	10	100	99	0	841	819	149	89	91	14	100	100	0	0.669	0.647	0.654	0.613	1.481	0.664	0.911	120	493	1255	1202	-0.580	503	752	472	730	0
4	16	9	"PFF1673"	"F65467_1"	18100	21870	120	96	97	19	60	61	9	93	85	0	129	132	25	87	89	15	88	72	0	0.857	0.822	0.856	0.786	2.438	0.699	0.364	120	485	78	82	-0.222	36	42	37	45	0
4	17	9	"PFI0337"	"I3634_1"	18300	21870	130	381	350	112	60	60	10	100	100	0	1176	1131	338	88	89	15	100	100	0	0.295	0.278	0.279	0.265	1.560	0.276	0.891	120	533	1409	1333	-1.761	321	1088	290	1043	0
4	18	9	"PFI0339"	"I3665_1"	18490	21870	130	207	201	50	60	61	10	100	98	0	488	477	105	88	90	15	100	100	0	0.368	0.362	0.345	0.347	1.496	0.359	0.857	120	487	547	530	-1.444	147	400	141	389	0
4	19	9	"PFI0341"	"I3767_1"	18680	21870	130	180	174	43	59	61	11	99	95	0	628	601	138	87	89	15	100	100	0	0.224	0.224	0.221	0.210	1.613	0.219	0.815	120	428	662	629	-2.161	121	541	115	514	0
4	20	9	"PFI0347"	"I398_3"	18830	21900	150	64	64	11	61	63	12	19	3	0	96	100	23	90	93	18	30	14	0	0.500	0.300	0.462	0.500	3.255	0.299	0.150	156	566	9	13	-1.000	3	6	3	10	-50
4	21	9	"PFI0352"	"I4167_1"	19060	21870	130	1649	1508	443	62	64	12	100	100	0	1255	1190	306	91	93	18	100	100	0	1.363	1.316	1.311	1.287	1.332	1.351	0.891	120	550	2751	2545	0.447	1587	1164	1446	1099	0
4	22	9	"PFI0354"	"I4179_1"	19250	21870	130	210	204	56	59	61	11	99	99	0	1055	1048	264	89	92	29	100	100	0	0.156	0.151	0.156	0.142	1.519	0.148	0.831	120	572	1117	1104	-2.677	151	966	145	959	0
4	1	10	"PFI0375"	"I4688_1"	15240	22060	140	120	122	25	66	67	12	98	93	0	242	253	56	96	100	20	100	100	0	0.370	0.357	0.339	0.334	1.591	0.314	0.618	156	606	200	213	-1.435	54	146	56	157	0
4	2	10	"PFI0378"	"I4719_5"	15420	22050	130	316	306	77	64	65	11	99	97	0	850	843	164	95	96	16	100	100	0	0.334	0.324	0.333	0.300	1.576	0.325	0.905	120	419	1007	990	-1.583	252	755	242	748	0
4	3	10	"PFI0380"	"I4730_1"	15610	22050	130	756	755	156	64	65	11	100	100	0	908	925	144	93	94	16	100	100	0	0.849	0.831	0.817	0.817	1.273	0.844	0.920	120	411	1507	1523	-0.236	692	815	691	832	0
4	4	10	"PFI0383"	"I4780_1"	15790	22040	130	358	360	68	64	65	12	100	100	0	613	609	137	92	94	15	100	100	0	0.564	0.573	0.586	0.582	1.363	0.530	0.861	120	408	815	813	-0.825	294	521	296	517	0
4	5	10	"PFI0386"	"I4862_1"	15980	22040	120	537	514	97	64	64	11	100	100	0	612	593	116	92	94	14	100	100	0	0.910	0.898	0.897	0.909	1.306	0.885	0.921	120	464	993	951	-0.137	473	520	450	501	0
4	6	10	"PFI0393"	"I4989_1"	16170	22040	120	1695	1683	287	63	64	10	100	100	0	2276	2220	416	91	93	14	100	100	0	0.747	0.761	0.752	0.768	1.210	0.746	0.954	120	435	3817	3749	-0.421	1632	2185	1620	2129	0
4	7	10	"PFI0428"	"I601_1"	16370	22030	150	94	95	22	63	65	14	78	57	0	130	133	33	94	98	30	60	18	0	0.861	0.821	0.842	0.853	2.799	0.591	0.331	156	554	67	71	-0.216	31	36	32	39	-50
4	8	10	"PFI0430"	"I6032_2"	16550	22040	130	4952	4861	982	62	64	12	100	100	0	2925	2791	780	92	93	16	99	99	0	1.726	1.778	1.775	1.870	1.442	1.750	0.925	120	545	7723	7498	0.788	4890	2833	4799	2699	0
4	9	10	"PFI0434"	"I607_1"	16750	22040	120	1054	1048	260	61	62	10	100	100	0	945	958	220	88	88	13	100	100	0	1.159	1.134	1.142	1.138	1.302	1.147	0.933	120	439	1850	1857	0.212	993	857	987	870	0
4	10	10	"PFI0439"	"I6174_2"	16930	22040	120	298	294	63	62	64	12	99	99	0	733	686	182	89	90	14	99	98	0	0.366	0.389	0.386	0.399	1.633	0.369	0.915	120	444	880	829	-1.448	236	644	232	597	0
4	11	10	"PFI0441"	"I6204_2"	17100	22110	150	61	322	1531	62	64	24	10	5	0	88	190	710	89	93	39	3	2	0	1.000	2.574	1.154	0.912	4.308	1.128	0.355	156	591	-2	361	0.000	-1	-1	260	101	-50
4	12	10	"PFI0443"	"I6356_1"	17290	22110	150	57	59	11	60	63	27	0	0	0	88	91	19	89	92	28	6	2	0	3.000	-0.500	0.769	0.686	2.782	1.119	0.346	156	545	-4	1	1.585	-3	-1	-1	2	-50
4	13	10	"PFI0469"	"I7030_1"	17480	22110	150	57	58	10	58	60	14	5	1	0	85	87	12	88	91	21	3	0	0	0.333	0.000	0.643	0.684	2.361	0.743	0.126	156	638	-4	-1	-1.585	-1	-3	0	-1	-50
4	14	10	"PFI0471"	"I7085_1"	17670	22110	150	59	60	10	59	60	10	16	3	0	85	87	13	89	90	15	8	1	0	0.000	-0.500	0.778	0.700	3.004	0.169	0.020	156	675	-4	-1	Error	0	-4	1	-2	-50
4	15	10	"PFI0473"	"I7097_2"	17870	22060	150	57	58	9	59	60	10	12	3	0	85	87	12	88	90	15	10	0	0	0.667	1.000	0.750	0.721	2.767	0.319	0.023	156	635	-5	-2	-0.585	-2	-3	-1	-1	-50
4	16	10	"PFI0475"	"I7106_1"	18070	22040	110	97	100	18	58	59	9	96	93	0	170	170	27	86	89	17	100	98	0	0.464	0.500	0.533	0.466	1.978	0.398	0.488	80	485	123	126	-1.107	39	84	42	84	0
4	17	10	"PFI0481"	"I7243_1"	18260	22040	110	104	104	16	58	60	10	100	96	0	170	177	36	87	89	17	100	100	0	0.554	0.511	0.506	0.516	1.624	0.428	0.530	80	499	129	136	-0.851	46	83	46	90	0
4	18	10	"PFI0484"	"I7365_3"	18460	22040	120	1332	1286	335	59	60	10	100	100	0	1015	973	257	86	88	14	99	99	0	1.370	1.383	1.396	1.400	1.329	1.397	0.935	120	515	2202	2114	0.454	1273	929	1227	887	0
4	19	10	"PFJ0441"	"J490_1"	18640	22050	130	458	443	105	58	59	10	100	99	0	1130	1142	244	86	88	14	100	100	0	0.383	0.365	0.374	0.354	1.366	0.357	0.929	120	510	1444	1441	-1.384	400	1044	385	1056	0
4	20	10	"PFJ0443"	"J504_1"	18830	22040	120	1234	1215	242	59	61	11	100	100	0	761	730	154	87	89	15	100	99	0	1.743	1.798	1.782	1.848	1.385	1.800	0.920	120	449	1849	1799	0.802	1175	674	1156	643	0
4	21	10	"PFJ0445"	"J504_5"	19020	22040	130	111	117	27	60	61	11	100	95	0	632	630	138	87	89	15	100	100	0	0.094	0.105	0.096	0.098	1.618	0.098	0.653	120	523	596	600	-3.418	51	545	57	543	0
4	22	10	"PFJ0448"	"J50_1"	19210	22040	130	22036	21435	4333	60	61	11	100	100	0	15082	14698	3495	89	90	15	100	100	0	1.466	1.463	1.470	1.503	1.333	1.464	0.938	120	633	36969	35984	0.552	21976	14993	21375	14609	0
4	1	11	"PFJ0450"	"J512_2"	15220	22230	120	6513	6295	1488	64	65	12	100	100	0	4822	4681	1244	95	98	20	100	100	0	1.364	1.359	1.365	1.407	1.367	1.353	0.943	120	570	11176	10817	0.448	6449	4727	6231	4586	0
4	2	11	"PFJ0452"	"J53_1"	15410	22240	120	98	110	60	62	62	10	95	85	0	150	162	57	91	92	14	95	88	0	0.610	0.676	0.603	0.618	2.042	0.790	0.407	120	530	95	119	-0.713	36	59	48	71	0
4	3	11	"PFJ0477"	"J53_50"	15600	22230	130	184	186	33	62	62	9	100	100	0	620	625	114	91	92	13	100	100	0	0.231	0.232	0.225	0.231	1.303	0.222	0.864	120	572	651	658	-2.116	122	529	124	534	0
4	4	11	"PFJ0479"	"J53_52"	15790	22230	120	986	946	175	61	62	10	100	100	0	1028	988	234	91	92	13	100	100	0	0.987	0.987	0.984	1.039	1.485	0.959	0.926	120	477	1862	1782	-0.019	925	937	885	897	0
4	5	11	"PFJ0483"	"J53_56"	15970	22250	150	57	59	10	62	63	10	9	1	0	89	91	13	91	93	14	14	1	0	2.500	100000.000	0.923	0.827	3.178	0.082	0.004	156	647	-7	-3	1.322	-5	-2	-3	0	-50
4	6	11	"PFJ0485"	"J53_60"	16170	22230	120	1241	1152	288	61	62	12	100	100	0	1167	1117	286	90	93	29	99	99	0	1.096	1.062	1.078	1.101	1.555	1.064	0.929	120	544	2257	2118	0.132	1180	1077	1091	1027	0
4	7	11	"PFJ0488"	"J541_1"	16370	22240	120	151	144	36	61	63	14	92	90	0	841	824	193	93	98	32	99	99	0	0.120	0.114	0.119	0.108	1.776	0.115	0.821	120	540	838	814	-3.055	90	748	83	731	0
4	8	11	"PFJ0490"	"J541_4"	16530	22290	150	68	344	1157	63	65	14	36	25	0	121	438	1168	96	102	29	45	32	0	0.200	0.822	0.545	0.580	3.292	0.974	0.453	156	598	30	623	-2.322	5	25	281	342	-50
4	9	11	"PFJ0511"	"J58_3"	16740	22250	150	59	60	11	62	64	13	10	1	0	89	91	16	92	97	28	5	0	0	1.000	2.000	0.571	0.653	3.302	0.337	0.120	156	656	-6	-3	0.000	-3	-3	-2	-1	-50
4	10	11	"PFJ0515"	"J6186_1"	16920	22230	110	96	99	21	62	63	11	92	78	0	139	141	30	90	94	39	61	18	0	0.694	0.725	0.605	0.793	2.607	0.176	0.132	80	455	83	88	-0.527	34	49	37	51	0
4	11	11	"PFJ0518"	"J634_1"	17130	22230	120	18969	17446	4458	64	66	30	100	100	0	10962	10235	2302	91	97	50	100	100	0	1.739	1.714	1.757	1.705	1.317	1.744	0.966	120	350	29776	27526	0.798	18905	10871	17382	10144	0
4	12	11	"PFJ0520"	"J63_1"	17290	22300	150	61	64	23	62	65	31	1	1	0	90	90	13	90	94	33	1	0	0	100000.000	100000.000	0.969	0.860	3.548	0.679	0.317	156	358	-1	2	16.610	-1	0	2	0	-50
4	13	11	"PFJ0522"	"J63_4"	17480	22300	150	62	63	21	60	61	13	11	1	0	88	91	17	90	91	22	4	2	0	-1.000	3.000	1.167	1.066	3.175	0.314	0.160	156	435	0	4	Error	2	-2	3	1	-50
4	14	11	"PFJ0525"	"J647_1"	17710	22240	110	1077	1025	217	60	61	10	100	100	0	736	730	193	90	90	13	100	100	0	1.574	1.508	1.505	1.568	1.348	1.453	0.904	80	430	1663	1605	0.655	1017	646	965	640	0
4	15	11	"PFJ0544"	"J687_1"	17900	22250	130	432	423	84	59	60	10	100	100	0	453	453	91	88	89	13	100	100	0	1.022	0.997	1.027	1.004	1.293	0.986	0.876	120	585	738	729	0.031	373	365	364	365	0
4	16	11	"PFJ0548"	"J697_2"	18080	22250	110	167	168	31	58	59	9	100	100	0	571	563	100	87	89	13	100	100	0	0.225	0.231	0.228	0.226	1.379	0.211	0.820	80	499	593	586	-2.151	109	484	110	476	0
4	17	11	"PFJ0552"	"J69_1"	18260	22250	110	1234	1217	230	60	61	11	100	100	0	1126	1074	231	88	92	36	100	100	0	1.131	1.173	1.159	1.186	1.313	1.154	0.923	80	548	2212	2143	0.178	1174	1038	1157	986	0
4	18	11	"PFJ0555"	"J6_12"	18470	22250	110	606	587	109	60	61	11	100	100	0	773	750	131	88	91	22	100	100	0	0.797	0.796	0.778	0.796	1.252	0.779	0.922	80	554	1231	1189	-0.327	546	685	527	662	0
4	19	11	"PFJ0559"	"J6_6"	18660	22250	110	505	488	78	61	62	11	100	100	0	1543	1474	268	88	90	16	100	100	0	0.305	0.308	0.304	0.310	1.177	0.288	0.928	80	513	1899	1813	-1.712	444	1455	427	1386	0
4	20	11	"PFJ0565"	"J71_1"	18840	22260	100	104	105	17	61	62	10	97	95	0	206	212	53	87	89	14	100	100	0	0.361	0.352	0.346	0.357	1.780	0.278	0.503	80	476	162	169	-1.469	43	119	44	125	0
4	21	11	"PFK0726"	"Ks17_16"	19040	22250	120	1372	1292	392	59	60	11	100	100	0	1062	1041	395	87	89	15	100	98	0	1.347	1.292	1.329	1.347	1.642	1.262	0.856	120	570	2288	2187	0.429	1313	975	1233	954	0
4	22	11	"PFK0728"	"Ks1832_1"	19220	22250	110	118	118	18	59	61	11	100	95	0	311	313	63	87	89	15	100	100	0	0.263	0.261	0.266	0.255	1.564	0.223	0.663	80	510	283	285	-1.925	59	224	59	226	0
4	1	12	"PFK0730"	"Ks186_1"	15230	22450	120	353	346	120	63	64	11	96	95	0	2106	1956	718	95	97	17	99	99	0	0.144	0.152	0.151	0.154	1.748	0.147	0.894	120	648	2301	2144	-2.794	290	2011	283	1861	0
4	2	12	"PFK0733"	"Ks186_9"	15420	22450	110	109	113	21	61	62	10	100	96	0	264	268	43	92	93	14	100	100	0	0.279	0.295	0.290	0.280	1.551	0.278	0.683	80	502	220	228	-1.841	48	172	52	176	0
4	3	12	"PFK0735"	"Ks187_4"	15620	22450	120	410	382	131	60	61	10	98	97	0	557	518	149	91	92	15	99	99	0	0.751	0.754	0.753	0.689	1.923	0.760	0.899	120	553	816	749	-0.413	350	466	322	427	0
4	4	12	"PFK0737"	"Ks187_7"	15790	22430	130	256	251	37	62	63	10	100	100	0	426	418	77	91	93	15	100	100	0	0.579	0.578	0.592	0.581	1.267	0.553	0.902	120	584	529	516	-0.788	194	335	189	327	0
4	5	12	"PFK0762"	"Ks210_15"	15990	22440	130	88	88	14	61	62	10	90	63	0	179	185	32	92	93	15	100	100	0	0.310	0.290	0.298	0.269	2.054	0.240	0.390	120	571	114	120	-1.688	27	87	27	93	0
4	6	12	"PFK0765"	"Ks210_4"	16180	22440	120	91	91	18	61	63	13	82	57	0	181	186	37	91	94	20	100	94	0	0.333	0.316	0.304	0.285	2.201	0.291	0.416	120	616	120	125	-1.585	30	90	30	95	0
4	7	12	"PFK0768"	"Ks220_1"	16400	22460	80	77	79	16	65	67	15	36	13	0	139	136	36	94	100	24	61	48	0	0.267	0.333	0.448	0.419	3.845	0.307	0.175	52	270	57	56	-1.907	12	45	14	42	0
4	8	12	"PFK0770"	"Ks220_7"	16560	22440	140	327	310	90	65	68	14	98	96	0	237	238	53	100	106	30	98	92	0	1.912	1.775	1.826	1.701	1.732	2.041	0.661	156	506	399	383	0.935	262	137	245	138	0
4	9	12	"PFK0781"	"Ks222_1"	16750	22430	130	398	399	73	65	67	14	100	100	0	1678	1669	324	98	105	33	100	100	0	0.211	0.213	0.209	0.212	1.217	0.192	0.890	120	499	1913	1905	-2.246	333	1580	334	1571	0
4	10	12	"PFK0784"	"Ks225_10"	16940	22440	120	826	836	132	62	64	10	100	100	0	599	610	87	92	94	20	100	100	0	1.507	1.494	1.520	1.492	1.235	1.541	0.895	120	566	1271	1292	0.592	764	507	774	518	0
4	11	12	"PFK0806"	"Ks245_1"	17130	22440	130	135	138	28	63	64	10	100	100	0	184	193	46	92	93	14	98	97	0	0.783	0.743	0.760	0.776	1.768	0.562	0.593	120	514	164	176	-0.354	72	92	75	101	0
4	12	12	"PFK0808"	"Ks245_4"	17330	22440	140	471	438	148	63	64	13	99	97	0	431	419	112	92	94	23	99	98	0	1.204	1.147	1.192	1.068	1.613	1.185	0.897	156	424	747	702	0.267	408	339	375	327	0
4	13	12	"PFK0810"	"Ks248_3"	17530	22430	140	392	376	97	61	62	11	100	100	0	414	403	87	90	91	13	99	99	0	1.022	1.006	1.026	0.973	1.502	1.011	0.887	156	483	655	628	0.031	331	324	315	313	0
4	14	12	"PFK0813"	"Ks249_3"	17700	22450	120	427	399	124	60	60	10	99	98	0	593	555	152	90	93	23	100	99	0	0.730	0.729	0.756	0.689	1.669	0.727	0.889	120	536	870	804	-0.455	367	503	339	465	0
4	15	12	"PFK0819"	"Ks259_1"	17890	22440	110	5787	5434	981	60	60	10	100	100	0	3673	3452	722	89	93	29	100	100	0	1.598	1.598	1.560	1.614	1.198	1.566	0.937	80	460	9311	8737	0.676	5727	3584	5374	3363	0
4	16	12	"PFK0823"	"Ks259_6"	18080	22450	120	1437	1307	499	59	60	10	99	99	0	1595	1446	464	88	91	22	99	99	0	0.914	0.919	0.943	0.847	1.789	0.940	0.919	120	538	2885	2606	-0.129	1378	1507	1248	1358	0
4	17	12	"PFK0843"	"Ks26_1"	18270	22450	130	662	628	142	59	61	10	100	100	0	624	615	128	89	92	34	100	100	0	1.127	1.082	1.066	1.068	1.344	1.079	0.904	120	604	1138	1095	0.173	603	535	569	526	0
4	18	12	"PFK0845"	"Ks26_11"	18460	22440	110	343	343	51	61	61	10	100	100	0	1694	1604	314	89	90	14	100	100	0	0.176	0.186	0.181	0.188	1.248	0.173	0.905	80	521	1887	1797	-2.509	282	1605	282	1515	0
4	19	12	"PFK0847"	"Ks26_15"	18660	22440	110	1110	1076	188	63	64	11	100	100	0	816	793	160	90	92	16	100	100	0	1.442	1.441	1.447	1.455	1.193	1.403	0.916	80	508	1773	1716	0.528	1047	726	1013	703	0
4	20	12	"PFK0850"	"Ks26_2"	18840	22450	100	81	83	15	62	63	11	70	38	0	157	160	32	90	90	13	97	91	0	0.284	0.300	0.308	0.277	2.972	0.228	0.197	80	427	86	91	-1.818	19	67	21	70	0
4	21	12	"PFK0853"	"Ks26_24"	19030	22440	120	2357	2123	794	60	61	10	100	100	0	1436	1269	525	89	90	14	95	95	0	1.705	1.748	1.744	1.981	2.105	1.738	0.916	120	521	3644	3243	0.770	2297	1347	2063	1180	0
4	22	12	"PFK0856"	"Ks26_5"	19220	22440	120	1680	1581	415	60	61	10	100	100	0	980	914	283	88	89	13	98	98	0	1.816	1.841	1.826	1.998	1.761	1.830	0.929	120	598	2512	2347	0.861	1620	892	1521	826	0
4	1	13	"PFL0017"	"L1_32"	15230	22630	110	917	886	158	65	66	11	100	100	0	595	576	115	99	101	18	100	100	0	1.718	1.721	1.687	1.749	1.275	1.714	0.912	80	511	1348	1298	0.781	852	496	821	477	0
4	2	13	"PFL0021"	"L1_42"	15420	22630	110	1541	1475	269	62	62	10	100	100	0	2080	2028	380	93	95	16	100	100	0	0.744	0.730	0.727	0.731	1.177	0.710	0.939	80	510	3466	3348	-0.426	1479	1987	1413	1935	0
4	3	13	"PFL0023"	"L1_45"	15620	22630	110	149	147	26	61	61	10	100	100	0	186	193	33	92	94	16	100	100	0	0.936	0.851	0.885	0.856	1.643	0.783	0.661	80	478	182	187	-0.095	88	94	86	101	0
4	4	13	"PFL0026"	"L1_48"	15800	22640	110	141	136	23	61	62	10	100	100	0	257	249	38	92	93	15	100	100	0	0.485	0.478	0.482	0.464	1.505	0.444	0.718	80	496	245	232	-1.044	80	165	75	157	0
4	5	13	"PFL0028"	"L1_52"	15990	22630	110	144	145	22	62	63	11	100	100	0	441	432	97	92	94	15	100	100	0	0.235	0.244	0.255	0.246	1.405	0.212	0.791	80	494	431	423	-2.090	82	349	83	340	0
4	6	13	"PFL0030"	"L1_56"	16180	22630	110	730	719	108	62	63	11	100	100	0	586	568	102	93	94	15	100	100	0	1.355	1.383	1.380	1.404	1.265	1.341	0.923	80	503	1161	1132	0.438	668	493	657	475	0
4	7	13	"PFL0048"	"L1_89"	16390	22630	130	164	163	35	63	65	12	100	99	0	227	221	48	94	97	18	100	98	0	0.759	0.787	0.785	0.800	1.594	0.750	0.760	120	643	234	227	-0.397	101	133	100	127	0
4	8	13	"PFL0052"	"L1_94"	16580	22620	110	2601	2374	628	65	67	13	100	100	0	1426	1301	386	99	101	20	100	100	0	1.911	1.921	1.901	2.031	1.591	1.856	0.899	80	458	3863	3511	0.934	2536	1327	2309	1202	0
4	9	13	"PFL0055"	"L1_97"	16770	22630	120	2200	1942	649	62	64	11	100	100	0	1439	1352	425	95	98	23	99	99	0	1.591	1.496	1.508	1.484	1.755	1.519	0.923	120	554	3482	3137	0.670	2138	1344	1880	1257	0
4	10	13	"PFL0057"	"L1_99"	16960	22630	110	148	155	33	61	62	10	100	98	0	488	481	115	90	91	13	100	100	0	0.219	0.240	0.241	0.236	1.453	0.223	0.786	80	459	485	485	-2.194	87	398	94	391	0
4	11	13	"PFL0059"	"L2_10"	17150	22630	120	671	627	190	62	63	10	100	100	0	838	791	233	90	91	14	99	99	0	0.814	0.806	0.816	0.803	1.476	0.804	0.913	120	517	1357	1266	-0.297	609	748	565	701	0
4	12	13	"PFL0061"	"L2_104"	17340	22630	120	2914	2639	890	63	64	11	100	100	0	1647	1526	524	92	93	16	100	98	0	1.833	1.796	1.787	1.883	1.759	1.835	0.918	120	482	4406	4010	0.875	2851	1555	2576	1434	0
4	13	13	"PFL0082"	"L2_146"	17530	22630	120	591	555	159	62	63	11	100	100	0	1201	1114	301	90	92	15	99	99	0	0.476	0.481	0.488	0.487	1.667	0.472	0.903	120	429	1640	1517	-1.071	529	1111	493	1024	0
4	14	13	"PFL0084"	"L2_148"	17690	22670	150	62	64	12	59	61	11	24	8	0	97	103	23	89	93	23	30	10	0	0.375	0.357	0.533	0.527	3.368	0.244	0.101	156	587	11	19	-1.415	3	8	5	14	-50
4	15	13	"PFL0086"	"L2_15"	17900	22630	130	746	721	143	59	60	11	100	100	0	985	930	170	88	92	27	100	100	0	0.766	0.786	0.790	0.782	1.272	0.772	0.909	120	623	1584	1504	-0.385	687	897	662	842	0
4	16	13	"PFL0089"	"L2_154"	18100	22630	120	190	186	51	58	59	9	96	95	0	276	264	66	85	87	14	96	96	0	0.691	0.715	0.697	0.668	2.028	0.704	0.823	120	519	323	307	-0.533	132	191	128	179	0
4	17	13	"PFL0091"	"L2_158"	18280	22630	110	110	112	18	60	60	9	100	100	0	269	272	46	88	89	14	100	100	0	0.276	0.283	0.277	0.274	1.496	0.255	0.676	80	449	231	236	-1.856	50	181	52	184	0
4	18	13	"PFL0098"	"L2_172"	18470	22630	110	338	319	69	60	61	10	100	100	0	363	346	74	90	92	16	100	100	0	1.018	1.012	1.011	1.001	1.418	0.957	0.857	80	493	551	515	0.026	278	273	259	256	0
4	19	13	"PFL0119"	"L2_203"	18660	22630	120	3381	3204	811	61	62	11	100	100	0	4807	4608	1035	89	91	16	100	100	0	0.704	0.696	0.706	0.687	1.263	0.688	0.928	120	581	8038	7662	-0.507	3320	4718	3143	4519	0
4	20	13	"PFL0123"	"L2_210"	18860	22620	110	183	182	37	60	62	11	100	100	0	250	248	53	90	91	15	100	100	0	0.769	0.772	0.747	0.786	1.575	0.711	0.769	80	469	283	280	-0.379	123	160	122	158	0
4	21	13	"PFL0127"	"L2_216"	19040	22630	120	5536	5020	1779	62	62	10	100	100	0	3668	3251	1228	88	89	13	99	99	0	1.529	1.567	1.560	1.654	1.839	1.568	0.919	120	541	9054	8121	0.613	5474	3580	4958	3163	0
4	22	13	"PFL0129"	"L2_220"	19240	22630	110	247	241	47	62	63	11	100	100	0	912	905	165	89	92	21	100	100	0	0.225	0.219	0.216	0.216	1.247	0.219	0.879	80	500	1008	995	-2.153	185	823	179	816	0
4	1	14	"PFL0131"	"L2_226"	15240	22820	120	236	233	65	66	68	12	99	97	0	370	358	94	102	103	17	98	98	0	0.634	0.652	0.652	0.630	1.666	0.629	0.837	120	616	438	423	-0.657	170	268	167	256	0
4	2	14	"PFL0133"	"L2_23"	15440	22820	120	113	111	21	64	65	10	95	87	0	460	444	116	95	97	15	100	99	0	0.134	0.135	0.134	0.130	1.847	0.124	0.668	120	550	414	396	-2.897	49	365	47	349	0
4	3	14	"PFM0391"	"M35930_11"	15640	22820	120	258	246	53	62	62	10	100	100	0	988	980	249	93	95	14	100	100	0	0.219	0.207	0.209	0.206	1.387	0.198	0.878	120	532	1091	1071	-2.191	196	895	184	887	0
4	4	14	"PFM0393"	"M35930_13"	15830	22820	120	234	225	63	61	62	11	99	97	0	716	672	194	92	94	15	100	99	0	0.277	0.283	0.289	0.279	1.663	0.269	0.854	120	495	797	744	-1.851	173	624	164	580	0
4	5	14	"PFM0395"	"M35930_4"	16010	22820	120	320	303	92	62	64	13	100	97	0	1254	1223	421	93	94	15	100	100	0	0.222	0.213	0.209	0.213	1.673	0.201	0.885	120	581	1419	1371	-2.170	258	1161	241	1130	0
4	6	14	"PFM0398"	"M35930_8"	16210	22820	120	178	173	49	62	63	11	97	95	0	1109	1051	371	93	94	15	98	98	0	0.114	0.116	0.116	0.117	1.614	0.112	0.857	120	528	1132	1069	-3.131	116	1016	111	958	0
4	7	14	"PFM0400"	"M35935_1"	16380	22820	110	178	179	41	63	64	11	100	100	0	373	367	78	94	96	16	100	100	0	0.412	0.425	0.421	0.417	1.390	0.415	0.809	80	464	394	389	-1.279	115	279	116	273	0
4	8	14	"PFM0406"	"M364_1"	16580	22820	110	165	164	37	64	65	12	100	98	0	435	431	88	97	99	19	100	100	0	0.299	0.299	0.300	0.287	1.469	0.280	0.785	80	513	439	434	-1.743	101	338	100	334	0
4	9	14	"PFM0424"	"M36950_1"	16770	22820	130	913	876	190	62	63	11	100	100	0	608	585	133	92	94	16	100	100	0	1.649	1.651	1.662	1.685	1.363	1.624	0.920	120	609	1367	1307	0.722	851	516	814	493	0
4	10	14	"PFM0426"	"M3696_3"	16970	22820	120	322	310	88	62	63	11	100	100	0	651	636	185	89	91	14	99	99	0	0.463	0.453	0.442	0.447	1.528	0.439	0.875	120	519	822	795	-1.112	260	562	248	547	0
4	11	14	"PFM0431"	"M37116_3"	17150	22820	120	25766	22198	7418	65	69	24	100	100	0	16333	14253	4635	92	95	21	100	100	0	1.582	1.563	1.560	1.568	1.667	1.577	0.920	120	538	41942	36294	0.662	25701	16241	22133	14161	0
4	12	14	"PFM0433"	"M37145_2"	17340	22820	120	1140	1063	351	65	67	13	100	100	0	2446	2341	674	93	95	16	100	100	0	0.457	0.444	0.453	0.431	1.569	0.442	0.922	120	500	3428	3246	-1.130	1075	2353	998	2248	0
4	13	14	"PFM0435"	"M37197_1"	17530	22820	120	719	665	211	62	64	11	100	100	0	610	570	160	93	93	15	99	99	0	1.271	1.264	1.279	1.263	1.652	1.283	0.890	120	423	1174	1080	0.346	657	517	603	477	0
4	14	14	"PFM0438"	"M37465_1"	17700	22860	150	67	69	13	60	62	11	37	14	0	100	104	20	90	91	14	41	20	0	0.700	0.643	0.732	0.684	3.708	0.306	0.066	156	598	17	23	-0.515	7	10	9	14	-50
4	15	14	"PFM0452"	"M37794_2"	17910	22820	110	270	264	50	59	60	11	100	100	0	1402	1376	250	87	88	14	100	100	0	0.160	0.159	0.166	0.156	1.312	0.154	0.881	80	504	1526	1494	-2.640	211	1315	205	1289	0
4	16	14	"PFM0454"	"M37794_6"	18110	22820	110	88	88	16	60	61	10	86	70	0	200	205	34	86	87	13	100	100	0	0.246	0.235	0.209	0.202	2.187	0.191	0.374	80	503	142	147	-2.026	28	114	28	119	0
4	17	14	"PFM0457"	"M37914_2"	18300	22820	120	1901	1679	721	62	63	11	98	98	0	1274	1172	401	89	90	13	99	99	0	1.552	1.493	1.517	1.299	1.975	1.579	0.900	120	547	3024	2700	0.634	1839	1185	1617	1083	0
4	18	14	"PFM0459"	"M38113_2"	18480	22820	120	364	326	110	62	62	10	97	96	0	1252	1166	367	90	91	14	100	100	0	0.260	0.245	0.248	0.231	1.673	0.241	0.885	120	547	1464	1340	-1.944	302	1162	264	1076	0
4	19	14	"PFM0461"	"M38127_1"	18670	22810	110	449	442	98	60	61	10	100	100	0	476	448	122	89	91	15	98	98	0	1.005	1.064	1.045	1.130	1.552	0.994	0.877	80	476	776	741	0.007	389	387	382	359	0
4	20	14	"PFM0464"	"M38218_2"	18860	22810	110	5549	5119	1129	61	62	11	100	100	0	6185	5705	1499	89	93	46	100	100	0	0.900	0.901	0.889	0.917	1.229	0.860	0.930	80	511	11584	10674	-0.152	5488	6096	5058	5616	0
4	21	14	"PFM0486"	"M38941_8"	19050	22820	130	469	450	128	61	62	10	100	100	0	478	476	97	87	91	42	100	100	0	1.043	1.000	0.999	0.970	1.347	1.036	0.890	120	593	799	778	0.061	408	391	389	389	0
4	22	14	"PFM0489"	"M39036_2"	19230	22820	100	162	162	31	61	62	10	100	100	0	288	288	50	87	89	14	100	100	0	0.502	0.502	0.527	0.493	1.489	0.479	0.730	80	429	302	302	-0.993	101	201	101	201	0
4	1	15	"PFM0494"	"M39668_5"	15260	23010	120	373	367	137	65	67	11	98	98	0	559	550	178	99	101	16	99	99	0	0.670	0.670	0.677	0.645	1.812	0.674	0.893	120	581	768	753	-0.579	308	460	302	451	0
4	2	15	"PFM0503"	"M40983_1"	15450	23010	120	161	159	41	66	67	11	97	94	0	263	261	63	97	99	16	99	99	0	0.572	0.567	0.552	0.534	1.781	0.540	0.748	120	484	261	257	-0.805	95	166	93	164	0
4	3	15	"PFM0505"	"M40983_3"	15630	23010	120	121	122	28	63	64	11	96	93	0	191	191	39	95	97	15	98	95	0	0.604	0.615	0.562	0.609	1.697	0.592	0.632	120	555	154	155	-0.727	58	96	59	96	0
4	4	15	"PFM0508"	"M41041_1"	15830	23010	120	1778	1607	627	63	66	16	99	99	0	1606	1535	490	95	97	16	100	100	0	1.135	1.072	1.109	0.962	1.885	1.114	0.913	120	488	3226	2984	0.183	1715	1511	1544	1440	0
4	5	15	"PFN0062"	"N128_62"	15960	23060	150	65	67	14	64	67	17	14	3	0	96	101	22	95	97	17	21	10	0	1.000	0.500	0.764	0.784	3.155	0.563	0.188	156	684	2	9	0.000	1	1	3	6	-50
4	6	15	"PFN0064"	"N128_64"	16200	23020	150	81	81	18	62	63	11	67	40	0	117	117	21	91	93	15	64	37	0	0.731	0.731	0.885	0.857	2.415	0.652	0.275	156	727	45	45	-0.453	19	26	19	26	-50
4	7	15	"PFN0066"	"N128_68"	16400	23000	110	383	372	98	63	64	11	100	100	0	668	650	167	91	93	17	100	100	0	0.555	0.553	0.560	0.552	1.270	0.517	0.896	80	516	897	868	-0.850	320	577	309	559	0
4	8	15	"PFN0069"	"N128_71"	16590	23010	120	120	120	30	64	65	12	90	81	0	441	425	116	95	97	18	100	98	0	0.162	0.170	0.178	0.159	1.787	0.160	0.675	120	532	402	386	-2.627	56	346	56	330	0
4	9	15	"PFN0071"	"N128_73"	16770	23010	110	143	142	24	63	64	11	100	97	0	214	213	40	94	95	16	98	98	0	0.667	0.664	0.641	0.662	1.603	0.572	0.687	80	462	200	198	-0.585	80	120	79	119	0
4	10	15	"PFN0074"	"N128_76"	16970	23010	120	494	450	153	62	66	23	95	95	0	469	446	127	91	95	26	98	97	0	1.143	1.093	1.122	1.002	1.987	1.117	0.881	120	516	810	743	0.193	432	378	388	355	0
4	11	15	"PFN0092"	"N129_12"	17150	23060	150	78	88	40	66	70	23	34	21	0	110	124	55	94	102	68	12	5	0	0.750	0.733	0.776	0.825	2.635	0.912	0.708	156	663	28	52	-0.415	12	16	22	30	-50
4	12	15	"PFN0094"	"N129_14"	17350	23010	120	1434	1327	480	67	69	17	100	98	0	857	841	247	95	96	16	100	100	0	1.794	1.689	1.739	1.559	1.733	1.760	0.912	120	498	2129	2006	0.843	1367	762	1260	746	0
4	13	15	"PFN0096"	"N129_17"	17530	23010	100	118	119	20	67	68	13	98	87	0	306	304	61	97	100	20	100	100	0	0.244	0.251	0.252	0.247	1.579	0.236	0.685	80	422	260	259	-2.035	51	209	52	207	0
4	14	15	"PFN0098"	"N129_22"	17730	23000	110	2612	2454	674	65	66	12	100	100	0	2973	2803	879	96	98	18	100	100	0	0.885	0.883	0.864	0.907	1.335	0.844	0.917	80	419	5424	5096	-0.176	2547	2877	2389	2707	0
4	15	15	"PFN0100"	"N129_33"	17920	23010	120	166	163	46	61	62	10	96	95	0	1052	969	312	91	92	15	100	99	0	0.109	0.116	0.112	0.114	1.689	0.114	0.869	120	561	1066	980	-3.194	105	961	102	878	0
4	16	15	"PFN0102"	"N129_38"	18110	23010	100	133	135	26	61	62	11	100	100	0	213	215	39	90	91	14	100	100	0	0.585	0.592	0.567	0.584	1.534	0.567	0.709	80	466	195	199	-0.773	72	123	74	125	0
4	17	15	"PFN0119"	"N130_21"	18310	23010	110	234	227	54	63	64	11	100	98	0	277	274	59	89	91	14	100	100	0	0.910	0.886	0.894	0.876	1.484	0.883	0.818	80	497	359	349	-0.137	171	188	164	185	0
4	18	15	"PFN0121"	"N130_25"	18490	23010	110	271	263	58	63	64	11	100	100	0	396	391	67	91	92	14	100	100	0	0.682	0.667	0.687	0.654	1.337	0.663	0.848	80	450	513	500	-0.552	208	305	200	300	0
4	19	15	"PFN0124"	"N130_29"	18680	23010	120	172	173	52	60	61	11	96	93	0	829	768	255	89	91	15	100	100	0	0.151	0.166	0.172	0.161	1.744	0.157	0.822	120	595	852	792	-2.724	112	740	113	679	0
4	20	15	"PFN0127"	"N130_35"	18870	23000	110	611	609	147	60	60	10	100	100	0	461	454	106	88	92	45	100	98	0	1.477	1.500	1.464	1.515	1.280	1.453	0.879	80	507	924	915	0.563	551	373	549	366	0
4	21	15	"PFN0130"	"N130_4"	19060	23000	110	3356	3184	1069	60	61	10	100	100	0	3342	3294	1307	87	89	15	100	100	0	1.013	0.974	0.941	1.023	1.351	0.899	0.908	80	493	6551	6331	0.018	3296	3255	3124	3207	0
4	22	15	"PFN0132"	"N130_41"	19250	23010	110	223	221	52	59	60	10	100	100	0	338	333	76	88	89	13	100	100	0	0.656	0.661	0.681	0.666	1.443	0.648	0.829	80	482	414	407	-0.608	164	250	162	245	0
4	1	16	"PFN0149"	"N131_17"	15260	23200	120	230	221	49	64	65	11	100	100	0	555	530	109	96	102	67	100	100	0	0.362	0.362	0.374	0.354	1.441	0.348	0.847	120	580	625	591	-1.467	166	459	157	434	0
4	2	16	"PFN0153"	"N131_27"	15450	23200	120	1350	1269	484	66	67	12	100	99	0	1405	1321	412	98	106	103	99	99	0	0.982	0.984	1.042	0.912	1.673	1.012	0.900	120	431	2591	2426	-0.026	1284	1307	1203	1223	0
4	3	16	"PFN0155"	"N131_4"	15600	23250	150	67	68	12	65	66	12	22	5	0	99	102	19	98	100	16	25	7	0	2.000	0.750	0.786	0.780	3.405	0.260	0.038	156	541	3	7	1.000	2	1	3	4	-50
4	4	16	"PFN0157"	"N131_5"	15780	23250	150	69	76	22	66	69	17	30	19	0	102	104	20	98	100	19	22	7	0	0.750	1.667	1.120	1.238	4.015	1.167	0.178	156	642	7	16	-0.415	3	4	10	6	-50
4	5	16	"PFN0159"	"N131_52"	16020	23200	130	3422	3025	1050	65	68	16	100	100	0	4063	3779	1103	96	99	18	100	100	0	0.846	0.804	0.816	0.744	1.705	0.815	0.921	120	544	7324	6643	-0.241	3357	3967	2960	3683	0
4	6	16	"PFN0164"	"N132_101"	16210	23200	130	3996	3538	1124	64	64	10	100	100	0	2789	2504	687	93	96	16	100	100	0	1.458	1.441	1.451	1.393	1.584	1.497	0.926	120	531	6628	5885	0.544	3932	2696	3474	2411	0
4	7	16	"PFN0559"	"N143_59"	16400	23260	150	68	70	16	65	66	12	21	6	0	102	108	41	94	98	20	28	7	0	0.375	0.357	0.556	0.678	4.136	0.153	0.043	156	704	11	19	-1.415	3	8	5	14	-50
4	8	16	"PFN0564"	"N143_71"	16600	23190	120	675	624	193	66	68	13	100	100	0	1148	1070	321	98	101	19	99	98	0	0.580	0.574	0.587	0.593	1.670	0.564	0.914	120	522	1659	1530	-0.786	609	1050	558	972	0
4	9	16	"PFN0566"	"N143_9"	16780	23190	110	137	137	31	66	68	12	95	93	0	170	178	35	97	101	24	97	85	0	0.973	0.877	0.938	0.828	2.066	0.817	0.533	80	480	144	152	-0.040	71	73	71	81	0
4	10	16	"PFN0576"	"N145_12"	16970	23190	110	1277	1207	293	64	66	12	100	100	0	2818	2585	713	95	102	67	100	100	0	0.445	0.459	0.459	0.464	1.322	0.423	0.907	80	471	3936	3633	-1.167	1213	2723	1143	2490	0
4	11	16	"PFN0578"	"N145_20"	17160	23190	110	2414	2239	540	68	70	15	100	100	0	3142	2968	822	98	109	94	100	100	0	0.771	0.756	0.740	0.773	1.344	0.703	0.923	80	391	5390	5041	-0.376	2346	3044	2171	2870	0
4	12	16	"PFN0580"	"N145_23"	17350	23190	120	60936	53904	14942	76	84	33	100	100	40	36584	32023	11770	107	124	75	99	97	0	1.668	1.687	1.636	1.947	2.016	1.646	0.934	120	516	97337	85744	0.739	60860	36477	53828	31916	0
4	13	16	"PFN0603"	"N147_10"	17540	23190	110	604	574	122	78	86	32	100	100	0	488	474	116	112	126	52	98	98	0	1.399	1.370	1.348	1.387	1.297	1.331	0.856	80	494	902	858	0.484	526	376	496	362	0
4	14	16	"PFN0605"	"N147_13"	17730	23190	110	1066	1011	193	69	71	13	100	100	0	1444	1363	290	100	104	22	100	100	0	0.742	0.746	0.727	0.753	1.188	0.720	0.944	80	507	2341	2205	-0.431	997	1344	942	1263	0
4	15	16	"PFN0610"	"N147_2"	17920	23200	120	861	816	350	65	68	16	98	97	0	1047	947	373	93	96	17	98	98	0	0.834	0.879	0.891	0.850	1.898	0.888	0.925	120	576	1750	1605	-0.261	796	954	751	854	0
4	16	16	"PFN0612"	"N147_24"	18100	23200	100	232	230	50	63	64	11	100	100	0	283	279	45	92	93	13	100	100	0	0.885	0.893	0.855	0.875	1.410	0.917	0.804	80	443	360	354	-0.177	169	191	167	187	0
4	17	16	"PFN0615"	"N147_4"	18300	23190	110	511	476	111	65	65	11	100	100	0	491	476	116	91	95	51	100	97	0	1.115	1.068	1.072	1.090	1.350	1.019	0.807	80	494	846	796	0.157	446	400	411	385	0
4	18	16	"PFN0617"	"N148_1"	18480	23190	130	506	486	113	66	66	11	100	100	0	357	345	75	92	95	46	99	95	0	1.660	1.660	1.628	1.689	1.430	1.593	0.757	120	625	705	673	0.732	440	265	420	253	0
4	19	16	"PFN0640"	"N149_7"	18680	23200	100	236	235	50	61	62	11	100	100	0	220	222	39	90	91	15	100	98	0	1.346	1.318	1.349	1.325	1.401	1.336	0.802	80	428	305	306	0.429	175	130	174	132	0
4	20	16	"PFN0642"	"N150_10"	18870	23200	120	2325	2077	787	60	60	10	100	100	0	1406	1283	404	89	90	13	100	100	0	1.720	1.689	1.757	1.603	1.919	1.768	0.907	120	554	3582	3211	0.782	2265	1317	2017	1194	0
4	21	16	"PFN0645"	"N150_15"	19060	23200	120	1468	1321	504	60	61	10	100	99	0	937	874	285	89	91	15	99	99	0	1.660	1.606	1.651	1.483	1.807	1.670	0.901	120	534	2256	2046	0.732	1408	848	1261	785	0
4	22	16	"PFN0647"	"N150_19"	19250	23200	120	229	220	74	60	61	11	95	93	0	678	672	500	89	90	15	99	98	0	0.287	0.274	0.300	0.285	1.765	0.169	0.563	120	519	758	743	-1.801	169	589	160	583	0
4	1	17	"PFN0649"	"N150_27"	15260	23390	120	4836	4336	1575	65	67	13	100	100	0	3416	3193	1178	99	105	89	98	97	0	1.438	1.380	1.386	1.458	2.015	1.388	0.924	120	586	8088	7365	0.524	4771	3317	4271	3094	0
4	2	17	"PFN0652"	"N150_32"	15450	23390	120	562	550	122	67	68	12	100	100	0	705	706	150	98	106	101	100	99	0	0.815	0.794	0.823	0.794	1.319	0.733	0.803	120	453	1102	1091	-0.294	495	607	483	608	0
4	3	17	"PFN0668"	"N150_62"	15640	23390	110	166	164	33	66	67	11	100	100	0	329	324	62	99	100	16	100	100	0	0.435	0.436	0.434	0.425	1.497	0.400	0.756	80	340	330	323	-1.202	100	230	98	225	0
4	4	17	"PFN0670"	"N150_65"	15830	23390	100	93	94	18	65	66	11	83	58	0	163	159	31	99	100	16	91	80	0	0.438	0.483	0.463	0.455	2.426	0.366	0.321	80	347	92	89	-1.193	28	64	29	60	0
4	5	17	"PFN0672"	"N150_68"	16000	23390	110	384	375	76	65	67	12	100	100	0	3757	3677	721	98	108	85	100	100	0	0.087	0.087	0.087	0.085	1.294	0.083	0.900	80	466	3978	3889	-3.520	319	3659	310	3579	0
4	6	17	"PFN0674"	"N150_71"	16200	23390	110	265	261	53	65	67	12	100	100	0	1597	1564	284	96	105	81	100	100	0	0.133	0.134	0.133	0.130	1.340	0.124	0.880	80	506	1701	1664	-2.908	200	1501	196	1468	0
4	7	17	"PFN0676"	"N150_75"	16410	23390	130	165	162	37	65	66	12	98	95	0	763	730	131	96	99	24	100	100	0	0.150	0.153	0.150	0.144	1.494	0.150	0.831	120	515	767	731	-2.738	100	667	97	634	0
4	8	17	"PFN0678"	"N150_78"	16590	23390	120	998	914	328	64	66	12	100	100	0	618	561	200	96	99	19	95	94	0	1.789	1.828	1.808	1.984	1.809	1.827	0.904	120	493	1456	1315	0.839	934	522	850	465	0
4	9	17	"PFN0783"	"N157_18"	16780	23390	120	537	493	142	65	67	11	99	99	0	505	472	115	95	96	15	100	100	0	1.151	1.135	1.119	1.104	1.625	1.146	0.897	120	534	882	805	0.203	472	410	428	377	0
4	10	17	"PFN0789"	"N157_41"	16970	23390	120	209	207	48	65	67	13	100	98	0	892	848	221	97	103	61	98	98	0	0.181	0.189	0.186	0.186	1.549	0.176	0.852	120	534	939	893	-2.465	144	795	142	751	0
4	11	17	"PFN0807"	"N159_20"	17160	23390	120	421	415	127	67	69	14	98	98	0	2937	2620	849	99	105	58	100	100	0	0.125	0.138	0.140	0.134	1.713	0.132	0.903	120	534	3192	2869	-3.003	354	2838	348	2521	0
4	12	17	"PFN0836"	"N163_1"	17350	23390	120	517	500	160	70	74	19	99	97	0	1438	1318	425	101	110	35	100	100	0	0.334	0.353	0.360	0.346	1.637	0.344	0.910	120	518	1784	1647	-1.581	447	1337	430	1217	0
4	13	17	"PFN0840"	"N164_1"	17540	23390	120	8972	8462	3104	73	75	17	100	100	0	4893	4365	1387	104	111	34	100	100	0	1.858	1.969	2.050	1.877	1.612	2.047	0.933	120	554	13688	12650	0.894	8899	4789	8389	4261	0
4	14	17	"PFN0849"	"N165_2"	17730	23390	120	2560	2286	834	70	74	19	99	98	0	1965	1750	510	99	103	24	100	100	0	1.334	1.342	1.371	1.199	1.818	1.393	0.932	120	606	4356	3867	0.416	2490	1866	2216	1651	0
4	15	17	"PFN0935"	"N181_4"	17950	23400	90	136	138	27	67	74	23	96	82	0	158	170	41	95	100	22	98	73	0	1.095	0.947	1.105	0.971	1.845	0.811	0.449	52	366	132	146	0.131	69	63	71	75	0
4	16	17	"PFN0929"	"N181_18"	18110	23380	110	3907	3545	855	66	67	13	100	100	0	2504	2328	568	94	99	39	100	100	0	1.594	1.557	1.547	1.569	1.247	1.525	0.920	80	493	6251	5713	0.672	3841	2410	3479	2234	0
4	17	17	"PFN0946"	"N185_14"	18300	23380	110	3412	3191	757	70	72	14	100	100	0	2747	2596	655	99	104	43	100	100	0	1.262	1.250	1.247	1.262	1.237	1.213	0.925	80	560	5990	5618	0.336	3342	2648	3121	2497	0
4	18	17	"PFN0382"	"N137_2"	18490	23380	110	6690	6275	1565	68	72	45	100	100	0	4005	3789	1045	94	108	137	100	100	0	1.693	1.680	1.636	1.706	1.283	1.632	0.924	80	507	10533	9902	0.760	6622	3911	6207	3695	0
4	19	17	"PFL0032"	"L1_63"	18690	23390	120	326	303	110	62	67	43	93	90	0	1036	958	344	91	103	127	98	94	0	0.279	0.278	0.277	0.258	1.889	0.271	0.879	120	592	1209	1108	-1.840	264	945	241	867	0
4	20	17	"PFL0051"	"L1_92"	18880	23390	120	1708	1534	542	60	61	12	100	100	0	1949	1744	584	89	91	14	100	100	0	0.886	0.891	0.892	0.868	1.857	0.884	0.901	120	579	3508	3129	-0.175	1648	1860	1474	1655	0
4	21	17	"PFL0093"	"L2_163"	19070	23390	120	128	125	29	60	61	10	93	90	0	176	177	40	88	90	15	98	93	0	0.773	0.730	0.748	0.726	1.898	0.685	0.621	120	500	156	154	-0.372	68	88	65	89	0
4	22	17	"PFL0100"	"L2_176"	19240	23380	110	7896	7537	1761	61	64	26	100	100	0	5214	4851	1196	91	103	126	100	100	0	1.529	1.571	1.541	1.588	1.293	1.544	0.928	80	475	12958	12236	0.613	7835	5123	7476	4760	0
4	1	18	"PFL0105"	"L2_187"	15260	23570	110	22725	20829	5179	70	77	85	100	100	0	27819	24786	7648	105	154	629	100	100	0	0.817	0.841	0.812	0.868	1.232	0.790	0.949	80	520	50369	45440	-0.291	22655	27714	20759	24681	0
4	2	18	"PFL0107"	"L2_190"	15460	23580	120	455	440	146	70	77	79	94	90	0	879	807	237	103	148	591	64	0	0	0.496	0.526	0.529	0.509	1.409	0.528	0.936	120	590	1161	1074	-1.011	385	776	370	704	0
4	3	18	"PFL0118"	"L2_202"	15650	23580	120	174	171	41	68	69	12	98	97	0	732	697	212	99	101	19	100	100	0	0.167	0.172	0.163	0.170	1.680	0.158	0.802	120	505	739	701	-2.578	106	633	103	598	0
4	4	18	"PFL0126"	"L2_215"	15830	23580	120	1630	1541	543	70	71	12	100	100	0	1575	1487	493	103	105	19	100	100	0	1.060	1.063	1.090	1.040	1.578	1.066	0.925	120	550	3032	2855	0.084	1560	1472	1471	1384	0
4	5	18	"PFJ0334"	"J326_1"	16020	23570	130	24130	21765	5141	71	72	14	100	100	0	12147	10497	3351	108	114	75	98	98	0	1.998	2.088	2.050	2.215	1.505	2.035	0.942	120	592	36098	32083	0.999	24059	12039	21694	10389	0
4	6	18	"PFJ0360"	"J352_5"	16210	23580	120	1034	976	326	68	70	13	99	99	0	2246	2080	620	100	115	205	99	98	0	0.450	0.459	0.469	0.428	1.576	0.435	0.874	120	618	3112	2888	-1.152	966	2146	908	1980	0
4	7	18	"PFJ0381"	"J38_18"	16410	23580	100	108	109	20	65	67	12	98	78	0	168	171	34	96	98	17	98	87	0	0.597	0.587	0.554	0.570	1.925	0.516	0.478	80	478	115	119	-0.744	43	72	44	75	0
4	8	18	"PFJ0399"	"J43_10"	16600	23580	110	145	147	25	63	65	11	100	100	0	463	441	96	95	96	14	100	100	0	0.223	0.243	0.236	0.245	1.480	0.224	0.799	80	476	450	430	-2.166	82	368	84	346	0
4	9	18	"PFJ0409"	"J43_23"	16780	23580	120	775	714	245	65	67	12	99	98	0	1317	1201	391	95	99	19	100	99	0	0.581	0.587	0.597	0.560	1.675	0.579	0.925	120	586	1932	1755	-0.783	710	1222	649	1106	0
4	10	18	"PFJ0430"	"J478_10"	16970	23580	130	7636	6687	2163	65	67	12	100	100	0	5887	5385	1485	98	99	18	100	100	0	1.308	1.253	1.304	1.177	1.575	1.284	0.928	120	625	13360	11909	0.387	7571	5789	6622	5287	0
4	11	18	"PFJ0226"	"J227_1"	17180	23590	150	83	87	24	65	67	12	59	42	0	122	125	31	98	99	21	51	30	0	0.750	0.815	0.771	0.776	3.049	0.579	0.250	156	664	42	49	-0.415	18	24	22	27	-50
4	12	18	"PFJ0237"	"J232_2"	17340	23570	110	176	172	35	63	64	11	100	100	0	379	370	68	94	97	22	100	100	0	0.396	0.395	0.408	0.385	1.364	0.362	0.824	80	427	398	385	-1.335	113	285	109	276	0
4	13	18	"PFJ0256"	"J245_7"	17540	23580	100	153	151	38	65	66	12	97	92	0	263	264	58	94	97	26	98	97	0	0.521	0.506	0.500	0.485	1.749	0.458	0.646	80	457	257	256	-0.941	88	169	86	170	0
4	14	18	"PFJ0284"	"J269_5"	17730	23570	110	1022	959	194	67	69	12	100	100	0	1394	1293	260	99	102	22	100	100	0	0.737	0.747	0.719	0.746	1.242	0.729	0.922	80	478	2250	2086	-0.439	955	1295	892	1194	0
4	15	18	"PFJ0315"	"J2975_2"	17920	23570	110	1947	1911	412	66	68	13	100	100	0	1477	1400	313	96	99	18	100	100	0	1.362	1.415	1.402	1.425	1.173	1.394	0.931	80	501	3262	3149	0.446	1881	1381	1845	1304	0
4	16	18	"PFJ0365"	"J378_1"	18110	23570	110	760	738	127	65	67	13	100	100	0	2279	2187	379	95	100	40	100	100	0	0.318	0.322	0.320	0.321	1.210	0.308	0.930	80	447	2879	2765	-1.652	695	2184	673	2092	0
4	17	18	"PFK0117"	"Km799_7"	18270	23630	150	75	78	19	70	72	15	29	11	0	106	111	27	99	102	22	22	12	0	0.714	0.667	0.845	0.797	3.135	0.458	0.199	156	709	12	20	-0.485	5	7	8	12	-50
4	18	18	"PFK0142"	"Kn10286_1"	18490	23570	110	1311	1197	243	66	70	45	100	100	0	1607	1483	346	95	107	127	100	100	0	0.823	0.815	0.798	0.828	1.242	0.791	0.935	80	438	2757	2519	-0.280	1245	1512	1131	1388	0
4	19	18	"PFK0175"	"Kn1239_1"	18640	23610	150	77	94	39	65	73	47	32	8	0	106	128	46	94	108	134	2	0	0	1.000	0.853	0.859	0.924	2.548	0.599	0.474	156	526	24	63	0.000	12	12	29	34	-50
4	20	18	"PFK0203"	"Kn1453_6"	18810	23650	150	70	93	208	65	70	21	17	3	0	96	98	23	93	97	23	9	1	0	1.667	5.600	0.857	0.857	3.857	0.845	0.260	156	662	8	33	0.737	5	3	28	5	-50
4	21	18	"PFK0250"	"Kn2004_3"	19060	23570	110	1118	1049	243	63	64	14	100	100	0	869	859	182	91	93	17	100	100	0	1.356	1.284	1.309	1.282	1.259	1.308	0.907	80	424	1833	1754	0.439	1055	778	986	768	0
4	22	18	"PFK0277"	"Kn2223_1"	19200	23640	150	68	111	452	63	66	15	28	12	0	105	107	20	91	96	22	35	8	0	0.357	3.000	0.810	0.773	3.567	0.443	0.118	156	758	19	64	-1.485	5	14	48	16	-50
4	1	19	"PFK0478"	"Kn610_1"	15260	23770	120	549	498	180	68	75	83	92	88	0	1191	1064	386	106	153	622	80	28	0	0.443	0.449	0.431	0.439	1.800	0.436	0.907	120	531	1566	1388	-1.174	481	1085	430	958	0
4	2	19	"PFK0517"	"Kn8027_1"	15390	23810	150	72	72	14	69	74	73	0	0	0	109	110	17	105	141	541	0	0	0	0.750	0.600	0.848	0.829	3.318	0.150	0.010	156	704	7	8	-0.415	3	4	3	5	-50
4	3	19	"PFK0524"	"Kn836_1"	15640	23770	120	279	280	96	69	69	12	99	95	0	454	434	127	103	105	20	100	99	0	0.598	0.637	0.633	0.593	1.728	0.637	0.842	120	608	561	542	-0.741	210	351	211	331	0
4	4	19	"PFK0554"	"Kn962_1"	15830	23780	90	88	86	17	68	69	11	61	42	0	182	177	39	104	106	20	86	78	0	0.256	0.247	0.294	0.298	2.560	0.205	0.193	52	343	98	91	-1.963	20	78	18	73	0
4	5	19	"PFK0701"	"Ks15_2"	16010	23790	150	92	96	30	70	72	14	57	42	0	132	166	81	110	112	22	49	36	0	1.000	0.464	0.521	0.571	3.052	0.307	0.415	156	654	44	82	0.000	22	22	26	56	-50
4	6	19	"PFK0743"	"Ks196_1"	16150	23820	150	66	67	11	68	70	13	10	0	0	104	104	18	106	120	211	0	0	0	1.000	0.500	0.769	0.664	3.849	0.188	0.033	156	582	-4	-3	0.000	-2	-2	-1	-2	-50
4	7	19	"PFK1214"	"Ks82_7"	16360	23820	150	71	72	14	69	71	14	17	5	0	115	116	21	107	142	510	0	0	0	0.250	0.333	0.720	0.806	3.358	0.214	0.044	156	678	10	12	-2.000	2	8	3	9	-50
4	8	19	"PFK1273"	"Ks97_17"	16580	23790	150	96	99	28	70	72	17	57	41	0	174	175	51	105	137	489	0	0	0	0.377	0.414	0.443	0.426	2.407	0.005	0.012	156	633	95	99	-1.408	26	69	29	70	-50
4	9	19	"PFK0237"	"Kn1802_2"	16740	23870	150	138	314	275	75	77	18	64	55	0	321	800	810	126	138	57	64	58	0	0.323	0.355	0.366	0.361	2.161	0.341	0.931	156	582	258	913	-1.630	63	195	239	674	-50
4	10	19	"PFK0352"	"Kn3360_1"	16940	23820	150	74	75	13	70	71	14	16	5	0	127	128	23	112	120	62	1	0	0	0.267	0.313	0.500	0.489	3.468	0.168	0.059	156	677	19	21	-1.907	4	15	5	16	-50
4	11	19	"PFK0401"	"Kn4252_4"	17150	23800	150	75	78	28	66	68	12	41	15	0	124	128	31	105	108	21	46	19	0	0.474	0.522	0.618	0.596	2.869	0.454	0.133	156	689	28	35	-1.078	9	19	12	23	-50
4	12	19	"PFK0571"	"Ks101_8"	17350	23760	110	143	143	30	65	66	11	97	97	0	545	537	124	98	101	17	100	100	0	0.174	0.178	0.183	0.173	1.573	0.164	0.748	80	511	525	517	-2.519	78	447	78	439	0
4	13	19	"PFBL B0018"	"oPFBLOB0018"	17540	23760	110	297	288	59	66	67	12	100	100	0	1357	1297	250	99	102	29	100	100	0	0.184	0.185	0.189	0.182	1.311	0.175	0.887	80	498	1489	1420	-2.445	231	1258	222	1198	0
4	14	19	"PFM60469"	"oPFM60469"	17730	23760	120	36175	31375	12593	70	72	14	100	100	0	32136	28544	9628	101	105	29	100	100	0	1.127	1.101	1.134	0.986	1.844	1.134	0.930	120	561	68140	59748	0.173	36105	32035	31305	28443	0
4	15	19	"PFB0683"	"oPFB0683"	17920	23760	120	1104	1006	349	69	70	13	100	99	0	1024	947	313	98	101	18	98	98	0	1.118	1.104	1.091	1.100	1.794	1.112	0.918	120	554	1961	1786	0.161	1035	926	937	849	0
4	16	19	"PFG0004"	"oPFG0004"	18110	23760	120	409	396	116	66	67	10	99	99	0	923	876	248	95	97	15	100	99	0	0.414	0.423	0.427	0.428	1.682	0.411	0.885	120	419	1171	1111	-1.271	343	828	330	781	0
4	17	19	"PFC0763"	"oPFC0763"	18260	23820	150	73	76	17	67	69	13	33	16	0	99	103	21	96	97	17	23	10	0	2.000	1.286	1.000	1.002	3.383	0.545	0.221	156	556	9	16	1.000	6	3	9	7	-50
4	18	19	"PFL0014"	"oPFL0014"	18490	23760	120	1962	1842	645	68	71	15	100	100	0	2714	2527	908	95	97	19	99	99	0	0.723	0.729	0.735	0.773	2.029	0.716	0.927	120	544	4513	4206	-0.468	1894	2619	1774	2432	0
4	19	19	"PFM60471"	"oPFM60471"	18680	23760	120	65535	58289	11508	75	79	20	100	100	56	18464	17298	3278	96	98	17	100	100	0	3.564	3.384	3.425	3.373	1.259	3.514	0.928	120	359	83828	75416	1.833	65460	18368	58214	17202	0
4	20	19	"PFL0019"	"oPFL0019"	18870	23760	120	4440	3893	1477	69	73	19	100	100	0	2533	2295	891	94	96	16	97	97	0	1.792	1.737	1.740	1.852	2.057	1.727	0.926	120	443	6810	6025	0.842	4371	2439	3824	2201	0
4	21	19	"PFG0007"	"oPFG0007"	19060	23760	120	2831	2637	941	67	68	13	100	100	0	1356	1280	443	94	95	16	100	99	0	2.190	2.167	2.206	2.281	1.848	2.234	0.902	120	463	4026	3756	1.131	2764	1262	2570	1186	0
4	22	19	"PFI17638"	"oPFI17638"	19250	23760	120	26636	24695	8716	65	68	13	100	100	0	8945	7990	2985	93	96	22	99	99	0	3.002	3.119	3.128	3.205	1.761	3.122	0.939	120	431	35423	32527	1.586	26571	8852	24630	7897	0
4	1	20	"PFBL B0024"	"oPFBLOB0024"	15260	23950	110	1976	1871	409	66	67	12	100	100	0	1667	1593	390	102	104	19	100	100	0	1.220	1.211	1.199	1.221	1.242	1.181	0.932	80	495	3475	3296	0.287	1910	1565	1805	1491	0
4	2	20	"PFBL B0025"	"oPFBLOB0025"	15440	23950	110	282	276	61	66	68	12	100	100	0	471	460	110	101	104	17	100	100	0	0.584	0.585	0.576	0.596	1.376	0.536	0.865	80	437	586	569	-0.776	216	370	210	359	0
4	3	20	"PFN0253"	"oPFN0253"	15640	23950	110	504	490	91	66	67	11	100	100	0	635	616	126	102	104	18	100	100	0	0.822	0.825	0.804	0.833	1.272	0.799	0.910	80	515	971	938	-0.283	438	533	424	514	0
4	4	20	"PFL0021"	"oPFL0021"	15820	23950	110	2008	1946	471	67	69	14	100	100	0	2153	2011	588	104	109	36	100	100	0	0.947	0.985	0.963	1.013	1.264	0.930	0.921	80	556	3990	3786	-0.078	1941	2049	1879	1907	0
4	5	20	"PFF72416"	"oPFF72416"	16040	23950	90	101	105	20	66	69	16	88	53	0	174	180	37	107	111	21	96	80	0	0.522	0.534	0.488	0.538	2.265	0.494	0.366	52	298	102	112	-0.937	35	67	39	73	0
4	6	20	"PFI17640"	"oPFI17640"	16210	23950	110	289	281	51	66	67	12	100	100	0	422	419	77	105	107	18	100	100	0	0.703	0.685	0.686	0.685	1.320	0.658	0.890	80	360	540	529	-0.507	223	317	215	314	0
4	7	20	"PFK12891"	"oPFK12891"	16400	23950	120	1428	1339	453	72	74	15	100	100	0	966	903	292	117	151	565	80	6	0	1.597	1.612	1.600	1.694	1.647	1.661	0.916	120	472	2205	2053	0.676	1356	849	1267	786	0
4	8	20	"PFJ12782"	"oPFJ12782"	16600	23960	120	30042	27187	12701	79	83	20	100	100	0	65535	55234	16004	139	189	624	99	99	54	0.458	0.492	0.503	0.401	2.174	0.521	0.863	120	387	95359	82203	-1.126	29963	65396	27108	55095	0
4	9	20	"PFL0025"	"oPFL0025"	16790	23950	120	624	664	245	77	81	19	100	100	0	1692	1890	807	145	159	62	100	100	0	0.354	0.336	0.343	0.346	1.307	0.322	0.938	120	356	2094	2332	-1.500	547	1547	587	1745	0
4	10	20	"PFF72418"	"oPFF72418"	16960	23950	110	1398	1325	279	71	71	14	100	100	0	3242	2935	670	124	133	79	100	100	0	0.426	0.446	0.441	0.449	1.283	0.418	0.924	80	371	4445	4065	-1.232	1327	3118	1254	2811	0
4	11	20	"PFC0772"	"oPFC0772"	17150	23950	110	219	210	46	65	67	12	100	100	0	587	551	145	109	117	70	98	96	0	0.322	0.328	0.327	0.329	1.393	0.295	0.843	80	477	632	587	-1.634	154	478	145	442	0
4	12	20	"PFA32028"	"oPFA32028"	17360	23950	110	86	88	15	64	65	11	82	46	0	187	190	35	101	103	16	98	96	0	0.256	0.270	0.254	0.245	2.054	0.222	0.310	80	544	108	113	-1.967	22	86	24	89	0
4	13	20	"PFI17641"	"oPFI17641"	17540	23950	110	2829	2713	667	65	66	11	100	100	0	4715	4378	1094	100	104	30	100	100	0	0.599	0.619	0.620	0.620	1.202	0.589	0.933	80	512	7379	6926	-0.740	2764	4615	2648	4278	0
4	14	20	"PFL0027"	"oPFL0027"	17720	23950	110	1028	994	215	66	67	11	100	100	0	916	866	215	99	102	22	100	100	0	1.177	1.210	1.198	1.231	1.249	1.162	0.918	80	519	1779	1695	0.236	962	817	928	767	0
4	15	20	"PFK12903"	"oPFK12903"	17910	23960	100	111	114	27	64	64	10	96	86	0	155	157	34	96	98	17	90	76	0	0.797	0.820	0.893	0.830	2.343	0.709	0.501	80	446	106	111	-0.328	47	59	50	61	0
4	16	20	"PFI17664"	"oPFI17664"	18080	23960	100	1335	1252	299	63	64	11	100	100	0	1057	1020	212	94	95	14	100	100	0	1.321	1.284	1.281	1.264	1.288	1.305	0.908	80	427	2235	2115	0.401	1272	963	1189	926	0
4	17	20	"PFH0013"	"oPFH0013"	18270	23960	120	2446	2241	730	64	65	11	100	100	0	1322	1266	456	94	95	15	98	97	0	1.940	1.858	1.816	2.062	1.928	1.853	0.932	120	467	3610	3349	0.956	2382	1228	2177	1172	0
4	18	20	"PFD66991"	"oPFD66991"	18460	23960	110	215	208	36	64	65	10	100	100	0	244	237	46	91	92	14	100	98	0	0.987	0.986	0.979	1.012	1.428	0.962	0.820	80	494	304	290	-0.019	151	153	144	146	0
4	19	20	"PFM60502"	"oPFM60502"	18640	23960	110	3935	3614	915	65	67	11	100	100	0	2416	2256	707	93	94	14	100	100	0	1.666	1.641	1.621	1.695	1.339	1.577	0.916	80	516	6193	5712	0.736	3870	2323	3549	2163	0
4	20	20	"PFI17667"	"oPFI17667"	18830	23960	110	507	495	99	63	66	13	100	100	0	1128	1085	267	92	94	15	100	100	0	0.429	0.435	0.421	0.441	1.267	0.406	0.923	80	524	1480	1425	-1.222	444	1036	432	993	0
4	21	20	"PFF72456"	"oPFF72456"	19030	23970	120	938	909	248	62	64	12	100	100	0	848	800	201	89	91	14	100	100	0	1.154	1.191	1.200	1.183	1.354	1.201	0.927	120	586	1635	1558	0.207	876	759	847	711	0
4	22	20	"PFI17668"	"oPFI17668"	19220	23970	120	348	332	114	62	62	11	97	95	0	809	733	255	89	90	14	99	99	0	0.397	0.419	0.424	0.399	1.911	0.408	0.898	120	594	1006	914	-1.332	286	720	270	644	0
4	1	21	"PFJ12799"	"oPFJ12799"	15250	24170	80	93	95	21	69	71	14	67	38	0	145	143	22	101	106	22	86	48	0	0.545	0.619	0.566	0.574	2.313	0.385	0.217	52	311	68	68	-0.874	24	44	26	42	0
4	2	21	"PFF72457"	"oPFF72457"	15420	24160	120	9185	8511	3476	68	69	13	100	100	0	5975	5250	2272	101	104	18	99	98	0	1.552	1.640	1.656	1.849	2.235	1.649	0.922	120	577	14991	13592	0.634	9117	5874	8443	5149	0
4	3	21	"PFF72459"	"oPFF72459"	15610	24160	100	496	464	132	67	68	12	100	100	0	380	382	110	97	101	23	98	98	0	1.516	1.393	1.501	1.418	1.619	1.392	0.838	80	462	712	682	0.600	429	283	397	285	0
4	4	21	"PFM60506"	"oPFM60506"	15800	24160	110	489	467	106	65	66	11	100	100	0	1445	1382	321	96	100	22	100	100	0	0.314	0.313	0.322	0.310	1.388	0.297	0.903	80	531	1773	1688	-1.670	424	1349	402	1286	0
4	5	21	"PFL0067"	"oPFL0067"	15990	24160	110	332	332	76	65	66	11	100	100	0	778	742	167	97	100	21	100	100	0	0.392	0.414	0.420	0.408	1.316	0.395	0.894	80	509	948	912	-1.351	267	681	267	645	0
4	6	21	"PFI17670"	"oPFI17670"	16170	24160	120	1706	1612	571	65	66	12	100	100	0	1540	1493	571	99	100	17	98	98	0	1.139	1.110	1.089	1.203	1.863	1.094	0.919	120	589	3082	2941	0.188	1641	1441	1547	1394	0
4	7	21	"PFI17672"	"oPFI17672"	16370	24160	110	589	559	142	66	68	11	100	100	0	525	509	88	103	104	17	100	100	0	1.239	1.214	1.207	1.173	1.370	1.261	0.883	80	516	945	899	0.310	523	422	493	406	0
4	8	21	"PFL0068"	"oPFL0068"	16560	24160	120	1200	1082	418	68	70	13	100	99	0	848	775	311	107	112	28	95	93	0	1.528	1.518	1.495	1.642	2.088	1.504	0.907	120	575	1873	1682	0.611	1132	741	1014	668	0
4	9	21	"PFL0070"	"oPFL0070"	16760	24160	120	2670	2365	1017	69	70	15	99	99	0	1736	1615	632	110	122	40	98	97	0	1.600	1.526	1.563	1.485	2.063	1.576	0.912	120	544	4227	3801	0.678	2601	1626	2296	1505	0
4	10	21	"PFF72463"	"oPFF72463"	16950	24160	120	2611	2289	896	68	70	14	100	100	0	1558	1430	505	109	116	60	99	98	0	1.755	1.681	1.703	1.591	1.751	1.740	0.914	120	602	3992	3542	0.811	2543	1449	2221	1321	0
4	11	21	"PFD66995"	"oPFD66995"	17160	24160	80	174	169	47	68	71	16	100	92	0	181	184	37	104	107	20	98	84	0	1.377	1.263	1.304	1.237	1.860	1.171	0.504	52	311	183	181	0.461	106	77	101	80	0
4	12	21	"PFL0074"	"oPFL0074"	17330	24160	120	4200	3696	1560	65	66	13	100	100	0	3239	3098	1163	100	102	17	100	99	0	1.317	1.211	1.232	1.179	1.974	1.246	0.915	120	559	7274	6629	0.398	4135	3139	3631	2998	0
4	13	21	"PFJ12802"	"oPFJ12802"	17520	24160	120	831	751	278	66	67	13	100	99	0	1068	1016	337	101	104	20	100	99	0	0.791	0.749	0.743	0.734	1.829	0.751	0.906	120	574	1732	1600	-0.338	765	967	685	915	0
4	14	21	"PFBL B0125"	"oPFBLOB0125"	17700	24160	110	138	136	27	62	63	10	100	97	0	496	479	103	96	99	15	100	100	0	0.190	0.193	0.197	0.187	1.655	0.171	0.699	80	495	476	457	-2.396	76	400	74	383	0
4	15	21	"PFN0269"	"oPFN0269"	17900	24160	120	2557	2194	969	61	62	11	99	98	0	6565	6073	2535	95	96	15	100	100	0	0.386	0.357	0.358	0.319	2.005	0.351	0.921	120	568	8966	8111	-1.374	2496	6470	2133	5978	0
4	16	21	"PFD66996"	"oPFD66996"	18090	24160	120	318	302	93	61	62	10	99	97	0	927	885	267	96	97	15	100	100	0	0.309	0.305	0.309	0.291	1.636	0.298	0.892	120	502	1088	1030	-1.693	257	831	241	789	0
4	17	21	"PFF72496"	"oPFF72496"	18260	24160	120	306	295	94	62	63	10	98	96	0	574	545	151	96	97	15	100	99	0	0.510	0.519	0.519	0.488	1.620	0.517	0.885	120	518	722	682	-0.970	244	478	233	449	0
4	18	21	"PFH0035"	"oPFH0035"	18460	24150	110	399	383	88	62	64	11	100	100	0	626	599	156	94	96	20	100	100	0	0.633	0.636	0.618	0.645	1.353	0.597	0.893	80	520	869	826	-0.659	337	532	321	505	0
4	19	21	"PFL0139"	"oPFL0139"	18650	24150	110	1069	1025	236	62	63	11	100	100	0	1348	1226	338	95	98	25	100	100	0	0.804	0.851	0.817	0.876	1.336	0.789	0.900	80	560	2260	2094	-0.315	1007	1253	963	1131	0
4	20	21	"PFBL B0173"	"oPFBLOB0173"	18840	24150	110	189	186	37	60	61	10	100	100	0	369	351	93	92	95	23	98	98	0	0.466	0.486	0.466	0.502	1.469	0.429	0.812	80	560	406	385	-1.103	129	277	126	259	0
4	21	21	"PFI17720"	"oPFI17720"	19030	24160	100	100	101	18	60	61	10	96	87	0	141	141	22	90	91	16	96	78	0	0.784	0.804	0.854	0.803	1.901	0.685	0.400	80	480	91	92	-0.350	40	51	41	51	0
4	22	21	"PFG0054"	"oPFG0054"	19220	24150	110	4973	4662	1174	60	62	12	100	100	0	3156	2882	819	90	96	51	100	100	0	1.602	1.648	1.646	1.683	1.287	1.599	0.906	80	552	7979	7394	0.680	4913	3066	4602	2792	0
4	1	22	"PFN0287"	"oPFN0287"	15230	24350	110	271	266	62	65	67	13	98	98	0	366	370	69	97	99	17	100	100	0	0.766	0.736	0.738	0.700	1.532	0.697	0.852	80	588	475	474	-0.385	206	269	201	273	0
4	2	22	"PFL0140"	"oPFL0140"	15430	24350	120	438	410	132	65	67	12	99	99	0	1108	1041	333	100	102	18	100	99	0	0.370	0.367	0.356	0.359	1.804	0.356	0.899	120	598	1381	1286	-1.434	373	1008	345	941	0
4	3	22	"PFL0142"	"oPFL0142"	15610	24350	120	875	823	301	64	65	11	100	100	0	639	599	170	97	99	17	100	99	0	1.496	1.512	1.536	1.442	1.608	1.584	0.919	120	568	1353	1261	0.581	811	542	759	502	0
4	4	22	"PFL0144"	"oPFL0144"	15790	24350	120	676	632	207	64	65	11	100	100	0	412	409	118	98	102	23	98	97	0	1.949	1.826	1.815	1.883	1.713	1.866	0.899	120	613	926	879	0.963	612	314	568	311	0
4	5	22	"PFJ12815"	"oPFJ12815"	16000	24350	120	2012	1817	714	64	65	11	100	100	0	1150	1084	367	96	99	20	99	99	0	1.848	1.774	1.790	1.694	1.600	1.840	0.929	120	626	3002	2741	0.886	1948	1054	1753	988	0
4	6	22	"PFI17725"	"oPFI17725"	16190	24350	120	3789	3342	1149	65	66	12	100	100	0	8246	7881	2388	98	100	18	100	100	0	0.457	0.421	0.430	0.426	1.756	0.416	0.920	120	587	11872	11060	-1.130	3724	8148	3277	7783	0
4	7	22	"PFL0149"	"oPFL0149"	16370	24350	110	130	128	29	66	67	12	96	87	0	206	202	41	99	101	17	97	96	0	0.598	0.602	0.570	0.578	1.684	0.556	0.632	80	528	171	165	-0.741	64	107	62	103	0
4	8	22	"PFG0057"	"oPFG0057"	16560	24350	110	135	136	27	63	64	11	98	98	0	299	293	62	95	96	15	100	98	0	0.353	0.369	0.385	0.364	1.556	0.327	0.692	80	538	276	271	-1.503	72	204	73	198	0
4	9	22	"PFF72505"	"oPFF72505"	16760	24350	120	96	96	18	62	63	11	90	74	0	344	339	89	95	96	16	100	98	0	0.137	0.139	0.143	0.141	1.946	0.120	0.507	120	598	283	278	-2.873	34	249	34	244	0
4	10	22	"PFM60543"	"oPFM60543"	16940	24350	120	1701	1516	581	65	66	11	100	100	0	960	903	345	100	103	20	100	98	0	1.902	1.807	1.823	1.878	1.797	1.817	0.919	120	578	2496	2254	0.928	1636	860	1451	803	0
4	11	22	"PFBL B0178"	"oPFBLOB0178"	17140	24350	120	1447	1317	444	66	67	13	100	100	0	4612	4162	1336	99	102	20	100	100	0	0.306	0.308	0.318	0.302	1.609	0.301	0.929	120	630	5894	5314	-1.708	1381	4513	1251	4063	0
4	12	22	"PFG0058"	"oPFG0058"	17330	24350	120	156	154	34	68	69	12	98	94	0	326	329	98	103	107	20	99	98	0	0.395	0.381	0.399	0.381	1.674	0.341	0.734	120	586	311	312	-1.341	88	223	86	226	0
4	13	22	"PFBL B0180"	"oPFBLOB0180"	17510	24350	110	106	110	24	67	69	13	95	75	0	296	302	49	104	107	21	100	100	0	0.203	0.217	0.207	0.195	1.878	0.212	0.537	80	507	231	241	-2.300	39	192	43	198	0
4	14	22	"PFBL B0182"	"oPFBLOB0182"	17710	24350	120	171	169	47	66	67	13	97	93	0	950	882	291	100	104	22	100	99	0	0.124	0.132	0.126	0.131	1.675	0.127	0.834	120	635	955	885	-3.017	105	850	103	782	0
4	15	22	"PFBL B0184"	"oPFBLOB0184"	17900	24350	120	705	675	226	62	64	12	99	99	0	617	602	186	99	102	21	100	98	0	1.241	1.219	1.233	1.197	1.772	1.237	0.887	120	564	1161	1116	0.312	643	518	613	503	0
4	16	22	"PFI17729"	"oPFI17729"	18080	24350	120	112	112	23	59	61	10	98	93	0	141	144	29	94	95	16	88	73	0	1.128	1.060	0.981	1.160	2.239	0.892	0.467	120	578	100	103	0.173	53	47	53	50	0
4	17	22	"PFH0036"	"oPFH0036"	18280	24350	120	3094	2775	1036	60	61	10	100	100	0	2767	2583	933	92	94	15	100	100	0	1.134	1.090	1.113	1.058	1.706	1.097	0.917	120	595	5709	5206	0.182	3034	2675	2715	2491	0
4	18	22	"PFA32038"	"oPFA32038"	18470	24350	120	4231	3773	1422	61	62	11	100	99	0	4668	4169	1490	94	96	20	100	100	0	0.912	0.911	0.912	0.857	1.809	0.912	0.922	120	549	8744	7787	-0.133	4170	4574	3712	4075	0
4	19	22	"EMPTY"	"EMPTY"	18620	24410	150	59	59	9	58	59	11	8	1	0	87	89	13	90	92	16	8	1	0	-0.333	-1.000	0.764	0.867	3.200	0.223	0.028	156	896	-2	0	Error	1	-3	1	-1	-50
4	20	22	"EMPTY"	"EMPTY"	18810	24410	150	58	59	11	58	59	11	17	5	0	89	90	13	89	92	16	9	2	0	0.000	1.000	0.770	0.813	3.425	0.126	0.008	156	907	0	2	Error	0	0	1	1	-50
4	21	22	"EMPTY"	"EMPTY"	19000	24420	150	56	58	10	58	58	10	12	3	0	88	89	13	89	90	15	10	1	0	2.000	0.000	0.732	0.730	2.993	0.174	0.006	156	907	-3	0	1.000	-2	-1	0	0	-50
4	22	22	"EMPTY"	"EMPTY"	19190	24420	150	58	58	8	57	57	9	12	2	0	86	89	16	88	90	14	12	3	0	-0.500	1.000	0.571	0.671	3.120	0.110	0.015	156	1088	-1	2	Error	1	-2	1	1	-50
5	1	1	"PFI0414"	"I5572_1"	1650	24910	130	178	186	43	64	66	13	100	100	0	371	391	91	103	107	26	100	100	0	0.425	0.424	0.412	0.419	1.389	0.410	0.816	120	706	382	410	-1.233	114	268	122	288	0
5	2	1	"PFI0486"	"I7438_2"	1820	24910	130	409	410	133	60	61	12	100	100	0	3101	3230	1208	94	98	21	100	100	0	0.116	0.112	0.110	0.112	1.205	0.107	0.945	120	588	3356	3486	-3.107	349	3007	350	3136	0
5	3	1	"PFI0416"	"I5607_1"	2010	24920	140	98	100	21	58	60	11	94	82	0	147	152	34	92	95	16	93	77	0	0.727	0.700	0.742	0.736	1.951	0.522	0.453	156	665	95	102	-0.459	40	55	42	60	0
5	4	1	"PFI0237"	"I16933_1"	2200	24920	140	181	187	44	60	61	13	100	100	0	744	759	203	94	97	19	100	100	0	0.186	0.191	0.193	0.190	1.386	0.181	0.845	156	661	771	792	-2.425	121	650	127	665	0
5	5	1	"PFI0401"	"I5180_2"	2390	24920	140	1490	1440	404	60	63	15	100	100	0	1105	1071	289	95	97	20	99	98	0	1.416	1.414	1.447	1.469	1.567	1.429	0.930	156	678	2440	2356	0.502	1430	1010	1380	976	0
5	6	1	"PFI0236"	"I1689_2"	2580	24920	130	10838	10748	2594	62	64	14	100	100	0	9567	9389	1967	95	97	17	100	100	0	1.138	1.150	1.151	1.147	1.205	1.153	0.955	120	596	20248	19980	0.186	10776	9472	10686	9294	0
5	7	1	"PFJ0542"	"J667_1"	2780	24930	140	436	428	115	62	64	16	99	98	0	1587	1616	482	95	96	16	100	100	0	0.251	0.241	0.243	0.236	1.364	0.230	0.928	156	642	1866	1887	-1.996	374	1492	366	1521	0
5	8	1	"PFJ0005"	"J1011_3"	2970	24920	130	489	491	99	62	63	13	100	100	0	1465	1456	294	95	96	15	100	100	0	0.312	0.315	0.311	0.314	1.184	0.302	0.934	120	553	1797	1790	-1.682	427	1370	429	1361	0
5	9	1	"PFJ0310"	"J2896_1"	3160	24920	140	15908	15050	3843	61	64	14	100	100	0	9286	8820	2552	95	149	935	97	94	0	1.724	1.718	1.704	1.828	1.627	1.712	0.961	156	624	25038	23714	0.786	15847	9191	14989	8725	0
5	10	1	"PFJ0140"	"J17_1"	3350	24920	140	8089	7929	2241	63	65	14	100	100	0	7860	7567	2583	94	97	19	100	99	0	1.033	1.053	1.030	1.157	1.692	1.025	0.956	156	627	15792	15339	0.048	8026	7766	7866	7473	0
5	11	1	"PFJ0200"	"J21_1"	3540	24920	140	2211	2050	512	63	64	13	100	100	0	2191	2019	603	94	97	17	100	98	0	1.024	1.032	1.016	1.103	1.518	1.010	0.952	156	672	4245	3912	0.035	2148	2097	1987	1925	0
5	12	1	"PFJ0215"	"J21_7"	3730	24910	130	4598	4493	910	63	64	13	100	100	0	3628	3553	705	94	96	15	100	100	0	1.283	1.281	1.269	1.289	1.212	1.272	0.967	120	635	8069	7889	0.360	4535	3534	4430	3459	0
5	13	1	"PFJ0476"	"J53_48"	3930	24920	140	35745	36071	12780	64	65	13	100	100	0	24199	23883	6617	95	98	16	100	100	0	1.480	1.514	1.533	1.434	1.362	1.577	0.960	156	672	59785	59795	0.566	35681	24104	36007	23788	0
5	14	1	"PFJ0510"	"J58_2"	4110	24920	140	4331	4220	1310	64	65	12	100	100	0	4634	4625	1156	96	98	18	100	100	0	0.940	0.918	0.941	0.870	1.421	0.938	0.956	156	619	8805	8685	-0.089	4267	4538	4156	4529	0
5	15	1	"PFJ0563"	"J70_2"	4300	24920	140	2298	2226	682	61	63	12	100	100	0	1385	1366	330	94	96	16	100	100	0	1.733	1.702	1.730	1.645	1.391	1.770	0.946	156	639	3528	3437	0.793	2237	1291	2165	1272	0
5	16	1	"PFJ0575"	"J73_12"	4490	24910	130	2642	2583	458	61	62	12	100	100	0	3573	3546	622	95	97	17	100	100	0	0.742	0.731	0.736	0.731	1.154	0.721	0.959	120	602	6059	5973	-0.430	2581	3478	2522	3451	0
5	17	1	"PFJ0599"	"J85_3"	4680	24920	140	635	605	189	63	67	17	98	98	0	1500	1469	401	99	104	25	100	98	0	0.408	0.396	0.397	0.375	1.363	0.397	0.947	156	757	1973	1912	-1.292	572	1401	542	1370	0
5	18	1	"PFJ0018"	"J109_5"	4880	24910	140	237	240	64	62	63	12	99	98	0	305	310	72	94	97	20	99	98	0	0.829	0.824	0.858	0.815	1.499	0.825	0.872	156	684	386	394	-0.270	175	211	178	216	0
5	19	1	"PFJ0181"	"J198_5"	5060	24920	140	18016	17309	5943	61	62	11	100	100	0	11503	11269	3244	95	96	16	100	100	0	1.574	1.544	1.553	1.490	1.457	1.593	0.956	156	594	29363	28422	0.654	17955	11408	17248	11174	0
5	20	1	"PFJ0227"	"J227_2"	5250	24910	140	250	244	60	63	64	12	98	98	0	533	537	130	97	99	16	99	99	0	0.429	0.411	0.414	0.395	1.536	0.400	0.870	156	634	623	621	-1.221	187	436	181	440	0
5	21	1	"PFJ0246"	"J242_1"	5440	24910	140	116	120	27	65	66	12	97	89	0	173	184	52	99	102	18	96	91	0	0.689	0.647	0.639	0.658	1.929	0.520	0.512	156	608	125	140	-0.537	51	74	55	85	0
5	22	1	"PFJ0280"	"J268_1"	5620	24910	140	2912	2940	823	65	66	11	100	100	0	2854	2805	851	99	101	17	100	99	0	1.033	1.062	1.042	1.113	1.418	1.048	0.957	156	770	5602	5581	0.047	2847	2755	2875	2706	0
5	1	2	"PFJ0322"	"J309_17"	1640	25110	140	552	532	140	57	59	13	100	99	0	832	795	201	91	99	115	98	94	0	0.668	0.675	0.676	0.680	1.557	0.663	0.910	156	667	1236	1179	-0.582	495	741	475	704	0
5	2	2	"PFJ0363"	"J373_1"	1830	25110	140	1254	1229	405	57	60	12	100	99	0	859	840	240	90	92	19	98	98	0	1.557	1.563	1.546	1.520	1.599	1.605	0.922	156	448	1966	1922	0.638	1197	769	1172	750	0
5	3	2	"PFN0173"	"N132_113"	2020	25110	140	484	478	142	60	60	12	100	97	0	2038	2057	634	91	93	15	100	100	0	0.218	0.213	0.208	0.204	1.589	0.206	0.933	156	447	2371	2384	-2.199	424	1947	418	1966	0
5	4	2	"PFN0184"	"N132_132"	2220	25110	130	427	428	71	61	63	14	100	100	0	944	946	126	93	96	17	100	100	0	0.430	0.430	0.433	0.424	1.223	0.437	0.916	120	451	1217	1220	-1.217	366	851	367	853	0
5	5	2	"PFN0186"	"N132_136"	2410	25100	130	6809	6839	1481	65	67	16	100	100	0	3610	3636	695	97	99	17	100	100	0	1.920	1.914	1.902	1.920	1.215	1.930	0.956	120	485	10257	10313	0.941	6744	3513	6774	3539	0
5	6	2	"PFN0203"	"N132_171"	2610	25100	130	991	1021	242	65	68	18	100	100	0	853	875	171	97	99	17	100	100	0	1.225	1.229	1.256	1.221	1.226	1.253	0.922	120	447	1682	1734	0.293	926	756	956	778	0
5	7	2	"PFN0208"	"N132_178"	2790	25110	140	3699	3697	1131	66	68	17	100	100	0	2306	2278	716	97	98	17	100	99	0	1.645	1.665	1.684	1.729	1.631	1.682	0.932	156	392	5842	5812	0.718	3633	2209	3631	2181	0
5	8	2	"PFN0211"	"N132_181"	2980	25100	140	776	773	219	64	65	12	100	100	0	576	573	141	97	98	20	98	98	0	1.486	1.489	1.491	1.504	1.474	1.519	0.911	156	387	1191	1185	0.572	712	479	709	476	0
5	9	2	"PFN0362"	"N135_24"	3170	25100	140	2034	1930	581	62	64	13	100	100	0	2545	2418	721	93	94	18	100	100	0	0.804	0.803	0.802	0.813	1.539	0.797	0.949	156	421	4424	4193	-0.314	1972	2452	1868	2325	0
5	10	2	"PFN0373"	"N136_4"	3360	25100	130	331	336	66	64	66	12	100	100	0	1348	1374	294	93	95	17	100	100	0	0.213	0.212	0.212	0.211	1.219	0.200	0.916	120	414	1522	1553	-2.233	267	1255	272	1281	0
5	11	2	"PFN0401"	"N137_50"	3550	25100	130	669	708	179	65	66	12	100	100	0	1153	1185	282	93	96	16	100	100	0	0.570	0.589	0.584	0.588	1.219	0.577	0.948	120	423	1664	1735	-0.811	604	1060	643	1092	0
5	12	2	"PFN0423"	"N138_31"	3740	25110	130	113	116	22	62	64	12	98	91	0	246	246	42	91	92	16	100	100	0	0.329	0.348	0.347	0.326	1.648	0.328	0.649	120	458	206	209	-1.604	51	155	54	155	0
5	13	2	"PFN0433"	"N138_45"	3910	25100	130	127	129	25	62	64	13	99	96	0	619	619	98	90	93	20	100	100	0	0.123	0.127	0.124	0.121	1.576	0.117	0.631	120	481	594	596	-3.025	65	529	67	529	0
5	14	2	"PFN0409"	"N138_104"	4120	25100	130	586	579	119	63	64	12	100	100	0	972	954	178	90	94	19	100	100	0	0.593	0.597	0.580	0.593	1.204	0.591	0.936	120	455	1405	1380	-0.754	523	882	516	864	0
5	15	2	"PFN0534"	"N143_18"	4300	25100	140	772	744	165	61	63	13	100	100	0	622	598	135	90	92	16	100	99	0	1.336	1.344	1.373	1.358	1.368	1.349	0.932	156	467	1243	1191	0.418	711	532	683	508	0
5	16	2	"PFN0540"	"N143_29"	4500	25100	130	518	519	102	63	65	15	100	100	0	1165	1184	232	94	98	20	100	100	0	0.425	0.418	0.416	0.418	1.201	0.407	0.928	120	412	1526	1546	-1.235	455	1071	456	1090	0
5	17	2	"PFN0556"	"N143_56"	4630	25150	150	74	79	28	65	69	18	34	14	0	107	120	77	98	105	28	23	8	0	1.000	0.636	0.766	0.838	2.989	0.567	0.483	156	580	18	36	0.000	9	9	14	22	-50
5	18	2	"PFN0562"	"N143_66"	4880	25100	130	253	255	56	63	67	17	100	100	0	1670	1679	357	94	100	26	100	100	0	0.121	0.121	0.117	0.119	1.262	0.119	0.892	120	544	1766	1777	-3.052	190	1576	192	1585	0
5	19	2	"PFN0608"	"N147_16"	5070	25110	140	171	170	36	62	63	11	98	96	0	277	283	55	96	97	16	100	100	0	0.602	0.578	0.573	0.551	1.560	0.555	0.793	156	407	290	295	-0.732	109	181	108	187	0
5	20	2	"PFN0623"	"N148_7"	5250	25100	140	120	124	24	66	67	13	98	92	0	349	351	79	100	102	17	100	100	0	0.217	0.231	0.235	0.219	1.484	0.215	0.680	156	393	303	309	-2.205	54	249	58	251	0
5	21	2	"PFN0714"	"N151_50"	5450	25100	140	26803	25524	6586	69	69	13	100	100	0	13006	12293	3601	100	103	23	100	100	0	2.071	2.088	2.035	2.235	1.587	2.090	0.951	156	386	39640	37648	1.051	26734	12906	25455	12193	0
5	22	2	"PFN0723"	"N152_1"	5630	25100	140	2097	2017	484	66	67	11	100	100	0	1646	1582	427	98	101	21	100	99	0	1.312	1.315	1.295	1.360	1.387	1.302	0.953	156	581	3579	3435	0.392	2031	1548	1951	1484	0
5	1	3	"PFN0727"	"N152_17"	1640	25290	130	508	522	109	55	56	9	100	100	0	477	487	104	89	97	124	99	95	0	1.168	1.173	1.191	1.193	1.274	1.147	0.931	120	562	841	865	0.223	453	388	467	398	0
5	2	3	"PFN0735"	"N153_15"	1830	25290	140	184	187	69	55	57	11	100	98	0	733	720	180	89	89	14	99	99	0	0.200	0.209	0.196	0.204	1.594	0.200	0.714	156	440	773	763	-2.320	129	644	132	631	0
5	3	3	"PFN0750"	"N155_14"	2030	25290	140	3583	3442	971	55	57	10	100	100	0	2530	2457	643	86	87	13	100	99	0	1.444	1.429	1.466	1.415	1.675	1.453	0.941	156	411	5972	5758	0.530	3528	2444	3387	2371	0
5	4	3	"PFN0757"	"N155_25"	2220	25290	140	366	351	88	57	59	12	98	98	0	1050	1078	308	87	89	14	100	99	0	0.321	0.297	0.311	0.294	1.611	0.281	0.896	156	439	1272	1285	-1.640	309	963	294	991	0
5	5	3	"PFB0217"	"B567"	2410	25290	140	431	419	109	59	61	13	100	98	0	642	646	136	89	92	15	100	100	0	0.673	0.646	0.660	0.615	1.572	0.646	0.911	156	491	925	917	-0.572	372	553	360	557	0
5	6	3	"PFB0221"	"B573"	2600	25290	140	3665	3715	1270	61	62	12	100	100	0	1671	1719	507	90	92	16	100	100	0	2.280	2.243	2.235	2.195	1.402	2.335	0.932	156	476	5185	5283	1.189	3604	1581	3654	1629	0
5	7	3	"PFB0223"	"B577"	2790	25290	140	2861	2902	923	62	63	11	100	100	0	1316	1325	356	91	94	17	100	100	0	2.285	2.301	2.338	2.237	1.568	2.395	0.924	156	393	4024	4074	1.192	2799	1225	2840	1234	0
5	8	3	"PFB0225"	"B583"	2980	25280	140	3185	3308	1089	61	63	11	100	100	0	2077	2182	671	91	93	19	100	99	0	1.573	1.553	1.540	1.597	1.458	1.577	0.942	156	400	5110	5338	0.654	3124	1986	3247	2091	0
5	9	3	"PFB0227"	"B587"	3170	25280	130	1699	1722	425	60	62	12	100	100	0	980	966	208	90	92	18	100	100	0	1.842	1.897	1.911	1.899	1.251	1.930	0.936	120	476	2529	2538	0.881	1639	890	1662	876	0
5	10	3	"PFB0229"	"B590"	3370	25270	120	94	97	22	62	64	15	82	50	0	152	156	44	92	95	20	90	71	0	0.533	0.547	0.523	0.566	2.463	0.432	0.443	120	466	92	99	-0.907	32	60	35	64	0
5	11	3	"PFB0246"	"B618"	3540	25280	150	84	85	19	63	65	14	66	28	0	115	120	28	94	98	21	49	21	0	1.000	0.846	0.717	0.724	3.064	0.568	0.268	156	452	42	48	0.000	21	21	22	26	-50
5	12	3	"PFB0256"	"B634"	3720	25280	150	79	81	17	59	61	11	73	44	0	110	113	23	89	91	16	58	27	0	0.952	0.917	0.867	0.885	3.157	0.598	0.249	156	466	41	46	-0.070	20	21	22	24	-50
5	13	3	"PFB0259"	"B64"	3930	25280	130	3361	3310	614	58	59	11	100	100	0	2838	2772	490	86	88	16	100	100	0	1.200	1.211	1.203	1.217	1.209	1.205	0.954	120	536	6055	5938	0.263	3303	2752	3252	2686	0
5	14	3	"PFB0262"	"B645"	4120	25280	130	102	105	20	58	59	11	99	90	0	137	139	28	86	88	16	90	75	0	0.863	0.887	0.924	0.960	2.185	0.714	0.438	120	529	95	100	-0.213	44	51	47	53	0
5	15	3	"PFB0270"	"B664"	4320	25280	130	140	142	25	59	60	11	100	99	0	226	228	44	88	89	14	100	100	0	0.587	0.593	0.572	0.598	1.491	0.555	0.749	120	500	219	223	-0.769	81	138	83	140	0
5	16	3	"PFB0273"	"B667"	4500	25280	130	335	333	44	61	63	12	100	100	0	501	497	65	91	93	16	100	100	0	0.668	0.670	0.669	0.670	1.203	0.648	0.928	120	415	684	678	-0.581	274	410	272	406	0
5	17	3	"PFC0002"	"C101"	4690	25280	130	240	242	46	63	65	14	100	100	0	985	985	198	95	98	19	100	100	0	0.199	0.201	0.201	0.200	1.241	0.195	0.904	120	441	1067	1069	-2.330	177	890	179	890	0
5	18	3	"PFC0006"	"C113"	4880	25280	130	116	121	22	62	63	12	99	97	0	405	410	62	92	95	16	100	100	0	0.173	0.186	0.180	0.177	1.508	0.172	0.687	120	542	367	377	-2.535	54	313	59	318	0
5	19	3	"PFC0009"	"C116"	5080	25290	140	255	250	66	62	63	11	99	98	0	673	686	160	92	94	15	99	99	0	0.332	0.316	0.321	0.303	1.441	0.314	0.885	156	459	774	782	-1.590	193	581	188	594	0
5	20	3	"PFC0011"	"C118"	5260	25280	130	106	107	24	68	69	13	85	69	0	186	189	41	97	99	17	99	93	0	0.427	0.424	0.411	0.393	2.124	0.418	0.503	120	396	127	131	-1.228	38	89	39	92	0
5	21	3	"PFC0013"	"C122"	5440	25280	150	78	82	20	69	71	14	38	21	0	119	129	42	99	104	25	44	25	0	0.450	0.433	0.500	0.551	2.922	0.299	0.248	156	455	29	43	-1.152	9	20	13	30	-50
5	22	3	"PFC0015"	"C125"	5640	25280	140	2038	1959	514	66	67	12	100	100	0	1717	1599	494	98	101	22	100	98	0	1.218	1.261	1.248	1.376	1.614	1.238	0.953	156	606	3591	3394	0.285	1972	1619	1893	1501	0
5	1	4	"PFC0035"	"C162"	1650	25470	130	2952	2924	405	55	57	10	100	100	0	2991	2957	426	88	90	15	100	100	0	0.998	1.000	1.008	1.002	1.160	0.983	0.957	120	613	5800	5738	-0.003	2897	2903	2869	2869	0
5	2	4	"PFC0037"	"C164"	1850	25470	130	100	102	21	55	57	11	96	90	0	463	475	75	88	89	14	100	100	0	0.120	0.121	0.120	0.113	1.633	0.108	0.623	120	471	420	434	-3.059	45	375	47	387	0
5	3	4	"PFC0039"	"C171"	2040	25470	140	689	677	222	55	56	10	100	100	0	502	504	132	85	87	14	99	99	0	1.520	1.484	1.534	1.437	1.588	1.540	0.907	156	471	1051	1041	0.604	634	417	622	419	0
5	4	4	"PFC0042"	"C179"	2230	25470	130	149	148	25	55	56	9	100	100	0	617	635	120	85	87	13	100	100	0	0.177	0.169	0.165	0.166	1.336	0.159	0.840	120	449	626	643	-2.501	94	532	93	550	0
5	5	4	"PFC0044"	"C180"	2420	25470	130	193	194	30	56	58	11	100	100	0	527	535	94	87	87	13	100	100	0	0.311	0.308	0.314	0.307	1.291	0.289	0.890	120	495	577	586	-1.683	137	440	138	448	0
5	6	4	"PFC0046"	"C184"	2620	25480	130	352	356	61	56	58	11	100	100	0	266	268	36	87	88	13	100	100	0	1.654	1.657	1.685	1.654	1.374	1.768	0.853	120	490	475	481	0.726	296	179	300	181	0
5	7	4	"PFD0183"	"D23156_27"	2810	25470	140	317	310	94	57	57	9	98	98	0	988	1007	273	87	89	15	100	100	0	0.289	0.275	0.282	0.256	1.548	0.274	0.915	156	428	1161	1173	-1.793	260	901	253	920	0
5	8	4	"PFD0186"	"D23156_40"	3000	25470	140	249	241	64	58	59	10	97	96	0	874	836	222	88	89	14	100	100	0	0.243	0.245	0.246	0.234	1.539	0.240	0.914	156	437	977	931	-2.041	191	786	183	748	0
5	9	4	"PFD0190"	"D2337_1"	3180	25470	130	158	163	30	58	59	10	100	100	0	289	293	54	89	90	15	100	100	0	0.500	0.515	0.522	0.511	1.407	0.469	0.800	120	483	300	309	-1.000	100	200	105	204	0
5	10	4	"PFD0198"	"D23657_2"	3350	25480	100	101	101	20	61	65	16	88	62	0	143	151	38	95	101	24	78	48	0	0.833	0.714	0.708	0.785	2.633	0.547	0.448	80	385	88	96	-0.263	40	48	40	56	0
5	11	4	"PFD0208"	"D25498_1"	3560	25460	150	71	73	15	60	62	15	33	11	0	107	112	28	92	97	22	36	16	0	0.733	0.650	0.625	0.601	3.159	0.413	0.230	156	506	26	33	-0.447	11	15	13	20	-50
5	12	4	"PFD0213"	"D2660_1"	3740	25470	130	81	83	20	57	58	10	77	58	0	127	136	42	89	91	14	75	63	0	0.632	0.553	0.586	0.650	2.808	0.439	0.418	120	461	62	73	-0.663	24	38	26	47	0
5	13	4	"PFD0248"	"D33539_109"	3930	25470	130	1141	1175	232	57	58	9	100	100	0	795	791	148	87	89	15	100	100	0	1.531	1.588	1.605	1.598	1.227	1.586	0.947	120	550	1792	1822	0.615	1084	708	1118	704	0
5	14	4	"PFD0250"	"D33539_15"	4120	25470	130	214	222	56	56	57	10	100	100	0	827	890	261	86	88	16	100	100	0	0.213	0.206	0.204	0.207	1.271	0.198	0.897	120	539	899	970	-2.230	158	741	166	804	0
5	15	4	"PFD0252"	"D33539_17"	4320	25470	130	220	222	35	56	57	10	100	100	0	641	633	82	87	88	16	100	100	0	0.296	0.304	0.307	0.302	1.273	0.288	0.867	120	537	718	712	-1.756	164	554	166	546	0
5	16	4	"PFD0256"	"D33539_23"	4500	25470	130	765	784	147	59	60	11	100	100	0	672	667	136	89	91	16	100	100	0	1.211	1.254	1.243	1.274	1.286	1.247	0.931	120	500	1289	1303	0.276	706	583	725	578	0
5	17	4	"PFD0259"	"D33539_28"	4700	25470	140	1894	1940	645	62	65	14	100	100	0	2136	2182	648	95	99	19	100	100	0	0.898	0.900	0.947	0.877	1.456	0.908	0.934	156	555	3873	3965	-0.156	1832	2041	1878	2087	0
5	18	4	"PFD0261"	"D33539_3"	4910	25480	100	92	96	22	62	65	14	81	52	0	135	151	44	94	98	20	86	52	0	0.732	0.596	0.562	0.609	3.020	0.441	0.362	80	401	71	91	-0.451	30	41	34	57	0
5	19	4	"PFD0277"	"D33539_63"	5080	25470	130	597	593	126	60	61	11	100	100	0	922	955	193	89	90	14	100	100	0	0.645	0.615	0.612	0.614	1.207	0.605	0.933	120	457	1370	1399	-0.633	537	833	533	866	0
5	20	4	"PFD0281"	"D33539_69"	5260	25480	150	84	87	21	61	62	13	67	45	0	123	125	28	89	90	16	72	52	0	0.676	0.722	0.744	0.740	2.468	0.614	0.397	156	462	57	62	-0.564	23	34	26	36	-50
5	21	4	"PFD0283"	"D33539_74"	5440	25480	150	82	87	24	66	68	15	52	31	0	126	136	42	97	101	23	57	32	0	0.552	0.538	0.544	0.563	2.563	0.450	0.419	156	531	45	60	-0.858	16	29	21	39	-50
5	22	4	"PFD0286"	"D33539_85"	5660	25460	140	1572	1538	465	67	68	14	100	100	0	1184	1178	309	99	103	19	100	100	0	1.387	1.363	1.385	1.334	1.449	1.392	0.938	156	687	2590	2550	0.472	1505	1085	1471	1079	0
5	1	5	"PFD0288"	"D33539_87"	1660	25650	130	542	539	80	54	56	9	100	100	0	521	521	96	87	88	14	100	99	0	1.124	1.118	1.126	1.144	1.344	1.095	0.916	120	658	922	919	0.169	488	434	485	434	0
5	2	5	"PFD0292"	"D33539_97"	1860	25650	130	110	114	24	57	59	12	99	95	0	152	162	38	89	91	16	99	92	0	0.841	0.781	0.854	0.804	1.739	0.676	0.594	120	547	116	130	-0.249	53	63	57	73	0
5	3	5	"PFD0343"	"D40381_1"	2050	25660	130	138	145	30	57	58	11	100	100	0	221	230	55	88	91	16	100	100	0	0.609	0.620	0.617	0.626	1.498	0.563	0.733	120	520	214	230	-0.715	81	133	88	142	0
5	4	5	"PFD0345"	"D4043_2"	2240	25650	130	605	604	129	55	56	9	100	100	0	899	904	176	86	88	14	100	100	0	0.677	0.671	0.671	0.671	1.233	0.663	0.938	120	515	1363	1367	-0.564	550	813	549	818	0
5	5	5	"PFD0355"	"D42243_17"	2420	25660	130	87	89	18	55	56	9	96	81	0	130	140	41	86	87	13	89	75	0	0.727	0.630	0.684	0.722	2.220	0.458	0.451	120	532	76	88	-0.459	32	44	34	54	0
5	6	5	"PFD0362"	"D42243_29"	2620	25670	120	82	82	14	55	56	9	86	74	0	126	135	41	86	87	13	87	68	0	0.675	0.551	0.620	0.643	2.573	0.393	0.398	120	440	67	76	-0.567	27	40	27	49	0
5	7	5	"PFD0367"	"D42243_37"	2800	25660	140	4579	4449	1416	56	56	9	100	100	0	2982	2841	817	85	87	13	100	100	0	1.561	1.594	1.606	1.549	1.528	1.630	0.953	156	446	7420	7149	0.643	4523	2897	4393	2756	0
5	8	5	"PFD0369"	"D42243_39"	2990	25660	140	967	942	288	56	57	9	99	99	0	843	804	224	86	87	13	100	99	0	1.203	1.234	1.247	1.216	1.567	1.248	0.929	156	448	1668	1604	0.267	911	757	886	718	0
5	9	5	"PFE0400"	"E2667_1"	3180	25650	130	168	172	32	56	57	9	100	100	0	242	240	42	87	87	13	100	100	0	0.723	0.758	0.746	0.761	1.433	0.724	0.819	120	456	267	269	-0.469	112	155	116	153	0
5	10	5	"PFE0403"	"E26771_1"	3380	25650	140	2965	3064	1149	57	59	12	100	100	0	1784	1805	661	89	93	19	98	98	0	1.716	1.752	1.740	1.876	1.850	1.778	0.937	156	517	4603	4723	0.779	2908	1695	3007	1716	0
5	11	5	"PFE0405"	"E26771_4"	3570	25650	130	309	333	79	56	57	10	100	100	0	665	669	159	88	89	13	100	100	0	0.438	0.477	0.484	0.477	1.235	0.461	0.921	120	478	830	858	-1.189	253	577	277	581	0
5	12	5	"PFE0408"	"E26934_1"	3750	25650	130	2113	2153	485	55	57	11	100	100	0	1293	1305	292	87	88	14	100	100	0	1.706	1.722	1.707	1.737	1.199	1.702	0.960	120	539	3264	3316	0.771	2058	1206	2098	1218	0
5	13	5	"PFE0411"	"E27042_1"	3950	25650	100	78	80	16	56	57	10	81	56	0	107	113	28	86	87	13	67	38	0	1.048	0.889	0.912	0.943	2.492	0.564	0.252	80	375	43	51	0.067	22	21	24	27	0
5	14	5	"PFE0415"	"E27173_1"	4130	25660	140	113	112	24	56	56	9	96	93	0	344	336	76	86	88	15	99	98	0	0.221	0.224	0.231	0.214	1.662	0.219	0.777	156	524	315	306	-2.178	57	258	56	250	0
5	15	5	"PFE0439"	"E27723_18"	4320	25660	130	2245	2208	297	56	57	10	100	100	0	1755	1731	228	86	87	12	100	100	0	1.312	1.308	1.321	1.309	1.166	1.321	0.947	120	479	3858	3797	0.391	2189	1669	2152	1645	0
5	16	5	"PFE0443"	"E27723_9"	4510	25660	140	129	125	26	58	59	11	98	94	0	191	190	45	89	91	15	97	95	0	0.696	0.663	0.656	0.684	1.712	0.596	0.666	156	468	173	168	-0.523	71	102	67	101	0
5	17	5	"PFE0446"	"E27742_6"	4690	25660	140	177	179	48	61	62	11	98	96	0	239	242	64	94	97	17	97	95	0	0.800	0.797	0.817	0.802	1.683	0.761	0.783	156	376	261	266	-0.322	116	145	118	148	0
5	18	5	"PFE0452"	"E28056_1"	4850	25660	150	84	86	21	63	65	13	61	39	0	116	129	44	97	100	19	49	30	0	1.105	0.719	0.731	0.829	3.133	0.400	0.296	156	503	40	55	0.144	21	19	23	32	-50
5	19	5	"PFE0454"	"E28350_1"	5070	25660	130	178	179	26	59	60	12	100	100	0	241	246	47	89	92	18	100	100	0	0.783	0.764	0.787	0.778	1.380	0.716	0.808	120	514	271	277	-0.353	119	152	120	157	0
5	20	5	"PFE0458"	"E28462_2"	5260	25650	130	102	102	17	54	56	11	99	93	0	145	146	28	81	83	14	95	91	0	0.750	0.738	0.706	0.755	1.911	0.673	0.619	120	415	112	113	-0.415	48	64	48	65	0
5	21	5	"PFE0487"	"E29895_1"	5450	25680	150	95	96	29	63	64	14	69	57	0	133	141	48	94	98	22	66	44	0	0.821	0.702	0.701	0.767	2.821	0.561	0.495	156	513	71	80	-0.285	32	39	33	47	-50
5	22	5	"PFE0491"	"E29931_3"	5650	25650	130	166	170	27	67	68	12	100	100	0	403	406	79	105	109	22	100	100	0	0.332	0.342	0.345	0.342	1.312	0.325	0.855	120	605	397	404	-1.590	99	298	103	301	0
5	1	6	"PFE0494"	"E30210_1"	1650	25850	130	221	221	34	52	54	10	100	100	0	485	488	67	86	87	13	100	100	0	0.424	0.420	0.411	0.417	1.256	0.408	0.904	120	615	568	571	-1.239	169	399	169	402	0
5	2	6	"PFE0498"	"E3038_3"	1830	25850	130	113	112	20	55	56	11	99	95	0	171	176	36	87	89	15	99	98	0	0.690	0.640	0.657	0.644	1.743	0.567	0.613	120	534	142	146	-0.534	58	84	57	89	0
5	3	6	"PFE0502"	"E3185_4"	2030	25850	130	133	134	25	56	57	11	100	100	0	558	568	83	87	89	15	100	100	0	0.163	0.162	0.161	0.156	1.376	0.162	0.811	120	539	548	559	-2.613	77	471	78	481	0
5	4	6	"PFE0504"	"E3185_6"	2220	25850	130	225	227	38	56	56	9	100	100	0	1859	1903	332	87	88	13	100	100	0	0.095	0.094	0.094	0.093	1.199	0.093	0.936	120	534	1941	1987	-3.390	169	1772	171	1816	0
5	5	6	"PFE0525"	"E3552_1"	2410	25840	130	897	918	216	55	56	9	100	100	0	1699	1728	373	87	88	16	100	100	0	0.522	0.526	0.516	0.523	1.181	0.517	0.947	120	539	2454	2504	-0.937	842	1612	863	1641	0
5	6	6	"PFE0531"	"E3831_2"	2610	25840	130	94	96	19	55	56	9	98	89	0	143	147	33	87	89	15	95	81	0	0.696	0.683	0.688	0.729	2.073	0.545	0.505	120	520	95	101	-0.522	39	56	41	60	0
5	7	6	"PFE0534"	"E390_1"	2800	25840	130	135	136	20	57	58	9	99	99	0	287	293	51	87	89	15	100	100	0	0.390	0.383	0.384	0.378	1.417	0.359	0.806	120	477	278	285	-1.358	78	200	79	206	0
5	8	6	"PFE0539"	"E4159_1"	2990	25840	130	326	329	47	57	58	10	100	100	0	451	460	89	88	89	14	100	100	0	0.741	0.731	0.751	0.741	1.299	0.706	0.877	120	480	632	644	-0.432	269	363	272	372	0
5	9	6	"PFE0542"	"E4247_1"	3180	25840	140	1736	1557	482	57	57	10	100	99	0	1712	1532	480	87	87	12	99	98	0	1.033	1.038	1.033	1.041	1.677	1.032	0.951	156	518	3304	2945	0.047	1679	1625	1500	1445	0
5	10	6	"PFE0547"	"E4295_1"	3370	25840	140	592	568	158	56	57	9	100	100	0	431	419	115	87	87	12	99	98	0	1.558	1.542	1.559	1.595	1.632	1.539	0.910	156	480	880	844	0.640	536	344	512	332	0
5	11	6	"PFF0499"	"F2457_1"	3550	25840	120	84	84	14	56	57	10	90	69	0	122	126	31	88	89	13	83	61	0	0.824	0.737	0.718	0.833	2.531	0.463	0.359	120	466	62	66	-0.280	28	34	28	38	0
5	12	6	"PFF0505"	"F24631_2"	3760	25840	130	471	475	100	57	59	11	100	100	0	1314	1314	204	88	89	14	100	100	0	0.338	0.341	0.345	0.333	1.245	0.343	0.941	120	541	1640	1644	-1.566	414	1226	418	1226	0
5	13	6	"PFF0507"	"F246_1"	3940	25840	140	88	91	22	58	60	12	87	61	0	147	153	33	89	91	15	98	88	0	0.517	0.516	0.506	0.495	2.030	0.480	0.482	156	549	88	97	-0.951	30	58	33	64	0
5	14	6	"PFF0509"	"F24843_2"	4130	25840	130	579	573	83	59	60	11	100	100	0	912	907	114	90	92	16	100	100	0	0.633	0.629	0.620	0.626	1.227	0.630	0.920	120	449	1342	1331	-0.661	520	822	514	817	0
5	15	6	"PFF0513"	"F25069_1"	4310	25850	150	82	84	21	61	63	12	67	38	0	122	132	41	94	95	16	72	43	0	0.750	0.605	0.693	0.682	2.661	0.448	0.381	156	527	49	61	-0.415	21	28	23	38	-50
5	16	6	"PFF0515"	"F25114_1"	4510	25840	130	1119	1092	154	64	64	12	100	100	0	1068	1058	130	96	98	16	100	100	0	1.085	1.069	1.059	1.066	1.192	1.083	0.936	120	466	2027	1990	0.118	1055	972	1028	962	0
5	17	6	"PFF0554"	"F26408_1"	4700	25840	140	2492	2437	728	68	69	13	100	100	0	2706	2582	790	101	103	17	99	99	0	0.931	0.955	0.962	0.965	1.482	0.950	0.947	156	414	5029	4850	-0.104	2424	2605	2369	2481	0
5	18	6	"PFF0556"	"F26422_2"	4880	25840	130	155	156	25	67	69	13	100	100	0	1050	1039	143	100	102	18	100	100	0	0.093	0.095	0.095	0.092	1.326	0.092	0.847	120	447	1038	1028	-3.432	88	950	89	939	0
5	19	6	"PFF0558"	"F26666_3"	5080	25840	140	853	809	246	63	64	12	100	99	0	4152	4058	1236	94	96	21	99	98	0	0.195	0.188	0.190	0.188	1.677	0.185	0.957	156	564	4848	4710	-2.361	790	4058	746	3964	0
5	20	6	"PFF0560"	"F26774_1"	5270	25830	130	889	905	189	58	60	13	100	100	0	1122	1117	203	88	90	20	100	100	0	0.804	0.823	0.827	0.824	1.211	0.825	0.957	120	498	1865	1876	-0.315	831	1034	847	1029	0
5	21	6	"PFF0563"	"F27064_1"	5470	25830	130	862	845	151	62	64	13	100	100	0	1109	1083	188	95	98	19	100	100	0	0.789	0.793	0.798	0.797	1.200	0.791	0.950	120	461	1814	1771	-0.342	800	1014	783	988	0
5	22	6	"PFF0568"	"F27351_1"	5650	25840	130	193	198	37	64	65	12	100	99	0	685	683	114	101	105	23	100	100	0	0.221	0.230	0.227	0.224	1.290	0.228	0.890	120	591	713	716	-2.179	129	584	134	582	0
5	1	7	"PFF0597"	"F28584_1"	1650	26020	130	81	83	15	52	53	10	94	73	0	138	137	30	84	85	13	92	81	0	0.537	0.585	0.563	0.603	2.100	0.481	0.420	120	631	83	84	-0.897	29	54	31	53	0
5	2	7	"PFF0599"	"F28782_1"	1850	26030	130	1287	1268	300	53	53	10	100	100	0	1158	1197	205	84	85	13	100	100	0	1.149	1.092	1.105	1.071	1.218	1.143	0.947	120	542	2308	2328	0.200	1234	1074	1215	1113	0
5	3	7	"PFF0601"	"F28897_1"	2040	26030	130	882	880	170	54	54	9	100	100	0	1351	1348	204	86	87	12	100	100	0	0.655	0.655	0.654	0.650	1.205	0.655	0.934	120	524	2093	2088	-0.611	828	1265	826	1262	0
5	4	7	"PFF0611"	"F29309_1"	2230	26030	130	297	295	50	54	55	9	100	100	0	385	383	62	86	87	13	100	100	0	0.813	0.811	0.795	0.810	1.315	0.799	0.893	120	530	542	538	-0.299	243	299	241	297	0
5	5	7	"PFF0617"	"F29473_1"	2420	26030	130	84	85	18	55	56	9	90	72	0	132	138	33	86	87	15	95	72	0	0.630	0.577	0.571	0.559	2.310	0.414	0.343	120	550	75	82	-0.666	29	46	30	52	0
5	6	7	"PFF0622"	"F29632_5"	2620	26030	130	1517	1513	296	58	58	10	100	100	0	1031	1071	177	88	90	15	100	100	0	1.547	1.480	1.499	1.467	1.213	1.535	0.941	120	535	2402	2438	0.630	1459	943	1455	983	0
5	7	7	"PFF0646"	"F30537_4"	2800	26030	130	545	544	73	60	61	10	100	100	0	997	988	125	91	92	15	100	100	0	0.535	0.540	0.530	0.539	1.180	0.536	0.939	120	497	1391	1381	-0.902	485	906	484	897	0
5	8	7	"PFF0652"	"F30663_2"	2980	26030	130	211	212	38	61	64	17	100	100	0	1303	1313	214	90	91	15	100	100	0	0.124	0.123	0.122	0.121	1.268	0.121	0.889	120	522	1363	1374	-3.016	150	1213	151	1223	0
5	9	7	"PFF0656"	"F30728_1"	3180	26030	130	503	510	86	60	63	17	100	100	0	552	555	118	88	88	13	100	100	0	0.955	0.964	0.959	0.979	1.328	0.930	0.874	120	518	907	917	-0.067	443	464	450	467	0
5	10	7	"PFF0659"	"F30796_1"	3370	26030	130	740	735	117	58	59	10	100	100	0	727	733	121	87	88	13	100	100	0	1.066	1.048	1.070	1.050	1.279	1.048	0.894	120	461	1322	1323	0.092	682	640	677	646	0
5	11	7	"PFF0661"	"F3084_1"	3550	26030	140	2806	2589	791	61	62	11	100	100	0	2108	1930	581	91	93	16	99	99	0	1.361	1.375	1.374	1.366	1.581	1.385	0.941	156	527	4762	4367	0.445	2745	2017	2528	1839	0
5	12	7	"PFF0665"	"F31008_1"	3750	26030	130	3514	3378	690	62	63	11	100	100	0	3634	3624	639	93	94	15	100	100	0	0.975	0.939	0.960	0.934	1.208	0.936	0.939	120	537	6993	6847	-0.037	3452	3541	3316	3531	0
5	13	7	"PFF1271"	"F51945_3"	3940	26030	130	4710	4591	812	62	63	11	100	100	0	3969	3905	476	92	94	15	100	100	0	1.199	1.188	1.209	1.177	1.187	1.217	0.945	120	509	8525	8342	0.262	4648	3877	4529	3813	0
5	14	7	"PFF1274"	"F5206_2"	4130	26030	130	658	661	114	64	66	12	100	100	0	835	837	120	97	98	17	100	100	0	0.805	0.807	0.806	0.802	1.212	0.815	0.934	120	504	1332	1337	-0.313	594	738	597	740	0
5	15	7	"PFF1276"	"F5206_7"	4320	26030	130	111	114	23	66	67	12	95	87	0	319	325	52	100	100	15	100	100	0	0.205	0.213	0.214	0.191	1.764	0.199	0.629	120	482	264	273	-2.283	45	219	48	225	0
5	16	7	"PFF1278"	"F52084_1"	4510	26030	130	569	553	99	67	78	95	99	98	0	609	604	96	100	103	27	100	100	0	0.986	0.964	0.976	0.944	1.442	1.000	0.873	120	535	1011	990	-0.020	502	509	486	504	0
5	17	7	"PFF1290"	"F52397_2"	4710	26020	130	34785	33063	5405	70	81	98	100	100	0	19109	18353	3253	103	107	28	100	100	0	1.827	1.808	1.827	1.824	1.170	1.821	0.971	120	497	53721	51243	0.869	34715	19006	32993	18250	0
5	18	7	"PFF1292"	"F52444_1"	4890	26030	130	442	434	74	68	69	13	100	99	0	476	486	97	99	101	17	100	100	0	0.992	0.946	0.955	0.943	1.343	0.935	0.908	120	504	751	753	-0.012	374	377	366	387	0
5	19	7	"PFF1323"	"F53383_7"	5080	26030	130	1989	1918	365	63	64	12	100	100	0	2458	2453	477	94	96	20	100	100	0	0.815	0.786	0.796	0.780	1.190	0.786	0.963	120	477	4290	4214	-0.296	1926	2364	1855	2359	0
5	20	7	"PFF1327"	"F53446_1"	5270	26030	130	538	526	87	60	62	12	100	100	0	597	603	86	92	94	19	100	100	0	0.947	0.912	0.909	0.903	1.221	0.920	0.937	120	479	983	977	-0.079	478	505	466	511	0
5	21	7	"PFF1329"	"F53449_1"	5450	26020	130	1300	1276	209	62	64	13	100	100	0	733	715	160	95	97	17	100	100	0	1.940	1.958	1.963	2.043	1.358	1.935	0.941	120	530	1876	1834	0.956	1238	638	1214	620	0
5	22	7	"PFF1335"	"F53749_1"	5650	26020	130	162	164	27	62	64	11	100	100	0	623	618	103	97	99	16	100	100	0	0.190	0.196	0.188	0.192	1.327	0.189	0.844	120	634	626	623	-2.395	100	526	102	521	0
5	1	8	"PFF1338"	"F53871_1"	1650	26220	120	168	166	53	53	53	10	98	94	0	319	303	63	83	84	12	99	99	0	0.487	0.514	0.491	0.473	1.596	0.532	0.817	120	609	351	333	-1.037	115	236	113	220	0
5	2	8	"PFF1343"	"F53897_2"	1850	26220	130	534	514	113	54	54	10	100	100	0	4162	4191	683	86	87	14	100	100	0	0.118	0.112	0.114	0.108	1.304	0.114	0.943	120	545	4556	4565	-3.086	480	4076	460	4105	0
5	3	8	"PFF1370"	"F54899_1"	2040	26220	130	533	529	102	55	55	9	100	100	0	752	751	114	88	89	15	100	100	0	0.720	0.715	0.724	0.704	1.270	0.725	0.936	120	531	1142	1137	-0.474	478	664	474	663	0
5	4	8	"PFF1379"	"F55001_1"	2230	26220	130	402	401	77	55	56	9	100	100	0	1605	1603	234	87	88	16	100	100	0	0.229	0.228	0.225	0.225	1.216	0.229	0.945	120	531	1865	1862	-2.129	347	1518	346	1516	0
5	5	8	"PFF1381"	"F55001_6"	2430	26210	130	204	204	37	56	56	9	100	100	0	570	561	97	87	89	14	100	100	0	0.306	0.312	0.308	0.309	1.271	0.304	0.889	120	550	631	622	-1.706	148	483	148	474	0
5	6	8	"PFF1388"	"F5510_1"	2610	26220	130	146	148	26	58	58	10	100	99	0	221	224	43	88	89	13	100	100	0	0.662	0.662	0.671	0.667	1.519	0.625	0.769	120	536	221	226	-0.596	88	133	90	136	0
5	7	8	"PFF1391"	"F55150_2"	2800	26210	130	200	201	33	61	62	15	100	100	0	197	200	48	90	91	14	100	100	0	1.299	1.273	1.270	1.362	1.516	1.172	0.759	120	517	246	250	0.377	139	107	140	110	0
5	8	8	"PFF1406"	"F55492_1"	2990	26210	130	65535	60951	8080	69	103	646	100	100	53	17036	16744	3412	91	93	16	100	100	0	3.863	3.656	3.672	3.749	1.263	3.625	0.952	120	519	82411	77535	1.950	65466	16945	60882	16653	0
5	9	8	"PFF1434"	"F57034_1"	3180	26210	130	1050	1041	156	65	101	654	97	0	0	548	541	84	89	91	15	100	100	0	2.146	2.159	2.229	2.172	1.229	7.234	0.255	120	506	1444	1428	1.102	985	459	976	452	0
5	10	8	"PFF1437"	"F57064_2"	3370	26210	130	1863	1828	307	60	61	11	100	100	0	1074	1048	179	89	90	13	100	100	0	1.830	1.844	1.825	1.855	1.214	1.840	0.939	120	500	2788	2727	0.872	1803	985	1768	959	0
5	11	8	"PFF1447"	"F57388_2"	3560	26210	130	290	295	46	62	64	11	100	100	0	778	762	130	94	95	16	100	100	0	0.333	0.349	0.348	0.349	1.301	0.325	0.886	120	482	912	901	-1.585	228	684	233	668	0
5	12	8	"PFF1456"	"F5774_1"	3750	26220	130	236	244	68	61	63	11	100	100	0	618	611	102	96	97	16	100	100	0	0.335	0.355	0.346	0.338	1.429	0.346	0.796	120	493	697	698	-1.577	175	522	183	515	0
5	13	8	"PFF1458"	"F57777_2"	3940	26210	130	203	203	32	61	62	10	100	100	0	612	610	131	94	96	18	100	100	0	0.274	0.275	0.283	0.277	1.396	0.245	0.818	120	534	660	658	-1.867	142	518	142	516	0
5	14	8	"PFF1464"	"F57982_1"	4140	26210	130	173	173	36	62	64	11	100	100	0	539	537	82	97	98	19	100	100	0	0.251	0.252	0.249	0.244	1.447	0.240	0.796	120	517	553	551	-1.993	111	442	111	440	0
5	15	8	"PFI0170"	"I15363_1"	4320	26210	130	748	757	125	62	64	10	100	100	0	1009	1007	175	97	97	15	100	100	0	0.752	0.764	0.771	0.768	1.246	0.739	0.919	120	487	1598	1605	-0.411	686	912	695	910	0
5	16	8	"PFI0172"	"I15423_1"	4510	26210	130	399	391	55	62	67	56	100	100	0	709	702	108	95	97	19	100	100	0	0.549	0.542	0.539	0.543	1.242	0.520	0.905	120	519	951	936	-0.865	337	614	329	607	0
5	17	8	"PFI0174"	"I15461_2"	4700	26210	130	199	199	34	64	75	95	85	7	0	603	599	113	98	101	28	100	100	0	0.267	0.269	0.267	0.269	1.372	0.674	0.491	120	536	640	636	-1.903	135	505	135	501	0
5	18	8	"PFI0180"	"I15544_1"	4900	26210	130	413	413	74	62	63	11	100	100	0	1317	1343	237	95	96	16	100	100	0	0.287	0.281	0.278	0.280	1.283	0.266	0.888	120	516	1573	1599	-1.800	351	1222	351	1248	0
5	19	8	"PFI0185"	"I1568_2"	5090	26210	140	281	277	83	61	62	11	99	98	0	316	310	78	91	92	14	98	96	0	0.978	0.986	0.946	0.947	1.688	0.996	0.854	156	504	445	435	-0.032	220	225	216	219	0
5	20	8	"PFI0189"	"I15719_2"	5280	26210	140	575	557	181	60	62	11	99	98	0	717	690	188	91	93	20	98	98	0	0.823	0.830	0.840	0.781	1.705	0.837	0.911	156	456	1141	1096	-0.282	515	626	497	599	0
5	21	8	"PFI0204"	"I16009_1"	5450	26210	130	144	145	26	62	63	11	100	100	0	153	153	31	94	96	20	92	69	0	1.390	1.407	1.449	1.547	2.030	1.174	0.417	120	494	141	142	0.475	82	59	83	59	0
5	22	8	"PFI0212"	"I16172_1"	5660	26210	130	186	186	29	63	64	11	100	100	0	173	178	36	97	98	16	98	94	0	1.618	1.519	1.622	1.652	1.821	1.475	0.626	120	653	199	204	0.695	123	76	123	81	0
5	1	9	"PFI0215"	"I16356_1"	1670	26410	130	563	548	141	55	56	10	100	99	0	470	468	99	89	92	18	100	100	0	1.333	1.301	1.318	1.265	1.342	1.338	0.935	120	611	889	872	0.415	508	381	493	379	0
5	2	9	"PFI0220"	"I16487_2"	1850	26400	130	1617	1586	336	56	57	13	100	100	0	1118	1095	201	90	91	15	100	100	0	1.518	1.522	1.551	1.518	1.200	1.552	0.952	120	544	2589	2535	0.603	1561	1028	1530	1005	0
5	3	9	"PFI0224"	"I16629_1"	2060	26400	130	3112	3069	676	56	57	13	100	100	0	1569	1588	288	89	91	16	100	100	0	2.065	2.010	2.058	1.994	1.166	2.048	0.963	120	532	4536	4512	1.046	3056	1480	3013	1499	0
5	4	9	"PFI0228"	"I16684_1"	2240	26400	120	151	150	30	57	57	9	100	99	0	160	165	37	89	91	15	96	93	0	1.324	1.224	1.221	1.294	1.668	1.133	0.633	120	436	165	169	0.405	94	71	93	76	0
5	5	9	"PFI0262"	"I17505_1"	2410	26410	130	163	163	33	56	57	9	99	99	0	245	250	44	89	90	14	99	99	0	0.686	0.665	0.671	0.654	1.561	0.641	0.813	120	534	263	268	-0.544	107	156	107	161	0
5	6	9	"PFI0266"	"I17587_1"	2620	26410	130	140	140	30	56	57	10	99	97	0	277	290	72	89	90	14	100	100	0	0.447	0.418	0.419	0.407	1.525	0.390	0.792	120	576	272	285	-1.162	84	188	84	201	0
5	7	9	"PFI0268"	"I1781_2"	2820	26400	130	241	239	36	58	60	14	100	100	0	956	946	161	88	90	15	100	100	0	0.211	0.211	0.211	0.210	1.245	0.201	0.912	120	540	1051	1039	-2.246	183	868	181	858	0
5	8	9	"PFI0273"	"I1897_2"	3000	26400	130	1106	1142	287	62	97	652	96	27	0	1079	1104	265	89	90	15	100	100	0	1.055	1.064	1.069	1.062	1.190	1.042	0.936	120	510	2034	2095	0.077	1044	990	1080	1015	0
5	9	9	"PFI0275"	"I1904_2"	3190	26400	140	199	191	58	61	93	624	0	0	0	1021	953	290	86	88	14	99	99	0	0.148	0.150	0.145	0.142	1.575	0.147	0.858	156	557	1073	997	-2.760	138	935	130	867	0
5	10	9	"PFI0286"	"I2458_1"	3380	26400	120	127	128	24	61	62	10	100	98	0	161	164	35	89	91	15	97	91	0	0.917	0.893	0.909	0.947	1.988	0.801	0.568	120	464	138	142	-0.126	66	72	67	75	0
5	11	9	"PFI0317"	"I3248_1"	3570	26400	140	1758	1676	496	62	64	16	100	99	0	1190	1118	311	93	94	16	99	99	0	1.546	1.575	1.596	1.576	1.518	1.596	0.943	156	510	2793	2639	0.629	1696	1097	1614	1025	0
5	12	9	"PFI0323"	"I3340_2"	3760	26400	140	107	106	20	60	62	16	92	77	0	352	349	72	93	94	15	99	99	0	0.181	0.180	0.178	0.172	1.551	0.168	0.563	156	518	306	302	-2.462	47	259	46	256	0
5	13	9	"PFI0325"	"I3340_6"	3960	26400	130	499	487	76	58	60	10	100	100	0	433	421	64	92	93	18	100	100	0	1.293	1.304	1.325	1.309	1.293	1.317	0.892	120	521	782	758	0.371	441	341	429	329	0
5	14	9	"PFI0329"	"I3489_1"	4140	26400	130	299	297	45	60	61	10	100	100	0	526	527	82	93	95	18	100	100	0	0.552	0.546	0.553	0.546	1.259	0.519	0.900	120	507	672	671	-0.857	239	433	237	434	0
5	15	9	"PFI0332"	"I3519_2"	4330	26400	140	121	122	24	60	60	10	98	97	0	170	168	30	92	93	14	98	94	0	0.782	0.816	0.832	0.834	1.769	0.768	0.615	156	558	139	138	-0.355	61	78	62	76	0
5	16	9	"PFI0334"	"I3555_1"	4520	26400	130	282	283	43	59	60	10	100	100	0	1545	1536	236	90	90	14	100	100	0	0.153	0.155	0.153	0.154	1.229	0.147	0.920	120	506	1678	1670	-2.706	223	1455	224	1446	0
5	17	9	"PFJ0294"	"J26_9"	4710	26400	140	86	86	15	59	60	11	85	62	0	173	175	32	92	93	15	97	95	0	0.333	0.325	0.331	0.314	1.924	0.281	0.449	156	564	108	110	-1.585	27	81	27	83	0
5	18	9	"PFJ0296"	"J2708_2"	4900	26400	130	199	200	37	60	62	10	100	100	0	658	651	107	92	93	15	100	100	0	0.246	0.250	0.248	0.247	1.319	0.242	0.863	120	524	705	699	-2.026	139	566	140	559	0
[truncated: 1,055,873 more chars]
