# Supplementary material for: The Transcriptome of the Intraerythrocytic Developmental Cycle of Plasmodium falciparum
Source: PLoS Biol. 2003 Aug 18;1(1):e5. doi: 10.1371/journal.pbio.0000005 (PMC176545; doi:10.1371/journal.pbio.0000005)
Supplement: Dataset S1 — (29.5 MB ZIP). [file pbio.0000005.sd001.zip › TP_14a.gpr]

ATF	1.0
27	43    
"Type=GenePix Results 1.4"
"DateTime=2002/09/10 15:29:07"
"Settings=C:\Documents and Settings\Manuel\My Documents\Malaria Hybes\HB3 Timecourse\MOS12_119.gps"
"GalFile=C:\Documents and Settings\Manuel\My Documents\Malaria Hybes\mos11galv2"
"Scanner=GenePix 4000B [88593]"
"Comment="
"PixelSize=10"
"ImageName=635	532"
"FileName=C:\Documents and Settings\Manuel\My Documents\Malaria Hybes\HB3 Timecourse\MOS12_119_635.tif	C:\Documents and Settings\Manuel\My Documents\Malaria Hybes\HB3 Timecourse\MOS12_119_532.tif"
"PMTVolts=610	540"
"ScanPower=100	100"
"FocusPosition=0"
"NormalizationFactor:RatioOfMedians=1.08039"
"NormalizationFactor:RatioOfMeans=1.08322"
"NormalizationFactor:MedianOfRatios=1.11225"
"NormalizationFactor:MeanOfRatios=1.12389"
"NormalizationFactor:RegressionRatio=1.08037"
"JpegImage=C:\Documents and Settings\Manuel\My Documents\Malaria Hybes\HB3 Timecourse\MOS12_119.jpg"
"RatioFormulation=W1/W2 (635/532)"
"Barcode="
"ImageOrigin=920, 22440"
"JpegOrigin=920, 22480"
"Creator=GenePix Pro 3.0.6.89"
"Temperature=27.82"
"LaserPower=3.48	3.43"
"LaserOnTime=8672	8672"
"Supplier="
"Block"	"Column"	"Row"	"Name"	"ID"	"X"	"Y"	"Dia."	"F635 Median"	"F635 Mean"	"F635 SD"	"B635 Median"	"B635 Mean"	"B635 SD"	"% > B635+1SD"	"% > B635+2SD"	"F635 % Sat."	"F532 Median"	"F532 Mean"	"F532 SD"	"B532 Median"	"B532 Mean"	"B532 SD"	"% > B532+1SD"	"% > B532+2SD"	"F532 % Sat."	"Ratio of Medians"	"Ratio of Means"	"Median of Ratios"	"Mean of Ratios"	"Ratios SD"	"Rgn Ratio"	"Rgn R�"	"F Pixels"	"B Pixels"	"Sum of Medians"	"Sum of Means"	"Log Ratio"	"F635 Median - B635"	"F532 Median - B532"	"F635 Mean - B635"	"F532 Mean - B532"	"Flags"
1	1	1	"PFE0192"	"E18031_6"	1200	22790	120	3912	3533	1343	113	123	140	100	96	0	4789	4624	1602	147	156	79	100	100	0	0.818	0.764	0.775	0.738	2.054	0.761	0.818	120	606	8441	7897	-0.289	3799	4642	3420	4477	0
1	2	1	"PFE0272"	"E20827_3"	1380	22790	120	281	284	70	128	135	80	90	45	0	581	577	152	162	166	37	98	96	0	0.365	0.376	0.386	0.375	1.815	0.318	0.561	120	570	572	571	-1.453	153	419	156	415	0
1	3	1	"PFE0225"	"E18877_1"	1570	22790	130	522	503	160	124	127	31	99	96	0	642	625	163	157	161	36	97	97	0	0.821	0.810	0.784	0.763	1.929	0.850	0.704	120	635	883	847	-0.285	398	485	379	468	0
1	4	1	"PFE0214"	"E18651_4"	1750	22790	120	1161	1068	347	125	128	31	98	98	0	1258	1147	370	158	161	32	100	100	0	0.942	0.953	0.920	0.962	1.996	0.924	0.794	120	569	2136	1932	-0.086	1036	1100	943	989	0
1	5	1	"PFE0258"	"E20360_1"	1950	22790	120	8639	8112	2674	130	135	34	100	100	0	6534	5968	2278	163	167	34	100	99	0	1.336	1.375	1.330	1.505	2.445	1.363	0.815	120	565	14880	13787	0.417	8509	6371	7982	5805	0
1	6	1	"PFE0606"	"E714_15"	2130	22790	120	300	296	88	136	141	42	91	84	0	355	353	100	161	166	34	90	89	0	0.845	0.833	0.804	0.842	1.960	0.852	0.579	120	569	358	352	-0.242	164	194	160	192	0
1	7	1	"PFF1886"	"F7915_1"	2320	22800	120	570	530	181	125	130	31	96	95	0	904	866	290	157	161	29	97	97	0	0.596	0.571	0.583	0.532	1.945	0.544	0.780	120	561	1192	1114	-0.747	445	747	405	709	0
1	8	1	"PFF0067"	"F11738_1"	2510	22800	130	319	327	162	121	124	29	95	91	0	877	842	244	158	161	30	96	96	0	0.275	0.301	0.265	0.268	1.830	0.280	0.489	120	616	917	890	-1.860	198	719	206	684	0
1	9	1	"PFF0367"	"F20673_1"	2700	22790	130	1217	1169	453	121	124	31	100	97	0	1727	1563	635	158	162	31	99	98	0	0.699	0.746	0.707	0.773	2.148	0.701	0.821	120	634	2665	2453	-0.518	1096	1569	1048	1405	0
1	10	1	"PFF1686"	"F66030_3"	2890	22790	120	1203	1105	374	117	121	33	97	96	0	3553	3170	1121	158	164	32	100	100	0	0.320	0.328	0.325	0.331	1.989	0.306	0.856	120	589	4481	4000	-1.644	1086	3395	988	3012	0
1	11	1	"PFF1346"	"F54003_1"	3080	22790	120	7338	6468	2239	120	125	30	100	100	0	3219	2768	1146	160	162	29	100	99	0	2.360	2.434	2.397	2.681	2.132	2.465	0.831	120	585	10277	8956	1.239	7218	3059	6348	2608	0
1	12	1	"PFF0819"	"F36648_2"	3270	22790	120	733	703	240	124	128	30	97	95	0	779	736	201	164	166	31	98	97	0	0.990	1.012	1.029	0.971	1.673	1.034	0.787	120	598	1224	1151	-0.014	609	615	579	572	0
1	13	1	"PFF0467"	"F23644_4"	3470	22800	120	29519	26138	11055	132	144	59	100	100	0	37738	34662	10821	184	196	69	100	100	0	0.783	0.754	0.809	0.685	1.922	0.790	0.808	120	497	66941	60484	-0.354	29387	37554	26006	34478	0
1	14	1	"PFF1450"	"F57655_2"	3650	22780	130	235	239	88	128	138	56	77	43	0	286	312	132	174	186	65	74	45	0	0.955	0.804	0.900	0.797	2.315	0.687	0.414	120	633	219	249	-0.066	107	112	111	138	0
1	15	1	"PFF0809"	"F36380_1"	3840	22770	110	160	158	34	110	115	29	73	37	0	184	189	43	146	154	34	51	23	0	1.316	1.116	1.061	1.168	3.834	0.568	0.102	80	521	88	91	0.396	50	38	48	43	0
1	16	1	"PFF0511"	"F25016_1"	4040	22790	130	343	343	110	105	108	27	95	93	0	385	368	103	143	146	30	95	90	0	0.983	1.058	1.065	1.068	2.026	0.991	0.623	120	686	480	463	-0.024	238	242	238	225	0
1	17	1	"PFF1712"	"F67192_1"	4230	22790	120	583	563	173	109	117	101	94	87	0	588	580	188	150	153	31	95	95	0	1.082	1.056	1.092	1.054	1.772	0.989	0.733	120	586	912	884	0.114	474	438	454	430	0
1	18	1	"PFF0870"	"F39343_3"	4420	22790	130	494	485	153	115	118	27	95	95	0	524	503	173	152	156	30	97	93	0	1.019	1.054	1.029	1.122	2.048	0.982	0.728	120	663	751	721	0.027	379	372	370	351	0
1	19	1	"PFF1637"	"F64125_2"	4620	22800	130	752	694	270	110	113	27	95	95	0	722	690	215	145	149	29	95	94	0	1.113	1.072	1.134	1.027	2.559	1.167	0.743	120	646	1219	1129	0.154	642	577	584	545	0
1	20	1	"PFF0483"	"F23940_2"	4800	22790	130	1297	1258	564	102	102	25	99	95	0	859	796	374	135	139	26	92	90	0	1.651	1.749	1.677	1.658	2.355	1.731	0.701	120	636	1919	1817	0.723	1195	724	1156	661	0
1	21	1	"PFF0101"	"F13309_2"	4990	22790	130	1059	1041	448	101	103	24	97	95	0	537	500	192	133	137	26	96	92	0	2.371	2.561	2.324	2.494	2.490	2.737	0.705	120	668	1362	1307	1.246	958	404	940	367	0
1	22	1	"PFF1826"	"F71130_4"	5190	22800	130	194	188	51	101	104	25	89	75	0	758	706	219	133	136	25	97	96	0	0.149	0.152	0.162	0.152	1.781	0.142	0.513	120	760	718	660	-2.749	93	625	87	573	0
1	1	2	"PFF0961"	"F42117_4"	1200	22990	120	249	249	63	126	139	160	24	0	0	249	244	58	157	166	80	55	10	0	1.337	1.414	1.295	1.396	2.855	1.326	0.294	120	567	215	210	0.419	123	92	123	87	0
1	2	2	"PFF1620"	"F63632_3"	1400	22990	120	159	159	51	134	142	83	11	0	0	542	539	192	166	170	37	95	93	0	0.066	0.067	0.119	0.137	2.841	0.030	0.002	120	530	401	398	-3.911	25	376	25	373	0
1	3	2	"PFM0802"	"M5804_3"	1590	22990	120	205	210	60	122	125	30	85	69	0	609	583	160	156	161	35	98	95	0	0.183	0.206	0.210	0.200	2.044	0.194	0.463	120	515	536	515	-2.448	83	453	88	427	0
1	4	2	"PFM0091"	"M1661_1"	1780	22980	130	1256	1183	470	124	128	32	95	94	0	952	901	341	157	161	32	95	93	0	1.424	1.423	1.368	1.428	2.228	1.397	0.776	120	543	1927	1803	0.510	1132	795	1059	744	0
1	5	2	"PFM0462"	"M3816_2"	1960	22980	120	26222	24678	10466	135	140	42	100	100	0	11001	9956	4496	164	169	35	100	100	0	2.407	2.506	2.287	2.500	2.020	2.648	0.783	120	495	36924	34335	1.267	26087	10837	24543	9792	0
1	6	2	"PFM0294"	"M29681_1"	2160	22990	120	386	378	136	129	136	43	90	84	0	1117	1057	324	158	163	32	97	96	0	0.268	0.277	0.289	0.268	2.119	0.265	0.545	120	523	1216	1148	-1.900	257	959	249	899	0
1	7	2	"PFM0525"	"M42687_2"	2350	22980	120	282	282	77	115	119	28	96	91	0	1150	1094	322	152	156	28	100	100	0	0.167	0.177	0.173	0.176	1.992	0.153	0.635	120	473	1165	1109	-2.579	167	998	167	942	0
1	8	2	"PFM0582"	"M45177_10"	2550	22980	130	2809	2522	983	120	121	28	100	99	0	1130	1034	378	154	158	30	99	96	0	2.755	2.730	2.674	2.851	2.105	2.892	0.773	120	518	3665	3282	1.462	2689	976	2402	880	0
1	9	2	"PFM0415"	"M36754_19"	2730	22990	120	201	207	54	120	120	29	90	71	0	608	591	158	155	159	30	97	96	0	0.179	0.200	0.196	0.201	2.030	0.180	0.480	120	512	534	523	-2.484	81	453	87	436	0
1	10	2	"PFM0252"	"M26245_1"	2930	22990	120	718	669	245	115	117	29	96	95	0	563	544	149	155	159	30	94	94	0	1.478	1.424	1.472	1.405	2.395	1.577	0.702	120	529	1011	943	0.564	603	408	554	389	0
1	11	2	"PFM0169"	"M21665_1"	3120	22990	120	1750	1580	633	113	117	28	100	99	0	1316	1256	380	153	155	29	100	99	0	1.408	1.330	1.396	1.231	1.926	1.453	0.804	120	515	2800	2570	0.493	1637	1163	1467	1103	0
1	12	2	"PFM0497"	"M40872_1"	3310	22990	120	180	187	47	115	119	44	75	32	0	686	650	206	152	157	32	95	95	0	0.122	0.145	0.146	0.144	2.394	0.115	0.234	120	469	599	570	-3.038	65	534	72	498	0
1	13	2	"PFM0499"	"M40872_5"	3480	22950	150	148	152	35	121	130	59	15	2	0	208	216	58	165	177	64	39	12	0	0.628	0.608	0.651	0.698	4.519	0.526	0.035	156	601	70	82	-0.671	27	43	31	51	-50
1	14	2	"PFM0670"	"M49091_1"	3680	22990	120	274	279	82	116	119	29	95	90	0	639	627	182	157	163	36	98	97	0	0.328	0.347	0.349	0.341	1.927	0.312	0.602	120	518	640	633	-1.609	158	482	163	470	0
1	15	2	"PFM0324"	"M31208_9"	3880	22990	120	273	275	78	110	114	28	95	92	0	657	633	174	149	154	33	97	95	0	0.321	0.341	0.345	0.335	1.912	0.301	0.625	120	495	671	649	-1.640	163	508	165	484	0
1	16	2	"PFM0024"	"M11377_3"	4070	22990	120	2501	2353	968	107	109	26	100	99	0	1748	1715	528	145	148	28	100	100	0	1.493	1.431	1.504	1.315	1.979	1.572	0.807	120	496	3997	3816	0.579	2394	1603	2246	1570	0
1	17	2	"PFM0019"	"M11356_1"	4260	22990	120	191	194	48	109	111	29	92	70	0	394	414	142	146	150	26	99	98	0	0.331	0.317	0.313	0.329	2.021	0.242	0.425	120	462	330	353	-1.597	82	248	85	268	0
1	18	2	"PFM0187"	"M22455_1"	4440	22990	120	23243	21823	7681	115	117	28	100	100	0	60333	53244	16185	154	158	28	100	100	23	0.384	0.409	0.401	0.400	1.944	0.388	0.825	120	481	83307	74798	-1.380	23128	60179	21708	53090	0
1	19	2	"PFM0042"	"M12812_3"	4630	22990	120	146	153	36	110	113	28	60	30	0	272	269	66	149	153	30	90	78	0	0.293	0.358	0.355	0.341	3.007	0.303	0.177	120	461	159	163	-1.773	36	123	43	120	0
1	20	2	"PFM0044"	"M12812_6"	4820	22990	130	1319	1251	382	105	107	26	100	100	0	883	821	260	141	144	28	99	95	0	1.636	1.685	1.697	1.769	2.306	1.720	0.777	120	514	1956	1826	0.710	1214	742	1146	680	0
1	21	2	"PFN0072"	"N128_74"	5010	22990	130	214	217	54	106	108	26	95	87	0	390	383	107	137	141	26	95	95	0	0.427	0.451	0.439	0.490	2.455	0.395	0.448	120	564	361	357	-1.228	108	253	111	246	0
1	22	2	"PFN0081"	"N128_88"	5210	22990	120	289	281	76	100	103	25	95	92	0	248	252	55	133	136	24	95	92	0	1.643	1.521	1.601	1.385	2.459	1.645	0.498	120	607	304	300	0.717	189	115	181	119	0
1	1	3	"PFN0030"	"N128_103"	1220	23180	120	29138	24810	9188	131	145	159	100	100	0	10533	9575	2777	158	161	31	100	100	0	2.796	2.621	2.725	2.386	2.025	2.879	0.858	120	572	39382	34096	1.483	29007	10375	24679	9417	0
1	2	3	"PFN0126"	"N130_31"	1410	23180	130	208	203	51	129	135	38	79	50	0	304	301	70	157	161	29	95	90	0	0.537	0.514	0.581	0.542	2.403	0.469	0.230	120	523	226	218	-0.896	79	147	74	144	0
1	3	3	"PFN0135"	"N130_44"	1610	23180	120	195	196	50	114	118	28	85	69	0	349	361	80	154	157	29	98	97	0	0.415	0.396	0.408	0.364	2.483	0.337	0.354	120	492	276	289	-1.267	81	195	82	207	0
1	4	3	"PFN0150"	"N131_2"	1800	23180	120	614	576	165	116	120	31	96	95	0	585	570	158	153	156	29	99	95	0	1.153	1.103	1.120	1.097	2.029	1.113	0.718	120	498	930	877	0.205	498	432	460	417	0
1	5	3	"PFB0094"	"B325"	1980	23170	120	253	257	63	120	123	30	94	90	0	257	254	66	154	158	30	88	72	0	1.291	1.370	1.333	1.423	2.414	1.256	0.423	120	503	236	237	0.369	133	103	137	100	0
1	6	3	"PFB0096"	"B327"	2170	23180	120	301	295	81	115	117	28	95	91	0	1376	1326	363	150	153	28	100	99	0	0.152	0.153	0.154	0.143	1.931	0.137	0.653	120	514	1412	1356	-2.721	186	1226	180	1176	0
1	7	3	"PFB0098"	"B34"	2380	23170	150	126	128	32	110	113	26	37	14	0	160	162	34	148	151	29	33	11	0	1.333	1.286	1.036	0.973	4.237	0.972	0.033	156	552	28	32	0.415	16	12	18	14	-50
1	8	3	"PFB0100"	"B343"	2560	23180	130	6005	5247	2223	111	115	29	100	100	0	4774	4487	1444	146	152	30	100	100	0	1.274	1.183	1.266	1.080	2.054	1.318	0.772	120	470	10522	9477	0.349	5894	4628	5136	4341	0
1	9	3	"PFB0103"	"B347"	2750	23180	130	191	190	43	107	112	29	90	70	0	299	288	71	144	148	27	93	89	0	0.542	0.576	0.558	0.579	2.349	0.519	0.400	120	544	239	227	-0.884	84	155	83	144	0
1	10	3	"PFB0106"	"B362"	2940	23180	130	150	151	36	103	106	27	69	40	0	226	235	54	141	144	25	93	82	0	0.553	0.511	0.558	0.492	2.777	0.438	0.171	120	531	132	142	-0.855	47	85	48	94	0
1	11	3	"PFB0128"	"B405"	3120	23180	120	317	310	86	102	105	24	96	96	0	304	312	78	141	144	25	96	93	0	1.319	1.216	1.163	1.262	1.965	1.241	0.614	120	487	378	379	0.399	215	163	208	171	0
1	12	3	"PFB0131"	"B415"	3320	23180	130	400	405	144	108	111	41	93	92	0	514	524	164	145	149	28	97	95	0	0.791	0.784	0.838	0.743	1.748	0.868	0.636	120	526	661	676	-0.338	292	369	297	379	0
1	13	3	"PFB0133"	"B418"	3510	23180	130	178	180	54	108	113	42	65	34	0	187	191	51	148	155	38	50	23	0	1.795	1.674	1.453	1.469	3.308	1.619	0.180	120	572	109	115	0.844	70	39	72	43	0
1	14	3	"PFB0135"	"B424"	3690	23170	130	2310	2109	771	107	112	28	100	100	0	951	896	328	148	151	28	98	97	0	2.743	2.676	2.551	2.732	2.005	2.756	0.795	120	538	3006	2750	1.456	2203	803	2002	748	0
1	15	3	"PFB0137"	"B427"	3880	23140	150	141	147	41	112	116	29	49	23	0	161	169	41	152	155	29	32	12	0	3.222	2.059	1.176	1.338	3.962	1.352	0.066	156	638	38	52	1.688	29	9	35	17	-50
1	16	3	"PFB0139"	"B431"	4090	23180	130	1967	1876	667	113	116	28	100	99	0	1925	1890	625	151	154	28	99	98	0	1.045	1.014	1.066	1.003	1.853	1.065	0.789	120	523	3628	3502	0.064	1854	1774	1763	1739	0
1	17	3	"PFB0155"	"B464"	4270	23170	150	151	155	40	111	113	28	60	33	0	193	198	43	148	151	27	69	42	0	0.889	0.880	0.750	0.766	3.510	0.794	0.118	156	558	85	94	-0.170	40	45	44	50	-50
1	18	3	"PFB0158"	"B467"	4460	23180	120	506	500	148	110	113	28	97	96	0	446	438	117	147	152	28	97	95	0	1.324	1.340	1.302	1.374	2.123	1.405	0.700	120	427	695	681	0.405	396	299	390	291	0
1	19	3	"PFB0160"	"B47"	4630	23170	150	111	116	32	113	116	27	19	8	0	146	152	36	151	155	30	19	6	0	0.400	3.000	0.776	0.810	3.460	0.545	0.025	156	524	-7	4	-1.322	-2	-5	3	1	-50
1	20	3	"PFB0163"	"B476"	4830	23170	150	129	130	31	113	115	27	30	10	0	169	171	35	148	152	29	38	16	0	0.762	0.739	0.814	0.865	4.140	0.738	0.034	156	579	37	40	-0.392	16	21	17	23	-50
1	21	3	"PFB0166"	"B484"	5040	23180	130	962	891	296	112	115	31	97	97	0	530	494	143	146	148	30	93	91	0	2.214	2.239	2.221	2.245	1.666	2.378	0.801	120	567	1234	1127	1.146	850	384	779	348	0
1	22	3	"PFB0168"	"B489"	5220	23190	130	209	208	53	110	113	30	91	70	0	440	433	121	142	146	30	96	95	0	0.332	0.337	0.348	0.299	2.437	0.302	0.475	120	628	397	389	-1.590	99	298	98	291	0
1	1	4	"PFB0186"	"B513"	1240	23370	120	617	585	171	121	124	31	99	95	0	762	735	207	150	154	31	99	96	0	0.810	0.793	0.819	0.774	2.120	0.778	0.773	120	592	1108	1049	-0.303	496	612	464	585	0
1	2	4	"PFB0188"	"B516"	1450	23360	150	136	141	37	119	122	32	30	12	0	183	185	49	150	153	30	51	24	0	0.515	0.629	0.646	0.676	3.518	0.551	0.054	156	599	50	57	-0.957	17	33	22	35	-50
1	3	4	"PFB0191"	"B521"	1620	23370	120	358	348	119	111	114	27	95	93	0	2440	2324	801	149	154	31	100	100	0	0.108	0.109	0.110	0.109	1.821	0.100	0.733	120	447	2538	2412	-3.213	247	2291	237	2175	0
1	4	4	"PFB0193"	"B527"	1810	23370	120	558	532	155	110	113	26	98	97	0	425	413	111	148	152	30	97	93	0	1.617	1.592	1.617	1.697	1.979	1.649	0.715	120	489	725	687	0.694	448	277	422	265	0
1	5	4	"PFB0195"	"B530"	1990	23360	110	316	308	103	112	117	30	92	85	0	209	206	47	149	153	32	73	46	0	3.400	3.439	2.819	2.909	2.472	4.082	0.277	80	495	264	253	1.766	204	60	196	57	0
1	6	4	"PFB0198"	"B536"	2190	23370	120	210	213	56	109	114	29	92	80	0	735	731	209	146	150	30	100	98	0	0.171	0.178	0.172	0.175	2.014	0.149	0.505	120	539	690	689	-2.544	101	589	104	585	0
1	7	4	"PFD0038"	"D12635_8"	2390	23330	150	121	125	37	109	112	29	31	12	0	153	162	42	146	148	29	30	15	0	1.714	1.000	1.000	1.011	3.946	1.643	0.066	156	586	19	32	0.778	12	7	16	16	-50
1	8	4	"PFD0046"	"D13568_2"	2570	23370	120	551	517	165	102	105	25	95	95	0	792	765	252	140	143	28	100	96	0	0.689	0.664	0.637	0.655	2.267	0.626	0.751	120	452	1101	1040	-0.538	449	652	415	625	0
1	9	4	"PFD0050"	"D14936_1"	2750	23370	120	149	152	36	96	99	24	82	59	0	176	178	38	134	136	23	68	37	0	1.262	1.273	1.172	1.217	3.321	1.204	0.144	120	501	95	100	0.336	53	42	56	44	0
1	10	4	"PFD0055"	"D15909_10"	2950	23370	120	395	401	129	93	96	28	97	95	0	1829	1742	586	131	134	24	100	100	0	0.178	0.191	0.188	0.188	1.662	0.176	0.803	120	532	2000	1919	-2.491	302	1698	308	1611	0
1	11	4	"PFD0058"	"D15909_5"	3140	23370	120	257	256	72	100	102	25	95	91	0	486	464	123	137	143	48	95	94	0	0.450	0.477	0.481	0.479	2.052	0.442	0.701	120	435	506	483	-1.152	157	349	156	327	0
1	12	4	"PFD0060"	"D16430_1"	3300	23360	150	114	117	30	108	110	25	26	10	0	154	158	38	144	149	45	15	4	0	0.600	0.643	1.013	1.066	3.975	0.060	0.004	156	582	16	23	-0.737	6	10	9	14	-50
1	13	4	"PFD0079"	"D16785_4"	3510	23370	120	381	381	94	102	104	27	99	98	0	3674	3432	913	139	141	29	100	100	0	0.079	0.085	0.086	0.084	1.715	0.076	0.783	120	548	3814	3572	-3.663	279	3535	279	3293	0
1	14	4	"PFD0082"	"D16785_6"	3710	23370	110	168	171	41	96	99	30	90	63	0	374	365	80	137	137	30	97	95	0	0.304	0.329	0.318	0.315	2.204	0.249	0.345	80	472	309	303	-1.719	72	237	75	228	0
1	15	4	"PFD0085"	"D16785_9"	3890	23370	120	525	519	166	108	112	32	95	95	0	646	612	171	147	149	31	98	97	0	0.836	0.884	0.879	0.858	2.068	0.861	0.736	120	526	916	876	-0.259	417	499	411	465	0
1	16	4	"PFD0087"	"D17715_10"	4090	23370	120	462	436	150	111	115	27	95	92	0	350	354	93	150	152	27	95	92	0	1.755	1.593	1.729	1.579	2.011	1.772	0.647	120	528	551	529	0.811	351	200	325	204	0
1	17	4	"PFD0092"	"D17715_109"	4280	23370	120	669	619	179	113	116	26	97	95	0	550	531	146	149	152	27	97	95	0	1.387	1.325	1.306	1.241	2.113	1.346	0.794	120	494	957	888	0.471	556	401	506	382	0
1	18	4	"PFD0094"	"D17715_110"	4470	23370	120	1844	1685	536	110	114	25	100	100	0	978	904	296	149	153	28	100	99	0	2.092	2.086	2.090	2.115	2.121	2.170	0.788	120	488	2563	2330	1.065	1734	829	1575	755	0
1	19	4	"PFD0112"	"D17715_16"	4680	23370	150	128	135	37	114	117	26	37	20	0	165	169	40	147	152	28	35	16	0	0.778	0.955	0.685	0.791	4.742	0.474	0.006	156	613	32	43	-0.363	14	18	21	22	-50
1	20	4	"PFD0115"	"D17715_20"	4850	23370	120	356	354	110	116	120	31	93	91	0	267	275	75	150	154	30	93	85	0	2.051	1.904	1.990	1.853	2.455	2.091	0.419	120	495	357	363	1.037	240	117	238	125	0
1	21	4	"PFD0118"	"D17715_25"	5050	23370	110	185	182	55	116	120	32	72	56	0	184	195	70	152	156	30	51	31	0	2.156	1.535	1.432	1.433	3.538	1.146	0.172	80	458	101	109	1.109	69	32	66	43	0
1	22	4	"PFD0121"	"D17715_28"	5230	23370	120	590	559	196	117	119	29	95	92	0	460	440	137	150	154	29	94	92	0	1.526	1.524	1.559	1.539	1.841	1.634	0.692	120	560	783	732	0.610	473	310	442	290	0
1	1	5	"PFD0124"	"D17715_32"	1240	23560	120	519	515	190	114	120	83	92	85	0	606	595	175	145	149	35	98	96	0	0.879	0.891	0.900	0.880	1.740	1.030	0.626	120	651	866	851	-0.187	405	461	401	450	0
1	2	5	"PFD0126"	"D17715_37"	1440	23560	120	417	403	141	108	115	90	88	76	0	455	449	127	140	144	26	98	96	0	0.981	0.955	0.988	0.859	2.060	0.999	0.695	120	496	624	604	-0.028	309	315	295	309	0
1	3	5	"PFD0143"	"D17715_67"	1630	23560	120	226	228	64	105	109	26	91	86	0	463	452	118	142	145	27	95	95	0	0.377	0.397	0.429	0.379	2.200	0.372	0.563	120	464	442	433	-1.408	121	321	123	310	0
1	4	5	"PFD0145"	"D17715_7"	1810	23560	150	119	125	30	107	109	26	32	13	0	175	181	61	143	146	28	51	28	0	0.375	0.474	0.558	0.585	4.248	0.257	0.061	156	563	44	56	-1.415	12	32	18	38	-50
1	5	5	"PFD0147"	"D17715_76"	2010	23590	150	120	122	30	106	110	28	30	10	0	149	156	42	141	145	29	28	13	0	1.750	1.067	0.860	0.886	4.060	0.520	0.006	156	613	22	31	0.807	14	8	16	15	-50
1	6	5	"PFD0149"	"D17715_8"	2200	23560	120	249	243	76	102	106	28	89	86	0	329	315	78	135	139	26	95	92	0	0.758	0.783	0.775	0.678	2.585	0.792	0.538	120	499	341	321	-0.400	147	194	141	180	0
1	7	5	"PFD0151"	"D17715_81"	2400	23560	120	169	177	53	102	107	30	83	54	0	475	479	154	139	141	29	95	95	0	0.199	0.221	0.208	0.209	2.366	0.194	0.392	120	516	403	415	-2.326	67	336	75	340	0
1	8	5	"PFD0153"	"D17715_89"	2580	23560	120	4891	4414	1883	90	93	26	100	100	0	2709	2567	909	129	130	26	100	100	0	1.861	1.774	1.879	1.684	1.997	1.974	0.790	120	459	7381	6762	0.896	4801	2580	4324	2438	0
1	9	5	"PFE0210"	"E18550_2"	2750	23550	110	204	210	68	82	87	30	93	80	0	800	794	258	116	123	45	100	97	0	0.178	0.189	0.174	0.182	1.816	0.177	0.672	80	466	806	806	-2.487	122	684	128	678	0
1	10	5	"PFE0213"	"E18651_3"	2960	23560	100	176	176	48	86	91	29	86	72	0	191	201	57	123	127	31	77	53	0	1.324	1.154	1.071	1.220	2.454	1.101	0.349	80	432	158	168	0.404	90	68	90	78	0
1	11	5	"PFE0218"	"E18737_1"	3140	23560	120	185	201	71	97	100	25	90	80	0	1014	981	428	133	138	46	97	95	0	0.100	0.123	0.119	0.121	2.000	0.110	0.557	120	498	969	952	-3.324	88	881	104	848	0
1	12	5	"PFE0223"	"E1884_3"	3330	23560	130	4250	3782	1692	109	111	26	100	100	0	3544	3483	1295	142	147	46	100	100	0	1.217	1.099	1.199	1.000	2.014	1.196	0.766	120	505	7543	7014	0.284	4141	3402	3673	3341	0
1	13	5	"PFE0226"	"E18877_2"	3520	23560	120	165	168	48	98	99	27	84	61	0	298	292	76	129	132	28	95	92	0	0.396	0.429	0.405	0.410	2.310	0.399	0.392	120	475	236	233	-1.335	67	169	70	163	0
1	14	5	"PFE0228"	"E18957_1"	3700	23560	120	184	185	58	82	88	28	90	79	0	470	445	139	115	119	25	95	93	0	0.287	0.312	0.309	0.329	1.899	0.292	0.614	120	491	457	433	-1.799	102	355	103	330	0
1	15	5	"PFE0249"	"E19870_1"	3890	23550	150	158	157	42	102	102	29	75	44	0	181	183	43	134	136	30	63	36	0	1.191	1.122	1.110	1.120	3.244	1.080	0.314	156	611	103	104	0.253	56	47	55	49	-50
1	16	5	"PFE0251"	"E20152_1"	4100	23580	150	138	136	31	111	115	26	50	16	0	164	167	41	146	149	27	41	23	0	1.500	1.190	1.077	0.923	3.475	0.517	0.022	156	585	45	46	0.585	27	18	25	21	-50
1	17	5	"PFE0257"	"E20313_1"	4280	23560	130	198	200	50	114	117	27	87	75	0	248	244	60	146	151	28	87	78	0	0.824	0.878	0.835	0.844	2.497	0.844	0.359	120	499	186	184	-0.280	84	102	86	98	0
1	18	5	"PFE0260"	"E20360_12"	4460	23560	150	135	138	36	115	118	28	39	15	0	163	170	39	150	153	30	32	16	0	1.538	1.150	0.760	0.973	4.149	0.797	0.025	156	630	33	43	0.621	20	13	23	20	-50
1	19	5	"PFE0265"	"E20424_1"	4660	23560	110	227	225	65	113	117	27	90	85	0	1441	1315	438	146	154	64	96	95	0	0.088	0.096	0.089	0.100	2.354	0.088	0.578	80	446	1409	1281	-3.506	114	1295	112	1169	0
1	20	5	"PFE0267"	"E20514_1"	4860	23570	120	255	246	85	114	116	27	84	80	0	1539	1385	507	146	153	61	95	93	0	0.101	0.107	0.115	0.106	1.962	0.102	0.625	120	501	1534	1371	-3.304	141	1393	132	1239	0
1	21	5	"PFE0293"	"E22156_1"	5040	23560	120	1638	1493	528	115	117	26	98	96	0	1541	1398	486	150	153	30	98	98	0	1.095	1.104	1.092	1.056	2.164	1.104	0.799	120	489	2914	2626	0.131	1523	1391	1378	1248	0
1	22	5	"PFE0299"	"E22468_1"	5220	23560	120	546	527	186	112	115	27	93	92	0	477	451	136	146	149	28	94	90	0	1.311	1.361	1.386	1.256	2.291	1.414	0.686	120	562	765	720	0.391	434	331	415	305	0
1	1	6	"PFE0302"	"E22504_2"	1250	23770	90	137	147	51	114	115	29	40	28	0	170	173	41	141	147	37	44	13	0	0.793	1.031	0.990	1.051	5.363	0.513	0.009	52	360	52	65	-0.334	23	29	33	32	0
1	2	6	"PFE0309"	"E2283_4"	1440	23740	130	200	197	54	104	111	85	56	6	0	238	234	54	136	141	33	90	73	0	0.941	0.949	0.894	0.918	2.156	0.849	0.346	120	571	198	191	-0.087	96	102	93	98	0
1	3	6	"PFE0314"	"E22930_2"	1630	23750	120	241	237	68	99	100	24	94	88	0	367	360	104	134	138	25	95	91	0	0.609	0.611	0.636	0.621	2.060	0.556	0.589	120	499	375	364	-0.714	142	233	138	226	0
1	4	6	"PFE0318"	"E23098_1"	1820	23750	120	819	735	295	99	100	23	94	93	0	567	543	170	134	138	25	95	92	0	1.663	1.555	1.573	1.353	2.552	1.745	0.719	120	436	1153	1045	0.734	720	433	636	409	0
1	5	6	"PFE0353"	"E24637_1"	2000	23740	120	1732	1579	530	103	106	24	100	100	0	2756	2456	917	137	139	24	100	100	0	0.622	0.636	0.632	0.663	2.265	0.593	0.833	120	431	4248	3795	-0.685	1629	2619	1476	2319	0
1	6	6	"PFE0361"	"E248_3"	2200	23750	130	3846	3173	1384	103	108	28	100	100	0	2187	1964	630	134	137	26	100	100	0	1.823	1.678	1.794	1.495	2.140	1.893	0.811	120	519	5796	4900	0.866	3743	2053	3070	1830	0
1	7	6	"PFE0363"	"E24971_1"	2390	23750	120	366	354	122	97	100	26	96	94	0	258	259	75	127	131	26	93	89	0	2.053	1.947	1.957	1.940	2.001	2.121	0.582	120	418	400	389	1.038	269	131	257	132	0
1	8	6	"PFE0367"	"E25193_1"	2550	23750	150	111	117	35	81	85	25	55	27	0	157	161	45	114	119	24	63	46	0	0.698	0.766	0.799	0.824	3.352	0.689	0.197	156	518	73	83	-0.519	30	43	36	47	-50
1	9	6	"PFE0373"	"E25749_1"	2770	23750	120	162	164	46	70	73	21	94	85	0	971	923	302	102	107	39	98	96	0	0.106	0.114	0.114	0.115	2.149	0.103	0.629	120	548	961	915	-3.240	92	869	94	821	0
1	10	6	"PFE0375"	"E25972_1"	2960	23750	120	396	379	133	79	83	23	95	94	0	1346	1281	356	112	115	24	100	100	0	0.257	0.257	0.275	0.260	1.701	0.242	0.734	120	520	1551	1469	-1.961	317	1234	300	1169	0
1	11	6	"PFF0292"	"F18577_5"	3150	23750	120	270	265	69	98	101	26	97	94	0	355	344	92	131	133	24	93	93	0	0.768	0.784	0.770	0.768	1.975	0.738	0.634	120	482	396	380	-0.381	172	224	167	213	0
1	12	6	"PFF0300"	"F18770_1"	3340	23740	150	124	127	28	108	110	27	35	9	0	151	153	31	140	141	27	30	8	0	1.455	1.462	0.836	0.803	3.273	0.636	0.017	156	584	27	32	0.541	16	11	19	13	-50
1	13	6	"PFF0307"	"F19110_2"	3530	23750	120	703	655	197	104	106	26	99	97	0	458	446	114	136	137	26	97	97	0	1.860	1.777	1.897	1.743	1.791	1.878	0.759	120	486	921	861	0.895	599	322	551	310	0
1	14	6	"PFF0309"	"F19190_1"	3710	23740	110	766	704	229	105	110	54	97	95	0	506	500	153	133	141	59	93	91	0	1.772	1.632	1.575	1.669	1.964	1.679	0.768	80	459	1034	966	0.825	661	373	599	367	0
1	15	6	"PFF0313"	"F19243_2"	3910	23750	120	2144	1866	720	109	115	52	99	96	0	1212	1158	355	140	148	56	98	97	0	1.898	1.726	1.813	1.613	2.121	1.917	0.757	120	474	3107	2775	0.925	2035	1072	1757	1018	0
1	16	6	"PFF0316"	"F19409_1"	4090	23740	120	177	177	42	113	115	26	81	57	0	374	362	93	144	148	27	95	94	0	0.278	0.294	0.298	0.285	2.302	0.240	0.333	120	444	294	282	-1.845	64	230	64	218	0
1	17	6	"PFF0345"	"F20077_1"	4280	23740	90	126	130	42	114	118	30	30	7	0	162	168	39	146	151	31	28	13	0	0.750	0.727	1.093	0.970	3.373	0.671	0.040	52	363	28	38	-0.415	12	16	16	22	0
1	18	6	"PFF0351"	"F20166_1"	4480	23740	130	246	248	66	114	116	28	95	88	0	213	216	53	145	149	29	80	56	0	1.941	1.887	2.102	2.155	2.380	1.937	0.334	120	593	200	205	0.957	132	68	134	71	0
1	19	6	"PFF0355"	"F20234_1"	4690	23750	150	162	167	44	114	118	28	69	42	0	167	172	40	146	153	56	24	3	0	2.286	2.038	1.320	1.307	3.685	0.234	0.034	156	626	69	79	1.193	48	21	53	26	-50
1	20	6	"PFF0357"	"F20284_1"	4860	23750	120	284	276	82	115	118	28	94	87	0	375	362	94	149	151	27	95	91	0	0.748	0.756	0.784	0.748	1.854	0.727	0.613	120	446	395	374	-0.419	169	226	161	213	0
1	21	6	"PFF0360"	"F20385_1"	5050	23750	120	799	749	274	118	120	28	100	97	0	524	500	141	150	152	28	97	95	0	1.821	1.803	1.802	1.724	1.949	2.049	0.723	120	488	1055	981	0.865	681	374	631	350	0
1	22	6	"PFF0362"	"F20385_3"	5240	23750	120	1041	931	357	111	115	29	98	98	0	745	704	190	144	146	26	98	97	0	1.547	1.464	1.530	1.325	2.049	1.675	0.748	120	540	1531	1380	0.630	930	601	820	560	0
1	1	7	"PFF0380"	"F20989_1"	1260	23930	120	2047	1829	624	100	104	28	100	100	0	1058	929	334	136	138	28	96	95	0	2.112	2.180	2.133	2.191	1.996	2.238	0.812	120	594	2869	2522	1.078	1947	922	1729	793	0
1	2	7	"PFF0388"	"F21429_3"	1450	23930	120	2858	2662	949	96	101	33	100	100	0	5224	4719	1905	131	134	26	98	98	0	0.542	0.559	0.550	0.624	2.652	0.511	0.824	120	520	7855	7154	-0.883	2762	5093	2566	4588	0
1	3	7	"PFF0396"	"F21560_1"	1630	23930	110	680	643	227	101	105	37	96	93	0	1409	1306	409	133	157	147	97	96	0	0.454	0.462	0.463	0.456	2.153	0.432	0.759	80	444	1855	1715	-1.140	579	1276	542	1173	0
1	4	7	"PFF0401"	"F21821_1"	1830	23930	120	1299	1203	425	101	105	36	100	99	0	692	622	209	134	155	139	87	83	0	2.147	2.258	2.285	2.321	2.152	2.346	0.790	120	500	1756	1590	1.102	1198	558	1102	488	0
1	5	7	"PFF0404"	"F21902_1"	2020	23940	120	3387	2975	1297	104	106	24	100	99	0	2228	2032	773	134	137	23	98	98	0	1.568	1.513	1.623	1.493	2.534	1.617	0.815	120	500	5377	4769	0.649	3283	2094	2871	1898	0
1	6	7	"PFF0407"	"F21981_2"	2200	23930	120	21074	18903	6516	111	116	31	100	100	0	10942	9266	3987	138	142	28	98	98	0	1.940	2.059	1.979	2.170	2.048	2.073	0.814	120	469	31767	27920	0.956	20963	10804	18792	9128	0
1	7	7	"PFF0440"	"F22946_1"	2390	23930	130	308	313	95	106	113	31	97	95	0	253	250	73	138	141	29	85	77	0	1.757	1.848	1.753	1.925	1.955	1.829	0.534	120	486	317	319	0.813	202	115	207	112	0
1	8	7	"PFF0446"	"F23145_4"	2580	23940	150	124	132	38	86	89	24	67	41	0	167	175	52	121	124	25	68	45	0	0.826	0.852	0.820	0.865	3.069	0.519	0.158	156	487	84	100	-0.276	38	46	46	54	-50
1	9	7	"PFF0452"	"F23274_1"	2740	23940	150	110	115	38	77	81	21	60	40	0	144	148	39	113	116	24	54	35	0	1.065	1.086	0.815	0.982	3.487	0.931	0.258	156	585	64	73	0.090	33	31	38	35	-50
1	10	7	"PFF0458"	"F23526_2"	2970	23940	120	2491	2223	810	89	91	24	100	100	0	1646	1496	458	123	125	25	100	100	0	1.577	1.554	1.598	1.456	1.843	1.653	0.832	120	526	3925	3507	0.657	2402	1523	2134	1373	0
1	11	7	"PFF0461"	"F23551_1"	3160	23940	120	1055	986	359	106	108	26	99	97	0	639	610	182	139	142	33	96	95	0	1.898	1.868	1.894	1.800	2.204	2.033	0.778	120	497	1449	1351	0.924	949	500	880	471	0
1	12	7	"PFF0463"	"F23564_1"	3350	23940	120	2895	2648	920	110	113	27	100	100	0	1885	1739	579	142	145	33	100	99	0	1.598	1.589	1.551	1.568	1.966	1.646	0.833	120	532	4528	4135	0.676	2785	1743	2538	1597	0
1	13	7	"PFF1088"	"F45524_1"	3540	23940	120	550	508	181	107	109	26	97	93	0	555	537	150	139	141	25	97	96	0	1.065	1.008	0.987	0.921	2.074	1.054	0.745	120	499	859	799	0.091	443	416	401	398	0
1	14	7	"PFF1100"	"F45683_2"	3730	23940	120	2761	2564	855	108	114	50	100	99	0	1598	1489	461	142	149	54	99	98	0	1.822	1.823	1.801	1.789	2.094	1.926	0.799	120	503	4109	3803	0.866	2653	1456	2456	1347	0
1	15	7	"PFF1105"	"F45820_1"	3920	23930	150	128	132	33	109	115	47	25	1	0	156	162	40	140	148	51	19	4	0	1.188	1.045	0.846	0.853	4.179	0.463	0.021	156	581	35	45	0.248	19	16	23	22	-50
1	16	7	"PFF1110"	"F46067_3"	4110	23930	120	1475	1335	487	109	111	24	100	98	0	775	701	240	142	145	26	95	95	0	2.158	2.193	2.174	2.258	2.309	2.310	0.790	120	483	1999	1785	1.110	1366	633	1226	559	0
1	17	7	"PFF1112"	"F46181_1"	4300	23930	120	646	622	206	109	113	27	97	96	0	410	401	127	144	146	26	95	94	0	2.019	1.996	2.057	1.966	1.994	2.055	0.704	120	536	803	770	1.013	537	266	513	257	0
1	18	7	"PFF1114"	"F46183_2"	4490	23940	120	201	196	57	109	112	27	82	69	0	240	239	59	140	144	26	92	85	0	0.920	0.879	0.913	0.773	2.568	0.880	0.278	120	496	192	186	-0.120	92	100	87	99	0
1	19	7	"PFF1142"	"F4688_1"	4680	23940	120	1145	1028	375	112	115	28	98	97	0	1548	1410	489	144	148	27	98	98	0	0.736	0.724	0.723	0.669	2.257	0.696	0.768	120	494	2437	2182	-0.443	1033	1404	916	1266	0
1	20	7	"PFF1151"	"F47145_2"	4880	23950	120	1079	976	376	114	117	28	100	99	0	493	479	148	149	150	27	94	94	0	2.805	2.612	2.660	2.537	2.340	2.968	0.699	120	489	1309	1192	1.488	965	344	862	330	0
1	21	7	"PFF1154"	"F47255_1"	5060	23940	120	191	183	44	116	118	28	82	65	0	186	192	48	150	151	27	64	34	0	2.083	1.595	1.368	1.542	2.979	1.336	0.196	120	411	111	109	1.059	75	36	67	42	0
1	22	7	"PFF1156"	"F47255_3"	5220	23940	150	132	134	31	113	116	29	39	10	0	169	170	33	147	151	30	39	14	0	0.864	0.913	1.000	1.007	3.847	0.874	0.015	156	741	41	44	-0.212	19	22	21	23	-50
1	1	8	"PFF1158"	"F47327_1"	1280	24130	120	143	191	296	96	101	34	66	39	0	548	526	173	132	134	26	95	95	0	0.113	0.241	0.127	0.136	2.839	0.459	0.060	120	594	463	489	-3.146	47	416	95	394	0
1	2	8	"PFF1160"	"F47350_1"	1480	24140	150	114	121	67	96	100	35	26	3	0	153	158	39	132	134	26	44	18	0	0.857	0.962	1.003	0.909	4.292	10.682	0.007	156	566	39	51	-0.222	18	21	25	26	-50
1	3	8	"PFF1184"	"F48253_6"	1650	24130	150	132	137	37	101	105	36	41	16	0	172	175	39	135	152	132	2	0	0	0.838	0.900	0.923	0.971	3.533	0.089	0.026	156	514	68	76	-0.255	31	37	36	40	-50
1	4	8	"PFF1186"	"F48363_2"	1800	24120	150	114	119	34	97	103	35	30	8	0	150	156	36	132	149	126	1	0	0	0.944	0.917	0.878	0.925	3.803	0.691	0.064	156	619	35	46	-0.082	17	18	22	24	-50
1	5	8	"PFF1188"	"F48395_1"	2030	24130	120	215	214	72	96	100	24	90	80	0	1243	1163	423	129	134	26	98	98	0	0.107	0.114	0.110	0.107	2.142	0.101	0.548	120	548	1233	1152	-3.227	119	1114	118	1034	0
1	6	8	"PFF1190"	"F48424_2"	2220	24120	120	1204	1096	413	105	109	28	98	97	0	776	693	256	139	142	27	95	92	0	1.725	1.789	1.737	1.811	2.494	1.785	0.817	120	547	1736	1545	0.787	1099	637	991	554	0
1	7	8	"PFF1193"	"F48446_1"	2420	24130	120	484	469	151	100	105	27	97	95	0	455	445	119	140	142	24	97	95	0	1.219	1.210	1.207	1.148	1.937	1.254	0.776	120	496	699	674	0.286	384	315	369	305	0
1	8	8	"PFF1195"	"F48446_5"	2600	24130	120	467	446	144	84	87	22	100	99	0	406	393	114	129	131	22	96	95	0	1.383	1.371	1.316	1.361	2.146	1.406	0.700	120	440	660	626	0.467	383	277	362	264	0
1	9	8	"PFF1220"	"F49665_1"	2790	24130	120	211	212	63	79	82	19	96	90	0	554	539	163	128	132	42	98	95	0	0.310	0.324	0.312	0.324	2.121	0.286	0.666	120	492	558	544	-1.690	132	426	133	411	0
1	10	8	"PFF1222"	"F49677_3"	2980	24120	120	5311	4904	2097	93	95	25	100	100	0	2458	2291	1046	134	137	23	96	96	0	2.245	2.230	2.096	2.268	2.081	2.258	0.797	120	481	7542	6968	1.167	5218	2324	4811	2157	0
1	11	8	"PFF1225"	"F49959_1"	3170	24130	120	205	207	53	107	109	26	88	86	0	369	366	94	140	145	31	96	95	0	0.428	0.442	0.415	0.427	1.919	0.402	0.523	120	531	327	326	-1.224	98	229	100	226	0
1	12	8	"PFF1234"	"F50107_1"	3390	24160	150	116	119	32	108	111	28	23	8	0	149	157	38	141	145	32	30	10	0	1.000	0.688	0.836	0.913	4.233	0.253	0.010	156	579	16	27	0.000	8	8	11	16	-50
1	13	8	"PFF1237"	"F50551_1"	3550	24130	120	411	389	131	107	110	26	98	92	0	300	302	83	141	144	26	92	91	0	1.912	1.752	1.795	1.725	2.138	1.978	0.570	120	451	463	443	0.935	304	159	282	161	0
1	14	8	"PFF1239"	"F50598_1"	3750	24120	130	542	497	175	108	112	29	96	95	0	433	420	146	143	144	26	93	90	0	1.497	1.404	1.317	1.409	2.260	1.368	0.738	120	534	724	666	0.582	434	290	389	277	0
1	15	8	"PFF1927"	"F960_2"	3930	24130	120	1237	1083	403	108	114	39	98	97	0	1396	1270	424	139	142	27	96	95	0	0.898	0.862	0.885	0.806	1.905	0.861	0.816	120	466	2386	2106	-0.155	1129	1257	975	1131	0
1	16	8	"PFF1931"	"F960_7"	4120	24120	120	541	500	176	109	113	36	95	93	0	318	305	100	140	144	27	86	82	0	2.427	2.370	2.245	2.371	2.597	2.404	0.634	120	500	610	556	1.279	432	178	391	165	0
1	17	8	"PFF1933"	"F9676_1"	4310	24120	120	616	558	202	111	113	25	95	94	0	571	529	187	140	143	26	96	90	0	1.172	1.149	1.145	1.175	2.192	1.132	0.734	120	497	936	836	0.229	505	431	447	389	0
1	18	8	"PFI0003"	"I10209_1"	4500	24120	120	1781	1591	574	111	112	25	99	97	0	1174	1049	413	141	143	26	98	93	0	1.617	1.630	1.606	1.730	2.792	1.627	0.803	120	476	2703	2388	0.693	1670	1033	1480	908	0
1	19	8	"PFI0005"	"I1033_3"	4690	24130	120	281	273	82	112	115	26	93	86	0	2611	2405	895	144	148	28	100	99	0	0.069	0.071	0.072	0.071	1.990	0.064	0.673	120	468	2636	2422	-3.868	169	2467	161	2261	0
1	20	8	"PFI0009"	"I10565_1"	4880	24130	130	262	260	82	110	116	40	88	80	0	350	338	92	148	153	49	92	84	0	0.752	0.789	0.830	0.746	2.209	0.748	0.481	120	487	354	340	-0.410	152	202	150	190	0
1	21	8	"PFI0038"	"I1136_2"	5050	24110	110	184	183	50	111	118	42	75	38	0	198	202	49	149	157	52	45	15	0	1.490	1.358	1.143	1.335	3.416	0.814	0.126	80	449	122	125	0.575	73	49	72	53	0
1	22	8	"PFI0041"	"I11448_2"	5250	24130	110	1012	925	343	112	116	32	96	95	0	11049	9965	3506	155	237	837	98	93	0	0.083	0.083	0.084	0.082	1.882	0.073	0.777	80	490	11794	10623	-3.597	900	10894	813	9810	0
1	1	9	"PFI0043"	"I11495_1"	1280	24320	130	1542	1469	770	94	99	29	97	96	0	4482	4261	1859	129	134	53	99	98	0	0.333	0.333	0.335	0.305	2.058	0.338	0.796	120	661	5801	5507	-1.588	1448	4353	1375	4132	0
1	2	9	"PFI0045"	"I11523_4"	1460	24320	120	1382	1217	473	89	94	30	99	97	0	1282	1166	384	127	131	25	100	98	0	1.119	1.086	1.113	1.035	2.317	1.109	0.808	120	434	2448	2167	0.163	1293	1155	1128	1039	0
1	3	9	"PFI0048"	"I1175_1"	1650	24320	120	288	275	86	95	95	22	92	89	0	280	274	84	130	133	24	90	86	0	1.287	1.250	1.140	1.179	2.157	1.209	0.595	120	458	343	324	0.364	193	150	180	144	0
1	4	9	"PFI0053"	"I11857_2"	1840	24320	120	473	448	140	91	95	30	98	95	0	332	338	84	127	130	27	98	95	0	1.863	1.692	1.809	1.624	2.126	1.775	0.766	120	509	587	568	0.898	382	205	357	211	0
1	5	9	"PFI0079"	"I12708_1"	2030	24310	110	183	179	45	96	99	31	86	67	0	368	357	96	132	137	31	96	92	0	0.369	0.369	0.392	0.355	1.729	0.348	0.530	80	462	323	308	-1.440	87	236	83	225	0
1	6	9	"PFI0085"	"I12812_3"	2220	24320	110	316	314	84	98	102	29	97	96	0	535	520	134	134	139	28	98	98	0	0.544	0.560	0.524	0.546	1.582	0.480	0.641	80	482	619	602	-0.879	218	401	216	386	0
1	7	9	"PFI0087"	"I12861_2"	2400	24300	110	35329	33588	15919	93	160	1009	100	98	0	27644	23996	10997	131	333	2264	97	91	0	1.281	1.404	1.372	1.346	2.053	1.424	0.814	80	466	62749	57360	0.357	35236	27513	33495	23865	0
1	8	9	"PFI0089"	"I12932_1"	2600	24320	120	384	368	135	80	141	946	0	0	0	395	376	112	128	305	2120	0	0	0	1.139	1.161	1.192	1.094	2.308	1.188	0.750	120	532	571	536	0.187	304	267	288	248	0
1	9	9	"PFI0099"	"I13128_2"	2790	24320	120	8083	6973	3032	74	77	17	100	100	0	4610	4179	1536	133	136	40	100	100	0	1.789	1.705	1.773	1.576	2.111	1.842	0.809	120	501	12486	10945	0.839	8009	4477	6899	4046	0
1	10	9	"PFI0102"	"I13218_1"	2980	24310	120	367	348	119	87	89	22	94	91	0	302	294	81	133	136	22	91	90	0	1.657	1.621	1.598	1.522	2.028	1.705	0.663	120	513	449	422	0.728	280	169	261	161	0
1	11	9	"PFI0124"	"I13978_1"	3180	24320	120	452	414	157	97	101	24	95	90	0	435	414	119	135	138	25	94	93	0	1.183	1.136	1.152	1.027	1.751	1.231	0.736	120	497	655	596	0.243	355	300	317	279	0
1	12	9	"PFI0126"	"I14041_1"	3360	24310	120	144	153	41	104	105	25	70	41	0	320	308	77	137	142	27	93	90	0	0.219	0.287	0.268	0.270	2.714	0.234	0.240	120	424	223	220	-2.194	40	183	49	171	0
1	13	9	"PFI0128"	"I14195_1"	3560	24320	120	5999	5331	2373	108	110	27	100	100	0	3768	3411	1184	139	142	27	100	100	0	1.623	1.596	1.628	1.490	2.208	1.784	0.796	120	460	9520	8495	0.699	5891	3629	5223	3272	0
1	14	9	"PFI0131"	"I1431_1"	3750	24320	130	186	192	57	111	114	30	84	65	0	293	287	75	142	144	27	90	90	0	0.497	0.559	0.533	0.543	2.573	0.586	0.402	120	563	226	226	-1.010	75	151	81	145	0
1	15	9	"PFI0137"	"I14413_3"	3940	24310	120	1963	1813	684	112	116	39	100	99	0	1843	1610	630	143	145	27	97	97	0	1.089	1.160	1.119	1.210	2.320	1.157	0.783	120	466	3551	3168	0.123	1851	1700	1701	1467	0
1	16	9	"PFI0141"	"I14670_1"	4120	24310	120	178	173	50	113	116	36	63	38	0	415	401	113	144	146	26	94	92	0	0.240	0.233	0.219	0.229	2.379	0.234	0.277	120	510	336	317	-2.060	65	271	60	257	0
1	17	9	"PFJ0122"	"J167_5"	4330	24320	150	127	129	32	112	113	25	33	16	0	156	158	34	143	145	26	32	12	0	1.154	1.133	1.000	0.856	3.856	0.870	0.013	156	563	28	32	0.206	15	13	17	15	-50
1	18	9	"PFJ0124"	"J167_7"	4490	24320	150	120	120	28	111	113	25	27	6	0	145	150	32	142	144	24	29	16	0	3.000	1.125	0.701	0.885	2.994	1.254	0.008	156	568	12	17	1.585	9	3	9	8	-50
1	19	9	"PFJ0128"	"J170_18"	4690	24310	130	385	365	132	111	113	24	91	91	0	296	297	98	144	145	25	86	84	0	1.803	1.660	1.689	1.690	2.805	1.656	0.552	120	495	426	407	0.850	274	152	254	153	0
1	20	9	"PFJ0137"	"J171_6"	4860	24310	150	106	110	27	110	117	48	5	0	0	136	139	30	146	154	67	1	0	0	0.400	0.000	0.723	0.743	4.173	0.617	0.263	156	591	-14	-7	-1.322	-4	-10	0	-7	-50
1	21	9	"PFJ0150"	"J181_2"	5070	24320	120	403	393	150	108	114	45	91	87	0	515	510	172	146	153	56	93	89	0	0.799	0.783	0.752	0.719	2.426	0.778	0.648	120	576	664	649	-0.323	295	369	285	364	0
1	22	9	"PFJ0153"	"J181_9"	5270	24310	130	162	160	45	109	112	28	65	47	0	915	836	313	147	211	744	55	0	0	0.069	0.074	0.083	0.083	2.603	0.044	0.187	120	622	821	740	-3.857	53	768	51	689	0
1	1	10	"PFJ0179"	"J198_2"	1280	24520	100	108	112	26	97	100	27	31	10	0	177	183	49	132	134	24	76	48	0	0.244	0.294	0.511	0.389	3.261	0.283	0.057	80	457	56	66	-2.032	11	45	15	51	0
1	2	10	"PFJ0184"	"J206_1"	1470	24500	120	455	436	154	89	93	26	95	94	0	505	461	170	125	129	27	92	89	0	0.963	1.033	1.002	0.978	2.127	0.965	0.722	120	523	746	683	-0.054	366	380	347	336	0
1	3	10	"PFJ0186"	"J206_6"	1660	24500	110	155	153	42	87	91	23	83	65	0	247	240	68	123	126	27	88	85	0	0.548	0.564	0.531	0.523	2.553	0.476	0.374	80	471	192	183	-0.867	68	124	66	117	0
1	4	10	"PFJ0188"	"J212_1"	1850	24500	120	401	390	154	88	92	29	93	90	0	525	506	203	125	128	27	93	91	0	0.783	0.793	0.778	0.822	2.180	0.725	0.684	120	506	713	683	-0.354	313	400	302	381	0
1	5	10	"PFJ0190"	"J212_4"	2040	24510	150	117	122	30	98	104	41	31	2	0	154	157	31	135	139	31	38	11	0	1.000	1.091	1.081	0.974	4.331	2.485	0.052	156	639	38	46	0.000	19	19	24	22	-50
1	6	10	"PFJ0197"	"J218_1"	2230	24500	120	163	165	69	96	100	34	69	49	0	186	187	45	134	138	28	68	47	0	1.288	1.302	1.154	0.986	3.248	2.679	0.107	120	504	119	122	0.366	67	52	69	53	0
1	7	10	"PFJ0220"	"J222_7"	2420	24500	120	505	489	181	86	147	945	0	0	0	303	300	102	126	304	2121	0	0	0	2.367	2.316	2.133	2.483	2.073	2.356	0.664	120	532	596	577	1.243	419	177	403	174	0
1	8	10	"PFJ0228"	"J227_3"	2610	24510	120	750	667	285	78	81	19	98	95	0	673	640	248	123	125	22	95	95	0	1.222	1.139	1.141	1.141	2.482	1.146	0.727	120	498	1222	1106	0.289	672	550	589	517	0
1	9	10	"PFJ0231"	"J22_1"	2810	24510	120	216	209	62	79	81	18	96	93	0	244	244	79	128	130	21	86	81	0	1.181	1.121	1.158	1.107	2.938	0.995	0.439	120	458	253	246	0.240	137	116	130	116	0
1	10	10	"PFJ0233"	"J22_3"	2980	24510	150	98	103	31	85	87	20	34	13	0	133	140	37	128	131	21	32	14	0	2.600	1.500	0.684	0.746	4.188	0.516	0.009	156	566	18	30	1.379	13	5	18	12	-50
1	11	10	"PFJ0238"	"J232_6"	3180	24510	130	182	184	65	92	94	22	84	77	0	216	221	61	130	133	23	87	77	0	1.047	1.011	0.883	0.912	2.540	1.168	0.420	120	541	176	183	0.066	90	86	92	91	0
1	12	10	"PFJ0242"	"J236_1"	3370	24500	130	670	620	234	97	101	25	98	95	0	586	539	214	135	137	23	93	90	0	1.271	1.295	1.279	1.299	2.452	1.241	0.735	120	528	1024	927	0.345	573	451	523	404	0
1	13	10	"PFJ0262"	"J248_1"	3550	24500	120	333	316	98	97	102	25	93	89	0	246	246	67	134	136	23	88	84	0	2.107	1.955	1.915	1.802	2.477	2.012	0.567	120	437	348	331	1.075	236	112	219	112	0
1	14	10	"PFJ0264"	"J248_11"	3720	24520	150	97	100	24	102	106	27	11	0	0	132	137	30	136	138	25	17	6	0	1.250	-2.000	1.000	1.041	3.253	1.688	0.002	156	584	-9	-1	0.322	-5	-4	-2	1	-50
1	15	10	"PFJ0267"	"J248_5"	3950	24510	150	101	104	26	107	111	27	10	2	0	149	156	31	141	142	24	36	16	0	-0.750	-0.200	0.730	0.841	4.070	0.380	0.000	156	597	2	12	Error	-6	8	-3	15	-50
1	16	10	"PFJ0271"	"J252_2"	4130	24510	120	148	153	41	107	109	25	64	41	0	443	418	125	140	142	25	95	93	0	0.135	0.165	0.175	0.169	2.676	0.130	0.221	120	447	344	324	-2.886	41	303	46	278	0
1	17	10	"PFJ0273"	"J252_4"	4310	24510	120	1150	990	413	107	110	25	95	92	0	828	736	250	138	141	25	95	95	0	1.512	1.477	1.572	1.304	2.819	1.583	0.769	120	445	1733	1481	0.596	1043	690	883	598	0
1	18	10	"PFJ0275"	"J2541_2"	4490	24510	120	159	162	44	107	110	25	73	50	0	389	372	121	138	140	24	92	89	0	0.207	0.235	0.225	0.224	2.783	0.182	0.290	120	476	303	289	-2.271	52	251	55	234	0
1	19	10	"PFK0357"	"Kn3479_1"	4700	24500	100	172	194	84	107	110	23	83	63	0	194	226	89	141	142	25	68	53	0	1.226	1.024	1.176	1.206	4.244	0.914	0.371	80	437	118	172	0.294	65	53	87	85	0
1	20	10	"PFK0369"	"Kn3690_1"	4880	24510	120	1343	1178	524	111	116	47	96	95	0	1125	1009	439	141	151	69	92	89	0	1.252	1.229	1.249	1.328	2.457	1.225	0.770	120	504	2216	1935	0.324	1232	984	1067	868	0
1	21	10	"PFK0371"	"Kn3698_1"	5070	24510	120	401	368	140	107	109	27	94	89	0	583	535	175	139	143	27	95	95	0	0.662	0.659	0.691	0.595	2.426	0.657	0.740	120	498	738	657	-0.595	294	444	261	396	0
1	22	10	"PFK0373"	"Kn3698_4"	5270	24510	130	948	848	412	107	109	23	96	94	0	642	608	238	139	142	26	95	93	0	1.672	1.580	1.628	1.443	2.373	1.733	0.795	120	607	1344	1210	0.742	841	503	741	469	0
1	1	11	"PFK0375"	"Kn3744_1"	1270	24690	110	1407	1225	557	105	111	57	95	92	0	1271	1155	504	136	150	113	93	91	0	1.147	1.099	1.141	1.086	2.194	1.041	0.804	80	521	2437	2139	0.198	1302	1135	1120	1019	0
1	2	11	"PFK0378"	"Kn3773_1"	1470	24690	120	307	303	115	97	105	56	88	79	0	326	322	105	135	146	110	75	39	0	1.099	1.102	1.103	1.061	2.237	1.082	0.646	120	562	401	393	0.137	210	191	206	187	0
1	3	11	"PFK0408"	"Kn4447_1"	1660	24700	110	146	148	47	91	96	26	72	55	0	209	210	49	125	129	29	87	72	0	0.655	0.671	0.756	0.626	2.694	0.697	0.314	80	509	139	142	-0.611	55	84	57	85	0
1	4	11	"PFK0410"	"Kn4524_1"	1850	24690	110	167	173	63	90	94	29	80	63	0	522	472	167	123	129	39	90	85	0	0.193	0.238	0.240	0.227	2.576	0.221	0.567	80	489	476	432	-2.373	77	399	83	349	0
1	5	11	"PFK0412"	"Kn459_3"	2050	24690	120	1776	1531	590	98	102	33	99	97	0	1891	1611	679	133	138	39	95	94	0	0.954	0.970	0.959	1.045	2.200	0.927	0.827	120	513	3436	2911	-0.067	1678	1758	1433	1478	0
1	6	11	"PFK0415"	"Kn4670_1"	2240	24700	120	184	178	60	92	96	26	79	69	0	229	230	62	129	133	27	85	78	0	0.920	0.851	0.840	0.765	2.693	0.880	0.410	120	523	192	187	-0.120	92	100	86	101	0
1	7	11	"PFK0423"	"Kn4895_2"	2420	24690	120	124	131	41	84	88	23	72	45	0	207	207	64	120	124	23	80	75	0	0.460	0.540	0.544	0.599	3.391	0.400	0.174	120	498	127	134	-1.121	40	87	47	87	0
1	8	11	"PFK0431"	"Kn5081_1"	2610	24690	120	2004	1715	683	84	87	24	100	100	0	849	767	296	120	123	22	95	94	0	2.634	2.521	2.565	2.551	1.816	2.588	0.830	120	514	2649	2278	1.397	1920	729	1631	647	0
1	9	11	"PFK0462"	"Kn585_3"	2810	24700	130	488	443	193	87	90	23	94	87	0	593	538	189	125	128	22	95	95	0	0.857	0.862	0.879	0.799	2.541	0.896	0.759	120	527	869	769	-0.223	401	468	356	413	0
1	10	11	"PFK0466"	"Kn588_2"	2990	24690	130	767	703	254	89	91	20	99	96	0	769	703	267	127	130	23	96	94	0	1.056	1.066	1.037	1.128	2.072	1.027	0.796	120	496	1320	1190	0.079	678	642	614	576	0
1	11	11	"PFK0469"	"Kn5905_4"	3180	24700	120	370	346	130	91	94	21	90	90	0	395	372	121	129	132	25	90	90	0	1.049	1.049	1.048	1.016	2.025	1.064	0.647	120	500	545	498	0.069	279	266	255	243	0
1	12	11	"PFK0476"	"Kn603_2"	3370	24690	130	370	355	138	98	101	24	91	89	0	2489	2265	1075	137	139	24	100	99	0	0.116	0.121	0.119	0.124	1.923	0.106	0.758	120	584	2624	2385	-3.112	272	2352	257	2128	0
1	13	11	"PFK0484"	"Kn656_1"	3560	24690	110	275	261	93	95	98	23	91	86	0	365	351	120	133	137	32	88	87	0	0.776	0.761	0.770	0.718	2.464	0.708	0.645	80	473	412	384	-0.366	180	232	166	218	0
1	14	11	"PFK0486"	"Kn657_2"	3750	24690	120	1520	1395	618	101	103	26	99	99	0	736	666	276	132	136	32	96	92	0	2.349	2.423	2.319	2.455	2.200	2.516	0.781	120	486	2023	1828	1.232	1419	604	1294	534	0
1	15	11	"PFK0519"	"Kn819_1"	3940	24690	120	671	619	248	105	108	26	94	94	0	4667	4277	1849	136	138	24	100	100	0	0.125	0.124	0.125	0.123	1.867	0.114	0.823	120	479	5097	4655	-3.001	566	4531	514	4141	0
1	16	11	"PFK0523"	"Kn8362_1"	4130	24690	120	574	528	200	104	106	23	95	94	0	511	462	177	135	138	25	90	87	0	1.250	1.297	1.209	1.235	1.879	1.274	0.745	120	502	846	751	0.322	470	376	424	327	0
1	17	11	"PFK0526"	"Kn8409_1"	4330	24700	120	293	278	106	105	107	24	87	84	0	508	478	156	135	138	24	95	90	0	0.504	0.504	0.509	0.474	2.382	0.492	0.653	120	468	561	516	-0.988	188	373	173	343	0
1	18	11	"PFK0538"	"Kn906_1"	4510	24690	130	856	773	297	104	106	23	97	95	0	624	566	226	136	138	22	92	90	0	1.541	1.556	1.502	1.657	2.551	1.522	0.741	120	498	1240	1099	0.624	752	488	669	430	0
1	19	11	"PFK0541"	"Kn918_1"	4710	24700	130	2948	2488	1172	106	108	25	99	98	0	2715	2457	857	137	140	25	99	99	0	1.102	1.027	1.082	0.868	2.298	1.119	0.826	120	560	5420	4702	0.141	2842	2578	2382	2320	0
1	20	11	"PFK0549"	"Kn945_1"	4890	24700	120	2595	2226	937	108	112	29	100	98	0	1816	1641	528	137	142	43	99	97	0	1.481	1.408	1.462	1.212	2.377	1.531	0.826	120	499	4166	3622	0.567	2487	1679	2118	1504	0
1	21	11	"PFK1038"	"Ks510_8"	5080	24690	120	240	240	77	109	111	25	89	80	0	748	697	260	138	140	25	94	93	0	0.215	0.234	0.221	0.222	2.141	0.212	0.662	120	538	741	690	-2.219	131	610	131	559	0
1	22	11	"PFK1040"	"Ks51_11"	5270	24700	120	653	611	249	105	107	23	95	93	0	994	897	339	136	139	25	97	95	0	0.639	0.665	0.664	0.611	2.481	0.643	0.776	120	500	1406	1267	-0.647	548	858	506	761	0
1	1	12	"PFK1042"	"Ks51_2"	1320	24890	150	117	120	32	106	110	48	12	1	0	152	157	37	140	152	98	2	0	0	0.917	0.824	0.625	0.745	4.331	0.248	0.202	156	759	23	31	-0.126	11	12	14	17	-50
1	2	12	"PFK1044"	"Ks51_4"	1470	24880	110	123	126	35	102	104	26	46	25	0	501	465	164	135	142	47	87	87	0	0.057	0.073	0.110	0.104	2.551	0.079	0.224	80	409	387	354	-4.123	21	366	24	330	0
1	3	12	"PFK1046"	"Ks51_6"	1670	24880	100	120	119	32	96	99	26	46	18	0	216	205	56	129	135	35	76	61	0	0.276	0.303	0.429	0.434	2.602	0.243	0.121	80	441	111	99	-1.858	24	87	23	76	0
1	4	12	"PFK1048"	"Ks532_3"	1860	24890	150	98	102	24	92	95	25	21	8	0	149	151	36	125	131	35	32	10	0	0.250	0.385	0.641	0.554	3.578	0.348	0.026	156	714	30	36	-2.000	6	24	10	26	-50
1	5	12	"PFK1074"	"Ks56_11"	2050	24890	120	141	143	36	94	96	23	77	51	0	189	191	47	126	129	24	85	65	0	0.746	0.754	0.745	0.782	2.676	0.721	0.293	120	506	110	114	-0.423	47	63	49	65	0
1	6	12	"PFK1076"	"Ks56_16"	2220	24880	80	137	149	77	96	101	30	71	28	0	186	195	61	130	138	34	59	38	0	0.732	0.815	0.709	0.777	3.288	1.078	0.184	52	303	97	118	-0.450	41	56	53	65	0
1	7	12	"PFK1078"	"Ks56_18"	2420	24890	120	441	416	154	91	97	29	94	90	0	259	255	70	123	131	31	90	85	0	2.574	2.462	2.548	2.179	2.497	2.761	0.623	120	529	486	457	1.364	350	136	325	132	0
1	8	12	"PFK1080"	"Ks56_23"	2620	24890	120	126	134	39	88	90	21	71	45	0	283	280	83	121	125	22	92	90	0	0.235	0.289	0.274	0.259	2.644	0.244	0.291	120	492	200	205	-2.092	38	162	46	159	0
1	9	12	"PFK1082"	"Ks56_26"	2820	24900	150	106	116	48	91	95	28	33	13	0	145	147	32	127	130	23	41	17	0	0.833	1.250	1.069	0.980	3.488	3.996	0.024	156	558	33	45	-0.263	15	18	25	20	-50
1	10	12	"PFK1085"	"Ks56_32"	2990	24890	120	1027	916	363	94	97	25	98	97	0	781	705	250	128	131	23	98	95	0	1.429	1.425	1.455	1.381	2.208	1.472	0.811	120	419	1586	1399	0.515	933	653	822	577	0
1	11	12	"PFK1110"	"Ks624_12"	3180	24890	120	717	654	273	98	100	22	96	96	0	472	445	144	133	136	25	92	90	0	1.826	1.782	1.899	1.691	1.694	1.949	0.781	120	482	958	868	0.869	619	339	556	312	0
1	12	12	"PFK1113"	"Ks624_4"	3380	24890	120	198	199	51	104	106	23	94	83	0	505	485	138	139	142	26	96	95	0	0.257	0.275	0.253	0.265	1.989	0.237	0.542	120	410	460	441	-1.961	94	366	95	346	0
1	13	12	"PFK1115"	"Ks625_10"	3540	24910	150	113	115	27	105	107	24	27	8	0	143	144	32	138	142	32	19	4	0	1.600	1.667	0.802	0.828	3.774	0.412	0.014	156	599	13	16	0.678	8	5	10	6	-50
1	14	12	"PFK1117"	"Ks625_14"	3760	24890	120	304	294	121	107	108	25	89	84	0	1127	1005	424	137	140	25	95	94	0	0.199	0.215	0.215	0.219	2.143	0.196	0.631	120	473	1187	1055	-2.329	197	990	187	868	0
1	15	12	"PFK1119"	"Ks625_7"	3940	24890	120	198	198	63	107	108	25	85	74	0	372	358	119	137	140	25	91	90	0	0.387	0.412	0.403	0.372	2.055	0.381	0.533	120	465	326	312	-1.369	91	235	91	221	0
1	16	12	"PFK1122"	"Ks646_2"	4140	24890	120	125	122	29	106	107	23	43	15	0	414	393	135	137	140	25	91	89	0	0.069	0.063	0.120	0.116	2.801	0.056	0.079	120	446	296	272	-3.866	19	277	16	256	0
1	17	12	"PFK1144"	"Ks66_16"	4320	24880	130	1419	1270	503	107	108	24	98	98	0	633	580	226	136	140	27	94	92	0	2.640	2.619	2.575	2.550	2.050	2.644	0.779	120	505	1809	1607	1.400	1312	497	1163	444	0
1	18	12	"PFK1146"	"Ks66_3"	4520	24870	150	118	124	34	107	110	26	34	14	0	151	158	64	138	141	25	37	19	0	0.846	0.850	0.862	0.794	3.573	0.342	0.079	156	584	24	37	-0.241	11	13	17	20	-50
1	19	12	"PFK1149"	"Ks66_7"	4710	24890	120	422	405	147	107	110	26	94	91	0	385	371	119	137	141	24	93	92	0	1.270	1.274	1.272	1.220	1.958	1.302	0.689	120	447	563	532	0.345	315	248	298	234	0
1	20	12	"PFK1151"	"Ks68_13"	4900	24900	120	5806	5215	2190	110	113	27	100	100	0	4453	4034	1504	138	141	24	100	99	0	1.320	1.310	1.302	1.280	2.318	1.381	0.810	120	406	10011	9001	0.401	5696	4315	5105	3896	0
1	21	12	"PFK1153"	"Ks692_12"	5080	24930	150	113	116	30	112	115	25	20	8	0	146	143	33	140	143	26	17	5	0	0.167	1.333	1.031	0.923	4.001	0.835	0.029	156	529	7	7	-2.585	1	6	4	3	-50
1	22	12	"PFK1155"	"Ks692_6"	5270	24880	130	153	157	45	109	112	25	66	45	0	193	192	54	141	144	27	64	47	0	0.846	0.941	0.753	0.929	3.020	0.770	0.183	120	568	96	99	-0.241	44	52	48	51	0
1	1	13	"PFM0107"	"M17691_2"	1280	25070	120	225	226	75	105	107	24	90	82	0	344	331	107	140	143	26	90	85	0	0.588	0.634	0.644	0.649	2.141	0.572	0.526	120	559	324	312	-0.766	120	204	121	191	0
1	2	13	"PFM0110"	"M18079_3"	1480	25070	120	598	522	213	103	106	27	95	90	0	741	657	280	136	146	71	85	83	0	0.818	0.804	0.781	0.789	2.550	0.740	0.761	120	505	1100	940	-0.290	495	605	419	521	0
1	3	13	"PFM0112"	"M18079_5"	1670	25080	120	1584	1393	682	96	101	30	96	95	0	1039	993	413	131	142	68	93	90	0	1.639	1.505	1.565	1.344	2.558	1.665	0.794	120	423	2396	2159	0.713	1488	908	1297	862	0
1	4	13	"PFM0116"	"M18377_2"	1800	25100	150	99	102	30	94	97	27	16	5	0	134	139	29	130	136	30	21	3	0	1.250	0.889	0.900	1.043	3.519	0.008	0.000	156	630	9	17	0.322	5	4	8	9	-50
1	5	13	"PFM0118"	"M1840_2"	2050	25080	120	207	199	59	94	96	23	88	81	0	271	267	88	129	132	25	89	85	0	0.796	0.761	0.757	0.722	2.991	0.646	0.501	120	580	255	243	-0.330	113	142	105	138	0
1	6	13	"PFM0121"	"M18869_1"	2240	25080	120	1128	1083	478	98	101	26	96	95	0	623	581	235	132	138	30	90	89	0	2.098	2.194	2.157	2.233	2.391	2.337	0.762	120	475	1521	1434	1.069	1030	491	985	449	0
1	7	13	"PFM0142"	"M196_6"	2380	25070	120	300	293	121	100	104	23	91	86	0	284	278	82	134	139	29	91	86	0	1.333	1.340	1.298	1.129	2.458	1.519	0.578	120	407	350	337	0.415	200	150	193	144	0
1	8	13	"PFM0144"	"M196_8"	2560	25060	120	1975	1699	772	96	98	22	100	98	0	1011	864	396	133	134	23	94	90	0	2.140	2.193	2.229	2.305	2.632	2.231	0.823	120	500	2757	2334	1.098	1879	878	1603	731	0
1	9	13	"PFM0148"	"M19895_2"	2750	25070	110	297	302	106	95	98	23	98	91	0	401	374	117	129	133	23	92	91	0	0.743	0.845	0.837	0.776	1.917	0.850	0.698	80	436	474	452	-0.429	202	272	207	245	0
1	10	13	"PFM0152"	"M20060_1"	2940	25060	120	175	176	51	101	105	28	82	60	0	257	249	75	133	135	24	87	79	0	0.597	0.647	0.662	0.669	2.938	0.573	0.323	120	453	198	191	-0.745	74	124	75	116	0
1	11	13	"PFM0154"	"M20186_2"	3130	25060	100	1359	1199	557	104	108	28	97	96	0	359	342	138	136	139	26	86	80	0	5.628	5.316	4.875	5.245	2.214	5.475	0.737	80	415	1478	1301	2.493	1255	223	1095	206	0
1	12	13	"PFM0156"	"M20989_1"	3320	25060	120	1161	1052	518	106	109	24	95	92	0	684	599	299	138	142	27	85	82	0	1.932	2.052	1.983	2.060	2.829	2.111	0.733	120	466	1601	1407	0.950	1055	546	946	461	0
1	13	13	"PFM0179"	"M22143_2"	3510	25060	120	259	254	89	110	112	25	87	85	0	294	289	100	138	143	27	85	83	0	0.955	0.954	0.906	0.911	2.295	0.895	0.547	120	444	305	295	-0.066	149	156	144	151	0
1	14	13	"PFM0182"	"M22193_2"	3710	25060	120	340	338	108	110	112	24	95	92	0	692	631	212	140	142	24	92	92	0	0.417	0.464	0.448	0.461	1.585	0.445	0.760	120	469	782	719	-1.263	230	552	228	491	0
1	15	13	"PFM0184"	"M22193_8"	3900	25060	120	745	696	288	111	113	25	93	93	0	433	408	144	141	144	23	91	89	0	2.171	2.191	2.124	2.056	1.943	2.305	0.768	120	472	926	852	1.119	634	292	585	267	0
1	16	13	"PFM0186"	"M22451_2"	4100	25070	150	109	110	27	110	114	44	7	0	0	141	141	31	138	158	228	0	0	0	-0.333	0.000	1.161	1.034	3.865	171.872	0.003	156	621	2	3	Error	-1	3	0	3	-50
1	17	13	"PFM0193"	"M22678_3"	4270	25050	110	727	653	280	110	116	54	91	86	0	725	670	290	140	155	90	85	80	0	1.055	1.025	0.939	1.032	2.442	0.994	0.819	80	429	1202	1073	0.077	617	585	543	530	0
1	18	13	"PFM0196"	"M2305_1"	4470	25060	110	107	111	24	109	112	32	12	2	0	216	221	56	141	147	44	80	41	0	-0.027	0.025	0.259	0.210	3.353	0.002	0.000	80	503	73	82	Error	-2	75	2	80	0
1	19	13	"PFM0218"	"M24561_3"	4660	25070	120	1297	1206	447	109	111	26	99	95	0	796	742	231	141	143	25	99	97	0	1.814	1.825	1.858	1.774	2.135	1.969	0.803	120	523	1843	1698	0.859	1188	655	1097	601	0
1	20	13	"PFM0224"	"M24933_22"	4860	25070	150	119	122	30	110	111	24	30	10	0	159	163	42	138	142	25	45	25	0	0.429	0.480	0.636	0.559	3.887	0.341	0.017	156	531	30	37	-1.222	9	21	12	25	-50
1	21	13	"PFM0227"	"M24933_9"	5040	25070	120	219	222	64	110	112	25	91	84	0	236	229	54	138	142	25	86	78	0	1.112	1.231	1.148	1.144	2.408	1.288	0.484	120	328	207	203	0.153	109	98	112	91	0
1	22	13	"PFM0229"	"M25032_3"	5220	25060	120	1811	1691	721	113	115	26	96	96	0	1088	978	471	144	147	26	90	87	0	1.799	1.892	1.846	2.129	2.143	1.785	0.825	120	476	2642	2412	0.847	1698	944	1578	834	0
1	1	14	"PFM0231"	"M2511_3"	1250	25260	120	183	187	51	105	108	26	85	70	0	180	184	44	136	140	26	62	41	0	1.773	1.708	1.744	1.717	3.151	1.979	0.124	120	605	122	130	0.826	78	44	82	48	0
1	2	14	"PFM0234"	"M25344_2"	1430	25250	110	130	137	36	103	106	28	48	23	0	323	318	93	134	141	66	88	72	0	0.143	0.185	0.210	0.209	2.802	0.166	0.211	80	449	216	218	-2.807	27	189	34	184	0
1	3	14	"PFM0693"	"M50721_5"	1610	25260	120	727	659	250	99	104	27	97	93	0	461	432	146	138	144	68	88	85	0	1.944	1.905	1.922	1.907	1.593	1.971	0.796	120	421	951	854	0.959	628	323	560	294	0
1	4	14	"PFM0695"	"M51089_1"	1810	25270	120	356	342	126	97	99	23	94	91	0	271	262	85	136	139	28	88	81	0	1.919	1.944	1.956	1.669	2.303	2.065	0.549	120	411	394	371	0.940	259	135	245	126	0
1	5	14	"PFM0698"	"M51323_1"	1990	25260	110	1249	1216	451	99	100	22	100	100	0	1372	1284	471	134	140	54	97	93	0	0.929	0.971	0.945	1.096	2.169	0.949	0.816	80	473	2388	2267	-0.106	1150	1238	1117	1150	0
1	6	14	"PFM0702"	"M5172_2"	2190	25270	110	180	183	50	99	101	26	88	81	0	261	258	64	130	134	43	90	81	0	0.618	0.656	0.627	0.634	1.937	0.595	0.499	80	465	212	212	-0.694	81	131	84	128	0
1	7	14	"PFM0705"	"M52114_1"	2370	25260	120	1154	1707	5998	98	100	21	98	97	0	1127	1852	5826	134	136	24	91	90	0	1.063	0.937	1.019	1.047	2.334	0.768	0.729	120	497	2049	3327	0.089	1056	993	1609	1718	0
1	8	14	"PFM0710"	"M52423_1"	2560	25270	110	408	384	106	97	100	21	100	95	0	740	715	214	134	137	25	98	98	0	0.513	0.494	0.487	0.490	1.592	0.455	0.707	80	471	917	868	-0.962	311	606	287	581	0
1	9	14	"PFM0728"	"M53642_4"	2750	25270	120	797	718	292	99	103	26	96	93	0	629	575	224	133	136	25	94	91	0	1.407	1.400	1.375	1.385	2.265	1.433	0.765	120	549	1194	1061	0.493	698	496	619	442	0
1	10	14	"PFM0732"	"M53850_1"	2940	25260	120	15751	14474	6088	110	112	27	100	100	0	4828	4225	2044	134	137	24	99	97	0	3.332	3.511	3.283	3.547	1.944	3.624	0.818	120	543	20335	18455	1.736	15641	4694	14364	4091	0
1	11	14	"PFM0734"	"M53930_1"	3140	25270	120	1707	1510	580	112	116	33	100	96	0	1498	1345	465	138	142	25	100	99	0	1.173	1.158	1.186	1.076	2.268	1.193	0.828	120	527	2955	2605	0.230	1595	1360	1398	1207	0
1	12	14	"PFM0738"	"M54370_2"	3330	25260	150	109	112	28	107	109	30	19	3	0	151	152	34	138	140	26	32	12	0	0.154	0.357	0.838	0.848	4.486	0.011	0.000	156	696	15	19	-2.700	2	13	5	14	-50
1	13	14	"PFM0742"	"M5455_1"	3520	25270	110	129	137	41	106	109	28	45	20	0	805	750	248	139	141	25	97	95	0	0.035	0.051	0.056	0.056	2.388	0.041	0.121	80	471	689	642	-4.856	23	666	31	611	0
1	14	14	"PFM0744"	"M5455_6"	3710	25260	120	162	167	45	109	112	27	75	49	0	232	225	66	139	142	24	82	75	0	0.570	0.674	0.600	0.630	2.248	0.556	0.280	120	556	146	144	-0.811	53	93	58	86	0
1	15	14	"PFM0765"	"M55888_4"	3890	25260	110	238	233	77	113	115	24	86	80	0	310	314	97	140	144	30	92	91	0	0.735	0.690	0.756	0.715	2.216	0.623	0.475	80	459	295	294	-0.444	125	170	120	174	0
1	16	14	"PFM0770"	"M55941_1"	4080	25280	150	102	108	31	113	116	26	12	3	0	133	137	33	142	154	205	0	0	0	1.222	1.000	0.811	0.858	4.234	167.353	0.002	156	715	-20	-10	0.290	-11	-9	-5	-5	-50
1	17	14	"PFM0772"	"M56059_1"	4280	25260	110	928	859	268	110	115	47	98	96	0	381	362	112	140	152	77	87	78	0	3.394	3.374	3.305	3.468	1.677	3.436	0.697	80	497	1059	971	1.763	818	241	749	222	0
1	18	14	"PFM0780"	"M56462_2"	4470	25270	120	453	419	152	111	113	25	95	90	0	1443	1326	467	140	144	29	97	97	0	0.262	0.260	0.254	0.244	1.822	0.247	0.769	120	562	1645	1494	-1.930	342	1303	308	1186	0
1	19	14	"PFM0782"	"M56512_15"	4660	25290	150	117	119	30	110	113	25	26	7	0	156	154	33	140	142	26	35	16	0	0.438	0.643	0.705	0.720	3.329	0.287	0.001	156	619	23	23	-1.193	7	16	9	14	-50
1	20	14	"PFM0785"	"M56710_1"	4850	25270	130	596	552	213	110	112	25	97	93	0	629	590	181	138	142	26	95	95	0	0.990	0.978	1.031	0.883	1.939	1.025	0.773	120	525	977	894	-0.015	486	491	442	452	0
1	21	14	"PFM0809"	"M58416_1"	5050	25270	150	92	95	27	113	116	26	8	1	0	130	131	29	140	145	39	5	0	0	2.100	2.000	1.000	1.265	3.149	0.950	0.014	156	621	-31	-27	1.070	-21	-10	-18	-9	-50
1	22	14	"PFM0815"	"M58784_1"	5250	25260	150	110	111	28	114	116	25	12	5	0	134	140	32	143	146	36	13	0	0	0.444	1.000	0.764	0.696	3.273	0.350	0.006	156	835	-13	-6	-1.170	-4	-9	-3	-3	-50
1	1	15	"PFM0817"	"M58847_5"	1260	25460	120	183	184	53	105	108	27	84	67	0	557	542	186	134	137	25	97	94	0	0.184	0.194	0.207	0.215	2.201	0.163	0.455	120	544	501	487	-2.439	78	423	79	408	0
1	2	15	"PFM0820"	"M5894_7"	1440	25460	120	180	180	52	102	105	28	80	65	0	262	264	76	133	137	30	90	81	0	0.605	0.595	0.617	0.551	2.443	0.549	0.431	120	502	207	209	-0.726	78	129	78	131	0
1	3	15	"PFM0824"	"M59170_6"	1630	25420	150	123	125	34	102	104	28	37	16	0	138	141	33	134	138	30	21	5	0	5.250	3.286	1.113	1.118	3.298	1.179	0.053	156	609	25	30	2.392	21	4	23	7	-50
1	4	15	"PFM0828"	"M59497_4"	1820	25450	120	1556	1384	529	100	103	26	100	99	0	901	794	340	134	138	28	90	89	0	1.898	1.945	1.858	2.107	2.202	1.926	0.813	120	481	2223	1944	0.925	1456	767	1284	660	0
1	5	15	"PFN0330"	"N134_61"	2010	25450	120	247	248	80	102	105	29	91	86	0	225	228	68	136	142	52	72	39	0	1.629	1.587	1.679	1.687	2.468	1.640	0.440	120	537	234	238	0.704	145	89	146	92	0
1	6	15	"PFN0332"	"N134_67"	2200	25450	120	729	675	257	101	103	28	96	95	0	513	482	192	132	135	24	92	91	0	1.648	1.640	1.668	1.623	2.347	1.591	0.728	120	532	1009	924	0.721	628	381	574	350	0
1	7	15	"PFN0334"	"N134_74"	2400	25450	120	196	188	59	97	99	22	86	76	0	263	255	82	132	134	22	86	82	0	0.756	0.740	0.721	0.677	2.610	0.639	0.450	120	553	230	214	-0.404	99	131	91	123	0
1	8	15	"PFN0336"	"N134_76"	2580	25450	120	389	375	123	98	100	22	96	94	0	454	417	153	132	134	24	88	85	0	0.904	0.972	0.972	1.003	2.272	0.872	0.717	120	499	613	562	-0.146	291	322	277	285	0
1	9	15	"PFN0338"	"N134_78"	2780	25460	120	141	146	46	102	105	25	62	40	0	315	317	105	134	137	25	91	87	0	0.215	0.240	0.284	0.270	2.598	0.195	0.187	120	500	220	227	-2.214	39	181	44	183	0
1	10	15	"PFN0342"	"N134_83"	2960	25460	120	1687	1449	623	110	112	25	99	97	0	1041	989	322	136	139	25	97	96	0	1.743	1.570	1.635	1.430	2.188	1.745	0.828	120	500	2482	2192	0.801	1577	905	1339	853	0
1	11	15	"PFN0360"	"N135_22"	3150	25450	120	291	272	87	109	111	25	90	85	0	282	262	80	140	143	25	85	81	0	1.282	1.336	1.284	1.264	2.761	1.265	0.505	120	515	324	285	0.358	182	142	163	122	0
1	12	15	"PFN0363"	"N135_27"	3340	25450	110	261	251	81	105	107	24	91	88	0	211	223	80	138	141	28	86	68	0	2.137	1.718	1.770	1.610	2.345	0.943	0.387	80	457	229	231	1.096	156	73	146	85	0
1	13	15	"PFN0365"	"N135_7"	3540	25460	120	138	140	37	106	108	26	57	27	0	309	308	103	139	143	28	91	85	0	0.188	0.201	0.245	0.225	3.608	0.151	0.164	120	537	202	203	-2.409	32	170	34	169	0
1	14	15	"PFN0367"	"N135_9"	3720	25460	120	351	334	116	111	113	27	92	90	0	327	306	102	141	144	24	89	85	0	1.290	1.352	1.292	1.257	2.260	1.357	0.621	120	511	426	388	0.368	240	186	223	165	0
1	15	15	"PFN0369"	"N136_13"	3920	25460	120	184	188	57	116	117	24	75	61	0	560	531	196	144	148	30	94	90	0	0.163	0.186	0.190	0.169	2.739	0.162	0.439	120	572	484	459	-2.613	68	416	72	387	0
1	16	15	"PFN0371"	"N136_16"	4130	25470	110	116	120	42	116	118	26	25	7	0	197	184	60	143	147	28	65	47	0	0.000	0.098	0.504	0.406	3.433	0.252	0.044	80	408	54	45	Error	0	54	4	41	0
1	17	15	"PFN0390"	"N137_31"	4290	25450	130	533	507	183	112	114	25	94	91	0	388	364	152	142	145	28	81	81	0	1.711	1.779	1.603	1.649	2.319	1.701	0.639	120	552	667	617	0.775	421	246	395	222	0
1	18	15	"PFN0393"	"N137_38"	4490	25480	150	112	115	28	108	111	26	18	4	0	139	138	31	139	143	25	16	5	0	100000.000	-7.000	0.737	0.785	4.452	0.995	0.011	156	541	4	6	16.610	4	0	7	-1	-50
1	19	15	"PFN0395"	"N137_4"	4670	25460	120	587	539	211	106	110	25	95	91	0	476	450	169	139	142	25	88	87	0	1.427	1.392	1.386	1.302	2.306	1.402	0.695	120	441	818	744	0.513	481	337	433	311	0
1	20	15	"PFN0398"	"N137_44"	4870	25460	120	422	400	136	111	114	26	94	90	0	388	373	129	143	145	27	90	86	0	1.269	1.257	1.247	1.174	2.354	1.205	0.666	120	511	556	519	0.344	311	245	289	230	0
1	21	15	"PFN0400"	"N137_5"	5060	25460	120	658	591	230	116	119	28	95	95	0	385	373	134	148	151	41	88	84	0	2.287	2.111	2.200	2.171	2.481	2.183	0.612	120	497	779	700	1.193	542	237	475	225	0
1	22	15	"PFN0403"	"N137_53"	5270	25480	150	112	114	31	115	118	27	17	3	0	148	148	34	144	149	48	9	1	0	-0.750	-0.250	0.949	0.859	3.605	0.103	0.007	156	840	1	3	Error	-3	4	-1	4	-50
1	1	16	"PFN0420"	"N138_29"	1270	25640	150	116	116	32	105	107	26	30	8	0	152	155	39	138	140	26	32	14	0	0.786	0.647	0.987	0.893	4.405	0.506	0.008	156	737	25	28	-0.348	11	14	11	17	-50
1	2	16	"PFN0422"	"N138_30"	1450	25650	120	148	151	38	107	109	27	65	35	0	225	228	61	136	138	25	85	74	0	0.461	0.478	0.474	0.443	2.571	0.399	0.195	120	461	130	136	-1.118	41	89	44	92	0
1	3	16	"PFN0427"	"N138_36"	1650	25650	150	105	114	53	104	108	28	16	6	0	149	148	35	135	138	26	33	12	0	0.071	0.769	0.591	0.821	5.084	9.420	0.002	156	684	15	23	-3.807	1	14	10	13	-50
1	4	16	"PFN0429"	"N138_39"	1830	25650	120	1302	1151	517	102	104	23	98	98	0	574	530	206	135	137	26	94	91	0	2.733	2.656	2.676	2.549	2.066	2.817	0.802	120	482	1639	1444	1.451	1200	439	1049	395	0
1	5	16	"PFN0431"	"N138_43"	2020	25650	120	687	626	260	103	105	27	92	90	0	886	847	316	137	139	26	95	95	0	0.780	0.737	0.762	0.694	1.941	0.738	0.804	120	497	1333	1233	-0.359	584	749	523	710	0
1	6	16	"PFN0435"	"N138_51"	2210	25660	150	96	97	26	99	102	26	8	2	0	121	125	27	133	136	25	10	3	0	0.250	0.250	0.877	0.949	3.024	1.067	0.016	156	693	-15	-10	-2.000	-3	-12	-2	-8	-50
1	7	16	"PFN0839"	"N163_7"	2400	25660	90	152	169	66	96	99	23	86	59	0	201	219	54	135	136	23	90	75	0	0.848	0.869	0.878	0.776	2.542	0.795	0.224	52	349	122	157	-0.237	56	66	73	84	0
1	8	16	"PFN0843"	"N164_7"	2580	25640	130	854	755	287	99	102	23	98	95	0	599	553	217	132	135	23	93	90	0	1.617	1.558	1.608	1.605	2.319	1.541	0.754	120	626	1222	1077	0.693	755	467	656	421	0
1	9	16	"PFN0846"	"N165_14"	2780	25650	120	335	321	116	104	106	23	92	89	0	441	410	127	133	136	24	93	91	0	0.750	0.783	0.784	0.726	2.233	0.804	0.715	120	515	539	494	-0.415	231	308	217	277	0
1	10	16	"PFN0848"	"N165_16"	2970	25650	120	13732	12030	5290	110	113	25	100	100	0	6907	6103	2636	137	140	26	100	100	0	2.012	1.998	2.038	2.007	2.158	2.111	0.828	120	500	20392	17886	1.009	13622	6770	11920	5966	0
1	11	16	"PFN0852"	"N165_8"	3160	25650	120	153	152	48	111	113	25	61	41	0	254	243	76	144	146	26	85	79	0	0.382	0.414	0.444	0.433	2.351	0.399	0.245	120	461	152	140	-1.389	42	110	41	99	0
1	12	16	"PFN0854"	"N166_2"	3330	25650	150	110	114	27	108	110	24	23	5	0	141	146	47	139	143	27	20	7	0	1.000	0.857	0.726	0.818	3.902	0.128	0.004	156	585	4	13	0.000	2	2	6	7	-50
1	13	16	"PFN0877"	"N168_9"	3520	25660	150	108	108	26	109	111	27	12	2	0	132	135	32	139	143	27	14	5	0	0.143	0.250	0.933	0.979	3.581	0.374	0.005	156	544	-8	-5	-2.807	-1	-7	-1	-4	-50
1	14	16	"PFN0881"	"N169_15"	3710	25660	150	95	100	30	113	115	26	10	3	0	122	127	29	139	143	26	11	1	0	1.059	1.083	1.032	0.983	3.009	1.046	0.035	156	495	-35	-25	0.082	-18	-17	-13	-12	-50
1	15	16	"PFN0884"	"N169_20"	3910	25660	150	137	141	41	115	116	25	43	28	0	135	138	30	139	143	27	15	3	0	-5.500	-26.000	1.667	1.430	4.817	4.075	0.002	156	557	18	25	Error	22	-4	26	-1	-50
1	16	16	"PFN0889"	"N170_4"	4110	25640	120	202	199	61	112	113	25	80	72	0	167	169	47	139	143	27	50	30	0	3.214	2.900	1.805	1.933	3.422	2.917	0.127	120	460	118	117	1.684	90	28	87	30	0
1	17	16	"PFN0891"	"N171_3"	4290	25650	120	198	201	58	110	112	25	87	73	0	264	264	88	140	143	26	83	80	0	0.710	0.734	0.719	0.696	2.679	0.619	0.406	120	485	212	215	-0.495	88	124	91	124	0
1	18	16	"PFN0895"	"N173_3"	4470	25650	150	101	106	27	108	110	25	14	4	0	134	135	29	138	141	25	15	5	0	1.750	0.667	1.143	1.110	3.379	3.587	0.001	156	546	-11	-5	0.807	-7	-4	-2	-3	-50
1	19	16	"PFN0917"	"N177_5"	4680	25670	150	99	104	26	106	109	25	16	2	0	126	129	29	140	143	25	9	5	0	0.500	0.182	0.895	0.977	3.637	0.437	0.008	156	556	-21	-13	-1.000	-7	-14	-2	-11	-50
1	20	16	"PFN0923"	"N181_1"	4860	25650	120	607	578	223	108	112	26	96	92	0	475	446	167	146	147	26	90	87	0	1.517	1.567	1.596	1.562	2.384	1.527	0.746	120	488	828	770	0.601	499	329	470	300	0
1	21	16	"PFN0925"	"N181_11"	5050	25650	120	2420	2181	857	114	118	28	99	99	0	991	886	367	147	149	27	92	90	0	2.732	2.797	2.880	2.819	2.527	2.931	0.782	120	541	3150	2806	1.450	2306	844	2067	739	0
1	22	16	"PFN0928"	"N181_17"	5240	25650	110	5884	5001	1874	117	120	29	100	100	0	2792	2463	875	145	154	66	95	95	0	2.179	2.107	2.167	2.258	2.165	2.220	0.826	80	436	8414	7202	1.123	5767	2647	4884	2318	0
1	1	17	"PFN0931"	"N181_21"	1270	25840	120	155	156	47	103	106	27	67	49	0	238	236	76	138	141	33	81	66	0	0.520	0.541	0.544	0.520	2.903	0.409	0.205	120	550	152	151	-0.943	52	100	53	98	0
1	2	17	"PFN0933"	"N181_25"	1450	25850	150	115	118	28	106	108	26	30	8	0	155	157	34	140	142	31	28	11	0	0.600	0.706	0.968	0.949	4.608	1.311	0.445	156	590	24	29	-0.737	9	15	12	17	-50
1	3	17	"PFN0958"	"N187_1"	1650	25880	150	105	109	24	104	107	26	17	5	0	137	139	29	139	140	25	17	5	0	-0.500	100000.000	1.000	1.081	3.687	0.437	0.001	156	637	-1	5	Error	1	-2	5	0	-50
1	4	17	"PFN0960"	"N187_5"	1830	25830	110	1168	1056	344	102	108	40	97	93	0	482	454	151	136	140	37	91	88	0	3.081	3.000	2.888	2.920	1.973	3.016	0.763	80	391	1412	1272	1.623	1066	346	954	318	0
1	5	17	"PFN0964"	"N189_3"	2000	25850	150	96	100	26	102	106	35	10	1	0	127	130	26	134	138	32	6	2	0	0.857	0.500	0.846	1.055	3.717	1.282	0.107	156	618	-13	-6	-0.222	-6	-7	-2	-4	-50
1	6	17	"PFN0966"	"N189_6"	2210	25840	120	692	649	227	100	102	24	97	95	0	942	870	331	131	133	23	97	96	0	0.730	0.743	0.739	0.755	2.347	0.703	0.758	120	471	1403	1288	-0.454	592	811	549	739	0
1	7	17	"PFN0969"	"N197_2"	2410	25840	120	1795	1588	673	100	103	27	100	99	0	1430	1265	518	133	137	24	95	92	0	1.307	1.314	1.345	1.320	2.726	1.344	0.825	120	513	2992	2620	0.386	1695	1297	1488	1132	0
1	8	17	"PFN0979"	"N243_1"	2590	25840	110	150	155	43	103	105	26	73	47	0	284	273	69	132	135	24	90	88	0	0.309	0.369	0.424	0.324	2.548	0.316	0.314	80	488	199	193	-1.693	47	152	52	141	0
1	9	17	"PFF1893"	"F8058_1"	2790	25840	120	188	212	98	104	106	26	80	60	0	200	221	93	134	137	25	73	58	0	1.273	1.241	1.211	1.173	3.007	1.166	0.507	120	534	150	195	0.348	84	66	108	87	0
1	10	17	"PFB0086"	"B312"	2980	25840	120	6187	5620	2601	113	114	27	100	100	0	3254	2987	1433	137	142	26	95	93	0	1.949	1.932	1.953	1.996	2.240	1.995	0.838	120	496	9191	8357	0.962	6074	3117	5507	2850	0
1	11	17	"PFB0247"	"B619"	3180	25850	150	113	118	33	116	117	26	22	5	0	143	142	31	141	145	27	18	5	0	-1.500	2.000	1.167	1.200	3.298	0.773	0.019	156	497	-1	3	Error	-3	2	2	1	-50
1	12	17	"PFB0263"	"B648"	3350	25860	150	95	100	26	112	113	24	8	1	0	130	133	30	141	143	26	12	3	0	1.545	1.500	0.944	1.069	3.967	0.452	0.013	156	477	-28	-20	0.628	-17	-11	-12	-8	-50
1	13	17	"PFB0272"	"B666"	3570	25840	150	101	105	31	111	113	27	14	3	0	145	144	30	140	142	25	23	5	0	-2.000	-1.500	0.920	1.115	3.249	2.727	0.005	156	480	-5	-2	Error	-10	5	-6	4	-50
1	14	17	"PFC0108"	"C322"	3740	25840	120	239	230	77	111	113	27	85	77	0	384	366	121	140	142	28	92	89	0	0.525	0.527	0.520	0.514	2.357	0.490	0.542	120	357	372	345	-0.931	128	244	119	226	0
1	15	17	"PFA0055"	"A14801_28"	3920	25850	150	123	131	44	110	112	25	37	19	0	158	170	72	139	142	28	41	24	0	0.684	0.677	0.600	0.631	3.475	0.369	0.119	156	468	32	52	-0.547	13	19	21	31	-50
1	16	17	"PFA0082"	"A18792_10"	4100	25830	150	111	115	32	108	111	26	22	5	0	136	144	70	140	144	28	16	5	0	-0.750	1.750	0.973	0.798	4.502	0.129	0.023	156	607	-1	11	Error	3	-4	7	4	-50
1	17	17	"PFA0091"	"A18792_4"	4300	25840	90	187	186	74	110	113	25	65	55	0	446	411	178	139	143	29	84	80	0	0.251	0.279	0.332	0.300	3.191	0.246	0.442	52	354	384	348	-1.995	77	307	76	272	0
1	18	17	"PFA0097"	"A19747_2"	4490	25850	150	114	120	33	110	112	25	28	11	0	142	146	33	142	147	31	17	5	0	100000.000	2.500	0.897	0.924	3.675	0.306	0.006	156	575	4	14	16.610	4	0	10	4	-50
1	19	17	"PFA0173"	"A4732_13"	4680	25850	150	112	116	31	109	112	26	21	9	0	144	149	34	147	151	31	17	4	0	-1.000	3.500	0.935	0.917	3.291	0.487	0.004	156	550	0	9	Error	3	-3	7	2	-50
1	20	17	"PFA0219"	"A8784_10"	4880	25840	110	248	251	94	112	115	27	86	83	0	320	318	110	146	149	26	86	83	0	0.782	0.808	0.805	0.770	2.051	0.838	0.534	80	509	310	311	-0.355	136	174	139	172	0
1	21	17	"PFM0561"	"M44175_1"	5060	25840	110	1791	1592	657	116	117	26	97	97	0	1151	1051	381	145	150	42	96	96	0	1.665	1.629	1.640	1.403	2.086	1.685	0.804	80	482	2681	2382	0.736	1675	1006	1476	906	0
1	22	17	"PFM0639"	"M46861_1"	5260	25830	150	119	120	30	113	116	26	26	5	0	139	140	32	143	150	56	6	0	0	-1.500	-2.333	1.111	1.172	3.526	0.123	0.038	156	865	2	4	Error	6	-4	7	-3	-50
1	1	18	"PFM0668"	"M48963_5"	1260	26020	110	268	261	68	97	100	24	95	91	0	463	440	121	130	134	36	96	93	0	0.514	0.529	0.520	0.524	1.705	0.495	0.728	80	508	504	474	-0.962	171	333	164	310	0
1	2	18	"PFM0751"	"M55156_1"	1450	26050	150	104	108	28	106	110	28	17	4	0	138	143	30	138	144	39	12	2	0	100000.000	0.400	1.091	1.201	3.279	0.264	0.045	156	656	-2	7	16.610	-2	0	2	5	-50
1	3	18	"PFM0789"	"M57163_1"	1650	26040	100	103	109	37	108	109	24	23	6	0	211	201	65	141	144	25	65	56	0	-0.071	0.017	0.418	0.327	2.847	0.118	0.020	80	343	65	61	Error	-5	70	1	60	0
1	4	18	"PFM0887"	"M8047_1"	1840	26030	120	293	290	111	105	116	116	75	33	0	527	512	201	139	144	41	92	90	0	0.485	0.496	0.509	0.502	2.000	0.463	0.695	120	520	576	558	-1.045	188	388	185	373	0
1	5	18	"PFD0324"	"D37405_1"	2010	26030	80	142	139	38	101	117	160	0	0	0	162	166	40	135	143	45	34	3	0	1.519	1.226	0.906	1.164	3.774	0.872	0.078	52	253	68	69	0.603	41	27	38	31	0
1	6	18	"PFD0374"	"D42243_5"	2180	26040	150	91	93	22	105	108	27	3	0	0	128	130	26	137	140	27	8	2	0	1.556	1.714	1.029	1.013	3.144	1.096	0.033	156	587	-23	-19	0.637	-14	-9	-12	-7	-50
1	7	18	"PFD0381"	"D42873_1"	2370	26020	150	112	117	30	106	108	27	23	10	0	136	139	29	135	138	26	19	5	0	6.000	2.750	1.000	1.039	4.118	1.878	0.019	156	666	7	15	2.585	6	1	11	4	-50
1	8	18	"PFD0391"	"D42954_8"	2610	26030	110	145	149	47	103	107	29	62	40	0	167	172	53	134	137	26	55	31	0	1.273	1.211	0.957	0.979	3.718	1.209	0.104	80	505	75	84	0.348	42	33	46	38	0
1	9	18	"PFD0408"	"D47995_1"	2790	26030	120	1005	908	360	103	106	23	98	95	0	1304	1128	497	135	138	25	95	95	0	0.772	0.811	0.772	0.782	2.390	0.762	0.778	120	479	2071	1798	-0.374	902	1169	805	993	0
1	10	18	"PFD0468"	"D53677_9"	2980	26040	150	97	100	24	107	111	25	10	0	0	127	132	28	136	141	26	10	3	0	1.111	1.750	0.905	1.020	3.284	0.762	0.006	156	500	-19	-11	0.152	-10	-9	-7	-4	-50
1	11	18	"IMX067I"	"Y_IMX067I"	3170	26050	150	100	103	27	116	117	26	8	2	0	131	131	28	138	142	28	10	1	0	2.286	1.857	1.000	1.037	3.949	0.814	0.012	156	422	-23	-20	1.193	-16	-7	-13	-7	-50
1	12	18	"IOX204I"	"Y_IOX204I"	3330	26050	150	96	102	28	116	117	25	9	1	0	125	128	30	144	145	27	10	3	0	1.053	0.875	0.851	0.922	3.391	0.532	0.023	156	429	-39	-30	0.074	-20	-19	-14	-16	-50
1	13	18	"IDX437I"	"Y_IDX437I"	3520	26040	150	94	98	25	112	114	25	7	1	0	121	124	28	142	145	26	5	1	0	0.857	0.778	0.833	0.730	3.136	0.566	0.023	156	483	-39	-32	-0.222	-18	-21	-14	-18	-50
1	14	18	"ILX005I"	"Y_ILX005I"	3710	26040	150	102	107	30	110	113	25	13	5	0	125	126	26	139	142	27	7	0	0	0.571	0.231	0.790	0.868	3.963	0.889	0.008	156	484	-22	-16	-0.807	-8	-14	-3	-13	-50
1	15	18	"Z_1_10"	"Z_1_10"	3900	26040	150	88	95	32	109	112	25	11	4	0	118	123	32	139	142	26	9	3	0	1.000	0.875	1.098	1.013	3.972	0.821	0.101	156	498	-42	-30	0.000	-21	-21	-14	-16	-50
1	16	18	"Z_1_30"	"Z_1_30"	4090	26040	150	104	108	28	109	112	27	17	1	0	129	130	27	143	146	27	8	0	0	0.357	0.077	0.913	0.938	4.123	0.795	0.015	156	573	-19	-14	-1.485	-5	-14	-1	-13	-50
1	17	18	"Z_2_70"	"Z_2_70"	4310	26030	120	1525	1429	476	112	115	26	99	99	0	9101	8706	2775	147	150	30	100	100	0	0.158	0.154	0.158	0.153	1.556	0.144	0.832	120	554	10367	9876	-2.664	1413	8954	1317	8559	0
1	18	18	"Z_2_90"	"Z_2_90"	4500	26030	120	1993	1664	791	113	115	27	99	96	0	12411	10416	4550	155	159	35	98	98	0	0.153	0.151	0.162	0.153	2.298	0.139	0.794	120	462	14136	11812	-2.705	1880	12256	1551	10261	0
1	19	18	"Z_3_10"	"Z_3_10"	4710	26040	150	114	117	33	113	115	27	18	7	0	175	177	46	155	159	33	35	17	0	0.050	0.182	0.759	0.840	4.751	0.006	0.000	156	548	21	26	-4.322	1	20	4	22	-50
1	20	18	"Z_3_30"	"Z_3_30"	4870	26080	150	110	114	30	114	116	26	18	3	0	141	143	32	147	150	28	12	5	0	0.667	0.000	0.961	0.997	3.377	0.276	0.001	156	628	-10	-4	-0.585	-4	-6	0	-4	-50
1	21	18	"Z_3_50"	"Z_3_50"	5060	26030	110	779	711	243	118	119	29	97	95	0	630	609	208	145	153	51	93	91	0	1.363	1.278	1.333	1.182	2.155	1.233	0.780	80	511	1146	1057	0.447	661	485	593	464	0
1	22	18	"Z_3_70"	"Z_3_70"	5260	26030	120	2954	2389	1246	116	118	27	99	96	0	2374	2011	1019	147	150	37	92	89	0	1.274	1.219	1.245	1.170	2.546	1.239	0.847	120	603	5065	4137	0.350	2838	2227	2273	1864	0
1	1	19	"Z_5_10"	"Z_5_10"	1250	26240	150	114	116	36	104	108	27	25	7	0	136	141	30	138	143	33	14	3	0	-5.000	4.000	1.000	1.060	3.899	0.977	0.012	156	919	8	15	Error	10	-2	12	3	-50
1	2	19	"Z_5_30"	"Z_5_30"	1480	26230	100	189	183	61	110	114	28	71	58	0	181	174	48	144	148	30	53	31	0	2.135	2.433	1.607	1.430	4.516	2.005	0.143	80	396	116	103	1.094	79	37	73	30	0
1	3	19	"Z_5_50"	"Z_5_50"	1660	26220	120	6467	5592	2462	115	117	27	100	100	0	4346	3818	1726	146	150	27	100	100	0	1.512	1.492	1.470	1.499	2.581	1.526	0.833	120	509	10552	9149	0.597	6352	4200	5477	3672	0
1	4	19	"Z_5_70"	"Z_5_70"	1850	26220	120	18768	15330	6959	116	123	121	100	100	0	11797	9795	4251	144	149	37	100	100	0	1.601	1.576	1.621	1.540	2.209	1.652	0.832	120	447	30305	24865	0.679	18652	11653	15214	9651	0
1	5	19	"Z_5_90"	"Z_5_90"	2040	26220	120	26781	23206	10448	115	123	115	100	100	0	17981	14214	6900	146	150	37	100	98	0	1.495	1.641	1.655	1.686	2.262	1.661	0.845	120	502	44501	37159	0.580	26666	17835	23091	14068	0
1	6	19	"Z_6_10"	"Z_6_10"	2230	26240	150	131	137	32	109	113	27	42	18	0	155	165	67	142	144	26	33	19	0	1.692	1.217	0.880	0.962	4.382	0.406	0.103	156	538	35	51	0.759	22	13	28	23	-50
1	7	19	"Z_7_50"	"Z_7_50"	2420	26220	120	349	342	121	104	107	24	95	91	0	410	372	136	135	138	25	88	85	0	0.891	1.004	1.031	1.043	2.132	0.963	0.711	120	473	520	475	-0.167	245	275	238	237	0
1	8	19	"Z_7_70"	"Z_7_70"	2600	26220	120	851	811	328	101	104	23	99	98	0	888	817	336	135	137	25	98	95	0	0.996	1.041	1.089	1.141	1.980	1.013	0.798	120	519	1503	1392	-0.006	750	753	710	682	0
1	9	19	"Z_7_90"	"Z_7_90"	2800	26220	120	1623	1437	601	104	107	24	100	99	0	1688	1449	657	138	140	25	95	94	0	0.980	1.017	1.039	1.147	3.242	0.982	0.796	120	466	3069	2644	-0.029	1519	1550	1333	1311	0
1	10	19	"Z_8_10"	"Z_8_10"	2970	26210	150	92	97	25	106	108	24	9	3	0	124	126	30	137	141	25	8	2	0	1.077	0.818	1.130	1.120	3.448	0.434	0.010	156	513	-27	-20	0.107	-14	-13	-9	-11	-50
1	11	19	"Z_8_30"	"Z_8_30"	3170	26240	150	115	117	28	111	114	26	23	5	0	160	164	37	142	146	28	42	13	0	0.222	0.273	0.788	0.762	4.126	0.156	0.004	156	523	22	28	-2.170	4	18	6	22	-50
1	12	19	"Z_8_50"	"Z_8_50"	3360	26220	110	8938	8141	2582	117	122	60	100	100	0	20574	18859	5071	149	220	866	98	98	0	0.432	0.429	0.439	0.422	1.639	0.406	0.863	80	397	29246	26734	-1.211	8821	20425	8024	18710	0
1	13	19	"PFA32032"	"oPFA32032"	3560	26220	150	117	121	32	116	122	52	4	1	0	144	150	33	148	199	729	0	0	0	-0.250	2.500	0.927	0.917	3.673	0.023	0.020	156	561	-3	7	Error	1	-4	5	2	-50
1	14	19	"PFC0775"	"oPFC0775"	3740	26220	110	326	307	93	114	118	26	92	90	0	1301	1194	357	141	146	27	98	98	0	0.183	0.183	0.186	0.181	1.760	0.166	0.704	80	416	1372	1246	-2.452	212	1160	193	1053	0
1	15	19	"PFI17647"	"oPFI17647"	3940	26240	150	100	103	25	114	117	25	10	1	0	132	133	30	140	145	27	9	1	0	1.750	1.571	0.988	1.013	3.278	0.759	0.054	156	517	-22	-18	0.807	-14	-8	-11	-7	-50
1	16	19	"PFF72435"	"oPFF72435"	4120	26220	130	191	193	61	111	112	25	83	68	0	222	215	62	140	143	25	81	70	0	0.976	1.093	0.894	0.971	2.662	1.052	0.322	120	445	162	157	-0.036	80	82	82	75	0
1	17	19	"PFL0040"	"oPFL0040"	4310	26220	120	2280	2032	806	112	113	25	100	100	0	1280	1149	521	145	148	28	93	91	0	1.910	1.912	1.866	2.123	2.486	1.896	0.804	120	524	3303	2924	0.934	2168	1135	1920	1004	0
1	18	19	"PFL0041"	"oPFL0041"	4500	26220	120	219	215	62	117	119	56	77	40	0	1351	1238	465	147	152	30	98	97	0	0.085	0.090	0.087	0.094	2.140	0.082	0.356	120	424	1306	1189	-3.561	102	1204	98	1091	0
1	19	19	"PFI17649"	"oPFI17649"	4660	26230	150	99	101	27	115	118	51	3	0	0	134	133	26	150	155	32	3	0	0	1.000	0.824	1.000	0.796	3.608	0.605	0.024	156	535	-32	-31	0.000	-16	-16	-14	-17	-50
1	20	19	"PFJ12790"	"oPFJ12790"	4890	26230	120	188	184	43	115	118	27	81	66	0	342	335	108	147	149	27	90	86	0	0.374	0.367	0.365	0.397	2.994	0.286	0.376	120	435	268	257	-1.418	73	195	69	188	0
1	21	19	"PFJ12792"	"oPFJ12792"	5070	26230	110	169	165	45	119	122	27	66	47	0	403	379	108	146	150	33	93	90	0	0.195	0.197	0.234	0.225	2.227	0.179	0.319	80	413	307	279	-2.362	50	257	46	233	0
1	22	19	"PFK12895"	"oPFK12895"	5240	26240	150	106	107	27	116	117	28	10	1	0	146	149	32	145	149	36	14	2	0	-10.000	-2.250	1.053	0.969	3.822	0.935	0.006	156	822	-9	-5	Error	-10	1	-9	4	-50
1	1	20	"PFF72440"	"oPFF72440"	1280	26410	120	3128	2751	1096	106	109	26	100	100	0	3256	2848	1236	143	147	27	98	96	0	0.971	0.978	1.006	1.063	2.621	0.942	0.823	120	538	6135	5350	-0.043	3022	3113	2645	2705	0
1	2	20	"PFH0004"	"oPFH0004"	1470	26410	120	1400	1257	508	113	115	30	98	96	0	761	687	271	142	147	29	93	90	0	2.079	2.099	2.066	2.166	2.463	2.136	0.800	120	538	1906	1689	1.056	1287	619	1144	545	0
1	3	20	"PFD66983"	"oPFD66983"	1690	26430	150	130	133	47	111	126	111	1	0	0	165	170	50	144	156	76	17	0	0	0.905	0.846	0.645	0.726	3.466	0.941	0.103	156	575	40	48	-0.144	19	21	22	26	-50
1	4	20	"PFBL B0087"	"oPFBLOB0087"	1830	26390	150	105	110	30	107	109	28	17	5	0	137	140	31	141	145	28	15	5	0	0.500	-3.000	1.419	1.075	3.007	0.562	0.008	156	561	-6	2	-1.000	-2	-4	3	-1	-50
1	5	20	"PFBL B0089"	"oPFBLOB0089"	2040	26410	100	176	180	50	104	106	26	86	66	0	179	183	48	139	141	27	60	38	0	1.800	1.727	1.495	1.660	3.181	1.517	0.209	80	422	112	120	0.848	72	40	76	44	0
1	6	20	"PFL0045"	"oPFL0045"	2220	26410	120	1021	936	386	106	109	26	99	97	0	2035	1829	752	140	143	25	98	96	0	0.483	0.491	0.499	0.492	1.776	0.463	0.832	120	445	2810	2519	-1.050	915	1895	830	1689	0
1	7	20	"PFF72441"	"oPFF72441"	2420	26420	150	100	103	25	104	108	25	15	3	0	138	141	32	138	140	24	21	8	0	100000.000	-0.333	1.000	0.821	4.002	0.372	0.002	156	559	-4	2	16.610	-4	0	-1	3	-50
1	8	20	"PFBL B0090"	"oPFBLOB0090"	2610	26410	120	1351	1246	555	106	109	25	97	96	0	686	641	270	141	142	25	91	90	0	2.284	2.280	2.192	2.252	2.075	2.364	0.809	120	474	1790	1640	1.192	1245	545	1140	500	0
1	9	20	"PFD66986"	"oPFD66986"	2810	26430	150	109	110	29	109	112	26	19	6	0	138	143	34	142	144	27	22	5	0	0.000	1.000	1.015	0.915	3.374	0.283	0.006	156	543	-4	2	Error	0	-4	1	1	-50
1	10	20	"PFL0049"	"oPFL0049"	2980	26460	150	104	106	32	111	112	26	16	5	0	134	136	31	140	144	27	14	4	0	1.167	1.250	1.261	1.275	3.687	0.765	0.048	156	448	-13	-9	0.222	-7	-6	-5	-4	-50
1	11	20	"PFK12897"	"oPFK12897"	3140	26430	150	108	109	27	112	114	26	12	3	0	140	140	29	145	148	26	11	2	0	0.800	0.600	0.808	1.051	3.205	0.799	0.022	156	520	-9	-8	-0.322	-4	-5	-3	-5	-50
1	12	20	"PFF72442"	"oPFF72442"	3360	26410	120	1638	1508	617	118	123	53	99	95	0	860	769	316	149	200	734	40	0	0	2.138	2.242	2.180	2.275	2.433	2.321	0.779	120	554	2231	2010	1.096	1520	711	1390	620	0
1	13	20	"PFF72443"	"oPFF72443"	3560	26410	120	611	554	214	120	124	44	91	90	0	787	711	306	149	152	34	90	90	0	0.770	0.772	0.754	0.772	2.268	0.712	0.734	120	490	1129	996	-0.378	491	638	434	562	0
1	14	20	"PFBL B0094"	"oPFBLOB0094"	3740	26410	110	4604	3927	1546	119	128	67	100	100	0	3765	3408	1192	150	172	228	96	95	0	1.241	1.169	1.186	1.177	1.959	1.181	0.831	80	417	8100	7066	0.311	4485	3615	3808	3258	0
1	15	20	"PFH0026"	"oPFH0026"	3880	26400	110	302	283	104	119	126	59	82	76	0	206	204	58	149	171	238	0	0	0	3.211	2.982	2.510	2.636	2.251	0.377	0.309	80	377	240	219	1.683	183	57	164	55	0
1	16	20	"PFD67003"	"oPFD67003"	4070	26400	120	273	256	84	113	116	26	88	84	0	646	609	219	143	146	28	93	91	0	0.318	0.307	0.324	0.298	2.044	0.271	0.644	120	416	663	609	-1.652	160	503	143	466	0
1	17	20	"PFM60515"	"oPFM60515"	4230	26440	150	101	105	30	109	112	25	14	3	0	141	147	33	138	141	26	24	10	0	-2.667	-0.444	1.000	1.097	4.765	0.431	0.001	156	714	-5	5	Error	-8	3	-4	9	-50
1	18	20	"PFL0099"	"oPFL0099"	4440	26410	120	4340	3665	1647	112	117	51	99	98	0	3938	3517	1330	142	144	26	100	98	0	1.114	1.053	1.115	0.935	2.264	1.097	0.849	120	524	8024	6928	0.155	4228	3796	3553	3375	0
1	19	20	"PFJ12808"	"oPFJ12808"	4630	26410	120	609	562	215	113	117	54	91	85	0	408	386	114	143	146	25	93	92	0	1.872	1.848	1.834	1.562	2.215	2.006	0.763	120	459	761	692	0.904	496	265	449	243	0
1	20	20	"PFBL B0145"	"oPFBLOB0145"	4830	26410	120	570	525	208	113	113	24	95	93	0	443	415	161	146	148	25	91	85	0	1.539	1.532	1.575	1.477	2.772	1.566	0.637	120	495	754	681	0.622	457	297	412	269	0
1	21	20	"PFBL B0149"	"oPFBLOB0149"	5020	26410	130	334	334	108	117	119	27	93	89	0	282	274	76	144	147	27	90	85	0	1.572	1.669	1.639	1.524	2.038	1.743	0.580	120	518	355	347	0.653	217	138	217	130	0
1	22	20	"PFI17700"	"oPFI17700"	5210	26410	120	420	397	142	112	113	27	93	89	0	685	636	235	142	145	26	95	92	0	0.567	0.577	0.558	0.579	2.421	0.522	0.657	120	484	851	779	-0.818	308	543	285	494	0
1	1	21	"PFI17702"	"oPFI17702"	1230	26600	120	1799	1726	755	109	113	27	100	98	0	1292	1223	502	143	147	26	98	98	0	1.471	1.497	1.542	1.498	2.301	1.568	0.804	120	582	2839	2697	0.557	1690	1149	1617	1080	0
1	2	21	"PFG0046"	"oPFG0046"	1430	26600	110	149	160	76	111	114	30	52	36	0	403	377	132	143	146	28	91	87	0	0.146	0.209	0.211	0.215	2.719	0.300	0.304	80	455	298	283	-2.774	38	260	49	234	0
1	3	21	"PFBL B0151"	"oPFBLOB0151"	1590	26590	110	1269	1160	508	109	127	124	92	87	0	640	581	228	144	158	90	85	82	0	2.339	2.405	2.292	2.210	1.950	2.456	0.781	80	477	1656	1488	1.226	1160	496	1051	437	0
1	4	21	"PFG0047"	"oPFG0047"	1800	26600	120	245	242	76	101	117	119	64	8	0	216	220	68	138	152	87	44	9	0	1.846	1.720	1.603	1.617	2.815	1.703	0.363	120	514	222	223	0.885	144	78	141	82	0
1	5	21	"PFD67004"	"oPFD67004"	1990	26600	120	760	715	412	97	100	25	95	91	0	506	618	698	133	135	24	85	85	0	1.777	1.274	1.584	1.367	2.617	0.764	0.554	120	524	1036	1103	0.830	663	373	618	485	0
1	6	21	"PFL0107"	"oPFL0107"	2180	26600	120	482	454	161	98	102	23	98	95	0	347	329	101	133	137	24	91	88	0	1.794	1.816	1.927	1.837	2.318	1.929	0.673	120	499	598	552	0.843	384	214	356	196	0
1	7	21	"PFM60519"	"oPFM60519"	2370	26600	120	1353	1186	504	106	110	27	98	97	0	1142	964	457	138	141	26	90	88	0	1.242	1.308	1.296	1.417	2.820	1.279	0.725	120	449	2251	1906	0.313	1247	1004	1080	826	0
1	8	21	"PFI17707"	"oPFI17707"	2560	26600	120	775	730	293	111	113	26	98	97	0	614	591	248	142	144	27	92	89	0	1.407	1.379	1.426	1.398	2.694	1.371	0.734	120	512	1136	1068	0.492	664	472	619	449	0
1	9	21	"PFBL B0154"	"oPFBLOB0154"	2750	26600	120	6042	5270	2243	113	115	26	100	100	0	6657	5796	2682	145	147	27	100	99	0	0.910	0.913	0.910	0.951	2.911	0.870	0.783	120	461	12441	10808	-0.135	5929	6512	5157	5651	0
1	10	21	"PFM60520"	"oPFM60520"	2940	26600	120	499	482	191	114	116	27	92	90	0	397	372	146	145	148	27	86	83	0	1.528	1.621	1.545	1.611	2.587	1.601	0.658	120	374	637	595	0.611	385	252	368	227	0
1	11	21	"PFBL B0158"	"oPFBLOB0158"	3130	26600	120	549	513	199	112	113	24	94	92	0	1096	951	410	144	146	27	92	90	0	0.459	0.497	0.508	0.579	3.035	0.444	0.748	120	388	1389	1208	-1.123	437	952	401	807	0
1	12	21	"PFI17709"	"oPFI17709"	3320	26600	120	3923	3434	1455	117	120	27	100	100	0	2052	1807	793	143	145	26	96	96	0	1.994	1.993	2.010	1.939	2.619	2.075	0.787	120	526	5715	4981	0.995	3806	1909	3317	1664	0
1	13	21	"PFG0048"	"oPFG0048"	3520	26600	120	23155	19590	8720	121	127	46	100	100	0	5767	4922	2098	144	148	35	100	100	0	4.096	4.075	4.047	3.677	2.312	4.392	0.841	120	531	28657	24247	2.034	23034	5623	19469	4778	0
1	14	21	"PFM60526"	"oPFM60526"	3700	26600	120	1826	1623	677	118	127	64	96	94	0	1228	1076	475	150	166	197	85	80	0	1.584	1.625	1.663	1.672	2.901	1.642	0.774	120	541	2786	2431	0.664	1708	1078	1505	926	0
1	15	21	"PFM60528"	"oPFM60528"	3900	26600	120	1255	1123	449	112	119	51	96	95	0	682	630	235	147	162	188	83	76	0	2.136	2.093	2.115	1.977	2.426	2.232	0.753	120	589	1678	1494	1.095	1143	535	1011	483	0
1	16	21	"PFL0111"	"oPFL0111"	4080	26600	110	194	194	61	107	110	23	83	73	0	278	267	74	141	144	26	88	86	0	0.635	0.690	0.698	0.610	2.143	0.546	0.402	80	484	224	213	-0.655	87	137	87	126	0
1	17	21	"E598_1c"	"E598_1c"	4290	26690	150	106	116	44	106	109	24	21	10	0	135	140	34	134	138	26	20	5	0	0.000	1.667	1.143	1.255	3.946	0.575	0.003	156	719	1	16	Error	0	1	10	6	-50
1	18	21	"E598_1e"	"E598_1e"	4470	26620	150	103	107	27	108	111	25	15	5	0	127	129	35	136	138	24	10	3	0	0.556	0.143	0.697	0.815	4.436	0.929	0.022	156	611	-14	-8	-0.848	-5	-9	-1	-7	-50
1	19	21	"E598_1g"	"E598_1g"	4660	26610	150	91	94	28	109	110	24	9	3	0	115	118	28	139	142	24	5	1	0	0.750	0.714	0.830	0.772	3.395	0.885	0.058	156	490	-42	-36	-0.415	-18	-24	-15	-21	-50
1	20	21	"E598_1i"	"E598_1i"	4830	26600	120	7906	7284	3040	108	110	25	100	100	0	3548	2944	1367	140	142	25	95	94	0	2.288	2.559	2.562	2.558	2.510	2.689	0.781	120	437	11206	9980	1.194	7798	3408	7176	2804	0
1	21	21	"F48446_9a"	"F48446_9a"	5080	26600	150	102	104	27	108	111	27	12	3	0	122	126	27	139	140	25	8	1	0	0.353	0.308	0.844	0.840	3.375	3.010	0.011	156	564	-23	-17	-1.503	-6	-17	-4	-13	-50
1	22	21	"F48446_9c"	"F48446_9c"	5230	26610	150	86	90	23	102	104	24	7	1	0	116	119	27	138	139	22	9	1	0	0.727	0.632	0.770	0.770	3.086	0.568	0.019	156	710	-38	-31	-0.459	-16	-22	-12	-19	-50
1	1	22	"I12861_2g"	"I12861_2g"	1250	26800	150	115	117	26	107	110	26	23	5	0	139	139	28	139	143	26	15	3	0	100000.000	100000.000	1.231	1.246	3.814	0.292	0.002	156	969	8	10	16.610	8	0	10	0	-50
1	2	22	"I12861_2i"	"I12861_2i"	1430	26790	130	183	184	62	106	109	26	84	70	0	181	185	49	139	142	27	63	39	0	1.833	1.696	1.379	1.608	3.067	2.186	0.103	120	579	119	124	0.874	77	42	78	46	0
1	3	22	"J512_2a"	"J512_2a"	1590	26850	150	104	105	24	101	105	30	16	1	0	132	133	28	136	141	45	6	0	0	-0.750	-1.333	0.980	0.925	3.622	1.596	0.050	156	986	-1	1	Error	3	-4	4	-3	-50
1	4	22	"J512_2c"	"J512_2c"	1840	26810	150	93	97	33	99	103	27	12	3	0	122	126	31	134	137	25	12	4	0	0.500	0.250	0.823	0.828	3.777	1.480	0.012	156	873	-18	-10	-1.000	-6	-12	-2	-8	-50
1	5	22	"J512_2e"	"J512_2e"	2020	26800	150	102	105	29	96	100	23	26	10	0	126	128	26	130	133	24	15	3	0	-1.500	-4.500	1.065	1.178	3.516	1.256	0.014	156	829	2	7	Error	6	-4	9	-2	-50
1	6	22	"J512_2g"	"J512_2g"	2260	26790	150	93	94	22	98	101	23	10	1	0	127	133	41	131	135	25	17	3	0	1.250	-2.000	1.023	0.807	3.689	0.276	0.029	156	758	-9	-2	0.322	-5	-4	-4	2	-50
1	7	22	"M40872_8a"	"M40872_8a"	2410	26820	150	98	99	24	101	105	25	14	3	0	131	131	31	134	138	26	14	3	0	1.000	0.667	0.843	0.925	3.945	0.303	0.005	156	726	-6	-5	0.000	-3	-3	-2	-3	-50
1	8	22	"M40872_8c"	"M40872_8c"	2570	26830	150	98	101	27	103	107	25	11	6	0	123	125	29	135	139	27	9	3	0	0.417	0.200	0.625	0.723	3.197	0.527	0.021	156	805	-17	-12	-1.263	-5	-12	-2	-10	-50
1	9	22	"M40872_8e"	"M40872_8e"	2760	26810	150	101	103	26	106	110	27	13	1	0	129	132	28	138	141	26	12	3	0	0.556	0.500	0.922	0.761	3.960	0.959	0.003	156	811	-14	-9	-0.848	-5	-9	-3	-6	-50
1	10	22	"M40872_8g"	"M40872_8g"	2960	26810	150	99	104	31	107	110	26	15	2	0	126	128	29	139	142	33	7	1	0	0.615	0.273	1.028	0.991	3.583	1.096	0.024	156	818	-21	-14	-0.700	-8	-13	-3	-11	-50
1	11	22	"M40872_8i"	"M40872_8i"	3140	26790	120	203	203	55	108	110	24	89	79	0	168	168	38	136	139	25	55	28	0	2.969	2.969	2.429	2.351	3.424	3.520	0.103	120	580	127	127	1.570	95	32	95	32	0
1	12	22	"EMPTY"	"EMPTY"	3340	26790	110	218	236	81	105	109	25	92	82	0	235	234	81	137	139	24	78	70	0	1.153	1.351	1.443	1.508	2.262	1.199	0.510	80	540	211	228	0.205	113	98	131	97	0
1	13	22	"EMPTY"	"EMPTY"	3530	26800	100	354	398	211	103	108	26	90	90	0	344	382	158	132	136	25	97	91	0	1.184	1.180	1.193	1.095	2.859	1.317	0.580	80	482	463	545	0.244	251	212	295	250	0
1	14	22	"EMPTY"	"EMPTY"	3710	26800	100	381	423	199	105	108	25	100	100	0	372	390	149	137	143	35	96	90	0	1.174	1.257	1.271	1.220	2.069	1.347	0.687	80	482	511	571	0.232	276	235	318	253	0
1	15	22	"EMPTY"	"EMPTY"	3900	26800	110	268	308	140	106	108	25	93	85	0	301	317	102	137	141	26	97	93	0	0.988	1.122	1.109	0.992	2.256	1.248	0.635	80	556	326	382	-0.018	162	164	202	180	0
1	16	22	"EMPTY"	"EMPTY"	4090	26790	110	604	715	442	105	107	22	97	93	0	502	632	374	136	139	26	100	96	0	1.363	1.230	1.226	1.201	2.293	1.209	0.824	80	543	865	1106	0.447	499	366	610	496	0
1	17	22	"EMPTY"	"EMPTY"	4280	26800	100	222	242	88	105	107	24	91	85	0	255	276	100	134	136	23	95	91	0	0.967	0.965	0.976	0.961	2.141	0.923	0.550	80	372	238	279	-0.048	117	121	137	142	0
1	18	22	"EMPTY"	"EMPTY"	4470	26800	110	200	203	57	105	107	24	91	82	0	221	229	52	135	137	24	92	80	0	1.105	1.043	1.060	0.987	2.603	1.070	0.386	80	464	181	192	0.144	95	86	98	94	0
1	19	22	"EMPTY"	"EMPTY"	4670	26800	150	101	102	21	106	107	24	10	1	0	130	131	21	133	136	24	10	1	0	1.667	2.000	0.981	0.828	3.945	0.730	0.000	156	724	-8	-6	0.737	-5	-3	-4	-2	-50
1	20	22	"EMPTY"	"EMPTY"	4840	26760	150	102	107	28	101	105	24	17	8	0	143	145	24	135	137	25	21	6	0	0.125	0.600	1.118	1.178	4.192	1.730	0.021	156	635	9	16	-3.000	1	8	6	10	-50
1	21	22	"EMPTY"	"EMPTY"	5040	26800	150	94	96	21	100	103	23	11	1	0	131	132	24	133	135	24	14	5	0	3.000	4.000	0.992	1.058	4.686	0.404	0.004	156	769	-8	-5	1.585	-6	-2	-4	-1	-50
1	22	22	"EMPTY"	"EMPTY"	5230	26800	150	101	103	24	101	104	23	16	2	0	130	134	22	135	136	23	16	2	0	0.000	-2.000	0.906	0.760	3.412	1.577	0.000	156	875	-5	1	Error	0	-5	2	-1	-50
2	1	1	"PFA0116"	"A23157_2"	5820	22910	150	1156	1104	425	111	113	31	100	100	0	720	685	250	140	144	29	100	100	0	1.802	1.822	1.910	1.835	1.578	1.933	0.785	156	736	1625	1538	0.849	1045	580	993	545	0
2	2	1	"PFA0048"	"A14801_13"	5990	22910	140	5416	5293	1843	114	118	34	100	100	0	1679	1635	581	143	148	31	99	99	0	3.452	3.471	3.358	3.606	1.781	3.611	0.793	156	621	6838	6671	1.787	5302	1536	5179	1492	0
2	3	1	"PFA0211"	"A8109_3"	6180	22910	140	2190	1931	910	113	118	31	100	99	0	1678	1522	733	147	151	33	99	98	0	1.357	1.322	1.230	1.358	1.970	1.310	0.792	156	643	3608	3193	0.440	2077	1531	1818	1375	0
2	4	1	"PFA0021"	"A11962_3"	6370	22910	150	377	378	99	117	121	29	98	98	0	232	239	54	151	156	32	87	62	0	3.210	2.966	3.052	3.211	2.059	3.249	0.406	156	682	341	349	1.683	260	81	261	88	0
2	5	1	"PFA0164"	"A3310_6"	6560	22920	150	688	689	173	121	125	38	100	100	0	540	540	123	155	160	34	100	100	0	1.473	1.475	1.486	1.474	1.413	1.492	0.775	156	619	952	953	0.558	567	385	568	385	0
2	6	1	"PFA0033"	"A13725_2"	6740	22920	140	293	293	70	121	128	40	97	89	0	678	671	165	155	161	35	100	99	0	0.329	0.333	0.322	0.318	1.737	0.293	0.642	156	609	695	688	-1.604	172	523	172	516	0
2	7	1	"PFB0041"	"B180"	6930	22930	130	1380	1359	399	109	163	844	78	16	0	941	967	303	143	163	245	98	87	0	1.593	1.517	1.599	1.539	1.390	2.530	0.706	120	496	2069	2074	0.672	1271	798	1250	824	0
2	8	1	"PFB0043"	"B186"	7130	22920	140	916	886	323	107	151	744	57	0	0	889	852	320	145	160	216	90	80	0	1.087	1.102	1.104	1.208	2.141	1.083	0.767	156	640	1553	1486	0.121	809	744	779	707	0
2	9	1	"PFB0048"	"B197"	7330	22920	140	289	290	83	116	119	26	96	92	0	1150	1119	353	153	157	31	99	98	0	0.174	0.180	0.177	0.180	1.983	0.167	0.682	156	581	1170	1140	-2.527	173	997	174	966	0
2	10	1	"PFB0056"	"B218"	7510	22920	150	630	618	193	119	123	29	100	100	0	11616	11943	3984	159	164	37	100	100	0	0.045	0.042	0.042	0.042	1.647	0.038	0.797	156	706	11968	12283	-4.487	511	11457	499	11784	0
2	11	1	"PFB0059"	"B241"	7740	22910	150	132	138	38	117	121	29	33	17	0	207	214	55	154	161	36	61	35	0	0.283	0.350	0.559	0.641	4.306	0.164	0.027	156	725	68	81	-1.821	15	53	21	60	-50
2	12	1	"PFB0069"	"B270"	7900	22920	140	215	216	53	117	119	27	92	80	0	429	440	101	154	156	30	100	98	0	0.356	0.346	0.356	0.318	1.962	0.287	0.473	156	583	373	385	-1.489	98	275	99	286	0
2	13	1	"PFB0161"	"B471"	8100	22920	150	1101	1090	343	115	118	27	100	100	0	754	764	215	153	156	29	100	99	0	1.641	1.596	1.623	1.591	1.660	1.667	0.783	156	650	1587	1586	0.714	986	601	975	611	0
2	14	1	"PFB0183"	"B508"	8280	22920	140	173	176	40	116	118	26	80	52	0	403	405	100	150	153	27	99	99	0	0.225	0.235	0.235	0.215	2.014	0.185	0.299	156	578	310	315	-2.150	57	253	60	255	0
2	15	1	"PFB0185"	"B511"	8460	22920	150	658	649	193	113	115	26	100	100	0	576	568	144	146	150	28	100	100	0	1.267	1.270	1.236	1.255	1.498	1.282	0.802	156	687	975	958	0.342	545	430	536	422	0
2	16	1	"PFB0199"	"B537"	8670	22920	140	274	274	70	111	114	26	99	94	0	762	783	262	148	151	27	100	100	0	0.265	0.257	0.255	0.254	1.636	0.224	0.701	156	629	777	798	-1.913	163	614	163	635	0
2	17	1	"PFB0205"	"B549"	8860	22920	150	1729	1659	444	110	113	25	100	100	0	1016	972	221	150	152	28	100	100	0	1.870	1.884	1.906	1.865	1.507	2.000	0.853	156	678	2485	2371	0.903	1619	866	1549	822	0
2	18	1	"PFB0211"	"B556"	9060	22910	150	24926	24439	9153	113	115	26	100	100	0	12020	11521	4405	147	152	28	100	100	0	2.090	2.139	2.003	2.117	1.624	2.224	0.792	156	689	36686	35700	1.063	24813	11873	24326	11374	0
2	19	1	"PFC0047"	"C187"	9250	22920	140	3389	3224	1201	114	117	27	100	100	0	1702	1691	493	150	155	29	100	100	0	2.110	2.018	2.106	1.856	1.986	2.351	0.734	156	605	4827	4651	1.077	3275	1552	3110	1541	0
2	20	1	"PFC0049"	"C191"	9430	22920	150	2650	2680	1204	116	120	29	100	100	0	1169	1175	458	155	158	30	100	100	0	2.499	2.514	2.589	2.456	1.769	2.839	0.742	156	688	3548	3584	1.321	2534	1014	2564	1020	0
2	21	1	"PFC0053"	"C199"	9640	22920	150	187	187	49	122	127	30	75	53	0	421	424	95	167	171	41	98	96	0	0.256	0.253	0.272	0.254	2.144	0.222	0.328	156	785	319	322	-1.966	65	254	65	257	0
2	22	1	"PFC0064"	"C230"	9870	22910	150	133	138	36	120	124	32	29	7	0	180	184	40	162	176	58	17	0	0	0.722	0.818	0.671	0.706	4.077	0.399	0.054	156	993	31	40	-0.469	13	18	18	22	-50
2	1	2	"PFC0067"	"C234"	5840	23100	150	3531	3371	804	115	120	34	100	100	0	1879	1822	456	149	152	35	100	100	0	1.975	1.946	1.969	1.982	1.409	1.970	0.870	156	623	5146	4929	0.982	3416	1730	3256	1673	0
2	2	2	"PFC0074"	"C249"	6030	23110	120	183	187	48	133	136	32	63	36	0	315	314	74	167	168	34	95	86	0	0.338	0.367	0.344	0.352	2.664	0.269	0.207	120	424	198	201	-1.566	50	148	54	147	0
2	3	2	"PFK0421"	"Kn479_3"	6230	23100	140	155	163	45	130	134	30	46	23	0	468	479	111	163	167	36	99	99	0	0.082	0.104	0.167	0.133	2.454	0.070	0.071	156	470	330	349	-3.609	25	305	33	316	0
2	4	2	"PFK0499"	"Kn722_1"	6430	23100	150	284	289	97	130	134	39	89	81	0	481	484	160	165	169	36	94	94	0	0.487	0.498	0.501	0.512	2.412	0.470	0.582	156	408	470	478	-1.037	154	316	159	319	0
2	5	2	"PFK0529"	"Kn862_1"	6610	23100	140	3059	2924	1356	130	135	42	100	100	0	1379	1378	544	168	173	40	100	99	0	2.419	2.309	2.307	2.229	1.545	2.526	0.813	156	405	4140	4004	1.274	2929	1211	2794	1210	0
2	6	2	"PFK0159"	"Kn1106_2"	6830	23100	150	133	136	31	128	133	33	21	3	0	186	191	43	165	170	39	34	10	0	0.238	0.308	0.600	0.619	3.781	0.163	0.009	156	415	26	34	-2.070	5	21	8	26	-50
2	7	2	"PFK0179"	"Kn1255_4"	7000	23100	150	2929	2947	1319	123	125	29	100	100	0	1774	1813	734	158	160	31	100	99	0	1.736	1.706	1.631	1.655	1.788	1.772	0.759	156	378	4422	4479	0.796	2806	1616	2824	1655	0
2	8	2	"PFK0266"	"Kn2144_2"	7190	23100	150	647	629	181	129	130	28	100	100	0	803	806	210	161	165	31	99	99	0	0.807	0.775	0.765	0.761	1.564	0.761	0.787	156	392	1160	1145	-0.310	518	642	500	645	0
2	9	2	"PFK1250"	"Ks8_1"	7370	23100	140	538	515	150	125	128	29	98	96	0	464	467	120	165	169	32	98	96	0	1.381	1.291	1.285	1.280	2.283	1.289	0.661	156	377	712	692	0.466	413	299	390	302	0
2	10	2	"PFK0668"	"Ks13_2"	7570	23100	150	661	641	209	126	130	30	99	96	0	599	579	170	171	175	40	98	96	0	1.250	1.262	1.246	1.271	1.865	1.208	0.709	156	458	963	923	0.322	535	428	515	408	0
2	11	2	"PFK0833"	"Ks25_5"	7760	23100	140	366	378	99	125	129	29	99	98	0	290	300	67	161	167	37	94	83	0	1.868	1.820	1.934	1.904	1.816	1.829	0.506	156	431	370	392	0.902	241	129	253	139	0
2	12	2	"PFK0849"	"Ks26_17"	7960	23110	140	130	136	35	122	125	27	29	11	0	351	355	88	157	160	28	98	94	0	0.041	0.071	0.154	0.150	2.681	0.046	0.018	156	416	202	212	-4.600	8	194	14	198	0
2	13	2	"PFK0898"	"Ks31_1"	8130	23100	150	737	729	248	120	123	27	99	98	0	584	579	155	159	159	29	99	98	0	1.452	1.450	1.407	1.410	1.859	1.455	0.723	156	428	1042	1029	0.538	617	425	609	420	0
2	14	2	"PFK0968"	"Ks42_6"	8330	23110	150	164	164	46	116	120	29	61	37	0	399	400	114	150	152	29	95	92	0	0.193	0.192	0.223	0.217	2.556	0.176	0.281	156	439	297	298	-2.375	48	249	48	250	0
2	15	2	"PFK1224"	"Ks83_19"	8540	23100	150	128	131	34	113	116	27	35	12	0	161	163	33	143	147	27	33	13	0	0.833	0.900	1.053	1.009	3.742	2.993	0.002	156	428	33	38	-0.263	15	18	18	20	-50
2	16	2	"PFK1246"	"Ks89_2"	8710	23110	140	137	142	37	110	114	28	48	27	0	308	312	74	147	152	30	98	94	0	0.168	0.194	0.268	0.224	2.677	0.150	0.104	156	404	188	197	-2.576	27	161	32	165	0
2	17	2	"PFK1245"	"Ks89_10"	8920	23100	150	135	140	43	110	115	28	46	21	0	166	174	42	150	154	31	35	17	0	1.563	1.250	0.838	0.957	4.338	0.772	0.026	156	402	41	54	0.644	25	16	30	24	-50
2	18	2	"PFK1268"	"Ks97_1"	9080	23100	150	825	809	264	113	116	27	98	98	0	463	490	183	150	153	29	97	96	0	2.275	2.047	2.171	2.213	1.969	1.970	0.659	156	392	1025	1036	1.186	712	313	696	340	0
2	19	2	"PFK0567"	"Ks101_10"	9280	23110	150	434	426	134	116	118	27	95	93	0	679	678	178	155	158	29	100	100	0	0.607	0.593	0.629	0.557	2.008	0.613	0.673	156	414	842	833	-0.721	318	524	310	523	0
2	20	2	"PFK0617"	"Ks117_4"	9470	23110	140	188	195	51	116	119	26	84	67	0	239	237	52	159	162	30	82	58	0	0.900	1.013	1.065	0.933	2.720	1.040	0.281	156	385	152	157	-0.152	72	80	79	78	0
2	21	2	"PFK0689"	"Ks157_11"	9650	23110	150	1101	1041	314	123	130	40	99	99	0	3580	3654	871	177	407	2226	92	13	0	0.287	0.264	0.282	0.249	1.685	0.131	0.386	156	470	4381	4395	-1.799	978	3403	918	3477	0
2	22	2	"PFK0731"	"Ks186_10"	9860	23100	150	53328	50651	15282	135	139	40	100	100	15	65535	62764	11029	213	415	1925	98	98	89	0.814	0.808	0.833	0.803	2.135	0.822	0.770	156	713	118515	113067	-0.296	53193	65322	50516	62551	0
2	1	3	"PFK0746"	"Ks202_1"	5870	23300	140	713	675	189	110	115	32	99	99	0	3018	2909	642	143	148	34	100	100	0	0.210	0.204	0.209	0.195	1.517	0.197	0.809	156	591	3478	3331	-2.253	603	2875	565	2766	0
2	2	3	"PFK0750"	"Ks202_4"	6060	23290	150	243	241	59	120	124	32	94	82	0	390	392	82	158	161	35	98	98	0	0.530	0.517	0.557	0.494	1.992	0.488	0.559	156	448	355	355	-0.915	123	232	121	234	0
2	3	3	"PFK0747"	"Ks202_10"	6250	23290	140	199	201	56	116	119	31	86	62	0	903	923	280	153	156	34	100	99	0	0.111	0.110	0.111	0.108	1.975	0.091	0.362	156	443	833	855	-3.176	83	750	85	770	0
2	4	3	"PFK0766"	"Ks212_4"	6440	23290	150	2924	2816	735	114	119	39	100	100	0	1149	1132	276	152	158	35	100	99	0	2.818	2.757	2.658	2.790	1.504	2.896	0.785	156	427	3807	3682	1.495	2810	997	2702	980	0
2	5	3	"PFA0029"	"A12706_1"	6630	23290	150	13900	15967	8867	117	122	40	100	100	0	15994	19034	10307	155	162	40	100	100	0	0.870	0.840	0.829	0.820	1.563	0.821	0.791	156	437	29622	34729	-0.201	13783	15839	15850	18879	0
2	6	3	"PFA0034"	"A13725_4"	6820	23290	150	1943	1866	626	120	124	32	100	100	0	2076	2005	648	157	162	39	100	100	0	0.950	0.945	0.950	0.936	1.512	0.934	0.813	156	439	3742	3594	-0.074	1823	1919	1746	1848	0
2	7	3	"PFA0036"	"A13725_6"	7010	23290	150	1492	1363	436	124	127	28	100	100	0	946	912	269	158	161	32	100	100	0	1.736	1.643	1.605	1.653	1.634	1.680	0.790	156	411	2156	1993	0.796	1368	788	1239	754	0
2	8	3	"PFA0038"	"A13725_9"	7200	23290	140	346	342	83	126	128	28	98	95	0	617	597	135	156	160	31	99	98	0	0.477	0.490	0.509	0.484	1.618	0.446	0.699	156	434	681	657	-1.067	220	461	216	441	0
2	9	3	"PFA0041"	"A14195_3"	7400	23290	150	122	126	31	122	125	29	19	5	0	159	162	32	158	161	32	17	2	0	0.000	1.000	0.871	0.774	4.537	0.584	0.025	156	457	1	8	Error	0	1	4	4	-50
2	10	3	"PFA0043"	"A14263_1"	7580	23290	140	913	902	295	123	125	29	100	100	0	611	608	173	159	162	34	98	96	0	1.748	1.735	1.661	1.759	1.800	1.819	0.719	156	451	1242	1228	0.806	790	452	779	449	0
2	11	3	"PFA0063"	"A14801_9"	7780	23290	150	136	136	31	123	125	29	28	6	0	178	180	36	155	159	32	39	14	0	0.565	0.520	0.879	0.819	3.712	0.197	0.003	156	473	36	38	-0.823	13	23	13	25	-50
2	12	3	"PFA0065"	"A15774_2"	7960	23300	120	128	131	35	120	123	27	29	12	0	266	271	59	154	158	29	94	84	0	0.071	0.094	0.243	0.223	3.237	0.119	0.052	120	399	120	128	-3.807	8	112	11	117	0
2	13	3	"PFA0067"	"A16096_5"	8160	23300	150	305	300	79	120	124	29	97	93	0	283	285	44	158	160	30	97	94	0	1.480	1.417	1.447	1.322	1.963	1.620	0.543	156	502	310	307	0.566	185	125	180	127	0
2	14	3	"PFA0071"	"A16972_1"	8350	23290	150	121	124	26	116	119	29	19	1	0	147	149	30	153	159	40	8	0	0	-0.833	-2.000	0.803	0.850	3.860	0.319	0.013	156	529	-1	4	Error	5	-6	8	-4	-50
2	15	3	"PFA0073"	"A1700_2"	8540	23290	150	110	111	26	113	116	27	14	1	0	144	145	28	144	152	37	11	1	0	100000.000	-2.000	0.939	1.018	3.992	0.438	0.003	156	473	-3	-1	16.610	-3	0	-2	1	-50
2	16	3	"PFA0076"	"A1700_6"	8740	23300	150	152	156	37	110	114	28	66	40	0	325	324	73	145	150	30	98	96	0	0.233	0.257	0.262	0.258	2.600	0.203	0.244	156	413	222	225	-2.100	42	180	46	179	0
2	17	3	"PFA0109"	"A22053_4"	8920	23290	150	287	292	77	110	114	28	96	92	0	225	232	56	146	150	30	86	67	0	2.241	2.116	2.120	2.081	2.296	2.255	0.401	156	387	256	268	1.164	177	79	182	86	0
2	18	3	"PFA0112"	"A23157_12"	9100	23290	150	578	577	174	107	139	586	25	0	0	693	676	192	142	149	59	98	96	0	0.855	0.880	0.852	0.893	2.039	0.801	0.687	156	431	1022	1004	-0.226	471	551	470	534	0
2	19	3	"PFA0114"	"A23157_18"	9300	23290	140	2761	2665	831	110	140	579	97	91	0	1526	1482	489	146	152	58	97	96	0	1.921	1.912	1.811	2.030	2.066	1.930	0.751	156	441	4031	3891	0.942	2651	1380	2555	1336	0
2	20	3	"PFA0117"	"A23157_8"	9490	23290	150	128	132	31	111	113	25	42	13	0	164	164	36	148	149	26	32	12	0	1.063	1.313	1.105	1.032	4.283	0.466	0.018	156	406	33	37	0.087	17	16	21	16	-50
2	21	3	"PFA0123"	"A24704_11"	9690	23290	150	307	315	99	117	124	39	93	89	0	336	341	88	156	410	2339	0	0	0	1.056	1.070	1.000	1.041	1.957	1.056	0.559	156	426	370	383	0.078	190	180	198	185	0
2	22	3	"PFA0126"	"A24704_6"	9870	23290	150	143	146	33	124	128	37	29	7	0	157	166	42	170	379	1964	0	0	0	-1.462	-5.500	0.726	0.778	4.092	0.011	0.152	156	687	6	18	Error	19	-13	22	-4	-50
2	1	4	"PFA0154"	"A3310_10"	5880	23480	150	132	135	31	111	116	29	39	14	0	156	160	34	143	147	29	32	12	0	1.615	1.412	0.886	0.966	5.621	0.892	0.023	156	649	34	41	0.692	21	13	24	17	-50
2	2	4	"PFA0156"	"A3310_15"	6070	23480	150	206	212	49	114	116	29	94	78	0	447	444	88	146	149	30	99	98	0	0.306	0.329	0.329	0.304	1.984	0.297	0.455	156	417	393	396	-1.710	92	301	98	298	0
2	3	4	"PFA0159"	"A3310_22"	6260	23480	140	766	730	209	109	111	28	100	100	0	453	457	103	141	144	28	100	98	0	2.106	1.965	1.964	1.948	1.421	2.072	0.802	156	451	969	937	1.074	657	312	621	316	0
2	4	4	"PFA0162"	"A3310_32"	6460	23480	140	474	474	128	109	115	31	100	99	0	779	780	215	145	152	41	99	98	0	0.576	0.575	0.573	0.565	1.654	0.526	0.734	156	477	999	1000	-0.797	365	634	365	635	0
2	5	4	"PFA0165"	"A3310_7"	6640	23480	150	343	347	92	113	119	31	98	94	0	303	315	82	151	158	41	94	85	0	1.513	1.427	1.471	1.527	1.876	1.327	0.588	156	454	382	398	0.598	230	152	234	164	0
2	6	4	"PFA0168"	"A3920_1"	6830	23480	150	121	123	26	117	121	28	19	1	0	151	155	34	151	156	33	17	5	0	100000.000	1.500	0.750	0.863	4.435	0.331	0.009	156	445	4	10	16.610	4	0	6	4	-50
2	7	4	"PFC0075"	"C25"	7020	23480	150	131	132	29	121	124	29	29	5	0	154	159	35	152	157	31	20	7	0	5.000	1.571	0.949	0.972	3.034	1.262	0.045	156	423	12	18	2.322	10	2	11	7	-50
2	8	4	"PFC0079"	"C258"	7210	23480	140	219	221	57	116	119	30	89	82	0	256	259	53	148	151	30	94	83	0	0.954	0.946	1.050	0.957	2.069	0.937	0.452	156	412	211	216	-0.068	103	108	105	111	0
2	9	4	"PFC0082"	"C269"	7400	23490	140	165	167	37	111	116	27	76	49	0	359	369	95	145	151	31	98	98	0	0.252	0.250	0.285	0.238	2.384	0.200	0.303	156	434	268	280	-1.987	54	214	56	224	0
2	10	4	"PFC0085"	"C273"	7600	23480	150	119	120	28	118	121	28	19	3	0	148	152	32	150	154	32	14	5	0	-0.500	1.000	1.065	0.958	4.098	0.389	0.006	156	447	-1	4	Error	1	-2	2	2	-50
2	11	4	"PFC0087"	"C277"	7790	23490	150	1014	1008	353	118	119	27	100	100	0	615	621	160	149	151	29	100	100	0	1.923	1.886	2.041	1.793	1.837	2.211	0.689	156	428	1362	1362	0.943	896	466	890	472	0
2	12	4	"PFC0090"	"C285"	7980	23480	150	1028	1003	342	117	120	29	100	100	0	593	568	182	152	154	29	96	96	0	2.066	2.130	2.007	2.192	2.008	2.224	0.700	156	421	1352	1302	1.047	911	441	886	416	0
2	13	4	"PFC0107"	"C321"	8160	23510	150	176	179	52	115	117	32	69	46	0	233	237	60	152	154	32	78	57	0	0.753	0.753	0.794	0.740	2.624	0.769	0.336	156	377	142	149	-0.409	61	81	64	85	-50
2	14	4	"PFC0110"	"C332"	8330	23510	150	121	122	31	109	111	35	27	3	0	276	275	105	143	149	45	75	61	0	0.090	0.098	0.251	0.243	3.367	0.145	0.146	156	461	145	145	-3.470	12	133	13	132	-50
2	15	4	"PFC0112"	"C337"	8550	23480	150	122	125	30	107	109	28	32	12	0	189	188	34	140	147	42	57	12	0	0.306	0.375	0.473	0.529	4.113	0.255	0.040	156	496	64	66	-1.708	15	49	18	48	-50
2	16	4	"PFC0114"	"C344"	8740	23480	150	119	121	26	107	110	26	30	9	0	194	195	42	140	145	27	69	49	0	0.222	0.255	0.438	0.457	3.836	0.267	0.045	156	409	66	69	-2.170	12	54	14	55	-50
2	17	4	"PFC0116"	"C35"	8930	23480	150	122	119	30	107	111	27	30	10	0	142	145	27	140	144	26	20	4	0	7.500	2.400	1.211	1.269	3.670	1.943	0.003	156	415	17	17	2.907	15	2	12	5	-50
2	18	4	"PFC0119"	"C354"	9120	23490	150	412	399	121	104	135	571	0	0	0	281	287	69	137	145	58	92	69	0	2.139	1.967	2.176	1.935	2.242	10.237	0.344	156	455	452	445	1.097	308	144	295	150	0
2	19	4	"PFC0135"	"C394"	9310	23490	140	204	207	50	103	134	568	0	0	0	336	342	70	137	145	57	98	91	0	0.508	0.507	0.489	0.493	2.020	10.705	0.187	156	459	300	309	-0.978	101	199	104	205	0
2	20	4	"PFC0138"	"C41"	9500	23480	150	142	148	38	110	111	24	57	36	0	148	150	28	141	144	25	30	5	0	4.571	4.222	2.118	1.800	3.755	4.311	0.015	156	464	39	47	2.193	32	7	38	9	-50
2	21	4	"PFC0140"	"C413"	9690	23480	150	116	121	30	114	116	26	26	6	0	143	151	33	145	148	27	23	10	0	-1.000	1.167	0.789	0.771	3.477	0.378	0.011	156	417	0	13	Error	2	-2	7	6	-50
2	22	4	"PFC0142"	"C417"	9880	23490	140	226	224	62	112	115	26	92	85	0	446	456	117	145	147	26	99	99	0	0.379	0.360	0.389	0.358	1.939	0.324	0.567	156	625	415	423	-1.401	114	301	112	311	0
2	1	5	"PFC0144"	"C419"	5890	23670	140	182	187	41	116	121	29	83	60	0	436	443	100	149	153	29	100	98	0	0.230	0.241	0.240	0.222	2.169	0.186	0.321	156	657	353	365	-2.121	66	287	71	294	0
2	2	5	"PFC0147"	"C423"	6080	23670	140	711	704	225	116	121	29	100	100	0	609	620	172	151	154	28	100	100	0	1.299	1.254	1.296	1.216	1.663	1.307	0.747	156	431	1053	1057	0.378	595	458	588	469	0
2	3	5	"PFC0161"	"C449"	6270	23670	150	132	133	30	115	120	28	35	9	0	163	164	35	149	153	35	23	4	0	1.214	1.200	0.836	0.947	4.002	0.760	0.034	156	448	31	33	0.280	17	14	18	15	-50
2	4	5	"PFC0163"	"C453"	6450	23690	120	146	151	37	116	123	33	41	13	0	258	260	66	148	158	45	85	65	0	0.273	0.313	0.328	0.327	2.802	0.206	0.096	120	401	140	147	-1.874	30	110	35	112	0
2	5	5	"PFC0165"	"C46"	6650	23670	150	2652	2615	978	119	125	33	100	100	0	1092	1097	389	150	159	43	100	99	0	2.689	2.636	2.550	2.662	1.655	2.789	0.805	156	470	3475	3443	1.427	2533	942	2496	947	0
2	6	5	"PFC0168"	"C472"	6850	23670	140	204	208	54	121	123	30	88	71	0	488	480	106	149	153	31	99	99	0	0.245	0.263	0.259	0.246	1.840	0.255	0.467	156	464	422	418	-2.030	83	339	87	331	0
2	7	5	"PFC0171"	"C489"	7050	23670	150	333	331	84	120	122	30	98	95	0	287	287	54	149	152	30	97	94	0	1.543	1.529	1.607	1.430	1.829	1.628	0.578	156	413	351	349	0.626	213	138	211	138	0
2	8	5	"PFC0174"	"C492"	7220	23670	150	133	134	30	107	110	26	48	16	0	158	162	31	140	144	27	37	14	0	1.444	1.227	1.300	1.267	4.040	1.559	0.012	156	393	44	49	0.531	26	18	27	22	-50
2	9	5	"PFD0418"	"D49176_20"	7410	23670	140	552	578	153	103	105	25	100	100	0	572	590	134	137	140	25	100	100	0	1.032	1.049	1.027	1.037	1.464	1.070	0.779	156	428	884	928	0.046	449	435	475	453	0
2	10	5	"PFD0422"	"D49176_29"	7600	23670	150	145	147	33	108	111	27	59	32	0	164	168	36	139	143	27	46	21	0	1.480	1.345	1.107	1.260	4.896	0.943	0.035	156	427	62	68	0.566	37	25	39	29	-50
2	11	5	"PFD0425"	"D49176_32"	7790	23670	140	592	569	161	109	111	26	100	100	0	326	329	72	140	144	28	98	97	0	2.597	2.434	2.504	2.419	1.718	2.671	0.682	156	402	669	649	1.377	483	186	460	189	0
2	12	5	"PFD0428"	"D49176_37"	7980	23670	150	140	141	30	105	106	24	62	29	0	179	185	35	137	141	28	68	35	0	0.833	0.750	0.860	0.716	3.716	0.621	0.101	156	384	77	84	-0.263	35	42	36	48	-50
2	13	5	"PFD0431"	"D49176_44"	8170	23670	140	536	521	130	91	93	25	100	100	0	524	516	118	123	126	29	99	98	0	1.110	1.094	1.069	1.120	1.773	1.092	0.745	156	314	846	823	0.150	445	401	430	393	0
2	14	5	"PFD0436"	"D49176_6"	8350	23670	150	302	304	78	77	84	26	100	98	0	2013	2023	444	112	117	30	100	100	0	0.118	0.119	0.117	0.114	1.537	0.111	0.783	156	382	2126	2138	-3.079	225	1901	227	1911	0
2	15	5	"PFD0454"	"D51731_2"	8550	23670	140	253	258	57	91	94	26	100	99	0	231	233	52	125	128	27	94	84	0	1.528	1.546	1.389	1.645	1.976	1.591	0.507	156	453	268	275	0.612	162	106	167	108	0
2	16	5	"PFD0463"	"D53677_1"	8740	23670	150	126	128	30	102	104	23	50	23	0	160	162	28	136	141	41	30	3	0	1.000	1.000	1.153	0.984	3.449	1.141	0.057	156	418	48	52	0.000	24	24	26	26	-50
2	17	5	"PFD0467"	"D53677_8"	8930	23670	150	117	119	28	103	106	24	37	10	0	141	144	29	135	140	41	12	1	0	2.333	1.778	1.222	1.077	4.451	0.114	0.008	156	426	20	25	1.222	14	6	16	9	-50
2	18	5	"PFD0471"	"D54177_1"	9130	23680	150	133	135	33	102	104	22	57	33	0	157	160	33	133	138	41	28	8	0	1.292	1.222	1.167	1.046	3.540	1.152	0.045	156	396	55	60	0.369	31	24	33	27	-50
2	19	5	"PFD0474"	"D54346_3"	9310	23680	140	212	211	58	102	105	22	91	88	0	337	331	90	134	138	25	92	92	0	0.542	0.553	0.555	0.528	2.046	0.504	0.539	156	409	313	306	-0.884	110	203	109	197	0
2	20	5	"PFD0478"	"D56259_1"	9510	23680	140	147	149	38	110	111	24	66	41	0	534	511	143	140	143	26	94	93	0	0.094	0.105	0.118	0.121	2.648	0.097	0.278	156	437	431	410	-3.413	37	394	39	371	0
2	21	5	"PFD0512"	"D6287_18"	9690	23670	150	130	132	34	113	114	25	38	16	0	151	158	37	144	145	25	32	17	0	2.429	1.357	1.100	1.195	3.954	0.750	0.012	156	382	24	33	1.280	17	7	19	14	-50
2	22	5	"PFD0515"	"D6287_22"	9870	23670	140	1947	1886	584	112	115	26	100	100	0	1088	1056	376	143	146	24	96	96	0	1.942	1.943	1.875	2.066	1.944	1.930	0.748	156	563	2780	2687	0.957	1835	945	1774	913	0
2	1	6	"PFD0519"	"D6287_3"	5910	23870	130	202	203	71	113	119	30	75	64	0	192	195	51	149	154	49	46	13	0	2.070	1.957	1.529	1.553	2.747	1.987	0.200	120	534	132	136	1.049	89	43	90	46	0
2	2	6	"PFD0521"	"D6287_31"	6090	23860	140	198	199	49	118	122	28	85	67	0	514	518	110	153	154	27	99	99	0	0.222	0.222	0.212	0.198	2.218	0.189	0.423	156	430	441	446	-2.174	80	361	81	365	0
2	3	6	"PFD0525"	"D6287_49"	6280	23860	140	678	653	165	118	123	27	100	100	0	1242	1211	363	152	155	27	99	98	0	0.514	0.505	0.485	0.535	1.942	0.450	0.784	156	420	1650	1594	-0.961	560	1090	535	1059	0
2	4	6	"PFD0527"	"D6287_53"	6470	23860	140	170	170	39	117	123	29	69	42	0	288	287	58	151	157	34	98	85	0	0.387	0.390	0.422	0.376	2.516	0.351	0.255	156	401	190	189	-1.370	53	137	53	136	0
2	5	6	"PFD0563"	"D65980_2"	6650	23860	150	179	183	42	121	126	31	76	48	0	192	192	35	149	155	33	60	26	0	1.349	1.442	1.252	1.465	3.340	1.678	0.116	156	433	101	105	0.432	58	43	62	43	-50
2	6	6	"PFD0569"	"D6681_10"	6840	23860	150	132	135	28	126	130	33	20	3	0	161	164	41	150	155	30	23	6	0	0.545	0.643	1.000	0.963	3.745	0.303	0.002	156	455	17	23	-0.874	6	11	9	14	-50
2	7	6	"PFD0572"	"D6681_3"	7040	23860	150	306	299	71	122	125	30	95	92	0	335	330	72	148	154	31	97	92	0	0.984	0.973	0.948	0.957	1.875	0.943	0.614	156	431	371	359	-0.023	184	187	177	182	0
2	8	6	"PFD0575"	"D66953_1"	7220	23860	150	147	147	37	108	110	25	64	35	0	168	172	34	139	142	28	50	19	0	1.345	1.182	1.400	1.326	3.560	1.113	0.058	156	431	68	72	0.427	39	29	39	33	-50
2	9	6	"PFD0579"	"D7726_1"	7420	23870	140	204	203	56	98	102	25	90	80	0	314	317	79	132	134	25	97	95	0	0.582	0.568	0.587	0.529	2.082	0.557	0.520	156	452	288	290	-0.780	106	182	105	185	0
2	10	6	"PFD0583"	"D8137_1"	7600	23860	150	2089	1914	585	101	103	25	100	100	0	1104	1064	255	131	135	27	100	100	0	2.043	1.943	1.985	1.885	1.607	2.124	0.807	156	483	2961	2746	1.031	1988	973	1813	933	0
2	11	6	"PFE0587"	"E6125_5"	7800	23860	140	292	286	81	104	106	25	94	91	0	267	268	64	135	138	26	94	91	0	1.424	1.368	1.278	1.256	2.165	1.456	0.527	156	447	320	315	0.510	188	132	182	133	0
2	12	6	"PFE0589"	"E6662_1"	7980	23860	140	356	365	91	104	106	25	100	100	0	354	365	88	134	138	26	98	96	0	1.145	1.130	1.086	1.149	1.744	1.139	0.676	156	433	472	492	0.196	252	220	261	231	0
2	13	6	"PFE0591"	"E679_1"	8180	23860	140	3338	3138	1077	93	95	24	100	100	0	2014	1879	708	125	127	26	99	98	0	1.718	1.736	1.709	1.851	2.118	1.733	0.768	156	427	5134	4799	0.781	3245	1889	3045	1754	0
2	14	6	"PFE0593"	"E679_4"	8360	23860	150	125	125	32	83	86	22	72	44	0	139	141	27	117	120	24	44	18	0	1.909	1.750	1.468	1.579	3.370	1.478	0.144	156	480	64	66	0.933	42	22	42	24	-50
2	15	6	"PFE0596"	"E6820_1"	8560	23860	140	506	493	140	90	92	23	100	99	0	520	518	135	124	127	25	99	98	0	1.051	1.023	1.018	1.011	1.653	1.004	0.776	156	473	812	797	0.071	416	396	403	394	0
2	16	6	"PFE0601"	"E70_3"	8750	23860	140	208	210	53	100	102	22	95	90	0	195	197	36	135	138	41	69	25	0	1.800	1.774	1.772	1.763	2.564	2.055	0.305	156	401	168	172	0.848	108	60	110	62	0
2	17	6	"PFE0626"	"E8167_12"	8930	23860	150	112	115	27	103	105	23	34	10	0	142	145	30	136	139	41	11	1	0	1.500	1.333	0.952	0.876	4.502	0.084	0.004	156	395	15	21	0.585	9	6	12	9	-50
2	18	6	"PFE0628"	"E8167_2"	9120	23860	150	113	114	28	106	107	23	24	8	0	139	145	29	137	142	41	14	0	0	3.500	1.000	0.722	0.813	3.890	0.639	0.001	156	402	9	16	1.807	7	2	8	8	-50
2	19	6	"PFE0632"	"E8314_4"	9310	23860	150	120	123	28	107	109	24	30	14	0	144	149	29	138	143	26	25	8	0	2.167	1.455	0.909	0.931	4.025	0.620	0.002	156	412	19	27	1.115	13	6	16	11	-50
2	20	6	"PFE0634"	"E832_1"	9510	23870	140	167	167	35	109	113	25	82	63	0	267	270	60	139	143	25	95	92	0	0.453	0.443	0.480	0.483	2.198	0.393	0.318	156	421	186	189	-1.142	58	128	58	131	0
2	21	6	"PFE0638"	"E84_1"	9700	23860	140	2027	1846	591	110	114	27	100	100	0	955	915	276	140	142	25	98	97	0	2.352	2.240	2.216	2.251	2.023	2.397	0.774	156	394	2732	2511	1.234	1917	815	1736	775	0
2	22	6	"PFE0645"	"E886_1"	9880	23860	150	121	124	29	111	114	26	32	10	0	144	147	30	143	145	25	19	7	0	10.000	3.250	0.758	0.898	4.367	1.245	0.001	156	654	11	17	3.322	10	1	13	4	-50
2	1	7	"PFF0003"	"F10044_2"	5910	24050	140	953	912	267	114	119	31	100	100	0	579	572	154	146	153	49	98	97	0	1.938	1.873	1.904	1.914	1.783	1.944	0.760	156	597	1272	1224	0.954	839	433	798	426	0
2	2	7	"PFF0005"	"F10154_1"	6080	24050	150	147	156	40	124	127	30	42	23	0	195	197	44	150	156	32	58	32	0	0.511	0.681	0.636	0.604	3.682	0.549	0.084	156	463	68	79	-0.968	23	45	32	47	-50
2	3	7	"PFF0010"	"F1021_1"	6290	24050	140	162	164	43	123	126	28	59	32	0	901	850	242	151	155	29	98	98	0	0.052	0.059	0.067	0.067	2.320	0.052	0.206	156	488	789	740	-4.265	39	750	41	699	0
2	4	7	"PFF0012"	"F1021_3"	6480	24050	140	178	183	43	121	126	28	73	50	0	1503	1454	353	151	154	29	100	99	0	0.042	0.048	0.046	0.047	2.147	0.037	0.300	156	421	1409	1365	-4.568	57	1352	62	1303	0
2	5	7	"PFF0016"	"F10318_1"	6670	24060	150	188	185	50	123	127	29	75	56	0	394	388	114	153	156	29	94	91	0	0.270	0.264	0.301	0.278	2.134	0.247	0.376	156	409	306	297	-1.891	65	241	62	235	0
2	6	7	"PFF0020"	"F10626_1"	6850	24050	140	521	523	161	125	129	31	100	98	0	394	400	99	154	158	30	98	96	0	1.650	1.618	1.519	1.589	1.815	1.701	0.668	156	394	636	644	0.722	396	240	398	246	0
2	7	7	"PFF0043"	"F11007_3"	7030	24050	150	155	162	43	122	125	30	54	28	0	166	167	34	152	157	31	29	10	0	2.357	2.667	1.388	1.372	3.394	2.785	0.026	156	427	47	55	1.237	33	14	40	15	-50
2	8	7	"PFF0046"	"F11089_1"	7240	24050	140	459	446	110	111	113	28	99	99	0	415	415	93	143	146	30	99	97	0	1.279	1.232	1.198	1.228	1.635	1.254	0.746	156	428	620	607	0.355	348	272	335	272	0
2	9	7	"PFF0054"	"F11484_1"	7420	24060	150	393	389	106	98	103	25	100	98	0	421	421	91	131	136	29	100	100	0	1.017	1.003	1.026	0.969	1.668	1.037	0.689	156	460	585	581	0.025	295	290	291	290	0
2	10	7	"PFF0057"	"F1150_5"	7630	24050	130	159	164	40	97	102	24	90	60	0	200	202	42	128	134	30	85	60	0	0.861	0.905	0.861	0.888	2.575	0.876	0.294	120	499	134	141	-0.216	62	72	67	74	0
2	11	7	"PFF0059"	"F11570_1"	7810	24060	140	531	501	160	102	107	49	96	91	0	498	493	134	136	138	28	98	98	0	1.185	1.118	1.137	1.040	1.919	1.149	0.746	156	458	791	756	0.245	429	362	399	357	0
2	12	7	"PFF0063"	"F11624_1"	8000	24060	140	142	146	34	109	114	54	30	2	0	336	335	69	143	145	27	98	96	0	0.171	0.193	0.186	0.185	2.655	0.175	0.056	156	366	226	229	-2.548	33	193	37	192	0
2	13	7	"PFF0697"	"F3247_2"	8170	24050	150	113	121	34	103	106	28	32	12	0	149	154	33	137	139	26	33	14	0	0.833	1.059	0.813	0.856	3.736	1.172	0.032	156	444	22	35	-0.263	10	12	18	17	-50
2	14	7	"PFF0700"	"F32494_1"	8380	24060	140	2764	2587	807	94	98	26	100	99	0	3146	3011	684	130	132	25	100	100	0	0.885	0.865	0.897	0.789	1.927	0.900	0.838	156	519	5686	5374	-0.176	2670	3016	2493	2881	0
2	15	7	"PFF0702"	"F3277_1"	8580	24060	140	754	749	344	94	98	24	98	97	0	705	682	239	126	129	23	99	98	0	1.140	1.178	1.199	1.100	2.184	1.299	0.725	156	454	1239	1211	0.189	660	579	655	556	0
2	16	7	"PFF0706"	"F32922_1"	8760	24050	140	548	541	120	100	103	24	100	100	0	366	364	88	133	136	24	97	96	0	1.923	1.909	1.827	1.943	1.672	1.956	0.735	156	391	681	672	0.943	448	233	441	231	0
2	17	7	"PFF0708"	"F33056_1"	8950	24050	140	446	434	102	105	107	24	100	99	0	625	599	152	140	143	30	96	96	0	0.703	0.717	0.683	0.713	1.768	0.657	0.709	156	362	826	788	-0.508	341	485	329	459	0
2	18	7	"PFF0711"	"F33107_1"	9120	24050	150	114	115	29	109	112	27	24	5	0	139	143	29	142	146	30	17	4	0	-1.667	6.000	1.025	1.008	3.394	0.296	0.003	156	434	2	7	Error	5	-3	6	1	-50
2	19	7	"PFF0740"	"F34425_1"	9330	24050	140	556	548	148	112	115	29	100	100	0	449	440	100	142	146	26	98	97	0	1.446	1.463	1.399	1.466	1.860	1.557	0.669	156	425	751	734	0.532	444	307	436	298	0
2	20	7	"PFF0742"	"F34449_1"	9500	24050	150	141	143	38	112	115	28	50	22	0	170	174	36	142	145	26	51	23	0	1.036	0.969	1.079	0.999	3.691	1.919	0.024	156	451	57	63	0.051	29	28	31	32	-50
2	21	7	"PFF0744"	"F34605_1"	9710	24060	140	154	155	41	111	114	27	58	37	0	285	285	71	140	143	26	94	89	0	0.297	0.303	0.355	0.315	2.590	0.269	0.227	156	434	188	189	-1.754	43	145	44	145	0
2	22	7	"PFF0749"	"F34859_1"	9880	24050	150	123	123	27	109	113	26	25	8	0	147	149	28	139	142	25	27	6	0	1.750	1.400	1.048	1.050	3.883	1.472	0.018	156	611	22	24	0.807	14	8	14	10	-50
2	1	8	"PFF0757"	"F35105_1"	5890	24240	150	158	160	47	111	116	34	59	35	0	243	238	74	144	148	34	73	60	0	0.475	0.521	0.561	0.626	3.128	0.488	0.296	156	735	146	143	-1.075	47	99	49	94	-50
2	2	8	"PFF0759"	"F35197_1"	6100	24240	150	1973	1867	549	118	122	35	100	100	0	1484	1439	333	146	153	37	100	100	0	1.386	1.353	1.374	1.313	1.380	1.405	0.803	156	538	3193	3042	0.471	1855	1338	1749	1293	0
2	3	8	"PFF0791"	"F35823_1"	6300	24240	120	183	185	44	118	121	27	77	61	0	217	217	43	144	148	28	84	67	0	0.890	0.918	0.807	0.901	2.939	0.850	0.214	120	440	138	140	-0.167	65	73	67	73	0
2	4	8	"PFF0796"	"F36083_1"	6490	24240	140	474	464	121	121	124	27	99	98	0	458	463	105	146	149	29	98	97	0	1.131	1.082	1.038	1.071	2.012	1.101	0.719	156	426	665	660	0.178	353	312	343	317	0
2	5	8	"PFF0798"	"F36120_1"	6680	24240	140	282	280	71	121	123	27	96	91	0	271	274	61	151	155	30	93	84	0	1.342	1.293	1.214	1.286	2.096	1.294	0.493	156	403	281	282	0.424	161	120	159	123	0
2	6	8	"PFF0804"	"F36356_4"	6880	24240	140	1215	1129	379	119	121	29	99	99	0	825	816	239	151	154	32	98	96	0	1.626	1.519	1.520	1.480	1.823	1.573	0.812	156	430	1770	1675	0.701	1096	674	1010	665	0
2	7	8	"PFF0808"	"F36374_1"	7060	24240	140	225	224	57	116	120	30	89	79	0	687	676	168	147	150	31	99	99	0	0.202	0.204	0.201	0.190	1.874	0.181	0.536	156	435	649	637	-2.309	109	540	108	529	0
2	8	8	"PFF0813"	"F36383_1"	7240	24240	140	199	198	47	107	111	27	92	76	0	379	379	84	140	145	29	100	99	0	0.385	0.381	0.370	0.364	1.776	0.343	0.526	156	440	331	330	-1.377	92	239	91	239	0
2	9	8	"PFF0836"	"F37362_1"	7440	24240	140	445	441	128	100	104	24	99	99	0	602	598	170	134	139	30	100	98	0	0.737	0.735	0.762	0.742	1.671	0.704	0.721	156	428	813	805	-0.440	345	468	341	464	0
2	10	8	"PFF0842"	"F37536_1"	7610	24260	150	117	119	30	101	103	23	36	17	0	173	177	43	129	134	30	60	41	0	0.364	0.375	0.529	0.510	3.415	0.328	0.114	156	483	60	66	-1.459	16	44	18	48	-50
2	11	8	"PFF0844"	"F37871_2"	7820	24240	140	238	240	66	106	109	49	87	73	0	388	384	102	136	138	28	96	96	0	0.524	0.540	0.524	0.536	2.239	0.535	0.469	156	453	384	382	-0.933	132	252	134	248	0
2	12	8	"PFF0850"	"F38025_1"	8010	24240	140	950	909	263	112	118	55	100	99	0	492	476	129	142	145	36	96	94	0	2.394	2.386	2.321	2.486	1.934	2.582	0.697	156	348	1188	1131	1.260	838	350	797	334	0
2	13	8	"PFF0854"	"F38531_3"	8170	24240	150	144	146	38	109	113	29	53	25	0	180	185	38	143	147	35	51	22	0	0.946	0.881	0.891	0.964	3.946	0.837	0.040	156	476	72	79	-0.080	35	37	37	42	-50
2	14	8	"PFF0857"	"F38658_1"	8400	24240	140	369	357	102	102	107	28	98	95	0	430	430	105	137	141	29	99	97	0	0.911	0.870	0.870	0.826	2.084	0.859	0.694	156	530	560	548	-0.134	267	293	255	293	0
2	15	8	"PFF1501"	"F59165_1"	8580	24250	130	116	119	29	100	104	25	38	14	0	265	272	71	133	137	26	97	90	0	0.121	0.137	0.196	0.173	2.842	0.104	0.069	120	412	148	158	-3.044	16	132	19	139	0
2	16	8	"PFF1503"	"F59212_1"	8770	24240	140	749	721	220	106	108	24	100	100	0	444	428	119	142	143	25	98	95	0	2.129	2.150	2.169	2.265	1.873	2.262	0.746	156	411	945	901	1.090	643	302	615	286	0
2	17	8	"PFF1507"	"F59325_1"	8930	24240	150	146	176	190	111	114	28	54	30	0	186	223	240	146	152	37	51	30	0	0.875	0.844	0.800	0.908	3.703	0.298	0.045	156	440	75	142	-0.193	35	40	65	77	-50
2	18	8	"PFF1515"	"F59681_5"	9120	24240	150	123	123	31	113	117	29	25	5	0	144	152	31	145	152	37	15	5	0	-10.000	1.429	1.319	1.181	3.863	0.480	0.044	156	474	9	17	Error	10	-1	10	7	-50
2	19	8	"PFF1523"	"F60089_1"	9310	24240	150	115	118	28	114	116	28	19	6	0	141	144	27	143	146	26	16	5	0	-0.500	4.000	0.978	0.975	3.803	2.827	0.001	156	458	-1	5	Error	1	-2	4	1	-50
2	20	8	"PFF1525"	"F60196_1"	9500	24240	150	107	112	29	112	115	28	19	4	0	137	141	33	144	147	27	10	5	0	0.714	0.000	1.042	0.868	3.801	0.978	0.009	156	511	-12	-3	-0.485	-5	-7	0	-3	-50
2	21	8	"PFF1565"	"F62141_1"	9720	24240	140	1952	1814	663	111	114	26	99	99	0	1242	1185	385	140	144	27	98	98	0	1.671	1.630	1.631	1.523	2.096	1.739	0.799	156	496	2943	2748	0.740	1841	1102	1703	1045	0
2	22	8	"PFF1569"	"F62233_2"	9910	24240	140	165	166	44	108	111	25	76	56	0	187	192	40	139	141	24	76	48	0	1.188	1.094	1.136	1.147	3.354	1.082	0.150	156	659	105	111	0.248	57	48	58	53	0
2	1	9	"PFF1573"	"F62329_1"	5900	24430	150	109	112	26	107	110	30	16	3	0	141	143	27	140	145	33	12	2	0	2.000	1.667	0.873	0.890	3.471	0.707	0.023	156	731	3	8	1.000	2	1	5	3	-50
2	2	9	"PFF1576"	"F62396_2"	6110	24430	140	283	286	76	110	113	33	98	94	0	201	202	42	141	146	32	74	45	0	2.883	2.885	3.084	3.021	2.433	3.452	0.293	156	522	233	237	1.528	173	60	176	61	0
2	3	9	"PFF1579"	"F62610_1"	6310	24430	140	555	525	177	112	114	28	99	97	0	287	284	78	139	143	29	92	89	0	2.993	2.848	2.901	2.900	2.199	3.245	0.557	156	480	591	558	1.582	443	148	413	145	0
2	4	9	"PFF1581"	"F62610_13"	6490	24440	140	353	335	106	111	111	26	96	91	0	334	335	83	138	142	28	98	93	0	1.235	1.137	1.160	1.066	2.022	1.228	0.667	156	417	438	421	0.304	242	196	224	197	0
2	5	9	"PFF1628"	"F63860_1"	6660	24430	150	113	119	30	110	111	26	21	8	0	145	146	32	142	144	29	13	4	0	1.000	2.250	1.125	1.190	4.457	0.748	0.021	156	460	6	13	0.000	3	3	9	4	-50
2	6	9	"PFF1634"	"F64095_1"	6850	24430	150	127	131	31	117	121	33	25	4	0	153	155	31	145	150	35	20	2	0	1.250	1.400	0.933	1.011	4.394	0.956	0.046	156	572	18	24	0.322	10	8	14	10	-50
2	7	9	"PFF1641"	"F64252_1"	7050	24430	110	181	184	38	116	122	34	77	46	0	230	234	43	145	150	37	88	61	0	0.765	0.764	0.753	0.732	2.502	0.707	0.275	80	397	150	157	-0.387	65	85	68	89	0
2	8	9	"PFF1644"	"F64347_2"	7220	24430	140	310	302	98	104	106	26	94	91	0	301	296	92	133	137	28	91	85	0	1.226	1.215	1.156	1.211	2.196	1.156	0.585	156	493	374	361	0.294	206	168	198	163	0
2	9	9	"PFF1647"	"F6440_2"	7420	24440	140	1716	1656	520	102	104	24	100	100	0	1085	1065	328	132	135	27	99	98	0	1.694	1.666	1.637	1.719	1.802	1.717	0.803	156	448	2567	2487	0.760	1614	953	1554	933	0
2	10	9	"PFF1652"	"F64735_1"	7600	24430	140	1456	1366	402	106	108	25	99	99	0	1329	1192	417	131	135	26	98	94	0	1.127	1.188	1.170	1.292	1.902	1.150	0.833	156	436	2548	2321	0.172	1350	1198	1260	1061	0
2	11	9	"PFF1680"	"F65658_4"	7810	24440	140	248	244	63	110	112	25	92	91	0	324	317	63	136	140	26	99	98	0	0.734	0.740	0.742	0.747	1.869	0.749	0.583	156	447	326	315	-0.446	138	188	134	181	0
2	12	9	"PFF1682"	"F65704_1"	7990	24430	150	150	150	36	107	109	27	68	37	0	170	175	40	136	139	35	46	19	0	1.265	1.103	1.095	1.160	3.667	0.581	0.085	156	448	77	82	0.339	43	34	43	39	-50
2	13	9	"PFF1687"	"F66126_1"	8180	24430	130	169	173	42	104	106	26	85	64	0	204	210	42	136	140	35	80	47	0	0.956	0.932	0.983	0.963	2.260	0.731	0.213	120	507	133	143	-0.065	65	68	69	74	0
2	14	9	"PFF1693"	"F66450_1"	8370	24440	140	164	167	32	108	111	26	82	56	0	347	354	86	143	146	27	99	96	0	0.275	0.280	0.274	0.262	2.304	0.221	0.366	156	577	260	270	-1.865	56	204	59	211	0
2	15	9	"PFF1696"	"F66665_1"	8570	24440	140	2290	2156	639	111	113	24	100	100	0	1883	1781	428	146	148	27	100	100	0	1.254	1.251	1.243	1.202	1.738	1.308	0.836	156	434	3916	3680	0.327	2179	1737	2045	1635	0
2	16	9	"PFF1698"	"F66828_1"	8740	24430	150	135	141	37	114	115	25	43	25	0	164	171	39	146	149	26	41	21	0	1.167	1.080	1.029	1.040	4.104	0.724	0.019	156	427	39	52	0.222	21	18	27	25	-50
2	17	9	"PFI0357"	"I4256_1"	8930	24450	130	119	122	28	115	118	29	20	5	0	244	244	58	148	153	34	82	66	0	0.042	0.073	0.248	0.248	4.110	0.087	0.016	120	442	100	103	-4.585	4	96	7	96	0
2	18	9	"PFI0360"	"I4355_3"	9130	24430	140	315	314	88	113	116	29	95	92	0	321	329	84	143	151	36	95	92	0	1.135	1.081	1.076	1.083	2.100	1.047	0.555	156	481	380	387	0.182	202	178	201	186	0
2	19	9	"PFI0362"	"I4394_2"	9320	24440	140	142	144	36	108	110	24	58	33	0	329	341	81	140	143	26	98	97	0	0.180	0.179	0.214	0.189	2.623	0.132	0.149	156	447	223	237	-2.475	34	189	36	201	0
2	20	9	"PFI0367"	"I4500_1"	9510	24440	140	319	316	93	108	111	26	97	94	0	252	254	63	141	144	27	95	78	0	1.901	1.841	1.980	1.897	2.493	2.020	0.499	156	435	322	321	0.927	211	111	208	113	0
2	21	9	"PFI0369"	"I4547_2"	9700	24440	140	180	182	46	108	112	26	83	67	0	416	408	94	139	142	27	97	95	0	0.260	0.275	0.274	0.256	2.249	0.250	0.457	156	479	349	343	-1.944	72	277	74	269	0
2	22	9	"PFI0371"	"I4582_1"	9900	24440	140	263	262	66	108	110	25	95	93	0	307	314	74	138	141	25	98	96	0	0.917	0.875	0.865	0.866	2.181	0.867	0.532	156	664	324	330	-0.125	155	169	154	176	0
2	1	10	"PFI0397"	"I5035_1"	5900	24620	150	110	116	48	109	111	25	23	8	0	138	146	37	141	145	32	17	5	0	-0.333	1.400	1.000	1.023	3.921	0.668	0.030	156	767	-2	12	Error	1	-3	7	5	-50
2	2	10	"PFI0404"	"I5222_1"	6100	24620	140	651	648	277	103	107	27	100	99	0	364	366	113	138	141	28	96	92	0	2.425	2.390	2.411	2.418	1.817	2.638	0.653	156	499	774	773	1.278	548	226	545	228	0
2	3	10	"PFI0407"	"I5252_1"	6290	24630	140	182	181	45	104	108	28	84	66	0	232	228	54	137	141	28	87	71	0	0.821	0.846	0.845	0.825	2.767	0.780	0.290	156	440	173	168	-0.284	78	95	77	91	0
2	4	10	"PFI0409"	"I5362_4"	6480	24630	140	152	153	36	103	104	24	75	50	0	251	253	57	132	136	27	97	85	0	0.412	0.413	0.443	0.406	2.400	0.381	0.295	156	405	168	171	-1.280	49	119	50	121	0
2	5	10	"PFI0418"	"I5700_1"	6670	24620	120	152	154	41	107	109	27	70	41	0	207	209	44	135	139	29	85	61	0	0.625	0.635	0.770	0.745	2.761	0.698	0.123	120	422	117	121	-0.678	45	72	47	74	0
2	6	10	"PFI0423"	"I5893_2"	6860	24630	130	212	210	47	116	118	29	90	77	0	256	256	44	141	146	31	97	90	0	0.835	0.817	0.849	0.803	2.095	0.888	0.449	120	484	211	209	-0.261	96	115	94	115	0
2	7	10	"PFI0448"	"I6567_2"	7060	24630	140	739	683	242	122	125	33	98	96	0	903	856	261	145	151	35	100	98	0	0.814	0.789	0.807	0.779	2.000	0.799	0.752	156	504	1375	1272	-0.297	617	758	561	711	0
2	8	10	"PFI0451"	"I6639_1"	7240	24620	130	279	280	72	108	113	31	97	93	0	248	254	52	134	140	31	94	86	0	1.500	1.433	1.387	1.431	2.131	1.607	0.485	120	451	285	292	0.585	171	114	172	120	0
2	9	10	"PFI0457"	"I6658_1"	7440	24630	140	334	329	109	107	111	28	97	92	0	356	358	96	135	140	30	97	94	0	1.027	0.996	0.982	0.924	1.934	1.008	0.591	156	474	448	445	0.039	227	221	222	223	0
2	10	10	"PFI0459"	"I6658_3"	7630	24630	140	107	113	29	112	115	26	16	5	0	338	336	81	141	143	26	99	97	0	-0.025	0.005	0.112	0.114	2.709	62.995	0.003	156	415	192	196	Error	-5	197	1	195	0
2	11	10	"PFI0461"	"I6724_2"	7820	24630	140	512	497	168	112	114	26	94	94	0	484	476	145	141	143	26	96	94	0	1.166	1.149	1.190	1.167	2.241	1.179	0.685	156	396	743	720	0.222	400	343	385	335	0
2	12	10	"PFI0465"	"I6851_2"	7990	24620	150	113	115	27	95	99	25	42	16	0	197	195	53	128	130	27	75	55	0	0.261	0.299	0.439	0.428	4.105	0.208	0.089	156	476	87	87	-1.939	18	69	20	67	-50
2	13	10	"PFI0492"	"I7697_2"	8200	24630	110	178	177	36	97	100	25	93	80	0	397	403	83	130	132	27	100	100	0	0.303	0.293	0.301	0.283	1.831	0.271	0.527	80	471	348	353	-1.721	81	267	80	273	0
2	14	10	"PFI0498"	"I7884_1"	8400	24630	130	120	124	33	112	113	24	30	13	0	258	256	57	143	145	25	94	86	0	0.070	0.106	0.196	0.181	3.207	0.152	0.058	120	483	123	125	-3.845	8	115	12	113	0
2	15	10	"PFI0501"	"I8013_1"	8590	24620	140	234	232	67	114	116	24	92	86	0	269	273	77	147	150	26	91	83	0	0.984	0.937	0.986	0.982	2.552	0.845	0.450	156	382	242	244	-0.024	120	122	118	126	0
2	16	10	"PFI0504"	"I8083_1"	8780	24630	140	2167	2025	772	116	117	24	100	100	0	1512	1429	506	143	147	27	98	98	0	1.498	1.484	1.515	1.433	2.279	1.579	0.773	156	371	3420	3195	0.583	2051	1369	1909	1286	0
2	17	10	"PFI0510"	"I8305_1"	8970	24620	140	838	798	250	117	120	28	99	99	0	650	627	194	147	151	31	94	94	0	1.433	1.419	1.405	1.405	1.980	1.406	0.772	156	467	1224	1161	0.519	721	503	681	480	0
2	18	10	"PFI0513"	"I8332_1"	9150	24620	130	383	374	87	115	118	28	99	99	0	338	339	70	146	148	26	100	97	0	1.396	1.342	1.351	1.361	1.629	1.374	0.654	120	447	460	452	0.481	268	192	259	193	0
2	19	10	"PFJ0455"	"J53_17"	9350	24620	140	449	444	135	114	117	29	95	93	0	461	446	151	142	146	26	93	92	0	1.050	1.086	1.047	1.134	2.087	1.015	0.673	156	439	654	634	0.071	335	319	330	304	0
2	20	10	"PFJ0457"	"J53_21"	9540	24630	140	203	202	60	113	115	27	85	73	0	833	788	257	142	145	26	97	96	0	0.130	0.138	0.154	0.153	2.155	0.126	0.488	156	345	781	735	-2.941	90	691	89	646	0
2	21	10	"PFJ0459"	"J53_23"	9700	24620	150	112	117	28	113	113	26	19	5	0	140	143	31	137	140	26	19	6	0	-0.333	0.667	0.864	0.952	3.697	1.122	0.022	156	430	2	10	Error	-1	3	4	6	-50
2	22	10	"PFJ0463"	"J53_29"	9920	24630	140	1208	1104	449	110	112	25	96	93	0	1110	1042	368	136	139	26	97	97	0	1.127	1.097	1.109	0.989	2.476	1.146	0.781	156	695	2072	1900	0.173	1098	974	994	906	0
2	1	11	"PFJ0468"	"J53_37"	5930	24810	130	193	195	53	114	117	29	83	64	0	240	239	54	146	149	35	88	68	0	0.840	0.871	0.894	0.832	2.741	0.785	0.290	120	592	173	174	-0.251	79	94	81	93	0
2	2	11	"PFJ0472"	"J53_41"	6120	24810	130	176	178	58	104	107	24	81	61	0	505	467	161	138	141	30	90	88	0	0.196	0.225	0.232	0.240	2.557	0.214	0.465	120	432	439	403	-2.350	72	367	74	329	0
2	3	11	"PFJ0495"	"J564_1"	6310	24810	150	1194	1121	354	102	107	26	98	98	0	1123	1019	329	135	140	30	97	96	0	1.105	1.153	1.133	1.137	1.866	1.133	0.815	156	417	2080	1903	0.144	1092	988	1019	884	0
2	4	11	"PFJ0497"	"J564_3"	6510	24820	140	178	180	49	111	115	29	76	59	0	648	610	188	141	146	29	95	94	0	0.132	0.147	0.153	0.151	2.730	0.135	0.427	156	435	574	538	-2.920	67	507	69	469	0
2	5	11	"PFJ0500"	"J56_7"	6660	24810	150	130	132	34	118	122	28	30	9	0	155	156	38	150	154	32	23	3	0	2.400	2.333	0.974	1.021	3.280	0.551	0.038	156	456	17	20	1.263	12	5	14	6	-50
2	6	11	"PFJ0503"	"J583_1"	6850	24810	150	133	139	40	123	125	28	36	16	0	157	159	36	153	157	33	21	7	0	2.500	2.667	1.278	1.352	3.484	1.158	0.009	156	475	14	22	1.322	10	4	16	6	-50
2	7	11	"PFJ0506"	"J587_3"	7040	24810	150	122	124	30	123	126	29	16	3	0	150	154	34	151	156	31	16	5	0	1.000	0.333	0.875	0.824	3.999	0.869	0.015	156	468	-2	4	0.000	-1	-1	1	3	-50
2	8	11	"PFJ0508"	"J587_5"	7230	24810	150	123	126	30	119	124	29	23	5	0	157	161	32	146	151	30	33	8	0	0.364	0.467	1.143	1.241	3.412	0.842	0.009	156	536	15	22	-1.459	4	11	7	15	-50
2	9	11	"PFJ0527"	"J647_6"	7460	24810	140	540	495	172	116	119	28	93	91	0	670	626	215	141	147	30	92	91	0	0.802	0.781	0.742	0.737	1.878	0.755	0.754	156	470	953	864	-0.319	424	529	379	485	0
2	10	11	"PFJ0531"	"J64_1"	7650	24810	140	693	635	215	116	117	25	96	96	0	436	420	145	144	147	28	92	89	0	1.976	1.880	1.877	1.932	2.171	1.943	0.697	156	438	869	795	0.983	577	292	519	276	0
2	11	11	"PFJ0533"	"J64_3"	7830	24810	130	517	478	163	109	112	28	95	94	0	349	337	90	139	143	35	92	90	0	1.943	1.864	1.822	1.766	1.978	1.970	0.665	120	506	618	567	0.958	408	210	369	198	0
2	12	11	"PFJ0536"	"J65_10"	8030	24810	150	652	619	234	96	98	24	99	98	0	503	477	168	126	129	27	94	92	0	1.475	1.490	1.492	1.515	2.111	1.535	0.768	156	537	933	874	0.561	556	377	523	351	0
2	13	11	"PFJ0538"	"J65_12"	8180	24810	150	119	125	36	103	105	27	39	16	0	150	151	33	132	135	27	41	17	0	0.889	1.158	0.824	0.897	3.541	1.263	0.088	156	578	34	41	-0.170	16	18	22	19	-50
2	14	11	"PFJ0540"	"J65_2"	8410	24810	140	761	715	268	114	116	28	96	96	0	477	459	153	143	145	28	93	91	0	1.937	1.902	1.840	1.764	2.077	2.081	0.716	156	527	981	917	0.954	647	334	601	316	0
2	15	11	"PFJ0567"	"J71_12"	8590	24810	140	413	409	115	116	118	27	98	95	0	271	272	65	144	148	30	91	84	0	2.339	2.289	2.327	2.310	2.042	2.357	0.621	156	386	424	421	1.226	297	127	293	128	0
2	16	11	"PFJ0569"	"J71_2"	8750	24810	150	117	122	34	114	116	24	25	6	0	145	150	33	141	146	28	23	7	0	0.750	0.889	1.014	0.963	3.237	0.573	0.001	156	400	7	17	-0.415	3	4	8	9	-50
2	17	11	"PFJ0571"	"J71_6"	8940	24810	150	120	122	27	116	119	26	23	5	0	147	146	30	145	149	28	16	4	0	2.000	6.000	1.000	1.075	3.741	0.731	0.012	156	486	6	7	1.000	4	2	6	1	-50
2	18	11	"PFJ0573"	"J71_9"	9170	24820	150	24112	20387	8752	119	123	29	100	100	0	22431	20017	6507	146	151	27	100	100	0	1.077	1.020	1.075	0.857	2.544	1.116	0.783	156	463	46278	40139	0.107	23993	22285	20268	19871	0
2	19	11	"PFJ0576"	"J73_13"	9320	24810	150	143	144	32	121	123	29	43	11	0	168	173	42	146	149	27	44	23	0	1.000	0.852	0.950	0.916	3.409	3.814	0.003	156	455	44	50	0.000	22	22	23	27	-50
2	20	11	"PFJ0578"	"J73_15"	9540	24810	140	1677	1513	577	118	120	26	96	96	0	1108	1009	393	144	148	26	96	94	0	1.617	1.613	1.517	1.725	2.444	1.642	0.748	156	392	2523	2260	0.694	1559	964	1395	865	0
2	21	11	"PFK0742"	"Ks1964_2"	9700	24810	150	117	122	33	114	115	24	28	12	0	140	144	33	140	144	27	21	6	0	100000.000	2.000	0.939	0.879	3.462	1.041	0.026	156	478	3	12	16.610	3	0	8	4	-50
2	22	11	"PFK0745"	"Ks1_2"	9930	24820	140	183	180	52	111	112	25	77	66	0	379	361	107	136	140	27	92	91	0	0.296	0.307	0.327	0.298	1.988	0.303	0.450	156	700	315	294	-1.755	72	243	69	225	0
2	1	12	"PFK0752"	"Ks202_6"	5940	25000	140	1554	1453	562	121	123	28	98	96	0	1137	1060	392	151	153	29	93	92	0	1.453	1.465	1.494	1.472	2.341	1.511	0.795	156	630	2419	2241	0.539	1433	986	1332	909	0
2	2	12	"PFK0755"	"Ks202_9"	6130	25000	140	1192	1141	454	117	119	27	97	97	0	422	407	133	148	150	30	91	88	0	3.923	3.954	3.978	3.552	2.036	4.286	0.733	156	403	1349	1283	1.972	1075	274	1024	259	0
2	3	12	"PFK0757"	"Ks206_2"	6280	25000	150	109	109	27	115	118	28	13	1	0	135	134	31	144	149	31	5	1	0	0.667	0.600	0.838	0.798	3.023	0.579	0.060	156	391	-15	-16	-0.585	-6	-9	-6	-10	-50
2	4	12	"PFK0760"	"Ks210_1"	6470	25000	150	116	119	30	122	125	32	10	1	0	165	172	38	154	156	30	33	17	0	-0.545	-0.167	0.694	0.758	3.485	2.690	0.005	156	479	5	15	Error	-6	11	-3	18	-50
2	5	12	"PFK0786"	"Ks225_7"	6700	25010	130	138	139	39	125	128	31	32	10	0	236	235	69	158	162	32	74	57	0	0.167	0.182	0.344	0.378	2.916	0.150	0.034	120	449	91	91	-2.585	13	78	14	77	0
2	6	12	"PFK0793"	"Ks2300_1"	6850	25000	150	145	146	43	127	130	30	39	15	0	170	173	43	160	164	33	31	10	0	1.800	1.462	0.969	1.065	3.803	0.739	0.058	156	478	28	32	0.848	18	10	19	13	-50
2	7	12	"PFK0795"	"Ks2345_1"	7070	25000	140	1596	1435	483	123	127	31	99	97	0	764	694	248	155	159	31	94	91	0	2.419	2.434	2.366	2.508	2.157	2.459	0.824	156	453	2082	1851	1.274	1473	609	1312	539	0
2	8	12	"PFK0799"	"Ks244_1"	7270	25010	140	608	574	181	121	123	27	96	96	0	402	386	101	150	153	28	94	93	0	1.933	1.919	1.962	1.833	2.155	2.082	0.681	156	417	739	689	0.950	487	252	453	236	0
2	9	12	"PFK0802"	"Ks244_3"	7460	25010	140	708	647	209	121	123	28	94	94	0	456	427	133	149	151	29	92	89	0	1.912	1.892	1.886	1.845	1.800	2.000	0.704	156	399	894	804	0.935	587	307	526	278	0
2	10	12	"PFK0804"	"Ks244_8"	7610	25000	150	142	145	41	119	120	27	47	24	0	162	162	40	147	151	31	28	12	0	1.533	1.733	1.209	1.071	3.640	0.849	0.071	156	524	38	41	0.617	23	15	26	15	-50
2	11	12	"PFK0825"	"Ks25_1"	7830	25030	110	139	145	37	113	115	28	45	25	0	242	241	78	141	148	38	81	62	0	0.257	0.320	0.380	0.359	3.536	0.269	0.164	80	473	127	132	-1.958	26	101	32	100	0
2	12	12	"PFK0827"	"Ks25_12"	8030	25010	120	191	200	63	100	103	23	95	87	0	212	215	42	132	136	32	88	67	0	1.138	1.205	1.137	1.196	2.511	1.328	0.289	120	426	171	183	0.186	91	80	100	83	0
2	13	12	"PFK0830"	"Ks25_19"	8220	25010	140	176	181	46	107	111	27	85	67	0	436	432	109	136	140	27	99	98	0	0.230	0.250	0.255	0.244	1.989	0.232	0.476	156	446	369	370	-2.120	69	300	74	296	0
2	14	12	"PFK0834"	"Ks25_8"	8410	25010	140	190	189	60	115	118	28	80	64	0	206	208	61	143	145	28	77	56	0	1.190	1.138	0.957	1.054	3.002	1.109	0.238	156	445	138	139	0.252	75	63	74	65	0
2	15	12	"PFK0839"	"Ks266_15"	8590	25000	130	1240	1222	371	118	120	28	100	100	0	739	703	202	143	147	32	100	99	0	1.883	1.971	1.952	1.983	1.691	2.015	0.787	120	413	1718	1664	0.913	1122	596	1104	560	0
2	16	12	"PFK0841"	"Ks266_6"	8790	25000	140	780	719	230	118	119	26	96	94	0	748	694	248	144	147	28	94	93	0	1.096	1.093	1.082	1.172	2.160	1.058	0.808	156	496	1266	1151	0.132	662	604	601	550	0
2	17	12	"PFK0858"	"Ks271_1"	8980	25000	130	1949	1815	651	113	116	31	96	95	0	799	739	240	141	143	26	97	95	0	2.790	2.846	2.901	2.749	1.992	3.114	0.769	120	449	2494	2300	1.480	1836	658	1702	598	0
2	18	12	"PFK0868"	"Ks2886_1"	9130	25000	150	106	107	25	111	115	31	5	1	0	135	137	30	139	142	27	16	3	0	1.250	2.000	0.960	1.047	3.832	1.557	0.012	156	519	-9	-6	0.322	-5	-4	-4	-2	-50
2	19	12	"PFK0871"	"Ks291_5"	9320	25000	150	108	109	27	113	115	27	8	3	0	131	136	26	139	143	26	13	3	0	0.625	1.333	1.000	1.023	3.750	1.446	0.016	156	478	-13	-7	-0.678	-5	-8	-4	-3	-50
2	20	12	"PFK0873"	"Ks291_8"	9510	25000	150	115	113	25	115	117	26	12	1	0	142	143	31	140	143	26	21	8	0	0.000	-0.667	0.739	0.868	3.754	0.912	0.009	156	463	2	1	Error	0	2	-2	3	-50
2	21	12	"PFK0878"	"Ks2_13"	9700	25000	150	111	112	28	113	116	25	16	2	0	136	137	26	141	143	26	12	3	0	0.400	0.250	0.944	1.044	4.014	2.505	0.006	156	513	-7	-5	-1.322	-2	-5	-1	-4	-50
2	22	12	"PFK0881"	"Ks2_9"	9920	25010	140	131	137	37	108	110	25	45	27	0	229	224	60	136	140	26	87	77	0	0.247	0.330	0.367	0.340	2.870	0.300	0.134	156	689	116	117	-2.016	23	93	29	88	0
2	1	13	"PFL0033"	"L1_66"	5910	25190	150	138	142	40	113	116	27	46	23	0	163	161	41	146	148	27	41	19	0	1.471	1.933	0.857	0.933	3.985	1.312	0.039	156	760	42	44	0.556	25	17	29	15	-50
2	2	13	"PFL0035"	"L1_7"	6100	25190	150	108	117	52	119	121	26	13	6	0	138	141	34	149	150	27	12	5	0	1.000	0.250	0.727	0.725	3.385	9.495	0.003	156	416	-22	-10	0.000	-11	-11	-2	-8	-50
2	3	13	"PFL0037"	"L1_72"	6290	25190	150	128	132	36	118	121	27	30	12	0	153	152	34	151	154	29	18	3	0	5.000	14.000	1.129	1.083	3.940	0.749	0.006	156	394	12	15	2.322	10	2	14	1	-50
2	4	13	"PFL0041"	"L1_79"	6470	25190	150	131	134	33	124	126	31	23	6	0	152	155	34	156	158	30	17	4	0	-1.750	-10.000	0.843	0.771	3.901	1.080	0.001	156	489	3	9	Error	7	-4	10	-1	-50
2	5	13	"PFL0043"	"L1_81"	6660	25190	150	121	124	30	126	129	32	12	1	0	157	163	40	157	160	32	23	7	0	100000.000	-0.333	0.731	0.688	3.917	0.414	0.006	156	573	-5	4	16.610	-5	0	-2	6	-50
2	6	13	"PFL0045"	"L1_83"	6890	25190	140	159	158	46	126	130	33	48	16	0	284	281	74	156	161	33	90	79	0	0.258	0.256	0.345	0.318	2.856	0.261	0.138	156	446	161	157	-1.956	33	128	32	125	0
2	7	13	"PFL0068"	"L2_117"	7050	25180	140	723	681	208	124	127	31	100	99	0	569	539	172	156	158	30	96	93	0	1.450	1.454	1.397	1.526	1.941	1.430	0.744	156	408	1012	940	0.536	599	413	557	383	0
2	8	13	"PFL0070"	"L2_12"	7240	25190	140	1367	1200	445	121	123	27	98	97	0	1301	1226	324	153	153	26	100	100	0	1.085	1.006	1.028	0.896	2.090	1.071	0.804	156	361	2394	2152	0.118	1246	1148	1079	1073	0
2	9	13	"PFL0072"	"L2_123"	7380	25180	150	143	151	40	123	125	30	39	17	0	167	176	58	151	154	28	39	21	0	1.250	1.120	0.816	0.859	4.118	0.563	0.063	156	424	36	53	0.322	20	16	28	25	-50
2	10	13	"PFL0074"	"L2_127"	7610	25180	130	256	252	53	121	123	29	96	90	0	280	276	67	151	154	30	90	83	0	1.047	1.048	1.042	1.142	2.198	0.963	0.501	120	490	264	256	0.066	135	129	131	125	0
2	11	13	"PFL0077"	"L2_135"	7790	25190	130	150	145	34	113	115	24	60	31	0	358	348	81	142	145	28	98	95	0	0.171	0.155	0.209	0.175	2.240	0.139	0.053	120	472	253	238	-2.545	37	216	32	206	0
2	12	13	"PFL0079"	"L2_139"	7990	25180	140	241	244	62	111	112	25	96	91	0	278	277	67	139	143	28	94	87	0	0.935	0.964	0.937	0.962	2.256	0.916	0.547	156	485	269	271	-0.097	130	139	133	138	0
2	13	13	"PFL0101"	"L2_180"	8180	25190	140	396	370	130	113	117	26	92	88	0	318	310	89	143	146	27	91	88	0	1.617	1.539	1.618	1.460	2.139	1.669	0.590	156	415	458	424	0.693	283	175	257	167	0
2	14	13	"PFL0104"	"L2_185"	8370	25190	150	141	137	35	113	117	24	53	27	0	172	171	44	144	146	26	51	29	0	1.000	0.889	0.878	0.756	3.704	0.508	0.037	156	419	56	51	0.000	28	28	24	27	-50
2	15	13	"PFL0109"	"L2_193"	8570	25190	140	467	441	143	116	119	24	94	92	0	506	474	142	143	145	27	93	92	0	0.967	0.982	0.978	0.932	2.142	0.986	0.714	156	463	714	656	-0.048	351	363	325	331	0
2	16	13	"PFL0111"	"L2_195"	8750	25180	130	144	148	44	120	122	27	44	29	0	204	204	47	144	146	26	79	57	0	0.400	0.467	0.666	0.630	3.315	0.449	0.091	120	479	84	88	-1.322	24	60	28	60	0
2	17	13	"PFL0113"	"L2_198"	8940	25190	110	143	149	41	114	117	32	43	18	0	193	196	43	141	143	26	73	50	0	0.558	0.636	0.612	0.580	2.971	0.754	0.117	80	474	81	90	-0.842	29	52	35	55	0
2	18	13	"PFL0115"	"L2_20"	9140	25190	110	135	138	39	108	111	32	41	18	0	619	599	178	137	141	29	97	97	0	0.056	0.065	0.082	0.080	2.324	0.062	0.139	80	472	509	492	-4.158	27	482	30	462	0
2	19	13	"PFL0135"	"L2_233"	9330	25200	120	163	163	45	111	114	29	70	44	0	163	163	38	142	145	30	37	15	0	2.476	2.476	1.571	1.710	3.869	2.396	0.062	120	448	73	73	1.308	52	21	52	21	0
2	20	13	"PFL0138"	"L2_238"	9510	25190	150	111	109	25	110	114	25	14	1	0	139	141	32	138	141	26	20	5	0	1.000	-0.333	0.741	0.824	3.457	0.404	0.016	156	491	2	2	0.000	1	1	-1	3	-50
2	21	13	"PFL0141"	"L2_248"	9700	25190	130	574	530	169	112	115	26	98	96	0	312	307	78	136	140	27	95	92	0	2.625	2.444	2.330	2.240	1.776	2.696	0.654	120	461	638	589	1.392	462	176	418	171	0
2	22	13	"PFL0145"	"L2_259"	9890	25190	150	100	102	22	107	110	26	9	0	0	126	131	26	136	140	26	11	1	0	0.700	1.000	0.830	0.907	3.591	0.234	0.002	156	680	-17	-10	-0.515	-7	-10	-5	-5	-50
2	1	14	"PFL0149"	"L2_268"	5920	25390	130	127	134	38	104	106	25	45	25	0	226	225	53	139	141	24	90	73	0	0.264	0.349	0.399	0.390	2.798	0.365	0.141	120	563	110	116	-1.919	23	87	30	86	0
2	2	14	"PFL0152"	"L2_277"	6110	25380	150	589	545	202	112	115	27	96	94	0	518	498	154	145	146	26	98	96	0	1.279	1.227	1.226	1.172	2.118	1.298	0.736	156	454	850	786	0.355	477	373	433	353	0
2	3	14	"PFM0408"	"M36520_1"	6290	25380	140	132	134	34	116	121	30	33	8	0	324	315	84	149	153	29	92	89	0	0.091	0.108	0.203	0.189	2.492	0.063	0.024	156	428	191	184	-3.451	16	175	18	166	0
2	4	14	"PFM0410"	"M36520_4"	6480	25390	130	137	139	40	122	125	33	35	12	0	234	233	71	152	156	30	83	64	0	0.183	0.210	0.418	0.409	3.362	0.207	0.068	120	442	97	98	-2.451	15	82	17	81	0
2	5	14	"PFM0413"	"M36754_16"	6660	25380	130	175	178	52	121	126	33	67	36	0	713	689	186	153	157	32	97	96	0	0.096	0.106	0.116	0.112	2.454	0.100	0.322	120	529	614	593	-3.374	54	560	57	536	0
2	6	14	"PFM0417"	"M36754_20"	6860	25380	150	100	103	28	120	125	31	7	0	0	129	128	25	154	158	34	0	0	0	0.800	0.654	1.067	1.066	2.754	0.586	0.033	156	632	-45	-43	-0.322	-20	-25	-17	-26	-50
2	7	14	"PFM0419"	"M36754_23"	7040	25380	140	646	626	218	120	123	28	100	98	0	540	515	171	151	153	28	92	91	0	1.352	1.390	1.298	1.321	1.921	1.395	0.754	156	468	915	870	0.435	526	389	506	364	0
2	8	14	"PFM0422"	"M3675_2"	7240	25380	140	913	852	274	120	123	27	100	98	0	588	557	168	151	152	26	96	93	0	1.815	1.803	1.817	1.764	1.977	1.895	0.760	156	452	1230	1138	0.860	793	437	732	406	0
2	9	14	"PFM0440"	"M3766_1"	7430	25380	140	645	613	209	122	125	29	98	96	0	677	653	201	149	153	29	95	94	0	0.991	0.974	0.947	0.928	1.902	0.980	0.786	156	475	1051	995	-0.014	523	528	491	504	0
2	10	14	"PFM0442"	"M37744_2"	7620	25380	150	129	127	30	117	119	27	26	7	0	145	149	35	147	150	28	15	6	0	-6.000	5.000	0.983	1.145	3.279	0.263	0.001	156	520	10	12	Error	12	-2	10	2	-50
2	11	14	"PFM0444"	"M37773_2"	7810	25380	150	103	105	26	114	117	26	8	2	0	137	139	30	143	145	26	15	4	0	1.833	2.250	0.750	0.859	3.816	4.632	0.001	156	539	-17	-13	0.874	-11	-6	-9	-4	-50
2	12	14	"PFM0446"	"M3777_1"	8000	25380	140	149	152	39	118	120	26	55	30	0	275	272	69	143	146	25	92	86	0	0.235	0.264	0.344	0.276	2.552	0.236	0.160	156	491	163	163	-2.090	31	132	34	129	0
2	13	14	"PFM0448"	"M37794_11"	8190	25380	120	184	182	49	119	121	26	72	58	0	184	187	42	147	149	26	59	35	0	1.757	1.575	1.403	1.379	3.329	1.550	0.151	120	406	102	103	0.813	65	37	63	40	0
2	14	14	"PFM0450"	"M37794_14"	8370	25380	150	134	133	31	118	121	26	37	10	0	145	145	28	146	148	26	16	3	0	-16.000	-15.000	1.095	1.288	3.667	2.236	0.006	156	476	15	14	Error	16	-1	15	-1	-50
2	15	14	"PFM0469"	"M38740_1"	8560	25380	150	115	120	28	118	123	30	17	3	0	137	140	29	145	149	28	10	1	0	0.375	-0.400	0.860	0.916	3.874	1.184	0.022	156	587	-11	-3	-1.415	-3	-8	2	-5	-50
2	16	14	"PFM0472"	"M38757_4"	8760	25380	140	884	852	274	120	124	28	99	98	0	550	509	166	145	149	28	93	90	0	1.886	2.011	1.954	2.169	2.042	2.064	0.753	156	569	1169	1096	0.916	764	405	732	364	0
2	17	14	"PFM0476"	"M38913_1"	8950	25380	140	1196	1132	358	117	121	27	100	100	0	748	679	251	144	147	27	93	92	0	1.786	1.897	1.897	2.069	2.286	1.909	0.768	156	550	1683	1550	0.837	1079	604	1015	535	0
2	18	14	"PFM0478"	"M38913_6"	9130	25380	130	1027	1006	297	115	119	27	100	100	0	559	524	148	144	148	31	98	95	0	2.198	2.345	2.365	2.469	1.743	2.364	0.796	120	513	1327	1271	1.136	912	415	891	380	0
2	19	14	"PFM0481"	"M38941_1"	9330	25380	140	334	330	109	115	120	30	93	92	0	333	322	99	146	150	32	90	85	0	1.171	1.222	1.142	1.126	2.020	1.192	0.555	156	544	406	391	0.228	219	187	215	176	0
2	20	14	"PFM0484"	"M38941_6"	9520	25380	120	132	130	35	114	116	24	38	20	0	215	215	67	143	144	27	79	63	0	0.250	0.222	0.472	0.417	2.608	0.166	0.051	120	446	90	88	-2.000	18	72	16	72	0
2	21	14	"PFM0510"	"M41547_1"	9710	25380	140	1249	1173	340	114	115	24	100	100	0	886	837	277	140	143	27	98	97	0	1.521	1.519	1.464	1.598	1.846	1.521	0.808	156	475	1881	1756	0.605	1135	746	1059	697	0
2	22	14	"PFM0512"	"M41763_12"	9900	25380	140	1477	1368	343	108	111	25	100	100	0	1136	1051	313	136	140	25	96	96	0	1.369	1.377	1.352	1.380	1.533	1.359	0.856	156	640	2369	2175	0.453	1369	1000	1260	915	0
2	1	15	"PFM0514"	"M41763_4"	5910	25570	150	113	115	30	97	100	24	35	14	0	154	159	37	136	139	25	42	20	0	0.889	0.783	0.771	0.845	3.025	0.548	0.034	156	706	34	41	-0.170	16	18	18	23	-50
2	2	15	"PFM0516"	"M41776_1"	6100	25570	150	145	144	33	110	113	29	55	24	0	167	172	35	146	149	27	44	21	0	1.667	1.308	1.238	1.177	3.967	1.193	0.051	156	479	56	60	0.737	35	21	34	26	-50
2	3	15	"PFM0524"	"M42658_1"	6310	25570	140	180	181	50	118	123	32	77	47	0	289	284	81	149	155	32	89	83	0	0.443	0.467	0.479	0.449	2.471	0.395	0.289	156	434	202	198	-1.175	62	140	63	135	0
2	4	15	"PFM0531"	"M42966_1"	6490	25570	140	944	882	279	122	125	35	98	98	0	622	588	206	152	156	32	95	92	0	1.749	1.743	1.715	1.856	2.151	1.756	0.741	156	473	1292	1196	0.806	822	470	760	436	0
2	5	15	"PFN0076"	"N128_81"	6670	25570	80	194	210	84	120	126	36	73	51	0	209	237	99	155	158	32	63	44	0	1.370	1.098	0.964	0.938	3.019	0.838	0.304	52	292	128	172	0.455	74	54	90	82	0
2	6	15	"PFN0079"	"N128_86"	6840	25590	80	126	131	37	122	124	31	34	7	0	198	194	60	159	163	37	51	21	0	0.103	0.257	1.000	0.822	4.740	0.270	0.074	52	316	43	44	-3.285	4	39	9	35	0
2	7	15	"PFN0082"	"N128_90"	7070	25570	140	403	388	131	120	122	30	91	89	0	351	333	103	152	157	33	87	85	0	1.422	1.481	1.367	1.307	2.172	1.491	0.631	156	544	482	449	0.508	283	199	268	181	0
2	8	15	"PFN0084"	"N128_92"	7250	25570	130	229	225	59	117	119	27	88	83	0	401	381	105	150	151	27	93	92	0	0.446	0.468	0.495	0.452	2.192	0.414	0.535	120	436	363	339	-1.164	112	251	108	231	0
2	9	15	"PFN0086"	"N128_95"	7450	25570	140	227	230	73	119	120	27	86	78	0	328	321	93	146	150	27	90	87	0	0.593	0.634	0.667	0.636	2.579	0.617	0.454	156	430	290	286	-0.753	108	182	111	175	0
2	10	15	"PFN0090"	"N129_1"	7620	25570	150	97	100	29	117	120	28	5	1	0	125	125	25	145	149	29	4	0	0	1.000	0.850	0.943	0.974	3.126	0.729	0.022	156	468	-40	-37	0.000	-20	-20	-17	-20	-50
2	11	15	"PFN0105"	"N129_41"	7820	25570	100	181	188	62	115	118	26	72	58	0	204	223	69	145	148	28	73	52	0	1.119	0.936	1.143	1.174	3.300	0.897	0.298	80	362	125	151	0.162	66	59	73	78	0
2	12	15	"PFN0107"	"N129_48"	8000	25570	150	135	137	37	119	122	26	41	17	0	143	146	33	147	149	28	17	8	0	-4.000	-18.000	1.176	1.333	3.803	1.832	0.005	156	504	12	17	Error	16	-4	18	-1	-50
2	13	15	"PFN0109"	"N129_6"	8190	25570	150	116	117	26	119	122	26	14	1	0	128	133	30	144	148	27	11	3	0	0.188	0.182	0.692	0.658	4.040	0.460	0.016	156	438	-19	-13	-2.415	-3	-16	-2	-11	-50
2	14	15	"PFN0112"	"N130_1"	8380	25570	150	92	97	28	120	124	31	3	2	0	119	123	26	147	151	27	5	0	0	1.000	0.958	0.989	0.990	3.132	1.237	0.051	156	509	-56	-47	0.000	-28	-28	-23	-24	-50
2	15	15	"PFN0114"	"N130_17"	8570	25600	100	165	174	61	122	128	35	53	37	0	172	177	61	152	155	30	43	25	0	2.150	2.080	0.897	0.939	3.159	2.600	0.016	80	398	63	77	1.104	43	20	52	25	0
2	16	15	"PFN0116"	"N130_19"	8770	25580	130	198	200	73	122	125	29	79	61	0	392	382	150	148	153	31	85	83	0	0.311	0.333	0.369	0.375	2.420	0.316	0.418	120	523	320	312	-1.683	76	244	78	234	0
2	17	15	"PFN0134"	"N130_43"	8960	25570	150	8554	7715	2722	123	125	28	100	100	0	5919	5116	2153	149	151	28	96	96	0	1.461	1.528	1.451	1.595	2.486	1.507	0.803	156	488	14201	12559	0.547	8431	5770	7592	4967	0
2	18	15	"PFN0137"	"N130_46"	9150	25580	150	1652	1694	771	121	126	29	97	97	0	1128	1095	381	149	153	33	97	96	0	1.564	1.663	1.694	1.410	2.530	1.881	0.721	156	509	2510	2519	0.645	1531	979	1573	946	0
2	19	15	"PFN0139"	"N130_5"	9340	25580	140	2121	1913	777	118	122	29	98	95	0	1904	1741	628	144	149	31	98	98	0	1.138	1.124	1.133	0.992	2.941	1.182	0.788	156	519	3763	3392	0.187	2003	1760	1795	1597	0
2	20	15	"PFN0141"	"N130_52"	9540	25580	140	2826	2557	1197	117	119	26	97	94	0	2099	1909	767	145	149	63	96	96	0	1.386	1.383	1.349	1.130	2.765	1.504	0.784	156	510	4663	4204	0.471	2709	1954	2440	1764	0
2	21	15	"PFN0145"	"N130_61"	9730	25580	140	1106	983	414	116	116	25	94	92	0	925	865	316	144	148	69	92	91	0	1.268	1.202	1.181	1.113	2.426	1.279	0.742	156	407	1771	1588	0.342	990	781	867	721	0
2	22	15	"PFN0147"	"N131_12"	9890	25570	150	106	109	25	110	112	25	14	2	0	136	135	31	138	140	25	16	4	0	2.000	0.333	0.821	0.826	4.177	0.423	0.007	156	629	-6	-4	1.000	-4	-2	-1	-3	-50
2	1	16	"PFN0168"	"N132_106"	5910	25760	150	111	116	34	96	98	24	41	19	0	157	160	41	133	137	27	48	26	0	0.625	0.741	0.773	0.771	3.370	0.720	0.125	156	731	39	47	-0.678	15	24	20	27	-50
2	2	16	"PFN0170"	"N132_108"	6120	25760	140	166	169	43	111	112	26	76	52	0	264	262	65	147	151	27	94	84	0	0.470	0.504	0.500	0.483	2.253	0.420	0.241	156	507	172	173	-1.089	55	117	58	115	0
2	3	16	"PFN0172"	"N132_11"	6310	25760	140	487	525	404	118	120	28	96	94	0	552	623	438	152	156	32	91	91	0	0.923	0.864	0.920	0.886	2.302	0.846	0.414	156	453	769	878	-0.116	369	400	407	471	0
2	4	16	"PFN0175"	"N132_116"	6500	25760	140	726	682	276	119	122	29	95	93	0	657	611	226	153	156	31	91	89	0	1.204	1.229	1.240	1.122	2.465	1.263	0.686	156	445	1111	1021	0.268	607	504	563	458	0
2	5	16	"PFN0177"	"N132_119"	6690	25760	140	222	222	61	122	125	29	85	76	0	346	339	89	154	156	29	92	92	0	0.521	0.541	0.559	0.510	2.220	0.476	0.470	156	525	292	285	-0.941	100	192	100	185	0
2	6	16	"PFN0180"	"N132_125"	6880	25770	150	143	146	37	124	127	29	39	16	0	521	527	136	154	157	32	98	96	0	0.052	0.059	0.101	0.091	2.397	0.059	0.096	156	583	386	395	-4.272	19	367	22	373	0
2	7	16	"PFN0582"	"N145_33"	7070	25760	140	1232	1129	422	123	124	28	97	96	0	966	888	328	151	154	29	94	92	0	1.361	1.365	1.343	1.380	2.181	1.382	0.805	156	462	1924	1743	0.444	1109	815	1006	737	0
2	8	16	"PFN0584"	"N145_38"	7240	25760	150	113	118	30	118	120	27	17	5	0	136	140	36	149	150	28	15	3	0	0.385	0.000	0.682	0.803	3.185	0.394	0.017	156	456	-18	-9	-1.379	-5	-13	0	-9	-50
2	9	16	"PFN0589"	"N145_44"	7430	25760	150	114	120	31	119	121	29	14	5	0	131	134	32	147	150	27	9	1	0	0.313	-0.077	0.891	0.924	3.284	1.477	0.006	156	482	-21	-12	-1.678	-5	-16	1	-13	-50
2	10	16	"PFN0592"	"N145_50"	7620	25760	150	114	115	28	122	125	30	9	1	0	127	132	31	148	153	31	8	1	0	0.381	0.438	0.667	0.686	3.374	0.638	0.027	156	479	-29	-23	-1.392	-8	-21	-7	-16	-50
2	11	16	"PFN0598"	"N145_61"	7810	25760	150	129	133	41	124	127	28	25	10	0	152	148	40	153	156	32	15	3	0	-5.000	-1.800	0.880	0.851	4.066	1.140	0.024	156	556	4	4	Error	5	-1	9	-5	-50
2	12	16	"PFN0600"	"N145_9"	8020	25770	140	149	150	41	123	127	26	50	23	0	278	270	72	150	152	28	88	82	0	0.203	0.225	0.274	0.286	3.092	0.181	0.097	156	468	154	147	-2.300	26	128	27	120	0
2	13	16	"PFN0620"	"N148_2"	8190	25760	150	106	112	30	124	127	27	8	1	0	137	141	35	146	150	28	15	5	0	2.000	2.400	0.940	0.927	3.592	0.597	0.037	156	458	-27	-17	1.000	-18	-9	-12	-5	-50
2	14	16	"PFN0622"	"N148_6"	8380	25760	150	95	98	25	121	124	27	2	1	0	117	122	26	148	152	28	3	0	0	0.839	0.885	0.895	0.886	2.517	0.696	0.067	156	530	-57	-49	-0.254	-26	-31	-23	-26	-50
2	15	16	"PFN0628"	"N149_12"	8580	25760	130	2447	2377	758	121	123	27	100	100	0	1988	1932	584	152	155	29	100	99	0	1.267	1.267	1.242	1.269	1.841	1.244	0.836	120	520	4162	4036	0.341	2326	1836	2256	1780	0
2	16	16	"PFN0632"	"N149_18"	8770	25760	130	687	694	219	125	126	26	99	98	0	454	459	133	152	155	30	95	95	0	1.861	1.853	1.864	1.914	2.006	1.929	0.697	120	479	864	876	0.896	562	302	569	307	0
2	17	16	"PFN0634"	"N149_2"	8950	25760	150	115	118	25	128	130	30	8	0	0	213	210	49	149	152	27	77	55	0	-0.203	-0.164	0.570	0.459	3.831	14.067	0.003	156	495	51	51	Error	-13	64	-10	61	-50
2	18	16	"PFN0637"	"N149_30"	9160	25770	140	906	808	339	126	128	30	92	91	0	1080	1001	372	147	152	28	97	96	0	0.836	0.799	0.794	0.821	2.327	0.808	0.761	156	486	1713	1536	-0.258	780	933	682	854	0
2	19	16	"PFN0655"	"N150_39"	9350	25770	130	114	117	29	121	123	27	15	3	0	503	476	150	144	149	27	91	90	0	-0.019	-0.012	0.067	0.074	2.928	126.606	0.002	120	453	352	328	Error	-7	359	-4	332	0
2	20	16	"PFN0658"	"N150_49"	9530	25770	130	135	136	37	117	121	27	38	15	0	209	206	58	143	148	67	47	10	0	0.273	0.302	0.527	0.450	3.189	0.075	0.027	120	439	84	82	-1.874	18	66	19	63	0
2	21	16	"PFN0660"	"N150_51"	9720	25760	140	283	275	83	116	117	26	92	89	0	302	302	93	143	147	69	85	57	0	1.050	1.000	0.955	0.950	2.292	0.717	0.425	156	416	326	318	0.071	167	159	159	159	0
2	22	16	"PFN0662"	"N150_53"	9910	25770	140	1604	1435	574	112	114	24	98	94	0	720	673	230	141	144	27	94	94	0	2.577	2.487	2.511	2.302	2.639	2.706	0.786	156	605	2071	1855	1.366	1492	579	1323	532	0
2	1	17	"PFN0664"	"N150_57"	5930	25950	150	903	834	313	105	108	26	96	95	0	447	415	143	138	142	27	91	89	0	2.583	2.632	2.545	2.502	1.870	2.684	0.753	156	759	1107	1006	1.369	798	309	729	277	0
2	2	17	"PFN0666"	"N150_6"	6120	25960	140	232	224	73	110	112	26	84	78	0	276	278	77	144	148	26	92	86	0	0.924	0.851	0.867	0.756	2.596	0.827	0.433	156	474	254	248	-0.114	122	132	114	134	0
2	3	17	"PFN0680"	"N150_8"	6320	25960	140	244	239	78	118	120	25	85	81	0	506	498	144	152	155	26	98	96	0	0.356	0.350	0.344	0.329	1.928	0.331	0.590	156	431	480	467	-1.490	126	354	121	346	0
2	4	17	"PFN0682"	"N150_82"	6500	25950	140	771	746	266	122	125	27	98	96	0	684	654	238	152	156	26	94	92	0	1.220	1.243	1.225	1.321	2.116	1.223	0.789	156	436	1181	1126	0.287	649	532	624	502	0
2	5	17	"PFN0685"	"N150_87"	6690	25960	140	498	473	176	127	129	29	91	89	0	504	486	156	154	155	27	94	92	0	1.060	1.042	1.007	0.977	1.890	1.079	0.689	156	442	721	678	0.084	371	350	346	332	0
2	6	17	"PFN0688"	"N150_9"	6880	25960	120	126	130	34	127	132	55	10	0	0	238	239	54	154	156	29	83	73	0	-0.012	0.035	0.288	0.273	3.782	1.040	0.010	120	411	83	88	Error	-1	84	3	85	0
2	7	17	"PFN0694"	"N151_11"	7080	25960	140	419	392	132	127	132	54	89	83	0	385	374	118	154	157	30	92	91	0	1.264	1.205	1.248	1.121	2.108	1.229	0.610	156	470	523	485	0.338	292	231	265	220	0
2	8	17	"PFN0696"	"N151_18"	7260	25960	140	287	284	91	129	136	38	87	80	0	463	457	135	154	157	30	94	92	0	0.511	0.512	0.497	0.498	2.186	0.500	0.587	156	516	467	458	-0.968	158	309	155	303	0
2	9	17	"PFN0876"	"N168_6"	7460	25960	140	823	726	269	126	131	34	92	90	0	727	693	221	150	154	29	96	94	0	1.208	1.105	1.154	0.952	2.574	1.153	0.786	156	446	1274	1143	0.273	697	577	600	543	0
2	10	17	"PFN0874"	"N168_34"	7650	25960	140	1194	1062	406	129	131	29	94	91	0	778	727	241	153	156	30	94	93	0	1.704	1.625	1.577	1.344	2.378	1.765	0.773	156	476	1690	1507	0.769	1065	625	933	574	0
2	11	17	"PFN0894"	"N173_1"	7840	25950	130	353	341	120	129	132	27	89	88	0	230	221	67	152	156	30	75	55	0	2.872	3.072	2.648	2.709	2.211	3.083	0.408	120	472	302	281	1.522	224	78	212	69	0
2	12	17	"PFN0907"	"N175_2"	8020	25960	140	627	593	194	127	129	27	96	93	0	1859	1694	565	150	153	27	99	98	0	0.293	0.302	0.297	0.300	2.059	0.283	0.808	156	448	2209	2010	-1.773	500	1709	466	1544	0
2	13	17	"PFN0906"	"N175_16"	8210	25960	130	112	114	26	127	129	28	5	0	0	275	268	64	148	151	28	92	85	0	-0.118	-0.108	0.150	0.162	3.639	14.634	0.019	120	422	112	107	Error	-15	127	-13	120	0
2	14	17	"PFN0918"	"N177_6"	8400	25960	140	1357	1209	457	125	127	27	96	94	0	783	710	276	150	153	29	94	91	0	1.946	1.936	1.888	1.785	2.628	2.016	0.754	156	516	1865	1644	0.961	1232	633	1084	560	0
2	15	17	"PFL0005"	"L1_103"	8600	25960	140	200	191	54	124	126	26	82	66	0	242	237	66	151	154	30	85	70	0	0.835	0.779	0.733	0.827	2.198	0.700	0.303	156	495	167	153	-0.260	76	91	67	86	0
2	16	17	"PFL0159"	"L2_30"	8790	25960	140	1942	1712	742	128	129	28	97	96	0	2461	2180	779	152	154	28	98	97	0	0.786	0.781	0.800	0.693	2.613	0.800	0.796	156	444	4123	3612	-0.348	1814	2309	1584	2028	0
2	17	17	"PFL0171"	"L2_55"	8970	25960	140	3308	2884	1218	132	133	33	98	96	0	1687	1527	571	152	155	28	96	95	0	2.069	2.001	2.049	1.626	2.598	2.194	0.802	156	432	4711	4127	1.049	3176	1535	2752	1375	0
2	18	17	"PFL0176"	"L2_62"	9160	25960	140	2884	2563	1070	128	131	33	97	96	0	1626	1472	530	149	154	29	97	97	0	1.866	1.841	1.862	1.620	2.629	2.022	0.796	156	433	4233	3758	0.900	2756	1477	2435	1323	0
2	19	17	"PFL0064"	"L2_109"	9350	25960	140	125	126	29	121	123	27	17	7	0	262	263	73	145	149	28	89	84	0	0.034	0.042	0.172	0.201	2.919	0.031	0.004	156	430	121	123	-4.870	4	117	5	118	0
2	20	17	"PFL0066"	"L2_114"	9540	25950	140	650	613	181	119	121	26	98	97	0	354	341	101	142	145	26	92	89	0	2.505	2.482	2.338	2.380	1.934	2.564	0.682	156	434	743	693	1.325	531	212	494	199	0
2	21	17	"PFL0140"	"L2_247"	9740	25960	140	109	114	30	116	118	25	17	5	0	277	272	73	143	144	26	91	85	0	-0.052	-0.016	0.170	0.195	3.747	0.008	0.000	156	439	127	127	Error	-7	134	-2	129	0
2	22	17	"PFL0150"	"L2_270"	9920	25950	150	1343	1293	539	111	114	24	99	99	0	778	752	274	142	144	26	96	94	0	1.937	1.938	1.893	1.922	1.946	2.027	0.798	156	677	1868	1792	0.954	1232	636	1182	610	0
2	1	18	"PFN0982"	"N244_3"	5930	26150	100	127	130	41	113	115	26	38	17	0	153	157	44	143	146	26	35	18	0	1.400	1.214	0.825	0.882	3.704	1.051	0.140	80	439	24	31	0.485	14	10	17	14	0
2	2	18	"PFJ0260"	"J246_2"	6130	26140	140	2021	1799	648	110	113	27	98	98	0	1667	1459	554	141	144	25	97	96	0	1.252	1.281	1.297	1.317	2.671	1.281	0.798	156	473	3437	3007	0.325	1911	1526	1689	1318	0
2	3	18	"PFJ0281"	"J269_1"	6300	26140	150	125	127	35	118	121	30	24	7	0	227	224	62	147	152	30	74	64	0	0.087	0.117	0.315	0.326	3.429	0.157	0.028	156	437	87	86	-3.515	7	80	9	77	-50
2	4	18	"PFJ0305"	"J27_3"	6510	26150	140	140	145	46	131	138	41	21	10	0	338	323	100	159	184	125	70	17	0	0.050	0.085	0.183	0.201	2.928	0.167	0.165	156	442	188	178	-4.314	9	179	14	164	0
2	5	18	"PFJ0475"	"J53_46"	6690	26150	150	259	250	76	136	141	41	83	70	0	742	692	202	159	184	129	94	87	0	0.211	0.214	0.233	0.223	2.055	0.200	0.555	156	413	706	647	-2.245	123	583	114	533	0
2	6	18	"PFJ0505"	"J583_7"	6870	26140	150	95	98	26	134	138	58	0	0	0	133	138	32	157	160	30	8	2	0	1.625	1.895	1.333	1.398	2.639	3.639	0.098	156	388	-63	-55	0.700	-39	-24	-36	-19	-50
2	7	18	"PFJ0549"	"J697_3"	7050	26140	150	131	132	33	131	137	56	7	0	0	188	192	54	157	160	30	50	32	0	0.000	0.029	0.510	0.567	3.956	0.195	0.016	156	475	31	36	Error	0	31	1	35	-50
2	8	18	"PFJ0586"	"J753_2"	7260	26160	110	215	210	77	133	141	41	70	50	0	184	188	70	159	162	31	43	27	0	3.280	2.655	1.672	1.582	2.971	1.569	0.105	80	443	107	106	1.714	82	25	77	29	0
2	9	18	"PFJ0594"	"J82_7"	7460	26140	140	1104	1024	308	130	137	41	99	98	0	927	856	288	154	158	31	95	94	0	1.260	1.274	1.264	1.216	2.104	1.261	0.785	156	465	1747	1596	0.333	974	773	894	702	0
2	10	18	"PFK0025"	"Km2326_6"	7620	26140	150	150	145	38	127	129	27	41	13	0	152	152	36	149	152	27	23	7	0	7.667	6.000	1.225	1.158	3.674	2.118	0.014	156	495	26	21	2.939	23	3	18	3	-50
2	11	18	"PFJ0390"	"J40_6"	7850	26150	130	123	125	33	128	129	28	15	4	0	251	251	64	150	154	28	88	84	0	-0.050	-0.030	0.260	0.225	3.256	0.041	0.005	120	547	96	98	Error	-5	101	-3	101	0
2	12	18	"PFJ0410"	"J43_3"	8030	26140	130	280	275	69	127	127	26	94	89	0	1183	1115	310	151	153	27	99	99	0	0.148	0.154	0.145	0.158	2.314	0.130	0.574	120	412	1185	1112	-2.754	153	1032	148	964	0
2	13	18	"PFJ0426"	"J461_4"	8190	26140	150	107	113	30	126	127	28	9	1	0	131	133	33	149	151	27	9	1	0	1.056	0.813	0.825	0.824	2.818	0.680	0.021	156	428	-37	-29	0.078	-19	-18	-13	-16	-50
2	14	18	"PFJ0465"	"J53_31"	8380	26140	150	99	102	25	123	126	28	3	1	0	146	150	58	149	151	28	17	7	0	8.000	-21.000	1.068	1.167	3.403	0.207	0.009	156	487	-27	-20	3.000	-24	-3	-21	1	-50
2	15	18	"PFJ0557"	"J6_2"	8600	26150	140	353	335	128	122	125	26	87	84	0	350	326	116	150	151	27	84	80	0	1.155	1.210	1.113	1.096	2.590	1.236	0.558	156	439	431	389	0.208	231	200	213	176	0
2	16	18	"PFK0041"	"Km302_3"	8760	26140	150	123	124	32	126	128	27	13	3	0	150	153	35	150	152	27	25	6	0	100000.000	-0.667	0.828	0.847	3.633	0.206	0.000	156	444	-3	1	16.610	-3	0	-2	3	-50
2	17	18	"PFK0298"	"Kn2549_3"	8980	26150	140	1195	1068	415	130	133	33	94	92	0	839	759	267	151	153	27	94	94	0	1.548	1.543	1.500	1.355	2.334	1.650	0.759	156	409	1753	1546	0.630	1065	688	938	608	0
2	18	18	"PFK0338"	"Kn3092_1"	9140	26140	150	164	167	51	130	132	34	49	28	0	166	167	45	150	152	28	38	19	0	2.125	2.176	1.395	1.304	3.851	2.025	0.070	156	389	50	54	1.087	34	16	37	17	-50
2	19	18	"PFK0404"	"Kn427_6"	9350	26150	140	355	352	104	122	126	29	94	93	0	390	381	113	145	149	26	94	92	0	0.951	0.975	0.944	0.990	2.063	0.956	0.605	156	386	478	466	-0.072	233	245	230	236	0
2	20	18	"PFK0425"	"Kn5026_1"	9520	26140	150	125	127	32	122	124	27	21	7	0	167	172	47	145	148	25	45	30	0	0.136	0.185	0.628	0.630	3.389	0.202	0.010	156	387	25	32	-2.874	3	22	5	27	-50
2	21	18	"PFK0442"	"Kn5244_3"	9710	26140	150	103	106	26	120	123	26	8	1	0	126	128	28	145	148	26	7	1	0	0.895	0.824	0.753	0.722	3.646	0.787	0.036	156	480	-36	-31	-0.160	-17	-19	-14	-17	-50
2	22	18	"PFK0457"	"Kn5587_2"	9920	26150	140	278	272	102	115	118	26	86	80	0	2431	2163	852	145	147	25	95	94	0	0.071	0.078	0.083	0.088	2.260	0.072	0.647	156	670	2449	2175	-3.810	163	2286	157	2018	0
2	1	19	"PFK0782"	"Ks2242_1"	5940	26340	140	1004	905	353	112	114	25	94	93	0	924	865	286	143	146	27	96	96	0	1.142	1.098	1.101	0.990	2.392	1.149	0.803	156	699	1673	1515	0.192	892	781	793	722	0
2	2	19	"PFK0818"	"Ks2565_1"	6120	26330	130	712	643	239	113	115	27	93	91	0	557	510	189	147	151	32	89	87	0	1.461	1.460	1.470	1.496	2.353	1.462	0.740	120	504	1009	893	0.547	599	410	530	363	0
2	3	19	"PFK0876"	"Ks2_11"	6310	26330	130	2105	1885	743	117	121	35	98	96	0	706	670	242	148	156	45	93	92	0	3.563	3.387	3.260	3.312	1.943	3.460	0.803	120	445	2546	2290	1.833	1988	558	1768	522	0
2	4	19	"PFK1002"	"Ks48_16"	6490	26330	150	133	138	42	130	137	45	17	3	0	145	144	33	162	187	126	0	0	0	-0.176	-0.444	0.714	0.798	3.851	0.671	0.088	156	458	-14	-10	Error	3	-17	8	-18	-50
2	5	19	"PFK1139"	"Ks667_1"	6700	26340	140	1295	1136	468	135	142	41	91	89	0	968	868	337	162	187	129	89	83	0	1.439	1.418	1.430	1.405	2.352	1.451	0.738	156	412	1966	1707	0.525	1160	806	1001	706	0
2	6	19	"PFK1174"	"Ks75_10"	6890	26330	140	27482	23573	9336	136	138	31	100	100	0	11166	9451	4062	161	162	29	98	98	0	2.485	2.523	2.445	2.569	2.162	2.604	0.841	156	364	38351	32727	1.313	27346	11005	23437	9290	0
2	7	19	"PFK0629"	"Ks1228_7"	7060	26330	150	188	186	57	137	139	31	60	43	0	176	174	45	161	163	35	30	12	0	3.400	3.769	1.598	1.751	4.200	2.050	0.094	156	468	66	62	1.766	51	15	49	13	-50
2	8	19	"PFK1093"	"Ks586_7"	7260	26340	140	997	911	365	132	136	35	94	92	0	788	727	252	161	162	34	95	92	0	1.380	1.376	1.428	1.303	2.344	1.456	0.760	156	560	1492	1345	0.464	865	627	779	566	0
2	9	19	"pla_LSU"	"PLSU"	7460	26330	130	373	349	119	120	124	34	90	86	0	419	392	126	150	152	29	90	89	0	0.941	0.946	0.987	0.875	2.137	0.933	0.627	120	447	522	471	-0.088	253	269	229	242	0
2	10	19	"pla_ORF129"	"PORF129"	7650	26340	140	232	224	74	118	121	28	87	76	0	754	684	236	147	149	28	92	91	0	0.188	0.197	0.203	0.206	2.199	0.173	0.505	156	458	721	643	-2.413	114	607	106	537	0
2	11	19	"pla_ORF79"	"PORF79"	7840	26340	140	152	149	42	127	127	27	46	17	0	314	305	95	152	156	27	87	87	0	0.154	0.144	0.248	0.241	3.308	0.131	0.094	156	481	187	175	-2.696	25	162	22	153	0
2	12	19	"pla_rpl14"	"Prpl14"	8030	26340	140	252	248	80	127	127	26	85	78	0	644	606	221	153	156	27	94	93	0	0.255	0.267	0.265	0.270	2.266	0.241	0.567	156	458	616	574	-1.974	125	491	121	453	0
2	13	19	"PFBL B0020"	"oPFBLOB0020"	8220	26330	140	1223	1164	412	122	124	27	99	98	0	713	688	230	150	152	26	95	94	0	1.956	1.937	1.944	1.935	2.232	2.004	0.812	156	443	1664	1580	0.968	1101	563	1042	538	0
2	14	19	"PFD66970"	"oPFD66970"	8410	26340	130	190	188	54	119	121	27	82	65	0	328	320	95	151	152	25	89	87	0	0.401	0.408	0.429	0.429	2.129	0.376	0.411	120	365	248	238	-1.318	71	177	69	169	0
2	15	19	"PFC0765"	"oPFC0765"	8570	26330	150	113	114	29	120	123	27	8	3	0	150	148	37	150	151	25	18	7	0	100000.000	3.000	1.000	1.072	3.244	0.508	0.020	156	445	-7	-8	16.610	-7	0	-6	-2	-50
2	16	19	"PFN0250"	"oPFN0250"	8790	26340	140	461	429	170	121	125	27	89	87	0	288	275	91	151	152	26	83	80	0	2.482	2.484	2.415	2.440	2.122	2.576	0.596	156	474	477	432	1.311	340	137	308	124	0
2	17	19	"PFL0017"	"oPFL0017"	8980	26330	140	1646	1567	624	124	126	28	100	98	0	1454	1403	568	153	154	27	96	96	0	1.170	1.154	1.140	1.168	2.224	1.118	0.818	156	449	2823	2693	0.226	1522	1301	1443	1250	0
2	18	19	"PFI17637"	"oPFI17637"	9170	26330	130	1059	1087	274	126	128	29	100	100	0	553	551	131	150	152	30	98	97	0	2.315	2.397	2.324	2.385	1.478	2.456	0.797	120	370	1336	1362	1.211	933	403	961	401	0
2	19	19	"PFM60472"	"oPFM60472"	9330	26330	150	125	130	36	122	126	29	21	7	0	151	153	37	146	151	30	23	7	0	0.600	1.143	0.890	0.772	4.264	0.289	0.003	156	445	8	15	-0.737	3	5	8	7	-50
2	20	19	"PFL0020"	"oPFL0020"	9520	26330	150	143	142	35	124	127	29	36	11	0	139	143	30	145	148	28	16	5	0	-3.167	-9.000	1.154	1.129	3.619	11.868	0.000	156	476	13	16	Error	19	-6	18	-2	-50
2	21	19	"PFI17639"	"oPFI17639"	9710	26330	150	108	111	30	123	125	26	12	2	0	162	164	39	145	148	27	37	18	0	-0.882	-0.632	0.757	0.843	4.228	0.173	0.002	156	568	2	7	Error	-15	17	-12	19	-50
2	22	19	"PFN0252"	"oPFN0252"	9930	26340	140	4177	3662	1482	116	119	24	99	99	0	2644	2462	875	143	145	25	98	98	0	1.624	1.529	1.549	1.363	2.502	1.630	0.840	156	751	6562	5865	0.699	4061	2501	3546	2319	0
2	1	20	"PFBL B0027"	"oPFBLOB0027"	5940	26520	140	207	203	55	112	140	187	1	0	0	204	205	54	147	156	68	43	7	0	1.667	1.569	1.566	1.470	2.987	1.464	0.215	156	593	152	149	0.737	95	57	91	58	0
2	2	20	"PFC0768"	"oPFC0768"	6130	26560	150	124	124	32	117	121	28	22	5	0	194	191	56	155	159	32	51	30	0	0.179	0.194	0.536	0.426	3.520	0.123	0.011	156	453	46	43	-2.478	7	39	7	36	-50
2	3	20	"PFBL B0032"	"oPFBLOB0032"	6300	26520	150	94	98	29	120	124	35	5	1	0	128	132	30	158	166	72	0	0	0	0.867	0.846	0.946	0.950	3.116	0.134	0.044	156	482	-56	-48	-0.206	-26	-30	-22	-26	-50
2	4	20	"PFBL B0033"	"oPFBLOB0033"	6490	26520	150	99	102	24	122	126	36	3	0	0	132	136	32	159	166	72	0	0	0	0.852	0.870	0.977	0.947	2.682	0.533	0.035	156	472	-50	-43	-0.231	-23	-27	-20	-23	-50
2	5	20	"PFB0684"	"oPFB0684"	6680	26520	150	83	92	31	124	128	30	5	1	0	125	129	35	160	164	31	6	1	0	1.171	1.032	1.000	1.051	2.587	1.064	0.135	156	475	-76	-63	0.228	-41	-35	-32	-31	-50
2	6	20	"PFF72417"	"oPFF72417"	6870	26520	150	111	113	28	131	133	31	3	0	0	139	145	37	161	163	30	7	2	0	0.909	1.125	0.900	0.941	3.232	0.584	0.024	156	433	-42	-34	-0.138	-20	-22	-18	-16	-50
2	7	20	"PFG0010"	"oPFG0010"	7060	26520	150	103	108	31	136	137	30	5	1	0	142	148	33	160	161	34	8	3	0	1.833	2.333	1.308	1.214	2.911	0.379	0.015	156	467	-51	-40	0.874	-33	-18	-28	-12	-50
2	8	20	"PFBL B0035"	"oPFBLOB0035"	7270	26530	130	380	357	107	132	132	28	90	90	0	515	471	125	159	161	34	95	93	0	0.697	0.721	0.737	0.769	1.884	0.717	0.676	120	440	604	537	-0.522	248	356	225	312	0
2	9	20	"PFBL B0038"	"oPFBLOB0038"	7440	26520	150	89	94	29	118	121	29	5	0	0	123	130	29	149	152	27	7	0	0	1.115	1.263	1.077	1.178	3.015	1.178	0.116	156	464	-55	-43	0.158	-29	-26	-24	-19	-50
2	10	20	"PFG0012"	"oPFG0012"	7630	26520	150	103	106	25	115	118	27	6	1	0	142	143	27	148	150	27	8	1	0	2.000	1.800	0.833	0.944	3.558	1.168	0.010	156	451	-18	-14	1.000	-12	-6	-9	-5	-50
2	11	20	"PFD66974"	"oPFD66974"	7820	26520	150	122	126	35	122	124	26	22	10	0	154	154	39	157	160	26	17	7	0	0.000	-1.333	0.864	0.936	3.114	0.732	0.039	156	468	-3	1	Error	0	-3	4	-3	-50
2	12	20	"PFL0029"	"oPFL0029"	8030	26530	140	145	145	38	123	125	27	45	17	0	365	366	115	157	160	26	94	92	0	0.106	0.105	0.183	0.168	2.235	0.101	0.111	156	424	230	231	-3.241	22	208	22	209	0
2	13	20	"PFD66975"	"oPFD66975"	8220	26530	140	2915	2620	1058	118	121	27	99	98	0	1118	1007	357	154	156	25	98	97	0	2.901	2.933	2.932	2.479	2.470	3.231	0.780	156	363	3761	3355	1.537	2797	964	2502	853	0
2	14	20	"PFM60473"	"oPFM60473"	8390	26520	150	127	189	146	120	124	29	37	26	0	150	248	544	156	157	27	27	21	0	-1.167	0.750	1.140	1.166	3.011	0.037	0.015	156	370	1	161	Error	7	-6	69	92	-50
2	15	20	"PFM60503"	"oPFM60503"	8540	26520	140	443	417	128	123	125	29	96	92	0	383	380	118	155	156	28	93	91	0	1.404	1.307	1.373	1.309	2.289	1.255	0.663	156	356	548	519	0.489	320	228	294	225	0
2	16	20	"PFL0061"	"oPFL0061"	8720	26520	130	355	331	108	121	122	26	90	86	0	478	453	156	150	152	27	91	91	0	0.713	0.693	0.693	0.617	2.229	0.623	0.645	120	376	562	513	-0.487	234	328	210	303	0
2	17	20	"PFG0034"	"oPFG0034"	8910	26520	140	535	517	178	119	121	26	98	92	0	995	925	335	149	151	28	97	95	0	0.492	0.513	0.497	0.513	2.105	0.468	0.762	156	498	1262	1174	-1.024	416	846	398	776	0
2	18	20	"PFF72455"	"oPFF72455"	9140	26520	150	105	106	25	121	123	27	5	1	0	137	139	28	146	150	31	10	0	0	1.778	2.143	0.973	1.178	3.463	0.634	0.017	156	486	-25	-22	0.830	-16	-9	-15	-7	-50
2	19	20	"PFM60505"	"oPFM60505"	9290	26530	130	161	158	45	120	123	27	59	34	0	189	191	49	145	150	31	60	32	0	0.932	0.826	0.934	0.893	3.333	0.795	0.111	120	404	85	84	-0.102	41	44	38	46	0
2	20	20	"PFL0063"	"oPFL0063"	9480	26530	130	127	130	32	119	122	28	29	9	0	226	233	64	144	147	28	84	69	0	0.098	0.124	0.297	0.297	3.155	0.130	0.036	120	474	90	100	-3.358	8	82	11	89	0
2	21	20	"PFJ12800"	"oPFJ12800"	9670	26530	120	123	128	34	123	126	27	22	4	0	250	247	61	142	145	27	90	80	0	0.000	0.048	0.245	0.213	2.995	0.082	0.019	120	464	108	110	Error	0	108	5	105	0
2	22	20	"PFF72460"	"oPFF72460"	9860	26530	130	122	126	33	119	123	25	22	11	0	274	275	66	143	145	26	93	90	0	0.023	0.053	0.160	0.155	3.321	0.053	0.015	120	616	134	139	-5.448	3	131	7	132	0
2	1	21	"PFK12904"	"oPFK12904"	5920	26710	150	616	800	669	114	171	284	57	48	0	561	494	305	145	169	125	62	55	0	1.207	1.966	2.113	1.503	3.236	2.254	0.774	156	653	918	1035	0.271	502	416	686	349	-50
2	2	21	"PFM60507"	"oPFM60507"	6070	26710	130	946	885	270	122	124	28	98	98	0	662	626	177	155	157	27	97	96	0	1.625	1.620	1.635	1.631	1.847	1.710	0.748	120	334	1331	1234	0.701	824	507	763	471	0
2	3	21	"PFK12905"	"oPFK12905"	6260	26710	130	155	160	48	123	126	30	51	29	0	472	469	148	157	164	69	90	89	0	0.102	0.119	0.140	0.136	2.378	0.115	0.218	120	401	347	349	-3.299	32	315	37	312	0
2	4	21	"PFF72461"	"oPFF72461"	6450	26710	130	2175	1994	577	123	127	31	100	100	0	8933	8306	2285	159	164	66	100	100	0	0.234	0.230	0.236	0.232	1.653	0.211	0.830	120	452	10826	10018	-2.096	2052	8774	1871	8147	0
2	5	21	"PFN0268"	"oPFN0268"	6640	26710	140	758	721	228	124	127	29	99	98	0	462	442	137	158	164	34	95	91	0	2.086	2.102	2.206	2.087	2.129	2.180	0.714	156	499	938	881	1.060	634	304	597	284	0
2	6	21	"PFL0071"	"oPFL0071"	6870	26710	150	120	125	34	128	132	35	15	2	0	189	194	51	156	163	34	48	28	0	-0.242	-0.079	0.600	0.668	3.709	0.002	0.000	156	510	25	35	Error	-8	33	-3	38	-50
2	7	21	"PFG0037"	"oPFG0037"	7060	26710	150	154	162	48	128	132	35	40	19	0	169	172	40	154	156	29	30	10	0	1.733	1.889	1.472	1.309	4.404	2.682	0.075	156	460	41	52	0.794	26	15	34	18	-50
2	8	21	"PFJ12801"	"oPFJ12801"	7210	26720	130	121	122	26	127	129	30	9	1	0	296	299	70	150	153	27	97	94	0	-0.041	-0.034	0.115	0.118	3.683	30.060	0.007	120	383	140	144	Error	-6	146	-5	149	0
2	9	21	"PFBL B0124"	"oPFBLOB0124"	7400	26710	140	448	434	140	127	128	31	94	92	0	256	256	67	151	154	26	87	74	0	3.057	2.924	2.749	2.963	2.137	3.266	0.519	156	431	426	412	1.612	321	105	307	105	0
2	10	21	"PFI17675"	"oPFI17675"	7590	26710	130	477	454	128	119	120	28	99	95	0	4045	3843	1088	150	153	27	100	100	0	0.092	0.091	0.091	0.089	1.658	0.080	0.749	120	429	4253	4028	-3.444	358	3895	335	3693	0
2	11	21	"PFI17677"	"oPFI17677"	7790	26710	140	841	800	244	122	123	27	98	98	0	464	450	129	154	156	27	96	94	0	2.319	2.291	2.339	2.133	2.308	2.402	0.763	156	538	1029	974	1.214	719	310	678	296	0
2	12	21	"PFBL B0128"	"oPFBLOB0128"	8010	26710	150	105	108	28	122	123	26	8	1	0	138	144	32	154	155	28	14	3	0	1.063	1.400	0.875	0.822	3.103	0.636	0.025	156	454	-33	-24	0.087	-17	-16	-14	-10	-50
2	13	21	"PFG0038"	"oPFG0038"	8170	26710	140	319	302	116	115	118	27	85	82	0	214	213	68	150	152	28	72	55	0	3.188	2.968	2.673	2.649	2.872	2.793	0.392	156	320	268	250	1.672	204	64	187	63	0
2	14	21	"PFF72465"	"oPFF72465"	8360	26710	140	1336	1235	404	122	125	28	100	100	0	1187	1066	361	155	157	30	96	95	0	1.176	1.222	1.196	1.290	2.262	1.223	0.794	156	413	2246	2024	0.234	1214	1032	1113	911	0
2	15	21	"PFI17678"	"oPFI17678"	8580	26710	150	103	106	25	127	129	29	3	0	0	170	173	44	155	157	30	37	16	0	-1.600	-1.167	0.977	0.985	4.425	3.749	0.014	156	451	-9	-3	Error	-24	15	-21	18	-50
2	16	21	"PFD66997"	"oPFD66997"	8720	26700	150	155	157	37	123	126	28	55	26	0	191	193	46	151	153	30	57	31	0	0.800	0.810	0.770	0.775	3.536	0.650	0.137	156	516	72	76	-0.322	32	40	34	42	-50
2	17	21	"PFM60539"	"oPFM60539"	8960	26710	150	105	108	31	121	124	27	8	1	0	129	129	28	146	151	30	5	0	0	0.941	0.765	1.042	0.980	3.706	0.621	0.024	156	561	-33	-30	-0.087	-16	-17	-13	-17	-50
2	18	21	"PFBL B0176"	"oPFBLOB0176"	9110	26710	140	1272	1194	400	121	124	28	100	100	0	810	765	252	143	147	29	96	94	0	1.726	1.725	1.743	1.814	2.219	1.801	0.789	156	457	1818	1695	0.787	1151	667	1073	622	0
2	19	21	"PFI17723"	"oPFI17723"	9310	26710	130	185	184	53	117	120	27	77	60	0	984	969	296	145	148	27	96	96	0	0.081	0.081	0.088	0.088	2.471	0.068	0.374	120	421	907	891	-3.625	68	839	67	824	0
2	20	21	"PFG0055"	"oPFG0055"	9490	26710	140	3580	3457	1232	111	113	27	100	100	0	1370	1287	503	142	145	27	95	94	0	2.825	2.922	2.851	2.922	1.707	3.028	0.816	156	438	4697	4491	1.498	3469	1228	3346	1145	0
2	21	21	"PFF72499"	"oPFF72499"	9680	26720	140	225	220	56	116	120	28	89	83	0	214	211	41	141	145	28	85	60	0	1.493	1.486	1.542	1.503	2.632	1.654	0.309	156	467	182	174	0.578	109	73	104	70	0
2	22	21	"PFF72501"	"oPFF72501"	9880	26720	130	155	154	36	118	122	27	55	32	0	257	257	67	140	143	27	89	84	0	0.316	0.308	0.328	0.313	2.833	0.225	0.129	120	577	154	153	-1.661	37	117	36	117	0
2	1	22	"PFI17727"	"oPFI17727"	5880	26900	130	267	260	74	115	136	178	30	0	0	287	282	82	146	160	97	72	22	0	1.078	1.066	0.997	1.046	2.050	0.969	0.493	120	653	293	281	0.108	152	141	145	136	0
2	2	22	"PFF72502"	"oPFF72502"	6090	26900	140	230	232	66	120	122	27	87	80	0	210	209	47	152	153	27	71	53	0	1.897	1.965	1.791	1.721	2.898	2.230	0.234	156	673	168	169	0.923	110	58	112	57	0
2	3	22	"PFA32037"	"oPFA32037"	6270	26900	140	283	278	64	122	125	27	97	92	0	238	239	50	152	156	29	89	73	0	1.872	1.793	1.843	1.754	2.265	1.652	0.371	156	671	247	243	0.905	161	86	156	87	0
2	4	22	"PFM60541"	"oPFM60541"	6470	26900	140	479	446	159	124	128	29	92	89	0	320	313	91	155	158	30	92	86	0	2.152	2.038	2.053	1.879	2.361	2.123	0.624	156	657	520	480	1.105	355	165	322	158	0
2	5	22	"PFL0145"	"oPFL0145"	6650	26900	140	477	454	136	119	122	30	98	96	0	351	351	92	152	154	31	94	91	0	1.799	1.683	1.734	1.633	1.954	1.743	0.668	156	647	557	534	0.847	358	199	335	199	0
2	6	22	"PFL0147"	"oPFL0147"	6840	26900	140	339	335	99	119	123	31	92	91	0	433	413	124	151	155	32	91	89	0	0.780	0.824	0.843	0.853	2.317	0.774	0.647	156	678	502	478	-0.358	220	282	216	262	0
2	7	22	"PFF72508"	"oPFF72508"	7040	26900	140	270	256	79	122	128	32	86	81	0	265	261	70	153	156	29	86	79	0	1.321	1.241	1.278	1.245	2.165	1.259	0.427	156	656	260	242	0.402	148	112	134	108	0
2	8	22	"PFF72510"	"oPFF72510"	7250	26900	150	102	109	35	126	129	29	12	3	0	132	140	33	153	155	28	13	3	0	1.143	1.308	1.179	1.166	2.985	1.235	0.064	156	698	-45	-30	0.193	-24	-21	-17	-13	-50
2	9	22	"PFM60545"	"oPFM60545"	7440	26900	150	109	114	34	123	126	28	11	5	0	139	143	31	153	155	28	10	2	0	1.000	0.900	1.000	1.036	2.713	1.010	0.056	156	656	-28	-19	0.000	-14	-14	-9	-10	-50
2	10	22	"PFM60547"	"oPFM60547"	7600	26900	140	209	212	65	119	122	27	85	69	0	259	260	72	151	152	28	87	73	0	0.833	0.853	0.870	0.870	2.674	0.776	0.405	156	635	198	202	-0.263	90	108	93	109	0
2	11	22	"PFL0150"	"oPFL0150"	7800	26900	140	759	741	254	113	116	28	98	97	0	396	377	115	143	145	28	91	89	0	2.553	2.684	2.597	2.686	2.096	2.818	0.729	156	719	899	862	1.352	646	253	628	234	0
2	12	22	"PFL0152"	"oPFL0152"	8010	26900	150	101	107	28	113	116	26	13	3	0	153	158	36	142	144	27	30	15	0	-1.091	-0.375	0.981	0.913	4.409	0.204	0.003	156	718	-1	10	Error	-12	11	-6	16	-50
2	13	22	"PFL0154"	"oPFL0154"	8200	26900	150	102	105	29	113	115	25	16	1	0	118	122	29	143	145	26	6	1	0	0.440	0.381	0.685	0.677	4.013	0.502	0.031	156	627	-36	-29	-1.184	-11	-25	-8	-21	-50
2	14	22	"PFL0156"	"oPFL0156"	8370	26900	140	1046	1000	309	116	118	26	100	100	0	832	824	280	147	150	29	99	98	0	1.358	1.306	1.289	1.358	1.676	1.279	0.822	156	620	1615	1561	0.441	930	685	884	677	0
2	15	22	"PFBL B0186"	"oPFBLOB0186"	8560	26910	150	217	213	67	118	121	27	83	73	0	276	278	76	145	148	28	92	85	0	0.756	0.714	0.735	0.671	2.586	0.713	0.421	156	722	230	228	-0.404	99	131	95	133	0
2	16	22	"PFH0037"	"oPFH0037"	8750	26910	140	531	535	213	117	120	27	97	96	0	608	632	233	145	148	28	97	94	0	0.894	0.858	0.900	0.835	2.037	0.843	0.716	156	670	877	905	-0.161	414	463	418	487	0
2	17	22	"PFF72513"	"oPFF72513"	8930	26910	150	280	275	82	119	122	27	91	85	0	225	221	67	145	150	28	81	65	0	2.013	2.053	1.986	1.956	2.356	2.072	0.368	156	777	241	232	1.009	161	80	156	76	0
2	18	22	"PFM60550"	"oPFM60550"	9150	26900	150	108	111	30	120	122	28	12	1	0	129	133	32	144	147	27	10	4	0	0.800	0.818	0.886	1.017	3.606	0.619	0.021	156	735	-27	-20	-0.322	-12	-15	-9	-11	-50
2	19	22	"EMPTY"	"EMPTY"	9340	26900	150	113	113	23	114	117	27	10	1	0	139	142	23	142	145	25	12	3	0	0.333	100000.000	0.963	0.860	4.712	0.723	0.003	156	699	-4	-1	-1.585	-1	-3	-1	0	-75
2	20	22	"EMPTY"	"EMPTY"	9530	26900	150	85	87	18	109	111	26	0	0	0	135	137	23	140	143	26	10	1	0	4.800	7.333	1.333	1.556	3.105	0.053	0.000	156	664	-29	-25	2.263	-24	-5	-22	-3	-75
2	21	22	"EMPTY"	"EMPTY"	9720	26900	150	112	115	26	110	114	27	19	5	0	140	143	29	140	143	27	17	6	0	100000.000	1.667	0.817	0.849	4.668	0.361	0.004	156	675	2	8	16.610	2	0	5	3	-75
2	22	22	"EMPTY"	"EMPTY"	9910	26900	150	111	113	24	114	117	26	11	2	0	138	143	25	139	141	25	18	5	0	3.000	-0.250	1.084	1.045	3.571	9.676	0.000	156	931	-4	3	1.585	-3	-1	-1	4	-75
3	1	1	"PFE0652"	"E9164_1"	10190	22800	120	806	785	254	119	120	26	100	100	0	438	445	130	150	152	28	99	97	0	2.385	2.258	2.295	2.381	1.946	2.433	0.706	120	558	975	961	1.254	687	288	666	295	0
3	2	1	"PFE0127"	"E15452_2"	10370	22810	130	2441	2408	1014	121	124	27	99	99	0	2061	2077	671	151	155	28	100	100	0	1.215	1.187	1.277	1.042	2.257	1.297	0.749	120	589	4230	4213	0.281	2320	1910	2287	1926	0
3	3	1	"PFE0630"	"E8314_1"	10560	22810	120	346	342	124	117	121	28	96	94	0	964	917	396	152	157	31	96	96	0	0.282	0.294	0.302	0.299	2.324	0.267	0.642	120	568	1041	990	-1.826	229	812	225	765	0
3	4	1	"PFE0335"	"E23986_4"	10750	22810	120	1401	1377	594	121	123	29	100	95	0	8475	8226	2938	150	156	33	100	100	0	0.154	0.156	0.167	0.151	1.832	0.148	0.767	120	573	9605	9332	-2.701	1280	8325	1256	8076	0
3	5	1	"PFE0497"	"E3038_1"	10940	22810	120	367	371	119	126	129	29	95	93	0	1458	1450	536	157	162	34	100	100	0	0.185	0.189	0.193	0.179	1.737	0.172	0.708	120	543	1542	1538	-2.433	241	1301	245	1293	0
3	6	1	"PFE0489"	"E29931_1"	11120	22810	120	704	700	266	127	130	30	99	98	0	881	886	313	154	159	31	100	99	0	0.794	0.783	0.797	0.777	1.977	0.756	0.725	120	567	1304	1305	-0.333	577	727	573	732	0
3	7	1	"PFE0152"	"E16122_8"	11320	22810	120	284	281	90	120	123	29	94	88	0	1706	1645	851	151	153	30	100	100	0	0.105	0.108	0.109	0.122	2.329	0.081	0.556	120	583	1719	1655	-3.245	164	1555	161	1494	0
3	8	1	"PFE0560"	"E5006_15"	11510	22810	120	155	155	37	123	127	31	50	21	0	469	472	136	151	153	31	98	95	0	0.101	0.100	0.134	0.120	2.895	0.057	0.057	120	564	350	353	-3.313	32	318	32	321	0
3	9	1	"PFE0506"	"E3215_1"	11700	22810	120	24241	23340	9623	133	135	33	100	100	0	8966	8317	3853	155	158	31	100	99	0	2.736	2.843	2.629	2.912	2.053	3.032	0.756	120	561	32919	31369	1.452	24108	8811	23207	8162	0
3	10	1	"PFF0276"	"F18248_2"	11890	22810	130	1438	1383	396	119	123	34	100	100	0	1192	1111	388	145	148	31	96	95	0	1.260	1.308	1.223	1.344	2.012	1.292	0.740	120	638	2366	2230	0.333	1319	1047	1264	966	0
3	11	1	"PFF1508"	"F59453_1"	12070	22810	110	193	190	54	117	120	34	76	57	0	696	666	234	140	147	50	97	91	0	0.137	0.139	0.149	0.151	1.879	0.124	0.340	80	488	632	599	-2.871	76	556	73	526	0
3	12	1	"PFF1029"	"F4425_1"	12260	22810	120	2711	2630	1076	109	112	29	100	100	0	2350	2248	1104	139	145	47	98	97	0	1.177	1.195	1.091	1.275	2.501	1.135	0.678	120	603	4813	4630	0.235	2602	2211	2521	2109	0
3	13	1	"PFF0774"	"F35531_1"	12470	22810	120	2102	1922	734	113	117	45	100	99	0	1262	1200	420	139	143	28	97	95	0	1.771	1.705	1.720	1.706	2.603	1.856	0.704	120	577	3112	2870	0.825	1989	1123	1809	1061	0
3	14	1	"PFF0382"	"F21003_1"	12660	22810	120	204	205	54	116	120	44	80	49	0	208	206	46	144	147	27	78	56	0	1.375	1.435	1.360	1.547	2.380	1.426	0.235	120	567	152	151	0.459	88	64	89	62	0
3	15	1	"PFF0437"	"F22770_1"	12840	22810	130	14467	14259	4961	115	118	26	100	100	0	7920	7488	3137	144	147	25	98	95	0	1.846	1.926	1.804	1.857	1.602	1.993	0.755	120	635	22128	21488	0.884	14352	7776	14144	7344	0
3	16	1	"PFF0027"	"F10724_1"	13040	22810	120	206	205	52	117	120	28	85	70	0	221	220	50	144	147	27	81	70	0	1.156	1.158	1.149	1.146	2.728	1.131	0.302	120	564	166	164	0.209	89	77	88	76	0
3	17	1	"PFF0760"	"F35197_2"	13220	22810	120	6034	5760	2212	118	120	28	100	100	0	3758	3418	1595	144	147	28	98	96	0	1.637	1.723	1.645	1.840	2.383	1.749	0.740	120	574	9530	8916	0.711	5916	3614	5642	3274	0
3	18	1	"PFF0169"	"F15775_1"	13420	22810	120	240	232	63	118	120	27	87	79	0	319	324	93	147	150	30	95	88	0	0.709	0.644	0.666	0.597	2.163	0.592	0.518	120	599	294	291	-0.496	122	172	114	177	0
3	19	1	"PFF1930"	"F960_5"	13610	22810	120	2101	2118	845	116	118	26	100	100	0	2232	2229	983	145	149	33	96	96	0	0.951	0.961	0.910	1.016	2.495	0.901	0.729	120	586	4072	4086	-0.072	1985	2087	2002	2084	0
3	20	1	"PFF0151"	"F15196_1"	13800	22810	120	5105	4885	1782	117	121	28	100	100	0	2959	2728	1125	145	148	27	98	97	0	1.773	1.846	1.754	1.906	2.063	1.949	0.723	120	625	7802	7351	0.826	4988	2814	4768	2583	0
3	21	1	"PFF1609"	"F63380_2"	14040	22820	150	120	128	34	121	125	33	19	5	0	150	151	30	144	147	28	23	3	0	-0.167	1.000	1.188	1.233	4.287	2.255	0.012	156	782	5	14	Error	-1	6	7	7	-50
3	22	1	"PFF1869"	"F7374_2"	14210	22820	150	124	129	35	114	118	27	29	10	0	167	172	44	142	144	27	46	26	0	0.400	0.500	0.800	0.853	4.907	0.165	0.074	156	882	35	45	-1.322	10	25	15	30	-50
3	1	2	"PFF1444"	"F5729_1"	10220	23000	150	121	123	25	126	128	29	9	1	0	168	173	35	172	185	62	6	0	0	1.250	-3.000	0.764	0.849	3.731	0.180	0.025	156	751	-9	-2	0.322	-5	-4	-3	1	-50
3	2	2	"PFF0230"	"F17039_3"	10390	23000	120	393	390	123	120	122	28	99	98	0	369	348	104	159	162	29	92	87	0	1.300	1.429	1.344	1.383	2.099	1.486	0.566	120	445	483	459	0.379	273	210	270	189	0
3	3	2	"PFM0480"	"M38913_8"	10580	23000	120	2036	1882	682	118	121	29	100	100	0	1195	1109	389	155	160	29	99	98	0	1.844	1.849	1.794	1.879	2.179	1.951	0.743	120	506	2958	2718	0.883	1918	1040	1764	954	0
3	4	2	"PFM0579"	"M446_3"	10790	23000	120	260	261	87	122	125	30	88	80	0	842	829	287	157	160	29	95	95	0	0.201	0.207	0.203	0.197	2.133	0.178	0.506	120	490	823	811	-2.311	138	685	139	672	0
3	5	2	"PFM0717"	"M5299_3"	10960	23000	120	294	298	106	127	130	30	88	83	0	222	229	61	161	164	31	71	49	0	2.738	2.515	2.523	2.695	2.732	2.775	0.309	120	470	228	239	1.453	167	61	171	68	0
3	6	2	"PFM0868"	"M724_5"	11160	23000	120	502	491	166	128	131	30	96	96	0	351	364	117	159	163	30	92	88	0	1.948	1.771	1.773	1.746	2.265	1.863	0.599	120	527	566	568	0.962	374	192	363	205	0
3	7	2	"PFM0875"	"M783_4"	11360	23000	120	1360	1309	512	129	131	28	100	99	0	863	824	310	158	160	28	98	96	0	1.746	1.772	1.846	1.845	2.501	1.940	0.686	120	508	1936	1846	0.804	1231	705	1180	666	0
3	8	2	"PFM0093"	"M16622_6"	11550	23000	120	209	209	58	130	131	29	77	65	0	1026	987	354	155	158	27	100	99	0	0.091	0.095	0.097	0.099	2.601	0.079	0.363	120	478	950	911	-3.463	79	871	79	832	0
3	9	2	"PFM0612"	"M45542_7"	11730	23000	120	2768	2551	970	122	124	30	100	100	0	1306	1216	473	152	152	28	98	95	0	2.293	2.283	2.291	2.460	2.324	2.406	0.730	120	474	3800	3493	1.197	2646	1154	2429	1064	0
3	10	2	"PFM0634"	"M46791_1"	11930	23000	120	2377	2177	838	113	116	28	100	100	0	1664	1580	577	143	146	26	100	98	0	1.488	1.436	1.489	1.459	2.341	1.513	0.710	120	493	3785	3501	0.574	2264	1521	2064	1437	0
3	11	2	"PFM0704"	"M52103_1"	12110	23000	120	149	154	39	117	119	29	54	27	0	377	376	104	146	151	48	94	88	0	0.139	0.161	0.162	0.160	2.634	0.123	0.139	120	533	263	267	-2.852	32	231	37	230	0
3	12	2	"PFM0190"	"M22662_1"	12320	23000	150	118	120	31	120	121	29	16	4	0	147	156	37	149	153	34	21	6	0	1.000	0.000	0.857	0.900	4.190	1.172	0.037	156	644	-4	7	0.000	-2	-2	0	7	-50
3	13	2	"PFM0225"	"M24933_4"	12490	23000	130	3301	3316	1171	125	128	29	100	100	0	1616	1661	629	152	155	28	99	99	0	2.169	2.115	1.976	2.245	2.111	2.220	0.733	120	488	4640	4700	1.117	3176	1464	3191	1509	0
3	14	2	"PFM0412"	"M36754_1"	12680	23010	120	558	523	198	122	126	28	95	90	0	1998	1961	634	152	153	27	100	100	0	0.236	0.222	0.234	0.204	2.094	0.208	0.680	120	507	2282	2210	-2.082	436	1846	401	1809	0
3	15	2	"PFM0630"	"M46462_5"	12880	23000	130	2486	2433	860	121	124	26	100	100	0	1263	1234	457	153	155	29	95	95	0	2.131	2.139	1.941	2.015	1.655	2.196	0.761	120	578	3475	3393	1.091	2365	1110	2312	1081	0
3	16	2	"PFM0465"	"M38247_1"	13070	23000	120	912	913	318	121	125	30	100	99	0	785	772	278	151	154	29	97	96	0	1.248	1.275	1.179	1.282	2.236	1.267	0.664	120	496	1425	1413	0.319	791	634	792	621	0
3	17	2	"PFM0026"	"M11919_1"	13250	23010	130	15901	14703	6330	122	127	32	100	100	0	13464	12935	4241	153	156	31	100	100	0	1.185	1.141	1.185	0.983	2.254	1.271	0.759	120	495	29090	27363	0.245	15779	13311	14581	12782	0
3	18	2	"PFM0819"	"M5894_4"	13430	23010	120	206	214	58	125	127	30	84	67	0	608	603	185	149	155	36	97	96	0	0.176	0.196	0.200	0.194	2.481	0.161	0.398	120	490	540	543	-2.503	81	459	89	454	0
3	19	2	"PFM0473"	"M38757_6"	13630	23010	120	331	319	109	121	124	28	90	85	0	338	340	89	148	152	32	96	95	0	1.105	1.031	1.103	0.971	2.745	1.093	0.472	120	533	400	390	0.144	210	190	198	192	0
3	20	2	"PFM0062"	"M14235_3"	13820	23000	130	12208	12017	4516	126	129	32	100	100	0	4609	4284	1911	151	153	28	97	95	0	2.710	2.877	2.639	2.816	1.924	3.005	0.730	120	545	16540	16024	1.438	12082	4458	11891	4133	0
3	21	2	"PFM0821"	"M59170_2"	14010	23000	120	13998	13115	4084	129	133	35	100	100	0	4060	3726	1489	149	152	27	97	97	0	3.546	3.630	3.302	3.535	1.682	3.851	0.744	120	497	17780	16563	1.826	13869	3911	12986	3577	0
3	22	2	"PFN0022"	"N127_5"	14210	23000	120	172	176	43	120	123	30	74	39	0	342	345	108	145	148	27	92	90	0	0.264	0.280	0.284	0.276	2.584	0.232	0.275	120	558	249	256	-1.922	52	197	56	200	0
3	1	3	"PFN0013"	"N127_32"	10220	23200	130	198	240	418	123	125	27	76	59	0	354	517	1902	181	185	40	90	85	0	0.434	0.348	0.431	0.426	2.704	0.013	0.003	120	628	248	453	-1.206	75	173	117	336	0
3	2	3	"PFN0021"	"N127_48"	10410	23190	120	602	622	201	120	121	29	100	99	0	506	501	144	165	167	32	98	97	0	1.413	1.494	1.399	1.457	1.973	1.564	0.612	120	514	823	838	0.499	482	341	502	336	0
3	3	3	"PFN0027"	"N128_1"	10600	23190	150	127	129	32	113	118	28	34	9	0	171	176	42	157	158	28	37	16	0	1.000	0.842	1.000	1.050	3.862	0.376	0.008	156	612	28	35	0.000	14	14	16	19	-50
3	4	3	"PFN0057"	"N128_56"	10800	23190	120	532	513	165	113	117	26	99	97	0	542	530	166	153	154	26	95	94	0	1.077	1.061	1.050	1.035	2.192	1.019	0.630	120	457	808	777	0.107	419	389	400	377	0
3	5	3	"PFB0078"	"B297"	10980	23190	120	471	465	150	116	120	27	97	96	0	393	385	100	153	155	27	97	95	0	1.479	1.504	1.465	1.409	2.224	1.624	0.620	120	482	595	581	0.565	355	240	349	232	0
3	6	3	"PFB0080"	"B3"	11170	23190	120	572	544	151	120	123	28	99	97	0	722	663	187	155	157	29	99	95	0	0.797	0.835	0.792	0.887	2.169	0.794	0.698	120	493	1019	932	-0.327	452	567	424	508	0
3	7	3	"PFB0083"	"B306"	11370	23190	130	229	229	54	125	127	28	90	82	0	231	232	52	155	158	30	80	58	0	1.368	1.351	1.328	1.341	2.418	1.303	0.266	120	559	180	181	0.453	104	76	104	77	0
3	8	3	"PFB0085"	"B310"	11560	23190	120	1293	1185	421	124	127	29	99	99	0	872	828	218	153	157	29	100	100	0	1.626	1.572	1.708	1.455	2.091	1.774	0.731	120	479	1888	1736	0.701	1169	719	1061	675	0
3	9	3	"PFB0090"	"B32"	11750	23190	150	126	131	35	118	122	30	28	10	0	159	162	43	151	153	29	28	8	0	1.000	1.182	0.887	0.791	3.904	0.696	0.034	156	596	16	24	0.000	8	8	13	11	-50
3	10	3	"PFB0092"	"B322"	11930	23190	120	168	170	47	111	115	27	77	53	0	302	300	86	146	150	29	94	86	0	0.365	0.383	0.366	0.354	2.661	0.288	0.224	120	471	213	213	-1.453	57	156	59	154	0
3	11	3	"PFB0109"	"B366"	12110	23190	110	180	188	56	112	116	29	82	55	0	424	417	118	145	155	52	93	91	0	0.244	0.279	0.298	0.267	2.252	0.257	0.448	80	473	347	348	-2.037	68	279	76	272	0
3	12	3	"PFB0111"	"B370"	12310	23190	110	116	120	32	114	118	32	18	7	0	257	272	87	146	157	54	77	57	0	0.018	0.048	0.156	0.160	3.282	0.107	0.066	80	487	113	132	-5.794	2	111	6	126	0
3	13	3	"PFB0114"	"B374"	12510	23190	120	541	531	178	117	120	30	97	96	0	433	422	131	149	156	41	94	90	0	1.493	1.516	1.453	1.402	2.121	1.574	0.657	120	538	708	687	0.578	424	284	414	273	0
3	14	3	"PFB0120"	"B388"	12700	23190	120	288	293	83	117	120	28	96	92	0	241	243	58	148	151	28	88	76	0	1.839	1.853	1.898	1.874	2.296	2.005	0.428	120	527	264	271	0.879	171	93	176	95	0
3	15	3	"PFB0122"	"B391"	12890	23190	110	140	144	35	118	120	26	45	20	0	689	682	221	150	155	35	100	100	0	0.041	0.049	0.062	0.065	2.310	0.044	0.162	80	475	561	558	-4.615	22	539	26	532	0
3	16	3	"PFB0125"	"B397"	13080	23190	110	224	227	66	114	117	28	91	80	0	362	362	89	150	156	42	95	93	0	0.519	0.533	0.557	0.499	2.402	0.495	0.527	80	493	322	325	-0.947	110	212	113	212	0
3	17	3	"PFB0143"	"B440"	13280	23190	150	118	120	25	113	118	30	15	3	0	136	142	28	148	153	37	8	0	0	-0.417	-1.167	0.784	0.770	3.900	0.405	0.004	156	572	-7	1	Error	5	-12	7	-6	-50
3	18	3	"PFB0145"	"B444"	13450	23190	110	152	151	33	114	116	28	57	22	0	471	473	115	141	149	51	98	96	0	0.115	0.111	0.130	0.105	2.459	0.098	0.200	80	426	368	369	-3.118	38	330	37	332	0
3	19	3	"PFB0147"	"B449"	13660	23200	120	144	147	33	110	113	29	55	28	0	453	463	148	137	144	49	98	95	0	0.108	0.113	0.128	0.122	2.193	0.093	0.191	120	515	350	363	-3.216	34	316	37	326	0
3	20	3	"PFB0149"	"B453"	13840	23190	120	1604	1544	541	113	115	31	100	100	0	857	871	320	141	145	29	97	97	0	2.082	1.960	1.857	1.975	1.867	2.029	0.739	120	518	2207	2161	1.058	1491	716	1431	730	0
3	21	3	"PFB0151"	"B456"	14040	23200	120	170	169	40	112	115	27	72	55	0	913	882	291	141	144	27	99	99	0	0.075	0.077	0.077	0.080	2.234	0.068	0.352	120	523	830	798	-3.734	58	772	57	741	0
3	22	3	"PFB0153"	"B458"	14220	23200	130	138	139	32	113	114	27	45	17	0	290	287	65	139	142	26	95	95	0	0.166	0.176	0.220	0.191	2.522	0.178	0.112	120	648	176	174	-2.595	25	151	26	148	0
3	1	4	"PFB0170"	"B491"	10240	23380	120	1486	1462	459	115	118	26	100	100	0	1547	1438	542	155	158	31	98	97	0	0.985	1.050	0.979	1.174	2.506	0.992	0.725	120	597	2763	2630	-0.022	1371	1392	1347	1283	0
3	2	4	"PFB0172"	"B496"	10440	23390	110	142	150	44	114	116	27	50	23	0	230	229	57	151	156	30	82	61	0	0.354	0.462	0.600	0.546	3.107	0.354	0.132	80	459	107	114	-1.496	28	79	36	78	0
3	3	4	"PFB0174"	"B498"	10620	23380	120	111	116	28	109	113	27	21	4	0	254	258	69	149	152	27	90	80	0	0.019	0.064	0.219	0.200	3.059	107.465	0.000	120	475	107	116	-5.714	2	105	7	109	0
3	4	4	"PFB0177"	"B50"	10800	23380	150	113	118	29	110	113	25	21	8	0	151	156	32	149	151	26	25	9	0	1.500	1.143	1.115	1.207	4.332	1.252	0.008	156	597	5	15	0.585	3	2	8	7	-50
3	5	4	"PFB0179"	"B504"	11000	23380	120	579	574	182	112	113	25	98	98	0	565	541	189	146	150	26	93	90	0	1.115	1.170	1.073	1.217	2.309	1.129	0.666	120	484	886	857	0.156	467	419	462	395	0
3	6	4	"PFB0181"	"B506"	11180	23380	150	147	150	37	115	116	26	55	33	0	167	171	35	148	151	27	42	15	0	1.684	1.522	1.343	1.347	3.652	1.416	0.029	156	595	51	58	0.752	32	19	35	23	-50
3	7	4	"PFD0024"	"D12635_25"	11380	23380	130	169	168	42	118	119	26	65	48	0	643	623	200	147	151	27	98	97	0	0.103	0.105	0.118	0.118	2.555	0.095	0.331	120	543	547	526	-3.282	51	496	50	476	0
3	8	4	"PFD0027"	"D12635_33"	11570	23380	120	257	260	71	121	123	27	94	89	0	262	258	55	148	151	26	91	85	0	1.193	1.264	1.211	1.213	2.293	1.364	0.431	120	519	250	249	0.255	136	114	139	110	0
3	9	4	"PFD0029"	"D12635_37"	11750	23380	110	136	139	30	122	126	30	28	10	0	435	443	107	150	155	37	98	97	0	0.049	0.058	0.089	0.090	2.692	0.059	0.058	80	443	299	310	-4.347	14	285	17	293	0
3	10	4	"PFD0031"	"D12635_39"	11950	23380	120	1804	1717	617	120	126	30	100	100	0	1043	980	361	152	156	36	98	97	0	1.890	1.929	1.880	2.061	2.241	1.971	0.778	120	535	2575	2425	0.918	1684	891	1597	828	0
3	11	4	"PFD0034"	"D12635_48"	12140	23380	120	1314	1248	390	116	120	29	100	100	0	772	739	246	145	153	48	94	93	0	1.911	1.906	1.793	2.024	2.112	1.968	0.746	120	530	1825	1726	0.934	1198	627	1132	594	0
3	12	4	"PFD0036"	"D12635_51"	12340	23380	120	2198	2075	686	110	113	27	100	100	0	2532	2301	924	141	146	37	96	95	0	0.873	0.910	0.884	0.960	2.305	0.848	0.757	120	481	4479	4125	-0.195	2088	2391	1965	2160	0
3	13	4	"PFD0064"	"D16785_11"	12510	23390	120	127	130	30	111	114	27	35	14	0	242	249	60	142	146	29	94	80	0	0.160	0.178	0.297	0.233	3.042	0.097	0.029	120	495	116	126	-2.644	16	100	19	107	0
3	14	4	"PFD0066"	"D16785_17"	12710	23380	110	114	120	32	112	116	29	26	6	0	255	253	42	146	151	29	98	83	0	0.018	0.075	0.295	0.223	3.585	0.030	0.002	80	443	111	115	-5.768	2	109	8	107	0
3	15	4	"PFD0069"	"D16785_21"	12890	23380	130	495	484	144	113	117	27	98	97	0	418	408	111	146	149	33	95	93	0	1.404	1.416	1.359	1.377	1.976	1.428	0.670	120	610	654	633	0.490	382	272	371	262	0
3	16	4	"PFD0073"	"D16785_3"	13090	23380	110	411	406	105	112	113	24	100	100	0	3928	3831	1189	146	155	89	100	100	0	0.079	0.080	0.078	0.079	1.613	0.070	0.688	80	480	4081	3979	-3.661	299	3782	294	3685	0
3	17	4	"PFD0075"	"D16785_33"	13280	23380	150	121	124	28	112	114	25	27	9	0	163	164	29	143	153	79	1	0	0	0.450	0.571	0.842	0.843	3.883	0.022	0.002	156	639	29	33	-1.152	9	20	12	21	-50
3	18	4	"PFD0077"	"D16785_36"	13470	23380	120	1270	1190	373	103	107	25	100	99	0	1023	930	369	132	140	49	95	93	0	1.310	1.362	1.269	1.502	2.543	1.309	0.709	120	521	2058	1885	0.389	1167	891	1087	798	0
3	19	4	"PFD0096"	"D17715_112"	13660	23380	120	962	969	302	92	93	23	100	100	0	708	723	273	121	124	23	96	95	0	1.482	1.457	1.357	1.573	2.324	1.445	0.736	120	502	1457	1479	0.568	870	587	877	602	0
3	20	4	"PFD0098"	"D17715_12"	13850	23380	110	172	173	44	96	98	25	87	68	0	319	330	101	126	132	33	96	93	0	0.394	0.377	0.374	0.367	2.223	0.298	0.375	80	475	269	281	-1.345	76	193	77	204	0
3	21	4	"PFD0102"	"D17715_13"	14040	23380	110	255	255	58	100	101	24	98	96	0	610	593	144	130	138	46	100	100	0	0.323	0.335	0.331	0.334	1.491	0.300	0.643	80	479	635	618	-1.631	155	480	155	463	0
3	22	4	"PFD0104"	"D17715_134"	14230	23390	120	120	125	25	105	107	24	38	16	0	304	307	69	136	140	40	97	89	0	0.089	0.117	0.149	0.133	2.699	0.082	0.064	120	566	183	191	-3.485	15	168	20	171	0
3	1	5	"PFD0106"	"D17715_138"	10240	23570	120	128	132	32	114	117	26	35	15	0	292	290	75	145	147	25	93	89	0	0.095	0.124	0.190	0.224	3.310	0.086	0.035	120	577	161	163	-3.392	14	147	18	145	0
3	2	5	"PFD0108"	"D17715_140"	10440	23570	120	142	141	36	114	115	25	51	23	0	443	450	137	145	147	25	96	95	0	0.094	0.089	0.112	0.112	2.666	0.076	0.134	120	540	326	332	-3.412	28	298	27	305	0
3	3	5	"PFD0130"	"D17715_44"	10630	23570	110	207	207	62	112	114	26	87	75	0	233	230	55	146	149	27	82	71	0	1.092	1.131	1.186	1.153	2.588	1.089	0.400	80	457	182	179	0.127	95	87	95	84	0
3	4	5	"PFD0132"	"D17715_47"	10820	23570	120	186	186	47	110	112	25	87	70	0	275	280	75	146	152	30	93	84	0	0.589	0.567	0.556	0.551	2.215	0.480	0.342	120	519	205	210	-0.763	76	129	76	134	0
3	5	5	"PFD0134"	"D17715_5"	11030	23570	100	136	138	32	109	112	25	52	22	0	199	202	46	146	150	30	71	46	0	0.509	0.518	0.605	0.569	3.160	0.269	0.064	80	408	80	85	-0.973	27	53	29	56	0
3	6	5	"PFD0136"	"D17715_51"	11200	23570	120	294	285	84	108	111	23	95	91	0	250	251	66	145	147	27	87	80	0	1.771	1.670	1.757	1.747	2.649	1.714	0.467	120	480	291	283	0.825	186	105	177	106	0
3	7	5	"PFD0138"	"D17715_56"	11400	23570	130	1634	1614	480	113	114	23	100	99	0	1150	1078	401	143	145	25	98	95	0	1.510	1.605	1.484	1.713	2.218	1.596	0.729	120	523	2528	2436	0.595	1521	1007	1501	935	0
3	8	5	"PFD0141"	"D17715_61"	11570	23570	110	127	131	32	116	118	26	33	12	0	269	268	69	146	150	33	88	75	0	0.089	0.123	0.211	0.236	3.174	0.086	0.033	80	414	134	137	-3.483	11	123	15	122	0
3	9	5	"PFE0196"	"E18169_1"	11760	23570	130	720	794	328	117	120	28	100	100	0	697	727	238	147	152	39	100	100	0	1.096	1.167	1.217	1.104	1.713	1.286	0.736	120	554	1153	1257	0.133	603	550	677	580	0
3	10	5	"PFE0199"	"E18440_1"	11940	23570	120	640	633	230	116	120	27	99	95	0	548	541	153	147	148	26	99	98	0	1.307	1.312	1.255	1.185	2.308	1.422	0.679	120	464	925	911	0.386	524	401	517	394	0
3	11	5	"PFE0201"	"E18440_5"	12130	23570	130	167	169	43	119	122	26	75	45	0	237	242	54	146	148	25	90	81	0	0.527	0.521	0.576	0.583	2.477	0.437	0.167	120	507	139	146	-0.923	48	91	50	96	0
3	12	5	"PFE0203"	"E18445_1"	12310	23560	120	974	897	381	118	121	26	96	96	0	498	514	144	143	146	26	100	98	0	2.411	2.100	2.170	1.717	2.911	2.592	0.655	120	483	1211	1150	1.270	856	355	779	371	0
3	13	5	"PFE0206"	"E18512_1"	12500	23550	110	572	572	201	120	122	30	98	98	0	359	373	100	144	150	40	100	96	0	2.102	1.974	1.916	1.906	1.919	2.281	0.666	80	440	667	681	1.072	452	215	452	229	0
3	14	5	"PFE0208"	"E18512_4"	12710	23570	150	125	127	29	119	123	31	19	4	0	156	157	34	147	153	38	17	3	0	0.667	0.800	0.810	0.828	3.784	0.450	0.026	156	636	15	18	-0.585	6	9	8	10	-50
3	15	5	"PFE0230"	"E19008_1"	12900	23570	130	1903	1757	652	112	115	26	99	98	0	1036	1015	257	144	145	28	100	100	0	2.008	1.889	1.932	1.624	2.219	2.152	0.813	120	511	2683	2516	1.006	1791	892	1645	871	0
3	16	5	"PFE0234"	"E19248_7"	13080	23560	110	172	168	45	113	115	27	72	52	0	672	703	315	145	161	126	92	81	0	0.112	0.099	0.128	0.118	2.150	0.086	0.416	80	464	586	613	-3.159	59	527	55	558	0
3	17	5	"PFE0237"	"E19278_2"	13280	23570	120	482	481	190	114	117	28	97	95	0	314	320	90	146	155	90	81	47	0	2.190	2.109	2.134	2.007	2.694	2.463	0.562	120	530	536	541	1.131	368	168	367	174	0
3	18	5	"PFE0239"	"E19278_6"	13500	23590	150	116	117	29	105	108	27	26	6	0	146	148	29	132	136	27	32	9	0	0.786	0.750	1.000	1.023	3.818	1.189	0.045	156	540	25	28	-0.348	11	14	12	16	-50
3	19	5	"PFE0243"	"E19631_3"	13660	23570	120	626	581	225	94	96	22	98	96	0	1015	940	339	121	124	23	98	95	0	0.595	0.595	0.602	0.622	2.816	0.545	0.646	120	412	1426	1306	-0.749	532	894	487	819	0
3	20	5	"PFE0246"	"E19695_2"	13850	23570	120	847	814	303	94	96	23	100	99	0	462	461	169	124	129	32	94	90	0	2.228	2.136	2.138	2.201	2.809	2.396	0.591	120	536	1091	1057	1.156	753	338	720	337	0
3	21	5	"PFE0270"	"E20800_3"	14040	23570	110	144	143	35	94	97	22	73	53	0	321	316	81	124	129	42	91	88	0	0.254	0.255	0.246	0.243	3.099	0.203	0.313	80	475	247	241	-1.978	50	197	49	192	0
3	22	5	"PFE0275"	"E21089_1"	14240	23570	150	108	111	32	100	103	23	30	11	0	136	141	32	131	136	36	17	5	0	1.600	1.100	1.050	1.041	3.534	0.764	0.019	156	802	13	21	0.678	8	5	11	10	-50
3	1	6	"PFE0277"	"E21208_2"	10220	23760	150	140	144	48	115	118	28	46	25	0	161	166	37	144	148	27	37	16	0	1.471	1.318	1.438	1.437	3.001	1.573	0.072	156	851	42	51	0.556	25	17	29	22	-50
3	2	6	"PFE0279"	"E21208_4"	10440	23760	120	159	160	42	117	120	32	59	28	0	267	269	57	143	147	27	98	92	0	0.339	0.341	0.394	0.353	3.040	0.337	0.171	120	528	166	169	-1.562	42	124	43	126	0
3	3	6	"PFE0282"	"E21586_1"	10630	23760	120	784	762	318	114	117	34	97	94	0	634	660	228	145	147	27	99	99	0	1.370	1.258	1.349	1.222	2.380	1.353	0.656	120	452	1159	1163	0.454	670	489	648	515	0
3	4	6	"PFE0285"	"E21786_1"	10820	23750	120	1503	1411	689	108	111	25	97	95	0	924	922	309	143	147	28	99	99	0	1.786	1.673	1.719	1.364	2.563	1.984	0.760	120	395	2176	2082	0.837	1395	781	1303	779	0
3	5	6	"PFE0322"	"E23195_1"	10980	23750	120	269	262	73	108	112	26	95	89	0	298	306	64	143	147	28	96	94	0	1.039	0.945	0.946	0.899	2.479	0.984	0.524	120	510	316	317	0.055	161	155	154	163	0
3	6	6	"PFE0330"	"E23784_1"	11180	23740	110	154	155	44	111	113	25	63	41	0	642	616	186	144	150	44	96	95	0	0.086	0.093	0.103	0.094	2.177	0.086	0.264	80	475	541	516	-3.534	43	498	44	472	0
3	7	6	"PFE0333"	"E23986_1"	11380	23750	120	163	164	51	112	113	24	72	51	0	318	309	109	140	146	43	87	79	0	0.287	0.308	0.313	0.300	2.488	0.253	0.268	120	507	229	221	-1.803	51	178	52	169	0
3	8	6	"PFE0342"	"E24470_2"	11570	23750	120	988	892	350	110	110	23	95	92	0	939	886	268	140	145	31	97	96	0	1.099	1.048	1.028	0.890	2.761	1.130	0.726	120	496	1677	1528	0.136	878	799	782	746	0
3	9	6	"PFE0347"	"E24550_1"	11760	23760	150	133	134	34	110	114	25	42	20	0	164	167	35	143	147	32	37	12	0	1.095	1.000	0.860	0.969	3.838	1.000	0.028	156	592	44	48	0.131	23	21	24	24	-50
3	10	6	"PFE0349"	"E24569_3"	11950	23750	120	237	239	70	113	116	25	90	85	0	436	416	107	143	145	26	93	93	0	0.423	0.462	0.455	0.500	2.911	0.399	0.475	120	480	417	399	-1.241	124	293	126	273	0
3	11	6	"PFF0266"	"F17836_2"	12140	23750	120	365	344	105	119	120	27	95	86	0	655	640	178	143	146	26	96	96	0	0.480	0.453	0.455	0.429	2.298	0.415	0.577	120	487	758	722	-1.057	246	512	225	497	0
3	12	6	"PFF0268"	"F17989_2"	12330	23750	120	308	306	85	119	122	30	95	90	0	503	489	145	144	147	25	94	90	0	0.526	0.542	0.564	0.596	3.275	0.494	0.574	120	498	548	532	-0.926	189	359	187	345	0
3	13	6	"PFF0274"	"F18154_3"	12520	23760	150	131	135	36	119	122	31	32	10	0	158	160	37	145	151	36	25	8	0	0.923	1.067	1.156	1.177	4.147	1.310	0.004	156	693	25	31	-0.115	12	13	16	15	-50
3	14	6	"PFF0278"	"F18417_1"	12720	23750	120	647	613	206	119	121	28	100	97	0	1350	1210	439	145	148	26	97	95	0	0.438	0.464	0.467	0.484	2.765	0.414	0.697	120	494	1733	1559	-1.190	528	1205	494	1065	0
3	15	6	"PFF0285"	"F18525_1"	12910	23750	120	783	743	234	108	111	26	99	99	0	464	452	150	138	142	26	96	92	0	2.071	2.022	2.006	2.065	2.057	2.065	0.712	120	465	1001	949	1.050	675	326	635	314	0
3	16	6	"PFF0289"	"F18567_3"	13090	23760	150	102	108	35	108	111	27	16	8	0	130	138	35	139	148	84	1	0	0	0.667	0.000	0.776	0.750	4.056	0.151	0.067	156	629	-15	-1	-0.585	-6	-9	0	-1	-50
3	17	6	"PFF0323"	"F19549_1"	13280	23750	120	1698	1515	554	108	111	25	98	97	0	1441	1356	410	138	140	26	99	99	0	1.220	1.155	1.160	1.034	2.314	1.212	0.774	120	480	2893	2625	0.287	1590	1303	1407	1218	0
3	18	6	"PFF0329"	"F19626_1"	13480	23760	150	115	116	26	109	112	26	21	5	0	137	141	29	137	139	24	20	7	0	100000.000	1.750	1.183	1.125	3.909	0.667	0.006	156	520	6	11	16.610	6	0	7	4	-50
3	19	6	"PFF0332"	"F19746_5"	13670	23760	150	113	120	36	105	108	23	31	14	0	148	153	33	136	136	24	31	16	0	0.667	0.882	1.000	1.039	3.789	0.844	0.016	156	500	20	32	-0.585	8	12	15	17	-50
3	20	6	"PFF0334"	"F19787_2"	13860	23760	120	21435	18327	7553	106	108	24	100	100	0	9628	8595	3160	132	134	24	100	100	0	2.246	2.153	2.099	1.901	2.473	2.368	0.770	120	482	30825	26684	1.167	21329	9496	18221	8463	0
3	21	6	"PFF0336"	"F19828_2"	14050	23760	120	303	292	80	103	106	25	92	90	0	234	230	44	130	131	24	95	87	0	1.923	1.890	2.113	1.735	2.662	5.238	0.193	120	503	304	289	0.943	200	104	189	100	0
3	22	6	"PFF0338"	"F19846_4"	14240	23760	150	113	117	31	103	107	55	8	0	0	142	148	42	131	134	25	35	16	0	0.909	0.824	0.675	0.748	4.009	0.154	0.001	156	766	21	31	-0.138	10	11	14	17	-50
3	1	7	"PFF0364"	"F20448_4"	10250	23940	120	463	451	133	112	115	27	100	97	0	797	724	242	142	146	26	96	95	0	0.536	0.582	0.583	0.634	2.581	0.526	0.710	120	570	1006	921	-0.900	351	655	339	582	0
3	2	7	"PFF0366"	"F20625_1"	10440	23950	120	1286	1131	444	111	118	35	95	95	0	726	687	223	142	144	26	95	94	0	2.012	1.872	1.884	1.717	3.195	2.082	0.697	120	507	1759	1565	1.009	1175	584	1020	545	0
3	3	7	"PFF0369"	"F20760_1"	10630	23940	130	507	492	114	113	118	35	100	99	0	652	630	142	140	143	26	99	99	0	0.770	0.773	0.814	0.778	1.697	0.749	0.774	120	482	906	869	-0.378	394	512	379	490	0
3	4	7	"PFF0372"	"F20855_1"	10770	23920	150	135	141	36	113	120	36	35	10	0	159	161	32	141	146	29	35	11	0	1.222	1.400	1.000	1.106	3.032	1.350	0.108	156	629	40	48	0.290	22	18	28	20	-50
3	5	7	"PFF0375"	"F20870_2"	11020	23950	120	180	177	48	114	118	31	69	52	0	296	294	76	140	145	28	91	90	0	0.423	0.409	0.407	0.352	2.698	0.367	0.292	120	593	222	217	-1.241	66	156	63	154	0
3	6	7	"PFF0378"	"F20896_3"	11220	23950	150	128	129	30	113	116	26	37	9	0	153	156	38	141	147	41	23	5	0	1.250	1.067	0.905	0.869	3.494	0.475	0.027	156	612	27	31	0.322	15	12	16	15	-50
3	7	7	"PFF0409"	"F22107_2"	11380	23950	150	122	124	29	112	114	25	31	9	0	148	151	34	140	145	39	16	4	0	1.250	1.091	0.971	0.976	4.165	1.296	0.002	156	566	18	23	0.322	10	8	12	11	-50
3	8	7	"PFF0415"	"F22233_2"	11590	23950	120	213	208	59	112	114	25	88	77	0	531	516	144	141	144	26	99	99	0	0.259	0.256	0.253	0.254	2.144	0.228	0.506	120	504	491	471	-1.949	101	390	96	375	0
3	9	7	"PFF0417"	"F2227_1"	11780	23950	120	870	825	291	115	118	26	98	98	0	863	812	216	141	144	26	99	99	0	1.046	1.058	1.070	0.972	2.565	1.116	0.729	120	481	1477	1381	0.064	755	722	710	671	0
3	10	7	"PFF0420"	"F22395_1"	11980	23960	150	121	124	29	117	119	27	23	5	0	148	150	31	142	145	27	25	8	0	0.667	0.875	0.800	0.752	3.811	0.952	0.001	156	594	10	15	-0.585	4	6	7	8	-50
3	11	7	"PFF0431"	"F22631_1"	12190	23950	150	124	127	35	119	121	29	22	8	0	143	145	34	144	149	37	13	2	0	-5.000	8.000	0.904	0.884	3.553	1.422	0.002	156	593	4	9	Error	5	-1	8	1	-50
3	12	7	"PFF0435"	"F22741_2"	12340	23950	110	298	287	63	118	121	31	97	93	0	583	567	146	147	154	44	98	98	0	0.413	0.402	0.419	0.402	1.832	0.339	0.592	80	410	616	589	-1.276	180	436	169	420	0
3	13	7	"PFF1070"	"F45236_1"	12540	23950	120	1299	1147	420	113	117	30	100	96	0	1200	1099	368	143	151	42	96	95	0	1.122	1.082	1.096	1.027	3.327	1.121	0.668	120	523	2243	1990	0.166	1186	1057	1034	956	0
3	14	7	"PFF1072"	"F4524_3"	12720	23950	110	216	226	70	113	115	28	92	83	0	391	392	101	140	146	37	97	96	0	0.410	0.448	0.418	0.408	2.224	0.384	0.446	80	485	354	365	-1.285	103	251	113	252	0
3	15	7	"PFF1075"	"F45282_1"	12930	23950	120	397	373	134	109	112	26	92	88	0	557	536	163	137	144	36	95	95	0	0.686	0.662	0.669	0.563	2.871	0.650	0.623	120	539	708	663	-0.544	288	420	264	399	0
3	16	7	"PFF1077"	"F45296_2"	13100	23950	110	141	142	34	107	111	25	57	31	0	346	351	87	138	142	30	98	92	0	0.163	0.164	0.187	0.177	2.326	0.144	0.195	80	431	242	248	-2.613	34	208	35	213	0
3	17	7	"PFF1080"	"F45354_1"	13300	23950	120	1080	994	363	111	113	26	100	99	0	634	597	184	138	141	30	95	95	0	1.954	1.924	2.039	1.805	2.705	2.213	0.650	120	543	1465	1342	0.966	969	496	883	459	0
3	18	7	"PFF1082"	"F4541_1"	13490	23950	120	2381	2119	868	112	113	24	99	98	0	1463	1379	458	140	143	26	99	97	0	1.715	1.620	1.721	1.411	3.292	1.815	0.704	120	479	3592	3246	0.778	2269	1323	2007	1239	0
3	19	7	"PFF1120"	"F46301_17"	13680	23950	120	1837	1700	677	107	110	24	99	99	0	897	844	246	137	139	24	99	97	0	2.276	2.253	2.292	1.972	2.954	2.638	0.720	120	479	2490	2300	1.187	1730	760	1593	707	0
3	20	7	"PFF1128"	"F46381_1"	13870	23950	120	3659	3419	1057	109	112	24	100	100	0	1899	1781	545	135	137	25	98	98	0	2.012	2.011	2.024	1.966	2.395	2.168	0.763	120	480	5314	4956	1.009	3550	1764	3310	1646	0
3	21	7	"PFF1133"	"F46513_1"	14060	23950	120	5787	5390	2080	109	111	24	100	100	0	3132	3001	977	131	135	25	100	100	0	1.892	1.840	1.902	1.743	2.715	2.083	0.721	120	478	8679	8151	0.920	5678	3001	5281	2870	0
3	22	7	"PFF1136"	"F46584_1"	14250	23950	120	16786	14598	5637	108	111	27	100	100	0	6821	6134	1971	133	136	26	100	100	0	2.494	2.415	2.438	2.182	2.877	2.767	0.752	120	555	23366	20491	1.318	16678	6688	14490	6001	0
3	1	8	"PFF1138"	"F46705_1"	10270	24130	110	5398	4935	1546	113	120	77	100	100	0	2390	2199	667	142	158	162	100	100	0	2.351	2.344	2.250	2.298	1.673	2.504	0.813	80	515	7533	6879	1.233	5285	2248	4822	2057	0
3	2	8	"PFF1140"	"F46816_1"	10450	24130	110	1013	950	298	114	122	82	97	96	0	518	499	141	142	162	174	87	60	0	2.391	2.342	2.247	2.306	1.944	2.483	0.741	80	463	1275	1193	1.258	899	376	836	357	0
3	3	8	"PFF1163"	"F47563_1"	10650	24140	110	138	135	30	112	116	30	38	7	0	259	261	97	140	146	39	90	70	0	0.218	0.190	0.277	0.269	3.227	0.124	0.061	80	479	145	144	-2.194	26	119	23	121	0
3	4	8	"PFF1165"	"F47822_1"	10830	24130	110	700	667	230	113	117	31	96	93	0	376	373	111	141	146	33	93	91	0	2.498	2.388	2.243	2.297	1.742	2.414	0.723	80	520	822	786	1.321	587	235	554	232	0
3	5	8	"PFF1167"	"F47864_3"	11030	24130	110	687	657	192	110	115	30	100	98	0	429	418	96	145	147	35	98	96	0	2.032	2.004	2.038	2.018	1.882	2.193	0.742	80	473	861	820	1.023	577	284	547	273	0
3	6	8	"PFF1175"	"F48138_1"	11220	24140	120	173	175	47	112	116	28	78	55	0	208	205	51	140	144	32	76	54	0	0.897	0.969	0.925	0.897	3.028	0.854	0.170	120	456	129	128	-0.157	61	68	63	65	0
3	7	8	"PFF1179"	"F48181_2"	11410	24140	120	2518	2235	889	114	118	28	100	97	0	1109	1042	352	141	143	24	99	99	0	2.483	2.354	2.380	2.037	2.933	2.677	0.741	120	390	3372	3022	1.312	2404	968	2121	901	0
3	8	8	"PFF1182"	"F48253_3"	11570	24140	150	128	131	30	116	119	26	30	12	0	154	153	26	142	145	27	26	5	0	1.000	1.364	1.396	1.429	4.348	4.353	0.000	156	522	24	26	0.000	12	12	15	11	-50
3	9	8	"PFF1197"	"F48515_1"	11780	24140	120	661	615	236	120	121	25	94	90	0	649	616	205	140	144	27	98	95	0	1.063	1.040	1.078	0.946	2.859	1.080	0.735	120	509	1050	971	0.088	541	509	495	476	0
3	10	8	"PFF1204"	"F48839_1"	11980	24140	120	480	451	155	120	123	30	94	91	0	452	439	131	140	144	25	96	95	0	1.154	1.107	1.162	1.065	2.468	1.169	0.598	120	380	672	630	0.206	360	312	331	299	0
3	11	8	"PFF1208"	"F49178_1"	12140	24140	150	131	132	33	119	123	31	28	6	0	155	159	33	144	148	27	32	10	0	1.091	0.867	1.216	1.082	3.783	2.669	0.003	156	521	23	28	0.126	12	11	13	15	-50
3	12	8	"PFF1210"	"F4934_1"	12360	24140	120	339	327	104	113	116	27	93	91	0	477	462	141	142	148	40	96	91	0	0.675	0.669	0.709	0.715	2.523	0.616	0.620	120	509	561	534	-0.568	226	335	214	320	0
3	13	8	"PFF1215"	"F49538_1"	12550	24140	120	3643	3289	1322	108	111	25	100	98	0	2461	2330	703	140	142	28	100	100	0	1.523	1.453	1.480	1.247	2.429	1.601	0.799	120	486	5856	5371	0.607	3535	2321	3181	2190	0
3	14	8	"PFF1218"	"F49644_4"	12750	24140	120	214	210	59	110	113	26	87	77	0	639	618	200	141	145	37	96	95	0	0.209	0.210	0.211	0.207	2.653	0.169	0.470	120	507	602	577	-2.260	104	498	100	477	0
3	15	8	"PFF1901"	"F8433_1"	12930	24140	120	243	246	76	111	113	24	94	87	0	1048	1006	298	141	144	26	98	98	0	0.146	0.156	0.155	0.146	1.973	0.141	0.621	120	482	1039	1000	-2.781	132	907	135	865	0
3	16	8	"PFF1905"	"F8612_1"	13130	24140	120	178	182	62	112	114	25	72	55	0	1721	1616	572	145	151	78	96	95	0	0.042	0.048	0.053	0.058	2.350	0.044	0.390	120	488	1642	1541	-4.578	66	1576	70	1471	0
3	17	8	"PFF1913"	"F8921_1"	13310	24140	120	1781	1619	722	114	118	27	100	97	0	2342	2132	884	146	153	79	95	94	0	0.759	0.758	0.781	0.782	3.887	0.726	0.696	120	478	3863	3491	-0.398	1667	2196	1505	1986	0
3	18	8	"PFF1915"	"F8939_2"	13510	24140	120	563	525	193	114	122	47	89	86	0	471	450	128	146	150	33	95	94	0	1.382	1.352	1.370	1.244	2.601	1.515	0.629	120	501	774	715	0.466	449	325	411	304	0
3	19	8	"PFF1919"	"F9091_1"	13690	24140	120	162	161	41	108	111	25	73	50	0	392	384	94	140	144	30	99	96	0	0.214	0.217	0.242	0.211	2.308	0.179	0.299	120	443	306	297	-2.222	54	252	53	244	0
3	20	8	"PFF1921"	"F9247_1"	13870	24130	120	433	405	134	105	107	25	95	92	0	396	387	97	134	138	26	97	93	0	1.252	1.186	1.234	1.090	2.566	1.305	0.587	120	431	590	553	0.324	328	262	300	253	0
3	21	8	"PFI0014"	"I10798_1"	14050	24140	150	100	101	24	104	107	25	10	2	0	125	129	26	132	136	25	14	2	0	0.571	1.000	0.962	0.936	2.959	0.443	0.005	156	613	-11	-6	-0.807	-4	-7	-3	-3	-50
3	22	8	"PFI0017"	"I10882_1"	14240	24120	110	409	404	89	105	109	25	100	100	0	657	649	122	133	138	30	100	100	0	0.580	0.579	0.556	0.567	1.440	0.573	0.776	80	495	828	815	-0.785	304	524	299	516	0
3	1	9	"PFI0023"	"I11056_2"	10260	24320	120	143	156	42	108	115	73	23	3	0	185	189	48	138	153	154	2	0	0	0.745	0.941	0.941	0.850	3.405	0.854	0.141	120	584	82	99	-0.425	35	47	48	51	0
3	2	9	"PFI0029"	"I11211_1"	10450	24310	120	136	139	34	111	115	29	41	14	0	238	242	57	139	147	46	83	53	0	0.253	0.272	0.321	0.294	2.997	0.228	0.113	120	509	124	131	-1.986	25	99	28	103	0
3	3	9	"PFI0033"	"I11281_1"	10620	24320	150	115	117	27	113	116	31	12	3	0	137	141	30	142	149	42	10	0	0	-0.400	-4.000	0.889	0.827	4.444	1.391	0.000	156	653	-3	3	Error	2	-5	4	-1	-50
3	4	9	"PFI0035"	"I11342_1"	10820	24310	110	531	533	112	108	112	30	100	100	0	846	842	153	140	145	45	100	100	0	0.599	0.605	0.613	0.595	1.426	0.554	0.772	80	478	1129	1127	-0.739	423	706	425	702	0
3	5	9	"PFI0056"	"I12038_2"	11020	24320	120	143	146	38	109	112	26	55	35	0	187	188	42	140	146	45	52	14	0	0.723	0.771	0.868	0.913	3.131	0.570	0.063	120	518	81	85	-0.467	34	47	37	48	0
3	6	9	"PFI0058"	"I12132_1"	11210	24310	120	1439	1348	443	112	114	26	99	99	0	837	856	551	137	140	25	93	93	0	1.896	1.719	1.895	1.803	1.864	1.515	0.567	120	529	2027	1955	0.923	1327	700	1236	719	0
3	7	9	"PFI0060"	"I12159_3"	11430	24330	150	127	131	33	112	117	27	34	14	0	155	158	33	140	143	26	32	11	0	1.000	1.056	1.022	1.061	4.153	1.006	0.045	156	483	30	37	0.000	15	15	19	18	-50
3	8	9	"PFI0063"	"I12192_2"	11570	24330	150	108	113	29	115	118	26	14	4	0	134	139	32	142	145	28	15	4	0	0.875	0.667	0.867	0.810	4.786	0.623	0.012	156	456	-15	-5	-0.193	-7	-8	-2	-3	-50
3	9	9	"PFI0069"	"I12412_1"	11780	24320	120	571	524	176	116	119	26	93	91	0	379	374	94	142	146	29	95	94	0	1.920	1.759	1.806	1.624	2.087	1.963	0.688	120	496	692	640	0.941	455	237	408	232	0
3	10	9	"PFI0072"	"I12552_2"	11970	24310	120	15719	14373	4684	122	125	31	100	100	0	5728	5101	2158	145	150	30	96	95	0	2.794	2.876	2.765	3.036	2.057	2.904	0.829	120	477	21180	19207	1.482	15597	5583	14251	4956	0
3	11	9	"PFI0105"	"I13369_2"	12170	24310	110	350	333	105	123	126	35	90	86	0	272	269	79	146	153	35	87	81	0	1.802	1.707	1.750	1.695	2.261	1.882	0.389	80	443	353	333	0.849	227	126	210	123	0
3	12	9	"PFI0107"	"I13466_1"	12360	24310	120	376	359	95	112	115	29	98	96	0	451	418	128	140	145	32	90	89	0	0.849	0.888	0.856	0.966	2.397	0.805	0.649	120	500	575	525	-0.236	264	311	247	278	0
3	13	9	"PFI0111"	"I13569_2"	12550	24320	120	962	871	309	108	111	25	99	96	0	905	863	234	140	142	26	100	98	0	1.116	1.055	1.073	0.968	2.636	1.106	0.700	120	431	1619	1486	0.159	854	765	763	723	0
3	14	9	"PFI0113"	"I13674_4"	12720	24330	150	119	124	31	111	114	26	31	11	0	148	152	31	145	147	27	23	8	0	2.667	1.857	1.013	0.988	3.535	0.699	0.006	156	584	11	20	1.415	8	3	13	7	-50
3	15	9	"PFI0118"	"I13901_1"	12940	24320	120	249	242	53	112	115	27	95	92	0	248	247	53	142	145	27	90	86	0	1.292	1.238	1.359	1.304	2.178	1.215	0.461	120	513	243	235	0.370	137	106	130	105	0
3	16	9	"PFI0122"	"I13918_1"	13130	24320	120	2456	2370	584	112	115	27	100	100	0	1645	1542	467	141	148	81	96	96	0	1.559	1.612	1.572	1.723	2.173	1.658	0.783	120	429	3848	3659	0.640	2344	1504	2258	1401	0
3	17	9	"PFJ0094"	"J1546_3"	13290	24330	150	119	124	34	115	120	30	23	8	0	149	153	30	146	152	75	3	0	0	1.333	1.286	0.825	0.851	4.281	4.722	0.001	156	542	7	16	0.415	4	3	9	7	-50
3	18	9	"PFJ0104"	"J157_2"	13490	24320	110	168	175	57	113	122	50	55	15	0	177	191	57	148	153	37	41	21	0	1.897	1.442	1.292	1.172	4.136	2.721	0.073	80	460	84	105	0.923	55	29	62	43	0
3	19	9	"PFJ0107"	"J1588_1"	13690	24320	120	438	425	171	106	111	34	87	85	0	557	541	162	140	145	32	96	95	0	0.796	0.796	0.784	0.691	2.855	0.845	0.562	120	508	749	720	-0.329	332	417	319	401	0
3	20	9	"PFJ0110"	"J1616_1"	13860	24330	150	103	105	23	101	103	24	19	5	0	130	134	27	133	137	25	16	3	0	-0.667	4.000	1.000	0.931	3.758	1.165	0.009	156	572	-1	5	Error	2	-3	4	1	-50
3	21	9	"PFJ0116"	"J163_7"	14070	24330	130	173	174	45	100	102	23	86	70	0	230	226	54	132	134	25	90	74	0	0.745	0.787	0.841	0.842	2.792	0.688	0.287	120	538	171	168	-0.425	73	98	74	94	0
3	22	9	"PFJ0119"	"J167_13"	14280	24330	120	179	176	50	101	104	24	83	71	0	398	394	136	132	134	28	93	90	0	0.293	0.286	0.273	0.271	2.310	0.211	0.368	120	620	344	337	-1.770	78	266	75	262	0
3	1	10	"PFJ0157"	"J183_4"	10240	24510	150	132	136	39	108	111	26	47	20	0	229	256	126	140	151	52	55	48	0	0.270	0.241	0.311	0.435	5.218	0.119	0.107	156	910	113	144	-1.891	24	89	28	116	-50
3	2	10	"PFJ0159"	"J183_6"	10450	24520	90	147	143	39	115	119	30	51	17	0	198	204	50	150	165	61	38	9	0	0.667	0.519	1.103	1.010	3.059	0.289	0.017	52	401	80	82	-0.585	32	48	28	54	0
3	3	10	"PFJ0161"	"J183_8"	10660	24510	120	138	141	37	112	114	27	47	24	0	255	249	68	143	146	29	89	78	0	0.232	0.274	0.312	0.281	2.820	0.305	0.223	120	501	138	135	-2.107	26	112	29	106	0
3	4	10	"PFJ0165"	"J1901_2"	10810	24510	150	116	121	34	112	113	28	27	7	0	148	153	38	142	146	39	20	4	0	0.667	0.818	0.913	0.938	3.521	0.577	0.025	156	680	10	20	-0.585	4	6	9	11	-50
3	5	10	"PFJ0168"	"J191_1"	11020	24500	120	364	362	98	111	112	25	98	96	0	252	260	56	138	142	25	95	89	0	2.219	2.057	2.155	2.104	2.125	2.393	0.545	120	430	367	373	1.150	253	114	251	122	0
3	6	10	"PFJ0170"	"J191_6"	11140	24520	150	111	122	61	109	113	26	19	9	0	146	154	41	141	144	26	25	11	0	0.400	1.000	1.167	1.179	4.015	0.218	0.001	156	698	7	26	-1.322	2	5	13	13	-50
3	7	10	"PFJ0203"	"J21_13"	11420	24510	150	111	112	27	111	114	26	17	5	0	140	145	32	142	145	28	19	7	0	0.000	0.333	1.108	1.025	3.781	0.210	0.001	156	663	-2	4	Error	0	-2	1	3	-50
3	8	10	"PFJ0207"	"J21_24"	11610	24510	120	122	126	32	112	115	25	35	14	0	361	348	83	140	143	27	96	92	0	0.045	0.067	0.139	0.129	3.040	0.054	0.032	120	458	231	222	-4.466	10	221	14	208	0
3	9	10	"PFJ0209"	"J21_26"	11800	24510	120	124	126	29	108	112	24	39	14	0	433	421	118	137	141	28	96	95	0	0.054	0.063	0.091	0.093	2.466	0.053	0.067	120	499	312	302	-4.209	16	296	18	284	0
3	10	10	"PFJ0212"	"J21_31"	11980	24500	130	6622	6282	1963	113	118	28	100	100	0	5657	4960	1915	143	147	30	97	95	0	1.180	1.281	1.180	1.242	1.618	1.241	0.802	120	512	12023	10986	0.239	6509	5514	6169	4817	0
3	11	10	"PFJ0216"	"J21_9"	12150	24520	150	99	108	30	116	120	32	8	1	0	131	135	29	148	152	33	7	1	0	1.000	0.615	1.121	1.100	2.767	0.831	0.013	156	691	-34	-21	0.000	-17	-17	-8	-13	-50
3	12	10	"PFJ0218"	"J222_2"	12370	24510	120	164	164	46	110	114	26	74	50	0	342	338	103	144	146	27	93	87	0	0.273	0.278	0.283	0.291	2.790	0.245	0.321	120	492	252	248	-1.874	54	198	54	194	0
3	13	10	"PFJ0247"	"J242_2"	12530	24520	150	118	122	28	110	114	25	29	10	0	159	160	34	142	144	26	38	12	0	0.471	0.667	0.803	0.792	3.807	0.190	0.001	156	581	25	30	-1.087	8	17	12	18	-50
3	14	10	"PFJ0250"	"J245_1"	12740	24510	120	156	156	45	112	115	27	66	44	0	219	213	61	143	146	27	78	62	0	0.579	0.629	0.747	0.678	2.902	0.568	0.186	120	495	120	114	-0.788	44	76	44	70	0
3	15	10	"PFJ0252"	"J245_13"	12930	24510	120	143	144	33	113	116	28	54	21	0	240	241	53	141	144	27	90	81	0	0.303	0.310	0.369	0.331	2.614	0.242	0.089	120	521	129	131	-1.722	30	99	31	100	0
3	16	10	"PFJ0254"	"J245_5"	13110	24510	110	176	176	47	115	116	26	78	57	0	240	237	54	141	145	30	87	78	0	0.616	0.635	0.661	0.658	2.389	0.573	0.256	80	442	160	157	-0.699	61	99	61	96	0
3	17	10	"PFJ0257"	"J245_9"	13290	24520	150	119	122	33	114	116	26	21	7	0	139	140	27	143	147	31	11	0	0	-1.250	-2.667	1.000	0.970	4.469	0.251	0.000	156	585	1	5	Error	5	-4	8	-3	-50
3	18	10	"PFJ0259"	"J2465_2"	13480	24520	150	115	118	28	110	112	26	23	8	0	140	140	27	139	142	27	14	2	0	5.000	8.000	0.968	0.986	3.361	1.450	0.000	156	678	6	9	2.322	5	1	8	1	-50
3	19	10	"PFK0310"	"Kn2750_3"	13680	24520	90	129	137	41	107	108	25	46	26	0	167	170	51	134	137	24	51	40	0	0.667	0.833	0.837	0.896	2.600	0.805	0.056	52	382	55	66	-0.585	22	33	30	36	0
3	20	10	"PFK0321"	"Kn2865_1"	13890	24520	150	117	119	27	104	107	25	28	10	0	152	156	39	136	144	69	10	1	0	0.813	0.750	0.771	0.771	3.495	0.377	0.021	156	648	29	35	-0.300	13	16	15	20	-50
3	21	10	"PFK0331"	"Kn3020_1"	14070	24510	130	1198	1117	329	102	105	23	99	99	0	838	759	274	134	137	25	94	92	0	1.557	1.624	1.585	1.776	2.285	1.602	0.780	120	473	1800	1640	0.639	1096	704	1015	625	0
3	22	10	"PFK0339"	"Kn3094_1"	14250	24520	150	111	117	30	100	103	24	36	16	0	135	138	26	131	133	26	23	6	0	2.750	2.429	1.125	1.137	4.669	2.249	0.004	156	748	15	24	1.459	11	4	17	7	-50
3	1	11	"PFK0353"	"Kn3360_3"	10270	24700	120	196	198	64	107	109	23	86	80	0	171	173	41	138	146	45	35	10	0	2.697	2.600	2.119	2.428	3.247	2.941	0.149	120	600	122	126	1.431	89	33	91	35	0
3	2	11	"PFK0355"	"Kn3360_5"	10460	24700	110	133	135	41	106	109	23	51	28	0	436	408	147	137	144	46	88	87	0	0.090	0.107	0.178	0.155	3.027	0.088	0.196	80	433	326	300	-3.469	27	299	29	271	0
3	3	11	"PFK0384"	"Kn386_1"	10620	24730	150	123	126	32	110	114	29	29	10	0	155	159	37	142	150	60	12	0	0	1.000	0.941	0.878	0.933	3.174	0.243	0.046	156	730	26	33	0.000	13	13	16	17	-50
3	4	11	"PFK0387"	"Kn400_3"	10850	24710	120	264	260	80	109	112	27	90	89	0	1169	1144	381	140	143	25	100	100	0	0.151	0.150	0.143	0.149	2.037	0.132	0.600	120	567	1184	1155	-2.731	155	1029	151	1004	0
3	5	11	"PFK0390"	"Kn4028_2"	11040	24710	120	3033	2627	1141	109	111	25	96	95	0	1865	1671	608	140	143	24	97	96	0	1.695	1.645	1.663	1.268	3.211	1.800	0.745	120	496	4649	4049	0.761	2924	1725	2518	1531	0
3	6	11	"PFK0393"	"Kn4044_1"	11240	24710	130	115	115	27	111	114	27	19	6	0	251	257	70	141	143	25	90	80	0	0.036	0.034	0.181	0.207	3.207	0.019	0.001	120	604	114	120	-4.781	4	110	4	116	0
3	7	11	"PFK0400"	"Kn4252_3"	11430	24710	120	422	407	135	107	111	26	93	90	0	2517	2383	653	136	139	25	100	100	0	0.132	0.134	0.132	0.131	1.896	0.121	0.712	120	482	2696	2547	-2.918	315	2381	300	2247	0
3	8	11	"PFK0406"	"Kn434_1"	11610	24710	120	190	189	49	105	110	25	85	72	0	502	511	129	134	138	25	100	100	0	0.231	0.223	0.241	0.204	2.234	0.194	0.480	120	518	453	461	-2.114	85	368	84	377	0
3	9	11	"PFK0434"	"Kn5123_1"	11800	24710	120	213	205	56	106	110	24	92	81	0	373	371	102	137	140	27	95	91	0	0.453	0.423	0.420	0.441	2.144	0.356	0.471	120	529	343	333	-1.141	107	236	99	234	0
3	10	11	"PFK0438"	"Kn5186_3"	11990	24710	120	323	320	131	107	112	26	89	84	0	1199	1085	448	142	143	27	95	93	0	0.204	0.226	0.241	0.225	2.214	0.203	0.677	120	499	1273	1156	-2.291	216	1057	213	943	0
3	11	11	"PFK0449"	"Kn5414_1"	12180	24710	120	269	265	87	110	114	28	90	88	0	233	236	65	143	146	28	85	74	0	1.767	1.667	1.697	1.764	2.245	1.832	0.383	120	470	249	248	0.821	159	90	155	93	0
3	12	11	"PFK0454"	"Kn5561_2"	12370	24710	120	176	176	49	110	115	27	79	60	0	571	553	179	143	145	27	95	94	0	0.154	0.161	0.169	0.170	2.602	0.117	0.278	120	499	494	476	-2.697	66	428	66	410	0
3	13	11	"PFK0456"	"Kn5587_1"	12560	24710	120	926	866	270	110	114	25	97	96	0	8096	7850	2806	142	144	27	100	99	0	0.103	0.098	0.097	0.109	2.411	0.082	0.743	120	485	8770	8464	-3.285	816	7954	756	7708	0
3	14	11	"PFK0460"	"Kn569_3"	12750	24710	120	144	146	36	111	114	27	55	34	0	344	350	114	141	144	26	94	93	0	0.163	0.167	0.185	0.189	2.364	0.138	0.175	120	515	236	244	-2.621	33	203	35	209	0
3	15	11	"PFK0488"	"Kn67_1"	12940	24710	120	128	132	34	113	115	25	39	16	0	331	330	97	139	142	25	94	92	0	0.078	0.099	0.190	0.161	2.699	0.068	0.050	120	541	207	210	-3.678	15	192	19	191	0
3	16	11	"PFK0491"	"Kn6869_1"	13120	24710	110	236	236	78	116	116	25	88	78	0	911	861	275	142	149	63	96	95	0	0.156	0.167	0.173	0.174	2.124	0.144	0.499	80	502	889	839	-2.680	120	769	120	719	0
3	17	11	"PFK0496"	"Kn707_1"	13320	24710	120	3303	2844	1174	116	118	26	100	99	0	2343	2059	743	144	153	62	96	95	0	1.449	1.425	1.409	1.203	3.511	1.525	0.748	120	518	5386	4643	0.535	3187	2199	2728	1915	0
3	18	11	"PFK0507"	"Kn768_1"	13520	24710	130	261	261	86	112	114	25	90	87	0	406	396	115	141	144	27	93	91	0	0.562	0.584	0.599	0.671	2.446	0.535	0.505	120	551	414	404	-0.831	149	265	149	255	0
3	19	11	"PFK0510"	"Kn7854_1"	13710	24710	120	576	557	213	104	106	24	95	94	0	575	544	173	135	139	25	95	94	0	1.073	1.108	1.145	1.039	2.959	1.192	0.616	120	547	912	862	0.101	472	440	453	409	0
3	20	11	"PFK0516"	"Kn8017_1"	13880	24710	110	657	601	250	98	102	27	90	86	0	3784	3496	1296	133	163	246	92	91	0	0.153	0.150	0.164	0.212	3.787	0.130	0.629	80	430	4210	3866	-2.707	559	3651	503	3363	0
3	21	11	"PFK1023"	"Ks506_1"	14080	24710	120	1885	1750	616	105	109	26	100	100	0	1759	1644	504	132	158	220	97	93	0	1.094	1.088	1.124	1.006	2.400	1.114	0.751	120	537	3407	3157	0.130	1780	1627	1645	1512	0
3	22	11	"PFK1025"	"Ks506_6"	14280	24710	120	1774	1599	600	104	108	26	100	99	0	1000	936	295	131	135	25	95	94	0	1.922	1.857	1.844	1.659	2.838	2.072	0.722	120	555	2539	2300	0.942	1670	869	1495	805	0
3	1	12	"PFK1027"	"Ks509_1"	10280	24900	120	295	274	89	101	104	39	90	85	0	285	282	80	131	134	28	91	87	0	1.260	1.146	1.182	1.083	2.009	1.187	0.637	120	602	348	324	0.333	194	154	173	151	0
3	2	12	"PFK1030"	"Ks509_6"	10460	24890	110	200	194	59	105	109	33	81	66	0	583	551	207	135	149	76	87	86	0	0.212	0.214	0.216	0.223	2.373	0.195	0.535	80	476	543	505	-2.237	95	448	89	416	0
3	3	12	"PFK1033"	"Ks510_10"	10650	24900	110	194	185	68	111	115	31	72	65	0	469	443	147	142	161	94	87	82	0	0.254	0.246	0.296	0.271	2.173	0.199	0.346	80	462	410	375	-1.978	83	327	74	301	0
3	4	12	"PFK1036"	"Ks510_3"	10850	24900	110	136	143	56	112	116	29	43	21	0	454	428	121	142	155	68	92	90	0	0.077	0.108	0.137	0.114	3.577	0.080	0.101	80	494	336	317	-3.700	24	312	31	286	0
3	5	12	"PFK1051"	"Ks539_1"	11050	24900	120	2570	2280	911	109	111	24	98	97	0	2267	2005	720	139	142	28	99	97	0	1.156	1.163	1.148	1.094	2.151	1.206	0.822	120	525	4589	4037	0.210	2461	2128	2171	1866	0
3	6	12	"PFK1053"	"Ks545_4"	11240	24900	110	159	156	36	109	111	25	71	48	0	492	476	114	136	138	25	98	97	0	0.140	0.138	0.165	0.143	2.266	0.113	0.282	80	439	406	387	-2.832	50	356	47	340	0
3	7	12	"PFK1057"	"Ks54_4"	11420	24900	120	1090	991	349	106	108	24	95	94	0	762	722	245	132	137	26	94	94	0	1.562	1.500	1.452	1.333	3.375	1.621	0.669	120	497	1614	1475	0.643	984	630	885	590	0
3	8	12	"PFK1062"	"Ks5580_5"	11610	24900	110	265	262	82	104	109	34	90	82	0	757	719	203	133	140	41	98	96	0	0.258	0.270	0.298	0.259	2.039	0.238	0.627	80	460	785	744	-1.954	161	624	158	586	0
3	9	12	"PFK1065"	"Ks565_1"	11810	24910	130	305	287	91	107	111	26	91	85	0	489	482	131	139	144	40	94	93	0	0.566	0.525	0.529	0.479	2.217	0.504	0.637	120	556	548	523	-0.822	198	350	180	343	0
3	10	12	"PFK1067"	"Ks565_2"	12000	24900	120	914	859	293	108	112	25	100	100	0	611	557	189	141	144	28	93	90	0	1.715	1.805	1.759	1.952	2.073	1.837	0.755	120	438	1276	1167	0.778	806	470	751	416	0
3	11	12	"PFK1087"	"Ks56_4"	12150	24900	150	111	113	28	112	116	28	16	3	0	156	152	33	143	145	27	26	7	0	-0.077	0.111	0.650	0.713	4.033	0.407	0.018	156	658	12	10	Error	-1	13	1	9	-50
3	12	12	"PFK1089"	"Ks56_9"	12380	24900	120	312	308	77	112	115	28	95	95	0	327	317	93	141	143	25	92	90	0	1.075	1.114	1.098	1.163	2.199	1.005	0.609	120	545	386	372	0.105	200	186	196	176	0
3	13	12	"PFK1091"	"Ks586_5"	12570	24900	120	447	426	129	110	114	26	99	96	0	346	353	111	138	142	25	94	90	0	1.620	1.470	1.518	1.498	2.312	1.481	0.645	120	494	545	531	0.696	337	208	316	215	0
3	14	12	"PFK1096"	"Ks592_4"	12760	24900	120	962	877	308	109	113	27	98	96	0	990	892	312	141	144	26	93	92	0	1.005	1.023	0.996	0.952	2.599	1.004	0.687	120	487	1702	1519	0.007	853	849	768	751	0
3	15	12	"PFK1098"	"Ks595_2"	12940	24900	110	136	144	36	114	116	26	46	23	0	344	336	90	141	147	33	96	90	0	0.108	0.154	0.165	0.162	2.588	0.153	0.187	80	472	225	225	-3.206	22	203	30	195	0
3	16	12	"PFK1103"	"Ks5_1"	13140	24900	110	206	195	60	116	119	27	78	71	0	878	816	253	141	151	65	96	92	0	0.122	0.117	0.135	0.135	2.204	0.103	0.444	80	505	827	754	-3.034	90	737	79	675	0
3	17	12	"PFK1124"	"Ks646_6"	13330	24900	120	1190	1058	405	117	117	25	99	97	0	707	635	222	142	146	37	90	87	0	1.899	1.909	1.908	1.831	3.191	2.083	0.702	120	511	1638	1434	0.925	1073	565	941	493	0
3	18	12	"PFK1126"	"Ks64_1"	13520	24900	130	155	155	44	110	111	25	69	46	0	255	260	80	138	141	27	88	83	0	0.385	0.369	0.407	0.383	2.609	0.318	0.245	120	527	162	167	-1.379	45	117	45	122	0
3	19	12	"PFK1135"	"Ks664_1"	13700	24900	110	271	261	71	98	102	24	97	92	0	446	437	120	131	135	39	96	93	0	0.549	0.533	0.551	0.530	2.018	0.492	0.668	80	459	488	469	-0.865	173	315	163	306	0
3	20	12	"PFK1137"	"Ks664_35"	13900	24900	120	2709	2565	921	96	100	24	100	100	0	2318	2171	878	129	152	225	90	88	0	1.194	1.209	1.182	1.347	2.591	1.184	0.754	120	468	4802	4511	0.255	2613	2189	2469	2042	0
3	21	12	"PFK1140"	"Ks667_3"	14060	24900	150	120	122	33	106	109	25	35	17	0	146	148	28	134	155	209	0	0	0	1.167	1.143	1.200	1.095	3.887	1.781	0.015	156	583	26	30	0.222	14	12	16	14	-50
3	22	12	"PFK1142"	"Ks66_1"	14270	24900	120	2291	2023	731	108	111	25	100	100	0	2770	2471	863	135	138	24	96	96	0	0.828	0.820	0.852	0.827	2.772	0.791	0.728	120	587	4818	4251	-0.271	2183	2635	1915	2336	0
3	1	13	"PFM0090"	"M16407_5"	10290	25090	120	1046	4331	8609	89	93	40	95	94	0	671	4810	11158	117	122	31	98	97	0	1.727	0.904	1.485	1.438	3.354	0.743	0.639	120	565	1511	8935	0.789	957	554	4242	4693	0
3	2	13	"PFM0095"	"M16853_1"	10470	25090	120	367	348	120	98	103	42	90	87	0	327	317	112	125	135	68	85	70	0	1.332	1.302	1.219	1.213	2.514	2.789	0.410	120	535	471	442	0.413	269	202	250	192	0
3	3	13	"PFM0099"	"M17049_2"	10670	25090	120	1621	1613	665	108	111	26	98	97	0	1221	1130	430	137	145	53	97	95	0	1.396	1.516	1.471	1.391	2.368	1.626	0.729	120	525	2597	2498	0.481	1513	1084	1505	993	0
3	4	13	"PFM0101"	"M17181_1"	10850	25090	120	343	334	127	111	112	24	91	88	0	273	270	89	140	144	30	87	80	0	1.744	1.715	1.603	1.621	2.833	1.947	0.449	120	435	365	353	0.803	232	133	223	130	0
3	5	13	"PFM0103"	"M17230_2"	11010	25080	150	97	103	33	105	107	24	18	7	0	126	132	36	134	138	29	16	7	0	1.000	1.000	0.812	0.775	3.613	64.374	0.002	156	619	-16	-4	0.000	-8	-8	-2	-2	-50
3	6	13	"PFM0105"	"M17327_1"	11240	25090	120	378	371	131	103	104	24	93	90	0	534	497	157	129	133	26	94	92	0	0.679	0.728	0.701	0.689	2.739	0.713	0.673	120	461	680	636	-0.558	275	405	268	368	0
3	7	13	"PFM0123"	"M18924_1"	11390	25090	150	130	138	54	108	110	24	44	21	0	174	212	113	136	139	27	54	41	0	0.579	0.395	0.453	0.541	3.989	0.350	0.317	156	551	60	106	-0.788	22	38	30	76	-50
3	8	13	"PFM0125"	"M18924_16"	11580	25080	120	879	810	287	106	109	34	97	96	0	1685	1475	599	139	145	42	96	94	0	0.500	0.527	0.518	0.576	3.209	0.458	0.698	120	479	2319	2040	-1.000	773	1546	704	1336	0
3	9	13	"PFM0128"	"M18924_2"	11770	25080	120	4384	3927	1906	104	108	34	100	100	0	2198	1982	885	135	141	43	93	92	0	2.075	2.070	2.204	2.144	3.370	2.317	0.714	120	461	6343	5670	1.053	4280	2063	3823	1847	0
3	10	13	"PFM0134"	"M19188_5"	11950	25090	100	98	102	22	113	114	24	8	0	0	189	192	52	142	144	27	73	42	0	-0.319	-0.220	0.295	0.295	3.437	0.023	0.001	80	411	32	39	Error	-15	47	-11	50	0
3	11	13	"PFM0138"	"M19559_4"	12140	25080	110	226	223	74	115	117	24	86	77	0	308	300	89	144	146	27	90	88	0	0.677	0.692	0.729	0.651	2.172	0.661	0.369	80	482	275	264	-0.563	111	164	108	156	0
3	12	13	"PFM0140"	"M196_2"	12360	25090	110	680	669	217	115	117	29	100	98	0	609	594	182	141	144	26	100	97	0	1.207	1.223	1.190	1.241	1.922	1.297	0.738	80	426	1033	1007	0.272	565	468	554	453	0
3	13	13	"PFM0160"	"M21368_2"	12520	25100	150	111	120	50	108	112	29	19	7	0	171	211	287	137	140	24	61	41	0	0.088	0.162	0.509	0.531	3.509	0.114	0.247	156	555	37	86	-3.503	3	34	12	74	-50
3	14	13	"PFM0162"	"M21439_1"	12730	25080	120	239	230	77	109	112	26	85	80	0	325	308	96	139	141	24	89	87	0	0.699	0.716	0.714	0.672	2.453	0.669	0.489	120	468	316	290	-0.517	130	186	121	169	0
3	15	13	"PFM0165"	"M21508_2"	12920	25090	120	805	719	290	113	115	27	95	92	0	857	785	247	140	145	34	92	92	0	0.965	0.940	0.956	0.825	2.776	1.000	0.710	120	479	1409	1251	-0.051	692	717	606	645	0
3	16	13	"PFM0167"	"M2157_1"	13110	25090	120	351	328	125	112	115	27	89	82	0	314	304	86	139	146	49	89	82	0	1.366	1.309	1.294	1.145	2.390	1.380	0.544	120	488	414	381	0.450	239	175	216	165	0
3	17	13	"PFM0171"	"M21780_2"	13290	25090	120	757	700	280	110	112	25	94	90	0	915	834	344	140	144	40	95	92	0	0.835	0.850	0.845	0.835	3.461	0.808	0.639	120	447	1422	1284	-0.260	647	775	590	694	0
3	18	13	"PFM0173"	"M21780_4"	13490	25090	150	104	108	28	108	109	28	16	3	0	131	135	31	134	138	28	19	6	0	1.333	0.000	0.833	0.829	3.638	0.532	0.014	156	559	-7	1	0.415	-4	-3	0	1	-50
3	19	13	"PFM0202"	"M23550_4"	13680	25090	120	2339	1991	886	95	99	31	98	98	0	1297	1220	377	123	129	40	99	97	0	1.911	1.728	1.866	1.543	2.764	2.016	0.733	120	511	3418	2993	0.935	2244	1174	1896	1097	0
3	20	13	"PFM0204"	"M23550_7"	13870	25090	150	105	110	31	95	98	27	28	10	0	127	129	29	124	128	37	14	2	0	3.333	3.000	1.222	1.136	3.901	0.154	0.016	156	550	13	20	1.737	10	3	15	5	-50
3	21	13	"PFM0209"	"M24104_1"	14060	25090	120	681	625	260	105	108	25	96	92	0	634	604	236	135	137	26	94	91	0	1.154	1.109	1.136	1.098	3.054	1.155	0.619	120	425	1075	989	0.207	576	499	520	469	0
3	22	13	"PFM0211"	"M24315_1"	14240	25090	120	710	645	268	109	112	26	95	90	0	615	561	224	137	140	25	91	89	0	1.257	1.264	1.231	1.198	2.728	1.307	0.649	120	545	1079	960	0.330	601	478	536	424	0
3	1	14	"PFM0214"	"M24561_16"	10270	25280	120	330	308	108	94	96	23	95	89	0	342	333	100	124	126	24	90	90	0	1.083	1.024	1.075	1.075	2.604	1.048	0.643	120	563	454	423	0.114	236	218	214	209	0
3	2	14	"PFM0216"	"M24561_22"	10460	25270	110	139	142	36	93	94	21	80	56	0	648	588	199	122	125	24	95	93	0	0.087	0.105	0.100	0.103	2.591	0.087	0.360	80	443	572	515	-3.515	46	526	49	466	0
3	3	14	"PFM0675"	"M49210_1"	10630	25270	110	138	137	38	94	97	23	66	47	0	237	229	63	125	130	25	90	83	0	0.393	0.413	0.513	0.453	2.322	0.280	0.174	80	444	156	147	-1.348	44	112	43	104	0
3	4	14	"PFM0678"	"M49439_1"	10820	25270	110	109	110	27	100	101	24	20	10	0	232	229	59	129	133	26	87	81	0	0.087	0.100	0.185	0.199	3.749	0.093	0.035	80	463	112	110	-3.517	9	103	10	100	0
3	5	14	"PFM0682"	"M49680_3"	11010	25270	120	144	148	41	100	101	23	71	48	0	375	360	110	130	133	26	94	90	0	0.180	0.209	0.228	0.226	3.110	0.172	0.283	120	486	289	278	-2.477	44	245	48	230	0
3	6	14	"PFM0685"	"M50030_1"	11200	25270	120	1691	1580	560	102	105	25	100	98	0	903	835	333	131	133	24	94	91	0	2.058	2.099	2.031	2.171	2.918	2.157	0.752	120	491	2361	2182	1.041	1589	772	1478	704	0
3	7	14	"PFM0689"	"M50253_2"	11380	25270	110	183	179	49	110	111	24	83	65	0	474	452	121	136	140	32	92	91	0	0.216	0.218	0.223	0.230	2.610	0.180	0.395	80	425	411	385	-2.211	73	338	69	316	0
3	8	14	"PFM0691"	"M50721_1"	11580	25270	120	177	182	55	101	103	26	86	73	0	211	209	51	134	137	33	83	56	0	0.987	1.080	1.078	1.013	2.965	1.126	0.268	120	506	153	156	-0.019	76	77	81	75	0
3	9	14	"PFM0712"	"M52704_3"	11770	25270	150	92	111	141	98	100	23	19	6	0	125	167	471	129	131	26	21	8	0	1.500	0.342	0.862	0.932	3.434	0.012	0.001	156	560	-10	51	0.585	-6	-4	13	38	-50
3	10	14	"PFM0715"	"M5299_1"	11960	25270	120	677	649	229	109	111	26	95	95	0	725	670	225	134	137	25	96	95	0	0.961	1.007	0.959	0.851	2.974	1.007	0.688	120	468	1159	1076	-0.057	568	591	540	536	0
3	11	14	"PFM0718"	"M53027_1"	12150	25270	120	436	424	160	115	117	27	90	87	0	323	321	110	141	143	25	89	87	0	1.764	1.717	1.660	1.598	2.572	1.838	0.615	120	513	503	489	0.819	321	182	309	180	0
3	12	14	"PFM0720"	"M53181_3"	12350	25270	120	1516	1369	543	110	111	26	100	99	0	1009	939	303	138	140	24	97	96	0	1.614	1.572	1.626	1.526	2.762	1.750	0.720	120	463	2277	2060	0.691	1406	871	1259	801	0
3	13	14	"PFM0722"	"M53240_1"	12540	25270	120	870	807	288	103	105	26	96	95	0	699	639	220	134	135	23	94	91	0	1.358	1.394	1.329	1.344	2.912	1.460	0.681	120	377	1332	1209	0.441	767	565	704	505	0
3	14	14	"PFM0726"	"M53565_1"	12730	25270	150	111	112	27	109	112	27	16	4	0	138	138	28	136	138	26	17	3	0	1.000	1.500	1.014	1.003	3.731	7.454	0.000	156	535	4	5	0.000	2	2	3	2	-50
3	15	14	"PFM0746"	"M54626_1"	12910	25260	120	1986	1849	624	112	114	26	100	100	0	2135	1920	826	137	139	26	95	95	0	0.938	0.974	0.922	1.060	2.513	0.892	0.746	120	461	3872	3520	-0.092	1874	1998	1737	1783	0
3	16	14	"PFM0749"	"M5464_1"	13110	25270	120	808	755	251	107	109	24	98	96	0	492	480	158	136	139	32	93	91	0	1.969	1.884	1.878	1.716	2.608	1.981	0.683	120	478	1057	992	0.978	701	356	648	344	0
3	17	14	"PFM0753"	"M55240_4"	13300	25270	150	101	106	27	107	108	24	15	6	0	117	122	25	136	139	31	4	1	0	0.316	0.071	0.680	0.701	3.740	0.101	0.002	156	510	-25	-15	-1.663	-6	-19	-1	-14	-50
3	18	14	"PFM0758"	"M55479_1"	13490	25270	150	103	105	26	109	113	32	8	0	0	129	132	24	136	141	30	9	1	0	0.857	1.000	1.354	1.158	3.959	1.225	0.072	156	580	-13	-8	-0.222	-6	-7	-4	-4	-50
3	19	14	"PFM0761"	"M55746_2"	13700	25280	90	154	158	47	109	114	36	55	28	0	199	206	59	135	141	34	75	46	0	0.703	0.690	0.813	0.641	2.270	0.784	0.185	52	342	109	120	-0.508	45	64	49	71	0
3	20	14	"PFM0763"	"M55888_10"	13870	25270	120	1890	1730	551	98	100	24	100	100	0	1512	1396	503	126	130	26	95	95	0	1.293	1.285	1.231	1.298	2.696	1.293	0.729	120	478	3178	2902	0.371	1792	1386	1632	1270	0
3	21	14	"PFM0787"	"M57062_3"	14050	25270	120	166	169	41	102	104	23	87	68	0	194	198	45	132	135	25	80	59	0	1.032	1.015	1.000	1.102	2.736	0.935	0.240	120	458	126	133	0.046	64	62	67	66	0
3	22	14	"PFM0790"	"M57295_1"	14250	25280	150	106	109	26	107	110	26	17	3	0	123	124	23	134	138	26	3	1	0	0.091	-0.200	0.944	0.859	3.829	0.782	0.001	156	833	-12	-8	-3.459	-1	-11	2	-10	-50
3	1	15	"PFM0798"	"M57785_5"	10250	25460	150	115	117	28	104	107	24	29	8	0	131	132	26	134	137	25	13	2	0	-3.667	-6.500	1.167	1.192	4.131	3.816	0.001	156	815	8	11	Error	11	-3	13	-2	-50
3	2	15	"PFM0800"	"M58024_1"	10440	25450	110	183	183	59	98	102	24	85	77	0	281	280	84	128	134	35	88	86	0	0.556	0.559	0.576	0.521	2.220	0.477	0.433	80	435	238	237	-0.848	85	153	85	152	0
3	3	15	"PFM0804"	"M58298_1"	10630	25460	150	97	99	23	96	99	24	15	3	0	121	124	26	130	134	32	8	0	0	-0.111	-0.500	0.626	0.675	3.727	0.391	0.037	156	703	-8	-3	Error	1	-9	3	-6	-50
3	4	15	"PFM0807"	"M58361_1"	10840	25460	120	185	184	52	98	100	23	88	78	0	1916	1767	628	130	133	25	99	98	0	0.049	0.053	0.055	0.061	2.285	0.046	0.522	120	554	1873	1723	-4.360	87	1786	86	1637	0
3	5	15	"PFN0316"	"N134_30"	11030	25460	120	494	462	154	102	104	24	94	91	0	321	313	88	132	135	26	93	90	0	2.074	1.989	1.885	1.749	2.524	2.231	0.599	120	498	581	541	1.052	392	189	360	181	0
3	6	15	"PFN0318"	"N134_34"	11220	25460	120	825	734	275	106	108	24	93	92	0	502	491	162	137	139	24	95	94	0	1.970	1.774	1.753	1.441	2.943	1.894	0.751	120	515	1084	982	0.978	719	365	628	354	0
3	7	15	"PFN0320"	"N134_41"	11420	25460	120	107	113	29	99	102	26	27	11	0	339	338	92	133	135	33	95	90	0	0.039	0.068	0.110	0.104	3.597	0.064	0.055	120	530	214	219	-4.687	8	206	14	205	0
3	8	15	"PFN0324"	"N134_45"	11600	25460	120	4470	4149	1243	93	96	26	100	100	0	2477	2354	692	122	128	30	100	98	0	1.859	1.817	1.824	1.732	1.930	1.929	0.764	120	454	6732	6288	0.894	4377	2355	4056	2232	0
3	9	15	"PFN0326"	"N134_5"	11790	25460	120	601	567	186	96	99	23	95	93	0	538	505	145	125	129	29	95	95	0	1.223	1.239	1.230	1.113	2.405	1.304	0.680	120	426	918	851	0.290	505	413	471	380	0
3	10	15	"PFN0328"	"N134_57"	11970	25460	150	106	105	24	101	104	25	14	2	0	132	135	26	129	132	25	19	5	0	1.667	0.667	0.833	0.887	4.374	0.516	0.012	156	525	8	10	0.737	5	3	4	6	-50
3	11	15	"PFN0346"	"N134_93"	12160	25460	150	112	112	24	108	110	27	17	2	0	134	133	28	133	136	26	15	3	0	4.000	100000.000	0.864	1.062	4.546	0.540	0.002	156	530	5	4	2.000	4	1	4	0	-50
3	12	15	"PFN0348"	"N134_96"	12350	25460	150	111	110	27	102	105	24	25	6	0	135	134	28	134	135	25	17	6	0	9.000	100000.000	0.854	1.093	3.681	2.390	0.000	156	531	10	8	3.170	9	1	8	0	-50
3	13	15	"PFN0350"	"N135_1"	12530	25440	150	106	114	32	100	102	23	33	17	0	148	150	30	130	132	24	40	16	0	0.333	0.700	1.120	1.110	3.696	1.743	0.049	156	581	24	34	-1.585	6	18	14	20	-50
3	14	15	"PFN0353"	"N135_14"	12740	25460	120	984	884	305	107	110	25	100	100	0	617	585	210	134	137	27	94	88	0	1.816	1.723	1.737	1.891	2.349	1.803	0.725	120	505	1360	1228	0.861	877	483	777	451	0
3	15	15	"PFN0355"	"N135_17"	12930	25460	120	729	697	247	109	111	25	99	98	0	383	365	115	137	140	28	93	88	0	2.520	2.579	2.548	2.443	2.190	2.839	0.635	120	537	866	816	1.334	620	246	588	228	0
3	16	15	"PFN0357"	"N135_2"	13120	25460	120	340	323	105	105	108	25	92	90	0	292	286	98	134	139	48	80	75	0	1.487	1.434	1.384	1.403	2.552	1.218	0.465	120	513	393	370	0.573	235	158	218	152	0
3	17	15	"PFN0375"	"N136_7"	13310	25460	120	1879	1719	607	106	108	23	100	100	0	1015	909	322	133	138	47	94	91	0	2.010	2.079	2.006	2.059	2.178	2.198	0.742	120	460	2655	2389	1.007	1773	882	1613	776	0
3	18	15	"PFN0377"	"N137_11"	13500	25460	120	2146	1919	747	108	111	26	100	100	0	1145	1037	412	136	138	25	92	92	0	2.020	2.010	1.992	2.138	2.433	2.094	0.755	120	482	3047	2712	1.014	2038	1009	1811	901	0
3	19	15	"PFN0379"	"N137_15"	13690	25460	120	272	257	83	109	112	28	90	85	0	178	175	46	138	141	27	63	35	0	4.075	4.000	3.093	2.683	3.227	4.352	0.194	120	544	203	185	2.027	163	40	148	37	0
3	20	15	"PFN0383"	"N137_20"	13870	25460	110	146	143	43	108	110	24	60	36	0	220	216	57	137	140	27	85	66	0	0.458	0.443	0.506	0.513	2.519	0.404	0.184	80	442	121	114	-1.127	38	83	35	79	0
3	21	15	"PFN0385"	"N137_22"	14070	25460	120	7025	6195	2270	109	111	25	100	100	0	2781	2448	1014	137	140	26	93	92	0	2.616	2.633	2.548	2.576	2.077	2.792	0.759	120	530	9560	8397	1.387	6916	2644	6086	2311	0
3	22	15	"PFN0387"	"N137_25"	14250	25470	90	103	112	30	109	112	26	23	7	0	180	184	43	139	141	28	71	34	0	-0.146	0.067	0.564	0.627	3.181	40.376	0.000	52	358	35	48	Error	-6	41	3	45	0
3	1	16	"PFN0405"	"N137_9"	10280	25650	120	473	449	150	106	109	23	95	92	0	359	344	105	135	137	24	94	90	0	1.638	1.641	1.708	1.541	2.508	1.743	0.613	120	520	591	552	0.712	367	224	343	209	0
3	2	16	"PFN0407"	"N138_101"	10440	25650	150	107	111	31	103	106	24	26	10	0	129	129	26	131	136	31	8	0	0	-2.000	-4.000	1.056	1.121	3.987	2.364	0.001	156	664	2	6	Error	4	-2	8	-2	-50
3	3	16	"PFN0410"	"N138_105"	10660	25650	120	1661	1517	549	105	107	24	98	97	0	1962	1778	635	134	137	25	97	96	0	0.851	0.859	0.850	0.837	3.466	0.839	0.767	120	554	3384	3056	-0.232	1556	1828	1412	1644	0
3	4	16	"PFN0413"	"N138_15"	10850	25650	100	137	137	38	108	110	24	51	26	0	202	202	55	135	136	23	82	65	0	0.433	0.433	0.543	0.487	3.010	0.387	0.157	80	430	96	96	-1.208	29	67	29	67	0
3	5	16	"PFN0416"	"N138_21"	11040	25650	120	103	107	23	106	107	22	14	5	0	217	219	55	134	137	24	87	75	0	-0.036	0.012	0.250	0.216	2.763	0.015	0.001	120	487	80	86	Error	-3	83	1	85	0
3	6	16	"PFN0418"	"N138_26"	11220	25650	120	563	528	165	105	105	22	97	94	0	501	500	195	133	136	25	95	95	0	1.245	1.153	1.213	1.103	2.734	1.097	0.614	120	504	826	790	0.316	458	368	423	367	0
3	7	16	"PFN0821"	"N159_40"	11410	25650	110	219	220	74	100	101	23	86	82	0	1819	1672	563	132	138	61	98	97	0	0.071	0.078	0.083	0.085	2.389	0.073	0.601	80	441	1806	1660	-3.825	119	1687	120	1540	0
3	8	16	"PFN0823"	"N159_45"	11590	25650	150	101	106	24	103	104	26	18	3	0	131	136	28	132	138	59	4	0	0	2.000	0.750	0.883	0.726	3.475	0.043	0.006	156	544	-3	7	1.000	-2	-1	3	4	-50
3	9	16	"PFN0826"	"N159_51"	11780	25650	150	107	109	30	98	101	26	25	7	0	136	142	32	125	131	29	28	9	0	0.818	0.647	0.820	0.917	4.073	0.421	0.004	156	536	20	28	-0.290	9	11	11	17	-50
3	10	16	"PFN0828"	"N159_7"	11980	25650	120	635	635	232	94	96	25	100	99	0	501	512	222	122	125	23	94	92	0	1.427	1.387	1.461	1.594	2.729	1.360	0.647	120	496	920	931	0.513	541	379	541	390	0
3	11	16	"PFN0830"	"N161_2"	12170	25650	120	663	607	221	98	100	22	95	95	0	413	390	129	126	128	24	90	90	0	1.969	1.928	1.997	1.721	2.506	2.123	0.647	120	504	852	773	0.977	565	287	509	264	0
3	12	16	"PFN0833"	"N162_3"	12350	25650	120	195	195	55	101	104	24	90	80	0	289	285	88	129	132	25	90	88	0	0.587	0.603	0.611	0.570	2.620	0.458	0.381	120	482	254	250	-0.767	94	160	94	156	0
3	13	16	"PFN0859"	"N168_1"	12550	25650	110	122	120	29	101	104	24	41	17	0	322	323	94	128	132	25	92	92	0	0.108	0.097	0.169	0.145	3.168	0.098	0.134	80	496	215	214	-3.208	21	194	19	195	0
3	14	16	"PFN0861"	"N168_12"	12720	25640	110	329	312	114	104	107	25	92	88	0	1259	1170	431	134	145	97	95	91	0	0.200	0.201	0.220	0.220	2.378	0.176	0.655	80	481	1350	1244	-2.322	225	1125	208	1036	0
3	15	16	"PFN0863"	"N168_17"	12920	25650	110	161	169	41	105	107	28	83	48	0	319	310	78	136	143	85	88	55	0	0.306	0.368	0.417	0.355	2.670	0.312	0.345	80	504	239	238	-1.708	56	183	64	174	0
3	16	16	"PFN0866"	"N168_23"	13110	25650	110	166	170	51	107	110	25	73	58	0	207	209	59	138	142	48	63	36	0	0.855	0.887	0.874	0.864	2.723	0.359	0.114	80	463	128	134	-0.226	59	69	63	71	0
3	17	16	"PFN0870"	"N168_29"	13300	25650	150	100	103	27	107	111	25	12	3	0	122	127	27	135	140	44	3	0	0	0.538	0.500	0.820	0.812	3.539	0.495	0.017	156	621	-20	-12	-0.893	-7	-13	-4	-8	-50
3	18	16	"PFN0873"	"N168_32"	13500	25650	120	262	260	81	110	113	26	91	88	0	245	241	63	136	139	26	87	80	0	1.394	1.429	1.469	1.397	2.242	1.516	0.475	120	498	261	255	0.480	152	109	150	105	0
3	19	16	"PFN0901"	"N175_10"	13690	25650	110	194	188	56	110	114	26	77	66	0	1365	1255	410	138	142	42	97	96	0	0.068	0.070	0.075	0.072	2.138	0.059	0.425	80	441	1311	1195	-3.869	84	1227	78	1117	0
3	20	16	"PFN0903"	"N175_12"	13870	25650	150	94	102	30	110	113	25	12	4	0	133	136	29	138	142	39	10	0	0	3.200	4.000	1.252	1.290	3.328	0.104	0.006	156	556	-21	-10	1.678	-16	-5	-8	-2	-50
3	21	16	"PFN0908"	"N175_3"	14060	25650	150	98	100	25	110	113	25	8	1	0	136	139	31	138	142	27	19	6	0	6.000	-10.000	1.208	1.149	4.324	0.500	0.006	156	552	-14	-9	2.585	-12	-2	-10	1	-50
3	22	16	"PFN0910"	"N175_8"	14260	25660	120	553	508	183	111	113	25	92	91	0	671	630	212	137	140	27	95	93	0	0.828	0.805	0.872	0.826	2.652	0.797	0.661	120	592	976	890	-0.273	442	534	397	493	0
3	1	17	"PFN0912"	"N176_2"	10270	25840	110	914	844	353	109	112	26	95	92	0	518	501	173	139	142	33	95	92	0	2.124	2.030	2.076	1.742	3.091	2.146	0.654	80	531	1184	1097	1.087	805	379	735	362	0
3	2	17	"PFN0914"	"N176_4"	10460	25840	110	242	233	68	106	109	25	87	85	0	353	360	120	135	142	39	91	88	0	0.624	0.564	0.564	0.584	2.768	0.470	0.521	80	486	354	352	-0.681	136	218	127	225	0
3	3	17	"PFN0936"	"N181_8"	10650	25840	110	615	559	208	108	111	28	91	91	0	463	434	151	136	144	43	88	87	0	1.550	1.513	1.466	1.157	2.776	1.502	0.649	80	479	834	749	0.633	507	327	451	298	0
3	4	17	"PFN0938"	"N182_2"	10840	25840	110	386	360	120	108	110	27	91	87	0	298	291	101	136	141	40	91	82	0	1.716	1.626	1.573	1.541	2.581	1.735	0.482	80	468	440	407	0.779	278	162	252	155	0
3	5	17	"PFN0940"	"N182_5"	11020	25840	150	105	106	24	103	105	23	20	6	0	131	133	27	132	135	27	16	2	0	-2.000	3.000	0.832	0.924	3.635	0.504	0.035	156	604	1	4	Error	2	-1	3	1	-50
3	6	17	"PFN0947"	"N185_15"	11220	25840	120	634	602	191	102	104	22	97	95	0	335	331	97	130	134	27	92	90	0	2.595	2.488	2.280	2.287	2.312	2.671	0.683	120	520	737	701	1.376	532	205	500	201	0
3	7	17	"PFN0951"	"N185_4"	11420	25850	120	173	169	50	105	107	23	74	65	0	422	405	126	135	140	58	91	86	0	0.237	0.237	0.275	0.236	2.447	0.178	0.289	120	498	355	334	-2.077	68	287	64	270	0
3	8	17	"PFN0953"	"N185_6"	11600	25840	120	349	332	111	105	108	24	92	91	0	276	272	77	135	138	27	87	82	0	1.730	1.657	1.494	1.553	2.440	1.787	0.528	120	444	385	364	0.791	244	141	227	137	0
3	9	17	"PFF1635"	"F64095_4"	11780	25840	150	123	133	48	99	102	25	48	25	0	157	162	42	129	133	26	50	30	0	0.857	1.030	0.947	0.951	2.827	1.111	0.144	156	555	52	67	-0.222	24	28	34	33	-50
3	10	17	"PFF1651"	"F64732_1"	11980	25840	110	1288	1167	461	94	100	40	97	96	0	1393	1295	476	125	143	129	93	90	0	0.942	0.917	0.953	0.865	2.673	0.849	0.746	80	470	2462	2243	-0.087	1194	1268	1073	1170	0
3	11	17	"PFF1691"	"F66430_1"	12170	25850	80	142	144	49	97	102	29	63	28	0	198	197	44	129	139	61	53	7	0	0.652	0.691	0.642	0.587	3.771	0.691	0.137	52	292	114	115	-0.617	45	69	47	68	0
3	12	17	"PFF1706"	"F67045_1"	12350	25840	150	92	97	27	105	109	26	12	3	0	121	126	28	134	138	28	10	1	0	1.000	1.000	0.920	0.896	3.052	0.596	0.039	156	626	-26	-16	0.000	-13	-13	-8	-8	-50
3	13	17	"PFF1770"	"F69174_1"	12550	25840	110	975	920	291	110	113	26	98	98	0	697	633	231	135	140	35	96	92	0	1.539	1.627	1.559	1.728	2.880	1.634	0.696	80	474	1427	1308	0.622	865	562	810	498	0
3	14	17	"PFF1856"	"F72113_1"	12750	25840	120	3721	3416	1399	103	103	26	100	100	0	3136	2816	1161	130	142	96	94	92	0	1.204	1.233	1.213	1.254	2.822	1.257	0.739	120	510	6624	5999	0.267	3618	3006	3313	2686	0
3	15	17	"PFC0253"	"C664"	12930	25850	150	100	117	52	100	101	25	35	20	0	138	152	54	131	134	29	35	22	0	0.000	0.810	0.880	0.899	2.725	0.923	0.379	156	588	7	38	Error	0	7	17	21	-50
3	16	17	"PFC0263"	"C68"	13130	25840	120	252	247	76	106	109	24	89	85	0	155	160	40	136	140	27	37	19	0	7.684	5.875	4.358	4.875	3.169	6.264	0.103	120	508	165	165	2.942	146	19	141	24	0
3	17	17	"PFC0294"	"C735"	13340	25860	150	104	111	31	110	114	25	21	7	0	149	154	36	139	142	30	30	10	0	-0.600	0.067	1.067	0.992	3.407	0.204	0.006	156	542	4	16	Error	-6	10	1	15	-50
3	18	17	"PFC0298"	"C739"	13490	25840	150	105	108	27	111	116	29	8	3	0	155	162	39	139	142	27	41	19	0	-0.375	-0.130	0.700	0.835	3.720	8.630	0.003	156	581	10	20	Error	-6	16	-3	23	-50
3	19	17	"PFC0301"	"C741"	13710	25850	120	122	130	35	112	115	26	36	19	0	296	291	82	142	146	41	85	78	0	0.065	0.121	0.189	0.182	4.063	0.099	0.054	120	473	164	167	-3.945	10	154	18	149	0
3	20	17	"PFL0015"	"L1_3"	13880	25840	150	112	116	25	113	115	25	18	3	0	147	151	32	142	145	41	14	2	0	-0.200	0.333	0.679	0.715	3.908	0.112	0.001	156	451	4	12	Error	-1	5	3	9	-50
3	21	17	"PFM0073"	"M15459_3"	14070	25840	150	109	114	30	112	114	25	24	7	0	138	142	30	140	143	27	17	6	0	1.500	1.000	0.942	1.020	3.570	0.334	0.002	156	476	-5	4	0.585	-3	-2	2	2	-50
3	22	17	"PFM0096"	"M16857_1"	14250	25840	120	1529	1408	504	112	114	25	96	95	0	1251	1117	367	140	143	27	98	97	0	1.275	1.327	1.335	1.307	2.245	1.394	0.774	120	545	2528	2273	0.351	1417	1111	1296	977	0
3	1	18	"PFM0259"	"M26257_1"	10270	26020	110	161	161	49	112	115	25	66	47	0	569	579	153	141	144	33	100	98	0	0.114	0.112	0.124	0.115	2.526	0.095	0.259	80	519	477	487	-3.127	49	428	49	438	0
3	2	18	"PFM0321"	"M31208_3"	10440	26020	110	158	159	38	108	111	25	78	50	0	312	309	79	139	144	33	95	90	0	0.289	0.300	0.297	0.290	2.531	0.218	0.272	80	457	223	221	-1.791	50	173	51	170	0
3	3	18	"PFM0389"	"M3590_2"	10640	26030	150	95	98	25	108	111	27	8	1	0	132	132	28	138	145	39	6	1	0	2.167	1.667	1.123	1.062	4.065	0.380	0.028	156	723	-19	-16	1.115	-13	-6	-10	-6	-50
3	4	18	"PFM0523"	"M42640_1"	10850	26020	110	130	127	32	106	108	24	48	22	0	327	316	95	137	141	27	90	87	0	0.126	0.117	0.187	0.171	2.728	0.096	0.091	80	458	214	200	-2.985	24	190	21	179	0
3	5	18	"PFD0044"	"D13561_3"	11020	26030	150	109	114	27	100	105	26	26	11	0	136	142	32	132	135	28	24	7	0	2.250	1.400	0.938	1.012	4.664	0.883	0.014	156	687	13	24	1.170	9	4	14	10	-50
3	6	18	"PFD0057"	"D15909_4"	11230	26020	110	174	172	49	95	98	22	83	75	0	329	309	78	127	130	26	92	91	0	0.391	0.423	0.443	0.442	2.273	0.353	0.475	80	471	281	259	-1.354	79	202	77	182	0
3	7	18	"PFD0156"	"D17715_93"	11410	26020	120	338	328	83	97	99	22	98	98	0	385	372	86	128	130	23	95	93	0	0.938	0.947	0.949	0.973	1.757	0.937	0.714	120	494	498	475	-0.093	241	257	231	244	0
3	8	18	"PFD0171"	"D21102_1"	11590	26020	90	2136	2159	438	99	102	27	100	100	0	1046	982	265	129	137	53	98	98	0	2.221	2.415	2.308	2.407	1.407	2.466	0.783	52	334	2954	2913	1.151	2037	917	2060	853	0
3	9	18	"PFD0194"	"D23657_11"	11780	26030	150	113	116	29	102	107	27	27	10	0	148	150	29	135	142	44	15	2	0	0.846	0.933	1.012	0.909	3.866	0.280	0.081	156	568	24	29	-0.241	11	13	14	15	-50
3	10	18	"PFD0273"	"D33539_50"	11970	26030	150	103	107	28	101	108	37	13	1	0	139	139	28	136	151	119	0	0	0	0.667	2.000	1.000	1.049	3.351	0.045	0.008	156	553	5	9	-0.585	2	3	6	3	-50
3	11	18	"IAX099I"	"Y_IAX099I"	12160	26030	150	94	99	24	101	107	38	9	0	0	119	122	28	135	150	122	0	0	0	0.438	0.154	0.744	0.742	4.103	0.395	0.021	156	517	-23	-15	-1.193	-7	-16	-2	-13	-50
3	12	18	"ICX188I"	"Y_ICX188I"	12350	26030	150	105	110	27	106	109	24	19	6	0	129	129	26	137	140	28	7	1	0	0.125	-0.500	0.717	0.807	3.834	0.634	0.015	156	491	-9	-4	-3.000	-1	-8	4	-8	-50
3	13	18	"IEX355I"	"Y_IEX355I"	12540	26030	150	98	100	29	111	113	24	10	5	0	119	124	28	139	143	34	6	0	0	0.650	0.733	0.919	0.853	2.651	0.585	0.032	156	540	-33	-26	-0.621	-13	-20	-11	-15	-50
3	14	18	"IGX361I"	"Y_IGX361I"	12730	26030	150	105	106	27	109	112	24	16	4	0	121	125	29	138	142	34	5	0	0	0.235	0.231	0.885	0.855	3.508	0.592	0.022	156	496	-21	-16	-2.087	-4	-17	-3	-13	-50
3	15	18	"IIX063I"	"Y_IIX063I"	12920	26030	150	87	95	29	101	105	23	14	5	0	112	116	29	130	134	25	11	1	0	0.778	0.429	0.886	0.771	2.510	0.939	0.080	156	454	-32	-20	-0.363	-14	-18	-6	-14	-50
3	16	18	"IKX121I"	"Y_IKX121I"	13120	26030	150	88	91	23	104	108	25	5	1	0	110	115	24	132	135	24	5	0	0	0.727	0.765	0.875	0.874	3.486	3.238	0.016	156	545	-38	-30	-0.459	-16	-22	-13	-17	-50
3	17	18	"Z_1_50"	"Z_1_50"	13320	26020	110	509	476	152	111	114	25	100	96	0	280	270	80	141	143	29	88	80	0	2.863	2.829	2.719	2.780	1.925	2.998	0.590	80	402	537	494	1.518	398	139	365	129	0
3	18	18	"Z_1_70"	"Z_1_70"	13500	26020	110	1774	1593	572	114	125	88	97	97	0	666	612	221	141	150	60	90	86	0	3.162	3.140	3.126	3.046	2.082	3.257	0.766	80	432	2185	1950	1.661	1660	525	1479	471	0
3	19	18	"Z_1_90"	"Z_1_90"	13690	26030	120	5057	4637	1870	115	124	82	99	98	0	1702	1522	560	141	149	56	97	95	0	3.166	3.274	3.221	3.017	2.640	3.733	0.734	120	497	6503	5903	1.663	4942	1561	4522	1381	0
3	20	18	"Z_2_10"	"Z_2_10"	13880	26030	150	91	98	28	115	116	25	8	2	0	120	122	26	142	143	26	4	0	0	1.091	0.850	1.034	1.091	2.655	1.066	0.035	156	488	-46	-37	0.126	-24	-22	-17	-20	-50
3	21	18	"Z_2_30"	"Z_2_30"	14070	26030	150	99	102	25	113	115	25	8	2	0	146	144	32	140	143	27	21	5	0	-2.333	-2.750	1.167	1.003	3.904	0.533	0.011	156	519	-8	-7	Error	-14	6	-11	4	-50
3	22	18	"Z_2_50"	"Z_2_50"	14260	26030	110	1851	1601	622	115	116	26	100	100	0	12813	11157	3683	146	156	136	100	98	0	0.137	0.135	0.139	0.123	2.189	0.118	0.731	80	479	14403	12497	-2.867	1736	12667	1486	11011	0
3	1	19	"Z_3_90"	"Z_3_90"	10290	26220	120	14093	12529	5508	114	115	25	100	100	0	8728	7942	2960	142	144	26	99	99	0	1.628	1.592	1.620	1.528	2.605	1.774	0.739	120	534	22565	20215	0.703	13979	8586	12415	7800	0
3	2	19	"Z_4_10"	"Z_4_10"	10450	26220	150	111	114	29	114	116	25	17	5	0	138	138	30	144	146	28	12	2	0	0.500	0.000	0.915	1.049	2.744	0.688	0.008	156	577	-9	-6	-1.000	-3	-6	0	-6	-50
3	3	19	"Z_4_30"	"Z_4_30"	10640	26220	150	95	100	29	112	115	25	15	2	0	128	134	35	143	146	28	17	3	0	1.133	1.333	0.938	0.922	3.150	0.817	0.072	156	603	-32	-21	0.181	-17	-15	-12	-9	-50
3	4	19	"Z_4_50"	"Z_4_50"	10850	26220	110	212	208	61	111	114	26	88	77	0	1429	1354	431	143	145	27	98	96	0	0.079	0.080	0.077	0.082	2.460	0.067	0.483	80	512	1387	1308	-3.670	101	1286	97	1211	0
3	5	19	"Z_4_70"	"Z_4_70"	11050	26220	110	401	379	123	108	111	27	93	92	0	3058	2938	897	135	139	28	100	100	0	0.100	0.097	0.100	0.099	1.693	0.083	0.695	80	466	3216	3074	-3.318	293	2923	271	2803	0
3	6	19	"Z_4_90"	"Z_4_90"	11230	26220	110	721	650	254	100	104	27	98	96	0	6854	6061	2200	131	151	224	98	95	0	0.092	0.093	0.095	0.093	1.927	0.082	0.750	80	444	7344	6480	-3.436	621	6723	550	5930	0
3	7	19	"Z_6_30"	"Z_6_30"	11400	26220	150	87	91	19	97	100	25	7	0	0	121	124	30	129	145	196	0	0	0	1.250	1.200	0.729	0.793	3.290	0.006	0.003	156	584	-18	-11	0.322	-10	-8	-6	-5	-50
3	8	19	"Z_6_50"	"Z_6_50"	11590	26220	150	96	99	22	103	106	26	9	1	0	122	124	26	133	138	43	3	0	0	0.636	0.444	0.641	0.754	4.036	0.454	0.016	156	587	-18	-13	-0.652	-7	-11	-4	-9	-50
3	9	19	"Z_6_70"	"Z_6_70"	11780	26220	150	114	118	33	111	114	26	26	9	0	158	164	48	140	145	42	30	8	0	0.167	0.292	0.793	0.671	3.939	0.322	0.038	156	601	21	31	-2.585	3	18	7	24	-50
3	10	19	"Z_6_90"	"Z_6_90"	11990	26220	120	162	161	46	112	116	27	69	46	0	301	301	91	141	142	26	92	86	0	0.313	0.306	0.341	0.309	2.650	0.254	0.269	120	472	210	209	-1.678	50	160	49	160	0
3	11	19	"Z_7_10"	"Z_7_10"	12170	26220	150	102	103	22	105	107	27	8	1	0	128	131	33	134	136	27	12	5	0	0.500	0.667	0.925	0.833	4.076	0.138	0.001	156	539	-9	-5	-1.000	-3	-6	-2	-3	-50
3	12	19	"Z_7_30"	"Z_7_30"	12360	26220	150	102	105	25	101	101	22	23	5	0	123	126	27	128	130	24	20	5	0	-0.200	-2.000	0.778	0.761	3.655	0.559	0.012	156	509	-4	2	Error	1	-5	4	-2	-50
3	13	19	"PFI17646"	"oPFI17646"	12560	26210	120	420	406	112	106	108	22	99	99	0	281	275	72	134	135	26	92	88	0	2.136	2.128	2.024	2.212	2.130	2.212	0.615	120	446	461	441	1.095	314	147	300	141	0
3	14	19	"PFN0256"	"oPFN0256"	12750	26220	120	760	709	239	110	113	23	97	96	0	386	377	103	136	141	27	95	94	0	2.600	2.485	2.488	2.378	2.357	2.856	0.670	120	418	900	840	1.379	650	250	599	241	0
3	15	19	"PFG0021"	"oPFG0021"	12930	26220	150	110	112	25	106	109	25	21	5	0	120	125	28	132	137	27	10	1	0	-0.333	-0.857	0.695	0.680	3.918	0.519	0.009	156	464	-8	-1	Error	4	-12	6	-7	-50
3	16	19	"PFF72433"	"oPFF72433"	13120	26220	150	120	123	28	106	112	34	24	4	0	138	140	29	135	139	29	16	3	0	4.667	3.400	1.000	0.988	4.123	4.382	0.008	156	539	17	22	2.222	14	3	17	5	-50
3	17	19	"PFJ12787"	"oPFJ12787"	13310	26220	150	89	99	32	111	115	27	14	5	0	131	135	31	140	144	28	14	3	0	2.444	2.400	1.375	1.468	3.304	1.285	0.017	156	608	-31	-17	1.290	-22	-9	-12	-5	-50
3	18	19	"PFG0023"	"oPFG0023"	13510	26220	120	14840	13809	6574	115	123	78	100	100	0	6383	5729	2542	143	149	52	99	98	0	2.360	2.451	2.516	2.358	2.714	2.706	0.753	120	551	20965	19280	1.239	14725	6240	13694	5586	0
3	19	19	"PFJ12789"	"oPFJ12789"	13710	26210	110	205	205	62	113	115	28	80	73	0	168	165	33	138	140	28	51	12	0	3.067	3.407	2.840	2.672	2.997	3.653	0.153	80	475	122	119	1.617	92	30	92	27	0
3	20	19	"PFBL B0077"	"oPFBLOB0077"	13890	26220	120	651	639	226	111	112	27	98	96	0	367	359	98	135	137	26	94	92	0	2.328	2.357	2.410	2.343	2.522	2.663	0.682	120	487	772	752	1.219	540	232	528	224	0
3	21	19	"PFF72437"	"oPFF72437"	14080	26220	120	942	896	304	112	121	159	95	88	0	664	639	187	138	141	25	98	96	0	1.578	1.565	1.556	1.559	2.439	1.894	0.612	120	417	1356	1285	0.658	830	526	784	501	0
3	22	19	"PFL0043"	"oPFL0043"	14260	26220	150	133	134	32	115	121	115	0	0	0	143	146	28	141	149	106	0	0	0	9.000	3.800	1.278	1.521	4.643	80.429	0.001	156	815	20	24	3.170	18	2	19	5	-50
3	1	20	"PFBL B0079"	"oPFBLOB0079"	10260	26410	150	121	121	25	112	115	24	28	6	0	142	143	26	140	142	25	17	7	0	4.500	3.000	0.933	0.992	4.138	0.548	0.005	156	802	11	12	2.170	9	2	9	3	-50
3	2	20	"PFF72438"	"oPFF72438"	10490	26410	120	3159	2826	1097	116	118	24	100	100	0	2784	2705	930	143	146	26	99	99	0	1.152	1.058	1.070	0.982	2.405	1.080	0.762	120	501	5684	5272	0.204	3043	2641	2710	2562	0
3	3	20	"PFH0006"	"oPFH0006"	10670	26410	120	1796	1617	583	115	118	26	100	100	0	976	909	283	143	147	27	97	96	0	2.018	1.961	1.976	1.940	2.598	2.153	0.737	120	407	2514	2268	1.013	1681	833	1502	766	0
3	4	20	"PFBL B0083"	"oPFBLOB0083"	10840	26410	150	110	112	29	113	115	25	16	5	0	140	141	32	140	143	27	16	7	0	100000.000	-1.000	0.907	1.134	3.867	0.605	0.009	156	564	-3	0	16.610	-3	0	-1	1	-50
3	5	20	"PFBL B0084"	"oPFBLOB0084"	11030	26410	150	110	113	26	112	114	25	17	1	0	133	135	29	135	139	31	11	3	0	1.000	100000.000	0.899	0.935	4.302	0.738	0.002	156	646	-4	1	0.000	-2	-2	1	0	-50
3	6	20	"PFM60485"	"oPFM60485"	11230	26410	120	1341	1197	471	107	109	24	98	97	0	591	557	196	134	149	213	81	59	0	2.700	2.577	2.628	2.527	2.342	2.785	0.722	120	476	1691	1513	1.433	1234	457	1090	423	0
3	7	20	"PFN0258"	"oPFN0258"	11410	26410	150	110	112	26	105	108	26	19	7	0	138	139	24	135	151	197	0	0	0	1.667	1.750	1.000	1.098	3.527	0.463	0.002	156	569	8	11	0.737	5	3	7	4	-50
3	8	20	"PFM60486"	"oPFM60486"	11620	26410	120	494	474	163	109	112	24	95	95	0	350	332	92	138	140	24	92	87	0	1.816	1.881	1.890	1.631	2.656	2.043	0.633	120	486	597	559	0.861	385	212	365	194	0
3	9	20	"PFK12896"	"oPFK12896"	11800	26410	110	158	158	45	113	115	24	66	45	0	324	316	85	142	145	34	92	92	0	0.247	0.259	0.305	0.276	2.130	0.228	0.276	80	453	227	219	-2.016	45	182	45	174	0
3	10	20	"PFN0259"	"oPFN0259"	11990	26410	110	324	303	106	113	117	28	87	85	0	804	767	238	143	151	66	95	93	0	0.319	0.304	0.331	0.328	2.021	0.256	0.594	80	512	872	814	-1.647	211	661	190	624	0
3	11	20	"PFL0046"	"oPFL0046"	12190	26410	110	202	204	63	103	106	28	85	78	0	448	441	147	131	140	65	93	86	0	0.312	0.326	0.337	0.322	2.099	0.273	0.490	80	480	416	411	-1.679	99	317	101	310	0
3	12	20	"PFD66984"	"oPFD66984"	12380	26410	120	994	987	360	96	97	21	100	100	0	562	543	184	122	125	26	96	95	0	2.041	2.116	2.087	2.162	2.070	2.272	0.747	120	423	1338	1312	1.029	898	440	891	421	0
3	13	20	"PFD66985"	"oPFD66985"	12550	26410	150	88	95	26	106	107	24	13	4	0	115	120	25	130	133	27	7	0	0	1.200	1.100	1.067	1.018	2.423	0.598	0.052	156	545	-33	-21	0.263	-18	-15	-11	-10	-50
3	14	20	"PFL0047"	"oPFL0047"	12760	26410	120	186	196	60	108	110	24	88	72	0	351	349	122	133	138	28	90	86	0	0.358	0.407	0.429	0.433	2.771	0.337	0.434	120	428	296	304	-1.483	78	218	88	216	0
3	15	20	"PFF72478"	"oPFF72478"	12890	26390	110	444	462	206	102	104	25	97	96	0	412	429	191	131	137	29	92	90	0	1.217	1.208	1.185	1.138	2.284	1.100	0.640	80	356	623	658	0.283	342	281	360	298	0
3	16	20	"PFL0097"	"oPFL0097"	13070	26400	110	391	392	119	102	108	35	100	95	0	333	331	91	132	139	37	95	92	0	1.438	1.457	1.452	1.467	1.914	1.516	0.639	80	460	490	489	0.524	289	201	290	199	0
3	17	20	"PFBL B0142"	"oPFBLOB0142"	13260	26400	110	147	148	34	108	113	36	51	18	0	405	388	108	138	142	34	95	93	0	0.146	0.160	0.178	0.175	2.903	0.129	0.258	80	433	306	290	-2.775	39	267	40	250	0
3	18	20	"PFI17693"	"oPFI17693"	13440	26400	120	2194	2271	927	108	113	27	100	100	0	1311	1293	552	138	141	29	98	95	0	1.778	1.873	1.874	2.027	2.622	1.983	0.694	120	483	3259	3318	0.831	2086	1173	2163	1155	0
3	19	20	"PFI17695"	"oPFI17695"	13640	26400	110	385	372	109	102	105	26	97	95	0	4314	4019	1307	128	135	47	100	100	0	0.068	0.069	0.069	0.072	1.858	0.059	0.724	80	520	4469	4161	-3.887	283	4186	270	3891	0
3	20	20	"PFH0024"	"oPFH0024"	13850	26410	120	401	381	139	97	99	25	96	92	0	306	297	90	124	130	44	89	83	0	1.670	1.642	1.615	1.459	2.306	1.783	0.631	120	548	486	457	0.740	304	182	284	173	0
3	21	20	"PFBL B0147"	"oPFBLOB0147"	14070	26410	150	109	113	28	107	115	138	0	0	0	138	141	29	133	136	27	22	5	0	0.400	0.750	1.263	1.240	3.718	74.579	0.005	156	561	7	14	-1.322	2	5	6	8	-50
3	22	20	"PFF72481"	"oPFF72481"	14210	26410	110	143	144	40	114	123	163	0	0	0	335	330	97	139	141	27	93	91	0	0.148	0.157	0.198	0.192	2.646	0.144	0.180	80	394	225	221	-2.757	29	196	30	191	0
3	1	21	"PFJ12809"	"oPFJ12809"	10270	26600	150	110	107	27	113	116	29	9	0	0	138	136	29	139	146	82	0	0	0	3.000	2.000	1.158	1.093	4.837	0.463	0.001	156	733	-4	-9	1.585	-3	-1	-6	-3	-50
3	2	21	"PFH0027"	"oPFH0027"	10430	26600	110	1163	1121	409	113	118	35	98	95	0	1111	1115	473	142	156	120	93	91	0	1.084	1.036	0.983	0.960	2.153	0.959	0.750	80	394	2019	1981	0.116	1050	969	1008	973	0
3	3	21	"PFF72482"	"oPFF72482"	10620	26600	120	1664	1580	598	115	119	35	100	98	0	854	826	289	141	155	108	91	89	0	2.173	2.139	2.157	2.068	2.440	2.326	0.746	120	491	2262	2150	1.119	1549	713	1465	685	0
3	4	21	"PFG0045"	"oPFG0045"	10810	26600	120	195	201	60	114	116	25	86	74	0	269	262	77	137	139	24	91	82	0	0.614	0.696	0.634	0.656	2.352	0.667	0.414	120	445	213	212	-0.705	81	132	87	125	0
3	5	21	"PFF72484"	"oPFF72484"	10980	26590	110	97	101	24	112	113	25	6	1	0	294	284	83	135	139	32	87	83	0	-0.094	-0.074	0.115	0.133	4.880	41.216	0.005	80	427	144	138	Error	-15	159	-11	149	0
3	6	21	"PFI17704"	"oPFI17704"	11180	26590	110	171	174	50	108	111	25	80	62	0	880	855	250	136	142	53	98	98	0	0.085	0.092	0.097	0.091	2.058	0.086	0.464	80	494	807	785	-3.562	63	744	66	719	0
3	7	21	"PFH0030"	"oPFH0030"	11370	26590	110	677	657	167	107	110	29	100	100	0	315	311	77	136	142	53	93	85	0	3.184	3.143	3.074	3.210	1.827	3.238	0.685	80	450	749	725	1.671	570	179	550	175	0
3	8	21	"PFM60518"	"oPFM60518"	11560	26600	120	392	369	126	109	112	28	94	91	0	421	414	118	135	139	27	98	96	0	0.990	0.932	0.939	0.870	2.418	0.966	0.675	120	493	569	539	-0.015	283	286	260	279	0
3	9	21	"PFL0104"	"oPFL0104"	11760	26600	120	157	158	40	111	113	24	65	47	0	259	268	67	137	141	30	92	87	0	0.377	0.359	0.410	0.363	3.072	0.298	0.223	120	514	168	178	-1.407	46	122	47	131	0
3	10	21	"PFI17705"	"oPFI17705"	11950	26590	110	1481	1403	397	112	115	25	100	100	0	954	903	244	140	147	54	100	100	0	1.682	1.692	1.692	1.720	1.669	1.816	0.786	80	471	2183	2054	0.750	1369	814	1291	763	0
3	11	21	"PFBL B0155"	"oPFBLOB0155"	12140	26600	120	169	172	40	106	109	28	80	56	0	201	202	44	133	143	73	45	4	0	0.926	0.957	0.897	0.887	3.319	0.904	0.238	120	546	131	135	-0.110	63	68	66	69	0
3	12	21	"PFBL B0157"	"oPFBLOB0157"	12360	26600	150	89	93	23	95	97	23	13	4	0	113	117	25	122	126	26	9	2	0	0.667	0.400	1.000	0.928	3.395	1.119	0.028	156	574	-15	-7	-0.585	-6	-9	-2	-5	-50
3	13	21	"PFD67005"	"oPFD67005"	12550	26600	150	91	93	24	101	103	23	8	2	0	111	117	27	126	130	26	9	4	0	0.667	0.889	0.891	0.775	3.062	0.627	0.024	156	483	-25	-17	-0.585	-10	-15	-8	-9	-50
3	14	21	"PFD67007"	"oPFD67007"	12740	26600	150	97	104	27	102	103	24	21	7	0	119	122	23	129	133	25	9	1	0	0.500	-0.286	1.031	1.257	3.763	0.680	0.006	156	471	-15	-5	-1.000	-5	-10	2	-7	-50
3	15	21	"PFM60523"	"oPFM60523"	12910	26600	120	245	240	65	93	95	22	96	90	0	297	294	72	127	131	27	95	94	0	0.894	0.880	0.809	0.900	2.231	0.850	0.578	120	439	322	314	-0.161	152	170	147	167	0
3	16	21	"PFL0108"	"oPFL0108"	13090	26600	120	183	186	48	96	100	25	90	81	0	236	240	64	128	132	30	91	77	0	0.806	0.804	0.851	0.838	3.130	0.691	0.320	120	517	195	202	-0.312	87	108	90	112	0
3	17	21	"A10325_30a"	"A10325_30a"	13310	26600	150	88	95	29	102	107	25	14	4	0	115	120	30	133	136	25	10	3	0	0.778	0.538	0.715	0.842	3.009	0.915	0.064	156	592	-32	-20	-0.363	-14	-18	-7	-13	-50
3	18	21	"A10325_30c"	"A10325_30c"	13500	26600	150	92	97	28	103	107	26	10	3	0	117	120	28	132	136	30	6	0	0	0.733	0.500	0.857	0.916	2.717	1.033	0.087	156	522	-26	-18	-0.447	-11	-15	-6	-12	-50
3	19	21	"A10325_30e"	"A10325_30e"	13690	26600	150	81	88	26	98	100	25	13	1	0	110	114	25	126	132	46	2	0	0	1.063	0.833	1.000	1.072	2.984	0.279	0.036	156	532	-33	-22	0.087	-17	-16	-10	-12	-50
3	20	21	"A10325_30g"	"A10325_30g"	13880	26600	150	90	92	20	94	97	23	10	0	0	115	115	23	124	126	24	10	0	0	0.444	0.222	0.676	0.658	3.261	0.599	0.014	156	497	-13	-11	-1.170	-4	-9	-2	-9	-50
3	21	21	"A10325_30i"	"A10325_30i"	14070	26600	150	100	107	37	95	99	24	24	11	0	138	144	40	124	128	27	33	14	0	0.357	0.600	0.756	0.768	3.831	0.538	0.028	156	457	19	32	-1.485	5	14	12	20	-50
3	22	21	"E598_1a"	"E598_1a"	14260	26600	150	100	103	27	102	106	26	17	5	0	115	121	30	130	133	27	10	5	0	0.133	-0.111	0.741	0.739	3.623	0.563	0.031	156	749	-17	-8	-2.907	-2	-15	1	-9	-50
3	1	22	"F48446_9e"	"F48446_9e"	10270	26790	150	115	121	30	113	121	119	0	0	0	134	136	26	138	146	100	0	0	0	-0.500	-4.000	1.000	1.108	3.950	2.564	0.004	156	892	-2	6	Error	2	-4	8	-2	-50
3	2	22	"F48446_9g"	"F48446_9g"	10460	26790	150	134	138	36	111	122	134	0	0	0	150	156	37	140	156	142	0	0	0	2.300	1.688	1.099	1.302	3.719	0.969	0.202	156	705	33	43	1.202	23	10	27	16	-50
3	3	22	"F48446_9i"	"F48446_9i"	10610	26790	120	213	210	52	111	115	26	89	78	0	205	208	47	139	141	25	80	62	0	1.545	1.435	1.305	1.479	2.627	1.534	0.309	120	544	168	168	0.628	102	66	99	69	0
3	4	22	"I12861_2a"	"I12861_2a"	10840	26790	150	93	96	29	111	114	25	7	3	0	115	116	28	135	138	25	6	0	0	0.900	0.789	0.911	0.979	2.861	1.174	0.059	156	828	-38	-34	-0.152	-18	-20	-15	-19	-50
3	5	22	"I12861_2c"	"I12861_2c"	11030	26790	150	95	98	27	108	110	23	12	2	0	121	122	28	133	136	29	8	1	0	1.083	0.909	1.022	1.090	3.405	0.879	0.044	156	795	-25	-21	0.115	-13	-12	-10	-11	-50
3	6	22	"I12861_2e"	"I12861_2e"	11220	26790	150	104	106	29	106	109	25	14	5	0	117	124	30	133	138	42	5	0	0	0.125	0.000	0.753	0.813	3.767	0.211	0.018	156	798	-18	-9	-3.000	-2	-16	0	-9	-50
3	7	22	"J512_2i"	"J512_2i"	11410	26790	150	98	102	26	105	107	28	9	3	0	120	120	25	133	136	26	6	0	0	0.538	0.231	0.793	0.816	3.418	1.489	0.026	156	770	-20	-16	-0.893	-7	-13	-3	-13	-50
3	8	22	"Ks592_1a"	"Ks592_1a"	11600	26790	150	107	107	26	107	108	24	17	3	0	132	132	27	133	136	25	11	3	0	0.000	0.000	1.060	1.019	3.674	0.926	0.012	156	736	-1	-1	Error	0	-1	0	-1	-50
3	9	22	"Ks592_1c"	"Ks592_1c"	11790	26790	150	97	101	24	109	111	25	8	2	0	122	124	27	133	137	25	12	1	0	1.091	0.889	0.954	0.946	3.066	0.844	0.014	156	758	-23	-17	0.126	-12	-11	-8	-9	-50
3	10	22	"Ks592_1e"	"Ks592_1e"	11980	26790	150	106	109	29	110	113	26	15	4	0	124	125	28	136	142	50	1	0	0	0.333	0.091	0.960	1.008	4.207	0.099	0.003	156	770	-16	-12	-1.585	-4	-12	-1	-11	-50
3	11	22	"Ks592_1g"	"Ks592_1g"	12170	26790	150	91	95	23	101	105	26	8	1	0	108	110	26	128	132	36	4	0	0	0.500	0.333	0.746	0.750	3.597	0.940	0.027	156	735	-30	-24	-1.000	-10	-20	-6	-18	-50
3	12	22	"Ks592_1i"	"Ks592_1i"	12330	26790	120	1360	1237	410	92	94	21	99	99	0	1342	1192	417	120	123	22	98	97	0	1.038	1.068	1.084	1.059	2.611	1.056	0.762	120	527	2490	2217	0.053	1268	1222	1145	1072	0
3	13	22	"EMPTY"	"EMPTY"	12550	26790	150	150	175	78	99	102	23	69	53	0	195	207	82	125	128	23	71	59	0	0.729	0.927	0.838	0.800	2.555	0.913	0.552	156	752	121	158	-0.457	51	70	76	82	-75
3	14	22	"EMPTY"	"EMPTY"	12740	26790	150	162	192	88	103	106	24	70	55	0	188	218	95	130	133	25	62	51	0	1.017	1.011	1.015	1.056	2.823	0.941	0.496	156	673	117	177	0.025	59	58	89	88	-75
3	15	22	"EMPTY"	"EMPTY"	12930	26790	150	145	167	77	101	104	24	59	48	0	184	198	78	129	132	24	59	53	0	0.800	0.957	0.933	0.892	2.892	1.039	0.452	156	692	99	135	-0.322	44	55	66	69	-75
3	16	22	"EMPTY"	"EMPTY"	13120	26790	150	127	134	46	101	104	24	50	30	0	152	161	46	129	132	24	48	31	0	1.130	1.031	0.966	0.929	3.845	0.962	0.175	156	735	49	65	0.177	26	23	33	32	-75
3	17	22	"EMPTY"	"EMPTY"	13310	26790	150	133	144	50	100	103	23	54	42	0	164	169	51	129	131	25	54	39	0	0.943	1.100	1.019	1.065	3.458	0.984	0.249	156	711	68	84	-0.085	33	35	44	40	-75
3	18	22	"EMPTY"	"EMPTY"	13500	26790	150	145	161	63	103	106	24	62	46	0	174	185	60	128	132	26	60	48	0	0.913	1.018	0.944	0.939	3.040	1.109	0.268	156	678	88	115	-0.131	42	46	58	57	-75
3	19	22	"EMPTY"	"EMPTY"	13690	26790	150	111	116	30	105	108	24	27	10	0	133	135	25	130	133	25	21	3	0	2.000	2.200	0.950	0.827	4.208	1.916	0.007	156	678	9	16	1.000	6	3	11	5	-75
3	20	22	"EMPTY"	"EMPTY"	13880	26790	150	95	95	21	100	104	25	8	1	0	123	124	20	127	130	25	6	0	0	1.250	1.667	1.243	1.085	3.759	1.662	0.013	156	678	-9	-8	0.322	-5	-4	-5	-3	-75
3	21	22	"EMPTY"	"EMPTY"	14070	26790	150	90	92	19	100	103	25	3	0	0	120	121	21	124	128	29	7	0	0	2.500	2.667	1.000	0.962	3.505	0.511	0.021	156	678	-14	-11	1.322	-10	-4	-8	-3	-75
3	22	22	"EMPTY"	"EMPTY"	14260	26790	150	89	91	19	95	97	23	8	0	0	113	116	20	122	125	27	7	1	0	0.667	0.667	0.846	0.804	3.191	11.785	0.000	156	889	-15	-10	-0.585	-6	-9	-4	-6	-75
4	1	1	"PFA0039"	"A1411_1"	14720	22790	130	17760	16674	4346	115	118	29	100	100	0	10497	9995	2747	146	149	29	100	100	0	1.705	1.681	1.654	1.708	1.553	1.714	0.844	120	720	27996	26408	0.769	17645	10351	16559	9849	0
4	2	1	"PFA0101"	"A21885_1"	14900	22790	130	26510	23133	9811	121	126	44	100	100	0	7897	7281	3203	147	161	192	98	96	0	3.405	3.226	3.028	3.240	1.859	3.325	0.799	120	657	34139	30146	1.768	26389	7750	23012	7134	0
4	3	1	"PFA0019"	"A11546_1"	15100	22790	130	1277	1162	353	116	122	43	97	95	0	941	928	217	145	159	192	95	95	0	1.459	1.336	1.401	1.328	1.670	1.259	0.637	120	661	1957	1829	0.545	1161	796	1046	783	0
4	4	1	"PFA0144"	"A31870_1"	15280	22790	130	36383	33550	10032	116	123	43	100	100	0	12894	11618	4397	148	161	186	98	95	0	2.845	2.915	2.707	3.003	2.161	2.992	0.793	120	690	49013	44904	1.509	36267	12746	33434	11470	0
4	5	1	"PFA0009"	"A10325_29"	15480	22790	130	6014	5888	1999	114	120	40	100	99	0	12592	12610	4665	147	162	192	100	98	0	0.474	0.463	0.454	0.473	2.071	0.401	0.736	120	647	18345	18237	-1.077	5900	12445	5774	12463	0
4	6	1	"PFA0012"	"A10325_32"	15660	22790	130	7341	6915	2089	109	112	24	100	100	0	16705	15691	5023	145	150	40	100	100	0	0.437	0.438	0.436	0.445	1.752	0.397	0.794	120	640	23792	22352	-1.195	7232	16560	6806	15546	0
4	7	1	"PFA0030"	"A12797_1"	15850	22790	130	325	316	76	108	111	25	96	95	0	1872	1757	487	141	145	35	98	97	0	0.125	0.129	0.130	0.136	1.799	0.112	0.746	120	692	1948	1824	-2.996	217	1731	208	1616	0
4	8	1	"PFB0005"	"B11"	16050	22800	130	252	254	65	105	108	24	98	95	0	234	237	56	137	141	27	92	80	0	1.515	1.490	1.444	1.555	2.227	1.794	0.411	120	655	244	249	0.600	147	97	149	100	0
4	9	1	"PFB0219"	"B57"	16220	22790	110	125	128	31	106	109	25	42	15	0	157	170	44	138	142	27	41	27	0	1.000	0.688	0.717	0.809	3.341	0.589	0.037	80	510	38	54	0.000	19	19	22	32	0
4	10	1	"PFB0285"	"B92"	16420	22800	120	336	349	129	105	108	25	99	98	0	543	585	230	134	138	26	99	98	0	0.565	0.541	0.565	0.543	2.221	0.494	0.671	120	627	640	695	-0.824	231	409	244	451	0
4	11	1	"PFB0008"	"B114"	16620	22800	120	243	249	72	103	105	24	94	92	0	1450	1446	415	136	146	92	100	100	0	0.107	0.111	0.115	0.110	1.674	0.097	0.594	120	572	1454	1456	-3.230	140	1314	146	1310	0
4	12	1	"PFB0034"	"B165"	16800	22790	130	2160	1986	780	98	102	29	100	100	0	2280	2042	906	138	162	136	94	92	0	0.963	0.992	0.938	1.036	2.333	0.904	0.742	120	682	4204	3792	-0.055	2062	2142	1888	1904	0
4	13	1	"PFB0089"	"B319"	17000	22790	130	12581	12023	3572	93	97	30	100	100	0	4969	4589	1706	124	129	31	98	97	0	2.578	2.672	2.501	2.633	1.933	2.698	0.765	120	695	17333	16395	1.366	12488	4845	11930	4465	0
4	14	1	"PFB0104"	"B351"	17190	22790	120	201	204	46	86	88	20	100	99	0	205	210	50	115	118	23	95	80	0	1.278	1.242	1.225	1.340	1.944	1.148	0.488	120	610	205	213	0.354	115	90	118	95	0
4	15	1	"PFB0113"	"B372"	17380	22800	130	1271	1213	347	82	85	19	100	100	0	1211	1198	230	114	116	20	100	100	0	1.084	1.043	1.078	0.981	1.725	1.122	0.788	120	671	2286	2215	0.116	1189	1097	1131	1084	0
4	16	1	"PFB0116"	"B380"	17570	22800	130	143	148	35	83	85	20	90	78	0	180	182	40	113	117	23	89	70	0	0.896	0.942	0.888	0.954	2.279	0.827	0.250	120	660	127	134	-0.159	60	67	65	69	0
4	17	1	"PFB0118"	"B383"	17760	22800	130	3179	2894	912	89	91	28	100	100	0	1915	1859	411	118	124	73	100	100	0	1.720	1.611	1.685	1.490	1.820	1.793	0.797	120	658	4887	4546	0.782	3090	1797	2805	1741	0
4	18	1	"PFB0140"	"B432"	17960	22800	130	2874	2709	763	91	95	28	100	100	0	1507	1482	341	122	126	69	100	100	0	2.009	1.925	1.990	1.865	1.635	2.147	0.814	120	655	4168	3978	1.007	2783	1385	2618	1360	0
4	19	1	"PFC0315"	"C9"	18150	22800	120	235	233	54	87	90	22	98	96	0	220	223	49	117	120	23	96	87	0	1.437	1.377	1.437	1.428	1.987	1.452	0.510	120	562	251	252	0.523	148	103	146	106	0
4	20	1	"PFC0207"	"C56"	18330	22790	130	897	874	267	83	86	20	100	100	0	596	587	176	113	116	20	98	97	0	1.685	1.669	1.597	1.720	2.048	1.673	0.742	120	659	1297	1265	0.753	814	483	791	474	0
4	21	1	"PFC0316"	"C96"	18530	22800	130	309	318	94	88	89	19	99	95	0	344	354	81	116	119	21	98	98	0	0.969	0.966	0.992	0.885	2.139	1.058	0.616	120	672	449	468	-0.045	221	228	230	238	0
4	22	1	"PFC0007"	"C114"	18730	22800	130	631	593	166	87	88	20	99	99	0	692	693	160	116	119	20	100	100	0	0.944	0.877	0.904	0.832	1.966	0.885	0.719	120	758	1120	1083	-0.082	544	576	506	577	0
4	1	2	"PFC0021"	"C134"	14740	22990	130	327	319	83	107	111	26	95	94	0	364	358	80	140	144	28	99	97	0	0.982	0.972	0.995	0.925	2.113	0.977	0.563	120	647	444	430	-0.026	220	224	212	218	0
4	2	2	"PFC0034"	"C161"	14930	22990	130	1947	1904	523	115	120	42	100	100	0	1727	1682	418	144	157	216	100	97	0	1.157	1.163	1.167	1.151	1.492	1.223	0.804	120	513	3415	3327	0.211	1832	1583	1789	1538	0
4	3	2	"PFJ0545"	"J687_3"	15120	22990	130	723	691	329	108	111	28	100	96	0	654	633	261	138	141	31	98	96	0	1.192	1.178	1.248	1.133	2.005	1.262	0.728	120	525	1131	1078	0.253	615	516	583	495	0
4	4	2	"PFK0100"	"Km695_2"	15290	22990	80	233	254	65	110	126	50	100	71	0	229	231	45	144	152	39	86	55	0	1.447	1.655	1.574	1.737	2.027	1.752	0.335	52	316	208	231	0.533	123	85	144	87	0
4	5	2	"PFK0134"	"Km993_1"	15490	22980	130	906	923	267	116	123	40	100	100	0	536	549	173	149	154	37	95	94	0	2.041	2.017	1.896	2.238	2.181	2.004	0.710	120	606	1177	1207	1.030	790	387	807	400	0
4	6	2	"PFK0052"	"Km3535_1"	15690	22990	120	167	169	42	108	111	24	80	60	0	426	424	106	141	146	37	97	96	0	0.207	0.216	0.226	0.195	2.061	0.177	0.337	120	546	344	344	-2.272	59	285	61	283	0
4	7	2	"PFK0059"	"Km3703_4"	15890	23000	130	222	224	61	109	111	24	92	87	0	411	419	110	137	140	25	99	99	0	0.412	0.408	0.418	0.406	2.122	0.376	0.497	120	592	387	397	-1.278	113	274	115	282	0
4	8	2	"PFK0303"	"Kn267_1"	16080	22990	130	210	216	52	107	109	25	96	90	0	458	472	119	138	141	27	100	100	0	0.322	0.326	0.321	0.314	1.842	0.269	0.489	120	545	423	443	-1.635	103	320	109	334	0
4	9	2	"PFK0297"	"Kn2497_2"	16260	22990	130	334	340	81	107	111	28	99	99	0	637	645	145	141	145	28	100	100	0	0.458	0.462	0.477	0.458	1.456	0.412	0.687	120	594	723	737	-1.128	227	496	233	504	0
4	10	2	"PFK0436"	"Kn5150_1"	16460	22990	130	18608	18738	6066	111	115	27	100	100	0	10646	10401	3245	138	143	28	100	100	0	1.760	1.815	1.730	1.843	1.832	1.893	0.763	120	548	29005	28890	0.816	18497	10508	18627	10263	0
4	11	2	"PFK0536"	"Kn8928_1"	16640	22990	130	782	780	274	102	109	43	98	98	0	759	756	268	152	184	141	95	89	0	1.120	1.123	1.071	1.151	2.066	0.957	0.603	120	579	1287	1282	0.164	680	607	678	604	0
4	12	2	"PFK0544"	"Kn9335_1"	16840	22990	110	183	187	45	84	91	44	93	61	0	582	615	150	158	207	201	97	61	0	0.233	0.225	0.227	0.217	1.729	0.162	0.130	80	504	523	560	-2.099	99	424	103	457	0
4	13	2	"PFK0875"	"Ks2_1"	17020	23000	120	133	136	38	81	84	20	79	63	0	375	391	119	126	142	77	98	88	0	0.209	0.208	0.218	0.201	2.452	0.117	0.212	120	519	301	320	-2.260	52	249	55	265	0
4	14	2	"PFK0879"	"Ks2_14"	17210	23000	130	1695	1599	572	80	82	18	100	100	0	3528	3538	826	117	129	55	100	100	0	0.473	0.444	0.474	0.394	2.051	0.439	0.752	120	522	5026	4940	-1.079	1615	3411	1519	3421	0
4	15	2	"PFK1056"	"Ks54_1"	17410	22990	110	517	550	481	77	85	133	96	82	0	930	1162	2241	124	149	226	100	91	0	0.546	0.456	0.557	0.535	1.633	0.082	0.064	80	488	1246	1511	-0.873	440	806	473	1038	0
4	16	2	"PFK1101"	"Ks59_1"	17600	23000	130	1169	1197	424	84	93	131	98	95	0	711	745	211	124	145	221	98	81	0	1.848	1.792	1.923	1.708	1.745	1.225	0.341	120	507	1672	1734	0.886	1085	587	1113	621	0
4	17	2	"PFK1165"	"Ks72_6"	17790	22990	130	1043	1045	340	89	92	31	100	99	0	669	651	200	121	127	82	97	90	0	1.741	1.804	1.787	1.819	1.807	1.832	0.669	120	464	1502	1486	0.800	954	548	956	530	0
4	18	2	"PFK1183"	"Ks75_9"	17980	22990	130	172	184	54	89	93	31	94	69	0	339	347	97	121	126	82	95	74	0	0.381	0.420	0.424	0.396	1.937	0.366	0.506	120	455	301	321	-1.393	83	218	95	226	0
4	19	2	"PFK1209"	"Ks82_1"	18170	22990	130	3217	3130	976	91	93	23	100	100	0	1799	1743	577	121	122	21	99	99	0	1.863	1.874	1.806	1.804	1.598	1.923	0.735	120	534	4804	4661	0.898	3126	1678	3039	1622	0
4	20	2	"PFK1228"	"Ks83_8"	18360	22990	130	6609	6332	2159	89	92	22	100	100	0	2457	2411	818	117	119	21	100	99	0	2.786	2.721	2.583	2.658	1.880	2.898	0.737	120	550	8860	8537	1.478	6520	2340	6243	2294	0
4	21	2	"PFK0643"	"Ks127_5"	18550	22990	130	132	134	27	88	90	19	85	56	0	506	496	113	118	120	20	100	98	0	0.113	0.122	0.112	0.114	2.283	0.091	0.306	120	548	432	424	-3.140	44	388	46	378	0
4	22	2	"PFK0638"	"Ks127_16"	18740	22990	130	472	463	126	83	85	19	100	98	0	620	620	177	117	119	23	96	95	0	0.773	0.755	0.738	0.768	1.952	0.696	0.726	120	634	892	883	-0.371	389	503	380	503	0
4	1	3	"PFK0659"	"Ks133_2"	14760	23180	120	143	148	36	101	102	23	72	40	0	362	360	81	131	134	24	99	97	0	0.182	0.205	0.188	0.185	2.300	0.187	0.326	120	526	273	276	-2.459	42	231	47	229	0
4	2	3	"PFK0667"	"Ks139_1"	14930	23170	150	115	118	27	102	103	24	32	10	0	144	145	26	130	133	25	35	8	0	0.929	1.067	0.860	0.822	3.098	1.936	0.005	156	487	27	31	-0.107	13	14	16	15	-50
4	3	3	"PFK0682"	"Ks152_11"	15130	23170	150	120	122	30	93	96	22	55	28	0	152	160	38	124	128	25	52	28	0	0.964	0.806	1.000	0.975	4.209	0.510	0.081	156	535	55	65	-0.052	27	28	29	36	-50
4	4	3	"PFK0686"	"Ks155_1"	15340	23190	130	1675	1600	524	99	105	36	100	99	0	973	946	246	132	136	30	100	100	0	1.874	1.844	1.875	1.759	1.746	2.065	0.792	120	577	2417	2315	0.906	1576	841	1501	814	0
4	5	3	"PFA0001"	"A10325_1"	15530	23180	150	116	119	29	105	107	24	34	10	0	133	137	26	136	140	27	14	4	0	-3.667	14.000	1.160	1.148	3.957	0.562	0.001	156	557	8	15	Error	11	-3	14	1	-50
4	6	3	"PFA0004"	"A10325_16"	15710	23200	150	106	113	29	104	107	24	24	12	0	134	137	25	134	137	23	21	5	0	100000.000	3.000	0.875	1.088	3.769	2.088	0.001	156	547	2	12	16.610	2	0	9	3	-50
4	7	3	"PFA0008"	"A10325_26"	15900	23190	130	326	320	74	104	107	25	98	95	0	225	228	45	135	138	24	94	85	0	2.467	2.323	2.421	2.431	2.161	2.566	0.491	120	521	312	309	1.303	222	90	216	93	0
4	8	3	"PFA0016"	"A10935_1"	16090	23190	130	4661	4462	1241	106	111	35	100	100	0	4180	4059	1173	139	144	32	100	100	0	1.127	1.111	1.106	1.106	1.791	1.094	0.827	120	607	8596	8276	0.173	4555	4041	4356	3920	0
4	9	3	"PFA0020"	"A11962_1"	16300	23160	90	162	173	58	112	118	43	57	28	0	188	191	44	146	151	37	51	19	0	1.190	1.356	1.131	1.523	4.194	1.587	0.204	52	353	92	106	0.252	50	42	61	45	0
4	10	3	"PFA0023"	"A12312_15"	16470	23190	130	196	194	43	108	110	29	88	73	0	539	527	146	137	140	29	100	97	0	0.219	0.221	0.218	0.214	2.254	0.173	0.438	120	521	490	476	-2.192	88	402	86	390	0
4	11	3	"PFA0047"	"A14801_11"	16660	23190	120	750	742	193	94	106	74	100	99	0	1221	1164	330	155	244	698	84	6	0	0.615	0.642	0.640	0.673	2.000	0.178	0.202	120	542	1722	1657	-0.700	656	1066	648	1009	0
4	12	3	"PFA0051"	"A14801_2"	16860	23190	110	405	405	77	81	91	74	100	98	0	455	470	101	160	258	736	0	0	0	1.098	1.045	1.061	1.073	1.513	0.339	0.187	80	487	619	634	0.135	324	295	324	310	0
4	13	3	"PFA0053"	"A14801_24"	17050	23190	120	1130	1066	377	73	76	16	100	98	0	729	722	268	120	142	138	95	90	0	1.736	1.650	1.643	1.630	2.381	1.739	0.686	120	432	1666	1595	0.795	1057	609	993	602	0
4	14	3	"PFA0056"	"A14801_31"	17210	23150	150	85	100	45	75	78	27	26	16	0	166	186	79	121	149	217	6	0	0	0.222	0.385	0.564	0.495	3.775	0.069	0.068	156	603	55	90	-2.170	10	45	25	65	-50
4	15	3	"PFA0058"	"A14801_37"	17420	23180	110	136	148	59	75	79	30	82	50	0	262	295	133	127	155	223	23	5	0	0.452	0.435	0.408	0.408	2.484	0.012	0.005	80	429	196	241	-1.146	61	135	73	168	0
4	16	3	"PFA0060"	"A14801_6"	17580	23160	150	92	98	29	84	92	119	1	0	0	138	144	44	123	143	200	0	0	0	0.533	0.667	1.000	0.907	3.604	0.110	0.015	156	625	23	35	-0.907	8	15	14	21	-50
4	17	3	"PFA0083"	"A18792_11"	17810	23160	150	115	119	33	87	89	22	55	32	0	138	143	29	117	121	26	42	18	0	1.333	1.231	1.373	1.296	3.046	1.289	0.108	156	554	49	58	0.415	28	21	32	26	-50
4	18	3	"PFA0087"	"A18792_19"	17970	23160	150	100	106	28	84	86	19	44	26	0	125	127	25	115	118	21	30	9	0	1.600	1.833	1.288	1.249	3.508	1.519	0.040	156	540	26	34	0.678	16	10	22	12	-50
4	19	3	"PFA0098"	"A20643_1"	18190	23180	120	197	201	53	88	90	21	96	92	0	199	201	48	121	124	22	89	78	0	1.397	1.413	1.381	1.437	2.229	1.456	0.397	120	497	187	193	0.483	109	78	113	80	0
4	20	3	"PFA0103"	"A21885_19"	18370	23180	130	1483	1389	403	89	92	20	100	100	0	1313	1195	405	119	122	21	100	99	0	1.168	1.208	1.203	1.297	2.087	1.187	0.769	120	528	2588	2376	0.223	1394	1194	1300	1076	0
4	21	3	"PFA0105"	"A21885_20"	18580	23180	130	1029	999	260	88	90	23	99	99	0	903	850	256	119	120	20	98	97	0	1.200	1.246	1.209	1.331	2.226	1.182	0.763	120	534	1725	1642	0.263	941	784	911	731	0
4	22	3	"PFA0107"	"A21885_9"	18760	23180	130	140	145	45	82	85	20	90	68	0	257	260	61	115	118	25	98	96	0	0.408	0.434	0.404	0.387	2.504	0.328	0.326	120	639	200	208	-1.292	58	142	63	145	0
4	1	4	"PFA0130"	"A2546_1"	14780	23370	130	10205	9283	2959	97	100	22	100	100	0	5979	5690	1187	128	131	23	100	100	0	1.728	1.652	1.743	1.529	1.741	1.835	0.823	120	604	15959	14748	0.789	10108	5851	9186	5562	0
4	2	4	"PFA0132"	"A26463_1"	14970	23370	130	545	545	171	89	92	20	98	98	0	213	213	51	123	126	21	88	81	0	5.067	5.067	4.824	5.252	2.091	5.702	0.569	120	471	546	546	2.341	456	90	456	90	0
4	3	4	"PFA0137"	"A29544_1"	15130	23330	150	108	110	28	91	95	27	36	10	0	128	133	27	124	126	23	25	12	0	4.250	2.111	1.000	0.844	3.861	1.188	0.025	156	610	21	28	2.087	17	4	19	9	-50
4	4	4	"PFA0145"	"A31914_2"	15360	23380	130	541	508	176	95	99	29	96	95	0	3369	3234	839	129	132	26	100	100	0	0.138	0.133	0.141	0.125	1.695	0.129	0.760	120	526	3686	3518	-2.861	446	3240	413	3105	0
4	5	4	"PFA0147"	"A31914_5"	15540	23370	120	166	175	50	98	100	22	90	76	0	395	404	101	131	134	24	100	98	0	0.258	0.282	0.260	0.265	2.130	0.239	0.420	120	409	332	350	-1.957	68	264	77	273	0
4	6	4	"PFA0149"	"A31914_8"	15720	23370	130	371	357	85	102	104	24	98	96	0	442	437	91	133	136	24	99	98	0	0.871	0.839	0.842	0.827	1.800	0.829	0.724	120	480	578	559	-0.200	269	309	255	304	0
4	7	4	"PFC0052"	"C198"	15930	23390	150	116	122	30	106	109	26	33	10	0	147	152	34	136	141	27	30	12	0	0.909	1.000	0.833	0.851	3.453	0.713	0.009	156	516	21	32	-0.138	10	11	16	16	-50
4	8	4	"PFC0057"	"C216"	16090	23400	150	111	113	26	107	111	27	21	4	0	172	173	43	138	143	28	54	25	0	0.118	0.171	0.587	0.508	3.526	0.107	0.009	156	484	38	41	-3.087	4	34	6	35	-50
4	9	4	"PFC0059"	"C222"	16270	23370	150	120	128	41	112	118	37	17	5	0	162	170	46	140	146	33	39	18	0	0.364	0.533	0.600	0.552	3.751	0.669	0.046	156	601	30	46	-1.459	8	22	16	30	-50
4	10	4	"PFC0062"	"C228"	16470	23360	150	149	155	44	101	105	30	69	43	0	181	184	44	131	136	28	66	44	0	0.960	1.019	1.083	1.040	2.630	0.974	0.256	156	578	98	107	-0.059	48	50	54	53	-50
4	11	4	"PFC0068"	"C237"	16680	23380	120	202	202	57	86	102	94	71	6	0	840	819	241	149	271	774	32	0	0	0.168	0.173	0.175	0.174	1.903	0.140	0.473	120	455	807	786	-2.575	116	691	116	670	0
4	12	4	"PFC0072"	"C244"	16880	23370	120	1029	971	317	80	96	92	97	95	0	826	802	234	156	270	735	36	0	0	1.416	1.379	1.399	1.316	2.104	1.355	0.563	120	513	1619	1537	0.502	949	670	891	646	0
4	13	4	"PFC0092"	"C291"	17060	23370	120	259	262	63	74	77	20	100	100	0	617	617	184	114	131	128	96	92	0	0.368	0.374	0.350	0.391	1.916	0.307	0.658	120	470	688	691	-1.443	185	503	188	503	0
4	14	4	"PFC0094"	"C296"	17240	23370	130	669	657	195	76	80	28	100	100	0	447	441	134	114	134	219	84	16	0	1.781	1.777	1.713	1.864	1.974	1.567	0.484	120	563	926	908	0.833	593	333	581	327	0
4	15	4	"PFC0096"	"C299"	17430	23370	120	152	152	39	78	81	27	90	65	0	167	176	41	112	127	196	0	0	0	1.345	1.156	1.214	1.169	2.771	1.071	0.250	120	529	129	138	0.428	74	55	74	64	0
4	16	4	"PFC0099"	"C302"	17630	23370	130	347	345	96	81	83	18	99	99	0	271	273	63	112	116	24	97	97	0	1.673	1.640	1.619	1.617	1.696	1.722	0.646	120	605	425	425	0.742	266	159	264	161	0
4	17	4	"PFC0101"	"C307"	17820	23370	130	127	133	30	83	83	18	88	65	0	303	300	60	111	114	22	100	99	0	0.229	0.265	0.259	0.245	2.103	0.222	0.365	120	579	236	239	-2.126	44	192	50	189	0
4	18	4	"PFC0103"	"C311"	18030	23370	150	92	96	25	83	84	18	39	16	0	125	128	22	114	118	22	32	8	0	0.818	0.929	1.111	1.020	3.953	0.602	0.018	156	636	20	27	-0.290	9	11	13	14	-50
4	19	4	"PFC0123"	"C370"	18200	23370	130	708	701	206	83	84	18	100	99	0	494	501	147	116	120	21	99	98	0	1.653	1.605	1.598	1.614	1.664	1.699	0.762	120	532	1003	1003	0.725	625	378	618	385	0
4	20	4	"PFC0125"	"C374"	18420	23360	150	98	98	23	85	87	22	29	12	0	122	127	22	117	120	22	24	7	0	2.600	1.300	1.000	1.251	3.881	0.513	0.014	156	595	18	23	1.379	13	5	13	10	-50
4	21	4	"PFC0127"	"C38"	18580	23380	130	252	249	67	85	88	24	94	92	0	310	309	71	118	120	21	99	98	0	0.870	0.859	0.883	0.834	2.052	0.879	0.603	120	458	359	355	-0.201	167	192	164	191	0
4	22	4	"PFC0129"	"C382"	18770	23380	120	136	140	36	86	88	20	82	60	0	237	240	51	118	121	21	97	95	0	0.420	0.443	0.442	0.399	2.465	0.395	0.307	120	568	169	176	-1.251	50	119	54	122	0
4	1	5	"PFC0131"	"C385"	14780	23560	140	154	157	40	98	100	22	80	58	0	232	243	60	131	134	24	94	85	0	0.554	0.527	0.466	0.492	2.827	0.443	0.302	156	718	157	171	-0.851	56	101	59	112	0
4	2	5	"PFC0133"	"C387"	14970	23560	130	176	180	49	93	96	22	88	80	0	368	392	122	127	130	22	100	99	0	0.344	0.328	0.336	0.303	2.045	0.285	0.460	120	544	324	352	-1.538	83	241	87	265	0
4	3	5	"PFC0149"	"C427"	15170	23560	120	121	124	27	94	98	25	52	24	0	264	273	67	127	129	24	96	95	0	0.197	0.205	0.242	0.241	2.532	0.162	0.136	120	571	164	176	-2.343	27	137	30	146	0
4	4	5	"PFC0151"	"C43"	15360	23560	130	609	566	201	95	98	23	98	97	0	410	406	119	128	130	25	95	94	0	1.823	1.694	1.758	1.690	2.108	2.081	0.589	120	398	796	749	0.866	514	282	471	278	0
4	5	5	"PFC0153"	"C436"	15520	23560	150	122	125	29	98	101	23	50	24	0	151	157	36	131	133	24	46	23	0	1.200	1.038	1.111	0.982	3.648	0.603	0.043	156	524	44	53	0.263	24	20	27	26	-50
4	6	5	"PFC0155"	"C441"	15730	23560	120	526	508	163	100	103	23	98	96	0	1067	1009	320	133	136	23	100	98	0	0.456	0.466	0.484	0.457	1.968	0.428	0.760	120	469	1360	1284	-1.133	426	934	408	876	0
4	7	5	"PFC0157"	"C445"	15900	23580	150	117	121	34	105	110	25	34	14	0	146	151	35	139	142	25	30	9	0	1.714	1.333	0.987	1.165	3.756	0.539	0.011	156	461	19	28	0.778	12	7	16	12	-50
4	8	5	"PFC0159"	"C447"	16110	23560	130	731	709	206	113	118	30	99	98	0	506	493	138	141	146	28	97	96	0	1.693	1.693	1.659	1.726	1.922	1.677	0.680	120	429	983	948	0.760	618	365	596	352	0
4	9	5	"PFD0373"	"D42243_45"	16300	23560	130	34515	32712	8811	119	122	30	100	100	0	18443	16761	4715	144	148	28	100	100	0	1.880	1.961	1.914	1.995	1.712	2.090	0.825	120	491	52695	49210	0.910	34396	18299	32593	16617	0
4	10	5	"PFD0380"	"D42715_1"	16490	23580	150	161	165	49	108	111	32	66	39	0	159	168	46	139	144	35	33	14	0	2.650	1.966	1.557	1.603	3.952	2.246	0.071	156	517	73	86	1.406	53	20	57	29	-50
4	11	5	"PFD0387"	"D42954_2"	16650	23550	150	118	121	33	89	101	68	16	0	0	142	146	31	146	220	287	0	0	0	-7.250	100000.000	1.485	1.403	3.898	0.182	0.326	156	487	25	32	Error	29	-4	32	0	-50
4	12	5	"PFD0397"	"D45582_1"	16820	23560	120	129	175	188	82	100	95	19	7	0	274	660	1590	160	283	486	12	10	0	0.412	0.186	0.378	0.362	3.022	0.052	0.119	120	478	161	593	-1.278	47	114	93	500	-100
4	13	5	"PFD0405"	"D4722_1"	17040	23560	110	164	169	45	77	95	126	22	0	0	376	419	344	129	226	711	1	1	0	0.352	0.317	0.323	0.328	2.013	0.106	0.197	80	512	334	382	-1.505	87	247	92	290	0
4	14	5	"PFD0416"	"D49176_11"	17230	23560	120	235	239	54	79	82	19	100	100	0	1245	1212	285	115	126	57	99	98	0	0.138	0.146	0.132	0.151	2.157	0.125	0.701	120	515	1286	1257	-2.857	156	1130	160	1097	0
4	15	5	"PFD0438"	"D49176_65"	17430	23560	120	134	139	33	81	83	18	92	72	0	155	161	45	111	115	21	77	50	0	1.205	1.160	1.117	1.368	2.828	0.855	0.171	120	514	97	108	0.268	53	44	58	50	0
4	16	5	"PFD0441"	"D49176_7"	17620	23570	120	259	259	75	82	85	20	99	95	0	1699	1630	386	117	119	22	100	100	0	0.112	0.117	0.114	0.109	1.761	0.106	0.677	120	496	1759	1690	-3.160	177	1582	177	1513	0
4	17	5	"PFD0444"	"D49942_10"	17810	23570	120	2070	1950	547	89	97	74	99	97	0	10577	10197	1772	126	155	415	100	100	0	0.190	0.185	0.190	0.170	1.782	0.176	0.809	120	537	12432	11932	-2.399	1981	10451	1861	10071	0
4	18	5	"PFD0446"	"D49942_3"	18000	23570	120	440	419	121	88	91	20	100	97	0	2122	2057	490	124	127	24	100	100	0	0.176	0.171	0.174	0.160	1.857	0.161	0.761	120	503	2350	2264	-2.505	352	1998	331	1933	0
4	19	5	"PFD0448"	"D49942_6"	18190	23570	120	610	576	196	85	88	19	99	98	0	2906	2766	742	122	124	23	100	100	0	0.189	0.186	0.193	0.173	1.793	0.170	0.730	120	510	3309	3135	-2.407	525	2784	491	2644	0
4	20	5	"PFD0450"	"D49942_9"	18390	23570	120	1457	1519	669	84	86	19	100	99	0	7201	7572	3021	119	122	24	100	100	0	0.194	0.193	0.208	0.185	1.783	0.178	0.704	120	430	8455	8888	-2.367	1373	7082	1435	7453	0
4	21	5	"PFD0482"	"D56400_4"	18570	23560	150	102	103	25	86	89	21	36	13	0	152	156	31	121	124	23	60	30	0	0.516	0.486	0.519	0.581	3.949	0.263	0.021	156	494	47	52	-0.954	16	31	17	35	-50
4	22	5	"PFD0484"	"D56470_2"	18760	23580	130	149	152	42	91	94	24	81	58	0	231	236	53	122	126	27	97	85	0	0.532	0.535	0.536	0.488	2.362	0.515	0.312	120	604	167	175	-0.910	58	109	61	114	0
4	1	6	"PFD0487"	"D56950_2"	14780	23750	130	3052	2896	750	98	99	21	100	100	0	1819	1676	502	130	133	24	99	99	0	1.749	1.810	1.743	1.887	1.861	1.831	0.823	120	627	4643	4344	0.807	2954	1689	2798	1546	0
4	2	6	"PFD0490"	"D5782_1"	14970	23750	120	1397	1380	318	104	108	29	100	100	0	765	761	152	133	137	26	100	100	0	2.046	2.032	2.058	2.014	1.528	2.185	0.805	120	547	1925	1904	1.033	1293	632	1276	628	0
4	3	6	"PFD0508"	"D6287_1"	15180	23750	80	157	155	30	96	104	30	78	50	0	199	193	46	131	135	32	69	53	0	0.897	0.952	0.841	1.018	3.065	0.602	0.106	52	267	129	121	-0.157	61	68	59	62	0
4	4	6	"PFD0510"	"D6287_13"	15340	23730	150	123	126	32	95	99	24	55	27	0	146	152	38	129	131	27	36	16	0	1.647	1.348	1.000	1.040	4.401	0.772	0.073	156	561	45	54	0.720	28	17	31	23	-50
4	5	6	"PFD0529"	"D6287_55"	15530	23750	120	152	156	34	101	104	23	84	55	0	506	493	95	133	135	23	100	100	0	0.137	0.153	0.160	0.140	2.078	0.125	0.339	120	477	424	415	-2.871	51	373	55	360	0
4	6	6	"PFD0532"	"D6287_61"	15730	23770	150	113	117	26	104	107	24	29	5	0	152	157	35	137	139	24	37	19	0	0.600	0.650	0.736	0.722	4.518	0.368	0.017	156	524	24	33	-0.737	9	15	13	20	-50
4	7	6	"PFD0536"	"D6287_69"	15910	23750	150	117	121	28	103	106	26	32	10	0	158	165	38	136	139	31	40	16	0	0.636	0.621	0.672	0.835	4.640	0.304	0.052	156	505	36	47	-0.652	14	22	18	29	-50
4	8	6	"PFD0538"	"D6287_70"	16110	23750	140	196	214	86	109	114	32	87	66	0	243	256	72	139	145	36	92	73	0	0.837	0.897	0.907	0.940	2.571	0.980	0.298	156	568	191	222	-0.257	87	104	105	117	0
4	9	6	"PFD0549"	"D64289_1"	16300	23750	130	65275	61371	8656	122	126	33	100	100	41	43179	39456	11210	149	156	35	100	100	0	1.514	1.558	1.464	1.627	1.757	1.499	0.823	120	511	108183	100556	0.598	65153	43030	61249	39307	0
4	10	6	"PFD0558"	"D65681_2"	16490	23750	120	1056	998	266	106	112	34	100	100	0	853	826	221	140	146	39	98	98	0	1.332	1.300	1.257	1.270	1.647	1.331	0.741	120	439	1663	1578	0.414	950	713	892	686	0
4	11	6	"PFE0558"	"E49_1"	16680	23750	130	277	280	73	91	97	40	97	95	0	332	334	95	140	177	190	50	3	0	0.969	0.974	0.986	0.997	2.023	0.354	0.215	120	485	378	383	-0.046	186	192	189	194	0
4	12	6	"PFE0562"	"E5006_5"	16860	23750	120	3441	3108	1329	88	108	130	97	95	0	1748	1575	647	158	277	730	84	60	0	2.109	2.131	2.153	1.937	2.355	2.313	0.555	120	533	4943	4437	1.076	3353	1590	3020	1417	0
4	13	6	"PFE0565"	"E5141_1"	17060	23750	110	534	539	107	81	100	132	100	96	0	789	780	139	136	244	733	22	0	0	0.694	0.711	0.722	0.710	1.399	0.144	0.177	80	445	1106	1102	-0.528	453	653	458	644	0
4	14	6	"PFE0569"	"E517_1"	17240	23740	130	533	512	154	84	88	28	95	94	0	619	578	192	120	131	59	92	89	0	0.900	0.934	0.867	0.986	2.282	0.872	0.695	120	586	948	886	-0.152	449	499	428	458	0
4	15	6	"PFE0579"	"E5479_3"	17440	23750	130	1507	1484	547	87	92	22	100	100	0	1306	1296	471	119	122	26	99	99	0	1.196	1.187	1.137	1.169	1.570	1.165	0.741	120	559	2607	2574	0.259	1420	1187	1397	1177	0
4	16	6	"PFE0585"	"E598_1"	17620	23750	130	63759	56807	11753	93	151	855	100	100	44	22453	20872	8372	123	154	410	97	95	0	2.851	2.733	2.572	2.936	1.929	2.668	0.795	120	559	85996	77463	1.512	63666	22330	56714	20749	0
4	17	6	"PFE0608"	"E714_7"	17830	23760	100	163	170	44	102	178	980	0	0	0	191	195	38	135	174	469	0	0	0	1.089	1.133	1.167	1.106	2.861	0.124	0.438	80	425	117	128	0.123	61	56	68	60	0
4	18	6	"PFE0610"	"E7279_2"	18020	23760	120	168	177	44	99	101	23	91	76	0	549	538	113	133	135	24	100	98	0	0.166	0.193	0.184	0.176	1.809	0.175	0.473	120	502	485	483	-2.592	69	416	78	405	0
4	19	6	"PFE0613"	"E7418_1"	18200	23760	120	128	131	33	93	95	20	70	42	0	256	260	46	128	131	23	100	98	0	0.273	0.288	0.309	0.287	2.380	0.238	0.201	120	453	163	170	-1.871	35	128	38	132	0
4	20	6	"PFE0616"	"E7745_1"	18390	23730	150	106	106	22	90	92	20	39	12	0	140	146	33	127	130	24	39	18	0	1.231	0.842	0.913	0.847	3.443	0.274	0.040	156	552	29	35	0.300	16	13	16	19	-50
4	21	6	"PFE0619"	"E7861_3"	18580	23750	130	602	596	156	90	93	23	100	100	0	403	405	115	126	129	22	98	98	0	1.848	1.814	1.839	1.819	1.560	1.867	0.670	120	490	789	785	0.886	512	277	506	279	0
4	22	6	"PFE0623"	"E8100_2"	18770	23760	130	2945	2728	853	96	99	24	100	99	0	2021	1970	366	126	129	25	100	100	0	1.503	1.427	1.512	1.275	1.986	1.582	0.800	120	614	4744	4476	0.588	2849	1895	2632	1844	0
4	1	7	"PFE0649"	"E8914_2"	14790	23940	120	465	467	147	92	94	21	100	99	0	523	508	134	126	129	22	99	97	0	0.940	0.982	0.973	0.994	2.013	1.002	0.759	120	580	770	757	-0.090	373	397	375	382	0
4	2	7	"PFE0654"	"E9225_1"	14980	23940	130	186	187	41	96	99	27	94	84	0	831	808	200	129	132	25	100	100	0	0.128	0.134	0.125	0.127	1.860	0.115	0.571	120	514	792	770	-2.963	90	702	91	679	0
4	3	7	"PFE0657"	"E9299_3"	15150	23930	150	120	123	31	94	99	29	41	16	0	149	152	30	129	134	29	35	10	0	1.300	1.261	1.074	1.137	3.376	0.947	0.060	156	637	46	52	0.379	26	20	29	23	-50
4	4	7	"PFE0659"	"E9299_6"	15360	23940	120	1559	1494	415	95	98	22	100	100	0	2160	2147	415	130	133	24	100	100	0	0.721	0.694	0.708	0.660	1.602	0.699	0.841	120	502	3494	3416	-0.472	1464	2030	1399	2017	0
4	5	7	"PFE0663"	"E9475_1"	15560	23950	120	191	194	51	101	102	22	91	85	0	1372	1329	329	134	137	24	100	100	0	0.073	0.078	0.078	0.073	1.751	0.070	0.567	120	432	1328	1288	-3.782	90	1238	93	1195	0
4	6	7	"PFE0668"	"E9987_1"	15730	23940	120	195	198	45	101	103	22	99	88	0	521	526	119	138	139	24	99	98	0	0.245	0.250	0.247	0.241	1.967	0.216	0.534	120	419	477	485	-2.027	94	383	97	388	0
4	7	7	"PFF0025"	"F10660_2"	15930	23950	120	161	163	38	99	102	25	85	60	0	428	414	88	133	135	31	99	96	0	0.210	0.228	0.239	0.221	2.152	0.193	0.350	120	491	357	345	-2.250	62	295	64	281	0
4	8	7	"PFF0029"	"F10730_3"	16120	23950	130	613	596	176	94	99	27	97	96	0	868	845	154	126	133	35	100	100	0	0.699	0.698	0.717	0.630	1.880	0.718	0.743	120	523	1261	1221	-0.516	519	742	502	719	0
4	9	7	"PFF0032"	"F10872_1"	16310	23940	120	374	376	102	97	104	31	98	98	0	594	562	149	127	135	33	97	96	0	0.593	0.641	0.629	0.647	1.835	0.618	0.758	120	516	744	714	-0.754	277	467	279	435	0
4	10	7	"PFF0035"	"F10935_2"	16500	23940	120	4800	4606	1068	90	94	25	100	100	0	3498	3431	954	124	133	96	98	98	0	1.396	1.366	1.300	1.456	1.925	1.375	0.796	120	501	8084	7823	0.481	4710	3374	4516	3307	0
4	11	7	"PFF0038"	"F10949_3"	16690	23940	130	902	900	294	89	95	42	100	100	0	855	824	366	128	143	115	93	89	0	1.118	1.165	1.157	1.269	2.052	1.038	0.661	120	572	1540	1507	0.161	813	727	811	696	0
4	12	7	"PFF0040"	"F10953_1"	16880	23950	130	11702	11195	4298	89	96	51	100	100	0	10497	10445	2994	131	155	138	100	100	0	1.120	1.077	1.107	0.976	2.062	1.126	0.768	120	498	21979	21420	0.164	11613	10366	11106	10314	0
4	13	7	"PFF0668"	"F310_1"	17050	23930	150	113	113	32	85	91	41	35	3	0	166	179	52	125	151	189	1	0	0	0.683	0.519	0.764	0.775	3.460	0.062	0.041	156	625	69	82	-0.550	28	41	28	54	-50
4	14	7	"PFF0671"	"F31319_2"	17260	23950	130	5598	5174	1402	92	95	29	100	100	0	1747	1722	304	124	129	31	100	100	0	3.392	3.180	3.285	3.001	1.707	3.657	0.817	120	590	7129	6680	1.762	5506	1623	5082	1598	0
4	15	7	"PFF0680"	"F31855_1"	17460	23950	120	152	157	48	94	96	23	80	61	0	237	239	57	122	126	24	95	90	0	0.504	0.538	0.539	0.505	2.359	0.560	0.369	120	484	173	180	-0.988	58	115	63	117	0
4	16	7	"PFF0682"	"F32050_1"	17640	23940	130	236	238	56	86	116	588	0	0	0	391	384	106	116	122	62	92	89	0	0.545	0.567	0.571	0.606	2.277	0.484	0.591	120	494	425	420	-0.874	150	275	152	268	0
4	17	7	"PFF0686"	"F32122_1"	17830	23940	130	1804	1753	365	89	93	24	100	100	0	1674	1605	483	121	126	23	99	98	0	1.104	1.121	1.077	1.230	2.102	1.060	0.764	120	538	3268	3148	0.143	1715	1553	1664	1484	0
4	18	7	"PFF0693"	"F32325_1"	18020	23950	120	204	203	60	94	97	23	88	85	0	924	897	219	129	133	24	99	99	0	0.138	0.142	0.141	0.127	1.902	0.135	0.617	120	518	905	877	-2.853	110	795	109	768	0
4	19	7	"PFF0715"	"F33346_1"	18210	23940	130	439	443	107	93	96	21	100	100	0	581	559	142	130	134	23	99	98	0	0.767	0.816	0.799	0.852	1.784	0.778	0.768	120	532	797	779	-0.382	346	451	350	429	0
4	20	7	"PFF0719"	"F33441_1"	18400	23940	130	2981	2844	589	94	96	21	100	100	0	2723	2506	716	132	135	22	98	98	0	1.114	1.158	1.132	1.272	2.142	1.111	0.800	120	558	5478	5124	0.156	2887	2591	2750	2374	0
4	21	7	"PFF0722"	"F33612_1"	18590	23940	130	708	676	162	96	99	25	100	100	0	409	390	109	129	132	22	96	92	0	2.186	2.222	2.122	2.400	1.886	2.237	0.735	120	539	892	841	1.128	612	280	580	261	0
4	22	7	"PFF0725"	"F33675_1"	18780	23950	120	137	143	35	96	99	24	70	42	0	224	228	47	128	131	22	98	90	0	0.427	0.470	0.512	0.463	2.619	0.433	0.224	120	533	137	147	-1.227	41	96	47	100	0
4	1	8	"PFF0728"	"F33814_1"	14800	24130	120	144	145	38	90	92	20	82	65	0	160	170	39	125	127	23	66	44	0	1.543	1.222	1.256	1.240	3.153	1.223	0.155	120	538	89	100	0.626	54	35	55	45	0
4	2	8	"PFF0734"	"F34109_1"	14970	24130	110	149	153	36	87	91	22	93	67	0	180	182	36	122	126	24	80	56	0	1.069	1.100	1.070	1.213	2.915	1.131	0.222	80	458	120	126	0.096	62	58	66	60	0
4	3	8	"PFF0764"	"F35293_1"	15180	24130	120	294	288	68	92	95	22	98	98	0	307	322	66	127	131	26	100	99	0	1.122	1.005	1.044	0.990	1.763	1.011	0.652	120	477	382	391	0.166	202	180	196	195	0
4	4	8	"PFF0773"	"F35453_1"	15350	24120	150	112	118	29	100	103	24	35	12	0	153	158	32	138	141	27	28	10	0	0.800	0.900	1.275	1.082	4.414	0.171	0.002	156	537	27	38	-0.322	12	15	18	20	-50
4	5	8	"PFF0777"	"F35590_1"	15550	24120	150	121	123	27	103	105	24	37	16	0	158	166	40	142	145	27	38	21	0	1.125	0.833	0.849	0.884	3.865	0.275	0.023	156	609	34	44	0.170	18	16	20	24	-50
4	6	8	"PFF0781"	"F35756_2"	15760	24130	120	3137	2968	693	103	104	21	100	100	0	1697	1601	425	142	145	26	98	98	0	1.951	1.964	1.913	1.982	1.625	2.045	0.831	120	493	4589	4324	0.964	3034	1555	2865	1459	0
4	7	8	"PFF0784"	"F35756_5"	15940	24130	120	549	543	131	102	103	22	99	98	0	956	959	168	139	141	30	100	100	0	0.547	0.538	0.555	0.521	1.505	0.529	0.792	120	462	1264	1261	-0.870	447	817	441	820	0
4	8	8	"PFF0788"	"F35774_1"	16130	24130	120	8490	8289	1740	90	92	21	100	100	0	3695	3557	871	122	126	28	99	99	0	2.351	2.387	2.325	2.458	1.652	2.507	0.844	120	446	11973	11634	1.233	8400	3573	8199	3435	0
4	9	8	"PFF0818"	"F36648_1"	16330	24140	120	274	277	82	85	87	19	95	94	0	756	748	186	115	119	21	100	99	0	0.295	0.303	0.313	0.289	1.621	0.297	0.774	120	484	830	825	-1.762	189	641	192	633	0
4	10	8	"PFF0821"	"F3666_3"	16520	24130	120	106	112	29	84	86	20	54	27	0	212	214	46	118	123	48	85	47	0	0.234	0.292	0.307	0.283	3.109	0.104	0.059	120	461	116	124	-2.095	22	94	28	96	0
4	11	8	"PFF0823"	"F36721_3"	16680	24130	80	149	156	35	92	97	26	90	59	0	187	192	34	127	138	61	46	7	0	0.950	0.985	0.903	0.906	2.635	0.976	0.250	52	294	117	129	-0.074	57	60	64	65	0
4	12	8	"PFF0825"	"F36734_1"	16890	24130	120	212	213	57	91	97	35	94	83	0	230	234	53	126	138	108	47	1	0	1.163	1.130	1.102	1.122	2.007	0.317	0.219	120	532	225	230	0.218	121	104	122	108	0
4	13	8	"PFF0827"	"F36803_1"	17080	24130	120	214	222	65	84	90	32	96	88	0	392	384	92	119	128	104	95	75	0	0.476	0.521	0.517	0.487	1.817	0.353	0.533	120	560	403	403	-1.070	130	273	138	265	0
4	14	8	"PFF0831"	"F37098_2"	17280	24130	120	189	195	53	89	91	22	95	89	0	1369	1330	394	122	125	23	100	100	0	0.080	0.088	0.089	0.087	1.915	0.076	0.572	120	481	1347	1314	-3.640	100	1247	106	1208	0
4	15	8	"PFF1472"	"F58335_1"	17460	24130	130	167	168	44	92	96	36	80	50	0	442	450	124	126	128	23	100	98	0	0.237	0.235	0.230	0.221	1.979	0.205	0.522	120	448	391	400	-2.075	75	316	76	324	0
4	16	8	"PFF1476"	"F58487_1"	17650	24120	150	101	105	24	83	90	50	12	0	0	151	153	33	118	131	185	0	0	0	0.545	0.629	0.680	0.736	3.241	0.397	0.068	156	502	51	57	-0.874	18	33	22	35	-50
4	17	8	"PFF1492"	"F58910_1"	17840	24130	120	372	367	100	81	84	33	99	99	0	302	306	73	114	118	22	100	97	0	1.548	1.490	1.481	1.497	1.725	1.548	0.691	120	499	479	478	0.630	291	188	286	192	0
4	18	8	"PFF1495"	"F59075_2"	18030	24140	110	130	130	28	86	88	22	78	48	0	235	232	36	120	126	28	100	91	0	0.383	0.393	0.429	0.384	1.959	0.377	0.370	80	447	159	156	-1.386	44	115	44	112	0
4	19	8	"PFF1497"	"F5910_2"	18220	24130	130	856	850	203	93	96	23	100	100	0	9111	8701	2101	127	132	27	100	100	0	0.085	0.088	0.086	0.091	1.847	0.079	0.818	120	559	9747	9331	-3.558	763	8984	757	8574	0
4	20	8	"PFF1499"	"F59139_2"	18410	24130	120	7582	7071	1973	96	99	22	100	100	0	4048	3833	1158	130	133	24	100	100	0	1.911	1.884	1.832	1.896	1.690	1.945	0.821	120	445	11404	10678	0.934	7486	3918	6975	3703	0
4	21	8	"PFF1536"	"F6061_1"	18600	24130	120	142	148	41	93	96	24	80	50	0	286	286	64	126	128	25	96	94	0	0.306	0.344	0.340	0.326	2.443	0.313	0.365	120	421	209	215	-1.707	49	160	55	160	0
4	22	8	"PFF1543"	"F607_1"	18770	24150	150	89	91	20	85	89	23	19	4	0	121	124	27	119	121	23	20	8	0	2.000	1.200	0.667	0.851	3.768	0.318	0.004	156	681	6	11	1.000	4	2	6	5	-50
4	1	9	"PFF1546"	"F61052_1"	14780	24310	150	107	112	25	96	99	25	31	10	0	140	147	35	129	132	24	39	19	0	1.000	0.889	0.712	0.804	3.646	0.412	0.028	156	841	22	34	0.000	11	11	16	18	-50
4	2	9	"PFF1550"	"F61158_1"	15000	24320	130	742	713	197	93	95	22	100	100	0	516	502	122	125	128	24	99	98	0	1.660	1.645	1.567	1.641	1.640	1.701	0.763	120	568	1040	997	0.731	649	391	620	377	0
4	3	9	"PFF1556"	"F61469_1"	15190	24330	120	123	127	33	96	98	21	59	27	0	294	298	62	130	133	25	99	98	0	0.165	0.185	0.196	0.200	2.265	0.151	0.169	120	364	191	199	-2.603	27	164	31	168	0
4	4	9	"PFF1560"	"F61859_2"	15320	24310	150	103	106	24	103	106	23	20	4	0	132	136	27	139	142	27	12	2	0	0.000	-1.000	0.731	0.733	2.958	0.079	0.000	156	553	-7	0	Error	0	-7	3	-3	-50
4	5	9	"PFF1588"	"F6265_1"	15570	24320	130	3846	3397	1270	106	108	23	100	100	0	1707	1584	440	139	144	27	100	100	0	2.385	2.278	2.376	2.104	2.046	2.594	0.798	120	573	5308	4736	1.254	3740	1568	3291	1445	0
4	6	9	"PFF1595"	"F62846_1"	15760	24320	120	1359	1350	355	103	104	22	100	100	0	573	558	143	138	142	27	97	96	0	2.887	2.969	2.899	2.919	1.656	3.201	0.709	120	439	1691	1667	1.530	1256	435	1247	420	0
4	7	9	"PFF1604"	"F63188_2"	15950	24320	130	6044	5473	1843	100	101	22	100	100	0	2949	2848	797	134	137	31	100	100	0	2.112	1.980	2.004	1.916	1.618	2.184	0.798	120	429	8759	8087	1.078	5944	2815	5373	2714	0
4	8	9	"PFF1607"	"F63326_1"	16140	24300	150	152	150	46	91	93	22	75	59	0	159	164	39	122	126	28	57	34	0	1.649	1.405	1.426	1.591	2.826	1.152	0.234	156	500	98	101	0.721	61	37	59	42	-50
4	9	9	"PFF1610"	"F63399_1"	16320	24320	130	6838	6616	1771	84	86	19	100	100	0	3429	3267	921	114	118	22	99	99	0	2.037	2.072	1.990	2.080	1.666	2.161	0.811	120	450	10069	9685	1.027	6754	3315	6532	3153	0
4	10	9	"PFF1614"	"F63448_3"	16510	24310	150	132	134	36	84	86	20	79	55	0	147	154	37	117	122	48	32	7	0	1.600	1.351	1.262	1.226	3.579	1.225	0.122	156	495	78	87	0.678	48	30	50	37	-50
4	11	9	"PFF1654"	"F64738_1"	16710	24320	120	721	707	169	93	97	33	100	100	0	603	580	124	127	133	51	99	98	0	1.319	1.355	1.322	1.338	1.549	1.376	0.746	120	445	1104	1067	0.400	628	476	614	453	0
4	12	9	"PFF1656"	"F64738_5"	16900	24320	120	279	282	70	95	98	32	99	96	0	330	324	69	123	127	22	98	96	0	0.889	0.930	0.927	0.903	1.861	0.961	0.608	120	449	391	388	-0.170	184	207	187	201	0
4	13	9	"PFF1659"	"F64888_1"	17100	24330	90	130	133	28	85	90	24	80	44	0	156	158	41	115	118	20	67	50	0	1.098	1.116	0.951	1.092	3.514	0.770	0.088	52	280	86	91	0.134	45	41	48	43	0
4	14	9	"PFF1666"	"F65043_1"	17280	24320	120	406	392	100	84	87	20	99	99	0	993	978	181	116	118	21	100	100	0	0.367	0.357	0.352	0.338	1.717	0.340	0.791	120	490	1199	1170	-1.446	322	877	308	862	0
4	15	9	"PFF1668"	"F65043_4"	17470	24320	120	282	274	76	90	94	37	98	94	0	398	390	98	125	127	23	98	96	0	0.703	0.694	0.642	0.694	1.993	0.792	0.680	120	375	465	449	-0.508	192	273	184	265	0
4	16	9	"PFF1673"	"F65467_1"	17630	24290	150	102	106	29	87	94	51	12	1	0	133	133	24	123	135	187	0	0	0	1.500	1.900	0.900	0.959	3.601	0.006	0.000	156	490	25	29	0.585	15	10	19	10	-50
4	17	9	"PFI0337"	"I3634_1"	17860	24320	120	319	312	101	80	86	43	95	89	0	824	811	228	113	125	191	98	89	0	0.336	0.332	0.343	0.311	1.892	0.302	0.695	120	471	950	930	-1.573	239	711	232	698	0
4	18	9	"PFI0339"	"I3665_1"	18050	24320	120	239	234	70	79	81	19	96	95	0	344	343	76	110	112	21	99	99	0	0.684	0.665	0.713	0.637	1.762	0.648	0.637	120	479	394	388	-0.548	160	234	155	233	0
4	19	9	"PFI0341"	"I3767_1"	18240	24320	120	179	181	52	84	87	21	93	85	0	486	472	110	113	116	23	100	100	0	0.255	0.270	0.274	0.247	1.980	0.248	0.572	120	455	468	456	-1.973	95	373	97	359	0
4	20	9	"PFI0347"	"I398_3"	18430	24300	150	93	96	23	85	89	21	28	9	0	121	125	24	115	118	24	24	8	0	1.333	1.100	1.129	1.117	3.838	0.544	0.023	156	541	14	21	0.415	8	6	11	10	-50
4	21	9	"PFI0352"	"I4167_1"	18610	24320	130	1044	1028	215	83	86	20	100	100	0	766	718	216	112	115	25	95	94	0	1.469	1.559	1.464	1.681	1.902	1.507	0.784	120	451	1615	1551	0.555	961	654	945	606	0
4	22	9	"PFI0354"	"I4179_1"	18790	24310	130	186	192	45	81	84	20	100	96	0	522	533	125	111	114	23	100	100	0	0.255	0.263	0.252	0.252	1.647	0.227	0.613	120	515	516	533	-1.969	105	411	111	422	0
4	1	10	"PFI0375"	"I4688_1"	14820	24510	140	129	133	31	102	104	22	57	34	0	197	201	43	131	133	22	85	72	0	0.409	0.443	0.535	0.499	2.884	0.394	0.132	156	611	93	101	-1.290	27	66	31	70	0
4	2	10	"PFI0378"	"I4719_5"	15000	24500	120	182	178	45	100	102	22	85	79	0	559	542	130	128	131	22	97	97	0	0.190	0.188	0.195	0.168	2.017	0.170	0.523	120	427	513	492	-2.394	82	431	78	414	0
4	3	10	"PFI0380"	"I4730_1"	15180	24500	130	644	628	190	99	101	21	97	95	0	572	569	135	129	132	23	97	97	0	1.230	1.202	1.239	1.140	1.872	1.326	0.699	120	449	988	969	0.299	545	443	529	440	0
4	4	10	"PFI0383"	"I4780_1"	15360	24490	130	262	264	58	102	105	23	100	98	0	317	315	82	132	135	25	98	94	0	0.865	0.885	0.833	0.926	2.137	0.774	0.499	120	498	345	345	-0.209	160	185	162	183	0
4	5	10	"PFI0386"	"I4862_1"	15550	24490	120	721	703	142	99	102	22	100	100	0	640	609	157	131	134	23	96	95	0	1.222	1.264	1.206	1.317	1.916	1.224	0.807	120	500	1131	1082	0.289	622	509	604	478	0
4	6	10	"PFI0393"	"I4989_1"	15750	24490	130	1943	1856	312	92	93	21	100	100	0	1600	1508	404	123	127	45	95	95	0	1.253	1.274	1.241	1.305	1.732	1.240	0.839	120	512	3328	3149	0.326	1851	1477	1764	1385	0
4	7	10	"PFI0428"	"I601_1"	15940	24470	150	110	117	44	88	90	21	50	25	0	132	135	31	119	121	23	33	14	0	1.692	1.813	1.313	1.091	3.458	1.831	0.086	156	564	35	45	0.759	22	13	29	16	-50
4	8	10	"PFI0430"	"I6032_2"	16130	24490	130	2475	2478	525	89	91	20	100	100	0	1305	1286	406	119	122	23	95	95	0	2.012	2.047	1.958	2.212	1.885	1.997	0.803	120	520	3572	3556	1.008	2386	1186	2389	1167	0
4	9	10	"PFI0434"	"I607_1"	16330	24500	120	717	679	208	89	90	20	97	95	0	499	499	106	118	121	24	100	99	0	1.648	1.549	1.624	1.460	2.098	1.722	0.771	120	473	1009	971	0.721	628	381	590	381	0
4	10	10	"PFI0439"	"I6174_2"	16510	24500	120	384	377	100	90	94	24	98	95	0	544	550	92	122	125	25	100	100	0	0.697	0.671	0.685	0.614	1.882	0.677	0.764	120	406	716	715	-0.521	294	422	287	428	0
4	11	10	"PFI0441"	"I6204_2"	16660	24490	150	84	88	18	95	98	31	3	0	0	119	122	26	124	127	23	12	3	0	2.200	3.500	1.000	0.917	3.219	0.571	0.023	156	507	-16	-9	1.138	-11	-5	-7	-2	-50
4	12	10	"PFI0443"	"I6356_1"	16850	24490	150	94	98	24	93	96	29	16	2	0	124	128	25	122	125	21	22	7	0	0.500	0.833	1.281	1.274	3.822	8.130	0.004	156	519	3	11	-1.000	1	2	5	6	-50
4	13	10	"PFI0469"	"I7030_1"	17070	24450	150	95	97	24	87	90	23	26	8	0	119	122	23	116	118	21	25	5	0	2.667	1.667	0.889	1.104	4.128	1.138	0.047	156	680	11	16	1.415	8	3	10	6	-50
4	14	10	"PFI0471"	"I7085_1"	17270	24500	120	2108	2074	523	84	87	19	100	100	0	1651	1601	374	110	114	20	100	99	0	1.313	1.335	1.343	1.351	2.188	1.380	0.817	120	517	3565	3481	0.393	2024	1541	1990	1491	0
4	15	10	"PFI0473"	"I7097_2"	17460	24500	120	392	397	110	88	91	28	100	100	0	1157	1161	315	116	120	22	98	98	0	0.292	0.296	0.286	0.311	2.336	0.260	0.670	120	419	1345	1354	-1.776	304	1041	309	1045	0
4	16	10	"PFI0475"	"I7106_1"	17610	24490	150	100	102	23	92	95	28	19	2	0	128	135	28	123	125	22	26	11	0	1.600	0.833	1.095	1.022	4.156	3.132	0.010	156	568	13	22	0.678	8	5	10	12	-50
4	17	10	"PFI0481"	"I7243_1"	17820	24480	150	100	104	25	87	90	22	32	9	0	131	138	31	120	129	160	0	0	0	1.182	0.944	1.000	0.944	4.519	0.682	0.070	156	676	24	35	0.241	13	11	17	18	-50
4	18	10	"PFI0484"	"I7365_3"	18020	24500	120	891	842	212	82	83	18	100	99	0	514	497	123	109	112	19	98	98	0	1.998	1.959	2.026	1.887	1.883	2.095	0.757	120	498	1214	1148	0.998	809	405	760	388	0
4	19	10	"PFJ0441"	"J490_1"	18210	24500	120	274	277	61	81	82	17	100	100	0	686	675	135	108	109	17	99	99	0	0.334	0.346	0.329	0.341	1.742	0.318	0.773	120	496	771	763	-1.582	193	578	196	567	0
4	20	10	"PFJ0443"	"J504_1"	18400	24500	120	835	832	196	79	82	18	100	100	0	462	451	132	106	108	17	98	95	0	2.124	2.183	2.148	2.394	2.122	2.222	0.747	120	518	1112	1098	1.087	756	356	753	345	0
4	21	10	"PFJ0445"	"J504_5"	18580	24500	110	122	121	24	84	87	21	71	41	0	356	373	77	112	117	32	100	100	0	0.156	0.142	0.145	0.129	2.111	0.110	0.268	80	464	282	298	-2.683	38	244	37	261	0
4	22	10	"PFJ0448"	"J50_1"	18780	24500	120	14975	14412	3053	90	93	22	100	100	0	9097	8558	2292	120	125	40	99	99	0	1.658	1.697	1.655	1.699	1.844	1.723	0.819	120	617	23862	22760	0.730	14885	8977	14322	8438	0
4	1	11	"PFJ0450"	"J512_2"	14800	24690	120	5699	5439	1604	102	105	23	100	100	0	3800	3638	787	132	135	24	100	100	0	1.526	1.522	1.587	1.426	2.246	1.689	0.794	120	482	9265	8843	0.610	5597	3668	5337	3506	0
4	2	11	"PFJ0452"	"J53_1"	14940	24690	150	109	113	28	103	107	24	23	9	0	139	142	27	131	135	25	25	6	0	0.750	0.909	0.786	0.941	3.918	2.016	0.003	156	641	14	21	-0.415	6	8	10	11	-50
4	3	11	"PFJ0477"	"J53_50"	15180	24690	130	143	148	32	102	104	23	74	44	0	367	374	71	128	131	23	100	100	0	0.172	0.187	0.189	0.168	2.250	0.161	0.300	120	627	280	292	-2.543	41	239	46	246	0
4	4	11	"PFJ0479"	"J53_52"	15370	24690	120	839	812	215	102	104	24	98	98	0	603	599	119	128	130	23	100	100	0	1.552	1.507	1.513	1.449	1.830	1.596	0.798	120	544	1212	1181	0.634	737	475	710	471	0
4	5	11	"PFJ0483"	"J53_56"	15570	24690	120	5952	5531	1633	97	100	23	100	99	0	2499	2443	530	126	129	22	100	99	0	2.467	2.345	2.464	2.125	2.071	2.597	0.836	120	457	8228	7751	1.303	5855	2373	5434	2317	0
4	6	11	"PFJ0485"	"J53_60"	15750	24690	120	757	731	200	90	92	19	100	98	0	662	650	144	119	122	46	99	98	0	1.228	1.207	1.189	1.154	2.015	1.234	0.774	120	474	1210	1172	0.297	667	543	641	531	0
4	7	11	"PFJ0488"	"J541_1"	15950	24690	120	133	142	35	89	91	20	85	55	0	484	489	103	118	120	22	99	99	0	0.120	0.143	0.126	0.132	2.339	0.118	0.336	120	507	410	424	-3.056	44	366	53	371	0
4	8	11	"PFJ0490"	"J541_4"	16130	24690	120	280	278	71	94	97	21	96	95	0	467	482	101	125	127	23	100	100	0	0.544	0.515	0.514	0.484	1.924	0.486	0.688	120	498	528	541	-0.879	186	342	184	357	0
4	9	11	"PFJ0511"	"J58_3"	16320	24690	120	1171	1124	330	97	99	23	100	99	0	1205	1137	281	127	129	22	100	100	0	0.996	1.017	1.008	0.990	1.870	1.013	0.799	120	468	2152	2037	-0.005	1074	1078	1027	1010	0
4	10	11	"PFJ0515"	"J6186_1"	16480	24710	150	114	121	34	98	104	35	32	8	0	138	142	29	127	132	28	26	7	0	1.455	1.533	1.216	1.131	3.134	1.566	0.040	156	591	27	38	0.541	16	11	23	15	-50
4	11	11	"PFJ0518"	"J634_1"	16700	24690	120	19498	18245	5007	99	102	23	100	100	0	10100	9646	1905	129	133	25	100	100	0	1.946	1.907	1.962	1.801	1.942	2.056	0.839	120	485	29370	27663	0.960	19399	9971	18146	9517	0
4	12	11	"PFJ0520"	"J63_1"	16890	24690	120	260	253	58	96	98	23	97	94	0	230	235	52	127	131	25	96	90	0	1.592	1.454	1.667	1.497	2.129	1.486	0.495	120	438	267	265	0.671	164	103	157	108	0
4	13	11	"PFJ0522"	"J63_4"	17040	24680	150	95	107	38	90	96	38	17	8	0	129	205	246	119	123	27	32	19	0	0.500	0.198	0.800	0.640	4.778	0.053	0.068	156	656	15	103	-1.000	5	10	17	86	-50
4	14	11	"PFJ0525"	"J647_1"	17230	24690	110	687	612	220	84	86	19	96	95	0	452	426	144	110	113	26	93	92	0	1.763	1.671	1.724	1.695	2.641	1.749	0.703	80	475	945	844	0.818	603	342	528	316	0
4	15	11	"PFJ0544"	"J687_1"	17430	24700	130	311	305	92	88	91	27	96	91	0	285	281	73	116	120	27	95	93	0	1.320	1.315	1.298	1.216	2.339	1.427	0.579	120	604	392	382	0.400	223	169	217	165	0
4	16	11	"PFJ0548"	"J697_2"	17610	24690	110	158	160	47	96	98	29	81	55	0	339	322	111	124	126	22	91	88	0	0.288	0.323	0.289	0.345	2.545	0.240	0.397	80	465	277	262	-1.794	62	215	64	198	0
4	17	11	"PFJ0552"	"J69_1"	17790	24690	110	977	878	290	98	99	23	100	97	0	647	600	181	128	131	40	95	93	0	1.694	1.653	1.639	1.670	2.516	1.723	0.720	80	524	1398	1252	0.760	879	519	780	472	0
4	18	11	"PFJ0555"	"J6_12"	17990	24690	110	425	410	117	92	94	22	100	97	0	449	433	125	121	126	40	96	92	0	1.015	1.019	1.006	1.085	2.207	0.922	0.686	80	543	661	630	0.022	333	328	318	312	0
4	19	11	"PFJ0559"	"J6_6"	18190	24690	110	573	560	196	91	94	22	98	97	0	953	880	295	116	121	30	100	97	0	0.576	0.614	0.586	0.626	2.082	0.515	0.717	80	507	1319	1233	-0.796	482	837	469	764	0
4	20	11	"PFJ0565"	"J71_1"	18370	24690	110	148	153	37	84	88	22	91	77	0	179	184	54	116	120	31	75	50	0	1.016	1.015	0.980	0.966	2.330	0.682	0.266	80	453	127	137	0.023	64	63	69	68	0
4	21	11	"PFK0726"	"Ks17_16"	18560	24690	110	1166	1053	375	86	89	22	100	100	0	728	673	244	117	124	45	93	91	0	1.768	1.739	1.807	1.843	2.387	1.746	0.735	80	535	1691	1523	0.822	1080	611	967	556	0
4	22	11	"PFK0728"	"Ks1832_1"	18760	24700	110	103	105	25	92	94	23	33	10	0	211	207	56	120	128	45	81	50	0	0.121	0.149	0.235	0.219	2.642	0.109	0.049	80	550	102	100	-3.048	11	91	13	87	0
4	1	12	"PFK0730"	"Ks186_1"	14780	24880	110	356	330	106	108	111	25	91	88	0	952	914	337	136	140	27	95	95	0	0.304	0.285	0.293	0.298	2.344	0.243	0.642	80	554	1064	1000	-1.718	248	816	222	778	0
4	2	12	"PFK0733"	"Ks186_9"	14990	24880	90	118	118	30	105	108	25	23	13	0	188	178	47	135	139	29	63	38	0	0.245	0.302	0.400	0.478	3.479	0.166	0.013	52	365	66	56	-2.027	13	53	13	43	0
4	3	12	"PFK0735"	"Ks187_4"	15150	24880	110	342	326	108	104	108	25	95	87	0	357	338	97	132	135	26	93	91	0	1.058	1.078	1.057	1.014	2.390	1.047	0.533	80	425	463	428	0.081	238	225	222	206	0
4	4	12	"PFK0737"	"Ks187_7"	15340	24880	110	197	195	65	100	102	24	86	76	0	200	194	54	127	130	23	80	66	0	1.329	1.418	1.278	1.414	2.649	1.605	0.297	80	520	170	162	0.410	97	73	95	67	0
4	5	12	"PFK0762"	"Ks210_15"	15550	24870	150	96	102	25	96	99	23	25	7	0	147	152	37	123	126	21	51	33	0	0.000	0.207	0.633	0.667	3.847	0.205	0.009	156	659	24	35	Error	0	24	6	29	-50
4	6	12	"PFK0765"	"Ks210_4"	15730	24870	150	93	96	24	96	97	20	14	7	0	149	152	39	124	125	21	52	28	0	-0.120	0.000	0.613	0.619	3.724	7.840	0.005	156	572	22	28	Error	-3	25	0	28	-50
4	7	12	"PFK0768"	"Ks220_1"	15930	24880	150	102	106	27	97	99	22	28	8	0	128	130	26	125	128	24	22	8	0	1.667	1.800	0.927	0.964	3.714	0.531	0.009	156	622	8	14	0.737	5	3	9	5	-50
4	8	12	"PFK0770"	"Ks220_7"	16120	24880	120	342	338	85	103	107	33	97	94	0	200	201	46	132	141	75	39	4	0	3.515	3.406	3.371	3.505	2.229	2.316	0.156	120	520	307	304	1.813	239	68	235	69	0
4	9	12	"PFK0781"	"Ks222_1"	16310	24890	110	269	260	90	101	107	34	88	82	0	1071	993	359	130	139	79	92	91	0	0.179	0.184	0.189	0.203	2.914	0.161	0.603	80	463	1109	1022	-2.486	168	941	159	863	0
4	10	12	"PFK0784"	"Ks225_10"	16490	24890	130	498	483	137	99	104	34	96	95	0	338	326	70	125	129	28	97	95	0	1.873	1.910	1.975	1.912	2.229	2.099	0.701	120	557	612	585	0.906	399	213	384	201	0
4	11	12	"PFK0806"	"Ks245_1"	16700	24870	150	112	115	27	100	105	36	23	2	0	142	148	34	129	133	31	30	8	0	0.923	0.789	0.847	0.760	3.688	1.353	0.158	156	685	25	34	-0.115	12	13	15	19	-50
4	12	12	"PFK0808"	"Ks245_4"	16900	24890	120	258	253	82	100	111	53	85	72	0	258	259	75	130	137	37	88	77	0	1.234	1.186	1.209	1.162	2.553	1.354	0.472	120	512	286	282	0.304	158	128	153	129	0
4	13	12	"PFK0810"	"Ks248_3"	17090	24880	130	396	389	102	93	102	52	98	97	0	306	300	68	122	127	35	95	93	0	1.647	1.663	1.656	1.644	1.912	1.783	0.635	120	498	487	474	0.720	303	184	296	178	0
4	14	12	"PFK0813"	"Ks249_3"	17250	24890	120	307	295	100	86	88	20	94	91	0	338	326	104	113	117	28	92	88	0	0.982	0.981	1.010	0.995	2.432	0.969	0.654	120	396	446	422	-0.026	221	225	209	213	0
4	15	12	"PFK0819"	"Ks259_1"	17430	24890	120	3615	3110	1311	89	90	20	99	99	0	1663	1453	654	115	118	22	94	90	0	2.278	2.258	2.182	1.998	2.972	2.402	0.758	120	443	5074	4359	1.188	3526	1548	3021	1338	0
4	16	12	"PFK0823"	"Ks259_6"	17640	24890	120	1115	967	384	95	97	21	97	95	0	936	865	326	123	125	21	94	92	0	1.255	1.175	1.153	1.103	3.080	1.204	0.761	120	582	1833	1614	0.327	1020	813	872	742	0
4	17	12	"PFK0843"	"Ks26_1"	17830	24890	120	438	415	147	96	99	21	95	94	0	344	326	85	127	132	39	93	90	0	1.576	1.603	1.645	1.460	2.460	1.799	0.665	120	565	559	518	0.656	342	217	319	199	0
4	18	12	"PFK0845"	"Ks26_11"	18000	24890	110	318	315	93	96	100	23	96	93	0	996	930	301	126	130	32	97	96	0	0.255	0.272	0.272	0.257	1.912	0.237	0.695	80	502	1092	1023	-1.970	222	870	219	804	0
4	19	12	"PFK0847"	"Ks26_15"	18210	24890	120	672	601	229	99	102	28	92	90	0	481	438	153	123	132	42	89	87	0	1.601	1.594	1.504	1.487	2.570	1.702	0.704	120	515	931	817	0.679	573	358	502	315	0
4	20	12	"PFK0850"	"Ks26_2"	18370	24870	150	90	94	21	94	97	26	13	1	0	129	132	27	123	128	34	14	3	0	-0.667	0.000	0.882	0.991	3.418	0.671	0.088	156	653	2	9	Error	-4	6	0	9	-50
4	21	12	"PFK0853"	"Ks26_24"	18580	24890	120	1481	1333	550	93	95	23	98	95	0	714	627	259	123	128	41	91	89	0	2.349	2.460	2.380	2.219	2.695	2.645	0.744	120	551	1979	1744	1.232	1388	591	1240	504	0
4	22	12	"PFK0856"	"Ks26_5"	18770	24890	120	1198	1027	424	93	96	23	97	95	0	679	602	228	121	123	30	92	91	0	1.980	1.942	1.900	1.815	2.805	2.100	0.735	120	613	1663	1415	0.986	1105	558	934	481	0
4	1	13	"PFL0017"	"L1_32"	14800	25070	120	616	599	245	103	107	26	95	92	0	332	323	111	133	135	25	89	85	0	2.578	2.611	2.449	2.477	2.569	2.853	0.656	120	623	712	686	1.366	513	199	496	190	0
4	2	13	"PFL0021"	"L1_42"	14980	25070	110	713	647	192	95	98	22	100	97	0	999	930	281	125	129	25	100	100	0	0.707	0.686	0.664	0.662	1.719	0.621	0.775	80	470	1492	1357	-0.500	618	874	552	805	0
4	3	13	"PFL0023"	"L1_45"	15160	25050	150	107	111	26	95	97	23	32	13	0	134	138	35	125	127	25	27	12	0	1.333	1.231	0.891	0.759	5.225	0.392	0.013	156	732	21	29	0.415	12	9	16	13	-50
4	4	13	"PFL0026"	"L1_48"	15360	25080	110	132	132	39	91	94	21	66	47	0	180	181	53	120	123	22	81	63	0	0.683	0.672	0.582	0.644	3.623	0.464	0.095	80	518	101	102	-0.549	41	60	41	61	0
4	5	13	"PFL0028"	"L1_52"	15560	25080	110	113	122	30	91	93	23	47	27	0	284	268	68	118	120	21	93	91	0	0.133	0.207	0.219	0.203	2.647	0.190	0.222	80	509	188	181	-2.916	22	166	31	150	0
4	6	13	"PFL0030"	"L1_56"	15730	25070	110	701	636	189	91	94	23	100	100	0	429	408	111	123	126	25	96	95	0	1.993	1.912	1.953	1.977	2.018	1.946	0.732	80	492	916	830	0.995	610	306	545	285	0
4	7	13	"PFL0048"	"L1_89"	15930	25080	120	183	183	50	98	101	23	87	75	0	219	223	58	129	132	27	88	77	0	0.944	0.904	0.833	0.904	2.693	0.797	0.332	120	573	175	179	-0.082	85	90	85	94	0
4	8	13	"PFL0052"	"L1_94"	16120	25070	110	1677	1596	536	102	105	23	100	100	0	872	816	286	131	135	28	96	93	0	2.126	2.181	2.097	2.361	2.081	2.299	0.728	80	503	2316	2179	1.088	1575	741	1494	685	0
4	9	13	"PFL0055"	"L1_97"	16310	25070	110	1642	1550	404	98	102	23	100	100	0	951	868	256	126	130	29	97	97	0	1.872	1.957	1.945	2.029	1.831	1.968	0.775	80	512	2369	2194	0.904	1544	825	1452	742	0
4	10	13	"PFL0057"	"L1_99"	16500	25080	100	159	173	46	97	99	23	91	66	0	321	319	76	124	128	26	97	95	0	0.315	0.390	0.364	0.357	1.947	0.354	0.450	80	434	259	271	-1.668	62	197	76	195	0
4	11	13	"PFL0059"	"L2_10"	16680	25070	110	731	686	200	101	103	23	100	98	0	638	609	209	129	131	24	95	91	0	1.238	1.219	1.229	1.328	2.152	1.123	0.747	80	507	1139	1065	0.308	630	509	585	480	0
4	12	13	"PFL0061"	"L2_104"	16880	25070	110	2000	1896	534	97	100	22	100	100	0	1000	927	314	124	127	25	96	96	0	2.172	2.240	2.177	2.344	1.774	2.271	0.781	80	504	2779	2602	1.119	1903	876	1799	803	0
4	13	13	"PFL0082"	"L2_146"	17070	25070	110	715	664	167	90	93	25	100	100	0	954	872	283	119	123	28	96	96	0	0.749	0.762	0.755	0.810	1.964	0.687	0.775	80	507	1460	1327	-0.418	625	835	574	753	0
4	14	13	"PFL0084"	"L2_148"	17280	25040	150	86	87	19	88	90	20	9	1	0	107	110	17	117	120	23	6	0	0	0.200	0.143	1.000	0.900	2.968	9.544	0.000	156	550	-12	-8	-2.322	-2	-10	-1	-7	-50
4	15	13	"PFL0086"	"L2_15"	17460	25070	130	1042	982	234	92	95	21	99	99	0	1122	997	339	119	122	22	96	95	0	0.947	1.014	0.962	1.143	2.215	0.921	0.785	120	538	1953	1768	-0.078	950	1003	890	878	0
4	16	13	"PFL0089"	"L2_154"	17640	25080	110	206	200	43	97	99	22	92	92	0	203	198	47	124	125	21	88	82	0	1.380	1.392	1.256	1.395	2.207	1.384	0.408	80	416	188	177	0.464	109	79	103	74	0
4	17	13	"PFL0091"	"L2_158"	17820	25080	90	110	114	27	98	101	22	36	15	0	192	195	53	129	133	27	76	61	0	0.190	0.242	0.262	0.262	3.479	0.181	0.074	52	379	75	82	-2.392	12	63	16	66	0
4	18	13	"PFL0098"	"L2_172"	18030	25080	110	412	401	115	98	101	21	96	95	0	402	389	97	125	129	29	96	96	0	1.134	1.148	1.183	1.091	1.690	1.181	0.677	80	538	591	567	0.181	314	277	303	264	0
4	19	13	"PFL0119"	"L2_203"	18220	25080	120	2508	2288	705	97	99	22	100	99	0	2794	2618	767	121	125	22	100	99	0	0.902	0.877	0.886	0.863	2.402	0.866	0.812	120	528	5084	4688	-0.149	2411	2673	2191	2497	0
4	20	13	"PFL0123"	"L2_210"	18420	25080	120	185	179	54	97	99	22	87	75	0	220	218	57	123	127	23	89	79	0	0.907	0.863	0.905	0.783	2.527	0.821	0.378	120	537	185	177	-0.140	88	97	82	95	0
4	21	13	"PFL0127"	"L2_216"	18600	25070	110	3757	3514	1105	98	100	22	100	100	0	2290	2045	848	125	128	23	97	96	0	1.690	1.779	1.633	1.906	2.361	1.738	0.811	80	463	5824	5336	0.757	3659	2165	3416	1920	0
4	22	13	"PFL0129"	"L2_220"	18790	25080	110	377	359	108	95	97	22	97	95	0	981	913	269	123	127	33	97	97	0	0.329	0.334	0.330	0.317	1.556	0.300	0.705	80	522	1140	1054	-1.605	282	858	264	790	0
4	1	14	"PFL0131"	"L2_226"	14810	25270	120	226	223	68	103	106	25	90	83	0	243	245	71	133	135	24	85	80	0	1.118	1.071	1.111	1.094	2.803	1.026	0.483	120	622	233	232	0.161	123	110	120	112	0
4	2	14	"PFL0133"	"L2_23"	14990	25270	100	99	103	23	96	98	22	22	6	0	273	273	76	123	125	25	91	87	0	0.020	0.047	0.151	0.127	2.437	0.027	0.008	80	439	153	157	-5.644	3	150	7	150	0
4	3	14	"PFM0391"	"M35930_11"	15180	25270	120	199	196	53	88	90	19	94	89	0	534	520	142	116	119	22	98	97	0	0.266	0.267	0.267	0.275	2.000	0.230	0.567	120	528	529	512	-1.913	111	418	108	404	0
4	4	14	"PFM0393"	"M35930_13"	15380	25270	120	162	166	44	92	94	21	90	73	0	352	334	99	121	124	23	95	91	0	0.303	0.347	0.317	0.349	2.379	0.277	0.411	120	501	301	287	-1.722	70	231	74	213	0
4	5	14	"PFM0395"	"M35930_4"	15550	25270	110	342	347	95	96	100	41	96	96	0	867	844	197	125	128	27	98	98	0	0.332	0.349	0.350	0.338	1.930	0.293	0.595	80	446	988	970	-1.593	246	742	251	719	0
4	6	14	"PFM0398"	"M35930_8"	15750	25270	110	147	150	43	96	101	48	51	18	0	600	606	153	127	131	33	97	97	0	0.108	0.113	0.129	0.113	2.118	0.089	0.187	80	473	524	533	-3.213	51	473	54	479	0
4	7	14	"PFM0400"	"M35935_1"	15930	25270	100	156	150	39	101	104	34	67	33	0	201	202	48	129	133	31	82	55	0	0.764	0.671	0.760	0.694	3.201	0.530	0.160	80	436	127	122	-0.389	55	72	49	73	0
4	8	14	"PFM0406"	"M364_1"	16120	25270	110	172	173	53	103	104	23	80	68	0	266	282	78	130	132	24	96	92	0	0.507	0.461	0.517	0.475	2.426	0.391	0.355	80	536	205	222	-0.979	69	136	70	152	0
4	9	14	"PFM0424"	"M36950_1"	16320	25270	120	606	594	146	95	98	24	99	98	0	394	378	100	121	125	28	95	95	0	1.872	1.942	1.957	1.887	2.008	2.042	0.717	120	566	784	756	0.904	511	273	499	257	0
4	10	14	"PFM0426"	"M3696_3"	16510	25270	120	291	279	86	94	98	25	95	90	0	452	431	131	119	124	26	97	94	0	0.592	0.593	0.629	0.586	2.809	0.541	0.637	120	519	530	497	-0.757	197	333	185	312	0
4	11	14	"PFM0431"	"M37116_3"	16700	25270	120	22103	18866	8030	105	106	27	100	100	0	13443	11173	5101	129	133	27	98	95	0	1.652	1.699	1.647	1.514	2.818	1.772	0.779	120	469	35312	29805	0.724	21998	13314	18761	11044	0
4	12	14	"PFM0433"	"M37145_2"	16890	25270	120	697	634	221	94	97	25	97	95	0	1128	1029	397	121	124	26	96	95	0	0.599	0.595	0.581	0.589	3.057	0.542	0.743	120	517	1610	1448	-0.740	603	1007	540	908	0
4	13	14	"PFM0435"	"M37197_1"	17090	25270	120	706	672	267	84	85	19	99	99	0	298	298	91	109	112	21	95	91	0	3.291	3.111	3.282	2.949	2.967	3.703	0.632	120	507	811	777	1.719	622	189	588	189	0
4	14	14	"PFM0438"	"M37465_1"	17240	25250	150	91	90	20	88	90	20	16	2	0	113	114	23	115	118	23	11	3	0	-1.500	-2.000	0.833	0.772	3.237	0.425	0.022	156	736	1	1	Error	3	-2	2	-1	-50
4	15	14	"PFM0452"	"M37794_2"	17460	25270	110	280	282	77	98	100	22	95	95	0	905	879	232	126	128	23	98	98	0	0.234	0.244	0.228	0.247	1.623	0.209	0.616	80	516	961	937	-2.098	182	779	184	753	0
4	16	14	"PFM0454"	"M37794_6"	17660	25250	150	105	109	25	100	103	23	24	8	0	144	150	36	128	130	22	42	25	0	0.313	0.409	0.614	0.642	3.233	0.257	0.012	156	641	21	31	-1.678	5	16	9	22	-50
4	17	14	"PFM0457"	"M37914_2"	17840	25270	120	1290	1169	491	99	102	22	97	96	0	698	634	255	126	129	24	92	90	0	2.082	2.106	2.123	2.040	3.321	2.270	0.736	120	543	1763	1578	1.058	1191	572	1070	508	0
4	18	14	"PFM0459"	"M38113_2"	18030	25270	110	312	310	88	99	101	21	93	92	0	836	795	219	127	130	23	97	96	0	0.300	0.316	0.312	0.311	1.944	0.271	0.651	80	492	922	879	-1.735	213	709	211	668	0
4	19	14	"PFM0461"	"M38127_1"	18220	25270	120	504	459	172	99	102	22	94	92	0	340	327	107	126	128	22	90	86	0	1.893	1.791	1.829	1.665	2.671	1.887	0.713	120	555	619	561	0.920	405	214	360	201	0
4	20	14	"PFM0464"	"M38218_2"	18420	25270	120	6193	5309	2197	101	102	22	100	99	0	4439	3790	1492	124	127	22	97	95	0	1.412	1.421	1.389	1.164	2.762	1.491	0.792	120	535	10407	8874	0.498	6092	4315	5208	3666	0
4	21	14	"PFM0486"	"M38941_8"	18610	25270	120	437	427	125	101	103	23	97	96	0	367	363	97	123	127	25	96	94	0	1.377	1.358	1.382	1.349	2.319	1.469	0.644	120	561	580	566	0.462	336	244	326	240	0
4	22	14	"PFM0489"	"M39036_2"	18790	25270	110	138	135	31	100	103	25	65	30	0	182	181	39	127	130	26	76	53	0	0.691	0.648	0.764	0.707	2.311	0.498	0.098	80	506	93	89	-0.533	38	55	35	54	0
4	1	15	"PFM0494"	"M39668_5"	14820	25460	110	351	342	87	102	106	25	97	97	0	369	365	100	133	136	25	95	93	0	1.055	1.034	0.965	1.040	1.664	0.993	0.590	80	531	485	472	0.077	249	236	240	232	0
4	2	15	"PFM0503"	"M40983_1"	15000	25460	110	201	196	54	104	106	24	87	80	0	192	196	52	131	133	25	77	58	0	1.590	1.415	1.484	1.421	2.760	1.438	0.230	80	452	158	157	0.669	97	61	92	65	0
4	3	15	"PFM0505"	"M40983_3"	15180	25450	150	112	113	28	97	99	22	42	16	0	141	144	34	124	128	25	38	22	0	0.882	0.800	0.889	1.002	3.381	0.618	0.044	156	570	32	36	-0.181	15	17	16	20	-50
4	4	15	"PFM0508"	"M41041_1"	15390	25460	120	1153	1077	467	94	96	21	96	94	0	731	692	260	121	124	24	96	93	0	1.736	1.722	1.776	1.541	3.436	1.915	0.730	120	394	1669	1554	0.796	1059	610	983	571	0
4	5	15	"PFN0062"	"N128_62"	15530	25450	150	102	110	35	99	102	38	19	5	0	128	139	46	125	128	26	27	12	0	1.000	0.786	1.000	1.010	3.492	0.690	0.139	156	556	6	25	0.000	3	3	11	14	-50
4	6	15	"PFN0064"	"N128_64"	15740	25440	150	110	113	31	106	110	41	11	2	0	136	134	28	132	136	30	11	2	0	1.000	3.500	0.743	0.833	3.203	3.683	0.010	156	694	8	9	0.000	4	4	7	2	-50
4	7	15	"PFN0066"	"N128_68"	15960	25460	120	284	283	109	105	107	29	90	85	0	356	352	134	131	134	24	90	87	0	0.796	0.805	0.819	0.815	2.387	0.770	0.623	120	538	404	399	-0.330	179	225	178	221	0
4	8	15	"PFN0069"	"N128_71"	16150	25460	110	129	138	36	103	104	24	52	28	0	330	323	80	129	130	23	96	93	0	0.129	0.180	0.189	0.179	2.819	0.149	0.194	80	437	227	229	-2.951	26	201	35	194	0
4	9	15	"PFN0071"	"N128_73"	16330	25470	150	121	125	40	91	95	23	58	33	0	149	151	38	118	121	24	55	28	0	0.968	1.030	1.000	0.904	2.941	1.084	0.180	156	571	61	67	-0.047	30	31	34	33	-50
4	10	15	"PFN0074"	"N128_76"	16520	25460	120	368	351	115	86	90	26	95	92	0	290	284	83	114	117	24	93	89	0	1.602	1.559	1.549	1.408	2.477	1.654	0.606	120	504	458	435	0.680	282	176	265	170	0
4	11	15	"PFN0092"	"N129_12"	16720	25430	150	126	141	51	93	97	29	53	27	0	149	160	45	119	123	26	53	28	0	1.100	1.171	1.130	1.063	3.313	1.057	0.324	156	609	63	89	0.138	33	30	48	41	-50
4	12	15	"PFN0094"	"N129_14"	16910	25460	120	858	769	303	88	92	25	96	95	0	521	481	181	116	118	23	92	90	0	1.901	1.866	1.848	1.629	2.961	2.048	0.652	120	493	1175	1046	0.927	770	405	681	365	0
4	13	15	"PFN0096"	"N129_17"	17090	25470	100	98	100	25	84	87	24	28	6	0	167	170	40	109	111	18	85	72	0	0.241	0.262	0.310	0.274	4.157	0.178	0.048	80	433	72	77	-2.051	14	58	16	61	0
4	14	15	"PFN0098"	"N129_22"	17280	25460	110	1157	1080	323	85	88	21	100	100	0	1158	1094	354	114	117	21	98	98	0	1.027	1.015	0.995	1.015	1.919	0.932	0.741	80	538	2116	1975	0.038	1072	1044	995	980	0
4	15	15	"PFN0100"	"N129_33"	17480	25460	110	159	160	42	99	101	22	85	63	0	824	793	204	128	131	23	98	97	0	0.086	0.092	0.092	0.094	2.093	0.065	0.315	80	457	756	726	-3.536	60	696	61	665	0
4	16	15	"PFN0102"	"N129_38"	17640	25450	150	117	121	29	101	103	22	42	17	0	140	140	25	129	132	24	25	7	0	1.455	1.818	1.356	1.138	3.993	1.376	0.040	156	706	27	31	0.541	16	11	20	11	-50
4	17	15	"PFN0119"	"N130_21"	17850	25460	110	175	182	45	100	102	22	91	78	0	188	192	40	126	130	24	86	67	0	1.210	1.242	1.230	1.108	2.549	1.182	0.238	80	507	137	148	0.275	75	62	82	66	0
4	18	15	"PFN0121"	"N130_25"	18040	25460	110	297	286	70	98	101	22	98	96	0	265	259	59	129	131	23	92	92	0	1.463	1.446	1.453	1.497	1.948	1.383	0.550	80	511	335	318	0.549	199	136	188	130	0
4	19	15	"PFN0124"	"N130_29"	18230	25460	110	172	178	47	99	101	21	92	78	0	480	458	140	127	130	23	96	93	0	0.207	0.239	0.213	0.220	1.965	0.196	0.470	80	521	426	410	-2.274	73	353	79	331	0
4	20	15	"PFN0127"	"N130_35"	18430	25460	110	525	506	140	100	102	22	100	97	0	305	291	82	126	128	23	92	90	0	2.374	2.461	2.387	2.478	2.003	2.527	0.644	80	521	604	571	1.248	425	179	406	165	0
4	21	15	"PFN0130"	"N130_4"	18620	25460	110	2257	2139	635	100	102	24	100	100	0	1840	1718	594	126	129	23	98	98	0	1.258	1.281	1.269	1.384	2.147	1.214	0.758	80	511	3871	3631	0.332	2157	1714	2039	1592	0
4	22	15	"PFN0132"	"N130_41"	18810	25460	110	146	148	38	98	101	24	78	48	0	202	202	52	128	130	23	87	73	0	0.649	0.676	0.711	0.724	2.438	0.525	0.190	80	510	122	124	-0.624	48	74	50	74	0
4	1	16	"PFN0149"	"N131_17"	14820	25650	110	196	194	47	106	109	24	91	83	0	433	418	112	133	137	25	95	95	0	0.300	0.309	0.314	0.335	2.438	0.255	0.452	80	556	390	373	-1.737	90	300	88	285	0
4	2	16	"PFN0153"	"N131_27"	15020	25650	120	1337	1188	524	108	109	23	95	93	0	970	868	354	134	138	25	94	90	0	1.470	1.471	1.428	1.346	3.022	1.543	0.795	120	503	2065	1814	0.556	1229	836	1080	734	0
4	3	16	"PFN0155"	"N131_4"	15180	25640	150	104	107	27	108	110	24	16	3	0	126	127	26	134	137	25	12	3	0	0.500	0.143	0.836	0.891	3.161	0.323	0.005	156	545	-12	-8	-1.000	-4	-8	-1	-7	-50
4	4	16	"PFN0157"	"N131_5"	15370	25640	150	95	99	26	96	99	24	17	4	0	121	125	29	125	128	27	16	5	0	0.250	100000.000	0.750	0.834	4.022	0.676	0.044	156	560	-5	3	-2.000	-1	-4	3	0	-50
4	5	16	"PFN0159"	"N131_52"	15580	25650	120	2979	2612	945	94	97	23	100	100	0	2472	2149	866	121	123	24	97	95	0	1.227	1.242	1.222	1.347	3.118	1.233	0.779	120	540	5236	4546	0.295	2885	2351	2518	2028	0
4	6	16	"PFN0164"	"N132_101"	15770	25650	120	2505	2278	798	104	107	23	99	99	0	1468	1352	475	130	133	25	97	95	0	1.794	1.779	1.724	1.669	2.846	1.892	0.762	120	519	3739	3396	0.844	2401	1338	2174	1222	0
4	7	16	"PFN0559"	"N143_59"	15960	25640	150	96	98	23	107	109	24	8	1	0	118	122	27	130	134	24	14	1	0	0.917	1.125	1.000	0.987	3.758	1.196	0.016	156	648	-23	-17	-0.126	-11	-12	-9	-8	-50
4	8	16	"PFN0564"	"N143_71"	16150	25650	120	531	495	170	103	104	25	95	93	0	589	569	208	127	129	22	93	92	0	0.926	0.887	0.854	0.852	2.730	0.845	0.690	120	446	890	834	-0.110	428	462	392	442	0
4	9	16	"PFN0566"	"N143_9"	16310	25630	150	102	105	25	94	97	24	22	7	0	116	122	23	122	125	24	13	3	0	-1.333	100000.000	1.049	0.864	3.223	48.361	0.000	156	606	2	11	Error	8	-6	11	0	-50
4	10	16	"PFN0576"	"N145_12"	16520	25650	110	945	898	251	93	97	28	100	100	0	1387	1298	373	119	124	37	98	98	0	0.672	0.683	0.679	0.692	1.947	0.618	0.774	80	500	2120	1984	-0.574	852	1268	805	1179	0
4	11	16	"PFN0578"	"N145_20"	16720	25650	120	1266	1163	413	92	96	27	100	99	0	1609	1431	547	117	122	34	94	93	0	0.787	0.815	0.824	0.909	3.102	0.773	0.761	120	583	2666	2385	-0.346	1174	1492	1071	1314	0
4	12	16	"PFN0580"	"N145_23"	16910	25650	120	65535	56654	16385	95	101	29	100	100	69	39564	33344	14096	119	122	24	98	97	0	1.659	1.702	1.609	1.728	2.150	1.718	0.777	120	540	104885	89784	0.730	65440	39445	56559	33225	0
4	13	16	"PFN0603"	"N147_10"	17090	25650	110	374	367	80	96	99	26	98	98	0	302	293	73	119	122	25	96	93	0	1.519	1.557	1.663	1.646	2.303	1.577	0.597	80	484	461	445	0.603	278	183	271	174	0
4	14	16	"PFN0605"	"N147_13"	17280	25650	110	1102	1059	258	91	93	23	100	100	0	977	933	241	118	121	24	100	98	0	1.177	1.188	1.186	1.230	2.047	1.177	0.773	80	528	1870	1783	0.235	1011	859	968	815	0
4	15	16	"PFN0610"	"N147_2"	17470	25650	110	399	388	107	104	106	24	98	97	0	447	432	124	131	134	26	95	95	0	0.934	0.944	0.915	0.955	1.873	0.862	0.684	80	465	611	585	-0.099	295	316	284	301	0
4	16	16	"PFN0612"	"N147_24"	17660	25650	110	195	192	47	104	106	24	92	77	0	182	182	43	129	133	25	77	52	0	1.717	1.660	1.367	1.348	3.225	1.665	0.279	80	508	144	141	0.780	91	53	88	53	0
4	17	16	"PFN0615"	"N147_4"	17850	25650	110	250	245	52	104	105	23	97	93	0	256	257	51	128	131	24	96	92	0	1.141	1.093	1.197	1.098	2.183	1.089	0.517	80	524	274	270	0.190	146	128	141	129	0
4	18	16	"PFN0617"	"N148_1"	18050	25650	130	401	395	91	102	104	23	99	97	0	249	244	62	129	132	24	90	87	0	2.492	2.548	2.426	2.566	1.890	2.541	0.579	120	658	419	408	1.317	299	120	293	115	0
4	19	16	"PFN0640"	"N149_7"	18240	25650	100	165	170	42	100	102	22	90	76	0	169	166	38	129	131	23	68	42	0	1.625	1.892	1.465	1.710	2.504	2.137	0.087	80	457	105	107	0.700	65	40	70	37	0
4	20	16	"PFN0642"	"N150_10"	18420	25650	110	1597	1502	421	100	102	23	100	100	0	728	668	230	127	129	22	96	95	0	2.491	2.591	2.451	2.673	1.997	2.619	0.756	80	504	2098	1943	1.317	1497	601	1402	541	0
4	21	16	"PFN0645"	"N150_15"	18600	25650	110	988	935	276	101	107	41	98	97	0	460	465	158	129	135	45	95	92	0	2.680	2.482	2.592	2.576	2.237	2.516	0.721	80	529	1218	1170	1.422	887	331	834	336	0
4	22	16	"PFN0647"	"N150_19"	18810	25660	110	207	203	54	98	104	40	88	70	0	364	361	93	127	132	43	96	95	0	0.460	0.449	0.437	0.402	1.903	0.423	0.576	80	515	346	339	-1.121	109	237	105	234	0
4	1	17	"PFN0649"	"N150_27"	14820	25840	110	2913	2701	742	110	112	25	100	100	0	2012	1851	542	136	142	40	100	98	0	1.494	1.511	1.541	1.550	2.122	1.494	0.808	80	544	4679	4306	0.579	2803	1876	2591	1715	0
4	2	17	"PFN0652"	"N150_32"	15010	25840	110	475	459	130	109	112	24	96	96	0	423	419	110	139	144	44	97	95	0	1.289	1.250	1.351	1.237	1.763	1.230	0.675	80	511	650	630	0.366	366	284	350	280	0
4	3	17	"PFN0668"	"N150_62"	15200	25840	100	137	139	34	113	115	26	45	18	0	218	217	61	136	140	27	86	66	0	0.293	0.321	0.350	0.333	2.954	0.218	0.082	80	402	106	107	-1.773	24	82	26	81	0
4	4	17	"PFN0670"	"N150_65"	15370	25840	150	95	100	30	100	104	26	14	6	0	133	135	39	127	131	27	20	5	0	-0.833	0.000	0.806	0.857	3.289	0.370	0.012	156	677	1	8	Error	-5	6	0	8	-50
4	5	17	"PFN0672"	"N150_68"	15580	25840	110	274	263	67	97	100	25	97	92	0	1825	1710	444	125	128	26	100	100	0	0.104	0.105	0.109	0.103	1.985	0.090	0.636	80	488	1877	1751	-3.264	177	1700	166	1585	0
4	6	17	"PFN0674"	"N150_71"	15770	25840	110	192	194	46	104	107	24	92	82	0	812	788	196	131	135	26	98	97	0	0.129	0.137	0.139	0.135	2.152	0.120	0.557	80	517	769	747	-2.952	88	681	90	657	0
4	7	17	"PFN0676"	"N150_75"	15980	25840	120	160	158	38	106	110	27	75	49	0	481	466	120	131	135	24	96	96	0	0.154	0.155	0.162	0.153	2.107	0.126	0.311	120	571	404	387	-2.696	54	350	52	335	0
4	8	17	"PFN0678"	"N150_78"	16150	25840	110	854	823	249	106	107	23	97	96	0	435	431	123	132	133	23	98	95	0	2.469	2.398	2.286	2.267	2.129	2.480	0.732	80	464	1051	1016	1.304	748	303	717	299	0
4	9	17	"PFN0783"	"N157_18"	16340	25840	110	271	271	69	105	106	23	95	95	0	269	274	69	132	135	28	95	92	0	1.212	1.169	1.216	1.169	2.194	1.140	0.548	80	505	303	308	0.277	166	137	166	142	0
4	10	17	"PFN0789"	"N157_41"	16540	25850	120	231	223	65	106	108	25	89	82	0	578	568	167	131	135	37	97	95	0	0.280	0.268	0.273	0.256	2.011	0.233	0.566	120	550	572	554	-1.838	125	447	117	437	0
4	11	17	"PFN0807"	"N159_20"	16730	25840	110	473	457	127	97	101	26	98	98	0	1751	1628	468	121	124	24	100	100	0	0.231	0.239	0.241	0.250	1.916	0.206	0.757	80	448	2006	1867	-2.116	376	1630	360	1507	0
4	12	17	"PFN0836"	"N163_1"	16920	25850	110	574	562	158	95	98	23	100	98	0	1163	1117	270	116	119	20	100	100	0	0.457	0.467	0.464	0.450	1.753	0.455	0.776	80	512	1526	1468	-1.128	479	1047	467	1001	0
4	13	17	"PFN0840"	"N164_1"	17100	25840	110	12295	11084	2988	97	98	20	100	100	0	4055	3566	1148	118	122	32	100	100	0	3.098	3.186	3.087	3.260	1.798	3.321	0.808	80	498	16135	14435	1.631	12198	3937	10987	3448	0
4	14	17	"PFN0849"	"N165_2"	17290	25840	110	2618	2453	616	101	103	23	100	100	0	1386	1281	417	123	131	64	98	97	0	1.993	2.031	1.950	2.196	2.011	2.023	0.807	80	512	3780	3510	0.995	2517	1263	2352	1158	0
4	15	17	"PFN0935"	"N181_4"	17490	25820	150	127	131	56	112	113	25	33	14	0	135	135	28	134	139	51	3	0	0	15.000	19.000	1.316	1.288	4.320	11.835	0.001	156	743	16	20	3.907	15	1	19	1	-50
4	16	17	"PFN0929"	"N181_18"	17670	25840	110	2907	2639	822	109	112	25	100	100	0	1586	1472	506	131	135	30	97	97	0	1.923	1.887	1.853	1.865	1.962	1.953	0.748	80	470	4253	3871	0.943	2798	1455	2530	1341	0
4	17	17	"PFN0946"	"N185_14"	17850	25840	110	2391	2219	706	109	112	29	100	100	0	1402	1314	469	133	146	88	95	95	0	1.798	1.787	1.733	1.868	2.358	1.774	0.733	80	446	3551	3291	0.847	2282	1269	2110	1181	0
4	18	17	"PFN0382"	"N137_2"	18050	25840	110	6945	6341	2208	108	112	29	100	100	0	2848	2540	921	132	144	96	96	95	0	2.517	2.588	2.560	2.654	2.358	2.691	0.772	80	526	9553	8641	1.332	6837	2716	6233	2408	0
4	19	17	"PFL0032"	"L1_63"	18250	25850	110	206	210	66	106	109	24	91	81	0	578	551	173	128	134	68	93	90	0	0.222	0.246	0.244	0.231	2.056	0.210	0.496	80	486	550	527	-2.170	100	450	104	423	0
4	20	17	"PFL0051"	"L1_92"	18440	25840	110	1318	1203	416	105	106	24	98	98	0	1060	995	385	127	133	46	97	92	0	1.300	1.265	1.240	1.284	2.498	1.253	0.711	80	483	2146	1966	0.379	1213	933	1098	868	0
4	21	17	"PFL0093"	"L2_163"	18660	25850	150	126	129	36	103	109	39	33	7	0	150	152	34	131	142	90	3	0	0	1.211	1.238	1.020	0.919	3.343	0.711	0.073	156	645	42	47	0.276	23	19	26	21	-50
4	22	17	"PFL0100"	"L2_176"	18790	25840	110	5465	5093	1460	99	103	25	100	100	0	3035	2826	849	128	138	99	100	98	0	1.846	1.851	1.852	1.918	2.055	1.871	0.763	80	354	8273	7692	0.884	5366	2907	4994	2698	0
4	1	18	"PFL0105"	"L2_187"	14840	26030	120	32746	27078	12073	115	117	27	100	100	0	26721	22725	9714	144	149	41	98	96	0	1.228	1.194	1.192	1.025	3.279	1.240	0.788	120	595	59208	49544	0.296	32631	26577	26963	22581	0
4	2	18	"PFL0107"	"L2_190"	15020	26030	110	420	400	121	111	112	26	92	92	0	507	477	145	139	145	31	93	93	0	0.840	0.855	0.854	0.808	1.892	0.821	0.718	80	483	677	627	-0.252	309	368	289	338	0
4	3	18	"PFL0118"	"L2_202"	15220	26030	110	177	178	50	105	108	26	81	61	0	533	514	143	132	136	28	95	95	0	0.180	0.191	0.203	0.173	2.132	0.158	0.375	80	523	473	455	-2.478	72	401	73	382	0
4	4	18	"PFL0126"	"L2_215"	15400	26030	110	1752	1683	449	99	103	24	100	100	0	1025	946	314	126	131	31	97	97	0	1.839	1.932	1.840	1.958	1.728	1.896	0.796	80	465	2552	2404	0.879	1653	899	1584	820	0
4	5	18	"PFJ0334"	"J326_1"	15580	26030	120	19236	16836	5720	109	111	27	100	100	0	9167	7856	3128	132	138	34	95	94	0	2.117	2.166	2.153	2.096	2.159	2.241	0.805	120	503	28162	24451	1.082	19127	9035	16727	7724	0
4	6	18	"PFJ0360"	"J352_5"	15770	26030	110	882	813	238	111	114	27	97	97	0	1398	1297	394	136	140	28	98	97	0	0.611	0.605	0.608	0.647	2.064	0.534	0.708	80	349	2033	1863	-0.711	771	1262	702	1161	0
4	7	18	"PFJ0381"	"J38_18"	15900	26050	150	121	138	103	111	114	27	30	8	0	148	182	196	135	139	26	35	10	0	0.769	0.574	0.714	0.809	4.017	0.139	0.007	156	655	23	74	-0.379	10	13	27	47	-50
4	8	18	"PFJ0399"	"J43_10"	16160	26030	110	146	146	34	108	110	24	68	33	0	287	281	64	135	138	25	95	90	0	0.250	0.260	0.294	0.291	2.674	0.232	0.183	80	515	190	184	-2.000	38	152	38	146	0
4	9	18	"PFJ0409"	"J43_23"	16350	26030	120	697	627	242	108	108	23	96	94	0	828	763	288	136	138	26	92	91	0	0.851	0.828	0.806	0.805	2.988	0.811	0.739	120	509	1281	1146	-0.233	589	692	519	627	0
4	10	18	"PFJ0430"	"J478_10"	16540	26030	120	5014	4374	1879	108	109	24	100	100	0	3761	3262	1351	136	136	26	94	93	0	1.353	1.365	1.373	1.369	2.793	1.426	0.777	120	359	8531	7392	0.437	4906	3625	4266	3126	0
4	11	18	"PFJ0226"	"J227_1"	16710	26020	150	114	117	26	104	107	25	28	8	0	128	132	28	129	132	26	19	5	0	-10.000	4.333	1.000	1.000	4.963	0.681	0.002	156	592	9	16	Error	10	-1	13	3	-50
4	12	18	"PFJ0237"	"J232_2"	16920	26040	110	157	158	38	104	108	25	75	52	0	252	246	66	128	130	26	92	87	0	0.427	0.458	0.439	0.421	2.275	0.424	0.302	80	477	177	172	-1.226	53	124	54	118	0
4	13	18	"PFJ0256"	"J245_7"	17100	26040	150	146	159	55	107	111	29	58	39	0	191	187	50	131	136	40	58	33	0	0.650	0.929	0.955	0.863	3.928	1.005	0.273	156	709	99	108	-0.621	39	60	52	56	-50
4	14	18	"PFJ0284"	"J269_5"	17290	26030	110	2251	2089	599	112	114	27	100	100	0	2069	1891	552	140	145	59	97	97	0	1.109	1.129	1.113	1.139	2.069	1.108	0.790	80	478	4068	3728	0.149	2139	1929	1977	1751	0
4	15	18	"PFJ0315"	"J2975_2"	17480	26030	110	1396	1299	371	118	120	26	100	100	0	928	874	271	141	144	28	97	95	0	1.624	1.611	1.583	1.675	2.145	1.628	0.740	80	512	2065	1914	0.699	1278	787	1181	733	0
4	16	18	"PFJ0365"	"J378_1"	17660	26030	110	899	866	217	111	113	26	100	98	0	1951	1833	487	135	142	52	100	98	0	0.434	0.445	0.435	0.446	1.945	0.396	0.790	80	514	2604	2453	-1.204	788	1816	755	1698	0
4	17	18	"PFK0117"	"Km799_7"	17870	26000	150	111	116	28	111	114	29	16	5	0	126	129	25	135	146	82	0	0	0	0.000	-0.833	0.906	1.047	3.843	0.102	0.055	156	656	-9	-1	Error	0	-9	5	-6	-50
4	18	18	"PFK0142"	"Kn10286_1"	18050	26030	110	1099	1016	274	110	112	26	100	100	0	1086	1007	251	134	140	73	100	100	0	1.039	1.038	1.055	1.025	1.672	1.030	0.766	80	402	1941	1779	0.055	989	952	906	873	0
4	19	18	"PFK0175"	"Kn1239_1"	18220	26040	150	153	154	45	113	121	37	51	23	0	145	147	32	135	142	67	3	0	0	4.000	3.417	1.735	1.547	3.825	17.377	0.006	156	569	50	53	2.000	40	10	41	12	-50
4	20	18	"PFK0203"	"Kn1453_6"	18390	26010	150	105	107	25	109	115	33	8	0	0	124	125	26	134	139	43	3	0	0	0.400	0.222	0.722	0.809	3.686	0.169	0.005	156	628	-14	-11	-1.322	-4	-10	-2	-9	-50
4	21	18	"PFK0250"	"Kn2004_3"	18610	26030	110	469	469	157	110	112	26	97	97	0	378	360	106	132	135	26	92	92	0	1.459	1.575	1.397	1.515	2.321	1.674	0.613	80	418	605	587	0.545	359	246	359	228	0
4	22	18	"PFK0277"	"Kn2223_1"	18770	26010	150	99	104	27	107	111	26	12	2	0	126	128	30	133	141	72	1	0	0	1.143	0.600	0.875	0.947	3.360	0.105	0.073	156	713	-15	-8	0.193	-8	-7	-3	-5	-50
4	1	19	"PFK0478"	"Kn610_1"	14830	26220	110	217	220	60	112	116	26	93	81	0	736	700	204	144	145	27	98	97	0	0.177	0.194	0.191	0.189	1.971	0.159	0.504	80	419	697	664	-2.495	105	592	108	556	0
4	2	19	"PFK0517"	"Kn8027_1"	14970	26220	150	102	117	126	102	107	29	17	7	0	134	174	219	136	141	32	16	6	0	0.000	0.395	0.800	0.717	4.438	0.239	0.120	156	703	-2	53	Error	0	-2	15	38	-50
4	3	19	"PFK0524"	"Kn836_1"	15200	26220	110	286	281	86	91	94	21	96	93	0	220	234	62	121	125	21	92	87	0	1.970	1.681	1.803	1.762	2.476	1.650	0.512	80	548	294	303	0.978	195	99	190	113	0
4	4	19	"PFK0554"	"Kn962_1"	15400	26230	90	117	118	27	94	96	21	51	28	0	190	196	40	124	128	24	86	75	0	0.348	0.333	0.389	0.441	3.675	0.239	0.086	52	308	89	96	-1.521	23	66	24	72	0
4	5	19	"PFK0701"	"Ks15_2"	15540	26220	150	95	97	23	99	102	25	10	2	0	119	121	24	132	134	30	6	0	0	0.308	0.182	0.900	0.817	3.408	0.128	0.000	156	523	-17	-13	-1.700	-4	-13	-2	-11	-50
4	6	19	"PFK0743"	"Ks196_1"	15730	26210	150	101	106	28	103	108	27	14	3	0	133	137	29	141	144	30	12	2	0	0.250	-0.750	0.699	0.726	3.805	1.047	0.005	156	465	-10	-1	-2.000	-2	-8	3	-4	-50
4	7	19	"PFK1214"	"Ks82_7"	15920	26210	150	111	117	78	113	116	28	14	5	0	133	138	29	149	157	41	5	0	0	0.125	-0.364	0.727	0.771	3.191	7.980	0.005	156	544	-18	-7	-3.000	-2	-16	4	-11	-50
4	8	19	"PFK1273"	"Ks97_17"	16120	26220	150	129	132	31	119	134	106	0	0	0	168	171	40	155	280	1473	0	0	0	0.769	0.813	0.710	0.709	3.487	0.462	0.094	156	699	23	29	-0.379	10	13	13	16	-50
4	9	19	"PFK0237"	"Kn1802_2"	16330	26230	150	112	124	58	117	141	153	4	0	0	141	158	89	156	420	2423	0	0	0	0.333	3.500	0.833	0.804	3.470	0.408	0.542	156	585	-20	9	-1.585	-5	-15	7	2	-50
4	10	19	"PFK0352"	"Kn3360_1"	16510	26200	150	107	111	25	115	117	28	10	1	0	145	145	29	153	159	42	5	0	0	1.000	0.500	0.760	0.872	3.849	0.130	0.002	156	498	-16	-12	0.000	-8	-8	-4	-8	-50
4	11	19	"PFK0401"	"Kn4252_4"	16700	26210	150	111	114	23	115	118	27	11	0	0	136	140	29	148	152	32	9	3	0	0.333	0.125	0.912	0.871	3.366	0.147	0.001	156	617	-16	-9	-1.585	-4	-12	-1	-8	-50
4	12	19	"PFK0571"	"Ks101_8"	16920	26230	110	130	134	34	118	119	27	33	12	0	364	354	88	144	147	26	95	91	0	0.055	0.076	0.149	0.138	3.362	0.051	0.025	80	447	232	226	-4.196	12	220	16	210	0
4	13	19	"PFBL B0018"	"oPFBLOB0018"	17100	26220	110	219	214	55	113	117	32	85	77	0	907	836	268	145	151	44	96	95	0	0.139	0.146	0.147	0.150	2.103	0.125	0.508	80	450	868	792	-2.846	106	762	101	691	0
4	14	19	"PFM60469"	"oPFM60469"	17290	26220	120	51235	44818	18998	116	121	34	100	100	5	33390	27247	12584	149	154	44	99	96	0	1.538	1.650	1.552	1.478	2.996	1.722	0.769	120	474	84360	71800	0.621	51119	33241	44702	27098	0
4	15	19	"PFB0683"	"oPFB0683"	17480	26220	110	419	493	208	113	117	31	97	97	0	360	377	128	138	142	31	93	92	0	1.378	1.590	1.557	1.554	1.930	1.630	0.731	80	427	528	619	0.463	306	222	380	239	0
4	16	19	"PFG0004"	"oPFG0004"	17670	26220	110	345	341	78	109	111	26	97	97	0	576	538	140	135	140	47	97	93	0	0.535	0.576	0.548	0.551	1.987	0.504	0.695	80	486	677	635	-0.902	236	441	232	403	0
4	17	19	"PFC0763"	"oPFC0763"	17860	26190	150	112	114	31	113	115	25	19	4	0	133	136	29	137	143	45	7	0	0	0.250	-1.000	0.889	0.973	3.787	9.021	0.006	156	666	-5	0	-2.000	-1	-4	1	-1	-50
4	18	19	"PFL0014"	"oPFL0014"	18050	26220	120	1259	1156	467	117	121	31	99	95	0	1519	1325	557	139	142	28	95	92	0	0.828	0.876	0.903	0.906	3.091	0.841	0.761	120	500	2522	2225	-0.273	1142	1380	1039	1186	0
4	19	19	"PFM60471"	"oPFM60471"	18250	26220	120	65535	59530	13796	123	133	40	100	100	73	18142	15573	5835	142	145	29	98	96	0	3.634	3.850	3.528	3.818	1.795	3.954	0.805	120	473	83412	74838	1.862	65412	18000	59407	15431	0
4	20	19	"PFL0019"	"oPFL0019"	18430	26220	120	4096	3559	1540	117	125	37	100	100	0	1924	1659	675	139	143	31	93	92	0	2.229	2.264	2.314	2.240	2.964	2.469	0.785	120	517	5764	4962	1.156	3979	1785	3442	1520	0
4	21	19	"PFG0007"	"oPFG0007"	18610	26220	110	1724	1630	457	118	122	28	100	100	0	850	791	246	139	145	38	96	95	0	2.259	2.319	2.266	2.401	2.018	2.317	0.769	80	484	2317	2164	1.176	1606	711	1512	652	0
4	22	19	"PFI17638"	"oPFI17638"	18810	26220	120	25166	20783	8957	115	117	28	100	100	0	6870	5734	2542	137	142	36	94	93	0	3.721	3.693	3.745	3.472	2.446	4.028	0.804	120	611	31784	26265	1.896	25051	6733	20668	5597	0
4	1	20	"PFBL B0024"	"oPFBLOB0024"	14830	26410	120	1424	1308	534	117	120	28	99	97	0	954	873	334	149	152	28	97	95	0	1.624	1.645	1.619	1.551	2.935	1.746	0.767	120	566	2112	1915	0.699	1307	805	1191	724	0
4	2	20	"PFBL B0025"	"oPFBLOB0025"	15020	26410	110	226	222	60	97	101	28	91	90	0	332	309	85	130	137	30	90	90	0	0.639	0.698	0.663	0.630	2.012	0.624	0.449	80	465	331	304	-0.647	129	202	125	179	0
4	3	20	"PFN0253"	"oPFN0253"	15210	26410	120	358	338	124	90	92	20	92	90	0	397	375	122	124	128	23	92	89	0	0.982	0.988	0.960	0.934	2.844	1.010	0.606	120	547	541	499	-0.027	268	273	248	251	0
4	4	20	"PFL0021"	"oPFL0021"	15400	26410	120	1341	1211	490	98	100	23	97	96	0	1188	1071	421	135	138	26	96	93	0	1.180	1.189	1.199	1.132	3.643	1.223	0.743	120	445	2296	2049	0.239	1243	1053	1113	936	0
4	5	20	"PFF72416"	"oPFF72416"	15570	26390	150	100	104	26	96	99	23	26	8	0	142	146	29	137	140	25	21	5	0	0.800	0.889	1.170	1.143	4.167	0.479	0.007	156	546	9	17	-0.322	4	5	8	9	-50
4	6	20	"PFI17640"	"oPFI17640"	15780	26410	120	225	215	73	93	97	24	87	80	0	325	321	101	137	142	31	90	84	0	0.702	0.663	0.617	0.593	2.423	0.614	0.518	120	509	320	306	-0.510	132	188	122	184	0
4	7	20	"PFK12891"	"oPFK12891"	15960	26410	110	990	907	278	113	118	36	98	98	0	601	573	154	167	178	52	96	93	0	2.021	1.956	1.922	1.844	2.062	2.114	0.666	80	474	1311	1200	1.015	877	434	794	406	0
4	8	20	"PFJ12782"	"oPFJ12782"	16150	26410	110	50646	46606	17526	135	171	185	100	100	13	65535	60313	13676	211	1081	5406	98	97	75	0.773	0.773	0.825	0.719	1.921	0.800	0.769	80	494	115835	106573	-0.371	50511	65324	46471	60102	0
4	9	20	"PFL0025"	"oPFL0025"	16360	26420	150	275	334	204	131	164	178	42	22	0	509	625	360	197	905	4853	0	0	0	0.462	0.474	0.484	0.431	2.431	0.028	0.288	156	616	456	631	-1.115	144	312	203	428	-50
4	10	20	"PFF72418"	"oPFF72418"	16530	26410	110	1746	1584	492	125	131	77	98	97	0	2683	2530	791	181	190	74	96	96	0	0.648	0.621	0.669	0.687	2.326	0.564	0.777	80	460	4123	3808	-0.626	1621	2502	1459	2349	0
4	11	20	"PFC0772"	"oPFC0772"	16730	26410	110	343	343	86	121	126	30	97	97	0	635	615	154	170	177	74	93	92	0	0.477	0.499	0.499	0.506	2.008	0.430	0.628	80	398	687	667	-1.067	222	465	222	445	0
4	12	20	"PFA32028"	"oPFA32028"	16890	26390	150	108	112	35	114	118	27	10	1	0	176	178	28	161	164	31	26	7	0	-0.400	-0.118	0.883	1.012	3.789	0.075	0.000	156	703	9	15	Error	-6	15	-2	17	-50
4	13	20	"PFI17641"	"oPFI17641"	17100	26410	110	2603	2467	856	100	101	25	100	100	0	3016	2726	927	156	169	124	98	96	0	0.875	0.921	0.913	0.940	2.108	0.865	0.807	80	529	5363	4937	-0.192	2503	2860	2367	2570	0
4	14	20	"PFL0027"	"oPFL0027"	17290	26410	110	827	777	211	85	89	22	100	100	0	608	584	136	141	156	142	93	88	0	1.589	1.562	1.585	1.545	1.794	1.642	0.721	80	396	1209	1135	0.668	742	467	692	443	0
4	15	20	"PFK12903"	"oPFK12903"	17400	26360	150	112	136	98	88	95	30	44	23	0	148	166	81	133	136	28	33	12	0	1.600	1.455	1.316	1.350	3.273	1.373	0.134	156	689	39	81	0.678	24	15	48	33	-50
4	16	20	"PFI17664"	"oPFI17664"	17610	26400	110	1262	1162	346	89	109	324	92	86	0	571	549	169	122	131	127	91	83	0	2.612	2.513	2.457	2.447	1.978	3.998	0.453	80	507	1622	1500	1.385	1173	449	1073	427	0
4	17	20	"PFH0013"	"oPFH0013"	17780	26400	110	1870	1767	545	106	109	24	100	100	0	792	749	249	135	141	36	96	93	0	2.685	2.705	2.639	2.558	2.188	2.809	0.739	80	516	2421	2275	1.425	1764	657	1661	614	0
4	18	20	"PFD66991"	"oPFD66991"	17970	26400	110	445	426	118	111	113	25	97	95	0	404	392	107	140	144	31	92	92	0	1.265	1.250	1.227	1.222	2.566	1.218	0.677	80	510	598	567	0.339	334	264	315	252	0
4	19	20	"PFM60502"	"oPFM60502"	18160	26400	110	2630	2381	790	109	112	29	100	100	0	1277	1216	434	135	140	35	97	96	0	2.208	2.102	2.053	2.057	2.160	2.135	0.776	80	519	3663	3353	1.142	2521	1142	2272	1081	0
4	20	20	"PFI17667"	"oPFI17667"	18370	26410	110	376	373	117	107	112	31	96	91	0	679	667	186	133	139	39	97	93	0	0.493	0.498	0.477	0.480	2.091	0.464	0.699	80	520	815	800	-1.021	269	546	266	534	0
4	21	20	"PFF72456"	"oPFF72456"	18550	26400	110	949	876	266	112	115	28	98	97	0	554	522	166	137	142	43	93	90	0	2.007	1.984	1.985	2.081	1.969	2.004	0.736	80	416	1254	1149	1.005	837	417	764	385	0
4	22	20	"PFI17668"	"oPFI17668"	18740	26410	120	302	284	99	109	113	27	89	83	0	493	448	190	134	139	45	85	80	0	0.538	0.557	0.554	0.576	2.795	0.481	0.641	120	585	552	489	-0.895	193	359	175	314	0
4	1	21	"PFJ12799"	"oPFJ12799"	14730	26580	150	101	105	33	115	117	25	14	5	0	133	136	28	142	144	25	12	0	0	1.556	1.667	1.277	1.047	3.513	1.775	0.024	156	875	-23	-16	0.637	-14	-9	-10	-6	-50
4	2	21	"PFF72457"	"oPFF72457"	14960	26590	110	7076	6303	2280	106	109	26	100	100	0	3725	3181	1333	135	139	35	98	96	0	1.942	2.034	1.960	2.149	2.892	2.070	0.767	80	520	10560	9243	0.957	6970	3590	6197	3046	0
4	3	21	"PFF72459"	"oPFF72459"	15140	26600	100	398	381	132	90	92	21	97	92	0	254	253	70	120	125	33	92	85	0	2.299	2.188	2.218	2.054	2.508	2.512	0.573	80	438	442	424	1.201	308	134	291	133	0
4	4	21	"PFM60506"	"oPFM60506"	15330	26600	120	385	357	129	99	100	23	92	90	0	740	677	278	132	135	27	90	90	0	0.470	0.473	0.473	0.529	2.761	0.423	0.719	120	535	894	803	-1.088	286	608	258	545	0
4	5	21	"PFL0067"	"oPFL0067"	15520	26600	110	290	292	89	109	111	25	95	91	0	445	423	137	142	145	27	93	90	0	0.597	0.651	0.611	0.615	2.021	0.587	0.646	80	491	484	464	-0.743	181	303	183	281	0
4	6	21	"PFI17670"	"oPFI17670"	15710	26590	110	1153	1073	403	100	104	26	100	96	0	744	685	276	132	135	26	95	92	0	1.721	1.759	1.729	1.906	2.499	1.713	0.769	80	513	1665	1526	0.783	1053	612	973	553	0
4	7	21	"PFI17672"	"oPFI17672"	15900	26590	110	569	544	157	102	104	27	97	96	0	371	343	110	135	139	30	87	83	0	1.979	2.125	2.035	2.179	2.228	1.947	0.639	80	433	703	650	0.985	467	236	442	208	0
4	8	21	"PFL0068"	"oPFL0068"	16080	26590	110	821	760	272	113	116	30	97	95	0	490	461	176	145	158	50	86	85	0	2.052	2.047	2.000	2.089	2.568	1.940	0.706	80	532	1053	963	1.037	708	345	647	316	0
4	9	21	"PFL0070"	"oPFL0070"	16280	26590	110	1879	1733	636	116	127	91	96	93	0	904	823	327	152	591	4181	0	0	0	2.344	2.410	2.337	2.587	2.562	2.407	0.734	80	519	2515	2288	1.229	1763	752	1617	671	0
4	10	21	"PFF72463"	"oPFF72463"	16470	26590	110	1892	1779	662	116	119	29	98	97	0	756	702	293	159	168	56	90	86	0	2.975	3.063	3.020	3.134	2.654	3.182	0.728	80	472	2373	2206	1.573	1776	597	1663	543	0
4	11	21	"PFD66995"	"oPFD66995"	16680	26590	150	107	112	34	117	122	29	14	5	0	129	133	37	155	165	66	2	0	0	0.385	0.227	0.657	0.627	4.017	0.318	0.027	156	733	-36	-27	-1.379	-10	-26	-5	-22	-50
4	12	21	"PFL0074"	"oPFL0074"	16850	26590	110	2655	2436	876	114	116	27	100	98	0	1937	1655	732	153	160	64	91	90	0	1.424	1.546	1.436	1.597	2.408	1.456	0.754	80	491	4325	3824	0.510	2541	1784	2322	1502	0
4	13	21	"PFJ12802"	"oPFJ12802"	17060	26600	110	501	469	144	104	107	26	96	92	0	726	668	218	147	154	79	91	88	0	0.686	0.701	0.695	0.681	2.257	0.658	0.734	80	535	976	886	-0.544	397	579	365	521	0
4	14	21	"PFBL B0125"	"oPFBLOB0125"	17230	26600	110	171	168	38	85	89	23	93	82	0	383	368	104	130	134	65	90	87	0	0.340	0.349	0.348	0.336	2.490	0.271	0.478	80	519	339	321	-1.557	86	253	83	238	0
4	15	21	"PFN0269"	"oPFN0269"	17440	26600	120	2213	1898	895	81	83	19	99	99	0	3618	3000	1458	117	121	25	95	94	0	0.609	0.630	0.631	0.642	3.807	0.590	0.784	120	606	5633	4700	-0.716	2132	3501	1817	2883	0
4	16	21	"PFD66996"	"oPFD66996"	17610	26600	110	330	318	86	86	108	342	6	0	0	646	617	208	119	128	134	90	86	0	0.463	0.466	0.430	0.500	2.049	4.055	0.029	80	454	771	730	-1.111	244	527	232	498	0
4	17	21	"PFF72496"	"oPFF72496"	17810	26600	110	297	279	83	102	104	25	95	88	0	445	419	120	135	138	29	92	91	0	0.629	0.623	0.647	0.615	2.006	0.608	0.641	80	501	505	461	-0.669	195	310	177	284	0
4	18	21	"PFH0035"	"oPFH0035"	17990	26600	120	410	387	138	101	103	26	94	91	0	360	341	122	131	134	26	90	83	0	1.349	1.362	1.378	1.424	2.559	1.364	0.674	120	553	538	496	0.432	309	229	286	210	0
4	19	21	"PFL0139"	"oPFL0139"	18190	26600	120	790	725	291	93	95	23	96	93	0	634	586	230	123	128	36	92	89	0	1.364	1.365	1.369	1.402	2.753	1.401	0.725	120	501	1208	1095	0.448	697	511	632	463	0
4	20	21	"PFBL B0173"	"oPFBLOB0173"	18370	26600	110	174	175	42	90	92	20	96	87	0	245	241	65	121	123	23	92	88	0	0.677	0.708	0.684	0.673	2.024	0.593	0.432	80	400	208	205	-0.562	84	124	85	120	0
4	21	21	"PFI17720"	"oPFI17720"	18560	26570	150	105	109	26	93	97	25	31	7	0	128	131	29	125	128	37	10	1	0	4.000	2.667	0.985	1.068	4.159	0.329	0.091	156	562	15	22	2.000	12	3	16	6	-50
4	22	21	"PFG0054"	"oPFG0054"	18750	26600	120	3334	3034	1429	98	100	26	100	99	0	1522	1362	594	125	126	23	95	93	0	2.316	2.373	2.380	2.355	3.092	2.641	0.752	120	489	4633	4173	1.212	3236	1397	2936	1237	0
4	1	22	"PFN0287"	"oPFN0287"	14770	26790	120	286	271	85	106	108	24	90	89	0	261	256	74	131	135	25	87	82	0	1.385	1.320	1.273	1.294	2.539	1.374	0.548	120	677	310	290	0.469	180	130	165	125	0
4	2	22	"PFL0140"	"oPFL0140"	14960	26780	110	347	343	96	97	101	24	98	96	0	593	559	184	126	131	35	95	95	0	0.535	0.568	0.544	0.529	2.044	0.449	0.625	80	531	717	679	-0.901	250	467	246	433	0
4	3	22	"PFL0142"	"oPFL0142"	15140	26780	110	732	681	226	93	95	22	97	96	0	407	386	127	119	124	31	90	88	0	2.219	2.202	2.190	2.228	2.378	2.253	0.713	80	546	927	855	1.150	639	288	588	267	0
4	4	22	"PFL0144"	"oPFL0144"	15340	26780	110	463	455	142	103	106	26	95	95	0	289	295	94	130	134	32	92	91	0	2.264	2.133	2.281	2.228	1.965	2.277	0.663	80	539	519	517	1.179	360	159	352	165	0
4	5	22	"PFJ12815"	"oPFJ12815"	15530	26780	110	1543	1418	438	113	116	26	100	98	0	723	687	249	136	140	29	97	96	0	2.436	2.368	2.322	2.465	2.137	2.397	0.766	80	548	2017	1856	1.285	1430	587	1305	551	0
4	6	22	"PFI17725"	"oPFI17725"	15720	26780	110	2911	2646	906	116	118	28	100	100	0	1778	1637	608	137	145	82	95	93	0	1.703	1.687	1.650	1.728	2.239	1.757	0.788	80	514	4436	4030	0.768	2795	1641	2530	1500	0
4	7	22	"PFL0149"	"oPFL0149"	15900	26760	150	113	117	30	114	116	28	18	5	0	147	152	37	136	142	66	9	1	0	-0.091	0.188	0.643	0.684	3.921	0.126	0.058	156	838	10	19	Error	-1	11	3	16	-50
4	8	22	"PFG0057"	"oPFG0057"	16100	26790	110	161	164	42	106	109	28	75	47	0	234	232	60	131	135	34	86	75	0	0.534	0.574	0.604	0.520	2.970	0.512	0.216	80	566	158	159	-0.905	55	103	58	101	0
4	9	22	"PFF72505"	"oPFF72505"	16300	26800	110	98	100	27	89	92	23	25	7	0	273	273	67	117	123	64	90	70	0	0.058	0.071	0.152	0.147	2.688	0.047	0.036	80	573	165	167	-4.115	9	156	11	156	0
4	10	22	"PFM60543"	"oPFM60543"	16490	26790	120	1094	929	401	92	95	24	95	93	0	562	513	205	119	124	34	90	87	0	2.262	2.124	2.157	2.085	3.196	2.323	0.720	120	656	1445	1231	1.178	1002	443	837	394	0
4	11	22	"PFBL B0178"	"oPFBLOB0178"	16680	26790	110	641	603	186	105	108	26	98	96	0	3001	2760	934	130	133	27	98	98	0	0.187	0.189	0.191	0.197	1.912	0.163	0.742	80	543	3407	3128	-2.421	536	2871	498	2630	0
4	12	22	"PFG0058"	"oPFG0058"	16880	26800	90	153	152	34	102	107	36	63	19	0	211	223	82	132	142	123	17	1	0	0.646	0.549	0.688	0.586	2.745	0.391	0.248	52	406	130	141	-0.631	51	79	50	91	0
4	13	22	"PFBL B0180"	"oPFBLOB0180"	17070	26800	100	118	116	31	98	103	34	26	6	0	220	225	46	128	136	112	33	0	0	0.217	0.186	0.372	0.330	3.495	0.055	0.012	80	493	112	115	-2.202	20	92	18	97	0
4	14	22	"PFBL B0182"	"oPFBLOB0182"	17250	26790	110	127	129	28	87	91	22	76	45	0	522	493	164	117	119	23	97	95	0	0.099	0.112	0.119	0.111	2.348	0.088	0.338	80	536	445	418	-3.340	40	405	42	376	0
4	15	22	"PFBL B0184"	"oPFBLOB0184"	17430	26790	110	470	450	140	81	84	20	96	96	0	375	355	103	108	112	23	96	93	0	1.457	1.494	1.498	1.603	2.272	1.496	0.675	80	499	656	616	0.543	389	267	369	247	0
4	16	22	"PFI17729"	"oPFI17729"	17620	26780	150	110	115	30	82	85	20	60	35	0	123	125	25	111	116	24	31	10	0	2.333	2.357	1.342	1.372	3.276	1.182	0.022	156	832	40	47	1.222	28	12	33	14	-50
4	17	22	"PFH0036"	"oPFH0036"	17820	26790	120	1977	1767	824	86	91	23	99	99	0	1443	1274	616	119	121	26	92	90	0	1.428	1.455	1.496	1.553	3.645	1.493	0.760	120	596	3215	2836	0.514	1891	1324	1681	1155	0
4	18	22	"PFA32038"	"oPFA32038"	18010	26790	120	2985	2609	1162	88	91	25	99	99	0	2823	2516	1132	116	119	24	95	95	0	1.070	1.050	1.051	1.046	3.340	1.052	0.759	120	564	5604	4921	0.098	2897	2707	2521	2400	0
4	19	22	"EMPTY"	"EMPTY"	18200	26770	150	80	81	17	86	88	21	5	1	0	115	117	17	114	117	22	12	2	0	-6.000	-1.667	1.317	1.137	3.368	0.440	0.002	156	709	-5	-2	Error	-6	1	-5	3	-50
4	20	22	"EMPTY"	"EMPTY"	18390	26770	150	83	87	20	88	91	22	11	3	0	114	118	30	118	121	23	11	3	0	1.250	100000.000	1.214	1.205	3.153	0.333	0.007	156	706	-9	-1	0.322	-5	-4	-1	0	-50
4	21	22	"EMPTY"	"EMPTY"	18580	26770	150	79	83	27	84	88	21	12	3	0	109	111	20	117	119	22	8	0	0	0.625	0.167	0.767	0.851	3.665	1.979	0.007	156	698	-13	-7	-0.678	-5	-8	-1	-6	-50
4	22	22	"EMPTY"	"EMPTY"	18770	26770	150	84	88	20	91	94	25	5	2	0	109	111	17	119	122	23	3	0	0	0.700	0.375	0.969	0.986	3.465	1.207	0.026	156	911	-17	-11	-0.515	-7	-10	-3	-8	-50
5	1	1	"PFI0414"	"I5572_1"	1170	27300	150	167	172	45	110	113	30	75	48	0	274	281	75	141	144	26	96	90	0	0.429	0.443	0.491	0.412	2.759	0.370	0.260	156	892	190	202	-1.222	57	133	62	140	0
5	2	1	"PFI0486"	"I7438_2"	1340	27310	120	316	314	101	108	110	27	94	92	0	2457	2311	809	142	145	27	99	98	0	0.090	0.095	0.098	0.096	1.635	0.085	0.723	120	500	2523	2375	-3.476	208	2315	206	2169	0
5	3	1	"PFI0416"	"I5607_1"	1530	27310	140	185	188	48	104	108	26	87	74	0	200	202	43	140	143	28	76	53	0	1.350	1.355	1.348	1.455	2.638	1.252	0.246	156	684	141	146	0.433	81	60	84	62	0
5	4	1	"PFI0237"	"I16933_1"	1710	27310	140	287	290	105	102	106	28	93	89	0	538	536	206	136	141	29	96	96	0	0.460	0.470	0.475	0.480	1.885	0.429	0.668	156	696	587	588	-1.120	185	402	188	400	0
5	5	1	"PFI0401"	"I5180_2"	1900	27310	130	1358	1226	412	104	106	28	99	98	0	766	720	206	136	139	27	97	96	0	1.990	1.921	1.923	1.881	1.586	1.925	0.812	120	627	1884	1706	0.993	1254	630	1122	584	0
5	6	1	"PFI0236"	"I1689_2"	2090	27310	130	10654	10200	3443	108	114	41	100	100	0	6099	5920	1813	140	144	53	100	99	0	1.770	1.746	1.705	1.740	1.739	1.744	0.837	120	650	16505	15872	0.824	10546	5959	10092	5780	0
5	7	1	"PFJ0542"	"J667_1"	2280	27310	130	413	400	118	111	116	37	96	94	0	879	855	271	143	149	54	96	95	0	0.410	0.406	0.397	0.404	1.512	0.343	0.716	120	660	1038	1001	-1.285	302	736	289	712	0
5	8	1	"PFJ0005"	"J1011_3"	2480	27310	130	317	315	97	110	132	232	37	0	0	782	731	232	144	157	143	89	86	0	0.324	0.349	0.330	0.345	1.875	0.652	0.394	120	663	845	792	-1.624	207	638	205	587	0
5	9	1	"PFJ0310"	"J2896_1"	2670	27310	130	9368	8951	2423	113	135	236	100	99	0	4618	4250	1349	144	158	145	99	98	0	2.069	2.152	2.082	2.226	1.762	2.163	0.882	120	642	13729	12944	1.049	9255	4474	8838	4106	0
5	10	1	"PFJ0140"	"J17_1"	2860	27320	140	3547	3335	1258	113	118	31	100	100	0	4077	3877	1250	143	146	28	100	100	0	0.873	0.863	0.881	0.834	2.082	0.877	0.860	156	724	7368	6956	-0.196	3434	3934	3222	3734	0
5	11	1	"PFJ0200"	"J21_1"	3050	27310	130	1172	1149	278	109	113	31	98	97	0	1071	1038	240	141	145	28	97	97	0	1.143	1.159	1.155	1.146	2.099	1.153	0.828	120	626	1993	1937	0.193	1063	930	1040	897	0
5	12	1	"PFJ0215"	"J21_7"	3240	27310	130	2974	2891	616	103	107	27	100	100	0	1647	1613	341	138	140	26	100	100	0	1.903	1.890	1.872	1.876	1.408	1.913	0.875	120	631	4380	4263	0.928	2871	1509	2788	1475	0
5	13	1	"PFJ0476"	"J53_48"	3420	27310	130	25185	26325	9663	109	176	704	100	99	0	12396	12063	4464	140	218	744	98	97	0	2.046	2.199	2.064	2.269	1.865	2.210	0.856	120	634	37332	38139	1.033	25076	12256	26216	11923	0
5	14	1	"PFJ0510"	"J58_2"	3620	27310	130	2713	2664	707	112	175	681	97	92	0	2061	2007	571	143	217	719	94	85	0	1.356	1.369	1.314	1.402	1.682	1.238	0.703	120	678	4519	4416	0.439	2601	1918	2552	1864	0
5	15	1	"PFJ0563"	"J70_2"	3810	27310	130	1132	1132	321	109	111	27	99	99	0	573	592	164	141	144	30	98	98	0	2.368	2.268	2.188	2.253	2.016	2.347	0.806	120	637	1455	1474	1.244	1023	432	1023	451	0
5	16	1	"PFJ0575"	"J73_12"	4000	27310	130	1768	1718	378	107	110	26	100	100	0	1896	1789	501	143	146	27	100	99	0	0.948	0.979	0.919	1.030	1.847	0.907	0.839	120	686	3414	3257	-0.078	1661	1753	1611	1646	0
5	17	1	"PFJ0599"	"J85_3"	4200	27310	130	467	454	123	109	112	27	98	95	0	733	722	185	141	144	25	99	99	0	0.605	0.594	0.584	0.588	1.516	0.559	0.813	120	634	950	926	-0.726	358	592	345	581	0
5	18	1	"PFJ0018"	"J109_5"	4390	27310	140	227	230	68	111	113	27	89	82	0	197	202	48	140	142	25	77	56	0	2.035	1.919	1.828	1.836	2.347	2.035	0.388	156	686	173	181	1.025	116	57	119	62	0
5	19	1	"PFJ0181"	"J198_5"	4570	27310	130	15396	14658	5139	112	117	34	100	100	0	6514	6011	2308	145	151	91	98	97	0	2.400	2.480	2.382	2.515	1.757	2.495	0.854	120	595	21653	20412	1.263	15284	6369	14546	5866	0
5	20	1	"PFJ0227"	"J227_2"	4760	27310	130	213	214	55	116	121	32	88	71	0	303	293	69	145	152	92	80	29	0	0.614	0.662	0.618	0.620	2.076	0.316	0.266	120	592	255	246	-0.704	97	158	98	148	0
5	21	1	"PFJ0246"	"J242_1"	4930	27290	150	126	128	32	113	116	27	31	11	0	157	156	33	141	145	28	31	8	0	0.813	1.000	0.696	0.872	3.794	0.500	0.010	156	843	29	30	-0.300	13	16	15	15	-50
5	22	1	"PFJ0280"	"J268_1"	5150	27320	140	1521	1443	550	110	114	28	98	96	0	1370	1305	433	139	142	27	98	98	0	1.146	1.143	1.166	1.061	2.191	1.186	0.824	156	884	2642	2499	0.197	1411	1231	1333	1166	0
5	1	2	"PFJ0322"	"J309_17"	1160	27510	130	384	384	85	112	115	28	100	100	0	541	555	98	144	147	26	100	100	0	0.685	0.662	0.662	0.647	1.411	0.660	0.741	120	614	669	683	-0.546	272	397	272	411	0
5	2	2	"PFJ0363"	"J373_1"	1360	27500	130	1037	1024	230	109	112	25	100	100	0	646	634	138	143	145	26	99	99	0	1.845	1.864	1.815	1.874	1.456	1.905	0.820	120	548	1431	1406	0.884	928	503	915	491	0
5	3	2	"PFN0173"	"N132_113"	1540	27510	130	489	488	136	106	110	27	99	99	0	1297	1312	282	141	143	26	100	100	0	0.331	0.326	0.318	0.308	1.538	0.314	0.773	120	530	1539	1553	-1.594	383	1156	382	1171	0
5	4	2	"PFN0184"	"N132_132"	1740	27510	120	303	305	68	104	108	28	100	99	0	698	707	140	138	144	29	100	100	0	0.355	0.353	0.351	0.342	1.492	0.324	0.698	120	514	759	770	-1.493	199	560	201	569	0
5	5	2	"PFN0186"	"N132_136"	1930	27510	130	6493	6505	1632	106	111	37	100	100	0	2317	2343	417	139	143	27	100	100	0	2.933	2.903	2.951	2.827	1.345	3.131	0.886	120	573	8565	8603	1.552	6387	2178	6399	2204	0
5	6	2	"PFN0203"	"N132_171"	2130	27510	130	1034	977	274	109	116	39	100	99	0	548	548	111	139	144	54	99	99	0	2.262	2.122	2.201	2.038	1.584	2.457	0.809	120	552	1334	1277	1.177	925	409	868	409	0
5	7	2	"PFN0208"	"N132_178"	2320	27510	130	2700	2671	691	108	111	28	100	100	0	1413	1386	301	139	142	28	100	100	0	2.035	2.055	2.108	2.044	1.420	2.142	0.828	120	539	3866	3810	1.025	2592	1274	2563	1247	0
5	8	2	"PFN0211"	"N132_181"	2510	27510	130	664	632	172	110	131	254	92	58	0	343	361	78	142	158	161	74	8	0	2.756	2.384	2.479	2.375	1.577	2.604	0.724	120	510	755	741	1.463	554	201	522	219	0
5	9	2	"PFN0362"	"N135_24"	2700	27520	130	1508	1459	309	112	120	97	100	99	0	1645	1618	237	141	150	106	100	100	0	0.928	0.912	0.938	0.887	1.402	0.947	0.846	120	508	2900	2824	-0.108	1396	1504	1347	1477	0
5	10	2	"PFN0373"	"N136_4"	2890	27510	130	309	309	81	109	112	29	98	95	0	964	946	203	139	142	27	100	100	0	0.242	0.248	0.242	0.239	1.482	0.231	0.733	120	503	1025	1007	-2.044	200	825	200	807	0
5	11	2	"PFN0401"	"N137_50"	3070	27510	130	793	784	172	103	106	27	100	100	0	786	775	171	139	142	28	99	99	0	1.066	1.071	1.067	1.094	1.612	1.021	0.801	120	536	1337	1317	0.093	690	647	681	636	0
5	12	2	"PFN0423"	"N138_31"	3280	27510	150	117	122	30	102	106	28	33	10	0	185	188	38	137	140	27	68	43	0	0.313	0.392	0.512	0.542	4.293	0.485	0.099	156	575	63	71	-1.678	15	48	20	51	-50
5	13	2	"PFN0433"	"N138_45"	3450	27510	120	137	140	31	106	125	303	0	0	0	357	359	67	138	179	628	0	0	0	0.142	0.154	0.175	0.156	2.432	0.134	0.186	120	464	250	255	-2.821	31	219	34	221	0
5	14	2	"PFN0409"	"N138_104"	3650	27510	130	425	429	91	106	110	27	100	100	0	538	541	92	139	142	31	100	100	0	0.799	0.803	0.790	0.790	1.411	0.832	0.765	120	504	718	725	-0.323	319	399	323	402	0
5	15	2	"PFN0534"	"N143_18"	3830	27510	140	528	499	154	107	110	26	98	97	0	369	361	97	140	142	26	96	91	0	1.838	1.774	1.789	1.806	2.231	1.865	0.725	156	548	650	613	0.878	421	229	392	221	0
5	16	2	"PFN0540"	"N143_29"	4030	27520	130	427	421	108	108	111	26	100	98	0	551	562	134	141	144	25	100	100	0	0.778	0.743	0.773	0.730	1.620	0.735	0.749	120	552	729	734	-0.362	319	410	313	421	0
5	17	2	"PFN0556"	"N143_56"	4250	27500	150	121	126	32	110	113	27	25	11	0	144	149	34	141	145	26	26	10	0	3.667	2.000	1.043	1.034	4.772	0.799	0.002	156	584	14	24	1.874	11	3	16	8	-50
5	18	2	"PFN0562"	"N143_66"	4400	27520	130	231	232	51	110	113	27	97	93	0	830	821	183	141	145	27	100	100	0	0.176	0.179	0.176	0.167	1.777	0.171	0.607	120	478	810	802	-2.509	121	689	122	680	0
5	19	2	"PFN0608"	"N147_16"	4610	27500	150	132	137	37	113	119	33	38	12	0	173	180	43	145	153	93	10	0	0	0.679	0.686	0.643	0.658	3.626	0.627	0.041	156	575	47	59	-0.559	19	28	24	35	-50
5	20	2	"PFN0623"	"N148_7"	4790	27520	130	153	156	37	115	122	59	30	3	0	248	251	55	144	149	30	94	79	0	0.365	0.383	0.426	0.433	2.871	0.988	0.064	120	450	142	148	-1.453	38	104	41	107	0
5	21	2	"PFN0714"	"N151_50"	4980	27510	130	25204	23750	5342	120	127	59	100	100	0	10031	9384	2595	150	153	30	100	98	0	2.539	2.559	2.454	2.556	1.685	2.658	0.835	120	494	34965	32864	1.344	25084	9881	23630	9234	0
5	22	2	"PFN0723"	"N152_1"	5170	27510	130	1249	1193	304	120	123	31	100	100	0	835	809	204	146	149	27	99	98	0	1.639	1.618	1.593	1.630	1.701	1.674	0.803	120	555	1818	1736	0.712	1129	689	1073	663	0
5	1	3	"PFN0727"	"N152_17"	1190	27700	130	621	632	174	110	114	25	100	100	0	483	499	119	144	146	26	100	100	0	1.507	1.470	1.464	1.463	1.410	1.540	0.826	120	606	850	877	0.592	511	339	522	355	0
5	2	3	"PFN0735"	"N153_15"	1370	27700	120	217	218	52	109	112	26	94	88	0	559	563	110	142	143	25	100	100	0	0.259	0.259	0.262	0.234	1.875	0.226	0.520	120	488	525	530	-1.949	108	417	109	421	0
5	3	3	"PFN0750"	"N155_14"	1560	27700	130	5397	5212	1204	107	114	67	100	100	0	2262	2248	399	142	144	33	100	100	0	2.495	2.424	2.448	2.389	1.313	2.538	0.892	120	529	7410	7211	1.319	5290	2120	5105	2106	0
5	4	3	"PFN0757"	"N155_25"	1750	27700	120	419	419	112	104	111	68	98	95	0	801	858	220	138	143	34	100	100	0	0.475	0.438	0.451	0.425	1.568	0.394	0.599	120	513	978	1035	-1.074	315	663	315	720	0
5	5	3	"PFB0217"	"B567"	1940	27700	120	387	388	90	102	104	26	98	98	0	484	492	88	135	141	40	100	100	0	0.817	0.801	0.813	0.765	1.737	0.817	0.704	120	485	634	643	-0.292	285	349	286	357	0
5	6	3	"PFB0221"	"B573"	2130	27700	140	2791	2833	1179	102	106	29	100	100	0	1121	1151	405	136	139	26	99	99	0	2.730	2.691	2.679	2.523	1.978	2.955	0.824	156	567	3674	3746	1.449	2689	985	2731	1015	0
5	7	3	"PFB0223"	"B577"	2330	27690	130	2250	2242	543	102	105	26	100	100	0	740	740	171	137	139	24	100	100	0	3.562	3.549	3.465	3.639	1.565	3.750	0.836	120	503	2751	2743	1.833	2148	603	2140	603	0
5	8	3	"PFB0225"	"B583"	2520	27690	140	2563	2582	1021	102	106	26	100	100	0	1525	1523	562	138	140	25	99	98	0	1.774	1.791	1.795	1.821	1.931	1.886	0.817	156	525	3848	3865	0.827	2461	1387	2480	1385	0
5	9	3	"PFB0227"	"B587"	2700	27690	130	1318	1281	279	103	106	25	100	100	0	539	539	128	138	141	25	99	98	0	3.030	2.938	2.918	3.076	1.574	2.983	0.845	120	559	1616	1579	1.599	1215	401	1178	401	0
5	10	3	"PFB0229"	"B590"	2950	27700	150	112	115	26	102	105	25	25	9	0	145	145	28	139	141	25	23	6	0	1.667	2.167	0.967	0.946	4.490	0.814	0.033	156	566	16	19	0.737	10	6	13	6	-50
5	11	3	"PFB0246"	"B618"	3110	27730	150	102	106	27	99	102	26	19	4	0	136	139	30	136	138	26	17	6	0	100000.000	2.333	0.937	0.789	4.003	0.724	0.037	156	391	3	10	16.610	3	0	7	3	-50
5	12	3	"PFB0256"	"B634"	3260	27700	150	110	117	31	100	104	26	32	16	0	133	142	35	136	139	26	19	10	0	-3.333	2.833	0.761	0.794	4.157	1.226	0.035	156	435	7	23	Error	10	-3	17	6	-50
5	13	3	"PFB0259"	"B64"	3470	27690	130	1407	1367	286	100	103	24	100	100	0	1189	1145	271	136	139	24	100	100	0	1.241	1.256	1.231	1.296	1.603	1.230	0.840	120	427	2360	2276	0.312	1307	1053	1267	1009	0
5	14	3	"PFB0262"	"B645"	3640	27700	150	125	130	40	103	105	24	46	22	0	152	156	59	137	140	26	30	11	0	1.467	1.421	0.946	0.875	3.621	0.329	0.023	156	540	37	46	0.553	22	15	27	19	-50
5	15	3	"PFB0270"	"B664"	3850	27690	150	137	140	33	107	110	26	52	27	0	187	186	41	137	141	26	66	45	0	0.600	0.673	0.755	0.707	4.392	0.558	0.086	156	577	80	82	-0.737	30	50	33	49	-50
5	16	3	"PFB0273"	"B667"	4050	27690	130	458	449	95	112	112	26	99	99	0	536	534	113	142	144	26	99	99	0	0.878	0.860	0.865	0.860	1.742	0.830	0.809	120	501	740	729	-0.187	346	394	337	392	0
5	17	3	"PFC0002"	"C101"	4220	27700	130	204	206	49	111	114	29	92	79	0	557	546	102	142	145	25	100	100	0	0.224	0.235	0.231	0.214	1.875	0.203	0.463	120	515	508	499	-2.158	93	415	95	404	0
5	18	3	"PFC0006"	"C113"	4420	27700	130	127	129	28	109	112	28	31	13	0	254	258	51	141	144	26	97	90	0	0.159	0.171	0.220	0.209	2.931	0.156	0.063	120	556	131	137	-2.650	18	113	20	117	0
5	19	3	"PFC0009"	"C116"	4620	27700	130	292	299	67	108	112	27	99	97	0	409	420	89	138	143	27	100	99	0	0.679	0.677	0.706	0.665	1.663	0.651	0.685	120	481	455	473	-0.559	184	271	191	282	0
5	20	3	"PFC0011"	"C118"	4780	27680	150	120	123	28	112	117	55	5	0	0	147	152	34	141	144	28	23	10	0	1.333	1.000	0.990	1.012	4.013	0.435	0.006	156	551	14	22	0.415	8	6	11	11	-50
5	21	3	"PFC0013"	"C122"	5010	27670	150	122	123	28	120	128	63	2	0	0	146	150	35	149	151	29	15	6	0	-0.667	3.000	0.800	0.952	3.605	5.189	0.031	156	419	-1	4	Error	2	-3	3	1	-50
5	22	3	"PFC0015"	"C125"	5180	27700	140	1088	1054	325	121	125	29	98	98	0	778	749	204	149	152	27	97	95	0	1.537	1.555	1.575	1.479	2.212	1.643	0.787	156	579	1596	1533	0.620	967	629	933	600	0
5	1	4	"PFC0035"	"C162"	1200	27880	130	1776	1806	279	110	112	26	100	100	0	1606	1611	279	140	144	26	99	99	0	1.136	1.153	1.098	1.153	1.289	1.140	0.860	120	600	3132	3167	0.185	1666	1466	1696	1471	0
5	2	4	"PFC0037"	"C164"	1380	27890	130	147	151	33	108	112	27	66	31	0	411	415	71	140	143	26	100	100	0	0.144	0.156	0.163	0.143	2.145	0.133	0.201	120	527	310	318	-2.797	39	271	43	275	0
5	3	4	"PFC0039"	"C171"	1570	27880	120	706	707	141	106	110	25	100	100	0	405	416	83	139	141	26	99	99	0	2.256	2.170	2.167	2.252	1.669	2.255	0.750	120	492	866	878	1.174	600	266	601	277	0
5	4	4	"PFC0042"	"C179"	1770	27900	130	157	159	36	102	104	25	78	54	0	458	463	98	134	139	37	99	99	0	0.170	0.173	0.170	0.161	2.145	0.167	0.344	120	551	379	386	-2.558	55	324	57	329	0
5	5	4	"PFC0044"	"C180"	1970	27890	130	157	163	38	101	105	28	81	49	0	353	363	78	134	140	40	100	98	0	0.256	0.271	0.233	0.245	2.288	0.209	0.290	120	548	275	291	-1.967	56	219	62	229	0
5	6	4	"PFC0046"	"C184"	2150	27890	130	442	432	82	107	109	27	100	100	0	233	245	52	139	141	29	96	83	0	3.564	3.066	3.352	3.343	1.903	3.368	0.520	120	459	429	431	1.833	335	94	325	106	0
5	7	4	"PFD0183"	"D23156_27"	2340	27880	130	319	323	89	105	110	36	100	98	0	688	695	131	140	142	28	100	100	0	0.391	0.393	0.375	0.375	1.533	0.347	0.639	120	537	762	773	-1.357	214	548	218	555	0
5	8	4	"PFD0186"	"D23156_40"	2530	27890	120	292	294	67	97	104	36	100	96	0	635	653	120	134	137	27	100	100	0	0.389	0.380	0.389	0.364	1.581	0.341	0.653	120	495	696	716	-1.361	195	501	197	519	0
5	9	4	"PFD0190"	"D2337_1"	2720	27890	130	147	151	36	98	102	24	77	50	0	242	249	62	134	135	24	95	85	0	0.454	0.461	0.444	0.444	3.006	0.379	0.279	120	538	157	168	-1.140	49	108	53	115	0
5	10	4	"PFD0198"	"D23657_2"	2910	27880	150	114	121	33	98	102	23	39	19	0	137	140	33	135	138	23	24	7	0	8.000	4.600	0.836	0.911	5.039	6.490	0.007	156	559	18	28	3.000	16	2	23	5	-50
5	11	4	"PFD0208"	"D25498_1"	3120	27900	150	110	114	51	98	102	25	30	7	0	140	146	41	133	135	24	28	12	0	1.714	1.231	0.803	0.914	3.801	1.401	0.213	156	444	19	29	0.778	12	7	16	13	-50
5	12	4	"PFD0213"	"D2660_1"	3320	27850	150	103	105	24	102	105	26	16	3	0	133	133	26	134	137	26	10	3	0	-1.000	-3.000	1.167	1.171	3.817	1.273	0.017	156	495	0	2	Error	1	-1	3	-1	-50
5	13	4	"PFD0248"	"D33539_109"	3480	27890	130	764	762	186	100	103	23	100	100	0	499	496	90	134	137	25	100	100	0	1.819	1.829	1.810	1.790	1.535	1.980	0.814	120	434	1029	1024	0.863	664	365	662	362	0
5	14	4	"PFD0250"	"D33539_15"	3660	27890	120	167	169	45	100	103	22	87	66	0	502	502	106	133	137	24	100	100	0	0.182	0.187	0.187	0.163	2.044	0.162	0.392	120	452	436	438	-2.461	67	369	69	369	0
5	15	4	"PFD0252"	"D33539_17"	3850	27890	120	147	148	35	101	104	24	68	47	0	359	369	84	134	137	24	100	100	0	0.204	0.200	0.190	0.180	2.293	0.172	0.281	120	512	271	282	-2.290	46	225	47	235	0
5	16	4	"PFD0256"	"D33539_23"	4050	27890	130	593	586	140	106	107	25	100	100	0	431	430	67	138	140	24	100	100	0	1.662	1.644	1.661	1.602	1.542	1.856	0.744	120	553	780	772	0.733	487	293	480	292	0
5	17	4	"PFD0259"	"D33539_28"	4230	27890	120	1225	1237	323	108	109	28	100	100	0	1260	1253	241	138	141	24	100	100	0	0.996	1.013	0.998	0.987	1.450	1.021	0.836	120	449	2239	2244	-0.006	1117	1122	1129	1115	0
5	18	4	"PFD0261"	"D33539_3"	4410	27900	150	109	111	26	109	112	29	16	2	0	135	137	25	139	142	26	13	1	0	0.000	-1.000	0.895	0.832	4.028	3.524	0.005	156	666	-4	0	Error	0	-4	2	-2	-50
5	19	4	"PFD0277"	"D33539_63"	4630	27890	130	499	480	133	100	105	37	99	97	0	569	571	121	131	133	33	100	99	0	0.911	0.864	0.937	0.841	1.554	0.890	0.768	120	657	837	820	-0.135	399	438	380	440	0
5	20	4	"PFD0281"	"D33539_69"	4870	27900	150	116	114	37	95	100	38	30	6	0	140	144	40	125	130	35	33	11	0	1.400	1.000	1.021	1.144	3.168	1.078	0.329	156	656	36	38	0.485	21	15	19	19	-50
5	21	4	"PFD0283"	"D33539_74"	5020	27830	150	123	126	32	115	117	32	21	5	0	153	155	32	144	147	33	18	5	0	0.889	1.000	1.332	1.139	3.403	0.876	0.012	156	450	17	22	-0.170	8	9	11	11	-50
5	22	4	"PFD0286"	"D33539_85"	5190	27890	130	1139	1097	247	118	122	30	100	100	0	658	671	94	148	151	28	100	100	0	2.002	1.872	1.933	1.816	1.432	2.041	0.802	120	559	1531	1502	1.001	1021	510	979	523	0
5	1	5	"PFD0288"	"D33539_87"	1200	28070	120	705	690	154	106	108	26	100	100	0	514	521	98	138	141	27	99	99	0	1.593	1.525	1.543	1.493	1.415	1.593	0.838	120	585	975	967	0.672	599	376	584	383	0
5	2	5	"PFD0292"	"D33539_97"	1420	28090	150	133	137	37	104	107	25	56	23	0	156	161	38	135	138	25	44	23	0	1.381	1.269	0.972	0.894	3.606	1.326	0.082	156	585	50	59	0.466	29	21	33	26	-50
5	3	5	"PFD0343"	"D40381_1"	1590	28070	120	160	164	38	103	106	25	85	55	0	232	231	37	133	136	24	99	89	0	0.576	0.622	0.622	0.571	2.433	0.601	0.281	120	456	156	159	-0.796	57	99	61	98	0
5	4	5	"PFD0345"	"D4043_2"	1780	28070	120	395	388	96	97	101	26	99	98	0	494	502	102	128	132	24	100	100	0	0.814	0.778	0.740	0.758	1.582	0.767	0.756	120	463	664	665	-0.297	298	366	291	374	0
5	5	5	"PFD0355"	"D42243_17"	1960	28130	150	112	118	37	100	105	29	30	10	0	142	145	35	131	136	28	26	12	0	1.091	1.286	0.946	1.002	3.624	1.096	0.095	156	599	23	32	0.126	12	11	18	14	-50
5	6	5	"PFD0362"	"D42243_29"	2140	28060	150	120	124	29	109	113	29	28	8	0	148	153	32	137	141	30	25	7	0	1.000	0.938	1.000	0.988	3.855	0.510	0.019	156	611	22	31	0.000	11	11	15	16	-50
5	7	5	"PFD0367"	"D42243_37"	2350	28070	130	6155	5901	1259	102	106	35	100	100	0	2224	2084	555	129	134	28	98	96	0	2.889	2.966	2.919	3.142	1.754	2.970	0.868	120	557	8148	7754	1.531	6053	2095	5799	1955	0
5	8	5	"PFD0369"	"D42243_39"	2530	28080	130	994	958	253	88	93	36	100	99	0	505	511	84	122	127	38	100	100	0	2.366	2.237	2.321	2.149	1.516	2.495	0.800	120	514	1289	1259	1.242	906	383	870	389	0
5	9	5	"PFE0400"	"E2667_1"	2710	28080	130	181	183	44	93	96	27	95	78	0	218	223	51	126	130	38	90	60	0	0.957	0.928	0.988	0.941	2.256	0.957	0.372	120	513	180	187	-0.064	88	92	90	97	0
5	10	5	"PFE0403"	"E26771_1"	2900	28070	130	2249	2123	580	99	102	24	100	100	0	1304	1294	225	135	138	25	100	100	0	1.839	1.746	1.810	1.679	1.495	1.856	0.858	120	535	3319	3183	0.879	2150	1169	2024	1159	0
5	11	5	"PFE0405"	"E26771_4"	3100	28070	130	251	251	63	102	107	28	98	88	0	387	388	92	137	140	26	100	98	0	0.596	0.594	0.570	0.574	1.809	0.528	0.637	120	550	399	400	-0.747	149	250	149	251	0
5	12	5	"PFE0408"	"E26934_1"	3280	28080	130	1142	1157	357	102	106	25	100	99	0	639	637	132	133	137	26	100	100	0	2.055	2.093	2.171	1.989	1.634	2.377	0.781	120	560	1546	1559	1.039	1040	506	1055	504	0
5	13	5	"PFE0411"	"E27042_1"	3500	28080	150	112	112	26	102	105	24	24	7	0	135	141	30	134	137	25	23	10	0	10.000	1.429	0.846	0.839	3.514	0.417	0.014	156	513	11	17	3.322	10	1	10	7	-50
5	14	5	"PFE0415"	"E27173_1"	3650	28080	130	141	144	30	101	104	23	75	44	0	273	276	44	133	136	22	100	100	0	0.286	0.301	0.287	0.272	2.300	0.257	0.246	120	417	180	186	-1.807	40	140	43	143	0
5	15	5	"PFE0439"	"E27723_18"	3850	28080	130	2151	2026	485	102	105	24	100	100	0	1205	1195	206	135	138	23	100	100	0	1.915	1.815	1.881	1.778	1.555	1.921	0.852	120	573	3119	2984	0.937	2049	1070	1924	1060	0
5	16	5	"PFE0443"	"E27723_9"	4040	28080	120	186	190	42	106	108	23	96	75	0	205	211	44	138	139	23	85	70	0	1.194	1.151	1.123	1.157	2.604	1.122	0.241	120	459	147	157	0.256	80	67	84	73	0
5	17	5	"PFE0446"	"E27742_6"	4230	28080	130	181	182	37	110	114	26	90	65	0	223	225	46	139	143	25	94	75	0	0.845	0.837	0.749	0.825	2.183	0.780	0.268	120	511	155	158	-0.243	71	84	72	86	0
5	18	5	"PFE0452"	"E28056_1"	4440	28100	150	127	129	27	113	118	34	21	2	0	148	150	27	142	146	30	21	2	0	2.333	2.000	1.120	1.219	3.545	1.525	0.072	156	589	20	24	1.222	14	6	16	8	-50
5	19	5	"PFE0454"	"E28350_1"	4650	28110	150	149	151	83	88	96	41	51	44	0	200	193	92	118	126	35	57	53	0	0.744	0.840	0.947	0.919	1.960	0.999	0.600	156	553	143	138	-0.427	61	82	63	75	-50
5	20	5	"PFE0458"	"E28462_2"	4810	28090	130	160	164	42	67	72	24	98	89	0	184	207	97	101	105	23	99	89	0	1.120	0.915	1.089	1.034	2.253	0.598	0.306	120	475	176	203	0.164	93	83	97	106	0
5	21	5	"PFE0487"	"E29895_1"	5030	28070	150	135	138	29	105	106	40	35	5	0	154	160	39	130	135	37	34	14	0	1.250	1.100	1.071	1.044	3.789	1.007	0.189	156	567	54	63	0.322	30	24	33	30	-50
5	22	5	"PFE0491"	"E29931_3"	5180	28080	130	209	214	57	120	124	28	90	75	0	353	353	59	148	151	27	100	100	0	0.434	0.459	0.468	0.431	1.947	0.439	0.395	120	559	294	299	-1.204	89	205	94	205	0
5	1	6	"PFE0494"	"E30210_1"	1200	28260	130	335	332	63	94	99	26	100	99	0	450	446	96	129	132	25	98	98	0	0.751	0.751	0.741	0.787	1.710	0.691	0.748	120	656	562	555	-0.414	241	321	238	317	0
5	2	6	"PFE0498"	"E3038_3"	1390	28260	130	228	238	49	100	101	25	100	96	0	241	248	48	128	131	24	99	95	0	1.133	1.150	1.192	1.170	1.780	1.135	0.517	120	484	241	258	0.180	128	113	138	120	0
5	3	6	"PFE0502"	"E3185_4"	1580	28270	120	191	193	41	101	103	24	96	86	0	571	566	100	132	135	24	100	100	0	0.205	0.212	0.195	0.195	1.775	0.191	0.525	120	487	529	526	-2.286	90	439	92	434	0
5	4	6	"PFE0504"	"E3185_6"	1780	28270	130	204	205	47	97	100	25	98	92	0	1075	1105	193	128	131	24	100	100	0	0.113	0.111	0.109	0.103	1.634	0.103	0.611	120	507	1054	1085	-3.146	107	947	108	977	0
5	5	6	"PFE0525"	"E3552_1"	1960	28260	130	387	370	114	98	102	29	97	95	0	521	523	126	126	131	26	99	99	0	0.732	0.685	0.681	0.643	1.649	0.678	0.749	120	486	684	669	-0.451	289	395	272	397	0
5	6	6	"PFE0531"	"E3831_2"	2180	28290	150	110	112	30	102	105	27	25	7	0	140	147	44	129	132	25	29	14	0	0.727	0.556	1.082	1.039	3.374	0.603	0.037	156	555	19	28	-0.459	8	11	10	18	-50
5	7	6	"PFE0534"	"E390_1"	2340	28270	130	141	148	35	96	98	24	79	45	0	284	285	62	125	129	25	98	97	0	0.283	0.325	0.320	0.285	2.401	0.309	0.327	120	480	204	212	-1.821	45	159	52	160	0
5	8	6	"PFE0539"	"E4159_1"	2530	28270	120	385	1469	2512	83	87	24	95	94	0	321	1676	3178	120	124	38	95	92	0	1.502	0.891	1.403	1.285	2.974	0.798	0.769	120	492	503	2942	0.587	302	201	1386	1556	0
5	9	6	"PFE0542"	"E4247_1"	2720	28260	130	1522	1469	290	91	95	29	100	100	0	1095	1077	225	126	130	37	99	98	0	1.477	1.449	1.457	1.504	1.640	1.451	0.855	120	561	2400	2329	0.562	1431	969	1378	951	0
5	10	6	"PFE0547"	"E4295_1"	2920	28260	130	503	507	102	105	111	35	100	99	0	299	298	64	137	140	27	99	95	0	2.457	2.497	2.490	2.635	1.762	2.629	0.640	120	588	560	563	1.297	398	162	402	161	0
5	11	6	"PFF0499"	"F2457_1"	3130	28310	150	112	117	28	110	116	34	16	2	0	141	148	31	138	141	27	21	7	0	0.667	0.700	1.225	1.043	3.616	1.553	0.055	156	586	5	17	-0.585	2	3	7	10	-50
5	12	6	"PFF0505"	"F24631_2"	3290	28260	130	395	396	91	109	113	28	100	100	0	795	787	166	135	139	26	100	100	0	0.433	0.440	0.439	0.434	1.496	0.407	0.766	120	507	946	939	-1.206	286	660	287	652	0
5	13	6	"PFF0507"	"F246_1"	3500	28260	150	123	127	32	107	111	28	33	13	0	151	154	33	138	140	25	33	15	0	1.231	1.250	1.139	1.080	3.985	1.464	0.015	156	528	29	36	0.300	16	13	20	16	-50
5	14	6	"PFF0509"	"F24843_2"	3670	28260	120	564	570	130	107	111	26	100	100	0	556	544	117	138	141	25	99	98	0	1.093	1.140	1.158	1.133	1.564	1.136	0.788	120	495	875	869	0.129	457	418	463	406	0
5	15	6	"PFF0513"	"F25069_1"	3920	28280	150	116	124	58	112	114	25	17	7	0	141	150	41	141	144	25	22	11	0	100000.000	1.333	0.856	0.803	4.153	0.042	0.000	156	594	4	21	16.610	4	0	12	9	-50
5	16	6	"PFF0515"	"F25114_1"	4060	28260	120	890	878	227	115	116	25	100	100	0	576	583	130	146	148	25	100	98	0	1.802	1.746	1.778	1.755	1.638	1.859	0.799	120	376	1205	1200	0.850	775	430	763	437	0
5	17	6	"PFF0554"	"F26408_1"	4240	28260	130	1547	1516	346	118	121	28	100	100	0	1362	1334	318	150	152	27	99	98	0	1.179	1.181	1.137	1.205	1.580	1.144	0.829	120	510	2641	2582	0.238	1429	1212	1398	1184	0
5	18	6	"PFF0556"	"F26422_2"	4440	28270	120	157	161	35	121	122	27	60	31	0	796	790	144	151	154	30	100	100	0	0.056	0.063	0.067	0.064	1.913	0.059	0.241	120	440	681	679	-4.163	36	645	40	639	0
5	19	6	"PFF0558"	"F26666_3"	4620	28270	120	541	515	149	113	112	33	98	96	0	2533	2487	615	143	143	34	100	100	0	0.179	0.172	0.173	0.161	1.653	0.162	0.770	120	419	2818	2746	-2.481	428	2390	402	2344	0
5	20	6	"PFF0560"	"F26774_1"	4820	28260	130	653	650	142	97	100	33	100	100	0	592	593	134	126	129	32	99	99	0	1.193	1.184	1.187	1.182	1.461	1.163	0.776	120	499	1022	1020	0.255	556	466	553	467	0
5	21	6	"PFF0563"	"F27064_1"	5010	28270	130	610	589	137	109	110	33	100	99	0	673	668	120	137	139	32	100	100	0	0.935	0.904	0.897	0.872	1.514	0.955	0.796	120	509	1037	1011	-0.097	501	536	480	531	0
5	22	6	"PFF0568"	"F27351_1"	5190	28270	120	176	178	38	118	121	27	80	52	0	435	439	94	147	150	26	99	98	0	0.201	0.205	0.216	0.190	2.053	0.171	0.299	120	548	346	352	-2.312	58	288	60	292	0
5	1	7	"PFF0597"	"F28584_1"	1240	28470	150	121	124	28	94	98	27	49	17	0	151	155	30	126	130	26	48	21	0	1.080	1.034	0.846	0.898	3.552	0.986	0.071	156	712	52	59	0.111	27	25	30	29	-50
5	2	7	"PFF0599"	"F28782_1"	1400	28450	130	963	954	252	100	104	24	100	100	0	780	787	159	134	137	27	100	100	0	1.336	1.308	1.315	1.291	1.364	1.331	0.874	120	486	1509	1507	0.418	863	646	854	653	0
5	3	7	"PFF0601"	"F28897_1"	1590	28450	120	845	855	180	101	104	25	100	100	0	904	906	174	135	138	25	100	100	0	0.967	0.978	0.960	0.975	1.392	0.967	0.843	120	485	1513	1525	-0.048	744	769	754	771	0
5	4	7	"PFF0611"	"F29309_1"	1780	28450	120	302	315	81	100	104	26	100	100	0	251	257	57	136	138	26	95	88	0	1.757	1.777	1.739	1.897	1.796	1.786	0.582	120	525	317	336	0.813	202	115	215	121	0
5	5	7	"PFF0617"	"F29473_1"	2010	28470	150	116	122	35	101	104	27	38	14	0	148	149	27	132	135	26	29	10	0	0.938	1.235	1.383	1.175	3.786	1.758	0.019	156	568	31	38	-0.093	15	16	21	17	-50
5	6	7	"PFF0622"	"F29632_5"	2150	28450	130	1007	986	256	100	103	29	100	100	0	596	591	145	126	129	25	99	99	0	1.930	1.905	1.918	1.903	1.465	1.965	0.804	120	413	1377	1351	0.948	907	470	886	465	0
5	7	7	"PFF0646"	"F30537_4"	2360	28450	130	836	818	149	106	111	35	100	100	0	940	914	178	133	137	29	100	99	0	0.905	0.912	0.891	0.931	1.555	0.909	0.834	120	499	1537	1493	-0.145	730	807	712	781	0
5	8	7	"PFF0652"	"F30663_2"	2540	28460	130	174	182	44	110	212	1503	0	0	0	831	820	176	136	140	31	100	99	0	0.092	0.105	0.105	0.094	1.842	0.102	0.390	120	503	759	756	-3.441	64	695	72	684	0
5	9	7	"PFF0656"	"F30728_1"	2730	28460	130	441	443	115	115	209	1426	0	0	0	391	394	90	137	141	29	100	100	0	1.283	1.276	1.290	1.259	1.615	1.408	0.631	120	559	580	585	0.360	326	254	328	257	0
5	10	7	"PFF0659"	"F30796_1"	2930	28450	130	591	580	116	116	122	49	100	100	0	425	420	103	139	141	25	99	97	0	1.661	1.651	1.614	1.765	1.762	1.695	0.724	120	522	761	745	0.732	475	286	464	281	0
5	11	7	"PFF0661"	"F3084_1"	3110	28460	130	2133	2119	507	113	117	28	100	100	0	1294	1274	258	137	140	24	100	100	0	1.746	1.764	1.750	1.736	1.529	1.865	0.860	120	456	3177	3143	0.804	2020	1157	2006	1137	0
5	12	7	"PFF0665"	"F31008_1"	3310	28460	130	3332	3009	977	112	114	28	100	100	0	2115	2019	508	140	143	26	100	100	0	1.630	1.542	1.628	1.482	1.595	1.641	0.872	120	527	5195	4776	0.705	3220	1975	2897	1879	0
5	13	7	"PFF1271"	"F51945_3"	3490	28450	130	2927	2896	556	111	113	27	100	100	0	2014	1882	523	142	145	26	99	96	0	1.504	1.601	1.545	1.766	1.923	1.549	0.868	120	525	4688	4525	0.589	2816	1872	2785	1740	0
5	14	7	"PFF1274"	"F5206_2"	3680	28460	130	561	554	132	112	115	26	99	99	0	533	530	98	144	145	25	100	100	0	1.154	1.145	1.161	1.112	1.577	1.207	0.765	120	578	838	828	0.207	449	389	442	386	0
5	15	7	"PFF1276"	"F5206_7"	3880	28450	130	146	153	42	116	119	26	53	33	0	282	291	76	146	147	26	98	94	0	0.221	0.255	0.280	0.286	2.807	0.181	0.128	120	517	166	182	-2.181	30	136	37	145	0
5	16	7	"PFF1278"	"F52084_1"	4070	28450	130	409	416	101	120	122	27	100	100	0	342	343	78	152	153	27	97	95	0	1.521	1.550	1.433	1.582	1.917	1.677	0.598	120	491	479	487	0.605	289	190	296	191	0
5	17	7	"PFF1290"	"F52397_2"	4260	28450	130	26742	26031	4520	123	126	29	100	100	0	17554	16403	3755	153	157	28	100	100	0	1.530	1.594	1.537	1.638	1.570	1.613	0.860	120	523	44020	42158	0.613	26619	17401	25908	16250	0
5	18	7	"PFF1292"	"F52444_1"	4440	28460	130	426	422	108	123	126	29	98	98	0	402	415	85	151	155	31	100	99	0	1.207	1.133	1.133	1.111	1.830	1.214	0.602	120	507	554	563	0.272	303	251	299	264	0
5	19	7	"PFF1323"	"F53383_7"	4630	28460	130	1283	1264	309	120	122	28	100	100	0	1865	1896	342	148	150	29	100	100	0	0.677	0.654	0.666	0.627	1.503	0.651	0.861	120	518	2880	2892	-0.562	1163	1717	1144	1748	0
5	20	7	"PFF1327"	"F53446_1"	4820	28460	130	456	463	93	116	119	26	100	100	0	369	365	68	145	148	26	100	100	0	1.518	1.577	1.583	1.591	1.483	1.668	0.751	120	558	564	567	0.602	340	224	347	220	0
5	21	7	"PFF1329"	"F53449_1"	5020	28450	130	1032	984	209	114	116	25	100	100	0	506	505	119	145	148	26	99	98	0	2.543	2.417	2.480	2.525	1.636	2.567	0.787	120	547	1279	1230	1.346	918	361	870	360	0
5	22	7	"PFF1335"	"F53749_1"	5200	28460	130	173	173	36	114	117	27	78	53	0	380	386	59	144	147	26	100	100	0	0.250	0.244	0.264	0.211	2.211	0.220	0.356	120	681	295	301	-2.000	59	236	59	242	0
5	1	8	"PFF1338"	"F53871_1"	1220	28640	120	163	167	41	103	107	29	81	53	0	227	235	46	138	140	26	95	83	0	0.674	0.660	0.711	0.651	2.506	0.685	0.265	120	528	149	161	-0.569	60	89	64	97	0
5	2	8	"PFF1343"	"F53897_2"	1410	28650	120	370	362	102	107	110	25	95	93	0	2844	2829	580	143	145	27	99	99	0	0.097	0.095	0.099	0.091	1.506	0.093	0.787	120	495	2964	2941	-3.360	263	2701	255	2686	0
5	3	8	"PFF1370"	"F54899_1"	1610	28640	120	494	489	112	104	106	25	100	100	0	524	523	95	138	141	25	100	100	0	1.010	1.000	1.025	0.979	1.497	1.039	0.825	120	513	776	770	0.015	390	386	385	385	0
5	4	8	"PFF1379"	"F55001_1"	1800	28640	120	473	476	101	105	107	26	100	100	0	1207	1186	218	135	138	24	100	100	0	0.343	0.353	0.354	0.347	1.394	0.344	0.879	120	501	1440	1422	-1.543	368	1072	371	1051	0
5	5	8	"PFF1381"	"F55001_6"	1990	28640	120	235	234	73	100	103	25	97	95	0	439	439	89	132	135	24	100	100	0	0.440	0.436	0.449	0.411	1.805	0.415	0.496	120	457	442	441	-1.185	135	307	134	307	0
5	6	8	"PFF1388"	"F5510_1"	2180	28640	120	209	221	60	96	100	26	100	93	0	206	213	51	127	130	25	91	73	0	1.430	1.453	1.483	1.621	2.268	1.443	0.436	120	517	192	211	0.516	113	79	125	86	0
5	7	8	"PFF1391"	"F55150_2"	2370	28640	120	232	244	74	112	118	36	95	84	0	192	198	47	136	140	29	76	45	0	2.143	2.129	2.083	2.179	2.449	2.232	0.315	120	490	176	194	1.100	120	56	132	62	0
5	8	8	"PFF1406"	"F55492_1"	2550	28640	130	65535	64799	3219	143	354	1940	100	100	90	22452	20814	6891	148	154	33	100	100	0	2.932	3.129	2.868	3.362	1.674	3.069	0.791	120	524	87696	85322	1.552	65392	22304	64656	20666	0
5	9	8	"PFF1434"	"F57034_1"	2750	28640	130	985	993	261	134	339	1900	0	0	0	455	448	108	142	148	35	98	97	0	2.719	2.807	2.858	2.895	1.695	90.189	0.022	120	547	1164	1165	1.443	851	313	859	306	0
5	10	8	"PFF1437"	"F57064_2"	2940	28640	130	1170	1134	281	112	117	30	100	100	0	702	684	156	136	138	27	100	100	0	1.869	1.865	1.870	1.878	1.480	1.993	0.841	120	505	1624	1570	0.902	1058	566	1022	548	0
5	11	8	"PFF1447"	"F57388_2"	3120	28650	130	378	376	136	107	111	25	99	96	0	549	569	121	137	139	24	100	100	0	0.658	0.623	0.608	0.542	1.922	0.635	0.647	120	483	683	701	-0.604	271	412	269	432	0
5	12	8	"PFF1456"	"F5774_1"	3320	28650	120	237	235	67	106	109	25	93	87	0	414	409	70	138	141	25	99	99	0	0.475	0.476	0.468	0.424	1.925	0.477	0.579	120	462	407	400	-1.075	131	276	129	271	0
5	13	8	"PFF1458"	"F57777_2"	3500	28650	120	200	200	50	108	111	25	90	76	0	357	368	81	142	144	26	99	98	0	0.428	0.407	0.422	0.371	2.223	0.345	0.404	120	488	307	318	-1.225	92	215	92	226	0
5	14	8	"PFF1464"	"F57982_1"	3700	28650	130	166	175	50	113	116	25	76	52	0	361	374	95	143	145	25	100	100	0	0.243	0.268	0.229	0.242	2.237	0.229	0.286	120	549	271	293	-2.040	53	218	62	231	0
5	15	8	"PFI0170"	"I15363_1"	3890	28640	130	685	671	164	114	118	27	100	100	0	598	594	138	146	148	27	100	99	0	1.263	1.243	1.262	1.253	1.621	1.277	0.761	120	561	1023	1005	0.337	571	452	557	448	0
5	16	8	"PFI0172"	"I15423_1"	4080	28640	120	405	394	87	115	118	27	100	100	0	402	407	85	146	149	26	98	98	0	1.133	1.069	1.099	1.077	1.760	1.062	0.702	120	498	546	540	0.180	290	256	279	261	0
5	17	8	"PFI0174"	"I15461_2"	4260	28640	130	180	183	44	117	121	28	76	57	0	327	336	80	146	150	28	99	97	0	0.348	0.347	0.377	0.340	2.737	0.275	0.293	120	526	244	256	-1.523	63	181	66	190	0
5	18	8	"PFI0180"	"I15544_1"	4460	28640	130	249	251	55	115	118	28	96	95	0	669	657	134	144	147	27	100	100	0	0.255	0.265	0.256	0.245	1.773	0.251	0.663	120	494	659	649	-1.970	134	525	136	513	0
5	19	8	"PFI0185"	"I1568_2"	4640	28640	130	339	335	94	114	118	28	96	93	0	265	268	55	144	146	25	96	93	0	1.860	1.782	1.855	1.807	1.830	1.953	0.549	120	548	346	345	0.895	225	121	221	124	0
5	20	8	"PFI0189"	"I15719_2"	4840	28640	130	408	408	110	112	114	25	100	98	0	347	343	88	142	144	25	97	97	0	1.444	1.473	1.388	1.459	1.720	1.424	0.624	120	530	501	497	0.530	296	205	296	201	0
5	21	8	"PFI0204"	"I16009_1"	5030	28670	150	124	127	29	112	116	29	33	8	0	144	148	32	142	144	27	23	8	0	6.000	2.500	0.778	0.833	3.874	1.023	0.011	156	562	14	21	2.585	12	2	15	6	-50
5	22	8	"PFI0212"	"I16172_1"	5180	28660	80	176	176	44	117	124	38	63	32	0	167	166	41	147	150	30	38	17	0	2.950	3.105	1.717	1.735	3.387	2.398	0.090	52	260	79	78	1.561	59	20	59	19	0
5	1	9	"PFI0215"	"I16356_1"	1230	28830	130	596	576	130	109	112	28	100	99	0	416	411	104	145	146	26	95	95	0	1.797	1.756	1.716	1.742	1.516	1.733	0.748	120	638	758	733	0.846	487	271	467	266	0
5	2	9	"PFI0220"	"I16487_2"	1420	28830	130	1287	1229	317	108	110	25	100	100	0	769	724	191	143	145	27	98	97	0	1.883	1.929	1.918	1.988	1.780	1.949	0.816	120	527	1805	1702	0.913	1179	626	1121	581	0
5	3	9	"PFI0224"	"I16629_1"	1600	28830	120	2509	2415	692	107	109	27	100	100	0	920	900	226	139	142	24	99	99	0	3.076	3.033	3.002	2.980	1.413	3.148	0.869	120	498	3183	3069	1.621	2402	781	2308	761	0
5	4	9	"PFI0228"	"I16684_1"	1800	28830	130	196	203	57	106	109	28	90	75	0	186	194	45	138	140	24	75	49	0	1.875	1.732	1.875	1.642	2.972	2.111	0.201	120	565	138	153	0.907	90	48	97	56	0
5	5	9	"PFI0262"	"I17505_1"	1990	28840	120	159	164	42	101	105	25	84	60	0	222	223	44	136	137	24	93	80	0	0.674	0.724	0.727	0.729	2.350	0.777	0.253	120	490	144	150	-0.568	58	86	63	87	0
5	6	9	"PFI0266"	"I17587_1"	2160	28840	110	138	140	32	98	102	24	68	41	0	213	224	55	132	136	31	88	68	0	0.494	0.457	0.536	0.518	2.809	0.319	0.147	80	459	121	134	-1.018	40	81	42	92	0
5	7	9	"PFI0268"	"I1781_2"	2370	28840	130	222	222	58	106	111	28	93	86	0	562	574	115	137	141	31	99	99	0	0.273	0.265	0.258	0.249	1.674	0.264	0.653	120	576	541	553	-1.873	116	425	116	437	0
5	8	9	"PFI0273"	"I1897_2"	2550	28830	130	1082	1108	347	121	159	662	78	14	0	852	891	250	143	148	29	99	99	0	1.355	1.320	1.286	1.327	1.489	1.345	0.837	120	561	1670	1735	0.439	961	709	987	748	0
5	9	9	"PFI0275"	"I1904_2"	2750	28830	130	300	302	82	111	121	44	99	86	0	617	605	140	136	141	43	99	99	0	0.393	0.407	0.394	0.389	1.757	0.369	0.676	120	643	670	660	-1.348	189	481	191	469	0
5	10	9	"PFI0286"	"I2458_1"	2980	28830	150	107	110	29	99	103	27	26	9	0	134	141	32	128	131	25	32	12	0	1.333	0.846	0.854	0.862	3.379	1.365	0.043	156	588	14	24	0.415	8	6	11	13	-50
5	11	9	"PFI0317"	"I3248_1"	3130	28830	130	1280	1293	316	102	104	24	100	100	0	650	648	153	131	135	24	99	99	0	2.270	2.304	2.300	2.314	1.386	2.344	0.813	120	447	1697	1708	1.183	1178	519	1191	517	0
5	12	9	"PFI0323"	"I3340_2"	3320	28830	140	139	141	34	106	107	24	57	31	0	297	299	73	137	139	25	96	94	0	0.206	0.216	0.243	0.219	3.013	0.181	0.197	156	557	193	197	-2.278	33	160	35	162	0
5	13	9	"PFI0325"	"I3340_6"	3510	28830	120	471	457	107	107	110	25	100	100	0	307	304	74	139	141	25	95	93	0	2.167	2.121	2.048	2.200	1.847	2.230	0.641	120	495	532	515	1.115	364	168	350	165	0
5	14	9	"PFI0329"	"I3489_1"	3710	28830	130	314	306	71	109	113	27	99	97	0	398	397	85	143	146	26	99	99	0	0.804	0.776	0.792	0.771	1.694	0.753	0.682	120	534	460	451	-0.315	205	255	197	254	0
5	15	9	"PFI0332"	"I3519_2"	3900	28840	120	156	161	38	107	110	25	77	47	0	176	180	41	144	145	25	55	37	0	1.531	1.500	1.288	1.277	3.264	1.383	0.105	120	472	81	90	0.615	49	32	54	36	0
5	16	9	"PFI0334"	"I3555_1"	4080	28840	130	232	229	50	110	112	25	96	91	0	906	915	156	142	144	24	100	100	0	0.160	0.154	0.153	0.141	1.733	0.144	0.650	120	579	886	892	-2.647	122	764	119	773	0
5	17	9	"PFJ0294"	"J26_9"	4300	28830	150	112	117	30	110	113	24	22	8	0	165	171	40	141	144	26	46	22	0	0.083	0.233	0.800	0.716	4.455	0.118	0.004	156	623	26	37	-3.585	2	24	7	30	-50
5	18	9	"PFJ0296"	"J2708_2"	4460	28830	120	170	179	45	111	116	30	80	48	0	363	374	87	142	146	30	99	97	0	0.267	0.293	0.287	0.274	2.075	0.280	0.408	120	494	280	300	-1.905	59	221	68	232	0
5	19	9	"PFJ0298"	"J276_1"	4670	28830	110	154	155	38	116	118	30	58	20	0	194	201	43	143	147	29	75	46	0	0.745	0.672	0.780	0.722	3.523	0.797	0.158	80	486	89	97	-0.424	38	51	39	58	0
5	20	9	"PFJ0300"	"J276_4"	4860	28840	150	121	123	28	114	118	29	17	5	0	148	149	30	144	148	29	18	4	0	1.750	1.800	0.879	0.963	3.740	1.214	0.014	156	652	11	14	0.807	7	4	9	5	-50
[truncated: 1,050,470 more chars]
