# Supplementary material for: The Transcriptome of the Intraerythrocytic Developmental Cycle of Plasmodium falciparum
Source: PLoS Biol. 2003 Aug 18;1(1):e5. doi: 10.1371/journal.pbio.0000005 (PMC176545; doi:10.1371/journal.pbio.0000005)
Supplement: Dataset S1 — (29.5 MB ZIP). [file pbio.0000005.sd001.zip › TP_14b.gpr]

ATF	1.0
27	43    
"Type=GenePix Results 1.4"
"DateTime=2002/09/20 15:29:02"
"Settings=C:\Documents and Settings\Manuel\My Documents\Malaria Hybes\HB3 Timecourse\MOS12_135.gps"
"GalFile=C:\Documents and Settings\Manuel\My Documents\Malaria Hybes\mos11galv2"
"Scanner=GenePix 4000B [88593]"
"Comment="
"PixelSize=10"
"ImageName=635	532"
"FileName=C:\Documents and Settings\Manuel\My Documents\Malaria Hybes\HB3 Timecourse\MOS12_135_635.tif	C:\Documents and Settings\Manuel\My Documents\Malaria Hybes\HB3 Timecourse\MOS12_135_532.tif"
"PMTVolts=620	550"
"ScanPower=100	100"
"FocusPosition=0"
"NormalizationFactor:RatioOfMedians=1.08201"
"NormalizationFactor:RatioOfMeans=1.07175"
"NormalizationFactor:MedianOfRatios=1.12693"
"NormalizationFactor:MeanOfRatios=1.14175"
"NormalizationFactor:RegressionRatio=1.22779"
"JpegImage=C:\Documents and Settings\Manuel\My Documents\Malaria Hybes\HB3 Timecourse\MOS12_135.jpg"
"RatioFormulation=W1/W2 (635/532)"
"Barcode="
"ImageOrigin=960, 24120"
"JpegOrigin=960, 24120"
"Creator=GenePix Pro 3.0.6.89"
"Temperature=27.85"
"LaserPower=3.48	3.45"
"LaserOnTime=9165	9165"
"Supplier="
"Block"	"Column"	"Row"	"Name"	"ID"	"X"	"Y"	"Dia."	"F635 Median"	"F635 Mean"	"F635 SD"	"B635 Median"	"B635 Mean"	"B635 SD"	"% > B635+1SD"	"% > B635+2SD"	"F635 % Sat."	"F532 Median"	"F532 Mean"	"F532 SD"	"B532 Median"	"B532 Mean"	"B532 SD"	"% > B532+1SD"	"% > B532+2SD"	"F532 % Sat."	"Ratio of Medians"	"Ratio of Means"	"Median of Ratios"	"Mean of Ratios"	"Ratios SD"	"Rgn Ratio"	"Rgn R�"	"F Pixels"	"B Pixels"	"Sum of Medians"	"Sum of Means"	"Log Ratio"	"F635 Median - B635"	"F532 Median - B532"	"F635 Mean - B635"	"F532 Mean - B532"	"Flags"
1	1	1	"PFE0192"	"E18031_6"	1280	24420	130	1486	1390	488	66	68	12	100	100	0	2254	2035	819	116	117	16	97	96	0	0.664	0.690	0.686	0.789	2.314	0.615	0.836	120	763	3558	3243	-0.590	1420	2138	1324	1919	0
1	2	1	"PFE0272"	"E20827_3"	1480	24430	120	191	182	56	69	70	13	92	92	0	363	337	124	116	118	22	89	87	0	0.494	0.511	0.503	0.492	2.002	0.416	0.660	120	576	369	334	-1.018	122	247	113	221	0
1	3	1	"PFE0225"	"E18877_1"	1670	24430	120	208	203	64	69	72	29	91	87	0	292	293	111	115	119	28	88	87	0	0.785	0.753	0.720	0.706	2.002	0.634	0.563	120	561	316	312	-0.349	139	177	134	178	0
1	4	1	"PFE0214"	"E18651_4"	1860	24430	120	422	395	130	68	71	29	95	95	0	641	596	182	114	118	25	95	94	0	0.672	0.678	0.693	0.673	1.592	0.665	0.836	120	564	881	809	-0.574	354	527	327	482	0
1	5	1	"PFE0258"	"E20360_1"	2050	24430	120	2434	2354	1168	70	102	281	89	86	0	2511	2417	1191	116	167	392	87	84	0	0.987	0.993	0.975	0.990	2.128	0.973	0.877	120	561	4759	4585	-0.019	2364	2395	2284	2301	0
1	6	1	"PFE0606"	"E714_15"	2240	24430	130	197	213	100	70	100	266	12	0	0	263	273	123	118	165	371	3	0	0	0.876	0.923	0.865	0.825	2.203	0.708	0.828	120	627	272	298	-0.191	127	145	143	155	0
1	7	1	"PFF1886"	"F7915_1"	2430	24430	130	322	309	106	68	70	16	95	93	0	542	507	179	118	121	26	93	91	0	0.599	0.620	0.591	0.593	2.186	0.549	0.736	120	642	678	630	-0.739	254	424	241	389	0
1	8	1	"PFF0067"	"F11738_1"	2630	24440	130	161	175	113	71	72	16	90	85	0	421	412	131	119	122	23	92	90	0	0.298	0.355	0.310	0.292	2.456	0.338	0.418	120	607	392	397	-1.747	90	302	104	293	0
1	9	1	"PFF0367"	"F20673_1"	2820	24440	130	660	580	256	69	73	63	90	85	0	832	761	289	117	120	23	92	90	0	0.827	0.793	0.831	0.678	2.378	0.836	0.748	120	597	1306	1155	-0.275	591	715	511	644	0
1	10	1	"PFF1686"	"F66030_3"	3000	24430	130	464	423	169	69	73	62	89	84	0	1299	1143	474	120	122	33	92	91	0	0.335	0.346	0.340	0.381	2.197	0.318	0.725	120	630	1574	1377	-1.578	395	1179	354	1023	0
1	11	1	"PFF1346"	"F54003_1"	3190	24430	130	2464	2149	869	72	73	15	100	98	0	1327	1172	463	122	125	37	95	92	0	1.985	1.978	1.966	2.033	2.325	1.970	0.858	120	622	3597	3127	0.989	2392	1205	2077	1050	0
1	12	1	"PFF0819"	"F36648_2"	3370	24430	130	335	309	106	72	74	16	95	92	0	416	401	128	125	128	24	94	93	0	0.904	0.859	0.866	0.843	1.638	0.780	0.777	120	654	554	513	-0.146	263	291	237	276	0
1	13	1	"PFF0467"	"F23644_4"	3580	24430	130	10187	9134	3990	75	78	18	100	100	0	13917	12329	5254	134	139	28	100	100	0	0.734	0.743	0.735	0.708	1.935	0.723	0.880	120	689	23895	21254	-0.447	10112	13783	9059	12195	0
1	14	1	"PFF1450"	"F57655_2"	3760	24430	120	177	171	55	75	77	16	90	85	0	224	218	76	130	135	28	79	75	0	1.085	1.091	0.914	0.947	2.321	0.823	0.471	120	565	196	184	0.118	102	94	96	88	0
1	15	1	"PFF0809"	"F36380_1"	3950	24430	130	127	130	38	69	71	14	85	76	0	162	166	53	124	125	18	70	53	0	1.526	1.452	1.288	1.239	2.942	0.860	0.377	120	638	96	103	0.610	58	38	61	42	0
1	16	1	"PFF0511"	"F25016_1"	4140	24430	130	214	209	69	68	70	21	91	88	0	276	264	85	119	121	17	90	88	0	0.930	0.972	0.929	0.908	1.866	0.927	0.620	120	643	303	286	-0.105	146	157	141	145	0
1	17	1	"PFF1712"	"F67192_1"	4330	24430	130	379	347	120	69	70	22	93	92	0	418	394	135	121	124	58	89	85	0	1.044	1.018	1.009	1.017	2.202	0.976	0.798	120	662	607	551	0.062	310	297	278	273	0
1	18	1	"PFF0870"	"F39343_3"	4530	24430	120	211	208	79	69	70	15	92	89	0	285	271	95	123	126	42	85	78	0	0.877	0.939	0.837	0.821	1.988	0.775	0.586	120	578	304	287	-0.190	142	162	139	148	0
1	19	1	"PFF1637"	"F64125_2"	4710	24430	130	367	342	107	69	70	14	95	95	0	420	399	130	123	126	39	91	88	0	1.003	0.989	0.965	0.993	1.768	0.936	0.789	120	648	595	549	0.005	298	297	273	276	0
1	20	1	"PFF0483"	"F23940_2"	4910	24430	130	438	422	173	68	69	12	97	93	0	383	372	134	122	124	19	90	90	0	1.418	1.416	1.270	1.250	2.205	1.424	0.737	120	623	631	604	0.503	370	261	354	250	0
1	21	1	"PFF0101"	"F13309_2"	5080	24430	120	463	438	196	68	70	14	94	90	0	342	329	111	122	125	29	90	86	0	1.795	1.787	1.753	1.564	1.981	1.932	0.765	120	557	615	577	0.844	395	220	370	207	0
1	22	1	"PFF1826"	"F71130_4"	5290	24440	130	157	156	45	69	71	14	91	88	0	484	460	141	123	125	27	93	93	0	0.244	0.258	0.258	0.250	1.936	0.228	0.616	120	740	449	424	-2.036	88	361	87	337	0
1	1	2	"PFF0961"	"F42117_4"	1300	24610	130	152	151	47	69	70	14	94	87	0	237	229	64	117	118	17	90	89	0	0.692	0.732	0.691	0.710	2.227	0.655	0.557	120	639	203	194	-0.532	83	120	82	112	0
1	2	2	"PFF1620"	"F63632_3"	1490	24610	120	120	119	30	70	72	14	88	74	0	384	388	151	113	116	19	93	91	0	0.185	0.178	0.167	0.184	2.261	0.130	0.452	120	465	321	324	-2.438	50	271	49	275	0
1	3	2	"PFM0802"	"M5804_3"	1670	24610	120	133	134	38	67	69	30	83	55	0	371	357	110	111	113	23	92	92	0	0.254	0.272	0.260	0.249	1.921	0.232	0.578	120	479	326	313	-1.978	66	260	67	246	0
1	4	2	"PFM0091"	"M1661_1"	1870	24610	120	616	584	206	67	68	12	97	94	0	568	534	198	112	113	15	95	95	0	1.204	1.225	1.243	1.235	2.186	1.188	0.816	120	479	1005	939	0.268	549	456	517	422	0
1	5	2	"PFM0462"	"M3816_2"	2050	24610	120	5903	5190	2317	70	88	225	95	95	0	3677	3283	1338	116	150	325	91	90	0	1.638	1.617	1.614	1.654	1.929	1.679	0.879	120	468	9394	8287	0.712	5833	3561	5120	3167	0
1	6	2	"PFM0294"	"M29681_1"	2240	24610	120	192	189	57	72	75	44	86	74	0	617	592	175	117	135	209	91	70	0	0.240	0.246	0.252	0.244	2.055	0.230	0.743	120	498	620	592	-2.059	120	500	117	475	0
1	7	2	"PFM0525"	"M42687_2"	2440	24610	120	144	140	36	70	70	13	91	87	0	531	491	160	116	117	17	93	92	0	0.178	0.187	0.197	0.196	2.337	0.160	0.610	120	415	489	445	-2.488	74	415	70	375	0
1	8	2	"PFM0582"	"M45177_10"	2620	24610	130	829	764	298	71	71	13	96	96	0	476	446	155	117	120	22	93	91	0	2.111	2.106	2.162	1.989	2.143	2.137	0.766	120	436	1117	1022	1.078	758	359	693	329	0
1	9	2	"PFM0415"	"M36754_19"	2810	24610	120	121	122	33	69	71	13	88	77	0	305	298	93	116	120	21	90	90	0	0.275	0.291	0.286	0.268	1.973	0.242	0.534	120	489	241	235	-1.862	52	189	53	182	0
1	10	2	"PFM0252"	"M26245_1"	3020	24620	130	230	223	81	70	71	14	92	89	0	262	257	78	117	121	36	90	85	0	1.103	1.093	1.117	0.925	2.278	1.107	0.648	120	539	305	293	0.142	160	145	153	140	0
1	11	2	"PFM0169"	"M21665_1"	3200	24620	130	700	617	278	72	74	15	94	93	0	693	632	235	120	123	24	93	92	0	1.096	1.064	1.114	0.939	2.384	1.154	0.788	120	490	1201	1057	0.132	628	573	545	512	0
1	12	2	"PFM0497"	"M40872_1"	3380	24620	120	130	131	35	71	72	14	89	80	0	352	346	107	122	125	19	92	91	0	0.257	0.268	0.258	0.274	2.240	0.228	0.527	120	469	289	284	-1.963	59	230	60	224	0
1	13	2	"PFM0499"	"M40872_5"	3550	24620	110	98	100	27	73	77	18	57	30	0	166	171	48	129	135	29	55	37	0	0.676	0.643	0.570	0.661	2.837	0.395	0.250	80	463	62	69	-0.566	25	37	27	42	0
1	14	2	"PFM0670"	"M49091_1"	3780	24620	120	167	164	48	75	78	18	90	85	0	364	347	117	126	131	26	90	89	0	0.387	0.403	0.390	0.393	1.932	0.336	0.621	120	509	330	310	-1.371	92	238	89	221	0
1	15	2	"PFM0324"	"M31208_9"	3960	24620	120	166	159	48	70	72	15	90	86	0	405	389	130	122	124	19	91	91	0	0.339	0.333	0.314	0.304	1.939	0.271	0.588	120	426	379	356	-1.560	96	283	89	267	0
1	16	2	"PFM0024"	"M11377_3"	4140	24620	130	1114	1019	419	70	72	23	97	96	0	897	872	323	121	123	19	94	94	0	1.345	1.264	1.345	1.263	1.790	1.305	0.819	120	510	1820	1700	0.428	1044	776	949	751	0
1	17	2	"PFM0019"	"M11356_1"	4330	24620	130	133	131	34	70	71	22	85	71	0	254	258	67	120	122	18	95	93	0	0.470	0.442	0.424	0.404	2.305	0.380	0.517	120	546	197	199	-1.089	63	134	61	138	0
1	18	2	"PFM0187"	"M22455_1"	4520	24620	120	12182	11630	4586	69	70	13	100	100	0	36763	33837	13262	121	123	19	100	100	0	0.331	0.343	0.345	0.356	1.686	0.327	0.864	120	490	48755	45277	-1.597	12113	36642	11561	33716	0
1	19	2	"PFM0042"	"M12812_3"	4730	24620	130	110	112	28	69	70	13	86	75	0	216	210	56	120	122	19	88	80	0	0.427	0.478	0.457	0.484	2.490	0.472	0.295	120	519	137	133	-1.227	41	96	43	90	0
1	20	2	"PFM0044"	"M12812_6"	4910	24620	120	494	472	177	68	69	14	95	94	0	454	432	144	120	120	18	93	90	0	1.275	1.295	1.207	1.259	1.728	1.291	0.819	120	427	760	716	0.351	426	334	404	312	0
1	21	2	"PFN0072"	"N128_74"	5100	24620	140	160	164	48	71	72	16	94	91	0	264	257	75	122	123	19	91	91	0	0.627	0.689	0.646	0.681	2.316	0.597	0.597	156	510	231	228	-0.674	89	142	93	135	0
1	22	2	"PFN0081"	"N128_88"	5280	24620	120	199	197	55	70	71	14	95	92	0	210	208	51	124	125	17	91	82	0	1.500	1.512	1.488	1.512	2.155	1.374	0.553	120	518	215	211	0.585	129	86	127	84	0
1	1	3	"PFN0030"	"N128_103"	1300	24800	120	9650	8569	3029	71	73	15	100	100	0	4440	4089	1344	115	118	17	100	100	0	2.215	2.138	2.135	2.116	1.795	2.268	0.890	120	578	13904	12472	1.147	9579	4325	8498	3974	0
1	2	3	"PFN0126"	"N130_31"	1500	24800	130	129	131	40	70	72	15	92	81	0	189	188	48	112	114	16	90	83	0	0.766	0.803	0.746	0.762	2.393	0.649	0.368	120	525	136	137	-0.384	59	77	61	76	0
1	3	3	"PFN0135"	"N130_44"	1680	24800	120	122	126	41	64	66	12	91	85	0	254	253	73	109	111	15	91	90	0	0.400	0.431	0.360	0.412	2.551	0.368	0.447	120	484	203	206	-1.322	58	145	62	144	0
1	4	3	"PFN0150"	"N131_2"	1870	24800	120	293	276	100	65	66	11	95	94	0	339	334	106	111	112	15	92	90	0	1.000	0.946	0.941	0.892	1.996	0.938	0.752	120	484	456	434	0.000	228	228	211	223	0
1	5	3	"PFB0094"	"B325"	2050	24800	130	135	133	34	68	69	12	92	86	0	179	174	39	114	115	15	87	83	0	1.031	1.083	1.053	1.027	2.483	1.015	0.391	120	522	132	125	0.044	67	65	65	60	0
1	6	3	"PFB0096"	"B327"	2240	24800	120	148	150	40	70	70	13	95	90	0	656	638	214	116	118	17	96	95	0	0.144	0.153	0.159	0.150	2.035	0.135	0.685	120	493	618	602	-2.791	78	540	80	522	0
1	7	3	"PFB0098"	"B34"	2470	24770	150	80	83	20	69	70	13	44	24	0	120	123	26	115	118	17	31	15	0	2.200	1.750	0.933	0.878	3.373	0.351	0.235	156	515	16	22	1.138	11	5	14	8	-50
1	8	3	"PFB0100"	"B343"	2620	24800	120	2085	1957	662	69	70	13	99	99	0	1976	1829	606	117	120	20	99	99	0	1.084	1.103	1.109	1.138	1.919	1.086	0.880	120	424	3875	3600	0.117	2016	1859	1888	1712	0
1	9	3	"PFB0103"	"B347"	2810	24800	130	139	138	36	68	69	13	95	90	0	214	206	54	118	120	18	89	84	0	0.740	0.795	0.729	0.792	2.136	0.655	0.474	120	565	167	158	-0.435	71	96	70	88	0
1	10	3	"PFB0106"	"B362"	3010	24800	130	102	106	27	68	69	13	84	64	0	180	172	45	117	119	17	80	73	0	0.540	0.691	0.647	0.629	2.605	0.524	0.278	120	562	97	93	-0.890	34	63	38	55	0
1	11	3	"PFB0128"	"B405"	3210	24800	130	173	165	50	70	71	14	89	86	0	200	199	57	119	120	17	88	82	0	1.272	1.188	1.170	1.118	2.293	1.043	0.535	120	510	184	175	0.347	103	81	95	80	0
1	12	3	"PFB0131"	"B415"	3400	24810	130	226	220	77	71	73	14	93	91	0	340	333	105	121	122	17	93	92	0	0.708	0.703	0.678	0.674	2.009	0.732	0.680	120	485	374	361	-0.499	155	219	149	212	0
1	13	3	"PFB0133"	"B418"	3570	24800	130	151	149	43	71	74	15	91	83	0	168	164	45	123	127	25	63	41	0	1.778	1.902	1.783	1.749	2.835	1.345	0.302	120	542	125	119	0.830	80	45	78	41	0
1	14	3	"PFB0135"	"B424"	3770	24800	130	1061	1025	404	69	71	14	99	98	0	610	585	212	121	123	18	95	95	0	2.029	2.060	1.947	1.978	1.906	2.074	0.838	120	491	1481	1420	1.021	992	489	956	464	0
1	15	3	"PFB0137"	"B427"	3940	24800	150	94	99	28	69	70	14	69	47	0	130	129	26	121	123	18	35	11	0	2.778	3.750	1.564	1.482	3.837	2.247	0.030	156	511	34	38	1.474	25	9	30	8	-50
1	16	3	"PFB0139"	"B431"	4130	24800	130	811	768	287	70	70	13	99	97	0	895	849	291	120	122	22	95	94	0	0.956	0.957	0.968	0.896	1.842	0.968	0.833	120	485	1516	1427	-0.065	741	775	698	729	0
1	17	3	"PFB0155"	"B464"	4320	24810	130	109	109	26	69	71	13	82	68	0	151	153	38	120	122	21	65	35	0	1.290	1.212	1.083	0.997	2.948	0.628	0.159	120	534	71	73	0.368	40	31	40	33	0
1	18	3	"PFB0158"	"B467"	4520	24800	130	234	223	69	69	71	15	95	92	0	254	251	75	122	123	18	92	90	0	1.250	1.194	1.182	1.171	2.155	1.080	0.587	120	476	297	283	0.322	165	132	154	129	0
1	19	3	"PFB0160"	"B47"	4680	24800	150	75	77	17	71	74	17	19	5	0	117	120	20	122	124	20	14	1	0	-0.800	-3.000	0.750	0.749	3.121	0.228	0.011	156	636	-1	4	Error	4	-5	6	-2	-50
1	20	3	"PFB0163"	"B476"	4910	24800	150	87	91	23	70	72	15	53	28	0	126	129	26	122	123	19	30	11	0	4.250	3.000	0.844	1.045	3.758	0.639	0.034	156	615	21	28	2.087	17	4	21	7	-50
1	21	3	"PFB0166"	"B484"	5090	24810	130	518	469	156	69	70	15	96	96	0	347	328	98	124	124	18	90	90	0	2.013	1.961	1.892	1.918	1.879	1.984	0.804	120	480	672	604	1.010	449	223	400	204	0
1	22	3	"PFB0168"	"B489"	5280	24810	120	144	144	36	69	71	14	96	90	0	289	284	79	123	125	17	95	94	0	0.452	0.466	0.429	0.442	2.085	0.389	0.553	120	564	241	236	-1.146	75	166	75	161	0
1	1	4	"PFB0186"	"B513"	1290	24980	120	287	278	75	67	69	14	99	99	0	465	433	128	116	118	18	95	94	0	0.630	0.666	0.651	0.670	1.766	0.620	0.777	120	579	569	528	-0.666	220	349	211	317	0
1	2	4	"PFB0188"	"B516"	1490	24980	130	107	106	28	67	68	13	81	64	0	144	145	43	113	115	16	64	47	0	1.290	1.219	1.000	0.943	2.847	0.201	0.107	120	557	71	71	0.368	40	31	39	32	0
1	3	4	"PFB0191"	"B521"	1690	24990	120	185	192	140	65	66	11	95	89	0	1176	1092	454	113	114	16	96	95	0	0.113	0.130	0.124	0.125	2.269	0.117	0.331	120	507	1183	1106	-3.147	120	1063	127	979	0
1	4	4	"PFB0193"	"B527"	1880	24990	120	288	275	99	66	67	12	95	91	0	266	257	81	115	116	16	90	89	0	1.470	1.472	1.464	1.258	1.995	1.464	0.724	120	455	373	351	0.556	222	151	209	142	0
1	5	4	"PFB0195"	"B530"	2070	24990	130	143	142	39	68	69	13	93	85	0	162	157	39	117	119	31	62	24	0	1.667	1.850	1.696	1.594	2.580	1.096	0.183	120	514	120	114	0.737	75	45	74	40	0
1	6	4	"PFB0198"	"B536"	2250	24990	130	121	121	35	69	71	13	85	80	0	427	408	132	117	120	33	94	90	0	0.168	0.179	0.174	0.161	2.102	0.158	0.540	120	444	362	343	-2.576	52	310	52	291	0
1	7	4	"PFD0038"	"D12635_8"	2400	24950	150	79	81	20	69	71	17	35	16	0	120	124	31	117	119	20	23	8	0	3.333	1.714	1.000	1.001	3.538	0.620	0.072	156	596	13	19	1.737	10	3	12	7	-50
1	8	4	"PFD0046"	"D13568_2"	2620	24990	120	263	257	88	69	70	17	94	91	0	457	438	136	117	119	19	94	93	0	0.571	0.586	0.576	0.578	1.775	0.553	0.784	120	528	534	509	-0.809	194	340	188	321	0
1	9	4	"PFD0050"	"D14936_1"	2820	24990	120	122	126	33	68	70	13	90	87	0	162	162	44	119	119	17	76	62	0	1.256	1.349	1.219	1.245	3.313	0.903	0.332	120	489	97	101	0.329	54	43	58	43	0
1	10	4	"PFD0055"	"D15909_10"	3010	24990	120	231	219	70	67	70	16	92	89	0	1066	978	361	119	121	18	95	94	0	0.173	0.177	0.169	0.190	2.366	0.159	0.796	120	460	1111	1011	-2.530	164	947	152	859	0
1	11	4	"PFD0058"	"D15909_5"	3210	24990	120	143	140	37	69	70	16	92	87	0	282	267	82	120	121	16	90	88	0	0.457	0.483	0.451	0.460	1.953	0.416	0.594	120	427	236	218	-1.130	74	162	71	147	0
1	12	4	"PFD0060"	"D16430_1"	3360	25000	150	77	80	18	70	72	15	39	11	0	119	118	22	119	121	16	18	5	0	100000.000	-10.000	0.750	0.809	3.946	0.412	0.009	156	556	7	9	16.610	7	0	10	-1	-50
1	13	4	"PFD0079"	"D16785_4"	3580	24990	120	207	203	56	70	73	15	95	93	0	1788	1670	478	119	121	17	100	100	0	0.082	0.086	0.084	0.083	1.645	0.079	0.800	120	510	1806	1684	-3.607	137	1669	133	1551	0
1	14	4	"PFD0082"	"D16785_6"	3760	24990	120	162	160	40	68	69	12	94	93	0	351	338	85	118	120	18	93	93	0	0.403	0.418	0.416	0.416	2.047	0.381	0.709	120	505	327	312	-1.310	94	233	92	220	0
1	15	4	"PFD0085"	"D16785_9"	3970	24990	120	240	233	72	68	71	40	90	87	0	362	345	109	118	120	17	95	93	0	0.705	0.727	0.712	0.721	1.735	0.723	0.621	120	490	416	392	-0.504	172	244	165	227	0
1	16	4	"PFD0087"	"D17715_10"	4150	24990	120	225	220	72	67	70	40	88	85	0	229	218	61	117	119	21	90	83	0	1.411	1.515	1.500	1.347	2.624	1.695	0.544	120	498	270	254	0.496	158	112	153	101	0
1	17	4	"PFD0092"	"D17715_109"	4340	24990	120	293	281	88	67	68	13	98	96	0	303	293	79	118	119	16	95	95	0	1.222	1.223	1.241	1.181	1.975	1.190	0.756	120	464	411	389	0.289	226	185	214	175	0
1	18	4	"PFD0094"	"D17715_110"	4530	24990	130	597	551	182	68	70	15	99	97	0	550	524	168	120	121	18	94	94	0	1.230	1.196	1.199	1.126	1.820	1.177	0.775	120	494	959	887	0.299	529	430	483	404	0
1	19	4	"PFD0112"	"D17715_16"	4710	25020	110	89	93	25	71	73	16	51	25	0	139	138	34	122	125	20	40	18	0	1.059	1.375	1.059	0.840	3.892	0.453	0.076	80	473	35	38	0.082	18	17	22	16	0
1	20	4	"PFD0115"	"D17715_20"	4920	25000	130	181	175	52	71	72	14	93	90	0	199	191	51	123	125	19	83	75	0	1.447	1.529	1.362	1.357	2.222	1.443	0.512	120	571	186	172	0.533	110	76	104	68	0
1	21	4	"PFD0118"	"D17715_25"	5110	25000	120	143	144	40	69	72	40	80	46	0	178	176	47	123	134	147	2	0	0	1.345	1.415	1.124	1.257	2.777	1.199	0.381	120	498	129	128	0.428	74	55	75	53	0
1	22	4	"PFD0121"	"D17715_28"	5300	25000	130	372	342	133	70	74	53	88	85	0	331	315	98	123	134	134	77	21	0	1.452	1.417	1.429	1.271	2.301	0.733	0.395	120	623	510	464	0.538	302	208	272	192	0
1	1	5	"PFD0124"	"D17715_32"	1310	25170	130	297	280	98	69	72	17	97	91	0	364	349	117	121	124	24	93	90	0	0.938	0.925	0.834	0.874	2.004	0.873	0.736	120	664	471	439	-0.092	228	243	211	228	0
1	2	5	"PFD0126"	"D17715_37"	1490	25170	130	400	379	141	68	72	21	95	92	0	420	401	151	120	124	22	90	89	0	1.107	1.107	1.040	1.111	1.955	0.999	0.806	120	549	632	592	0.146	332	300	311	281	0
1	3	5	"PFD0143"	"D17715_67"	1690	25180	120	141	139	40	66	68	14	89	85	0	289	282	78	118	119	16	94	93	0	0.439	0.445	0.409	0.407	1.994	0.393	0.597	120	464	246	237	-1.189	75	171	73	164	0
1	4	5	"PFD0145"	"D17715_7"	1860	25170	120	102	103	22	66	67	12	86	71	0	147	145	31	120	120	16	63	40	0	1.333	1.480	1.189	1.297	2.944	0.748	0.244	120	380	63	62	0.415	36	27	37	25	0
1	5	5	"PFD0147"	"D17715_76"	2020	25180	150	77	80	20	68	70	14	40	19	0	124	127	31	120	122	30	18	3	0	2.250	1.714	0.593	0.652	4.254	0.260	0.025	156	585	13	19	1.170	9	4	12	7	-50
1	6	5	"PFD0149"	"D17715_8"	2260	25170	130	150	148	42	70	72	14	90	89	0	208	206	60	118	121	29	85	72	0	0.889	0.886	0.779	0.827	2.226	0.725	0.505	120	593	170	166	-0.170	80	90	78	88	0
1	7	5	"PFD0151"	"D17715_81"	2450	25180	120	128	124	36	69	72	17	79	74	0	322	307	94	118	119	19	91	90	0	0.289	0.291	0.321	0.308	2.117	0.257	0.517	120	474	263	244	-1.790	59	204	55	189	0
1	8	5	"PFD0153"	"D17715_89"	2630	25170	130	1913	1750	671	68	69	13	100	100	0	1148	1076	411	116	116	19	96	95	0	1.788	1.752	1.668	1.716	2.076	1.758	0.813	120	458	2877	2642	0.838	1845	1032	1682	960	0
1	9	5	"PFE0210"	"E18550_2"	2820	25170	120	145	146	38	66	67	12	93	90	0	508	476	162	114	115	17	94	94	0	0.201	0.221	0.225	0.217	1.940	0.190	0.678	120	466	473	442	-2.318	79	394	80	362	0
1	10	5	"PFE0213"	"E18651_3"	3010	25160	150	96	98	28	67	69	15	66	48	0	134	136	29	116	118	18	48	25	0	1.611	1.550	1.300	1.296	3.354	1.020	0.093	156	545	47	51	0.688	29	18	31	20	-50
1	11	5	"PFE0218"	"E18737_1"	3190	25180	120	129	129	41	67	69	15	83	77	0	550	532	227	119	120	16	95	94	0	0.144	0.150	0.153	0.141	2.185	0.131	0.561	120	418	493	475	-2.797	62	431	62	413	0
1	12	5	"PFE0223"	"E1884_3"	3380	25170	130	4134	3985	1569	69	69	14	100	100	0	3166	2890	1300	118	119	15	96	95	0	1.334	1.413	1.310	1.500	2.662	1.376	0.768	120	459	7113	6688	0.415	4065	3048	3916	2772	0
1	13	5	"PFE0226"	"E18877_2"	3590	25180	120	106	111	30	68	68	13	80	62	0	199	198	54	115	116	16	90	87	0	0.452	0.518	0.465	0.425	2.379	0.414	0.344	120	486	122	126	-1.144	38	84	43	83	0
1	14	5	"PFE0228"	"E18957_1"	3770	25180	120	131	130	33	66	67	13	92	88	0	286	288	83	112	113	17	94	92	0	0.374	0.364	0.387	0.345	2.016	0.295	0.542	120	460	239	240	-1.421	65	174	64	176	0
1	15	5	"PFE0249"	"E19870_1"	3960	25180	120	135	135	39	67	70	40	74	36	0	159	156	42	115	117	18	70	59	0	1.545	1.659	1.444	1.528	2.684	1.312	0.352	120	492	112	109	0.628	68	44	68	41	0
1	16	5	"PFE0251"	"E20152_1"	4140	25180	110	107	110	31	66	67	12	87	73	0	136	143	82	116	117	16	57	37	0	2.050	1.630	1.833	1.346	3.403	0.313	0.101	80	470	61	71	1.036	41	20	44	27	0
1	17	5	"PFE0257"	"E20313_1"	4350	25180	120	132	131	38	65	67	12	91	84	0	174	168	42	117	117	16	80	69	0	1.175	1.294	1.273	1.321	2.986	1.076	0.411	120	431	124	117	0.233	67	57	66	51	0
1	18	5	"PFE0260"	"E20360_12"	4500	25170	150	87	89	23	67	68	12	63	39	0	126	128	26	117	118	17	30	14	0	2.222	2.000	1.284	1.218	3.530	0.649	0.054	156	548	29	33	1.152	20	9	22	11	-50
1	19	5	"PFE0265"	"E20424_1"	4730	25190	120	131	130	34	69	70	13	92	84	0	639	621	181	118	120	18	97	97	0	0.119	0.121	0.120	0.120	2.336	0.110	0.586	120	505	583	564	-3.071	62	521	61	503	0
1	20	5	"PFE0267"	"E20514_1"	4910	25180	130	154	152	45	71	72	13	90	85	0	646	597	230	121	123	17	95	93	0	0.158	0.170	0.161	0.163	2.325	0.134	0.556	120	511	608	557	-2.661	83	525	81	476	0
1	21	5	"PFE0293"	"E22156_1"	5100	25190	130	542	488	204	72	75	40	91	89	0	669	633	220	124	134	144	90	88	0	0.862	0.817	0.836	0.713	2.255	0.837	0.776	120	519	1015	925	-0.214	470	545	416	509	0
1	22	5	"PFE0299"	"E22468_1"	5290	25190	130	309	292	110	71	76	53	87	80	0	323	314	99	124	134	135	79	16	0	1.196	1.163	1.153	0.999	2.197	0.535	0.392	120	615	437	411	0.258	238	199	221	190	0
1	1	6	"PFE0302"	"E22504_2"	1300	25370	110	109	113	36	71	74	18	76	51	0	150	155	41	120	124	24	57	32	0	1.267	1.200	0.935	1.083	2.908	0.682	0.236	80	507	68	77	0.341	38	30	42	35	0
1	2	6	"PFE0309"	"E2283_4"	1490	25360	120	135	138	32	69	73	21	91	82	0	183	182	49	121	125	25	77	60	0	1.065	1.131	1.021	1.119	2.421	0.823	0.347	120	521	128	130	0.090	66	62	69	61	0
1	3	6	"PFE0314"	"E22930_2"	1680	25360	120	149	153	44	68	70	18	93	89	0	252	255	94	118	120	20	93	86	0	0.604	0.620	0.616	0.612	1.947	0.469	0.494	120	484	215	222	-0.726	81	134	85	137	0
1	4	6	"PFE0318"	"E23098_1"	1870	25360	120	380	356	125	67	69	13	96	96	0	335	324	115	119	120	16	90	88	0	1.449	1.410	1.358	1.393	2.140	1.293	0.756	120	467	529	494	0.535	313	216	289	205	0
1	5	6	"PFE0353"	"E24637_1"	2060	25360	120	855	800	273	69	71	14	100	99	0	1504	1359	490	118	119	17	97	97	0	0.567	0.589	0.575	0.607	2.331	0.553	0.847	120	471	2172	1972	-0.818	786	1386	731	1241	0
1	6	6	"PFE0361"	"E248_3"	2250	25370	130	1555	1354	575	74	75	16	100	100	0	1097	998	331	120	121	18	96	95	0	1.516	1.458	1.592	1.370	2.227	1.552	0.829	120	542	2458	2158	0.600	1481	977	1280	878	0
1	7	6	"PFE0363"	"E24971_1"	2440	25360	120	202	194	63	73	76	16	90	89	0	184	178	51	117	119	16	82	77	0	1.925	1.984	1.787	1.967	2.532	1.878	0.466	120	428	196	182	0.945	129	67	121	61	0
1	8	6	"PFE0367"	"E25193_1"	2610	25340	150	91	92	25	68	70	15	58	33	0	133	133	32	110	111	17	55	33	0	1.000	1.043	0.866	0.898	3.447	0.620	0.168	156	505	46	47	0.000	23	23	24	23	-50
1	9	6	"PFE0373"	"E25749_1"	2810	25360	130	118	119	34	64	66	13	86	75	0	491	476	176	105	106	16	95	94	0	0.140	0.148	0.141	0.143	2.196	0.130	0.607	120	552	440	426	-2.838	54	386	55	371	0
1	10	6	"PFE0375"	"E25972_1"	3010	25360	130	242	234	66	66	67	12	97	95	0	701	661	227	110	111	16	98	95	0	0.298	0.305	0.290	0.324	1.916	0.271	0.774	120	535	767	719	-1.748	176	591	168	551	0
1	11	6	"PFF0292"	"F18577_5"	3190	25360	120	172	169	48	66	67	11	93	92	0	263	247	64	113	115	17	91	91	0	0.707	0.769	0.760	0.722	2.070	0.720	0.665	120	451	256	237	-0.501	106	150	103	134	0
1	12	6	"PFF0300"	"F18770_1"	3380	25340	150	81	81	19	67	68	15	44	16	0	115	115	25	113	116	22	21	4	0	7.000	7.000	0.850	0.774	4.168	0.122	0.004	156	602	16	16	2.807	14	2	14	2	-50
1	13	6	"PFF0307"	"F19110_2"	3570	25360	130	268	266	86	67	68	15	95	94	0	246	243	68	113	115	21	91	89	0	1.511	1.531	1.519	1.490	2.050	1.487	0.655	120	516	334	329	0.596	201	133	199	130	0
1	14	6	"PFF0309"	"F19190_1"	3760	25360	130	375	351	117	66	67	13	97	95	0	337	325	104	111	113	15	96	90	0	1.367	1.332	1.359	1.395	2.390	1.270	0.745	120	501	535	499	0.451	309	226	285	214	0
1	15	6	"PFF0313"	"F19243_2"	3940	25360	130	720	650	244	67	68	13	100	96	0	529	492	188	115	116	21	92	91	0	1.577	1.546	1.527	1.487	2.384	1.539	0.791	120	532	1067	960	0.657	653	414	583	377	0
1	16	6	"PFF0316"	"F19409_1"	4150	25370	130	136	137	41	67	68	11	88	85	0	251	244	68	116	117	21	91	90	0	0.511	0.547	0.538	0.437	2.363	0.484	0.581	120	542	204	198	-0.968	69	135	70	128	0
1	17	6	"PFF0345"	"F20077_1"	4330	25360	150	89	91	22	67	68	12	72	43	0	123	124	24	116	117	16	33	16	0	3.143	3.000	1.262	1.376	4.081	1.167	0.036	156	526	29	32	1.652	22	7	24	8	-50
1	18	6	"PFF0351"	"F20166_1"	4530	25370	140	147	147	46	68	70	15	89	82	0	168	173	52	116	118	17	78	69	0	1.519	1.386	1.244	1.240	3.014	1.133	0.406	156	548	131	136	0.603	79	52	79	57	0
1	19	6	"PFF0355"	"F20234_1"	4740	25370	130	115	119	33	70	72	15	86	68	0	135	141	43	117	119	18	49	30	0	2.500	2.042	1.381	1.393	3.620	1.105	0.154	120	501	63	73	1.322	45	18	49	24	0
1	20	6	"PFF0357"	"F20284_1"	4920	25370	120	190	183	50	71	73	14	93	92	0	272	261	78	121	122	19	90	89	0	0.788	0.800	0.746	0.710	2.083	0.661	0.612	120	462	270	252	-0.344	119	151	112	140	0
1	21	6	"PFF0360"	"F20385_1"	5100	25370	130	339	325	125	75	77	15	96	95	0	315	301	94	124	126	19	93	91	0	1.382	1.412	1.370	1.251	2.062	1.455	0.670	120	510	455	427	0.467	264	191	250	177	0
1	22	6	"PFF0362"	"F20385_3"	5290	25370	120	557	519	155	75	77	16	99	96	0	440	427	115	124	126	19	95	95	0	1.525	1.465	1.479	1.420	1.795	1.512	0.781	120	566	798	747	0.609	482	316	444	303	0
1	1	7	"PFF0380"	"F20989_1"	1300	25550	130	863	767	283	69	74	93	92	89	0	590	552	150	116	119	36	96	95	0	1.675	1.601	1.608	1.509	1.860	1.776	0.816	120	651	1268	1134	0.744	794	474	698	436	0
1	2	7	"PFF0388"	"F21429_3"	1480	25550	120	1158	1068	384	70	72	17	100	100	0	2288	2225	691	115	117	19	100	100	0	0.501	0.473	0.495	0.447	1.784	0.463	0.865	120	534	3261	3108	-0.998	1088	2173	998	2110	0
1	3	7	"PFF0396"	"F21560_1"	1680	25550	120	306	303	112	70	72	16	95	94	0	695	658	239	117	119	19	93	93	0	0.408	0.431	0.417	0.402	2.130	0.394	0.771	120	534	814	774	-1.292	236	578	233	541	0
1	4	7	"PFF0401"	"F21821_1"	1870	25550	120	556	514	218	71	74	16	99	95	0	408	386	132	121	123	22	89	89	0	1.690	1.672	1.706	1.488	2.006	1.760	0.746	120	543	772	708	0.757	485	287	443	265	0
1	5	7	"PFF0404"	"F21902_1"	2050	25550	120	1360	1243	518	73	74	14	100	99	0	1106	1051	498	119	122	22	96	94	0	1.304	1.255	1.304	1.267	1.955	1.215	0.776	120	498	2274	2102	0.383	1287	987	1170	932	0
1	6	7	"PFF0407"	"F21981_2"	2250	25550	120	7558	6691	2841	76	77	16	100	100	0	4284	3861	1519	120	122	20	100	100	0	1.797	1.768	1.814	1.734	2.039	1.853	0.864	120	482	11646	10356	0.845	7482	4164	6615	3741	0
1	7	7	"PFF0440"	"F22946_1"	2430	25550	120	211	205	62	74	76	18	93	90	0	216	213	56	119	121	18	90	86	0	1.412	1.394	1.421	1.342	1.868	1.329	0.655	120	479	234	225	0.498	137	97	131	94	0
1	8	7	"PFF0446"	"F23145_4"	2630	25540	150	93	94	23	69	71	15	63	35	0	133	131	25	112	113	18	55	21	0	1.143	1.316	1.000	1.044	3.759	0.767	0.106	156	602	45	44	0.193	24	21	25	19	-50
1	9	7	"PFF0452"	"F23274_1"	2800	25540	110	105	107	29	67	69	14	77	61	0	131	133	32	107	109	18	58	35	0	1.583	1.538	1.463	1.299	3.209	0.819	0.207	80	425	62	66	0.663	38	24	40	26	0
1	10	7	"PFF0458"	"F23526_2"	3000	25550	120	1223	1099	397	68	69	14	99	99	0	827	765	296	112	113	17	96	95	0	1.615	1.579	1.533	1.685	2.198	1.567	0.810	120	534	1870	1684	0.692	1155	715	1031	653	0
1	11	7	"PFF0461"	"F23551_1"	3190	25550	120	515	481	161	66	68	12	98	98	0	367	359	117	110	112	16	94	92	0	1.747	1.667	1.562	1.561	2.048	1.639	0.786	120	515	706	664	0.805	449	257	415	249	0
1	12	7	"PFF0463"	"F23564_1"	3390	25560	120	1750	1564	575	66	69	16	100	99	0	1396	1267	443	111	114	22	97	97	0	1.311	1.296	1.351	1.325	1.927	1.294	0.875	120	493	2969	2654	0.390	1684	1285	1498	1156	0
1	13	7	"PFF1088"	"F45524_1"	3570	25550	130	282	271	97	67	69	15	95	93	0	327	320	104	112	115	21	93	89	0	1.000	0.981	1.003	0.917	2.167	0.940	0.729	120	478	430	412	0.000	215	215	204	208	0
1	14	7	"PFF1100"	"F45683_2"	3760	25550	120	1736	1672	566	67	67	11	100	100	0	1064	993	338	112	115	15	97	97	0	1.753	1.822	1.789	1.800	1.839	1.829	0.845	120	500	2621	2486	0.810	1669	952	1605	881	0
1	15	7	"PFF1105"	"F45820_1"	3950	25550	120	102	104	24	67	68	12	87	66	0	141	143	36	113	115	21	59	29	0	1.250	1.233	1.151	1.050	3.210	0.594	0.149	120	500	63	67	0.322	35	28	37	30	0
1	16	7	"PFF1110"	"F46067_3"	4140	25550	120	576	538	199	67	68	12	98	95	0	400	376	134	113	113	15	94	90	0	1.774	1.791	1.707	1.676	2.156	1.768	0.795	120	484	796	734	0.827	509	287	471	263	0
1	17	7	"PFF1112"	"F46181_1"	4330	25550	120	314	294	107	68	69	13	92	91	0	259	252	78	116	116	16	90	88	0	1.720	1.662	1.725	1.571	2.424	1.649	0.689	120	479	389	362	0.783	246	143	226	136	0
1	18	7	"PFF1114"	"F46183_2"	4520	25550	130	138	143	42	67	69	13	91	88	0	173	175	47	118	120	18	81	69	0	1.291	1.333	1.255	1.190	2.368	1.069	0.416	120	507	126	133	0.368	71	55	76	57	0
1	19	7	"PFF1142"	"F4688_1"	4710	25550	130	390	374	127	70	71	13	96	96	0	630	570	222	118	121	18	94	90	0	0.625	0.673	0.639	0.706	2.333	0.603	0.781	120	531	832	756	-0.678	320	512	304	452	0
1	20	7	"PFF1151"	"F47145_2"	4910	25560	130	475	440	153	71	72	13	98	97	0	279	267	89	122	124	20	88	85	0	2.573	2.545	2.468	2.318	2.162	2.502	0.653	120	509	561	514	1.364	404	157	369	145	0
1	21	7	"PFF1154"	"F47255_1"	5090	25560	120	174	161	50	73	74	14	86	80	0	168	168	44	123	125	21	77	52	0	2.244	1.956	1.792	1.451	3.836	1.769	0.299	120	472	146	133	1.166	101	45	88	45	0
1	22	7	"PFF1156"	"F47255_3"	5260	25550	90	109	111	20	76	80	21	76	30	0	151	150	33	127	130	23	50	26	0	1.375	1.522	1.116	1.054	2.345	0.618	0.161	52	359	57	58	0.459	33	24	35	23	0
1	1	8	"PFF1158"	"F47327_1"	1280	25730	110	107	106	27	67	69	13	78	63	0	331	314	107	116	123	42	90	82	0	0.186	0.197	0.200	0.194	2.551	0.158	0.463	80	513	255	237	-2.426	40	215	39	198	0
1	2	8	"PFF1160"	"F47350_1"	1460	25740	90	95	98	20	71	73	17	61	32	0	148	145	27	116	126	47	23	1	0	0.750	0.931	0.717	0.666	2.177	0.450	0.126	52	371	56	56	-0.415	24	32	27	29	0
1	3	8	"PFF1184"	"F48253_6"	1680	25740	110	94	98	23	69	72	17	63	32	0	144	146	39	116	120	24	52	25	0	0.893	0.967	0.835	0.871	3.362	0.483	0.179	80	501	53	59	-0.163	25	28	29	30	0
1	4	8	"PFF1186"	"F48363_2"	1840	25760	80	93	101	35	72	76	19	59	30	0	146	159	123	121	124	25	50	9	0	0.840	0.763	1.091	0.985	3.714	0.188	0.208	52	285	46	67	-0.252	21	25	29	38	0
1	5	8	"PFF1188"	"F48395_1"	2060	25740	120	134	132	40	71	73	17	84	75	0	647	596	233	121	125	25	91	90	0	0.120	0.128	0.128	0.127	2.378	0.108	0.549	120	559	589	536	-3.062	63	526	61	475	0
1	6	8	"PFF1190"	"F48424_2"	2240	25740	130	411	385	169	69	71	13	96	90	0	394	381	138	120	121	18	89	88	0	1.248	1.211	1.232	1.072	2.456	1.272	0.712	120	531	616	577	0.320	342	274	316	261	0
1	7	8	"PFF1193"	"F48446_1"	2430	25740	120	209	204	66	69	71	12	95	92	0	249	237	77	120	121	18	87	85	0	1.085	1.154	1.071	1.029	2.381	1.015	0.613	120	498	269	252	0.118	140	129	135	117	0
1	8	8	"PFF1195"	"F48446_5"	2630	25740	120	252	239	82	68	70	13	95	91	0	260	255	74	116	118	18	89	88	0	1.278	1.230	1.123	1.165	2.165	1.163	0.650	120	480	328	310	0.354	184	144	171	139	0
1	9	8	"PFF1220"	"F49665_1"	2810	25740	120	120	122	33	69	71	14	85	76	0	287	277	93	116	116	17	90	87	0	0.298	0.329	0.321	0.304	2.249	0.273	0.549	120	532	222	214	-1.745	51	171	53	161	0
1	10	8	"PFF1222"	"F49677_3"	3010	25740	120	2975	2914	1282	68	70	15	100	100	0	1672	1625	790	115	116	17	97	97	0	1.867	1.885	1.785	1.884	2.281	1.837	0.819	120	514	4464	4356	0.901	2907	1557	2846	1510	0
1	11	8	"PFF1225"	"F49959_1"	3200	25740	120	138	139	36	68	70	15	95	85	0	245	240	68	112	114	17	90	90	0	0.526	0.555	0.511	0.528	2.178	0.455	0.547	120	549	203	199	-0.926	70	133	71	128	0
1	12	8	"PFF1234"	"F50107_1"	3450	25730	150	71	77	20	68	70	14	30	17	0	116	120	22	112	115	17	26	9	0	0.750	1.125	0.750	0.857	4.401	0.352	0.030	156	601	7	17	-0.415	3	4	9	8	-50
1	13	8	"PFF1237"	"F50551_1"	3580	25740	120	186	186	61	67	68	12	92	89	0	179	180	48	113	115	15	85	80	0	1.803	1.776	1.732	1.692	2.296	1.670	0.539	120	407	185	186	0.850	119	66	119	67	0
1	14	8	"PFF1239"	"F50598_1"	3770	25740	120	191	190	63	67	67	11	92	91	0	213	209	64	114	116	15	85	84	0	1.253	1.295	1.211	1.163	2.464	1.202	0.647	120	484	223	218	0.325	124	99	123	95	0
1	15	8	"PFF1927"	"F960_2"	3950	25740	130	319	300	105	67	68	12	95	90	0	475	437	164	113	114	16	92	90	0	0.696	0.719	0.667	0.730	2.297	0.642	0.780	120	530	614	557	-0.523	252	362	233	324	0
1	16	8	"PFF1931"	"F960_7"	4140	25740	120	261	250	84	67	68	12	95	91	0	207	201	57	112	113	17	88	86	0	2.042	2.056	1.912	1.833	2.150	2.080	0.561	120	500	289	272	1.030	194	95	183	89	0
1	17	8	"PFF1933"	"F9676_1"	4330	25740	120	287	274	104	67	69	14	94	90	0	332	314	104	114	116	19	90	88	0	1.009	1.035	0.961	1.013	2.434	1.037	0.729	120	519	438	407	0.013	220	218	207	200	0
1	18	8	"PFI0003"	"I10209_1"	4530	25740	120	703	643	259	68	69	12	96	95	0	589	536	199	119	121	18	90	89	0	1.351	1.379	1.403	1.337	2.100	1.402	0.771	120	446	1105	992	0.434	635	470	575	417	0
1	19	8	"PFI0005"	"I1033_3"	4710	25740	120	152	148	44	69	70	12	89	86	0	1230	1107	465	121	123	17	96	96	0	0.075	0.080	0.084	0.098	2.565	0.070	0.684	120	495	1192	1065	-3.740	83	1109	79	986	0
1	20	8	"PFI0009"	"I10565_1"	4910	25740	130	150	147	45	69	70	12	90	83	0	218	212	67	123	124	19	85	80	0	0.853	0.876	0.814	0.845	2.542	0.697	0.462	120	484	176	167	-0.230	81	95	78	89	0
1	21	8	"PFI0038"	"I1136_2"	5080	25740	120	130	132	36	70	71	13	92	80	0	143	147	35	125	126	20	47	28	0	3.333	2.818	2.130	2.633	3.659	1.737	0.154	120	450	78	84	1.737	60	18	62	22	0
1	22	8	"PFI0041"	"I11448_2"	5280	25750	120	365	338	148	71	73	16	94	89	0	4232	3772	1619	127	130	22	100	99	0	0.072	0.073	0.079	0.075	1.839	0.071	0.844	120	626	4399	3912	-3.803	294	4105	267	3645	0
1	1	9	"PFI0043"	"I11495_1"	1290	25920	120	602	565	225	68	70	14	99	97	0	2228	2059	866	118	124	35	99	98	0	0.253	0.256	0.257	0.264	1.823	0.235	0.862	120	647	2644	2438	-1.982	534	2110	497	1941	0
1	2	9	"PFI0045"	"I11523_4"	1480	25920	120	532	505	205	68	70	14	98	95	0	632	582	195	118	120	22	93	91	0	0.903	0.942	0.984	0.871	2.020	0.720	0.597	120	539	978	901	-0.148	464	514	437	464	0
1	3	9	"PFI0048"	"I1175_1"	1680	25930	120	162	173	97	67	69	13	90	88	0	211	238	302	118	118	16	89	85	0	1.022	0.883	1.089	0.998	2.335	0.125	0.062	120	521	188	226	0.031	95	93	106	120	0
1	4	9	"PFI0053"	"I11857_2"	1860	25920	120	218	209	69	68	70	14	94	93	0	227	221	63	119	120	19	85	82	0	1.389	1.382	1.314	1.420	2.407	1.319	0.640	120	490	258	243	0.474	150	108	141	102	0
1	5	9	"PFI0079"	"I12708_1"	2040	25920	110	116	118	34	68	69	13	86	70	0	232	231	76	119	121	22	86	83	0	0.425	0.446	0.388	0.402	3.125	0.336	0.492	80	468	161	162	-1.235	48	113	50	112	0
1	6	9	"PFI0085"	"I12812_3"	2250	25930	120	163	171	70	68	69	14	90	84	0	294	292	102	120	121	20	90	88	0	0.546	0.599	0.559	0.534	2.463	0.598	0.625	120	527	269	275	-0.873	95	174	103	172	0
1	7	9	"PFI0087"	"I12861_2"	2430	25920	120	15372	15475	8126	68	69	13	100	100	0	14845	13551	7002	117	120	17	99	99	0	1.039	1.147	1.084	1.143	2.278	1.162	0.784	120	468	30032	28841	0.055	15304	14728	15407	13434	0
1	8	9	"PFI0089"	"I12932_1"	2620	25920	120	187	184	59	67	69	12	95	91	0	244	232	71	116	118	17	87	83	0	0.938	1.009	1.014	1.020	2.094	0.907	0.643	120	499	248	233	-0.093	120	128	117	116	0
1	9	9	"PFI0099"	"I13128_2"	2820	25930	120	2712	2392	1155	68	70	13	100	100	0	2009	1856	751	116	117	15	99	98	0	1.397	1.336	1.418	1.293	2.445	1.420	0.804	120	499	4537	4064	0.482	2644	1893	2324	1740	0
1	10	9	"PFI0102"	"I13218_1"	3010	25930	120	166	163	55	68	70	14	90	89	0	190	191	61	116	117	17	85	78	0	1.324	1.267	1.168	1.109	2.452	1.133	0.441	120	497	172	170	0.405	98	74	95	75	0
1	11	9	"PFI0124"	"I13978_1"	3200	25920	130	270	253	85	68	69	14	94	92	0	329	305	100	114	116	19	93	87	0	0.940	0.969	0.907	0.920	2.230	0.918	0.755	120	527	417	376	-0.090	202	215	185	191	0
1	12	9	"PFI0126"	"I14041_1"	3390	25930	120	94	95	23	68	70	14	70	44	0	208	204	52	114	116	19	90	87	0	0.277	0.300	0.282	0.274	2.098	0.261	0.303	120	493	120	117	-1.854	26	94	27	90	0
1	13	9	"PFI0128"	"I14195_1"	3580	25930	130	2113	1898	815	68	69	11	100	100	0	1615	1438	561	113	114	15	93	92	0	1.362	1.381	1.430	1.265	1.952	1.421	0.828	120	502	3547	3155	0.445	2045	1502	1830	1325	0
1	14	9	"PFI0131"	"I1431_1"	3770	25930	120	128	129	41	66	67	11	86	79	0	236	224	63	115	116	16	89	86	0	0.512	0.578	0.530	0.529	2.299	0.503	0.517	120	498	183	172	-0.965	62	121	63	109	0
1	15	9	"PFI0137"	"I14413_3"	3960	25930	130	913	820	357	66	68	12	97	97	0	980	927	339	114	115	16	95	95	0	0.978	0.927	0.973	0.818	2.450	0.965	0.813	120	491	1713	1567	-0.032	847	866	754	813	0
1	16	9	"PFI0141"	"I14670_1"	4140	25930	130	107	110	31	67	68	12	80	68	0	242	232	73	113	115	24	88	85	0	0.310	0.361	0.350	0.306	2.615	0.276	0.447	120	538	169	162	-1.689	40	129	43	119	0
1	17	9	"PFJ0122"	"J167_5"	4320	25930	110	95	98	28	68	70	15	65	46	0	130	131	37	117	120	27	36	11	0	2.077	2.143	0.786	0.853	3.050	0.437	0.119	80	432	40	44	1.054	27	13	30	14	0
1	18	9	"PFJ0124"	"J167_7"	4510	25910	150	82	86	24	69	71	15	46	25	0	121	122	27	120	121	19	22	8	0	13.000	8.500	1.143	1.165	4.417	0.283	0.026	156	628	14	19	3.700	13	1	17	2	-50
1	19	9	"PFJ0128"	"J170_18"	4710	25930	120	234	223	74	70	71	13	94	91	0	222	218	70	120	122	16	85	85	0	1.608	1.561	1.480	1.571	2.109	1.450	0.618	120	474	266	251	0.685	164	102	153	98	0
1	20	9	"PFJ0137"	"J171_6"	4910	25930	150	77	80	19	69	70	13	35	17	0	109	111	21	121	123	18	8	2	0	-0.667	-1.100	0.391	0.461	4.702	7.291	0.004	156	515	-4	1	Error	8	-12	11	-10	-50
1	21	9	"PFJ0150"	"J181_2"	5090	25930	120	248	238	72	70	70	13	97	94	0	320	317	101	123	125	18	95	94	0	0.904	0.866	0.856	0.868	1.844	0.785	0.712	120	478	375	362	-0.146	178	197	168	194	0
1	22	9	"PFJ0153"	"J181_9"	5290	25930	120	102	104	27	69	70	12	77	61	0	527	497	175	125	128	20	94	92	0	0.082	0.094	0.107	0.091	2.286	0.079	0.405	120	569	435	407	-3.607	33	402	35	372	0
1	1	10	"PFJ0179"	"J198_2"	1290	26130	100	88	89	23	68	69	13	58	33	0	134	137	32	118	120	18	47	28	0	1.250	1.105	0.677	0.733	3.535	0.560	0.133	80	448	36	40	0.322	20	16	21	19	0
1	2	10	"PFJ0184"	"J206_1"	1480	26110	120	302	289	101	68	69	13	97	95	0	341	330	119	118	119	18	90	90	0	1.049	1.042	1.043	1.074	2.050	0.954	0.733	120	556	457	433	0.069	234	223	221	212	0
1	3	10	"PFJ0186"	"J206_6"	1680	26110	110	102	106	26	67	69	13	87	68	0	178	176	50	119	120	16	78	68	0	0.593	0.684	0.593	0.629	3.074	0.457	0.325	80	457	94	96	-0.753	35	59	39	57	0
1	4	10	"PFJ0188"	"J212_1"	1870	26110	120	206	210	71	67	68	12	96	95	0	346	340	117	119	119	16	94	90	0	0.612	0.647	0.639	0.657	2.211	0.556	0.681	120	559	366	364	-0.708	139	227	143	221	0
1	5	10	"PFJ0190"	"J212_4"	2100	26120	150	73	76	19	67	69	14	30	13	0	121	124	30	119	121	22	19	7	0	3.000	1.800	0.748	0.782	4.402	0.025	0.000	156	662	8	14	1.585	6	2	9	5	-50
1	6	10	"PFJ0197"	"J218_1"	2240	26120	100	105	106	29	66	69	14	75	61	0	139	135	33	118	121	26	36	13	0	1.857	2.353	1.256	1.241	4.266	1.183	0.113	80	320	60	57	0.893	39	21	40	17	0
1	7	10	"PFJ0220"	"J222_7"	2430	26110	120	241	230	88	67	69	14	92	89	0	194	190	63	114	117	22	78	70	0	2.175	2.145	2.032	2.024	3.100	1.931	0.549	120	518	254	239	1.121	174	80	163	76	0
1	8	10	"PFJ0228"	"J227_3"	2620	26110	120	346	311	118	66	67	12	96	95	0	399	374	151	115	116	15	88	85	0	0.986	0.946	0.872	0.914	2.041	0.861	0.736	120	528	564	504	-0.020	280	284	245	259	0
1	9	10	"PFJ0231"	"J22_1"	2830	26110	120	126	129	34	66	67	12	91	86	0	178	177	53	116	117	15	81	75	0	0.968	1.033	0.920	0.925	2.661	0.820	0.371	120	502	122	124	-0.047	60	62	63	61	0
1	10	10	"PFJ0233"	"J22_3"	3030	26130	150	71	74	16	68	70	13	24	8	0	110	110	19	116	118	16	8	2	0	-0.500	-1.000	1.200	0.973	4.050	0.004	0.000	156	531	-3	0	Error	3	-6	6	-6	-50
1	11	10	"PFJ0238"	"J232_6"	3200	26110	120	124	128	39	68	70	13	90	77	0	166	168	44	115	117	18	81	70	0	1.098	1.132	0.996	1.012	2.774	0.911	0.388	120	446	107	113	0.135	56	51	60	53	0
1	12	10	"PFJ0242"	"J236_1"	3390	26110	120	224	210	70	69	70	13	92	91	0	270	262	92	115	116	17	89	87	0	1.000	0.959	0.876	0.849	2.237	0.838	0.645	120	469	310	288	0.000	155	155	141	147	0
1	13	10	"PFJ0262"	"J248_1"	3570	26110	120	240	231	65	69	69	12	96	95	0	201	198	53	114	115	15	90	85	0	1.966	1.929	1.865	1.917	1.953	1.757	0.582	120	467	258	246	0.975	171	87	162	84	0
1	14	10	"PFJ0264"	"J248_11"	3770	26140	150	70	72	16	65	67	11	29	14	0	111	111	20	115	116	16	14	4	0	-1.250	-1.750	0.684	0.852	4.214	0.001	0.000	156	506	1	3	Error	5	-4	7	-4	-50
1	15	10	"PFJ0267"	"J248_5"	3940	26110	150	71	72	14	65	67	12	32	9	0	113	116	25	115	116	17	19	10	0	-3.000	7.000	0.615	0.671	3.273	0.063	0.003	156	508	4	8	Error	6	-2	7	1	-50
1	16	10	"PFJ0271"	"J252_2"	4140	26120	120	98	102	25	67	68	13	84	54	0	251	239	72	115	116	24	89	85	0	0.228	0.282	0.272	0.244	2.457	0.206	0.338	120	493	167	159	-2.133	31	136	35	124	0
1	17	10	"PFJ0273"	"J252_4"	4340	26120	120	702	616	245	68	69	14	100	97	0	712	639	222	117	119	25	96	95	0	1.066	1.050	1.095	0.982	2.200	1.072	0.803	120	503	1229	1070	0.092	634	595	548	522	0
1	18	10	"PFJ0275"	"J2541_2"	4520	26120	120	113	113	29	69	70	14	84	70	0	207	207	69	120	122	40	79	53	0	0.506	0.506	0.492	0.497	2.340	0.314	0.332	120	533	131	131	-0.984	44	87	44	87	0
1	19	10	"PFK0357"	"Kn3479_1"	4760	26110	150	75	88	47	71	72	14	29	17	0	134	152	62	120	122	17	45	30	0	0.286	0.531	0.558	0.604	3.116	0.645	0.422	156	587	18	49	-1.807	4	14	17	32	-100
1	20	10	"PFK0369"	"Kn3690_1"	4900	26120	120	561	509	232	70	72	14	98	95	0	599	564	246	121	123	17	92	92	0	1.027	0.991	1.019	0.875	2.741	0.940	0.724	120	396	969	882	0.039	491	478	439	443	0
1	21	10	"PFK0371"	"Kn3698_1"	5090	26120	120	200	194	73	70	71	14	91	85	0	343	326	123	121	122	17	90	87	0	0.586	0.605	0.547	0.562	2.564	0.550	0.681	120	480	352	329	-0.772	130	222	124	205	0
1	22	10	"PFK0373"	"Kn3698_4"	5270	26120	120	703	668	291	70	72	13	98	98	0	527	506	225	123	125	18	91	88	0	1.567	1.561	1.589	1.678	2.008	1.521	0.837	120	565	1037	981	0.648	633	404	598	383	0
1	1	11	"PFK0375"	"Kn3744_1"	1280	26300	120	523	496	241	67	69	14	97	95	0	650	605	295	117	118	17	93	90	0	0.856	0.879	0.825	0.864	2.411	0.824	0.766	120	615	989	917	-0.225	456	533	429	488	0
1	2	11	"PFK0378"	"Kn3773_1"	1480	26300	120	188	180	66	67	68	12	90	88	0	230	227	73	116	119	21	87	85	0	1.061	1.018	1.018	0.964	2.606	0.894	0.536	120	514	235	224	0.086	121	114	113	111	0
1	3	11	"PFK0408"	"Kn4447_1"	1670	26300	120	115	116	35	67	68	14	82	67	0	180	176	48	118	120	18	82	70	0	0.774	0.845	0.786	0.765	2.451	0.712	0.337	120	556	110	107	-0.369	48	62	49	58	0
1	4	11	"PFK0410"	"Kn4524_1"	1870	26300	120	106	107	27	66	68	13	88	67	0	257	252	79	119	121	19	88	85	0	0.290	0.308	0.256	0.291	2.157	0.233	0.404	120	503	178	174	-1.787	40	138	41	133	0
1	5	11	"PFK0412"	"Kn459_3"	2040	26300	120	883	757	326	68	69	16	98	96	0	1075	940	357	120	120	18	94	92	0	0.853	0.840	0.838	0.774	2.129	0.828	0.843	120	476	1770	1509	-0.229	815	955	689	820	0
1	6	11	"PFK0415"	"Kn4670_1"	2240	26300	120	117	118	33	67	68	14	84	74	0	161	163	47	116	119	22	75	51	0	1.111	1.085	0.994	0.903	2.913	0.763	0.259	120	469	95	98	0.152	50	45	51	47	0
1	7	11	"PFK0423"	"Kn4895_2"	2430	26300	120	90	91	21	68	69	13	66	34	0	158	157	42	114	116	21	69	50	0	0.500	0.535	0.451	0.492	3.256	0.305	0.147	120	484	66	66	-1.000	22	44	23	43	0
1	8	11	"PFK0431"	"Kn5081_1"	2610	26300	120	862	794	284	66	67	11	100	100	0	531	476	179	116	116	16	91	90	0	1.918	2.022	1.916	2.185	2.235	1.953	0.830	120	512	1211	1088	0.940	796	415	728	360	0
1	9	11	"PFK0462"	"Kn585_3"	2820	26300	120	221	221	83	66	67	13	95	91	0	356	332	119	117	118	15	92	90	0	0.649	0.721	0.730	0.708	1.979	0.669	0.729	120	423	394	370	-0.625	155	239	155	215	0
1	10	11	"PFK0466"	"Kn588_2"	2990	26300	120	404	376	131	67	68	14	96	94	0	519	472	169	118	119	16	93	92	0	0.840	0.873	0.858	0.858	2.357	0.811	0.764	120	346	738	663	-0.251	337	401	309	354	0
1	11	11	"PFK0469"	"Kn5905_4"	3180	26300	120	186	185	75	69	70	14	91	86	0	254	242	82	117	118	16	87	85	0	0.854	0.928	0.882	0.848	2.423	0.855	0.537	120	460	254	241	-0.228	117	137	116	125	0
1	12	11	"PFK0476"	"Kn603_2"	3370	26300	120	180	182	63	69	70	13	92	87	0	1215	1154	520	118	119	18	94	93	0	0.101	0.109	0.112	0.115	1.980	0.098	0.743	120	540	1208	1149	-3.305	111	1097	113	1036	0
1	13	11	"PFK0484"	"Kn656_1"	3580	26300	120	149	145	44	66	68	12	92	84	0	228	221	70	117	118	17	85	83	0	0.748	0.760	0.697	0.642	2.500	0.621	0.482	120	511	194	183	-0.419	83	111	79	104	0
1	14	11	"PFK0486"	"Kn657_2"	3760	26300	120	702	647	284	66	67	12	96	95	0	437	432	162	115	116	14	93	92	0	1.975	1.833	1.884	1.633	2.218	1.890	0.818	120	414	958	898	0.982	636	322	581	317	0
1	15	11	"PFK0519"	"Kn819_1"	3950	26300	120	244	233	91	66	67	12	90	88	0	1720	1637	788	114	116	16	95	94	0	0.111	0.110	0.113	0.117	1.966	0.097	0.790	120	480	1784	1690	-3.174	178	1606	167	1523	0
1	16	11	"PFK0523"	"Kn8362_1"	4140	26300	120	355	330	129	67	68	12	96	93	0	406	373	144	115	116	16	90	87	0	0.990	1.019	0.960	0.959	1.725	0.956	0.819	120	482	579	521	-0.015	288	291	263	258	0
1	17	11	"PFK0526"	"Kn8409_1"	4320	26300	120	164	160	52	68	69	13	90	85	0	351	317	127	117	118	18	83	82	0	0.410	0.460	0.402	0.469	2.694	0.370	0.647	120	482	330	292	-1.285	96	234	92	200	0
1	18	11	"PFK0538"	"Kn906_1"	4520	26300	130	499	427	169	69	72	16	95	92	0	464	425	180	120	123	40	84	80	0	1.250	1.174	1.131	1.143	2.771	1.063	0.766	120	517	774	663	0.322	430	344	358	305	0
1	19	11	"PFK0541"	"Kn918_1"	4700	26300	130	1929	1666	684	72	74	15	99	98	0	1977	1664	743	121	124	41	94	90	0	1.001	1.033	1.007	1.118	2.526	0.968	0.821	120	504	3713	3137	0.001	1857	1856	1594	1543	0
1	20	11	"PFK0549"	"Kn945_1"	4900	26310	130	1012	876	393	73	75	14	97	96	0	1011	885	351	122	123	20	91	90	0	1.056	1.052	1.051	1.040	2.557	1.073	0.823	120	522	1828	1566	0.079	939	889	803	763	0
1	21	11	"PFK1038"	"Ks510_8"	5080	26310	120	144	138	41	74	77	15	85	79	0	390	366	137	121	124	18	89	87	0	0.260	0.261	0.276	0.259	2.001	0.224	0.592	120	556	339	309	-1.942	70	269	64	245	0
1	22	11	"PFK1040"	"Ks51_11"	5280	26310	120	280	262	95	73	74	14	95	90	0	519	474	189	123	125	18	90	88	0	0.523	0.538	0.528	0.519	2.028	0.480	0.762	120	594	603	540	-0.936	207	396	189	351	0
1	1	12	"PFK1042"	"Ks51_2"	1310	26490	90	91	95	21	67	71	23	51	17	0	132	125	38	117	118	17	44	30	0	1.600	3.500	0.632	0.737	3.207	0.590	0.048	52	349	39	36	0.678	24	15	28	8	0
1	2	12	"PFK1044"	"Ks51_4"	1480	26490	120	85	91	50	67	68	12	61	36	0	287	276	97	114	116	20	89	87	0	0.104	0.148	0.141	0.142	3.123	0.105	0.084	120	544	191	186	-3.265	18	173	24	162	0
1	3	12	"PFK1046"	"Ks51_6"	1680	26490	110	86	88	19	67	69	13	62	37	0	165	163	44	115	117	19	78	60	0	0.380	0.438	0.428	0.427	2.125	0.214	0.104	80	464	69	69	-1.396	19	50	21	48	0
1	4	12	"PFK1048"	"Ks532_3"	1860	26490	100	87	90	20	68	69	17	52	22	0	134	147	120	117	119	20	46	22	0	1.118	0.733	0.826	0.748	4.039	0.058	0.033	80	414	36	52	0.160	19	17	22	30	0
1	5	12	"PFK1074"	"Ks56_11"	2060	26500	130	111	113	30	68	70	16	85	65	0	167	166	43	117	118	17	80	65	0	0.860	0.918	0.931	0.868	2.361	0.689	0.297	120	521	93	94	-0.218	43	50	45	49	0
1	6	12	"PFK1076"	"Ks56_16"	2240	26480	130	97	98	24	67	69	17	69	44	0	141	142	41	115	117	16	61	43	0	1.154	1.148	1.083	1.013	3.134	0.563	0.086	120	517	56	58	0.206	30	26	31	27	0
1	7	12	"PFK1078"	"Ks56_18"	2430	26490	120	234	226	85	66	68	13	93	90	0	186	185	59	116	117	15	82	78	0	2.400	2.319	2.174	1.973	2.920	2.146	0.467	120	498	238	229	1.263	168	70	160	69	0
1	8	12	"PFK1080"	"Ks56_23"	2610	26490	120	89	91	22	68	69	13	61	42	0	176	181	60	116	117	16	84	71	0	0.350	0.354	0.381	0.375	3.977	0.228	0.233	120	576	81	88	-1.515	21	60	23	65	0
1	9	12	"PFK1082"	"Ks56_26"	2860	26450	150	73	77	22	68	70	14	33	16	0	116	118	21	116	118	18	20	7	0	100000.000	4.500	0.878	0.914	3.604	0.705	0.007	156	627	5	11	16.610	5	0	9	2	-50
1	10	12	"PFK1085"	"Ks56_32"	3000	26490	120	364	337	129	68	69	14	93	91	0	374	341	129	117	118	18	88	85	0	1.152	1.201	1.228	1.163	2.381	1.143	0.776	120	429	553	493	0.204	296	257	269	224	0
1	11	12	"PFK1110"	"Ks624_12"	3180	26490	120	317	302	113	69	70	14	95	92	0	263	254	93	117	118	16	87	85	0	1.699	1.701	1.550	1.410	2.322	1.558	0.735	120	520	394	370	0.764	248	146	233	137	0
1	12	12	"PFK1113"	"Ks624_4"	3370	26500	120	138	137	37	68	70	13	95	85	0	321	309	99	117	120	25	91	89	0	0.343	0.359	0.352	0.358	2.135	0.284	0.547	120	570	274	261	-1.543	70	204	69	192	0
1	13	12	"PFK1115"	"Ks625_10"	3580	26500	120	99	101	25	67	69	13	78	58	0	142	140	49	116	118	25	50	14	0	1.231	1.417	1.204	1.084	3.914	0.250	0.073	120	519	58	58	0.300	32	26	34	24	0
1	14	12	"PFK1117"	"Ks625_14"	3770	26490	120	262	244	88	67	69	13	93	90	0	706	653	280	116	116	15	94	93	0	0.331	0.330	0.328	0.340	2.377	0.284	0.740	120	488	785	714	-1.597	195	590	177	537	0
1	15	12	"PFK1119"	"Ks625_7"	3940	26490	110	116	115	31	68	69	15	85	73	0	223	212	62	117	123	31	86	78	0	0.453	0.495	0.452	0.452	2.090	0.410	0.567	80	427	154	142	-1.143	48	106	47	95	0
1	16	12	"PFK1122"	"Ks646_2"	4140	26500	120	81	85	18	68	70	15	44	17	0	265	248	89	115	121	30	83	78	0	0.087	0.128	0.127	0.128	2.679	0.099	0.222	120	506	163	150	-3.528	13	150	17	133	0
1	17	12	"PFK1144"	"Ks66_16"	4340	26490	120	638	583	246	69	72	16	97	95	0	430	396	152	117	118	17	91	90	0	1.818	1.842	1.819	1.730	1.925	1.831	0.807	120	601	882	793	0.862	569	313	514	279	0
1	18	12	"PFK1146"	"Ks66_3"	4580	26490	150	83	85	23	70	73	17	36	17	0	123	126	30	117	119	18	38	17	0	2.167	1.667	0.862	0.886	3.108	0.679	0.116	156	604	19	24	1.115	13	6	15	9	-50
1	19	12	"PFK1149"	"Ks66_7"	4720	26500	120	189	180	57	71	72	14	89	86	0	231	221	74	118	119	19	83	81	0	1.044	1.058	0.920	0.913	2.271	0.877	0.563	120	414	231	212	0.062	118	113	109	103	0
1	20	12	"PFK1151"	"Ks68_13"	4910	26500	120	1851	1691	688	73	76	17	100	99	0	1780	1659	677	120	122	20	95	94	0	1.071	1.051	1.054	1.049	2.164	1.029	0.871	120	531	3438	3157	0.099	1778	1660	1618	1539	0
1	21	12	"PFK1153"	"Ks692_12"	5130	26550	150	78	84	29	74	77	17	28	13	0	123	126	28	122	124	20	23	8	0	4.000	2.500	0.771	0.763	3.917	0.948	0.055	156	580	5	14	2.000	4	1	10	4	-50
1	22	12	"PFK1155"	"Ks692_6"	5270	26500	130	103	106	27	71	73	14	80	57	0	152	151	40	125	126	19	58	37	0	1.185	1.346	0.830	0.810	3.330	0.699	0.194	120	552	59	61	0.245	32	27	35	26	0
1	1	13	"PFM0107"	"M17691_2"	1290	26670	120	150	150	51	66	68	18	88	82	0	238	236	78	117	118	16	87	86	0	0.694	0.706	0.625	0.599	2.528	0.621	0.572	120	613	205	203	-0.527	84	121	84	119	0
1	2	13	"PFM0110"	"M18079_3"	1490	26680	120	333	301	130	67	69	13	90	86	0	488	434	175	117	118	16	86	85	0	0.717	0.738	0.733	0.668	2.263	0.729	0.789	120	493	637	551	-0.480	266	371	234	317	0
1	3	13	"PFM0112"	"M18079_5"	1670	26670	120	689	598	327	68	69	13	95	91	0	621	574	305	117	119	17	89	83	0	1.232	1.160	1.156	1.051	2.731	1.144	0.716	120	561	1125	987	0.301	621	504	530	457	0
1	4	13	"PFM0116"	"M18377_2"	1910	26670	150	70	72	15	68	70	16	12	3	0	109	112	20	117	118	17	9	4	0	-0.250	-0.800	0.673	0.628	4.342	0.006	0.000	156	643	-6	-1	Error	2	-8	4	-5	-50
1	5	13	"PFM0118"	"M1840_2"	2050	26680	120	132	132	44	68	69	14	83	77	0	212	202	65	117	118	17	83	78	0	0.674	0.753	0.721	0.678	2.333	0.613	0.573	120	398	159	149	-0.570	64	95	64	85	0
1	6	13	"PFM0121"	"M18869_1"	2240	26680	120	533	494	231	68	70	17	95	92	0	380	358	148	116	117	16	90	85	0	1.761	1.760	1.772	1.646	3.017	1.803	0.737	120	465	729	668	0.817	465	264	426	242	0
1	7	13	"PFM0142"	"M196_6"	2380	26670	110	149	149	50	67	70	17	86	80	0	169	172	51	116	118	18	82	70	0	1.547	1.464	1.443	1.362	2.543	1.182	0.484	80	433	135	138	0.630	82	53	82	56	0
1	8	13	"PFM0144"	"M196_8"	2580	26680	110	1011	892	344	67	69	13	100	98	0	653	600	194	117	120	18	98	98	0	1.761	1.708	1.706	1.676	2.022	1.723	0.819	80	529	1480	1308	0.817	944	536	825	483	0
1	9	13	"PFM0148"	"M19895_2"	2780	26670	110	181	172	63	69	71	13	85	83	0	259	241	83	119	121	19	85	81	0	0.800	0.844	0.846	0.676	2.689	0.758	0.640	80	556	252	225	-0.322	112	140	103	122	0
1	10	13	"PFM0152"	"M20060_1"	2960	26680	110	116	120	44	69	70	13	88	78	0	181	185	55	120	123	20	77	67	0	0.770	0.785	0.806	0.761	2.350	0.651	0.399	80	518	108	116	-0.376	47	61	51	65	0
1	11	13	"PFM0154"	"M20186_2"	3160	26680	80	723	689	416	69	70	13	96	94	0	277	270	130	116	118	16	82	76	0	4.062	4.026	3.650	3.818	2.495	4.189	0.728	52	335	815	774	2.022	654	161	620	154	0
1	12	13	"PFM0156"	"M20989_1"	3350	26690	90	891	763	395	68	70	14	96	96	0	665	586	291	117	119	16	86	84	0	1.502	1.482	1.387	1.412	2.179	1.499	0.789	52	379	1371	1164	0.587	823	548	695	469	0
1	13	13	"PFM0179"	"M22143_2"	3540	26680	120	143	140	35	68	70	13	92	84	0	207	205	57	117	118	17	88	81	0	0.833	0.818	0.877	0.789	2.388	0.651	0.512	120	545	165	160	-0.263	75	90	72	88	0
1	14	13	"PFM0182"	"M22193_2"	3740	26680	130	199	190	65	69	70	13	90	88	0	456	422	140	117	118	16	91	91	0	0.383	0.397	0.382	0.358	1.936	0.366	0.715	120	562	469	426	-1.383	130	339	121	305	0
1	15	13	"PFM0184"	"M22193_8"	3930	26680	120	342	313	138	68	70	14	91	88	0	282	270	100	117	121	28	85	80	0	1.661	1.601	1.519	1.265	2.529	1.581	0.704	120	462	439	398	0.732	274	165	245	153	0
1	16	13	"PFM0186"	"M22451_2"	4090	26660	150	74	74	14	66	69	15	30	5	0	114	115	21	117	121	27	7	1	0	-2.667	-4.000	0.822	0.808	3.905	0.164	0.009	156	673	5	6	Error	8	-3	8	-2	-50
1	17	13	"PFM0193"	"M22678_3"	4310	26690	100	347	324	174	65	68	13	91	83	0	519	458	228	117	118	16	86	85	0	0.701	0.760	0.756	0.660	2.227	0.741	0.766	80	440	684	600	-0.512	282	402	259	341	0
1	18	13	"PFM0196"	"M2305_1"	4490	26690	120	80	79	16	66	69	14	47	15	0	165	162	48	115	117	16	73	61	0	0.280	0.277	0.376	0.358	2.953	0.121	0.065	120	540	64	60	-1.837	14	50	13	47	0
1	19	13	"PFM0218"	"M24561_3"	4690	26680	130	563	518	202	68	69	13	98	96	0	430	401	157	115	116	16	90	88	0	1.571	1.573	1.571	1.575	2.410	1.519	0.773	120	597	810	736	0.652	495	315	450	286	0
1	20	13	"PFM0224"	"M24933_22"	4880	26680	110	90	92	22	68	69	12	66	45	0	140	135	35	117	118	16	56	32	0	0.957	1.333	0.789	0.789	4.044	0.508	0.065	80	446	45	42	-0.064	22	23	24	18	0
1	21	13	"PFM0227"	"M24933_9"	5070	26680	120	159	155	51	68	70	14	88	84	0	195	186	53	119	121	18	83	75	0	1.197	1.299	1.140	1.045	2.378	1.102	0.545	120	439	167	154	0.260	91	76	87	67	0
1	22	13	"PFM0229"	"M25032_3"	5260	26680	120	671	605	249	69	71	14	100	95	0	608	552	212	121	123	20	90	89	0	1.236	1.244	1.211	1.216	1.467	1.220	0.865	120	479	1089	967	0.306	602	487	536	431	0
1	1	14	"PFM0231"	"M2511_3"	1250	26860	120	120	122	33	67	68	13	88	84	0	139	140	34	115	116	19	54	33	0	2.208	2.200	1.721	1.772	3.116	1.401	0.187	120	529	77	80	1.143	53	24	55	25	0
1	2	14	"PFM0234"	"M25344_2"	1450	26870	120	89	94	23	67	69	18	56	28	0	208	200	65	116	116	16	85	82	0	0.239	0.321	0.256	0.274	2.994	0.215	0.258	120	519	114	111	-2.064	22	92	27	84	0
1	3	14	"PFM0693"	"M50721_5"	1640	26870	120	283	277	93	68	71	19	98	96	0	258	260	80	116	118	17	95	90	0	1.514	1.451	1.421	1.524	2.229	1.379	0.669	120	532	357	353	0.598	215	142	209	144	0
1	4	14	"PFM0695"	"M51089_1"	1830	26870	120	155	154	41	68	70	14	95	88	0	168	168	47	117	119	18	76	64	0	1.706	1.686	1.570	1.804	2.840	1.313	0.417	120	549	138	137	0.771	87	51	86	51	0
1	5	14	"PFM0698"	"M51323_1"	2040	26870	120	357	331	149	68	70	17	92	88	0	579	526	212	117	118	16	91	90	0	0.626	0.643	0.621	0.613	2.222	0.643	0.789	120	506	751	672	-0.677	289	462	263	409	0
1	6	14	"PFM0702"	"M5172_2"	2230	26870	120	104	106	24	68	70	16	80	56	0	182	180	49	116	118	20	80	70	0	0.545	0.594	0.558	0.542	2.770	0.468	0.305	120	465	102	102	-0.874	36	66	38	64	0
1	7	14	"PFM0705"	"M52114_1"	2400	26880	120	444	414	143	67	69	14	96	94	0	570	553	188	116	117	22	98	95	0	0.830	0.794	0.816	0.784	2.165	0.754	0.788	120	489	831	784	-0.268	377	454	347	437	0
1	8	14	"PFM0710"	"M52423_1"	2590	26880	120	184	183	58	67	68	13	95	93	0	443	428	146	117	118	16	97	95	0	0.359	0.373	0.349	0.382	2.340	0.317	0.652	120	520	443	427	-1.478	117	326	116	311	0
1	9	14	"PFM0728"	"M53642_4"	2780	26880	120	372	354	112	68	70	14	99	99	0	361	342	107	119	121	18	93	92	0	1.256	1.283	1.294	1.374	2.173	1.242	0.774	120	559	546	509	0.329	304	242	286	223	0
1	10	14	"PFM0732"	"M53850_1"	2970	26880	120	4704	4517	1672	70	71	13	100	100	0	2061	1961	755	119	121	17	100	99	0	2.386	2.414	2.357	2.364	1.571	2.448	0.876	120	554	6576	6289	1.255	4634	1942	4447	1842	0
1	11	14	"PFM0734"	"M53930_1"	3170	26870	110	533	572	258	71	74	38	97	91	0	671	633	241	118	126	76	90	88	0	0.835	0.973	0.925	0.998	1.687	0.916	0.836	80	485	1015	1016	-0.259	462	553	501	515	0
1	12	14	"PFM0738"	"M54370_2"	3360	26890	150	77	80	17	68	71	34	9	0	0	116	118	24	117	124	66	1	0	0	-9.000	12.000	0.707	0.735	4.023	0.430	0.548	156	665	8	13	Error	9	-1	12	1	-50
1	13	14	"PFM0742"	"M5455_1"	3540	26880	120	85	89	23	69	71	14	52	30	0	440	436	144	118	120	19	97	96	0	0.050	0.063	0.073	0.070	2.373	0.046	0.154	120	505	338	338	-4.331	16	322	20	318	0
1	14	14	"PFM0744"	"M5455_6"	3750	26880	120	97	100	22	70	72	14	77	47	0	158	155	42	117	119	16	71	59	0	0.659	0.789	0.626	0.737	3.267	0.392	0.128	120	527	68	68	-0.603	27	41	30	38	0
1	15	14	"PFM0765"	"M55888_4"	3930	26880	120	131	126	32	69	71	13	87	80	0	201	202	67	117	118	15	87	82	0	0.738	0.671	0.631	0.597	2.588	0.464	0.426	120	498	146	142	-0.438	62	84	57	85	0
1	16	14	"PFM0770"	"M55941_1"	4130	26900	150	77	78	16	67	69	13	41	12	0	111	112	22	118	120	17	11	5	0	-1.429	-1.833	1.000	1.033	3.367	0.014	0.000	156	627	3	5	Error	10	-7	11	-6	-50
1	17	14	"PFM0772"	"M56059_1"	4320	26880	120	355	329	124	66	67	12	97	95	0	221	212	70	117	119	17	84	80	0	2.779	2.768	2.691	2.745	2.003	2.765	0.630	120	486	393	358	1.474	289	104	263	95	0
1	18	14	"PFM0780"	"M56462_2"	4500	26880	130	203	192	75	67	68	13	88	84	0	720	676	277	116	117	16	90	90	0	0.225	0.223	0.222	0.217	1.873	0.204	0.740	120	598	740	685	-2.151	136	604	125	560	0
1	19	14	"PFM0782"	"M56512_15"	4680	26900	90	83	89	22	69	74	42	17	1	0	126	126	29	115	123	142	0	0	0	1.273	1.818	1.194	0.979	3.696	0.604	0.043	52	359	25	31	0.348	14	11	20	11	0
1	20	14	"PFM0785"	"M56710_1"	4880	26870	130	232	221	69	67	71	32	90	86	0	276	276	97	116	121	105	75	32	0	1.031	0.962	0.921	0.909	2.145	0.767	0.689	120	676	325	314	0.044	165	160	154	160	0
1	21	14	"PFM0809"	"M58416_1"	5100	26890	150	69	74	39	68	71	42	3	0	0	105	108	22	117	119	25	7	1	0	-0.083	-0.667	0.500	0.557	4.133	0.296	0.005	156	659	-11	-3	Error	1	-12	6	-9	-50
1	22	14	"PFM0815"	"M58784_1"	5300	26880	150	72	72	15	68	71	37	3	0	0	112	116	24	120	122	21	14	4	0	-0.500	-1.000	0.647	0.700	3.305	2.910	0.207	156	872	-4	0	Error	4	-8	4	-4	-50
1	1	15	"PFM0817"	"M58847_5"	1270	27060	120	108	109	26	66	67	12	88	74	0	336	317	113	115	116	16	90	89	0	0.190	0.213	0.207	0.213	2.193	0.164	0.457	120	519	263	245	-2.396	42	221	43	202	0
1	2	15	"PFM0820"	"M5894_7"	1460	27060	130	107	110	30	68	70	18	80	55	0	185	186	53	116	118	18	83	75	0	0.565	0.600	0.520	0.549	2.741	0.483	0.244	120	606	108	112	-0.823	39	69	42	70	0
1	3	15	"PFM0824"	"M59170_6"	1670	27050	90	96	94	22	71	73	17	55	28	0	120	122	33	116	118	19	36	15	0	6.250	3.833	0.645	0.709	4.161	0.407	0.074	52	370	29	29	2.644	25	4	23	6	0
1	4	15	"PFM0828"	"M59497_4"	1850	27060	120	621	578	232	68	69	13	97	95	0	527	509	178	114	116	17	96	95	0	1.339	1.291	1.352	1.203	1.932	1.330	0.815	120	517	966	905	0.421	553	413	510	395	0
1	5	15	"PFN0330"	"N134_61"	2040	27060	130	138	138	36	68	69	13	94	87	0	160	161	45	116	117	16	78	63	0	1.591	1.556	1.189	1.393	2.437	1.180	0.366	120	548	114	115	0.670	70	44	70	45	0
1	6	15	"PFN0332"	"N134_67"	2230	27060	120	268	257	102	67	68	12	93	90	0	274	262	87	114	116	20	90	86	0	1.256	1.284	1.262	1.158	2.171	1.317	0.650	120	491	361	338	0.329	201	160	190	148	0
1	7	15	"PFN0334"	"N134_74"	2400	27060	120	113	116	31	67	67	12	87	79	0	188	185	59	116	117	19	79	72	0	0.639	0.710	0.646	0.629	2.448	0.525	0.480	120	520	118	118	-0.646	46	72	49	69	0
1	8	15	"PFN0336"	"N134_76"	2610	27060	120	179	179	68	67	68	13	91	85	0	271	264	93	116	117	18	88	85	0	0.723	0.757	0.765	0.688	2.229	0.691	0.625	120	513	267	260	-0.469	112	155	112	148	0
1	9	15	"PFN0338"	"N134_78"	2790	27070	110	102	100	24	68	71	16	71	51	0	219	214	72	117	119	19	82	82	0	0.333	0.330	0.317	0.297	2.969	0.239	0.334	80	445	136	129	-1.585	34	102	32	97	0
1	10	15	"PFN0342"	"N134_83"	2990	27060	120	647	586	252	69	71	14	97	95	0	617	554	226	119	121	18	90	90	0	1.161	1.189	1.167	1.180	2.836	1.161	0.803	120	504	1076	952	0.215	578	498	517	435	0
1	11	15	"PFN0360"	"N135_22"	3170	27060	120	129	128	36	70	74	37	70	30	0	174	171	43	119	127	76	26	0	0	1.073	1.115	0.988	0.983	2.709	0.724	0.326	120	524	114	110	0.101	59	55	58	52	0
1	12	15	"PFN0363"	"N135_27"	3370	27070	130	122	125	40	69	71	15	80	70	0	156	155	43	117	120	27	63	30	0	1.359	1.474	1.089	1.328	3.286	1.234	0.267	120	516	92	94	0.443	53	39	56	38	0
1	13	15	"PFN0365"	"N135_7"	3560	27070	120	96	97	21	70	72	15	70	39	0	234	224	65	117	119	18	88	85	0	0.222	0.252	0.229	0.236	2.306	0.192	0.283	120	515	143	134	-2.170	26	117	27	107	0
1	14	15	"PFN0367"	"N135_9"	3750	27070	120	179	176	53	72	73	14	91	89	0	220	215	68	119	120	17	89	85	0	1.059	1.083	1.062	1.050	2.243	0.929	0.470	120	514	208	200	0.083	107	101	104	96	0
1	15	15	"PFN0369"	"N136_13"	3940	27070	120	101	102	28	71	72	13	71	52	0	323	316	114	118	120	17	90	90	0	0.146	0.157	0.170	0.181	2.425	0.121	0.309	120	427	235	229	-2.773	30	205	31	198	0
1	16	15	"PFN0371"	"N136_16"	4130	27070	120	89	97	27	69	70	13	69	44	0	155	157	57	119	121	17	74	53	0	0.556	0.737	0.559	0.529	3.262	0.380	0.236	120	381	56	66	-0.848	20	36	28	38	0
1	17	15	"PFN0390"	"N137_31"	4300	27070	120	304	296	91	68	69	13	98	95	0	282	280	86	119	120	16	95	93	0	1.448	1.416	1.484	1.375	2.488	1.387	0.627	120	502	399	389	0.534	236	163	228	161	0
1	18	15	"PFN0393"	"N137_38"	4540	27100	150	73	76	18	69	70	13	30	12	0	117	116	24	118	118	15	19	8	0	-4.000	-3.500	0.813	0.767	4.310	0.044	0.000	156	651	3	5	Error	4	-1	7	-2	-50
1	19	15	"PFN0395"	"N137_4"	4700	27070	120	303	284	100	68	71	37	91	89	0	333	315	109	117	123	123	81	25	0	1.088	1.091	1.069	1.023	1.967	1.040	0.765	120	479	451	414	0.122	235	216	216	198	0
1	20	15	"PFN0398"	"N137_44"	4890	27070	120	208	203	63	68	71	36	93	80	0	261	254	84	116	122	118	61	8	0	0.966	0.978	0.934	1.043	2.250	0.858	0.680	120	515	285	273	-0.051	140	145	135	138	0
1	21	15	"PFN0400"	"N137_5"	5070	27070	120	251	249	92	68	69	12	96	94	0	226	227	79	117	118	16	88	82	0	1.679	1.645	1.740	1.789	2.254	1.525	0.633	120	437	292	291	0.748	183	109	181	110	0
1	22	15	"PFN0403"	"N137_53"	5260	27100	150	76	81	24	68	71	40	7	2	0	120	122	28	119	121	20	23	7	0	8.000	4.333	0.765	0.714	5.088	3.352	0.225	156	735	9	16	3.000	8	1	13	3	-50
1	1	16	"PFN0420"	"N138_29"	1260	27240	150	75	78	25	67	68	13	35	11	0	118	128	73	117	118	17	27	13	0	8.000	1.000	0.500	0.681	4.020	0.169	0.101	156	782	9	22	3.000	8	1	11	11	-50
1	2	16	"PFN0422"	"N138_30"	1460	27250	120	92	92	21	68	70	15	61	39	0	165	163	36	116	117	17	78	65	0	0.490	0.511	0.536	0.570	2.664	0.356	0.199	120	578	73	71	-1.030	24	49	24	47	0
1	3	16	"PFN0427"	"N138_36"	1690	27260	150	72	75	15	69	72	15	25	6	0	112	115	21	114	115	17	15	5	0	-1.500	6.000	0.867	0.725	3.334	0.237	0.017	156	750	1	7	Error	3	-2	6	1	-50
1	4	16	"PFN0429"	"N138_39"	1830	27250	120	510	478	184	69	70	13	95	95	0	364	349	117	112	114	15	92	92	0	1.750	1.726	1.788	1.808	1.949	1.752	0.788	120	464	693	646	0.807	441	252	409	237	0
1	5	16	"PFN0431"	"N138_43"	2040	27250	120	261	246	84	69	70	14	95	93	0	399	379	149	113	114	17	93	91	0	0.671	0.665	0.676	0.700	2.219	0.589	0.726	120	588	478	443	-0.575	192	286	177	266	0
1	6	16	"PFN0435"	"N138_51"	2260	27280	150	69	70	13	67	68	15	14	3	0	106	105	21	112	116	32	1	0	0	-0.333	-0.429	0.639	0.739	3.673	5.360	0.006	156	688	-4	-4	Error	2	-6	3	-7	-50
1	7	16	"PFN0839"	"N163_7"	2420	27260	80	99	104	31	67	68	12	76	57	0	167	178	54	116	118	16	82	67	0	0.627	0.597	0.574	0.542	3.554	0.389	0.251	52	274	83	99	-0.672	32	51	37	62	0
1	8	16	"PFN0843"	"N164_7"	2600	27250	120	298	288	106	67	68	13	99	97	0	298	297	98	116	118	16	92	90	0	1.269	1.221	1.205	1.254	2.263	1.219	0.728	120	556	413	402	0.344	231	182	221	181	0
1	9	16	"PFN0846"	"N165_14"	2800	27250	120	228	219	75	68	70	15	92	91	0	329	304	97	119	121	19	89	87	0	0.762	0.816	0.770	0.798	1.845	0.761	0.746	120	539	370	336	-0.392	160	210	151	185	0
1	10	16	"PFN0848"	"N165_16"	2980	27250	120	5717	5173	2273	71	72	15	100	100	0	3698	3299	1443	121	123	18	97	95	0	1.578	1.605	1.616	1.854	2.549	1.630	0.879	120	505	9223	8280	0.658	5646	3577	5102	3178	0
1	11	16	"PFN0852"	"N165_8"	3170	27260	130	98	101	22	71	73	14	75	48	0	172	173	39	119	122	26	75	50	0	0.509	0.556	0.484	0.487	3.051	0.294	0.197	120	608	80	84	-0.973	27	53	30	54	0
1	12	16	"PFN0854"	"N166_2"	3380	27270	150	79	82	17	71	73	14	35	13	0	111	118	24	117	120	25	18	4	0	-1.333	11.000	0.523	0.551	3.753	13.788	0.001	156	630	2	12	Error	8	-6	11	1	-50
1	13	16	"PFN0877"	"N168_9"	3570	27280	150	73	75	14	71	72	14	22	5	0	114	113	22	117	119	18	12	3	0	-0.667	-1.000	0.583	0.602	3.962	0.038	0.001	156	530	-1	0	Error	2	-3	4	-4	-50
1	14	16	"PFN0881"	"N169_15"	3760	27280	150	70	73	17	71	72	17	11	2	0	107	112	33	120	122	18	11	4	0	0.077	-0.250	0.485	0.466	3.417	0.249	0.070	156	601	-14	-6	-3.700	-1	-13	2	-8	-50
1	15	16	"PFN0884"	"N169_20"	3970	27230	150	87	93	28	71	72	17	46	30	0	120	119	27	120	123	18	19	8	0	100000.000	-22.000	1.130	1.167	4.961	0.083	0.000	156	606	16	21	16.610	16	0	22	-1	-50
1	16	16	"PFN0889"	"N170_4"	4120	27250	110	140	137	41	69	70	14	90	81	0	142	141	41	122	123	17	51	30	0	3.550	3.579	2.497	2.434	3.156	2.249	0.153	80	343	91	87	1.828	71	20	68	19	0
1	17	16	"PFN0891"	"N171_3"	4310	27260	120	111	112	32	69	70	13	82	65	0	175	171	51	123	124	17	74	61	0	0.808	0.896	0.694	0.781	2.866	0.541	0.285	120	537	94	91	-0.308	42	52	43	48	0
1	18	16	"PFN0895"	"N173_3"	4520	27270	150	78	82	18	70	72	14	38	10	0	121	120	31	123	124	17	19	7	0	-4.000	-4.000	0.732	0.670	5.165	0.179	0.019	156	574	6	9	Error	8	-2	12	-3	-50
1	19	16	"PFN0917"	"N177_5"	4730	27290	150	72	74	16	69	70	14	21	7	0	111	111	23	119	121	18	8	2	0	-0.375	-0.625	0.639	0.605	3.886	19.240	0.001	156	467	-5	-3	Error	3	-8	5	-8	-50
1	20	16	"PFN0923"	"N181_1"	4870	27270	120	280	269	102	68	69	13	96	91	0	291	283	91	120	121	20	92	89	0	1.240	1.233	1.290	1.185	2.217	1.217	0.674	120	437	383	364	0.310	212	171	201	163	0
1	21	16	"PFN0925"	"N181_11"	5070	27260	120	1246	1105	432	68	69	12	100	100	0	649	598	238	119	122	21	90	89	0	2.223	2.165	2.124	2.222	1.807	2.164	0.856	120	520	1708	1516	1.152	1178	530	1037	479	0
1	22	16	"PFN0928"	"N181_17"	5260	27260	120	1887	1623	691	70	71	14	100	98	0	1291	1111	472	120	122	19	96	95	0	1.552	1.567	1.562	1.475	2.582	1.575	0.820	120	473	2988	2544	0.634	1817	1171	1553	991	0
1	1	17	"PFN0931"	"N181_21"	1280	27440	130	93	95	19	69	73	54	5	0	0	171	171	48	119	121	29	67	42	0	0.462	0.500	0.476	0.455	3.341	1.701	0.408	120	697	76	78	-1.115	24	52	26	52	0
1	2	17	"PFN0933"	"N181_25"	1490	27440	80	84	99	96	69	72	18	46	19	0	133	145	61	116	117	18	46	36	0	0.882	1.034	0.611	0.584	4.209	5.051	0.012	52	301	32	59	-0.181	15	17	30	29	0
1	3	17	"PFN0958"	"N187_1"	1700	27500	150	68	71	22	67	70	23	8	1	0	111	111	17	113	116	23	7	0	0	-0.500	-2.000	1.143	0.944	3.420	0.775	0.000	156	643	-1	2	Error	1	-2	4	-2	-50
1	4	17	"PFN0960"	"N187_5"	1840	27440	110	424	389	134	68	71	25	100	93	0	294	282	83	113	115	24	91	91	0	1.967	1.899	1.949	1.779	1.816	1.983	0.765	80	408	537	490	0.976	356	181	321	169	0
1	5	17	"PFN0964"	"N189_3"	2050	27470	150	70	71	15	68	70	22	8	2	0	108	109	23	113	116	35	2	1	0	-0.400	-0.750	0.800	0.797	3.392	0.448	0.117	156	644	-3	-1	Error	2	-5	3	-4	-50
1	6	17	"PFN0966"	"N189_6"	2210	27440	110	295	287	80	65	67	14	100	100	0	488	473	135	112	116	39	95	95	0	0.612	0.615	0.626	0.644	1.950	0.571	0.819	80	398	606	583	-0.709	230	376	222	361	0
1	7	17	"PFN0969"	"N197_2"	2420	27450	120	682	640	243	67	69	14	99	97	0	752	706	248	114	117	35	95	93	0	0.964	0.968	0.959	0.948	1.972	0.962	0.850	120	547	1253	1165	-0.053	615	638	573	592	0
1	8	17	"PFN0979"	"N243_1"	2600	27440	110	106	106	28	68	70	13	78	65	0	231	215	66	118	121	21	87	82	0	0.336	0.392	0.352	0.333	2.550	0.323	0.445	80	488	151	135	-1.572	38	113	38	97	0
1	9	17	"PFF1893"	"F8058_1"	2800	27440	90	143	162	85	68	70	13	92	78	0	215	253	129	118	121	18	90	84	0	0.773	0.696	0.729	0.729	2.232	0.612	0.692	52	370	172	229	-0.371	75	97	94	135	0
1	10	17	"PFB0086"	"B312"	2970	27440	110	2288	2199	946	69	72	31	98	98	0	1549	1416	548	122	128	77	96	92	0	1.555	1.646	1.579	1.614	1.818	1.641	0.870	80	547	3646	3424	0.637	2219	1427	2130	1294	0
1	11	17	"PFB0247"	"B619"	3230	27470	150	75	77	15	71	74	29	7	0	0	113	115	21	118	124	72	1	0	0	-0.800	-2.000	0.692	0.710	3.679	16.163	0.001	156	640	-1	3	Error	4	-5	6	-3	-50
1	12	17	"PFB0263"	"B648"	3400	27480	150	72	75	32	71	72	14	19	3	0	114	118	28	118	120	17	14	6	0	-0.250	100000.000	0.764	0.718	3.676	0.941	0.048	156	489	-3	4	Error	1	-4	4	0	-50
1	13	17	"PFB0272"	"B666"	3620	27460	150	73	76	21	71	72	14	21	8	0	118	122	34	120	121	17	21	8	0	-1.000	2.500	0.617	0.578	3.940	0.022	0.000	156	528	0	7	Error	2	-2	5	2	-50
1	14	17	"PFC0108"	"C322"	3740	27440	110	130	133	36	70	72	14	91	82	0	252	249	66	121	123	23	95	92	0	0.458	0.492	0.521	0.447	1.988	0.417	0.561	80	355	191	191	-1.127	60	131	63	128	0
1	15	17	"PFA0055"	"A14801_28"	3960	27450	80	139	145	49	68	71	20	90	75	0	203	239	105	122	123	17	96	88	0	0.877	0.658	0.764	0.754	2.007	0.520	0.358	52	303	152	194	-0.190	71	81	77	117	0
1	16	17	"PFA0082"	"A18792_10"	4150	27430	150	82	87	20	71	71	13	43	27	0	123	125	26	121	124	20	23	9	0	5.500	4.000	0.889	0.754	3.599	0.360	0.013	156	598	13	20	2.459	11	2	16	4	-50
1	17	17	"PFA0091"	"A18792_4"	4300	27450	90	107	117	42	74	74	14	82	57	0	268	250	84	125	127	23	82	76	0	0.231	0.344	0.300	0.311	2.379	0.283	0.401	52	311	176	168	-2.115	33	143	43	125	0
1	18	17	"PFA0097"	"A19747_2"	4540	27430	150	78	80	21	73	75	16	21	10	0	126	130	28	127	130	34	10	3	0	-5.000	2.333	0.629	0.671	3.382	0.236	0.013	156	616	4	10	Error	5	-1	7	3	-50
1	19	17	"PFA0173"	"A4732_13"	4730	27470	150	80	82	19	73	76	17	27	7	0	124	123	29	126	128	20	17	5	0	-3.500	-3.000	0.592	0.631	3.801	0.116	0.005	156	544	5	6	Error	7	-2	9	-3	-50
1	20	17	"PFA0219"	"A8784_10"	4900	27450	110	216	206	80	70	72	16	91	86	0	272	253	101	124	126	22	83	77	0	0.986	1.054	0.915	0.872	2.156	0.926	0.662	80	434	294	265	-0.020	146	148	136	129	0
1	21	17	"PFM0561"	"M44175_1"	5070	27450	110	873	769	311	70	71	14	100	98	0	732	686	237	123	124	17	95	95	0	1.319	1.242	1.283	1.137	1.874	1.264	0.844	80	493	1412	1262	0.399	803	609	699	563	0
1	22	17	"PFM0639"	"M46861_1"	5310	27430	150	78	78	17	70	71	14	31	10	0	119	116	22	122	125	31	4	0	0	-2.667	-1.333	1.500	1.168	4.537	15.639	0.001	156	953	5	2	Error	8	-3	8	-6	-50
1	1	18	"PFM0668"	"M48963_5"	1270	27630	120	151	154	48	68	70	15	92	87	0	287	276	88	120	122	18	92	90	0	0.497	0.551	0.547	0.532	1.995	0.494	0.652	120	615	250	242	-1.009	83	167	86	156	0
1	2	18	"PFM0751"	"M55156_1"	1500	27610	150	75	78	24	68	70	15	27	8	0	125	128	33	117	119	18	30	12	0	0.875	0.909	0.769	0.670	3.298	0.275	0.023	156	729	15	21	-0.193	7	8	10	11	-50
1	3	18	"PFM0789"	"M57163_1"	1670	27640	90	85	86	19	66	68	14	57	28	0	155	158	43	116	118	18	71	51	0	0.487	0.476	0.417	0.445	3.534	0.206	0.104	52	252	58	62	-1.037	19	39	20	42	0
1	4	18	"PFM0887"	"M8047_1"	1850	27630	110	157	162	66	67	69	24	90	75	0	352	342	116	116	118	22	92	86	0	0.381	0.420	0.364	0.391	2.083	0.353	0.559	80	410	326	321	-1.391	90	236	95	226	0
1	5	18	"PFD0324"	"D37405_1"	2030	27640	150	78	83	22	68	71	23	28	5	0	121	123	23	117	120	24	19	6	0	2.500	2.500	0.867	0.892	3.530	0.488	0.031	156	536	14	21	1.322	10	4	15	6	-50
1	6	18	"PFD0374"	"D42243_5"	2230	27660	150	73	75	16	67	70	15	24	7	0	114	116	22	114	117	34	8	1	0	100000.000	4.000	0.819	0.901	4.020	0.116	0.003	156	595	6	10	16.610	6	0	8	2	-50
1	7	18	"PFD0381"	"D42873_1"	2470	27640	150	78	80	20	67	69	14	41	23	0	113	113	22	115	116	17	16	5	0	-5.500	-6.500	0.944	0.972	4.428	0.297	0.000	156	638	9	11	Error	11	-2	13	-2	-50
1	8	18	"PFD0391"	"D42954_8"	2620	27640	120	110	111	33	67	69	13	83	65	0	141	142	35	117	120	21	53	27	0	1.792	1.760	1.443	1.270	3.489	1.369	0.079	120	438	67	69	0.841	43	24	44	25	0
1	9	18	"PFD0408"	"D47995_1"	2800	27630	120	456	417	151	69	70	13	95	95	0	700	624	235	117	119	17	92	91	0	0.664	0.686	0.702	0.691	1.878	0.635	0.830	120	563	970	855	-0.591	387	583	348	507	0
1	10	18	"PFD0468"	"D53677_9"	3030	27660	150	72	73	13	70	73	29	3	0	0	112	114	21	118	123	69	0	0	0	-0.333	-0.750	0.600	0.575	3.708	22.747	0.001	156	682	-4	-1	Error	2	-6	3	-4	-50
1	11	18	"IMX067I"	"Y_IMX067I"	3220	27670	150	73	74	15	73	73	14	14	3	0	113	113	23	118	119	18	14	3	0	0.000	-0.200	0.615	0.686	4.255	0.030	0.001	156	362	-5	-4	Error	0	-5	1	-5	-50
1	12	18	"IOX204I"	"Y_IOX204I"	3380	27670	150	74	74	15	71	72	13	23	7	0	108	109	23	121	122	17	8	2	0	-0.231	-0.250	0.586	0.596	4.978	0.036	0.001	156	288	-10	-9	Error	3	-13	3	-12	-50
1	13	18	"IDX437I"	"Y_IDX437I"	3570	27660	150	71	74	28	70	73	19	10	3	0	110	110	25	121	122	16	12	5	0	-0.091	-0.364	0.574	0.588	3.329	2.962	0.007	156	405	-10	-7	Error	1	-11	4	-11	-50
1	14	18	"ILX005I"	"Y_ILX005I"	3760	27660	150	73	74	14	70	73	18	18	1	0	110	110	21	121	123	21	6	0	0	-0.273	-0.364	0.556	0.565	4.369	0.117	0.012	156	574	-8	-7	Error	3	-11	4	-11	-50
1	15	18	"Z_1_10"	"Z_1_10"	3970	27630	150	68	69	12	70	71	14	12	1	0	111	109	24	121	124	22	5	1	0	0.200	0.083	0.630	0.624	4.449	0.107	0.009	156	636	-12	-13	-2.322	-2	-10	-1	-12	-50
1	16	18	"Z_1_30"	"Z_1_30"	4180	27620	150	72	72	16	71	73	15	10	3	0	121	122	21	122	125	36	4	0	0	-1.000	100000.000	0.746	0.770	4.012	0.004	0.000	156	529	0	1	Error	1	-1	1	0	-50
1	17	18	"Z_2_70"	"Z_2_70"	4320	27640	120	484	475	168	74	76	22	100	98	0	3600	3628	1251	125	129	39	99	98	0	0.118	0.114	0.116	0.116	1.750	0.108	0.834	120	470	3885	3904	-3.083	410	3475	401	3503	0
1	18	18	"Z_2_90"	"Z_2_90"	4510	27640	110	810	736	309	75	78	24	97	96	0	6579	5658	2253	131	155	359	91	91	0	0.114	0.120	0.125	0.139	2.733	0.109	0.821	80	414	7183	6188	-3.133	735	6448	661	5527	0
1	19	18	"Z_3_10"	"Z_3_10"	4660	27650	150	84	87	20	73	76	16	39	12	0	146	147	30	128	145	300	0	0	0	0.611	0.737	0.667	0.647	3.639	0.017	0.087	156	592	29	33	-0.710	11	18	14	19	-50
1	20	18	"Z_3_30"	"Z_3_30"	4920	27700	150	78	85	41	71	74	16	32	10	0	127	132	61	126	129	20	16	5	0	7.000	2.333	1.000	1.077	4.183	0.059	0.002	156	665	8	20	2.807	7	1	14	6	-50
1	21	18	"Z_3_50"	"Z_3_50"	5070	27640	120	448	409	157	71	73	18	98	95	0	434	409	149	125	127	19	94	90	0	1.220	1.190	1.186	1.173	2.018	1.154	0.803	120	493	686	622	0.287	377	309	338	284	0
1	22	18	"Z_3_70"	"Z_3_70"	5260	27640	110	2136	1932	758	71	73	19	100	100	0	2065	1830	654	124	129	55	95	95	0	1.064	1.091	1.132	1.135	2.271	1.098	0.849	80	529	4006	3567	0.089	2065	1941	1861	1706	0
1	1	19	"Z_5_10"	"Z_5_10"	1260	27870	150	77	81	20	67	69	13	43	23	0	123	129	31	118	120	17	29	11	0	2.000	1.273	1.033	0.958	3.763	0.191	0.008	156	851	15	25	1.000	10	5	14	11	-50
1	2	19	"Z_5_30"	"Z_5_30"	1480	27820	110	145	157	98	67	68	13	93	91	0	158	168	66	116	118	16	73	60	0	1.857	1.731	1.430	1.590	2.158	1.684	0.558	80	507	120	142	0.893	78	42	90	52	0
1	3	19	"Z_5_50"	"Z_5_50"	1660	27820	120	2667	2315	1073	68	69	14	100	100	0	2228	1910	909	117	119	17	99	96	0	1.231	1.253	1.297	1.368	2.421	1.242	0.846	120	547	4710	4040	0.300	2599	2111	2247	1793	0
1	4	19	"Z_5_70"	"Z_5_70"	1850	27820	120	6993	5999	2798	70	71	13	100	100	0	5611	4731	2221	118	121	18	98	96	0	1.260	1.285	1.279	1.377	2.348	1.283	0.883	120	502	12416	10542	0.334	6923	5493	5929	4613	0
1	5	19	"Z_5_90"	"Z_5_90"	2050	27830	120	13646	11409	5088	71	72	13	100	100	0	10800	8944	3917	120	124	19	100	100	0	1.271	1.285	1.305	1.297	2.273	1.307	0.892	120	395	24255	20162	0.346	13575	10680	11338	8824	0
1	6	19	"Z_6_10"	"Z_6_10"	2220	27820	150	87	92	23	69	71	14	58	35	0	121	128	30	119	120	19	27	15	0	9.000	2.556	1.000	1.002	3.813	0.329	0.022	156	562	20	32	3.170	18	2	23	9	-50
1	7	19	"Z_7_50"	"Z_7_50"	2410	27820	110	166	161	51	68	70	14	90	86	0	200	200	56	117	118	18	83	77	0	1.181	1.120	1.015	1.084	2.119	1.023	0.572	80	461	181	176	0.240	98	83	93	83	0
1	8	19	"Z_7_70"	"Z_7_70"	2620	27830	120	283	278	117	68	70	13	94	90	0	404	390	149	116	118	17	93	90	0	0.747	0.766	0.783	0.770	2.028	0.749	0.793	120	488	503	484	-0.422	215	288	210	274	0
1	9	19	"Z_7_90"	"Z_7_90"	2800	27820	120	683	615	276	70	71	13	98	98	0	911	797	381	118	120	17	89	88	0	0.773	0.803	0.752	0.791	2.119	0.751	0.837	120	524	1406	1224	-0.371	613	793	545	679	0
1	10	19	"Z_8_10"	"Z_8_10"	3020	27830	150	70	80	56	72	73	14	19	8	0	111	146	412	118	121	19	12	3	0	0.286	0.286	0.667	0.697	3.616	0.073	0.239	156	598	-9	36	-1.807	-2	-7	8	28	-50
1	11	19	"Z_8_30"	"Z_8_30"	3240	27830	150	79	95	92	73	74	15	25	12	0	127	134	34	123	124	21	30	11	0	1.500	2.000	0.662	0.729	3.332	0.266	0.064	156	421	10	33	0.585	6	4	22	11	-50
1	12	19	"Z_8_50"	"Z_8_50"	3370	27830	120	5713	4983	1935	73	73	13	100	100	0	16024	13638	5103	125	127	19	100	100	0	0.355	0.363	0.365	0.345	2.294	0.341	0.849	120	268	21539	18423	-1.495	5640	15899	4910	13513	0
1	13	19	"PFA32032"	"oPFA32032"	3550	27820	150	92	93	26	74	75	19	47	18	0	127	130	24	125	126	18	28	10	0	9.000	3.800	1.094	0.988	2.720	3.439	0.004	156	449	20	24	3.170	18	2	19	5	-50
1	14	19	"PFC0775"	"oPFC0775"	3740	27830	120	177	179	56	72	74	19	90	86	0	807	731	290	121	124	18	95	94	0	0.153	0.175	0.171	0.174	1.983	0.157	0.745	120	463	791	717	-2.708	105	686	107	610	0
1	15	19	"PFI17647"	"oPFI17647"	3980	27810	150	75	76	16	69	72	14	25	9	0	120	119	20	121	123	20	13	0	0	-6.000	-3.500	0.875	0.817	4.959	182.366	0.000	156	623	5	5	Error	6	-1	7	-2	-50
1	16	19	"PFF72435"	"oPFF72435"	4130	27830	120	173	170	56	69	70	13	89	89	0	227	220	59	121	124	22	88	85	0	0.981	1.020	1.013	0.907	2.425	0.952	0.556	120	453	210	200	-0.027	104	106	101	99	0
1	17	19	"PFL0040"	"oPFL0040"	4320	27830	120	776	724	318	69	71	14	98	95	0	614	583	221	121	123	18	94	91	0	1.434	1.418	1.475	1.347	2.184	1.455	0.800	120	556	1200	1117	0.520	707	493	655	462	0
1	18	19	"PFL0041"	"oPFL0041"	4510	27830	110	135	139	38	69	72	15	92	90	0	702	690	238	124	144	338	86	33	0	0.114	0.124	0.121	0.123	2.139	0.098	0.620	80	465	644	636	-3.131	66	578	70	566	0
1	19	19	"PFI17649"	"oPFI17649"	4700	27820	150	74	77	15	70	71	13	31	13	0	113	117	27	124	138	283	0	0	0	-0.364	-1.000	0.353	0.416	4.413	25.163	0.001	156	664	-7	0	Error	4	-11	7	-7	-50
1	20	19	"PFJ12790"	"oPFJ12790"	4900	27840	120	102	102	26	70	72	13	74	59	0	198	194	55	124	125	18	84	77	0	0.432	0.457	0.393	0.383	2.336	0.322	0.339	120	448	106	102	-1.209	32	74	32	70	0
1	21	19	"PFJ12792"	"oPFJ12792"	5100	27840	120	101	105	27	72	74	16	76	46	0	238	225	67	124	127	20	84	80	0	0.254	0.327	0.273	0.300	2.494	0.239	0.300	120	563	143	134	-1.975	29	114	33	101	0
1	22	19	"PFK12895"	"oPFK12895"	5350	27820	150	73	74	15	71	72	16	18	5	0	125	126	22	125	129	44	3	0	0	100000.000	3.000	1.000	0.810	3.502	0.080	0.059	156	916	2	4	16.610	2	0	3	1	-50
1	1	20	"PFF72440"	"oPFF72440"	1280	28010	120	1149	1073	485	67	67	12	100	100	0	1424	1339	579	119	121	17	96	95	0	0.829	0.825	0.848	0.839	2.276	0.805	0.862	120	506	2387	2226	-0.270	1082	1305	1006	1220	0
1	2	20	"PFH0004"	"oPFH0004"	1470	28010	110	653	762	1316	67	76	92	93	88	0	492	460	155	117	129	139	90	71	0	1.563	2.026	1.570	1.611	2.054	7.299	0.227	80	539	961	1038	0.644	586	375	695	343	0
1	3	20	"PFD66983"	"oPFD66983"	1670	28010	110	92	92	22	67	68	15	63	35	0	141	138	28	116	119	20	51	26	0	1.000	1.136	0.918	0.953	4.165	0.863	0.105	80	549	50	47	0.000	25	25	25	22	0
1	4	20	"PFBL B0087"	"oPFBLOB0087"	1900	28000	150	73	75	15	69	70	16	26	4	0	123	124	25	118	120	17	29	13	0	0.800	1.000	0.661	0.703	3.243	0.103	0.005	156	729	9	12	-0.322	4	5	6	6	-50
1	5	20	"PFBL B0089"	"oPFBLOB0089"	2050	28010	110	142	139	39	70	71	19	87	75	0	185	186	45	119	121	17	88	81	0	1.091	1.030	0.967	0.941	2.623	0.912	0.447	80	366	138	136	0.126	72	66	69	67	0
1	6	20	"PFL0045"	"oPFL0045"	2220	28020	120	316	298	117	69	70	13	94	90	0	733	672	263	119	121	17	94	93	0	0.402	0.414	0.414	0.395	2.126	0.394	0.836	120	568	861	782	-1.314	247	614	229	553	0
1	7	20	"PFF72441"	"oPFF72441"	2470	28020	150	71	71	13	67	69	14	19	4	0	117	120	20	117	118	17	18	7	0	100000.000	1.333	0.631	0.715	3.347	0.110	0.006	156	704	4	7	16.610	4	0	4	3	-50
1	8	20	"PFBL B0090"	"oPFBLOB0090"	2620	28020	120	667	601	255	69	70	14	97	95	0	415	407	141	119	121	17	92	92	0	2.020	1.847	1.953	1.690	2.119	1.977	0.777	120	523	894	820	1.015	598	296	532	288	0
1	9	20	"PFD66986"	"oPFD66986"	2890	28010	150	74	77	16	71	72	13	28	9	0	120	122	21	120	122	17	17	5	0	100000.000	3.000	1.000	0.970	3.550	0.120	0.005	156	655	3	8	16.610	3	0	6	2	-50
1	10	20	"PFL0049"	"oPFL0049"	3030	28080	150	71	74	16	71	72	14	22	8	0	121	121	21	120	122	19	17	5	0	0.000	3.000	0.592	0.558	3.330	39.282	0.000	156	448	1	4	Error	0	1	3	1	-50
1	11	20	"PFK12897"	"oPFK12897"	3190	28050	150	76	79	17	72	73	15	27	10	0	119	124	27	122	123	20	19	7	0	-1.333	3.500	0.600	0.617	3.832	0.131	0.006	156	496	1	9	Error	4	-3	7	2	-50
1	12	20	"PFF72442"	"oPFF72442"	3360	28020	120	683	635	251	73	74	14	98	98	0	470	450	170	124	126	19	94	90	0	1.763	1.724	1.790	1.783	2.074	1.760	0.802	120	445	956	888	0.818	610	346	562	326	0
1	13	20	"PFF72443"	"oPFF72443"	3560	28020	120	264	250	91	73	75	15	93	87	0	439	404	149	126	128	19	91	89	0	0.610	0.637	0.617	0.607	2.346	0.581	0.734	120	527	504	455	-0.713	191	313	177	278	0
1	14	20	"PFBL B0094"	"oPFBLOB0094"	3750	28020	120	1442	1243	533	73	74	14	100	100	0	1668	1435	647	124	126	20	95	95	0	0.887	0.892	0.898	0.939	2.495	0.857	0.851	120	499	2913	2481	-0.174	1369	1544	1170	1311	0
1	15	20	"PFH0026"	"oPFH0026"	3930	28020	120	181	180	47	70	72	14	96	96	0	174	180	40	123	125	19	85	64	0	2.176	1.930	1.895	2.030	2.387	1.892	0.400	120	538	162	167	1.122	111	51	110	57	0
1	16	20	"PFD67003"	"oPFD67003"	4130	28030	120	172	169	54	68	70	13	92	89	0	439	427	142	122	123	20	95	92	0	0.328	0.331	0.344	0.314	2.221	0.294	0.659	120	542	421	406	-1.608	104	317	101	305	0
1	17	20	"PFM60515"	"oPFM60515"	4310	28030	80	75	76	13	69	70	12	25	9	0	134	138	39	121	123	18	46	30	0	0.462	0.412	0.261	0.326	2.981	0.010	0.000	52	274	19	24	-1.115	6	13	7	17	0
1	18	20	"PFL0099"	"oPFL0099"	4500	28030	120	1857	1631	677	68	70	14	100	100	0	2027	1804	773	121	123	19	98	98	0	0.939	0.929	0.923	0.948	2.206	0.892	0.816	120	571	3695	3246	-0.091	1789	1906	1563	1683	0
1	19	20	"PFJ12808"	"oPFJ12808"	4690	28030	110	195	190	62	70	72	21	90	83	0	213	206	60	122	124	22	85	76	0	1.374	1.429	1.285	1.320	2.605	1.331	0.545	80	508	216	204	0.458	125	91	120	84	0
1	20	20	"PFBL B0145"	"oPFBLOB0145"	4900	28030	110	218	208	82	71	74	19	90	83	0	245	238	75	123	126	26	87	80	0	1.205	1.191	1.000	1.003	2.432	1.038	0.576	80	510	269	252	0.269	147	122	137	115	0
1	21	20	"PFBL B0149"	"oPFBLOB0149"	5090	28030	130	170	170	49	73	74	15	95	91	0	183	180	45	122	125	24	79	60	0	1.590	1.672	1.628	1.497	2.166	1.435	0.469	120	561	158	155	0.669	97	61	97	58	0
1	22	20	"PFI17700"	"oPFI17700"	5280	28040	120	225	218	69	71	72	14	95	92	0	452	433	156	121	123	16	95	93	0	0.465	0.471	0.488	0.456	2.361	0.409	0.720	120	579	485	459	-1.104	154	331	147	312	0
1	1	21	"PFI17702"	"oPFI17702"	1270	28210	110	773	719	339	67	69	28	97	93	0	690	646	277	119	124	57	91	88	0	1.236	1.237	1.242	1.193	2.447	1.153	0.857	80	535	1277	1179	0.306	706	571	652	527	0
1	2	21	"PFG0046"	"oPFG0046"	1480	28220	110	101	109	53	67	77	93	5	2	0	266	263	91	117	131	146	53	6	0	0.228	0.288	0.242	0.233	2.515	0.434	0.856	80	554	183	188	-2.132	34	149	42	146	0
1	3	21	"PFBL B0151"	"oPFBLOB0151"	1670	28210	110	538	534	384	66	68	20	95	93	0	392	557	846	116	118	24	87	85	0	1.710	1.061	1.550	1.355	2.148	0.588	0.613	80	558	748	909	0.774	472	276	468	441	0
1	4	21	"PFG0047"	"oPFG0047"	1850	28220	110	131	129	35	66	68	20	90	71	0	160	159	40	115	118	25	71	43	0	1.444	1.432	1.291	1.454	2.885	1.101	0.335	80	482	110	107	0.531	65	45	63	44	0
1	5	21	"PFD67004"	"oPFD67004"	2040	28210	110	251	244	105	68	72	31	86	81	0	285	256	92	118	123	36	81	80	0	1.096	1.275	1.105	0.932	2.510	1.206	0.723	80	518	350	314	0.132	183	167	176	138	0
1	6	21	"PFL0107"	"oPFL0107"	2240	28220	120	213	205	67	68	72	28	89	84	0	210	214	63	118	123	35	82	67	0	1.576	1.427	1.473	1.556	2.181	1.344	0.642	120	548	237	233	0.656	145	92	137	96	0
1	7	21	"PFM60519"	"oPFM60519"	2430	28220	120	437	398	182	66	67	14	92	90	0	526	464	208	113	116	16	87	85	0	0.898	0.946	0.925	0.861	2.373	0.915	0.783	120	500	784	683	-0.155	371	413	332	351	0
1	8	21	"PFI17707"	"oPFI17707"	2610	28210	110	315	281	126	68	70	18	91	85	0	325	315	124	115	118	26	83	83	0	1.176	1.065	1.091	0.986	2.005	1.001	0.738	80	494	457	413	0.234	247	210	213	200	0
1	9	21	"PFBL B0154"	"oPFBLOB0154"	2810	28220	120	1792	1600	792	71	72	16	98	96	0	2889	2509	1190	119	122	25	99	96	0	0.621	0.640	0.648	0.630	2.398	0.618	0.846	120	564	4491	3919	-0.687	1721	2770	1529	2390	0
1	10	21	"PFM60520"	"oPFM60520"	2990	28220	120	221	217	76	71	72	13	93	90	0	244	234	79	118	121	20	88	83	0	1.190	1.259	1.185	1.216	2.078	1.149	0.655	120	403	276	262	0.252	150	126	146	116	0
1	11	21	"PFBL B0158"	"oPFBLOB0158"	3190	28220	120	251	245	96	70	72	16	94	89	0	607	578	207	118	120	17	95	95	0	0.370	0.380	0.380	0.368	2.341	0.362	0.760	120	401	670	635	-1.434	181	489	175	460	0
1	12	21	"PFI17709"	"oPFI17709"	3370	28220	120	1591	1404	650	72	73	16	99	95	0	1133	1027	412	122	123	18	94	94	0	1.502	1.472	1.467	1.333	2.115	1.553	0.866	120	518	2530	2237	0.587	1519	1011	1332	905	0
1	13	21	"PFG0048"	"oPFG0048"	3570	28220	120	8720	7552	3273	74	76	16	100	100	0	2910	2630	1049	123	126	20	98	97	0	3.102	2.983	3.053	2.917	2.123	3.227	0.855	120	511	11433	9985	1.633	8646	2787	7478	2507	0
1	14	21	"PFM60526"	"oPFM60526"	3760	28220	120	737	643	282	75	77	16	95	94	0	666	615	241	125	128	20	91	91	0	1.224	1.159	1.175	0.958	2.247	1.161	0.835	120	535	1203	1058	0.291	662	541	568	490	0
1	15	21	"PFM60528"	"oPFM60528"	3950	28220	120	670	584	240	72	74	14	95	93	0	518	467	165	125	127	18	90	88	0	1.522	1.497	1.539	1.376	2.085	1.585	0.798	120	530	991	854	0.606	598	393	512	342	0
1	16	21	"PFL0111"	"oPFL0111"	4120	28220	120	132	131	40	71	72	16	82	75	0	182	181	51	124	126	18	77	66	0	1.052	1.053	1.014	0.924	2.463	0.838	0.373	120	506	119	117	0.073	61	58	60	57	0
1	17	21	"E598_1c"	"E598_1c"	4330	28190	150	78	79	16	69	70	14	36	14	0	111	113	21	122	124	20	8	1	0	-0.818	-1.111	0.800	0.799	4.641	10.759	0.002	156	719	-2	1	Error	9	-11	10	-9	-50
1	18	21	"E598_1e"	"E598_1e"	4520	28240	150	80	79	16	69	71	14	40	12	0	111	112	19	122	124	18	7	0	0	-1.000	-1.000	0.909	0.714	3.712	22.079	0.001	156	659	0	0	Error	11	-11	10	-10	-50
1	19	21	"E598_1g"	"E598_1g"	4710	28230	150	70	71	12	70	74	24	3	0	0	105	105	21	123	129	77	0	0	0	0.000	-0.056	0.375	0.394	2.972	0.246	0.012	156	578	-18	-17	Error	0	-18	1	-18	-50
1	20	21	"E598_1i"	"E598_1i"	4880	28220	110	13440	12262	4846	73	98	300	100	100	0	6473	5704	2473	124	164	423	97	93	0	2.105	2.184	2.169	2.283	2.145	2.153	0.855	80	415	19716	17769	1.074	13367	6349	12189	5580	0
1	21	21	"F48446_9a"	"F48446_9a"	5130	28220	150	70	72	15	73	91	254	0	0	0	111	112	21	122	151	358	0	0	0	0.273	0.100	0.727	0.720	3.974	0.121	0.007	156	579	-14	-11	-1.874	-3	-11	-1	-10	-50
1	22	21	"F48446_9c"	"F48446_9c"	5280	28230	150	73	72	15	69	71	14	17	6	0	105	105	21	120	121	16	7	1	0	-0.267	-0.200	0.400	0.560	4.549	0.068	0.002	156	679	-11	-12	Error	4	-15	3	-15	-50
1	1	22	"I12861_2g"	"I12861_2g"	1290	28400	110	98	99	25	66	68	19	68	41	0	142	135	33	116	120	45	18	1	0	1.231	1.737	1.122	1.289	3.985	0.841	0.186	80	584	58	52	0.300	32	26	33	19	0
1	2	22	"I12861_2i"	"I12861_2i"	1480	28400	110	161	154	47	67	68	13	91	88	0	189	188	58	116	117	17	80	76	0	1.288	1.208	1.268	1.204	3.078	1.001	0.484	80	491	167	159	0.365	94	73	87	72	0
1	3	22	"J512_2a"	"J512_2a"	1640	28470	150	66	68	12	66	83	458	0	0	0	108	110	18	117	124	147	0	0	0	0.000	-0.286	0.600	0.608	3.120	0.116	0.006	156	976	-9	-5	Error	0	-9	2	-7	-50
1	4	22	"J512_2c"	"J512_2c"	1850	28400	150	69	71	14	66	68	18	16	3	0	105	106	17	117	119	23	3	1	0	-0.250	-0.455	0.643	0.617	3.524	163.302	0.000	156	856	-9	-6	Error	3	-12	5	-11	-50
1	5	22	"J512_2e"	"J512_2e"	2060	28410	150	71	72	14	67	69	23	9	0	0	108	108	21	119	122	29	2	0	0	-0.364	-0.455	0.688	0.618	3.456	0.298	0.044	156	929	-7	-6	Error	4	-11	5	-11	-50
1	6	22	"J512_2g"	"J512_2g"	2310	28410	150	66	67	13	67	68	13	13	3	0	110	111	19	118	120	17	9	1	0	0.125	0.000	0.545	0.506	3.388	0.064	0.001	156	776	-9	-7	-3.000	-1	-8	0	-7	-50
1	7	22	"M40872_8a"	"M40872_8a"	2460	28440	150	66	68	13	66	67	12	16	4	0	102	102	18	116	117	17	4	0	0	0.000	-0.143	0.417	0.487	3.563	0.044	0.002	156	745	-14	-12	Error	0	-14	2	-14	-50
1	8	22	"M40872_8c"	"M40872_8c"	2620	28450	150	66	67	12	67	68	14	12	2	0	106	105	19	115	117	23	5	0	0	0.111	0.000	0.500	0.485	3.204	0.137	0.009	156	843	-10	-10	-3.170	-1	-9	0	-10	-50
1	9	22	"M40872_8e"	"M40872_8e"	2810	28430	150	71	73	16	67	68	12	27	8	0	99	101	18	117	118	18	2	0	0	-0.222	-0.375	0.458	0.473	3.467	11.567	0.003	156	816	-14	-10	Error	4	-18	6	-16	-50
1	10	22	"M40872_8g"	"M40872_8g"	3010	28430	150	73	74	14	68	69	13	28	7	0	104	106	22	118	121	20	5	2	0	-0.357	-0.500	0.682	0.705	3.911	26.626	0.001	156	844	-9	-6	Error	5	-14	6	-12	-50
1	11	22	"M40872_8i"	"M40872_8i"	3180	28400	110	225	211	66	68	70	17	95	90	0	196	188	56	118	121	22	80	76	0	2.013	2.043	1.632	1.684	2.223	1.689	0.576	80	479	235	213	1.009	157	78	143	70	0
1	12	22	"EMPTY"	"EMPTY"	3380	28410	100	131	142	58	67	70	15	88	73	0	197	208	85	120	123	19	80	65	0	0.831	0.852	0.784	0.798	3.047	0.665	0.489	80	461	141	163	-0.267	64	77	75	88	0
1	13	22	"EMPTY"	"EMPTY"	3570	28410	150	88	114	61	70	72	16	51	37	0	143	179	84	122	124	19	50	40	0	0.857	0.772	0.736	0.717	3.242	0.695	0.567	156	848	39	101	-0.222	18	21	44	57	-50
1	14	22	"EMPTY"	"EMPTY"	3760	28410	100	164	207	109	70	72	16	95	87	0	236	294	151	122	124	18	92	88	0	0.825	0.797	0.803	0.785	2.047	0.730	0.759	80	461	208	309	-0.278	94	114	137	172	0
1	15	22	"EMPTY"	"EMPTY"	3950	28420	90	172	193	70	70	72	14	100	96	0	267	281	89	122	124	18	96	94	0	0.703	0.774	0.748	0.834	2.584	0.714	0.597	52	395	247	282	-0.507	102	145	123	159	0
1	16	22	"EMPTY"	"EMPTY"	4130	28410	110	164	236	155	72	73	16	95	85	0	224	337	214	123	125	22	88	76	0	0.911	0.766	0.754	0.817	2.233	0.710	0.775	80	562	193	378	-0.135	92	101	164	214	0
1	17	22	"EMPTY"	"EMPTY"	4330	28420	90	149	157	43	70	71	14	98	92	0	234	247	76	123	124	22	98	94	0	0.712	0.702	0.705	0.712	1.958	0.617	0.561	52	414	190	211	-0.491	79	111	87	124	0
1	18	22	"EMPTY"	"EMPTY"	4510	28420	90	158	162	61	69	70	14	96	94	0	203	234	150	124	125	19	84	78	0	1.127	0.845	0.875	0.860	2.948	0.337	0.192	52	373	168	203	0.172	89	79	93	110	0
1	19	22	"EMPTY"	"EMPTY"	4720	28420	150	69	70	13	70	71	17	7	2	0	123	123	18	123	125	25	5	0	0	100000.000	0.000	0.594	0.549	3.526	0.434	0.223	156	767	-1	0	16.610	-1	0	0	0	-50
1	20	22	"EMPTY"	"EMPTY"	4890	28380	150	71	73	19	71	87	236	0	0	0	124	128	53	123	148	333	0	0	0	0.000	0.400	0.907	0.895	4.120	0.702	0.899	156	670	1	7	Error	0	1	2	5	-50
1	21	22	"EMPTY"	"EMPTY"	5090	28420	150	69	70	14	69	82	219	0	0	0	123	123	15	121	141	307	0	0	0	0.000	0.500	0.887	0.824	3.350	0.034	0.007	156	775	2	3	Error	0	2	1	2	-50
1	22	22	"EMPTY"	"EMPTY"	5280	28420	150	66	69	14	68	69	13	16	6	0	119	121	17	120	122	29	5	0	0	2.000	1.000	0.871	0.860	3.432	0.033	0.000	156	875	-3	2	1.000	-2	-1	1	1	-50
2	1	1	"PFA0116"	"A23157_2"	5930	24550	140	710	704	271	68	69	12	100	100	0	488	487	162	124	125	16	99	98	0	1.764	1.752	1.774	1.793	1.476	1.812	0.858	156	822	1006	999	0.819	642	364	636	363	0
2	2	1	"PFA0048"	"A14801_13"	6130	24560	150	1382	1334	668	70	71	16	94	92	0	653	644	271	123	125	17	94	93	0	2.475	2.426	2.508	2.071	2.282	2.642	0.809	156	658	1842	1785	1.308	1312	530	1264	521	0
2	3	1	"PFA0211"	"A8109_3"	6320	24560	150	1155	987	503	68	71	16	95	94	0	1136	1010	453	121	122	17	95	95	0	1.071	1.034	1.051	0.954	2.080	1.084	0.806	156	622	2102	1808	0.099	1087	1015	919	889	0
2	4	1	"PFA0021"	"A11962_3"	6500	24560	150	193	195	53	68	70	14	97	96	0	192	192	43	119	121	18	90	79	0	1.712	1.740	1.852	1.766	2.282	1.806	0.472	156	596	198	200	0.776	125	73	127	73	0
2	5	1	"PFA0164"	"A3310_6"	6700	24560	160	325	302	121	67	69	13	93	91	0	336	315	118	118	120	18	86	85	0	1.183	1.193	1.138	1.077	2.372	1.133	0.758	208	701	476	432	0.243	258	218	235	197	0
2	6	1	"PFA0033"	"A13725_2"	6890	24560	140	206	202	61	66	68	12	95	92	0	510	470	176	118	120	19	93	90	0	0.357	0.386	0.363	0.398	1.988	0.330	0.707	156	535	532	488	-1.485	140	392	136	352	0
2	7	1	"PFB0041"	"B180"	7070	24560	150	493	463	184	67	68	13	98	98	0	410	407	144	118	120	20	94	92	0	1.459	1.370	1.334	1.340	1.726	1.305	0.750	156	644	718	685	0.545	426	292	396	289	0
2	8	1	"PFB0043"	"B186"	7270	24560	150	411	385	142	68	69	12	96	94	0	510	483	176	119	121	18	93	91	0	0.877	0.871	0.848	0.854	1.842	0.795	0.781	156	651	734	681	-0.189	343	391	317	364	0
2	9	1	"PFB0048"	"B197"	7460	24570	150	204	193	59	69	70	13	94	91	0	753	700	219	118	119	16	96	96	0	0.213	0.213	0.221	0.197	1.663	0.201	0.743	156	590	770	706	-2.234	135	635	124	582	0
2	10	1	"PFB0056"	"B218"	7640	24560	150	332	310	114	68	69	13	95	95	0	5835	5111	2358	117	123	77	100	100	0	0.046	0.048	0.048	0.049	1.605	0.042	0.805	156	603	5982	5236	-4.437	264	5718	242	4994	0
2	11	1	"PFB0059"	"B241"	7840	24560	190	117	122	38	68	69	12	83	75	0	177	181	50	119	122	59	48	10	0	0.845	0.871	0.850	0.788	2.603	0.178	0.116	256	1053	107	116	-0.243	49	58	54	62	0
2	12	1	"PFB0069"	"B270"	8020	24560	150	149	151	32	70	71	13	99	95	0	277	274	65	120	122	16	96	95	0	0.503	0.526	0.496	0.526	1.885	0.423	0.552	156	611	236	235	-0.991	79	157	81	154	0
2	13	1	"PFB0161"	"B471"	8220	24560	150	680	635	211	71	72	13	98	98	0	520	500	156	121	124	17	96	95	0	1.526	1.488	1.486	1.485	1.689	1.492	0.818	156	669	1008	943	0.610	609	399	564	379	0
2	14	1	"PFB0183"	"B508"	8400	24560	150	155	157	30	72	75	16	99	96	0	278	278	62	123	126	18	98	97	0	0.535	0.548	0.536	0.550	1.828	0.439	0.532	156	646	238	240	-0.901	83	155	85	155	0
2	15	1	"PFB0185"	"B511"	8600	24560	150	285	279	74	75	76	16	98	97	0	320	314	71	125	127	20	97	96	0	1.077	1.079	1.063	1.094	1.484	1.023	0.743	156	678	405	393	0.107	210	195	204	189	0
2	16	1	"PFB0199"	"B537"	8790	24560	150	214	212	55	75	76	16	97	96	0	516	511	174	127	129	20	97	95	0	0.357	0.357	0.359	0.366	1.583	0.297	0.728	156	689	528	521	-1.485	139	389	137	384	0
2	17	1	"PFB0205"	"B549"	8970	24560	150	770	746	205	76	78	18	100	100	0	642	621	146	128	132	22	98	98	0	1.350	1.359	1.339	1.368	1.443	1.341	0.810	156	771	1208	1163	0.433	694	514	670	493	0
2	18	1	"PFB0211"	"B556"	9170	24560	150	8004	7322	3427	73	76	16	100	100	0	5285	4756	2164	127	130	21	100	100	0	1.538	1.566	1.571	1.578	1.685	1.588	0.871	156	715	13089	11878	0.621	7931	5158	7249	4629	0
2	19	1	"PFC0047"	"C187"	9350	24560	150	1490	1454	468	71	73	14	100	100	0	904	865	259	125	126	18	99	99	0	1.822	1.869	1.860	1.917	1.606	1.890	0.839	156	696	2198	2123	0.865	1419	779	1383	740	0
2	20	1	"PFC0049"	"C191"	9550	24560	150	1054	1051	371	70	72	13	100	100	0	619	590	155	124	126	17	99	98	0	1.988	2.105	2.102	2.088	1.338	2.200	0.825	156	650	1479	1447	0.991	984	495	981	466	0
2	21	1	"PFC0053"	"C199"	9730	24560	160	144	147	33	71	75	38	87	46	0	301	302	83	126	283	1568	0	0	0	0.417	0.432	0.415	0.431	1.982	0.358	0.613	208	759	248	252	-1.261	73	175	76	176	0
2	22	1	"PFC0064"	"C230"	9940	24570	140	135	137	36	71	76	38	72	39	0	183	186	45	129	250	1382	0	0	0	1.185	1.158	1.200	1.291	2.654	0.854	0.364	156	789	118	123	0.245	64	54	66	57	0
2	1	2	"PFC0067"	"C234"	5940	24740	150	1602	1483	490	69	69	13	99	98	0	991	949	316	123	124	17	96	96	0	1.766	1.712	1.690	1.702	1.751	1.727	0.840	156	668	2401	2240	0.821	1533	868	1414	826	0
2	2	2	"PFC0074"	"C249"	6130	24740	140	127	130	35	70	72	18	89	73	0	214	214	56	120	121	17	92	89	0	0.606	0.638	0.614	0.594	2.332	0.522	0.466	156	401	151	154	-0.722	57	94	60	94	0
2	3	2	"PFK0421"	"Kn479_3"	6320	24740	140	123	125	31	71	72	17	90	74	0	308	311	73	119	120	17	98	98	0	0.275	0.281	0.270	0.274	2.144	0.236	0.445	156	365	241	246	-1.862	52	189	54	192	0
2	4	2	"PFK0499"	"Kn722_1"	6510	24740	140	190	191	57	71	72	17	96	94	0	316	302	100	118	121	17	94	93	0	0.601	0.652	0.631	0.664	1.891	0.552	0.649	156	320	317	304	-0.735	119	198	120	184	0
2	5	2	"PFK0529"	"Kn862_1"	6690	24730	150	1505	1465	614	72	73	18	99	99	0	837	824	282	119	120	17	100	98	0	1.996	1.976	1.969	1.909	1.680	2.046	0.769	156	324	2151	2098	0.997	1433	718	1393	705	0
2	6	2	"PFK0159"	"Kn1106_2"	6880	24730	150	94	97	22	69	71	14	73	45	0	144	146	31	118	120	17	63	35	0	0.962	1.000	0.772	0.803	3.232	0.531	0.115	156	378	51	56	-0.057	25	26	28	28	-50
2	7	2	"PFK0179"	"Kn1255_4"	7080	24740	150	1321	1369	627	69	72	15	100	100	0	964	974	363	120	122	20	98	97	0	1.483	1.522	1.492	1.546	1.631	1.579	0.826	156	401	2096	2154	0.569	1252	844	1300	854	0
2	8	2	"PFK0266"	"Kn2144_2"	7270	24740	150	339	329	122	72	75	15	94	91	0	495	475	156	123	126	22	95	95	0	0.718	0.730	0.715	0.689	1.871	0.662	0.741	156	345	639	609	-0.478	267	372	257	352	0
2	9	2	"PFK1250"	"Ks8_1"	7450	24740	150	302	296	75	72	73	14	100	100	0	300	305	67	119	123	20	100	99	0	1.271	1.204	1.196	1.207	1.519	1.218	0.687	156	357	411	410	0.346	230	181	224	186	0
2	10	2	"PFK0668"	"Ks13_2"	7650	24740	150	323	317	114	69	71	13	96	94	0	348	343	105	116	124	96	88	67	0	1.095	1.093	1.090	1.055	1.663	1.027	0.713	156	377	486	475	0.131	254	232	248	227	0
2	11	2	"PFK0833"	"Ks25_5"	7850	24740	150	219	215	67	68	70	12	94	94	0	214	212	62	116	126	106	44	1	0	1.541	1.531	1.425	1.498	2.267	1.536	0.470	156	309	249	243	0.624	151	98	147	96	0
2	12	2	"PFK0849"	"Ks26_17"	8020	24750	150	97	100	21	70	72	13	78	51	0	237	237	53	119	120	16	97	96	0	0.229	0.254	0.232	0.236	2.534	0.167	0.222	156	354	145	148	-2.128	27	118	30	118	0
2	13	2	"PFK0898"	"Ks31_1"	8230	24740	150	347	329	121	71	73	14	93	91	0	337	324	96	120	121	17	93	92	0	1.272	1.265	1.302	1.201	1.980	1.253	0.685	156	355	493	462	0.347	276	217	258	204	0
2	14	2	"PFK0968"	"Ks42_6"	8410	24750	150	126	127	31	72	75	17	91	76	0	261	258	65	120	124	19	96	90	0	0.383	0.399	0.396	0.410	2.224	0.312	0.459	156	325	195	193	-1.385	54	141	55	138	0
2	15	2	"PFK1224"	"Ks83_19"	8600	24740	150	126	128	31	74	76	17	89	76	0	162	161	35	121	125	23	69	45	0	1.268	1.350	1.182	1.234	2.524	1.019	0.265	156	375	93	94	0.343	52	41	54	40	-50
2	16	2	"PFK1246"	"Ks89_2"	8790	24750	150	144	141	36	77	79	19	88	71	0	233	232	49	123	128	24	96	91	0	0.609	0.587	0.579	0.542	2.386	0.529	0.440	156	461	177	173	-0.715	67	110	64	109	0
2	17	2	"PFK1245"	"Ks89_10"	8990	24770	80	140	142	35	80	84	22	90	71	0	172	181	42	129	135	26	73	38	0	1.395	1.192	1.179	1.353	2.979	0.767	0.161	52	255	103	114	0.481	60	43	62	52	0
2	18	2	"PFK1268"	"Ks97_1"	9160	24750	150	345	359	113	77	80	18	100	100	0	293	305	95	128	133	23	99	96	0	1.624	1.593	1.663	1.676	1.742	1.520	0.628	156	487	433	459	0.700	268	165	282	177	0
2	19	2	"PFK0567"	"Ks101_10"	9360	24750	150	323	320	76	74	76	15	99	99	0	513	503	118	127	129	19	100	100	0	0.645	0.654	0.663	0.654	1.508	0.616	0.788	156	436	635	622	-0.632	249	386	246	376	0
2	20	2	"PFK0617"	"Ks117_4"	9560	24750	140	188	183	52	73	74	14	91	90	0	229	221	64	126	128	19	87	83	0	1.117	1.158	1.119	1.043	2.787	0.893	0.431	156	355	218	205	0.159	115	103	110	95	0
2	21	2	"PFK0689"	"Ks157_11"	9740	24750	150	470	460	157	79	92	60	94	91	0	1685	1586	591	137	533	2404	2	0	0	0.253	0.263	0.263	0.267	1.672	0.034	0.124	156	372	1939	1830	-1.985	391	1548	381	1449	0
2	22	2	"PFK0731"	"Ks186_10"	9930	24750	150	20712	21532	9662	78	89	48	100	100	0	65535	63612	5464	151	368	1781	100	100	82	0.316	0.338	0.318	0.296	1.808	0.370	0.729	156	684	86018	84915	-1.664	20634	65384	21454	63461	0
2	1	3	"PFK0746"	"Ks202_1"	5940	24930	150	412	404	93	69	72	18	100	100	0	1891	1780	438	123	126	19	100	100	0	0.194	0.202	0.204	0.201	1.385	0.188	0.846	156	710	2111	1992	-2.366	343	1768	335	1657	0
2	2	3	"PFK0750"	"Ks202_4"	6130	24930	150	152	154	42	71	75	20	91	85	0	286	275	67	121	124	20	95	94	0	0.491	0.539	0.516	0.522	1.859	0.507	0.603	156	436	246	237	-1.026	81	165	83	154	0
2	3	3	"PFK0747"	"Ks202_10"	6320	24930	150	127	132	31	71	72	18	93	78	0	496	483	165	120	122	18	96	94	0	0.149	0.168	0.166	0.170	2.178	0.137	0.456	156	389	432	424	-2.747	56	376	61	363	0
2	4	3	"PFK0766"	"Ks212_4"	6510	24920	150	828	835	274	72	73	20	100	100	0	520	525	141	120	121	17	100	99	0	1.890	1.884	1.899	1.860	1.514	1.859	0.808	156	371	1156	1168	0.918	756	400	763	405	0
2	5	3	"PFA0029"	"A12706_1"	6690	24920	150	4224	5043	2964	72	74	20	100	100	0	4709	6936	4104	119	120	17	100	100	0	0.905	0.729	0.703	0.724	1.370	0.693	0.884	156	406	8742	11788	-0.145	4152	4590	4971	6817	0
2	6	3	"PFA0034"	"A13725_4"	6890	24920	150	1342	1256	349	70	72	15	100	100	0	1543	1478	328	119	120	17	100	100	0	0.893	0.873	0.875	0.847	1.369	0.863	0.823	156	480	2696	2545	-0.163	1272	1424	1186	1359	0
2	7	3	"PFA0036"	"A13725_6"	7090	24930	150	673	642	197	69	71	14	100	100	0	602	583	173	119	121	17	98	98	0	1.251	1.235	1.269	1.254	1.612	1.248	0.846	156	413	1087	1037	0.323	604	483	573	464	0
2	8	3	"PFA0038"	"A13725_9"	7270	24930	150	219	217	53	71	73	14	98	96	0	393	396	87	122	124	20	99	98	0	0.546	0.533	0.553	0.518	1.999	0.495	0.674	156	352	419	420	-0.873	148	271	146	274	0
2	9	3	"PFA0041"	"A14195_3"	7450	24920	150	90	93	26	71	73	13	58	34	0	129	132	28	120	122	19	34	17	0	2.111	1.833	1.102	1.179	3.288	0.481	0.028	156	453	28	34	1.078	19	9	22	12	-50
2	10	3	"PFA0043"	"A14263_1"	7660	24930	150	456	445	157	70	73	16	100	99	0	392	383	122	117	119	17	94	94	0	1.404	1.410	1.413	1.400	1.658	1.415	0.781	156	543	661	641	0.489	386	275	375	266	0
2	11	3	"PFA0063"	"A14801_9"	7840	24920	150	97	102	26	69	72	17	71	41	0	135	137	33	116	119	16	52	32	0	1.474	1.571	1.293	1.283	3.729	1.092	0.100	156	447	47	54	0.559	28	19	33	21	-50
2	12	3	"PFA0065"	"A15774_2"	8040	24930	140	103	106	25	70	71	14	82	53	0	168	169	41	116	123	100	10	0	0	0.635	0.679	0.721	0.626	3.066	0.449	0.238	156	380	85	89	-0.656	33	52	36	53	0
2	13	3	"PFA0067"	"A16096_5"	8220	24930	160	161	159	39	70	71	14	95	93	0	193	200	36	116	123	103	26	0	0	1.182	1.060	1.102	1.049	2.089	0.310	0.100	208	355	168	173	0.241	91	77	89	84	0
2	14	3	"PFA0071"	"A16972_1"	8400	24920	150	92	97	26	69	72	14	62	42	0	130	134	28	117	119	16	44	26	0	1.769	1.647	1.053	1.028	4.364	0.986	0.075	156	361	36	45	0.823	23	13	28	17	-50
2	15	3	"PFA0073"	"A1700_2"	8590	24920	150	92	93	29	70	73	15	58	35	0	125	129	26	117	120	19	35	16	0	2.750	1.917	1.192	1.231	3.302	0.990	0.092	156	484	30	35	1.459	22	8	23	12	-50
2	16	3	"PFA0076"	"A1700_6"	8780	24930	150	152	155	36	71	74	16	97	94	0	247	247	47	119	122	22	98	94	0	0.633	0.656	0.635	0.622	1.995	0.603	0.598	156	573	209	212	-0.660	81	128	84	128	0
2	17	3	"PFA0109"	"A22053_4"	8970	24930	150	190	193	41	73	75	17	100	100	0	200	206	38	120	123	20	97	89	0	1.462	1.395	1.372	1.467	1.812	1.384	0.536	156	552	197	206	0.548	117	80	120	86	0
2	18	3	"PFA0112"	"A23157_12"	9170	24930	150	312	306	76	71	74	15	100	99	0	422	424	108	121	123	17	98	98	0	0.801	0.776	0.793	0.792	1.501	0.733	0.814	156	479	542	538	-0.321	241	301	235	303	0
2	19	3	"PFA0114"	"A23157_18"	9370	24930	150	1091	1026	379	71	73	14	98	96	0	853	822	273	122	125	18	97	96	0	1.395	1.364	1.394	1.349	1.732	1.340	0.832	156	470	1751	1655	0.481	1020	731	955	700	0
2	20	3	"PFA0117"	"A23157_8"	9560	24930	140	158	157	39	72	73	14	96	92	0	206	207	45	120	122	18	94	87	0	1.000	0.977	1.045	0.995	1.994	0.944	0.478	156	393	172	172	0.000	86	86	85	87	0
2	21	3	"PFA0123"	"A24704_11"	9740	24940	160	213	211	61	78	90	37	89	82	0	257	258	66	129	328	1562	0	0	0	1.055	1.031	1.067	1.035	2.103	0.977	0.601	208	500	263	262	0.077	135	128	133	129	0
2	22	3	"PFA0126"	"A24704_6"	9980	24960	150	97	103	38	74	83	32	42	17	0	145	153	43	133	161	480	0	0	0	1.917	1.450	1.050	1.178	3.780	0.816	0.344	156	746	35	49	0.939	23	12	29	20	-50
2	1	4	"PFA0154"	"A3310_10"	5920	25100	110	124	123	29	72	77	21	82	61	0	149	149	30	126	130	23	45	18	0	2.261	2.217	1.516	1.604	3.184	1.398	0.059	80	484	75	74	1.177	52	23	51	23	0
2	2	4	"PFA0156"	"A3310_15"	6140	25110	150	156	156	40	72	78	22	96	82	0	335	338	112	123	128	22	94	93	0	0.396	0.391	0.358	0.372	1.903	0.303	0.520	156	461	296	299	-1.336	84	212	84	215	0
2	3	4	"PFA0159"	"A3310_22"	6330	25110	150	315	303	86	70	72	17	99	96	0	281	271	65	121	123	18	95	94	0	1.531	1.553	1.574	1.567	1.564	1.565	0.780	156	405	405	383	0.615	245	160	233	150	0
2	4	4	"PFA0162"	"A3310_32"	6520	25110	150	258	247	70	70	73	17	96	94	0	464	453	123	119	121	18	98	98	0	0.545	0.530	0.526	0.509	1.646	0.492	0.806	156	416	533	511	-0.876	188	345	177	334	0
2	5	4	"PFA0165"	"A3310_7"	6710	25110	150	222	224	69	70	72	16	96	94	0	251	254	67	119	121	17	95	92	0	1.152	1.141	1.117	1.111	1.872	1.096	0.658	156	411	284	289	0.204	152	132	154	135	0
2	6	4	"PFA0168"	"A3920_1"	6890	25120	150	90	95	30	69	71	14	63	34	0	122	125	25	120	121	16	27	12	0	10.500	5.200	1.231	1.104	4.467	3.795	0.013	156	444	23	31	3.392	21	2	26	5	-50
2	7	4	"PFC0075"	"C25"	7090	25110	150	94	97	21	69	71	13	75	48	0	125	127	25	120	121	16	30	16	0	5.000	4.000	1.429	1.371	3.918	1.034	0.049	156	377	30	35	2.322	25	5	28	7	-50
2	8	4	"PFC0079"	"C258"	7270	25110	150	145	148	33	70	71	13	97	94	0	193	197	42	120	121	17	92	84	0	1.027	1.013	1.053	1.042	2.121	0.883	0.475	156	360	148	155	0.039	75	73	78	77	0
2	9	4	"PFC0082"	"C269"	7470	25120	150	112	115	28	71	73	14	87	71	0	235	230	70	119	121	17	89	87	0	0.353	0.396	0.362	0.358	2.204	0.284	0.375	156	518	157	155	-1.500	41	116	44	111	0
2	10	4	"PFC0085"	"C273"	7640	25120	80	114	116	32	74	77	17	76	63	0	147	146	37	118	121	20	59	34	0	1.379	1.500	1.161	1.111	2.900	0.519	0.053	52	272	69	70	0.464	40	29	42	28	0
2	11	4	"PFC0087"	"C277"	7850	25120	150	405	391	142	71	74	17	97	94	0	326	316	100	118	121	19	92	90	0	1.606	1.616	1.553	1.479	2.056	1.654	0.739	156	497	542	518	0.683	334	208	320	198	0
2	12	4	"PFC0090"	"C285"	8040	25120	150	367	355	108	70	72	15	98	97	0	316	309	81	116	123	92	89	63	0	1.485	1.477	1.528	1.482	1.715	1.507	0.784	156	454	497	478	0.570	297	200	285	193	0
2	13	4	"PFC0107"	"C321"	8230	25120	150	127	131	30	68	70	14	96	88	0	180	185	37	113	120	98	21	0	0	0.881	0.875	0.879	0.875	2.533	0.136	0.093	156	398	126	135	-0.183	59	67	63	72	0
2	14	4	"PFC0110"	"C332"	8410	25120	140	98	102	30	68	70	13	82	53	0	218	223	46	114	114	17	98	96	0	0.288	0.312	0.310	0.283	2.595	0.241	0.258	156	390	134	143	-1.794	30	104	34	109	0
2	15	4	"PFC0112"	"C337"	8590	25150	150	79	88	87	70	73	15	33	14	0	135	137	35	116	119	21	45	16	0	0.474	0.857	0.600	0.544	3.268	8.136	0.025	156	564	28	39	-1.078	9	19	18	21	-50
2	16	4	"PFC0114"	"C344"	8830	25130	100	88	91	20	70	73	16	52	26	0	143	143	32	117	122	23	53	27	0	0.692	0.808	0.624	0.741	3.144	0.188	0.030	80	434	44	47	-0.531	18	26	21	26	0
2	17	4	"PFC0116"	"C35"	8990	25120	90	120	122	27	71	74	17	90	73	0	159	169	45	120	122	19	63	50	0	1.256	1.041	0.984	1.141	2.437	0.740	0.162	52	305	88	100	0.329	49	39	51	49	0
2	18	4	"PFC0119"	"C354"	9170	25120	140	235	236	56	71	73	15	100	99	0	207	205	42	121	122	17	94	91	0	1.907	1.964	1.924	2.016	1.963	2.125	0.536	156	510	250	249	0.931	164	86	165	84	0
2	19	4	"PFC0135"	"C394"	9370	25120	150	155	154	37	72	73	13	95	91	0	238	236	64	120	123	17	91	90	0	0.703	0.707	0.696	0.695	2.173	0.599	0.570	156	547	201	198	-0.508	83	118	82	116	0
2	20	4	"PFC0138"	"C41"	9590	25120	120	131	129	39	72	75	15	80	70	0	153	154	40	120	121	17	68	48	0	1.788	1.676	1.271	1.302	2.787	1.316	0.310	120	452	92	91	0.838	59	33	57	34	0
2	21	4	"PFC0140"	"C413"	9780	25130	100	147	150	43	71	74	15	92	87	0	175	175	46	122	123	18	77	63	0	1.434	1.491	1.519	1.409	2.974	1.256	0.312	80	309	129	132	0.520	76	53	79	53	0
2	22	4	"PFC0142"	"C417"	9940	25120	150	164	164	43	71	76	24	92	84	0	329	315	84	123	129	30	93	91	0	0.451	0.484	0.458	0.467	1.765	0.409	0.676	156	658	299	285	-1.147	93	206	93	192	0
2	1	5	"PFC0144"	"C419"	5960	25300	150	136	140	59	71	74	17	91	76	0	296	289	78	122	125	20	92	91	0	0.374	0.413	0.378	0.383	2.082	0.384	0.408	156	720	239	236	-1.421	65	174	69	167	0
2	2	5	"PFC0147"	"C423"	6140	25300	150	372	361	117	71	73	16	99	96	0	373	372	115	122	125	20	96	96	0	1.199	1.160	1.090	1.130	1.699	1.139	0.744	156	437	552	540	0.262	301	251	290	250	0
2	3	5	"PFC0161"	"C449"	6310	25300	150	95	97	25	70	72	16	62	32	0	133	142	86	121	123	18	35	15	0	2.083	1.286	1.118	1.257	4.118	0.091	0.029	156	441	37	48	1.059	25	12	27	21	-50
2	4	5	"PFC0163"	"C453"	6520	25300	140	101	103	24	70	73	16	69	47	0	171	172	42	121	123	18	79	61	0	0.620	0.647	0.600	0.566	3.359	0.395	0.116	156	447	81	84	-0.690	31	50	33	51	0
2	5	5	"PFC0165"	"C46"	6700	25300	140	1285	1259	524	70	72	15	98	98	0	674	641	242	121	122	17	94	94	0	2.197	2.287	2.211	2.192	1.947	2.375	0.808	156	411	1768	1709	1.136	1215	553	1189	520	0
2	6	5	"PFC0168"	"C472"	6900	25300	150	137	138	40	70	72	15	89	84	0	289	276	83	121	122	17	89	88	0	0.399	0.439	0.403	0.403	2.105	0.353	0.555	156	413	235	223	-1.326	67	168	68	155	0
2	7	5	"PFC0171"	"C489"	7090	25300	150	252	244	70	71	75	50	92	85	0	251	244	60	121	122	20	92	89	0	1.392	1.407	1.356	1.312	2.059	1.485	0.628	156	362	311	296	0.477	181	130	173	123	0
2	8	5	"PFC0174"	"C492"	7270	25290	150	107	108	23	70	74	48	27	1	0	134	136	25	119	122	21	41	16	0	2.467	2.235	1.646	1.667	3.948	1.388	0.050	156	389	52	55	1.303	37	15	38	17	-50
2	9	5	"PFD0418"	"D49176_20"	7470	25300	150	308	300	86	72	75	19	97	96	0	383	375	110	118	121	22	96	94	0	0.891	0.887	0.908	0.908	1.949	0.857	0.766	156	524	501	485	-0.167	236	265	228	257	0
2	10	5	"PFD0422"	"D49176_29"	7670	25280	110	125	126	23	73	77	20	91	71	0	154	164	44	117	121	23	67	40	0	1.405	1.128	1.256	1.284	2.501	0.756	0.189	80	420	89	100	0.491	52	37	53	47	0
2	11	5	"PFD0425"	"D49176_32"	7840	25300	140	238	238	57	71	75	20	100	100	0	208	211	40	118	121	22	98	90	0	1.856	1.796	1.812	1.850	1.742	1.892	0.593	156	465	257	260	0.892	167	90	167	93	0
2	12	5	"PFD0428"	"D49176_37"	8010	25280	110	122	125	29	71	75	24	83	55	0	158	162	33	118	121	23	68	42	0	1.275	1.227	1.337	1.193	2.142	1.043	0.280	80	387	91	98	0.350	51	40	54	44	0
2	13	5	"PFD0431"	"D49176_44"	8240	25310	140	274	265	70	70	72	21	94	94	0	345	328	86	114	117	22	94	94	0	0.883	0.911	0.885	0.851	2.011	0.864	0.719	156	484	435	409	-0.179	204	231	195	214	0
2	14	5	"PFD0436"	"D49176_6"	8410	25310	150	193	195	73	67	68	11	99	97	0	976	974	218	108	109	15	100	100	0	0.145	0.148	0.147	0.137	1.711	0.141	0.669	156	382	994	994	-2.784	126	868	128	866	0
2	15	5	"PFD0454"	"D51731_2"	8610	25310	140	239	230	58	68	69	12	98	98	0	232	229	45	112	113	18	98	96	0	1.425	1.385	1.432	1.358	1.791	1.442	0.636	156	401	291	279	0.511	171	120	162	117	0
2	16	5	"PFD0463"	"D53677_1"	8780	25310	150	137	141	30	69	71	14	98	94	0	172	175	34	115	119	20	89	68	0	1.193	1.200	1.172	1.271	2.397	1.081	0.394	156	504	125	132	0.255	68	57	72	60	0
2	17	5	"PFD0467"	"D53677_8"	9000	25310	150	131	132	33	69	72	15	92	88	0	166	170	60	117	119	16	81	67	0	1.265	1.189	1.189	1.296	2.521	0.696	0.235	156	480	111	116	0.339	62	49	63	53	0
2	18	5	"PFD0471"	"D54177_1"	9160	25310	150	160	161	33	71	73	15	100	98	0	188	198	124	121	123	17	92	82	0	1.328	1.169	1.253	1.468	2.307	0.360	0.212	156	480	156	167	0.410	89	67	90	77	0
2	19	5	"PFD0474"	"D54346_3"	9370	25310	140	183	183	45	73	74	14	96	94	0	270	263	63	122	125	17	96	94	0	0.743	0.780	0.774	0.771	1.796	0.683	0.603	156	525	258	251	-0.428	110	148	110	141	0
2	20	5	"PFD0478"	"D56259_1"	9560	25310	150	155	154	41	73	75	13	92	90	0	363	358	105	123	124	17	95	95	0	0.342	0.345	0.327	0.321	1.896	0.303	0.634	156	489	322	316	-1.549	82	240	81	235	0
2	21	5	"PFD0512"	"D6287_18"	9740	25310	150	154	154	38	71	74	14	96	93	0	189	188	44	124	125	17	90	77	0	1.277	1.297	1.266	1.283	2.336	1.092	0.440	156	444	148	147	0.353	83	65	83	64	0
2	22	5	"PFD0515"	"D6287_22"	9930	25310	150	690	646	226	71	71	12	98	98	0	511	487	162	123	125	16	96	95	0	1.595	1.580	1.534	1.557	1.817	1.519	0.808	156	653	1007	939	0.674	619	388	575	364	0
2	1	6	"PFD0519"	"D6287_3"	5930	25490	150	132	131	29	69	70	13	96	85	0	155	156	31	121	122	16	70	52	0	1.853	1.771	1.446	1.709	2.925	1.558	0.237	156	714	97	97	0.890	63	34	62	35	0
2	2	6	"PFD0521"	"D6287_31"	6140	25490	150	139	136	36	69	71	13	91	87	0	303	301	98	120	121	16	91	90	0	0.383	0.370	0.348	0.347	2.113	0.297	0.559	156	416	253	248	-1.386	70	183	67	181	0
2	3	6	"PFD0525"	"D6287_49"	6330	25490	140	267	263	82	70	72	17	97	95	0	631	600	192	123	124	17	96	95	0	0.388	0.405	0.410	0.392	1.638	0.372	0.775	156	433	705	670	-1.367	197	508	193	477	0
2	4	6	"PFD0527"	"D6287_53"	6520	25500	150	121	123	36	71	74	18	83	67	0	207	203	59	123	124	16	89	85	0	0.595	0.650	0.577	0.553	2.344	0.529	0.373	156	393	134	132	-0.748	50	84	52	80	0
2	5	6	"PFD0563"	"D65980_2"	6700	25490	140	141	142	36	71	75	19	91	85	0	154	157	42	122	124	18	66	45	0	2.188	2.029	1.709	1.913	3.081	1.386	0.251	156	418	102	106	1.129	70	32	71	35	0
2	6	6	"PFD0569"	"D6681_10"	6910	25480	150	107	109	30	73	76	19	68	44	0	142	141	34	121	124	20	50	25	0	1.619	1.800	1.098	1.050	3.075	0.854	0.108	156	433	55	56	0.695	34	21	36	20	-50
2	7	6	"PFD0572"	"D6681_3"	7080	25490	150	198	193	60	73	77	47	85	74	0	250	240	69	121	123	22	90	89	0	0.969	1.008	1.027	0.878	2.178	1.114	0.513	156	419	254	239	-0.045	125	129	120	119	0
2	8	6	"PFD0575"	"D66953_1"	7270	25480	140	112	116	29	70	74	46	43	5	0	140	144	35	119	122	23	48	27	0	2.000	1.840	1.450	1.508	3.090	1.248	0.128	156	427	63	71	1.000	42	21	46	25	0
2	9	6	"PFD0579"	"D7726_1"	7450	25490	140	145	148	37	69	70	14	98	92	0	235	236	55	115	118	24	94	92	0	0.633	0.653	0.667	0.698	2.324	0.556	0.488	156	465	196	200	-0.659	76	120	79	121	0
2	10	6	"PFD0583"	"D8137_1"	7660	25490	150	950	867	329	70	73	19	96	96	0	668	628	189	115	118	24	95	95	0	1.591	1.554	1.564	1.404	1.910	1.636	0.822	156	506	1433	1310	0.670	880	553	797	513	0
2	11	6	"PFE0587"	"E6125_5"	7830	25490	150	147	148	36	69	71	15	98	92	0	186	189	37	117	119	20	93	79	0	1.130	1.097	1.120	1.150	2.232	1.013	0.439	156	457	147	151	0.177	78	69	79	72	0
2	12	6	"PFE0589"	"E6662_1"	8020	25490	140	204	205	50	70	73	21	98	95	0	241	243	54	118	120	21	98	96	0	1.089	1.080	1.116	1.128	1.845	1.045	0.628	156	536	257	260	0.124	134	123	135	125	0
2	13	6	"PFE0591"	"E679_1"	8220	25490	140	838	829	217	70	72	20	100	100	0	715	720	172	115	117	21	100	100	0	1.280	1.255	1.292	1.243	1.424	1.257	0.861	156	476	1368	1364	0.356	768	600	759	605	0
2	14	6	"PFE0593"	"E679_4"	8410	25480	110	140	140	43	69	70	13	97	91	0	161	163	33	112	115	19	82	65	0	1.449	1.392	1.370	1.416	2.515	1.384	0.335	80	379	120	122	0.535	71	49	71	51	0
2	15	6	"PFE0596"	"E6820_1"	8600	25490	140	307	296	86	69	70	13	98	97	0	394	378	101	115	116	17	97	96	0	0.853	0.863	0.870	0.863	1.866	0.846	0.770	156	456	517	490	-0.229	238	279	227	263	0
2	16	6	"PFE0601"	"E70_3"	8800	25500	140	191	182	58	70	71	13	92	87	0	189	184	48	117	118	15	87	79	0	1.681	1.672	1.641	1.531	2.557	1.646	0.485	156	385	193	179	0.749	121	72	112	67	0
2	17	6	"PFE0626"	"E8167_12"	8980	25490	140	132	137	35	70	72	12	100	94	0	161	164	33	118	120	18	79	57	0	1.442	1.457	1.474	1.612	2.659	1.395	0.291	156	408	105	113	0.528	62	43	67	46	0
2	18	6	"PFE0628"	"E8167_2"	9170	25490	130	127	125	29	71	73	15	90	76	0	154	155	37	123	125	20	61	38	0	1.806	1.688	1.383	1.536	2.657	1.130	0.238	120	469	87	86	0.853	56	31	54	32	0
2	19	6	"PFE0632"	"E8314_4"	9370	25500	130	142	145	39	73	74	15	93	85	0	170	167	44	124	126	19	75	56	0	1.500	1.674	1.336	1.336	2.202	1.291	0.293	120	481	115	115	0.585	69	46	72	43	0
2	20	6	"PFE0634"	"E832_1"	9560	25500	140	171	173	45	73	74	13	96	94	0	240	234	61	123	125	18	90	87	0	0.838	0.901	0.875	0.848	1.927	0.785	0.554	156	425	215	211	-0.256	98	117	100	111	0
2	21	6	"PFE0638"	"E84_1"	9750	25500	140	1478	1371	442	71	72	14	100	100	0	775	751	200	125	126	16	100	99	0	2.165	2.077	2.115	2.050	1.693	2.255	0.818	156	393	2057	1926	1.114	1407	650	1300	626	0
2	22	6	"PFE0645"	"E886_1"	9940	25500	140	145	148	39	70	72	13	97	90	0	175	178	41	124	126	16	82	67	0	1.471	1.444	1.422	1.544	2.603	1.295	0.423	156	624	126	132	0.556	75	51	78	54	0
2	1	7	"PFF0003"	"F10044_2"	5950	25670	140	504	485	165	69	70	13	99	96	0	377	369	96	121	123	16	96	96	0	1.699	1.677	1.665	1.633	1.608	1.745	0.805	156	546	691	664	0.765	435	256	416	248	0
2	2	7	"PFF0005"	"F10154_1"	6120	25670	140	114	117	26	70	71	13	91	79	0	166	169	37	120	121	16	76	62	0	0.957	0.959	0.870	0.992	3.122	0.627	0.315	156	380	90	96	-0.064	44	46	47	49	0
2	3	7	"PFF0010"	"F1021_1"	6330	25680	150	111	110	31	71	72	15	75	61	0	586	542	189	121	122	18	94	94	0	0.086	0.093	0.098	0.089	2.365	0.084	0.442	156	410	505	460	-3.539	40	465	39	421	0
2	4	7	"PFF0012"	"F1021_3"	6520	25680	140	119	122	30	71	73	15	91	75	0	757	737	248	119	122	17	98	97	0	0.075	0.083	0.081	0.084	2.215	0.066	0.461	156	357	686	669	-3.732	48	638	51	618	0
2	5	7	"PFF0016"	"F10318_1"	6700	25670	140	124	125	28	71	74	18	91	75	0	249	241	63	119	122	18	94	89	0	0.408	0.443	0.423	0.440	1.939	0.354	0.499	156	391	183	176	-1.294	53	130	54	122	0
2	6	7	"PFF0020"	"F10626_1"	6900	25680	150	343	319	126	71	74	18	93	90	0	304	287	88	119	123	20	90	88	0	1.470	1.476	1.447	1.337	2.310	1.601	0.636	156	409	457	416	0.556	272	185	248	168	0
2	7	7	"PFF0043"	"F11007_3"	7060	25680	120	120	122	25	72	73	15	91	81	0	141	149	45	121	122	18	54	30	0	2.400	1.786	1.548	1.729	2.989	0.818	0.111	120	374	68	78	1.263	48	20	50	28	0
2	8	7	"PFF0046"	"F11089_1"	7270	25680	140	224	226	67	69	71	14	98	96	0	246	252	65	119	120	19	95	92	0	1.220	1.180	1.150	1.152	1.848	1.119	0.680	156	461	282	290	0.287	155	127	157	133	0
2	9	7	"PFF0054"	"F11484_1"	7450	25680	140	184	185	51	68	69	12	97	96	0	234	224	58	116	117	19	91	89	0	0.983	1.083	1.052	1.091	1.803	0.981	0.609	156	447	234	225	-0.025	116	118	117	108	0
2	10	7	"PFF0057"	"F1150_5"	7650	25680	140	140	141	32	68	70	13	96	92	0	178	179	37	115	117	17	90	79	0	1.143	1.141	1.085	1.113	2.123	1.044	0.469	156	479	135	137	0.193	72	63	73	64	0
2	11	7	"PFF0059"	"F11570_1"	7830	25680	140	290	295	90	67	69	13	100	100	0	338	331	88	115	116	16	98	96	0	1.000	1.056	1.094	1.110	1.853	1.032	0.713	156	419	446	444	0.000	223	223	228	216	0
2	12	7	"PFF0063"	"F11624_1"	8040	25680	140	112	114	28	68	70	13	87	76	0	223	222	51	116	116	15	94	93	0	0.411	0.434	0.397	0.412	2.623	0.306	0.319	156	439	151	152	-1.282	44	107	46	106	0
2	13	7	"PFF0697"	"F3247_2"	8220	25680	140	99	107	41	70	71	13	70	52	0	143	160	60	114	116	16	64	45	0	1.000	0.804	0.770	0.814	3.851	0.588	0.284	156	424	58	83	0.000	29	29	37	46	0
2	14	7	"PFF0700"	"F32494_1"	8400	25680	140	1588	1551	307	69	71	13	100	100	0	1978	1938	337	116	119	18	100	100	0	0.816	0.813	0.813	0.803	1.384	0.808	0.902	156	488	3381	3304	-0.294	1519	1862	1482	1822	0
2	15	7	"PFF0702"	"F3277_1"	8600	25680	140	451	433	161	69	71	13	99	98	0	466	469	140	119	121	17	100	99	0	1.101	1.040	1.051	0.965	2.005	1.101	0.735	156	464	729	714	0.139	382	347	364	350	0
2	16	7	"PFF0706"	"F32922_1"	8790	25680	140	302	301	71	72	73	13	100	98	0	281	281	61	120	121	16	99	98	0	1.429	1.422	1.426	1.440	1.722	1.424	0.707	156	384	391	390	0.515	230	161	229	161	0
2	17	7	"PFF0708"	"F33056_1"	8970	25680	140	307	300	65	74	75	13	100	100	0	435	432	102	121	123	19	100	99	0	0.742	0.727	0.739	0.747	1.616	0.683	0.788	156	437	547	537	-0.430	233	314	226	311	0
2	18	7	"PFF0711"	"F33107_1"	9170	25680	130	130	132	27	74	75	14	95	92	0	161	166	40	123	125	20	65	46	0	1.474	1.349	1.262	1.585	3.359	1.011	0.216	120	476	94	101	0.559	56	38	58	43	0
2	19	7	"PFF0740"	"F34425_1"	9350	25680	140	365	362	86	73	75	14	100	100	0	368	364	81	124	125	19	100	99	0	1.197	1.204	1.211	1.221	1.521	1.171	0.767	156	433	536	529	0.259	292	244	289	240	0
2	20	7	"PFF0742"	"F34449_1"	9560	25690	140	155	155	35	75	79	20	98	88	0	186	192	38	125	129	22	88	70	0	1.311	1.194	1.203	1.263	2.145	1.107	0.442	156	381	141	147	0.391	80	61	80	67	0
2	21	7	"PFF0744"	"F34605_1"	9740	25680	140	155	155	42	74	76	17	92	86	0	252	243	61	124	127	18	93	91	0	0.633	0.681	0.639	0.641	2.108	0.616	0.555	156	401	209	200	-0.660	81	128	81	119	0
2	22	7	"PFF0749"	"F34859_1"	9940	25690	150	147	143	36	70	71	13	93	87	0	172	169	43	123	125	16	80	66	0	1.571	1.587	1.426	1.450	2.702	1.262	0.385	156	706	126	119	0.652	77	49	73	46	0
2	1	8	"PFF0757"	"F35105_1"	5940	25860	140	131	132	31	67	68	12	95	92	0	202	204	43	124	126	20	93	85	0	0.821	0.813	0.797	0.803	2.506	0.620	0.379	156	572	142	145	-0.285	64	78	65	80	0
2	2	8	"PFF0759"	"F35197_1"	6130	25860	160	815	757	290	69	70	13	100	100	0	809	754	274	121	122	17	96	95	0	1.084	1.087	1.117	1.128	2.067	1.084	0.817	208	401	1434	1321	0.117	746	688	688	633	0
2	3	8	"PFF0791"	"F35823_1"	6320	25860	140	116	119	26	71	73	14	92	75	0	161	167	39	120	122	18	76	54	0	1.098	1.021	0.833	1.083	3.120	0.660	0.195	156	413	86	95	0.134	45	41	48	47	0
2	4	8	"PFF0796"	"F36083_1"	6520	25860	140	256	241	74	71	73	15	94	93	0	304	288	80	118	121	17	92	91	0	0.995	1.000	0.965	0.967	2.123	0.975	0.692	156	396	371	340	-0.008	185	186	170	170	0
2	5	8	"PFF0798"	"F36120_1"	6710	25870	140	169	166	47	68	70	13	92	91	0	202	194	48	116	118	16	89	86	0	1.174	1.256	1.207	1.121	2.295	1.202	0.519	156	350	187	176	0.232	101	86	98	78	0
2	6	8	"PFF0804"	"F36356_4"	6880	25860	140	471	476	123	68	69	13	100	100	0	452	445	109	116	117	15	99	98	0	1.199	1.240	1.248	1.291	1.565	1.210	0.808	156	350	739	737	0.262	403	336	408	329	0
2	7	8	"PFF0808"	"F36374_1"	7070	25860	150	150	153	34	69	70	13	100	96	0	369	373	96	118	118	16	98	96	0	0.323	0.329	0.321	0.328	1.933	0.269	0.614	156	470	332	339	-1.632	81	251	84	255	0
2	8	8	"PFF0813"	"F36383_1"	7280	25870	140	123	122	31	68	69	12	91	81	0	238	228	62	116	117	16	91	90	0	0.451	0.482	0.480	0.442	2.369	0.385	0.462	156	446	177	166	-1.149	55	122	54	112	0
2	9	8	"PFF0836"	"F37362_1"	7450	25870	150	257	246	92	70	71	14	91	88	0	357	345	107	118	120	19	96	95	0	0.782	0.775	0.849	0.697	2.298	0.749	0.674	156	508	426	403	-0.354	187	239	176	227	0
2	10	8	"PFF0842"	"F37536_1"	7680	25860	110	90	91	22	70	72	15	55	31	0	144	153	114	117	120	19	56	32	0	0.741	0.583	0.500	0.587	3.221	0.107	0.075	80	419	47	57	-0.433	20	27	21	36	0
2	11	8	"PFF0844"	"F37871_2"	7850	25870	140	149	148	46	67	70	14	91	85	0	287	272	89	115	116	16	89	86	0	0.477	0.516	0.486	0.462	2.131	0.417	0.518	156	465	254	238	-1.069	82	172	81	157	0
2	12	8	"PFF0850"	"F38025_1"	8040	25860	150	381	363	123	68	70	13	98	95	0	282	281	92	115	115	15	92	91	0	1.874	1.777	1.775	1.808	2.076	1.756	0.675	156	488	480	461	0.906	313	167	295	166	0
2	13	8	"PFF0854"	"F38531_3"	8230	25870	120	105	103	23	69	70	12	80	65	0	145	141	36	116	117	16	62	44	0	1.241	1.360	1.118	1.002	3.314	0.572	0.176	120	393	65	59	0.312	36	29	34	25	0
2	14	8	"PFF0857"	"F38658_1"	8410	25870	140	207	203	57	68	69	12	98	95	0	277	279	80	116	118	15	94	92	0	0.863	0.828	0.818	0.799	2.051	0.737	0.622	156	436	300	298	-0.212	139	161	135	163	0
2	15	8	"PFF1501"	"F59165_1"	8600	25870	140	106	105	21	68	70	13	85	66	0	193	196	46	118	120	15	94	84	0	0.507	0.474	0.489	0.486	3.051	0.292	0.253	156	421	113	115	-0.981	38	75	37	78	0
2	16	8	"PFF1503"	"F59212_1"	8790	25870	140	389	374	95	74	74	14	100	99	0	312	318	85	120	121	16	99	98	0	1.641	1.515	1.660	1.531	1.794	1.546	0.661	156	399	507	498	0.714	315	192	300	198	0
2	17	8	"PFF1507"	"F59325_1"	8980	25870	150	170	171	41	75	77	14	96	92	0	225	224	53	121	123	18	93	89	0	0.913	0.932	0.920	0.937	2.077	0.824	0.515	156	470	199	199	-0.131	95	104	96	103	0
2	18	8	"PFF1515"	"F59681_5"	9180	25870	140	126	126	30	75	76	14	89	76	0	163	162	43	121	123	18	77	54	0	1.214	1.244	1.114	1.036	2.791	0.732	0.207	156	450	93	92	0.280	51	42	51	41	0
2	19	8	"PFF1523"	"F60089_1"	9360	25870	150	142	144	34	74	77	18	94	83	0	174	174	37	123	124	19	80	61	0	1.333	1.373	1.232	1.395	2.341	1.004	0.336	156	406	119	121	0.415	68	51	70	51	0
2	20	8	"PFF1525"	"F60196_1"	9520	25840	150	119	123	49	76	84	27	56	44	0	144	155	41	126	132	27	42	27	0	2.389	1.621	1.302	1.352	3.011	1.325	0.359	156	445	61	76	1.256	43	18	47	29	-50
2	21	8	"PFF1565"	"F62141_1"	9730	25870	140	746	728	203	77	83	26	100	100	0	626	606	147	124	130	26	99	99	0	1.333	1.351	1.340	1.333	1.526	1.365	0.826	156	482	1171	1133	0.414	669	502	651	482	0
2	22	8	"PFF1569"	"F62233_2"	9930	25880	140	128	129	33	71	72	12	91	83	0	167	164	37	122	123	16	77	59	0	1.267	1.381	1.199	1.273	2.599	1.265	0.300	156	669	102	100	0.341	57	45	58	42	0
2	1	9	"PFF1573"	"F62329_1"	5930	26040	150	89	90	22	67	68	12	62	40	0	126	132	60	125	126	19	23	12	0	22.000	3.286	1.029	1.075	5.273	0.026	0.001	156	680	23	30	4.459	22	1	23	7	-50
2	2	9	"PFF1576"	"F62396_2"	6130	26050	140	184	184	63	67	68	12	93	89	0	152	153	43	123	124	17	57	44	0	4.034	3.900	2.701	3.175	3.134	3.214	0.290	156	444	146	147	2.012	117	29	117	30	0
2	3	9	"PFF1579"	"F62610_1"	6330	26050	140	269	257	86	69	71	15	94	92	0	200	198	60	122	122	17	86	78	0	2.564	2.474	2.395	2.314	2.613	2.474	0.477	156	447	278	264	1.358	200	78	188	76	0
2	4	9	"PFF1581"	"F62610_13"	6520	26060	150	173	170	56	69	71	15	88	86	0	217	217	63	120	121	17	89	85	0	1.072	1.041	0.976	1.024	2.130	0.959	0.522	156	434	201	198	0.101	104	97	101	97	0
2	5	9	"PFF1628"	"F63860_1"	6690	26040	150	84	86	20	68	69	13	55	27	0	111	119	29	117	119	16	23	14	0	-2.667	9.000	0.867	0.852	4.033	0.124	0.003	156	402	10	20	Error	16	-6	18	2	-50
2	6	9	"PFF1634"	"F64095_1"	6880	26050	150	89	90	19	68	70	14	64	31	0	118	121	23	117	117	15	25	9	0	21.000	5.500	1.613	1.592	3.654	0.724	0.005	156	387	22	26	4.392	21	1	22	4	-50
2	7	9	"PFF1641"	"F64252_1"	7050	26060	140	124	124	27	69	70	14	91	83	0	161	169	40	117	117	16	85	67	0	1.250	1.058	1.147	1.147	2.595	0.811	0.344	156	411	99	107	0.322	55	44	55	52	0
2	8	9	"PFF1644"	"F64347_2"	7250	26060	140	167	167	46	68	69	13	96	96	0	195	194	46	116	117	16	91	83	0	1.253	1.269	1.263	1.317	2.449	1.221	0.495	156	454	178	177	0.326	99	79	99	78	0
2	9	9	"PFF1647"	"F6440_2"	7450	26060	140	623	606	224	69	70	12	98	98	0	519	516	174	116	117	14	96	95	0	1.375	1.342	1.323	1.302	1.770	1.363	0.833	156	440	957	937	0.459	554	403	537	400	0
2	10	9	"PFF1652"	"F64735_1"	7630	26060	140	486	475	126	69	71	13	100	100	0	548	545	155	117	119	18	100	99	0	0.968	0.949	0.932	0.976	1.620	0.907	0.815	156	515	848	834	-0.048	417	431	406	428	0
2	11	9	"PFF1680"	"F65658_4"	7830	26060	140	191	185	49	69	70	13	96	93	0	251	254	61	115	117	15	95	93	0	0.897	0.835	0.817	0.817	1.895	0.774	0.650	156	491	258	255	-0.157	122	136	116	139	0
2	12	9	"PFF1682"	"F65704_1"	8010	26060	130	177	176	58	68	70	13	93	90	0	202	200	54	115	117	15	88	86	0	1.253	1.271	1.184	1.252	1.999	1.169	0.530	120	467	196	193	0.325	109	87	108	85	0
2	13	9	"PFF1687"	"F66126_1"	8210	26060	140	147	149	36	68	69	12	99	95	0	205	213	43	116	118	16	98	96	0	0.888	0.835	0.846	0.838	2.002	0.807	0.532	156	515	168	178	-0.172	79	89	81	97	0
2	14	9	"PFF1693"	"F66450_1"	8400	26060	140	126	127	28	69	70	13	93	85	0	230	236	62	116	121	21	92	90	0	0.500	0.483	0.478	0.492	2.358	0.363	0.462	156	531	171	178	-1.000	57	114	58	120	0
2	15	9	"PFF1696"	"F66665_1"	8590	26070	140	759	719	228	68	70	14	98	98	0	736	713	188	116	119	19	100	100	0	1.115	1.090	1.108	1.035	1.876	1.113	0.791	156	417	1311	1248	0.156	691	620	651	597	0
2	16	9	"PFF1698"	"F66828_1"	8770	26060	160	144	145	48	72	73	14	87	83	0	169	176	40	118	120	16	87	72	0	1.412	1.259	1.286	1.227	2.458	1.363	0.430	208	402	123	131	0.497	72	51	73	58	0
2	17	9	"PFI0357"	"I4256_1"	8970	26070	140	105	104	22	72	74	13	76	59	0	173	174	38	119	121	17	83	71	0	0.611	0.582	0.565	0.580	3.335	0.362	0.216	156	423	87	87	-0.710	33	54	32	55	0
2	18	9	"PFI0360"	"I4355_3"	9160	26060	140	202	200	59	73	74	13	97	96	0	243	240	55	120	121	17	94	93	0	1.049	1.058	1.080	1.039	1.837	1.019	0.607	156	404	252	247	0.069	129	123	127	120	0
2	19	9	"PFI0362"	"I4394_2"	9340	26070	140	124	126	34	73	73	12	91	80	0	250	248	52	120	121	16	98	94	0	0.392	0.414	0.395	0.402	2.222	0.376	0.472	156	381	181	181	-1.350	51	130	53	128	0
2	20	9	"PFI0367"	"I4500_1"	9530	26060	150	175	177	47	74	80	26	95	85	0	186	192	45	123	129	27	82	60	0	1.603	1.493	1.492	1.671	2.542	1.569	0.421	156	449	164	172	0.681	101	63	103	69	0
2	21	9	"PFI0369"	"I4547_2"	9710	26060	140	139	141	31	74	79	24	91	69	0	280	286	61	122	128	27	98	96	0	0.411	0.409	0.416	0.405	2.085	0.353	0.559	156	453	223	231	-1.281	65	158	67	164	0
2	22	9	"PFI0371"	"I4582_1"	9920	26070	140	140	183	509	71	72	13	94	86	0	191	200	82	121	123	18	91	79	0	0.986	1.418	0.902	0.899	2.402	6.605	0.499	156	623	139	191	-0.021	69	70	112	79	0
2	1	10	"PFI0397"	"I5035_1"	5920	26240	150	90	95	20	67	69	12	77	48	0	123	127	23	127	129	17	19	7	0	-5.750	100000.000	1.524	1.525	4.108	0.428	0.003	156	751	19	28	Error	23	-4	28	0	-50
2	2	10	"PFI0404"	"I5222_1"	6110	26240	140	292	292	86	67	68	13	100	100	0	240	245	69	124	127	23	92	90	0	1.940	1.860	2.118	2.015	1.960	1.830	0.623	156	507	341	346	0.956	225	116	225	121	0
2	3	10	"PFI0407"	"I5252_1"	6320	26240	140	116	120	30	67	69	12	93	88	0	168	172	39	121	122	20	81	58	0	1.043	1.039	1.009	1.007	2.696	0.773	0.334	156	456	96	104	0.060	49	47	53	51	0
2	4	10	"PFI0409"	"I5362_4"	6500	26250	140	108	108	27	69	70	12	80	67	0	189	189	52	119	122	27	79	62	0	0.557	0.557	0.513	0.517	2.581	0.392	0.323	156	426	109	109	-0.844	39	70	39	70	0
2	5	10	"PFI0418"	"I5700_1"	6700	26240	130	111	112	30	68	69	12	79	72	0	152	148	44	120	122	27	55	25	0	1.344	1.571	1.268	1.159	2.761	0.557	0.203	120	435	75	72	0.426	43	32	44	28	0
2	6	10	"PFI0423"	"I5893_2"	6880	26240	140	155	151	43	68	70	14	89	86	0	207	196	55	118	119	16	85	80	0	0.978	1.064	1.016	0.997	2.561	0.901	0.543	156	396	176	161	-0.033	87	89	83	78	0
2	7	10	"PFI0448"	"I6567_2"	7070	26250	140	283	271	100	69	72	18	92	87	0	415	394	143	118	120	19	92	91	0	0.721	0.732	0.704	0.691	2.378	0.669	0.723	156	382	511	478	-0.473	214	297	202	276	0
2	8	10	"PFI0451"	"I6639_1"	7240	26240	150	171	169	50	69	71	17	91	87	0	155	159	43	117	120	19	67	48	0	2.684	2.381	2.059	2.209	2.580	2.023	0.357	156	454	140	142	1.424	102	38	100	42	0
2	9	10	"PFI0457"	"I6658_1"	7450	26250	140	175	174	58	69	70	13	94	89	0	228	229	69	115	116	15	93	87	0	0.938	0.921	0.914	0.902	2.197	0.820	0.491	156	430	219	219	-0.092	106	113	105	114	0
2	10	10	"PFI0459"	"I6658_3"	7640	26250	140	75	78	17	68	69	12	40	19	0	206	206	62	114	115	15	89	86	0	0.076	0.109	0.148	0.142	2.901	0.094	0.136	156	394	99	102	-3.716	7	92	10	92	0
2	11	10	"PFI0461"	"I6724_2"	7840	26250	140	226	217	82	68	69	12	91	90	0	282	278	99	113	115	15	87	86	0	0.935	0.903	0.868	0.849	2.046	0.869	0.678	156	454	327	314	-0.097	158	169	149	165	0
2	12	10	"PFI0465"	"I6851_2"	8030	26250	130	79	82	18	69	70	12	45	26	0	146	146	41	115	117	14	65	55	0	0.323	0.419	0.433	0.362	3.982	0.181	0.080	120	420	41	44	-1.632	10	31	13	31	0
2	13	10	"PFI0492"	"I7697_2"	8220	26250	150	98	103	26	69	70	13	77	54	0	177	180	52	117	120	20	80	67	0	0.483	0.540	0.496	0.488	2.957	0.339	0.225	156	516	89	97	-1.049	29	60	34	63	0
2	14	10	"PFI0498"	"I7884_1"	8420	26280	80	78	84	18	71	72	15	36	21	0	160	160	38	118	125	29	61	30	0	0.167	0.310	0.421	0.336	3.372	0.098	0.072	52	254	49	55	-2.585	7	42	13	42	0
2	15	10	"PFI0501"	"I8013_1"	8600	26250	140	137	137	38	69	70	14	91	83	0	178	179	48	116	120	23	82	66	0	1.097	1.079	0.995	0.958	2.177	0.891	0.415	156	379	130	131	0.133	68	62	68	63	0
2	16	10	"PFI0504"	"I8083_1"	8790	26250	150	796	771	319	71	73	17	95	94	0	721	700	271	118	123	72	92	90	0	1.202	1.203	1.172	1.102	2.190	1.203	0.782	156	323	1328	1282	0.266	725	603	700	582	0
2	17	10	"PFI0510"	"I8305_1"	8980	26250	140	321	304	106	72	74	14	92	91	0	327	309	112	119	124	66	85	76	0	1.197	1.221	1.200	1.134	2.129	1.115	0.677	156	385	457	422	0.260	249	208	232	190	0
2	18	10	"PFI0513"	"I8332_1"	9180	26250	140	294	268	96	73	74	13	92	88	0	316	295	100	119	121	17	87	87	0	1.122	1.108	1.061	0.960	2.217	1.083	0.723	156	334	418	371	0.166	221	197	195	176	0
2	19	10	"PFJ0455"	"J53_17"	9360	26250	140	420	391	144	72	73	13	95	94	0	462	439	154	120	122	17	91	91	0	1.018	1.000	1.000	0.944	2.049	0.964	0.726	156	340	690	638	0.025	348	342	319	319	0
2	20	10	"PFJ0457"	"J53_21"	9550	26250	140	141	144	40	71	73	13	93	85	0	460	437	156	118	121	18	94	93	0	0.205	0.229	0.220	0.214	2.002	0.187	0.592	156	413	412	392	-2.289	70	342	73	319	0
2	21	10	"PFJ0459"	"J53_23"	9740	26240	150	99	101	26	72	74	13	69	50	0	125	128	26	119	122	20	25	9	0	4.500	3.222	1.818	1.767	3.407	0.462	0.050	156	434	33	38	2.170	27	6	29	9	-50
2	22	10	"PFJ0463"	"J53_29"	9920	26250	140	610	591	190	72	74	16	99	99	0	645	627	182	123	124	17	98	98	0	1.031	1.030	1.066	1.028	1.855	1.015	0.819	156	603	1060	1023	0.044	538	522	519	504	0
2	1	11	"PFJ0468"	"J53_37"	5930	26440	130	101	106	29	68	70	15	75	55	0	167	165	41	131	135	23	61	38	0	0.917	1.118	0.839	0.884	2.972	0.608	0.232	120	593	69	72	-0.126	33	36	38	34	0
2	2	11	"PFJ0472"	"J53_41"	6110	26420	130	118	121	35	68	71	16	85	71	0	327	305	106	127	135	42	86	84	0	0.250	0.298	0.270	0.248	2.491	0.230	0.534	120	460	250	231	-2.000	50	200	53	178	0
2	3	11	"PFJ0495"	"J564_1"	6310	26430	150	599	545	190	68	71	15	96	94	0	695	635	195	120	125	38	97	94	0	0.923	0.926	0.938	0.854	2.025	0.927	0.819	156	517	1106	992	-0.115	531	575	477	515	0
2	4	11	"PFJ0497"	"J564_3"	6510	26430	140	106	107	29	69	70	13	78	62	0	361	340	123	120	122	27	89	86	0	0.154	0.173	0.169	0.168	2.405	0.142	0.439	156	406	278	258	-2.703	37	241	38	220	0
2	5	11	"PFJ0500"	"J56_7"	6700	26430	140	96	98	23	69	70	13	72	50	0	134	135	34	121	122	27	32	13	0	2.077	2.071	1.174	1.060	3.516	0.275	0.048	156	447	40	43	1.054	27	13	29	14	0
2	6	11	"PFJ0503"	"J583_1"	6890	26410	150	84	86	18	68	70	15	51	25	0	115	118	25	118	119	17	21	7	0	-5.333	100000.000	0.958	0.877	4.485	0.190	0.005	156	448	13	18	Error	16	-3	18	0	-50
2	7	11	"PFJ0506"	"J587_3"	7080	26460	150	78	81	19	67	70	17	39	10	0	118	123	27	116	119	20	26	14	0	5.500	2.000	0.826	0.800	4.459	0.410	0.042	156	357	13	21	2.459	11	2	14	7	-50
2	8	11	"PFJ0508"	"J587_5"	7260	26430	150	81	84	18	69	71	16	37	15	0	116	118	23	115	118	20	17	8	0	12.000	5.000	0.971	0.780	4.136	0.532	0.082	156	433	13	18	3.585	12	1	15	3	-50
2	9	11	"PFJ0527"	"J647_6"	7470	26430	140	325	302	109	69	69	13	94	91	0	437	412	143	114	115	17	91	90	0	0.793	0.782	0.803	0.700	2.207	0.747	0.791	156	418	579	531	-0.335	256	323	233	298	0
2	10	11	"PFJ0531"	"J64_1"	7650	26430	140	250	249	83	67	69	12	98	96	0	249	253	71	114	115	17	92	91	0	1.356	1.309	1.370	1.345	2.029	1.294	0.660	156	381	318	321	0.439	183	135	182	139	0
2	11	11	"PFJ0533"	"J64_3"	7830	26430	130	278	267	92	67	69	13	95	93	0	246	245	75	114	116	16	90	87	0	1.598	1.527	1.527	1.416	2.554	1.468	0.669	120	420	343	331	0.677	211	132	200	131	0
2	12	11	"PFJ0536"	"J65_10"	8020	26430	140	267	263	86	68	70	13	97	96	0	273	272	88	113	115	14	94	92	0	1.244	1.226	1.302	1.339	1.895	1.166	0.744	156	463	359	354	0.315	199	160	195	159	0
2	13	11	"PFJ0538"	"J65_12"	8200	26410	150	78	80	18	69	70	13	37	17	0	120	122	25	115	117	18	29	10	0	1.800	1.571	0.870	0.699	3.921	0.349	0.039	156	498	14	18	0.848	9	5	11	7	-50
2	14	11	"PFJ0540"	"J65_2"	8410	26430	150	288	272	92	70	73	17	94	91	0	245	238	74	116	119	21	87	84	0	1.690	1.656	1.610	1.579	2.129	1.537	0.694	156	587	347	324	0.757	218	129	202	122	0
2	15	11	"PFJ0567"	"J71_12"	8600	26440	140	171	170	56	68	71	14	90	87	0	175	175	49	115	116	19	80	73	0	1.717	1.700	1.689	1.488	2.338	1.556	0.497	156	414	163	162	0.780	103	60	102	60	0
2	16	11	"PFJ0569"	"J71_2"	8760	26400	150	74	78	22	71	74	18	23	7	0	114	116	21	116	119	62	1	0	0	-1.500	100000.000	1.000	0.884	3.863	0.071	0.040	156	453	1	7	Error	3	-2	7	0	-50
2	17	11	"PFJ0571"	"J71_6"	8980	26410	150	86	88	29	73	75	17	38	11	0	116	118	28	118	121	59	1	0	0	-6.500	100000.000	0.976	0.866	4.571	0.063	0.022	156	503	11	15	Error	13	-2	15	0	-50
2	18	11	"PFJ0573"	"J71_9"	9180	26440	140	9935	8570	3652	72	73	13	100	100	0	12152	10739	4265	121	122	17	100	100	0	0.820	0.800	0.819	0.762	2.498	0.803	0.840	156	352	21894	19116	-0.287	9863	12031	8498	10618	0
2	19	11	"PFJ0576"	"J73_13"	9330	26420	150	113	110	27	72	75	14	76	60	0	148	146	29	121	125	19	58	26	0	1.519	1.520	1.199	1.253	3.560	1.091	0.180	156	385	68	63	0.603	41	27	38	25	-50
2	20	11	"PFJ0578"	"J73_15"	9550	26430	140	838	772	309	73	75	15	97	96	0	710	676	266	120	123	19	93	92	0	1.297	1.257	1.288	1.247	2.140	1.231	0.818	156	483	1355	1255	0.375	765	590	699	556	0
2	21	11	"PFK0742"	"Ks1964_2"	9750	26440	130	125	123	29	74	76	15	85	69	0	157	160	37	120	121	17	75	55	0	1.378	1.225	1.000	1.113	2.898	0.937	0.245	120	484	88	89	0.463	51	37	49	40	0
2	22	11	"PFK0745"	"Ks1_2"	9940	26440	140	146	146	38	73	75	15	92	87	0	261	253	66	122	123	16	93	91	0	0.525	0.557	0.557	0.522	2.204	0.481	0.566	156	683	212	204	-0.929	73	139	73	131	0
2	1	12	"PFK0752"	"Ks202_6"	5940	26620	130	735	672	279	68	70	15	96	95	0	721	666	249	128	131	25	93	90	0	1.125	1.123	1.158	1.108	1.940	1.172	0.828	120	570	1260	1142	0.170	667	593	604	538	0
2	2	12	"PFK0755"	"Ks202_9"	6120	26610	140	443	438	150	69	72	16	98	98	0	247	246	72	123	130	40	85	75	0	3.016	3.000	3.021	3.158	2.084	2.989	0.739	156	518	498	492	1.593	374	124	369	123	0
2	3	12	"PFK0757"	"Ks206_2"	6360	26620	150	70	74	16	67	70	14	28	10	0	110	111	20	119	120	17	10	3	0	-0.333	-0.875	0.675	0.650	3.911	15.832	0.001	156	396	-6	-1	Error	3	-9	7	-8	-50
2	4	12	"PFK0760"	"Ks210_1"	6530	26620	150	69	72	16	68	69	13	22	8	0	122	124	28	119	119	16	26	12	0	0.333	0.800	0.567	0.537	4.576	0.188	0.044	156	323	4	9	-1.585	1	3	4	5	-50
2	5	12	"PFK0786"	"Ks225_7"	6710	26620	140	88	89	20	69	71	14	62	28	0	156	155	41	116	119	18	68	52	0	0.475	0.513	0.494	0.521	3.445	0.316	0.184	156	469	59	59	-1.074	19	40	20	39	0
2	6	12	"PFK0793"	"Ks2300_1"	6940	26620	150	81	86	24	69	71	14	46	26	0	118	120	27	116	119	18	24	12	0	6.000	4.250	0.933	0.994	3.979	0.595	0.053	156	440	14	21	2.585	12	2	17	4	-50
2	7	12	"PFK0795"	"Ks2345_1"	7080	26620	140	584	549	212	68	69	11	97	96	0	382	366	125	115	117	15	91	89	0	1.933	1.916	1.832	1.746	1.979	1.927	0.777	156	281	783	732	0.951	516	267	481	251	0
2	8	12	"PFK0799"	"Ks244_1"	7260	26620	140	250	239	80	69	70	12	93	91	0	226	222	70	114	116	17	90	86	0	1.616	1.574	1.572	1.514	2.344	1.514	0.633	156	369	293	278	0.692	181	112	170	108	0
2	9	12	"PFK0802"	"Ks244_3"	7450	26620	140	253	253	78	68	70	16	96	95	0	241	232	71	114	118	35	87	75	0	1.457	1.568	1.517	1.589	2.163	1.490	0.683	156	439	312	303	0.543	185	127	185	118	0
2	10	12	"PFK0804"	"Ks244_8"	7650	26610	150	78	81	18	68	69	16	34	11	0	114	115	26	114	117	34	12	0	0	100000.000	13.000	0.588	0.618	3.648	0.172	0.086	156	446	10	14	16.610	10	0	13	1	-50
2	11	12	"PFK0825"	"Ks25_1"	7840	26630	140	77	78	14	67	68	12	44	14	0	149	148	38	114	115	15	68	55	0	0.286	0.324	0.375	0.323	3.769	0.163	0.037	156	470	45	45	-1.807	10	35	11	34	0
2	12	12	"PFK0827"	"Ks25_12"	8020	26620	130	106	108	24	67	68	13	89	71	0	143	146	32	114	115	15	67	48	0	1.345	1.281	1.176	1.234	2.822	0.835	0.216	120	480	68	73	0.427	39	29	41	32	0
2	13	12	"PFK0830"	"Ks25_19"	8230	26620	140	133	137	40	70	73	16	89	82	0	274	264	86	114	116	17	91	88	0	0.394	0.447	0.390	0.430	2.451	0.369	0.564	156	622	223	217	-1.345	63	160	67	150	0
2	14	12	"PFK0834"	"Ks25_8"	8430	26640	100	93	98	27	72	75	19	50	32	0	127	128	36	114	116	18	42	25	0	1.615	1.857	0.697	0.816	3.506	0.844	0.101	80	363	34	40	0.692	21	13	26	14	0
2	15	12	"PFK0839"	"Ks266_15"	8600	26630	140	601	559	218	69	71	16	94	91	0	489	483	186	113	114	16	94	94	0	1.415	1.324	1.325	1.207	2.709	1.326	0.774	156	467	908	860	0.501	532	376	490	370	0
2	16	12	"PFK0841"	"Ks266_6"	8790	26630	150	294	283	105	71	73	17	94	89	0	381	377	120	113	114	15	92	91	0	0.832	0.803	0.791	0.696	2.088	0.807	0.769	156	574	491	476	-0.265	223	268	212	264	0
2	17	12	"PFK0858"	"Ks271_1"	8990	26620	140	1130	1011	382	70	72	14	98	97	0	563	505	190	114	116	15	90	90	0	2.361	2.407	2.314	2.293	2.156	2.442	0.829	156	486	1509	1332	1.239	1060	449	941	391	0
2	18	12	"PFK0868"	"Ks2886_1"	9170	26620	150	74	77	19	70	72	12	31	15	0	102	104	20	117	118	16	9	0	0	-0.267	-0.538	0.500	0.570	4.180	10.511	0.002	156	406	-11	-6	Error	4	-15	7	-13	-50
2	19	12	"PFK0871"	"Ks291_5"	9360	26620	150	72	72	14	71	73	14	12	3	0	103	106	23	119	121	18	5	4	0	-0.063	-0.077	0.500	0.566	3.230	0.118	0.011	156	461	-15	-12	Error	1	-16	1	-13	-50
2	20	12	"PFK0873"	"Ks291_8"	9560	26600	150	82	84	19	73	74	15	33	12	0	115	118	24	119	122	18	19	6	0	-2.250	-11.000	0.750	0.883	3.640	15.946	0.000	156	519	5	10	Error	9	-4	11	-1	-50
2	21	12	"PFK0878"	"Ks2_13"	9750	26650	150	92	94	22	73	75	14	59	30	0	120	123	33	118	120	16	28	16	0	9.500	4.200	1.179	1.085	4.003	0.400	0.037	156	452	21	26	3.248	19	2	21	5	-50
2	22	12	"PFK0881"	"Ks2_9"	9930	26630	150	104	105	21	73	74	14	81	56	0	178	179	36	120	121	16	85	78	0	0.534	0.542	0.512	0.539	2.789	0.475	0.292	156	677	89	91	-0.904	31	58	32	59	0
2	1	13	"PFL0033"	"L1_66"	5920	26810	150	80	83	22	69	71	14	44	21	0	118	116	23	120	123	21	10	1	0	-5.500	-3.500	1.000	1.077	4.227	0.425	0.042	156	786	9	10	Error	11	-2	14	-4	-50
2	2	13	"PFL0035"	"L1_7"	6170	26770	150	71	73	15	68	70	15	18	7	0	109	111	23	115	117	18	14	3	0	-0.500	-1.250	0.524	0.588	3.997	14.776	0.002	156	545	-3	1	Error	3	-6	5	-4	-50
2	3	13	"PFL0037"	"L1_72"	6320	26790	150	83	85	19	67	69	13	56	28	0	115	116	26	115	116	16	25	10	0	100000.000	18.000	1.150	0.989	5.476	0.075	0.001	156	461	16	19	16.610	16	0	18	1	-50
2	4	13	"PFL0041"	"L1_79"	6510	26800	150	71	73	14	67	69	12	31	10	0	98	100	16	113	115	16	4	1	0	-0.267	-0.462	0.670	0.647	4.237	11.258	0.003	156	430	-11	-7	Error	4	-15	6	-13	-50
2	5	13	"PFL0043"	"L1_81"	6670	26800	150	73	74	14	67	68	11	35	16	0	110	109	20	112	114	16	16	5	0	-3.000	-2.333	0.840	0.703	3.891	9.916	0.004	156	497	4	4	Error	6	-2	7	-3	-50
2	6	13	"PFL0045"	"L1_83"	6880	26800	130	101	103	27	68	69	13	75	57	0	183	182	43	113	116	18	87	80	0	0.471	0.507	0.506	0.455	3.376	0.366	0.332	120	455	103	104	-1.085	33	70	35	69	0
2	7	13	"PFL0068"	"L2_117"	7060	26800	140	297	296	80	68	69	12	100	100	0	312	312	91	115	116	16	96	94	0	1.162	1.157	1.180	1.305	2.197	1.083	0.745	156	401	426	425	0.217	229	197	228	197	0
2	8	13	"PFL0070"	"L2_12"	7250	26800	140	682	641	172	68	69	12	99	99	0	877	801	235	115	116	16	95	95	0	0.806	0.835	0.814	0.848	1.723	0.806	0.902	156	480	1376	1259	-0.312	614	762	573	686	0
2	9	13	"PFL0072"	"L2_123"	7450	26810	140	120	120	31	68	69	17	85	73	0	147	154	40	114	117	33	49	20	0	1.576	1.300	1.220	1.245	2.654	0.910	0.279	156	485	85	92	0.656	52	33	52	40	0
2	10	13	"PFL0074"	"L2_127"	7630	26810	140	146	148	41	68	70	17	94	88	0	189	191	49	113	116	34	82	54	0	1.026	1.026	0.936	1.070	2.273	0.735	0.386	156	451	154	158	0.037	78	76	80	78	0
2	11	13	"PFL0077"	"L2_135"	7820	26810	130	94	96	22	67	68	12	79	54	0	223	218	60	113	114	16	92	86	0	0.245	0.276	0.259	0.266	2.632	0.196	0.290	120	408	137	134	-2.026	27	110	29	105	0
2	12	13	"PFL0079"	"L2_139"	8010	26810	140	125	128	36	67	68	13	90	83	0	187	190	52	113	114	15	90	84	0	0.784	0.792	0.750	0.745	2.284	0.678	0.508	156	505	132	138	-0.351	58	74	61	77	0
2	13	13	"PFL0101"	"L2_180"	8210	26810	140	182	178	50	70	71	14	95	93	0	210	209	54	115	116	16	92	87	0	1.179	1.149	1.112	1.132	2.130	1.102	0.542	156	568	207	202	0.237	112	95	108	94	0
2	14	13	"PFL0104"	"L2_185"	8410	26800	110	85	86	18	70	72	15	48	18	0	135	132	34	114	117	17	52	30	0	0.714	0.889	0.614	0.593	3.384	0.302	0.095	80	425	36	34	-0.485	15	21	16	18	0
2	15	13	"PFL0109"	"L2_193"	8590	26810	140	246	235	69	70	71	15	94	91	0	335	318	99	112	115	16	92	90	0	0.789	0.801	0.761	0.788	2.005	0.748	0.746	156	506	399	371	-0.341	176	223	165	206	0
2	16	13	"PFL0111"	"L2_195"	8790	26820	120	94	97	28	69	70	13	70	46	0	145	145	36	113	116	32	49	13	0	0.781	0.875	0.939	0.837	3.159	0.666	0.195	120	456	57	60	-0.356	25	32	28	32	0
2	17	13	"PFL0113"	"L2_198"	8990	26810	150	85	86	19	69	70	12	55	32	0	121	125	32	114	117	32	17	3	0	2.286	1.545	1.164	1.144	3.427	0.345	0.042	156	484	23	28	1.193	16	7	17	11	-50
2	18	13	"PFL0115"	"L2_20"	9150	26810	130	86	86	19	70	71	13	53	29	0	270	268	89	115	116	16	92	91	0	0.103	0.105	0.132	0.133	2.792	0.078	0.194	120	416	171	169	-3.276	16	155	16	153	0
2	19	13	"PFL0135"	"L2_233"	9350	26800	150	90	92	20	70	71	13	64	40	0	114	118	27	116	117	15	19	8	0	-10.000	11.000	1.644	1.550	4.447	0.470	0.022	156	536	18	24	Error	20	-2	22	2	-50
2	20	13	"PFL0138"	"L2_238"	9540	26810	150	77	79	16	71	71	12	38	14	0	115	117	22	117	118	14	20	8	0	-3.000	100000.000	1.208	0.911	4.071	0.154	0.006	156	512	4	8	Error	6	-2	8	0	-50
2	21	13	"PFL0141"	"L2_248"	9730	26820	140	241	229	70	72	72	12	95	93	0	198	197	49	117	119	15	90	84	0	2.086	1.962	2.036	1.966	2.438	2.065	0.556	156	412	250	237	1.061	169	81	157	80	0
2	22	13	"PFL0145"	"L2_259"	9920	26820	150	86	86	18	70	72	13	56	21	0	113	117	24	119	120	16	17	12	0	-2.667	-8.000	0.773	0.990	5.299	0.134	0.002	156	628	10	14	Error	16	-6	16	-2	-50
2	1	14	"PFL0149"	"L2_268"	5870	26980	150	75	89	42	68	69	13	39	23	0	129	145	53	119	122	20	36	22	0	0.700	0.808	0.625	0.600	2.951	0.652	0.401	156	722	17	47	-0.515	7	10	21	26	-50
2	2	14	"PFL0152"	"L2_277"	6120	26990	140	206	204	60	67	69	15	94	94	0	234	233	67	114	115	20	91	88	0	1.158	1.151	1.153	1.131	2.127	1.059	0.675	156	614	259	256	0.212	139	120	137	119	0
2	3	14	"PFM0408"	"M36520_1"	6310	27000	140	85	87	20	66	68	13	60	33	0	214	215	50	114	114	16	95	92	0	0.190	0.208	0.228	0.218	2.836	0.159	0.205	156	523	119	122	-2.396	19	100	21	101	0
2	4	14	"PFM0410"	"M36520_4"	6520	27020	150	73	75	14	67	68	12	32	12	0	126	128	30	114	115	15	43	26	0	0.500	0.571	0.460	0.505	3.336	0.118	0.018	156	485	18	22	-1.000	6	12	8	14	-50
2	5	14	"PFM0413"	"M36754_16"	6710	27010	130	110	111	30	67	67	11	82	72	0	377	356	136	113	115	16	90	87	0	0.163	0.181	0.186	0.181	2.323	0.141	0.499	120	415	307	287	-2.618	43	264	44	243	0
2	6	14	"PFM0417"	"M36754_20"	6890	26990	150	69	70	13	67	68	12	23	5	0	105	106	16	111	114	16	7	1	0	-0.333	-0.600	0.625	0.647	3.750	0.044	0.001	156	508	-4	-2	Error	2	-6	3	-5	-50
2	7	14	"PFM0419"	"M36754_23"	7070	27010	140	301	287	96	67	68	13	95	94	0	337	323	103	113	115	16	96	94	0	1.045	1.048	1.045	1.035	2.117	1.018	0.714	156	512	458	430	0.063	234	224	220	210	0
2	8	14	"PFM0422"	"M3675_2"	7260	27010	130	291	291	76	66	68	14	100	100	0	277	287	65	113	113	16	99	98	0	1.372	1.293	1.277	1.317	1.572	1.282	0.764	120	519	389	399	0.456	225	164	225	174	0
2	9	14	"PFM0440"	"M3766_1"	7450	27000	130	225	227	65	67	68	15	98	96	0	330	346	107	110	112	16	100	99	0	0.718	0.678	0.684	0.672	1.822	0.585	0.658	120	536	378	396	-0.478	158	220	160	236	0
2	10	14	"PFM0442"	"M37744_2"	7660	26990	150	69	69	12	67	69	14	13	3	0	103	105	18	110	113	16	10	2	0	-0.286	-0.400	0.584	0.558	3.124	0.070	0.001	156	456	-5	-3	Error	2	-7	2	-5	-50
2	11	14	"PFM0444"	"M37773_2"	7840	27000	150	69	70	13	67	68	13	18	6	0	103	103	19	113	115	16	10	0	0	-0.200	-0.300	0.656	0.700	3.783	103.674	0.000	156	402	-8	-7	Error	2	-10	3	-10	-50
2	12	14	"PFM0446"	"M3777_1"	8030	27010	140	85	87	20	69	69	12	57	34	0	179	175	43	115	116	16	83	76	0	0.250	0.300	0.327	0.297	3.459	0.194	0.149	156	445	80	78	-2.000	16	64	18	60	0
2	13	14	"PFM0448"	"M37794_11"	8210	27010	130	123	123	27	70	71	12	95	84	0	154	156	30	117	118	16	77	59	0	1.432	1.359	1.354	1.266	2.732	1.202	0.306	120	378	90	92	0.518	53	37	53	39	0
2	14	14	"PFM0450"	"M37794_14"	8370	27010	150	88	90	22	72	74	16	48	21	0	122	122	25	118	120	17	23	10	0	4.000	4.500	1.567	1.473	2.974	1.251	0.031	156	551	20	22	2.000	16	4	18	4	-50
2	15	14	"PFM0469"	"M38740_1"	8600	27000	150	73	75	15	71	74	16	17	3	0	107	108	20	115	118	18	9	1	0	-0.250	-0.571	0.760	0.808	3.390	0.303	0.012	156	660	-6	-3	Error	2	-8	4	-7	-50
2	16	14	"PFM0472"	"M38757_4"	8790	27010	140	387	370	128	69	71	13	98	97	0	341	323	106	115	118	31	90	85	0	1.407	1.447	1.392	1.438	2.253	1.437	0.685	156	534	544	509	0.493	318	226	301	208	0
2	17	14	"PFM0476"	"M38913_1"	8990	27010	140	490	449	181	69	70	12	96	96	0	395	380	135	116	119	32	90	89	0	1.509	1.439	1.448	1.274	2.334	1.474	0.689	156	457	700	644	0.594	421	279	380	264	0
2	18	14	"PFM0478"	"M38913_6"	9170	27010	140	427	407	137	70	72	23	97	94	0	320	309	100	115	117	22	90	90	0	1.741	1.737	1.665	1.675	2.031	1.737	0.731	156	473	562	531	0.800	357	205	337	194	0
2	19	14	"PFM0481"	"M38941_1"	9360	27010	140	251	241	76	70	72	22	94	89	0	321	321	72	116	118	21	98	97	0	0.883	0.834	0.870	0.783	2.200	0.866	0.736	156	530	386	376	-0.180	181	205	171	205	0
2	20	14	"PFM0484"	"M38941_6"	9550	27010	130	90	93	22	70	72	13	60	36	0	157	160	48	118	119	14	70	60	0	0.513	0.548	0.500	0.469	3.538	0.247	0.148	120	471	59	65	-0.963	20	39	23	42	0
2	21	14	"PFM0510"	"M41547_1"	9740	27010	140	552	536	167	71	73	14	98	98	0	521	502	161	118	120	25	94	93	0	1.194	1.211	1.217	1.210	2.205	1.187	0.798	156	423	884	849	0.255	481	403	465	384	0
2	22	14	"PFM0512"	"M41763_12"	9920	27010	140	705	664	170	71	73	13	100	100	0	838	771	229	120	122	23	97	97	0	0.883	0.911	0.890	0.957	1.824	0.870	0.835	156	581	1352	1244	-0.180	634	718	593	651	0
2	1	15	"PFM0514"	"M41763_4"	5940	27180	150	72	77	24	69	70	14	25	10	0	103	104	21	120	122	19	4	1	0	-0.176	-0.500	0.353	0.405	3.640	9.801	0.000	156	769	-14	-8	Error	3	-17	8	-16	-50
2	2	15	"PFM0516"	"M41776_1"	6120	27180	150	78	80	18	68	70	16	36	12	0	118	117	22	113	115	19	20	5	0	2.000	3.000	1.080	1.066	3.996	120.943	0.000	156	538	15	16	1.000	10	5	12	4	-50
2	3	15	"PFM0524"	"M42658_1"	6330	27190	140	103	108	28	67	69	15	80	61	0	188	188	54	112	114	17	87	83	0	0.474	0.539	0.479	0.471	2.195	0.404	0.404	156	478	112	117	-1.078	36	76	41	76	0
2	4	15	"PFM0531"	"M42966_1"	6520	27190	140	306	296	96	67	68	12	98	96	0	270	268	85	113	115	18	91	90	0	1.522	1.477	1.415	1.410	2.303	1.431	0.698	156	437	396	384	0.606	239	157	229	155	0
2	5	15	"PFN0076"	"N128_81"	6700	27170	150	73	81	32	67	68	11	35	17	0	120	133	49	112	114	18	33	18	0	0.750	0.667	0.750	0.642	3.405	0.531	0.370	156	484	14	35	-0.415	6	8	14	21	-50
2	6	15	"PFN0079"	"N128_86"	6870	27180	100	73	76	13	68	70	13	33	10	0	116	117	27	112	115	16	36	18	0	1.250	1.600	0.302	0.310	3.773	0.110	0.015	80	363	9	13	0.322	5	4	8	5	0
2	7	15	"PFN0082"	"N128_90"	7070	27190	140	192	189	53	69	70	14	96	93	0	219	214	54	112	114	16	92	87	0	1.150	1.176	1.214	1.147	2.077	1.139	0.611	156	509	230	222	0.201	123	107	120	102	0
2	8	15	"PFN0084"	"N128_92"	7280	27190	130	113	113	27	66	68	15	87	72	0	221	217	66	111	112	15	90	86	0	0.427	0.443	0.454	0.383	2.253	0.329	0.489	120	451	157	153	-1.227	47	110	47	106	0
2	9	15	"PFN0086"	"N128_95"	7450	27200	120	122	126	33	67	68	14	91	81	0	224	220	65	110	112	15	90	88	0	0.482	0.536	0.527	0.589	2.984	0.416	0.433	120	410	169	169	-1.052	55	114	59	110	0
2	10	15	"PFN0090"	"N129_1"	7650	27180	150	78	79	15	67	69	12	47	21	0	107	109	21	109	111	15	20	5	0	-5.500	100000.000	0.825	0.841	4.787	10.164	0.001	156	466	9	12	Error	11	-2	12	0	-50
2	11	15	"PFN0105"	"N129_41"	7830	27180	150	77	89	47	67	69	12	42	22	0	124	143	66	113	114	15	41	26	0	0.909	0.733	0.648	0.713	3.395	0.619	0.469	156	409	21	52	-0.138	10	11	22	30	-50
2	12	15	"PFN0107"	"N129_48"	8030	27180	150	80	83	19	69	70	13	45	25	0	108	107	24	115	116	16	15	5	0	-1.571	-1.750	0.958	1.006	5.470	9.384	0.001	156	454	4	6	Error	11	-7	14	-8	-50
2	13	15	"PFN0109"	"N129_6"	8240	27190	150	88	91	23	69	71	14	58	31	0	121	124	27	117	118	15	33	14	0	4.750	3.143	1.156	1.098	3.053	0.955	0.021	156	363	23	29	2.248	19	4	22	7	-50
2	14	15	"PFN0112"	"N130_1"	8410	27190	150	71	73	14	72	74	16	8	3	0	110	110	20	119	120	16	7	2	0	0.111	-0.111	0.625	0.635	3.443	0.087	0.002	156	470	-10	-8	-3.170	-1	-9	1	-9	-50
2	15	15	"PFN0114"	"N130_17"	8600	27220	100	91	94	23	72	74	15	53	32	0	122	121	27	116	118	18	35	8	0	3.167	4.400	0.929	0.862	3.803	0.878	0.027	80	397	25	27	1.663	19	6	22	5	0
2	16	15	"PFN0116"	"N130_19"	8800	27200	120	117	120	35	69	72	14	85	73	0	260	257	97	116	118	17	86	82	0	0.333	0.362	0.328	0.340	2.251	0.268	0.449	120	463	192	192	-1.585	48	144	51	141	0
2	17	15	"PFN0134"	"N130_43"	8970	27200	140	8694	7910	2439	70	72	17	100	100	0	6951	6336	1978	115	117	16	100	100	0	1.262	1.260	1.263	1.265	2.197	1.283	0.834	156	505	15460	14061	0.335	8624	6836	7840	6221	0
2	18	15	"PFN0137"	"N130_46"	9170	27200	140	803	772	301	72	74	26	98	96	0	629	600	238	116	120	27	89	88	0	1.425	1.446	1.333	1.356	1.748	1.394	0.810	156	522	1244	1184	0.511	731	513	700	484	0
2	19	15	"PFN0139"	"N130_5"	9360	27200	130	1024	943	358	72	74	24	98	97	0	1191	1090	429	120	122	27	94	94	0	0.889	0.898	0.898	0.884	2.035	0.854	0.843	120	501	2023	1841	-0.170	952	1071	871	970	0
2	20	15	"PFN0141"	"N130_52"	9550	27200	140	1322	1241	484	72	73	14	99	98	0	1150	1067	444	120	120	15	94	94	0	1.214	1.234	1.218	1.320	2.087	1.204	0.869	156	497	2280	2116	0.279	1250	1030	1169	947	0
2	21	15	"PFN0145"	"N130_61"	9740	27200	140	553	506	188	72	73	14	98	98	0	581	553	215	120	122	25	92	91	0	1.043	1.002	1.050	1.026	2.323	0.946	0.706	156	421	942	867	0.061	481	461	434	433	0
2	22	15	"PFN0147"	"N131_12"	9930	27190	150	84	84	16	73	74	13	42	12	0	118	120	27	121	124	23	17	5	0	-3.667	-11.000	0.667	0.672	3.512	64.196	0.000	156	677	8	10	Error	11	-3	11	-1	-50
2	1	16	"PFN0168"	"N132_106"	5920	27370	90	83	88	22	72	73	16	38	25	0	133	132	33	119	121	19	46	21	0	0.786	1.231	0.702	0.652	4.725	0.246	0.022	52	350	25	29	-0.348	11	14	16	13	0
2	2	16	"PFN0170"	"N132_108"	6120	27380	140	98	102	29	69	72	16	75	40	0	168	167	38	116	120	44	58	14	0	0.558	0.647	0.548	0.556	2.887	0.502	0.194	156	570	81	84	-0.842	29	52	33	51	0
2	3	16	"PFN0172"	"N132_11"	6310	27380	140	191	191	60	68	70	15	95	91	0	265	270	94	115	116	15	91	89	0	0.820	0.794	0.782	0.807	2.304	0.684	0.627	156	492	273	278	-0.286	123	150	123	155	0
2	4	16	"PFN0175"	"N132_116"	6500	27380	130	307	300	107	68	69	12	98	96	0	392	377	125	114	116	18	95	94	0	0.860	0.882	0.867	0.884	2.171	0.838	0.666	120	473	517	495	-0.218	239	278	232	263	0
2	5	16	"PFN0177"	"N132_119"	6700	27390	150	101	107	42	67	68	11	85	68	0	193	200	69	114	115	17	91	88	0	0.430	0.465	0.406	0.401	2.465	0.325	0.235	156	595	113	126	-1.216	34	79	40	86	0
2	6	16	"PFN0180"	"N132_125"	6900	27380	150	84	86	19	69	70	12	57	30	0	278	271	94	114	115	16	91	89	0	0.091	0.108	0.126	0.123	2.653	0.076	0.179	156	578	179	174	-3.451	15	164	17	157	0
2	7	16	"PFN0582"	"N145_33"	7080	27380	140	527	506	201	69	70	14	96	94	0	510	505	169	114	117	16	96	96	0	1.157	1.118	1.131	1.082	2.034	1.150	0.851	156	497	854	828	0.210	458	396	437	391	0
2	8	16	"PFN0584"	"N145_38"	7270	27370	150	73	77	43	68	69	14	25	5	0	99	102	25	114	116	16	4	1	0	-0.333	-0.750	0.483	0.591	3.787	0.037	0.000	156	492	-10	-3	Error	5	-15	9	-12	-50
2	9	16	"PFN0589"	"N145_44"	7460	27370	150	79	81	17	68	69	13	44	18	0	106	107	21	112	113	15	16	6	0	-1.833	-2.600	1.000	1.086	3.601	0.121	0.001	156	473	5	8	Error	11	-6	13	-5	-50
2	10	16	"PFN0592"	"N145_50"	7650	27370	150	69	70	14	67	69	12	23	7	0	94	96	17	110	112	15	5	1	0	-0.125	-0.214	0.576	0.536	3.736	19.536	0.001	156	476	-14	-11	Error	2	-16	3	-14	-50
2	11	16	"PFN0598"	"N145_61"	7840	27380	150	111	112	22	68	69	13	92	76	0	136	143	51	111	112	15	62	43	0	1.720	1.375	1.529	1.563	3.610	0.470	0.091	156	486	68	76	0.782	43	25	44	32	0
2	12	16	"PFN0600"	"N145_9"	8030	27380	140	100	100	23	69	69	13	78	57	0	180	182	41	114	114	15	90	80	0	0.470	0.456	0.462	0.459	2.566	0.377	0.353	156	519	97	99	-1.090	31	66	31	68	0
2	13	16	"PFN0620"	"N148_2"	8220	27370	150	71	74	14	70	71	14	21	9	0	110	112	22	115	116	15	19	7	0	-0.200	-1.333	0.500	0.604	3.883	0.007	0.000	156	483	-4	1	Error	1	-5	4	-3	-50
2	14	16	"PFN0622"	"N148_6"	8400	27380	150	74	83	45	71	71	13	24	11	0	112	212	456	117	117	14	23	16	0	-0.600	0.126	0.592	0.656	4.712	0.039	0.126	156	488	-2	107	Error	3	-5	12	95	-50
2	15	16	"PFN0628"	"N149_12"	8610	27390	140	666	614	277	70	71	13	98	96	0	824	734	324	117	117	15	93	91	0	0.843	0.882	0.881	0.845	2.569	0.860	0.812	156	520	1303	1161	-0.246	596	707	544	617	0
2	16	16	"PFN0632"	"N149_18"	8790	27390	130	864	831	269	70	72	14	100	100	0	478	470	160	117	117	15	95	95	0	2.199	2.156	2.187	2.271	2.061	2.252	0.716	120	450	1155	1114	1.137	794	361	761	353	0
2	17	16	"PFN0634"	"N149_2"	8980	27420	150	76	76	15	71	73	17	16	4	0	128	137	38	115	116	15	46	35	0	0.385	0.227	0.425	0.440	3.108	0.038	0.001	156	521	18	27	-1.379	5	13	5	22	-50
2	18	16	"PFN0637"	"N149_30"	9170	27390	120	402	375	126	72	73	17	99	96	0	653	605	261	116	118	15	90	89	0	0.615	0.620	0.630	0.666	2.399	0.530	0.767	120	464	867	792	-0.702	330	537	303	489	0
2	19	16	"PFN0655"	"N150_39"	9370	27400	130	78	81	18	72	73	14	29	10	0	298	276	95	119	121	17	85	85	0	0.034	0.057	0.083	0.081	2.580	0.046	0.065	120	544	185	166	-4.899	6	179	9	157	0
2	20	16	"PFN0658"	"N150_49"	9560	27400	150	81	83	16	73	74	15	30	10	0	125	129	28	120	122	18	30	16	0	1.600	1.111	0.593	0.588	4.171	0.687	0.005	156	462	13	19	0.678	8	5	10	9	-50
2	21	16	"PFN0660"	"N150_51"	9740	27390	140	132	133	35	73	74	13	91	83	0	190	192	58	120	120	16	85	81	0	0.843	0.833	0.769	0.795	2.692	0.584	0.336	156	401	129	132	-0.247	59	70	60	72	0
2	22	16	"PFN0662"	"N150_53"	9930	27390	140	587	553	185	73	73	12	98	96	0	376	359	114	120	122	16	92	91	0	2.008	2.008	1.950	1.966	2.048	1.997	0.834	156	644	770	719	1.006	514	256	480	239	0
2	1	17	"PFN0664"	"N150_57"	5940	27570	150	286	273	92	70	72	14	92	92	0	219	216	62	119	123	38	85	70	0	2.160	2.093	2.013	2.037	2.222	1.789	0.477	156	767	316	300	1.111	216	100	203	97	0
2	2	17	"PFN0666"	"N150_6"	6130	27570	130	152	152	49	68	71	12	95	93	0	215	217	92	117	121	47	80	52	0	0.857	0.840	0.841	0.848	2.383	0.465	0.417	120	464	182	184	-0.222	84	98	84	100	0
2	3	17	"PFN0680"	"N150_8"	6330	27570	140	124	123	33	69	71	13	88	78	0	310	303	110	117	119	16	89	87	0	0.285	0.290	0.269	0.273	2.374	0.220	0.508	156	489	248	240	-1.811	55	193	54	186	0
2	4	17	"PFN0682"	"N150_82"	6510	27570	130	384	355	146	69	71	14	95	92	0	421	394	151	117	119	17	88	86	0	1.036	1.032	1.017	0.909	2.044	0.965	0.738	120	462	619	563	0.051	315	304	286	277	0
2	5	17	"PFN0685"	"N150_87"	6700	27570	130	222	215	74	68	70	13	92	89	0	295	286	99	116	118	17	89	86	0	0.860	0.865	0.867	0.812	1.987	0.781	0.713	120	463	333	317	-0.217	154	179	147	170	0
2	6	17	"PFN0688"	"N150_9"	6890	27580	120	75	78	16	70	71	12	30	13	0	148	148	36	116	118	16	68	47	0	0.156	0.250	0.283	0.351	3.770	0.083	0.019	120	435	37	40	-2.678	5	32	8	32	0
2	7	17	"PFN0694"	"N151_11"	7090	27580	140	214	210	74	70	71	12	93	89	0	243	240	69	117	120	17	91	87	0	1.143	1.138	1.079	1.043	2.252	1.151	0.623	156	471	270	263	0.193	144	126	140	123	0
2	8	17	"PFN0696"	"N151_18"	7270	27580	130	164	162	55	70	72	15	88	85	0	308	296	96	116	119	18	91	90	0	0.490	0.511	0.472	0.460	1.769	0.491	0.671	120	455	286	272	-1.030	94	192	92	180	0
2	9	17	"PFN0876"	"N168_6"	7450	27570	140	359	362	91	70	72	15	100	100	0	394	400	113	115	115	16	98	98	0	1.036	1.025	1.024	1.070	1.662	0.962	0.815	156	506	568	577	0.051	289	279	292	285	0
2	10	17	"PFN0874"	"N168_34"	7650	27570	140	458	450	105	68	70	13	100	99	0	422	415	112	112	113	15	97	97	0	1.258	1.261	1.261	1.280	1.684	1.216	0.798	156	469	700	685	0.331	390	310	382	303	0
2	11	17	"PFN0894"	"N173_1"	7840	27580	140	162	161	49	68	69	13	90	89	0	156	154	37	113	113	15	75	65	0	2.186	2.268	1.991	2.118	3.244	2.161	0.401	156	481	137	134	1.128	94	43	93	41	0
2	12	17	"PFN0907"	"N175_2"	8020	27570	130	243	231	74	68	69	13	96	94	0	838	795	273	115	115	15	95	95	0	0.242	0.240	0.239	0.241	1.792	0.215	0.801	120	490	898	843	-2.047	175	723	163	680	0
2	13	17	"PFN0906"	"N175_16"	8220	27580	130	78	79	14	69	70	13	39	10	0	162	162	50	116	116	15	74	63	0	0.196	0.217	0.258	0.239	2.860	0.099	0.066	120	453	55	56	-2.354	9	46	10	46	0
2	14	17	"PFN0918"	"N177_6"	8400	27580	140	381	368	126	70	71	13	97	94	0	348	334	100	116	117	15	96	93	0	1.341	1.367	1.340	1.336	2.255	1.405	0.759	156	464	543	516	0.423	311	232	298	218	0
2	15	17	"PFL0005"	"L1_103"	8610	27580	140	95	100	24	69	71	13	76	49	0	151	150	38	117	117	15	71	52	0	0.765	0.939	0.720	0.769	2.997	0.502	0.132	156	433	60	64	-0.387	26	34	31	33	0
2	16	17	"PFL0159"	"L2_30"	8790	27580	140	744	684	289	70	71	13	94	93	0	1189	1061	420	117	118	16	96	96	0	0.629	0.650	0.653	0.618	2.298	0.626	0.796	156	364	1746	1558	-0.669	674	1072	614	944	0
2	17	17	"PFL0171"	"L2_55"	8970	27580	130	1353	1278	390	72	73	14	100	99	0	954	923	283	117	118	15	98	98	0	1.530	1.496	1.500	1.489	1.683	1.513	0.826	120	399	2118	2012	0.614	1281	837	1206	806	0
2	18	17	"PFL0176"	"L2_62"	9170	27580	140	1158	1065	397	71	72	13	99	98	0	850	793	282	116	118	15	96	95	0	1.481	1.468	1.450	1.314	2.208	1.517	0.819	156	498	1821	1671	0.566	1087	734	994	677	0
2	19	17	"PFL0064"	"L2_109"	9360	27590	130	83	85	17	72	73	14	43	14	0	165	169	63	119	121	18	68	57	0	0.239	0.260	0.272	0.241	3.634	0.107	0.066	120	459	57	63	-2.064	11	46	13	50	0
2	20	17	"PFL0066"	"L2_114"	9560	27580	140	340	326	98	74	75	15	98	98	0	247	243	65	120	122	18	91	89	0	2.094	2.049	1.956	1.972	2.049	2.113	0.682	156	445	393	375	1.067	266	127	252	123	0
2	21	17	"PFL0140"	"L2_247"	9740	27580	140	89	93	24	73	74	13	57	29	0	190	195	43	118	119	16	95	88	0	0.222	0.260	0.273	0.252	3.586	0.149	0.074	156	385	88	97	-2.170	16	72	20	77	0
2	22	17	"PFL0150"	"L2_270"	9930	27580	140	462	479	162	72	72	12	99	98	0	405	393	124	120	122	16	98	98	0	1.368	1.491	1.512	1.509	1.867	1.501	0.792	156	610	675	680	0.453	390	285	407	273	0
2	1	18	"PFN0982"	"N244_3"	5940	27750	150	84	88	19	71	72	14	48	21	0	115	119	30	122	123	16	19	7	0	-1.857	-5.667	0.842	0.872	3.523	0.007	0.000	156	691	6	14	Error	13	-7	17	-3	-50
2	2	18	"PFJ0260"	"J246_2"	6130	27760	140	1446	1248	533	71	73	13	98	96	0	1606	1442	486	120	121	16	98	98	0	0.925	0.890	0.888	0.769	2.094	0.926	0.857	156	478	2861	2499	-0.112	1375	1486	1177	1322	0
2	3	18	"PFJ0281"	"J269_1"	6330	27760	140	89	95	42	72	74	13	55	33	0	165	165	45	120	120	15	80	65	0	0.378	0.511	0.421	0.399	2.907	0.491	0.125	156	440	62	68	-1.404	17	45	23	45	0
2	4	18	"PFJ0305"	"J27_3"	6520	27760	140	99	99	23	73	75	17	60	33	0	187	188	62	121	129	62	51	19	0	0.394	0.388	0.386	0.385	2.731	0.251	0.272	156	384	92	93	-1.344	26	66	26	67	0
2	5	18	"PFJ0475"	"J53_46"	6700	27770	160	141	143	40	75	76	17	88	80	0	480	446	177	120	130	60	87	82	0	0.183	0.209	0.203	0.207	2.053	0.172	0.605	208	452	426	394	-2.447	66	360	68	326	0
2	6	18	"PFJ0505"	"J583_7"	6890	27750	150	71	72	14	74	75	14	14	2	0	111	111	21	121	124	21	7	2	0	0.300	0.200	0.575	0.665	3.633	0.097	0.009	156	470	-13	-12	-1.737	-3	-10	-2	-10	-50
2	7	18	"PFJ0549"	"J697_3"	7090	27760	130	87	90	19	73	75	14	49	21	0	154	154	43	121	124	21	65	37	0	0.424	0.515	0.461	0.459	3.373	0.152	0.049	120	390	47	50	-1.237	14	33	17	33	0
2	8	18	"PFJ0586"	"J753_2"	7230	27770	150	89	95	30	74	77	19	44	25	0	126	127	28	119	121	20	30	12	0	2.143	2.625	1.395	1.278	3.669	1.376	0.092	156	508	22	29	1.100	15	7	21	8	-50
2	9	18	"PFJ0594"	"J82_7"	7460	27760	140	464	425	170	73	75	19	94	89	0	478	437	176	117	119	17	86	85	0	1.083	1.100	1.123	0.974	2.432	1.038	0.748	156	531	752	672	0.115	391	361	352	320	0
2	10	18	"PFK0025"	"Km2326_6"	7650	27750	150	88	90	21	70	72	13	61	33	0	104	107	24	115	116	16	13	2	0	-1.636	-2.500	0.826	0.913	4.322	6.422	0.000	156	524	7	12	Error	18	-11	20	-8	-50
2	11	18	"PFJ0390"	"J40_6"	7850	27770	120	71	72	14	69	71	14	17	5	0	161	164	46	116	116	16	81	66	0	0.044	0.063	0.200	0.186	3.469	0.026	0.004	120	466	47	51	-4.492	2	45	3	48	0
2	12	18	"PFJ0410"	"J43_3"	8030	27760	130	139	142	33	69	71	14	95	93	0	679	638	184	118	118	16	97	97	0	0.125	0.140	0.129	0.133	1.765	0.128	0.687	120	513	631	593	-3.003	70	561	73	520	0
2	13	18	"PFJ0426"	"J461_4"	8220	27750	150	70	72	14	69	71	14	16	3	0	103	103	18	119	120	16	3	0	0	-0.063	-0.188	0.500	0.437	3.231	0.111	0.005	156	510	-15	-13	Error	1	-16	3	-16	-50
2	14	18	"PFJ0465"	"J53_31"	8400	27750	150	70	71	13	70	71	13	16	3	0	113	114	22	118	119	15	17	5	0	0.000	-0.250	0.517	0.507	3.428	0.033	0.001	156	483	-5	-3	Error	0	-5	1	-4	-50
2	15	18	"PFJ0557"	"J6_2"	8610	27770	140	162	157	45	70	71	12	91	87	0	203	198	55	118	118	15	85	80	0	1.082	1.087	1.000	1.064	2.334	0.960	0.514	156	438	177	167	0.114	92	85	87	80	0
2	16	18	"PFK0041"	"Km302_3"	8780	27750	150	78	83	18	70	71	12	39	24	0	117	125	29	118	119	15	27	16	0	-8.000	1.857	0.602	0.650	4.592	0.132	0.008	156	418	7	20	Error	8	-1	13	7	-50
2	17	18	"PFK0298"	"Kn2549_3"	8980	27770	140	588	541	208	71	72	14	97	95	0	556	504	193	119	120	16	92	92	0	1.183	1.221	1.178	1.167	2.172	1.198	0.798	156	461	954	855	0.243	517	437	470	385	0
2	18	18	"PFK0338"	"Kn3092_1"	9170	27770	140	132	131	38	71	72	14	85	78	0	151	145	36	119	120	16	62	48	0	1.906	2.308	1.730	1.771	2.939	1.906	0.224	156	467	93	86	0.931	61	32	60	26	0
2	19	18	"PFK0404"	"Kn427_6"	9350	27770	120	194	195	47	72	73	14	99	96	0	280	267	68	119	120	16	95	92	0	0.758	0.831	0.829	0.880	2.049	0.759	0.637	120	378	283	271	-0.400	122	161	123	148	0
2	20	18	"PFK0425"	"Kn5026_1"	9510	27770	150	73	75	15	73	75	15	17	7	0	123	127	29	118	120	17	32	17	0	0.000	0.222	0.600	0.568	3.679	0.061	0.002	156	572	5	11	Error	0	5	2	9	-50
2	21	18	"PFK0442"	"Kn5244_3"	9750	27760	150	75	76	16	73	74	15	16	3	0	107	113	39	119	122	23	7	1	0	-0.167	-0.500	0.733	0.680	3.076	0.126	0.022	156	516	-10	-3	Error	2	-12	3	-6	-50
2	22	18	"PFK0457"	"Kn5587_2"	9920	27770	140	145	147	36	72	73	12	95	88	0	1133	1049	423	122	125	24	95	94	0	0.072	0.081	0.084	0.091	2.372	0.067	0.658	156	596	1084	1002	-3.792	73	1011	75	927	0
2	1	19	"PFK0782"	"Ks2242_1"	5930	27950	140	481	454	150	70	72	14	97	96	0	545	523	159	124	125	17	97	96	0	0.976	0.962	0.962	0.942	1.913	0.946	0.842	156	685	832	783	-0.035	411	421	384	399	0
2	2	19	"PFK0818"	"Ks2565_1"	6130	27950	140	277	264	89	70	72	13	96	93	0	305	297	94	123	124	19	94	88	0	1.137	1.115	1.161	1.128	2.079	1.066	0.673	156	449	389	368	0.186	207	182	194	174	0
2	3	19	"PFK0876"	"Ks2_11"	6320	27950	140	936	855	366	72	74	14	98	97	0	465	428	166	123	124	16	92	91	0	2.526	2.567	2.527	2.475	2.547	2.678	0.778	156	352	1206	1088	1.337	864	342	783	305	0
2	4	19	"PFK1002"	"Ks48_16"	6510	27930	150	92	92	20	75	76	17	49	19	0	111	114	20	123	132	65	0	0	0	-1.417	-1.889	1.300	0.913	3.947	0.099	0.022	156	335	5	8	Error	17	-12	17	-9	-50
2	5	19	"PFK1139"	"Ks667_1"	6700	27950	130	612	549	235	77	79	17	93	91	0	587	534	207	127	137	67	86	85	0	1.163	1.160	1.171	0.962	2.325	1.115	0.750	120	344	995	879	0.218	535	460	472	407	0
2	6	19	"PFK1174"	"Ks75_10"	6890	27950	140	11009	9338	4558	77	78	15	99	99	0	6156	5042	2418	127	131	28	95	92	0	1.813	1.884	1.877	2.036	3.021	1.977	0.838	156	414	16961	14176	0.859	10932	6029	9261	4915	0
2	7	19	"PFK0629"	"Ks1228_7"	7070	27950	150	104	108	25	77	80	18	64	34	0	129	132	29	128	131	24	24	6	0	27.000	7.750	1.314	1.238	3.662	0.867	0.064	156	520	28	35	4.755	27	1	31	4	-50
2	8	19	"PFK1093"	"Ks586_7"	7270	27950	130	474	433	199	75	78	18	90	89	0	457	416	167	127	128	18	85	85	0	1.209	1.239	1.218	0.966	2.158	1.195	0.741	120	479	729	647	0.274	399	330	358	289	0
2	9	19	"pla_LSU"	"PLSU"	7460	27950	130	121	125	37	75	77	19	80	59	0	228	220	71	124	127	31	84	76	0	0.442	0.521	0.453	0.427	2.262	0.472	0.439	120	452	150	146	-1.177	46	104	50	96	0
2	10	19	"pla_ORF129"	"PORF129"	7640	27950	130	172	165	45	73	75	17	91	85	0	545	500	170	123	127	34	92	91	0	0.235	0.244	0.252	0.250	2.421	0.203	0.636	120	537	521	469	-2.092	99	422	92	377	0
2	11	19	"pla_ORF79"	"PORF79"	7840	27960	130	94	97	23	71	73	15	69	38	0	267	255	84	122	126	29	90	82	0	0.159	0.195	0.185	0.173	2.796	0.129	0.214	120	522	168	159	-2.656	23	145	26	133	0
2	12	19	"pla_rpl14"	"Prpl14"	8030	27960	130	124	126	38	71	73	14	85	77	0	374	362	132	124	126	22	91	89	0	0.212	0.231	0.239	0.240	2.454	0.176	0.444	120	502	303	293	-2.238	53	250	55	238	0
2	13	19	"PFBL B0020"	"oPFBLOB0020"	8210	27950	130	578	568	149	71	72	14	100	100	0	434	416	108	125	126	18	98	96	0	1.641	1.708	1.711	1.775	1.510	1.681	0.788	120	516	816	788	0.714	507	309	497	291	0
2	14	19	"PFD66970"	"oPFD66970"	8400	27960	130	101	104	23	70	72	13	82	60	0	199	203	50	126	126	17	89	79	0	0.425	0.442	0.385	0.403	2.529	0.299	0.314	120	455	104	111	-1.236	31	73	34	77	0
2	15	19	"PFC0765"	"oPFC0765"	8580	27950	150	73	74	13	70	72	12	24	7	0	110	112	22	123	123	16	11	3	0	-0.231	-0.364	0.436	0.510	3.927	0.013	0.000	156	534	-10	-7	Error	3	-13	4	-11	-50
2	16	19	"PFN0250"	"oPFN0250"	8790	27960	140	246	232	76	71	72	13	95	91	0	219	212	61	120	121	16	87	85	0	1.768	1.750	1.658	1.521	2.150	1.709	0.579	156	559	274	253	0.822	175	99	161	92	0
2	17	19	"PFL0017"	"oPFL0017"	8980	27960	140	661	631	281	72	73	14	94	92	0	717	687	300	120	123	36	90	89	0	0.987	0.986	0.975	0.904	2.522	0.936	0.762	156	523	1186	1126	-0.019	589	597	559	567	0
2	18	19	"PFI17637"	"oPFI17637"	9160	27950	130	410	413	105	72	73	15	100	99	0	302	297	70	121	125	38	98	93	0	1.867	1.938	1.875	1.929	1.602	1.930	0.693	120	482	519	517	0.901	338	181	341	176	0
2	19	19	"PFM60472"	"oPFM60472"	9360	27960	120	111	113	30	73	74	14	80	61	0	152	149	28	121	122	19	64	35	0	1.226	1.429	1.154	1.214	3.160	1.318	0.136	120	538	69	68	0.294	38	31	40	28	0
2	20	19	"PFL0020"	"oPFL0020"	9570	27960	130	120	121	32	72	74	15	82	75	0	129	130	28	119	122	39	12	1	0	4.800	4.455	2.163	2.328	4.476	0.152	0.011	120	584	58	60	2.263	48	10	49	11	0
2	21	19	"PFI17639"	"oPFI17639"	9740	27950	110	89	92	23	73	75	14	51	35	0	143	143	41	120	124	26	43	11	0	0.696	0.826	0.587	0.569	3.139	0.275	0.092	80	451	39	42	-0.524	16	23	19	23	0
2	22	19	"PFN0252"	"oPFN0252"	9940	27960	140	1871	1661	745	72	74	16	100	100	0	1573	1426	585	123	126	23	97	94	0	1.241	1.219	1.268	1.220	2.529	1.257	0.836	156	770	3249	2892	0.311	1799	1450	1589	1303	0
2	1	20	"PFBL B0027"	"oPFBLOB0027"	5940	28140	130	131	131	33	70	70	12	90	87	0	155	158	41	123	125	19	60	46	0	1.906	1.743	1.500	1.668	3.008	1.335	0.272	120	619	93	96	0.931	61	32	61	35	0
2	2	20	"PFC0768"	"oPFC0768"	6140	28140	140	86	89	22	69	70	12	57	36	0	162	158	39	124	126	19	70	49	0	0.447	0.588	0.437	0.489	3.229	0.333	0.150	156	533	55	54	-1.160	17	38	20	34	0
2	3	20	"PFBL B0032"	"oPFBLOB0032"	6320	28120	150	76	80	23	70	71	13	35	14	0	118	121	26	126	128	32	7	1	0	-0.750	-2.000	0.817	0.673	4.237	0.413	0.039	156	477	-2	5	Error	6	-8	10	-5	-50
2	4	20	"PFBL B0033"	"oPFBLOB0033"	6500	28110	150	77	78	16	71	73	13	36	9	0	123	123	23	126	128	30	5	0	0	-2.000	-2.333	0.919	0.868	3.830	40.431	0.001	156	533	3	4	Error	6	-3	7	-3	-50
2	5	20	"PFB0684"	"oPFB0684"	6700	28120	150	77	77	17	73	74	15	19	5	0	120	122	26	128	130	22	10	4	0	-0.500	-0.667	0.524	0.525	3.355	0.164	0.011	156	578	-4	-2	Error	4	-8	4	-6	-50
2	6	20	"PFF72417"	"oPFF72417"	6890	28120	150	83	86	19	74	77	18	34	12	0	134	135	30	131	134	26	19	6	0	3.000	3.000	0.782	0.723	4.374	0.337	0.061	156	617	12	16	1.585	9	3	12	4	-50
2	7	20	"PFG0010"	"oPFG0010"	7110	28150	110	94	103	36	75	78	19	48	31	0	160	163	43	130	134	22	53	35	0	0.633	0.848	0.657	0.814	4.069	0.525	0.205	80	449	49	61	-0.659	19	30	28	33	0
2	8	20	"PFBL B0035"	"oPFBLOB0035"	7280	28140	140	393	355	137	75	76	14	94	90	0	535	484	167	129	130	18	93	91	0	0.783	0.789	0.801	0.755	2.307	0.779	0.789	156	558	724	635	-0.352	318	406	280	355	0
2	9	20	"PFBL B0038"	"oPFBLOB0038"	7460	28130	150	73	74	15	74	76	16	10	4	0	119	118	25	129	132	29	3	0	0	0.100	0.000	0.565	0.608	2.914	0.139	0.020	156	494	-11	-11	-3.322	-1	-10	0	-11	-50
2	10	20	"PFG0012"	"oPFG0012"	7610	28160	150	82	84	20	72	75	17	34	13	0	131	131	24	130	133	32	8	1	0	10.000	12.000	1.000	0.960	3.567	0.110	0.017	156	610	11	13	3.322	10	1	12	1	-50
2	11	20	"PFD66974"	"oPFD66974"	7860	28140	150	82	85	20	71	73	15	39	21	0	126	129	30	131	134	26	11	5	0	-2.200	-7.000	0.894	0.851	3.524	0.053	0.001	156	604	6	12	Error	11	-5	14	-2	-50
2	12	20	"PFL0029"	"oPFL0029"	8020	28140	130	93	99	26	71	73	14	63	45	0	259	262	66	134	136	23	95	90	0	0.176	0.219	0.200	0.205	2.833	0.137	0.188	120	434	147	156	-2.506	22	125	28	128	0
2	13	20	"PFD66975"	"oPFD66975"	8220	28150	140	1550	1381	611	71	73	14	98	96	0	747	671	252	134	136	19	94	92	0	2.413	2.439	2.497	2.305	2.216	2.599	0.832	156	539	2092	1847	1.271	1479	613	1310	537	0
2	14	20	"PFM60473"	"oPFM60473"	8400	28130	150	91	94	23	72	73	14	60	34	0	140	139	30	132	133	19	30	11	0	2.375	3.143	1.308	1.293	3.594	0.415	0.018	156	476	27	29	1.248	19	8	22	7	-50
2	15	20	"PFM60503"	"oPFM60503"	8580	28150	120	246	241	66	71	73	14	99	97	0	298	287	76	126	127	17	95	93	0	1.017	1.056	1.057	1.090	1.917	0.979	0.699	120	435	347	331	0.025	175	172	170	161	0
2	16	20	"PFL0061"	"oPFL0061"	8780	28160	130	205	196	71	71	73	14	90	87	0	340	320	109	122	123	16	90	90	0	0.615	0.631	0.612	0.602	2.365	0.585	0.609	120	498	352	323	-0.702	134	218	125	198	0
2	17	20	"PFG0034"	"oPFG0034"	8970	28160	130	281	263	102	73	73	12	93	89	0	583	555	242	121	123	18	92	90	0	0.450	0.438	0.422	0.420	2.095	0.385	0.749	120	460	670	624	-1.151	208	462	190	434	0
2	18	20	"PFF72455"	"oPFF72455"	9170	28160	150	76	77	15	72	73	14	24	7	0	114	115	21	122	126	38	2	0	0	-0.500	-0.714	0.786	0.690	3.783	0.130	0.079	156	531	-4	-2	Error	4	-8	5	-7	-50
2	19	20	"PFM60505"	"oPFM60505"	9340	28160	130	126	129	29	71	73	13	97	85	0	180	181	38	120	122	17	88	78	0	0.917	0.951	0.867	0.912	2.097	0.826	0.377	120	518	115	119	-0.126	55	60	58	61	0
2	20	20	"PFL0063"	"oPFL0063"	9550	28160	130	96	97	23	72	74	14	68	41	0	162	160	37	117	121	39	54	17	0	0.533	0.581	0.571	0.549	3.139	0.130	0.082	120	565	69	68	-0.907	24	45	25	43	0
2	21	20	"PFJ12800"	"oPFJ12800"	9730	28170	130	81	84	17	73	75	16	32	12	0	164	165	37	118	123	39	57	18	0	0.174	0.234	0.363	0.287	3.229	0.134	0.040	120	597	54	58	-2.524	8	46	11	47	0
2	22	20	"PFF72460"	"oPFF72460"	9930	28160	130	107	109	26	72	73	16	78	52	0	210	213	52	121	122	17	94	89	0	0.393	0.402	0.385	0.339	2.475	0.309	0.253	120	641	124	129	-1.346	35	89	37	92	0
2	1	21	"PFK12904"	"oPFK12904"	5920	28340	140	687	644	227	70	71	15	99	97	0	481	465	129	122	125	19	99	97	0	1.719	1.673	1.744	1.635	1.960	1.773	0.841	156	716	976	917	0.781	617	359	574	343	0
2	2	21	"PFM60507"	"oPFM60507"	6120	28340	120	507	469	148	69	71	15	99	98	0	442	433	145	123	126	18	95	95	0	1.373	1.290	1.316	1.289	2.134	1.269	0.741	120	509	757	710	0.457	438	319	400	310	0
2	3	21	"PFK12905"	"oPFK12905"	6320	28340	120	108	113	33	69	70	13	85	65	0	334	318	112	126	129	31	89	85	0	0.188	0.229	0.206	0.201	2.191	0.202	0.548	120	492	247	236	-2.415	39	208	44	192	0
2	4	21	"PFF72461"	"oPFF72461"	6490	28340	120	1075	1028	266	70	72	13	100	100	0	5632	5332	1546	125	128	31	100	100	0	0.182	0.184	0.180	0.187	1.451	0.173	0.903	120	503	6512	6165	-2.454	1005	5507	958	5207	0
2	5	21	"PFN0268"	"oPFN0268"	6690	28340	130	342	329	108	71	72	19	97	95	0	285	284	81	126	128	28	92	91	0	1.704	1.633	1.576	1.570	1.893	1.622	0.691	120	581	430	416	0.769	271	159	258	158	0
2	6	21	"PFL0071"	"oPFL0071"	6890	28350	120	88	89	16	72	74	20	41	8	0	162	164	35	128	132	33	52	17	0	0.471	0.472	0.463	0.407	3.601	0.177	0.054	120	497	50	53	-1.087	16	34	17	36	0
2	7	21	"PFG0037"	"oPFG0037"	7070	28340	130	140	141	45	73	75	15	87	79	0	166	164	46	127	129	23	65	42	0	1.718	1.838	1.493	1.447	3.126	1.231	0.251	120	525	106	105	0.781	67	39	68	37	0
2	8	21	"PFJ12801"	"oPFJ12801"	7260	28350	120	80	83	17	72	73	13	38	15	0	183	182	53	125	126	16	82	70	0	0.138	0.193	0.254	0.224	3.058	0.125	0.098	120	424	66	68	-2.858	8	58	11	57	0
2	9	21	"PFBL B0124"	"oPFBLOB0124"	7450	28340	130	195	181	67	71	72	15	85	81	0	174	169	51	126	127	18	70	55	0	2.583	2.558	2.074	1.790	3.133	2.170	0.409	120	413	172	153	1.369	124	48	110	43	0
2	10	21	"PFI17675"	"oPFI17675"	7640	28340	130	209	201	58	70	72	15	95	90	0	1961	1803	633	127	130	21	97	97	0	0.076	0.078	0.079	0.083	2.076	0.071	0.777	120	469	1973	1807	-3.722	139	1834	131	1676	0
2	11	21	"PFI17677"	"oPFI17677"	7830	28340	130	443	424	139	69	72	14	100	97	0	313	307	85	128	130	20	94	92	0	2.022	1.983	1.937	1.946	1.871	1.928	0.726	120	505	559	534	1.016	374	185	355	179	0
2	12	21	"PFBL B0128"	"oPFBLOB0128"	8020	28330	150	80	83	17	72	73	14	32	14	0	126	129	25	128	130	18	23	8	0	-4.000	11.000	0.667	0.593	3.710	0.160	0.007	156	584	6	12	Error	8	-2	11	1	-50
2	13	21	"PFG0038"	"oPFG0038"	8220	28350	130	181	183	59	72	73	14	95	89	0	174	170	46	130	131	19	67	55	0	2.477	2.775	2.365	2.495	2.579	2.221	0.419	120	447	153	151	1.309	109	44	111	40	0
2	14	21	"PFF72465"	"oPFF72465"	8410	28340	140	576	534	208	71	72	14	96	95	0	642	591	241	130	132	18	90	89	0	0.986	1.004	0.965	0.973	2.143	0.953	0.819	156	457	1017	924	-0.020	505	512	463	461	0
2	15	21	"PFI17678"	"oPFI17678"	8590	28330	150	77	80	16	70	72	14	28	12	0	139	139	36	125	127	18	44	21	0	0.500	0.714	0.409	0.485	3.837	0.132	0.025	156	481	21	24	-1.000	7	14	10	14	-50
2	16	21	"PFD66997"	"oPFD66997"	8770	28340	140	145	146	29	71	72	14	98	92	0	187	189	39	121	123	16	92	82	0	1.121	1.103	1.097	1.155	2.185	0.968	0.463	156	513	140	143	0.165	74	66	75	68	0
2	17	21	"PFM60539"	"oPFM60539"	8990	28320	150	67	69	11	71	72	13	10	0	0	102	102	21	121	122	18	3	0	0	0.211	0.105	0.452	0.459	3.036	0.058	0.004	156	518	-23	-21	-2.248	-4	-19	-2	-19	-50
2	18	21	"PFBL B0176"	"oPFBLOB0176"	9150	28340	130	487	467	152	70	72	14	99	99	0	394	397	117	119	122	21	96	95	0	1.516	1.428	1.437	1.461	2.064	1.367	0.777	120	397	692	675	0.601	417	275	397	278	0
2	19	21	"PFI17723"	"oPFI17723"	9360	28350	140	114	114	29	70	72	13	82	70	0	568	549	208	117	120	19	94	94	0	0.098	0.102	0.098	0.102	2.529	0.080	0.433	156	408	495	476	-3.358	44	451	44	432	0
2	20	21	"PFG0055"	"oPFG0055"	9530	28340	130	1207	1186	388	72	74	17	100	100	0	605	594	184	118	121	36	98	97	0	2.331	2.340	2.284	2.400	1.828	2.403	0.831	120	400	1622	1590	1.221	1135	487	1114	476	0
2	21	21	"PFF72499"	"oPFF72499"	9730	28360	120	130	128	29	73	76	20	90	66	0	142	144	30	120	123	37	25	7	0	2.591	2.292	1.833	1.795	2.416	1.575	0.148	120	375	79	79	1.373	57	22	55	24	0
2	22	21	"PFF72501"	"oPFF72501"	9920	28350	140	98	100	21	71	73	15	72	41	0	185	191	42	121	123	17	91	76	0	0.422	0.414	0.443	0.434	3.265	0.226	0.137	156	597	91	99	-1.245	27	64	29	70	0
2	1	22	"PFI17727"	"oPFI17727"	5940	28530	140	128	127	36	69	71	15	89	76	0	180	177	48	122	124	17	80	70	0	1.017	1.055	1.054	1.001	2.469	0.879	0.399	156	815	117	113	0.025	59	58	58	55	0
2	2	22	"PFF72502"	"oPFF72502"	6140	28530	130	133	132	38	69	71	13	87	80	0	163	160	47	126	127	18	66	50	0	1.730	1.853	1.264	1.216	3.598	1.340	0.267	120	577	101	97	0.791	64	37	63	34	0
2	3	22	"PFA32037"	"oPFA32037"	6310	28530	140	145	146	38	69	71	12	95	92	0	175	174	34	126	126	16	78	64	0	1.551	1.604	1.549	1.743	2.518	1.452	0.476	156	648	125	125	0.633	76	49	77	48	0
2	4	22	"PFM60541"	"oPFM60541"	6510	28530	140	201	198	62	69	70	13	93	91	0	204	201	50	124	125	16	87	80	0	1.650	1.675	1.651	1.678	2.409	1.614	0.570	156	657	212	206	0.722	132	80	129	77	0
2	5	22	"PFL0145"	"oPFL0145"	6700	28530	140	250	241	85	68	71	18	94	91	0	248	240	72	123	126	27	87	83	0	1.456	1.479	1.408	1.352	2.136	1.385	0.578	156	651	307	290	0.542	182	125	173	117	0
2	6	22	"PFL0147"	"oPFL0147"	6890	28530	140	189	187	64	69	72	19	91	85	0	295	277	94	123	127	29	87	85	0	0.698	0.766	0.701	0.640	2.413	0.670	0.654	156	628	292	272	-0.519	120	172	118	154	0
2	7	22	"PFF72508"	"oPFF72508"	7080	28530	140	136	137	44	70	71	14	85	78	0	178	176	49	122	124	19	77	62	0	1.179	1.241	1.122	1.097	2.664	1.032	0.453	156	649	122	121	0.237	66	56	67	54	0
2	8	22	"PFF72510"	"oPFF72510"	7280	28500	150	70	72	15	69	71	14	19	7	0	109	110	26	123	123	17	8	4	0	-0.071	-0.231	0.500	0.604	4.309	0.079	0.003	156	659	-13	-10	Error	1	-14	3	-13	-50
2	9	22	"PFM60545"	"oPFM60545"	7470	28500	150	74	75	18	71	74	23	10	1	0	112	113	24	125	126	18	9	1	0	-0.231	-0.333	0.500	0.548	3.316	0.261	0.024	156	626	-10	-8	Error	3	-13	4	-12	-50
2	10	22	"PFM60547"	"oPFM60547"	7650	28540	140	122	121	38	70	72	20	76	60	0	178	184	54	125	127	19	80	62	0	0.981	0.864	0.857	0.814	2.893	0.664	0.329	156	644	105	110	-0.027	52	53	51	59	0
2	11	22	"PFL0150"	"oPFL0150"	7840	28530	140	304	290	105	70	72	13	97	93	0	223	221	72	124	125	17	85	82	0	2.364	2.268	2.106	2.144	2.418	2.121	0.657	156	664	333	317	1.241	234	99	220	97	0
2	12	22	"PFL0152"	"oPFL0152"	8040	28560	150	79	81	16	70	72	14	39	14	0	126	130	30	123	126	24	23	5	0	3.000	1.571	0.771	0.738	4.144	0.169	0.049	156	776	12	18	1.585	9	3	11	7	-50
2	13	22	"PFL0154"	"oPFL0154"	8230	28510	150	80	98	72	70	72	14	41	23	0	122	141	110	125	126	17	21	14	0	-3.333	1.750	0.569	0.676	3.987	0.332	0.082	156	652	7	44	Error	10	-3	28	16	-50
2	14	22	"PFL0156"	"oPFL0156"	8400	28530	130	401	365	142	69	70	13	95	93	0	446	421	153	127	128	18	90	88	0	1.041	1.007	1.005	0.904	2.314	1.001	0.737	120	534	651	590	0.058	332	319	296	294	0
2	15	22	"PFBL B0186"	"oPFBLOB0186"	8590	28540	140	127	124	34	70	71	12	83	79	0	194	190	58	125	126	17	80	75	0	0.826	0.831	0.785	0.721	2.806	0.587	0.393	156	661	126	119	-0.276	57	69	54	65	0
2	16	22	"PFH0037"	"oPFH0037"	8780	28540	140	186	187	69	70	73	45	84	63	0	266	262	97	123	124	16	86	83	0	0.811	0.842	0.810	0.747	2.273	0.723	0.626	156	642	259	256	-0.302	116	143	117	139	0
2	17	22	"PFF72513"	"oPFF72513"	8960	28540	140	137	139	42	69	73	43	71	30	0	150	154	36	122	123	18	64	41	0	2.429	2.188	1.943	1.962	2.854	5.064	0.115	156	721	96	102	1.280	68	28	70	32	0
2	18	22	"PFM60550"	"oPFM60550"	9180	28510	150	77	79	15	70	72	14	28	9	0	112	114	18	120	123	19	8	3	0	-0.875	-1.500	0.636	0.701	3.808	216.822	0.000	156	706	-1	3	Error	7	-8	9	-6	-50
2	19	22	"EMPTY"	"EMPTY"	9370	28510	150	71	71	12	71	72	13	12	1	0	121	125	20	122	124	18	18	5	0	0.000	0.000	0.619	0.626	3.372	0.014	0.000	156	625	-1	3	Error	0	-1	0	3	-50
2	20	22	"EMPTY"	"EMPTY"	9560	28510	150	69	69	12	70	72	15	6	1	0	123	124	18	121	124	30	7	2	0	-0.500	-0.333	0.608	0.677	3.505	0.253	0.203	156	631	1	2	Error	-1	2	-1	3	-50
2	21	22	"EMPTY"	"EMPTY"	9750	28510	150	69	73	32	70	72	15	11	2	0	120	122	20	122	124	30	4	0	0	0.500	100000.000	0.750	0.804	2.792	0.022	0.000	156	639	-3	3	-1.000	-1	-2	3	0	-50
2	22	22	"EMPTY"	"EMPTY"	9940	28510	150	71	72	14	70	72	13	20	6	0	123	126	18	123	124	17	19	3	0	100000.000	0.667	0.750	0.803	3.909	0.052	0.001	156	857	1	5	16.610	1	0	2	3	-50
3	1	1	"PFE0652"	"E9164_1"	10280	24460	120	421	384	156	70	71	12	95	92	0	296	288	86	121	123	17	93	90	0	2.006	1.880	1.971	1.687	2.429	2.156	0.624	120	630	526	481	1.004	351	175	314	167	0
3	2	1	"PFE0127"	"E15452_2"	10480	24460	130	602	552	267	71	85	89	90	85	0	585	532	267	123	136	88	80	77	0	1.149	1.176	1.093	1.204	2.735	1.082	0.709	120	653	993	890	0.201	531	462	481	409	0
3	3	1	"PFE0630"	"E8314_1"	10670	24460	120	173	176	63	72	87	92	57	11	0	480	431	196	125	149	111	80	66	0	0.285	0.340	0.301	0.318	2.458	0.433	0.456	120	580	456	410	-1.813	101	355	104	306	0
3	4	1	"PFE0335"	"E23986_4"	10860	24470	120	594	565	272	74	78	23	95	89	0	4061	3527	1597	125	138	68	99	97	0	0.132	0.144	0.147	0.144	2.453	0.134	0.784	120	580	4456	3893	-2.920	520	3936	491	3402	0
3	5	1	"PFE0497"	"E3038_1"	11060	24470	130	192	184	64	75	79	21	85	83	0	612	573	287	122	133	69	84	81	0	0.239	0.242	0.245	0.231	1.917	0.190	0.673	120	629	607	560	-2.066	117	490	109	451	0
3	6	1	"PFE0489"	"E29931_1"	11250	24470	130	318	327	156	74	79	21	88	85	0	492	482	214	123	134	69	87	82	0	0.661	0.705	0.747	0.665	2.390	0.634	0.673	120	628	613	612	-0.597	244	369	253	359	0
3	7	1	"PFE0152"	"E16122_8"	11440	24470	130	299	289	127	75	77	16	92	89	0	1233	1184	642	123	127	21	97	94	0	0.202	0.202	0.211	0.234	2.500	0.169	0.690	120	611	1334	1275	-2.309	224	1110	214	1061	0
3	8	1	"PFE0560"	"E5006_15"	11620	24470	120	138	133	38	77	79	19	79	68	0	326	309	111	125	130	33	86	84	0	0.303	0.304	0.293	0.286	2.253	0.246	0.461	120	545	262	240	-1.720	61	201	56	184	0
3	9	1	"PFE0506"	"E3215_1"	11810	24470	120	7071	6680	4012	76	84	39	100	100	0	3483	3362	1660	125	139	121	95	91	0	2.083	2.040	2.221	1.827	2.643	2.345	0.763	120	575	10353	9841	1.059	6995	3358	6604	3237	0
3	10	1	"PFF0276"	"F18248_2"	12010	24470	130	840	745	332	75	81	36	92	88	0	738	710	271	121	132	114	91	88	0	1.240	1.138	1.203	0.933	2.556	1.157	0.666	120	627	1382	1259	0.310	765	617	670	589	0
3	11	1	"PFF1508"	"F59453_1"	12190	24470	120	147	139	40	73	74	15	82	78	0	382	376	130	120	123	29	91	90	0	0.282	0.258	0.264	0.244	2.760	0.190	0.452	120	529	336	322	-1.824	74	262	66	256	0
3	12	1	"PFF1029"	"F4425_1"	12370	24470	120	961	884	429	73	75	15	99	99	0	1155	1091	455	123	126	31	96	95	0	0.860	0.838	0.894	0.756	2.071	0.822	0.751	120	550	1920	1779	-0.217	888	1032	811	968	0
3	13	1	"PFF0774"	"F35531_1"	12580	24470	130	1221	1079	543	76	79	19	94	90	0	880	809	372	125	129	25	89	89	0	1.517	1.466	1.492	1.118	3.111	1.554	0.753	120	631	1900	1687	0.601	1145	755	1003	684	0
3	14	1	"PFF0382"	"F21003_1"	12770	24470	140	160	158	51	78	81	29	82	71	0	172	171	46	126	130	26	73	44	0	1.783	1.778	1.684	1.561	2.858	1.499	0.245	156	689	128	125	0.834	82	46	80	45	0
3	15	1	"PFF0437"	"F22770_1"	12950	24470	120	6264	5955	3347	78	84	61	100	100	0	4153	4140	2056	123	141	214	93	92	0	1.535	1.463	1.612	1.438	2.885	1.590	0.781	120	507	10216	9894	0.618	6186	4030	5877	4017	0
3	16	1	"PFF0027"	"F10724_1"	13140	24470	140	151	150	46	75	81	54	68	21	0	188	185	51	119	134	186	0	0	0	1.101	1.136	1.145	1.063	2.876	0.161	0.191	156	672	145	141	0.139	76	69	75	66	0
3	17	1	"PFF0760"	"F35197_2"	13330	24470	120	2341	2171	1098	74	77	16	100	100	0	1658	1625	688	120	122	19	99	95	0	1.474	1.393	1.431	1.300	2.313	1.488	0.760	120	546	3805	3602	0.560	2267	1538	2097	1505	0
3	18	1	"PFF0169"	"F15775_1"	13520	24470	130	181	186	85	75	78	20	85	83	0	251	275	114	120	124	26	90	87	0	0.809	0.716	0.833	0.727	2.435	0.760	0.402	120	630	237	266	-0.306	106	131	111	155	0
3	19	1	"PFF1930"	"F960_5"	13710	24470	120	904	811	343	74	76	18	98	96	0	1137	1071	397	120	124	26	97	97	0	0.816	0.775	0.832	0.732	2.645	0.758	0.739	120	566	1847	1688	-0.293	830	1017	737	951	0
3	20	1	"PFF0151"	"F15196_1"	13900	24470	120	1642	1579	845	76	83	49	97	90	0	1256	1201	517	123	130	57	93	93	0	1.382	1.394	1.460	1.210	2.952	1.529	0.766	120	554	2699	2581	0.467	1566	1133	1503	1078	0
3	21	1	"PFF1609"	"F63380_2"	14100	24460	150	106	112	32	77	84	44	30	6	0	144	141	34	124	130	50	12	1	0	1.450	2.059	1.000	1.192	4.296	0.718	0.168	156	761	49	52	0.536	29	20	35	17	-50
3	22	1	"PFF1869"	"F7374_2"	14300	24470	160	118	120	33	74	76	17	77	61	0	175	176	46	122	123	18	81	67	0	0.830	0.852	0.789	0.740	3.241	0.631	0.250	208	1063	97	100	-0.268	44	53	46	54	0
3	1	2	"PFF1444"	"F5729_1"	10300	24640	150	105	104	29	73	74	14	68	51	0	141	147	47	131	136	24	37	19	0	3.200	1.938	1.048	1.044	4.208	0.399	0.106	156	766	42	47	1.678	32	10	31	16	-50
3	2	2	"PFF0230"	"F17039_3"	10480	24640	110	376	362	154	76	85	54	86	85	0	359	339	143	129	141	62	81	78	0	1.304	1.362	1.184	1.044	2.040	1.343	0.702	80	414	530	496	0.383	300	230	286	210	0
3	3	2	"PFM0480"	"M38913_8"	10670	24650	130	909	854	384	76	85	49	92	90	0	682	653	241	130	144	76	91	90	0	1.509	1.488	1.465	1.267	2.382	1.596	0.776	120	554	1385	1301	0.594	833	552	778	523	0
3	4	2	"PFM0579"	"M446_3"	10880	24650	130	170	164	59	75	77	15	85	82	0	490	468	182	128	131	22	91	89	0	0.262	0.262	0.271	0.259	1.892	0.250	0.521	120	494	457	429	-1.930	95	362	89	340	0
3	5	2	"PFM0717"	"M5299_3"	11050	24650	130	201	206	76	76	78	17	90	88	0	219	213	64	127	134	62	66	29	0	1.359	1.512	1.467	1.332	2.623	1.435	0.546	120	470	217	216	0.442	125	92	130	86	0
3	6	2	"PFM0868"	"M724_5"	11240	24650	120	228	227	80	75	76	15	94	92	0	245	243	69	124	129	49	85	65	0	1.264	1.277	1.294	1.231	2.116	1.327	0.584	120	479	274	271	0.339	153	121	152	119	0
3	7	2	"PFM0875"	"M783_4"	11440	24650	120	627	573	266	76	76	13	96	92	0	451	441	157	123	127	18	92	91	0	1.680	1.563	1.591	1.310	2.693	1.750	0.717	120	479	879	815	0.748	551	328	497	318	0
3	8	2	"PFM0093"	"M16622_6"	11630	24650	120	142	141	44	77	78	15	85	78	0	552	532	187	125	129	28	93	91	0	0.152	0.157	0.160	0.160	2.013	0.139	0.570	120	446	492	471	-2.716	65	427	64	407	0
3	9	2	"PFM0612"	"M45542_7"	11810	24650	120	1318	1212	548	75	77	22	99	95	0	753	739	258	122	131	121	93	89	0	1.970	1.843	1.972	1.490	2.662	2.090	0.730	120	463	1874	1754	0.978	1243	631	1137	617	0
3	10	2	"PFM0634"	"M46791_1"	12010	24650	120	1355	1213	577	72	74	14	100	98	0	1101	1040	413	118	122	24	93	93	0	1.305	1.238	1.344	1.028	2.817	1.272	0.794	120	495	2266	2063	0.384	1283	983	1141	922	0
3	11	2	"PFM0704"	"M52103_1"	12200	24650	120	141	815	3796	70	71	14	85	78	0	270	637	1768	114	117	27	90	87	0	0.455	1.424	0.489	0.477	2.891	2.506	0.604	120	458	227	1268	-1.136	71	156	745	523	0
3	12	2	"PFM0190"	"M22662_1"	12390	24650	150	102	105	25	74	75	16	66	41	0	136	138	33	118	123	32	28	8	0	1.556	1.550	1.000	1.085	3.303	0.839	0.132	156	517	46	51	0.637	28	18	31	20	-50
3	13	2	"PFM0225"	"M24933_4"	12580	24650	120	1124	1118	589	77	86	79	92	91	0	730	738	340	124	137	89	90	83	0	1.728	1.695	1.654	1.615	2.373	1.784	0.780	120	473	1653	1655	0.789	1047	606	1041	614	0
3	14	2	"PFM0412"	"M36754_1"	12780	24660	130	267	258	93	79	88	79	82	66	0	859	812	347	126	138	89	90	85	0	0.256	0.261	0.250	0.258	2.228	0.256	0.615	120	474	921	865	-1.963	188	733	179	686	0
3	15	2	"PFM0630"	"M46462_5"	12960	24650	130	1203	1134	491	79	81	35	94	94	0	692	658	278	124	142	219	83	67	0	1.979	1.976	1.938	2.075	2.336	1.982	0.792	120	468	1692	1589	0.985	1124	568	1055	534	0
3	16	2	"PFM0465"	"M38247_1"	13140	24650	130	410	405	150	78	80	23	92	92	0	408	411	165	123	137	204	73	25	0	1.165	1.135	1.061	1.137	1.951	1.014	0.697	120	470	617	615	0.220	332	285	327	288	0
3	17	2	"PFM0026"	"M11919_1"	13320	24650	130	6789	6068	2314	80	82	18	100	100	0	5566	5058	2183	126	131	30	99	99	0	1.233	1.214	1.164	1.332	2.377	1.144	0.810	120	506	12149	10920	0.302	6709	5440	5988	4932	0
3	18	2	"PFM0819"	"M5894_4"	13520	24650	130	188	180	51	81	83	18	90	89	0	386	369	136	127	132	30	87	85	0	0.413	0.409	0.385	0.410	2.097	0.347	0.559	120	575	366	341	-1.275	107	259	99	242	0
3	19	2	"PFM0473"	"M38757_6"	13730	24650	130	171	168	52	80	81	17	89	85	0	197	195	62	126	129	24	79	65	0	1.282	1.275	1.119	1.071	2.469	0.981	0.375	120	525	162	157	0.358	91	71	88	69	0
3	20	2	"PFM0062"	"M14235_3"	13910	24650	130	2645	2515	1027	82	88	48	95	94	0	1274	1149	565	129	138	75	89	85	0	2.238	2.385	2.164	2.228	2.765	2.325	0.767	120	508	3708	3453	1.162	2563	1145	2433	1020	0
3	21	2	"PFM0821"	"M59170_2"	14100	24650	130	2379	2248	1008	87	91	47	94	91	0	1127	977	468	128	137	61	90	85	0	2.294	2.545	2.362	2.450	2.576	2.582	0.758	120	496	3291	3010	1.198	2292	999	2161	849	0
3	22	2	"PFN0022"	"N127_5"	14280	24660	120	123	120	31	78	81	21	76	50	0	251	241	67	123	127	33	86	80	0	0.352	0.356	0.330	0.328	2.393	0.262	0.283	120	489	173	160	-1.508	45	128	42	118	0
3	1	3	"PFN0013"	"N127_32"	10290	24830	130	129	128	35	71	73	14	89	80	0	240	234	71	133	137	24	86	80	0	0.542	0.564	0.505	0.479	2.391	0.428	0.433	120	642	165	158	-0.883	58	107	57	101	0
3	2	3	"PFN0021"	"N127_48"	10490	24830	130	266	260	91	75	80	38	90	85	0	275	268	96	129	136	34	85	82	0	1.308	1.331	1.239	1.136	2.663	1.248	0.593	120	538	337	324	0.388	191	146	185	139	0
3	3	3	"PFN0027"	"N128_1"	10670	24830	150	87	89	20	76	81	37	10	0	0	136	146	76	128	134	34	21	10	0	1.375	0.722	0.483	0.593	4.077	0.101	0.042	156	613	19	31	0.459	11	8	13	18	-50
3	4	3	"PFN0057"	"N128_56"	10870	24830	130	270	263	86	76	79	19	93	91	0	343	335	121	129	132	23	90	88	0	0.907	0.908	0.892	0.840	2.035	0.807	0.677	120	599	408	393	-0.142	194	214	187	206	0
3	5	3	"PFB0078"	"B297"	11050	24830	130	240	238	62	73	74	14	98	95	0	255	259	68	125	128	20	94	92	0	1.285	1.231	1.209	1.243	1.752	1.028	0.593	120	498	297	299	0.361	167	130	165	134	0
3	6	3	"PFB0080"	"B3"	11240	24830	130	459	435	118	72	73	13	100	100	0	556	498	160	122	125	18	98	97	0	0.892	0.965	0.899	1.026	2.023	0.903	0.777	120	543	821	739	-0.165	387	434	363	376	0
3	7	3	"PFB0083"	"B306"	11440	24830	130	178	176	55	74	75	14	90	90	0	219	218	67	122	125	19	87	84	0	1.072	1.063	0.932	0.909	2.501	0.953	0.514	120	545	201	198	0.101	104	97	102	96	0
3	8	3	"PFB0085"	"B310"	11630	24830	130	474	455	149	73	74	14	97	97	0	400	380	121	123	126	20	93	93	0	1.448	1.486	1.503	1.459	2.243	1.442	0.733	120	520	678	639	0.534	401	277	382	257	0
3	9	3	"PFB0090"	"B32"	11810	24830	130	113	116	31	71	73	14	85	70	0	153	150	41	123	126	20	60	36	0	1.400	1.667	1.228	1.289	3.065	0.848	0.177	120	540	72	72	0.485	42	30	45	27	0
3	10	3	"PFB0092"	"B322"	12020	24840	130	127	129	40	72	73	13	85	80	0	231	225	78	120	124	24	83	79	0	0.495	0.543	0.448	0.470	2.132	0.411	0.423	120	554	166	162	-1.013	55	111	57	105	0
3	11	3	"PFB0109"	"B366"	12210	24840	120	167	159	53	70	71	13	85	84	0	338	325	115	116	119	18	91	90	0	0.437	0.426	0.420	0.378	2.237	0.371	0.621	120	459	319	298	-1.195	97	222	89	209	0
3	12	3	"PFB0111"	"B370"	12400	24840	140	92	98	26	73	74	15	55	37	0	220	217	68	117	119	18	87	80	0	0.184	0.250	0.261	0.248	2.875	0.173	0.182	156	479	122	125	-2.439	19	103	25	100	0
3	13	3	"PFB0114"	"B374"	12570	24840	120	275	261	79	73	77	56	90	84	0	280	273	73	118	124	70	85	65	0	1.247	1.213	1.186	1.116	1.910	1.210	0.688	120	437	364	343	0.318	202	162	188	155	0
3	14	3	"PFB0120"	"B388"	12770	24840	140	181	178	65	73	78	57	76	45	0	184	181	48	120	128	77	39	3	0	1.688	1.721	1.710	1.607	2.612	1.774	0.420	156	565	172	166	0.755	108	64	105	61	0
3	15	3	"PFB0122"	"B391"	12960	24840	120	132	127	35	73	74	15	85	75	0	461	446	169	121	123	27	94	92	0	0.174	0.166	0.164	0.176	2.223	0.133	0.486	120	479	399	379	-2.527	59	340	54	325	0
3	16	3	"PFB0125"	"B397"	13150	24840	130	156	152	40	74	75	15	91	87	0	261	252	60	121	125	28	95	91	0	0.586	0.595	0.597	0.531	2.247	0.516	0.495	120	521	222	209	-0.772	82	140	78	131	0
3	17	3	"PFB0143"	"B440"	13330	24840	130	124	126	33	76	78	15	84	67	0	150	150	35	123	127	28	49	19	0	1.778	1.852	1.311	1.226	2.958	1.034	0.131	120	547	75	77	0.830	48	27	50	27	0
3	18	3	"PFB0145"	"B444"	13530	24840	130	125	127	35	75	77	15	86	75	0	332	325	83	122	124	22	95	95	0	0.238	0.256	0.251	0.230	2.254	0.216	0.408	120	581	260	255	-2.070	50	210	52	203	0
3	19	3	"PFB0147"	"B449"	13730	24840	120	99	103	33	74	76	15	60	41	0	276	277	100	119	123	24	90	88	0	0.159	0.184	0.196	0.172	2.689	0.170	0.284	120	482	182	187	-2.651	25	157	29	158	0
3	20	3	"PFB0149"	"B453"	13900	24840	120	648	605	257	75	79	38	95	91	0	467	450	166	123	129	59	90	86	0	1.666	1.621	1.616	1.557	1.904	1.644	0.757	120	468	917	857	0.736	573	344	530	327	0
3	21	3	"PFB0151"	"B456"	14090	24840	130	122	123	31	76	81	37	63	18	0	450	440	164	123	131	60	90	87	0	0.141	0.148	0.148	0.143	2.221	0.110	0.379	120	528	373	364	-2.830	46	327	47	317	0
3	22	3	"PFB0153"	"B458"	14290	24840	140	115	116	27	73	76	19	80	53	0	193	196	51	120	125	30	82	58	0	0.575	0.566	0.564	0.535	2.819	0.393	0.293	156	720	115	119	-0.798	42	73	43	76	0
3	1	4	"PFB0170"	"B491"	10290	25020	120	776	702	292	71	72	13	100	99	0	840	819	321	125	127	19	95	95	0	0.986	0.909	0.931	0.830	2.278	0.875	0.775	120	609	1420	1325	-0.020	705	715	631	694	0
3	2	4	"PFB0172"	"B496"	10500	25020	130	130	129	38	74	75	14	84	75	0	186	184	49	123	126	17	87	75	0	0.889	0.902	0.774	0.733	2.631	0.659	0.344	120	549	119	116	-0.170	56	63	55	61	0
3	3	4	"PFB0174"	"B498"	10680	25030	130	102	102	28	74	77	17	62	39	0	198	197	60	124	128	22	82	73	0	0.378	0.384	0.386	0.386	2.666	0.269	0.235	120	613	102	101	-1.402	28	74	28	73	0
3	4	4	"PFB0177"	"B50"	10900	25070	90	99	110	55	80	86	25	42	21	0	142	145	40	129	135	31	25	13	0	1.462	1.875	1.049	1.238	4.162	0.829	0.226	52	307	32	46	0.547	19	13	30	16	0
3	5	4	"PFB0179"	"B504"	11060	25020	120	423	386	146	73	76	18	94	93	0	499	463	163	125	128	24	91	90	0	0.936	0.926	0.921	0.893	1.878	0.886	0.764	120	508	724	651	-0.096	350	374	313	338	0
3	6	4	"PFB0181"	"B506"	11250	25020	120	124	126	32	71	73	14	91	81	0	151	150	37	119	123	20	64	39	0	1.656	1.774	1.271	1.284	2.928	1.082	0.132	120	500	85	86	0.728	53	32	55	31	0
3	7	4	"PFD0024"	"D12635_25"	11440	25020	130	156	155	49	71	72	13	90	85	0	407	394	144	119	121	17	92	91	0	0.295	0.305	0.281	0.263	2.332	0.246	0.550	120	546	373	359	-1.761	85	288	84	275	0
3	8	4	"PFD0027"	"D12635_33"	11630	25030	130	171	165	52	70	72	13	92	90	0	198	197	54	121	123	19	84	75	0	1.312	1.250	1.147	1.099	2.822	1.143	0.444	120	538	178	171	0.391	101	77	95	76	0
3	9	4	"PFD0029"	"D12635_37"	11820	25020	120	106	106	26	71	73	14	80	52	0	308	296	107	123	127	24	89	87	0	0.189	0.202	0.209	0.180	2.416	0.145	0.320	120	484	220	208	-2.402	35	185	35	173	0
3	10	4	"PFD0031"	"D12635_39"	12010	25020	120	810	756	304	74	75	15	95	95	0	590	527	227	122	125	24	89	87	0	1.573	1.684	1.516	1.729	2.573	1.633	0.777	120	481	1204	1087	0.653	736	468	682	405	0
3	11	4	"PFD0034"	"D12635_48"	12200	25020	120	538	491	177	73	74	14	96	95	0	432	397	157	121	123	20	90	88	0	1.495	1.514	1.397	1.442	2.347	1.423	0.730	120	479	776	694	0.580	465	311	418	276	0
3	12	4	"PFD0036"	"D12635_51"	12390	25020	130	938	854	307	74	75	14	98	95	0	1346	1187	554	121	124	30	91	89	0	0.705	0.732	0.694	0.796	2.647	0.638	0.808	120	478	2089	1846	-0.504	864	1225	780	1066	0
3	13	4	"PFD0064"	"D16785_11"	12580	25030	130	116	119	31	73	75	15	82	66	0	201	194	50	120	123	29	86	70	0	0.531	0.622	0.584	0.567	2.179	0.411	0.335	120	482	124	120	-0.914	43	81	46	74	0
3	14	4	"PFD0066"	"D16785_17"	12760	25030	120	103	101	23	71	73	17	74	45	0	191	190	40	119	121	18	90	83	0	0.444	0.423	0.467	0.430	2.743	0.293	0.209	120	464	104	101	-1.170	32	72	30	71	0
3	15	4	"PFD0069"	"D16785_21"	12970	25030	120	250	243	92	72	74	18	94	87	0	294	278	83	120	122	19	91	89	0	1.023	1.082	1.079	0.905	2.185	1.146	0.641	120	488	352	329	0.033	178	174	171	158	0
3	16	4	"PFD0073"	"D16785_3"	13150	25030	120	251	237	86	73	74	14	92	88	0	2114	1923	742	120	122	19	100	97	0	0.089	0.091	0.092	0.102	2.106	0.086	0.766	120	468	2172	1967	-3.486	178	1994	164	1803	0
3	17	4	"PFD0075"	"D16785_33"	13340	25030	120	125	127	32	73	74	13	86	82	0	158	156	32	118	121	21	65	45	0	1.300	1.421	1.263	1.602	2.947	1.009	0.127	120	484	92	92	0.379	52	40	54	38	0
3	18	4	"PFD0077"	"D16785_36"	13530	25030	120	666	613	263	70	73	15	95	95	0	655	611	205	117	119	18	96	95	0	1.108	1.099	1.147	0.907	2.355	1.147	0.777	120	518	1134	1037	0.148	596	538	543	494	0
3	19	4	"PFD0096"	"D17715_112"	13720	25030	120	505	456	183	70	77	59	89	85	0	472	448	138	115	123	57	92	91	0	1.218	1.159	1.185	0.937	2.429	1.250	0.769	120	528	792	719	0.285	435	357	386	333	0
3	20	4	"PFD0098"	"D17715_12"	13930	25030	120	116	118	34	71	79	60	30	4	0	247	239	73	117	126	59	80	54	0	0.346	0.385	0.343	0.360	2.528	0.288	0.352	120	506	175	169	-1.531	45	130	47	122	0
3	21	4	"PFD0102"	"D17715_13"	14110	25030	120	163	156	49	71	73	15	86	83	0	397	376	122	117	120	21	92	90	0	0.329	0.328	0.342	0.296	2.500	0.303	0.365	120	473	372	344	-1.606	92	280	85	259	0
3	22	4	"PFD0104"	"D17715_134"	14310	25040	130	91	97	28	70	73	16	59	35	0	196	190	55	119	122	18	85	80	0	0.273	0.380	0.326	0.337	3.385	0.279	0.208	120	589	98	98	-1.874	21	77	27	71	0
3	1	5	"PFD0106"	"D17715_138"	10310	25210	130	100	103	26	71	72	13	75	55	0	227	220	70	121	124	28	86	75	0	0.274	0.323	0.321	0.318	2.616	0.216	0.256	120	615	135	131	-1.870	29	106	32	99	0
3	2	5	"PFD0108"	"D17715_140"	10490	25210	130	134	133	40	73	75	13	85	79	0	328	314	96	124	125	17	90	90	0	0.299	0.316	0.316	0.294	2.573	0.258	0.476	120	565	265	250	-1.742	61	204	60	190	0
3	3	5	"PFD0130"	"D17715_44"	10690	25210	110	199	189	75	72	74	13	87	81	0	241	229	86	122	123	16	80	76	0	1.067	1.093	1.069	0.922	3.307	0.982	0.521	80	430	246	224	0.094	127	119	117	107	0
3	4	5	"PFD0132"	"D17715_47"	10870	25210	120	200	187	64	71	73	13	90	85	0	299	291	82	120	123	19	92	92	0	0.721	0.678	0.705	0.635	2.338	0.622	0.575	120	445	308	287	-0.473	129	179	116	171	0
3	5	5	"PFD0134"	"D17715_5"	11050	25210	120	120	125	42	71	72	13	80	70	0	181	180	52	121	122	17	81	70	0	0.817	0.915	0.864	0.755	2.862	0.779	0.432	120	466	109	113	-0.292	49	60	54	59	0
3	6	5	"PFD0136"	"D17715_51"	11260	25210	120	185	177	54	71	72	13	89	84	0	191	189	48	118	120	17	90	85	0	1.562	1.493	1.525	1.378	2.490	1.474	0.463	120	490	187	177	0.643	114	73	106	71	0
3	7	5	"PFD0138"	"D17715_56"	11440	25210	120	842	790	320	70	71	13	95	94	0	727	695	273	118	120	26	94	92	0	1.268	1.248	1.237	1.143	2.745	1.236	0.752	120	454	1381	1297	0.342	772	609	720	577	0
3	8	5	"PFD0141"	"D17715_61"	11630	25210	120	114	117	36	71	72	12	84	70	0	227	226	62	119	122	28	92	80	0	0.398	0.430	0.382	0.388	2.769	0.262	0.210	120	446	151	153	-1.329	43	108	46	107	0
3	9	5	"PFE0196"	"E18169_1"	11820	25200	130	493	458	182	73	74	13	95	95	0	457	428	175	121	125	26	88	85	0	1.250	1.254	1.167	1.155	1.860	1.165	0.676	120	524	756	692	0.322	420	336	385	307	0
3	10	5	"PFE0199"	"E18440_1"	12010	25210	120	381	358	133	74	74	15	97	95	0	361	363	92	119	123	20	97	96	0	1.269	1.164	1.250	1.025	2.335	1.273	0.702	120	444	549	528	0.343	307	242	284	244	0
3	11	5	"PFE0201"	"E18440_5"	12180	25210	120	141	138	38	73	75	20	84	73	0	201	201	48	121	143	375	0	0	0	0.850	0.813	0.840	0.722	2.818	0.703	0.420	120	457	148	145	-0.234	68	80	65	80	0
3	12	5	"PFE0203"	"E18445_1"	12380	25200	120	477	431	168	72	74	19	97	93	0	350	340	96	124	143	351	7	0	0	1.792	1.662	1.744	1.408	2.434	1.819	0.668	120	524	631	575	0.842	405	226	359	216	0
3	13	5	"PFE0206"	"E18512_1"	12590	25200	120	380	359	147	72	74	16	94	90	0	273	258	85	121	122	17	89	85	0	2.026	2.095	1.962	1.875	2.805	2.284	0.576	120	466	460	424	1.019	308	152	287	137	0
3	14	5	"PFE0208"	"E18512_4"	12770	25210	130	134	133	36	72	73	18	86	73	0	166	165	45	122	123	18	73	57	0	1.409	1.419	1.333	1.496	3.038	1.205	0.214	120	510	106	104	0.495	62	44	61	43	0
3	15	5	"PFE0230"	"E19008_1"	12960	25210	120	876	781	344	72	74	17	96	92	0	603	560	207	121	124	21	94	94	0	1.668	1.615	1.719	1.393	2.963	1.760	0.691	120	454	1286	1148	0.738	804	482	709	439	0
3	16	5	"PFE0234"	"E19248_7"	13140	25210	120	119	122	34	72	73	14	85	72	0	452	465	189	119	121	17	93	92	0	0.141	0.145	0.139	0.151	2.417	0.105	0.392	120	479	380	396	-2.825	47	333	50	346	0
3	17	5	"PFE0237"	"E19278_2"	13350	25210	120	305	286	115	71	73	15	94	91	0	241	232	77	118	120	19	85	80	0	1.902	1.886	1.843	1.747	3.176	1.975	0.544	120	508	357	329	0.928	234	123	215	114	0
3	18	5	"PFE0239"	"E19278_6"	13540	25220	110	111	110	26	71	74	16	77	62	0	134	136	31	117	119	20	43	27	0	2.353	2.053	1.561	1.637	4.308	0.886	0.115	80	430	57	58	1.234	40	17	39	19	0
3	19	5	"PFE0243"	"E19631_3"	13720	25220	120	303	285	107	71	76	43	88	85	0	566	557	198	117	123	47	93	90	0	0.517	0.486	0.505	0.439	1.943	0.451	0.697	120	503	681	654	-0.953	232	449	214	440	0
3	20	5	"PFE0246"	"E19695_2"	13910	25220	120	363	334	146	72	73	14	91	89	0	294	285	89	114	119	25	90	86	0	1.617	1.532	1.538	1.277	2.395	1.712	0.648	120	485	471	433	0.693	291	180	262	171	0
3	21	5	"PFE0270"	"E20800_3"	14100	25220	120	138	133	40	71	72	14	85	78	0	275	263	91	114	118	18	88	86	0	0.416	0.416	0.420	0.378	2.580	0.300	0.379	120	420	228	211	-1.265	67	161	62	149	0
3	22	5	"PFE0275"	"E21089_1"	14270	25210	150	81	87	27	69	71	13	43	26	0	124	126	42	116	119	17	32	13	0	1.500	1.800	0.947	0.966	4.106	0.283	0.038	156	673	20	28	0.585	12	8	18	10	-50
3	1	6	"PFE0277"	"E21208_2"	10290	25390	120	124	124	35	71	72	13	85	76	0	157	158	49	121	124	28	54	31	0	1.472	1.432	1.056	1.052	2.692	0.922	0.327	120	581	89	90	0.558	53	36	53	37	0
3	2	6	"PFE0279"	"E21208_4"	10490	25400	130	149	145	45	73	75	15	85	79	0	242	243	81	123	125	17	85	85	0	0.639	0.600	0.571	0.552	2.062	0.572	0.545	120	521	195	192	-0.647	76	119	72	120	0
3	3	6	"PFE0282"	"E21586_1"	10680	25390	120	331	317	124	73	75	15	95	92	0	356	327	133	121	122	17	83	80	0	1.098	1.184	1.137	1.102	2.304	1.137	0.702	120	472	493	450	0.135	258	235	244	206	0
3	4	6	"PFE0285"	"E21786_1"	10870	25390	120	874	772	374	71	72	13	96	93	0	611	560	232	119	119	15	91	89	0	1.632	1.590	1.581	1.374	1.984	1.695	0.780	120	446	1295	1142	0.707	803	492	701	441	0
3	5	6	"PFE0322"	"E23195_1"	11040	25390	120	282	257	94	71	71	12	90	89	0	352	329	94	118	120	16	95	94	0	0.902	0.882	0.839	0.762	2.185	0.896	0.738	120	458	445	397	-0.149	211	234	186	211	0
3	6	6	"PFE0330"	"E23784_1"	11240	25390	120	132	136	42	71	72	13	92	81	0	402	368	127	117	119	16	90	90	0	0.214	0.259	0.224	0.230	2.002	0.227	0.555	120	500	346	316	-2.224	61	285	65	251	0
3	7	6	"PFE0333"	"E23986_1"	11430	25390	120	125	124	36	70	71	13	85	75	0	202	206	70	117	119	25	80	72	0	0.647	0.607	0.569	0.553	2.732	0.409	0.400	120	460	140	143	-0.628	55	85	54	89	0
3	8	6	"PFE0342"	"E24470_2"	11610	25380	120	530	484	156	70	72	12	97	95	0	561	514	202	120	123	28	88	87	0	1.043	1.051	1.013	1.173	1.976	0.949	0.787	120	455	901	808	0.061	460	441	414	394	0
3	9	6	"PFE0347"	"E24550_1"	11800	25390	130	139	137	39	73	74	14	87	81	0	170	165	41	122	125	21	75	53	0	1.375	1.488	1.302	1.295	2.826	1.315	0.316	120	581	114	107	0.459	66	48	64	43	0
3	10	6	"PFE0349"	"E24569_3"	12010	25390	120	224	207	75	71	72	15	89	85	0	349	328	98	118	121	16	94	93	0	0.662	0.648	0.694	0.578	2.504	0.619	0.634	120	483	384	346	-0.594	153	231	136	210	0
3	11	6	"PFF0266"	"F17836_2"	12180	25390	120	262	243	85	72	74	22	90	87	0	440	416	136	122	146	388	24	0	0	0.597	0.582	0.554	0.571	2.284	0.558	0.698	120	426	508	465	-0.743	190	318	171	294	0
3	12	6	"PFF0268"	"F17989_2"	12370	25390	120	125	129	37	72	74	21	85	64	0	253	247	65	124	144	355	0	0	0	0.411	0.463	0.440	0.403	2.567	0.044	0.189	120	510	182	180	-1.283	53	129	57	123	0
3	13	6	"PFF0274"	"F18154_3"	12570	25400	140	120	120	32	72	73	16	83	67	0	152	149	32	121	122	17	67	46	0	1.548	1.714	1.169	1.239	3.038	1.468	0.157	156	612	79	76	0.631	48	31	48	28	0
3	14	6	"PFF0278"	"F18417_1"	12750	25390	110	398	374	115	72	75	17	97	93	0	884	820	280	121	127	62	92	90	0	0.427	0.432	0.438	0.453	1.775	0.393	0.767	80	428	1089	1001	-1.227	326	763	302	699	0
3	15	6	"PFF0285"	"F18525_1"	12940	25390	120	367	352	122	74	75	15	95	92	0	317	299	109	120	126	56	81	75	0	1.487	1.553	1.480	1.606	2.137	1.491	0.670	120	562	490	457	0.573	293	197	278	179	0
3	16	6	"PFF0289"	"F18567_3"	13180	25390	120	95	98	25	71	73	14	63	42	0	129	130	31	117	120	18	40	20	0	2.000	2.077	0.963	0.905	3.328	0.789	0.076	120	503	36	40	1.000	24	12	27	13	0
3	17	6	"PFF0323"	"F19549_1"	13330	25390	120	785	740	302	69	70	12	98	96	0	799	776	274	116	117	15	98	97	0	1.048	1.017	1.037	0.911	2.697	1.035	0.761	120	478	1399	1331	0.068	716	683	671	660	0
3	18	6	"PFF0329"	"F19626_1"	13540	25400	130	123	126	39	72	74	17	81	65	0	151	146	41	118	120	23	57	35	0	1.545	1.929	1.324	1.277	3.020	1.501	0.217	120	569	84	82	0.628	51	33	54	28	0
3	19	6	"PFF0332"	"F19746_5"	13730	25410	130	116	117	30	76	78	19	75	51	0	151	148	40	120	122	18	61	42	0	1.290	1.464	1.000	1.078	3.129	1.043	0.110	120	511	71	69	0.368	40	31	41	28	0
3	20	6	"PFF0334"	"F19787_2"	13910	25400	120	8173	7224	3036	77	80	19	100	100	0	4704	4284	1775	120	124	33	99	95	0	1.766	1.716	1.796	1.977	2.933	1.796	0.760	120	468	12680	11311	0.821	8096	4584	7147	4164	0
3	21	6	"PFF0336"	"F19828_2"	14100	25400	130	195	193	58	76	78	19	91	87	0	191	187	51	118	122	33	80	55	0	1.630	1.696	1.695	1.582	2.607	1.375	0.281	120	480	192	186	0.705	119	73	117	69	0
3	22	6	"PFF0338"	"F19846_4"	14270	25400	120	128	129	37	72	74	13	90	81	0	159	158	41	116	117	18	76	55	0	1.302	1.357	1.169	1.226	3.048	1.136	0.232	120	523	99	99	0.381	56	43	57	42	0
3	1	7	"PFF0364"	"F20448_4"	10280	25580	120	329	308	105	71	72	13	92	90	0	565	526	179	121	123	17	95	94	0	0.581	0.585	0.570	0.513	1.909	0.541	0.752	120	568	702	642	-0.783	258	444	237	405	0
3	2	7	"PFF0366"	"F20625_1"	10480	25580	120	610	552	197	74	77	29	95	93	0	468	460	142	122	123	16	95	95	0	1.549	1.414	1.428	1.205	2.691	1.502	0.729	120	464	882	816	0.631	536	346	478	338	0
3	3	7	"PFF0369"	"F20760_1"	10670	25570	140	326	302	111	72	75	27	90	87	0	433	397	136	118	119	17	94	91	0	0.806	0.824	0.785	0.768	1.994	0.796	0.737	156	542	569	509	-0.311	254	315	230	279	0
3	4	7	"PFF0372"	"F20855_1"	10860	25580	120	193	181	58	71	73	13	90	87	0	222	216	64	117	117	16	91	89	0	1.162	1.111	1.090	1.083	2.290	1.053	0.486	120	466	227	209	0.216	122	105	110	99	0
3	5	7	"PFF0375"	"F20870_2"	11040	25580	120	190	177	53	71	72	13	90	90	0	258	255	74	118	119	16	91	90	0	0.850	0.774	0.754	0.702	2.100	0.656	0.602	120	495	259	243	-0.234	119	140	106	137	0
3	6	7	"PFF0378"	"F20896_3"	11240	25580	120	157	154	46	71	71	14	90	85	0	185	183	50	119	120	17	88	76	0	1.303	1.297	1.297	1.197	2.444	1.171	0.390	120	495	152	147	0.382	86	66	83	64	0
3	7	7	"PFF0409"	"F22107_2"	11420	25580	130	141	142	39	70	72	13	96	93	0	163	164	42	118	119	16	80	63	0	1.578	1.565	1.392	1.539	2.378	1.070	0.376	120	547	116	118	0.658	71	45	72	46	0
3	8	7	"PFF0415"	"F22233_2"	11620	25580	130	168	171	51	71	72	12	95	92	0	327	314	101	118	120	17	90	86	0	0.464	0.510	0.483	0.528	2.334	0.448	0.686	120	577	306	296	-1.107	97	209	100	196	0
3	9	7	"PFF0417"	"F2227_1"	11810	25590	120	658	604	234	72	74	15	96	95	0	846	786	273	121	122	17	99	97	0	0.808	0.800	0.799	0.772	1.985	0.805	0.828	120	496	1311	1197	-0.307	586	725	532	665	0
3	10	7	"PFF0420"	"F22395_1"	12000	25590	130	118	120	37	72	76	26	72	42	0	150	146	43	120	124	30	49	18	0	1.533	1.846	1.114	1.176	3.867	1.357	0.156	120	555	76	74	0.617	46	30	48	26	0
3	11	7	"PFF0431"	"F22631_1"	12190	25580	150	116	119	31	73	76	24	76	39	0	148	145	45	121	125	28	47	17	0	1.593	1.917	1.265	1.089	3.347	0.834	0.120	156	611	70	70	0.671	43	27	46	24	0
3	12	7	"PFF0435"	"F22741_2"	12390	25590	120	188	189	62	72	74	14	90	85	0	381	358	110	122	123	17	93	93	0	0.448	0.496	0.476	0.422	2.161	0.439	0.637	120	478	375	353	-1.159	116	259	117	236	0
3	13	7	"PFF1070"	"F45236_1"	12570	25590	120	564	507	192	72	74	14	97	94	0	603	552	175	119	121	17	96	95	0	1.017	1.005	1.002	0.847	2.189	1.029	0.804	120	447	976	868	0.024	492	484	435	433	0
3	14	7	"PFF1072"	"F4524_3"	12760	25590	120	179	177	53	73	75	15	93	89	0	314	312	86	119	124	56	93	83	0	0.544	0.539	0.551	0.485	2.194	0.495	0.627	120	537	301	297	-0.879	106	195	104	193	0
3	15	7	"PFF1075"	"F45282_1"	12950	25580	130	398	376	133	72	72	14	92	92	0	473	433	187	117	119	17	86	84	0	0.916	0.962	0.873	1.016	2.103	0.860	0.759	120	551	682	620	-0.127	326	356	304	316	0
3	16	7	"PFF1077"	"F45296_2"	13140	25590	120	118	119	32	71	72	14	81	72	0	235	226	63	117	118	17	90	86	0	0.398	0.440	0.468	0.446	2.454	0.365	0.440	120	528	165	157	-1.328	47	118	48	109	0
3	17	7	"PFF1080"	"F45354_1"	13320	25580	110	445	412	149	70	74	36	91	88	0	324	308	99	118	124	40	87	83	0	1.820	1.800	1.634	1.472	2.372	1.798	0.703	80	471	581	532	0.864	375	206	342	190	0
3	18	7	"PFF1082"	"F4541_1"	13520	25590	120	920	845	342	71	75	35	94	88	0	793	741	252	119	125	39	95	95	0	1.260	1.244	1.232	1.014	2.623	1.304	0.776	120	503	1523	1396	0.333	849	674	774	622	0
3	19	7	"PFF1120"	"F46301_17"	13700	25590	120	766	682	290	75	76	14	96	92	0	508	478	161	119	121	17	95	95	0	1.776	1.691	1.638	1.401	2.852	1.833	0.772	120	492	1080	966	0.829	691	389	607	359	0
3	20	7	"PFF1128"	"F46381_1"	13910	25590	120	1590	1435	606	78	79	16	100	99	0	1059	969	322	123	125	34	94	93	0	1.615	1.604	1.672	1.413	2.683	1.741	0.779	120	447	2448	2203	0.692	1512	936	1357	846	0
3	21	7	"PFF1133"	"F46513_1"	14090	25590	120	1909	1824	875	78	79	16	98	96	0	1382	1285	500	122	123	19	95	95	0	1.453	1.501	1.525	1.192	3.121	1.624	0.776	120	448	3091	2909	0.539	1831	1260	1746	1163	0
3	22	7	"PFF1136"	"F46584_1"	14290	25590	120	6951	5915	2731	75	75	14	100	100	0	3415	3134	1210	118	119	18	95	95	0	2.086	1.936	2.052	1.803	3.238	2.131	0.773	120	573	10173	8856	1.060	6876	3297	5840	3016	0
3	1	8	"PFF1138"	"F46705_1"	10290	25760	120	1929	1728	663	70	71	13	99	97	0	1049	902	426	119	121	19	89	86	0	1.999	2.117	1.971	2.346	2.312	2.103	0.772	120	597	2789	2441	0.999	1859	930	1658	783	0
3	2	8	"PFF1140"	"F46816_1"	10490	25760	130	458	422	154	71	72	13	93	92	0	328	297	105	119	121	19	88	84	0	1.852	1.972	1.745	1.845	1.930	1.912	0.731	120	490	596	529	0.889	387	209	351	178	0
3	3	8	"PFF1163"	"F47563_1"	10670	25770	120	126	126	46	70	72	12	90	80	0	198	200	51	117	118	16	92	85	0	0.691	0.675	0.643	0.599	2.280	0.648	0.452	120	439	137	139	-0.532	56	81	56	83	0
3	4	8	"PFF1165"	"F47822_1"	10870	25770	120	490	421	182	71	72	12	93	89	0	329	310	99	116	117	16	90	87	0	1.967	1.804	1.810	1.535	2.567	1.924	0.787	120	498	632	544	0.976	419	213	350	194	0
3	5	8	"PFF1167"	"F47864_3"	11070	25770	120	269	250	89	71	72	12	93	90	0	233	234	67	117	118	16	90	87	0	1.707	1.530	1.642	1.454	2.204	1.619	0.611	120	445	314	296	0.771	198	116	179	117	0
3	6	8	"PFF1175"	"F48138_1"	11230	25770	120	145	150	51	71	72	16	93	85	0	194	197	55	118	120	25	85	72	0	0.974	1.000	0.924	0.959	2.297	0.899	0.421	120	434	150	158	-0.038	74	76	79	79	0
3	7	8	"PFF1179"	"F48181_2"	11430	25770	120	968	883	334	71	72	15	100	98	0	594	547	185	118	120	23	91	90	0	1.884	1.893	1.885	1.800	2.151	1.997	0.783	120	512	1373	1241	0.914	897	476	812	429	0
3	8	8	"PFF1182"	"F48253_3"	11630	25770	130	134	136	44	71	73	14	86	80	0	180	175	46	118	119	16	83	75	0	1.016	1.140	1.009	1.082	2.938	1.066	0.393	120	463	125	122	0.023	63	62	65	57	0
3	9	8	"PFF1197"	"F48515_1"	11800	25770	120	325	306	114	71	72	12	96	90	0	390	363	125	119	120	17	90	90	0	0.937	0.963	0.962	0.873	2.805	0.916	0.643	120	396	525	479	-0.093	254	271	235	244	0
3	10	8	"PFF1204"	"F48839_1"	11990	25770	110	211	205	63	74	82	38	93	81	0	256	249	85	122	132	52	83	67	0	1.022	1.031	0.864	0.944	2.417	0.750	0.594	80	456	271	258	0.032	137	134	131	127	0
3	11	8	"PFF1208"	"F49178_1"	12200	25770	130	118	118	30	75	82	35	60	16	0	153	154	41	123	132	48	35	3	0	1.433	1.387	1.094	1.192	3.372	0.749	0.250	120	559	73	74	0.519	43	30	43	31	0
3	12	8	"PFF1210"	"F4934_1"	12390	25770	120	183	177	52	75	76	14	90	89	0	313	291	115	123	124	19	85	85	0	0.568	0.607	0.531	0.526	2.455	0.463	0.559	120	462	298	270	-0.815	108	190	102	168	0
3	13	8	"PFF1215"	"F49538_1"	12580	25770	120	1413	1284	498	74	75	13	98	97	0	1177	1063	447	120	122	19	90	90	0	1.267	1.283	1.252	1.262	2.052	1.245	0.744	120	471	2396	2153	0.341	1339	1057	1210	943	0
3	14	8	"PFF1218"	"F49644_4"	12760	25770	110	151	145	43	73	75	15	87	82	0	448	401	150	118	126	50	87	85	0	0.236	0.254	0.246	0.229	2.182	0.202	0.542	80	428	408	355	-2.081	78	330	72	283	0
3	15	8	"PFF1901"	"F8433_1"	12950	25770	120	195	192	53	71	73	15	94	90	0	488	451	188	115	123	46	85	80	0	0.332	0.360	0.337	0.353	2.029	0.260	0.595	120	532	497	457	-1.589	124	373	121	336	0
3	16	8	"PFF1905"	"F8612_1"	13150	25780	120	136	136	41	71	72	13	87	81	0	849	770	298	116	120	27	91	89	0	0.089	0.099	0.100	0.105	2.935	0.086	0.590	120	477	798	719	-3.495	65	733	65	654	0
3	17	8	"PFF1913"	"F8921_1"	13340	25780	130	661	613	265	72	75	33	91	89	0	1145	1045	447	118	124	39	92	90	0	0.574	0.584	0.579	0.569	2.592	0.568	0.796	120	518	1616	1468	-0.802	589	1027	541	927	0
3	18	8	"PFF1915"	"F8939_2"	13530	25770	130	245	240	83	71	72	13	94	91	0	250	238	89	116	118	17	83	81	0	1.299	1.385	1.162	1.242	1.981	1.217	0.656	120	461	308	291	0.377	174	134	169	122	0
3	19	8	"PFF1919"	"F9091_1"	13710	25770	110	95	95	21	71	72	14	60	43	0	228	210	79	116	119	28	77	76	0	0.214	0.255	0.255	0.225	2.283	0.176	0.328	80	450	136	118	-2.222	24	112	24	94	0
3	20	8	"PFF1921"	"F9247_1"	13910	25770	120	208	204	69	73	74	14	91	87	0	251	242	71	116	121	30	87	84	0	1.000	1.040	1.034	0.959	2.431	1.030	0.546	120	404	270	257	0.000	135	135	131	126	0
3	21	8	"PFI0014"	"I10798_1"	14040	25760	150	94	97	25	71	73	15	62	39	0	124	129	28	116	118	19	33	16	0	2.875	2.000	0.955	1.150	3.728	1.074	0.027	156	543	31	39	1.524	23	8	26	13	-50
3	22	8	"PFI0017"	"I10882_1"	14260	25770	120	232	232	65	69	71	13	98	95	0	373	373	83	114	116	18	99	98	0	0.629	0.629	0.612	0.597	1.714	0.605	0.719	120	605	422	422	-0.668	163	259	163	259	0
3	1	9	"PFI0023"	"I11056_2"	10280	25940	90	92	93	19	70	72	13	65	42	0	142	141	25	117	119	18	63	32	0	0.880	0.958	0.727	0.704	3.421	0.365	0.055	52	376	47	47	-0.184	22	25	23	24	0
3	2	9	"PFI0029"	"I11211_1"	10470	25940	120	125	127	28	70	71	13	95	86	0	188	190	34	117	119	19	93	85	0	0.775	0.781	0.800	0.766	2.661	0.692	0.354	120	531	126	130	-0.368	55	71	57	73	0
3	3	9	"PFI0033"	"I11281_1"	10670	25940	150	82	82	18	71	72	13	41	17	0	114	117	20	117	118	15	21	5	0	-3.667	100000.000	0.807	0.926	4.130	0.317	0.005	156	533	8	11	Error	11	-3	11	0	-50
3	4	9	"PFI0035"	"I11342_1"	10850	25950	120	299	284	84	70	71	12	99	96	0	554	532	121	117	117	15	99	98	0	0.524	0.516	0.531	0.483	2.067	0.496	0.761	120	434	666	629	-0.932	229	437	214	415	0
3	5	9	"PFI0056"	"I12038_2"	11030	25940	110	105	108	29	72	72	12	73	62	0	152	152	36	116	118	17	73	52	0	0.917	1.000	0.864	0.915	4.093	1.115	0.294	80	433	69	72	-0.126	33	36	36	36	0
3	6	9	"PFI0058"	"I12132_1"	11230	25940	130	736	676	232	71	73	16	95	95	0	548	513	179	115	119	25	94	92	0	1.536	1.520	1.462	1.519	2.329	1.479	0.774	120	498	1098	1003	0.619	665	433	605	398	0
3	7	9	"PFI0060"	"I12159_3"	11430	25950	130	132	129	33	71	73	16	86	76	0	161	160	44	117	119	23	69	44	0	1.386	1.349	1.148	1.121	3.013	0.915	0.205	120	597	105	101	0.471	61	44	58	43	0
3	8	9	"PFI0063"	"I12192_2"	11670	25940	150	79	83	23	71	74	18	31	10	0	113	117	19	118	120	22	12	1	0	-1.600	-12.000	0.926	0.936	3.539	1.233	0.004	156	570	3	11	Error	8	-5	12	-1	-50
3	9	9	"PFI0069"	"I12412_1"	11800	25940	130	421	395	143	72	74	17	93	90	0	355	326	120	119	122	24	88	85	0	1.479	1.560	1.474	1.486	2.127	1.487	0.685	120	439	585	530	0.564	349	236	323	207	0
3	10	9	"PFI0072"	"I12552_2"	12000	25950	130	6086	5433	2359	75	79	30	100	100	0	2908	2713	992	122	130	43	95	95	0	2.158	2.068	2.158	1.868	2.575	2.273	0.792	120	571	8797	7949	1.109	6011	2786	5358	2591	0
3	11	9	"PFI0105"	"I13369_2"	12190	25950	130	139	144	44	76	78	15	91	80	0	172	173	49	126	128	21	80	55	0	1.370	1.447	1.116	1.194	2.293	1.177	0.258	120	529	109	115	0.454	63	46	68	47	0
3	12	9	"PFI0107"	"I13466_1"	12390	25950	130	210	202	68	78	79	15	89	85	0	308	296	91	126	127	19	90	90	0	0.725	0.729	0.706	0.657	2.623	0.687	0.650	120	500	314	294	-0.463	132	182	124	170	0
3	13	9	"PFI0111"	"I13569_2"	12570	25950	120	528	482	156	76	77	14	99	97	0	526	496	177	122	124	22	91	90	0	1.119	1.086	1.072	1.061	2.085	1.012	0.731	120	430	856	780	0.162	452	404	406	374	0
3	14	9	"PFI0113"	"I13674_4"	12760	25960	120	118	119	29	72	74	14	87	78	0	159	154	39	118	124	44	45	8	0	1.122	1.306	0.972	1.149	3.384	0.758	0.236	120	501	87	83	0.166	46	41	47	36	0
3	15	9	"PFI0118"	"I13901_1"	12950	25960	130	252	237	70	71	72	13	95	92	0	271	260	66	114	116	20	93	91	0	1.153	1.137	1.188	1.049	2.046	1.132	0.668	120	535	338	312	0.205	181	157	166	146	0
3	16	9	"PFI0122"	"I13918_1"	13130	25950	130	2679	2525	844	70	72	13	100	100	0	1715	1521	627	114	117	28	93	93	0	1.630	1.745	1.656	1.939	2.338	1.706	0.760	120	510	4210	3862	0.705	2609	1601	2455	1407	0
3	17	9	"PFJ0094"	"J1546_3"	13330	25950	120	109	109	24	70	72	13	84	66	0	142	142	32	115	118	26	50	22	0	1.444	1.444	1.123	1.158	3.079	0.887	0.117	120	456	66	66	0.531	39	27	39	27	0
3	18	9	"PFJ0104"	"J157_2"	13520	25940	150	87	88	19	70	72	13	55	29	0	112	114	21	114	116	16	19	8	0	-8.500	100000.000	1.333	1.314	3.134	4.641	0.004	156	583	15	18	Error	17	-2	18	0	-50
3	19	9	"PFJ0107"	"J1588_1"	13690	25950	110	370	355	150	70	74	35	90	87	0	474	440	173	114	123	57	86	85	0	0.833	0.874	0.836	0.868	2.742	0.833	0.695	80	461	660	611	-0.263	300	360	285	326	0
3	20	9	"PFJ0110"	"J1616_1"	13910	25960	150	77	78	16	70	74	33	7	0	0	109	110	20	113	121	52	0	0	0	-1.750	-2.667	0.786	0.829	4.203	0.568	0.500	156	578	3	5	Error	7	-4	8	-3	-50
3	21	9	"PFJ0116"	"J163_7"	14100	25970	120	103	103	23	67	68	12	85	62	0	151	153	40	111	112	16	83	61	0	0.900	0.857	0.821	0.785	2.706	0.525	0.229	120	461	76	78	-0.152	36	40	36	42	0
3	22	9	"PFJ0119"	"J167_13"	14290	25970	120	135	133	42	67	69	13	85	79	0	261	252	91	112	114	16	86	85	0	0.456	0.471	0.450	0.438	2.549	0.368	0.476	120	585	217	206	-1.132	68	149	66	140	0
3	1	10	"PFJ0157"	"J183_4"	10290	26140	130	103	102	24	70	71	12	80	63	0	216	220	61	118	120	17	91	91	0	0.337	0.314	0.345	0.330	2.539	0.230	0.340	120	713	131	134	-1.570	33	98	32	102	0
3	2	10	"PFJ0159"	"J183_6"	10490	26140	120	94	94	22	70	71	12	67	48	0	143	145	38	117	118	17	62	42	0	0.923	0.857	0.678	0.767	3.630	0.373	0.113	120	524	50	52	-0.115	24	26	24	28	0
3	3	10	"PFJ0161"	"J183_8"	10680	26140	130	95	95	23	70	72	13	65	43	0	166	163	41	117	117	15	80	72	0	0.510	0.543	0.435	0.435	2.973	0.326	0.174	120	476	74	71	-0.971	25	49	25	46	0
3	4	10	"PFJ0165"	"J1901_2"	10850	26140	150	78	88	42	70	71	12	41	29	0	125	133	32	118	119	16	37	21	0	1.143	1.200	0.870	0.824	3.319	1.360	0.197	156	560	15	33	0.193	8	7	18	15	-50
3	5	10	"PFJ0168"	"J191_1"	11040	26130	120	179	177	48	71	74	35	94	76	0	177	181	35	118	120	23	89	69	0	1.831	1.683	1.615	1.582	2.279	1.849	0.435	120	482	167	169	0.872	108	59	106	63	0
3	6	10	"PFJ0170"	"J191_6"	11220	26120	150	76	76	14	70	73	30	3	0	0	121	122	26	117	120	22	21	8	0	1.500	1.200	0.600	0.635	3.264	0.083	0.004	156	670	10	11	0.585	6	4	6	5	-50
3	7	10	"PFJ0203"	"J21_13"	11420	26140	130	94	95	22	69	70	12	65	50	0	128	128	31	116	117	16	41	25	0	2.083	2.167	0.917	0.799	3.852	0.431	0.043	120	566	37	38	1.059	25	12	26	12	0
3	8	10	"PFJ0207"	"J21_24"	11610	26130	120	83	85	16	69	71	12	55	29	0	212	210	64	116	117	16	89	85	0	0.146	0.170	0.177	0.182	2.482	0.106	0.138	120	556	110	110	-2.778	14	96	16	94	0
3	9	10	"PFJ0209"	"J21_26"	11810	26130	110	95	95	20	70	71	13	71	45	0	313	295	108	116	119	20	85	85	0	0.127	0.140	0.154	0.133	2.578	0.103	0.288	80	491	222	204	-2.978	25	197	25	179	0
3	10	10	"PFJ0212"	"J21_31"	12000	26140	120	6264	5474	2330	73	74	15	100	100	0	5091	4501	1766	122	125	23	100	99	0	1.246	1.233	1.212	1.121	2.631	1.294	0.801	120	537	11160	9780	0.317	6191	4969	5401	4379	0
3	11	10	"PFJ0216"	"J21_9"	12190	26140	150	82	83	19	74	75	15	34	12	0	131	129	30	128	130	21	22	6	0	2.667	9.000	0.667	0.718	3.809	0.194	0.018	156	636	11	10	1.415	8	3	9	1	-50
3	12	10	"PFJ0218"	"J222_2"	12380	26140	120	106	110	29	75	76	14	77	55	0	214	204	62	126	127	18	84	79	0	0.352	0.449	0.367	0.366	2.662	0.304	0.285	120	461	119	113	-1.505	31	88	35	78	0
3	13	10	"PFJ0247"	"J242_2"	12560	26130	150	95	99	26	74	75	14	60	40	0	133	134	31	121	123	20	41	15	0	1.750	1.923	1.226	0.924	3.434	0.714	0.047	156	584	33	38	0.807	21	12	25	13	-50
3	14	10	"PFJ0250"	"J245_1"	12750	26140	120	128	126	37	72	72	13	87	75	0	175	175	54	118	118	16	82	74	0	0.982	0.947	0.834	0.773	2.804	0.656	0.352	120	506	113	111	-0.026	56	57	54	57	0
3	15	10	"PFJ0252"	"J245_13"	12930	26140	110	93	96	25	70	71	13	70	45	0	176	172	54	114	117	21	77	70	0	0.371	0.448	0.425	0.405	3.221	0.255	0.183	80	458	85	84	-1.431	23	62	26	58	0
3	16	10	"PFJ0254"	"J245_5"	13130	26140	130	122	126	34	70	72	14	87	82	0	177	174	48	115	117	24	80	62	0	0.839	0.949	0.908	0.870	2.676	0.710	0.363	120	610	114	115	-0.254	52	62	56	59	0
3	17	10	"PFJ0257"	"J245_9"	13330	26140	120	110	109	27	70	73	14	83	66	0	132	130	28	115	116	16	50	25	0	2.353	2.600	1.509	1.534	3.445	1.426	0.063	120	513	57	54	1.234	40	17	39	15	0
3	18	10	"PFJ0259"	"J2465_2"	13510	26150	130	116	118	29	71	73	13	86	77	0	141	140	36	117	118	16	62	37	0	1.875	2.043	1.447	1.361	3.419	1.201	0.142	120	597	69	70	0.907	45	24	47	23	0
3	19	10	"PFK0310"	"Kn2750_3"	13730	26160	150	79	90	37	70	73	29	22	11	0	120	131	52	114	120	44	15	7	0	1.500	1.176	0.800	0.819	3.577	0.631	0.236	156	695	15	37	0.585	9	6	20	17	-50
3	20	10	"PFK0321"	"Kn2865_1"	13940	26140	150	75	97	68	68	70	18	32	19	0	120	140	63	112	121	90	8	5	0	0.875	1.036	0.715	0.781	3.550	0.713	0.304	156	560	15	57	-0.193	7	8	29	28	-50
3	21	10	"PFK0331"	"Kn3020_1"	14070	26150	120	693	633	231	68	69	12	96	94	0	638	585	207	112	112	15	92	90	0	1.188	1.195	1.173	1.034	2.512	1.146	0.716	120	416	1151	1038	0.249	625	526	565	473	0
3	22	10	"PFK0339"	"Kn3094_1"	14260	26140	110	102	104	28	68	70	14	77	62	0	137	134	35	112	113	17	63	35	0	1.360	1.636	1.250	1.184	3.462	0.855	0.085	80	495	59	58	0.444	34	25	36	22	0
3	1	11	"PFK0353"	"Kn3360_3"	10270	26330	130	147	155	61	71	72	13	90	81	0	157	154	44	120	122	17	65	51	0	2.054	2.471	1.696	1.618	3.222	2.277	0.350	120	655	113	118	1.038	76	37	84	34	0
3	2	11	"PFK0355"	"Kn3360_5"	10470	26330	120	91	96	24	71	72	12	64	44	0	287	277	97	119	120	16	86	85	0	0.119	0.158	0.154	0.154	2.748	0.126	0.266	120	520	188	183	-3.070	20	168	25	158	0
3	3	11	"PFK0384"	"Kn386_1"	10650	26330	130	124	124	31	70	71	12	88	84	0	165	167	39	118	119	17	86	69	0	1.149	1.102	1.202	1.049	2.797	0.880	0.323	120	555	101	103	0.200	54	47	54	49	0
3	4	11	"PFK0387"	"Kn400_3"	10850	26330	120	165	157	50	70	72	13	87	82	0	661	655	287	118	122	32	89	89	0	0.175	0.162	0.162	0.164	2.426	0.130	0.581	120	508	638	624	-2.515	95	543	87	537	0
3	5	11	"PFK0390"	"Kn4028_2"	11040	26330	120	1325	1189	477	71	74	33	97	93	0	1096	969	399	119	122	35	90	90	0	1.284	1.315	1.237	1.450	2.403	1.323	0.771	120	534	2231	1968	0.360	1254	977	1118	850	0
3	6	11	"PFK0393"	"Kn4044_1"	11230	26330	110	82	85	19	70	73	34	16	1	0	179	179	60	118	121	25	81	63	0	0.197	0.246	0.221	0.212	2.879	0.140	0.165	80	498	73	76	-2.346	12	61	15	61	0
3	7	11	"PFK0400"	"Kn4252_3"	11430	26340	120	250	245	85	70	71	13	95	90	0	1722	1521	586	116	118	20	96	94	0	0.112	0.125	0.120	0.133	2.468	0.111	0.725	120	517	1786	1580	-3.157	180	1606	175	1405	0
3	8	11	"PFK0406"	"Kn434_1"	11610	26340	120	134	134	33	69	71	14	93	85	0	312	301	93	115	116	16	92	90	0	0.330	0.349	0.336	0.322	1.996	0.292	0.574	120	526	262	251	-1.600	65	197	65	186	0
3	9	11	"PFK0434"	"Kn5123_1"	11810	26340	120	125	126	37	70	72	14	89	76	0	233	230	77	114	116	16	88	87	0	0.462	0.483	0.483	0.424	2.080	0.389	0.476	120	548	174	172	-1.113	55	119	56	116	0
3	10	11	"PFK0438"	"Kn5186_3"	11990	26340	100	205	205	73	71	75	59	85	56	0	857	781	334	118	120	21	91	90	0	0.181	0.202	0.209	0.219	2.220	0.178	0.660	80	426	873	797	-2.463	134	739	134	663	0
3	11	11	"PFK0449"	"Kn5414_1"	12190	26340	120	167	170	61	70	72	14	92	85	0	189	182	50	122	123	21	78	66	0	1.448	1.667	1.547	1.448	3.111	1.615	0.500	120	532	164	160	0.534	97	67	100	60	0
3	12	11	"PFK0454"	"Kn5561_2"	12380	26340	120	112	112	32	70	72	14	80	66	0	366	363	119	121	123	16	93	92	0	0.171	0.174	0.165	0.166	2.600	0.145	0.388	120	528	287	284	-2.544	42	245	42	242	0
3	13	11	"PFK0456"	"Kn5587_1"	12580	26340	120	674	623	339	72	73	13	96	94	0	4957	4495	2203	119	121	23	96	95	0	0.124	0.126	0.123	0.133	2.043	0.110	0.670	120	521	5440	4927	-3.007	602	4838	551	4376	0
3	14	11	"PFK0460"	"Kn569_3"	12750	26340	110	103	107	30	71	73	13	77	61	0	227	217	80	116	121	34	77	73	0	0.288	0.356	0.377	0.298	2.509	0.220	0.316	80	443	143	137	-1.794	32	111	36	101	0
3	15	11	"PFK0488"	"Kn67_1"	12940	26340	130	82	84	20	71	72	15	40	17	0	183	185	63	116	120	27	78	62	0	0.164	0.188	0.230	0.234	2.914	0.140	0.137	120	624	78	82	-2.607	11	67	13	69	0
3	16	11	"PFK0491"	"Kn6869_1"	13140	26340	120	152	147	42	72	73	15	85	82	0	436	419	151	117	119	19	91	90	0	0.251	0.248	0.244	0.239	2.149	0.200	0.583	120	513	399	377	-1.995	80	319	75	302	0
3	17	11	"PFK0496"	"Kn707_1"	13320	26340	120	1451	1233	534	74	76	15	99	95	0	1413	1217	510	119	121	18	93	93	0	1.064	1.056	1.057	0.892	3.236	1.045	0.754	120	528	2671	2257	0.090	1377	1294	1159	1098	0
3	18	11	"PFK0507"	"Kn768_1"	13530	26350	130	179	173	51	75	76	14	90	87	0	284	274	88	120	122	19	88	88	0	0.634	0.636	0.623	0.547	2.245	0.551	0.541	120	565	268	252	-0.657	104	164	98	154	0
3	19	11	"PFK0510"	"Kn7854_1"	13700	26340	120	346	325	118	72	73	15	97	91	0	402	380	123	113	115	18	93	92	0	0.948	0.948	0.953	0.864	3.135	0.901	0.669	120	457	563	520	-0.077	274	289	253	267	0
3	20	11	"PFK0516"	"Kn8017_1"	13890	26340	110	442	389	165	69	73	25	91	85	0	2792	2501	1018	112	137	187	92	91	0	0.139	0.134	0.149	0.163	2.962	0.121	0.692	80	463	3053	2709	-2.845	373	2680	320	2389	0
3	21	11	"PFK1023"	"Ks506_1"	14080	26350	130	805	752	306	69	72	26	94	91	0	911	831	300	110	131	166	91	88	0	0.919	0.947	0.965	0.943	2.098	0.870	0.726	120	591	1537	1404	-0.122	736	801	683	721	0
3	22	11	"PFK1025"	"Ks506_6"	14290	26340	120	644	600	234	69	71	19	99	96	0	461	443	158	112	114	19	92	91	0	1.648	1.604	1.650	1.525	2.641	1.687	0.726	120	652	924	862	0.720	575	349	531	331	0
3	1	12	"PFK1027"	"Ks509_1"	10280	26520	120	175	171	53	72	73	13	88	86	0	205	202	56	121	122	16	87	83	0	1.226	1.222	1.186	1.114	2.706	1.075	0.538	120	563	187	180	0.294	103	84	99	81	0
3	2	12	"PFK1030"	"Ks509_6"	10460	26520	110	130	131	42	72	73	14	83	81	0	374	361	119	120	126	42	93	90	0	0.228	0.245	0.230	0.236	2.072	0.200	0.538	80	487	312	300	-2.131	58	254	59	241	0
3	3	12	"PFK1033"	"Ks510_10"	10670	26530	120	116	118	30	71	73	14	84	70	0	339	326	104	118	124	41	89	88	0	0.204	0.226	0.224	0.210	2.317	0.196	0.501	120	546	266	255	-2.296	45	221	47	208	0
3	4	12	"PFK1036"	"Ks510_3"	10860	26530	120	96	94	19	70	71	12	74	51	0	251	247	75	118	120	30	88	82	0	0.195	0.186	0.209	0.197	2.269	0.143	0.284	120	490	159	153	-2.355	26	133	24	129	0
3	5	12	"PFK1051"	"Ks539_1"	11050	26520	120	1892	1696	680	71	73	12	100	100	0	1904	1713	633	118	119	21	94	94	0	1.020	1.019	0.999	0.904	2.645	1.019	0.786	120	464	3607	3220	0.028	1821	1786	1625	1595	0
3	6	12	"PFK1053"	"Ks545_4"	11240	26530	120	131	131	39	71	72	13	85	82	0	316	296	106	116	118	23	85	85	0	0.300	0.333	0.281	0.313	2.419	0.256	0.530	120	506	260	240	-1.737	60	200	60	180	0
3	7	12	"PFK1057"	"Ks54_4"	11420	26520	130	476	444	166	70	72	15	95	93	0	424	376	166	116	117	20	85	83	0	1.318	1.438	1.344	1.530	2.376	1.291	0.702	120	478	714	634	0.399	406	308	374	260	0
3	8	12	"PFK1062"	"Ks5580_5"	11610	26530	120	200	194	61	71	72	14	90	88	0	476	437	156	115	116	22	89	89	0	0.357	0.382	0.385	0.364	1.630	0.340	0.706	120	450	490	445	-1.485	129	361	123	322	0
3	9	12	"PFK1065"	"Ks565_1"	11800	26530	140	174	171	55	71	77	78	66	15	0	304	289	94	114	116	27	89	83	0	0.542	0.571	0.578	0.574	2.181	0.500	0.649	156	606	293	275	-0.883	103	190	100	175	0
3	10	12	"PFK1067"	"Ks565_2"	11990	26530	120	276	260	102	71	76	54	85	80	0	262	258	94	117	120	25	85	81	0	1.414	1.340	1.292	1.204	2.199	1.473	0.513	120	538	350	330	0.500	205	145	189	141	0
3	11	12	"PFK1087"	"Ks56_4"	12180	26530	120	115	115	30	71	75	55	30	1	0	151	154	40	118	121	25	64	30	0	1.333	1.222	1.100	1.098	3.317	0.599	0.233	120	506	77	80	0.415	44	33	44	36	0
3	12	12	"PFK1089"	"Ks56_9"	12370	26530	120	198	204	68	72	73	14	99	94	0	258	266	89	120	122	16	94	91	0	0.913	0.904	0.846	0.886	2.365	0.797	0.549	120	520	264	278	-0.131	126	138	132	146	0
3	13	12	"PFK1091"	"Ks586_5"	12570	26530	120	238	228	78	71	73	13	93	90	0	256	251	81	119	121	23	89	85	0	1.219	1.189	1.153	1.080	2.373	1.117	0.620	120	521	304	289	0.286	167	137	157	132	0
3	14	12	"PFK1096"	"Ks592_4"	12760	26530	120	1193	1031	441	71	73	13	100	99	0	1404	1233	438	115	120	31	95	95	0	0.870	0.859	0.882	0.690	2.477	0.887	0.817	120	542	2411	2078	-0.200	1122	1289	960	1118	0
3	15	12	"PFK1098"	"Ks595_2"	12950	26530	120	119	122	48	72	74	14	85	70	0	226	223	65	116	119	20	90	85	0	0.427	0.467	0.395	0.419	2.559	0.422	0.336	120	500	157	157	-1.227	47	110	50	107	0
3	16	12	"PFK1103"	"Ks5_1"	13140	26530	120	143	139	35	75	77	19	90	75	0	468	446	156	120	123	18	95	94	0	0.195	0.196	0.204	0.189	1.997	0.165	0.562	120	520	416	390	-2.355	68	348	64	326	0
3	17	12	"PFK1124"	"Ks646_6"	13330	26530	120	715	623	247	77	79	16	95	93	0	495	463	155	122	124	18	95	94	0	1.710	1.601	1.639	1.331	2.500	1.674	0.790	120	518	1011	887	0.774	638	373	546	341	0
3	18	12	"PFK1126"	"Ks64_1"	13520	26540	130	127	125	30	76	78	15	89	71	0	207	197	54	122	124	19	87	82	0	0.600	0.653	0.608	0.597	2.380	0.510	0.354	120	511	136	124	-0.737	51	85	49	75	0
3	19	12	"PFK1135"	"Ks664_1"	13720	26530	120	199	194	57	75	76	16	93	90	0	305	294	103	116	118	18	91	88	0	0.656	0.669	0.626	0.620	2.117	0.564	0.626	120	522	313	297	-0.608	124	189	119	178	0
3	20	12	"PFK1137"	"Ks664_35"	13910	26530	120	1044	992	404	70	73	22	99	97	0	1097	1026	421	112	127	158	90	86	0	0.989	1.009	1.022	0.970	2.670	0.971	0.778	120	479	1959	1836	-0.016	974	985	922	914	0
3	21	12	"PFK1140"	"Ks667_3"	14100	26540	120	126	127	34	68	69	13	89	84	0	145	146	38	110	112	16	69	52	0	1.657	1.639	1.544	1.445	3.108	1.216	0.244	120	466	93	95	0.729	58	35	59	36	0
3	22	12	"PFK1142"	"Ks66_1"	14270	26540	130	1428	1249	526	70	71	13	100	98	0	2076	1888	591	113	117	35	97	96	0	0.692	0.664	0.707	0.612	2.616	0.671	0.804	120	639	3321	2954	-0.532	1358	1963	1179	1775	0
3	1	13	"PFM0090"	"M16407_5"	10300	26710	120	965	874	372	71	73	14	97	95	0	727	667	254	122	122	16	93	91	0	1.478	1.473	1.513	1.267	3.217	1.554	0.738	120	588	1499	1348	0.563	894	605	803	545	0
3	2	13	"PFM0095"	"M16853_1"	10480	26710	110	221	210	78	73	77	24	82	81	0	239	225	69	120	126	38	83	73	0	1.244	1.305	1.185	1.032	2.338	1.218	0.558	80	478	267	242	0.315	148	119	137	105	0
3	3	13	"PFM0099"	"M17049_2"	10670	26710	120	751	704	290	72	75	23	94	92	0	650	599	238	119	123	27	93	88	0	1.279	1.317	1.257	1.152	2.669	1.327	0.709	120	518	1210	1112	0.355	679	531	632	480	0
3	4	13	"PFM0101"	"M17181_1"	10870	26710	120	208	204	82	70	71	11	96	90	0	218	221	80	118	121	34	81	66	0	1.380	1.301	1.405	1.267	2.625	1.067	0.447	120	464	238	237	0.465	138	100	134	103	0
3	5	13	"PFM0103"	"M17230_2"	11050	26700	150	70	71	13	71	72	11	19	5	0	104	105	21	116	119	33	4	0	0	0.083	0.000	0.519	0.605	3.591	0.019	0.054	156	608	-13	-11	-3.585	-1	-12	0	-11	-50
3	6	13	"PFM0105"	"M17327_1"	11240	26710	110	261	250	94	71	72	11	92	90	0	419	403	131	114	115	16	90	90	0	0.623	0.619	0.623	0.572	1.792	0.579	0.730	80	428	495	468	-0.683	190	305	179	289	0
3	7	13	"PFM0123"	"M18924_1"	11430	26700	150	76	88	43	70	71	13	35	23	0	130	171	98	114	116	20	43	30	0	0.375	0.316	0.375	0.442	3.572	0.318	0.412	156	597	22	75	-1.415	6	16	18	57	-50
3	8	13	"PFM0125"	"M18924_16"	11610	26710	120	509	461	187	71	79	88	87	83	0	1083	974	376	114	118	30	95	95	0	0.452	0.453	0.433	0.422	3.022	0.419	0.733	120	491	1407	1250	-1.146	438	969	390	860	0
3	9	13	"PFM0128"	"M18924_2"	11820	26720	100	2424	2099	1199	71	82	96	90	82	0	1618	1348	813	116	121	32	92	87	0	1.567	1.646	1.423	1.613	3.428	1.826	0.643	80	405	3855	3260	0.648	2353	1502	2028	1232	0
3	10	13	"PFM0134"	"M19188_5"	12010	26720	80	81	83	20	73	73	15	30	9	0	159	151	50	119	121	20	61	48	0	0.200	0.313	0.255	0.226	2.961	0.168	0.078	52	318	48	42	-2.322	8	40	10	32	0
3	11	13	"PFM0138"	"M19559_4"	12180	26710	110	144	139	42	71	71	12	88	80	0	237	227	68	117	119	17	88	87	0	0.608	0.618	0.623	0.560	2.162	0.586	0.490	80	480	193	178	-0.717	73	120	68	110	0
3	12	13	"PFM0140"	"M196_2"	12370	26710	110	363	348	141	70	71	13	93	93	0	350	330	130	119	121	17	87	87	0	1.268	1.318	1.276	1.283	2.781	1.125	0.675	80	506	524	489	0.343	293	231	278	211	0
3	13	13	"PFM0160"	"M21368_2"	12560	26710	110	123	135	58	71	72	14	81	63	0	200	215	89	119	121	20	81	73	0	0.642	0.667	0.533	0.578	2.870	0.579	0.512	80	480	133	160	-0.639	52	81	64	96	0
3	14	13	"PFM0162"	"M21439_1"	12750	26720	110	168	162	52	71	73	18	85	83	0	285	267	88	116	122	30	88	87	0	0.574	0.603	0.651	0.671	2.444	0.499	0.565	80	484	266	242	-0.801	97	169	91	151	0
3	15	13	"PFM0165"	"M21508_2"	12950	26720	120	490	450	175	72	74	17	95	91	0	664	603	207	118	123	28	92	91	0	0.766	0.779	0.788	0.690	2.609	0.755	0.760	120	533	964	863	-0.385	418	546	378	485	0
3	16	13	"PFM0167"	"M2157_1"	13140	26720	110	161	156	56	74	77	21	80	76	0	201	187	56	122	124	18	82	78	0	1.101	1.262	1.150	0.983	3.167	1.167	0.392	80	448	166	147	0.139	87	79	82	65	0
3	17	13	"PFM0171"	"M21780_2"	13310	26720	110	397	348	141	75	81	31	90	86	0	575	525	211	123	134	72	86	85	0	0.712	0.679	0.679	0.605	2.472	0.581	0.705	80	436	774	675	-0.489	322	452	273	402	0
3	18	13	"PFM0173"	"M21780_4"	13520	26710	150	79	81	17	77	82	26	12	0	0	115	117	23	122	131	65	0	0	0	-0.286	-0.800	0.675	0.641	3.322	0.276	0.316	156	548	-5	-1	Error	2	-7	4	-5	-50
3	19	13	"PFM0202"	"M23550_4"	13710	26730	120	904	845	375	77	78	14	93	92	0	707	644	269	118	120	18	92	91	0	1.404	1.460	1.415	1.204	2.346	1.489	0.755	120	442	1416	1294	0.490	827	589	768	526	0
3	20	13	"PFM0204"	"M23550_7"	13900	26710	150	89	89	22	73	74	14	53	28	0	118	118	26	117	118	17	21	11	0	16.000	16.000	1.200	1.160	3.362	0.388	0.014	156	584	17	17	4.000	16	1	16	1	-50
3	21	13	"PFM0209"	"M24104_1"	14090	26730	120	241	241	92	70	71	13	90	88	0	297	290	121	116	116	17	85	84	0	0.945	0.983	0.871	0.868	2.718	0.850	0.623	120	480	352	345	-0.082	171	181	171	174	0
3	22	13	"PFM0211"	"M24315_1"	14280	26720	110	287	269	97	70	71	13	91	90	0	294	270	118	113	119	44	77	75	0	1.199	1.268	1.054	1.080	2.529	1.024	0.527	80	448	398	356	0.262	217	181	199	157	0
3	1	14	"PFM0214"	"M24561_16"	10280	26900	120	190	184	57	72	74	13	91	88	0	264	260	85	122	122	15	90	89	0	0.831	0.812	0.857	0.749	2.407	0.674	0.535	120	574	260	250	-0.267	118	142	112	138	0
3	2	14	"PFM0216"	"M24561_22"	10470	26900	110	98	98	21	72	74	18	63	30	0	390	360	129	120	122	19	88	87	0	0.096	0.108	0.104	0.104	3.336	0.076	0.193	80	475	296	266	-3.376	26	270	26	240	0
3	3	14	"PFM0675"	"M49210_1"	10660	26900	120	105	107	22	71	72	18	80	45	0	171	174	54	119	120	17	76	65	0	0.654	0.655	0.582	0.625	2.901	0.376	0.247	120	485	86	91	-0.613	34	52	36	55	0
3	4	14	"PFM0678"	"M49439_1"	10850	26900	120	89	93	31	70	71	12	62	38	0	170	181	98	119	121	32	70	40	0	0.373	0.371	0.393	0.395	3.185	0.130	0.098	120	542	70	85	-1.424	19	51	23	62	0
3	5	14	"PFM0682"	"M49680_3"	11060	26910	120	98	101	23	70	70	12	79	58	0	203	201	63	116	119	33	84	65	0	0.322	0.365	0.315	0.288	2.569	0.233	0.247	120	511	115	116	-1.636	28	87	31	85	0
3	6	14	"PFM0685"	"M50030_1"	11240	26910	120	566	535	206	70	70	12	100	97	0	383	365	133	114	116	17	90	90	0	1.844	1.853	1.812	1.745	2.406	1.882	0.740	120	492	765	716	0.883	496	269	465	251	0
3	7	14	"PFM0689"	"M50253_2"	11410	26900	110	115	114	24	70	71	12	90	81	0	303	281	73	115	117	29	93	91	0	0.239	0.265	0.251	0.251	1.833	0.195	0.463	80	445	233	210	-2.063	45	188	44	166	0
3	8	14	"PFM0691"	"M50721_1"	11610	26900	130	153	152	44	70	71	12	92	88	0	184	185	47	114	117	26	86	67	0	1.186	1.155	1.143	1.165	2.521	0.883	0.359	120	581	153	153	0.246	83	70	82	71	0
3	9	14	"PFM0712"	"M52704_3"	11810	26890	150	76	77	13	70	76	76	0	0	0	109	111	21	115	119	27	7	0	0	-1.000	-1.750	0.626	0.658	4.189	3.692	0.010	156	675	0	3	Error	6	-6	7	-4	-50
3	10	14	"PFM0715"	"M5299_1"	11980	26900	110	281	273	103	70	72	22	92	86	0	407	389	117	116	120	31	92	91	0	0.725	0.744	0.769	0.653	2.373	0.745	0.701	80	492	502	476	-0.464	211	291	203	273	0
3	11	14	"PFM0718"	"M53027_1"	12190	26910	120	205	198	63	70	72	17	92	90	0	223	210	66	117	121	31	84	65	0	1.274	1.376	1.292	1.196	2.324	1.228	0.497	120	534	241	221	0.349	135	106	128	93	0
3	12	14	"PFM0720"	"M53181_3"	12380	26910	110	465	429	176	69	71	15	95	91	0	460	437	155	117	118	16	92	92	0	1.155	1.125	1.138	0.957	2.251	1.052	0.666	80	410	739	680	0.207	396	343	360	320	0
3	13	14	"PFM0722"	"M53240_1"	12550	26900	120	393	363	131	71	72	14	98	95	0	392	366	117	119	122	20	93	91	0	1.179	1.182	1.182	1.100	2.604	1.146	0.700	120	602	595	539	0.238	322	273	292	247	0
3	14	14	"PFM0726"	"M53565_1"	12800	26910	150	82	84	20	73	74	16	32	15	0	118	119	21	120	124	27	10	1	0	-4.500	-11.000	0.848	0.980	4.032	0.077	0.002	156	662	7	10	Error	9	-2	11	-1	-50
3	15	14	"PFM0746"	"M54626_1"	12950	26910	120	777	785	310	72	73	17	96	95	0	1126	1051	424	119	120	16	98	98	0	0.700	0.765	0.748	0.765	2.525	0.719	0.724	120	428	1712	1645	-0.514	705	1007	713	932	0
3	16	14	"PFM0749"	"M5464_1"	13140	26910	120	368	354	147	72	74	15	94	91	0	291	274	100	121	123	17	85	84	0	1.741	1.843	1.690	1.661	2.511	1.844	0.605	120	502	466	435	0.800	296	170	282	153	0
3	17	14	"PFM0753"	"M55240_4"	13330	26900	150	83	85	17	75	79	26	16	1	0	112	112	23	122	130	62	0	0	0	-0.800	-1.000	0.657	0.695	4.416	0.261	0.205	156	616	-2	0	Error	8	-10	10	-10	-50
3	18	14	"PFM0758"	"M55479_1"	13530	26890	150	83	85	19	77	87	66	0	0	0	115	119	27	122	133	76	1	0	0	-0.857	-2.667	0.611	0.548	4.178	0.041	0.001	156	575	-1	5	Error	6	-7	8	-3	-50
3	19	14	"PFM0761"	"M55746_2"	13700	26910	120	107	109	24	77	78	17	73	45	0	146	144	34	121	123	20	55	30	0	1.200	1.391	1.077	1.000	3.200	0.604	0.095	120	446	55	55	0.263	30	25	32	23	0
3	20	14	"PFM0763"	"M55888_10"	13900	26910	120	709	659	247	74	75	14	99	97	0	798	742	277	120	123	20	93	91	0	0.937	0.941	0.966	0.872	2.916	0.898	0.755	120	526	1313	1207	-0.095	635	678	585	622	0
3	21	14	"PFM0787"	"M57062_3"	14090	26910	130	114	119	29	72	74	14	86	72	0	151	150	38	119	121	20	60	38	0	1.313	1.516	1.190	1.298	2.932	0.870	0.171	120	531	74	78	0.392	42	32	47	31	0
3	22	14	"PFM0790"	"M57295_1"	14290	26890	150	79	80	17	70	72	14	38	14	0	113	115	30	116	119	22	12	3	0	-3.000	-10.000	0.661	0.626	3.372	0.040	0.002	156	841	6	9	Error	9	-3	10	-1	-50
3	1	15	"PFM0798"	"M57785_5"	10310	27070	100	90	94	23	76	78	17	41	22	0	127	128	30	122	124	18	28	12	0	2.800	3.000	1.000	0.918	4.409	0.580	0.006	80	426	19	24	1.485	14	5	18	6	0
3	2	15	"PFM0800"	"M58024_1"	10480	27090	120	127	130	37	72	73	13	90	78	0	218	216	67	120	122	17	89	84	0	0.561	0.604	0.554	0.512	2.340	0.501	0.477	120	443	153	154	-0.833	55	98	58	96	0
3	3	15	"PFM0804"	"M58298_1"	10670	27080	150	74	76	13	70	71	13	28	7	0	107	108	21	118	120	17	7	2	0	-0.364	-0.600	0.604	0.596	3.531	161.265	0.000	156	601	-7	-4	Error	4	-11	6	-10	-50
3	4	15	"PFM0807"	"M58361_1"	10860	27090	110	107	113	34	70	71	12	78	67	0	1165	1119	403	119	124	56	93	92	0	0.035	0.043	0.048	0.049	2.246	0.039	0.456	80	444	1083	1043	-4.821	37	1046	43	1000	0
3	5	15	"PFN0316"	"N134_30"	11050	27090	120	240	233	82	70	71	12	93	90	0	222	218	69	118	123	51	75	50	0	1.635	1.630	1.657	1.556	2.559	1.634	0.530	120	552	274	263	0.709	170	104	163	100	0
3	6	15	"PFN0318"	"N134_34"	11250	27090	120	356	329	129	70	71	13	91	90	0	302	292	97	117	118	16	91	89	0	1.546	1.480	1.448	1.241	2.880	1.543	0.646	120	466	471	434	0.628	286	185	259	175	0
3	7	15	"PFN0320"	"N134_41"	11420	27090	120	84	87	18	70	71	13	51	27	0	252	248	72	115	118	27	90	85	0	0.102	0.128	0.133	0.149	3.372	0.091	0.143	120	500	151	150	-3.291	14	137	17	133	0
3	8	15	"PFN0324"	"N134_45"	11620	27090	120	1653	1589	619	69	71	14	100	100	0	1247	1165	418	113	114	16	94	94	0	1.397	1.445	1.465	1.396	2.180	1.468	0.812	120	544	2718	2572	0.482	1584	1134	1520	1052	0
3	9	15	"PFN0326"	"N134_5"	11800	27090	120	394	368	117	71	72	20	95	91	0	427	398	139	114	115	16	92	91	0	1.032	1.046	0.994	0.933	2.546	0.988	0.716	120	560	636	581	0.045	323	313	297	284	0
3	10	15	"PFN0328"	"N134_57"	12040	27090	80	88	93	25	73	74	14	53	34	0	137	132	32	117	118	17	51	26	0	0.750	1.333	0.882	0.803	3.552	0.480	0.048	52	276	35	35	-0.415	15	20	20	15	0
3	11	15	"PFN0346"	"N134_93"	12190	27080	150	83	84	17	73	76	19	30	7	0	116	117	26	119	123	29	10	1	0	-3.333	-5.500	1.000	0.950	3.787	20.305	0.001	156	594	7	9	Error	10	-3	11	-2	-50
3	12	15	"PFN0348"	"N134_96"	12380	27080	150	81	83	19	75	78	18	24	10	0	115	117	23	125	128	20	10	1	0	-0.600	-1.000	0.782	0.766	3.511	0.443	0.012	156	606	-4	0	Error	6	-10	8	-8	-50
3	13	15	"PFN0350"	"N135_1"	12590	27100	100	96	98	28	74	75	14	58	41	0	182	176	45	132	133	18	77	66	0	0.440	0.545	0.477	0.411	2.929	0.466	0.121	80	420	72	68	-1.184	22	50	24	44	0
3	14	15	"PFN0353"	"N135_14"	12770	27100	120	438	415	153	75	75	14	98	95	0	380	359	122	124	126	19	90	90	0	1.418	1.447	1.297	1.394	2.154	1.511	0.687	120	505	619	575	0.504	363	256	340	235	0
3	15	15	"PFN0355"	"N135_17"	12950	27090	110	352	324	127	70	72	16	97	95	0	250	244	79	116	118	16	90	87	0	2.104	1.984	2.159	1.818	2.594	2.059	0.563	80	463	416	382	1.073	282	134	254	128	0
3	16	15	"PFN0357"	"N135_2"	13150	27100	120	150	148	48	71	73	16	87	81	0	184	176	57	117	119	16	76	71	0	1.179	1.305	1.107	1.075	2.737	1.112	0.361	120	507	146	136	0.238	79	67	77	59	0
3	17	15	"PFN0375"	"N136_7"	13320	27100	120	863	796	314	74	75	17	97	95	0	577	547	215	119	122	17	95	92	0	1.723	1.687	1.693	1.501	2.847	1.754	0.731	120	433	1247	1150	0.785	789	458	722	428	0
3	18	15	"PFN0377"	"N137_11"	13510	27100	110	875	798	341	76	93	108	92	86	0	660	608	217	123	138	102	90	86	0	1.488	1.489	1.612	1.439	2.592	1.508	0.716	80	487	1336	1207	0.573	799	537	722	485	0
3	19	15	"PFN0379"	"N137_15"	13710	27100	120	150	151	40	77	91	104	26	0	0	151	153	34	123	138	98	3	0	0	2.607	2.467	2.333	2.222	3.294	2.518	0.102	120	526	101	104	1.382	73	28	74	30	0
3	20	15	"PFN0383"	"N137_20"	13900	27110	130	117	118	27	76	76	14	85	66	0	173	173	42	123	124	19	82	60	0	0.820	0.840	0.790	0.808	2.895	0.584	0.246	120	449	91	92	-0.286	41	50	42	50	0
3	21	15	"PFN0385"	"N137_22"	14090	27100	120	3099	2911	1179	75	77	15	100	100	0	1650	1530	650	121	124	19	95	93	0	1.978	2.013	2.020	1.803	2.966	2.151	0.716	120	460	4553	4245	0.984	3024	1529	2836	1409	0
3	22	15	"PFN0387"	"N137_25"	14290	27100	130	93	96	27	72	74	15	61	28	0	154	154	36	119	122	19	70	43	0	0.600	0.686	0.500	0.540	3.556	0.250	0.032	120	677	56	59	-0.737	21	35	24	35	0
3	1	16	"PFN0405"	"N137_9"	10300	27280	120	250	243	82	72	74	15	93	91	0	232	234	74	121	124	18	90	86	0	1.604	1.513	1.438	1.419	1.997	1.436	0.624	120	613	289	284	0.681	178	111	171	113	0
3	2	16	"PFN0407"	"N138_101"	10480	27260	150	81	83	16	72	73	13	39	16	0	115	117	25	118	120	18	14	4	0	-3.000	-11.000	0.600	0.873	4.383	0.225	0.016	156	606	6	10	Error	9	-3	11	-1	-50
3	3	16	"PFN0410"	"N138_105"	10660	27270	110	681	639	244	70	71	12	98	97	0	1013	946	337	118	123	50	95	93	0	0.683	0.687	0.679	0.677	1.877	0.647	0.788	80	428	1506	1397	-0.551	611	895	569	828	0
3	4	16	"PFN0413"	"N138_15"	10850	27280	120	111	119	95	70	72	13	85	71	0	168	167	53	119	126	65	28	4	0	0.837	1.021	0.718	0.692	2.747	2.008	0.236	120	548	90	97	-0.257	41	49	49	48	0
3	5	16	"PFN0416"	"N138_21"	11040	27290	100	77	80	16	71	72	12	37	17	0	158	159	45	116	119	18	72	52	0	0.143	0.209	0.325	0.282	3.619	0.066	0.027	80	358	48	52	-2.807	6	42	9	43	0
3	6	16	"PFN0418"	"N138_26"	11240	27280	120	237	235	75	70	71	13	95	91	0	290	285	87	117	119	19	93	92	0	0.965	0.982	0.949	0.925	1.910	0.906	0.674	120	513	340	333	-0.051	167	173	165	168	0
3	7	16	"PFN0821"	"N159_40"	11430	27280	120	137	139	34	72	73	14	93	89	0	914	881	298	116	117	17	98	95	0	0.081	0.088	0.091	0.093	2.001	0.081	0.677	120	566	863	832	-3.618	65	798	67	765	0
3	8	16	"PFN0823"	"N159_45"	11630	27290	80	89	91	22	71	74	15	59	32	0	118	124	31	113	114	16	32	25	0	3.600	1.818	1.243	1.020	3.608	0.179	0.003	52	302	23	31	1.848	18	5	20	11	0
3	9	16	"PFN0826"	"N159_51"	11810	27290	150	82	83	16	70	71	13	43	18	0	114	118	22	116	117	16	19	10	0	-6.000	6.500	0.750	0.768	3.732	0.006	0.000	156	715	10	15	Error	12	-2	13	2	-50
3	10	16	"PFN0828"	"N159_7"	12000	27280	120	289	293	101	71	73	13	98	97	0	317	314	92	118	120	18	95	94	0	1.095	1.133	1.154	1.078	2.316	1.147	0.655	120	527	417	418	0.132	218	199	222	196	0
3	11	16	"PFN0830"	"N161_2"	12180	27280	120	420	397	135	76	78	16	95	95	0	321	308	98	121	124	20	90	89	0	1.720	1.717	1.669	1.505	2.132	1.778	0.657	120	514	544	508	0.782	344	200	321	187	0
3	12	16	"PFN0833"	"N162_3"	12370	27280	130	154	153	38	81	82	18	90	82	0	242	248	69	129	131	21	92	89	0	0.646	0.605	0.591	0.565	2.123	0.468	0.352	120	504	186	191	-0.630	73	113	72	119	0
3	13	16	"PFN0859"	"N168_1"	12560	27280	120	105	110	44	76	78	16	73	43	0	234	235	67	130	132	20	90	80	0	0.279	0.324	0.321	0.305	2.983	0.237	0.143	120	571	133	139	-1.842	29	104	34	105	0
3	14	16	"PFN0861"	"N168_12"	12760	27280	100	198	193	67	72	73	13	91	88	0	834	778	345	121	123	18	90	90	0	0.177	0.184	0.181	0.191	2.197	0.159	0.657	80	460	839	778	-2.500	126	713	121	657	0
3	15	16	"PFN0863"	"N168_17"	12970	27290	110	96	98	21	69	70	12	75	51	0	202	199	68	116	117	15	83	83	0	0.314	0.349	0.274	0.246	3.057	0.196	0.215	80	542	113	112	-1.671	27	86	29	83	0
3	16	16	"PFN0866"	"N168_23"	13140	27290	100	113	119	32	71	72	17	81	65	0	182	173	51	115	117	15	81	77	0	0.627	0.828	0.725	0.702	2.390	0.607	0.295	80	396	109	106	-0.674	42	67	48	58	0
3	17	16	"PFN0870"	"N168_29"	13330	27270	150	80	83	17	73	75	20	26	3	0	113	115	25	118	120	17	16	8	0	-1.400	-3.333	0.682	0.668	4.962	0.172	0.005	156	557	2	7	Error	7	-5	10	-3	-50
3	18	16	"PFN0873"	"N168_32"	13530	27290	120	144	139	40	73	79	65	56	2	0	169	170	52	121	130	77	26	2	0	1.479	1.347	1.236	1.245	2.583	0.983	0.350	120	488	119	115	0.565	71	48	66	49	0
3	19	16	"PFN0901"	"N175_10"	13720	27290	120	132	136	33	73	74	14	92	85	0	953	892	309	121	122	18	96	96	0	0.071	0.082	0.077	0.083	2.450	0.071	0.610	120	451	891	834	-3.818	59	832	63	771	0
3	20	16	"PFN0903"	"N175_12"	13910	27260	150	79	82	19	75	76	15	30	8	0	121	124	26	124	125	19	17	4	0	-1.333	100000.000	1.000	0.712	4.540	0.214	0.013	156	400	1	7	Error	4	-3	7	0	-50
3	21	16	"PFN0908"	"N175_3"	14070	27280	150	81	82	15	76	77	15	26	5	0	124	125	25	124	125	19	21	7	0	100000.000	6.000	0.582	0.663	3.513	0.094	0.005	156	453	5	7	16.610	5	0	6	1	-50
3	22	16	"PFN0910"	"N175_8"	14280	27290	120	280	264	84	74	76	19	93	90	0	407	390	122	120	123	18	93	90	0	0.718	0.704	0.749	0.721	2.435	0.637	0.710	120	593	493	460	-0.478	206	287	190	270	0
3	1	17	"PFN0912"	"N176_2"	10290	27470	100	501	469	192	70	71	12	97	93	0	352	332	134	121	122	16	86	85	0	1.866	1.891	1.846	1.700	2.007	1.815	0.709	80	448	662	610	0.900	431	231	399	211	0
3	2	17	"PFN0914"	"N176_4"	10480	27470	120	135	136	40	70	71	12	90	85	0	248	245	77	118	120	17	91	85	0	0.500	0.520	0.518	0.522	2.367	0.413	0.513	120	568	195	193	-1.000	65	130	66	127	0
3	3	17	"PFN0936"	"N181_8"	10680	27470	120	248	230	76	69	71	12	94	92	0	287	265	89	119	123	47	83	75	0	1.065	1.103	1.027	1.009	2.269	1.030	0.647	120	493	347	307	0.091	179	168	161	146	0
3	4	17	"PFN0938"	"N182_2"	10870	27470	120	149	151	51	70	71	13	90	84	0	163	163	45	118	119	16	75	59	0	1.756	1.800	1.609	1.615	2.708	1.726	0.314	120	460	124	126	0.812	79	45	81	45	0
3	5	17	"PFN0940"	"N182_5"	11050	27430	150	76	79	17	71	73	14	31	12	0	114	117	21	117	120	19	15	5	0	-1.667	100000.000	0.676	0.756	3.512	0.233	0.011	156	560	2	8	Error	5	-3	8	0	-50
3	6	17	"PFN0947"	"N185_15"	11230	27470	120	306	289	93	70	71	14	97	95	0	238	230	72	117	120	17	89	85	0	1.950	1.938	1.872	2.032	2.188	1.956	0.593	120	470	357	332	0.964	236	121	219	113	0
3	7	17	"PFN0951"	"N185_4"	11430	27470	110	106	113	32	69	71	14	83	57	0	273	267	79	115	118	18	92	91	0	0.234	0.289	0.253	0.257	2.401	0.189	0.336	80	458	195	196	-2.094	37	158	44	152	0
3	8	17	"PFN0953"	"N185_6"	11620	27470	120	196	186	58	70	72	13	90	89	0	205	204	58	115	117	17	87	83	0	1.400	1.303	1.324	1.227	2.415	1.350	0.469	120	594	216	205	0.485	126	90	116	89	0
3	9	17	"PFF1635"	"F64095_4"	11810	27480	90	98	122	62	70	70	11	71	53	0	154	192	100	116	117	15	76	61	0	0.737	0.684	0.635	0.528	2.581	0.578	0.605	52	350	66	128	-0.441	28	38	52	76	0
3	10	17	"PFF1651"	"F64732_1"	11990	27470	110	629	585	220	69	71	12	100	100	0	870	808	264	116	118	19	100	100	0	0.743	0.746	0.739	0.707	1.681	0.692	0.779	80	465	1314	1208	-0.429	560	754	516	692	0
3	11	17	"PFF1691"	"F66430_1"	12190	27470	90	97	96	24	72	74	14	59	42	0	161	160	46	119	121	19	67	53	0	0.595	0.585	0.400	0.455	3.903	0.283	0.109	52	358	67	65	-0.748	25	42	24	41	0
3	12	17	"PFF1706"	"F67045_1"	12380	27460	150	73	77	17	75	78	16	14	4	0	114	116	26	123	126	21	10	4	0	0.222	-0.286	0.633	0.612	3.936	0.125	0.008	156	566	-11	-5	-2.170	-2	-9	2	-7	-50
3	13	17	"PFF1770"	"F69174_1"	12580	27480	100	602	532	207	73	74	15	97	97	0	561	499	201	122	125	20	88	87	0	1.205	1.218	1.170	1.108	2.308	1.223	0.713	80	350	968	836	0.269	529	439	459	377	0
3	14	17	"PFF1856"	"F72113_1"	12740	27470	110	1979	1791	722	70	72	13	100	100	0	1833	1735	615	118	125	73	97	97	0	1.113	1.064	1.073	1.025	2.362	0.998	0.773	80	475	3624	3338	0.155	1909	1715	1721	1617	0
3	15	17	"PFC0253"	"C664"	12970	27480	80	121	158	106	69	71	14	84	76	0	194	236	125	115	116	15	92	76	0	0.658	0.736	0.947	0.716	3.038	0.742	0.512	52	282	131	210	-0.603	52	79	89	121	0
3	16	17	"PFC0263"	"C68"	13140	27480	120	138	143	44	71	72	17	90	81	0	121	122	28	114	115	16	35	19	0	9.571	9.000	2.934	3.584	3.950	9.068	0.032	120	449	74	80	3.259	67	7	72	8	0
3	17	17	"PFC0294"	"C735"	13330	27470	150	84	136	434	71	73	17	38	15	0	129	163	198	117	119	17	41	24	0	1.083	1.413	0.626	0.749	3.614	3.364	0.306	156	514	25	111	0.115	13	12	65	46	-100
3	18	17	"PFC0298"	"C739"	13510	27470	150	78	81	16	72	73	14	33	11	0	131	130	30	119	121	17	41	17	0	0.500	0.818	0.583	0.581	3.741	0.065	0.004	156	570	18	20	-1.000	6	12	9	11	-50
3	19	17	"PFC0301"	"C741"	13720	27480	110	88	98	44	74	75	14	48	31	0	258	255	129	118	120	18	83	83	0	0.100	0.175	0.146	0.153	3.393	0.143	0.205	80	403	154	161	-3.322	14	140	24	137	0
3	20	17	"PFL0015"	"L1_3"	13880	27440	150	79	81	17	74	77	15	31	10	0	122	125	23	122	124	21	15	5	0	100000.000	2.333	0.714	0.689	4.266	0.128	0.008	156	499	5	10	16.610	5	0	7	3	-50
3	21	17	"PFM0073"	"M15459_3"	14090	27460	150	79	81	19	74	77	15	24	9	0	126	127	26	124	126	20	23	5	0	2.500	2.333	0.571	0.548	3.285	0.086	0.003	156	480	7	10	1.322	5	2	7	3	-50
3	22	17	"PFM0096"	"M16857_1"	14260	27470	110	651	604	241	73	77	30	96	95	0	611	595	187	119	128	59	95	92	0	1.175	1.116	1.134	1.029	1.942	1.124	0.745	80	456	1070	1007	0.232	578	492	531	476	0
3	1	18	"PFM0259"	"M26257_1"	10280	27650	100	132	127	37	70	71	12	83	77	0	532	492	203	121	121	16	91	91	0	0.151	0.154	0.158	0.156	2.018	0.128	0.557	80	438	473	428	-2.729	62	411	57	371	0
3	2	18	"PFM0321"	"M31208_3"	10440	27650	80	129	129	30	71	71	13	92	82	0	283	287	70	118	119	15	98	98	0	0.352	0.343	0.335	0.338	2.865	0.237	0.371	52	284	223	227	-1.508	58	165	58	169	0
3	3	18	"PFM0389"	"M3590_2"	10670	27640	150	71	73	12	70	71	12	26	3	0	113	113	21	118	119	15	11	4	0	-0.200	-0.600	0.513	0.559	4.476	0.093	0.004	156	675	-4	-2	Error	1	-5	3	-5	-50
3	4	18	"PFM0523"	"M42640_1"	10860	27650	110	94	97	25	70	71	12	70	47	0	269	264	80	119	119	15	92	92	0	0.160	0.186	0.200	0.170	2.488	0.147	0.311	80	443	174	172	-2.644	24	150	27	145	0
3	5	18	"PFD0044"	"D13561_3"	11050	27640	150	81	86	24	71	72	13	45	25	0	117	118	24	119	120	16	19	6	0	-5.000	-15.000	1.044	0.952	4.185	0.934	0.004	156	655	8	14	Error	10	-2	15	-1	-50
3	6	18	"PFD0057"	"D15909_4"	11230	27650	120	119	117	26	69	71	13	88	75	0	246	242	71	118	120	18	90	90	0	0.391	0.387	0.339	0.344	2.248	0.298	0.482	120	467	178	172	-1.356	50	128	48	124	0
3	7	18	"PFD0156"	"D17715_93"	11410	27650	120	215	212	68	70	71	13	96	95	0	278	277	65	117	119	16	95	95	0	0.901	0.887	0.904	0.840	2.094	0.912	0.725	120	477	306	302	-0.151	145	161	142	160	0
3	8	18	"PFD0171"	"D21102_1"	11590	27650	90	1048	998	202	70	70	12	100	100	0	610	606	127	117	118	15	100	100	0	1.984	1.898	1.808	1.937	1.464	1.878	0.792	52	336	1471	1417	0.988	978	493	928	489	0
3	9	18	"PFD0194"	"D23657_11"	11780	27650	100	101	104	21	69	69	12	90	68	0	137	140	25	115	117	16	57	31	0	1.455	1.400	1.274	1.416	3.156	0.921	0.117	80	481	54	60	0.541	32	22	35	25	0
3	10	18	"PFD0273"	"D33539_50"	11990	27640	150	79	82	16	69	71	13	42	20	0	114	117	19	116	118	19	13	4	0	-5.000	13.000	1.000	0.996	3.953	0.149	0.010	156	697	8	14	Error	10	-2	13	1	-50
3	11	18	"IAX099I"	"Y_IAX099I"	12190	27660	150	76	80	18	71	83	196	0	0	0	107	108	24	117	122	37	4	0	0	-0.500	-1.000	0.474	0.528	3.901	9.626	0.007	156	586	-5	0	Error	5	-10	9	-9	-50
3	12	18	"ICX188I"	"Y_ICX188I"	12380	27640	150	81	83	17	73	86	201	0	0	0	118	119	24	120	124	37	6	1	0	-4.000	-10.000	0.750	0.763	4.732	0.007	0.000	156	555	6	9	Error	8	-2	10	-1	-50
3	13	18	"IEX355I"	"Y_IEX355I"	12560	27640	150	76	78	16	73	75	17	24	3	0	111	113	20	120	123	18	10	3	0	-0.333	-0.714	0.610	0.667	3.982	8.704	0.003	156	534	-6	-2	Error	3	-9	5	-7	-50
3	14	18	"IGX361I"	"Y_IGX361I"	12760	27650	150	74	76	15	71	72	15	21	5	0	104	105	22	118	123	65	0	0	0	-0.214	-0.385	0.500	0.459	3.549	0.029	0.017	156	589	-11	-8	Error	3	-14	5	-13	-50
3	15	18	"IIX063I"	"Y_IIX063I"	12950	27650	150	71	71	14	70	70	13	19	4	0	101	103	20	115	121	68	0	0	0	-0.071	-0.083	0.636	0.645	3.232	0.071	0.002	156	545	-13	-11	Error	1	-14	1	-12	-50
3	16	18	"IKX121I"	"Y_IKX121I"	13140	27650	150	73	74	13	71	72	13	18	3	0	104	106	18	115	117	17	8	1	0	-0.182	-0.333	0.556	0.514	3.010	0.009	0.000	156	476	-9	-6	Error	2	-11	3	-9	-50
3	17	18	"Z_1_50"	"Z_1_50"	13330	27660	120	169	168	53	73	75	15	94	85	0	162	159	37	120	122	19	66	51	0	2.286	2.436	1.927	2.200	2.920	2.515	0.268	120	427	138	134	1.193	96	42	95	39	0
3	18	18	"Z_1_70"	"Z_1_70"	13520	27660	120	594	573	238	76	78	16	99	98	0	337	334	114	123	126	20	92	90	0	2.421	2.355	2.400	2.324	2.325	2.631	0.634	120	439	732	708	1.275	518	214	497	211	0
3	19	18	"Z_1_90"	"Z_1_90"	13700	27660	120	2288	1979	957	76	78	16	100	99	0	1054	968	414	121	125	19	95	93	0	2.371	2.247	2.392	2.134	2.703	2.542	0.707	120	526	3145	2750	1.245	2212	933	1903	847	0
3	20	18	"Z_2_10"	"Z_2_10"	13910	27650	150	79	81	16	77	80	18	16	4	0	110	112	24	124	127	21	8	2	0	-0.143	-0.333	0.582	0.563	3.766	0.255	0.030	156	636	-12	-8	Error	2	-14	4	-12	-50
3	21	18	"Z_2_30"	"Z_2_30"	14100	27640	150	89	88	18	76	79	17	38	8	0	136	139	33	124	127	20	37	20	0	1.083	0.800	0.792	0.820	3.615	0.325	0.046	156	597	25	27	0.115	13	12	12	15	-50
3	22	18	"Z_2_50"	"Z_2_50"	14270	27660	110	1328	1195	420	73	74	19	100	96	0	11758	9693	3889	122	147	277	98	97	0	0.108	0.117	0.116	0.127	2.124	0.102	0.804	80	487	12891	10693	-3.213	1255	11636	1122	9571	0
3	1	19	"Z_3_90"	"Z_3_90"	10270	27840	110	7057	6568	2273	73	90	213	100	96	0	5325	4807	1674	122	171	514	97	96	0	1.342	1.386	1.326	1.322	1.959	1.310	0.815	80	457	12187	11180	0.425	6984	5203	6495	4685	0
3	2	19	"Z_4_10"	"Z_4_10"	10430	27830	150	79	80	16	71	82	168	0	0	0	121	121	22	118	149	406	0	0	0	2.667	3.000	0.909	0.891	3.822	0.395	0.821	156	737	11	12	1.415	8	3	9	3	-50
3	3	19	"Z_4_30"	"Z_4_30"	10670	27830	150	71	73	13	70	73	26	5	0	0	108	108	20	118	121	27	4	0	0	-0.100	-0.300	0.500	0.566	3.098	0.034	0.000	156	708	-9	-7	Error	1	-10	3	-10	-50
3	4	19	"Z_4_50"	"Z_4_50"	10850	27850	100	138	137	42	70	72	12	90	83	0	917	817	356	120	122	17	95	95	0	0.085	0.096	0.103	0.119	3.050	0.081	0.579	80	400	865	764	-3.551	68	797	67	697	0
3	5	19	"Z_4_70"	"Z_4_70"	11060	27850	110	226	220	84	70	72	12	92	91	0	1967	1720	863	121	123	19	91	91	0	0.085	0.094	0.093	0.096	1.874	0.083	0.741	80	452	2002	1749	-3.565	156	1846	150	1599	0
3	6	19	"Z_4_90"	"Z_4_90"	11230	27850	110	456	418	167	72	74	13	93	92	0	5350	4446	2177	125	129	30	98	98	0	0.073	0.080	0.082	0.095	2.358	0.066	0.755	80	470	5609	4667	-3.766	384	5225	346	4321	0
3	7	19	"Z_6_30"	"Z_6_30"	11430	27830	150	74	75	14	72	73	13	21	5	0	114	114	21	122	125	26	3	1	0	-0.250	-0.375	0.667	0.574	3.793	0.012	0.000	156	603	-6	-5	Error	2	-8	3	-8	-50
3	8	19	"Z_6_50"	"Z_6_50"	11620	27830	150	74	75	14	70	71	12	23	8	0	111	111	21	116	118	16	9	3	0	-0.800	-1.000	0.554	0.629	2.953	0.043	0.001	156	661	-1	0	Error	4	-5	5	-5	-50
3	9	19	"Z_6_70"	"Z_6_70"	11810	27850	110	101	103	21	70	71	12	85	62	0	153	150	36	116	118	17	68	51	0	0.838	0.971	0.885	0.787	2.807	15.569	0.035	80	487	68	67	-0.255	31	37	33	34	0
3	10	19	"Z_6_90"	"Z_6_90"	12000	27850	120	103	106	24	70	72	14	85	60	0	193	190	43	119	121	20	90	78	0	0.446	0.507	0.507	0.469	2.253	0.371	0.335	120	539	107	107	-1.165	33	74	36	71	0
3	11	19	"Z_7_10"	"Z_7_10"	12190	27830	150	84	96	77	71	83	188	2	1	0	117	143	301	120	125	36	6	1	0	-4.333	1.087	0.914	0.845	3.757	0.261	0.090	156	641	10	48	Error	13	-3	25	23	-50
3	12	19	"Z_7_30"	"Z_7_30"	12380	27870	110	99	100	27	75	90	225	0	0	0	121	122	29	121	126	40	10	0	0	100000.000	25.000	1.000	0.950	4.405	7.274	0.567	80	445	24	26	16.610	24	0	25	1	0
3	13	19	"PFI17646"	"oPFI17646"	12560	27840	120	230	228	67	75	76	17	95	93	0	199	201	57	121	123	19	88	75	0	1.987	1.913	1.960	1.938	2.275	1.908	0.509	120	459	233	233	0.991	155	78	153	80	0
3	14	19	"PFN0256"	"oPFN0256"	12740	27850	120	324	311	111	71	72	16	95	92	0	257	255	76	119	120	17	94	90	0	1.833	1.765	1.829	1.653	2.429	1.755	0.686	120	498	391	376	0.874	253	138	240	136	0
3	15	19	"PFG0021"	"oPFG0021"	12960	27830	150	81	82	16	70	71	13	46	14	0	117	119	21	116	118	17	20	7	0	11.000	4.000	1.071	1.066	3.900	0.093	0.002	156	610	12	15	3.459	11	1	12	3	-50
3	16	19	"PFF72433"	"oPFF72433"	13150	27850	150	97	97	25	72	74	14	63	43	0	122	122	25	120	121	18	19	8	0	12.500	12.500	1.611	1.465	4.523	0.345	0.004	156	618	27	27	3.644	25	2	25	2	-50
3	17	19	"PFJ12787"	"oPFJ12787"	13370	27840	150	83	85	18	75	78	16	31	12	0	129	131	28	124	126	19	25	8	0	1.600	1.429	0.714	0.644	4.758	0.193	0.014	156	567	13	17	0.678	8	5	10	7	-50
3	18	19	"PFG0023"	"oPFG0023"	13510	27850	120	6513	6245	2487	79	81	16	100	100	0	3486	3247	1364	127	129	20	98	97	0	1.915	1.976	2.002	2.109	2.367	2.039	0.780	120	449	9793	9286	0.938	6434	3359	6166	3120	0
3	19	19	"PFJ12789"	"oPFJ12789"	13700	27850	110	142	148	44	81	83	30	82	50	0	144	146	36	127	131	25	38	17	0	3.588	3.526	3.031	2.630	3.870	6.090	0.035	80	508	78	86	1.843	61	17	67	19	0
3	20	19	"PFBL B0077"	"oPFBLOB0077"	13910	27850	120	282	275	99	78	81	28	92	87	0	224	216	60	125	129	20	89	80	0	2.061	2.165	2.043	1.891	2.153	2.308	0.546	120	572	303	288	1.043	204	99	197	91	0
3	21	19	"PFF72437"	"oPFF72437"	14100	27860	120	412	402	160	75	77	16	97	93	0	400	398	203	123	127	21	93	93	0	1.217	1.189	1.262	1.141	2.178	1.058	0.513	120	538	614	602	0.283	337	277	327	275	0
3	22	19	"PFL0043"	"oPFL0043"	14320	27860	150	85	88	21	72	74	15	47	21	0	118	121	23	124	137	200	0	0	0	-2.167	-5.333	1.182	1.107	5.334	0.006	0.001	156	922	7	13	Error	13	-6	16	-3	-50
3	1	20	"PFBL B0079"	"oPFBLOB0079"	10290	28030	110	104	106	28	72	81	147	0	0	0	150	144	34	120	149	383	0	0	0	1.067	1.417	1.029	1.136	3.403	0.842	0.195	80	551	62	58	0.093	32	30	34	24	0
3	2	20	"PFF72438"	"oPFF72438"	10490	28040	120	896	824	343	72	73	13	98	97	0	1190	1098	463	119	122	19	96	95	0	0.769	0.768	0.744	0.664	2.484	0.748	0.787	120	588	1895	1731	-0.378	824	1071	752	979	0
3	3	20	"PFH0006"	"oPFH0006"	10660	28030	110	720	690	229	71	82	70	93	93	0	479	444	153	121	133	75	90	83	0	1.813	1.916	1.788	1.739	2.052	1.804	0.744	80	467	1007	942	0.858	649	358	619	323	0
3	4	20	"PFBL B0083"	"oPFBLOB0083"	10860	28020	150	80	84	17	71	79	57	0	0	0	119	120	27	121	129	62	2	0	0	-4.500	-13.000	0.755	0.849	4.366	0.874	0.615	156	716	7	12	Error	9	-2	13	-1	-50
3	5	20	"PFBL B0084"	"oPFBLOB0084"	11050	28020	150	88	92	20	71	73	14	58	30	0	129	132	27	122	124	19	28	14	0	2.429	2.100	1.025	1.064	3.977	0.331	0.013	156	667	24	31	1.280	17	7	21	10	-50
3	6	20	"PFM60485"	"oPFM60485"	11220	28030	110	609	574	191	74	78	37	95	93	0	367	345	118	125	130	35	90	85	0	2.211	2.273	2.151	2.342	2.153	2.181	0.728	80	456	777	720	1.145	535	242	500	220	0
3	7	20	"PFN0258"	"oPFN0258"	11430	28020	150	80	82	17	73	77	30	10	0	0	123	123	24	124	129	34	5	1	0	-7.000	-9.000	0.684	0.630	3.901	0.090	0.003	156	715	6	8	Error	7	-1	9	-1	-50
3	8	20	"PFM60486"	"oPFM60486"	11630	28040	120	289	273	92	73	74	13	95	93	0	276	272	82	122	123	20	90	88	0	1.403	1.333	1.439	1.188	2.612	1.316	0.670	120	513	370	350	0.488	216	154	200	150	0
3	9	20	"PFK12896"	"oPFK12896"	11810	28050	120	99	106	57	72	74	13	72	50	0	218	214	60	121	123	24	88	78	0	0.278	0.366	0.311	0.304	2.617	0.381	0.163	120	511	124	127	-1.845	27	97	34	93	0
3	10	20	"PFN0259"	"oPFN0259"	11980	28040	110	162	159	54	73	75	14	90	86	0	489	457	161	124	127	34	91	90	0	0.244	0.258	0.267	0.256	1.912	0.215	0.583	80	473	454	419	-2.036	89	365	86	333	0
3	11	20	"PFL0046"	"oPFL0046"	12180	28040	110	141	136	42	74	77	19	78	66	0	321	303	99	124	131	42	90	86	0	0.340	0.346	0.342	0.271	2.294	0.287	0.475	80	535	264	241	-1.556	67	197	62	179	0
3	12	20	"PFD66984"	"oPFD66984"	12370	28040	120	502	479	181	75	78	19	97	95	0	375	357	122	123	129	37	88	86	0	1.694	1.726	1.774	1.585	2.350	1.770	0.682	120	476	679	638	0.761	427	252	404	234	0
3	13	20	"PFD66985"	"oPFD66985"	12580	28020	150	73	75	14	75	76	17	8	2	0	112	114	21	120	122	19	9	1	0	0.250	0.000	0.500	0.538	3.368	0.207	0.013	156	487	-10	-6	-2.000	-2	-8	0	-6	-50
3	14	20	"PFL0047"	"oPFL0047"	12760	28050	120	115	123	55	70	72	13	84	68	0	230	230	79	116	118	17	88	87	0	0.395	0.465	0.370	0.366	2.420	0.424	0.373	120	416	159	167	-1.341	45	114	53	114	0
3	15	20	"PFF72478"	"oPFF72478"	12950	28040	100	292	289	158	70	72	13	92	87	0	370	353	187	118	120	17	87	77	0	0.881	0.932	0.897	0.976	3.209	0.822	0.449	80	427	474	454	-0.183	222	252	219	235	0
3	16	20	"PFL0097"	"oPFL0097"	13130	28050	120	215	207	70	74	75	14	91	89	0	229	224	71	120	122	18	88	85	0	1.294	1.279	1.179	1.255	2.197	1.129	0.560	120	515	250	237	0.371	141	109	133	104	0
3	17	20	"PFBL B0142"	"oPFBLOB0142"	13340	28050	120	97	101	28	75	77	15	63	39	0	257	253	81	123	125	19	89	85	0	0.164	0.200	0.197	0.198	2.583	0.159	0.271	120	416	156	156	-2.607	22	134	26	130	0
3	18	20	"PFI17693"	"oPFI17693"	13500	28050	120	1085	987	385	77	79	17	100	100	0	803	771	293	126	129	25	95	94	0	1.489	1.411	1.445	1.425	2.274	1.408	0.745	120	365	1685	1555	0.574	1008	677	910	645	0
3	19	20	"PFI17695"	"oPFI17695"	13700	28060	120	227	222	71	79	80	17	93	90	0	2715	2535	1024	125	129	25	99	99	0	0.057	0.059	0.057	0.063	2.157	0.053	0.678	120	466	2738	2553	-4.129	148	2590	143	2410	0
3	20	20	"PFH0024"	"oPFH0024"	13910	28060	130	196	194	74	77	78	15	93	84	0	198	198	74	124	127	20	81	72	0	1.608	1.581	1.202	1.318	2.432	1.421	0.426	120	451	193	191	0.685	119	74	117	74	0
3	21	20	"PFBL B0147"	"oPFBLOB0147"	14090	28050	150	91	91	19	74	77	26	30	3	0	129	132	29	123	126	21	27	10	0	2.833	1.889	0.933	0.859	3.648	0.257	0.027	156	535	23	26	1.503	17	6	17	9	-50
3	22	20	"PFF72481"	"oPFF72481"	14290	28060	120	110	115	33	73	75	25	66	33	0	222	229	75	122	124	20	90	83	0	0.370	0.393	0.343	0.358	2.583	0.366	0.275	120	544	137	149	-1.434	37	100	42	107	0
3	1	21	"PFJ12809"	"oPFJ12809"	10310	28240	150	78	80	19	71	73	14	30	14	0	118	118	26	122	124	20	17	1	0	-1.750	-2.250	0.569	0.540	3.594	0.148	0.014	156	747	3	5	Error	7	-4	9	-4	-50
3	2	21	"PFH0027"	"oPFH0027"	10480	28240	110	1076	961	389	72	79	52	92	91	0	1055	923	461	122	137	111	81	78	0	1.076	1.110	1.063	1.089	2.693	1.024	0.806	80	425	1937	1690	0.106	1004	933	889	801	0
3	3	21	"PFF72482"	"oPFF72482"	10670	28240	110	687	595	284	73	87	80	80	80	0	473	448	188	120	142	121	81	70	0	1.739	1.591	1.467	1.271	3.362	1.555	0.705	80	516	967	850	0.799	614	353	522	328	0
3	4	21	"PFG0045"	"oPFG0045"	10860	28240	110	113	114	33	72	83	70	22	0	0	192	182	65	120	130	70	52	8	0	0.569	0.677	0.569	0.604	2.297	0.427	0.383	80	430	113	104	-0.812	41	72	42	62	0
3	5	21	"PFF72484"	"oPFF72484"	11040	28230	110	74	75	14	71	72	14	22	6	0	173	165	57	121	124	23	70	56	0	0.058	0.091	0.200	0.192	2.827	0.061	0.032	80	418	55	48	-4.115	3	52	4	44	0
3	6	21	"PFI17704"	"oPFI17704"	11240	28240	120	124	131	103	72	76	36	66	22	0	478	446	180	124	130	40	85	83	0	0.147	0.183	0.153	0.144	2.211	0.178	0.217	120	460	406	381	-2.767	52	354	59	322	0
3	7	21	"PFH0030"	"oPFH0030"	11430	28240	120	249	239	93	73	76	15	89	89	0	211	209	66	123	126	22	90	72	0	2.000	1.930	2.098	1.886	2.577	1.939	0.459	120	409	264	252	1.000	176	88	166	86	0
3	8	21	"PFM60518"	"oPFM60518"	11620	28240	120	216	219	84	75	78	15	90	86	0	300	302	129	125	127	21	88	85	0	0.806	0.814	0.809	0.760	2.239	0.677	0.641	120	396	316	321	-0.312	141	175	144	177	0
3	9	21	"PFL0104"	"oPFL0104"	11810	28240	120	109	115	32	75	77	14	79	60	0	213	219	82	125	127	26	85	70	0	0.386	0.426	0.406	0.395	2.748	0.273	0.342	120	381	122	134	-1.372	34	88	40	94	0
3	10	21	"PFI17705"	"oPFI17705"	12000	28240	120	567	529	225	75	78	15	94	92	0	466	432	166	125	129	34	86	85	0	1.443	1.479	1.461	1.445	2.900	1.470	0.760	120	437	833	761	0.529	492	341	454	307	0
3	11	21	"PFBL B0155"	"oPFBLOB0155"	12190	28250	110	105	109	28	76	79	16	67	43	0	158	153	40	124	126	21	65	35	0	0.853	1.138	0.675	0.685	3.295	0.532	0.157	80	397	63	62	-0.229	29	34	33	29	0
3	12	21	"PFBL B0157"	"oPFBLOB0157"	12390	28210	150	75	77	17	76	78	18	14	3	0	116	116	25	122	126	31	6	1	0	0.167	-0.167	0.597	0.665	4.323	0.083	0.015	156	622	-7	-5	-2.585	-1	-6	1	-6	-50
3	13	21	"PFD67005"	"oPFD67005"	12580	28210	150	75	78	16	73	75	16	14	5	0	115	115	25	117	119	17	15	7	0	-1.000	-2.500	0.492	0.552	4.042	0.201	0.007	156	460	0	3	Error	2	-2	5	-2	-50
3	14	21	"PFD67007"	"oPFD67007"	12770	28210	150	75	77	16	72	73	13	26	11	0	110	111	21	117	118	17	12	5	0	-0.429	-0.833	0.526	0.588	3.427	0.090	0.002	156	435	-4	-1	Error	3	-7	5	-6	-50
3	15	21	"PFM60523"	"oPFM60523"	12950	28240	120	132	130	36	72	73	14	86	75	0	192	185	55	120	121	18	80	70	0	0.833	0.892	0.789	0.753	2.893	0.555	0.312	120	370	132	123	-0.263	60	72	58	65	0
3	16	21	"PFL0108"	"oPFL0108"	13130	28240	140	121	122	34	75	76	14	83	71	0	183	186	48	122	124	19	87	69	0	0.754	0.734	0.704	0.702	2.456	0.554	0.273	156	444	107	111	-0.407	46	61	47	64	0
3	17	21	"A10325_30a"	"A10325_30a"	13340	28210	150	76	77	16	76	78	14	19	3	0	111	112	26	122	125	20	10	4	0	0.000	-0.100	0.571	0.603	4.394	0.125	0.011	156	423	-11	-9	Error	0	-11	1	-10	-50
3	18	21	"A10325_30c"	"A10325_30c"	13530	28210	150	77	78	17	78	80	18	10	4	0	115	115	25	123	125	20	12	3	0	0.125	0.000	0.492	0.483	3.459	0.088	0.003	156	371	-9	-8	-3.000	-1	-8	0	-8	-50
3	19	21	"A10325_30e"	"A10325_30e"	13720	28210	150	77	77	17	79	81	18	12	1	0	109	112	27	124	129	24	10	2	0	0.133	0.167	0.653	0.734	3.578	0.353	0.072	156	415	-17	-14	-2.907	-2	-15	-2	-12	-50
3	20	21	"A10325_30g"	"A10325_30g"	13910	28210	150	93	94	22	78	80	18	40	16	0	130	133	33	126	130	25	18	10	0	3.750	2.286	1.042	0.987	3.882	0.185	0.013	156	383	19	23	1.907	15	4	16	7	-50
3	21	21	"A10325_30i"	"A10325_30i"	14100	28240	150	85	85	17	79	83	32	6	0	0	126	127	28	122	128	25	25	5	0	1.500	1.200	0.733	0.837	3.972	0.266	0.022	156	371	10	11	0.585	6	4	6	5	-50
3	22	21	"E598_1a"	"E598_1a"	14290	28230	130	104	109	29	74	78	28	50	23	0	130	142	50	123	126	22	35	22	0	4.286	1.842	0.813	1.254	4.201	0.899	0.102	120	518	37	54	2.100	30	7	35	19	0
3	1	22	"F48446_9e"	"F48446_9e"	10290	28390	150	84	83	18	70	72	13	50	22	0	115	116	22	121	122	20	10	3	0	-2.333	-2.600	1.307	1.375	4.022	31.082	0.000	156	870	8	8	Error	14	-6	13	-5	-50
3	2	22	"F48446_9g"	"F48446_9g"	10480	28420	120	129	128	41	71	82	116	6	0	0	160	158	49	120	132	111	5	0	0	1.450	1.500	1.305	1.371	3.268	1.810	0.784	120	517	98	95	0.536	58	40	57	38	0
3	3	22	"F48446_9i"	"F48446_9i"	10660	28420	120	241	237	71	72	81	108	81	20	0	250	244	69	120	130	91	69	19	0	1.300	1.331	1.249	1.305	2.004	1.610	0.746	120	564	299	289	0.379	169	130	165	124	0
3	4	22	"I12861_2a"	"I12861_2a"	10870	28390	150	70	73	14	72	78	53	0	0	0	110	114	28	120	130	73	1	0	0	0.200	-0.167	0.521	0.497	3.470	0.228	0.033	156	749	-12	-5	-2.322	-2	-10	1	-6	-50
3	5	22	"I12861_2c"	"I12861_2c"	11060	28390	150	72	75	17	71	72	13	25	7	0	107	106	22	121	123	21	3	0	0	-0.071	-0.267	0.526	0.548	4.784	0.044	0.002	156	684	-13	-11	Error	1	-14	4	-15	-50
3	6	22	"I12861_2e"	"I12861_2e"	11250	28390	150	72	74	16	70	72	13	25	8	0	106	108	23	120	124	24	7	1	0	-0.143	-0.333	0.492	0.528	3.646	11.741	0.004	156	656	-12	-8	Error	2	-14	4	-12	-50
3	7	22	"J512_2i"	"J512_2i"	11440	28390	150	75	76	18	72	74	15	13	6	0	112	113	27	123	125	20	7	1	0	-0.273	-0.400	0.603	0.657	3.451	0.029	0.000	156	632	-8	-6	Error	3	-11	4	-10	-50
3	8	22	"Ks592_1a"	"Ks592_1a"	11630	28390	150	86	87	19	75	78	21	27	7	0	120	123	26	125	128	47	4	0	0	-2.200	-6.000	1.000	1.131	3.979	0.125	0.003	156	632	6	10	Error	11	-5	12	-2	-50
3	9	22	"Ks592_1c"	"Ks592_1c"	11820	28390	150	78	80	15	75	77	15	22	5	0	121	121	25	124	125	18	20	5	0	-1.000	-1.667	0.511	0.541	3.451	0.256	0.026	156	632	0	2	Error	3	-3	5	-3	-50
3	10	22	"Ks592_1e"	"Ks592_1e"	12010	28390	150	84	87	20	76	77	15	33	14	0	126	130	32	123	125	18	26	14	0	2.667	1.571	0.963	0.780	4.385	0.163	0.010	156	643	11	18	1.415	8	3	11	7	-50
3	11	22	"Ks592_1g"	"Ks592_1g"	12200	28390	150	80	85	21	76	77	16	32	12	0	121	123	23	122	124	18	18	7	0	-4.000	9.000	0.800	0.868	3.222	0.360	0.012	156	729	3	10	Error	4	-1	9	1	-50
3	12	22	"Ks592_1i"	"Ks592_1i"	12370	28430	110	851	768	262	73	74	16	97	96	0	1198	1085	358	120	124	25	98	98	0	0.722	0.720	0.726	0.748	1.936	0.685	0.797	80	487	1856	1660	-0.471	778	1078	695	965	0
3	13	22	"EMPTY"	"EMPTY"	12580	28400	150	83	109	56	71	73	14	44	39	0	134	177	91	119	121	22	46	35	0	0.800	0.655	0.713	0.744	3.270	0.539	0.513	156	765	27	96	-0.322	12	15	38	58	-75
3	14	22	"EMPTY"	"EMPTY"	12770	28400	150	89	121	64	71	72	13	55	44	0	136	181	100	120	121	17	48	38	0	1.125	0.820	0.985	0.978	2.586	0.613	0.639	156	657	34	111	0.170	18	16	50	61	-75
3	15	22	"EMPTY"	"EMPTY"	12960	28400	150	89	119	65	71	73	13	55	42	0	140	178	87	120	121	18	50	38	0	0.900	0.828	0.756	0.900	2.377	0.664	0.551	156	620	38	106	-0.152	18	20	48	58	-75
3	16	22	"EMPTY"	"EMPTY"	13150	28400	150	89	103	43	73	74	14	51	41	0	137	159	58	120	123	24	44	32	0	0.941	0.769	0.807	0.853	2.937	0.674	0.487	156	640	33	69	-0.087	16	17	30	39	-75
3	17	22	"EMPTY"	"EMPTY"	13340	28400	150	87	113	61	74	75	15	46	35	0	145	171	70	120	123	24	50	35	0	0.520	0.765	0.811	0.781	2.467	0.796	0.529	156	678	38	90	-0.943	13	25	39	51	-75
3	18	22	"EMPTY"	"EMPTY"	13530	28400	150	91	109	46	73	75	15	53	42	0	141	174	96	119	121	18	51	40	0	0.818	0.655	0.691	0.757	2.644	0.431	0.391	156	678	40	91	-0.290	18	22	36	55	-75
3	19	22	"EMPTY"	"EMPTY"	13720	28400	150	77	77	15	74	76	16	18	3	0	121	121	17	121	123	21	8	1	0	100000.000	100000.000	0.732	0.875	3.495	0.185	0.004	156	678	3	3	16.610	3	0	3	0	-75
3	20	22	"EMPTY"	"EMPTY"	13910	28400	150	73	74	12	74	75	15	11	0	0	120	120	17	122	124	21	8	2	0	0.500	0.000	0.700	0.685	4.583	0.190	0.021	156	656	-3	-2	-1.000	-1	-2	0	-2	-75
3	21	22	"EMPTY"	"EMPTY"	14100	28400	150	69	71	13	72	75	18	9	0	0	120	121	17	120	124	20	10	1	0	100000.000	-1.000	0.615	0.839	3.660	0.003	0.000	156	633	-3	0	16.610	-3	0	-1	1	-75
3	22	22	"EMPTY"	"EMPTY"	14290	28400	150	73	75	17	71	74	16	18	2	0	124	127	19	122	125	20	16	3	0	1.000	0.800	0.793	0.892	3.257	0.534	0.093	156	863	4	9	0.000	2	2	4	5	-75
4	1	1	"PFA0039"	"A1411_1"	14810	24460	130	7372	6965	2843	75	106	321	97	95	0	5029	4762	1966	122	166	452	94	92	0	1.487	1.485	1.462	1.479	2.133	1.479	0.809	120	752	12204	11530	0.572	7297	4907	6890	4640	0
4	2	1	"PFA0101"	"A21885_1"	15020	24460	130	15089	12485	6812	79	176	776	92	88	0	4875	4153	2285	124	225	680	89	81	0	3.159	3.079	2.993	2.928	2.417	3.145	0.841	120	690	19761	16435	1.660	15010	4751	12406	4029	0
4	3	1	"PFA0019"	"A11546_1"	15220	24470	130	1032	974	426	81	158	753	73	5	0	803	746	303	124	188	530	70	4	0	1.401	1.436	1.458	1.327	1.866	1.811	0.822	120	601	1630	1515	0.486	951	679	893	622	0
4	4	1	"PFA0144"	"A31870_1"	15400	24470	130	13538	12632	4620	78	83	27	100	99	0	6151	5776	1981	124	128	21	99	98	0	2.233	2.221	2.250	2.191	2.063	2.345	0.826	120	535	19487	18206	1.159	13460	6027	12554	5652	0
4	5	1	"PFA0009"	"A10325_29"	15590	24460	130	2124	2063	1020	75	127	387	88	85	0	4215	4095	1881	122	251	847	89	85	0	0.501	0.500	0.489	0.472	1.886	0.462	0.805	120	580	6142	5961	-0.998	2049	4093	1988	3973	0
4	6	1	"PFA0012"	"A10325_32"	15780	24470	140	1234	1185	563	72	116	354	86	80	0	3974	3930	1851	119	229	775	90	86	0	0.301	0.292	0.291	0.271	2.532	0.285	0.786	156	698	5017	4924	-1.730	1162	3855	1113	3811	0
4	7	1	"PFA0030"	"A12797_1"	15960	24470	120	145	150	44	73	75	14	93	86	0	766	736	256	119	126	67	92	91	0	0.111	0.125	0.122	0.117	2.040	0.111	0.599	120	544	719	694	-3.168	72	647	77	617	0
4	8	1	"PFB0005"	"B11"	16170	24470	140	197	196	65	71	73	14	96	92	0	182	183	54	117	121	38	71	41	0	1.938	1.894	1.939	1.817	2.838	1.391	0.272	156	689	191	191	0.955	126	65	125	66	0
4	9	1	"PFB0219"	"B57"	16370	24470	150	116	117	29	71	72	14	86	70	0	146	150	36	115	118	18	64	45	0	1.452	1.314	1.214	1.138	3.135	0.011	0.005	156	701	76	81	0.538	45	31	46	35	0
4	10	1	"PFB0285"	"B92"	16540	24470	120	127	133	48	71	79	129	10	0	0	258	265	93	116	119	29	91	84	0	0.394	0.416	0.381	0.366	2.887	0.314	0.385	120	510	198	211	-1.342	56	142	62	149	0
4	11	1	"PFB0008"	"B114"	16730	24470	130	145	146	42	72	80	120	15	0	0	670	644	265	117	121	30	92	91	0	0.132	0.140	0.140	0.133	1.983	0.101	0.540	120	590	626	601	-2.921	73	553	74	527	0
4	12	1	"PFB0034"	"B165"	16910	24470	140	765	755	356	72	74	15	96	95	0	1135	1065	492	120	122	20	93	92	0	0.683	0.723	0.671	0.712	2.328	0.685	0.789	156	711	1708	1628	-0.551	693	1015	683	945	0
4	13	1	"PFB0089"	"B319"	17110	24470	130	2593	2381	895	72	75	27	98	95	0	1542	1436	510	117	123	73	95	92	0	1.769	1.751	1.755	1.626	1.976	1.764	0.823	120	628	3946	3628	0.823	2521	1425	2309	1319	0
4	14	1	"PFB0104"	"B351"	17300	24480	140	114	118	27	72	74	27	75	37	0	157	157	37	114	121	72	19	0	0	0.977	1.070	0.958	0.982	2.560	0.326	0.433	156	662	85	89	-0.034	42	43	46	43	0
4	15	1	"PFB0113"	"B372"	17490	24470	130	476	446	151	73	76	18	95	93	0	557	528	168	114	119	30	94	92	0	0.910	0.901	0.898	0.876	2.027	0.865	0.746	120	631	846	787	-0.137	403	443	373	414	0
4	16	1	"PFB0116"	"B380"	17700	24470	120	114	115	26	73	76	17	81	62	0	150	145	38	115	121	43	39	5	0	1.171	1.400	1.000	1.030	3.289	0.702	0.109	120	545	76	72	0.228	41	35	42	30	0
4	17	1	"PFB0118"	"B383"	17870	24470	130	1536	1446	404	72	74	15	100	100	0	1067	1040	255	113	116	34	99	99	0	1.535	1.482	1.524	1.452	1.514	1.545	0.863	120	593	2418	2301	0.618	1464	954	1374	927	0
4	18	1	"PFB0140"	"B432"	18070	24470	140	944	879	365	72	74	16	96	94	0	623	574	221	113	115	17	94	91	0	1.710	1.751	1.740	1.540	2.551	1.848	0.775	156	734	1382	1268	0.774	872	510	807	461	0
4	19	1	"PFC0315"	"C9"	18250	24470	130	177	177	49	71	73	17	95	90	0	196	196	47	111	114	19	91	86	0	1.247	1.247	1.255	1.262	2.130	1.210	0.446	120	610	191	191	0.319	106	85	106	85	0
4	20	1	"PFC0207"	"C56"	18440	24470	130	441	416	142	70	72	16	95	93	0	342	334	107	111	115	27	92	90	0	1.606	1.552	1.510	1.451	2.047	1.487	0.761	120	622	602	569	0.684	371	231	346	223	0
4	21	1	"PFC0316"	"C96"	18630	24470	130	226	225	64	69	71	18	95	95	0	257	252	62	110	113	24	95	93	0	1.068	1.099	1.091	1.090	1.786	0.999	0.599	120	670	304	298	0.095	157	147	156	142	0
4	22	1	"PFC0007"	"C114"	18840	24480	130	715	2170	5649	70	72	35	99	97	0	726	3124	9865	108	110	17	100	100	1	1.044	0.696	1.009	0.931	2.206	0.554	0.827	120	751	1263	5116	0.062	645	618	2100	3016	0
4	1	2	"PFC0021"	"C134"	14830	24640	130	186	182	46	77	102	301	0	0	0	246	245	57	123	167	458	0	0	0	0.886	0.861	0.840	0.838	2.121	0.748	0.562	120	662	232	227	-0.174	109	123	105	122	0
4	2	2	"PFC0034"	"C161"	15030	24650	130	805	789	305	81	148	751	47	0	0	896	888	286	125	193	565	80	9	0	0.939	0.928	0.958	0.847	1.761	0.957	0.816	120	489	1495	1471	-0.091	724	771	708	763	0
4	3	2	"PFJ0545"	"J687_3"	15200	24650	130	261	256	106	79	138	724	0	0	0	316	300	113	125	187	553	0	0	0	0.953	1.011	0.983	1.025	2.126	0.954	0.707	120	472	373	352	-0.070	182	191	177	175	0
4	4	2	"PFK0100"	"Km695_2"	15410	24620	150	115	116	34	79	84	29	54	23	0	140	142	33	123	128	26	37	17	0	2.118	1.947	1.417	1.240	3.730	1.318	0.183	156	541	53	56	1.082	36	17	37	19	-50
4	5	2	"PFK0134"	"Km993_1"	15580	24640	130	387	394	147	76	119	356	40	0	0	326	322	102	119	244	845	0	0	0	1.502	1.567	1.472	1.504	2.017	1.629	0.730	120	457	518	521	0.587	311	207	318	203	0
4	6	2	"PFK0052"	"Km3535_1"	15780	24660	130	106	108	23	73	77	20	75	39	0	249	250	66	116	136	192	20	0	0	0.248	0.261	0.252	0.265	2.265	0.213	0.312	120	500	166	169	-2.011	33	133	35	134	0
4	7	2	"PFK0059"	"Km3703_4"	15980	24650	130	131	135	38	75	77	16	87	77	0	231	239	71	117	124	68	78	38	0	0.491	0.492	0.470	0.465	2.568	0.396	0.473	120	512	170	182	-1.026	56	114	60	122	0
4	8	2	"PFK0303"	"Kn267_1"	16170	24660	140	122	124	34	76	77	16	82	64	0	262	258	84	118	122	37	86	76	0	0.319	0.343	0.321	0.334	2.327	0.278	0.411	156	491	190	188	-1.646	46	144	48	140	0
4	9	2	"PFK0297"	"Kn2497_2"	16340	24650	130	201	194	54	75	76	15	94	92	0	351	365	99	118	121	22	97	96	0	0.541	0.482	0.491	0.464	1.823	0.432	0.701	120	463	359	366	-0.887	126	233	119	247	0
4	10	2	"PFK0436"	"Kn5150_1"	16540	24650	130	5635	5774	2848	76	148	612	90	89	0	3847	3797	1829	119	196	584	91	87	0	1.491	1.549	1.528	1.492	2.157	1.522	0.823	120	532	9287	9376	0.576	5559	3728	5698	3678	0
4	11	2	"PFK0536"	"Kn8928_1"	16740	24650	130	337	324	120	77	150	617	0	0	0	394	392	138	121	203	591	0	0	0	0.952	0.911	0.889	0.883	1.872	1.099	0.870	120	523	533	518	-0.070	260	273	247	271	0
4	12	2	"PFK0544"	"Kn9335_1"	16920	24660	130	107	110	25	74	76	18	75	45	0	271	260	75	119	124	59	86	63	0	0.217	0.255	0.260	0.244	2.355	0.128	0.198	120	553	185	177	-2.204	33	152	36	141	0
4	13	2	"PFK0875"	"Ks2_1"	17140	24660	130	108	106	27	72	74	23	64	33	0	183	186	51	115	122	81	35	5	0	0.529	0.479	0.498	0.473	2.662	0.320	0.281	120	458	104	105	-0.918	36	68	34	71	0
4	14	2	"PFK0879"	"Ks2_14"	17310	24660	130	674	665	229	71	73	14	99	97	0	1640	1622	492	111	114	18	99	99	0	0.394	0.393	0.409	0.386	2.013	0.374	0.815	120	399	2132	2105	-1.342	603	1529	594	1511	0
4	15	2	"PFK1056"	"Ks54_1"	17500	24660	140	301	294	91	73	76	18	97	95	0	752	690	237	114	119	34	94	91	0	0.357	0.384	0.372	0.409	2.185	0.346	0.759	156	416	866	797	-1.485	228	638	221	576	0
4	16	2	"PFK1101"	"Ks59_1"	17680	24660	140	488	479	184	74	76	17	96	95	0	344	347	114	115	122	49	91	87	0	1.808	1.746	1.838	1.747	2.345	1.784	0.659	156	369	643	637	0.854	414	229	405	232	0
4	17	2	"PFK1165"	"Ks72_6"	17860	24650	130	331	329	122	74	75	17	94	91	0	310	305	93	114	118	39	92	89	0	1.311	1.335	1.361	1.224	2.919	1.322	0.654	120	476	453	446	0.391	257	196	255	191	0
4	18	2	"PFK1183"	"Ks75_9"	18060	24660	130	126	125	29	73	76	18	87	73	0	219	215	59	113	115	21	90	85	0	0.500	0.510	0.493	0.497	2.171	0.354	0.386	120	536	159	154	-1.000	53	106	52	102	0
4	19	2	"PFK1209"	"Ks82_1"	18270	24660	130	1153	1132	446	73	74	17	97	97	0	769	763	277	111	112	18	95	95	0	1.641	1.624	1.609	1.505	1.762	1.645	0.808	120	538	1738	1711	0.715	1080	658	1059	652	0
4	20	2	"PFK1228"	"Ks83_8"	18450	24650	130	2303	2208	963	71	74	26	99	96	0	1132	1059	455	111	117	50	92	91	0	2.186	2.254	2.108	2.232	2.396	2.301	0.804	120	507	3253	3085	1.128	2232	1021	2137	948	0
4	21	2	"PFK0643"	"Ks127_5"	18640	24660	130	106	110	31	70	73	26	70	24	0	249	246	64	108	113	45	90	85	0	0.255	0.290	0.261	0.274	2.646	0.295	0.386	120	527	177	178	-1.970	36	141	40	138	0
4	22	2	"PFK0638"	"Ks127_16"	18830	24660	130	253	246	75	69	70	14	96	95	0	352	344	121	106	108	16	91	91	0	0.748	0.744	0.737	0.712	2.017	0.675	0.732	120	632	430	415	-0.419	184	246	177	238	0
4	1	3	"PFK0659"	"Ks133_2"	14830	24840	130	125	123	30	72	76	20	82	68	0	279	267	84	120	124	24	89	87	0	0.333	0.347	0.341	0.309	1.804	0.265	0.450	120	645	212	198	-1.585	53	159	51	147	0
4	2	3	"PFK0667"	"Ks139_1"	15030	24830	150	95	96	24	76	79	16	55	26	0	117	118	28	121	125	27	10	2	0	-4.750	-6.667	1.038	1.125	3.535	0.412	0.019	156	518	15	17	Error	19	-4	20	-3	-50
4	3	3	"PFK0682"	"Ks152_11"	15220	24840	150	102	103	24	74	76	16	70	39	0	136	133	30	118	122	21	41	17	0	1.556	1.933	1.069	1.072	3.004	0.675	0.071	156	490	46	44	0.637	28	18	29	15	-50
4	4	3	"PFK0686"	"Ks155_1"	15400	24840	130	631	595	229	74	78	31	91	89	0	430	400	145	118	124	36	89	87	0	1.785	1.848	1.810	1.682	2.097	1.753	0.767	120	515	869	803	0.836	557	312	521	282	0
4	5	3	"PFA0001"	"A10325_1"	15600	24830	150	93	96	24	75	80	31	30	5	0	122	121	26	118	125	39	7	0	0	4.500	7.000	1.333	1.359	4.572	0.800	0.243	156	605	22	24	2.170	18	4	21	3	-50
4	6	3	"PFA0004"	"A10325_16"	15810	24840	150	89	90	19	74	76	15	48	16	0	116	118	24	115	119	23	18	5	0	15.000	5.333	0.909	0.897	4.271	0.291	0.007	156	530	16	19	3.907	15	1	16	3	-50
4	7	3	"PFA0008"	"A10325_26"	15990	24850	130	165	163	50	74	76	17	90	87	0	158	162	46	116	118	19	75	53	0	2.167	1.935	1.819	1.705	2.962	2.108	0.211	120	388	133	135	1.115	91	42	89	46	0
4	8	3	"PFA0016"	"A10935_1"	16160	24840	130	2401	2268	846	73	75	16	100	99	0	2445	2206	826	117	123	79	97	94	0	1.000	1.051	1.044	1.057	2.295	0.986	0.800	120	448	4656	4284	0.000	2328	2328	2195	2089	0
4	9	3	"PFA0020"	"A11962_1"	16360	24850	130	147	148	44	72	74	16	86	84	0	163	162	47	116	121	73	25	1	0	1.596	1.652	1.556	1.429	2.949	0.221	0.094	120	549	122	122	0.674	75	47	76	46	0
4	10	3	"PFA0023"	"A12312_15"	16550	24850	140	127	127	35	72	118	498	0	0	0	301	291	101	116	179	541	0	0	0	0.297	0.314	0.309	0.295	2.343	0.239	0.431	156	530	240	230	-1.750	55	185	55	175	0
4	11	3	"PFA0047"	"A14801_11"	16740	24850	130	1140	1028	450	72	75	18	95	93	0	1423	1325	575	117	125	65	88	88	0	0.818	0.791	0.799	0.716	2.163	0.804	0.792	120	503	2374	2164	-0.290	1068	1306	956	1208	0
4	12	3	"PFA0051"	"A14801_2"	16930	24850	130	169	169	61	72	74	18	90	85	0	193	191	62	115	123	66	63	18	0	1.244	1.276	1.019	1.014	2.601	0.456	0.178	120	483	175	173	0.315	97	78	97	76	0
4	13	3	"PFA0053"	"A14801_24"	17110	24850	140	438	415	162	70	72	14	96	96	0	352	333	121	114	116	18	91	87	0	1.546	1.575	1.525	1.460	2.065	1.596	0.696	156	456	606	564	0.629	368	238	345	219	0
4	14	3	"PFA0056"	"A14801_31"	17290	24830	150	77	79	18	70	73	15	28	12	0	127	127	24	113	115	18	39	16	0	0.500	0.643	0.700	0.681	3.333	0.355	0.045	156	550	21	23	-1.000	7	14	9	14	-50
4	15	3	"PFA0058"	"A14801_37"	17540	24810	150	85	89	26	73	76	18	35	16	0	119	120	24	113	116	19	26	12	0	2.000	2.286	1.269	1.163	3.547	0.698	0.022	156	533	18	23	1.000	12	6	16	7	-50
4	16	3	"PFA0060"	"A14801_6"	17680	24800	150	89	92	26	73	75	17	46	23	0	117	120	25	111	114	18	27	12	0	2.667	2.111	1.190	1.131	4.138	2.984	0.023	156	466	22	28	1.415	16	6	19	9	-50
4	17	3	"PFA0083"	"A18792_11"	17880	24850	130	105	110	28	71	73	16	80	52	0	137	138	33	111	114	22	51	29	0	1.308	1.444	1.185	1.228	3.171	1.482	0.149	120	510	60	66	0.387	34	26	39	27	0
4	18	3	"PFA0087"	"A18792_19"	18070	24840	150	98	100	25	70	72	15	69	46	0	130	133	30	111	113	21	45	22	0	1.474	1.364	1.215	1.128	3.673	0.799	0.160	156	631	47	52	0.559	28	19	30	22	-100
4	19	3	"PFA0098"	"A20643_1"	18270	24850	130	148	148	41	69	70	14	94	85	0	168	171	48	109	109	14	87	80	0	1.339	1.274	1.208	1.137	2.423	1.132	0.397	120	477	138	141	0.421	79	59	79	62	0
4	20	3	"PFA0103"	"A21885_19"	18440	24840	130	539	507	191	70	73	27	92	90	0	609	563	199	110	114	51	92	90	0	0.940	0.965	0.957	0.970	1.840	0.917	0.774	120	413	968	890	-0.089	469	499	437	453	0
4	21	3	"PFA0105"	"A21885_20"	18630	24850	140	469	442	172	69	73	25	96	93	0	452	435	160	106	112	48	89	87	0	1.156	1.134	1.066	1.102	2.463	1.127	0.775	156	486	746	702	0.209	400	346	373	329	0
4	22	3	"PFA0107"	"A21885_9"	18820	24850	130	125	128	30	67	69	13	96	90	0	203	200	57	104	106	15	92	89	0	0.586	0.635	0.629	0.587	2.220	0.479	0.376	120	606	157	157	-0.771	58	99	61	96	0
4	1	4	"PFA0130"	"A2546_1"	14840	25020	130	5529	4870	1747	73	75	20	99	98	0	3591	3192	1033	119	122	21	100	100	0	1.571	1.561	1.578	1.455	2.146	1.661	0.854	120	625	8928	7870	0.652	5456	3472	4797	3073	0
4	2	4	"PFA0132"	"A26463_1"	15030	25020	130	236	223	72	72	75	16	91	90	0	145	148	37	116	119	20	62	36	0	5.655	4.719	3.684	3.333	3.494	4.181	0.236	120	511	193	183	2.500	164	29	151	32	0
4	3	4	"PFA0137"	"A29544_1"	15220	25010	150	92	94	22	72	74	15	58	30	0	121	124	27	116	118	17	31	17	0	4.000	2.750	1.091	0.978	3.457	0.422	0.024	156	528	25	30	2.000	20	5	22	8	-50
4	4	4	"PFA0145"	"A31914_2"	15410	25030	130	274	267	76	73	77	27	96	95	0	1352	1319	420	119	129	82	95	95	0	0.163	0.162	0.164	0.165	1.785	0.126	0.715	120	525	1434	1394	-2.617	201	1233	194	1200	0
4	5	4	"PFA0147"	"A31914_5"	15610	25020	130	140	155	84	74	77	17	89	80	0	262	276	126	118	128	76	85	44	0	0.458	0.513	0.408	0.436	2.204	0.377	0.421	120	547	210	239	-1.126	66	144	81	158	0
4	6	4	"PFA0149"	"A31914_8"	15790	25030	130	183	183	60	72	75	23	90	87	0	245	242	62	116	120	34	93	86	0	0.860	0.881	0.866	0.798	2.385	0.844	0.624	120	498	240	237	-0.217	111	129	111	126	0
4	7	4	"PFC0052"	"C198"	15990	24990	150	89	91	22	73	78	26	37	5	0	124	127	32	117	122	36	16	1	0	2.286	1.800	0.766	0.931	4.133	0.545	0.249	156	472	23	28	1.193	16	7	18	10	-50
4	8	4	"PFC0057"	"C216"	16170	25030	130	103	104	24	73	76	17	70	41	0	170	172	49	116	123	77	33	2	0	0.556	0.554	0.548	0.546	3.118	0.366	0.250	120	476	84	87	-0.848	30	54	31	56	0
4	9	4	"PFC0059"	"C222"	16380	25020	110	101	100	24	70	73	16	67	45	0	143	141	37	115	117	23	56	30	0	1.107	1.154	0.765	0.715	3.567	0.466	0.137	80	408	59	56	0.147	31	28	30	26	0
4	10	4	"PFC0062"	"C228"	16560	25030	140	122	124	31	72	76	19	84	62	0	157	158	38	117	120	20	75	48	0	1.250	1.268	1.180	1.174	3.201	0.892	0.233	156	485	90	93	0.322	50	40	52	41	0
4	11	4	"PFC0068"	"C237"	16740	25030	130	132	133	37	72	73	14	89	80	0	434	414	149	116	119	30	90	90	0	0.189	0.205	0.202	0.193	2.177	0.172	0.598	120	420	378	359	-2.406	60	318	61	298	0
4	12	4	"PFC0072"	"C244"	16930	25030	130	402	398	114	73	77	24	96	95	0	385	369	93	115	119	29	95	94	0	1.219	1.280	1.288	1.227	1.695	1.277	0.789	120	513	599	579	0.285	329	270	325	254	0
4	13	4	"PFC0092"	"C291"	17110	25030	130	132	130	54	71	73	21	82	69	0	287	282	96	115	117	19	90	90	0	0.355	0.353	0.342	0.320	2.181	0.295	0.166	120	468	233	226	-1.496	61	172	59	167	0
4	14	4	"PFC0094"	"C296"	17290	25020	130	252	247	80	70	71	13	94	94	0	251	240	67	113	114	17	91	89	0	1.319	1.394	1.229	1.221	2.145	1.353	0.641	120	555	320	304	0.399	182	138	177	127	0
4	15	4	"PFC0096"	"C299"	17520	25040	130	110	114	31	70	73	15	83	63	0	143	143	31	113	114	18	62	39	0	1.333	1.467	1.239	1.226	3.131	1.222	0.195	120	604	70	74	0.415	40	30	44	30	0
4	16	4	"PFC0099"	"C302"	17690	25030	130	267	263	84	72	74	15	95	94	0	318	306	98	111	113	17	92	90	0	0.942	0.979	0.950	1.037	1.838	0.922	0.687	120	551	402	386	-0.086	195	207	191	195	0
4	17	4	"PFC0101"	"C307"	17880	25030	140	106	110	26	71	73	15	85	62	0	179	178	41	110	113	19	88	78	0	0.507	0.574	0.552	0.538	2.431	0.447	0.277	156	622	104	107	-0.979	35	69	39	68	0
4	18	4	"PFC0103"	"C311"	18080	25040	110	102	104	25	69	71	16	76	51	0	116	122	33	108	111	17	37	18	0	4.125	2.500	1.104	1.573	3.523	1.008	0.042	80	447	41	49	2.044	33	8	35	14	0
4	19	4	"PFC0123"	"C370"	18260	25030	130	323	308	110	67	69	14	94	92	0	283	271	80	110	111	16	94	91	0	1.480	1.497	1.444	1.383	2.308	1.478	0.688	120	570	429	402	0.565	256	173	241	161	0
4	20	4	"PFC0125"	"C374"	18470	25000	150	89	91	23	68	70	17	55	26	0	119	119	25	109	112	21	30	9	0	2.100	2.300	1.446	1.240	3.700	0.722	0.039	156	536	31	33	1.070	21	10	23	10	-50
4	21	4	"PFC0127"	"C38"	18640	25040	130	157	155	45	68	70	16	94	88	0	206	209	64	104	107	16	93	89	0	0.873	0.829	0.818	0.818	2.178	0.777	0.474	120	459	191	192	-0.197	89	102	87	105	0
4	22	4	"PFC0129"	"C382"	18830	25030	130	122	123	35	67	69	13	88	79	0	176	173	46	106	108	18	87	78	0	0.786	0.836	0.740	0.701	2.373	0.656	0.325	120	644	125	123	-0.348	55	70	56	67	0
4	1	5	"PFC0131"	"C385"	14850	25220	150	117	118	30	72	74	17	83	64	0	198	192	57	118	120	17	83	79	0	0.563	0.622	0.589	0.582	2.895	0.473	0.343	156	760	125	120	-0.830	45	80	46	74	0
4	2	5	"PFC0133"	"C387"	15040	25220	130	129	132	36	71	73	16	89	80	0	269	261	82	115	117	16	90	88	0	0.377	0.418	0.385	0.394	2.093	0.335	0.505	120	520	212	207	-1.409	58	154	61	146	0
4	3	5	"PFC0149"	"C427"	15230	25220	130	98	96	24	71	73	16	65	37	0	181	175	56	115	117	21	80	69	0	0.409	0.417	0.393	0.370	2.350	0.321	0.173	120	525	93	85	-1.290	27	66	25	60	0
4	4	5	"PFC0151"	"C43"	15410	25210	130	351	326	128	73	78	21	91	90	0	284	268	89	118	126	67	82	64	0	1.675	1.687	1.700	1.498	2.637	1.703	0.618	120	539	444	403	0.744	278	166	253	150	0
4	5	5	"PFC0153"	"C436"	15620	25210	110	103	104	28	72	76	20	61	37	0	147	141	42	115	120	23	61	33	0	0.969	1.231	0.807	0.797	2.963	0.691	0.162	80	471	63	58	-0.046	31	32	32	26	0
4	6	5	"PFC0155"	"C441"	15790	25210	120	284	274	95	69	72	17	93	90	0	620	569	221	112	115	18	92	90	0	0.423	0.449	0.432	0.459	2.011	0.376	0.698	120	568	723	662	-1.240	215	508	205	457	0
4	7	5	"PFC0157"	"C445"	16030	25190	150	88	95	31	74	79	27	35	14	0	124	131	31	118	124	38	20	2	0	2.333	1.615	0.900	0.873	3.073	0.752	0.108	156	561	20	34	1.222	14	6	21	13	-50
4	8	5	"PFC0159"	"C447"	16160	25210	130	363	354	124	79	85	25	93	92	0	335	321	96	126	131	31	90	89	0	1.359	1.410	1.387	1.357	1.956	1.347	0.641	120	444	493	470	0.442	284	209	275	195	0
4	9	5	"PFD0373"	"D42243_45"	16360	25210	140	12941	11676	5406	81	86	24	99	99	0	8103	7414	3460	127	131	28	98	96	0	1.612	1.591	1.591	1.647	3.081	1.640	0.828	156	675	20836	18882	0.689	12860	7976	11595	7287	0
4	10	5	"PFD0380"	"D42715_1"	16570	25200	80	120	122	32	83	88	25	65	36	0	154	162	34	126	128	23	55	34	0	1.321	1.083	1.044	1.242	3.049	0.775	0.078	52	281	65	75	0.402	37	28	39	36	0
4	11	5	"PFD0387"	"D42954_2"	16750	25200	150	94	98	27	74	77	18	52	28	0	123	129	39	117	120	19	32	11	0	3.333	2.000	1.172	1.119	3.691	0.437	0.054	156	570	26	36	1.737	20	6	24	12	-50
4	12	5	"PFD0397"	"D45582_1"	16930	25260	150	90	94	24	74	77	23	39	10	0	125	131	31	116	118	20	33	16	0	1.778	1.333	0.906	0.944	3.729	1.518	0.030	156	575	25	35	0.830	16	9	20	15	-50
4	13	5	"PFD0405"	"D4722_1"	17130	25220	130	109	118	37	73	75	22	74	36	0	223	219	52	116	118	19	94	87	0	0.336	0.437	0.402	0.371	2.765	0.389	0.236	120	493	143	148	-1.572	36	107	45	103	0
4	14	5	"PFD0416"	"D49176_11"	17300	25220	130	160	159	34	72	73	15	96	95	0	780	758	195	114	116	18	100	99	0	0.132	0.135	0.128	0.134	1.810	0.124	0.725	120	535	754	731	-2.920	88	666	87	644	0
4	15	5	"PFD0438"	"D49176_65"	17500	25230	130	120	123	33	72	73	15	88	74	0	151	154	37	113	114	17	75	56	0	1.263	1.244	1.162	1.148	3.298	1.088	0.213	120	517	86	92	0.337	48	38	51	41	0
4	16	5	"PFD0441"	"D49176_7"	17670	25230	120	145	147	41	73	74	17	90	84	0	865	794	278	114	116	17	95	95	0	0.096	0.109	0.106	0.104	2.028	0.101	0.635	120	497	823	754	-3.383	72	751	74	680	0
4	17	5	"PFD0444"	"D49942_10"	17890	25230	130	673	640	257	70	72	16	98	96	0	3893	3776	1100	112	114	17	100	100	0	0.159	0.156	0.160	0.147	1.987	0.151	0.776	120	521	4384	4234	-2.649	603	3781	570	3664	0
4	18	5	"PFD0446"	"D49942_3"	18060	25230	120	209	205	50	68	70	13	100	99	0	856	823	235	108	110	15	99	99	0	0.189	0.192	0.192	0.200	2.193	0.168	0.705	120	500	889	852	-2.407	141	748	137	715	0
4	19	5	"PFD0448"	"D49942_6"	18260	25230	120	293	295	77	67	69	13	100	99	0	1242	1196	301	109	111	16	100	100	0	0.199	0.210	0.212	0.207	1.658	0.191	0.800	120	496	1359	1315	-2.326	226	1133	228	1087	0
4	20	5	"PFD0450"	"D49942_9"	18440	25230	120	642	636	271	67	69	13	99	98	0	3160	3191	1349	109	111	19	100	100	0	0.188	0.185	0.183	0.179	1.851	0.164	0.748	120	509	3626	3651	-2.408	575	3051	569	3082	0
4	21	5	"PFD0482"	"D56400_4"	18630	25230	140	112	124	69	68	69	12	90	78	0	151	163	65	107	109	18	78	60	0	1.000	1.000	0.959	1.027	3.161	0.422	0.091	156	568	88	112	0.000	44	44	56	56	0
4	22	5	"PFD0484"	"D56470_2"	18830	25230	130	139	141	32	67	68	12	98	94	0	204	210	56	106	108	19	96	92	0	0.735	0.712	0.681	0.701	1.934	0.578	0.492	120	645	170	178	-0.445	72	98	74	104	0
4	1	6	"PFD0487"	"D56950_2"	14820	25400	130	1406	1294	478	70	72	13	100	96	0	1062	935	363	115	117	16	95	93	0	1.411	1.493	1.430	1.516	2.439	1.460	0.767	120	631	2283	2044	0.496	1336	947	1224	820	0
4	2	6	"PFD0490"	"D5782_1"	15020	25400	130	503	503	178	71	72	17	97	95	0	362	355	112	115	117	18	95	94	0	1.749	1.800	1.821	1.766	2.096	1.779	0.737	120	519	679	672	0.807	432	247	432	240	0
4	3	6	"PFD0508"	"D6287_1"	15220	25410	140	119	120	30	72	76	26	78	41	0	162	162	35	117	121	27	73	35	0	1.044	1.067	1.095	1.062	2.659	3.076	0.179	156	599	92	93	0.063	47	45	48	45	0
4	4	6	"PFD0510"	"D6287_13"	15450	25390	150	90	93	24	75	78	26	30	8	0	132	135	32	120	124	28	29	10	0	1.250	1.200	0.765	0.763	3.277	0.372	0.075	156	591	27	33	0.322	15	12	18	15	-50
4	5	6	"PFD0529"	"D6287_55"	15590	25410	120	122	124	35	74	76	20	77	58	0	318	303	85	117	119	20	95	90	0	0.239	0.269	0.263	0.231	2.450	0.225	0.436	120	481	249	236	-2.066	48	201	50	186	0
4	6	6	"PFD0532"	"D6287_61"	15800	25420	110	106	109	33	71	74	15	73	55	0	148	152	43	115	117	18	70	48	0	1.061	1.027	0.999	0.856	3.911	0.803	0.161	80	450	68	75	0.085	35	33	38	37	0
4	7	6	"PFD0536"	"D6287_69"	15970	25390	150	107	109	30	77	83	24	57	28	0	144	142	38	122	126	28	41	14	0	1.364	1.600	0.957	0.893	3.255	0.770	0.202	156	655	52	52	0.447	30	22	32	20	-50
4	8	6	"PFD0538"	"D6287_70"	16120	25380	90	131	133	30	90	100	32	57	25	0	180	182	56	134	143	35	55	21	0	0.891	0.896	0.825	0.947	3.023	0.620	0.206	52	308	87	91	-0.166	41	46	43	48	0
4	9	6	"PFD0549"	"D64289_1"	16340	25400	130	39690	37682	10589	92	98	29	100	100	0	29330	27349	7696	143	147	33	100	100	0	1.357	1.382	1.337	1.415	1.836	1.372	0.845	120	617	68785	64796	0.440	39598	29187	37590	27206	0
4	10	6	"PFD0558"	"D65681_2"	16540	25410	130	584	540	194	81	85	23	96	92	0	580	556	154	129	132	24	97	96	0	1.115	1.075	1.130	0.988	2.086	1.165	0.685	120	609	954	886	0.157	503	451	459	427	0
4	11	6	"PFE0558"	"E49_1"	16730	25410	130	166	166	52	73	74	14	90	88	0	213	211	50	119	121	18	95	90	0	0.989	1.011	1.011	0.977	2.211	0.992	0.473	120	527	187	185	-0.015	93	94	93	92	0
4	12	6	"PFE0562"	"E5006_5"	16920	25410	130	1267	1157	406	72	73	13	100	97	0	801	794	231	118	120	18	99	99	0	1.750	1.605	1.708	1.514	1.799	1.714	0.803	120	458	1878	1761	0.807	1195	683	1085	676	0
4	13	6	"PFE0565"	"E5141_1"	17110	25410	130	219	214	61	74	75	15	95	93	0	375	361	106	119	120	19	94	94	0	0.566	0.579	0.607	0.536	2.147	0.510	0.642	120	493	401	382	-0.820	145	256	140	242	0
4	14	6	"PFE0569"	"E517_1"	17290	25400	130	271	255	87	74	75	16	90	89	0	371	350	117	117	120	18	90	90	0	0.776	0.777	0.743	0.662	2.094	0.740	0.713	120	528	451	414	-0.367	197	254	181	233	0
4	15	6	"PFE0579"	"E5479_3"	17490	25410	130	806	738	313	72	76	37	97	90	0	797	776	293	117	123	99	92	91	0	1.079	1.011	1.031	0.927	1.994	0.976	0.707	120	554	1414	1325	0.110	734	680	666	659	0
4	16	6	"PFE0585"	"E598_1"	17690	25410	130	36635	34234	14543	73	77	40	100	100	0	15568	14162	5272	117	124	106	100	100	0	2.366	2.432	2.470	2.355	1.809	2.688	0.840	120	488	52013	48206	1.243	36562	15451	34161	14045	0
4	17	6	"PFE0608"	"E714_7"	17870	25410	140	136	138	41	70	72	16	90	80	0	159	163	40	115	116	17	78	63	0	1.500	1.417	1.325	1.446	2.833	1.208	0.330	156	523	110	116	0.585	66	44	68	48	0
4	18	6	"PFE0610"	"E7279_2"	18070	25420	130	131	131	35	68	70	12	90	86	0	300	304	81	112	114	17	95	95	0	0.335	0.328	0.321	0.297	2.242	0.291	0.530	120	515	251	255	-1.577	63	188	63	192	0
4	19	6	"PFE0613"	"E7418_1"	18260	25410	130	117	125	33	68	69	12	94	88	0	209	204	52	111	112	17	90	85	0	0.500	0.613	0.632	0.560	2.357	0.504	0.459	120	540	147	150	-1.000	49	98	57	93	0
4	20	6	"PFE0616"	"E7745_1"	18460	25420	130	112	116	27	66	67	12	93	83	0	162	165	35	109	112	18	88	72	0	0.868	0.893	0.914	0.883	2.249	0.798	0.315	120	510	99	106	-0.204	46	53	50	56	0
4	21	6	"PFE0619"	"E7861_3"	18640	25420	130	292	281	84	67	68	12	96	95	0	263	264	61	109	110	16	97	97	0	1.461	1.381	1.446	1.309	2.074	1.532	0.620	120	478	379	369	0.547	225	154	214	155	0
4	22	6	"PFE0623"	"E8100_2"	18820	25410	130	1490	1378	439	67	71	35	98	98	0	1075	974	347	108	115	65	94	90	0	1.472	1.514	1.476	1.687	2.500	1.457	0.766	120	603	2390	2177	0.557	1423	967	1311	866	0
4	1	7	"PFE0649"	"E8914_2"	14840	25590	130	273	260	73	70	72	15	96	95	0	328	330	81	116	120	60	95	90	0	0.958	0.888	0.921	0.887	1.682	0.906	0.704	120	574	415	404	-0.063	203	212	190	214	0
4	2	7	"PFE0654"	"E9225_1"	15010	25590	120	129	131	33	70	72	19	90	76	0	421	423	93	116	121	65	99	97	0	0.193	0.199	0.187	0.178	1.823	0.187	0.560	120	492	364	368	-2.370	59	305	61	307	0
4	3	7	"PFE0657"	"E9299_3"	15220	25590	130	139	137	36	71	74	23	86	76	0	172	168	44	119	122	22	79	61	0	1.283	1.347	1.167	1.061	3.038	1.197	0.262	120	512	121	115	0.360	68	53	66	49	0
4	4	7	"PFE0659"	"E9299_6"	15400	25590	120	1799	1643	499	74	78	26	98	97	0	2086	1896	619	126	129	25	97	95	0	0.880	0.886	0.879	0.909	1.691	0.861	0.857	120	498	3685	3339	-0.184	1725	1960	1569	1770	0
4	5	7	"PFE0663"	"E9475_1"	15580	25590	120	129	131	34	74	76	20	87	70	0	619	604	174	124	127	19	96	95	0	0.111	0.119	0.122	0.122	2.125	0.103	0.466	120	512	550	537	-3.170	55	495	57	480	0
4	6	7	"PFE0668"	"E9987_1"	15790	25600	130	130	133	43	74	76	17	83	67	0	325	307	101	125	127	18	89	89	0	0.280	0.324	0.326	0.305	2.478	0.290	0.470	120	529	256	241	-1.837	56	200	59	182	0
4	7	7	"PFF0025"	"F10660_2"	15960	25590	120	124	130	50	78	82	19	81	58	0	315	311	77	128	131	23	94	94	0	0.246	0.284	0.248	0.243	2.203	0.241	0.296	120	485	233	235	-2.023	46	187	52	183	0
4	8	7	"PFF0029"	"F10730_3"	16170	25600	130	491	460	153	84	91	26	95	93	0	694	681	191	137	140	28	97	97	0	0.731	0.691	0.710	0.668	2.221	0.701	0.753	120	602	964	920	-0.453	407	557	376	544	0
4	9	7	"PFF0032"	"F10872_1"	16340	25590	130	205	207	53	84	87	21	96	94	0	316	313	76	138	141	24	96	94	0	0.680	0.703	0.738	0.713	1.794	0.614	0.617	120	515	299	298	-0.557	121	178	123	175	0
4	10	7	"PFF0035"	"F10935_2"	16530	25590	120	2091	1985	590	79	88	124	99	99	0	1847	1758	524	130	134	49	100	100	0	1.172	1.171	1.165	1.176	1.561	1.159	0.845	120	514	3729	3534	0.229	2012	1717	1906	1628	0
4	11	7	"PFF0038"	"F10949_3"	16730	25590	130	465	436	138	71	80	121	92	85	0	494	464	148	123	126	47	94	88	0	1.062	1.070	1.049	1.110	2.095	1.335	0.468	120	544	765	706	0.087	394	371	365	341	0
4	12	7	"PFF0040"	"F10953_1"	16920	25600	130	5985	5794	2303	70	71	13	100	100	0	5942	5677	2207	121	123	18	100	100	0	1.016	1.030	1.020	1.046	1.703	1.009	0.860	120	506	11736	11280	0.023	5915	5821	5724	5556	0
4	13	7	"PFF0668"	"F310_1"	17100	25600	120	102	103	26	70	72	13	77	59	0	164	165	34	119	121	18	80	58	0	0.711	0.717	0.670	0.753	3.234	0.524	0.183	120	460	77	79	-0.492	32	45	33	46	0
4	14	7	"PFF0671"	"F31319_2"	17290	25600	130	3430	3107	1069	71	72	14	100	100	0	1153	1079	315	118	120	17	99	99	0	3.245	3.159	3.275	3.127	1.895	3.414	0.828	120	550	4394	3997	1.698	3359	1035	3036	961	0
4	15	7	"PFF0680"	"F31855_1"	17490	25600	130	136	137	34	70	73	37	81	40	0	190	195	50	118	125	101	24	1	0	0.917	0.870	0.931	0.806	2.413	0.734	0.452	120	530	138	144	-0.126	66	72	67	77	0
4	16	7	"PFF0682"	"F32050_1"	17670	25600	130	174	175	52	70	73	37	90	71	0	278	280	62	117	123	100	86	25	0	0.646	0.644	0.701	0.629	1.902	0.633	0.648	120	551	265	268	-0.630	104	161	105	163	0
4	17	7	"PFF0686"	"F32122_1"	17850	25590	130	621	606	180	68	69	13	100	98	0	761	707	229	115	116	17	98	97	0	0.856	0.909	0.903	0.913	1.896	0.851	0.808	120	492	1199	1130	-0.224	553	646	538	592	0
4	18	7	"PFF0693"	"F32325_1"	18050	25600	120	137	139	35	67	69	13	96	93	0	536	534	136	114	115	16	100	100	0	0.166	0.171	0.168	0.164	1.913	0.147	0.551	120	481	492	492	-2.592	70	422	72	420	0
4	19	7	"PFF0715"	"F33346_1"	18240	25600	120	294	278	92	68	69	13	95	94	0	408	396	115	112	114	16	95	95	0	0.764	0.739	0.735	0.683	1.791	0.702	0.667	120	505	522	494	-0.389	226	296	210	284	0
4	20	7	"PFF0719"	"F33441_1"	18440	25600	120	1385	1300	457	67	68	12	100	100	0	1340	1270	383	112	114	16	100	100	0	1.073	1.065	1.086	1.042	1.742	1.081	0.834	120	511	2546	2391	0.102	1318	1228	1233	1158	0
4	21	7	"PFF0722"	"F33612_1"	18640	25600	130	318	313	104	67	68	13	98	95	0	279	278	79	109	112	22	94	93	0	1.476	1.456	1.428	1.372	1.960	1.605	0.624	120	513	421	415	0.562	251	170	246	169	0
4	22	7	"PFF0725"	"F33675_1"	18830	25600	130	130	132	33	66	68	12	95	90	0	169	179	47	109	111	27	82	55	0	1.067	0.943	0.995	0.990	2.756	0.508	0.186	120	629	124	136	0.093	64	60	66	70	0
4	1	8	"PFF0728"	"F33814_1"	14820	25770	140	127	128	38	68	71	14	87	80	0	163	161	36	117	120	54	39	3	0	1.283	1.364	1.223	1.150	2.815	0.248	0.130	156	710	105	104	0.359	59	46	60	44	0
4	2	8	"PFF0734"	"F34109_1"	15020	25780	130	157	153	43	68	71	16	93	84	0	187	190	45	117	121	64	54	11	0	1.271	1.164	1.188	1.191	2.673	0.370	0.200	120	506	159	158	0.346	89	70	85	73	0
4	3	8	"PFF0764"	"F35293_1"	15200	25770	130	223	218	57	70	73	23	96	95	0	239	239	63	121	125	26	91	86	0	1.297	1.254	1.291	1.310	2.040	1.182	0.596	120	549	271	266	0.375	153	118	148	118	0
4	4	8	"PFF0773"	"F35453_1"	15430	25810	150	97	100	30	73	78	20	54	28	0	146	148	31	128	132	26	37	14	0	1.333	1.350	1.182	1.006	3.983	1.009	0.112	156	595	42	47	0.415	24	18	27	20	-50
4	5	8	"PFF0777"	"F35590_1"	15610	25790	110	114	116	30	74	78	18	78	55	0	157	156	30	128	131	21	60	27	0	1.379	1.500	1.357	1.291	3.379	1.304	0.158	80	375	69	70	0.464	40	29	42	28	0
4	6	8	"PFF0781"	"F35756_2"	15770	25780	120	1190	1111	332	75	77	15	99	98	0	908	872	245	129	132	19	97	97	0	1.431	1.394	1.421	1.375	1.697	1.416	0.830	120	449	1894	1779	0.517	1115	779	1036	743	0
4	7	8	"PFF0784"	"F35756_5"	15960	25780	120	321	309	93	76	78	15	95	94	0	610	585	171	130	132	19	95	95	0	0.510	0.512	0.486	0.486	2.174	0.437	0.682	120	504	725	688	-0.970	245	480	233	455	0
4	8	8	"PFF0788"	"F35774_1"	16160	25780	120	3313	3060	920	78	82	20	100	100	0	1767	1650	531	132	134	29	100	99	0	1.979	1.964	1.945	2.065	1.812	1.970	0.862	120	530	4870	4500	0.984	3235	1635	2982	1518	0
4	9	8	"PFF0818"	"F36648_1"	16350	25780	120	170	167	48	76	78	16	92	90	0	423	421	141	130	132	23	94	93	0	0.321	0.313	0.297	0.303	1.818	0.266	0.596	120	505	387	382	-1.640	94	293	91	291	0
4	10	8	"PFF0821"	"F3666_3"	16550	25790	120	102	107	26	74	77	17	69	40	0	175	177	33	125	127	21	81	57	0	0.560	0.635	0.571	0.646	3.199	0.465	0.137	120	550	78	85	-0.837	28	50	33	52	0
4	11	8	"PFF0823"	"F36721_3"	16740	25780	120	140	141	38	71	72	14	90	85	0	185	188	39	119	121	17	95	86	0	1.045	1.014	0.953	0.875	2.228	1.021	0.505	120	497	135	139	0.064	69	66	70	69	0
4	12	8	"PFF0825"	"F36734_1"	16930	25780	130	141	140	37	69	70	13	94	87	0	175	178	51	117	119	18	85	74	0	1.241	1.164	1.234	1.137	2.467	0.877	0.355	120	501	130	132	0.312	72	58	71	61	0
4	13	8	"PFF0827"	"F36803_1"	17110	25780	120	168	158	47	68	70	13	91	87	0	280	267	83	116	118	24	90	88	0	0.610	0.596	0.562	0.531	1.958	0.515	0.613	120	465	264	241	-0.714	100	164	90	151	0
4	14	8	"PFF0831"	"F37098_2"	17300	25780	120	136	135	34	69	70	13	90	89	0	672	651	222	118	120	23	95	95	0	0.121	0.124	0.121	0.123	1.992	0.107	0.600	120	468	621	599	-3.048	67	554	66	533	0
4	15	8	"PFF1472"	"F58335_1"	17480	25780	130	114	120	31	68	70	14	89	78	0	266	260	74	116	117	17	92	90	0	0.307	0.361	0.338	0.350	2.283	0.301	0.485	120	568	196	196	-1.705	46	150	52	144	0
4	16	8	"PFF1476"	"F58487_1"	17690	25790	80	95	93	20	68	71	16	67	36	0	141	141	34	113	113	15	67	48	0	0.964	0.893	0.738	0.729	3.370	0.427	0.061	52	297	55	53	-0.052	27	28	25	28	0
4	17	8	"PFF1492"	"F58910_1"	17860	25780	130	214	212	56	66	67	13	99	98	0	230	229	55	110	112	15	96	95	0	1.233	1.227	1.271	1.271	1.843	1.212	0.660	120	574	268	265	0.303	148	120	146	119	0
4	18	8	"PFF1495"	"F59075_2"	18060	25780	130	106	109	25	67	68	14	88	63	0	167	167	37	110	112	16	88	75	0	0.684	0.737	0.687	0.693	2.529	0.567	0.273	120	556	96	99	-0.547	39	57	42	57	0
4	19	8	"PFF1497"	"F5910_2"	18260	25790	130	356	342	135	67	69	13	94	94	0	4015	3820	1342	110	112	17	100	100	0	0.074	0.074	0.079	0.078	1.641	0.071	0.750	120	539	4194	3985	-3.756	289	3905	275	3710	0
4	20	8	"PFF1499"	"F59139_2"	18450	25790	130	2546	2288	994	69	70	13	98	97	0	1718	1544	580	109	110	16	95	95	0	1.539	1.546	1.577	1.393	2.242	1.651	0.822	120	530	4086	3654	0.622	2477	1609	2219	1435	0
4	21	8	"PFF1536"	"F6061_1"	18620	25780	120	112	112	28	67	69	12	88	72	0	195	191	46	108	109	16	95	89	0	0.517	0.542	0.486	0.462	2.486	0.416	0.348	120	465	132	128	-0.951	45	87	45	83	0
4	22	8	"PFF1543"	"F607_1"	18820	25780	120	99	99	20	66	68	15	78	53	0	129	130	25	107	110	26	41	11	0	1.500	1.435	1.222	1.213	3.670	0.691	0.103	120	557	55	56	0.585	33	22	33	23	0
4	1	9	"PFF1546"	"F61052_1"	14830	25960	130	118	121	29	68	69	12	91	81	0	147	153	30	115	115	15	78	53	0	1.563	1.395	1.310	1.528	3.093	1.175	0.258	120	549	82	91	0.644	50	32	53	38	0
4	2	9	"PFF1550"	"F61158_1"	15020	25970	140	405	373	154	68	70	21	94	90	0	340	318	108	116	116	15	91	89	0	1.504	1.510	1.488	1.501	2.389	1.524	0.749	156	516	561	507	0.589	337	224	305	202	0
4	3	9	"PFF1556"	"F61469_1"	15220	25970	120	118	121	37	69	72	25	76	48	0	224	228	69	119	122	27	90	85	0	0.467	0.477	0.431	0.419	2.128	0.365	0.265	120	393	154	161	-1.100	49	105	52	109	0
4	4	9	"PFF1560"	"F61859_2"	15370	25940	150	90	94	27	73	76	25	39	14	0	130	129	24	123	126	27	15	3	0	2.429	3.500	1.037	1.261	3.842	0.388	0.015	156	506	24	27	1.280	17	7	21	6	-50
4	5	9	"PFF1588"	"F6265_1"	15580	25960	120	2384	2134	704	73	76	17	100	100	0	1180	1094	338	122	125	19	98	98	0	2.184	2.120	2.095	2.073	1.695	2.220	0.847	120	447	3369	3033	1.127	2311	1058	2061	972	0
4	6	9	"PFF1595"	"F62846_1"	15780	25960	130	558	532	202	74	75	14	97	95	0	326	312	105	124	126	18	93	90	0	2.396	2.436	2.414	2.460	2.145	2.496	0.643	120	500	686	646	1.261	484	202	458	188	0
4	7	9	"PFF1604"	"F63188_2"	15980	25970	130	1818	1699	616	76	82	23	99	97	0	1078	1030	337	125	128	22	97	96	0	1.828	1.793	1.823	1.776	1.789	1.844	0.831	120	579	2695	2528	0.870	1742	953	1623	905	0
4	8	9	"PFF1607"	"F63326_1"	16210	25960	90	123	122	35	81	90	29	65	34	0	143	151	38	126	133	37	36	7	0	2.471	1.640	1.369	1.607	3.422	1.171	0.138	52	333	59	66	1.305	42	17	41	25	0
4	9	9	"PFF1610"	"F63399_1"	16360	25970	130	3935	3540	1344	75	77	17	100	100	0	2471	2300	680	121	123	19	100	100	0	1.643	1.590	1.646	1.509	1.888	1.761	0.816	120	475	6210	5644	0.716	3860	2350	3465	2179	0
4	10	9	"PFF1614"	"F63448_3"	16530	25980	110	105	107	25	73	76	18	73	38	0	135	138	30	118	120	20	46	21	0	1.882	1.700	1.286	1.343	4.074	1.087	0.097	80	400	49	54	0.913	32	17	34	20	0
4	11	9	"PFF1654"	"F64738_1"	16730	25970	130	395	374	122	70	73	16	100	99	0	391	400	109	115	117	19	100	99	0	1.178	1.067	1.135	1.015	1.868	1.078	0.731	120	537	601	589	0.236	325	276	304	285	0
4	12	9	"PFF1656"	"F64738_5"	16930	25970	120	152	157	45	70	72	15	96	91	0	212	206	56	112	114	19	89	83	0	0.820	0.926	0.822	0.880	2.325	0.822	0.535	120	480	182	181	-0.286	82	100	87	94	0
4	13	9	"PFF1659"	"F64888_1"	17120	25970	120	107	113	33	70	73	16	80	57	0	143	145	33	113	116	25	53	25	0	1.233	1.344	1.179	1.266	3.724	1.036	0.217	120	494	67	75	0.303	37	30	43	32	0
4	14	9	"PFF1666"	"F65043_1"	17310	25970	120	222	218	62	72	74	16	100	97	0	564	534	133	118	121	27	100	99	0	0.336	0.351	0.372	0.337	1.778	0.326	0.725	120	453	596	562	-1.572	150	446	146	416	0
4	15	9	"PFF1668"	"F65043_4"	17500	25970	130	226	235	69	70	73	17	100	98	0	308	303	79	114	118	22	97	95	0	0.804	0.873	0.819	0.872	1.791	0.832	0.648	120	518	350	354	-0.315	156	194	165	189	0
4	16	9	"PFF1673"	"F65467_1"	17680	25970	120	107	107	27	67	68	13	80	69	0	132	134	34	108	108	16	60	42	0	1.667	1.538	1.266	1.292	3.150	1.006	0.182	120	560	64	66	0.737	40	24	40	26	0
4	17	9	"PFI0337"	"I3634_1"	17880	25970	130	176	178	62	66	68	13	90	86	0	452	435	165	106	107	15	94	92	0	0.318	0.340	0.310	0.313	2.352	0.291	0.596	120	561	456	441	-1.653	110	346	112	329	0
4	18	9	"PFI0339"	"I3665_1"	18080	25970	120	134	141	43	67	69	14	92	88	0	220	216	62	107	108	19	90	85	0	0.593	0.679	0.623	0.645	2.621	0.547	0.425	120	471	180	183	-0.754	67	113	74	109	0
4	19	9	"PFI0341"	"I3767_1"	18260	25970	130	157	157	53	67	69	14	90	88	0	279	272	78	107	108	17	93	90	0	0.523	0.545	0.541	0.533	2.056	0.485	0.526	120	494	262	255	-0.934	90	172	90	165	0
4	20	9	"PFI0347"	"I398_3"	18450	25980	110	85	91	25	69	70	13	60	28	0	127	125	32	107	108	16	52	26	0	0.800	1.222	0.786	0.753	3.484	0.764	0.083	80	414	36	40	-0.322	16	20	22	18	0
4	21	9	"PFI0352"	"I4167_1"	18630	25970	130	716	661	235	68	69	13	97	95	0	551	511	191	107	109	23	94	93	0	1.459	1.468	1.427	1.523	1.917	1.431	0.757	120	469	1092	997	0.545	648	444	593	404	0
4	22	9	"PFI0354"	"I4179_1"	18810	25970	140	145	145	35	67	69	14	96	92	0	344	337	81	108	110	24	97	96	0	0.331	0.341	0.326	0.316	1.717	0.301	0.657	156	699	314	307	-1.597	78	236	78	229	0
4	1	10	"PFI0375"	"I4688_1"	14820	26140	150	125	125	32	67	68	12	92	87	0	170	171	44	112	115	31	78	44	0	1.000	0.983	0.900	0.908	2.689	0.755	0.377	156	682	116	117	0.000	58	58	58	59	0
4	2	10	"PFI0378"	"I4719_5"	15000	26140	130	132	136	31	68	70	13	94	92	0	291	297	64	114	116	18	99	98	0	0.362	0.372	0.387	0.358	1.797	0.354	0.582	120	413	241	251	-1.468	64	177	68	183	0
4	3	10	"PFI0380"	"I4730_1"	15210	26140	130	285	283	96	70	71	13	90	90	0	343	316	111	117	118	18	86	85	0	0.951	1.070	1.025	0.966	2.657	0.971	0.688	120	496	441	412	-0.072	215	226	213	199	0
4	4	10	"PFI0383"	"I4780_1"	15390	26140	120	166	167	41	71	73	17	95	94	0	211	213	53	116	117	16	92	89	0	1.000	0.990	0.925	0.969	1.952	0.868	0.537	120	451	190	193	0.000	95	95	96	97	0
4	5	10	"PFI0386"	"I4862_1"	15570	26140	130	390	381	103	70	72	15	98	95	0	475	476	85	116	117	15	100	100	0	0.891	0.864	0.883	0.820	1.761	0.893	0.815	120	516	679	671	-0.166	320	359	311	360	0
4	6	10	"PFI0393"	"I4989_1"	15760	26130	130	861	854	141	70	72	18	100	100	0	948	915	211	116	119	51	97	96	0	0.951	0.981	0.957	1.063	1.778	0.926	0.859	120	521	1623	1583	-0.073	791	832	784	799	0
4	7	10	"PFI0428"	"I601_1"	15950	26140	130	121	122	30	71	71	13	88	79	0	138	147	34	114	115	16	65	43	0	2.083	1.545	1.429	1.545	3.856	1.214	0.155	120	487	74	84	1.059	50	24	51	33	0
4	8	10	"PFI0430"	"I6032_2"	16130	26140	130	1055	1071	335	74	80	26	100	99	0	753	758	178	118	127	51	99	99	0	1.545	1.558	1.658	1.447	1.862	1.696	0.742	120	556	1616	1637	0.627	981	635	997	640	0
4	9	10	"PFI0434"	"I607_1"	16330	26140	130	329	321	83	73	76	27	98	97	0	300	304	63	115	125	51	98	95	0	1.384	1.312	1.397	1.286	1.817	1.261	0.557	120	508	441	437	0.469	256	185	248	189	0
4	10	10	"PFI0439"	"I6174_2"	16520	26140	120	202	206	51	69	72	24	99	94	0	326	327	67	113	114	16	98	98	0	0.624	0.640	0.652	0.631	1.887	0.608	0.671	120	456	346	351	-0.679	133	213	137	214	0
4	11	10	"PFI0441"	"I6204_2"	16720	26150	150	70	71	13	68	70	13	19	5	0	114	117	21	111	113	17	19	7	0	0.667	0.500	0.700	0.754	3.868	0.076	0.003	156	558	5	9	-0.585	2	3	3	6	-50
4	12	10	"PFI0443"	"I6356_1"	16910	26150	150	68	69	11	69	74	39	1	0	0	110	112	15	111	113	18	12	1	0	1.000	0.000	0.882	0.843	3.610	89.200	0.001	156	599	-2	1	0.000	-1	-1	0	1	-50
4	13	10	"PFI0469"	"I7030_1"	17100	26160	100	105	107	25	73	78	49	23	1	0	127	134	25	109	112	18	48	27	0	1.778	1.360	1.354	1.198	3.127	1.525	0.087	80	351	50	59	0.830	32	18	34	25	0
4	14	10	"PFI0471"	"I7085_1"	17270	26140	130	1302	1278	257	73	74	16	99	99	0	1123	1052	292	113	117	20	98	98	0	1.217	1.283	1.265	1.335	1.996	1.244	0.855	120	503	2239	2144	0.283	1229	1010	1205	939	0
4	15	10	"PFI0473"	"I7097_2"	17460	26150	120	225	222	62	72	73	17	95	93	0	626	625	133	114	118	23	100	99	0	0.299	0.294	0.290	0.283	1.609	0.291	0.755	120	509	665	661	-1.743	153	512	150	511	0
4	16	10	"PFI0475"	"I7106_1"	17640	26160	80	86	88	17	68	69	12	65	38	0	131	132	29	107	109	17	57	36	0	0.750	0.800	0.708	0.729	4.013	0.209	0.016	52	323	42	45	-0.415	18	24	20	25	0
4	17	10	"PFI0481"	"I7243_1"	17850	26150	110	95	96	20	66	68	13	77	51	0	125	129	29	104	107	18	56	23	0	1.381	1.200	1.050	1.001	3.514	0.641	0.144	80	490	50	55	0.466	29	21	30	25	0
4	18	10	"PFI0484"	"I7365_3"	18030	26150	120	389	379	119	68	68	12	98	95	0	297	304	71	104	106	16	99	97	0	1.663	1.555	1.515	1.455	2.047	1.665	0.757	120	529	514	511	0.734	321	193	311	200	0
4	19	10	"PFJ0441"	"J490_1"	18230	26150	120	138	144	38	68	69	13	96	93	0	311	311	72	105	106	15	97	97	0	0.340	0.369	0.342	0.348	1.927	0.339	0.591	120	500	276	282	-1.557	70	206	76	206	0
4	20	10	"PFJ0443"	"J504_1"	18410	26150	120	411	422	105	67	68	13	99	99	0	305	302	61	106	106	14	100	99	0	1.729	1.811	1.806	1.795	1.763	1.868	0.764	120	482	543	551	0.790	344	199	355	196	0
4	21	10	"PFJ0445"	"J504_5"	18600	26150	120	96	98	22	67	68	12	81	59	0	241	248	50	105	106	21	100	99	0	0.213	0.217	0.227	0.198	2.307	0.179	0.332	120	489	165	174	-2.229	29	136	31	143	0
4	22	10	"PFJ0448"	"J50_1"	18780	26150	120	6817	6598	1942	66	68	13	100	100	0	4670	4501	1251	106	107	20	99	99	0	1.479	1.486	1.490	1.441	1.701	1.515	0.837	120	561	11315	10927	0.565	6751	4564	6532	4395	0
4	1	11	"PFJ0450"	"J512_2"	14790	26320	110	2464	2434	471	68	71	20	100	100	0	1921	1866	388	113	120	84	100	98	0	1.325	1.350	1.303	1.374	1.614	1.356	0.876	80	461	4204	4119	0.406	2396	1808	2366	1753	0
4	2	11	"PFJ0452"	"J53_1"	14990	26310	150	91	93	25	69	71	16	57	33	0	125	128	26	113	119	71	1	0	0	1.833	1.600	1.000	1.037	3.887	0.196	0.058	156	668	34	39	0.874	22	12	24	15	-50
4	3	11	"PFJ0477"	"J53_50"	15180	26330	130	125	129	30	70	71	14	96	89	0	252	250	47	114	116	18	98	97	0	0.399	0.434	0.434	0.409	1.890	0.373	0.496	120	585	193	195	-1.327	55	138	59	136	0
4	4	11	"PFJ0479"	"J53_52"	15380	26330	130	423	400	115	70	71	13	99	99	0	393	393	93	114	115	15	98	98	0	1.265	1.183	1.227	1.090	1.883	1.244	0.758	120	578	632	609	0.339	353	279	330	279	0
4	5	11	"PFJ0483"	"J53_56"	15560	26330	120	2157	2034	605	68	70	14	100	100	0	1121	1131	290	113	113	14	100	100	0	2.072	1.931	1.992	1.891	2.000	2.091	0.814	120	464	3097	2984	1.051	2089	1008	1966	1018	0
4	6	11	"PFJ0485"	"J53_60"	15750	26330	120	361	348	102	69	71	18	97	96	0	396	395	85	113	115	48	97	95	0	1.032	0.989	1.049	0.938	1.997	0.945	0.657	120	575	575	561	0.045	292	283	279	282	0
4	7	11	"PFJ0488"	"J541_1"	15940	26330	120	103	107	25	69	71	18	78	45	0	328	329	70	111	115	51	95	95	0	0.157	0.174	0.164	0.164	2.355	0.133	0.302	120	521	251	256	-2.674	34	217	38	218	0
4	8	11	"PFJ0490"	"J541_4"	16130	26330	120	189	190	45	71	73	18	98	97	0	359	348	76	114	121	46	97	95	0	0.482	0.509	0.487	0.497	1.728	0.458	0.673	120	498	363	353	-1.054	118	245	119	234	0
4	9	11	"PFJ0511"	"J58_3"	16320	26330	120	654	631	146	70	73	25	99	98	0	746	723	176	113	118	27	98	98	0	0.923	0.920	0.905	0.910	1.505	0.899	0.878	120	547	1217	1171	-0.116	584	633	561	610	0
4	10	11	"PFJ0515"	"J6186_1"	16510	26330	120	115	118	28	68	71	23	85	51	0	138	141	27	110	112	16	65	41	0	1.679	1.613	1.500	1.611	2.881	1.302	0.149	120	515	75	81	0.747	47	28	50	31	0
4	11	11	"PFJ0518"	"J634_1"	16700	26330	120	8505	8161	1750	68	70	17	100	100	0	5588	5253	1196	108	111	19	99	99	0	1.540	1.573	1.580	1.575	1.668	1.617	0.885	120	501	13917	13238	0.623	8437	5480	8093	5145	0
4	12	11	"PFJ0520"	"J63_1"	16890	26340	110	154	156	36	68	71	17	96	95	0	173	178	36	110	112	19	92	81	0	1.365	1.294	1.255	1.382	2.116	1.122	0.433	80	473	149	156	0.449	86	63	88	68	0
4	13	11	"PFJ0522"	"J63_4"	17110	26340	150	70	73	16	72	74	37	2	0	0	115	124	38	111	112	16	26	14	0	-0.500	0.077	0.906	0.779	3.584	15.087	0.004	156	638	2	14	Error	-2	4	1	13	-50
4	14	11	"PFJ0525"	"J647_1"	17290	26340	110	366	349	106	72	73	15	100	97	0	325	319	84	112	114	17	97	95	0	1.380	1.338	1.311	1.353	2.034	1.402	0.727	80	456	507	484	0.465	294	213	277	207	0
4	15	11	"PFJ0544"	"J687_1"	17480	26350	120	190	190	52	68	69	13	95	93	0	215	212	55	110	111	17	94	90	0	1.162	1.196	1.181	1.205	1.851	1.099	0.562	120	557	227	224	0.216	122	105	122	102	0
4	16	11	"PFJ0548"	"J697_2"	17670	26350	110	107	115	32	66	67	12	93	78	0	231	235	59	107	108	17	95	93	0	0.331	0.383	0.336	0.325	2.264	0.287	0.357	80	504	165	177	-1.597	41	124	49	128	0
4	17	11	"PFJ0552"	"J69_1"	17860	26350	120	350	348	100	67	68	13	99	98	0	330	318	95	104	106	17	95	93	0	1.252	1.313	1.319	1.373	1.888	1.276	0.752	120	560	509	495	0.324	283	226	281	214	0
4	18	11	"PFJ0555"	"J6_12"	18040	26350	110	208	204	48	68	68	12	98	96	0	260	270	72	104	106	16	96	93	0	0.897	0.819	0.849	0.830	1.578	0.749	0.692	80	502	296	302	-0.156	140	156	136	166	0
4	19	11	"PFJ0559"	"J6_6"	18240	26350	110	399	372	113	68	70	16	98	97	0	557	543	187	106	110	30	97	97	0	0.734	0.696	0.685	0.700	1.816	0.600	0.792	80	512	782	741	-0.446	331	451	304	437	0
4	20	11	"PFJ0565"	"J71_1"	18440	26350	120	109	109	27	68	71	22	80	41	0	169	165	38	106	110	47	60	15	0	0.651	0.695	0.658	0.724	2.540	0.564	0.321	120	602	104	100	-0.620	41	63	41	59	0
4	21	11	"PFK0726"	"Ks17_16"	18620	26350	110	1130	998	394	67	70	30	98	97	0	737	677	228	103	109	51	97	97	0	1.677	1.622	1.583	1.553	2.000	1.703	0.839	80	493	1697	1505	0.746	1063	634	931	574	0
4	22	11	"PFK0728"	"Ks1832_1"	18810	26360	110	100	98	21	66	69	17	71	48	0	161	164	35	105	110	37	65	35	0	0.607	0.542	0.630	0.549	2.849	0.349	0.144	80	558	90	91	-0.720	34	56	32	59	0
4	1	12	"PFK0730"	"Ks186_1"	14830	26530	110	172	172	60	71	73	16	92	85	0	545	514	178	114	118	39	95	91	0	0.234	0.252	0.245	0.258	2.318	0.221	0.651	80	582	532	501	-2.093	101	431	101	400	0
4	2	12	"PFK0733"	"Ks186_9"	15020	26530	100	88	88	18	72	74	15	51	17	0	145	142	36	116	118	17	62	43	0	0.552	0.615	0.411	0.419	3.678	0.297	0.058	80	460	45	42	-0.858	16	29	16	26	0
4	3	12	"PFK0735"	"Ks187_4"	15190	26530	110	205	200	53	74	76	16	95	93	0	258	253	56	120	121	18	96	95	0	0.949	0.947	0.951	0.848	2.275	0.893	0.593	80	508	269	259	-0.075	131	138	126	133	0
4	4	12	"PFK0737"	"Ks187_7"	15390	26530	110	185	185	49	73	74	15	95	92	0	212	211	53	116	118	18	91	88	0	1.167	1.179	1.167	1.026	2.354	1.065	0.514	80	498	208	207	0.222	112	96	112	95	0
4	5	12	"PFK0762"	"Ks210_15"	15580	26520	150	74	77	18	71	71	14	28	10	0	121	123	24	114	115	16	35	14	0	0.429	0.667	0.760	0.851	4.560	0.106	0.003	156	720	10	15	-1.222	3	7	6	9	-50
4	6	12	"PFK0765"	"Ks210_4"	15790	26550	80	75	78	18	70	72	13	26	13	0	128	136	37	113	114	16	48	40	0	0.333	0.348	0.333	0.401	3.552	0.132	0.033	52	312	20	31	-1.585	5	15	8	23	0
4	7	12	"PFK0768"	"Ks220_1"	15950	26520	110	101	106	26	72	74	15	77	43	0	132	134	26	114	116	17	50	26	0	1.611	1.700	1.079	1.003	3.329	1.026	0.090	80	450	47	54	0.688	29	18	34	20	0
4	8	12	"PFK0770"	"Ks220_7"	16130	26530	140	204	206	59	74	75	14	96	92	0	165	169	37	115	117	17	85	70	0	2.600	2.444	2.491	2.517	2.367	2.887	0.360	156	688	180	186	1.379	130	50	132	54	0
4	9	12	"PFK0781"	"Ks222_1"	16340	26540	110	182	189	66	74	75	15	93	88	0	647	608	224	116	118	18	95	93	0	0.203	0.234	0.231	0.236	1.968	0.199	0.655	80	485	639	607	-2.298	108	531	115	492	0
4	10	12	"PFK0784"	"Ks225_10"	16520	26530	130	259	262	54	71	73	16	100	100	0	223	228	46	112	115	19	97	97	0	1.694	1.647	1.580	1.719	1.647	1.647	0.690	120	589	299	307	0.760	188	111	191	116	0
4	11	12	"PFK0806"	"Ks245_1"	16700	26530	130	110	197	484	69	71	17	89	60	0	141	241	616	110	113	21	62	35	0	1.323	0.977	1.134	1.324	3.299	0.623	0.694	120	598	72	259	0.403	41	31	128	131	0
4	12	12	"PFK0808"	"Ks245_4"	16920	26540	140	173	172	53	69	72	18	94	87	0	203	203	56	112	115	21	88	79	0	1.143	1.132	1.072	1.046	2.299	1.076	0.522	156	622	195	194	0.193	104	91	103	91	0
4	13	12	"PFK0810"	"Ks248_3"	17100	26530	140	228	225	60	73	74	17	97	96	0	230	228	49	114	116	18	96	94	0	1.336	1.333	1.363	1.369	2.028	1.382	0.628	156	534	271	266	0.418	155	116	152	114	0
4	14	12	"PFK0813"	"Ks249_3"	17290	26540	120	189	185	51	72	73	15	99	92	0	257	250	62	113	115	19	92	91	0	0.813	0.825	0.817	0.813	2.258	0.789	0.601	120	465	261	250	-0.300	117	144	113	137	0
4	15	12	"PFK0819"	"Ks259_1"	17470	26540	120	1758	1543	670	70	71	14	100	100	0	1064	934	404	111	113	19	95	90	0	1.771	1.790	1.820	1.902	2.516	1.842	0.827	120	475	2641	2296	0.825	1688	953	1473	823	0
4	16	12	"PFK0823"	"Ks259_6"	17650	26540	110	526	513	159	68	72	29	97	96	0	536	505	159	108	115	49	97	95	0	1.070	1.121	1.046	1.079	1.908	1.038	0.802	80	492	886	842	0.098	458	428	445	397	0
4	17	12	"PFK0843"	"Ks26_1"	17860	26540	130	235	233	71	68	72	30	97	89	0	219	220	61	106	142	547	0	0	0	1.478	1.447	1.406	1.453	2.145	0.010	0.006	120	654	280	279	0.564	167	113	165	114	0
4	18	12	"PFK0845"	"Ks26_11"	18050	26540	110	167	173	51	67	69	14	97	96	0	529	513	142	105	106	14	100	98	0	0.236	0.260	0.241	0.259	1.727	0.218	0.632	80	492	524	514	-2.084	100	424	106	408	0
4	19	12	"PFK0847"	"Ks26_15"	18240	26540	120	227	226	70	68	70	16	97	94	0	235	228	65	105	107	28	87	84	0	1.223	1.285	1.341	1.375	2.068	1.251	0.695	120	590	289	281	0.291	159	130	158	123	0
4	20	12	"PFK0850"	"Ks26_2"	18430	26550	80	83	84	18	70	71	13	46	23	0	127	127	27	105	106	15	55	34	0	0.591	0.636	0.672	0.797	4.429	0.277	0.013	52	328	35	36	-0.759	13	22	14	22	0
4	21	12	"PFK0853"	"Ks26_24"	18620	26540	110	614	579	190	68	71	29	98	96	0	436	436	116	104	108	46	97	96	0	1.645	1.539	1.583	1.493	2.019	1.634	0.772	80	538	878	843	0.718	546	332	511	332	0
4	22	12	"PFK0856"	"Ks26_5"	18810	26540	110	533	500	154	67	70	17	100	98	0	401	384	108	106	110	35	97	96	0	1.580	1.558	1.559	1.523	1.783	1.592	0.764	80	548	761	711	0.660	466	295	433	278	0
4	1	13	"PFL0017"	"L1_32"	14820	26720	110	347	330	114	71	73	16	95	95	0	269	268	81	117	120	18	91	90	0	1.816	1.715	1.782	1.631	2.286	1.718	0.667	80	535	428	410	0.861	276	152	259	151	0
4	2	13	"PFL0021"	"L1_42"	15010	26720	110	383	360	125	75	77	24	95	92	0	689	636	215	120	126	50	93	92	0	0.541	0.552	0.568	0.577	1.976	0.504	0.757	80	543	877	801	-0.885	308	569	285	516	0
4	3	13	"PFL0023"	"L1_45"	15210	26710	90	97	103	30	76	78	18	55	32	0	133	132	34	121	124	21	38	17	0	1.750	2.455	1.166	1.115	3.660	1.003	0.031	52	385	33	38	0.807	21	12	27	11	0
4	4	13	"PFL0026"	"L1_48"	15390	26730	120	106	105	24	73	75	17	72	48	0	165	167	41	116	118	19	78	60	0	0.673	0.627	0.691	0.656	3.263	0.470	0.228	120	564	82	83	-0.570	33	49	32	51	0
4	5	13	"PFL0028"	"L1_52"	15580	26720	120	97	99	22	69	71	14	72	47	0	193	193	47	112	113	16	90	87	0	0.346	0.370	0.385	0.378	3.235	0.267	0.253	120	506	109	111	-1.532	28	81	30	81	0
4	6	13	"PFL0030"	"L1_56"	15750	26720	110	258	256	64	70	73	15	98	98	0	238	236	62	112	116	20	95	90	0	1.492	1.500	1.523	1.573	1.908	1.466	0.712	80	505	314	310	0.577	188	126	186	124	0
4	7	13	"PFL0048"	"L1_89"	15970	26730	130	197	195	50	72	74	15	95	94	0	241	241	52	115	119	29	96	90	0	0.992	0.976	0.966	0.950	2.199	0.963	0.570	120	657	251	249	-0.011	125	126	123	126	0
4	8	13	"PFL0052"	"L1_94"	16150	26720	110	805	785	226	73	74	13	98	98	0	503	474	138	116	118	18	97	96	0	1.891	1.989	1.852	2.049	1.590	1.946	0.793	80	470	1119	1070	0.920	732	387	712	358	0
4	9	13	"PFL0055"	"L1_97"	16360	26730	120	682	622	251	72	75	14	96	94	0	576	527	191	116	118	17	94	91	0	1.326	1.338	1.317	1.111	3.207	1.398	0.740	120	558	1070	961	0.407	610	460	550	411	0
4	10	13	"PFL0057"	"L1_99"	16530	26730	110	129	130	34	71	73	16	90	77	0	225	225	62	112	115	17	95	92	0	0.513	0.522	0.551	0.556	2.289	0.398	0.423	80	474	171	172	-0.962	58	113	59	113	0
4	11	13	"PFL0059"	"L2_10"	16730	26730	120	288	275	90	72	73	15	95	94	0	321	311	98	112	115	19	92	88	0	1.033	1.020	1.024	1.048	2.405	1.010	0.719	120	552	425	402	0.048	216	209	203	199	0
4	12	13	"PFL0061"	"L2_104"	16920	26730	120	890	844	360	71	72	13	98	97	0	550	538	194	113	117	20	96	95	0	1.874	1.819	1.897	1.693	2.847	2.064	0.709	120	482	1256	1198	0.906	819	437	773	425	0
4	13	13	"PFL0082"	"L2_146"	17110	26730	120	652	585	211	70	72	17	100	96	0	774	714	240	114	116	20	96	95	0	0.882	0.858	0.867	0.856	2.724	0.844	0.779	120	476	1242	1115	-0.181	582	660	515	600	0
4	14	13	"PFL0084"	"L2_148"	17300	26720	150	82	84	19	71	73	14	41	19	0	113	114	24	114	116	19	16	4	0	-11.000	100000.000	0.875	0.854	3.630	0.219	0.008	156	538	10	13	Error	11	-1	13	0	-50
4	15	13	"PFL0086"	"L2_15"	17490	26730	130	779	725	224	72	72	14	99	97	0	940	872	256	111	113	17	97	97	0	0.853	0.858	0.839	0.807	1.920	0.827	0.839	120	554	1536	1414	-0.230	707	829	653	761	0
4	16	13	"PFL0089"	"L2_154"	17690	26730	120	115	122	37	69	73	24	79	48	0	150	152	39	108	149	591	0	0	0	1.095	1.205	1.056	1.030	2.863	1.043	0.270	120	559	88	97	0.131	46	42	53	44	0
4	17	13	"PFL0091"	"L2_158"	17880	26740	100	81	87	23	68	71	22	33	12	0	145	144	33	107	157	692	0	0	0	0.342	0.514	0.456	0.556	3.002	0.423	0.180	80	406	51	56	-1.547	13	38	19	37	0
4	18	13	"PFL0098"	"L2_172"	18050	26730	110	309	288	87	67	68	14	97	95	0	358	349	100	105	106	15	95	93	0	0.957	0.906	0.872	0.825	2.207	0.856	0.653	80	511	495	465	-0.064	242	253	221	244	0
4	19	13	"PFL0119"	"L2_203"	18260	26740	130	993	945	363	67	68	13	100	99	0	1329	1271	400	104	105	16	95	95	0	0.756	0.752	0.807	0.717	2.108	0.759	0.776	120	612	2151	2045	-0.404	926	1225	878	1167	0
4	20	13	"PFL0123"	"L2_210"	18440	26730	110	155	154	44	68	69	14	93	88	0	216	210	55	105	106	15	91	90	0	0.784	0.819	0.785	0.772	2.089	0.779	0.604	80	497	198	191	-0.351	87	111	86	105	0
4	21	13	"PFL0127"	"L2_216"	18630	26730	110	1429	1346	494	67	69	19	100	98	0	972	883	357	104	111	66	93	91	0	1.569	1.642	1.651	1.697	1.728	1.609	0.812	80	521	2230	2058	0.650	1362	868	1279	779	0
4	22	13	"PFL0129"	"L2_220"	18830	26730	110	243	234	71	68	71	20	96	90	0	625	576	189	106	111	51	92	90	0	0.337	0.353	0.345	0.344	2.358	0.296	0.698	80	570	694	636	-1.568	175	519	166	470	0
4	1	14	"PFL0131"	"L2_226"	14830	26910	120	132	135	36	69	70	13	92	89	0	184	190	54	115	116	17	87	79	0	0.913	0.880	0.837	0.912	2.505	0.721	0.435	120	591	132	141	-0.131	63	69	66	75	0
4	2	14	"PFL0133"	"L2_23"	15020	26920	120	89	89	18	71	74	23	37	4	0	201	195	51	118	123	51	69	32	0	0.217	0.234	0.282	0.258	2.809	0.387	0.444	120	521	101	95	-2.205	18	83	18	77	0
4	3	14	"PFM0391"	"M35930_11"	15200	26910	110	145	143	41	74	78	27	83	66	0	336	320	92	117	127	62	92	82	0	0.324	0.340	0.338	0.323	2.341	0.289	0.521	80	527	290	272	-1.625	71	219	69	203	0
4	4	14	"PFM0393"	"M35930_13"	15390	26910	110	109	108	27	71	73	17	75	56	0	192	189	48	112	119	42	81	43	0	0.475	0.481	0.478	0.410	2.420	0.345	0.303	80	488	118	114	-1.074	38	80	37	77	0
4	5	14	"PFM0395"	"M35930_4"	15600	26920	120	169	162	47	68	70	14	93	90	0	435	420	164	109	113	19	92	90	0	0.310	0.302	0.300	0.295	2.168	0.258	0.683	120	499	427	405	-1.691	101	326	94	311	0
4	6	14	"PFM0398"	"M35930_8"	15780	26920	110	97	99	24	69	70	14	71	48	0	386	380	118	112	115	21	93	91	0	0.102	0.112	0.122	0.109	2.373	0.096	0.355	80	426	302	298	-3.291	28	274	30	268	0
4	7	14	"PFM0400"	"M35935_1"	15970	26920	120	131	143	57	70	71	14	89	80	0	189	210	92	114	117	31	82	59	0	0.813	0.760	0.753	0.734	2.533	0.459	0.304	120	517	136	169	-0.298	61	75	73	96	0
4	8	14	"PFM0406"	"M364_1"	16160	26920	120	105	109	27	70	72	13	82	65	0	196	201	59	115	117	29	85	65	0	0.432	0.453	0.418	0.434	2.592	0.271	0.310	120	540	116	125	-1.211	35	81	39	86	0
4	9	14	"PFM0424"	"M36950_1"	16350	26920	120	346	334	95	72	73	13	96	95	0	272	263	70	114	116	16	94	90	0	1.734	1.758	1.735	1.824	2.097	1.748	0.716	120	526	432	411	0.794	274	158	262	149	0
4	10	14	"PFM0426"	"M3696_3"	16540	26920	110	151	150	43	74	75	14	91	90	0	255	251	69	114	116	20	92	88	0	0.546	0.555	0.531	0.551	1.780	0.477	0.564	80	494	218	213	-0.873	77	141	76	137	0
4	11	14	"PFM0431"	"M37116_3"	16740	26920	120	10162	8907	3538	75	76	14	100	100	0	7585	6395	2655	115	118	20	100	98	0	1.350	1.406	1.363	1.403	2.684	1.425	0.829	120	481	17557	15112	0.433	10087	7470	8832	6280	0
4	12	14	"PFM0433"	"M37145_2"	16930	26920	120	372	363	129	73	74	13	97	95	0	712	658	253	115	117	19	95	95	0	0.501	0.534	0.514	0.551	2.413	0.468	0.687	120	481	896	833	-0.998	299	597	290	543	0
4	13	14	"PFM0435"	"M37197_1"	17110	26920	120	380	372	140	70	71	12	95	95	0	239	235	70	115	116	18	89	85	0	2.500	2.517	2.478	2.388	2.170	2.707	0.632	120	466	434	422	1.322	310	124	302	120	0
4	14	14	"PFM0438"	"M37465_1"	17300	26910	150	86	89	27	70	72	13	53	26	0	115	116	24	115	115	16	21	7	0	100000.000	19.000	1.533	1.492	3.532	1.545	0.030	156	633	16	20	16.610	16	0	19	1	-50
4	15	14	"PFM0452"	"M37794_2"	17490	26920	110	155	157	43	71	72	14	95	91	0	449	425	121	112	115	16	97	95	0	0.249	0.275	0.258	0.259	1.764	0.223	0.628	80	474	421	399	-2.004	84	337	86	313	0
4	16	14	"PFM0454"	"M37794_6"	17690	26920	120	95	98	24	69	71	13	67	49	0	137	139	35	109	112	17	60	41	0	0.929	0.967	0.818	0.837	3.083	0.494	0.114	120	555	54	59	-0.107	26	28	29	30	0
4	17	14	"PFM0457"	"M37914_2"	17880	26920	120	497	483	192	68	69	12	97	95	0	342	336	134	108	109	15	90	90	0	1.833	1.820	1.839	1.640	2.171	1.822	0.695	120	512	663	643	0.874	429	234	415	228	0
4	18	14	"PFM0459"	"M38113_2"	18060	26920	110	177	176	49	68	69	15	91	91	0	438	424	124	105	107	16	96	95	0	0.327	0.339	0.350	0.384	2.638	0.281	0.634	80	492	442	427	-1.611	109	333	108	319	0
4	19	14	"PFM0461"	"M38127_1"	18260	26920	120	233	220	78	67	69	15	95	87	0	221	223	69	104	106	15	89	87	0	1.419	1.286	1.265	1.196	2.559	1.319	0.598	120	544	283	272	0.505	166	117	153	119	0
4	20	14	"PFM0464"	"M38218_2"	18440	26920	110	2765	2575	749	68	70	14	100	100	0	2305	2135	640	106	112	62	98	97	0	1.226	1.236	1.218	1.280	2.265	1.183	0.822	80	492	4896	4536	0.295	2697	2199	2507	2029	0
4	21	14	"PFM0486"	"M38941_8"	18640	26920	130	223	225	62	70	71	19	97	95	0	234	235	65	105	115	80	81	35	0	1.186	1.192	1.203	1.275	1.978	1.099	0.593	120	630	282	285	0.246	153	129	155	130	0
4	22	14	"PFM0489"	"M39036_2"	18810	26920	110	125	126	29	70	73	16	91	80	0	171	166	41	106	108	18	85	77	0	0.846	0.933	0.837	0.885	3.292	0.750	0.332	80	514	120	116	-0.241	55	65	56	60	0
4	1	15	"PFM0494"	"M39668_5"	14840	27100	120	156	157	49	68	70	17	90	85	0	238	229	77	113	114	15	90	84	0	0.704	0.767	0.769	0.752	2.438	0.643	0.517	120	596	213	205	-0.506	88	125	89	116	0
4	2	15	"PFM0503"	"M40983_1"	15040	27110	150	110	116	39	69	71	15	76	61	0	156	163	53	115	117	21	69	47	0	1.000	0.979	0.996	0.955	2.859	0.615	0.365	156	585	82	95	0.000	41	41	47	48	0
4	3	15	"PFM0505"	"M40983_3"	15220	27110	110	105	106	28	72	73	16	75	51	0	140	141	35	116	120	33	40	8	0	1.375	1.360	1.000	1.257	3.377	0.652	0.095	80	410	57	59	0.459	33	24	34	25	0
4	4	15	"PFM0508"	"M41041_1"	15410	27100	120	529	505	194	71	73	15	96	95	0	455	428	176	113	116	20	90	88	0	1.339	1.378	1.375	1.424	2.539	1.335	0.711	120	559	800	749	0.421	458	342	434	315	0
4	5	15	"PFN0062"	"N128_62"	15590	27090	150	72	76	22	68	70	13	26	10	0	116	125	43	110	113	19	26	12	0	0.667	0.533	0.708	0.661	3.683	0.287	0.109	156	580	10	23	-0.585	4	6	8	15	-50
4	6	15	"PFN0064"	"N128_64"	15780	27090	150	76	79	17	67	68	12	42	20	0	110	110	20	109	111	17	17	6	0	9.000	12.000	1.250	1.161	4.336	0.045	0.000	156	550	10	13	3.170	9	1	12	1	-50
4	7	15	"PFN0066"	"N128_68"	15970	27100	110	129	132	38	67	69	13	87	82	0	192	186	48	110	111	15	88	85	0	0.756	0.855	0.765	0.745	2.033	0.608	0.426	80	416	144	141	-0.403	62	82	65	76	0
4	8	15	"PFN0069"	"N128_71"	16160	27100	110	105	106	24	69	70	14	88	61	0	235	231	64	112	114	17	92	91	0	0.293	0.311	0.282	0.302	2.676	0.181	0.205	80	479	159	156	-1.773	36	123	37	119	0
4	9	15	"PFN0071"	"N128_73"	16350	27100	110	110	111	25	70	71	15	87	65	0	153	149	35	112	113	16	76	62	0	0.976	1.108	0.913	0.928	2.930	0.841	0.224	80	482	81	78	-0.036	40	41	41	37	0
4	10	15	"PFN0074"	"N128_76"	16550	27100	110	201	196	60	72	73	14	92	88	0	226	221	70	115	117	21	90	82	0	1.162	1.170	1.197	1.079	2.317	1.113	0.585	80	478	240	230	0.217	129	111	124	106	0
4	11	15	"PFN0092"	"N129_12"	16730	27090	150	85	111	65	76	79	18	39	26	0	124	146	63	119	121	23	32	21	0	1.800	1.296	1.010	0.910	3.946	0.975	0.522	156	663	14	62	0.848	9	5	35	27	-50
4	12	15	"PFN0094"	"N129_14"	16930	27110	120	389	364	145	76	78	19	94	90	0	330	314	108	118	120	18	92	88	0	1.476	1.469	1.441	1.387	2.574	1.515	0.679	120	507	525	484	0.562	313	212	288	196	0
4	13	15	"PFN0096"	"N129_17"	17120	27110	130	101	105	30	73	75	14	75	45	0	169	186	102	117	119	18	84	66	0	0.538	0.464	0.486	0.460	3.121	0.166	0.139	120	569	80	101	-0.893	28	52	32	69	0
4	14	15	"PFN0098"	"N129_22"	17310	27110	100	613	579	202	71	73	13	98	96	0	836	768	283	115	117	16	95	92	0	0.752	0.778	0.756	0.793	1.933	0.729	0.791	80	420	1263	1161	-0.412	542	721	508	653	0
4	15	15	"PFN0100"	"N129_33"	17490	27110	110	115	114	27	71	72	13	85	73	0	495	450	139	116	118	20	92	92	0	0.116	0.129	0.138	0.135	2.999	0.101	0.437	80	534	423	377	-3.107	44	379	43	334	0
4	16	15	"PFN0102"	"N129_38"	17700	27110	110	106	111	30	70	72	14	85	61	0	139	136	32	113	114	19	56	28	0	1.385	1.783	1.217	1.339	3.503	1.164	0.119	80	480	62	64	0.469	36	26	41	23	0
4	17	15	"PFN0119"	"N130_21"	17880	27110	130	119	120	28	70	71	13	90	80	0	159	161	38	109	110	15	83	71	0	0.980	0.962	0.904	1.007	3.092	0.818	0.302	120	568	99	102	-0.029	49	50	50	52	0
4	18	15	"PFN0121"	"N130_25"	18060	27110	110	145	145	35	69	71	13	93	92	0	183	177	45	107	110	15	87	85	0	1.000	1.086	1.058	1.093	2.907	0.934	0.485	80	502	152	146	0.000	76	76	76	70	0
4	19	15	"PFN0124"	"N130_29"	18260	27110	110	145	144	38	68	69	12	95	91	0	316	312	81	106	109	16	97	96	0	0.367	0.369	0.370	0.376	2.330	0.298	0.586	80	491	287	282	-1.447	77	210	76	206	0
4	20	15	"PFN0127"	"N130_35"	18440	27110	110	271	263	77	69	70	13	97	96	0	213	213	62	106	111	47	82	56	0	1.888	1.813	1.723	1.991	2.466	1.926	0.596	80	526	309	301	0.917	202	107	194	107	0
4	21	15	"PFN0130"	"N130_4"	18640	27110	110	1250	1155	436	69	70	14	100	98	0	1096	1033	361	105	108	18	96	96	0	1.192	1.170	1.186	1.064	2.326	1.116	0.747	80	503	2172	2014	0.253	1181	991	1086	928	0
4	22	15	"PFN0132"	"N130_41"	18830	27110	110	153	154	43	70	72	14	91	88	0	202	201	54	108	110	18	92	88	0	0.883	0.903	0.792	0.785	2.353	0.810	0.496	80	560	177	177	-0.180	83	94	84	93	0
4	1	16	"PFN0149"	"N131_17"	14830	27290	110	127	130	33	69	70	13	93	85	0	273	258	64	112	114	19	95	92	0	0.360	0.418	0.377	0.371	2.079	0.345	0.545	80	500	219	207	-1.473	58	161	61	146	0
4	2	16	"PFN0153"	"N131_27"	15020	27290	120	684	614	246	71	72	15	96	94	0	630	567	242	114	117	22	91	90	0	1.188	1.199	1.199	1.204	2.361	1.160	0.811	120	468	1129	996	0.249	613	516	543	453	0
4	3	16	"PFN0155"	"N131_4"	15210	27280	150	82	83	18	73	75	15	32	12	0	112	113	22	118	120	21	8	1	0	-1.500	-2.000	0.833	0.889	3.870	0.151	0.012	156	563	3	5	Error	9	-6	10	-5	-50
4	4	16	"PFN0157"	"N131_5"	15370	27300	90	100	98	20	77	79	17	61	26	0	123	123	24	119	121	21	17	3	0	5.750	5.250	1.188	1.160	3.835	0.176	0.003	52	311	27	25	2.524	23	4	21	4	0
4	5	16	"PFN0159"	"N131_52"	15600	27290	120	1233	1124	400	71	74	16	99	98	0	1368	1251	497	113	117	39	93	92	0	0.926	0.925	0.910	0.932	2.514	0.887	0.796	120	592	2417	2191	-0.111	1162	1255	1053	1138	0
4	6	16	"PFN0164"	"N132_101"	15790	27290	120	1093	1024	356	68	70	12	99	98	0	869	795	292	109	111	16	96	93	0	1.349	1.394	1.347	1.429	2.189	1.397	0.799	120	484	1785	1642	0.432	1025	760	956	686	0
4	7	16	"PFN0559"	"N143_59"	15970	27280	150	74	77	17	68	70	13	30	13	0	104	104	18	109	111	17	8	3	0	-1.200	-1.800	0.866	0.923	3.933	29.574	0.000	156	648	1	4	Error	6	-5	9	-5	-50
4	8	16	"PFN0564"	"N143_71"	16170	27290	120	233	220	76	69	70	14	92	90	0	341	326	111	111	112	16	93	91	0	0.713	0.702	0.713	0.661	2.139	0.662	0.725	120	575	394	366	-0.488	164	230	151	215	0
4	9	16	"PFN0566"	"N143_9"	16370	27270	110	86	90	23	71	74	15	47	18	0	115	118	27	113	115	18	28	12	0	7.500	3.800	0.679	0.754	4.002	0.656	0.024	80	484	17	24	2.907	15	2	19	5	0
4	10	16	"PFN0576"	"N145_12"	16530	27290	110	483	459	166	76	81	36	95	92	0	818	775	265	118	130	86	95	91	0	0.581	0.583	0.585	0.584	2.407	0.548	0.799	80	496	1107	1040	-0.782	407	700	383	657	0
4	11	16	"PFN0578"	"N145_20"	16730	27290	110	675	603	219	82	87	36	95	92	0	1004	919	317	123	139	96	95	92	0	0.673	0.655	0.679	0.640	1.920	0.613	0.794	80	520	1474	1317	-0.571	593	881	521	796	0
4	12	16	"PFN0580"	"N145_23"	16920	27290	110	42157	39415	12792	86	100	152	100	100	0	25862	22610	8292	123	226	1220	96	95	0	1.635	1.749	1.661	1.859	1.930	1.754	0.844	80	493	67810	61816	0.709	42071	25739	39329	22487	0
4	13	16	"PFN0603"	"N147_10"	17120	27300	120	279	270	91	78	91	146	70	10	0	259	246	73	121	208	1165	0	0	0	1.457	1.536	1.460	1.471	2.709	1.544	0.618	120	541	339	317	0.543	201	138	192	125	0
4	14	16	"PFN0605"	"N147_13"	17310	27300	120	710	645	246	74	76	16	95	94	0	746	675	264	116	117	17	98	96	0	1.010	1.021	0.974	0.998	2.406	0.998	0.819	120	547	1266	1130	0.014	636	630	571	559	0
4	15	16	"PFN0610"	"N147_2"	17500	27300	110	245	239	68	73	75	16	95	93	0	311	303	80	114	116	17	93	92	0	0.873	0.878	0.878	0.779	1.945	0.825	0.654	80	503	369	355	-0.196	172	197	166	189	0
4	16	16	"PFN0612"	"N147_24"	17690	27300	120	125	130	35	73	74	14	89	77	0	155	155	39	112	114	16	75	60	0	1.209	1.326	1.137	1.178	3.211	1.167	0.270	120	541	95	100	0.274	52	43	57	43	0
4	17	16	"PFN0615"	"N147_4"	17880	27300	120	208	202	61	72	73	13	95	90	0	242	233	69	111	112	16	89	85	0	1.038	1.066	0.937	1.001	2.107	0.994	0.612	120	500	267	252	0.054	136	131	130	122	0
4	18	16	"PFN0617"	"N148_1"	18070	27310	130	184	179	49	69	71	13	95	93	0	179	176	42	109	111	15	90	80	0	1.643	1.642	1.616	1.645	2.231	1.644	0.479	120	585	185	177	0.716	115	70	110	67	0
4	19	16	"PFN0640"	"N149_7"	18270	27300	120	188	179	58	69	70	13	92	90	0	204	198	55	108	109	16	85	82	0	1.240	1.222	1.194	1.255	2.162	1.205	0.578	120	549	215	200	0.310	119	96	110	90	0
4	20	16	"PFN0642"	"N150_10"	18440	27300	110	731	687	217	69	71	15	100	98	0	408	418	124	107	110	18	96	95	0	2.199	1.987	2.067	1.941	1.857	2.058	0.739	80	464	963	929	1.137	662	301	618	311	0
4	21	16	"PFN0645"	"N150_15"	18630	27300	120	424	406	148	68	70	15	99	99	0	282	283	103	106	108	16	90	87	0	2.023	1.910	1.893	1.986	2.462	1.928	0.709	120	575	532	515	1.016	356	176	338	177	0
4	22	16	"PFN0647"	"N150_19"	18830	27300	110	144	147	37	70	72	16	97	95	0	240	238	66	108	109	15	95	92	0	0.561	0.592	0.543	0.625	2.466	0.438	0.529	80	539	206	207	-0.835	74	132	77	130	0
4	1	17	"PFN0649"	"N150_27"	14840	27480	120	951	861	348	70	72	14	98	98	0	926	835	343	115	117	19	93	91	0	1.086	1.099	1.141	1.093	2.551	1.084	0.767	120	608	1692	1511	0.119	881	811	791	720	0
4	2	17	"PFN0652"	"N150_32"	15030	27480	130	270	271	78	72	74	14	97	96	0	309	300	97	115	117	18	91	89	0	1.021	1.076	1.118	1.122	2.163	0.981	0.670	120	545	392	384	0.029	198	194	199	185	0
4	3	17	"PFN0668"	"N150_62"	15220	27480	120	104	105	27	75	76	14	69	50	0	152	160	49	117	119	19	69	46	0	0.829	0.698	0.672	0.598	3.236	0.378	0.188	120	460	64	73	-0.271	29	35	30	43	0
4	4	17	"PFN0670"	"N150_65"	15400	27470	150	77	82	30	76	79	17	19	5	0	114	116	31	119	122	38	5	0	0	-0.200	-2.000	0.500	0.577	3.815	0.107	0.001	156	657	-4	3	Error	1	-5	6	-3	-50
4	5	17	"PFN0672"	"N150_68"	15600	27480	110	133	132	33	74	75	15	88	78	0	935	864	278	118	121	43	97	95	0	0.072	0.078	0.076	0.073	2.005	0.067	0.563	80	463	876	804	-3.792	59	817	58	746	0
4	6	17	"PFN0674"	"N150_71"	15780	27480	110	121	121	37	73	75	15	82	68	0	429	423	130	115	119	22	95	92	0	0.153	0.156	0.161	0.146	2.095	0.130	0.473	80	507	362	356	-2.710	48	314	48	308	0
4	7	17	"PFN0676"	"N150_75"	15990	27480	130	114	115	29	73	74	15	82	65	0	281	273	75	116	118	20	95	93	0	0.248	0.268	0.276	0.258	2.539	0.231	0.399	120	629	206	199	-2.009	41	165	42	157	0
4	8	17	"PFN0678"	"N150_78"	16160	27480	110	470	429	143	71	72	14	98	97	0	332	314	101	113	117	43	92	87	0	1.822	1.781	1.789	1.617	2.141	1.778	0.660	80	436	618	559	0.865	399	219	358	201	0
4	9	17	"PFN0783"	"N157_18"	16340	27480	110	226	227	54	74	76	15	96	96	0	244	235	61	116	121	42	88	78	0	1.188	1.286	1.252	1.334	2.211	1.163	0.620	80	517	280	272	0.248	152	128	153	119	0
4	10	17	"PFN0789"	"N157_41"	16540	27490	120	144	146	41	79	81	20	86	71	0	376	353	110	121	127	59	91	81	0	0.255	0.289	0.281	0.278	2.126	0.251	0.564	120	596	320	299	-1.972	65	255	67	232	0
4	11	17	"PFN0807"	"N159_20"	16740	27480	110	251	238	74	81	83	17	93	90	0	944	866	295	124	129	47	96	95	0	0.207	0.212	0.220	0.204	1.926	0.180	0.720	80	464	990	899	-2.270	170	820	157	742	0
4	12	17	"PFN0836"	"N163_1"	16920	27480	110	306	293	93	82	93	143	80	17	0	625	570	206	124	190	1056	0	0	0	0.447	0.473	0.466	0.498	2.173	0.387	0.669	80	516	725	657	-1.161	224	501	211	446	0
4	13	17	"PFN0840"	"N164_1"	17110	27480	110	3444	3111	1126	81	90	83	97	96	0	1518	1362	692	122	137	128	92	86	0	2.409	2.444	2.362	2.775	2.425	2.424	0.762	80	516	4759	4270	1.268	3363	1396	3030	1240	0
4	14	17	"PFN0849"	"N165_2"	17300	27480	110	1295	1212	342	81	90	82	96	95	0	811	746	248	120	135	128	92	88	0	1.757	1.807	1.774	1.866	1.884	1.810	0.827	80	524	1905	1757	0.813	1214	691	1131	626	0
4	15	17	"PFN0935"	"N181_4"	17520	27500	110	107	110	30	78	81	19	58	37	0	136	131	33	116	118	19	50	21	0	1.450	2.133	0.989	1.108	4.263	1.360	0.066	80	490	49	47	0.536	29	20	32	15	0
4	16	17	"PFN0929"	"N181_18"	17690	27490	120	1265	1149	508	76	77	15	98	96	0	825	759	309	115	117	17	95	95	0	1.675	1.666	1.668	1.555	2.658	1.753	0.798	120	493	1899	1717	0.744	1189	710	1073	644	0
4	17	17	"PFN0946"	"N185_14"	17880	27490	120	899	812	352	76	78	18	97	95	0	730	679	263	114	118	27	96	93	0	1.336	1.303	1.376	1.225	2.780	1.368	0.767	120	465	1439	1301	0.418	823	616	736	565	0
4	18	17	"PFN0382"	"N137_2"	18070	27490	120	1907	1716	783	72	73	15	99	96	0	1032	905	382	110	112	15	95	95	0	1.990	2.068	2.085	1.864	2.605	2.198	0.771	120	455	2757	2439	0.993	1835	922	1644	795	0
4	19	17	"PFL0032"	"L1_63"	18260	27490	110	166	158	50	71	72	14	86	85	0	333	313	113	110	114	30	91	85	0	0.426	0.429	0.383	0.399	2.157	0.295	0.522	80	503	318	290	-1.231	95	223	87	203	0
4	20	17	"PFL0051"	"L1_92"	18450	27490	110	458	432	170	71	76	33	92	90	0	564	509	185	110	124	73	87	87	0	0.852	0.905	0.885	0.858	2.689	0.850	0.732	80	432	841	760	-0.230	387	454	361	399	0
4	21	17	"PFL0093"	"L2_163"	18630	27490	130	120	122	30	70	75	34	67	26	0	153	154	35	107	117	62	31	3	0	1.087	1.106	0.979	1.065	2.713	0.692	0.413	120	529	96	99	0.120	50	46	52	47	0
4	22	17	"PFL0100"	"L2_176"	18820	27490	120	2133	1915	760	70	71	14	100	100	0	1521	1340	540	107	108	16	95	94	0	1.459	1.496	1.509	1.525	2.680	1.539	0.804	120	565	3477	3078	0.545	2063	1414	1845	1233	0
4	1	18	"PFL0105"	"L2_187"	14830	27660	110	15148	12909	5388	72	105	364	97	97	0	15357	12776	5703	121	260	1346	90	87	0	0.989	1.014	0.963	1.108	2.485	0.977	0.819	80	527	30312	25492	-0.015	15076	15236	12837	12655	0
4	2	18	"PFL0107"	"L2_190"	15030	27670	130	212	206	60	77	109	357	0	0	0	311	295	87	122	259	1322	0	0	0	0.714	0.746	0.700	0.683	1.909	0.283	0.704	120	546	324	302	-0.485	135	189	129	173	0
4	3	18	"PFL0118"	"L2_202"	15230	27670	120	144	143	40	81	83	18	84	77	0	330	316	116	124	128	22	88	87	0	0.306	0.323	0.313	0.320	2.582	0.238	0.411	120	517	269	254	-1.709	63	206	62	192	0
4	4	18	"PFL0126"	"L2_215"	15410	27670	120	819	747	295	83	85	18	97	96	0	637	589	212	125	129	23	97	95	0	1.438	1.431	1.468	1.454	2.573	1.499	0.762	120	488	1248	1128	0.524	736	512	664	464	0
4	5	18	"PFJ0334"	"J326_1"	15600	27670	120	8569	7959	3273	79	81	17	100	100	0	5248	4675	1829	123	126	21	97	97	0	1.657	1.731	1.711	1.730	2.791	1.881	0.767	120	473	13615	12432	0.728	8490	5125	7880	4552	0
4	6	18	"PFJ0360"	"J352_5"	15780	27670	110	410	382	136	79	82	18	93	92	0	775	721	237	126	128	22	96	95	0	0.510	0.509	0.499	0.476	2.062	0.448	0.757	80	528	980	898	-0.971	331	649	303	595	0
4	7	18	"PFJ0381"	"J38_18"	16000	27670	80	111	113	23	76	79	17	75	51	0	149	155	44	122	123	18	59	36	0	1.296	1.121	0.956	0.983	2.898	0.448	0.111	52	278	62	70	0.374	35	27	37	33	0
4	8	18	"PFJ0399"	"J43_10"	16170	27670	130	102	107	25	71	72	14	85	55	0	200	200	49	116	118	39	81	55	0	0.369	0.429	0.418	0.406	2.909	0.302	0.255	120	555	115	120	-1.438	31	84	36	84	0
4	9	18	"PFJ0409"	"J43_23"	16360	27670	120	387	371	151	74	76	22	93	92	0	536	504	194	119	123	42	88	85	0	0.751	0.771	0.750	0.799	3.068	0.731	0.652	120	481	730	682	-0.414	313	417	297	385	0
4	10	18	"PFJ0430"	"J478_10"	16540	27670	110	1928	1855	749	81	83	23	100	100	0	1873	1745	598	123	129	49	95	95	0	1.055	1.094	1.083	1.025	2.409	1.058	0.800	80	384	3597	3396	0.078	1847	1750	1774	1622	0
4	11	18	"PFJ0226"	"J227_1"	16730	27660	150	105	107	29	81	83	17	58	36	0	134	137	32	124	128	41	16	3	0	2.400	2.000	1.254	1.264	2.638	0.162	0.041	156	626	34	39	1.263	24	10	26	13	-50
4	12	18	"PFJ0237"	"J232_2"	16920	27670	110	117	118	33	80	82	17	72	51	0	193	188	49	124	126	20	82	75	0	0.536	0.594	0.627	0.507	2.827	0.429	0.274	80	515	106	102	-0.899	37	69	38	64	0
4	13	18	"PFJ0256"	"J245_7"	17120	27680	90	101	100	28	79	81	15	59	38	0	168	160	44	125	127	23	69	44	0	0.512	0.600	0.719	0.621	3.342	0.354	0.081	52	384	65	56	-0.967	22	43	21	35	0
4	14	18	"PFJ0284"	"J269_5"	17300	27670	110	1254	1081	433	80	82	21	97	95	0	1334	1141	468	125	134	63	92	92	0	0.971	0.985	0.986	0.913	2.715	0.936	0.761	80	524	2383	2017	-0.042	1174	1209	1001	1016	0
4	15	18	"PFJ0315"	"J2975_2"	17500	27680	120	706	637	256	78	80	18	97	95	0	589	535	197	122	131	62	90	86	0	1.345	1.354	1.348	1.280	2.545	1.394	0.783	120	534	1095	972	0.427	628	467	559	413	0
4	16	18	"PFJ0365"	"J378_1"	17680	27680	120	472	438	153	79	83	21	96	93	0	1142	1058	373	120	124	27	97	95	0	0.385	0.383	0.373	0.389	2.659	0.350	0.763	120	566	1415	1297	-1.379	393	1022	359	938	0
4	17	18	"PFK0117"	"Km799_7"	17940	27660	150	92	105	53	79	84	22	39	19	0	124	141	102	118	121	27	23	11	0	2.167	1.130	1.303	1.191	4.000	0.119	0.022	156	586	19	49	1.115	13	6	26	23	-50
4	18	18	"PFK0142"	"Kn10286_1"	18070	27680	120	512	448	195	77	79	17	96	91	0	540	489	189	116	118	19	90	88	0	1.026	0.995	1.007	0.953	2.939	1.001	0.745	120	418	859	744	0.037	435	424	371	373	0
4	19	18	"PFK0175"	"Kn1239_1"	18250	27690	110	117	121	29	76	77	16	88	61	0	143	141	27	116	118	20	58	22	0	1.519	1.800	1.614	1.683	3.428	1.281	0.084	80	446	68	70	0.603	41	27	45	25	0
4	20	18	"PFK0203"	"Kn1453_6"	18440	27660	150	90	90	22	74	78	31	18	3	0	115	117	22	115	124	60	0	0	0	100000.000	8.000	0.765	0.878	4.125	0.141	0.064	156	673	16	18	16.610	16	0	16	2	-50
4	21	18	"PFK0250"	"Kn2004_3"	18630	27680	120	342	330	123	72	74	26	95	93	0	330	313	117	110	118	64	84	76	0	1.227	1.271	1.223	1.231	2.550	1.243	0.699	120	465	490	461	0.295	270	220	258	203	0
4	22	18	"PFK0277"	"Kn2223_1"	18820	27670	150	79	83	20	70	71	17	35	14	0	114	114	23	110	114	50	1	0	0	2.250	3.250	0.923	1.115	3.755	0.039	0.006	156	775	13	17	1.170	9	4	13	4	-50
4	1	19	"PFK0478"	"Kn610_1"	14820	27860	110	225	223	73	73	76	33	91	88	0	547	533	189	124	162	730	2	0	0	0.359	0.367	0.344	0.334	1.987	0.325	0.694	80	515	575	559	-1.477	152	423	150	409	0
4	2	19	"PFK0517"	"Kn8027_1"	15020	27840	150	97	100	24	77	102	315	0	0	0	127	128	29	127	233	1166	0	0	0	100000.000	23.000	1.230	1.042	4.939	0.569	0.021	156	703	20	24	16.610	20	0	23	1	-50
4	3	19	"PFK0524"	"Kn836_1"	15210	27860	110	142	140	40	80	81	16	85	73	0	177	177	48	128	132	22	75	53	0	1.265	1.224	1.169	1.079	2.544	0.923	0.332	80	452	111	109	0.339	62	49	60	49	0
4	4	19	"PFK0554"	"Kn962_1"	15390	27860	110	154	153	48	83	85	18	85	76	0	259	252	84	134	136	23	85	83	0	0.568	0.593	0.579	0.544	2.321	0.458	0.456	80	468	196	188	-0.816	71	125	70	118	0
4	5	19	"PFK0701"	"Ks15_2"	15590	27840	150	85	87	19	80	83	18	22	5	0	119	121	26	131	134	22	9	2	0	-0.417	-0.700	0.432	0.577	3.066	0.157	0.005	156	596	-7	-3	Error	5	-12	7	-10	-50
4	6	19	"PFK0743"	"Ks196_1"	15780	27860	100	109	108	27	78	80	16	66	45	0	136	142	41	128	132	22	37	21	0	3.875	2.143	1.000	1.017	3.658	0.637	0.115	80	406	39	44	1.954	31	8	30	14	0
4	7	19	"PFK1214"	"Ks82_7"	15970	27840	150	93	94	20	77	79	17	47	23	0	129	132	28	127	131	24	21	8	0	8.000	3.400	0.935	0.866	4.185	0.353	0.043	156	660	18	22	3.000	16	2	17	5	-50
4	8	19	"PFK1273"	"Ks97_17"	16150	27870	150	87	90	19	73	83	53	3	0	0	129	133	30	130	153	117	0	0	0	-14.000	5.667	0.818	0.796	3.891	0.227	0.041	156	550	13	20	Error	14	-1	17	3	-50
4	9	19	"PFK0237"	"Kn1802_2"	16350	27850	150	101	104	27	74	84	55	18	0	0	137	138	25	132	155	118	0	0	0	5.400	5.000	1.760	1.714	3.610	0.423	0.737	156	576	32	36	2.433	27	5	30	6	-50
4	10	19	"PFK0352"	"Kn3360_1"	16540	27850	150	93	94	22	75	77	21	44	11	0	130	134	43	130	136	44	6	0	0	100000.000	4.750	0.873	0.927	3.563	0.118	0.021	156	587	18	23	16.610	18	0	19	4	-50
4	11	19	"PFK0401"	"Kn4252_4"	16730	27850	150	93	97	24	77	79	16	48	27	0	131	131	30	128	132	41	9	0	0	5.333	6.667	1.104	1.157	4.060	0.451	0.031	156	626	19	23	2.415	16	3	20	3	-50
4	12	19	"PFK0571"	"Ks101_8"	16920	27860	110	113	113	30	79	81	15	73	53	0	245	233	67	129	131	22	87	87	0	0.293	0.327	0.324	0.291	2.307	0.190	0.178	80	432	150	138	-1.771	34	116	34	104	0
4	13	19	"PFBL B0018"	"oPFBLOB0018"	17100	27860	120	141	137	41	79	81	16	81	75	0	443	397	165	134	137	24	82	80	0	0.201	0.221	0.207	0.220	2.272	0.171	0.494	120	571	371	321	-2.317	62	309	58	263	0
4	14	19	"PFM60469"	"oPFM60469"	17290	27860	110	24895	21959	8205	81	85	24	100	100	0	21000	18622	6076	136	159	257	98	96	0	1.189	1.183	1.192	1.188	2.492	1.182	0.821	80	510	45678	40364	0.250	24814	20864	21878	18486	0
4	15	19	"PFB0683"	"oPFB0683"	17480	27860	110	301	302	114	81	85	24	91	90	0	283	286	85	128	151	265	7	0	0	1.419	1.399	1.425	1.245	2.209	1.384	0.674	80	469	375	379	0.505	220	155	221	158	0
4	16	19	"PFG0004"	"oPFG0004"	17690	27870	110	226	220	71	78	79	16	95	92	0	396	369	125	119	123	21	91	88	0	0.534	0.568	0.553	0.612	2.237	0.526	0.709	80	486	425	392	-0.904	148	277	142	250	0
4	17	19	"PFC0763"	"oPFC0763"	17870	27850	150	87	89	21	79	83	21	19	6	0	114	117	26	117	121	19	18	7	0	-2.667	100000.000	0.763	0.796	3.956	0.408	0.008	156	711	5	10	Error	8	-3	10	0	-50
4	18	19	"PFL0014"	"oPFL0014"	18060	27860	110	613	579	198	81	84	19	98	96	0	762	713	241	119	121	19	98	98	0	0.827	0.838	0.804	0.835	1.810	0.755	0.769	80	450	1175	1092	-0.273	532	643	498	594	0
4	19	19	"PFM60471"	"oPFM60471"	18250	27870	120	39093	35779	11901	79	82	19	100	100	0	10572	9575	3085	120	122	19	100	100	0	3.733	3.776	3.786	3.777	1.805	3.963	0.868	120	570	49466	45155	1.900	39014	10452	35700	9455	0
4	20	19	"PFL0019"	"oPFL0019"	18440	27860	110	2381	2166	731	74	78	27	98	98	0	1073	922	377	117	123	58	92	90	0	2.413	2.599	2.415	2.857	2.390	2.614	0.786	80	507	3263	2897	1.271	2307	956	2092	805	0
4	21	19	"PFG0007"	"oPFG0007"	18640	27870	120	797	746	305	72	75	29	98	96	0	479	452	173	115	123	77	85	82	0	1.992	2.000	2.005	1.924	2.183	2.124	0.748	120	571	1089	1011	0.994	725	364	674	337	0
4	22	19	"PFI17638"	"oPFI17638"	18830	27870	120	11813	10407	4685	71	72	18	100	100	0	3866	3348	1467	117	120	55	95	93	0	3.132	3.199	3.158	2.958	2.431	3.464	0.830	120	602	15491	13567	1.647	11742	3749	10336	3231	0
4	1	20	"PFBL B0024"	"oPFBLOB0024"	14830	28050	120	855	762	298	73	75	14	99	98	0	607	571	210	130	131	19	96	95	0	1.639	1.562	1.496	1.551	2.539	1.619	0.782	120	613	1259	1130	0.713	782	477	689	441	0
4	2	20	"PFBL B0025"	"oPFBLOB0025"	15030	28050	120	121	126	36	74	75	14	86	75	0	211	208	54	130	132	20	85	78	0	0.580	0.667	0.622	0.621	2.178	0.537	0.332	120	563	128	130	-0.785	47	81	52	78	0
4	3	20	"PFN0253"	"oPFN0253"	15220	28050	120	250	241	83	74	76	16	93	90	0	330	310	103	133	135	21	90	85	0	0.893	0.944	0.880	0.870	2.311	0.896	0.644	120	555	373	344	-0.163	176	197	167	177	0
4	4	20	"PFL0021"	"oPFL0021"	15410	28050	120	860	781	349	76	78	15	95	93	0	839	764	326	134	137	21	92	90	0	1.112	1.119	1.087	0.971	2.792	1.139	0.760	120	525	1489	1335	0.153	784	705	705	630	0
4	5	20	"PFF72416"	"oPFF72416"	15590	28030	150	82	84	17	77	79	16	25	5	0	145	143	29	135	137	22	26	6	0	0.500	0.875	0.707	0.715	3.413	0.069	0.004	156	668	15	15	-1.000	5	10	7	8	-50
4	6	20	"PFI17640"	"oPFI17640"	15780	28050	120	171	170	51	77	78	17	92	88	0	254	245	71	135	139	24	88	83	0	0.790	0.845	0.733	0.790	2.189	0.721	0.427	120	552	213	203	-0.340	94	119	93	110	0
4	7	20	"PFK12891"	"oPFK12891"	15980	28050	120	474	458	192	75	76	15	95	95	0	426	409	144	135	139	26	91	88	0	1.371	1.398	1.377	1.326	2.894	1.526	0.654	120	533	690	657	0.455	399	291	383	274	0
4	8	20	"PFJ12782"	"oPFJ12782"	16160	28050	120	19385	19164	10202	73	77	22	100	100	0	47117	40579	21742	142	152	52	100	98	5	0.411	0.472	0.444	0.567	4.078	0.424	0.769	120	499	66287	59528	-1.282	19312	46975	19091	40437	0
4	9	20	"PFL0025"	"oPFL0025"	16360	28060	130	352	368	183	73	82	52	88	82	0	797	822	386	144	165	115	92	90	0	0.427	0.435	0.450	0.386	2.483	0.428	0.798	120	600	932	973	-1.227	279	653	295	678	0
4	10	20	"PFF72418"	"oPFF72418"	16530	28050	110	976	878	325	70	71	13	100	98	0	2003	1794	622	134	139	37	96	96	0	0.485	0.487	0.487	0.442	2.210	0.447	0.788	80	485	2775	2468	-1.045	906	1869	808	1660	0
4	11	20	"PFC0772"	"oPFC0772"	16730	28050	110	256	237	72	70	72	14	93	92	0	516	493	143	130	134	38	92	91	0	0.482	0.460	0.478	0.448	1.807	0.401	0.669	80	408	572	530	-1.053	186	386	167	363	0
4	12	20	"PFA32028"	"oPFA32028"	16910	28050	150	87	90	22	72	74	15	47	28	0	173	175	38	133	137	29	61	28	0	0.375	0.429	0.435	0.480	2.979	0.155	0.051	156	685	55	60	-1.415	15	40	18	42	-50
4	13	20	"PFI17641"	"oPFI17641"	17110	28050	110	1502	1367	524	74	74	14	98	98	0	1892	1637	682	147	153	60	93	93	0	0.818	0.868	0.847	0.917	2.652	0.804	0.809	80	511	3173	2783	-0.289	1428	1745	1293	1490	0
4	14	20	"PFL0027"	"oPFL0027"	17300	28050	110	539	502	152	75	76	17	98	97	0	443	405	122	146	164	226	72	1	0	1.562	1.649	1.541	1.672	2.099	1.634	0.742	80	498	761	686	0.644	464	297	427	259	0
4	15	20	"PFK12903"	"oPFK12903"	17480	28040	150	107	107	31	75	77	19	64	41	0	144	149	35	128	144	210	0	0	0	2.000	1.524	1.083	1.220	4.537	0.609	0.065	156	752	48	53	1.000	32	16	32	21	-50
4	16	20	"PFI17664"	"oPFI17664"	17660	28060	110	583	525	194	73	76	25	96	95	0	369	342	109	117	123	34	90	87	0	2.024	2.009	1.981	1.894	2.588	2.187	0.684	80	494	762	677	1.017	510	252	452	225	0
4	17	20	"PFH0013"	"oPFH0013"	17860	28060	110	731	691	261	73	77	25	97	95	0	463	431	139	116	122	34	95	92	0	1.896	1.962	1.935	1.847	2.218	2.020	0.731	80	533	1005	933	0.923	658	347	618	315	0
4	18	20	"PFD66991"	"oPFD66991"	18040	28060	110	375	355	116	74	76	15	97	96	0	430	402	124	115	119	23	93	91	0	0.956	0.979	0.974	0.893	2.178	0.942	0.736	80	527	616	568	-0.066	301	315	281	287	0
4	19	20	"PFM60502"	"oPFM60502"	18230	28060	110	1148	1063	386	74	76	15	100	100	0	734	662	246	117	121	36	95	93	0	1.741	1.815	1.710	1.812	2.078	1.726	0.748	80	527	1691	1534	0.800	1074	617	989	545	0
4	20	20	"PFI17667"	"oPFI17667"	18440	28070	110	193	189	56	70	72	13	95	91	0	383	358	112	113	116	28	92	88	0	0.456	0.486	0.465	0.472	2.083	0.390	0.618	80	522	393	364	-1.134	123	270	119	245	0
4	21	20	"PFF72456"	"oPFF72456"	18610	28070	110	420	394	147	70	77	47	93	86	0	349	321	109	112	120	49	90	83	0	1.477	1.550	1.452	1.413	2.175	1.544	0.701	80	495	587	533	0.562	350	237	324	209	0
4	22	20	"PFI17668"	"oPFI17668"	18820	28070	110	155	153	44	69	75	43	81	50	0	275	271	85	113	119	44	90	83	0	0.531	0.532	0.546	0.511	2.313	0.445	0.612	80	557	248	242	-0.914	86	162	84	158	0
4	1	21	"PFJ12799"	"oPFJ12799"	14780	28250	150	73	77	21	72	74	16	18	7	0	118	118	25	124	126	18	12	4	0	-0.167	-0.833	0.571	0.583	4.082	0.219	0.006	156	832	-5	-1	Error	1	-6	5	-6	-50
4	2	21	"PFF72457"	"oPFF72457"	15010	28250	110	3621	3309	1171	74	75	16	100	100	0	2233	2021	683	123	126	21	97	97	0	1.681	1.704	1.724	1.589	2.128	1.724	0.837	80	536	5657	5133	0.749	3547	2110	3235	1898	0
4	3	21	"PFF72459"	"oPFF72459"	15210	28250	100	244	233	72	74	76	15	92	92	0	192	186	57	124	126	19	78	66	0	2.500	2.565	2.352	2.666	2.546	2.359	0.444	80	446	238	221	1.322	170	68	159	62	0
4	4	21	"PFM60506"	"oPFM60506"	15380	28250	110	231	227	73	72	75	14	92	92	0	501	475	165	125	128	20	90	90	0	0.423	0.443	0.404	0.389	1.831	0.360	0.674	80	515	535	505	-1.242	159	376	155	350	0
4	5	21	"PFL0067"	"oPFL0067"	15600	28250	110	159	163	52	74	76	14	91	85	0	265	262	77	128	130	22	90	86	0	0.620	0.664	0.611	0.597	2.162	0.548	0.546	80	505	222	223	-0.689	85	137	89	134	0
4	6	21	"PFI17670"	"oPFI17670"	15760	28250	110	532	509	189	77	83	52	96	93	0	486	452	157	128	139	61	90	86	0	1.271	1.333	1.222	1.217	2.463	1.286	0.732	80	469	813	756	0.346	455	358	432	324	0
4	7	21	"PFI17672"	"oPFI17672"	15950	28250	110	337	321	106	73	81	53	92	88	0	258	243	74	125	135	63	80	52	0	1.985	2.102	2.149	1.917	1.939	1.944	0.639	80	494	397	366	0.989	264	133	248	118	0
4	8	21	"PFL0068"	"oPFL0068"	16140	28250	110	299	283	96	69	73	22	95	92	0	249	240	80	120	124	29	86	80	0	1.783	1.783	1.689	1.686	2.039	1.575	0.641	80	526	359	334	0.834	230	129	214	120	0
4	9	21	"PFL0070"	"oPFL0070"	16350	28250	110	679	670	250	68	71	17	98	98	0	464	440	156	118	123	24	92	88	0	1.766	1.870	1.683	1.790	2.536	1.925	0.743	80	517	957	924	0.820	611	346	602	322	0
4	10	21	"PFF72463"	"oPFF72463"	16530	28250	110	688	655	230	69	70	13	100	98	0	396	372	129	117	120	22	92	90	0	2.219	2.298	2.337	2.445	2.242	2.308	0.742	80	511	898	841	1.150	619	279	586	255	0
4	11	21	"PFD66995"	"oPFD66995"	16730	28220	150	76	79	17	68	70	13	37	13	0	110	112	18	118	124	36	1	0	0	-1.000	-1.833	0.750	0.859	3.943	56.541	0.000	156	723	0	5	Error	8	-8	11	-6	-50
4	12	21	"PFL0074"	"oPFL0074"	16900	28250	110	1176	1131	387	67	69	13	100	100	0	1001	957	316	115	120	30	95	95	0	1.252	1.264	1.199	1.140	1.820	1.197	0.770	80	466	1995	1906	0.324	1109	886	1064	842	0
4	13	21	"PFJ12802"	"oPFJ12802"	17110	28260	110	278	265	90	70	72	14	96	92	0	434	404	134	122	125	22	92	92	0	0.667	0.691	0.680	0.586	2.365	0.600	0.699	80	549	520	477	-0.585	208	312	195	282	0
4	14	21	"PFBL B0125"	"oPFBLOB0125"	17300	28260	110	107	105	25	72	73	14	77	58	0	208	207	59	123	127	22	87	82	0	0.412	0.393	0.419	0.337	3.089	0.338	0.326	80	534	120	117	-1.280	35	85	33	84	0
4	15	21	"PFN0269"	"oPFN0269"	17480	28250	110	985	917	363	71	73	13	100	98	0	1977	1799	653	121	124	37	95	95	0	0.492	0.504	0.508	0.495	3.101	0.465	0.795	80	500	2770	2524	-1.022	914	1856	846	1678	0
4	16	21	"PFD66996"	"oPFD66996"	17660	28250	110	186	192	54	73	76	21	95	90	0	398	386	130	116	121	41	95	92	0	0.401	0.441	0.419	0.390	2.069	0.361	0.645	80	553	395	389	-1.319	113	282	119	270	0
4	17	21	"PFF72496"	"oPFF72496"	17880	28260	110	126	129	32	73	76	18	88	72	0	207	211	56	116	119	23	91	83	0	0.582	0.589	0.500	0.532	2.284	0.546	0.467	80	516	144	151	-0.780	53	91	56	95	0
4	18	21	"PFH0035"	"oPFH0035"	18040	28250	110	220	215	62	72	74	15	97	92	0	258	246	65	115	117	21	91	91	0	1.035	1.092	1.011	1.026	2.315	1.053	0.640	80	485	291	274	0.050	148	143	143	131	0
4	19	21	"PFL0139"	"oPFL0139"	18240	28260	120	444	407	152	72	74	15	97	95	0	414	394	158	113	118	37	88	84	0	1.236	1.192	1.215	1.242	2.547	1.137	0.683	120	494	673	616	0.306	372	301	335	281	0
4	20	21	"PFBL B0173"	"oPFBLOB0173"	18430	28260	120	123	126	41	69	72	15	89	72	0	196	191	45	110	114	30	86	74	0	0.628	0.704	0.659	0.605	2.675	0.614	0.254	120	466	140	138	-0.671	54	86	57	81	0
4	21	21	"PFI17720"	"oPFI17720"	18660	28260	150	84	86	21	70	77	46	8	0	0	115	120	26	111	118	48	4	1	0	3.500	1.778	1.000	0.976	4.112	0.797	0.248	156	513	18	25	1.807	14	4	16	9	-50
4	22	21	"PFG0054"	"oPFG0054"	18810	28260	120	1300	1199	503	68	70	12	99	98	0	800	728	293	111	112	16	93	90	0	1.788	1.833	1.843	1.816	2.619	1.950	0.756	120	438	1921	1748	0.838	1232	689	1131	617	0
4	1	22	"PFN0287"	"oPFN0287"	14830	28440	120	133	136	38	70	71	15	91	83	0	161	168	64	118	119	15	85	68	0	1.465	1.320	1.174	1.233	2.463	0.815	0.326	120	618	106	116	0.551	63	43	66	50	0
4	2	22	"PFL0140"	"oPFL0140"	15020	28440	120	178	175	59	71	71	12	90	87	0	380	351	127	117	120	20	90	88	0	0.407	0.444	0.416	0.433	2.621	0.377	0.596	120	570	370	338	-1.297	107	263	104	234	0
4	3	22	"PFL0142"	"oPFL0142"	15190	28430	110	329	310	100	70	72	14	97	93	0	260	255	80	117	120	21	91	88	0	1.811	1.739	1.660	1.596	2.017	1.770	0.638	80	521	402	378	0.857	259	143	240	138	0
4	4	22	"PFL0144"	"oPFL0144"	15400	28430	110	267	253	68	70	71	13	96	96	0	206	197	58	117	119	21	85	75	0	2.213	2.287	2.108	2.222	2.844	1.929	0.614	80	550	286	263	1.146	197	89	183	80	0
4	5	22	"PFJ12815"	"oPFJ12815"	15590	28440	120	685	627	225	70	72	13	98	96	0	454	429	159	117	119	18	92	89	0	1.825	1.785	1.720	1.764	2.436	1.829	0.737	120	598	952	869	0.868	615	337	557	312	0
4	6	22	"PFI17725"	"oPFI17725"	15780	28440	120	1354	1227	489	72	74	27	99	97	0	3323	3002	1199	117	122	47	97	96	0	0.400	0.400	0.405	0.413	2.981	0.367	0.787	120	524	4488	4040	-1.322	1282	3206	1155	2885	0
4	7	22	"PFL0149"	"oPFL0149"	15950	28440	150	81	82	18	68	73	35	11	0	0	124	129	31	114	121	48	12	1	0	1.300	0.933	1.000	0.907	3.792	0.122	0.014	156	812	23	29	0.379	13	10	14	15	-50
4	8	22	"PFG0057"	"oPFG0057"	16150	28440	120	101	104	29	67	68	13	78	55	0	159	154	44	111	115	21	71	55	0	0.708	0.860	0.681	0.729	3.058	0.461	0.214	120	595	82	80	-0.497	34	48	37	43	0
4	9	22	"PFF72505"	"oPFF72505"	16340	28440	110	79	78	17	68	69	12	38	21	0	190	186	49	111	112	16	88	86	0	0.139	0.133	0.176	0.192	2.911	0.075	0.046	80	534	90	85	-2.844	11	79	10	75	0
4	10	22	"PFM60543"	"oPFM60543"	16530	28440	110	420	406	136	68	69	13	100	95	0	299	284	82	110	112	18	92	92	0	1.862	1.943	2.050	1.828	2.036	1.922	0.718	80	552	541	512	0.897	352	189	338	174	0
4	11	22	"PFBL B0178"	"oPFBLOB0178"	16720	28440	110	233	221	71	68	69	13	95	93	0	1100	1012	339	111	113	21	96	96	0	0.167	0.170	0.170	0.161	2.034	0.141	0.725	80	543	1154	1054	-2.584	165	989	153	901	0
4	12	22	"PFG0058"	"oPFG0058"	16910	28450	120	106	106	27	67	69	13	84	66	0	138	142	36	111	112	20	63	35	0	1.444	1.258	0.970	1.256	4.116	0.765	0.147	120	594	66	70	0.531	39	27	39	31	0
4	13	22	"PFBL B0180"	"oPFBLOB0180"	17090	28450	120	86	87	19	68	70	14	55	25	0	148	153	38	112	113	17	75	51	0	0.500	0.463	0.485	0.505	3.666	0.211	0.052	120	608	54	60	-1.000	18	36	19	41	0
4	14	22	"PFBL B0182"	"oPFBLOB0182"	17300	28450	110	99	98	26	69	70	14	71	52	0	344	328	115	114	115	17	88	88	0	0.130	0.136	0.149	0.144	1.982	0.116	0.327	80	534	260	243	-2.939	30	230	29	214	0
4	15	22	"PFBL B0184"	"oPFBLOB0184"	17480	28440	110	270	250	90	70	72	16	93	90	0	243	229	71	114	116	33	86	81	0	1.550	1.565	1.496	1.392	2.099	1.484	0.679	80	550	329	295	0.633	200	129	180	115	0
4	16	22	"PFI17729"	"oPFI17729"	17680	28450	100	106	105	27	72	74	18	67	46	0	119	122	30	114	115	16	38	17	0	6.800	4.125	1.095	1.364	4.453	1.812	0.023	80	469	39	41	2.766	34	5	33	8	0
4	17	22	"PFH0036"	"oPFH0036"	17850	28440	110	1111	1042	399	75	77	17	100	100	0	923	860	332	116	120	26	95	93	0	1.284	1.300	1.286	1.282	2.146	1.254	0.771	80	517	1843	1711	0.360	1036	807	967	744	0
4	18	22	"PFA32038"	"oPFA32038"	18040	28440	110	1821	1674	633	74	77	19	100	100	0	1900	1719	598	116	121	39	96	96	0	0.979	0.998	0.968	0.950	2.104	0.995	0.796	80	549	3531	3203	-0.030	1747	1784	1600	1603	0
4	19	22	"EMPTY"	"EMPTY"	18250	28420	150	70	72	14	69	73	54	0	0	0	113	116	24	112	115	30	6	0	0	1.000	0.750	0.931	1.002	3.623	78.050	0.001	156	755	2	7	0.000	1	1	3	4	-50
4	20	22	"EMPTY"	"EMPTY"	18440	28420	150	66	67	13	68	70	13	12	3	0	112	114	21	110	112	22	11	1	0	-1.000	-0.250	0.800	0.899	3.209	0.026	0.000	156	674	0	3	Error	-2	2	-1	4	-50
4	21	22	"EMPTY"	"EMPTY"	18630	28420	150	67	67	12	67	69	15	10	1	0	111	111	15	110	112	22	10	1	0	0.000	0.000	0.873	0.714	3.279	0.387	0.010	156	632	1	1	Error	0	1	0	1	-50
4	22	22	"EMPTY"	"EMPTY"	18820	28420	150	69	69	12	68	69	14	14	1	0	109	112	17	109	112	45	2	0	0	100000.000	0.333	0.943	0.855	3.786	0.085	0.118	156	830	1	4	16.610	1	0	1	3	-50
5	1	1	"PFI0414"	"I5572_1"	1240	28940	130	131	131	27	68	69	13	100	91	0	218	226	43	120	121	17	97	96	0	0.643	0.594	0.620	0.595	1.962	0.531	0.509	120	720	161	169	-0.637	63	98	63	106	0
5	2	1	"PFI0486"	"I7438_2"	1430	28950	120	201	196	54	68	69	15	98	95	0	1387	1316	506	118	118	15	100	100	0	0.105	0.107	0.105	0.107	1.577	0.093	0.721	120	578	1402	1326	-3.254	133	1269	128	1198	0
5	3	1	"PFI0416"	"I5607_1"	1630	28950	130	177	178	38	67	69	18	98	98	0	210	224	119	117	118	17	95	94	0	1.183	1.037	1.139	1.164	1.927	0.602	0.295	120	632	203	218	0.242	110	93	111	107	0
5	4	1	"PFI0237"	"I16933_1"	1810	28940	130	170	171	43	68	70	18	98	93	0	313	329	93	117	118	17	100	98	0	0.520	0.486	0.469	0.489	1.592	0.433	0.750	120	678	298	315	-0.942	102	196	103	212	0
5	5	1	"PFI0401"	"I5180_2"	2020	28950	130	618	608	178	68	69	14	100	99	0	495	487	120	119	120	17	98	98	0	1.463	1.467	1.446	1.471	1.387	1.511	0.871	120	634	926	908	0.549	550	376	540	368	0
5	6	1	"PFI0236"	"I1689_2"	2200	28950	130	3928	3818	1132	69	70	13	100	100	0	2835	2790	757	119	120	17	100	100	0	1.421	1.404	1.401	1.371	1.403	1.426	0.887	120	578	6575	6420	0.507	3859	2716	3749	2671	0
5	7	1	"PFJ0542"	"J667_1"	2380	28950	130	243	241	52	68	69	13	100	100	0	480	500	112	119	121	18	100	100	0	0.485	0.454	0.459	0.451	1.412	0.376	0.741	120	594	536	554	-1.045	175	361	173	381	0
5	8	1	"PFJ0005"	"J1011_3"	2570	28950	130	215	280	268	68	69	14	100	100	0	477	661	1075	119	121	22	100	100	0	0.411	0.391	0.405	0.414	1.696	0.139	0.216	120	630	505	754	-1.284	147	358	212	542	0
5	9	1	"PFJ0310"	"J2896_1"	2770	28950	140	4019	3799	1176	68	70	14	100	100	0	2563	2446	661	120	134	297	95	95	0	1.617	1.604	1.622	1.631	1.969	1.679	0.882	156	684	6394	6057	0.694	3951	2443	3731	2326	0
5	10	1	"PFJ0140"	"J17_1"	2950	28950	140	1173	1116	363	70	72	13	100	99	0	1728	1661	431	121	123	18	99	98	0	0.686	0.679	0.678	0.661	1.899	0.685	0.897	156	665	2710	2586	-0.543	1103	1607	1046	1540	0
5	11	1	"PFJ0200"	"J21_1"	3150	28950	140	799	764	221	72	73	15	100	99	0	823	829	237	121	123	19	99	99	0	1.036	0.977	0.979	0.998	1.947	0.980	0.836	156	642	1429	1400	0.050	727	702	692	708	0
5	12	1	"PFJ0215"	"J21_7"	3330	28940	130	1477	1462	244	70	74	17	100	100	0	1059	1041	208	120	122	18	100	100	0	1.498	1.511	1.521	1.554	1.397	1.499	0.919	120	565	2346	2313	0.583	1407	939	1392	921	0
5	13	1	"PFJ0476"	"J53_48"	3530	28950	140	12008	12166	5135	72	74	16	100	100	0	6871	6998	2489	122	123	17	100	100	0	1.769	1.759	1.762	1.649	1.660	1.870	0.896	156	649	18685	18970	0.823	11936	6749	12094	6876	0
5	14	1	"PFJ0510"	"J58_2"	3710	28950	140	1042	1035	319	72	93	285	96	91	0	1012	1000	252	123	186	1035	25	0	0	1.091	1.098	1.109	1.058	1.593	0.380	0.561	156	624	1859	1840	0.126	970	889	963	877	0
5	15	1	"PFJ0563"	"J70_2"	3910	28950	140	531	503	161	72	93	283	82	14	0	400	398	98	123	186	1028	0	0	0	1.657	1.567	1.550	1.468	2.118	1.653	0.788	156	632	736	706	0.729	459	277	431	275	0
5	16	1	"PFJ0575"	"J73_12"	4070	28950	130	816	802	186	72	74	18	100	100	0	1055	1051	226	124	130	41	100	99	0	0.799	0.787	0.793	0.791	1.459	0.754	0.860	120	517	1675	1657	-0.323	744	931	730	927	0
5	17	1	"PFJ0599"	"J85_3"	4270	28950	140	270	266	80	70	72	17	99	96	0	468	465	129	123	127	37	98	95	0	0.580	0.573	0.559	0.581	2.212	0.542	0.764	156	659	545	538	-0.787	200	345	196	342	0
5	18	1	"PFJ0018"	"J109_5"	4480	28940	140	150	156	43	69	70	14	96	94	0	156	160	32	123	124	16	69	50	0	2.455	2.351	2.188	2.479	2.758	2.267	0.316	156	721	114	124	1.295	81	33	87	37	0
5	19	1	"PFJ0181"	"J198_5"	4650	28940	130	6944	6972	2168	71	75	50	100	100	0	3465	3515	959	123	132	106	99	99	0	2.057	2.034	1.982	2.053	1.481	2.028	0.892	120	606	10215	10293	1.040	6873	3342	6901	3392	0
5	20	1	"PFJ0227"	"J227_2"	4850	28950	140	147	150	38	72	77	46	80	28	0	218	217	54	124	132	96	48	3	0	0.798	0.839	0.826	0.866	2.221	0.323	0.227	156	750	169	171	-0.326	75	94	78	93	0
5	21	1	"PFJ0246"	"J242_1"	5040	28940	120	107	110	27	72	74	14	82	61	0	136	143	28	124	126	18	46	30	0	2.917	2.000	1.404	1.455	3.587	1.201	0.076	120	556	47	57	1.544	35	12	38	19	0
5	22	1	"PFJ0280"	"J268_1"	5240	28950	140	619	624	173	70	72	14	98	98	0	738	728	166	122	124	18	100	100	0	0.891	0.914	0.936	0.871	1.589	0.922	0.881	156	842	1165	1160	-0.166	549	616	554	606	0
5	1	2	"PFJ0322"	"J309_17"	1230	29130	130	250	248	57	67	70	14	100	100	0	371	367	79	119	122	20	100	100	0	0.726	0.730	0.702	0.731	1.526	0.655	0.751	120	597	435	429	-0.462	183	252	181	248	0
5	2	2	"PFJ0363"	"J373_1"	1430	29130	130	465	464	115	68	70	16	100	99	0	403	402	79	117	119	18	100	100	0	1.388	1.389	1.392	1.366	1.541	1.456	0.793	120	526	683	681	0.473	397	286	396	285	0
5	3	2	"PFN0173"	"N132_113"	1620	29130	130	288	288	63	69	71	20	99	99	0	820	835	169	115	117	17	100	100	0	0.311	0.304	0.305	0.303	1.346	0.292	0.815	120	534	924	939	-1.687	219	705	219	720	0
5	4	2	"PFN0184"	"N132_132"	1830	29140	130	202	203	48	69	70	19	100	98	0	378	378	66	115	117	19	100	100	0	0.506	0.510	0.516	0.490	1.571	0.481	0.685	120	472	396	397	-0.984	133	263	134	263	0
5	5	2	"PFN0186"	"N132_136"	1990	29130	130	2905	2936	809	68	71	16	100	100	0	1269	1267	274	116	118	20	100	100	0	2.461	2.492	2.571	2.445	1.303	2.641	0.891	120	475	3990	4019	1.299	2837	1153	2868	1151	0
5	6	2	"PFN0203"	"N132_171"	2200	29120	130	352	347	82	70	71	16	100	100	0	297	300	57	117	118	18	99	99	0	1.567	1.514	1.520	1.548	1.629	1.583	0.780	120	483	462	460	0.648	282	180	277	183	0
5	7	2	"PFN0208"	"N132_178"	2390	29140	140	878	851	283	70	70	14	100	99	0	597	591	169	115	116	18	99	98	0	1.676	1.641	1.647	1.639	1.956	1.693	0.864	156	442	1290	1257	0.745	808	482	781	476	0
5	8	2	"PFN0211"	"N132_181"	2570	29140	130	293	300	71	68	71	17	100	100	0	232	237	50	115	117	21	100	98	0	1.923	1.902	1.951	1.958	1.573	1.845	0.694	120	409	342	354	0.943	225	117	232	122	0
5	9	2	"PFN0362"	"N135_24"	2760	29130	130	628	629	123	70	72	17	100	100	0	784	775	149	117	119	20	100	100	0	0.837	0.850	0.839	0.854	1.326	0.804	0.865	120	456	1225	1217	-0.257	558	667	559	658	0
5	10	2	"PFN0373"	"N136_4"	2960	29140	130	174	177	41	72	74	16	98	96	0	457	473	115	120	123	23	100	100	0	0.303	0.297	0.295	0.289	1.546	0.267	0.712	120	442	439	458	-1.724	102	337	105	353	0
5	11	2	"PFN0401"	"N137_50"	3150	29130	130	304	303	71	75	78	18	100	100	0	365	371	105	125	127	25	100	100	0	0.954	0.927	0.928	0.948	1.572	0.881	0.710	120	357	469	474	-0.068	229	240	228	246	0
5	12	2	"PFN0423"	"N138_31"	3330	29120	150	101	104	25	75	78	19	59	33	0	160	165	30	122	124	19	78	48	0	0.684	0.674	0.748	0.703	3.726	0.568	0.148	156	429	64	72	-0.547	26	38	29	43	-50
5	13	2	"PFN0433"	"N138_45"	3530	29130	130	111	113	22	71	74	16	85	68	0	226	232	47	118	121	18	98	95	0	0.370	0.368	0.400	0.357	2.130	0.270	0.352	120	423	148	156	-1.433	40	108	42	114	0
5	14	2	"PFN0409"	"N138_104"	3720	29140	140	215	223	97	74	104	352	1	0	0	277	292	87	121	218	1280	0	0	0	0.904	0.871	0.913	0.862	1.889	0.264	0.855	156	407	297	320	-0.146	141	156	149	171	0
5	15	2	"PFN0534"	"N143_18"	3900	29130	130	299	294	54	74	105	346	0	0	0	259	261	52	124	218	1259	0	0	0	1.667	1.606	1.617	1.687	1.640	1.557	0.653	120	421	360	357	0.737	225	135	220	137	0
5	16	2	"PFN0540"	"N143_29"	4090	29130	130	227	229	55	74	76	16	100	99	0	343	345	80	125	130	37	99	99	0	0.702	0.705	0.687	0.707	1.630	0.658	0.703	120	435	371	375	-0.511	153	218	155	220	0
5	17	2	"PFN0556"	"N143_56"	4260	29100	150	93	95	22	74	76	18	50	21	0	123	128	26	126	131	41	9	0	0	-6.333	10.500	0.802	1.001	3.873	0.317	0.008	156	548	16	23	Error	19	-3	21	2	-50
5	18	2	"PFN0562"	"N143_66"	4460	29140	130	140	147	38	74	76	17	98	85	0	486	488	92	125	127	19	100	100	0	0.183	0.201	0.191	0.181	1.787	0.172	0.556	120	558	427	436	-2.451	66	361	73	363	0
5	19	2	"PFN0608"	"N147_16"	4670	29140	120	107	111	25	75	77	23	70	28	0	145	152	36	125	132	111	2	0	0	1.600	1.333	1.000	1.191	3.350	0.693	0.194	120	495	52	63	0.678	32	20	36	27	0
5	20	2	"PFN0623"	"N148_7"	4850	29140	100	107	111	28	77	79	18	68	41	0	162	170	37	126	130	22	63	43	0	0.833	0.773	0.813	0.791	3.287	0.338	0.081	80	344	66	78	-0.263	30	36	34	44	0
5	21	2	"PFN0714"	"N151_50"	5040	29130	130	9215	9124	1715	77	79	17	100	100	0	4837	4912	916	125	129	21	100	100	0	1.939	1.890	1.860	1.920	1.393	1.917	0.891	120	436	13850	13834	0.956	9138	4712	9047	4787	0
5	22	2	"PFN0723"	"N152_1"	5220	29130	140	568	542	143	73	74	15	99	99	0	490	479	123	123	125	17	98	96	0	1.349	1.317	1.341	1.333	1.895	1.314	0.819	156	568	862	825	0.432	495	367	469	356	0
5	1	3	"PFN0727"	"N152_17"	1240	29320	140	229	235	65	67	70	18	98	98	0	254	254	63	118	121	21	98	95	0	1.191	1.235	1.264	1.315	2.036	1.191	0.720	156	659	298	304	0.252	162	136	168	136	0
5	2	3	"PFN0735"	"N153_15"	1440	29310	120	164	168	57	67	69	15	98	95	0	376	383	78	117	118	18	100	100	0	0.375	0.380	0.369	0.362	1.632	0.354	0.580	120	463	356	367	-1.417	97	259	101	266	0
5	3	3	"PFN0750"	"N155_14"	1620	29310	130	1269	1288	278	68	70	14	100	100	0	769	768	144	116	118	18	100	100	0	1.839	1.871	1.825	1.883	1.270	1.838	0.864	120	512	1854	1872	0.879	1201	653	1220	652	0
5	4	3	"PFN0757"	"N155_25"	1820	29300	130	228	225	49	69	70	13	100	100	0	445	439	92	116	118	20	99	99	0	0.483	0.483	0.480	0.483	1.656	0.442	0.740	120	476	488	479	-1.049	159	329	156	323	0
5	5	3	"PFB0217"	"B567"	1990	29310	130	189	187	38	67	69	15	100	99	0	268	271	53	114	117	18	100	100	0	0.792	0.764	0.806	0.769	1.583	0.724	0.661	120	476	276	277	-0.336	122	154	120	157	0
5	6	3	"PFB0221"	"B573"	2190	29300	130	704	681	199	67	70	16	100	100	0	371	380	100	115	116	17	100	100	0	2.488	2.317	2.388	2.349	1.525	2.430	0.815	120	527	893	879	1.315	637	256	614	265	0
5	7	3	"PFB0223"	"B577"	2390	29320	140	698	702	231	68	69	13	100	99	0	349	350	78	114	115	17	99	99	0	2.681	2.686	2.820	2.575	1.946	2.995	0.765	156	426	865	870	1.423	630	235	634	236	0
5	8	3	"PFB0225"	"B583"	2570	29310	140	874	866	316	68	70	17	99	99	0	657	675	204	115	117	18	99	99	0	1.487	1.425	1.485	1.351	2.035	1.533	0.782	156	383	1348	1358	0.572	806	542	798	560	0
5	9	3	"PFB0227"	"B587"	2750	29310	140	454	485	200	70	72	17	98	98	0	288	299	95	117	118	17	96	95	0	2.246	2.280	2.259	2.220	1.828	2.351	0.782	156	522	555	597	1.167	384	171	415	182	0
5	10	3	"PFB0229"	"B590"	2970	29290	150	97	99	24	72	75	18	60	24	0	132	136	27	120	123	23	32	12	0	2.083	1.688	1.130	1.237	4.013	0.741	0.066	156	603	37	43	1.059	25	12	27	16	-50
5	11	3	"PFB0246"	"B618"	3180	29280	150	88	87	22	73	76	19	37	14	0	126	127	23	124	126	24	17	3	0	7.500	4.667	1.000	1.119	3.615	0.506	0.022	156	443	17	17	2.907	15	2	14	3	-50
5	12	3	"PFB0256"	"B634"	3360	29330	150	92	93	23	72	73	15	57	31	0	125	126	25	120	123	19	27	7	0	4.000	3.500	1.353	1.242	3.581	1.294	0.026	156	386	25	27	2.000	20	5	21	6	-50
5	13	3	"PFB0259"	"B64"	3510	29310	130	549	535	123	70	72	14	100	100	0	559	563	127	118	121	18	100	100	0	1.086	1.045	1.052	1.047	1.356	1.004	0.871	120	416	920	910	0.119	479	441	465	445	0
5	14	3	"PFB0262"	"B645"	3710	29300	150	93	94	22	69	71	15	64	32	0	118	122	26	120	122	17	21	9	0	-12.000	12.500	1.273	1.114	3.695	0.199	0.002	156	509	22	27	Error	24	-2	25	2	-50
5	15	3	"PFB0270"	"B664"	3890	29330	150	98	100	22	71	72	16	71	40	0	145	145	30	121	123	18	58	34	0	1.125	1.208	0.857	0.950	2.992	0.907	0.140	156	515	51	53	0.170	27	24	29	24	-50
5	16	3	"PFB0273"	"B667"	4080	29310	130	314	311	64	72	74	14	100	100	0	377	373	75	123	126	20	100	98	0	0.953	0.956	0.946	0.978	1.489	0.903	0.820	120	515	496	489	-0.070	242	254	239	250	0
5	17	3	"PFC0002"	"C101"	4270	29320	130	117	118	24	73	76	15	93	69	0	267	273	53	125	127	20	99	98	0	0.310	0.304	0.313	0.275	2.163	0.232	0.371	120	604	186	193	-1.690	44	142	45	148	0
5	18	3	"PFC0006"	"C113"	4480	29320	130	97	97	19	71	74	15	65	38	0	177	178	39	125	127	19	80	60	0	0.500	0.491	0.552	0.492	2.938	0.281	0.157	120	523	78	79	-1.000	26	52	26	53	0
5	19	3	"PFC0009"	"C116"	4660	29320	140	144	147	36	72	74	15	96	89	0	216	223	47	125	127	18	99	92	0	0.791	0.765	0.795	0.761	2.235	0.638	0.463	156	461	163	173	-0.338	72	91	75	98	0
5	20	3	"PFC0011"	"C118"	4850	29310	150	93	96	21	76	78	17	46	22	0	128	132	26	125	127	20	28	8	0	5.667	2.857	1.000	0.958	4.320	0.533	0.044	156	550	20	27	2.503	17	3	20	7	-50
5	21	3	"PFC0013"	"C122"	5070	29290	150	82	85	18	77	79	17	29	8	0	124	125	24	126	128	20	17	5	0	-2.500	-8.000	0.701	0.783	4.621	0.108	0.003	156	550	3	7	Error	5	-2	8	-1	-50
5	22	3	"PFC0015"	"C125"	5220	29310	130	471	477	100	72	74	15	100	100	0	412	411	93	125	126	20	99	99	0	1.390	1.416	1.441	1.441	1.443	1.363	0.795	120	526	686	691	0.475	399	287	405	286	0
5	1	4	"PFC0035"	"C162"	1240	29490	130	1411	1432	265	67	71	33	100	100	0	1315	1333	269	117	121	50	100	100	0	1.122	1.123	1.120	1.133	1.280	1.087	0.902	120	585	2542	2581	0.166	1344	1198	1365	1216	0
5	2	4	"PFC0037"	"C164"	1440	29500	130	130	134	29	68	71	32	93	45	0	267	273	57	115	120	51	99	85	0	0.408	0.418	0.413	0.398	1.889	0.450	0.682	120	523	214	224	-1.294	62	152	66	158	0
5	3	4	"PFC0039"	"C171"	1630	29490	130	313	309	70	68	69	13	100	100	0	286	290	57	116	117	18	100	100	0	1.441	1.385	1.372	1.402	1.497	1.312	0.770	120	526	415	415	0.527	245	170	241	174	0
5	4	4	"PFC0042"	"C179"	1820	29500	130	128	131	30	68	69	13	97	93	0	288	282	55	118	118	17	100	100	0	0.353	0.384	0.368	0.359	1.863	0.329	0.576	120	502	230	227	-1.503	60	170	63	164	0
5	5	4	"PFC0044"	"C180"	2010	29510	140	123	125	29	69	72	16	94	79	0	257	255	55	118	119	18	100	95	0	0.388	0.409	0.384	0.401	2.070	0.366	0.506	156	573	193	193	-1.364	54	139	56	137	0
5	6	4	"PFC0046"	"C184"	2190	29500	140	170	173	39	69	72	16	100	98	0	161	165	36	117	119	20	79	53	0	2.295	2.167	2.317	2.415	2.333	1.973	0.348	156	618	145	152	1.199	101	44	104	48	0
5	7	4	"PFD0183"	"D23156_27"	2400	29490	130	143	146	32	67	69	14	99	95	0	313	313	65	116	118	21	100	99	0	0.386	0.401	0.388	0.384	1.814	0.341	0.674	120	459	273	276	-1.374	76	197	79	197	0
5	8	4	"PFD0186"	"D23156_40"	2570	29500	130	144	148	39	67	69	14	99	95	0	311	322	64	116	118	17	100	100	0	0.395	0.393	0.376	0.368	1.761	0.368	0.623	120	496	272	287	-1.341	77	195	81	206	0
5	9	4	"PFD0190"	"D2337_1"	2780	29500	130	119	117	25	67	69	14	92	77	0	188	196	39	117	117	15	98	93	0	0.732	0.633	0.667	0.642	2.158	0.513	0.428	120	533	123	129	-0.449	52	71	50	79	0
5	10	4	"PFD0198"	"D23657_2"	2950	29500	110	95	101	22	69	71	15	77	42	0	143	141	28	116	119	19	61	26	0	0.963	1.280	1.006	1.005	2.929	0.745	0.123	80	445	53	57	-0.054	26	27	32	25	0
5	11	4	"PFD0208"	"D25498_1"	3160	29480	150	82	84	19	71	74	17	35	12	0	117	123	26	118	121	21	21	7	0	-11.000	2.600	0.899	0.910	3.865	0.303	0.014	156	614	10	18	Error	11	-1	13	5	-50
5	12	4	"PFD0213"	"D2660_1"	3350	29500	150	81	84	17	69	71	14	46	18	0	115	118	22	117	119	19	19	5	0	-6.000	15.000	1.000	0.992	3.982	0.152	0.002	156	381	10	16	Error	12	-2	15	1	-50
5	13	4	"PFD0248"	"D33539_109"	3510	29510	140	321	324	98	69	70	13	99	96	0	258	262	70	118	121	18	96	94	0	1.800	1.771	1.756	1.787	2.075	1.817	0.676	156	403	392	399	0.848	252	140	255	144	0
5	14	4	"PFD0250"	"D33539_15"	3700	29510	130	122	125	27	69	70	13	97	89	0	275	282	67	120	122	17	99	97	0	0.342	0.346	0.344	0.341	1.847	0.316	0.604	120	539	208	218	-1.548	53	155	56	162	0
5	15	4	"PFD0252"	"D33539_17"	3910	29500	130	113	116	27	69	70	13	93	80	0	242	247	52	121	122	17	99	99	0	0.364	0.373	0.370	0.364	1.948	0.287	0.365	120	515	165	173	-1.459	44	121	47	126	0
5	16	4	"PFD0256"	"D33539_23"	4090	29510	130	261	260	54	71	72	13	100	100	0	255	257	56	121	123	17	100	99	0	1.418	1.390	1.491	1.444	1.682	1.394	0.671	120	541	324	325	0.504	190	134	189	136	0
5	17	4	"PFD0259"	"D33539_28"	4280	29510	130	442	446	132	71	72	14	100	100	0	569	570	139	122	124	18	99	99	0	0.830	0.837	0.837	0.808	1.492	0.813	0.788	120	544	818	823	-0.269	371	447	375	448	0
5	18	4	"PFD0261"	"D33539_3"	4480	29520	150	85	89	19	70	72	14	50	27	0	124	123	26	122	124	18	18	7	0	7.500	19.000	1.182	1.015	4.143	0.288	0.005	156	593	17	20	2.907	15	2	19	1	-50
5	19	4	"PFD0277"	"D33539_63"	4680	29510	140	201	202	61	71	72	13	98	95	0	295	297	69	122	122	16	99	96	0	0.751	0.749	0.764	0.737	1.850	0.738	0.650	156	418	303	306	-0.412	130	173	131	175	0
5	20	4	"PFD0281"	"D33539_69"	4840	29510	150	91	92	20	74	76	16	51	22	0	128	128	28	124	125	18	32	10	0	4.250	4.500	1.000	0.975	4.262	0.441	0.017	156	460	21	22	2.087	17	4	18	4	-50
5	21	4	"PFD0283"	"D33539_74"	5050	29530	150	85	87	19	75	77	16	34	10	0	117	121	27	124	125	20	17	6	0	-1.429	-4.000	0.750	0.847	3.634	0.019	0.000	156	605	3	9	Error	10	-7	12	-3	-50
5	22	4	"PFD0286"	"D33539_85"	5250	29500	130	471	489	116	71	73	14	100	100	0	398	429	164	121	123	19	100	99	0	1.444	1.357	1.510	1.475	1.615	1.280	0.698	120	669	677	726	0.530	400	277	418	308	0
5	1	5	"PFD0288"	"D33539_87"	1270	29680	130	264	268	58	67	70	31	100	98	0	270	274	52	117	121	48	98	90	0	1.288	1.280	1.286	1.297	1.554	1.297	0.756	120	595	350	358	0.365	197	153	201	157	0
5	2	5	"PFD0292"	"D33539_97"	1450	29690	140	111	115	31	67	69	31	67	25	0	152	156	30	115	118	49	34	2	0	1.189	1.171	1.163	1.237	2.408	1.102	0.294	156	560	81	89	0.250	44	37	48	41	0
5	3	5	"PFD0343"	"D40381_1"	1640	29680	130	137	139	28	67	68	13	100	95	0	189	198	37	115	116	16	100	96	0	0.946	0.867	0.903	0.865	1.891	0.694	0.458	120	481	144	155	-0.080	70	74	72	83	0
5	4	5	"PFD0345"	"D4043_2"	1810	29680	130	259	257	72	67	69	13	100	100	0	393	399	84	116	117	17	100	100	0	0.693	0.671	0.657	0.647	1.457	0.668	0.809	120	484	469	473	-0.529	192	277	190	283	0
5	5	5	"PFD0355"	"D42243_17"	1970	29690	110	105	104	25	71	73	17	72	47	0	132	136	27	118	120	19	41	18	0	2.429	1.833	1.723	1.951	3.612	1.223	0.082	80	423	48	51	1.280	34	14	33	18	0
5	6	5	"PFD0362"	"D42243_29"	2190	29700	110	103	107	31	71	74	18	75	38	0	126	134	26	119	120	18	37	17	0	4.571	2.400	1.463	2.036	4.474	2.174	0.100	80	471	39	51	2.193	32	7	36	15	0
5	7	5	"PFD0367"	"D42243_37"	2380	29690	130	1681	1676	356	70	72	18	100	100	0	848	860	160	118	122	49	100	99	0	2.207	2.164	2.154	2.171	1.335	2.209	0.874	120	545	2341	2348	1.142	1611	730	1606	742	0
5	8	5	"PFD0369"	"D42243_39"	2560	29690	120	425	433	104	67	70	17	100	100	0	304	311	69	116	120	52	98	92	0	1.904	1.877	1.882	1.928	1.558	1.829	0.594	120	461	546	561	0.929	358	188	366	195	0
5	9	5	"PFE0400"	"E2667_1"	2760	29690	140	136	138	35	68	69	14	93	87	0	182	187	36	116	117	16	92	85	0	1.030	0.986	0.988	0.992	2.361	0.951	0.452	156	581	134	141	0.043	68	66	70	71	0
5	10	5	"PFE0403"	"E26771_1"	2960	29680	130	812	814	218	69	70	15	100	100	0	632	622	132	117	117	16	100	100	0	1.443	1.475	1.468	1.458	1.403	1.513	0.870	120	517	1258	1250	0.529	743	515	745	505	0
5	11	5	"PFE0405"	"E26771_4"	3130	29690	120	153	152	36	69	71	15	98	93	0	233	242	52	115	118	18	99	98	0	0.712	0.654	0.670	0.632	1.849	0.572	0.572	120	467	202	210	-0.490	84	118	83	127	0
5	12	5	"PFE0408"	"E26934_1"	3330	29690	130	489	497	133	69	70	13	100	100	0	350	339	79	115	118	18	98	97	0	1.787	1.911	1.913	1.970	1.537	1.947	0.802	120	439	655	652	0.838	420	235	428	224	0
5	13	5	"PFE0411"	"E27042_1"	3500	29680	150	85	86	20	70	72	15	48	21	0	119	123	24	118	121	20	19	8	0	15.000	3.200	1.218	1.052	3.577	0.628	0.051	156	526	16	21	3.907	15	1	16	5	-50
5	14	5	"PFE0415"	"E27173_1"	3710	29690	130	99	101	19	70	71	13	82	58	0	175	176	36	121	122	18	85	68	0	0.537	0.564	0.563	0.570	2.603	0.356	0.233	120	552	83	86	-0.897	29	54	31	55	0
5	15	5	"PFE0439"	"E27723_18"	3910	29700	130	833	814	168	71	71	13	100	100	0	619	621	94	122	123	17	100	100	0	1.533	1.489	1.590	1.466	1.354	1.580	0.871	120	481	1259	1242	0.617	762	497	743	499	0
5	16	5	"PFE0443"	"E27723_9"	4080	29700	130	138	143	35	71	71	13	97	94	0	179	186	38	121	123	17	92	78	0	1.155	1.108	1.086	1.200	2.217	1.071	0.468	120	485	125	137	0.208	67	58	72	65	0
5	17	5	"PFE0446"	"E27742_6"	4280	29700	120	113	117	31	70	71	14	90	70	0	148	152	34	119	121	17	62	40	0	1.483	1.424	1.178	1.325	3.127	1.110	0.216	120	482	72	80	0.568	43	29	47	33	0
5	18	5	"PFE0452"	"E28056_1"	4460	29700	120	98	101	24	69	71	14	76	50	0	126	131	26	119	120	17	38	18	0	4.143	2.667	1.389	1.836	3.764	0.950	0.076	120	462	36	44	2.051	29	7	32	12	0
5	19	5	"PFE0454"	"E28350_1"	4670	29700	130	192	197	35	70	72	14	100	100	0	239	241	47	117	120	16	100	100	0	1.000	1.024	1.052	1.062	1.673	0.964	0.636	120	452	244	251	0.000	122	122	127	124	0
5	20	5	"PFE0458"	"E28462_2"	4840	29690	150	101	101	27	71	73	14	74	53	0	124	130	27	119	120	17	31	20	0	6.000	2.727	1.273	1.599	3.239	1.160	0.069	156	437	35	41	2.585	30	5	30	11	-50
5	21	5	"PFE0487"	"E29895_1"	5040	29700	150	90	93	19	71	73	14	62	35	0	125	125	24	120	121	18	23	8	0	3.800	4.400	1.608	1.589	4.043	0.232	0.002	156	503	24	27	1.926	19	5	22	5	-50
5	22	5	"PFE0491"	"E29931_3"	5230	29700	130	121	125	28	69	71	14	96	84	0	216	215	39	120	121	16	97	93	0	0.542	0.589	0.591	0.601	1.923	0.512	0.490	120	593	148	151	-0.885	52	96	56	95	0
5	1	6	"PFE0494"	"E30210_1"	1230	29870	120	186	197	52	67	69	15	100	100	0	295	289	51	115	117	18	100	100	0	0.661	0.747	0.752	0.729	1.600	0.720	0.716	120	513	299	304	-0.597	119	180	130	174	0
5	2	6	"PFE0498"	"E3038_3"	1430	29880	130	216	215	51	67	68	14	100	97	0	255	258	48	115	115	17	99	99	0	1.064	1.035	1.019	1.022	1.701	1.007	0.678	120	534	289	291	0.090	149	140	148	143	0
5	3	6	"PFE0502"	"E3185_4"	1630	29870	120	135	138	29	66	67	12	98	96	0	365	364	72	115	115	16	97	97	0	0.276	0.289	0.279	0.289	1.881	0.255	0.671	120	474	319	321	-1.857	69	250	72	249	0
5	4	6	"PFE0504"	"E3185_6"	1800	29880	120	122	123	41	67	68	12	85	76	0	606	563	246	114	115	16	88	87	0	0.112	0.125	0.131	0.123	2.058	0.112	0.609	120	477	547	505	-3.161	55	492	56	449	0
5	5	6	"PFE0525"	"E3552_1"	2000	29870	130	264	274	61	69	72	16	100	100	0	366	382	95	116	118	19	98	98	0	0.780	0.771	0.745	0.816	1.875	0.697	0.752	120	631	445	471	-0.358	195	250	205	266	0
5	6	6	"PFE0531"	"E3831_2"	2180	29840	80	91	96	25	73	76	18	48	30	0	139	142	28	120	122	21	48	23	0	0.947	1.045	0.773	0.867	4.512	0.768	0.062	52	285	37	45	-0.078	18	19	23	22	0
5	7	6	"PFE0534"	"E390_1"	2380	29870	130	113	116	27	71	74	18	85	60	0	208	214	45	118	122	48	85	44	0	0.467	0.469	0.484	0.476	2.219	0.396	0.397	120	563	132	141	-1.100	42	90	45	96	0
5	8	6	"PFE0539"	"E4159_1"	2560	29870	130	200	209	49	71	73	17	100	100	0	217	219	41	116	120	49	90	52	0	1.277	1.340	1.330	1.364	1.746	0.921	0.341	120	519	230	241	0.353	129	101	138	103	0
5	9	6	"PFE0542"	"E4247_1"	2750	29870	130	944	948	173	69	71	15	100	100	0	839	823	170	115	117	19	100	99	0	1.209	1.242	1.225	1.271	1.498	1.223	0.873	120	540	1599	1587	0.273	875	724	879	708	0
5	10	6	"PFE0547"	"E4295_1"	2950	29870	130	223	225	48	69	73	19	100	100	0	197	194	40	117	119	16	95	87	0	1.925	2.026	1.929	2.215	1.926	1.953	0.477	120	575	234	233	0.945	154	80	156	77	0
5	11	6	"PFF0499"	"F2457_1"	3170	29870	150	88	92	24	69	72	17	51	35	0	128	134	32	116	119	17	38	19	0	1.583	1.278	0.958	0.882	4.422	1.753	0.057	156	586	31	41	0.663	19	12	23	18	-50
5	12	6	"PFF0505"	"F24631_2"	3310	29880	130	187	189	43	69	70	13	100	98	0	408	408	88	115	118	17	100	100	0	0.403	0.410	0.387	0.401	1.535	0.380	0.740	120	468	411	413	-1.312	118	293	120	293	0
5	13	6	"PFF0507"	"F246_1"	3490	29880	100	107	111	23	71	73	16	82	57	0	143	144	29	116	120	20	61	21	0	1.333	1.429	1.250	1.278	3.336	0.874	0.169	80	414	63	68	0.415	36	27	40	28	0
5	14	6	"PFF0509"	"F24843_2"	3690	29880	130	268	258	60	70	72	15	100	100	0	297	306	66	119	121	19	100	100	0	1.112	1.005	1.067	1.014	1.674	0.997	0.722	120	604	376	375	0.154	198	178	188	187	0
5	15	6	"PFF0513"	"F25069_1"	3900	29870	150	83	84	16	70	71	14	46	19	0	122	123	24	121	122	17	21	10	0	13.000	7.000	0.750	1.028	4.033	0.170	0.006	156	583	14	16	3.700	13	1	14	2	-50
5	16	6	"PFF0515"	"F25114_1"	4090	29880	120	399	403	97	71	72	13	100	100	0	344	357	80	120	122	18	100	100	0	1.464	1.401	1.371	1.427	1.513	1.436	0.719	120	444	552	569	0.550	328	224	332	237	0
5	17	6	"PFF0554"	"F26408_1"	4270	29880	120	680	675	188	70	71	13	100	100	0	791	814	189	117	118	17	100	100	0	0.905	0.868	0.882	0.852	1.423	0.863	0.822	120	466	1284	1302	-0.144	610	674	605	697	0
5	18	6	"PFF0556"	"F26422_2"	4470	29880	120	108	112	25	68	69	13	91	81	0	416	421	85	116	116	16	99	99	0	0.133	0.144	0.143	0.139	2.331	0.121	0.485	120	512	340	349	-2.907	40	300	44	305	0
5	19	6	"PFF0558"	"F26666_3"	4670	29880	130	211	209	42	68	70	14	100	100	0	880	895	189	116	118	16	100	100	0	0.187	0.181	0.183	0.177	1.394	0.165	0.806	120	513	907	920	-2.418	143	764	141	779	0
5	20	6	"PFF0560"	"F26774_1"	4850	29880	130	305	306	74	69	71	19	100	100	0	355	352	73	117	119	17	100	99	0	0.992	1.009	0.975	1.011	1.534	0.977	0.773	120	505	474	472	-0.012	236	238	237	235	0
5	21	6	"PFF0563"	"F27064_1"	5050	29880	130	279	277	60	70	72	20	100	99	0	374	370	69	119	120	17	100	100	0	0.820	0.825	0.847	0.821	1.448	0.828	0.787	120	494	464	458	-0.287	209	255	207	251	0
5	22	6	"PFF0568"	"F27351_1"	5230	29880	130	103	105	22	68	70	14	85	62	0	211	220	47	118	120	16	99	96	0	0.376	0.363	0.352	0.347	1.993	0.306	0.426	120	604	128	139	-1.410	35	93	37	102	0
5	1	7	"PFF0597"	"F28584_1"	1240	30060	130	106	110	25	68	69	15	85	65	0	151	153	32	114	116	17	75	53	0	1.027	1.077	0.910	1.020	2.893	0.859	0.205	120	596	75	81	0.038	38	37	42	39	0
5	2	7	"PFF0599"	"F28782_1"	1430	30060	120	363	362	100	68	71	31	98	98	0	392	394	87	116	119	56	100	96	0	1.069	1.058	1.085	1.019	1.718	1.043	0.812	120	484	571	572	0.096	295	276	294	278	0
5	3	7	"PFF0601"	"F28897_1"	1620	30060	130	408	416	92	68	70	29	100	99	0	535	531	96	115	119	54	100	100	0	0.810	0.837	0.835	0.823	1.395	0.829	0.836	120	538	760	764	-0.305	340	420	348	416	0
5	4	7	"PFF0611"	"F29309_1"	1810	30060	120	167	174	45	69	69	14	100	99	0	192	195	43	112	114	16	94	88	0	1.225	1.265	1.297	1.370	2.166	1.248	0.558	120	476	178	188	0.293	98	80	105	83	0
5	5	7	"PFF0617"	"F29473_1"	1980	30060	100	103	114	72	68	70	13	91	71	0	132	135	27	114	116	16	52	33	0	1.944	2.190	1.125	1.446	3.009	9.585	0.021	80	402	53	67	0.959	35	18	46	21	0
5	6	7	"PFF0622"	"F29632_5"	2180	30060	120	516	522	122	70	72	16	100	100	0	387	388	82	117	120	19	99	99	0	1.652	1.668	1.693	1.658	1.394	1.711	0.822	120	582	716	723	0.724	446	270	452	271	0
5	7	7	"PFF0646"	"F30537_4"	2370	30060	130	440	437	74	71	73	15	100	100	0	576	579	100	118	120	19	100	100	0	0.806	0.794	0.771	0.802	1.421	0.754	0.845	120	547	827	827	-0.312	369	458	366	461	0
5	8	7	"PFF0652"	"F30663_2"	2560	30070	130	124	127	26	73	76	19	93	73	0	419	422	91	119	121	20	100	100	0	0.170	0.178	0.177	0.168	1.717	0.161	0.499	120	525	351	357	-2.556	51	300	54	303	0
5	9	7	"PFF0656"	"F30728_1"	2740	30070	130	221	223	52	72	75	20	100	99	0	257	261	64	117	119	24	99	95	0	1.064	1.049	1.088	1.097	1.863	1.031	0.599	120	549	289	295	0.090	149	140	151	144	0
5	10	7	"PFF0659"	"F30796_1"	2950	30060	130	276	272	60	69	71	16	100	99	0	264	261	55	116	118	21	98	95	0	1.399	1.400	1.351	1.465	1.726	1.334	0.676	120	562	355	348	0.484	207	148	203	145	0
5	11	7	"PFF0661"	"F3084_1"	3130	30070	130	1001	976	207	71	73	16	100	100	0	698	713	123	117	120	18	100	100	0	1.601	1.518	1.547	1.495	1.401	1.629	0.856	120	522	1511	1501	0.679	930	581	905	596	0
5	12	7	"PFF0665"	"F31008_1"	3330	30070	130	1050	995	250	72	72	14	100	100	0	1037	1012	215	117	119	17	100	100	0	1.063	1.031	1.030	1.023	1.353	1.047	0.898	120	498	1898	1818	0.088	978	920	923	895	0
5	13	7	"PFF1271"	"F51945_3"	3500	30070	130	1455	1436	310	71	72	15	100	100	0	1232	1262	229	116	118	19	100	100	0	1.240	1.191	1.193	1.182	1.305	1.241	0.868	120	529	2500	2511	0.311	1384	1116	1365	1146	0
5	14	7	"PFF1274"	"F5206_2"	3700	30070	130	263	266	66	69	70	14	99	99	0	324	328	84	115	117	17	100	97	0	0.928	0.925	0.920	0.949	1.819	0.909	0.700	120	493	403	410	-0.107	194	209	197	213	0
5	15	7	"PFF1276"	"F5206_7"	3880	30070	130	107	108	24	69	70	14	89	65	0	203	208	43	118	120	17	99	93	0	0.447	0.433	0.444	0.445	2.207	0.361	0.353	120	512	123	129	-1.161	38	85	39	90	0
5	16	7	"PFF1278"	"F52084_1"	4080	30070	130	243	234	55	69	70	14	99	99	0	231	233	55	118	119	17	95	92	0	1.540	1.435	1.363	1.480	1.991	1.474	0.632	120	546	287	280	0.623	174	113	165	115	0
5	17	7	"PFF1290"	"F52397_2"	4270	30060	130	10068	9790	1946	68	69	13	100	100	0	8189	7691	1964	114	115	16	99	99	0	1.238	1.283	1.245	1.424	2.031	1.253	0.901	120	541	18075	17299	0.308	10000	8075	9722	7577	0
5	18	7	"PFF1292"	"F52444_1"	4460	30070	120	262	260	54	68	69	12	100	99	0	302	303	60	111	112	15	100	100	0	1.016	1.000	1.015	0.996	1.582	0.983	0.767	120	484	385	384	0.022	194	191	192	192	0
5	19	7	"PFF1323"	"F53383_7"	4650	30070	130	1704	1695	266	69	71	19	100	100	0	2064	2062	288	115	117	16	100	100	0	0.839	0.835	0.852	0.828	1.264	0.832	0.919	120	538	3584	3573	-0.253	1635	1949	1626	1947	0
5	20	7	"PFF1327"	"F53446_1"	4850	30070	130	219	222	51	71	73	19	100	100	0	236	240	45	118	120	17	99	99	0	1.254	1.238	1.263	1.221	1.518	1.274	0.660	120	545	266	273	0.327	148	118	151	122	0
5	21	7	"PFF1329"	"F53449_1"	5030	30070	130	450	453	89	71	73	20	100	100	0	295	299	51	120	122	17	100	100	0	2.166	2.134	2.121	2.158	1.459	2.242	0.781	120	495	554	561	1.115	379	175	382	179	0
5	22	7	"PFF1335"	"F53749_1"	5220	30070	130	118	119	30	69	70	14	88	73	0	255	264	70	120	121	17	99	97	0	0.363	0.347	0.339	0.313	2.228	0.277	0.406	120	626	184	194	-1.462	49	135	50	144	0
5	1	8	"PFF1338"	"F53871_1"	1230	30250	130	132	138	32	66	68	15	96	94	0	201	204	48	114	115	16	95	89	0	0.759	0.800	0.782	0.839	2.249	0.714	0.456	120	579	153	162	-0.399	66	87	72	90	0
5	2	8	"PFF1343"	"F53897_2"	1420	30250	120	200	201	40	69	72	30	100	96	0	1347	1346	263	115	119	55	100	100	0	0.106	0.107	0.110	0.104	1.399	0.098	0.765	120	500	1363	1363	-3.233	131	1232	132	1231	0
5	3	8	"PFF1370"	"F54899_1"	1610	30250	130	195	198	42	69	71	29	97	96	0	257	262	53	115	118	53	99	75	0	0.887	0.878	0.890	0.870	1.733	0.732	0.656	120	562	268	276	-0.172	126	142	129	147	0
5	4	8	"PFF1379"	"F55001_1"	1810	30250	130	217	217	39	69	72	17	100	99	0	566	574	100	114	116	17	100	100	0	0.327	0.322	0.335	0.315	1.375	0.306	0.818	120	613	600	608	-1.611	148	452	148	460	0
5	5	8	"PFF1381"	"F55001_6"	2000	30250	130	139	141	30	68	69	13	99	95	0	252	257	47	115	123	140	45	0	0	0.518	0.514	0.528	0.491	1.660	171.338	0.002	120	533	208	215	-0.948	71	137	73	142	0
5	6	8	"PFF1388"	"F5510_1"	2180	30250	140	141	147	49	68	70	14	94	90	0	171	182	59	116	124	134	7	1	0	1.327	1.197	1.205	1.287	2.760	0.972	0.419	156	589	128	145	0.408	73	55	79	66	0
5	7	8	"PFF1391"	"F55150_2"	2360	30250	130	152	161	46	71	73	16	98	96	0	168	171	39	118	120	19	82	58	0	1.620	1.698	1.800	2.001	2.619	1.531	0.390	120	542	131	143	0.696	81	50	90	53	0
5	8	8	"PFF1406"	"F55492_1"	2570	30250	130	35394	37038	11843	75	78	21	100	100	3	10829	10673	2819	120	123	20	100	100	0	3.298	3.503	3.431	3.467	1.176	3.776	0.906	120	517	46028	47516	1.722	35319	10709	36963	10553	0
5	9	8	"PFF1434"	"F57034_1"	2740	30250	120	417	425	88	73	77	20	100	100	0	275	273	57	118	120	19	99	99	0	2.191	2.271	2.219	2.340	1.526	2.302	0.707	120	471	501	507	1.132	344	157	352	155	0
5	10	8	"PFF1437"	"F57064_2"	2950	30250	130	507	504	98	70	72	14	100	100	0	375	381	74	114	117	18	100	100	0	1.674	1.625	1.623	1.647	1.334	1.614	0.841	120	516	698	701	0.744	437	261	434	267	0
5	11	8	"PFF1447"	"F57388_2"	3130	30250	130	206	211	55	72	73	15	100	98	0	348	357	77	117	119	18	100	100	0	0.580	0.579	0.556	0.560	1.703	0.524	0.713	120	509	365	379	-0.786	134	231	139	240	0
5	12	8	"PFF1456"	"F5774_1"	3320	30250	130	169	170	39	72	73	14	98	95	0	265	269	60	118	120	17	99	97	0	0.660	0.649	0.667	0.645	1.741	0.581	0.642	120	517	244	249	-0.600	97	147	98	151	0
5	13	8	"PFF1458"	"F57777_2"	3520	30250	130	142	142	31	70	71	14	98	90	0	231	233	48	115	117	17	100	96	0	0.621	0.610	0.589	0.593	1.966	0.549	0.544	120	493	188	190	-0.688	72	116	72	118	0
5	14	8	"PFF1464"	"F57982_1"	3700	30250	140	123	125	27	69	71	15	93	82	0	207	210	44	115	117	16	96	92	0	0.587	0.589	0.602	0.577	2.056	0.508	0.515	156	503	146	151	-0.769	54	92	56	95	0
5	15	8	"PFI0170"	"I15363_1"	3880	30250	130	302	314	67	69	70	15	99	99	0	296	303	66	116	118	15	99	98	0	1.294	1.310	1.357	1.360	1.767	1.241	0.712	120	511	413	432	0.372	233	180	245	187	0
5	16	8	"PFI0172"	"I15423_1"	4080	30250	130	220	224	44	69	70	14	100	100	0	236	240	47	117	118	16	99	98	0	1.269	1.260	1.260	1.317	1.716	1.160	0.668	120	533	270	278	0.344	151	119	155	123	0
5	17	8	"PFI0174"	"I15461_2"	4270	30260	130	120	122	29	68	70	13	94	84	0	216	216	46	115	116	17	98	91	0	0.515	0.535	0.587	0.541	2.221	0.417	0.363	120	523	153	155	-0.958	52	101	54	101	0
5	18	8	"PFI0180"	"I15544_1"	4470	30250	130	159	159	38	69	70	13	99	97	0	379	375	76	114	117	22	100	98	0	0.340	0.345	0.329	0.328	1.793	0.308	0.641	120	512	355	351	-1.558	90	265	90	261	0
5	19	8	"PFI0185"	"I1568_2"	4650	30250	130	212	214	47	71	73	19	99	99	0	189	190	37	117	119	22	93	79	0	1.958	1.959	2.068	2.171	2.214	1.993	0.510	120	528	213	216	0.970	141	72	143	73	0
5	20	8	"PFI0189"	"I15719_2"	4850	30260	130	196	197	50	73	76	21	98	94	0	213	218	53	119	121	17	95	90	0	1.309	1.253	1.221	1.293	1.809	1.262	0.552	120	565	217	223	0.388	123	94	124	99	0
5	21	8	"PFI0204"	"I16009_1"	5060	30250	150	89	93	25	73	75	16	47	25	0	123	126	39	120	121	16	26	10	0	5.333	3.333	1.250	1.052	3.986	0.186	0.004	156	549	19	26	2.415	16	3	20	6	-50
5	22	8	"PFI0212"	"I16172_1"	5220	30260	110	123	123	27	69	70	14	91	81	0	133	134	27	120	122	22	33	10	0	4.154	3.857	2.310	2.482	3.418	3.927	0.046	80	431	67	68	2.054	54	13	54	14	0
5	1	9	"PFI0215"	"I16356_1"	1230	30440	130	278	280	48	67	70	33	100	100	0	274	274	43	115	117	20	100	100	0	1.327	1.340	1.357	1.362	1.477	1.430	0.730	120	558	370	372	0.408	211	159	213	159	0
5	2	9	"PFI0220"	"I16487_2"	1420	30440	130	485	482	146	69	73	33	99	98	0	408	412	75	115	117	21	100	100	0	1.420	1.391	1.410	1.310	1.565	1.475	0.823	120	570	709	710	0.506	416	293	413	297	0
5	3	9	"PFI0224"	"I16629_1"	1610	30440	130	1090	1046	269	69	71	16	100	100	0	516	523	103	116	117	18	100	100	0	2.553	2.400	2.435	2.391	1.420	2.585	0.839	120	597	1421	1384	1.352	1021	400	977	407	0
5	4	9	"PFI0228"	"I16684_1"	1820	30450	90	111	114	29	70	74	19	84	51	0	141	145	28	118	119	18	59	38	0	1.783	1.630	1.455	1.595	2.782	1.486	0.147	52	344	64	71	0.834	41	23	44	27	0
5	5	9	"PFI0262"	"I17505_1"	1990	30440	120	115	118	25	67	69	15	95	79	0	159	164	34	115	124	145	0	0	0	1.091	1.041	1.183	1.143	2.741	0.843	0.263	120	498	92	100	0.126	48	44	51	49	0
5	6	9	"PFI0266"	"I17587_1"	2170	30450	110	100	100	24	68	71	16	70	48	0	153	156	33	114	125	154	0	0	0	0.821	0.762	0.721	0.707	2.905	0.032	0.047	80	443	71	74	-0.285	32	39	32	42	0
5	7	9	"PFI0268"	"I1781_2"	2380	30440	130	117	122	29	68	70	15	94	78	0	297	298	55	116	117	17	100	100	0	0.271	0.297	0.280	0.264	1.859	0.268	0.579	120	580	230	236	-1.885	49	181	54	182	0
5	8	9	"PFI0273"	"I1897_2"	2570	30440	130	455	435	142	69	70	15	99	99	0	466	458	126	117	118	15	100	100	0	1.106	1.073	1.095	1.059	1.627	1.130	0.784	120	537	735	707	0.145	386	349	366	341	0
5	9	9	"PFI0275"	"I1904_2"	2760	30440	120	136	137	33	70	71	14	96	88	0	330	339	76	117	117	15	100	100	0	0.310	0.302	0.284	0.280	1.997	0.250	0.505	120	432	279	289	-1.690	66	213	67	222	0
5	10	9	"PFI0286"	"I2458_1"	2930	30430	150	85	88	23	70	70	14	50	27	0	117	121	26	115	116	16	28	12	0	7.500	3.000	0.917	0.988	3.929	0.603	0.012	156	553	17	24	2.907	15	2	18	6	-50
5	11	9	"PFI0317"	"I3248_1"	3130	30440	130	525	532	154	69	71	14	100	100	0	342	348	85	117	118	17	99	98	0	2.027	2.004	1.959	2.013	1.467	2.021	0.762	120	538	681	694	1.019	456	225	463	231	0
5	12	9	"PFI0323"	"I3340_2"	3330	30440	140	97	100	23	69	71	13	78	53	0	197	204	48	117	118	17	94	87	0	0.350	0.356	0.397	0.362	2.436	0.318	0.390	156	588	108	118	-1.515	28	80	31	87	0
5	13	9	"PFI0325"	"I3340_6"	3520	30440	120	218	214	46	69	70	14	100	99	0	191	194	39	116	118	16	98	93	0	1.987	1.859	1.908	1.960	1.735	1.892	0.588	120	462	224	223	0.990	149	75	145	78	0
5	14	9	"PFI0329"	"I3489_1"	3700	30440	120	168	169	46	68	71	16	100	95	0	223	224	42	115	118	18	100	98	0	0.926	0.927	0.923	0.917	1.706	0.977	0.629	120	526	208	210	-0.111	100	108	101	109	0
5	15	9	"PFI0332"	"I3519_2"	3910	30430	110	112	109	23	69	71	17	80	60	0	147	152	50	118	121	19	66	38	0	1.483	1.176	1.170	1.140	2.975	0.519	0.136	80	459	72	74	0.568	43	29	40	34	0
5	16	9	"PFI0334"	"I3555_1"	4080	30440	130	130	137	56	69	71	14	95	90	0	386	390	87	119	121	17	100	100	0	0.228	0.251	0.234	0.224	1.911	0.228	0.476	120	521	328	339	-2.130	61	267	68	271	0
5	17	9	"PFJ0294"	"J26_9"	4270	30430	150	83	84	17	71	72	14	45	17	0	127	130	24	117	118	16	35	21	0	1.200	1.000	0.838	0.841	4.403	0.409	0.034	156	616	22	26	0.263	12	10	13	13	-100
5	18	9	"PFJ0296"	"J2708_2"	4470	30440	130	114	116	23	71	72	13	94	75	0	233	233	56	118	120	21	96	92	0	0.374	0.391	0.394	0.388	2.621	0.299	0.445	120	528	158	160	-1.419	43	115	45	115	0
5	19	9	"PFJ0298"	"J276_1"	4640	30440	130	105	110	24	71	73	14	86	63	0	148	151	29	119	120	22	58	32	0	1.172	1.219	1.097	1.085	3.022	0.603	0.162	120	517	63	71	0.229	34	29	39	32	0
5	20	9	"PFJ0300"	"J276_4"	4840	30470	150	85	88	19	74	75	17	34	14	0	125	125	22	120	122	17	26	8	0	2.200	2.800	1.091	0.873	4.409	0.454	0.003	156	547	16	19	1.138	11	5	14	5	-50
5	21	9	"PFJ0307"	"J2870_1"	5030	30430	150	106	108	25	75	77	19	67	36	0	126	129	22	120	123	18	30	10	0	5.167	3.667	1.600	2.045	3.936	2.189	0.038	156	591	37	42	2.369	31	6	33	9	-50
5	22	9	"PFJ0312"	"J293_4"	5240	30440	130	190	193	43	73	74	17	99	97	0	356	353	73	121	123	18	100	100	0	0.498	0.517	0.532	0.509	1.638	0.462	0.691	120	699	352	352	-1.006	117	235	120	232	0
5	1	10	"PFJ0332"	"J322_6"	1230	30620	130	125	128	26	69	73	33	83	38	0	164	170	34	116	118	21	82	56	0	1.167	1.093	1.075	1.193	2.242	0.866	0.349	120	587	104	113	0.222	56	48	59	54	0
5	2	10	"PFJ0335"	"J33_1"	1440	30630	110	110	114	27	68	71	17	90	62	0	146	148	31	117	119	20	63	28	0	1.448	1.484	1.588	1.613	3.098	1.299	0.150	80	461	71	77	0.534	42	29	46	31	0
5	3	10	"PFJ0337"	"J33_11"	1620	30620	130	275	277	68	67	69	14	100	100	0	470	476	125	117	118	17	100	99	0	0.589	0.585	0.594	0.596	1.613	0.527	0.791	120	541	561	569	-0.763	208	353	210	359	0
5	4	10	"PFJ0339"	"J33_15"	1810	30620	130	160	158	35	68	70	15	99	96	0	1239	1245	294	117	118	17	100	99	0	0.082	0.080	0.076	0.078	1.721	0.075	0.735	120	530	1214	1218	-3.608	92	1122	90	1128	0
5	5	10	"PFJ0342"	"J33_2"	2000	30620	130	434	442	96	68	69	14	100	100	0	543	535	129	116	118	17	100	99	0	0.857	0.893	0.868	0.926	1.533	0.851	0.825	120	518	793	793	-0.222	366	427	374	419	0
5	6	10	"PFJ0346"	"J33_27"	2190	30620	120	1327	1327	297	68	70	15	100	100	0	669	672	145	114	116	16	99	99	0	2.268	2.256	2.238	2.252	1.251	2.319	0.899	120	494	1814	1817	1.182	1259	555	1259	558	0
5	7	10	"PFJ0372"	"J382_13"	2380	30620	130	247	247	60	67	68	13	99	99	0	220	229	80	114	115	15	97	96	0	1.698	1.565	1.705	1.726	1.861	1.385	0.562	120	543	286	295	0.764	180	106	180	115	0
5	8	10	"PFJ0374"	"J383_1"	2560	30630	130	113	117	28	67	68	13	94	80	0	190	200	56	116	119	18	96	85	0	0.622	0.595	0.684	0.623	2.175	0.466	0.406	120	547	120	134	-0.686	46	74	50	84	0
5	9	10	"PFJ0385"	"J38_7"	2770	30620	130	104	109	24	68	69	13	91	66	0	146	148	28	117	118	17	66	40	0	1.241	1.323	1.099	1.311	2.806	1.058	0.171	120	534	65	72	0.312	36	29	41	31	0
5	10	10	"PFJ0389"	"J40_2"	2950	30630	130	95	100	24	68	69	12	79	53	0	177	185	47	116	117	15	96	81	0	0.443	0.464	0.536	0.482	2.578	0.293	0.209	120	515	88	101	-1.176	27	61	32	69	0
5	11	10	"PFJ0394"	"J425_3"	3130	30630	130	388	389	111	68	69	13	100	100	0	714	725	157	116	118	17	100	100	0	0.535	0.527	0.535	0.504	1.533	0.515	0.828	120	539	918	930	-0.902	320	598	321	609	0
5	12	10	"PFJ0402"	"J43_15"	3320	30630	120	125	130	34	68	69	13	98	91	0	230	237	57	117	119	17	98	95	0	0.504	0.517	0.462	0.506	1.900	0.435	0.537	120	496	170	182	-0.987	57	113	62	120	0
5	13	10	"PFJ0422"	"J45_11"	3520	30630	120	143	146	36	69	70	13	96	94	0	190	195	42	118	119	17	92	86	0	1.028	1.000	0.939	0.979	2.269	0.958	0.503	120	498	146	154	0.040	74	72	77	77	0
5	14	10	"PFJ0424"	"J45_5"	3700	30640	120	112	114	24	69	69	12	92	82	0	151	157	40	116	118	16	71	53	0	1.229	1.098	1.066	1.169	2.836	0.823	0.259	120	479	78	86	0.297	43	35	45	41	0
5	15	10	"PFJ0429"	"J4689_1"	3890	30630	130	230	236	47	71	73	16	100	100	0	317	327	73	120	122	20	99	99	0	0.807	0.797	0.809	0.800	1.450	0.734	0.747	120	626	356	372	-0.309	159	197	165	207	0
5	16	10	"PFJ0432"	"J478_5"	4080	30630	120	237	244	49	70	72	14	100	100	0	312	315	67	120	122	16	100	99	0	0.870	0.892	0.924	0.916	1.539	0.829	0.741	120	500	359	369	-0.201	167	192	174	195	0
5	17	10	"PFJ0434"	"J478_7"	4270	30640	130	134	139	35	71	73	14	97	90	0	175	175	36	119	120	16	88	70	0	1.125	1.214	1.250	1.220	2.627	1.093	0.348	120	535	119	124	0.170	63	56	68	56	0
5	18	10	"PFJ0438"	"J4848_1"	4460	30640	130	114	117	25	72	73	15	90	70	0	271	286	69	119	121	17	100	99	0	0.276	0.269	0.283	0.273	1.861	0.232	0.470	120	537	194	212	-1.856	42	152	45	167	0
5	19	10	"PFK0575"	"Ks1030_1"	4650	30640	130	115	121	34	71	73	16	85	67	0	411	426	116	121	123	18	100	100	0	0.152	0.164	0.159	0.139	2.269	0.153	0.473	120	498	334	355	-2.720	44	290	50	305	0
5	20	10	"PFK0577"	"Ks1030_4"	4830	30620	150	99	104	28	74	78	24	50	22	0	144	151	39	125	130	39	30	8	0	1.316	1.154	0.868	0.938	3.436	0.583	0.073	156	527	44	56	0.396	25	19	30	26	-50
5	21	10	"PFK0580"	"Ks1032_5"	5020	30640	130	2578	2621	768	78	252	2045	80	2	0	5229	5339	1125	129	133	28	100	100	0	0.490	0.488	0.505	0.471	1.394	0.482	0.881	120	526	7600	7753	-1.029	2500	5100	2543	5210	0
5	22	10	"PFK0584"	"Ks103_2"	5230	30640	110	108	111	24	77	80	20	63	40	0	173	174	34	129	131	21	76	52	0	0.705	0.756	0.864	0.733	2.355	0.610	0.134	80	532	75	79	-0.505	31	44	34	45	0
5	1	11	"PFK0587"	"Ks106_13"	1220	30810	130	126	133	35	68	69	12	97	95	0	183	187	37	115	117	15	95	88	0	0.853	0.903	0.910	0.946	2.127	0.859	0.475	120	530	126	137	-0.229	58	68	65	72	0
5	2	11	"PFK0589"	"Ks1071_3"	1410	30810	120	432	436	97	68	70	14	100	100	0	559	583	158	116	118	17	100	100	0	0.822	0.788	0.812	0.803	1.450	0.733	0.797	120	525	807	835	-0.283	364	443	368	467	0
5	3	11	"PFK0614"	"Ks115_6"	1610	30810	130	143	144	33	68	70	14	97	94	0	259	264	52	118	119	18	99	98	0	0.532	0.521	0.542	0.497	1.832	0.451	0.590	120	587	216	222	-0.911	75	141	76	146	0
5	4	11	"PFK0616"	"Ks117_2"	1810	30800	130	258	257	57	68	69	14	100	100	0	283	291	52	118	120	17	100	100	0	1.152	1.092	1.100	1.103	1.488	1.055	0.765	120	529	355	362	0.204	190	165	189	173	0
5	5	11	"PFK0620"	"Ks117_7"	1980	30810	130	400	396	94	67	69	13	99	99	0	350	346	90	118	119	18	96	94	0	1.435	1.443	1.415	1.508	1.789	1.392	0.790	120	525	565	557	0.521	333	232	329	228	0
5	6	11	"PFK0622"	"Ks1196_1"	2180	30810	120	119	124	42	67	69	14	95	81	0	153	159	36	116	118	18	80	52	0	1.405	1.326	1.295	1.419	3.202	1.497	0.174	120	480	89	100	0.491	52	37	57	43	0
5	7	11	"PFK0632"	"Ks125_1"	2370	30830	130	94	96	21	68	69	14	70	45	0	230	237	60	116	118	17	98	94	0	0.228	0.231	0.230	0.218	2.541	0.175	0.271	120	446	140	149	-2.132	26	114	28	121	0
5	8	11	"PFK0634"	"Ks125_6"	2560	30810	130	167	171	42	68	70	14	100	97	0	183	189	41	119	121	19	88	79	0	1.547	1.471	1.430	1.648	2.367	1.468	0.431	120	462	163	173	0.629	99	64	103	70	0
5	9	11	"PFK0652"	"Ks12_6"	2750	30820	120	146	146	32	68	70	15	100	92	0	242	245	53	117	120	23	98	94	0	0.624	0.609	0.645	0.615	1.967	0.534	0.535	120	455	203	206	-0.680	78	125	78	128	0
5	10	11	"PFK0661"	"Ks135_4"	2930	30820	120	138	144	32	68	69	14	100	95	0	226	225	42	116	118	19	100	95	0	0.636	0.697	0.669	0.692	1.898	0.619	0.553	120	529	180	185	-0.652	70	110	76	109	0
5	11	11	"PFK0663"	"Ks1361_1"	3140	30810	100	112	116	29	68	72	28	72	35	0	134	136	30	116	124	118	0	0	0	2.444	2.400	1.500	1.767	3.392	1.768	0.127	80	410	62	68	1.290	44	18	48	20	0
5	12	11	"PFK0665"	"Ks136_4"	3310	30820	120	827	802	202	68	72	26	100	100	0	835	812	163	117	123	111	99	98	0	1.057	1.056	1.043	1.047	1.502	1.012	0.804	120	457	1477	1429	0.080	759	718	734	695	0
5	13	11	"PFK0670"	"Ks142_1"	3520	30820	130	441	431	101	69	70	13	99	99	0	509	519	108	118	119	16	100	100	0	0.951	0.903	0.915	0.883	1.509	0.908	0.829	120	467	763	763	-0.072	372	391	362	401	0
5	14	11	"PFK0678"	"Ks1480_2"	3710	30820	120	139	139	33	69	70	13	98	90	0	302	303	62	118	118	16	100	100	0	0.380	0.378	0.380	0.360	1.801	0.333	0.590	120	438	254	255	-1.394	70	184	70	185	0
5	15	11	"PFK0700"	"Ks15_1"	3860	30830	110	100	99	21	72	75	18	65	30	0	145	164	95	120	123	22	52	35	0	1.120	0.614	0.761	0.839	2.641	0.246	0.243	80	446	53	71	0.163	28	25	27	44	0
5	16	11	"PFK0708"	"Ks168_5"	4090	30820	130	135	139	29	74	77	18	95	82	0	237	240	56	122	126	23	98	87	0	0.530	0.551	0.557	0.556	1.915	0.409	0.471	120	635	176	183	-0.915	61	115	65	118	0
5	17	11	"PFK0716"	"Ks1717_1"	4270	30820	120	150	155	40	70	72	14	99	97	0	232	236	52	121	123	18	99	96	0	0.721	0.739	0.742	0.744	1.922	0.677	0.576	120	511	191	200	-0.472	80	111	85	115	0
5	18	11	"PFK0720"	"Ks173_8"	4460	30820	130	110	110	21	70	71	14	87	70	0	258	256	52	121	123	17	100	97	0	0.292	0.296	0.299	0.272	2.285	0.249	0.417	120	510	177	175	-1.776	40	137	40	135	0
5	19	11	"PFK0722"	"Ks178_4"	4640	30820	130	457	470	90	72	76	24	100	100	0	630	618	123	124	130	45	99	99	0	0.761	0.806	0.805	0.804	1.310	0.758	0.856	120	590	891	892	-0.394	385	506	398	494	0
5	20	11	"PFK0724"	"Ks17_1"	4880	30830	150	110	302	1641	78	220	1846	1	1	0	170	186	68	129	160	633	0	0	0	0.780	3.930	0.750	0.784	2.858	0.387	0.508	156	649	73	281	-0.358	32	41	224	57	-50
5	21	11	"PFK1177"	"Ks75_15"	5020	30820	130	65535	63130	7803	88	640	3723	100	100	79	65535	58923	15457	136	180	716	98	98	71	1.001	1.072	1.001	1.118	1.650	1.007	0.883	120	510	130846	121829	0.001	65447	65399	63042	58787	0
5	22	11	"PFK1179"	"Ks75_18"	5230	30820	130	6816	6594	1721	85	498	3226	95	60	0	9756	8978	2283	137	171	619	99	98	0	0.700	0.736	0.702	0.756	1.658	0.987	0.399	120	683	16350	15350	-0.515	6731	9619	6509	8841	0
5	1	12	"PFK1181"	"Ks75_5"	1230	31000	130	170	170	38	68	69	16	99	96	0	210	217	41	115	117	16	100	97	0	1.074	1.000	0.967	1.000	1.869	0.984	0.610	120	552	197	204	0.103	102	95	102	102	0
5	2	12	"PFK1184"	"Ks76_3"	1420	31000	130	114	117	25	68	71	18	90	68	0	201	203	41	114	117	18	99	89	0	0.529	0.551	0.571	0.525	2.412	0.505	0.402	120	588	133	138	-0.919	46	87	49	89	0
5	3	12	"PFK1186"	"Ks76_7"	1620	30990	110	113	113	30	68	70	15	82	68	0	153	154	28	118	120	19	76	42	0	1.286	1.250	1.204	1.164	3.092	0.946	0.184	80	458	80	81	0.363	45	35	45	36	0
5	4	12	"PFK1188"	"Ks76_9"	1800	31000	130	104	107	21	68	69	13	88	75	0	179	183	33	118	119	17	94	80	0	0.590	0.600	0.610	0.605	2.716	0.425	0.303	120	598	97	104	-0.761	36	61	39	65	0
5	5	12	"PFK1207"	"Ks828_1"	2000	31000	130	156	162	35	68	70	15	100	97	0	205	202	44	116	119	17	95	88	0	0.989	1.093	1.051	1.116	1.988	0.970	0.533	120	591	177	180	-0.016	88	89	94	86	0
[truncated: 1,017,077 more chars]
