# Supplementary material for: The Transcriptome of the Intraerythrocytic Developmental Cycle of Plasmodium falciparum
Source: PLoS Biol. 2003 Aug 18;1(1):e5. doi: 10.1371/journal.pbio.0000005 (PMC176545; doi:10.1371/journal.pbio.0000005)
Supplement: Dataset S1 — (29.5 MB ZIP). [file pbio.0000005.sd001.zip › TP_15.gpr]

ATF	1.0
27	43    
"Type=GenePix Results 1.4"
"DateTime=2002/09/18 16:02:35"
"Settings=C:\Documents and Settings\Manuel\My Documents\Malaria Hybes\HB3 Timecourse\MOS12_130.gps"
"GalFile=C:\Documents and Settings\Manuel\My Documents\Malaria Hybes\mos11galv2"
"Scanner=GenePix 4000B [88593]"
"Comment="
"PixelSize=10"
"ImageName=635	532"
"FileName=C:\Documents and Settings\Manuel\My Documents\Malaria Hybes\HB3 Timecourse\MOS12_130_635.tif	C:\Documents and Settings\Manuel\My Documents\Malaria Hybes\HB3 Timecourse\MOS12_130_532.tif"
"PMTVolts=590	530"
"ScanPower=100	100"
"FocusPosition=0"
"NormalizationFactor:RatioOfMedians=0.92429"
"NormalizationFactor:RatioOfMeans=0.911066"
"NormalizationFactor:MedianOfRatios=0.936248"
"NormalizationFactor:MeanOfRatios=0.908521"
"NormalizationFactor:RegressionRatio=0.945708"
"JpegImage=C:\Documents and Settings\Manuel\My Documents\Malaria Hybes\HB3 Timecourse\MOS12_130.jpg"
"RatioFormulation=W1/W2 (635/532)"
"Barcode="
"ImageOrigin=910, 23350"
"JpegOrigin=950, 23350"
"Creator=GenePix Pro 3.0.6.89"
"Temperature=27.76"
"LaserPower=3.48	3.47"
"LaserOnTime=9087	9087"
"Supplier="
"Block"	"Column"	"Row"	"Name"	"ID"	"X"	"Y"	"Dia."	"F635 Median"	"F635 Mean"	"F635 SD"	"B635 Median"	"B635 Mean"	"B635 SD"	"% > B635+1SD"	"% > B635+2SD"	"F635 % Sat."	"F532 Median"	"F532 Mean"	"F532 SD"	"B532 Median"	"B532 Mean"	"B532 SD"	"% > B532+1SD"	"% > B532+2SD"	"F532 % Sat."	"Ratio of Medians"	"Ratio of Means"	"Median of Ratios"	"Mean of Ratios"	"Ratios SD"	"Rgn Ratio"	"Rgn R�"	"F Pixels"	"B Pixels"	"Sum of Medians"	"Sum of Means"	"Log Ratio"	"F635 Median - B635"	"F532 Median - B532"	"F635 Mean - B635"	"F532 Mean - B532"	"Flags"
1	1	1	"PFE0192"	"E18031_6"	1200	23640	120	3960	3638	1130	70	73	19	100	100	0	4929	4309	1755	135	138	22	98	98	0	0.811	0.855	0.813	0.936	2.100	0.785	0.827	120	529	8684	7742	-0.301	3890	4794	3568	4174	0
1	2	1	"PFE0272"	"E20827_3"	1400	23650	130	373	384	108	73	77	22	100	99	0	562	548	125	136	140	40	100	100	0	0.704	0.755	0.702	0.749	1.627	0.741	0.759	120	612	726	723	-0.506	300	426	311	412	0
1	3	1	"PFE0225"	"E18877_1"	1570	23650	120	626	615	130	70	75	22	100	100	0	685	671	149	132	137	41	100	100	0	1.005	1.011	1.022	1.025	1.531	0.978	0.815	120	558	1109	1084	0.008	556	553	545	539	0
1	4	1	"PFE0214"	"E18651_4"	1770	23650	120	1253	1176	325	68	73	21	100	100	0	1241	1199	305	131	135	22	100	100	0	1.068	1.037	1.060	1.025	1.570	1.044	0.864	120	548	2295	2176	0.094	1185	1110	1108	1068	0
1	5	1	"PFE0258"	"E20360_1"	1950	23650	120	4264	4210	1122	68	72	21	100	100	0	3529	3441	916	132	135	21	100	100	0	1.235	1.252	1.251	1.260	1.956	1.274	0.828	120	544	7593	7451	0.305	4196	3397	4142	3309	0
1	6	1	"PFE0606"	"E714_15"	2140	23650	130	416	423	108	71	75	21	100	100	0	454	473	111	133	135	19	100	100	0	1.075	1.035	1.093	1.029	1.528	1.026	0.740	120	610	666	692	0.104	345	321	352	340	0
1	7	1	"PFF1886"	"F7915_1"	2330	23650	130	642	631	143	72	77	24	100	100	0	945	865	300	134	137	22	98	97	0	0.703	0.765	0.705	0.868	1.909	0.691	0.849	120	665	1381	1290	-0.509	570	811	559	731	0
1	8	1	"PFF0067"	"F11738_1"	2540	23660	130	423	441	162	74	78	23	100	98	0	875	845	217	134	138	23	100	100	0	0.471	0.516	0.490	0.507	1.915	0.472	0.679	120	660	1090	1078	-1.086	349	741	367	711	0
1	9	1	"PFF0367"	"F20673_1"	2730	23650	130	955	923	223	74	79	25	100	100	0	1561	1397	483	138	141	22	100	100	0	0.619	0.674	0.659	0.758	1.855	0.608	0.832	120	633	2304	2108	-0.692	881	1423	849	1259	0
1	10	1	"PFF1686"	"F66030_3"	2920	23660	130	994	901	273	78	83	27	100	99	0	2982	2694	898	140	143	23	100	100	0	0.322	0.322	0.312	0.321	1.631	0.302	0.849	120	593	3758	3377	-1.633	916	2842	823	2554	0
1	11	1	"PFF1346"	"F54003_1"	3100	23650	120	8077	7138	2346	82	88	28	100	100	0	3294	2890	1100	142	147	25	100	100	0	2.536	2.568	2.481	2.753	1.926	2.623	0.832	120	569	11147	9804	1.343	7995	3152	7056	2748	0
1	12	1	"PFF0819"	"F36648_2"	3310	23650	120	1131	1088	274	90	95	29	100	100	0	961	901	276	148	152	26	100	100	0	1.280	1.325	1.265	1.409	1.676	1.300	0.823	120	597	1854	1751	0.357	1041	813	998	753	0
1	13	1	"PFF0467"	"F23644_4"	3500	23660	130	29962	26966	10704	100	115	57	100	100	0	30952	28409	9627	158	177	63	100	100	0	0.970	0.951	0.969	0.873	1.991	0.973	0.844	120	592	60656	55117	-0.044	29862	30794	26866	28251	0
1	14	1	"PFF1450"	"F57655_2"	3690	23650	120	392	395	93	108	122	57	100	97	0	395	404	77	172	209	584	0	0	0	1.274	1.237	1.257	1.231	1.659	1.285	0.627	120	568	507	519	0.349	284	223	287	232	0
1	15	1	"PFF0809"	"F36380_1"	3880	23650	120	247	270	87	89	93	25	100	100	0	266	268	58	155	183	579	0	0	0	1.423	1.602	1.546	1.682	2.146	1.777	0.429	120	576	269	294	0.509	158	111	181	113	0
1	16	1	"PFF0511"	"F25016_1"	4070	23650	120	419	428	105	85	90	25	100	100	0	475	479	138	148	151	24	99	98	0	1.021	1.036	0.981	1.082	1.800	0.975	0.664	120	579	661	674	0.031	334	327	343	331	0
1	17	1	"PFF1712"	"F67192_1"	4260	23650	130	455	457	81	88	95	32	100	100	0	546	531	131	149	153	33	100	100	0	0.924	0.966	0.939	1.019	1.605	0.893	0.740	120	648	764	751	-0.113	367	397	369	382	0
1	18	1	"PFF0870"	"F39343_3"	4470	23650	120	576	584	123	82	91	41	100	100	0	515	510	110	144	152	52	100	97	0	1.332	1.372	1.371	1.408	1.572	1.396	0.764	120	569	865	868	0.413	494	371	502	366	0
1	19	1	"PFF1637"	"F64125_2"	4640	23650	120	596	598	135	76	81	24	100	100	0	669	635	177	138	142	21	100	100	0	0.979	1.050	0.976	1.125	1.745	1.020	0.726	120	556	1051	1019	-0.030	520	531	522	497	0
1	20	1	"PFF0483"	"F23940_2"	4840	23650	120	401	416	104	73	76	24	100	100	0	537	543	148	133	137	34	99	98	0	0.812	0.837	0.774	0.862	1.714	0.775	0.732	120	590	732	753	-0.301	328	404	343	410	0
1	21	1	"PFF0101"	"F13309_2"	5030	23650	120	879	857	239	72	76	29	100	100	0	521	501	167	131	138	64	94	89	0	2.069	2.122	2.018	2.382	1.929	2.051	0.735	120	576	1197	1155	1.049	807	390	785	370	0
1	22	1	"PFF1826"	"F71130_4"	5220	23660	130	275	293	90	72	76	25	100	100	0	733	717	161	134	139	53	100	99	0	0.339	0.379	0.337	0.373	1.802	0.327	0.590	120	719	802	804	-1.561	203	599	221	583	0
1	1	2	"PFF0961"	"F42117_4"	1240	23830	120	345	347	85	68	71	19	100	99	0	412	412	92	130	131	17	100	100	0	0.982	0.989	0.938	0.998	1.656	0.972	0.767	120	537	559	561	-0.026	277	282	279	282	0
1	2	2	"PFF1620"	"F63632_3"	1430	23840	120	229	235	70	72	77	30	96	93	0	507	519	139	134	135	22	100	100	0	0.421	0.423	0.420	0.406	1.737	0.370	0.567	120	465	530	548	-1.248	157	373	163	385	0
1	3	2	"PFM0802"	"M5804_3"	1630	23840	130	261	278	88	71	76	30	98	98	0	580	563	127	132	136	29	99	98	0	0.424	0.480	0.439	0.469	1.658	0.445	0.611	120	487	638	638	-1.237	190	448	207	431	0
1	4	2	"PFM0091"	"M1661_1"	1800	23830	120	1311	1249	345	69	73	19	100	100	0	913	842	286	133	135	20	98	95	0	1.592	1.664	1.632	1.938	1.988	1.599	0.871	120	458	2022	1889	0.671	1242	780	1180	709	0
1	5	2	"PFM0462"	"M3816_2"	2010	23830	120	13838	13080	4963	72	76	18	100	100	0	6398	6003	2615	135	137	17	100	99	0	2.198	2.217	2.035	2.123	1.640	2.267	0.818	120	475	20029	18876	1.136	13766	6263	13008	5868	0
1	6	2	"PFM0294"	"M29681_1"	2190	23840	120	425	414	120	76	80	20	100	98	0	999	931	255	135	136	18	100	100	0	0.404	0.425	0.418	0.429	1.608	0.398	0.784	120	461	1213	1134	-1.308	349	864	338	796	0
1	7	2	"PFM0525"	"M42687_2"	2370	23830	110	432	445	103	77	82	27	100	100	0	1251	1248	208	134	143	63	100	100	0	0.318	0.330	0.310	0.326	1.414	0.279	0.767	80	450	1472	1482	-1.654	355	1117	368	1114	0
1	8	2	"PFM0582"	"M45177_10"	2580	23840	120	1845	1662	572	79	85	28	100	100	0	1051	986	250	138	147	64	100	99	0	1.934	1.867	1.933	1.744	1.682	2.022	0.863	120	502	2679	2431	0.952	1766	913	1583	848	0
1	9	2	"PFM0415"	"M36754_19"	2770	23840	120	254	257	56	80	83	25	100	99	0	552	537	116	139	143	29	100	100	0	0.421	0.445	0.397	0.449	1.869	0.384	0.620	120	464	587	575	-1.247	174	413	177	398	0
1	10	2	"PFM0252"	"M26245_1"	2960	23840	130	495	483	111	81	85	23	100	99	0	489	490	107	139	142	21	100	100	0	1.183	1.145	1.157	1.140	1.442	1.159	0.843	120	481	764	753	0.242	414	350	402	351	0
1	11	2	"PFM0169"	"M21665_1"	3150	23830	120	1593	1545	377	81	85	23	100	100	0	1381	1311	460	141	143	22	98	96	0	1.219	1.251	1.209	1.393	1.890	1.178	0.876	120	482	2752	2634	0.286	1512	1240	1464	1170	0
1	12	2	"PFM0497"	"M40872_1"	3340	23840	120	234	247	67	85	87	23	100	100	0	553	562	113	142	145	24	100	100	0	0.363	0.386	0.356	0.373	1.694	0.338	0.557	120	449	560	582	-1.464	149	411	162	420	0
1	13	2	"PFM0499"	"M40872_5"	3530	23840	140	195	211	77	90	96	32	96	82	0	265	269	53	149	156	39	94	76	0	0.905	1.008	0.824	0.953	2.178	1.209	0.381	156	507	221	241	-0.144	105	116	121	120	0
1	14	2	"PFM0670"	"M49091_1"	3720	23840	120	389	390	93	89	93	29	100	99	0	664	638	159	147	151	26	100	100	0	0.580	0.613	0.589	0.626	1.742	0.558	0.719	120	456	817	792	-0.785	300	517	301	491	0
1	15	2	"PFM0324"	"M31208_9"	3910	23840	120	349	350	82	85	92	38	99	96	0	673	659	168	146	156	55	100	97	0	0.501	0.517	0.488	0.521	1.805	0.450	0.660	120	490	791	778	-0.997	264	527	265	513	0
1	16	2	"PFM0024"	"M11377_3"	4110	23840	130	2921	2657	1013	86	94	35	100	99	0	2049	2009	643	144	153	45	100	100	0	1.488	1.379	1.424	1.272	1.874	1.479	0.861	120	520	4740	4436	0.574	2835	1905	2571	1865	0
1	17	2	"PFM0019"	"M11356_1"	4300	23830	130	291	310	111	88	95	41	100	97	0	426	423	103	147	155	55	96	92	0	0.728	0.804	0.713	0.813	1.976	0.791	0.434	120	518	482	498	-0.459	203	279	222	276	0
1	18	2	"PFM0187"	"M22455_1"	4490	23840	120	29944	27580	8366	86	93	42	100	100	0	49151	45440	12131	146	155	56	100	100	0	0.609	0.607	0.621	0.594	1.798	0.596	0.875	120	472	78863	72788	-0.715	29858	49005	27494	45294	0
1	19	2	"PFM0042"	"M12812_3"	4680	23840	120	230	248	90	82	86	24	99	95	0	337	341	83	142	146	26	97	95	0	0.759	0.834	0.717	0.820	2.407	0.846	0.508	120	477	343	365	-0.398	148	195	166	199	0
1	20	2	"PFM0044"	"M12812_6"	4870	23840	120	1124	1055	257	77	80	21	100	100	0	827	805	205	133	137	30	100	100	0	1.509	1.455	1.449	1.488	1.598	1.458	0.859	120	474	1741	1650	0.593	1047	694	978	672	0
1	21	2	"PFN0072"	"N128_74"	5060	23840	120	262	275	78	72	76	20	100	100	0	402	406	87	132	134	28	100	99	0	0.704	0.741	0.696	0.729	1.608	0.709	0.648	120	474	460	477	-0.507	190	270	203	274	0
1	22	2	"PFN0081"	"N128_88"	5240	23830	110	353	373	93	68	72	20	100	100	0	276	286	77	132	135	23	100	96	0	1.979	1.981	2.013	2.149	1.692	1.881	0.679	80	482	429	459	0.985	285	144	305	154	0
1	1	3	"PFN0030"	"N128_103"	1250	24010	110	15580	15466	2344	70	86	112	100	100	0	7795	7587	1655	132	167	387	100	98	0	2.024	2.065	1.986	2.145	1.526	2.078	0.870	80	489	23173	22851	1.017	15510	7663	15396	7455	0
1	2	3	"PFN0126"	"N130_31"	1450	24020	140	219	225	57	73	87	103	80	14	0	313	302	68	132	162	352	0	0	0	0.807	0.894	0.907	0.923	1.649	0.641	0.474	156	594	327	322	-0.310	146	181	152	170	0
1	3	3	"PFN0135"	"N130_44"	1650	24020	130	260	265	66	70	74	20	100	100	0	394	396	82	131	135	26	100	100	0	0.722	0.736	0.687	0.737	1.688	0.688	0.641	120	511	453	460	-0.469	190	263	195	265	0
1	4	3	"PFN0150"	"N131_2"	1840	24020	120	565	555	137	70	73	18	100	100	0	605	587	173	131	132	18	100	100	0	1.044	1.064	1.045	1.138	1.706	1.004	0.808	120	493	969	941	0.063	495	474	485	456	0
1	5	3	"PFB0094"	"B325"	2020	24020	130	347	341	81	71	75	18	100	100	0	326	321	56	131	133	17	100	100	0	1.415	1.421	1.459	1.414	1.556	1.477	0.741	120	519	471	460	0.501	276	195	270	190	0
1	6	3	"PFB0096"	"B327"	2210	24020	120	278	284	68	72	75	17	100	100	0	1106	1094	233	132	133	17	100	100	0	0.211	0.220	0.215	0.216	1.597	0.192	0.708	120	466	1180	1174	-2.241	206	974	212	962	0
1	7	3	"PFB0098"	"B34"	2400	24020	140	190	193	53	75	80	24	96	92	0	212	215	54	135	141	56	65	19	0	1.494	1.475	1.421	1.674	2.652	1.300	0.380	156	564	192	198	0.579	115	77	118	80	0
1	8	3	"PFB0100"	"B343"	2600	24020	120	4539	4254	1252	77	80	23	100	100	0	3786	3560	1039	139	143	27	99	99	0	1.223	1.221	1.230	1.214	1.530	1.240	0.863	120	476	8109	7598	0.291	4462	3647	4177	3421	0
1	9	3	"PFB0103"	"B347"	2790	24020	120	268	285	70	79	82	22	100	100	0	342	345	83	143	146	28	100	97	0	0.950	1.020	1.000	1.068	1.661	0.951	0.698	120	462	388	408	-0.074	189	199	206	202	0
1	10	3	"PFB0106"	"B362"	2970	24020	130	186	203	67	79	80	18	100	97	0	260	262	46	139	142	20	99	96	0	0.884	1.008	0.971	0.982	1.933	1.106	0.479	120	529	228	247	-0.177	107	121	124	123	0
1	11	3	"PFB0128"	"B405"	3170	24020	130	373	370	66	78	80	18	100	100	0	356	352	66	138	140	19	100	99	0	1.353	1.364	1.329	1.402	1.453	1.347	0.805	120	544	513	506	0.436	295	218	292	214	0
1	12	3	"PFB0131"	"B415"	3360	24020	120	534	532	115	79	81	20	100	100	0	567	569	129	137	141	21	100	100	0	1.058	1.049	1.011	1.076	1.439	1.008	0.833	120	470	885	885	0.082	455	430	453	432	0
1	13	3	"PFB0133"	"B418"	3550	24020	130	251	256	64	79	83	21	100	100	0	239	244	53	141	143	21	95	89	0	1.755	1.718	1.679	1.816	2.038	1.698	0.507	120	498	270	280	0.812	172	98	177	103	0
1	14	3	"PFB0135"	"B424"	3740	24020	120	2326	2143	605	80	84	25	100	100	0	1070	1031	309	141	142	22	100	100	0	2.418	2.318	2.305	2.372	1.721	2.399	0.836	120	489	3175	2953	1.274	2246	929	2063	890	0
1	15	3	"PFB0137"	"B427"	3940	24020	130	164	182	85	79	87	36	87	61	0	195	200	40	139	150	53	53	11	0	1.518	1.689	1.444	1.530	2.450	2.113	0.119	120	536	141	164	0.602	85	56	103	61	0
1	16	3	"PFB0139"	"B431"	4130	24020	120	1836	1771	419	79	85	32	100	100	0	1822	1760	472	137	143	37	99	99	0	1.043	1.043	1.029	1.089	1.824	1.026	0.842	120	467	3442	3315	0.060	1757	1685	1692	1623	0
1	17	3	"PFB0155"	"B464"	4310	24020	130	183	211	97	79	83	24	100	95	0	222	231	43	138	140	21	99	89	0	1.238	1.419	1.387	1.366	2.058	2.108	0.322	120	532	188	225	0.308	104	84	132	93	0
1	18	3	"PFB0158"	"B467"	4510	24020	120	459	463	123	77	81	22	100	100	0	398	394	89	137	141	23	99	98	0	1.464	1.502	1.438	1.537	1.788	1.578	0.714	120	492	643	643	0.550	382	261	386	257	0
1	19	3	"PFB0160"	"B47"	4700	24020	120	152	193	190	75	79	22	91	76	0	197	205	48	136	140	24	85	68	0	1.262	1.710	1.186	1.372	3.328	9.438	0.057	120	460	138	187	0.336	77	61	118	69	0
1	20	3	"PFB0163"	"B476"	4890	24020	120	138	162	81	72	82	143	15	5	0	179	188	40	133	135	20	80	59	0	1.435	1.636	1.500	1.457	2.604	2.224	0.338	120	474	112	145	0.521	66	46	90	55	0
1	21	3	"PFB0166"	"B484"	5080	24020	120	864	839	187	68	77	138	98	95	0	479	466	113	130	132	18	98	95	0	2.281	2.295	2.254	2.422	1.747	2.653	0.730	120	507	1145	1107	1.190	796	349	771	336	0
1	22	3	"PFB0168"	"B489"	5270	24030	120	249	260	88	66	70	18	100	98	0	424	424	84	129	132	25	100	99	0	0.620	0.658	0.601	0.617	1.723	0.649	0.652	120	593	478	489	-0.689	183	295	194	295	0
1	1	4	"PFB0186"	"B513"	1280	24200	120	688	662	158	68	78	93	100	96	0	742	690	198	132	161	348	86	20	0	1.016	1.065	1.055	1.153	1.570	1.010	0.894	120	603	1230	1152	0.023	620	610	594	558	0
1	2	4	"PFB0188"	"B516"	1480	24210	130	206	213	60	68	71	18	99	98	0	259	264	58	130	132	18	100	97	0	1.070	1.082	1.068	1.088	1.875	1.121	0.606	120	528	267	279	0.097	138	129	145	134	0
1	3	4	"PFB0191"	"B521"	1660	24200	110	324	335	69	68	74	25	100	100	0	2346	2186	608	131	154	183	100	96	0	0.116	0.130	0.130	0.137	1.683	0.098	0.719	80	437	2471	2322	-3.113	256	2215	267	2055	0
1	4	4	"PFB0193"	"B527"	1840	24200	110	640	645	88	68	74	25	100	100	0	534	531	96	132	153	175	97	73	0	1.423	1.446	1.458	1.482	1.374	1.343	0.781	80	480	974	976	0.509	572	402	577	399	0
1	5	4	"PFB0195"	"B530"	2040	24210	130	279	283	82	70	73	19	100	100	0	252	258	50	131	134	22	99	95	0	1.727	1.677	1.722	1.676	1.760	1.873	0.615	120	589	330	340	0.788	209	121	213	127	0
1	6	4	"PFB0198"	"B536"	2230	24210	120	313	310	88	72	75	22	100	99	0	826	816	189	132	133	18	100	99	0	0.347	0.348	0.341	0.339	1.677	0.328	0.795	120	440	935	922	-1.526	241	694	238	684	0
1	7	4	"PFD0038"	"D12635_8"	2410	24210	150	155	168	60	73	76	23	95	82	0	190	195	40	133	135	17	92	73	0	1.439	1.532	1.563	1.545	2.538	1.803	0.394	156	514	139	157	0.525	82	57	95	62	0
1	8	4	"PFD0046"	"D13568_2"	2600	24210	120	608	596	179	74	77	22	100	100	0	775	769	183	139	142	20	100	99	0	0.840	0.829	0.811	0.799	1.754	0.824	0.826	120	460	1170	1152	-0.252	534	636	522	630	0
1	9	4	"PFD0050"	"D14936_1"	2790	24210	120	203	229	98	77	80	20	100	98	0	229	234	52	142	144	21	95	88	0	1.448	1.652	1.582	1.668	2.076	2.040	0.426	120	513	213	244	0.534	126	87	152	92	0
1	10	4	"PFD0055"	"D15909_10"	2990	24210	120	460	440	128	76	78	18	100	99	0	2107	1978	658	138	141	20	100	99	0	0.195	0.198	0.194	0.203	2.074	0.175	0.782	120	506	2353	2204	-2.358	384	1969	364	1840	0
1	11	4	"PFD0058"	"D15909_5"	3170	24210	120	270	274	69	76	79	19	99	99	0	460	452	107	137	139	19	100	100	0	0.601	0.629	0.602	0.636	2.096	0.550	0.610	120	475	517	513	-0.735	194	323	198	315	0
1	12	4	"PFD0060"	"D16430_1"	3350	24210	130	130	148	64	78	81	20	86	66	0	178	180	39	137	140	21	69	45	0	1.268	1.628	1.190	1.317	2.887	2.184	0.225	120	561	93	113	0.343	52	41	70	43	0
1	13	4	"PFD0079"	"D16785_4"	3570	24210	120	390	383	100	76	80	20	100	99	0	3883	3576	1120	137	138	21	100	100	0	0.084	0.089	0.084	0.091	1.825	0.074	0.718	120	528	4060	3746	-3.577	314	3746	307	3439	0
1	14	4	"PFD0082"	"D16785_6"	3750	24210	120	400	387	105	70	75	20	98	95	0	667	626	153	132	134	22	100	98	0	0.617	0.642	0.642	0.636	1.968	0.613	0.794	120	492	865	811	-0.697	330	535	317	494	0
1	15	4	"PFD0085"	"D16785_9"	3940	24210	120	419	416	106	74	78	23	99	98	0	624	595	146	135	138	22	99	99	0	0.706	0.743	0.725	0.747	1.921	0.715	0.806	120	521	834	802	-0.503	345	489	342	460	0
1	16	4	"PFD0087"	"D17715_10"	4140	24210	120	399	379	104	74	77	21	100	97	0	359	364	84	135	137	18	100	97	0	1.451	1.332	1.431	1.326	1.978	1.362	0.706	120	492	549	534	0.537	325	224	305	229	0
1	17	4	"PFD0092"	"D17715_109"	4320	24210	120	764	716	198	73	76	18	100	98	0	517	500	115	135	136	18	99	99	0	1.809	1.762	1.770	1.755	2.044	1.843	0.812	120	498	1073	1008	0.855	691	382	643	365	0
1	18	4	"PFD0094"	"D17715_110"	4520	24210	120	1349	1255	333	73	76	19	100	100	0	874	833	195	133	135	17	100	99	0	1.722	1.689	1.660	1.701	1.775	1.758	0.845	120	518	2017	1882	0.784	1276	741	1182	700	0
1	19	4	"PFD0112"	"D17715_16"	4710	24210	140	136	149	59	71	73	18	90	77	0	182	186	36	130	133	17	87	69	0	1.250	1.393	1.167	1.187	2.724	1.928	0.244	156	574	117	134	0.322	65	52	78	56	0
1	20	4	"PFD0115"	"D17715_20"	4900	24210	120	279	289	87	71	79	139	84	20	0	267	279	108	131	133	19	99	98	0	1.529	1.473	1.547	1.604	1.957	1.313	0.511	120	502	344	366	0.613	208	136	218	148	0
1	21	4	"PFD0118"	"D17715_25"	5090	24210	110	201	218	69	69	78	144	41	6	0	245	246	44	131	132	18	100	96	0	1.158	1.296	1.212	1.276	1.813	1.404	0.521	80	472	246	264	0.212	132	114	149	115	0
1	22	4	"PFD0121"	"D17715_28"	5290	24210	120	582	570	158	67	71	20	99	98	0	460	442	137	129	131	21	95	95	0	1.556	1.607	1.529	1.654	1.654	1.576	0.786	120	559	846	816	0.638	515	331	503	313	0
1	1	5	"PFD0124"	"D17715_32"	1290	24390	120	605	567	181	67	69	16	100	100	0	616	588	172	131	133	18	98	95	0	1.109	1.094	1.111	1.156	2.030	1.090	0.827	120	600	1023	957	0.150	538	485	500	457	0
1	2	5	"PFD0126"	"D17715_37"	1480	24390	120	851	788	249	67	70	18	100	100	0	698	661	205	130	133	19	99	99	0	1.380	1.358	1.374	1.378	1.830	1.351	0.812	120	484	1352	1252	0.465	784	568	721	531	0
1	3	5	"PFD0143"	"D17715_67"	1670	24390	120	338	332	77	67	70	20	100	97	0	478	457	127	130	145	157	88	61	0	0.779	0.810	0.784	0.845	1.866	0.733	0.773	120	534	619	592	-0.361	271	348	265	327	0
1	4	5	"PFD0145"	"D17715_7"	1850	24390	110	221	239	90	67	70	16	100	100	0	247	257	49	132	133	21	98	97	0	1.339	1.376	1.388	1.306	1.690	1.504	0.646	80	479	269	297	0.421	154	115	172	125	0
1	5	5	"PFD0147"	"D17715_76"	2040	24390	110	172	197	77	69	72	20	100	98	0	200	207	41	132	134	17	98	88	0	1.515	1.707	1.597	1.675	1.983	1.992	0.449	80	475	171	203	0.599	103	68	128	75	0
1	6	5	"PFD0149"	"D17715_8"	2240	24390	120	295	296	85	72	76	23	99	99	0	361	353	78	133	135	19	99	97	0	0.978	1.018	0.987	1.017	1.885	1.019	0.690	120	502	451	444	-0.032	223	228	224	220	0
1	7	5	"PFD0151"	"D17715_81"	2430	24390	120	202	211	62	72	75	21	100	97	0	487	476	143	134	135	19	97	95	0	0.368	0.406	0.358	0.447	2.563	0.328	0.531	120	458	483	481	-1.441	130	353	139	342	0
1	8	5	"PFD0153"	"D17715_89"	2620	24390	120	3256	3005	997	71	73	22	100	100	0	2036	1856	610	133	134	21	95	95	0	1.674	1.703	1.674	1.711	1.883	1.737	0.894	120	476	5088	4657	0.743	3185	1903	2934	1723	0
1	9	5	"PFE0210"	"E18550_2"	2780	24390	110	257	275	65	65	70	22	100	100	0	889	891	140	129	132	25	100	100	0	0.253	0.276	0.250	0.269	1.434	0.239	0.699	80	445	952	972	-1.985	192	760	210	762	0
1	10	5	"PFE0213"	"E18651_3"	2980	24390	100	205	224	85	66	71	22	100	98	0	235	244	55	128	132	25	96	88	0	1.299	1.362	1.488	1.376	1.788	1.448	0.614	80	430	246	274	0.377	139	107	158	116	0
1	11	5	"PFE0218"	"E18737_1"	3160	24390	110	193	202	71	73	77	23	97	92	0	966	987	290	135	139	26	100	100	0	0.144	0.151	0.145	0.140	1.997	0.117	0.555	80	465	951	981	-2.792	120	831	129	852	0
1	12	5	"PFE0223"	"E1884_3"	3360	24390	120	3904	3778	1343	76	80	22	100	99	0	3059	2848	1047	136	139	24	98	95	0	1.310	1.365	1.356	1.494	2.137	1.369	0.894	120	545	6751	6414	0.389	3828	2923	3702	2712	0
1	13	5	"PFE0226"	"E18877_2"	3550	24390	110	203	219	70	72	77	24	100	98	0	321	320	66	130	131	19	97	97	0	0.686	0.774	0.696	0.759	2.105	0.708	0.565	80	451	322	337	-0.544	131	191	147	190	0
1	14	5	"PFE0228"	"E18957_1"	3730	24390	110	236	248	58	65	70	22	100	100	0	497	498	77	119	124	28	100	100	0	0.452	0.483	0.453	0.473	1.471	0.436	0.719	80	480	549	562	-1.144	171	378	183	379	0
1	15	5	"PFE0249"	"E19870_1"	3930	24390	110	207	217	53	72	77	32	100	97	0	232	230	41	129	134	30	95	87	0	1.311	1.436	1.361	1.467	1.949	1.430	0.523	80	487	238	246	0.390	135	103	145	101	0
1	16	5	"PFE0251"	"E20152_1"	4130	24400	120	175	182	63	76	79	22	93	85	0	194	195	40	135	139	22	84	64	0	1.678	1.767	1.531	1.692	2.512	2.168	0.288	120	499	158	166	0.747	99	59	106	60	0
1	17	5	"PFE0257"	"E20313_1"	4310	24400	120	205	219	84	74	77	18	95	92	0	235	234	50	134	136	20	92	86	0	1.297	1.450	1.253	1.323	2.525	1.691	0.477	120	479	232	245	0.375	131	101	145	100	0
1	18	5	"PFE0260"	"E20360_12"	4500	24400	110	158	190	94	74	79	20	98	88	0	198	210	49	135	137	19	91	82	0	1.333	1.547	1.320	1.459	2.586	2.032	0.380	80	462	147	191	0.415	84	63	116	75	0
1	19	5	"PFE0265"	"E20424_1"	4700	24400	120	193	204	88	73	78	21	94	89	0	1230	1168	366	132	135	19	99	99	0	0.109	0.126	0.104	0.117	2.254	0.107	0.487	120	506	1218	1167	-3.194	120	1098	131	1036	0
1	20	5	"PFE0267"	"E20514_1"	4900	24400	120	239	245	80	74	77	20	95	95	0	1233	1191	376	131	134	20	100	100	0	0.150	0.161	0.146	0.166	2.366	0.131	0.568	120	482	1267	1231	-2.740	165	1102	171	1060	0
1	21	5	"PFE0293"	"E22156_1"	5080	24400	120	1506	1380	406	73	77	21	100	100	0	1363	1297	326	132	134	19	100	100	0	1.164	1.122	1.166	1.081	1.789	1.143	0.865	120	483	2664	2472	0.219	1433	1231	1307	1165	0
1	22	5	"PFE0299"	"E22468_1"	5270	24400	120	522	509	145	70	74	20	97	96	0	500	474	122	130	132	18	100	98	0	1.222	1.276	1.242	1.286	2.028	1.282	0.789	120	549	822	783	0.289	452	370	439	344	0
1	1	6	"PFE0302"	"E22504_2"	1290	24580	110	180	191	62	69	71	16	100	98	0	219	223	47	131	132	18	97	92	0	1.261	1.326	1.294	1.358	1.984	1.367	0.455	80	493	199	214	0.335	111	88	122	92	0
1	2	6	"PFE0309"	"E2283_4"	1480	24580	120	243	242	77	69	72	16	97	93	0	254	250	56	131	132	17	93	90	0	1.415	1.454	1.514	1.477	2.721	1.534	0.622	120	530	297	292	0.500	174	123	173	119	0
1	3	6	"PFE0314"	"E22930_2"	1660	24570	110	333	339	55	69	71	17	100	100	0	407	399	79	128	131	22	98	98	0	0.946	0.996	0.967	1.001	1.440	0.904	0.758	80	462	543	541	-0.080	264	279	270	271	0
1	4	6	"PFE0318"	"E23098_1"	1860	24580	120	900	821	300	69	72	18	99	98	0	635	602	185	129	131	17	97	97	0	1.642	1.590	1.589	1.570	2.302	1.677	0.824	120	561	1337	1225	0.716	831	506	752	473	0
1	5	6	"PFE0353"	"E24637_1"	2050	24580	120	1351	1271	428	72	75	18	100	98	0	2160	2018	606	133	134	18	100	100	0	0.631	0.636	0.618	0.603	1.867	0.626	0.863	120	507	3306	3084	-0.664	1279	2027	1199	1885	0
1	6	6	"PFE0361"	"E248_3"	2240	24580	120	3512	3211	1082	77	82	23	100	100	0	2192	1978	629	135	136	20	99	99	0	1.670	1.700	1.684	1.644	1.801	1.766	0.856	120	498	5492	4977	0.740	3435	2057	3134	1843	0
1	7	6	"PFE0363"	"E24971_1"	2430	24580	120	385	371	91	76	79	19	99	99	0	300	302	70	135	136	19	97	95	0	1.873	1.766	1.822	1.899	1.944	1.811	0.712	120	504	474	462	0.905	309	165	295	167	0
1	8	6	"PFE0367"	"E25193_1"	2620	24580	110	204	205	51	67	73	25	100	97	0	212	215	42	126	131	36	88	65	0	1.593	1.551	1.517	1.602	2.085	1.403	0.465	80	469	223	227	0.672	137	86	138	89	0
1	9	6	"PFE0373"	"E25749_1"	2800	24580	110	201	203	52	58	60	16	100	100	0	956	986	195	113	114	15	100	100	0	0.170	0.166	0.169	0.159	1.573	0.141	0.672	80	512	986	1018	-2.560	143	843	145	873	0
1	10	6	"PFE0375"	"E25972_1"	3000	24580	120	640	617	183	61	64	16	99	99	0	1477	1417	344	116	119	18	99	99	0	0.425	0.427	0.408	0.408	1.894	0.410	0.838	120	540	1940	1857	-1.233	579	1361	556	1301	0
1	11	6	"PFF0292"	"F18577_5"	3180	24580	120	256	257	71	75	78	22	98	94	0	352	344	80	133	135	25	97	95	0	0.826	0.863	0.827	0.828	1.685	0.834	0.732	120	524	400	393	-0.275	181	219	182	211	0
1	12	6	"PFF0300"	"F18770_1"	3370	24570	110	161	172	59	77	81	23	97	82	0	172	180	34	137	138	19	80	42	0	2.400	2.209	1.914	2.139	2.420	2.575	0.236	80	460	119	138	1.263	84	35	95	43	0
1	13	6	"PFF0307"	"F19110_2"	3560	24580	120	517	499	130	76	80	23	100	99	0	426	415	108	133	135	20	98	97	0	1.505	1.500	1.472	1.543	1.824	1.514	0.772	120	547	734	705	0.590	441	293	423	282	0
1	14	6	"PFF0309"	"F19190_1"	3750	24580	120	920	870	283	75	79	30	99	99	0	594	566	171	129	132	28	97	96	0	1.817	1.819	1.804	1.843	1.857	1.858	0.845	120	543	1310	1232	0.862	845	465	795	437	0
1	15	6	"PFF0313"	"F19243_2"	3950	24580	120	2297	2031	725	78	83	31	100	99	0	1296	1211	375	133	137	24	99	99	0	1.908	1.812	1.808	1.635	2.010	1.896	0.871	120	533	3382	3031	0.932	2219	1163	1953	1078	0
1	16	6	"PFF0316"	"F19409_1"	4140	24580	120	240	243	70	77	81	20	99	99	0	399	391	95	135	139	23	99	96	0	0.617	0.648	0.588	0.638	1.909	0.581	0.592	120	460	427	422	-0.696	163	264	166	256	0
1	17	6	"PFF0345"	"F20077_1"	4330	24580	120	158	168	52	77	81	19	95	87	0	193	198	37	136	139	22	89	59	0	1.421	1.468	1.571	1.512	2.143	1.515	0.346	120	503	138	153	0.507	81	57	91	62	0
1	18	6	"PFF0351"	"F20166_1"	4530	24580	120	249	263	82	82	85	22	99	99	0	249	261	69	138	140	22	97	95	0	1.505	1.472	1.376	1.510	1.957	1.556	0.514	120	507	278	304	0.589	167	111	181	123	0
1	19	6	"PFF0355"	"F20234_1"	4710	24580	120	195	225	94	83	87	23	100	95	0	187	192	37	133	137	22	85	66	0	2.074	2.407	2.308	2.560	2.568	3.204	0.298	120	468	166	201	1.052	112	54	142	59	0
1	20	6	"PFF0357"	"F20284_1"	4910	24580	120	281	277	68	79	84	25	100	97	0	402	397	91	132	136	24	97	95	0	0.748	0.747	0.749	0.768	1.813	0.502	0.471	120	493	472	463	-0.419	202	270	198	265	0
1	21	6	"PFF0360"	"F20385_1"	5100	24580	120	694	671	188	78	83	25	100	100	0	538	534	152	132	136	24	99	98	0	1.517	1.475	1.492	1.503	1.862	1.507	0.753	120	462	1022	995	0.601	616	406	593	402	0
1	22	6	"PFF0362"	"F20385_3"	5290	24580	120	1205	1140	272	75	79	22	100	100	0	799	774	208	131	135	21	99	98	0	1.692	1.656	1.726	1.754	1.804	1.674	0.836	120	508	1798	1708	0.758	1130	668	1065	643	0
1	1	7	"PFF0380"	"F20989_1"	1300	24760	120	2008	1798	545	69	72	18	100	100	0	1049	971	306	129	130	17	100	96	0	2.108	2.053	2.045	2.265	2.017	2.084	0.890	120	611	2859	2571	1.076	1939	920	1729	842	0
1	2	7	"PFF0388"	"F21429_3"	1480	24760	110	2060	2033	410	72	75	18	100	100	0	3824	3828	780	130	135	72	100	100	0	0.538	0.530	0.514	0.534	1.366	0.496	0.902	80	476	5682	5659	-0.894	1988	3694	1961	3698	0
1	3	7	"PFF0396"	"F21560_1"	1680	24760	110	629	629	150	74	78	23	100	100	0	1271	1230	332	128	138	89	100	100	0	0.486	0.504	0.480	0.513	1.322	0.452	0.832	80	526	1698	1657	-1.042	555	1143	555	1102	0
1	4	7	"PFF0401"	"F21821_1"	1860	24760	110	1316	1299	248	72	76	21	100	100	0	742	736	154	128	136	65	100	98	0	2.026	2.018	1.924	2.057	1.404	2.020	0.876	80	494	1858	1835	1.019	1244	614	1227	608	0
1	5	7	"PFF0404"	"F21902_1"	2070	24760	120	3593	3181	1270	74	78	18	99	99	0	2282	2096	789	132	134	22	95	93	0	1.637	1.582	1.606	1.583	2.044	1.621	0.891	120	536	5669	5071	0.711	3519	2150	3107	1964	0
1	6	7	"PFF0407"	"F21981_2"	2240	24760	110	9355	8850	2328	85	90	33	100	100	0	6941	6860	1604	136	156	247	100	100	0	1.362	1.304	1.319	1.281	1.438	1.303	0.883	80	430	16075	15489	0.446	9270	6805	8765	6724	0
1	7	7	"PFF0440"	"F22946_1"	2440	24760	120	487	526	206	80	87	32	100	97	0	406	438	178	136	151	216	70	19	0	1.507	1.477	1.573	1.503	1.567	1.403	0.787	120	564	677	748	0.592	407	270	446	302	0
1	8	7	"PFF0446"	"F23145_4"	2640	24750	90	161	174	65	78	84	31	82	61	0	204	208	38	127	133	41	86	40	0	1.078	1.185	1.032	1.034	2.396	0.950	0.265	52	375	160	177	0.108	83	77	96	81	0
1	9	7	"PFF0452"	"F23274_1"	2820	24770	100	159	169	59	67	71	24	98	78	0	181	185	34	117	122	37	83	37	0	1.438	1.500	1.468	1.426	1.964	1.458	0.432	80	433	156	170	0.524	92	64	102	68	0
1	10	7	"PFF0458"	"F23526_2"	3010	24770	120	2169	1929	729	70	73	24	99	99	0	1617	1453	557	121	123	19	100	100	0	1.403	1.396	1.429	1.369	2.002	1.402	0.865	120	484	3595	3191	0.489	2099	1496	1859	1332	0
1	11	7	"PFF0461"	"F23551_1"	3190	24770	120	887	849	275	80	82	21	99	98	0	609	575	165	133	135	21	98	95	0	1.695	1.740	1.703	1.754	2.064	1.782	0.866	120	491	1283	1211	0.762	807	476	769	442	0
1	12	7	"PFF0463"	"F23564_1"	3390	24770	120	2773	2485	945	82	85	21	100	100	0	2572	2320	839	136	138	21	100	100	0	1.105	1.100	1.106	1.073	1.850	1.113	0.847	120	589	5127	4587	0.144	2691	2436	2403	2184	0
1	13	7	"PFF1088"	"F45524_1"	3580	24760	110	639	648	122	79	83	20	100	100	0	687	650	177	134	138	25	100	100	0	1.013	1.103	1.052	1.169	1.512	1.043	0.807	80	453	1113	1085	0.018	560	553	569	516	0
1	14	7	"PFF1100"	"F45683_2"	3760	24760	110	2380	2282	480	77	80	20	100	100	0	1505	1428	383	134	141	58	100	100	0	1.680	1.704	1.676	1.764	1.476	1.659	0.849	80	466	3674	3499	0.748	2303	1371	2205	1294	0
1	15	7	"PFF1105"	"F45820_1"	3960	24770	120	163	167	50	75	79	21	92	85	0	200	207	42	133	139	55	68	19	0	1.313	1.243	1.156	1.166	2.276	1.289	0.379	120	510	155	166	0.393	88	67	92	74	0
1	16	7	"PFF1110"	"F46067_3"	4150	24760	120	1437	1357	417	74	77	19	100	100	0	819	765	253	133	135	19	95	94	0	1.987	2.030	2.015	2.042	1.724	2.067	0.840	120	487	2049	1915	0.991	1363	686	1283	632	0
1	17	7	"PFF1112"	"F46181_1"	4330	24760	110	570	563	86	76	79	18	100	100	0	416	455	269	135	138	21	100	100	0	1.758	1.522	1.641	1.693	1.573	1.219	0.534	80	459	775	807	0.814	494	281	487	320	0
1	18	7	"PFF1114"	"F46183_2"	4530	24760	110	244	249	50	82	86	24	100	100	0	258	265	55	139	142	25	97	90	0	1.361	1.325	1.423	1.469	2.127	1.245	0.528	80	486	281	293	0.445	162	119	167	126	0
1	19	7	"PFF1142"	"F4688_1"	4730	24760	120	656	646	144	82	86	23	100	100	0	1201	1088	368	136	140	23	96	95	0	0.539	0.592	0.569	0.710	2.396	0.523	0.830	120	543	1639	1516	-0.892	574	1065	564	952	0
1	20	7	"PFF1151"	"F47145_2"	4910	24760	110	943	929	203	77	80	23	100	100	0	476	460	135	135	139	31	97	95	0	2.540	2.622	2.703	2.844	1.656	2.586	0.785	80	429	1207	1177	1.345	866	341	852	325	0
1	21	7	"PFF1154"	"F47255_1"	5100	24760	120	309	298	82	77	80	22	98	94	0	271	269	63	134	137	29	92	90	0	1.693	1.637	1.624	1.632	1.910	1.686	0.669	120	524	369	356	0.760	232	137	221	135	0
1	22	7	"PFF1156"	"F47255_3"	5290	24760	120	163	173	52	76	79	21	96	92	0	182	192	43	134	138	21	80	58	0	1.813	1.672	1.620	1.757	2.898	1.811	0.242	120	538	135	155	0.858	87	48	97	58	0
1	1	8	"PFF1158"	"F47327_1"	1310	24950	110	170	186	48	68	70	16	100	100	0	618	593	154	128	130	17	100	98	0	0.208	0.254	0.226	0.258	2.211	0.199	0.537	80	541	592	583	-2.264	102	490	118	465	0
1	2	8	"PFF1160"	"F47350_1"	1510	24950	110	141	153	50	70	72	17	95	82	0	174	175	36	128	135	72	18	1	0	1.543	1.766	1.941	1.833	3.034	0.623	0.092	80	483	117	130	0.626	71	46	83	47	0
1	3	8	"PFF1184"	"F48253_6"	1680	24950	110	149	157	45	71	74	19	96	93	0	195	196	37	129	133	48	70	18	0	1.182	1.284	1.203	1.312	2.319	1.195	0.333	80	504	144	153	0.241	78	66	86	67	0
1	4	8	"PFF1186"	"F48363_2"	1890	24950	110	135	141	39	67	70	15	96	92	0	179	183	38	127	130	21	85	65	0	1.308	1.321	1.226	1.288	2.749	1.339	0.242	80	524	120	130	0.387	68	52	74	56	0
1	5	8	"PFF1188"	"F48395_1"	2070	24950	110	200	245	248	68	71	15	100	98	0	1289	1270	432	129	131	19	100	100	0	0.114	0.155	0.109	0.128	2.133	0.140	0.268	80	480	1292	1318	-3.136	132	1160	177	1141	0
1	6	8	"PFF1190"	"F48424_2"	2260	24950	120	996	947	341	71	77	34	98	96	0	740	706	236	130	149	222	89	77	0	1.516	1.521	1.512	1.503	2.423	1.566	0.813	120	542	1535	1452	0.601	925	610	876	576	0
1	7	8	"PFF1193"	"F48446_1"	2450	24950	120	373	361	107	70	74	21	99	96	0	377	367	96	131	132	17	95	95	0	1.232	1.233	1.226	1.210	1.813	1.228	0.769	120	507	549	527	0.301	303	246	291	236	0
1	8	8	"PFF1195"	"F48446_5"	2640	24950	120	500	469	152	73	77	21	100	98	0	443	408	141	131	135	22	90	89	0	1.369	1.430	1.470	1.575	2.192	1.371	0.743	120	552	739	673	0.453	427	312	396	277	0
1	9	8	"PFF1220"	"F49665_1"	2830	24950	120	232	235	63	73	76	22	98	97	0	524	498	152	129	130	18	95	95	0	0.403	0.439	0.400	0.497	2.698	0.379	0.669	120	518	554	531	-1.313	159	395	162	369	0
1	10	8	"PFF1222"	"F49677_3"	3030	24950	120	5298	4797	1935	75	78	23	100	99	0	2777	2605	1071	130	131	18	98	97	0	1.973	1.908	1.925	1.771	2.507	2.057	0.746	120	485	7870	7197	0.981	5223	2647	4722	2475	0
1	11	8	"PFF1225"	"F49959_1"	3200	24950	110	251	251	49	78	82	21	100	100	0	379	367	85	133	137	26	98	97	0	0.703	0.739	0.747	0.788	1.859	0.640	0.691	80	453	419	407	-0.508	173	246	173	234	0
1	12	8	"PFF1234"	"F50107_1"	3410	24960	110	142	155	57	80	84	22	88	73	0	184	185	36	133	137	27	76	45	0	1.216	1.442	1.255	1.162	3.126	1.905	0.228	80	483	113	127	0.282	62	51	75	52	0
1	13	8	"PFF1237"	"F50551_1"	3600	24950	120	392	383	106	77	80	19	99	99	0	310	298	79	135	137	24	91	88	0	1.800	1.877	1.851	2.247	2.272	1.831	0.739	120	543	490	469	0.848	315	175	306	163	0
1	14	8	"PFF1239"	"F50598_1"	3790	24950	120	374	360	105	74	77	18	99	96	0	388	368	102	135	140	55	90	87	0	1.186	1.227	1.249	1.280	2.167	1.200	0.785	120	500	553	519	0.246	300	253	286	233	0
1	15	8	"PFF1927"	"F960_2"	3970	24950	120	843	761	251	75	80	22	99	99	0	1050	972	337	132	136	20	96	94	0	0.837	0.817	0.817	0.856	2.307	0.782	0.811	120	468	1686	1526	-0.257	768	918	686	840	0
1	16	8	"PFF1931"	"F960_7"	4160	24950	120	448	424	127	76	79	22	98	96	0	316	313	83	134	136	19	94	91	0	2.044	1.944	1.929	1.928	2.468	2.030	0.703	120	520	554	527	1.031	372	182	348	179	0
1	17	8	"PFF1933"	"F9676_1"	4360	24950	120	497	469	152	75	79	23	99	96	0	516	497	155	135	138	21	96	94	0	1.108	1.088	1.041	1.094	1.980	1.068	0.818	120	522	803	756	0.147	422	381	394	362	0
1	18	8	"PFI0003"	"I10209_1"	4550	24950	120	1970	1683	667	78	83	28	98	96	0	1170	1067	353	136	138	21	100	98	0	1.830	1.724	1.732	1.541	2.694	1.861	0.813	120	558	2926	2536	0.872	1892	1034	1605	931	0
1	19	8	"PFI0005"	"I1033_3"	4730	24950	110	284	289	60	77	81	22	100	100	0	2638	2550	627	137	139	22	100	100	0	0.083	0.088	0.086	0.088	1.526	0.074	0.704	80	448	2708	2625	-3.595	207	2501	212	2413	0
1	20	8	"PFI0009"	"I10565_1"	4920	24950	120	300	304	78	76	78	20	100	98	0	348	344	103	137	141	27	94	89	0	1.062	1.101	1.025	1.188	2.116	1.012	0.658	120	562	435	435	0.086	224	211	228	207	0
1	21	8	"PFI0038"	"I1136_2"	5100	24950	110	249	252	44	74	77	19	100	100	0	228	228	43	134	139	45	85	51	0	1.862	1.894	1.764	2.023	1.733	1.425	0.325	80	470	269	272	0.897	175	94	178	94	0
1	22	8	"PFI0041"	"I11448_2"	5310	24960	120	759	715	266	74	77	21	96	96	0	11247	10477	3964	138	142	23	100	100	0	0.062	0.062	0.061	0.064	1.669	0.058	0.837	120	554	11794	10980	-4.019	685	11109	641	10339	0
1	1	9	"PFI0043"	"I11495_1"	1320	25130	110	1125	1101	307	65	67	15	100	100	0	3558	3618	1288	126	130	42	100	100	0	0.309	0.297	0.283	0.311	1.569	0.258	0.828	80	526	4492	4528	-1.695	1060	3432	1036	3492	0
1	2	9	"PFI0045"	"I11523_4"	1500	25130	120	969	899	337	68	69	15	99	99	0	921	851	280	128	132	41	96	95	0	1.136	1.149	1.145	1.089	2.542	1.183	0.782	120	550	1694	1554	0.184	901	793	831	723	0
1	3	9	"PFI0048"	"I1175_1"	1700	25140	120	309	301	83	70	71	18	99	95	0	289	278	72	128	130	16	91	89	0	1.484	1.540	1.472	1.618	2.374	1.565	0.705	120	564	400	381	0.570	239	161	231	150	0
1	4	9	"PFI0053"	"I11857_2"	1890	25130	110	410	411	64	68	71	18	100	100	0	346	343	73	128	130	20	100	100	0	1.569	1.595	1.535	1.680	1.554	1.567	0.759	80	487	560	558	0.650	342	218	343	215	0
1	5	9	"PFI0079"	"I12708_1"	2070	25140	110	204	221	76	66	73	44	100	88	0	347	363	76	129	133	35	100	100	0	0.633	0.662	0.588	0.637	1.615	0.665	0.460	80	495	356	389	-0.660	138	218	155	234	0
1	6	9	"PFI0085"	"I12812_3"	2260	25140	120	217	225	101	66	73	43	90	82	0	441	424	136	131	134	34	93	91	0	0.487	0.543	0.459	0.494	2.387	0.504	0.348	120	534	461	452	-1.038	151	310	159	293	0
1	7	9	"PFI0087"	"I12861_2"	2440	25130	110	33272	28795	10878	70	73	21	100	100	0	26819	23786	9030	132	144	141	100	100	0	1.244	1.214	1.207	1.234	1.754	1.201	0.851	80	476	59889	52379	0.315	33202	26687	28725	23654	0
1	8	9	"PFI0089"	"I12932_1"	2640	25130	110	358	358	69	69	72	21	100	100	0	391	372	104	132	144	140	80	41	0	1.116	1.204	1.213	1.347	1.890	1.088	0.732	80	489	548	529	0.158	289	259	289	240	0
1	9	9	"PFI0099"	"I13128_2"	2830	25140	120	7884	7034	2824	70	74	19	100	100	0	4611	4235	1486	130	134	21	99	99	0	1.744	1.696	1.677	1.530	2.197	1.812	0.806	120	549	12295	11069	0.802	7814	4481	6964	4105	0
1	10	9	"PFI0102"	"I13218_1"	3020	25130	110	298	300	64	75	77	18	100	100	0	273	274	66	133	134	19	93	91	0	1.593	1.596	1.622	1.794	2.003	1.453	0.665	80	481	363	366	0.672	223	140	225	141	0
1	11	9	"PFI0124"	"I13978_1"	3210	25140	120	369	350	113	73	78	27	97	95	0	380	356	91	133	138	51	95	87	0	1.198	1.242	1.267	1.193	2.003	1.171	0.638	120	549	543	500	0.261	296	247	277	223	0
1	12	9	"PFI0126"	"I14041_1"	3400	25140	120	156	164	48	77	81	28	91	75	0	333	333	84	132	136	49	95	89	0	0.393	0.433	0.405	0.420	2.220	0.363	0.489	120	528	280	288	-1.347	79	201	87	201	0
1	13	9	"PFI0128"	"I14195_1"	3600	25140	120	5132	4686	1777	78	80	20	100	100	0	3528	3305	1077	134	136	18	100	100	0	1.489	1.453	1.460	1.381	2.412	1.537	0.828	120	521	8448	7779	0.574	5054	3394	4608	3171	0
1	14	9	"PFI0131"	"I1431_1"	3790	25140	120	341	321	100	77	80	21	95	91	0	372	356	86	133	137	20	96	95	0	1.105	1.094	1.092	1.039	2.021	1.135	0.707	120	545	503	467	0.144	264	239	244	223	0
1	15	9	"PFI0137"	"I14413_3"	3980	25140	120	2335	2111	794	78	82	22	100	98	0	1933	1788	592	133	137	20	100	100	0	1.254	1.228	1.233	1.134	2.296	1.267	0.855	120	521	4057	3688	0.326	2257	1800	2033	1655	0
1	16	9	"PFI0141"	"I14670_1"	4160	25130	110	219	222	46	80	85	22	100	100	0	414	403	83	135	138	21	100	98	0	0.498	0.530	0.500	0.535	1.741	0.432	0.625	80	458	418	410	-1.005	139	279	142	268	0
1	17	9	"PFJ0122"	"J167_5"	4360	25130	120	153	156	38	78	82	25	95	76	0	192	193	37	135	138	21	84	65	0	1.316	1.345	1.364	1.352	2.348	1.458	0.240	120	486	132	136	0.396	75	57	78	58	0
1	18	9	"PFJ0124"	"J167_7"	4530	25170	150	98	108	42	78	82	26	41	21	0	142	146	22	136	138	19	28	10	0	3.333	3.000	1.512	1.612	4.604	6.115	0.026	156	649	26	40	1.737	20	6	30	10	-50
1	19	9	"PFJ0128"	"J170_18"	4740	25130	110	405	391	98	76	80	22	100	100	0	314	320	71	136	138	23	98	93	0	1.848	1.712	1.886	1.812	1.640	1.702	0.729	80	459	507	499	0.886	329	178	315	184	0
1	20	9	"PFJ0137"	"J171_6"	4900	25160	150	92	104	45	76	80	21	42	25	0	139	143	25	137	140	24	18	7	0	8.000	4.667	1.455	1.373	4.797	3.563	0.019	156	666	18	34	3.000	16	2	28	6	-50
1	21	9	"PFJ0150"	"J181_2"	5120	25140	120	416	397	120	76	80	25	98	95	0	473	461	142	136	141	44	96	91	0	1.009	0.988	0.990	0.966	2.453	0.918	0.656	120	586	677	646	0.013	340	337	321	325	0
1	22	9	"PFJ0153"	"J181_9"	5310	25140	120	146	153	50	73	77	25	90	68	0	943	844	273	136	138	23	98	97	0	0.090	0.113	0.104	0.110	2.349	0.083	0.344	120	521	880	788	-3.467	73	807	80	708	0
1	1	10	"PFJ0179"	"J198_2"	1320	25330	110	109	129	65	64	66	15	88	76	0	176	179	35	127	129	20	83	61	0	0.918	1.250	1.008	1.038	2.851	1.653	0.341	80	568	94	117	-0.123	45	49	65	52	0
1	2	10	"PFJ0184"	"J206_1"	1520	25320	110	591	575	134	67	68	15	100	100	0	502	500	101	128	129	16	100	100	0	1.401	1.366	1.379	1.369	1.386	1.335	0.827	80	493	898	880	0.487	524	374	508	372	0
1	3	10	"PFJ0186"	"J206_6"	1700	25320	100	160	161	41	67	69	18	100	93	0	220	226	52	127	130	18	95	90	0	1.000	0.949	0.937	0.904	2.031	0.845	0.475	80	434	186	193	0.000	93	93	94	99	0
1	4	10	"PFJ0188"	"J212_1"	1890	25320	110	384	386	86	66	68	17	100	100	0	496	506	122	128	130	21	100	100	0	0.864	0.847	0.836	0.864	1.474	0.770	0.702	80	513	686	698	-0.211	318	368	320	378	0
1	5	10	"PFJ0190"	"J212_4"	2090	25350	150	79	97	50	66	68	17	43	28	0	130	136	30	128	128	15	30	16	0	6.500	3.875	1.154	1.151	3.704	3.112	0.111	156	712	15	39	2.700	13	2	31	8	-50
1	6	10	"PFJ0197"	"J218_1"	2270	25320	110	168	176	54	65	68	17	98	95	0	176	176	32	128	130	17	83	67	0	2.146	2.313	1.948	2.257	2.563	2.488	0.289	80	453	151	159	1.102	103	48	111	48	0
1	7	10	"PFJ0220"	"J222_7"	2460	25320	110	572	544	140	66	70	20	100	100	0	318	302	84	128	137	117	75	25	0	2.663	2.747	2.671	2.935	1.798	2.710	0.710	80	528	696	652	1.413	506	190	478	174	0
1	8	10	"PFJ0228"	"J227_3"	2650	25320	110	607	600	126	66	70	21	100	100	0	668	644	176	128	132	24	100	98	0	1.002	1.035	0.961	1.104	1.748	0.949	0.801	80	528	1081	1050	0.003	541	540	534	516	0
1	9	10	"PFJ0231"	"J22_1"	2840	25320	110	235	236	55	68	70	17	100	100	0	289	290	75	129	132	19	97	96	0	1.044	1.043	0.943	1.070	1.804	0.935	0.577	80	466	327	329	0.062	167	160	168	161	0
1	10	10	"PFJ0233"	"J22_3"	3020	25360	150	85	90	29	69	72	18	44	21	0	132	133	20	131	133	19	17	4	0	16.000	10.500	2.000	1.624	3.598	11.246	0.001	156	750	17	23	4.000	16	1	21	2	-50
1	11	10	"PFJ0238"	"J232_6"	3220	25320	110	233	236	40	69	70	14	100	100	0	223	227	52	131	133	18	96	87	0	1.783	1.740	1.759	2.013	2.073	1.585	0.559	80	484	256	263	0.834	164	92	167	96	0
1	12	10	"PFJ0242"	"J236_1"	3410	25320	110	416	407	82	71	75	20	100	100	0	461	469	128	132	135	28	98	97	0	1.049	0.997	0.983	1.097	1.866	0.903	0.741	80	485	674	673	0.069	345	329	336	337	0
1	13	10	"PFJ0262"	"J248_1"	3590	25320	110	401	405	83	74	80	32	100	100	0	291	291	62	133	141	46	95	88	0	2.070	2.095	2.083	2.185	1.698	2.194	0.671	80	415	485	489	1.049	327	158	331	158	0
1	14	10	"PFJ0264"	"J248_11"	3760	25370	150	81	86	27	75	79	26	21	6	0	134	138	26	135	140	35	10	1	0	-6.000	3.667	1.000	0.990	3.594	0.320	0.113	156	663	5	14	Error	6	-1	11	3	-50
1	15	10	"PFJ0267"	"J248_5"	3990	25350	150	91	104	48	76	80	21	41	21	0	145	150	31	135	138	19	40	17	0	1.500	1.867	0.845	0.869	4.309	3.202	0.041	156	647	25	43	0.585	15	10	28	15	-50
1	16	10	"PFJ0271"	"J252_2"	4180	25330	120	171	169	42	77	82	23	95	85	0	411	395	107	138	140	22	95	92	0	0.344	0.358	0.356	0.362	2.616	0.279	0.465	120	510	367	349	-1.538	94	273	92	257	0
1	17	10	"PFJ0273"	"J252_4"	4360	25330	120	806	733	264	78	83	25	97	95	0	654	588	212	138	140	21	97	95	0	1.411	1.456	1.437	1.483	2.575	1.455	0.766	120	473	1244	1105	0.497	728	516	655	450	0
1	18	10	"PFJ0275"	"J2541_2"	4550	25330	120	155	156	41	77	81	23	91	76	0	297	301	74	136	137	18	95	92	0	0.484	0.479	0.468	0.452	2.277	0.376	0.418	120	490	239	244	-1.046	78	161	79	165	0
1	19	10	"PFK0357"	"Kn3479_1"	4760	25330	80	247	276	145	79	82	24	94	88	0	237	252	97	137	138	19	84	78	0	1.680	1.713	1.439	1.952	3.195	2.394	0.357	52	310	268	312	0.748	168	100	197	115	0
1	20	10	"PFK0369"	"Kn3690_1"	4930	25330	120	983	916	370	77	81	22	100	98	0	986	881	365	135	138	21	97	95	0	1.065	1.125	1.118	1.134	2.220	1.107	0.799	120	468	1757	1585	0.090	906	851	839	746	0
1	21	10	"PFK0371"	"Kn3698_1"	5110	25340	110	373	372	81	76	80	22	100	100	0	568	576	122	134	137	22	100	100	0	0.684	0.670	0.664	0.675	1.533	0.610	0.774	80	462	731	738	-0.547	297	434	296	442	0
1	22	10	"PFK0373"	"Kn3698_4"	5300	25330	100	1751	1688	489	72	77	23	100	100	0	943	884	290	134	135	20	100	100	0	2.075	2.155	2.273	2.274	1.591	2.172	0.835	80	428	2488	2366	1.053	1679	809	1616	750	0
1	1	11	"PFK0375"	"Kn3744_1"	1320	25510	110	1018	966	289	64	71	48	100	100	0	1023	945	314	127	130	31	100	100	0	1.065	1.103	1.085	1.162	1.738	1.049	0.810	80	500	1850	1720	0.090	954	896	902	818	0
1	2	11	"PFK0378"	"Kn3773_1"	1510	25510	120	323	311	115	66	72	45	92	85	0	361	351	116	127	130	30	92	90	0	1.098	1.094	1.045	1.097	2.146	1.069	0.702	120	574	491	469	0.135	257	234	245	224	0
1	3	11	"PFK0408"	"Kn4447_1"	1700	25510	110	156	159	37	66	67	14	100	97	0	231	230	46	126	127	15	97	96	0	0.857	0.894	0.899	0.892	2.181	0.850	0.425	80	510	195	197	-0.222	90	105	93	104	0
1	4	11	"PFK0410"	"Kn4524_1"	1890	25510	110	176	182	38	66	67	15	100	100	0	391	385	90	127	129	20	100	97	0	0.417	0.450	0.431	0.473	2.009	0.352	0.582	80	548	374	374	-1.263	110	264	116	258	0
1	5	11	"PFK0412"	"Kn459_3"	2090	25510	110	1770	1684	333	68	70	15	100	100	0	1743	1683	366	126	128	19	100	100	0	1.053	1.038	1.029	1.045	1.353	0.998	0.879	80	440	3319	3173	0.074	1702	1617	1616	1557	0
1	6	11	"PFK0415"	"Kn4670_1"	2270	25510	110	198	202	61	67	69	17	100	100	0	224	224	43	125	127	17	98	95	0	1.323	1.364	1.347	1.415	2.183	1.379	0.427	80	494	230	234	0.404	131	99	135	99	0
1	7	11	"PFK0423"	"Kn4895_2"	2460	25510	110	160	168	43	66	69	17	100	97	0	210	216	55	126	128	19	92	83	0	1.119	1.133	1.088	1.147	2.123	0.849	0.439	80	528	178	192	0.162	94	84	102	90	0
1	8	11	"PFK0431"	"Kn5081_1"	2650	25510	110	2419	2288	536	67	70	18	100	100	0	920	865	199	128	131	24	100	100	0	2.970	3.014	2.985	3.027	1.416	3.057	0.856	80	538	3144	2958	1.570	2352	792	2221	737	0
1	9	11	"PFK0462"	"Kn585_3"	2840	25520	110	566	562	132	69	74	28	100	100	0	568	544	150	130	134	25	100	100	0	1.135	1.191	1.183	1.273	1.625	1.164	0.790	80	453	935	907	0.182	497	438	493	414	0
1	10	11	"PFK0466"	"Kn588_2"	3030	25510	110	819	795	179	69	71	18	100	100	0	855	830	262	131	132	18	100	100	0	1.036	1.039	0.998	1.095	1.547	0.943	0.821	80	430	1474	1425	0.051	750	724	726	699	0
1	11	11	"PFK0469"	"Kn5905_4"	3220	25510	110	503	487	131	69	70	16	100	100	0	427	408	117	131	134	25	96	93	0	1.466	1.509	1.525	1.629	1.889	1.498	0.762	80	528	730	695	0.552	434	296	418	277	0
1	12	11	"PFK0476"	"Kn603_2"	3410	25510	110	354	356	65	70	74	22	100	100	0	2707	2717	776	133	140	44	100	100	0	0.110	0.111	0.105	0.115	1.518	0.093	0.804	80	521	2858	2870	-3.180	284	2574	286	2584	0
1	13	11	"PFK0484"	"Kn656_1"	3600	25510	120	256	253	65	73	78	29	96	95	0	324	315	90	136	142	47	90	83	0	0.973	1.006	0.968	1.089	2.601	0.858	0.568	120	550	371	359	-0.039	183	188	180	179	0
1	14	11	"PFK0486"	"Kn657_2"	3790	25510	110	1279	1182	371	73	79	27	100	100	0	641	617	183	137	141	40	100	97	0	2.393	2.310	2.460	2.375	1.665	2.419	0.749	80	391	1710	1589	1.259	1206	504	1109	480	0
1	15	11	"PFK0519"	"Kn819_1"	3980	25520	120	538	523	185	76	80	22	96	95	0	3898	3483	1429	137	139	21	99	99	0	0.123	0.134	0.128	0.142	1.878	0.119	0.816	120	474	4223	3793	-3.025	462	3761	447	3346	0
1	16	11	"PFK0523"	"Kn8362_1"	4160	25510	110	704	658	186	77	84	33	100	100	0	549	519	160	137	143	44	95	91	0	1.522	1.521	1.496	1.634	1.968	1.411	0.782	80	475	1039	963	0.606	627	412	581	382	0
1	17	11	"PFK0526"	"Kn8409_1"	4370	25510	110	328	324	72	79	85	31	100	100	0	523	502	137	139	143	34	96	92	0	0.648	0.675	0.663	0.749	1.833	0.612	0.759	80	498	633	608	-0.625	249	384	245	363	0
1	18	11	"PFK0538"	"Kn906_1"	4560	25520	120	813	733	251	78	83	22	99	97	0	652	585	190	136	137	20	99	98	0	1.424	1.459	1.438	1.502	1.771	1.463	0.807	120	504	1251	1104	0.510	735	516	655	449	0
1	19	11	"PFK0541"	"Kn918_1"	4750	25520	120	3503	3067	1263	76	79	19	100	100	0	3290	3009	1155	135	138	20	98	97	0	1.086	1.041	1.033	0.989	2.465	1.054	0.841	120	509	6582	5865	0.119	3427	3155	2991	2874	0
1	20	11	"PFK0549"	"Kn945_1"	4930	25520	120	2346	2026	735	78	81	21	100	100	0	1752	1553	561	135	139	21	100	98	0	1.403	1.374	1.378	1.387	2.217	1.391	0.833	120	485	3885	3366	0.488	2268	1617	1948	1418	0
1	21	11	"PFK1038"	"Ks510_8"	5120	25520	120	200	200	54	83	89	29	96	85	0	569	540	166	139	142	26	98	97	0	0.272	0.292	0.299	0.296	2.009	0.250	0.610	120	578	547	518	-1.878	117	430	117	401	0
1	22	11	"PFK1040"	"Ks51_11"	5310	25520	120	561	538	178	76	80	22	98	96	0	903	853	268	136	139	25	98	97	0	0.632	0.644	0.642	0.624	1.832	0.615	0.843	120	523	1252	1179	-0.661	485	767	462	717	0
1	1	12	"PFK1042"	"Ks51_2"	1340	25690	120	108	120	42	64	69	43	50	18	0	154	159	41	123	126	29	51	18	0	1.419	1.556	1.309	1.345	3.831	4.810	0.037	120	609	75	92	0.505	44	31	56	36	0
1	2	12	"PFK1044"	"Ks51_4"	1520	25700	110	108	117	40	65	70	45	46	12	0	438	447	112	123	128	32	100	100	0	0.137	0.160	0.129	0.134	2.519	0.117	0.295	80	468	358	376	-2.873	43	315	52	324	0
1	3	12	"PFK1046"	"Ks51_6"	1700	25700	110	120	127	49	64	66	14	96	76	0	206	218	54	124	124	16	100	93	0	0.683	0.670	0.636	0.602	2.373	0.659	0.446	80	522	138	157	-0.550	56	82	63	94	0
1	4	12	"PFK1048"	"Ks532_3"	1900	25700	90	114	122	46	65	67	16	84	61	0	168	169	26	126	126	15	82	61	0	1.167	1.326	1.524	1.397	3.684	1.414	0.157	52	390	91	100	0.222	49	42	57	43	0
1	5	12	"PFK1074"	"Ks56_11"	2080	25710	130	207	207	47	67	69	15	100	99	0	236	240	51	125	127	17	98	96	0	1.261	1.217	1.216	1.249	1.658	1.173	0.633	120	625	251	255	0.335	140	111	140	115	0
1	6	12	"PFK1076"	"Ks56_16"	2270	25700	120	132	143	45	67	69	18	98	85	0	175	183	47	123	124	17	82	73	0	1.250	1.267	1.257	1.312	2.483	1.177	0.344	120	545	117	136	0.322	65	52	76	60	0
1	7	12	"PFK1078"	"Ks56_18"	2460	25700	110	466	451	110	67	69	15	100	100	0	275	283	71	125	127	17	97	95	0	2.660	2.430	2.544	2.547	1.659	2.472	0.721	80	520	549	542	1.411	399	150	384	158	0
1	8	12	"PFK1080"	"Ks56_23"	2650	25710	110	138	146	42	68	71	24	93	70	0	297	296	60	126	128	17	100	100	0	0.409	0.459	0.415	0.418	2.072	0.368	0.454	80	518	241	248	-1.289	70	171	78	170	0
1	9	12	"PFK1082"	"Ks56_26"	2850	25680	150	89	93	26	69	73	25	42	14	0	133	137	28	129	132	22	24	10	0	5.000	3.000	1.211	1.298	3.916	3.811	0.020	156	708	24	32	2.322	20	4	24	8	-50
1	10	12	"PFK1085"	"Ks56_32"	3040	25710	120	769	689	237	68	71	17	99	97	0	715	661	223	128	130	16	99	97	0	1.194	1.165	1.140	1.154	2.299	1.158	0.830	120	523	1288	1154	0.256	701	587	621	533	0
1	11	12	"PFK1110"	"Ks624_12"	3220	25700	110	776	740	168	70	73	17	100	100	0	434	440	114	129	133	31	98	97	0	2.315	2.154	1.982	2.225	1.587	2.139	0.774	80	520	1011	981	1.211	706	305	670	311	0
1	12	12	"PFK1113"	"Ks624_4"	3430	25710	110	251	248	46	74	79	22	100	100	0	550	537	134	133	137	37	100	97	0	0.424	0.431	0.429	0.451	1.616	0.370	0.705	80	562	594	578	-1.236	177	417	174	404	0
1	13	12	"PFK1115"	"Ks625_10"	3620	25710	80	132	139	30	79	84	23	94	63	0	168	164	31	136	138	20	65	32	0	1.656	2.143	1.358	1.648	2.447	1.375	0.058	52	323	85	88	0.728	53	32	60	28	0
1	14	12	"PFK1117"	"Ks625_14"	3790	25700	110	381	379	85	76	80	21	100	100	0	1057	985	335	137	142	40	100	100	0	0.332	0.357	0.355	0.388	1.737	0.295	0.796	80	524	1225	1151	-1.593	305	920	303	848	0
1	15	12	"PFK1119"	"Ks625_7"	3990	25710	120	214	217	52	79	82	24	96	95	0	357	347	93	137	141	39	94	89	0	0.614	0.657	0.653	0.686	2.182	0.590	0.634	120	564	355	348	-0.705	135	220	138	210	0
1	16	12	"PFK1122"	"Ks646_2"	4180	25700	110	133	135	29	78	83	28	88	47	0	451	422	118	136	140	33	95	91	0	0.175	0.199	0.170	0.200	2.459	0.124	0.245	80	515	370	343	-2.518	55	315	57	286	0
1	17	12	"PFK1144"	"Ks66_16"	4360	25700	110	1381	1305	408	79	85	51	100	100	0	622	616	208	136	142	54	97	93	0	2.679	2.554	2.401	2.772	1.794	2.580	0.812	80	542	1788	1706	1.422	1302	486	1226	480	0
1	18	12	"PFK1146"	"Ks66_3"	4580	25710	150	119	124	35	79	85	47	38	8	0	152	156	29	134	140	50	15	1	0	2.222	2.045	1.902	1.694	3.557	2.995	0.034	156	643	58	67	1.152	40	18	45	22	-50
1	19	12	"PFK1149"	"Ks66_7"	4750	25710	120	404	389	119	77	80	19	99	98	0	357	335	93	135	137	21	95	92	0	1.473	1.560	1.496	1.619	2.125	1.560	0.719	120	472	549	512	0.559	327	222	312	200	0
1	20	12	"PFK1151"	"Ks68_13"	4950	25710	120	5195	4567	1831	79	85	24	100	100	0	4187	3806	1400	136	139	22	99	98	0	1.263	1.223	1.201	1.140	2.147	1.264	0.819	120	507	9167	8158	0.337	5116	4051	4488	3670	0
1	21	12	"PFK1153"	"Ks692_12"	5120	25780	150	89	101	39	79	86	28	34	16	0	138	143	28	136	139	22	25	11	0	5.000	3.143	1.062	1.119	4.242	3.335	0.030	156	671	12	29	2.322	10	2	22	7	-50
1	22	12	"PFK1155"	"Ks692_6"	5330	25700	130	158	162	39	75	80	25	95	82	0	193	195	38	136	139	25	84	58	0	1.456	1.475	1.295	1.422	2.332	1.485	0.255	120	610	140	146	0.542	83	57	87	59	0
1	1	13	"PFM0107"	"M17691_2"	1320	25880	110	220	226	52	62	65	15	100	100	0	306	311	74	124	127	43	95	91	0	0.868	0.877	0.840	0.913	1.800	0.767	0.625	80	558	340	351	-0.204	158	182	164	187	0
1	2	13	"PFM0110"	"M18079_3"	1510	25890	110	493	475	120	64	65	13	100	100	0	718	667	212	123	125	15	100	98	0	0.721	0.756	0.741	0.833	1.692	0.695	0.807	80	540	1024	955	-0.472	429	595	411	544	0
1	3	13	"PFM0112"	"M18079_5"	1710	25880	110	1524	1401	453	63	65	14	100	100	0	1053	888	382	123	125	17	97	97	0	1.571	1.749	1.638	2.179	2.564	1.652	0.778	80	479	2391	2103	0.652	1461	930	1338	765	0
1	4	13	"PFM0116"	"M18377_2"	1870	25930	150	72	77	27	65	67	14	33	15	0	122	123	15	126	127	16	13	0	0	-1.750	-4.000	1.483	1.420	3.804	82.903	0.000	156	769	3	9	Error	7	-4	12	-3	-50
1	5	13	"PFM0118"	"M1840_2"	2080	25890	110	249	254	54	64	66	14	100	100	0	262	269	67	127	128	16	98	97	0	1.370	1.338	1.301	1.420	1.652	1.235	0.643	80	517	320	332	0.455	185	135	190	142	0
1	6	13	"PFM0121"	"M18869_1"	2270	25890	110	1154	1103	297	64	67	17	100	100	0	501	486	150	125	127	18	98	98	0	2.899	2.878	2.889	3.003	1.533	2.867	0.829	80	447	1466	1400	1.536	1090	376	1039	361	0
1	7	13	"PFM0142"	"M196_6"	2390	25890	110	225	231	53	65	67	16	100	100	0	222	230	50	126	127	18	95	91	0	1.667	1.596	1.474	1.719	1.978	1.455	0.557	80	456	256	270	0.737	160	96	166	104	0
1	8	13	"PFM0144"	"M196_8"	2580	25890	110	2029	1952	379	66	67	14	100	100	0	1025	926	292	125	127	17	97	96	0	2.181	2.355	2.284	2.486	1.718	2.288	0.832	80	546	2863	2687	1.125	1963	900	1886	801	0
1	9	13	"PFM0148"	"M19895_2"	2770	25890	100	322	326	57	65	67	15	100	100	0	363	358	86	127	129	16	97	97	0	1.089	1.130	1.095	1.258	1.885	1.057	0.759	80	493	493	492	0.123	257	236	261	231	0
1	10	13	"PFM0152"	"M20060_1"	2960	25890	110	232	230	49	66	69	19	100	100	0	288	295	63	129	131	18	97	97	0	1.044	0.988	0.991	0.992	1.517	0.901	0.687	80	507	325	330	0.062	166	159	164	166	0
1	11	13	"PFM0154"	"M20186_2"	3160	25910	150	118	380	414	70	73	20	65	53	0	149	231	141	130	132	24	47	39	0	2.526	3.069	2.730	2.123	3.202	3.293	0.757	156	703	67	411	1.337	48	19	310	101	-50
1	12	13	"PFM0156"	"M20989_1"	3340	25890	100	1235	1134	387	70	73	18	100	100	0	752	727	261	132	134	18	98	97	0	1.879	1.788	1.725	1.916	1.978	1.803	0.802	80	468	1785	1659	0.910	1165	620	1064	595	0
1	13	13	"PFM0179"	"M22143_2"	3550	25890	120	311	302	90	76	83	32	98	96	0	277	272	76	135	143	39	87	80	0	1.655	1.650	1.540	1.693	1.934	1.647	0.624	120	585	377	363	0.727	235	142	226	137	0
1	14	13	"PFM0182"	"M22193_2"	3720	25890	110	354	364	79	78	84	32	100	100	0	622	599	142	136	147	47	100	97	0	0.568	0.618	0.600	0.639	1.572	0.552	0.760	80	507	762	749	-0.816	276	486	286	463	0
1	15	13	"PFM0184"	"M22193_8"	3920	25890	110	723	716	132	75	78	19	100	100	0	434	422	117	136	140	34	95	93	0	2.174	2.241	2.118	2.397	1.862	2.236	0.757	80	520	946	927	1.121	648	298	641	286	0
1	16	13	"PFM0186"	"M22451_2"	4120	25920	150	85	94	33	76	79	20	34	17	0	128	129	21	133	135	19	10	3	0	-1.800	-4.500	1.200	1.301	4.559	127.495	0.000	156	736	4	14	Error	9	-5	18	-4	-50
1	17	13	"PFM0193"	"M22678_3"	4300	25900	110	664	631	148	72	74	17	100	100	0	625	613	166	132	133	18	100	98	0	1.201	1.162	1.181	1.226	1.562	1.138	0.798	80	510	1085	1040	0.264	592	493	559	481	0
1	18	13	"PFM0196"	"M2305_1"	4500	25900	110	112	127	84	72	74	17	81	58	0	228	237	53	131	132	17	98	92	0	0.412	0.519	0.372	0.432	2.846	0.647	0.148	80	511	137	161	-1.278	40	97	55	106	0
1	19	13	"PFM0218"	"M24561_3"	4690	25900	120	1366	1226	475	73	76	18	99	99	0	789	744	267	131	133	19	97	95	0	1.965	1.881	1.868	1.900	2.371	1.978	0.803	120	575	1951	1766	0.975	1293	658	1153	613	0
1	20	13	"PFM0224"	"M24933_22"	4890	25900	90	117	129	45	72	75	18	82	57	0	170	178	41	130	133	19	73	50	0	1.125	1.188	1.116	1.231	3.169	1.078	0.122	52	378	85	105	0.170	45	40	57	48	0
1	21	13	"PFM0227"	"M24933_9"	5070	25900	120	202	198	55	71	75	18	96	93	0	210	217	51	131	133	17	88	82	0	1.658	1.477	1.529	1.531	2.165	1.421	0.516	120	449	210	213	0.730	131	79	127	86	0
1	22	13	"PFM0229"	"M25032_3"	5260	25890	110	1680	1655	365	71	75	19	100	100	0	1156	1112	306	132	135	23	100	100	0	1.571	1.616	1.595	1.695	1.498	1.576	0.852	80	479	2633	2564	0.652	1609	1024	1584	980	0
1	1	14	"PFM0231"	"M2511_3"	1280	26080	110	153	155	35	63	66	17	98	96	0	181	185	41	124	127	24	81	56	0	1.579	1.508	1.672	1.712	2.415	1.202	0.267	80	562	147	153	0.659	90	57	92	61	0
1	2	14	"PFM0234"	"M25344_2"	1460	26080	110	131	152	80	64	66	14	97	91	0	308	334	171	122	124	16	100	100	0	0.360	0.415	0.342	0.362	2.024	0.401	0.441	80	476	253	300	-1.473	67	186	88	212	0
1	3	14	"PFM0693"	"M50721_5"	1630	26090	120	511	476	171	65	68	16	98	98	0	346	335	98	124	125	16	96	94	0	2.009	1.948	1.979	1.905	2.084	2.045	0.772	120	592	668	622	1.006	446	222	411	211	0
1	4	14	"PFM0695"	"M51089_1"	1820	26090	110	235	237	47	65	68	21	100	100	0	215	228	51	127	128	15	98	95	0	1.932	1.703	1.801	1.890	1.920	1.699	0.558	80	433	258	273	0.950	170	88	172	101	0
1	5	14	"PFM0698"	"M51323_1"	2010	26090	110	714	694	155	66	69	20	100	100	0	1058	1025	236	128	129	16	100	100	0	0.697	0.700	0.700	0.713	1.542	0.658	0.794	80	490	1578	1525	-0.521	648	930	628	897	0
1	6	14	"PFM0702"	"M5172_2"	2200	26090	110	191	185	37	66	69	16	100	100	0	228	229	45	126	128	18	97	96	0	1.225	1.155	1.135	1.194	1.754	1.050	0.619	80	536	227	222	0.293	125	102	119	103	0
1	7	14	"PFM0705"	"M52114_1"	2390	26090	110	1231	1215	230	68	69	16	100	100	0	1192	1128	321	125	128	16	100	100	0	1.090	1.144	1.083	1.210	1.579	1.076	0.853	80	528	2230	2150	0.124	1163	1067	1147	1003	0
1	8	14	"PFM0710"	"M52423_1"	2580	26100	110	467	468	93	69	71	16	100	100	0	785	767	192	127	128	16	100	100	0	0.605	0.623	0.634	0.647	1.491	0.566	0.807	80	536	1056	1039	-0.725	398	658	399	640	0
1	9	14	"PFM0728"	"M53642_4"	2780	26090	110	689	689	151	69	71	16	100	100	0	527	521	124	128	130	18	100	98	0	1.554	1.578	1.585	1.645	1.471	1.507	0.850	80	528	1019	1013	0.636	620	399	620	393	0
1	10	14	"PFM0732"	"M53850_1"	2960	26090	110	11306	11193	3053	70	74	30	100	100	0	4108	3958	1127	130	136	71	100	100	0	2.825	2.906	2.818	2.947	1.520	2.974	0.855	80	538	15214	14951	1.498	11236	3978	11123	3828	0
1	11	14	"PFM0734"	"M53930_1"	3170	26090	120	1216	1074	414	72	75	19	100	100	0	1196	1093	416	131	138	72	94	90	0	1.074	1.042	1.032	1.110	2.417	1.032	0.830	120	517	2209	1964	0.103	1144	1065	1002	962	0
1	12	14	"PFM0738"	"M54370_2"	3360	26120	150	83	91	29	72	74	17	39	24	0	133	138	27	132	134	18	23	10	0	11.000	3.167	0.830	0.893	4.620	6.161	0.001	156	740	12	25	3.459	11	1	19	6	-50
1	13	14	"PFM0742"	"M5455_1"	3560	26090	110	133	141	54	76	88	70	37	7	0	697	683	173	136	151	83	98	97	0	0.102	0.119	0.110	0.103	2.815	0.139	0.174	80	497	618	612	-3.299	57	561	65	547	0
1	14	14	"PFM0744"	"M5455_6"	3740	26090	110	179	184	45	79	90	69	77	18	0	217	223	44	140	155	83	47	6	0	1.299	1.265	1.302	1.335	1.986	0.913	0.666	80	512	177	188	0.377	100	77	105	83	0
1	15	14	"PFM0765"	"M55888_4"	3930	26090	110	200	204	42	78	81	20	100	98	0	264	267	68	137	139	21	96	92	0	0.961	0.969	1.034	1.061	1.953	0.815	0.546	80	511	249	256	-0.058	122	127	126	130	0
1	16	14	"PFM0770"	"M55941_1"	4120	26130	150	88	96	35	77	81	22	38	15	0	134	138	28	133	135	20	26	9	0	11.000	3.800	1.000	1.010	3.899	2.567	0.030	156	623	12	24	3.459	11	1	19	5	-50
1	17	14	"PFM0772"	"M56059_1"	4310	26090	110	809	779	215	73	75	19	100	100	0	356	345	90	132	134	18	96	93	0	3.286	3.315	3.377	3.465	1.882	3.417	0.746	80	485	960	919	1.716	736	224	706	213	0
1	18	14	"PFM0780"	"M56462_2"	4500	26090	110	363	366	91	73	76	19	100	100	0	1364	1284	311	133	135	28	100	100	0	0.236	0.255	0.245	0.253	1.449	0.225	0.809	80	582	1521	1444	-2.086	290	1231	293	1151	0
1	19	14	"PFM0782"	"M56512_15"	4710	26100	80	110	117	38	74	77	19	65	46	0	142	149	30	133	135	19	36	23	0	4.000	2.688	2.037	1.608	4.239	1.880	0.092	52	328	45	59	2.000	36	9	43	16	0
1	20	14	"PFM0785"	"M56710_1"	4890	26090	110	629	624	125	72	76	19	100	100	0	612	595	159	132	135	24	100	100	0	1.160	1.192	1.242	1.243	1.492	1.155	0.802	80	523	1037	1015	0.215	557	480	552	463	0
1	21	14	"PFM0809"	"M58416_1"	5090	26120	150	82	86	26	75	79	22	25	9	0	127	130	23	132	137	27	13	3	0	-1.400	-5.500	0.821	0.873	3.621	3.488	0.002	156	695	2	9	Error	7	-5	11	-2	-50
1	22	14	"PFM0815"	"M58784_1"	5290	26110	150	90	101	41	71	76	23	44	25	0	127	132	28	132	137	26	14	3	0	-3.800	100000.000	1.889	1.302	4.639	4.820	0.019	156	902	14	30	Error	19	-5	30	0	-50
1	1	15	"PFM0817"	"M58847_5"	1290	26270	110	172	171	39	64	66	14	100	100	0	432	446	122	123	125	17	100	97	0	0.350	0.331	0.300	0.345	2.058	0.266	0.618	80	560	417	430	-1.517	108	309	107	323	0
1	2	15	"PFM0820"	"M5894_7"	1470	26270	110	159	163	44	64	67	16	100	97	0	220	222	51	121	123	16	95	90	0	0.960	0.980	0.886	0.991	2.410	0.935	0.429	80	532	194	200	-0.060	95	99	99	101	0
1	3	15	"PFM0824"	"M59170_6"	1680	26280	100	123	129	37	67	69	17	92	76	0	148	144	27	124	126	17	55	27	0	2.333	3.100	1.964	2.178	3.001	3.859	0.053	80	470	80	82	1.222	56	24	62	20	0
1	4	15	"PFM0828"	"M59497_4"	1860	26270	110	1501	1435	371	68	72	22	100	100	0	818	792	216	127	130	22	100	98	0	2.074	2.056	2.031	2.139	1.524	2.043	0.872	80	490	2124	2032	1.052	1433	691	1367	665	0
1	5	15	"PFN0330"	"N134_61"	2050	26270	120	189	186	52	70	72	21	96	93	0	208	214	48	127	129	21	94	85	0	1.469	1.333	1.289	1.297	2.115	1.300	0.509	120	551	200	203	0.555	119	81	116	87	0
1	6	15	"PFN0332"	"N134_67"	2230	26270	110	350	346	81	69	71	17	100	100	0	399	401	101	124	127	18	100	98	0	1.022	1.000	1.035	1.053	1.613	0.975	0.756	80	513	556	554	0.031	281	275	277	277	0
1	7	15	"PFN0334"	"N134_74"	2420	26270	110	198	196	36	68	70	16	100	100	0	267	264	56	127	130	19	100	96	0	0.929	0.934	0.968	0.999	1.698	0.837	0.627	80	538	270	265	-0.107	130	140	128	137	0
1	8	15	"PFN0336"	"N134_76"	2620	26270	110	316	326	69	69	72	17	100	100	0	450	434	121	127	129	17	98	97	0	0.765	0.837	0.838	0.892	1.665	0.737	0.751	80	528	570	564	-0.387	247	323	257	307	0
1	9	15	"PFN0338"	"N134_78"	2820	26270	110	163	163	39	72	76	31	98	71	0	301	301	83	129	131	18	96	95	0	0.529	0.529	0.480	0.532	2.235	0.431	0.457	80	518	263	263	-0.918	91	172	91	172	0
1	10	15	"PFN0342"	"N134_83"	3000	26280	110	1283	1194	381	70	75	31	100	100	0	1046	985	302	130	136	73	98	95	0	1.324	1.315	1.332	1.360	1.485	1.329	0.864	80	508	2129	1979	0.405	1213	916	1124	855	0
1	11	15	"PFN0360"	"N135_22"	3180	26280	110	233	236	41	71	74	18	100	100	0	234	237	45	130	133	19	97	95	0	1.558	1.542	1.553	1.682	1.777	1.536	0.605	80	488	266	272	0.639	162	104	165	107	0
1	12	15	"PFN0363"	"N135_27"	3380	26270	110	188	199	60	73	75	17	100	97	0	198	193	53	130	133	19	81	70	0	1.691	2.000	1.893	1.672	2.202	1.957	0.333	80	463	183	189	0.758	115	68	126	63	0
1	13	15	"PFN0365"	"N135_7"	3570	26280	110	169	178	54	75	77	18	98	92	0	347	344	78	134	136	19	98	98	0	0.441	0.490	0.394	0.445	2.116	0.382	0.434	80	542	307	313	-1.180	94	213	103	210	0
1	14	15	"PFN0367"	"N135_9"	3770	26280	120	286	284	87	76	79	19	99	96	0	289	282	71	135	138	20	92	89	0	1.364	1.415	1.351	1.437	2.044	1.457	0.652	120	607	364	355	0.447	210	154	208	147	0
1	15	15	"PFN0369"	"N136_13"	3950	26280	110	209	220	57	78	80	20	100	97	0	477	493	134	136	138	22	100	100	0	0.384	0.398	0.418	0.394	1.864	0.322	0.601	80	475	472	499	-1.380	131	341	142	357	0
1	16	15	"PFN0371"	"N136_16"	4150	26280	120	126	130	31	76	78	21	87	58	0	199	203	48	133	135	20	86	73	0	0.758	0.771	0.730	0.721	2.778	0.856	0.150	120	450	116	124	-0.401	50	66	54	70	0
1	17	15	"PFN0390"	"N137_31"	4330	26280	120	550	500	185	74	76	20	98	96	0	430	425	139	132	135	19	95	94	0	1.597	1.454	1.382	1.388	2.297	1.520	0.716	120	529	774	719	0.676	476	298	426	293	0
1	18	15	"PFN0393"	"N137_38"	4530	26330	150	83	89	29	73	77	19	35	17	0	134	138	23	134	136	27	16	1	0	100000.000	4.000	1.163	1.063	3.893	11.798	0.002	156	730	10	20	16.610	10	0	16	4	-50
1	19	15	"PFN0395"	"N137_4"	4720	26280	110	749	715	189	72	75	18	100	100	0	560	544	142	132	134	18	98	98	0	1.582	1.561	1.574	1.643	1.821	1.539	0.803	80	519	1105	1055	0.662	677	428	643	412	0
1	20	15	"PFN0398"	"N137_44"	4900	26280	110	468	465	101	72	75	17	100	100	0	409	406	79	132	134	22	100	100	0	1.430	1.434	1.423	1.469	1.591	1.411	0.754	80	516	673	667	0.516	396	277	393	274	0
1	21	15	"PFN0400"	"N137_5"	5090	26280	110	560	557	161	76	81	24	100	100	0	330	330	89	134	139	29	98	96	0	2.469	2.454	2.588	2.571	1.654	2.564	0.640	80	458	680	677	1.304	484	196	481	196	0
1	22	15	"PFN0403"	"N137_53"	5280	26250	80	121	145	76	80	88	31	55	32	0	156	175	72	136	142	33	34	19	0	2.050	1.667	1.679	1.341	4.436	1.096	0.029	52	261	61	104	1.036	41	20	65	39	0
1	1	16	"PFN0420"	"N138_29"	1320	26460	90	96	108	34	66	70	22	61	44	0	156	156	35	124	128	21	57	34	0	0.938	1.313	1.107	1.117	2.717	1.206	0.280	52	381	62	74	-0.093	30	32	42	32	0
1	2	16	"PFN0422"	"N138_30"	1490	26470	120	114	116	29	62	66	21	88	62	0	190	192	47	122	125	24	81	62	0	0.765	0.771	0.678	0.767	2.507	0.673	0.407	120	550	120	124	-0.387	52	68	54	70	0
1	3	16	"PFN0427"	"N138_36"	1680	26490	150	77	83	28	65	70	21	28	10	0	128	135	29	123	126	22	30	13	0	2.400	1.500	0.757	0.792	3.775	1.382	0.040	156	777	17	30	1.263	12	5	18	12	-50
1	4	16	"PFN0429"	"N138_39"	1860	26460	110	1050	1008	238	68	71	17	100	100	0	507	501	122	126	129	22	100	100	0	2.577	2.507	2.479	2.580	1.495	2.503	0.837	80	494	1363	1315	1.366	982	381	940	375	0
1	5	16	"PFN0431"	"N138_43"	2050	26460	110	473	475	98	68	71	16	100	100	0	626	605	179	127	131	26	98	98	0	0.812	0.851	0.814	0.951	1.872	0.742	0.814	80	526	904	885	-0.301	405	499	407	478	0
1	6	16	"PFN0435"	"N138_51"	2250	26510	150	76	83	30	67	70	18	30	14	0	126	126	20	126	128	24	11	1	0	100000.000	100000.000	1.000	1.117	4.350	0.689	0.017	156	753	9	16	16.610	9	0	16	0	-50
1	7	16	"PFN0839"	"N163_7"	2420	26460	80	162	284	281	67	70	18	88	75	0	188	226	79	126	129	21	96	76	0	1.532	2.170	1.385	1.428	3.043	4.287	0.360	52	314	157	317	0.616	95	62	217	100	0
1	8	16	"PFN0843"	"N164_7"	2610	26460	110	526	524	106	68	70	16	100	100	0	391	398	76	128	130	17	100	100	0	1.741	1.689	1.697	1.711	1.395	1.647	0.791	80	549	721	726	0.800	458	263	456	270	0
1	9	16	"PFN0846"	"N165_14"	2800	26460	110	736	727	128	68	70	16	100	100	0	678	648	143	129	130	17	100	100	0	1.217	1.270	1.251	1.326	1.550	1.223	0.827	80	549	1217	1178	0.283	668	549	659	519	0
1	10	16	"PFN0848"	"N165_16"	2990	26470	110	12667	11963	3037	72	74	18	100	100	0	7940	7582	1788	132	133	17	100	100	0	1.613	1.596	1.584	1.561	1.317	1.625	0.894	80	524	20403	19341	0.690	12595	7808	11891	7450	0
1	11	16	"PFN0852"	"N165_8"	3190	26470	120	148	152	44	72	75	18	94	85	0	198	200	43	131	133	18	90	80	0	1.134	1.159	1.038	1.018	2.478	1.152	0.343	120	568	143	149	0.182	76	67	80	69	0
1	12	16	"PFN0854"	"N166_2"	3370	26500	150	84	92	40	71	74	19	37	16	0	129	133	28	130	132	19	17	9	0	-13.000	7.000	1.313	0.970	4.371	3.141	0.033	156	684	12	24	Error	13	-1	21	3	-50
1	13	16	"PFN0877"	"N168_9"	3560	26510	150	76	86	36	71	74	19	30	14	0	127	129	24	131	132	17	19	8	0	-1.250	-7.500	1.000	1.035	4.505	43.630	0.000	156	612	1	13	Error	5	-4	15	-2	-50
1	14	16	"PFN0881"	"N169_15"	3750	26510	150	72	81	30	72	75	18	25	14	0	124	129	41	130	132	18	16	4	0	0.000	-9.000	0.980	1.138	4.438	1.434	0.004	156	651	-6	8	Error	0	-6	9	-1	-50
1	15	16	"PFN0884"	"N169_20"	3960	26460	90	156	158	36	71	74	17	100	94	0	140	140	25	132	133	18	34	11	0	10.625	10.875	4.250	4.685	2.733	12.828	0.010	52	391	93	95	3.409	85	8	87	8	0
1	16	16	"PFN0889"	"N170_4"	4140	26460	100	246	248	51	72	76	20	100	100	0	183	184	38	135	136	18	80	62	0	3.625	3.592	3.245	3.718	2.158	3.473	0.382	80	423	222	225	1.858	174	48	176	49	0
1	17	16	"PFN0891"	"N171_3"	4320	26470	110	190	193	44	74	76	21	100	93	0	240	246	50	134	136	19	98	96	0	1.094	1.063	1.054	1.105	1.984	0.987	0.513	80	478	222	231	0.130	116	106	119	112	0
1	18	16	"PFN0895"	"N173_3"	4510	26500	150	81	91	35	72	76	23	26	14	0	127	130	23	133	135	20	13	3	0	-1.500	-6.333	1.000	0.959	4.210	0.048	0.001	156	606	3	16	Error	9	-6	19	-3	-50
1	19	16	"PFN0917"	"N177_5"	4720	26520	150	77	85	34	70	74	24	23	10	0	126	130	21	131	133	20	15	3	0	-1.400	-15.000	0.739	0.933	4.561	15.516	0.002	156	670	2	14	Error	7	-5	15	-1	-50
1	20	16	"PFN0923"	"N181_1"	4900	26470	110	462	463	85	68	71	20	100	100	0	379	375	92	131	132	17	98	98	0	1.589	1.619	1.650	1.743	1.660	1.577	0.752	80	502	642	639	0.668	394	248	395	244	0
1	21	16	"PFN0925"	"N181_11"	5090	26470	110	2990	2860	609	72	75	19	100	100	0	1095	1042	253	132	135	21	100	100	0	3.030	3.064	3.008	3.169	1.549	3.125	0.829	80	538	3881	3698	1.599	2918	963	2788	910	0
1	22	16	"PFN0928"	"N181_17"	5280	26470	110	5506	5232	1300	75	79	21	100	100	0	2354	2205	602	133	137	29	100	100	0	2.445	2.489	2.450	2.548	1.489	2.495	0.870	80	603	7652	7229	1.290	5431	2221	5157	2072	0
1	1	17	"PFN0931"	"N181_21"	1310	26660	110	113	119	28	63	68	21	96	60	0	212	217	49	126	129	21	95	83	0	0.581	0.615	0.590	0.623	2.144	0.470	0.373	80	579	136	147	-0.782	50	86	56	91	0
1	2	17	"PFN0933"	"N181_25"	1490	26650	90	99	121	69	60	65	23	67	44	0	151	166	75	122	125	27	51	15	0	1.345	1.386	1.431	1.350	2.794	1.078	0.499	52	381	68	105	0.427	39	29	61	44	0
1	3	17	"PFN0958"	"N187_1"	1690	26730	150	71	78	28	64	68	18	30	15	0	124	126	22	125	126	18	14	4	0	-7.000	14.000	1.250	1.105	4.757	10.242	0.002	156	764	6	15	Error	7	-1	14	1	-50
1	4	17	"PFN0960"	"N187_5"	1870	26660	110	917	860	220	68	70	16	100	100	0	401	403	109	128	129	17	100	100	0	3.110	2.880	2.977	3.005	1.489	3.023	0.773	80	441	1122	1067	1.637	849	273	792	275	0
1	5	17	"PFN0964"	"N189_3"	2040	26700	150	77	83	31	69	71	28	19	7	0	128	131	22	130	152	445	0	0	0	-4.000	14.000	1.069	1.020	3.535	1.602	0.004	156	654	6	15	Error	8	-2	14	1	-50
1	6	17	"PFN0966"	"N189_6"	2250	26660	120	777	716	253	67	71	20	99	98	0	940	858	306	127	129	22	96	93	0	0.873	0.888	0.883	0.924	2.579	0.864	0.818	120	487	1523	1380	-0.195	710	813	649	731	0
1	7	17	"PFN0969"	"N197_2"	2440	26660	120	1645	1486	608	69	72	18	99	98	0	1181	1093	421	127	130	18	96	96	0	1.495	1.467	1.438	1.365	2.058	1.506	0.850	120	561	2630	2383	0.580	1576	1054	1417	966	0
1	8	17	"PFN0979"	"N243_1"	2630	26660	110	164	166	41	70	73	17	98	96	0	311	312	58	129	130	18	100	100	0	0.516	0.525	0.505	0.517	1.767	0.466	0.577	80	539	276	279	-0.953	94	182	96	183	0
1	9	17	"PFF1893"	"F8058_1"	2830	26660	90	334	357	211	68	71	18	100	100	0	290	314	130	130	133	21	94	86	0	1.663	1.571	1.322	1.608	2.230	1.761	0.590	52	384	426	473	0.733	266	160	289	184	0
1	10	17	"PFB0086"	"B312"	3000	26660	110	6875	6689	1527	71	74	17	100	100	0	3599	3595	825	131	134	20	100	100	0	1.962	1.911	1.882	1.912	1.406	1.928	0.859	80	547	10272	10082	0.972	6804	3468	6618	3464	0
1	11	17	"PFB0247"	"B619"	3220	26700	150	80	92	47	73	76	19	32	16	0	130	134	25	130	131	19	22	6	0	100000.000	4.750	1.333	1.041	4.283	15.222	0.002	156	613	7	23	16.610	7	0	19	4	-50
1	12	17	"PFB0263"	"B648"	3390	26710	150	72	80	33	69	72	21	21	8	0	127	128	22	128	129	18	17	4	0	-3.000	100000.000	1.111	0.950	4.055	15.508	0.002	156	489	2	11	Error	3	-1	11	0	-50
1	13	17	"PFB0272"	"B666"	3610	26690	150	78	85	35	68	70	18	33	17	0	128	131	22	127	129	17	25	10	0	10.000	4.250	0.800	0.726	4.434	14.966	0.002	156	485	11	21	3.322	10	1	17	4	-50
1	14	17	"PFC0108"	"C322"	3770	26660	120	280	274	92	69	71	15	97	95	0	351	336	100	128	130	18	95	94	0	0.946	0.986	0.970	0.970	1.940	0.962	0.710	120	412	434	413	-0.080	211	223	205	208	0
1	15	17	"PFA0055"	"A14801_28"	3980	26680	150	84	138	175	71	73	17	44	26	0	141	164	70	130	132	18	37	25	0	1.182	1.971	1.333	1.432	3.996	3.972	0.252	156	722	24	101	0.241	13	11	67	34	-50
1	16	17	"PFA0082"	"A18792_10"	4170	26660	150	98	103	33	74	77	21	52	27	0	142	143	26	134	135	18	34	14	0	3.000	3.222	1.268	1.296	3.926	4.286	0.016	156	706	32	38	1.585	24	8	29	9	-50
1	17	17	"PFA0091"	"A18792_4"	4340	26660	90	211	218	42	75	78	21	100	100	0	332	324	73	136	138	19	98	98	0	0.694	0.761	0.709	0.818	1.768	0.622	0.644	52	334	332	331	-0.527	136	196	143	188	0
1	18	17	"PFA0097"	"A19747_2"	4530	26700	150	85	99	44	75	80	26	35	20	0	135	141	26	136	140	24	17	7	0	-10.000	4.800	1.000	1.196	3.529	2.701	0.084	156	570	9	29	Error	10	-1	24	5	-50
1	19	17	"PFA0173"	"A4732_13"	4720	26700	150	81	92	39	71	78	28	28	11	0	131	135	23	134	138	23	15	3	0	-3.333	21.000	0.750	0.898	4.409	4.880	0.035	156	604	7	22	Error	10	-3	21	1	-50
1	20	17	"PFA0219"	"A8784_10"	4930	26670	110	420	409	133	69	75	33	98	95	0	634	621	159	133	134	19	100	100	0	0.701	0.697	0.687	0.682	1.739	0.712	0.768	80	544	852	828	-0.513	351	501	340	488	0
1	21	17	"PFM0561"	"M44175_1"	5100	26670	110	1889	1841	401	70	72	17	100	100	0	1263	1249	258	131	133	18	100	100	0	1.607	1.584	1.601	1.590	1.275	1.646	0.872	80	519	2951	2889	0.684	1819	1132	1771	1118	0
1	22	17	"PFM0639"	"M46861_1"	5300	26660	80	118	130	52	71	74	20	78	63	0	129	135	26	127	130	19	30	9	0	23.500	7.375	2.572	2.402	3.342	10.753	0.011	52	320	49	67	4.555	47	2	59	8	0
1	1	18	"PFM0668"	"M48963_5"	1300	26850	110	271	273	55	63	65	15	100	100	0	383	372	79	126	127	15	100	97	0	0.809	0.854	0.852	0.901	1.648	0.819	0.778	80	590	465	456	-0.305	208	257	210	246	0
1	2	18	"PFM0751"	"M55156_1"	1510	26850	90	123	125	59	62	67	39	61	26	0	142	150	40	124	128	28	36	5	0	3.389	2.423	2.250	2.235	2.694	7.172	0.025	52	394	79	89	1.761	61	18	63	26	0
1	3	18	"PFM0789"	"M57163_1"	1690	26840	100	93	98	39	65	68	17	60	41	0	179	177	46	128	131	19	73	61	0	0.549	0.673	0.583	0.542	3.580	0.492	0.056	80	350	79	82	-0.865	28	51	33	49	0
1	4	18	"PFM0887"	"M8047_1"	1880	26840	100	322	322	65	69	72	32	100	100	0	570	562	134	131	164	557	16	0	0	0.576	0.587	0.595	0.601	1.473	0.535	0.763	80	416	692	684	-0.795	253	439	253	431	0
1	5	18	"PFD0324"	"D37405_1"	2080	26870	150	104	110	44	76	82	37	44	16	0	142	147	26	136	164	500	0	0	0	4.667	3.091	1.833	2.123	3.648	0.007	0.007	156	516	34	45	2.222	28	6	34	11	-50
1	6	18	"PFD0374"	"D42243_5"	2220	26890	150	80	88	37	77	80	24	21	8	0	131	135	23	132	136	26	13	3	0	-3.000	3.667	1.000	0.991	3.804	2.632	0.043	156	599	2	14	Error	3	-1	11	3	-50
1	7	18	"PFD0381"	"D42873_1"	2460	26870	150	107	116	44	74	76	20	66	42	0	133	138	26	129	132	20	25	10	0	8.250	4.667	1.753	1.911	3.274	8.857	0.011	156	721	37	51	3.044	33	4	42	9	-50
1	8	18	"PFD0391"	"D42954_8"	2640	26850	110	190	199	51	71	74	19	100	98	0	191	196	39	130	131	17	93	80	0	1.951	1.939	1.838	2.029	2.134	2.161	0.352	80	470	180	194	0.964	119	61	128	66	0
1	9	18	"PFD0408"	"D47995_1"	2830	26840	110	1013	966	227	71	73	17	100	100	0	1242	1177	375	132	136	34	98	98	0	0.849	0.856	0.823	0.937	1.914	0.796	0.851	80	501	2052	1940	-0.237	942	1110	895	1045	0
1	10	18	"PFD0468"	"D53677_9"	3020	26890	150	79	90	36	74	77	18	33	18	0	131	133	24	132	137	34	5	1	0	-5.000	16.000	1.000	1.006	4.540	0.072	0.003	156	606	4	17	Error	5	-1	16	1	-50
1	11	18	"IMX067I"	"Y_IMX067I"	3210	26900	150	79	85	28	75	77	18	26	12	0	123	124	22	132	134	20	9	1	0	-0.444	-1.250	0.725	0.755	3.840	3.896	0.004	156	462	-5	2	Error	4	-9	10	-8	-50
1	12	18	"IOX204I"	"Y_IOX204I"	3370	26900	150	74	82	32	70	73	19	19	11	0	126	126	21	129	132	36	3	0	0	-1.333	-4.000	0.675	0.787	3.849	0.071	0.002	156	396	1	9	Error	4	-3	12	-3	-50
1	13	18	"IDX437I"	"Y_IDX437I"	3560	26890	150	72	79	27	68	71	19	23	12	0	122	125	23	129	132	35	5	1	0	-0.571	-2.750	0.573	0.610	4.389	0.112	0.008	156	407	-3	7	Error	4	-7	11	-4	-50
1	14	18	"ILX005I"	"Y_ILX005I"	3750	26890	150	75	80	29	73	75	18	21	9	0	124	126	26	130	134	24	12	2	0	-0.333	-1.750	0.805	0.896	4.172	3.100	0.000	156	468	-4	3	Error	2	-6	7	-4	-50
1	15	18	"Z_1_10"	"Z_1_10"	3940	26890	150	77	83	29	75	78	19	19	9	0	123	124	23	132	134	20	9	3	0	-0.222	-1.000	0.748	0.764	3.779	0.179	0.000	156	556	-7	0	Error	2	-9	8	-8	-50
1	16	18	"Z_1_30"	"Z_1_30"	4130	26890	150	85	93	30	77	81	21	32	13	0	132	136	35	135	135	19	18	6	0	-2.667	16.000	0.787	0.813	4.043	0.475	0.020	156	608	5	17	Error	8	-3	16	1	-50
1	17	18	"Z_2_70"	"Z_2_70"	4340	26850	120	1390	1395	335	79	83	22	100	100	0	8375	8194	1930	137	139	22	100	100	0	0.159	0.163	0.162	0.164	1.379	0.156	0.908	120	578	9549	9373	-2.652	1311	8238	1316	8057	0
1	18	18	"Z_2_90"	"Z_2_90"	4540	26850	110	2210	2118	506	79	83	24	100	100	0	13761	13736	3002	141	145	24	100	100	0	0.156	0.150	0.152	0.147	1.288	0.137	0.840	80	431	15751	15634	-2.676	2131	13620	2039	13595	0
1	19	18	"Z_3_10"	"Z_3_10"	4730	26860	110	104	114	34	79	84	27	45	25	0	197	197	37	141	144	22	85	57	0	0.446	0.625	0.621	0.527	3.835	0.406	0.048	80	429	81	91	-1.163	25	56	35	56	0
1	20	18	"Z_3_30"	"Z_3_30"	4910	26930	150	79	90	50	74	81	33	17	5	0	134	140	28	135	137	21	19	8	0	-5.000	3.200	1.000	1.100	4.086	4.948	0.070	156	820	4	21	Error	5	-1	16	5	-50
1	21	18	"Z_3_50"	"Z_3_50"	5100	26850	110	1065	1036	264	70	75	24	100	100	0	899	862	214	134	136	21	100	100	0	1.301	1.327	1.328	1.335	1.410	1.303	0.818	80	518	1760	1694	0.379	995	765	966	728	0
1	22	18	"Z_3_70"	"Z_3_70"	5290	26850	110	4157	3870	996	67	71	19	100	100	0	3540	3220	984	130	133	20	100	100	0	1.199	1.231	1.241	1.280	1.639	1.198	0.849	80	574	7500	6893	0.262	4090	3410	3803	3090	0
1	1	19	"Z_5_10"	"Z_5_10"	1340	27030	80	109	117	42	66	68	15	80	67	0	132	144	36	125	126	16	36	26	0	6.143	2.684	1.478	1.512	3.812	4.621	0.020	52	305	50	70	2.619	43	7	51	19	0
1	2	19	"Z_5_30"	"Z_5_30"	1490	27030	110	291	291	63	65	69	35	100	100	0	225	227	51	126	130	26	96	85	0	2.283	2.238	2.371	2.431	1.746	2.155	0.650	80	502	325	327	1.191	226	99	226	101	0
1	3	19	"Z_5_50"	"Z_5_50"	1690	27030	110	11662	10946	2487	69	72	20	100	100	0	6154	5599	1563	130	137	76	100	100	0	1.924	1.989	1.940	2.067	1.610	1.959	0.881	80	548	17617	16346	0.944	11593	6024	10877	5469	0
1	4	19	"Z_5_70"	"Z_5_70"	1890	27030	110	24685	22728	6157	75	78	22	100	100	0	12021	10888	3187	132	140	80	100	100	0	2.070	2.106	2.061	2.139	1.574	2.118	0.856	80	536	36499	33409	1.050	24610	11889	22653	10756	0
1	5	19	"Z_5_90"	"Z_5_90"	2070	27030	110	40320	37899	9599	83	87	26	100	100	0	19164	18227	4219	138	143	41	100	100	0	2.115	2.091	2.077	2.055	1.434	2.137	0.881	80	413	59263	55905	1.081	40237	19026	37816	18089	0
1	6	19	"Z_6_10"	"Z_6_10"	2270	27030	100	195	188	39	81	84	23	96	91	0	174	177	34	136	139	22	68	43	0	3.000	2.610	2.478	2.740	2.548	2.871	0.161	80	400	152	148	1.585	114	38	107	41	0
1	7	19	"Z_7_50"	"Z_7_50"	2460	27040	110	417	421	90	73	76	18	100	100	0	348	354	77	133	135	17	100	100	0	1.600	1.575	1.599	1.620	1.480	1.611	0.792	80	460	559	569	0.678	344	215	348	221	0
1	8	19	"Z_7_70"	"Z_7_70"	2650	27030	110	622	599	125	71	74	19	100	100	0	557	525	153	133	135	18	97	96	0	1.300	1.347	1.285	1.414	1.682	1.242	0.820	80	499	975	920	0.378	551	424	528	392	0
1	9	19	"Z_7_90"	"Z_7_90"	2840	27040	120	1463	1268	539	72	75	18	100	99	0	1455	1245	504	133	138	37	97	95	0	1.052	1.076	1.062	1.068	2.231	1.076	0.874	120	478	2713	2308	0.073	1391	1322	1196	1112	0
1	10	19	"Z_8_10"	"Z_8_10"	3010	27060	150	79	88	35	75	78	23	23	10	0	128	129	22	134	138	35	4	0	0	-0.667	-2.600	0.750	0.835	4.791	8.634	0.002	156	569	-2	8	Error	4	-6	13	-5	-50
1	11	19	"Z_8_30"	"Z_8_30"	3230	27030	110	105	109	29	75	77	18	68	36	0	163	168	34	134	136	19	60	40	0	1.034	1.000	0.829	0.827	2.508	1.299	0.089	80	392	59	68	0.049	30	29	34	34	0
1	12	19	"Z_8_50"	"Z_8_50"	3410	27040	110	8959	8634	1728	71	73	17	100	100	0	22312	20950	4148	134	137	36	100	100	0	0.401	0.411	0.417	0.413	1.315	0.393	0.891	80	377	31066	29379	-1.319	8888	22178	8563	20816	0
1	13	19	"PFA32032"	"oPFA32032"	3620	27030	150	110	113	38	70	73	17	73	54	0	142	145	26	134	138	34	17	2	0	5.000	3.909	1.945	2.009	3.661	0.647	0.027	156	469	48	54	2.322	40	8	43	11	-50
1	14	19	"PFC0775"	"oPFC0775"	3780	27040	110	393	394	71	75	78	20	100	100	0	1068	1042	261	135	139	26	100	100	0	0.341	0.352	0.347	0.360	1.370	0.306	0.828	80	287	1251	1226	-1.553	318	933	319	907	0
1	15	19	"PFI17647"	"oPFI17647"	3980	27090	150	84	88	21	77	80	20	28	10	0	132	133	23	136	139	23	14	1	0	-1.750	-3.667	0.563	0.682	3.065	11.130	0.000	156	496	3	8	Error	7	-4	11	-3	-50
1	16	19	"PFF72435"	"oPFF72435"	4160	27040	100	212	224	60	76	79	21	100	100	0	231	244	69	137	139	20	100	95	0	1.447	1.383	1.461	1.448	1.826	1.308	0.382	80	378	230	255	0.533	136	94	148	107	0
1	17	19	"PFL0040"	"oPFL0040"	4350	27040	110	2153	2108	479	75	80	22	100	100	0	1190	1148	267	136	138	20	100	100	0	1.972	2.009	1.907	2.024	1.364	2.033	0.851	80	530	3132	3045	0.979	2078	1054	2033	1012	0
1	18	19	"PFL0041"	"oPFL0041"	4530	27050	110	254	251	54	77	81	23	100	100	0	1284	1300	269	138	142	22	100	100	0	0.154	0.150	0.144	0.148	1.537	0.133	0.764	80	474	1323	1336	-2.695	177	1146	174	1162	0
1	19	19	"PFI17649"	"oPFI17649"	4700	27080	150	80	86	28	75	80	23	25	8	0	132	133	24	137	140	21	12	3	0	-1.000	-2.750	1.333	0.933	4.316	0.017	0.000	156	719	0	7	Error	5	-5	11	-4	-50
1	20	19	"PFJ12790"	"oPFJ12790"	4940	27040	110	131	143	43	72	76	21	95	67	0	249	247	45	134	136	20	97	92	0	0.513	0.628	0.572	0.585	3.006	0.491	0.296	80	438	174	184	-0.963	59	115	71	113	0
1	21	19	"PFJ12792"	"oPFJ12792"	5120	27050	110	206	212	58	73	77	21	100	95	0	341	343	71	133	134	20	100	98	0	0.639	0.662	0.601	0.651	2.071	0.597	0.555	80	555	341	349	-0.645	133	208	139	210	0
1	22	19	"PFK12895"	"oPFK12895"	5320	27040	80	115	126	51	73	75	19	71	51	0	166	162	28	131	135	21	59	38	0	1.200	1.710	1.144	1.138	4.227	3.126	0.058	52	288	77	84	0.263	42	35	53	31	0
1	1	20	"PFF72440"	"oPFF72440"	1320	27220	110	2205	2112	502	63	65	14	100	100	0	2378	2262	555	125	127	19	100	100	0	0.951	0.959	0.944	0.964	1.392	0.918	0.855	80	589	4395	4186	-0.073	2142	2253	2049	2137	0
1	2	20	"PFH0004"	"oPFH0004"	1500	27220	110	1185	1165	269	64	66	15	100	100	0	625	601	129	127	128	16	100	100	0	2.251	2.323	2.355	2.346	1.411	2.321	0.822	80	552	1619	1575	1.171	1121	498	1101	474	0
1	3	20	"PFD66983"	"oPFD66983"	1700	27220	110	138	147	51	66	69	18	100	92	0	174	178	37	128	134	73	22	1	0	1.565	1.620	1.658	1.743	2.774	2.000	0.178	80	575	118	131	0.646	72	46	81	50	0
1	4	20	"PFBL B0087"	"oPFBLOB0087"	1900	27220	80	111	116	29	69	75	41	50	11	0	162	165	34	131	132	18	65	46	0	1.355	1.382	1.145	1.123	3.141	7.589	0.041	52	334	73	81	0.438	42	31	47	34	0
1	5	20	"PFBL B0089"	"oPFBLOB0089"	2080	27220	110	273	276	57	68	71	18	100	100	0	230	237	44	131	133	17	97	95	0	2.071	1.962	2.058	2.116	1.782	1.900	0.612	80	544	304	314	1.050	205	99	208	106	0
1	6	20	"PFL0045"	"oPFL0045"	2260	27230	110	522	521	82	68	71	18	100	100	0	1147	1108	221	130	132	16	100	100	0	0.446	0.463	0.470	0.470	1.299	0.433	0.836	80	528	1471	1431	-1.164	454	1017	453	978	0
1	7	20	"PFF72441"	"oPFF72441"	2460	27250	150	80	89	39	68	71	17	39	22	0	128	133	25	132	134	17	20	10	0	-3.000	21.000	0.923	0.777	3.523	4.010	0.018	156	783	8	22	Error	12	-4	21	1	-50
1	8	20	"PFBL B0090"	"oPFBLOB0090"	2650	27220	110	1593	1568	437	68	71	17	100	100	0	651	640	196	132	135	17	100	98	0	2.938	2.953	2.891	3.157	1.792	3.138	0.784	80	544	2044	2008	1.555	1525	519	1500	508	0
1	9	20	"PFD66986"	"oPFD66986"	2880	27240	150	85	95	37	72	75	22	35	17	0	135	141	23	133	135	19	28	10	0	6.500	2.875	1.248	1.187	3.622	8.403	0.005	156	607	15	31	2.700	13	2	23	8	-50
1	10	20	"PFL0049"	"oPFL0049"	3020	27310	150	71	79	27	71	75	22	15	8	0	134	138	33	134	136	19	17	4	0	0.000	2.000	0.994	0.930	4.216	0.003	0.000	156	516	0	12	Error	0	0	8	4	-50
1	11	20	"PFK12897"	"oPFK12897"	3180	27280	150	78	85	32	72	76	22	26	11	0	134	136	22	134	136	21	17	5	0	100000.000	6.500	1.200	1.125	3.755	0.034	0.000	156	714	6	15	16.610	6	0	13	2	-50
1	12	20	"PFF72442"	"oPFF72442"	3400	27230	110	1267	1225	285	70	73	18	100	100	0	724	701	156	134	136	19	100	100	0	2.029	2.037	2.045	2.062	1.413	2.071	0.813	80	554	1787	1722	1.021	1197	590	1155	567	0
1	13	20	"PFF72443"	"oPFF72443"	3600	27230	120	494	480	148	72	76	21	99	99	0	666	630	208	138	139	22	95	95	0	0.799	0.829	0.815	0.832	2.076	0.785	0.796	120	574	950	900	-0.323	422	528	408	492	0
1	14	20	"PFBL B0094"	"oPFBLOB0094"	3790	27230	120	3028	3557	2303	74	78	19	100	100	0	2643	2943	1840	138	140	24	97	94	0	1.179	1.242	1.255	1.192	2.345	1.285	0.798	120	442	5459	6288	0.238	2954	2505	3483	2805	0
1	15	20	"PFH0026"	"oPFH0026"	3880	27230	150	219	461	631	75	79	19	95	89	0	199	424	587	139	141	24	74	57	0	2.400	1.354	1.729	2.206	2.496	2.217	0.409	156	624	204	671	1.263	144	60	386	285	-50
1	16	20	"PFD67003"	"oPFD67003"	4070	27240	110	298	305	59	74	77	19	100	100	0	700	684	174	136	138	24	100	100	0	0.397	0.422	0.409	0.435	1.438	0.355	0.781	80	463	788	779	-1.332	224	564	231	548	0
1	17	20	"PFM60515"	"oPFM60515"	4260	27250	90	103	108	34	74	77	20	61	34	0	153	158	40	133	136	21	48	26	0	1.450	1.360	0.982	0.839	4.420	0.664	0.020	52	406	49	59	0.536	29	20	34	25	0
1	18	20	"PFL0099"	"oPFL0099"	4460	27240	110	5741	5360	1617	75	81	60	100	100	0	4134	3736	1368	135	155	240	98	95	0	1.417	1.468	1.389	1.531	1.804	1.413	0.799	80	564	9665	8886	0.503	5666	3999	5285	3601	0
1	19	20	"PFJ12808"	"oPFJ12808"	4650	27250	120	401	379	123	74	80	63	92	90	0	293	287	68	135	157	254	6	0	0	2.070	2.007	1.980	1.931	2.533	2.138	0.705	120	504	485	457	1.049	327	158	305	152	0
1	20	20	"PFBL B0145"	"oPFBLOB0145"	4850	27250	120	373	361	118	72	75	19	98	97	0	355	341	98	135	136	18	95	92	0	1.368	1.403	1.342	1.438	2.453	1.431	0.679	120	534	521	495	0.452	301	220	289	206	0
1	21	20	"PFBL B0149"	"oPFBLOB0149"	5040	27250	120	306	304	58	75	79	21	100	100	0	261	257	46	134	136	20	97	95	0	1.819	1.862	1.865	1.936	1.664	1.882	0.655	120	581	358	352	0.863	231	127	229	123	0
1	22	20	"PFI17700"	"oPFI17700"	5230	27250	110	375	380	72	73	76	19	100	100	0	673	673	168	135	136	18	100	100	0	0.561	0.571	0.566	0.590	1.459	0.486	0.764	80	558	840	845	-0.833	302	538	307	538	0
1	1	21	"PFI17702"	"oPFI17702"	1240	27430	110	996	960	217	62	64	15	100	100	0	946	888	230	126	127	19	100	100	0	1.139	1.178	1.176	1.216	1.404	1.125	0.870	80	522	1754	1660	0.188	934	820	898	762	0
1	2	21	"PFG0046"	"oPFG0046"	1440	27430	110	124	132	45	64	66	16	95	80	0	258	263	57	127	130	17	100	97	0	0.458	0.500	0.436	0.440	2.619	0.411	0.330	80	546	191	204	-1.127	60	131	68	136	0
1	3	21	"PFBL B0151"	"oPFBLOB0151"	1630	27430	120	858	779	293	67	70	21	99	99	0	472	435	172	128	131	18	93	91	0	2.299	2.319	2.249	2.420	1.913	2.280	0.776	120	678	1135	1019	1.201	791	344	712	307	0
1	4	21	"PFG0047"	"oPFG0047"	1820	27430	110	217	219	40	66	71	44	100	97	0	161	168	43	131	136	70	22	1	0	5.033	4.135	3.821	4.434	2.536	3.682	0.295	80	567	181	190	2.332	151	30	153	37	0
1	5	21	"PFD67004"	"oPFD67004"	2010	27430	110	365	353	100	66	70	33	100	100	0	334	315	96	130	136	70	83	73	0	1.466	1.551	1.466	1.749	2.277	1.181	0.383	80	556	503	472	0.552	299	204	287	185	0
1	6	21	"PFL0107"	"oPFL0107"	2200	27430	110	443	419	111	67	70	15	100	100	0	319	308	86	130	131	17	98	90	0	1.989	1.978	1.961	2.210	2.076	1.950	0.673	80	577	565	530	0.992	376	189	352	178	0
1	7	21	"PFM60519"	"oPFM60519"	2400	27430	110	733	710	180	68	70	18	100	100	0	864	800	281	131	132	18	100	100	0	0.907	0.960	0.955	1.080	1.840	0.864	0.772	80	524	1398	1311	-0.140	665	733	642	669	0
1	8	21	"PFI17707"	"oPFI17707"	2590	27430	110	506	519	132	69	72	20	100	100	0	523	498	147	130	132	24	100	98	0	1.112	1.223	1.273	1.324	1.678	1.153	0.730	80	575	830	818	0.153	437	393	450	368	0
1	9	21	"PFBL B0154"	"oPFBLOB0154"	2790	27430	110	4729	4354	1647	71	72	16	100	100	0	5282	4806	1903	132	135	39	100	100	0	0.904	0.916	0.898	0.946	1.822	0.878	0.833	80	540	9808	8957	-0.145	4658	5150	4283	4674	0
1	10	21	"PFM60520"	"oPFM60520"	2970	27430	110	432	423	90	72	74	16	100	100	0	326	325	80	132	135	32	96	95	0	1.856	1.819	1.813	1.970	1.765	1.839	0.732	80	402	554	544	0.892	360	194	351	193	0
1	11	21	"PFBL B0158"	"oPFBLOB0158"	3170	27430	110	536	525	122	68	69	15	100	100	0	777	739	254	130	133	23	100	100	0	0.723	0.750	0.749	0.839	1.799	0.645	0.770	80	379	1115	1066	-0.467	468	647	457	609	0
1	12	21	"PFI17709"	"oPFI17709"	3350	27430	110	3226	3097	806	69	72	20	100	100	0	1853	1776	569	131	140	82	98	97	0	1.833	1.841	1.790	1.965	1.761	1.797	0.877	80	526	4879	4673	0.874	3157	1722	3028	1645	0
1	13	21	"PFG0048"	"oPFG0048"	3540	27430	110	19348	18333	5527	73	84	97	100	100	0	5336	4962	1627	135	162	281	100	98	0	3.706	3.783	3.701	3.910	1.625	3.885	0.871	80	544	24476	23087	1.890	19275	5201	18260	4827	0
1	14	21	"PFM60526"	"oPFM60526"	3730	27430	110	1358	1233	421	77	87	96	100	97	0	1001	911	331	139	163	272	86	80	0	1.486	1.497	1.500	1.664	2.052	1.426	0.814	80	554	2143	1928	0.572	1281	862	1156	772	0
1	15	21	"PFM60528"	"oPFM60528"	3930	27430	110	1128	1037	278	73	76	22	100	100	0	739	673	193	141	144	49	97	93	0	1.764	1.812	1.777	1.986	1.890	1.805	0.830	80	548	1653	1496	0.819	1055	598	964	532	0
1	16	21	"PFL0111"	"oPFL0111"	4130	27440	110	217	216	45	70	72	18	100	100	0	266	259	60	132	136	22	95	91	0	1.097	1.150	1.176	1.316	2.219	1.043	0.624	80	508	281	273	0.134	147	134	146	127	0
1	17	21	"E598_1c"	"E598_1c"	4310	27450	150	90	98	32	70	73	17	53	36	0	129	131	21	131	134	19	15	6	0	-10.000	100000.000	1.524	1.477	4.128	0.033	0.000	156	741	18	28	Error	20	-2	28	0	-50
1	18	21	"E598_1e"	"E598_1e"	4510	27470	150	84	90	35	72	77	55	10	3	0	120	122	21	132	149	221	0	0	0	-1.000	-1.800	0.720	0.846	4.534	0.078	0.000	156	669	0	8	Error	12	-12	18	-10	-50
1	19	21	"E598_1g"	"E598_1g"	4700	27460	150	78	87	36	71	74	18	27	16	0	117	120	21	132	135	18	7	1	0	-0.467	-1.333	0.583	0.590	4.329	44.520	0.000	156	501	-8	4	Error	7	-15	16	-12	-50
1	20	21	"E598_1i"	"E598_1i"	4870	27440	120	15715	14189	6553	71	75	21	100	100	0	7108	6436	2929	134	136	22	99	95	0	2.243	2.240	2.274	2.167	2.645	2.373	0.845	120	456	22618	20420	1.166	15644	6974	14118	6302	0
1	21	21	"F48446_9a"	"F48446_9a"	5120	27450	150	88	99	46	73	77	22	37	19	0	126	128	24	134	136	21	10	4	0	-1.875	-4.333	1.251	1.289	4.533	0.082	0.004	156	608	7	20	Error	15	-8	26	-6	-50
1	22	21	"F48446_9c"	"F48446_9c"	5270	27460	150	78	93	53	69	73	20	28	16	0	119	122	28	134	136	19	10	3	0	-0.600	-2.000	0.714	1.139	5.540	14.304	0.004	156	762	-6	12	Error	9	-15	24	-12	-50
1	1	22	"I12861_2g"	"I12861_2g"	1280	27620	110	121	133	53	63	65	24	86	58	0	153	160	32	127	129	23	55	27	0	2.231	2.121	1.943	1.990	3.128	1.789	0.320	80	562	84	103	1.158	58	26	70	33	0
1	2	22	"I12861_2i"	"I12861_2i"	1450	27620	110	254	260	57	66	68	25	100	100	0	235	235	53	127	129	24	96	86	0	1.741	1.796	1.732	1.890	1.757	1.648	0.637	80	512	296	302	0.800	188	108	194	108	0
1	3	22	"J512_2a"	"J512_2a"	1630	27700	150	67	73	25	66	70	19	14	5	0	129	130	19	129	131	18	15	3	0	100000.000	7.000	0.833	0.727	3.346	0.025	0.000	156	1052	1	8	16.610	1	0	7	1	-50
1	4	22	"J512_2c"	"J512_2c"	1880	27660	150	72	80	29	66	69	20	26	12	0	121	121	21	130	132	19	9	4	0	-0.667	-1.556	0.750	0.727	4.553	0.138	0.001	156	942	-3	5	Error	6	-9	14	-9	-50
1	5	22	"J512_2e"	"J512_2e"	2050	27640	150	80	88	33	66	70	24	32	15	0	118	124	30	129	130	18	12	5	0	-1.273	-4.400	0.969	0.925	4.048	0.123	0.001	156	896	3	17	Error	14	-11	22	-5	-50
1	6	22	"J512_2g"	"J512_2g"	2300	27640	150	70	77	34	66	70	21	17	7	0	125	126	19	129	131	28	5	1	0	-1.000	-3.667	0.778	0.872	4.301	0.197	0.036	156	878	0	8	Error	4	-4	11	-3	-50
1	7	22	"M40872_8a"	"M40872_8a"	2450	27670	150	69	77	33	67	70	18	21	10	0	119	120	21	129	131	29	3	1	0	-0.200	-1.111	0.593	0.661	4.055	0.123	0.004	156	802	-8	1	Error	2	-10	10	-9	-50
1	8	22	"M40872_8c"	"M40872_8c"	2610	27680	150	69	74	20	67	70	23	16	4	0	122	123	24	128	129	22	8	3	0	-0.333	-1.400	0.684	0.620	3.812	2.626	0.003	156	858	-4	2	Error	2	-6	7	-5	-50
1	9	22	"M40872_8e"	"M40872_8e"	2800	27660	150	80	84	28	67	70	19	39	16	0	122	123	23	128	131	32	7	0	0	-2.167	-3.400	1.000	1.005	4.240	166.263	0.000	156	887	7	12	Error	13	-6	17	-5	-50
1	10	22	"M40872_8g"	"M40872_8g"	3000	27660	150	79	87	29	66	68	17	39	22	0	122	125	24	128	129	18	15	6	0	-2.167	-7.000	0.842	0.979	4.270	0.302	0.003	156	937	7	18	Error	13	-6	21	-3	-50
1	11	22	"M40872_8i"	"M40872_8i"	3180	27620	110	492	496	83	64	66	14	100	100	0	326	325	68	125	127	18	98	98	0	2.129	2.160	2.127	2.219	1.477	2.218	0.776	80	529	629	632	1.090	428	201	432	200	0
1	12	22	"EMPTY"	"EMPTY"	3370	27620	90	311	324	159	63	64	14	100	100	0	254	272	86	127	128	15	96	92	0	1.953	1.800	1.654	1.860	1.987	1.978	0.610	52	403	375	406	0.966	248	127	261	145	0
1	13	22	"EMPTY"	"EMPTY"	3550	27620	90	348	413	195	63	67	18	100	100	0	346	342	81	129	130	17	100	98	0	1.313	1.643	1.538	1.595	1.613	1.891	0.678	52	408	502	563	0.393	285	217	350	213	0
1	14	22	"EMPTY"	"EMPTY"	3750	27620	90	547	600	236	65	70	20	100	100	0	440	448	113	131	135	24	100	100	0	1.560	1.688	1.468	1.656	1.538	1.845	0.697	52	415	791	852	0.641	482	309	535	317	0
1	15	22	"EMPTY"	"EMPTY"	3940	27620	90	352	431	247	65	69	19	100	100	0	308	320	87	132	134	20	100	100	0	1.631	1.947	1.598	1.759	1.840	2.424	0.604	52	408	463	554	0.705	287	176	366	188	0
1	16	22	"EMPTY"	"EMPTY"	4130	27630	100	484	494	219	66	68	16	100	100	0	424	470	158	128	129	16	100	100	0	1.412	1.251	1.143	1.169	1.668	1.313	0.789	80	512	714	770	0.498	418	296	428	342	0
1	17	22	"EMPTY"	"EMPTY"	4320	27620	90	207	285	209	66	69	18	100	100	0	228	243	75	127	131	36	90	65	0	1.396	1.888	1.322	1.803	2.574	2.614	0.309	52	366	242	335	0.481	141	101	219	116	0
1	18	22	"EMPTY"	"EMPTY"	4510	27630	90	208	294	202	66	68	14	100	98	0	234	245	80	126	128	17	96	92	0	1.315	1.916	1.500	1.631	2.370	2.624	0.483	52	345	250	347	0.395	142	108	228	119	0
1	19	22	"EMPTY"	"EMPTY"	4710	27650	150	65	68	15	67	70	17	10	3	0	132	134	19	130	132	19	18	3	0	-1.000	0.250	0.800	0.935	3.573	0.012	0.000	156	751	0	5	Error	-2	2	1	4	-50
1	20	22	"EMPTY"	"EMPTY"	4880	27610	150	68	72	19	69	73	20	11	3	0	132	137	20	134	139	63	0	0	0	0.500	1.000	0.786	0.828	3.129	0.040	0.014	156	644	-3	6	-1.000	-1	-2	3	3	-50
1	21	22	"EMPTY"	"EMPTY"	5080	27650	150	68	71	18	68	71	20	9	4	0	128	130	16	131	136	58	0	0	0	0.000	-3.000	1.191	1.155	4.048	0.035	0.011	156	772	-3	2	Error	0	-3	3	-1	-50
1	22	22	"EMPTY"	"EMPTY"	5270	27650	150	67	70	17	66	69	19	14	5	0	128	135	28	130	132	18	19	8	0	-0.500	0.800	0.854	0.758	3.789	0.397	0.012	156	875	-1	9	Error	1	-2	4	5	-50
2	1	1	"PFA0116"	"A23157_2"	5830	23760	150	1310	1276	394	80	85	29	100	100	0	674	674	199	143	146	23	99	99	0	2.316	2.252	2.246	2.323	1.523	2.295	0.834	156	658	1761	1727	1.212	1230	531	1196	531	0
2	2	1	"PFA0048"	"A14801_13"	6030	23770	140	1850	1807	453	80	88	31	100	100	0	936	928	220	140	145	25	100	99	0	2.224	2.192	2.203	2.222	1.486	2.255	0.859	156	607	2566	2515	1.153	1770	796	1727	788	0
2	3	1	"PFA0211"	"A8109_3"	6180	23780	150	2194	1946	726	83	89	31	100	100	0	1808	1676	761	142	146	27	100	99	0	1.267	1.214	1.156	1.359	1.932	1.153	0.805	156	613	3777	3397	0.342	2111	1666	1863	1534	0
2	4	1	"PFA0021"	"A11962_3"	6380	23780	140	294	314	103	84	91	32	100	100	0	247	262	72	142	146	27	98	91	0	2.000	1.917	1.985	2.005	1.713	1.984	0.519	156	553	315	350	1.000	210	105	230	120	0
2	5	1	"PFA0164"	"A3310_6"	6560	23780	150	666	670	113	84	90	28	100	100	0	508	503	87	142	146	31	100	100	0	1.590	1.623	1.543	1.653	1.357	8.562	0.018	156	608	948	947	0.669	582	366	586	361	0
2	6	1	"PFA0033"	"A13725_2"	6750	23790	150	351	365	97	85	89	26	100	99	0	670	654	125	141	143	22	100	100	0	0.503	0.546	0.536	0.528	1.528	0.528	0.710	156	604	795	793	-0.992	266	529	280	513	0
2	7	1	"PFB0041"	"B180"	6950	23780	150	876	864	207	82	86	29	100	100	0	669	652	176	140	144	29	97	96	0	1.501	1.527	1.549	1.595	1.716	1.523	0.786	156	665	1323	1294	0.586	794	529	782	512	0
2	8	1	"PFB0043"	"B186"	7160	23790	140	747	729	181	83	89	30	99	99	0	740	750	161	139	146	51	100	100	0	1.105	1.057	1.102	1.017	1.614	1.077	0.806	156	602	1265	1257	0.144	664	601	646	611	0
2	9	1	"PFB0048"	"B197"	7360	23790	140	365	369	94	84	90	27	100	99	0	971	986	210	144	150	48	100	100	0	0.340	0.338	0.332	0.328	1.519	0.300	0.690	156	586	1108	1127	-1.557	281	827	285	842	0
2	10	1	"PFB0056"	"B218"	7560	23780	150	628	637	175	82	89	30	100	100	0	14572	14289	4912	148	152	31	100	100	0	0.038	0.039	0.038	0.041	1.508	0.035	0.827	156	602	14970	14696	-4.723	546	14424	555	14141	0
2	11	1	"PFB0059"	"B241"	7740	23780	160	156	175	76	79	86	30	92	69	0	255	268	69	142	149	37	97	78	0	0.681	0.762	0.667	0.702	2.092	0.832	0.477	208	729	190	222	-0.553	77	113	96	126	0
2	12	1	"PFB0069"	"B270"	7950	23780	140	268	282	83	80	83	23	100	99	0	388	393	72	140	142	20	100	100	0	0.758	0.798	0.749	0.767	1.531	0.815	0.692	156	594	436	455	-0.400	188	248	202	253	0
2	13	1	"PFB0161"	"B471"	8150	23780	140	1208	1171	299	82	87	29	100	100	0	779	763	166	140	143	27	100	100	0	1.762	1.748	1.789	1.730	1.423	1.836	0.859	156	573	1765	1712	0.817	1126	639	1089	623	0
2	14	1	"PFB0183"	"B508"	8330	23780	140	208	233	89	81	87	29	99	96	0	373	380	72	140	142	27	100	100	0	0.545	0.633	0.585	0.584	1.792	0.646	0.487	156	575	360	392	-0.876	127	233	152	240	0
2	15	1	"PFB0185"	"B511"	8520	23780	150	472	469	109	81	90	39	100	99	0	438	444	87	139	143	25	100	100	0	1.308	1.272	1.309	1.255	1.444	1.294	0.780	156	721	690	693	0.387	391	299	388	305	0
2	16	1	"PFB0199"	"B537"	8720	23780	150	394	395	109	83	89	28	100	100	0	801	786	232	140	144	26	100	100	0	0.470	0.483	0.463	0.484	1.717	0.429	0.710	156	685	972	958	-1.088	311	661	312	646	0
2	17	1	"PFB0205"	"B549"	8900	23770	140	1431	1427	269	85	91	27	100	100	0	1074	1054	223	143	146	23	100	100	0	1.446	1.473	1.403	1.517	1.522	1.475	0.848	156	638	2277	2253	0.532	1346	931	1342	911	0
2	18	1	"PFB0211"	"B556"	9110	23770	150	23086	21789	8504	86	93	28	100	100	0	10236	9932	3770	143	148	28	100	100	0	2.279	2.217	2.145	2.202	1.590	2.347	0.835	156	662	33093	31492	1.188	23000	10093	21703	9789	0
2	19	1	"PFC0047"	"C187"	9290	23770	150	3396	3311	782	87	93	30	100	100	0	1636	1580	420	145	148	27	100	98	0	2.219	2.247	2.201	2.389	1.797	2.314	0.835	156	659	4800	4659	1.150	3309	1491	3224	1435	0
2	20	1	"PFC0049"	"C191"	9480	23770	140	1809	1778	468	82	87	25	100	100	0	888	892	228	143	146	21	100	100	0	2.318	2.264	2.238	2.292	1.414	2.357	0.827	156	646	2472	2445	1.213	1727	745	1696	749	0
2	21	1	"PFC0053"	"C199"	9680	23770	140	268	290	90	80	84	25	100	100	0	432	440	83	142	164	492	0	0	0	0.648	0.705	0.606	0.678	1.635	0.678	0.621	156	652	478	508	-0.625	188	290	210	298	0
2	22	1	"PFC0064"	"C230"	9870	23780	150	196	213	82	79	83	24	99	94	0	234	243	54	144	164	436	0	0	0	1.300	1.354	1.318	1.372	2.118	1.520	0.463	156	832	207	233	0.379	117	90	134	99	0
2	1	2	"PFC0067"	"C234"	5880	23950	140	2953	2835	611	77	83	27	100	100	0	1601	1553	309	139	143	26	100	100	0	1.967	1.950	1.958	1.954	1.364	2.003	0.902	156	523	4338	4172	0.976	2876	1462	2758	1414	0
2	2	2	"PFC0074"	"C249"	6080	23960	130	222	243	86	86	94	31	98	93	0	308	324	88	139	144	27	100	98	0	0.805	0.849	0.815	0.814	1.949	0.812	0.582	120	384	305	342	-0.313	136	169	157	185	0
2	3	2	"PFK0421"	"Kn479_3"	6270	23950	150	190	211	74	89	96	32	96	82	0	458	456	79	140	145	26	99	99	0	0.318	0.386	0.304	0.340	2.182	0.334	0.436	156	386	419	438	-1.655	101	318	122	316	0
2	4	2	"PFK0499"	"Kn722_1"	6450	23960	140	355	354	94	85	92	30	98	95	0	454	457	91	139	142	26	100	100	0	0.857	0.846	0.824	0.807	1.735	0.853	0.685	156	328	585	587	-0.222	270	315	269	318	0
2	5	2	"PFK0529"	"Kn862_1"	6650	23950	140	2277	2211	791	85	92	30	100	100	0	1130	1056	360	136	139	22	99	99	0	2.205	2.311	2.281	2.317	1.357	2.396	0.836	156	321	3186	3046	1.141	2192	994	2126	920	0
2	6	2	"PFK0159"	"Kn1106_2"	6840	23960	150	141	174	96	86	91	28	80	48	0	187	197	43	138	143	24	79	51	0	1.122	1.492	1.180	1.251	3.034	2.437	0.269	156	299	104	147	0.167	55	49	88	59	-50
2	7	2	"PFK0179"	"Kn1255_4"	7020	23950	150	2901	3016	958	86	89	31	100	100	0	1522	1598	562	137	143	35	99	99	0	2.032	2.005	1.906	2.078	1.597	2.043	0.803	156	360	4200	4391	1.023	2815	1385	2930	1461	0
2	8	2	"PFK0266"	"Kn2144_2"	7220	23960	140	453	449	101	86	90	23	99	99	0	683	689	127	137	144	58	100	100	0	0.672	0.658	0.665	0.647	1.520	0.635	0.722	156	354	913	915	-0.573	367	546	363	552	0
2	9	2	"PFK1250"	"Ks8_1"	7410	23960	140	467	466	105	89	93	26	100	100	0	436	445	85	140	147	60	100	99	0	1.277	1.236	1.278	1.217	1.558	1.304	0.732	156	336	674	682	0.353	378	296	377	305	0
2	10	2	"PFK0668"	"Ks13_2"	7600	23950	140	601	618	117	87	93	27	100	100	0	512	520	102	140	143	24	100	99	0	1.382	1.397	1.373	1.427	1.427	1.384	0.798	156	339	886	911	0.466	514	372	531	380	0
2	11	2	"PFK0833"	"Ks25_5"	7800	23950	140	377	381	80	84	90	27	100	100	0	288	293	59	140	142	23	100	99	0	1.980	1.941	1.996	2.030	1.606	2.003	0.655	156	403	441	450	0.985	293	148	297	153	0
2	12	2	"PFK0849"	"Ks26_17"	7990	23960	140	147	165	78	82	85	25	84	62	0	336	339	59	138	141	23	100	100	0	0.328	0.413	0.336	0.328	2.502	0.449	0.321	156	367	263	284	-1.607	65	198	83	201	0
2	13	2	"PFK0898"	"Ks31_1"	8170	23950	150	829	824	175	81	86	27	100	100	0	509	506	131	136	138	32	98	96	0	2.005	2.008	1.945	2.104	1.608	2.001	0.746	156	366	1121	1113	1.004	748	373	743	370	0
2	14	2	"PFK0968"	"Ks42_6"	8370	23960	140	207	221	65	90	100	36	96	87	0	372	376	61	140	145	33	100	100	0	0.504	0.555	0.523	0.508	1.758	0.543	0.532	156	522	349	367	-0.988	117	232	131	236	0
2	15	2	"PFK1224"	"Ks83_19"	8570	23960	100	180	199	77	90	99	32	96	71	0	224	226	48	142	145	24	91	71	0	1.098	1.298	1.242	1.315	2.419	1.821	0.213	80	382	172	193	0.134	90	82	109	84	0
2	16	2	"PFK1246"	"Ks89_2"	8750	23960	140	170	181	59	87	93	30	91	67	0	295	298	45	139	142	23	100	100	0	0.532	0.591	0.496	0.510	2.110	0.638	0.416	156	488	239	253	-0.910	83	156	94	159	0
2	17	2	"PFK1245"	"Ks89_10"	8970	23950	150	158	171	84	86	93	30	76	57	0	187	194	58	138	145	30	63	36	0	1.469	1.518	1.358	1.385	2.915	1.772	0.301	156	421	121	141	0.555	72	49	85	56	-50
2	18	2	"PFK1268"	"Ks97_1"	9130	23960	140	547	548	105	86	93	30	100	100	0	376	380	73	140	147	30	100	100	0	1.953	1.925	1.990	1.960	1.496	2.024	0.719	156	353	697	702	0.966	461	236	462	240	0
2	19	2	"PFK0567"	"Ks101_10"	9320	23960	140	561	560	120	87	92	26	100	100	0	753	750	167	141	145	25	100	100	0	0.775	0.777	0.782	0.779	1.445	0.751	0.802	156	376	1086	1082	-0.369	474	612	473	609	0
2	20	2	"PFK0617"	"Ks117_4"	9510	23960	140	241	247	64	86	90	23	98	96	0	277	277	52	139	143	24	98	96	0	1.123	1.167	1.243	1.136	1.837	1.196	0.618	156	410	293	299	0.168	155	138	161	138	0
2	21	2	"PFK0689"	"Ks157_11"	9710	23960	140	1483	1473	355	92	100	34	100	99	0	3690	3640	784	147	212	863	100	97	0	0.393	0.395	0.405	0.386	1.443	0.325	0.697	156	417	4934	4874	-1.349	1391	3543	1381	3493	0
2	22	2	"PFK0731"	"Ks186_10"	9900	23960	150	49850	48335	14491	93	107	43	100	100	11	65535	65131	2276	165	204	634	100	100	96	0.761	0.743	0.761	0.682	1.689	0.787	0.824	156	774	115127	113208	-0.394	49757	65370	48242	64966	0
2	1	3	"PFK0746"	"Ks202_1"	5900	24140	140	755	738	156	74	78	22	99	99	0	2542	2469	433	135	138	23	100	100	0	0.283	0.284	0.287	0.281	1.372	0.273	0.870	156	559	3088	2998	-1.822	681	2407	664	2334	0
2	2	3	"PFK0750"	"Ks202_4"	6090	24140	140	235	242	57	82	87	26	100	99	0	356	360	60	135	138	23	100	100	0	0.692	0.711	0.700	0.693	1.512	0.695	0.662	156	452	374	385	-0.531	153	221	160	225	0
2	3	3	"PFK0747"	"Ks202_10"	6290	24140	140	199	212	70	80	86	25	98	93	0	746	767	168	134	137	19	100	100	0	0.194	0.209	0.199	0.190	1.820	0.174	0.480	156	407	731	765	-2.363	119	612	132	633	0
2	4	3	"PFK0766"	"Ks212_4"	6490	24140	140	1531	1501	302	75	81	25	100	100	0	804	815	159	133	134	19	100	100	0	2.170	2.091	2.080	2.095	1.358	2.174	0.856	156	360	2127	2108	1.118	1456	671	1426	682	0
2	5	3	"PFA0029"	"A12706_1"	6670	24140	150	7790	8430	4977	78	83	27	100	100	0	14096	15006	8486	133	137	22	100	100	0	0.552	0.562	0.573	0.545	1.595	0.567	0.821	156	376	21675	23225	-0.856	7712	13963	8352	14873	0
2	6	3	"PFA0034"	"A13725_4"	6850	24140	150	2074	1960	498	83	88	28	100	99	0	2465	2466	518	136	141	25	100	100	0	0.855	0.806	0.834	0.767	1.630	0.807	0.822	156	441	4320	4207	-0.226	1991	2329	1877	2330	0
2	7	3	"PFA0036"	"A13725_6"	7040	24130	150	1456	1438	311	81	85	24	100	100	0	952	924	263	136	139	22	99	98	0	1.685	1.722	1.667	1.840	1.685	1.687	0.859	156	512	2191	2145	0.753	1375	816	1357	788	0
2	8	3	"PFA0038"	"A13725_9"	7250	24140	150	455	443	100	81	85	22	100	99	0	579	593	154	137	140	21	100	100	0	0.846	0.794	0.833	0.777	1.519	0.756	0.731	156	482	816	818	-0.241	374	442	362	456	0
2	9	3	"PFA0041"	"A14195_3"	7450	24140	150	142	162	69	82	87	23	85	64	0	170	176	38	138	141	22	61	32	0	1.875	2.105	1.902	1.829	3.040	2.789	0.197	156	424	92	118	0.907	60	32	80	38	-50
2	10	3	"PFA0043"	"A14263_1"	7620	24140	140	824	863	190	85	92	28	100	100	0	604	617	122	136	140	23	100	100	0	1.579	1.617	1.620	1.614	1.386	1.676	0.846	156	476	1207	1259	0.659	739	468	778	481	0
2	11	3	"PFA0063"	"A14801_9"	7810	24150	130	163	170	46	82	88	28	92	79	0	202	207	41	135	138	23	92	70	0	1.209	1.222	1.229	1.275	2.288	1.204	0.322	120	471	148	160	0.274	81	67	88	72	0
2	12	3	"PFA0065"	"A15774_2"	8010	24140	140	160	167	44	78	82	23	96	88	0	241	244	38	134	136	21	99	97	0	0.766	0.809	0.736	0.777	1.968	0.806	0.438	156	423	189	199	-0.384	82	107	89	110	0
2	13	3	"PFA0067"	"A16096_5"	8190	24140	150	248	271	90	82	170	727	0	0	0	258	261	46	136	169	412	0	0	0	1.361	1.512	1.448	1.487	1.665	2.456	0.365	156	448	288	314	0.444	166	122	189	125	0
2	14	3	"PFA0071"	"A16972_1"	8380	24140	90	167	176	62	94	209	870	0	0	0	191	196	41	144	186	494	0	0	0	1.553	1.577	1.862	1.772	3.454	1.655	0.203	52	298	120	134	0.635	73	47	82	52	0
2	15	3	"PFA0073"	"A1700_2"	8560	24150	100	158	191	164	87	95	32	80	53	0	187	215	133	141	145	24	70	48	0	1.543	1.405	1.373	1.445	2.473	1.301	0.709	80	438	117	178	0.626	71	46	104	74	0
2	16	3	"PFA0076"	"A1700_6"	8770	24140	140	227	228	51	86	91	28	99	95	0	355	364	67	137	141	23	100	100	0	0.647	0.626	0.607	0.608	1.656	0.581	0.639	156	593	359	369	-0.629	141	218	142	227	0
2	17	3	"PFA0109"	"A22053_4"	8950	24140	150	287	298	66	82	88	26	100	100	0	250	279	250	136	138	21	99	96	0	1.798	1.510	1.797	1.788	1.745	0.478	0.173	156	476	319	359	0.847	205	114	216	143	0
2	18	3	"PFA0112"	"A23157_12"	9150	24140	140	573	574	107	78	82	22	100	100	0	658	671	128	138	140	22	100	100	0	0.952	0.931	0.939	0.930	1.376	0.921	0.824	156	407	1015	1029	-0.071	495	520	496	533	0
2	19	3	"PFA0114"	"A23157_18"	9340	24140	140	3015	3041	671	79	85	39	100	100	0	1531	1531	391	138	141	24	98	98	0	2.108	2.126	2.045	2.160	1.549	2.191	0.810	156	399	4329	4355	1.076	2936	1393	2962	1393	0
2	20	3	"PFA0117"	"A23157_8"	9530	24140	140	194	196	49	82	88	40	98	71	0	230	234	44	134	137	22	97	91	0	1.167	1.140	1.122	1.156	1.834	1.156	0.469	156	422	208	214	0.222	112	96	114	100	0
2	21	3	"PFA0123"	"A24704_11"	9720	24140	150	486	491	89	91	105	46	100	100	0	431	423	77	140	174	548	0	0	0	1.357	1.413	1.376	1.439	1.435	1.414	0.762	156	514	686	683	0.441	395	291	400	283	0
2	22	3	"PFA0126"	"A24704_6"	9910	24210	150	152	158	75	86	100	43	58	35	0	173	185	67	146	153	32	46	22	0	2.444	1.846	1.585	1.686	2.662	1.982	0.392	156	794	93	111	1.290	66	27	72	39	-50
2	1	4	"PFA0154"	"A3310_10"	5920	24320	150	150	168	62	70	75	22	98	89	0	180	183	43	131	133	18	82	65	0	1.633	1.885	1.579	1.770	2.364	2.183	0.272	156	640	129	150	0.707	80	49	98	52	0
2	2	4	"PFA0156"	"A3310_15"	6120	24330	150	287	304	89	76	82	26	100	99	0	490	502	83	132	134	20	100	100	0	0.589	0.616	0.589	0.585	1.536	0.611	0.722	156	466	569	598	-0.763	211	358	228	370	0
2	3	4	"PFA0159"	"A3310_22"	6320	24320	140	590	581	114	76	82	24	100	100	0	438	427	81	132	134	19	100	98	0	1.680	1.712	1.682	1.780	1.606	1.743	0.822	156	428	820	800	0.748	514	306	505	295	0
2	4	4	"PFA0162"	"A3310_32"	6490	24320	140	588	579	115	73	76	21	100	100	0	693	681	167	130	131	16	97	97	0	0.915	0.918	0.876	0.974	1.828	0.861	0.821	156	385	1078	1057	-0.129	515	563	506	551	0
2	5	4	"PFA0165"	"A3310_7"	6690	24320	140	318	331	78	75	81	26	100	100	0	326	339	89	131	136	23	96	96	0	1.246	1.231	1.228	1.303	1.845	1.176	0.668	156	422	438	464	0.317	243	195	256	208	0
2	6	4	"PFA0168"	"A3920_1"	6860	24330	90	182	200	81	83	90	31	88	75	0	195	200	40	135	141	26	82	59	0	1.650	1.800	1.619	1.749	2.398	2.768	0.222	52	308	159	182	0.722	99	60	117	65	0
2	7	4	"PFC0075"	"C25"	7050	24320	100	155	192	99	80	87	30	83	57	0	154	162	41	134	138	21	50	30	0	3.750	4.000	3.239	3.252	2.757	4.036	0.240	80	403	95	140	1.907	75	20	112	28	0
2	8	4	"PFC0079"	"C258"	7240	24330	140	189	196	60	79	84	26	96	89	0	229	238	44	134	137	21	98	94	0	1.158	1.125	1.174	1.098	1.930	1.203	0.491	156	488	205	221	0.212	110	95	117	104	0
2	9	4	"PFC0082"	"C269"	7440	24330	140	209	216	52	79	84	23	100	96	0	373	371	66	136	140	22	100	99	0	0.549	0.583	0.551	0.566	1.736	0.531	0.621	156	439	367	372	-0.866	130	237	137	235	0
2	10	4	"PFC0085"	"C273"	7620	24320	90	156	176	63	84	91	28	90	71	0	191	198	44	139	143	26	75	48	0	1.385	1.559	1.509	1.602	2.670	1.512	0.191	52	321	124	151	0.469	72	52	92	59	0
2	11	4	"PFC0087"	"C277"	7820	24330	140	837	824	182	78	86	30	100	100	0	527	540	102	136	139	22	100	100	0	1.941	1.847	1.862	1.829	1.419	1.947	0.842	156	495	1150	1150	0.957	759	391	746	404	0
2	12	4	"PFC0090"	"C285"	8010	24330	140	793	789	191	75	80	27	100	100	0	500	514	95	134	135	18	100	100	0	1.962	1.879	1.947	1.848	1.552	2.030	0.798	156	413	1084	1094	0.972	718	366	714	380	0
2	13	4	"PFC0107"	"C321"	8210	24330	150	207	218	57	78	177	777	0	0	0	242	246	50	130	169	441	0	0	0	1.152	1.207	1.179	1.245	1.709	2.653	0.269	156	392	241	256	0.204	129	112	140	116	0
2	14	4	"PFC0110"	"C332"	8390	24320	170	178	288	886	81	159	667	1	1	0	356	531	1174	135	165	378	10	3	0	0.439	0.523	0.484	0.469	2.664	1.141	0.390	208	533	318	603	-1.188	97	221	207	396	0
2	15	4	"PFC0112"	"C337"	8570	24330	120	141	155	58	79	85	27	88	55	0	204	211	50	135	139	26	90	64	0	0.899	1.000	1.020	0.996	2.422	1.134	0.351	120	474	131	152	-0.154	62	69	76	76	0
2	16	4	"PFC0114"	"C344"	8800	24330	110	130	143	53	83	90	30	72	32	0	197	200	44	136	141	28	80	52	0	0.770	0.938	0.848	0.883	3.483	0.985	0.179	80	466	108	124	-0.376	47	61	60	64	0
2	17	4	"PFC0116"	"C35"	8980	24320	110	160	174	51	80	85	25	97	82	0	200	200	41	136	138	21	85	65	0	1.250	1.469	1.188	1.515	2.648	1.527	0.299	80	408	144	158	0.322	80	64	94	64	0
2	18	4	"PFC0119"	"C354"	9160	24330	140	453	455	88	77	81	20	100	100	0	295	293	52	136	139	22	99	98	0	2.365	2.408	2.371	2.492	1.556	2.519	0.741	156	482	535	535	1.242	376	159	378	157	0
2	19	4	"PFC0135"	"C394"	9360	24330	140	271	273	65	78	83	37	100	98	0	348	346	70	137	139	21	100	99	0	0.915	0.933	0.921	0.935	1.717	0.934	0.599	156	447	404	404	-0.129	193	211	195	209	0
2	20	4	"PFC0138"	"C41"	9550	24340	140	177	180	55	82	87	38	89	64	0	182	190	39	136	138	19	81	56	0	2.065	1.815	1.819	2.005	2.574	0.121	0.082	156	450	141	152	1.046	95	46	98	54	0
2	21	4	"PFC0140"	"C413"	9720	24340	110	178	187	50	83	88	22	98	90	0	196	198	38	138	141	21	87	61	0	1.638	1.733	1.632	1.922	2.113	1.729	0.358	80	383	153	164	0.712	95	58	104	60	0
2	22	4	"PFC0142"	"C417"	9930	24330	150	239	260	83	81	88	32	100	100	0	421	415	79	138	142	25	99	98	0	0.558	0.646	0.581	0.620	1.737	0.615	0.589	156	759	441	456	-0.841	158	283	179	277	0
2	1	5	"PFC0144"	"C419"	5930	24510	140	193	203	61	71	74	21	99	98	0	380	376	66	131	134	19	100	99	0	0.490	0.539	0.492	0.515	1.803	0.515	0.587	156	635	371	377	-1.029	122	249	132	245	0
2	2	5	"PFC0147"	"C423"	6130	24510	140	530	535	119	73	78	25	100	99	0	520	522	99	131	134	19	100	100	0	1.175	1.182	1.188	1.168	1.511	1.209	0.815	156	457	846	853	0.232	457	389	462	391	0
2	3	5	"PFC0161"	"C449"	6320	24520	120	149	167	66	73	79	23	93	75	0	181	186	43	132	135	19	84	62	0	1.551	1.741	1.683	1.535	2.570	2.172	0.229	120	421	125	148	0.633	76	49	94	54	0
2	4	5	"PFC0163"	"C453"	6510	24510	140	149	161	59	72	76	20	94	82	0	228	233	46	130	132	17	99	96	0	0.786	0.864	0.825	0.792	2.030	0.918	0.414	156	449	175	192	-0.348	77	98	89	103	0
2	5	5	"PFC0165"	"C46"	6690	24510	140	2474	2395	666	71	76	24	100	100	0	1145	1163	292	129	131	18	100	100	0	2.365	2.248	2.276	2.223	1.542	2.396	0.843	156	412	3419	3358	1.242	2403	1016	2324	1034	0
2	6	5	"PFC0168"	"C472"	6880	24510	140	254	250	57	75	82	28	100	98	0	462	461	95	130	134	21	100	99	0	0.539	0.529	0.526	0.529	1.538	0.490	0.734	156	457	511	506	-0.891	179	332	175	331	0
2	7	5	"PFC0171"	"C489"	7080	24510	140	478	474	89	74	81	27	100	100	0	373	372	71	129	133	20	98	98	0	1.656	1.646	1.628	1.619	1.403	1.670	0.784	156	521	648	643	0.727	404	244	400	243	0
2	8	5	"PFC0174"	"C492"	7300	24510	150	157	171	116	72	77	21	78	68	0	169	191	116	128	131	20	62	50	0	2.073	1.571	1.500	1.623	2.663	1.695	0.357	156	414	126	162	1.052	85	41	99	63	-50
2	9	5	"PFD0418"	"D49176_20"	7430	24510	150	635	608	154	76	79	22	100	100	0	682	686	143	131	133	20	100	100	0	1.015	0.959	0.964	0.935	1.510	0.994	0.777	156	410	1110	1087	0.021	559	551	532	555	0
2	10	5	"PFD0422"	"D49176_29"	7620	24510	130	179	186	47	77	80	23	99	95	0	205	206	41	133	136	22	89	73	0	1.417	1.493	1.290	1.608	2.302	1.450	0.443	120	491	174	182	0.503	102	72	109	73	0
2	11	5	"PFD0425"	"D49176_32"	7810	24510	140	523	511	100	78	82	26	100	99	0	322	334	81	136	138	21	99	98	0	2.392	2.187	2.296	2.318	1.678	2.250	0.706	156	417	631	631	1.259	445	186	433	198	0
2	12	5	"PFD0428"	"D49176_37"	8000	24510	140	177	179	42	78	81	26	98	88	0	212	215	46	136	138	18	93	83	0	1.303	1.278	1.323	1.339	2.233	1.279	0.363	156	374	175	180	0.381	99	76	101	79	0
2	13	5	"PFD0431"	"D49176_44"	8200	24510	140	577	572	107	73	78	23	100	100	0	520	508	112	129	132	19	99	97	0	1.289	1.317	1.280	1.403	1.708	1.290	0.816	156	361	895	878	0.366	504	391	499	379	0
2	14	5	"PFD0436"	"D49176_6"	8380	24510	150	337	337	97	70	74	22	100	100	0	2169	2119	403	123	125	18	99	99	0	0.130	0.134	0.127	0.130	1.479	0.117	0.706	156	390	2313	2263	-2.938	267	2046	267	1996	0
2	15	5	"PFD0454"	"D51731_2"	8580	24510	140	417	411	89	75	79	24	100	99	0	302	303	68	129	132	24	95	95	0	1.977	1.931	2.036	1.983	1.718	1.963	0.699	156	431	515	510	0.983	342	173	336	174	0
2	16	5	"PFD0463"	"D53677_1"	8770	24510	150	189	194	44	80	90	36	99	83	0	208	210	44	134	141	31	83	62	0	1.473	1.500	1.556	1.629	2.185	1.445	0.495	156	526	183	190	0.559	109	74	114	76	0
2	17	5	"PFD0467"	"D53677_8"	8960	24520	150	179	181	46	79	86	31	95	78	0	203	209	43	132	138	26	87	69	0	1.408	1.325	1.350	1.350	2.571	1.445	0.344	156	550	171	179	0.494	100	71	102	77	0
2	18	5	"PFD0471"	"D54177_1"	9150	24520	140	210	217	60	77	80	19	99	98	0	229	229	41	133	135	19	98	92	0	1.385	1.458	1.425	1.484	1.956	1.571	0.516	156	457	229	236	0.470	133	96	140	96	0
2	19	5	"PFD0474"	"D54346_3"	9340	24520	140	318	321	77	79	81	19	100	98	0	392	393	79	135	137	18	100	100	0	0.930	0.938	0.997	0.922	1.624	0.924	0.751	156	419	496	500	-0.105	239	257	242	258	0
2	20	5	"PFD0478"	"D56259_1"	9540	24520	140	230	233	53	81	83	19	99	97	0	599	569	125	138	141	19	100	100	0	0.323	0.353	0.349	0.347	1.694	0.308	0.649	156	391	610	583	-1.629	149	461	152	431	0
2	21	5	"PFD0512"	"D6287_18"	9730	24520	140	192	196	49	82	85	21	100	95	0	221	222	46	141	143	19	94	83	0	1.375	1.407	1.509	1.496	2.034	1.465	0.483	156	421	190	195	0.459	110	80	114	81	0
2	22	5	"PFD0515"	"D6287_22"	9920	24520	140	698	685	171	78	81	21	100	100	0	835	822	207	137	141	37	100	100	0	0.888	0.886	0.905	0.890	1.529	0.868	0.781	156	602	1318	1292	-0.171	620	698	607	685	0
2	1	6	"PFD0519"	"D6287_3"	5940	24700	130	175	188	62	72	74	18	100	98	0	208	211	42	133	135	19	91	81	0	1.373	1.487	1.476	1.571	2.115	1.578	0.406	120	533	178	194	0.458	103	75	116	78	0
2	2	6	"PFD0521"	"D6287_31"	6120	24700	140	249	243	56	74	77	25	98	96	0	499	497	116	130	134	22	99	98	0	0.474	0.460	0.452	0.459	1.802	0.398	0.679	156	445	544	536	-1.076	175	369	169	367	0
2	3	6	"PFD0525"	"D6287_49"	6300	24690	130	481	490	86	74	78	25	100	100	0	1114	1126	186	132	136	30	100	100	0	0.414	0.419	0.422	0.419	1.333	0.377	0.830	120	447	1389	1410	-1.271	407	982	416	994	0
2	4	6	"PFD0527"	"D6287_53"	6500	24690	130	199	203	49	72	76	20	100	100	0	283	288	56	130	132	27	98	96	0	0.830	0.829	0.787	0.838	1.855	0.725	0.552	120	453	280	289	-0.269	127	153	131	158	0
2	5	6	"PFD0563"	"D65980_2"	6700	24700	140	239	241	60	70	75	22	96	95	0	266	268	57	127	127	17	99	97	0	1.216	1.213	1.232	1.228	1.963	1.205	0.623	156	384	308	312	0.282	169	139	171	141	0
2	6	6	"PFD0569"	"D6681_10"	6890	24690	160	173	176	43	75	79	23	99	93	0	191	198	32	127	129	19	97	86	0	1.531	1.423	1.472	1.448	1.967	1.541	0.400	208	356	162	172	0.615	98	64	101	71	0
2	7	6	"PFD0572"	"D6681_3"	7070	24700	140	319	326	58	74	79	21	100	100	0	345	339	71	126	130	18	99	99	0	1.119	1.183	1.189	1.223	1.441	1.125	0.787	156	414	464	465	0.162	245	219	252	213	0
2	8	6	"PFD0575"	"D66953_1"	7280	24700	140	224	222	49	71	76	22	99	98	0	239	237	53	125	127	18	95	91	0	1.342	1.348	1.369	1.421	2.126	1.288	0.537	156	394	267	263	0.424	153	114	151	112	0
2	9	6	"PFD0579"	"D7726_1"	7450	24700	140	263	265	61	72	75	20	100	98	0	377	378	83	124	127	19	99	99	0	0.755	0.760	0.787	0.763	1.700	0.708	0.685	156	379	444	447	-0.406	191	253	193	254	0
2	10	6	"PFD0583"	"D8137_1"	7650	24700	140	2213	2187	797	74	77	20	100	98	0	1287	1481	1016	128	131	26	100	100	0	1.846	1.562	1.805	1.561	1.810	1.330	0.702	156	424	3298	3466	0.884	2139	1159	2113	1353	0
2	11	6	"PFE0587"	"E6125_5"	7830	24690	140	326	334	75	78	81	21	99	99	0	321	314	64	132	136	27	96	96	0	1.312	1.407	1.344	1.463	1.823	1.413	0.684	156	389	437	438	0.392	248	189	256	182	0
2	12	6	"PFE0589"	"E6662_1"	8020	24690	140	412	418	84	79	83	28	100	100	0	423	419	135	133	137	20	96	94	0	1.148	1.185	1.212	1.322	1.907	1.071	0.742	156	416	623	625	0.199	333	290	339	286	0
2	13	6	"PFE0591"	"E679_1"	8210	24690	140	2194	2174	544	77	81	30	100	100	0	1604	1543	463	131	134	20	95	95	0	1.437	1.485	1.430	1.512	1.493	1.451	0.889	156	416	3590	3509	0.523	2117	1473	2097	1412	0
2	14	6	"PFE0593"	"E679_4"	8400	24700	130	190	199	52	74	77	21	100	98	0	203	206	40	129	131	19	94	83	0	1.568	1.623	1.700	1.748	2.071	1.723	0.438	120	442	190	202	0.649	116	74	125	77	0
2	15	6	"PFE0596"	"E6820_1"	8590	24690	130	498	513	90	77	80	19	100	100	0	562	568	103	131	133	18	100	100	0	0.977	0.998	0.987	1.015	1.408	0.957	0.808	120	383	852	873	-0.034	421	431	436	437	0
2	16	6	"PFE0601"	"E70_3"	8740	24680	150	169	166	75	79	91	41	60	52	0	171	175	46	134	143	33	51	31	0	2.432	2.122	1.753	1.714	2.568	1.812	0.502	156	471	127	128	1.282	90	37	87	41	-50
2	17	6	"PFE0626"	"E8167_12"	8980	24700	130	147	157	54	76	87	39	83	40	0	181	184	38	132	140	31	65	36	0	1.449	1.558	1.524	1.486	2.855	1.579	0.322	120	496	120	133	0.535	71	49	81	52	0
2	18	6	"PFE0628"	"E8167_2"	9170	24700	130	138	149	46	75	78	20	91	79	0	169	171	26	131	133	17	80	55	0	1.658	1.850	1.748	1.835	2.708	2.182	0.229	120	456	101	114	0.729	63	38	74	40	0
2	19	6	"PFE0632"	"E8314_4"	9360	24700	140	171	173	41	78	81	19	98	94	0	191	191	38	133	135	19	86	66	0	1.603	1.638	1.681	1.696	2.536	1.658	0.350	156	397	151	153	0.681	93	58	95	58	0
2	20	6	"PFE0634"	"E832_1"	9550	24700	140	239	245	61	79	81	19	100	100	0	324	320	66	137	139	20	99	98	0	0.856	0.907	0.913	0.911	1.733	0.850	0.596	156	354	347	349	-0.225	160	187	166	183	0
2	21	6	"PFE0638"	"E84_1"	9750	24700	140	3278	2961	1223	79	82	24	99	98	0	1452	1347	445	140	142	19	100	100	0	2.438	2.388	2.434	2.250	2.081	2.635	0.837	156	383	4511	4089	1.286	3199	1312	2882	1207	0
2	22	6	"PFE0645"	"E886_1"	9940	24700	140	207	219	70	73	78	23	97	95	0	224	224	47	137	139	37	86	58	0	1.540	1.678	1.498	1.670	1.889	1.731	0.519	156	619	221	233	0.623	134	87	146	87	0
2	1	7	"PFF0003"	"F10044_2"	5950	24880	140	760	729	216	75	78	20	99	98	0	558	544	132	135	138	21	100	99	0	1.619	1.599	1.628	1.539	1.892	1.689	0.801	156	596	1108	1063	0.695	685	423	654	409	0
2	2	7	"PFF0005"	"F10154_1"	6130	24880	130	198	201	49	75	80	26	99	96	0	236	234	45	130	133	23	99	91	0	1.160	1.212	1.177	1.239	1.885	1.170	0.492	120	411	229	230	0.215	123	106	126	104	0
2	3	7	"PFF0010"	"F1021_1"	6340	24880	140	187	195	49	74	78	26	98	94	0	1149	1072	295	132	135	29	99	99	0	0.111	0.129	0.119	0.125	1.961	0.103	0.559	156	517	1130	1061	-3.170	113	1017	121	940	0
2	4	7	"PFF0012"	"F1021_3"	6520	24880	140	185	192	54	72	75	19	98	95	0	1268	1251	288	127	129	19	99	99	0	0.099	0.107	0.097	0.104	2.037	0.096	0.666	156	482	1254	1244	-3.336	113	1141	120	1124	0
2	5	7	"PFF0016"	"F10318_1"	6720	24880	140	202	206	47	72	75	19	99	99	0	398	391	77	124	126	16	100	100	0	0.474	0.502	0.479	0.492	1.623	0.464	0.670	156	397	404	401	-1.076	130	274	134	267	0
2	6	7	"PFF0020"	"F10626_1"	6890	24880	140	487	473	128	73	77	19	100	100	0	390	380	106	126	130	21	96	95	0	1.568	1.575	1.580	1.661	1.805	1.558	0.750	156	366	678	654	0.649	414	264	400	254	0
2	7	7	"PFF0043"	"F11007_3"	7090	24880	140	213	215	52	73	78	31	100	94	0	205	205	37	130	133	22	94	76	0	1.867	1.893	1.823	2.035	1.888	2.053	0.495	156	409	215	217	0.900	140	75	142	75	0
2	8	7	"PFF0046"	"F11089_1"	7280	24880	140	500	496	108	70	76	32	100	100	0	411	405	105	126	129	19	99	98	0	1.509	1.527	1.592	1.599	1.574	1.494	0.775	156	385	715	705	0.593	430	285	426	279	0
2	9	7	"PFF0054"	"F11484_1"	7470	24890	140	255	258	63	71	75	20	98	96	0	359	351	81	125	127	17	98	97	0	0.786	0.827	0.831	0.849	1.981	0.774	0.653	156	396	418	413	-0.347	184	234	187	226	0
2	10	7	"PFF0057"	"F1150_5"	7660	24890	140	274	269	64	73	77	23	96	96	0	294	292	57	129	132	26	98	97	0	1.218	1.202	1.257	1.183	1.753	1.209	0.722	156	401	366	359	0.285	201	165	196	163	0
2	11	7	"PFF0059"	"F11570_1"	7840	24880	140	633	623	143	76	81	24	100	100	0	562	555	145	133	138	40	96	94	0	1.298	1.296	1.255	1.360	1.730	1.252	0.833	156	407	986	969	0.377	557	429	547	422	0
2	12	7	"PFF0063"	"F11624_1"	8040	24890	140	183	186	49	79	84	28	94	89	0	374	377	97	133	138	34	98	96	0	0.432	0.439	0.426	0.425	1.982	0.379	0.516	156	454	345	351	-1.212	104	241	107	244	0
2	13	7	"PFF0697"	"F3247_2"	8220	24870	130	140	157	59	79	82	27	86	58	0	181	188	39	135	138	20	81	55	0	1.326	1.472	1.380	1.421	2.613	1.826	0.316	120	425	107	131	0.407	61	46	78	53	0
2	14	7	"PFF0700"	"F32494_1"	8410	24880	140	2006	1910	497	79	80	18	100	100	0	2260	2143	531	135	138	20	98	98	0	0.907	0.912	0.914	0.889	1.744	0.905	0.871	156	447	4052	3839	-0.141	1927	2125	1831	2008	0
2	15	7	"PFF0702"	"F3277_1"	8600	24880	140	907	877	280	79	82	19	100	98	0	761	740	230	135	136	18	96	96	0	1.323	1.319	1.287	1.272	2.036	1.334	0.810	156	419	1454	1403	0.403	828	626	798	605	0
2	16	7	"PFF0706"	"F32922_1"	8790	24880	140	548	547	129	78	88	37	99	98	0	413	409	117	134	142	32	95	93	0	1.685	1.705	1.717	1.789	1.765	1.692	0.753	156	483	749	744	0.752	470	279	469	275	0
2	17	7	"PFF0708"	"F33056_1"	8980	24880	140	541	529	114	73	78	25	100	99	0	647	623	157	131	135	25	95	95	0	0.907	0.927	0.901	0.969	1.868	0.886	0.821	156	532	984	948	-0.141	468	516	456	492	0
2	18	7	"PFF0711"	"F33107_1"	9190	24890	130	134	146	47	73	76	20	90	75	0	169	170	30	130	132	18	79	53	0	1.564	1.825	1.500	1.589	2.672	2.097	0.261	120	481	100	113	0.645	61	39	73	40	0
2	19	7	"PFF0740"	"F34425_1"	9380	24880	140	590	578	144	75	78	19	100	100	0	504	499	125	130	133	18	98	98	0	1.377	1.363	1.365	1.440	1.855	1.376	0.753	156	410	889	872	0.462	515	374	503	369	0
2	20	7	"PFF0742"	"F34449_1"	9560	24880	140	175	181	57	74	77	18	95	91	0	212	215	39	132	134	17	94	91	0	1.263	1.289	1.367	1.283	2.443	1.414	0.476	156	348	181	190	0.336	101	80	107	83	0
2	21	7	"PFF0744"	"F34605_1"	9740	24880	140	220	223	51	75	79	22	97	95	0	292	291	56	135	137	19	98	98	0	0.924	0.949	0.919	0.913	1.729	0.934	0.696	156	416	302	304	-0.115	145	157	148	156	0
2	22	7	"PFF0749"	"F34859_1"	9950	24890	140	200	205	58	73	77	21	98	96	0	216	218	42	132	134	19	95	87	0	1.512	1.535	1.546	1.544	2.383	1.718	0.439	156	668	211	218	0.596	127	84	132	86	0
2	1	8	"PFF0757"	"F35105_1"	5960	25060	140	205	213	55	74	77	18	100	100	0	304	300	61	136	138	20	97	97	0	0.780	0.848	0.800	0.832	1.748	0.796	0.590	156	618	299	303	-0.359	131	168	139	164	0
2	2	8	"PFF0759"	"F35197_1"	6150	25060	150	1934	1819	507	76	80	22	100	100	0	1400	1318	387	133	134	20	99	99	0	1.466	1.471	1.440	1.521	1.671	1.438	0.856	156	465	3125	2928	0.552	1858	1267	1743	1185	0
2	3	8	"PFF0791"	"F35823_1"	6330	25070	130	188	189	45	73	76	21	100	96	0	231	232	39	131	132	19	100	97	0	1.150	1.149	1.139	1.148	1.761	1.120	0.500	120	466	215	217	0.202	115	100	116	101	0
2	4	8	"PFF0796"	"F36083_1"	6540	25070	140	380	372	98	73	76	22	98	98	0	416	407	93	126	129	17	99	99	0	1.059	1.064	1.107	1.045	1.608	1.077	0.779	156	439	597	580	0.082	307	290	299	281	0
2	5	8	"PFF0798"	"F36120_1"	6720	25070	130	387	393	71	70	73	20	100	100	0	332	345	65	124	126	16	100	100	0	1.524	1.462	1.499	1.487	1.395	1.483	0.742	120	372	525	544	0.608	317	208	323	221	0
2	6	8	"PFF0804"	"F36356_4"	6910	25070	140	819	779	221	69	73	18	99	98	0	606	589	114	126	128	20	100	100	0	1.563	1.533	1.558	1.445	1.658	1.629	0.858	156	425	1230	1173	0.644	750	480	710	463	0
2	7	8	"PFF0808"	"F36374_1"	7100	25070	140	223	222	61	70	75	30	95	92	0	617	608	143	129	132	21	98	98	0	0.314	0.317	0.324	0.300	1.577	0.291	0.669	156	429	641	631	-1.673	153	488	152	479	0
2	8	8	"PFF0813"	"F36383_1"	7290	25070	140	193	196	52	70	73	29	98	92	0	324	319	66	129	130	19	99	99	0	0.631	0.663	0.642	0.639	1.872	0.602	0.597	156	431	318	316	-0.665	123	195	126	190	0
2	9	8	"PFF0836"	"F37362_1"	7480	25070	140	443	429	120	70	73	18	98	97	0	586	598	131	126	128	16	100	99	0	0.811	0.761	0.758	0.717	1.853	0.759	0.812	156	443	833	831	-0.302	373	460	359	472	0
2	10	8	"PFF0842"	"F37536_1"	7680	25070	120	120	132	52	71	75	20	77	55	0	180	183	34	128	130	18	85	68	0	0.942	1.109	1.160	0.984	2.975	1.375	0.196	120	378	101	116	-0.086	49	52	61	55	0
2	11	8	"PFF0844"	"F37871_2"	7860	25070	140	320	317	75	76	79	21	100	98	0	474	454	139	133	137	35	96	92	0	0.716	0.751	0.730	0.800	2.006	0.646	0.676	156	426	585	562	-0.483	244	341	241	321	0
2	12	8	"PFF0850"	"F38025_1"	8050	25070	140	1021	1039	553	79	81	20	100	100	0	543	563	368	136	138	33	99	99	0	2.314	2.248	2.286	2.310	1.639	2.464	0.436	156	473	1349	1387	1.211	942	407	960	427	0
2	13	8	"PFF0854"	"F38531_3"	8250	25070	140	158	162	41	80	82	18	98	86	0	214	217	36	135	137	20	96	87	0	0.987	1.000	0.932	1.012	2.352	1.006	0.332	156	447	157	164	-0.018	78	79	82	82	0
2	14	8	"PFF0857"	"F38658_1"	8430	25070	140	368	372	95	81	83	18	99	97	0	465	468	113	136	138	20	98	98	0	0.872	0.877	0.856	0.877	1.915	0.830	0.736	156	403	616	623	-0.197	287	329	291	332	0
2	15	8	"PFF1501"	"F59165_1"	8610	25070	140	141	147	46	79	82	18	92	77	0	307	311	62	135	136	18	100	100	0	0.360	0.386	0.358	0.340	2.118	0.349	0.414	156	400	234	244	-1.472	62	172	68	176	0
2	16	8	"PFF1503"	"F59212_1"	8800	25070	140	743	719	192	79	82	19	98	98	0	467	467	98	133	136	21	100	98	0	1.988	1.916	1.977	1.798	1.927	2.053	0.813	156	446	998	974	0.991	664	334	640	334	0
2	17	8	"PFF1507"	"F59325_1"	9010	25070	140	241	246	71	76	80	19	100	99	0	280	284	65	131	134	20	98	96	0	1.107	1.111	1.043	1.151	1.759	1.093	0.587	156	493	314	323	0.147	165	149	170	153	0
2	18	8	"PFF1515"	"F59681_5"	9190	25070	120	145	154	42	74	76	18	96	86	0	163	172	38	131	133	19	68	44	0	2.219	1.951	1.763	1.963	2.487	1.858	0.239	120	412	103	121	1.150	71	32	80	41	0
2	19	8	"PFF1523"	"F60089_1"	9380	25070	140	176	180	42	76	78	17	98	97	0	194	197	33	132	134	19	92	76	0	1.613	1.600	1.600	1.713	2.225	1.627	0.477	156	457	162	169	0.690	100	62	104	65	0
2	20	8	"PFF1525"	"F60196_1"	9570	25070	140	174	179	42	75	78	17	99	96	0	205	208	39	132	134	16	96	87	0	1.356	1.368	1.414	1.464	2.056	0.295	0.130	156	393	172	180	0.440	99	73	104	76	0
2	21	8	"PFF1565"	"F62141_1"	9750	25070	140	1540	1461	427	75	78	18	99	99	0	1150	1101	311	133	135	18	98	98	0	1.441	1.432	1.410	1.423	1.917	1.458	0.844	156	444	2482	2354	0.527	1465	1017	1386	968	0
2	22	8	"PFF1569"	"F62233_2"	9950	25070	130	189	191	46	74	77	18	100	100	0	220	222	35	131	134	19	99	94	0	1.292	1.286	1.268	1.299	1.651	1.307	0.532	120	588	204	208	0.370	115	89	117	91	0
2	1	9	"PFF1573"	"F62329_1"	5960	25250	130	137	146	45	73	77	19	93	77	0	177	180	33	136	137	19	79	55	0	1.561	1.659	1.438	1.535	3.062	1.646	0.247	120	651	105	117	0.642	64	41	73	44	0
2	2	9	"PFF1576"	"F62396_2"	6150	25250	140	265	270	67	74	77	18	99	98	0	221	224	56	134	135	19	89	83	0	2.195	2.178	2.267	2.361	2.122	2.130	0.561	156	517	278	286	1.134	191	87	196	90	0
2	3	9	"PFF1579"	"F62610_1"	6340	25250	130	590	573	172	73	77	19	100	100	0	292	287	81	133	135	23	93	88	0	3.252	3.247	3.079	3.386	1.813	3.381	0.639	120	501	676	654	1.701	517	159	500	154	0
2	4	9	"PFF1581"	"F62610_13"	6540	25260	140	273	268	67	73	77	23	98	96	0	305	305	59	131	133	23	99	96	0	1.149	1.121	1.176	1.101	1.944	1.145	0.682	156	485	374	369	0.201	200	174	195	174	0
2	5	9	"PFF1628"	"F63860_1"	6690	25230	150	105	108	37	71	76	23	61	31	0	134	137	25	128	130	18	28	14	0	5.667	4.111	1.570	1.448	3.263	3.401	0.073	156	502	40	46	2.503	34	6	37	9	-50
2	6	9	"PFF1634"	"F64095_1"	6900	25250	130	119	127	42	69	73	21	82	57	0	155	158	32	126	129	18	64	39	0	1.724	1.813	1.548	1.445	2.708	2.038	0.199	120	473	79	90	0.786	50	29	58	32	0
2	7	9	"PFF1641"	"F64252_1"	7070	25260	140	239	239	62	69	72	18	98	96	0	294	287	73	126	128	17	96	94	0	1.012	1.056	1.018	1.065	1.896	0.999	0.678	156	481	338	331	0.017	170	168	170	161	0
2	8	9	"PFF1644"	"F64347_2"	7260	25260	130	346	353	70	69	71	15	100	100	0	299	306	64	127	129	17	99	99	0	1.610	1.587	1.689	1.674	1.624	1.610	0.705	120	453	449	463	0.687	277	172	284	179	0
2	9	9	"PFF1647"	"F6440_2"	7450	25260	140	1405	1343	439	70	72	17	100	100	0	953	885	333	126	128	16	95	94	0	1.614	1.677	1.592	1.732	1.783	1.664	0.814	156	494	2162	2032	0.691	1335	827	1273	759	0
2	10	9	"PFF1652"	"F64735_1"	7650	25260	140	1050	1010	302	71	73	17	100	100	0	1172	1106	318	126	129	17	100	99	0	0.936	0.958	0.952	0.963	1.947	0.955	0.818	156	518	2025	1919	-0.096	979	1046	939	980	0
2	11	9	"PFF1680"	"F65658_4"	7830	25250	130	365	366	64	73	76	19	100	100	0	469	463	98	131	133	19	98	98	0	0.864	0.883	0.865	0.917	1.742	0.783	0.751	120	440	630	625	-0.211	292	338	293	332	0
2	12	9	"PFF1682"	"F65704_1"	8020	25260	120	251	264	69	75	78	19	99	98	0	286	284	72	134	135	20	98	93	0	1.158	1.260	1.303	1.373	1.981	1.193	0.621	120	441	328	339	0.212	176	152	189	150	0
2	13	9	"PFF1687"	"F66126_1"	8220	25260	140	350	347	80	77	80	18	100	99	0	375	363	92	132	134	21	95	94	0	1.123	1.169	1.127	1.292	2.051	1.120	0.754	156	458	516	501	0.168	273	243	270	231	0
2	14	9	"PFF1693"	"F66450_1"	8410	25260	140	205	215	48	78	81	20	100	99	0	375	368	86	133	135	20	97	96	0	0.525	0.583	0.601	0.605	1.960	0.496	0.624	156	428	369	372	-0.930	127	242	137	235	0
2	15	9	"PFF1696"	"F66665_1"	8610	25260	140	1997	1847	551	79	82	20	100	100	0	1709	1590	504	134	137	20	96	96	0	1.218	1.214	1.184	1.185	1.589	1.203	0.856	156	417	3493	3224	0.284	1918	1575	1768	1456	0
2	16	9	"PFF1698"	"F66828_1"	8790	25260	140	206	208	40	80	84	19	100	100	0	235	236	49	135	138	20	94	89	0	1.260	1.267	1.258	1.339	1.978	1.153	0.553	156	416	226	229	0.333	126	100	128	101	0
2	17	9	"PFI0357"	"I4256_1"	8980	25260	140	140	151	57	77	81	20	89	73	0	234	247	87	134	137	20	96	90	0	0.630	0.655	0.697	0.631	2.622	0.447	0.223	156	448	163	187	-0.667	63	100	74	113	0
2	18	9	"PFI0360"	"I4355_3"	9180	25260	140	322	325	79	74	76	18	98	98	0	328	314	77	132	134	19	96	94	0	1.265	1.379	1.396	1.388	1.680	1.348	0.732	156	507	444	433	0.339	248	196	251	182	0
2	19	9	"PFI0362"	"I4394_2"	9370	25260	130	154	157	39	74	77	18	98	90	0	336	346	70	131	133	19	100	100	0	0.390	0.386	0.367	0.372	1.926	0.305	0.459	120	465	285	298	-1.358	80	205	83	215	0
2	20	9	"PFI0367"	"I4500_1"	9550	25250	130	299	303	66	75	77	18	100	100	0	230	237	54	131	133	18	95	89	0	2.263	2.151	2.127	2.511	2.272	2.184	0.541	120	441	323	334	1.178	224	99	228	106	0
2	21	9	"PFI0369"	"I4547_2"	9740	25260	140	222	221	55	76	79	19	98	95	0	458	452	92	134	135	18	99	98	0	0.451	0.456	0.453	0.438	1.609	0.428	0.735	156	495	470	463	-1.150	146	324	145	318	0
2	22	9	"PFI0371"	"I4582_1"	9930	25260	140	306	301	70	74	77	19	100	98	0	338	341	76	133	136	20	98	98	0	1.132	1.091	1.015	1.073	1.775	1.053	0.684	156	656	437	435	0.179	232	205	227	208	0
2	1	10	"PFI0397"	"I5035_1"	5960	25450	90	119	125	36	78	82	22	76	46	0	158	163	32	135	137	20	55	26	0	1.783	1.679	1.467	1.526	3.514	1.682	0.130	52	366	64	75	0.834	41	23	47	28	0
2	2	10	"PFI0404"	"I5222_1"	6140	25440	130	509	501	80	75	79	20	100	100	0	351	350	77	134	136	23	99	99	0	2.000	1.972	1.935	2.029	1.516	0.278	0.083	120	546	651	642	1.000	434	217	426	216	0
2	3	10	"PFI0407"	"I5252_1"	6330	25440	130	199	201	37	75	79	20	100	100	0	219	227	46	133	137	28	93	75	0	1.442	1.340	1.312	1.519	2.106	1.179	0.434	120	496	210	220	0.528	124	86	126	94	0
2	4	10	"PFI0409"	"I5362_4"	6510	25450	130	171	178	50	71	75	20	96	95	0	249	256	50	131	134	22	100	97	0	0.847	0.856	0.897	0.812	2.112	0.821	0.535	120	482	218	232	-0.239	100	118	107	125	0
2	5	10	"PFI0418"	"I5700_1"	6710	25450	130	148	151	44	70	75	21	93	80	0	193	197	41	130	131	17	92	75	0	1.238	1.209	1.243	1.250	2.508	1.186	0.352	120	555	141	148	0.308	78	63	81	67	0
2	6	10	"PFI0423"	"I5893_2"	6900	25450	130	362	362	70	70	75	21	100	100	0	349	344	61	127	130	18	100	100	0	1.315	1.346	1.347	1.368	1.431	1.367	0.756	120	547	514	509	0.395	292	222	292	217	0
2	7	10	"PFI0448"	"I6567_2"	7100	25450	130	425	419	92	70	75	20	100	100	0	654	614	183	126	130	18	100	99	0	0.672	0.715	0.676	0.784	1.704	0.668	0.726	120	532	883	837	-0.573	355	528	349	488	0
2	8	10	"PFI0451"	"I6639_1"	7280	25450	130	324	326	62	72	76	19	100	100	0	270	275	53	127	130	21	100	99	0	1.762	1.716	1.682	1.783	1.555	1.738	0.658	120	515	395	402	0.817	252	143	254	148	0
2	9	10	"PFI0457"	"I6658_1"	7460	25440	130	359	364	78	71	73	18	100	100	0	366	373	85	126	129	21	99	98	0	1.200	1.186	1.209	1.243	1.728	1.145	0.736	120	520	528	540	0.263	288	240	293	247	0
2	10	10	"PFI0459"	"I6658_3"	7670	25450	130	96	107	41	71	73	17	63	30	0	282	279	57	127	129	17	99	97	0	0.161	0.237	0.177	0.189	3.204	0.166	0.132	120	509	180	188	-2.632	25	155	36	152	0
2	11	10	"PFI0461"	"I6724_2"	7860	25450	140	387	376	103	72	76	19	99	98	0	429	418	112	131	133	18	99	97	0	1.057	1.059	1.035	1.118	1.892	1.031	0.750	156	521	613	591	0.080	315	298	304	287	0
2	12	10	"PFI0465"	"I6851_2"	8060	25450	140	127	134	41	72	76	17	89	69	0	221	225	52	133	136	20	93	82	0	0.625	0.674	0.700	0.662	2.898	0.519	0.281	156	442	143	154	-0.678	55	88	62	92	0
2	13	10	"PFI0492"	"I7697_2"	8240	25450	140	175	173	41	75	78	20	96	92	0	276	286	61	132	147	278	2	0	0	0.694	0.636	0.652	0.632	1.880	0.567	0.565	156	452	244	252	-0.526	100	144	98	154	0
2	14	10	"PFI0498"	"I7884_1"	8440	25450	140	115	120	34	77	83	31	55	26	0	225	226	47	132	148	272	0	0	0	0.409	0.457	0.415	0.417	3.071	0.023	0.036	156	476	131	137	-1.291	38	93	43	94	0
2	15	10	"PFI0501"	"I8013_1"	8630	25450	140	215	219	55	77	82	25	98	94	0	247	247	59	132	136	22	93	87	0	1.200	1.235	1.282	1.314	2.148	1.202	0.484	156	448	253	257	0.263	138	115	142	115	0
2	16	10	"PFI0504"	"I8083_1"	8830	25450	140	1601	1447	561	81	86	26	99	99	0	1361	1205	452	134	136	20	98	98	0	1.239	1.275	1.277	1.260	2.204	1.320	0.785	156	475	2747	2437	0.309	1520	1227	1366	1071	0
2	17	10	"PFI0510"	"I8305_1"	9010	25450	140	530	506	162	79	85	26	99	96	0	562	535	173	136	138	20	96	94	0	1.059	1.070	1.047	1.146	2.407	1.030	0.760	156	494	877	826	0.082	451	426	427	399	0
2	18	10	"PFI0513"	"I8332_1"	9200	25450	130	447	435	110	76	80	21	100	100	0	503	473	135	135	138	20	98	95	0	1.008	1.062	1.034	1.165	1.884	1.032	0.763	120	468	739	697	0.012	371	368	359	338	0
2	19	10	"PFJ0455"	"J53_17"	9400	25450	140	827	744	281	77	82	26	97	96	0	970	905	313	135	138	24	99	97	0	0.898	0.866	0.856	0.864	2.436	0.854	0.755	156	541	1585	1437	-0.155	750	835	667	770	0
2	20	10	"PFJ0457"	"J53_21"	9580	25450	130	184	187	48	77	81	23	97	93	0	836	773	257	133	136	23	100	98	0	0.152	0.172	0.172	0.185	2.269	0.123	0.477	120	439	810	750	-2.716	107	703	110	640	0
2	21	10	"PFJ0459"	"J53_23"	9750	25470	150	102	108	36	78	81	19	55	33	0	142	146	30	134	137	45	10	2	0	3.000	2.500	1.222	1.160	4.332	1.638	0.101	156	474	32	42	1.585	24	8	30	12	-50
2	22	10	"PFJ0463"	"J53_29"	9960	25450	140	1383	1266	419	73	77	19	99	99	0	1098	1029	274	135	137	38	98	97	0	1.360	1.334	1.362	1.222	2.139	1.397	0.828	156	674	2273	2087	0.444	1310	963	1193	894	0
2	1	11	"PFJ0468"	"J53_37"	5970	25630	130	178	180	46	74	78	21	98	96	0	218	221	46	134	137	19	96	90	0	1.238	1.218	1.233	1.291	2.160	1.132	0.467	120	650	188	193	0.308	104	84	106	87	0
2	2	11	"PFJ0472"	"J53_41"	6160	25630	130	239	241	54	74	78	21	100	99	0	551	540	115	131	134	24	100	100	0	0.393	0.408	0.408	0.403	1.632	0.365	0.671	120	509	585	576	-1.348	165	420	167	409	0
2	3	11	"PFJ0495"	"J564_1"	6350	25630	140	1185	1124	267	74	77	19	100	100	0	1156	1097	257	130	133	24	100	100	0	1.083	1.086	1.105	1.093	1.556	1.085	0.876	156	534	2137	2017	0.115	1111	1026	1050	967	0
2	4	11	"PFJ0497"	"J564_3"	6540	25630	130	191	197	49	71	75	18	100	99	0	604	578	152	128	131	17	100	100	0	0.252	0.280	0.254	0.285	1.908	0.221	0.581	120	569	596	576	-1.988	120	476	126	450	0
2	5	11	"PFJ0500"	"J56_7"	6750	25630	130	122	134	50	71	75	19	83	62	0	171	176	36	130	132	17	81	55	0	1.244	1.370	1.291	1.276	2.821	1.603	0.240	120	537	92	109	0.315	51	41	63	46	0
2	6	11	"PFJ0503"	"J583_1"	6910	25620	80	121	131	42	74	79	23	82	50	0	154	162	31	130	131	18	61	42	0	1.958	1.781	1.688	1.858	3.423	1.941	0.141	52	262	71	89	0.970	47	24	57	32	0
2	7	11	"PFJ0506"	"J587_3"	7090	25660	150	96	105	43	72	78	22	51	28	0	134	136	24	129	131	18	27	12	0	4.800	4.714	1.433	1.491	4.096	8.137	0.015	156	549	29	40	2.263	24	5	33	7	-50
2	8	11	"PFJ0508"	"J587_5"	7280	25660	150	82	93	40	73	77	21	32	17	0	127	133	29	128	130	21	22	11	0	-9.000	4.000	0.950	1.034	3.260	2.080	0.035	156	534	8	25	Error	9	-1	20	5	-50
2	9	11	"PFJ0527"	"J647_6"	7490	25630	130	613	596	145	73	75	18	100	100	0	732	702	178	128	130	20	100	100	0	0.894	0.911	0.882	0.933	1.387	0.874	0.842	120	545	1144	1097	-0.162	540	604	523	574	0
2	10	11	"PFJ0531"	"J64_1"	7670	25630	130	494	491	114	73	74	17	100	100	0	433	426	105	127	130	17	100	100	0	1.376	1.398	1.371	1.460	1.537	1.375	0.787	120	536	727	717	0.460	421	306	418	299	0
2	11	11	"PFJ0533"	"J64_3"	7870	25630	130	467	454	99	71	74	18	100	100	0	354	343	102	130	133	23	95	90	0	1.768	1.798	1.872	2.031	1.895	1.597	0.646	120	511	620	596	0.822	396	224	383	213	0
2	12	11	"PFJ0536"	"J65_10"	8060	25630	140	543	546	140	71	74	16	100	99	0	488	477	146	130	133	18	94	92	0	1.318	1.369	1.303	1.408	1.658	1.317	0.798	156	505	830	822	0.399	472	358	475	347	0
2	13	11	"PFJ0538"	"J65_12"	8240	25630	100	149	154	46	75	79	23	86	71	0	156	161	33	133	151	311	0	0	0	3.217	2.821	2.119	2.033	3.803	3.744	0.071	80	361	97	107	1.686	74	23	79	28	0
2	14	11	"PFJ0540"	"J65_2"	8430	25630	130	656	652	198	74	82	39	100	100	0	428	416	124	134	151	264	63	0	0	1.980	2.050	2.118	2.155	1.785	0.888	0.189	120	509	876	860	0.985	582	294	578	282	0
2	15	11	"PFJ0567"	"J71_12"	8630	25640	140	310	309	84	75	83	39	97	94	0	254	255	57	133	139	40	91	82	0	1.942	1.918	1.897	1.930	2.141	1.916	0.603	156	455	356	356	0.958	235	121	234	122	0
2	16	11	"PFJ0569"	"J71_2"	8800	25660	150	113	119	40	81	86	31	50	23	0	144	149	29	134	138	41	19	1	0	3.200	2.533	1.642	1.412	4.103	4.855	0.028	156	524	42	53	1.678	32	10	38	15	-50
2	17	11	"PFJ0571"	"J71_6"	9030	25620	110	146	148	41	82	87	28	85	52	0	170	172	38	137	140	22	55	37	0	1.939	1.886	1.875	1.812	2.985	2.898	0.082	80	437	97	101	0.956	64	33	66	35	0
2	18	11	"PFJ0573"	"J71_9"	9210	25640	140	22044	19583	7807	81	85	23	100	100	0	21828	19602	7224	138	141	22	100	100	0	1.013	1.002	1.001	0.938	2.210	1.014	0.851	156	561	43653	38966	0.018	21963	21690	19502	19464	0
2	19	11	"PFJ0576"	"J73_13"	9400	25640	120	162	172	47	83	88	27	95	81	0	193	195	31	140	143	25	80	51	0	1.491	1.618	1.640	1.680	2.250	2.055	0.276	120	479	132	144	0.576	79	53	89	55	0
2	20	11	"PFJ0578"	"J73_15"	9590	25640	130	1906	1767	583	83	86	23	100	100	0	1332	1251	361	138	141	23	100	100	0	1.527	1.513	1.513	1.495	1.589	1.634	0.832	120	482	3017	2797	0.611	1823	1194	1684	1113	0
2	21	11	"PFK0742"	"Ks1964_2"	9770	25630	140	155	155	36	82	84	19	96	78	0	170	171	35	135	140	46	33	6	0	2.086	2.028	1.598	1.765	2.832	2.151	0.135	156	457	108	109	1.061	73	35	73	36	0
2	22	11	"PFK0745"	"Ks1_2"	9960	25640	140	217	217	57	75	79	19	97	95	0	375	366	89	135	139	39	96	94	0	0.592	0.615	0.588	0.617	1.933	0.515	0.605	156	619	382	373	-0.757	142	240	142	231	0
2	1	12	"PFK0752"	"Ks202_6"	5980	25810	130	1270	1173	387	71	75	21	100	100	0	963	907	312	130	133	21	98	97	0	1.439	1.418	1.345	1.472	1.766	1.372	0.829	120	647	2032	1879	0.525	1199	833	1102	777	0
2	2	12	"PFK0755"	"Ks202_9"	6160	25820	130	697	685	122	70	74	19	100	100	0	345	343	60	127	130	21	100	100	0	2.876	2.847	2.931	2.912	1.343	3.040	0.759	120	561	845	831	1.524	627	218	615	216	0
2	3	12	"PFK0757"	"Ks206_2"	6350	25810	120	111	118	34	70	73	18	82	58	0	135	139	26	129	131	18	35	16	0	6.833	4.800	2.148	2.475	3.596	4.120	0.033	120	487	47	58	2.773	41	6	48	10	0
2	4	12	"PFK0760"	"Ks210_1"	6530	25820	80	95	115	55	72	74	17	59	34	0	150	158	40	128	130	20	57	32	0	1.045	1.433	1.045	1.302	4.211	1.866	0.086	52	320	45	73	0.064	23	22	43	30	0
2	5	12	"PFK0786"	"Ks225_7"	6740	25820	130	112	134	104	70	73	20	78	50	0	201	217	105	129	132	20	90	75	0	0.583	0.727	0.607	0.624	3.291	0.899	0.600	120	506	114	152	-0.778	42	72	64	88	0
2	6	12	"PFK0793"	"Ks2300_1"	6920	25820	130	125	132	36	71	76	21	90	68	0	147	154	32	129	131	19	48	34	0	3.000	2.440	1.686	2.032	3.080	2.640	0.082	120	450	72	86	1.585	54	18	61	25	0
2	7	12	"PFK0795"	"Ks2345_1"	7120	25820	140	1211	1138	409	69	72	16	100	100	0	634	579	194	126	129	17	94	92	0	2.248	2.360	2.301	2.436	2.109	2.461	0.814	156	371	1650	1522	1.169	1142	508	1069	453	0
2	8	12	"PFK0799"	"Ks244_1"	7300	25820	130	572	574	102	71	74	18	100	100	0	380	381	71	126	128	18	100	100	0	1.972	1.973	1.978	2.017	1.378	1.961	0.805	120	390	755	758	0.980	501	254	503	255	0
2	9	12	"PFK0802"	"Ks244_3"	7490	25820	130	599	600	110	72	75	18	100	100	0	393	400	72	126	129	17	100	100	0	1.974	1.927	2.001	1.950	1.379	1.962	0.818	120	533	794	802	0.981	527	267	528	274	0
2	10	12	"PFK0804"	"Ks244_8"	7690	25830	130	138	144	41	73	75	16	95	85	0	168	169	35	128	131	16	75	55	0	1.625	1.732	1.589	1.529	2.660	1.816	0.215	120	538	105	112	0.700	65	40	71	41	0
2	11	12	"PFK0825"	"Ks25_1"	7870	25830	130	142	152	43	71	74	18	98	89	0	250	249	44	129	132	22	100	95	0	0.587	0.675	0.594	0.637	1.999	0.603	0.473	120	552	192	201	-0.769	71	121	81	120	0
2	12	12	"PFK0827"	"Ks25_12"	8080	25820	130	240	246	47	72	75	19	100	100	0	219	219	46	128	131	18	95	88	0	1.846	1.912	1.818	2.072	1.918	1.864	0.532	120	526	259	265	0.885	168	91	174	91	0
2	13	12	"PFK0830"	"Ks25_19"	8260	25820	130	228	231	47	73	76	19	100	100	0	488	485	125	131	133	19	99	99	0	0.434	0.446	0.435	0.470	1.718	0.375	0.693	120	514	512	512	-1.204	155	357	158	354	0
2	14	12	"PFK0834"	"Ks25_8"	8440	25820	130	189	193	51	71	76	32	96	90	0	197	199	40	134	138	36	75	40	0	1.873	1.877	1.737	1.820	1.972	1.813	0.417	120	500	181	187	0.905	118	63	122	65	0
2	15	12	"PFK0839"	"Ks266_15"	8630	25820	130	1592	1495	519	73	78	25	100	100	0	864	795	279	132	138	50	98	97	0	2.075	2.145	2.059	2.197	1.844	2.170	0.810	120	444	2251	2085	1.053	1519	732	1422	663	0
2	16	12	"PFK0841"	"Ks266_6"	8830	25820	140	566	541	164	76	81	27	100	99	0	702	647	217	132	138	49	96	92	0	0.860	0.903	0.878	0.940	1.860	0.848	0.796	156	477	1060	980	-0.218	490	570	465	515	0
2	17	12	"PFK0858"	"Ks271_1"	9010	25820	130	1762	1631	461	76	80	26	100	100	0	898	828	250	132	138	37	99	98	0	2.201	2.234	2.170	2.293	1.636	2.222	0.830	120	494	2452	2251	1.138	1686	766	1555	696	0
2	18	12	"PFK0868"	"Ks2886_1"	9180	25850	150	83	92	35	73	78	25	27	14	0	128	133	23	133	137	36	7	1	0	-2.000	100000.000	1.400	1.211	3.826	0.661	0.181	156	518	5	19	Error	10	-5	19	0	-50
2	19	12	"PFK0871"	"Ks291_5"	9370	25850	150	76	84	30	77	81	26	17	8	0	122	126	22	133	136	22	12	1	0	0.091	-1.000	0.897	0.950	4.064	1.998	0.086	156	518	-12	0	-3.459	-1	-11	7	-7	-50
2	20	12	"PFK0873"	"Ks291_8"	9560	25850	150	88	96	32	78	82	25	28	14	0	129	132	25	134	136	22	14	6	0	-2.000	-9.000	1.045	1.286	4.622	2.221	0.075	156	593	5	16	Error	10	-5	18	-2	-50
2	21	12	"PFK0878"	"Ks2_13"	9780	25820	130	133	139	37	78	81	20	88	72	0	144	146	31	133	136	19	40	19	0	5.000	4.692	2.000	2.129	3.014	5.114	0.027	120	544	66	74	2.322	55	11	61	13	0
2	22	12	"PFK0881"	"Ks2_9"	9980	25830	140	131	135	36	73	76	18	89	73	0	215	217	47	132	134	17	92	86	0	0.699	0.729	0.683	0.646	2.612	0.600	0.296	156	739	141	147	-0.517	58	83	62	85	0
2	1	13	"PFL0033"	"L1_66"	5980	26000	90	128	132	33	72	78	23	92	59	0	143	146	30	128	131	19	42	17	0	3.733	3.333	1.875	2.678	3.250	2.666	0.044	52	363	71	78	1.900	56	15	60	18	0
2	2	13	"PFL0035"	"L1_7"	6150	26040	150	80	93	39	72	77	23	32	20	0	133	136	25	127	130	20	25	9	0	1.333	2.333	1.300	1.080	5.415	5.380	0.014	156	643	14	30	0.415	8	6	21	9	-50
2	3	13	"PFL0037"	"L1_72"	6370	26000	120	117	122	37	72	76	20	76	55	0	154	154	26	128	132	19	56	30	0	1.731	1.923	1.465	1.709	3.551	3.067	0.053	120	592	71	76	0.791	45	26	50	26	0
2	4	13	"PFL0041"	"L1_79"	6540	26020	90	124	125	36	74	79	23	78	53	0	142	146	26	130	133	21	34	9	0	4.167	3.188	2.514	2.485	2.466	2.782	0.036	52	369	62	67	2.059	50	12	51	16	0
2	5	13	"PFL0043"	"L1_81"	6730	25970	150	86	97	39	73	76	22	40	19	0	137	140	27	130	133	20	29	14	0	1.857	2.400	1.194	1.131	3.314	3.958	0.035	156	689	20	34	0.893	13	7	24	10	-50
2	6	13	"PFL0045"	"L1_83"	6920	26010	140	183	183	40	69	73	21	99	96	0	282	284	76	127	129	17	98	94	0	0.735	0.726	0.718	0.775	1.911	0.605	0.560	156	479	269	271	-0.443	114	155	114	157	0
2	7	13	"PFL0068"	"L2_117"	7060	26010	140	493	482	154	67	71	19	98	95	0	465	453	112	127	129	19	98	97	0	1.260	1.273	1.248	1.190	2.098	1.334	0.765	156	439	764	741	0.334	426	338	415	326	0
2	8	13	"PFL0070"	"L2_12"	7250	26010	140	1595	1474	450	67	70	16	99	99	0	1511	1390	400	127	131	52	98	97	0	1.104	1.114	1.123	1.043	2.223	1.121	0.868	156	504	2912	2670	0.143	1528	1384	1407	1263	0
2	9	13	"PFL0072"	"L2_123"	7430	26010	130	152	157	45	69	72	16	95	90	0	166	170	36	127	128	17	77	61	0	2.128	2.047	2.138	2.101	2.799	2.266	0.207	120	489	122	131	1.090	83	39	88	43	0
2	10	13	"PFL0074"	"L2_127"	7620	26010	130	249	256	53	71	74	24	100	100	0	296	301	59	127	129	16	100	99	0	1.053	1.063	1.057	1.094	1.595	1.024	0.725	120	578	347	359	0.075	178	169	185	174	0
2	11	13	"PFL0077"	"L2_135"	7820	26020	130	167	172	47	72	75	18	96	92	0	363	365	77	130	132	18	100	100	0	0.408	0.426	0.436	0.408	1.852	0.386	0.586	120	561	328	335	-1.294	95	233	100	235	0
2	12	13	"PFL0079"	"L2_139"	8010	26010	130	218	223	52	73	77	20	99	99	0	257	261	49	130	132	19	100	98	0	1.142	1.145	1.109	1.150	1.742	1.128	0.634	120	556	272	281	0.191	145	127	150	131	0
2	13	13	"PFL0101"	"L2_180"	8210	26010	130	324	328	63	74	77	20	100	100	0	291	291	60	130	132	19	99	98	0	1.553	1.578	1.634	1.654	1.625	1.607	0.651	120	556	411	415	0.635	250	161	254	161	0
2	14	13	"PFL0104"	"L2_185"	8400	26010	120	124	129	34	72	75	17	90	70	0	167	175	34	131	133	19	77	48	0	1.444	1.295	1.514	1.320	3.083	1.243	0.200	120	470	88	101	0.531	52	36	57	44	0
2	15	13	"PFL0109"	"L2_193"	8580	26010	130	605	604	116	73	76	18	100	100	0	595	584	107	129	132	25	100	100	0	1.142	1.167	1.131	1.177	1.403	1.154	0.847	120	535	998	986	0.191	532	466	531	455	0
2	16	13	"PFL0111"	"L2_195"	8780	26010	140	140	149	45	74	77	24	90	68	0	179	182	41	131	135	46	50	14	0	1.375	1.471	1.435	1.492	2.676	1.367	0.319	156	547	114	126	0.459	66	48	75	51	0
2	17	13	"PFL0113"	"L2_198"	8970	26020	120	151	153	33	69	72	17	99	95	0	176	178	31	130	132	21	77	56	0	1.783	1.750	1.783	1.906	2.302	1.648	0.357	120	472	128	132	0.834	82	46	84	48	0
2	18	13	"PFL0115"	"L2_20"	9170	26010	130	116	127	42	66	70	24	80	52	0	427	438	83	130	133	36	100	100	0	0.168	0.198	0.174	0.166	2.250	0.174	0.446	120	463	347	369	-2.570	50	297	61	308	0
2	19	13	"PFL0135"	"L2_233"	9360	26010	130	154	156	35	70	74	25	98	85	0	144	150	31	131	132	19	41	26	0	6.462	4.526	2.820	3.572	3.079	3.917	0.139	120	431	97	105	2.692	84	13	86	19	0
2	20	13	"PFL0138"	"L2_238"	9560	26050	150	89	93	30	74	78	25	32	12	0	136	138	23	130	132	20	27	8	0	2.500	2.375	1.176	1.109	4.328	2.048	0.114	156	482	21	27	1.322	15	6	19	8	-50
2	21	13	"PFL0141"	"L2_248"	9730	26010	130	466	457	112	74	78	19	100	100	0	279	279	65	128	130	18	97	94	0	2.596	2.536	2.630	2.705	1.775	2.552	0.689	120	519	543	534	1.376	392	151	383	151	0
2	22	13	"PFL0145"	"L2_259"	9930	26010	90	123	126	45	72	75	18	73	67	0	152	155	35	127	130	19	57	32	0	2.040	1.929	1.442	1.408	3.616	1.792	0.096	52	381	76	82	1.029	51	25	54	28	0
2	1	14	"PFL0149"	"L2_268"	5950	26200	110	101	112	47	71	76	23	57	33	0	173	172	31	128	131	20	76	57	0	0.667	0.932	0.885	0.783	4.234	1.221	0.111	80	526	75	85	-0.585	30	45	41	44	0
2	2	14	"PFL0152"	"L2_277"	6130	26200	140	409	395	109	75	80	24	98	95	0	395	386	87	129	131	21	98	98	0	1.256	1.245	1.217	1.186	1.703	1.282	0.745	156	527	600	577	0.328	334	266	320	257	0
2	3	14	"PFM0408"	"M36520_1"	6300	26210	130	131	131	31	75	79	22	85	66	0	291	293	60	130	134	23	99	96	0	0.348	0.344	0.326	0.327	2.184	0.296	0.367	120	501	217	219	-1.524	56	161	56	163	0
2	4	14	"PFM0410"	"M36520_4"	6500	26220	110	109	114	34	75	79	20	67	42	0	160	166	34	130	134	22	60	40	0	1.133	1.083	0.765	0.928	3.451	0.476	0.046	80	464	64	75	0.181	34	30	39	36	0
2	5	14	"PFM0413"	"M36754_16"	6680	26210	130	157	163	39	73	77	19	100	94	0	643	623	157	130	132	19	100	100	0	0.164	0.183	0.176	0.178	2.066	0.134	0.463	120	663	597	583	-2.610	84	513	90	493	0
2	6	14	"PFM0417"	"M36754_20"	6910	26230	150	76	90	41	71	75	21	26	16	0	121	124	28	129	130	17	12	7	0	-0.625	-3.800	0.759	0.833	4.628	4.012	0.040	156	600	-3	14	Error	5	-8	19	-5	-50
2	7	14	"PFM0419"	"M36754_23"	7060	26210	130	491	493	106	67	71	21	100	100	0	510	515	125	128	128	17	100	100	0	1.110	1.101	1.082	1.133	1.460	1.072	0.754	120	403	806	813	0.150	424	382	426	387	0
2	8	14	"PFM0422"	"M3675_2"	7250	26210	130	604	594	140	67	71	17	100	100	0	419	415	111	127	130	52	97	92	0	1.839	1.830	1.842	1.944	1.645	1.748	0.699	120	500	829	815	0.879	537	292	527	288	0
2	9	14	"PFM0440"	"M3766_1"	7450	26210	140	587	568	158	70	73	23	100	98	0	585	571	182	127	131	48	95	92	0	1.129	1.122	1.150	1.178	1.765	1.050	0.796	156	596	975	942	0.175	517	458	498	444	0
2	10	14	"PFM0442"	"M37744_2"	7630	26210	80	103	114	39	72	76	29	50	32	0	125	129	26	126	129	18	25	15	0	-31.000	14.000	1.132	1.078	5.164	8.614	0.002	52	316	30	45	Error	31	-1	42	3	0
2	11	14	"PFM0444"	"M37773_2"	7860	26230	150	80	90	36	73	76	19	31	17	0	125	125	23	130	132	19	14	3	0	-1.400	-3.400	0.682	0.785	5.146	3.917	0.008	156	726	2	12	Error	7	-5	17	-5	-50
2	12	14	"PFM0446"	"M3777_1"	8020	26210	130	141	143	41	75	77	19	89	76	0	253	269	68	131	133	19	97	96	0	0.541	0.493	0.478	0.489	2.847	0.355	0.325	120	529	188	206	-0.886	66	122	68	138	0
2	13	14	"PFM0448"	"M37794_11"	8220	26210	130	161	163	37	74	77	18	98	93	0	160	160	33	130	132	20	61	35	0	2.900	2.967	2.405	2.620	2.660	2.950	0.142	120	566	117	119	1.536	87	30	89	30	0
2	14	14	"PFM0450"	"M37794_14"	8410	26210	140	156	157	38	73	76	18	98	88	0	166	170	35	131	133	19	67	44	0	2.371	2.154	2.020	2.215	2.755	2.080	0.219	156	595	118	123	1.246	83	35	84	39	0
2	15	14	"PFM0469"	"M38740_1"	8610	26230	150	90	102	38	74	76	17	47	32	0	121	126	24	132	133	18	15	6	0	-1.455	-4.667	1.615	1.249	3.826	0.057	0.001	156	579	5	22	Error	16	-11	28	-6	-50
2	16	14	"PFM0472"	"M38757_4"	8800	26210	140	847	788	245	74	76	17	100	100	0	548	521	143	132	133	18	98	97	0	1.858	1.835	1.830	1.891	1.959	1.909	0.810	156	482	1189	1103	0.894	773	416	714	389	0
2	17	14	"PFM0476"	"M38913_1"	8980	26210	140	1288	1163	437	71	76	23	100	100	0	695	638	225	131	133	21	96	94	0	2.158	2.154	2.114	2.291	2.096	2.217	0.793	156	464	1781	1599	1.110	1217	564	1092	507	0
2	18	14	"PFM0478"	"M38913_6"	9170	26210	140	1074	965	359	71	76	24	100	100	0	544	503	168	132	133	21	95	92	0	2.434	2.410	2.361	2.366	2.002	2.519	0.783	156	540	1415	1265	1.284	1003	412	894	371	0
2	19	14	"PFM0481"	"M38941_1"	9380	26210	140	644	592	192	73	77	26	99	98	0	600	553	188	132	133	21	92	92	0	1.220	1.233	1.193	1.251	1.844	1.202	0.847	156	528	1039	940	0.287	571	468	519	421	0
2	20	14	"PFM0484"	"M38941_6"	9560	26220	130	126	132	36	75	78	20	82	65	0	230	231	51	129	132	17	95	91	0	0.505	0.559	0.490	0.532	2.797	0.408	0.237	120	421	152	159	-0.986	51	101	57	102	0
2	21	14	"PFM0510"	"M41547_1"	9760	26210	140	2019	1815	666	73	76	18	100	99	0	1144	1048	359	126	137	181	94	87	0	1.912	1.889	1.905	1.823	2.068	2.008	0.802	156	562	2964	2664	0.935	1946	1018	1742	922	0
2	22	14	"PFM0512"	"M41763_12"	9930	26210	130	1387	1306	315	66	69	16	100	100	0	1253	1170	301	126	136	167	100	96	0	1.172	1.188	1.199	1.214	1.423	1.160	0.840	120	664	2448	2284	0.229	1321	1127	1240	1044	0
2	1	15	"PFM0514"	"M41763_4"	5960	26420	150	91	102	41	73	77	24	42	23	0	125	127	27	129	134	35	8	1	0	-4.500	-14.500	1.286	1.712	4.606	0.822	0.151	156	825	14	27	Error	18	-4	29	-2	-50
2	2	15	"PFM0516"	"M41776_1"	6150	26380	110	113	125	40	76	81	22	77	40	0	148	153	27	130	133	31	35	8	0	2.056	2.130	1.658	1.479	3.497	2.160	0.070	80	439	55	72	1.040	37	18	49	23	0
2	3	15	"PFM0524"	"M42658_1"	6350	26390	130	153	149	35	75	78	18	97	83	0	247	246	62	130	132	20	95	93	0	0.667	0.638	0.667	0.650	2.407	0.493	0.432	120	542	195	190	-0.585	78	117	74	116	0
2	4	15	"PFM0531"	"M42966_1"	6530	26390	130	598	588	154	75	79	19	100	100	0	433	433	103	132	134	20	100	99	0	1.738	1.704	1.663	1.753	1.532	1.703	0.798	120	529	824	814	0.797	523	301	513	301	0
2	5	15	"PFN0076"	"N128_81"	6710	26390	80	332	326	163	73	75	19	96	94	0	200	248	109	130	131	18	86	67	0	3.700	2.144	2.260	2.436	2.675	2.277	0.465	52	306	329	371	1.888	259	70	253	118	0
2	6	15	"PFN0079"	"N128_86"	6910	26430	150	87	104	55	73	75	18	45	25	0	143	149	37	130	130	17	41	28	0	1.077	1.632	0.909	1.104	3.535	2.019	0.185	156	461	27	50	0.107	14	13	31	19	-50
2	7	15	"PFN0082"	"N128_90"	7090	26390	140	357	352	152	71	73	17	98	98	0	314	345	380	126	128	16	95	93	0	1.521	1.283	1.511	1.478	1.854	0.554	0.479	156	458	474	500	0.605	286	188	281	219	0
2	8	15	"PFN0084"	"N128_92"	7290	26390	130	188	190	38	70	73	18	100	100	0	319	308	84	125	127	15	97	91	0	0.608	0.656	0.621	0.751	2.289	0.532	0.624	120	533	312	303	-0.717	118	194	120	183	0
2	9	15	"PFN0086"	"N128_95"	7480	26390	130	195	199	44	72	75	20	100	99	0	257	253	58	126	128	18	95	94	0	0.939	1.000	0.943	0.988	1.786	0.903	0.620	120	521	254	254	-0.091	123	131	127	127	0
2	10	15	"PFN0090"	"N129_1"	7670	26420	150	84	93	33	72	76	21	34	19	0	117	121	23	130	131	19	12	4	0	-0.923	-2.333	0.773	0.792	4.749	9.442	0.002	156	646	-1	12	Error	12	-13	21	-9	-50
2	11	15	"PFN0105"	"N129_41"	7850	26400	80	263	263	140	70	73	17	96	92	0	199	242	116	129	130	18	80	65	0	2.757	1.708	1.783	2.000	3.215	1.707	0.464	52	260	263	306	1.463	193	70	193	113	0
2	12	15	"PFN0107"	"N129_48"	8060	26390	100	130	144	50	73	76	17	93	76	0	141	149	36	129	130	18	41	26	0	4.750	3.550	2.573	3.125	3.704	4.105	0.064	80	433	69	91	2.248	57	12	71	20	0
2	13	15	"PFN0109"	"N129_6"	8240	26420	150	99	107	42	76	80	21	51	26	0	124	127	22	130	132	18	15	7	0	-3.833	-10.333	1.504	1.943	4.422	10.188	0.008	156	570	17	28	Error	23	-6	31	-3	-50
2	14	15	"PFN0112"	"N130_1"	8430	26420	150	78	93	41	72	76	20	32	18	0	118	117	20	131	133	18	4	2	0	-0.462	-1.500	0.800	0.898	4.839	387.810	0.000	156	515	-7	7	Error	6	-13	21	-14	-50
2	15	15	"PFN0114"	"N130_17"	8620	26400	120	154	163	40	71	75	20	99	92	0	150	153	32	131	132	18	50	33	0	4.368	4.182	2.941	3.433	2.944	4.001	0.126	120	440	102	114	2.127	83	19	92	22	0
2	16	15	"PFN0116"	"N130_19"	8820	26400	120	185	185	49	73	76	20	98	95	0	370	353	102	132	132	17	93	91	0	0.471	0.507	0.483	0.539	2.327	0.424	0.576	120	444	350	333	-1.087	112	238	112	221	0
2	17	15	"PFN0134"	"N130_43"	9000	26400	140	12138	10434	3912	74	79	23	100	100	0	8402	7423	2641	134	135	22	99	98	0	1.459	1.421	1.459	1.409	2.076	1.477	0.841	156	455	20332	17649	0.545	12064	8268	10360	7289	0
2	18	15	"PFN0137"	"N130_46"	9190	26400	140	1865	1666	586	76	81	25	100	99	0	1177	1076	388	133	136	27	98	97	0	1.714	1.686	1.694	1.746	2.067	1.748	0.793	156	522	2833	2533	0.777	1789	1044	1590	943	0
2	19	15	"PFN0139"	"N130_5"	9390	26400	130	2531	2350	801	76	80	26	100	100	0	2324	2137	744	132	134	26	100	100	0	1.120	1.134	1.171	1.174	1.687	1.152	0.826	120	500	4647	4279	0.163	2455	2192	2274	2005	0
2	20	15	"PFN0141"	"N130_52"	9570	26400	130	3863	3605	1046	74	77	20	100	100	0	2836	2672	788	131	133	19	100	100	0	1.401	1.390	1.388	1.419	1.476	1.388	0.861	120	489	6494	6072	0.486	3789	2705	3531	2541	0
2	21	15	"PFN0145"	"N130_61"	9760	26400	130	1228	1166	399	74	78	19	100	100	0	1126	1041	363	129	139	180	92	89	0	1.157	1.197	1.202	1.260	1.636	1.080	0.697	120	567	2151	2004	0.211	1154	997	1092	912	0
2	22	15	"PFN0147"	"N131_12"	9960	26390	80	121	119	35	69	73	19	75	59	0	160	157	34	129	133	20	59	34	0	1.677	1.786	1.383	1.518	3.805	2.477	0.033	52	320	83	78	0.746	52	31	50	28	0
2	1	16	"PFN0168"	"N132_106"	5960	26580	130	139	145	42	72	76	18	95	79	0	153	153	29	130	133	27	40	12	0	2.913	3.174	2.393	2.377	2.964	4.381	0.053	120	564	90	96	1.543	67	23	73	23	0
2	2	16	"PFN0170"	"N132_108"	6160	26580	130	159	163	40	74	77	19	99	91	0	224	229	48	130	132	27	95	84	0	0.904	0.899	0.922	0.917	2.137	0.714	0.395	120	563	179	188	-0.145	85	94	89	99	0
2	3	16	"PFN0172"	"N132_11"	6340	26580	130	460	465	103	72	76	19	100	100	0	417	419	108	130	132	20	100	97	0	1.352	1.360	1.343	1.443	1.578	1.284	0.791	120	546	675	682	0.435	388	287	393	289	0
2	4	16	"PFN0175"	"N132_116"	6540	26580	130	589	578	152	74	77	18	100	100	0	599	594	194	131	133	20	99	99	0	1.100	1.089	1.110	1.141	1.732	1.076	0.751	120	542	983	967	0.138	515	468	504	463	0
2	5	16	"PFN0177"	"N132_119"	6730	26590	140	180	180	46	73	76	18	96	93	0	284	280	53	129	131	19	98	98	0	0.690	0.709	0.689	0.689	1.857	0.678	0.605	156	526	262	258	-0.535	107	155	107	151	0
2	6	16	"PFN0180"	"N132_125"	6920	26590	140	116	136	72	71	73	16	80	64	0	451	444	103	126	128	17	100	99	0	0.138	0.204	0.152	0.160	3.020	0.129	0.129	156	415	370	383	-2.852	45	325	65	318	0
2	7	16	"PFN0582"	"N145_33"	7080	26580	130	1083	1033	279	71	73	17	100	100	0	797	737	205	126	128	17	100	99	0	1.508	1.574	1.568	1.653	1.551	1.581	0.813	120	441	1683	1573	0.593	1012	671	962	611	0
2	8	16	"PFN0584"	"N145_38"	7300	26610	150	77	85	28	70	73	18	30	16	0	114	115	19	127	129	17	6	1	0	-0.538	-1.250	0.625	0.558	4.264	0.393	0.029	156	612	-6	3	Error	7	-13	15	-12	-50
2	9	16	"PFN0589"	"N145_44"	7490	26610	150	88	95	34	73	78	22	39	21	0	122	125	25	129	131	18	17	5	0	-2.143	-5.500	1.273	1.210	4.807	6.146	0.008	156	505	8	18	Error	15	-7	22	-4	-50
2	10	16	"PFN0592"	"N145_50"	7680	26610	150	83	94	45	80	86	28	16	8	0	118	125	45	131	134	21	9	3	0	-0.231	-2.333	0.911	0.827	3.809	1.126	0.216	156	489	-10	8	Error	3	-13	14	-6	-50
2	11	16	"PFN0598"	"N145_61"	7860	26560	110	145	145	35	79	87	28	86	60	0	158	161	43	131	134	22	56	27	0	2.444	2.200	1.552	1.967	3.670	1.898	0.105	80	451	93	96	1.290	66	27	66	30	0
2	12	16	"PFN0600"	"N145_9"	8050	26590	130	123	132	42	80	84	24	73	42	0	233	233	50	130	132	20	92	89	0	0.417	0.505	0.455	0.504	2.891	0.460	0.256	120	561	146	155	-1.260	43	103	52	103	0
2	13	16	"PFN0620"	"N148_2"	8240	26610	150	85	90	28	79	83	22	26	14	0	122	125	27	131	133	18	17	7	0	-0.667	-1.833	0.846	0.893	4.106	3.440	0.010	156	444	-3	5	Error	6	-9	11	-6	-50
2	14	16	"PFN0622"	"N148_6"	8430	26610	150	84	94	37	73	78	21	35	19	0	120	159	106	129	132	18	25	18	0	-1.222	0.700	0.322	0.406	5.493	0.051	0.023	156	456	2	51	Error	11	-9	21	30	-50
2	15	16	"PFN0628"	"N149_12"	8620	26590	130	1550	1511	385	71	75	22	100	100	0	1828	1743	480	128	129	16	100	100	0	0.870	0.892	0.906	0.908	1.459	0.885	0.860	120	497	3179	3055	-0.201	1479	1700	1440	1615	0
2	16	16	"PFN0632"	"N149_18"	8800	26590	130	625	629	161	71	75	22	100	100	0	431	419	109	130	130	16	99	98	0	1.841	1.931	1.897	1.998	1.589	1.954	0.790	120	521	855	847	0.880	554	301	558	289	0
2	17	16	"PFN0634"	"N149_2"	9000	26580	120	93	102	36	74	77	19	48	30	0	187	190	43	131	133	18	78	69	0	0.339	0.475	0.565	0.540	4.210	0.325	0.097	120	487	75	87	-1.559	19	56	28	59	0
2	18	16	"PFN0637"	"N149_30"	9190	26590	120	1008	947	297	74	77	17	100	100	0	1114	1086	282	129	132	18	100	100	0	0.948	0.912	0.924	0.878	1.608	0.936	0.834	120	465	1919	1830	-0.077	934	985	873	957	0
2	19	16	"PFN0655"	"N150_39"	9380	26600	130	110	117	38	75	78	18	65	45	0	465	455	120	129	131	18	99	98	0	0.104	0.129	0.116	0.124	3.527	0.079	0.171	120	505	371	368	-3.263	35	336	42	326	0
2	20	16	"PFN0658"	"N150_49"	9570	26590	140	120	126	40	74	78	18	80	59	0	176	175	36	130	132	20	74	54	0	1.000	1.156	1.040	0.963	3.657	1.124	0.197	156	520	92	97	0.000	46	46	52	45	0
2	21	16	"PFN0660"	"N150_51"	9760	26590	130	237	246	49	75	78	19	100	100	0	282	284	70	131	133	18	97	97	0	1.073	1.118	1.098	1.193	1.798	1.028	0.594	120	511	313	324	0.101	162	151	171	153	0
2	22	16	"PFN0662"	"N150_53"	9950	26590	130	1375	1317	392	73	77	18	100	100	0	757	706	213	129	131	20	100	98	0	2.073	2.156	2.105	2.271	1.610	2.198	0.843	120	675	1930	1821	1.052	1302	628	1244	577	0
2	1	17	"PFN0664"	"N150_57"	5970	26770	140	537	524	143	73	77	21	100	100	0	327	318	80	130	132	21	95	94	0	2.355	2.399	2.281	2.474	1.648	2.363	0.780	156	753	661	639	1.236	464	197	451	188	0
2	2	17	"PFN0666"	"N150_6"	6160	26770	130	240	246	53	74	78	20	100	100	0	305	301	71	130	132	18	99	95	0	0.949	1.006	0.972	1.067	1.772	0.966	0.670	120	489	341	343	-0.076	166	175	172	171	0
2	3	17	"PFN0680"	"N150_8"	6340	26770	130	284	288	74	73	78	21	100	100	0	484	469	132	130	132	20	99	98	0	0.596	0.634	0.633	0.650	1.683	0.561	0.698	120	561	565	554	-0.747	211	354	215	339	0
2	4	17	"PFN0682"	"N150_82"	6550	26770	130	763	725	203	74	77	18	100	100	0	619	600	209	131	134	21	98	96	0	1.412	1.388	1.351	1.476	1.934	1.333	0.736	120	482	1177	1120	0.498	689	488	651	469	0
2	5	17	"PFN0685"	"N150_87"	6720	26780	140	481	463	151	76	78	17	99	96	0	466	449	144	129	131	20	96	95	0	1.202	1.209	1.186	1.212	1.987	1.199	0.744	156	475	742	707	0.265	405	337	387	320	0
2	6	17	"PFN0688"	"N150_9"	6920	26780	130	94	127	79	72	74	17	55	35	0	182	186	35	127	128	17	88	74	0	0.400	0.932	0.555	0.634	4.206	2.174	0.105	120	525	77	114	-1.322	22	55	55	59	0
2	7	17	"PFN0694"	"N151_11"	7110	26770	130	353	358	105	69	73	32	100	100	0	305	311	86	128	129	17	96	96	0	1.605	1.579	1.533	1.607	1.651	1.582	0.627	120	530	461	472	0.682	284	177	289	183	0
2	8	17	"PFN0696"	"N151_18"	7300	26780	130	282	283	62	67	71	35	100	99	0	398	386	105	130	131	17	97	95	0	0.802	0.844	0.837	0.880	1.689	0.764	0.674	120	414	483	472	-0.318	215	268	216	256	0
2	9	17	"PFN0876"	"N168_6"	7480	26780	130	850	805	233	72	77	20	100	100	0	806	784	199	132	134	19	100	100	0	1.154	1.124	1.128	1.111	1.550	1.152	0.806	120	366	1452	1385	0.207	778	674	733	652	0
2	10	17	"PFN0874"	"N168_34"	7680	26780	140	920	855	260	86	92	29	98	96	0	723	697	153	131	134	21	100	99	0	1.409	1.359	1.360	1.256	1.732	1.442	0.841	156	436	1426	1335	0.494	834	592	769	566	0
2	11	17	"PFN0894"	"N173_1"	7850	26770	130	371	367	93	82	89	27	100	99	0	208	213	47	130	134	22	90	81	0	3.705	3.434	3.646	3.538	1.775	3.524	0.544	120	520	367	368	1.890	289	78	285	83	0
2	12	17	"PFN0907"	"N175_2"	8050	26770	130	677	673	118	78	81	20	100	100	0	1759	1731	378	129	132	20	100	100	0	0.367	0.371	0.354	0.379	1.459	0.341	0.865	120	536	2229	2197	-1.444	599	1630	595	1602	0
2	13	17	"PFN0906"	"N175_16"	8250	26780	140	95	101	29	79	81	20	43	21	0	233	230	60	129	132	19	89	84	0	0.154	0.218	0.247	0.254	3.443	0.103	0.038	156	491	120	123	-2.700	16	104	22	101	0
2	14	17	"PFN0918"	"N177_6"	8430	26780	130	732	706	146	76	80	20	100	100	0	593	577	114	128	131	19	100	100	0	1.411	1.403	1.381	1.419	1.354	1.447	0.780	120	486	1121	1079	0.496	656	465	630	449	0
2	15	17	"PFL0005"	"L1_103"	8630	26780	130	173	176	60	72	75	20	100	91	0	219	222	45	127	129	18	99	94	0	1.098	1.095	1.087	1.071	1.795	1.182	0.535	120	527	193	199	0.135	101	92	104	95	0
2	16	17	"PFL0159"	"L2_30"	8820	26780	140	1599	1425	543	72	75	20	99	99	0	2379	2170	788	130	130	16	98	98	0	0.679	0.663	0.671	0.689	2.709	0.634	0.790	156	580	3776	3393	-0.559	1527	2249	1353	2040	0
2	17	17	"PFL0171"	"L2_55"	9010	26780	130	4224	3859	1191	75	78	20	100	100	0	1983	1870	599	129	131	18	100	100	0	2.238	2.173	2.198	2.212	1.724	2.249	0.848	120	521	6003	5525	1.162	4149	1854	3784	1741	0
2	18	17	"PFL0176"	"L2_62"	9210	26780	140	2793	2451	969	75	78	20	99	99	0	1644	1507	556	128	131	18	98	98	0	1.793	1.723	1.715	1.628	2.329	1.832	0.803	156	545	4234	3755	0.842	2718	1516	2376	1379	0
2	19	17	"PFL0064"	"L2_109"	9400	26780	130	112	117	37	76	79	19	68	47	0	245	239	60	128	131	18	95	86	0	0.308	0.369	0.344	0.334	3.419	0.218	0.118	120	468	153	152	-1.700	36	117	41	111	0
2	20	17	"PFL0066"	"L2_114"	9590	26780	140	930	874	263	75	80	21	99	99	0	362	362	93	128	130	18	98	97	0	3.654	3.415	3.408	3.429	1.665	3.599	0.791	156	495	1089	1033	1.869	855	234	799	234	0
2	21	17	"PFL0140"	"L2_247"	9770	26780	130	107	110	25	76	80	21	67	35	0	262	262	44	129	131	18	100	100	0	0.233	0.256	0.279	0.244	2.287	0.205	0.166	120	500	164	167	-2.101	31	133	34	133	0
2	22	17	"PFL0150"	"L2_270"	9960	26780	140	1459	1369	542	73	76	18	100	100	0	793	766	290	130	132	17	98	98	0	2.090	2.038	2.031	2.065	2.006	2.125	0.812	156	738	2049	1932	1.064	1386	663	1296	636	0
2	1	18	"PFN0982"	"N244_3"	5970	26950	90	125	125	31	79	83	23	76	50	0	159	161	47	131	134	27	51	19	0	1.643	1.533	1.504	1.374	5.202	0.920	0.168	52	356	74	76	0.716	46	28	46	30	0
2	2	18	"PFJ0260"	"J246_2"	6170	26960	140	4753	3981	1567	81	85	23	100	100	0	3573	2993	1176	133	136	28	98	97	0	1.358	1.364	1.368	1.439	2.533	1.389	0.839	156	573	8112	6760	0.442	4672	3440	3900	2860	0
2	3	18	"PFJ0281"	"J269_1"	6360	26970	120	126	126	30	82	86	23	71	46	0	207	215	52	135	139	27	89	69	0	0.611	0.550	0.514	0.502	3.005	0.301	0.138	120	428	116	124	-0.710	44	72	44	80	0
2	4	18	"PFJ0305"	"J27_3"	6540	26960	140	130	135	40	84	94	49	44	10	0	240	231	78	139	154	100	50	7	0	0.455	0.554	0.445	0.440	2.475	0.355	0.235	156	506	147	143	-1.135	46	101	51	92	0
2	5	18	"PFJ0475"	"J53_46"	6730	26970	150	324	327	85	80	90	50	98	94	0	818	794	230	132	149	104	98	93	0	0.356	0.373	0.368	0.393	1.781	0.340	0.782	156	462	930	909	-1.491	244	686	247	662	0
2	6	18	"PFJ0505"	"J583_7"	6920	26990	150	84	122	99	76	82	44	20	16	0	127	132	30	130	138	134	0	0	0	-2.667	23.000	1.333	1.233	4.859	6.625	0.130	156	540	5	48	Error	8	-3	46	2	-50
2	7	18	"PFJ0549"	"J697_3"	7120	26970	130	121	133	48	75	80	34	65	28	0	189	193	40	129	131	18	87	75	0	0.767	0.906	0.878	0.799	2.427	0.848	0.194	120	531	106	122	-0.383	46	60	58	64	0
2	8	18	"PFJ0586"	"J753_2"	7300	26960	140	148	149	32	70	75	33	93	64	0	155	159	32	128	131	18	62	33	0	2.889	2.548	2.407	2.566	2.463	2.417	0.206	156	528	105	110	1.531	78	27	79	31	0
2	9	18	"PFJ0594"	"J82_7"	7500	26960	140	1060	984	336	70	74	19	100	99	0	869	787	283	130	133	20	96	96	0	1.340	1.391	1.362	1.525	2.032	1.375	0.845	156	450	1729	1571	0.422	990	739	914	657	0
2	10	18	"PFK0025"	"Km2326_6"	7640	26970	150	121	124	38	78	85	30	61	32	0	127	133	30	129	132	21	25	7	0	-21.500	11.500	1.914	1.680	3.792	25.775	0.001	156	549	41	50	Error	43	-2	46	4	-50
2	11	18	"PFJ0390"	"J40_6"	7870	26960	130	94	97	26	77	84	29	25	10	0	236	237	67	128	131	19	92	84	0	0.157	0.183	0.187	0.199	3.303	0.105	0.041	120	600	125	129	-2.667	17	108	20	109	0
2	12	18	"PFJ0410"	"J43_3"	8070	26970	120	304	277	99	74	76	17	97	91	0	1322	1149	470	129	131	18	95	94	0	0.193	0.199	0.208	0.231	2.776	0.173	0.750	120	459	1423	1223	-2.375	230	1193	203	1020	0
2	13	18	"PFJ0426"	"J461_4"	8240	26990	150	77	84	24	75	78	19	23	14	0	114	115	21	129	132	19	4	1	0	-0.133	-0.643	0.515	0.712	4.048	26.490	0.000	156	542	-13	-5	Error	2	-15	9	-14	-50
2	14	18	"PFJ0465"	"J53_31"	8460	27000	150	77	83	25	73	77	19	25	12	0	125	125	22	128	130	18	12	4	0	-1.333	-3.333	0.875	0.908	3.953	1.436	0.004	156	600	1	7	Error	4	-3	10	-3	-50
2	15	18	"PFJ0557"	"J6_2"	8640	26970	130	179	178	49	71	74	18	94	90	0	269	254	103	126	128	17	81	81	0	0.755	0.836	0.727	0.750	2.040	0.660	0.564	120	522	251	235	-0.405	108	143	107	128	0
2	16	18	"PFK0041"	"Km302_3"	8810	26970	110	107	111	33	70	73	18	75	51	0	149	150	37	128	129	17	56	31	0	1.762	1.864	0.941	1.183	3.398	1.342	0.087	80	415	58	63	0.817	37	21	41	22	0
2	17	18	"PFK0298"	"Kn2549_3"	9010	26960	130	1403	1272	487	71	74	18	100	100	0	1181	1082	420	128	130	18	97	95	0	1.265	1.259	1.230	1.358	2.276	1.267	0.784	120	553	2385	2155	0.339	1332	1053	1201	954	0
2	18	18	"PFK0338"	"Kn3092_1"	9200	26960	130	210	213	50	72	75	19	99	99	0	195	195	40	127	130	19	89	76	0	2.029	2.074	2.071	2.127	1.866	2.196	0.437	120	504	206	209	1.021	138	68	141	68	0
2	19	18	"PFK0404"	"Kn427_6"	9390	26970	120	391	385	101	73	76	19	100	100	0	463	456	122	129	132	19	100	100	0	0.952	0.954	0.947	0.981	1.556	0.906	0.761	120	480	652	639	-0.071	318	334	312	327	0
2	20	18	"PFK0425"	"Kn5026_1"	9580	26960	120	111	118	36	72	75	19	77	50	0	171	174	48	127	129	19	72	55	0	0.886	0.979	0.877	0.853	3.633	0.582	0.133	120	430	83	93	-0.174	39	44	46	47	0
2	21	18	"PFK0442"	"Kn5244_3"	9760	26990	150	78	89	35	75	80	21	27	16	0	117	122	27	129	132	20	16	5	0	-0.250	-2.000	0.528	0.641	4.088	1.830	0.030	156	611	-9	7	Error	3	-12	14	-7	-50
2	22	18	"PFK0457"	"Kn5587_2"	9960	26970	130	236	230	60	73	76	18	100	98	0	2637	2409	756	131	133	18	100	100	0	0.065	0.069	0.068	0.069	1.796	0.057	0.673	120	610	2669	2435	-3.942	163	2506	157	2278	0
2	1	19	"PFK0782"	"Ks2242_1"	5980	27150	140	894	819	276	75	81	38	100	100	0	803	745	265	134	136	24	98	95	0	1.224	1.218	1.221	1.315	1.981	1.181	0.818	156	753	1488	1355	0.292	819	669	744	611	0
2	2	19	"PFK0818"	"Ks2565_1"	6160	27150	130	605	590	116	81	87	34	100	100	0	499	504	89	136	142	31	100	100	0	1.444	1.383	1.393	1.387	1.326	1.392	0.723	120	483	887	877	0.530	524	363	509	368	0
2	3	19	"PFK0876"	"Ks2_11"	6350	27150	140	1606	1432	572	84	88	24	100	99	0	642	582	223	138	145	31	92	90	0	3.020	3.036	2.983	3.097	1.904	3.115	0.842	156	571	2026	1792	1.594	1522	504	1348	444	0
2	4	19	"PFK1002"	"Ks48_16"	6540	27180	150	117	124	38	85	93	47	38	8	0	136	141	33	140	154	96	1	0	0	-8.000	39.000	1.833	1.583	4.065	2.711	0.011	156	550	28	40	Error	32	-4	39	1	-50
2	5	19	"PFK1139"	"Ks667_1"	6730	27150	140	1267	1158	410	81	90	49	99	98	0	958	889	295	138	152	99	95	91	0	1.446	1.434	1.504	1.453	2.010	1.448	0.808	156	504	2006	1828	0.532	1186	820	1077	751	0
2	6	19	"PFK1174"	"Ks75_10"	6920	27150	130	20138	18162	6557	80	87	46	100	100	0	9469	8445	3106	137	147	142	100	100	0	2.149	2.176	2.144	2.181	1.686	2.216	0.835	120	489	29390	26390	1.104	20058	9332	18082	8308	0
2	7	19	"PFK0629"	"Ks1228_7"	7100	27150	100	193	191	49	84	92	50	88	56	0	166	172	36	136	147	150	0	0	0	3.633	2.972	2.667	2.753	2.156	3.015	0.175	80	435	139	143	1.861	109	30	107	36	0
2	8	19	"PFK1093"	"Ks586_7"	7310	27150	130	793	758	277	76	80	23	100	100	0	726	681	251	132	135	20	99	99	0	1.207	1.242	1.286	1.289	1.741	1.227	0.780	120	538	1311	1231	0.272	717	594	682	549	0
2	9	19	"pla_LSU"	"PLSU"	7490	27160	130	238	238	67	73	75	17	99	99	0	302	301	98	133	135	19	89	89	0	0.976	0.982	0.840	1.064	2.588	0.871	0.530	120	500	334	333	-0.035	165	169	165	168	0
2	10	19	"pla_ORF129"	"PORF129"	7680	27160	130	338	326	102	73	78	23	99	95	0	799	741	246	135	135	19	96	95	0	0.399	0.417	0.401	0.416	1.760	0.378	0.788	120	564	929	859	-1.325	265	664	253	606	0
2	11	19	"pla_ORF79"	"PORF79"	7880	27150	130	178	179	36	72	76	19	100	97	0	361	348	99	134	135	19	97	95	0	0.467	0.500	0.480	0.537	2.078	0.379	0.576	120	579	333	321	-1.099	106	227	107	214	0
2	12	19	"pla_rpl14"	"Prpl14"	8070	27150	130	288	286	91	73	75	17	100	100	0	620	605	212	136	138	20	99	99	0	0.444	0.454	0.437	0.483	1.951	0.365	0.634	120	501	699	682	-1.171	215	484	213	469	0
2	13	19	"PFBL B0020"	"oPFBLOB0020"	8260	27150	130	792	735	223	72	75	19	100	100	0	758	718	221	135	137	19	98	95	0	1.156	1.137	1.131	1.211	1.732	1.064	0.792	120	435	1343	1246	0.209	720	623	663	583	0
2	14	19	"PFD66970"	"oPFD66970"	8450	27160	130	164	170	44	71	74	17	97	95	0	257	262	72	134	136	20	91	86	0	0.756	0.773	0.747	0.789	2.343	0.625	0.435	120	423	216	227	-0.403	93	123	99	128	0
2	15	19	"PFC0765"	"oPFC0765"	8640	27190	150	79	88	29	71	74	17	36	21	0	128	128	20	131	132	21	9	1	0	-2.667	-5.667	1.587	1.418	3.980	1.089	0.000	156	544	5	14	Error	8	-3	17	-3	-50
2	16	19	"PFN0250"	"oPFN0250"	8820	27150	130	429	409	139	69	72	16	99	98	0	282	272	88	128	130	19	87	84	0	2.338	2.361	2.255	2.460	2.283	2.293	0.660	120	540	514	484	1.225	360	154	340	144	0
2	17	19	"PFL0017"	"oPFL0017"	9020	27160	140	1479	1407	661	70	74	18	98	98	0	1215	1183	511	129	130	19	99	99	0	1.297	1.269	1.258	1.199	2.450	1.321	0.790	156	662	2495	2391	0.376	1409	1086	1337	1054	0
2	18	19	"PFI17637"	"oPFI17637"	9200	27150	130	830	809	216	71	74	18	100	100	0	426	433	116	128	130	18	100	99	0	2.547	2.420	2.421	2.508	1.567	2.469	0.776	120	513	1057	1043	1.349	759	298	738	305	0
2	19	19	"PFM60472"	"oPFM60472"	9390	27150	120	126	131	34	71	74	18	89	72	0	163	170	37	129	132	18	73	47	0	1.618	1.463	1.423	1.427	3.128	1.390	0.148	120	529	89	101	0.694	55	34	60	41	0
2	20	19	"PFL0020"	"oPFL0020"	9580	27150	120	130	132	31	72	75	18	90	77	0	134	134	26	130	132	20	22	5	0	14.500	15.000	3.625	3.636	3.505	5.917	0.022	120	542	62	64	3.858	58	4	60	4	0
2	21	19	"PFI17639"	"oPFI17639"	9770	27180	100	109	112	31	74	78	18	63	47	0	150	155	35	133	134	18	47	35	0	2.059	1.727	1.063	1.049	3.496	1.033	0.092	80	426	52	60	1.042	35	17	38	22	0
2	22	19	"PFN0252"	"oPFN0252"	9970	27150	130	4758	4508	1714	72	76	20	100	100	0	2664	2461	999	132	134	20	100	100	0	1.851	1.905	1.920	1.973	1.952	1.915	0.844	120	732	7218	6765	0.888	4686	2532	4436	2329	0
2	1	20	"PFBL B0027"	"oPFBLOB0027"	5980	27340	130	219	223	48	71	77	31	99	98	0	204	209	48	132	135	20	91	81	0	2.056	1.974	2.063	2.124	2.193	2.003	0.480	120	636	220	229	1.040	148	72	152	77	0
2	2	20	"PFC0768"	"oPFC0768"	6160	27350	130	133	138	41	76	82	33	77	41	0	171	176	33	136	140	24	65	36	0	1.629	1.550	1.313	1.532	3.037	1.547	0.166	120	592	92	102	0.704	57	35	62	40	0
2	3	20	"PFBL B0032"	"oPFBLOB0032"	6350	27350	80	111	120	41	75	79	21	67	42	0	161	173	81	138	142	23	48	23	0	1.565	1.286	0.900	0.803	3.049	0.386	0.111	52	315	59	80	0.646	36	23	45	35	0
2	4	20	"PFBL B0033"	"oPFBLOB0033"	6540	27370	150	96	109	51	75	78	18	54	35	0	137	146	36	138	140	21	23	12	0	-21.000	4.250	1.193	1.327	4.016	12.167	0.003	156	545	20	42	Error	21	-1	34	8	-50
2	5	20	"PFB0684"	"oPFB0684"	6730	27370	150	85	99	41	74	77	19	43	26	0	131	136	26	138	139	20	12	5	0	-1.571	-12.500	1.000	1.006	4.961	10.210	0.004	156	497	4	23	Error	11	-7	25	-2	-50
2	6	20	"PFF72417"	"oPFF72417"	6920	27370	150	92	109	58	73	78	39	32	13	0	135	139	27	136	143	123	0	0	0	-19.000	12.000	1.714	1.792	4.324	4.094	0.082	156	654	18	39	Error	19	-1	36	3	-50
2	7	20	"PFG0010"	"oPFG0010"	7110	27340	80	128	148	58	73	75	19	88	67	0	163	160	28	133	134	17	59	42	0	1.833	2.778	2.218	2.149	2.602	3.071	0.174	52	322	85	102	0.874	55	30	75	27	0
2	8	20	"PFBL B0035"	"oPFBLOB0035"	7310	27340	140	1245	1096	397	72	75	21	100	100	0	1245	1134	399	135	137	19	98	96	0	1.057	1.025	1.085	1.082	2.248	1.015	0.819	156	619	2283	2023	0.080	1173	1110	1024	999	0
2	9	20	"PFBL B0038"	"oPFBLOB0038"	7490	27370	150	79	90	38	69	72	17	38	25	0	128	130	24	134	136	17	11	3	0	-1.667	-5.250	1.182	1.235	4.978	3.992	0.017	156	539	4	17	Error	10	-6	21	-4	-50
2	10	20	"PFG0012"	"oPFG0012"	7680	27370	150	95	102	37	71	76	21	54	29	0	139	143	28	139	140	18	20	10	0	100000.000	7.750	1.718	1.519	4.119	5.177	0.020	156	669	24	35	16.610	24	0	31	4	-50
2	11	20	"PFD66974"	"oPFD66974"	7880	27320	90	129	133	38	76	81	22	86	61	0	152	158	36	146	148	20	38	13	0	8.833	4.750	1.755	2.141	2.756	3.711	0.044	52	355	59	69	3.143	53	6	57	12	0
2	12	20	"PFL0029"	"oPFL0029"	8060	27350	130	170	178	45	74	78	21	100	95	0	361	357	91	147	147	19	98	97	0	0.449	0.495	0.494	0.518	2.214	0.427	0.540	120	588	310	314	-1.157	96	214	104	210	0
2	13	20	"PFD66975"	"oPFD66975"	8260	27340	140	2484	2227	803	75	78	22	100	100	0	1161	1071	398	147	147	19	98	96	0	2.376	2.329	2.279	2.515	1.996	2.363	0.855	156	547	3423	3076	1.248	2409	1014	2152	924	0
2	14	20	"PFM60473"	"oPFM60473"	8440	27370	150	166	234	152	75	78	20	80	67	0	194	229	105	141	143	21	62	53	0	1.717	1.807	1.761	1.777	2.899	1.633	0.499	156	583	144	247	0.780	91	53	159	88	-50
2	15	20	"PFM60503"	"oPFM60503"	8520	27350	130	434	438	117	75	78	19	100	100	0	391	397	111	141	144	21	99	98	0	1.436	1.418	1.422	1.482	1.483	1.295	0.844	120	452	609	619	0.522	359	250	363	256	0
2	16	20	"PFL0061"	"oPFL0061"	8720	27360	120	400	384	111	72	75	17	100	99	0	443	436	127	134	134	22	95	95	0	1.061	1.033	0.970	1.014	1.827	0.993	0.753	120	455	637	614	0.086	328	309	312	302	0
2	17	20	"PFG0034"	"oPFG0034"	8910	27360	130	854	846	231	73	77	19	100	100	0	1005	968	329	129	130	20	100	100	0	0.892	0.921	0.876	0.969	1.624	0.844	0.830	120	645	1657	1612	-0.166	781	876	773	839	0
2	18	20	"PFF72455"	"oPFF72455"	9190	27370	150	77	87	34	74	77	19	28	18	0	131	138	39	129	130	19	27	16	0	1.500	1.444	0.854	0.830	3.343	8.400	0.001	156	685	5	22	0.585	3	2	13	9	-50
2	19	20	"PFM60505"	"oPFM60505"	9290	27360	120	160	166	45	72	74	18	96	92	0	196	195	48	132	134	17	85	75	0	1.375	1.492	1.435	1.522	2.356	1.269	0.399	120	423	152	157	0.459	88	64	94	63	0
2	20	20	"PFL0063"	"oPFL0063"	9490	27370	120	124	128	33	73	80	64	31	0	0	218	217	66	131	135	23	86	72	0	0.586	0.640	0.599	0.606	2.936	0.387	0.214	120	539	138	141	-0.771	51	87	55	86	0
2	21	20	"PFJ12800"	"oPFJ12800"	9680	27360	130	120	122	29	75	78	20	80	56	0	221	224	49	132	134	26	91	79	0	0.506	0.511	0.459	0.479	2.923	0.357	0.292	120	563	134	139	-0.984	45	89	47	92	0
2	22	20	"PFF72460"	"oPFF72460"	9880	27370	120	111	116	36	73	76	21	75	44	0	259	256	48	132	135	28	97	90	0	0.299	0.347	0.315	0.332	2.971	0.260	0.212	120	607	165	167	-1.741	38	127	43	124	0
2	1	21	"PFK12904"	"oPFK12904"	5880	27550	130	1320	1289	266	69	72	16	100	100	0	714	709	153	134	136	17	100	100	0	2.157	2.122	2.062	2.152	1.357	2.182	0.834	120	475	1831	1795	1.109	1251	580	1220	575	0
2	2	21	"PFM60507"	"oPFM60507"	6080	27550	120	949	863	297	71	75	21	100	100	0	703	658	204	134	136	17	100	99	0	1.543	1.511	1.548	1.514	1.934	1.585	0.787	120	517	1447	1316	0.626	878	569	792	524	0
2	3	21	"PFK12905"	"oPFK12905"	6280	27550	120	249	246	57	71	75	20	100	97	0	457	426	147	136	138	18	92	90	0	0.555	0.603	0.570	0.718	2.778	0.476	0.651	120	530	499	465	-0.851	178	321	175	290	0
2	4	21	"PFF72461"	"oPFF72461"	6470	27550	130	2546	2412	657	72	75	18	100	100	0	10087	9391	2796	136	139	20	100	100	0	0.249	0.253	0.249	0.256	1.490	0.236	0.875	120	474	12425	11595	-2.008	2474	9951	2340	9255	0
2	5	21	"PFN0268"	"oPFN0268"	6660	27550	140	579	547	175	72	74	17	99	99	0	402	384	123	135	137	19	94	91	0	1.899	1.908	1.927	2.038	2.328	1.957	0.746	156	433	774	724	0.925	507	267	475	249	0
2	6	21	"PFL0071"	"oPFL0071"	6850	27550	120	118	123	38	69	71	16	84	67	0	206	207	42	134	134	16	92	86	0	0.681	0.740	0.654	0.664	2.561	0.649	0.327	120	390	121	127	-0.555	49	72	54	73	0
2	7	21	"PFG0037"	"oPFG0037"	7040	27550	120	239	268	145	68	70	16	99	98	0	216	291	579	131	133	17	93	84	0	2.012	1.250	1.906	1.988	2.410	0.153	0.129	120	506	256	360	1.008	171	85	200	160	0
2	8	21	"PFJ12801"	"oPFJ12801"	7230	27550	120	117	125	35	69	71	17	92	68	0	251	260	55	130	132	16	100	99	0	0.397	0.431	0.403	0.386	2.349	0.341	0.353	120	560	169	186	-1.334	48	121	56	130	0
2	9	21	"PFBL B0124"	"oPFBLOB0124"	7430	27550	130	314	320	73	67	69	16	100	100	0	216	224	58	128	130	16	93	89	0	2.807	2.635	2.800	2.971	2.024	2.778	0.524	120	484	335	349	1.489	247	88	253	96	0
2	10	21	"PFI17675"	"oPFI17675"	7620	27550	130	387	387	72	65	68	15	100	100	0	3925	3785	933	133	134	17	100	100	0	0.085	0.088	0.087	0.090	1.378	0.079	0.822	120	432	4114	3974	-3.558	322	3792	322	3652	0
2	11	21	"PFI17677"	"oPFI17677"	7820	27550	120	762	747	181	71	76	22	100	100	0	460	459	154	139	142	32	100	98	0	2.153	2.112	2.270	2.250	1.546	2.121	0.690	120	587	1012	996	1.106	691	321	676	320	0
2	12	21	"PFBL B0128"	"oPFBLOB0128"	8060	27560	150	89	96	30	76	79	21	41	21	0	140	144	28	140	142	31	14	2	0	100000.000	5.000	1.000	1.007	4.439	0.109	0.004	156	728	13	24	16.610	13	0	20	4	-50
2	13	21	"PFG0038"	"oPFG0038"	8190	27550	120	304	308	75	77	80	22	100	100	0	221	224	47	141	142	20	91	82	0	2.838	2.783	2.897	2.988	1.917	2.891	0.572	120	417	307	314	1.505	227	80	231	83	0
2	14	21	"PFF72465"	"oPFF72465"	8380	27550	140	1257	1168	345	80	82	23	100	100	0	1071	987	325	142	145	21	96	96	0	1.267	1.288	1.290	1.365	1.992	1.277	0.818	156	459	2106	1933	0.341	1177	929	1088	845	0
2	15	21	"PFI17678"	"oPFI17678"	8590	27580	150	94	100	30	77	81	21	46	25	0	150	152	36	137	141	22	42	19	0	1.308	1.533	0.898	0.857	3.392	0.539	0.040	156	500	30	38	0.387	17	13	23	15	-50
2	16	21	"PFD66997"	"oPFD66997"	8770	27550	140	310	295	107	75	78	19	93	91	0	323	305	101	130	132	21	89	87	0	1.218	1.257	1.220	1.173	2.302	1.237	0.665	156	566	428	395	0.284	235	193	220	175	0
2	17	21	"PFM60539"	"oPFM60539"	9010	27560	150	77	83	30	77	79	18	16	7	0	125	125	24	127	129	19	14	5	0	0.000	-3.000	0.817	0.926	4.064	13.191	0.001	156	618	-2	4	Error	0	-2	6	-2	-50
2	18	21	"PFBL B0176"	"oPFBLOB0176"	9150	27550	140	1029	942	388	78	82	22	99	99	0	687	662	243	130	133	22	96	94	0	1.707	1.624	1.595	1.611	2.297	1.719	0.768	156	492	1508	1396	0.772	951	557	864	532	0
2	19	21	"PFI17723"	"oPFI17723"	9330	27550	130	149	149	37	74	81	67	58	5	0	839	823	240	137	140	24	100	100	0	0.107	0.109	0.106	0.104	1.890	0.088	0.501	120	478	777	761	-3.227	75	702	75	686	0
2	20	21	"PFG0055"	"oPFG0055"	9520	27550	130	2689	2631	748	76	82	65	100	100	0	1054	1027	306	138	141	26	99	99	0	2.853	2.874	2.878	2.909	1.480	2.972	0.814	120	511	3529	3444	1.512	2613	916	2555	889	0
2	21	21	"PFF72499"	"oPFF72499"	9720	27550	130	186	189	44	76	80	21	98	95	0	193	193	53	136	138	32	69	41	0	1.930	1.982	1.745	1.919	2.442	1.430	0.246	120	509	167	170	0.948	110	57	113	57	0
2	22	21	"PFF72501"	"oPFF72501"	9900	27550	130	155	153	38	75	79	20	94	84	0	239	237	59	136	137	30	88	75	0	0.777	0.772	0.807	0.721	2.250	0.503	0.317	120	590	183	179	-0.365	80	103	78	101	0
2	1	22	"PFI17727"	"oPFI17727"	5920	27730	130	234	234	52	69	71	16	100	100	0	260	264	61	132	133	17	96	95	0	1.289	1.250	1.330	1.313	1.891	1.181	0.625	120	595	293	297	0.366	165	128	165	132	0
2	2	22	"PFF72502"	"oPFF72502"	6110	27730	130	212	217	43	70	73	18	100	100	0	199	205	40	133	134	21	90	78	0	2.152	2.042	1.848	2.240	2.016	2.061	0.449	120	618	208	219	1.105	142	66	147	72	0
2	3	22	"PFA32037"	"oPFA32037"	6300	27730	130	275	276	53	69	73	19	100	100	0	214	214	36	131	134	19	98	87	0	2.482	2.494	2.571	2.648	1.596	2.515	0.563	120	616	289	290	1.311	206	83	207	83	0
2	4	22	"PFM60541"	"oPFM60541"	6490	27730	130	319	318	89	69	73	19	100	100	0	252	245	68	132	134	19	88	84	0	2.083	2.204	2.080	2.304	2.011	2.121	0.623	120	605	370	362	1.059	250	120	249	113	0
2	5	22	"PFL0145"	"oPFL0145"	6680	27730	130	351	356	80	69	72	17	100	100	0	325	320	87	132	134	20	95	91	0	1.461	1.527	1.479	1.708	2.196	1.428	0.669	120	594	475	475	0.547	282	193	287	188	0
2	6	22	"PFL0147"	"oPFL0147"	6870	27730	130	340	344	60	70	73	18	100	100	0	415	412	92	132	134	18	100	99	0	0.954	0.979	0.939	1.025	1.597	0.889	0.761	120	633	553	554	-0.068	270	283	274	280	0
2	7	22	"PFF72508"	"oPFF72508"	7070	27740	130	214	216	49	71	73	18	100	100	0	236	240	57	131	133	17	94	90	0	1.362	1.330	1.279	1.360	1.990	1.292	0.494	120	698	248	254	0.446	143	105	145	109	0
2	8	22	"PFF72510"	"oPFF72510"	7300	27750	150	78	83	27	70	73	19	25	13	0	130	129	23	128	130	17	23	7	0	4.000	13.000	0.944	0.848	3.521	5.519	0.003	156	843	10	14	2.000	8	2	13	1	-50
2	9	22	"PFM60545"	"oPFM60545"	7490	27750	150	76	83	29	68	70	16	37	17	0	119	122	20	128	130	17	10	3	0	-0.889	-2.500	0.714	0.710	3.675	0.285	0.015	156	702	-1	9	Error	8	-9	15	-6	-50
2	10	22	"PFM60547"	"oPFM60547"	7640	27740	140	167	170	53	67	69	16	95	90	0	223	223	57	133	134	16	91	83	0	1.111	1.144	1.159	1.166	2.655	1.095	0.467	156	639	190	193	0.152	100	90	103	90	0
2	11	22	"PFL0150"	"oPFL0150"	7820	27730	130	473	470	85	71	73	18	100	100	0	320	312	65	133	135	17	99	98	0	2.150	2.229	2.227	2.376	1.663	2.162	0.772	120	610	589	578	1.104	402	187	399	179	0
2	12	22	"PFL0152"	"oPFL0152"	8020	27750	120	96	104	37	73	76	19	56	30	0	153	156	31	131	133	18	54	35	0	1.045	1.240	0.836	0.906	4.086	1.383	0.058	120	626	45	56	0.064	23	22	31	25	0
2	13	22	"PFL0154"	"oPFL0154"	8250	27750	150	83	91	36	71	74	18	38	19	0	128	134	34	133	135	21	15	7	0	-2.400	20.000	0.925	0.860	4.024	1.267	0.012	156	774	7	21	Error	12	-5	20	1	-50
2	14	22	"PFL0156"	"oPFL0156"	8400	27730	130	773	797	182	73	76	18	100	100	0	784	771	162	140	142	22	100	100	0	1.087	1.147	1.112	1.160	1.491	1.116	0.796	120	502	1344	1355	0.120	700	644	724	631	0
2	15	22	"PFBL B0186"	"oPFBLOB0186"	8590	27730	130	254	252	62	72	75	18	98	97	0	253	254	52	136	139	24	95	89	0	1.556	1.525	1.448	1.623	2.177	1.486	0.587	120	532	299	298	0.637	182	117	180	118	0
2	16	22	"PFH0037"	"oPFH0037"	8770	27740	130	358	346	106	72	74	19	98	98	0	421	399	127	131	132	22	94	92	0	0.986	1.022	0.969	0.985	1.760	0.926	0.658	120	596	576	542	-0.020	286	290	274	268	0
2	17	22	"PFF72513"	"oPFF72513"	8970	27740	130	226	230	63	74	77	19	100	99	0	191	193	43	131	133	19	85	70	0	2.533	2.516	2.301	2.567	2.166	2.559	0.394	120	622	212	218	1.341	152	60	156	62	0
2	18	22	"PFM60550"	"oPFM60550"	9140	27750	110	123	123	34	76	80	23	67	50	0	137	143	40	133	136	28	28	13	0	11.750	4.700	1.863	1.541	3.708	2.667	0.018	80	517	51	57	3.555	47	4	47	10	0
2	19	22	"EMPTY"	"EMPTY"	9390	27750	150	70	70	14	72	76	20	6	0	0	138	139	24	135	137	23	15	4	0	-0.667	-0.500	0.843	0.798	4.255	0.180	0.013	156	885	1	2	Error	-2	3	-2	4	-50
2	20	22	"EMPTY"	"EMPTY"	9580	27750	150	70	73	16	70	73	17	14	6	0	134	136	20	135	136	21	8	1	0	0.000	3.000	0.929	1.110	3.439	0.128	0.008	156	755	-1	4	Error	0	-1	3	1	-50
2	21	22	"EMPTY"	"EMPTY"	9770	27750	150	66	68	12	71	73	17	4	1	0	126	126	17	133	135	21	7	0	0	0.714	0.429	0.625	0.725	3.438	0.058	0.002	156	742	-12	-10	-0.485	-5	-7	-3	-7	-50
2	22	22	"EMPTY"	"EMPTY"	9960	27750	150	68	70	13	71	73	16	7	2	0	129	130	15	131	133	19	10	0	0	1.500	1.000	0.929	0.868	3.704	13.644	0.001	156	986	-5	-2	0.585	-3	-2	-1	-1	-50
3	1	1	"PFE0652"	"E9164_1"	10190	23660	120	712	693	162	80	83	25	100	100	0	407	403	98	138	142	23	99	97	0	2.349	2.313	2.299	2.439	1.551	2.330	0.783	120	481	901	878	1.232	632	269	613	265	0
3	2	1	"PFE0127"	"E15452_2"	10390	23670	120	1214	1161	365	81	86	25	100	100	0	1427	1386	348	140	143	23	100	100	0	0.880	0.867	0.903	0.814	1.810	0.886	0.814	120	548	2420	2326	-0.184	1133	1287	1080	1246	0
3	3	1	"PFE0630"	"E8314_1"	10560	23680	130	432	428	122	81	86	25	100	98	0	881	841	250	140	142	20	100	100	0	0.474	0.495	0.486	0.494	1.592	0.464	0.754	120	567	1092	1048	-1.078	351	741	347	701	0
3	4	1	"PFE0335"	"E23986_4"	10760	23680	120	1767	1647	618	85	91	30	100	97	0	8304	7846	2849	145	149	24	100	100	0	0.206	0.203	0.206	0.191	1.692	0.192	0.829	120	534	9841	9263	-2.278	1682	8159	1562	7701	0
3	5	1	"PFE0497"	"E3038_1"	10950	23680	130	559	558	161	87	93	30	99	99	0	1533	1532	512	141	144	24	100	100	0	0.339	0.339	0.326	0.343	1.765	0.297	0.759	120	570	1864	1862	-1.560	472	1392	471	1391	0
3	6	1	"PFE0489"	"E29931_1"	11130	23680	130	690	689	187	87	91	26	100	100	0	857	843	222	140	142	20	100	100	0	0.841	0.856	0.865	0.853	1.589	0.850	0.807	120	573	1320	1305	-0.250	603	717	602	703	0
3	7	1	"PFE0152"	"E16122_8"	11320	23680	120	454	444	113	88	93	27	100	100	0	1644	1628	615	142	145	22	100	100	0	0.244	0.240	0.245	0.252	1.701	0.190	0.714	120	583	1868	1842	-2.037	366	1502	356	1486	0
3	8	1	"PFE0560"	"E5006_15"	11540	23680	130	266	282	95	87	92	31	98	95	0	549	529	119	141	148	90	98	95	0	0.439	0.503	0.430	0.466	2.132	0.340	0.370	120	649	587	583	-1.189	179	408	195	388	0
3	9	1	"PFE0506"	"E3215_1"	11720	23670	130	18381	16695	7153	85	92	32	100	100	0	7446	6809	3281	140	147	92	95	94	0	2.504	2.491	2.288	2.649	2.150	2.489	0.827	120	620	25602	23279	1.324	18296	7306	16610	6669	0
3	10	1	"PFF0276"	"F18248_2"	11910	23670	120	1412	1411	368	84	92	30	100	100	0	1204	1149	404	142	144	21	99	97	0	1.250	1.318	1.267	1.503	2.103	1.248	0.803	120	568	2390	2334	0.322	1328	1062	1327	1007	0
3	11	1	"PFF1508"	"F59453_1"	12100	23680	130	324	330	79	86	92	26	100	100	0	786	754	216	140	142	20	100	100	0	0.368	0.397	0.371	0.411	1.620	0.343	0.667	120	609	884	858	-1.441	238	646	244	614	0
3	12	1	"PFF1029"	"F4425_1"	12300	23670	120	2584	2476	909	92	97	28	100	100	0	2471	2334	1065	142	145	23	100	99	0	1.070	1.088	1.003	1.203	2.085	1.010	0.773	120	605	4821	4576	0.098	2492	2329	2384	2192	0
3	13	1	"PFF0774"	"F35531_1"	12500	23670	120	3370	3110	895	91	116	333	100	95	0	1737	1559	585	141	146	36	99	98	0	2.055	2.129	1.969	2.420	2.253	2.104	0.813	120	569	4875	4437	1.039	3279	1596	3019	1418	0
3	14	1	"PFF0382"	"F21003_1"	12680	23670	120	326	335	87	89	93	23	100	100	0	271	276	58	140	141	20	99	92	0	1.809	1.809	1.765	1.934	1.879	1.861	0.578	120	558	368	382	0.855	237	131	246	136	0
3	15	1	"PFF0437"	"F22770_1"	12870	23670	120	17499	16433	5635	90	94	27	100	100	0	8485	7840	3540	141	143	28	99	99	0	2.086	2.123	1.926	2.232	2.100	2.104	0.802	120	572	25753	24042	1.061	17409	8344	16343	7699	0
3	16	1	"PFF0027"	"F10724_1"	13070	23670	140	339	356	135	86	92	30	100	98	0	298	309	82	137	141	21	98	96	0	1.571	1.570	1.549	1.594	1.667	1.665	0.738	156	715	414	442	0.652	253	161	270	172	0
3	17	1	"PFF0760"	"F35197_2"	13250	23670	120	8122	7553	2575	87	95	33	100	100	0	4258	3851	1582	139	143	22	99	98	0	1.951	2.011	1.893	2.188	2.233	2.007	0.826	120	566	12154	11178	0.964	8035	4119	7466	3712	0
3	18	1	"PFF0169"	"F15775_1"	13460	23670	120	480	527	194	87	93	30	100	100	0	411	448	159	140	143	23	100	100	0	1.450	1.429	1.375	1.455	1.684	1.326	0.550	120	592	664	748	0.536	393	271	440	308	0
3	19	1	"PFF1930"	"F960_5"	13640	23670	130	1834	1753	469	82	87	24	100	100	0	1774	1653	632	136	138	19	100	97	0	1.070	1.102	1.010	1.256	2.102	1.020	0.830	120	595	3390	3188	0.097	1752	1638	1671	1517	0
3	20	1	"PFF0151"	"F15196_1"	13830	23670	130	5858	5527	1779	85	88	25	100	100	0	2930	2752	1080	135	138	19	100	98	0	2.065	2.079	1.973	2.407	2.299	2.101	0.821	120	635	8568	8059	1.046	5773	2795	5442	2617	0
3	21	1	"PFF1609"	"F63380_2"	14030	23670	130	223	244	94	83	87	28	100	97	0	214	224	51	136	138	19	95	88	0	1.795	1.830	1.737	1.880	2.060	2.309	0.396	120	615	218	249	0.844	140	78	161	88	0
3	22	1	"PFF1869"	"F7374_2"	14220	23680	150	248	267	84	82	87	40	99	95	0	280	276	65	134	140	113	64	10	0	1.137	1.303	1.248	1.332	1.871	1.370	0.520	156	892	312	327	0.185	166	146	185	142	0
3	1	2	"PFF1444"	"F5729_1"	10220	23860	120	181	222	124	85	89	26	93	75	0	189	207	63	147	149	24	68	44	0	2.286	2.283	2.000	2.200	3.473	2.998	0.262	120	484	138	197	1.193	96	42	137	60	0
3	2	2	"PFF0230"	"F17039_3"	10420	23850	120	595	582	121	87	90	25	100	100	0	478	483	117	141	143	20	100	99	0	1.507	1.447	1.414	1.513	1.665	1.442	0.793	120	481	845	837	0.592	508	337	495	342	0
3	3	2	"PFM0480"	"M38913_8"	10620	23850	120	2594	2388	645	88	93	26	100	100	0	1250	1147	406	142	145	25	99	95	0	2.262	2.289	2.121	2.549	2.108	2.255	0.837	120	427	3614	3305	1.177	2506	1108	2300	1005	0
3	4	2	"PFM0579"	"M446_3"	10800	23850	130	440	604	458	87	92	26	100	100	0	856	815	245	142	145	23	100	97	0	0.494	0.768	0.527	0.698	2.341	0.976	0.448	120	464	1067	1190	-1.016	353	714	517	673	0
3	5	2	"PFM0717"	"M5299_3"	11000	23850	120	341	352	104	87	90	22	100	100	0	246	251	54	140	143	21	99	89	0	2.396	2.387	2.420	2.551	1.967	2.639	0.524	120	444	360	376	1.261	254	106	265	111	0
3	6	2	"PFM0868"	"M724_5"	11190	23860	130	429	430	121	86	89	23	99	99	0	378	381	78	138	141	20	100	100	0	1.429	1.416	1.405	1.352	1.928	1.571	0.696	120	452	583	587	0.515	343	240	344	243	0
3	7	2	"PFM0875"	"M783_4"	11370	23860	120	1709	1544	522	84	88	26	100	100	0	927	892	235	137	140	24	100	99	0	2.057	1.934	1.943	1.817	1.972	2.100	0.803	120	443	2415	2215	1.041	1625	790	1460	755	0
3	8	2	"PFM0093"	"M16622_6"	11570	23860	120	299	302	77	86	91	32	100	100	0	1116	1059	297	140	147	105	100	95	0	0.218	0.235	0.216	0.240	1.828	0.183	0.583	120	483	1189	1135	-2.196	213	976	216	919	0
3	9	2	"PFM0612"	"M45542_7"	11770	23860	130	2484	2250	803	89	95	33	100	100	0	1388	1332	375	140	147	102	100	99	0	1.919	1.813	1.858	1.724	1.753	2.034	0.815	120	502	3643	3353	0.940	2395	1248	2161	1192	0
3	10	2	"PFM0634"	"M46791_1"	11950	23860	130	2800	2572	932	89	92	25	100	99	0	2070	1947	575	139	142	21	100	100	0	1.404	1.373	1.390	1.281	1.850	1.439	0.841	120	464	4642	4291	0.489	2711	1931	2483	1808	0
3	11	2	"PFM0704"	"M52103_1"	12140	23850	130	227	262	107	92	96	28	100	95	0	370	384	99	139	142	22	100	100	0	0.584	0.694	0.601	0.640	2.291	0.680	0.442	120	527	366	415	-0.775	135	231	170	245	0
3	12	2	"PFM0190"	"M22662_1"	12350	23860	130	166	186	79	92	120	345	0	0	0	197	202	49	141	146	38	64	26	0	1.321	1.541	1.401	1.404	2.802	12.162	0.298	120	532	130	155	0.402	74	56	94	61	0
3	13	2	"PFM0225"	"M24933_4"	12530	23860	120	3122	3084	1167	92	121	374	97	93	0	1918	1949	587	140	144	39	100	100	0	1.704	1.654	1.725	1.568	1.861	1.928	0.717	120	451	4808	4801	0.769	3030	1778	2992	1809	0
3	14	2	"PFM0412"	"M36754_1"	12720	23860	120	1040	982	287	91	94	26	100	100	0	2375	2257	638	139	142	28	100	100	0	0.424	0.421	0.424	0.417	1.837	0.394	0.789	120	477	3185	3009	-1.236	949	2236	891	2118	0
3	15	2	"PFM0630"	"M46462_5"	12910	23860	130	3005	2763	993	88	95	63	100	100	0	1398	1363	366	139	141	28	100	100	0	2.317	2.185	2.231	2.017	1.928	2.463	0.814	120	499	4176	3899	1.212	2917	1259	2675	1224	0
3	16	2	"PFM0465"	"M38247_1"	13100	23860	130	940	907	275	89	97	67	99	96	0	779	768	216	137	139	21	100	100	0	1.326	1.296	1.333	1.281	1.801	1.315	0.792	120	480	1493	1449	0.407	851	642	818	631	0
3	17	2	"PFM0026"	"M11919_1"	13290	23860	120	24099	23111	8578	92	99	32	100	100	0	15340	14972	4880	139	143	24	100	100	0	1.579	1.552	1.582	1.526	1.763	1.674	0.799	120	516	39208	37852	0.659	24007	15201	23019	14833	0
3	18	2	"PFM0819"	"M5894_4"	13490	23860	120	396	399	111	90	95	29	100	98	0	725	721	164	141	146	25	100	100	0	0.524	0.533	0.519	0.523	1.774	0.483	0.657	120	493	890	889	-0.932	306	584	309	580	0
3	19	2	"PFM0473"	"M38757_6"	13680	23860	140	269	290	99	88	92	26	98	98	0	298	301	76	138	141	25	96	93	0	1.131	1.239	1.215	1.251	2.036	1.336	0.555	156	539	341	365	0.178	181	160	202	163	0
3	20	2	"PFM0062"	"M14235_3"	13870	23860	120	3267	2998	1077	89	92	26	100	100	0	2566	2435	721	135	137	19	100	100	0	1.307	1.265	1.310	1.222	1.727	1.349	0.796	120	457	5609	5209	0.387	3178	2431	2909	2300	0
3	21	2	"PFM0821"	"M59170_2"	14060	23850	130	7945	7520	2691	88	92	23	100	100	0	2667	2501	996	134	137	20	100	100	0	3.102	3.140	2.992	3.403	1.983	3.204	0.828	120	490	10390	9799	1.633	7857	2533	7432	2367	0
3	22	2	"PFN0022"	"N127_5"	14240	23860	120	223	248	92	82	86	22	100	98	0	370	370	73	133	135	20	100	100	0	0.595	0.700	0.609	0.643	1.926	0.701	0.513	120	515	378	403	-0.749	141	237	166	237	0
3	1	3	"PFN0013"	"N127_32"	10250	24040	120	228	246	73	86	89	22	100	99	0	405	408	75	150	152	24	100	100	0	0.557	0.620	0.535	0.597	1.736	0.605	0.576	120	540	397	418	-0.845	142	255	160	258	0
3	2	3	"PFN0021"	"N127_48"	10450	24040	130	498	491	111	86	89	23	100	100	0	455	450	92	143	145	26	100	100	0	1.321	1.319	1.324	1.313	1.615	1.371	0.735	120	534	724	712	0.401	412	312	405	307	0
3	3	3	"PFN0027"	"N128_1"	10640	24040	140	145	171	90	83	87	23	82	67	0	184	197	56	140	143	25	70	44	0	1.409	1.544	1.514	1.432	3.756	2.028	0.227	156	538	106	145	0.495	62	44	88	57	0
3	4	3	"PFN0057"	"N128_56"	10840	24040	120	551	556	129	81	85	21	100	100	0	497	492	112	139	141	20	100	100	0	1.313	1.346	1.352	1.382	1.717	1.331	0.759	120	442	828	828	0.393	470	358	475	353	0
3	5	3	"PFB0078"	"B297"	11020	24040	120	470	465	99	80	84	19	100	100	0	416	416	78	139	141	20	100	100	0	1.408	1.390	1.379	1.391	1.616	1.426	0.733	120	438	667	662	0.494	390	277	385	277	0
3	6	3	"PFB0080"	"B3"	11200	24040	120	695	682	141	81	86	38	100	100	0	683	651	142	137	140	23	100	99	0	1.125	1.169	1.125	1.204	1.693	1.167	0.801	120	429	1160	1115	0.169	614	546	601	514	0
3	7	3	"PFB0083"	"B306"	11390	24040	140	236	249	82	84	88	35	96	90	0	245	246	50	136	140	25	94	85	0	1.394	1.500	1.508	1.507	2.174	1.847	0.485	156	554	261	275	0.480	152	109	165	110	0
3	8	3	"PFB0085"	"B310"	11600	24040	130	725	701	152	84	89	25	100	100	0	641	635	115	140	142	30	100	100	0	1.279	1.246	1.264	1.240	1.406	1.317	0.821	120	551	1142	1112	0.356	641	501	617	495	0
3	9	3	"PFB0090"	"B32"	11800	24040	130	221	230	66	80	85	22	100	99	0	225	239	53	136	138	18	98	94	0	1.584	1.456	1.444	1.527	1.956	1.476	0.524	120	487	230	253	0.664	141	89	150	103	0
3	10	3	"PFB0092"	"B322"	11970	24040	120	257	266	79	82	86	22	100	99	0	331	325	64	134	137	19	98	97	0	0.888	0.963	0.921	0.959	1.702	0.979	0.675	120	451	372	375	-0.171	175	197	184	191	0
3	11	3	"PFB0109"	"B366"	12160	24040	120	325	340	74	84	88	22	100	100	0	515	513	131	136	139	19	100	100	0	0.636	0.679	0.631	0.711	1.716	0.607	0.718	120	515	620	633	-0.653	241	379	256	377	0
3	12	3	"PFB0111"	"B370"	12360	24040	120	181	191	70	83	87	26	92	80	0	323	322	71	136	139	20	97	95	0	0.524	0.581	0.497	0.516	2.456	0.536	0.359	120	474	285	294	-0.932	98	187	108	186	0
3	13	3	"PFB0114"	"B374"	12540	24040	120	606	592	108	84	87	26	100	100	0	425	404	98	136	138	21	97	97	0	1.806	1.896	1.828	2.056	1.759	1.880	0.776	120	480	811	776	0.853	522	289	508	268	0
3	14	3	"PFB0120"	"B388"	12740	24040	120	388	394	77	84	86	22	100	100	0	298	300	58	135	137	19	100	99	0	1.865	1.879	1.908	1.937	1.544	1.895	0.738	120	492	467	475	0.899	304	163	310	165	0
3	15	3	"PFB0122"	"B391"	12930	24040	120	268	293	128	83	88	63	99	88	0	928	880	299	134	137	19	100	100	0	0.233	0.282	0.264	0.286	2.076	0.232	0.512	120	478	979	956	-2.102	185	794	210	746	0
3	16	3	"PFB0125"	"B397"	13120	24040	120	329	331	77	81	87	64	99	95	0	391	386	87	133	136	19	97	97	0	0.961	0.988	0.976	1.032	1.717	1.097	0.591	120	484	506	503	-0.057	248	258	250	253	0
3	17	3	"PFB0143"	"B440"	13300	24040	110	256	268	69	82	84	24	100	100	0	261	255	45	135	137	21	98	97	0	1.381	1.550	1.459	1.574	1.696	1.424	0.636	80	449	300	306	0.466	174	126	186	120	0
3	18	3	"PFB0145"	"B444"	13490	24040	110	212	229	85	81	86	23	100	92	0	486	493	89	136	143	45	100	100	0	0.374	0.415	0.417	0.363	2.077	0.295	0.423	80	489	481	505	-1.418	131	350	148	357	0
3	19	3	"PFB0147"	"B449"	13700	24040	120	151	189	107	79	83	29	86	59	0	381	384	87	131	139	45	98	95	0	0.288	0.435	0.284	0.318	2.866	0.394	0.223	120	488	322	363	-1.796	72	250	110	253	0
3	20	3	"PFB0149"	"B453"	13880	24040	120	1617	1542	343	81	85	28	100	100	0	789	767	237	132	134	21	98	96	0	2.338	2.301	2.183	2.509	1.795	2.272	0.818	120	466	2193	2096	1.225	1536	657	1461	635	0
3	21	3	"PFB0151"	"B456"	14070	24050	120	232	248	98	84	87	21	98	96	0	799	814	208	132	135	19	100	100	0	0.222	0.240	0.211	0.215	2.034	0.199	0.497	120	503	815	846	-2.172	148	667	164	682	0
3	22	3	"PFB0153"	"B458"	14270	24040	130	194	229	107	82	84	20	99	94	0	289	297	60	135	136	19	100	98	0	0.727	0.907	0.779	0.783	2.015	1.102	0.500	120	669	266	309	-0.459	112	154	147	162	0
3	1	4	"PFB0170"	"B491"	10280	24230	120	1679	1545	520	83	88	34	100	100	0	1582	1536	400	141	152	190	100	96	0	1.108	1.048	1.084	0.973	1.843	1.103	0.842	120	600	3037	2857	0.147	1596	1441	1462	1395	0
3	2	4	"PFB0172"	"B496"	10480	24230	130	194	209	77	82	86	30	98	90	0	249	254	49	138	140	19	99	94	0	1.009	1.095	1.015	1.051	2.042	1.237	0.495	120	526	223	243	0.013	112	111	127	116	0
3	3	4	"PFB0174"	"B498"	10670	24230	130	147	165	80	77	81	20	84	70	0	280	281	56	136	138	16	100	99	0	0.486	0.607	0.515	0.470	2.781	0.698	0.304	120	471	214	233	-1.041	70	144	88	145	0
3	4	4	"PFB0177"	"B50"	10840	24220	140	138	167	93	76	79	21	87	75	0	173	183	48	137	139	19	67	47	0	1.722	1.978	1.912	1.937	3.347	2.561	0.347	156	517	98	137	0.784	62	36	91	46	0
3	5	4	"PFB0179"	"B504"	11040	24220	130	658	647	118	78	82	23	100	100	0	595	570	151	137	139	20	99	96	0	1.266	1.314	1.304	1.462	1.734	1.243	0.829	120	515	1038	1002	0.341	580	458	569	433	0
3	6	4	"PFB0181"	"B506"	11220	24230	120	242	242	64	80	84	22	100	100	0	233	239	49	136	139	18	97	93	0	1.670	1.573	1.665	1.683	2.141	1.704	0.517	120	460	259	265	0.740	162	97	162	103	0
3	7	4	"PFD0024"	"D12635_25"	11410	24230	130	242	259	75	82	85	21	100	100	0	732	738	172	136	139	19	100	100	0	0.268	0.294	0.277	0.282	1.799	0.259	0.535	120	491	756	779	-1.897	160	596	177	602	0
3	8	4	"PFD0027"	"D12635_33"	11590	24230	120	302	308	87	80	84	22	100	100	0	276	279	52	136	141	37	99	91	0	1.586	1.594	1.604	1.597	1.615	1.671	0.525	120	492	362	371	0.665	222	140	228	143	0
3	9	4	"PFD0029"	"D12635_37"	11790	24230	120	151	174	78	79	82	20	94	78	0	465	453	84	134	138	36	99	98	0	0.218	0.298	0.234	0.243	2.344	0.269	0.371	120	494	403	414	-2.201	72	331	95	319	0
3	10	4	"PFD0031"	"D12635_39"	11980	24230	120	1802	1653	557	81	87	30	100	100	0	1129	1058	297	134	137	22	100	99	0	1.730	1.701	1.699	1.649	2.117	1.834	0.768	120	497	2716	2496	0.790	1721	995	1572	924	0
3	11	4	"PFD0034"	"D12635_48"	12170	24230	120	1068	1006	297	83	87	25	100	100	0	844	819	169	135	139	21	100	100	0	1.389	1.349	1.414	1.286	1.696	1.440	0.832	120	483	1694	1607	0.474	985	709	923	684	0
3	12	4	"PFD0036"	"D12635_51"	12360	24230	120	2914	2701	896	83	86	32	100	100	0	3243	3023	973	134	137	20	100	99	0	0.911	0.906	0.914	0.908	2.514	0.892	0.754	120	500	5940	5507	-0.135	2831	3109	2618	2889	0
3	13	4	"PFD0064"	"D16785_11"	12560	24230	120	220	231	80	82	84	32	100	93	0	322	325	67	134	136	21	99	99	0	0.734	0.780	0.717	0.758	2.051	0.837	0.391	120	459	326	340	-0.446	138	188	149	191	0
3	14	4	"PFD0066"	"D16785_17"	12740	24230	120	171	190	70	81	84	23	95	89	0	278	281	53	133	136	30	98	96	0	0.621	0.736	0.594	0.653	2.448	0.810	0.386	120	489	235	257	-0.688	90	145	109	148	0
3	15	4	"PFD0069"	"D16785_21"	12940	24230	120	553	538	151	81	84	22	100	98	0	530	528	123	133	137	30	100	100	0	1.189	1.157	1.174	1.110	1.868	1.200	0.749	120	500	869	852	0.250	472	397	457	395	0
3	16	4	"PFD0073"	"D16785_3"	13130	24230	120	554	530	149	79	82	20	99	98	0	5312	4800	1473	133	135	19	100	100	0	0.092	0.097	0.094	0.099	2.009	0.085	0.779	120	504	5654	5118	-3.447	475	5179	451	4667	0
3	17	4	"PFD0075"	"D16785_33"	13320	24230	120	226	242	79	78	81	19	100	99	0	258	255	54	133	136	20	98	92	0	1.184	1.344	1.280	1.377	2.062	1.512	0.511	120	520	273	286	0.244	148	125	164	122	0
3	18	4	"PFD0077"	"D16785_36"	13520	24230	120	1537	1404	468	75	79	19	100	100	0	1248	1188	344	129	135	39	100	99	0	1.307	1.255	1.255	1.225	2.195	1.315	0.784	120	542	2581	2388	0.386	1462	1119	1329	1059	0
3	19	4	"PFD0096"	"D17715_112"	13710	24230	120	1168	1121	342	73	76	19	100	99	0	848	808	174	125	127	19	100	100	0	1.515	1.534	1.566	1.452	1.978	1.656	0.786	120	505	1818	1731	0.599	1095	723	1048	683	0
3	20	4	"PFD0098"	"D17715_12"	13900	24230	120	234	246	74	76	79	20	100	99	0	409	390	95	128	130	20	99	97	0	0.562	0.649	0.623	0.658	1.957	0.591	0.613	120	461	439	432	-0.831	158	281	170	262	0
3	21	4	"PFD0102"	"D17715_13"	14080	24230	120	284	299	82	80	82	19	100	98	0	620	608	159	132	133	18	100	99	0	0.418	0.460	0.433	0.467	2.041	0.397	0.627	120	504	692	695	-1.258	204	488	219	476	0
3	22	4	"PFD0104"	"D17715_134"	14290	24240	130	184	208	90	79	83	19	96	88	0	370	372	101	135	139	33	95	94	0	0.447	0.544	0.461	0.466	2.123	0.487	0.485	120	707	340	366	-1.162	105	235	129	237	0
3	1	5	"PFD0106"	"D17715_138"	10280	24410	110	178	208	82	81	86	32	96	80	0	361	361	64	138	151	210	52	0	0	0.435	0.570	0.456	0.490	2.071	0.488	0.331	80	493	320	350	-1.201	97	223	127	223	0
3	2	5	"PFD0108"	"D17715_140"	10480	24410	120	200	209	68	79	85	32	98	88	0	521	509	113	136	139	21	99	99	0	0.314	0.349	0.331	0.326	2.211	0.295	0.490	120	545	506	503	-1.670	121	385	130	373	0
3	3	5	"PFD0130"	"D17715_44"	10670	24410	100	322	316	71	76	79	19	100	100	0	311	312	57	134	136	17	100	100	0	1.390	1.348	1.431	1.358	1.552	1.335	0.748	80	406	423	418	0.475	246	177	240	178	0
3	4	5	"PFD0132"	"D17715_47"	10860	24410	120	381	369	96	75	79	22	100	99	0	439	418	103	134	135	18	96	95	0	1.003	1.035	1.043	1.051	1.888	1.008	0.787	120	493	611	578	0.005	306	305	294	284	0
3	5	5	"PFD0134"	"D17715_5"	11040	24410	110	258	268	63	77	81	22	100	100	0	273	282	53	134	136	20	100	100	0	1.302	1.291	1.276	1.309	1.538	1.220	0.608	80	436	320	339	0.381	181	139	191	148	0
3	6	5	"PFD0136"	"D17715_51"	11230	24410	120	247	251	75	81	85	23	99	95	0	270	264	61	135	138	20	95	94	0	1.230	1.318	1.242	1.299	1.936	1.335	0.644	120	508	301	299	0.298	166	135	170	129	0
3	7	5	"PFD0138"	"D17715_56"	11430	24410	120	2174	2092	604	82	85	22	100	100	0	1543	1437	460	135	137	21	100	100	0	1.486	1.544	1.503	1.654	1.862	1.548	0.833	120	499	3500	3312	0.571	2092	1408	2010	1302	0
3	8	5	"PFD0141"	"D17715_61"	11610	24410	110	222	228	66	82	84	19	100	97	0	358	357	73	135	138	23	100	100	0	0.628	0.658	0.607	0.625	1.988	0.523	0.490	80	394	363	368	-0.672	140	223	146	222	0
3	9	5	"PFE0196"	"E18169_1"	11780	24410	120	1117	1074	306	80	83	19	100	100	0	840	833	185	132	135	20	100	100	0	1.465	1.418	1.441	1.396	1.542	1.484	0.819	120	449	1745	1695	0.551	1037	708	994	701	0
3	10	5	"PFE0199"	"E18440_1"	11950	24410	110	692	679	124	78	85	33	100	100	0	624	587	164	134	143	57	96	95	0	1.253	1.327	1.255	1.468	1.752	1.193	0.808	80	407	1104	1054	0.325	614	490	601	453	0
3	11	5	"PFE0201"	"E18440_5"	12140	24410	120	256	261	73	81	88	34	99	95	0	314	312	67	135	144	52	95	86	0	0.978	1.017	1.009	1.014	1.822	0.984	0.633	120	505	354	357	-0.033	175	179	180	177	0
3	12	5	"PFE0203"	"E18445_1"	12340	24400	110	1272	1258	256	81	84	21	100	100	0	593	596	90	135	138	27	100	100	0	2.600	2.553	2.567	2.536	1.271	2.700	0.840	80	459	1649	1638	1.379	1191	458	1177	461	0
3	13	5	"PFE0206"	"E18512_1"	12540	24400	120	857	820	250	81	85	30	100	100	0	458	448	130	134	137	26	95	94	0	2.395	2.354	2.297	2.351	1.906	2.460	0.768	120	523	1100	1053	1.260	776	324	739	314	0
3	14	5	"PFE0208"	"E18512_4"	12720	24400	110	239	246	51	83	87	25	100	100	0	244	249	50	134	144	106	55	3	0	1.418	1.417	1.447	1.508	1.808	0.367	0.152	80	428	266	278	0.504	156	110	163	115	0
3	15	5	"PFE0230"	"E19008_1"	12920	24410	120	2546	2327	740	83	87	24	100	100	0	1319	1255	359	134	142	97	98	96	0	2.078	2.002	2.004	1.907	2.110	2.138	0.814	120	534	3648	3365	1.056	2463	1185	2244	1121	0
3	16	5	"PFE0234"	"E19248_7"	13120	24410	110	222	242	87	80	83	19	100	100	0	849	835	237	131	133	19	100	100	0	0.198	0.230	0.207	0.216	2.250	0.131	0.379	80	459	860	866	-2.338	142	718	162	704	0
3	17	5	"PFE0237"	"E19278_2"	13310	24410	120	628	617	175	82	84	20	99	98	0	426	415	103	133	136	20	98	95	0	1.863	1.897	1.905	1.851	1.926	1.994	0.776	120	488	839	817	0.898	546	293	535	282	0
3	18	5	"PFE0239"	"E19278_6"	13500	24410	110	177	201	82	82	85	21	93	87	0	189	193	46	132	134	19	83	67	0	1.667	1.951	1.945	1.822	2.822	2.387	0.340	80	438	152	180	0.737	95	57	119	61	0
3	19	5	"PFE0243"	"E19631_3"	13680	24410	110	1092	1085	223	77	80	21	100	100	0	1289	1232	302	130	136	63	100	100	0	0.876	0.915	0.900	0.934	1.373	0.843	0.842	80	468	2174	2110	-0.191	1015	1159	1008	1102	0
3	20	5	"PFE0246"	"E19695_2"	13890	24410	120	699	660	187	79	85	44	100	98	0	481	447	130	130	137	60	94	87	0	1.766	1.833	1.789	1.968	1.952	1.839	0.785	120	536	971	898	0.821	620	351	581	317	0
3	21	5	"PFE0270"	"E20800_3"	14070	24410	110	266	263	52	80	83	19	100	100	0	507	498	119	130	133	26	100	100	0	0.493	0.497	0.465	0.514	1.789	0.412	0.659	80	447	563	551	-1.019	186	377	183	368	0
3	22	5	"PFE0275"	"E21089_1"	14270	24420	100	179	202	113	78	82	19	82	73	0	172	187	62	132	135	22	61	47	0	2.525	2.255	2.336	2.193	3.672	2.391	0.402	80	435	141	179	1.336	101	40	124	55	0
3	1	6	"PFE0277"	"E21208_2"	10290	24590	120	157	185	98	75	79	20	93	85	0	214	223	61	132	136	22	89	80	0	1.000	1.209	0.898	1.079	2.674	1.597	0.381	120	593	164	201	0.000	82	82	110	91	0
3	2	6	"PFE0279"	"E21208_4"	10470	24590	110	265	306	131	77	85	50	98	92	0	364	380	123	133	140	72	97	88	0	0.814	0.927	0.792	0.891	1.959	0.887	0.493	80	436	419	476	-0.297	188	231	229	247	0
3	3	6	"PFE0282"	"E21586_1"	10650	24590	110	766	775	104	78	85	50	100	100	0	597	602	96	133	143	79	100	98	0	1.483	1.486	1.422	1.514	1.364	1.463	0.793	80	475	1152	1166	0.568	688	464	697	469	0
3	4	6	"PFE0285"	"E21786_1"	10840	24580	110	2311	2286	567	80	89	55	100	100	0	1112	1097	274	134	146	89	98	97	0	2.281	2.291	2.250	2.357	1.650	2.332	0.839	80	468	3209	3169	1.190	2231	978	2206	963	0
3	5	6	"PFE0322"	"E23195_1"	11020	24580	110	527	536	91	81	88	52	100	100	0	528	526	92	135	143	79	100	100	0	1.135	1.164	1.147	1.178	1.314	1.041	0.816	80	499	839	846	0.183	446	393	455	391	0
3	6	6	"PFE0330"	"E23784_1"	11220	24580	110	265	265	46	84	87	24	100	100	0	799	774	195	134	138	28	100	100	0	0.272	0.283	0.287	0.293	1.593	0.252	0.768	80	499	846	821	-1.877	181	665	181	640	0
3	7	6	"PFE0333"	"E23986_1"	11420	24590	110	239	238	63	83	87	22	100	95	0	269	277	60	134	138	27	100	100	0	1.156	1.084	1.000	1.073	1.687	0.957	0.549	80	491	291	298	0.209	156	135	155	143	0
3	8	6	"PFE0342"	"E24470_2"	11610	24580	110	1313	1261	290	81	85	28	100	100	0	1113	1039	266	135	145	81	100	98	0	1.260	1.305	1.305	1.339	1.627	1.248	0.820	80	482	2210	2084	0.333	1232	978	1180	904	0
3	9	6	"PFE0347"	"E24550_1"	11800	24590	120	225	226	56	80	84	28	97	91	0	244	244	49	135	143	80	74	15	0	1.330	1.339	1.421	1.363	2.341	1.359	0.544	120	496	254	255	0.412	145	109	146	109	0
3	10	6	"PFE0349"	"E24569_3"	11990	24590	120	490	466	122	80	85	29	96	95	0	594	565	154	134	142	50	95	94	0	0.891	0.896	0.865	0.884	2.174	0.868	0.802	120	519	870	817	-0.166	410	460	386	431	0
3	11	6	"PFF0266"	"F17836_2"	12170	24580	110	633	609	103	83	89	24	100	100	0	822	818	156	133	138	28	100	100	0	0.798	0.768	0.756	0.775	1.289	0.712	0.852	80	445	1239	1211	-0.325	550	689	526	685	0
3	12	6	"PFF0268"	"F17989_2"	12360	24590	120	438	427	112	83	86	20	100	98	0	596	551	166	134	139	31	98	96	0	0.768	0.825	0.787	0.853	1.868	0.762	0.762	120	566	817	761	-0.380	355	462	344	417	0
3	13	6	"PFF0274"	"F18154_3"	12550	24590	110	219	223	49	83	85	21	100	97	0	220	224	42	133	136	18	97	91	0	1.563	1.538	1.597	1.618	1.961	1.509	0.479	80	475	223	231	0.645	136	87	140	91	0
3	14	6	"PFF0278"	"F18417_1"	12740	24590	120	1522	1377	454	85	87	21	100	100	0	1969	1751	676	133	137	22	97	97	0	0.783	0.799	0.764	0.860	2.560	0.745	0.789	120	554	3273	2910	-0.354	1437	1836	1292	1618	0
3	15	6	"PFF0285"	"F18525_1"	12940	24590	120	991	932	263	83	86	19	100	100	0	633	597	169	135	137	18	96	96	0	1.823	1.838	1.788	1.905	2.138	1.917	0.770	120	515	1406	1311	0.867	908	498	849	462	0
3	16	6	"PFF0289"	"F18567_3"	13140	24600	120	153	172	71	81	85	20	94	77	0	177	180	34	133	135	19	78	56	0	1.636	1.936	1.657	1.567	2.823	3.183	0.136	120	541	116	138	0.710	72	44	91	47	0
3	17	6	"PFF0323"	"F19549_1"	13330	24580	120	1870	1716	519	84	88	23	100	100	0	1873	1702	601	136	138	20	98	96	0	1.028	1.042	1.019	1.124	1.931	1.004	0.859	120	500	3523	3198	0.040	1786	1737	1632	1566	0
3	18	6	"PFF0329"	"F19626_1"	13520	24590	120	229	231	49	84	88	22	100	99	0	256	257	53	136	137	19	98	95	0	1.208	1.215	1.180	1.280	2.009	1.172	0.513	120	505	265	268	0.273	145	120	147	121	0
3	19	6	"PFF0332"	"F19746_5"	13710	24590	120	177	189	57	84	88	23	97	89	0	204	208	46	134	140	61	60	14	0	1.329	1.419	1.253	1.294	2.377	1.481	0.340	120	512	163	179	0.410	93	70	105	74	0
3	20	6	"PFF0334"	"F19787_2"	13890	24590	110	22265	20625	6193	93	156	726	100	100	0	10048	9782	3214	137	239	958	97	97	0	2.237	2.129	2.006	2.199	1.949	2.122	0.838	80	456	32083	30177	1.162	22172	9911	20532	9645	0
3	21	6	"PFF0336"	"F19828_2"	14100	24590	120	355	358	69	92	146	679	0	0	0	328	320	79	137	227	897	0	0	0	1.377	1.454	1.424	1.609	2.021	1.371	0.664	120	521	454	449	0.461	263	191	266	183	0
3	22	6	"PFF0338"	"F19846_4"	14270	24590	130	280	277	55	84	88	23	100	100	0	257	265	59	134	137	18	98	95	0	1.593	1.473	1.550	1.591	1.808	1.412	0.616	120	614	319	324	0.672	196	123	193	131	0
3	1	7	"PFF0364"	"F20448_4"	10280	24780	120	737	722	235	68	71	18	99	97	0	1042	946	326	124	127	18	97	96	0	0.729	0.796	0.781	0.827	2.157	0.757	0.825	120	572	1587	1476	-0.456	669	918	654	822	0
3	2	7	"PFF0366"	"F20625_1"	10480	24780	120	1149	1089	301	77	83	38	100	100	0	915	862	228	128	135	66	96	95	0	1.362	1.379	1.404	1.449	2.176	1.411	0.813	120	534	1859	1746	0.446	1072	787	1012	734	0
3	3	7	"PFF0369"	"F20760_1"	10670	24770	130	722	712	118	85	91	46	100	98	0	768	761	200	135	142	71	98	98	0	1.006	1.002	1.044	1.045	1.564	0.940	0.833	120	585	1270	1253	0.009	637	633	627	626	0
3	4	7	"PFF0372"	"F20855_1"	10860	24780	130	278	283	74	87	92	47	100	95	0	295	307	102	138	144	70	99	66	0	1.217	1.160	1.203	1.196	1.577	1.035	0.688	120	615	348	365	0.283	191	157	196	169	0
3	5	7	"PFF0375"	"F20870_2"	11060	24780	120	334	326	78	88	90	23	100	99	0	398	394	87	135	139	25	99	97	0	0.935	0.919	0.920	0.934	1.821	0.891	0.739	120	544	509	497	-0.096	246	263	238	259	0
3	6	7	"PFF0378"	"F20896_3"	11240	24780	120	258	261	57	89	91	20	100	97	0	267	264	57	137	140	27	95	90	0	1.300	1.354	1.316	1.363	1.975	1.326	0.571	120	534	299	299	0.379	169	130	172	127	0
3	7	7	"PFF0409"	"F22107_2"	11440	24780	120	229	238	58	83	87	20	100	98	0	238	245	41	137	139	21	99	95	0	1.446	1.435	1.656	1.436	1.927	1.542	0.517	120	542	247	263	0.532	146	101	155	108	0
3	8	7	"PFF0415"	"F22233_2"	11630	24780	120	369	358	93	83	88	29	99	97	0	667	632	187	136	144	77	95	90	0	0.539	0.554	0.535	0.588	2.179	0.508	0.762	120	539	817	771	-0.893	286	531	275	496	0
3	9	7	"PFF0417"	"F2227_1"	11820	24780	120	2258	2043	632	87	90	24	100	100	0	1822	1658	596	136	138	20	98	97	0	1.288	1.285	1.262	1.418	2.244	1.258	0.813	120	510	3857	3478	0.365	2171	1686	1956	1522	0
3	10	7	"PFF0420"	"F22395_1"	12000	24780	110	229	236	52	86	91	27	100	98	0	229	227	47	135	138	22	92	81	0	1.521	1.630	1.623	1.733	2.096	1.618	0.507	80	451	237	242	0.605	143	94	150	92	0
3	11	7	"PFF0431"	"F22631_1"	12190	24790	130	235	237	52	88	93	27	100	98	0	241	244	43	135	139	28	97	90	0	1.387	1.367	1.393	1.415	1.835	1.448	0.531	120	624	253	258	0.472	147	106	149	109	0
3	12	7	"PFF0435"	"F22741_2"	12390	24780	120	451	445	102	86	90	22	100	100	0	779	715	246	133	136	20	99	97	0	0.565	0.617	0.587	0.697	2.076	0.529	0.763	120	510	1011	941	-0.824	365	646	359	582	0
3	13	7	"PFF1070"	"F45236_1"	12560	24780	110	1146	1092	232	82	87	27	100	100	0	1292	1181	362	132	142	85	100	98	0	0.917	0.963	0.934	1.028	1.600	0.872	0.825	80	470	2224	2059	-0.125	1064	1160	1010	1049	0
3	14	7	"PFF1072"	"F4524_3"	12760	24780	120	433	414	109	81	86	27	98	95	0	595	558	157	132	141	80	94	91	0	0.760	0.782	0.805	0.784	2.093	0.734	0.770	120	534	815	759	-0.395	352	463	333	426	0
3	15	7	"PFF1075"	"F45282_1"	12950	24780	120	450	452	109	80	84	20	100	99	0	601	585	185	134	136	19	98	97	0	0.792	0.825	0.797	0.898	1.859	0.749	0.797	120	513	837	823	-0.336	370	467	372	451	0
3	16	7	"PFF1077"	"F45296_2"	13140	24780	110	226	252	89	80	84	20	100	100	0	402	401	79	134	135	19	100	100	0	0.545	0.644	0.538	0.609	1.800	0.574	0.584	80	450	414	439	-0.876	146	268	172	267	0
3	17	7	"PFF1080"	"F45354_1"	13320	24780	110	1058	1061	227	81	87	30	100	100	0	649	650	145	135	140	42	100	100	0	1.901	1.903	1.889	1.944	1.481	1.904	0.811	80	515	1491	1495	0.927	977	514	980	515	0
3	18	7	"PFF1082"	"F4541_1"	13540	24780	120	3415	3070	1160	80	85	28	100	100	0	1806	1619	603	133	137	36	95	95	0	1.993	2.012	1.989	2.034	2.003	2.099	0.838	120	560	5008	4476	0.995	3335	1673	2990	1486	0
3	19	7	"PFF1120"	"F46301_17"	13730	24780	120	1671	1485	546	83	87	22	99	99	0	990	911	291	131	133	22	100	98	0	1.849	1.797	1.833	1.823	2.344	1.961	0.767	120	488	2447	2182	0.886	1588	859	1402	780	0
3	20	7	"PFF1128"	"F46381_1"	13910	24780	120	4387	4123	1288	90	147	723	95	95	0	2261	2082	679	134	227	951	91	68	0	2.020	2.070	2.029	1.926	2.263	2.170	0.813	120	458	6424	5981	1.015	4297	2127	4033	1948	0
3	21	7	"PFF1133"	"F46513_1"	14080	24780	120	7303	6684	2325	94	97	26	100	100	0	3350	3105	1142	137	139	21	99	98	0	2.244	2.220	2.214	2.204	2.095	2.339	0.800	120	518	10422	9558	1.166	7209	3213	6590	2968	0
3	22	7	"PFF1136"	"F46584_1"	14300	24780	120	21158	18036	7276	95	113	186	100	100	0	8789	7584	2986	139	146	73	98	97	0	2.435	2.410	2.415	2.231	2.255	2.616	0.793	120	619	29713	25386	1.284	21063	8650	17941	7445	0
3	1	8	"PFF1138"	"F46705_1"	10310	24960	120	6431	5933	1827	70	74	19	100	100	0	2911	2635	936	127	128	17	94	94	0	2.285	2.338	2.285	2.308	1.620	2.373	0.866	120	542	9145	8371	1.192	6361	2784	5863	2508	0
3	2	8	"PFF1140"	"F46816_1"	10490	24960	110	1038	993	249	79	91	75	100	100	0	513	508	146	131	143	67	96	91	0	2.510	2.424	2.363	2.616	1.760	2.386	0.794	80	434	1341	1291	1.328	959	382	914	377	0
3	3	8	"PFF1163"	"F47563_1"	10680	24960	110	204	211	48	84	94	69	90	36	0	317	324	50	135	145	61	100	92	0	0.659	0.672	0.635	0.648	1.581	0.592	0.597	80	521	302	316	-0.601	120	182	127	189	0
3	4	8	"PFF1165"	"F47822_1"	10880	24960	110	691	696	150	83	86	21	100	100	0	480	491	116	134	138	27	100	100	0	1.757	1.717	1.681	1.751	1.449	1.822	0.781	80	477	954	970	0.813	608	346	613	357	0
3	5	8	"PFF1167"	"F47864_3"	11070	24960	110	637	629	107	85	89	25	100	100	0	384	380	69	137	142	33	100	100	0	2.235	2.239	2.138	2.303	1.436	2.278	0.783	80	449	799	787	1.160	552	247	544	243	0
3	6	8	"PFF1175"	"F48138_1"	11260	24970	120	309	296	74	86	90	23	97	95	0	291	298	58	137	142	26	99	97	0	1.448	1.304	1.402	1.272	1.909	1.367	0.661	120	487	377	371	0.534	223	154	210	161	0
3	7	8	"PFF1179"	"F48181_2"	11440	24960	110	2926	2781	675	86	89	26	100	100	0	1240	1199	275	136	142	51	100	100	0	2.572	2.535	2.474	2.528	1.432	2.614	0.851	80	450	3944	3758	1.363	2840	1104	2695	1063	0
3	8	8	"PFF1182"	"F48253_3"	11640	24960	110	195	208	94	90	93	24	100	93	0	239	235	42	139	143	42	90	62	0	1.050	1.229	1.236	1.236	2.311	1.786	0.322	80	503	205	214	0.070	105	100	118	96	0
3	9	8	"PFF1197"	"F48515_1"	11820	24960	110	773	755	195	89	94	25	100	100	0	742	710	207	140	146	43	100	98	0	1.136	1.168	1.144	1.221	1.651	1.127	0.783	80	462	1286	1236	0.184	684	602	666	570	0
3	10	8	"PFF1204"	"F48839_1"	12020	24960	110	525	540	136	88	92	23	100	100	0	533	511	133	138	144	42	100	98	0	1.106	1.212	1.183	1.259	1.524	1.122	0.730	80	496	832	825	0.146	437	395	452	373	0
3	11	8	"PFF1208"	"F49178_1"	12210	24960	110	237	240	47	86	90	22	100	98	0	237	236	46	135	140	31	92	81	0	1.480	1.525	1.607	1.570	1.825	1.539	0.529	80	454	253	255	0.566	151	102	154	101	0
3	12	8	"PFF1210"	"F4934_1"	12400	24970	120	294	289	79	83	87	21	97	95	0	553	507	154	133	136	20	99	97	0	0.502	0.551	0.492	0.548	2.265	0.481	0.672	120	523	631	580	-0.993	211	420	206	374	0
3	13	8	"PFF1215"	"F49538_1"	12600	24960	110	4387	4039	1273	82	87	31	100	100	0	2861	2674	922	134	151	152	100	100	0	1.579	1.558	1.496	1.575	1.806	1.582	0.812	80	482	7032	6497	0.659	4305	2727	3957	2540	0
3	14	8	"PFF1218"	"F49644_4"	12790	24970	120	292	286	84	81	86	28	95	94	0	839	770	272	132	143	129	91	85	0	0.298	0.321	0.297	0.334	2.281	0.272	0.682	120	490	918	843	-1.744	211	707	205	638	0
3	15	8	"PFF1901"	"F8433_1"	12960	24970	120	320	313	85	80	83	19	98	96	0	1166	1080	356	133	134	18	99	98	0	0.232	0.246	0.231	0.253	1.988	0.211	0.749	120	466	1273	1180	-2.106	240	1033	233	947	0
3	16	8	"PFF1905"	"F8612_1"	13160	24970	120	197	205	65	80	83	20	97	94	0	1531	1473	409	133	137	50	100	99	0	0.084	0.093	0.080	0.089	2.170	0.073	0.518	120	512	1515	1465	-3.579	117	1398	125	1340	0
3	17	8	"PFF1913"	"F8921_1"	13350	24970	120	2115	1904	716	77	82	28	100	100	0	2397	2197	854	132	138	62	95	95	0	0.900	0.885	0.888	0.909	2.461	0.843	0.761	120	513	4303	3892	-0.152	2038	2265	1827	2065	0
3	18	8	"PFF1915"	"F8939_2"	13540	24960	110	695	681	195	74	80	32	100	100	0	501	462	127	129	134	39	100	97	0	1.669	1.823	1.790	1.913	1.789	1.866	0.735	80	467	993	940	0.739	621	372	607	333	0
3	19	8	"PFF1919"	"F9091_1"	13730	24960	110	208	222	60	76	82	33	100	93	0	435	414	106	127	133	44	98	95	0	0.429	0.509	0.491	0.519	2.027	0.398	0.555	80	452	440	433	-1.222	132	308	146	287	0
3	20	8	"PFF1921"	"F9247_1"	13910	24960	120	532	512	139	80	84	23	99	98	0	429	421	102	130	133	27	99	97	0	1.512	1.485	1.511	1.481	2.035	1.569	0.701	120	492	751	723	0.596	452	299	432	291	0
3	21	8	"PFI0014"	"I10798_1"	14100	24990	150	100	114	52	84	87	23	44	24	0	143	146	27	131	134	19	36	18	0	1.333	2.000	1.429	1.331	3.560	3.212	0.118	156	629	28	45	0.415	16	12	30	15	-50
3	22	8	"PFI0017"	"I10882_1"	14280	24950	110	785	802	127	83	88	28	100	100	0	874	852	197	133	140	61	100	97	0	0.947	1.000	0.986	1.048	1.565	0.909	0.826	80	482	1443	1438	-0.078	702	741	719	719	0
3	1	9	"PFI0023"	"I11056_2"	10300	25140	120	163	178	63	74	78	25	94	85	0	178	182	41	131	132	18	77	61	0	1.894	2.039	1.734	1.852	2.712	2.838	0.196	120	564	136	155	0.921	89	47	104	51	0
3	2	9	"PFI0029"	"I11211_1"	10480	25140	120	164	172	47	78	84	59	77	22	0	267	264	62	132	140	55	89	70	0	0.637	0.712	0.638	0.690	2.215	0.683	0.436	120	521	221	226	-0.651	86	135	94	132	0
3	3	9	"PFI0033"	"I11281_1"	10670	25140	80	123	142	69	79	82	20	76	51	0	146	160	40	133	137	20	46	28	0	3.385	2.333	1.539	1.535	3.575	2.859	0.127	52	323	57	90	1.759	44	13	63	27	0
3	4	9	"PFI0035"	"I11342_1"	10870	25140	120	754	738	204	78	81	19	100	100	0	905	872	244	132	136	25	99	99	0	0.875	0.892	0.868	0.879	1.921	0.849	0.790	120	553	1449	1400	-0.193	676	773	660	740	0
3	5	9	"PFI0056"	"I12038_2"	11060	25140	120	193	194	58	79	84	23	96	89	0	225	224	47	136	139	26	90	80	0	1.281	1.307	1.179	1.224	2.319	1.308	0.435	120	508	203	203	0.357	114	89	115	88	0
3	6	9	"PFI0058"	"I12132_1"	11250	25140	120	2050	1899	631	84	88	26	100	100	0	1148	1067	326	136	140	22	99	99	0	1.943	1.950	1.917	1.887	2.358	2.125	0.739	120	528	2978	2746	0.958	1966	1012	1815	931	0
3	7	9	"PFI0060"	"I12159_3"	11430	25130	110	229	237	53	86	92	29	100	98	0	220	218	44	136	142	52	75	28	0	1.702	1.841	1.712	2.053	2.404	1.835	0.453	80	470	227	233	0.768	143	84	151	82	0
3	8	9	"PFI0063"	"I12192_2"	11620	25180	150	103	113	47	89	93	27	36	18	0	139	146	34	138	144	45	11	2	0	14.000	3.000	1.094	1.110	3.632	2.105	0.105	156	660	15	32	3.807	14	1	24	8	-50
3	9	9	"PFI0069"	"I12412_1"	11820	25140	120	915	833	275	87	90	23	99	99	0	600	542	188	138	143	41	89	89	0	1.792	1.847	1.795	1.661	2.066	1.847	0.781	120	528	1290	1150	0.842	828	462	746	404	0
3	10	9	"PFI0072"	"I12552_2"	12010	25140	120	13673	11984	4746	87	91	25	100	100	0	6780	5981	2449	137	142	30	99	99	0	2.045	2.036	2.004	2.013	3.104	2.175	0.744	120	527	20229	17741	1.032	13586	6643	11897	5844	0
3	11	9	"PFI0105"	"I13369_2"	12200	25140	110	307	314	59	90	94	27	100	100	0	264	263	53	139	142	21	97	95	0	1.736	1.806	1.822	1.869	1.618	1.752	0.616	80	512	342	348	0.796	217	125	224	124	0
3	12	9	"PFI0107"	"I13466_1"	12400	25140	120	462	440	123	82	87	21	99	99	0	562	547	147	137	139	20	100	98	0	0.894	0.873	0.827	0.904	1.904	0.848	0.756	120	523	805	768	-0.161	380	425	358	410	0
3	13	9	"PFI0111"	"I13569_2"	12590	25150	120	947	873	272	83	86	25	98	96	0	873	816	246	134	144	124	96	90	0	1.169	1.158	1.145	1.129	2.030	1.156	0.803	120	534	1603	1472	0.225	864	739	790	682	0
3	14	9	"PFI0113"	"I13674_4"	12770	25150	110	193	201	39	84	88	24	100	96	0	214	216	47	133	135	20	90	80	0	1.346	1.410	1.348	1.478	2.087	1.304	0.420	80	431	190	200	0.428	109	81	117	83	0
3	15	9	"PFI0118"	"I13901_1"	12970	25150	120	439	439	90	85	88	22	100	100	0	408	401	95	133	135	21	99	98	0	1.287	1.321	1.311	1.427	1.927	1.271	0.727	120	521	629	622	0.364	354	275	354	268	0
3	16	9	"PFI0122"	"I13918_1"	13160	25150	120	4500	4171	1402	84	86	20	100	100	0	2523	2440	675	131	136	52	100	99	0	1.846	1.770	1.780	1.632	2.383	1.919	0.762	120	468	6808	6396	0.885	4416	2392	4087	2309	0
3	17	9	"PFJ0094"	"J1546_3"	13340	25140	120	152	163	46	78	83	21	97	89	0	178	181	38	130	134	50	45	9	0	1.542	1.667	1.449	1.806	2.810	1.747	0.219	120	496	122	136	0.624	74	48	85	51	0
3	18	9	"PFJ0104"	"J157_2"	13540	25140	100	152	162	51	76	80	28	91	66	0	153	161	35	129	133	35	37	17	0	3.167	2.688	2.153	2.604	3.265	2.751	0.159	80	448	100	118	1.663	76	24	86	32	0
3	19	9	"PFJ0107"	"J1588_1"	13720	25140	110	645	682	216	74	81	41	100	100	0	681	661	232	128	139	70	95	90	0	1.033	1.141	1.134	1.279	2.015	1.042	0.689	80	485	1124	1141	0.046	571	553	608	533	0
3	20	9	"PFJ0110"	"J1616_1"	13910	25180	150	101	110	44	76	82	37	34	14	0	137	143	28	131	139	58	5	0	0	4.167	2.833	1.379	1.319	4.414	0.621	0.351	156	616	31	46	2.059	25	6	34	12	-50
3	21	9	"PFJ0116"	"J163_7"	14120	25160	120	220	218	49	78	80	19	98	96	0	238	239	50	131	133	18	96	93	0	1.327	1.296	1.352	1.378	2.409	1.279	0.512	120	430	249	248	0.408	142	107	140	108	0
3	22	9	"PFJ0119"	"J167_13"	14300	25160	120	282	281	74	79	83	26	97	94	0	454	448	117	132	138	55	98	94	0	0.630	0.639	0.635	0.624	1.991	0.553	0.681	120	592	525	518	-0.666	203	322	202	316	0
3	1	10	"PFJ0157"	"J183_4"	10320	25340	120	139	148	48	78	81	24	88	64	0	345	348	73	133	135	18	100	100	0	0.288	0.326	0.309	0.281	2.256	0.291	0.417	120	616	273	285	-1.797	61	212	70	215	0
3	2	10	"PFJ0159"	"J183_6"	10520	25330	120	147	156	50	78	81	20	90	79	0	200	205	50	133	135	18	87	76	0	1.030	1.083	1.054	1.066	2.929	1.073	0.255	120	523	136	150	0.042	69	67	78	72	0
3	3	10	"PFJ0161"	"J183_8"	10690	25330	120	174	182	54	77	81	22	98	90	0	254	256	53	134	136	18	97	94	0	0.808	0.861	0.797	0.840	2.384	0.833	0.382	120	517	217	227	-0.307	97	120	105	122	0
3	4	10	"PFJ0165"	"J1901_2"	10890	25340	150	87	111	61	78	81	20	36	27	0	136	157	54	134	136	19	32	23	0	4.500	1.435	1.111	1.091	2.720	1.260	0.395	156	641	11	56	2.170	9	2	33	23	-50
3	5	10	"PFJ0168"	"J191_1"	11060	25320	110	276	280	54	79	82	21	100	100	0	256	256	48	137	138	18	100	93	0	1.655	1.689	1.737	1.820	1.680	1.523	0.467	80	333	316	320	0.727	197	119	201	119	0
3	6	10	"PFJ0170"	"J191_6"	11190	25370	150	85	93	32	81	87	28	21	10	0	138	146	33	137	139	21	24	14	0	4.000	1.333	0.875	0.995	4.271	1.705	0.069	156	754	5	21	2.000	4	1	12	9	-50
3	7	10	"PFJ0203"	"J21_13"	11480	25330	90	138	154	50	85	92	30	76	44	0	168	170	32	137	141	24	59	28	0	1.710	2.091	1.684	1.850	4.104	4.052	0.048	52	371	84	102	0.774	53	31	69	33	0
3	8	10	"PFJ0207"	"J21_24"	11650	25330	120	133	139	36	81	85	21	86	60	0	380	367	81	136	137	20	100	99	0	0.213	0.251	0.223	0.231	2.234	0.202	0.372	120	424	296	289	-2.230	52	244	58	231	0
3	9	10	"PFJ0209"	"J21_26"	11810	25330	110	150	157	43	79	82	19	96	81	0	441	434	113	133	139	39	95	95	0	0.231	0.259	0.220	0.237	2.605	0.169	0.384	80	452	379	379	-2.117	71	308	78	301	0
3	10	10	"PFJ0212"	"J21_31"	12020	25330	120	8047	7397	2718	81	85	23	100	100	0	6685	6044	2330	134	139	36	95	95	0	1.216	1.238	1.236	1.157	2.470	1.239	0.781	120	551	14517	13226	0.282	7966	6551	7316	5910	0
3	11	10	"PFJ0216"	"J21_9"	12200	25370	150	89	99	37	82	87	25	30	12	0	138	138	19	136	139	21	14	1	0	3.500	8.500	2.200	2.117	3.978	0.001	0.000	156	724	9	19	1.807	7	2	17	2	-50
3	12	10	"PFJ0218"	"J222_2"	12390	25330	110	185	190	47	80	83	21	100	98	0	352	340	91	135	141	36	92	92	0	0.484	0.537	0.438	0.465	1.806	0.385	0.444	80	494	322	315	-1.047	105	217	110	205	0
3	13	10	"PFJ0247"	"J242_2"	12580	25330	110	164	164	30	79	83	21	98	91	0	197	196	37	132	138	36	78	35	0	1.308	1.328	1.294	1.433	2.296	1.227	0.315	80	504	150	149	0.387	85	65	85	64	0
3	14	10	"PFJ0250"	"J245_1"	12780	25330	120	217	216	53	80	84	21	98	95	0	257	249	60	133	135	21	90	87	0	1.105	1.172	1.041	1.091	1.753	1.115	0.520	120	595	261	252	0.144	137	124	136	116	0
3	15	10	"PFJ0252"	"J245_13"	12970	25330	110	178	185	40	81	84	20	100	98	0	261	256	60	132	134	19	92	91	0	0.752	0.839	0.664	0.835	2.236	0.742	0.460	80	484	226	228	-0.411	97	129	104	124	0
3	16	10	"PFJ0254"	"J245_5"	13170	25340	120	242	241	49	82	86	23	99	97	0	292	288	59	131	134	20	97	95	0	0.994	1.013	0.973	1.031	1.860	0.960	0.600	120	569	321	316	-0.009	160	161	159	157	0
3	17	10	"PFJ0257"	"J245_9"	13370	25340	130	135	143	50	82	87	24	76	54	0	153	154	28	129	132	19	57	29	0	2.208	2.440	1.854	1.935	3.035	5.257	0.050	120	591	77	86	1.143	53	24	61	25	0
3	18	10	"PFJ0259"	"J2465_2"	13550	25340	130	159	169	48	79	82	21	96	82	0	173	179	37	129	132	31	64	27	0	1.818	1.800	1.780	2.143	2.858	1.965	0.285	120	551	124	140	0.862	80	44	90	50	0
3	19	10	"PFK0310"	"Kn2750_3"	13730	25360	150	104	183	191	76	84	48	37	24	0	151	184	88	129	137	61	23	16	0	1.273	1.945	1.387	1.498	3.366	2.587	0.403	156	619	50	162	0.348	28	22	107	55	-50
3	20	10	"PFK0321"	"Kn2865_1"	13940	25360	150	91	248	388	77	82	38	33	25	0	142	190	116	131	133	23	34	23	0	1.273	2.898	1.711	1.758	3.911	4.563	0.446	156	538	25	230	0.348	14	11	171	59	-50
3	21	10	"PFK0331"	"Kn3020_1"	14100	25340	120	1595	1460	444	78	82	37	100	100	0	1130	1041	329	132	134	19	98	98	0	1.520	1.520	1.586	1.556	2.033	1.567	0.760	120	440	2515	2291	0.604	1517	998	1382	909	0
3	22	10	"PFK0339"	"Kn3094_1"	14300	25340	120	158	173	76	77	81	33	90	64	0	175	185	42	131	134	24	71	47	0	1.841	1.778	1.750	1.959	2.386	2.302	0.320	120	595	125	150	0.880	81	44	96	54	0
3	1	11	"PFK0353"	"Kn3360_3"	10310	25520	110	289	285	59	77	82	20	100	100	0	195	198	48	135	137	19	83	61	0	3.533	3.302	3.895	4.125	2.409	3.432	0.400	80	539	272	271	1.821	212	60	208	63	0
3	2	11	"PFK0355"	"Kn3360_5"	10510	25530	110	152	154	44	79	83	22	91	73	0	501	497	127	135	137	19	100	100	0	0.199	0.207	0.192	0.190	2.419	0.153	0.401	80	498	439	437	-2.326	73	366	75	362	0
3	3	11	"PFK0384"	"Kn386_1"	10700	25530	120	206	208	49	80	82	21	98	95	0	223	221	40	134	136	18	97	91	0	1.416	1.471	1.368	1.502	2.132	1.553	0.502	120	556	215	215	0.502	126	89	128	87	0
3	4	11	"PFK0387"	"Kn400_3"	10890	25530	120	241	240	63	79	82	20	98	96	0	1168	1122	383	133	135	18	99	99	0	0.157	0.163	0.158	0.174	2.289	0.139	0.686	120	503	1197	1150	-2.676	162	1035	161	989	0
3	5	11	"PFK0390"	"Kn4028_2"	11080	25530	120	3497	3112	987	80	86	43	100	100	0	2282	2028	703	134	138	26	96	95	0	1.591	1.601	1.602	1.640	2.248	1.637	0.807	120	471	5565	4926	0.670	3417	2148	3032	1894	0
3	6	11	"PFK0393"	"Kn4044_1"	11260	25530	100	121	134	50	77	81	20	78	53	0	257	262	55	133	136	22	98	96	0	0.355	0.442	0.348	0.363	3.168	0.328	0.205	80	377	168	186	-1.495	44	124	57	129	0
3	7	11	"PFK0400"	"Kn4252_3"	11460	25530	120	481	456	132	80	83	22	96	95	0	2596	2333	792	135	138	21	99	99	0	0.163	0.171	0.161	0.176	2.169	0.148	0.765	120	581	2862	2574	-2.618	401	2461	376	2198	0
3	8	11	"PFK0406"	"Kn434_1"	11650	25530	120	184	187	44	82	85	20	99	95	0	456	441	108	134	136	19	97	96	0	0.317	0.342	0.312	0.352	2.325	0.279	0.516	120	535	424	412	-1.658	102	322	105	307	0
3	9	11	"PFK0434"	"Kn5123_1"	11840	25530	120	291	289	68	80	83	21	98	98	0	454	437	126	133	136	28	95	93	0	0.657	0.688	0.675	0.748	2.071	0.604	0.714	120	543	532	513	-0.605	211	321	209	304	0
3	10	11	"PFK0438"	"Kn5186_3"	12020	25530	110	387	387	88	78	82	21	100	100	0	1198	1145	341	133	137	32	100	98	0	0.290	0.305	0.302	0.332	1.799	0.265	0.773	80	488	1374	1321	-1.785	309	1065	309	1012	0
3	11	11	"PFK0449"	"Kn5414_1"	12210	25530	110	347	345	84	78	82	25	100	100	0	245	245	64	131	136	34	86	80	0	2.360	2.342	2.356	2.595	2.080	2.319	0.599	80	443	383	381	1.239	269	114	267	114	0
3	12	11	"PFK0454"	"Kn5561_2"	12400	25530	110	193	201	49	77	81	23	100	98	0	631	622	188	131	138	45	98	92	0	0.232	0.253	0.250	0.270	2.131	0.191	0.588	80	533	616	615	-2.108	116	500	124	491	0
3	13	11	"PFK0456"	"Kn5587_1"	12600	25530	110	1039	950	295	78	81	20	100	100	0	8915	8635	3257	132	152	252	100	100	0	0.109	0.103	0.108	0.111	1.857	0.086	0.801	80	532	9744	9375	-3.192	961	8783	872	8503	0
3	14	11	"PFK0460"	"Kn569_3"	12790	25530	110	151	158	42	80	84	30	90	60	0	331	323	90	133	152	251	30	0	0	0.359	0.411	0.354	0.381	2.777	0.290	0.396	80	524	269	268	-1.480	71	198	78	190	0
3	15	11	"PFK0488"	"Kn67_1"	12980	25530	110	140	145	43	79	82	20	86	62	0	351	337	90	132	135	20	97	95	0	0.279	0.322	0.298	0.283	3.065	0.176	0.227	80	522	280	271	-1.844	61	219	66	205	0
3	16	11	"PFK0491"	"Kn6869_1"	13160	25530	110	188	191	41	82	85	21	100	95	0	752	710	218	131	142	67	92	92	0	0.171	0.188	0.164	0.193	2.642	0.151	0.587	80	509	727	688	-2.551	106	621	109	579	0
3	17	11	"PFK0496"	"Kn707_1"	13360	25530	110	3475	3065	1047	85	92	57	100	100	0	2630	2301	796	131	154	168	100	93	0	1.357	1.373	1.374	1.396	1.524	1.373	0.828	80	500	5889	5150	0.440	3390	2499	2980	2170	0
3	18	11	"PFK0507"	"Kn768_1"	13560	25540	120	284	277	61	83	91	56	97	89	0	422	402	117	129	145	154	85	40	0	0.686	0.711	0.682	0.749	2.256	0.615	0.636	120	517	494	467	-0.544	201	293	194	273	0
3	19	11	"PFK0510"	"Kn7854_1"	13740	25540	120	724	685	245	80	85	41	96	95	0	714	654	233	129	132	23	98	97	0	1.101	1.152	1.068	1.146	2.478	1.147	0.734	120	489	1229	1130	0.139	644	585	605	525	0
3	20	11	"PFK0516"	"Kn8017_1"	13940	25540	110	781	734	204	82	96	118	100	93	0	4583	4158	1568	131	135	27	100	100	0	0.157	0.162	0.158	0.173	1.631	0.145	0.783	80	439	5151	4679	-2.671	699	4452	652	4027	0
3	21	11	"PFK1023"	"Ks506_1"	14110	25530	110	2439	2253	671	84	91	52	100	100	0	2110	1970	628	133	146	128	100	97	0	1.191	1.181	1.147	1.209	1.426	1.167	0.852	80	466	4332	4006	0.252	2355	1977	2169	1837	0
3	22	11	"PFK1025"	"Ks506_6"	14300	25530	110	1981	1880	521	83	92	65	100	100	0	1031	1006	293	131	150	141	100	96	0	2.109	2.054	1.991	2.055	1.577	2.085	0.822	80	542	2798	2672	1.076	1898	900	1797	875	0
3	1	12	"PFK1027"	"Ks509_1"	10320	25710	110	281	278	70	77	84	29	100	98	0	301	304	91	138	144	34	91	88	0	1.252	1.211	1.178	1.258	1.774	1.113	0.657	80	543	367	367	0.324	204	163	201	166	0
3	2	12	"PFK1030"	"Ks509_6"	10510	25720	120	251	255	58	79	84	27	100	98	0	624	595	167	134	140	34	98	95	0	0.351	0.382	0.373	0.416	2.331	0.322	0.652	120	553	662	637	-1.510	172	490	176	461	0
3	3	12	"PFK1033"	"Ks510_10"	10690	25720	110	220	219	41	79	83	22	100	98	0	488	482	112	133	136	24	100	100	0	0.397	0.401	0.399	0.410	1.787	0.325	0.592	80	467	496	489	-1.332	141	355	140	349	0
3	4	12	"PFK1036"	"Ks510_3"	10880	25720	110	134	155	56	79	85	31	82	43	0	458	456	92	133	139	34	100	98	0	0.169	0.235	0.168	0.201	2.237	0.168	0.272	80	511	380	399	-2.563	55	325	76	323	0
3	5	12	"PFK1051"	"Ks539_1"	11070	25710	110	3796	3499	1013	84	109	193	100	98	0	3151	2909	1033	138	187	331	96	93	0	1.232	1.232	1.160	1.279	1.717	1.165	0.849	80	501	6725	6186	0.301	3712	3013	3415	2771	0
3	6	12	"PFK1053"	"Ks545_4"	11270	25720	120	219	219	44	82	103	181	15	0	0	543	520	152	136	176	312	78	0	0	0.337	0.357	0.330	0.389	2.291	0.285	0.604	120	565	544	521	-1.571	137	407	137	384	0
3	7	12	"PFK1057"	"Ks54_4"	11460	25720	120	1427	1294	460	81	84	20	100	100	0	964	913	283	135	137	20	99	99	0	1.624	1.559	1.533	1.498	2.317	1.650	0.769	120	517	2175	1991	0.699	1346	829	1213	778	0
3	8	12	"PFK1062"	"Ks5580_5"	11640	25720	110	498	476	76	83	88	24	100	100	0	858	816	222	135	141	52	100	100	0	0.574	0.577	0.555	0.613	1.505	0.505	0.834	80	493	1138	1074	-0.801	415	723	393	681	0
3	9	12	"PFK1065"	"Ks565_1"	11850	25720	130	308	312	71	85	89	25	100	100	0	520	507	143	131	137	47	98	95	0	0.573	0.604	0.590	0.616	1.715	0.532	0.715	120	638	612	603	-0.803	223	389	227	376	0
3	10	12	"PFK1067"	"Ks565_2"	12030	25720	110	669	645	164	82	87	26	100	100	0	559	524	136	133	139	46	98	96	0	1.378	1.440	1.420	1.494	1.462	1.399	0.808	80	495	1013	954	0.463	587	426	563	391	0
3	11	12	"PFK1087"	"Ks56_4"	12220	25730	120	143	150	40	81	86	27	88	57	0	185	189	39	133	139	41	64	25	0	1.192	1.232	1.195	1.200	2.793	1.027	0.173	120	600	114	125	0.254	62	52	69	56	0
3	12	12	"PFK1089"	"Ks56_9"	12430	25720	120	361	365	88	78	81	19	100	100	0	400	386	107	131	137	43	93	91	0	1.052	1.125	1.097	1.239	2.083	1.062	0.777	120	572	552	542	0.073	283	269	287	255	0
3	13	12	"PFK1091"	"Ks586_5"	12610	25720	120	539	522	158	80	88	70	100	95	0	445	437	138	133	227	1531	0	0	0	1.471	1.454	1.442	1.552	1.855	1.421	0.774	120	526	771	746	0.557	459	312	442	304	0
3	14	12	"PFK1096"	"Ks592_4"	12780	25720	110	5183	4728	1328	85	105	172	100	100	0	3625	3246	958	134	249	1595	90	66	0	1.460	1.492	1.446	1.502	1.484	1.461	0.880	80	488	8589	7755	0.546	5098	3491	4643	3112	0
3	15	12	"PFK1098"	"Ks595_2"	12990	25730	120	153	156	42	84	99	145	4	0	0	364	358	97	132	159	275	34	0	0	0.297	0.319	0.303	0.311	2.635	0.247	0.366	120	585	301	298	-1.749	69	232	72	226	0
3	16	12	"PFK1103"	"Ks5_1"	13170	25720	110	220	228	52	83	87	22	100	100	0	1009	931	300	132	139	59	98	95	0	0.156	0.181	0.170	0.196	1.898	0.142	0.652	80	491	1014	944	-2.678	137	877	145	799	0
3	17	12	"PFK1124"	"Ks646_6"	13370	25720	120	1902	1726	566	84	90	53	100	98	0	885	793	279	132	147	149	88	85	0	2.414	2.484	2.506	2.749	1.698	2.485	0.870	120	581	2571	2303	1.272	1818	753	1642	661	0
3	18	12	"PFK1126"	"Ks64_1"	13550	25730	130	157	156	33	83	87	23	94	79	0	287	289	68	129	132	19	96	94	0	0.468	0.456	0.438	0.436	1.970	0.399	0.404	120	558	232	233	-1.094	74	158	73	160	0
3	19	12	"PFK1135"	"Ks664_1"	13740	25720	110	341	350	83	83	89	32	100	100	0	539	519	162	127	136	57	97	92	0	0.626	0.681	0.633	0.704	1.619	0.590	0.734	80	477	670	659	-0.675	258	412	267	392	0
3	20	12	"PFK1137"	"Ks664_35"	13930	25720	110	3465	3287	1057	87	130	289	100	93	0	2677	2476	953	132	193	366	96	91	0	1.327	1.365	1.295	1.418	1.833	1.302	0.841	80	507	5923	5544	0.409	3378	2545	3200	2344	0
3	21	12	"PFK1140"	"Ks667_3"	14130	25730	140	197	200	56	87	121	252	0	0	0	210	208	51	133	182	329	0	0	0	1.429	1.507	1.391	1.519	2.402	0.729	0.797	156	684	187	188	0.515	110	77	113	75	0
3	22	12	"PFK1142"	"Ks66_1"	14320	25720	110	2168	1991	592	84	101	113	100	97	0	3036	2643	942	131	180	330	97	95	0	0.717	0.759	0.732	0.787	1.556	0.684	0.829	80	524	4989	4419	-0.479	2084	2905	1907	2512	0
3	1	13	"PFM0090"	"M16407_5"	10320	25900	110	2262	2084	569	74	78	22	100	100	0	1191	1140	320	136	141	51	100	100	0	2.074	2.002	1.961	2.033	1.468	2.013	0.828	80	572	3243	3014	1.052	2188	1055	2010	1004	0
3	2	13	"PFM0095"	"M16853_1"	10510	25900	110	314	315	60	75	79	24	100	100	0	334	324	80	132	137	51	93	81	0	1.183	1.250	1.209	1.425	1.992	1.093	0.660	80	507	441	432	0.243	239	202	240	192	0
3	3	13	"PFM0099"	"M17049_2"	10700	25900	110	1755	1594	524	75	80	40	100	100	0	1250	1128	401	131	142	93	100	93	0	1.501	1.524	1.589	1.593	1.525	1.515	0.795	80	510	2799	2516	0.586	1680	1119	1519	997	0
3	4	13	"PFM0101"	"M17181_1"	10880	25910	100	325	338	78	75	80	40	100	100	0	271	278	83	132	143	99	73	23	0	1.799	1.801	1.853	2.204	2.555	1.669	0.561	80	428	389	409	0.847	250	139	263	146	0
3	5	13	"PFM0103"	"M17230_2"	11060	25930	150	84	94	43	78	91	147	3	0	0	125	132	33	135	162	250	0	0	0	-0.600	-5.333	0.709	0.721	3.686	0.491	0.016	156	762	-4	13	Error	6	-10	16	-3	-50
3	6	13	"PFM0105"	"M17327_1"	11270	25910	110	487	475	118	77	81	21	100	100	0	650	634	151	131	136	29	100	98	0	0.790	0.791	0.820	0.810	1.614	0.750	0.793	80	409	929	901	-0.340	410	519	398	503	0
3	7	13	"PFM0123"	"M18924_1"	11410	25930	150	95	185	273	80	84	22	45	30	0	172	240	162	136	138	19	57	48	0	0.417	1.010	0.538	0.577	3.171	1.852	0.474	156	637	51	209	-1.263	15	36	105	104	-50
3	8	13	"PFM0125"	"M18924_16"	11590	25910	110	1319	1275	311	81	85	24	100	100	0	2056	1920	508	137	149	119	100	100	0	0.645	0.670	0.652	0.687	1.432	0.615	0.852	80	465	3157	2977	-0.632	1238	1919	1194	1783	0
3	9	13	"PFM0128"	"M18924_2"	11780	25910	110	5404	4930	1721	84	97	130	100	100	0	2435	2208	889	135	162	216	97	90	0	2.313	2.338	2.212	2.472	1.951	2.346	0.803	80	537	7620	6919	1.210	5320	2300	4846	2073	0
3	10	13	"PFM0134"	"M19188_5"	11980	25920	110	103	114	44	80	92	131	6	0	0	192	192	39	132	147	177	1	0	0	0.383	0.567	0.568	0.536	3.337	0.656	0.110	80	521	83	94	-1.383	23	60	34	60	0
3	11	13	"PFM0138"	"M19559_4"	12170	25920	110	308	304	66	78	82	19	100	100	0	331	329	87	133	134	20	98	97	0	1.162	1.153	1.171	1.261	1.988	1.089	0.617	80	507	428	422	0.216	230	198	226	196	0
3	12	13	"PFM0140"	"M196_2"	12360	25910	110	712	704	207	79	81	18	100	100	0	616	591	215	132	135	21	93	93	0	1.308	1.362	1.245	1.521	2.224	1.264	0.769	80	539	1117	1084	0.387	633	484	625	459	0
3	13	13	"PFM0160"	"M21368_2"	12570	25920	100	135	140	51	81	88	75	23	6	0	188	192	44	131	211	1613	0	0	0	0.947	0.967	0.802	0.919	3.794	0.753	0.142	80	452	111	120	-0.078	54	57	59	61	0
3	14	13	"PFM0162"	"M21439_1"	12750	25920	120	267	260	66	85	97	144	70	2	0	361	347	96	135	228	1517	0	0	0	0.805	0.825	0.790	0.783	1.997	0.014	0.041	120	535	408	387	-0.312	182	226	175	212	0
3	15	13	"PFM0165"	"M21508_2"	12940	25920	120	1329	1207	372	82	85	21	100	100	0	1380	1270	400	130	134	50	98	95	0	0.998	0.987	0.989	1.048	2.258	0.969	0.818	120	522	2497	2265	-0.003	1247	1250	1125	1140	0
3	16	13	"PFM0167"	"M2157_1"	13140	25920	120	323	310	86	78	81	21	100	95	0	287	285	74	129	133	40	90	86	0	1.551	1.487	1.457	1.523	2.355	1.465	0.695	120	529	403	388	0.633	245	158	232	156	0
3	17	13	"PFM0171"	"M21780_2"	13320	25920	110	931	881	280	78	82	34	100	100	0	1174	1097	327	129	131	23	100	100	0	0.816	0.830	0.845	0.859	1.770	0.810	0.765	80	492	1898	1771	-0.293	853	1045	803	968	0
3	18	13	"PFM0173"	"M21780_4"	13540	25940	150	94	103	37	78	83	32	30	10	0	127	131	22	126	129	22	18	5	0	16.000	5.000	1.633	1.727	3.821	9.958	0.017	156	694	17	30	4.000	16	1	25	5	-50
3	19	13	"PFM0202"	"M23550_4"	13710	25920	120	2245	2034	712	76	80	26	100	99	0	1670	1510	500	125	129	37	98	97	0	1.404	1.414	1.397	1.342	2.672	1.475	0.763	120	514	3714	3343	0.489	2169	1545	1958	1385	0
3	20	13	"PFM0204"	"M23550_7"	13920	25940	150	102	115	47	79	100	216	0	0	0	138	145	34	128	163	293	0	0	0	2.300	2.118	1.474	1.517	4.041	2.260	0.111	156	633	33	53	1.202	23	10	36	17	-50
3	21	13	"PFM0209"	"M24104_1"	14090	25920	120	467	440	164	81	84	24	95	94	0	583	537	201	131	139	118	85	81	0	0.854	0.884	0.835	0.922	2.637	0.819	0.694	120	438	838	765	-0.228	386	452	359	406	0
3	22	13	"PFM0211"	"M24315_1"	14280	25910	110	696	654	189	80	85	34	100	100	0	667	622	221	129	140	130	90	85	0	1.145	1.164	1.029	1.311	2.322	1.070	0.748	80	549	1154	1067	0.195	616	538	574	493	0
3	1	14	"PFM0214"	"M24561_16"	10290	26100	110	468	458	94	73	77	21	100	100	0	391	389	87	131	135	26	100	97	0	1.519	1.492	1.567	1.564	1.573	1.421	0.754	80	533	655	643	0.603	395	260	385	258	0
3	2	14	"PFM0216"	"M24561_22"	10480	26100	110	181	183	49	75	80	25	95	87	0	748	724	144	131	135	28	100	100	0	0.172	0.182	0.171	0.166	2.039	0.144	0.571	80	447	723	701	-2.541	106	617	108	593	0
3	3	14	"PFM0675"	"M49210_1"	10640	26100	120	178	252	782	75	79	22	97	87	0	264	345	794	131	135	46	94	80	0	0.774	0.827	0.733	0.725	2.059	1.116	0.375	120	538	236	391	-0.369	103	133	177	214	0
3	4	14	"PFM0678"	"M49439_1"	10830	26100	110	122	127	36	76	78	17	83	60	0	242	249	73	131	133	16	98	96	0	0.414	0.432	0.377	0.378	2.359	0.311	0.296	80	520	157	169	-1.271	46	111	51	118	0
3	5	14	"PFM0682"	"M49680_3"	11020	26100	110	168	175	46	76	79	18	98	98	0	368	364	76	132	136	26	98	96	0	0.390	0.427	0.402	0.400	2.121	0.369	0.528	80	444	328	331	-1.359	92	236	99	232	0
3	6	14	"PFM0685"	"M50030_1"	11210	26110	120	928	881	272	78	81	19	99	98	0	724	691	225	132	137	32	98	97	0	1.436	1.436	1.430	1.471	2.384	1.451	0.788	120	543	1442	1362	0.522	850	592	803	559	0
3	7	14	"PFM0689"	"M50253_2"	11400	26100	110	191	195	38	84	87	22	100	97	0	479	477	104	137	141	22	98	98	0	0.313	0.326	0.309	0.317	1.578	0.267	0.601	80	433	449	451	-1.676	107	342	111	340	0
3	8	14	"PFM0691"	"M50721_1"	11600	26100	120	258	261	55	83	87	24	100	99	0	272	265	57	138	148	107	67	4	0	1.306	1.402	1.299	1.476	1.982	1.340	0.612	120	587	309	305	0.385	175	134	178	127	0
3	9	14	"PFM0712"	"M52704_3"	11820	26120	150	97	105	35	81	91	116	2	0	0	141	145	29	135	149	168	0	0	0	2.667	2.400	1.125	1.050	4.205	2.962	0.032	156	667	22	34	1.415	16	6	24	10	-50
3	10	14	"PFM0715"	"M5299_1"	11980	26100	120	653	613	187	79	82	18	100	100	0	821	780	257	132	133	18	97	95	0	0.833	0.824	0.837	0.893	2.157	0.779	0.802	120	485	1263	1182	-0.263	574	689	534	648	0
3	11	14	"PFM0718"	"M53027_1"	12180	26100	110	548	552	142	79	82	19	100	100	0	395	396	114	132	134	23	100	100	0	1.783	1.792	1.843	1.920	1.787	1.785	0.674	80	510	732	737	0.835	469	263	473	264	0
3	12	14	"PFM0720"	"M53181_3"	12370	26100	110	1461	1393	369	80	83	20	100	100	0	1054	1017	245	132	135	25	100	100	0	1.498	1.484	1.481	1.479	1.381	1.494	0.831	80	544	2303	2198	0.583	1381	922	1313	885	0
3	13	14	"PFM0722"	"M53240_1"	12570	26100	110	887	867	211	84	87	23	100	100	0	769	740	170	135	138	23	100	100	0	1.267	1.294	1.260	1.295	1.402	1.270	0.840	80	523	1437	1388	0.341	803	634	783	605	0
3	14	14	"PFM0726"	"M53565_1"	12780	26120	150	100	114	94	85	90	40	21	7	0	144	150	48	137	147	142	0	0	0	2.143	2.231	0.832	0.991	3.848	16.669	0.005	156	628	22	42	1.100	15	7	29	13	-50
3	15	14	"PFM0746"	"M54626_1"	12940	26100	110	2845	2671	794	83	89	51	100	100	0	2517	2421	692	136	155	199	100	97	0	1.160	1.133	1.113	1.131	1.486	1.101	0.838	80	414	5143	4873	0.214	2762	2381	2588	2285	0
3	16	14	"PFM0749"	"M5464_1"	13150	26100	120	929	868	285	80	85	46	99	98	0	556	524	156	132	148	177	89	67	0	2.002	2.010	2.016	2.077	1.847	2.086	0.808	120	530	1273	1180	1.002	849	424	788	392	0
3	17	14	"PFM0753"	"M55240_4"	13350	26120	150	85	96	36	78	83	31	19	10	0	126	129	22	128	132	24	14	3	0	-3.500	18.000	1.072	0.968	4.847	5.689	0.006	156	621	5	19	Error	7	-2	18	1	-50
3	18	14	"PFM0758"	"M55479_1"	13530	26110	80	122	135	52	78	81	21	75	51	0	159	162	37	124	127	19	65	48	0	1.257	1.500	1.206	1.142	3.701	2.520	0.055	52	267	79	95	0.330	44	35	57	38	0
3	19	14	"PFM0761"	"M55746_2"	13720	26110	100	171	169	54	70	72	16	96	91	0	205	218	69	120	123	16	97	87	0	1.188	1.010	1.095	1.087	2.242	0.875	0.472	80	442	186	197	0.249	101	85	99	98	0
3	20	14	"PFM0763"	"M55888_10"	13910	26100	120	2053	1916	639	76	79	20	100	100	0	1817	1683	555	125	127	18	96	95	0	1.168	1.181	1.174	1.154	2.076	1.188	0.836	120	473	3669	3398	0.225	1977	1692	1840	1558	0
3	21	14	"PFM0787"	"M57062_3"	14100	26100	120	163	170	44	82	88	52	81	30	0	216	219	44	131	132	19	95	88	0	0.953	1.000	0.906	0.991	2.238	0.899	0.356	120	527	166	176	-0.070	81	85	88	88	0
3	22	14	"PFM0790"	"M57295_1"	14300	26100	80	133	145	53	80	84	21	84	55	0	142	147	32	128	130	18	44	21	0	3.786	3.421	2.033	2.579	3.841	5.520	0.052	52	334	67	84	1.921	53	14	65	19	0
3	1	15	"PFM0798"	"M57785_5"	10310	26290	150	101	111	44	71	74	17	69	44	0	130	138	43	129	133	23	23	9	0	30.000	4.444	2.621	1.953	5.282	0.926	0.029	156	825	31	49	4.907	30	1	40	9	-50
3	2	15	"PFM0800"	"M58024_1"	10490	26280	120	250	248	64	76	80	19	98	98	0	330	316	81	132	136	19	96	90	0	0.879	0.935	0.878	0.952	2.001	0.868	0.663	120	441	372	356	-0.186	174	198	172	184	0
3	3	15	"PFM0804"	"M58298_1"	10680	26310	150	90	100	42	79	83	26	30	14	0	125	132	30	132	142	88	1	0	0	-1.571	100000.000	0.699	0.649	4.144	5.288	0.011	156	590	4	21	Error	11	-7	21	0	-50
3	4	15	"PFM0807"	"M58361_1"	10870	26290	100	205	215	53	78	82	24	100	97	0	2431	2300	626	131	135	28	100	100	0	0.055	0.063	0.059	0.063	1.745	0.053	0.610	80	413	2427	2306	-4.179	127	2300	137	2169	0
3	5	15	"PFN0316"	"N134_30"	11050	26280	110	559	553	148	78	81	21	100	100	0	355	355	96	131	136	32	97	92	0	2.147	2.121	2.109	2.354	1.853	2.157	0.738	80	500	705	699	1.103	481	224	475	224	0
3	6	15	"PFN0318"	"N134_34"	11240	26280	110	803	789	164	80	83	19	100	100	0	517	513	97	133	137	27	100	100	0	1.883	1.866	1.828	1.879	1.396	1.934	0.815	80	482	1107	1089	0.913	723	384	709	380	0
3	7	15	"PFN0320"	"N134_41"	11430	26280	110	143	147	38	84	87	22	86	70	0	407	418	98	137	139	22	100	98	0	0.219	0.224	0.198	0.204	2.386	0.162	0.317	80	528	329	344	-2.194	59	270	63	281	0
3	8	15	"PFN0324"	"N134_45"	11630	26280	110	5512	5167	1394	78	82	25	100	100	0	3021	2916	781	129	139	110	100	100	0	1.879	1.826	1.769	1.819	1.602	1.925	0.852	80	520	8326	7876	0.910	5434	2892	5089	2787	0
3	9	15	"PFN0326"	"N134_5"	11830	26280	110	642	631	134	83	85	24	100	100	0	538	535	117	132	139	86	97	95	0	1.377	1.360	1.305	1.393	1.401	1.308	0.817	80	414	965	951	0.461	559	406	548	403	0
3	10	15	"PFN0328"	"N134_57"	12020	26310	150	95	102	32	83	86	20	39	17	0	130	134	24	133	136	21	19	7	0	-4.000	19.000	1.000	0.958	3.651	4.152	0.012	156	571	9	20	Error	12	-3	19	1	-50
3	11	15	"PFN0346"	"N134_93"	12210	26310	150	109	115	37	83	87	22	53	30	0	140	144	26	132	135	24	30	10	0	3.250	2.667	1.182	1.314	3.975	3.657	0.028	156	585	34	44	1.700	26	8	32	12	-50
3	12	15	"PFN0348"	"N134_96"	12430	26310	150	93	102	36	81	85	22	39	20	0	137	143	33	132	135	21	28	12	0	2.400	1.909	1.000	0.900	3.543	1.334	0.036	156	610	17	32	1.263	12	5	21	11	-50
3	13	15	"PFN0350"	"N135_1"	12590	26290	100	146	148	34	77	82	20	95	86	0	199	200	42	134	139	32	78	50	0	1.062	1.076	0.962	1.103	2.574	1.059	0.338	80	374	134	137	0.086	69	65	71	66	0
3	14	15	"PFN0353"	"N135_14"	12780	26290	120	968	908	261	81	86	21	100	100	0	725	681	215	134	139	27	98	95	0	1.501	1.512	1.560	1.649	1.970	1.504	0.808	120	507	1478	1374	0.586	887	591	827	547	0
3	15	15	"PFN0355"	"N135_17"	12970	26280	110	1005	969	253	81	87	47	100	100	0	514	476	150	133	152	182	85	52	0	2.425	2.589	2.514	2.996	2.330	2.674	0.757	80	495	1305	1231	1.278	924	381	888	343	0
3	16	15	"PFN0357"	"N135_2"	13160	26290	120	240	243	57	79	82	19	100	99	0	267	263	73	131	133	19	89	86	0	1.184	1.242	1.189	1.390	2.270	1.121	0.605	120	517	297	296	0.243	161	136	164	132	0
3	17	15	"PFN0375"	"N136_7"	13340	26290	120	2138	1862	722	78	81	18	100	100	0	1207	1096	434	128	131	20	95	94	0	1.909	1.843	1.866	1.832	2.052	1.907	0.799	120	459	3139	2752	0.933	2060	1079	1784	968	0
3	18	15	"PFN0377"	"N137_11"	13540	26290	120	2402	2016	872	77	79	17	100	100	0	1441	1277	533	126	128	18	95	94	0	1.768	1.685	1.715	1.692	2.463	1.748	0.826	120	547	3640	3090	0.822	2325	1315	1939	1151	0
3	19	15	"PFN0379"	"N137_15"	13730	26290	110	282	285	54	76	79	21	100	100	0	194	204	52	125	128	18	93	80	0	2.986	2.646	2.660	2.960	1.958	2.688	0.451	80	472	275	288	1.578	206	69	209	79	0
3	20	15	"PFN0383"	"N137_20"	13900	26290	110	177	185	40	84	87	23	98	95	0	223	226	47	131	133	20	95	90	0	1.011	1.063	1.008	1.055	2.135	1.029	0.401	80	503	185	196	0.016	93	92	101	95	0
3	21	15	"PFN0385"	"N137_22"	14100	26290	110	5457	4943	1435	87	106	165	100	100	0	2518	2375	738	134	161	236	98	95	0	2.253	2.167	2.176	2.229	1.650	2.176	0.854	80	535	7754	7097	1.172	5370	2384	4856	2241	0
3	22	15	"PFN0387"	"N137_25"	14300	26290	120	119	130	40	83	98	149	2	0	0	196	196	41	130	152	213	0	0	0	0.545	0.712	0.621	0.536	3.298	0.709	0.184	120	669	102	113	-0.874	36	66	47	66	0
3	1	16	"PFN0405"	"N137_9"	10310	26470	110	453	446	95	75	78	20	100	100	0	351	355	78	132	136	19	100	100	0	1.726	1.664	1.722	1.715	1.423	1.702	0.743	80	530	597	594	0.787	378	219	371	223	0
3	2	16	"PFN0407"	"N138_101"	10530	26480	150	108	111	35	80	84	25	50	24	0	139	146	34	135	144	86	3	0	0	7.000	2.818	1.133	1.183	3.885	1.587	0.043	156	605	32	42	2.807	28	4	31	11	-50
3	3	16	"PFN0410"	"N138_105"	10680	26470	110	2282	2142	552	83	87	28	100	100	0	2239	2150	587	136	148	112	100	98	0	1.046	1.022	1.013	1.044	1.401	0.986	0.854	80	344	4302	4073	0.064	2199	2103	2059	2014	0
3	4	16	"PFN0413"	"N138_15"	10880	26470	120	187	189	47	81	85	27	98	86	0	216	216	48	133	144	92	36	1	0	1.277	1.301	1.308	1.369	2.399	1.204	0.380	120	548	189	191	0.353	106	83	108	83	0
3	5	16	"PFN0416"	"N138_21"	11070	26480	120	102	112	39	78	81	20	55	34	0	227	237	56	131	135	24	95	92	0	0.250	0.321	0.342	0.291	3.349	0.286	0.193	120	549	120	140	-2.000	24	96	34	106	0
3	6	16	"PFN0418"	"N138_26"	11260	26480	120	590	558	158	80	83	20	100	98	0	499	481	136	133	136	20	99	96	0	1.393	1.374	1.323	1.400	2.236	1.396	0.715	120	514	876	826	0.479	510	366	478	348	0
3	7	16	"PFN0821"	"N159_40"	11420	26470	110	223	231	49	83	88	24	100	100	0	1732	1683	391	135	144	77	100	100	0	0.088	0.096	0.099	0.095	1.616	0.074	0.601	80	474	1737	1696	-3.512	140	1597	148	1548	0
3	8	16	"PFN0823"	"N159_45"	11610	26460	90	121	132	51	89	94	30	55	26	0	152	152	31	132	138	36	30	3	0	1.600	2.150	1.500	1.133	4.964	0.728	0.016	52	402	52	63	0.678	32	20	43	20	0
3	9	16	"PFN0826"	"N159_51"	11810	26460	100	134	145	49	83	88	24	81	51	0	147	153	32	134	136	22	41	18	0	3.923	3.263	2.532	2.508	3.518	3.592	0.059	80	498	64	81	1.972	51	13	62	19	0
3	10	16	"PFN0828"	"N159_7"	12010	26480	120	579	577	212	79	82	20	98	97	0	506	507	163	133	136	20	96	95	0	1.340	1.332	1.355	1.358	2.113	1.377	0.747	120	479	873	872	0.423	500	373	498	374	0
3	11	16	"PFN0830"	"N161_2"	12200	26470	120	587	561	169	81	87	24	100	100	0	394	387	118	132	134	20	94	92	0	1.931	1.882	1.883	1.989	1.899	1.895	0.706	120	429	768	735	0.950	506	262	480	255	0
3	12	16	"PFN0833"	"N162_3"	12380	26470	130	209	213	48	84	88	24	99	96	0	327	326	72	132	134	20	100	97	0	0.641	0.665	0.663	0.666	1.968	0.565	0.528	120	464	320	323	-0.642	125	195	129	194	0
3	13	16	"PFN0859"	"N168_1"	12570	26480	120	133	135	37	78	81	20	82	65	0	366	360	93	131	134	26	99	97	0	0.234	0.249	0.240	0.234	2.430	0.185	0.326	120	540	290	286	-2.095	55	235	57	229	0
3	14	16	"PFN0861"	"N168_12"	12780	26480	110	373	369	108	79	82	19	98	98	0	1602	1494	475	132	135	27	100	100	0	0.200	0.213	0.212	0.212	1.851	0.189	0.756	80	492	1764	1652	-2.322	294	1470	290	1362	0
3	15	16	"PFN0863"	"N168_17"	12950	26480	110	260	269	61	77	80	19	100	100	0	370	361	76	131	133	21	100	97	0	0.766	0.835	0.809	0.857	1.754	0.726	0.667	80	535	422	422	-0.385	183	239	192	230	0
3	16	16	"PFN0866"	"N168_23"	13150	26480	110	190	190	44	79	83	20	98	93	0	234	238	51	130	133	22	97	90	0	1.067	1.028	1.097	1.060	2.076	0.891	0.435	80	505	215	219	0.094	111	104	111	108	0
3	17	16	"PFN0870"	"N168_29"	13350	26500	150	89	95	29	78	81	19	38	19	0	129	132	28	128	130	18	24	11	0	11.000	4.250	1.047	0.944	3.336	1.566	0.012	156	699	12	21	3.459	11	1	17	4	-50
3	18	16	"PFN0873"	"N168_32"	13530	26480	120	266	266	65	78	81	21	99	97	0	257	261	55	128	131	19	99	98	0	1.457	1.414	1.396	1.452	1.862	1.459	0.643	120	513	317	321	0.543	188	129	188	133	0
3	19	16	"PFN0901"	"N175_10"	13720	26480	110	211	215	48	80	84	23	100	98	0	1635	1583	350	128	138	86	100	100	0	0.087	0.093	0.083	0.090	1.763	0.073	0.608	80	493	1638	1590	-3.524	131	1507	135	1455	0
3	20	16	"PFN0903"	"N175_12"	13920	26510	150	98	113	70	81	85	28	32	17	0	148	159	61	131	138	72	7	3	0	1.000	1.143	0.912	0.995	4.027	0.128	0.019	156	748	34	60	0.000	17	17	32	28	-50
3	21	16	"PFN0908"	"N175_3"	14110	26490	90	113	137	80	83	86	32	48	25	0	168	171	50	132	134	24	53	34	0	0.833	1.385	1.388	1.184	4.032	2.048	0.097	52	384	66	93	-0.263	30	36	54	39	0
3	22	16	"PFN0910"	"N175_8"	14290	26480	110	599	610	177	80	84	22	100	100	0	778	769	226	129	134	50	98	96	0	0.800	0.828	0.851	0.860	1.701	0.773	0.780	80	512	1168	1170	-0.322	519	649	530	640	0
3	1	17	"PFN0912"	"N176_2"	10320	26670	100	641	634	138	73	76	18	100	100	0	426	421	87	131	134	19	100	98	0	1.925	1.934	1.942	1.992	1.552	2.024	0.815	80	479	863	851	0.945	568	295	561	290	0
3	2	17	"PFN0914"	"N176_4"	10510	26670	120	226	220	68	76	79	19	95	90	0	336	341	84	133	136	19	98	95	0	0.739	0.692	0.694	0.638	2.068	0.653	0.619	120	495	353	352	-0.437	150	203	144	208	0
3	3	17	"PFN0936"	"N181_8"	10690	26670	120	548	536	170	79	84	31	98	95	0	495	477	125	136	145	91	94	86	0	1.306	1.340	1.336	1.276	2.252	1.382	0.783	120	531	828	798	0.386	469	359	457	341	0
3	4	17	"PFN0938"	"N182_2"	10890	26670	120	266	266	74	79	82	27	97	94	0	255	254	55	133	136	19	95	93	0	1.533	1.545	1.490	1.498	1.895	1.610	0.682	120	501	309	308	0.616	187	122	187	121	0
3	5	17	"PFN0940"	"N182_5"	11070	26690	150	102	107	32	78	81	19	53	33	0	137	142	28	132	134	18	30	14	0	4.800	2.900	1.250	1.307	3.849	2.011	0.033	156	584	29	39	2.263	24	5	29	10	-50
3	6	17	"PFN0947"	"N185_15"	11260	26670	120	579	557	178	80	82	19	100	100	0	399	389	113	132	134	19	95	92	0	1.869	1.856	1.854	1.899	2.095	1.951	0.723	120	476	766	734	0.902	499	267	477	257	0
3	7	17	"PFN0951"	"N185_4"	11450	26670	120	227	227	64	79	82	19	98	97	0	461	446	143	133	140	72	91	86	0	0.451	0.473	0.457	0.503	2.121	0.400	0.638	120	530	476	461	-1.148	148	328	148	313	0
3	8	17	"PFN0953"	"N185_6"	11640	26670	120	307	304	68	79	84	23	99	99	0	274	272	62	132	135	21	95	91	0	1.606	1.607	1.591	1.724	1.861	1.572	0.687	120	603	370	365	0.683	228	142	225	140	0
3	9	17	"PFF1635"	"F64095_4"	11830	26670	80	225	273	161	74	77	18	84	80	0	204	230	102	130	131	16	76	69	0	2.041	1.990	1.839	1.628	4.661	2.086	0.468	52	315	225	299	1.029	151	74	199	100	0
3	10	17	"PFF1651"	"F64732_1"	12020	26670	120	1704	1529	614	75	78	18	100	99	0	1731	1607	563	131	134	18	96	95	0	1.018	0.985	1.018	0.918	2.665	1.002	0.847	120	562	3229	2930	0.026	1629	1600	1454	1476	0
3	11	17	"PFF1691"	"F66430_1"	12200	26670	100	165	165	46	78	82	21	91	83	0	226	226	47	131	133	18	93	91	0	0.916	0.916	0.958	0.923	2.768	0.905	0.365	80	427	182	182	-0.127	87	95	87	95	0
3	12	17	"PFF1706"	"F67045_1"	12400	26690	150	84	91	29	80	84	22	23	11	0	121	127	31	132	134	18	14	7	0	-0.364	-2.200	0.625	0.746	3.736	1.440	0.028	156	683	-7	6	Error	4	-11	11	-5	-50
3	13	17	"PFF1770"	"F69174_1"	12590	26670	110	991	930	236	76	78	18	100	100	0	847	791	197	130	131	17	100	100	0	1.276	1.292	1.269	1.315	1.603	1.288	0.803	80	465	1632	1515	0.352	915	717	854	661	0
3	14	17	"PFF1856"	"F72113_1"	12770	26670	110	6503	6020	1807	76	79	25	100	100	0	4586	4465	1127	130	133	49	100	100	0	1.442	1.371	1.378	1.324	1.499	1.379	0.827	80	538	10883	10279	0.528	6427	4456	5944	4335	0
3	15	17	"PFC0253"	"C664"	12980	26670	90	179	357	310	78	85	37	92	69	0	204	261	140	131	138	41	78	44	0	1.384	2.146	1.923	1.877	2.726	2.474	0.377	52	396	174	409	0.468	101	73	279	130	0
3	16	17	"PFC0263"	"C68"	13160	26670	110	280	291	64	80	89	46	100	98	0	192	192	42	130	141	57	55	13	0	3.226	3.403	3.615	3.774	2.210	3.060	0.116	80	534	262	273	1.690	200	62	211	62	0
3	17	17	"PFC0294"	"C735"	13360	26670	100	129	134	35	78	81	20	88	60	0	154	159	34	129	131	18	57	35	0	2.040	1.867	1.586	1.847	3.047	1.919	0.108	80	412	76	86	1.029	51	25	56	30	0
3	18	17	"PFC0298"	"C739"	13570	26670	110	125	134	48	81	84	22	71	48	0	173	177	39	129	132	21	72	52	0	1.000	1.104	0.995	1.021	2.973	1.756	0.129	80	475	88	101	0.000	44	44	53	48	0
3	19	17	"PFC0301"	"C741"	13750	26680	120	194	194	45	80	83	21	99	95	0	311	307	84	129	138	88	85	54	0	0.626	0.640	0.626	0.627	2.261	0.527	0.527	120	479	296	292	-0.675	114	182	114	178	0
3	20	17	"PFL0015"	"L1_3"	13930	26690	150	105	110	32	81	88	39	28	8	0	148	152	33	131	135	32	29	12	0	1.412	1.381	0.882	0.968	3.985	1.093	0.055	156	623	41	50	0.497	24	17	29	21	-50
3	21	17	"PFM0073"	"M15459_3"	14130	26690	90	140	149	67	80	83	21	78	57	0	163	159	32	129	131	19	63	42	0	1.765	2.300	1.617	1.462	4.461	3.587	0.058	52	351	94	99	0.819	60	34	69	30	0
3	22	17	"PFM0096"	"M16857_1"	14300	26660	120	1631	1470	534	79	85	73	100	98	0	1286	1154	415	129	138	96	94	92	0	1.341	1.357	1.332	1.353	2.130	1.373	0.805	120	635	2709	2416	0.424	1552	1157	1391	1025	0
3	1	18	"PFM0259"	"M26257_1"	10300	26840	90	282	279	59	73	79	59	100	96	0	804	766	162	130	135	27	100	100	0	0.310	0.324	0.313	0.324	1.593	0.268	0.414	52	381	883	842	-1.689	209	674	206	636	0
3	2	18	"PFM0321"	"M31208_3"	10490	26850	100	209	216	56	74	77	18	96	96	0	354	354	77	130	134	26	97	97	0	0.603	0.634	0.620	0.607	1.935	0.583	0.643	80	451	359	366	-0.731	135	224	142	224	0
3	3	18	"PFM0389"	"M3590_2"	10690	26880	150	78	86	28	75	78	25	19	7	0	128	129	20	132	134	19	12	3	0	-0.750	-3.667	1.143	0.991	4.379	6.083	0.003	156	706	-1	8	Error	3	-4	11	-3	-50
3	4	18	"PFM0523"	"M42640_1"	10890	26850	100	139	144	40	75	78	18	91	77	0	457	447	113	132	133	17	98	98	0	0.197	0.219	0.206	0.196	2.558	0.155	0.351	80	394	389	384	-2.344	64	325	69	315	0
3	5	18	"PFD0044"	"D13561_3"	11070	26880	150	89	101	38	76	79	20	42	22	0	130	132	23	132	134	17	19	8	0	-6.500	100000.000	1.308	1.541	5.032	10.995	0.005	156	623	11	25	Error	13	-2	25	0	-50
3	6	18	"PFD0057"	"D15909_4"	11270	26840	110	194	198	35	80	83	23	100	100	0	384	362	96	133	135	20	95	95	0	0.454	0.515	0.471	0.557	2.161	0.383	0.517	80	453	365	347	-1.139	114	251	118	229	0
3	7	18	"PFD0156"	"D17715_93"	11440	26840	110	362	363	57	80	82	19	100	100	0	351	358	62	133	136	22	100	100	0	1.294	1.258	1.272	1.280	1.426	1.219	0.774	80	484	500	508	0.371	282	218	283	225	0
3	8	18	"PFD0171"	"D21102_1"	11630	26840	90	1948	1860	419	81	83	19	100	100	0	1015	964	303	133	135	21	100	100	0	2.117	2.141	2.003	2.379	2.068	2.109	0.795	52	373	2749	2610	1.082	1867	882	1779	831	0
3	9	18	"PFD0194"	"D23657_11"	11820	26840	110	137	146	44	77	80	18	95	78	0	153	161	39	133	135	19	51	25	0	3.000	2.464	2.190	2.457	3.634	2.390	0.120	80	561	80	97	1.585	60	20	69	28	0
3	10	18	"PFD0273"	"D33539_50"	12040	26860	100	125	135	46	77	81	21	75	53	0	156	153	30	130	134	19	55	21	0	1.846	2.522	1.850	1.957	2.939	2.718	0.119	80	399	74	81	0.885	48	26	58	23	0
3	11	18	"IAX099I"	"Y_IAX099I"	12210	26880	150	94	99	33	82	86	21	33	18	0	130	133	30	132	135	19	23	8	0	-6.000	17.000	0.929	0.965	3.724	2.388	0.022	156	555	10	18	Error	12	-2	17	1	-50
3	12	18	"ICX188I"	"Y_ICX188I"	12400	26880	150	94	102	32	84	88	24	35	12	0	123	127	28	132	135	20	19	7	0	-1.111	-3.600	0.714	0.853	3.617	2.385	0.015	156	492	1	13	Error	10	-9	18	-5	-50
3	13	18	"IEX355I"	"Y_IEX355I"	12590	26880	150	95	101	34	82	87	25	28	12	0	122	126	24	130	132	23	9	2	0	-1.625	-4.750	0.960	1.174	3.648	4.053	0.035	156	555	5	15	Error	13	-8	19	-4	-50
3	14	18	"IGX361I"	"Y_IGX361I"	12780	26880	150	90	96	29	79	83	26	27	8	0	123	129	30	130	133	47	7	0	0	-1.571	-17.000	0.667	0.707	3.184	2.498	0.004	156	582	4	16	Error	11	-7	17	-1	-50
3	15	18	"IIX063I"	"Y_IIX063I"	12970	26880	150	89	97	42	82	91	41	18	7	0	117	124	33	132	143	62	2	0	0	-0.467	-1.875	1.000	0.837	3.275	1.198	0.221	156	611	-8	7	Error	7	-15	15	-8	-50
3	16	18	"IKX121I"	"Y_IKX121I"	13170	26880	150	86	95	31	83	92	46	12	2	0	122	123	24	132	143	56	1	0	0	-0.300	-1.333	0.642	0.676	3.642	0.078	0.007	156	639	-7	3	Error	3	-10	12	-9	-50
3	17	18	"Z_1_50"	"Z_1_50"	13350	26850	120	1737	1528	618	79	83	36	100	99	0	698	662	222	130	133	42	94	92	0	2.919	2.724	2.828	2.727	2.214	2.986	0.802	120	510	2226	1981	1.545	1658	568	1449	532	0
3	18	18	"Z_1_70"	"Z_1_70"	13540	26850	120	4661	4087	1600	82	84	21	100	100	0	1372	1224	479	130	132	19	94	93	0	3.687	3.661	3.674	3.717	2.185	3.875	0.827	120	551	5821	5099	1.882	4579	1242	4005	1094	0
3	19	18	"Z_1_90"	"Z_1_90"	13730	26850	110	12896	12105	3061	83	91	61	100	100	0	3297	3008	976	131	145	138	100	98	0	4.047	4.179	3.926	4.452	1.829	4.300	0.827	80	450	15979	14899	2.017	12813	3166	12022	2877	0
3	20	18	"Z_2_10"	"Z_2_10"	13930	26880	150	94	102	32	87	94	55	12	1	0	126	130	26	132	145	114	0	0	0	-1.167	-7.500	0.885	0.997	5.191	0.488	0.472	156	683	1	13	Error	7	-6	15	-2	-50
3	21	18	"Z_2_30"	"Z_2_30"	14140	26850	80	93	101	31	88	93	27	28	11	0	175	175	40	135	139	23	71	44	0	0.125	0.325	0.569	0.455	3.415	0.457	0.005	52	295	45	53	-3.000	5	40	13	40	0
3	22	18	"Z_2_50"	"Z_2_50"	14290	26860	110	2422	2237	549	82	91	81	100	100	0	16341	14955	3824	134	169	340	100	100	0	0.144	0.145	0.147	0.146	1.489	0.133	0.826	80	505	18547	16976	-2.792	2340	16207	2155	14821	0
3	1	19	"Z_3_90"	"Z_3_90"	10330	27030	110	19690	17431	6476	77	84	53	100	100	0	10953	9446	4242	134	153	214	98	97	0	1.813	1.864	1.798	2.111	2.371	1.875	0.819	80	511	30432	26666	0.858	19613	10819	17354	9312	0
3	2	19	"Z_4_10"	"Z_4_10"	10500	27070	150	91	100	32	76	82	37	26	7	0	135	139	26	132	147	202	0	0	0	5.000	3.429	1.292	1.342	4.320	0.080	0.278	156	562	18	31	2.322	15	3	24	7	-50
3	3	19	"Z_4_30"	"Z_4_30"	10690	27070	150	81	89	29	75	78	18	30	14	0	130	132	26	131	134	21	16	5	0	-6.000	14.000	0.917	0.800	4.534	0.554	0.002	156	569	5	15	Error	6	-1	14	1	-50
3	4	19	"Z_4_50"	"Z_4_50"	10900	27040	110	290	293	63	75	78	18	100	100	0	2778	2618	817	131	133	24	100	100	0	0.081	0.088	0.087	0.093	1.715	0.079	0.805	80	512	2862	2705	-3.622	215	2647	218	2487	0
3	5	19	"Z_4_70"	"Z_4_70"	11080	27040	100	442	438	105	74	76	16	100	100	0	4877	4569	1075	131	134	21	100	100	0	0.078	0.082	0.079	0.082	1.383	0.078	0.839	80	405	5114	4802	-3.689	368	4746	364	4438	0
3	6	19	"Z_4_90"	"Z_4_90"	11280	27040	110	885	837	195	76	79	25	100	100	0	10367	9643	2189	133	136	19	100	100	0	0.079	0.080	0.077	0.080	1.325	0.076	0.887	80	488	11043	10271	-3.661	809	10234	761	9510	0
3	7	19	"Z_6_30"	"Z_6_30"	11450	27070	150	96	101	38	80	84	24	30	14	0	132	134	27	134	138	23	15	4	0	-8.000	100000.000	1.400	1.322	3.956	6.474	0.005	156	664	14	21	Error	16	-2	21	0	-50
3	8	19	"Z_6_50"	"Z_6_50"	11640	27070	150	99	106	41	83	88	22	39	17	0	132	136	26	136	138	23	18	6	0	-4.000	100000.000	1.053	1.165	4.347	12.197	0.003	156	680	12	23	Error	16	-4	23	0	-50
3	9	19	"Z_6_70"	"Z_6_70"	11840	27050	130	147	150	37	82	86	23	90	67	0	187	183	34	133	137	33	63	30	0	1.204	1.360	1.305	1.251	2.443	1.496	0.265	120	615	119	118	0.267	65	54	68	50	0
3	10	19	"Z_6_90"	"Z_6_90"	12030	27040	120	167	173	39	80	84	21	99	95	0	238	242	60	132	136	34	92	81	0	0.821	0.845	0.833	0.856	1.812	0.492	0.397	120	483	193	203	-0.285	87	106	93	110	0
3	11	19	"Z_7_10"	"Z_7_10"	12220	27070	150	100	108	37	83	86	20	42	21	0	130	133	27	134	137	28	12	2	0	-4.250	-25.000	1.088	1.291	3.712	12.486	0.003	156	489	13	24	Error	17	-4	25	-1	-50
3	12	19	"Z_7_30"	"Z_7_30"	12410	27070	150	108	111	33	84	91	41	33	5	0	133	138	31	131	138	53	7	1	0	12.000	3.857	1.152	1.119	4.157	2.928	0.015	156	514	26	34	3.585	24	2	27	7	-50
3	13	19	"PFI17646"	"oPFI17646"	12590	27030	110	480	476	111	82	87	26	100	100	0	309	305	68	128	131	25	98	98	0	2.199	2.226	2.315	2.371	1.819	2.249	0.700	80	401	579	571	1.137	398	181	394	177	0
3	14	19	"PFN0256"	"oPFN0256"	12790	27040	120	812	757	249	83	91	38	100	98	0	438	422	126	130	139	42	92	90	0	2.367	2.308	2.275	2.329	2.080	2.467	0.756	120	464	1037	966	1.243	729	308	674	292	0
3	15	19	"PFG0021"	"oPFG0021"	12980	27070	150	106	120	49	84	90	32	37	16	0	129	141	45	133	139	35	17	7	0	-5.500	4.500	1.203	0.883	3.994	0.931	0.261	156	465	18	44	Error	22	-4	36	8	-50
3	16	19	"PFF72433"	"oPFF72433"	13170	27070	150	106	114	38	82	88	27	48	21	0	135	140	27	132	138	30	21	2	0	8.000	4.000	1.335	1.312	4.673	4.689	0.013	156	566	27	40	3.000	24	3	32	8	-50
3	17	19	"PFJ12787"	"oPFJ12787"	13370	27050	110	93	102	31	80	83	19	41	22	0	162	168	43	131	134	18	65	41	0	0.419	0.595	0.359	0.415	3.677	0.630	0.047	80	498	44	59	-1.254	13	31	22	37	0
3	18	19	"PFG0023"	"oPFG0023"	13540	27040	110	17451	17233	4740	84	92	78	100	100	0	7759	7568	2533	132	159	344	100	100	0	2.277	2.306	2.150	2.388	1.696	2.334	0.830	80	517	24994	24585	1.187	17367	7627	17149	7436	0
3	19	19	"PFJ12789"	"oPFJ12789"	13740	27040	110	294	298	57	84	94	84	100	82	0	211	210	40	132	157	302	0	0	0	2.658	2.744	2.713	3.122	1.945	2.492	0.510	80	570	289	292	1.410	210	79	214	78	0
3	20	19	"PFBL B0077"	"oPFBLOB0077"	13930	27040	110	665	662	134	82	86	27	100	100	0	352	353	78	131	135	28	97	97	0	2.638	2.613	2.564	2.802	1.801	2.725	0.755	80	477	804	802	1.399	583	221	580	222	0
3	21	19	"PFF72437"	"oPFF72437"	14120	27040	110	890	884	176	84	89	29	100	100	0	715	674	149	132	138	37	100	100	0	1.383	1.476	1.380	1.513	1.469	1.455	0.831	80	538	1389	1342	0.467	806	583	800	542	0
3	22	19	"PFL0043"	"oPFL0043"	14320	27050	120	195	196	51	80	84	23	97	92	0	168	173	31	132	150	270	0	0	0	3.194	2.829	2.644	2.937	2.447	3.220	0.279	120	690	151	157	1.676	115	36	116	41	0
3	1	20	"PFBL B0079"	"oPFBLOB0079"	10330	27230	120	181	183	50	75	81	49	89	58	0	192	197	39	132	148	200	0	0	0	1.767	1.662	1.636	1.700	2.141	1.749	0.437	120	588	166	173	0.821	106	60	108	65	0
3	2	20	"PFF72438"	"oPFF72438"	10510	27230	120	2721	2542	978	75	78	18	100	99	0	2262	2171	813	132	134	18	99	98	0	1.242	1.210	1.184	1.174	2.735	1.241	0.767	120	468	4776	4506	0.313	2646	2130	2467	2039	0
3	3	20	"PFH0006"	"oPFH0006"	10710	27230	120	1622	1521	477	76	79	18	100	100	0	883	852	255	132	134	21	97	95	0	2.059	2.007	2.038	1.952	2.151	2.159	0.755	120	459	2297	2165	1.042	1546	751	1445	720	0
3	4	20	"PFBL B0083"	"oPFBLOB0083"	10890	27260	150	91	100	34	76	79	19	45	30	0	131	134	22	130	133	24	15	3	0	15.000	6.000	1.333	1.317	3.990	3.821	0.003	156	603	16	28	3.907	15	1	24	4	-50
3	5	20	"PFBL B0084"	"oPFBLOB0084"	11080	27260	150	94	97	24	75	78	19	48	21	0	134	137	26	132	135	25	20	5	0	9.500	4.400	1.016	1.156	3.453	0.612	0.007	156	678	21	27	3.248	19	2	22	5	-50
3	6	20	"PFM60485"	"oPFM60485"	11260	27230	110	1014	1004	315	76	80	24	100	100	0	581	546	177	133	138	27	98	97	0	2.094	2.247	2.239	2.405	1.763	2.408	0.747	80	485	1386	1341	1.066	938	448	928	413	0
3	7	20	"PFN0258"	"oPFN0258"	11460	27260	150	97	102	31	82	85	25	37	12	0	131	135	29	134	138	26	17	5	0	-5.000	20.000	1.233	0.960	4.086	0.390	0.016	156	593	12	21	Error	15	-3	20	1	-50
3	8	20	"PFM60486"	"oPFM60486"	11660	27230	120	349	353	119	83	87	21	97	97	0	302	309	128	135	138	23	92	88	0	1.593	1.552	1.566	1.659	2.311	1.451	0.507	120	489	433	444	0.672	266	167	270	174	0
3	9	20	"PFK12896"	"oPFK12896"	11850	27240	110	152	153	40	82	85	21	88	75	0	282	279	78	133	136	22	93	92	0	0.470	0.486	0.489	0.447	2.358	0.351	0.402	80	464	219	217	-1.090	70	149	71	146	0
3	10	20	"PFN0259"	"oPFN0259"	12030	27240	120	344	316	127	80	83	19	88	86	0	773	696	293	132	135	34	92	90	0	0.412	0.418	0.427	0.385	2.518	0.368	0.686	120	536	905	800	-1.280	264	641	236	564	0
3	11	20	"PFL0046"	"oPFL0046"	12210	27230	110	331	314	89	81	84	19	97	97	0	474	466	165	132	135	29	96	93	0	0.731	0.698	0.710	0.731	2.086	0.606	0.660	80	428	592	567	-0.452	250	342	233	334	0
3	12	20	"PFD66984"	"oPFD66984"	12400	27230	110	751	719	253	82	88	43	97	96	0	545	518	193	132	142	61	93	88	0	1.620	1.650	1.624	1.732	2.462	1.635	0.724	80	436	1082	1023	0.696	669	413	637	386	0
3	13	20	"PFD66985"	"oPFD66985"	12600	27260	150	82	88	27	84	96	49	7	0	0	124	130	36	132	148	62	5	0	0	0.250	-2.000	0.600	0.547	3.675	0.708	0.416	156	804	-10	2	-2.000	-2	-8	4	-2	-50
3	14	20	"PFL0047"	"oPFL0047"	12880	27240	120	379	382	180	85	113	82	85	77	0	385	361	167	137	162	75	75	70	0	1.185	1.326	1.090	1.031	3.082	0.706	0.379	120	603	542	521	0.245	294	248	297	224	0
3	15	20	"PFF72478"	"oPFF72478"	12880	27240	120	379	382	180	82	96	47	87	84	0	385	361	167	135	151	57	80	73	0	1.188	1.327	1.100	1.086	2.805	0.706	0.379	120	538	547	526	0.249	297	250	300	226	0
3	16	20	"PFL0097"	"oPFL0097"	13080	27250	120	376	352	122	79	83	20	97	94	0	338	333	105	131	135	25	92	90	0	1.435	1.351	1.239	1.237	2.047	1.367	0.661	120	456	504	475	0.521	297	207	273	202	0
3	17	20	"PFBL B0142"	"oPFBLOB0142"	13270	27250	110	157	157	44	79	81	19	87	81	0	391	382	112	131	134	21	91	91	0	0.300	0.311	0.275	0.240	2.221	0.238	0.446	80	486	338	329	-1.737	78	260	78	251	0
3	18	20	"PFI17693"	"oPFI17693"	13460	27250	120	3286	2968	1282	80	83	21	100	100	0	1709	1530	675	130	133	20	96	95	0	2.030	2.063	2.086	2.027	2.374	2.207	0.746	120	546	4785	4288	1.022	3206	1579	2888	1400	0
3	19	20	"PFI17695"	"oPFI17695"	13640	27250	110	473	463	139	80	85	23	100	97	0	5984	5664	1950	130	146	193	100	100	0	0.067	0.069	0.065	0.069	1.673	0.057	0.757	80	525	6247	5917	-3.897	393	5854	383	5534	0
3	20	20	"PFH0024"	"oPFH0024"	13840	27250	110	437	428	132	82	85	27	100	98	0	296	297	96	131	141	151	60	7	0	2.152	2.084	1.932	2.287	2.355	2.078	0.651	80	574	520	512	1.105	355	165	346	166	0
3	21	20	"PFBL B0147"	"oPFBLOB0147"	14070	27250	150	102	109	34	83	89	34	33	10	0	140	144	31	131	137	37	20	1	0	2.111	2.000	1.274	1.282	4.364	1.188	0.059	156	742	28	39	1.078	19	9	26	13	-50
3	22	20	"PFF72481"	"oPFF72481"	14240	27250	110	146	148	35	78	83	21	90	76	0	348	320	105	128	132	23	88	86	0	0.309	0.365	0.321	0.321	2.335	0.242	0.341	80	422	288	262	-1.694	68	220	70	192	0
3	1	21	"PFJ12809"	"oPFJ12809"	10320	27450	150	78	117	185	75	78	22	23	9	0	135	164	156	134	139	58	8	5	0	3.000	1.400	0.833	0.907	4.697	0.092	0.028	156	769	4	72	1.585	3	1	42	30	-50
3	2	21	"PFH0027"	"oPFH0027"	10430	27440	110	996	935	329	73	76	19	100	100	0	999	946	363	133	138	55	95	93	0	1.066	1.060	1.005	1.136	1.754	1.003	0.859	80	359	1789	1675	0.092	923	866	862	813	0
3	3	21	"PFF72482"	"oPFF72482"	10630	27440	100	1543	1415	498	73	77	25	100	100	0	849	781	276	130	139	69	93	90	0	2.045	2.061	1.977	2.278	2.135	2.149	0.765	80	457	2189	1993	1.032	1470	719	1342	651	0
3	4	21	"PFG0045"	"oPFG0045"	10820	27440	120	206	207	49	73	77	24	98	94	0	271	261	70	131	136	54	82	70	0	0.950	1.031	1.018	1.090	2.380	0.883	0.538	120	506	273	264	-0.074	133	140	134	130	0
3	5	21	"PFF72484"	"oPFF72484"	11000	27430	110	99	111	39	74	76	18	63	41	0	252	246	61	131	136	32	87	78	0	0.207	0.322	0.239	0.308	4.854	0.132	0.068	80	416	146	152	-2.275	25	121	37	115	0
3	6	21	"PFI17704"	"oPFI17704"	11200	27440	120	190	189	50	76	78	19	96	94	0	938	878	287	132	136	31	99	98	0	0.141	0.151	0.149	0.156	2.193	0.127	0.624	120	517	920	859	-2.822	114	806	113	746	0
3	7	21	"PFH0030"	"oPFH0030"	11390	27440	120	505	475	148	76	79	18	99	98	0	295	291	74	133	135	24	91	88	0	2.648	2.525	2.434	2.542	2.429	2.719	0.648	120	484	591	557	1.405	429	162	399	158	0
3	8	21	"PFM60518"	"oPFM60518"	11590	27440	120	428	413	113	77	81	21	98	98	0	478	460	135	133	134	19	96	95	0	1.017	1.028	1.048	1.027	2.092	0.981	0.744	120	511	696	663	0.025	351	345	336	327	0
3	9	21	"PFL0104"	"oPFL0104"	11790	27440	120	272	269	63	77	80	20	99	98	0	301	299	80	132	134	19	95	92	0	1.154	1.150	1.048	1.188	2.158	1.058	0.641	120	524	364	359	0.206	195	169	192	167	0
3	10	21	"PFI17705"	"oPFI17705"	11970	27440	120	1046	959	338	79	81	19	100	99	0	818	761	275	132	135	20	97	95	0	1.410	1.399	1.372	1.516	2.799	1.408	0.770	120	503	1653	1509	0.495	967	686	880	629	0
3	11	21	"PFBL B0155"	"oPFBLOB0155"	12170	27440	120	204	208	47	79	83	21	99	99	0	213	211	47	129	132	21	90	77	0	1.488	1.573	1.667	1.807	2.655	1.616	0.395	120	598	209	211	0.573	125	84	129	82	0
3	12	21	"PFBL B0157"	"oPFBLOB0157"	12410	27450	150	87	94	29	82	88	41	16	2	0	128	130	23	132	139	56	1	0	0	-1.250	-6.000	0.826	0.938	3.765	3.076	0.008	156	696	1	10	Error	5	-4	12	-2	-50
3	13	21	"PFD67005"	"oPFD67005"	12600	27450	150	85	93	30	80	86	30	21	8	0	131	134	24	131	135	25	14	5	0	100000.000	4.333	0.931	0.883	3.974	2.688	0.012	156	540	5	16	16.610	5	0	13	3	-50
3	14	21	"PFD67007"	"oPFD67007"	12790	27450	150	89	92	24	78	88	37	13	2	0	124	127	24	131	141	44	6	0	0	-1.571	-3.500	0.733	0.598	3.766	0.031	0.000	156	541	4	10	Error	11	-7	14	-4	-50
3	15	21	"PFM60523"	"oPFM60523"	12930	27440	120	259	262	74	75	78	21	100	99	0	280	277	78	129	131	18	91	90	0	1.219	1.264	1.193	1.244	2.001	1.193	0.593	120	415	335	335	0.285	184	151	187	148	0
3	16	21	"PFL0108"	"oPFL0108"	13120	27440	120	251	255	63	79	82	20	100	99	0	247	245	59	129	132	24	90	85	0	1.458	1.517	1.434	1.674	2.321	1.489	0.561	120	546	290	292	0.544	172	118	176	116	0
3	17	21	"A10325_30a"	"A10325_30a"	13360	27450	150	78	83	23	78	83	25	17	4	0	122	124	22	129	132	25	7	1	0	0.000	-1.000	0.731	0.756	3.900	0.644	0.014	156	619	-7	0	Error	0	-7	5	-5	-50
3	18	21	"A10325_30c"	"A10325_30c"	13550	27450	150	84	87	24	78	84	27	19	5	0	121	122	22	129	144	197	0	0	0	-0.750	-1.286	0.679	0.742	3.179	0.236	0.001	156	506	-2	2	Error	6	-8	9	-7	-50
3	19	21	"A10325_30e"	"A10325_30e"	13740	27450	150	86	90	24	80	86	30	19	3	0	120	123	23	131	146	191	0	0	0	-0.545	-1.250	0.700	0.808	4.304	2.359	0.013	156	542	-5	2	Error	6	-11	10	-8	-50
3	20	21	"A10325_30g"	"A10325_30g"	13930	27450	150	89	96	30	79	85	36	17	5	0	126	129	21	131	134	26	9	1	0	-2.000	-8.500	1.101	0.934	4.120	13.353	0.001	156	550	5	15	Error	10	-5	17	-2	-50
3	21	21	"A10325_30i"	"A10325_30i"	14090	27440	110	136	134	35	84	96	49	53	6	0	197	200	41	131	135	31	85	55	0	0.788	0.725	0.683	0.606	2.945	1.313	0.139	80	415	118	119	-0.344	52	66	50	69	0
3	22	21	"E598_1a"	"E598_1a"	14310	27390	150	92	99	32	77	84	29	30	12	0	124	131	28	127	131	23	22	9	0	-5.000	5.500	1.143	0.969	3.120	2.151	0.101	156	960	12	26	Error	15	-3	22	4	-50
3	1	22	"F48446_9e"	"F48446_9e"	10320	27620	150	86	94	30	72	76	21	38	19	0	130	131	21	129	133	45	3	0	0	14.000	11.000	1.462	1.468	4.278	0.383	0.012	156	808	15	24	3.807	14	1	22	2	-50
3	2	22	"F48446_9g"	"F48446_9g"	10480	27620	150	118	118	37	69	72	18	73	63	0	143	147	33	130	135	47	12	2	0	3.769	2.882	1.950	2.031	3.577	0.221	0.044	156	652	62	66	1.914	49	13	49	17	-50
3	3	22	"F48446_9i"	"F48446_9i"	10650	27620	120	364	366	123	71	74	21	100	98	0	345	343	102	131	135	54	91	85	0	1.369	1.392	1.437	1.464	2.372	1.365	0.601	120	581	507	507	0.453	293	214	295	212	0
3	4	22	"I12861_2a"	"I12861_2a"	10890	27640	150	77	79	21	70	73	17	27	8	0	123	121	25	130	132	27	4	2	0	-1.000	-1.000	0.625	0.883	4.507	0.039	0.002	156	876	0	0	Error	7	-7	9	-9	-50
3	5	22	"I12861_2c"	"I12861_2c"	11080	27640	150	78	83	22	72	75	18	29	12	0	119	119	27	130	134	31	5	0	0	-0.545	-1.000	0.463	0.572	4.022	0.114	0.010	156	786	-5	0	Error	6	-11	11	-11	-50
3	6	22	"I12861_2e"	"I12861_2e"	11270	27640	150	77	86	33	72	76	19	30	14	0	122	131	80	131	134	28	16	7	0	-0.556	100000.000	0.442	0.518	4.381	0.070	0.012	156	743	-4	14	Error	5	-9	14	0	-50
3	7	22	"J512_2i"	"J512_2i"	11460	27640	150	80	85	26	73	77	18	28	14	0	119	120	32	133	134	22	9	3	0	-0.500	-0.923	0.570	0.574	3.602	0.074	0.002	156	752	-7	-1	Error	7	-14	12	-13	-50
3	8	22	"Ks592_1a"	"Ks592_1a"	11650	27640	150	87	94	32	74	77	19	40	25	0	136	137	31	133	134	19	23	9	0	4.333	5.000	0.940	1.094	4.529	0.448	0.004	156	755	16	24	2.115	13	3	20	4	-50
3	9	22	"Ks592_1c"	"Ks592_1c"	11840	27640	150	83	90	35	73	76	18	37	17	0	127	127	28	131	133	19	18	5	0	-2.500	-4.250	0.701	1.024	5.331	2.624	0.001	156	742	6	13	Error	10	-4	17	-4	-50
3	10	22	"Ks592_1e"	"Ks592_1e"	12030	27640	150	79	88	34	75	78	19	30	15	0	121	124	32	131	133	20	19	5	0	-0.400	-1.857	0.594	0.571	3.448	0.404	0.000	156	755	-6	6	Error	4	-10	13	-7	-50
3	11	22	"Ks592_1g"	"Ks592_1g"	12220	27640	150	87	92	42	76	79	21	30	16	0	123	129	54	131	135	38	12	5	0	-1.375	-8.000	0.707	0.734	4.191	0.249	0.106	156	753	3	14	Error	11	-8	16	-2	-50
3	12	22	"Ks592_1i"	"Ks592_1i"	12370	27630	120	2043	1961	1254	75	81	30	98	95	0	2072	2018	1216	131	137	43	90	86	0	1.014	0.999	1.008	1.060	3.677	1.013	0.625	120	516	3909	3773	0.020	1968	1941	1886	1887	0
3	13	22	"EMPTY"	"EMPTY"	12600	27640	150	85	146	130	73	78	27	38	33	0	149	185	90	131	157	580	0	0	0	0.667	1.352	1.058	0.915	3.396	0.011	0.005	156	769	30	127	-0.585	12	18	73	54	-75
3	14	22	"EMPTY"	"EMPTY"	12790	27640	150	99	207	228	72	75	21	52	44	0	154	203	110	129	131	22	51	42	0	1.080	1.824	1.273	1.263	2.989	2.621	0.438	156	672	52	209	0.111	27	25	135	74	-75
3	15	22	"EMPTY"	"EMPTY"	12980	27640	150	88	148	137	73	76	20	44	37	0	148	176	69	128	131	21	47	37	0	0.750	1.563	1.500	1.267	3.544	2.347	0.349	156	719	35	123	-0.415	15	20	75	48	-75
3	16	22	"EMPTY"	"EMPTY"	13170	27640	150	84	142	151	75	79	25	37	26	0	142	166	73	130	134	31	33	20	0	0.750	1.861	1.164	1.049	4.009	2.724	0.325	156	770	21	103	-0.415	9	12	67	36	-75
3	17	22	"EMPTY"	"EMPTY"	13360	27640	150	85	160	178	73	78	25	42	36	0	141	180	98	130	135	32	40	29	0	1.091	1.740	1.032	1.203	3.651	2.648	0.269	156	717	23	137	0.126	12	11	87	50	-75
3	18	22	"EMPTY"	"EMPTY"	13550	27640	150	86	181	218	72	76	22	44	37	0	148	179	86	130	133	25	46	35	0	0.778	2.224	0.982	0.900	3.830	3.580	0.341	156	678	32	158	-0.363	14	18	109	49	-75
3	19	22	"EMPTY"	"EMPTY"	13740	27640	150	73	75	19	73	76	21	12	3	0	131	134	24	130	133	24	13	4	0	0.000	0.500	1.000	0.873	4.105	8.066	0.002	156	678	1	6	Error	0	1	2	4	-75
3	20	22	"EMPTY"	"EMPTY"	13930	27640	150	69	71	15	72	77	29	3	0	0	128	131	31	129	131	21	14	7	0	3.000	-0.500	0.600	0.756	4.021	0.020	0.000	156	690	-4	1	1.585	-3	-1	-1	2	-75
3	21	22	"EMPTY"	"EMPTY"	14120	27640	150	72	74	16	75	84	40	1	0	0	127	130	19	129	132	26	9	1	0	1.500	-1.000	0.871	0.985	3.426	0.130	0.004	156	790	-5	0	0.585	-3	-2	-1	1	-75
3	22	22	"EMPTY"	"EMPTY"	14310	27640	150	71	73	16	74	80	32	3	0	0	125	127	20	128	131	25	7	2	0	1.000	1.000	0.857	0.842	3.393	0.330	0.004	156	1032	-6	-2	0.000	-3	-3	-1	-1	-75
4	1	1	"PFA0039"	"A1411_1"	14740	23660	130	22149	21212	5800	91	100	52	100	100	0	13076	12542	3009	141	145	32	100	100	0	1.705	1.703	1.734	1.679	1.486	1.817	0.882	120	598	34993	33522	0.770	22058	12935	21121	12401	0
4	2	1	"PFA0101"	"A21885_1"	14920	23660	140	25241	23114	12404	87	94	33	100	100	0	9553	8628	4433	137	141	22	99	98	0	2.671	2.712	2.732	2.911	2.591	2.875	0.869	156	662	34570	31518	1.418	25154	9416	23027	8491	0
4	3	1	"PFA0019"	"A11546_1"	15100	23670	130	1365	1302	283	91	101	47	100	100	0	1020	1005	212	140	144	23	100	100	0	1.448	1.400	1.405	1.408	1.397	1.424	0.889	120	587	2154	2076	0.534	1274	880	1211	865	0
4	4	1	"PFA0144"	"A31870_1"	15300	23660	130	35359	33121	8044	91	106	53	100	100	0	13547	12225	4138	142	149	31	100	100	0	2.631	2.734	2.590	2.850	1.857	2.718	0.834	120	639	48673	45113	1.396	35268	13405	33030	12083	0
4	5	1	"PFA0009"	"A10325_29"	15490	23670	130	9515	9153	2720	92	104	50	100	100	0	16774	16626	4201	138	146	31	100	100	0	0.566	0.550	0.564	0.541	1.621	0.542	0.852	120	609	26059	25549	-0.820	9423	16636	9061	16488	0
4	6	1	"PFA0012"	"A10325_32"	15670	23670	130	4965	4756	1195	86	91	27	100	100	0	16551	16202	2993	134	138	23	100	100	0	0.297	0.291	0.306	0.279	1.482	0.284	0.842	120	586	21296	20738	-1.751	4879	16417	4670	16068	0
4	7	1	"PFA0030"	"A12797_1"	15860	23670	120	513	534	146	80	86	26	100	100	0	2087	2021	370	132	136	20	100	100	0	0.221	0.240	0.217	0.233	1.503	0.211	0.739	120	567	2388	2343	-2.175	433	1955	454	1889	0
4	8	1	"PFB0005"	"B11"	16060	23670	130	477	490	114	76	80	22	100	100	0	320	347	132	130	134	31	98	98	0	2.111	1.908	2.013	2.020	1.587	1.720	0.611	120	648	591	631	1.078	401	190	414	217	0
4	9	1	"PFB0219"	"B57"	16260	23670	150	257	291	120	77	81	23	100	100	0	255	259	54	133	137	29	98	92	0	1.475	1.698	1.569	1.680	1.731	1.973	0.479	156	766	302	340	0.561	180	122	214	126	0
4	10	1	"PFB0285"	"B92"	16450	23670	120	325	437	343	77	82	25	99	97	0	493	558	213	132	135	18	100	99	0	0.687	0.845	0.661	0.713	2.317	1.138	0.459	120	536	609	786	-0.542	248	361	360	426	0
4	11	1	"PFB0008"	"B114"	16640	23670	130	388	402	117	75	81	27	100	100	0	1508	1518	348	132	135	19	100	100	0	0.227	0.236	0.220	0.230	1.580	0.208	0.679	120	627	1689	1713	-2.136	313	1376	327	1386	0
4	12	1	"PFB0034"	"B165"	16840	23670	130	2485	2364	863	72	75	18	100	100	0	2784	2669	874	130	132	17	100	100	0	0.909	0.903	0.916	0.880	1.664	0.925	0.837	120	650	5067	4831	-0.137	2413	2654	2292	2539	0
4	13	1	"PFB0089"	"B319"	17030	23670	130	7029	6849	1464	71	75	21	100	100	0	3631	3604	718	129	131	20	100	100	0	1.987	1.951	1.972	1.933	1.327	2.012	0.883	120	600	10460	10253	0.990	6958	3502	6778	3475	0
4	14	1	"PFB0104"	"B351"	17210	23660	130	306	371	174	70	75	30	100	100	0	300	305	83	124	127	19	97	95	0	1.341	1.663	1.432	1.707	1.987	1.922	0.669	120	646	412	482	0.423	236	176	301	181	0
4	15	1	"PFB0113"	"B372"	17410	23670	130	1352	1354	251	73	78	31	100	100	0	1369	1376	237	123	126	23	100	100	0	1.026	1.022	1.032	1.012	1.373	1.013	0.865	120	632	2525	2534	0.038	1279	1246	1281	1253	0
4	16	1	"PFB0116"	"B380"	17600	23670	140	298	316	119	70	73	18	100	100	0	275	274	65	124	126	16	97	96	0	1.510	1.640	1.550	1.653	1.787	1.792	0.717	156	715	379	396	0.594	228	151	246	150	0
4	17	1	"PFB0118"	"B383"	17790	23670	130	3715	3564	767	69	73	24	100	100	0	2167	2131	404	125	127	20	100	100	0	1.786	1.742	1.775	1.710	1.502	1.842	0.867	120	654	5688	5501	0.836	3646	2042	3495	2006	0
4	18	1	"PFB0140"	"B432"	18000	23660	130	3403	3373	529	70	72	20	100	100	0	1539	1495	398	125	126	17	97	97	0	2.357	2.411	2.304	2.508	1.685	2.409	0.845	120	674	4747	4673	1.237	3333	1414	3303	1370	0
4	19	1	"PFC0315"	"C9"	18180	23670	130	366	392	132	68	71	19	99	99	0	327	331	59	123	125	30	100	100	0	1.461	1.558	1.494	1.478	1.644	1.771	0.687	120	581	502	532	0.547	298	204	324	208	0
4	20	1	"PFC0207"	"C56"	18360	23670	130	1184	1163	230	68	72	26	100	100	0	755	754	124	120	122	16	100	100	0	1.757	1.727	1.700	1.703	1.411	1.798	0.856	120	642	1751	1729	0.814	1116	635	1095	634	0
4	21	1	"PFC0316"	"C96"	18570	23660	130	542	554	118	69	74	25	100	100	0	490	489	122	122	123	16	100	100	0	1.285	1.322	1.260	1.403	1.649	1.234	0.756	120	673	841	852	0.362	473	368	485	367	0
4	22	1	"PFC0007"	"C114"	18750	23660	130	1040	1041	161	67	72	23	100	100	0	1040	990	291	123	124	19	100	100	0	1.061	1.123	1.077	1.240	1.786	1.019	0.814	120	736	1890	1841	0.086	973	917	974	867	0
4	1	2	"PFC0021"	"C134"	14770	23850	140	543	524	142	91	97	29	100	100	0	470	458	111	135	139	27	100	98	0	1.349	1.341	1.361	1.350	1.527	1.354	0.822	156	646	787	756	0.432	452	335	433	323	0
4	2	2	"PFC0034"	"C161"	14960	23850	130	2076	2032	417	93	100	41	100	100	0	1952	1927	406	135	138	21	100	100	0	1.091	1.082	1.086	1.083	1.271	1.111	0.869	120	487	3800	3731	0.126	1983	1817	1939	1792	0
4	3	2	"PFJ0545"	"J687_3"	15160	23850	130	521	540	125	90	98	42	100	100	0	553	556	163	137	142	22	99	98	0	1.036	1.074	1.014	1.159	1.682	1.106	0.573	120	496	847	869	0.051	431	416	450	419	0
4	4	2	"PFK0100"	"Km695_2"	15330	23850	130	328	360	118	94	102	37	100	100	0	278	297	76	139	146	30	99	96	0	1.683	1.684	1.749	1.727	1.634	1.725	0.655	120	535	373	424	0.751	234	139	266	158	0
4	5	2	"PFK0134"	"Km993_1"	15550	23850	130	1097	1085	230	92	97	31	100	100	0	601	600	110	136	140	23	100	100	0	2.161	2.140	2.160	2.124	1.438	2.370	0.807	120	486	1470	1457	1.112	1005	465	993	464	0
4	6	2	"PFK0052"	"Km3535_1"	15720	23860	120	304	326	93	91	95	28	100	100	0	509	513	89	136	139	21	100	100	0	0.571	0.623	0.618	0.599	1.545	0.611	0.667	120	424	586	612	-0.808	213	373	235	377	0
4	7	2	"PFK0059"	"Km3703_4"	15900	23850	130	339	364	112	82	87	25	100	100	0	476	471	97	133	136	22	100	100	0	0.749	0.834	0.770	0.830	1.636	0.790	0.715	120	524	600	620	-0.416	257	343	282	338	0
4	8	2	"PFK0303"	"Kn267_1"	16110	23860	130	297	331	135	82	86	24	100	99	0	487	489	105	136	141	34	100	100	0	0.613	0.705	0.617	0.650	1.786	0.709	0.593	120	519	566	602	-0.707	215	351	249	353	0
4	9	2	"PFK0297"	"Kn2497_2"	16290	23850	130	625	609	131	87	92	27	100	100	0	706	682	188	137	141	31	97	97	0	0.946	0.958	0.870	1.005	1.680	0.876	0.806	120	469	1107	1067	-0.081	538	569	522	545	0
4	10	2	"PFK0436"	"Kn5150_1"	16480	23850	130	20562	19858	5670	90	98	32	100	100	0	11709	10639	3930	138	144	45	100	100	0	1.769	1.882	1.778	2.038	2.051	1.862	0.794	120	510	32043	30269	0.823	20472	11571	19768	10501	0
4	11	2	"PFK0536"	"Kn8928_1"	16670	23850	130	894	906	187	87	92	28	100	100	0	763	748	220	137	143	40	99	96	0	1.289	1.340	1.314	1.460	1.765	1.226	0.794	120	533	1433	1430	0.366	807	626	819	611	0
4	12	2	"PFK0544"	"Kn9335_1"	16870	23860	120	279	304	106	80	84	23	100	100	0	524	528	75	131	134	21	100	100	0	0.506	0.564	0.518	0.523	1.596	0.559	0.606	120	473	592	621	-0.982	199	393	224	397	0
4	13	2	"PFK0875"	"Ks2_1"	17060	23860	140	214	234	91	76	80	21	99	96	0	368	363	95	127	129	18	97	96	0	0.573	0.669	0.630	0.669	2.040	0.665	0.596	156	490	379	394	-0.804	138	241	158	236	0
4	14	2	"PFK0879"	"Ks2_14"	17250	23860	120	1953	1910	424	74	78	19	100	100	0	4016	3997	711	125	128	18	100	100	0	0.483	0.474	0.486	0.465	1.352	0.463	0.861	120	435	5770	5708	-1.050	1879	3891	1836	3872	0
4	15	2	"PFK1056"	"Ks54_1"	17440	23860	130	634	654	142	77	81	19	100	100	0	1194	1206	251	125	128	18	100	100	0	0.521	0.534	0.524	0.534	1.428	0.531	0.735	120	466	1626	1658	-0.941	557	1069	577	1081	0
4	16	2	"PFK1101"	"Ks59_1"	17630	23860	130	1030	1049	209	76	79	19	100	100	0	700	705	119	126	128	16	100	100	0	1.662	1.680	1.676	1.669	1.346	1.779	0.839	120	517	1528	1552	0.733	954	574	973	579	0
4	17	2	"PFK1165"	"Ks72_6"	17840	23860	130	870	846	174	73	76	19	100	100	0	665	669	119	125	127	17	100	100	0	1.476	1.421	1.439	1.400	1.428	1.509	0.814	120	561	1337	1317	0.562	797	540	773	544	0
4	18	2	"PFK1183"	"Ks75_9"	18030	23860	130	295	326	136	72	76	20	99	97	0	401	405	67	124	126	16	100	100	0	0.805	0.904	0.858	0.803	1.786	1.023	0.683	120	483	500	535	-0.313	223	277	254	281	0
4	19	2	"PFK1209"	"Ks82_1"	18210	23850	130	2286	2243	554	70	74	20	100	100	0	1469	1338	484	124	125	16	96	95	0	1.648	1.790	1.674	1.825	1.735	1.718	0.801	120	508	3561	3387	0.720	2216	1345	2173	1214	0
4	20	2	"PFK1228"	"Ks83_8"	18410	23860	130	6602	6208	1747	72	76	26	100	100	0	2730	2695	648	123	124	17	100	100	0	2.505	2.386	2.483	2.331	1.475	2.711	0.822	120	544	9137	8708	1.325	6530	2607	6136	2572	0
4	21	2	"PFK0643"	"Ks127_5"	18600	23860	130	279	295	91	73	78	26	100	100	0	580	571	101	123	125	18	100	100	0	0.451	0.496	0.470	0.475	1.594	0.476	0.666	120	529	663	670	-1.150	206	457	222	448	0
4	22	2	"PFK0638"	"Ks127_16"	18790	23860	130	573	581	149	70	74	21	100	100	0	721	724	116	123	126	20	100	100	0	0.841	0.850	0.835	0.818	1.548	0.876	0.798	120	644	1101	1112	-0.250	503	598	511	601	0
4	1	3	"PFK0659"	"Ks133_2"	14790	24040	130	319	326	82	87	92	24	100	100	0	540	529	101	135	136	19	100	100	0	0.573	0.607	0.579	0.602	1.610	0.584	0.649	120	623	637	633	-0.804	232	405	239	394	0
4	2	3	"PFK0667"	"Ks139_1"	14990	24040	130	252	264	68	85	89	23	100	100	0	253	253	48	133	135	19	100	95	0	1.392	1.492	1.416	1.529	1.836	1.621	0.605	120	513	287	299	0.477	167	120	179	120	0
4	3	3	"PFK0682"	"Ks152_11"	15170	24040	130	217	232	68	82	87	25	100	97	0	241	243	47	133	136	20	96	93	0	1.250	1.364	1.274	1.355	1.857	1.419	0.557	120	481	243	260	0.322	135	108	150	110	0
4	4	3	"PFK0686"	"Ks155_1"	15370	24040	130	1956	1825	523	88	94	32	100	100	0	1003	932	291	135	141	33	100	100	0	2.152	2.179	2.128	2.280	1.669	2.190	0.830	120	513	2736	2534	1.106	1868	868	1737	797	0
4	5	3	"PFA0001"	"A10325_1"	15560	24040	140	231	248	88	86	92	32	98	93	0	222	226	52	134	139	32	87	67	0	1.648	1.761	1.786	1.858	2.106	1.882	0.483	156	520	233	254	0.720	145	88	162	92	0
4	6	3	"PFA0004"	"A10325_16"	15750	24050	130	206	226	86	78	83	25	99	94	0	231	234	38	130	133	18	100	98	0	1.267	1.423	1.282	1.297	1.944	1.797	0.506	120	456	229	252	0.342	128	101	148	104	0
4	7	3	"PFA0008"	"A10325_26"	15930	24040	130	395	405	84	74	78	19	100	100	0	314	318	52	129	131	19	100	100	0	1.735	1.751	1.655	1.771	1.414	1.782	0.753	120	530	506	520	0.795	321	185	331	189	0
4	8	3	"PFA0016"	"A10935_1"	16130	24040	130	5732	5445	1390	76	80	23	100	100	0	5299	5046	1482	132	136	22	100	100	0	1.095	1.093	1.062	1.127	1.630	1.060	0.850	120	549	10823	10283	0.130	5656	5167	5369	4914	0
4	9	3	"PFA0020"	"A11962_1"	16330	24040	130	422	435	90	82	88	37	100	100	0	380	392	99	136	141	30	100	98	0	1.393	1.379	1.391	1.456	1.500	1.316	0.755	120	534	584	609	0.479	340	244	353	256	0
4	10	3	"PFA0023"	"A12312_15"	16510	24050	130	333	342	73	82	87	25	100	99	0	626	620	119	134	139	39	100	100	0	0.510	0.535	0.497	0.532	1.524	0.502	0.715	120	521	743	746	-0.971	251	492	260	486	0
4	11	3	"PFA0047"	"A14801_11"	16700	24040	130	1579	1522	315	80	85	23	100	100	0	1567	1454	412	132	135	22	100	99	0	1.045	1.091	1.049	1.180	1.817	1.022	0.823	120	551	2934	2764	0.063	1499	1435	1442	1322	0
4	12	3	"PFA0051"	"A14801_2"	16900	24040	130	454	463	98	79	83	22	100	100	0	380	378	99	128	131	20	99	97	0	1.488	1.536	1.460	1.689	1.914	1.477	0.703	120	500	627	634	0.573	375	252	384	250	0
4	13	3	"PFA0053"	"A14801_24"	17080	24040	130	942	934	178	79	81	22	100	100	0	707	678	180	125	128	18	100	99	0	1.483	1.546	1.509	1.644	1.591	1.488	0.824	120	441	1445	1408	0.568	863	582	855	553	0
4	14	3	"PFA0056"	"A14801_31"	17260	24030	150	99	242	429	79	81	22	46	28	0	148	176	89	126	128	18	55	38	0	0.909	3.260	1.385	1.263	4.221	6.522	0.430	156	521	42	213	-0.138	20	22	163	50	-50
4	15	3	"PFA0058"	"A14801_37"	17470	24040	140	238	243	55	78	82	27	100	99	0	246	249	48	126	128	18	100	99	0	1.333	1.341	1.356	1.381	1.608	1.368	0.587	156	538	280	288	0.415	160	120	165	123	0
4	16	3	"PFA0060"	"A14801_6"	17660	24050	130	212	241	98	77	80	27	100	95	0	220	229	53	125	128	19	98	93	0	1.421	1.577	1.493	1.541	1.835	1.939	0.504	120	493	230	268	0.507	135	95	164	104	0
4	17	3	"PFA0083"	"A18792_11"	17850	24040	120	223	247	84	75	78	19	100	100	0	229	231	48	125	127	18	99	94	0	1.423	1.623	1.601	1.666	1.778	1.791	0.564	120	444	252	278	0.509	148	104	172	106	0
4	18	3	"PFA0087"	"A18792_19"	18040	24040	140	251	258	67	74	78	22	100	99	0	240	244	48	125	128	19	98	96	0	1.539	1.546	1.614	1.589	1.711	1.616	0.595	156	559	292	303	0.622	177	115	184	119	0
4	19	3	"PFA0098"	"A20643_1"	18240	24050	130	341	339	76	73	77	22	100	100	0	313	319	56	127	128	19	100	100	0	1.441	1.385	1.441	1.383	1.546	1.441	0.718	120	509	454	458	0.527	268	186	266	192	0
4	20	3	"PFA0103"	"A21885_19"	18420	24040	120	1490	1456	240	71	75	20	100	100	0	1442	1422	297	125	126	16	100	100	0	1.077	1.068	1.056	1.087	1.434	1.035	0.880	120	463	2736	2682	0.108	1419	1317	1385	1297	0
4	21	3	"PFA0105"	"A21885_20"	18610	24040	120	1254	1253	191	70	74	17	100	100	0	1159	1127	212	123	126	17	100	100	0	1.143	1.178	1.155	1.199	1.399	1.160	0.872	120	478	2220	2187	0.193	1184	1036	1183	1004	0
4	22	3	"PFA0107"	"A21885_9"	18800	24040	130	332	356	126	70	73	18	100	100	0	384	391	83	123	125	18	100	99	0	1.004	1.067	1.000	1.045	1.622	1.109	0.683	120	630	523	554	0.006	262	261	286	268	0
4	1	4	"PFA0130"	"A2546_1"	14820	24220	130	12080	11358	2682	85	88	23	100	100	0	6724	6172	1724	134	136	20	100	100	0	1.820	1.867	1.803	1.963	1.792	1.863	0.863	120	618	18585	17311	0.864	11995	6590	11273	6038	0
4	2	4	"PFA0132"	"A26463_1"	15010	24220	120	578	571	102	82	86	23	100	100	0	312	312	53	129	131	18	100	100	0	2.710	2.672	2.650	2.734	1.448	2.777	0.735	120	470	679	672	1.438	496	183	489	183	0
4	3	4	"PFA0137"	"A29544_1"	15210	24220	140	231	237	61	81	86	25	100	98	0	234	236	50	129	132	20	97	91	0	1.429	1.458	1.443	1.555	2.053	1.549	0.521	156	505	255	263	0.515	150	105	156	107	0
4	4	4	"PFA0145"	"A31914_2"	15380	24230	130	719	689	169	83	88	27	99	97	0	4103	3991	774	131	135	32	100	100	0	0.160	0.157	0.159	0.147	1.670	0.147	0.828	120	452	4608	4466	-2.643	636	3972	606	3860	0
4	5	4	"PFA0147"	"A31914_5"	15570	24220	130	474	503	150	81	85	23	100	100	0	611	626	154	132	134	21	100	99	0	0.820	0.854	0.779	0.866	1.624	0.815	0.765	120	493	872	916	-0.285	393	479	422	494	0
4	6	4	"PFA0149"	"A31914_8"	15760	24220	130	452	455	77	77	79	20	100	100	0	533	523	115	131	133	18	100	99	0	0.933	0.964	0.941	1.016	1.634	0.883	0.779	120	496	777	770	-0.100	375	402	378	392	0
4	7	4	"PFC0052"	"C198"	15950	24230	130	238	251	82	73	77	18	100	99	0	254	267	48	129	130	17	100	100	0	1.320	1.290	1.237	1.242	1.702	1.421	0.594	120	524	290	316	0.401	165	125	178	138	0
4	8	4	"PFC0057"	"C216"	16140	24230	130	212	229	87	73	78	32	96	91	0	269	275	54	129	131	19	100	99	0	0.993	1.068	1.040	0.990	1.810	1.173	0.622	120	509	279	302	-0.010	139	140	156	146	0
4	9	4	"PFC0059"	"C222"	16330	24230	130	235	252	93	75	80	32	99	95	0	250	256	55	132	134	19	99	96	0	1.356	1.427	1.397	1.388	1.994	1.856	0.470	120	483	278	301	0.439	160	118	177	124	0
4	10	4	"PFC0062"	"C228"	16520	24230	120	311	320	75	75	79	18	100	100	0	280	284	48	131	133	18	100	100	0	1.584	1.601	1.600	1.619	1.593	1.732	0.667	120	462	385	398	0.663	236	149	245	153	0
4	11	4	"PFC0068"	"C237"	16710	24230	120	274	299	93	77	78	22	100	100	0	843	837	142	129	131	19	100	100	0	0.276	0.314	0.274	0.297	1.679	0.274	0.607	120	478	911	930	-1.858	197	714	222	708	0
4	12	4	"PFC0072"	"C244"	16900	24230	130	1078	1071	218	78	80	23	100	100	0	789	797	125	126	129	19	100	100	0	1.508	1.480	1.516	1.448	1.457	1.572	0.835	120	547	1663	1664	0.593	1000	663	993	671	0
4	13	4	"PFC0092"	"C291"	17100	24230	130	349	351	90	78	82	23	100	99	0	651	638	114	125	127	19	100	100	0	0.515	0.532	0.510	0.511	1.587	0.521	0.756	120	525	797	786	-0.957	271	526	273	513	0
4	14	4	"PFC0094"	"C296"	17280	24230	120	442	442	96	78	81	19	100	99	0	479	483	71	124	126	17	100	100	0	1.025	1.014	1.035	0.986	1.533	1.026	0.781	120	481	719	723	0.036	364	355	364	359	0
4	15	4	"PFC0096"	"C299"	17470	24230	130	249	268	97	77	81	27	100	97	0	251	257	53	124	126	18	99	99	0	1.354	1.436	1.409	1.384	1.902	1.668	0.571	120	527	299	324	0.438	172	127	191	133	0
4	16	4	"PFC0099"	"C302"	17670	24220	130	421	424	86	76	80	31	100	100	0	348	354	77	124	126	18	98	97	0	1.540	1.513	1.479	1.538	1.532	1.479	0.749	120	538	569	578	0.623	345	224	348	230	0
4	17	4	"PFC0101"	"C307"	17860	24220	130	241	265	88	76	80	26	99	99	0	348	347	68	123	125	18	99	99	0	0.733	0.844	0.764	0.828	1.834	0.860	0.652	120	563	390	413	-0.447	165	225	189	224	0
4	18	4	"PFC0103"	"C311"	18060	24230	100	223	280	145	74	77	19	98	97	0	223	230	42	124	127	20	98	93	0	1.505	1.943	1.654	1.714	1.940	2.754	0.516	80	405	248	312	0.590	149	99	206	106	0
4	19	4	"PFC0123"	"C370"	18240	24220	130	1060	1027	234	73	76	19	100	100	0	613	585	173	125	127	19	97	94	0	2.023	2.074	1.980	2.348	2.121	2.023	0.774	120	548	1475	1414	1.016	987	488	954	460	0
4	20	4	"PFC0125"	"C374"	18440	24230	120	213	230	85	71	74	19	100	98	0	208	219	52	125	126	16	98	87	0	1.711	1.691	1.702	1.780	1.934	1.874	0.564	120	494	225	253	0.775	142	83	159	94	0
4	21	4	"PFC0127"	"C38"	18620	24230	130	347	354	107	71	74	17	99	98	0	426	425	72	123	124	15	100	100	0	0.911	0.937	0.925	0.883	1.650	1.002	0.723	120	544	579	585	-0.135	276	303	283	302	0
4	22	4	"PFC0129"	"C382"	18820	24230	120	260	286	102	72	75	18	100	99	0	304	321	63	120	122	15	100	100	0	1.022	1.065	1.011	1.014	1.582	1.154	0.664	120	554	372	415	0.031	188	184	214	201	0
4	1	5	"PFC0131"	"C385"	14820	24410	130	295	309	72	78	82	20	100	100	0	361	356	75	132	134	19	100	99	0	0.948	1.031	0.979	1.059	1.692	0.992	0.683	120	647	446	455	-0.078	217	229	231	224	0
4	2	5	"PFC0133"	"C387"	15020	24410	120	354	360	81	79	85	53	99	98	0	542	539	116	129	131	17	100	100	0	0.666	0.685	0.661	0.691	1.710	0.661	0.629	120	511	688	691	-0.587	275	413	281	410	0
4	3	5	"PFC0149"	"C427"	15210	24410	120	243	252	69	78	81	21	100	99	0	383	375	86	129	131	18	96	95	0	0.650	0.707	0.656	0.681	2.061	0.647	0.561	120	456	419	420	-0.622	165	254	174	246	0
4	4	5	"PFC0151"	"C43"	15390	24410	130	759	727	209	78	80	18	100	100	0	555	538	128	130	134	28	100	97	0	1.602	1.591	1.637	1.584	1.872	1.694	0.754	120	495	1106	1057	0.680	681	425	649	408	0
4	5	5	"PFC0153"	"C436"	15580	24410	120	255	262	63	79	81	18	100	98	0	277	278	47	131	134	27	99	98	0	1.205	1.245	1.213	1.229	1.747	1.265	0.668	120	484	322	330	0.270	176	146	183	147	0
4	6	5	"PFC0155"	"C441"	15770	24410	130	783	745	199	77	79	17	100	99	0	1118	1066	261	132	134	18	100	100	0	0.716	0.715	0.729	0.712	1.730	0.695	0.818	120	540	1692	1602	-0.482	706	986	668	934	0
4	7	5	"PFC0157"	"C445"	15960	24410	120	216	235	78	76	78	18	100	99	0	231	233	46	132	134	19	99	91	0	1.414	1.574	1.482	1.579	1.930	1.751	0.512	120	481	239	260	0.500	140	99	159	101	0
4	8	5	"PFC0159"	"C447"	16150	24410	120	822	809	159	80	84	22	100	100	0	665	660	126	132	134	19	100	100	0	1.392	1.381	1.389	1.378	1.439	1.411	0.819	120	449	1275	1257	0.477	742	533	729	528	0
4	9	5	"PFD0373"	"D42243_45"	16320	24400	130	36110	33875	8301	85	90	27	100	100	0	15824	14565	4758	135	138	20	100	100	0	2.296	2.342	2.267	2.434	1.662	2.351	0.845	120	461	51714	48220	1.199	36025	15689	33790	14430	0
4	10	5	"PFD0380"	"D42715_1"	16500	24410	120	339	347	74	82	86	23	100	100	0	271	275	46	134	136	19	100	100	0	1.876	1.879	1.898	1.906	1.526	1.892	0.684	120	462	394	406	0.908	257	137	265	141	0
4	11	5	"PFD0387"	"D42954_2"	16690	24410	130	249	261	79	77	79	18	100	100	0	249	256	50	130	132	20	99	93	0	1.445	1.460	1.424	1.496	1.652	1.522	0.673	120	505	291	310	0.531	172	119	184	126	0
4	12	5	"PFD0397"	"D45582_1"	16880	24410	130	250	266	71	77	80	21	100	100	0	247	250	49	127	130	21	99	98	0	1.442	1.537	1.465	1.571	1.655	1.564	0.616	120	545	293	312	0.528	173	120	189	123	0
4	13	5	"PFD0405"	"D4722_1"	17090	24420	130	312	320	81	77	82	22	100	99	0	472	478	90	127	130	19	100	100	0	0.681	0.692	0.677	0.671	1.487	0.665	0.765	120	531	580	594	-0.554	235	345	243	351	0
4	14	5	"PFD0416"	"D49176_11"	17270	24420	120	419	411	105	79	82	20	98	96	0	1594	1566	279	127	129	18	100	100	0	0.232	0.231	0.231	0.215	1.529	0.228	0.854	120	446	1807	1771	-2.109	340	1467	332	1439	0
4	15	5	"PFD0438"	"D49176_65"	17460	24410	130	306	320	94	77	81	21	100	100	0	305	308	72	127	130	18	100	100	0	1.287	1.343	1.304	1.371	1.651	1.391	0.631	120	518	407	424	0.363	229	178	243	181	0
4	16	5	"PFD0441"	"D49176_7"	17660	24420	120	449	444	104	79	113	667	0	0	0	2150	2107	349	129	133	20	100	100	0	0.183	0.185	0.181	0.178	1.458	0.174	0.819	120	511	2391	2343	-2.449	370	2021	365	1978	0
4	17	5	"PFD0444"	"D49942_10"	17850	24420	120	1580	1520	340	80	117	689	93	70	0	10720	10505	1573	128	132	21	100	100	0	0.142	0.139	0.144	0.133	1.499	0.136	0.902	120	480	12092	11817	-2.820	1500	10592	1440	10377	0
4	18	5	"PFD0446"	"D49942_3"	18030	24420	120	566	549	131	78	80	19	100	100	0	2179	2170	358	127	129	19	100	100	0	0.238	0.231	0.235	0.221	1.485	0.223	0.849	120	488	2540	2514	-2.072	488	2052	471	2043	0
4	19	5	"PFD0448"	"D49942_6"	18220	24420	120	970	911	255	74	77	20	99	98	0	3307	3230	642	126	128	17	100	100	0	0.282	0.270	0.276	0.245	1.729	0.263	0.872	120	518	4077	3941	-1.828	896	3181	837	3104	0
4	20	5	"PFD0450"	"D49942_9"	18430	24420	120	1246	1246	438	71	75	24	100	97	0	8289	8394	2736	126	128	17	100	100	0	0.144	0.142	0.153	0.138	1.695	0.135	0.803	120	493	9338	9443	-2.796	1175	8163	1175	8268	0
4	21	5	"PFD0482"	"D56400_4"	18610	24420	130	282	310	97	74	77	23	100	100	0	319	326	61	125	127	16	100	100	0	1.072	1.174	1.148	1.133	1.598	1.283	0.659	120	500	402	437	0.101	208	194	236	201	0
4	22	5	"PFD0484"	"D56470_2"	18800	24420	130	327	333	96	74	77	19	100	100	0	465	466	70	121	123	16	100	100	0	0.735	0.751	0.734	0.717	1.502	0.778	0.771	120	622	597	604	-0.443	253	344	259	345	0
4	1	6	"PFD0487"	"D56950_2"	14810	24590	130	3837	3574	848	80	83	21	100	100	0	2224	1996	678	134	136	19	98	95	0	1.798	1.876	1.789	2.092	1.980	1.809	0.865	120	650	5847	5356	0.846	3757	2090	3494	1862	0
4	2	6	"PFD0490"	"D5782_1"	15010	24600	130	1754	1671	446	80	86	51	99	99	0	848	857	185	132	135	20	100	100	0	2.338	2.194	2.291	2.104	1.650	2.352	0.776	120	525	2390	2316	1.225	1674	716	1591	725	0
4	3	6	"PFD0508"	"D6287_1"	15190	24600	130	309	311	67	79	83	52	99	97	0	320	327	65	132	135	19	100	100	0	1.223	1.190	1.235	1.203	1.537	1.238	0.713	120	504	418	427	0.291	230	188	232	195	0
4	4	6	"PFD0510"	"D6287_13"	15380	24600	120	254	269	81	79	81	19	100	100	0	261	263	53	132	136	29	98	92	0	1.357	1.450	1.385	1.470	1.869	1.638	0.536	120	467	304	321	0.440	175	129	190	131	0
4	5	6	"PFD0529"	"D6287_55"	15570	24590	120	302	308	61	80	81	20	100	100	0	658	628	160	133	136	28	99	96	0	0.423	0.461	0.452	0.497	1.879	0.402	0.751	120	497	747	723	-1.242	222	525	228	495	0
4	6	6	"PFD0532"	"D6287_61"	15770	24600	120	238	259	80	79	85	35	98	94	0	276	274	49	136	139	27	99	98	0	1.136	1.304	1.321	1.239	1.951	1.443	0.518	120	518	299	318	0.184	159	140	180	138	0
4	7	6	"PFD0536"	"D6287_69"	15960	24600	120	267	281	75	80	87	36	100	100	0	294	296	48	137	140	28	100	100	0	1.191	1.264	1.260	1.247	1.564	1.371	0.641	120	498	344	360	0.252	187	157	201	159	0
4	8	6	"PFD0538"	"D6287_70"	16160	24600	120	396	393	77	84	89	26	99	99	0	367	370	76	137	139	21	100	99	0	1.357	1.326	1.337	1.339	1.784	1.316	0.736	120	464	542	542	0.440	312	230	309	233	0
4	9	6	"PFD0549"	"D64289_1"	16330	24600	130	65535	60536	14813	91	98	32	100	100	83	45941	43304	8280	141	145	23	100	100	0	1.429	1.400	1.405	1.330	1.606	1.465	0.860	120	525	111244	103608	0.515	65444	45800	60445	43163	0
4	10	6	"PFD0558"	"D65681_2"	16530	24600	120	1371	1270	389	85	90	27	100	99	0	1036	1038	254	138	142	22	100	99	0	1.432	1.317	1.389	1.243	1.931	1.399	0.818	120	491	2184	2085	0.518	1286	898	1185	900	0
4	11	6	"PFE0558"	"E49_1"	16710	24600	130	499	478	112	78	80	18	100	99	0	450	449	83	133	135	19	99	99	0	1.328	1.266	1.309	1.220	1.570	1.323	0.802	120	517	738	716	0.409	421	317	400	316	0
4	12	6	"PFE0562"	"E5006_5"	16910	24600	120	3846	3612	858	75	78	19	100	100	0	1782	1724	300	132	134	19	100	100	0	2.285	2.222	2.314	2.176	1.770	2.391	0.870	120	499	5421	5129	1.192	3771	1650	3537	1592	0
4	13	6	"PFE0565"	"E5141_1"	17090	24600	120	678	661	150	76	81	21	99	99	0	817	815	136	134	135	17	100	100	0	0.881	0.859	0.854	0.822	1.666	0.857	0.822	120	459	1285	1266	-0.182	602	683	585	681	0
4	14	6	"PFE0569"	"E517_1"	17280	24590	120	757	731	153	78	81	20	100	100	0	779	750	148	132	133	16	100	100	0	1.049	1.057	1.067	1.061	1.597	1.063	0.827	120	462	1326	1271	0.070	679	647	653	618	0
4	15	6	"PFE0579"	"E5479_3"	17470	24590	130	1594	1557	331	80	83	21	100	100	0	1440	1427	473	133	134	18	97	97	0	1.158	1.141	1.071	1.270	2.049	1.060	0.829	120	536	2821	2771	0.212	1514	1307	1477	1294	0
4	16	6	"PFE0585"	"E598_1"	17670	24600	120	65535	59723	10846	86	127	689	100	100	55	25418	24630	7324	139	143	25	100	100	0	2.589	2.435	2.382	2.488	1.470	2.454	0.842	120	480	90728	84128	1.372	65449	25279	59637	24491	0
4	17	6	"PFE0608"	"E714_7"	17860	24600	120	362	371	95	88	129	695	0	0	0	340	340	62	139	143	26	100	100	0	1.363	1.408	1.347	1.377	1.639	59.184	0.016	120	471	475	484	0.447	274	201	283	201	0
4	18	6	"PFE0610"	"E7279_2"	18060	24600	120	398	397	81	79	83	21	100	100	0	723	699	143	135	136	17	99	99	0	0.543	0.564	0.545	0.568	1.564	0.524	0.802	120	494	907	882	-0.882	319	588	318	564	0
4	19	6	"PFE0613"	"E7418_1"	18250	24600	130	295	306	78	75	79	20	100	100	0	374	378	61	133	134	16	100	100	0	0.913	0.943	0.885	0.915	1.509	0.960	0.728	120	487	461	476	-0.132	220	241	231	245	0
4	20	6	"PFE0616"	"E7745_1"	18430	24600	120	324	330	86	74	78	25	100	99	0	321	320	76	131	133	16	96	95	0	1.316	1.354	1.296	1.402	1.875	1.322	0.719	120	425	440	445	0.396	250	190	256	189	0
4	21	6	"PFE0619"	"E7861_3"	18620	24600	120	636	632	123	75	79	24	100	100	0	489	465	116	129	131	18	100	98	0	1.558	1.658	1.587	1.781	1.762	1.609	0.794	120	471	921	893	0.640	561	360	557	336	0
4	22	6	"PFE0623"	"E8100_2"	18820	24600	120	3852	3659	831	74	77	19	100	100	0	2733	2641	551	124	126	18	100	100	0	1.448	1.424	1.421	1.434	1.689	1.462	0.883	120	540	6387	6102	0.534	3778	2609	3585	2517	0
4	1	7	"PFE0649"	"E8914_2"	14830	24780	120	715	680	149	85	88	21	100	99	0	712	706	147	139	141	19	100	99	0	1.099	1.049	1.054	1.056	1.693	1.069	0.826	120	546	1203	1162	0.137	630	573	595	567	0
4	2	7	"PFE0654"	"E9225_1"	15010	24780	120	257	260	65	81	85	20	100	99	0	892	863	197	136	138	20	100	99	0	0.233	0.246	0.243	0.247	1.822	0.209	0.687	120	488	932	906	-2.103	176	756	179	727	0
4	3	7	"PFE0657"	"E9299_3"	15220	24780	120	254	267	73	79	82	19	100	100	0	265	273	53	135	137	19	98	97	0	1.346	1.362	1.372	1.385	1.785	1.417	0.611	120	470	305	326	0.429	175	130	188	138	0
4	4	7	"PFE0659"	"E9299_6"	15390	24780	120	2915	2771	667	80	82	19	100	100	0	3612	3377	868	137	139	19	100	99	0	0.816	0.831	0.808	0.862	1.926	0.807	0.880	120	466	6310	5931	-0.294	2835	3475	2691	3240	0
4	5	7	"PFE0663"	"E9475_1"	15590	24780	120	302	301	65	80	82	21	100	99	0	1520	1406	389	137	139	19	99	99	0	0.161	0.174	0.165	0.185	2.031	0.148	0.726	120	515	1605	1490	-2.639	222	1383	221	1269	0
4	6	7	"PFE0668"	"E9987_1"	15770	24780	110	333	344	123	81	83	20	100	100	0	635	635	145	142	143	24	100	100	0	0.511	0.533	0.493	0.507	1.887	2.304	0.082	80	444	745	756	-0.968	252	493	263	493	0
4	7	7	"PFF0025"	"F10660_2"	15970	24780	120	352	353	62	80	85	30	100	100	0	604	581	145	141	144	28	96	96	0	0.587	0.620	0.583	0.661	1.876	0.550	0.759	120	518	735	713	-0.767	272	463	273	440	0
4	8	7	"PFF0029"	"F10730_3"	16160	24780	120	1259	1243	269	77	83	26	100	100	0	1395	1317	416	139	143	31	95	94	0	0.941	0.990	0.930	1.108	2.246	0.929	0.832	120	475	2438	2344	-0.088	1182	1256	1166	1178	0
4	9	7	"PFF0032"	"F10872_1"	16360	24790	130	516	495	146	81	86	26	95	93	0	703	683	142	141	146	32	99	98	0	0.774	0.764	0.777	0.684	1.932	0.789	0.815	120	515	997	956	-0.370	435	562	414	542	0
4	10	7	"PFF0035"	"F10935_2"	16540	24790	120	5198	4824	1523	81	83	19	100	100	0	4497	4349	1083	138	141	20	100	100	0	1.174	1.126	1.175	1.037	1.914	1.173	0.852	120	444	9476	8954	0.231	5117	4359	4743	4211	0
4	11	7	"PFF0038"	"F10949_3"	16720	24780	120	1197	1192	271	77	79	19	100	100	0	1122	1058	332	138	140	20	96	94	0	1.138	1.212	1.171	1.318	1.847	1.165	0.880	120	495	2104	2035	0.187	1120	984	1115	920	0
4	12	7	"PFF0040"	"F10953_1"	16930	24790	120	10681	10083	3957	75	80	27	100	100	0	12186	11600	4070	137	143	47	100	99	0	0.880	0.873	0.901	0.795	2.123	0.900	0.809	120	491	22655	21471	-0.184	10606	12049	10008	11463	0
4	13	7	"PFF0668"	"F310_1"	17110	24790	120	231	237	80	79	85	30	93	90	0	302	303	63	139	144	48	97	86	0	0.933	0.963	0.964	0.873	1.975	0.888	0.554	120	452	315	322	-0.101	152	163	158	164	0
4	14	7	"PFF0671"	"F31319_2"	17290	24780	120	8413	7406	2417	80	84	23	100	100	0	2388	2119	797	135	137	19	99	97	0	3.699	3.693	3.720	3.938	1.821	3.789	0.884	120	480	10586	9310	1.887	8333	2253	7326	1984	0
4	15	7	"PFF0680"	"F31855_1"	17480	24780	130	319	320	56	80	83	22	100	100	0	373	368	83	133	134	17	96	95	0	0.996	1.021	0.997	1.092	1.848	0.943	0.760	120	549	479	475	-0.006	239	240	240	235	0
4	16	7	"PFF0682"	"F32050_1"	17680	24780	120	482	477	101	79	86	30	100	100	0	556	552	140	138	141	23	99	96	0	0.964	0.961	0.950	1.040	1.822	0.917	0.790	120	479	821	812	-0.053	403	418	398	414	0
4	17	7	"PFF0686"	"F32122_1"	17860	24780	120	1905	1853	374	79	85	26	100	100	0	2085	1959	546	138	141	21	98	98	0	0.938	0.974	0.922	1.038	1.947	0.936	0.851	120	503	3773	3595	-0.093	1826	1947	1774	1821	0
4	18	7	"PFF0693"	"F32325_1"	18060	24780	110	384	391	81	74	78	19	100	100	0	1247	1266	227	136	142	56	100	100	0	0.279	0.281	0.275	0.277	1.462	0.244	0.754	80	472	1421	1447	-1.842	310	1111	317	1130	0
4	19	7	"PFF0715"	"F33346_1"	18260	24780	130	469	469	95	74	78	19	100	100	0	751	730	226	135	141	53	94	93	0	0.641	0.664	0.637	0.731	2.033	0.583	0.763	120	538	1011	990	-0.641	395	616	395	595	0
4	20	7	"PFF0719"	"F33441_1"	18440	24770	130	4415	4295	926	76	80	20	100	100	0	3945	3626	1170	134	137	19	98	95	0	1.139	1.208	1.154	1.318	1.911	1.150	0.883	120	476	8150	7711	0.187	4339	3811	4219	3492	0
4	21	7	"PFF0722"	"F33612_1"	18620	24780	120	871	844	164	74	77	18	100	100	0	606	593	125	131	132	18	100	100	0	1.678	1.667	1.715	1.694	1.702	1.695	0.821	120	479	1272	1232	0.747	797	475	770	462	0
4	22	7	"PFF0725"	"F33675_1"	18830	24780	130	332	331	74	73	76	20	100	100	0	362	353	90	124	127	18	97	93	0	1.088	1.127	1.049	1.229	1.823	1.066	0.754	120	619	497	487	0.122	259	238	258	229	0
4	1	8	"PFF0728"	"F33814_1"	14840	24960	130	267	267	50	83	88	30	100	99	0	266	269	46	141	145	48	97	72	0	1.472	1.438	1.473	1.479	1.593	1.491	0.665	120	633	309	312	0.558	184	125	184	128	0
4	2	8	"PFF0734"	"F34109_1"	15040	24970	130	359	354	83	83	88	31	98	98	0	350	357	69	138	142	52	100	95	0	1.302	1.237	1.266	1.191	1.865	1.288	0.710	120	532	488	490	0.381	276	212	271	219	0
4	3	8	"PFF0764"	"F35293_1"	15220	24970	120	573	548	147	80	83	20	99	99	0	583	579	102	139	140	20	100	100	0	1.110	1.064	1.085	1.004	1.706	1.112	0.813	120	495	937	908	0.151	493	444	468	440	0
4	4	8	"PFF0773"	"F35453_1"	15420	24970	120	252	256	59	82	85	21	100	99	0	269	276	44	144	146	20	100	100	0	1.360	1.318	1.247	1.309	1.629	1.461	0.588	120	495	295	306	0.444	170	125	174	132	0
4	5	8	"PFF0777"	"F35590_1"	15600	24970	120	212	225	70	82	85	23	99	98	0	243	249	49	142	144	21	97	95	0	1.287	1.336	1.362	1.371	1.967	1.527	0.476	120	468	231	250	0.364	130	101	143	107	0
4	6	8	"PFF0781"	"F35756_2"	15790	24970	130	3339	3046	941	83	86	23	99	99	0	1941	1906	351	143	146	27	100	100	0	1.811	1.681	1.765	1.479	2.061	1.852	0.863	120	532	5054	4726	0.857	3256	1798	2963	1763	0
4	7	8	"PFF0784"	"F35756_5"	15970	24970	120	665	644	164	80	83	20	100	99	0	1003	994	211	141	143	22	100	100	0	0.679	0.661	0.665	0.637	1.575	0.642	0.847	120	480	1447	1417	-0.559	585	862	564	853	0
4	8	8	"PFF0788"	"F35774_1"	16170	24960	130	10052	9442	2593	77	79	20	100	100	0	4445	4100	1481	138	142	30	95	93	0	2.316	2.364	2.239	2.524	1.788	2.317	0.865	120	559	14282	13327	1.212	9975	4307	9365	3962	0
4	9	8	"PFF0818"	"F36648_1"	16360	24970	120	483	477	98	78	80	22	100	99	0	954	935	205	141	145	33	100	99	0	0.498	0.503	0.502	0.505	1.699	0.466	0.811	120	447	1218	1193	-1.005	405	813	399	794	0
4	10	8	"PFF0821"	"F3666_3"	16550	24980	140	392	570	654	79	82	21	94	91	0	340	397	207	139	141	20	98	95	0	1.557	1.903	1.580	1.462	2.311	3.741	0.397	156	491	514	749	0.639	313	201	491	258	0
4	11	8	"PFF0823"	"F36721_3"	16740	24970	120	317	308	80	76	78	18	99	95	0	315	321	55	136	139	20	99	99	0	1.346	1.254	1.254	1.183	1.835	1.350	0.715	120	467	420	417	0.429	241	179	232	185	0
4	12	8	"PFF0825"	"F36734_1"	16930	24970	120	357	345	87	74	78	19	98	97	0	357	355	76	134	138	24	100	96	0	1.269	1.226	1.286	1.236	1.978	1.257	0.730	120	479	506	492	0.344	283	223	271	221	0
4	13	8	"PFF0827"	"F36803_1"	17130	24970	120	411	402	90	77	81	21	100	100	0	529	523	121	136	139	21	100	100	0	0.850	0.840	0.837	0.855	1.764	0.821	0.763	120	477	727	712	-0.235	334	393	325	387	0
4	14	8	"PFF0831"	"F37098_2"	17320	24970	120	310	312	76	79	83	22	100	100	0	1739	1678	384	136	138	20	100	99	0	0.144	0.151	0.144	0.151	1.773	0.136	0.741	120	480	1834	1775	-2.795	231	1603	233	1542	0
4	15	8	"PFF1472"	"F58335_1"	17500	24970	120	242	235	55	76	79	21	99	98	0	505	517	100	132	133	18	100	100	0	0.445	0.413	0.397	0.396	1.603	0.383	0.728	120	469	539	544	-1.168	166	373	159	385	0
4	16	8	"PFF1476"	"F58487_1"	17680	24970	120	182	197	78	73	78	29	95	85	0	225	229	51	130	132	23	95	88	0	1.147	1.253	1.213	1.225	2.223	1.444	0.531	120	496	204	223	0.198	109	95	124	99	0
4	17	8	"PFF1492"	"F58910_1"	17880	24970	120	626	608	130	73	78	29	100	100	0	463	452	104	131	133	21	99	98	0	1.666	1.667	1.643	1.702	1.682	1.656	0.797	120	515	885	856	0.736	553	332	535	321	0
4	18	8	"PFF1495"	"F59075_2"	18080	24970	130	287	295	88	71	75	19	96	95	0	354	353	56	130	135	52	99	98	0	0.964	1.004	1.011	0.910	1.997	1.076	0.707	120	562	440	447	-0.052	216	224	224	223	0
4	19	8	"PFF1497"	"F5910_2"	18270	24970	120	961	930	242	71	75	18	100	100	0	12072	11864	2294	129	132	19	100	100	0	0.075	0.073	0.076	0.072	1.534	0.071	0.864	120	465	12833	12594	-3.746	890	11943	859	11735	0
4	20	8	"PFF1499"	"F59139_2"	18450	24970	130	9761	8959	2636	73	76	19	100	100	0	5350	5236	1186	131	135	20	100	100	0	1.856	1.741	1.767	1.657	1.693	1.846	0.856	120	510	14907	13991	0.892	9688	5219	8886	5105	0
4	21	8	"PFF1536"	"F6061_1"	18640	24960	120	239	252	83	70	74	18	100	99	0	361	365	71	128	130	18	100	99	0	0.725	0.768	0.736	0.730	1.740	0.765	0.633	120	515	402	419	-0.463	169	233	182	237	0
4	22	8	"PFF1543"	"F607_1"	18840	24960	120	152	182	89	70	73	19	96	89	0	184	188	44	120	123	17	87	75	0	1.281	1.647	1.425	1.561	2.531	2.233	0.432	120	514	146	180	0.358	82	64	112	68	0
4	1	9	"PFF1546"	"F61052_1"	14850	25150	120	218	230	66	82	87	31	98	95	0	231	239	46	139	144	52	87	40	0	1.478	1.480	1.500	1.480	1.938	1.019	0.240	120	526	228	248	0.564	136	92	148	100	0
4	2	9	"PFF1550"	"F61158_1"	15030	25150	130	1404	1315	373	82	88	32	100	100	0	763	706	230	135	140	54	94	92	0	2.105	2.159	2.132	2.370	2.099	2.137	0.802	120	501	1950	1804	1.074	1322	628	1233	571	0
4	3	9	"PFF1556"	"F61469_1"	15230	25160	120	238	240	66	79	82	19	98	95	0	368	368	87	135	136	18	97	97	0	0.682	0.691	0.702	0.703	2.090	0.619	0.598	120	473	392	394	-0.551	159	233	161	233	0
4	4	9	"PFF1560"	"F61859_2"	15420	25160	120	190	199	60	80	83	19	97	95	0	203	208	50	138	140	20	82	73	0	1.692	1.700	1.810	1.879	2.731	1.687	0.387	120	454	175	189	0.759	110	65	119	70	0
4	5	9	"PFF1588"	"F6265_1"	15600	25150	120	5167	4775	1244	79	83	21	100	100	0	2378	2191	629	138	139	20	100	99	0	2.271	2.287	2.247	2.343	1.873	2.359	0.838	120	458	7328	6749	1.184	5088	2240	4696	2053	0
4	6	9	"PFF1595"	"F62846_1"	15790	25150	120	1635	1637	358	78	82	23	100	100	0	668	641	173	137	140	24	97	95	0	2.932	3.093	2.870	3.178	1.848	3.249	0.761	120	474	2088	2063	1.552	1557	531	1559	504	0
4	7	9	"PFF1604"	"F63188_2"	15980	25150	120	2569	2339	670	77	79	19	100	100	0	2608	2359	797	135	137	21	99	99	0	1.008	1.017	0.978	1.062	1.893	0.971	0.832	120	483	4965	4486	0.011	2492	2473	2262	2224	0
4	8	9	"PFF1607"	"F63326_1"	16180	25160	120	249	251	65	74	78	19	98	95	0	262	272	56	132	134	18	99	99	0	1.346	1.264	1.304	1.266	1.893	1.302	0.564	120	468	305	317	0.429	175	130	177	140	0
4	9	9	"PFF1610"	"F63399_1"	16360	25150	130	10773	10227	2115	76	80	22	100	100	0	5756	5352	1596	133	136	21	97	96	0	1.902	1.945	1.871	2.001	1.761	1.921	0.846	120	478	16320	15370	0.928	10697	5623	10151	5219	0
4	10	9	"PFF1614"	"F63448_3"	16550	25150	130	299	313	98	79	82	22	100	98	0	277	290	79	134	136	21	100	100	0	1.538	1.500	1.536	1.497	1.659	1.526	0.692	120	446	363	390	0.621	220	143	234	156	0
4	11	9	"PFF1654"	"F64738_1"	16740	25150	120	935	917	177	78	81	21	100	100	0	820	788	227	132	134	18	97	94	0	1.246	1.279	1.217	1.378	1.938	1.214	0.833	120	460	1545	1495	0.317	857	688	839	656	0
4	12	9	"PFF1656"	"F64738_5"	16930	25150	130	310	328	76	76	79	19	100	100	0	389	385	86	132	134	18	99	98	0	0.911	0.996	0.972	1.017	1.700	0.957	0.718	120	492	491	505	-0.135	234	257	252	253	0
4	13	9	"PFF1659"	"F64888_1"	17130	25150	120	226	234	55	76	81	25	100	97	0	237	240	54	131	136	33	92	77	0	1.415	1.450	1.455	1.598	2.200	1.320	0.503	120	439	256	267	0.501	150	106	158	109	0
4	14	9	"PFF1666"	"F65043_1"	17320	25160	120	723	685	176	74	78	23	99	98	0	1290	1289	203	131	135	32	100	100	0	0.560	0.528	0.541	0.479	1.817	0.529	0.852	120	465	1808	1769	-0.837	649	1159	611	1158	0
4	15	9	"PFF1668"	"F65043_4"	17510	25160	130	674	652	213	71	74	18	99	96	0	719	701	178	126	129	22	100	99	0	1.017	1.010	1.028	0.932	1.986	1.056	0.794	120	537	1196	1156	0.024	603	593	581	575	0
4	16	9	"PFF1673"	"F65467_1"	17700	25160	120	338	347	131	73	80	41	95	94	0	300	314	95	125	129	28	99	97	0	1.514	1.450	1.495	1.413	1.816	1.489	0.732	120	514	440	463	0.599	265	175	274	189	0
4	17	9	"PFI0337"	"I3634_1"	17900	25150	120	596	587	148	73	81	42	99	97	0	1089	1024	294	125	130	30	99	97	0	0.543	0.572	0.565	0.585	2.086	0.535	0.799	120	476	1487	1413	-0.882	523	964	514	899	0
4	18	9	"PFI0339"	"I3665_1"	18090	25150	120	423	430	86	69	72	20	100	100	0	465	460	112	122	125	16	100	99	0	1.032	1.068	1.072	1.118	1.631	1.020	0.786	120	459	697	699	0.046	354	343	361	338	0
4	19	9	"PFI0341"	"I3767_1"	18280	25150	120	472	459	118	69	71	17	99	99	0	671	646	149	124	126	17	100	100	0	0.737	0.747	0.747	0.715	1.937	0.711	0.798	120	438	950	912	-0.441	403	547	390	522	0
4	20	9	"PFI0347"	"I398_3"	18460	25150	120	140	176	89	69	71	16	97	93	0	175	180	37	128	129	20	80	61	0	1.511	2.058	1.864	1.947	2.466	2.685	0.397	120	449	118	159	0.595	71	47	107	52	0
4	21	9	"PFI0352"	"I4167_1"	18650	25160	120	1676	1538	474	68	71	16	100	99	0	1159	1127	235	124	127	19	100	100	0	1.554	1.466	1.505	1.353	1.972	1.533	0.844	120	475	2643	2473	0.636	1608	1035	1470	1003	0
4	22	9	"PFI0354"	"I4179_1"	18830	25150	120	397	397	99	68	98	435	10	0	0	912	894	176	120	131	211	99	95	0	0.415	0.425	0.432	0.408	1.719	0.394	0.771	120	534	1121	1103	-1.267	329	792	329	774	0
4	1	10	"PFI0375"	"I4688_1"	14840	25330	140	273	277	57	79	83	21	100	100	0	321	323	79	132	134	20	97	94	0	1.026	1.037	1.044	1.131	1.865	0.948	0.701	156	689	383	389	0.038	194	189	198	191	0
4	2	10	"PFI0378"	"I4719_5"	15030	25330	120	214	217	56	82	85	21	97	93	0	590	579	117	132	134	19	99	99	0	0.288	0.302	0.288	0.281	1.575	0.280	0.696	120	447	590	582	-1.795	132	458	135	447	0
4	3	10	"PFI0380"	"I4730_1"	15220	25330	120	703	683	181	79	82	20	100	100	0	709	696	170	130	133	20	100	99	0	1.078	1.067	1.087	1.062	1.816	1.058	0.809	120	475	1203	1170	0.108	624	579	604	566	0
4	4	10	"PFI0383"	"I4780_1"	15400	25320	110	406	414	93	77	81	23	100	100	0	401	390	78	131	135	27	100	100	0	1.219	1.301	1.363	1.317	1.555	1.327	0.748	80	434	599	596	0.285	329	270	337	259	0
4	5	10	"PFI0386"	"I4862_1"	15590	25320	110	700	706	88	76	80	23	100	100	0	658	649	79	132	135	30	100	100	0	1.186	1.219	1.175	1.223	1.223	1.183	0.875	80	475	1150	1147	0.246	624	526	630	517	0
4	6	10	"PFI0393"	"I4989_1"	15780	25320	110	2802	2737	296	74	78	21	100	100	0	1974	1952	221	131	137	60	100	100	0	1.480	1.462	1.462	1.464	1.180	1.450	0.901	80	478	4571	4484	0.566	2728	1843	2663	1821	0
4	7	10	"PFI0428"	"I601_1"	15980	25330	120	278	280	81	74	77	20	97	94	0	281	285	62	129	136	57	95	73	0	1.342	1.321	1.310	1.287	1.930	1.389	0.665	120	518	356	362	0.424	204	152	206	156	0
4	8	10	"PFI0430"	"I6032_2"	16170	25330	120	3990	3751	1135	74	95	85	98	98	0	1974	1935	430	130	141	50	100	100	0	2.124	2.037	2.106	1.848	2.057	2.199	0.843	120	452	5760	5482	1.087	3916	1844	3677	1805	0
4	9	10	"PFI0434"	"I607_1"	16350	25330	120	827	805	242	76	96	83	94	92	0	542	521	127	130	141	50	95	95	0	1.823	1.864	1.787	1.765	2.273	1.986	0.773	120	468	1163	1120	0.866	751	412	729	391	0
4	10	10	"PFI0439"	"I6174_2"	16550	25330	120	669	637	175	76	79	20	99	96	0	660	647	122	131	134	19	100	100	0	1.121	1.087	1.135	1.004	1.802	1.128	0.850	120	432	1122	1077	0.165	593	529	561	516	0
4	11	10	"PFI0441"	"I6204_2"	16710	25340	150	69	78	33	77	82	24	8	4	0	131	133	20	131	135	21	12	3	0	100000.000	0.500	1.000	1.224	3.000	2.614	0.053	156	630	-8	3	16.610	-8	0	1	2	-50
4	12	10	"PFI0443"	"I6356_1"	16990	25310	150	76	96	87	77	83	26	19	10	0	132	137	33	131	136	33	8	4	0	-1.000	3.167	1.250	1.229	4.403	4.350	0.414	156	608	0	25	Error	-1	1	19	6	-50
4	13	10	"PFI0469"	"I7030_1"	17120	25340	130	193	194	49	76	82	26	98	89	0	207	211	40	130	135	33	89	63	0	1.519	1.457	1.439	1.471	1.984	1.298	0.424	120	418	194	199	0.604	117	77	118	81	0
4	14	10	"PFI0471"	"I7085_1"	17300	25330	120	3178	3014	745	70	76	24	100	100	0	2566	2356	774	126	131	32	96	95	0	1.274	1.320	1.246	1.511	2.389	1.279	0.881	120	501	5548	5174	0.349	3108	2440	2944	2230	0
4	15	10	"PFI0473"	"I7097_2"	17490	25330	110	409	410	78	65	68	17	100	100	0	1410	1413	256	121	129	61	100	100	0	0.267	0.267	0.263	0.267	1.352	0.243	0.814	80	494	1633	1637	-1.906	344	1289	345	1292	0
4	16	10	"PFI0475"	"I7106_1"	17700	25340	110	109	111	33	68	71	20	71	51	0	161	165	32	124	130	57	25	5	0	1.108	1.049	1.220	1.059	3.337	0.726	0.144	80	500	78	84	0.148	41	37	43	41	0
4	17	10	"PFI0481"	"I7243_1"	17880	25330	130	156	168	66	71	76	32	94	72	0	178	184	40	124	126	24	82	55	0	1.574	1.617	1.562	1.575	2.169	1.937	0.372	120	583	139	157	0.655	85	54	97	60	0
4	18	10	"PFI0484"	"I7365_3"	18070	25330	120	1079	1031	266	69	72	19	99	98	0	632	616	166	121	124	16	97	95	0	1.977	1.943	1.952	1.962	1.896	2.018	0.823	120	531	1521	1457	0.983	1010	511	962	495	0
4	19	10	"PFJ0441"	"J490_1"	18260	25330	120	320	307	70	68	71	18	99	97	0	631	630	128	122	124	17	100	100	0	0.495	0.470	0.482	0.456	1.739	0.447	0.801	120	529	761	747	-1.014	252	509	239	508	0
4	20	10	"PFJ0443"	"J504_1"	18450	25330	120	977	928	261	67	70	16	99	99	0	544	520	149	123	124	19	94	94	0	2.162	2.169	2.158	2.184	1.595	2.205	0.858	120	508	1331	1258	1.112	910	421	861	397	0
4	21	10	"PFJ0445"	"J504_5"	18630	25340	120	145	161	82	66	68	16	95	87	0	437	424	85	122	123	18	98	98	0	0.251	0.315	0.284	0.262	2.258	0.309	0.429	120	492	394	397	-1.995	79	315	95	302	0
4	22	10	"PFJ0448"	"J50_1"	18810	25330	110	24778	23544	6303	68	298	1803	100	98	0	14071	13062	3889	121	376	1736	98	93	0	1.771	1.814	1.767	1.863	1.739	1.793	0.864	80	516	38660	36417	0.825	24710	13950	23476	12941	0
4	1	11	"PFJ0450"	"J512_2"	14840	25520	120	7394	6487	2273	78	82	22	100	100	0	4341	4100	1126	132	135	22	100	100	0	1.738	1.615	1.646	1.471	2.127	1.724	0.873	120	601	11525	10377	0.798	7316	4209	6409	3968	0
4	2	11	"PFJ0452"	"J53_1"	15030	25510	120	175	176	57	81	84	19	96	88	0	186	193	48	131	134	20	84	68	0	1.709	1.532	1.313	1.511	2.829	1.568	0.272	120	529	149	157	0.773	94	55	95	62	0
4	3	11	"PFJ0477"	"J53_50"	15220	25520	120	231	233	48	80	86	25	100	99	0	479	483	93	130	134	22	100	100	0	0.433	0.433	0.420	0.429	1.559	0.386	0.702	120	525	500	506	-1.209	151	349	153	353	0
4	4	11	"PFJ0479"	"J53_52"	15400	25510	110	1116	1120	161	78	83	26	100	100	0	834	818	145	129	137	61	100	98	0	1.472	1.512	1.489	1.540	1.373	1.517	0.847	80	514	1743	1731	0.558	1038	705	1042	689	0
4	5	11	"PFJ0483"	"J53_56"	15600	25520	120	7605	7212	2004	78	82	24	100	100	0	3032	2865	875	127	135	57	98	97	0	2.591	2.606	2.553	2.527	1.992	2.734	0.832	120	605	10432	9872	1.374	7527	2905	7134	2738	0
4	6	11	"PFJ0485"	"J53_60"	15780	25510	110	715	715	99	74	76	17	100	100	0	819	836	123	127	135	58	100	100	0	0.926	0.904	0.912	0.906	1.265	0.871	0.829	80	519	1333	1350	-0.110	641	692	641	709	0
4	7	11	"PFJ0488"	"J541_1"	15980	25520	120	189	202	66	73	76	19	97	96	0	630	616	136	128	131	27	99	98	0	0.231	0.264	0.245	0.250	1.818	0.235	0.584	120	554	618	617	-2.114	116	502	129	488	0
4	8	11	"PFJ0490"	"J541_4"	16170	25520	120	550	510	171	76	97	82	92	90	0	682	657	162	131	142	49	98	96	0	0.860	0.825	0.831	0.781	1.963	0.852	0.796	120	500	1025	960	-0.217	474	551	434	526	0
4	9	11	"PFJ0511"	"J58_3"	16360	25520	120	1429	1341	364	76	96	79	100	98	0	1336	1264	311	133	144	49	99	99	0	1.125	1.118	1.130	1.124	1.989	1.131	0.844	120	530	2556	2396	0.170	1353	1203	1265	1131	0
4	10	11	"PFJ0515"	"J6186_1"	16550	25520	120	201	205	57	76	80	21	97	95	0	216	216	42	134	135	19	93	82	0	1.524	1.573	1.490	1.691	2.257	1.669	0.499	120	475	207	211	0.608	125	82	129	82	0
4	11	11	"PFJ0518"	"J634_1"	16740	25520	120	21813	20092	5437	80	84	23	100	100	0	10927	10318	2248	135	136	19	100	100	0	2.014	1.965	1.981	1.898	1.897	2.091	0.873	120	474	32525	30195	1.010	21733	10792	20012	10183	0
4	12	11	"PFJ0520"	"J63_1"	16930	25520	120	292	290	81	79	85	29	99	94	0	250	254	69	132	136	25	99	95	0	1.805	1.730	1.774	1.759	1.799	1.726	0.569	120	479	331	333	0.852	213	118	211	122	0
4	13	11	"PFJ0522"	"J63_4"	17090	25530	150	77	124	164	74	78	19	27	16	0	134	158	107	130	133	21	28	17	0	0.750	1.786	1.133	1.075	3.860	2.406	0.187	156	507	7	78	-0.415	3	4	50	28	-50
4	14	11	"PFJ0525"	"J647_1"	17280	25530	110	945	899	216	73	77	20	100	100	0	589	556	155	130	131	19	100	98	0	1.900	1.939	1.890	2.065	1.759	1.920	0.788	80	458	1331	1252	0.926	872	459	826	426	0
4	15	11	"PFJ0544"	"J687_1"	17460	25540	120	510	495	118	71	74	18	100	100	0	380	364	96	123	126	26	97	95	0	1.708	1.759	1.693	1.924	1.945	1.760	0.761	120	576	696	665	0.772	439	257	424	241	0
4	16	11	"PFJ0548"	"J697_2"	17650	25540	110	249	261	88	72	74	21	100	98	0	493	476	117	124	127	19	100	100	0	0.480	0.537	0.479	0.521	2.064	0.442	0.506	80	514	546	541	-1.060	177	369	189	352	0
4	17	11	"PFJ0552"	"J69_1"	17830	25540	110	919	888	242	74	78	22	100	100	0	652	607	177	125	129	27	97	97	0	1.603	1.689	1.637	1.699	1.553	1.669	0.790	80	515	1372	1296	0.681	845	527	814	482	0
4	18	11	"PFJ0555"	"J6_12"	18020	25540	110	422	433	74	74	78	24	100	100	0	499	476	144	123	128	36	100	97	0	0.926	1.017	0.971	1.124	1.717	0.890	0.758	80	554	724	712	-0.112	348	376	359	353	0
4	19	11	"PFJ0559"	"J6_6"	18220	25540	110	785	734	183	71	76	23	100	100	0	1262	1168	335	123	129	36	100	100	0	0.627	0.634	0.624	0.657	1.509	0.561	0.826	80	545	1853	1708	-0.674	714	1139	663	1045	0
4	20	11	"PFJ0565"	"J71_1"	18420	25540	110	250	273	103	67	70	17	100	100	0	283	280	49	122	125	26	97	97	0	1.137	1.304	1.083	1.267	1.838	1.431	0.598	80	493	344	364	0.185	183	161	206	158	0
4	21	11	"PFK0726"	"Ks17_16"	18600	25540	120	1971	1710	723	65	67	16	100	99	0	1153	1040	427	120	122	16	94	93	0	1.845	1.788	1.795	1.762	2.230	1.842	0.857	120	511	2939	2565	0.884	1906	1033	1645	920	0
4	22	11	"PFK0728"	"Ks1832_1"	18790	25540	110	157	209	118	64	68	24	96	82	0	257	261	45	119	130	188	12	0	0	0.674	1.021	0.786	0.779	2.399	1.364	0.395	80	550	231	287	-0.569	93	138	145	142	0
4	1	12	"PFK0730"	"Ks186_1"	14800	25720	110	497	491	107	78	81	21	100	100	0	1069	980	361	133	139	44	100	96	0	0.448	0.488	0.462	0.556	1.839	0.390	0.763	80	562	1355	1260	-1.160	419	936	413	847	0
4	2	12	"PFK0733"	"Ks186_9"	15000	25720	110	157	165	53	80	83	21	93	78	0	219	228	57	131	137	44	87	50	0	0.875	0.876	0.780	0.800	2.384	0.847	0.358	80	530	165	182	-0.193	77	88	85	97	0
4	3	12	"PFK0735"	"Ks187_4"	15190	25720	120	450	433	114	82	86	25	99	98	0	397	374	116	130	133	20	95	90	0	1.378	1.439	1.460	1.638	2.195	1.410	0.720	120	564	635	595	0.463	368	267	351	244	0
4	4	12	"PFK0737"	"Ks187_7"	15370	25720	110	347	363	87	82	86	27	100	100	0	317	313	70	131	135	23	100	95	0	1.425	1.544	1.506	1.650	1.629	1.504	0.687	80	523	451	463	0.511	265	186	281	182	0
4	5	12	"PFK0762"	"Ks210_15"	15580	25730	120	111	119	43	83	87	23	58	27	0	177	181	41	132	136	24	71	46	0	0.622	0.735	0.677	0.671	3.191	0.856	0.063	120	617	73	85	-0.684	28	45	36	49	0
4	6	12	"PFK0765"	"Ks210_4"	15770	25720	90	137	146	46	82	87	24	75	55	0	214	231	122	133	135	22	84	71	0	0.679	0.653	0.806	0.686	3.659	0.354	0.198	52	400	136	162	-0.558	55	81	64	98	0
4	7	12	"PFK0768"	"Ks220_1"	15980	25710	100	175	173	54	82	98	74	56	16	0	183	189	40	132	137	27	78	45	0	1.824	1.596	1.498	1.611	2.398	2.196	0.216	80	477	144	148	0.867	93	51	91	57	0
4	8	12	"PFK0770"	"Ks220_7"	16170	25710	130	513	526	134	79	96	72	100	100	0	282	285	71	134	140	28	95	90	0	2.932	2.960	3.059	3.159	1.809	3.328	0.533	120	583	582	598	1.552	434	148	447	151	0
4	9	12	"PFK0781"	"Ks222_1"	16340	25730	120	496	469	154	75	82	31	95	92	0	1456	1265	501	133	136	24	97	95	0	0.318	0.348	0.333	0.359	2.620	0.300	0.769	120	505	1744	1526	-1.652	421	1323	394	1132	0
4	10	12	"PFK0784"	"Ks225_10"	16540	25720	140	455	429	105	79	85	24	99	98	0	305	303	65	134	137	25	96	93	0	2.199	2.071	2.053	2.148	1.932	2.119	0.734	156	717	547	519	1.137	376	171	350	169	0
4	11	12	"PFK0806"	"Ks245_1"	16740	25700	110	235	241	43	95	110	56	100	78	0	236	240	43	141	152	45	90	57	0	1.474	1.475	1.459	1.587	1.722	1.338	0.511	80	526	235	245	0.559	140	95	146	99	0
4	12	12	"PFK0808"	"Ks245_4"	16960	25720	130	278	275	72	85	102	57	96	85	0	269	267	68	135	145	45	88	70	0	1.440	1.439	1.439	1.493	2.083	1.276	0.566	120	536	327	322	0.526	193	134	190	132	0
4	13	12	"PFK0810"	"Ks248_3"	17120	25720	140	524	493	133	77	81	20	99	99	0	376	367	95	131	133	17	96	95	0	1.824	1.763	1.719	1.812	1.778	1.829	0.764	156	503	692	652	0.867	447	245	416	236	0
4	14	12	"PFK0813"	"Ks249_3"	17290	25730	120	421	407	112	79	82	20	99	96	0	459	440	121	130	132	19	98	95	0	1.040	1.058	1.009	1.115	2.458	1.075	0.691	120	431	671	638	0.056	342	329	328	310	0
4	15	12	"PFK0819"	"Ks259_1"	17490	25730	120	4763	3974	1867	79	81	20	100	100	0	2476	2126	906	128	129	19	95	95	0	1.995	1.949	1.941	1.676	2.444	2.080	0.838	120	484	7032	5893	0.996	4684	2348	3895	1998	0
4	16	12	"PFK0823"	"Ks259_6"	17670	25730	110	1531	1449	384	77	81	20	100	100	0	1352	1259	332	127	130	21	100	100	0	1.187	1.212	1.178	1.214	1.438	1.202	0.823	80	478	2679	2504	0.247	1454	1225	1372	1132	0
4	17	12	"PFK0843"	"Ks26_1"	17860	25730	120	513	496	131	74	78	19	100	100	0	405	394	109	124	129	26	98	94	0	1.562	1.563	1.577	1.677	2.089	1.596	0.708	120	585	720	692	0.644	439	281	422	270	0
4	18	12	"PFK0845"	"Ks26_11"	18050	25730	110	647	630	119	73	77	20	100	100	0	1286	1202	359	124	131	51	100	100	0	0.494	0.517	0.493	0.545	1.474	0.446	0.820	80	508	1736	1635	-1.017	574	1162	557	1078	0
4	19	12	"PFK0847"	"Ks26_15"	18250	25730	120	493	465	131	71	74	18	100	98	0	457	428	124	124	131	47	94	90	0	1.267	1.296	1.252	1.353	1.991	1.287	0.794	120	586	755	698	0.342	422	333	394	304	0
4	20	12	"PFK0850"	"Ks26_2"	18470	25730	150	91	107	51	68	71	16	58	41	0	137	144	29	123	125	16	44	30	0	1.643	1.857	1.400	1.190	4.624	3.634	0.064	156	611	37	60	0.716	23	14	39	21	-50
4	21	12	"PFK0853"	"Ks26_24"	18630	25730	120	1570	1360	527	68	71	17	98	98	0	749	696	240	120	123	17	97	95	0	2.388	2.243	2.316	2.201	2.682	2.404	0.813	120	451	2131	1868	1.256	1502	629	1292	576	0
4	22	12	"PFK0856"	"Ks26_5"	18830	25730	120	1185	1030	402	67	70	22	100	97	0	739	668	227	120	122	17	95	95	0	1.806	1.757	1.752	1.588	2.370	1.832	0.848	120	618	1737	1511	0.853	1118	619	963	548	0
4	1	13	"PFL0017"	"L1_32"	14820	25910	110	636	600	167	79	83	25	100	100	0	414	409	127	131	140	49	92	90	0	1.968	1.874	1.882	2.059	1.831	1.857	0.737	80	548	840	799	0.977	557	283	521	278	0
4	2	13	"PFL0021"	"L1_42"	15000	25910	110	816	782	239	79	88	44	100	100	0	1317	1189	435	130	149	117	93	90	0	0.621	0.664	0.634	0.747	2.066	0.587	0.753	80	516	1924	1762	-0.688	737	1187	703	1059	0
4	3	13	"PFL0023"	"L1_45"	15190	25910	100	141	157	55	80	88	43	68	31	0	157	164	37	128	145	118	2	0	0	2.103	2.139	1.809	2.270	3.034	2.729	0.127	80	475	90	113	1.073	61	29	77	36	0
4	4	13	"PFL0026"	"L1_48"	15400	25920	120	128	148	59	81	94	68	35	15	0	206	209	48	131	140	37	80	50	0	0.627	0.859	0.670	0.743	2.827	1.999	0.366	120	604	122	145	-0.674	47	75	67	78	0
4	5	13	"PFL0028"	"L1_52"	15590	25910	110	169	175	50	80	82	20	96	88	0	331	326	87	130	134	19	97	96	0	0.443	0.485	0.406	0.448	2.407	0.349	0.357	80	465	290	291	-1.175	89	201	95	196	0
4	6	13	"PFL0030"	"L1_56"	15760	25910	110	620	585	154	87	95	51	100	100	0	410	402	109	134	143	60	92	86	0	1.931	1.858	1.794	2.049	2.017	1.857	0.767	80	522	809	766	0.949	533	276	498	268	0
4	7	13	"PFL0048"	"L1_89"	15950	25910	110	322	321	73	87	98	53	98	96	0	339	328	88	136	145	44	92	87	0	1.158	1.219	1.224	1.270	1.687	1.165	0.653	80	550	438	426	0.211	235	203	234	192	0
4	8	13	"PFL0052"	"L1_94"	16140	25910	110	2532	2332	609	79	89	45	100	100	0	1105	975	292	132	138	31	100	98	0	2.521	2.673	2.563	2.838	1.724	2.695	0.783	80	536	3426	3096	1.334	2453	973	2253	843	0
4	9	13	"PFL0055"	"L1_97"	16330	25910	110	1778	1704	395	76	79	20	100	100	0	1153	1044	339	130	132	20	100	100	0	1.664	1.781	1.657	1.944	1.911	1.717	0.781	80	507	2725	2542	0.734	1702	1023	1628	914	0
4	10	13	"PFL0057"	"L1_99"	16520	25920	100	257	254	60	74	78	19	100	100	0	423	422	106	129	130	20	98	98	0	0.622	0.614	0.629	0.641	2.174	0.514	0.547	80	467	477	473	-0.684	183	294	180	293	0
4	11	13	"PFL0059"	"L2_10"	16720	25920	110	746	726	146	81	86	28	100	100	0	740	700	179	130	134	25	100	100	0	1.090	1.132	1.104	1.175	1.452	1.115	0.819	80	553	1275	1215	0.125	665	610	645	570	0
4	12	13	"PFL0061"	"L2_104"	16900	25910	110	2700	2512	607	81	88	35	100	100	0	1236	1165	414	130	135	30	100	98	0	2.368	2.349	2.215	2.601	1.883	2.277	0.827	80	532	3725	3466	1.244	2619	1106	2431	1035	0
4	13	13	"PFL0082"	"L2_146"	17100	25910	110	1474	1374	400	78	81	19	100	100	0	1617	1451	510	129	131	20	100	100	0	0.938	0.980	0.990	1.067	1.865	0.890	0.788	80	535	2884	2618	-0.092	1396	1488	1296	1322	0
4	14	13	"PFL0084"	"L2_148"	17330	25890	150	93	113	68	77	80	19	44	22	0	133	139	39	127	130	21	29	14	0	2.667	3.000	1.258	1.246	3.432	2.803	0.134	156	631	22	48	1.415	16	6	36	12	-50
4	15	13	"PFL0086"	"L2_15"	17480	25920	120	1469	1394	349	76	78	18	100	100	0	1454	1366	358	124	127	19	99	98	0	1.047	1.061	1.050	1.114	2.011	1.056	0.840	120	466	2723	2560	0.067	1393	1330	1318	1242	0
4	16	13	"PFL0089"	"L2_154"	17670	25920	110	239	257	76	75	76	17	100	100	0	237	235	43	123	126	18	98	97	0	1.439	1.625	1.478	1.621	1.748	1.796	0.544	80	504	278	294	0.525	164	114	182	112	0
4	17	13	"PFL0091"	"L2_158"	17870	25920	110	140	168	93	68	71	16	97	87	0	213	220	48	122	124	17	98	92	0	0.791	1.020	0.838	0.845	2.585	1.447	0.303	80	509	163	198	-0.338	72	91	100	98	0
4	18	13	"PFL0098"	"L2_172"	18060	25920	110	494	493	81	68	70	17	100	100	0	481	473	92	121	123	29	100	100	0	1.183	1.207	1.208	1.238	1.412	1.175	0.824	80	510	786	777	0.243	426	360	425	352	0
4	19	13	"PFL0119"	"L2_203"	18250	25920	120	3418	3159	1041	69	71	15	100	100	0	3514	3222	911	121	123	17	100	100	0	0.987	0.996	0.981	0.938	1.926	1.012	0.845	120	541	6742	6191	-0.019	3349	3393	3090	3101	0
4	20	13	"PFL0123"	"L2_210"	18440	25920	120	292	282	81	72	73	15	98	96	0	306	298	79	122	125	23	96	91	0	1.196	1.193	1.189	1.163	1.956	1.177	0.684	120	521	404	386	0.258	220	184	210	176	0
4	21	13	"PFL0127"	"L2_216"	18640	25920	120	4170	3522	1659	71	73	17	100	99	0	2367	2068	900	121	125	33	95	92	0	1.825	1.772	1.765	1.633	2.890	1.869	0.846	120	511	6345	5398	0.868	4099	2246	3451	1947	0
4	22	13	"PFL0129"	"L2_220"	18820	25920	100	465	469	78	69	72	17	100	100	0	1142	1095	218	119	123	30	100	100	0	0.387	0.410	0.391	0.418	1.407	0.377	0.803	80	434	1419	1376	-1.369	396	1023	400	976	0
4	1	14	"PFL0131"	"L2_226"	14830	26100	110	292	296	51	79	82	22	100	100	0	273	285	65	131	135	35	98	92	0	1.500	1.409	1.496	1.544	1.977	1.250	0.625	80	562	355	371	0.585	213	142	217	154	0
4	2	14	"PFL0133"	"L2_23"	15020	26100	110	137	147	51	79	84	24	85	63	0	358	357	81	129	136	74	97	85	0	0.253	0.298	0.255	0.259	2.708	0.209	0.256	80	500	287	296	-1.981	58	229	68	228	0
4	3	14	"PFM0391"	"M35930_11"	15200	26110	110	251	252	55	77	82	27	98	98	0	673	655	177	125	130	22	100	100	0	0.318	0.330	0.336	0.337	1.824	0.288	0.722	80	450	722	705	-1.655	174	548	175	530	0
4	4	14	"PFM0393"	"M35930_13"	15380	26120	150	123	200	232	79	93	69	36	21	0	297	283	122	128	137	40	72	66	0	0.260	0.781	0.500	0.563	3.265	2.363	0.397	156	643	213	276	-1.941	44	169	121	155	-50
4	5	14	"PFM0395"	"M35930_4"	15570	26110	110	550	545	97	78	85	42	100	100	0	1124	1108	247	129	135	33	100	100	0	0.474	0.477	0.473	0.485	1.328	0.441	0.829	80	475	1467	1446	-1.076	472	995	467	979	0
4	6	14	"PFM0398"	"M35930_8"	15760	26110	110	181	180	41	78	81	22	97	92	0	723	723	125	130	134	51	100	100	0	0.174	0.172	0.162	0.161	1.788	0.141	0.581	80	494	696	695	-2.525	103	593	102	593	0
4	7	14	"PFM0400"	"M35935_1"	15950	26110	110	239	249	75	77	81	22	100	100	0	256	265	62	130	135	50	92	72	0	1.286	1.274	1.209	1.316	1.854	1.296	0.551	80	524	288	307	0.363	162	126	172	135	0
4	8	14	"PFM0406"	"M364_1"	16140	26110	110	224	230	54	74	78	19	100	98	0	311	321	76	125	128	20	100	98	0	0.806	0.796	0.738	0.824	1.836	0.686	0.580	80	528	336	352	-0.310	150	186	156	196	0
4	9	14	"PFM0424"	"M36950_1"	16330	26110	110	917	881	156	77	85	42	100	100	0	546	527	110	128	134	42	100	100	0	2.010	2.015	2.041	2.072	1.450	2.023	0.825	80	526	1258	1203	1.007	840	418	804	399	0
4	10	14	"PFM0426"	"M3696_3"	16520	26110	110	388	390	75	79	86	42	100	100	0	485	484	109	129	134	41	100	100	0	0.868	0.876	0.889	0.898	1.474	0.813	0.741	80	528	665	666	-0.204	309	356	311	355	0
4	11	14	"PFM0431"	"M37116_3"	16720	26110	110	33741	30948	7604	83	89	33	100	100	0	17172	15922	3987	129	137	94	100	100	0	1.975	1.954	1.902	1.958	1.613	2.005	0.855	80	554	50701	46658	0.982	33658	17043	30865	15793	0
4	12	14	"PFM0433"	"M37145_2"	16920	26110	110	1037	1002	236	81	88	32	100	100	0	1766	1706	396	128	138	95	100	100	0	0.584	0.584	0.584	0.581	1.315	0.554	0.836	80	548	2594	2499	-0.777	956	1638	921	1578	0
4	13	14	"PFM0435"	"M37197_1"	17120	26110	100	1357	1323	231	79	82	20	100	100	0	495	492	71	127	129	16	100	100	0	3.473	3.408	3.378	3.409	1.286	3.608	0.804	80	445	1646	1609	1.796	1278	368	1244	365	0
4	14	14	"PFM0438"	"M37465_1"	17280	26100	100	118	139	74	75	79	19	76	52	0	131	138	33	125	128	18	35	20	0	7.167	4.923	3.105	2.751	3.172	4.292	0.103	80	463	49	77	2.841	43	6	64	13	0
4	15	14	"PFM0452"	"M37794_2"	17490	26110	100	395	395	77	74	78	20	100	100	0	1037	1006	225	124	126	18	100	100	0	0.352	0.364	0.357	0.371	1.495	0.319	0.779	80	474	1234	1203	-1.508	321	913	321	882	0
4	16	14	"PFM0454"	"M37794_6"	17690	26110	120	130	142	59	72	74	17	90	80	0	181	185	46	123	124	17	82	69	0	1.000	1.129	1.111	1.113	3.623	1.325	0.342	120	601	116	132	0.000	58	58	70	62	0
4	17	14	"PFM0457"	"M37914_2"	17880	26100	110	1680	1583	455	68	71	16	100	100	0	800	742	285	121	122	16	95	95	0	2.374	2.440	2.342	2.498	1.679	2.369	0.823	80	499	2291	2136	1.247	1612	679	1515	621	0
4	18	14	"PFM0459"	"M38113_2"	18070	26110	110	463	463	87	67	70	16	100	100	0	1072	1032	262	118	119	15	100	100	0	0.415	0.433	0.421	0.448	1.565	0.373	0.759	80	517	1350	1310	-1.268	396	954	396	914	0
4	19	14	"PFM0461"	"M38127_1"	18260	26110	110	603	620	107	68	71	16	100	100	0	454	439	84	117	119	15	100	100	0	1.588	1.714	1.668	1.745	1.372	1.722	0.822	80	510	872	874	0.667	535	337	552	322	0
4	20	14	"PFM0464"	"M38218_2"	18460	26110	110	8895	8264	1820	72	73	16	100	100	0	5920	5428	1272	122	123	23	100	100	0	1.522	1.544	1.524	1.544	1.380	1.581	0.869	80	492	14621	13498	0.606	8823	5798	8192	5306	0
4	21	14	"PFM0486"	"M38941_8"	18650	26110	120	537	512	146	70	73	18	100	100	0	435	423	104	121	123	28	99	98	0	1.487	1.464	1.468	1.439	1.661	1.482	0.825	120	534	781	744	0.573	467	314	442	302	0
4	22	14	"PFM0489"	"M39036_2"	18830	26100	110	236	249	69	68	72	21	100	100	0	246	246	44	120	122	28	98	91	0	1.333	1.437	1.342	1.468	1.597	1.406	0.668	80	520	294	307	0.415	168	126	181	126	0
4	1	15	"PFM0494"	"M39668_5"	14860	26290	110	422	413	79	80	83	21	100	100	0	451	454	103	129	132	20	100	100	0	1.062	1.025	1.003	1.048	1.482	1.008	0.781	80	530	664	658	0.087	342	322	333	325	0
4	2	15	"PFM0503"	"M40983_1"	15040	26290	120	231	245	101	80	84	26	97	90	0	213	224	60	126	130	21	93	77	0	1.736	1.684	1.758	1.710	2.334	1.987	0.485	120	544	238	263	0.795	151	87	165	98	0
4	3	15	"PFM0505"	"M40983_3"	15230	26290	120	144	148	42	78	82	25	85	65	0	174	177	38	125	128	22	74	54	0	1.347	1.346	1.490	1.435	3.090	1.322	0.273	120	502	115	122	0.430	66	49	70	52	0
4	4	15	"PFM0508"	"M41041_1"	15430	26290	110	1792	1690	408	79	82	20	100	100	0	1131	1051	276	126	129	19	100	100	0	1.704	1.742	1.718	1.778	1.587	1.807	0.831	80	360	2718	2536	0.769	1713	1005	1611	925	0
4	5	15	"PFN0062"	"N128_62"	15580	26300	150	87	124	105	78	81	20	37	23	0	132	152	62	128	131	20	30	17	0	2.250	1.917	1.514	1.643	4.168	2.418	0.248	156	608	13	70	1.170	9	4	46	24	-50
4	6	15	"PFN0064"	"N128_64"	15790	26290	150	100	109	41	78	80	20	51	31	0	127	133	26	130	132	19	19	8	0	-7.333	10.333	1.408	1.447	3.755	3.774	0.038	156	674	19	34	Error	22	-3	31	3	-50
4	7	15	"PFN0066"	"N128_68"	15980	26290	110	255	260	45	77	79	19	100	100	0	338	335	62	131	135	21	100	100	0	0.860	0.897	0.853	0.917	1.552	0.819	0.692	80	471	385	387	-0.218	178	207	183	204	0
4	8	15	"PFN0069"	"N128_71"	16170	26290	110	148	156	51	75	79	20	96	83	0	387	383	76	129	133	21	100	100	0	0.283	0.319	0.290	0.288	2.037	0.238	0.381	80	496	331	335	-1.821	73	258	81	254	0
4	9	15	"PFN0071"	"N128_73"	16370	26300	120	138	149	58	75	82	40	71	35	0	182	182	37	129	134	39	61	25	0	1.189	1.396	1.167	1.354	2.724	1.691	0.313	120	572	116	127	0.249	63	53	74	53	0
4	10	15	"PFN0074"	"N128_76"	16550	26290	110	530	531	106	77	81	32	100	100	0	363	359	86	126	130	35	97	93	0	1.911	1.948	1.906	2.054	1.654	1.920	0.677	80	519	690	687	0.935	453	237	454	233	0
4	11	15	"PFN0092"	"N129_12"	16770	26290	80	407	438	274	80	82	20	98	94	0	253	300	134	123	127	24	92	75	0	2.515	2.023	1.745	2.053	2.746	3.034	0.361	52	324	457	535	1.331	327	130	358	177	0
4	12	15	"PFN0094"	"N129_14"	16940	26290	110	793	789	194	81	85	21	100	100	0	660	639	150	128	131	19	100	100	0	1.338	1.386	1.382	1.396	1.543	1.373	0.778	80	505	1244	1219	0.420	712	532	708	511	0
4	13	15	"PFN0096"	"N129_17"	17130	26290	110	141	213	302	80	83	21	81	56	0	246	267	90	130	131	19	97	93	0	0.526	0.971	0.468	0.550	3.314	3.105	0.275	80	526	177	270	-0.927	61	116	133	137	0
4	14	15	"PFN0098"	"N129_22"	17330	26290	110	1342	1351	259	75	78	20	100	100	0	1564	1449	501	124	129	58	97	96	0	0.880	0.963	0.910	1.081	2.034	0.864	0.817	80	544	2707	2601	-0.185	1267	1440	1276	1325	0
4	15	15	"PFN0100"	"N129_33"	17520	26300	100	144	156	57	73	76	18	95	83	0	941	884	187	122	124	18	100	100	0	0.087	0.109	0.083	0.095	2.194	0.078	0.346	80	483	890	845	-3.528	71	819	83	762	0
4	16	15	"PFN0102"	"N129_38"	17710	26290	80	137	177	111	72	74	17	92	78	0	150	154	40	121	124	18	61	36	0	2.241	3.182	2.125	1.906	3.871	6.118	0.133	52	321	94	138	1.164	65	29	105	33	0
4	17	15	"PFN0119"	"N130_21"	17890	26290	110	261	262	59	73	75	16	100	100	0	225	225	54	122	124	16	95	90	0	1.825	1.835	1.676	1.851	1.564	1.825	0.653	80	538	291	292	0.868	188	103	189	103	0
4	18	15	"PFN0121"	"N130_25"	18090	26290	110	278	288	66	70	74	18	100	100	0	252	253	47	120	121	16	97	96	0	1.576	1.639	1.533	1.659	1.745	1.575	0.641	80	523	340	351	0.656	208	132	218	133	0
4	19	15	"PFN0124"	"N130_29"	18280	26290	110	287	293	63	66	71	33	100	100	0	564	535	145	117	118	15	100	98	0	0.494	0.543	0.496	0.581	1.950	0.432	0.599	80	515	668	645	-1.016	221	447	227	418	0
4	20	15	"PFN0127"	"N130_35"	18460	26290	110	724	715	123	67	70	32	100	100	0	380	379	95	120	122	17	100	97	0	2.527	2.502	2.418	2.735	1.744	2.436	0.744	80	524	917	907	1.337	657	260	648	259	0
4	21	15	"PFN0130"	"N130_4"	18660	26290	110	3471	3255	899	68	71	16	100	100	0	2434	2175	857	120	121	17	96	95	0	1.471	1.551	1.465	1.691	2.042	1.452	0.855	80	507	5717	5242	0.556	3403	2314	3187	2055	0
4	22	15	"PFN0132"	"N130_41"	18850	26300	110	203	224	72	67	70	17	98	98	0	246	254	60	118	119	14	100	100	0	1.063	1.154	1.128	1.118	2.265	1.222	0.488	80	531	264	293	0.087	136	128	157	136	0
4	1	16	"PFN0149"	"N131_17"	14860	26480	110	198	213	57	80	83	21	100	98	0	505	503	96	128	131	20	100	100	0	0.313	0.355	0.307	0.337	1.757	0.301	0.548	80	548	495	508	-1.676	118	377	133	375	0
4	2	16	"PFN0153"	"N131_27"	15040	26480	110	1575	1496	322	80	83	24	100	100	0	1229	1168	305	127	131	25	100	100	0	1.357	1.360	1.346	1.419	1.689	1.310	0.814	80	449	2597	2457	0.440	1495	1102	1416	1041	0
4	3	16	"PFN0155"	"N131_4"	15230	26490	150	89	101	45	79	85	35	21	8	0	120	127	26	126	134	46	7	0	0	-1.667	22.000	0.899	0.957	3.827	0.490	0.063	156	573	4	23	Error	10	-6	22	1	-50
4	4	16	"PFN0157"	"N131_5"	15420	26490	150	94	107	45	78	84	33	31	10	0	127	132	22	126	131	32	14	0	0	16.000	4.833	1.086	1.166	4.488	1.775	0.052	156	568	17	35	4.000	16	1	29	6	-50
4	5	16	"PFN0159"	"N131_52"	15610	26480	110	3687	3445	846	79	82	21	100	100	0	3443	3303	870	129	131	19	100	100	0	1.089	1.060	1.087	1.075	1.560	1.026	0.831	80	448	6922	6540	0.123	3608	3314	3366	3174	0
4	6	16	"PFN0164"	"N132_101"	15810	26480	120	3568	3094	1213	82	85	22	100	100	0	2079	1816	723	130	133	21	98	97	0	1.789	1.786	1.800	1.885	2.505	1.854	0.833	120	535	5435	4698	0.839	3486	1949	3012	1686	0
4	7	16	"PFN0559"	"N143_59"	16010	26490	150	97	109	45	79	82	21	43	23	0	131	136	33	130	133	20	25	11	0	18.000	5.000	1.619	1.231	4.254	3.264	0.034	156	612	19	36	4.170	18	1	30	6	-50
4	8	16	"PFN0564"	"N143_71"	16170	26480	120	668	592	202	77	80	22	98	96	0	696	661	260	129	133	21	96	93	0	1.042	0.968	0.916	0.988	2.068	0.910	0.813	120	488	1158	1047	0.060	591	567	515	532	0
4	9	16	"PFN0566"	"N143_9"	16360	26480	100	113	133	66	78	80	20	66	46	0	140	146	30	129	131	19	41	18	0	3.182	3.235	1.344	1.484	4.818	8.256	0.022	80	431	46	72	1.670	35	11	55	17	0
4	10	16	"PFN0576"	"N145_12"	16550	26480	110	1529	1424	350	78	81	20	100	100	0	2157	1920	624	128	130	30	100	100	0	0.715	0.751	0.748	0.801	1.706	0.669	0.793	80	538	3480	3138	-0.484	1451	2029	1346	1792	0
4	11	16	"PFN0578"	"N145_20"	16750	26480	110	1810	1733	436	82	85	22	100	100	0	2676	2488	662	129	132	22	100	100	0	0.678	0.700	0.697	0.706	1.452	0.656	0.832	80	537	4275	4010	-0.560	1728	2547	1651	2359	0
4	12	16	"PFN0580"	"N145_23"	16930	26480	110	65535	60276	12607	87	94	31	100	100	78	45052	41420	11374	136	141	31	100	100	0	1.457	1.458	1.412	1.499	1.594	1.441	0.810	80	516	110364	101473	0.543	65448	44916	60189	41284	0
4	13	16	"PFN0603"	"N147_10"	17120	26480	110	399	404	74	86	92	30	100	100	0	330	328	83	137	141	29	95	93	0	1.622	1.665	1.490	1.859	2.040	1.584	0.652	80	538	506	509	0.698	313	193	318	191	0
4	14	16	"PFN0605"	"N147_13"	17320	26480	110	2705	2510	590	80	83	21	100	100	0	1978	1724	562	135	140	61	98	97	0	1.424	1.529	1.458	1.694	1.972	1.466	0.818	80	548	4468	4019	0.510	2625	1843	2430	1589	0
4	15	16	"PFN0610"	"N147_2"	17510	26490	110	494	482	110	78	80	19	100	100	0	539	518	127	131	134	26	100	96	0	1.020	1.044	1.051	1.101	1.673	1.030	0.746	80	511	824	791	0.028	416	408	404	387	0
4	16	16	"PFN0612"	"N147_24"	17700	26490	110	240	241	60	76	79	27	100	97	0	228	227	44	128	131	19	97	92	0	1.640	1.667	1.797	1.673	1.964	1.770	0.525	80	535	264	264	0.714	164	100	165	99	0
4	17	16	"PFN0615"	"N147_4"	17890	26480	110	311	311	58	77	81	28	100	100	0	332	328	76	128	130	18	100	96	0	1.147	1.170	1.125	1.270	1.782	1.090	0.645	80	511	438	434	0.198	234	204	234	200	0
4	18	16	"PFN0617"	"N148_1"	18080	26490	130	287	288	70	74	78	22	99	98	0	263	267	55	125	128	18	98	97	0	1.543	1.507	1.653	1.489	1.706	1.648	0.638	120	659	351	356	0.626	213	138	214	142	0
4	19	16	"PFN0640"	"N149_7"	18280	26490	110	357	355	54	70	73	17	100	100	0	312	322	57	123	125	17	100	100	0	1.519	1.432	1.429	1.473	1.412	1.383	0.740	80	534	476	484	0.603	287	189	285	199	0
4	20	16	"PFN0642"	"N150_10"	18470	26490	110	1555	1477	334	69	72	18	100	100	0	790	762	191	124	126	17	100	100	0	2.231	2.207	2.216	2.285	1.511	2.297	0.833	80	515	2152	2046	1.158	1486	666	1408	638	0
4	21	16	"PFN0645"	"N150_15"	18650	26480	110	1172	1122	250	70	73	17	100	100	0	602	583	164	124	126	17	100	100	0	2.305	2.292	2.178	2.407	1.540	2.353	0.810	80	522	1580	1511	1.205	1102	478	1052	459	0
4	22	16	"PFN0647"	"N150_19"	18850	26490	100	336	343	70	69	71	17	100	100	0	423	434	105	119	121	17	100	100	0	0.878	0.870	0.867	0.894	1.706	0.807	0.640	80	455	571	589	-0.187	267	304	274	315	0
4	1	17	"PFN0649"	"N150_27"	14860	26670	110	2902	2644	717	85	89	24	100	100	0	2380	2183	594	134	136	20	100	100	0	1.254	1.249	1.259	1.253	1.471	1.239	0.852	80	530	5063	4608	0.327	2817	2246	2559	2049	0
4	2	17	"PFN0652"	"N150_32"	15050	26670	120	534	502	156	86	91	28	99	98	0	547	513	155	133	138	41	94	94	0	1.082	1.095	1.097	1.106	1.986	1.080	0.775	120	531	862	796	0.114	448	414	416	380	0
4	3	17	"PFN0668"	"N150_62"	15250	26660	140	167	180	88	86	94	38	76	53	0	219	228	75	131	139	49	71	45	0	0.920	0.969	0.856	0.898	2.946	0.915	0.196	156	501	169	191	-0.120	81	88	94	97	0
4	4	17	"PFN0670"	"N150_65"	15430	26700	150	94	113	76	87	96	39	20	10	0	140	153	66	130	138	36	21	7	0	0.700	1.130	1.156	0.998	4.150	1.038	0.153	156	553	17	49	-0.515	7	10	26	23	-50
4	5	17	"PFN0672"	"N150_68"	15620	26670	110	363	361	73	82	85	23	100	100	0	2347	2190	627	128	131	21	100	100	0	0.127	0.135	0.130	0.142	1.629	0.117	0.794	80	482	2500	2341	-2.981	281	2219	279	2062	0
4	6	17	"PFN0674"	"N150_71"	15810	26670	110	225	220	50	82	84	22	98	98	0	914	854	223	129	130	18	100	100	0	0.182	0.190	0.178	0.198	2.053	0.152	0.613	80	506	928	863	-2.457	143	785	138	725	0
4	7	17	"PFN0676"	"N150_75"	16010	26670	120	199	203	52	79	82	21	97	95	0	526	509	119	130	131	18	100	99	0	0.303	0.327	0.299	0.320	1.902	0.273	0.587	120	504	516	503	-1.722	120	396	124	379	0
4	8	17	"PFN0678"	"N150_78"	16180	26670	110	1122	1079	297	81	86	23	100	100	0	561	547	130	130	135	31	100	97	0	2.415	2.393	2.415	2.455	1.725	2.471	0.773	80	465	1472	1415	1.272	1041	431	998	417	0
4	9	17	"PFN0783"	"N157_18"	16370	26670	110	392	396	58	81	85	24	100	100	0	358	350	77	129	134	30	98	98	0	1.358	1.425	1.365	1.470	1.475	1.341	0.733	80	512	540	536	0.442	311	229	315	221	0
4	10	17	"PFN0789"	"N157_41"	16560	26670	110	368	377	66	83	88	25	100	100	0	696	677	160	129	136	52	100	100	0	0.503	0.536	0.528	0.551	1.439	0.459	0.785	80	512	852	842	-0.992	285	567	294	548	0
4	11	17	"PFN0807"	"N159_20"	16750	26670	110	972	944	223	86	91	26	100	100	0	2530	2389	645	130	137	51	100	100	0	0.369	0.380	0.368	0.390	1.486	0.341	0.834	80	510	3286	3117	-1.438	886	2400	858	2259	0
4	12	17	"PFN0836"	"N163_1"	16940	26670	110	758	723	158	84	87	23	100	100	0	1455	1383	376	130	135	28	100	100	0	0.509	0.510	0.507	0.530	1.642	0.446	0.807	80	540	1999	1892	-0.975	674	1325	639	1253	0
4	13	17	"PFN0840"	"N164_1"	17140	26670	110	7995	7128	2112	82	87	24	100	100	0	3787	3401	965	134	136	21	100	100	0	2.166	2.157	2.184	2.166	1.720	2.230	0.816	80	538	11566	10313	1.115	7913	3653	7046	3267	0
4	14	17	"PFN0849"	"N165_2"	17330	26680	110	4693	4278	1128	84	88	25	100	100	0	2049	1934	447	137	140	21	100	100	0	2.411	2.334	2.400	2.314	1.494	2.550	0.845	80	508	6521	5991	1.269	4609	1912	4194	1797	0
4	15	17	"PFN0935"	"N181_4"	17520	26680	130	166	172	46	79	81	19	97	92	0	179	182	34	136	138	19	78	57	0	2.023	2.022	1.722	1.999	2.379	2.096	0.288	120	630	130	139	1.017	87	43	93	46	0
4	16	17	"PFN0929"	"N181_18"	17710	26670	110	4860	4373	1286	79	81	19	100	100	0	2182	1990	648	133	135	18	100	100	0	2.333	2.312	2.210	2.401	1.812	2.359	0.793	80	499	6830	6151	1.222	4781	2049	4294	1857	0
4	17	17	"PFN0946"	"N185_14"	17900	26670	110	3049	2775	798	77	81	23	100	100	0	1978	1814	534	133	135	23	100	100	0	1.611	1.605	1.593	1.644	1.795	1.597	0.819	80	521	4817	4379	0.688	2972	1845	2698	1681	0
4	18	17	"PFN0382"	"N137_2"	18100	26670	110	7133	6199	2115	75	79	23	100	100	0	2822	2346	969	131	136	44	100	98	0	2.623	2.765	2.574	2.920	1.963	2.759	0.798	80	508	9749	8339	1.391	7058	2691	6124	2215	0
4	19	17	"PFL0032"	"L1_63"	18290	26680	110	295	298	86	72	77	19	100	100	0	708	677	198	129	134	42	100	98	0	0.385	0.412	0.412	0.422	2.041	0.345	0.651	80	517	802	774	-1.377	223	579	226	548	0
4	20	17	"PFL0051"	"L1_92"	18490	26670	110	1648	1517	427	73	76	19	100	100	0	1224	1120	462	128	134	45	96	93	0	1.437	1.456	1.425	1.679	2.159	1.325	0.771	80	458	2671	2436	0.523	1575	1096	1444	992	0
4	21	17	"PFL0093"	"L2_163"	18660	26680	120	220	216	59	71	73	18	99	93	0	236	240	49	127	132	43	92	71	0	1.367	1.283	1.266	1.271	2.001	1.103	0.458	120	518	258	258	0.451	149	109	145	113	0
4	22	17	"PFL0100"	"L2_176"	18840	26670	110	6440	5920	1619	71	74	19	100	100	0	3620	3267	1210	124	131	78	97	97	0	1.822	1.861	1.742	2.105	2.186	1.781	0.821	80	467	9865	8992	0.865	6369	3496	5849	3143	0
4	1	18	"PFL0105"	"L2_187"	14870	26850	110	30664	28069	7811	89	95	35	100	100	0	25145	21505	8849	139	145	36	100	100	0	1.223	1.310	1.205	1.420	2.099	1.225	0.826	80	554	55581	49346	0.290	30575	25006	27980	21366	0
4	2	18	"PFL0107"	"L2_190"	15070	26860	120	387	380	115	92	95	24	100	97	0	475	450	137	137	141	27	95	94	0	0.873	0.920	0.910	0.969	2.123	0.876	0.792	120	564	633	601	-0.196	295	338	288	313	0
4	3	18	"PFL0118"	"L2_202"	15250	26860	110	229	238	53	92	96	26	100	100	0	597	566	151	136	139	23	97	96	0	0.297	0.340	0.303	0.354	2.017	0.277	0.587	80	444	598	576	-1.751	137	461	146	430	0
4	4	18	"PFL0126"	"L2_215"	15440	26860	120	2338	1997	814	93	99	31	100	100	0	1280	1156	413	137	141	27	100	99	0	1.964	1.868	1.892	1.846	2.240	2.007	0.815	120	448	3388	2923	0.974	2245	1143	1904	1019	0
4	5	18	"PFJ0334"	"J326_1"	15630	26860	120	25142	20555	9336	90	96	31	100	100	0	11610	9641	4058	134	138	25	100	97	0	2.183	2.153	2.157	1.797	2.445	2.321	0.838	120	554	36528	29972	1.126	25052	11476	20465	9507	0
4	6	18	"PFJ0360"	"J352_5"	15830	26860	110	967	905	230	87	93	47	100	100	0	1565	1453	398	134	138	33	100	100	0	0.615	0.620	0.629	0.630	1.494	0.605	0.836	80	512	2311	2137	-0.701	880	1431	818	1319	0
4	7	18	"PFJ0381"	"J38_18"	16020	26860	100	169	180	63	83	89	47	82	42	0	185	188	36	133	136	34	70	30	0	1.654	1.764	1.612	1.851	3.224	2.340	0.195	80	430	138	152	0.726	86	52	97	55	0
4	8	18	"PFJ0399"	"J43_10"	16190	26860	110	181	185	52	85	88	22	100	91	0	326	327	65	133	136	25	98	97	0	0.497	0.515	0.487	0.508	2.135	0.480	0.480	80	516	289	294	-1.007	96	193	100	194	0
4	9	18	"PFJ0409"	"J43_23"	16390	26860	120	1043	909	370	83	86	20	100	99	0	944	855	334	134	137	21	95	94	0	1.185	1.146	1.115	1.186	2.453	1.146	0.808	120	576	1770	1547	0.245	960	810	826	721	0
4	10	18	"PFJ0430"	"J478_10"	16580	26860	120	6109	5257	2318	83	88	25	100	99	0	4763	4105	1837	133	141	54	96	94	0	1.302	1.303	1.258	1.323	2.919	1.319	0.851	120	449	10656	9146	0.380	6026	4630	5174	3972	0
4	11	18	"PFJ0226"	"J227_1"	16750	26870	150	117	126	42	85	89	26	58	30	0	143	145	27	131	138	46	12	1	0	2.667	2.929	1.549	1.741	4.078	3.699	0.045	156	675	44	55	1.415	32	12	41	14	-50
4	12	18	"PFJ0237"	"J232_2"	16970	26860	110	236	240	55	79	83	21	100	98	0	286	286	74	129	132	22	97	95	0	1.000	1.025	1.012	1.039	1.777	1.011	0.621	80	512	314	318	0.000	157	157	161	157	0
4	13	18	"PFJ0256"	"J245_7"	17140	26860	100	192	210	78	75	77	17	100	100	0	222	227	44	130	131	18	97	93	0	1.272	1.392	1.366	1.390	2.106	1.642	0.428	80	440	209	232	0.347	117	92	135	97	0
4	14	18	"PFJ0284"	"J269_5"	17330	26860	110	2365	2226	561	78	82	23	100	100	0	1924	1737	499	134	135	18	100	100	0	1.278	1.340	1.302	1.373	1.697	1.317	0.825	80	516	4077	3751	0.353	2287	1790	2148	1603	0
4	15	18	"PFJ0315"	"J2975_2"	17520	26860	110	1654	1541	430	78	80	18	100	100	0	1167	1109	302	133	135	18	100	100	0	1.524	1.499	1.502	1.509	1.501	1.509	0.803	80	484	2610	2439	0.608	1576	1034	1463	976	0
4	16	18	"PFJ0365"	"J378_1"	17700	26860	110	2046	1924	474	77	79	18	100	100	0	2564	2383	652	133	135	21	100	100	0	0.810	0.821	0.800	0.834	1.550	0.764	0.825	80	498	4400	4097	-0.304	1969	2431	1847	2250	0
4	17	18	"PFK0117"	"Km799_7"	17890	26860	120	127	144	59	76	79	20	86	60	0	149	152	35	131	134	26	35	15	0	2.833	3.238	2.509	2.332	3.456	4.410	0.064	120	527	69	89	1.503	51	18	68	21	0
4	18	18	"PFK0142"	"Kn10286_1"	18080	26860	110	1211	1124	290	74	77	18	100	100	0	1218	1088	341	131	135	27	100	98	0	1.046	1.097	1.058	1.171	1.705	1.057	0.864	80	503	2224	2007	0.065	1137	1087	1050	957	0
4	19	18	"PFK0175"	"Kn1239_1"	18280	26860	110	234	247	72	73	76	18	100	98	0	180	186	41	130	133	24	73	52	0	3.220	3.107	3.102	3.404	2.370	3.253	0.395	80	426	211	230	1.687	161	50	174	56	0
4	20	18	"PFK0203"	"Kn1453_6"	18440	26860	150	93	117	79	79	85	29	33	16	0	134	140	33	133	139	41	10	3	0	14.000	5.429	1.494	1.341	3.953	4.146	0.115	156	696	15	45	3.807	14	1	38	7	-50
4	21	18	"PFK0250"	"Kn2004_3"	18650	26860	110	713	714	124	75	78	20	100	100	0	550	535	126	132	134	22	100	98	0	1.526	1.586	1.520	1.691	1.672	1.485	0.744	80	429	1056	1042	0.610	638	418	639	403	0
4	22	18	"PFK0277"	"Kn2223_1"	18820	26860	150	82	104	68	75	78	22	31	17	0	129	133	22	129	136	65	0	0	0	100000.000	7.250	1.000	1.136	4.123	1.044	0.024	156	805	7	33	16.610	7	0	29	4	-50
4	1	19	"PFK0478"	"Kn610_1"	14870	27050	100	462	457	112	79	85	35	100	100	0	1320	1216	351	136	142	37	100	98	0	0.323	0.350	0.353	0.372	1.598	0.310	0.790	80	407	1567	1458	-1.628	383	1184	378	1080	0
4	2	19	"PFK0517"	"Kn8027_1"	15020	27070	150	94	104	37	82	87	38	23	8	0	133	140	31	139	143	29	17	5	0	-2.000	22.000	1.000	0.991	3.781	1.838	0.013	156	734	6	23	Error	12	-6	22	1	-50
4	3	19	"PFK0524"	"Kn836_1"	15240	27040	110	341	351	72	82	88	43	100	100	0	255	260	65	138	140	22	93	87	0	2.214	2.205	2.270	2.380	1.890	2.095	0.523	80	522	376	391	1.146	259	117	269	122	0
4	4	19	"PFK0554"	"Kn962_1"	15440	27050	120	167	169	44	81	86	22	93	81	0	259	269	72	140	141	21	95	90	0	0.723	0.682	0.660	0.709	2.650	0.500	0.333	120	461	205	217	-0.469	86	119	88	129	0
4	5	19	"PFK0701"	"Ks15_2"	15590	27070	150	92	104	41	83	86	22	34	18	0	137	138	26	143	144	24	13	3	0	-1.500	-4.200	1.100	1.076	4.750	12.829	0.001	156	489	3	16	Error	9	-6	21	-5	-50
4	6	19	"PFK0743"	"Ks196_1"	15780	27060	150	116	117	40	87	92	45	29	5	0	143	146	29	143	147	35	12	3	0	100000.000	10.000	1.102	1.260	3.171	2.131	0.015	156	561	29	33	16.610	29	0	30	3	-50
4	7	19	"PFK1214"	"Ks82_7"	15970	27060	150	93	107	42	85	91	42	23	7	0	141	148	33	144	149	37	17	4	0	-2.667	5.500	0.754	0.915	4.873	6.301	0.008	156	662	5	26	Error	8	-3	22	4	-50
4	8	19	"PFK1273"	"Ks97_17"	16200	27090	150	115	122	45	91	493	3063	0	0	0	164	166	30	151	796	5057	0	0	0	1.846	2.067	1.644	1.422	3.813	1.582	0.862	156	680	37	46	0.885	24	13	31	15	-50
4	9	19	"PFK0237"	"Kn1802_2"	16380	27080	150	124	195	206	91	504	3148	0	0	0	163	240	267	155	566	3113	0	0	0	4.125	1.224	1.185	1.227	4.043	0.585	0.626	156	532	41	189	2.044	33	8	104	85	-50
4	10	19	"PFK0352"	"Kn3360_1"	16560	27050	150	112	121	51	88	92	27	42	21	0	153	157	33	152	161	42	10	2	0	24.000	6.600	1.605	1.389	4.785	2.108	0.025	156	484	25	38	4.585	24	1	33	5	-50
4	11	19	"PFK0401"	"Kn4252_4"	16750	27060	150	114	120	42	85	89	25	52	26	0	149	152	31	145	152	35	15	3	0	7.250	5.000	1.308	1.143	4.114	1.364	0.062	156	596	33	42	2.858	29	4	35	7	-50
4	12	19	"PFK0571"	"Ks101_8"	16960	27050	100	147	161	51	80	84	21	96	76	0	399	396	86	137	141	25	98	98	0	0.256	0.313	0.266	0.285	2.699	0.240	0.341	80	449	329	340	-1.967	67	262	81	259	0
4	13	19	"PFBL B0018"	"oPFBLOB0018"	17150	27040	110	213	217	46	78	81	21	100	100	0	947	882	273	140	145	24	100	100	0	0.167	0.187	0.169	0.201	2.150	0.138	0.588	80	512	942	881	-2.580	135	807	139	742	0
4	14	19	"PFM60469"	"oPFM60469"	17340	27050	110	55077	50425	14259	84	89	26	100	100	0	34532	31492	9492	147	151	27	100	100	0	1.599	1.606	1.584	1.600	1.538	1.660	0.858	80	498	89378	81686	0.677	54993	34385	50341	31345	0
4	15	19	"PFB0683"	"oPFB0683"	17520	27050	110	607	617	188	81	86	24	100	100	0	427	453	138	138	141	23	100	100	0	1.820	1.702	1.706	1.772	1.424	1.696	0.829	80	480	815	851	0.864	526	289	536	315	0
4	16	19	"PFG0004"	"oPFG0004"	17700	27050	100	447	456	75	78	80	19	100	100	0	646	625	162	133	135	21	100	100	0	0.719	0.768	0.739	0.814	1.531	0.682	0.805	80	481	882	870	-0.475	369	513	378	492	0
4	17	19	"PFC0763"	"oPFC0763"	17910	27040	150	104	117	48	77	81	60	19	5	0	136	138	23	129	133	23	25	6	0	3.857	4.444	1.655	1.627	4.260	23.406	0.013	156	714	34	49	1.948	27	7	40	9	-50
4	18	19	"PFL0014"	"oPFL0014"	18090	27050	120	1763	1463	660	78	83	68	94	90	0	1929	1601	746	130	132	23	95	92	0	0.937	0.942	0.909	0.912	2.452	0.921	0.845	120	546	3484	2856	-0.094	1685	1799	1385	1471	0
4	19	19	"PFM60471"	"oPFM60471"	18280	27050	120	65535	56376	17920	82	90	31	100	100	64	22345	19100	7405	135	138	25	100	98	0	2.947	2.968	2.794	2.750	1.877	3.101	0.830	120	577	87663	75259	1.559	65453	22210	56294	18965	0
4	20	19	"PFL0019"	"oPFL0019"	18470	27050	100	5989	5494	1564	87	96	35	100	100	0	2656	2367	714	139	143	24	100	100	0	2.345	2.427	2.359	2.470	1.651	2.512	0.834	80	456	8419	7635	1.229	5902	2517	5407	2228	0
4	21	19	"PFG0007"	"oPFG0007"	18660	27050	110	1165	1125	262	81	85	25	100	100	0	920	876	237	136	139	23	100	100	0	1.383	1.411	1.383	1.459	1.475	1.400	0.819	80	570	1868	1784	0.467	1084	784	1044	740	0
4	22	19	"PFI17638"	"oPFI17638"	18860	27050	110	24162	21864	6382	81	84	23	100	100	0	8047	7499	2168	134	139	34	100	100	0	3.043	2.958	2.948	2.915	1.561	3.149	0.863	80	535	31994	29148	1.606	24081	7913	21783	7365	0
4	1	20	"PFBL B0024"	"oPFBLOB0024"	14860	27230	110	1591	1482	434	74	77	18	100	100	0	1085	1078	337	138	140	23	100	100	0	1.602	1.498	1.465	1.559	1.815	1.522	0.767	80	562	2464	2348	0.680	1517	947	1408	940	0
4	2	20	"PFBL B0025"	"oPFBLOB0025"	15040	27230	90	229	233	42	73	75	18	100	100	0	344	329	82	139	143	29	94	92	0	0.761	0.842	0.794	0.820	1.570	0.635	0.470	52	345	361	350	-0.394	156	205	160	190	0
4	3	20	"PFN0253"	"oPFN0253"	15240	27230	110	518	504	146	75	80	40	100	100	0	568	527	194	143	146	27	92	91	0	1.042	1.117	1.064	1.269	2.443	1.002	0.685	80	576	868	813	0.060	443	425	429	384	0
4	4	20	"PFL0021"	"oPFL0021"	15430	27230	110	1680	1554	579	75	78	19	100	100	0	1447	1335	528	149	151	27	100	100	0	1.237	1.247	1.193	1.361	2.238	1.207	0.738	80	478	2903	2665	0.306	1605	1298	1479	1186	0
4	5	20	"PFF72416"	"oPFF72416"	15620	27240	150	96	104	37	78	82	21	42	23	0	152	155	26	145	147	24	22	7	0	2.571	2.600	1.267	1.256	4.048	4.725	0.006	156	590	25	36	1.363	18	7	26	10	-50
4	6	20	"PFI17640"	"oPFI17640"	15810	27230	110	289	293	70	80	84	22	100	100	0	362	359	101	150	152	24	96	95	0	0.986	1.019	1.004	1.136	2.040	0.928	0.643	80	456	421	422	-0.021	209	212	213	209	0
4	7	20	"PFK12891"	"oPFK12891"	16000	27230	110	688	650	212	84	93	52	97	93	0	677	640	246	159	168	62	92	86	0	1.166	1.177	1.111	1.341	2.201	1.068	0.608	80	484	1122	1047	0.222	604	518	566	481	0
4	8	20	"PFJ12782"	"oPFJ12782"	16180	27230	110	65535	54355	18113	99	706	3757	100	96	56	65535	50386	21686	184	1149	6204	93	88	51	1.001	1.081	1.001	1.069	1.938	1.012	0.774	80	448	130787	104458	0.002	65436	65351	54256	50202	0
4	9	20	"PFL0025"	"oPFL0025"	16390	27240	120	545	787	575	99	680	3682	0	0	0	767	1108	768	203	1120	6077	0	0	0	0.791	0.760	0.722	0.726	1.995	0.744	0.846	120	467	1010	1593	-0.339	446	564	688	905	0
4	10	20	"PFF72418"	"oPFF72418"	16570	27240	120	2533	2259	1055	91	95	28	100	100	0	3247	2831	1350	171	179	46	97	94	0	0.794	0.815	0.810	0.919	3.447	0.785	0.773	120	502	5518	4828	-0.333	2442	3076	2168	2660	0
4	11	20	"PFC0772"	"oPFC0772"	16760	27240	110	639	622	151	88	93	26	100	100	0	807	757	227	168	173	36	98	98	0	0.862	0.907	0.885	0.981	1.766	0.839	0.761	80	436	1190	1123	-0.214	551	639	534	589	0
4	12	20	"PFA32028"	"oPFA32028"	16940	27220	110	166	169	58	83	86	23	88	70	0	207	227	118	168	171	33	56	21	0	2.128	1.458	1.917	1.704	2.973	0.520	0.118	80	521	122	145	1.090	83	39	86	59	0
4	13	20	"PFI17641"	"oPFI17641"	17140	27240	120	4692	3989	1846	78	81	20	100	99	0	4322	3603	1826	169	171	30	96	93	0	1.111	1.139	1.085	1.279	3.248	1.119	0.842	120	628	8767	7345	0.152	4614	4153	3911	3434	0
4	14	20	"PFL0027"	"oPFL0027"	17320	27240	110	1006	908	321	76	79	26	100	100	0	718	668	220	169	173	40	97	96	0	1.694	1.667	1.649	1.829	2.108	1.779	0.748	80	416	1479	1331	0.760	930	549	832	499	0
4	15	20	"PFK12903"	"oPFK12903"	17460	27240	150	108	154	119	77	82	27	51	43	0	183	205	75	146	153	39	46	23	0	0.838	1.305	1.337	1.250	3.067	1.578	0.547	156	716	68	136	-0.255	31	37	77	59	-50
4	16	20	"PFI17664"	"oPFI17664"	17610	27250	110	1327	1264	405	75	78	19	100	100	0	634	602	196	134	136	19	98	96	0	2.504	2.541	2.492	2.790	2.125	2.706	0.723	80	470	1752	1657	1.324	1252	500	1189	468	0
4	17	20	"PFH0013"	"oPFH0013"	17800	27250	110	1408	1335	361	76	78	18	100	100	0	773	710	259	129	132	20	97	96	0	2.068	2.167	2.054	2.426	2.222	2.121	0.755	80	561	1976	1840	1.048	1332	644	1259	581	0
4	18	20	"PFD66991"	"oPFD66991"	17990	27260	110	807	759	160	74	78	20	100	100	0	752	698	222	128	131	19	100	100	0	1.175	1.202	1.131	1.322	1.735	1.102	0.802	80	548	1357	1255	0.232	733	624	685	570	0
4	19	20	"PFM60502"	"oPFM60502"	18190	27260	110	3089	2815	844	77	80	21	100	100	0	1715	1562	505	132	134	19	100	100	0	1.903	1.915	1.925	1.959	1.711	2.021	0.808	80	536	4595	4168	0.928	3012	1583	2738	1430	0
4	20	20	"PFI17667"	"oPFI17667"	18370	27260	110	402	395	68	79	82	20	100	100	0	750	713	195	139	140	21	100	100	0	0.529	0.551	0.523	0.588	1.600	0.453	0.739	80	526	934	890	-0.920	323	611	316	574	0
4	21	20	"PFF72456"	"oPFF72456"	18560	27260	110	1043	990	234	75	77	17	100	100	0	643	622	166	135	137	20	98	98	0	1.906	1.879	1.908	1.992	1.818	1.886	0.809	80	538	1476	1402	0.930	968	508	915	487	0
4	22	20	"PFI17668"	"oPFI17668"	18760	27260	110	354	366	58	74	76	18	100	100	0	501	488	137	131	133	20	100	98	0	0.757	0.818	0.753	0.909	1.819	0.670	0.744	80	591	650	649	-0.402	280	370	292	357	0
4	1	21	"PFJ12799"	"oPFJ12799"	14780	27480	150	98	114	51	74	78	19	56	35	0	142	147	28	133	136	24	28	11	0	2.667	2.857	1.394	1.573	4.108	3.861	0.055	156	801	33	54	1.415	24	9	40	14	-50
4	2	21	"PFF72457"	"oPFF72457"	14950	27440	110	11188	9976	3050	76	80	23	100	100	0	4974	4595	1466	137	144	58	100	100	0	2.297	2.221	2.195	2.267	1.758	2.230	0.827	80	512	15949	14358	1.200	11112	4837	9900	4458	0
4	3	21	"PFF72459"	"oPFF72459"	15160	27440	110	454	411	164	76	80	22	97	92	0	288	268	98	133	136	34	82	76	0	2.439	2.481	2.350	2.190	2.163	2.423	0.625	80	559	533	470	1.286	378	155	335	135	0
4	4	21	"PFM60506"	"oPFM60506"	15350	27450	120	422	386	215	76	80	21	89	85	0	770	699	444	135	139	26	78	77	0	0.545	0.550	0.505	0.612	3.738	0.476	0.758	120	609	981	874	-0.876	346	635	310	564	0
4	5	21	"PFL0067"	"oPFL0067"	15540	27440	110	426	409	146	78	82	21	98	95	0	419	397	159	134	138	22	90	87	0	1.221	1.259	1.205	1.329	2.237	1.121	0.672	80	498	633	594	0.288	348	285	331	263	0
4	6	21	"PFI17670"	"oPFI17670"	15730	27440	110	1103	987	353	78	81	21	100	97	0	753	712	288	135	137	22	93	93	0	1.659	1.575	1.500	1.695	2.033	1.475	0.745	80	528	1643	1486	0.730	1025	618	909	577	0
4	7	21	"PFI17672"	"oPFI17672"	15920	27440	110	543	489	169	78	85	42	93	92	0	347	331	128	136	142	44	85	78	0	2.204	2.108	2.000	2.099	2.087	1.979	0.704	80	579	676	606	1.140	465	211	411	195	0
4	8	21	"PFL0068"	"oPFL0068"	16110	27440	110	634	574	203	79	84	34	98	95	0	418	400	165	138	147	57	83	81	0	1.982	1.889	1.707	1.948	2.036	1.754	0.654	80	574	835	757	0.987	555	280	495	262	0
4	9	21	"PFL0070"	"oPFL0070"	16320	27440	110	1647	1493	568	78	82	25	100	100	0	813	713	278	142	152	40	93	91	0	2.338	2.478	2.396	2.702	2.209	2.590	0.713	80	543	2240	1986	1.225	1569	671	1415	571	0
4	10	21	"PFF72463"	"oPFF72463"	16500	27440	110	1350	1272	385	77	81	21	100	100	0	743	705	272	137	146	35	93	90	0	2.101	2.104	2.037	2.302	1.985	2.062	0.797	80	536	1879	1763	1.071	1273	606	1195	568	0
4	11	21	"PFD66995"	"oPFD66995"	16730	27440	150	93	101	36	79	82	20	41	20	0	130	133	28	141	149	36	5	0	0	-1.273	-2.750	0.905	0.965	3.794	0.240	0.000	156	796	3	14	Error	14	-11	22	-8	-50
4	12	21	"PFL0074"	"oPFL0074"	16880	27440	110	2882	2500	980	79	82	20	100	100	0	2096	1836	788	145	151	31	97	97	0	1.437	1.432	1.423	1.600	2.372	1.397	0.747	80	477	4754	4112	0.523	2803	1951	2421	1691	0
4	13	21	"PFJ12802"	"oPFJ12802"	17080	27450	110	686	666	159	75	79	19	100	100	0	866	811	231	144	148	27	100	100	0	0.846	0.886	0.911	0.926	1.475	0.844	0.836	80	510	1333	1258	-0.241	611	722	591	667	0
4	14	21	"PFBL B0125"	"oPFBLOB0125"	17260	27450	110	232	234	50	75	77	17	100	100	0	402	384	106	141	146	27	95	91	0	0.602	0.654	0.639	0.701	1.988	0.549	0.632	80	554	418	402	-0.733	157	261	159	243	0
4	15	21	"PFN0269"	"oPFN0269"	17460	27450	110	4135	3808	1285	74	78	20	100	100	0	5876	5352	1829	135	138	30	100	100	0	0.707	0.716	0.708	0.723	1.560	0.690	0.825	80	522	9802	8951	-0.499	4061	5741	3734	5217	0
4	16	21	"PFD66996"	"oPFD66996"	17650	27450	100	424	440	104	76	78	21	100	100	0	741	726	206	129	132	19	100	100	0	0.569	0.610	0.633	0.639	1.574	0.567	0.760	80	448	960	961	-0.814	348	612	364	597	0
4	17	21	"PFF72496"	"oPFF72496"	17820	27450	100	231	236	44	74	76	16	100	100	0	377	369	74	127	130	18	100	100	0	0.628	0.669	0.632	0.686	1.684	0.601	0.652	80	478	407	404	-0.671	157	250	162	242	0
4	18	21	"PFH0035"	"oPFH0035"	18030	27440	110	574	569	90	73	75	17	100	100	0	414	404	117	130	132	17	96	95	0	1.764	1.810	1.733	1.987	1.784	1.647	0.781	80	527	785	770	0.819	501	284	496	274	0
4	19	21	"PFL0139"	"oPFL0139"	18210	27440	110	1036	977	267	76	78	19	100	100	0	734	720	260	138	139	20	97	96	0	1.611	1.548	1.479	1.748	2.046	1.520	0.802	80	447	1556	1483	0.688	960	596	901	582	0
4	20	21	"PFBL B0173"	"oPFBLOB0173"	18400	27450	120	206	206	58	76	79	20	98	94	0	284	277	71	140	141	19	94	90	0	0.903	0.949	0.928	0.949	2.327	0.879	0.545	120	422	274	267	-0.148	130	144	130	137	0
4	21	21	"PFI17720"	"oPFI17720"	18580	27450	150	101	115	45	72	75	18	62	45	0	164	163	28	137	139	20	55	27	0	1.074	1.654	1.421	1.242	3.022	2.123	0.132	156	549	56	69	0.103	29	27	43	26	-50
4	22	21	"PFG0054"	"oPFG0054"	18780	27440	110	3665	3322	1166	71	73	17	100	100	0	1921	1684	716	134	136	22	98	98	0	2.011	2.097	1.962	2.276	2.096	2.064	0.781	80	482	5381	4801	1.008	3594	1787	3251	1550	0
4	1	22	"PFN0287"	"oPFN0287"	14800	27630	120	249	230	89	72	74	18	92	85	0	238	239	83	129	134	26	85	77	0	1.624	1.436	1.381	1.258	2.713	1.378	0.499	120	538	286	268	0.699	177	109	158	110	0
4	2	22	"PFL0140"	"oPFL0140"	14990	27620	110	281	265	80	73	76	19	95	92	0	591	559	236	129	137	57	90	87	0	0.450	0.447	0.419	0.513	2.271	0.360	0.716	80	535	670	622	-1.151	208	462	192	430	0
4	3	22	"PFL0142"	"oPFL0142"	15180	27630	110	829	819	184	72	76	20	100	100	0	497	478	113	127	129	18	100	100	0	2.046	2.128	2.119	2.207	1.429	2.230	0.806	80	570	1127	1098	1.033	757	370	747	351	0
4	4	22	"PFL0144"	"oPFL0144"	15380	27620	110	577	570	136	76	78	18	100	100	0	299	293	78	128	130	18	98	96	0	2.930	2.994	3.045	3.272	1.678	2.937	0.749	80	510	672	659	1.551	501	171	494	165	0
4	5	22	"PFJ12815"	"oPFJ12815"	15570	27630	120	1817	1629	666	77	79	18	99	98	0	839	788	293	129	131	17	97	95	0	2.451	2.355	2.296	2.183	2.629	2.534	0.796	120	625	2450	2211	1.293	1740	710	1552	659	0
4	6	22	"PFI17725"	"oPFI17725"	15760	27630	120	3552	3145	1414	78	80	19	100	99	0	3087	2812	1106	131	132	18	96	96	0	1.175	1.144	1.171	1.093	3.130	1.185	0.843	120	638	6430	5748	0.233	3474	2956	3067	2681	0
4	7	22	"PFL0149"	"oPFL0149"	15950	27640	90	127	138	44	77	81	21	84	61	0	158	161	35	129	133	29	46	23	0	1.724	1.906	1.759	1.950	4.804	2.830	0.039	52	393	79	93	0.786	50	29	61	32	0
4	8	22	"PFG0057"	"oPFG0057"	16130	27630	100	184	182	37	75	78	21	100	96	0	246	252	53	128	130	20	96	93	0	0.924	0.863	0.860	0.879	1.834	0.812	0.550	80	503	227	231	-0.114	109	118	107	124	0
4	9	22	"PFF72505"	"oPFF72505"	16330	27630	110	107	117	42	74	77	19	71	41	0	300	299	66	127	129	19	98	97	0	0.191	0.250	0.216	0.242	2.911	0.157	0.127	80	570	206	215	-2.390	33	173	43	172	0
4	10	22	"PFM60543"	"oPFM60543"	16520	27630	110	971	912	245	75	78	22	100	100	0	645	611	176	129	131	22	100	100	0	1.736	1.737	1.662	1.822	1.622	1.737	0.797	80	560	1412	1319	0.796	896	516	837	482	0
4	11	22	"PFBL B0178"	"oPFBLOB0178"	16710	27640	100	546	523	122	75	78	18	100	100	0	2893	2785	766	130	132	20	100	100	0	0.170	0.169	0.164	0.172	1.448	0.151	0.757	80	490	3234	3103	-2.552	471	2763	448	2655	0
4	12	22	"PFG0058"	"oPFG0058"	16910	27630	110	146	152	47	74	76	17	96	82	0	200	199	40	131	133	23	90	63	0	1.043	1.147	1.149	1.125	2.501	1.082	0.370	80	508	141	146	0.061	72	69	78	68	0
4	13	22	"PFBL B0180"	"oPFBLOB0180"	17080	27640	140	109	123	47	72	75	18	78	50	0	191	195	43	130	133	23	81	65	0	0.607	0.785	0.667	0.694	3.030	0.745	0.239	156	823	98	116	-0.721	37	61	51	65	0
4	14	22	"PFBL B0182"	"oPFBLOB0182"	17290	27640	110	160	172	49	73	76	18	98	97	0	680	640	178	128	129	19	100	98	0	0.158	0.193	0.157	0.197	2.374	0.144	0.474	80	546	639	611	-2.666	87	552	99	512	0
4	15	22	"PFBL B0184"	"oPFBLOB0184"	17470	27630	110	629	599	158	72	74	17	100	100	0	414	407	111	125	127	18	100	98	0	1.927	1.869	1.845	1.973	1.712	1.828	0.754	80	519	846	809	0.947	557	289	527	282	0
4	16	22	"PFI17729"	"oPFI17729"	17660	27640	120	125	137	50	72	75	19	89	65	0	141	146	34	125	129	33	28	10	0	3.313	3.095	2.156	2.053	3.292	4.027	0.059	120	642	69	86	1.728	53	16	65	21	0
4	17	22	"PFH0036"	"oPFH0036"	17850	27640	110	4062	3764	1167	72	73	17	100	100	0	2357	2202	654	123	128	34	100	100	0	1.786	1.776	1.792	1.762	1.430	1.874	0.830	80	544	6224	5771	0.837	3990	2234	3692	2079	0
4	18	22	"PFA32038"	"oPFA32038"	18040	27630	110	4492	4096	1206	72	75	18	100	100	0	3959	3450	1326	124	129	45	100	97	0	1.153	1.210	1.165	1.413	2.415	1.128	0.835	80	556	8255	7350	0.205	4420	3835	4024	3326	0
4	19	22	"EMPTY"	"EMPTY"	18250	27620	150	70	73	19	69	72	17	16	3	0	130	131	18	127	132	39	3	0	0	0.333	1.000	1.038	0.996	3.590	87.082	0.000	156	802	4	8	-1.585	1	3	4	4	-50
4	20	22	"EMPTY"	"EMPTY"	18440	27620	150	67	69	16	66	69	16	16	3	0	130	131	18	125	127	18	25	5	0	0.200	0.500	0.672	0.703	3.038	0.628	0.035	156	643	6	9	-2.322	1	5	3	6	-50
4	21	22	"EMPTY"	"EMPTY"	18630	27620	150	66	67	14	65	68	19	12	2	0	124	126	16	124	126	19	13	3	0	100000.000	1.000	0.829	0.866	4.444	13.906	0.000	156	672	1	4	16.610	1	0	2	2	-50
4	22	22	"EMPTY"	"EMPTY"	18820	27620	150	63	65	16	66	70	18	6	0	0	120	120	16	120	124	23	7	0	0	100000.000	100000.000	0.640	0.643	3.864	21.310	0.001	156	967	-3	-1	16.610	-3	0	-1	0	-50
5	1	1	"PFI0414"	"I5572_1"	1160	28160	130	172	193	77	66	69	20	100	97	0	245	258	58	130	133	21	100	98	0	0.922	0.992	0.901	0.950	1.928	1.110	0.471	120	530	221	255	-0.118	106	115	127	128	0
5	2	1	"PFI0486"	"I7438_2"	1350	28160	120	220	221	67	65	67	15	99	97	0	1219	1192	332	129	132	20	100	100	0	0.142	0.147	0.137	0.141	1.806	0.121	0.602	120	550	1245	1219	-2.814	155	1090	156	1063	0
5	3	1	"PFI0416"	"I5607_1"	1530	28160	120	336	3756	8696	62	64	15	100	100	0	346	2097	6210	124	127	18	99	98	0	1.234	1.872	1.461	1.575	2.535	1.700	0.446	120	571	496	5667	0.304	274	222	3694	1973	0
5	4	1	"PFI0237"	"I16933_1"	1730	28170	130	261	266	82	63	67	23	99	98	0	384	394	79	125	128	18	100	100	0	0.764	0.755	0.751	0.724	1.740	0.749	0.635	120	612	457	472	-0.387	198	259	203	269	0
5	5	1	"PFI0401"	"I5180_2"	1910	28170	130	877	873	174	66	69	22	99	99	0	598	590	115	129	130	17	100	100	0	1.729	1.751	1.822	1.735	1.519	1.783	0.864	120	610	1280	1268	0.790	811	469	807	461	0
5	6	1	"PFI0236"	"I1689_2"	2100	28160	130	8506	8244	2200	71	74	19	100	100	0	4586	4322	1440	131	133	20	100	100	0	1.893	1.950	1.873	2.165	1.987	1.900	0.885	120	634	12890	12364	0.921	8435	4455	8173	4191	0
5	7	1	"PFJ0542"	"J667_1"	2300	28170	130	380	381	73	71	75	21	100	100	0	596	611	115	133	137	43	100	100	0	0.667	0.649	0.657	0.644	1.451	0.613	0.794	120	615	772	788	-0.583	309	463	310	478	0
5	8	1	"PFJ0005"	"J1011_3"	2480	28170	130	223	227	58	69	73	18	100	100	0	475	484	84	132	134	19	100	100	0	0.449	0.449	0.434	0.439	1.513	0.408	0.702	120	628	497	510	-1.155	154	343	158	352	0
5	9	1	"PFJ0310"	"J2896_1"	2680	28170	130	7975	7862	1219	71	75	23	100	100	0	4289	4335	550	132	134	19	100	100	0	1.901	1.854	1.879	1.831	1.266	1.941	0.904	120	651	12061	11994	0.927	7904	4157	7791	4203	0
5	10	1	"PFJ0140"	"J17_1"	2870	28170	130	2187	2159	409	72	77	25	100	100	0	2505	2503	359	133	135	20	100	100	0	0.892	0.881	0.888	0.859	1.364	0.891	0.883	120	629	4487	4457	-0.165	2115	2372	2087	2370	0
5	11	1	"PFJ0200"	"J21_1"	3060	28160	130	1323	1368	275	71	75	21	100	100	0	1203	1223	264	133	135	20	99	99	0	1.170	1.190	1.171	1.238	1.634	1.173	0.852	120	655	2322	2387	0.227	1252	1070	1297	1090	0
5	12	1	"PFJ0215"	"J21_7"	3260	28160	130	2391	2358	349	69	111	469	100	99	0	1478	1431	358	134	138	62	98	96	0	1.728	1.765	1.734	1.962	1.932	1.758	0.840	120	687	3666	3586	0.789	2322	1344	2289	1297	0
5	13	1	"PFJ0476"	"J53_48"	3470	28170	130	24735	25147	7526	71	115	483	100	100	0	10787	11434	2871	135	139	64	100	100	0	2.315	2.219	2.281	2.143	1.422	2.425	0.899	120	646	35316	36375	1.211	24664	10652	25076	11299	0
5	14	1	"PFJ0510"	"J58_2"	3650	28160	130	2294	2284	372	72	76	21	100	100	0	1473	1485	352	135	137	19	100	100	0	1.661	1.639	1.608	1.698	1.491	1.636	0.843	120	615	3560	3562	0.732	2222	1338	2212	1350	0
5	15	1	"PFJ0563"	"J70_2"	3820	28170	130	855	833	169	74	77	22	100	100	0	527	532	89	136	140	25	100	100	0	1.997	1.917	1.924	1.883	1.509	2.057	0.820	120	601	1172	1155	0.998	781	391	759	396	0
5	16	1	"PFJ0575"	"J73_12"	4020	28170	130	1593	1575	249	74	78	22	100	100	0	1705	1733	248	139	142	24	100	100	0	0.970	0.942	0.962	0.934	1.291	0.947	0.885	120	646	3085	3095	-0.044	1519	1566	1501	1594	0
5	17	1	"PFJ0599"	"J85_3"	4210	28170	130	504	506	99	73	77	21	100	100	0	657	664	101	139	140	19	100	100	0	0.832	0.825	0.860	0.814	1.351	0.827	0.824	120	657	949	958	-0.265	431	518	433	525	0
5	18	1	"PFJ0018"	"J109_5"	4420	28160	130	210	220	50	73	78	27	100	99	0	207	213	49	137	139	22	90	74	0	1.957	1.934	2.115	2.189	2.110	2.017	0.429	120	645	207	223	0.969	137	70	147	76	0
5	19	1	"PFJ0181"	"J198_5"	4610	28160	130	16173	15726	3987	76	81	29	100	100	0	6066	5841	1757	136	140	23	99	99	0	2.715	2.743	2.608	2.861	1.728	2.815	0.843	120	646	22027	21355	1.441	16097	5930	15650	5705	0
5	20	1	"PFJ0227"	"J227_2"	4790	28170	130	269	272	81	75	79	22	99	99	0	293	301	56	137	140	21	100	99	0	1.244	1.201	1.215	1.164	1.733	1.310	0.607	120	621	350	361	0.315	194	156	197	164	0
5	21	1	"PFJ0246"	"J242_1"	4990	28170	140	151	165	66	76	82	25	93	75	0	191	193	40	138	140	21	82	60	0	1.415	1.618	1.416	1.579	2.742	1.898	0.304	156	728	128	144	0.501	75	53	89	55	0
5	22	1	"PFJ0280"	"J268_1"	5180	28170	130	1156	1161	229	76	82	26	100	100	0	1077	1083	176	138	140	21	100	100	0	1.150	1.148	1.128	1.139	1.254	1.156	0.878	120	711	2019	2030	0.202	1080	939	1085	945	0
5	1	2	"PFJ0322"	"J309_17"	1190	28350	120	354	362	88	67	70	19	100	100	0	406	421	98	129	133	19	100	100	0	1.036	1.010	1.026	1.026	1.491	0.976	0.761	120	435	564	587	0.051	287	277	295	292	0
5	2	2	"PFJ0363"	"J373_1"	1380	28350	120	683	696	125	65	67	15	100	100	0	452	455	76	127	130	19	100	99	0	1.902	1.924	1.939	1.929	1.546	1.989	0.836	120	517	943	959	0.927	618	325	631	328	0
5	3	2	"PFN0173"	"N132_113"	1590	28350	120	421	422	96	62	65	16	100	99	0	978	972	183	124	125	17	100	100	0	0.420	0.425	0.423	0.418	1.612	0.398	0.810	120	483	1213	1208	-1.250	359	854	360	848	0
5	4	2	"PFN0184"	"N132_132"	1760	28360	130	301	296	82	64	67	16	100	98	0	502	500	95	126	127	17	100	100	0	0.630	0.620	0.646	0.583	1.644	0.603	0.758	120	496	613	606	-0.666	237	376	232	374	0
5	5	2	"PFN0186"	"N132_136"	1970	28350	130	5516	5561	998	68	73	20	100	100	0	1771	1719	455	128	129	18	100	97	0	3.316	3.453	3.340	3.674	1.661	3.420	0.878	120	539	7091	7084	1.729	5448	1643	5493	1591	0
5	6	2	"PFN0203"	"N132_171"	2160	28350	130	687	687	119	71	75	21	100	100	0	440	439	86	128	131	21	100	99	0	1.974	1.981	1.988	2.043	1.457	1.970	0.833	120	491	928	927	0.981	616	312	616	311	0
5	7	2	"PFN0208"	"N132_178"	2340	28360	120	1751	1709	237	69	72	19	100	100	0	959	946	147	129	131	18	100	100	0	2.027	2.007	2.005	2.031	1.271	2.021	0.903	120	432	2512	2457	1.019	1682	830	1640	817	0
5	8	2	"PFN0211"	"N132_181"	2530	28360	120	492	498	86	70	73	23	100	100	0	313	310	57	129	131	18	100	100	0	2.293	2.365	2.427	2.445	1.459	2.378	0.786	120	474	606	609	1.198	422	184	428	181	0
5	9	2	"PFN0362"	"N135_24"	2730	28360	130	1161	1144	203	69	72	24	100	100	0	1183	1196	146	126	128	17	100	100	0	1.033	1.005	1.002	0.983	1.339	1.026	0.897	120	500	2149	2145	0.047	1092	1057	1075	1070	0
5	10	2	"PFN0373"	"N136_4"	2920	28360	120	252	266	72	71	77	24	99	98	0	575	585	76	129	132	19	100	100	0	0.406	0.428	0.399	0.401	1.601	0.410	0.731	120	478	627	651	-1.301	181	446	195	456	0
5	11	2	"PFN0401"	"N137_50"	3100	28360	130	571	566	128	72	77	24	100	100	0	522	529	76	129	132	20	100	100	0	1.270	1.235	1.243	1.200	1.495	1.301	0.807	120	514	892	894	0.345	499	393	494	400	0
5	12	2	"PFN0423"	"N138_31"	3300	28360	140	133	144	50	71	94	243	1	0	0	192	197	38	129	135	71	42	1	0	0.984	1.074	1.026	1.065	2.535	1.260	0.383	156	511	125	141	-0.023	62	63	73	68	0
5	13	2	"PFN0433"	"N138_45"	3480	28360	130	134	141	54	69	86	218	4	0	0	265	275	49	129	134	75	94	40	0	0.478	0.493	0.468	0.429	2.110	0.473	0.398	120	450	201	218	-1.065	65	136	72	146	0
5	14	2	"PFN0409"	"N138_104"	3670	28360	130	291	291	75	69	74	20	100	97	0	379	385	66	130	133	18	100	100	0	0.892	0.871	0.866	0.837	1.640	0.904	0.732	120	528	471	477	-0.166	222	249	222	255	0
5	15	2	"PFN0534"	"N143_18"	3860	28350	130	459	459	70	72	75	18	100	100	0	347	353	66	133	136	23	99	99	0	1.808	1.759	1.732	1.831	1.448	1.740	0.815	120	512	601	607	0.855	387	214	387	220	0
5	16	2	"PFN0540"	"N143_29"	4060	28360	120	432	435	81	74	82	46	100	99	0	460	467	90	136	139	21	100	100	0	1.105	1.091	1.066	1.100	1.428	1.045	0.818	120	519	682	692	0.144	358	324	361	331	0
5	17	2	"PFN0556"	"N143_56"	4300	28350	150	108	131	75	73	80	44	42	19	0	153	172	179	135	137	20	47	25	0	1.944	1.568	1.531	1.616	3.197	0.370	0.143	156	600	53	95	0.959	35	18	58	37	-50
5	18	2	"PFN0562"	"N143_66"	4440	28360	120	249	253	58	70	75	23	99	99	0	681	694	109	130	132	19	100	100	0	0.325	0.324	0.311	0.314	1.492	0.301	0.721	120	413	730	747	-1.622	179	551	183	564	0
5	19	2	"PFN0608"	"N147_16"	4630	28360	120	157	171	55	74	78	24	97	84	0	202	225	97	131	135	22	92	79	0	1.169	1.032	1.127	1.138	2.330	0.693	0.379	120	499	154	191	0.225	83	71	97	94	0
5	20	2	"PFN0623"	"N148_7"	4830	28360	130	158	163	57	76	81	24	94	77	0	208	218	42	137	138	21	92	85	0	1.155	1.074	1.017	1.035	2.418	1.146	0.420	120	486	153	168	0.208	82	71	87	81	0
5	21	2	"PFN0714"	"N151_50"	5020	28360	130	19435	18419	4640	79	85	25	100	100	0	8804	8837	1211	138	138	21	100	100	0	2.234	2.108	2.212	1.992	1.534	2.292	0.887	120	411	28022	27039	1.159	19356	8666	18340	8699	0
5	22	2	"PFN0723"	"N152_1"	5200	28360	130	907	902	150	77	82	24	100	100	0	751	756	164	137	140	21	99	99	0	1.352	1.333	1.323	1.357	1.374	1.285	0.854	120	528	1444	1444	0.435	830	614	825	619	0
5	1	3	"PFN0727"	"N152_17"	1210	28540	130	278	284	77	69	74	23	100	100	0	304	315	77	130	135	23	100	98	0	1.201	1.162	1.197	1.188	1.528	1.115	0.745	120	557	383	400	0.264	209	174	215	185	0
5	2	3	"PFN0735"	"N153_15"	1400	28540	120	194	201	54	66	69	17	99	98	0	384	386	75	126	128	19	100	100	0	0.496	0.519	0.511	0.496	1.685	0.463	0.666	120	493	386	395	-1.011	128	258	135	260	0
5	3	3	"PFN0750"	"N155_14"	1600	28540	120	1748	1722	307	66	68	16	100	100	0	996	995	149	125	125	16	100	100	0	1.931	1.903	1.931	1.876	1.425	1.976	0.908	120	483	2553	2526	0.949	1682	871	1656	870	0
5	4	3	"PFN0757"	"N155_25"	1790	28540	120	329	338	75	65	68	15	100	100	0	552	556	94	127	127	18	100	100	0	0.621	0.636	0.618	0.628	1.426	0.595	0.788	120	464	689	702	-0.687	264	425	273	429	0
5	5	3	"PFB0217"	"B567"	1970	28540	130	248	247	61	66	69	18	99	98	0	331	330	57	126	128	33	100	98	0	0.888	0.887	0.919	0.868	1.545	0.847	0.709	120	528	387	385	-0.172	182	205	181	204	0
5	6	3	"PFB0221"	"B573"	2160	28530	130	706	721	115	66	69	19	100	100	0	517	512	105	125	126	16	99	99	0	1.633	1.693	1.650	1.765	1.491	1.653	0.823	120	508	1032	1042	0.707	640	392	655	387	0
5	7	3	"PFB0223"	"B577"	2350	28530	120	1084	1087	158	66	68	18	100	100	0	437	437	69	127	128	16	100	100	0	3.284	3.294	3.236	3.339	1.271	3.378	0.862	120	472	1328	1331	1.715	1018	310	1021	310	0
5	8	3	"PFB0225"	"B583"	2550	28530	130	1324	1336	239	68	71	22	100	100	0	887	918	184	128	129	17	100	100	0	1.655	1.605	1.582	1.627	1.271	1.569	0.860	120	532	2015	2058	0.727	1256	759	1268	790	0
5	9	3	"PFB0227"	"B587"	2750	28530	120	767	763	141	68	75	28	100	100	0	361	368	82	129	131	20	100	100	0	3.013	2.908	2.916	3.035	1.460	3.001	0.785	120	520	931	934	1.591	699	232	695	239	0
5	10	3	"PFB0229"	"B590"	3000	28550	150	89	100	52	73	81	28	38	17	0	143	148	39	131	133	21	34	15	0	1.333	1.588	1.091	1.222	3.338	1.864	0.191	156	563	28	44	0.415	16	12	27	17	-50
5	11	3	"PFB0246"	"B618"	3160	28580	150	80	90	41	73	81	28	28	10	0	138	144	26	133	134	20	28	13	0	1.400	1.545	1.182	1.246	3.199	3.390	0.090	156	429	12	28	0.485	7	5	17	11	-50
5	12	3	"PFB0256"	"B634"	3320	28530	150	113	120	45	69	74	22	74	48	0	145	153	33	131	132	18	45	25	0	3.143	2.318	1.667	2.045	3.584	2.151	0.227	156	455	58	73	1.652	44	14	51	22	-50
5	13	3	"PFB0259"	"B64"	3500	28540	130	755	757	129	67	71	19	100	100	0	854	860	133	130	132	18	100	100	0	0.950	0.945	0.965	0.938	1.321	0.947	0.861	120	492	1412	1420	-0.074	688	724	690	730	0
5	14	3	"PFB0262"	"B645"	3700	28530	110	135	149	55	69	73	19	92	76	0	161	168	35	131	134	19	67	40	0	2.200	2.162	2.018	2.174	3.316	2.294	0.222	80	446	96	117	1.138	66	30	80	37	0
5	15	3	"PFB0270"	"B664"	3890	28530	120	146	153	49	71	75	18	95	84	0	195	196	42	133	135	19	89	71	0	1.210	1.302	1.308	1.275	2.432	1.218	0.418	120	494	137	145	0.275	75	62	82	63	0
5	16	3	"PFB0273"	"B667"	4080	28530	130	517	524	68	73	80	46	100	100	0	518	518	74	134	137	20	100	100	0	1.156	1.174	1.152	1.192	1.318	1.124	0.844	120	503	828	835	0.209	444	384	451	384	0
5	17	3	"PFC0002"	"C101"	4260	28540	120	168	173	44	73	78	48	87	46	0	386	385	56	134	137	20	100	100	0	0.377	0.398	0.374	0.364	1.759	0.385	0.306	120	464	347	351	-1.407	95	252	100	251	0
5	18	3	"PFC0006"	"C113"	4460	28540	130	124	135	54	69	74	25	85	55	0	228	232	48	132	134	22	96	87	0	0.573	0.660	0.573	0.578	2.922	0.720	0.268	120	496	151	166	-0.804	55	96	66	100	0
5	19	3	"PFC0009"	"C116"	4640	28540	130	274	280	59	72	78	27	100	99	0	323	325	57	132	136	32	100	100	0	1.058	1.078	1.061	1.073	1.587	1.078	0.635	120	501	393	401	0.081	202	191	208	193	0
5	20	3	"PFC0011"	"C118"	4840	28530	140	144	154	49	77	85	31	84	57	0	177	183	47	136	141	33	57	30	0	1.634	1.638	1.649	1.591	2.764	1.165	0.193	156	596	108	124	0.709	67	41	77	47	0
5	21	3	"PFC0013"	"C122"	5060	28520	150	102	115	50	76	83	29	46	21	0	141	145	28	135	138	23	26	11	0	4.333	3.900	1.521	1.615	4.040	3.766	0.075	156	541	32	49	2.115	26	6	39	10	-50
5	22	3	"PFC0015"	"C125"	5230	28530	130	702	711	140	69	74	23	100	100	0	596	583	122	134	136	20	100	100	0	1.370	1.430	1.475	1.462	1.468	1.454	0.822	120	563	1095	1091	0.454	633	462	642	449	0
5	1	4	"PFC0035"	"C162"	1230	28720	130	2073	2017	424	67	72	21	100	100	0	1900	1927	355	129	132	22	100	100	0	1.133	1.085	1.108	1.068	1.381	1.083	0.889	120	575	3777	3748	0.180	2006	1771	1950	1798	0
5	2	4	"PFC0037"	"C164"	1420	28720	120	148	165	65	67	71	18	98	95	0	298	309	67	126	128	19	100	99	0	0.471	0.536	0.486	0.497	1.842	0.517	0.482	120	480	253	281	-1.086	81	172	98	183	0
5	3	4	"PFC0039"	"C171"	1620	28720	130	453	461	108	67	70	16	100	100	0	323	329	61	126	126	15	99	99	0	1.959	1.941	2.105	1.931	1.581	2.074	0.766	120	495	583	597	0.970	386	197	394	203	0
5	4	4	"PFC0042"	"C179"	1800	28730	120	161	165	54	67	68	15	97	95	0	355	360	67	125	127	34	99	99	0	0.409	0.417	0.413	0.374	1.901	0.385	0.552	120	451	324	333	-1.291	94	230	98	235	0
5	5	4	"PFC0044"	"C180"	2000	28730	130	152	157	48	65	67	16	100	92	0	283	287	54	127	131	40	99	97	0	0.558	0.575	0.585	0.533	1.817	0.473	0.459	120	519	243	252	-0.842	87	156	92	160	0
5	6	4	"PFC0046"	"C184"	2180	28720	120	255	262	51	65	67	16	100	100	0	204	209	34	126	128	16	99	96	0	2.436	2.373	2.492	2.507	1.581	2.357	0.644	120	474	268	280	1.284	190	78	197	83	0
5	7	4	"PFD0183"	"D23156_27"	2370	28720	130	300	307	70	66	68	17	100	99	0	451	458	75	126	128	16	100	100	0	0.720	0.726	0.732	0.706	1.569	0.707	0.777	120	532	559	573	-0.474	234	325	241	332	0
5	8	4	"PFD0186"	"D23156_40"	2560	28720	120	311	313	61	68	70	17	100	100	0	482	491	76	128	129	17	100	100	0	0.686	0.675	0.670	0.670	1.425	0.655	0.826	120	488	597	608	-0.543	243	354	245	363	0
5	9	4	"PFD0190"	"D2337_1"	2760	28710	120	164	171	48	68	70	17	100	95	0	246	252	56	130	131	18	97	95	0	0.828	0.844	0.848	0.844	2.038	0.786	0.565	120	483	212	225	-0.273	96	116	103	122	0
5	10	4	"PFD0198"	"D23657_2"	2940	28710	120	130	138	47	71	76	24	88	64	0	157	160	37	131	133	19	55	29	0	2.269	2.310	1.966	2.280	2.946	2.052	0.245	120	472	85	96	1.182	59	26	67	29	0
5	11	4	"PFD0208"	"D25498_1"	3170	28750	150	88	100	48	73	79	25	37	21	0	144	146	28	133	135	19	35	16	0	1.364	2.077	1.214	1.089	3.697	2.440	0.182	156	483	26	40	0.447	15	11	27	13	-50
5	12	4	"PFD0213"	"D2660_1"	3340	28730	110	111	123	39	72	78	24	72	43	0	157	162	41	134	136	20	51	32	0	1.696	1.821	1.148	1.315	2.490	1.309	0.256	80	381	62	79	0.762	39	23	51	28	0
5	13	4	"PFD0248"	"D33539_109"	3520	28720	130	521	530	101	70	74	20	100	100	0	378	375	78	132	133	18	98	97	0	1.833	1.893	1.790	2.028	1.718	1.933	0.779	120	507	697	703	0.874	451	246	460	243	0
5	14	4	"PFD0250"	"D33539_15"	3690	28720	120	243	251	81	71	75	22	100	98	0	452	466	93	132	135	19	100	100	0	0.538	0.539	0.544	0.502	1.624	0.502	0.679	120	503	492	514	-0.896	172	320	180	334	0
5	15	4	"PFD0252"	"D33539_17"	3890	28720	130	179	186	57	71	76	22	98	92	0	365	369	66	134	136	19	100	100	0	0.468	0.489	0.471	0.450	1.799	0.472	0.576	120	562	339	350	-1.097	108	231	115	235	0
5	16	4	"PFD0256"	"D33539_23"	4080	28720	130	408	423	73	72	75	18	100	100	0	367	374	70	134	136	19	100	100	0	1.442	1.462	1.428	1.499	1.470	1.420	0.781	120	537	569	591	0.528	336	233	351	240	0
5	17	4	"PFD0259"	"D33539_28"	4270	28720	130	778	769	142	70	74	19	100	100	0	884	865	182	133	136	22	100	99	0	0.943	0.955	0.951	0.992	1.612	0.939	0.866	120	529	1459	1431	-0.085	708	751	699	732	0
5	18	4	"PFD0261"	"D33539_3"	4460	28730	130	129	137	47	70	74	24	87	62	0	153	167	79	134	135	22	47	27	0	3.105	2.030	2.011	1.960	3.551	0.693	0.113	120	568	78	100	1.635	59	19	67	33	0
5	19	4	"PFD0277"	"D33539_63"	4680	28720	120	436	441	84	73	81	31	100	100	0	488	489	81	133	138	33	99	99	0	1.023	1.034	1.056	1.039	1.505	1.030	0.841	120	579	718	724	0.032	363	355	368	356	0
5	20	4	"PFD0281"	"D33539_69"	4920	28750	150	83	100	49	74	84	33	32	14	0	142	152	35	134	140	33	22	8	0	1.125	1.444	1.182	1.230	3.463	1.880	0.191	156	664	17	44	0.170	9	8	26	18	-50
5	21	4	"PFD0283"	"D33539_74"	5060	28730	90	129	154	67	73	80	26	92	53	0	165	170	36	134	138	24	57	32	0	1.806	2.250	2.127	2.037	2.646	3.225	0.125	52	284	87	117	0.853	56	31	81	36	0
5	22	4	"PFD0286"	"D33539_85"	5240	28720	130	669	669	109	68	73	26	100	100	0	494	480	99	132	134	20	98	98	0	1.660	1.727	1.699	1.813	1.650	1.698	0.821	120	673	963	949	0.731	601	362	601	348	0
5	1	5	"PFD0288"	"D33539_87"	1240	28900	120	333	338	73	65	68	17	100	100	0	339	341	68	127	129	18	98	98	0	1.264	1.276	1.253	1.330	1.680	1.256	0.808	120	539	480	487	0.338	268	212	273	214	0
5	2	5	"PFD0292"	"D33539_97"	1440	28900	120	141	154	55	65	68	22	98	80	0	180	183	37	126	127	17	87	71	0	1.407	1.561	1.441	1.552	2.169	1.763	0.359	120	498	130	146	0.493	76	54	89	57	0
5	3	5	"PFD0343"	"D40381_1"	1630	28900	130	183	186	52	66	69	22	98	94	0	246	249	47	127	127	15	100	99	0	0.983	0.984	0.986	0.952	1.746	1.022	0.593	120	501	236	242	-0.024	117	119	120	122	0
5	4	5	"PFD0345"	"D4043_2"	1820	28900	120	358	349	76	65	68	15	100	100	0	513	510	106	127	128	16	100	100	0	0.759	0.742	0.736	0.742	1.510	0.710	0.795	120	461	679	667	-0.398	293	386	284	383	0
5	5	5	"PFD0355"	"D42243_17"	2010	28920	120	112	134	70	67	69	16	85	62	0	153	168	47	129	132	33	41	19	0	1.875	1.718	1.583	1.746	3.417	1.317	0.257	120	454	69	106	0.907	45	24	67	39	0
5	6	5	"PFD0362"	"D42243_29"	2180	28890	110	107	128	104	67	71	17	80	56	0	152	165	72	131	131	22	48	27	0	1.905	1.794	1.469	1.802	3.836	1.442	0.563	80	431	61	95	0.930	40	21	61	34	0
5	7	5	"PFD0367"	"D42243_37"	2380	28900	120	3916	3956	645	67	69	17	100	100	0	1482	1448	375	129	130	17	96	95	0	2.845	2.948	2.833	2.931	1.382	2.974	0.880	120	530	5202	5208	1.508	3849	1353	3889	1319	0
5	8	5	"PFD0369"	"D42243_39"	2570	28900	120	950	946	161	66	69	16	100	100	0	424	428	95	128	129	17	98	97	0	2.986	2.933	2.900	3.033	1.568	3.013	0.804	120	436	1180	1180	1.578	884	296	880	300	0
5	9	5	"PFE0400"	"E2667_1"	2730	28900	120	168	176	40	69	71	17	100	100	0	210	217	39	130	131	18	96	92	0	1.237	1.230	1.179	1.295	1.807	1.160	0.549	120	457	179	194	0.307	99	80	107	87	0
5	10	5	"PFE0403"	"E26771_1"	2930	28900	130	2008	1994	316	70	72	17	100	100	0	1015	974	248	130	131	17	97	96	0	2.190	2.280	2.174	2.399	1.668	2.262	0.866	120	534	2823	2768	1.131	1938	885	1924	844	0
5	11	5	"PFE0405"	"E26771_4"	3110	28910	120	276	276	60	73	76	18	100	100	0	359	353	66	129	132	19	99	99	0	0.883	0.906	0.862	0.896	1.521	0.876	0.759	120	446	433	427	-0.180	203	230	203	224	0
5	12	5	"PFE0408"	"E26934_1"	3310	28910	120	1103	1082	196	75	80	24	100	100	0	552	559	115	134	136	20	100	99	0	2.459	2.369	2.409	2.403	1.488	2.431	0.853	120	490	1446	1432	1.298	1028	418	1007	425	0
5	13	5	"PFE0411"	"E27042_1"	3520	28900	100	122	130	43	75	80	24	77	45	0	164	172	43	132	134	20	62	37	0	1.469	1.375	1.077	1.340	3.236	1.277	0.192	80	397	79	95	0.555	47	32	55	40	0
5	14	5	"PFE0415"	"E27173_1"	3680	28910	120	156	164	47	71	74	17	98	95	0	240	240	43	132	132	17	100	99	0	0.787	0.861	0.842	0.836	1.872	0.840	0.533	120	472	193	201	-0.345	85	108	93	108	0
5	15	5	"PFE0439"	"E27723_18"	3880	28910	120	1993	1940	318	69	73	17	100	100	0	1097	1087	224	132	133	16	99	99	0	1.994	1.959	1.961	1.981	1.522	1.966	0.880	120	518	2889	2826	0.996	1924	965	1871	955	0
5	16	5	"PFE0443"	"E27723_9"	4070	28910	120	226	239	60	71	74	21	100	99	0	253	253	50	132	133	17	100	99	0	1.281	1.388	1.364	1.420	1.652	1.411	0.663	120	484	276	289	0.357	155	121	168	121	0
5	17	5	"PFE0446"	"E27742_6"	4260	28910	120	168	175	52	71	74	21	100	94	0	219	221	39	133	135	20	97	88	0	1.128	1.182	1.147	1.215	1.941	1.255	0.551	120	483	183	192	0.174	97	86	104	88	0
5	18	5	"PFE0452"	"E28056_1"	4450	28910	120	147	151	38	70	72	16	99	93	0	181	186	31	131	132	20	88	69	0	1.540	1.473	1.500	1.556	2.391	1.461	0.377	120	462	127	136	0.623	77	50	81	55	0
5	19	5	"PFE0454"	"E28350_1"	4640	28910	130	237	244	50	70	71	17	100	100	0	276	275	56	128	130	17	99	98	0	1.128	1.184	1.202	1.213	1.630	1.144	0.694	120	533	315	321	0.174	167	148	174	147	0
5	20	5	"PFE0458"	"E28462_2"	4840	28920	120	156	160	39	68	72	20	98	93	0	190	191	35	127	130	18	95	80	0	1.397	1.438	1.449	1.542	2.204	1.466	0.474	120	437	151	156	0.482	88	63	92	64	0
5	21	5	"PFE0487"	"E29895_1"	5020	28910	120	117	127	41	68	71	16	91	75	0	156	161	33	129	131	19	58	38	0	1.815	1.844	1.695	1.707	3.077	1.902	0.209	120	401	76	91	0.860	49	27	59	32	0
5	22	5	"PFE0491"	"E29931_3"	5220	28910	120	187	194	51	67	70	20	99	96	0	319	324	62	129	131	19	100	99	0	0.632	0.651	0.644	0.627	1.829	0.622	0.621	120	592	310	322	-0.663	120	190	127	195	0
5	1	6	"PFE0494"	"E30210_1"	1240	29090	120	284	280	69	63	66	16	99	98	0	366	368	71	126	127	17	100	99	0	0.921	0.897	0.884	0.882	1.695	0.898	0.766	120	487	461	459	-0.119	221	240	217	242	0
5	2	6	"PFE0498"	"E3038_3"	1420	29090	120	273	276	59	63	65	14	100	99	0	301	298	66	123	125	17	95	95	0	1.180	1.217	1.147	1.280	1.729	1.173	0.742	120	483	388	388	0.239	210	178	213	175	0
5	3	6	"PFE0502"	"E3185_4"	1620	29090	120	180	186	49	65	68	26	99	95	0	446	444	88	126	127	22	100	98	0	0.359	0.381	0.368	0.370	1.796	0.354	0.690	120	484	435	439	-1.476	115	320	121	318	0
5	4	6	"PFE0504"	"E3185_6"	1800	29090	120	162	175	55	67	70	26	99	89	0	766	747	173	128	130	23	99	99	0	0.149	0.174	0.153	0.164	1.895	0.150	0.513	120	454	733	727	-2.748	95	638	108	619	0
5	5	6	"PFE0525"	"E3552_1"	1990	29090	120	730	736	169	66	69	17	100	100	0	730	727	158	127	128	17	100	100	0	1.101	1.117	1.090	1.137	1.502	1.101	0.866	120	483	1267	1270	0.139	664	603	670	600	0
5	6	6	"PFE0531"	"E3831_2"	2180	29090	120	115	121	33	67	71	18	92	67	0	163	164	31	128	131	22	65	37	0	1.371	1.500	1.444	1.422	2.819	1.115	0.187	120	504	83	90	0.456	48	35	54	36	0
5	7	6	"PFE0534"	"E390_1"	2370	29100	130	132	139	41	67	70	17	95	83	0	274	276	54	128	129	17	98	98	0	0.445	0.486	0.469	0.453	1.969	0.366	0.386	120	553	211	220	-1.167	65	146	72	148	0
5	8	6	"PFE0539"	"E4159_1"	2570	29090	120	326	331	70	69	72	18	100	100	0	309	305	61	128	130	18	99	99	0	1.420	1.480	1.534	1.505	1.582	1.485	0.706	120	508	438	439	0.506	257	181	262	177	0
5	9	6	"PFE0542"	"E4247_1"	2760	29090	130	1627	1631	277	70	73	18	100	100	0	1491	1504	343	130	132	18	99	99	0	1.144	1.136	1.118	1.154	1.506	1.127	0.854	120	541	2918	2935	0.194	1557	1361	1561	1374	0
5	10	6	"PFE0547"	"E4295_1"	2950	29090	120	351	362	69	71	75	19	100	100	0	294	291	53	130	132	19	99	99	0	1.707	1.807	1.767	1.879	1.623	1.843	0.731	120	521	444	452	0.772	280	164	291	161	0
5	11	6	"PFF0499"	"F2457_1"	3150	29090	110	137	141	40	74	78	20	83	75	0	158	169	41	129	132	22	63	32	0	2.172	1.675	1.599	1.611	3.090	1.271	0.219	80	435	92	107	1.119	63	29	67	40	0
5	12	6	"PFF0505"	"F24631_2"	3320	29090	120	270	276	65	75	78	19	100	99	0	583	578	109	131	133	18	99	99	0	0.431	0.450	0.439	0.448	1.746	0.409	0.750	120	482	647	648	-1.213	195	452	201	447	0
5	13	6	"PFF0507"	"F246_1"	3500	29090	110	146	154	52	76	81	23	88	70	0	183	184	34	133	135	21	73	60	0	1.400	1.529	1.577	1.594	3.320	1.634	0.329	80	476	120	129	0.485	70	50	78	51	0
5	14	6	"PFF0509"	"F24843_2"	3700	29090	120	526	530	116	72	76	20	99	99	0	498	502	104	132	133	19	99	99	0	1.240	1.238	1.232	1.228	1.725	1.218	0.807	120	537	820	828	0.311	454	366	458	370	0
5	15	6	"PFF0513"	"F25069_1"	3890	29090	110	129	141	50	70	72	16	92	86	0	151	158	35	130	132	16	56	36	0	2.810	2.536	1.762	2.108	2.776	2.878	0.149	80	444	80	99	1.490	59	21	71	28	0
5	16	6	"PFF0515"	"F25114_1"	4080	29090	120	792	791	142	71	74	23	100	100	0	565	552	116	131	132	16	99	99	0	1.661	1.710	1.656	1.752	1.484	1.689	0.855	120	516	1155	1141	0.732	721	434	720	421	0
5	17	6	"PFF0554"	"F26408_1"	4280	29090	120	1095	1094	220	70	74	22	100	100	0	1215	1225	256	131	133	16	99	99	0	0.946	0.936	0.938	0.924	1.428	0.923	0.869	120	492	2109	2118	-0.081	1025	1084	1024	1094	0
5	18	6	"PFF0556"	"F26422_2"	4470	29090	120	164	165	42	72	75	17	99	95	0	673	673	134	130	133	18	99	99	0	0.169	0.171	0.161	0.165	1.909	0.148	0.595	120	478	635	636	-2.561	92	543	93	543	0
5	19	6	"PFF0558"	"F26666_3"	4660	29090	120	352	356	74	72	74	16	100	99	0	1567	1505	381	131	132	17	100	99	0	0.195	0.207	0.196	0.217	1.866	0.183	0.801	120	492	1716	1658	-2.359	280	1436	284	1374	0
5	20	6	"PFF0560"	"F26774_1"	4860	29090	120	494	490	114	69	71	16	100	99	0	477	475	97	130	131	16	100	100	0	1.225	1.220	1.213	1.214	1.696	1.253	0.792	120	454	772	766	0.293	425	347	421	345	0
5	21	6	"PFF0563"	"F27064_1"	5040	29090	120	438	439	79	68	72	19	100	100	0	552	535	110	130	132	18	99	98	0	0.877	0.916	0.916	0.928	1.469	0.874	0.829	120	451	792	776	-0.190	370	422	371	405	0
5	22	6	"PFF0568"	"F27351_1"	5230	29100	120	131	165	322	64	69	21	94	82	0	342	348	110	129	131	19	99	99	0	0.315	0.461	0.330	0.315	1.922	1.965	0.351	120	558	280	320	-1.669	67	213	101	219	0
5	1	7	"PFF0597"	"F28584_1"	1250	29270	140	121	125	39	63	66	16	88	75	0	178	181	36	124	126	16	90	70	0	1.074	1.088	1.184	1.176	2.714	1.063	0.392	156	646	112	119	0.103	58	54	62	57	0
5	2	7	"PFF0599"	"F28782_1"	1430	29280	120	445	435	120	63	66	14	98	98	0	471	463	89	123	125	18	100	99	0	1.098	1.094	1.119	1.027	1.988	1.125	0.813	120	472	730	712	0.134	382	348	372	340	0
5	3	7	"PFF0601"	"F28897_1"	1640	29270	120	631	617	116	64	67	25	100	99	0	637	634	144	123	125	24	99	98	0	1.103	1.082	1.106	1.127	1.750	1.065	0.831	120	485	1081	1064	0.142	567	514	553	511	0
5	4	7	"PFF0611"	"F29309_1"	1820	29270	120	281	282	68	66	71	30	100	99	0	240	247	57	126	129	28	95	90	0	1.886	1.785	1.853	1.929	1.979	1.862	0.509	120	496	329	337	0.915	215	114	216	121	0
5	5	7	"PFF0617"	"F29473_1"	2020	29280	110	120	133	47	65	70	23	91	60	0	165	170	38	126	129	24	66	41	0	1.410	1.545	1.267	1.533	2.859	1.510	0.177	80	431	94	112	0.496	55	39	68	44	0
5	6	7	"PFF0622"	"F29632_5"	2190	29270	120	812	815	158	67	70	18	100	99	0	491	484	125	127	129	17	95	95	0	2.047	2.095	2.111	2.274	1.898	2.047	0.804	120	481	1109	1105	1.033	745	364	748	357	0
5	7	7	"PFF0646"	"F30537_4"	2390	29280	120	680	647	164	69	72	19	99	98	0	802	790	137	128	130	18	99	99	0	0.907	0.873	0.924	0.824	1.643	0.886	0.863	120	485	1285	1240	-0.142	611	674	578	662	0
5	8	7	"PFF0652"	"F30663_2"	2580	29280	120	142	146	38	72	76	23	90	81	0	597	590	120	132	133	18	100	99	0	0.151	0.162	0.158	0.149	1.724	0.150	0.615	120	481	535	532	-2.732	70	465	74	458	0
5	9	7	"PFF0656"	"F30728_1"	2770	29280	120	338	352	77	73	77	23	99	99	0	309	318	62	134	135	18	100	100	0	1.514	1.516	1.563	1.563	1.504	1.493	0.739	120	481	440	463	0.599	265	175	279	184	0
5	10	7	"PFF0659"	"F30796_1"	2960	29280	120	515	505	102	71	73	16	99	99	0	398	395	80	130	132	18	100	100	0	1.657	1.638	1.671	1.649	1.674	1.676	0.792	120	465	712	699	0.728	444	268	434	265	0
5	11	7	"PFF0661"	"F3084_1"	3140	29280	120	1880	1851	417	70	74	20	100	100	0	1144	1215	526	128	131	21	99	98	0	1.781	1.638	1.734	1.713	1.648	1.520	0.819	120	504	2826	2868	0.833	1810	1016	1781	1087	0
5	12	7	"PFF0665"	"F31008_1"	3330	29280	120	2465	2378	477	72	75	20	100	100	0	1714	1698	323	130	131	19	100	99	0	1.511	1.471	1.498	1.484	1.662	1.478	0.897	120	507	3977	3874	0.595	2393	1584	2306	1568	0
5	13	7	"PFF1271"	"F51945_3"	3520	29280	120	2789	2681	678	75	78	20	100	100	0	2157	2091	479	131	133	18	100	99	0	1.340	1.330	1.344	1.337	1.811	1.350	0.874	120	510	4740	4566	0.422	2714	2026	2606	1960	0
5	14	7	"PFF1274"	"F5206_2"	3710	29280	120	520	520	134	72	75	17	100	97	0	488	495	91	130	132	17	99	99	0	1.251	1.227	1.296	1.184	1.821	1.262	0.816	120	472	806	813	0.324	448	358	448	365	0
5	15	7	"PFF1276"	"F5206_7"	3900	29280	120	166	172	48	69	72	15	98	92	0	280	285	50	131	133	21	100	100	0	0.651	0.669	0.677	0.633	1.905	0.641	0.582	120	513	246	257	-0.619	97	149	103	154	0
5	16	7	"PFF1278"	"F52084_1"	4100	29280	120	409	399	106	68	72	20	98	98	0	348	346	69	130	133	21	100	100	0	1.564	1.532	1.579	1.499	1.820	1.612	0.709	120	496	559	547	0.645	341	218	331	216	0
5	17	7	"PFF1290"	"F52397_2"	4290	29280	120	20800	19674	5394	68	72	18	100	100	0	14436	14092	2200	132	133	17	100	100	0	1.449	1.404	1.475	1.274	1.782	1.493	0.905	120	481	35036	33566	0.535	20732	14304	19606	13960	0
5	18	7	"PFF1292"	"F52444_1"	4480	29280	130	429	411	110	72	74	18	97	96	0	436	433	81	132	134	18	100	100	0	1.174	1.126	1.196	1.023	2.109	1.157	0.769	120	522	661	640	0.232	357	304	339	301	0
5	19	7	"PFF1323"	"F53383_7"	4670	29280	130	1688	1621	425	73	75	18	100	100	0	2206	2196	380	130	133	17	100	100	0	0.778	0.749	0.769	0.694	1.650	0.767	0.899	120	525	3691	3614	-0.362	1615	2076	1548	2066	0
5	20	7	"PFF1327"	"F53446_1"	4860	29280	130	341	337	82	70	73	18	100	98	0	327	330	59	132	134	18	100	99	0	1.390	1.348	1.394	1.309	1.592	1.376	0.779	120	522	466	465	0.475	271	195	267	198	0
5	21	7	"PFF1329"	"F53449_1"	5050	29270	130	970	945	170	70	76	25	100	100	0	471	458	102	133	136	22	96	95	0	2.663	2.692	2.737	2.746	1.476	2.705	0.831	120	567	1238	1200	1.413	900	338	875	325	0
5	22	7	"PFF1335"	"F53749_1"	5250	29280	120	155	161	46	66	72	24	96	87	0	360	366	61	131	134	22	100	100	0	0.389	0.404	0.396	0.367	1.777	0.363	0.584	120	565	318	330	-1.363	89	229	95	235	0
5	1	8	"PFF1338"	"F53871_1"	1260	29460	120	182	186	51	63	66	16	100	98	0	272	276	59	125	126	25	98	96	0	0.810	0.815	0.826	0.821	1.777	0.783	0.678	120	544	266	274	-0.305	119	147	123	151	0
5	2	8	"PFF1343"	"F53897_2"	1450	29460	120	243	247	79	65	67	16	99	99	0	1815	1791	325	125	127	17	99	99	0	0.105	0.109	0.106	0.105	1.446	0.100	0.711	120	470	1868	1848	-3.247	178	1690	182	1666	0
5	3	8	"PFF1370"	"F54899_1"	1630	29460	120	203	203	47	65	67	16	100	99	0	306	307	60	125	127	17	99	99	0	0.762	0.758	0.740	0.767	1.758	0.693	0.688	120	498	319	320	-0.391	138	181	138	182	0
5	4	8	"PFF1379"	"F55001_1"	1830	29460	120	374	363	82	65	67	15	99	99	0	768	765	138	126	128	16	99	99	0	0.481	0.466	0.469	0.446	1.557	0.442	0.851	120	514	951	937	-1.055	309	642	298	639	0
5	5	8	"PFF1381"	"F55001_6"	2020	29460	120	203	203	44	66	68	16	100	99	0	353	350	60	126	128	16	99	99	0	0.604	0.612	0.597	0.595	1.557	0.573	0.720	120	487	364	361	-0.729	137	227	137	224	0
5	6	8	"PFF1388"	"F5510_1"	2200	29460	120	201	207	45	67	70	17	99	99	0	199	200	39	127	129	17	94	85	0	1.861	1.918	1.912	2.114	2.051	1.857	0.552	120	498	206	213	0.896	134	72	140	73	0
5	7	8	"PFF1391"	"F55150_2"	2400	29460	120	186	185	42	70	73	17	100	98	0	189	194	39	129	130	18	94	76	0	1.933	1.769	1.887	1.886	2.050	1.811	0.393	120	495	176	180	0.951	116	60	115	65	0
5	8	8	"PFF1406"	"F55492_1"	2590	29460	120	47105	46356	13133	73	78	25	100	100	8	16007	16131	4671	131	133	18	100	100	0	2.962	2.893	2.864	2.837	1.554	3.050	0.887	120	481	62908	62283	1.567	47032	15876	46283	16000	0
5	9	8	"PFF1434"	"F57034_1"	2780	29460	120	630	633	127	74	78	25	100	100	0	373	371	81	132	134	19	97	97	0	2.307	2.339	2.254	2.417	1.559	2.385	0.817	120	481	797	798	1.206	556	241	559	239	0
5	10	8	"PFF1437"	"F57064_2"	2970	29460	120	898	884	179	73	75	19	100	99	0	554	551	96	130	131	17	99	99	0	1.946	1.926	1.988	1.872	1.478	1.992	0.881	120	502	1249	1232	0.960	825	424	811	421	0
5	11	8	"PFF1447"	"F57388_2"	3150	29460	110	306	309	56	70	73	20	100	100	0	536	534	96	129	132	29	100	100	0	0.580	0.590	0.579	0.592	1.428	0.554	0.793	80	448	643	644	-0.786	236	407	239	405	0
5	12	8	"PFF1456"	"F5774_1"	3340	29460	110	227	222	49	71	74	22	100	100	0	416	419	62	128	135	34	100	100	0	0.542	0.519	0.527	0.502	1.495	0.487	0.741	80	474	444	442	-0.885	156	288	151	291	0
5	13	8	"PFF1458"	"F57777_2"	3550	29460	120	199	207	47	73	76	21	100	97	0	335	332	75	129	132	23	98	97	0	0.612	0.660	0.629	0.655	1.703	0.580	0.634	120	504	332	337	-0.709	126	206	134	203	0
5	14	8	"PFF1464"	"F57982_1"	3730	29460	120	149	154	35	71	74	17	99	95	0	287	291	55	130	132	17	98	98	0	0.497	0.516	0.512	0.514	2.027	0.437	0.486	120	462	235	244	-1.009	78	157	83	161	0
5	15	8	"PFI0170"	"I15363_1"	3920	29460	120	522	519	104	67	69	14	99	99	0	498	495	102	131	133	22	99	99	0	1.240	1.242	1.270	1.239	1.883	1.232	0.815	120	483	822	816	0.310	455	367	452	364	0
5	16	8	"PFI0172"	"I15423_1"	4110	29460	120	300	300	57	64	66	12	100	100	0	336	333	57	131	132	21	100	100	0	1.151	1.168	1.165	1.182	1.503	1.123	0.752	120	481	441	438	0.203	236	205	236	202	0
5	17	8	"PFI0174"	"I15461_2"	4300	29460	120	169	170	41	65	68	17	98	95	0	293	292	63	130	132	17	98	97	0	0.638	0.648	0.650	0.646	1.926	0.552	0.590	120	503	267	267	-0.648	104	163	105	162	0
5	18	8	"PFI0180"	"I15544_1"	4490	29460	120	218	224	52	67	69	17	100	100	0	529	528	92	129	131	16	100	99	0	0.377	0.393	0.395	0.389	1.625	0.363	0.729	120	481	551	556	-1.405	151	400	157	399	0
5	19	8	"PFI0185"	"I1568_2"	4680	29460	120	301	300	67	67	70	16	100	100	0	254	255	53	128	130	17	95	92	0	1.857	1.835	1.775	1.961	1.895	1.881	0.684	120	481	360	360	0.893	234	126	233	127	0
5	20	8	"PFI0189"	"I15719_2"	4870	29460	120	336	339	72	67	70	17	100	100	0	320	321	76	131	134	19	99	97	0	1.423	1.432	1.459	1.547	1.740	1.390	0.713	120	491	458	462	0.509	269	189	272	190	0
5	21	8	"PFI0204"	"I16009_1"	5050	29470	100	128	133	31	71	75	21	92	75	0	166	169	49	133	135	20	60	40	0	1.727	1.722	1.544	1.822	2.665	1.089	0.159	80	425	90	98	0.788	57	33	62	36	0
5	22	8	"PFI0212"	"I16172_1"	5260	29460	130	168	174	53	68	74	23	95	91	0	166	174	47	133	137	24	60	32	0	3.030	2.585	2.544	2.818	3.119	2.019	0.310	120	684	133	147	1.599	100	33	106	41	0
5	1	9	"PFI0215"	"I16356_1"	1270	29650	120	423	407	108	63	65	15	97	97	0	328	329	59	124	127	25	99	99	0	1.765	1.678	1.687	1.569	1.839	1.803	0.786	120	571	564	549	0.819	360	204	344	205	0
5	2	9	"PFI0220"	"I16487_2"	1450	29650	120	729	705	183	64	66	14	100	99	0	462	464	108	124	126	15	99	99	0	1.967	1.885	1.916	1.814	1.755	1.946	0.827	120	470	1003	981	0.976	665	338	641	340	0
5	3	9	"PFI0224"	"I16629_1"	1640	29650	120	1335	1284	340	64	66	14	100	100	0	587	585	117	126	127	14	100	99	0	2.757	2.658	2.734	2.518	1.863	2.801	0.876	120	490	1732	1679	1.463	1271	461	1220	459	0
5	4	9	"PFI0228"	"I16684_1"	1840	29650	120	120	124	34	64	66	16	92	80	0	149	155	31	126	132	53	18	1	0	2.435	2.069	2.091	2.077	3.147	2.001	0.203	120	505	79	89	1.284	56	23	60	29	0
5	5	9	"PFI0262"	"I17505_1"	2020	29650	120	145	151	36	65	69	26	96	87	0	194	199	40	125	127	21	94	76	0	1.159	1.162	1.171	1.198	1.957	1.084	0.480	120	490	149	160	0.213	80	69	86	74	0
5	6	9	"PFI0266"	"I17587_1"	2210	29650	120	124	125	32	65	71	64	41	2	0	193	201	38	125	127	19	95	86	0	0.868	0.789	0.840	0.774	2.605	0.724	0.382	120	506	127	136	-0.205	59	68	60	76	0
5	7	9	"PFI0268"	"I1781_2"	2400	29650	120	175	179	41	65	68	15	100	98	0	403	403	76	127	128	16	100	99	0	0.399	0.413	0.409	0.406	1.649	0.371	0.697	120	486	386	390	-1.327	110	276	114	276	0
5	8	9	"PFI0273"	"I1897_2"	2590	29650	120	790	778	203	65	68	17	100	99	0	736	733	148	127	129	16	100	100	0	1.190	1.177	1.187	1.123	1.694	1.212	0.862	120	499	1334	1319	0.252	725	609	713	606	0
5	9	9	"PFI0275"	"I1904_2"	2780	29650	120	219	225	46	66	70	17	100	99	0	462	464	105	128	130	17	99	99	0	0.458	0.473	0.482	0.471	1.617	0.422	0.738	120	520	487	495	-1.126	153	334	159	336	0
5	10	9	"PFI0286"	"I2458_1"	2970	29650	100	130	141	47	69	72	16	92	76	0	161	167	36	129	131	16	71	48	0	1.906	1.895	1.806	1.826	2.305	1.790	0.294	80	416	93	110	0.931	61	32	72	38	0
5	11	9	"PFI0317"	"I3248_1"	3160	29650	120	997	972	216	69	71	17	100	100	0	556	565	120	128	130	24	100	100	0	2.168	2.066	2.035	2.037	1.523	2.119	0.848	120	541	1356	1340	1.117	928	428	903	437	0
5	12	9	"PFI0323"	"I3340_2"	3350	29640	130	141	145	43	68	70	16	96	88	0	303	302	49	129	130	21	99	99	0	0.420	0.445	0.433	0.404	1.995	0.408	0.519	120	593	247	250	-1.253	73	174	77	173	0
5	13	9	"PFI0325"	"I3340_6"	3550	29650	120	356	348	76	68	71	16	99	98	0	278	279	51	129	130	16	99	99	0	1.933	1.867	1.918	1.818	1.714	1.934	0.723	120	499	437	430	0.951	288	149	280	150	0
5	14	9	"PFI0329"	"I3489_1"	3730	29650	120	301	298	60	69	71	16	100	99	0	327	332	64	130	132	16	99	99	0	1.178	1.134	1.134	1.155	1.643	1.097	0.770	120	498	429	431	0.236	232	197	229	202	0
5	15	9	"PFI0332"	"I3519_2"	3930	29650	130	142	153	41	66	68	15	100	97	0	186	196	41	130	131	16	91	80	0	1.357	1.318	1.302	1.360	2.090	1.299	0.414	120	546	132	153	0.441	76	56	87	66	0
5	16	9	"PFI0334"	"I3555_1"	4110	29650	120	188	190	42	66	69	17	100	99	0	657	653	114	130	132	17	99	99	0	0.231	0.237	0.231	0.227	1.510	0.220	0.770	120	531	649	647	-2.111	122	527	124	523	0
5	17	9	"PFJ0294"	"J26_9"	4320	29650	100	100	106	28	67	71	19	75	43	0	168	175	41	128	130	18	73	52	0	0.825	0.830	0.856	0.837	2.547	0.637	0.199	80	425	73	86	-0.278	33	40	39	47	0
5	18	9	"PFJ0296"	"J2708_2"	4500	29650	120	151	155	42	65	67	15	98	93	0	355	362	92	123	125	16	100	99	0	0.371	0.377	0.364	0.364	2.027	0.309	0.530	120	506	318	329	-1.432	86	232	90	239	0
5	19	9	"PFJ0298"	"J276_1"	4690	29650	120	152	152	37	63	66	16	97	94	0	210	215	36	123	127	26	97	87	0	1.023	0.967	0.961	0.955	1.888	0.929	0.557	120	500	176	181	0.033	89	87	89	92	0
5	20	9	"PFJ0300"	"J276_4"	4880	29650	120	124	124	29	66	70	23	89	62	0	155	159	29	128	134	34	37	10	0	2.148	1.871	1.645	1.700	2.655	0.923	0.076	120	500	85	89	1.103	58	27	58	31	0
5	21	9	"PFJ0307"	"J2870_1"	5070	29650	130	149	156	40	71	75	22	98	88	0	190	212	71	131	134	23	80	59	0	1.322	1.049	1.068	1.249	2.501	0.810	0.497	120	535	137	166	0.403	78	59	85	81	0
5	22	9	"PFJ0312"	"J293_4"	5250	29650	120	350	351	77	65	69	18	100	100	0	613	597	123	129	132	19	99	99	0	0.589	0.611	0.587	0.609	1.513	0.561	0.789	120	498	769	754	-0.764	285	484	286	468	0
5	1	10	"PFJ0332"	"J322_6"	1260	29830	110	150	157	45	63	65	16	100	96	0	192	201	41	122	124	16	97	90	0	1.243	1.190	1.205	1.266	2.231	1.301	0.422	80	529	157	173	0.314	87	70	94	79	0
5	2	10	"PFJ0335"	"J33_1"	1470	29830	120	128	131	33	63	67	17	96	82	0	154	158	30	123	125	16	70	46	0	2.097	1.943	1.715	2.013	2.682	1.762	0.309	120	508	96	103	1.068	65	31	68	35	0
[truncated: 1,045,509 more chars]
