# Supplementary material for: The Transcriptome of the Intraerythrocytic Developmental Cycle of Plasmodium falciparum
Source: PLoS Biol. 2003 Aug 18;1(1):e5. doi: 10.1371/journal.pbio.0000005 (PMC176545; doi:10.1371/journal.pbio.0000005)
Supplement: Dataset S1 — (29.5 MB ZIP). [file pbio.0000005.sd001.zip › TP_16.gpr]

ATF	1.0
27	43    
"Type=GenePix Results 1.4"
"DateTime=2002/08/29 15:57:59"
"Settings=C:\Documents and Settings\Manuel\My Documents\Malaria Hybes\HB3 Timecourse\MOS12_029.gps"
"GalFile=C:\Documents and Settings\Manuel\My Documents\Malaria Hybes\mos11galv2"
"Scanner=GenePix 4000B [88593]"
"Comment="
"PixelSize=10"
"ImageName=635	532"
"FileName=C:\Documents and Settings\Manuel\My Documents\Malaria Hybes\HB3 Timecourse\MOS12_029_635.tif	C:\Documents and Settings\Manuel\My Documents\Malaria Hybes\HB3 Timecourse\MOS12_029_532.tif"
"PMTVolts=650	530"
"ScanPower=100	100"
"FocusPosition=0"
"NormalizationFactor:RatioOfMedians=1.45687"
"NormalizationFactor:RatioOfMeans=1.45398"
"NormalizationFactor:MedianOfRatios=1.45719"
"NormalizationFactor:MeanOfRatios=1.50627"
"NormalizationFactor:RegressionRatio=1.40153"
"JpegImage=C:\Documents and Settings\Manuel\My Documents\Malaria Hybes\HB3 Timecourse\MOS12_029.jpg"
"RatioFormulation=W1/W2 (635/532)"
"Barcode="
"ImageOrigin=1320, 20240"
"JpegOrigin=1320, 20240"
"Creator=GenePix Pro 3.0.6.73"
"Temperature=28.98"
"LaserPower=3.48	3.44"
"LaserOnTime=7769	7769"
"Supplier="
"Block"	"Column"	"Row"	"Name"	"ID"	"X"	"Y"	"Dia."	"F635 Median"	"F635 Mean"	"F635 SD"	"B635 Median"	"B635 Mean"	"B635 SD"	"% > B635+1SD"	"% > B635+2SD"	"F635 % Sat."	"F532 Median"	"F532 Mean"	"F532 SD"	"B532 Median"	"B532 Mean"	"B532 SD"	"% > B532+1SD"	"% > B532+2SD"	"F532 % Sat."	"Ratio of Medians"	"Ratio of Means"	"Median of Ratios"	"Mean of Ratios"	"Ratios SD"	"Rgn Ratio"	"Rgn R�"	"F Pixels"	"B Pixels"	"Sum of Medians"	"Sum of Means"	"Log Ratio"	"F635 Median - B635"	"F532 Median - B532"	"F635 Mean - B635"	"F532 Mean - B532"	"Flags"
1	1	1	"PFE0192"	"E18031_6"	1620	20480	170	3221	2668	1737	94	98	26	100	98	0	4485	4234	3296	111	115	24	100	100	0	0.715	0.624	0.661	0.587	1.899	0.556	0.830	208	1201	7501	6697	-0.484	3127	4374	2574	4123	0
1	2	1	"PFE0272"	"E20827_3"	1810	20480	140	393	384	126	95	99	25	100	97	0	769	828	394	112	117	24	100	100	0	0.454	0.404	0.448	0.414	1.799	0.340	0.725	156	654	955	1005	-1.141	298	657	289	716	0
1	3	1	"PFE0225"	"E18877_1"	2000	20480	140	435	430	124	94	96	21	100	99	0	617	642	306	108	110	20	100	100	0	0.670	0.629	0.678	0.681	1.774	0.519	0.713	156	648	850	870	-0.578	341	509	336	534	0
1	4	1	"PFE0214"	"E18651_4"	2190	20480	140	923	882	301	96	99	22	100	100	0	1202	1199	547	110	113	23	100	100	0	0.757	0.722	0.782	0.756	1.663	0.655	0.808	156	640	1919	1875	-0.401	827	1092	786	1089	0
1	5	1	"PFE0258"	"E20360_1"	2380	20480	140	7022	7101	2771	99	103	31	100	100	0	4483	4336	1803	112	117	25	100	100	0	1.584	1.658	1.781	1.730	1.670	1.684	0.892	156	638	11294	11226	0.663	6923	4371	7002	4224	0
1	6	1	"PFE0606"	"E714_15"	2570	20480	130	349	386	127	97	101	32	100	100	0	445	471	159	114	117	25	100	100	0	0.761	0.810	0.842	0.811	1.483	0.781	0.791	120	585	583	646	-0.393	252	331	289	357	0
1	7	1	"PFF1886"	"F7915_1"	2760	20480	130	596	595	111	93	95	21	100	100	0	1117	1186	382	111	115	22	100	100	0	0.500	0.467	0.502	0.483	1.423	0.408	0.799	120	617	1509	1577	-1.000	503	1006	502	1075	0
1	8	1	"PFF0067"	"F11738_1"	2950	20490	130	345	338	78	93	94	21	100	99	0	1024	1078	294	111	114	23	100	100	0	0.276	0.253	0.284	0.246	1.534	0.232	0.756	120	594	1165	1212	-1.857	252	913	245	967	0
1	9	1	"PFF0367"	"F20673_1"	3140	20480	130	1238	1236	230	95	96	21	100	100	0	1654	1726	486	111	115	23	100	100	0	0.741	0.707	0.769	0.720	1.410	0.658	0.813	120	617	2686	2756	-0.433	1143	1543	1141	1615	0
1	10	1	"PFF1686"	"F66030_3"	3330	20480	130	793	793	150	98	99	22	100	100	0	3293	3441	953	116	121	31	100	100	0	0.219	0.209	0.223	0.212	1.360	0.187	0.847	120	618	3872	4020	-2.193	695	3177	695	3325	0
1	11	1	"PFF1346"	"F54003_1"	3520	20480	130	5675	5631	1218	100	102	23	100	100	0	3336	3303	600	117	123	34	100	100	0	1.732	1.736	1.758	1.725	1.291	1.801	0.892	120	591	8794	8717	0.792	5575	3219	5531	3186	0
1	12	1	"PFF0819"	"F36648_2"	3710	20470	130	455	455	110	102	106	24	100	100	0	699	703	155	120	129	82	100	99	0	0.610	0.605	0.610	0.598	1.383	0.578	0.829	120	641	932	936	-0.714	353	579	353	583	0
1	13	1	"PFF0467"	"F23644_4"	3910	20470	130	19424	19446	5525	108	118	46	100	100	0	26160	25018	7234	128	185	320	100	100	0	0.742	0.777	0.765	0.798	1.451	0.741	0.906	120	672	45348	44228	-0.430	19316	26032	19338	24890	0
1	14	1	"PFF1450"	"F57655_2"	4100	20480	130	213	216	53	102	108	37	94	76	0	261	263	45	119	164	313	0	0	0	0.782	0.792	0.764	0.748	1.722	0.190	0.232	120	625	253	258	-0.355	111	142	114	144	0
1	15	1	"PFF0809"	"F36380_1"	4290	20470	120	117	118	25	95	97	20	52	22	0	138	138	20	110	112	16	75	41	0	0.786	0.821	0.852	0.739	3.248	2.181	0.045	120	577	50	51	-0.348	22	28	23	28	0
1	16	1	"PFF0511"	"F25016_1"	4480	20470	130	266	283	99	94	97	22	98	96	0	399	414	157	109	110	16	100	100	0	0.593	0.620	0.598	0.590	1.792	0.553	0.730	120	644	462	494	-0.754	172	290	189	305	0
1	17	1	"PFF1712"	"F67192_1"	4670	20470	130	454	464	132	97	98	22	100	100	0	532	539	162	110	111	17	100	100	0	0.846	0.855	0.846	0.863	1.413	0.824	0.838	120	645	779	796	-0.241	357	422	367	429	0
1	18	1	"PFF0870"	"F39343_3"	4860	20470	130	728	741	233	95	98	25	100	100	0	638	638	191	110	114	37	100	98	0	1.199	1.223	1.251	1.240	1.466	1.176	0.823	120	638	1161	1174	0.262	633	528	646	528	0
1	19	1	"PFF1637"	"F64125_2"	5060	20470	130	664	674	189	93	96	24	100	100	0	776	776	218	106	110	29	100	100	0	0.852	0.867	0.854	0.866	1.363	0.838	0.844	120	637	1241	1251	-0.231	571	670	581	670	0
1	20	1	"PFF0483"	"F23940_2"	5250	20470	140	661	670	288	91	92	20	99	98	0	594	608	255	102	104	16	97	96	0	1.159	1.144	1.221	1.195	2.268	1.158	0.795	156	702	1062	1085	0.212	570	492	579	506	0
1	21	1	"PFF0101"	"F13309_2"	5440	20470	130	821	837	323	89	90	20	100	100	0	494	482	166	101	103	14	100	100	0	1.863	1.963	1.909	1.975	1.619	2.010	0.807	120	624	1125	1129	0.897	732	393	748	381	0
1	22	1	"PFF1826"	"F71130_4"	5630	20470	130	149	159	37	88	89	19	96	80	0	923	892	246	101	102	15	100	100	0	0.074	0.090	0.084	0.084	1.685	0.081	0.575	120	742	883	862	-3.752	61	822	71	791	0
1	1	2	"PFF0961"	"F42117_4"	1620	20670	110	185	192	48	99	103	30	97	75	0	203	219	53	114	122	31	97	83	0	0.966	0.886	0.820	0.870	1.755	0.907	0.553	80	448	175	198	-0.049	86	89	93	105	0
1	2	2	"PFF1620"	"F63632_3"	1830	20670	130	129	133	31	100	104	28	50	18	0	745	762	170	117	124	33	100	100	0	0.046	0.051	0.053	0.056	1.881	0.054	0.278	120	521	657	678	-4.437	29	628	33	645	0
1	3	2	"PFM0802"	"M5804_3"	2010	20660	130	265	266	50	98	100	22	100	100	0	838	823	161	115	117	23	100	100	0	0.231	0.237	0.232	0.233	1.419	0.217	0.782	120	481	890	876	-2.114	167	723	168	708	0
1	4	2	"PFM0091"	"M1661_1"	2210	20660	130	1284	1361	377	99	101	21	100	100	0	1286	1351	310	118	123	26	100	100	0	1.015	1.024	1.028	1.015	1.288	1.025	0.873	120	479	2353	2495	0.021	1185	1168	1262	1233	0
1	5	2	"PFM0462"	"M3816_2"	2400	20660	140	14102	14029	5942	107	111	34	100	100	0	7331	7187	2903	124	131	36	100	100	0	1.942	1.971	1.948	2.014	1.773	2.054	0.893	156	477	21202	20985	0.957	13995	7207	13922	7063	0
1	6	2	"PFM0294"	"M29681_1"	2590	20660	130	429	438	98	104	108	34	100	100	0	1087	1091	252	123	129	34	100	100	0	0.337	0.345	0.343	0.344	1.386	0.319	0.831	120	464	1289	1302	-1.569	325	964	334	968	0
1	7	2	"PFM0525"	"M42687_2"	2780	20660	120	293	297	62	97	99	21	100	99	0	1317	1293	279	115	121	25	100	100	0	0.163	0.170	0.163	0.166	1.440	0.160	0.822	120	428	1398	1378	-2.617	196	1202	200	1178	0
1	8	2	"PFM0582"	"M45177_10"	2970	20660	130	1872	1935	499	96	98	22	100	100	0	1123	1149	261	115	119	25	100	100	0	1.762	1.779	1.782	1.777	1.350	1.859	0.872	120	476	2784	2873	0.817	1776	1008	1839	1034	0
1	9	2	"PFM0415"	"M36754_19"	3160	20660	130	174	177	36	97	100	23	96	81	0	659	677	138	115	120	27	100	100	0	0.142	0.142	0.137	0.133	1.647	0.130	0.570	120	527	621	642	-2.821	77	544	80	562	0
1	10	2	"PFM0252"	"M26245_1"	3360	20660	130	512	534	131	98	100	22	100	100	0	660	682	136	113	118	30	100	100	0	0.757	0.766	0.785	0.753	1.356	0.770	0.838	120	502	961	1005	-0.402	414	547	436	569	0
1	11	2	"PFM0169"	"M21665_1"	3550	20660	140	1402	1397	504	99	101	22	100	100	0	1544	1529	533	115	121	35	100	100	0	0.912	0.918	0.953	0.918	1.824	0.975	0.818	156	482	2732	2712	-0.133	1303	1429	1298	1414	0
1	12	2	"PFM0497"	"M40872_1"	3740	20660	130	192	197	47	99	103	26	95	86	0	834	874	214	117	129	104	100	100	0	0.130	0.129	0.127	0.120	1.692	0.116	0.622	120	464	810	855	-2.947	93	717	98	757	0
1	13	2	"PFM0499"	"M40872_5"	3930	20670	120	131	131	29	103	109	35	39	8	0	255	257	41	119	188	382	0	0	0	0.206	0.203	0.249	0.215	2.334	0.084	0.123	120	462	164	166	-2.280	28	136	28	138	0
1	14	2	"PFM0670"	"M49091_1"	4120	20660	130	378	393	89	101	103	22	100	100	0	760	765	179	116	121	26	100	100	0	0.430	0.450	0.467	0.446	1.404	0.426	0.797	120	469	921	941	-1.217	277	644	292	649	0
1	15	2	"PFM0324"	"M31208_9"	4300	20660	130	342	348	100	96	98	21	100	100	0	765	783	214	111	113	17	100	100	0	0.376	0.375	0.363	0.367	1.470	0.361	0.825	120	470	900	924	-1.411	246	654	252	672	0
1	16	2	"PFM0024"	"M11377_3"	4490	20660	130	2792	2839	911	95	97	22	100	100	0	2128	2193	573	110	112	19	100	100	0	1.336	1.317	1.285	1.291	1.270	1.328	0.879	120	490	4715	4827	0.418	2697	2018	2744	2083	0
1	17	2	"PFM0019"	"M11356_1"	4690	20660	130	213	214	45	98	100	22	100	97	0	455	447	76	112	115	25	100	100	0	0.335	0.346	0.340	0.325	1.561	0.321	0.655	120	554	458	451	-1.577	115	343	116	335	0
1	18	2	"PFM0187"	"M22455_1"	4870	20650	130	28504	27985	9087	100	117	260	100	100	0	41893	39988	13910	116	316	2029	99	99	0	0.680	0.699	0.683	0.718	1.451	0.664	0.904	120	530	70181	67757	-0.557	28404	41777	27885	39872	0
1	19	2	"PFM0042"	"M12812_3"	5070	20660	120	138	139	26	97	118	283	0	0	0	182	184	24	112	347	2210	0	0	0	0.586	0.583	0.578	0.556	2.264	0.093	0.417	120	446	111	114	-0.772	41	70	42	72	0
1	20	2	"PFM0044"	"M12812_6"	5250	20650	130	1019	1010	297	95	97	25	100	100	0	877	896	271	108	114	54	100	99	0	1.202	1.161	1.150	1.180	1.496	1.157	0.855	120	439	1693	1703	0.265	924	769	915	788	0
1	21	2	"PFN0072"	"N128_74"	5450	20660	130	154	155	35	93	96	25	85	62	0	404	408	69	105	111	50	100	100	0	0.204	0.205	0.213	0.193	1.812	0.209	0.523	120	529	360	365	-2.293	61	299	62	303	0
1	22	2	"PFN0081"	"N128_88"	5640	20660	130	326	331	112	91	92	23	99	97	0	264	271	64	104	105	15	100	99	0	1.469	1.437	1.447	1.362	1.683	1.572	0.747	120	623	395	407	0.555	235	160	240	167	0
1	1	3	"PFN0030"	"N128_103"	1640	20850	140	13117	12620	4561	99	102	28	100	100	0	7400	7248	3279	112	126	53	100	100	0	1.786	1.755	1.899	1.821	1.731	1.762	0.836	156	709	20306	19657	0.837	13018	7288	12521	7136	0
1	2	3	"PFN0126"	"N130_31"	1840	20850	120	162	163	37	100	103	27	80	60	0	322	326	61	115	129	60	100	94	0	0.300	0.299	0.304	0.261	2.072	0.288	0.474	120	426	269	274	-1.739	62	207	63	211	0
1	3	3	"PFN0135"	"N130_44"	2030	20850	120	190	195	40	96	98	21	99	95	0	399	410	69	113	115	19	100	100	0	0.329	0.333	0.323	0.314	1.619	0.312	0.634	120	469	380	396	-1.605	94	286	99	297	0
1	4	3	"PFN0150"	"N131_2"	2220	20850	130	502	499	103	97	99	21	100	100	0	709	718	120	114	118	23	100	100	0	0.681	0.666	0.671	0.656	1.300	0.662	0.878	120	515	1000	1006	-0.555	405	595	402	604	0
1	5	3	"PFB0094"	"B325"	2410	20840	120	286	284	60	98	102	23	100	98	0	255	255	42	116	120	29	100	96	0	1.353	1.338	1.363	1.320	1.564	1.406	0.696	120	476	327	325	0.436	188	139	186	139	0
1	6	3	"PFB0096"	"B327"	2610	20840	130	228	231	49	99	102	22	100	97	0	1428	1478	359	118	123	28	100	100	0	0.098	0.097	0.097	0.093	1.492	0.088	0.725	120	478	1439	1492	-3.344	129	1310	132	1360	0
1	7	3	"PFB0098"	"B34"	2780	20840	150	104	104	21	97	99	20	25	6	0	114	116	19	114	118	23	12	1	0	100000.000	3.500	1.273	1.099	3.400	3.533	0.008	156	517	7	9	16.610	7	0	7	2	-50
1	8	3	"PFB0100"	"B343"	2980	20840	130	4853	4944	1264	96	99	22	100	100	0	4513	4530	1134	113	119	32	100	100	0	1.081	1.098	1.087	1.106	1.329	1.071	0.882	120	515	9157	9265	0.113	4757	4400	4848	4417	0
1	9	3	"PFB0103"	"B347"	3180	20850	130	211	223	58	98	99	22	97	94	0	355	358	59	112	116	28	100	100	0	0.465	0.508	0.514	0.478	1.595	0.547	0.698	120	545	356	371	-1.105	113	243	125	246	0
1	10	3	"PFB0106"	"B362"	3360	20850	120	114	116	25	97	98	20	44	19	0	218	220	32	110	111	15	100	100	0	0.157	0.173	0.213	0.188	2.633	0.173	0.094	120	466	125	129	-2.667	17	108	19	110	0
1	11	3	"PFB0128"	"B405"	3560	20840	140	261	256	77	94	95	21	95	93	0	275	278	70	108	110	15	98	97	0	1.000	0.953	0.985	0.929	2.158	0.996	0.733	156	509	334	332	0.000	167	167	162	170	0
1	12	3	"PFB0131"	"B415"	3750	20840	140	411	411	150	94	96	21	98	97	0	521	530	174	109	110	16	100	98	0	0.769	0.753	0.739	0.729	1.787	0.764	0.836	156	466	729	738	-0.378	317	412	317	421	0
1	13	3	"PFB0133"	"B418"	3930	20840	130	168	176	52	94	96	21	90	75	0	187	194	42	111	112	18	100	89	0	0.974	0.988	0.925	0.914	2.111	1.029	0.445	120	448	150	165	-0.038	74	76	82	83	0
1	14	3	"PFB0135"	"B424"	4130	20840	140	1482	1487	637	94	96	21	100	100	0	902	903	353	111	112	18	99	99	0	1.755	1.759	1.871	1.744	2.102	1.873	0.806	156	521	2179	2185	0.811	1388	791	1393	792	0
1	15	3	"PFB0137"	"B427"	4330	20840	150	117	128	69	94	96	20	53	28	0	131	139	50	110	112	18	54	23	0	1.095	1.172	1.200	1.290	3.762	1.926	0.154	156	490	44	63	0.131	23	21	34	29	-50
1	16	3	"PFB0139"	"B431"	4510	20840	140	1760	1719	584	96	99	22	100	100	0	2240	2301	908	111	114	22	100	100	0	0.782	0.741	0.835	0.772	1.850	0.695	0.789	156	558	3793	3813	-0.356	1664	2129	1623	2190	0
1	17	3	"PFB0155"	"B464"	4720	20840	90	110	111	22	98	101	24	30	3	0	161	164	35	112	115	22	75	57	0	0.245	0.250	0.448	0.483	3.539	0.408	0.022	52	334	61	65	-2.030	12	49	13	52	0
1	18	3	"PFB0158"	"B467"	4890	20840	130	482	507	139	96	112	251	88	24	0	506	521	159	111	289	1960	0	0	0	0.977	1.002	1.080	1.018	1.501	0.223	0.170	120	566	781	821	-0.033	386	395	411	410	0
1	19	3	"PFB0160"	"B47"	5110	20830	150	99	100	20	96	113	268	0	0	0	109	112	20	112	298	2086	0	0	0	-1.000	100000.000	1.168	1.160	4.111	2.266	0.020	156	495	0	4	Error	3	-3	4	0	-50
1	20	3	"PFB0163"	"B476"	5270	20840	150	99	101	23	95	96	24	18	4	0	125	127	20	108	115	52	7	0	0	0.235	0.316	0.833	0.745	3.763	0.256	0.025	156	477	21	25	-2.087	4	17	6	19	-50
1	21	3	"PFB0166"	"B484"	5460	20840	130	798	796	238	92	94	20	100	100	0	575	574	127	106	107	15	100	100	0	1.505	1.504	1.552	1.468	1.362	1.581	0.843	120	502	1175	1172	0.590	706	469	704	468	0
1	22	3	"PFB0168"	"B489"	5650	20840	120	247	247	73	90	92	20	98	94	0	539	546	127	104	105	15	100	100	0	0.361	0.355	0.368	0.331	1.657	0.343	0.704	120	524	592	599	-1.470	157	435	157	442	0
1	1	4	"PFB0186"	"B513"	1650	21030	130	516	534	118	93	97	24	100	100	0	740	792	256	106	118	50	100	100	0	0.667	0.643	0.706	0.662	1.418	0.584	0.781	120	604	1057	1127	-0.584	423	634	441	686	0
1	2	4	"PFB0188"	"B516"	1850	21020	150	105	106	21	93	97	24	25	6	0	134	135	24	109	120	52	14	0	0	0.480	0.500	0.709	0.611	3.094	0.747	0.033	156	563	37	39	-1.059	12	25	13	26	-50
1	3	4	"PFB0191"	"B521"	2040	21030	130	250	259	62	94	96	21	100	100	0	2979	3094	801	109	113	23	100	100	0	0.054	0.055	0.053	0.053	1.445	0.052	0.794	120	504	3026	3150	-4.201	156	2870	165	2985	0
1	4	4	"PFB0193"	"B527"	2230	21030	130	374	382	79	94	96	22	100	100	0	403	403	71	110	113	23	100	100	0	0.956	0.983	0.978	0.981	1.445	0.975	0.806	120	526	573	581	-0.065	280	293	288	293	0
1	5	4	"PFB0195"	"B530"	2420	21030	120	260	262	65	91	96	22	100	100	0	194	212	138	111	111	16	100	99	0	2.036	1.693	1.993	1.905	1.758	0.921	0.240	120	465	252	272	1.026	169	83	171	101	0
1	6	4	"PFB0198"	"B536"	2610	21030	130	252	253	57	98	99	20	100	100	0	960	987	191	114	116	20	100	100	0	0.182	0.178	0.167	0.169	1.435	0.169	0.774	120	489	1000	1028	-2.458	154	846	155	873	0
1	7	4	"PFD0038"	"D12635_8"	2800	21040	150	98	101	23	97	98	20	21	7	0	119	121	18	111	115	20	27	5	0	0.125	0.400	1.037	1.245	4.147	4.975	0.009	156	504	9	14	-3.000	1	8	4	10	-50
1	8	4	"PFD0046"	"D13568_2"	2990	21030	140	565	557	192	96	98	22	100	98	0	939	892	292	110	115	30	98	98	0	0.566	0.590	0.583	0.592	1.906	0.583	0.858	156	503	1298	1243	-0.822	469	829	461	782	0
1	9	4	"PFD0050"	"D14936_1"	3160	21030	110	161	164	36	97	97	22	91	78	0	182	183	30	111	112	18	97	88	0	0.901	0.931	0.959	0.895	2.101	1.019	0.417	80	412	135	139	-0.150	64	71	67	72	0
1	10	4	"PFD0055"	"D15909_10"	3370	21030	130	321	331	88	96	97	21	100	100	0	2384	2375	486	110	112	19	100	100	0	0.099	0.104	0.100	0.099	1.390	0.098	0.792	120	559	2499	2500	-3.337	225	2274	235	2265	0
1	11	4	"PFD0058"	"D15909_5"	3560	21030	130	179	180	43	92	94	21	95	83	0	581	566	105	108	109	17	100	100	0	0.184	0.192	0.193	0.170	1.728	0.185	0.646	120	537	560	546	-2.443	87	473	88	458	0
1	12	4	"PFD0060"	"D16430_1"	3780	21040	150	93	95	24	92	94	20	22	5	0	110	113	19	108	108	16	23	7	0	0.500	0.600	1.286	1.242	3.050	7.746	0.008	156	518	3	8	-1.000	1	2	3	5	-50
1	13	4	"PFD0079"	"D16785_4"	3940	21030	130	255	252	60	90	92	21	99	99	0	3854	3852	900	107	110	24	100	100	0	0.044	0.043	0.041	0.042	1.455	0.039	0.764	120	463	3912	3907	-4.505	165	3747	162	3745	0
1	14	4	"PFD0082"	"D16785_6"	4130	21030	120	168	170	41	87	87	19	93	85	0	285	293	48	102	105	23	100	100	0	0.443	0.435	0.433	0.384	1.865	0.440	0.536	120	482	264	274	-1.176	81	183	83	191	0
1	15	4	"PFD0085"	"D16785_9"	4320	21030	120	380	376	92	90	91	20	100	98	0	660	702	170	105	106	18	100	100	0	0.523	0.479	0.491	0.460	1.593	0.459	0.784	120	447	845	883	-0.936	290	555	286	597	0
1	16	4	"PFD0087"	"D17715_10"	4510	21030	130	354	357	87	94	95	22	100	100	0	340	338	54	107	109	16	100	100	0	1.116	1.139	1.094	1.103	1.449	1.218	0.771	120	458	493	494	0.158	260	233	263	231	0
1	17	4	"PFD0092"	"D17715_109"	4700	21020	130	608	610	178	93	96	22	100	100	0	489	491	130	107	110	19	100	98	0	1.348	1.346	1.313	1.394	1.704	1.309	0.806	120	569	897	901	0.431	515	382	517	384	0
1	18	4	"PFD0094"	"D17715_110"	4900	21020	130	1211	1177	358	91	94	20	100	100	0	937	939	278	107	109	17	99	99	0	1.349	1.305	1.311	1.361	1.701	1.314	0.856	120	506	1950	1918	0.432	1120	830	1086	832	0
1	19	4	"PFD0112"	"D17715_16"	5090	21020	150	106	106	25	93	95	20	33	10	0	128	128	18	108	112	28	30	3	0	0.650	0.650	1.083	0.956	3.411	2.319	0.050	156	520	33	33	-0.621	13	20	13	20	-50
1	20	4	"PFD0115"	"D17715_20"	5280	21030	130	362	376	84	92	94	21	100	100	0	278	279	62	106	111	33	100	98	0	1.570	1.642	1.803	1.683	1.552	1.775	0.732	120	477	442	457	0.651	270	172	284	173	0
1	21	4	"PFD0118"	"D17715_25"	5470	21030	120	133	135	32	92	95	22	75	45	0	149	147	24	105	107	15	81	71	0	0.932	1.024	0.973	1.028	2.825	1.589	0.214	120	462	85	85	-0.102	41	44	43	42	0
1	22	4	"PFD0121"	"D17715_28"	5660	21020	130	515	529	183	90	91	20	100	99	0	501	487	142	104	106	15	99	99	0	1.071	1.146	1.074	1.134	1.710	1.194	0.802	120	607	822	822	0.098	425	397	439	383	0
1	1	5	"PFD0124"	"D17715_32"	1660	21220	120	308	299	65	88	90	22	99	99	0	420	433	119	103	105	16	100	100	0	0.694	0.639	0.680	0.641	1.663	0.600	0.758	120	587	537	541	-0.527	220	317	211	330	0
1	2	5	"PFD0126"	"D17715_37"	1850	21220	130	500	535	159	89	91	19	100	100	0	670	666	152	102	104	14	100	100	0	0.724	0.791	0.805	0.769	1.377	0.840	0.840	120	544	979	1010	-0.467	411	568	446	564	0
1	3	5	"PFD0143"	"D17715_67"	2040	21220	130	262	260	56	93	98	48	98	90	0	472	487	84	106	110	22	100	100	0	0.462	0.438	0.434	0.418	1.470	0.442	0.808	120	529	535	548	-1.115	169	366	167	381	0
1	4	5	"PFD0145"	"D17715_7"	2230	21220	130	172	178	49	95	100	48	73	34	0	191	194	40	109	111	19	98	90	0	0.939	0.976	1.000	0.893	2.316	1.149	0.541	120	524	159	168	-0.091	77	82	83	85	0
1	5	5	"PFD0147"	"D17715_76"	2430	21210	150	98	98	24	97	98	22	16	3	0	118	120	18	110	111	16	29	9	0	0.125	0.100	1.183	1.220	3.737	0.028	0.000	156	554	9	11	-3.000	1	8	1	10	-50
1	6	5	"PFD0149"	"D17715_8"	2620	21220	130	226	232	51	98	98	21	99	97	0	332	332	51	110	112	20	100	100	0	0.577	0.604	0.559	0.569	1.503	0.634	0.734	120	448	350	356	-0.794	128	222	134	222	0
1	7	5	"PFD0151"	"D17715_81"	2800	21210	130	195	201	58	94	95	21	95	90	0	537	580	146	110	113	24	100	100	0	0.237	0.228	0.229	0.206	1.755	0.223	0.712	120	475	528	577	-2.080	101	427	107	470	0
1	8	5	"PFD0153"	"D17715_89"	3000	21210	130	2532	2557	786	91	94	23	100	100	0	1697	1712	535	104	107	26	100	100	0	1.532	1.534	1.513	1.571	1.397	1.500	0.896	120	541	4034	4074	0.616	2441	1593	2466	1608	0
1	9	5	"PFE0210"	"E18550_2"	3180	21210	130	176	179	36	89	90	20	99	94	0	1105	1111	278	96	100	20	100	100	0	0.086	0.089	0.087	0.085	1.489	0.087	0.730	120	529	1096	1105	-3.536	87	1009	90	1015	0
1	10	5	"PFE0213"	"E18651_3"	3370	21210	120	155	160	37	92	93	20	90	80	0	194	198	38	103	105	20	99	93	0	0.692	0.716	0.672	0.655	2.011	0.756	0.526	120	498	154	163	-0.531	63	91	68	95	0
1	11	5	"PFE0218"	"E18737_1"	3570	21210	120	190	192	55	94	95	20	92	83	0	1485	1530	524	108	109	15	100	100	0	0.070	0.069	0.070	0.063	1.786	0.065	0.646	120	474	1473	1520	-3.842	96	1377	98	1422	0
1	12	5	"PFE0223"	"E1884_3"	3760	21210	130	4402	4557	1437	93	94	20	100	100	0	4802	5019	1193	107	109	17	100	100	0	0.918	0.909	0.903	0.886	1.263	0.922	0.860	120	408	9004	9376	-0.124	4309	4695	4464	4912	0
1	13	5	"PFE0226"	"E18877_2"	3940	21220	120	163	164	43	86	89	20	90	76	0	316	320	75	100	104	24	100	100	0	0.356	0.355	0.353	0.306	2.033	0.334	0.540	120	435	293	298	-1.488	77	216	78	220	0
1	14	5	"PFE0228"	"E18957_1"	4140	21220	120	223	222	59	82	83	18	95	94	0	491	518	130	91	93	14	100	100	0	0.352	0.328	0.349	0.315	1.640	0.319	0.739	120	472	541	567	-1.504	141	400	140	427	0
1	15	5	"PFE0249"	"E19870_1"	4330	21210	150	129	130	29	88	90	22	73	47	0	144	147	28	101	102	17	87	67	0	0.953	0.913	0.893	0.930	2.792	1.108	0.253	156	509	84	88	-0.069	41	43	42	46	-50
1	16	5	"PFE0251"	"E20152_1"	4520	21210	150	109	111	24	92	94	24	41	8	0	127	128	21	107	109	15	57	26	0	0.850	0.905	1.240	1.114	3.434	2.937	0.034	156	496	37	40	-0.234	17	20	19	21	-50
1	17	5	"PFE0257"	"E20313_1"	4700	21210	130	207	212	61	91	93	21	97	88	0	231	241	58	106	108	17	99	99	0	0.928	0.896	0.892	0.850	1.743	0.875	0.643	120	479	241	256	-0.108	116	125	121	135	0
1	18	5	"PFE0260"	"E20360_12"	4910	21210	150	100	103	22	91	94	20	30	10	0	118	121	18	107	108	17	38	12	0	0.818	0.857	1.050	0.998	3.310	2.129	0.047	156	498	20	26	-0.290	9	11	12	14	-50
1	19	5	"PFE0265"	"E20424_1"	5080	21210	130	147	152	34	93	96	25	83	54	0	1306	1344	380	109	117	42	100	100	0	0.045	0.048	0.048	0.046	1.741	0.042	0.442	120	447	1251	1294	-4.470	54	1197	59	1235	0
1	20	5	"PFE0267"	"E20514_1"	5280	21220	130	198	201	57	94	97	25	95	85	0	1587	1645	432	110	118	44	100	100	0	0.070	0.070	0.072	0.066	1.721	0.064	0.589	120	491	1581	1642	-3.828	104	1477	107	1535	0
1	21	5	"PFE0293"	"E22156_1"	5460	21210	140	1446	1499	592	93	96	21	99	98	0	1355	1376	552	108	111	22	100	100	0	1.085	1.109	1.195	1.089	2.174	1.107	0.835	156	486	2600	2674	0.118	1353	1247	1406	1268	0
1	22	5	"PFE0299"	"E22468_1"	5650	21210	130	484	499	150	90	92	20	100	100	0	510	511	153	106	107	15	100	99	0	0.975	1.010	0.974	1.037	1.694	0.985	0.799	120	561	798	814	-0.036	394	404	409	405	0
1	1	6	"PFE0302"	"E22504_2"	1670	21400	110	115	122	28	88	90	24	55	28	0	141	149	34	103	105	15	81	60	0	0.711	0.739	0.911	0.825	3.225	1.088	0.171	80	452	65	80	-0.493	27	38	34	46	0
1	2	6	"PFE0309"	"E2283_4"	1840	21410	120	227	224	58	90	91	20	97	94	0	238	238	47	106	108	21	99	98	0	1.038	1.015	1.057	0.964	1.827	1.093	0.642	120	466	269	266	0.054	137	132	134	132	0
1	3	6	"PFE0314"	"E22930_2"	2040	21400	120	299	306	73	91	97	49	100	97	0	436	433	104	109	111	22	98	97	0	0.636	0.664	0.666	0.685	1.701	0.671	0.650	120	495	535	539	-0.653	208	327	215	324	0
1	4	6	"PFE0318"	"E23098_1"	2230	21400	130	770	805	187	96	101	49	100	100	0	724	722	141	114	115	19	100	100	0	1.105	1.166	1.164	1.163	1.278	1.188	0.860	120	510	1284	1317	0.144	674	610	709	608	0
1	5	6	"PFE0353"	"E24637_1"	2420	21400	120	1293	1287	238	100	102	22	100	100	0	2903	2883	529	116	119	19	100	100	0	0.428	0.429	0.428	0.428	1.249	0.417	0.893	120	464	3980	3954	-1.224	1193	2787	1187	2767	0
1	6	6	"PFE0361"	"E248_3"	2610	21400	140	2311	2315	842	99	102	24	100	100	0	1951	1845	634	116	120	24	100	100	0	1.205	1.282	1.300	1.282	1.749	1.312	0.903	156	500	4047	3945	0.270	2212	1835	2216	1729	0
1	7	6	"PFE0363"	"E24971_1"	2800	21400	120	344	344	92	95	97	24	100	100	0	279	279	56	114	116	25	100	98	0	1.509	1.509	1.492	1.494	1.551	1.621	0.718	120	470	414	414	0.594	249	165	249	165	0
1	8	6	"PFE0367"	"E25193_1"	2970	21410	80	145	143	33	94	97	27	73	40	0	172	172	21	103	109	32	96	59	0	0.739	0.710	0.746	0.644	2.268	0.792	0.267	52	297	120	118	-0.436	51	69	49	69	0
1	9	6	"PFE0373"	"E25749_1"	3180	21400	120	158	161	38	84	88	22	94	84	0	1151	1158	250	89	95	26	100	100	0	0.070	0.072	0.073	0.069	1.711	0.062	0.546	120	514	1136	1146	-3.843	74	1062	77	1069	0
1	10	6	"PFE0375"	"E25972_1"	3370	21400	130	680	688	161	88	90	20	100	100	0	1800	1921	585	99	104	28	100	100	0	0.348	0.329	0.360	0.332	1.491	0.293	0.756	120	522	2293	2422	-1.523	592	1701	600	1822	0
1	11	6	"PFF0292"	"F18577_5"	3560	21400	120	184	186	46	94	96	21	96	86	0	343	350	63	109	113	25	100	100	0	0.385	0.382	0.384	0.351	1.676	0.382	0.622	120	466	324	333	-1.379	90	234	92	241	0
1	12	6	"PFF0300"	"F18770_1"	3740	21380	150	95	95	22	93	96	26	10	2	0	108	109	14	109	111	19	10	1	0	-2.000	100000.000	1.292	1.381	4.160	0.054	0.001	156	563	1	2	Error	2	-1	2	0	-50
1	13	6	"PFF0307"	"F19110_2"	3940	21390	130	451	460	84	91	93	22	100	100	0	417	448	142	106	108	19	100	100	0	1.158	1.079	1.173	1.141	1.506	1.005	0.783	120	517	671	711	0.211	360	311	369	342	0
1	14	6	"PFF0309"	"F19190_1"	4130	21400	120	632	626	136	88	90	21	100	100	0	516	540	158	103	104	18	100	100	0	1.317	1.231	1.348	1.242	1.476	1.222	0.776	120	468	957	975	0.397	544	413	538	437	0
1	15	6	"PFF0313"	"F19243_2"	4320	21390	130	1624	1594	319	92	92	22	100	100	0	1262	1302	531	105	110	53	100	100	0	1.324	1.255	1.414	1.387	1.592	1.161	0.788	120	490	2689	2699	0.405	1532	1157	1502	1197	0
1	16	6	"PFF0316"	"F19409_1"	4510	21400	120	143	142	28	93	95	22	80	56	0	316	329	77	109	114	54	100	99	0	0.242	0.223	0.234	0.199	2.215	0.198	0.403	120	456	257	269	-2.050	50	207	49	220	0
1	17	6	"PFF0345"	"F20077_1"	4710	21390	150	104	104	21	91	92	19	41	11	0	127	128	19	107	108	14	64	30	0	0.650	0.619	0.852	0.906	3.409	1.848	0.016	156	538	33	34	-0.621	13	20	13	21	-50
1	18	6	"PFF0351"	"F20166_1"	4900	21390	140	187	187	48	91	94	20	93	87	0	175	176	36	107	107	14	96	87	0	1.412	1.391	1.458	1.404	2.014	1.543	0.555	156	469	164	165	0.497	96	68	96	69	0
1	19	6	"PFF0355"	"F20234_1"	5090	21400	150	115	114	24	94	99	38	20	1	0	124	126	20	111	119	48	6	0	0	1.615	1.333	1.282	1.230	3.389	0.581	0.011	156	503	34	35	0.692	21	13	20	15	-50
1	20	6	"PFF0357"	"F20284_1"	5280	21400	130	172	171	46	95	99	37	78	52	0	326	344	87	112	121	49	100	97	0	0.360	0.328	0.306	0.289	2.315	0.298	0.438	120	474	291	308	-1.475	77	214	76	232	0
1	21	6	"PFF0360"	"F20385_1"	5470	21390	120	588	591	130	93	95	20	100	100	0	523	555	144	110	112	15	100	100	0	1.199	1.119	1.187	1.139	1.547	1.107	0.704	120	423	908	943	0.261	495	413	498	445	0
1	22	6	"PFF0362"	"F20385_3"	5660	21390	140	509	513	180	90	92	20	99	98	0	544	529	156	107	108	15	100	98	0	0.959	1.002	0.963	0.985	2.061	1.038	0.801	156	622	856	845	-0.061	419	437	423	422	0
1	1	7	"PFF0380"	"F20989_1"	1660	21580	130	1679	1659	315	89	92	36	100	100	0	1072	1092	410	109	113	23	100	100	0	1.651	1.597	1.748	1.738	1.549	1.517	0.832	120	636	2553	2553	0.723	1590	963	1570	983	0
1	2	7	"PFF0388"	"F21429_3"	1860	21590	140	1391	1284	522	90	95	40	98	96	0	3180	3322	1764	111	116	26	100	100	0	0.424	0.372	0.393	0.364	1.737	0.327	0.824	156	501	4370	4405	-1.238	1301	3069	1194	3211	0
1	3	7	"PFF0396"	"F21560_1"	2050	21590	130	641	620	155	92	95	21	100	100	0	1666	1759	531	112	114	22	100	100	0	0.353	0.321	0.341	0.314	1.507	0.297	0.800	120	480	2103	2175	-1.501	549	1554	528	1647	0
1	4	7	"PFF0401"	"F21821_1"	2230	21580	130	1108	1134	215	98	101	25	100	100	0	714	752	257	116	120	29	100	100	0	1.689	1.629	1.737	1.727	1.493	1.618	0.792	120	549	1608	1672	0.756	1010	598	1036	636	0
1	5	7	"PFF0404"	"F21902_1"	2420	21590	130	3253	3055	835	104	106	26	100	100	0	2942	2871	930	121	127	34	100	100	0	1.116	1.073	1.148	1.064	1.505	1.063	0.875	120	557	5970	5701	0.159	3149	2821	2951	2750	0
1	6	7	"PFF0407"	"F21981_2"	2620	21580	130	11777	11738	2369	106	111	28	100	100	0	8208	7936	1783	122	133	54	100	100	0	1.443	1.489	1.571	1.517	1.349	1.501	0.892	120	502	19757	19446	0.529	11671	8086	11632	7814	0
1	7	7	"PFF0440"	"F22946_1"	2800	21580	130	314	318	84	104	110	64	100	82	0	284	292	73	116	128	68	93	74	0	1.250	1.216	1.164	1.230	1.616	1.167	0.682	120	514	378	390	0.322	210	168	214	176	0
1	8	7	"PFF0446"	"F23145_4"	3010	21590	150	100	106	28	95	100	59	3	0	0	120	130	78	106	111	49	5	1	0	0.357	0.458	1.290	1.177	4.336	0.923	0.464	156	601	19	35	-1.485	5	14	11	24	-50
1	9	7	"PFF0452"	"F23274_1"	3200	21580	150	104	106	23	88	91	22	37	11	0	113	115	23	99	102	23	30	11	0	1.143	1.125	0.872	1.103	3.818	2.002	0.049	156	533	30	34	0.193	16	14	18	16	-50
1	10	7	"PFF0458"	"F23526_2"	3380	21590	130	1468	1470	355	93	96	23	100	100	0	1455	1476	322	107	110	26	100	100	0	1.020	1.006	1.034	0.987	1.428	1.040	0.834	120	486	2723	2746	0.029	1375	1348	1377	1369	0
1	11	7	"PFF0461"	"F23551_1"	3570	21590	130	594	583	153	95	99	27	98	98	0	583	594	98	110	113	18	100	100	0	1.055	1.008	1.045	0.941	1.637	1.053	0.860	120	548	972	972	0.077	499	473	488	484	0
1	12	7	"PFF0463"	"F23564_1"	3770	21590	130	1722	1647	441	93	96	27	100	100	0	1663	1625	323	109	112	18	100	100	0	1.048	1.025	1.036	0.989	1.468	1.086	0.872	120	536	3183	3070	0.068	1629	1554	1554	1516	0
1	13	7	"PFF1088"	"F45524_1"	3950	21590	130	408	410	115	91	93	21	97	96	0	606	643	136	109	111	16	100	100	0	0.638	0.597	0.633	0.554	1.748	0.595	0.789	120	512	814	853	-0.649	317	497	319	534	0
1	14	7	"PFF1100"	"F45683_2"	4130	21580	130	1983	1954	440	91	96	31	100	100	0	1399	1456	506	110	117	37	100	100	0	1.468	1.384	1.509	1.461	1.442	1.338	0.846	120	513	3181	3209	0.554	1892	1289	1863	1346	0
1	15	7	"PFF1105"	"F45820_1"	4330	21590	150	111	111	26	92	94	29	29	7	0	140	146	36	110	118	58	19	3	0	0.633	0.528	0.650	0.676	3.443	0.147	0.075	156	592	49	55	-0.659	19	30	19	36	-50
1	16	7	"PFF1110"	"F46067_3"	4520	21580	130	1204	1171	290	94	95	20	100	100	0	869	873	186	108	111	51	100	100	0	1.459	1.408	1.437	1.385	1.447	1.451	0.856	120	523	1871	1842	0.545	1110	761	1077	765	0
1	17	7	"PFF1112"	"F46181_1"	4720	21580	130	487	503	150	91	95	20	100	100	0	443	453	97	107	107	14	100	100	0	1.179	1.191	1.227	1.150	1.448	1.253	0.817	120	519	732	758	0.237	396	336	412	346	0
1	18	7	"PFF1114"	"F46183_2"	4910	21590	120	125	126	31	90	93	20	71	41	0	194	198	34	107	107	14	100	97	0	0.402	0.396	0.452	0.398	2.543	0.396	0.215	120	478	122	127	-1.314	35	87	36	91	0
1	19	7	"PFF1142"	"F4688_1"	5100	21580	130	578	591	155	93	98	36	100	100	0	1268	1295	307	108	115	44	100	100	0	0.418	0.420	0.432	0.417	1.411	0.395	0.810	120	502	1645	1685	-1.258	485	1160	498	1187	0
1	20	7	"PFF1151"	"F47145_2"	5290	21580	130	723	729	185	93	97	36	100	100	0	516	519	125	111	117	40	99	98	0	1.556	1.559	1.675	1.598	1.569	1.638	0.782	120	497	1035	1044	0.637	630	405	636	408	0
1	21	7	"PFF1154"	"F47255_1"	5480	21580	150	110	115	26	92	93	20	45	26	0	126	127	20	110	112	16	47	14	0	1.125	1.353	1.325	1.311	3.491	3.234	0.042	156	484	34	40	0.170	18	16	23	17	-50
1	22	7	"PFF1156"	"F47255_3"	5660	21590	150	104	106	22	90	91	20	38	11	0	129	129	19	108	110	17	58	23	0	0.667	0.762	0.917	0.857	3.401	2.340	0.015	156	663	35	37	-0.585	14	21	16	21	-50
1	1	8	"PFF1158"	"F47327_1"	1670	21780	140	123	126	31	91	95	38	42	8	0	622	628	238	109	122	69	98	94	0	0.062	0.067	0.074	0.074	2.011	0.067	0.365	156	678	545	554	-4.003	32	513	35	519	0
1	2	8	"PFF1160"	"F47350_1"	1860	21770	150	100	103	22	93	97	41	8	0	0	120	127	31	112	118	37	17	5	0	0.875	0.667	0.727	0.841	3.936	3.876	0.062	156	485	15	25	-0.193	7	8	10	15	-50
1	3	8	"PFF1184"	"F48253_6"	2050	21780	150	95	96	22	94	96	22	16	3	0	130	136	33	112	114	19	46	24	0	0.056	0.083	0.641	0.726	4.438	0.360	0.015	156	577	19	26	-4.170	1	18	2	24	-50
1	4	8	"PFF1186"	"F48363_2"	2260	21780	100	108	112	25	95	97	23	38	11	0	160	165	44	115	117	21	72	51	0	0.289	0.340	0.551	0.480	3.253	0.445	0.117	80	390	58	67	-1.791	13	45	17	50	0
1	5	8	"PFF1188"	"F48395_1"	2420	21780	130	177	179	46	97	99	22	90	81	0	1906	2147	842	114	118	22	100	100	0	0.045	0.040	0.042	0.042	1.790	0.034	0.464	120	529	1872	2115	-4.485	80	1792	82	2033	0
1	6	8	"PFF1190"	"F48424_2"	2620	21770	130	912	944	217	100	104	27	100	100	0	925	989	383	115	128	53	100	100	0	1.002	0.966	1.084	1.007	1.474	0.909	0.743	120	559	1622	1718	0.004	812	810	844	874	0
1	7	8	"PFF1193"	"F48446_1"	2810	21770	130	422	439	106	100	107	63	100	100	0	521	539	136	113	122	60	100	100	0	0.789	0.796	0.824	0.793	1.506	0.776	0.746	120	513	730	765	-0.342	322	408	339	426	0
1	8	8	"PFF1195"	"F48446_5"	2990	21770	130	322	332	74	97	103	62	98	95	0	405	414	97	111	116	50	100	96	0	0.765	0.776	0.759	0.779	1.640	0.803	0.725	120	504	519	538	-0.386	225	294	235	303	0
1	9	8	"PFF1220"	"F49665_1"	3190	21770	130	242	245	51	98	100	23	100	99	0	636	666	194	111	113	19	100	100	0	0.274	0.265	0.271	0.265	1.733	0.221	0.638	120	519	669	702	-1.866	144	525	147	555	0
1	10	8	"PFF1222"	"F49677_3"	3380	21770	130	4194	4342	1155	98	101	24	100	100	0	3701	3710	1332	111	116	28	100	100	0	1.141	1.179	1.329	1.249	1.612	1.151	0.800	120	487	7686	7843	0.190	4096	3590	4244	3599	0
1	11	8	"PFF1225"	"F49959_1"	3560	21780	130	222	230	59	93	97	23	96	91	0	424	429	89	110	114	28	100	99	0	0.411	0.429	0.448	0.403	1.616	0.418	0.688	120	480	443	456	-1.283	129	314	137	319	0
1	12	8	"PFF1234"	"F50107_1"	3750	21780	150	103	104	22	92	95	21	28	8	0	122	122	18	109	110	15	42	16	0	0.846	0.923	1.000	0.832	3.942	11.334	0.002	156	570	24	25	-0.241	11	13	12	13	-50
1	13	8	"PFF1237"	"F50551_1"	3950	21770	130	364	381	98	90	92	19	100	100	0	326	338	84	110	111	16	100	100	0	1.269	1.276	1.330	1.278	1.611	1.318	0.712	120	500	490	519	0.343	274	216	291	228	0
1	14	8	"PFF1239"	"F50598_1"	4140	21770	130	502	506	116	92	95	29	100	100	0	495	502	146	110	117	37	100	99	0	1.065	1.056	1.113	1.089	1.514	1.033	0.773	120	508	795	806	0.091	410	385	414	392	0
1	15	8	"PFF1927"	"F960_2"	4330	21770	120	817	818	168	93	95	22	100	100	0	1203	1208	324	110	112	16	100	100	0	0.662	0.660	0.700	0.676	1.461	0.617	0.805	120	459	1817	1823	-0.594	724	1093	725	1098	0
1	16	8	"PFF1931"	"F960_7"	4530	21770	130	414	421	108	94	95	21	100	99	0	349	356	81	110	111	14	100	100	0	1.339	1.329	1.444	1.298	1.594	1.439	0.754	120	546	559	573	0.421	320	239	327	246	0
1	17	8	"PFF1933"	"F9676_1"	4710	21760	130	549	565	148	92	95	21	100	100	0	685	687	155	108	109	14	100	100	0	0.792	0.817	0.831	0.815	1.555	0.802	0.829	120	553	1034	1052	-0.336	457	577	473	579	0
1	18	8	"PFI0003"	"I10209_1"	4910	21770	130	1245	1228	284	91	94	20	100	100	0	1357	1411	352	107	109	15	100	100	0	0.923	0.872	0.925	0.867	1.461	0.860	0.800	120	529	2404	2441	-0.115	1154	1250	1137	1304	0
1	19	8	"PFI0005"	"I1033_3"	5100	21770	120	205	206	43	91	94	21	100	95	0	3593	3619	932	110	112	26	100	100	0	0.033	0.033	0.034	0.032	1.514	0.030	0.681	120	498	3597	3624	-4.933	114	3483	115	3509	0
1	20	8	"PFI0009"	"I10565_1"	5290	21770	120	284	286	71	92	94	20	99	98	0	379	385	75	109	110	15	100	100	0	0.711	0.703	0.702	0.678	1.617	0.700	0.711	120	501	462	470	-0.492	192	270	194	276	0
1	21	8	"PFI0038"	"I1136_2"	5470	21760	130	166	166	36	92	94	20	96	84	0	185	191	32	109	110	15	98	94	0	0.974	0.902	0.884	0.878	2.061	0.987	0.408	120	469	150	156	-0.038	74	76	74	82	0
1	22	8	"PFI0041"	"I11448_2"	5660	21760	130	480	495	153	89	91	20	98	97	0	11667	11920	3503	112	115	19	100	100	0	0.034	0.034	0.037	0.034	1.452	0.032	0.791	120	559	11946	12214	-4.885	391	11555	406	11808	0
1	1	9	"PFI0043"	"I11495_1"	1670	21960	130	910	941	238	91	94	25	100	100	0	3532	3761	1387	109	124	73	100	100	0	0.239	0.233	0.250	0.242	1.400	0.207	0.831	120	642	4242	4502	-2.063	819	3423	850	3652	0
1	2	9	"PFI0045"	"I11523_4"	1860	21960	130	1129	1166	260	92	93	21	100	100	0	1221	1300	424	110	115	28	100	100	0	0.933	0.903	1.013	0.935	1.479	0.852	0.782	120	475	2148	2264	-0.099	1037	1111	1074	1190	0
1	3	9	"PFI0048"	"I1175_1"	2040	21970	130	329	322	78	90	92	21	98	96	0	354	375	114	107	109	16	100	100	0	0.968	0.866	0.889	0.845	1.737	0.821	0.714	120	504	486	500	-0.048	239	247	232	268	0
1	4	9	"PFI0053"	"I11857_2"	2230	21960	120	410	410	90	90	93	20	100	100	0	352	372	107	107	108	16	100	100	0	1.306	1.208	1.285	1.260	1.510	1.176	0.769	120	516	565	585	0.385	320	245	320	265	0
1	5	9	"PFI0079"	"I12708_1"	2430	21960	120	238	240	50	91	93	19	99	98	0	472	494	149	107	108	17	100	100	0	0.403	0.385	0.384	0.388	1.553	0.341	0.740	120	480	512	536	-1.312	147	365	149	387	0
1	6	9	"PFI0085"	"I12812_3"	2620	21960	120	243	246	50	92	93	20	100	100	0	559	595	180	109	113	26	100	100	0	0.336	0.317	0.333	0.322	1.533	0.276	0.696	120	496	601	640	-1.575	151	450	154	486	0
1	7	9	"PFI0087"	"I12861_2"	2810	21950	120	15667	15226	5400	94	95	21	100	100	0	21036	19178	7597	112	116	25	100	100	0	0.744	0.794	0.821	0.855	1.885	0.764	0.832	120	496	36497	34198	-0.426	15573	20924	15132	19066	0
1	8	9	"PFI0089"	"I12932_1"	3000	21960	130	392	386	92	94	97	21	99	98	0	460	479	141	113	114	19	100	100	0	0.859	0.798	0.875	0.792	1.646	0.747	0.728	120	532	645	658	-0.220	298	347	292	366	0
1	9	9	"PFI0099"	"I13128_2"	3190	21960	130	7984	8041	1752	100	103	23	100	100	0	5708	6211	1932	114	119	34	100	100	0	1.409	1.302	1.436	1.324	1.411	1.299	0.830	120	541	13478	14038	0.495	7884	5594	7941	6097	0
1	10	9	"PFI0102"	"I13218_1"	3380	21950	130	301	309	65	98	101	24	100	100	0	290	300	73	112	120	40	97	94	0	1.140	1.122	1.201	1.185	1.838	1.045	0.632	120	545	381	399	0.190	203	178	211	188	0
1	11	9	"PFI0124"	"I13978_1"	3570	21960	120	323	321	68	92	94	20	99	99	0	389	398	74	107	109	14	100	100	0	0.819	0.787	0.803	0.762	1.508	0.785	0.803	120	473	513	520	-0.288	231	282	229	291	0
1	12	9	"PFI0126"	"I14041_1"	3770	21960	120	116	118	26	92	94	20	55	30	0	318	328	65	108	109	15	100	100	0	0.114	0.118	0.130	0.127	2.310	0.104	0.163	120	461	234	246	-3.129	24	210	26	220	0
1	13	9	"PFI0128"	"I14195_1"	3960	21950	130	4317	4310	1078	93	96	21	100	100	0	3840	3909	1385	111	113	21	100	100	0	1.133	1.110	1.223	1.190	1.678	1.058	0.804	120	522	7953	8015	0.180	4224	3729	4217	3798	0
1	14	9	"PFI0131"	"I1431_1"	4150	21950	130	210	213	41	94	96	21	100	98	0	300	299	64	112	114	21	99	99	0	0.617	0.636	0.670	0.636	1.788	0.596	0.610	120	556	304	306	-0.697	116	188	119	187	0
1	15	9	"PFI0137"	"I14413_3"	4330	21950	130	1753	1791	390	95	96	22	100	100	0	2155	2166	565	111	113	15	100	100	0	0.811	0.825	0.881	0.842	1.437	0.792	0.830	120	554	3702	3751	-0.302	1658	2044	1696	2055	0
1	16	9	"PFI0141"	"I14670_1"	4530	21960	130	193	193	46	94	95	21	94	89	0	476	482	94	111	112	14	100	100	0	0.271	0.267	0.271	0.245	1.888	0.256	0.590	120	572	464	470	-1.882	99	365	99	371	0
1	17	9	"PFJ0122"	"J167_5"	4710	21950	100	102	104	19	92	92	20	28	7	0	149	153	28	107	108	15	91	70	0	0.238	0.261	0.322	0.317	3.446	0.609	0.064	80	415	52	58	-2.070	10	42	12	46	0
1	18	9	"PFJ0124"	"J167_7"	4910	21960	150	96	100	25	92	93	20	25	10	0	121	122	17	106	108	15	46	16	0	0.267	0.500	0.867	0.877	3.562	5.990	0.006	156	667	19	24	-1.907	4	15	8	16	-50
1	19	9	"PFJ0128"	"J170_18"	5100	21960	130	354	347	102	91	93	20	98	95	0	370	378	65	107	109	16	100	100	0	1.000	0.945	0.946	0.836	1.915	1.038	0.748	120	485	526	527	0.000	263	263	256	271	0
1	20	9	"PFJ0137"	"J171_6"	5260	21980	150	89	92	21	90	92	19	19	7	0	103	106	18	107	108	16	14	6	0	0.250	-2.000	1.000	1.087	3.032	2.905	0.016	156	588	-5	1	-2.000	-1	-4	2	-1	-50
1	21	9	"PFJ0150"	"J181_2"	5480	21950	130	429	442	106	90	92	19	100	100	0	689	712	205	108	109	15	100	100	0	0.583	0.583	0.602	0.587	1.418	0.543	0.821	120	574	920	956	-0.777	339	581	352	604	0
1	22	9	"PFJ0153"	"J181_9"	5670	21960	120	130	134	37	89	91	19	77	55	0	1230	1217	321	110	111	17	100	100	0	0.037	0.041	0.040	0.040	1.858	0.037	0.363	120	515	1161	1152	-4.772	41	1120	45	1107	0
1	1	10	"PFJ0179"	"J198_2"	1690	22150	90	89	91	21	89	90	19	17	7	0	150	157	32	108	111	22	76	46	0	0.000	0.041	0.297	0.240	2.694	0.111	0.009	52	367	42	51	Error	0	42	2	49	0
1	2	10	"PFJ0184"	"J206_1"	1860	22140	130	743	747	165	88	89	20	100	100	0	745	766	263	107	111	21	100	100	0	1.027	1.000	1.036	1.078	1.670	0.936	0.789	120	570	1293	1318	0.038	655	638	659	659	0
1	3	10	"PFJ0186"	"J206_6"	2050	22150	110	180	183	40	90	91	20	97	91	0	325	338	71	105	106	15	100	100	0	0.409	0.399	0.396	0.374	1.894	0.394	0.572	80	444	310	326	-1.290	90	220	93	233	0
1	4	10	"PFJ0188"	"J212_1"	2240	22150	130	578	583	163	91	92	21	99	99	0	705	736	192	104	106	34	100	100	0	0.810	0.778	0.850	0.754	1.617	0.771	0.774	120	572	1088	1124	-0.303	487	601	492	632	0
1	5	10	"PFJ0190"	"J212_4"	2440	22150	150	100	100	21	90	92	20	26	9	0	121	123	20	105	106	33	23	1	0	0.625	0.556	1.122	1.021	3.970	0.126	0.017	156	604	26	28	-0.678	10	16	10	18	-50
1	6	10	"PFJ0197"	"J218_1"	2630	22150	120	174	175	40	88	90	20	94	86	0	206	211	44	106	108	24	99	94	0	0.860	0.829	0.873	0.778	1.988	0.778	0.436	120	482	186	192	-0.218	86	100	87	105	0
1	7	10	"PFJ0220"	"J222_7"	2820	22150	130	606	612	150	91	93	21	100	100	0	463	470	102	110	113	25	100	100	0	1.459	1.447	1.510	1.438	1.445	1.537	0.810	120	560	868	881	0.545	515	353	521	360	0
1	8	10	"PFJ0228"	"J227_3"	3010	22140	130	679	687	149	93	95	21	100	100	0	1120	1115	340	111	112	15	100	100	0	0.581	0.592	0.618	0.623	1.572	0.545	0.810	120	526	1595	1598	-0.784	586	1009	594	1004	0
1	9	10	"PFJ0231"	"J22_1"	3200	22150	120	190	192	42	96	98	23	95	90	0	299	303	64	112	115	32	100	99	0	0.503	0.503	0.509	0.470	1.871	0.491	0.596	120	450	281	287	-0.992	94	187	96	191	0
1	10	10	"PFJ0233"	"J22_3"	3380	22170	150	95	97	21	95	97	22	14	5	0	107	108	14	111	113	30	1	0	0	0.000	-0.667	1.950	1.495	3.455	0.058	0.001	156	565	-4	-1	Error	0	-4	2	-3	-50
1	11	10	"PFJ0238"	"J232_6"	3570	22140	130	282	287	69	93	94	19	100	100	0	261	263	67	109	110	14	99	98	0	1.243	1.260	1.359	1.299	1.755	1.237	0.625	120	530	341	348	0.314	189	152	194	154	0
1	12	10	"PFJ0242"	"J236_1"	3760	22140	130	636	652	161	93	95	20	100	100	0	706	738	265	111	116	38	99	98	0	0.913	0.892	0.997	0.973	1.769	0.809	0.772	120	548	1138	1186	-0.132	543	595	559	627	0
1	13	10	"PFJ0262"	"J248_1"	3950	22140	120	307	304	62	94	96	20	100	100	0	284	290	68	113	117	23	99	97	0	1.246	1.186	1.245	1.246	1.807	1.180	0.655	120	451	384	387	0.317	213	171	210	177	0
1	14	10	"PFJ0264"	"J248_11"	4120	22180	150	87	90	20	93	94	21	10	2	0	107	110	20	111	113	21	8	1	0	1.500	3.000	1.167	1.084	3.462	3.808	0.007	156	613	-10	-4	0.585	-6	-4	-3	-1	-50
1	15	10	"PFJ0267"	"J248_5"	4330	22140	100	95	95	20	91	92	20	22	3	0	163	163	26	110	112	18	91	77	0	0.075	0.075	0.330	0.302	2.798	0.113	0.012	80	444	57	57	-3.728	4	53	4	53	0
1	16	10	"PFJ0271"	"J252_2"	4530	22150	120	155	159	37	89	91	20	90	81	0	421	434	103	108	109	14	100	100	0	0.211	0.215	0.207	0.195	1.851	0.191	0.495	120	502	379	396	-2.246	66	313	70	326	0
1	17	10	"PFJ0273"	"J252_4"	4710	22150	120	851	810	322	90	91	19	99	97	0	882	825	241	106	107	14	99	99	0	0.981	1.001	1.008	0.918	1.743	1.056	0.867	120	513	1537	1439	-0.028	761	776	720	719	0
1	18	10	"PFJ0275"	"J2541_2"	4910	22150	120	159	163	42	90	93	26	87	69	0	417	419	85	106	108	15	100	100	0	0.222	0.233	0.236	0.220	1.690	0.224	0.444	120	523	380	386	-2.172	69	311	73	313	0
1	19	10	"PFK0357"	"Kn3479_1"	5110	22140	80	137	155	56	91	92	21	82	55	0	153	180	75	104	107	16	94	71	0	0.939	0.842	0.792	0.951	1.931	0.789	0.459	52	298	95	140	-0.091	46	49	64	76	0
1	20	10	"PFK0369"	"Kn3690_1"	5290	22140	120	556	554	207	89	91	20	98	97	0	878	808	279	104	105	15	100	99	0	0.603	0.661	0.676	0.662	2.039	0.653	0.819	120	458	1241	1169	-0.729	467	774	465	704	0
1	21	10	"PFK0371"	"Kn3698_1"	5480	22140	120	266	259	77	90	92	20	96	95	0	563	556	147	106	107	15	100	100	0	0.385	0.376	0.397	0.363	1.684	0.354	0.723	120	484	633	619	-1.377	176	457	169	450	0
1	22	10	"PFK0373"	"Kn3698_4"	5660	22140	120	996	1043	354	89	91	19	100	100	0	955	880	299	107	108	16	100	99	0	1.070	1.234	1.257	1.316	1.753	1.242	0.819	120	506	1755	1727	0.097	907	848	954	773	0
1	1	11	"PFK0375"	"Kn3744_1"	1670	22340	110	1452	1484	319	86	88	19	100	100	0	2218	2274	636	103	105	16	100	100	0	0.646	0.644	0.701	0.654	1.354	0.625	0.837	80	536	3481	3569	-0.631	1366	2115	1398	2171	0
1	2	11	"PFK0378"	"Kn3773_1"	1870	22340	130	283	279	78	87	89	19	98	96	0	376	379	91	105	107	15	100	100	0	0.723	0.701	0.695	0.672	1.678	0.703	0.704	120	560	467	466	-0.467	196	271	192	274	0
1	3	11	"PFK0408"	"Kn4447_1"	2050	22340	120	150	152	35	89	90	19	90	72	0	219	227	55	104	104	13	100	100	0	0.530	0.512	0.509	0.468	2.023	0.490	0.482	120	515	176	186	-0.915	61	115	63	123	0
1	4	11	"PFK0410"	"Kn4524_1"	2250	22340	120	198	210	58	89	90	21	95	92	0	583	580	119	104	106	36	100	100	0	0.228	0.254	0.252	0.230	1.676	0.265	0.773	120	492	588	597	-2.136	109	479	121	476	0
1	5	11	"PFK0412"	"Kn459_3"	2440	22340	130	656	628	163	89	91	22	99	98	0	1327	1395	397	105	107	35	100	100	0	0.464	0.418	0.451	0.400	1.636	0.389	0.782	120	504	1789	1829	-1.108	567	1222	539	1290	0
1	6	11	"PFK0415"	"Kn4670_1"	2630	22340	120	120	123	27	90	91	20	65	39	0	162	164	28	106	106	14	95	85	0	0.536	0.569	0.677	0.580	2.835	0.717	0.155	120	520	86	91	-0.900	30	56	33	58	0
1	7	11	"PFK0423"	"Kn4895_2"	2820	22340	120	117	121	28	92	93	20	54	30	0	177	181	34	106	108	16	98	89	0	0.352	0.387	0.462	0.397	2.690	0.391	0.137	120	484	96	104	-1.506	25	71	29	75	0
1	8	11	"PFK0431"	"Kn5081_1"	3010	22330	120	1624	1617	343	94	95	20	100	100	0	903	887	309	110	110	16	100	99	0	1.929	1.960	2.117	2.174	1.683	1.919	0.824	120	514	2323	2300	0.948	1530	793	1523	777	0
1	9	11	"PFK0462"	"Kn585_3"	3200	22330	120	675	673	178	94	95	20	100	100	0	740	714	181	110	109	14	100	100	0	0.922	0.959	0.982	0.971	1.549	0.962	0.811	120	459	1211	1183	-0.117	581	630	579	604	0
1	10	11	"PFK0466"	"Kn588_2"	3390	22330	130	578	589	132	94	96	20	100	100	0	641	644	193	108	108	14	99	99	0	0.908	0.924	0.975	0.989	1.722	0.871	0.760	120	487	1017	1031	-0.139	484	533	495	536	0
1	11	11	"PFK0469"	"Kn5905_4"	3580	22340	130	460	466	141	94	96	21	98	97	0	467	473	98	112	117	44	100	100	0	1.031	1.030	1.084	0.958	1.716	1.091	0.733	120	554	721	733	0.044	366	355	372	361	0
1	12	11	"PFK0476"	"Kn603_2"	3780	22340	130	359	362	109	93	95	21	100	95	0	5470	5728	1600	117	123	44	100	100	0	0.050	0.048	0.053	0.047	1.576	0.046	0.772	120	549	5619	5880	-4.331	266	5353	269	5611	0
1	13	11	"PFK0484"	"Kn656_1"	3960	22330	120	266	269	58	93	95	20	100	100	0	371	376	72	115	117	18	100	100	0	0.676	0.674	0.708	0.664	1.594	0.651	0.705	120	421	429	437	-0.565	173	256	176	261	0
1	14	11	"PFK0486"	"Kn657_2"	4150	22330	130	1339	1347	373	91	93	20	100	100	0	911	916	197	108	110	15	100	100	0	1.554	1.554	1.626	1.533	1.453	1.683	0.826	120	462	2051	2064	0.636	1248	803	1256	808	0
1	15	11	"PFK0519"	"Kn819_1"	4340	22330	130	561	589	190	90	92	20	100	100	0	4003	4065	1047	109	112	19	100	100	0	0.121	0.126	0.132	0.121	1.494	0.118	0.802	120	562	4365	4455	-3.047	471	3894	499	3956	0
1	16	11	"PFK0523"	"Kn8362_1"	4530	22330	120	372	374	92	90	92	19	100	100	0	443	441	84	109	110	16	100	100	0	0.844	0.855	0.867	0.838	1.529	0.867	0.761	120	495	616	616	-0.244	282	334	284	332	0
1	17	11	"PFK0526"	"Kn8409_1"	4720	22330	130	331	326	79	90	93	21	100	99	0	537	537	103	108	109	14	100	100	0	0.562	0.550	0.558	0.531	1.508	0.538	0.761	120	527	670	665	-0.832	241	429	236	429	0
1	18	11	"PFK0538"	"Kn906_1"	4910	22330	130	410	415	99	92	96	28	100	100	0	459	452	81	107	109	15	100	100	0	0.903	0.936	0.963	0.921	1.544	0.947	0.765	120	531	670	668	-0.147	318	352	323	345	0
1	19	11	"PFK0541"	"Kn918_1"	5100	22320	130	1979	1932	518	91	94	26	100	100	0	2887	2767	884	106	110	40	99	98	0	0.679	0.692	0.708	0.770	2.052	0.648	0.837	120	583	4669	4502	-0.559	1888	2781	1841	2661	0
1	20	11	"PFK0549"	"Kn945_1"	5290	22330	130	1575	1581	456	91	94	21	100	100	0	1634	1595	333	107	111	40	100	100	0	0.972	1.001	0.989	0.967	1.468	1.039	0.830	120	556	3011	2978	-0.041	1484	1527	1490	1488	0
1	21	11	"PFK1038"	"Ks510_8"	5480	22330	130	179	176	43	93	96	22	91	83	0	785	807	159	109	110	15	100	100	0	0.127	0.119	0.125	0.111	1.724	0.116	0.593	120	578	762	781	-2.975	86	676	83	698	0
1	22	11	"PFK1040"	"Ks51_11"	5670	22330	120	494	499	133	92	93	20	100	100	0	1093	1071	230	108	110	17	100	100	0	0.408	0.423	0.437	0.411	1.502	0.405	0.818	120	500	1387	1370	-1.293	402	985	407	963	0
1	1	12	"PFK1042"	"Ks51_2"	1690	22530	150	86	99	91	85	87	19	21	7	0	116	120	25	101	103	14	51	26	0	0.067	0.737	0.952	1.066	4.400	10.589	0.044	156	763	16	33	-3.907	1	15	14	19	-50
1	2	12	"PFK1044"	"Ks51_4"	1870	22520	130	103	104	25	89	90	19	41	15	0	622	634	158	103	104	14	100	100	0	0.027	0.028	0.045	0.045	2.050	0.026	0.077	120	496	533	546	-5.212	14	519	15	531	0
1	3	12	"PFK1046"	"Ks51_6"	2060	22530	120	112	115	28	88	90	19	55	29	0	204	210	44	103	104	14	100	99	0	0.238	0.252	0.272	0.280	2.272	0.247	0.167	120	466	125	134	-2.073	24	101	27	107	0
1	4	12	"PFK1048"	"Ks532_3"	2250	22530	150	94	93	20	88	89	19	23	5	0	131	134	24	103	104	14	71	48	0	0.214	0.161	0.561	0.594	3.869	0.255	0.005	156	567	34	36	-2.222	6	28	5	31	-50
1	5	12	"PFK1074"	"Ks56_11"	2430	22530	140	129	130	27	89	91	20	76	49	0	206	206	43	104	104	13	98	95	0	0.392	0.402	0.441	0.397	2.277	0.359	0.319	156	545	142	143	-1.350	40	102	41	102	0
1	6	12	"PFK1076"	"Ks56_16"	2630	22530	100	113	112	23	91	92	20	55	17	0	175	184	35	105	106	14	100	97	0	0.314	0.266	0.367	0.315	2.480	0.273	0.106	80	401	92	100	-1.670	22	70	21	79	0
1	7	12	"PFK1078"	"Ks56_18"	2820	22520	120	441	440	101	92	93	20	100	100	0	302	307	68	108	109	16	100	99	0	1.799	1.749	1.750	1.795	1.515	1.822	0.788	120	489	543	547	0.847	349	194	348	199	0
1	8	12	"PFK1080"	"Ks56_23"	3010	22530	120	151	149	34	93	95	20	84	64	0	365	380	93	108	110	16	100	100	0	0.226	0.206	0.205	0.189	2.036	0.183	0.420	120	480	315	328	-2.148	58	257	56	272	0
1	9	12	"PFK1082"	"Ks56_26"	3200	22530	150	96	96	20	93	94	20	17	4	0	109	112	16	109	109	15	19	6	0	100000.000	1.000	1.333	1.377	4.049	9.475	0.004	156	629	3	6	16.610	3	0	3	3	-50
1	10	12	"PFK1085"	"Ks56_32"	3390	22530	130	852	843	237	94	95	21	100	100	0	1005	1022	222	107	108	14	100	100	0	0.844	0.819	0.836	0.782	1.570	0.832	0.820	120	538	1656	1664	-0.245	758	898	749	915	0
1	11	12	"PFK1110"	"Ks624_12"	3570	22520	130	613	632	164	93	94	21	100	100	0	535	540	164	111	111	16	99	99	0	1.226	1.256	1.321	1.314	1.623	1.237	0.784	120	557	944	968	0.294	520	424	539	429	0
1	12	12	"PFK1113"	"Ks624_4"	3770	22520	130	223	227	57	91	93	20	99	98	0	621	612	146	113	115	21	100	100	0	0.260	0.273	0.265	0.269	1.846	0.230	0.592	120	568	640	635	-1.944	132	508	136	499	0
1	13	12	"PFK1115"	"Ks625_10"	3990	22520	150	96	97	20	92	93	20	23	5	0	121	121	17	111	112	17	28	9	0	0.400	0.500	1.192	1.050	4.214	2.812	0.012	156	575	14	15	-1.322	4	10	5	10	-50
1	14	12	"PFK1117"	"Ks625_14"	4160	22530	130	308	317	99	92	93	24	96	95	0	1323	1319	353	107	110	19	100	100	0	0.178	0.186	0.187	0.173	1.706	0.177	0.716	120	455	1432	1437	-2.493	216	1216	225	1212	0
1	15	12	"PFK1119"	"Ks625_7"	4340	22520	120	259	258	61	91	93	21	100	99	0	482	491	110	107	110	17	100	100	0	0.448	0.435	0.448	0.421	1.566	0.410	0.746	120	479	543	551	-1.158	168	375	167	384	0
1	16	12	"PFK1122"	"Ks646_2"	4530	22530	130	110	109	26	91	94	21	41	15	0	488	483	87	109	110	14	100	100	0	0.050	0.048	0.067	0.067	1.994	0.037	0.068	120	527	398	392	-4.318	19	379	18	374	0
1	17	12	"PFK1144"	"Ks66_16"	4720	22520	120	1165	1190	290	91	93	21	100	100	0	812	799	242	109	110	14	100	100	0	1.528	1.593	1.652	1.683	1.600	1.594	0.815	120	494	1777	1789	0.611	1074	703	1099	690	0
1	18	12	"PFK1146"	"Ks66_3"	4920	22530	150	100	99	22	94	94	21	21	4	0	129	129	20	107	109	15	60	33	0	0.273	0.227	0.907	0.998	4.431	6.783	0.002	156	618	28	27	-1.874	6	22	5	22	-50
1	19	12	"PFK1149"	"Ks66_7"	5110	22520	130	359	363	85	91	94	19	100	100	0	400	402	74	106	110	40	99	98	0	0.912	0.919	0.964	0.909	1.543	0.915	0.755	120	556	562	568	-0.134	268	294	272	296	0
1	20	12	"PFK1151"	"Ks68_13"	5300	22530	130	4317	4205	1447	93	94	20	100	100	0	4420	4493	994	108	108	14	100	100	0	0.980	0.938	0.987	0.885	1.557	0.978	0.818	120	485	8536	8497	-0.030	4224	4312	4112	4385	0
1	21	12	"PFK1153"	"Ks692_12"	5440	22550	150	104	108	34	94	96	21	32	9	0	120	144	125	108	110	15	42	19	0	0.833	0.389	1.107	1.089	3.530	0.696	0.026	156	632	22	50	-0.263	10	12	14	36	-50
1	22	12	"PFK1155"	"Ks692_6"	5670	22510	120	121	122	27	93	95	21	59	28	0	161	162	26	109	110	14	93	82	0	0.538	0.547	0.621	0.562	2.722	0.668	0.177	120	565	80	82	-0.893	28	52	29	53	0
1	1	13	"PFM0107"	"M17691_2"	1680	22710	120	223	226	56	84	86	18	100	97	0	355	358	96	100	101	14	99	99	0	0.545	0.550	0.546	0.546	1.745	0.507	0.701	120	566	394	400	-0.875	139	255	142	258	0
1	2	13	"PFM0110"	"M18079_3"	1870	22700	110	347	359	81	88	90	20	100	100	0	550	556	120	103	104	18	100	100	0	0.579	0.598	0.605	0.594	1.553	0.562	0.700	80	472	706	724	-0.787	259	447	271	453	0
1	3	13	"PFM0112"	"M18079_5"	2060	22710	120	1544	1641	469	87	90	21	100	100	0	1480	1532	372	103	105	18	100	100	0	1.058	1.087	1.168	1.074	1.439	1.116	0.823	120	517	2834	2983	0.081	1457	1377	1554	1429	0
1	4	13	"PFM0116"	"M18377_2"	2270	22750	150	87	89	18	88	90	20	14	3	0	107	115	31	103	104	14	28	20	0	-0.250	0.083	0.564	0.798	4.412	0.438	0.013	156	555	3	13	Error	-1	4	1	12	-50
1	5	13	"PFM0118"	"M1840_2"	2450	22710	120	254	264	67	89	91	20	100	99	0	332	335	79	101	102	13	100	100	0	0.714	0.748	0.787	0.741	1.721	0.730	0.661	120	452	396	409	-0.485	165	231	175	234	0
1	6	13	"PFM0121"	"M18869_1"	2640	22710	130	1124	1168	312	90	92	21	100	100	0	776	784	214	105	105	14	100	100	0	1.541	1.588	1.732	1.620	1.485	1.619	0.819	120	497	1705	1757	0.624	1034	671	1078	679	0
1	7	13	"PFM0142"	"M196_6"	2780	22700	130	297	301	70	93	94	21	100	99	0	352	336	85	108	109	14	98	96	0	0.836	0.912	0.946	0.974	1.847	0.886	0.776	120	498	448	436	-0.258	204	244	208	228	0
1	8	13	"PFM0144"	"M196_8"	2980	22710	120	1978	1884	743	93	94	21	100	100	0	1510	1491	577	107	109	15	100	100	0	1.344	1.294	1.337	1.242	1.868	1.329	0.836	120	544	3288	3175	0.426	1885	1403	1791	1384	0
1	9	13	"PFM0148"	"M19895_2"	3170	22710	100	180	189	48	90	94	21	100	92	0	243	244	44	107	109	15	100	98	0	0.662	0.723	0.690	0.686	1.777	0.796	0.562	80	418	226	236	-0.596	90	136	99	137	0
1	10	13	"PFM0152"	"M20060_1"	3360	22710	110	165	172	34	93	95	22	98	86	0	331	338	77	110	110	15	100	100	0	0.326	0.346	0.342	0.336	1.730	0.323	0.537	80	502	293	307	-1.618	72	221	79	228	0
1	11	13	"PFM0154"	"M20186_2"	3550	22710	90	1185	1187	446	94	96	23	100	100	0	660	621	203	110	110	16	100	98	0	1.984	2.139	2.202	2.269	1.682	2.250	0.862	52	371	1641	1604	0.988	1091	550	1093	511	0
1	12	13	"PFM0156"	"M20989_1"	3730	22710	120	1116	1084	459	92	93	20	100	99	0	960	931	402	105	107	16	100	100	0	1.198	1.201	1.274	1.179	2.003	1.211	0.798	120	549	1879	1818	0.260	1024	855	992	826	0
1	13	13	"PFM0179"	"M22143_2"	3930	22710	120	300	305	82	89	91	20	99	98	0	352	356	70	106	107	15	100	100	0	0.858	0.864	0.908	0.824	1.593	0.896	0.772	120	519	457	466	-0.221	211	246	216	250	0
1	14	13	"PFM0182"	"M22193_2"	4120	22710	130	245	240	56	90	93	23	100	98	0	599	589	105	108	110	17	100	100	0	0.316	0.312	0.307	0.295	1.590	0.288	0.682	120	506	646	631	-1.663	155	491	150	481	0
1	15	13	"PFM0184"	"M22193_8"	4310	22710	120	697	706	256	92	94	23	100	100	0	510	497	143	108	110	17	98	96	0	1.505	1.578	1.560	1.611	1.841	1.678	0.811	120	499	1007	1003	0.590	605	402	614	389	0
1	16	13	"PFM0186"	"M22451_2"	4500	22720	150	95	94	19	92	94	24	10	1	0	123	125	17	108	110	16	46	16	0	0.200	0.118	0.544	0.568	3.641	20.186	0.001	156	618	18	19	-2.322	3	15	2	17	-50
1	17	13	"PFM0193"	"M22678_3"	4690	22710	120	877	902	282	92	95	24	100	100	0	1255	1238	324	107	109	16	100	100	0	0.684	0.716	0.743	0.705	1.467	0.717	0.850	120	477	1933	1941	-0.548	785	1148	810	1131	0
1	18	13	"PFM0196"	"M2305_1"	4880	22710	120	100	100	21	91	93	19	30	9	0	250	248	58	106	108	15	96	95	0	0.063	0.063	0.164	0.154	2.846	0.055	0.032	120	479	153	151	-4.000	9	144	9	142	0
1	19	13	"PFM0218"	"M24561_3"	5070	22720	120	1085	1024	382	89	91	18	98	98	0	952	964	223	106	107	14	100	100	0	1.177	1.090	1.149	1.000	1.750	1.181	0.818	120	487	1842	1793	0.235	996	846	935	858	0
1	20	13	"PFM0224"	"M24933_22"	5250	22720	100	110	110	23	90	91	18	51	20	0	144	145	21	105	106	14	88	73	0	0.513	0.500	0.717	0.708	3.077	2.248	0.041	80	423	59	60	-0.963	20	39	20	40	0
1	21	13	"PFM0227"	"M24933_9"	5450	22710	120	160	164	41	89	90	19	90	80	0	202	202	30	105	105	14	100	98	0	0.732	0.773	0.791	0.695	2.046	0.855	0.567	120	433	168	172	-0.450	71	97	75	97	0
1	22	13	"PFM0229"	"M25032_3"	5640	22710	120	1495	1459	407	88	90	21	100	100	0	1410	1389	354	105	107	15	100	100	0	1.078	1.068	1.083	1.074	1.402	1.068	0.885	120	562	2712	2655	0.109	1407	1305	1371	1284	0
1	1	14	"PFM0231"	"M2511_3"	1650	22910	140	132	134	39	83	84	19	78	58	0	143	150	42	100	100	15	77	62	0	1.140	1.020	1.129	1.097	2.529	1.000	0.356	156	754	92	101	0.188	49	43	51	50	0
1	2	14	"PFM0234"	"M25344_2"	1840	22910	130	122	125	32	84	86	21	76	41	0	377	391	110	101	102	17	100	100	0	0.138	0.141	0.143	0.134	2.074	0.138	0.381	120	575	314	331	-2.861	38	276	41	290	0
1	3	14	"PFM0693"	"M50721_5"	2030	22900	120	652	664	143	86	88	22	100	100	0	579	591	186	101	102	13	100	99	0	1.184	1.180	1.241	1.261	1.598	1.134	0.778	120	501	1044	1068	0.244	566	478	578	490	0
1	4	14	"PFM0695"	"M51089_1"	2220	22900	120	419	427	120	87	89	19	100	100	0	340	339	118	103	104	14	96	93	0	1.401	1.441	1.576	1.657	1.896	1.410	0.739	120	439	569	576	0.486	332	237	340	236	0
1	5	14	"PFM0698"	"M51323_1"	2410	22910	120	1107	1077	358	89	90	19	100	100	0	1786	1758	637	102	103	14	100	100	0	0.605	0.597	0.655	0.586	1.664	0.564	0.828	120	462	2702	2644	-0.726	1018	1684	988	1656	0
1	6	14	"PFM0702"	"M5172_2"	2600	22910	120	197	205	55	89	91	20	97	93	0	302	293	74	104	105	14	100	99	0	0.545	0.614	0.649	0.607	1.844	0.589	0.656	120	499	306	305	-0.874	108	198	116	189	0
1	7	14	"PFM0705"	"M52114_1"	2790	22910	120	1105	1106	300	92	94	21	100	100	0	1571	1595	603	108	109	15	100	100	0	0.692	0.682	0.745	0.721	1.592	0.623	0.811	120	526	2476	2501	-0.530	1013	1463	1014	1487	0
1	8	14	"PFM0710"	"M52423_1"	2980	22920	120	446	434	147	95	96	21	95	94	0	954	968	346	109	110	15	100	100	0	0.415	0.395	0.408	0.379	1.706	0.374	0.802	120	496	1196	1198	-1.267	351	845	339	859	0
1	9	14	"PFM0728"	"M53642_4"	3160	22910	120	732	758	202	94	96	21	100	100	0	751	753	267	110	110	15	100	99	0	0.995	1.033	1.145	1.132	1.666	0.984	0.809	120	516	1279	1307	-0.007	638	641	664	643	0
1	10	14	"PFM0732"	"M53850_1"	3350	22910	120	9434	9659	3282	96	98	23	100	100	0	5188	5136	1771	113	114	17	100	100	0	1.840	1.904	2.043	1.956	1.576	1.976	0.857	120	552	14413	14586	0.880	9338	5075	9563	5023	0
1	11	14	"PFM0734"	"M53930_1"	3550	22910	120	1288	1232	311	97	99	22	100	100	0	1712	1742	625	111	112	16	100	100	0	0.744	0.696	0.742	0.724	1.479	0.644	0.844	120	532	2792	2766	-0.427	1191	1601	1135	1631	0
1	12	14	"PFM0738"	"M54370_2"	3730	22920	150	98	98	20	93	94	22	18	2	0	128	129	26	106	108	15	62	35	0	0.227	0.217	0.667	0.642	3.647	2.076	0.000	156	651	27	28	-2.138	5	22	5	23	-50
1	13	14	"PFM0742"	"M5455_1"	3940	22910	120	116	120	33	89	90	20	59	33	0	1152	1127	288	106	107	14	100	100	0	0.026	0.030	0.035	0.035	1.924	0.032	0.294	120	529	1073	1052	-5.276	27	1046	31	1021	0
1	14	14	"PFM0744"	"M5455_6"	4130	22910	120	233	229	64	90	91	20	97	93	0	270	267	60	107	108	14	99	99	0	0.877	0.869	0.819	0.842	1.868	0.892	0.695	120	505	306	299	-0.189	143	163	139	160	0
1	15	14	"PFM0765"	"M55888_4"	4310	22910	110	250	252	72	91	92	20	98	97	0	423	451	96	108	109	16	100	100	0	0.505	0.469	0.450	0.421	1.819	0.471	0.731	80	434	474	504	-0.986	159	315	161	343	0
1	16	14	"PFM0770"	"M55941_1"	4490	22930	150	89	90	20	92	95	23	9	2	0	102	105	15	111	114	24	3	0	0	0.333	0.333	1.056	0.914	3.596	6.560	0.010	156	671	-12	-8	-1.585	-3	-9	-2	-6	-50
1	17	14	"PFM0772"	"M56059_1"	4690	22890	110	975	990	264	94	102	62	100	100	0	511	490	126	109	117	46	97	93	0	2.192	2.352	2.458	2.544	1.917	2.491	0.775	80	476	1283	1277	1.132	881	402	896	381	0
1	18	14	"PFM0780"	"M56462_2"	4890	22910	120	300	307	98	92	98	60	93	86	0	1712	1655	478	108	113	42	100	100	0	0.130	0.139	0.134	0.130	1.664	0.131	0.765	120	514	1812	1762	-2.947	208	1604	215	1547	0
1	19	14	"PFM0782"	"M56512_15"	5070	22910	150	97	99	21	87	90	25	22	4	0	125	127	22	108	108	15	51	29	0	0.588	0.632	0.857	0.826	4.252	5.060	0.013	156	578	27	31	-0.766	10	17	12	19	-50
1	20	14	"PFM0785"	"M56710_1"	5270	22910	120	591	587	187	86	88	23	100	99	0	777	764	165	105	106	14	100	100	0	0.751	0.760	0.745	0.710	1.607	0.785	0.840	120	460	1177	1160	-0.412	505	672	501	659	0
1	21	14	"PFM0809"	"M58416_1"	5430	22900	150	84	86	21	86	87	18	17	5	0	104	107	16	104	105	14	28	5	0	100000.000	0.000	1.000	1.027	3.714	6.408	0.005	156	556	-2	3	16.610	-2	0	0	3	-50
1	22	14	"PFM0815"	"M58784_1"	5630	22900	150	91	91	21	85	87	19	24	7	0	104	105	16	103	104	14	23	5	0	6.000	3.000	1.303	1.180	3.895	44.482	0.000	156	740	7	8	2.585	6	1	6	2	-50
1	1	15	"PFM0817"	"M58847_5"	1650	23100	120	222	219	47	82	84	19	99	98	0	695	702	220	98	100	15	100	100	0	0.235	0.227	0.235	0.227	1.667	0.204	0.730	120	598	737	741	-2.092	140	597	137	604	0
1	2	15	"PFM0820"	"M5894_7"	1840	23100	120	209	214	61	81	83	19	96	95	0	334	338	93	99	100	15	99	97	0	0.545	0.556	0.610	0.549	1.772	0.522	0.646	120	498	363	372	-0.877	128	235	133	239	0
1	3	15	"PFM0824"	"M59170_6"	2040	23100	150	97	100	22	85	86	18	37	14	0	109	113	19	101	103	16	32	16	0	1.500	1.250	1.261	1.191	4.490	6.395	0.003	156	710	20	27	0.585	12	8	15	12	-50
1	4	15	"PFM0828"	"M59497_4"	2230	23100	120	1217	1185	385	86	88	19	100	100	0	1233	1223	333	103	104	15	100	100	0	1.001	0.981	1.006	0.920	1.680	1.008	0.825	120	497	2261	2219	0.001	1131	1130	1099	1120	0
1	5	15	"PFN0330"	"N134_61"	2420	23100	120	244	253	72	88	90	20	99	99	0	238	246	53	104	106	15	100	100	0	1.164	1.162	1.175	1.105	1.832	1.268	0.624	120	500	290	307	0.219	156	134	165	142	0
1	6	15	"PFN0332"	"N134_67"	2610	23090	120	760	766	235	89	91	20	100	100	0	735	696	186	105	107	16	100	100	0	1.065	1.146	1.124	1.152	1.491	1.164	0.874	120	485	1301	1268	0.091	671	630	677	591	0
1	7	15	"PFN0334"	"N134_74"	2790	23090	110	273	277	56	89	91	20	100	100	0	404	393	60	107	109	17	100	100	0	0.620	0.657	0.666	0.640	1.458	0.631	0.762	80	480	481	474	-0.691	184	297	188	286	0
1	8	15	"PFN0336"	"N134_76"	2990	23100	120	268	260	74	93	94	21	94	91	0	626	598	146	110	111	17	100	99	0	0.339	0.342	0.338	0.325	1.731	0.335	0.771	120	499	691	655	-1.560	175	516	167	488	0
1	9	15	"PFN0338"	"N134_78"	3180	23100	120	190	192	51	94	95	21	94	89	0	437	440	128	109	109	15	99	99	0	0.293	0.296	0.299	0.290	1.882	0.272	0.602	120	486	424	429	-1.773	96	328	98	331	0
1	10	15	"PFN0342"	"N134_83"	3360	23090	110	1740	1739	390	96	101	44	100	100	0	1631	1639	307	111	121	82	100	100	0	1.082	1.075	1.151	1.067	1.360	1.102	0.842	80	473	3164	3171	0.113	1644	1520	1643	1528	0
1	11	15	"PFN0360"	"N135_22"	3560	23090	110	212	223	54	94	100	44	96	76	0	280	288	55	111	120	74	97	67	0	0.698	0.729	0.746	0.699	1.782	0.722	0.580	80	468	287	306	-0.518	118	169	129	177	0
1	12	15	"PFN0363"	"N135_27"	3740	23100	120	275	279	80	92	95	21	98	95	0	263	271	64	109	110	16	98	95	0	1.188	1.154	1.182	1.171	1.890	1.204	0.665	120	512	337	349	0.249	183	154	187	162	0
1	13	15	"PFN0365"	"N135_7"	3940	23100	120	151	157	40	91	93	20	87	75	0	437	422	95	107	107	14	100	100	0	0.182	0.210	0.188	0.195	1.812	0.204	0.552	120	528	390	381	-2.459	60	330	66	315	0
1	14	15	"PFN0367"	"N135_9"	4130	23090	130	343	348	83	92	92	20	100	100	0	467	462	130	107	107	15	100	99	0	0.697	0.721	0.715	0.763	1.763	0.675	0.759	120	566	611	611	-0.520	251	360	256	355	0
1	15	15	"PFN0369"	"N136_13"	4320	23090	110	297	294	66	90	93	21	100	100	0	820	855	232	109	113	34	100	100	0	0.291	0.273	0.276	0.270	1.649	0.237	0.702	80	440	918	950	-1.780	207	711	204	746	0
1	16	15	"PFN0371"	"N136_16"	4510	23100	110	97	100	20	91	93	21	23	7	0	199	200	31	110	114	34	95	76	0	0.067	0.100	0.182	0.142	2.886	0.134	0.041	80	424	95	99	-3.891	6	89	9	90	0
1	17	15	"PFN0390"	"N137_31"	4700	23090	120	502	526	153	92	98	57	99	98	0	514	485	139	110	115	42	99	93	0	1.015	1.157	1.216	1.211	1.703	1.164	0.792	120	582	814	809	0.021	410	404	434	375	0
1	18	15	"PFN0393"	"N137_38"	4910	23110	150	88	91	22	88	90	22	19	3	0	109	110	16	106	107	14	25	7	0	0.000	0.750	1.091	1.205	3.443	21.516	0.001	156	581	3	7	Error	0	3	3	4	-50
1	19	15	"PFN0395"	"N137_4"	5090	23100	120	639	576	229	86	88	26	95	95	0	623	610	141	106	106	14	100	100	0	1.070	0.972	0.993	0.834	2.044	1.076	0.819	120	453	1070	994	0.097	553	517	490	504	0
1	20	15	"PFN0398"	"N137_44"	5270	23090	110	545	526	135	86	89	25	100	100	0	510	508	108	105	107	25	100	100	0	1.133	1.092	1.084	1.079	1.380	1.087	0.824	80	447	864	843	0.181	459	405	440	403	0
1	21	15	"PFN0400"	"N137_5"	5460	23090	120	676	681	246	86	89	20	100	100	0	535	498	185	104	107	25	93	90	0	1.369	1.510	1.498	1.805	2.370	1.500	0.803	120	475	1021	989	0.453	590	431	595	394	0
1	22	15	"PFN0403"	"N137_53"	5640	23100	150	95	98	24	86	89	20	33	10	0	124	125	26	105	106	16	51	29	0	0.474	0.600	0.790	0.856	3.601	1.344	0.026	156	763	28	32	-1.078	9	19	12	20	-50
1	1	16	"PFN0420"	"N138_29"	1670	23290	80	94	95	23	80	82	17	38	17	0	146	149	28	99	100	15	88	75	0	0.298	0.300	0.328	0.373	3.079	0.159	0.014	52	321	61	65	-1.747	14	47	15	50	0
1	2	16	"PFN0422"	"N138_30"	1850	23290	120	143	150	40	82	84	27	87	56	0	247	247	50	99	102	34	98	92	0	0.412	0.459	0.452	0.425	2.004	0.480	0.578	120	607	209	216	-1.279	61	148	68	148	0
1	3	16	"PFN0427"	"N138_36"	2050	23320	80	84	87	16	87	88	19	15	0	0	132	133	19	102	105	17	73	44	0	-0.100	0.000	0.499	0.454	3.644	8.657	0.002	52	293	27	31	Error	-3	30	0	31	0
1	4	16	"PFN0429"	"N138_39"	2230	23290	130	1045	995	366	85	87	19	100	100	0	755	757	167	104	106	17	100	100	0	1.475	1.394	1.447	1.257	1.654	1.539	0.863	120	577	1611	1563	0.560	960	651	910	653	0
1	5	16	"PFN0431"	"N138_43"	2430	23290	120	641	640	241	86	89	20	99	99	0	817	846	233	105	107	18	100	100	0	0.779	0.748	0.754	0.687	1.635	0.779	0.843	120	478	1267	1295	-0.359	555	712	554	741	0
1	6	16	"PFN0435"	"N138_51"	2620	23290	150	85	86	17	90	92	21	7	1	0	103	104	15	105	107	17	12	1	0	2.500	4.000	1.215	1.291	3.994	2.602	0.036	156	661	-7	-5	1.322	-5	-2	-4	-1	-50
1	7	16	"PFN0839"	"N163_7"	2810	23290	80	128	132	36	91	93	23	63	40	0	161	161	31	104	106	16	94	76	0	0.649	0.719	0.865	0.680	2.992	0.963	0.178	52	320	94	98	-0.623	37	57	41	57	0
1	8	16	"PFN0843"	"N164_7"	3000	23280	120	893	876	259	89	92	23	100	100	0	872	850	270	106	107	15	100	99	0	1.050	1.058	1.057	1.120	1.749	1.043	0.872	120	549	1570	1531	0.070	804	766	787	744	0
1	9	16	"PFN0846"	"N165_14"	3190	23280	120	359	352	91	92	93	21	100	98	0	474	464	109	106	107	15	100	100	0	0.726	0.726	0.731	0.719	1.566	0.727	0.834	120	504	635	618	-0.463	267	368	260	358	0
1	10	16	"PFN0848"	"N165_16"	3380	23290	120	9329	9073	3629	94	99	45	100	100	0	10171	9658	2945	109	117	77	100	100	0	0.918	0.940	0.958	0.850	1.863	0.981	0.886	120	535	19297	18528	-0.124	9235	10062	8979	9549	0
1	11	16	"PFN0852"	"N165_8"	3570	23290	120	125	127	31	91	94	22	60	38	0	269	267	50	110	112	17	100	100	0	0.214	0.229	0.249	0.195	2.703	0.198	0.203	120	417	193	193	-2.225	34	159	36	157	0
1	12	16	"PFN0854"	"N166_2"	3750	23320	150	93	95	20	92	93	21	17	5	0	113	115	17	108	109	15	30	10	0	0.200	0.429	1.183	1.300	3.510	24.887	0.000	156	438	6	10	-2.322	1	5	3	7	-50
1	13	16	"PFN0877"	"N168_9"	3910	23310	150	90	92	22	93	95	20	14	2	0	105	108	20	107	108	15	16	5	0	1.500	-1.000	1.400	1.389	3.663	4.468	0.013	156	514	-5	0	0.585	-3	-2	-1	1	-50
1	14	16	"PFN0881"	"N169_15"	4110	23300	150	82	86	19	92	94	20	9	3	0	101	103	16	106	107	15	12	3	0	2.000	2.000	1.256	1.251	3.518	6.875	0.010	156	646	-15	-9	1.000	-10	-5	-6	-3	-50
1	15	16	"PFN0884"	"N169_20"	4330	23270	150	110	113	27	90	92	22	45	19	0	121	122	21	106	109	30	25	3	0	1.333	1.438	1.000	1.088	3.124	0.425	0.059	156	731	35	39	0.415	20	15	23	16	-50
1	16	16	"PFN0889"	"N170_4"	4530	23270	110	164	167	40	88	91	22	96	82	0	182	185	33	104	106	15	97	93	0	0.974	0.975	1.022	0.975	2.066	1.032	0.432	80	438	154	160	-0.037	76	78	79	81	0
1	17	16	"PFN0891"	"N171_3"	4700	23290	120	195	196	57	88	90	21	92	85	0	298	298	76	104	105	15	100	98	0	0.552	0.557	0.579	0.511	2.243	0.550	0.633	120	489	301	302	-0.858	107	194	108	194	0
1	18	16	"PFN0895"	"N173_3"	4870	23300	150	89	91	21	87	88	20	23	5	0	108	108	15	103	104	14	23	8	0	0.400	0.800	1.300	1.295	3.601	15.775	0.002	156	616	7	9	-1.322	2	5	4	5	-50
1	19	16	"PFN0917"	"N177_5"	5090	23300	150	90	92	32	87	88	20	15	2	0	103	104	13	104	107	37	0	0	0	-3.000	100000.000	1.333	1.220	3.331	20.124	0.573	156	637	2	5	Error	3	-1	5	0	-50
1	20	16	"PFN0923"	"N181_1"	5270	23280	110	896	899	236	90	92	26	100	100	0	805	835	165	106	114	58	100	100	0	1.153	1.110	1.127	1.094	1.422	1.111	0.803	80	484	1505	1538	0.205	806	699	809	729	0
1	21	16	"PFN0925"	"N181_11"	5460	23290	120	2210	2122	767	91	93	25	100	100	0	1388	1367	347	107	115	73	100	100	0	1.654	1.612	1.665	1.533	1.643	1.751	0.836	120	538	3400	3291	0.726	2119	1281	2031	1260	0
1	22	16	"PFN0928"	"N181_17"	5650	23290	120	5147	4909	1805	92	93	21	100	100	0	3014	2884	845	109	111	18	100	100	0	1.740	1.736	1.775	1.622	1.806	1.892	0.830	120	520	7960	7592	0.799	5055	2905	4817	2775	0
1	1	17	"PFN0931"	"N181_21"	1660	23490	110	110	110	26	80	83	29	50	15	0	283	286	37	97	101	36	100	100	0	0.161	0.159	0.173	0.155	2.151	0.153	0.243	80	536	216	219	-2.632	30	186	30	189	0
1	2	17	"PFN0933"	"N181_25"	1830	23480	80	82	85	22	79	83	34	7	1	0	126	127	20	97	103	45	23	0	0	0.103	0.200	0.528	0.485	4.780	0.641	0.535	52	318	32	36	-3.273	3	29	6	30	0
1	3	17	"PFN0958"	"N187_1"	2060	23490	150	83	84	18	84	85	18	14	1	0	97	98	12	100	101	14	7	1	0	0.333	0.000	1.667	1.513	4.211	8.606	0.009	156	707	-4	-2	-1.585	-1	-3	0	-2	-50
1	4	17	"PFN0960"	"N187_5"	2230	23480	120	956	921	308	83	86	18	100	100	0	615	578	172	101	103	15	100	96	0	1.698	1.757	1.753	1.821	1.678	1.814	0.881	120	450	1387	1315	0.764	873	514	838	477	0
1	5	17	"PFN0964"	"N189_3"	2420	23480	150	83	86	20	85	87	18	16	5	0	104	103	14	102	104	15	14	1	0	-1.000	1.000	1.667	1.327	2.940	7.807	0.008	156	620	0	2	Error	-2	2	1	1	-50
1	6	17	"PFN0966"	"N189_6"	2610	23480	120	671	686	199	87	89	20	100	100	0	1037	992	315	101	103	15	100	100	0	0.624	0.672	0.719	0.695	1.602	0.648	0.867	120	484	1520	1490	-0.681	584	936	599	891	0
1	7	17	"PFN0969"	"N197_2"	2790	23480	110	1907	1732	514	90	92	24	100	100	0	2075	2035	474	105	108	21	100	100	0	0.922	0.851	0.867	0.826	1.347	0.849	0.875	80	502	3787	3572	-0.117	1817	1970	1642	1930	0
1	8	17	"PFN0979"	"N243_1"	2990	23480	110	156	156	37	87	91	24	87	72	0	410	402	61	106	108	18	100	100	0	0.227	0.233	0.236	0.212	1.924	0.214	0.433	80	544	373	365	-2.139	69	304	69	296	0
1	9	17	"PFF1893"	"F8058_1"	3190	23470	110	172	200	94	88	90	21	97	81	0	177	210	91	104	105	15	95	87	0	1.151	1.057	1.041	1.098	2.079	1.057	0.635	80	490	157	218	0.202	84	73	112	106	0
1	10	17	"PFB0086"	"B312"	3370	23480	110	9345	9412	2507	95	97	30	100	100	0	7122	7191	1614	107	114	71	100	100	0	1.319	1.315	1.328	1.303	1.352	1.335	0.883	80	482	16265	16401	0.399	9250	7015	9317	7084	0
1	11	17	"PFB0247"	"B619"	3570	23440	150	109	112	30	95	98	29	33	7	0	122	123	21	109	116	68	2	0	0	1.077	1.214	1.333	1.214	3.535	3.059	0.096	156	530	27	31	0.107	14	13	17	14	-50
1	12	17	"PFB0263"	"B648"	3750	23480	150	86	88	19	92	93	20	10	1	0	109	110	14	108	110	14	21	3	0	-6.000	-2.000	1.625	1.774	4.339	0.068	0.003	156	367	-5	-2	Error	-6	1	-4	2	-50
1	13	17	"PFB0272"	"B666"	3950	23500	150	88	88	19	91	94	20	8	2	0	120	123	18	108	109	16	39	17	0	-0.250	-0.200	0.833	0.764	3.715	0.080	0.001	156	466	9	12	Error	-3	12	-3	15	-50
1	14	17	"PFC0108"	"C322"	4130	23470	110	323	317	86	93	94	20	100	98	0	435	429	96	108	110	22	100	98	0	0.703	0.698	0.683	0.682	1.665	0.648	0.728	80	418	557	545	-0.508	230	327	224	321	0
1	15	17	"PFA0055"	"A14801_28"	4320	23500	150	104	111	38	90	92	20	39	20	0	119	135	41	107	109	24	35	27	0	1.167	0.750	0.933	1.006	3.319	0.669	0.156	156	638	26	49	0.222	14	12	21	28	-50
1	16	17	"PFA0082"	"A18792_10"	4510	23480	150	98	99	23	88	89	20	31	8	0	121	121	19	104	106	19	42	13	0	0.588	0.647	1.150	1.031	3.116	13.829	0.009	156	679	27	28	-0.766	10	17	11	17	-50
1	17	17	"PFA0091"	"A18792_4"	4710	23480	90	192	204	57	86	87	20	98	88	0	414	417	89	103	104	14	100	100	0	0.341	0.376	0.386	0.340	1.717	0.350	0.669	52	312	417	432	-1.553	106	311	118	314	0
1	18	17	"PFA0097"	"A19747_2"	4870	23520	150	86	89	20	88	89	20	16	3	0	107	108	16	105	106	16	16	3	0	-1.000	0.333	1.273	1.171	3.719	5.253	0.012	156	600	0	4	Error	-2	2	1	3	-50
1	19	17	"PFA0173"	"A4732_13"	5090	23480	150	95	98	25	88	90	21	26	12	0	117	120	22	105	108	31	21	2	0	0.583	0.667	1.031	0.921	3.667	0.113	0.149	156	666	19	25	-0.778	7	12	10	15	-50
1	20	17	"PFA0219"	"A8784_10"	5280	23480	90	184	191	43	90	93	21	100	94	0	314	311	52	106	113	63	100	94	0	0.452	0.493	0.514	0.460	1.698	0.486	0.630	52	390	302	306	-1.146	94	208	101	205	0
1	21	17	"PFM0561"	"M44175_1"	5470	23470	110	1351	1403	398	92	93	20	100	100	0	1713	1547	498	109	115	59	100	100	0	0.785	0.912	0.951	0.969	1.675	0.873	0.817	80	471	2863	2749	-0.349	1259	1604	1311	1438	0
1	22	17	"PFM0639"	"M46861_1"	5660	23480	150	101	103	21	94	96	24	20	3	0	117	118	20	109	111	19	28	5	0	0.875	1.000	0.786	0.977	4.457	4.146	0.023	156	815	15	18	-0.193	7	8	9	9	-50
1	1	18	"PFM0668"	"M48963_5"	1670	23670	120	335	335	92	78	81	18	99	97	0	598	584	164	96	98	15	100	100	0	0.512	0.527	0.522	0.514	1.766	0.507	0.857	120	611	759	745	-0.966	257	502	257	488	0
1	2	18	"PFM0751"	"M55156_1"	1860	23680	150	87	87	20	79	81	19	21	7	0	106	114	27	96	99	14	42	28	0	0.800	0.444	0.675	0.751	3.934	0.886	0.038	156	709	18	26	-0.322	8	10	8	18	-50
1	3	18	"PFM0789"	"M57163_1"	2050	23670	100	89	90	20	82	83	20	20	6	0	260	254	48	99	99	13	100	100	0	0.043	0.052	0.107	0.106	2.287	0.565	0.214	80	389	168	163	-4.524	7	161	8	155	0
1	4	18	"PFM0887"	"M8047_1"	2240	23670	110	364	385	95	84	85	18	100	100	0	826	845	126	100	100	13	100	100	0	0.386	0.404	0.397	0.389	1.326	0.399	0.840	80	493	1006	1046	-1.375	280	726	301	745	0
1	5	18	"PFD0324"	"D37405_1"	2430	23670	110	126	128	24	86	87	19	80	55	0	153	155	19	101	102	14	97	91	0	0.769	0.778	0.761	0.676	2.273	1.002	0.338	80	433	92	96	-0.379	40	52	42	54	0
1	6	18	"PFD0374"	"D42243_5"	2610	23690	150	88	88	19	88	89	19	14	3	0	105	107	15	103	105	14	23	5	0	0.000	0.000	1.500	1.406	3.821	4.698	0.013	156	557	2	4	Error	0	2	0	4	-50
1	7	18	"PFD0381"	"D42873_1"	2820	23680	150	99	100	24	88	89	20	32	12	0	116	116	15	105	107	18	35	4	0	1.000	1.091	1.385	1.323	3.575	6.148	0.005	156	620	22	23	0.000	11	11	12	11	-50
1	8	18	"PFD0391"	"D42954_8"	3000	23670	100	176	177	46	88	90	21	95	83	0	187	189	36	106	107	15	100	91	0	1.086	1.072	1.033	1.006	2.123	1.202	0.483	80	402	169	172	0.120	88	81	89	83	0
1	9	18	"PFD0408"	"D47995_1"	3190	23660	120	761	779	215	89	90	20	100	100	0	1493	1385	434	106	107	15	100	100	0	0.484	0.539	0.548	0.570	1.634	0.512	0.876	120	523	2059	1969	-1.045	672	1387	690	1279	0
1	10	18	"PFD0468"	"D53677_9"	3370	23690	150	85	87	21	91	93	20	12	2	0	105	108	15	108	113	67	0	0	0	2.000	100000.000	1.433	1.396	3.737	9.124	0.004	156	541	-9	-4	1.000	-6	-3	-4	0	-50
1	11	18	"IMX067I"	"Y_IMX067I"	3540	23680	150	87	88	19	94	95	21	8	1	0	113	114	16	109	115	66	0	0	0	-1.750	-1.200	1.853	1.544	3.245	0.012	0.000	156	551	-3	-1	Error	-7	4	-6	5	-50
1	12	18	"IOX204I"	"Y_IOX204I"	3750	23660	150	84	86	20	92	93	19	11	2	0	103	104	14	110	112	15	10	0	0	1.143	1.000	1.500	1.526	3.280	6.878	0.006	156	469	-15	-12	0.193	-8	-7	-6	-6	-50
1	13	18	"IDX437I"	"Y_IDX437I"	3920	23680	150	87	88	21	91	94	20	13	1	0	101	103	17	111	112	16	5	0	0	0.400	0.375	0.750	0.872	3.774	5.975	0.008	156	427	-14	-11	-1.322	-4	-10	-3	-8	-50
1	14	18	"ILX005I"	"Y_ILX005I"	4120	23710	150	94	95	19	92	94	21	16	2	0	107	108	19	110	112	21	10	3	0	-0.667	-1.500	1.157	1.113	3.900	5.239	0.003	156	526	-1	1	Error	2	-3	3	-2	-50
1	15	18	"Z_1_10"	"Z_1_10"	4330	23670	150	85	85	21	91	93	20	9	1	0	100	102	17	108	110	21	7	0	0	0.750	1.000	1.188	1.089	3.207	3.636	0.018	156	491	-14	-12	-0.415	-6	-8	-6	-6	-50
1	16	18	"Z_1_30"	"Z_1_30"	4530	23690	150	82	85	18	87	89	20	11	1	0	103	107	21	106	108	15	17	7	0	1.667	-2.000	0.906	1.000	3.141	2.735	0.008	156	527	-8	-1	0.737	-5	-3	-2	1	-50
1	17	18	"Z_2_70"	"Z_2_70"	4720	23660	130	888	913	249	86	88	20	100	100	0	6195	6284	1507	107	109	19	100	100	0	0.132	0.134	0.135	0.132	1.338	0.124	0.872	120	476	6890	7004	-2.924	802	6088	827	6177	0
1	18	18	"Z_2_90"	"Z_2_90"	4910	23670	120	1167	1121	418	88	89	20	100	98	0	9524	9015	2628	111	113	20	100	100	0	0.115	0.116	0.119	0.111	1.666	0.113	0.860	120	427	10492	9937	-3.125	1079	9413	1033	8904	0
1	19	18	"Z_3_10"	"Z_3_10"	5100	23670	110	91	91	18	93	93	20	8	1	0	177	174	23	112	113	16	100	88	0	-0.031	-0.032	0.179	0.175	2.770	16.314	0.002	80	422	63	60	Error	-2	65	-2	62	0
1	20	18	"Z_3_30"	"Z_3_30"	5260	23700	150	97	98	22	94	95	21	19	5	0	117	117	16	112	113	16	21	8	0	0.600	0.800	1.310	1.285	3.296	156.776	0.000	156	720	8	9	-0.737	3	5	4	5	-50
1	21	18	"Z_3_50"	"Z_3_50"	5480	23670	120	554	536	199	94	95	25	99	95	0	694	660	155	111	113	20	100	100	0	0.789	0.805	0.800	0.710	1.819	0.853	0.811	120	581	1043	991	-0.342	460	583	442	549	0
1	22	18	"Z_3_70"	"Z_3_70"	5670	23670	110	1163	1171	504	95	96	26	100	100	0	1593	1601	522	110	112	16	100	100	0	0.720	0.722	0.739	0.649	1.702	0.751	0.859	80	438	2551	2567	-0.474	1068	1483	1076	1491	0
1	1	19	"Z_5_10"	"Z_5_10"	1680	23900	150	77	79	17	80	81	17	10	3	0	101	103	14	96	98	13	26	8	0	-0.600	-0.143	1.354	1.334	3.941	5.557	0.006	156	809	2	6	Error	-3	5	-1	7	-50
1	2	19	"Z_5_30"	"Z_5_30"	1870	23860	100	108	111	24	81	81	18	63	32	0	130	131	20	96	97	12	86	71	0	0.794	0.857	0.937	0.790	3.118	1.566	0.139	80	366	61	65	-0.333	27	34	30	35	0
1	3	19	"Z_5_50"	"Z_5_50"	2050	23860	120	2400	2339	932	81	84	24	100	100	0	1999	1931	642	99	100	12	100	100	0	1.221	1.233	1.259	1.156	1.712	1.284	0.908	120	528	4219	4090	0.288	2319	1900	2258	1832	0
1	4	19	"Z_5_70"	"Z_5_70"	2240	23860	120	7150	6828	2424	85	87	19	100	100	0	5808	5427	1863	100	101	13	100	100	0	1.238	1.266	1.294	1.316	1.636	1.284	0.925	120	532	12773	12070	0.308	7065	5708	6743	5327	0
1	5	19	"Z_5_90"	"Z_5_90"	2440	23860	120	11898	12038	4768	88	90	21	100	100	0	10407	9768	3079	105	106	15	100	100	0	1.146	1.237	1.265	1.164	1.714	1.296	0.904	120	516	22112	21613	0.197	11810	10302	11950	9663	0
1	6	19	"Z_6_10"	"Z_6_10"	2640	23850	150	91	94	21	89	91	20	20	5	0	111	111	15	107	108	14	23	7	0	0.500	1.250	1.538	1.380	3.751	11.351	0.003	156	495	6	9	-1.000	2	4	5	4	-50
1	7	19	"Z_7_50"	"Z_7_50"	2810	23860	120	255	258	78	86	88	19	99	95	0	365	371	92	106	107	13	100	99	0	0.653	0.649	0.651	0.615	1.675	0.649	0.750	120	370	428	437	-0.616	169	259	172	265	0
1	8	19	"Z_7_70"	"Z_7_70"	3010	23860	120	552	527	195	87	90	20	99	95	0	793	766	244	106	107	15	99	99	0	0.677	0.667	0.671	0.652	1.748	0.677	0.879	120	506	1152	1100	-0.563	465	687	440	660	0
1	9	19	"Z_7_90"	"Z_7_90"	3190	23860	120	1116	1048	351	90	92	20	99	98	0	1512	1486	443	107	107	15	100	100	0	0.730	0.695	0.735	0.654	1.749	0.694	0.855	120	462	2431	2337	-0.454	1026	1405	958	1379	0
1	10	19	"Z_8_10"	"Z_8_10"	3390	23860	150	87	90	22	89	91	20	14	5	0	122	122	17	108	108	14	48	19	0	-0.143	0.071	1.143	1.241	4.067	117.664	0.000	156	518	12	15	Error	-2	14	1	14	-50
1	11	19	"Z_8_30"	"Z_8_30"	3590	23860	150	93	93	19	89	92	20	23	3	0	132	136	23	109	111	15	68	36	0	0.174	0.148	0.654	0.604	3.663	0.601	0.012	156	526	27	31	-2.524	4	23	4	27	-50
1	12	19	"Z_8_50"	"Z_8_50"	3770	23860	120	5140	4666	1813	93	94	19	100	100	0	15364	14076	5139	113	115	15	100	100	0	0.331	0.328	0.348	0.297	2.075	0.312	0.857	120	415	20298	18536	-1.595	5047	15251	4573	13963	0
1	13	19	"PFA32032"	"oPFA32032"	3960	23860	150	104	105	21	93	94	21	33	4	0	122	124	16	112	113	17	35	10	0	1.100	1.000	1.118	1.152	4.130	9.790	0.003	156	476	21	24	0.138	11	10	12	12	-50
1	14	19	"PFC0775"	"oPFC0775"	4150	23860	120	499	482	162	94	95	21	97	93	0	1675	1780	706	109	111	17	100	100	0	0.259	0.232	0.256	0.220	1.786	0.211	0.795	120	361	1971	2059	-1.951	405	1566	388	1671	0
1	15	19	"PFI17647"	"oPFI17647"	4330	23850	150	92	94	22	92	94	21	16	5	0	115	118	16	110	112	17	23	6	0	0.000	0.250	1.500	1.506	3.576	0.083	0.001	156	503	5	10	Error	0	5	2	8	-50
1	16	19	"PFF72435"	"oPFF72435"	4530	23850	120	174	178	46	89	91	20	91	88	0	229	225	49	106	108	15	96	96	0	0.691	0.748	0.742	0.665	2.319	0.763	0.484	120	464	208	208	-0.533	85	123	89	119	0
1	17	19	"PFL0040"	"oPFL0040"	4720	23850	120	2584	2660	856	84	87	19	100	100	0	1863	1804	642	105	108	18	99	99	0	1.422	1.516	1.587	1.668	1.944	1.526	0.820	120	515	4258	4275	0.508	2500	1758	2576	1699	0
1	18	19	"PFL0041"	"oPFL0041"	4910	23850	120	238	254	64	88	90	20	100	99	0	2013	1984	489	109	111	16	100	100	0	0.079	0.089	0.089	0.085	1.573	0.080	0.735	120	445	2054	2041	-3.666	150	1904	166	1875	0
1	19	19	"PFI17649"	"oPFI17649"	5060	23900	150	90	91	21	95	97	21	12	2	0	111	113	16	115	116	16	10	2	0	1.250	2.000	1.467	1.394	3.606	6.129	0.008	156	646	-9	-6	0.322	-5	-4	-4	-2	-50
1	20	19	"PFJ12790"	"oPFJ12790"	5300	23860	120	130	131	36	94	96	21	70	39	0	435	439	110	114	115	16	100	100	0	0.112	0.114	0.132	0.125	1.935	0.111	0.294	120	496	357	362	-3.157	36	321	37	325	0
1	21	19	"PFJ12792"	"oPFJ12792"	5480	23860	120	249	250	76	93	94	21	98	96	0	523	521	118	112	113	17	100	100	0	0.380	0.384	0.386	0.352	1.782	0.367	0.656	120	498	567	566	-1.398	156	411	157	409	0
1	22	19	"PFK12895"	"oPFK12895"	5680	23860	150	95	97	20	93	95	21	17	5	0	117	118	16	112	114	17	23	5	0	0.400	0.667	1.239	1.228	4.489	3.182	0.017	156	823	7	10	-1.322	2	5	4	6	-50
1	1	20	"PFF72440"	"oPFF72440"	1680	24050	120	2755	2603	945	82	83	18	100	100	0	4076	3982	954	99	101	15	100	100	0	0.672	0.649	0.686	0.597	1.648	0.669	0.873	120	532	6650	6404	-0.573	2673	3977	2521	3883	0
1	2	20	"PFH0004"	"oPFH0004"	1870	24050	120	1590	1567	518	81	83	23	100	100	0	1133	1144	341	100	101	13	100	100	0	1.461	1.423	1.532	1.386	1.623	1.475	0.860	120	555	2542	2530	0.547	1509	1033	1486	1044	0
1	3	20	"PFD66983"	"oPFD66983"	2050	24040	110	104	108	24	82	85	24	47	18	0	131	133	20	98	100	12	86	70	0	0.667	0.743	0.876	0.904	3.307	2.984	0.071	80	452	55	61	-0.585	22	33	26	35	0
1	4	20	"PFBL B0087"	"oPFBLOB0087"	2240	24060	150	86	88	20	84	85	19	21	5	0	104	106	15	101	101	13	26	10	0	0.667	0.800	1.227	1.091	3.668	9.360	0.004	156	728	5	9	-0.585	2	3	4	5	-50
1	5	20	"PFBL B0089"	"oPFBLOB0089"	2440	24040	110	134	133	26	86	88	19	83	67	0	154	158	20	104	104	14	98	95	0	0.960	0.870	1.000	0.901	2.087	1.204	0.277	80	499	98	101	-0.059	48	50	47	54	0
1	6	20	"PFL0045"	"oPFL0045"	2630	24040	110	908	920	219	86	88	18	100	100	0	2907	2855	530	105	116	109	100	100	0	0.293	0.303	0.297	0.299	1.331	0.283	0.868	80	483	3624	3584	-1.769	822	2802	834	2750	0
1	7	20	"PFF72441"	"oPFF72441"	2820	24030	150	85	87	19	88	94	105	0	0	0	105	107	14	106	115	95	0	0	0	3.000	-1.000	1.389	1.345	3.186	0.021	0.003	156	643	-4	0	1.585	-3	-1	-1	1	-50
1	8	20	"PFBL B0090"	"oPFBLOB0090"	3010	24050	120	1341	1356	485	89	92	21	100	98	0	1006	1009	292	106	108	16	100	100	0	1.391	1.403	1.479	1.303	1.942	1.491	0.827	120	495	2152	2170	0.476	1252	900	1267	903	0
1	9	20	"PFD66986"	"oPFD66986"	3200	24050	150	94	98	22	93	94	22	19	5	0	121	121	16	111	111	17	30	7	0	0.100	0.500	1.067	1.024	3.282	14.729	0.001	156	581	11	15	-3.322	1	10	5	10	-50
1	10	20	"PFL0049"	"oPFL0049"	3370	24080	150	86	89	21	92	93	20	13	3	0	110	110	16	111	113	17	13	1	0	6.000	3.000	1.269	1.150	3.596	7.073	0.005	156	587	-7	-4	2.585	-6	-1	-3	-1	-50
1	11	20	"PFK12897"	"oPFK12897"	3590	24070	150	89	91	20	92	96	66	1	0	0	114	115	17	110	113	31	7	0	0	-0.750	-0.200	1.000	0.998	3.414	2.459	0.671	156	628	1	4	Error	-3	4	-1	5	-50
1	12	20	"PFF72442"	"oPFF72442"	3770	24050	120	1448	1372	482	93	94	20	100	100	0	1168	1118	297	110	111	15	100	100	0	1.281	1.269	1.282	1.188	1.865	1.352	0.832	120	491	2413	2287	0.357	1355	1058	1279	1008	0
1	13	20	"PFF72443"	"oPFF72443"	3960	24050	120	536	520	169	97	99	24	100	99	0	1089	1073	328	110	111	16	100	100	0	0.448	0.439	0.446	0.436	1.713	0.430	0.854	120	498	1418	1386	-1.157	439	979	423	963	0
1	14	20	"PFBL B0094"	"oPFBLOB0094"	4150	24050	120	3889	3837	1377	99	100	23	100	100	0	4537	4356	1274	111	112	17	100	100	0	0.856	0.881	0.887	0.859	1.749	0.899	0.873	120	468	8216	7983	-0.224	3790	4426	3738	4245	0
1	15	20	"PFH0026"	"oPFH0026"	4310	24050	120	271	275	67	98	98	21	100	98	0	244	241	44	114	116	20	97	95	0	1.331	1.394	1.355	1.367	1.727	1.523	0.655	120	475	303	304	0.412	173	130	177	127	0
1	16	20	"PFD67003"	"oPFD67003"	4500	24060	120	447	437	141	90	93	21	98	97	0	933	886	220	110	112	19	100	100	0	0.434	0.447	0.447	0.417	1.738	0.437	0.811	120	562	1180	1123	-1.205	357	823	347	776	0
1	17	20	"PFM60515"	"oPFM60515"	4700	24060	120	105	116	60	88	90	21	46	17	0	214	221	67	105	106	14	98	97	0	0.156	0.241	0.273	0.209	2.828	0.429	0.321	120	542	126	144	-2.681	17	109	28	116	0
1	18	20	"PFL0099"	"oPFL0099"	4890	24060	120	5145	4833	1882	92	94	22	100	100	0	5802	5565	1587	108	110	16	100	100	0	0.887	0.869	0.931	0.787	1.739	0.905	0.855	120	493	10747	10198	-0.172	5053	5694	4741	5457	0
1	19	20	"PFJ12808"	"oPFJ12808"	5080	24060	120	666	696	228	99	101	21	100	100	0	529	535	128	113	116	15	100	100	0	1.363	1.415	1.430	1.377	1.560	1.510	0.822	120	448	983	1019	0.447	567	416	597	422	0
1	20	20	"PFBL B0145"	"oPFBLOB0145"	5280	24060	120	544	548	186	94	96	21	99	98	0	626	619	189	112	114	16	98	98	0	0.875	0.895	0.880	0.910	1.712	0.900	0.835	120	535	964	961	-0.192	450	514	454	507	0
1	21	20	"PFBL B0149"	"oPFBLOB0149"	5460	24060	130	348	372	113	93	94	21	100	100	0	335	340	78	112	113	17	100	99	0	1.143	1.224	1.226	1.212	1.582	1.218	0.765	120	573	478	507	0.193	255	223	279	228	0
1	22	20	"PFI17700"	"oPFI17700"	5660	24070	120	345	343	136	92	94	22	95	92	0	1102	1091	331	113	114	19	100	100	0	0.256	0.257	0.253	0.227	1.720	0.260	0.788	120	582	1242	1229	-1.967	253	989	251	978	0
1	1	21	"PFI17702"	"oPFI17702"	1660	24260	120	1862	1908	734	84	86	20	100	100	0	1991	2030	617	102	104	15	100	100	0	0.941	0.946	1.002	0.903	1.564	0.981	0.860	120	636	3667	3752	-0.087	1778	1889	1824	1928	0
1	2	21	"PFG0046"	"oPFG0046"	1840	24260	110	199	197	43	82	84	18	98	97	0	558	573	152	100	102	13	100	100	0	0.255	0.243	0.242	0.232	1.694	0.219	0.651	80	486	575	588	-1.969	117	458	115	473	0
1	3	21	"PFBL B0151"	"oPFBLOB0151"	2040	24260	120	1344	1322	410	82	84	18	100	100	0	949	947	275	99	100	13	100	100	0	1.485	1.462	1.627	1.462	1.662	1.517	0.833	120	559	2112	2088	0.570	1262	850	1240	848	0
1	4	21	"PFG0047"	"oPFG0047"	2230	24260	120	334	347	107	83	84	18	100	99	0	308	309	62	99	100	13	100	100	0	1.201	1.257	1.263	1.198	1.695	1.370	0.784	120	529	460	474	0.264	251	209	264	210	0
1	5	21	"PFD67004"	"oPFD67004"	2420	24260	120	839	840	274	84	85	18	100	100	0	691	697	211	101	101	13	100	100	0	1.280	1.268	1.359	1.280	1.700	1.306	0.809	120	524	1345	1352	0.356	755	590	756	596	0
1	6	21	"PFL0107"	"oPFL0107"	2610	24260	120	536	566	185	87	103	171	94	76	0	421	409	113	102	111	84	92	88	0	1.408	1.560	1.541	1.593	1.779	2.316	0.583	120	525	768	786	0.493	449	319	479	307	0
1	7	21	"PFM60519"	"oPFM60519"	2800	24260	120	1079	1042	368	87	104	172	97	92	0	1531	1500	411	105	107	29	100	100	0	0.696	0.685	0.696	0.651	1.672	0.708	0.793	120	519	2418	2350	-0.524	992	1426	955	1395	0
1	8	21	"PFI17707"	"oPFI17707"	2990	24260	120	732	699	245	91	92	21	99	98	0	938	913	287	108	109	15	100	100	0	0.772	0.755	0.765	0.717	1.937	0.747	0.817	120	528	1471	1413	-0.373	641	830	608	805	0
1	9	21	"PFBL B0154"	"oPFBLOB0154"	3190	24260	120	5983	5921	2394	95	96	22	100	100	0	10188	10035	2992	117	117	18	100	100	0	0.585	0.587	0.612	0.545	1.678	0.598	0.882	120	517	15959	15744	-0.774	5888	10071	5826	9918	0
1	10	21	"PFM60520"	"oPFM60520"	3380	24260	130	509	506	210	94	95	20	97	93	0	552	552	168	118	119	18	100	100	0	0.956	0.949	1.035	0.850	2.018	1.031	0.793	120	521	849	846	-0.065	415	434	412	434	0
1	11	21	"PFBL B0158"	"oPFBLOB0158"	3560	24260	120	713	714	279	96	99	76	95	92	0	1951	1912	527	112	114	35	100	100	0	0.336	0.343	0.340	0.298	1.953	0.349	0.775	120	461	2456	2418	-1.576	617	1839	618	1800	0
1	12	21	"PFI17709"	"oPFI17709"	3760	24260	130	3278	3140	1294	96	101	69	99	98	0	3113	2943	857	111	114	32	100	100	0	1.060	1.075	1.127	0.944	1.928	1.161	0.847	120	583	6184	5876	0.084	3182	3002	3044	2832	0
1	13	21	"PFG0048"	"oPFG0048"	3940	24250	120	17408	17092	6083	103	109	29	100	100	0	6946	6362	2436	114	117	20	100	100	0	2.533	2.719	2.751	2.873	1.770	2.780	0.843	120	534	24137	23237	1.341	17305	6832	16989	6248	0
1	14	21	"PFM60526"	"oPFM60526"	4130	24250	120	1835	1840	614	106	110	29	100	100	0	2050	1793	706	114	117	19	99	98	0	0.893	1.033	1.039	1.205	2.082	0.990	0.842	120	565	3665	3413	-0.163	1729	1936	1734	1679	0
1	15	21	"PFM60528"	"oPFM60528"	4330	24260	120	956	895	331	95	96	21	96	95	0	919	895	225	113	115	20	100	100	0	1.068	1.023	1.063	0.915	1.972	1.091	0.862	120	566	1667	1582	0.095	861	806	800	782	0
1	16	21	"PFL0111"	"oPFL0111"	4520	24260	130	190	191	56	89	93	20	92	85	0	354	353	80	112	112	19	100	100	0	0.417	0.423	0.419	0.380	1.877	0.429	0.633	120	534	343	343	-1.261	101	242	102	241	0
1	17	21	"E598_1c"	"E598_1c"	4690	24260	150	99	100	23	89	91	20	31	11	0	116	117	22	109	110	16	28	9	0	1.429	1.375	1.339	1.243	3.197	2.609	0.025	156	655	17	19	0.515	10	7	11	8	-50
1	18	21	"E598_1e"	"E598_1e"	4900	24260	150	88	91	21	92	94	21	13	3	0	107	110	31	110	111	17	13	3	0	1.333	100000.000	0.944	1.084	3.504	0.584	0.010	156	567	-7	-1	0.415	-4	-3	-1	0	-50
1	19	21	"E598_1g"	"E598_1g"	5060	24260	150	84	88	25	94	96	21	14	4	0	107	105	20	112	113	17	12	0	0	2.000	0.857	1.000	1.161	3.348	2.143	0.051	156	565	-15	-13	1.000	-10	-5	-6	-7	-50
1	20	21	"E598_1i"	"E598_1i"	5270	24250	110	319	329	91	92	93	20	100	100	0	303	304	63	111	112	16	100	100	0	1.182	1.228	1.196	1.198	1.588	1.286	0.679	80	460	419	430	0.242	227	192	237	193	0
1	21	21	"F48446_9a"	"F48446_9a"	5460	24270	150	85	89	22	91	92	20	17	3	0	105	107	17	110	111	17	11	1	0	1.200	0.667	1.381	1.365	2.936	5.828	0.006	156	574	-11	-5	0.263	-6	-5	-2	-3	-50
1	22	21	"F48446_9c"	"F48446_9c"	5660	24280	150	89	90	20	89	92	21	14	3	0	102	105	17	109	111	19	9	1	0	0.000	-0.250	1.031	1.142	3.372	2.219	0.022	156	749	-7	-3	Error	0	-7	1	-4	-50
1	1	22	"I12861_2g"	"I12861_2g"	1660	24450	100	111	111	26	82	85	20	62	27	0	138	142	29	101	103	15	81	58	0	0.784	0.707	0.761	0.788	2.998	0.842	0.178	80	500	66	70	-0.351	29	37	29	41	0
1	2	22	"I12861_2i"	"I12861_2i"	1860	24450	120	120	127	33	82	84	18	80	53	0	157	160	28	100	101	14	96	89	0	0.667	0.750	0.772	0.711	2.454	0.868	0.304	120	559	95	105	-0.585	38	57	45	60	0
1	3	22	"J512_2a"	"J512_2a"	2010	24440	150	85	86	18	82	84	18	17	3	0	98	99	13	98	99	13	16	4	0	100000.000	4.000	1.750	1.472	3.222	5.049	0.020	156	816	3	5	16.610	3	0	4	1	-50
1	4	22	"J512_2c"	"J512_2c"	2260	24480	150	81	82	19	81	83	19	17	3	0	96	97	14	99	100	13	12	3	0	0.000	-0.500	1.333	1.328	4.128	8.961	0.007	156	885	-3	-1	Error	0	-3	1	-2	-50
1	5	22	"J512_2e"	"J512_2e"	2440	24440	150	79	83	20	81	83	19	16	4	0	95	98	14	99	99	13	16	4	0	0.500	-2.000	1.243	1.238	3.456	6.844	0.017	156	686	-6	1	-1.000	-2	-4	2	-1	-50
1	6	22	"J512_2g"	"J512_2g"	2630	24450	150	84	86	19	83	85	19	21	4	0	98	98	14	99	100	13	13	1	0	-1.000	-3.000	1.464	1.467	3.352	10.844	0.004	156	746	0	2	Error	1	-1	3	-1	-50
1	7	22	"M40872_8a"	"M40872_8a"	2830	24450	150	80	83	18	83	85	18	17	2	0	98	98	18	100	102	14	11	3	0	1.500	0.000	1.000	1.157	3.675	6.046	0.006	156	700	-5	-2	0.585	-3	-2	0	-2	-50
1	8	22	"M40872_8c"	"M40872_8c"	2980	24460	150	80	83	20	84	85	19	13	4	0	97	98	16	102	104	14	9	3	0	0.800	0.250	0.821	0.976	3.176	6.593	0.007	156	740	-9	-5	-0.322	-4	-5	-1	-4	-50
1	9	22	"M40872_8e"	"M40872_8e"	3180	24460	150	82	85	20	88	89	20	12	1	0	103	102	20	107	109	17	12	3	0	1.500	0.600	1.157	1.098	3.011	2.202	0.011	156	788	-10	-8	0.585	-6	-4	-3	-5	-50
1	10	22	"M40872_8g"	"M40872_8g"	3370	24480	150	85	87	18	89	90	20	13	0	0	101	103	17	109	110	18	7	1	0	0.500	0.333	0.947	0.910	3.328	9.827	0.001	156	812	-12	-8	-1.000	-4	-8	-2	-6	-50
1	11	22	"M40872_8i"	"M40872_8i"	3570	24450	150	93	95	21	89	91	20	22	7	0	111	110	17	109	110	15	22	4	0	2.000	6.000	1.357	1.483	4.241	7.202	0.005	156	821	6	7	1.000	4	2	6	1	-50
1	12	22	"EMPTY"	"EMPTY"	3770	24450	110	153	169	62	90	92	21	83	67	0	178	193	63	107	108	16	88	83	0	0.887	0.919	0.884	0.950	2.701	0.972	0.532	80	513	134	165	-0.172	63	71	79	86	0
1	13	22	"EMPTY"	"EMPTY"	3950	24450	100	306	338	179	91	94	24	95	91	0	308	355	153	108	109	18	100	98	0	1.075	1.000	0.973	0.882	2.069	1.069	0.816	80	491	415	494	0.104	215	200	247	247	0
1	14	22	"EMPTY"	"EMPTY"	4140	24440	90	286	301	123	94	96	23	100	98	0	305	311	127	108	110	18	96	96	0	0.975	1.020	1.138	1.126	1.963	0.993	0.753	52	400	389	410	-0.037	192	197	207	203	0
1	15	22	"EMPTY"	"EMPTY"	4340	24450	100	331	364	165	89	90	20	97	95	0	322	381	161	107	108	18	100	100	0	1.126	1.004	1.038	0.928	2.013	1.019	0.786	80	486	457	549	0.171	242	215	275	274	0
1	16	22	"EMPTY"	"EMPTY"	4520	24450	100	414	471	240	88	90	19	100	98	0	397	484	249	106	107	16	100	100	0	1.120	1.013	0.976	1.003	1.849	0.995	0.826	80	470	617	761	0.164	326	291	383	378	0
1	17	22	"EMPTY"	"EMPTY"	4710	24450	100	226	238	90	88	90	19	97	92	0	269	276	87	106	108	16	100	100	0	0.847	0.882	0.901	0.839	1.686	0.939	0.739	80	477	301	320	-0.240	138	163	150	170	0
1	18	22	"EMPTY"	"EMPTY"	4900	24440	90	237	243	76	89	90	18	100	100	0	283	275	57	108	110	18	100	100	0	0.846	0.922	0.811	0.890	1.587	0.962	0.636	52	316	323	321	-0.242	148	175	154	167	0
1	19	22	"EMPTY"	"EMPTY"	5060	24450	150	87	89	18	86	89	19	18	1	0	107	109	16	105	107	17	19	4	0	0.500	0.750	1.286	1.393	4.247	10.740	0.000	156	747	3	7	-1.000	1	2	3	4	-50
1	20	22	"EMPTY"	"EMPTY"	5250	24450	150	84	86	18	87	88	20	10	1	0	103	104	15	104	106	17	13	1	0	3.000	100000.000	1.375	1.430	3.754	54.128	0.000	156	759	-4	-1	1.585	-3	-1	-1	0	-50
1	21	22	"EMPTY"	"EMPTY"	5440	24450	150	90	92	19	87	88	20	21	5	0	108	108	15	104	107	17	16	3	0	0.750	1.250	1.225	1.287	3.657	6.725	0.002	156	694	7	9	-0.415	3	4	5	4	-50
1	22	22	"EMPTY"	"EMPTY"	5630	24450	150	89	89	20	87	88	19	14	5	0	105	107	15	105	107	16	17	4	0	100000.000	1.000	1.283	1.245	3.707	5.800	0.007	156	829	2	4	16.610	2	0	2	2	-50
2	1	1	"PFA0116"	"A23157_2"	6260	20580	150	1627	1596	711	88	90	20	100	100	0	971	1006	389	100	102	15	100	100	0	1.767	1.664	1.608	1.594	1.447	1.683	0.861	156	878	2410	2414	0.821	1539	871	1508	906	0
2	2	1	"PFA0048"	"A14801_13"	6450	20580	150	4941	5247	2081	89	90	20	100	100	0	1915	2026	718	102	111	131	100	99	0	2.676	2.681	2.797	2.642	1.449	2.752	0.863	156	689	6665	7082	1.420	4852	1813	5158	1924	0
2	3	1	"PFA0211"	"A8109_3"	6640	20590	150	2126	2082	951	86	89	19	100	100	0	1930	1866	786	101	102	17	100	100	0	1.115	1.131	1.142	1.115	1.366	1.160	0.832	156	650	3869	3761	0.158	2040	1829	1996	1765	0
2	4	1	"PFA0021"	"A11962_3"	6840	20590	160	367	393	166	87	88	18	98	95	0	280	290	92	99	100	13	100	99	0	1.547	1.602	1.677	1.474	2.101	1.729	0.826	208	717	461	497	0.629	280	181	306	191	0
2	5	1	"PFA0164"	"A3310_6"	7020	20590	150	531	510	141	89	91	20	100	100	0	517	512	117	101	103	15	100	100	0	1.063	1.024	1.007	0.997	1.356	1.031	0.837	156	622	858	832	0.087	442	416	421	411	0
2	6	1	"PFA0033"	"A13725_2"	7220	20590	150	256	255	69	89	91	20	99	96	0	628	616	186	103	105	18	100	100	0	0.318	0.324	0.308	0.310	1.601	0.299	0.770	156	641	692	679	-1.652	167	525	166	513	0
2	7	1	"PFB0041"	"B180"	7410	20590	160	901	976	468	87	89	19	99	99	0	892	941	393	104	106	20	98	98	0	1.033	1.062	1.011	1.046	2.424	1.105	0.849	208	699	1602	1726	0.047	814	788	889	837	0
2	8	1	"PFB0043"	"B186"	7600	20590	150	775	791	265	89	91	19	100	100	0	930	926	273	107	107	16	100	100	0	0.834	0.857	0.865	0.842	1.365	0.855	0.833	156	577	1509	1521	-0.263	686	823	702	819	0
2	9	1	"PFB0048"	"B197"	7790	20600	160	295	297	110	90	92	20	96	92	0	1053	1034	426	106	107	17	99	99	0	0.216	0.223	0.225	0.215	2.056	0.211	0.810	208	681	1152	1135	-2.208	205	947	207	928	0
2	10	1	"PFB0056"	"B218"	7980	20590	150	427	445	155	90	92	20	100	100	0	15515	15045	5623	108	113	23	100	100	0	0.022	0.024	0.023	0.023	1.302	0.021	0.817	156	628	15744	15292	-5.515	337	15407	355	14937	0
2	11	1	"PFB0059"	"B241"	8170	20590	140	109	112	24	90	93	33	27	5	0	403	406	96	112	117	26	100	100	0	0.065	0.075	0.085	0.078	2.265	0.065	0.031	156	590	310	316	-3.937	19	291	22	294	0
2	12	1	"PFB0069"	"B270"	8360	20590	150	233	231	63	91	94	33	96	87	0	551	540	137	108	111	22	100	100	0	0.321	0.324	0.336	0.306	1.607	0.305	0.703	156	658	585	572	-1.641	142	443	140	432	0
2	13	1	"PFB0161"	"B471"	8560	20580	150	1147	1124	307	91	97	77	100	100	0	945	966	280	108	115	88	98	98	0	1.262	1.204	1.208	1.231	1.534	1.183	0.795	156	695	1893	1891	0.335	1056	837	1033	858	0
2	14	1	"PFB0183"	"B508"	8750	20590	150	190	194	47	92	97	35	92	76	0	507	522	119	110	113	32	100	100	0	0.247	0.248	0.252	0.225	1.800	0.230	0.501	156	623	495	514	-2.018	98	397	102	412	0
2	15	1	"PFB0185"	"B511"	8940	20590	150	433	438	117	96	99	33	100	100	0	588	590	136	111	114	31	100	100	0	0.706	0.714	0.719	0.695	1.422	0.718	0.804	156	617	814	821	-0.501	337	477	342	479	0
2	16	1	"PFB0199"	"B537"	9130	20590	150	251	253	69	95	97	20	99	96	0	640	672	189	111	112	16	100	100	0	0.295	0.282	0.274	0.267	1.570	0.273	0.694	156	626	685	719	-1.762	156	529	158	561	0
2	17	1	"PFB0205"	"B549"	9310	20580	150	746	779	202	93	95	20	100	100	0	775	779	187	112	113	16	100	100	0	0.985	1.028	1.021	1.030	1.339	0.991	0.858	156	652	1316	1353	-0.022	653	663	686	667	0
2	18	1	"PFB0211"	"B556"	9510	20580	160	10717	11149	5166	93	95	20	100	100	0	7332	7279	3537	110	113	21	99	98	0	1.471	1.542	1.476	1.766	2.428	1.567	0.862	208	750	17846	18225	0.557	10624	7222	11056	7169	0
2	19	1	"PFC0047"	"C187"	9700	20580	150	3606	3564	941	94	95	20	100	100	0	2245	2193	551	111	113	18	100	100	0	1.646	1.667	1.650	1.676	1.415	1.716	0.836	156	606	5646	5552	0.719	3512	2134	3470	2082	0
2	20	1	"PFC0049"	"C191"	9890	20580	160	1613	1672	779	95	98	27	100	100	0	1248	1264	544	110	112	18	98	98	0	1.334	1.367	1.284	1.416	2.460	1.440	0.798	208	761	2656	2731	0.416	1518	1138	1577	1154	0
2	21	1	"PFC0053"	"C199"	10090	20580	140	242	243	54	96	97	22	100	99	0	542	536	109	111	113	18	100	100	0	0.339	0.346	0.321	0.332	1.540	0.309	0.683	156	593	577	572	-1.562	146	431	147	425	0
2	22	1	"PFC0064"	"C230"	10270	20580	150	141	145	37	92	94	23	76	53	0	175	178	35	108	116	48	73	21	0	0.731	0.757	0.782	0.727	2.371	0.407	0.178	156	831	116	123	-0.451	49	67	53	70	0
2	1	2	"PFC0067"	"C234"	6280	20780	160	2520	2589	1164	88	98	132	96	96	0	1870	1858	746	103	106	43	100	100	0	1.376	1.425	1.518	1.304	1.855	1.508	0.834	208	700	4199	4256	0.461	2432	1767	2501	1755	0
2	2	2	"PFC0074"	"C249"	6470	20780	140	220	227	63	91	107	179	25	0	0	390	403	118	103	111	57	100	100	0	0.449	0.453	0.469	0.434	1.752	1.286	0.108	156	376	416	436	-1.154	129	287	136	300	0
2	3	2	"PFK0421"	"Kn479_3"	6660	20770	150	123	122	26	89	90	19	73	46	0	472	497	143	100	102	18	100	100	0	0.091	0.083	0.093	0.089	1.906	0.073	0.313	156	403	406	430	-3.452	34	372	33	397	0
2	4	2	"PFK0499"	"Kn722_1"	6860	20770	150	237	239	61	86	87	17	100	100	0	387	405	105	100	101	13	100	100	0	0.526	0.502	0.503	0.486	1.515	0.452	0.683	156	315	438	458	-0.927	151	287	153	305	0
2	5	2	"PFK0529"	"Kn862_1"	7040	20770	150	2662	2883	1341	90	92	22	100	100	0	1953	2058	869	105	109	21	100	100	0	1.392	1.430	1.405	1.389	1.329	1.440	0.839	156	371	4420	4746	0.477	2572	1848	2793	1953	0
2	6	2	"PFK0159"	"Kn1106_2"	7250	20770	150	139	141	31	90	93	23	82	51	0	184	188	40	107	109	21	96	87	0	0.636	0.630	0.591	0.607	2.210	0.589	0.374	156	369	126	132	-0.652	49	77	51	81	-50
2	7	2	"PFK0179"	"Kn1255_4"	7430	20770	150	2373	2710	1152	88	90	20	100	100	0	2426	2651	862	103	105	14	100	100	0	0.984	1.029	1.008	0.989	1.325	1.074	0.805	156	293	4608	5170	-0.024	2285	2323	2622	2548	0
2	8	2	"PFK0266"	"Kn2144_2"	7620	20770	150	626	659	190	89	92	19	100	100	0	1061	1097	302	105	106	14	100	100	0	0.562	0.575	0.591	0.567	1.270	0.555	0.850	156	299	1493	1562	-0.832	537	956	570	992	0
2	9	2	"PFK1250"	"Ks8_1"	7800	20770	150	510	514	122	90	93	21	100	100	0	583	579	119	108	109	16	100	100	0	0.884	0.900	0.914	0.888	1.356	0.884	0.811	156	309	895	895	-0.178	420	475	424	471	0
2	10	2	"PFK0668"	"Ks13_2"	8000	20770	150	623	617	152	89	92	20	100	100	0	799	784	181	109	112	21	100	100	0	0.774	0.782	0.810	0.778	1.331	0.772	0.812	156	381	1224	1203	-0.370	534	690	528	675	0
2	11	2	"PFK0833"	"Ks25_5"	8190	20770	150	412	423	107	92	95	38	100	100	0	338	346	71	109	112	20	100	100	0	1.397	1.397	1.412	1.379	1.370	1.483	0.755	156	407	549	568	0.483	320	229	331	237	0
2	12	2	"PFK0849"	"Ks26_17"	8380	20770	140	125	127	24	93	96	40	35	5	0	434	449	104	109	112	26	100	100	0	0.098	0.100	0.101	0.092	2.139	0.086	0.265	156	380	357	374	-3.344	32	325	34	340	0
2	13	2	"PFK0898"	"Ks31_1"	8570	20770	150	901	913	240	92	94	24	100	100	0	766	797	217	108	112	28	100	100	0	1.229	1.192	1.251	1.193	1.316	1.200	0.798	156	368	1467	1510	0.298	809	658	821	689	0
2	14	2	"PFK0968"	"Ks42_6"	8760	20770	150	233	242	58	93	96	24	99	98	0	466	494	123	108	111	20	100	100	0	0.391	0.386	0.384	0.373	1.532	0.353	0.676	156	331	498	535	-1.355	140	358	149	386	0
2	15	2	"PFK1224"	"Ks83_19"	8940	20760	150	119	121	28	94	96	21	52	25	0	123	125	18	108	109	15	48	19	0	1.667	1.588	1.600	1.619	3.083	3.032	0.058	156	318	40	44	0.737	25	15	27	17	-50
2	16	2	"PFK1246"	"Ks89_2"	9130	20770	140	131	134	34	93	94	20	75	42	0	315	324	66	108	108	15	100	100	0	0.184	0.190	0.186	0.169	2.115	0.168	0.275	156	370	245	257	-2.446	38	207	41	216	0
2	17	2	"PFK1245"	"Ks89_10"	9330	20770	150	131	133	30	94	95	20	67	41	0	147	152	28	110	111	15	83	58	0	1.000	0.929	1.000	0.924	2.802	1.156	0.188	156	387	74	81	0.000	37	37	39	42	-50
2	18	2	"PFK1268"	"Ks97_1"	9520	20760	150	774	779	220	95	97	20	100	100	0	532	546	132	112	115	18	100	100	0	1.617	1.576	1.534	1.583	1.428	1.578	0.827	156	345	1099	1118	0.693	679	420	684	434	0
2	19	2	"PFK0567"	"Ks101_10"	9710	20770	150	464	470	134	95	97	20	100	100	0	813	849	213	115	117	20	100	100	0	0.529	0.511	0.503	0.497	1.328	0.513	0.843	156	319	1067	1109	-0.920	369	698	375	734	0
2	20	2	"PFK0617"	"Ks117_4"	9900	20770	140	207	206	51	100	102	22	95	87	0	238	243	44	118	119	20	100	99	0	0.892	0.848	0.829	0.820	1.710	0.925	0.628	156	368	227	231	-0.165	107	120	106	125	0
2	21	2	"PFK0689"	"Ks157_11"	10090	20770	150	942	947	251	103	107	24	100	100	0	4391	4395	1062	123	124	19	100	100	0	0.197	0.198	0.205	0.194	1.353	0.190	0.859	156	376	5107	5116	-2.347	839	4268	844	4272	0
2	22	2	"PFK0731"	"Ks186_10"	10290	20770	160	35008	32909	17067	101	104	26	99	99	0	65535	59380	12113	131	142	55	100	100	71	0.534	0.554	0.566	0.470	2.252	0.607	0.771	208	710	100311	92057	-0.906	34907	65404	32808	59249	0
2	1	3	"PFK0746"	"Ks202_1"	6290	20960	160	1071	1001	372	88	102	148	93	89	0	4395	4145	1525	102	107	45	100	100	0	0.229	0.226	0.233	0.216	1.880	0.209	0.761	208	687	5276	4956	-2.127	983	4293	913	4043	0
2	2	3	"PFK0750"	"Ks202_4"	6480	20960	150	231	234	60	91	108	185	25	0	0	452	478	123	102	107	58	100	100	0	0.400	0.380	0.402	0.364	1.594	0.719	0.126	156	350	490	519	-1.322	140	350	143	376	0
2	3	3	"PFK0747"	"Ks202_10"	6680	20960	150	202	208	50	88	89	19	99	94	0	1310	1346	314	101	102	14	100	100	0	0.094	0.096	0.101	0.090	1.595	0.089	0.671	156	391	1323	1365	-3.407	114	1209	120	1245	0
2	4	3	"PFK0766"	"Ks212_4"	6860	20950	150	2155	2143	522	88	88	17	100	100	0	1363	1346	334	103	105	18	100	100	0	1.640	1.653	1.707	1.676	1.419	1.664	0.812	156	353	3327	3298	0.714	2067	1260	2055	1243	0
2	5	3	"PFA0029"	"A12706_1"	7040	20950	150	6503	7102	4234	91	92	20	100	100	0	13122	14600	7677	107	116	55	100	100	0	0.493	0.484	0.450	0.455	1.414	0.447	0.780	156	402	19427	21504	-1.021	6412	13015	7011	14493	0
2	6	3	"PFA0034"	"A13725_4"	7250	20950	150	1080	1098	281	92	94	20	100	100	0	1873	1860	400	108	117	57	100	100	0	0.560	0.574	0.572	0.568	1.332	0.556	0.825	156	359	2753	2758	-0.837	988	1765	1006	1752	0
2	7	3	"PFA0036"	"A13725_6"	7430	20950	150	1110	1106	287	92	94	21	100	100	0	1089	1082	270	106	107	17	100	100	0	1.036	1.039	1.040	1.037	1.325	1.035	0.837	156	338	2001	1990	0.050	1018	983	1014	976	0
2	8	3	"PFA0038"	"A13725_9"	7620	20950	150	458	464	100	89	91	19	100	100	0	698	698	132	106	107	16	100	100	0	0.623	0.633	0.618	0.628	1.368	0.599	0.795	156	372	961	967	-0.682	369	592	375	592	0
2	9	3	"PFA0041"	"A14195_3"	7810	20950	150	111	111	23	91	93	19	50	16	0	141	142	22	108	109	15	75	52	0	0.606	0.588	0.750	0.788	3.210	0.902	0.077	156	358	53	54	-0.722	20	33	20	34	-50
2	10	3	"PFA0043"	"A14263_1"	8000	20950	140	681	706	239	91	93	20	100	100	0	702	731	207	106	108	15	100	100	0	0.990	0.984	0.970	0.961	1.346	0.981	0.773	156	448	1186	1240	-0.015	590	596	615	625	0
2	11	3	"PFA0063"	"A14801_9"	8200	20960	130	114	118	24	92	93	20	54	21	0	170	170	29	105	106	15	98	86	0	0.338	0.400	0.444	0.399	2.434	0.465	0.236	120	447	87	91	-1.563	22	65	26	65	0
2	12	3	"PFA0065"	"A15774_2"	8390	20950	150	125	127	27	92	93	21	64	35	0	254	260	61	105	106	15	100	100	0	0.221	0.226	0.231	0.207	2.206	0.206	0.348	156	379	182	190	-2.175	33	149	35	155	0
2	13	3	"PFA0067"	"A16096_5"	8570	20950	140	272	279	61	91	93	21	100	99	0	262	258	40	103	105	15	100	100	0	1.138	1.213	1.235	1.186	1.492	1.267	0.694	156	355	340	343	0.187	181	159	188	155	0
2	14	3	"PFA0071"	"A16972_1"	8760	20950	150	105	106	23	94	96	22	32	7	0	112	116	21	105	107	15	36	14	0	1.571	1.091	1.183	1.242	3.413	2.820	0.031	156	395	18	23	0.652	11	7	12	11	-50
2	15	3	"PFA0073"	"A1700_2"	8950	20930	150	96	97	20	95	97	23	14	1	0	114	116	19	106	109	28	16	2	0	0.125	0.200	0.900	0.844	3.561	4.264	0.015	156	418	9	12	-3.000	1	8	2	10	-50
2	16	3	"PFA0076"	"A1700_6"	9150	20950	150	175	178	46	93	95	22	92	78	0	360	372	98	105	108	28	100	100	0	0.322	0.318	0.317	0.293	1.842	0.291	0.575	156	416	337	352	-1.637	82	255	85	267	0
2	17	3	"PFA0109"	"A22053_4"	9350	20950	150	230	235	72	93	94	20	98	92	0	221	228	45	107	108	17	100	99	0	1.202	1.174	1.164	1.065	1.765	1.324	0.649	156	444	251	263	0.265	137	114	142	121	0
2	18	3	"PFA0112"	"A23157_12"	9530	20950	150	565	584	169	93	94	20	100	100	0	730	748	194	107	109	18	100	100	0	0.758	0.766	0.774	0.756	1.317	0.753	0.784	156	406	1095	1132	-0.400	472	623	491	641	0
2	19	3	"PFA0114"	"A23157_18"	9710	20940	150	2409	2553	743	94	94	20	100	100	0	1659	1711	492	107	112	35	100	99	0	1.492	1.533	1.495	1.575	1.479	1.456	0.798	156	357	3867	4063	0.577	2315	1552	2459	1604	0
2	20	3	"PFA0117"	"A23157_8"	9880	20950	150	104	108	25	97	99	21	31	11	0	129	134	33	111	116	33	35	8	0	0.389	0.478	0.763	0.820	3.285	0.287	0.067	156	429	25	34	-1.363	7	18	11	23	-50
2	21	3	"PFA0123"	"A24704_11"	10110	20950	160	389	385	120	101	103	24	98	96	0	396	397	87	115	118	20	100	99	0	1.025	1.007	1.006	0.933	1.778	1.073	0.745	208	407	569	566	0.035	288	281	284	282	0
2	22	3	"PFA0126"	"A24704_6"	10300	20950	150	169	167	35	98	101	24	92	72	0	159	163	24	118	128	36	61	14	0	1.732	1.533	1.556	1.544	2.399	1.878	0.282	156	584	112	114	0.792	71	41	69	45	-50
2	1	4	"PFA0154"	"A3310_10"	6290	21100	150	98	100	24	87	93	67	1	0	0	115	201	411	101	104	23	37	15	0	0.786	0.130	0.833	0.766	4.415	0.774	0.068	156	695	25	113	-0.348	11	14	13	100	-50
2	2	4	"PFA0156"	"A3310_15"	6500	21140	150	202	204	38	88	91	21	99	98	0	471	494	128	105	106	16	100	100	0	0.311	0.298	0.299	0.293	1.588	0.249	0.618	156	442	480	505	-1.683	114	366	116	389	0
2	3	4	"PFA0159"	"A3310_22"	6690	21140	150	603	619	153	87	89	20	100	100	0	514	519	109	104	104	15	100	100	0	1.259	1.282	1.304	1.278	1.337	1.323	0.806	156	405	926	947	0.332	516	410	532	415	0
2	4	4	"PFA0162"	"A3310_32"	6880	21140	150	703	715	200	89	90	18	100	100	0	923	913	226	104	105	17	100	100	0	0.750	0.774	0.786	0.765	1.337	0.762	0.809	156	373	1433	1435	-0.416	614	819	626	809	0
2	5	4	"PFA0165"	"A3310_7"	7070	21140	150	376	403	125	91	92	22	100	99	0	382	398	102	106	114	55	100	100	0	1.033	1.068	1.087	1.040	1.448	1.060	0.653	156	392	561	604	0.046	285	276	312	292	0
2	6	4	"PFA0168"	"A3920_1"	7240	21140	150	102	106	24	94	97	25	29	7	0	119	125	24	107	115	54	7	0	0	0.667	0.667	1.135	1.079	3.635	1.323	0.021	156	390	20	30	-0.585	8	12	12	18	-50
2	7	4	"PFC0075"	"C25"	7420	21080	150	119	160	184	94	97	23	52	29	0	126	214	299	107	109	18	50	26	0	1.316	0.617	1.391	1.237	3.471	1.929	0.154	156	469	44	173	0.396	25	19	66	107	-50
2	8	4	"PFC0079"	"C258"	7640	21140	140	201	204	41	90	93	22	98	96	0	269	271	50	107	108	18	100	100	0	0.685	0.695	0.675	0.679	1.620	0.689	0.643	156	490	273	278	-0.545	111	162	114	164	0
2	9	4	"PFC0082"	"C269"	7820	21140	150	176	178	41	91	92	19	96	89	0	376	372	82	106	107	15	100	100	0	0.315	0.327	0.329	0.301	1.754	0.296	0.561	156	362	355	353	-1.667	85	270	87	266	0
2	10	4	"PFC0085"	"C273"	7980	21140	150	98	99	19	93	94	19	24	7	0	113	114	18	107	108	15	26	10	0	0.833	0.857	1.000	1.101	3.783	3.989	0.011	156	455	11	13	-0.263	5	6	6	7	-50
2	11	4	"PFC0087"	"C277"	8210	21140	150	877	929	349	92	92	20	100	100	0	703	704	211	105	106	15	100	100	0	1.313	1.397	1.427	1.351	1.455	1.503	0.814	156	469	1383	1436	0.393	785	598	837	599	0
2	12	4	"PFC0090"	"C285"	8400	21130	150	918	961	284	89	90	19	100	100	0	684	705	206	103	104	15	99	99	0	1.427	1.449	1.422	1.469	1.402	1.404	0.824	156	371	1410	1474	0.513	829	581	872	602	0
2	13	4	"PFC0107"	"C321"	8590	21140	150	256	260	60	88	89	20	99	99	0	295	296	65	100	101	15	100	100	0	0.862	0.878	0.891	0.882	1.463	0.905	0.710	156	375	363	368	-0.215	168	195	172	196	0
2	14	4	"PFC0110"	"C332"	8780	21140	140	131	131	26	86	88	21	82	53	0	345	364	84	96	99	16	100	100	0	0.181	0.168	0.172	0.160	1.864	0.146	0.381	156	413	294	313	-2.468	45	249	45	268	0
2	15	4	"PFC0112"	"C337"	8970	21140	140	186	186	37	91	93	22	98	94	0	238	241	38	103	106	29	100	99	0	0.704	0.688	0.685	0.664	1.662	0.716	0.591	156	454	230	233	-0.507	95	135	95	138	0
2	16	4	"PFC0114"	"C344"	9160	21140	140	121	121	26	94	96	22	55	26	0	203	204	36	107	111	30	98	83	0	0.281	0.278	0.333	0.260	2.812	0.215	0.113	156	378	123	124	-1.830	27	96	27	97	0
2	17	4	"PFC0116"	"C35"	9280	21140	150	103	108	32	93	94	20	32	14	0	121	131	44	107	109	18	43	18	0	0.714	0.625	0.903	0.875	3.645	1.266	0.075	156	511	24	39	-0.485	10	14	15	24	-50
2	18	4	"PFC0119"	"C354"	9540	21130	150	412	415	126	92	94	21	100	100	0	261	265	53	107	109	19	99	99	0	2.078	2.044	1.976	1.981	1.466	2.096	0.740	156	629	474	481	1.055	320	154	323	158	0
2	19	4	"PFC0135"	"C394"	9730	21140	150	234	237	63	90	94	45	98	79	0	365	380	90	106	111	36	100	100	0	0.556	0.536	0.551	0.507	1.689	0.521	0.708	156	460	403	421	-0.847	144	259	147	274	0
2	20	4	"PFC0138"	"C41"	9940	21140	150	119	121	25	92	98	46	24	0	0	124	126	20	107	113	36	17	0	0	1.588	1.526	1.269	1.367	3.144	2.828	0.090	156	433	44	48	0.667	27	17	29	19	-50
2	21	4	"PFC0140"	"C413"	10120	21150	150	107	109	23	94	96	20	36	15	0	121	123	17	109	111	16	41	12	0	1.083	1.071	1.296	1.255	3.748	3.285	0.028	156	388	25	29	0.115	13	12	15	14	-50
2	22	4	"PFC0142"	"C417"	10300	21130	140	198	203	51	93	95	19	98	93	0	503	511	135	109	109	15	100	100	0	0.266	0.274	0.265	0.255	1.677	0.235	0.654	156	567	499	512	-1.908	105	394	110	402	0
2	1	5	"PFC0144"	"C419"	6310	21330	140	179	180	42	87	89	21	96	88	0	461	471	98	100	102	17	100	100	0	0.255	0.251	0.244	0.228	1.801	0.218	0.546	156	635	453	464	-1.972	92	361	93	371	0
2	2	5	"PFC0147"	"C423"	6490	21320	140	682	705	184	87	90	20	100	100	0	689	690	172	106	107	15	100	99	0	1.021	1.058	1.105	1.076	1.589	1.029	0.763	156	472	1178	1202	0.029	595	583	618	584	0
2	3	5	"PFC0161"	"C449"	6710	21330	150	101	102	20	88	89	19	37	10	0	132	135	27	104	104	15	69	43	0	0.464	0.452	0.600	0.663	2.716	0.522	0.080	156	434	41	45	-1.107	13	28	14	31	-50
2	4	5	"PFC0163"	"C453"	6880	21330	140	141	149	38	88	89	19	90	69	0	244	253	60	102	103	14	100	100	0	0.373	0.404	0.402	0.369	1.949	0.382	0.495	156	385	195	212	-1.422	53	142	61	151	0
2	5	5	"PFC0165"	"C46"	7070	21320	150	2040	2111	797	89	91	24	100	100	0	1273	1315	394	103	104	14	100	100	0	1.668	1.668	1.631	1.632	1.383	3.556	0.380	156	409	3121	3234	0.738	1951	1170	2022	1212	0
2	6	5	"PFC0168"	"C472"	7270	21320	150	206	207	54	94	97	25	97	87	0	498	506	114	104	106	15	100	100	0	0.284	0.281	0.275	0.258	1.677	0.268	0.674	156	451	506	515	-1.815	112	394	113	402	0
2	7	5	"PFC0171"	"C489"	7450	21320	140	240	247	54	94	97	23	100	99	0	269	272	43	107	108	17	100	100	0	0.901	0.927	0.944	0.896	1.494	0.958	0.707	156	596	308	318	-0.150	146	162	153	165	0
2	8	5	"PFC0174"	"C492"	7670	21350	150	95	96	21	90	92	20	25	6	0	109	113	20	106	107	15	24	8	0	1.667	0.857	1.400	1.602	3.521	0.046	0.001	156	530	8	13	0.737	5	3	6	7	-50
2	9	5	"PFD0418"	"D49176_20"	7830	21310	140	501	525	140	89	91	20	100	100	0	772	773	202	105	107	16	100	99	0	0.618	0.653	0.631	0.660	1.555	0.602	0.804	156	390	1079	1104	-0.695	412	667	436	668	0
2	10	5	"PFD0422"	"D49176_29"	8050	21330	150	102	103	25	92	92	20	28	6	0	119	120	19	106	107	15	44	15	0	0.769	0.786	1.180	1.149	3.281	3.711	0.022	156	428	23	25	-0.379	10	13	11	14	-50
2	11	5	"PFD0425"	"D49176_32"	8210	21310	140	424	423	138	91	91	19	100	100	0	308	306	72	102	104	15	100	98	0	1.617	1.627	1.562	1.594	1.582	1.690	0.743	156	412	539	536	0.693	333	206	332	204	0
2	12	5	"PFD0428"	"D49176_37"	8410	21320	150	105	106	23	89	89	19	42	17	0	140	142	21	101	103	16	90	64	0	0.410	0.415	0.533	0.485	2.692	0.748	0.120	156	395	55	58	-1.285	16	39	17	41	-50
2	13	5	"PFD0431"	"D49176_44"	8580	21320	150	496	505	153	84	84	19	100	100	0	605	605	177	94	96	16	100	100	0	0.806	0.824	0.860	0.815	1.497	0.800	0.786	156	350	923	932	-0.311	412	511	421	511	0
2	14	5	"PFD0436"	"D49176_6"	8780	21320	140	201	206	48	78	80	17	100	100	0	2230	2212	499	88	88	11	100	100	0	0.057	0.060	0.057	0.058	1.490	0.053	0.684	156	356	2265	2252	-4.122	123	2142	128	2124	0
2	15	5	"PFD0454"	"D51731_2"	8970	21320	140	217	344	669	87	89	19	99	99	0	217	432	912	96	100	18	100	100	0	1.074	0.765	1.129	0.960	1.893	0.704	0.747	156	405	251	593	0.104	130	121	257	336	0
2	16	5	"PFD0463"	"D53677_1"	9180	21330	150	103	105	23	94	95	20	33	9	0	125	125	20	107	107	17	50	22	0	0.500	0.611	1.000	0.999	2.971	1.032	0.035	156	398	27	29	-1.000	9	18	11	18	-50
2	17	5	"PFD0467"	"D53677_8"	9310	21330	150	91	93	21	94	96	22	12	3	0	106	109	18	107	110	20	12	2	0	3.000	-0.500	1.579	1.680	4.161	6.968	0.002	156	531	-4	1	1.585	-3	-1	-1	2	-50
2	18	5	"PFD0471"	"D54177_1"	9550	21340	90	108	114	24	96	98	23	32	15	0	134	133	22	107	110	20	57	26	0	0.444	0.692	0.800	0.839	4.032	1.471	0.050	52	306	39	44	-1.170	12	27	18	26	0
2	19	5	"PFD0474"	"D54346_3"	9720	21320	150	226	228	60	89	94	46	92	75	0	344	351	73	105	108	24	100	100	0	0.573	0.565	0.555	0.522	1.667	0.578	0.599	156	459	376	385	-0.803	137	239	139	246	0
2	20	5	"PFD0478"	"D56259_1"	9910	21330	150	160	159	34	89	95	51	68	17	0	497	506	117	106	109	25	100	100	0	0.182	0.175	0.171	0.159	1.817	0.169	0.318	156	345	462	470	-2.461	71	391	70	400	0
2	21	5	"PFD0512"	"D6287_18"	10070	21330	150	91	95	20	93	95	19	19	5	0	117	116	18	108	109	15	31	9	0	-0.222	0.250	1.211	1.066	3.305	2.650	0.025	156	368	7	10	Error	-2	9	2	8	-50
2	22	5	"PFD0515"	"D6287_22"	10290	21320	150	719	759	326	93	95	19	100	100	0	637	685	260	108	109	16	100	100	0	1.183	1.154	1.171	1.131	1.393	1.135	0.801	156	668	1155	1243	0.243	626	529	666	577	0
2	1	6	"PFD0519"	"D6287_3"	6290	21510	150	145	150	34	86	89	20	92	75	0	160	160	30	101	102	14	94	84	0	1.000	1.085	1.143	1.121	2.243	1.197	0.357	156	700	118	123	0.000	59	59	64	59	0
2	2	6	"PFD0521"	"D6287_31"	6480	21510	140	208	216	55	89	90	19	99	98	0	659	674	155	104	105	14	100	100	0	0.214	0.223	0.225	0.212	1.643	0.203	0.656	156	456	674	697	-2.222	119	555	127	570	0
2	3	6	"PFD0525"	"D6287_49"	6680	21510	150	409	416	86	88	90	19	100	100	0	1482	1512	455	104	105	14	100	100	0	0.233	0.233	0.243	0.236	1.467	0.202	0.774	156	449	1699	1736	-2.102	321	1378	328	1408	0
2	4	6	"PFD0527"	"D6287_53"	6870	21520	150	106	108	23	89	90	19	45	17	0	268	278	67	103	105	15	100	99	0	0.103	0.109	0.133	0.128	2.398	0.090	0.114	156	424	182	194	-3.279	17	165	19	175	0
2	5	6	"PFD0563"	"D65980_2"	7070	21500	130	132	132	25	89	92	20	80	54	0	163	164	27	103	104	14	96	92	0	0.717	0.705	0.777	0.695	2.262	0.802	0.305	120	427	103	104	-0.481	43	60	43	61	0
2	6	6	"PFD0569"	"D6681_10"	7240	21520	150	90	90	20	94	95	21	8	3	0	101	102	16	103	105	14	16	5	0	2.000	4.000	1.111	1.159	3.891	44.477	0.000	156	448	-6	-5	1.000	-4	-2	-4	-1	-50
2	7	6	"PFD0572"	"D6681_3"	7440	21510	140	203	205	39	93	94	21	99	97	0	265	261	30	104	105	14	100	100	0	0.683	0.713	0.693	0.673	1.572	0.747	0.664	156	460	271	269	-0.550	110	161	112	157	0
2	8	6	"PFD0575"	"D66953_1"	7620	21570	150	98	114	69	93	94	21	24	10	0	104	113	41	105	106	14	20	8	0	-5.000	2.625	1.462	1.722	3.428	28.636	0.001	156	464	4	29	Error	5	-1	21	8	-50
2	9	6	"PFD0579"	"D7726_1"	7830	21510	150	163	163	38	91	93	21	90	79	0	280	278	48	105	107	15	100	100	0	0.411	0.416	0.418	0.374	1.901	0.407	0.524	156	459	247	245	-1.281	72	175	72	173	0
2	10	6	"PFD0583"	"D8137_1"	8020	21510	150	1214	1188	268	87	90	20	100	100	0	1109	1101	211	103	105	15	100	100	0	1.120	1.103	1.118	1.093	1.310	1.131	0.826	156	402	2133	2099	0.164	1127	1006	1101	998	0
2	11	6	"PFE0587"	"E6125_5"	8200	21510	140	252	257	62	90	92	21	99	98	0	300	308	57	100	102	14	100	100	0	0.810	0.803	0.807	0.765	1.559	0.841	0.734	156	409	362	375	-0.304	162	200	167	208	0
2	12	6	"PFE0589"	"E6662_1"	8400	21510	150	414	421	141	88	90	20	100	98	0	466	482	102	101	102	14	100	100	0	0.893	0.874	0.884	0.801	1.680	0.932	0.771	156	439	691	714	-0.163	326	365	333	381	0
2	13	6	"PFE0591"	"E679_1"	8590	21500	150	2630	2634	726	86	87	19	100	100	0	2340	2374	607	98	99	16	100	100	0	1.135	1.120	1.122	1.121	1.321	1.108	0.862	156	366	4786	4824	0.182	2544	2242	2548	2276	0
2	14	6	"PFE0593"	"E679_4"	8770	21500	150	136	139	30	84	86	19	89	67	0	148	150	30	97	97	16	90	76	0	1.020	1.038	1.030	0.995	2.452	0.978	0.343	156	381	103	108	0.028	52	51	55	53	-50
2	15	6	"PFE0596"	"E6820_1"	8960	21500	150	530	551	158	90	91	20	100	100	0	626	629	166	102	103	16	100	100	0	0.840	0.875	0.845	0.874	1.516	0.832	0.768	156	442	964	988	-0.252	440	524	461	527	0
2	16	6	"PFE0601"	"E70_3"	9160	21500	120	133	136	25	92	94	20	82	53	0	146	147	25	105	107	15	88	61	0	1.000	1.048	1.140	1.037	2.784	1.362	0.213	120	413	82	86	0.000	41	41	44	42	0
2	17	6	"PFE0626"	"E8167_12"	9370	21510	150	97	97	20	92	95	21	17	3	0	111	113	16	106	108	18	19	4	0	1.000	0.714	1.000	1.184	3.250	5.405	0.006	156	441	10	12	0.000	5	5	5	7	-50
2	18	6	"PFE0628"	"E8167_2"	9530	21500	150	86	91	21	94	96	21	12	2	0	106	109	19	107	109	18	14	5	0	8.000	-1.500	1.182	1.249	3.536	4.090	0.008	156	512	-9	-1	3.000	-8	-1	-3	2	-50
2	19	6	"PFE0632"	"E8314_4"	9730	21500	150	103	105	23	94	95	22	25	9	0	118	121	18	107	107	14	44	21	0	0.818	0.786	1.176	1.181	3.453	4.652	0.022	156	466	20	25	-0.290	9	11	11	14	-50
2	20	6	"PFE0634"	"E832_1"	9920	21510	140	145	148	33	92	94	21	86	63	0	273	275	48	107	108	14	100	99	0	0.319	0.333	0.340	0.296	2.088	0.304	0.404	156	403	219	224	-1.647	53	166	56	168	0
2	21	6	"PFE0638"	"E84_1"	10120	21500	150	1363	1376	441	94	96	20	100	100	0	1034	992	271	108	109	15	100	100	0	1.370	1.450	1.413	1.446	1.501	1.502	0.780	156	460	2195	2166	0.455	1269	926	1282	884	0
2	22	6	"PFE0645"	"E886_1"	10300	21500	120	122	127	28	95	97	20	62	30	0	139	141	21	106	107	14	84	59	0	0.818	0.914	0.919	0.968	2.794	1.365	0.094	120	461	60	67	-0.290	27	33	32	35	0
2	1	7	"PFF0003"	"F10044_2"	6310	21700	150	734	750	205	89	90	19	100	100	0	665	691	157	104	105	15	100	100	0	1.150	1.126	1.175	1.103	1.362	1.151	0.853	156	645	1206	1248	0.201	645	561	661	587	0
2	2	7	"PFF0005"	"F10154_1"	6500	21700	130	150	156	34	90	91	18	92	82	0	186	190	32	105	107	15	98	96	0	0.741	0.776	0.835	0.756	2.176	0.846	0.385	120	385	141	151	-0.433	60	81	66	85	0
2	3	7	"PFF0010"	"F1021_1"	6690	21700	140	121	124	28	89	90	19	68	39	0	1017	1010	212	104	107	14	100	100	0	0.035	0.039	0.044	0.042	1.852	0.033	0.275	156	398	945	941	-4.834	32	913	35	906	0
2	4	7	"PFF0012"	"F1021_3"	6880	21700	150	145	145	34	89	91	20	83	67	0	1834	1873	429	105	107	15	100	100	0	0.032	0.032	0.034	0.032	1.619	0.030	0.488	156	419	1785	1824	-4.948	56	1729	56	1768	0
2	5	7	"PFF0016"	"F10318_1"	7070	21700	150	155	157	32	89	90	19	92	81	0	392	390	67	105	106	16	100	100	0	0.230	0.239	0.243	0.219	1.784	0.224	0.576	156	424	353	353	-2.121	66	287	68	285	0
2	6	7	"PFF0020"	"F10626_1"	7260	21690	150	479	501	150	90	91	19	100	100	0	438	458	119	103	105	14	100	100	0	1.161	1.158	1.142	1.149	1.388	1.148	0.819	156	433	724	766	0.216	389	335	411	355	0
2	7	7	"PFF0043"	"F11007_3"	7460	21700	130	141	140	30	90	91	20	81	58	0	143	144	19	102	104	14	93	77	0	1.244	1.190	1.287	1.194	2.331	1.712	0.263	120	359	92	92	0.315	51	41	50	42	0
2	8	7	"PFF0046"	"F11089_1"	7640	21700	150	442	455	126	90	92	21	100	99	0	508	510	113	102	104	13	100	100	0	0.867	0.895	0.874	0.872	1.525	0.895	0.810	156	367	758	773	-0.206	352	406	365	408	0
2	9	7	"PFF0054"	"F11484_1"	7830	21700	150	457	457	114	88	91	21	100	100	0	460	475	109	104	104	13	100	100	0	1.037	0.995	0.983	0.980	1.431	1.003	0.814	156	393	725	740	0.052	369	356	369	371	0
2	10	7	"PFF0057"	"F1150_5"	8020	21690	140	139	140	29	89	91	20	85	65	0	172	170	28	103	104	14	96	91	0	0.725	0.761	0.745	0.716	2.178	0.814	0.388	156	374	119	118	-0.465	50	69	51	67	0
2	11	7	"PFF0059"	"F11570_1"	8210	21700	140	486	472	145	89	91	19	100	98	0	624	634	158	101	103	14	100	100	0	0.759	0.719	0.733	0.679	1.610	0.719	0.809	156	392	920	916	-0.398	397	523	383	533	0
2	12	7	"PFF0063"	"F11624_1"	8410	21700	140	107	112	25	87	90	19	51	26	0	367	368	72	102	104	16	100	100	0	0.075	0.094	0.103	0.093	2.123	0.088	0.225	156	409	285	291	-3.728	20	265	25	266	0
2	13	7	"PFF0697"	"F3247_2"	8590	21690	150	96	97	19	89	91	19	29	7	0	112	114	17	103	105	16	36	9	0	0.778	0.727	0.909	0.987	3.357	6.110	0.004	156	399	16	19	-0.363	7	9	8	11	-50
2	14	7	"PFF0700"	"F32494_1"	8780	21690	150	1779	1699	440	88	90	19	100	100	0	2761	2756	546	104	105	14	100	100	0	0.636	0.607	0.623	0.588	1.405	0.605	0.840	156	417	4348	4263	-0.652	1691	2657	1611	2652	0
2	15	7	"PFF0702"	"F3277_1"	8970	21690	150	697	669	253	90	91	20	100	100	0	717	726	231	105	107	15	100	100	0	0.992	0.932	0.889	0.897	1.594	0.929	0.758	156	457	1219	1200	-0.012	607	612	579	621	0
2	16	7	"PFF0706"	"F32922_1"	9160	21690	150	526	535	103	92	94	20	100	100	0	389	390	85	106	108	16	100	99	0	1.534	1.560	1.585	1.603	1.477	1.567	0.769	156	473	717	727	0.617	434	283	443	284	0
2	17	7	"PFF0708"	"F33056_1"	9350	21690	140	500	495	106	92	94	18	100	100	0	667	648	148	108	109	15	99	99	0	0.730	0.746	0.758	0.757	1.504	0.707	0.781	156	359	967	943	-0.454	408	559	403	540	0
2	18	7	"PFF0711"	"F33107_1"	9510	21710	150	101	100	21	95	96	19	21	7	0	112	113	17	109	110	16	22	6	0	2.000	1.250	1.300	1.186	3.307	165.682	0.000	156	490	9	9	1.000	6	3	5	4	-50
2	19	7	"PFF0740"	"F34425_1"	9740	21690	150	435	436	114	97	98	21	99	99	0	518	533	137	108	110	15	100	100	0	0.824	0.798	0.831	0.776	1.608	0.777	0.758	156	670	748	764	-0.279	338	410	339	425	0
2	20	7	"PFF0742"	"F34449_1"	9930	21700	120	120	124	30	97	99	22	50	20	0	145	147	22	108	110	15	87	59	0	0.622	0.692	0.717	0.620	3.417	1.336	0.076	120	467	60	66	-0.686	23	37	27	39	0
2	21	7	"PFF0744"	"F34605_1"	10120	21700	140	155	158	38	97	98	20	87	71	0	283	285	49	108	110	15	100	100	0	0.331	0.345	0.335	0.320	1.934	0.358	0.493	156	496	233	238	-1.593	58	175	61	177	0
2	22	7	"PFF0749"	"F34859_1"	10330	21680	150	112	112	25	94	97	22	37	12	0	126	130	25	108	110	17	50	26	0	1.000	0.818	0.859	0.956	2.876	1.240	0.064	156	736	36	40	0.000	18	18	18	22	-50
2	1	8	"PFF0757"	"F35105_1"	6320	21880	150	164	164	36	90	92	21	92	83	0	260	274	69	107	109	18	100	99	0	0.484	0.443	0.472	0.420	1.994	0.407	0.543	156	599	227	241	-1.048	74	153	74	167	0
2	2	8	"PFF0759"	"F35197_1"	6500	21880	160	1535	1572	440	91	93	18	100	100	0	1738	1735	530	108	110	16	100	100	0	0.886	0.910	0.972	0.943	1.549	0.889	0.830	208	367	3074	3108	-0.175	1444	1630	1481	1627	0
2	3	8	"PFF0791"	"F35823_1"	6690	21880	140	322	329	79	92	92	20	100	100	0	379	387	101	108	109	15	100	100	0	0.849	0.849	0.885	0.856	1.603	0.818	0.733	156	366	501	516	-0.237	230	271	237	279	0
2	4	8	"PFF0796"	"F36083_1"	6880	21890	140	427	424	114	90	92	20	98	98	0	574	588	129	106	107	15	100	100	0	0.720	0.693	0.719	0.660	1.693	0.697	0.745	156	378	805	816	-0.474	337	468	334	482	0
2	5	8	"PFF0798"	"F36120_1"	7070	21880	140	228	231	50	89	92	20	100	99	0	254	254	50	106	108	16	100	99	0	0.939	0.959	0.963	0.956	1.631	0.966	0.627	156	440	287	290	-0.091	139	148	142	148	0
2	6	8	"PFF0804"	"F36356_4"	7270	21880	150	1094	1134	342	89	91	19	100	100	0	999	1012	287	105	107	16	100	100	0	1.124	1.152	1.249	1.149	1.443	1.168	0.800	156	487	1899	1952	0.169	1005	894	1045	907	0
2	7	8	"PFF0808"	"F36374_1"	7450	21880	140	159	162	32	90	91	19	96	85	0	756	772	158	102	104	15	100	100	0	0.106	0.107	0.104	0.102	1.649	0.095	0.543	156	442	723	742	-3.245	69	654	72	670	0
2	8	8	"PFF0813"	"F36383_1"	7640	21880	150	170	174	49	87	90	18	92	83	0	403	415	99	102	104	18	100	100	0	0.276	0.278	0.271	0.246	1.870	0.252	0.578	156	412	384	400	-1.859	83	301	87	313	0
2	9	8	"PFF0836"	"F37362_1"	7830	21880	140	490	484	127	85	89	19	100	99	0	767	751	201	105	106	17	100	100	0	0.612	0.618	0.620	0.619	1.519	0.584	0.798	156	410	1067	1045	-0.709	405	662	399	646	0
2	10	8	"PFF0842"	"F37536_1"	8030	21880	140	123	124	30	88	91	20	67	42	0	208	209	35	104	105	14	99	99	0	0.337	0.343	0.388	0.352	2.169	0.300	0.204	156	401	139	141	-1.571	35	104	36	105	0
2	11	8	"PFF0844"	"F37871_2"	8210	21880	140	249	251	59	90	91	18	99	99	0	473	471	94	103	105	15	100	100	0	0.430	0.438	0.436	0.418	1.598	0.419	0.730	156	392	529	529	-1.218	159	370	161	368	0
2	12	8	"PFF0850"	"F38025_1"	8400	21880	140	791	778	194	87	89	18	100	100	0	574	578	111	104	106	16	100	100	0	1.498	1.458	1.487	1.433	1.425	1.541	0.825	156	414	1174	1165	0.583	704	470	691	474	0
2	13	8	"PFF0854"	"F38531_3"	8600	21880	140	119	122	27	88	91	20	68	37	0	166	170	24	104	105	16	98	95	0	0.500	0.515	0.542	0.471	2.513	0.573	0.208	156	420	93	100	-1.000	31	62	34	66	0
2	14	8	"PFF0857"	"F38658_1"	8790	21880	140	348	359	92	88	91	19	100	100	0	566	568	121	105	106	14	100	100	0	0.564	0.585	0.568	0.570	1.465	0.565	0.762	156	403	721	734	-0.826	260	461	271	463	0
2	15	8	"PFF1501"	"F59165_1"	8970	21890	150	101	102	20	88	91	18	42	12	0	301	315	72	106	108	16	100	99	0	0.067	0.067	0.107	0.095	2.305	0.058	0.088	156	458	208	223	-3.907	13	195	14	209	0
2	16	8	"PFF1503"	"F59212_1"	9170	21870	140	567	573	150	90	92	19	100	100	0	482	476	106	106	109	17	100	99	0	1.269	1.305	1.334	1.317	1.522	1.299	0.801	156	445	853	853	0.343	477	376	483	370	0
2	17	8	"PFF1507"	"F59325_1"	9360	21880	140	148	155	36	93	94	19	89	74	0	210	215	39	110	111	16	100	99	0	0.550	0.590	0.556	0.523	2.164	0.605	0.418	156	316	155	167	-0.862	55	100	62	105	0
2	18	8	"PFF1515"	"F59681_5"	9520	21900	150	101	101	21	94	96	19	30	5	0	119	121	18	110	111	17	30	11	0	0.778	0.636	1.000	1.102	3.693	4.171	0.006	156	428	16	18	-0.363	7	9	7	11	-50
2	19	8	"PFF1523"	"F60089_1"	9740	21930	150	97	99	21	96	96	20	17	3	0	114	118	19	109	110	16	25	12	0	0.200	0.333	1.318	1.300	3.754	2.471	0.015	156	508	6	12	-2.322	1	5	3	9	-50
2	20	8	"PFF1525"	"F60196_1"	9910	21920	150	100	103	22	97	98	21	23	5	0	116	119	18	108	110	15	37	12	0	0.375	0.545	1.138	1.210	3.097	4.039	0.010	156	479	11	17	-1.415	3	8	6	11	-50
2	21	8	"PFF1565"	"F62141_1"	10120	21870	140	1417	1458	406	95	97	20	100	100	0	1411	1418	395	111	112	15	100	99	0	1.017	1.043	1.049	1.069	1.546	1.009	0.813	156	452	2622	2670	0.024	1322	1300	1363	1307	0
2	22	8	"PFF1569"	"F62233_2"	10300	21880	140	136	139	29	95	97	21	76	49	0	173	175	28	113	113	17	96	83	0	0.683	0.710	0.692	0.658	2.812	0.827	0.219	156	605	101	106	-0.549	41	60	44	62	0
2	1	9	"PFF1573"	"F62329_1"	6320	22070	150	97	99	22	89	91	21	30	6	0	120	122	20	106	108	18	37	17	0	0.571	0.625	1.200	1.048	3.435	0.863	0.038	156	638	22	26	-0.807	8	14	10	16	-50
2	2	9	"PFF1576"	"F62396_2"	6500	22070	140	335	338	91	91	93	19	100	100	0	191	197	43	105	107	16	98	95	0	2.837	2.685	2.796	2.797	1.910	3.178	0.540	156	337	330	339	1.504	244	86	247	92	0
2	3	9	"PFF1579"	"F62610_1"	6690	22070	150	411	410	95	90	92	20	100	100	0	326	326	63	105	107	15	100	100	0	1.452	1.448	1.494	1.427	1.504	1.536	0.762	156	400	542	541	0.539	321	221	320	221	0
2	4	9	"PFF1581"	"F62610_13"	6880	22070	140	362	368	85	91	93	20	100	100	0	379	390	81	105	107	14	100	100	0	0.989	0.972	0.981	0.965	1.468	0.969	0.760	156	379	545	562	-0.016	271	274	277	285	0
2	5	9	"PFF1628"	"F63860_1"	7050	22080	150	102	102	20	92	120	311	0	0	0	113	115	18	106	117	97	0	0	0	1.429	1.111	1.176	1.058	3.542	7.588	0.150	156	439	17	19	0.515	10	7	10	9	-50
2	6	9	"PFF1634"	"F64095_1"	7260	22080	150	100	100	19	91	117	300	0	0	0	122	127	23	106	116	94	1	0	0	0.563	0.429	0.817	0.784	4.069	63.754	0.002	156	472	25	30	-0.830	9	16	9	21	-50
2	7	9	"PFF1641"	"F64252_1"	7440	22080	120	105	109	27	92	93	19	37	15	0	173	172	28	104	106	15	95	91	0	0.188	0.250	0.298	0.289	2.896	0.291	0.107	120	397	82	85	-2.408	13	69	17	68	0
2	8	9	"PFF1644"	"F64347_2"	7630	22070	140	357	355	93	89	91	19	100	100	0	407	408	95	103	105	17	100	99	0	0.882	0.872	0.901	0.867	1.662	0.851	0.705	156	443	572	571	-0.182	268	304	266	305	0
2	9	9	"PFF1647"	"F6440_2"	7820	22070	140	1866	1924	680	86	89	19	100	100	0	1367	1430	469	105	107	18	100	100	0	1.410	1.387	1.405	1.380	1.445	1.406	0.811	156	426	3042	3163	0.496	1780	1262	1838	1325	0
2	10	9	"PFF1652"	"F64735_1"	8010	22070	140	1147	1131	319	89	91	21	100	100	0	1460	1474	348	107	107	15	100	100	0	0.782	0.762	0.785	0.753	1.451	0.750	0.821	156	420	2411	2409	-0.355	1058	1353	1042	1367	0
2	11	9	"PFF1680"	"F65658_4"	8200	22070	140	208	208	46	90	91	20	99	96	0	362	359	66	105	106	15	100	100	0	0.459	0.465	0.458	0.446	1.688	0.446	0.667	156	435	375	372	-1.123	118	257	118	254	0
2	12	9	"PFF1682"	"F65704_1"	8400	22070	150	93	97	19	88	90	18	28	5	0	112	114	18	104	106	15	35	9	0	0.625	0.900	0.970	0.986	3.831	2.946	0.012	156	475	13	19	-0.678	5	8	9	10	-50
2	13	9	"PFF1687"	"F66126_1"	8580	22060	130	158	162	36	89	92	19	96	80	0	197	199	32	104	106	15	99	98	0	0.742	0.768	0.729	0.718	1.995	0.831	0.497	120	424	162	168	-0.431	69	93	73	95	0
2	14	9	"PFF1693"	"F66450_1"	8770	22070	140	114	116	26	88	92	19	59	29	0	368	370	76	107	108	15	100	100	0	0.100	0.106	0.115	0.105	2.078	0.092	0.234	156	455	287	291	-3.327	26	261	28	263	0
2	15	9	"PFF1696"	"F66665_1"	8960	22070	140	1317	1241	313	89	92	20	100	100	0	2075	2019	419	106	108	15	100	100	0	0.624	0.602	0.622	0.596	1.483	0.578	0.812	156	482	3197	3065	-0.681	1228	1969	1152	1913	0
2	16	9	"PFF1698"	"F66828_1"	9180	22070	150	115	114	27	90	92	20	55	25	0	138	138	27	107	108	16	67	45	0	0.806	0.774	0.860	0.891	2.980	0.998	0.113	156	444	56	55	-0.310	25	31	24	31	-50
2	17	9	"PFI0357"	"I4256_1"	9350	22070	150	143	149	35	93	94	21	82	62	0	247	261	57	108	108	15	100	100	0	0.360	0.366	0.348	0.327	1.936	0.345	0.463	156	322	189	209	-1.475	50	139	56	153	0
2	18	9	"PFI0360"	"I4355_3"	9530	22070	140	318	319	91	92	94	20	98	96	0	407	414	77	107	109	16	100	100	0	0.753	0.739	0.729	0.709	1.583	0.777	0.741	156	370	526	534	-0.409	226	300	227	307	0
2	19	9	"PFI0362"	"I4394_2"	9730	22070	140	118	121	27	89	92	20	60	35	0	435	445	92	106	108	15	100	100	0	0.088	0.094	0.094	0.092	2.063	0.080	0.266	156	343	358	371	-3.504	29	329	32	339	0
2	20	9	"PFI0367"	"I4500_1"	9920	22060	140	334	333	97	91	93	19	100	100	0	265	269	69	108	109	14	99	98	0	1.548	1.503	1.562	1.519	1.632	1.490	0.680	156	337	400	403	0.630	243	157	242	161	0
2	21	9	"PFI0369"	"I4547_2"	10110	22070	140	184	186	47	94	95	20	94	86	0	394	398	65	112	112	15	100	100	0	0.319	0.322	0.314	0.277	2.057	0.316	0.623	156	450	372	378	-1.648	90	282	92	286	0
2	22	9	"PFI0371"	"I4582_1"	10290	22070	140	249	249	60	94	96	20	98	97	0	359	361	59	112	112	16	100	100	0	0.628	0.622	0.618	0.588	1.642	0.615	0.678	156	612	402	404	-0.672	155	247	155	249	0
2	1	10	"PFI0397"	"I5035_1"	6350	22260	150	91	93	20	90	91	20	16	4	0	113	115	18	104	106	16	32	10	0	0.111	0.273	0.923	1.031	3.579	3.422	0.007	156	561	10	14	-3.170	1	9	3	11	-50
2	2	10	"PFI0404"	"I5222_1"	6490	22260	140	718	722	249	89	92	20	99	98	0	501	498	142	103	105	16	100	99	0	1.580	1.603	1.632	1.578	1.730	1.703	0.817	156	342	1027	1028	0.660	629	398	633	395	0
2	3	10	"PFI0407"	"I5252_1"	6680	22260	140	220	221	53	90	91	20	99	96	0	251	257	55	103	105	15	100	99	0	0.878	0.851	0.868	0.814	1.752	0.862	0.710	156	397	278	285	-0.187	130	148	131	154	0
2	4	10	"PFI0409"	"I5362_4"	6870	22260	140	130	132	35	91	92	20	71	48	0	310	317	66	105	107	14	100	100	0	0.190	0.193	0.197	0.175	2.508	0.188	0.344	156	404	244	253	-2.394	39	205	41	212	0
2	5	10	"PFI0418"	"I5700_1"	7070	22260	140	160	160	41	91	120	321	0	0	0	207	208	38	104	116	100	54	0	0	0.670	0.663	0.691	0.603	2.230	7.061	0.135	156	414	172	173	-0.578	69	103	69	104	0
2	6	10	"PFI0423"	"I5893_2"	7260	22260	140	227	227	51	92	121	329	0	0	0	248	252	46	105	117	102	87	8	0	0.944	0.918	0.950	0.887	1.723	0.973	0.622	156	392	278	282	-0.083	135	143	135	147	0
2	7	10	"PFI0448"	"I6567_2"	7450	22260	150	743	734	262	92	94	20	100	100	0	1044	1053	266	107	108	14	100	100	0	0.695	0.679	0.704	0.639	1.566	0.685	0.802	156	370	1588	1588	-0.525	651	937	642	946	0
2	8	10	"PFI0451"	"I6639_1"	7640	22260	140	219	222	56	90	92	19	98	93	0	218	217	35	105	107	14	100	99	0	1.142	1.179	1.105	1.079	2.018	1.322	0.621	156	386	242	244	0.191	129	113	132	112	0
2	9	10	"PFI0457"	"I6658_1"	7830	22260	140	329	323	98	89	91	19	98	96	0	461	473	95	105	107	15	100	100	0	0.674	0.636	0.637	0.577	1.765	0.659	0.754	156	383	596	602	-0.569	240	356	234	368	0
2	10	10	"PFI0459"	"I6658_3"	8020	22260	140	111	114	26	89	91	19	52	26	0	427	441	121	107	108	15	100	100	0	0.069	0.075	0.083	0.079	2.168	0.066	0.211	156	392	342	359	-3.862	22	320	25	334	0
2	11	10	"PFI0461"	"I6724_2"	8210	22260	150	550	559	213	88	89	19	99	98	0	605	628	174	105	106	14	100	100	0	0.924	0.901	0.936	0.842	1.604	0.959	0.818	156	445	962	994	-0.114	462	500	471	523	0
2	12	10	"PFI0465"	"I6851_2"	8410	22260	140	99	101	21	88	89	19	35	12	0	223	224	42	104	106	14	100	98	0	0.092	0.108	0.161	0.142	2.780	0.084	0.046	156	420	130	133	-3.435	11	119	13	120	0
2	13	10	"PFI0492"	"I7697_2"	8600	22260	140	154	154	39	91	93	20	83	67	0	309	315	61	105	107	25	100	100	0	0.309	0.300	0.305	0.261	2.109	0.287	0.479	156	427	267	273	-1.695	63	204	63	210	0
2	14	10	"PFI0498"	"I7884_1"	8790	22260	130	108	109	25	89	92	21	46	18	0	261	272	61	105	108	25	100	100	0	0.122	0.120	0.147	0.135	2.345	0.094	0.096	120	434	175	187	-3.037	19	156	20	167	0
2	15	10	"PFI0501"	"I8013_1"	8980	22250	130	225	225	62	91	94	21	97	92	0	266	270	52	108	112	24	100	100	0	0.848	0.827	0.839	0.740	1.890	0.813	0.626	120	474	292	296	-0.238	134	158	134	162	0
2	16	10	"PFI0504"	"I8083_1"	9180	22250	150	1842	1886	713	95	97	21	100	100	0	1765	1824	549	111	114	24	100	100	0	1.056	1.046	1.079	1.001	1.552	1.081	0.833	156	509	3401	3504	0.079	1747	1654	1791	1713	0
2	17	10	"PFI0510"	"I8305_1"	9360	22250	150	579	599	178	96	97	19	100	100	0	807	795	230	112	113	16	100	100	0	0.695	0.736	0.739	0.748	1.530	0.697	0.815	156	470	1178	1186	-0.525	483	695	503	683	0
2	18	10	"PFI0513"	"I8332_1"	9560	22250	130	245	246	61	94	97	23	99	95	0	284	286	52	112	114	19	100	99	0	0.878	0.874	0.802	0.820	1.733	0.887	0.621	120	446	323	326	-0.188	151	172	152	174	0
2	19	10	"PFJ0455"	"J53_17"	9750	22250	140	366	351	91	96	98	24	100	99	0	437	433	98	112	114	19	100	100	0	0.831	0.794	0.791	0.765	1.530	0.785	0.733	156	467	595	576	-0.267	270	325	255	321	0
2	20	10	"PFJ0457"	"J53_21"	9940	22250	140	132	130	25	95	96	21	70	41	0	964	920	227	111	113	15	100	100	0	0.043	0.043	0.050	0.047	1.743	0.042	0.387	156	391	890	844	-4.527	37	853	35	809	0
2	21	10	"PFJ0459"	"J53_23"	10090	22290	150	90	93	20	96	97	20	11	2	0	108	111	18	113	113	15	17	2	0	1.200	1.500	1.218	1.150	3.939	7.250	0.004	156	462	-11	-5	0.263	-6	-5	-3	-2	-50
2	22	10	"PFJ0463"	"J53_29"	10320	22250	150	1085	1089	370	95	95	19	100	100	0	1353	1373	416	110	111	15	100	100	0	0.796	0.787	0.785	0.764	1.460	0.759	0.810	156	743	2233	2257	-0.328	990	1243	994	1263	0
2	1	11	"PFJ0468"	"J53_37"	6320	22440	140	190	190	45	89	91	20	98	92	0	253	253	49	106	107	16	98	98	0	0.687	0.687	0.715	0.660	1.815	0.651	0.551	156	619	248	248	-0.541	101	147	101	147	0
2	2	11	"PFJ0472"	"J53_41"	6520	22450	140	210	205	60	90	92	20	90	85	0	646	629	153	106	107	16	100	100	0	0.222	0.220	0.234	0.205	1.676	0.219	0.688	156	387	660	638	-2.170	120	540	115	523	0
2	3	11	"PFJ0495"	"J564_1"	6700	22440	150	705	687	149	92	94	21	100	100	0	899	890	149	107	109	17	100	100	0	0.774	0.760	0.776	0.745	1.369	0.752	0.862	156	519	1405	1378	-0.370	613	792	595	783	0
2	4	11	"PFJ0497"	"J564_3"	6900	22450	140	168	170	51	92	93	20	86	74	0	788	797	208	108	110	19	99	99	0	0.112	0.113	0.113	0.106	1.951	0.117	0.614	156	496	756	767	-3.161	76	680	78	689	0
2	5	11	"PFJ0500"	"J56_7"	7080	22450	150	103	105	25	90	93	25	30	9	0	134	135	24	105	107	16	70	43	0	0.448	0.500	0.821	0.745	3.341	1.740	0.057	156	490	42	45	-1.158	13	29	15	30	-50
2	6	11	"PFJ0503"	"J583_1"	7290	22440	150	91	91	18	92	97	32	5	0	0	118	119	19	106	108	18	36	12	0	-0.083	-0.077	0.791	0.704	3.413	1.424	0.071	156	474	11	12	Error	-1	12	-1	13	-50
2	7	11	"PFJ0506"	"J587_3"	7470	22440	150	99	103	23	92	95	28	21	5	0	127	129	20	107	109	16	60	26	0	0.350	0.500	0.903	0.858	3.966	1.425	0.033	156	381	27	33	-1.515	7	20	11	22	-50
2	8	11	"PFJ0508"	"J587_5"	7660	22440	150	97	101	22	91	92	19	28	10	0	122	124	20	106	107	15	50	24	0	0.375	0.556	0.903	0.875	3.934	2.043	0.023	156	390	22	28	-1.415	6	16	10	18	-50
2	9	11	"PFJ0527"	"J647_6"	7850	22440	150	440	432	130	92	94	22	99	98	0	765	740	167	106	108	18	100	100	0	0.528	0.536	0.536	0.495	1.651	0.535	0.778	156	429	1007	974	-0.921	348	659	340	634	0
2	10	11	"PFJ0531"	"J64_1"	8040	22440	140	536	521	179	92	95	25	100	100	0	418	419	122	107	109	20	99	98	0	1.428	1.375	1.379	1.355	1.690	1.422	0.786	156	512	755	741	0.514	444	311	429	312	0
2	11	11	"PFJ0533"	"J64_3"	8230	22440	130	352	341	79	88	89	18	100	100	0	320	324	45	105	107	15	100	100	0	1.228	1.155	1.141	1.114	1.409	1.216	0.765	120	453	479	472	0.296	264	215	253	219	0
2	12	11	"PFJ0536"	"J65_10"	8420	22440	150	613	598	185	89	90	19	100	100	0	691	721	190	106	107	14	100	100	0	0.896	0.828	0.832	0.801	1.559	0.820	0.810	156	459	1109	1124	-0.159	524	585	509	615	0
2	13	11	"PFJ0538"	"J65_12"	8600	22430	150	103	106	25	91	92	21	35	10	0	122	125	24	104	107	25	35	12	0	0.667	0.714	0.958	1.026	3.651	0.340	0.024	156	433	30	36	-0.585	12	18	15	21	-50
2	14	11	"PFJ0540"	"J65_2"	8800	22440	140	609	602	206	89	93	21	100	100	0	476	478	118	106	108	24	100	99	0	1.405	1.379	1.432	1.312	1.618	1.470	0.784	156	467	890	885	0.491	520	370	513	372	0
2	15	11	"PFJ0567"	"J71_12"	8990	22440	140	336	337	95	91	94	21	99	98	0	279	276	58	110	113	25	98	97	0	1.450	1.482	1.512	1.450	1.657	1.524	0.731	156	432	414	412	0.536	245	169	246	166	0
2	16	11	"PFJ0569"	"J71_2"	9140	22470	150	91	92	18	95	97	21	8	1	0	110	110	16	112	115	24	7	0	0	2.000	1.500	1.000	1.157	3.996	9.827	0.003	156	476	-6	-5	1.000	-4	-2	-3	-2	-50
2	17	11	"PFJ0571"	"J71_6"	9370	22460	150	92	94	19	96	98	20	14	2	0	111	113	18	114	114	15	11	3	0	1.333	2.000	1.550	1.289	3.742	5.511	0.002	156	523	-7	-3	0.415	-4	-3	-2	-1	-50
2	18	11	"PFJ0573"	"J71_9"	9560	22440	150	11640	11275	3449	98	100	22	100	100	0	18248	17256	4757	117	119	20	100	100	0	0.637	0.652	0.675	0.650	1.548	0.629	0.853	156	585	29673	28316	-0.652	11542	18131	11177	17139	0
2	19	11	"PFJ0576"	"J73_13"	9750	22450	130	173	179	52	101	104	23	87	65	0	269	265	63	121	123	20	96	93	0	0.486	0.542	0.558	0.502	2.274	0.589	0.563	120	502	220	222	-1.040	72	148	78	144	0
2	20	11	"PFJ0578"	"J73_15"	9940	22440	140	1479	1444	595	99	100	22	100	100	0	1451	1425	521	116	117	16	100	99	0	1.034	1.028	1.051	0.999	1.887	1.027	0.807	156	465	2715	2654	0.048	1380	1335	1345	1309	0
2	21	11	"PFK0742"	"Ks1964_2"	10130	22460	150	107	111	29	96	97	20	36	17	0	123	123	17	113	114	16	35	10	0	1.100	1.500	1.444	1.487	3.494	5.450	0.020	156	520	21	25	0.138	11	10	15	10	-50
2	22	11	"PFK0745"	"Ks1_2"	10320	22440	140	149	151	37	94	95	19	83	65	0	436	435	115	111	112	15	100	100	0	0.169	0.176	0.183	0.168	1.975	0.152	0.421	156	615	380	381	-2.563	55	325	57	324	0
2	1	12	"PFK0752"	"Ks202_6"	6320	22630	150	1341	1350	480	91	92	20	100	100	0	1394	1421	427	106	108	15	100	100	0	0.970	0.957	0.976	0.931	1.504	0.959	0.843	156	700	2538	2574	-0.043	1250	1288	1259	1315	0
2	2	12	"PFK0755"	"Ks202_9"	6510	22630	150	829	893	343	92	94	20	100	100	0	523	538	150	107	108	14	100	99	0	1.772	1.858	1.921	1.798	1.573	2.026	0.814	156	498	1153	1232	0.825	737	416	801	431	0
2	3	12	"PFK0757"	"Ks206_2"	6680	22680	150	91	95	22	92	94	22	16	4	0	111	112	15	108	110	17	14	3	0	-0.333	0.750	1.441	1.268	3.738	169.393	0.000	156	553	2	7	Error	-1	3	3	4	-50
2	4	12	"PFK0760"	"Ks210_1"	6920	22650	120	92	92	19	92	94	21	12	1	0	153	155	30	107	110	19	85	59	0	0.000	0.000	0.253	0.237	3.699	15.780	0.004	120	505	46	48	Error	0	46	0	48	0
2	5	12	"PFK0786"	"Ks225_7"	7090	22640	140	105	109	27	92	96	26	33	10	0	243	248	55	108	111	18	100	100	0	0.096	0.121	0.192	0.169	2.646	0.119	0.065	156	571	148	157	-3.376	13	135	17	140	0
2	6	12	"PFK0793"	"Ks2300_1"	7310	22660	150	103	110	29	92	97	32	30	8	0	137	139	29	107	110	19	63	37	0	0.367	0.563	0.781	0.761	3.246	1.481	0.145	156	450	41	50	-1.447	11	30	18	32	-50
2	7	12	"PFK0795"	"Ks2345_1"	7470	22630	150	1036	1035	343	92	94	28	100	100	0	810	812	237	106	107	17	99	99	0	1.341	1.336	1.387	1.319	1.531	1.367	0.815	156	335	1648	1649	0.423	944	704	943	706	0
2	8	12	"PFK0799"	"Ks244_1"	7660	22630	140	453	440	125	91	92	19	100	100	0	430	426	92	106	107	15	100	100	0	1.117	1.091	1.124	1.055	1.565	1.132	0.772	156	407	686	669	0.160	362	324	349	320	0
2	9	12	"PFK0802"	"Ks244_3"	7850	22630	150	457	456	143	93	96	24	100	99	0	485	473	125	108	110	19	99	99	0	0.966	0.995	1.005	0.973	1.741	0.987	0.759	156	542	741	728	-0.051	364	377	363	365	0
2	10	12	"PFK0804"	"Ks244_8"	8050	22660	110	137	139	39	93	97	26	67	36	0	155	155	29	109	111	20	80	58	0	0.957	1.000	0.913	1.019	3.446	1.284	0.297	80	418	90	92	-0.064	44	46	46	46	0
2	11	12	"PFK0825"	"Ks25_1"	8230	22630	130	145	147	31	91	93	21	84	64	0	280	279	47	107	109	15	100	100	0	0.312	0.326	0.321	0.287	1.951	0.319	0.485	120	534	227	228	-1.680	54	173	56	172	0
2	12	12	"PFK0827"	"Ks25_12"	8420	22630	130	193	195	51	90	91	19	95	89	0	235	241	50	107	108	15	100	99	0	0.805	0.784	0.820	0.708	1.911	0.800	0.652	120	492	231	239	-0.313	103	128	105	134	0
2	13	12	"PFK0830"	"Ks25_19"	8620	22630	140	136	137	33	92	93	20	74	53	0	507	521	138	106	107	15	100	100	0	0.110	0.108	0.117	0.102	2.116	0.101	0.380	156	508	445	460	-3.188	44	401	45	415	0
2	14	12	"PFK0834"	"Ks25_8"	8800	22630	130	208	203	50	90	93	20	95	91	0	200	203	47	106	107	15	98	96	0	1.255	1.165	1.106	1.122	1.878	1.159	0.537	120	429	212	210	0.328	118	94	113	97	0
2	15	12	"PFK0839"	"Ks266_15"	8990	22630	140	1030	1030	398	89	93	20	100	99	0	898	900	264	108	109	16	100	100	0	1.191	1.188	1.200	1.123	1.688	1.252	0.831	156	393	1731	1733	0.252	941	790	941	792	0
2	16	12	"PFK0841"	"Ks266_6"	9190	22630	150	669	684	228	93	95	20	100	99	0	885	870	220	109	112	24	100	100	0	0.742	0.777	0.781	0.732	1.568	0.793	0.816	156	414	1352	1352	-0.430	576	776	591	761	0
2	17	12	"PFK0858"	"Ks271_1"	9370	22630	140	1598	1535	428	93	96	21	100	100	0	1034	999	236	109	112	20	100	100	0	1.627	1.620	1.645	1.618	1.596	1.717	0.822	156	393	2430	2332	0.702	1505	925	1442	890	0
2	18	12	"PFK0868"	"Ks2886_1"	9530	22670	150	86	88	18	94	97	23	9	1	0	103	104	17	112	114	17	6	0	0	0.889	0.750	1.000	1.018	3.366	4.827	0.007	156	434	-17	-14	-0.170	-8	-9	-6	-8	-50
2	19	12	"PFK0871"	"Ks291_5"	9720	22670	150	89	93	21	97	101	26	7	2	0	107	109	15	117	119	20	5	0	0	0.800	0.500	0.952	1.178	2.939	3.260	0.063	156	473	-18	-12	-0.322	-8	-10	-4	-8	-50
2	20	12	"PFK0873"	"Ks291_8"	9880	22650	150	95	98	24	97	101	25	16	4	0	112	113	16	114	116	18	10	0	0	1.000	-1.000	1.194	1.216	3.435	5.036	0.011	156	492	-4	0	0.000	-2	-2	1	-1	-50
2	21	12	"PFK0878"	"Ks2_13"	10100	22670	150	94	95	19	95	97	21	14	1	0	105	106	14	110	112	16	8	0	0	0.200	0.000	1.000	1.147	4.069	0.059	0.001	156	513	-6	-4	-2.322	-1	-5	0	-4	-50
2	22	12	"PFK0881"	"Ks2_9"	10330	22630	150	113	113	23	94	96	21	47	14	0	206	207	42	109	112	16	99	92	0	0.196	0.194	0.263	0.245	2.637	0.192	0.121	156	727	116	117	-2.352	19	97	19	98	0
2	1	13	"PFL0033"	"L1_66"	6280	22810	150	96	97	21	90	92	21	24	5	0	113	115	21	104	107	22	25	7	0	0.667	0.636	1.200	0.986	3.627	3.496	0.015	156	843	15	18	-0.585	6	9	7	11	-50
2	2	13	"PFL0035"	"L1_7"	6520	22850	150	92	91	18	92	94	21	11	0	0	109	109	17	108	109	15	17	6	0	0.000	-1.000	0.862	0.858	3.496	0.037	0.000	156	517	1	0	Error	0	1	-1	1	-50
2	3	13	"PFL0037"	"L1_72"	6720	22820	150	101	102	21	90	93	21	32	6	0	125	126	17	106	108	15	60	24	0	0.579	0.600	1.099	0.981	3.368	2.637	0.039	156	425	30	32	-0.788	11	19	12	20	-50
2	4	13	"PFL0041"	"L1_79"	6860	22850	150	91	93	19	92	94	21	12	3	0	107	107	15	109	111	17	11	1	0	0.500	-0.500	0.975	0.973	4.055	9.257	0.004	156	541	-3	-1	-1.000	-1	-2	1	-2	-50
2	5	13	"PFL0043"	"L1_81"	7100	22820	90	90	92	23	95	97	22	17	3	0	124	127	18	109	112	18	44	11	0	-0.333	-0.167	0.871	0.956	4.545	0.340	0.000	52	348	10	15	Error	-5	15	-3	18	0
2	6	13	"PFL0045"	"L1_83"	7290	22820	140	152	157	40	94	96	22	86	65	0	276	282	51	110	113	20	100	98	0	0.349	0.366	0.363	0.319	2.094	0.375	0.522	156	501	224	235	-1.517	58	166	63	172	0
2	7	13	"PFL0068"	"L2_117"	7460	22810	150	549	559	163	92	94	21	99	98	0	684	704	194	106	109	19	100	100	0	0.791	0.781	0.805	0.761	1.555	0.758	0.797	156	385	1035	1065	-0.339	457	578	467	598	0
2	8	13	"PFL0070"	"L2_12"	7640	22810	140	967	942	179	93	95	21	100	100	0	1008	974	234	106	107	15	100	100	0	0.969	0.978	0.992	1.017	1.499	0.950	0.842	156	468	1776	1717	-0.045	874	902	849	868	0
2	9	13	"PFL0072"	"L2_123"	7840	22820	130	164	162	37	92	94	20	91	76	0	179	179	25	105	107	14	100	98	0	0.973	0.946	0.919	0.864	2.235	1.131	0.358	120	513	146	144	-0.040	72	74	70	74	0
2	10	13	"PFL0074"	"L2_127"	8030	22820	130	163	164	37	92	93	19	91	79	0	230	228	34	106	108	15	100	100	0	0.573	0.590	0.567	0.497	2.303	0.649	0.491	120	540	195	194	-0.804	71	124	72	122	0
2	11	13	"PFL0077"	"L2_135"	8200	22820	120	109	108	23	92	93	20	47	14	0	482	465	99	109	109	15	100	100	0	0.046	0.045	0.078	0.074	2.188	0.040	0.089	120	490	390	372	-4.456	17	373	16	356	0
2	12	13	"PFL0079"	"L2_139"	8390	22810	130	262	282	79	91	92	19	100	100	0	335	337	75	107	108	16	100	100	0	0.750	0.830	0.776	0.808	1.542	0.750	0.688	120	528	399	421	-0.415	171	228	191	230	0
2	13	13	"PFL0101"	"L2_180"	8590	22820	140	340	343	111	91	92	20	95	94	0	343	343	89	105	107	16	98	97	0	1.046	1.059	1.103	1.014	2.053	1.116	0.777	156	586	487	490	0.065	249	238	252	238	0
2	14	13	"PFL0104"	"L2_185"	8800	22820	150	100	102	23	93	94	21	28	7	0	134	136	24	106	107	15	71	46	0	0.250	0.300	0.690	0.637	3.760	0.901	0.030	156	545	35	39	-2.000	7	28	9	30	-50
2	15	13	"PFL0109"	"L2_193"	8970	22820	150	412	409	93	91	94	21	100	100	0	440	437	76	108	110	22	100	100	0	0.967	0.967	0.954	0.949	1.496	0.986	0.764	156	499	653	647	-0.049	321	332	318	329	0
2	16	13	"PFL0111"	"L2_195"	9160	22820	140	150	157	40	92	94	21	89	67	0	204	208	39	108	111	27	98	91	0	0.604	0.650	0.655	0.584	2.204	0.621	0.405	156	498	154	165	-0.727	58	96	65	100	0
2	17	13	"PFL0113"	"L2_198"	9360	22820	130	133	136	30	94	95	22	65	45	0	185	184	28	106	109	24	97	82	0	0.494	0.538	0.523	0.471	2.505	0.621	0.237	120	414	118	120	-1.018	39	79	42	78	0
2	18	13	"PFL0115"	"L2_20"	9550	22820	140	111	113	27	93	96	25	36	12	0	534	550	144	107	109	16	99	99	0	0.042	0.045	0.065	0.058	2.139	0.046	0.161	156	387	445	463	-4.568	18	427	20	443	0
2	19	13	"PFL0135"	"L2_233"	9730	22840	110	149	149	36	94	99	27	80	51	0	141	142	20	107	110	18	82	40	0	1.618	1.571	1.536	1.435	2.428	2.024	0.327	80	337	89	90	0.694	55	34	55	35	0
2	20	13	"PFL0138"	"L2_238"	9920	22810	150	92	93	18	94	97	24	9	0	0	120	124	18	108	110	17	39	15	0	-0.167	-0.063	0.978	0.952	4.387	2.267	0.047	156	419	10	15	Error	-2	12	-1	16	-50
2	21	13	"PFL0141"	"L2_248"	10110	22820	150	616	620	237	96	97	21	99	98	0	387	387	109	108	109	15	100	99	0	1.864	1.878	2.012	1.813	1.810	2.083	0.753	156	440	799	803	0.898	520	279	524	279	0
2	22	13	"PFL0145"	"L2_259"	10300	22810	150	94	97	22	93	95	22	20	4	0	115	117	18	108	111	16	26	9	0	0.143	0.444	1.280	1.344	4.405	6.922	0.005	156	662	8	13	-2.807	1	7	4	9	-50
2	1	14	"PFL0149"	"L2_268"	6310	23010	140	115	119	28	88	89	20	59	35	0	210	211	40	105	106	16	100	96	0	0.257	0.292	0.310	0.284	2.619	0.281	0.233	156	701	132	137	-1.959	27	105	31	106	0
2	2	14	"PFL0152"	"L2_277"	6500	23010	140	475	469	136	90	94	22	100	100	0	582	586	140	108	110	16	100	100	0	0.812	0.793	0.819	0.776	1.477	0.783	0.804	156	473	859	857	-0.300	385	474	379	478	0
2	3	14	"PFM0408"	"M36520_1"	6700	23020	140	140	148	38	91	93	22	80	58	0	374	374	83	109	111	15	100	99	0	0.185	0.215	0.192	0.181	2.063	0.205	0.478	156	374	314	322	-2.435	49	265	57	265	0
2	4	14	"PFM0410"	"M36520_4"	6890	23020	140	125	132	37	93	108	146	0	0	0	265	277	73	112	117	51	97	81	0	0.209	0.236	0.224	0.202	2.458	0.224	0.322	156	418	185	204	-2.257	32	153	39	165	0
2	5	14	"PFM0413"	"M36754_16"	7080	23020	140	151	154	39	96	108	130	4	0	0	933	949	197	114	118	46	100	100	0	0.067	0.069	0.069	0.066	1.808	0.066	0.447	156	534	874	893	-3.896	55	819	58	835	0
2	6	14	"PFM0417"	"M36754_20"	7230	23040	150	95	96	20	96	97	22	11	1	0	111	113	16	112	115	19	14	1	0	1.000	0.000	1.290	1.117	3.662	4.277	0.004	156	564	-2	1	0.000	-1	-1	0	1	-50
2	7	14	"PFM0419"	"M36754_23"	7460	23020	140	721	757	257	94	96	22	99	98	0	748	768	182	110	112	18	100	100	0	0.983	1.008	1.000	0.939	1.725	1.057	0.827	156	541	1265	1321	-0.025	627	638	663	658	0
2	8	14	"PFM0422"	"M3675_2"	7650	23020	140	988	938	313	94	96	21	98	98	0	807	784	179	108	110	16	100	100	0	1.279	1.249	1.303	1.142	1.852	1.341	0.831	156	479	1593	1520	0.355	894	699	844	676	0
2	9	14	"PFM0440"	"M3766_1"	7830	23020	140	647	639	171	94	96	21	100	100	0	868	866	202	107	109	15	100	100	0	0.727	0.718	0.744	0.705	1.442	0.713	0.842	156	550	1314	1304	-0.461	553	761	545	759	0
2	10	14	"PFM0442"	"M37744_2"	8030	23030	100	112	116	26	94	95	21	40	22	0	138	140	20	109	110	15	78	47	0	0.621	0.710	0.785	0.722	3.575	1.222	0.046	80	392	47	53	-0.688	18	29	22	31	0
2	11	14	"PFM0444"	"M37773_2"	8190	23050	150	92	93	19	93	94	21	13	2	0	114	115	19	109	110	15	28	12	0	-0.200	0.000	0.900	0.858	4.314	0.043	0.000	156	632	4	6	Error	-1	5	0	6	-50
2	12	14	"PFM0446"	"M3777_1"	8410	23020	140	146	143	31	93	94	20	82	62	0	323	322	76	107	109	16	100	100	0	0.245	0.233	0.237	0.214	2.160	0.216	0.436	156	590	269	265	-2.027	53	216	50	215	0
2	13	14	"PFM0448"	"M37794_11"	8600	23020	130	139	141	34	89	91	20	80	60	0	159	161	25	106	108	15	94	84	0	0.943	0.945	0.862	0.885	2.509	1.114	0.320	120	519	103	107	-0.084	50	53	52	55	0
2	14	14	"PFM0450"	"M37794_14"	8820	23040	150	103	104	25	90	92	20	35	15	0	115	117	19	107	109	16	35	10	0	1.625	1.400	0.971	1.032	2.990	4.336	0.021	156	534	21	24	0.700	13	8	14	10	-50
2	15	14	"PFM0469"	"M38740_1"	8960	23040	150	89	91	18	92	95	22	11	1	0	103	104	14	109	111	21	3	0	0	0.500	0.200	1.250	1.226	3.306	5.727	0.007	156	517	-9	-6	-1.000	-3	-6	-1	-5	-50
2	16	14	"PFM0472"	"M38757_4"	9180	23010	150	779	756	246	93	94	21	99	99	0	669	659	179	108	112	27	98	98	0	1.223	1.203	1.230	1.207	1.851	1.242	0.802	156	526	1247	1214	0.290	686	561	663	551	0
2	17	14	"PFM0476"	"M38913_1"	9360	23010	140	1105	1152	353	96	98	29	100	100	0	892	890	271	106	110	48	98	98	0	1.284	1.347	1.359	1.395	1.580	1.351	0.824	156	471	1795	1840	0.360	1009	786	1056	784	0
2	18	14	"PFM0478"	"M38913_6"	9560	23010	140	957	956	308	95	98	28	100	100	0	616	630	185	108	112	47	98	98	0	1.697	1.649	1.647	1.652	1.562	1.699	0.786	156	490	1370	1383	0.763	862	508	861	522	0
2	19	14	"PFM0481"	"M38941_1"	9750	23010	130	237	239	52	93	94	18	100	100	0	302	303	43	108	110	16	100	100	0	0.742	0.749	0.722	0.714	1.488	0.759	0.709	120	473	338	341	-0.430	144	194	146	195	0
2	20	14	"PFM0484"	"M38941_6"	9930	23010	140	124	128	30	94	95	20	64	34	0	255	254	67	109	110	16	95	94	0	0.205	0.234	0.253	0.235	2.404	0.191	0.231	156	489	176	179	-2.283	30	146	34	145	0
2	21	14	"PFM0510"	"M41547_1"	10120	23010	150	1839	1773	456	94	95	20	100	100	0	1249	1208	359	109	110	14	99	99	0	1.531	1.528	1.506	1.582	1.507	1.480	0.856	156	487	2885	2778	0.614	1745	1140	1679	1099	0
2	22	14	"PFM0512"	"M41763_12"	10320	23010	140	705	679	194	92	95	21	100	100	0	900	846	244	109	110	15	100	99	0	0.775	0.796	0.791	0.809	1.761	0.773	0.825	156	709	1404	1324	-0.368	613	791	587	737	0
2	1	15	"PFM0514"	"M41763_4"	6330	23220	150	88	91	19	90	92	22	8	3	0	109	109	14	105	107	16	21	2	0	-0.500	0.250	1.225	1.337	2.826	6.767	0.011	156	692	2	5	Error	-2	4	1	4	-50
2	2	15	"PFM0516"	"M41776_1"	6520	23200	150	109	109	26	95	96	22	34	12	0	135	136	19	109	111	17	67	32	0	0.538	0.519	0.844	0.815	3.413	1.586	0.046	156	468	40	41	-0.893	14	26	14	27	-50
2	3	15	"PFM0524"	"M42658_1"	6710	23210	150	191	191	49	94	96	21	94	87	0	343	347	85	110	112	16	100	100	0	0.416	0.409	0.416	0.380	1.816	0.405	0.676	156	414	330	334	-1.264	97	233	97	237	0
2	4	15	"PFM0531"	"M42966_1"	6890	23200	150	949	939	317	95	111	146	100	97	0	722	751	234	114	119	52	98	97	0	1.405	1.325	1.328	1.356	1.667	1.358	0.774	156	417	1462	1481	0.490	854	608	844	637	0
2	5	15	"PFN0076"	"N128_81"	7090	23230	150	107	116	41	98	113	146	1	0	0	135	143	36	115	120	51	14	5	0	0.450	0.643	0.880	0.851	3.465	3.180	0.602	156	421	29	46	-1.152	9	20	18	28	-50
2	6	15	"PFN0079"	"N128_86"	7280	23210	120	119	127	39	97	100	22	48	27	0	183	186	30	115	116	16	99	90	0	0.324	0.423	0.471	0.390	3.007	0.708	0.086	120	362	90	101	-1.628	22	68	30	71	0
2	7	15	"PFN0082"	"N128_90"	7460	23210	140	328	326	96	96	99	22	96	95	0	390	389	83	113	115	16	100	100	0	0.838	0.833	0.850	0.766	1.805	0.876	0.781	156	437	509	506	-0.256	232	277	230	276	0
2	8	15	"PFN0084"	"N128_92"	7660	23210	140	208	214	65	93	96	21	92	87	0	460	478	117	112	115	17	100	100	0	0.330	0.331	0.330	0.299	1.886	0.323	0.663	156	474	463	487	-1.597	115	348	121	366	0
2	9	15	"PFN0086"	"N128_95"	7850	23210	140	250	263	94	95	96	20	94	89	0	404	418	97	112	113	17	100	99	0	0.531	0.549	0.557	0.476	1.990	0.586	0.745	156	468	447	474	-0.914	155	292	168	306	0
2	10	15	"PFN0090"	"N129_1"	8010	23240	150	95	98	25	95	96	20	16	8	0	113	119	40	110	111	16	25	11	0	0.000	0.333	0.998	1.052	4.225	0.559	0.065	156	476	3	12	Error	0	3	3	9	-50
2	11	15	"PFN0105"	"N129_41"	8210	23220	150	103	111	38	93	94	19	38	19	0	123	129	36	109	110	16	44	22	0	0.714	0.900	1.095	1.080	2.863	1.255	0.220	156	507	24	38	-0.485	10	14	18	20	-50
2	12	15	"PFN0107"	"N129_48"	8420	23200	150	111	110	22	92	94	20	46	13	0	124	125	21	110	111	16	45	21	0	1.357	1.200	1.169	1.193	3.402	2.288	0.021	156	490	33	33	0.441	19	14	18	15	-50
2	13	15	"PFN0109"	"N129_6"	8610	23210	150	110	109	23	89	92	20	51	17	0	117	119	16	107	109	16	37	8	0	2.100	1.667	1.500	1.736	3.257	4.807	0.025	156	485	31	32	1.070	21	10	20	12	-50
2	14	15	"PFN0112"	"N130_1"	8780	23240	150	83	85	16	89	93	21	6	0	0	104	106	14	108	110	16	9	0	0	1.500	2.000	1.050	1.203	3.146	4.062	0.015	156	495	-10	-6	0.585	-6	-4	-4	-2	-50
2	15	15	"PFN0114"	"N130_17"	8990	23200	140	174	180	51	92	95	21	88	80	0	174	174	28	110	112	16	94	87	0	1.281	1.375	1.382	1.210	2.651	1.742	0.373	156	476	146	152	0.358	82	64	88	64	0
2	16	15	"PFN0116"	"N130_19"	9180	23210	120	186	191	57	94	95	20	95	79	0	589	597	134	110	111	15	100	100	0	0.192	0.199	0.189	0.173	1.849	0.191	0.606	120	429	571	584	-2.380	92	479	97	487	0
2	17	15	"PFN0134"	"N130_43"	9360	23200	150	9091	8353	2474	98	100	27	100	100	0	8818	8074	2349	111	121	54	100	99	0	1.033	1.037	1.066	1.078	1.748	1.023	0.854	156	585	17700	16218	0.047	8993	8707	8255	7963	0
2	18	15	"PFN0137"	"N130_46"	9560	23200	140	1933	2007	737	98	101	29	100	100	0	1488	1547	536	110	116	46	100	99	0	1.332	1.328	1.341	1.346	1.488	1.327	0.822	156	561	3213	3346	0.413	1835	1378	1909	1437	0
2	19	15	"PFN0139"	"N130_5"	9750	23200	130	2041	1949	623	95	97	20	100	100	0	2382	2382	664	111	113	18	100	100	0	0.857	0.816	0.833	0.796	1.475	0.771	0.822	120	511	4217	4125	-0.223	1946	2271	1854	2271	0
2	20	15	"PFN0141"	"N130_52"	9940	23200	130	2760	2878	985	98	101	21	100	100	0	3105	3135	889	112	113	19	100	100	0	0.889	0.920	0.901	0.893	1.373	0.876	0.824	120	510	5655	5803	-0.169	2662	2993	2780	3023	0
2	21	15	"PFN0145"	"N130_61"	10130	23200	140	1192	1169	466	96	98	20	100	100	0	1418	1353	574	111	113	16	99	98	0	0.839	0.864	0.881	0.945	2.161	0.821	0.787	156	458	2403	2315	-0.254	1096	1307	1073	1242	0
2	22	15	"PFN0147"	"N131_12"	10300	23230	150	90	91	18	94	95	20	10	1	0	121	120	19	110	111	15	37	14	0	-0.364	-0.300	0.947	0.770	4.513	0.323	0.001	156	643	7	7	Error	-4	11	-3	10	-50
2	1	16	"PFN0168"	"N132_106"	6330	23400	140	138	142	37	95	96	22	71	48	0	176	176	37	109	111	18	91	77	0	0.642	0.701	0.769	0.689	2.665	0.821	0.320	156	596	110	114	-0.640	43	67	47	67	0
2	2	16	"PFN0170"	"N132_108"	6520	23400	150	188	196	58	98	99	22	92	82	0	300	309	64	111	112	16	100	100	0	0.476	0.495	0.499	0.416	2.204	0.518	0.596	156	481	279	296	-1.070	90	189	98	198	0
2	3	16	"PFN0172"	"N132_11"	6710	23390	130	524	521	167	95	96	21	100	100	0	543	524	115	110	111	16	100	100	0	0.991	1.029	1.023	0.979	1.481	1.051	0.784	120	435	862	840	-0.013	429	433	426	414	0
2	4	16	"PFN0175"	"N132_116"	6890	23390	140	664	695	231	95	98	22	100	100	0	874	879	309	112	113	18	98	98	0	0.747	0.782	0.780	0.820	1.757	0.742	0.820	156	438	1331	1367	-0.421	569	762	600	767	0
2	5	16	"PFN0177"	"N132_119"	7090	23400	150	220	224	66	99	101	24	92	87	0	411	415	93	114	116	17	100	100	0	0.407	0.415	0.393	0.357	1.871	0.420	0.669	156	445	418	426	-1.295	121	297	125	301	0
2	6	16	"PFN0180"	"N132_125"	7280	23390	150	114	117	29	103	103	23	32	12	0	724	740	216	117	118	16	100	100	0	0.018	0.022	0.040	0.039	2.007	0.027	0.110	156	427	618	637	-5.786	11	607	14	623	0
2	7	16	"PFN0582"	"N145_33"	7470	23390	140	1676	1773	604	101	103	22	100	100	0	1254	1292	400	117	118	16	100	100	0	1.385	1.423	1.437	1.414	1.453	1.468	0.853	156	403	2712	2847	0.470	1575	1137	1672	1175	0
2	8	16	"PFN0584"	"N145_38"	7640	23420	150	94	97	22	98	100	21	12	5	0	117	119	22	115	117	16	20	5	0	-2.000	-0.250	1.105	1.137	4.088	3.361	0.017	156	428	-2	3	Error	-4	2	-1	4	-50
2	9	16	"PFN0589"	"N145_44"	7840	23430	150	106	109	26	97	99	21	31	10	0	114	115	17	114	116	17	17	2	0	100000.000	12.000	1.778	1.690	3.551	6.236	0.013	156	363	9	13	16.610	9	0	12	1	-50
2	10	16	"PFN0592"	"N145_50"	8000	23420	150	86	90	20	99	99	21	6	1	0	105	107	17	111	112	18	10	2	0	2.167	2.250	1.315	1.291	3.560	2.501	0.023	156	393	-19	-13	1.115	-13	-6	-9	-4	-50
2	11	16	"PFN0598"	"N145_61"	8230	23390	150	107	108	26	97	98	20	32	13	0	130	129	20	111	112	16	55	19	0	0.526	0.611	1.105	1.050	2.992	1.780	0.056	156	514	29	29	-0.926	10	19	11	18	-50
2	12	16	"PFN0600"	"N145_9"	8430	23400	140	137	140	37	95	97	20	71	53	0	315	321	68	112	114	16	100	100	0	0.207	0.215	0.200	0.189	2.223	0.216	0.408	156	430	245	254	-2.273	42	203	45	209	0
2	13	16	"PFN0620"	"N148_2"	8580	23430	150	92	92	19	92	96	22	11	1	0	111	112	16	111	113	17	12	2	0	0.000	0.000	1.000	1.090	3.572	6.473	0.008	156	389	0	1	Error	0	0	0	1	-50
2	14	16	"PFN0622"	"N148_6"	8770	23420	150	94	97	24	94	97	22	19	4	0	108	111	17	110	112	17	14	5	0	0.000	3.000	1.364	1.378	3.903	4.848	0.014	156	467	-2	4	Error	0	-2	3	1	-50
2	15	16	"PFN0628"	"N149_12"	8990	23400	140	2363	2350	1003	94	97	22	99	98	0	2732	2767	874	112	113	16	100	100	0	0.866	0.850	0.896	0.763	2.035	0.892	0.851	156	533	4889	4911	-0.208	2269	2620	2256	2655	0
2	16	16	"PFN0632"	"N149_18"	9180	23390	130	1741	1777	503	96	97	21	100	100	0	1076	1044	237	113	117	28	100	100	0	1.708	1.806	1.773	1.792	1.437	1.867	0.816	120	518	2608	2612	0.772	1645	963	1681	931	0
2	17	16	"PFN0634"	"N149_2"	9370	23420	110	98	100	20	99	101	22	13	1	0	260	258	53	115	127	42	98	86	0	-0.007	0.007	0.097	0.099	2.511	0.015	0.003	80	424	144	144	Error	-1	145	1	143	0
2	18	16	"PFN0637"	"N149_30"	9560	23400	130	1064	1089	400	100	103	24	100	100	0	1740	1756	401	113	121	35	100	100	0	0.593	0.602	0.595	0.559	1.478	0.614	0.829	120	512	2591	2632	-0.755	964	1627	989	1643	0
2	19	16	"PFN0655"	"N150_39"	9760	23400	140	106	110	23	104	106	25	20	5	0	556	565	124	115	118	23	100	100	0	0.005	0.013	0.053	0.048	2.170	0.009	0.006	156	557	443	456	-7.785	2	441	6	450	0
2	20	16	"PFN0658"	"N150_49"	9950	23400	130	144	146	38	101	105	23	70	44	0	238	238	37	113	115	18	100	100	0	0.344	0.360	0.376	0.309	2.382	0.405	0.347	120	462	168	170	-1.540	43	125	45	125	0
2	21	16	"PFN0660"	"N150_51"	10130	23400	140	260	267	85	99	102	21	96	93	0	343	357	88	113	115	18	100	100	0	0.700	0.689	0.670	0.636	1.837	0.709	0.684	156	414	391	412	-0.515	161	230	168	244	0
2	22	16	"PFN0662"	"N150_53"	10320	23390	140	1420	1375	413	95	97	20	100	100	0	869	838	286	112	112	16	98	98	0	1.750	1.763	1.749	1.928	1.920	1.761	0.807	156	566	2082	2006	0.808	1325	757	1280	726	0
2	1	17	"PFN0664"	"N150_57"	6330	23590	160	663	657	248	95	97	22	98	96	0	491	497	166	111	114	19	99	99	0	1.495	1.456	1.535	1.402	2.009	1.524	0.805	208	782	948	948	0.580	568	380	562	386	0
2	2	17	"PFN0666"	"N150_6"	6520	23590	130	228	232	57	100	102	23	98	95	0	335	330	53	117	117	17	100	100	0	0.587	0.620	0.597	0.591	1.561	0.624	0.612	120	434	346	345	-0.768	128	218	132	213	0
2	3	17	"PFN0680"	"N150_8"	6720	23590	140	354	344	109	98	101	24	96	94	0	768	776	184	114	115	17	100	100	0	0.391	0.372	0.370	0.344	1.693	0.367	0.762	156	508	910	908	-1.353	256	654	246	662	0
2	4	17	"PFN0682"	"N150_82"	6900	23590	140	754	747	246	97	100	24	98	97	0	1084	1090	271	113	115	18	100	100	0	0.677	0.665	0.678	0.625	1.841	0.668	0.805	156	455	1628	1627	-0.564	657	971	650	977	0
2	5	17	"PFN0685"	"N150_87"	7090	23590	140	614	607	208	100	102	24	99	98	0	745	743	182	116	118	18	100	100	0	0.817	0.809	0.786	0.747	1.828	0.836	0.796	156	442	1143	1134	-0.291	514	629	507	627	0
2	6	17	"PFN0688"	"N150_9"	7280	23590	140	108	107	26	101	103	24	17	4	0	260	269	53	119	121	19	100	99	0	0.050	0.040	0.115	0.098	2.404	0.059	0.030	156	481	148	156	-4.332	7	141	6	150	0
2	7	17	"PFN0694"	"N151_11"	7470	23590	150	399	399	119	104	106	24	98	97	0	463	472	96	122	127	30	100	100	0	0.865	0.843	0.869	0.769	1.794	0.899	0.751	156	531	636	645	-0.209	295	341	295	350	0
2	8	17	"PFN0696"	"N151_18"	7660	23590	140	415	412	134	105	108	24	96	94	0	714	714	188	121	124	23	100	100	0	0.523	0.518	0.523	0.492	1.848	0.508	0.755	156	414	903	900	-0.936	310	593	307	593	0
2	9	17	"PFN0876"	"N168_6"	7850	23580	150	588	596	172	105	107	25	100	100	0	654	649	182	119	120	18	99	99	0	0.903	0.926	0.923	0.944	1.622	0.903	0.816	156	332	1018	1021	-0.148	483	535	491	530	0
2	10	17	"PFN0874"	"N168_34"	8040	23590	140	891	876	289	108	111	31	99	98	0	1031	1007	251	118	120	20	100	100	0	0.858	0.864	0.896	0.830	1.604	0.893	0.829	156	441	1696	1657	-0.222	783	913	768	889	0
2	11	17	"PFN0894"	"N173_1"	8230	23580	140	411	407	108	101	103	25	100	100	0	263	261	61	114	116	17	96	93	0	2.081	2.082	2.069	2.163	1.889	2.247	0.702	156	485	459	453	1.057	310	149	306	147	0
2	12	17	"PFN0907"	"N175_2"	8430	23590	140	738	747	312	98	100	23	97	95	0	2348	2428	813	114	115	15	100	100	0	0.286	0.280	0.299	0.249	1.941	0.276	0.798	156	388	2874	2963	-1.803	640	2234	649	2314	0
2	13	17	"PFN0906"	"N175_16"	8620	23590	130	128	132	30	98	100	22	60	31	0	335	350	65	116	116	17	100	100	0	0.137	0.145	0.147	0.133	2.202	0.146	0.305	120	393	249	268	-2.868	30	219	34	234	0
2	14	17	"PFN0918"	"N177_6"	8800	23580	130	1413	1356	374	98	100	21	100	100	0	992	964	228	114	116	20	100	100	0	1.498	1.480	1.447	1.454	1.413	1.466	0.798	120	426	2193	2108	0.583	1315	878	1258	850	0
2	15	17	"PFL0005"	"L1_103"	9000	23590	140	174	175	50	98	101	22	87	71	0	242	249	49	113	116	18	100	100	0	0.589	0.566	0.553	0.512	2.047	0.609	0.505	156	457	205	213	-0.763	76	129	77	136	0
2	16	17	"PFL0159"	"L2_30"	9190	23590	140	1457	1394	575	98	101	22	96	95	0	3204	3268	874	116	119	23	100	100	0	0.440	0.411	0.436	0.378	1.783	0.421	0.819	156	473	4447	4448	-1.184	1359	3088	1296	3152	0
2	17	17	"PFL0171"	"L2_55"	9380	23580	140	3012	3020	1216	98	102	23	100	100	0	2219	2191	775	117	122	29	99	99	0	1.386	1.409	1.440	1.436	2.003	1.475	0.822	156	474	5016	4996	0.471	2914	2102	2922	2074	0
2	18	17	"PFL0176"	"L2_62"	9570	23580	140	2828	2810	885	102	105	23	100	100	0	2269	2269	697	117	120	23	100	100	0	1.267	1.258	1.300	1.282	1.688	1.273	0.833	156	490	4878	4860	0.341	2726	2152	2708	2152	0
2	19	17	"PFL0064"	"L2_109"	9760	23590	130	115	118	32	105	107	24	27	10	0	346	339	75	118	120	20	100	100	0	0.044	0.059	0.099	0.096	2.372	0.062	0.059	120	472	238	234	-4.511	10	228	13	221	0
2	20	17	"PFL0066"	"L2_114"	9950	23580	140	752	723	170	101	106	25	99	98	0	434	418	100	116	121	25	98	97	0	2.047	2.060	2.048	2.046	1.755	2.089	0.822	156	564	969	924	1.034	651	318	622	302	0
2	21	17	"PFL0140"	"L2_247"	10140	23580	130	110	111	22	98	101	25	25	8	0	330	341	77	113	115	19	100	100	0	0.055	0.057	0.078	0.090	2.124	0.038	0.025	120	467	229	241	-4.177	12	217	13	228	0
2	22	17	"PFL0150"	"L2_270"	10320	23580	150	1480	1479	547	95	97	23	100	100	0	1160	1132	388	112	114	21	100	100	0	1.322	1.357	1.369	1.363	1.581	1.389	0.806	156	704	2433	2404	0.402	1385	1048	1384	1020	0
2	1	18	"PFN0982"	"N244_3"	6340	23790	150	116	116	26	97	99	21	46	19	0	143	144	19	116	118	19	61	27	0	0.704	0.679	0.962	1.132	2.903	1.732	0.034	156	645	46	47	-0.507	19	27	19	28	-50
2	2	18	"PFJ0260"	"J246_2"	6520	23770	140	1993	1900	525	102	105	23	100	100	0	2266	2131	578	119	121	17	100	100	0	0.881	0.894	0.907	0.928	1.631	0.882	0.868	156	446	4038	3810	-0.183	1891	2147	1798	2012	0
2	3	18	"PFJ0281"	"J269_1"	6710	23780	130	162	166	36	102	104	24	88	61	0	314	326	54	118	119	17	100	100	0	0.306	0.308	0.293	0.273	1.919	0.285	0.462	120	461	256	272	-1.708	60	196	64	208	0
2	4	18	"PFJ0305"	"J27_3"	6910	23780	140	133	136	34	102	113	66	16	0	0	403	408	107	119	155	208	76	12	0	0.109	0.118	0.132	0.125	2.015	0.172	0.378	156	478	315	323	-3.196	31	284	34	289	0
2	5	18	"PFJ0475"	"J53_46"	7100	23780	150	326	324	100	101	116	70	92	78	0	1036	1027	205	123	164	223	100	98	0	0.246	0.247	0.251	0.222	1.597	0.264	0.804	156	410	1138	1127	-2.021	225	913	223	904	0
2	6	18	"PFJ0505"	"J583_7"	7280	23790	150	89	92	20	104	107	25	3	0	0	135	134	19	124	129	28	18	0	0	-1.364	-1.200	1.000	1.125	4.200	8.683	0.000	156	449	-4	-2	Error	-15	11	-12	10	-50
2	7	18	"PFJ0549"	"J697_3"	7480	23800	110	110	113	27	106	108	25	26	5	0	197	199	45	126	132	31	78	58	0	0.056	0.096	0.274	0.226	2.772	0.152	0.053	80	429	75	80	-4.150	4	71	7	73	0
2	8	18	"PFJ0586"	"J753_2"	7670	23780	130	227	232	67	106	108	25	94	88	0	225	227	44	123	126	22	96	94	0	1.186	1.212	1.233	1.151	1.765	1.357	0.583	120	470	223	230	0.246	121	102	126	104	0
2	9	18	"PFJ0594"	"J82_7"	7850	23770	140	1165	1163	339	106	109	26	100	100	0	1189	1178	326	120	122	18	100	100	0	0.991	0.999	1.030	1.006	1.481	1.004	0.852	156	393	2128	2115	-0.014	1059	1069	1057	1058	0
2	10	18	"PFK0025"	"Km2326_6"	8000	23800	150	129	128	30	107	113	32	33	7	0	132	135	20	122	125	20	34	9	0	2.200	1.615	1.471	1.699	3.762	2.964	0.120	156	479	32	34	1.138	22	10	21	13	-50
2	11	18	"PFJ0390"	"J40_6"	8240	23770	140	98	102	23	104	109	31	5	1	0	291	289	56	119	122	20	100	100	0	-0.035	-0.012	0.098	0.089	2.308	93.387	0.001	156	500	166	168	Error	-6	172	-2	170	0
2	12	18	"PFJ0410"	"J43_3"	8430	23770	140	298	300	85	100	101	23	98	94	0	1432	1379	329	115	117	16	100	100	0	0.150	0.158	0.160	0.147	1.713	0.151	0.756	156	373	1515	1464	-2.734	198	1317	200	1264	0
2	13	18	"PFJ0426"	"J461_4"	8580	23800	150	91	94	23	98	99	22	11	2	0	108	110	17	116	118	17	9	0	0	0.875	0.667	1.271	1.137	2.942	2.043	0.044	156	459	-15	-10	-0.193	-7	-8	-4	-6	-50
2	14	18	"PFJ0465"	"J53_31"	8810	23770	150	86	86	18	98	99	21	3	0	0	141	143	24	115	117	19	64	25	0	-0.462	-0.429	0.491	0.472	4.883	5.239	0.001	156	569	14	16	Error	-12	26	-12	28	-50
2	15	18	"PFJ0557"	"J6_2"	9000	23770	140	388	401	130	102	103	22	100	100	0	397	401	108	113	116	18	100	99	0	1.007	1.038	1.064	1.011	1.678	1.094	0.767	156	428	570	587	0.010	286	284	299	288	0
2	16	18	"PFK0041"	"Km302_3"	9170	23790	150	95	98	23	102	103	24	11	3	0	138	141	29	116	118	17	55	32	0	-0.318	-0.160	0.615	0.600	4.982	104.229	0.000	156	433	15	21	Error	-7	22	-4	25	-50
2	17	18	"PFK0298"	"Kn2549_3"	9380	23770	140	1129	1125	416	100	101	23	99	98	0	1064	1072	336	118	119	18	99	99	0	1.088	1.074	1.095	1.046	1.732	1.112	0.818	156	465	1975	1979	0.121	1029	946	1025	954	0
2	18	18	"PFK0338"	"Kn3092_1"	9560	23770	120	188	199	53	98	100	21	96	87	0	207	207	37	117	119	18	97	91	0	1.000	1.122	1.120	1.045	1.997	1.267	0.574	120	435	180	191	0.000	90	90	101	90	0
2	19	18	"PFK0404"	"Kn427_6"	9760	23770	130	326	333	76	97	101	23	100	100	0	565	555	84	118	123	25	100	100	0	0.512	0.540	0.530	0.520	1.466	0.528	0.763	120	585	676	673	-0.965	229	447	236	437	0
2	20	18	"PFK0425"	"Kn5026_1"	9980	23790	90	127	129	32	99	103	25	53	28	0	188	190	31	119	126	31	94	59	0	0.406	0.423	0.566	0.491	2.766	0.354	0.094	52	318	97	101	-1.301	28	69	30	71	0
2	21	18	"PFK0442"	"Kn5244_3"	10110	23800	150	92	92	19	98	102	25	4	0	0	108	109	15	117	121	26	1	0	0	0.667	0.750	1.090	1.088	3.632	5.090	0.012	156	664	-15	-14	-0.585	-6	-9	-6	-8	-50
2	22	18	"PFK0457"	"Kn5587_2"	10330	23770	140	181	186	47	95	97	22	94	86	0	2912	2945	768	111	113	17	100	100	0	0.031	0.032	0.031	0.032	1.654	0.030	0.618	156	658	2887	2925	-5.025	86	2801	91	2834	0
2	1	19	"PFK0782"	"Ks2242_1"	6330	23960	130	977	970	257	98	100	22	100	100	0	1325	1302	241	118	119	20	100	100	0	0.728	0.736	0.725	0.720	1.389	0.711	0.836	120	566	2086	2056	-0.457	879	1207	872	1184	0
2	2	19	"PFK0818"	"Ks2565_1"	6520	23960	130	596	594	161	103	103	23	100	100	0	661	670	127	119	122	21	100	100	0	0.910	0.891	0.873	0.866	1.495	0.888	0.785	120	468	1035	1042	-0.137	493	542	491	551	0
2	3	19	"PFK0876"	"Ks2_11"	6710	23960	140	2051	2068	679	101	104	22	100	100	0	1139	1104	369	119	120	18	98	98	0	1.912	1.997	2.078	2.193	1.978	2.052	0.860	156	523	2970	2952	0.935	1950	1020	1967	985	0
2	4	19	"PFK1002"	"Ks48_16"	6900	23990	150	115	117	26	101	112	64	4	0	0	129	133	29	120	153	201	0	0	0	1.556	1.231	1.000	1.039	3.521	2.051	0.019	156	512	23	29	0.637	14	9	16	13	-50
2	5	19	"PFK1139"	"Ks667_1"	7100	23960	140	1283	1209	351	98	110	66	100	98	0	1321	1273	333	119	154	209	97	95	0	0.986	0.963	0.974	0.975	1.747	0.934	0.809	156	475	2387	2265	-0.021	1185	1202	1111	1154	0
2	6	19	"PFK1174"	"Ks75_10"	7290	23960	140	18522	18308	5890	100	103	25	100	100	0	11248	10902	3195	117	119	20	100	100	0	1.655	1.688	1.733	1.722	1.665	1.763	0.862	156	469	29553	28993	0.727	18422	11131	18208	10785	0
2	7	19	"PFK0629"	"Ks1228_7"	7470	23960	130	694	730	170	106	108	25	100	100	0	565	574	112	124	124	19	100	100	0	1.333	1.387	1.415	1.383	1.317	1.421	0.870	120	503	1029	1074	0.415	588	441	624	450	0
2	8	19	"PFK1093"	"Ks586_7"	7670	23960	140	716	707	235	107	108	24	100	100	0	1075	1077	318	123	124	18	100	100	0	0.640	0.629	0.628	0.615	1.704	0.621	0.842	156	544	1561	1554	-0.645	609	952	600	954	0
2	9	19	"pla_LSU"	"PLSU"	7860	23960	130	324	321	55	102	104	23	100	100	0	531	529	74	120	121	18	100	100	0	0.540	0.535	0.526	0.526	1.389	0.522	0.752	120	472	633	628	-0.889	222	411	219	409	0
2	10	19	"pla_ORF129"	"PORF129"	8050	23960	140	244	241	63	105	109	28	95	86	0	820	808	177	120	123	20	100	100	0	0.199	0.198	0.198	0.178	1.838	0.186	0.682	156	446	839	824	-2.332	139	700	136	688	0
2	11	19	"pla_ORF79"	"PORF79"	8240	23960	140	127	130	33	103	106	23	50	25	0	319	323	73	118	120	18	98	97	0	0.119	0.132	0.165	0.137	3.379	0.120	0.169	156	444	225	232	-3.066	24	201	27	205	0
2	12	19	"pla_rpl14"	"Prpl14"	8430	23960	140	315	312	85	102	104	20	99	97	0	880	875	179	117	118	17	100	100	0	0.279	0.277	0.281	0.260	1.591	0.263	0.733	156	399	976	968	-1.841	213	763	210	758	0
2	13	19	"PFBL B0020"	"oPFBLOB0020"	8620	23960	140	891	925	368	100	103	37	99	98	0	955	999	277	118	120	20	100	100	0	0.945	0.936	0.984	0.861	1.665	0.995	0.811	156	453	1628	1706	-0.082	791	837	825	881	0
2	14	19	"PFD66970"	"oPFD66970"	8810	23960	130	324	321	73	99	102	24	100	99	0	547	547	100	118	119	20	100	100	0	0.524	0.517	0.504	0.498	1.412	0.503	0.770	120	495	654	651	-0.931	225	429	222	429	0
2	15	19	"PFC0765"	"oPFC0765"	9000	23980	150	97	101	22	101	102	22	14	4	0	134	136	22	115	116	17	51	22	0	-0.211	0.000	0.813	0.701	3.043	4.432	0.002	156	464	15	21	Error	-4	19	0	21	-50
2	16	19	"PFN0250"	"oPFN0250"	9190	23960	140	480	480	177	100	104	25	99	98	0	359	372	93	115	117	17	100	100	0	1.557	1.479	1.470	1.352	1.847	1.668	0.756	156	437	624	637	0.639	380	244	380	257	0
2	17	19	"PFL0017"	"oPFL0017"	9380	23960	140	1836	1927	876	100	103	23	100	100	0	2188	2399	993	115	117	17	100	100	0	0.837	0.800	0.827	0.762	1.691	0.798	0.809	156	493	3809	4111	-0.256	1736	2073	1827	2284	0
2	18	19	"PFI17637"	"oPFI17637"	9580	23960	140	1244	1258	403	98	99	20	100	100	0	811	807	247	114	116	18	99	98	0	1.644	1.674	1.685	1.718	1.662	1.712	0.863	156	548	1843	1853	0.717	1146	697	1160	693	0
2	19	19	"PFM60472"	"oPFM60472"	9760	23960	150	110	111	26	95	97	20	42	17	0	134	135	21	115	117	19	48	17	0	0.789	0.800	1.215	1.093	3.308	2.105	0.041	156	576	34	36	-0.341	15	19	16	20	-50
2	20	19	"PFL0020"	"oPFL0020"	9930	24030	150	99	101	21	95	98	21	21	6	0	118	116	15	115	116	18	10	2	0	1.333	6.000	1.450	1.387	3.043	6.535	0.014	156	575	7	7	0.415	4	3	6	1	-50
2	21	19	"PFI17639"	"oPFI17639"	10150	23960	140	130	132	33	95	98	21	60	42	0	175	180	33	115	116	17	97	80	0	0.583	0.569	0.654	0.560	2.843	0.614	0.231	156	510	95	102	-0.778	35	60	37	65	0
2	22	19	"PFN0252"	"oPFN0252"	10330	23960	140	4199	4250	1633	95	96	19	100	100	0	3701	3731	1188	111	113	17	100	100	0	1.143	1.148	1.194	1.088	1.853	1.198	0.828	156	657	7694	7775	0.193	4104	3590	4155	3620	0
2	1	20	"PFBL B0027"	"oPFBLOB0027"	6340	24150	140	227	227	68	94	97	22	96	91	0	238	240	46	115	117	20	98	96	0	1.081	1.064	1.027	0.986	2.128	1.167	0.614	156	716	256	258	0.113	133	123	133	125	0
2	2	20	"PFC0768"	"oPFC0768"	6530	24150	130	164	171	39	98	99	22	94	75	0	261	266	46	116	118	17	100	100	0	0.455	0.487	0.499	0.435	1.836	0.501	0.472	120	523	211	223	-1.136	66	145	73	150	0
2	3	20	"PFBL B0032"	"oPFBLOB0032"	6710	24180	150	97	100	20	97	100	24	16	1	0	118	118	17	115	117	18	17	2	0	0.000	1.000	1.081	1.110	3.522	5.052	0.009	156	585	3	6	Error	0	3	3	3	-50
2	4	20	"PFBL B0033"	"oPFBLOB0033"	6900	24160	150	92	93	21	97	100	25	10	0	0	114	113	16	116	118	18	9	1	0	2.500	1.333	1.098	1.105	3.391	7.301	0.011	156	510	-7	-7	1.322	-5	-2	-4	-3	-50
2	5	20	"PFB0684"	"oPFB0684"	7090	24180	150	77	82	21	93	94	22	6	1	0	103	104	14	112	113	18	5	1	0	1.778	1.375	1.528	1.592	2.824	2.332	0.058	156	542	-25	-19	0.830	-16	-9	-11	-8	-50
2	6	20	"PFF72417"	"oPFF72417"	7290	24170	150	104	352	852	92	95	23	40	25	0	116	326	705	110	112	18	32	17	0	2.000	1.204	1.205	1.353	4.953	1.263	0.639	156	561	18	476	1.000	12	6	260	216	-50
2	7	20	"PFG0010"	"oPFG0010"	7470	24180	150	93	98	21	98	101	24	11	2	0	123	123	20	114	115	18	27	4	0	-0.556	0.000	1.077	1.060	4.430	62.000	0.004	156	598	4	9	Error	-5	9	0	9	-50
2	8	20	"PFBL B0035"	"oPFBLOB0035"	7670	24150	130	281	273	57	99	102	23	100	100	0	505	498	60	119	118	16	100	100	0	0.472	0.459	0.457	0.436	1.441	0.454	0.765	120	484	568	553	-1.085	182	386	174	379	0
2	9	20	"PFBL B0038"	"oPFBLOB0038"	7820	24190	150	93	94	20	97	100	23	11	1	0	110	111	15	117	118	18	6	0	0	0.571	0.500	1.277	1.158	3.902	3.829	0.022	156	626	-11	-9	-0.807	-4	-7	-3	-6	-50
2	10	20	"PFG0012"	"oPFG0012"	8060	24150	150	92	95	21	98	101	22	12	2	0	110	110	16	116	118	18	7	0	0	1.000	0.500	1.232	1.263	3.485	3.996	0.013	156	560	-12	-9	0.000	-6	-6	-3	-6	-50
2	11	20	"PFD66974"	"oPFD66974"	8230	24150	150	118	120	26	98	100	21	46	20	0	131	133	20	117	118	16	44	17	0	1.429	1.375	1.267	1.175	3.837	3.634	0.023	156	511	34	38	0.515	20	14	22	16	-50
2	12	20	"PFL0029"	"oPFL0029"	8430	24150	130	233	234	66	100	100	21	100	90	0	512	529	108	117	118	16	100	100	0	0.337	0.325	0.325	0.288	1.701	0.305	0.679	120	494	528	546	-1.570	133	395	134	412	0
2	13	20	"PFD66975"	"oPFD66975"	8620	24150	140	2312	2328	760	101	104	35	100	100	0	1385	1407	418	118	120	19	100	100	0	1.745	1.728	1.732	1.718	1.438	1.795	0.843	156	562	3478	3516	0.803	2211	1267	2227	1289	0
2	14	20	"PFM60473"	"oPFM60473"	8830	24180	150	109	115	33	100	102	22	31	16	0	129	131	24	118	119	18	36	14	0	0.818	1.154	1.460	1.322	3.309	1.822	0.077	156	548	20	28	-0.290	9	11	15	13	-50
2	15	20	"PFM60503"	"oPFM60503"	8960	24150	130	530	528	137	98	99	21	100	100	0	586	598	139	115	116	17	100	100	0	0.917	0.890	0.908	0.881	1.429	0.862	0.747	120	388	903	913	-0.125	432	471	430	483	0
2	16	20	"PFL0061"	"oPFL0061"	9140	24160	130	633	622	173	96	97	21	100	100	0	871	845	199	113	115	16	100	100	0	0.708	0.719	0.723	0.702	1.454	0.706	0.808	120	451	1295	1258	-0.497	537	758	526	732	0
2	17	20	"PFG0034"	"oPFG0034"	9330	24160	140	894	874	290	97	99	22	100	100	0	1484	1484	583	112	115	16	99	99	0	0.581	0.566	0.581	0.628	1.985	0.522	0.836	156	498	2169	2149	-0.784	797	1372	777	1372	0
2	18	20	"PFF72455"	"oPFF72455"	9510	24190	150	102	103	23	95	98	25	21	5	0	136	139	24	111	112	17	62	35	0	0.280	0.286	0.632	0.657	3.816	2.180	0.015	156	527	32	36	-1.837	7	25	8	28	-50
2	19	20	"PFM60505"	"oPFM60505"	9720	24170	140	196	198	55	92	95	25	92	82	0	270	272	60	109	111	16	100	99	0	0.646	0.650	0.635	0.590	2.173	0.661	0.614	156	471	265	269	-0.630	104	161	106	163	0
2	20	20	"PFL0063"	"oPFL0063"	9920	24170	140	161	167	48	91	95	20	89	78	0	313	327	80	111	113	17	100	99	0	0.347	0.352	0.358	0.330	2.016	0.324	0.502	156	387	272	292	-1.529	70	202	76	216	0
2	21	20	"PFJ12800"	"oPFJ12800"	10100	24170	130	129	130	30	95	96	20	65	36	0	294	297	53	112	114	18	100	100	0	0.187	0.189	0.192	0.172	2.305	0.174	0.273	120	410	216	220	-2.420	34	182	35	185	0
2	22	20	"PFF72460"	"oPFF72460"	10290	24170	140	123	125	29	93	95	19	64	35	0	384	404	108	112	113	16	100	98	0	0.110	0.110	0.124	0.114	2.273	0.090	0.233	156	641	302	324	-3.181	30	272	32	292	0
2	1	21	"PFK12904"	"oPFK12904"	6290	24360	140	1402	1394	536	92	95	23	100	100	0	1110	1076	420	112	115	22	98	96	0	1.313	1.351	1.344	1.488	1.968	1.358	0.845	156	740	2308	2266	0.392	1310	998	1302	964	0
2	2	21	"PFM60507"	"oPFM60507"	6480	24360	120	833	842	204	97	98	22	100	100	0	966	914	238	115	117	24	100	100	0	0.865	0.932	0.910	0.961	1.495	0.908	0.849	120	498	1587	1544	-0.209	736	851	745	799	0
2	3	21	"PFK12905"	"oPFK12905"	6680	24370	120	218	223	61	92	95	21	98	93	0	504	527	137	115	117	16	100	100	0	0.324	0.318	0.319	0.295	1.671	0.305	0.694	120	475	515	543	-1.626	126	389	131	412	0
2	4	21	"PFF72461"	"oPFF72461"	6870	24370	130	1658	1620	430	95	98	24	100	100	0	11823	11793	1872	116	118	16	100	100	0	0.134	0.131	0.135	0.125	1.410	0.129	0.874	120	469	13270	13202	-2.905	1563	11707	1525	11677	0
2	5	21	"PFN0268"	"oPFN0268"	7060	24360	140	875	866	310	93	96	23	100	100	0	755	712	242	115	117	17	97	96	0	1.222	1.295	1.325	1.429	2.004	1.313	0.816	156	464	1422	1370	0.289	782	640	773	597	0
2	6	21	"PFL0071"	"oPFL0071"	7250	24370	130	132	133	30	92	95	21	69	44	0	283	289	50	112	112	17	100	100	0	0.234	0.232	0.223	0.207	2.196	0.213	0.287	120	446	211	218	-2.096	40	171	41	177	0
2	7	21	"PFG0037"	"oPFG0037"	7440	24360	130	202	203	54	90	93	23	95	90	0	222	222	46	108	109	17	98	98	0	0.982	0.991	0.975	0.966	2.111	1.001	0.561	120	431	226	227	-0.026	112	114	113	114	0
2	8	21	"PFJ12801"	"oPFJ12801"	7630	24370	140	124	131	36	89	92	22	64	39	0	408	422	124	108	109	17	98	98	0	0.117	0.134	0.138	0.125	2.465	0.125	0.351	156	487	335	356	-3.100	35	300	42	314	0
2	9	21	"PFBL B0124"	"oPFBLOB0124"	7820	24360	130	518	550	178	95	97	22	100	100	0	327	339	74	114	115	16	100	100	0	1.986	2.022	2.024	1.960	1.435	2.138	0.730	120	458	636	680	0.990	423	213	455	225	0
2	10	21	"PFI17675"	"oPFI17675"	8020	24360	140	454	461	158	97	99	22	99	97	0	5682	5853	1989	116	117	17	100	100	0	0.064	0.063	0.064	0.062	1.624	0.061	0.841	156	532	5923	6101	-3.963	357	5566	364	5737	0
2	11	21	"PFI17677"	"oPFI17677"	8200	24360	140	872	925	326	93	95	22	99	98	0	1106	1082	309	115	116	16	100	100	0	0.786	0.860	0.897	0.841	1.706	0.877	0.862	156	484	1770	1799	-0.347	779	991	832	967	0
2	12	21	"PFBL B0128"	"oPFBLOB0128"	8410	24350	150	102	102	20	94	96	21	24	4	0	144	143	20	115	115	16	73	39	0	0.276	0.286	0.563	0.523	3.099	0.967	0.025	156	610	37	36	-1.858	8	29	8	28	-50
2	13	21	"PFG0038"	"oPFG0038"	8590	24360	130	423	430	109	96	98	23	100	100	0	347	358	76	115	115	16	100	100	0	1.409	1.374	1.359	1.366	1.419	1.402	0.785	120	536	559	577	0.495	327	232	334	243	0
2	14	21	"PFF72465"	"oPFF72465"	8770	24360	140	1285	1319	397	98	100	22	100	99	0	1614	1660	472	115	116	17	100	100	0	0.792	0.790	0.801	0.776	1.730	0.776	0.843	156	517	2686	2766	-0.337	1187	1499	1221	1545	0
2	15	21	"PFI17678"	"oPFI17678"	8980	24360	140	108	110	25	95	98	21	36	10	0	220	221	42	113	114	17	100	98	0	0.121	0.139	0.207	0.207	2.387	0.128	0.072	156	466	120	123	-3.041	13	107	15	108	0
2	16	21	"PFD66997"	"oPFD66997"	9170	24360	140	189	191	45	94	96	20	96	89	0	248	248	40	111	113	16	98	98	0	0.693	0.708	0.709	0.663	1.805	0.735	0.631	156	455	232	234	-0.528	95	137	97	137	0
2	17	21	"PFM60539"	"oPFM60539"	9350	24370	150	87	90	27	95	97	20	8	1	0	103	105	15	111	112	16	6	1	0	1.000	0.833	1.276	1.199	3.062	4.316	0.066	156	428	-16	-11	0.000	-8	-8	-5	-6	-50
2	18	21	"PFBL B0176"	"oPFBLOB0176"	9550	24360	140	1308	1251	453	95	97	26	97	96	0	1253	1243	284	110	112	17	100	100	0	1.061	1.020	1.061	0.912	1.999	1.100	0.838	156	429	2356	2289	0.086	1213	1143	1156	1133	0
2	19	21	"PFI17723"	"oPFI17723"	9740	24360	140	138	142	32	92	95	25	81	46	0	1472	1525	416	109	110	16	100	100	0	0.034	0.035	0.037	0.036	1.760	0.031	0.419	156	442	1409	1466	-4.889	46	1363	50	1416	0
2	20	21	"PFG0055"	"oPFG0055"	9920	24350	140	3144	3402	1301	91	93	19	100	100	0	1724	1837	759	110	112	17	98	98	0	1.892	1.917	1.884	2.037	1.733	1.925	0.814	156	465	4667	5038	0.920	3053	1614	3311	1727	0
2	21	21	"PFF72499"	"oPFF72499"	10120	24350	150	456	455	106	94	95	19	100	100	0	319	326	59	111	113	18	100	99	0	1.740	1.679	1.684	1.662	1.434	1.703	0.783	156	495	570	576	0.799	362	208	361	215	0
2	22	21	"PFF72501"	"oPFF72501"	10300	24360	140	198	201	58	93	94	20	96	85	0	348	360	89	110	111	16	100	99	0	0.441	0.432	0.427	0.392	1.888	0.415	0.620	156	669	343	358	-1.181	105	238	108	250	0
2	1	22	"PFI17727"	"oPFI17727"	6310	24550	140	277	276	70	89	91	22	99	97	0	366	364	79	109	111	22	100	100	0	0.732	0.733	0.735	0.719	1.549	0.731	0.775	156	803	445	442	-0.451	188	257	187	255	0
2	2	22	"PFF72502"	"oPFF72502"	6500	24550	140	308	298	88	90	93	20	98	96	0	291	289	68	111	113	23	96	94	0	1.211	1.169	1.175	1.174	1.900	1.197	0.691	156	687	398	386	0.276	218	180	208	178	0
2	3	22	"PFA32037"	"oPFA32037"	6690	24550	130	289	303	81	92	94	20	100	100	0	308	312	52	113	114	16	100	100	0	1.010	1.060	1.056	1.010	1.465	1.132	0.727	120	582	392	410	0.015	197	195	211	199	0
2	4	22	"PFM60541"	"oPFM60541"	6880	24550	140	509	514	169	92	95	21	99	98	0	428	430	114	114	116	16	99	97	0	1.328	1.335	1.386	1.320	1.745	1.394	0.818	156	661	731	738	0.409	417	314	422	316	0
2	5	22	"PFL0145"	"oPFL0145"	7070	24550	140	505	515	165	93	95	21	100	98	0	460	468	130	116	118	17	98	98	0	1.198	1.199	1.174	1.232	1.915	1.225	0.814	156	632	756	774	0.260	412	344	422	352	0
2	6	22	"PFL0147"	"oPFL0147"	7260	24550	140	403	402	103	91	94	22	100	99	0	600	592	143	115	116	17	100	100	0	0.643	0.652	0.652	0.645	1.577	0.625	0.812	156	646	797	788	-0.636	312	485	311	477	0
2	7	22	"PFF72508"	"oPFF72508"	7450	24550	140	272	265	75	88	91	21	98	96	0	338	333	80	108	109	17	99	97	0	0.800	0.787	0.774	0.768	1.760	0.784	0.750	156	643	414	402	-0.322	184	230	177	225	0
2	8	22	"PFF72510"	"oPFF72510"	7640	24560	150	83	88	20	87	90	21	13	5	0	120	122	21	107	108	16	42	19	0	-0.308	0.067	1.000	1.057	3.820	1.156	0.007	156	688	9	16	Error	-4	13	1	15	-50
2	9	22	"PFM60545"	"oPFM60545"	7810	24560	150	90	92	19	93	93	20	12	4	0	105	106	14	109	110	16	7	1	0	0.750	0.333	1.250	1.125	3.923	0.008	0.000	156	760	-7	-4	-0.415	-3	-4	-1	-3	-50
2	10	22	"PFM60547"	"oPFM60547"	8030	24550	140	204	214	70	93	93	20	94	88	0	365	376	104	109	110	16	99	99	0	0.434	0.453	0.429	0.398	2.196	0.438	0.613	156	685	367	388	-1.206	111	256	121	267	0
2	11	22	"PFL0150"	"oPFL0150"	8220	24550	140	815	825	315	90	91	20	98	98	0	545	573	144	109	110	16	100	100	0	1.663	1.584	1.650	1.419	1.936	1.764	0.816	156	644	1161	1199	0.734	725	436	735	464	0
2	12	22	"PFL0152"	"oPFL0152"	8410	24550	140	124	126	31	89	91	21	67	41	0	194	197	37	108	110	15	100	96	0	0.407	0.416	0.441	0.405	2.455	0.411	0.246	156	675	121	126	-1.297	35	86	37	89	0
2	13	22	"PFL0154"	"oPFL0154"	8600	24600	150	93	96	23	88	91	21	21	8	0	114	114	18	107	108	15	32	12	0	0.714	1.143	1.000	1.058	3.393	2.672	0.041	156	850	12	15	-0.485	5	7	8	7	-50
2	14	22	"PFL0156"	"oPFL0156"	8790	24550	140	1101	1119	435	90	93	21	99	98	0	1421	1431	443	110	112	16	100	100	0	0.771	0.779	0.822	0.733	1.887	0.796	0.838	156	657	2322	2350	-0.375	1011	1311	1029	1321	0
2	15	22	"PFBL B0186"	"oPFBLOB0186"	8980	24550	140	286	291	93	92	95	21	98	96	0	398	411	99	109	111	16	100	100	0	0.671	0.659	0.642	0.619	1.793	0.660	0.695	156	624	483	501	-0.575	194	289	199	302	0
2	16	22	"PFH0037"	"oPFH0037"	9160	24550	140	492	533	216	93	94	20	98	98	0	660	717	260	110	112	16	100	100	0	0.725	0.725	0.745	0.693	1.801	0.724	0.778	156	608	949	1047	-0.463	399	550	440	607	0
2	17	22	"PFF72513"	"oPFF72513"	9360	24550	140	332	341	95	93	95	20	99	98	0	306	307	59	110	111	17	100	100	0	1.219	1.259	1.280	1.220	1.607	1.357	0.746	156	635	435	445	0.286	239	196	248	197	0
2	18	22	"PFM60550"	"oPFM60550"	9540	24540	130	118	122	26	93	97	28	46	10	0	148	151	20	109	113	66	13	0	0	0.641	0.690	0.800	0.690	2.974	1.058	0.086	120	530	64	71	-0.642	25	39	29	42	0
2	19	22	"EMPTY"	"EMPTY"	9730	24560	150	88	89	18	91	94	28	5	0	0	106	106	15	109	109	16	10	1	0	1.000	0.667	1.125	1.118	3.736	9.012	0.002	156	742	-6	-5	0.000	-3	-3	-2	-3	-50
2	20	22	"EMPTY"	"EMPTY"	9920	24560	150	88	90	20	91	93	19	14	5	0	108	110	18	108	109	16	17	7	0	100000.000	-0.500	1.250	1.376	3.235	6.390	0.004	156	739	-3	1	16.610	-3	0	-1	2	-50
2	21	22	"EMPTY"	"EMPTY"	10110	24560	150	91	92	18	92	93	19	13	2	0	103	105	15	109	110	17	5	1	0	0.167	0.000	1.159	1.173	3.652	2.217	0.018	156	759	-7	-4	-2.585	-1	-6	0	-4	-50
2	22	22	"EMPTY"	"EMPTY"	10310	24570	150	88	89	20	90	92	19	14	3	0	108	107	13	107	108	16	11	0	0	-2.000	100000.000	1.571	1.340	4.141	23.362	0.001	156	969	-1	-1	Error	-2	1	-1	0	-50
3	1	1	"PFE0652"	"E9164_1"	10620	20470	130	539	591	210	90	92	18	100	100	0	447	461	150	103	104	13	100	100	0	1.305	1.399	1.353	1.414	1.567	1.424	0.745	120	664	793	859	0.384	449	344	501	358	0
3	2	1	"PFE0127"	"E15452_2"	10800	20470	130	3355	3501	1322	91	93	20	100	100	0	2018	2052	858	106	110	57	99	99	0	1.707	1.752	1.653	1.903	1.929	1.752	0.766	120	605	5176	5356	0.772	3264	1912	3410	1946	0
3	3	1	"PFE0630"	"E8314_1"	11000	20480	140	506	514	240	92	93	20	98	96	0	1107	1122	569	105	109	54	96	94	0	0.413	0.415	0.393	0.438	2.821	0.367	0.706	156	679	1416	1439	-1.275	414	1002	422	1017	0
3	4	1	"PFE0335"	"E23986_4"	11190	20480	130	1409	1422	527	88	91	19	100	100	0	7631	7614	2553	106	108	17	100	100	0	0.176	0.178	0.170	0.173	1.567	0.156	0.765	120	585	8846	8842	-2.510	1321	7525	1334	7508	0
3	5	1	"PFE0497"	"E3038_1"	11380	20480	130	391	406	155	90	91	19	100	100	0	1439	1591	629	107	108	18	100	100	0	0.226	0.213	0.203	0.205	1.503	0.181	0.715	120	598	1633	1800	-2.146	301	1332	316	1484	0
3	6	1	"PFE0489"	"E29931_1"	11570	20480	140	678	728	331	91	92	19	97	96	0	893	946	427	104	105	15	98	96	0	0.744	0.757	0.764	0.778	2.779	0.726	0.742	156	695	1376	1479	-0.427	587	789	637	842	0
3	7	1	"PFE0152"	"E16122_8"	11770	20490	130	206	212	71	91	93	20	94	89	0	1807	1740	746	104	105	14	100	100	0	0.068	0.074	0.078	0.075	1.651	0.067	0.548	120	559	1818	1757	-3.888	115	1703	121	1636	0
3	8	1	"PFE0560"	"E5006_15"	11950	20480	130	150	151	36	91	93	20	84	70	0	562	590	156	104	105	16	100	100	0	0.129	0.123	0.127	0.114	1.939	0.102	0.433	120	581	517	546	-2.957	59	458	60	486	0
3	9	1	"PFE0506"	"E3215_1"	12150	20480	140	7818	8345	4432	95	98	27	100	100	0	5488	5807	2836	108	110	19	98	96	0	1.436	1.448	1.454	1.271	2.884	1.554	0.768	156	708	13103	13949	0.522	7723	5380	8250	5699	0
3	10	1	"PFF0276"	"F18248_2"	12340	20480	130	807	840	293	95	99	28	99	99	0	925	958	289	108	110	20	100	100	0	0.871	0.876	0.852	0.834	1.568	0.943	0.764	120	589	1529	1595	-0.198	712	817	745	850	0
3	11	1	"PFF1508"	"F59453_1"	12520	20480	130	239	245	72	92	95	21	96	95	0	777	794	252	105	106	15	100	100	0	0.219	0.222	0.219	0.216	1.729	0.196	0.670	120	583	819	842	-2.193	147	672	153	689	0
3	12	1	"PFF1029"	"F4425_1"	12720	20480	140	1538	1584	980	94	103	101	93	84	0	1981	2120	1284	105	114	74	96	95	0	0.770	0.739	0.624	0.711	3.362	0.719	0.712	156	685	3320	3505	-0.378	1444	1876	1490	2015	0
3	13	1	"PFF0774"	"F35531_1"	12920	20470	130	1792	1581	667	93	104	107	100	95	0	1391	1308	576	105	115	77	98	97	0	1.321	1.237	1.132	1.286	2.277	1.285	0.708	120	615	2985	2691	0.402	1699	1286	1488	1203	0
3	14	1	"PFF0382"	"F21003_1"	13120	20470	140	139	360	1085	93	97	43	51	20	0	161	316	833	103	104	16	79	71	0	0.793	1.254	0.800	0.685	3.372	1.688	0.240	156	662	104	480	-0.334	46	58	267	213	0
3	15	1	"PFF0437"	"F22770_1"	13290	20470	130	4299	4759	3833	97	102	47	100	100	0	3112	3633	2993	106	115	84	99	98	0	1.398	1.322	1.046	1.205	2.694	1.254	0.566	120	555	7208	8189	0.483	4202	3006	4662	3527	0
3	16	1	"PFF0027"	"F10724_1"	13490	20460	150	114	115	27	95	103	65	5	0	0	148	153	50	107	121	111	8	1	0	0.463	0.435	0.600	0.528	2.656	0.438	0.363	156	762	60	66	-1.110	19	41	20	46	-50
3	17	1	"PFF0760"	"F35197_2"	13680	20470	140	2691	2826	1358	96	108	83	97	95	0	2899	2860	1222	106	117	95	95	95	0	0.929	0.991	0.975	0.917	2.785	1.016	0.765	156	637	5388	5484	-0.106	2595	2793	2730	2754	0
3	18	1	"PFF0169"	"F15775_1"	13860	20470	130	288	313	103	96	102	51	100	88	0	382	392	104	104	107	20	100	99	0	0.691	0.753	0.700	0.724	1.644	0.755	0.554	120	600	470	505	-0.534	192	278	217	288	0
3	19	1	"PFF1930"	"F960_5"	14060	20470	130	1600	1699	597	92	96	22	100	100	0	2248	2377	798	102	105	17	100	100	0	0.703	0.706	0.682	0.709	1.494	0.650	0.772	120	631	3654	3882	-0.509	1508	2146	1607	2275	0
3	20	1	"PFF0151"	"F15196_1"	14250	20470	140	3926	4093	1918	92	95	23	100	100	0	2831	2811	1309	102	104	17	98	96	0	1.405	1.477	1.435	1.505	2.911	1.537	0.775	156	641	6563	6710	0.490	3834	2729	4001	2709	0
3	21	1	"PFF1609"	"F63380_2"	14440	20450	150	105	107	26	93	96	24	32	10	0	112	114	20	103	104	16	32	15	0	1.333	1.273	1.364	1.401	3.457	3.478	0.041	156	754	21	25	0.415	12	9	14	11	-50
3	22	1	"PFF1869"	"F7374_2"	14630	20470	130	128	133	33	94	97	23	65	36	0	195	201	44	103	105	16	99	95	0	0.370	0.398	0.396	0.394	2.188	0.389	0.252	120	709	126	137	-1.436	34	92	39	98	0
3	1	2	"PFF1444"	"F5729_1"	10630	20650	150	102	105	22	94	96	20	29	8	0	114	118	22	115	119	22	19	5	0	-8.000	3.667	0.821	0.842	3.861	1.145	0.030	156	778	7	14	Error	8	-1	11	3	-50
3	2	2	"PFF0230"	"F17039_3"	10830	20660	130	241	255	80	93	95	20	100	99	0	276	281	63	109	115	63	97	70	0	0.886	0.942	0.891	0.896	1.629	0.978	0.614	120	485	315	334	-0.174	148	167	162	172	0
3	3	2	"PFM0480"	"M38913_8"	11020	20660	140	1185	1185	559	94	95	19	97	96	0	1118	1119	450	110	113	35	99	99	0	1.082	1.081	1.129	1.029	2.088	1.129	0.852	156	522	2099	2100	0.114	1091	1008	1091	1009	0
3	4	2	"PFM0579"	"M446_3"	11210	20660	130	384	426	136	91	93	20	100	100	0	1126	1225	421	109	111	23	100	100	0	0.288	0.300	0.285	0.297	1.474	0.268	0.772	120	495	1310	1451	-1.795	293	1017	335	1116	0
3	5	2	"PFM0717"	"M5299_3"	11410	20660	130	227	237	69	91	93	20	99	97	0	203	213	46	109	110	23	98	95	0	1.447	1.404	1.463	1.362	1.738	1.517	0.565	120	455	230	250	0.533	136	94	146	104	0
3	6	2	"PFM0868"	"M724_5"	11590	20660	130	412	442	161	90	92	19	100	99	0	356	382	120	106	107	18	100	100	0	1.288	1.275	1.244	1.261	1.668	1.303	0.730	120	423	572	628	0.365	322	250	352	276	0
3	7	2	"PFM0875"	"M783_4"	11790	20660	140	1043	1070	435	92	94	20	98	98	0	971	907	325	107	108	18	98	95	0	1.101	1.222	1.213	1.188	2.279	1.275	0.811	156	461	1815	1778	0.138	951	864	978	800	0
3	8	2	"PFM0093"	"M16622_6"	11980	20660	130	164	168	44	94	95	21	90	72	0	1105	1111	272	107	109	16	100	100	0	0.070	0.074	0.069	0.067	1.747	0.068	0.554	120	432	1068	1078	-3.834	70	998	74	1004	0
3	9	2	"PFM0612"	"M45542_7"	12160	20660	130	2436	2453	900	98	100	26	100	100	0	1722	1753	485	113	114	18	100	100	0	1.453	1.436	1.398	1.366	1.655	1.551	0.781	120	494	3947	3995	0.539	2338	1609	2355	1640	0
3	10	2	"PFM0634"	"M46791_1"	12370	20660	130	2109	2156	768	97	101	26	100	100	0	2186	2266	556	112	114	17	100	100	0	0.970	0.956	1.002	0.910	1.545	1.000	0.785	120	499	4086	4213	-0.044	2012	2074	2059	2154	0
3	11	2	"PFM0704"	"M52103_1"	12540	20660	120	163	162	39	96	98	22	87	65	0	407	409	82	108	110	18	100	100	0	0.224	0.219	0.207	0.198	1.964	0.179	0.376	120	426	366	367	-2.158	67	299	66	301	0
3	12	2	"PFM0190"	"M22662_1"	12740	20650	150	111	110	26	96	107	113	0	0	0	129	130	23	108	119	82	2	0	0	0.714	0.636	0.889	1.007	3.387	0.882	0.054	156	542	36	36	-0.485	15	21	14	22	-50
3	13	2	"PFM0225"	"M24933_4"	12940	20660	130	2289	2441	957	96	109	120	100	99	0	1994	2116	596	108	120	86	100	100	0	1.163	1.168	1.158	1.103	1.596	1.280	0.758	120	477	4079	4353	0.218	2193	1886	2345	2008	0
3	14	2	"PFM0412"	"M36754_1"	13120	20660	120	724	768	303	97	99	24	100	98	0	2126	2279	789	109	111	26	100	100	0	0.311	0.309	0.314	0.288	1.786	0.281	0.717	120	438	2644	2841	-1.686	627	2017	671	2170	0
3	15	2	"PFM0630"	"M46462_5"	13310	20650	130	2590	2805	1151	100	102	24	100	100	0	1554	1620	694	112	122	89	95	95	0	1.727	1.794	1.707	1.931	2.138	1.739	0.754	120	512	3932	4213	0.788	2490	1442	2705	1508	0
3	16	2	"PFM0465"	"M38247_1"	13500	20660	130	1057	1061	344	101	104	23	100	100	0	1298	1306	296	113	116	19	100	100	0	0.807	0.805	0.797	0.760	1.636	0.847	0.756	120	494	2141	2153	-0.310	956	1185	960	1193	0
3	17	2	"PFM0026"	"M11919_1"	13690	20650	130	13456	13299	4252	105	114	58	100	100	0	11584	11013	3916	117	131	112	97	97	0	1.164	1.211	1.133	1.313	2.168	1.140	0.773	120	473	24818	24090	0.219	13351	11467	13194	10896	0
3	18	2	"PFM0819"	"M5894_4"	13880	20660	120	225	230	63	105	112	56	89	54	0	703	729	161	116	129	109	100	100	0	0.204	0.204	0.196	0.180	1.887	0.171	0.538	120	499	707	738	-2.290	120	587	125	613	0
3	19	2	"PFM0473"	"M38757_6"	14080	20660	130	278	275	84	101	103	22	95	94	0	331	350	85	113	114	16	100	100	0	0.812	0.734	0.765	0.648	2.149	0.755	0.619	120	515	395	411	-0.301	177	218	174	237	0
3	20	2	"PFM0062"	"M14235_3"	14260	20650	130	7036	7326	2761	103	108	29	100	100	0	3291	3488	1393	114	126	134	99	98	0	2.182	2.141	2.016	2.189	1.725	2.238	0.744	120	493	10110	10597	1.126	6933	3177	7223	3374	0
3	21	2	"PFM0821"	"M59170_2"	14450	20650	130	8429	8706	3104	111	115	31	100	100	0	3178	3168	1266	114	125	128	97	95	0	2.715	2.814	2.635	2.990	1.990	2.865	0.762	120	543	11382	11649	1.441	8318	3064	8595	3054	0
3	22	2	"PFN0022"	"N127_5"	14650	20660	120	136	137	30	105	109	27	55	20	0	380	389	89	110	112	17	100	100	0	0.115	0.115	0.123	0.110	2.317	0.088	0.123	120	567	301	311	-3.123	31	270	32	279	0
3	1	3	"PFN0013"	"N127_32"	10650	20850	120	200	202	40	94	97	21	99	95	0	387	389	67	123	125	21	100	100	0	0.402	0.406	0.385	0.387	1.589	0.374	0.625	120	564	370	374	-1.316	106	264	108	266	0
3	2	3	"PFN0021"	"N127_48"	10840	20840	130	777	803	250	94	96	20	100	100	0	571	598	157	113	115	16	100	100	0	1.491	1.462	1.402	1.477	1.553	1.462	0.776	120	490	1141	1194	0.577	683	458	709	485	0
3	3	3	"PFN0027"	"N128_1"	11010	20850	110	100	104	23	93	95	20	31	15	0	153	159	27	111	114	20	86	55	0	0.167	0.229	0.333	0.314	3.374	0.283	0.038	80	423	49	59	-2.585	7	42	11	48	0
3	4	3	"PFN0057"	"N128_56"	11220	20840	130	587	597	175	93	95	21	100	100	0	613	632	178	110	114	27	100	99	0	0.982	0.966	0.936	0.973	1.594	0.920	0.728	120	533	997	1026	-0.026	494	503	504	522	0
3	5	3	"PFB0078"	"B297"	11410	20840	140	315	314	101	91	93	20	98	95	0	364	350	100	107	110	26	96	93	0	0.872	0.918	0.965	0.930	2.260	0.929	0.716	156	500	481	466	-0.198	224	257	223	243	0
3	6	3	"PFB0080"	"B3"	11610	20840	140	552	511	200	92	97	25	96	92	0	552	534	178	108	111	20	96	95	0	1.036	0.984	0.970	0.933	2.356	1.016	0.761	156	514	904	845	0.051	460	444	419	426	0
3	7	3	"PFB0083"	"B306"	11790	20840	130	152	154	33	92	95	22	91	65	0	192	194	34	106	107	14	100	96	0	0.698	0.705	0.670	0.660	1.899	0.721	0.430	120	453	146	150	-0.519	60	86	62	88	0
3	8	3	"PFB0085"	"B310"	11990	20840	140	837	885	421	96	97	22	96	95	0	792	806	305	108	109	15	96	96	0	1.083	1.130	1.074	1.065	2.473	1.216	0.761	156	548	1425	1487	0.115	741	684	789	698	0
3	9	3	"PFB0090"	"B32"	12190	20850	130	116	120	33	95	97	20	50	25	0	145	151	33	109	110	15	77	61	0	0.583	0.595	0.871	0.759	3.419	0.820	0.135	120	497	57	67	-0.778	21	36	25	42	0
3	10	3	"PFB0092"	"B322"	12370	20850	130	199	210	72	95	96	20	94	87	0	376	389	100	108	110	15	100	100	0	0.388	0.409	0.391	0.365	1.967	0.434	0.593	120	480	372	396	-1.366	104	268	115	281	0
3	11	3	"PFB0109"	"B366"	12560	20840	120	226	232	66	95	96	20	98	94	0	560	582	141	106	108	18	100	100	0	0.289	0.288	0.284	0.264	1.753	0.264	0.653	120	466	585	613	-1.793	131	454	137	476	0
3	12	3	"PFB0111"	"B370"	12750	20840	130	145	151	43	94	96	21	80	58	0	379	389	107	105	106	14	100	100	0	0.186	0.201	0.194	0.172	2.155	0.184	0.428	120	486	325	341	-2.426	51	274	57	284	0
3	13	3	"PFB0114"	"B374"	12940	20840	140	485	484	194	95	97	22	94	92	0	472	467	156	106	108	16	98	95	0	1.066	1.078	1.125	1.012	2.879	1.138	0.753	156	523	756	750	0.092	390	366	389	361	0
3	14	3	"PFB0120"	"B388"	13130	20840	120	279	285	81	94	96	21	100	98	0	248	257	57	109	110	25	100	98	0	1.331	1.291	1.282	1.254	1.747	1.330	0.636	120	466	324	339	0.412	185	139	191	148	0
3	15	3	"PFB0122"	"B391"	13320	20840	130	132	132	31	95	97	21	68	40	0	751	772	277	108	110	18	100	100	0	0.058	0.056	0.069	0.064	1.895	0.049	0.313	120	521	680	701	-4.119	37	643	37	664	0
3	16	3	"PFB0125"	"B397"	13510	20840	130	226	237	68	99	101	21	97	93	0	346	357	75	109	111	17	100	100	0	0.536	0.556	0.514	0.495	1.961	0.541	0.643	120	472	364	386	-0.900	127	237	138	248	0
3	17	3	"PFB0143"	"B440"	13680	20840	150	95	97	21	101	106	25	7	0	0	103	105	19	114	126	102	0	0	0	0.545	0.444	1.000	0.991	3.216	0.112	0.057	156	561	-17	-13	-0.874	-6	-11	-4	-9	-50
3	18	3	"PFB0145"	"B444"	13890	20840	130	129	132	32	99	102	23	58	30	0	530	556	164	112	115	20	100	100	0	0.072	0.074	0.084	0.076	1.926	0.068	0.248	120	499	448	477	-3.800	30	418	33	444	0
3	19	3	"PFB0147"	"B449"	14070	20840	130	133	134	31	97	98	21	68	35	0	499	554	177	108	109	17	100	100	0	0.092	0.083	0.088	0.084	2.087	0.071	0.300	120	492	427	483	-3.441	36	391	37	446	0
3	20	3	"PFB0149"	"B453"	14280	20840	130	1114	1150	502	100	102	27	100	100	0	1036	1102	360	111	121	128	100	100	0	1.096	1.060	1.042	0.973	1.821	1.147	0.713	120	550	1939	2041	0.133	1014	925	1050	991	0
3	21	3	"PFB0151"	"B456"	14470	20840	120	138	139	32	104	106	25	60	29	0	1123	1128	355	112	113	17	100	100	0	0.034	0.034	0.041	0.039	1.826	0.034	0.310	120	466	1045	1051	-4.894	34	1011	35	1016	0
3	22	3	"PFB0153"	"B458"	14650	20840	120	146	148	32	100	101	23	75	48	0	320	324	71	108	110	16	100	99	0	0.217	0.222	0.229	0.215	2.011	0.204	0.343	120	535	258	264	-2.204	46	212	48	216	0
3	1	4	"PFB0170"	"B491"	10660	21030	130	990	1020	385	93	96	24	100	100	0	1469	1560	475	112	114	18	100	100	0	0.661	0.640	0.625	0.608	1.676	0.630	0.739	120	627	2254	2375	-0.597	897	1357	927	1448	0
3	2	4	"PFB0172"	"B496"	10860	21030	140	118	122	28	94	96	21	54	24	0	211	211	53	110	113	16	96	89	0	0.238	0.277	0.294	0.267	3.129	0.237	0.155	156	563	125	129	-2.073	24	101	28	101	0
3	3	4	"PFB0174"	"B498"	11050	21030	120	95	96	19	92	94	21	20	1	0	242	247	53	108	110	17	100	100	0	0.022	0.029	0.137	0.122	2.401	0.020	0.005	120	494	137	143	-5.481	3	134	4	139	0
3	4	4	"PFB0177"	"B50"	11250	21030	150	97	100	21	91	93	19	32	10	0	119	120	19	109	111	20	32	5	0	0.600	0.818	1.143	1.043	3.926	2.955	0.008	156	550	16	20	-0.737	6	10	9	11	-50
3	5	4	"PFB0179"	"B504"	11430	21030	130	324	321	95	93	98	26	98	96	0	405	412	80	109	112	20	100	100	0	0.780	0.752	0.759	0.683	1.725	0.796	0.732	120	526	527	531	-0.358	231	296	228	303	0
3	6	4	"PFB0181"	"B506"	11650	21030	100	135	139	39	95	100	29	65	25	0	140	144	28	109	113	21	68	38	0	1.290	1.257	1.177	1.316	2.847	1.926	0.242	80	360	71	79	0.368	40	31	44	35	0
3	7	4	"PFD0024"	"D12635_25"	11790	21030	130	166	170	48	91	93	21	93	77	0	794	813	174	107	107	13	100	100	0	0.109	0.112	0.099	0.097	1.865	0.099	0.484	120	479	762	785	-3.195	75	687	79	706	0
3	8	4	"PFD0027"	"D12635_33"	12000	21030	130	177	185	57	93	94	21	91	80	0	251	251	54	107	107	14	99	97	0	0.583	0.639	0.586	0.548	2.567	0.706	0.470	120	520	228	236	-0.778	84	144	92	144	0
3	9	4	"PFD0029"	"D12635_37"	12180	21030	120	133	137	30	93	94	19	80	51	0	709	726	183	108	109	14	100	100	0	0.067	0.071	0.070	0.065	1.815	0.064	0.365	120	430	641	662	-3.909	40	601	44	618	0
3	10	4	"PFD0031"	"D12635_39"	12370	21020	130	1136	1117	389	95	96	20	100	100	0	1070	1047	406	108	112	39	96	95	0	1.082	1.088	1.024	1.191	2.213	1.008	0.725	120	487	2003	1961	0.114	1041	962	1022	939	0
3	11	4	"PFD0034"	"D12635_48"	12560	21020	130	992	1025	322	95	96	21	100	100	0	812	798	291	106	111	41	97	93	0	1.271	1.344	1.285	1.464	2.043	1.292	0.716	120	520	1603	1622	0.345	897	706	930	692	0
3	12	4	"PFD0036"	"D12635_51"	12750	21020	130	1868	1844	620	95	99	30	100	100	0	2961	2902	1107	106	121	127	99	99	0	0.621	0.626	0.603	0.652	1.881	0.542	0.707	120	488	4628	4545	-0.687	1773	2855	1749	2796	0
3	13	4	"PFD0064"	"D16785_11"	12940	21030	120	114	117	27	94	98	29	36	11	0	254	259	59	107	122	133	58	1	0	0.136	0.151	0.188	0.158	2.588	0.060	0.093	120	440	167	175	-2.878	20	147	23	152	0
3	14	4	"PFD0066"	"D16785_17"	13140	21030	130	112	115	26	92	94	20	49	20	0	250	260	53	107	108	21	100	100	0	0.140	0.150	0.177	0.162	2.353	0.134	0.157	120	481	163	176	-2.838	20	143	23	153	0
3	15	4	"PFD0069"	"D16785_21"	13320	21020	130	347	355	106	93	95	20	100	100	0	386	395	136	106	109	25	97	95	0	0.907	0.907	0.861	0.945	2.057	0.840	0.659	120	477	534	551	-0.141	254	280	262	289	0
3	16	4	"PFD0073"	"D16785_3"	13520	21030	130	253	259	87	95	97	19	94	92	0	4173	4301	1354	108	110	21	100	100	0	0.039	0.039	0.042	0.039	1.542	0.037	0.660	120	500	4223	4357	-4.685	158	4065	164	4193	0
3	17	4	"PFD0075"	"D16785_33"	13710	21030	120	115	119	25	95	96	19	50	29	0	183	189	39	109	110	16	97	90	0	0.270	0.300	0.341	0.320	2.709	0.319	0.193	120	437	94	104	-1.888	20	74	24	80	0
3	18	4	"PFD0077"	"D16785_36"	13900	21020	130	978	1009	325	93	95	21	100	100	0	1146	1143	393	106	107	16	100	99	0	0.851	0.883	0.832	0.915	1.862	0.812	0.714	120	439	1925	1953	-0.233	885	1040	916	1037	0
3	19	4	"PFD0096"	"D17715_112"	14080	21020	140	682	684	286	93	97	47	95	93	0	596	596	256	101	103	16	91	89	0	1.190	1.194	1.177	1.247	2.301	1.197	0.745	156	523	1084	1086	0.251	589	495	591	495	0
3	20	4	"PFD0098"	"D17715_12"	14280	21020	120	193	199	58	95	98	47	84	50	0	429	436	113	104	105	15	100	100	0	0.302	0.313	0.295	0.286	1.969	0.284	0.554	120	482	423	436	-1.730	98	325	104	332	0
3	21	4	"PFD0102"	"D17715_13"	14470	21020	130	332	322	100	95	95	19	96	95	0	658	622	216	107	109	18	100	99	0	0.430	0.441	0.439	0.454	2.078	0.365	0.650	120	522	788	742	-1.217	237	551	227	515	0
3	22	4	"PFD0104"	"D17715_134"	14660	21030	130	102	106	24	92	93	19	36	15	0	266	262	66	106	107	17	96	93	0	0.063	0.090	0.135	0.115	2.638	0.078	0.066	120	618	170	170	-4.000	10	160	14	156	0
3	1	5	"PFD0106"	"D17715_138"	10670	21220	120	107	107	25	93	94	24	31	8	0	297	305	69	107	109	15	100	100	0	0.074	0.071	0.112	0.105	2.439	0.051	0.026	120	542	204	212	-3.763	14	190	14	198	0
3	2	5	"PFD0108"	"D17715_140"	10850	21220	120	109	113	22	93	99	71	0	0	0	397	397	93	108	117	122	97	70	0	0.055	0.069	0.082	0.075	2.303	0.157	0.060	120	484	305	309	-4.175	16	289	20	289	0
3	3	5	"PFD0130"	"D17715_44"	11050	21210	110	140	140	39	93	98	74	23	1	0	187	181	52	107	117	127	17	0	0	0.587	0.635	0.535	0.599	3.135	0.665	0.357	80	442	127	121	-0.767	47	80	47	74	0
3	4	5	"PFD0132"	"D17715_47"	11230	21210	120	159	156	42	90	92	18	82	73	0	259	257	70	108	108	15	99	96	0	0.457	0.443	0.453	0.420	2.179	0.414	0.524	120	464	220	215	-1.130	69	151	66	149	0
3	5	5	"PFD0134"	"D17715_5"	11430	21210	130	115	115	28	90	92	19	55	30	0	217	212	58	105	107	15	90	86	0	0.223	0.234	0.304	0.273	2.959	0.244	0.254	120	499	137	132	-2.163	25	112	25	107	0
3	6	5	"PFD0136"	"D17715_51"	11620	21210	120	215	221	68	91	100	71	80	41	0	192	189	44	107	115	64	68	13	0	1.459	1.585	1.475	1.470	2.428	1.529	0.297	120	457	209	212	0.545	124	85	130	82	0
3	7	5	"PFD0138"	"D17715_56"	11810	21210	140	937	927	417	91	98	67	96	91	0	998	933	370	108	114	61	95	94	0	0.951	1.013	0.916	0.952	2.590	1.049	0.667	156	501	1736	1661	-0.073	846	890	836	825	0
3	8	5	"PFD0141"	"D17715_61"	12010	21220	120	106	109	28	92	94	25	34	11	0	229	230	91	107	109	21	80	77	0	0.115	0.138	0.196	0.215	3.696	0.123	0.080	120	407	136	140	-3.123	14	122	17	123	0
3	9	5	"PFE0196"	"E18169_1"	12190	21210	140	542	597	389	93	95	24	96	90	0	609	653	380	108	111	20	99	96	0	0.896	0.925	0.820	0.842	3.332	0.966	0.564	156	471	950	1049	-0.158	449	501	504	545	0
3	10	5	"PFE0199"	"E18440_1"	12370	21210	120	431	427	189	93	95	19	98	96	0	492	501	183	108	114	41	98	92	0	0.880	0.850	0.814	0.773	2.252	0.864	0.679	120	436	722	727	-0.184	338	384	334	393	0
3	11	5	"PFE0201"	"E18440_5"	12560	21210	130	141	149	48	93	97	26	67	47	0	210	221	73	107	112	35	87	74	0	0.466	0.491	0.445	0.438	3.193	0.465	0.320	120	528	151	170	-1.102	48	103	56	114	0
3	12	5	"PFE0203"	"E18445_1"	12760	21200	130	513	558	313	93	99	34	94	89	0	418	422	195	108	122	125	80	61	0	1.355	1.481	1.503	1.385	3.333	1.699	0.460	120	500	730	779	0.438	420	310	465	314	0
3	13	5	"PFE0206"	"E18512_1"	12930	21190	130	527	532	170	93	97	30	100	100	0	420	404	121	109	123	129	91	64	0	1.395	1.488	1.503	1.551	1.799	1.371	0.570	120	467	745	734	0.481	434	311	439	295	0
3	14	5	"PFE0208"	"E18512_4"	13160	21200	150	98	100	24	92	94	21	23	10	0	113	114	18	106	108	21	19	5	0	0.857	1.000	0.969	1.150	3.849	1.711	0.010	156	497	13	16	-0.222	6	7	8	8	-50
3	15	5	"PFE0230"	"E19008_1"	13330	21200	120	1454	1507	464	93	96	21	100	100	0	1027	1003	293	105	109	27	100	100	0	1.476	1.575	1.551	1.611	1.530	1.637	0.797	120	371	2283	2312	0.562	1361	922	1414	898	0
3	16	5	"PFE0234"	"E19248_7"	13510	21210	130	141	144	36	95	96	20	75	55	0	914	1002	329	107	109	18	100	100	0	0.057	0.055	0.058	0.054	1.825	0.050	0.415	120	459	853	944	-4.133	46	807	49	895	0
3	17	5	"PFE0237"	"E19278_2"	13700	21200	130	520	543	217	93	94	19	100	100	0	366	391	137	109	111	16	97	96	0	1.661	1.596	1.604	1.567	1.684	1.634	0.691	120	444	684	732	0.732	427	257	450	282	0
3	18	5	"PFE0239"	"E19278_6"	13890	21200	150	111	115	30	92	94	21	45	21	0	128	131	23	107	109	16	59	32	0	0.905	0.958	1.258	1.082	3.712	2.435	0.056	156	520	40	47	-0.144	19	21	23	24	-50
3	19	5	"PFE0243"	"E19631_3"	14080	21210	120	779	780	328	93	98	50	97	95	0	1157	1235	371	102	104	15	100	100	0	0.650	0.606	0.611	0.533	2.086	0.599	0.682	120	443	1741	1820	-0.621	686	1055	687	1133	0
3	20	5	"PFE0246"	"E19695_2"	14280	21210	130	551	546	209	95	99	47	97	92	0	565	578	162	107	108	16	100	100	0	0.996	0.958	0.911	0.838	2.292	1.067	0.662	120	521	914	922	-0.006	456	458	451	471	0
3	21	5	"PFE0270"	"E20800_3"	14460	21210	120	114	118	29	92	95	22	48	21	0	365	380	120	108	110	18	100	100	0	0.086	0.096	0.100	0.107	2.344	0.079	0.168	120	465	279	298	-3.546	22	257	26	272	0
3	22	5	"PFE0275"	"E21089_1"	14660	21220	150	91	92	21	92	101	113	0	0	0	106	108	17	104	108	38	3	0	0	-0.500	0.000	1.036	1.215	4.432	15.555	0.001	156	712	1	4	Error	-1	2	0	4	-50
3	1	6	"PFE0277"	"E21208_2"	10650	21400	120	118	122	31	93	93	20	56	33	0	143	147	30	107	108	16	82	55	0	0.694	0.725	0.847	0.850	2.959	0.915	0.179	120	550	61	69	-0.526	25	36	29	40	0
3	2	6	"PFE0279"	"E21208_4"	10840	21400	130	179	195	85	94	101	71	56	20	0	299	331	156	108	118	117	74	29	0	0.445	0.453	0.480	0.393	2.153	0.469	0.545	120	531	276	324	-1.168	85	191	101	223	0
3	3	6	"PFE0282"	"E21586_1"	11050	21400	130	741	771	311	94	98	31	100	100	0	807	836	239	109	115	83	100	99	0	0.927	0.931	0.894	0.874	1.683	1.017	0.728	120	562	1345	1404	-0.109	647	698	677	727	0
3	4	6	"PFE0285"	"E21786_1"	11230	21390	130	1383	1439	554	93	94	19	100	100	0	1069	1099	268	107	108	15	100	100	0	1.341	1.357	1.357	1.271	1.646	1.490	0.757	120	501	2252	2338	0.423	1290	962	1346	992	0
3	5	6	"PFE0322"	"E23195_1"	11410	21390	130	165	166	43	91	94	25	82	70	0	217	224	44	107	109	17	99	98	0	0.673	0.641	0.638	0.569	2.380	0.677	0.477	120	507	184	192	-0.572	74	110	75	117	0
3	6	6	"PFE0330"	"E23784_1"	11600	21390	130	131	133	29	94	96	25	65	30	0	622	628	138	108	111	28	100	100	0	0.072	0.075	0.079	0.073	1.946	0.072	0.364	120	481	551	559	-3.796	37	514	39	520	0
3	7	6	"PFE0333"	"E23986_1"	11780	21390	120	146	149	39	95	98	43	55	19	0	275	292	75	110	116	61	100	75	0	0.309	0.297	0.284	0.261	2.316	0.280	0.440	120	440	216	236	-1.694	51	165	54	182	0
3	8	6	"PFE0342"	"E24470_2"	11980	21380	130	645	652	172	94	96	20	100	100	0	877	867	207	109	113	20	100	100	0	0.717	0.736	0.725	0.735	1.565	0.695	0.792	120	546	1319	1316	-0.479	551	768	558	758	0
3	9	6	"PFE0347"	"E24550_1"	12190	21370	100	133	134	33	95	97	20	65	47	0	145	145	28	111	114	19	66	42	0	1.118	1.147	1.253	1.173	3.523	1.422	0.175	80	388	72	73	0.160	38	34	39	34	0
3	10	6	"PFE0349"	"E24569_3"	12370	21390	120	166	163	36	95	97	20	88	79	0	364	366	56	109	110	14	100	100	0	0.278	0.265	0.272	0.241	1.937	0.253	0.486	120	449	326	325	-1.845	71	255	68	257	0
3	11	6	"PFF0266"	"F17836_2"	12550	21380	120	357	364	115	95	98	26	100	98	0	629	669	182	109	110	13	100	100	0	0.504	0.480	0.479	0.456	1.647	0.458	0.712	120	470	782	829	-0.989	262	520	269	560	0
3	12	6	"PFF0268"	"F17989_2"	12750	21390	120	314	305	89	94	97	25	95	95	0	473	474	106	110	110	15	100	100	0	0.606	0.580	0.595	0.557	1.723	0.565	0.665	120	545	583	575	-0.722	220	363	211	364	0
3	13	6	"PFF0274"	"F18154_3"	12970	21370	150	99	100	22	92	94	20	28	8	0	115	118	20	109	109	15	34	14	0	1.167	0.889	1.272	1.264	3.045	5.372	0.008	156	614	13	17	0.222	7	6	8	9	-50
3	14	6	"PFF0278"	"F18417_1"	13130	21390	120	781	750	222	93	95	21	99	99	0	1647	1599	262	108	108	16	100	100	0	0.447	0.441	0.459	0.415	1.635	0.430	0.776	120	419	2227	2148	-1.162	688	1539	657	1491	0
3	15	6	"PFF0285"	"F18525_1"	13320	21380	130	770	762	181	93	95	20	100	100	0	575	554	165	106	108	15	96	95	0	1.443	1.493	1.461	1.633	1.950	1.454	0.785	120	438	1146	1117	0.530	677	469	669	448	0
3	16	6	"PFF0289"	"F18567_3"	13480	21390	150	94	97	19	94	96	21	14	4	0	107	108	15	107	108	15	17	1	0	0.000	3.000	1.000	1.002	3.769	0.048	0.001	156	534	0	4	Error	0	0	3	1	-50
3	17	6	"PFF0323"	"F19549_1"	13700	21380	140	1057	1125	572	95	97	22	97	94	0	1762	1742	805	108	109	15	96	96	0	0.582	0.630	0.622	0.645	3.290	0.615	0.763	156	530	2616	2664	-0.782	962	1654	1030	1634	0
3	18	6	"PFF0329"	"F19626_1"	13880	21420	150	89	92	21	95	97	21	11	3	0	110	111	16	109	111	29	4	0	0	-6.000	-1.500	1.667	1.411	4.211	26.331	0.001	156	517	-5	-1	Error	-6	1	-3	2	-50
3	19	6	"PFF0332"	"F19746_5"	14090	21390	150	101	103	23	98	99	22	17	3	0	134	137	23	110	111	16	64	32	0	0.125	0.185	0.725	0.676	3.778	1.071	0.013	156	572	27	32	-3.000	3	24	5	27	-50
3	20	6	"PFF0334"	"F19787_2"	14280	21390	130	10814	10276	3574	101	102	24	100	100	0	8104	8141	1764	113	115	17	100	100	0	1.341	1.267	1.326	1.152	1.878	1.387	0.793	120	517	18704	18203	0.423	10713	7991	10175	8028	0
3	21	6	"PFF0336"	"F19828_2"	14480	21390	120	177	182	53	99	101	25	86	71	0	217	217	43	113	114	17	99	97	0	0.750	0.798	0.843	0.780	2.118	0.922	0.420	120	447	182	187	-0.415	78	104	83	104	0
3	22	6	"PFF0338"	"F19846_4"	14670	21390	150	99	103	23	97	105	84	0	0	0	116	118	20	107	112	38	10	0	0	0.222	0.545	0.784	0.905	4.678	5.035	0.011	156	693	11	17	-2.170	2	9	6	11	-50
3	1	7	"PFF0364"	"F20448_4"	10650	21580	120	523	516	165	94	97	21	99	99	0	900	918	203	109	111	16	100	100	0	0.542	0.522	0.572	0.498	1.589	0.505	0.757	120	564	1220	1231	-0.883	429	791	422	809	0
3	2	7	"PFF0366"	"F20625_1"	10850	21580	130	862	843	225	96	100	31	100	100	0	698	695	149	111	114	24	100	99	0	1.305	1.279	1.297	1.284	1.514	1.295	0.815	120	540	1353	1331	0.384	766	587	747	584	0
3	3	7	"PFF0369"	"F20760_1"	11040	21580	130	412	407	99	96	101	31	99	97	0	592	586	70	109	112	24	100	100	0	0.654	0.652	0.639	0.608	1.607	0.658	0.795	120	534	799	788	-0.612	316	483	311	477	0
3	4	7	"PFF0372"	"F20855_1"	11230	21580	130	136	137	32	95	97	20	74	50	0	163	164	27	108	109	14	95	85	0	0.745	0.750	0.815	0.773	2.227	0.936	0.245	120	531	96	98	-0.424	41	55	42	56	0
3	5	7	"PFF0375"	"F20870_2"	11420	21580	120	169	177	42	95	100	37	90	49	0	282	285	44	109	111	18	100	100	0	0.428	0.466	0.465	0.422	2.012	0.499	0.354	120	482	247	258	-1.225	74	173	82	176	0
3	6	7	"PFF0378"	"F20896_3"	11620	21580	150	110	113	26	95	99	35	24	2	0	129	129	21	109	112	17	53	23	0	0.750	0.900	1.147	1.177	3.408	3.650	0.046	156	554	35	38	-0.415	15	20	18	20	-50
3	7	7	"PFF0409"	"F22107_2"	11810	21590	150	102	103	21	95	97	21	23	7	0	119	123	23	111	112	15	37	19	0	0.875	0.667	1.056	1.028	4.099	2.442	0.023	156	522	15	20	-0.193	7	8	8	12	-50
3	8	7	"PFF0415"	"F22233_2"	11990	21580	130	204	204	50	96	98	21	96	92	0	533	538	133	111	114	18	100	100	0	0.256	0.253	0.243	0.234	1.827	0.217	0.577	120	498	530	535	-1.966	108	422	108	427	0
3	9	7	"PFF0417"	"F2227_1"	12180	21580	130	810	825	213	98	100	22	100	100	0	1117	1078	310	113	115	19	99	99	0	0.709	0.753	0.716	0.792	1.770	0.707	0.804	120	572	1716	1692	-0.496	712	1004	727	965	0
3	10	7	"PFF0420"	"F22395_1"	12380	21580	150	117	116	25	98	100	22	39	12	0	127	131	24	110	111	15	55	30	0	1.118	0.857	0.955	0.996	3.787	1.928	0.050	156	539	36	39	0.160	19	17	18	21	-50
3	11	7	"PFF0431"	"F22631_1"	12550	21590	150	105	105	22	98	100	22	25	4	0	115	117	20	111	112	14	27	12	0	1.750	1.167	1.135	1.097	3.625	5.651	0.011	156	535	11	13	0.807	7	4	7	6	-50
3	12	7	"PFF0435"	"F22741_2"	12760	21580	120	256	250	70	95	98	21	98	92	0	568	565	123	113	114	15	100	100	0	0.354	0.343	0.332	0.316	1.839	0.320	0.684	120	514	616	607	-1.499	161	455	155	452	0
3	13	7	"PFF1070"	"F45236_1"	12950	21580	130	653	648	210	94	96	20	99	99	0	1015	1024	203	112	111	16	100	100	0	0.619	0.607	0.639	0.570	1.654	0.609	0.735	120	546	1462	1466	-0.692	559	903	554	912	0
3	14	7	"PFF1072"	"F4524_3"	13140	21580	120	234	232	61	95	97	21	94	93	0	433	431	76	111	111	16	100	100	0	0.432	0.428	0.425	0.379	2.004	0.421	0.668	120	511	461	457	-1.212	139	322	137	320	0
3	15	7	"PFF1075"	"F45282_1"	13340	21580	130	346	331	91	95	97	20	98	96	0	443	439	64	109	109	15	100	100	0	0.751	0.715	0.723	0.630	1.967	0.753	0.752	120	526	585	566	-0.412	251	334	236	330	0
3	16	7	"PFF1077"	"F45296_2"	13520	21580	120	141	143	36	95	98	22	78	53	0	320	328	62	107	109	16	100	100	0	0.216	0.217	0.241	0.220	1.924	0.207	0.389	120	486	259	269	-2.211	46	213	48	221	0
3	17	7	"PFF1080"	"F45354_1"	13720	21580	130	740	728	263	96	99	25	97	95	0	741	749	173	108	113	46	100	100	0	1.017	0.986	1.011	0.879	1.986	1.109	0.731	120	480	1277	1273	0.025	644	633	632	641	0
3	18	7	"PFF1082"	"F4541_1"	13900	21570	130	2194	2136	675	97	100	25	100	100	0	1676	1595	530	112	118	56	98	96	0	1.341	1.375	1.333	1.450	1.957	1.366	0.751	120	446	3661	3522	0.423	2097	1564	2039	1483	0
3	19	7	"PFF1120"	"F46301_17"	14090	21580	130	1371	1297	426	100	101	22	100	100	0	865	856	198	112	115	32	100	100	0	1.688	1.609	1.685	1.474	1.935	1.751	0.778	120	530	2024	1941	0.755	1271	753	1197	744	0
3	20	7	"PFF1128"	"F46381_1"	14290	21580	130	2988	2789	1090	104	106	23	100	99	0	2262	2269	588	116	116	17	100	100	0	1.344	1.247	1.292	1.076	2.208	1.374	0.764	120	503	5030	4838	0.426	2884	2146	2685	2153	0
3	21	7	"PFF1133"	"F46513_1"	14470	21570	130	6265	6238	1740	103	106	25	100	100	0	3856	3720	1110	118	119	19	100	100	0	1.648	1.703	1.678	1.810	1.772	1.701	0.798	120	517	9900	9737	0.721	6162	3738	6135	3602	0
3	22	7	"PFF1136"	"F46584_1"	14660	21570	130	10962	10245	2876	107	109	25	100	100	0	6282	5848	1912	118	120	20	99	98	0	1.761	1.769	1.776	1.865	1.819	1.773	0.803	120	575	17019	15868	0.816	10855	6164	10138	5730	0
3	1	8	"PFF1138"	"F46705_1"	10670	21760	130	4103	4080	1220	98	112	187	100	100	0	2822	2669	798	113	126	147	96	95	0	1.478	1.558	1.577	1.650	1.964	1.605	0.764	120	603	6714	6538	0.564	4005	2709	3982	2556	0
3	2	8	"PFF1140"	"F46816_1"	10850	21770	130	868	831	251	102	116	202	97	86	0	605	612	116	114	129	159	99	92	0	1.560	1.464	1.496	1.390	1.642	1.565	0.770	120	517	1257	1227	0.642	766	491	729	498	0
3	3	8	"PFF1163"	"F47563_1"	11050	21770	120	112	116	37	100	101	21	34	15	0	238	239	33	112	113	15	100	100	0	0.095	0.126	0.156	0.150	2.636	0.145	0.055	120	504	138	143	-3.392	12	126	16	127	0
3	4	8	"PFF1165"	"F47822_1"	11240	21770	120	381	363	109	96	98	22	98	97	0	368	367	60	109	111	15	100	100	0	1.100	1.035	1.029	0.933	1.783	1.129	0.658	120	446	544	525	0.138	285	259	267	258	0
3	5	8	"PFF1167"	"F47864_3"	11420	21760	130	552	537	145	95	99	33	100	100	0	468	452	126	110	113	27	98	96	0	1.277	1.292	1.248	1.356	1.792	1.290	0.759	120	512	815	784	0.352	457	358	442	342	0
3	6	8	"PFF1175"	"F48138_1"	11620	21770	120	209	219	66	95	97	21	94	92	0	222	226	40	110	113	29	100	97	0	1.018	1.069	1.040	0.913	2.247	1.218	0.565	120	445	226	240	0.026	114	112	124	116	0
3	7	8	"PFF1179"	"F48181_2"	11810	21760	130	1686	1662	504	96	100	24	100	100	0	1110	1093	312	113	116	29	99	98	0	1.595	1.598	1.585	1.659	1.728	1.643	0.772	120	477	2587	2546	0.673	1590	997	1566	980	0
3	8	8	"PFF1182"	"F48253_3"	12000	21770	150	107	107	24	99	102	24	25	4	0	130	129	18	115	119	29	17	1	0	0.533	0.571	1.000	1.009	3.518	3.208	0.020	156	514	23	22	-0.907	8	15	8	14	-50
3	9	8	"PFF1197"	"F48515_1"	12190	21760	130	606	628	174	98	100	22	100	100	0	701	706	191	112	114	17	100	100	0	0.862	0.892	0.876	0.924	1.658	0.850	0.776	120	468	1097	1124	-0.213	508	589	530	594	0
3	10	8	"PFF1204"	"F48839_1"	12390	21770	130	430	424	158	99	101	21	97	95	0	550	564	129	111	112	16	100	100	0	0.754	0.717	0.769	0.644	1.988	0.799	0.676	120	423	770	778	-0.407	331	439	325	453	0
3	11	8	"PFF1208"	"F49178_1"	12570	21770	150	108	111	25	100	102	22	28	12	0	143	145	22	112	114	17	72	42	0	0.258	0.333	0.727	0.686	3.477	0.653	0.016	156	449	39	44	-1.954	8	31	11	33	-50
3	12	8	"PFF1210"	"F4934_1"	12760	21770	120	264	259	74	97	99	21	95	92	0	615	630	129	113	114	16	100	100	0	0.333	0.313	0.310	0.282	1.938	0.294	0.646	120	459	669	679	-1.588	167	502	162	517	0
3	13	8	"PFF1215"	"F49538_1"	12960	21760	120	2411	2314	756	99	101	22	100	100	0	2519	2466	760	113	114	16	100	100	0	0.961	0.941	0.965	0.962	1.837	0.926	0.768	120	472	4718	4568	-0.057	2312	2406	2215	2353	0
3	14	8	"PFF1218"	"F49644_4"	13150	21770	120	174	178	49	101	103	23	85	67	0	643	651	146	114	116	19	100	100	0	0.138	0.143	0.133	0.122	2.064	0.138	0.482	120	447	602	614	-2.857	73	529	77	537	0
3	15	8	"PFF1901"	"F8433_1"	13330	21770	120	170	172	40	99	101	23	88	74	0	1197	1193	211	112	114	18	100	100	0	0.065	0.068	0.065	0.062	1.799	0.066	0.562	120	483	1156	1154	-3.934	71	1085	73	1081	0
3	16	8	"PFF1905"	"F8612_1"	13530	21770	130	184	182	50	94	98	21	89	77	0	1530	1599	415	110	111	16	100	100	0	0.063	0.059	0.060	0.054	1.743	0.054	0.577	120	500	1510	1577	-3.980	90	1420	88	1489	0
3	17	8	"PFF1913"	"F8921_1"	13710	21760	130	1868	1864	629	96	101	25	100	100	0	2553	2647	817	113	125	121	100	99	0	0.726	0.698	0.684	0.694	1.590	0.651	0.757	120	480	4212	4302	-0.462	1772	2440	1768	2534	0
3	18	8	"PFF1915"	"F8939_2"	13910	21760	130	456	465	137	97	101	25	100	100	0	487	469	126	114	128	120	95	78	0	0.962	1.037	1.048	1.044	1.733	0.840	0.543	120	512	732	723	-0.055	359	373	368	355	0
3	19	8	"PFF1919"	"F9091_1"	14110	21770	130	170	172	49	99	101	22	83	68	0	464	477	119	109	111	15	100	100	0	0.200	0.198	0.185	0.171	2.175	0.204	0.509	120	496	426	441	-2.322	71	355	73	368	0
3	20	8	"PFF1921"	"F9247_1"	14300	21750	130	449	440	142	98	102	23	99	98	0	467	478	108	111	113	17	100	100	0	0.986	0.932	0.950	0.887	1.683	0.985	0.731	120	453	707	709	-0.020	351	356	342	367	0
3	21	8	"PFI0014"	"I10798_1"	14430	21790	150	99	99	20	95	100	23	15	1	0	114	114	18	112	114	18	13	2	0	2.000	2.000	1.155	1.271	3.764	44.585	0.000	156	599	6	6	1.000	4	2	4	2	-50
3	22	8	"PFI0017"	"I10882_1"	14640	21750	130	489	486	123	98	101	23	100	100	0	774	739	155	113	116	20	100	100	0	0.592	0.620	0.626	0.612	1.664	0.603	0.791	120	647	1052	1014	-0.757	391	661	388	626	0
3	1	9	"PFI0023"	"I11056_2"	10640	21950	130	175	174	43	98	110	180	1	0	0	178	180	32	110	123	142	2	0	0	1.132	1.086	1.130	1.031	2.332	2.345	0.097	120	654	145	146	0.179	77	68	76	70	0
3	2	9	"PFI0029"	"I11211_1"	10840	21950	120	103	106	19	103	122	237	0	0	0	214	218	37	113	133	185	1	0	0	0.000	0.029	0.138	0.117	2.728	0.078	0.036	120	374	101	108	Error	0	101	3	105	0
3	3	9	"PFI0033"	"I11281_1"	11010	21970	150	98	101	23	102	103	22	10	3	0	118	118	16	115	117	17	16	3	0	-1.333	-0.333	1.310	1.287	3.262	5.695	0.013	156	491	-1	2	Error	-4	3	-1	3	-50
3	4	9	"PFI0035"	"I11342_1"	11220	21940	130	620	623	158	99	100	23	100	100	0	1043	1044	281	111	113	16	100	100	0	0.559	0.562	0.585	0.571	1.587	0.531	0.816	120	508	1453	1457	-0.839	521	932	524	933	0
3	5	9	"PFI0056"	"I12038_2"	11410	21950	130	158	159	40	96	99	23	84	65	0	257	255	37	110	114	28	100	100	0	0.422	0.434	0.439	0.394	1.934	0.472	0.444	120	484	209	208	-1.245	62	147	63	145	0
3	6	9	"PFI0058"	"I12132_1"	11590	21940	130	1181	1174	329	99	102	26	100	100	0	846	829	242	112	119	51	98	98	0	1.474	1.499	1.466	1.583	1.825	1.527	0.781	120	476	1816	1792	0.560	1082	734	1075	717	0
3	7	9	"PFI0060"	"I12159_3"	11760	21930	80	139	139	29	102	108	32	59	13	0	154	156	33	121	130	61	23	0	0	1.121	1.057	0.885	0.878	2.873	1.166	0.206	52	300	70	72	0.165	37	33	37	35	0
3	8	9	"PFI0063"	"I12192_2"	12030	21940	150	100	102	22	101	103	25	14	1	0	115	116	19	116	119	28	8	0	0	1.000	100000.000	1.226	1.316	3.462	4.183	0.010	156	609	-2	1	0.000	-1	-1	1	0	-50
3	9	9	"PFI0069"	"I12412_1"	12190	21940	130	328	322	88	100	102	23	99	95	0	366	367	64	113	114	17	100	100	0	0.901	0.874	0.879	0.803	1.738	0.954	0.704	120	435	481	476	-0.150	228	253	222	254	0
3	10	9	"PFI0072"	"I12552_2"	12380	21940	130	5281	5183	1801	100	102	23	100	100	0	5132	5218	1357	115	118	19	100	100	0	1.033	0.996	0.985	0.948	1.597	1.033	0.781	120	469	10198	10186	0.046	5181	5017	5083	5103	0
3	11	9	"PFI0105"	"I13369_2"	12570	21940	130	516	502	134	100	102	21	100	100	0	546	524	127	114	115	19	99	99	0	0.963	0.980	1.004	0.961	1.666	0.972	0.752	120	506	848	812	-0.054	416	432	402	410	0
3	12	9	"PFI0107"	"I13466_1"	12760	21940	120	296	287	87	98	99	22	96	93	0	481	500	112	110	112	20	100	100	0	0.534	0.485	0.480	0.432	1.928	0.483	0.656	120	481	569	579	-0.906	198	371	189	390	0
3	13	9	"PFI0111"	"I13569_2"	12950	21940	130	816	798	240	100	100	21	100	100	0	856	880	230	112	115	25	100	100	0	0.962	0.909	0.920	0.889	1.684	0.898	0.734	120	444	1460	1466	-0.055	716	744	698	768	0
3	14	9	"PFI0113"	"I13674_4"	13120	21960	150	101	104	25	101	103	22	18	5	0	129	135	27	114	117	28	37	8	0	0.000	0.143	0.792	0.822	3.778	0.228	0.013	156	418	15	24	Error	0	15	3	21	-50
3	15	9	"PFI0118"	"I13901_1"	13300	21960	150	124	125	36	97	101	22	56	32	0	147	149	35	112	116	21	67	41	0	0.771	0.757	0.851	0.893	2.929	0.822	0.220	156	540	62	65	-0.374	27	35	28	37	-50
3	16	9	"PFI0122"	"I13918_1"	13530	21940	130	2491	2465	609	97	100	23	100	100	0	2213	2138	578	111	114	19	100	100	0	1.139	1.168	1.159	1.220	1.693	1.153	0.801	120	528	4496	4395	0.188	2394	2102	2368	2027	0
3	17	9	"PFJ0094"	"J1546_3"	13720	21940	150	94	97	21	97	99	24	12	1	0	128	130	19	111	120	111	0	0	0	-0.176	0.000	0.678	0.691	4.170	0.014	0.001	156	501	14	19	Error	-3	17	0	19	-50
3	18	9	"PFJ0104"	"J157_2"	13910	21940	150	111	116	29	96	98	23	38	15	0	130	131	23	109	117	105	0	0	0	0.714	0.909	0.925	0.700	4.154	3.157	0.039	156	560	36	42	-0.485	15	21	20	22	-50
3	19	9	"PFJ0107"	"J1588_1"	14090	21940	120	441	450	178	95	96	21	97	95	0	618	632	222	108	108	14	99	99	0	0.678	0.677	0.654	0.651	2.394	0.645	0.581	120	381	856	879	-0.560	346	510	355	524	0
3	20	9	"PFJ0110"	"J1616_1"	14250	21970	150	93	96	21	92	94	21	18	4	0	108	108	16	107	109	15	15	4	0	1.000	4.000	1.154	1.124	3.440	0.115	0.003	156	503	2	5	0.000	1	1	4	1	-50
3	21	9	"PFJ0116"	"J163_7"	14480	21950	130	175	179	50	92	95	21	89	80	0	210	214	42	107	109	16	98	97	0	0.806	0.813	0.791	0.741	2.072	0.872	0.492	120	440	186	194	-0.311	83	103	87	107	0
3	22	9	"PFJ0119"	"J167_13"	14670	21950	120	236	232	68	93	95	20	96	91	0	497	517	122	105	106	16	100	100	0	0.365	0.337	0.351	0.300	1.912	0.311	0.630	120	495	535	551	-1.455	143	392	139	412	0
3	1	10	"PFJ0157"	"J183_4"	10670	22140	130	143	145	40	97	99	21	72	50	0	374	400	102	109	111	19	100	100	0	0.174	0.165	0.179	0.146	2.199	0.146	0.368	120	576	311	339	-2.526	46	265	48	291	0
3	2	10	"PFJ0159"	"J183_6"	10840	22110	150	114	115	26	100	102	23	34	11	0	138	144	37	113	117	21	51	34	0	0.560	0.484	0.707	0.737	3.595	0.530	0.126	156	518	39	46	-0.837	14	25	15	31	-50
3	3	10	"PFJ0161"	"J183_8"	11040	22130	120	199	199	57	101	102	22	91	82	0	333	339	85	116	120	20	100	100	0	0.452	0.439	0.423	0.409	1.802	0.442	0.588	120	401	315	321	-1.147	98	217	98	223	0
3	4	10	"PFJ0165"	"J1901_2"	11220	22140	150	100	105	29	99	102	26	19	4	0	120	127	29	115	117	21	32	16	0	0.200	0.500	0.942	0.882	3.719	0.838	0.057	156	571	6	18	-2.322	1	5	6	12	-50
3	5	10	"PFJ0168"	"J191_1"	11420	22120	130	361	377	144	99	103	27	99	95	0	261	271	77	115	117	23	97	94	0	1.795	1.782	1.700	1.651	2.011	1.826	0.686	120	548	408	434	0.844	262	146	278	156	0
3	6	10	"PFJ0170"	"J191_6"	11630	22130	150	97	99	19	100	103	25	9	0	0	126	129	20	117	121	41	8	0	0	-0.333	-0.083	1.111	1.032	3.337	0.164	0.009	156	677	6	11	Error	-3	9	-1	12	-50
3	7	10	"PFJ0203"	"J21_13"	11840	22170	150	95	96	22	99	101	22	14	1	0	116	118	18	116	119	19	13	4	0	100000.000	-1.500	1.421	1.338	3.528	7.169	0.005	156	627	-4	-1	16.610	-4	0	-3	2	-50
3	8	10	"PFJ0207"	"J21_24"	11990	22130	120	116	118	27	97	99	21	47	19	0	377	390	80	113	114	19	100	100	0	0.072	0.076	0.097	0.095	2.159	0.069	0.137	120	444	283	298	-3.796	19	264	21	277	0
3	9	10	"PFJ0209"	"J21_26"	12190	22130	120	136	138	36	98	99	21	66	42	0	499	519	132	112	114	18	100	100	0	0.098	0.098	0.105	0.099	2.217	0.091	0.296	120	497	425	447	-3.348	38	387	40	407	0
3	10	10	"PFJ0212"	"J21_31"	12370	22120	130	5353	5083	1513	99	100	22	100	100	0	6642	6128	1864	114	117	33	99	98	0	0.805	0.829	0.835	0.896	2.176	0.799	0.767	120	468	11782	10998	-0.313	5254	6528	4984	6014	0
3	11	10	"PFJ0216"	"J21_9"	12520	22160	150	94	95	23	97	99	21	14	5	0	115	115	17	113	116	29	5	0	0	-1.500	-1.000	1.412	1.368	3.546	0.036	0.028	156	623	-1	0	Error	-3	2	-2	2	-50
3	12	10	"PFJ0218"	"J222_2"	12740	22130	110	195	202	54	96	100	25	93	85	0	353	370	79	112	120	51	100	100	0	0.411	0.411	0.420	0.373	1.901	0.385	0.619	80	516	340	364	-1.284	99	241	106	258	0
3	13	10	"PFJ0247"	"J242_2"	12950	22130	150	115	119	30	96	99	25	40	17	0	146	147	28	110	118	50	23	2	0	0.528	0.622	0.698	0.655	3.635	0.395	0.168	156	599	55	60	-0.922	19	36	23	37	-50
3	14	10	"PFJ0250"	"J245_1"	13130	22130	120	135	143	37	94	96	20	76	50	0	202	204	36	109	110	16	100	96	0	0.441	0.516	0.515	0.479	2.455	0.556	0.337	120	403	134	144	-1.182	41	93	49	95	0
3	15	10	"PFJ0252"	"J245_13"	13320	22130	120	176	176	46	92	94	19	92	85	0	275	276	55	108	110	17	100	100	0	0.503	0.500	0.495	0.476	1.981	0.482	0.519	120	475	251	252	-0.991	84	167	84	168	0
3	16	10	"PFJ0254"	"J245_5"	13520	22130	120	183	178	44	93	95	21	91	80	0	230	234	44	107	108	16	100	99	0	0.732	0.669	0.673	0.621	2.013	0.696	0.483	120	526	213	212	-0.451	90	123	85	127	0
3	17	10	"PFJ0257"	"J245_9"	13720	22130	150	94	95	21	94	95	22	17	3	0	108	109	17	107	108	17	16	3	0	0.000	0.500	1.310	1.256	3.789	9.517	0.005	156	522	1	3	Error	0	1	1	2	-50
3	18	10	"PFJ0259"	"J2465_2"	13880	22170	150	92	94	20	94	95	21	15	3	0	104	107	18	105	108	18	19	3	0	2.000	0.000	1.000	1.117	3.902	20.865	0.000	156	524	-3	2	1.000	-2	-1	0	2	-50
3	19	10	"PFK0310"	"Kn2750_3"	14100	22150	150	99	100	25	91	94	20	27	9	0	116	121	27	105	106	17	39	16	0	0.727	0.563	1.191	1.039	3.892	1.092	0.027	156	547	19	25	-0.459	8	11	9	16	-50
3	20	10	"PFK0321"	"Kn2865_1"	14300	22140	150	100	105	31	91	93	20	33	16	0	117	123	30	104	106	15	46	28	0	0.692	0.737	1.072	1.154	3.639	1.322	0.092	156	500	22	33	-0.531	9	13	14	19	-50
3	21	10	"PFK0331"	"Kn3020_1"	14470	22130	130	710	688	224	92	93	21	100	100	0	661	646	179	103	105	17	100	99	0	1.108	1.098	1.070	1.078	1.860	1.130	0.726	120	407	1176	1139	0.147	618	558	596	543	0
3	22	10	"PFK0339"	"Kn3094_1"	14630	22110	150	92	93	22	91	93	22	13	4	0	108	108	15	105	107	17	14	3	0	0.333	0.667	1.375	1.372	3.263	16.208	0.001	156	663	4	5	-1.585	1	3	2	3	-50
3	1	11	"PFK0353"	"Kn3360_3"	10660	22320	130	168	171	42	95	97	20	90	78	0	159	162	28	109	111	18	86	74	0	1.460	1.434	1.309	1.378	2.525	1.630	0.410	120	666	123	129	0.546	73	50	76	53	0
3	2	11	"PFK0355"	"Kn3360_5"	10860	22330	120	133	135	30	99	101	21	61	37	0	517	545	129	112	114	18	100	100	0	0.084	0.083	0.087	0.080	2.084	0.083	0.332	120	543	439	469	-3.574	34	405	36	433	0
3	3	11	"PFK0384"	"Kn386_1"	11060	22330	150	112	116	29	99	100	21	35	14	0	134	136	22	114	116	18	53	20	0	0.650	0.773	1.154	0.974	3.726	2.331	0.065	156	597	33	39	-0.621	13	20	17	22	-50
3	4	11	"PFK0387"	"Kn400_3"	11240	22330	120	159	165	47	99	100	27	76	52	0	952	945	172	114	116	17	100	100	0	0.072	0.079	0.074	0.068	2.160	0.085	0.483	120	477	898	897	-3.804	60	838	66	831	0
3	5	11	"PFK0390"	"Kn4028_2"	11440	22330	130	1030	982	326	99	103	43	100	100	0	996	997	227	116	118	21	100	100	0	1.058	1.002	0.957	0.945	1.638	1.055	0.756	120	598	1811	1764	0.081	931	880	883	881	0
3	6	11	"PFK0393"	"Kn4044_1"	11630	22330	120	114	115	26	97	98	20	46	20	0	301	302	75	114	116	17	100	100	0	0.091	0.096	0.152	0.134	2.472	0.085	0.108	120	496	204	206	-3.459	17	187	18	188	0
3	7	11	"PFK0400"	"Kn4252_3"	11820	22330	120	324	322	99	96	98	20	98	97	0	1913	1873	405	114	116	17	100	100	0	0.127	0.128	0.123	0.120	1.712	0.116	0.663	120	418	2027	1985	-2.980	228	1799	226	1759	0
3	8	11	"PFK0406"	"Kn434_1"	12000	22330	120	145	149	41	99	101	24	70	44	0	520	540	134	115	118	22	100	100	0	0.114	0.118	0.123	0.110	1.977	0.114	0.390	120	460	451	475	-3.138	46	405	50	425	0
3	9	11	"PFK0434"	"Kn5123_1"	12190	22330	120	233	238	83	98	100	24	91	86	0	398	424	109	113	115	22	100	100	0	0.474	0.450	0.462	0.385	2.185	0.453	0.588	120	528	420	451	-1.078	135	285	140	311	0
3	10	11	"PFK0438"	"Kn5186_3"	12390	22330	120	355	350	115	96	97	20	98	98	0	1192	1242	343	110	113	31	100	100	0	0.239	0.224	0.231	0.214	1.594	0.210	0.731	120	486	1341	1386	-2.063	259	1082	254	1132	0
3	11	11	"PFK0449"	"Kn5414_1"	12580	22330	130	378	391	148	96	98	21	98	96	0	294	307	76	111	112	15	100	100	0	1.541	1.505	1.538	1.401	1.931	1.728	0.675	120	492	465	491	0.624	282	183	295	196	0
3	12	11	"PFK0454"	"Kn5561_2"	12770	22330	120	142	147	39	96	98	22	75	50	0	515	516	121	110	115	41	100	100	0	0.114	0.126	0.121	0.109	2.198	0.116	0.368	120	537	451	457	-3.138	46	405	51	406	0
3	13	11	"PFK0456"	"Kn5587_1"	12960	22330	130	519	507	167	94	95	21	100	100	0	6776	6975	2290	109	110	16	100	100	0	0.064	0.060	0.059	0.058	1.636	0.051	0.701	120	544	7092	7279	-3.972	425	6667	413	6866	0
3	14	11	"PFK0460"	"Kn569_3"	13150	22330	120	134	139	40	94	96	27	65	35	0	515	521	125	108	110	17	100	100	0	0.098	0.109	0.115	0.112	1.892	0.100	0.293	120	516	447	458	-3.347	40	407	45	413	0
3	15	11	"PFK0488"	"Kn67_1"	13340	22330	120	98	104	29	91	93	21	28	16	0	343	347	84	106	108	17	100	100	0	0.030	0.054	0.091	0.083	2.547	0.050	0.070	120	500	244	254	-5.081	7	237	13	241	0
3	16	11	"PFK0491"	"Kn6869_1"	13520	22330	130	179	187	66	90	92	18	94	81	0	993	1057	374	108	113	53	100	100	0	0.101	0.102	0.094	0.091	1.901	0.087	0.515	120	564	974	1046	-3.314	89	885	97	949	0
3	17	11	"PFK0496"	"Kn707_1"	13720	22320	130	1981	1832	572	93	94	19	100	100	0	2041	1884	673	111	117	57	95	95	0	0.978	0.981	0.926	1.008	2.065	0.912	0.744	120	501	3818	3512	-0.032	1888	1930	1739	1773	0
3	18	11	"PFK0507"	"Kn768_1"	13910	22330	120	220	213	58	92	93	19	95	90	0	392	391	87	108	111	23	100	100	0	0.451	0.428	0.411	0.396	1.893	0.403	0.608	120	432	412	404	-1.150	128	284	121	283	0
3	19	11	"PFK0510"	"Kn7854_1"	14100	22330	120	311	300	97	93	94	19	96	95	0	477	469	114	106	108	19	100	100	0	0.588	0.570	0.531	0.535	1.792	0.550	0.643	120	464	589	570	-0.767	218	371	207	363	0
3	20	11	"PFK0516"	"Kn8017_1"	14290	22330	120	473	452	150	93	94	20	96	96	0	3538	3349	920	107	109	16	100	100	0	0.111	0.111	0.108	0.103	1.819	0.100	0.692	120	478	3811	3601	-3.175	380	3431	359	3242	0
3	21	11	"PFK1023"	"Ks506_1"	14480	22320	130	1473	1473	473	95	96	24	100	100	0	1704	1684	606	110	113	28	99	97	0	0.864	0.875	0.823	0.972	2.148	0.792	0.755	120	576	2972	2952	-0.210	1378	1594	1378	1574	0
3	22	11	"PFK1025"	"Ks506_6"	14670	22320	130	1453	1449	451	94	95	22	100	100	0	1300	1216	426	110	113	26	97	95	0	1.142	1.225	1.143	1.317	2.088	1.174	0.748	120	657	2549	2461	0.192	1359	1190	1355	1106	0
3	1	12	"PFK1027"	"Ks509_1"	10680	22520	120	243	245	74	95	98	22	96	92	0	322	316	57	110	111	15	100	100	0	0.698	0.728	0.674	0.653	1.920	0.765	0.624	120	596	360	356	-0.518	148	212	150	206	0
3	2	12	"PFK1030"	"Ks509_6"	10870	22520	120	185	190	51	98	99	20	92	84	0	688	712	179	112	113	15	100	100	0	0.151	0.153	0.154	0.144	1.717	0.141	0.577	120	500	663	692	-2.727	87	576	92	600	0
3	3	12	"PFK1033"	"Ks510_10"	11060	22520	120	136	138	30	98	100	30	58	25	0	542	536	123	112	113	15	100	100	0	0.088	0.094	0.092	0.086	2.107	0.082	0.295	120	498	468	464	-3.500	38	430	40	424	0
3	4	12	"PFK1036"	"Ks510_3"	11260	22530	130	108	110	23	96	99	42	10	0	0	480	470	112	112	114	20	99	99	0	0.033	0.039	0.062	0.054	2.235	0.037	0.018	120	557	380	372	-4.939	12	368	14	358	0
3	5	12	"PFK1051"	"Ks539_1"	11450	22520	130	1604	1526	536	96	100	42	98	98	0	2377	2314	522	113	115	20	100	100	0	0.666	0.650	0.691	0.608	1.834	0.672	0.778	120	579	3772	3631	-0.586	1508	2264	1430	2201	0
3	6	12	"PFK1053"	"Ks545_4"	11630	22520	130	131	132	30	95	98	21	67	40	0	537	552	150	114	116	17	100	100	0	0.085	0.084	0.090	0.090	2.115	0.064	0.226	120	529	459	475	-3.555	36	423	37	438	0
3	7	12	"PFK1057"	"Ks54_4"	11820	22520	120	1075	1056	313	96	98	21	100	100	0	938	909	255	114	115	16	99	99	0	1.188	1.208	1.239	1.248	1.808	1.188	0.775	120	498	1803	1755	0.249	979	824	960	795	0
3	8	12	"PFK1062"	"Ks5580_5"	12010	22520	130	292	276	81	101	101	23	95	92	0	799	784	194	115	117	20	100	100	0	0.279	0.262	0.257	0.235	1.893	0.239	0.666	120	526	875	844	-1.840	191	684	175	669	0
3	9	12	"PFK1065"	"Ks565_1"	12190	22520	130	233	232	72	101	114	153	39	0	0	525	557	174	114	123	85	99	95	0	0.321	0.296	0.314	0.270	2.004	0.260	0.573	120	558	543	574	-1.639	132	411	131	443	0
3	10	12	"PFK1067"	"Ks565_2"	12390	22520	130	721	722	215	98	100	22	100	100	0	624	651	203	113	116	30	99	98	0	1.219	1.160	1.162	1.177	1.666	1.105	0.729	120	536	1134	1162	0.286	623	511	624	538	0
3	11	12	"PFK1087"	"Ks56_4"	12580	22520	150	100	103	24	99	100	21	16	5	0	126	132	25	113	114	17	44	28	0	0.077	0.211	0.778	0.658	4.642	1.737	0.008	156	573	14	23	-3.700	1	13	4	19	-50
3	12	12	"PFK1089"	"Ks56_9"	12770	22520	130	250	249	76	96	98	20	96	93	0	369	367	81	111	113	16	100	100	0	0.597	0.598	0.604	0.531	2.172	0.575	0.589	120	537	412	409	-0.744	154	258	153	256	0
3	13	12	"PFK1091"	"Ks586_5"	12970	22520	130	368	367	114	95	98	26	96	95	0	435	434	94	111	113	17	100	100	0	0.843	0.842	0.816	0.765	2.047	0.878	0.686	120	539	597	595	-0.247	273	324	272	323	0
3	14	12	"PFK1096"	"Ks592_4"	13160	22520	130	1253	1176	395	96	100	28	100	100	0	1421	1336	308	111	113	17	100	100	0	0.883	0.882	0.893	0.827	1.724	0.927	0.744	120	509	2467	2305	-0.179	1157	1310	1080	1225	0
3	15	12	"PFK1098"	"Ks595_2"	13340	22520	120	109	109	24	94	96	22	33	11	0	342	345	81	109	111	17	100	100	0	0.064	0.064	0.099	0.092	2.395	0.031	0.023	120	481	248	251	-3.957	15	233	15	236	0
3	16	12	"PFK1103"	"Ks5_1"	13540	22520	120	135	139	38	93	95	19	74	55	0	886	896	230	111	115	54	100	100	0	0.054	0.059	0.063	0.059	1.965	0.051	0.354	120	498	817	831	-4.206	42	775	46	785	0
3	17	12	"PFK1124"	"Ks646_6"	13720	22520	130	784	781	256	94	96	22	100	100	0	696	676	172	113	116	22	100	100	0	1.184	1.220	1.170	1.169	1.675	1.278	0.765	120	550	1273	1250	0.243	690	583	687	563	0
3	18	12	"PFK1126"	"Ks64_1"	13910	22520	120	121	123	29	95	97	21	57	28	0	249	258	62	111	113	18	99	98	0	0.188	0.190	0.204	0.191	2.571	0.172	0.198	120	517	164	175	-2.408	26	138	28	147	0
3	19	12	"PFK1135"	"Ks664_1"	14100	22520	120	294	287	89	97	96	20	96	95	0	501	514	142	111	112	17	100	100	0	0.505	0.471	0.444	0.455	1.885	0.436	0.645	120	486	587	593	-0.985	197	390	190	403	0
3	20	12	"PFK1137"	"Ks664_35"	14290	22520	130	2172	2157	971	98	99	21	100	100	0	2506	2516	884	113	116	30	100	100	0	0.867	0.857	0.821	0.788	1.840	0.893	0.717	120	571	4467	4462	-0.206	2074	2393	2059	2403	0
3	21	12	"PFK1140"	"Ks667_3"	14490	22560	150	103	106	25	97	100	22	25	8	0	124	127	22	113	117	35	14	1	0	0.545	0.643	1.087	1.052	3.589	0.147	0.006	156	671	17	23	-0.874	6	11	9	14	-50
3	22	12	"PFK1142"	"Ks66_1"	14680	22520	120	1217	1122	403	95	97	23	100	99	0	2501	2375	573	109	111	19	100	100	0	0.469	0.453	0.457	0.409	1.940	0.428	0.729	120	535	3514	3293	-1.092	1122	2392	1027	2266	0
3	1	13	"PFM0090"	"M16407_5"	10690	22710	130	1549	1491	631	95	97	21	99	98	0	1364	1377	356	111	112	16	100	100	0	1.160	1.103	1.086	0.925	2.387	1.245	0.761	120	623	2707	2662	0.215	1454	1253	1396	1266	0
3	2	13	"PFM0095"	"M16853_1"	10870	22710	120	395	396	126	97	99	29	96	95	0	428	455	119	115	115	15	100	100	0	0.952	0.879	0.936	0.803	2.028	0.899	0.702	120	512	611	639	-0.071	298	313	299	340	0
3	3	13	"PFM0099"	"M17049_2"	11080	22710	130	1672	1704	804	96	99	30	99	99	0	1693	1866	608	113	114	16	100	100	0	0.997	0.917	0.958	0.846	1.813	0.990	0.740	120	536	3156	3361	-0.004	1576	1580	1608	1753	0
3	4	13	"PFM0101"	"M17181_1"	11250	22710	120	371	375	140	96	96	21	97	95	0	412	419	103	110	111	15	100	100	0	0.911	0.903	0.929	0.802	2.008	1.000	0.654	120	406	577	588	-0.135	275	302	279	309	0
3	5	13	"PFM0103"	"M17230_2"	11420	22750	150	92	93	20	93	95	21	14	1	0	106	107	16	108	110	18	9	2	0	0.500	0.000	1.352	1.571	4.337	8.656	0.005	156	585	-3	-1	-1.000	-1	-2	0	-1	-50
3	6	13	"PFM0105"	"M17327_1"	11640	22710	120	330	321	96	93	95	21	98	97	0	618	609	163	111	111	16	100	100	0	0.467	0.458	0.454	0.436	1.891	0.431	0.675	120	482	744	726	-1.097	237	507	228	498	0
3	7	13	"PFM0123"	"M18924_1"	11810	22720	150	108	110	31	97	98	22	37	19	0	132	165	74	113	114	17	51	41	0	0.579	0.250	0.512	0.636	3.343	0.271	0.154	156	568	30	65	-0.788	11	19	13	52	-50
3	8	13	"PFM0125"	"M18924_16"	12000	22710	120	657	601	239	98	99	22	95	94	0	1622	1559	400	113	114	16	100	100	0	0.370	0.348	0.358	0.319	1.834	0.348	0.753	120	481	2068	1949	-1.433	559	1509	503	1446	0
3	9	13	"PFM0128"	"M18924_2"	12180	22700	110	5454	5685	2246	102	147	314	100	100	0	2978	3010	1208	113	187	457	97	93	0	1.868	1.927	1.938	1.996	1.875	1.999	0.710	80	399	8217	8480	0.902	5352	2865	5583	2897	0
3	10	13	"PFM0134"	"M19188_5"	12380	22710	120	104	105	25	101	139	282	0	0	0	223	236	56	114	171	411	0	0	0	0.028	0.033	0.156	0.134	2.830	0.026	0.004	120	495	112	126	-5.183	3	109	4	122	0
3	11	13	"PFM0138"	"M19559_4"	12560	22710	120	271	271	89	98	100	21	95	91	0	352	354	110	113	114	17	96	94	0	0.724	0.718	0.734	0.742	2.599	0.684	0.597	120	464	412	414	-0.466	173	239	173	241	0
3	12	13	"PFM0140"	"M196_2"	12750	22710	120	644	638	261	95	97	21	95	95	0	786	805	330	112	113	17	99	99	0	0.815	0.784	0.822	0.797	2.865	0.744	0.710	120	507	1223	1236	-0.296	549	674	543	693	0
3	13	13	"PFM0160"	"M21368_2"	12950	22700	120	106	107	26	94	96	21	30	9	0	219	224	51	112	113	17	96	95	0	0.112	0.116	0.180	0.185	3.118	0.105	0.055	120	512	119	125	-3.157	12	107	13	112	0
3	14	13	"PFM0162"	"M21439_1"	13140	22710	120	168	169	43	96	99	22	85	78	0	287	284	57	110	113	17	100	100	0	0.407	0.420	0.422	0.377	2.145	0.424	0.500	120	496	249	247	-1.298	72	177	73	174	0
3	15	13	"PFM0165"	"M21508_2"	13320	22700	130	480	461	133	97	100	23	99	99	0	663	634	168	112	114	17	100	100	0	0.695	0.697	0.709	0.677	1.826	0.658	0.731	120	514	934	886	-0.525	383	551	364	522	0
3	16	13	"PFM0167"	"M2157_1"	13510	22710	120	337	318	107	97	100	23	96	96	0	359	371	108	112	113	18	100	100	0	0.972	0.853	0.832	0.794	2.114	0.837	0.646	120	521	487	480	-0.041	240	247	221	259	0
3	17	13	"PFM0171"	"M21780_2"	13700	22700	110	696	678	211	100	102	22	100	100	0	1236	1221	332	114	124	82	100	100	0	0.531	0.522	0.525	0.509	1.704	0.467	0.719	80	469	1718	1685	-0.913	596	1122	578	1107	0
3	18	13	"PFM0173"	"M21780_4"	13880	22730	150	94	97	22	99	100	22	13	3	0	111	114	17	114	122	70	0	0	0	1.667	100000.000	1.548	1.236	4.139	0.037	0.012	156	664	-8	-2	0.737	-5	-3	-2	0	-50
3	19	13	"PFM0202"	"M23550_4"	14090	22710	120	1501	1399	554	96	98	21	100	99	0	1630	1549	519	112	113	17	98	98	0	0.926	0.907	0.929	0.838	2.193	0.926	0.732	120	429	2923	2740	-0.112	1405	1518	1303	1437	0
3	20	13	"PFM0204"	"M23550_7"	14230	22730	150	100	102	21	97	100	22	24	5	0	117	118	19	113	115	18	19	5	0	0.750	1.000	1.000	1.087	3.827	5.773	0.004	156	581	7	10	-0.415	3	4	5	5	-50
3	21	13	"PFM0209"	"M24104_1"	14460	22710	120	698	681	270	96	98	22	100	98	0	747	779	290	112	114	18	100	100	0	0.948	0.877	0.887	0.845	2.015	0.836	0.699	120	476	1237	1252	-0.077	602	635	585	667	0
3	22	13	"PFM0211"	"M24315_1"	14660	22710	120	652	674	294	93	96	21	100	98	0	717	717	295	107	110	17	97	95	0	0.916	0.952	1.010	0.943	2.788	0.910	0.671	120	589	1169	1191	-0.126	559	610	581	610	0
3	1	14	"PFM0214"	"M24561_16"	10660	22900	120	309	310	103	92	94	24	99	96	0	396	405	101	108	115	88	99	87	0	0.753	0.734	0.733	0.680	1.885	0.693	0.653	120	562	505	515	-0.408	217	288	218	297	0
3	2	14	"PFM0216"	"M24561_22"	10860	22900	120	166	173	53	93	96	25	86	68	0	905	940	306	112	119	93	99	98	0	0.092	0.097	0.094	0.095	1.932	0.086	0.526	120	507	866	908	-3.441	73	793	80	828	0
3	3	14	"PFM0675"	"M49210_1"	11050	22900	120	152	158	46	95	97	20	82	63	0	296	302	71	112	114	16	100	100	0	0.310	0.332	0.344	0.290	2.303	0.342	0.477	120	531	241	253	-1.691	57	184	63	190	0
3	4	14	"PFM0678"	"M49439_1"	11250	22900	120	97	99	23	95	97	21	20	6	0	257	255	57	110	111	16	98	96	0	0.014	0.028	0.123	0.113	2.758	0.025	0.006	120	458	149	149	-6.200	2	147	4	145	0
3	5	14	"PFM0682"	"M49680_3"	11430	22900	120	210	208	58	94	96	20	95	90	0	438	444	113	108	109	14	100	100	0	0.352	0.339	0.341	0.319	1.897	0.327	0.665	120	407	446	450	-1.508	116	330	114	336	0
3	6	14	"PFM0685"	"M50030_1"	11620	22900	120	1431	1428	523	94	95	20	100	100	0	1158	1163	403	110	111	15	100	100	0	1.276	1.267	1.285	1.280	1.855	1.304	0.758	120	484	2385	2387	0.351	1337	1048	1334	1053	0
3	7	14	"PFM0689"	"M50253_2"	11810	22910	120	144	142	35	96	96	21	73	55	0	520	518	142	111	112	16	100	100	0	0.117	0.113	0.124	0.109	2.079	0.111	0.381	120	463	457	453	-3.091	48	409	46	407	0
3	8	14	"PFM0691"	"M50721_1"	12000	22900	120	127	133	34	94	96	21	65	39	0	191	191	36	111	113	16	97	89	0	0.412	0.488	0.516	0.502	2.350	0.492	0.208	120	482	113	119	-1.278	33	80	39	80	0
3	9	14	"PFM0712"	"M52704_3"	12200	22870	150	99	97	20	98	128	256	0	0	0	119	122	18	114	161	373	0	0	0	0.200	-0.125	1.091	1.114	3.885	0.501	0.748	156	603	6	7	-2.322	1	5	-1	8	-50
3	10	14	"PFM0715"	"M5299_1"	12370	22900	120	608	595	179	97	98	22	100	100	0	915	899	277	113	114	17	100	98	0	0.637	0.634	0.647	0.658	1.889	0.597	0.778	120	428	1313	1284	-0.650	511	802	498	786	0
3	11	14	"PFM0718"	"M53027_1"	12570	22900	120	470	463	148	97	100	33	99	96	0	465	461	143	111	113	17	100	99	0	1.054	1.046	1.012	1.038	2.050	1.049	0.693	120	535	727	716	0.075	373	354	366	350	0
3	12	14	"PFM0720"	"M53181_3"	12760	22900	120	1463	1376	486	97	100	33	100	100	0	1366	1323	459	113	114	17	98	98	0	1.090	1.057	1.079	1.098	2.136	1.057	0.767	120	529	2619	2489	0.125	1366	1253	1279	1210	0
3	13	14	"PFM0722"	"M53240_1"	12950	22900	120	862	794	282	94	96	21	100	98	0	754	731	232	110	112	18	100	98	0	1.193	1.127	1.200	1.127	2.228	1.168	0.740	120	480	1412	1321	0.254	768	644	700	621	0
3	14	14	"PFM0726"	"M53565_1"	13130	22920	150	94	97	28	97	98	22	11	3	0	111	114	23	111	113	17	17	5	0	100000.000	0.000	1.053	1.144	3.652	2.720	0.027	156	593	-3	3	16.610	-3	0	0	3	-50
3	15	14	"PFM0746"	"M54626_1"	13330	22900	120	1972	1949	789	98	101	23	100	98	0	2968	3094	976	112	115	17	100	100	0	0.656	0.621	0.650	0.553	2.169	0.616	0.760	120	499	4730	4833	-0.608	1874	2856	1851	2982	0
3	16	14	"PFM0749"	"M5464_1"	13520	22900	130	1113	1097	397	100	103	24	100	99	0	966	999	256	113	116	19	100	100	0	1.188	1.125	1.097	1.038	1.830	1.189	0.791	120	470	1866	1883	0.248	1013	853	997	886	0
3	17	14	"PFM0753"	"M55240_4"	13660	22970	150	102	127	144	99	103	36	12	3	0	118	121	38	116	143	372	0	0	0	1.500	5.600	1.258	1.108	4.796	0.199	0.001	156	652	5	33	0.585	3	2	28	5	-50
3	18	14	"PFM0758"	"M55479_1"	13890	22890	150	91	94	22	99	101	35	6	0	0	105	108	17	115	147	372	0	0	0	0.800	0.714	1.000	0.969	3.847	4.263	0.008	156	670	-18	-12	-0.322	-8	-10	-5	-7	-50
3	19	14	"PFM0761"	"M55746_2"	14100	22900	120	173	171	48	99	101	22	82	69	0	208	211	42	111	112	16	98	95	0	0.763	0.720	0.756	0.683	2.567	0.860	0.414	120	462	171	172	-0.390	74	97	72	100	0
3	20	14	"PFM0763"	"M55888_10"	14290	22900	130	1554	1520	641	95	99	23	99	96	0	2199	2223	552	111	113	17	100	100	0	0.699	0.675	0.713	0.569	2.296	0.717	0.753	120	484	3547	3537	-0.517	1459	2088	1425	2112	0
3	21	14	"PFM0787"	"M57062_3"	14470	22900	120	148	147	38	94	97	23	76	55	0	218	211	45	111	113	19	95	90	0	0.505	0.530	0.510	0.454	2.890	0.499	0.243	120	422	161	153	-0.987	54	107	53	100	0
3	22	14	"PFM0790"	"M57295_1"	14640	22940	150	97	110	79	94	116	330	1	0	0	109	121	140	109	122	186	0	0	0	100000.000	1.333	1.444	1.544	3.720	6.692	0.139	156	722	3	28	16.610	3	0	16	12	-50
3	1	15	"PFM0798"	"M57785_5"	10670	23080	150	98	99	20	93	96	25	17	1	0	111	112	15	109	115	77	0	0	0	2.500	2.000	1.533	1.370	3.499	0.119	0.148	156	764	7	9	1.322	5	2	6	3	-50
3	2	15	"PFM0800"	"M58024_1"	10850	23090	130	212	209	71	94	97	27	88	79	0	326	331	85	110	118	94	91	70	0	0.546	0.520	0.534	0.467	2.035	0.545	0.616	120	500	334	336	-0.872	118	216	115	221	0
3	3	15	"PFM0804"	"M58298_1"	11060	23110	150	92	94	19	95	96	21	14	1	0	108	110	20	110	112	16	18	3	0	1.500	100000.000	1.143	1.053	3.157	2.140	0.027	156	596	-5	-1	0.585	-3	-2	-1	0	-50
3	4	15	"PFM0807"	"M58361_1"	11250	23090	120	188	183	50	95	96	22	86	79	0	2853	2961	903	112	112	17	100	100	0	0.034	0.031	0.035	0.033	1.642	0.028	0.547	120	483	2834	2937	-4.881	93	2741	88	2849	0
3	5	15	"PFN0316"	"N134_30"	11440	23090	130	385	371	142	92	94	20	95	93	0	405	387	104	111	113	16	100	100	0	0.997	1.011	1.000	0.941	2.140	1.142	0.640	120	530	587	555	-0.005	293	294	279	276	0
3	6	15	"PFN0318"	"N134_34"	11620	23090	130	692	675	252	96	97	21	95	95	0	608	622	176	111	113	16	100	100	0	1.199	1.133	1.114	1.057	2.024	1.218	0.737	120	527	1093	1090	0.262	596	497	579	511	0
3	7	15	"PFN0320"	"N134_41"	11810	23090	120	148	147	38	95	96	20	80	59	0	494	494	118	109	110	17	100	100	0	0.138	0.135	0.138	0.133	1.980	0.125	0.411	120	484	438	437	-2.861	53	385	52	385	0
3	8	15	"PFN0324"	"N134_45"	12000	23080	130	3701	3791	1104	93	95	20	100	100	0	2898	2932	1102	108	109	18	98	97	0	1.293	1.309	1.244	1.456	2.029	1.207	0.819	120	601	6398	6522	0.371	3608	2790	3698	2824	0
3	9	15	"PFN0326"	"N134_5"	12200	23090	120	349	328	108	96	97	21	94	94	0	448	435	89	111	112	17	100	100	0	0.751	0.716	0.749	0.678	1.738	0.767	0.732	120	551	590	556	-0.414	253	337	232	324	0
3	10	15	"PFN0328"	"N134_57"	12390	23080	150	95	96	20	100	103	27	7	0	0	110	110	14	115	119	25	2	0	0	1.000	0.800	1.477	1.454	3.841	4.437	0.022	156	538	-10	-9	0.000	-5	-5	-4	-5	-50
3	11	15	"PFN0346"	"N134_93"	12550	23120	150	90	92	19	102	107	39	1	0	0	111	111	17	116	122	29	3	0	0	2.400	2.000	1.354	1.386	3.353	1.407	0.223	156	485	-17	-15	1.263	-12	-5	-10	-5	-50
3	12	15	"PFN0348"	"N134_96"	12750	23120	150	90	94	21	101	104	33	5	0	0	108	107	19	114	117	20	9	0	0	1.833	1.000	0.944	1.050	3.581	2.935	0.015	156	596	-17	-14	0.874	-11	-6	-7	-7	-50
3	13	15	"PFN0350"	"N135_1"	12950	23090	120	382	376	135	100	101	24	95	93	0	635	592	152	108	111	17	99	99	0	0.535	0.570	0.569	0.555	2.197	0.574	0.676	120	500	809	760	-0.902	282	527	276	484	0
3	14	15	"PFN0353"	"N135_14"	13150	23090	130	880	850	303	101	103	23	99	99	0	830	802	198	111	113	17	100	100	0	1.083	1.084	1.082	1.007	1.786	1.167	0.772	120	489	1498	1440	0.116	779	719	749	691	0
3	15	15	"PFN0355"	"N135_17"	13340	23080	120	748	745	217	97	99	21	100	100	0	522	503	167	113	115	17	95	93	0	1.592	1.662	1.652	1.923	2.221	1.674	0.752	120	479	1060	1038	0.671	651	409	648	390	0
3	16	15	"PFN0357"	"N135_2"	13530	23090	120	325	333	105	97	99	22	98	95	0	402	404	90	112	113	17	100	100	0	0.786	0.808	0.806	0.747	1.753	0.863	0.695	120	396	518	528	-0.347	228	290	236	292	0
3	17	15	"PFN0375"	"N136_7"	13710	23080	130	1143	1137	354	99	103	39	100	100	0	1023	1007	413	116	152	429	87	53	0	1.151	1.165	1.146	1.325	2.180	0.313	0.276	120	488	1951	1929	0.203	1044	907	1038	891	0
3	18	15	"PFN0377"	"N137_11"	13910	23090	120	1913	1804	719	100	103	38	99	96	0	1534	1550	426	117	151	418	98	93	0	1.279	1.189	1.281	1.064	2.100	1.102	0.535	120	515	3230	3137	0.356	1813	1417	1704	1433	0
3	19	15	"PFN0379"	"N137_15"	14100	23090	130	226	221	71	100	102	22	91	83	0	180	181	40	113	115	17	92	79	0	1.881	1.779	2.093	1.858	2.484	2.364	0.375	120	548	193	189	0.911	126	67	121	68	0
3	20	15	"PFN0383"	"N137_20"	14290	23090	120	156	159	43	98	100	23	79	62	0	226	225	43	111	113	17	98	95	0	0.504	0.535	0.518	0.490	2.234	0.553	0.399	120	482	173	175	-0.988	58	115	61	114	0
3	21	15	"PFN0385"	"N137_22"	14480	23080	130	6030	6274	2625	98	128	395	100	100	0	2490	2658	1247	112	130	222	94	93	0	2.495	2.426	2.341	2.482	1.954	2.481	0.709	120	504	8310	8722	1.319	5932	2378	6176	2546	0
3	22	15	"PFN0387"	"N137_25"	14670	23090	120	92	97	24	93	126	404	0	0	0	198	194	47	110	128	228	0	0	0	-0.011	0.048	0.241	0.252	2.908	1.130	0.323	120	481	87	88	Error	-1	88	4	84	0
3	1	16	"PFN0405"	"N137_9"	10680	23280	130	404	389	143	96	97	21	96	95	0	415	425	93	113	114	18	100	100	0	1.020	0.939	0.944	0.865	1.869	1.061	0.692	120	615	610	605	0.028	308	302	293	312	0
3	2	16	"PFN0407"	"N138_101"	10870	23280	150	103	104	25	96	98	22	26	6	0	119	121	20	112	114	18	34	8	0	1.000	0.889	1.232	1.164	2.805	3.325	0.017	156	555	14	17	0.000	7	7	8	9	-50
3	3	16	"PFN0410"	"N138_105"	11060	23280	130	1720	1717	686	98	98	21	99	97	0	2394	2526	640	110	112	16	100	100	0	0.710	0.670	0.685	0.577	2.279	0.697	0.761	120	456	3906	4035	-0.494	1622	2284	1619	2416	0
3	4	16	"PFN0413"	"N138_15"	11240	23280	120	146	152	40	96	97	21	82	59	0	211	213	35	111	112	17	99	98	0	0.500	0.549	0.568	0.504	2.306	0.623	0.372	120	482	150	158	-1.000	50	100	56	102	0
3	5	16	"PFN0416"	"N138_21"	11440	23280	120	92	95	22	93	95	22	13	3	0	218	220	37	110	111	17	100	99	0	-0.009	0.018	0.130	0.123	2.674	104.378	0.000	120	496	107	112	Error	-1	108	2	110	0
3	6	16	"PFN0418"	"N138_26"	11630	23280	130	509	499	178	95	97	23	98	98	0	534	543	143	110	111	16	100	100	0	0.976	0.933	0.999	0.897	1.693	1.014	0.675	120	543	838	837	-0.034	414	424	404	433	0
3	7	16	"PFN0821"	"N159_40"	11820	23280	120	156	161	43	95	97	21	85	70	0	2386	2327	620	111	112	18	100	100	0	0.027	0.030	0.032	0.032	1.705	0.026	0.435	120	439	2336	2282	-5.221	61	2275	66	2216	0
3	8	16	"PFN0823"	"N159_45"	11980	23320	150	93	96	23	94	96	21	16	7	0	115	116	19	111	113	19	19	6	0	-0.250	0.400	1.179	1.209	3.936	9.180	0.001	156	584	3	7	Error	-1	4	2	5	-50
3	9	16	"PFN0826"	"N159_51"	12190	23310	150	99	101	21	100	102	23	15	2	0	118	118	16	117	119	22	10	0	0	-1.000	1.000	1.360	1.334	3.531	3.278	0.016	156	636	0	2	Error	-1	1	1	1	-50
3	10	16	"PFN0828"	"N159_7"	12400	23280	130	1187	1592	1251	108	113	30	99	96	0	1139	1600	1188	129	135	33	100	100	0	1.068	1.009	1.063	0.914	2.012	1.048	0.732	120	468	2089	2955	0.095	1079	1010	1484	1471	0
3	11	16	"PFN0830"	"N161_2"	12570	23270	130	840	815	304	110	115	30	97	95	0	598	604	180	131	137	34	100	100	0	1.563	1.490	1.514	1.434	1.990	1.666	0.673	120	389	1197	1178	0.644	730	467	705	473	0
3	12	16	"PFN0833"	"N162_3"	12760	23270	130	228	232	64	105	107	23	92	87	0	401	415	92	119	122	22	100	100	0	0.436	0.429	0.442	0.383	2.045	0.384	0.594	120	525	405	423	-1.197	123	282	127	296	0
3	13	16	"PFN0859"	"N168_1"	12960	23280	120	162	168	53	105	106	22	80	61	0	458	476	131	113	115	19	99	99	0	0.165	0.174	0.168	0.163	2.041	0.170	0.421	120	513	402	426	-2.598	57	345	63	363	0
3	14	16	"PFN0861"	"N168_12"	13150	23270	120	310	308	101	105	106	23	95	92	0	2136	2206	625	115	117	16	100	100	0	0.101	0.097	0.095	0.093	1.801	0.088	0.636	120	498	2226	2294	-3.301	205	2021	203	2091	0
3	15	16	"PFN0863"	"N168_17"	13340	23270	120	217	219	61	98	101	22	96	90	0	389	382	95	114	115	17	99	98	0	0.433	0.451	0.457	0.439	2.217	0.411	0.594	120	513	394	389	-1.208	119	275	121	268	0
3	16	16	"PFN0866"	"N168_23"	13540	23280	120	117	119	29	97	100	21	47	20	0	187	189	32	112	113	16	97	95	0	0.267	0.286	0.340	0.310	2.902	0.357	0.146	120	428	95	99	-1.907	20	75	22	77	0
3	17	16	"PFN0870"	"N168_29"	13680	23310	150	95	94	23	99	100	21	14	1	0	110	113	19	114	115	17	13	5	0	1.000	5.000	1.364	1.321	3.312	5.503	0.014	156	566	-8	-6	0.000	-4	-4	-5	-1	-50
3	18	16	"PFN0873"	"N168_32"	13910	23280	120	248	250	75	99	100	21	95	92	0	295	303	70	115	116	17	100	100	0	0.828	0.803	0.805	0.771	1.879	0.839	0.637	120	527	329	339	-0.273	149	180	151	188	0
3	19	16	"PFN0901"	"N175_10"	14100	23280	120	173	173	49	101	101	22	84	65	0	2410	2508	683	117	117	19	100	100	0	0.031	0.030	0.033	0.032	1.710	0.029	0.491	120	494	2365	2463	-4.993	72	2293	72	2391	0
3	20	16	"PFN0903"	"N175_12"	14300	23280	150	91	93	21	99	101	24	8	1	0	149	155	33	117	117	18	72	44	0	-0.250	-0.158	0.529	0.508	4.698	7.676	0.006	156	536	24	32	Error	-8	32	-6	38	-50
3	21	16	"PFN0908"	"N175_3"	14450	23310	150	95	97	24	98	100	21	13	3	0	114	114	14	115	117	18	10	0	0	3.000	1.000	1.523	1.495	3.642	5.809	0.007	156	590	-4	-2	1.585	-3	-1	-1	-1	-50
3	22	16	"PFN0910"	"N175_8"	14670	23280	120	448	441	150	91	93	22	97	97	0	910	925	240	107	108	19	100	100	0	0.445	0.428	0.423	0.398	1.805	0.404	0.694	120	571	1160	1168	-1.169	357	803	350	818	0
3	1	17	"PFN0912"	"N176_2"	10680	23470	120	958	909	344	97	98	20	99	99	0	726	714	276	115	116	17	99	99	0	1.409	1.356	1.329	1.370	2.080	1.366	0.833	120	582	1472	1411	0.495	861	611	812	599	0
3	2	17	"PFN0914"	"N176_4"	10870	23470	120	235	239	73	98	99	20	96	91	0	470	466	95	117	117	17	100	100	0	0.388	0.404	0.400	0.345	1.985	0.401	0.656	120	493	490	490	-1.365	137	353	141	349	0
3	3	17	"PFN0936"	"N181_8"	11060	23470	120	466	463	151	98	98	21	98	97	0	602	580	161	113	114	16	99	99	0	0.753	0.782	0.777	0.729	2.077	0.775	0.729	120	515	857	832	-0.410	368	489	365	467	0
3	4	17	"PFN0938"	"N182_2"	11250	23470	120	321	317	92	97	98	22	99	98	0	307	301	59	110	111	15	100	97	0	1.137	1.152	1.177	1.134	1.842	1.274	0.703	120	463	421	411	0.185	224	197	220	191	0
3	5	17	"PFN0940"	"N182_5"	11430	23470	150	102	104	22	93	96	22	24	8	0	123	124	20	109	110	16	45	20	0	0.643	0.733	0.833	0.801	3.275	3.008	0.032	156	590	23	26	-0.637	9	14	11	15	-50
3	6	17	"PFN0947"	"N185_15"	11630	23470	120	533	528	181	93	95	22	100	97	0	479	483	119	110	111	16	100	100	0	1.192	1.166	1.164	1.091	1.872	1.272	0.718	120	456	809	808	0.254	440	369	435	373	0
3	7	17	"PFN0951"	"N185_4"	11810	23470	120	174	182	54	94	97	21	91	85	0	527	546	145	113	114	17	100	100	0	0.193	0.203	0.202	0.196	1.849	0.187	0.559	120	437	494	521	-2.372	80	414	88	433	0
3	8	17	"PFN0953"	"N185_6"	12000	23470	120	346	375	134	96	97	24	98	98	0	396	423	112	114	116	17	99	99	0	0.887	0.903	0.855	0.856	2.017	0.930	0.698	120	436	532	588	-0.174	250	282	279	309	0
3	9	17	"PFF1635"	"F64095_4"	12210	23480	150	113	121	40	100	102	24	33	21	0	128	139	36	117	121	20	41	23	0	1.182	0.955	1.202	1.210	3.961	1.425	0.176	156	479	24	43	0.241	13	11	21	22	-50
3	10	17	"PFF1651"	"F64732_1"	12390	23470	120	1522	1455	555	108	110	24	100	99	0	2463	2535	694	128	130	26	100	100	0	0.606	0.560	0.556	0.508	1.990	0.553	0.769	120	388	3749	3754	-0.724	1414	2335	1347	2407	0
3	11	17	"PFF1691"	"F66430_1"	12580	23470	150	114	117	26	109	111	25	21	7	0	151	152	25	131	135	28	36	8	0	0.250	0.381	0.911	0.966	3.527	0.851	0.033	156	471	25	29	-2.000	5	20	8	21	-50
3	12	17	"PFF1706"	"F67045_1"	12740	23510	150	93	96	26	103	104	23	11	4	0	116	117	16	119	122	20	9	0	0	3.333	3.500	1.732	1.598	3.336	3.950	0.020	156	570	-13	-9	1.737	-10	-3	-7	-2	-50
3	13	17	"PFF1770"	"F69174_1"	12960	23470	120	579	556	202	99	102	22	95	94	0	611	592	123	115	117	18	100	100	0	0.968	0.958	0.947	0.831	2.129	1.039	0.775	120	568	976	934	-0.047	480	496	457	477	0
3	14	17	"PFF1856"	"F72113_1"	13150	23470	120	3220	2980	1336	100	102	24	99	96	0	4137	4129	1322	115	116	17	100	100	0	0.776	0.717	0.760	0.611	2.493	0.737	0.762	120	557	7142	6894	-0.366	3120	4022	2880	4014	0
3	15	17	"PFC0253"	"C664"	13350	23470	150	126	148	92	98	101	24	51	38	0	143	199	158	113	114	17	60	48	0	0.933	0.581	0.675	0.735	3.882	0.542	0.609	156	701	58	136	-0.100	28	30	50	86	-50
3	16	17	"PFC0263"	"C68"	13540	23470	120	245	258	81	98	101	25	97	94	0	194	201	51	113	112	16	95	87	0	1.815	1.818	1.787	2.010	2.287	2.113	0.486	120	440	228	248	0.860	147	81	160	88	0
3	17	17	"PFC0294"	"C735"	13720	23470	150	106	104	23	99	100	23	21	4	0	132	137	29	115	116	19	47	21	0	0.412	0.227	0.750	0.886	3.389	0.523	0.021	156	480	24	27	-1.280	7	17	5	22	-50
3	18	17	"PFC0298"	"C739"	13920	23470	150	103	106	24	96	97	20	30	11	0	159	159	31	112	113	16	82	66	0	0.149	0.213	0.486	0.463	4.091	0.238	0.027	156	523	54	57	-2.747	7	47	10	47	-50
3	19	17	"PFC0301"	"C741"	14110	23470	120	141	147	38	95	98	24	75	47	0	298	292	57	113	113	17	99	99	0	0.249	0.291	0.265	0.248	2.395	0.264	0.345	120	448	231	231	-2.008	46	185	52	179	0
3	20	17	"PFL0015"	"L1_3"	14300	23470	150	103	106	24	96	99	23	23	8	0	141	145	27	113	114	18	65	35	0	0.250	0.313	0.580	0.526	3.841	0.929	0.025	156	519	35	42	-2.000	7	28	10	32	-50
3	21	17	"PFM0073"	"M15459_3"	14490	23490	100	109	113	30	94	97	19	40	23	0	173	170	30	114	115	18	87	71	0	0.254	0.339	0.390	0.405	3.419	0.404	0.122	80	333	74	75	-1.976	15	59	19	56	0
3	22	17	"PFM0096"	"M16857_1"	14670	23460	130	1486	1394	538	91	92	21	99	96	0	1627	1585	412	107	108	19	100	100	0	0.918	0.882	0.895	0.773	2.240	0.929	0.743	120	626	2915	2781	-0.124	1395	1520	1303	1478	0
3	1	18	"PFM0259"	"M26257_1"	10680	23650	100	202	201	60	95	96	20	91	85	0	561	593	209	115	117	17	100	100	0	0.240	0.222	0.226	0.218	1.923	0.198	0.577	80	416	553	584	-2.059	107	446	106	478	0
3	2	18	"PFM0321"	"M31208_3"	10840	23650	100	244	239	45	96	97	20	100	98	0	412	419	88	117	117	17	100	100	0	0.502	0.474	0.451	0.463	1.555	0.439	0.680	80	422	443	445	-0.995	148	295	143	302	0
3	3	18	"PFM0389"	"M3590_2"	11040	23680	150	93	95	21	94	96	21	16	2	0	113	115	18	114	116	17	16	3	0	1.000	1.000	1.367	1.321	3.934	4.364	0.009	156	764	-2	2	0.000	-1	-1	1	1	-50
3	4	18	"PFM0523"	"M42640_1"	11240	23650	110	97	100	21	93	96	20	26	10	0	330	336	53	111	113	17	100	100	0	0.018	0.031	0.082	0.078	2.361	0.022	0.011	80	419	223	232	-5.775	4	219	7	225	0
3	5	18	"PFD0044"	"D13561_3"	11410	23670	150	99	101	27	94	96	21	27	10	0	116	119	20	111	112	17	26	11	0	1.000	0.875	1.222	1.221	3.430	2.035	0.060	156	650	10	15	0.000	5	5	7	8	-50
3	6	18	"PFD0057"	"D15909_4"	11630	23650	120	130	134	32	94	95	20	71	46	0	367	366	71	111	112	16	100	100	0	0.141	0.157	0.172	0.150	2.088	0.157	0.372	120	506	292	295	-2.830	36	256	40	255	0
3	7	18	"PFD0156"	"D17715_93"	11790	23640	110	300	311	58	95	98	25	100	100	0	344	340	67	110	114	25	100	98	0	0.876	0.939	0.866	0.964	1.539	0.854	0.736	80	428	439	446	-0.191	205	234	216	230	0
3	8	18	"PFD0171"	"D21102_1"	12000	23650	80	1848	1808	854	95	97	25	100	96	0	1655	1559	454	110	112	16	100	100	0	1.135	1.182	1.193	0.925	3.005	1.389	0.767	52	302	3298	3162	0.182	1753	1545	1713	1449	0
3	9	18	"PFD0194"	"D23657_11"	12180	23650	150	102	103	20	94	95	20	27	6	0	123	123	17	109	111	15	42	14	0	0.571	0.643	1.058	1.231	4.380	12.909	0.001	156	602	22	23	-0.807	8	14	9	14	-50
3	10	18	"PFD0273"	"D33539_50"	12390	23650	150	102	104	24	97	99	20	26	9	0	122	122	20	112	114	18	31	7	0	0.500	0.700	1.082	1.126	3.278	2.306	0.025	156	432	15	17	-1.000	5	10	7	10	-50
3	11	18	"IAX099I"	"Y_IAX099I"	12560	23650	150	88	91	22	98	100	20	12	2	0	105	108	20	116	117	18	10	2	0	0.909	0.875	0.947	1.046	3.412	2.534	0.024	156	373	-21	-15	-0.138	-10	-11	-7	-8	-50
3	12	18	"ICX188I"	"Y_ICX188I"	12740	23700	150	97	99	25	97	99	21	19	6	0	110	111	17	115	116	18	11	1	0	0.000	-0.500	1.222	1.256	2.997	4.670	0.010	156	392	-5	-2	Error	0	-5	2	-4	-50
3	13	18	"IEX355I"	"Y_IEX355I"	12920	23690	150	89	91	21	98	99	22	9	1	0	110	112	18	114	115	18	13	2	0	2.250	3.500	1.179	1.269	3.494	2.573	0.027	156	517	-13	-9	1.170	-9	-4	-7	-2	-50
3	14	18	"IGX361I"	"Y_IGX361I"	13120	23700	150	92	98	39	98	100	22	13	4	0	104	105	18	112	114	17	8	1	0	0.750	0.000	1.160	1.136	3.141	2.265	0.039	156	530	-14	-7	-0.415	-6	-8	0	-7	-50
3	15	18	"IIX063I"	"Y_IIX063I"	13310	23700	150	93	96	23	97	98	22	16	0	0	105	105	16	111	112	17	8	2	0	0.667	0.167	1.631	1.472	2.749	2.772	0.046	156	533	-10	-7	-0.585	-4	-6	-1	-6	-50
3	16	18	"IKX121I"	"Y_IKX121I"	13500	23700	150	89	90	20	95	98	24	8	0	0	105	107	15	110	112	21	6	0	0	1.200	1.667	1.400	1.499	3.307	1.585	0.058	156	614	-11	-8	0.263	-6	-5	-5	-3	-50
3	17	18	"Z_1_50"	"Z_1_50"	13730	23640	120	311	310	86	97	99	24	100	98	0	210	214	50	109	113	23	94	90	0	2.119	2.029	1.905	2.061	1.893	2.267	0.539	120	450	315	318	1.083	214	101	213	105	0
3	18	18	"Z_1_70"	"Z_1_70"	13910	23640	120	1159	1123	362	98	99	22	100	100	0	535	533	178	111	113	18	96	95	0	2.502	2.429	2.432	2.566	1.819	2.543	0.744	120	437	1485	1447	1.323	1061	424	1025	422	0
3	19	18	"Z_1_90"	"Z_1_90"	14110	23650	120	3487	3228	1310	98	100	23	100	99	0	1580	1537	404	112	113	17	100	100	0	2.309	2.196	2.299	1.919	2.258	2.594	0.746	120	428	4857	4555	1.207	3389	1468	3130	1425	0
3	20	18	"Z_2_10"	"Z_2_10"	14260	23700	150	92	97	28	96	98	22	13	5	0	107	107	17	112	113	16	10	0	0	0.800	-0.200	0.967	1.076	3.507	19.802	0.002	156	506	-9	-4	-0.322	-4	-5	1	-5	-50
3	21	18	"Z_2_30"	"Z_2_30"	14460	23660	150	94	96	24	94	97	21	20	5	0	112	114	21	111	111	17	14	5	0	0.000	0.667	1.682	1.669	3.930	5.621	0.004	156	579	1	5	Error	0	1	2	3	-50
3	22	18	"Z_2_50"	"Z_2_50"	14680	23650	120	941	922	322	94	96	20	100	100	0	8039	7506	2102	112	113	18	100	100	0	0.107	0.112	0.113	0.108	1.845	0.105	0.791	120	574	8774	8222	-3.226	847	7927	828	7394	0
3	1	19	"Z_3_90"	"Z_3_90"	10680	23840	130	3280	3211	968	93	95	20	100	100	0	3274	3157	1121	115	116	16	98	97	0	1.009	1.025	0.992	1.121	2.131	0.987	0.803	120	619	6346	6160	0.013	3187	3159	3118	3042	0
3	2	19	"Z_4_10"	"Z_4_10"	10830	23890	150	96	97	22	95	98	24	16	3	0	115	115	14	117	118	16	12	1	0	-0.500	-1.000	1.155	1.411	3.240	0.154	0.109	156	602	-1	0	Error	1	-2	2	-2	-50
3	3	19	"Z_4_30"	"Z_4_30"	11040	23890	150	90	91	22	95	98	22	13	2	0	111	111	16	115	116	16	10	1	0	1.250	1.000	1.065	1.117	3.656	3.741	0.035	156	586	-9	-8	0.322	-5	-4	-4	-4	-50
3	4	19	"Z_4_50"	"Z_4_50"	11240	23840	110	134	138	31	93	96	21	75	48	0	1537	1536	335	113	119	56	100	100	0	0.029	0.032	0.035	0.033	1.697	0.026	0.322	80	542	1465	1468	-5.118	41	1424	45	1423	0
3	5	19	"Z_4_70"	"Z_4_70"	11440	23840	110	214	215	48	96	97	21	100	98	0	3256	3241	802	114	125	102	100	100	0	0.038	0.038	0.036	0.036	1.556	0.034	0.662	80	499	3260	3246	-4.735	118	3142	119	3127	0
3	6	19	"Z_4_90"	"Z_4_90"	11630	23840	110	310	298	85	94	96	21	100	100	0	6043	5945	1239	115	140	213	100	100	0	0.036	0.035	0.035	0.033	1.664	0.029	0.630	80	445	6144	6034	-4.778	216	5928	204	5830	0
3	7	19	"Z_6_30"	"Z_6_30"	11810	23840	150	85	90	21	94	96	20	12	5	0	111	112	18	113	125	158	0	0	0	4.500	4.000	1.250	1.227	3.480	0.000	0.000	156	658	-11	-5	2.170	-9	-2	-4	-1	-50
3	8	19	"Z_6_50"	"Z_6_50"	11980	23890	150	89	91	20	92	95	19	16	4	0	109	110	17	111	113	15	16	5	0	1.500	1.000	1.159	1.314	3.426	4.515	0.009	156	736	-5	-2	0.585	-3	-2	-1	-1	-50
3	9	19	"Z_6_70"	"Z_6_70"	12230	23840	150	97	100	25	93	96	21	23	7	0	130	130	24	110	112	15	54	33	0	0.200	0.350	0.958	0.801	2.941	2.096	0.017	156	646	24	27	-2.322	4	20	7	20	-50
3	10	19	"Z_6_90"	"Z_6_90"	12400	23840	120	150	149	36	95	98	20	81	63	0	249	254	50	111	113	17	100	99	0	0.399	0.378	0.395	0.350	2.224	0.390	0.424	120	412	193	197	-1.327	55	138	54	143	0
3	11	19	"Z_7_10"	"Z_7_10"	12590	23870	150	88	92	21	97	99	20	10	4	0	112	111	17	114	116	17	10	3	0	4.500	1.667	1.286	1.361	3.502	8.710	0.002	156	422	-11	-8	2.170	-9	-2	-5	-3	-50
3	12	19	"Z_7_30"	"Z_7_30"	12740	23870	150	101	100	21	97	99	21	18	3	0	111	112	17	113	115	17	14	2	0	-2.000	-3.000	1.556	1.551	3.479	0.029	0.000	156	403	2	2	Error	4	-2	3	-1	-50
3	13	19	"PFI17646"	"oPFI17646"	12960	23830	120	308	324	79	94	97	21	100	100	0	335	335	91	113	114	16	97	95	0	0.964	1.036	1.024	1.083	1.891	0.988	0.707	120	452	436	452	-0.053	214	222	230	222	0
3	14	19	"PFN0256"	"oPFN0256"	13150	23830	130	721	745	265	96	98	20	100	99	0	561	562	156	112	114	16	100	100	0	1.392	1.442	1.406	1.393	1.897	1.494	0.759	120	326	1074	1099	0.477	625	449	649	450	0
3	15	19	"PFG0021"	"oPFG0021"	13310	23890	150	95	96	21	97	98	19	14	5	0	109	111	17	111	114	17	16	3	0	1.000	100000.000	1.300	1.293	4.198	9.388	0.001	156	484	-4	-1	0.000	-2	-2	-1	0	-50
3	16	19	"PFF72433"	"oPFF72433"	13550	23830	150	115	116	27	96	98	22	46	19	0	118	119	19	108	112	21	27	7	0	1.900	1.818	1.427	1.266	3.006	3.355	0.041	156	566	29	31	0.926	19	10	20	11	-50
3	17	19	"PFJ12787"	"oPFJ12787"	13720	23830	150	86	87	19	96	98	21	7	1	0	114	117	20	109	112	20	21	5	0	-2.000	-1.125	1.345	1.274	3.850	4.442	0.004	156	586	-5	-1	Error	-10	5	-9	8	-50
3	18	19	"PFG0023"	"oPFG0023"	13920	23830	130	10570	11217	4179	101	103	24	100	100	0	6305	6638	2901	115	116	19	98	96	0	1.691	1.704	1.571	1.814	2.146	1.685	0.758	120	605	16659	17639	0.758	10469	6190	11116	6523	0
3	19	19	"PFJ12789"	"oPFJ12789"	14110	23830	110	214	256	205	106	106	24	96	91	0	182	196	81	115	117	17	92	86	0	1.612	1.852	1.724	1.679	2.772	3.678	0.260	80	444	175	231	0.689	108	67	150	81	0
3	20	19	"PFBL B0077"	"oPFBLOB0077"	14310	23840	130	615	640	255	96	98	22	98	95	0	509	536	134	113	115	16	100	100	0	1.311	1.286	1.280	1.105	2.250	1.476	0.728	120	478	915	967	0.390	519	396	544	423	0
3	21	19	"PFF72437"	"oPFF72437"	14490	23840	130	938	942	372	97	98	22	98	96	0	933	945	296	113	115	18	100	99	0	1.026	1.016	0.982	0.951	2.284	1.059	0.746	120	588	1661	1677	0.036	841	820	845	832	0
3	22	19	"PFL0043"	"oPFL0043"	14670	23830	110	171	178	45	95	98	22	95	78	0	173	174	28	112	114	19	96	77	0	1.246	1.339	1.360	1.253	2.088	1.510	0.412	80	508	137	145	0.317	76	61	83	62	0
3	1	20	"PFBL B0079"	"oPFBLOB0079"	10670	24030	110	116	117	22	95	98	25	43	10	0	145	145	19	112	113	16	77	50	0	0.636	0.667	0.874	0.796	3.277	2.549	0.057	80	491	54	55	-0.652	21	33	22	33	0
3	2	20	"PFF72438"	"oPFF72438"	10870	24030	130	2834	3011	1070	95	99	26	100	100	0	3785	3933	1383	116	117	17	100	99	0	0.747	0.764	0.743	0.801	1.928	0.718	0.793	120	490	6408	6733	-0.422	2739	3669	2916	3817	0
3	3	20	"PFH0006"	"oPFH0006"	11060	24030	120	1534	1573	511	97	100	23	100	100	0	1305	1298	374	115	115	16	99	99	0	1.208	1.248	1.247	1.249	1.744	1.278	0.792	120	397	2627	2659	0.272	1437	1190	1476	1183	0
3	4	20	"PFBL B0083"	"oPFBLOB0083"	11230	24070	150	94	96	21	96	99	24	12	1	0	114	115	20	114	119	57	1	0	0	100000.000	0.000	0.956	0.957	3.507	12.942	0.002	156	532	-2	1	16.610	-2	0	0	1	-50
3	5	20	"PFBL B0084"	"oPFBLOB0084"	11400	24070	150	96	97	20	95	96	21	15	3	0	109	109	14	114	122	87	0	0	0	-0.200	-0.400	1.263	1.380	4.239	0.138	0.008	156	675	-4	-3	Error	1	-5	2	-5	-50
3	6	20	"PFM60485"	"oPFM60485"	11640	24030	120	1371	1376	457	96	96	21	100	100	0	871	868	258	113	127	175	96	94	0	1.682	1.695	1.709	1.722	1.807	1.790	0.794	120	530	2033	2035	0.750	1275	758	1280	755	0
3	7	20	"PFN0258"	"oPFN0258"	11790	24070	150	96	98	22	96	99	22	19	4	0	112	114	17	114	126	164	0	0	0	0.000	100000.000	1.500	1.479	3.557	33.431	0.000	156	606	-2	2	Error	0	-2	2	0	-50
3	8	20	"PFM60486"	"oPFM60486"	12020	24030	130	396	422	141	92	95	21	100	100	0	405	425	124	114	115	16	98	98	0	1.045	1.061	1.049	1.075	1.883	1.060	0.734	120	572	595	641	0.063	304	291	330	311	0
3	9	20	"PFK12896"	"oPFK12896"	12210	24030	110	152	151	37	94	97	22	83	57	0	399	412	85	112	115	20	100	100	0	0.202	0.190	0.180	0.170	2.009	0.164	0.373	80	481	345	357	-2.307	58	287	57	300	0
3	10	20	"PFN0259"	"oPFN0259"	12400	24040	120	322	334	127	95	97	21	95	92	0	1098	1110	340	113	116	20	100	100	0	0.230	0.240	0.237	0.224	1.881	0.225	0.663	120	537	1212	1236	-2.117	227	985	239	997	0
3	11	20	"PFL0046"	"oPFL0046"	12590	24040	120	335	342	125	97	98	22	96	93	0	766	772	219	112	114	18	100	100	0	0.364	0.371	0.355	0.323	1.999	0.370	0.687	120	432	892	905	-1.458	238	654	245	660	0
3	12	20	"PFD66984"	"oPFD66984"	12780	24030	130	842	904	333	97	97	21	100	100	0	764	781	267	113	114	17	100	99	0	1.144	1.208	1.190	1.226	1.867	1.230	0.739	120	449	1396	1475	0.195	745	651	807	668	0
3	13	20	"PFD66985"	"oPFD66985"	12920	24080	150	97	99	24	96	97	21	21	5	0	109	110	20	113	115	17	14	3	0	-0.250	-1.000	1.013	0.935	3.613	2.261	0.030	156	666	-3	0	Error	1	-4	3	-3	-50
3	14	20	"PFL0047"	"oPFL0047"	13160	24030	120	272	280	98	94	96	21	98	94	0	461	487	155	112	114	16	99	99	0	0.510	0.496	0.497	0.476	2.141	0.465	0.633	120	505	527	561	-0.971	178	349	186	375	0
3	15	20	"PFF72478"	"oPFF72478"	13320	24030	110	497	519	294	93	94	19	95	91	0	586	604	292	111	114	17	98	98	0	0.851	0.864	0.894	0.751	3.055	0.886	0.629	80	352	879	919	-0.234	404	475	426	493	0
3	16	20	"PFL0097"	"oPFL0097"	13510	24040	120	354	345	125	94	97	19	95	93	0	479	495	133	109	112	16	100	100	0	0.703	0.650	0.663	0.608	1.893	0.672	0.680	120	543	630	637	-0.509	260	370	251	386	0
3	17	20	"PFBL B0142"	"oPFBLOB0142"	13700	24040	130	141	146	34	95	97	20	83	62	0	553	565	158	111	113	18	100	99	0	0.104	0.112	0.112	0.104	2.350	0.092	0.363	120	579	488	505	-3.264	46	442	51	454	0
3	18	20	"PFI17693"	"oPFI17693"	13880	24040	120	2085	2138	906	96	98	21	100	100	0	2053	2069	691	116	130	83	99	98	0	1.027	1.046	1.008	0.985	2.270	1.079	0.797	120	588	3926	3995	0.038	1989	1937	2042	1953	0
3	19	20	"PFI17695"	"oPFI17695"	14090	24050	120	388	378	166	99	101	22	90	87	0	7649	7251	2946	119	132	80	100	100	0	0.038	0.039	0.042	0.044	1.911	0.037	0.637	120	631	7819	7411	-4.704	289	7530	279	7132	0
3	20	20	"PFH0024"	"oPFH0024"	14290	24050	120	483	452	183	99	100	21	95	94	0	436	467	136	119	121	20	100	100	0	1.211	1.014	1.077	0.952	2.008	1.179	0.660	120	618	701	701	0.277	384	317	353	348	0
3	21	20	"PFBL B0147"	"oPFBLOB0147"	14490	24070	80	97	97	20	101	102	22	9	1	0	145	147	31	120	123	21	57	28	0	-0.160	-0.148	0.524	0.480	3.096	0.133	0.004	52	269	21	23	Error	-4	25	-4	27	0
3	22	20	"PFF72481"	"oPFF72481"	14660	24050	120	156	156	47	95	97	21	75	65	0	490	492	135	112	114	18	100	100	0	0.161	0.161	0.161	0.146	2.567	0.141	0.400	120	704	439	441	-2.632	61	378	61	380	0
3	1	21	"PFJ12809"	"oPFJ12809"	10690	24230	150	91	92	20	92	96	24	10	1	0	110	112	19	112	114	17	19	2	0	0.500	0.000	1.000	0.911	3.323	2.552	0.014	156	856	-3	0	-1.000	-1	-2	0	0	-50
3	2	21	"PFH0027"	"oPFH0027"	10850	24250	120	1162	1034	429	94	98	26	99	99	0	1493	1376	546	111	115	18	100	99	0	0.773	0.743	0.696	0.723	2.243	0.712	0.714	120	480	2450	2205	-0.372	1068	1382	940	1265	0
3	3	21	"PFF72482"	"oPFF72482"	11050	24240	130	1417	1390	649	98	100	25	100	100	0	1078	999	409	114	115	17	98	95	0	1.368	1.460	1.464	1.530	2.519	1.540	0.706	120	567	2283	2177	0.452	1319	964	1292	885	0
3	4	21	"PFG0045"	"oPFG0045"	11240	24240	120	197	194	71	97	100	21	83	77	0	338	318	114	114	114	16	90	89	0	0.446	0.475	0.466	0.529	2.282	0.438	0.502	120	432	324	301	-1.163	100	224	97	204	0
3	5	21	"PFF72484"	"oPFF72484"	11420	24240	120	96	97	23	95	98	21	21	5	0	356	350	109	113	113	15	98	96	0	0.004	0.008	0.084	0.084	3.575	0.006	0.001	120	453	244	239	-7.925	1	243	2	237	0
3	6	21	"PFI17704"	"oPFI17704"	11610	24240	120	165	167	48	94	96	21	86	70	0	1183	1204	322	112	113	17	100	100	0	0.066	0.067	0.067	0.061	1.952	0.061	0.499	120	545	1142	1165	-3.915	71	1071	73	1092	0
3	7	21	"PFH0030"	"oPFH0030"	11800	24240	120	637	657	260	96	99	23	100	100	0	421	416	133	114	115	19	100	99	0	1.762	1.858	1.891	1.842	1.945	2.015	0.719	120	490	848	863	0.817	541	307	561	302	0
3	8	21	"PFM60518"	"oPFM60518"	12000	24240	130	323	330	116	94	95	22	99	97	0	576	574	201	112	113	17	99	99	0	0.494	0.511	0.502	0.515	1.976	0.480	0.682	120	592	693	698	-1.019	229	464	236	462	0
3	9	21	"PFL0104"	"oPFL0104"	12190	24250	120	153	157	41	93	95	20	87	68	0	328	328	70	111	113	18	99	98	0	0.276	0.295	0.277	0.264	2.174	0.298	0.500	120	526	277	281	-1.855	60	217	64	217	0
3	10	21	"PFI17705"	"oPFI17705"	12380	24240	130	1192	1288	535	94	96	20	100	100	0	1103	1144	370	112	114	17	100	100	0	1.108	1.157	1.156	1.105	1.688	1.236	0.778	120	560	2089	2226	0.148	1098	991	1194	1032	0
3	11	21	"PFBL B0155"	"oPFBLOB0155"	12560	24240	130	222	230	69	95	96	21	98	94	0	269	260	66	112	113	17	95	92	0	0.809	0.912	0.815	0.850	2.033	0.915	0.545	120	494	284	283	-0.306	127	157	135	148	0
3	12	21	"PFBL B0157"	"oPFBLOB0157"	12740	24270	150	88	90	21	98	98	21	8	2	0	102	104	20	113	114	17	11	1	0	0.909	0.889	0.929	0.964	3.173	1.769	0.041	156	524	-21	-17	-0.138	-10	-11	-8	-9	-50
3	13	21	"PFD67005"	"oPFD67005"	12940	24250	150	81	85	21	95	98	21	10	1	0	104	107	20	113	114	17	12	4	0	1.556	1.667	1.233	1.279	2.954	2.286	0.021	156	596	-23	-16	0.637	-14	-9	-10	-6	-50
3	14	21	"PFD67007"	"oPFD67007"	13140	24240	150	96	98	23	94	95	20	23	6	0	112	114	19	111	112	16	21	8	0	2.000	1.333	1.095	0.999	3.359	3.474	0.021	156	699	3	7	1.000	2	1	4	3	-50
3	15	21	"PFM60523"	"oPFM60523"	13330	24240	130	324	330	104	94	96	20	99	98	0	438	432	108	112	114	17	100	99	0	0.706	0.738	0.732	0.696	1.907	0.727	0.690	120	604	556	556	-0.503	230	326	236	320	0
3	16	21	"PFL0108"	"oPFL0108"	13520	24240	130	210	213	62	96	98	21	95	90	0	280	294	76	110	112	17	100	99	0	0.671	0.636	0.625	0.608	2.021	0.645	0.571	120	554	284	301	-0.577	114	170	117	184	0
3	17	21	"A10325_30a"	"A10325_30a"	13690	24270	150	87	90	19	94	96	21	8	0	0	102	103	17	111	113	19	8	0	0	0.778	0.500	0.889	0.992	3.278	2.974	0.022	156	657	-16	-12	-0.363	-7	-9	-4	-8	-50
3	18	21	"A10325_30c"	"A10325_30c"	13880	24270	150	88	89	22	93	95	21	12	2	0	101	103	15	113	122	61	0	0	0	0.417	0.400	1.181	1.118	3.492	3.484	0.017	156	642	-17	-14	-1.263	-5	-12	-4	-10	-50
3	19	21	"A10325_30e"	"A10325_30e"	14070	24270	150	85	86	20	94	95	20	7	2	0	101	102	16	114	128	82	0	0	0	0.692	0.667	0.969	0.891	2.995	2.408	0.050	156	589	-22	-20	-0.531	-9	-13	-8	-12	-50
3	20	21	"A10325_30g"	"A10325_30g"	14260	24270	150	87	89	20	94	95	20	12	3	0	102	106	18	113	115	18	8	1	0	0.636	0.714	0.875	0.981	3.337	1.854	0.045	156	626	-18	-12	-0.652	-7	-11	-5	-7	-50
3	21	21	"A10325_30i"	"A10325_30i"	14480	24230	150	83	88	21	95	97	22	8	1	0	108	109	19	113	116	20	11	1	0	2.400	1.750	1.239	1.298	3.409	2.339	0.038	156	661	-17	-11	1.263	-12	-5	-7	-4	-50
3	22	21	"E598_1a"	"E598_1a"	14640	24310	150	88	91	22	92	94	22	14	3	0	104	105	18	107	109	18	11	3	0	1.333	0.500	1.333	1.357	4.462	2.107	0.047	156	732	-7	-3	0.415	-4	-3	-1	-2	-50
3	1	22	"F48446_9e"	"F48446_9e"	10650	24490	150	88	90	19	91	93	20	14	1	0	107	109	19	109	111	17	12	3	0	1.500	100000.000	1.240	1.168	3.794	1.710	0.168	156	1118	-5	-1	0.585	-3	-2	-1	0	-50
3	2	22	"F48446_9g"	"F48446_9g"	10830	24400	90	120	123	26	96	98	22	53	25	0	146	145	24	113	116	20	71	38	0	0.727	0.844	0.924	0.957	3.426	1.222	0.082	52	348	57	59	-0.459	24	33	27	32	0
3	3	22	"F48446_9i"	"F48446_9i"	11050	24430	120	168	171	43	96	103	71	51	5	0	228	234	54	113	116	22	97	93	0	0.626	0.620	0.603	0.614	2.219	0.630	0.456	120	584	187	196	-0.676	72	115	75	121	0
3	4	22	"I12861_2a"	"I12861_2a"	11210	24460	150	85	87	20	95	96	21	8	1	0	106	110	20	110	112	15	16	7	0	2.500	100000.000	1.667	1.465	3.442	6.083	0.001	156	818	-14	-8	1.322	-10	-4	-8	0	-50
3	5	22	"I12861_2c"	"I12861_2c"	11410	24460	150	86	89	20	93	95	20	12	2	0	103	103	18	109	111	15	10	3	0	1.167	0.667	0.960	1.079	3.251	5.324	0.010	156	830	-13	-10	0.222	-7	-6	-4	-6	-50
3	6	22	"I12861_2e"	"I12861_2e"	11600	24460	150	89	89	17	91	93	20	8	0	0	105	104	17	109	111	16	8	2	0	0.500	0.400	1.000	1.012	4.789	3.310	0.016	156	818	-6	-7	-1.000	-2	-4	-2	-5	-50
3	7	22	"J512_2i"	"J512_2i"	11790	24460	150	84	85	17	91	93	20	6	0	0	102	102	16	109	110	16	7	2	0	1.000	0.857	0.971	0.913	3.956	2.605	0.013	156	840	-14	-13	0.000	-7	-7	-6	-7	-50
3	8	22	"Ks592_1a"	"Ks592_1a"	11990	24440	150	89	90	19	92	94	22	10	3	0	107	108	15	109	110	17	12	1	0	1.500	2.000	1.267	1.052	3.556	12.865	0.001	156	853	-5	-3	0.585	-3	-2	-2	-1	-50
3	9	22	"Ks592_1c"	"Ks592_1c"	12220	24430	150	88	90	20	93	94	22	10	1	0	106	107	15	108	109	17	8	2	0	2.500	3.000	1.000	1.226	3.245	12.723	0.002	156	738	-7	-4	1.322	-5	-2	-3	-1	-50
3	10	22	"Ks592_1e"	"Ks592_1e"	12360	24460	150	89	88	18	92	94	20	9	0	0	102	103	14	108	109	16	8	1	0	0.500	0.800	1.417	1.237	3.392	5.438	0.014	156	834	-9	-9	-1.000	-3	-6	-4	-5	-50
3	11	22	"Ks592_1g"	"Ks592_1g"	12590	24430	150	83	87	20	94	96	20	9	3	0	102	103	16	108	110	16	10	1	0	1.833	1.400	1.286	1.385	3.368	3.396	0.015	156	730	-17	-12	0.874	-11	-6	-7	-5	-50
3	12	22	"Ks592_1i"	"Ks592_1i"	12760	24430	120	968	919	310	94	97	19	100	100	0	1472	1397	456	110	112	16	100	100	0	0.642	0.641	0.623	0.636	2.175	0.604	0.742	120	485	2236	2112	-0.640	874	1362	825	1287	0
3	13	22	"EMPTY"	"EMPTY"	12950	24430	90	222	222	54	93	95	21	96	92	0	257	270	61	108	110	16	100	100	0	0.866	0.796	0.724	0.752	1.871	0.804	0.600	52	371	278	291	-0.208	129	149	129	162	0
3	14	22	"EMPTY"	"EMPTY"	13150	24420	90	262	259	64	90	91	20	100	100	0	329	325	91	108	110	16	100	98	0	0.778	0.779	0.770	0.815	1.692	0.714	0.643	52	379	393	386	-0.362	172	221	169	217	0
3	15	22	"EMPTY"	"EMPTY"	13340	24430	100	222	219	67	94	95	21	93	88	0	295	292	74	110	111	17	100	98	0	0.692	0.687	0.674	0.608	2.287	0.711	0.649	80	489	313	307	-0.531	128	185	125	182	0
3	16	22	"EMPTY"	"EMPTY"	13520	24430	80	168	172	45	94	95	21	86	75	0	213	213	38	107	110	17	100	98	0	0.698	0.736	0.766	0.649	2.289	0.764	0.374	52	328	180	184	-0.518	74	106	78	106	0
3	17	22	"EMPTY"	"EMPTY"	13710	24420	90	202	213	39	93	98	53	100	53	0	243	245	49	106	111	34	96	92	0	0.796	0.863	0.822	0.906	1.830	0.797	0.620	52	338	246	259	-0.330	109	137	120	139	0
3	18	22	"EMPTY"	"EMPTY"	13890	24420	90	194	196	39	90	97	55	92	44	0	231	230	47	110	112	27	98	88	0	0.860	0.883	0.813	0.902	1.775	0.789	0.511	52	318	225	226	-0.218	104	121	106	120	0
3	19	22	"EMPTY"	"EMPTY"	14080	24460	150	87	90	20	90	91	19	13	7	0	102	105	14	105	107	15	16	1	0	1.000	0.000	1.375	1.373	3.386	8.464	0.003	156	760	-6	0	0.000	-3	-3	0	0	-50
3	20	22	"EMPTY"	"EMPTY"	14270	24460	150	92	91	19	89	90	18	19	5	0	110	112	15	103	105	14	35	10	0	0.429	0.222	1.000	1.000	3.446	82.076	0.000	156	726	10	11	-1.222	3	7	2	9	-50
3	21	22	"EMPTY"	"EMPTY"	14460	24460	150	84	86	18	89	91	19	12	1	0	106	108	15	103	106	16	19	4	0	-1.667	-0.600	1.200	1.303	3.706	7.077	0.002	156	723	-2	2	Error	-5	3	-3	5	-50
3	22	22	"EMPTY"	"EMPTY"	14650	24460	150	83	86	18	87	90	21	12	1	0	103	104	14	103	105	15	14	1	0	100000.000	-1.000	1.339	1.486	3.743	0.055	0.001	156	865	-4	0	16.610	-4	0	-1	1	-50
4	1	1	"PFA0039"	"A1411_1"	15160	20460	140	10327	10522	4803	92	94	20	100	100	0	8852	9009	3019	103	105	15	100	100	0	1.170	1.171	1.220	0.977	2.647	1.268	0.823	156	707	18984	19336	0.226	10235	8749	10430	8906	0
4	2	1	"PFA0101"	"A21885_1"	15340	20460	140	11343	11006	5457	94	97	22	100	100	0	6842	6807	3362	104	106	16	100	99	0	1.669	1.628	1.584	1.624	2.357	1.718	0.773	156	566	17987	17615	0.739	11249	6738	10912	6703	0
4	3	1	"PFA0019"	"A11546_1"	15530	20460	130	693	678	167	96	98	23	100	100	0	605	597	151	107	108	17	100	100	0	1.199	1.188	1.165	1.208	1.512	1.173	0.828	120	546	1095	1072	0.262	597	498	582	490	0
4	4	1	"PFA0144"	"A31870_1"	15730	20460	140	18145	16406	5831	96	99	22	100	100	0	10485	9524	3769	106	108	17	97	96	0	1.739	1.732	1.716	1.788	1.965	1.766	0.851	156	629	28428	25728	0.798	18049	10379	16310	9418	0
4	5	1	"PFA0009"	"A10325_29"	15910	20460	130	4302	4255	1488	98	99	21	100	100	0	12933	12793	3885	109	121	136	100	100	0	0.328	0.328	0.321	0.322	1.479	0.297	0.784	120	524	17028	16841	-1.609	4204	12824	4157	12684	0
4	6	1	"PFA0012"	"A10325_32"	16110	20470	140	3790	3470	1741	98	100	23	96	96	0	13165	13116	5139	108	119	126	100	100	0	0.283	0.259	0.266	0.239	2.071	0.251	0.803	156	613	16749	16380	-1.822	3692	13057	3372	13008	0
4	7	1	"PFA0030"	"A12797_1"	16300	20470	140	326	319	100	96	99	23	97	94	0	1671	1670	534	108	110	18	100	99	0	0.147	0.143	0.150	0.140	1.951	0.129	0.740	156	601	1793	1785	-2.765	230	1563	223	1562	0
4	8	1	"PFB0005"	"B11"	16490	20470	140	228	233	75	95	98	24	93	88	0	370	371	98	106	108	18	100	99	0	0.504	0.521	0.498	0.469	2.019	0.531	0.623	156	633	397	403	-0.989	133	264	138	265	0
4	9	1	"PFB0219"	"B57"	16700	20490	150	114	120	28	92	95	22	48	28	0	130	133	20	104	105	17	66	37	0	0.846	0.966	1.056	1.009	3.169	1.755	0.141	156	604	48	57	-0.241	22	26	28	29	-50
4	10	1	"PFB0285"	"B92"	16870	20470	120	222	220	68	91	93	20	94	90	0	426	440	158	101	102	15	100	100	0	0.403	0.381	0.370	0.352	2.266	0.329	0.597	120	430	456	468	-1.311	131	325	129	339	0
4	11	1	"PFB0008"	"B114"	17060	20460	130	227	236	61	93	96	24	98	94	0	1618	1562	546	103	104	15	100	100	0	0.088	0.098	0.099	0.094	1.587	0.080	0.652	120	552	1649	1602	-3.499	134	1515	143	1459	0
4	12	1	"PFB0034"	"B165"	17250	20460	130	1251	1193	465	93	95	21	100	100	0	1792	1646	613	104	105	15	100	100	0	0.686	0.713	0.706	0.699	1.541	0.667	0.770	120	569	2846	2642	-0.544	1158	1688	1100	1542	0
4	13	1	"PFB0089"	"B319"	17450	20460	140	7223	7075	2831	94	98	25	100	100	0	3835	3809	1385	105	106	15	100	98	0	1.911	1.885	1.924	1.879	2.386	2.039	0.803	156	669	10859	10685	0.935	7129	3730	6981	3704	0
4	14	1	"PFB0104"	"B351"	17640	20460	120	213	223	54	95	99	32	99	89	0	225	228	36	106	106	15	100	100	0	0.992	1.049	1.007	1.004	1.599	1.209	0.602	120	476	237	250	-0.012	118	119	128	122	0
4	15	1	"PFB0113"	"B372"	17830	20460	140	900	857	302	91	94	22	98	96	0	1316	1273	389	102	104	16	99	99	0	0.666	0.654	0.668	0.649	2.275	0.644	0.814	156	595	2023	1937	-0.586	809	1214	766	1171	0
4	16	1	"PFB0116"	"B380"	18030	20460	140	139	139	33	89	91	19	83	65	0	175	176	33	100	101	15	97	92	0	0.667	0.658	0.628	0.637	2.461	0.690	0.330	156	560	125	126	-0.585	50	75	50	76	0
4	17	1	"PFB0118"	"B383"	18210	20450	130	2302	2191	598	91	96	27	100	100	0	1915	1870	516	102	108	42	100	100	0	1.220	1.188	1.169	1.190	1.510	1.165	0.820	120	491	4024	3868	0.286	2211	1813	2100	1768	0
4	18	1	"PFB0140"	"B432"	18400	20450	140	2471	2537	1011	92	95	26	100	100	0	1594	1531	627	103	107	39	95	94	0	1.596	1.712	1.715	1.893	2.422	1.778	0.811	156	608	3870	3873	0.674	2379	1491	2445	1428	0
4	19	1	"PFC0315"	"C9"	18590	20450	130	568	567	136	92	94	22	100	100	0	525	502	108	102	105	22	99	99	0	1.125	1.188	1.203	1.217	1.702	1.182	0.806	120	565	899	875	0.170	476	423	475	400	0
4	20	1	"PFC0207"	"C56"	18800	20450	130	863	851	261	93	95	24	100	100	0	781	769	233	102	105	23	99	99	0	1.134	1.136	1.103	1.131	1.612	1.143	0.780	120	541	1449	1425	0.181	770	679	758	667	0
4	21	1	"PFC0316"	"C96"	18980	20460	140	372	359	125	92	100	106	86	67	0	501	484	140	101	107	69	96	92	0	0.700	0.697	0.713	0.654	2.304	0.808	0.432	156	588	680	650	-0.515	280	400	267	383	0
4	22	1	"PFC0007"	"C114"	19170	20450	130	499	508	126	92	92	19	100	100	0	716	711	198	101	103	17	100	100	0	0.662	0.682	0.701	0.688	1.486	0.621	0.786	120	655	1022	1026	-0.596	407	615	416	610	0
4	1	2	"PFC0021"	"C134"	15180	20650	140	394	376	126	94	95	20	96	95	0	409	406	93	106	107	15	100	100	0	0.990	0.940	0.959	0.844	1.891	1.017	0.789	156	569	603	582	-0.014	300	303	282	300	0
4	2	2	"PFC0034"	"C161"	15370	20640	140	1227	1192	434	98	100	21	100	100	0	1555	1506	596	108	109	16	96	95	0	0.780	0.783	0.767	0.847	2.269	0.744	0.804	156	455	2576	2492	-0.358	1129	1447	1094	1398	0
4	3	2	"PFJ0545"	"J687_3"	15560	20650	140	483	504	229	98	101	22	98	95	0	539	558	201	108	109	17	99	99	0	0.893	0.902	0.830	0.795	2.158	0.957	0.764	156	561	816	856	-0.163	385	431	406	450	0
4	4	2	"PFK0100"	"Km695_2"	15750	20640	130	266	284	89	100	102	22	99	95	0	224	229	47	108	109	17	99	99	0	1.431	1.521	1.469	1.413	1.712	1.654	0.598	120	448	282	305	0.517	166	116	184	121	0
4	5	2	"PFK0134"	"Km993_1"	15940	20640	150	839	850	314	101	103	21	100	100	0	644	636	225	111	123	141	94	89	0	1.385	1.427	1.395	1.511	2.129	1.432	0.782	156	482	1271	1274	0.469	738	533	749	525	0
4	6	2	"PFK0052"	"Km3535_1"	16140	20650	140	170	173	49	99	101	23	84	69	0	383	382	102	111	113	20	99	98	0	0.261	0.273	0.282	0.257	2.112	0.266	0.512	156	458	343	345	-1.938	71	272	74	271	0
4	7	2	"PFK0059"	"Km3703_4"	16340	20650	130	240	235	58	99	101	26	98	93	0	497	506	112	110	112	18	100	100	0	0.364	0.343	0.338	0.323	1.578	0.341	0.695	120	429	528	532	-1.457	141	387	136	396	0
4	8	2	"PFK0303"	"Kn267_1"	16530	20650	130	246	263	89	96	98	24	98	94	0	581	593	144	108	110	16	100	100	0	0.317	0.344	0.343	0.311	1.781	0.352	0.649	120	409	623	652	-1.657	150	473	167	485	0
4	9	2	"PFK0297"	"Kn2497_2"	16710	20640	150	494	503	164	99	102	24	99	98	0	681	670	206	109	113	21	98	98	0	0.691	0.720	0.744	0.750	1.956	0.703	0.773	156	466	967	965	-0.534	395	572	404	561	0
4	10	2	"PFK0436"	"Kn5150_1"	16900	20640	140	11519	11499	5038	99	103	26	100	100	0	9610	9586	4613	107	110	17	99	98	0	1.202	1.203	1.184	1.220	2.323	1.178	0.781	156	431	20923	20879	0.265	11420	9503	11400	9479	0
4	11	2	"PFK0536"	"Kn8928_1"	17090	20640	140	966	955	399	99	102	25	100	100	0	1087	1092	503	107	109	16	98	96	0	0.885	0.869	0.854	0.927	2.191	0.798	0.763	156	461	1847	1841	-0.177	867	980	856	985	0
4	12	2	"PFK0544"	"Kn9335_1"	17280	20650	130	143	145	34	97	99	22	75	52	0	472	475	91	108	109	15	100	100	0	0.126	0.131	0.132	0.116	2.026	0.123	0.391	120	469	410	415	-2.984	46	364	48	367	0
4	13	2	"PFK0875"	"Ks2_1"	17480	20650	130	123	124	30	95	98	32	44	10	0	385	388	70	107	108	15	100	100	0	0.101	0.103	0.125	0.107	2.079	0.109	0.229	120	480	306	310	-3.312	28	278	29	281	0
4	14	2	"PFK0879"	"Ks2_14"	17670	20650	130	1422	1414	526	92	97	34	99	98	0	4540	4632	1143	106	108	17	100	100	0	0.300	0.292	0.308	0.262	1.799	0.291	0.807	120	461	5764	5848	-1.737	1330	4434	1322	4526	0
4	15	2	"PFK1056"	"Ks54_1"	17850	20640	130	408	422	154	91	95	23	100	100	0	806	835	221	103	106	19	100	100	0	0.451	0.452	0.422	0.431	1.480	0.458	0.688	120	416	1020	1063	-1.149	317	703	331	732	0
4	16	2	"PFK1101"	"Ks59_1"	18030	20640	140	1400	1466	576	92	93	19	100	100	0	1038	1050	417	102	104	16	97	96	0	1.397	1.449	1.444	1.532	2.142	1.460	0.765	156	428	2244	2322	0.483	1308	936	1374	948	0
4	17	2	"PFK1165"	"Ks72_6"	18230	20640	140	927	885	341	93	96	22	100	100	0	807	789	309	105	108	26	96	94	0	1.188	1.158	1.077	1.198	2.378	1.136	0.765	156	437	1536	1476	0.249	834	702	792	684	0
4	18	2	"PFK1183"	"Ks75_9"	18420	20640	130	249	252	70	91	94	20	99	99	0	411	419	90	103	104	19	100	100	0	0.513	0.509	0.520	0.474	1.642	0.487	0.628	120	457	466	477	-0.963	158	308	161	316	0
4	19	2	"PFK1209"	"Ks82_1"	18620	20640	140	2229	2105	863	94	98	26	99	98	0	1925	1924	757	104	108	33	96	96	0	1.172	1.105	1.153	1.065	2.653	1.137	0.752	156	512	3956	3831	0.230	2135	1821	2011	1820	0
4	20	2	"PFK1228"	"Ks83_8"	18810	20640	140	4193	4103	1782	96	100	27	99	98	0	3000	3047	1147	105	109	30	99	98	0	1.415	1.362	1.380	1.234	2.629	1.481	0.772	156	438	6992	6949	0.501	4097	2895	4007	2942	0
4	21	2	"PFK0643"	"Ks127_5"	18990	20640	130	127	128	29	94	95	20	64	41	0	617	601	125	103	105	15	100	100	0	0.064	0.068	0.081	0.073	2.010	0.053	0.215	120	443	547	532	-3.961	33	514	34	498	0
4	22	2	"PFK0638"	"Ks127_16"	19190	20640	130	397	387	108	91	93	20	100	100	0	760	737	148	102	105	20	100	100	0	0.465	0.466	0.473	0.442	1.466	0.466	0.768	120	635	964	931	-1.105	306	658	296	635	0
4	1	3	"PFK0659"	"Ks133_2"	15180	20830	130	130	134	35	93	94	19	69	47	0	330	334	83	104	106	14	100	100	0	0.164	0.178	0.169	0.163	2.248	0.176	0.384	120	486	263	271	-2.611	37	226	41	230	0
4	2	3	"PFK0667"	"Ks139_1"	15330	20840	150	104	107	23	98	99	20	27	8	0	122	123	25	107	110	18	41	19	0	0.400	0.563	0.793	0.929	3.628	0.725	0.048	156	490	21	25	-1.322	6	15	9	16	-50
4	3	3	"PFK0682"	"Ks152_11"	15580	20850	130	106	106	24	98	99	21	27	9	0	148	152	32	107	109	17	82	56	0	0.195	0.178	0.421	0.538	3.590	0.299	0.049	120	478	49	53	-2.358	8	41	8	45	0
4	4	3	"PFK0686"	"Ks155_1"	15770	20840	140	1300	1244	554	96	99	22	98	95	0	911	878	306	104	107	21	99	99	0	1.492	1.483	1.528	1.305	2.715	1.663	0.769	156	420	2011	1922	0.577	1204	807	1148	774	0
4	5	3	"PFA0001"	"A10325_1"	15940	20840	150	107	108	23	96	100	21	28	8	0	113	116	22	105	108	22	29	8	0	1.375	1.091	1.000	0.969	3.500	1.887	0.038	156	448	19	23	0.459	11	8	12	11	-50
4	6	3	"PFA0004"	"A10325_16"	16140	20840	150	99	100	20	96	99	21	19	3	0	108	111	17	106	109	19	19	3	0	1.500	0.800	1.262	1.446	3.503	5.003	0.012	156	507	5	9	0.585	3	2	4	5	-50
4	7	3	"PFA0008"	"A10325_26"	16340	20830	140	163	173	56	95	97	21	87	72	0	153	163	40	107	109	18	84	61	0	1.478	1.393	1.453	1.521	2.817	1.455	0.382	156	462	114	134	0.564	68	46	78	56	0
4	8	3	"PFA0016"	"A10935_1"	16530	20840	140	3046	2788	1300	95	99	23	99	96	0	4246	4147	1452	108	110	18	100	100	0	0.713	0.667	0.734	0.560	2.440	0.686	0.759	156	439	7089	6732	-0.488	2951	4138	2693	4039	0
4	9	3	"PFA0020"	"A11962_1"	16690	20830	80	149	148	31	104	108	31	67	23	0	180	181	30	117	124	28	90	53	0	0.714	0.688	0.706	0.734	3.177	0.807	0.119	52	260	108	108	-0.485	45	63	44	64	0
4	10	3	"PFA0023"	"A12312_15"	16910	20840	140	202	198	57	98	104	29	87	73	0	589	579	176	110	115	24	100	99	0	0.217	0.213	0.224	0.201	1.946	0.198	0.596	156	519	583	569	-2.203	104	479	100	469	0
4	11	3	"PFA0047"	"A14801_11"	17100	20830	140	1606	1648	877	95	99	23	98	98	0	1654	1751	864	107	109	17	98	97	0	0.977	0.945	0.876	0.903	2.776	0.955	0.700	156	434	3058	3197	-0.034	1511	1547	1553	1644	0
4	12	3	"PFA0051"	"A14801_2"	17290	20830	140	346	349	108	94	97	20	97	95	0	371	363	106	106	108	16	98	98	0	0.951	0.992	0.962	1.001	2.371	0.997	0.717	156	416	517	512	-0.073	252	265	255	257	0
4	13	3	"PFA0053"	"A14801_24"	17480	20830	140	646	621	208	92	93	19	100	99	0	705	670	234	105	107	15	97	96	0	0.923	0.936	0.965	0.942	2.265	0.907	0.752	156	399	1154	1094	-0.115	554	600	529	565	0
4	14	3	"PFA0056"	"A14801_31"	17670	20840	150	110	118	34	91	92	21	48	26	0	135	137	30	104	107	17	68	42	0	0.613	0.818	0.889	0.885	3.039	1.218	0.152	156	425	50	60	-0.706	19	31	27	33	-50
4	15	3	"PFA0058"	"A14801_37"	17850	20830	150	96	98	21	91	94	23	21	3	0	106	109	17	103	106	18	22	5	0	1.667	1.167	1.211	1.311	3.282	4.844	0.011	156	484	8	13	0.737	5	3	7	6	-50
4	16	3	"PFA0060"	"A14801_6"	18070	20830	150	100	102	23	92	93	21	26	7	0	118	118	18	102	104	16	48	17	0	0.500	0.625	0.938	0.956	4.240	31.020	0.002	156	417	24	26	-1.000	8	16	10	16	-50
4	17	3	"PFA0083"	"A18792_11"	18220	20820	150	107	110	23	92	94	19	42	23	0	115	116	19	104	105	15	40	15	0	1.364	1.500	1.448	1.248	3.349	2.650	0.065	156	427	26	30	0.447	15	11	18	12	-50
4	18	3	"PFA0087"	"A18792_19"	18430	20820	150	111	112	24	90	93	21	48	17	0	123	126	18	103	105	20	47	18	0	1.050	0.957	1.029	1.025	3.357	2.075	0.048	156	503	41	45	0.070	21	20	22	23	-50
4	19	3	"PFA0098"	"A20643_1"	18620	20820	120	153	156	33	91	95	27	83	59	0	164	172	48	102	106	31	91	49	0	1.000	0.929	0.981	0.901	2.219	0.761	0.184	120	418	124	135	0.000	62	62	65	70	0
4	20	3	"PFA0103"	"A21885_19"	18820	20820	140	1199	1137	451	93	97	25	98	96	0	1419	1327	491	104	107	28	95	95	0	0.841	0.854	0.878	0.833	2.810	0.846	0.776	156	490	2421	2267	-0.250	1106	1315	1044	1223	0
4	21	3	"PFA0105"	"A21885_20"	19000	20820	130	799	751	232	92	94	21	100	100	0	865	847	218	104	107	22	100	100	0	0.929	0.887	0.864	0.854	1.629	0.893	0.784	120	478	1468	1402	-0.106	707	761	659	743	0
4	22	3	"PFA0107"	"A21885_9"	19190	20820	130	163	166	38	90	93	20	93	81	0	344	336	71	103	105	20	100	100	0	0.303	0.326	0.327	0.298	1.862	0.282	0.538	120	618	314	309	-1.723	73	241	76	233	0
4	1	4	"PFA0130"	"A2546_1"	15190	21010	140	5330	5216	2134	95	98	29	100	99	0	4345	4246	1452	104	106	15	100	100	0	1.234	1.236	1.219	1.124	2.391	1.279	0.794	156	623	9476	9263	0.304	5235	4241	5121	4142	0
4	2	4	"PFA0132"	"A26463_1"	15390	21010	140	345	339	107	98	99	20	96	95	0	166	167	36	109	111	18	85	71	0	4.333	4.155	3.750	3.867	2.058	4.449	0.585	156	461	304	299	2.115	247	57	241	58	0
4	3	4	"PFA0137"	"A29544_1"	15590	21000	150	106	109	29	96	97	20	32	13	0	117	122	24	107	109	17	38	19	0	1.000	0.867	1.357	1.347	3.574	1.890	0.087	156	470	20	28	0.000	10	10	13	15	-50
4	4	4	"PFA0145"	"A31914_2"	15770	21010	130	332	327	103	93	94	21	99	96	0	3802	3706	1176	104	115	125	100	100	0	0.065	0.065	0.064	0.061	1.593	0.061	0.731	120	385	3937	3836	-3.952	239	3698	234	3602	0
4	5	4	"PFA0147"	"A31914_5"	15960	21010	130	179	195	69	94	96	21	91	80	0	449	468	119	107	118	118	100	87	0	0.249	0.280	0.263	0.234	2.077	0.190	0.334	120	447	427	462	-2.008	85	342	101	361	0
4	6	4	"PFA0149"	"A31914_8"	16150	21010	130	326	313	81	96	99	22	97	97	0	384	397	88	108	112	27	100	100	0	0.833	0.751	0.754	0.703	1.759	0.719	0.671	120	478	506	506	-0.263	230	276	217	289	0
4	7	4	"PFC0052"	"C198"	16350	21040	150	106	111	29	96	100	24	31	12	0	128	129	23	107	114	48	15	0	0	0.476	0.682	1.000	0.879	3.621	1.158	0.049	156	467	31	37	-1.070	10	21	15	22	-50
4	8	4	"PFC0057"	"C216"	16520	20990	150	103	103	23	97	100	23	21	5	0	151	150	37	109	111	20	70	50	0	0.143	0.146	0.375	0.406	3.992	0.165	0.023	156	410	48	47	-2.807	6	42	6	41	-50
4	9	4	"PFC0059"	"C222"	16730	21010	150	122	121	25	102	108	32	28	4	0	155	156	31	113	117	25	73	35	0	0.476	0.442	0.671	0.604	3.071	0.625	0.126	156	551	62	62	-1.070	20	42	19	43	-50
4	10	4	"PFC0062"	"C228"	16910	21010	120	190	195	54	97	102	27	92	77	0	196	193	34	108	109	17	97	93	0	1.057	1.153	1.068	1.085	2.241	1.315	0.483	120	421	181	183	0.080	93	88	98	85	0
4	11	4	"PFC0068"	"C237"	17100	21010	130	165	165	36	95	98	22	90	74	0	994	1030	302	105	108	31	100	100	0	0.079	0.076	0.077	0.071	1.873	0.065	0.515	120	473	959	995	-3.667	70	889	70	925	0
4	12	4	"PFC0072"	"C244"	17300	21010	140	856	800	294	94	97	21	98	98	0	878	852	247	104	107	32	99	99	0	0.984	0.944	0.965	0.883	2.024	0.993	0.780	156	434	1536	1454	-0.023	762	774	706	748	0
4	13	4	"PFC0092"	"C291"	17480	21010	140	275	266	85	95	96	20	93	91	0	625	625	215	106	107	15	100	99	0	0.347	0.329	0.342	0.320	2.009	0.307	0.730	156	393	699	690	-1.528	180	519	171	519	0
4	14	4	"PFC0094"	"C296"	17670	21010	140	489	473	177	93	96	21	95	94	0	432	437	124	104	105	15	100	99	0	1.207	1.141	1.147	1.092	1.949	1.234	0.735	156	476	724	713	0.272	396	328	380	333	0
4	15	4	"PFC0096"	"C299"	17880	21010	120	150	153	33	93	96	23	88	63	0	162	167	29	102	104	17	99	87	0	0.950	0.923	0.885	0.865	2.186	1.082	0.355	120	487	117	125	-0.074	57	60	60	65	0
4	16	4	"PFC0099"	"C302"	18060	21010	140	305	298	105	93	94	21	96	92	0	263	269	64	102	104	16	100	98	0	1.317	1.228	1.180	1.122	1.971	1.466	0.663	156	481	373	372	0.397	212	161	205	167	0
4	17	4	"PFC0101"	"C307"	18240	21010	130	127	129	27	91	93	19	72	44	0	273	278	54	106	107	15	100	100	0	0.216	0.221	0.223	0.206	2.012	0.192	0.290	120	464	203	210	-2.214	36	167	38	172	0
4	18	4	"PFC0103"	"C311"	18440	21010	150	99	103	23	90	93	21	31	10	0	121	125	26	106	108	17	47	20	0	0.600	0.684	0.854	0.860	3.706	1.385	0.008	156	549	24	32	-0.737	9	15	13	19	-50
4	19	4	"PFC0123"	"C370"	18620	21010	140	570	573	251	92	94	21	96	94	0	558	566	184	105	106	16	98	98	0	1.055	1.043	1.046	0.924	2.049	1.149	0.764	156	530	931	942	0.077	478	453	481	461	0
4	20	4	"PFC0125"	"C374"	18830	21030	150	100	104	23	92	94	20	32	12	0	119	122	22	105	107	15	48	25	0	0.571	0.706	0.793	0.970	3.315	2.255	0.022	156	542	22	29	-0.807	8	14	12	17	-50
4	21	4	"PFC0127"	"C38"	19010	21010	120	191	188	50	91	94	21	95	90	0	382	382	78	104	106	22	100	100	0	0.360	0.349	0.338	0.321	1.851	0.327	0.520	120	448	378	375	-1.475	100	278	97	278	0
4	22	4	"PFC0129"	"C382"	19200	21010	130	160	161	40	92	93	21	82	74	0	262	266	55	104	105	16	100	100	0	0.430	0.426	0.419	0.375	2.222	0.408	0.438	120	633	226	231	-1.216	68	158	69	162	0
4	1	5	"PFC0131"	"C385"	15200	21200	130	162	160	40	95	98	30	80	55	0	260	268	59	104	104	15	100	100	0	0.429	0.396	0.415	0.335	2.355	0.368	0.466	120	571	223	229	-1.219	67	156	65	164	0
4	2	5	"PFC0133"	"C387"	15390	21200	140	230	238	106	95	132	454	1	0	0	465	550	461	108	141	404	41	3	0	0.378	0.324	0.342	0.327	2.013	0.182	0.400	156	501	492	585	-1.403	135	357	143	442	0
4	3	5	"PFC0149"	"C427"	15580	21200	140	100	102	22	95	128	435	0	0	0	238	238	57	107	139	387	0	0	0	0.038	0.053	0.136	0.130	2.690	0.056	0.030	156	545	136	138	-4.711	5	131	7	131	0
4	4	5	"PFC0151"	"C43"	15770	21200	140	429	423	165	92	94	20	96	93	0	433	439	138	105	113	106	94	81	0	1.027	0.991	1.006	0.960	2.192	1.018	0.700	156	540	665	665	0.039	337	328	331	334	0
4	5	5	"PFC0153"	"C436"	15960	21200	120	126	125	31	94	95	20	62	37	0	150	153	29	107	108	22	79	45	0	0.744	0.674	0.886	0.805	2.773	0.785	0.132	120	482	75	77	-0.426	32	43	31	46	0
4	6	5	"PFC0155"	"C441"	16150	21200	130	558	561	191	96	98	23	100	100	0	1075	1094	275	108	118	75	100	100	0	0.478	0.472	0.468	0.442	1.634	0.449	0.740	120	557	1429	1451	-1.066	462	967	465	986	0
4	7	5	"PFC0157"	"C445"	16380	21200	150	101	104	24	98	100	25	18	6	0	118	123	24	112	121	76	0	0	0	0.500	0.545	0.887	0.935	3.808	0.172	0.065	156	543	9	17	-1.000	3	6	6	11	-50
4	8	5	"PFC0159"	"C447"	16540	21200	140	634	610	221	102	103	24	96	96	0	596	609	191	114	117	21	99	98	0	1.104	1.026	1.062	1.014	2.258	1.049	0.694	156	439	1014	1003	0.142	532	482	508	495	0
4	9	5	"PFD0373"	"D42243_45"	16720	21190	130	28155	27577	9872	114	119	34	100	100	0	11923	11770	4270	118	124	42	100	100	0	2.375	2.357	2.253	2.413	1.785	2.409	0.773	120	485	39846	39115	1.248	28041	11805	27463	11652	0
4	10	5	"PFD0380"	"D42715_1"	16930	21220	150	160	156	39	116	122	38	54	16	0	143	145	23	120	126	44	20	0	0	1.913	1.600	1.750	1.704	2.970	0.966	0.108	156	523	67	65	0.936	44	23	40	25	-50
4	11	5	"PFD0387"	"D42954_2"	17110	21210	150	111	115	28	103	105	25	28	6	0	116	120	23	111	114	32	8	3	0	1.600	1.333	1.154	1.258	4.144	2.025	0.060	156	500	13	21	0.678	8	5	12	9	-50
4	12	5	"PFD0397"	"D45582_1"	17310	21210	150	106	106	22	99	102	23	17	6	0	121	122	22	107	109	32	20	2	0	0.500	0.467	0.707	0.760	4.152	3.668	0.007	156	450	21	22	-1.000	7	14	7	15	-50
4	13	5	"PFD0405"	"D4722_1"	17480	21200	120	148	149	32	98	100	21	80	56	0	328	332	59	110	110	16	100	100	0	0.229	0.230	0.229	0.200	2.131	0.210	0.389	120	411	268	273	-2.124	50	218	51	222	0
4	14	5	"PFD0416"	"D49176_11"	17680	21200	130	159	164	37	95	97	20	93	77	0	1040	1001	201	107	108	15	100	100	0	0.069	0.077	0.076	0.072	1.669	0.071	0.541	120	472	997	963	-3.866	64	933	69	894	0
4	15	5	"PFD0438"	"D49176_65"	17850	21240	150	107	109	25	96	98	22	35	10	0	129	133	27	105	107	20	60	32	0	0.458	0.464	0.900	0.726	3.333	0.737	0.095	156	538	35	41	-1.126	11	24	13	28	-50
4	16	5	"PFD0441"	"D49176_7"	18060	21210	130	184	188	53	98	100	24	89	79	0	2174	2159	530	109	110	18	100	100	0	0.042	0.044	0.046	0.043	1.552	0.045	0.625	120	485	2151	2140	-4.586	86	2065	90	2050	0
4	17	5	"PFD0444"	"D49942_10"	18240	21200	130	1209	1162	346	98	101	27	100	100	0	10876	10335	2611	114	117	22	100	100	0	0.103	0.104	0.106	0.100	1.513	0.095	0.798	120	539	11873	11285	-3.276	1111	10762	1064	10221	0
4	18	5	"PFD0446"	"D49942_3"	18430	21210	130	302	310	99	94	95	20	95	91	0	2606	2628	628	112	113	17	100	100	0	0.083	0.086	0.089	0.084	1.583	0.086	0.727	120	503	2702	2732	-3.584	208	2494	216	2516	0
4	19	5	"PFD0448"	"D49942_6"	18620	21200	130	434	439	130	93	95	20	100	99	0	3551	3457	860	109	109	16	100	100	0	0.099	0.103	0.103	0.098	1.647	0.092	0.741	120	502	3783	3694	-3.335	341	3442	346	3348	0
4	20	5	"PFD0450"	"D49942_9"	18820	21200	130	1487	1440	709	92	96	32	100	100	0	9699	10005	4632	109	110	17	100	100	0	0.145	0.136	0.130	0.126	1.731	0.116	0.698	120	481	10985	11244	-2.781	1395	9590	1348	9896	0
4	21	5	"PFD0482"	"D56400_4"	19010	21200	150	97	98	24	94	97	32	10	1	0	144	145	25	107	108	17	73	53	0	0.081	0.105	0.435	0.404	3.693	0.817	0.158	156	512	40	42	-3.624	3	37	4	38	-50
4	22	5	"PFD0484"	"D56470_2"	19200	21210	120	137	133	31	95	95	21	72	48	0	263	264	38	105	106	16	100	99	0	0.266	0.239	0.276	0.240	2.012	0.241	0.312	120	477	200	197	-1.911	42	158	38	159	0
4	1	6	"PFD0487"	"D56950_2"	15190	21390	140	1528	1475	635	91	94	20	98	97	0	1385	1364	522	105	106	15	97	96	0	1.123	1.099	1.131	0.999	2.501	1.126	0.767	156	694	2717	2643	0.167	1437	1280	1384	1259	0
4	2	6	"PFD0490"	"D5782_1"	15380	21390	140	1034	1055	442	96	129	434	86	58	0	720	713	280	108	141	386	82	28	0	1.533	1.585	1.632	1.529	2.248	1.620	0.318	156	548	1550	1564	0.616	938	612	959	605	0
4	3	6	"PFD0508"	"D6287_1"	15600	21400	110	120	122	33	96	141	504	0	0	0	153	153	23	109	154	449	0	0	0	0.545	0.591	0.837	0.730	2.897	0.081	0.052	80	405	68	70	-0.874	24	44	26	44	0
4	4	6	"PFD0510"	"D6287_13"	15780	21410	150	93	97	21	94	95	20	18	4	0	115	117	17	107	108	15	32	12	0	-0.125	0.300	1.214	1.074	3.779	7.752	0.004	156	501	7	13	Error	-1	8	3	10	-50
4	5	6	"PFD0529"	"D6287_55"	15960	21390	130	120	122	27	93	95	20	58	35	0	493	481	88	107	107	15	100	100	0	0.070	0.078	0.090	0.080	2.098	0.075	0.245	120	480	413	403	-3.838	27	386	29	374	0
4	6	6	"PFD0532"	"D6287_61"	16150	21390	150	102	106	25	94	96	21	29	10	0	132	133	22	109	118	68	3	0	0	0.348	0.500	0.742	0.792	3.246	0.283	0.013	156	689	31	36	-1.524	8	23	12	24	-50
4	7	6	"PFD0536"	"D6287_69"	16370	21390	90	108	124	79	94	97	22	48	17	0	163	166	36	116	119	21	78	57	0	0.298	0.600	0.597	0.590	3.094	2.190	0.066	52	335	61	80	-1.747	14	47	30	50	0
4	8	6	"PFD0538"	"D6287_70"	16530	21390	130	178	178	42	101	103	23	85	76	0	232	232	42	116	118	19	100	97	0	0.664	0.664	0.642	0.584	2.284	0.673	0.418	120	480	193	193	-0.591	77	116	77	116	0
4	9	6	"PFD0549"	"D64289_1"	16720	21390	140	43689	36635	16158	118	123	36	100	100	0	36844	32267	11835	127	136	47	100	100	0	1.187	1.136	1.210	0.995	2.992	1.199	0.809	156	520	80288	68657	0.247	43571	36717	36517	32140	0
4	10	6	"PFD0558"	"D65681_2"	16910	21390	130	458	457	172	125	129	35	96	93	0	471	485	126	132	139	33	100	100	0	0.982	0.941	0.958	0.840	1.950	1.033	0.655	120	411	672	685	-0.026	333	339	332	353	0
4	11	6	"PFE0558"	"E49_1"	17090	21380	130	286	294	65	109	112	26	99	98	0	308	312	56	121	122	19	100	100	0	0.947	0.969	0.958	0.957	1.528	0.962	0.662	120	426	364	376	-0.079	177	187	185	191	0
4	12	6	"PFE0562"	"E5006_5"	17300	21380	140	2454	2293	932	104	106	24	100	100	0	1750	1636	657	115	115	22	96	95	0	1.437	1.439	1.449	1.391	1.940	1.502	0.764	156	472	3985	3710	0.523	2350	1635	2189	1521	0
4	13	6	"PFE0565"	"E5141_1"	17480	21380	130	427	405	98	100	100	21	99	98	0	772	765	157	111	112	16	100	100	0	0.495	0.466	0.461	0.445	1.616	0.431	0.720	120	421	988	959	-1.015	327	661	305	654	0
4	14	6	"PFE0569"	"E517_1"	17660	21380	130	390	392	86	101	101	21	100	100	0	655	653	118	111	113	19	100	100	0	0.531	0.537	0.524	0.527	1.472	0.494	0.746	120	441	833	833	-0.913	289	544	291	542	0
4	15	6	"PFE0579"	"E5479_3"	17860	21380	140	1138	1200	525	100	102	23	100	100	0	1420	1448	602	111	113	19	96	95	0	0.793	0.823	0.838	0.836	2.523	0.799	0.760	156	452	2347	2437	-0.335	1038	1309	1100	1337	0
4	16	6	"PFE0585"	"E598_1"	18050	21380	140	29538	29001	13785	106	111	31	100	100	0	22318	21648	9255	117	121	26	98	98	0	1.326	1.342	1.322	1.160	2.584	1.425	0.790	156	538	51633	50426	0.407	29432	22201	28895	21531	0
4	17	6	"PFE0608"	"E714_7"	18270	21390	110	195	196	53	110	114	31	83	63	0	258	258	49	119	125	27	98	92	0	0.612	0.619	0.667	0.511	2.230	0.719	0.481	80	445	224	225	-0.710	85	139	86	139	0
4	18	6	"PFE0610"	"E7279_2"	18440	21380	130	255	251	63	99	100	23	98	93	0	718	707	150	113	113	17	100	100	0	0.258	0.256	0.252	0.241	1.712	0.227	0.644	120	504	761	746	-1.955	156	605	152	594	0
4	19	6	"PFE0613"	"E7418_1"	18630	21380	120	151	153	39	94	95	21	86	60	0	295	304	60	109	110	17	100	100	0	0.306	0.303	0.317	0.291	1.912	0.281	0.402	120	432	243	254	-1.706	57	186	59	195	0
4	20	6	"PFE0616"	"E7745_1"	18800	21400	150	101	104	25	92	99	51	7	0	0	131	131	25	109	111	21	51	17	0	0.409	0.545	0.769	0.782	3.503	10.704	0.030	156	563	31	34	-1.290	9	22	12	22	-50
4	21	6	"PFE0619"	"E7861_3"	19010	21380	130	477	470	150	94	97	33	100	98	0	518	504	124	108	111	22	100	100	0	0.934	0.949	0.921	0.902	1.589	0.963	0.693	120	492	793	772	-0.098	383	410	376	396	0
4	22	6	"PFE0623"	"E8100_2"	19200	21380	140	2241	2076	861	95	96	22	100	98	0	2564	2392	966	107	108	16	98	97	0	0.873	0.867	0.890	0.851	2.926	0.852	0.761	156	614	4603	4266	-0.195	2146	2457	1981	2285	0
4	1	7	"PFE0649"	"E8914_2"	15200	21570	130	334	354	99	96	99	23	100	100	0	492	484	113	108	110	16	100	100	0	0.620	0.686	0.641	0.672	1.639	0.655	0.740	120	639	622	634	-0.690	238	384	258	376	0
4	2	7	"PFE0654"	"E9225_1"	15410	21580	130	141	144	35	95	98	21	78	54	0	1110	1138	294	106	109	15	100	100	0	0.046	0.047	0.050	0.046	1.816	0.043	0.364	120	485	1050	1081	-4.448	46	1004	49	1032	0
4	3	7	"PFE0657"	"E9299_3"	15580	21570	150	117	119	28	96	98	21	46	21	0	143	146	26	108	112	21	72	37	0	0.600	0.605	0.759	0.789	3.162	0.863	0.119	156	510	56	61	-0.737	21	35	23	38	-50
4	4	7	"PFE0659"	"E9299_6"	15770	21570	140	1595	1507	554	95	96	20	98	97	0	2774	2600	906	108	108	14	98	98	0	0.563	0.567	0.542	0.568	2.540	0.535	0.764	156	445	4166	3904	-0.830	1500	2666	1412	2492	0
4	5	7	"PFE0663"	"E9475_1"	15970	21580	130	141	143	32	95	96	21	76	55	0	1301	1272	202	105	106	15	100	100	0	0.038	0.041	0.045	0.041	1.805	0.041	0.403	120	453	1242	1215	-4.700	46	1196	48	1167	0
4	6	7	"PFE0668"	"E9987_1"	16160	21580	130	144	144	35	92	94	21	80	58	0	636	634	140	106	108	15	100	100	0	0.098	0.098	0.102	0.095	1.949	0.097	0.409	120	474	582	580	-3.349	52	530	52	528	0
4	7	7	"PFF0025"	"F10660_2"	16350	21580	130	168	169	51	93	95	22	86	74	0	457	455	106	110	112	19	100	99	0	0.216	0.220	0.231	0.203	2.120	0.203	0.463	120	529	422	421	-2.210	75	347	76	345	0
4	8	7	"PFF0029"	"F10730_3"	16540	21580	130	440	422	142	100	101	23	98	95	0	795	805	194	110	112	19	100	100	0	0.496	0.463	0.491	0.418	1.847	0.477	0.721	120	493	1025	1017	-1.011	340	685	322	695	0
4	9	7	"PFF0032"	"F10872_1"	16730	21580	130	231	223	62	104	108	29	89	80	0	575	562	93	112	119	32	100	100	0	0.274	0.264	0.270	0.239	1.967	0.277	0.626	120	468	590	569	-1.866	127	463	119	450	0
4	10	7	"PFF0035"	"F10935_2"	16910	21570	140	3222	3144	1335	104	110	33	100	99	0	3723	3570	1522	120	128	34	96	95	0	0.865	0.881	0.896	0.909	3.214	0.862	0.768	156	536	6721	6490	-0.209	3118	3603	3040	3450	0
4	11	7	"PFF0038"	"F10949_3"	17100	21570	130	660	646	189	104	105	25	100	100	0	835	817	217	118	119	18	100	100	0	0.775	0.775	0.752	0.766	1.696	0.750	0.757	120	490	1273	1241	-0.367	556	717	542	699	0
4	12	7	"PFF0040"	"F10953_1"	17290	21570	130	5374	5560	2322	102	103	24	100	100	0	7723	8169	3314	114	127	217	100	100	0	0.693	0.678	0.660	0.663	1.590	0.601	0.734	120	500	12881	13513	-0.529	5272	7609	5458	8055	0
4	13	7	"PFF0668"	"F310_1"	17490	21570	150	113	114	25	99	101	23	34	8	0	180	180	34	111	123	209	0	0	0	0.203	0.217	0.312	0.345	2.374	0.004	0.001	156	537	83	84	-2.301	14	69	15	69	-50
4	14	7	"PFF0671"	"F31319_2"	17670	21560	130	5833	5407	1365	100	102	22	100	100	0	1866	1720	541	110	112	19	98	97	0	3.265	3.296	3.269	3.436	1.767	3.335	0.805	120	512	7489	6917	1.707	5733	1756	5307	1610	0
4	15	7	"PFF0680"	"F31855_1"	17870	21570	120	153	157	38	98	100	22	83	64	0	276	268	51	110	112	17	100	98	0	0.331	0.373	0.386	0.338	1.998	0.376	0.418	120	475	221	217	-1.594	55	166	59	158	0
4	16	7	"PFF0682"	"F32050_1"	18060	21570	120	312	323	95	99	102	24	99	96	0	484	481	107	112	116	22	100	100	0	0.573	0.607	0.609	0.573	1.645	0.588	0.657	120	528	585	593	-0.804	213	372	224	369	0
4	17	7	"PFF0686"	"F32122_1"	18250	21570	130	1715	1645	583	102	105	27	100	100	0	2288	2227	602	114	117	22	100	100	0	0.742	0.730	0.758	0.691	1.598	0.720	0.767	120	543	3787	3656	-0.431	1613	2174	1543	2113	0
4	18	7	"PFF0693"	"F32325_1"	18440	21570	130	175	179	51	99	102	23	87	71	0	1221	1196	270	111	112	16	100	100	0	0.068	0.074	0.077	0.069	1.834	0.067	0.472	120	541	1186	1165	-3.868	76	1110	80	1085	0
4	19	7	"PFF0715"	"F33346_1"	18630	21570	130	347	339	98	96	100	47	97	91	0	585	582	147	111	112	17	100	100	0	0.530	0.516	0.513	0.490	1.585	0.498	0.640	120	522	725	714	-0.917	251	474	243	471	0
4	20	7	"PFF0719"	"F33441_1"	18830	21570	130	2186	1950	717	95	102	68	99	99	0	3396	3236	720	110	112	20	100	100	0	0.636	0.593	0.637	0.547	1.665	0.619	0.797	120	456	5377	4981	-0.652	2091	3286	1855	3126	0
4	21	7	"PFF0722"	"F33612_1"	19020	21570	130	627	594	174	95	100	52	99	98	0	503	502	95	109	113	26	100	100	0	1.350	1.270	1.351	1.194	1.616	1.421	0.759	120	470	926	892	0.433	532	394	499	393	0
4	22	7	"PFF0725"	"F33675_1"	19200	21570	120	160	167	46	95	97	23	86	67	0	225	229	46	106	107	15	99	99	0	0.546	0.585	0.542	0.520	2.054	0.623	0.481	120	469	184	195	-0.872	65	119	72	123	0
4	1	8	"PFF0728"	"F33814_1"	15130	21770	150	105	107	27	95	99	23	30	12	0	116	122	28	108	111	19	35	17	0	1.250	0.857	0.908	0.929	3.537	1.140	0.200	156	861	18	26	0.322	10	8	12	14	-50
4	2	8	"PFF0734"	"F34109_1"	15390	21760	120	134	137	31	97	101	25	65	31	0	167	172	28	108	113	21	95	77	0	0.627	0.625	0.651	0.585	2.552	0.727	0.266	120	540	96	104	-0.673	37	59	40	64	0
4	3	8	"PFF0764"	"F35293_1"	15590	21760	130	279	284	73	95	99	29	100	98	0	384	381	74	108	114	52	100	98	0	0.667	0.692	0.668	0.665	1.591	0.685	0.678	120	532	460	462	-0.585	184	276	189	273	0
4	4	8	"PFF0773"	"F35453_1"	15800	21760	150	104	111	58	98	100	28	18	3	0	127	138	79	109	114	50	16	1	0	0.333	0.448	0.985	0.844	4.435	0.525	0.130	156	573	24	42	-1.585	6	18	13	29	-50
4	5	8	"PFF0777"	"F35590_1"	15990	21760	150	104	107	24	99	102	28	16	3	0	127	130	19	106	112	63	1	0	0	0.238	0.333	0.909	0.678	3.822	1.634	0.028	156	476	26	32	-2.070	5	21	8	24	-50
4	6	8	"PFF0781"	"F35756_2"	16160	21760	130	1745	1636	511	97	99	21	100	100	0	1693	1643	297	106	108	15	100	100	0	1.038	1.001	1.023	0.940	1.562	1.081	0.786	120	426	3235	3076	0.054	1648	1587	1539	1537	0
4	7	8	"PFF0784"	"F35756_5"	16350	21760	140	548	530	226	96	132	309	71	23	0	1008	957	316	108	133	248	94	87	0	0.502	0.511	0.527	0.476	2.095	0.516	0.781	156	496	1352	1283	-0.994	452	900	434	849	0
4	8	8	"PFF0788"	"F35774_1"	16530	21750	130	5134	4783	1580	99	102	28	100	100	0	3575	3278	1121	107	112	31	99	98	0	1.452	1.477	1.456	1.526	2.019	1.477	0.759	120	461	8503	7855	0.538	5035	3468	4684	3171	0
4	9	8	"PFF0818"	"F36648_1"	16730	21760	120	319	321	101	98	99	21	99	96	0	973	1005	252	108	113	28	100	100	0	0.255	0.249	0.246	0.224	1.807	0.232	0.697	120	507	1086	1120	-1.969	221	865	223	897	0
4	10	8	"PFF0821"	"F3666_3"	16940	21770	110	120	121	26	92	96	22	57	28	0	203	205	38	111	115	26	98	85	0	0.304	0.309	0.317	0.305	2.588	0.319	0.234	80	411	120	123	-1.716	28	92	29	94	0
4	11	8	"PFF0823"	"F36721_3"	17120	21750	150	118	119	25	94	96	22	51	21	0	146	144	28	110	111	17	73	52	0	0.667	0.735	0.785	0.727	2.778	0.946	0.142	156	519	60	59	-0.585	24	36	25	34	-50
4	12	8	"PFF0825"	"F36734_1"	17300	21760	120	216	222	53	94	96	22	99	96	0	223	222	36	106	120	228	0	0	0	1.043	1.103	1.055	1.049	1.729	1.191	0.589	120	449	239	244	0.060	122	117	128	116	0
4	13	8	"PFF0827"	"F36803_1"	17490	21750	130	291	282	77	94	97	22	99	95	0	515	507	115	108	110	26	100	100	0	0.484	0.471	0.492	0.435	1.703	0.458	0.683	120	524	604	587	-1.047	197	407	188	399	0
4	14	8	"PFF0831"	"F37098_2"	17680	21760	130	155	157	41	95	97	22	84	65	0	1632	1646	469	108	109	16	100	100	0	0.039	0.040	0.044	0.040	1.744	0.037	0.436	120	514	1584	1600	-4.667	60	1524	62	1538	0
4	15	8	"PFF1472"	"F58335_1"	17870	21760	140	213	227	87	95	97	22	89	86	0	626	639	224	107	111	21	98	98	0	0.227	0.248	0.249	0.232	1.834	0.250	0.659	156	579	637	664	-2.137	118	519	132	532	0
4	16	8	"PFF1476"	"F58487_1"	18070	21780	100	102	105	25	94	96	24	25	10	0	169	168	36	106	111	24	88	62	0	0.127	0.177	0.314	0.323	2.308	0.230	0.041	80	369	71	73	-2.977	8	63	11	62	0
4	17	8	"PFF1492"	"F58910_1"	18250	21750	130	361	366	107	94	96	22	99	98	0	410	409	90	108	110	18	100	100	0	0.884	0.904	0.879	0.861	1.698	0.855	0.683	120	546	569	573	-0.178	267	302	272	301	0
4	18	8	"PFF1495"	"F59075_2"	18450	21760	120	120	122	29	93	95	21	60	30	0	239	243	35	109	110	16	100	100	0	0.208	0.216	0.230	0.205	2.499	0.241	0.243	120	499	157	163	-2.267	27	130	29	134	0
4	19	8	"PFF1497"	"F5910_2"	18640	21760	130	579	546	186	94	97	26	100	95	0	13920	13960	3065	111	113	19	100	100	0	0.035	0.033	0.035	0.033	1.426	0.032	0.766	120	503	14294	14301	-4.831	485	13809	452	13849	0
4	20	8	"PFF1499"	"F59139_2"	18830	21750	140	7039	6562	2904	95	100	50	100	99	0	5810	5290	2281	113	117	22	97	96	0	1.219	1.249	1.307	1.219	2.760	1.288	0.792	156	537	12641	11644	0.286	6944	5697	6467	5177	0
4	21	8	"PFF1536"	"F6061_1"	19000	21750	120	138	140	38	95	100	54	35	5	0	334	334	79	110	114	23	99	98	0	0.192	0.201	0.204	0.198	1.987	0.189	0.308	120	409	267	269	-2.381	43	224	45	224	0
4	22	8	"PFF1543"	"F607_1"	19190	21750	150	107	109	28	91	94	22	40	14	0	133	135	22	104	106	18	73	39	0	0.552	0.581	0.760	0.701	2.927	1.250	0.052	156	703	45	49	-0.858	16	29	18	31	-50
4	1	9	"PFF1546"	"F61052_1"	15220	21940	150	103	107	25	94	97	25	23	10	0	128	129	21	107	111	23	43	12	0	0.429	0.591	0.750	0.790	3.883	0.977	0.071	156	624	30	35	-1.222	9	21	13	22	-50
4	2	9	"PFF1550"	"F61158_1"	15400	21950	150	832	784	292	94	96	22	100	100	0	588	585	182	108	110	17	98	98	0	1.538	1.447	1.444	1.384	1.906	1.530	0.733	156	470	1218	1167	0.621	738	480	690	477	0
4	3	9	"PFF1556"	"F61469_1"	15580	21950	130	115	117	27	96	99	31	30	8	0	371	377	73	109	116	59	100	99	0	0.073	0.078	0.108	0.094	2.191	0.076	0.085	120	415	281	289	-3.785	19	262	21	268	0
4	4	9	"PFF1560"	"F61859_2"	15750	21980	150	98	98	21	98	100	30	10	0	0	111	113	20	108	115	54	2	0	0	0.000	0.000	1.176	1.183	3.963	0.222	0.087	156	499	3	5	Error	0	3	0	5	-50
4	5	9	"PFF1588"	"F6265_1"	15960	21940	130	2324	2100	620	101	103	28	100	100	0	1469	1356	390	108	116	74	99	99	0	1.633	1.602	1.563	1.620	1.835	1.654	0.789	120	453	3584	3247	0.708	2223	1361	1999	1248	0
4	6	9	"PFF1595"	"F62846_1"	16150	21940	130	1237	1153	410	100	103	34	100	100	0	711	684	241	109	121	89	94	92	0	1.889	1.831	1.774	1.870	2.097	1.828	0.716	120	438	1739	1628	0.917	1137	602	1053	575	0
4	7	9	"PFF1604"	"F63188_2"	16340	21940	130	4391	4060	1506	101	153	386	99	96	0	2626	2435	985	111	178	414	95	91	0	1.706	1.704	1.701	1.766	2.169	1.754	0.738	120	444	6805	6283	0.770	4290	2515	3959	2324	0
4	8	9	"PFF1607"	"F63326_1"	16560	21940	150	152	155	42	99	148	373	0	0	0	175	168	33	109	170	399	0	0	0	0.803	0.949	1.000	0.942	2.751	1.030	0.769	156	475	119	115	-0.316	53	66	56	59	-50
4	9	9	"PFF1610"	"F63399_1"	16740	21950	140	7027	6024	2873	96	99	23	100	99	0	5403	4887	1656	109	112	19	100	100	0	1.309	1.241	1.340	1.006	2.580	1.396	0.771	156	457	12225	10706	0.389	6931	5294	5928	4778	0
4	10	9	"PFF1614"	"F63448_3"	16940	21940	150	124	127	42	96	99	23	53	24	0	140	140	25	110	114	25	57	19	0	0.933	1.033	0.889	0.915	2.932	2.283	0.094	156	536	58	61	-0.100	28	30	31	30	-50
4	11	9	"PFF1654"	"F64738_1"	17110	21940	130	719	720	226	93	96	22	100	100	0	780	772	232	107	109	21	99	99	0	0.930	0.943	0.921	0.943	1.911	0.900	0.734	120	538	1299	1292	-0.104	626	673	627	665	0
4	12	9	"PFF1656"	"F64738_5"	17310	21940	130	254	249	68	92	94	22	98	93	0	395	388	96	104	106	17	100	100	0	0.557	0.553	0.578	0.523	1.843	0.520	0.661	120	624	453	441	-0.845	162	291	157	284	0
4	13	9	"PFF1659"	"F64888_1"	17510	21950	120	114	115	28	91	93	20	53	26	0	146	145	24	103	105	15	85	62	0	0.535	0.571	0.698	0.676	2.913	0.952	0.144	120	547	66	66	-0.903	23	43	24	42	0
4	14	9	"PFF1666"	"F65043_1"	17680	21940	130	364	357	107	91	93	21	99	97	0	1183	1155	278	105	107	19	100	100	0	0.253	0.253	0.256	0.237	1.658	0.233	0.730	120	538	1351	1316	-1.981	273	1078	266	1050	0
4	15	9	"PFF1668"	"F65043_4"	17870	21940	120	256	255	68	92	94	23	98	96	0	484	479	81	105	108	21	100	100	0	0.433	0.436	0.413	0.396	1.731	0.431	0.671	120	424	543	537	-1.209	164	379	163	374	0
4	16	9	"PFF1673"	"F65467_1"	18070	21940	150	99	101	22	93	96	25	21	3	0	123	122	17	104	108	21	43	6	0	0.316	0.444	1.000	0.983	3.121	2.695	0.028	156	549	25	26	-1.663	6	19	8	18	-50
4	17	9	"PFI0337"	"I3634_1"	18260	21940	130	485	464	162	93	95	23	98	97	0	1193	1166	272	105	107	19	100	100	0	0.360	0.350	0.362	0.315	1.848	0.349	0.753	120	517	1480	1432	-1.473	392	1088	371	1061	0
4	18	9	"PFI0339"	"I3665_1"	18450	21940	130	289	290	95	91	92	19	97	95	0	483	481	89	103	104	15	100	100	0	0.521	0.526	0.517	0.472	1.720	0.568	0.682	120	494	578	577	-0.940	198	380	199	378	0
4	19	9	"PFI0341"	"I3767_1"	18650	21940	120	239	239	64	93	94	26	96	89	0	562	547	99	105	107	18	100	100	0	0.319	0.330	0.328	0.293	1.819	0.329	0.622	120	392	603	588	-1.646	146	457	146	442	0
4	20	9	"PFI0347"	"I398_3"	18800	21970	150	92	95	22	95	96	26	10	1	0	116	119	21	110	113	19	27	7	0	-0.500	0.000	1.000	1.041	4.076	5.725	0.009	156	547	3	9	Error	-3	6	0	9	-50
4	21	9	"PFI0352"	"I4167_1"	19030	21940	130	955	883	350	95	96	22	100	99	0	918	885	234	109	112	18	100	100	0	1.063	1.015	1.121	0.909	1.866	1.138	0.733	120	493	1669	1564	0.088	860	809	788	776	0
4	22	9	"PFI0354"	"I4179_1"	19200	21940	130	404	396	121	90	91	20	100	100	0	1149	1111	298	105	106	15	100	100	0	0.301	0.304	0.299	0.290	1.613	0.275	0.734	120	538	1358	1312	-1.733	314	1044	306	1006	0
4	1	10	"PFI0375"	"I4688_1"	15210	22130	150	142	143	35	89	91	20	83	64	0	221	219	48	104	106	19	98	94	0	0.453	0.470	0.477	0.444	2.393	0.454	0.363	156	632	170	169	-1.142	53	117	54	115	0
4	2	10	"PFI0378"	"I4719_5"	15380	22120	130	147	147	35	90	91	18	83	68	0	638	649	126	106	107	16	100	100	0	0.107	0.105	0.107	0.094	1.949	0.098	0.484	120	391	589	600	-3.222	57	532	57	543	0
4	3	10	"PFI0380"	"I4730_1"	15580	22120	130	506	502	160	92	93	19	100	100	0	685	689	199	105	108	17	100	100	0	0.714	0.702	0.723	0.676	1.616	0.683	0.716	120	412	994	994	-0.486	414	580	410	584	0
4	4	10	"PFI0383"	"I4780_1"	15760	22120	130	313	302	98	92	95	21	95	91	0	453	456	95	106	108	16	100	100	0	0.637	0.600	0.625	0.500	2.239	0.623	0.703	120	406	568	560	-0.651	221	347	210	350	0
4	5	10	"PFI0386"	"I4862_1"	15940	22110	120	534	523	122	94	98	28	100	100	0	644	613	155	105	115	80	96	94	0	0.816	0.844	0.829	0.894	1.781	0.811	0.809	120	438	979	937	-0.293	440	539	429	508	0
4	6	10	"PFI0393"	"I4989_1"	16140	22110	130	1360	1343	260	97	100	32	100	100	0	1576	1482	420	107	121	87	97	96	0	0.860	0.906	0.858	0.973	1.676	0.862	0.855	120	528	2732	2621	-0.218	1263	1469	1246	1375	0
4	7	10	"PFI0428"	"I601_1"	16340	22100	150	106	107	22	98	136	336	0	0	0	117	119	18	108	159	360	0	0	0	0.889	0.818	1.224	1.161	3.139	0.707	0.651	156	590	17	20	-0.170	8	9	9	11	-50
4	8	10	"PFI0430"	"I6032_2"	16520	22110	120	2728	2814	720	95	110	203	100	100	0	2104	2074	704	106	144	312	96	92	0	1.318	1.382	1.404	1.448	1.605	1.357	0.826	120	477	4631	4687	0.398	2633	1998	2719	1968	0
4	9	10	"PFI0434"	"I607_1"	16710	22110	130	906	947	257	93	95	23	100	100	0	704	698	205	104	108	37	98	97	0	1.355	1.438	1.424	1.496	1.539	1.437	0.814	120	416	1413	1448	0.438	813	600	854	594	0
4	10	10	"PFI0439"	"I6174_2"	16900	22120	120	446	428	136	95	96	21	95	92	0	632	622	123	105	108	17	100	100	0	0.666	0.644	0.666	0.578	1.981	0.672	0.783	120	369	878	850	-0.586	351	527	333	517	0
4	11	10	"PFI0441"	"I6204_2"	17070	22180	150	95	403	1440	94	95	21	26	14	0	105	154	351	106	108	19	14	4	0	-1.000	6.438	1.725	1.715	3.604	5.618	0.007	156	516	0	357	Error	1	-1	309	48	-50
4	12	10	"PFI0443"	"I6356_1"	17260	22180	150	90	94	20	90	91	20	19	5	0	101	104	16	104	106	20	7	2	0	0.000	100000.000	1.091	1.253	3.211	1.757	0.018	156	567	-3	4	Error	0	-3	4	0	-50
4	13	10	"PFI0469"	"I7030_1"	17450	22180	150	89	93	22	89	90	18	25	5	0	101	101	14	100	102	15	12	1	0	0.000	4.000	1.429	1.427	3.080	8.294	0.006	156	605	1	5	Error	0	1	4	1	-50
4	14	10	"PFI0471"	"I7085_1"	17640	22180	150	88	88	18	89	90	19	13	1	0	102	103	15	101	103	15	19	2	0	-1.000	-0.500	1.182	1.267	3.109	22.942	0.001	156	644	0	1	Error	-1	1	-1	2	-50
4	15	10	"PFI0473"	"I7097_2"	17850	22120	120	447	425	152	91	91	21	95	91	0	1949	1936	516	102	104	19	100	100	0	0.193	0.182	0.186	0.163	1.790	0.181	0.819	120	502	2203	2168	-2.375	356	1847	334	1834	0
4	16	10	"PFI0475"	"I7106_1"	18040	22110	150	103	106	22	89	92	24	33	10	0	131	132	24	100	104	21	61	34	0	0.452	0.531	0.674	0.651	3.259	0.859	0.125	156	679	45	49	-1.147	14	31	17	32	-50
4	17	10	"PFI0481"	"I7243_1"	18260	22120	90	134	145	40	92	94	25	75	46	0	170	167	32	101	105	25	88	67	0	0.609	0.803	0.721	0.725	2.300	0.978	0.326	52	348	111	119	-0.716	42	69	53	66	0
4	18	10	"PFI0484"	"I7365_3"	18420	22110	130	1171	1178	281	89	91	20	100	100	0	879	861	270	101	102	14	100	99	0	1.391	1.433	1.421	1.608	1.916	1.386	0.795	120	539	1860	1849	0.476	1082	778	1089	760	0
4	19	10	"PFJ0441"	"J490_1"	18610	22120	120	317	314	84	88	90	19	99	95	0	916	936	204	102	103	14	100	100	0	0.281	0.271	0.270	0.248	1.731	0.254	0.773	120	489	1043	1060	-1.830	229	814	226	834	0
4	20	10	"PFJ0443"	"J504_1"	18800	22110	120	1041	1054	294	91	93	21	100	100	0	674	643	178	104	105	15	98	98	0	1.667	1.787	1.700	1.831	1.613	1.820	0.800	120	448	1520	1502	0.737	950	570	963	539	0
4	21	10	"PFJ0445"	"J504_5"	18990	22120	120	158	160	45	93	95	22	85	65	0	666	653	168	105	107	17	99	99	0	0.116	0.122	0.120	0.110	2.167	0.109	0.413	120	486	626	615	-3.109	65	561	67	548	0
4	22	10	"PFJ0448"	"J50_1"	19180	22110	130	18855	18778	4563	94	95	21	100	100	0	14461	13558	4813	106	108	16	100	99	0	1.307	1.389	1.342	1.560	1.971	1.336	0.853	120	640	33116	32136	0.386	18761	14355	18684	13452	0
4	1	11	"PFJ0450"	"J512_2"	15180	22300	130	4359	4490	1134	89	94	21	100	100	0	3862	3641	1316	105	106	15	100	99	0	1.137	1.245	1.217	1.456	2.159	1.172	0.820	120	639	8027	7937	0.185	4270	3757	4401	3536	0
4	2	11	"PFJ0452"	"J53_1"	15380	22310	150	109	113	38	91	93	20	44	19	0	132	144	57	107	109	16	63	39	0	0.720	0.595	0.867	0.875	3.065	0.581	0.212	156	632	43	59	-0.474	18	25	22	37	-50
4	3	11	"PFJ0477"	"J53_50"	15570	22310	140	130	132	30	92	93	19	73	48	0	437	444	115	107	109	17	100	99	0	0.115	0.119	0.125	0.117	2.113	0.107	0.355	156	612	368	377	-3.118	38	330	40	337	0
4	4	11	"PFJ0479"	"J53_52"	15760	22310	130	754	722	251	91	94	20	97	94	0	842	815	160	105	108	17	100	100	0	0.900	0.889	0.917	0.787	1.991	0.966	0.776	120	542	1400	1341	-0.153	663	737	631	710	0
4	5	11	"PFJ0483"	"J53_56"	15950	22300	120	6149	5807	1750	91	94	20	100	100	0	3292	3031	1121	105	108	36	97	95	0	1.901	1.954	1.947	2.140	2.146	1.983	0.847	120	529	9245	8642	0.927	6058	3187	5716	2926	0
4	6	11	"PFJ0485"	"J53_60"	16140	22310	120	502	486	149	91	94	20	96	96	0	945	923	192	107	110	36	100	100	0	0.490	0.484	0.490	0.423	2.080	0.481	0.797	120	528	1249	1211	-1.028	411	838	395	816	0
4	7	11	"PFJ0488"	"J541_1"	16330	22310	120	123	128	31	91	94	21	65	40	0	677	659	159	106	107	15	100	99	0	0.056	0.067	0.073	0.066	1.977	0.063	0.323	120	507	603	590	-4.157	32	571	37	553	0
4	8	11	"PFJ0490"	"J541_4"	16500	22360	150	89	91	20	93	95	25	8	1	0	105	108	15	106	109	32	2	0	0	4.000	-1.000	1.333	1.305	3.754	16.452	0.001	156	610	-5	0	2.000	-4	-1	-2	2	-50
4	9	11	"PFJ0511"	"J58_3"	16710	22300	120	1040	1043	284	90	92	21	100	100	0	1535	1488	434	104	107	34	99	98	0	0.664	0.689	0.670	0.722	2.016	0.653	0.806	120	519	2381	2337	-0.591	950	1431	953	1384	0
4	10	11	"PFJ0515"	"J6186_1"	16890	22300	150	101	108	35	91	92	20	37	17	0	120	123	23	104	104	15	50	22	0	0.625	0.895	1.125	0.975	3.728	2.290	0.078	156	545	26	36	-0.678	10	16	17	19	-50
4	11	11	"PFJ0518"	"J634_1"	17090	22300	120	12109	11958	2527	91	93	20	100	100	0	9135	8635	2407	105	105	14	100	100	0	1.331	1.391	1.364	1.486	1.809	1.349	0.882	120	344	21048	20397	0.412	12018	9030	11867	8530	0
4	12	11	"PFJ0520"	"J63_1"	17260	22370	150	88	91	21	92	93	20	16	3	0	102	103	14	106	107	16	8	1	0	1.000	0.333	1.333	1.286	3.377	4.340	0.013	156	382	-8	-4	0.000	-4	-4	-1	-3	-50
4	13	11	"PFJ0522"	"J63_4"	17450	22370	150	88	91	25	91	93	20	12	4	0	102	104	16	104	107	19	9	1	0	1.500	0.000	1.714	1.575	3.554	37.631	0.000	156	387	-5	0	0.585	-3	-2	0	0	-50
4	14	11	"PFJ0525"	"J647_1"	17670	22320	120	657	640	260	91	92	20	96	94	0	595	580	215	103	104	16	96	95	0	1.150	1.151	1.139	1.130	2.767	1.183	0.771	120	418	1058	1026	0.202	566	492	549	477	0
4	15	11	"PFJ0544"	"J687_1"	17860	22320	130	431	439	126	91	92	19	100	100	0	416	418	107	102	104	16	100	99	0	1.083	1.101	1.145	1.107	1.621	1.118	0.757	120	592	654	664	0.115	340	314	348	316	0
4	16	11	"PFJ0548"	"J697_2"	18050	22320	110	181	180	51	88	91	20	88	82	0	522	506	102	101	102	16	100	100	0	0.221	0.227	0.238	0.200	2.066	0.194	0.488	80	485	514	497	-2.179	93	421	92	405	0
4	17	11	"PFJ0552"	"J69_1"	18240	22330	120	970	885	356	88	91	25	93	90	0	937	873	279	99	102	22	99	99	0	1.053	1.030	1.022	0.884	2.514	1.080	0.805	120	563	1720	1571	0.074	882	838	797	774	0
4	18	11	"PFJ0555"	"J6_12"	18420	22330	120	415	410	166	90	93	24	93	90	0	699	661	237	102	105	22	98	96	0	0.544	0.572	0.572	0.565	2.275	0.553	0.711	120	540	922	879	-0.877	325	597	320	559	0
4	19	11	"PFJ0559"	"J6_6"	18620	22330	120	343	327	122	91	93	19	90	90	0	1320	1221	407	104	104	15	100	100	0	0.207	0.211	0.216	0.206	1.920	0.197	0.727	120	533	1468	1353	-2.271	252	1216	236	1117	0
4	20	11	"PFJ0565"	"J71_1"	18800	22330	110	119	126	26	89	91	20	68	42	0	207	206	35	101	102	14	100	100	0	0.283	0.352	0.385	0.312	2.251	0.359	0.238	80	465	136	142	-1.821	30	106	37	105	0
4	21	11	"PFK0726"	"Ks17_16"	18990	22320	120	955	936	348	90	93	21	99	99	0	858	852	324	102	104	17	95	95	0	1.144	1.128	1.113	1.114	2.386	1.135	0.746	120	569	1621	1596	0.194	865	756	846	750	0
4	22	11	"PFK0728"	"Ks1832_1"	19190	22330	110	147	152	40	92	93	21	83	66	0	303	305	47	105	107	17	100	100	0	0.278	0.300	0.288	0.262	2.264	0.321	0.415	80	534	253	260	-1.848	55	198	60	200	0
4	1	12	"PFK0730"	"Ks186_1"	15190	22520	120	470	467	180	93	95	21	94	93	0	1447	1423	549	106	108	15	100	99	0	0.281	0.284	0.290	0.303	2.193	0.261	0.769	120	628	1718	1691	-1.831	377	1341	374	1317	0
4	2	12	"PFK0733"	"Ks186_9"	15370	22520	110	127	129	31	93	96	22	68	37	0	219	223	43	109	109	16	100	100	0	0.309	0.316	0.353	0.298	2.261	0.318	0.264	80	485	144	150	-1.694	34	110	36	114	0
4	3	12	"PFK0735"	"Ks187_4"	15570	22520	110	317	323	80	93	95	21	98	97	0	467	463	84	108	110	17	100	100	0	0.624	0.648	0.656	0.614	1.619	0.646	0.632	80	471	583	585	-0.680	224	359	230	355	0
4	4	12	"PFK0737"	"Ks187_7"	15760	22510	130	181	184	34	94	96	20	99	95	0	230	231	34	107	109	16	100	98	0	0.707	0.726	0.705	0.703	1.639	0.747	0.567	120	624	210	214	-0.500	87	123	90	124	0
4	5	12	"PFK0762"	"Ks210_15"	15960	22510	120	106	105	22	93	96	20	34	10	0	173	174	28	107	108	15	98	91	0	0.197	0.179	0.335	0.305	2.674	0.116	0.017	120	542	79	79	-2.344	13	66	12	67	0
4	6	12	"PFK0765"	"Ks210_4"	16140	22510	130	119	120	28	90	94	21	61	29	0	185	186	29	106	107	15	98	98	0	0.367	0.375	0.440	0.369	2.561	0.406	0.166	120	619	108	110	-1.446	29	79	30	80	0
4	7	12	"PFK0768"	"Ks220_1"	16370	22530	150	104	105	25	91	94	22	34	10	0	123	125	24	107	109	16	48	27	0	0.813	0.778	0.875	0.877	3.610	1.735	0.106	156	575	29	32	-0.300	13	16	14	18	-50
4	8	12	"PFK0770"	"Ks220_7"	16520	22500	130	392	408	89	94	96	25	100	100	0	232	230	41	107	108	17	100	99	0	2.384	2.553	2.629	2.625	1.459	2.686	0.706	120	401	423	437	1.253	298	125	314	123	0
4	9	12	"PFK0781"	"Ks222_1"	16710	22510	130	322	340	84	94	97	25	100	100	0	1521	1571	348	106	108	17	100	100	0	0.161	0.168	0.167	0.163	1.344	0.148	0.740	120	559	1643	1711	-2.634	228	1415	246	1465	0
4	10	12	"PFK0784"	"Ks225_10"	16900	22500	130	609	629	140	94	96	22	100	100	0	502	488	124	106	108	19	98	98	0	1.301	1.401	1.320	1.431	1.507	1.290	0.782	120	598	911	917	0.379	515	396	535	382	0
4	11	12	"PFK0806"	"Ks245_1"	17100	22520	120	144	147	37	94	96	21	80	55	0	185	191	34	108	109	18	99	95	0	0.649	0.639	0.588	0.556	2.654	0.668	0.286	120	512	127	136	-0.623	50	77	53	83	0
4	12	12	"PFK0808"	"Ks245_4"	17300	22510	140	270	273	95	94	97	22	94	91	0	379	377	97	108	110	19	100	100	0	0.649	0.665	0.695	0.612	2.025	0.688	0.676	156	431	447	448	-0.623	176	271	179	269	0
4	13	12	"PFK0810"	"Ks248_3"	17500	22500	140	341	328	89	95	97	21	97	95	0	348	339	84	108	110	20	99	98	0	1.025	1.009	1.002	1.041	1.759	0.959	0.648	156	459	486	464	0.036	246	240	233	231	0
4	14	12	"PFK0813"	"Ks249_3"	17670	22500	130	319	329	74	93	95	20	100	100	0	491	487	73	107	110	18	100	100	0	0.589	0.621	0.611	0.604	1.389	0.583	0.747	120	526	610	616	-0.765	226	384	236	380	0
4	15	12	"PFK0819"	"Ks259_1"	17860	22520	120	3252	2903	1321	92	94	22	100	97	0	2892	2698	958	107	108	16	100	100	0	1.135	1.085	1.113	0.884	2.932	1.151	0.817	120	499	5945	5402	0.182	3160	2785	2811	2591	0
4	16	12	"PFK0823"	"Ks259_6"	18050	22520	120	1136	1064	433	92	94	21	95	95	0	1390	1329	432	107	108	16	99	99	0	0.814	0.795	0.846	0.718	2.332	0.810	0.805	120	539	2327	2194	-0.297	1044	1283	972	1222	0
4	17	12	"PFK0843"	"Ks26_1"	18240	22520	130	540	515	170	92	94	20	99	99	0	536	519	127	105	107	16	100	100	0	1.039	1.022	1.003	0.950	1.834	1.088	0.736	120	550	879	837	0.056	448	431	423	414	0
4	18	12	"PFK0845"	"Ks26_11"	18430	22520	120	610	564	213	92	94	20	95	93	0	1481	1382	458	105	106	16	99	99	0	0.376	0.370	0.374	0.345	1.931	0.356	0.807	120	507	1894	1749	-1.409	518	1376	472	1277	0
4	19	12	"PFK0847"	"Ks26_15"	18620	22510	120	867	816	263	92	93	20	100	100	0	752	703	267	104	105	16	93	92	0	1.196	1.209	1.169	1.352	2.513	1.182	0.778	120	466	1423	1323	0.258	775	648	724	599	0
4	20	12	"PFK0850"	"Ks26_2"	18810	22520	150	101	104	24	91	93	20	33	9	0	150	150	34	103	104	15	78	66	0	0.213	0.277	0.405	0.375	3.200	0.297	0.044	156	590	57	60	-2.233	10	47	13	47	-50
4	21	12	"PFK0853"	"Ks26_24"	19000	22510	120	1670	1583	656	89	91	19	100	99	0	1326	1228	499	101	102	15	96	94	0	1.291	1.326	1.321	1.329	2.521	1.366	0.807	120	483	2806	2621	0.368	1581	1225	1494	1127	0
4	22	12	"PFK0856"	"Ks26_5"	19190	22510	120	1083	1039	386	89	91	24	100	100	0	842	796	282	103	106	24	95	94	0	1.345	1.371	1.333	1.444	2.299	1.420	0.815	120	580	1733	1643	0.428	994	739	950	693	0
4	1	13	"PFL0017"	"L1_32"	15190	22710	120	612	573	221	93	96	22	96	93	0	478	453	129	107	108	16	100	99	0	1.399	1.387	1.364	1.307	1.926	1.508	0.802	120	566	890	826	0.484	519	371	480	346	0
4	2	13	"PFL0021"	"L1_42"	15380	22710	120	517	483	201	94	97	22	92	90	0	1327	1302	470	109	110	18	100	99	0	0.347	0.326	0.335	0.304	2.052	0.313	0.781	120	538	1641	1582	-1.526	423	1218	389	1193	0
4	3	13	"PFL0023"	"L1_45"	15590	22700	150	103	105	25	95	97	21	29	9	0	127	131	22	109	111	17	52	26	0	0.444	0.455	1.200	1.100	3.880	20.824	0.000	156	670	26	32	-1.170	8	18	10	22	-50
4	4	13	"PFL0026"	"L1_48"	15760	22710	110	143	139	28	97	99	21	76	55	0	223	228	38	108	111	17	100	100	0	0.400	0.350	0.379	0.315	2.337	0.332	0.269	80	432	161	162	-1.322	46	115	42	120	0
4	5	13	"PFL0028"	"L1_52"	15950	22710	120	159	156	40	97	99	22	82	64	0	351	346	96	110	111	15	99	96	0	0.257	0.250	0.263	0.255	2.055	0.241	0.497	120	560	303	295	-1.959	62	241	59	236	0
4	6	13	"PFL0030"	"L1_56"	16140	22700	110	646	619	119	94	95	20	100	100	0	552	533	114	109	110	16	100	100	0	1.246	1.238	1.261	1.260	1.441	1.171	0.774	80	503	995	949	0.317	552	443	525	424	0
4	7	13	"PFL0048"	"L1_89"	16350	22700	130	192	201	54	92	94	21	96	93	0	243	247	54	109	111	17	100	98	0	0.746	0.790	0.789	0.767	1.838	0.906	0.549	120	584	234	247	-0.422	100	134	109	138	0
4	8	13	"PFL0052"	"L1_94"	16550	22700	120	1413	1317	545	95	97	21	97	94	0	1136	1067	364	107	109	16	99	98	0	1.281	1.273	1.336	1.112	3.012	1.358	0.786	120	530	2347	2182	0.357	1318	1029	1222	960	0
4	9	13	"PFL0055"	"L1_97"	16740	22700	120	1162	1112	410	97	98	22	98	95	0	1068	1038	293	109	109	15	100	99	0	1.111	1.093	1.117	0.997	2.327	1.152	0.793	120	521	2024	1944	0.151	1065	959	1015	929	0
4	10	13	"PFL0057"	"L1_99"	16930	22700	110	229	232	62	96	99	23	96	92	0	441	442	97	110	111	20	100	100	0	0.402	0.410	0.441	0.372	1.844	0.361	0.581	80	473	464	468	-1.315	133	331	136	332	0
4	11	13	"PFL0059"	"L2_10"	17110	22710	130	690	662	263	96	99	24	95	90	0	788	782	215	111	112	18	100	100	0	0.877	0.844	0.914	0.706	2.320	0.907	0.759	120	542	1271	1237	-0.189	594	677	566	671	0
4	12	13	"PFL0061"	"L2_104"	17300	22700	120	2073	2030	713	95	99	30	100	99	0	1381	1333	511	108	110	16	98	96	0	1.554	1.580	1.570	1.686	2.309	1.614	0.809	120	502	3251	3160	0.636	1978	1273	1935	1225	0
4	13	13	"PFL0082"	"L2_146"	17490	22700	120	674	648	208	95	98	22	99	99	0	1242	1141	375	108	110	18	99	99	0	0.511	0.535	0.524	0.562	2.184	0.487	0.776	120	452	1713	1586	-0.970	579	1134	553	1033	0
4	14	13	"PFL0084"	"L2_148"	17660	22740	150	86	90	21	95	97	21	10	2	0	112	112	15	109	111	18	19	1	0	-3.000	-1.667	1.750	1.676	2.797	0.007	0.000	156	628	-6	-2	Error	-9	3	-5	3	-50
4	15	13	"PFL0086"	"L2_15"	17870	22700	130	899	849	228	95	96	22	100	100	0	1121	1066	221	109	110	17	100	100	0	0.794	0.788	0.793	0.768	1.424	0.780	0.812	120	606	1816	1711	-0.332	804	1012	754	957	0
4	16	13	"PFL0089"	"L2_154"	18070	22700	110	215	222	50	93	96	24	98	96	0	261	266	52	108	110	18	100	100	0	0.797	0.816	0.825	0.788	1.685	0.793	0.610	80	492	275	287	-0.327	122	153	129	158	0
4	17	13	"PFL0091"	"L2_158"	18250	22700	110	154	155	34	90	91	19	87	77	0	269	263	50	105	107	18	100	97	0	0.390	0.411	0.396	0.369	2.080	0.395	0.485	80	469	228	223	-1.358	64	164	65	158	0
4	18	13	"PFL0098"	"L2_172"	18440	22700	110	287	282	71	92	94	28	100	97	0	365	370	63	105	108	25	100	100	0	0.750	0.717	0.731	0.680	1.566	0.722	0.662	80	463	455	455	-0.415	195	260	190	265	0
4	19	13	"PFL0119"	"L2_203"	18630	22700	130	3272	3136	1010	92	95	27	100	100	0	4139	3999	1284	105	107	24	100	100	0	0.788	0.782	0.773	0.791	1.760	0.745	0.803	120	555	7214	6938	-0.343	3180	4034	3044	3894	0
4	20	13	"PFL0123"	"L2_210"	18820	22700	120	179	178	49	91	93	20	90	83	0	240	246	55	105	106	17	98	96	0	0.652	0.617	0.593	0.585	2.212	0.626	0.557	120	480	223	228	-0.617	88	135	87	141	0
4	21	13	"PFL0127"	"L2_216"	19020	22700	120	4188	3905	1673	90	92	19	100	99	0	3351	3205	1191	104	104	15	100	100	0	1.262	1.230	1.301	1.125	2.678	1.289	0.803	120	518	7345	6916	0.336	4098	3247	3815	3101	0
4	22	13	"PFL0129"	"L2_220"	19200	22700	110	256	255	61	89	92	25	100	96	0	897	892	193	103	111	49	100	100	0	0.210	0.210	0.206	0.201	1.616	0.195	0.687	80	489	961	955	-2.249	167	794	166	789	0
4	1	14	"PFL0131"	"L2_226"	15210	22890	120	257	262	81	93	96	21	95	93	0	277	281	83	109	111	17	97	95	0	0.976	0.983	0.954	0.965	2.434	0.952	0.633	120	592	332	341	-0.035	164	168	169	172	0
4	2	14	"PFL0133"	"L2_23"	15410	22890	110	121	134	36	95	98	23	55	37	0	381	375	70	110	112	17	100	100	0	0.096	0.147	0.151	0.125	2.328	0.112	0.208	80	478	297	304	-3.382	26	271	39	265	0
4	3	14	"PFM0391"	"M35930_11"	15600	22890	130	274	282	83	94	97	21	98	96	0	720	733	199	109	110	16	100	100	0	0.295	0.301	0.304	0.278	1.744	0.283	0.758	120	566	791	812	-1.763	180	611	188	624	0
4	4	14	"PFM0393"	"M35930_13"	15790	22890	110	222	229	72	96	98	21	96	93	0	487	494	118	110	112	21	100	100	0	0.334	0.346	0.339	0.309	1.854	0.323	0.598	80	470	503	517	-1.581	126	377	133	384	0
4	5	14	"PFM0395"	"M35930_4"	15970	22890	110	437	428	125	98	100	27	100	100	0	1140	1106	291	111	124	94	100	100	0	0.329	0.332	0.319	0.321	1.507	0.311	0.749	80	525	1368	1325	-1.602	339	1029	330	995	0
4	6	14	"PFM0398"	"M35930_8"	16170	22890	110	148	149	34	93	98	27	81	50	0	980	980	220	110	122	91	100	100	0	0.063	0.064	0.067	0.060	1.833	0.053	0.403	80	522	925	926	-3.984	55	870	56	870	0
4	7	14	"PFM0400"	"M35935_1"	16360	22890	110	202	207	52	95	97	22	97	95	0	251	253	51	110	112	21	100	98	0	0.759	0.783	0.767	0.727	2.042	0.849	0.573	80	481	248	255	-0.398	107	141	112	143	0
4	8	14	"PFM0406"	"M364_1"	16540	22890	110	237	236	73	96	98	23	97	91	0	387	386	99	109	115	35	100	100	0	0.507	0.505	0.482	0.444	1.972	0.488	0.651	80	465	419	417	-0.979	141	278	140	277	0
4	9	14	"PFM0424"	"M36950_1"	16730	22890	130	709	696	185	97	99	23	100	100	0	541	520	155	110	114	31	96	95	0	1.420	1.461	1.454	1.528	1.759	1.441	0.793	120	618	1043	1009	0.506	612	431	599	410	0
4	10	14	"PFM0426"	"M3696_3"	16930	22900	120	381	374	128	98	100	24	95	94	0	628	642	185	110	113	19	99	99	0	0.546	0.519	0.523	0.491	1.643	0.518	0.755	120	517	801	808	-0.872	283	518	276	532	0
4	11	14	"PFM0431"	"M37116_3"	17120	22890	120	16763	14804	5160	101	109	47	100	100	0	13918	13016	5147	112	116	25	99	98	0	1.207	1.139	1.084	1.185	2.144	1.106	0.818	120	541	30468	27607	0.271	16662	13806	14703	12904	0
4	12	14	"PFM0433"	"M37145_2"	17300	22890	110	1034	1028	303	99	105	35	100	100	0	2313	2312	598	110	133	161	100	100	0	0.424	0.422	0.418	0.411	1.459	0.383	0.796	80	457	3138	3131	-1.236	935	2203	929	2202	0
4	13	14	"PFM0435"	"M37197_1"	17500	22890	120	1069	1011	329	96	102	36	100	99	0	559	532	165	110	133	168	90	70	0	2.167	2.168	2.071	2.306	2.160	2.283	0.793	120	419	1422	1337	1.116	973	449	915	422	0
4	14	14	"PFM0438"	"M37465_1"	17670	22930	150	99	100	20	94	95	22	16	7	0	115	115	19	107	108	16	28	9	0	0.625	0.750	1.133	1.159	3.933	16.292	0.001	156	520	13	14	-0.678	5	8	6	8	-50
4	15	14	"PFM0452"	"M37794_2"	17880	22890	110	405	395	108	94	96	21	100	100	0	1194	1207	270	105	108	22	100	100	0	0.286	0.273	0.266	0.259	1.515	0.252	0.741	80	504	1400	1403	-1.808	311	1089	301	1102	0
4	16	14	"PFM0454"	"M37794_6"	18080	22900	110	119	122	28	92	95	23	56	27	0	182	180	31	105	107	23	92	80	0	0.351	0.400	0.386	0.375	3.031	0.470	0.158	80	483	104	105	-1.512	27	77	30	75	0
4	17	14	"PFM0457"	"M37914_2"	18270	22890	120	1364	1304	545	88	89	20	98	97	0	1192	1171	374	102	103	16	99	99	0	1.171	1.138	1.219	0.984	2.437	1.236	0.768	120	549	2366	2285	0.227	1276	1090	1216	1069	0
4	18	14	"PFM0459"	"M38113_2"	18460	22890	120	320	306	107	88	91	27	95	92	0	1268	1204	346	103	104	22	100	100	0	0.199	0.198	0.200	0.190	2.007	0.184	0.703	120	546	1397	1319	-2.328	232	1165	218	1101	0
4	19	14	"PFM0461"	"M38127_1"	18640	22880	110	543	522	144	89	90	20	100	100	0	435	419	121	104	108	32	97	96	0	1.372	1.375	1.225	1.363	1.621	1.302	0.743	80	459	785	748	0.456	454	331	433	315	0
4	20	14	"PFM0464"	"M38218_2"	18840	22890	120	4968	4451	1780	88	91	21	99	99	0	5726	5197	1747	103	107	30	99	99	0	0.868	0.856	0.879	0.770	2.641	0.870	0.810	120	519	10503	9457	-0.204	4880	5623	4363	5094	0
4	21	14	"PFM0486"	"M38941_8"	19020	22890	130	486	489	130	88	90	20	99	99	0	489	485	122	102	103	15	100	100	0	1.028	1.047	1.018	1.036	1.665	1.039	0.783	120	555	785	784	0.040	398	387	401	383	0
4	22	14	"PFM0489"	"M39036_2"	19210	22890	100	141	141	30	88	89	19	85	66	0	222	223	32	103	104	18	100	100	0	0.445	0.442	0.446	0.366	2.200	0.419	0.374	80	409	172	173	-1.167	53	119	53	120	0
4	1	15	"PFM0494"	"M39668_5"	15220	23080	120	301	295	87	94	98	24	98	95	0	438	439	140	111	114	18	96	96	0	0.633	0.613	0.614	0.617	2.012	0.552	0.684	120	614	534	529	-0.660	207	327	201	328	0
4	2	15	"PFM0503"	"M40983_1"	15420	23080	110	219	223	60	94	99	26	97	91	0	207	212	43	111	114	21	98	96	0	1.302	1.277	1.246	1.274	1.721	1.599	0.501	80	488	221	230	0.381	125	96	129	101	0
4	3	15	"PFM0505"	"M40983_3"	15610	23080	120	113	118	31	93	96	21	47	23	0	162	164	29	108	109	16	92	75	0	0.370	0.446	0.545	0.487	3.339	0.568	0.087	120	563	74	81	-1.433	20	54	25	56	0
4	4	15	"PFM0508"	"M41041_1"	15790	23080	120	1109	1074	454	94	95	19	95	95	0	1123	1128	400	109	111	20	99	99	0	1.001	0.962	1.016	0.941	2.134	1.001	0.770	120	484	2029	1999	0.001	1015	1014	980	1019	0
4	5	15	"PFN0062"	"N128_62"	15930	23130	150	93	94	23	95	97	23	12	4	0	109	114	22	110	114	46	5	0	0	2.000	-0.250	1.211	1.140	4.587	1.402	0.092	156	713	-3	3	1.000	-2	-1	-1	4	-50
4	6	15	"PFN0064"	"N128_64"	16170	23090	150	99	101	23	94	97	23	21	7	0	120	120	17	110	116	61	0	0	0	0.500	0.700	1.150	1.054	3.157	3.780	0.035	156	732	15	17	-1.000	5	10	7	10	-50
4	7	15	"PFN0066"	"N128_68"	16360	23080	120	425	403	177	90	94	22	94	90	0	505	513	187	108	109	15	98	97	0	0.844	0.773	0.803	0.780	2.215	0.789	0.715	120	581	732	718	-0.245	335	397	313	405	0
4	8	15	"PFN0069"	"N128_71"	16560	23080	120	118	120	29	92	96	22	54	22	0	389	389	104	108	112	29	100	98	0	0.093	0.100	0.115	0.105	2.354	0.087	0.193	120	535	307	309	-3.434	26	281	28	281	0
4	9	15	"PFN0071"	"N128_73"	16740	23080	90	132	134	25	93	96	22	75	42	0	189	185	31	108	111	20	96	86	0	0.481	0.532	0.568	0.498	2.556	0.512	0.273	52	341	120	118	-1.054	39	81	41	77	0
4	10	15	"PFN0074"	"N128_76"	16940	23070	130	482	478	152	96	103	44	99	97	0	391	382	130	110	115	24	93	92	0	1.374	1.404	1.365	1.499	2.131	1.402	0.712	120	554	667	654	0.458	386	281	382	272	0
4	11	15	"PFN0092"	"N129_12"	17120	23130	150	113	128	57	99	107	44	28	12	0	130	148	67	113	116	24	38	22	0	0.824	0.829	1.145	1.216	2.812	1.266	0.545	156	593	31	64	-0.280	14	17	29	35	-50
4	12	15	"PFN0094"	"N129_14"	17310	23080	130	735	706	273	99	103	26	96	95	0	793	790	240	114	129	137	100	95	0	0.937	0.898	0.929	0.877	1.813	0.934	0.751	120	538	1315	1283	-0.094	636	679	607	676	0
4	13	15	"PFN0096"	"N129_17"	17500	23080	150	101	104	24	98	102	27	18	3	0	146	147	32	112	128	134	1	0	0	0.088	0.171	0.559	0.632	4.869	0.222	0.006	156	561	37	41	-3.503	3	34	6	35	-50
4	14	15	"PFN0098"	"N129_22"	17700	23080	120	1514	1447	627	92	93	21	95	95	0	2636	2588	875	106	107	14	100	100	0	0.562	0.546	0.575	0.490	2.268	0.541	0.789	120	423	3952	3837	-0.831	1422	2530	1355	2482	0
4	15	15	"PFN0100"	"N129_33"	17890	23080	120	126	128	31	90	92	21	67	42	0	1061	1046	305	104	106	22	100	100	0	0.038	0.040	0.043	0.045	2.174	0.032	0.258	120	502	993	980	-4.732	36	957	38	942	0
4	16	15	"PFN0102"	"N129_38"	18080	23080	150	101	103	24	89	91	21	35	12	0	138	140	29	102	104	21	69	42	0	0.333	0.368	0.579	0.556	3.308	0.523	0.044	156	674	48	52	-1.585	12	36	14	38	-50
4	17	15	"PFN0119"	"N130_21"	18270	23070	110	243	242	72	86	88	20	97	93	0	241	243	54	99	101	14	100	97	0	1.106	1.083	1.045	1.027	1.805	1.113	0.647	80	474	299	300	0.145	157	142	156	144	0
4	18	15	"PFN0121"	"N130_25"	18460	23080	100	281	274	68	88	89	20	100	98	0	372	368	78	99	100	14	100	100	0	0.707	0.691	0.702	0.670	1.459	0.699	0.662	80	442	466	455	-0.500	193	273	186	269	0
4	19	15	"PFN0124"	"N130_29"	18660	23080	120	277	274	100	88	119	335	6	0	0	737	738	262	103	157	779	26	0	0	0.298	0.293	0.311	0.277	2.676	0.219	0.207	120	573	823	821	-1.746	189	634	186	635	0
4	20	15	"PFN0127"	"N130_35"	18840	23080	120	613	610	242	87	120	357	77	23	0	444	445	161	101	159	835	0	0	0	1.534	1.520	1.568	1.395	2.743	1.605	0.726	120	498	869	867	0.617	526	343	523	344	0
4	21	15	"PFN0130"	"N130_4"	19040	23080	120	2563	2620	1388	84	87	19	96	94	0	2849	2886	1311	99	100	15	99	99	0	0.901	0.910	0.942	0.814	2.850	0.946	0.795	120	515	5229	5323	-0.150	2479	2750	2536	2787	0
4	22	15	"PFN0132"	"N130_41"	19230	23080	120	140	143	42	85	86	18	82	64	0	239	238	57	100	101	15	98	95	0	0.396	0.420	0.429	0.373	2.415	0.426	0.462	120	488	194	196	-1.338	55	139	58	138	0
4	1	16	"PFN0149"	"N131_17"	15230	23270	130	155	158	37	94	97	22	86	70	0	439	428	94	109	111	18	100	99	0	0.185	0.201	0.210	0.190	1.908	0.182	0.444	120	647	391	383	-2.436	61	330	64	319	0
4	2	16	"PFN0153"	"N131_27"	15420	23270	120	935	886	339	97	99	24	96	95	0	1178	1098	332	111	114	21	99	99	0	0.785	0.799	0.838	0.683	2.513	0.817	0.736	120	451	1905	1776	-0.349	838	1067	789	987	0
4	3	16	"PFN0155"	"N131_4"	15570	23320	150	93	94	22	94	97	21	13	4	0	116	117	16	108	110	18	27	5	0	-0.125	0.000	1.345	1.101	4.215	5.471	0.003	156	537	7	9	Error	-1	8	0	9	-50
4	4	16	"PFN0157"	"N131_5"	15750	23320	150	82	87	31	91	94	20	10	1	0	94	96	17	107	108	17	5	1	0	0.692	0.364	0.823	0.864	3.186	5.092	0.018	156	583	-22	-15	-0.531	-9	-13	-4	-11	-50
4	5	16	"PFN0159"	"N131_52"	15990	23270	120	2425	2224	858	92	95	23	100	99	0	3483	3251	891	109	111	17	100	100	0	0.691	0.679	0.702	0.596	2.078	0.682	0.791	120	497	5707	5274	-0.532	2333	3374	2132	3142	0
4	6	16	"PFN0164"	"N132_101"	16180	23270	130	2045	1830	691	92	96	23	100	99	0	2095	1951	496	111	113	17	100	100	0	0.984	0.945	1.027	0.819	2.143	1.005	0.792	120	528	3937	3578	-0.023	1953	1984	1738	1840	0
4	7	16	"PFN0559"	"N143_59"	16370	23330	150	92	96	28	90	93	21	21	7	0	104	106	18	109	113	37	1	0	0	-0.400	-2.000	1.143	1.259	3.402	4.316	0.011	156	676	-3	3	Error	2	-5	6	-3	-50
4	8	16	"PFN0564"	"N143_71"	16570	23260	120	760	747	229	91	94	21	100	100	0	1031	960	352	106	108	17	97	95	0	0.723	0.768	0.770	0.849	2.335	0.712	0.751	120	480	1594	1510	-0.467	669	925	656	854	0
4	9	16	"PFN0566"	"N143_9"	16750	23260	150	109	111	25	93	96	22	39	14	0	125	130	25	109	111	19	43	18	0	1.000	0.857	1.036	0.980	3.224	1.665	0.031	156	687	32	39	0.000	16	16	18	21	-50
4	10	16	"PFN0576"	"N145_12"	16950	23270	120	1208	1129	481	95	96	20	95	94	0	2450	2418	750	113	113	17	100	100	0	0.476	0.449	0.474	0.401	2.188	0.444	0.750	120	483	3450	3339	-1.070	1113	2337	1034	2305	0
4	11	16	"PFN0578"	"N145_20"	17140	23270	120	1100	1053	440	96	99	22	96	95	0	3091	2970	872	114	115	19	100	100	0	0.337	0.335	0.363	0.305	1.994	0.329	0.791	120	411	3981	3813	-1.568	1004	2977	957	2856	0
4	12	16	"PFN0580"	"N145_23"	17330	23270	130	41455	38475	16066	104	107	27	100	100	0	44445	41832	11384	119	123	24	100	100	0	0.933	0.920	0.956	0.752	2.542	0.994	0.803	120	530	85677	80084	-0.100	41351	44326	38371	41713	0
4	13	16	"PFN0603"	"N147_10"	17520	23260	110	372	376	79	104	107	26	100	100	0	476	478	87	118	123	24	100	100	0	0.749	0.756	0.735	0.739	1.477	0.727	0.724	80	431	626	632	-0.418	268	358	272	360	0
4	14	16	"PFN0605"	"N147_13"	17710	23270	120	632	578	210	97	98	22	94	92	0	886	828	218	111	113	17	100	100	0	0.690	0.671	0.693	0.587	2.240	0.693	0.808	120	489	1310	1198	-0.535	535	775	481	717	0
4	15	16	"PFN0610"	"N147_2"	17890	23270	120	936	926	348	93	95	22	99	98	0	1348	1335	462	107	108	16	100	100	0	0.679	0.678	0.681	0.644	2.328	0.658	0.789	120	520	2084	2061	-0.558	843	1241	833	1228	0
4	16	16	"PFN0612"	"N147_24"	18090	23260	110	221	225	52	90	94	21	100	97	0	236	234	44	103	104	15	100	98	0	0.985	1.031	1.013	1.012	1.763	1.013	0.594	80	460	264	266	-0.022	131	133	135	131	0
4	17	16	"PFN0615"	"N147_4"	18270	23270	100	186	195	46	86	90	24	98	91	0	282	282	50	100	103	19	100	100	0	0.549	0.599	0.576	0.562	1.642	0.583	0.555	80	442	282	291	-0.864	100	182	109	182	0
4	18	16	"PFN0617"	"N148_1"	18460	23270	130	475	457	129	88	90	23	100	100	0	362	358	76	102	104	19	100	100	0	1.488	1.441	1.467	1.405	1.542	1.519	0.739	120	633	647	625	0.574	387	260	369	256	0
4	19	16	"PFN0640"	"N149_7"	18660	23270	100	222	225	63	90	130	387	0	0	0	218	220	35	103	173	901	0	0	0	1.148	1.154	1.077	1.049	2.000	0.707	0.205	80	428	247	252	0.199	132	115	135	117	0
4	20	16	"PFN0642"	"N150_10"	18850	23270	120	1834	1759	693	89	122	355	92	90	0	1348	1259	389	103	160	830	76	7	0	1.402	1.445	1.521	1.295	2.450	1.560	0.815	120	504	2990	2826	0.487	1745	1245	1670	1156	0
4	21	16	"PFN0645"	"N150_15"	19030	23270	120	1203	1122	409	87	89	20	98	98	0	936	894	305	100	102	15	98	98	0	1.335	1.304	1.294	1.212	2.215	1.362	0.768	120	517	1952	1829	0.417	1116	836	1035	794	0
4	22	16	"PFN0647"	"N150_19"	19230	23270	120	414	386	132	87	87	18	96	94	0	690	676	202	100	101	14	99	99	0	0.554	0.519	0.511	0.470	2.201	0.503	0.766	120	464	917	875	-0.851	327	590	299	576	0
4	1	17	"PFN0649"	"N150_27"	15230	23460	120	2327	2185	813	94	96	20	100	100	0	2715	2552	952	110	112	17	98	98	0	0.857	0.856	0.847	0.838	2.347	0.840	0.797	120	580	4838	4533	-0.222	2233	2605	2091	2442	0
4	2	17	"PFN0652"	"N150_32"	15420	23460	130	424	425	133	97	100	36	98	95	0	582	575	144	110	121	171	97	81	0	0.693	0.705	0.740	0.697	1.700	4.846	0.191	120	489	799	793	-0.529	327	472	328	465	0
4	3	17	"PFN0668"	"N150_62"	15610	23460	110	192	202	55	94	96	22	96	95	0	319	311	65	108	108	16	100	98	0	0.464	0.532	0.481	0.493	1.853	0.517	0.593	80	313	309	311	-1.106	98	211	108	203	0
4	4	17	"PFN0670"	"N150_65"	15800	23460	150	111	113	27	94	97	23	42	15	0	149	146	31	109	111	18	72	51	0	0.425	0.514	0.583	0.614	3.844	0.673	0.084	156	562	57	56	-1.234	17	40	19	37	-50
4	5	17	"PFN0672"	"N150_68"	15990	23460	110	337	344	108	95	97	22	100	98	0	3371	3258	789	110	113	23	100	100	0	0.074	0.079	0.078	0.073	1.579	0.072	0.723	80	449	3503	3397	-3.752	242	3261	249	3148	0
4	6	17	"PFN0674"	"N150_71"	16170	23460	110	231	232	55	95	97	21	100	96	0	1244	1218	288	115	123	67	100	100	0	0.120	0.124	0.119	0.117	1.563	0.108	0.670	80	485	1265	1240	-3.053	136	1129	137	1103	0
4	7	17	"PFN0676"	"N150_75"	16380	23460	120	191	194	55	93	95	21	92	87	0	653	651	138	112	120	69	100	100	0	0.181	0.187	0.184	0.164	1.991	0.177	0.630	120	437	639	640	-2.465	98	541	101	539	0
4	8	17	"PFN0678"	"N150_78"	16560	23460	120	686	656	232	94	96	21	97	96	0	567	551	168	105	107	16	98	97	0	1.281	1.260	1.256	1.215	2.507	1.320	0.779	120	506	1054	1008	0.358	592	462	562	446	0
4	9	17	"PFN0783"	"N157_18"	16760	23460	110	227	226	52	93	96	22	98	95	0	270	271	43	109	110	17	100	100	0	0.832	0.821	0.796	0.781	1.679	0.871	0.617	80	473	295	295	-0.265	134	161	133	162	0
4	10	17	"PFN0789"	"N157_41"	16950	23470	120	304	307	110	94	96	22	95	91	0	850	822	207	112	113	19	100	99	0	0.285	0.300	0.306	0.272	1.738	0.301	0.727	120	503	948	923	-1.813	210	738	213	710	0
4	11	17	"PFN0807"	"N159_20"	17130	23460	120	888	839	325	96	98	21	96	94	0	2629	2504	871	111	112	16	100	100	0	0.315	0.310	0.311	0.294	2.135	0.289	0.783	120	498	3310	3136	-1.669	792	2518	743	2393	0
4	12	17	"PFN0836"	"N163_1"	17330	23460	120	478	461	157	100	102	24	95	94	0	1405	1331	379	114	116	19	100	100	0	0.293	0.297	0.303	0.275	2.155	0.280	0.747	120	505	1669	1578	-1.772	378	1291	361	1217	0
4	13	17	"PFN0840"	"N164_1"	17510	23450	120	8058	7689	2553	102	103	23	100	100	0	4232	3799	1657	120	121	20	96	94	0	1.935	2.062	2.030	2.239	1.929	2.046	0.820	120	536	12068	11266	0.952	7956	4112	7587	3679	0
4	14	17	"PFN0849"	"N165_2"	17700	23450	130	2701	2539	839	102	103	22	100	100	0	1791	1611	689	117	118	19	95	93	0	1.553	1.631	1.561	1.795	1.947	1.571	0.823	120	563	4273	3931	0.635	2599	1674	2437	1494	0
4	15	17	"PFN0935"	"N181_4"	17920	23470	150	135	139	43	97	99	22	60	44	0	138	139	27	111	112	19	58	31	0	1.407	1.500	1.455	1.393	3.150	1.864	0.202	156	614	65	70	0.493	38	27	42	28	-50
4	16	17	"PFN0929"	"N181_18"	18090	23460	120	3106	2918	1222	91	94	22	99	97	0	2485	2343	694	105	107	17	100	100	0	1.267	1.263	1.317	1.084	2.577	1.377	0.804	120	488	5395	5065	0.341	3015	2380	2827	2238	0
4	17	17	"PFN0946"	"N185_14"	18280	23460	120	2616	2411	1004	91	94	24	99	98	0	2735	2658	812	107	110	21	100	100	0	0.961	0.909	0.974	0.791	2.376	0.952	0.787	120	594	5153	4871	-0.058	2525	2628	2320	2551	0
4	18	17	"PFN0382"	"N137_2"	18480	23460	130	6455	5983	2632	90	93	21	99	99	0	3909	3631	1167	104	107	18	100	100	0	1.673	1.671	1.837	1.430	2.686	1.917	0.791	120	559	10170	9420	0.742	6365	3805	5893	3527	0
4	19	17	"PFL0032"	"L1_63"	18670	23460	120	360	367	155	93	98	33	92	89	0	1121	1088	412	104	107	20	99	99	0	0.263	0.278	0.304	0.261	2.468	0.263	0.707	120	561	1284	1258	-1.929	267	1017	274	984	0
4	20	17	"PFL0051"	"L1_92"	18860	23460	120	1371	1324	557	91	93	22	99	99	0	2031	1891	681	105	107	21	100	99	0	0.665	0.690	0.729	0.653	2.291	0.689	0.794	120	594	3206	3019	-0.589	1280	1926	1233	1786	0
4	21	17	"PFL0093"	"L2_163"	19050	23460	110	159	161	43	90	93	23	86	71	0	198	198	40	105	107	22	95	88	0	0.742	0.763	0.816	0.727	2.254	0.875	0.391	80	417	162	164	-0.431	69	93	71	93	0
4	22	17	"PFL0100"	"L2_176"	19220	23450	130	5572	5286	2113	90	91	20	100	100	0	5093	4590	2223	104	105	16	93	92	0	1.099	1.158	1.138	1.224	1.924	1.103	0.827	120	640	10471	9682	0.136	5482	4989	5196	4486	0
4	1	18	"PFL0105"	"L2_187"	15240	23650	120	17938	17472	7715	96	98	20	100	100	0	23087	22029	7478	116	117	17	100	100	0	0.777	0.793	0.862	0.708	2.634	0.825	0.803	120	596	40813	39289	-0.365	17842	22971	17376	21913	0
4	2	18	"PFL0107"	"L2_190"	15430	23650	120	523	504	187	95	99	34	97	94	0	712	690	190	115	125	161	98	93	0	0.717	0.711	0.752	0.644	2.140	0.579	0.635	120	556	1025	984	-0.480	428	597	409	575	0
4	3	18	"PFL0118"	"L2_202"	15620	23650	120	196	196	52	96	98	22	91	83	0	640	617	186	114	115	18	100	100	0	0.190	0.199	0.189	0.196	1.933	0.174	0.590	120	517	626	603	-2.395	100	526	100	503	0
4	4	18	"PFL0126"	"L2_215"	15810	23650	120	1689	1615	627	100	101	23	100	98	0	1406	1308	431	115	117	20	99	99	0	1.231	1.270	1.293	1.196	2.182	1.353	0.792	120	518	2880	2708	0.300	1589	1291	1515	1193	0
4	5	18	"PFJ0334"	"J326_1"	16000	23650	130	11681	10815	4091	99	101	22	100	100	0	10579	9925	2580	115	117	23	100	100	0	1.107	1.092	1.154	0.968	1.997	1.189	0.837	120	581	22046	20526	0.146	11582	10464	10716	9810	0
4	6	18	"PFJ0360"	"J352_5"	16190	23650	120	906	900	376	99	100	21	96	94	0	1881	1847	570	116	122	57	100	100	0	0.457	0.463	0.503	0.426	2.031	0.465	0.799	120	572	2572	2532	-1.129	807	1765	801	1731	0
4	7	18	"PFJ0381"	"J38_18"	16370	23650	120	133	136	32	98	98	21	63	44	0	173	175	32	114	116	19	92	71	0	0.593	0.623	0.750	0.585	3.260	0.716	0.217	120	543	94	99	-0.753	35	59	38	61	0
4	8	18	"PFJ0399"	"J43_10"	16560	23650	120	172	173	41	97	97	20	90	80	0	398	388	107	111	112	16	99	98	0	0.261	0.274	0.277	0.259	2.102	0.243	0.535	120	514	362	353	-1.936	75	287	76	277	0
4	9	18	"PFJ0409"	"J43_23"	16750	23650	120	861	804	315	95	98	21	98	97	0	1150	1081	364	113	115	19	100	100	0	0.739	0.732	0.726	0.678	2.350	0.724	0.788	120	582	1803	1677	-0.437	766	1037	709	968	0
4	10	18	"PFJ0430"	"J478_10"	16950	23650	130	4396	3986	1628	97	101	23	99	99	0	5197	4961	1380	116	118	24	100	100	0	0.846	0.803	0.863	0.675	2.364	0.847	0.820	120	607	9380	8734	-0.241	4299	5081	3889	4845	0
4	11	18	"PFJ0226"	"J227_1"	17150	23660	150	107	109	25	99	101	22	28	10	0	141	143	26	113	116	22	60	25	0	0.286	0.333	0.667	0.625	3.273	0.519	0.031	156	661	36	40	-1.807	8	28	10	30	-50
4	12	18	"PFJ0237"	"J232_2"	17320	23640	110	271	267	71	97	99	22	100	96	0	337	342	73	111	113	19	100	98	0	0.770	0.736	0.706	0.698	1.582	0.670	0.638	80	434	400	401	-0.377	174	226	170	231	0
4	13	18	"PFJ0256"	"J245_7"	17510	23650	100	166	170	38	97	98	23	92	71	0	310	307	51	113	115	18	100	100	0	0.350	0.376	0.353	0.337	1.812	0.383	0.501	80	454	266	267	-1.514	69	197	73	194	0
4	14	18	"PFJ0284"	"J269_5"	17710	23640	120	1426	1326	380	99	101	23	100	100	0	1566	1427	442	117	119	19	100	100	0	0.916	0.937	0.920	1.014	1.985	0.921	0.829	120	534	2776	2537	-0.127	1327	1449	1227	1310	0
4	15	18	"PFJ0315"	"J2975_2"	17900	23650	120	1397	1267	549	98	100	22	96	95	0	1481	1423	426	113	114	19	100	100	0	0.950	0.892	0.935	0.746	2.385	0.950	0.803	120	457	2667	2479	-0.075	1299	1368	1169	1310	0
4	16	18	"PFJ0365"	"J378_1"	18080	23640	110	1235	1192	263	94	97	21	100	100	0	2406	2260	514	107	114	64	100	100	0	0.496	0.510	0.504	0.514	1.403	0.463	0.836	80	393	3440	3251	-1.011	1141	2299	1098	2153	0
4	17	18	"PFK0117"	"Km799_7"	18240	23700	150	100	101	21	97	100	24	17	3	0	117	117	20	112	117	53	0	0	0	0.600	0.800	1.000	0.940	3.492	0.039	0.005	156	703	8	9	-0.737	3	5	4	5	-50
4	18	18	"PFK0142"	"Kn10286_1"	18460	23640	110	1129	1066	247	96	98	23	100	100	0	1531	1465	360	110	115	63	100	100	0	0.727	0.716	0.687	0.724	1.473	0.670	0.811	80	409	2454	2325	-0.460	1033	1421	970	1355	0
4	19	18	"PFK0175"	"Kn1239_1"	18610	23680	150	106	141	72	98	105	40	37	26	0	120	139	44	108	116	59	25	3	0	0.667	1.387	1.704	1.683	2.339	0.856	0.154	156	491	20	74	-0.585	8	12	43	31	-50
4	20	18	"PFK0203"	"Kn1453_6"	18780	23720	150	99	107	92	94	101	37	7	1	0	107	107	15	109	113	23	5	0	0	-2.500	-6.500	1.063	1.332	4.102	2.178	0.346	156	651	3	11	Error	5	-2	13	-2	-50
4	21	18	"PFK0250"	"Kn2004_3"	19040	23640	120	378	378	128	90	92	22	99	97	0	375	367	123	106	108	21	91	89	0	1.071	1.103	1.080	1.202	2.429	1.087	0.725	120	504	557	549	0.098	288	269	288	261	0
4	22	18	"PFK0277"	"Kn2223_1"	19170	23710	150	92	110	203	91	92	21	19	5	0	104	105	14	103	105	15	13	3	0	1.000	9.500	1.467	1.239	3.597	15.487	0.001	156	700	2	21	0.000	1	1	19	2	-50
4	1	19	"PFK0478"	"Kn610_1"	15230	23840	110	175	178	38	92	95	21	96	90	0	898	866	164	113	113	16	100	100	0	0.106	0.114	0.116	0.108	1.630	0.103	0.595	80	401	868	839	-3.242	83	785	86	753	0
4	2	19	"PFK0517"	"Kn8027_1"	15360	23880	150	92	94	21	94	96	21	15	2	0	117	117	17	114	115	17	16	5	0	-0.667	0.000	1.223	1.042	3.757	16.621	0.000	156	646	1	3	Error	-2	3	0	3	-50
4	3	19	"PFK0524"	"Kn836_1"	15610	23840	120	333	335	135	94	95	20	95	93	0	387	382	102	115	116	18	99	98	0	0.879	0.903	0.892	0.773	2.213	0.981	0.723	120	574	511	508	-0.187	239	272	241	267	0
4	4	19	"PFK0554"	"Kn962_1"	15790	23840	90	123	124	28	100	100	20	53	28	0	230	230	36	116	118	21	100	98	0	0.202	0.211	0.277	0.220	2.649	0.207	0.140	52	346	137	138	-2.309	23	114	24	114	0
4	5	19	"PFK0701"	"Ks15_2"	15980	23860	150	103	105	27	100	101	21	25	7	0	129	131	24	117	119	21	32	13	0	0.250	0.357	1.314	1.166	3.495	1.327	0.008	156	542	15	19	-2.000	3	12	5	14	-50
4	6	19	"PFK0743"	"Ks196_1"	16120	23890	150	100	101	24	100	103	22	17	3	0	120	123	19	120	121	22	13	3	0	0.000	0.333	1.500	1.455	3.356	3.058	0.015	156	498	0	4	Error	0	0	1	3	-50
4	7	19	"PFK1214"	"Ks82_7"	16330	23890	150	102	103	24	106	108	28	8	1	0	128	130	21	123	129	30	12	0	0	-0.800	-0.429	1.194	1.374	4.063	2.366	0.017	156	640	1	4	Error	-4	5	-3	7	-50
4	8	19	"PFK1273"	"Ks97_17"	16550	23860	150	120	129	44	108	121	59	15	1	0	176	173	48	123	147	81	27	0	0	0.226	0.420	0.563	0.520	3.501	0.636	0.217	156	554	65	71	-2.143	12	53	21	50	-50
4	9	19	"PFK0237"	"Kn1802_2"	16710	23880	150	115	303	427	105	127	67	25	23	0	131	387	590	124	164	106	22	20	0	1.429	0.753	0.783	0.949	3.426	0.723	0.904	156	493	17	461	0.515	10	7	198	263	-50
4	10	19	"PFK0352"	"Kn3360_1"	16910	23890	150	107	107	24	104	108	29	14	3	0	138	140	25	124	132	33	19	4	0	0.214	0.188	0.811	0.871	3.666	5.612	0.036	156	573	17	19	-2.222	3	14	3	16	-50
4	11	19	"PFK0401"	"Kn4252_4"	17120	23870	150	104	111	43	104	106	25	14	5	0	133	152	127	124	128	28	23	7	0	0.000	0.250	0.927	0.939	3.655	0.149	0.077	156	679	9	35	Error	0	9	7	28	-50
4	12	19	"PFK0571"	"Ks101_8"	17330	23830	110	123	125	33	101	102	22	47	23	0	518	507	134	116	117	18	100	100	0	0.055	0.061	0.078	0.077	2.270	0.059	0.159	80	497	424	415	-4.192	22	402	24	391	0
4	13	19	"PFBL B0018"	"oPFBLOB0018"	17510	23840	120	168	166	42	101	101	22	84	68	0	1336	1277	350	118	119	17	100	100	0	0.055	0.056	0.057	0.053	1.816	0.053	0.486	120	542	1285	1224	-4.184	67	1218	65	1159	0
4	14	19	"PFM60469"	"oPFM60469"	17710	23830	120	34525	32460	15197	102	105	24	100	100	0	32087	30715	10713	119	121	20	100	100	0	1.077	1.058	1.091	0.860	3.040	1.137	0.814	120	517	66391	62954	0.107	34423	31968	32358	30596	0
4	15	19	"PFB0683"	"oPFB0683"	17890	23830	120	1254	1172	428	101	103	23	100	99	0	1193	1082	372	115	118	20	99	97	0	1.070	1.108	1.096	1.111	2.333	1.128	0.821	120	484	2231	2038	0.097	1153	1078	1071	967	0
4	16	19	"PFG0004"	"oPFG0004"	18080	23830	110	579	558	145	100	102	22	100	100	0	1222	1196	271	111	119	64	100	100	0	0.431	0.422	0.422	0.411	1.364	0.387	0.759	80	388	1590	1543	-1.214	479	1111	458	1085	0
4	17	19	"PFC0763"	"oPFC0763"	18230	23890	150	99	101	20	99	102	24	15	0	0	115	119	20	111	114	26	15	5	0	0.000	0.250	1.040	1.062	3.333	0.245	0.009	156	589	4	10	Error	0	4	2	8	-50
4	18	19	"PFL0014"	"oPFL0014"	18470	23830	120	1965	1949	807	96	99	24	99	98	0	3154	3090	1211	110	114	54	96	96	0	0.614	0.622	0.640	0.624	2.760	0.596	0.791	120	563	4913	4833	-0.704	1869	3044	1853	2980	0
4	19	19	"PFM60471"	"oPFM60471"	18660	23830	130	41947	40259	11211	96	102	33	100	100	0	24134	22815	6115	110	113	23	100	100	0	1.742	1.769	1.828	1.790	1.588	1.867	0.826	120	381	65875	62868	0.801	41851	24024	40163	22705	0
4	20	19	"PFL0019"	"oPFL0019"	18850	23830	120	3922	3605	1317	94	97	23	100	100	0	3375	3079	1186	106	109	18	98	97	0	1.171	1.181	1.195	1.235	2.732	1.161	0.834	120	460	7097	6484	0.228	3828	3269	3511	2973	0
4	21	19	"PFG0007"	"oPFG0007"	19040	23830	120	1668	1638	637	92	94	21	100	100	0	1445	1435	590	102	104	15	98	98	0	1.173	1.160	1.231	1.284	2.733	1.163	0.784	120	441	2919	2879	0.231	1576	1343	1546	1333	0
4	22	19	"PFI17638"	"oPFI17638"	19230	23830	120	13114	12366	5065	91	94	25	100	100	0	9002	8236	3208	103	105	17	99	99	0	1.463	1.509	1.509	1.454	2.632	1.545	0.836	120	428	21922	20408	0.549	13023	8899	12275	8133	0
4	1	20	"PFBL B0024"	"oPFBLOB0024"	15230	24020	120	1184	1109	377	91	92	20	100	100	0	1380	1284	504	110	111	16	95	95	0	0.861	0.867	0.861	0.925	2.233	0.821	0.781	120	531	2363	2192	-0.217	1093	1270	1018	1174	0
4	2	20	"PFBL B0025"	"oPFBLOB0025"	15420	24030	120	279	272	93	91	93	20	90	89	0	416	412	114	111	112	16	99	99	0	0.616	0.601	0.645	0.602	1.937	0.595	0.678	120	470	493	482	-0.698	188	305	181	301	0
4	3	20	"PFN0253"	"oPFN0253"	15610	24020	120	272	291	89	91	94	20	99	98	0	355	349	106	111	112	16	95	93	0	0.742	0.840	0.836	0.875	2.211	0.807	0.699	120	543	425	438	-0.431	181	244	200	238	0
4	4	20	"PFL0021"	"oPFL0021"	15800	24030	130	1510	1421	632	95	99	31	96	94	0	1934	1923	677	115	118	38	100	99	0	0.778	0.733	0.768	0.657	2.163	0.748	0.798	120	633	3234	3134	-0.362	1415	1819	1326	1808	0
4	5	20	"PFF72416"	"oPFF72416"	16010	24020	150	107	113	28	94	97	21	39	23	0	147	150	34	116	117	18	64	40	0	0.419	0.559	0.936	0.774	3.709	0.521	0.050	156	517	44	53	-1.254	13	31	19	34	-50
4	6	20	"PFI17640"	"oPFI17640"	16180	24020	110	211	216	59	100	102	23	96	91	0	371	377	76	123	126	24	100	100	0	0.448	0.457	0.451	0.430	1.743	0.425	0.552	80	328	359	370	-1.160	111	248	116	254	0
4	7	20	"PFK12891"	"oPFK12891"	16380	24030	130	673	663	284	109	114	31	95	93	0	875	906	274	131	140	36	100	100	0	0.758	0.715	0.762	0.635	2.112	0.759	0.799	120	502	1308	1329	-0.400	564	744	554	775	0
4	8	20	"PFJ12782"	"oPFJ12782"	16570	24020	130	56874	51799	15035	129	151	65	100	100	32	64801	54186	18861	160	198	105	97	96	45	0.878	0.956	0.997	0.999	2.039	0.927	0.813	120	454	121386	105696	-0.188	56745	64641	51670	54026	0
4	9	20	"PFL0025"	"oPFL0025"	16770	24030	130	1147	1293	687	131	151	68	97	95	0	1939	2084	889	179	209	104	100	100	0	0.577	0.610	0.621	0.537	1.857	0.639	0.846	120	414	2776	3067	-0.793	1016	1760	1162	1905	0
4	10	20	"PFF72418"	"oPFF72418"	16950	24030	120	2202	1978	929	117	120	31	96	95	0	3159	2906	984	149	155	33	100	100	0	0.693	0.675	0.690	0.558	2.386	0.704	0.810	120	399	5095	4618	-0.530	2085	3010	1861	2757	0
4	11	20	"PFC0772"	"oPFC0772"	17130	24020	110	419	418	96	112	114	26	98	98	0	582	582	123	136	141	29	100	100	0	0.688	0.686	0.703	0.692	1.437	0.636	0.755	80	425	753	752	-0.539	307	446	306	446	0
4	12	20	"PFA32028"	"oPFA32028"	17340	24010	90	142	146	39	106	107	23	67	36	0	203	205	44	129	133	25	86	71	0	0.486	0.526	0.573	0.550	3.220	0.474	0.165	52	384	110	116	-1.040	36	74	40	76	0
4	13	20	"PFI17641"	"oPFI17641"	17520	24030	120	3733	3410	1698	100	100	21	98	95	0	5018	4660	1768	121	123	20	100	100	0	0.742	0.729	0.765	0.564	2.878	0.760	0.814	120	565	8530	7849	-0.431	3633	4897	3310	4539	0
4	14	20	"PFL0027"	"oPFL0027"	17700	24020	110	918	909	245	98	99	21	100	100	0	893	867	208	118	121	25	100	100	0	1.058	1.083	1.078	1.069	1.406	1.048	0.802	80	452	1595	1560	0.081	820	775	811	749	0
4	15	20	"PFK12903"	"oPFK12903"	17880	24030	150	119	124	35	98	100	22	48	26	0	150	150	32	117	120	24	59	30	0	0.636	0.788	0.797	0.822	3.139	0.779	0.111	156	657	54	59	-0.652	21	33	26	33	-50
4	16	20	"PFI17664"	"oPFI17664"	18050	24030	120	1502	1471	488	97	101	29	100	100	0	1061	960	361	112	116	31	94	93	0	1.481	1.620	1.607	1.755	2.229	1.639	0.798	120	479	2354	2222	0.566	1405	949	1374	848	0
4	17	20	"PFH0013"	"oPFH0013"	18240	24040	120	2080	1991	850	93	96	22	98	95	0	1461	1432	470	109	110	16	100	100	0	1.470	1.435	1.528	1.293	2.394	1.575	0.789	120	443	3339	3221	0.555	1987	1352	1898	1323	0
4	18	20	"PFD66991"	"oPFD66991"	18430	24040	110	237	239	52	91	94	22	100	100	0	345	347	63	108	108	17	100	100	0	0.616	0.619	0.614	0.603	1.533	0.611	0.644	80	487	383	387	-0.699	146	237	148	239	0
4	19	20	"PFM60502"	"oPFM60502"	18620	24040	120	3231	2981	1294	92	93	21	100	100	0	2516	2308	1015	108	108	16	99	98	0	1.304	1.313	1.361	1.424	3.064	1.338	0.802	120	574	5547	5089	0.382	3139	2408	2889	2200	0
4	20	20	"PFI17667"	"oPFI17667"	18810	24040	110	506	490	149	90	92	22	100	98	0	1309	1267	361	106	113	51	100	100	0	0.346	0.345	0.342	0.329	1.568	0.296	0.745	80	504	1619	1561	-1.532	416	1203	400	1161	0
4	21	20	"PFF72456"	"oPFF72456"	19000	24040	130	1022	1037	362	88	90	21	100	100	0	999	938	373	103	109	47	95	93	0	1.042	1.137	1.124	1.257	2.219	1.069	0.782	120	613	1830	1784	0.060	934	896	949	835	0
4	22	20	"PFI17668"	"oPFI17668"	19180	24040	110	542	536	158	88	92	34	100	98	0	1023	1036	339	103	117	105	100	98	0	0.493	0.480	0.461	0.476	1.597	0.432	0.746	80	525	1374	1381	-1.019	454	920	448	933	0
4	1	21	"PFJ12799"	"oPFJ12799"	15220	24240	150	99	100	20	90	92	20	26	8	0	129	132	24	108	110	16	57	33	0	0.429	0.417	0.594	0.614	3.340	0.528	0.020	156	797	30	34	-1.222	9	21	10	24	-50
4	2	21	"PFF72457"	"oPFF72457"	15380	24240	120	7494	7196	3151	94	95	21	100	99	0	5245	5069	1820	111	112	17	100	100	0	1.441	1.432	1.463	1.243	3.154	1.548	0.798	120	503	12534	12060	0.527	7400	5134	7102	4958	0
4	3	21	"PFF72459"	"oPFF72459"	15580	24240	110	527	522	175	92	95	20	100	100	0	380	381	83	109	110	16	100	100	0	1.605	1.581	1.658	1.490	1.710	1.790	0.715	80	486	706	702	0.683	435	271	430	272	0
4	4	21	"PFM60506"	"oPFM60506"	15750	24240	110	424	415	124	92	99	42	100	100	0	1077	1071	286	110	131	139	100	100	0	0.343	0.336	0.330	0.324	1.536	0.307	0.754	80	494	1299	1284	-1.542	332	967	323	961	0
4	5	21	"PFL0067"	"oPFL0067"	15960	24240	120	558	548	215	91	97	40	95	94	0	628	614	187	113	132	129	98	88	0	0.907	0.912	0.917	0.842	2.164	0.949	0.773	120	567	982	958	-0.141	467	515	457	501	0
4	6	21	"PFI17670"	"oPFI17670"	16150	24240	120	1410	1415	630	93	95	21	98	98	0	1585	1596	608	113	115	18	99	99	0	0.895	0.891	0.927	0.836	2.716	0.914	0.776	120	555	2789	2805	-0.161	1317	1472	1322	1483	0
4	7	21	"PFI17672"	"oPFI17672"	16340	24240	120	565	568	221	98	99	22	96	95	0	489	483	138	114	117	19	99	99	0	1.245	1.274	1.348	1.222	1.767	1.413	0.757	120	542	842	839	0.317	467	375	470	369	0
4	8	21	"PFL0068"	"oPFL0068"	16530	24240	120	1129	1089	476	104	108	30	95	93	0	854	880	295	119	129	39	99	98	0	1.395	1.294	1.407	1.112	2.834	1.426	0.754	120	552	1760	1746	0.480	1025	735	985	761	0
4	9	21	"PFL0070"	"oPFL0070"	16720	24240	120	2170	2131	1012	107	113	36	97	95	0	1632	1616	640	125	143	57	99	99	0	1.369	1.357	1.456	1.233	2.682	1.471	0.758	120	545	3570	3515	0.453	2063	1507	2024	1491	0
4	10	21	"PFF72463"	"oPFF72463"	16910	24230	130	1900	1906	740	104	107	27	100	100	0	1378	1345	579	125	133	33	95	94	0	1.433	1.477	1.492	1.664	2.482	1.458	0.786	120	582	3049	3022	0.519	1796	1253	1802	1220	0
4	11	21	"PFD66995"	"oPFD66995"	17130	24230	150	125	140	55	102	105	25	48	30	0	138	148	39	126	130	48	23	7	0	1.917	1.727	1.545	1.479	3.039	0.331	0.108	156	700	35	60	0.939	23	12	38	22	-50
4	12	21	"PFL0074"	"oPFL0074"	17290	24230	130	2438	2392	980	99	101	24	100	100	0	2834	2676	1178	123	128	50	95	94	0	0.863	0.898	0.900	0.990	2.557	0.844	0.782	120	585	5050	4846	-0.213	2339	2711	2293	2553	0
4	13	21	"PFJ12802"	"oPFJ12802"	17480	24240	120	564	520	226	98	99	23	93	92	0	1149	1086	374	117	119	19	99	99	0	0.452	0.436	0.439	0.391	2.040	0.431	0.770	120	541	1498	1391	-1.147	466	1032	422	969	0
4	14	21	"PFBL B0125"	"oPFBLOB0125"	17670	24240	120	219	217	74	93	96	21	91	83	0	517	506	151	115	116	18	99	97	0	0.313	0.317	0.306	0.288	2.116	0.309	0.661	120	578	528	515	-1.674	126	402	124	391	0
4	15	21	"PFN0269"	"oPFN0269"	17870	24240	120	4242	4042	2129	94	95	20	95	92	0	7113	7083	2759	114	117	28	100	99	0	0.593	0.567	0.598	0.485	2.280	0.591	0.795	120	505	11147	10917	-0.755	4148	6999	3948	6969	0
4	16	21	"PFD66996"	"oPFD66996"	18040	24230	110	483	502	157	97	103	46	100	98	0	1032	1024	269	115	136	125	100	100	0	0.421	0.446	0.463	0.431	1.516	0.406	0.761	80	496	1303	1314	-1.248	386	917	405	909	0
4	17	21	"PFF72496"	"oPFF72496"	18250	24230	120	325	329	121	92	98	44	91	85	0	640	632	190	111	129	118	97	92	0	0.440	0.455	0.474	0.431	2.287	0.452	0.734	120	546	762	758	-1.183	233	529	237	521	0
4	18	21	"PFH0035"	"oPFH0035"	18440	24230	120	726	749	317	89	90	20	98	96	0	674	691	249	106	107	16	97	97	0	1.121	1.128	1.218	1.097	2.392	1.197	0.750	120	521	1205	1245	0.165	637	568	660	585	0
4	19	21	"PFL0139"	"oPFL0139"	18630	24230	120	1148	1095	436	88	91	25	99	98	0	1256	1237	476	106	108	29	95	95	0	0.922	0.890	0.922	0.872	2.845	0.884	0.764	120	560	2210	2138	-0.118	1060	1150	1007	1131	0
4	20	21	"PFBL B0173"	"oPFBLOB0173"	18800	24230	110	319	330	107	86	89	27	100	98	0	410	427	121	105	112	51	100	98	0	0.764	0.758	0.766	0.727	1.654	0.701	0.717	80	522	538	566	-0.388	233	305	244	322	0
4	21	21	"PFI17720"	"oPFI17720"	19010	24230	120	118	121	31	84	87	22	64	40	0	136	138	27	102	105	22	66	33	0	1.000	1.028	1.138	0.979	3.240	1.650	0.110	120	606	68	73	0.000	34	34	37	36	0
4	22	21	"PFG0054"	"oPFG0054"	19190	24230	120	5301	4939	2030	85	87	20	100	100	0	3028	3056	1290	101	108	74	96	96	0	1.782	1.643	1.616	1.631	2.308	1.707	0.791	120	636	8143	7809	0.834	5216	2927	4854	2955	0
4	1	22	"PFN0287"	"oPFN0287"	15200	24430	120	356	343	127	88	90	19	93	91	0	375	368	89	106	108	16	100	100	0	0.996	0.973	1.006	0.873	2.223	1.072	0.666	120	643	537	517	-0.005	268	269	255	262	0
4	2	22	"PFL0140"	"oPFL0140"	15390	24430	120	365	363	142	91	92	20	95	93	0	1094	1097	372	110	112	17	100	100	0	0.278	0.276	0.300	0.238	2.172	0.254	0.693	120	571	1258	1259	-1.844	274	984	272	987	0
4	3	22	"PFL0142"	"oPFL0142"	15580	24420	120	901	880	318	92	93	19	100	100	0	617	613	231	109	111	17	94	93	0	1.593	1.563	1.496	1.753	2.462	1.582	0.795	120	586	1317	1292	0.671	809	508	788	504	0
4	4	22	"PFL0144"	"oPFL0144"	15770	24420	120	598	587	195	90	92	21	100	100	0	483	459	169	108	117	81	90	86	0	1.355	1.416	1.399	1.485	1.911	1.389	0.777	120	588	883	848	0.438	508	375	497	351	0
4	5	22	"PFJ12815"	"oPFJ12815"	15960	24420	130	1466	1386	497	91	92	20	100	100	0	1035	964	405	107	109	16	95	94	0	1.482	1.511	1.499	1.616	2.083	1.476	0.791	120	628	2303	2152	0.567	1375	928	1295	857	0
4	6	22	"PFI17725"	"oPFI17725"	16150	24430	120	4017	3621	1706	90	93	21	99	96	0	6020	6000	1839	107	109	16	100	100	0	0.664	0.599	0.617	0.496	2.328	0.621	0.804	120	614	9840	9424	-0.590	3927	5913	3531	5893	0
4	7	22	"PFL0149"	"oPFL0149"	16350	24420	110	141	146	41	90	93	21	77	62	0	188	189	50	104	106	16	95	80	0	0.607	0.659	0.610	0.694	2.246	0.615	0.407	80	513	135	141	-0.720	51	84	56	85	0
4	8	22	"PFG0057"	"oPFG0057"	16530	24420	110	179	182	51	90	91	20	88	82	0	277	275	71	103	104	15	100	98	0	0.511	0.535	0.506	0.468	2.164	0.471	0.545	80	526	263	264	-0.967	89	174	92	172	0
4	9	22	"PFF72505"	"oPFF72505"	16730	24420	110	98	102	22	88	91	20	35	12	0	323	314	73	106	108	16	98	98	0	0.046	0.067	0.115	0.091	2.339	0.055	0.068	80	521	227	222	-4.440	10	217	14	208	0
4	10	22	"PFM60543"	"oPFM60543"	16920	24420	120	1089	1039	409	91	92	20	100	100	0	936	882	349	107	108	16	96	95	0	1.204	1.223	1.212	1.206	2.042	1.247	0.791	120	600	1827	1723	0.268	998	829	948	775	0
4	11	22	"PFBL B0178"	"oPFBLOB0178"	17110	24430	120	511	494	221	90	92	21	93	90	0	4674	4396	1659	108	112	48	99	99	0	0.092	0.094	0.095	0.087	1.750	0.093	0.786	120	587	4987	4692	-3.439	421	4566	404	4288	0
4	12	22	"PFG0058"	"oPFG0058"	17290	24420	110	186	186	49	89	92	20	95	87	0	350	351	98	112	114	22	97	96	0	0.408	0.406	0.415	0.412	1.947	0.342	0.565	80	511	335	336	-1.295	97	238	97	239	0
4	13	22	"PFBL B0180"	"oPFBLOB0180"	17480	24420	110	143	143	32	91	93	21	82	58	0	328	329	72	112	114	21	100	100	0	0.241	0.240	0.242	0.231	1.886	0.195	0.334	80	528	268	269	-2.054	52	216	52	217	0
4	14	22	"PFBL B0182"	"oPFBLOB0182"	17670	24420	110	143	142	35	89	91	21	80	60	0	1055	1001	287	109	120	86	100	100	0	0.057	0.059	0.066	0.057	1.878	0.055	0.455	80	524	1000	945	-4.131	54	946	53	892	0
4	15	22	"PFBL B0184"	"oPFBLOB0184"	17870	24420	120	592	601	224	89	90	20	100	99	0	658	642	238	107	118	83	95	93	0	0.913	0.957	0.941	1.011	2.429	0.939	0.749	120	605	1054	1047	-0.131	503	551	512	535	0
4	16	22	"PFI17729"	"oPFI17729"	18050	24430	110	136	137	35	89	90	20	81	60	0	147	149	27	107	111	41	42	7	0	1.175	1.143	1.085	1.217	2.571	1.723	0.213	80	535	87	90	0.233	47	40	48	42	0
4	17	22	"PFH0036"	"oPFH0036"	18250	24420	120	3748	3595	1461	87	89	19	100	100	0	3487	3257	1351	106	107	16	97	97	0	1.083	1.113	1.113	1.124	2.274	1.120	0.799	120	614	7042	6659	0.115	3661	3381	3508	3151	0
4	18	22	"PFA32038"	"oPFA32038"	18440	24420	120	3337	3317	1540	86	89	20	99	98	0	4679	4629	1836	104	106	16	100	99	0	0.711	0.714	0.760	0.680	3.040	0.716	0.797	120	515	7826	7756	-0.493	3251	4575	3231	4525	0
4	19	22	"EMPTY"	"EMPTY"	18590	24480	150	86	87	17	82	85	22	16	1	0	105	106	15	100	102	32	6	0	0	0.800	0.833	1.000	1.108	3.504	0.141	0.008	156	866	9	11	-0.322	4	5	5	6	-50
4	20	22	"EMPTY"	"EMPTY"	18780	24480	150	79	83	19	82	85	22	12	3	0	100	101	17	99	102	33	5	0	0	-3.000	0.500	1.111	1.194	3.925	0.285	0.115	156	891	-2	3	Error	-3	1	1	2	-50
4	21	22	"EMPTY"	"EMPTY"	18970	24490	150	76	78	16	82	83	17	8	1	0	95	96	13	97	98	14	14	2	0	3.000	4.000	1.364	1.300	3.256	10.676	0.002	156	894	-8	-5	1.585	-6	-2	-4	-1	-50
4	22	22	"EMPTY"	"EMPTY"	19160	24490	150	79	79	17	81	82	18	10	0	0	97	99	16	96	97	14	21	6	0	-2.000	-0.667	1.275	1.168	3.605	14.632	0.001	156	1064	-1	1	Error	-2	1	-2	3	-50
5	1	1	"PFI0414"	"I5572_1"	1590	24990	140	152	154	37	79	81	18	94	88	0	329	334	80	97	99	14	100	100	0	0.315	0.316	0.316	0.302	1.884	0.285	0.575	156	794	305	312	-1.668	73	232	75	237	0
5	2	1	"PFI0486"	"I7438_2"	1770	24990	130	254	262	68	78	80	16	100	100	0	3408	3466	1100	99	101	20	100	100	0	0.053	0.055	0.058	0.053	1.517	0.047	0.755	120	578	3485	3551	-4.233	176	3309	184	3367	0
5	3	1	"PFI0416"	"I5607_1"	1970	24990	140	112	112	23	82	84	20	64	30	0	148	152	27	100	102	18	92	72	0	0.625	0.577	0.624	0.563	2.753	0.563	0.164	156	704	78	82	-0.678	30	48	30	52	0
5	4	1	"PFI0237"	"I16933_1"	2160	25000	140	293	295	83	84	86	20	98	97	0	728	744	226	102	103	15	100	100	0	0.334	0.329	0.333	0.318	1.548	0.314	0.816	156	616	835	853	-1.583	209	626	211	642	0
5	5	1	"PFI0401"	"I5180_2"	2350	25000	140	1154	1105	342	82	84	19	99	98	0	1025	997	255	101	104	21	100	100	0	1.160	1.142	1.234	1.056	1.851	1.187	0.859	156	597	1996	1919	0.214	1072	924	1023	896	0
5	6	1	"PFI0236"	"I1689_2"	2550	25000	140	10778	10590	3833	82	83	18	100	100	0	7523	8025	2780	99	101	20	100	100	0	1.441	1.326	1.414	1.287	1.649	1.369	0.838	156	607	18120	18434	0.527	10696	7424	10508	7926	0
5	7	1	"PFJ0542"	"J667_1"	2740	25000	140	497	503	124	82	83	17	100	100	0	1357	1367	417	98	99	13	100	100	0	0.330	0.332	0.354	0.338	1.518	0.298	0.809	156	601	1674	1690	-1.601	415	1259	421	1269	0
5	8	1	"PFJ0005"	"J1011_3"	2930	25000	140	299	296	82	83	85	19	98	98	0	1164	1221	336	99	101	17	100	100	0	0.203	0.190	0.197	0.185	1.538	0.179	0.788	156	605	1281	1335	-2.302	216	1065	213	1122	0
5	9	1	"PFJ0310"	"J2896_1"	3120	25000	140	10347	10160	2980	87	90	21	100	100	0	7673	7461	1866	104	106	15	100	100	0	1.356	1.369	1.425	1.314	1.668	1.418	0.899	156	595	17829	17430	0.439	10260	7569	10073	7357	0
5	10	1	"PFJ0140"	"J17_1"	3310	25000	140	4694	4607	1416	90	93	22	100	100	0	6272	6379	1653	108	109	15	100	100	0	0.747	0.720	0.761	0.687	1.674	0.723	0.889	156	603	10768	10788	-0.421	4604	6164	4517	6271	0
5	11	1	"PFJ0200"	"J21_1"	3500	25000	140	1110	1055	299	88	91	21	99	98	0	1226	1187	295	107	108	16	100	100	0	0.913	0.895	0.926	0.848	1.670	0.902	0.880	156	609	2141	2047	-0.131	1022	1119	967	1080	0
5	12	1	"PFJ0215"	"J21_7"	3690	24990	140	3218	3191	888	90	92	21	100	100	0	2569	2446	824	109	109	16	100	99	0	1.272	1.327	1.339	1.462	1.781	1.307	0.885	156	670	5588	5438	0.347	3128	2460	3101	2337	0
5	13	1	"PFJ0476"	"J53_48"	3890	24990	140	34550	35915	11611	92	95	24	100	100	0	20045	19926	5865	108	110	16	100	100	0	1.728	1.808	1.796	1.847	1.557	1.890	0.880	156	667	54395	55641	0.789	34458	19937	35823	19818	0
5	14	1	"PFJ0510"	"J58_2"	4080	25000	140	4563	4366	1552	94	96	25	99	98	0	3784	3644	911	108	110	17	100	100	0	1.216	1.208	1.275	1.014	2.161	1.285	0.888	156	580	8145	7808	0.282	4469	3676	4272	3536	0
5	15	1	"PFJ0563"	"J70_2"	4250	24990	130	1372	1404	287	93	96	32	100	100	0	1003	994	255	108	114	41	100	99	0	1.429	1.480	1.505	1.543	1.472	1.455	0.846	120	547	2174	2197	0.515	1279	895	1311	886	0
5	16	1	"PFJ0575"	"J73_12"	4450	24990	130	1693	1694	299	90	94	31	100	100	0	2849	2844	552	108	114	40	100	100	0	0.585	0.586	0.610	0.588	1.291	0.554	0.861	120	602	4344	4340	-0.774	1603	2741	1604	2736	0
5	17	1	"PFJ0599"	"J85_3"	4640	24990	140	583	571	146	91	93	23	100	99	0	1114	1100	322	108	110	18	100	99	0	0.489	0.484	0.499	0.497	1.689	0.449	0.818	156	729	1498	1472	-1.032	492	1006	480	992	0
5	18	1	"PFJ0018"	"J109_5"	4830	24980	140	267	269	68	89	91	21	99	98	0	249	253	64	107	108	16	98	97	0	1.254	1.233	1.261	1.266	1.690	1.239	0.683	156	696	320	326	0.326	178	142	180	146	0
5	19	1	"PFJ0181"	"J198_5"	5020	24990	140	13344	13217	4417	92	95	24	100	100	0	8761	8673	2464	109	114	24	100	100	0	1.532	1.533	1.577	1.513	1.697	1.611	0.865	156	761	21904	21689	0.615	13252	8652	13125	8564	0
5	20	1	"PFJ0227"	"J227_2"	5220	24980	140	275	281	66	93	94	22	99	98	0	425	426	94	107	109	17	100	100	0	0.572	0.589	0.600	0.577	1.639	0.569	0.746	156	695	500	507	-0.805	182	318	188	319	0
5	21	1	"PFJ0246"	"J242_1"	5410	24980	150	112	113	24	90	91	20	52	21	0	136	139	26	106	107	16	74	45	0	0.733	0.697	0.870	0.850	2.777	0.970	0.101	156	673	52	56	-0.447	22	30	23	33	-50
5	22	1	"PFJ0280"	"J268_1"	5590	24990	150	1737	1714	553	91	94	22	100	99	0	1970	1989	638	110	113	21	100	100	0	0.885	0.864	0.891	0.837	1.607	0.851	0.847	156	850	3506	3502	-0.176	1646	1860	1623	1879	0
5	1	2	"PFJ0322"	"J309_17"	1600	25190	140	560	534	163	84	85	18	97	97	0	806	820	312	103	104	15	100	100	0	0.677	0.628	0.669	0.618	1.601	0.585	0.811	156	608	1179	1167	-0.563	476	703	450	717	0
5	2	2	"PFJ0363"	"J373_1"	1790	25180	140	983	979	275	85	85	18	100	100	0	781	769	211	104	106	19	100	98	0	1.326	1.344	1.339	1.389	1.743	1.376	0.839	156	469	1575	1559	0.408	898	677	894	665	0
5	3	2	"PFN0173"	"N132_113"	1980	25180	130	608	606	138	85	86	19	100	100	0	2054	2100	467	103	104	15	100	100	0	0.268	0.261	0.265	0.259	1.355	0.245	0.844	120	456	2474	2518	-1.899	523	1951	521	1997	0
5	4	2	"PFN0184"	"N132_132"	2190	25180	140	196	193	48	81	83	18	96	92	0	730	734	216	102	108	99	98	98	0	0.183	0.177	0.179	0.165	1.908	0.141	0.575	156	416	743	744	-2.449	115	628	112	632	0
5	5	2	"PFN0186"	"N132_136"	2370	25180	140	5450	5347	1620	80	82	19	100	100	0	3113	3030	860	102	110	109	100	100	0	1.783	1.799	1.915	1.710	1.787	1.914	0.830	156	352	8381	8195	0.835	5370	3011	5267	2928	0
5	6	2	"PFN0203"	"N132_171"	2560	25180	140	1123	1143	385	83	84	18	99	99	0	661	669	198	102	104	24	100	100	0	1.860	1.869	1.984	1.837	1.691	1.993	0.821	156	359	1599	1627	0.896	1040	559	1060	567	0
5	7	2	"PFN0208"	"N132_178"	2750	25180	140	2819	2891	884	83	86	21	100	100	0	1968	2002	828	102	103	17	100	100	0	1.466	1.478	1.623	1.558	1.735	1.457	0.782	156	376	4602	4708	0.552	2736	1866	2808	1900	0
5	8	2	"PFN0211"	"N132_181"	2950	25170	130	656	654	136	82	85	21	100	100	0	432	453	126	101	103	19	100	100	0	1.734	1.625	1.776	1.670	1.470	1.642	0.757	120	378	905	924	0.794	574	331	572	352	0
5	9	2	"PFN0362"	"N135_24"	3130	25170	130	1579	1569	349	84	87	20	100	100	0	2219	2204	481	104	106	19	100	100	0	0.707	0.707	0.752	0.705	1.357	0.685	0.832	120	381	3610	3585	-0.501	1495	2115	1485	2100	0
5	10	2	"PFN0373"	"N136_4"	3320	25180	140	314	311	82	87	90	22	97	95	0	1230	1206	357	106	108	18	100	100	0	0.202	0.204	0.216	0.195	1.786	0.182	0.735	156	370	1351	1324	-2.308	227	1124	224	1100	0
5	11	2	"PFN0401"	"N137_50"	3520	25180	140	828	836	297	89	91	20	98	96	0	968	985	273	108	109	17	100	100	0	0.859	0.852	0.943	0.756	1.921	0.881	0.812	156	338	1599	1624	-0.219	739	860	747	877	0
5	12	2	"PFN0423"	"N138_31"	3710	25180	120	137	138	28	90	92	21	81	54	0	217	223	44	109	111	18	100	100	0	0.435	0.421	0.449	0.382	2.319	0.372	0.309	120	402	155	162	-1.200	47	108	48	114	0
5	13	2	"PFN0433"	"N138_45"	3900	25170	130	156	159	33	94	95	23	90	70	0	483	499	105	110	111	20	100	100	0	0.166	0.167	0.163	0.154	1.822	0.155	0.497	120	453	435	454	-2.589	62	373	65	389	0
5	14	2	"PFN0409"	"N138_104"	4090	25170	130	480	488	101	93	94	22	100	100	0	746	754	183	109	111	20	100	100	0	0.608	0.612	0.651	0.617	1.406	0.583	0.799	120	382	1024	1040	-0.719	387	637	395	645	0
5	15	2	"PFN0534"	"N143_18"	4270	25170	140	445	461	116	92	94	23	100	98	0	458	447	121	108	114	43	96	93	0	1.009	1.088	1.139	1.150	1.786	1.084	0.762	156	423	703	708	0.012	353	350	369	339	0
5	16	2	"PFN0540"	"N143_29"	4460	25180	140	639	624	211	91	94	24	97	94	0	886	889	228	109	115	43	100	99	0	0.705	0.683	0.710	0.617	1.856	0.705	0.844	156	417	1325	1313	-0.504	548	777	533	780	0
5	17	2	"PFN0556"	"N143_56"	4600	25220	150	96	98	22	89	92	23	24	7	0	112	115	21	108	112	23	17	4	0	1.750	1.286	0.892	1.028	3.252	1.518	0.089	156	495	11	16	0.807	7	4	9	7	-50
5	18	2	"PFN0562"	"N143_66"	4840	25180	140	354	344	101	91	94	24	95	94	0	1227	1255	362	110	113	21	100	100	0	0.235	0.221	0.227	0.201	1.803	0.214	0.812	156	584	1380	1398	-2.086	263	1117	253	1145	0
5	19	2	"PFN0608"	"N147_16"	5020	25210	90	113	118	28	96	100	28	32	17	0	186	189	30	116	125	33	86	59	0	0.243	0.301	0.390	0.312	3.152	0.371	0.114	52	311	87	95	-2.042	17	70	22	73	0
5	20	2	"PFN0623"	"N148_7"	5230	25170	130	174	183	46	94	97	24	98	81	0	292	305	75	109	115	27	100	100	0	0.437	0.454	0.475	0.427	1.714	0.436	0.520	120	486	263	285	-1.194	80	183	89	196	0
5	21	2	"PFN0714"	"N151_50"	5410	25170	150	15628	15718	4628	91	93	20	100	100	0	10486	9908	3557	108	110	16	99	99	0	1.497	1.595	1.616	1.844	2.047	1.581	0.853	156	387	25915	25427	0.582	15537	10378	15627	9800	0
5	22	2	"PFN0723"	"N152_1"	5600	25180	150	801	787	249	96	97	21	98	97	0	1117	1121	310	117	119	20	100	100	0	0.705	0.688	0.733	0.642	1.858	0.686	0.825	156	649	1705	1695	-0.504	705	1000	691	1004	0
5	1	3	"PFN0727"	"N152_17"	1610	25370	140	440	438	129	86	88	18	98	96	0	435	453	125	106	107	16	100	100	0	1.076	1.014	1.053	0.964	1.702	1.023	0.833	156	596	683	699	0.106	354	329	352	347	0
5	2	3	"PFN0735"	"N153_15"	1800	25360	130	338	343	73	85	87	18	100	100	0	752	755	169	104	105	14	100	100	0	0.390	0.396	0.405	0.393	1.372	0.363	0.808	120	423	901	909	-1.357	253	648	258	651	0
5	3	3	"PFN0750"	"N155_14"	1990	25360	140	3612	3658	1092	85	85	18	100	100	0	2220	2150	630	103	103	15	100	100	0	1.666	1.745	1.748	1.772	1.568	1.798	0.890	156	468	5644	5620	0.736	3527	2117	3573	2047	0
5	4	3	"PFN0757"	"N155_25"	2180	25360	130	429	436	94	81	82	17	100	100	0	1036	1078	264	99	105	96	100	100	0	0.371	0.363	0.359	0.363	1.281	0.316	0.786	120	442	1285	1334	-1.429	348	937	355	979	0
5	5	3	"PFB0217"	"B567"	2370	25360	140	283	282	70	80	81	18	97	96	0	595	599	158	98	104	100	98	96	0	0.408	0.403	0.421	0.399	1.527	0.339	0.692	156	413	700	703	-1.292	203	497	202	501	0
5	6	3	"PFB0221"	"B573"	2560	25360	140	1866	1909	696	81	82	18	100	100	0	1307	1356	450	99	100	13	100	100	0	1.478	1.454	1.530	1.440	1.615	1.523	0.815	156	392	2993	3085	0.563	1785	1208	1828	1257	0
5	7	3	"PFB0223"	"B577"	2760	25350	140	2512	2571	787	81	85	21	100	100	0	1092	1068	321	100	102	17	100	99	0	2.451	2.572	2.704	2.685	1.558	2.719	0.846	156	444	3423	3458	1.293	2431	992	2490	968	0
5	8	3	"PFB0225"	"B583"	2950	25350	150	2583	2715	904	83	86	20	100	100	0	1938	1912	640	100	103	18	100	100	0	1.360	1.453	1.481	1.536	1.659	1.492	0.841	156	487	4338	4444	0.444	2500	1838	2632	1812	0
5	9	3	"PFB0227"	"B587"	3130	25350	130	1635	1686	442	85	87	21	100	100	0	780	768	208	103	107	30	100	99	0	2.290	2.408	2.418	2.486	1.471	2.497	0.836	120	481	2227	2266	1.195	1550	677	1601	665	0
5	10	3	"PFB0229"	"B590"	3340	25340	150	101	104	22	85	88	22	35	11	0	118	120	23	104	108	29	19	3	0	1.143	1.188	1.217	1.094	3.796	0.630	0.125	156	460	30	35	0.193	16	14	19	16	-50
5	11	3	"PFB0246"	"B618"	3510	25350	150	95	96	19	86	88	20	26	3	0	109	110	17	103	104	14	28	10	0	1.500	1.429	1.111	1.120	3.656	5.212	0.004	156	347	15	17	0.585	9	6	10	7	-50
5	12	3	"PFB0256"	"B634"	3690	25350	150	93	97	24	88	89	20	27	11	0	109	112	19	106	107	15	24	10	0	1.667	1.500	1.444	1.434	3.507	3.512	0.024	156	402	8	15	0.737	5	3	9	6	-50
5	13	3	"PFB0259"	"B64"	3900	25360	140	994	976	301	88	89	20	100	98	0	2011	1988	533	104	107	20	100	100	0	0.475	0.471	0.499	0.436	1.663	0.461	0.847	156	457	2813	2772	-1.074	906	1907	888	1884	0
5	14	3	"PFB0262"	"B645"	4090	25350	150	102	103	20	87	90	19	39	16	0	123	125	21	103	106	19	50	15	0	0.750	0.727	0.815	0.816	3.770	0.780	0.028	156	452	35	38	-0.415	15	20	16	22	-50
5	15	3	"PFB0270"	"B664"	4270	25360	130	120	123	25	86	88	19	74	44	0	200	206	41	106	106	13	100	99	0	0.362	0.370	0.358	0.354	2.268	0.334	0.238	120	440	128	137	-1.467	34	94	37	100	0
5	16	3	"PFB0273"	"B667"	4460	25350	130	496	485	68	87	88	20	100	100	0	588	586	119	106	109	22	100	99	0	0.849	0.829	0.852	0.856	1.477	0.794	0.832	120	370	891	878	-0.237	409	482	398	480	0
5	17	3	"PFC0002"	"C101"	4660	25360	140	208	214	65	88	92	29	94	86	0	701	705	190	105	115	69	99	98	0	0.201	0.210	0.218	0.196	1.675	0.212	0.759	156	456	716	726	-2.312	120	596	126	600	0
5	18	3	"PFC0006"	"C113"	4850	25360	130	119	122	26	85	87	21	69	39	0	349	353	61	104	106	16	100	100	0	0.139	0.149	0.155	0.131	2.254	0.141	0.344	120	439	279	286	-2.849	34	245	37	249	0
5	19	3	"PFC0009"	"C116"	5040	25360	140	365	365	110	87	91	23	95	94	0	554	550	131	107	111	24	99	99	0	0.622	0.628	0.651	0.601	1.595	0.639	0.791	156	464	725	721	-0.685	278	447	278	443	0
5	20	3	"PFC0011"	"C118"	5230	25350	150	104	108	23	89	92	23	34	12	0	140	143	24	106	109	21	73	37	0	0.441	0.514	0.550	0.540	3.436	0.731	0.060	156	430	49	56	-1.181	15	34	19	37	-50
5	21	3	"PFC0013"	"C122"	5410	25350	150	92	94	21	91	93	21	17	5	0	113	115	18	108	109	16	26	6	0	0.200	0.429	1.167	1.209	3.981	5.532	0.004	156	415	6	10	-2.322	1	5	3	7	-50
5	22	3	"PFC0015"	"C125"	5610	25360	140	1146	1092	334	90	91	20	99	98	0	1318	1309	359	109	111	16	100	100	0	0.873	0.835	0.910	0.791	1.701	0.837	0.805	156	601	2265	2202	-0.195	1056	1209	1002	1200	0
5	1	4	"PFC0035"	"C162"	1610	25540	140	760	742	221	84	86	20	100	100	0	1002	976	319	101	104	16	99	99	0	0.750	0.752	0.762	0.785	1.718	0.723	0.833	156	671	1577	1533	-0.415	676	901	658	875	0
5	2	4	"PFC0037"	"C164"	1820	25540	130	154	155	34	86	89	21	94	79	0	460	468	102	101	104	18	100	100	0	0.189	0.188	0.185	0.166	1.892	0.171	0.531	120	531	427	436	-2.400	68	359	69	367	0
5	3	4	"PFC0039"	"C171"	2000	25540	140	636	638	189	82	84	19	100	100	0	502	493	164	99	102	16	98	96	0	1.375	1.411	1.445	1.555	1.979	1.420	0.789	156	501	957	950	0.459	554	403	556	394	0
5	4	4	"PFC0042"	"C179"	2200	25550	130	138	143	37	81	83	17	91	77	0	591	593	109	98	100	15	100	100	0	0.116	0.125	0.118	0.113	1.828	0.118	0.522	120	489	550	557	-3.113	57	493	62	495	0
5	5	4	"PFC0044"	"C180"	2400	25540	130	162	164	31	81	82	17	100	97	0	442	440	97	98	99	15	100	100	0	0.235	0.243	0.233	0.235	1.641	0.220	0.631	120	456	425	425	-2.086	81	344	83	342	0
5	6	4	"PFC0046"	"C184"	2570	25550	140	337	343	84	81	82	18	99	98	0	240	245	56	99	100	13	99	99	0	1.816	1.795	1.865	1.754	1.831	1.937	0.698	156	459	397	408	0.860	256	141	262	146	0
5	7	4	"PFD0183"	"D23156_27"	2760	25540	130	438	466	114	82	83	19	100	100	0	937	962	233	101	102	13	100	100	0	0.426	0.446	0.445	0.443	1.423	0.408	0.785	120	474	1192	1245	-1.232	356	836	384	861	0
5	8	4	"PFD0186"	"D23156_40"	2950	25540	130	374	376	72	83	85	18	100	100	0	829	870	232	99	101	14	100	100	0	0.399	0.380	0.405	0.384	1.475	0.342	0.744	120	519	1021	1064	-1.327	291	730	293	771	0
5	9	4	"PFD0190"	"D2337_1"	3140	25540	130	162	165	37	86	88	20	97	86	0	287	296	59	100	104	27	100	100	0	0.406	0.403	0.414	0.375	1.800	0.394	0.548	120	500	263	275	-1.299	76	187	79	196	0
5	10	4	"PFD0198"	"D23657_2"	3320	25550	150	93	92	18	85	88	21	17	2	0	110	113	18	103	106	26	14	1	0	1.143	0.700	1.000	1.066	3.310	5.391	0.004	156	533	15	17	0.193	8	7	7	10	-50
5	11	4	"PFD0208"	"D25498_1"	3530	25530	150	87	88	20	85	87	19	19	5	0	102	105	19	102	102	14	22	10	0	100000.000	1.000	1.231	1.055	3.262	5.106	0.012	156	432	2	6	16.610	2	0	3	3	-50
5	12	4	"PFD0213"	"D2660_1"	3710	25540	150	92	94	20	87	87	19	26	5	0	107	110	20	103	104	14	32	12	0	1.250	1.000	1.000	1.061	3.466	3.034	0.016	156	417	9	14	0.322	5	4	7	7	-50
5	13	4	"PFD0248"	"D33539_109"	3900	25540	140	676	685	179	86	87	18	100	100	0	572	550	156	102	103	14	99	98	0	1.255	1.337	1.348	1.437	1.757	1.339	0.851	156	407	1060	1047	0.328	590	470	599	448	0
5	14	4	"PFD0250"	"D33539_15"	4090	25540	140	158	162	42	83	86	19	94	80	0	601	617	164	101	103	14	100	99	0	0.150	0.153	0.148	0.139	2.021	0.135	0.560	156	449	575	595	-2.737	75	500	79	516	0
5	15	4	"PFD0252"	"D33539_17"	4290	25540	130	152	156	38	82	86	19	92	84	0	500	507	110	103	103	14	100	100	0	0.176	0.183	0.182	0.165	1.933	0.161	0.533	120	462	467	478	-2.504	70	397	74	404	0
5	16	4	"PFD0256"	"D33539_23"	4470	25540	140	401	406	113	84	85	19	99	98	0	521	520	143	104	105	20	98	98	0	0.760	0.774	0.793	0.781	1.952	0.755	0.769	156	488	734	738	-0.396	317	417	322	416	0
5	17	4	"PFD0259"	"D33539_28"	4650	25540	130	1042	1089	290	86	89	28	100	100	0	1637	1709	503	105	114	77	100	100	0	0.624	0.625	0.633	0.638	1.453	0.575	0.817	120	499	2488	2607	-0.680	956	1532	1003	1604	0
5	18	4	"PFD0261"	"D33539_3"	4880	25550	150	95	98	22	87	91	28	21	1	0	114	118	21	105	115	75	0	0	0	0.889	0.846	1.500	1.279	3.926	0.255	0.277	156	531	17	24	-0.170	8	9	11	13	-50
5	19	4	"PFD0277"	"D33539_63"	5060	25550	140	435	424	144	84	87	20	96	92	0	719	700	184	102	103	15	100	100	0	0.569	0.569	0.594	0.522	1.823	0.578	0.822	156	390	968	938	-0.814	351	617	340	598	0
5	20	4	"PFD0281"	"D33539_69"	5230	25550	150	96	106	55	85	87	20	33	14	0	119	123	24	100	101	16	53	31	0	0.579	0.913	0.909	0.876	3.527	0.652	0.019	156	381	30	44	-0.788	11	19	21	23	-50
5	21	4	"PFD0283"	"D33539_74"	5410	25550	150	94	98	22	89	91	20	27	7	0	115	117	21	106	107	17	33	12	0	0.556	0.818	1.250	1.121	4.246	1.566	0.055	156	467	14	20	-0.848	5	9	9	11	-50
5	22	4	"PFD0286"	"D33539_85"	5620	25530	140	868	877	252	90	90	19	100	99	0	772	767	220	108	109	16	99	98	0	1.172	1.194	1.202	1.256	1.766	1.205	0.855	156	660	1442	1446	0.229	778	664	787	659	0
5	1	5	"PFD0288"	"D33539_87"	1620	25730	140	404	378	100	84	86	21	97	96	0	423	423	127	100	103	17	100	99	0	0.991	0.910	0.970	0.891	1.963	0.886	0.790	156	743	643	617	-0.013	320	323	294	323	0
5	2	5	"PFD0292"	"D33539_97"	1810	25740	90	112	110	25	88	90	22	51	17	0	133	136	25	100	104	19	71	42	0	0.727	0.611	0.704	0.629	4.900	1.482	0.041	52	366	57	58	-0.459	24	33	22	36	0
5	3	5	"PFD0343"	"D40381_1"	2020	25720	130	131	133	27	81	83	19	88	66	0	173	174	30	99	101	17	99	93	0	0.676	0.693	0.738	0.641	2.194	0.689	0.426	120	539	124	127	-0.566	50	74	52	75	0
5	4	5	"PFD0345"	"D4043_2"	2200	25730	140	323	321	106	80	82	18	95	92	0	473	475	118	98	99	15	100	99	0	0.648	0.639	0.663	0.599	1.672	0.648	0.791	156	492	618	618	-0.626	243	375	241	377	0
5	5	5	"PFD0355"	"D42243_17"	2380	25750	150	99	99	22	81	83	17	51	23	0	116	117	21	97	99	15	53	28	0	0.947	0.900	1.000	0.965	3.112	1.454	0.058	156	497	37	38	-0.078	18	19	18	20	-50
5	6	5	"PFD0362"	"D42243_29"	2590	25740	150	95	97	19	82	84	20	37	8	0	107	109	18	100	102	18	24	7	0	1.857	1.667	1.538	1.623	3.991	2.417	0.033	156	448	20	24	0.893	13	7	15	9	-50
5	7	5	"PFD0367"	"D42243_37"	2760	25720	130	5171	5251	1243	83	85	21	100	100	0	2485	2477	688	101	105	20	100	100	0	2.134	2.175	2.252	2.249	1.450	2.183	0.854	120	461	7472	7544	1.094	5088	2384	5168	2376	0
5	8	5	"PFD0369"	"D42243_39"	2960	25730	130	1400	1442	271	84	85	18	100	100	0	762	818	180	101	103	18	100	100	0	1.991	1.894	2.027	1.909	1.337	1.996	0.827	120	524	1977	2075	0.993	1316	661	1358	717	0
5	9	5	"PFE0400"	"E2667_1"	3140	25730	130	153	155	34	83	85	18	96	84	0	211	211	33	100	101	14	100	100	0	0.631	0.649	0.688	0.595	2.000	0.691	0.485	120	492	181	183	-0.665	70	111	72	111	0
5	10	5	"PFE0403"	"E26771_1"	3340	25720	140	1862	1902	691	84	86	19	100	100	0	1501	1483	492	99	101	14	99	99	0	1.268	1.314	1.339	1.371	1.989	1.353	0.856	156	515	3180	3202	0.343	1778	1402	1818	1384	0
5	11	5	"PFE0405"	"E26771_4"	3540	25720	130	308	320	83	84	86	18	100	100	0	527	535	121	100	102	15	100	100	0	0.525	0.543	0.533	0.531	1.460	0.516	0.757	120	447	651	671	-0.931	224	427	236	435	0
5	12	5	"PFE0408"	"E26934_1"	3720	25720	130	1344	1388	343	85	85	18	100	100	0	1014	988	229	100	102	14	100	100	0	1.377	1.467	1.501	1.479	1.354	1.497	0.857	120	445	2173	2191	0.462	1259	914	1303	888	0
5	13	5	"PFE0411"	"E27042_1"	3920	25720	150	90	92	19	84	85	18	26	7	0	110	113	23	99	101	13	38	20	0	0.545	0.571	1.000	0.976	3.531	1.876	0.026	156	441	17	22	-0.874	6	11	8	14	-50
5	14	5	"PFE0415"	"E27173_1"	4090	25730	130	161	163	40	81	82	17	95	91	0	305	320	70	99	101	12	100	100	0	0.388	0.371	0.385	0.341	1.844	0.342	0.578	120	427	286	303	-1.365	80	206	82	221	0
5	15	5	"PFE0439"	"E27723_18"	4290	25730	140	1748	1747	609	81	83	19	99	99	0	1495	1512	559	101	102	13	100	99	0	1.196	1.181	1.233	1.215	2.111	1.184	0.824	156	493	3061	3077	0.258	1667	1394	1666	1411	0
5	16	5	"PFE0443"	"E27723_9"	4470	25730	130	170	172	40	82	84	20	98	91	0	203	206	36	101	103	14	100	99	0	0.863	0.857	0.833	0.811	1.850	0.914	0.500	120	438	190	195	-0.213	88	102	90	105	0
5	17	5	"PFE0446"	"E27742_6"	4660	25730	130	179	182	40	82	85	21	99	94	0	228	235	52	104	110	57	97	58	0	0.782	0.763	0.780	0.748	1.750	0.729	0.556	120	416	221	231	-0.354	97	124	100	131	0
5	18	5	"PFE0452"	"E28056_1"	4820	25730	150	104	105	23	85	88	24	38	10	0	120	121	22	107	115	75	0	0	0	1.462	1.429	1.071	1.081	3.142	3.485	0.069	156	482	32	34	0.547	19	13	20	14	-50
5	19	5	"PFE0454"	"E28350_1"	5040	25730	130	210	210	37	84	86	19	100	99	0	297	303	55	101	102	16	100	100	0	0.643	0.624	0.635	0.612	1.524	0.598	0.704	120	416	322	328	-0.637	126	196	126	202	0
5	20	5	"PFE0458"	"E28462_2"	5230	25720	150	116	118	30	82	82	16	71	51	0	129	130	24	95	96	15	82	60	0	1.000	1.029	0.962	0.915	2.775	1.183	0.345	156	363	68	71	0.000	34	34	36	35	-50
5	21	5	"PFE0487"	"E29895_1"	5420	25750	150	114	114	28	86	88	20	58	34	0	132	135	23	104	104	16	74	43	0	1.000	0.903	1.038	0.943	2.775	1.207	0.234	156	395	56	59	0.000	28	28	28	31	-50
5	22	5	"PFE0491"	"E29931_3"	5610	25730	140	200	200	49	91	93	21	94	90	0	381	371	95	109	110	16	100	98	0	0.401	0.416	0.432	0.408	1.772	0.399	0.703	156	605	381	371	-1.319	109	272	109	262	0
5	1	6	"PFE0494"	"E30210_1"	1610	25920	130	281	285	53	83	85	18	100	100	0	474	485	97	100	101	16	100	100	0	0.529	0.525	0.530	0.521	1.451	0.498	0.757	120	654	572	587	-0.918	198	374	202	385	0
5	2	6	"PFE0498"	"E3038_3"	1800	25920	120	141	145	30	81	83	18	95	82	0	172	174	26	98	100	17	100	97	0	0.811	0.842	0.868	0.768	2.103	0.870	0.425	120	484	134	140	-0.303	60	74	64	76	0
5	3	6	"PFE0502"	"E3185_4"	1990	25920	130	185	190	36	79	80	18	99	97	0	533	529	89	98	99	14	100	100	0	0.244	0.258	0.253	0.246	1.542	0.249	0.767	120	520	541	542	-2.037	106	435	111	431	0
5	4	6	"PFE0504"	"E3185_6"	2190	25920	130	151	154	35	79	80	17	98	90	0	1595	1648	337	98	98	13	100	100	0	0.048	0.048	0.049	0.045	1.581	0.047	0.631	120	487	1569	1625	-4.378	72	1497	75	1550	0
5	5	6	"PFE0525"	"E3552_1"	2380	25910	130	407	415	100	80	82	18	100	100	0	694	714	159	98	99	13	100	100	0	0.549	0.544	0.563	0.539	1.439	0.520	0.792	120	433	923	951	-0.866	327	596	335	616	0
5	6	6	"PFE0531"	"E3831_2"	2580	25910	150	89	91	20	83	85	21	22	5	0	113	115	18	99	102	17	42	15	0	0.429	0.500	0.965	0.873	3.697	3.846	0.009	156	453	20	24	-1.222	6	14	8	16	-50
5	7	6	"PFE0534"	"E390_1"	2760	25910	130	109	111	25	85	86	20	58	22	0	296	301	51	100	104	21	100	100	0	0.122	0.129	0.141	0.138	2.074	0.124	0.207	120	451	220	227	-3.030	24	196	26	201	0
5	8	6	"PFE0539"	"E4159_1"	2940	25910	130	356	356	73	85	87	19	100	100	0	369	376	91	101	104	18	100	100	0	1.011	0.985	1.012	0.999	1.438	0.948	0.791	120	530	539	546	0.016	271	268	271	275	0
5	9	6	"PFE0542"	"E4247_1"	3140	25910	130	942	954	188	84	87	20	100	100	0	939	968	240	101	102	15	100	100	0	1.024	1.003	1.020	1.020	1.400	0.982	0.839	120	537	1696	1737	0.034	858	838	870	867	0
5	10	6	"PFE0547"	"E4295_1"	3330	25910	130	435	420	83	85	87	20	100	100	0	361	358	68	100	101	14	100	100	0	1.341	1.298	1.332	1.305	1.407	1.336	0.804	120	502	611	593	0.423	350	261	335	258	0
5	11	6	"PFF0499"	"F2457_1"	3520	25910	150	97	99	20	86	88	19	37	12	0	118	121	22	101	103	15	51	23	0	0.647	0.650	0.907	0.939	3.582	1.518	0.031	156	513	28	33	-0.628	11	17	13	20	-50
5	12	6	"PFF0505"	"F24631_2"	3710	25910	140	316	311	88	86	87	20	98	96	0	966	941	297	101	103	14	100	99	0	0.266	0.268	0.270	0.269	1.909	0.242	0.752	156	476	1095	1065	-1.911	230	865	225	840	0
5	13	6	"PFF0507"	"F246_1"	3910	25910	150	95	97	21	84	86	20	32	9	0	122	125	25	101	102	14	55	33	0	0.524	0.542	0.932	0.808	3.656	1.081	0.029	156	485	32	37	-0.933	11	21	13	24	-50
5	14	6	"PFF0509"	"F24843_2"	4090	25910	130	474	484	109	81	84	18	100	100	0	714	754	200	100	101	13	100	100	0	0.640	0.616	0.648	0.619	1.549	0.571	0.713	120	444	1007	1057	-0.644	393	614	403	654	0
5	15	6	"PFF0513"	"F25069_1"	4280	25920	150	92	94	21	82	83	18	36	8	0	113	114	19	101	102	13	44	21	0	0.833	0.923	1.061	1.074	3.446	3.668	0.017	156	508	22	25	-0.263	10	12	12	13	-50
5	16	6	"PFF0515"	"F25114_1"	4480	25910	140	868	824	278	84	84	19	98	96	0	853	832	276	103	104	15	100	99	0	1.045	1.015	1.093	0.949	2.169	1.015	0.783	156	454	1534	1469	0.064	784	750	740	729	0
5	17	6	"PFF0554"	"F26408_1"	4670	25910	140	1184	1161	403	86	88	20	98	98	0	1870	1881	620	106	107	16	100	100	0	0.622	0.606	0.625	0.596	2.063	0.580	0.792	156	416	2862	2850	-0.684	1098	1764	1075	1775	0
5	18	6	"PFF0556"	"F26422_2"	4860	25910	140	147	149	33	87	90	21	91	72	0	840	831	256	108	109	15	100	100	0	0.082	0.086	0.085	0.086	1.756	0.077	0.535	156	454	792	785	-3.609	60	732	62	723	0
5	19	6	"PFF0558"	"F26666_3"	5050	25910	140	465	463	148	87	89	20	97	96	0	3463	3362	956	106	106	17	100	100	0	0.113	0.115	0.117	0.114	1.803	0.109	0.818	156	480	3735	3632	-3.151	378	3357	376	3256	0
5	20	6	"PFF0560"	"F26774_1"	5240	25910	140	673	670	225	86	89	21	98	96	0	880	864	220	104	105	17	100	100	0	0.756	0.768	0.798	0.715	1.848	0.787	0.820	156	420	1363	1344	-0.403	587	776	584	760	0
5	21	6	"PFF0563"	"F27064_1"	5430	25910	140	453	477	155	88	92	22	96	95	0	874	845	214	109	109	16	100	100	0	0.477	0.529	0.548	0.497	1.739	0.530	0.843	156	382	1130	1125	-1.068	365	765	389	736	0
5	22	6	"PFF0568"	"F27351_1"	5620	25910	140	128	129	29	95	97	22	63	35	0	497	496	127	111	114	21	100	99	0	0.085	0.088	0.096	0.088	2.139	0.081	0.275	156	599	419	419	-3.548	33	386	34	385	0
5	1	7	"PFF0597"	"F28584_1"	1610	26100	90	92	93	16	86	87	19	17	7	0	121	124	21	102	104	15	55	34	0	0.316	0.318	0.500	0.451	3.109	1.042	0.006	52	367	25	29	-1.663	6	19	7	22	0
5	2	7	"PFF0599"	"F28782_1"	1820	26100	140	981	981	376	83	85	19	99	98	0	1031	1013	312	100	101	14	100	99	0	0.965	0.984	1.015	0.901	2.047	1.018	0.845	156	560	1829	1811	-0.052	898	931	898	913	0
5	3	7	"PFF0601"	"F28897_1"	2010	26100	140	879	848	308	81	83	19	98	96	0	1127	1069	316	99	100	15	100	100	0	0.776	0.791	0.796	0.717	2.068	0.802	0.867	156	512	1826	1737	-0.365	798	1028	767	970	0
5	4	7	"PFF0611"	"F29309_1"	2200	26100	130	323	326	82	80	82	18	100	100	0	341	340	50	98	99	13	100	100	0	1.000	1.017	1.013	0.969	1.512	1.090	0.770	120	490	486	488	0.000	243	243	246	242	0
5	5	7	"PFF0617"	"F29473_1"	2390	26100	150	99	101	23	81	84	20	41	15	0	119	120	18	100	101	17	52	16	0	0.947	1.000	1.091	1.046	3.195	2.129	0.049	156	563	37	40	-0.078	18	19	20	20	-50
5	6	7	"PFF0622"	"F29632_5"	2580	26090	130	1256	1278	276	84	86	20	100	100	0	976	946	237	101	103	19	100	100	0	1.339	1.413	1.481	1.456	1.425	1.420	0.848	120	466	2047	2039	0.422	1172	875	1194	845	0
5	7	7	"PFF0646"	"F30537_4"	2760	26100	130	532	539	95	87	89	20	100	100	0	938	958	200	103	105	18	100	100	0	0.533	0.529	0.533	0.530	1.388	0.502	0.818	120	507	1280	1307	-0.908	445	835	452	855	0
5	8	7	"PFF0652"	"F30663_2"	2960	26100	130	155	154	32	92	96	27	85	61	0	1132	1146	239	104	106	18	100	100	0	0.061	0.060	0.061	0.056	1.717	0.057	0.473	120	519	1091	1104	-4.028	63	1028	62	1042	0
5	9	7	"PFF0656"	"F30728_1"	3150	26100	130	390	401	92	95	99	29	100	100	0	454	464	89	105	107	16	100	100	0	0.845	0.852	0.876	0.840	1.485	0.882	0.757	120	500	644	665	-0.243	295	349	306	359	0
5	10	7	"PFF0659"	"F30796_1"	3330	26100	130	680	667	121	92	94	23	100	100	0	590	591	141	103	104	15	100	100	0	1.207	1.178	1.233	1.202	1.453	1.172	0.792	120	502	1075	1063	0.272	588	487	575	488	0
5	11	7	"PFF0661"	"F3084_1"	3530	26100	140	1921	1810	639	86	88	19	99	98	0	1697	1608	532	102	103	13	100	100	0	1.150	1.145	1.184	1.069	2.074	1.165	0.846	156	489	3430	3230	0.202	1835	1595	1724	1506	0
5	12	7	"PFF0665"	"F31008_1"	3720	26100	140	2468	2348	841	85	87	20	100	99	0	2964	2879	916	102	103	15	100	100	0	0.833	0.815	0.878	0.806	2.107	0.814	0.833	156	483	5245	5040	-0.264	2383	2862	2263	2777	0
5	13	7	"PFF1271"	"F51945_3"	3910	26090	130	2586	2595	588	84	86	20	100	100	0	2428	2387	641	102	103	15	100	100	0	1.076	1.099	1.117	1.155	1.553	1.081	0.868	120	478	4828	4796	0.105	2502	2326	2511	2285	0
5	14	7	"PFF1274"	"F5206_2"	4100	26100	120	475	462	115	81	84	19	99	99	0	642	642	127	101	102	14	100	100	0	0.728	0.704	0.709	0.695	1.441	0.706	0.822	120	475	935	922	-0.457	394	541	381	541	0
5	15	7	"PFF1276"	"F5206_7"	4290	26100	130	133	134	29	83	85	19	87	68	0	277	279	50	101	102	14	100	100	0	0.284	0.287	0.271	0.257	2.113	0.269	0.436	120	478	226	229	-1.816	50	176	51	178	0
5	16	7	"PFF1278"	"F52084_1"	4480	26090	130	491	485	96	86	87	23	100	100	0	467	474	103	103	109	62	99	98	0	1.113	1.075	1.146	1.094	1.475	1.062	0.795	120	467	769	770	0.154	405	364	399	371	0
5	17	7	"PFF1290"	"F52397_2"	4670	26090	130	22701	22191	4265	91	93	25	100	100	0	17754	17319	3735	108	114	61	100	100	0	1.281	1.284	1.350	1.303	1.339	1.283	0.880	120	485	40256	39311	0.358	22610	17646	22100	17211	0
5	18	7	"PFF1292"	"F52444_1"	4860	26100	130	334	332	61	90	92	21	100	99	0	434	441	76	108	109	16	100	100	0	0.748	0.727	0.751	0.715	1.433	0.711	0.792	120	499	570	575	-0.418	244	326	242	333	0
5	19	7	"PFF1323"	"F53383_7"	5050	26100	130	1492	1457	319	89	92	21	100	100	0	2617	2727	706	108	109	15	100	100	0	0.559	0.522	0.548	0.515	1.428	0.498	0.851	120	470	3912	3987	-0.839	1403	2509	1368	2619	0
5	20	7	"PFF1327"	"F53446_1"	5240	26090	130	390	390	83	90	93	22	100	100	0	417	410	83	110	112	18	100	99	0	0.977	1.000	1.035	1.010	1.517	0.978	0.800	120	455	607	600	-0.033	300	307	300	300	0
5	21	7	"PFF1329"	"F53449_1"	5430	26090	130	825	817	173	93	95	21	100	100	0	609	610	133	112	113	19	100	100	0	1.473	1.454	1.510	1.474	1.476	1.491	0.794	120	442	1229	1222	0.559	732	497	724	498	0
5	22	7	"PFF1335"	"F53749_1"	5610	26100	130	136	134	28	95	96	21	71	47	0	457	474	127	114	115	18	100	100	0	0.120	0.108	0.125	0.104	2.134	0.096	0.297	120	546	384	399	-3.065	41	343	39	360	0
5	1	8	"PFF1338"	"F53871_1"	1630	26280	130	122	123	27	82	84	18	80	55	0	153	156	27	99	101	15	96	83	0	0.741	0.719	0.667	0.675	2.678	0.841	0.204	120	665	94	98	-0.433	40	54	41	57	0
5	2	8	"PFF1343"	"F53897_2"	1820	26290	130	240	245	63	82	83	18	99	97	0	3702	3745	694	100	101	14	100	100	0	0.044	0.045	0.045	0.042	1.442	0.045	0.810	120	471	3760	3808	-4.511	158	3602	163	3645	0
5	3	8	"PFF1370"	"F54899_1"	2000	26290	130	350	354	82	82	84	19	100	99	0	598	612	134	100	102	15	100	100	0	0.538	0.531	0.548	0.522	1.379	0.526	0.849	120	467	766	784	-0.894	268	498	272	512	0
5	4	8	"PFF1379"	"F55001_1"	2200	26290	130	555	558	140	81	84	20	100	99	0	1602	1635	286	99	101	15	100	100	0	0.315	0.311	0.336	0.299	1.385	0.314	0.870	120	534	1977	2013	-1.665	474	1503	477	1536	0
5	5	8	"PFF1381"	"F55001_6"	2390	26290	130	225	232	57	82	85	20	100	97	0	503	502	102	99	101	14	100	100	0	0.354	0.372	0.381	0.354	1.482	0.372	0.737	120	527	547	553	-1.498	143	404	150	403	0
5	6	8	"PFF1388"	"F5510_1"	2580	26280	130	234	233	51	86	89	22	100	98	0	194	196	30	102	104	20	100	95	0	1.609	1.564	1.633	1.539	1.574	1.669	0.648	120	529	240	241	0.686	148	92	147	94	0
5	7	8	"PFF1391"	"F55150_2"	2770	26280	130	158	161	38	90	93	23	89	76	0	156	163	29	105	107	19	94	75	0	1.333	1.224	1.206	1.174	2.255	1.457	0.357	120	522	119	129	0.415	68	51	71	58	0
5	8	8	"PFF1406"	"F55492_1"	2960	26280	140	46453	46049	15840	102	108	34	100	100	12	18106	17617	6304	110	113	19	100	100	0	2.576	2.624	2.725	2.811	1.806	2.719	0.886	156	517	64347	63454	1.365	46351	17996	45947	17507	0
5	9	8	"PFF1434"	"F57034_1"	3150	26280	130	1016	1008	198	105	112	34	100	100	0	579	580	97	111	113	19	100	100	0	1.947	1.925	1.985	1.920	1.382	2.027	0.822	120	496	1379	1372	0.961	911	468	903	469	0
5	10	8	"PFF1437"	"F57064_2"	3340	26280	130	1078	1088	211	91	94	24	100	100	0	831	833	180	104	105	15	100	100	0	1.358	1.368	1.440	1.387	1.367	1.385	0.849	120	515	1714	1726	0.441	987	727	997	729	0
5	11	8	"PFF1447"	"F57388_2"	3530	26280	130	362	361	72	85	86	19	100	100	0	761	762	125	102	102	13	100	100	0	0.420	0.418	0.433	0.411	1.434	0.397	0.795	120	480	936	936	-1.250	277	659	276	660	0
5	12	8	"PFF1456"	"F5774_1"	3720	26290	130	224	235	76	84	85	18	97	95	0	535	530	90	100	101	13	100	100	0	0.322	0.351	0.339	0.309	1.839	0.349	0.652	120	495	575	581	-1.636	140	435	151	430	0
5	13	8	"PFF1458"	"F57777_2"	3910	26280	130	262	260	57	83	85	19	100	100	0	507	498	101	100	102	14	100	100	0	0.440	0.445	0.451	0.435	1.616	0.406	0.718	120	515	586	575	-1.185	179	407	177	398	0
5	14	8	"PFF1464"	"F57982_1"	4100	26280	130	172	176	48	81	83	18	97	90	0	464	464	101	101	102	14	100	100	0	0.251	0.262	0.260	0.233	2.055	0.231	0.551	120	535	454	458	-1.996	91	363	95	363	0
5	15	8	"PFI0170"	"I15363_1"	4300	26280	130	648	658	136	82	84	18	100	100	0	835	841	185	101	102	14	100	100	0	0.771	0.778	0.822	0.785	1.376	0.762	0.860	120	508	1300	1316	-0.375	566	734	576	740	0
5	16	8	"PFI0172"	"I15423_1"	4480	26280	140	480	484	151	85	88	22	96	96	0	578	556	154	102	107	57	98	95	0	0.830	0.879	0.882	0.869	1.890	0.886	0.812	156	543	871	853	-0.269	395	476	399	454	0
5	17	8	"PFI0174"	"I15461_2"	4670	26280	130	246	246	58	87	91	23	100	98	0	491	489	98	106	112	57	100	100	0	0.413	0.415	0.414	0.399	1.633	0.375	0.665	120	579	544	542	-1.276	159	385	159	383	0
5	18	8	"PFI0180"	"I15544_1"	4870	26280	130	461	462	106	88	90	21	100	100	0	1131	1124	209	106	107	14	100	100	0	0.364	0.367	0.392	0.360	1.424	0.352	0.809	120	520	1398	1392	-1.458	373	1025	374	1018	0
5	19	8	"PFI0185"	"I1568_2"	5060	26280	140	308	299	94	90	91	21	97	92	0	308	303	64	107	109	14	99	98	0	1.085	1.066	1.067	0.947	2.029	1.165	0.716	156	501	419	405	0.117	218	201	209	196	0
5	20	8	"PFI0189"	"I15719_2"	5250	26280	140	658	643	226	91	93	20	98	96	0	524	529	130	110	112	18	99	99	0	1.370	1.317	1.353	1.231	2.128	1.425	0.806	156	460	981	971	0.454	567	414	552	419	0
5	21	8	"PFI0204"	"I16009_1"	5430	26270	120	169	180	47	94	95	21	91	85	0	157	162	44	112	114	19	85	58	0	1.667	1.720	1.760	1.690	2.583	1.761	0.281	120	412	120	136	0.737	75	45	86	50	0
5	22	8	"PFI0212"	"I16172_1"	5620	26280	140	199	199	47	94	96	25	95	86	0	170	172	32	116	117	18	90	72	0	1.944	1.875	2.047	1.939	2.549	2.211	0.390	156	660	159	161	0.959	105	54	105	56	0
5	1	9	"PFI0215"	"I16356_1"	1630	26470	130	441	443	107	82	83	19	100	100	0	417	413	83	99	100	14	100	100	0	1.129	1.150	1.165	1.144	1.465	1.204	0.833	120	643	677	675	0.175	359	318	361	314	0
5	2	9	"PFI0220"	"I16487_2"	1820	26470	130	1236	1200	251	83	83	17	100	100	0	1067	1047	229	98	98	12	100	100	0	1.190	1.177	1.218	1.195	1.440	1.189	0.855	120	485	2122	2066	0.251	1153	969	1117	949	0
5	3	9	"PFI0224"	"I16629_1"	2000	26470	140	2512	2356	791	81	83	19	100	100	0	1457	1333	496	99	100	14	98	97	0	1.790	1.844	1.895	2.033	1.858	1.873	0.862	156	502	3789	3509	0.840	2431	1358	2275	1234	0
5	4	9	"PFI0228"	"I16684_1"	2190	26470	130	176	177	51	80	83	21	95	84	0	168	171	31	101	102	16	98	87	0	1.433	1.386	1.420	1.286	2.331	1.580	0.468	120	488	163	167	0.519	96	67	97	70	0
5	5	9	"PFI0262"	"I17505_1"	2380	26480	130	154	158	39	82	85	22	94	77	0	223	226	38	102	104	17	100	100	0	0.595	0.613	0.589	0.554	1.886	0.647	0.489	120	531	193	200	-0.749	72	121	76	124	0
5	6	9	"PFI0266"	"I17587_1"	2580	26470	130	178	176	38	83	86	22	97	93	0	268	268	49	101	103	16	100	99	0	0.569	0.557	0.554	0.524	1.864	0.535	0.593	120	541	262	260	-0.814	95	167	93	167	0
5	7	9	"PFI0268"	"I1781_2"	2770	26480	130	281	278	67	86	88	22	99	97	0	782	777	135	101	103	17	100	100	0	0.286	0.284	0.292	0.266	1.578	0.282	0.749	120	491	876	868	-1.804	195	681	192	676	0
5	8	9	"PFI0273"	"I1897_2"	2960	26470	140	751	758	252	92	98	31	98	97	0	996	950	303	106	107	18	99	99	0	0.740	0.789	0.804	0.771	2.011	0.777	0.825	156	522	1549	1510	-0.434	659	890	666	844	0
5	9	9	"PFI0275"	"I1904_2"	3150	26470	130	293	303	74	95	100	29	100	100	0	895	906	187	106	108	18	100	100	0	0.251	0.260	0.253	0.251	1.503	0.235	0.696	120	501	987	1008	-1.995	198	789	208	800	0
5	10	9	"PFI0286"	"I2458_1"	3340	26470	120	138	143	34	89	92	21	87	61	0	166	169	32	102	103	15	97	91	0	0.766	0.806	0.794	0.753	2.733	0.935	0.305	120	478	113	121	-0.385	49	64	54	67	0
5	11	9	"PFI0317"	"I3248_1"	3530	26470	140	1242	1191	368	84	87	19	99	98	0	917	897	268	101	102	14	99	98	0	1.419	1.391	1.458	1.338	1.996	1.433	0.847	156	516	1974	1903	0.505	1158	816	1107	796	0
5	12	9	"PFI0323"	"I3340_2"	3720	26470	130	104	109	25	84	86	18	52	29	0	350	352	62	101	102	14	100	100	0	0.080	0.100	0.094	0.098	2.295	0.096	0.183	120	486	269	276	-3.638	20	249	25	251	0
5	13	9	"PFI0325"	"I3340_6"	3920	26470	140	384	383	116	86	87	20	96	96	0	323	322	84	102	103	14	98	98	0	1.348	1.350	1.406	1.365	1.893	1.429	0.754	156	549	519	517	0.431	298	221	297	220	0
5	14	9	"PFI0329"	"I3489_1"	4110	26470	130	386	388	76	84	86	19	100	100	0	510	520	108	102	103	14	100	100	0	0.740	0.727	0.764	0.726	1.446	0.704	0.785	120	549	710	722	-0.434	302	408	304	418	0
5	15	9	"PFI0332"	"I3519_2"	4300	26470	120	136	136	28	83	84	18	88	71	0	148	151	23	102	102	13	94	83	0	1.152	1.082	1.087	1.010	2.636	1.278	0.297	120	496	99	102	0.204	53	46	53	49	0
5	16	9	"PFI0334"	"I3555_1"	4490	26470	130	207	211	44	86	88	19	100	99	0	1333	1356	277	107	109	21	100	100	0	0.099	0.100	0.099	0.096	1.542	0.093	0.714	120	574	1347	1374	-3.341	121	1226	125	1249	0
5	17	9	"PFJ0294"	"J26_9"	4700	26480	100	94	96	19	87	89	19	28	7	0	163	169	33	110	113	23	88	61	0	0.132	0.153	0.410	0.302	3.783	0.099	0.015	80	399	60	68	-2.921	7	53	9	59	0
5	18	9	"PFJ0296"	"J2708_2"	4870	26470	130	137	138	30	88	90	20	85	62	0	504	503	95	108	109	14	100	100	0	0.124	0.127	0.128	0.120	1.830	0.126	0.419	120	536	445	445	-3.015	49	396	50	395	0
5	19	9	"PFJ0298"	"J276_1"	5060	26470	130	137	140	31	91	93	20	83	55	0	228	228	36	109	110	15	100	100	0	0.387	0.412	0.399	0.377	1.968	0.434	0.386	120	518	165	168	-1.371	46	119	49	119	0
5	20	9	"PFJ0300"	"J276_4"	5260	26460	150	108	110	25	93	101	91	0	0	0	138	140	25	113	117	31	41	8	0	0.600	0.630	0.776	0.861	3.537	1.072	0.040	156	495	40	44	-0.737	15	25	17	27	-50
5	21	9	"PFJ0307"	"J2870_1"	5440	26470	150	112	114	25	95	105	91	0	0	0	128	131	22	116	120	31	17	5	0	1.417	1.267	1.283	1.312	3.676	9.470	0.018	156	508	29	34	0.503	17	12	19	15	-50
5	22	9	"PFJ0312"	"J293_4"	5630	26470	130	378	379	93	91	95	21	100	99	0	923	924	166	115	117	17	100	100	0	0.355	0.356	0.376	0.341	1.498	0.345	0.778	120	577	1095	1097	-1.493	287	808	288	809	0
[truncated: 1,058,306 more chars]
