# Supplementary material for: The Transcriptome of the Intraerythrocytic Developmental Cycle of Plasmodium falciparum
Source: PLoS Biol. 2003 Aug 18;1(1):e5. doi: 10.1371/journal.pbio.0000005 (PMC176545; doi:10.1371/journal.pbio.0000005)
Supplement: Dataset S1 — (29.5 MB ZIP). [file pbio.0000005.sd001.zip › TP_17.gpr]

ATF	1.0
27	43    
"Type=GenePix Results 1.4"
"DateTime=2002/08/29 16:04:04"
"Settings=C:\Documents and Settings\Manuel\My Documents\Malaria Hybes\HB3 Timecourse\MOS12_028.gps"
"GalFile=C:\Documents and Settings\Manuel\My Documents\Malaria Hybes\mos11galv2"
"Scanner=GenePix 4000B [88593]"
"Comment="
"PixelSize=10"
"ImageName=635	532"
"FileName=C:\Documents and Settings\Manuel\My Documents\Malaria Hybes\HB3 Timecourse\MOS12_028_635.tif	C:\Documents and Settings\Manuel\My Documents\Malaria Hybes\HB3 Timecourse\MOS12_028_532.tif"
"PMTVolts=600	530"
"ScanPower=100	100"
"FocusPosition=0"
"NormalizationFactor:RatioOfMedians=1.234"
"NormalizationFactor:RatioOfMeans=1.2383"
"NormalizationFactor:MedianOfRatios=1.24684"
"NormalizationFactor:MeanOfRatios=1.27846"
"NormalizationFactor:RegressionRatio=1.24052"
"JpegImage=C:\Documents and Settings\Manuel\My Documents\Malaria Hybes\HB3 Timecourse\MOS12_028_0635.jpg"
"RatioFormulation=W1/W2 (635/532)"
"Barcode="
"ImageOrigin=1320, 20240"
"JpegOrigin=1320, 20240"
"Creator=GenePix Pro 3.0.6.73"
"Temperature=28.98"
"LaserPower=3.48	3.44"
"LaserOnTime=7775	7775"
"Supplier="
"Block"	"Column"	"Row"	"Name"	"ID"	"X"	"Y"	"Dia."	"F635 Median"	"F635 Mean"	"F635 SD"	"B635 Median"	"B635 Mean"	"B635 SD"	"% > B635+1SD"	"% > B635+2SD"	"F635 % Sat."	"F532 Median"	"F532 Mean"	"F532 SD"	"B532 Median"	"B532 Mean"	"B532 SD"	"% > B532+1SD"	"% > B532+2SD"	"F532 % Sat."	"Ratio of Medians"	"Ratio of Means"	"Median of Ratios"	"Mean of Ratios"	"Ratios SD"	"Rgn Ratio"	"Rgn R�"	"F Pixels"	"B Pixels"	"Sum of Medians"	"Sum of Means"	"Log Ratio"	"F635 Median - B635"	"F532 Median - B532"	"F635 Mean - B635"	"F532 Mean - B532"	"Flags"
1	1	1	"PFE0192"	"E18031_6"	1680	20550	140	2684	2403	991	70	71	14	100	100	0	4206	3667	1518	101	104	17	100	100	0	0.637	0.654	0.648	0.631	1.677	0.645	0.913	156	817	6719	5899	-0.651	2614	4105	2333	3566	0
1	2	1	"PFE0272"	"E20827_3"	1870	20550	130	296	315	92	74	75	14	100	100	0	605	633	190	106	108	17	100	100	0	0.445	0.457	0.454	0.452	1.331	0.453	0.855	120	612	721	768	-1.168	222	499	241	527	0
1	3	1	"PFE0225"	"E18877_1"	2060	20550	130	442	434	80	76	76	14	100	100	0	603	586	106	106	106	15	100	100	0	0.736	0.746	0.758	0.751	1.311	0.727	0.891	120	609	863	838	-0.441	366	497	358	480	0
1	4	1	"PFE0214"	"E18651_4"	2240	20550	130	929	895	196	76	76	15	100	100	0	1073	1021	202	107	109	19	100	100	0	0.883	0.896	0.902	0.889	1.330	0.903	0.915	120	585	1819	1733	-0.179	853	966	819	914	0
1	5	1	"PFE0258"	"E20360_1"	2440	20550	140	12650	11316	4538	78	96	78	100	100	0	5050	4815	2297	109	127	77	100	100	0	2.544	2.388	2.636	2.520	1.588	2.396	0.889	156	668	17513	15944	1.347	12572	4941	11238	4706	0
1	6	1	"PFE0606"	"E714_15"	2620	20550	140	290	346	179	84	88	25	100	98	0	367	410	172	114	123	33	100	100	0	0.814	0.885	0.878	0.845	1.528	0.945	0.802	156	651	459	558	-0.296	206	253	262	296	0
1	7	1	"PFF1886"	"F7915_1"	2820	20550	130	598	613	106	81	84	21	100	100	0	851	901	246	111	117	25	100	100	0	0.699	0.673	0.713	0.693	1.328	0.622	0.868	120	616	1257	1322	-0.517	517	740	532	790	0
1	8	1	"PFF0067"	"F11738_1"	3010	20550	130	339	341	53	80	82	17	100	100	0	851	888	258	110	114	20	100	100	0	0.350	0.335	0.368	0.347	1.409	0.295	0.820	120	609	1000	1039	-1.517	259	741	261	778	0
1	9	1	"PFF0367"	"F20673_1"	3200	20550	120	1491	1451	256	80	82	16	100	100	0	1723	1835	681	114	116	21	100	100	0	0.877	0.797	0.889	0.835	1.397	0.718	0.818	120	560	3020	3092	-0.189	1411	1609	1371	1721	0
1	10	1	"PFF1686"	"F66030_3"	3390	20550	120	552	549	112	82	83	17	100	100	0	2743	2758	463	114	117	20	100	100	0	0.179	0.177	0.180	0.173	1.325	0.173	0.878	120	552	3099	3111	-2.484	470	2629	467	2644	0
1	11	1	"PFF1346"	"F54003_1"	3580	20540	130	4874	4735	956	84	85	17	100	100	0	2919	2705	703	117	121	24	100	100	0	1.709	1.797	1.770	1.877	1.381	1.774	0.928	120	642	7592	7239	0.774	4790	2802	4651	2588	0
1	12	1	"PFF0819"	"F36648_2"	3770	20540	130	597	559	139	81	83	18	100	100	0	686	681	95	112	115	24	100	100	0	0.899	0.840	0.866	0.805	1.333	0.890	0.902	120	635	1090	1047	-0.154	516	574	478	569	0
1	13	1	"PFF0467"	"F23644_4"	3960	20540	130	19051	19212	4378	80	84	23	100	100	0	24808	23956	5826	112	122	55	100	100	0	0.768	0.802	0.775	0.815	1.332	0.778	0.905	120	673	43667	42976	-0.380	18971	24696	19132	23844	0
1	14	1	"PFF1450"	"F57655_2"	4160	20550	130	250	252	66	80	83	22	99	98	0	302	303	52	111	121	55	100	95	0	0.890	0.896	0.872	0.852	1.395	0.871	0.687	120	634	361	364	-0.168	170	191	172	192	0
1	15	1	"PFF0809"	"F36380_1"	4340	20540	130	107	109	22	75	75	15	79	54	0	144	145	22	105	106	15	87	63	0	0.821	0.850	0.886	0.886	2.276	0.915	0.311	120	620	71	74	-0.285	32	39	34	40	0
1	16	1	"PFF0511"	"F25016_1"	4530	20540	130	271	291	98	75	77	15	100	100	0	428	462	144	107	109	17	100	100	0	0.611	0.608	0.616	0.595	1.514	0.587	0.769	120	628	517	571	-0.712	196	321	216	355	0
1	17	1	"PFF1712"	"F67192_1"	4730	20540	120	573	579	129	78	79	15	100	100	0	597	602	140	110	111	15	100	100	0	1.016	1.018	1.099	1.023	1.416	1.020	0.799	120	567	982	993	0.024	495	487	501	492	0
1	18	1	"PFF0870"	"F39343_3"	4920	20540	130	549	565	144	76	79	23	100	100	0	432	429	89	107	110	27	100	100	0	1.455	1.519	1.523	1.515	1.291	1.536	0.863	120	622	798	811	0.541	473	325	489	322	0
1	19	1	"PFF1637"	"F64125_2"	5110	20540	130	614	612	140	77	79	22	100	100	0	630	629	122	106	110	26	100	100	0	1.025	1.023	1.022	1.013	1.321	1.030	0.873	120	624	1061	1058	0.035	537	524	535	523	0
1	20	1	"PFF0483"	"F23940_2"	5300	20530	120	780	791	216	78	79	15	100	100	0	614	618	170	110	111	16	100	100	0	1.393	1.404	1.370	1.457	1.556	1.388	0.855	120	583	1206	1221	0.478	702	504	713	508	0
1	21	1	"PFF0101"	"F13309_2"	5500	20540	130	795	834	253	81	83	17	100	100	0	452	445	87	112	115	18	100	100	0	2.100	2.261	2.250	2.218	1.385	2.528	0.830	120	639	1054	1086	1.070	714	340	753	333	0
1	22	1	"PFF1826"	"F71130_4"	5690	20540	120	152	151	29	80	82	16	98	90	0	744	730	170	112	113	16	100	100	0	0.114	0.115	0.113	0.109	1.573	0.109	0.670	120	641	704	689	-3.134	72	632	71	618	0
1	1	2	"PFF0961"	"F42117_4"	1700	20730	130	132	133	20	71	73	14	99	95	0	169	174	24	105	107	18	100	91	0	0.953	0.899	0.899	0.907	1.654	0.838	0.502	120	580	125	131	-0.069	61	64	62	69	0
1	2	2	"PFF1620"	"F63632_3"	1890	20740	120	101	104	21	73	75	14	73	49	0	701	713	154	107	109	16	100	100	0	0.047	0.051	0.053	0.046	1.931	0.048	0.414	120	489	622	637	-4.407	28	594	31	606	0
1	3	2	"PFM0802"	"M5804_3"	2090	20730	130	206	204	30	76	77	14	100	100	0	542	541	87	107	108	15	100	100	0	0.299	0.295	0.291	0.292	1.319	0.281	0.802	120	506	565	562	-1.743	130	435	128	434	0
1	4	2	"PFM0091"	"M1661_1"	2270	20730	120	913	905	164	81	138	151	100	100	0	953	1006	253	115	171	155	100	99	0	0.993	0.925	0.993	0.942	1.335	0.897	0.861	120	429	1670	1715	-0.010	832	838	824	891	0
1	5	2	"PFM0462"	"M3816_2"	2470	20710	110	6664	7453	5400	103	193	225	100	96	0	3777	4028	2756	147	243	299	100	83	0	1.807	1.894	1.850	1.796	2.006	1.986	0.883	80	324	10191	11231	0.854	6561	3630	7350	3881	0
1	6	2	"PFM0294"	"M29681_1"	2650	20730	120	347	355	69	92	108	139	97	37	0	863	901	248	125	153	217	99	95	0	0.346	0.339	0.340	0.344	1.452	0.308	0.818	120	464	993	1039	-1.533	255	738	263	776	0
1	7	2	"PFM0525"	"M42687_2"	2850	20730	120	237	231	52	82	84	17	99	97	0	927	944	274	114	118	23	100	100	0	0.191	0.180	0.175	0.174	1.384	0.171	0.831	120	434	968	979	-2.391	155	813	149	830	0
1	8	2	"PFM0582"	"M45177_10"	3030	20730	130	1443	1421	286	79	81	16	100	100	0	957	1001	331	111	114	18	100	100	0	1.612	1.508	1.597	1.571	1.353	1.463	0.861	120	493	2210	2232	0.689	1364	846	1342	890	0
1	9	2	"PFM0415"	"M36754_19"	3230	20730	120	140	142	22	79	80	15	99	91	0	457	490	134	113	115	18	100	100	0	0.177	0.167	0.179	0.163	1.601	0.142	0.556	120	453	405	440	-2.496	61	344	63	377	0
1	10	2	"PFM0252"	"M26245_1"	3410	20730	120	354	344	66	81	82	17	100	100	0	488	519	157	114	117	19	100	100	0	0.730	0.649	0.686	0.666	1.440	0.587	0.783	120	495	647	668	-0.454	273	374	263	405	0
1	11	2	"PFM0169"	"M21665_1"	3610	20730	130	990	969	213	78	80	18	100	100	0	1129	1126	216	112	115	25	100	100	0	0.897	0.879	0.885	0.867	1.311	0.898	0.903	120	538	1929	1905	-0.157	912	1017	891	1014	0
1	12	2	"PFM0497"	"M40872_1"	3800	20730	130	138	151	49	75	76	15	95	82	0	520	526	90	104	106	18	100	100	0	0.151	0.180	0.151	0.149	1.902	0.185	0.560	120	520	479	498	-2.723	63	416	76	422	0
1	13	2	"PFM0499"	"M40872_5"	3980	20730	110	111	114	26	80	82	17	67	43	0	198	200	38	111	119	50	80	40	0	0.356	0.382	0.369	0.323	2.713	0.372	0.356	80	445	118	123	-1.489	31	87	34	89	0
1	14	2	"PFM0670"	"M49091_1"	4180	20730	130	329	322	67	81	83	16	100	100	0	565	562	92	116	117	19	100	100	0	0.552	0.540	0.541	0.525	1.341	0.539	0.886	120	539	697	687	-0.856	248	449	241	446	0
1	15	2	"PFM0324"	"M31208_9"	4370	20730	130	259	254	66	78	80	16	98	95	0	563	573	125	111	112	17	100	100	0	0.400	0.381	0.398	0.350	1.741	0.371	0.770	120	522	633	638	-1.320	181	452	176	462	0
1	16	2	"PFM0024"	"M11377_3"	4580	20710	120	165	642	722	78	80	16	80	57	0	205	538	545	110	112	17	77	65	0	0.916	1.318	1.205	1.110	2.939	1.367	0.872	120	452	182	992	-0.127	87	95	564	428	0
1	17	2	"PFM0019"	"M11356_1"	4750	20730	130	207	208	36	81	88	123	50	0	0	347	363	72	112	115	20	100	100	0	0.536	0.506	0.530	0.499	1.480	0.480	0.759	120	447	361	378	-0.899	126	235	127	251	0
1	18	2	"PFM0187"	"M22455_1"	4930	20720	130	47061	46894	11140	85	93	118	100	100	0	40309	40355	8005	118	127	48	100	100	0	1.169	1.163	1.166	1.154	1.255	1.190	0.919	120	493	87167	87046	0.225	46976	40191	46809	40237	0
1	19	2	"PFM0042"	"M12812_3"	5130	20720	120	157	159	26	83	86	18	99	92	0	193	195	25	115	123	44	95	34	0	0.949	0.950	0.993	0.931	1.666	0.887	0.488	120	468	152	156	-0.076	74	78	76	80	0
1	20	2	"PFM0044"	"M12812_6"	5320	20720	130	850	820	188	81	82	15	100	100	0	751	755	124	115	115	17	100	100	0	1.209	1.155	1.141	1.135	1.290	1.204	0.893	120	478	1405	1379	0.274	769	636	739	640	0
1	21	2	"PFN0072"	"N128_74"	5510	20720	130	129	130	24	81	82	16	90	72	0	310	316	55	115	116	17	100	100	0	0.246	0.244	0.250	0.227	1.969	0.196	0.403	120	494	243	250	-2.022	48	195	49	201	0
1	22	2	"PFN0081"	"N128_88"	5700	20720	130	300	297	59	79	82	27	100	99	0	240	252	54	111	114	36	100	94	0	1.713	1.546	1.672	1.581	1.596	1.447	0.647	120	612	350	359	0.777	221	129	218	141	0
1	1	3	"PFN0030"	"N128_103"	1710	20910	130	12756	12422	2454	72	76	23	100	100	0	7727	7199	2074	104	117	60	100	100	0	1.664	1.741	1.698	1.854	1.451	1.710	0.927	120	617	20307	19445	0.735	12684	7623	12350	7095	0
1	2	3	"PFN0126"	"N130_31"	1900	20920	120	135	138	29	72	74	15	97	90	0	248	257	56	103	111	43	100	91	0	0.434	0.429	0.420	0.402	1.835	0.357	0.576	120	488	208	220	-1.203	63	145	66	154	0
1	3	3	"PFN0135"	"N130_44"	2090	20920	130	169	174	36	77	79	15	100	100	0	311	332	96	109	124	58	100	98	0	0.455	0.435	0.437	0.434	1.455	0.353	0.609	120	547	294	320	-1.135	92	202	97	223	0
1	4	3	"PFN0150"	"N131_2"	2290	20920	120	395	391	69	80	107	101	99	93	0	520	552	121	115	145	106	100	100	0	0.778	0.712	0.739	0.715	1.355	0.678	0.841	120	409	720	748	-0.363	315	405	311	437	0
1	5	3	"PFB0094"	"B325"	2420	20870	150	458	435	135	91	153	175	86	54	0	511	506	146	124	186	224	85	28	0	0.948	0.901	0.904	0.893	1.293	0.778	0.887	156	633	754	726	-0.077	367	387	344	382	-50
1	6	3	"PFB0096"	"B327"	2670	20910	130	161	160	28	85	101	56	77	8	0	1149	1198	291	117	127	38	100	100	0	0.074	0.069	0.073	0.069	1.505	0.063	0.645	120	537	1108	1156	-3.763	76	1032	75	1081	0
1	7	3	"PFB0098"	"B34"	2840	20910	150	92	93	17	80	82	16	39	12	0	134	136	25	114	116	21	46	20	0	0.600	0.591	0.556	0.622	3.340	0.501	0.114	156	534	32	35	-0.737	12	20	13	22	-50
1	8	3	"PFB0100"	"B343"	3050	20910	130	4361	4450	782	81	82	15	100	100	0	3527	3876	1219	113	117	25	100	100	0	1.254	1.161	1.284	1.198	1.388	1.115	0.827	120	539	7694	8132	0.326	4280	3414	4369	3763	0
1	9	3	"PFB0103"	"B347"	3240	20910	120	183	188	26	81	83	16	100	100	0	264	274	58	113	116	24	100	100	0	0.675	0.665	0.683	0.682	1.504	0.593	0.668	120	543	253	268	-0.566	102	151	107	161	0
1	10	3	"PFB0106"	"B362"	3430	20920	110	91	92	16	81	82	16	37	11	0	176	183	33	110	112	16	100	92	0	0.152	0.151	0.278	0.204	3.096	0.147	0.065	80	446	76	84	-2.722	10	66	11	73	0
1	11	3	"PFB0128"	"B405"	3620	20910	120	255	258	47	77	78	15	100	100	0	258	265	51	107	108	16	100	100	0	1.179	1.146	1.193	1.171	1.435	1.150	0.763	120	502	329	339	0.237	178	151	181	158	0
1	12	3	"PFB0131"	"B415"	3810	20910	130	748	757	191	73	75	14	100	100	0	759	755	134	102	104	15	100	100	0	1.027	1.047	1.036	1.031	1.313	1.072	0.862	120	510	1332	1337	0.039	675	657	684	653	0
1	13	3	"PFB0133"	"B418"	3990	20910	130	172	176	46	78	79	15	96	94	0	198	198	39	108	110	17	98	95	0	1.044	1.089	1.123	1.038	1.789	1.143	0.680	120	530	184	188	0.063	94	90	98	90	0
1	14	3	"PFB0135"	"B424"	4190	20910	130	1384	1465	373	78	80	15	100	100	0	899	902	180	112	112	16	100	100	0	1.659	1.756	1.774	1.742	1.290	1.839	0.875	120	519	2093	2177	0.731	1306	787	1387	790	0
1	15	3	"PFB0137"	"B427"	4390	20910	150	109	110	21	80	82	15	75	47	0	130	131	20	113	114	19	47	11	0	1.706	1.667	1.434	1.538	3.416	1.115	0.110	156	553	46	48	0.771	29	17	30	18	-50
1	16	3	"PFB0139"	"B431"	4570	20900	130	1263	1254	224	82	82	15	100	100	0	1820	1840	549	113	115	19	100	100	0	0.692	0.679	0.741	0.705	1.385	0.630	0.846	120	507	2888	2899	-0.531	1181	1707	1172	1727	0
1	17	3	"PFB0155"	"B464"	4780	20910	150	104	106	19	80	86	114	0	0	0	143	145	22	114	117	24	57	24	0	0.828	0.839	0.861	0.872	2.761	1.434	0.261	156	520	53	57	-0.273	24	29	26	31	-50
1	18	3	"PFB0158"	"B467"	4950	20910	130	435	443	101	84	91	116	100	91	0	385	386	60	118	124	41	100	100	0	1.315	1.340	1.329	1.319	1.346	1.919	0.531	120	499	618	627	0.395	351	267	359	268	0
1	19	3	"PFB0160"	"B47"	5170	20900	150	85	86	15	85	86	16	14	2	0	115	116	17	117	122	37	1	0	0	0.000	-1.000	0.866	0.796	3.201	0.563	0.016	156	507	-2	0	Error	0	-2	1	-1	-50
1	20	3	"PFB0163"	"B476"	5330	20910	150	87	87	18	82	83	15	21	4	0	128	129	17	115	116	16	44	14	0	0.385	0.357	0.596	0.719	3.572	0.431	0.009	156	444	18	19	-1.379	5	13	5	14	-50
1	21	3	"PFB0166"	"B484"	5510	20900	130	632	625	106	81	82	15	100	100	0	461	463	73	114	114	17	100	100	0	1.588	1.559	1.661	1.563	1.345	1.604	0.848	120	486	898	893	0.667	551	347	544	349	0
1	22	3	"PFB0168"	"B489"	5700	20900	130	205	210	45	78	81	26	100	98	0	387	388	72	108	111	36	100	99	0	0.455	0.471	0.450	0.464	1.452	0.458	0.796	120	626	406	412	-1.135	127	279	132	280	0
1	1	4	"PFB0186"	"B513"	1720	21100	120	507	500	107	68	71	23	100	100	0	650	646	129	99	111	60	100	100	0	0.797	0.790	0.775	0.786	1.357	0.781	0.871	120	603	990	979	-0.328	439	551	432	547	0
1	2	4	"PFB0188"	"B516"	1910	21100	100	84	84	14	69	71	14	51	13	0	163	163	24	98	106	44	81	12	0	0.231	0.231	0.279	0.216	2.607	0.216	0.166	80	415	80	80	-2.115	15	65	15	65	0
1	3	4	"PFB0191"	"B521"	2110	21100	130	170	172	38	74	76	15	99	97	0	2206	2395	925	107	123	59	100	100	0	0.046	0.043	0.045	0.042	1.493	0.038	0.711	120	544	2195	2386	-4.451	96	2099	98	2288	0
1	4	4	"PFB0193"	"B527"	2300	21100	120	413	394	96	77	78	15	99	99	0	371	389	113	111	117	43	100	99	0	1.292	1.140	1.198	1.123	1.594	1.117	0.787	120	460	596	595	0.370	336	260	317	278	0
1	5	4	"PFB0195"	"B530"	2490	21090	120	226	222	37	80	93	50	99	84	0	186	191	38	114	121	35	90	52	0	2.028	1.844	1.919	2.055	1.769	1.770	0.632	120	523	218	219	1.020	146	72	142	77	0
1	6	4	"PFB0198"	"B536"	2680	21100	120	268	268	53	79	80	14	99	99	0	737	755	183	111	115	23	100	100	0	0.302	0.293	0.300	0.286	1.477	0.276	0.829	120	430	815	833	-1.728	189	626	189	644	0
1	7	4	"PFD0038"	"D12635_8"	2860	21110	150	91	93	20	78	79	15	44	21	0	130	138	31	111	116	23	45	18	0	0.684	0.556	0.778	0.763	3.039	0.393	0.096	156	501	32	42	-0.547	13	19	15	27	-50
1	8	4	"PFD0046"	"D13568_2"	3050	21100	120	469	475	101	78	80	15	100	100	0	730	789	255	111	114	24	100	100	0	0.632	0.586	0.606	0.599	1.376	0.537	0.839	120	485	1010	1075	-0.663	391	619	397	678	0
1	9	4	"PFD0050"	"D14936_1"	3230	21110	80	115	116	21	80	82	18	78	46	0	161	159	25	113	115	19	84	57	0	0.729	0.783	0.776	0.748	2.352	0.694	0.230	52	303	83	82	-0.456	35	48	36	46	0
1	10	4	"PFD0055"	"D15909_10"	3430	21100	120	244	247	45	78	79	17	100	100	0	1878	1959	570	109	111	17	100	100	0	0.094	0.091	0.094	0.091	1.378	0.083	0.809	120	557	1935	2019	-3.414	166	1769	169	1850	0
1	11	4	"PFD0058"	"D15909_5"	3630	21100	120	134	134	22	76	77	16	96	89	0	426	441	87	106	108	16	100	100	0	0.181	0.173	0.172	0.163	1.603	0.149	0.558	120	504	378	393	-2.464	58	320	58	335	0
1	12	4	"PFD0060"	"D16430_1"	3840	21110	150	74	77	15	75	77	15	17	4	0	110	112	16	106	108	20	17	2	0	-0.250	0.333	1.160	1.020	3.427	0.505	0.022	156	533	3	8	Error	-1	4	2	6	-50
1	13	4	"PFD0079"	"D16785_4"	4000	21100	120	197	194	33	73	75	16	99	99	0	3365	3300	623	106	107	18	100	100	0	0.038	0.038	0.038	0.037	1.336	0.035	0.813	120	417	3383	3315	-4.716	124	3259	121	3194	0
1	14	4	"PFD0082"	"D16785_6"	4190	21090	120	145	147	27	68	71	16	99	95	0	332	324	64	100	103	19	100	100	0	0.332	0.353	0.355	0.349	1.655	0.322	0.686	120	481	309	303	-1.591	77	232	79	224	0
1	15	4	"PFD0085"	"D16785_9"	4380	21090	120	306	304	50	74	75	16	100	100	0	544	563	143	107	107	18	100	100	0	0.531	0.504	0.514	0.518	1.448	0.455	0.800	120	447	669	686	-0.914	232	437	230	456	0
1	16	4	"PFD0087"	"D17715_10"	4570	21090	120	279	280	43	79	79	13	100	100	0	293	294	59	112	114	19	100	98	0	1.105	1.104	1.104	1.141	1.503	1.065	0.766	120	469	381	383	0.144	200	181	201	182	0
1	17	4	"PFD0092"	"D17715_109"	4760	21090	130	641	625	118	80	80	14	100	100	0	444	438	91	111	113	15	99	99	0	1.685	1.667	1.659	1.741	1.545	1.673	0.861	120	498	894	872	0.752	561	333	545	327	0
1	18	4	"PFD0094"	"D17715_110"	4950	21090	130	1017	1009	203	81	82	14	100	100	0	858	841	141	116	117	16	100	100	0	1.261	1.280	1.306	1.276	1.279	1.309	0.890	120	485	1678	1653	0.335	936	742	928	725	0
1	19	4	"PFD0112"	"D17715_16"	5150	21090	150	92	95	21	82	82	15	40	21	0	129	133	22	120	122	20	32	14	0	1.111	1.000	1.091	1.100	3.344	0.408	0.042	156	494	19	26	0.152	10	9	13	13	-50
1	20	4	"PFD0115"	"D17715_20"	5330	21090	120	325	335	89	82	83	15	100	99	0	230	231	41	118	120	18	100	100	0	2.170	2.239	2.235	2.223	1.628	2.450	0.718	120	414	355	366	1.117	243	112	253	113	0
1	21	4	"PFD0118"	"D17715_25"	5520	21090	120	147	148	28	83	84	14	99	92	0	174	176	28	115	116	17	93	83	0	1.085	1.066	1.130	1.092	2.053	1.006	0.437	120	494	123	126	0.117	64	59	65	61	0
1	22	4	"PFD0121"	"D17715_28"	5720	21090	130	504	489	144	81	83	15	100	100	0	426	437	77	113	114	17	100	100	0	1.351	1.259	1.207	1.192	1.475	1.376	0.837	120	639	736	732	0.434	423	313	408	324	0
1	1	5	"PFD0124"	"D17715_32"	1720	21280	110	273	280	63	67	68	13	100	100	0	501	507	85	95	98	18	100	100	0	0.507	0.517	0.513	0.507	1.291	0.513	0.847	80	534	612	625	-0.979	206	406	213	412	0
1	2	5	"PFD0126"	"D17715_37"	1920	21290	120	405	434	165	67	68	14	100	100	0	667	674	185	96	99	19	100	100	0	0.592	0.635	0.624	0.586	1.499	0.668	0.897	120	539	909	945	-0.756	338	571	367	578	0
1	3	5	"PFD0143"	"D17715_67"	2110	21280	120	263	263	50	71	73	14	100	100	0	393	404	106	101	104	17	100	100	0	0.658	0.634	0.664	0.652	1.518	0.576	0.766	120	484	484	495	-0.605	192	292	192	303	0
1	4	5	"PFD0145"	"D17715_7"	2300	21280	130	132	142	37	77	79	15	98	88	0	184	192	46	108	109	15	98	93	0	0.724	0.774	0.807	0.789	1.958	0.714	0.548	120	509	131	149	-0.467	55	76	65	84	0
1	5	5	"PFD0147"	"D17715_76"	2490	21280	150	88	90	16	79	82	19	30	6	0	122	124	18	111	114	21	31	7	0	0.818	0.846	1.000	0.921	2.995	0.496	0.020	156	580	20	24	-0.290	9	11	11	13	-50
1	6	5	"PFD0149"	"D17715_8"	2690	21280	130	198	201	36	78	81	21	100	100	0	281	290	62	110	115	24	100	99	0	0.702	0.683	0.713	0.698	1.457	0.648	0.726	120	477	291	303	-0.511	120	171	123	180	0
1	7	5	"PFD0151"	"D17715_81"	2870	21280	120	171	172	34	74	74	13	99	99	0	445	463	120	105	107	15	100	100	0	0.285	0.274	0.289	0.268	1.609	0.242	0.703	120	428	437	456	-1.809	97	340	98	358	0
1	8	5	"PFD0153"	"D17715_89"	3060	21280	120	2554	2569	473	68	69	14	100	100	0	1728	1794	517	98	99	17	100	100	0	1.525	1.475	1.588	1.511	1.343	1.466	0.849	120	515	4116	4197	0.609	2486	1630	2501	1696	0
1	9	5	"PFE0210"	"E18550_2"	3250	21280	130	114	113	19	64	67	15	94	85	0	692	704	178	96	98	19	100	100	0	0.084	0.081	0.087	0.078	1.670	0.074	0.623	120	594	646	657	-3.575	50	596	49	608	0
1	10	5	"PFE0213"	"E18651_3"	3450	21270	100	139	146	30	71	72	16	98	97	0	175	182	31	104	104	17	100	93	0	0.958	0.962	0.986	0.968	1.674	0.941	0.573	80	402	139	153	-0.062	68	71	75	78	0
1	11	5	"PFE0218"	"E18737_1"	3630	21280	120	139	138	34	77	77	14	88	85	0	1045	1026	296	106	107	15	100	100	0	0.066	0.066	0.066	0.066	1.609	0.065	0.637	120	451	1001	981	-3.921	62	939	61	920	0
1	12	5	"PFE0223"	"E1884_3"	3810	21270	130	4681	4789	1185	75	77	14	100	100	0	4757	4458	1424	108	111	22	100	100	0	0.991	1.084	1.083	1.155	1.570	1.047	0.849	120	434	9255	9064	-0.013	4606	4649	4714	4350	0
1	13	5	"PFE0226"	"E18877_2"	4020	21280	120	147	146	32	70	72	15	97	93	0	247	249	45	103	105	23	100	99	0	0.535	0.521	0.514	0.488	1.692	0.513	0.678	120	461	221	222	-0.903	77	144	76	146	0
1	14	5	"PFE0228"	"E18957_1"	4200	21280	120	189	191	44	61	63	13	99	96	0	383	390	77	88	90	13	100	100	0	0.434	0.430	0.423	0.405	1.619	0.419	0.812	120	450	423	432	-1.205	128	295	130	302	0
1	15	5	"PFE0249"	"E19870_1"	4390	21280	150	113	111	28	71	73	17	75	60	0	151	148	36	100	102	19	75	58	0	0.824	0.833	0.844	0.839	2.304	0.750	0.522	156	523	93	88	-0.280	42	51	40	48	-50
1	16	5	"PFE0251"	"E20152_1"	4580	21280	150	101	101	19	81	82	15	55	28	0	132	131	18	113	114	16	54	17	0	1.053	1.111	0.935	1.115	3.664	0.992	0.068	156	493	39	38	0.074	20	19	20	18	-50
1	17	5	"PFE0257"	"E20313_1"	4760	21280	120	173	176	43	83	83	15	100	95	0	196	198	30	112	114	16	100	98	0	1.071	1.081	1.049	1.030	1.739	1.229	0.577	120	437	174	179	0.100	90	84	93	86	0
1	18	5	"PFE0260"	"E20360_12"	4970	21280	150	91	91	15	84	85	16	28	3	0	122	122	18	118	119	19	18	3	0	1.750	1.750	0.842	0.807	3.336	0.755	0.047	156	514	11	11	0.807	7	4	7	4	-50
1	19	5	"PFE0265"	"E20424_1"	5140	21280	120	105	105	21	80	83	15	64	37	0	984	1012	271	121	124	22	100	100	0	0.029	0.028	0.033	0.034	1.851	0.023	0.256	120	391	888	916	-5.109	25	863	25	891	0
1	20	5	"PFE0267"	"E20514_1"	5320	21280	120	159	184	121	81	82	15	97	89	0	1334	1378	484	119	123	21	100	100	0	0.064	0.082	0.065	0.063	1.992	0.095	0.532	120	467	1293	1362	-3.961	78	1215	103	1259	0
1	21	5	"PFE0293"	"E22156_1"	5520	21270	120	1472	1412	302	84	86	15	100	100	0	1267	1228	292	119	120	17	100	100	0	1.209	1.197	1.191	1.237	1.496	1.179	0.880	120	499	2536	2437	0.274	1388	1148	1328	1109	0
1	22	5	"PFE0299"	"E22468_1"	5710	21280	130	393	383	111	84	86	15	99	98	0	361	361	76	119	120	17	100	100	0	1.277	1.236	1.193	1.177	1.734	1.272	0.809	120	614	551	541	0.353	309	242	299	242	0
1	1	6	"PFE0302"	"E22504_2"	1730	21480	100	84	86	12	70	71	14	47	15	0	117	115	18	100	101	17	47	12	0	0.824	1.067	0.941	0.928	2.640	0.645	0.068	80	447	31	31	-0.280	14	17	16	15	0
1	2	6	"PFE0309"	"E2283_4"	1920	21470	130	159	162	34	71	72	15	100	96	0	179	178	29	102	105	20	95	87	0	1.143	1.197	1.186	1.231	1.752	1.198	0.651	120	554	165	167	0.193	88	77	91	76	0
1	3	6	"PFE0314"	"E22930_2"	2110	21470	120	256	260	57	71	73	14	100	100	0	306	309	69	102	104	16	100	100	0	0.907	0.913	0.927	0.927	1.494	0.889	0.818	120	500	389	396	-0.141	185	204	189	207	0
1	4	6	"PFE0318"	"E23098_1"	2300	21470	120	586	586	105	75	77	16	100	100	0	503	531	128	104	106	14	100	100	0	1.281	1.197	1.255	1.220	1.364	1.161	0.841	120	484	910	938	0.357	511	399	511	427	0
1	5	6	"PFE0353"	"E24637_1"	2490	21470	120	1447	1390	282	79	81	16	100	100	0	2972	3085	1048	109	111	20	100	100	0	0.478	0.441	0.478	0.452	1.393	0.396	0.846	120	463	4231	4287	-1.065	1368	2863	1311	2976	0
1	6	6	"PFE0361"	"E248_3"	2680	21470	130	2580	2472	508	82	84	22	100	100	0	1835	1882	556	111	116	24	100	100	0	1.449	1.350	1.430	1.377	1.350	1.336	0.888	120	521	4222	4161	0.535	2498	1724	2390	1771	0
1	7	6	"PFE0363"	"E24971_1"	2870	21470	120	308	306	63	75	82	71	97	90	0	247	249	46	103	133	350	0	0	0	1.618	1.582	1.608	1.578	1.587	0.129	0.126	120	549	377	377	0.694	233	144	231	146	0
1	8	6	"PFE0367"	"E25193_1"	3070	21470	90	115	117	21	62	64	13	100	94	0	152	157	26	87	89	14	100	96	0	0.815	0.786	0.742	0.779	1.682	0.900	0.541	52	352	118	125	-0.294	53	65	55	70	0
1	9	6	"PFE0373"	"E25749_1"	3250	21470	120	140	137	30	58	60	10	95	94	0	949	933	145	85	87	15	100	100	0	0.095	0.093	0.095	0.089	1.500	0.094	0.778	120	483	946	927	-3.397	82	864	79	848	0
1	10	6	"PFE0375"	"E25972_1"	3440	21470	120	735	706	167	69	70	16	100	99	0	1360	1428	442	99	101	20	100	100	0	0.528	0.479	0.511	0.474	1.517	0.448	0.846	120	523	1927	1966	-0.921	666	1261	637	1329	0
1	11	6	"PFF0292"	"F18577_5"	3640	21470	130	162	162	38	79	80	15	94	92	0	316	317	58	110	111	16	100	100	0	0.403	0.401	0.398	0.383	1.729	0.398	0.667	120	467	289	290	-1.311	83	206	83	207	0
1	12	6	"PFF0300"	"F18770_1"	3800	21450	150	83	83	14	79	81	15	19	4	0	114	114	17	112	114	21	11	1	0	2.000	2.000	0.923	1.016	3.701	0.262	0.014	156	564	6	6	1.000	4	2	4	2	-50
1	13	6	"PFF0307"	"F19110_2"	4010	21460	120	405	402	86	77	79	16	100	100	0	396	394	64	111	111	17	100	100	0	1.151	1.148	1.177	1.133	1.367	1.191	0.845	120	498	613	608	0.203	328	285	325	283	0
1	14	6	"PFF0309"	"F19190_1"	4200	21460	120	665	653	125	74	76	19	100	100	0	471	467	92	105	106	21	100	100	0	1.615	1.599	1.586	1.636	1.357	1.592	0.899	120	468	957	941	0.691	591	366	579	362	0
1	15	6	"PFF0313"	"F19243_2"	4390	21460	120	1594	1539	296	80	81	18	100	100	0	1148	1121	190	111	111	20	100	100	0	1.460	1.445	1.492	1.448	1.326	1.465	0.888	120	443	2551	2469	0.546	1514	1037	1459	1010	0
1	16	6	"PFF0316"	"F19409_1"	4580	21460	120	159	159	29	85	85	15	98	94	0	309	309	51	116	117	17	99	99	0	0.383	0.383	0.356	0.371	1.630	0.366	0.675	120	423	267	267	-1.383	74	193	74	193	0
1	17	6	"PFF0345"	"F20077_1"	4770	21460	150	100	100	19	84	85	16	47	19	0	138	137	22	115	117	17	56	32	0	0.696	0.727	0.733	0.817	3.570	0.546	0.038	156	490	39	38	-0.524	16	23	16	22	-50
1	18	6	"PFF0351"	"F20166_1"	4950	21450	130	162	166	36	85	87	16	100	93	0	175	181	39	118	120	18	91	75	0	1.351	1.286	1.412	1.445	2.008	1.183	0.530	120	446	134	144	0.434	77	57	81	63	0
1	19	6	"PFF0355"	"F20234_1"	5150	21470	150	112	114	28	83	87	40	28	3	0	140	141	23	118	119	33	27	2	0	1.318	1.348	1.114	1.173	2.419	1.221	0.114	156	523	51	54	0.399	29	22	31	23	-50
1	20	6	"PFF0357"	"F20284_1"	5340	21460	120	175	179	40	80	92	71	76	15	0	312	312	54	116	121	43	99	98	0	0.485	0.505	0.491	0.475	1.589	0.493	0.680	120	498	291	295	-1.045	95	196	99	196	0
1	21	6	"PFF0360"	"F20385_1"	5530	21460	120	551	529	127	81	81	17	100	100	0	470	473	84	114	113	25	100	100	0	1.320	1.248	1.236	1.208	1.393	1.307	0.894	120	479	826	807	0.401	470	356	448	359	0
1	22	6	"PFF0362"	"F20385_3"	5720	21460	120	558	553	141	75	75	20	100	99	0	601	605	125	111	102	34	100	100	0	0.986	0.968	0.970	0.945	1.473	0.971	0.853	120	516	973	972	-0.021	483	490	478	494	0
1	1	7	"PFF0380"	"F20989_1"	1730	21650	120	1592	1561	357	72	74	15	100	100	0	968	921	227	103	106	20	100	100	0	1.757	1.820	1.844	1.869	1.344	1.818	0.921	120	587	2385	2307	0.813	1520	865	1489	818	0
1	2	7	"PFF0388"	"F21429_3"	1930	21660	130	1453	1378	379	76	78	15	100	100	0	3498	3378	791	111	114	22	100	100	0	0.407	0.399	0.416	0.379	1.398	0.400	0.914	120	514	4764	4569	-1.298	1377	3387	1302	3267	0
1	3	7	"PFF0396"	"F21560_1"	2120	21660	130	507	477	154	74	75	14	100	99	0	1408	1374	453	108	110	17	100	100	0	0.333	0.318	0.325	0.296	1.483	0.310	0.878	120	523	1733	1669	-1.586	433	1300	403	1266	0
1	4	7	"PFF0401"	"F21821_1"	2310	21650	120	1114	1052	256	75	76	15	100	100	0	640	651	223	105	108	16	100	99	0	1.942	1.789	1.952	1.900	1.521	1.764	0.846	120	479	1574	1523	0.958	1039	535	977	546	0
1	5	7	"PFF0404"	"F21902_1"	2500	21650	130	2847	2769	503	81	83	17	100	100	0	2161	2231	687	112	117	26	100	100	0	1.350	1.269	1.416	1.314	1.382	1.235	0.851	120	518	4815	4807	0.433	2766	2049	2688	2119	0
1	6	7	"PFF0407"	"F21981_2"	2690	21650	120	13395	12510	3246	87	89	18	100	100	0	7964	8121	2839	116	121	26	100	100	0	1.696	1.552	1.701	1.581	1.439	1.546	0.868	120	487	21156	20428	0.762	13308	7848	12423	8005	0
1	7	7	"PFF0440"	"F22946_1"	2870	21650	110	318	343	97	85	93	79	100	90	0	363	373	101	112	150	394	12	0	0	0.928	0.989	1.049	1.003	1.503	0.227	0.232	80	430	484	519	-0.107	233	251	258	261	0
1	8	7	"PFF0446"	"F23145_4"	3070	21660	150	87	89	19	71	77	67	1	0	0	122	124	20	98	125	330	0	0	0	0.667	0.692	0.735	0.803	3.260	0.717	0.179	156	618	40	44	-0.585	16	24	18	26	-50
1	9	7	"PFF0452"	"F23274_1"	3260	21650	150	85	87	19	68	69	15	53	22	0	118	120	25	94	96	17	64	32	0	0.708	0.731	0.773	0.729	2.748	0.683	0.309	156	520	41	45	-0.497	17	24	19	26	-50
1	10	7	"PFF0458"	"F23526_2"	3450	21650	120	2015	1861	451	74	74	16	100	100	0	1495	1518	523	103	104	17	100	100	0	1.394	1.263	1.407	1.293	1.396	1.230	0.854	120	434	3333	3202	0.480	1941	1392	1787	1415	0
1	11	7	"PFF0461"	"F23551_1"	3630	21650	120	576	578	109	80	81	15	100	100	0	527	528	141	111	112	16	100	100	0	1.192	1.194	1.275	1.246	1.465	1.142	0.822	120	465	912	915	0.254	496	416	498	417	0
1	12	7	"PFF0463"	"F23564_1"	3820	21650	120	2162	2106	485	80	81	15	100	100	0	1916	1944	712	113	115	16	100	100	0	1.155	1.106	1.209	1.162	1.471	1.052	0.838	120	495	3885	3857	0.208	2082	1803	2026	1831	0
1	13	7	"PFF1088"	"F45524_1"	4010	21650	120	347	352	74	81	82	15	100	100	0	532	523	101	114	116	15	100	100	0	0.636	0.663	0.677	0.655	1.347	0.654	0.861	120	500	684	680	-0.652	266	418	271	409	0
1	14	7	"PFF1100"	"F45683_2"	4200	21650	130	1924	1941	510	83	85	16	100	100	0	1456	1387	306	117	119	18	100	100	0	1.375	1.463	1.445	1.454	1.395	1.503	0.889	120	473	3180	3128	0.459	1841	1339	1858	1270	0
1	15	7	"PFF1105"	"F45820_1"	4370	21650	150	101	101	23	84	85	16	50	20	0	136	138	26	116	118	17	53	33	0	0.850	0.773	0.878	0.938	2.811	0.647	0.117	156	561	37	39	-0.234	17	20	17	22	-50
1	16	7	"PFF1110"	"F46067_3"	4580	21640	120	1011	1007	248	84	85	15	100	100	0	695	671	169	117	118	17	99	99	0	1.604	1.666	1.649	1.743	1.575	1.683	0.894	120	494	1505	1477	0.681	927	578	923	554	0
1	17	7	"PFF1112"	"F46181_1"	4770	21640	120	480	477	103	83	84	16	100	100	0	410	388	96	115	117	16	100	97	0	1.346	1.443	1.377	1.546	1.547	1.422	0.852	120	470	692	667	0.428	397	295	394	273	0
1	18	7	"PFF1114"	"F46183_2"	4950	21640	110	107	106	23	83	83	15	62	43	0	178	182	37	115	117	18	92	82	0	0.381	0.343	0.509	0.488	2.510	0.305	0.181	80	446	87	90	-1.392	24	63	23	67	0
1	19	7	"PFF1142"	"F4688_1"	5150	21610	150	65	119	138	78	85	64	16	12	0	107	176	220	113	110	61	21	18	0	2.167	0.651	0.459	0.563	2.278	0.519	0.591	156	684	-19	104	1.115	-13	-6	41	63	-50
1	20	7	"PFF1151"	"F47145_2"	5360	21660	80	405	370	234	68	89	95	71	61	0	341	310	197	88	102	69	67	65	0	1.332	1.360	1.177	0.994	1.917	1.342	0.645	52	292	590	524	0.414	337	253	302	222	0
1	21	7	"PFF1154"	"F47255_1"	5540	21650	150	63	74	31	74	83	67	3	0	0	74	91	50	108	109	49	10	3	0	0.324	0.000	0.440	0.482	2.814	0.403	0.435	156	494	-45	-17	-1.628	-11	-34	0	-17	-50
1	22	7	"PFF1156"	"F47255_3"	5720	21660	150	68	70	22	61	65	26	21	2	0	97	95	47	88	89	60	11	1	0	0.778	1.286	0.419	0.375	2.671	0.350	0.533	156	646	16	16	-0.363	7	9	9	7	-50
1	1	8	"PFF1158"	"F47327_1"	1730	21840	120	108	108	19	71	73	13	89	69	0	634	621	168	101	103	17	100	100	0	0.069	0.071	0.069	0.067	1.900	0.058	0.438	120	562	570	557	-3.849	37	533	37	520	0
1	2	8	"PFF1160"	"F47350_1"	1920	21840	150	87	89	16	75	75	14	43	17	0	123	124	23	109	111	19	38	16	0	0.857	0.933	0.663	0.716	3.720	0.459	0.052	156	541	26	29	-0.222	12	14	14	15	-50
1	3	8	"PFF1184"	"F48253_6"	2110	21850	150	80	81	15	76	77	13	28	8	0	125	126	21	110	111	16	46	17	0	0.267	0.313	0.742	0.650	3.464	0.126	0.005	156	541	19	21	-1.907	4	15	5	16	-50
1	4	8	"PFF1186"	"F48363_2"	2320	21850	150	97	101	19	78	78	14	64	37	0	133	135	22	110	112	16	59	34	0	0.826	0.920	0.988	0.946	3.704	0.876	0.085	156	562	42	48	-0.276	19	23	23	25	-50
1	5	8	"PFF1188"	"F48395_1"	2490	21840	130	125	128	24	79	79	15	95	79	0	1318	1400	416	110	113	19	100	100	0	0.038	0.038	0.041	0.039	1.693	0.032	0.479	120	497	1254	1339	-4.715	46	1208	49	1290	0
1	6	8	"PFF1190"	"F48424_2"	2680	21840	120	785	748	180	78	80	17	100	100	0	719	721	188	108	112	24	100	100	0	1.157	1.093	1.104	1.080	1.421	1.093	0.881	120	514	1318	1283	0.211	707	611	670	613	0
1	7	8	"PFF1193"	"F48446_1"	2880	21840	120	300	297	61	76	77	16	100	100	0	388	386	58	109	110	17	100	100	0	0.803	0.798	0.757	0.781	1.426	0.803	0.819	120	515	503	498	-0.317	224	279	221	277	0
1	8	8	"PFF1195"	"F48446_5"	3070	21840	120	338	339	73	78	79	15	100	100	0	428	431	108	108	109	16	100	100	0	0.813	0.808	0.826	0.814	1.422	0.773	0.824	120	448	580	584	-0.300	260	320	261	323	0
1	9	8	"PFF1220"	"F49665_1"	3260	21840	120	222	215	42	83	84	16	98	97	0	494	502	115	110	112	18	100	100	0	0.362	0.337	0.345	0.324	1.553	0.314	0.763	120	446	523	524	-1.466	139	384	132	392	0
1	10	8	"PFF1222"	"F49677_3"	3440	21830	130	3356	3198	763	83	84	16	100	100	0	2825	2701	1044	111	114	21	100	100	0	1.206	1.203	1.273	1.333	1.641	1.132	0.846	120	511	5987	5705	0.270	3273	2714	3115	2590	0
1	11	8	"PFF1225"	"F49959_1"	3630	21840	120	200	204	42	80	82	15	100	98	0	320	317	58	110	113	20	100	100	0	0.571	0.599	0.627	0.586	1.612	0.570	0.718	120	449	330	331	-0.807	120	210	124	207	0
1	12	8	"PFF1234"	"F50107_1"	3810	21850	150	83	85	18	80	81	14	28	10	0	118	119	16	112	114	16	28	4	0	0.500	0.714	1.258	1.040	4.349	0.125	0.000	156	601	9	12	-1.000	3	6	5	7	-50
1	13	8	"PFF1237"	"F50551_1"	4020	21840	120	314	317	81	81	82	15	100	100	0	271	272	35	113	113	15	100	100	0	1.475	1.484	1.550	1.409	1.569	1.670	0.770	120	482	391	395	0.560	233	158	236	159	0
1	14	8	"PFF1239"	"F50598_1"	4200	21830	130	399	391	99	83	84	15	100	100	0	392	375	98	116	117	17	98	95	0	1.145	1.189	1.192	1.303	1.932	1.150	0.807	120	501	592	567	0.195	316	276	308	259	0
1	15	8	"PFF1927"	"F960_2"	4400	21830	130	676	678	173	84	85	15	100	100	0	996	959	243	117	119	18	100	100	0	0.673	0.705	0.704	0.712	1.418	0.680	0.868	120	528	1471	1436	-0.570	592	879	594	842	0
1	16	8	"PFF1931"	"F960_7"	4590	21830	120	362	342	97	82	84	15	100	98	0	300	292	66	117	119	17	100	100	0	1.530	1.486	1.483	1.466	1.692	1.562	0.781	120	500	463	435	0.614	280	183	260	175	0
1	17	8	"PFF1933"	"F9676_1"	4780	21830	130	433	416	110	80	81	15	99	99	0	530	511	112	116	118	16	100	100	0	0.853	0.851	0.863	0.819	1.438	0.856	0.863	120	558	767	731	-0.230	353	414	336	395	0
1	18	8	"PFI0003"	"I10209_1"	4960	21830	130	1226	1177	303	80	81	15	100	100	0	1060	973	296	115	117	17	100	99	0	1.213	1.279	1.265	1.370	1.627	1.251	0.876	120	570	2091	1955	0.278	1146	945	1097	858	0
1	19	8	"PFI0005"	"I1033_3"	5160	21830	130	119	123	29	73	75	20	85	59	0	2200	2183	516	114	109	53	100	100	0	0.022	0.024	0.026	0.025	1.521	0.024	0.528	120	572	2132	2119	-5.503	46	2086	50	2069	0
1	20	8	"PFI0009"	"I10565_1"	5350	21840	150	79	103	64	73	74	20	40	30	0	109	132	94	111	105	43	33	23	0	-3.000	1.429	0.451	0.468	2.589	0.609	0.549	156	581	4	51	Error	6	-2	30	21	-50
1	21	8	"PFI0038"	"I1136_2"	5530	21830	150	67	89	48	78	79	20	32	25	0	78	104	61	114	112	36	23	11	0	0.306	-1.100	0.515	0.571	2.869	0.605	0.462	156	475	-47	1	-1.710	-11	-36	11	-10	-50
1	22	8	"PFI0041"	"I11448_2"	5720	21830	150	52	55	21	58	63	17	3	1	0	60	347	1101	72	83	32	14	13	0	0.500	-0.011	0.545	0.446	3.209	0.015	0.242	156	683	-18	272	-1.000	-6	-12	-3	275	-50
1	1	9	"PFI0043"	"I11495_1"	1740	22030	130	1056	1037	276	70	70	14	100	100	0	3654	3749	1196	103	104	16	100	100	0	0.278	0.265	0.279	0.266	1.417	0.247	0.866	120	613	4537	4613	-1.849	986	3551	967	3646	0
1	2	9	"PFI0045"	"I11523_4"	1930	22030	130	946	924	212	73	73	13	100	100	0	1001	1046	300	107	107	15	100	100	0	0.977	0.906	0.978	0.911	1.478	0.881	0.811	120	482	1767	1790	-0.034	873	894	851	939	0
1	3	9	"PFI0048"	"I1175_1"	2120	22030	120	316	322	59	77	77	14	100	100	0	289	304	87	108	108	15	100	100	0	1.320	1.250	1.358	1.318	1.529	1.179	0.754	120	472	420	441	0.401	239	181	245	196	0
1	4	9	"PFI0053"	"I11857_2"	2310	22030	130	314	314	61	78	79	14	100	100	0	301	304	61	110	110	15	100	100	0	1.236	1.216	1.266	1.234	1.541	1.220	0.745	120	507	427	430	0.305	236	191	236	194	0
1	5	9	"PFI0079"	"I12708_1"	2500	22020	110	203	200	32	79	80	15	100	100	0	370	377	79	111	112	18	100	100	0	0.479	0.455	0.460	0.456	1.479	0.435	0.730	80	445	383	387	-1.063	124	259	121	266	0
1	6	9	"PFI0085"	"I12812_3"	2690	22030	120	188	187	36	77	78	16	100	97	0	420	412	67	107	109	18	100	100	0	0.355	0.361	0.354	0.346	1.493	0.345	0.773	120	511	424	415	-1.496	111	313	110	305	0
1	7	9	"PFI0087"	"I12861_2"	2870	22020	120	17071	16838	6199	75	77	15	100	100	0	22376	20486	7457	107	109	18	100	100	0	0.763	0.823	0.801	0.851	1.631	0.819	0.902	120	482	39265	37142	-0.390	16996	22269	16763	20379	0
1	8	9	"PFI0089"	"I12932_1"	3070	22020	120	351	357	69	80	81	15	100	100	0	370	373	60	110	113	18	100	99	0	1.042	1.053	1.102	1.058	1.408	1.059	0.848	120	498	531	540	0.060	271	260	277	263	0
1	9	9	"PFI0099"	"I13128_2"	3260	22020	130	8988	8795	2166	85	88	21	100	100	0	4907	4612	1448	115	122	48	100	100	0	1.858	1.937	1.911	2.092	1.595	1.920	0.894	120	524	13695	13207	0.894	8903	4792	8710	4497	0
1	10	9	"PFI0102"	"I13218_1"	3450	22030	130	286	283	78	86	88	21	99	93	0	264	268	42	116	123	47	99	94	0	1.351	1.296	1.354	1.222	1.703	1.304	0.616	120	573	348	349	0.434	200	148	197	152	0
1	11	9	"PFI0124"	"I13978_1"	3640	22020	120	293	300	70	82	83	15	100	100	0	385	385	92	112	114	16	100	100	0	0.773	0.799	0.838	0.806	1.551	0.768	0.750	120	480	484	491	-0.372	211	273	218	273	0
1	12	9	"PFI0126"	"I14041_1"	3830	22020	110	117	115	22	81	82	15	78	57	0	284	291	46	112	115	19	100	100	0	0.209	0.190	0.208	0.184	2.053	0.175	0.347	80	411	208	213	-2.256	36	172	34	179	0
1	13	9	"PFI0128"	"I14195_1"	4020	22020	120	3687	3639	934	83	85	16	100	100	0	3180	3161	966	115	116	17	100	100	0	1.176	1.167	1.256	1.175	1.421	1.158	0.864	120	511	6669	6602	0.234	3604	3065	3556	3046	0
1	14	9	"PFI0131"	"I1431_1"	4210	22020	120	213	212	48	84	86	16	99	98	0	309	311	56	116	117	16	100	99	0	0.668	0.656	0.674	0.630	1.754	0.650	0.749	120	541	322	323	-0.581	129	193	128	195	0
1	15	9	"PFI0137"	"I14413_3"	4400	22020	130	1476	1349	415	84	86	16	100	100	0	1576	1539	340	117	119	17	100	100	0	0.954	0.890	0.890	0.849	1.416	0.935	0.901	120	528	2851	2687	-0.068	1392	1459	1265	1422	0
1	16	9	"PFI0141"	"I14670_1"	4590	22020	120	203	203	54	82	84	15	95	94	0	395	386	80	119	120	17	100	99	0	0.438	0.453	0.463	0.415	1.697	0.444	0.746	120	492	397	388	-1.190	121	276	121	267	0
1	17	9	"PFJ0122"	"J167_5"	4760	22020	100	113	116	28	79	81	15	75	53	0	172	170	35	118	119	16	81	67	0	0.630	0.712	0.602	0.755	2.947	0.679	0.360	80	405	88	89	-0.667	34	54	37	52	0
1	18	9	"PFJ0124"	"J167_7"	4970	22030	150	84	86	18	80	82	16	22	9	0	121	122	17	119	120	17	19	2	0	2.000	2.000	1.133	1.205	3.850	0.687	0.016	156	651	6	9	1.000	4	2	6	3	-50
1	19	9	"PFJ0128"	"J170_18"	5160	22020	130	267	268	66	80	82	15	100	100	0	301	296	45	121	122	17	100	100	0	1.039	1.074	1.072	1.041	1.562	1.149	0.737	120	428	367	363	0.055	187	180	188	175	0
1	20	9	"PFJ0137"	"J171_6"	5320	22050	150	81	82	18	82	84	17	16	3	0	112	112	18	121	121	17	6	0	0	0.111	0.000	0.768	0.772	3.763	1.061	0.012	156	495	-10	-9	-3.170	-1	-9	0	-9	-50
1	21	9	"PFJ0150"	"J181_2"	5530	22020	120	332	331	89	84	85	19	100	99	0	478	470	108	118	119	32	100	99	0	0.689	0.702	0.710	0.686	1.497	0.692	0.826	120	511	608	599	-0.538	248	360	247	352	0
1	22	9	"PFJ0153"	"J181_9"	5720	22030	110	91	92	19	76	76	23	28	6	0	814	775	222	111	103	43	100	98	0	0.021	0.024	0.036	0.035	1.783	0.027	0.134	80	477	718	680	-5.550	15	703	16	664	0
1	1	10	"PFJ0179"	"J198_2"	1750	22220	150	76	77	13	70	71	14	24	5	0	122	123	20	104	105	16	51	23	0	0.333	0.368	0.455	0.527	3.521	0.169	0.010	156	726	24	26	-1.585	6	18	7	19	-50
1	2	10	"PFJ0184"	"J206_1"	1930	22210	120	666	648	162	75	75	13	100	100	0	532	565	216	106	107	14	100	99	0	1.387	1.248	1.345	1.356	1.476	1.162	0.846	120	455	1017	1032	0.472	591	426	573	459	0
1	3	10	"PFJ0186"	"J206_6"	2110	22210	110	141	146	26	77	78	13	100	97	0	254	256	47	107	109	17	100	100	0	0.435	0.463	0.462	0.449	1.719	0.408	0.590	80	444	211	218	-1.200	64	147	69	149	0
1	4	10	"PFJ0188"	"J212_1"	2310	22210	120	451	453	92	78	79	14	100	100	0	539	540	138	110	111	16	100	100	0	0.869	0.872	0.898	0.900	1.498	0.836	0.812	120	500	802	805	-0.202	373	429	375	430	0
1	5	10	"PFJ0190"	"J212_4"	2500	22220	150	81	81	13	80	82	15	11	1	0	117	118	15	113	116	19	17	2	0	0.250	0.200	0.903	0.898	3.209	0.332	0.010	156	669	5	6	-2.000	1	4	1	5	-50
1	6	10	"PFJ0197"	"J218_1"	2690	22210	110	129	130	23	81	82	15	95	73	0	170	170	24	112	114	16	97	86	0	0.828	0.845	0.870	0.814	2.231	0.856	0.331	80	456	106	107	-0.273	48	58	49	58	0
1	7	10	"PFJ0220"	"J222_7"	2880	22210	120	489	490	106	79	80	15	100	100	0	327	325	59	110	112	18	99	99	0	1.889	1.912	1.891	1.955	1.460	1.972	0.860	120	568	627	626	0.918	410	217	411	215	0
1	8	10	"PFJ0228"	"J227_3"	3080	22210	120	471	464	122	77	78	15	100	99	0	767	757	143	107	108	16	100	100	0	0.597	0.595	0.581	0.567	1.409	0.605	0.905	120	498	1054	1037	-0.744	394	660	387	650	0
1	9	10	"PFJ0231"	"J22_1"	3260	22210	120	158	157	31	78	80	20	97	86	0	240	244	41	109	116	50	99	80	0	0.611	0.585	0.594	0.562	1.553	0.582	0.695	120	452	211	214	-0.711	80	131	79	135	0
1	10	10	"PFJ0233"	"J22_3"	3440	22240	150	71	72	14	80	81	19	4	0	0	101	102	16	110	116	45	0	0	0	1.000	1.000	1.072	0.991	3.213	0.856	0.023	156	573	-18	-16	0.000	-9	-9	-8	-8	-50
1	11	10	"PFJ0238"	"J232_6"	3640	22210	120	238	241	56	78	78	16	100	100	0	209	209	33	108	110	17	100	97	0	1.584	1.614	1.604	1.611	1.670	1.754	0.691	120	502	261	264	0.664	160	101	163	101	0
1	12	10	"PFJ0242"	"J236_1"	3830	22210	130	542	533	125	78	78	16	100	99	0	495	497	79	110	112	19	100	100	0	1.205	1.176	1.219	1.136	1.462	1.216	0.851	120	582	849	842	0.269	464	385	455	387	0
1	13	10	"PFJ0262"	"J248_1"	4010	22200	110	353	356	50	82	84	16	100	100	0	306	323	64	115	117	19	100	100	0	1.419	1.317	1.371	1.352	1.423	1.304	0.765	80	409	462	482	0.505	271	191	274	208	0
1	14	10	"PFJ0264"	"J248_11"	4180	22250	150	80	80	14	83	85	17	7	0	0	115	116	18	118	119	18	12	2	0	1.000	1.500	0.800	0.928	2.928	0.353	0.018	156	603	-6	-5	0.000	-3	-3	-3	-2	-50
1	15	10	"PFJ0267"	"J248_5"	4390	22210	150	86	84	16	82	85	16	16	2	0	129	130	20	119	119	16	37	15	0	0.400	0.182	0.786	0.807	3.476	0.211	0.003	156	625	14	13	-1.322	4	10	2	11	-50
1	16	10	"PFJ0271"	"J252_2"	4590	22210	120	155	152	36	84	86	16	91	85	0	355	349	69	119	119	16	100	100	0	0.301	0.296	0.290	0.273	1.826	0.288	0.626	120	505	307	298	-1.733	71	236	68	230	0
1	17	10	"PFJ0273"	"J252_4"	4770	22200	110	777	775	152	85	86	17	100	100	0	795	767	132	120	124	34	100	100	0	1.025	1.066	1.044	1.071	1.313	1.030	0.891	80	477	1367	1337	0.036	692	675	690	647	0
1	18	10	"PFJ0275"	"J2541_2"	4970	22210	120	149	149	31	86	88	17	93	78	0	321	324	57	123	126	34	99	98	0	0.318	0.313	0.294	0.276	1.980	0.293	0.606	120	496	261	264	-1.652	63	198	63	201	0
1	19	10	"PFK0357"	"Kn3479_1"	5170	22210	150	97	110	43	87	88	16	42	24	0	151	163	49	124	124	17	64	41	0	0.370	0.590	0.667	0.593	3.714	0.735	0.378	156	438	37	62	-1.433	10	27	23	39	-50
1	20	10	"PFK0369"	"Kn3690_1"	5340	22210	120	1072	1013	405	87	89	16	100	98	0	1041	955	321	121	123	19	100	100	0	1.071	1.110	1.140	1.027	1.879	1.156	0.842	120	375	1905	1760	0.098	985	920	926	834	0
1	21	10	"PFK0371"	"Kn3698_1"	5540	22210	120	268	257	76	88	89	18	97	93	0	516	491	117	122	126	28	100	100	0	0.457	0.458	0.457	0.422	1.608	0.461	0.795	120	505	574	538	-1.130	180	394	169	369	0
1	22	10	"PFK0373"	"Kn3698_4"	5720	22200	110	1363	1406	353	84	92	35	100	100	0	1020	1018	250	126	136	46	100	100	0	1.431	1.482	1.577	1.511	1.515	1.522	0.800	80	477	2173	2214	0.517	1279	894	1322	892	0
1	1	11	"PFK0375"	"Kn3744_1"	1740	22400	120	1067	1075	314	71	73	13	100	100	0	1286	1243	319	104	104	14	100	100	0	0.843	0.881	0.900	0.881	1.524	0.889	0.849	120	543	2178	2143	-0.247	996	1182	1004	1139	0
1	2	11	"PFK0378"	"Kn3773_1"	1930	22400	120	328	322	74	75	77	17	100	99	0	331	342	95	108	108	14	100	100	0	1.135	1.056	1.088	1.089	1.611	1.002	0.782	120	491	476	481	0.182	253	223	247	234	0
1	3	11	"PFK0408"	"Kn4447_1"	2120	22400	120	125	126	25	78	80	17	89	68	0	205	205	42	108	111	17	97	92	0	0.485	0.495	0.511	0.491	2.277	0.419	0.342	120	527	144	145	-1.045	47	97	48	97	0
1	4	11	"PFK0410"	"Kn4524_1"	2310	22400	120	219	211	44	80	80	14	100	99	0	428	430	130	112	114	16	100	100	0	0.440	0.412	0.425	0.429	1.657	0.361	0.735	120	514	455	449	-1.185	139	316	131	318	0
1	5	11	"PFK0412"	"Kn459_3"	2500	22400	110	906	900	111	83	84	16	100	100	0	1382	1435	277	116	121	33	100	100	0	0.650	0.619	0.646	0.626	1.309	0.605	0.877	80	432	2089	2136	-0.621	823	1266	817	1319	0
1	6	11	"PFK0415"	"Kn4670_1"	2680	22410	110	120	122	20	81	83	16	90	62	0	168	166	23	114	118	31	82	31	0	0.722	0.788	0.774	0.732	2.221	0.708	0.320	80	536	93	93	-0.469	39	54	41	52	0
1	7	11	"PFK0423"	"Kn4895_2"	2870	22410	110	112	111	22	79	81	17	72	46	0	166	163	28	111	113	18	88	75	0	0.600	0.615	0.653	0.663	2.387	0.604	0.284	80	489	88	84	-0.737	33	55	32	52	0
1	8	11	"PFK0431"	"Kn5081_1"	3070	22400	130	1761	1663	453	79	80	17	100	100	0	798	769	161	110	113	18	100	100	0	2.445	2.404	2.420	2.375	1.347	2.498	0.905	120	588	2370	2243	1.290	1682	688	1584	659	0
1	9	11	"PFK0462"	"Kn585_3"	3260	22400	120	672	638	170	78	79	15	100	100	0	555	535	127	112	113	17	100	100	0	1.341	1.324	1.319	1.336	1.379	1.344	0.908	120	489	1037	983	0.423	594	443	560	423	0
1	10	11	"PFK0466"	"Kn588_2"	3460	22400	120	829	789	235	78	80	15	100	100	0	769	714	170	114	114	17	100	100	0	1.147	1.185	1.189	1.152	1.358	1.213	0.925	120	453	1406	1311	0.197	751	655	711	600	0
1	11	11	"PFK0469"	"Kn5905_4"	3640	22400	120	483	471	115	76	77	15	100	100	0	360	357	59	111	113	18	100	100	0	1.635	1.606	1.609	1.581	1.463	1.688	0.835	120	476	656	641	0.709	407	249	395	246	0
1	12	11	"PFK0476"	"Kn603_2"	3830	22400	120	217	217	45	74	75	15	100	100	0	2418	2447	607	109	111	17	100	100	0	0.062	0.061	0.060	0.060	1.535	0.056	0.785	120	500	2452	2481	-4.013	143	2309	143	2338	0
1	13	11	"PFK0484"	"Kn656_1"	4020	22400	120	238	236	58	75	77	16	98	96	0	312	310	67	111	114	19	100	99	0	0.811	0.809	0.830	0.784	1.635	0.802	0.732	120	471	364	360	-0.302	163	201	161	199	0
1	14	11	"PFK0486"	"Kn657_2"	4210	22400	120	1194	1159	305	80	83	17	100	100	0	766	724	162	117	119	17	100	100	0	1.716	1.778	1.829	1.767	1.485	1.868	0.868	120	406	1763	1686	0.779	1114	649	1079	607	0
1	15	11	"PFK0519"	"Kn819_1"	4400	22400	120	707	671	215	84	86	17	100	99	0	3691	3737	890	120	122	18	100	100	0	0.174	0.162	0.166	0.151	1.589	0.159	0.855	120	495	4194	4204	-2.519	623	3571	587	3617	0
1	16	11	"PFK0523"	"Kn8362_1"	4600	22400	130	419	395	139	86	88	16	99	96	0	479	461	107	122	123	18	100	99	0	0.933	0.912	0.865	0.805	1.718	0.975	0.840	120	540	690	648	-0.100	333	357	309	339	0
1	17	11	"PFK0526"	"Kn8409_1"	4780	22400	130	371	354	112	86	88	16	98	97	0	500	487	87	124	126	32	100	100	0	0.758	0.738	0.732	0.659	1.764	0.782	0.824	120	567	661	631	-0.400	285	376	268	363	0
1	18	11	"PFK0538"	"Kn906_1"	4980	22400	130	503	467	142	87	88	15	98	98	0	529	517	102	122	124	17	100	100	0	1.022	0.962	0.988	0.899	1.621	1.036	0.851	120	541	823	775	0.032	416	407	380	395	0
1	19	11	"PFK0541"	"Kn918_1"	5160	22390	120	3047	2897	657	87	88	16	100	100	0	3285	3033	832	122	123	16	100	100	0	0.936	0.965	0.979	1.006	1.487	0.944	0.882	120	460	6123	5721	-0.096	2960	3163	2810	2911	0
1	20	11	"PFK0549"	"Kn945_1"	5350	22390	130	1368	1347	305	89	90	17	100	100	0	1507	1449	320	125	127	19	100	100	0	0.925	0.950	0.964	0.968	1.487	0.937	0.861	120	526	2661	2582	-0.112	1279	1382	1258	1324	0
1	21	11	"PFK1038"	"Ks510_8"	5540	22390	130	145	138	40	91	91	17	76	71	0	586	555	158	126	127	21	100	98	0	0.117	0.110	0.131	0.129	1.990	0.099	0.389	120	579	514	476	-3.091	54	460	47	429	0
1	22	11	"PFK1040"	"Ks51_11"	5730	22400	120	254	267	97	76	80	24	95	94	0	692	699	159	118	124	34	100	100	0	0.310	0.329	0.319	0.299	1.680	0.341	0.770	120	514	752	772	-1.689	178	574	191	581	0
1	1	12	"PFK1042"	"Ks51_2"	1750	22600	150	77	78	14	70	71	13	31	11	0	116	118	18	104	104	14	41	20	0	0.583	0.571	0.626	0.771	3.987	0.296	0.013	156	798	19	22	-0.778	7	12	8	14	-50
1	2	12	"PFK1044"	"Ks51_4"	1940	22590	120	93	93	18	76	78	18	47	13	0	521	531	131	108	108	14	100	100	0	0.041	0.040	0.053	0.052	2.040	0.032	0.142	120	473	430	440	-4.603	17	413	17	423	0
1	3	12	"PFK1046"	"Ks51_6"	2120	22580	110	113	110	19	79	81	18	76	36	0	191	192	33	111	113	18	95	92	0	0.425	0.383	0.448	0.425	2.263	0.331	0.192	80	430	114	112	-1.234	34	80	31	81	0
1	4	12	"PFK1048"	"Ks532_3"	2310	22600	150	87	87	14	80	81	15	26	5	0	132	136	22	112	114	17	60	25	0	0.350	0.292	0.591	0.561	3.485	0.213	0.020	156	669	27	31	-1.515	7	20	7	24	-50
1	5	12	"PFK1074"	"Ks56_11"	2500	22590	130	143	145	23	84	85	15	98	90	0	230	239	51	116	118	29	99	96	0	0.518	0.496	0.511	0.499	1.845	0.409	0.488	120	581	173	184	-0.950	59	114	61	123	0
1	6	12	"PFK1076"	"Ks56_16"	2680	22600	90	112	110	19	82	84	16	73	42	0	181	178	25	117	119	21	98	67	0	0.469	0.459	0.532	0.446	2.056	0.411	0.184	52	363	94	89	-1.093	30	64	28	61	0
1	7	12	"PFK1078"	"Ks56_18"	2880	22590	120	336	346	74	78	79	16	100	100	0	249	254	44	112	115	20	99	97	0	1.883	1.887	1.880	1.936	1.505	1.978	0.810	120	538	395	410	0.913	258	137	268	142	0
1	8	12	"PFK1080"	"Ks56_23"	3080	22590	120	141	143	30	80	81	15	95	86	0	301	297	63	113	114	17	99	97	0	0.324	0.342	0.326	0.338	2.122	0.308	0.582	120	456	249	247	-1.624	61	188	63	184	0
1	9	12	"PFK1082"	"Ks56_26"	3260	22600	150	76	80	14	81	83	14	14	3	0	121	121	15	116	116	16	21	3	0	-1.000	-0.200	0.879	0.913	3.575	0.290	0.006	156	636	0	4	Error	-5	5	-1	5	-50
1	10	12	"PFK1085"	"Ks56_32"	3450	22590	110	607	599	90	83	85	15	100	100	0	801	837	157	118	119	22	100	100	0	0.767	0.718	0.768	0.723	1.368	0.699	0.856	80	477	1207	1235	-0.382	524	683	516	719	0
1	11	12	"PFK1110"	"Ks624_12"	3650	22590	120	579	550	141	84	85	16	100	100	0	419	428	117	119	121	22	99	97	0	1.650	1.508	1.646	1.589	1.547	1.518	0.838	120	542	795	775	0.722	495	300	466	309	0
1	12	12	"PFK1113"	"Ks624_4"	3830	22590	120	217	211	42	76	77	16	100	100	0	474	481	113	110	112	17	100	100	0	0.387	0.364	0.384	0.363	1.516	0.339	0.766	120	517	505	506	-1.368	141	364	135	371	0
1	13	12	"PFK1115"	"Ks625_10"	4050	22590	150	82	83	18	70	71	14	44	21	0	126	125	21	103	106	17	60	26	0	0.522	0.591	0.606	0.587	3.186	0.585	0.172	156	598	35	35	-0.939	12	23	13	22	-50
1	14	12	"PFK1117"	"Ks625_14"	4210	22590	120	430	416	125	72	74	15	100	99	0	1094	1060	305	107	109	18	100	100	0	0.363	0.361	0.358	0.361	1.682	0.347	0.858	120	442	1345	1297	-1.463	358	987	344	953	0
1	15	12	"PFK1119"	"Ks625_7"	4410	22590	120	210	203	48	76	78	17	99	97	0	353	350	64	111	114	20	100	100	0	0.554	0.531	0.529	0.505	1.529	0.536	0.777	120	518	376	366	-0.853	134	242	127	239	0
1	16	12	"PFK1122"	"Ks646_2"	4600	22590	120	99	98	21	83	85	17	43	16	0	394	391	83	122	123	19	100	100	0	0.059	0.056	0.074	0.074	2.338	0.033	0.046	120	474	288	284	-4.087	16	272	15	269	0
1	17	12	"PFK1144"	"Ks66_16"	4780	22580	130	765	748	230	86	88	17	100	100	0	577	559	141	124	125	18	100	99	0	1.499	1.522	1.558	1.536	1.582	1.549	0.857	120	537	1132	1097	0.584	679	453	662	435	0
1	18	12	"PFK1146"	"Ks66_3"	4980	22600	150	95	95	18	85	86	17	26	8	0	131	135	23	120	122	18	41	17	0	0.909	0.667	0.842	0.818	3.467	0.344	0.015	156	626	21	25	-0.138	10	11	10	15	-50
1	19	12	"PFK1149"	"Ks66_7"	5160	22590	130	319	308	94	85	86	17	98	97	0	322	317	71	120	121	17	100	99	0	1.158	1.132	1.099	1.065	1.669	1.182	0.800	120	519	436	420	0.212	234	202	223	197	0
1	20	12	"PFK1151"	"Ks68_13"	5360	22590	120	4052	4051	933	88	89	17	100	100	0	3718	3557	855	123	125	18	100	100	0	1.103	1.154	1.173	1.173	1.374	1.161	0.903	120	436	7559	7397	0.141	3964	3595	3963	3434	0
1	21	12	"PFK1153"	"Ks692_12"	5500	22620	150	99	99	19	90	90	18	29	9	0	139	139	22	124	126	20	39	10	0	0.600	0.600	0.825	0.708	3.110	0.464	0.036	156	630	24	24	-0.737	9	15	9	15	-50
1	22	12	"PFK1155"	"Ks692_6"	5730	22580	150	64	71	27	76	79	18	15	8	0	91	104	57	113	116	20	25	16	0	0.545	0.556	0.457	0.483	2.264	0.460	0.330	156	819	-34	-14	-0.874	-12	-22	-5	-9	-50
1	1	13	"PFM0107"	"M17691_2"	1740	22780	110	228	238	97	70	72	13	100	100	0	339	353	65	102	103	14	100	100	0	0.667	0.669	0.669	0.640	1.568	0.794	0.525	80	506	395	419	-0.585	158	237	168	251	0
1	2	13	"PFM0110"	"M18079_3"	1940	22770	120	339	334	87	74	75	15	100	100	0	465	456	144	106	107	16	100	99	0	0.738	0.743	0.771	0.775	1.600	0.696	0.818	120	538	624	610	-0.438	265	359	260	350	0
1	3	13	"PFM0112"	"M18079_5"	2130	22780	120	1299	1335	394	80	81	21	100	100	0	1066	1024	242	110	114	32	100	100	0	1.275	1.373	1.374	1.349	1.412	1.439	0.878	120	528	2175	2169	0.351	1219	956	1255	914	0
1	4	13	"PFM0116"	"M18377_2"	2330	22820	150	76	76	14	80	81	15	10	1	0	106	109	17	110	111	15	16	3	0	1.000	4.000	0.975	0.985	3.397	0.782	0.013	156	578	-8	-5	0.000	-4	-4	-4	-1	-50
1	5	13	"PFM0118"	"M1840_2"	2510	22780	120	214	221	62	81	82	14	99	99	0	261	266	62	112	112	15	100	99	0	0.893	0.909	0.915	0.881	1.736	0.931	0.776	120	510	282	294	-0.164	133	149	140	154	0
1	6	13	"PFM0121"	"M18869_1"	2710	22780	120	958	954	241	81	82	15	100	100	0	617	609	136	112	114	18	100	100	0	1.737	1.757	1.894	1.757	1.490	1.855	0.819	120	484	1382	1370	0.796	877	505	873	497	0
1	7	13	"PFM0142"	"M196_6"	2850	22770	120	224	223	50	78	80	16	100	99	0	254	255	42	113	114	17	99	99	0	1.035	1.021	0.983	0.999	1.470	1.043	0.787	120	449	287	287	0.050	146	141	145	142	0
1	8	13	"PFM0144"	"M196_8"	3040	22770	120	1334	1274	433	79	80	15	100	100	0	1060	955	339	113	114	16	99	98	0	1.325	1.419	1.455	1.597	1.831	1.419	0.880	120	511	2202	2037	0.406	1255	947	1195	842	0
1	9	13	"PFM0148"	"M19895_2"	3220	22770	110	213	206	47	81	83	15	100	97	0	254	257	41	114	116	17	100	100	0	0.943	0.874	0.855	0.830	1.696	0.925	0.688	80	450	272	268	-0.085	132	140	125	143	0
1	10	13	"PFM0152"	"M20060_1"	3420	22780	110	171	164	35	84	86	16	97	85	0	287	290	48	116	119	20	100	100	0	0.509	0.460	0.447	0.415	1.795	0.458	0.656	80	550	258	254	-0.975	87	171	80	174	0
1	11	13	"PFM0154"	"M20186_2"	3620	22780	80	592	582	207	84	86	18	100	100	0	445	434	85	116	118	18	100	100	0	1.544	1.566	1.460	1.488	1.537	1.777	0.776	52	323	837	816	0.627	508	329	498	318	0
1	12	13	"PFM0156"	"M20989_1"	3790	22770	110	905	882	205	78	80	19	100	100	0	775	735	160	112	114	33	100	100	0	1.247	1.291	1.315	1.290	1.360	1.306	0.893	80	491	1490	1427	0.319	827	663	804	623	0
1	13	13	"PFM0179"	"M22143_2"	3980	22770	110	255	256	54	65	68	16	100	98	0	251	254	54	97	101	32	100	95	0	1.234	1.217	1.179	1.240	1.451	1.161	0.816	80	501	344	348	0.303	190	154	191	157	0
1	14	13	"PFM0182"	"M22193_2"	4180	22780	130	263	260	59	65	66	14	100	100	0	567	548	89	98	99	21	100	100	0	0.422	0.433	0.416	0.419	1.365	0.427	0.815	120	569	667	645	-1.244	198	469	195	450	0
1	15	13	"PFM0184"	"M22193_8"	4360	22770	110	515	496	157	64	66	12	100	100	0	359	354	103	98	100	21	100	100	0	1.728	1.688	1.654	1.716	1.598	1.618	0.818	80	466	712	688	0.789	451	261	432	256	0
1	16	13	"PFM0186"	"M22451_2"	4560	22790	150	72	73	14	68	71	16	21	3	0	111	111	17	103	108	31	7	0	0	0.500	0.625	0.875	0.801	3.044	0.401	0.112	156	691	12	13	-1.000	4	8	5	8	-50
1	17	13	"PFM0193"	"M22678_3"	4740	22770	110	686	644	184	74	76	21	100	100	0	782	744	181	110	117	52	100	100	0	0.911	0.899	0.903	0.882	1.417	0.871	0.849	80	483	1284	1204	-0.135	612	672	570	634	0
1	18	13	"PFM0196"	"M2305_1"	4940	22780	110	82	84	17	73	75	18	32	7	0	203	204	33	108	112	35	96	75	0	0.095	0.115	0.185	0.157	2.367	0.099	0.073	80	479	104	107	-3.400	9	95	11	96	0
1	19	13	"PFM0218"	"M24561_3"	5130	22780	120	670	688	199	81	83	17	100	100	0	681	658	176	116	118	18	100	99	0	1.042	1.120	1.124	1.148	1.606	1.131	0.835	120	455	1154	1149	0.060	589	565	607	542	0
1	20	13	"PFM0224"	"M24933_22"	5310	22790	150	92	93	21	86	87	16	28	11	0	136	136	22	121	123	18	42	17	0	0.400	0.467	0.889	0.814	3.521	0.679	0.039	156	498	21	22	-1.322	6	15	7	15	-50
1	21	13	"PFM0227"	"M24933_9"	5490	22770	100	159	153	35	88	89	19	86	76	0	200	197	39	121	126	26	85	78	0	0.899	0.855	0.833	0.806	2.312	0.825	0.557	80	328	150	141	-0.154	71	79	65	76	0
1	22	13	"PFM0229"	"M25032_3"	5690	22780	120	807	832	281	79	84	33	100	100	0	968	925	285	116	128	55	100	99	0	0.854	0.931	0.971	0.928	1.628	0.937	0.801	120	585	1580	1562	-0.227	728	852	753	809	0
1	1	14	"PFM0231"	"M2511_3"	1710	22980	130	136	140	35	71	72	13	94	90	0	160	162	29	103	104	14	93	86	0	1.140	1.169	1.229	1.152	2.307	1.203	0.527	120	689	122	128	0.189	65	57	69	59	0
1	2	14	"PFM0234"	"M25344_2"	1900	22980	120	106	107	19	75	76	14	85	55	0	312	313	69	107	108	14	100	100	0	0.151	0.155	0.153	0.147	1.831	0.138	0.401	120	532	236	238	-2.725	31	205	32	206	0
1	3	14	"PFM0693"	"M50721_5"	2090	22970	120	477	467	104	80	82	21	100	100	0	445	424	99	112	114	31	98	97	0	1.192	1.240	1.260	1.299	1.556	1.222	0.838	120	512	730	699	0.254	397	333	387	312	0
1	4	14	"PFM0695"	"M51089_1"	2290	22970	120	355	354	89	81	82	15	100	100	0	271	260	54	114	115	15	98	95	0	1.745	1.870	1.879	1.995	1.575	1.897	0.845	120	455	431	419	0.803	274	157	273	146	0
1	5	14	"PFM0698"	"M51323_1"	2470	22970	110	955	949	195	81	84	17	100	100	0	1313	1292	240	114	121	59	100	100	0	0.729	0.737	0.743	0.737	1.306	0.716	0.903	80	423	2073	2046	-0.456	874	1199	868	1178	0
1	6	14	"PFM0702"	"M5172_2"	2670	22980	120	186	183	42	83	85	17	96	95	0	228	229	40	115	121	53	95	56	0	0.912	0.877	0.873	0.832	1.862	0.905	0.642	120	534	216	214	-0.134	103	113	100	114	0
1	7	14	"PFM0705"	"M52114_1"	2860	22980	120	867	820	269	83	84	15	100	100	0	1087	1058	236	116	118	15	100	100	0	0.807	0.782	0.803	0.733	1.541	0.813	0.885	120	491	1755	1679	-0.309	784	971	737	942	0
1	8	14	"PFM0710"	"M52423_1"	3040	22980	120	461	452	146	84	84	16	99	98	0	755	734	163	115	116	15	100	100	0	0.589	0.595	0.616	0.540	1.718	0.608	0.849	120	519	1017	987	-0.764	377	640	368	619	0
1	9	14	"PFM0728"	"M53642_4"	3240	22980	120	588	575	173	83	84	16	100	99	0	557	533	119	115	117	16	100	100	0	1.143	1.177	1.235	1.121	1.625	1.236	0.851	120	545	947	910	0.192	505	442	492	418	0
1	10	14	"PFM0732"	"M53850_1"	3430	22980	120	5416	5191	2077	84	86	16	100	100	0	3949	3890	1178	120	121	17	100	100	0	1.393	1.355	1.370	1.223	1.800	1.442	0.895	120	515	9161	8877	0.478	5332	3829	5107	3770	0
1	11	14	"PFM0734"	"M53930_1"	3620	22980	120	923	843	265	82	84	17	99	99	0	1279	1202	291	118	120	17	100	100	0	0.724	0.702	0.727	0.675	1.523	0.707	0.881	120	500	2002	1845	-0.465	841	1161	761	1084	0
1	12	14	"PFM0738"	"M54370_2"	3790	22990	150	79	79	15	71	74	19	17	3	0	120	121	20	105	109	29	20	3	0	0.533	0.500	0.714	0.605	3.617	0.527	0.099	156	700	23	24	-0.907	8	15	8	16	-50
1	13	14	"PFM0742"	"M5455_1"	4000	22980	120	92	95	27	63	65	13	74	53	0	728	733	215	96	98	21	100	100	0	0.046	0.050	0.050	0.051	1.832	0.054	0.528	120	569	661	669	-4.446	29	632	32	637	0
1	14	14	"PFM0744"	"M5455_6"	4190	22980	120	183	182	53	63	64	13	97	94	0	184	187	38	96	97	20	96	93	0	1.364	1.308	1.316	1.254	1.695	1.298	0.701	120	506	208	210	0.447	120	88	119	91	0
1	15	14	"PFM0765"	"M55888_4"	4370	22970	110	175	178	40	63	64	12	98	97	0	273	272	67	97	98	19	98	97	0	0.636	0.657	0.673	0.637	1.722	0.590	0.752	80	463	288	290	-0.652	112	176	115	175	0
1	16	14	"PFM0770"	"M55941_1"	4550	23000	150	62	62	10	63	65	12	10	0	0	94	95	13	97	98	14	10	1	0	0.333	0.500	0.746	0.739	3.389	7.957	0.003	156	687	-4	-3	-1.585	-1	-3	-1	-2	-50
1	17	14	"PFM0772"	"M56059_1"	4750	22970	110	822	796	183	63	65	16	100	100	0	359	353	74	96	101	41	100	100	0	2.886	2.852	2.910	2.864	1.373	2.940	0.843	80	533	1022	990	1.529	759	263	733	257	0
1	18	14	"PFM0780"	"M56462_2"	4950	22970	110	222	221	55	64	65	12	100	100	0	1299	1272	298	100	103	33	100	100	0	0.132	0.134	0.130	0.128	1.484	0.124	0.815	80	487	1357	1329	-2.924	158	1199	157	1172	0
1	19	14	"PFM0782"	"M56512_15"	5130	22980	150	83	84	16	76	78	18	24	4	0	125	125	19	112	115	33	14	0	0	0.538	0.615	0.857	0.798	3.162	0.152	0.036	156	573	20	21	-0.893	7	13	8	13	-50
1	20	14	"PFM0785"	"M56710_1"	5320	22970	120	415	414	105	86	87	17	100	100	0	543	519	120	120	122	19	100	100	0	0.778	0.822	0.833	0.838	1.543	0.818	0.842	120	413	752	727	-0.363	329	423	328	399	0
1	21	14	"PFM0809"	"M58416_1"	5490	22970	150	73	73	19	86	88	20	3	0	0	114	109	27	123	131	37	0	0	0	1.444	0.929	0.938	0.975	2.624	0.411	0.219	156	575	-22	-27	0.531	-13	-9	-13	-14	-50
1	22	14	"PFM0815"	"M58784_1"	5690	22970	150	66	70	20	81	85	30	2	1	0	87	97	37	119	127	51	4	0	0	0.469	0.500	0.505	0.462	2.454	0.457	0.622	156	780	-47	-33	-1.093	-15	-32	-11	-22	-50
1	1	15	"PFM0817"	"M58847_5"	1730	23170	120	211	209	52	72	73	13	100	96	0	549	535	118	106	106	15	100	100	0	0.314	0.319	0.316	0.303	1.494	0.309	0.831	120	544	582	566	-1.672	139	443	137	429	0
1	2	15	"PFM0820"	"M5894_7"	1910	23170	120	222	214	61	76	77	13	97	94	0	267	269	51	110	111	15	100	99	0	0.930	0.868	0.835	0.824	1.730	0.920	0.741	120	466	303	297	-0.105	146	157	138	159	0
1	3	15	"PFM0824"	"M59170_6"	2100	23170	150	87	88	15	81	81	14	26	8	0	125	127	18	112	114	14	45	19	0	0.462	0.467	0.684	0.846	2.914	0.568	0.040	156	601	19	22	-1.115	6	13	7	15	-50
1	4	15	"PFM0828"	"M59497_4"	2300	23170	120	1205	1086	396	81	82	14	100	100	0	902	894	229	115	116	16	100	100	0	1.428	1.290	1.299	1.173	1.718	1.377	0.885	120	497	1911	1784	0.514	1124	787	1005	779	0
1	5	15	"PFN0330"	"N134_61"	2490	23160	120	200	198	48	83	85	18	97	95	0	203	200	36	116	122	54	77	25	0	1.345	1.369	1.481	1.369	1.769	1.419	0.590	120	503	204	199	0.427	117	87	115	84	0
1	6	15	"PFN0332"	"N134_67"	2670	23160	120	644	604	185	85	86	16	100	100	0	554	524	138	117	118	16	100	100	0	1.279	1.275	1.265	1.273	1.668	1.317	0.856	120	480	996	926	0.355	559	437	519	407	0
1	7	15	"PFN0334"	"N134_74"	2870	23160	120	199	194	45	83	85	16	99	96	0	271	265	55	117	118	17	99	96	0	0.753	0.750	0.714	0.742	1.855	0.731	0.711	120	488	270	259	-0.409	116	154	111	148	0
1	8	15	"PFN0336"	"N134_76"	3060	23170	120	183	181	43	84	86	16	96	93	0	451	441	98	116	118	16	100	100	0	0.296	0.298	0.293	0.277	1.632	0.294	0.769	120	485	434	422	-1.759	99	335	97	325	0
1	9	15	"PFN0338"	"N134_78"	3250	23160	120	195	191	40	85	86	16	98	96	0	321	315	69	117	119	16	99	98	0	0.539	0.535	0.529	0.526	1.648	0.519	0.749	120	465	314	304	-0.891	110	204	106	198	0
1	10	15	"PFN0342"	"N134_83"	3430	23160	120	1133	1079	350	84	86	16	100	100	0	1061	1014	233	120	122	16	100	100	0	1.115	1.113	1.121	1.047	1.499	1.163	0.895	120	474	1990	1889	0.157	1049	941	995	894	0
1	11	15	"PFN0360"	"N135_22"	3610	23160	110	185	180	34	79	79	17	98	97	0	237	230	40	115	115	18	100	97	0	0.869	0.878	0.897	0.882	1.610	0.861	0.702	80	494	228	216	-0.203	106	122	101	115	0
1	12	15	"PFN0363"	"N135_27"	3820	23160	110	220	213	56	65	66	12	100	97	0	202	207	46	99	101	16	97	93	0	1.505	1.370	1.371	1.408	2.022	1.444	0.703	80	464	258	256	0.590	155	103	148	108	0
1	13	15	"PFN0365"	"N135_7"	3980	23160	110	139	134	30	63	64	11	97	93	0	294	290	60	96	98	17	100	100	0	0.384	0.366	0.355	0.357	1.593	0.344	0.711	80	484	274	265	-1.381	76	198	71	194	0
1	14	15	"PFN0367"	"N135_9"	4200	23160	120	338	315	96	64	65	14	99	99	0	408	406	99	97	97	14	99	99	0	0.881	0.812	0.859	0.786	1.561	0.815	0.844	120	559	585	560	-0.183	274	311	251	309	0
1	15	15	"PFN0369"	"N136_13"	4380	23160	110	249	251	58	66	69	16	100	100	0	577	575	82	99	102	19	100	100	0	0.383	0.389	0.388	0.374	1.477	0.363	0.788	80	438	661	661	-1.385	183	478	185	476	0
1	16	15	"PFN0371"	"N136_16"	4570	23160	110	80	82	16	67	70	15	40	20	0	155	151	24	104	107	20	87	65	0	0.255	0.319	0.327	0.329	3.349	0.250	0.126	80	436	64	62	-1.972	13	51	15	47	0
1	17	15	"PFN0390"	"N137_31"	4760	23160	110	521	491	114	64	64	12	100	100	0	454	442	89	98	99	14	100	100	0	1.284	1.241	1.251	1.227	1.414	1.249	0.855	80	525	813	771	0.360	457	356	427	344	0
1	18	15	"PFN0393"	"N137_38"	4970	23180	150	68	68	12	63	64	12	26	7	0	100	103	19	97	100	29	12	1	0	1.667	0.833	0.925	0.848	3.574	0.366	0.024	156	636	8	11	0.737	5	3	5	6	-50
1	19	15	"PFN0395"	"N137_4"	5130	23160	120	473	458	151	70	74	17	100	98	0	433	420	136	106	108	19	96	96	0	1.232	1.236	1.231	1.293	1.744	1.225	0.821	120	433	730	702	0.301	403	327	388	314	0
1	20	15	"PFN0398"	"N137_44"	5320	23160	110	574	560	118	81	83	16	100	100	0	383	377	62	118	120	21	100	100	0	1.860	1.849	1.833	1.839	1.332	1.854	0.843	80	462	758	738	0.896	493	265	479	259	0
1	21	15	"PFN0400"	"N137_5"	5510	23160	120	277	277	162	82	84	15	80	76	0	251	247	111	119	122	20	76	70	0	1.477	1.523	1.325	1.304	2.256	1.572	0.794	120	488	327	323	0.563	195	132	195	128	0
1	22	15	"PFN0403"	"N137_53"	5700	23170	150	81	82	17	80	81	15	19	6	0	127	125	23	115	118	23	29	3	0	0.083	0.200	0.725	0.645	3.649	0.371	0.020	156	761	13	12	-3.585	1	12	2	10	-50
1	1	16	"PFN0420"	"N138_29"	1730	23360	150	73	74	12	70	71	13	21	4	0	123	124	19	106	106	15	52	23	0	0.176	0.222	0.510	0.539	4.330	0.043	0.001	156	827	20	22	-2.503	3	17	4	18	-50
1	2	16	"PFN0422"	"N138_30"	1910	23360	110	134	136	24	74	75	13	98	97	0	221	226	30	109	110	16	100	100	0	0.536	0.530	0.503	0.504	1.591	0.538	0.580	80	398	172	179	-0.900	60	112	62	117	0
1	3	16	"PFN0427"	"N138_36"	2080	23350	150	78	80	15	77	78	14	19	6	0	122	125	20	112	113	15	44	17	0	0.100	0.231	0.674	0.744	4.453	0.072	0.001	156	633	11	16	-3.322	1	10	3	13	-50
1	4	16	"PFN0429"	"N138_39"	2300	23350	120	860	799	239	78	79	15	100	100	0	589	556	151	113	114	15	100	100	0	1.643	1.628	1.639	1.675	1.569	1.670	0.881	120	532	1258	1164	0.716	782	476	721	443	0
1	5	16	"PFN0431"	"N138_43"	2490	23350	120	651	663	189	79	81	15	100	100	0	708	702	208	113	114	15	100	100	0	0.961	0.992	0.986	1.045	1.611	0.965	0.860	120	480	1167	1173	-0.057	572	595	584	589	0
1	6	16	"PFN0435"	"N138_51"	2680	23360	150	75	77	15	81	83	15	11	1	0	110	112	18	114	115	16	14	3	0	1.500	2.000	0.954	0.934	3.757	1.067	0.024	156	585	-10	-6	0.585	-6	-4	-4	-2	-50
1	7	16	"PFN0839"	"N163_7"	2870	23360	150	87	94	26	83	84	16	32	13	0	131	137	37	117	118	17	44	22	0	0.286	0.550	0.753	0.607	3.485	0.547	0.198	156	599	18	31	-1.807	4	14	11	20	-50
1	8	16	"PFN0843"	"N164_7"	3060	23350	120	509	497	168	84	85	16	99	99	0	501	484	129	118	119	17	99	98	0	1.110	1.128	1.185	1.131	1.789	1.165	0.853	120	500	808	779	0.150	425	383	413	366	0
1	9	16	"PFN0846"	"N165_14"	3250	23350	120	425	416	142	83	84	14	100	98	0	659	640	169	117	118	15	100	100	0	0.631	0.637	0.634	0.590	1.635	0.654	0.889	120	520	884	856	-0.664	342	542	333	523	0
1	10	16	"PFN0848"	"N165_16"	3440	23350	120	5306	5103	1659	87	87	15	100	100	0	6474	6120	2120	122	123	17	100	100	0	0.822	0.836	0.828	0.878	1.592	0.821	0.907	120	527	11571	11014	-0.283	5219	6352	5016	5998	0
1	11	16	"PFN0852"	"N165_8"	3630	23360	110	108	111	23	78	80	19	66	36	0	226	223	32	116	116	21	100	98	0	0.273	0.308	0.300	0.251	2.316	0.343	0.389	80	384	140	140	-1.874	30	110	33	107	0
1	12	16	"PFN0854"	"N166_2"	3810	23390	150	67	68	12	64	66	13	17	3	0	104	104	18	98	100	15	23	7	0	0.500	0.667	0.725	0.755	3.489	0.233	0.016	156	505	9	10	-1.000	3	6	4	6	-50
1	13	16	"PFN0877"	"N168_9"	3970	23380	150	65	66	12	65	121	676	0	0	0	99	100	17	96	104	84	0	0	0	0.000	0.250	0.690	0.694	3.717	0.179	0.004	156	559	3	5	Error	0	3	1	4	-50
1	14	16	"PFN0881"	"N169_15"	4170	23370	150	61	62	11	65	113	614	0	0	0	95	95	14	96	103	77	0	0	0	4.000	3.000	0.908	0.841	3.146	11.259	0.507	156	679	-5	-4	2.000	-4	-1	-3	-1	-50
1	15	16	"PFN0884"	"N169_20"	4390	23340	150	87	90	19	71	74	17	48	19	0	119	119	19	105	108	20	36	8	0	1.143	1.357	0.914	1.042	3.169	0.737	0.073	156	716	30	33	0.193	16	14	19	14	-50
1	16	16	"PFN0889"	"N170_4"	4580	23340	100	150	145	32	76	77	15	93	86	0	166	164	28	113	114	18	87	67	0	1.396	1.353	1.346	1.417	2.419	1.279	0.341	80	410	127	120	0.482	74	53	69	51	0
1	17	16	"PFN0891"	"N171_3"	4750	23350	110	188	194	43	71	72	16	98	97	0	256	257	57	105	106	17	100	100	0	0.775	0.809	0.793	0.811	1.599	0.774	0.763	80	476	268	275	-0.368	117	151	123	152	0
1	18	16	"PFN0895"	"N173_3"	4930	23370	150	71	73	13	66	68	15	19	5	0	112	112	17	102	103	15	37	10	0	0.500	0.700	0.579	0.573	3.620	0.375	0.038	156	679	15	17	-1.000	5	10	7	10	-50
1	19	16	"PFN0917"	"N177_5"	5150	23370	150	70	69	11	67	71	24	0	0	0	98	99	14	104	108	34	0	0	0	-0.500	-0.400	0.765	0.890	3.351	0.195	0.010	156	636	-3	-3	Error	3	-6	2	-5	-50
1	20	16	"PFN0923"	"N181_1"	5320	23340	110	677	648	150	76	80	27	100	100	0	532	513	120	112	117	43	100	97	0	1.431	1.426	1.372	1.466	1.463	1.370	0.875	80	486	1021	973	0.517	601	420	572	401	0
1	21	16	"PFN0925"	"N181_11"	5520	23340	110	1582	1441	366	81	88	61	100	100	0	995	924	208	117	131	88	98	97	0	1.710	1.685	1.678	1.719	1.603	1.702	0.865	80	490	2379	2167	0.774	1501	878	1360	807	0
1	22	16	"PFN0928"	"N181_17"	5710	23350	120	4779	4705	1936	83	89	58	100	100	0	2261	2103	684	120	130	79	100	98	0	2.193	2.331	2.300	2.235	1.753	2.565	0.839	120	540	6837	6605	1.133	4696	2141	4622	1983	0
1	1	17	"PFN0931"	"N181_21"	1720	23550	110	83	84	14	71	72	13	45	17	0	229	229	30	106	106	15	100	100	0	0.098	0.106	0.126	0.118	2.274	0.096	0.120	80	521	135	136	-3.358	12	123	13	123	0
1	2	17	"PFN0933"	"N181_25"	1910	23540	80	74	75	13	74	75	15	15	0	0	128	134	26	108	109	15	67	28	0	0.000	0.038	0.414	0.345	3.286	0.071	0.005	52	334	20	27	Error	0	20	1	26	0
1	3	17	"PFN0958"	"N187_1"	2120	23560	150	76	89	101	76	77	14	16	5	0	107	116	56	109	111	16	22	6	0	0.000	1.857	0.870	0.777	3.359	4.388	0.066	156	740	-2	20	Error	0	-2	13	7	-50
1	4	17	"PFN0960"	"N187_5"	2300	23540	110	771	744	170	77	79	16	100	100	0	466	459	87	113	115	22	100	100	0	1.966	1.928	1.933	1.930	1.363	1.925	0.884	80	416	1047	1013	0.975	694	353	667	346	0
1	5	17	"PFN0964"	"N189_3"	2480	23550	150	73	75	15	79	81	15	10	3	0	116	116	17	114	116	20	15	1	0	-3.000	-2.000	0.974	0.898	3.045	0.481	0.080	156	664	-4	-2	Error	-6	2	-4	2	-50
1	6	17	"PFN0966"	"N189_6"	2680	23550	120	1255	1157	418	81	82	15	100	100	0	1202	1160	324	112	114	16	100	100	0	1.077	1.027	1.047	0.956	1.623	1.067	0.900	120	494	2264	2124	0.107	1174	1090	1076	1048	0
1	7	17	"PFN0969"	"N197_2"	2870	23550	120	1224	1129	464	84	85	17	100	99	0	1314	1249	426	116	118	17	100	100	0	0.952	0.922	0.935	0.833	1.819	0.949	0.886	120	500	2338	2178	-0.072	1140	1198	1045	1133	0
1	8	17	"PFN0979"	"N243_1"	3060	23550	110	168	167	32	83	85	17	100	92	0	376	370	58	117	119	18	100	100	0	0.328	0.332	0.346	0.313	1.590	0.318	0.654	80	506	344	337	-1.607	85	259	84	253	0
1	9	17	"PFF1893"	"F8058_1"	3250	23540	110	132	154	64	81	83	15	93	80	0	182	210	79	118	119	19	97	82	0	0.797	0.793	0.806	0.734	1.987	0.760	0.673	80	498	115	165	-0.328	51	64	73	92	0
1	10	17	"PFB0086"	"B312"	3430	23540	110	5987	5938	1285	86	88	19	100	100	0	4548	4414	814	123	130	58	100	100	0	1.334	1.364	1.456	1.359	1.364	1.399	0.888	80	492	10326	10143	0.415	5901	4425	5852	4291	0
1	11	17	"PFB0247"	"B619"	3630	23510	150	86	88	20	84	86	20	20	6	0	122	125	32	122	127	54	1	1	0	100000.000	1.333	1.294	1.098	3.425	0.402	0.041	156	576	2	7	16.610	2	0	4	3	-50
1	12	17	"PFB0263"	"B648"	3810	23550	150	69	69	14	73	75	17	7	0	0	105	105	16	108	110	19	7	1	0	1.333	1.333	0.929	0.986	4.127	0.644	0.031	156	377	-7	-7	0.415	-4	-3	-4	-3	-50
1	13	17	"PFB0272"	"B666"	4010	23570	150	79	81	18	74	142	739	0	0	0	120	121	22	106	115	91	0	0	0	0.357	0.467	0.750	0.766	3.732	13.712	0.311	156	466	19	22	-1.485	5	14	7	15	-50
1	14	17	"PFC0108"	"C322"	4190	23540	110	315	312	77	72	149	781	0	0	0	338	326	68	103	114	96	96	65	0	1.034	1.076	1.105	1.063	1.511	2.510	0.676	80	418	478	463	0.048	243	235	240	223	0
1	15	17	"PFA0055"	"A14801_28"	4380	23570	150	86	94	35	75	77	16	41	23	0	123	134	42	109	111	18	42	25	0	0.786	0.760	0.923	0.929	2.987	0.762	0.403	156	638	25	44	-0.348	11	14	19	25	-50
1	16	17	"PFA0082"	"A18792_10"	4570	23550	150	82	82	15	79	81	16	20	1	0	124	128	17	114	115	17	37	14	0	0.300	0.214	0.857	0.954	3.119	0.595	0.013	156	663	13	17	-1.737	3	10	3	14	-50
1	17	17	"PFA0091"	"A18792_4"	4760	23550	90	884	859	312	77	79	18	100	100	0	440	464	179	110	112	16	100	98	0	2.445	2.209	2.208	2.376	1.767	2.218	0.844	52	318	1137	1136	1.290	807	330	782	354	0
1	18	17	"PFA0097"	"A19747_2"	4930	23590	150	70	70	14	67	69	16	16	1	0	110	112	18	106	107	17	24	7	0	0.750	0.500	0.667	0.768	3.151	0.580	0.064	156	610	7	9	-0.415	3	4	3	6	-50
1	19	17	"PFA0173"	"A4732_13"	5150	23550	150	65	66	13	66	67	18	5	1	0	105	107	19	105	107	19	16	5	0	100000.000	0.000	0.750	0.737	3.059	0.256	0.026	156	692	-1	2	16.610	-1	0	0	2	-50
1	20	17	"PFA0219"	"A8784_10"	5340	23540	90	256	270	88	73	78	35	100	96	0	408	405	72	114	119	36	100	100	0	0.622	0.677	0.687	0.627	1.641	0.686	0.718	52	396	477	488	-0.684	183	294	197	291	0
1	21	17	"PFM0561"	"M44175_1"	5540	23520	90	473	498	360	80	108	179	69	51	0	575	622	398	121	149	137	76	63	0	0.866	0.834	0.784	0.621	3.552	1.000	0.691	52	375	847	919	-0.208	393	454	418	501	0
1	22	17	"PFM0639"	"M46861_1"	5720	23550	150	75	77	15	83	88	51	0	0	0	110	109	22	123	132	70	0	0	0	0.615	0.429	0.613	0.689	3.281	0.519	0.312	156	828	-21	-20	-0.700	-8	-13	-6	-14	-50
1	1	18	"PFM0668"	"M48963_5"	1730	23740	120	302	286	82	70	72	12	99	99	0	468	433	112	104	105	14	100	99	0	0.637	0.657	0.667	0.643	1.835	0.643	0.841	120	625	596	545	-0.650	232	364	216	329	0
1	2	18	"PFM0751"	"M55156_1"	1920	23750	150	77	81	24	74	75	13	32	8	0	114	116	17	106	108	15	33	8	0	0.375	0.700	0.921	0.930	3.580	1.530	0.011	156	738	11	17	-1.415	3	8	7	10	-50
1	3	18	"PFM0789"	"M57163_1"	2120	23740	100	76	76	11	74	76	14	12	0	0	194	199	37	109	110	15	100	98	0	0.024	0.022	0.093	0.086	2.505	0.027	0.007	80	388	87	92	-5.409	2	85	2	90	0
1	4	18	"PFM0887"	"M8047_1"	2310	23730	110	342	337	77	80	81	16	100	100	0	608	610	131	114	117	21	100	100	0	0.530	0.518	0.527	0.505	1.466	0.506	0.852	80	524	756	753	-0.915	262	494	257	496	0
1	5	18	"PFD0324"	"D37405_1"	2490	23730	90	104	109	25	81	82	16	65	36	0	156	156	23	117	118	17	86	53	0	0.590	0.718	0.689	0.695	2.590	0.924	0.191	52	324	62	67	-0.762	23	39	28	39	0
1	6	18	"PFD0374"	"D42243_5"	2670	23760	150	84	84	17	83	86	17	15	3	0	116	117	17	114	117	18	19	3	0	0.500	0.333	0.923	0.955	3.526	0.576	0.010	156	599	3	4	-1.000	1	2	1	3	-50
1	7	18	"PFD0381"	"D42873_1"	2880	23750	150	91	93	17	83	85	17	32	7	0	124	127	21	114	117	17	37	14	0	0.800	0.769	0.861	0.766	3.673	0.626	0.052	156	629	18	23	-0.322	8	10	10	13	-50
1	8	18	"PFD0391"	"D42954_8"	3080	23740	100	138	143	39	81	83	16	87	77	0	181	181	32	117	117	16	93	81	0	0.891	0.969	1.023	0.974	2.278	1.022	0.473	80	410	121	126	-0.167	57	64	62	64	0
1	9	18	"PFD0408"	"D47995_1"	3250	23730	110	821	803	134	82	83	17	100	100	0	1286	1287	213	118	122	33	100	100	0	0.633	0.617	0.645	0.615	1.303	0.596	0.879	80	443	1907	1890	-0.660	739	1168	721	1169	0
1	10	18	"PFD0468"	"D53677_9"	3430	23760	150	76	77	19	85	87	19	8	0	0	114	114	19	122	130	60	0	0	0	1.125	1.000	1.125	1.235	3.273	0.176	0.064	156	554	-17	-16	0.170	-9	-8	-8	-8	-50
1	11	18	"IMX067I"	"Y_IMX067I"	3600	23750	150	71	74	20	85	87	19	9	1	0	103	106	20	122	127	54	0	0	0	0.737	0.688	0.875	0.982	2.587	0.578	0.051	156	554	-33	-27	-0.441	-14	-19	-11	-16	-50
1	12	18	"IOX204I"	"Y_IOX204I"	3810	23730	150	67	70	15	82	84	16	5	0	0	104	107	22	119	120	19	8	1	0	1.000	1.000	0.900	0.872	2.873	0.531	0.043	156	453	-30	-24	0.000	-15	-15	-12	-12	-50
1	13	18	"IDX437I"	"Y_IDX437I"	3980	23750	150	78	78	16	83	84	17	11	0	0	115	114	20	121	121	21	7	0	0	0.833	0.714	0.756	0.791	3.214	0.403	0.049	156	414	-11	-12	-0.263	-5	-6	-5	-7	-50
1	14	18	"ILX005I"	"Y_ILX005I"	4180	23780	150	78	81	18	80	81	16	18	5	0	113	117	23	118	118	18	18	6	0	0.400	-1.000	0.701	0.774	2.490	0.495	0.050	156	526	-7	0	-1.322	-2	-5	1	-1	-50
1	15	18	"Z_1_10"	"Z_1_10"	4390	23740	150	70	71	18	80	81	16	9	3	0	105	107	21	116	116	17	14	3	0	0.909	1.000	0.938	0.898	3.173	0.693	0.090	156	477	-21	-18	-0.138	-10	-11	-9	-9	-50
1	16	18	"Z_1_30"	"Z_1_30"	4590	23760	150	72	75	18	77	79	16	13	4	0	109	110	21	111	113	23	11	2	0	2.500	2.000	0.850	0.870	3.040	0.251	0.036	156	510	-7	-3	1.322	-5	-2	-2	-1	-50
1	17	18	"Z_2_70"	"Z_2_70"	4770	23720	130	985	942	241	69	71	14	100	100	0	6386	5977	1547	106	109	25	100	100	0	0.146	0.149	0.145	0.148	1.206	0.138	0.899	120	465	7196	6744	-2.777	916	6280	873	5871	0
1	18	18	"Z_2_90"	"Z_2_90"	4960	23730	120	1637	1582	564	64	65	11	100	100	0	12100	11003	3583	106	108	20	100	100	0	0.131	0.139	0.142	0.138	1.609	0.135	0.902	120	434	13567	12415	-2.931	1573	11994	1518	10897	0
1	19	18	"Z_3_10"	"Z_3_10"	5140	23740	90	69	72	13	66	67	13	17	9	0	206	209	37	109	111	20	100	94	0	0.031	0.060	0.081	0.090	2.709	0.057	0.044	52	339	100	106	-5.015	3	97	6	100	0
1	20	18	"Z_3_30"	"Z_3_30"	5320	23770	150	76	78	17	76	77	16	18	7	0	116	118	18	115	118	20	15	5	0	0.000	0.667	1.054	1.107	3.167	0.579	0.030	156	770	1	5	Error	0	1	2	3	-50
1	21	18	"Z_3_50"	"Z_3_50"	5520	23730	120	272	274	119	80	84	28	92	85	0	414	401	142	123	130	40	95	90	0	0.660	0.698	0.645	0.648	2.511	0.692	0.680	120	582	483	472	-0.600	192	291	194	278	0
1	22	18	"Z_3_70"	"Z_3_70"	5710	23730	120	746	806	478	85	88	26	96	94	0	1116	1112	556	126	129	33	99	96	0	0.668	0.731	0.672	0.662	2.580	0.755	0.830	120	523	1651	1707	-0.583	661	990	721	986	0
1	1	19	"Z_5_10"	"Z_5_10"	1740	23970	150	69	70	14	70	71	13	17	5	0	105	105	18	104	105	14	22	7	0	-1.000	0.000	0.720	0.802	3.615	0.001	0.000	156	807	0	1	Error	-1	1	0	1	-50
1	2	19	"Z_5_30"	"Z_5_30"	1920	23930	110	125	127	28	75	75	13	88	81	0	152	152	23	106	107	14	87	76	0	1.087	1.130	1.171	1.095	2.231	1.214	0.421	80	419	96	98	0.120	50	46	52	46	0
1	3	19	"Z_5_50"	"Z_5_50"	2120	23920	120	4445	4125	1504	78	79	15	100	100	0	3733	3361	1282	111	112	15	100	100	0	1.206	1.245	1.244	1.299	1.656	1.247	0.919	120	534	7989	7297	0.270	4367	3622	4047	3250	0
1	4	19	"Z_5_70"	"Z_5_70"	2320	23930	120	11224	10192	4041	83	84	15	100	100	0	9068	8305	2341	113	116	17	100	100	0	1.244	1.234	1.285	1.105	1.664	1.319	0.894	120	533	20096	18301	0.315	11141	8955	10109	8192	0
1	5	19	"Z_5_90"	"Z_5_90"	2500	23920	120	22290	19956	7444	85	88	18	100	100	0	16365	14652	6783	119	121	19	100	100	0	1.367	1.367	1.501	1.534	1.658	1.336	0.881	120	499	38451	34404	0.451	22205	16246	19871	14533	0
1	6	19	"Z_6_10"	"Z_6_10"	2700	23920	150	99	102	20	83	86	19	42	17	0	133	134	19	116	120	25	28	5	0	0.941	1.056	1.071	1.018	3.847	0.779	0.157	156	573	33	37	-0.087	16	17	19	18	-50
1	7	19	"Z_7_50"	"Z_7_50"	2890	23920	110	278	286	61	81	82	15	100	100	0	367	370	57	113	116	16	100	100	0	0.776	0.798	0.820	0.781	1.407	0.839	0.807	80	352	451	462	-0.367	197	254	205	257	0
1	8	19	"Z_7_70"	"Z_7_70"	3070	23920	120	589	562	147	81	82	16	100	100	0	698	689	228	116	117	16	100	100	0	0.873	0.839	0.885	0.889	1.607	0.789	0.837	120	514	1090	1054	-0.196	508	582	481	573	0
1	9	19	"Z_7_90"	"Z_7_90"	3270	23920	120	1383	1317	357	81	82	16	100	100	0	1607	1506	468	118	121	32	100	100	0	0.874	0.890	0.924	0.938	1.490	0.868	0.887	120	459	2791	2624	-0.194	1302	1489	1236	1388	0
1	10	19	"Z_8_10"	"Z_8_10"	3450	23930	150	74	77	19	82	83	15	15	3	0	111	112	18	117	120	32	2	0	0	1.333	1.000	1.042	1.021	3.164	1.066	0.014	156	496	-14	-10	0.415	-8	-6	-5	-5	-50
1	11	19	"Z_8_30"	"Z_8_30"	3650	23930	150	87	90	18	85	86	16	23	7	0	136	136	17	118	119	17	50	18	0	0.111	0.278	0.651	0.640	4.175	0.109	0.001	156	527	20	23	-3.170	2	18	5	18	-50
1	12	19	"Z_8_50"	"Z_8_50"	3830	23920	120	7641	6675	2443	87	88	16	100	100	0	21869	18413	6759	122	124	18	100	100	0	0.347	0.360	0.362	0.363	1.674	0.351	0.927	120	390	29301	24879	-1.526	7554	21747	6588	18291	0
1	13	19	"PFA32032"	"oPFA32032"	4020	23930	150	96	95	17	85	86	16	35	8	0	142	142	20	124	125	18	48	14	0	0.611	0.556	0.750	0.767	3.133	0.392	0.025	156	444	29	28	-0.710	11	18	10	18	-50
1	14	19	"PFC0775"	"oPFC0775"	4210	23920	120	406	397	114	85	86	16	100	100	0	1234	1192	310	121	121	17	100	100	0	0.288	0.291	0.294	0.282	1.534	0.285	0.890	120	351	1434	1383	-1.794	321	1113	312	1071	0
1	15	19	"PFI17647"	"oPFI17647"	4390	23920	150	78	82	19	86	87	16	15	5	0	118	120	18	120	120	17	16	2	0	4.000	100000.000	1.000	1.096	3.261	0.842	0.003	156	488	-10	-4	2.000	-8	-2	-4	0	-50
1	16	19	"PFF72435"	"oPFF72435"	4580	23920	120	167	162	37	78	79	17	95	87	0	219	229	50	111	112	18	98	96	0	0.824	0.712	0.709	0.692	1.912	0.698	0.656	120	461	197	202	-0.279	89	108	84	118	0
1	17	19	"PFL0040"	"oPFL0040"	4780	23920	120	1763	1696	584	66	68	12	100	100	0	1164	1157	333	101	104	23	100	100	0	1.596	1.544	1.552	1.491	1.579	1.602	0.894	120	513	2760	2686	0.675	1697	1063	1630	1056	0
1	18	19	"PFL0041"	"oPFL0041"	4960	23920	120	175	169	47	65	66	12	95	92	0	1269	1220	386	102	103	15	100	100	0	0.094	0.093	0.096	0.089	1.719	0.088	0.799	120	456	1277	1222	-3.407	110	1167	104	1118	0
1	19	19	"PFI17649"	"oPFI17649"	5120	23970	150	73	75	15	74	76	17	16	3	0	107	109	17	113	113	17	8	2	0	0.167	-0.250	0.809	0.829	3.170	0.679	0.032	156	661	-7	-3	-2.585	-1	-6	1	-4	-50
1	20	19	"PFJ12790"	"oPFJ12790"	5340	23930	110	96	96	18	82	82	16	41	15	0	313	318	49	118	120	18	100	100	0	0.072	0.070	0.098	0.092	1.971	0.069	0.140	80	444	209	214	-3.800	14	195	14	200	0
1	21	19	"PFJ12792"	"oPFJ12792"	5520	23920	110	180	210	134	79	81	20	68	62	0	279	329	176	121	123	34	82	68	0	0.639	0.630	0.642	0.537	2.591	0.628	0.727	80	502	259	339	-0.646	101	158	131	208	0
1	22	19	"PFK12895"	"oPFK12895"	5740	23930	150	90	90	20	80	81	19	25	7	0	133	135	25	119	122	29	24	4	0	0.714	0.625	0.722	0.814	3.878	0.270	0.046	156	902	24	26	-0.485	10	14	10	16	-50
1	1	20	"PFF72440"	"oPFF72440"	1740	24120	120	1793	1702	598	69	71	14	100	100	0	3148	2987	780	104	105	14	100	100	0	0.566	0.566	0.596	0.533	1.551	0.576	0.911	120	546	4768	4516	-0.820	1724	3044	1633	2883	0
1	2	20	"PFH0004"	"oPFH0004"	1940	24120	120	1189	1121	376	74	75	14	100	100	0	849	803	229	109	110	15	100	100	0	1.507	1.509	1.512	1.498	1.597	1.563	0.895	120	519	1855	1741	0.591	1115	740	1047	694	0
1	3	20	"PFD66983"	"oPFD66983"	2110	24110	150	93	93	17	76	78	15	51	21	0	121	123	20	110	111	15	41	19	0	1.545	1.308	1.091	1.110	3.356	0.878	0.039	156	652	28	30	0.628	17	11	17	13	-50
1	4	20	"PFBL B0087"	"oPFBLOB0087"	2300	24130	150	79	79	15	76	78	15	16	4	0	117	119	18	109	111	23	20	1	0	0.375	0.300	0.833	0.986	4.019	0.463	0.015	156	690	11	13	-1.415	3	8	3	10	-50
1	5	20	"PFBL B0089"	"oPFBLOB0089"	2500	24120	120	135	135	31	77	78	16	89	79	0	179	179	34	111	112	17	94	82	0	0.853	0.853	0.832	0.839	2.004	0.860	0.557	120	553	126	126	-0.229	58	68	58	68	0
1	6	20	"PFL0045"	"oPFL0045"	2680	24120	110	463	489	87	75	77	17	100	100	0	2104	2201	458	111	115	29	100	100	0	0.195	0.198	0.207	0.198	1.291	0.194	0.854	80	474	2381	2504	-2.361	388	1993	414	2090	0
1	7	20	"PFF72441"	"oPFF72441"	2880	24100	150	75	75	15	76	78	16	12	3	0	112	112	15	112	115	25	3	0	0	100000.000	100000.000	1.063	1.078	3.788	0.291	0.030	156	730	-1	-1	16.610	-1	0	-1	0	-50
1	8	20	"PFBL B0090"	"oPFBLOB0090"	3080	24110	120	1107	1103	286	78	79	16	100	100	0	690	654	191	114	115	15	100	100	0	1.786	1.898	1.894	2.034	1.621	1.929	0.847	120	512	1605	1565	0.837	1029	576	1025	540	0
1	9	20	"PFD66986"	"oPFD66986"	3260	24120	150	84	87	19	80	81	15	26	11	0	116	117	19	115	116	16	20	5	0	4.000	3.500	0.909	0.882	4.235	74.372	0.000	156	585	5	9	2.000	4	1	7	2	-50
1	10	20	"PFL0049"	"oPFL0049"	3430	24150	150	74	76	18	81	82	15	14	4	0	112	111	17	117	117	17	4	1	0	1.400	0.833	0.918	1.047	3.266	0.832	0.014	156	570	-12	-11	0.485	-7	-5	-5	-6	-50
1	11	20	"PFK12897"	"oPFK12897"	3650	24140	150	81	81	17	83	83	15	13	3	0	115	116	18	117	119	17	14	3	0	1.000	2.000	1.000	0.951	3.719	0.349	0.005	156	619	-4	-3	0.000	-2	-2	-2	-1	-50
1	12	20	"PFF72442"	"oPFF72442"	3840	24110	120	917	905	275	85	86	16	100	100	0	763	722	175	119	120	16	100	99	0	1.292	1.360	1.459	1.354	1.494	1.413	0.858	120	486	1476	1423	0.370	832	644	820	603	0
1	13	20	"PFF72443"	"oPFF72443"	4020	24110	120	379	369	105	84	85	16	99	98	0	664	656	164	118	120	16	100	100	0	0.540	0.530	0.531	0.507	1.581	0.518	0.827	120	483	841	823	-0.888	295	546	285	538	0
1	14	20	"PFBL B0094"	"oPFBLOB0094"	4210	24110	120	2708	2630	808	85	85	16	100	100	0	3140	3005	940	118	119	17	100	100	0	0.868	0.882	0.935	0.907	1.634	0.867	0.831	120	472	5645	5432	-0.204	2623	3022	2545	2887	0
1	15	20	"PFH0026"	"oPFH0026"	4370	24120	120	213	209	45	86	87	16	99	98	0	215	215	33	121	122	17	98	95	0	1.351	1.309	1.349	1.342	1.735	1.399	0.617	120	483	221	217	0.434	127	94	123	94	0
1	16	20	"PFD67003"	"oPFD67003"	4560	24120	110	594	580	112	81	82	17	100	100	0	818	809	111	115	116	20	100	100	0	0.730	0.719	0.719	0.710	1.318	0.705	0.858	80	500	1216	1193	-0.455	513	703	499	694	0
1	17	20	"PFM60515"	"oPFM60515"	4760	24130	150	72	74	16	71	72	15	19	4	0	129	127	20	104	106	17	63	27	0	0.040	0.130	0.422	0.437	3.747	0.355	0.060	156	698	26	26	-4.644	1	25	3	23	-50
1	18	20	"PFL0099"	"oPFL0099"	4950	24130	120	3462	3244	1386	73	75	17	100	100	0	3769	3617	1114	108	109	17	100	100	0	0.926	0.904	0.929	0.779	1.865	0.950	0.887	120	474	7050	6680	-0.111	3389	3661	3171	3509	0
1	19	20	"PFJ12808"	"oPFJ12808"	5140	24130	120	419	400	134	81	82	18	99	96	0	392	382	89	116	116	16	100	100	0	1.225	1.199	1.213	1.111	1.730	1.281	0.828	120	434	614	585	0.292	338	276	319	266	0
1	20	20	"PFBL B0145"	"oPFBLOB0145"	5330	24130	120	365	353	102	83	89	41	98	94	0	445	439	115	120	123	30	100	99	0	0.868	0.846	0.885	0.849	1.553	0.840	0.805	120	496	607	589	-0.205	282	325	270	319	0
1	21	20	"PFBL B0149"	"oPFBLOB0149"	5510	24130	140	157	163	87	80	89	42	62	46	0	191	194	79	121	125	42	62	43	0	1.100	1.137	0.962	0.879	2.553	1.117	0.667	156	659	147	156	0.138	77	70	83	73	0
1	22	20	"PFI17700"	"oPFI17700"	5700	24130	110	246	248	70	77	80	18	100	98	0	695	696	146	117	118	24	100	100	0	0.292	0.295	0.296	0.279	1.488	0.282	0.776	80	523	747	750	-1.774	169	578	171	579	0
1	1	21	"PFI17702"	"oPFI17702"	1720	24330	120	1401	1312	497	69	91	379	91	85	0	1501	1451	490	103	105	19	100	100	0	0.953	0.922	0.950	0.879	1.753	1.065	0.691	120	651	2730	2591	-0.070	1332	1398	1243	1348	0
1	2	21	"PFG0046"	"oPFG0046"	1910	24330	110	171	172	45	73	75	14	97	93	0	417	419	80	108	110	16	100	100	0	0.317	0.318	0.305	0.295	1.588	0.315	0.726	80	504	407	410	-1.657	98	309	99	311	0
1	3	21	"PFBL B0151"	"oPFBLOB0151"	2100	24320	110	1316	1280	289	73	75	15	100	100	0	766	748	160	109	113	37	100	100	0	1.892	1.889	1.877	1.900	1.251	1.852	0.900	80	495	1900	1846	0.920	1243	657	1207	639	0
1	4	21	"PFG0047"	"oPFG0047"	2290	24330	110	320	314	67	73	74	14	100	100	0	250	251	44	106	110	36	98	96	0	1.715	1.662	1.697	1.680	1.378	1.625	0.658	80	521	391	386	0.778	247	144	241	145	0
1	5	21	"PFD67004"	"oPFD67004"	2480	24320	110	809	770	179	73	75	15	100	100	0	522	513	107	107	109	22	100	100	0	1.773	1.717	1.700	1.722	1.317	1.673	0.875	80	504	1151	1103	0.827	736	415	697	406	0
1	6	21	"PFL0107"	"oPFL0107"	2680	24320	110	545	528	128	72	73	15	100	100	0	331	318	66	108	108	25	100	100	0	2.121	2.171	2.159	2.189	1.413	2.164	0.829	80	514	696	666	1.085	473	223	456	210	0
1	7	21	"PFM60519"	"oPFM60519"	2870	24330	120	614	582	215	72	72	16	98	98	0	1042	1012	311	108	104	26	100	100	0	0.580	0.564	0.563	0.512	1.805	0.566	0.888	120	546	1476	1414	-0.785	542	934	510	904	0
1	8	21	"PFI17707"	"oPFI17707"	3050	24320	110	501	514	119	75	76	15	100	100	0	676	686	106	110	111	16	100	100	0	0.753	0.762	0.788	0.744	1.295	0.784	0.883	80	499	992	1015	-0.410	426	566	439	576	0
1	9	21	"PFBL B0154"	"oPFBLOB0154"	3250	24330	120	4250	3892	1604	77	79	15	100	100	0	6848	6589	2113	113	114	17	100	100	0	0.620	0.589	0.608	0.516	1.862	0.601	0.901	120	537	10908	10291	-0.691	4173	6735	3815	6476	0
1	10	21	"PFM60520"	"oPFM60520"	3440	24320	120	464	448	129	77	79	16	100	100	0	365	362	104	114	116	16	97	97	0	1.542	1.496	1.531	1.581	1.692	1.483	0.834	120	489	638	619	0.625	387	251	371	248	0
1	11	21	"PFBL B0158"	"oPFBLOB0158"	3630	24320	120	448	441	136	76	78	15	100	100	0	1139	1111	389	113	114	17	100	100	0	0.363	0.366	0.369	0.376	1.686	0.338	0.855	120	483	1398	1363	-1.464	372	1026	365	998	0
1	12	21	"PFI17709"	"oPFI17709"	3820	24320	120	2446	2300	737	80	83	31	100	100	0	2188	1979	682	115	118	32	100	100	0	1.141	1.191	1.176	1.253	1.623	1.184	0.904	120	542	4439	4084	0.191	2366	2073	2220	1864	0
1	13	21	"PFG0048"	"oPFG0048"	4000	24310	110	12648	11808	2811	87	112	297	100	100	0	5229	4912	1281	118	163	360	98	97	0	2.458	2.445	2.440	2.527	1.495	2.430	0.914	80	513	17672	16515	1.297	12561	5111	11721	4794	0
1	14	21	"PFM60526"	"oPFM60526"	4210	24320	120	1193	1098	366	84	103	277	96	87	0	1279	1188	414	118	142	293	92	87	0	0.955	0.948	0.942	1.003	2.003	0.933	0.891	120	561	2270	2084	-0.066	1109	1161	1014	1070	0
1	15	21	"PFM60528"	"oPFM60528"	4380	24320	120	814	758	258	82	83	15	100	99	0	794	742	224	119	119	17	99	98	0	1.084	1.085	1.113	1.090	1.817	1.099	0.891	120	524	1407	1299	0.117	732	675	676	623	0
1	16	21	"PFL0111"	"oPFL0111"	4570	24320	110	166	164	37	82	83	15	97	92	0	277	284	53	117	118	18	100	100	0	0.525	0.491	0.487	0.472	1.585	0.467	0.659	80	472	244	249	-0.930	84	160	82	167	0
1	17	21	"E598_1c"	"E598_1c"	4750	24330	150	82	85	18	78	79	15	34	10	0	131	131	25	112	113	18	50	21	0	0.211	0.368	0.667	0.588	3.683	0.271	0.032	156	663	23	26	-2.248	4	19	7	19	-50
1	18	21	"E598_1e"	"E598_1e"	4960	24330	150	74	76	17	80	82	17	13	1	0	113	114	19	116	117	16	16	5	0	2.000	2.000	0.890	0.875	3.407	0.673	0.016	156	523	-9	-6	1.000	-6	-3	-4	-2	-50
1	19	21	"E598_1g"	"E598_1g"	5120	24330	150	74	75	17	81	83	18	8	3	0	112	116	23	119	120	16	16	6	0	1.000	2.000	0.981	0.958	3.050	0.669	0.047	156	534	-14	-9	0.000	-7	-7	-6	-3	-50
1	20	21	"E598_1i"	"E598_1i"	5340	24320	120	3278	3083	1424	80	82	17	100	99	0	3447	3381	1247	120	120	16	100	100	0	0.961	0.921	0.924	0.799	2.026	0.959	0.849	120	480	6525	6264	-0.057	3198	3327	3003	3261	0
1	21	21	"F48446_9a"	"F48446_9a"	5520	24340	150	68	71	16	80	84	27	3	0	0	111	112	25	119	121	29	7	1	0	1.500	1.286	0.802	0.841	3.303	0.688	0.368	156	517	-20	-16	0.585	-12	-8	-9	-7	-50
1	22	21	"F48446_9c"	"F48446_9c"	5720	24350	150	70	72	16	67	72	25	8	1	0	103	106	21	106	110	30	8	1	0	-1.000	100000.000	0.636	0.726	3.699	0.693	0.247	156	789	0	5	Error	3	-3	5	0	-50
1	1	22	"I12861_2g"	"I12861_2g"	1730	24520	100	78	80	14	68	96	431	0	0	0	134	132	21	101	103	20	70	32	0	0.303	0.387	0.461	0.419	3.220	51.112	0.156	80	502	43	43	-1.722	10	33	12	31	0
1	2	22	"I12861_2i"	"I12861_2i"	1920	24510	110	129	127	30	69	71	14	95	82	0	177	180	30	104	105	16	97	95	0	0.822	0.763	0.802	0.746	1.969	0.702	0.476	80	454	133	134	-0.283	60	73	58	76	0
1	3	22	"J512_2a"	"J512_2a"	2070	24510	150	66	67	14	69	71	13	8	2	0	100	99	17	103	105	19	8	0	0	1.000	0.500	0.667	0.821	3.089	0.290	0.022	156	899	-6	-6	0.000	-3	-3	-2	-4	-50
1	4	22	"J512_2c"	"J512_2c"	2320	24550	150	61	64	13	67	69	13	12	1	0	98	98	19	102	103	13	17	5	0	1.500	0.750	0.822	0.837	2.829	0.604	0.044	156	927	-10	-7	0.585	-6	-4	-3	-4	-50
1	5	22	"J512_2e"	"J512_2e"	2500	24510	150	64	65	13	67	69	14	11	1	0	99	99	17	103	105	20	8	0	0	0.750	0.500	0.789	0.844	2.809	0.275	0.073	156	774	-7	-6	-0.415	-3	-4	-2	-4	-50
1	6	22	"J512_2g"	"J512_2g"	2690	24520	150	59	62	15	67	68	14	7	1	0	98	87	31	102	101	26	4	0	0	2.000	0.333	0.424	0.552	3.094	0.344	0.277	156	809	-12	-20	1.000	-8	-4	-5	-15	-50
1	7	22	"M40872_8a"	"M40872_8a"	2890	24520	150	67	67	13	67	68	14	14	2	0	98	99	14	103	101	23	5	0	0	0.000	0.000	0.909	0.933	2.848	0.310	0.144	156	730	-5	-4	Error	0	-5	0	-4	-50
1	8	22	"M40872_8c"	"M40872_8c"	3040	24530	150	66	67	12	70	71	13	10	1	0	99	100	16	105	107	16	8	1	0	0.667	0.600	0.745	0.807	2.912	0.435	0.011	156	773	-10	-8	-0.585	-4	-6	-3	-5	-50
1	9	22	"M40872_8e"	"M40872_8e"	3240	24530	150	70	70	14	71	72	14	12	3	0	101	102	15	107	107	16	8	1	0	0.167	0.200	0.873	0.959	3.647	0.351	0.003	156	810	-7	-6	-2.585	-1	-6	-1	-5	-50
1	10	22	"M40872_8g"	"M40872_8g"	3430	24550	150	69	70	13	72	73	14	14	0	0	104	105	18	107	108	15	15	5	0	1.000	1.000	0.689	0.734	4.088	0.297	0.008	156	888	-6	-4	0.000	-3	-3	-2	-2	-50
1	11	22	"M40872_8i"	"M40872_8i"	3630	24510	110	197	195	43	73	74	14	98	96	0	187	187	42	107	109	15	96	86	0	1.550	1.525	1.475	1.569	1.936	1.461	0.561	80	539	204	202	0.632	124	80	122	80	0
1	12	22	"EMPTY"	"EMPTY"	3830	24510	110	149	182	81	73	75	14	97	90	0	199	220	77	108	109	16	97	88	0	0.835	0.973	0.918	0.896	2.276	0.986	0.659	80	553	167	221	-0.260	76	91	109	112	0
1	13	22	"EMPTY"	"EMPTY"	4020	24510	100	207	231	106	77	96	254	17	0	0	240	271	107	110	148	302	15	0	0	1.000	0.957	0.947	0.983	2.199	1.959	0.302	80	494	260	315	0.000	130	130	154	161	0
1	14	22	"EMPTY"	"EMPTY"	4200	24510	100	183	193	74	75	75	14	96	88	0	230	240	82	111	113	34	87	72	0	0.908	0.915	0.942	0.933	2.021	0.885	0.759	80	470	227	247	-0.140	108	119	118	129	0
1	15	22	"EMPTY"	"EMPTY"	4390	24510	100	267	285	99	77	77	15	100	100	0	312	329	107	111	112	16	98	98	0	0.945	0.954	0.933	0.976	1.774	0.929	0.809	80	488	391	426	-0.081	190	201	208	218	0
1	16	22	"EMPTY"	"EMPTY"	4590	24510	100	354	388	181	78	79	15	98	96	0	407	437	200	113	114	17	100	97	0	0.939	0.957	0.952	0.952	1.709	0.930	0.855	80	503	570	634	-0.091	276	294	310	324	0
1	17	22	"EMPTY"	"EMPTY"	4780	24510	100	178	181	50	79	80	14	97	95	0	240	248	59	112	113	17	97	96	0	0.773	0.750	0.741	0.763	1.909	0.746	0.702	80	456	227	238	-0.371	99	128	102	136	0
1	18	22	"EMPTY"	"EMPTY"	4970	24510	100	168	172	49	83	84	16	95	87	0	223	226	41	115	117	17	100	96	0	0.787	0.802	0.771	0.722	1.880	0.891	0.652	80	365	193	200	-0.345	85	108	89	111	0
1	19	22	"EMPTY"	"EMPTY"	5120	24520	150	72	73	16	75	76	16	12	1	0	107	112	21	113	114	18	16	7	0	0.500	2.000	0.928	0.890	3.013	0.632	0.155	156	714	-9	-3	-1.000	-3	-6	-2	-1	-50
1	20	22	"EMPTY"	"EMPTY"	5310	24520	150	73	74	15	69	71	15	16	5	0	114	116	18	109	112	23	12	1	0	0.800	0.714	0.750	0.836	3.301	0.292	0.059	156	734	9	12	-0.322	4	5	5	7	-50
1	21	22	"EMPTY"	"EMPTY"	5500	24520	150	53	55	12	69	70	16	2	0	0	61	73	30	108	112	30	0	0	0	0.340	0.400	0.375	0.454	2.295	0.259	0.321	156	672	-63	-49	-1.555	-16	-47	-14	-35	-50
1	22	22	"EMPTY"	"EMPTY"	5690	24520	150	59	60	11	67	69	16	3	0	0	90	93	26	103	105	25	10	3	0	0.615	0.700	0.488	0.498	3.020	0.203	0.058	156	829	-21	-17	-0.700	-8	-13	-7	-10	-50
2	1	1	"PFA0116"	"A23157_2"	6320	20650	150	1139	1091	384	72	74	15	100	100	0	650	661	183	103	105	16	100	100	0	1.951	1.826	1.833	1.770	1.386	1.881	0.859	156	872	1614	1577	0.964	1067	547	1019	558	0
2	2	1	"PFA0048"	"A14801_13"	6510	20650	150	4385	4503	1352	70	74	37	100	100	0	1493	1544	430	100	105	30	100	100	0	3.098	3.070	3.250	3.071	1.390	3.173	0.883	156	676	5708	5877	1.631	4315	1393	4433	1444	0
2	3	1	"PFA0211"	"A8109_3"	6710	20660	160	1492	1402	692	72	77	36	100	97	0	1414	1305	563	102	107	30	100	100	0	1.082	1.106	1.097	1.028	1.982	1.153	0.852	208	718	2732	2533	0.114	1420	1312	1330	1203	0
2	4	1	"PFA0021"	"A11962_3"	6890	20660	140	287	301	78	80	81	16	100	100	0	234	243	46	108	110	16	100	100	0	1.643	1.637	1.670	1.616	1.470	1.810	0.719	156	525	333	356	0.716	207	126	221	135	0
2	5	1	"PFA0164"	"A3310_6"	7090	20660	160	437	413	123	83	85	16	100	99	0	406	401	93	112	113	17	100	100	0	1.204	1.142	1.149	1.102	1.618	1.185	0.829	208	746	648	619	0.268	354	294	330	289	0
2	6	1	"PFA0033"	"A13725_2"	7270	20660	150	219	216	51	84	85	17	100	98	0	537	537	110	113	115	17	100	100	0	0.318	0.311	0.315	0.292	1.589	0.288	0.748	156	607	559	556	-1.651	135	424	132	424	0
2	7	1	"PFB0041"	"B180"	7460	20660	150	902	940	263	78	81	21	100	100	0	778	773	187	109	115	25	100	100	0	1.232	1.298	1.328	1.296	1.397	1.343	0.845	156	600	1493	1526	0.301	824	669	862	664	0
2	8	1	"PFB0043"	"B186"	7660	20660	160	578	561	206	71	75	19	100	98	0	770	738	228	105	109	23	100	100	0	0.762	0.774	0.788	0.734	1.853	0.779	0.850	208	700	1172	1123	-0.391	507	665	490	633	0
2	9	1	"PFB0048"	"B197"	7830	20670	150	333	335	75	70	72	14	100	100	0	1009	987	196	100	103	19	100	100	0	0.289	0.299	0.305	0.293	1.378	0.278	0.829	156	570	1172	1152	-1.789	263	909	265	887	0
2	10	1	"PFB0056"	"B218"	8040	20660	150	317	313	75	68	69	13	100	100	0	10466	10067	2224	98	101	18	100	100	0	0.024	0.025	0.025	0.024	1.312	0.023	0.838	156	646	10617	10214	-5.380	249	10368	245	9969	0
2	11	1	"PFB0059"	"B241"	8220	20660	150	99	99	17	67	69	13	87	60	0	334	339	74	97	99	14	100	100	0	0.135	0.132	0.140	0.124	1.944	0.106	0.363	156	620	269	274	-2.889	32	237	32	242	0
2	12	1	"PFB0069"	"B270"	8410	20660	140	232	233	52	67	69	13	100	100	0	410	402	72	99	100	15	100	100	0	0.531	0.548	0.541	0.534	1.408	0.535	0.791	156	593	476	469	-0.914	165	311	166	303	0
2	13	1	"PFB0161"	"B471"	8610	20650	150	837	845	188	74	75	14	100	100	0	734	728	159	103	105	15	100	100	0	1.209	1.234	1.242	1.239	1.338	1.218	0.896	156	671	1394	1396	0.274	763	631	771	625	0
2	14	1	"PFB0183"	"B508"	8800	20660	150	189	191	42	76	77	14	100	97	0	401	405	74	107	108	16	100	100	0	0.384	0.386	0.400	0.367	1.513	0.373	0.766	156	589	407	413	-1.379	113	294	115	298	0
2	15	1	"PFB0185"	"B511"	8980	20650	150	361	359	73	78	80	21	100	100	0	479	480	90	109	110	16	100	100	0	0.765	0.757	0.731	0.755	1.352	0.731	0.830	156	627	653	652	-0.387	283	370	281	371	0
2	16	1	"PFB0199"	"B537"	9170	20650	140	347	339	61	77	79	21	100	100	0	673	666	106	109	111	19	100	100	0	0.479	0.470	0.482	0.465	1.316	0.454	0.864	156	603	834	819	-1.063	270	564	262	557	0
2	17	1	"PFB0205"	"B549"	9360	20640	150	785	763	155	71	72	14	100	100	0	815	800	161	102	105	23	100	100	0	1.001	0.991	0.995	1.000	1.292	0.963	0.901	156	678	1427	1390	0.002	714	713	692	698	0
2	18	1	"PFB0211"	"B556"	9560	20650	160	10859	10433	4717	74	78	29	100	100	0	6825	6496	2722	105	109	27	100	100	0	1.605	1.621	1.601	1.636	2.049	1.701	0.880	208	719	17505	16750	0.682	10785	6720	10359	6391	0
2	19	1	"PFC0047"	"C187"	9740	20650	150	3412	3314	625	81	88	46	100	100	0	1922	1894	397	113	120	56	100	100	0	1.841	1.815	1.860	1.838	1.284	1.843	0.880	156	610	5140	5014	0.881	3331	1809	3233	1781	0
2	20	1	"PFC0049"	"C191"	9930	20640	150	1167	1241	415	80	84	36	100	100	0	968	998	263	111	119	53	100	100	0	1.268	1.309	1.302	1.288	1.275	1.280	0.866	156	720	1944	2048	0.343	1087	857	1161	887	0
2	21	1	"PFC0053"	"C199"	10130	20650	150	229	234	49	74	75	14	100	100	0	413	415	79	106	108	21	100	100	0	0.505	0.518	0.520	0.507	1.342	0.499	0.813	156	663	462	469	-0.986	155	307	160	309	0
2	22	1	"PFC0064"	"C230"	10320	20640	140	133	133	25	78	79	16	95	79	0	160	161	23	109	113	28	84	40	0	1.078	1.058	1.141	1.060	2.065	1.019	0.399	156	752	106	107	0.109	55	51	55	52	0
2	1	2	"PFC0067"	"C234"	6330	20840	150	2362	2332	378	72	73	15	100	100	0	1543	1508	276	104	106	18	100	100	0	1.591	1.610	1.645	1.623	1.258	1.615	0.888	156	650	3729	3664	0.670	2290	1439	2260	1404	0
2	2	2	"PFC0074"	"C249"	6520	20840	140	193	196	36	71	73	16	100	100	0	281	291	53	103	108	33	100	100	0	0.685	0.665	0.682	0.660	1.404	0.591	0.707	156	404	300	313	-0.545	122	178	125	188	0
2	3	2	"PFK0421"	"Kn479_3"	6720	20840	150	117	117	21	76	79	18	85	58	0	391	392	71	107	112	34	100	100	0	0.144	0.144	0.146	0.129	1.959	0.119	0.414	156	352	325	326	-2.792	41	284	41	285	0
2	4	2	"PFK0499"	"Kn722_1"	6900	20840	140	285	292	65	85	86	17	100	100	0	346	351	57	112	113	17	100	100	0	0.855	0.866	0.875	0.845	1.415	0.885	0.776	156	315	434	446	-0.227	200	234	207	239	0
2	5	2	"PFK0529"	"Kn862_1"	7090	20830	150	1710	1773	608	85	86	17	100	100	0	1430	1397	394	114	118	21	100	100	0	1.235	1.316	1.293	1.292	1.356	1.326	0.868	156	369	2941	2971	0.304	1625	1316	1688	1283	0
2	6	2	"PFK0159"	"Kn1106_2"	7310	20840	150	115	115	23	82	85	18	72	41	0	161	162	34	117	121	26	68	39	0	0.750	0.733	0.796	0.766	2.413	0.617	0.286	156	344	77	78	-0.415	33	44	33	45	-50
2	7	2	"PFK0179"	"Kn1255_4"	7480	20830	150	1612	1677	520	79	82	18	100	100	0	1643	1618	402	114	118	27	100	100	0	1.003	1.063	1.039	1.052	1.353	1.071	0.851	156	313	3062	3102	0.004	1533	1529	1598	1504	0
2	8	2	"PFK0266"	"Kn2144_2"	7670	20840	150	373	369	94	79	81	16	100	99	0	786	772	135	110	113	22	100	100	0	0.435	0.438	0.457	0.420	1.394	0.451	0.842	156	311	970	952	-1.201	294	676	290	662	0
2	9	2	"PFK1250"	"Ks8_1"	7860	20830	150	343	343	72	81	84	30	100	99	0	417	413	70	111	114	24	100	100	0	0.856	0.868	0.868	0.856	1.392	0.854	0.818	156	321	568	564	-0.224	262	306	262	302	0
2	10	2	"PFK0668"	"Ks13_2"	8040	20840	150	496	505	126	80	83	29	100	99	0	582	593	111	109	112	24	100	100	0	0.879	0.878	0.904	0.852	1.396	0.912	0.840	156	366	889	909	-0.185	416	473	425	484	0
2	11	2	"PFK0833"	"Ks25_5"	8240	20830	140	308	310	67	74	77	17	100	100	0	276	276	46	103	105	17	100	100	0	1.353	1.364	1.394	1.354	1.369	1.409	0.798	156	379	407	409	0.436	234	173	236	173	0
2	12	2	"PFK0849"	"Ks26_17"	8430	20840	140	98	100	21	79	83	22	43	15	0	296	302	62	109	120	39	100	97	0	0.102	0.109	0.128	0.116	2.179	0.117	0.244	156	445	206	214	-3.299	19	187	21	193	0
2	13	2	"PFK0898"	"Ks31_1"	8620	20830	150	766	756	164	80	82	20	100	100	0	585	580	100	109	119	34	100	100	0	1.441	1.435	1.423	1.422	1.270	1.486	0.844	156	411	1162	1147	0.527	686	476	676	471	0
2	14	2	"PFK0968"	"Ks42_6"	8810	20830	150	202	206	39	74	76	16	100	100	0	341	346	68	106	107	16	100	100	0	0.545	0.550	0.565	0.546	1.403	0.505	0.752	156	339	363	372	-0.877	128	235	132	240	0
2	15	2	"PFK1224"	"Ks83_19"	9000	20830	150	111	111	23	76	80	26	62	17	0	142	145	26	108	109	17	76	48	0	1.029	0.946	0.957	0.971	2.721	1.369	0.197	156	334	69	72	0.042	35	34	35	37	-50
2	16	2	"PFK1246"	"Ks89_2"	9190	20830	150	115	116	20	77	80	24	80	28	0	280	285	41	108	110	22	100	100	0	0.221	0.220	0.232	0.202	1.957	0.207	0.323	156	386	210	216	-2.178	38	172	39	177	0
2	17	2	"PFK1245"	"Ks89_10"	9390	20840	150	108	107	18	75	75	16	80	50	0	136	139	19	104	108	28	57	15	0	1.031	0.914	0.889	0.953	2.483	0.553	0.225	156	382	65	67	0.044	33	32	32	35	-50
2	18	2	"PFK1268"	"Ks97_1"	9570	20830	150	552	564	143	71	74	15	100	100	0	385	390	73	101	105	28	100	100	0	1.694	1.706	1.750	1.687	1.295	1.805	0.834	156	316	765	782	0.760	481	284	493	289	0
2	19	2	"PFK0567"	"Ks101_10"	9760	20830	140	455	447	101	74	79	33	100	100	0	730	718	127	105	116	67	100	100	0	0.610	0.608	0.621	0.596	1.309	0.608	0.852	156	365	1006	986	-0.714	381	625	373	613	0
2	20	2	"PFK0617"	"Ks117_4"	9950	20830	130	191	192	40	73	76	16	100	100	0	238	236	32	107	112	50	100	81	0	0.901	0.922	0.943	0.903	1.425	0.947	0.696	120	429	249	248	-0.151	118	131	119	129	0
2	21	2	"PFK0689"	"Ks157_11"	10150	20830	150	601	593	127	75	79	20	100	100	0	2984	2962	520	109	111	25	100	100	0	0.183	0.182	0.183	0.178	1.275	0.175	0.865	156	376	3401	3371	-2.450	526	2875	518	2853	0
2	22	2	"PFK0731"	"Ks186_10"	10330	20830	160	37592	38058	16842	85	89	19	100	100	0	65535	60509	10516	125	133	34	100	100	77	0.573	0.629	0.648	0.511	2.312	0.682	0.808	208	698	102917	98357	-0.802	37507	65410	37973	60384	0
2	1	3	"PFK0746"	"Ks202_1"	6340	21020	150	1217	1187	274	71	72	14	100	100	0	5008	4982	1071	103	104	17	100	100	0	0.234	0.229	0.232	0.227	1.303	0.219	0.894	156	630	6051	5995	-2.098	1146	4905	1116	4879	0
2	2	3	"PFK0750"	"Ks202_4"	6540	21020	140	204	205	44	70	71	14	100	100	0	433	435	76	101	104	18	100	100	0	0.404	0.404	0.414	0.391	1.452	0.385	0.770	156	395	466	469	-1.309	134	332	135	334	0
2	3	3	"PFK0747"	"Ks202_10"	6730	21030	140	169	176	42	72	73	16	99	98	0	879	896	201	100	102	16	100	100	0	0.125	0.131	0.129	0.124	1.440	0.124	0.755	156	371	876	900	-3.006	97	779	104	796	0
2	4	3	"PFK0766"	"Ks212_4"	6920	21020	150	1286	1296	282	75	78	19	100	100	0	1054	1059	206	105	113	63	100	100	0	1.276	1.280	1.293	1.274	1.248	1.294	0.869	156	358	2160	2175	0.352	1211	949	1221	954	0
2	5	3	"PFA0029"	"A12706_1"	7110	21010	150	5704	5806	2984	76	79	20	100	100	0	11153	12242	6046	108	131	124	100	100	0	0.510	0.472	0.445	0.463	1.437	0.425	0.854	156	398	16673	17864	-0.973	5628	11045	5730	12134	0
2	6	3	"PFA0034"	"A13725_4"	7300	21020	150	1159	1141	232	76	78	17	100	100	0	2030	2031	316	110	130	122	100	100	0	0.564	0.554	0.562	0.548	1.233	0.549	0.886	156	345	3003	2986	-0.826	1083	1920	1065	1921	0
2	7	3	"PFA0036"	"A13725_6"	7490	21010	150	1002	988	196	79	80	15	100	100	0	848	832	176	113	115	22	100	100	0	1.256	1.264	1.301	1.281	1.324	1.256	0.880	156	342	1658	1628	0.329	923	735	909	719	0
2	8	3	"PFA0038"	"A13725_9"	7690	21020	150	437	432	77	81	81	15	100	100	0	563	567	81	112	113	18	100	100	0	0.789	0.771	0.784	0.761	1.310	0.782	0.850	156	378	807	806	-0.341	356	451	351	455	0
2	9	3	"PFA0041"	"A14195_3"	7870	21020	150	105	105	20	82	84	29	35	3	0	144	146	21	110	113	20	74	38	0	0.676	0.639	0.771	0.728	3.127	1.322	0.128	156	356	57	59	-0.564	23	34	23	36	-50
2	10	3	"PFA0043"	"A14263_1"	8070	21010	150	552	556	139	80	83	28	100	100	0	551	554	117	108	110	21	100	100	0	1.065	1.067	1.064	1.058	1.275	1.068	0.867	156	431	915	922	0.091	472	443	476	446	0
2	11	3	"PFA0063"	"A14801_9"	8260	21030	150	107	109	22	74	79	20	71	36	0	163	164	23	102	109	30	92	53	0	0.541	0.565	0.548	0.489	2.282	0.554	0.388	156	456	94	97	-0.886	33	61	35	62	-50
2	12	3	"PFA0065"	"A15774_2"	8430	21040	100	111	112	18	83	87	25	52	12	0	236	232	38	108	127	47	98	76	0	0.219	0.234	0.213	0.205	2.124	0.267	0.334	80	310	156	153	-2.193	28	128	29	124	0
2	13	3	"PFA0067"	"A16096_5"	8630	21010	150	204	202	36	83	86	20	100	99	0	245	241	34	111	123	38	100	97	0	0.903	0.915	0.905	0.902	1.429	0.915	0.704	156	452	255	249	-0.147	121	134	119	130	0
2	14	3	"PFA0071"	"A16972_1"	8820	21020	150	83	84	15	77	79	15	29	5	0	112	112	16	107	110	16	21	6	0	1.200	1.400	1.358	1.247	3.128	0.777	0.077	156	393	11	12	0.263	6	5	7	5	-50
2	15	3	"PFA0073"	"A1700_2"	9010	21000	150	81	82	14	79	81	17	15	4	0	116	117	16	111	114	18	21	3	0	0.400	0.500	0.860	0.757	3.362	0.509	0.031	156	416	7	9	-1.322	2	5	3	6	-50
2	16	3	"PFA0076"	"A1700_6"	9200	21010	140	181	181	33	83	85	19	100	97	0	302	308	55	115	119	23	100	100	0	0.524	0.508	0.533	0.498	1.508	0.481	0.726	156	472	285	291	-0.932	98	187	98	193	0
2	17	3	"PFA0109"	"A22053_4"	9400	21010	150	180	182	41	78	81	19	100	96	0	204	205	29	109	112	21	100	97	0	1.074	1.083	1.038	1.051	1.573	1.105	0.662	156	458	197	200	0.103	102	95	104	96	0
2	18	3	"PFA0112"	"A23157_12"	9590	21010	150	513	528	136	69	72	16	100	100	0	575	593	124	97	101	22	100	100	0	0.929	0.925	0.921	0.915	1.281	0.921	0.876	156	417	922	955	-0.106	444	478	459	496	0
2	19	3	"PFA0114"	"A23157_18"	9780	21000	150	1691	1748	529	68	70	13	100	100	0	1214	1193	366	96	101	28	100	99	0	1.452	1.531	1.504	1.587	1.463	1.453	0.862	156	474	2741	2777	0.538	1623	1118	1680	1097	0
2	20	3	"PFA0117"	"A23157_8"	9980	21010	120	107	111	26	67	69	13	88	73	0	166	172	29	95	99	23	99	88	0	0.563	0.571	0.579	0.493	2.252	0.552	0.435	120	393	111	121	-0.828	40	71	44	77	0
2	21	3	"PFA0123"	"A24704_11"	10150	21010	160	422	405	111	74	77	19	99	99	0	296	304	66	100	103	16	100	100	0	1.776	1.623	1.666	1.568	1.684	1.724	0.791	208	437	544	535	0.828	348	196	331	204	0
2	22	3	"PFA0126"	"A24704_6"	10360	21020	150	131	130	26	83	85	18	84	66	0	147	147	21	116	121	28	56	12	0	1.548	1.516	1.486	1.484	3.050	1.561	0.281	156	653	79	78	0.631	48	31	47	31	-50
2	1	4	"PFA0154"	"A3310_10"	6350	21170	150	98	99	17	77	79	17	57	23	0	130	146	93	109	112	20	50	17	0	1.000	0.595	1.000	0.931	2.931	0.528	0.057	156	705	42	59	0.000	21	21	22	37	-50
2	2	4	"PFA0156"	"A3310_15"	6550	21210	150	233	237	44	75	78	18	100	100	0	411	414	70	106	109	19	100	100	0	0.518	0.526	0.528	0.520	1.371	0.495	0.775	156	451	463	470	-0.949	158	305	162	308	0
2	3	4	"PFA0159"	"A3310_22"	6750	21200	150	456	450	98	70	71	14	100	100	0	373	367	61	99	100	16	100	100	0	1.409	1.418	1.441	1.408	1.327	1.469	0.859	156	428	660	648	0.494	386	274	380	268	0
2	4	4	"PFA0162"	"A3310_32"	6940	21200	150	645	638	146	68	71	17	100	100	0	630	631	118	97	106	61	100	100	0	1.083	1.067	1.089	1.059	1.265	1.073	0.906	156	408	1110	1104	0.114	577	533	570	534	0
2	5	4	"PFA0165"	"A3310_7"	7130	21200	140	367	365	90	68	70	17	100	100	0	347	346	65	98	121	127	99	44	0	1.201	1.198	1.166	1.175	1.330	0.924	0.440	156	388	548	545	0.264	299	249	297	248	0
2	6	4	"PFA0168"	"A3920_1"	7300	21210	150	87	89	16	72	76	21	37	7	0	120	121	19	101	117	112	0	0	0	0.789	0.850	0.783	0.729	3.412	0.657	0.158	156	407	34	37	-0.341	15	19	17	20	-50
2	7	4	"PFC0075"	"C25"	7480	21150	150	92	110	94	80	82	19	32	12	0	123	150	111	109	110	19	39	17	0	0.857	0.732	0.811	0.843	3.017	0.907	0.138	156	452	26	71	-0.222	12	14	30	41	-50
2	8	4	"PFC0079"	"C258"	7690	21200	150	164	170	30	81	82	17	100	96	0	225	228	34	111	113	17	100	100	0	0.728	0.761	0.773	0.742	1.547	0.743	0.670	156	526	197	206	-0.458	83	114	89	117	0
2	9	4	"PFC0082"	"C269"	7890	21200	140	164	163	34	79	79	16	98	96	0	311	313	49	105	109	19	100	100	0	0.413	0.404	0.407	0.380	1.559	0.403	0.688	156	378	291	292	-1.277	85	206	84	208	0
2	10	4	"PFC0085"	"C273"	8040	21210	150	79	81	14	74	76	17	22	3	0	113	114	16	103	106	21	25	3	0	0.500	0.636	0.941	0.794	3.364	0.589	0.120	156	439	15	18	-1.000	5	10	7	11	-50
2	11	4	"PFC0087"	"C277"	8270	21200	150	755	749	196	68	71	15	100	100	0	473	474	99	97	105	62	100	100	0	1.827	1.806	1.844	1.782	1.269	1.884	0.865	156	421	1063	1058	0.870	687	376	681	377	0
2	12	4	"PFC0090"	"C285"	8450	21200	150	760	754	200	74	77	20	100	100	0	543	555	120	103	116	68	100	100	0	1.559	1.504	1.534	1.484	1.270	1.585	0.781	156	409	1126	1132	0.641	686	440	680	452	0
2	13	4	"PFC0107"	"C321"	8640	21200	150	217	220	47	75	77	20	100	98	0	234	239	39	103	108	30	100	98	0	1.084	1.066	1.058	1.050	1.425	1.088	0.761	156	394	273	281	0.116	142	131	145	136	0
2	14	4	"PFC0110"	"C332"	8830	21200	140	118	119	22	70	72	17	92	75	0	272	274	43	99	101	25	100	100	0	0.277	0.280	0.285	0.262	1.736	0.278	0.543	156	375	221	224	-1.850	48	173	49	175	0
2	15	4	"PFC0112"	"C337"	9020	21200	140	166	165	26	77	79	20	100	96	0	206	207	27	107	114	33	100	89	0	0.899	0.880	0.855	0.878	1.548	0.896	0.661	156	479	188	188	-0.154	89	99	88	100	0
2	16	4	"PFC0114"	"C344"	9180	21230	90	104	107	19	86	89	22	40	13	0	180	181	24	117	125	31	90	50	0	0.286	0.328	0.387	0.297	2.814	0.398	0.315	52	265	81	85	-1.807	18	63	21	64	0
2	17	4	"PFC0116"	"C35"	9340	21210	150	88	90	18	83	85	20	23	5	0	121	124	23	115	120	26	17	5	0	0.833	0.778	0.905	0.954	3.508	0.488	0.150	156	613	11	16	-0.263	5	6	7	9	-50
2	18	4	"PFC0119"	"C354"	9590	21190	140	305	308	73	72	74	17	100	100	0	220	218	36	101	106	24	99	97	0	1.958	2.017	2.060	2.032	1.449	2.063	0.780	156	599	352	353	0.969	233	119	236	117	0
2	19	4	"PFC0135"	"C394"	9800	21200	150	232	231	53	66	67	12	100	100	0	277	279	56	95	99	29	100	100	0	0.912	0.897	0.885	0.884	1.395	0.871	0.783	156	477	348	349	-0.133	166	182	165	184	0
2	20	4	"PFC0138"	"C41"	10000	21210	150	88	92	24	67	70	14	63	38	0	108	113	20	96	100	23	32	8	0	1.750	1.471	1.114	1.345	2.917	1.562	0.210	156	419	33	42	0.807	21	12	25	17	-50
2	21	4	"PFC0140"	"C413"	10180	21220	150	86	88	21	75	76	16	35	10	0	119	121	19	102	104	17	47	15	0	0.647	0.684	0.789	0.805	3.156	0.860	0.104	156	389	28	32	-0.628	11	17	13	19	-50
2	22	4	"PFC0142"	"C417"	10360	21200	150	179	179	44	81	83	15	97	94	0	414	422	86	111	112	16	100	100	0	0.323	0.315	0.313	0.290	1.640	0.309	0.726	156	659	401	409	-1.628	98	303	98	311	0
2	1	5	"PFC0144"	"C419"	6370	21390	150	188	188	40	78	81	17	100	98	0	373	373	62	113	115	21	100	100	0	0.423	0.423	0.406	0.407	1.446	0.408	0.741	156	723	370	370	-1.241	110	260	110	260	0
2	2	5	"PFC0147"	"C423"	6560	21380	150	504	516	205	78	80	18	98	94	0	497	468	168	112	114	20	96	93	0	1.106	1.230	1.213	1.232	1.982	1.239	0.832	156	490	811	794	0.146	426	385	438	356	0
2	3	5	"PFC0161"	"C449"	6770	21400	150	89	92	17	72	74	17	47	19	0	125	130	26	102	104	21	52	22	0	0.739	0.714	0.824	0.713	3.020	0.487	0.159	156	426	40	48	-0.436	17	23	20	28	-50
2	4	5	"PFC0163"	"C453"	6940	21400	120	112	115	25	68	73	34	69	16	0	168	178	44	97	99	18	96	89	0	0.620	0.580	0.574	0.552	2.188	0.575	0.232	120	293	115	128	-0.690	44	71	47	81	0
2	5	5	"PFC0165"	"C46"	7120	21380	150	1222	1224	526	70	77	34	100	100	0	778	744	304	100	109	39	99	97	0	1.699	1.792	1.754	1.815	1.869	1.771	0.812	156	423	1830	1798	0.765	1152	678	1154	644	0
2	6	5	"PFC0168"	"C472"	7340	21380	130	193	191	49	73	81	34	96	81	0	376	358	100	102	112	40	95	93	0	0.438	0.461	0.437	0.467	1.718	0.417	0.669	120	497	394	374	-1.191	120	274	118	256	0
2	7	5	"PFC0171"	"C489"	7510	21370	130	228	225	58	76	81	30	96	91	0	256	251	52	105	111	27	97	95	0	1.007	1.021	1.019	1.008	1.546	1.039	0.710	120	568	303	295	0.010	152	151	149	146	0
2	8	5	"PFC0174"	"C492"	7730	21420	150	91	95	32	77	80	18	41	11	0	126	133	30	106	111	21	46	19	0	0.700	0.667	0.674	0.787	3.405	0.645	0.143	156	576	34	45	-0.515	14	20	18	27	-50
2	9	5	"PFD0418"	"D49176_20"	7900	21380	140	379	375	123	75	76	15	98	98	0	525	503	145	104	108	20	100	98	0	0.722	0.752	0.754	0.729	1.856	0.760	0.796	156	377	725	699	-0.470	304	421	300	399	0
2	10	5	"PFD0422"	"D49176_29"	8110	21400	150	93	94	22	73	76	16	56	31	0	123	124	28	103	106	19	50	23	0	1.000	1.000	0.934	0.944	2.872	0.671	0.182	156	401	40	42	0.000	20	20	21	21	-50
2	11	5	"PFD0425"	"D49176_32"	8260	21380	140	284	279	105	68	71	14	98	96	0	254	242	75	99	106	64	82	64	0	1.394	1.476	1.442	1.454	2.096	1.565	0.719	156	394	371	354	0.479	216	155	211	143	0
2	12	5	"PFD0428"	"D49176_37"	8470	21390	150	88	89	19	66	69	16	60	23	0	129	130	24	98	106	66	9	0	0	0.710	0.719	0.695	0.687	2.671	0.077	0.043	156	395	53	55	-0.495	22	31	23	32	-50
2	13	5	"PFD0431"	"D49176_44"	8660	21380	150	403	383	146	65	68	18	97	95	0	417	397	138	93	98	33	96	94	0	1.043	1.046	1.099	0.991	2.038	1.045	0.747	156	401	662	622	0.061	338	324	318	304	0
2	14	5	"PFD0436"	"D49176_6"	8830	21390	150	143	145	43	64	68	18	92	84	0	1442	1357	546	91	96	31	100	100	0	0.058	0.064	0.067	0.065	1.773	0.058	0.662	156	461	1430	1347	-4.096	79	1351	81	1266	0
2	15	5	"PFD0454"	"D51731_2"	9020	21380	140	315	672	1461	71	74	20	98	94	0	296	586	1042	99	109	38	100	98	0	1.239	1.234	1.328	1.053	2.182	1.471	0.711	156	474	441	1088	0.309	244	197	601	487	0
2	16	5	"PFD0463"	"D53677_1"	9240	21400	150	100	104	25	77	79	18	57	36	0	136	138	26	108	118	36	39	5	0	0.821	0.900	0.821	0.809	3.121	0.352	0.143	156	469	51	57	-0.284	23	28	27	30	-50
2	17	5	"PFD0467"	"D53677_8"	9370	21400	150	91	93	20	76	79	17	42	17	0	125	127	20	108	113	24	35	9	0	0.882	0.895	0.935	0.937	3.398	0.847	0.109	156	551	32	36	-0.181	15	17	17	19	-50
2	18	5	"PFD0471"	"D54177_1"	9630	21400	150	95	95	25	71	73	15	60	39	0	129	128	27	101	103	16	63	46	0	0.857	0.889	0.951	0.876	3.324	0.844	0.367	156	503	52	51	-0.222	24	28	24	27	-50
2	19	5	"PFD0474"	"D54346_3"	9770	21380	140	247	252	57	68	69	13	100	100	0	288	289	59	97	98	14	100	100	0	0.937	0.958	0.955	0.955	1.429	1.172	0.517	156	348	370	376	-0.094	179	191	184	192	0
2	20	5	"PFD0478"	"D56259_1"	9950	21390	140	149	150	32	70	72	14	98	95	0	378	383	73	99	102	16	100	100	0	0.283	0.282	0.272	0.267	1.488	0.277	0.743	156	308	358	364	-1.820	79	279	80	284	0
2	21	5	"PFD0512"	"D6287_18"	10130	21400	150	92	95	19	79	80	16	44	19	0	127	127	19	109	110	18	46	16	0	0.722	0.889	0.882	0.863	3.281	0.823	0.163	156	348	31	34	-0.469	13	18	16	18	-50
2	22	5	"PFD0515"	"D6287_22"	10340	21380	150	837	880	294	82	83	16	100	100	0	674	701	198	112	114	17	100	100	0	1.343	1.355	1.309	1.340	1.395	1.345	0.816	156	619	1317	1387	0.426	755	562	798	589	0
2	1	6	"PFD0519"	"D6287_3"	6350	21580	150	59	78	39	75	77	20	26	17	0	73	97	47	112	111	33	17	8	0	0.410	-0.200	0.586	0.617	2.199	0.665	0.468	156	784	-55	-12	-1.285	-16	-39	3	-15	-50
2	2	6	"PFD0521"	"D6287_31"	6560	21570	120	73	117	75	78	82	32	40	36	0	159	240	187	114	126	97	44	36	0	-0.111	0.310	0.454	0.444	2.053	0.346	0.670	120	478	40	165	Error	-5	45	39	126	0
2	3	6	"PFD0525"	"D6287_49"	6750	21530	150	84	131	98	80	88	46	32	28	0	136	359	376	112	153	178	37	26	0	0.167	0.206	0.487	0.535	3.179	0.224	0.710	156	512	28	298	-2.585	4	24	51	247	-50
2	4	6	"PFD0527"	"D6287_53"	6950	21540	150	80	81	22	74	83	43	5	0	0	135	152	61	106	137	128	14	0	0	0.207	0.152	0.405	0.376	3.276	0.267	0.307	156	443	35	53	-2.273	6	29	7	46	-50
2	5	6	"PFD0563"	"D65980_2"	7130	21570	150	100	101	41	73	82	36	42	15	0	142	131	61	105	124	60	30	4	0	0.730	1.077	0.569	0.543	2.379	0.384	0.353	156	445	64	54	-0.455	27	37	28	26	-50
2	6	6	"PFD0569"	"D6681_10"	7300	21590	150	96	97	24	76	82	30	32	5	0	120	122	21	103	114	39	16	0	0	1.176	1.105	1.055	1.165	3.243	0.680	0.183	156	475	37	40	0.234	20	17	21	19	-50
2	7	6	"PFD0572"	"D6681_3"	7500	21580	140	184	182	56	75	80	30	89	77	0	266	254	63	101	108	28	98	92	0	0.661	0.699	0.715	0.628	1.946	0.764	0.658	156	519	274	260	-0.598	109	165	107	153	0
2	8	6	"PFD0575"	"D66953_1"	7680	21640	150	88	106	69	73	75	19	46	29	0	121	130	50	101	104	19	51	32	0	0.750	1.138	1.042	1.057	3.220	0.916	0.355	156	446	35	62	-0.415	15	20	33	29	-50
2	9	6	"PFD0579"	"D7726_1"	7880	21570	140	164	167	42	73	76	17	96	91	0	255	253	60	105	108	20	99	98	0	0.607	0.635	0.639	0.616	1.807	0.589	0.667	156	392	241	242	-0.721	91	150	94	148	0
2	10	6	"PFD0583"	"D8137_1"	8070	21570	140	1182	1166	406	75	77	15	100	100	0	929	918	279	105	108	18	100	100	0	1.343	1.342	1.354	1.317	1.331	1.352	0.876	156	402	1931	1904	0.426	1107	824	1091	813	0
2	11	6	"PFE0587"	"E6125_5"	8270	21570	140	202	202	55	72	74	15	98	96	0	238	238	54	102	104	15	98	98	0	0.956	0.956	0.937	0.948	1.567	0.967	0.782	156	383	266	266	-0.065	130	136	130	136	0
2	12	6	"PFE0589"	"E6662_1"	8450	21570	150	291	295	79	66	67	15	100	100	0	314	309	60	95	98	22	100	99	0	1.027	1.070	1.075	1.056	1.456	1.088	0.817	156	411	444	443	0.039	225	219	229	214	0
2	13	6	"PFE0591"	"E679_1"	8640	21560	140	1399	1445	398	65	68	17	100	100	0	1376	1382	359	94	98	29	100	100	0	1.041	1.071	1.063	1.092	1.403	1.038	0.894	156	494	2616	2668	0.057	1334	1282	1380	1288	0
2	14	6	"PFE0593"	"E679_4"	8860	21590	90	129	130	25	67	71	18	98	90	0	157	156	27	96	99	17	96	80	0	1.016	1.050	0.956	1.106	2.180	1.054	0.402	52	286	123	123	0.023	62	61	63	60	0
2	15	6	"PFE0596"	"E6820_1"	9020	21570	150	424	428	137	69	72	17	100	100	0	466	472	120	99	105	30	100	99	0	0.967	0.962	0.971	0.936	1.392	0.985	0.867	156	486	722	732	-0.048	355	367	359	373	0
2	16	6	"PFE0601"	"E70_3"	9220	21580	120	136	138	23	71	73	15	99	95	0	155	157	24	104	104	15	96	84	0	1.275	1.264	1.299	1.301	2.055	1.356	0.408	120	379	116	120	0.350	65	51	67	53	0
2	17	6	"PFE0626"	"E8167_12"	9430	21580	150	90	96	49	73	76	16	50	18	0	122	124	20	105	105	15	55	19	0	1.000	1.211	0.836	0.822	3.555	2.694	0.096	156	401	34	42	0.000	17	17	23	19	-50
2	18	6	"PFE0628"	"E8167_2"	9590	21570	150	83	84	18	76	78	16	26	7	0	112	111	14	106	108	16	24	0	0	1.167	1.600	1.094	1.075	3.271	1.182	0.150	156	425	13	13	0.222	7	6	8	5	-50
2	19	6	"PFE0632"	"E8314_4"	9790	21570	150	93	95	18	76	79	16	51	24	0	126	126	18	106	108	15	58	30	0	0.850	0.950	0.872	0.746	3.637	1.031	0.092	156	378	37	39	-0.234	17	20	19	20	-50
2	20	6	"PFE0634"	"E832_1"	9970	21570	140	146	153	29	79	81	17	98	96	0	237	244	41	109	110	15	100	100	0	0.523	0.548	0.544	0.525	1.523	0.520	0.654	156	341	195	209	-0.934	67	128	74	135	0
2	21	6	"PFE0638"	"E84_1"	10160	21560	150	1375	1372	354	84	85	16	100	100	0	894	876	243	115	115	16	99	99	0	1.657	1.693	1.605	1.735	1.442	1.683	0.879	156	426	2070	2049	0.729	1291	779	1288	761	0
2	22	6	"PFE0645"	"E886_1"	10360	21570	140	137	139	28	83	85	16	90	78	0	166	168	25	113	115	17	92	80	0	1.019	1.018	0.961	0.925	2.111	1.049	0.444	156	635	107	111	0.027	54	53	56	55	0
2	1	7	"PFF0003"	"F10044_2"	6370	21770	150	69	181	200	79	82	23	35	32	0	104	235	203	116	115	37	41	38	0	0.833	0.857	0.824	0.740	2.198	1.068	0.775	156	658	-22	221	-0.263	-10	-12	102	119	-50
2	2	7	"PFF0005"	"F10154_1"	6560	21770	150	99	99	39	81	85	33	36	14	0	151	157	57	117	131	107	10	1	0	0.529	0.450	0.830	0.853	2.832	0.441	0.284	156	488	52	58	-0.918	18	34	18	40	-50
2	3	7	"PFF0010"	"F1021_1"	6760	21760	140	103	104	33	81	89	45	26	3	0	666	667	280	116	154	176	87	76	0	0.040	0.042	0.061	0.061	2.167	0.083	0.362	156	518	572	574	-4.644	22	550	23	551	0
2	4	7	"PFF0012"	"F1021_3"	6940	21760	150	123	122	35	78	82	28	67	35	0	1032	957	441	113	133	97	92	85	0	0.049	0.052	0.054	0.057	1.949	0.046	0.444	156	514	964	888	-4.352	45	919	44	844	0
2	5	7	"PFF0016"	"F10318_1"	7150	21770	150	145	143	46	73	77	20	84	73	0	298	281	91	106	117	51	87	78	0	0.375	0.400	0.392	0.379	1.966	0.393	0.702	156	394	264	245	-1.415	72	192	70	175	0
2	6	7	"PFF0020"	"F10626_1"	7320	21760	140	414	407	157	70	73	16	100	98	0	379	372	114	98	100	15	99	99	0	1.224	1.230	1.209	1.180	1.688	1.280	0.771	156	384	625	611	0.292	344	281	337	274	0
2	7	7	"PFF0043"	"F11007_3"	7520	21760	130	142	141	33	67	69	14	96	91	0	152	150	22	96	97	14	95	88	0	1.339	1.370	1.435	1.333	1.792	1.537	0.593	120	396	131	128	0.421	75	56	74	54	0
2	8	7	"PFF0046"	"F11089_1"	7710	21760	140	317	314	66	68	69	16	100	100	0	358	355	63	97	99	17	100	100	0	0.954	0.953	0.936	0.945	1.369	0.948	0.860	156	349	510	504	-0.068	249	261	246	258	0
2	9	7	"PFF0054"	"F11484_1"	7890	21760	140	396	392	91	72	73	14	100	100	0	350	350	60	103	103	15	100	100	0	1.312	1.296	1.336	1.269	1.417	1.338	0.812	156	341	571	567	0.391	324	247	320	247	0
2	10	7	"PFF0057"	"F1150_5"	8070	21760	140	147	147	31	79	81	17	97	87	0	205	207	30	113	114	22	100	96	0	0.739	0.723	0.715	0.663	1.867	0.699	0.579	156	456	160	162	-0.436	68	92	68	94	0
2	11	7	"PFF0059"	"F11570_1"	8270	21760	140	364	359	81	76	78	17	100	99	0	447	458	87	108	110	21	100	100	0	0.850	0.809	0.845	0.792	1.483	0.795	0.810	156	418	627	633	-0.235	288	339	283	350	0
2	12	7	"PFF0063"	"F11624_1"	8450	21760	140	99	101	18	71	74	16	77	41	0	283	284	47	99	102	16	100	100	0	0.152	0.162	0.160	0.145	2.125	0.146	0.343	156	390	212	215	-2.716	28	184	30	185	0
2	13	7	"PFF0697"	"F3247_2"	8650	21760	150	88	90	17	73	76	16	48	16	0	124	126	19	101	104	16	65	33	0	0.652	0.680	0.754	0.767	3.020	0.638	0.124	156	486	38	42	-0.617	15	23	17	25	-50
2	14	7	"PFF0700"	"F32494_1"	8840	21750	140	1669	1658	343	71	73	15	100	100	0	2418	2385	406	101	103	15	100	100	0	0.690	0.695	0.700	0.691	1.330	0.685	0.869	156	461	3915	3871	-0.536	1598	2317	1587	2284	0
2	15	7	"PFF0702"	"F3277_1"	9030	21750	140	588	599	169	67	68	12	100	100	0	618	622	126	97	99	14	100	100	0	1.000	1.013	1.003	0.990	1.372	1.043	0.852	156	393	1042	1057	0.000	521	521	532	525	0
2	16	7	"PFF0706"	"F32922_1"	9220	21750	140	513	499	107	68	70	13	100	100	0	313	321	56	98	100	13	100	100	0	2.070	1.933	2.023	1.936	1.416	2.061	0.787	156	370	660	654	1.049	445	215	431	223	0
2	17	7	"PFF0708"	"F33056_1"	9400	21750	140	457	449	87	76	77	15	100	100	0	538	530	95	103	104	13	100	100	0	0.876	0.874	0.877	0.878	1.397	0.858	0.807	156	326	816	800	-0.191	381	435	373	427	0
2	18	7	"PFF0711"	"F33107_1"	9570	21780	150	87	87	17	84	85	17	20	3	0	119	121	19	109	111	16	39	11	0	0.300	0.250	0.720	0.733	3.072	0.670	0.063	156	462	13	15	-1.737	3	10	3	12	-50
2	19	7	"PFF0740"	"F34425_1"	9780	21750	140	425	420	92	86	87	17	100	100	0	451	452	88	113	115	17	100	100	0	1.003	0.985	1.033	0.982	1.438	0.986	0.835	156	619	677	673	0.004	339	338	334	339	0
2	20	7	"PFF0742"	"F34449_1"	9980	21750	130	133	135	26	86	88	18	89	66	0	160	162	25	115	117	19	90	61	0	1.044	1.043	0.998	0.963	2.081	1.158	0.289	120	504	92	96	0.063	47	45	49	47	0
2	21	7	"PFF0744"	"F34605_1"	10160	21750	140	138	138	26	87	89	18	89	69	0	252	252	38	117	119	19	100	98	0	0.378	0.378	0.368	0.344	1.958	0.372	0.522	156	523	186	186	-1.404	51	135	51	135	0
2	22	7	"PFF0749"	"F34859_1"	10390	21750	150	98	100	23	86	89	17	41	17	0	137	138	24	116	117	18	55	23	0	0.571	0.636	0.985	0.868	3.536	0.786	0.139	156	752	33	36	-0.807	12	21	14	22	-50
2	1	8	"PFF0757"	"F35105_1"	6370	21950	140	169	164	30	87	89	20	96	88	0	239	239	39	120	122	23	98	96	0	0.689	0.647	0.652	0.636	1.749	0.598	0.560	156	583	201	196	-0.537	82	119	77	119	0
2	2	8	"PFF0759"	"F35197_1"	6560	21950	160	1292	1253	356	85	86	17	100	100	0	1312	1267	282	118	119	19	100	100	0	1.011	1.017	1.051	0.977	1.494	1.041	0.904	208	407	2401	2317	0.016	1207	1194	1168	1149	0
2	3	8	"PFF0791"	"F35823_1"	6760	21950	140	305	295	71	82	83	16	99	99	0	321	325	62	113	115	17	100	100	0	1.072	1.005	0.976	0.972	1.506	1.037	0.799	156	361	431	425	0.100	223	208	213	212	0
2	4	8	"PFF0796"	"F36083_1"	6940	21950	140	395	387	84	79	81	14	100	100	0	457	456	84	110	111	17	100	100	0	0.911	0.890	0.891	0.883	1.405	0.896	0.815	156	364	663	654	-0.135	316	347	308	346	0
2	5	8	"PFF0798"	"F36120_1"	7130	21940	140	270	269	57	74	76	15	100	100	0	264	263	46	105	106	16	99	99	0	1.233	1.234	1.252	1.246	1.515	1.267	0.777	156	423	355	353	0.302	196	159	195	158	0
2	6	8	"PFF0804"	"F36356_4"	7320	21950	150	844	861	255	72	73	14	100	100	0	627	638	144	102	103	15	100	100	0	1.470	1.472	1.516	1.437	1.459	1.552	0.867	156	475	1297	1325	0.556	772	525	789	536	0
2	7	8	"PFF0808"	"F36374_1"	7520	21950	140	158	158	31	71	73	15	99	96	0	565	560	94	102	103	16	100	100	0	0.188	0.190	0.193	0.178	1.497	0.181	0.727	156	469	550	545	-2.412	87	463	87	458	0
2	8	8	"PFF0813"	"F36383_1"	7710	21950	140	153	158	34	70	71	14	99	97	0	318	324	55	101	102	14	100	100	0	0.382	0.395	0.398	0.374	1.557	0.381	0.717	156	392	300	311	-1.387	83	217	88	223	0
2	9	8	"PFF0836"	"F37362_1"	7890	21940	140	387	392	91	77	78	16	100	100	0	599	572	134	107	107	16	99	99	0	0.630	0.677	0.663	0.708	1.697	0.651	0.846	156	367	802	780	-0.666	310	492	315	465	0
2	10	8	"PFF0842"	"F37536_1"	8060	21940	110	110	109	22	83	86	17	63	31	0	183	184	25	116	122	27	95	66	0	0.403	0.382	0.451	0.396	2.566	0.334	0.201	80	392	94	94	-1.311	27	67	26	68	0
2	11	8	"PFF0844"	"F37871_2"	8280	21940	140	244	244	57	82	85	17	100	98	0	377	372	68	114	119	27	100	98	0	0.616	0.628	0.614	0.609	1.587	0.606	0.766	156	482	425	420	-0.699	162	263	162	258	0
2	12	8	"PFF0850"	"F38025_1"	8460	21940	140	831	818	205	84	86	18	100	100	0	458	442	98	112	113	18	98	98	0	2.159	2.224	2.242	2.347	1.660	2.332	0.823	156	423	1093	1064	1.110	747	346	734	330	0
2	13	8	"PFF0854"	"F38531_3"	8660	21940	130	129	125	26	86	88	18	75	53	0	171	170	23	112	114	16	96	85	0	0.729	0.672	0.718	0.630	2.354	0.785	0.309	120	405	102	97	-0.456	43	59	39	58	0
2	14	8	"PFF0857"	"F38658_1"	8830	21940	140	298	296	60	81	82	17	100	100	0	427	420	82	109	110	15	100	99	0	0.682	0.691	0.708	0.696	1.505	0.656	0.804	156	437	535	526	-0.551	217	318	215	311	0
2	15	8	"PFF1501"	"F59165_1"	9040	21940	140	86	87	14	74	76	17	36	8	0	246	247	41	104	105	16	100	100	0	0.085	0.091	0.110	0.109	2.230	0.074	0.099	156	470	154	156	-3.565	12	142	13	143	0
2	16	8	"PFF1503"	"F59212_1"	9220	21930	150	394	387	91	69	73	17	100	100	0	342	339	74	100	104	18	99	98	0	1.343	1.331	1.300	1.377	1.634	1.305	0.817	156	444	567	557	0.425	325	242	318	239	0
2	17	8	"PFF1507"	"F59325_1"	9410	21940	140	163	166	36	76	79	19	96	92	0	201	201	31	106	109	21	100	94	0	0.916	0.947	0.934	0.902	1.767	0.950	0.614	156	379	182	185	-0.127	87	95	90	95	0
2	18	8	"PFF1515"	"F59681_5"	9580	21970	150	87	86	16	85	86	17	9	3	0	119	121	16	112	114	19	27	5	0	0.286	0.111	0.764	0.714	3.493	0.538	0.019	156	462	9	10	-1.807	2	7	1	9	-50
2	19	8	"PFF1523"	"F60089_1"	9800	22000	150	90	92	19	88	88	17	22	6	0	120	125	30	115	116	17	28	9	0	0.400	0.400	0.891	0.907	3.334	1.404	0.017	156	512	7	14	-1.322	2	5	4	10	-50
2	20	8	"PFF1525"	"F60196_1"	9970	21990	150	99	104	28	88	88	18	35	16	0	129	131	21	118	119	19	36	10	0	1.000	1.231	0.895	0.815	4.029	0.887	0.123	156	488	22	29	0.000	11	11	16	13	-50
2	21	8	"PFF1565"	"F62141_1"	10170	21940	140	982	935	240	87	89	18	100	100	0	1041	1057	207	117	119	20	100	100	0	0.969	0.902	0.922	0.878	1.367	0.921	0.873	156	475	1819	1788	-0.046	895	924	848	940	0
2	22	8	"PFF1569"	"F62233_2"	10360	21940	140	136	138	28	87	90	16	89	74	0	177	179	26	116	118	18	96	83	0	0.803	0.810	0.859	0.779	1.927	0.847	0.398	156	626	110	114	-0.316	49	61	51	63	0
2	1	9	"PFF1573"	"F62329_1"	6380	22140	150	91	92	16	87	89	17	20	4	0	130	129	18	121	122	17	24	8	0	0.444	0.625	0.800	0.844	3.591	0.665	0.045	156	679	13	13	-1.170	4	9	5	8	-50
2	2	9	"PFF1576"	"F62396_2"	6570	22130	130	237	243	48	84	87	17	100	100	0	192	189	28	118	118	15	97	93	0	2.068	2.239	2.296	2.316	1.834	2.426	0.555	120	414	227	230	1.048	153	74	159	71	0
2	3	9	"PFF1579"	"F62610_1"	6760	22130	140	390	388	79	83	86	17	100	100	0	274	272	50	113	115	16	100	99	0	1.907	1.918	1.933	1.969	1.549	1.969	0.765	156	453	468	464	0.931	307	161	305	159	0
2	4	9	"PFF1581"	"F62610_13"	6950	22130	140	280	292	66	81	83	16	100	100	0	290	292	53	111	113	18	99	99	0	1.112	1.166	1.193	1.181	1.548	1.168	0.786	156	400	378	392	0.153	199	179	211	181	0
2	5	9	"PFF1628"	"F63860_1"	7110	22150	150	82	83	17	79	80	16	17	8	0	115	117	16	110	111	18	25	3	0	0.600	0.571	0.900	1.014	3.819	0.990	0.062	156	466	8	11	-0.737	3	5	4	7	-50
2	6	9	"PFF1634"	"F64095_1"	7320	22150	150	93	95	17	77	79	16	49	19	0	129	130	20	109	110	16	56	24	0	0.800	0.857	0.886	0.859	3.236	0.667	0.103	156	444	36	39	-0.322	16	20	18	21	-50
2	7	9	"PFF1641"	"F64252_1"	7500	22140	140	121	121	23	79	82	32	59	17	0	200	197	29	111	114	28	97	83	0	0.472	0.488	0.484	0.433	2.265	0.449	0.381	156	378	131	128	-1.083	42	89	42	86	0
2	8	9	"PFF1644"	"F64347_2"	7690	22140	150	348	338	93	75	79	31	98	95	0	316	315	65	106	109	28	99	99	0	1.300	1.258	1.272	1.203	1.659	1.299	0.829	156	388	483	472	0.379	273	210	263	209	0
2	9	9	"PFF1647"	"F6440_2"	7880	22130	140	1782	1786	511	80	81	16	100	100	0	1065	1024	310	109	111	16	100	98	0	1.780	1.864	1.873	1.996	1.611	1.874	0.875	156	402	2658	2621	0.832	1702	956	1706	915	0
2	10	9	"PFF1652"	"F64735_1"	8060	22130	150	941	926	234	86	88	17	100	100	0	1094	1037	295	117	121	24	100	99	0	0.875	0.913	0.915	0.968	1.543	0.875	0.887	156	540	1832	1760	-0.192	855	977	840	920	0
2	11	9	"PFF1680"	"F65658_4"	8260	22130	140	234	238	53	83	86	17	100	100	0	390	381	76	115	119	22	99	99	0	0.549	0.583	0.616	0.583	1.542	0.551	0.785	156	531	426	421	-0.865	151	275	155	266	0
2	12	9	"PFF1682"	"F65704_1"	8460	22140	150	111	112	25	85	88	18	60	34	0	152	153	27	115	116	17	72	52	0	0.703	0.711	0.852	0.821	2.859	0.716	0.174	156	470	63	65	-0.509	26	37	27	38	-50
2	13	9	"PFF1687"	"F66126_1"	8640	22130	140	198	198	41	86	88	17	99	96	0	279	280	50	116	118	16	100	100	0	0.687	0.683	0.669	0.657	1.648	0.652	0.694	156	438	275	276	-0.541	112	163	112	164	0
2	14	9	"PFF1693"	"F66450_1"	8830	22130	140	111	111	20	85	86	15	69	38	0	314	315	58	115	116	16	100	100	0	0.131	0.130	0.142	0.124	2.125	0.117	0.306	156	448	225	226	-2.936	26	199	26	200	0
2	15	9	"PFF1696"	"F66665_1"	9020	22130	140	1052	1020	213	80	82	16	100	100	0	1532	1454	321	112	113	18	100	100	0	0.685	0.700	0.699	0.713	1.414	0.677	0.885	156	484	2392	2282	-0.547	972	1420	940	1342	0
2	16	9	"PFF1698"	"F66828_1"	9240	22140	150	111	112	33	75	78	19	66	48	0	159	158	38	107	111	21	76	60	0	0.692	0.725	0.769	0.725	2.339	0.766	0.516	156	447	88	88	-0.531	36	52	37	51	-50
2	17	9	"PFI0357"	"I4256_1"	9400	22150	120	119	123	31	77	80	19	77	54	0	197	202	41	111	114	21	99	90	0	0.488	0.505	0.512	0.466	1.977	0.519	0.482	120	318	128	137	-1.034	42	86	46	91	0
2	18	9	"PFI0360"	"I4355_3"	9590	22130	140	294	292	69	82	84	17	99	99	0	311	316	50	115	116	18	100	100	0	1.082	1.045	1.037	1.009	1.492	1.090	0.818	156	385	408	411	0.113	212	196	210	201	0
2	19	9	"PFI0362"	"I4394_2"	9780	22130	140	105	106	20	84	86	15	62	33	0	310	315	52	115	115	16	100	100	0	0.108	0.110	0.128	0.116	1.998	0.104	0.281	156	317	216	222	-3.215	21	195	22	200	0
2	20	9	"PFI0367"	"I4500_1"	9970	22120	150	259	260	64	85	85	16	100	99	0	209	208	44	115	116	16	95	89	0	1.851	1.882	1.829	1.997	1.790	1.841	0.683	156	345	268	268	0.888	174	94	175	93	0
2	21	9	"PFI0369"	"I4547_2"	10150	22130	140	208	204	44	85	86	16	99	96	0	374	370	61	114	115	16	100	100	0	0.473	0.465	0.466	0.435	1.627	0.461	0.766	156	469	383	375	-1.080	123	260	119	256	0
2	22	9	"PFI0371"	"I4582_1"	10350	22120	150	224	226	52	85	87	15	100	100	0	278	283	55	116	117	16	100	99	0	0.858	0.844	0.820	0.827	1.587	0.804	0.699	156	698	301	308	-0.221	139	162	141	167	0
2	1	10	"PFI0397"	"I5035_1"	6410	22330	150	87	88	17	85	86	17	16	7	0	127	130	23	119	120	18	32	14	0	0.250	0.273	0.789	0.682	3.170	0.447	0.034	156	643	10	14	-2.000	2	8	3	11	-50
2	2	10	"PFI0404"	"I5222_1"	6550	22320	130	508	510	114	88	89	17	100	100	0	400	405	76	120	121	16	100	100	0	1.500	1.481	1.512	1.474	1.365	1.529	0.819	120	398	700	707	0.585	420	280	422	285	0
2	3	10	"PFI0407"	"I5252_1"	6740	22330	130	199	207	80	89	90	18	97	94	0	220	252	111	119	120	18	100	100	0	1.089	0.887	0.992	0.908	1.815	0.798	0.624	120	463	211	251	0.123	110	101	118	133	0
2	4	10	"PFI0409"	"I5362_4"	6930	22320	130	126	126	25	89	90	17	78	55	0	257	261	35	121	122	18	100	100	0	0.272	0.264	0.291	0.238	2.204	0.229	0.305	120	444	173	177	-1.878	37	136	37	140	0
2	5	10	"PFI0418"	"I5700_1"	7130	22320	120	148	153	32	89	90	18	92	78	0	181	181	23	120	121	17	96	90	0	0.967	1.049	1.067	0.980	1.952	1.160	0.431	120	421	120	125	-0.048	59	61	64	61	0
2	6	10	"PFI0423"	"I5893_2"	7320	22320	140	273	268	60	82	85	19	99	98	0	332	326	47	113	114	17	99	99	0	0.872	0.873	0.889	0.845	1.602	0.902	0.772	156	417	410	399	-0.197	191	219	186	213	0
2	7	10	"PFI0448"	"I6567_2"	7510	22320	140	538	535	157	73	77	32	100	100	0	725	726	155	104	109	30	100	100	0	0.749	0.743	0.769	0.726	1.438	0.751	0.844	156	358	1086	1084	-0.417	465	621	462	622	0
2	8	10	"PFI0451"	"I6639_1"	7700	22320	140	231	230	44	75	78	31	100	98	0	215	216	33	105	109	29	99	96	0	1.418	1.396	1.384	1.404	1.536	1.477	0.632	156	386	266	266	0.504	156	110	155	111	0
2	9	10	"PFI0457"	"I6658_1"	7890	22320	140	289	282	61	81	83	16	100	100	0	354	368	75	113	115	18	100	100	0	0.863	0.788	0.822	0.777	1.553	0.769	0.745	156	411	449	456	-0.212	208	241	201	255	0
2	10	10	"PFI0459"	"I6658_3"	8080	22330	130	93	97	20	87	89	17	32	11	0	333	342	64	120	121	18	100	100	0	0.028	0.045	0.086	0.072	2.228	0.054	0.093	120	455	219	232	-5.150	6	213	10	222	0
2	11	10	"PFI0461"	"I6724_2"	8280	22320	140	428	430	134	86	88	17	100	100	0	436	450	94	116	119	17	100	100	0	1.069	1.030	1.018	0.984	1.469	1.093	0.828	156	486	662	678	0.096	342	320	344	334	0
2	12	10	"PFI0465"	"I6851_2"	8480	22330	130	96	97	20	86	88	16	36	13	0	208	211	30	115	117	16	100	99	0	0.108	0.115	0.154	0.158	2.260	0.113	0.065	120	345	103	107	-3.217	10	93	11	96	0
2	13	10	"PFI0492"	"I7697_2"	8650	22320	140	160	161	36	86	87	15	96	87	0	274	276	42	118	119	16	100	100	0	0.474	0.475	0.483	0.435	1.857	0.475	0.574	156	393	230	233	-1.076	74	156	75	158	0
2	14	10	"PFI0498"	"I7884_1"	8860	22320	140	97	99	18	83	84	14	48	21	0	213	211	27	119	120	16	100	98	0	0.149	0.174	0.198	0.181	2.616	0.168	0.164	156	427	108	108	-2.747	14	94	16	92	0
2	15	10	"PFI0501"	"I8013_1"	9050	22320	140	182	179	43	80	81	14	96	94	0	231	232	39	115	117	18	100	99	0	0.879	0.846	0.907	0.821	1.620	0.895	0.658	156	417	218	216	-0.186	102	116	99	117	0
2	16	10	"PFI0504"	"I8083_1"	9240	22310	150	1258	1246	369	81	82	15	100	100	0	1154	1148	296	115	116	16	100	100	0	1.133	1.128	1.151	1.123	1.408	1.143	0.883	156	467	2216	2198	0.180	1177	1039	1165	1033	0
2	17	10	"PFI0510"	"I8305_1"	9420	22310	140	443	451	102	83	84	16	100	100	0	560	558	130	118	119	16	100	99	0	0.814	0.836	0.845	0.863	1.455	0.803	0.856	156	472	802	808	-0.296	360	442	368	440	0
2	18	10	"PFI0513"	"I8332_1"	9620	22310	130	324	310	76	87	89	18	100	99	0	308	310	50	121	122	18	100	100	0	1.267	1.180	1.158	1.128	1.480	1.206	0.769	120	416	424	412	0.342	237	187	223	189	0
2	19	10	"PFJ0455"	"J53_17"	9800	22310	140	546	528	97	90	91	17	100	100	0	612	610	95	123	124	18	100	100	0	0.933	0.899	0.923	0.893	1.336	0.893	0.852	156	425	945	925	-0.101	456	489	438	487	0
2	20	10	"PFJ0457"	"J53_21"	9990	22320	140	114	114	23	88	88	16	65	34	0	737	726	183	119	120	18	100	100	0	0.042	0.043	0.049	0.050	1.847	0.041	0.290	156	400	644	633	-4.571	26	618	26	607	0
2	21	10	"PFJ0459"	"J53_23"	10150	22360	150	86	87	16	88	89	18	12	1	0	122	123	14	116	117	17	21	3	0	-0.333	-0.143	1.333	1.220	4.031	1.673	0.026	156	460	4	6	Error	-2	6	-1	7	-50
2	22	10	"PFJ0463"	"J53_29"	10370	22310	150	874	920	225	81	83	18	100	100	0	958	954	228	112	114	19	100	100	0	0.937	0.996	1.004	1.011	1.368	0.980	0.867	156	772	1639	1681	-0.093	793	846	839	842	0
2	1	11	"PFJ0468"	"J53_37"	6400	22510	120	154	155	30	74	76	19	99	92	0	197	199	30	109	111	19	100	97	0	0.909	0.900	0.889	0.885	1.716	0.913	0.573	120	455	168	171	-0.138	80	88	81	90	0
2	2	11	"PFJ0472"	"J53_41"	6580	22510	140	218	217	48	91	92	18	98	95	0	459	457	75	121	122	18	100	100	0	0.376	0.375	0.385	0.354	1.576	0.368	0.755	156	426	465	462	-1.412	127	338	126	336	0
2	3	11	"PFJ0495"	"J564_1"	6780	22500	150	779	743	152	90	91	18	100	100	0	932	901	166	122	123	19	100	100	0	0.851	0.838	0.845	0.830	1.310	0.828	0.900	156	581	1499	1432	-0.233	689	810	653	779	0
2	4	11	"PFJ0497"	"J564_3"	6960	22510	140	139	144	34	89	90	18	87	71	0	597	592	123	123	124	18	100	100	0	0.105	0.117	0.108	0.103	1.889	0.112	0.528	156	511	524	524	-3.245	50	474	55	469	0
2	5	11	"PFJ0500"	"J56_7"	7140	22520	150	99	101	18	89	91	19	31	8	0	147	148	23	120	121	18	65	32	0	0.370	0.429	0.546	0.578	3.269	0.490	0.025	156	554	37	40	-1.433	10	27	12	28	-50
2	6	11	"PFJ0503"	"J583_1"	7350	22510	150	79	81	15	80	82	19	10	0	0	125	125	20	110	112	19	37	12	0	-0.067	0.067	0.778	0.818	3.296	0.676	0.124	156	502	14	16	Error	-1	15	1	15	-50
2	7	11	"PFJ0506"	"J587_3"	7530	22510	150	85	85	14	68	70	25	24	2	0	126	127	18	98	102	29	46	4	0	0.607	0.586	0.687	0.649	3.121	0.528	0.241	156	405	45	46	-0.720	17	28	17	29	-50
2	8	11	"PFJ0508"	"J587_5"	7720	22510	150	78	79	16	68	69	13	41	19	0	112	114	17	100	101	15	39	16	0	0.833	0.786	1.000	0.976	3.263	0.704	0.078	156	428	22	25	-0.263	10	12	11	14	-50
2	9	11	"PFJ0527"	"J647_6"	7910	22500	140	416	409	87	75	78	17	100	100	0	620	602	97	106	108	17	100	100	0	0.663	0.673	0.676	0.661	1.354	0.671	0.854	156	467	855	830	-0.592	341	514	334	496	0
2	10	11	"PFJ0531"	"J64_1"	8100	22500	130	460	476	110	83	86	19	100	100	0	368	369	52	116	117	18	100	100	0	1.496	1.553	1.541	1.527	1.333	1.599	0.842	120	523	629	646	0.581	377	252	393	253	0
2	11	11	"PFJ0533"	"J64_3"	8300	22500	140	342	336	101	86	87	16	98	98	0	318	314	69	117	118	17	98	97	0	1.274	1.269	1.290	1.234	1.931	1.335	0.819	156	476	457	447	0.349	256	201	250	197	0
2	12	11	"PFJ0536"	"J65_10"	8480	22500	140	390	391	90	85	86	16	100	100	0	509	504	102	114	115	16	100	100	0	0.772	0.785	0.785	0.781	1.398	0.775	0.843	156	383	700	696	-0.373	305	395	306	390	0
2	13	11	"PFJ0538"	"J65_12"	8660	22500	150	93	94	19	84	85	15	35	14	0	139	141	17	117	118	15	66	29	0	0.409	0.417	0.695	0.717	3.363	0.472	0.031	156	418	31	34	-1.290	9	22	10	24	-50
2	14	11	"PFJ0540"	"J65_2"	8860	22500	140	522	530	135	84	85	15	100	100	0	379	376	82	119	121	16	99	99	0	1.685	1.735	1.781	1.779	1.513	1.774	0.842	156	419	698	703	0.752	438	260	446	257	0
2	15	11	"PFJ0567"	"J71_12"	9050	22500	140	224	228	50	83	84	15	100	100	0	220	220	31	118	119	16	100	100	0	1.382	1.422	1.449	1.400	1.479	1.532	0.739	156	358	243	247	0.467	141	102	145	102	0
2	16	11	"PFJ0569"	"J71_2"	9200	22540	150	83	85	15	83	84	15	19	4	0	115	117	16	117	119	16	16	1	0	0.000	100000.000	0.935	0.913	3.569	0.599	0.018	156	442	-2	2	Error	0	-2	2	0	-50
2	17	11	"PFJ0571"	"J71_6"	9430	22530	150	86	87	15	85	86	16	14	1	0	125	126	17	119	120	16	26	7	0	0.167	0.286	0.909	0.954	3.689	0.443	0.006	156	575	7	9	-2.585	1	6	2	7	-50
2	18	11	"PFJ0573"	"J71_9"	9630	22500	140	11161	10401	2811	88	89	18	100	100	0	16237	15500	3024	121	124	27	100	100	0	0.687	0.671	0.683	0.653	1.352	0.675	0.902	156	567	27189	25692	-0.541	11073	16116	10313	15379	0
2	19	11	"PFJ0576"	"J73_13"	9800	22500	120	194	194	40	91	91	18	98	95	0	280	289	54	126	128	29	100	100	0	0.669	0.632	0.652	0.607	1.568	0.629	0.714	120	489	257	266	-0.580	103	154	103	163	0
2	20	11	"PFJ0578"	"J73_15"	10010	22500	140	1211	1154	429	91	91	16	100	100	0	1113	1046	321	124	126	18	100	99	0	1.132	1.153	1.153	1.098	1.667	1.199	0.865	156	472	2109	1985	0.179	1120	989	1063	922	0
2	21	11	"PFK0742"	"Ks1964_2"	10190	22530	150	105	106	23	89	90	18	44	16	0	132	133	19	120	122	17	38	14	0	1.333	1.308	1.167	1.082	3.282	1.821	0.061	156	500	28	30	0.415	16	12	17	13	-50
2	22	11	"PFK0745"	"Ks1_2"	10380	22500	140	143	145	30	77	80	18	96	83	0	334	335	52	110	112	20	100	100	0	0.295	0.302	0.289	0.277	1.632	0.287	0.593	156	611	290	293	-1.763	66	224	68	225	0
2	1	12	"PFK0752"	"Ks202_6"	6390	22690	140	816	838	230	67	70	16	100	100	0	919	905	255	100	103	22	100	99	0	0.915	0.958	0.942	0.996	1.534	0.936	0.879	156	749	1568	1576	-0.129	749	819	771	805	0
2	2	12	"PFK0755"	"Ks202_9"	6580	22690	150	482	482	126	82	83	20	100	100	0	365	370	86	114	115	20	99	99	0	1.594	1.563	1.598	1.573	1.436	1.563	0.823	156	525	651	656	0.672	400	251	400	256	0
2	3	12	"PFK0757"	"Ks206_2"	6740	22750	150	92	92	18	82	84	19	30	5	0	121	123	18	115	116	20	22	4	0	1.667	1.250	1.117	1.106	3.415	0.847	0.040	156	559	16	18	0.737	10	6	10	8	-50
2	4	12	"PFK0760"	"Ks210_1"	6980	22720	150	72	73	14	82	83	18	5	0	0	139	138	23	114	116	18	61	30	0	-0.400	-0.375	0.594	0.460	4.706	23.419	0.001	156	593	15	15	Error	-10	25	-9	24	-50
2	5	12	"PFK0786"	"Ks225_7"	7160	22700	130	90	92	18	85	85	18	25	6	0	197	199	30	119	119	19	100	93	0	0.064	0.087	0.202	0.156	2.609	0.103	0.038	120	460	83	87	-3.963	5	78	7	80	0
2	6	12	"PFK0793"	"Ks2300_1"	7370	22730	150	98	98	19	82	83	18	44	12	0	135	137	21	113	114	20	54	21	0	0.727	0.667	0.746	0.730	3.108	0.564	0.140	156	410	38	40	-0.459	16	22	16	24	-50
2	7	12	"PFK0795"	"Ks2345_1"	7530	22690	140	708	726	179	72	75	17	100	100	0	583	561	138	102	105	17	98	98	0	1.322	1.425	1.425	1.512	1.711	1.429	0.850	156	353	1117	1113	0.403	636	481	654	459	0
2	8	12	"PFK0799"	"Ks244_1"	7720	22690	130	326	333	58	70	72	15	100	100	0	317	317	47	102	103	15	100	100	0	1.191	1.223	1.252	1.221	1.369	1.190	0.785	120	437	471	478	0.252	256	215	263	215	0
2	9	12	"PFK0802"	"Ks244_3"	7910	22700	140	331	324	91	77	83	23	99	96	0	358	356	74	109	111	21	98	98	0	1.020	1.000	1.027	0.975	1.685	1.031	0.836	156	573	503	494	0.029	254	249	247	247	0
2	10	12	"PFK0804"	"Ks244_8"	8110	22730	150	112	115	27	84	86	19	63	37	0	136	136	22	115	117	18	54	26	0	1.333	1.476	1.288	1.305	2.768	1.632	0.238	156	596	49	52	0.415	28	21	31	21	-50
2	11	12	"PFK0825"	"Ks25_1"	8300	22690	130	150	157	41	85	88	18	95	86	0	244	245	36	116	118	17	100	100	0	0.508	0.558	0.540	0.497	2.014	0.598	0.522	120	459	193	201	-0.978	65	128	72	129	0
2	12	12	"PFK0827"	"Ks25_12"	8470	22690	120	163	167	32	85	87	17	96	95	0	183	187	28	116	117	17	98	93	0	1.164	1.155	1.220	1.181	1.818	1.102	0.469	120	451	145	153	0.219	78	67	82	71	0
2	13	12	"PFK0830"	"Ks25_19"	8680	22690	140	171	168	40	84	86	17	93	86	0	417	416	78	118	120	18	100	100	0	0.291	0.282	0.294	0.253	1.883	0.276	0.696	156	515	386	382	-1.781	87	299	84	298	0
2	14	12	"PFK0834"	"Ks25_8"	8860	22690	140	186	189	42	86	88	17	98	96	0	183	182	34	119	122	18	91	77	0	1.563	1.635	1.596	1.674	2.249	1.665	0.581	156	510	164	166	0.644	100	64	103	63	0
2	15	12	"PFK0839"	"Ks266_15"	9060	22690	140	838	822	246	86	88	15	100	99	0	676	672	133	119	119	15	100	100	0	1.350	1.331	1.351	1.268	1.561	1.419	0.839	156	375	1309	1289	0.433	752	557	736	553	0
2	16	12	"PFK0841"	"Ks266_6"	9240	22690	140	550	544	111	85	87	16	100	100	0	586	580	128	119	120	16	100	100	0	0.996	0.996	0.996	1.011	1.335	0.977	0.878	156	421	932	920	-0.006	465	467	459	461	0
2	17	12	"PFK0858"	"Ks271_1"	9440	22690	140	1052	982	248	84	86	18	100	100	0	869	832	186	118	120	17	100	100	0	1.289	1.258	1.274	1.245	1.449	1.290	0.865	156	474	1719	1612	0.366	968	751	898	714	0
2	18	12	"PFK0868"	"Ks2886_1"	9590	22740	150	79	81	17	85	86	17	10	2	0	114	115	17	117	120	28	3	0	0	2.000	2.000	1.250	1.088	3.940	1.787	0.023	156	487	-9	-6	1.000	-6	-3	-4	-2	-50
2	19	12	"PFK0871"	"Ks291_5"	9780	22740	150	74	77	15	85	86	17	5	0	0	109	112	18	119	121	29	3	0	0	1.100	1.143	0.944	0.983	3.397	0.883	0.088	156	455	-21	-15	0.138	-11	-10	-8	-7	-50
2	20	12	"PFK0873"	"Ks291_8"	9940	22720	150	81	85	15	86	87	17	12	1	0	117	117	15	121	122	18	8	0	0	1.250	0.250	1.000	1.115	3.738	1.017	0.024	156	507	-9	-5	0.322	-5	-4	-1	-4	-50
2	21	12	"PFK0878"	"Ks2_13"	10160	22740	150	88	96	43	86	88	17	25	8	0	120	121	18	121	123	17	17	3	0	-2.000	100000.000	0.875	1.213	3.905	0.952	0.014	156	562	1	10	Error	2	-1	10	0	-50
2	22	12	"PFK0881"	"Ks2_9"	10390	22690	140	114	116	24	82	83	17	75	46	0	207	205	32	116	117	17	99	97	0	0.352	0.382	0.394	0.350	2.154	0.374	0.334	156	664	123	123	-1.508	32	91	34	89	0
2	1	13	"PFL0033"	"L1_66"	6370	22900	90	84	83	13	68	70	15	53	9	0	119	122	20	100	101	17	51	21	0	0.842	0.682	0.724	0.949	2.223	0.501	0.096	52	386	35	37	-0.248	16	19	15	22	0
2	2	13	"PFL0035"	"L1_7"	6580	22920	150	70	71	14	71	73	16	12	1	0	107	106	17	102	105	18	18	2	0	-0.200	0.000	1.000	0.873	3.754	0.506	0.051	156	542	4	4	Error	-1	5	0	4	-50
2	3	13	"PFL0037"	"L1_72"	6780	22890	150	84	86	16	71	74	17	41	8	0	131	131	20	103	105	18	64	33	0	0.464	0.536	0.633	0.621	2.923	0.523	0.204	156	410	41	43	-1.107	13	28	15	28	-50
2	4	13	"PFL0041"	"L1_79"	6920	22920	150	69	69	13	72	74	15	7	1	0	100	101	15	104	105	15	8	3	0	0.750	1.000	0.931	0.891	3.396	0.622	0.024	156	482	-7	-6	-0.415	-3	-4	-3	-3	-50
2	5	13	"PFL0043"	"L1_81"	7160	22890	150	76	78	17	81	83	17	12	2	0	127	128	16	115	116	18	35	7	0	-0.417	-0.231	1.000	0.975	3.796	0.831	0.019	156	527	7	10	Error	-5	12	-3	13	-50
2	6	13	"PFL0045"	"L1_83"	7350	22880	140	143	141	26	89	90	18	92	71	0	237	237	38	120	122	19	100	98	0	0.462	0.444	0.457	0.429	1.852	0.432	0.493	156	430	171	169	-1.115	54	117	52	117	0
2	7	13	"PFL0068"	"L2_117"	7510	22880	140	366	363	103	86	88	18	99	98	0	524	522	108	117	118	19	100	100	0	0.688	0.684	0.694	0.646	1.488	0.698	0.840	156	394	687	682	-0.540	280	407	277	405	0
2	8	13	"PFL0070"	"L2_12"	7700	22880	140	903	876	192	82	87	21	100	100	0	913	867	190	115	118	21	100	100	0	1.029	1.056	1.041	1.069	1.356	1.049	0.905	156	599	1619	1546	0.041	821	798	794	752	0
2	9	13	"PFL0072"	"L2_123"	7920	22890	90	140	143	31	91	95	23	82	55	0	168	170	20	121	124	24	92	46	0	1.043	1.061	1.094	0.945	2.731	1.249	0.181	52	324	96	101	0.060	49	47	52	49	0
2	10	13	"PFL0074"	"L2_127"	8080	22880	130	171	170	27	85	87	16	100	98	0	225	227	35	117	118	17	100	99	0	0.796	0.773	0.741	0.776	1.621	0.719	0.612	120	485	194	195	-0.329	86	108	85	110	0
2	11	13	"PFL0077"	"L2_135"	8280	22880	120	97	96	19	86	87	17	32	7	0	342	342	63	113	116	17	100	100	0	0.048	0.044	0.073	0.076	2.090	0.045	0.065	120	517	240	239	-4.380	11	229	10	229	0
2	12	13	"PFL0079"	"L2_139"	8460	22880	130	238	242	55	89	89	17	100	100	0	275	278	52	118	118	18	100	100	0	0.949	0.956	0.987	0.938	1.476	0.940	0.763	120	516	306	313	-0.075	149	157	153	160	0
2	13	13	"PFL0101"	"L2_180"	8650	22880	140	283	280	71	89	89	18	100	98	0	267	268	47	120	122	20	99	99	0	1.320	1.291	1.303	1.267	1.742	1.366	0.749	156	634	341	339	0.400	194	147	191	148	0
2	14	13	"PFL0104"	"L2_185"	8860	22890	90	117	118	27	91	92	18	67	32	0	162	160	28	122	127	22	65	42	0	0.650	0.711	0.825	0.905	3.192	0.654	0.169	52	352	66	65	-0.621	26	40	27	38	0
2	15	13	"PFL0109"	"L2_193"	9030	22880	140	434	426	76	87	88	16	100	100	0	387	386	59	119	122	17	100	100	0	1.295	1.270	1.291	1.266	1.337	1.301	0.851	156	593	615	606	0.373	347	268	339	267	0
2	16	13	"PFL0111"	"L2_195"	9220	22880	120	144	146	27	87	89	26	89	56	0	168	172	28	119	119	17	91	78	0	1.163	1.113	1.093	1.138	2.471	1.407	0.354	120	471	106	112	0.218	57	49	59	53	0
2	17	13	"PFL0113"	"L2_198"	9410	22890	100	129	130	27	86	88	18	82	61	0	160	163	25	119	120	17	87	61	0	1.049	1.000	0.977	0.952	2.615	0.977	0.336	80	400	84	88	0.069	43	41	44	44	0
2	18	13	"PFL0115"	"L2_20"	9610	22880	130	87	88	18	83	85	16	20	6	0	395	404	60	116	119	17	100	100	0	0.014	0.017	0.043	0.044	2.149	0.018	0.021	120	386	283	293	-6.124	4	279	5	288	0
2	19	13	"PFL0135"	"L2_233"	9790	22910	150	106	108	25	81	83	17	62	37	0	126	126	19	115	117	16	37	16	0	2.273	2.455	1.591	1.633	3.635	2.344	0.082	156	354	36	38	1.184	25	11	27	11	-50
2	20	13	"PFL0138"	"L2_238"	9980	22880	150	82	83	16	82	85	17	15	2	0	118	119	17	117	117	16	15	5	0	0.000	0.500	0.826	0.892	3.254	0.941	0.011	156	417	1	3	Error	0	1	1	2	-50
2	21	13	"PFL0141"	"L2_248"	10160	22870	130	559	551	127	88	89	16	100	100	0	299	295	57	120	122	17	99	99	0	2.631	2.646	2.689	2.650	1.384	2.648	0.835	120	405	650	638	1.396	471	179	463	175	0
2	22	13	"PFL0145"	"L2_259"	10360	22880	150	87	88	15	88	89	17	10	0	0	120	125	21	121	122	18	21	5	0	1.000	0.000	1.000	1.079	3.481	0.143	0.003	156	689	-2	4	0.000	-1	-1	0	4	-50
2	1	14	"PFL0149"	"L2_268"	6370	23080	120	83	84	17	66	68	14	56	30	0	160	161	30	99	100	15	93	84	0	0.279	0.290	0.365	0.288	2.598	0.245	0.206	120	597	78	80	-1.843	17	61	18	62	0
2	2	14	"PFL0152"	"L2_277"	6560	23070	150	266	265	61	70	72	16	100	99	0	388	375	92	100	103	17	99	98	0	0.681	0.709	0.698	0.722	1.536	0.675	0.853	156	526	484	470	-0.555	196	288	195	275	0
2	3	14	"PFM0408"	"M36520_1"	6760	23080	140	130	130	26	76	78	17	91	78	0	280	281	46	106	108	17	100	100	0	0.310	0.309	0.307	0.286	1.775	0.309	0.610	156	426	228	229	-1.688	54	174	54	175	0
2	4	14	"PFM0410"	"M36520_4"	6970	23080	120	101	103	22	75	78	16	69	38	0	209	215	35	108	109	16	100	100	0	0.257	0.262	0.252	0.234	2.216	0.247	0.313	120	405	127	135	-1.958	26	101	28	107	0
2	5	14	"PFM0413"	"M36754_16"	7150	23080	140	126	128	24	81	83	17	90	68	0	653	637	117	116	117	17	100	100	0	0.084	0.090	0.088	0.083	1.854	0.077	0.477	156	471	582	568	-3.577	45	537	47	521	0
2	6	14	"PFM0417"	"M36754_20"	7290	23110	150	83	85	18	87	89	17	13	0	0	120	119	17	120	121	18	12	2	0	100000.000	2.000	1.000	1.108	2.855	0.798	0.029	156	538	-4	-3	16.610	-4	0	-2	-1	-50
2	7	14	"PFM0419"	"M36754_23"	7530	23080	140	551	558	132	88	91	18	100	100	0	510	497	109	120	121	18	100	99	0	1.187	1.247	1.280	1.261	1.411	1.248	0.873	156	541	853	847	0.248	463	390	470	377	0
2	8	14	"PFM0422"	"M3675_2"	7700	23080	130	669	664	98	87	90	17	100	100	0	550	547	78	120	121	17	100	100	0	1.353	1.351	1.354	1.355	1.222	1.341	0.896	120	482	1012	1004	0.437	582	430	577	427	0
2	9	14	"PFM0440"	"M3766_1"	7910	23080	140	477	469	90	88	91	18	100	100	0	586	584	109	120	123	20	100	100	0	0.835	0.821	0.817	0.822	1.367	0.800	0.860	156	577	855	845	-0.261	389	466	381	464	0
2	10	14	"PFM0442"	"M37744_2"	8090	23100	150	98	97	18	84	86	16	44	12	0	132	134	22	116	118	18	41	17	0	0.875	0.722	0.839	0.841	2.950	0.673	0.083	156	549	30	31	-0.193	14	16	13	18	-50
2	11	14	"PFM0444"	"M37773_2"	8250	23120	150	80	82	16	85	86	17	9	1	0	119	121	16	116	118	19	16	3	0	-1.667	-0.600	0.929	0.913	3.498	0.866	0.009	156	719	-2	2	Error	-5	3	-3	5	-50
2	12	14	"PFM0446"	"M3777_1"	8480	23080	130	130	132	30	88	89	17	84	59	0	252	254	41	118	119	18	100	100	0	0.313	0.324	0.290	0.280	2.119	0.280	0.349	120	570	176	180	-1.674	42	134	44	136	0
2	13	14	"PFM0448"	"M37794_11"	8660	23080	120	122	126	21	87	88	17	85	51	0	169	166	22	118	119	16	93	75	0	0.686	0.813	0.782	0.756	2.171	1.206	0.235	120	507	86	87	-0.543	35	51	39	48	0
2	14	14	"PFM0450"	"M37794_14"	8880	23110	150	104	106	21	87	89	22	42	12	0	138	139	21	121	123	18	48	19	0	1.000	1.056	1.000	1.061	3.362	1.209	0.162	156	651	34	37	0.000	17	17	19	18	-50
2	15	14	"PFM0469"	"M38740_1"	9020	23110	150	83	85	14	87	91	23	3	1	0	110	112	17	120	123	19	6	0	0	0.400	0.250	0.800	0.813	3.153	1.488	0.128	156	655	-14	-10	-1.322	-4	-10	-2	-8	-50
2	16	14	"PFM0472"	"M38757_4"	9230	23070	130	636	621	108	87	89	24	100	100	0	520	513	83	119	123	21	100	100	0	1.369	1.355	1.342	1.362	1.354	1.348	0.855	120	566	950	928	0.453	549	401	534	394	0
2	17	14	"PFM0476"	"M38913_1"	9420	23070	140	891	894	226	86	88	25	100	100	0	620	601	150	119	121	20	100	99	0	1.607	1.676	1.672	1.743	1.533	1.691	0.866	156	546	1306	1290	0.684	805	501	808	482	0
2	18	14	"PFM0478"	"M38913_6"	9620	23080	140	623	622	175	83	84	16	98	98	0	464	461	89	115	117	15	100	100	0	1.547	1.558	1.595	1.492	1.634	1.674	0.851	156	464	889	885	0.630	540	349	539	346	0
2	19	14	"PFM0481"	"M38941_1"	9800	23070	130	374	368	53	79	80	16	100	100	0	400	399	53	112	112	16	100	100	0	1.024	1.007	1.010	1.008	1.305	1.016	0.848	120	447	583	576	0.035	295	288	289	287	0
2	20	14	"PFM0484"	"M38941_6"	10000	23080	130	125	124	23	82	84	17	87	64	0	206	209	33	114	116	18	98	97	0	0.467	0.442	0.446	0.423	1.980	0.437	0.409	120	519	135	137	-1.097	43	92	42	95	0
2	21	14	"PFM0510"	"M41547_1"	10190	23070	140	1404	1403	343	92	93	17	100	100	0	767	738	172	123	125	21	99	99	0	2.037	2.132	2.098	2.203	1.484	2.157	0.890	156	546	1956	1926	1.027	1312	644	1311	615	0
2	22	14	"PFM0512"	"M41763_12"	10380	23070	140	825	797	174	90	91	17	100	100	0	871	835	300	122	123	19	100	100	0	0.981	0.992	1.051	1.083	1.601	0.911	0.820	156	710	1484	1420	-0.027	735	749	707	713	0
2	1	15	"PFM0514"	"M41763_4"	6390	23290	150	77	78	14	74	76	16	17	3	0	113	113	16	108	109	17	19	4	0	0.600	0.800	0.829	0.939	3.369	0.621	0.029	156	724	8	9	-0.737	3	5	4	5	-50
2	2	15	"PFM0516"	"M41776_1"	6580	23270	150	100	103	19	79	80	18	55	25	0	141	141	18	112	113	18	73	30	0	0.724	0.828	0.800	0.739	2.975	0.886	0.212	156	514	50	53	-0.466	21	29	24	29	-50
2	3	15	"PFM0524"	"M42658_1"	6770	23270	140	162	165	38	85	86	16	98	90	0	260	266	46	117	120	23	100	100	0	0.538	0.537	0.517	0.500	1.741	0.545	0.583	156	525	220	229	-0.893	77	143	80	149	0
2	4	15	"PFM0531"	"M42966_1"	6960	23260	130	707	705	170	85	86	17	100	100	0	509	500	103	117	122	35	99	99	0	1.587	1.619	1.579	1.632	1.400	1.621	0.874	120	483	1014	1003	0.666	622	392	620	383	0
2	5	15	"PFN0076"	"N128_81"	7150	23300	150	101	116	48	87	88	17	46	28	0	142	158	62	118	124	37	36	14	0	0.583	0.725	0.737	0.731	3.128	0.627	0.417	156	397	38	69	-0.778	14	24	29	40	-50
2	6	15	"PFN0079"	"N128_86"	7340	23280	150	105	106	24	88	90	17	48	20	0	146	147	27	120	121	17	64	35	0	0.654	0.667	0.868	0.722	2.922	0.652	0.135	156	429	43	45	-0.613	17	26	18	27	-50
2	7	15	"PFN0082"	"N128_90"	7540	23270	140	236	237	61	90	92	17	98	96	0	288	285	46	121	122	16	100	100	0	0.874	0.896	0.900	0.824	1.787	0.945	0.707	156	474	313	311	-0.194	146	167	147	164	0
2	8	15	"PFN0084"	"N128_92"	7730	23270	130	188	189	42	92	93	16	98	95	0	342	345	60	122	123	17	100	100	0	0.436	0.435	0.437	0.410	1.639	0.437	0.666	120	516	316	320	-1.196	96	220	97	223	0
2	9	15	"PFN0086"	"N128_95"	7920	23270	140	197	195	50	90	91	16	96	92	0	288	294	63	119	122	17	100	100	0	0.633	0.600	0.622	0.568	1.753	0.597	0.706	156	474	276	280	-0.659	107	169	105	175	0
2	10	15	"PFN0090"	"N129_1"	8070	23310	150	74	76	15	84	85	17	7	1	0	109	109	16	114	116	18	7	1	0	2.000	1.600	1.071	1.113	2.876	0.682	0.034	156	533	-15	-13	1.000	-10	-5	-8	-5	-50
2	11	15	"PFN0105"	"N129_41"	8300	23260	80	136	156	63	87	89	17	82	63	0	196	219	67	116	120	21	94	90	0	0.613	0.670	0.610	0.581	2.114	0.726	0.529	52	247	129	172	-0.707	49	80	69	103	0
2	12	15	"PFN0107"	"N129_48"	8480	23270	150	89	91	18	87	88	17	22	7	0	118	121	17	119	120	18	15	3	0	-2.000	2.000	0.825	0.889	4.129	0.721	0.005	156	577	1	6	Error	2	-1	4	2	-50
2	13	15	"PFN0109"	"N129_6"	8670	23280	150	90	90	17	85	86	18	19	4	0	118	119	19	117	118	18	17	5	0	5.000	2.500	0.984	1.015	3.886	1.727	0.013	156	513	6	7	2.322	5	1	5	2	-50
2	14	15	"PFN0112"	"N130_1"	8840	23310	150	75	76	17	84	86	22	4	0	0	112	113	19	116	117	18	10	4	0	2.250	2.667	1.136	1.098	3.162	0.897	0.088	156	531	-13	-11	1.170	-9	-4	-8	-3	-50
2	15	15	"PFN0114"	"N130_17"	9050	23290	110	148	148	32	86	91	26	90	60	0	148	148	22	119	122	18	63	36	0	2.138	2.138	1.663	2.131	2.413	2.471	0.268	80	401	91	91	1.096	62	29	62	29	0
2	16	15	"PFN0116"	"N130_19"	9240	23270	120	150	151	32	85	88	21	94	75	0	389	390	72	119	122	21	100	98	0	0.241	0.244	0.240	0.223	1.837	0.230	0.606	120	483	335	337	-2.054	65	270	66	271	0
2	17	15	"PFN0134"	"N130_43"	9430	23260	140	11266	10633	1915	87	88	17	100	100	0	9933	9130	2441	119	123	21	100	100	0	1.139	1.170	1.164	1.244	1.525	1.137	0.906	156	522	20993	19557	0.188	11179	9814	10546	9011	0
2	18	15	"PFN0137"	"N130_46"	9610	23270	140	1391	1433	483	82	84	17	100	100	0	1071	1111	265	114	115	18	100	100	0	1.368	1.355	1.441	1.275	1.674	1.467	0.807	156	502	2266	2348	0.452	1309	957	1351	997	0
2	19	15	"PFN0139"	"N130_5"	9800	23260	130	1386	1385	287	76	78	15	100	100	0	1699	1648	418	108	109	16	100	100	0	0.823	0.850	0.831	0.880	1.410	0.807	0.899	120	507	2901	2849	-0.280	1310	1591	1309	1540	0
2	20	15	"PFN0141"	"N130_52"	9990	23260	130	1741	1692	444	85	88	20	100	100	0	2011	1938	487	116	120	30	100	100	0	0.874	0.882	0.894	0.886	1.419	0.842	0.861	120	597	3551	3429	-0.194	1656	1895	1607	1822	0
2	21	15	"PFN0145"	"N130_61"	10190	23260	130	780	812	204	93	94	16	100	100	0	971	961	204	121	124	30	100	100	0	0.808	0.856	0.824	0.850	1.330	0.843	0.854	120	485	1537	1559	-0.307	687	850	719	840	0
2	22	15	"PFN0147"	"N131_12"	10360	23300	150	85	86	16	87	89	17	13	2	0	123	125	19	120	121	18	19	6	0	-0.667	-0.200	0.706	0.805	3.304	0.255	0.005	156	664	1	4	Error	-2	3	-1	5	-50
2	1	16	"PFN0168"	"N132_106"	6390	23470	150	113	115	25	71	74	19	82	55	0	152	153	25	107	107	24	80	44	0	0.933	0.957	0.950	0.949	2.389	0.832	0.351	156	664	87	90	-0.100	42	45	44	46	-50
2	2	16	"PFN0170"	"N132_108"	6580	23470	140	166	168	38	82	83	18	97	89	0	232	233	37	117	117	28	100	95	0	0.730	0.741	0.726	0.709	1.794	0.741	0.598	156	481	199	202	-0.453	84	115	86	116	0
2	3	16	"PFN0172"	"N132_11"	6780	23460	130	489	478	84	83	84	16	100	100	0	408	411	63	119	119	23	100	100	0	1.405	1.353	1.345	1.354	1.322	1.387	0.840	120	503	695	687	0.490	406	289	395	292	0
2	4	16	"PFN0175"	"N132_116"	6970	23460	140	502	509	157	85	86	16	100	99	0	584	601	147	117	122	35	100	100	0	0.893	0.876	0.868	0.835	1.590	0.896	0.820	156	486	884	908	-0.163	417	467	424	484	0
2	5	16	"PFN0177"	"N132_119"	7160	23460	140	211	210	43	87	89	17	99	98	0	297	294	45	116	120	34	100	100	0	0.685	0.691	0.671	0.654	1.618	0.687	0.718	156	382	305	301	-0.546	124	181	123	178	0
2	6	16	"PFN0180"	"N132_125"	7340	23460	150	85	87	19	89	89	16	14	4	0	489	494	92	118	120	17	100	100	0	-0.011	-0.005	0.039	0.038	2.012	435.237	0.000	156	448	367	374	Error	-4	371	-2	376	0
2	7	16	"PFN0582"	"N145_33"	7550	23450	140	1585	1596	495	89	89	17	100	100	0	965	940	265	120	121	16	100	100	0	1.770	1.838	1.912	1.850	1.500	1.905	0.880	156	447	2341	2327	0.824	1496	845	1507	820	0
2	8	16	"PFN0584"	"N145_38"	7700	23490	150	86	88	18	88	90	17	16	4	0	118	120	21	121	123	17	17	6	0	0.667	0.000	1.067	0.963	3.306	0.807	0.023	156	450	-5	-1	-0.585	-2	-3	0	-1	-50
2	9	16	"PFN0589"	"N145_44"	7900	23500	150	88	88	19	88	90	17	18	5	0	116	118	17	119	122	18	10	2	0	0.000	0.000	1.000	1.105	3.805	0.545	0.011	156	387	-3	-1	Error	0	-3	0	-1	-50
2	10	16	"PFN0592"	"N145_50"	8060	23490	150	73	74	14	83	84	17	4	0	0	105	105	17	113	114	17	8	0	0	1.250	1.125	0.773	0.799	2.889	0.795	0.050	156	399	-18	-17	0.322	-10	-8	-9	-8	-50
2	11	16	"PFN0598"	"N145_61"	8290	23460	150	124	125	25	81	82	16	88	62	0	142	142	22	113	114	18	67	35	0	1.483	1.517	1.384	1.455	2.638	1.364	0.334	156	643	72	73	0.568	43	29	44	29	-50
2	12	16	"PFN0600"	"N145_9"	8490	23460	130	127	128	26	81	82	17	85	73	0	265	259	46	111	113	17	99	99	0	0.299	0.318	0.316	0.288	1.993	0.310	0.488	120	411	200	195	-1.743	46	154	47	148	0
2	13	16	"PFN0620"	"N148_2"	8640	23500	150	78	82	21	84	85	20	16	2	0	113	115	17	115	117	19	13	1	0	3.000	100000.000	1.316	1.352	3.034	1.446	0.079	156	397	-8	-2	1.585	-6	-2	-2	0	-50
2	14	16	"PFN0622"	"N148_6"	8830	23490	150	79	82	19	88	89	20	9	1	0	113	117	23	119	121	19	23	3	0	1.500	3.000	0.857	0.940	3.430	0.903	0.105	156	439	-15	-8	0.585	-9	-6	-6	-2	-50
2	15	16	"PFN0628"	"N149_12"	9050	23460	140	1972	1913	710	85	87	18	99	98	0	1764	1718	510	118	120	17	100	100	0	1.146	1.143	1.180	1.076	1.838	1.188	0.888	156	516	3533	3428	0.197	1887	1646	1828	1600	0
2	16	16	"PFN0632"	"N149_18"	9240	23450	140	1525	1512	463	82	84	17	100	100	0	818	762	247	116	118	18	98	97	0	2.056	2.214	2.208	2.403	1.834	2.263	0.858	156	479	2145	2076	1.040	1443	702	1430	646	0
2	17	16	"PFN0634"	"N149_2"	9430	23490	150	84	101	120	84	85	17	14	6	0	172	174	47	116	121	28	69	48	0	0.000	0.293	0.160	0.229	5.643	4.998	0.044	156	487	56	75	Error	0	56	17	58	-50
2	18	16	"PFN0637"	"N149_30"	9620	23460	130	747	749	184	82	84	17	100	100	0	1034	1051	186	115	117	21	100	100	0	0.724	0.713	0.736	0.697	1.307	0.716	0.864	120	454	1584	1603	-0.467	665	919	667	936	0
2	19	16	"PFN0655"	"N150_39"	9810	23460	140	84	85	15	81	83	19	17	2	0	395	394	87	112	115	20	100	100	0	0.011	0.014	0.052	0.050	2.030	0.019	0.023	156	583	286	286	-6.560	3	283	4	282	0
2	20	16	"PFN0658"	"N150_49"	10000	23470	110	132	134	25	87	90	21	85	52	0	218	216	33	118	121	26	97	92	0	0.450	0.480	0.487	0.417	2.129	0.478	0.457	80	441	145	145	-1.152	45	100	47	98	0
2	21	16	"PFN0660"	"N150_51"	10200	23460	140	197	203	52	91	93	19	98	94	0	263	269	57	120	123	27	100	97	0	0.741	0.752	0.737	0.714	1.746	0.746	0.638	156	505	249	261	-0.432	106	143	112	149	0
2	22	16	"PFN0662"	"N150_53"	10380	23450	140	1210	1178	302	85	87	17	100	100	0	600	580	159	117	119	18	99	98	0	2.329	2.361	2.345	2.475	1.630	2.413	0.852	156	561	1608	1556	1.220	1125	483	1093	463	0
2	1	17	"PFN0664"	"N150_57"	6390	23650	150	447	461	120	68	70	17	100	100	0	312	318	67	103	104	23	100	99	0	1.813	1.828	1.827	1.836	1.354	1.805	0.844	156	737	588	608	0.859	379	209	393	215	0
2	2	17	"PFN0666"	"N150_6"	6590	23650	130	226	231	47	80	82	18	100	100	0	283	287	38	118	117	28	100	100	0	0.885	0.893	0.888	0.875	1.428	0.869	0.754	120	468	311	320	-0.176	146	165	151	169	0
2	3	17	"PFN0680"	"N150_8"	6770	23650	130	359	360	63	84	86	18	100	100	0	494	502	84	120	120	25	100	100	0	0.735	0.723	0.739	0.720	1.299	0.692	0.866	120	510	649	658	-0.444	275	374	276	382	0
2	4	17	"PFN0682"	"N150_82"	6970	23650	140	498	490	124	86	88	17	100	99	0	664	649	167	119	120	17	99	99	0	0.756	0.762	0.787	0.775	1.664	0.739	0.856	156	498	957	934	-0.404	412	545	404	530	0
2	5	17	"PFN0685"	"N150_87"	7170	23650	140	514	501	136	87	89	17	100	98	0	474	479	94	119	120	17	100	100	0	1.203	1.150	1.171	1.095	1.548	1.196	0.852	156	439	782	774	0.266	427	355	414	360	0
2	6	17	"PFN0688"	"N150_9"	7350	23660	120	80	81	14	87	88	16	5	1	0	210	212	30	119	120	17	100	99	0	-0.077	-0.065	0.103	0.097	2.308	21.788	0.012	120	439	84	87	Error	-7	91	-6	93	0
2	7	17	"PFN0694"	"N151_11"	7540	23650	140	279	278	63	88	89	17	98	98	0	324	325	59	119	120	16	100	100	0	0.932	0.922	0.948	0.905	1.520	0.937	0.756	156	501	396	396	-0.102	191	205	190	206	0
2	8	17	"PFN0696"	"N151_18"	7730	23650	130	335	330	75	88	90	18	100	100	0	477	487	87	119	120	17	100	100	0	0.690	0.658	0.665	0.636	1.437	0.644	0.797	120	363	605	610	-0.535	247	358	242	368	0
2	9	17	"PFN0876"	"N168_6"	7910	23650	140	490	492	127	81	83	21	99	99	0	540	559	110	113	114	19	100	100	0	0.958	0.922	0.919	0.885	1.575	0.945	0.872	156	329	836	857	-0.062	409	427	411	446	0
2	10	17	"PFN0874"	"N168_34"	8100	23650	140	670	642	175	81	85	24	99	98	0	779	755	148	109	112	19	100	100	0	0.879	0.868	0.877	0.840	1.469	0.890	0.880	156	458	1259	1207	-0.186	589	670	561	646	0
2	11	17	"PFN0894"	"N173_1"	8280	23640	130	319	316	58	81	84	18	100	100	0	214	214	32	114	116	19	100	97	0	2.380	2.350	2.392	2.390	1.571	2.666	0.658	120	462	338	335	1.251	238	100	235	100	0
2	12	17	"PFN0907"	"N175_2"	8480	23650	140	566	572	190	80	82	18	99	99	0	1395	1434	424	112	114	19	100	100	0	0.379	0.372	0.375	0.347	1.752	0.357	0.822	156	458	1769	1814	-1.400	486	1283	492	1322	0
2	13	17	"PFN0906"	"N175_16"	8670	23650	130	115	115	22	79	81	18	73	50	0	261	261	36	113	113	17	100	100	0	0.243	0.243	0.269	0.207	2.181	0.217	0.369	120	405	184	184	-2.040	36	148	36	148	0
2	14	17	"PFN0918"	"N177_6"	8860	23640	140	1061	1034	292	88	90	19	100	100	0	627	601	182	121	122	18	99	98	0	1.923	1.971	2.043	2.157	1.585	1.973	0.872	156	453	1479	1426	0.943	973	506	946	480	0
2	15	17	"PFL0005"	"L1_103"	9050	23650	130	163	166	27	87	89	18	98	94	0	200	202	28	120	122	19	99	95	0	0.950	0.963	0.957	0.958	1.706	0.970	0.549	120	437	156	161	-0.074	76	80	79	82	0
2	16	17	"PFL0159"	"L2_30"	9240	23650	140	954	940	311	78	78	16	98	97	0	2063	2011	541	108	111	18	100	100	0	0.448	0.453	0.454	0.426	1.715	0.454	0.887	156	469	2831	2765	-1.158	876	1955	862	1903	0
2	17	17	"PFL0171"	"L2_55"	9420	23640	130	2452	2513	577	77	78	16	100	100	0	1496	1441	388	108	114	30	100	100	0	1.711	1.827	1.785	1.894	1.419	1.798	0.890	120	379	3763	3769	0.775	2375	1388	2436	1333	0
2	18	17	"PFL0176"	"L2_62"	9610	23640	140	1618	1635	523	86	87	15	100	100	0	1403	1369	396	120	123	27	100	99	0	1.194	1.240	1.220	1.264	1.474	1.264	0.902	156	486	2815	2798	0.256	1532	1283	1549	1249	0
2	19	17	"PFL0064"	"L2_109"	9810	23650	130	90	92	19	85	86	18	27	7	0	238	244	42	119	118	18	100	100	0	0.042	0.056	0.131	0.115	2.371	0.079	0.049	120	508	124	132	-4.573	5	119	7	125	0
2	20	17	"PFL0066"	"L2_114"	10000	23640	130	605	613	124	84	84	18	100	100	0	334	376	324	116	117	20	100	100	0	2.390	2.035	2.393	2.375	1.478	1.320	0.474	120	567	739	789	1.257	521	218	529	260	0
2	21	17	"PFL0140"	"L2_247"	10190	23650	130	95	96	17	87	88	18	26	8	0	242	251	38	119	120	20	100	100	0	0.065	0.068	0.116	0.104	2.451	0.059	0.037	120	520	131	141	-3.943	8	123	9	132	0
2	22	17	"PFL0150"	"L2_270"	10380	23640	140	1175	1182	321	86	87	17	100	100	0	702	706	198	118	120	17	100	100	0	1.865	1.864	1.874	1.918	1.380	1.870	0.882	156	657	1673	1684	0.899	1089	584	1096	588	0
2	1	18	"PFN0982"	"N244_3"	6400	23860	150	83	84	17	67	68	14	52	23	0	118	120	19	100	101	16	53	23	0	0.889	0.850	0.906	0.897	2.820	0.733	0.147	156	734	34	37	-0.170	16	18	17	20	-50
2	2	18	"PFJ0260"	"J246_2"	6590	23840	140	1863	1681	519	72	75	17	99	98	0	2925	2685	629	108	110	20	100	100	0	0.636	0.624	0.632	0.567	1.661	0.634	0.921	156	518	4608	4186	-0.653	1791	2817	1609	2577	0
2	3	18	"PFJ0281"	"J269_1"	6780	23840	130	157	156	28	78	81	19	100	90	0	301	305	48	115	116	20	100	100	0	0.425	0.411	0.413	0.392	1.534	0.387	0.634	120	507	265	268	-1.235	79	186	78	190	0
2	4	18	"PFJ0305"	"J27_3"	6980	23840	140	132	132	28	89	99	49	40	3	0	323	323	56	121	142	112	93	35	0	0.213	0.213	0.218	0.203	2.010	0.278	0.502	156	517	245	245	-2.232	43	202	43	202	0
2	5	18	"PFJ0475"	"J53_46"	7160	23840	150	280	282	48	95	106	51	98	96	0	671	669	110	128	150	120	100	98	0	0.341	0.346	0.344	0.341	1.327	0.337	0.832	156	444	728	728	-1.553	185	543	187	541	0
2	6	18	"PFJ0505"	"J583_7"	7340	23860	150	76	77	15	92	93	18	1	0	0	126	128	24	121	123	23	17	4	0	-3.200	-2.143	1.000	1.174	3.705	1.944	0.022	156	491	-11	-8	Error	-16	5	-15	7	-50
2	7	18	"PFJ0549"	"J697_3"	7550	23840	120	108	109	22	89	89	17	50	25	0	211	209	33	117	120	17	98	95	0	0.202	0.217	0.283	0.277	2.456	0.181	0.104	120	422	113	112	-2.307	19	94	20	92	0
2	8	18	"PFJ0586"	"J753_2"	7730	23850	150	148	147	38	80	83	20	88	74	0	158	161	30	113	113	19	80	57	0	1.511	1.396	1.406	1.439	2.334	1.422	0.482	156	457	113	115	0.596	68	45	67	48	-50
2	9	18	"PFJ0594"	"J82_7"	7910	23830	130	922	897	157	70	74	20	100	100	0	764	762	107	102	106	20	100	100	0	1.287	1.253	1.246	1.246	1.251	1.238	0.860	120	378	1514	1487	0.364	852	662	827	660	0
2	10	18	"PFK0025"	"Km2326_6"	8060	23870	150	91	95	30	72	78	25	45	21	0	108	109	21	102	105	19	24	10	0	3.167	3.286	1.792	1.664	3.343	1.611	0.166	156	508	25	30	1.663	19	6	23	7	-50
2	11	18	"PFJ0390"	"J40_6"	8300	23840	150	76	76	14	81	86	24	2	0	0	208	208	38	112	114	21	98	91	0	-0.052	-0.052	0.104	0.104	3.045	0.705	0.013	156	606	91	91	Error	-5	96	-5	96	-50
2	12	18	"PFJ0410"	"J43_3"	8490	23830	130	297	293	55	79	81	17	100	100	0	1034	1023	132	111	114	19	100	100	0	0.236	0.235	0.235	0.229	1.299	0.219	0.821	120	385	1141	1126	-2.082	218	923	214	912	0
2	13	18	"PFJ0426"	"J461_4"	8640	23870	150	73	74	14	76	77	15	9	1	0	107	107	15	110	111	15	10	1	0	1.000	0.667	0.953	0.934	3.697	0.964	0.031	156	482	-6	-5	0.000	-3	-3	-2	-3	-50
2	14	18	"PFJ0465"	"J53_31"	8870	23840	150	73	75	14	80	81	16	9	0	0	123	124	15	113	116	17	31	8	0	-0.700	-0.455	0.921	0.985	4.154	0.751	0.023	156	521	3	6	Error	-7	10	-5	11	-50
2	15	18	"PFJ0557"	"J6_2"	9050	23830	140	363	356	81	84	85	16	100	100	0	338	335	69	117	119	18	98	98	0	1.262	1.248	1.247	1.287	1.589	1.263	0.823	156	437	500	490	0.336	279	221	272	218	0
2	16	18	"PFK0041"	"Km302_3"	9230	23860	150	93	94	19	78	79	16	47	19	0	142	142	25	110	113	17	69	45	0	0.469	0.500	0.676	0.598	2.801	0.504	0.182	156	460	47	48	-1.093	15	32	16	32	-50
2	17	18	"PFK0298"	"Kn2549_3"	9430	23830	140	1103	1072	283	79	80	16	100	100	0	922	866	255	111	114	25	99	98	0	1.263	1.315	1.317	1.387	1.504	1.301	0.910	156	491	1835	1748	0.336	1024	811	993	755	0
2	18	18	"PFK0338"	"Kn3092_1"	9620	23830	120	206	208	42	85	86	15	100	100	0	193	199	37	117	118	17	96	92	0	1.592	1.500	1.561	1.601	1.752	1.547	0.663	120	458	197	205	0.671	121	76	123	82	0
2	19	18	"PFK0404"	"Kn427_6"	9810	23830	130	268	272	54	85	86	16	100	100	0	379	385	64	119	120	19	100	100	0	0.704	0.703	0.694	0.695	1.431	0.683	0.777	120	574	443	453	-0.507	183	260	187	266	0
2	20	18	"PFK0425"	"Kn5026_1"	10040	23860	150	93	95	16	86	87	18	26	4	0	137	142	30	120	121	20	45	23	0	0.412	0.409	0.531	0.599	2.745	0.262	0.066	156	701	24	31	-1.280	7	17	9	22	-50
2	21	18	"PFK0442"	"Kn5244_3"	10170	23870	150	75	78	18	88	89	18	6	1	0	106	115	64	120	122	19	5	1	0	0.929	2.000	0.931	0.879	2.902	0.129	0.052	156	618	-27	-15	-0.107	-13	-14	-10	-5	-50
2	22	18	"PFK0457"	"Kn5587_2"	10370	23830	130	131	132	27	86	87	16	84	70	0	1938	1950	294	118	119	16	100	100	0	0.025	0.025	0.028	0.027	1.529	0.024	0.488	120	601	1865	1878	-5.338	45	1820	46	1832	0
2	1	19	"PFK0782"	"Ks2242_1"	6400	24030	130	662	658	177	71	72	18	100	100	0	840	825	185	104	106	16	100	100	0	0.803	0.814	0.827	0.798	1.289	0.800	0.906	120	586	1327	1308	-0.317	591	736	587	721	0
2	2	19	"PFK0818"	"Ks2565_1"	6590	24030	120	502	481	106	65	67	13	100	99	0	549	541	93	100	100	14	100	100	0	0.973	0.943	0.952	0.917	1.482	0.957	0.860	120	473	886	857	-0.039	437	449	416	441	0
2	3	19	"PFK0876"	"Ks2_11"	6780	24020	130	1479	1492	369	67	68	14	100	100	0	739	736	167	100	102	15	100	100	0	2.210	2.241	2.258	2.268	1.350	2.277	0.902	120	526	2051	2061	1.144	1412	639	1425	636	0
2	4	19	"PFK1002"	"Ks48_16"	6960	24060	150	96	100	31	80	91	49	13	2	0	119	122	26	114	135	110	1	0	0	3.200	2.500	1.379	1.186	3.933	1.541	0.148	156	558	21	28	1.678	16	5	20	8	-50
2	5	19	"PFK1139"	"Ks667_1"	7150	24020	130	846	831	131	94	104	49	100	100	0	883	885	152	128	150	115	100	99	0	0.996	0.974	0.962	0.982	1.319	0.926	0.849	120	489	1507	1494	-0.006	752	755	737	757	0
2	6	19	"PFK1174"	"Ks75_10"	7350	24030	140	13355	12881	4199	91	92	18	100	100	0	8690	8148	2238	122	124	21	100	100	0	1.548	1.594	1.678	1.541	1.695	1.672	0.889	156	544	21832	20816	0.630	13264	8568	12790	8026	0
2	7	19	"PFK0629"	"Ks1228_7"	7550	24020	140	583	597	199	82	84	18	100	100	0	508	518	194	115	116	17	99	98	0	1.275	1.278	1.356	1.388	1.583	1.243	0.848	156	503	894	918	0.350	501	393	515	403	0
2	8	19	"PFK1093"	"Ks586_7"	7730	24030	140	357	352	113	71	73	15	96	95	0	651	645	167	102	105	17	100	100	0	0.521	0.517	0.546	0.482	1.698	0.525	0.853	156	485	835	824	-0.941	286	549	281	543	0
2	9	19	"pla_LSU"	"PLSU"	7930	24020	130	236	234	46	67	68	13	100	100	0	376	371	60	97	100	17	100	100	0	0.606	0.609	0.608	0.600	1.391	0.582	0.804	120	445	448	441	-0.723	169	279	167	274	0
2	10	19	"pla_ORF129"	"PORF129"	8110	24030	140	291	287	72	68	72	19	99	98	0	762	702	177	101	104	18	100	99	0	0.337	0.364	0.360	0.359	1.479	0.353	0.878	156	408	884	820	-1.568	223	661	219	601	0
2	11	19	"pla_ORF79"	"PORF79"	8300	24030	120	123	124	24	70	71	13	96	85	0	317	322	52	101	102	14	100	100	0	0.245	0.244	0.238	0.231	1.710	0.234	0.599	120	405	269	275	-2.027	53	216	54	221	0
2	12	19	"pla_rpl14"	"Prpl14"	8490	24020	140	245	245	57	75	77	15	100	99	0	531	539	117	107	108	16	100	100	0	0.401	0.394	0.393	0.383	1.552	0.364	0.751	156	434	594	602	-1.319	170	424	170	432	0
2	13	19	"PFBL B0020"	"oPFBLOB0020"	8680	24020	140	479	473	129	73	75	15	100	100	0	716	703	176	107	108	16	100	100	0	0.667	0.671	0.676	0.671	1.530	0.662	0.871	156	410	1015	996	-0.585	406	609	400	596	0
2	14	19	"PFD66970"	"oPFD66970"	8870	24020	140	239	238	62	73	74	14	98	98	0	356	351	85	107	108	15	99	99	0	0.667	0.676	0.681	0.655	1.815	0.658	0.811	156	437	415	409	-0.585	166	249	165	244	0
2	15	19	"PFC0765"	"oPFC0765"	9060	24050	150	79	82	15	77	79	14	28	10	0	123	125	18	111	112	16	42	19	0	0.167	0.357	0.652	0.703	3.898	0.295	0.015	156	396	14	19	-2.585	2	12	5	14	-50
2	16	19	"PFN0250"	"oPFN0250"	9240	24020	140	359	368	109	78	80	15	100	98	0	297	296	57	111	112	16	98	98	0	1.511	1.568	1.578	1.532	1.630	1.691	0.839	156	434	467	475	0.595	281	186	290	185	0
2	17	19	"PFL0017"	"oPFL0017"	9440	24020	140	1197	1257	456	80	81	16	100	100	0	1426	1433	509	112	113	16	100	100	0	0.850	0.891	0.908	0.913	1.577	0.876	0.863	156	521	2431	2498	-0.234	1117	1314	1177	1321	0
2	18	19	"PFI17637"	"oPFI17637"	9630	24030	140	846	856	260	80	82	15	100	99	0	565	576	178	112	114	16	100	100	0	1.691	1.672	1.779	1.640	1.826	1.727	0.798	156	566	1219	1240	0.758	766	453	776	464	0
2	19	19	"PFM60472"	"oPFM60472"	9820	24030	150	96	97	18	82	83	15	46	14	0	138	140	20	116	117	17	58	26	0	0.636	0.625	0.815	0.764	3.426	0.527	0.058	156	582	36	39	-0.652	14	22	15	24	-50
2	20	19	"PFL0020"	"oPFL0020"	9990	24100	150	87	88	17	83	85	17	21	6	0	114	119	17	116	117	19	16	4	0	-2.000	1.667	1.077	1.114	3.336	0.689	0.075	156	610	2	8	Error	4	-2	5	3	-50
2	21	19	"PFI17639"	"oPFI17639"	10210	24030	100	106	111	26	85	86	17	55	35	0	161	162	23	116	117	17	88	65	0	0.467	0.565	0.618	0.569	2.859	0.733	0.167	80	381	66	72	-1.100	21	45	26	46	0
2	22	19	"PFN0252"	"oPFN0252"	10380	24020	140	3042	2979	1001	83	85	16	100	100	0	2557	2482	781	116	117	16	100	100	0	1.212	1.224	1.237	1.253	1.748	1.242	0.889	156	758	5400	5262	0.278	2959	2441	2896	2366	0
2	1	20	"PFBL B0027"	"oPFBLOB0027"	6400	24220	130	164	168	33	71	73	14	100	99	0	199	200	26	107	109	17	100	99	0	1.011	1.043	1.025	1.026	1.648	1.121	0.595	120	693	185	190	0.016	93	92	97	93	0
2	2	20	"PFC0768"	"oPFC0768"	6600	24220	130	137	137	27	64	66	13	99	96	0	194	197	28	101	102	16	100	99	0	0.785	0.760	0.775	0.740	1.602	0.753	0.610	120	607	166	169	-0.349	73	93	73	96	0
2	3	20	"PFBL B0032"	"oPFBLOB0032"	6780	24220	110	91	91	14	61	62	11	91	73	0	137	143	33	95	96	12	91	75	0	0.714	0.625	0.702	0.684	2.878	0.430	0.249	80	454	72	78	-0.485	30	42	30	48	0
2	4	20	"PFBL B0033"	"oPFBLOB0033"	6960	24230	150	76	77	16	68	71	18	26	5	0	114	115	20	102	105	18	35	9	0	0.667	0.692	0.862	0.820	3.626	0.637	0.155	156	561	20	22	-0.585	8	12	9	13	-50
2	5	20	"PFB0684"	"oPFB0684"	7150	24250	150	71	74	16	83	84	19	7	0	0	107	110	17	118	120	22	4	0	0	1.091	1.125	1.154	0.979	2.922	0.760	0.095	156	586	-23	-17	0.126	-12	-11	-9	-8	-50
2	6	20	"PFF72417"	"oPFF72417"	7350	24240	150	84	85	17	84	86	17	15	4	0	114	114	16	118	120	21	5	1	0	0.000	-0.250	1.182	1.158	3.345	0.276	0.001	156	574	-4	-3	Error	0	-4	1	-4	-50
2	7	20	"PFG0010"	"oPFG0010"	7530	24250	150	84	87	16	75	77	16	36	10	0	126	131	25	108	110	17	51	23	0	0.500	0.522	0.791	0.670	3.893	0.419	0.067	156	610	27	35	-1.000	9	18	12	23	-50
2	8	20	"PFBL B0035"	"oPFBLOB0035"	7740	24210	130	359	360	58	73	74	14	100	100	0	837	835	116	105	107	16	100	100	0	0.391	0.393	0.388	0.391	1.351	0.366	0.826	120	484	1018	1017	-1.356	286	732	287	730	0
2	9	20	"PFBL B0038"	"oPFBLOB0038"	7880	24260	150	74	76	15	69	71	15	26	5	0	115	116	19	102	104	16	41	16	0	0.385	0.500	0.667	0.676	2.951	0.386	0.061	156	612	18	21	-1.379	5	13	7	14	-50
2	10	20	"PFG0012"	"oPFG0012"	8110	24170	150	146	492	922	66	68	13	87	76	0	204	586	982	100	102	15	89	82	0	0.769	0.877	0.842	0.811	2.650	0.912	0.795	156	606	184	912	-0.379	80	104	426	486	-50
2	11	20	"PFD66974"	"oPFD66974"	8290	24220	150	110	111	30	71	73	14	82	64	0	130	134	24	106	108	17	64	35	0	1.625	1.429	1.308	1.329	2.981	1.457	0.208	156	590	63	68	0.700	39	24	40	28	-50
2	12	20	"PFL0029"	"oPFL0029"	8500	24210	130	194	198	46	76	77	15	99	99	0	367	363	69	111	112	17	100	100	0	0.461	0.484	0.467	0.457	1.673	0.448	0.710	120	500	374	374	-1.117	118	256	122	252	0
2	13	20	"PFD66975"	"oPFD66975"	8680	24210	140	1667	1664	508	71	73	14	100	100	0	1028	1004	298	105	107	16	100	99	0	1.729	1.772	1.822	1.834	1.606	1.806	0.865	156	621	2519	2492	0.790	1596	923	1593	899	0
2	14	20	"PFM60473"	"oPFM60473"	8930	24210	150	115	184	146	68	77	64	41	26	0	151	205	127	101	108	46	53	25	0	0.940	1.115	1.028	1.090	2.533	0.845	0.337	156	612	97	220	-0.089	47	50	116	104	-50
2	15	20	"PFM60503"	"oPFM60503"	9010	24210	120	399	402	104	67	69	13	100	100	0	400	398	75	102	102	14	100	100	0	1.114	1.132	1.081	1.116	1.368	1.173	0.837	120	364	630	631	0.156	332	298	335	296	0
2	16	20	"PFL0061"	"oPFL0061"	9200	24220	130	535	515	125	70	72	13	100	100	0	542	522	123	104	105	15	100	100	0	1.062	1.065	1.074	1.069	1.406	1.045	0.848	120	446	903	863	0.086	465	438	445	418	0
2	17	20	"PFG0034"	"oPFG0034"	9380	24230	140	767	740	262	74	76	16	100	98	0	968	963	270	106	108	15	100	100	0	0.804	0.777	0.799	0.718	1.766	0.795	0.868	156	523	1555	1523	-0.315	693	862	666	857	0
2	18	20	"PFF72455"	"oPFF72455"	9570	24260	150	82	82	19	76	77	15	28	10	0	123	124	22	107	109	16	48	23	0	0.375	0.353	0.900	0.891	3.320	0.526	0.066	156	534	22	23	-1.415	6	16	6	17	-50
2	19	20	"PFM60505"	"oPFM60505"	9770	24220	130	159	162	37	76	78	13	99	95	0	209	212	45	109	110	14	97	97	0	0.830	0.835	0.806	0.835	1.754	0.785	0.688	120	489	183	189	-0.269	83	100	86	103	0
2	20	20	"PFL0063"	"oPFL0063"	9970	24230	130	140	140	33	77	79	14	92	85	0	234	239	53	110	111	15	100	97	0	0.508	0.488	0.465	0.468	1.887	0.453	0.608	120	403	187	192	-0.977	63	124	63	129	0
2	21	20	"PFJ12800"	"oPFJ12800"	10150	24240	120	106	108	22	81	82	15	68	41	0	224	227	35	112	114	17	100	100	0	0.223	0.235	0.233	0.203	2.538	0.233	0.314	120	419	137	142	-2.163	25	112	27	115	0
2	22	20	"PFF72460"	"oPFF72460"	10330	24240	130	100	102	20	81	82	15	54	29	0	270	279	54	115	116	16	100	100	0	0.123	0.128	0.130	0.133	2.047	0.123	0.241	120	592	174	185	-3.028	19	155	21	164	0
2	1	21	"PFK12904"	"oPFK12904"	6350	24430	130	1071	1085	282	68	70	15	100	100	0	805	800	181	106	106	26	100	100	0	1.435	1.465	1.476	1.455	1.282	1.507	0.893	120	698	1702	1711	0.521	1003	699	1017	694	0
2	2	21	"PFM60507"	"oPFM60507"	6540	24420	110	681	654	149	64	66	21	100	100	0	629	614	161	100	105	45	100	98	0	1.166	1.148	1.154	1.183	1.433	1.111	0.898	80	484	1146	1104	0.222	617	529	590	514	0
2	3	21	"PFK12905"	"oPFK12905"	6730	24430	120	515	530	201	60	63	18	100	99	0	323	312	105	95	100	39	92	89	0	1.996	2.166	2.198	2.397	1.865	2.175	0.856	120	560	683	687	0.997	455	228	470	217	0
2	4	21	"PFF72461"	"oPFF72461"	6930	24430	120	1141	1097	320	61	63	12	100	100	0	8265	8034	2098	96	99	14	100	100	0	0.132	0.131	0.129	0.129	1.363	0.128	0.923	120	474	9249	8974	-2.919	1080	8169	1036	7938	0
2	5	21	"PFN0268"	"oPFN0268"	7120	24420	130	571	598	156	67	70	16	100	100	0	529	532	115	105	106	16	100	100	0	1.189	1.244	1.224	1.247	1.352	1.245	0.884	120	453	928	958	0.249	504	424	531	427	0
2	6	21	"PFL0071"	"oPFL0071"	7320	24430	120	110	111	25	70	72	16	81	64	0	219	222	36	105	107	17	100	100	0	0.351	0.350	0.331	0.314	2.079	0.325	0.411	120	425	154	158	-1.511	40	114	41	117	0
2	7	21	"PFG0037"	"oPFG0037"	7500	24430	120	183	185	51	67	68	13	99	95	0	241	243	51	100	102	16	98	97	0	0.823	0.825	0.801	0.795	1.737	0.842	0.737	120	393	257	261	-0.282	116	141	118	143	0
2	8	21	"PFJ12801"	"oPFJ12801"	7690	24430	130	94	96	18	67	69	13	79	53	0	319	323	55	101	103	16	100	100	0	0.124	0.131	0.127	0.121	1.878	0.127	0.431	120	523	245	251	-3.013	27	218	29	222	0
2	9	21	"PFBL B0124"	"oPFBLOB0124"	7880	24420	140	345	357	113	66	68	14	100	100	0	241	240	53	100	102	16	98	95	0	1.979	2.079	2.000	2.088	1.517	2.185	0.808	156	516	420	431	0.985	279	141	291	140	0
2	10	21	"PFI17675"	"oPFI17675"	8070	24420	130	309	320	82	64	67	27	100	100	0	3486	3537	692	98	101	17	100	100	0	0.072	0.074	0.074	0.072	1.322	0.069	0.827	120	563	3633	3695	-3.790	245	3388	256	3439	0
2	11	21	"PFI17677"	"oPFI17677"	8270	24420	140	590	571	188	69	72	28	100	98	0	681	661	198	103	106	19	100	98	0	0.901	0.900	0.898	0.914	1.747	0.902	0.873	156	531	1099	1060	-0.150	521	578	502	558	0
2	12	21	"PFBL B0128"	"oPFBLOB0128"	8470	24420	150	88	89	16	72	74	14	53	21	0	141	140	20	109	111	18	71	39	0	0.500	0.548	0.617	0.586	3.863	0.481	0.101	156	575	48	48	-1.000	16	32	17	31	-50
2	13	21	"PFG0038"	"oPFG0038"	8640	24420	130	261	264	54	68	70	16	100	100	0	243	240	51	102	105	16	99	98	0	1.369	1.420	1.455	1.493	1.585	1.382	0.770	120	576	334	334	0.453	193	141	196	138	0
2	14	21	"PFF72465"	"oPFF72465"	8850	24420	140	800	793	271	65	67	14	100	99	0	1011	1023	287	99	101	14	100	100	0	0.806	0.788	0.780	0.759	1.606	0.796	0.884	156	624	1647	1652	-0.311	735	912	728	924	0
2	15	21	"PFI17678"	"oPFI17678"	9030	24420	130	84	86	18	65	66	11	71	40	0	179	181	27	98	99	13	100	100	0	0.235	0.253	0.254	0.218	2.517	0.228	0.250	120	497	100	104	-2.092	19	81	21	83	0
2	16	21	"PFD66997"	"oPFD66997"	9220	24420	140	229	222	44	67	68	12	100	98	0	345	336	54	100	101	13	100	100	0	0.661	0.657	0.636	0.638	1.446	0.647	0.844	156	507	407	391	-0.597	162	245	155	236	0
2	17	21	"PFM60539"	"oPFM60539"	9410	24440	150	72	72	13	70	72	15	10	2	0	102	103	13	103	105	15	14	1	0	-2.000	100000.000	0.750	0.906	3.609	5.118	0.001	156	393	1	2	Error	2	-1	2	0	-50
2	18	21	"PFBL B0176"	"oPFBLOB0176"	9600	24420	140	893	876	295	74	76	16	100	98	0	743	742	186	107	107	15	100	100	0	1.288	1.263	1.306	1.177	1.758	1.323	0.869	156	418	1455	1437	0.365	819	636	802	635	0
2	19	21	"PFI17723"	"oPFI17723"	9790	24420	140	126	128	28	76	77	13	91	80	0	993	970	216	107	108	14	100	100	0	0.056	0.060	0.059	0.053	1.771	0.059	0.635	156	533	936	915	-4.147	50	886	52	863	0
2	20	21	"PFG0055"	"oPFG0055"	9990	24420	140	2448	2438	981	75	77	14	100	100	0	1148	1169	462	108	110	16	100	99	0	2.282	2.227	2.341	2.111	2.119	2.324	0.850	156	516	3413	3424	1.190	2373	1040	2363	1061	0
2	21	21	"PFF72499"	"oPFF72499"	10170	24420	150	269	272	51	77	80	15	100	100	0	244	245	38	112	113	16	100	100	0	1.455	1.466	1.471	1.478	1.419	1.527	0.765	156	521	324	328	0.541	192	132	195	133	0
2	22	21	"PFF72501"	"oPFF72501"	10370	24420	140	177	177	43	77	79	14	98	95	0	242	244	46	112	114	16	100	99	0	0.769	0.758	0.778	0.726	1.706	0.751	0.668	156	758	230	232	-0.379	100	130	100	132	0
2	1	22	"PFI17727"	"oPFI17727"	6380	24610	130	240	239	45	62	63	13	100	100	0	258	259	47	97	99	23	100	100	0	1.106	1.093	1.122	1.100	1.384	1.037	0.770	120	711	339	339	0.145	178	161	177	162	0
2	2	22	"PFF72502"	"oPFF72502"	6560	24610	130	212	211	42	60	63	19	100	100	0	209	214	39	93	98	39	97	89	0	1.310	1.248	1.211	1.273	1.522	1.209	0.757	120	655	268	272	0.390	152	116	151	121	0
2	3	22	"PFA32037"	"oPFA32037"	6760	24610	130	241	242	49	60	61	10	100	100	0	225	233	38	93	94	13	100	100	0	1.371	1.300	1.294	1.298	1.433	1.302	0.771	120	614	313	322	0.455	181	132	182	140	0
2	4	22	"PFM60541"	"oPFM60541"	6950	24610	140	413	417	115	62	63	12	100	100	0	293	293	76	96	98	13	97	97	0	1.782	1.802	1.805	1.888	1.619	1.798	0.842	156	678	548	552	0.833	351	197	355	197	0
2	5	22	"PFL0145"	"oPFL0145"	7140	24610	140	296	303	82	63	64	12	100	100	0	339	343	90	98	99	13	98	97	0	0.967	0.980	0.955	1.006	1.567	0.956	0.863	156	683	474	485	-0.049	233	241	240	245	0
2	6	22	"PFL0147"	"oPFL0147"	7340	24610	140	305	299	88	62	63	11	99	99	0	409	405	113	97	97	12	98	98	0	0.779	0.769	0.755	0.768	1.615	0.746	0.840	156	665	555	545	-0.361	243	312	237	308	0
2	7	22	"PFF72508"	"oPFF72508"	7520	24610	130	167	172	37	62	63	11	100	100	0	245	250	40	96	97	12	100	100	0	0.705	0.714	0.676	0.702	1.454	0.717	0.756	120	616	254	264	-0.505	105	149	110	154	0
2	8	22	"PFF72510"	"oPFF72510"	7720	24610	100	65	67	10	62	63	10	31	7	0	118	118	18	95	96	12	68	43	0	0.130	0.217	0.538	0.450	3.964	0.091	0.008	80	383	26	28	-2.939	3	23	5	23	0
2	9	22	"PFM60545"	"oPFM60545"	7870	24630	150	63	64	11	63	67	48	0	0	0	99	101	15	96	99	44	1	0	0	0.000	0.200	0.824	0.723	3.804	0.178	0.005	156	853	3	6	Error	0	3	1	5	-50
2	10	22	"PFM60547"	"oPFM60547"	8100	24610	140	152	154	45	62	69	56	79	30	0	242	247	64	97	101	49	94	80	0	0.621	0.613	0.617	0.585	1.897	0.635	0.563	156	712	235	242	-0.688	90	145	92	150	0
2	11	22	"PFL0150"	"oPFL0150"	8280	24610	140	515	513	159	63	67	26	99	98	0	349	350	88	98	100	16	99	98	0	1.801	1.786	1.806	1.771	1.707	1.867	0.850	156	613	703	702	0.849	452	251	450	252	0
2	12	22	"PFL0152"	"oPFL0152"	8460	24610	140	94	96	19	63	65	11	87	67	0	162	164	29	98	99	13	98	91	0	0.484	0.500	0.467	0.484	2.388	0.436	0.398	156	645	95	99	-1.046	31	64	33	66	0
2	13	22	"PFL0154"	"oPFL0154"	8660	24670	150	68	68	13	63	64	13	23	4	0	101	101	14	97	98	14	23	2	0	1.250	1.250	0.944	0.923	2.969	0.458	0.044	156	913	9	9	0.322	5	4	5	4	-50
2	14	22	"PFL0156"	"oPFL0156"	8840	24610	130	696	708	182	67	68	14	100	100	0	912	940	194	103	104	15	100	100	0	0.778	0.766	0.764	0.756	1.315	0.751	0.871	120	607	1438	1478	-0.363	629	809	641	837	0
2	15	22	"PFBL B0186"	"oPFBLOB0186"	9030	24610	130	223	223	44	70	72	13	100	100	0	287	286	49	108	108	15	100	100	0	0.855	0.860	0.848	0.854	1.401	0.843	0.815	120	645	332	331	-0.226	153	179	153	178	0
2	16	22	"PFH0037"	"oPFH0037"	9240	24610	140	470	473	180	74	76	15	98	96	0	614	638	218	108	109	16	100	100	0	0.783	0.753	0.792	0.704	1.694	0.752	0.857	156	653	902	929	-0.354	396	506	399	530	0
2	17	22	"PFF72513"	"oPFF72513"	9420	24610	140	254	253	60	82	83	18	100	99	0	229	231	45	114	116	19	100	97	0	1.496	1.462	1.463	1.465	1.732	1.526	0.679	156	576	287	288	0.581	172	115	171	117	0
2	18	22	"PFM60550"	"oPFM60550"	9610	24610	140	115	119	24	79	83	34	52	10	0	154	156	22	113	116	30	67	25	0	0.878	0.930	0.899	0.903	2.350	0.918	0.279	156	595	77	83	-0.188	36	41	40	43	0
2	19	22	"EMPTY"	"EMPTY"	9790	24630	150	76	77	11	73	75	13	19	3	0	110	112	17	108	109	16	23	7	0	1.500	1.000	0.667	0.657	3.599	0.012	0.000	156	741	5	8	0.585	3	2	4	4	-50
2	20	22	"EMPTY"	"EMPTY"	9980	24630	150	70	70	12	69	70	13	16	3	0	103	103	13	102	104	15	12	0	0	1.000	1.000	1.000	0.978	3.087	0.406	0.010	156	750	2	2	0.000	1	1	1	1	-50
2	21	22	"EMPTY"	"EMPTY"	10170	24630	150	65	67	12	70	71	14	8	1	0	101	101	12	102	104	15	10	1	0	5.000	3.000	1.000	0.959	2.989	0.580	0.024	156	767	-6	-4	2.322	-5	-1	-3	-1	-50
2	22	22	"EMPTY"	"EMPTY"	10370	24640	150	74	75	14	72	73	13	21	4	0	108	110	16	105	105	14	25	8	0	0.667	0.600	0.818	0.813	3.515	0.387	0.012	156	993	5	8	-0.585	2	3	3	5	-50
3	1	1	"PFE0652"	"E9164_1"	10680	20540	140	386	396	141	78	79	15	99	98	0	335	328	79	109	111	16	99	96	0	1.363	1.452	1.484	1.396	1.762	1.586	0.781	156	749	534	537	0.447	308	226	318	219	0
3	2	1	"PFE0127"	"E15452_2"	10870	20540	140	3849	3862	1509	79	82	17	100	100	0	1698	1612	536	109	112	19	99	98	0	2.373	2.517	2.541	2.487	1.968	2.723	0.853	156	681	5359	5286	1.246	3770	1589	3783	1503	0
3	3	1	"PFE0630"	"E8314_1"	11070	20550	130	495	510	179	82	83	17	100	99	0	969	934	230	109	110	19	100	100	0	0.480	0.519	0.504	0.484	1.541	0.545	0.828	120	594	1273	1253	-1.058	413	860	428	825	0
3	4	1	"PFE0335"	"E23986_4"	11250	20550	130	1138	1147	376	79	81	15	100	100	0	6213	6114	1173	111	112	18	100	100	0	0.174	0.178	0.178	0.166	1.455	0.180	0.850	120	572	7161	7071	-2.527	1059	6102	1068	6003	0
3	5	1	"PFE0497"	"E3038_1"	11440	20550	140	355	366	137	82	83	16	99	97	0	1101	1163	353	111	113	17	100	100	0	0.276	0.270	0.264	0.246	1.662	0.267	0.825	156	667	1263	1336	-1.859	273	990	284	1052	0
3	6	1	"PFE0489"	"E29931_1"	11620	20540	130	736	763	241	82	85	31	100	100	0	721	743	224	111	120	69	99	97	0	1.072	1.078	1.022	1.094	1.603	1.079	0.823	120	598	1264	1313	0.100	654	610	681	632	0
3	7	1	"PFE0152"	"E16122_8"	11820	20550	120	220	228	61	83	86	33	96	86	0	1529	1582	470	110	120	72	100	100	0	0.097	0.099	0.099	0.095	1.505	0.089	0.717	120	551	1556	1617	-3.373	137	1419	145	1472	0
3	8	1	"PFE0560"	"E5006_15"	12010	20550	120	159	157	35	78	80	17	96	87	0	461	471	84	108	109	16	100	100	0	0.229	0.218	0.214	0.197	1.649	0.204	0.679	120	566	434	442	-2.124	81	353	79	363	0
3	9	1	"PFE0506"	"E3215_1"	12210	20550	130	8200	8336	3544	76	80	20	100	100	0	6038	6098	1777	107	109	18	100	100	0	1.370	1.379	1.342	1.258	1.676	1.545	0.840	120	605	14055	14251	0.454	8124	5931	8260	5991	0
3	10	1	"PFF0276"	"F18248_2"	12390	20540	130	814	828	221	84	87	18	100	100	0	823	837	209	113	113	17	100	100	0	1.028	1.028	1.013	1.038	1.474	1.024	0.836	120	595	1440	1468	0.040	730	710	744	724	0
3	11	1	"PFF1508"	"F59453_1"	12580	20550	130	237	239	61	85	86	16	98	96	0	756	758	133	112	112	15	100	100	0	0.236	0.238	0.235	0.221	1.627	0.234	0.793	120	594	796	800	-2.083	152	644	154	646	0
3	12	1	"PFF1029"	"F4425_1"	12770	20540	130	1953	1961	561	79	81	16	100	100	0	2622	2595	709	107	108	16	100	100	0	0.745	0.756	0.723	0.761	1.443	0.723	0.842	120	586	4389	4370	-0.424	1874	2515	1882	2488	0
3	13	1	"PFF0774"	"F35531_1"	12970	20540	140	1585	1480	585	77	78	16	100	99	0	1169	1092	373	104	106	16	100	100	0	1.416	1.420	1.459	1.361	2.086	1.487	0.867	156	663	2573	2391	0.502	1508	1065	1403	988	0
3	14	1	"PFF0382"	"F21003_1"	13160	20540	120	131	131	26	79	80	17	91	75	0	170	167	21	107	108	16	97	91	0	0.825	0.867	0.821	0.804	2.153	0.962	0.362	120	500	115	112	-0.277	52	63	52	60	0
3	15	1	"PFF0437"	"F22770_1"	13340	20540	130	8035	8310	2533	75	78	20	100	100	0	6983	6628	1983	104	108	37	100	100	0	1.157	1.262	1.218	1.280	1.483	1.269	0.851	120	621	14839	14759	0.211	7960	6879	8235	6524	0
3	16	1	"PFF0027"	"F10724_1"	13550	20530	110	107	108	20	79	81	17	67	38	0	178	178	23	104	107	18	100	97	0	0.378	0.392	0.403	0.347	2.123	0.385	0.304	80	497	102	103	-1.402	28	74	29	74	0
3	17	1	"PFF0760"	"F35197_2"	13730	20530	130	3510	3560	898	81	82	17	100	100	0	3440	3172	984	106	108	16	100	100	0	1.028	1.135	1.099	1.249	1.878	1.098	0.853	120	604	6763	6545	0.041	3429	3334	3479	3066	0
3	18	1	"PFF0169"	"F15775_1"	13920	20540	130	309	338	139	77	79	16	99	98	0	428	472	176	104	106	18	100	100	0	0.716	0.709	0.722	0.667	1.622	0.777	0.780	120	595	556	629	-0.482	232	324	261	368	0
3	19	1	"PFF1930"	"F960_5"	14110	20540	130	1521	1482	493	73	76	16	100	100	0	2040	2060	395	100	101	15	100	100	0	0.746	0.719	0.726	0.657	1.710	0.750	0.832	120	597	3388	3369	-0.422	1448	1940	1409	1960	0
3	20	1	"PFF0151"	"F15196_1"	14290	20540	130	4949	4798	1447	78	80	17	100	100	0	2600	2562	584	102	104	15	100	100	0	1.950	1.919	1.947	1.853	1.544	2.040	0.847	120	585	7369	7180	0.963	4871	2498	4720	2460	0
3	21	1	"PFF1609"	"F63380_2"	14500	20520	150	92	92	17	81	84	30	12	0	0	120	121	20	105	107	21	36	8	0	0.733	0.688	0.840	0.851	3.910	1.018	0.038	156	786	26	27	-0.447	11	15	11	16	-50
3	22	1	"PFF1869"	"F7374_2"	14700	20530	130	99	99	20	81	82	17	52	15	0	166	166	27	107	107	15	96	84	0	0.305	0.305	0.375	0.321	2.524	0.335	0.177	120	714	77	77	-1.713	18	59	18	59	0
3	1	2	"PFF1444"	"F5729_1"	10690	20720	150	87	89	17	81	83	16	30	8	0	114	115	18	119	121	20	8	1	0	-1.200	-2.000	1.000	0.968	3.462	0.771	0.030	156	717	1	4	Error	6	-5	8	-4	-50
3	2	2	"PFF0230"	"F17039_3"	10880	20730	120	398	408	71	79	81	14	100	100	0	490	510	99	111	112	15	100	100	0	0.842	0.825	0.848	0.829	1.348	0.806	0.835	120	459	698	728	-0.249	319	379	329	399	0
3	3	2	"PFM0480"	"M38913_8"	11080	20720	130	1182	1200	316	82	83	14	100	100	0	1016	985	251	112	114	19	100	100	0	1.217	1.281	1.287	1.324	1.586	1.274	0.855	120	500	2004	1991	0.283	1100	904	1118	873	0
3	4	2	"PFM0579"	"M446_3"	11270	20730	130	430	419	112	82	83	15	99	99	0	1056	1076	200	113	115	18	100	100	0	0.369	0.350	0.353	0.328	1.579	0.343	0.824	120	494	1291	1300	-1.438	348	943	337	963	0
3	5	2	"PFM0717"	"M5299_3"	11460	20730	130	195	193	39	81	82	16	100	98	0	201	203	32	112	113	15	100	99	0	1.281	1.231	1.197	1.218	1.564	1.287	0.677	120	465	203	203	0.357	114	89	112	91	0
3	6	2	"PFM0868"	"M724_5"	11650	20720	130	399	406	89	82	86	33	100	100	0	332	331	63	112	122	75	98	87	0	1.441	1.479	1.541	1.501	1.495	1.440	0.714	120	485	537	543	0.527	317	220	324	219	0
3	7	2	"PFM0875"	"M783_4"	11840	20720	130	1138	1158	280	84	85	16	100	100	0	878	879	236	112	113	16	100	100	0	1.376	1.400	1.399	1.451	1.490	1.387	0.836	120	487	1820	1841	0.460	1054	766	1074	767	0
3	8	2	"PFM0093"	"M16622_6"	12030	20730	130	145	144	30	84	85	16	92	81	0	940	934	189	111	113	15	100	100	0	0.074	0.073	0.075	0.066	1.722	0.070	0.615	120	504	890	883	-3.764	61	829	60	823	0
3	9	2	"PFM0612"	"M45542_7"	12230	20720	130	2101	2068	563	85	86	16	100	100	0	1438	1415	301	113	114	16	100	100	0	1.522	1.523	1.535	1.499	1.353	1.569	0.844	120	472	3341	3285	0.606	2016	1325	1983	1302	0
3	10	2	"PFM0634"	"M46791_1"	12410	20720	130	1799	1826	393	87	89	16	100	100	0	1960	1932	436	115	116	16	100	100	0	0.928	0.957	0.950	0.973	1.378	0.933	0.869	120	461	3557	3556	-0.108	1712	1845	1739	1817	0
3	11	2	"PFM0704"	"M52103_1"	12600	20720	130	152	156	36	85	87	17	95	85	0	387	389	72	113	113	16	100	100	0	0.245	0.257	0.260	0.233	1.712	0.237	0.574	120	470	341	347	-2.032	67	274	71	276	0
3	12	2	"PFM0190"	"M22662_1"	12800	20720	150	92	95	22	79	82	16	42	19	0	130	132	27	108	110	15	56	37	0	0.591	0.667	0.767	0.845	3.540	0.765	0.189	156	528	35	40	-0.759	13	22	16	24	-50
3	13	2	"PFM0225"	"M24933_4"	12990	20720	130	1992	2053	572	78	80	16	100	100	0	1628	1626	401	105	107	15	100	100	0	1.257	1.298	1.307	1.306	1.378	1.305	0.864	120	451	3437	3496	0.330	1914	1523	1975	1521	0
3	14	2	"PFM0412"	"M36754_1"	13180	20720	130	811	859	252	80	81	19	100	100	0	1705	1754	370	107	110	40	100	100	0	0.457	0.473	0.463	0.461	1.345	0.455	0.853	120	494	2329	2426	-1.128	731	1598	779	1647	0
3	15	2	"PFM0630"	"M46462_5"	13370	20710	130	2437	2546	865	83	85	19	100	100	0	1339	1330	442	111	115	40	99	98	0	1.917	2.021	1.927	2.170	1.819	2.002	0.843	120	521	3582	3682	0.939	2354	1228	2463	1219	0
3	16	2	"PFM0465"	"M38247_1"	13560	20720	130	825	832	234	89	90	17	100	100	0	960	951	191	116	118	20	100	100	0	0.872	0.890	0.870	0.859	1.475	0.900	0.825	120	501	1580	1578	-0.198	736	844	743	835	0
3	17	2	"PFM0026"	"M11919_1"	13750	20720	140	12982	12647	5608	89	91	18	100	100	0	11472	10457	4224	117	119	18	100	100	0	1.135	1.215	1.223	1.200	2.848	1.257	0.867	156	511	24248	22898	0.183	12893	11355	12558	10340	0
3	18	2	"PFM0819"	"M5894_4"	13930	20720	130	268	266	50	83	85	18	100	100	0	612	610	108	110	113	20	100	100	0	0.369	0.366	0.354	0.360	1.426	0.337	0.793	120	486	687	683	-1.440	185	502	183	500	0
3	19	2	"PFM0473"	"M38757_6"	14130	20720	130	268	263	66	81	83	17	100	97	0	294	296	53	104	106	17	100	100	0	0.984	0.948	0.936	0.898	1.654	0.966	0.720	120	498	377	374	-0.023	187	190	182	192	0
3	20	2	"PFM0062"	"M14235_3"	14320	20710	130	6551	6654	2138	87	90	19	100	100	0	3446	3432	963	109	112	21	100	100	0	1.937	1.976	1.927	2.001	1.677	2.050	0.827	120	502	9801	9890	0.954	6464	3337	6567	3323	0
3	21	2	"PFM0821"	"M59170_2"	14510	20710	130	6354	6399	2053	93	97	39	100	100	0	2746	2665	776	113	121	59	100	99	0	2.378	2.471	2.407	2.510	1.684	2.626	0.832	120	507	8894	8858	1.250	6261	2633	6306	2552	0
3	22	2	"PFN0022"	"N127_5"	14690	20720	120	119	119	24	91	94	37	31	3	0	325	334	55	110	117	56	100	98	0	0.130	0.125	0.142	0.119	2.269	0.193	0.212	120	547	243	252	-2.941	28	215	28	224	0
3	1	3	"PFN0013"	"N127_32"	10710	20910	130	168	174	34	82	83	16	100	100	0	323	323	47	119	122	20	100	100	0	0.422	0.451	0.431	0.436	1.514	0.438	0.688	120	613	290	296	-1.246	86	204	92	204	0
3	2	3	"PFN0021"	"N127_48"	10910	20910	130	719	733	180	78	80	14	100	100	0	491	496	84	112	114	15	100	100	0	1.691	1.706	1.734	1.683	1.373	1.867	0.828	120	472	1020	1039	0.758	641	379	655	384	0
3	3	3	"PFN0027"	"N128_1"	11070	20920	150	94	94	18	81	82	14	44	20	0	138	139	21	112	114	16	71	33	0	0.500	0.481	0.722	0.661	3.236	0.438	0.056	156	567	39	40	-1.000	13	26	13	27	-50
3	4	3	"PFN0057"	"N128_56"	11290	20910	130	567	565	153	80	81	15	100	100	0	543	542	88	110	113	16	100	100	0	1.125	1.123	1.132	1.082	1.414	1.188	0.831	120	522	920	917	0.170	487	433	485	432	0
3	5	3	"PFB0078"	"B297"	11480	20910	130	288	286	73	79	80	15	98	96	0	342	343	52	109	112	16	100	100	0	0.897	0.885	0.881	0.806	1.836	0.955	0.791	120	477	442	441	-0.157	209	233	207	234	0
3	6	3	"PFB0080"	"B3"	11660	20900	130	480	466	68	79	80	15	100	100	0	599	592	134	111	112	16	100	100	0	0.822	0.805	0.837	0.839	1.414	0.756	0.865	120	500	889	868	-0.283	401	488	387	481	0
3	7	3	"PFB0083"	"B306"	11850	20910	130	143	140	26	81	82	15	98	85	0	191	192	23	110	111	16	100	98	0	0.765	0.720	0.712	0.682	1.724	0.753	0.537	120	528	143	141	-0.386	62	81	59	82	0
3	8	3	"PFB0085"	"B310"	12050	20900	130	885	901	249	82	83	15	100	100	0	766	768	195	111	112	16	100	99	0	1.226	1.247	1.187	1.272	1.610	1.251	0.826	120	524	1458	1476	0.294	803	655	819	657	0
3	9	3	"PFB0090"	"B32"	12240	20900	130	117	130	51	85	86	16	68	49	0	181	211	97	113	114	16	88	80	0	0.471	0.459	0.497	0.480	2.769	0.408	0.434	120	515	100	143	-1.087	32	68	45	98	0
3	10	3	"PFB0092"	"B322"	12430	20900	130	182	185	40	85	87	16	99	95	0	316	320	60	114	116	16	100	99	0	0.480	0.485	0.485	0.461	1.673	0.446	0.666	120	515	299	306	-1.058	97	202	100	206	0
3	11	3	"PFB0109"	"B366"	12620	20900	130	243	246	60	78	80	15	100	100	0	453	455	78	107	108	16	100	100	0	0.477	0.483	0.455	0.464	1.516	0.461	0.789	120	533	511	516	-1.068	165	346	168	348	0
3	12	3	"PFB0111"	"B370"	12820	20910	130	136	139	33	73	75	14	95	90	0	302	309	61	102	102	14	100	100	0	0.315	0.319	0.307	0.288	1.864	0.315	0.614	120	480	263	273	-1.667	63	200	66	207	0
3	13	3	"PFB0114"	"B374"	12990	20900	130	552	576	137	72	75	15	100	100	0	409	401	79	99	100	14	100	100	0	1.548	1.669	1.677	1.682	1.401	1.697	0.811	120	501	790	806	0.631	480	310	504	302	0
3	14	3	"PFB0120"	"B388"	13190	20900	120	254	259	55	71	72	13	100	100	0	229	226	34	97	99	14	99	99	0	1.386	1.457	1.462	1.473	1.563	1.518	0.747	120	512	315	317	0.471	183	132	188	129	0
3	15	3	"PFB0122"	"B391"	13390	20900	130	127	127	24	72	75	16	93	85	0	615	608	165	102	104	20	100	100	0	0.107	0.109	0.099	0.103	1.840	0.088	0.496	120	518	568	561	-3.221	55	513	55	506	0
3	16	3	"PFB0125"	"B397"	13560	20900	120	257	266	52	76	79	16	100	100	0	328	325	46	109	110	19	100	100	0	0.826	0.880	0.889	0.871	1.411	0.859	0.792	120	411	400	406	-0.275	181	219	190	216	0
3	17	3	"PFB0143"	"B440"	13740	20910	150	85	87	18	80	82	18	21	5	0	113	114	19	112	114	21	15	3	0	5.000	3.500	0.955	1.075	3.288	0.711	0.100	156	553	6	9	2.322	5	1	7	2	-50
3	18	3	"PFB0145"	"B444"	13960	20900	130	98	101	23	76	78	18	55	27	0	441	443	90	102	106	19	100	100	0	0.065	0.073	0.075	0.065	2.217	0.067	0.235	120	533	361	366	-3.946	22	339	25	341	0
3	19	3	"PFB0147"	"B449"	14150	20900	120	97	100	22	74	76	16	63	39	0	429	444	112	99	101	15	100	100	0	0.070	0.075	0.082	0.077	1.876	0.075	0.305	120	451	353	371	-3.843	23	330	26	345	0
3	20	3	"PFB0149"	"B453"	14330	20900	120	872	869	228	82	84	20	100	100	0	932	925	213	109	111	21	100	100	0	0.960	0.964	0.968	0.964	1.415	0.945	0.839	120	449	1613	1603	-0.059	790	823	787	816	0
3	21	3	"PFB0151"	"B456"	14510	20900	120	113	115	23	86	89	22	58	20	0	870	879	150	112	117	47	100	100	0	0.036	0.038	0.043	0.040	1.721	0.035	0.305	120	488	785	796	-4.811	27	758	29	767	0
3	22	3	"PFB0153"	"B458"	14710	20900	120	129	130	23	83	85	17	91	69	0	263	265	43	109	111	16	100	100	0	0.299	0.301	0.297	0.278	1.868	0.273	0.467	120	554	200	203	-1.743	46	154	47	156	0
3	1	4	"PFB0170"	"B491"	10720	21090	130	919	913	211	79	80	15	100	100	0	1361	1315	290	111	111	15	100	100	0	0.672	0.693	0.677	0.695	1.368	0.667	0.852	120	646	2090	2038	-0.573	840	1250	834	1204	0
3	2	4	"PFB0172"	"B496"	10920	21100	130	107	108	19	77	78	14	79	55	0	200	200	32	109	109	14	100	100	0	0.330	0.341	0.335	0.307	2.290	0.314	0.365	120	505	121	122	-1.601	30	91	31	91	0
3	3	4	"PFB0174"	"B498"	11110	21090	130	84	85	16	76	77	13	34	14	0	223	225	38	107	108	15	100	99	0	0.069	0.076	0.128	0.117	2.360	0.068	0.058	120	501	124	127	-3.858	8	116	9	118	0
3	4	4	"PFB0177"	"B50"	11310	21100	150	86	88	16	76	78	14	40	17	0	118	119	14	107	108	16	37	7	0	0.909	1.000	1.000	0.941	3.266	0.885	0.027	156	563	21	24	-0.138	10	11	12	12	-50
3	5	4	"PFB0179"	"B504"	11490	21090	130	405	398	73	78	79	15	100	100	0	426	426	72	109	110	16	100	100	0	1.032	1.009	0.997	1.011	1.356	0.997	0.844	120	483	644	637	0.045	327	317	320	317	0
3	6	4	"PFB0181"	"B506"	11680	21090	120	138	139	26	77	79	16	97	87	0	147	149	22	111	111	15	86	59	0	1.694	1.632	1.714	1.692	2.336	1.654	0.336	120	477	97	100	0.761	61	36	62	38	0
3	7	4	"PFD0024"	"D12635_25"	11870	21090	120	131	139	41	78	79	14	92	76	0	622	624	119	108	109	15	100	100	0	0.103	0.118	0.105	0.101	2.046	0.111	0.513	120	467	567	577	-3.278	53	514	61	516	0
3	8	4	"PFD0027"	"D12635_33"	12060	21090	120	177	176	35	78	79	14	99	98	0	222	222	34	110	111	16	100	99	0	0.884	0.875	0.827	0.852	1.632	0.898	0.686	120	500	211	210	-0.178	99	112	98	112	0
3	9	4	"PFD0029"	"D12635_37"	12250	21090	120	96	96	21	80	81	15	50	26	0	469	476	87	110	112	16	100	100	0	0.045	0.044	0.063	0.059	1.977	0.041	0.119	120	449	375	382	-4.488	16	359	16	366	0
3	10	4	"PFD0031"	"D12635_39"	12430	21090	120	848	852	203	81	84	16	100	100	0	881	875	175	110	112	16	100	100	0	0.995	1.008	1.002	1.004	1.433	1.009	0.863	120	463	1538	1536	-0.008	767	771	771	765	0
3	11	4	"PFD0034"	"D12635_48"	12630	21090	130	967	926	267	76	77	15	100	100	0	674	682	119	104	106	16	100	100	0	1.563	1.471	1.452	1.421	1.388	1.576	0.845	120	506	1461	1428	0.644	891	570	850	578	0
3	12	4	"PFD0036"	"D12635_51"	12810	21090	130	1835	1798	486	72	73	14	100	100	0	2443	2439	495	100	101	14	100	100	0	0.752	0.738	0.725	0.714	1.516	0.737	0.855	120	457	4106	4065	-0.410	1763	2343	1726	2339	0
3	13	4	"PFD0064"	"D16785_11"	13000	21090	120	110	111	23	73	75	15	79	59	0	209	213	37	101	103	15	99	99	0	0.343	0.339	0.340	0.305	2.074	0.310	0.399	120	472	145	150	-1.545	37	108	38	112	0
3	14	4	"PFD0066"	"D16785_17"	13200	21090	120	94	94	17	70	72	14	70	38	0	195	195	27	98	100	14	100	100	0	0.247	0.247	0.247	0.218	2.281	0.245	0.323	120	472	121	121	-2.015	24	97	24	97	0
3	15	4	"PFD0069"	"D16785_21"	13390	21090	130	305	302	78	68	69	12	99	99	0	338	347	67	95	96	13	100	100	0	0.975	0.929	0.920	0.888	1.622	0.963	0.801	120	474	480	486	-0.036	237	243	234	252	0
3	16	4	"PFD0073"	"D16785_3"	13580	21090	120	212	211	53	72	73	13	100	100	0	3243	3348	792	102	104	19	100	100	0	0.045	0.043	0.043	0.041	1.473	0.041	0.813	120	475	3281	3385	-4.488	140	3141	139	3246	0
3	17	4	"PFD0075"	"D16785_33"	13770	21080	110	105	106	21	72	74	15	75	53	0	186	190	29	102	105	20	100	98	0	0.393	0.386	0.407	0.349	2.023	0.323	0.326	80	388	117	122	-1.348	33	84	34	88	0
3	18	4	"PFD0077"	"D16785_36"	13950	21080	130	823	844	223	66	67	14	100	100	0	936	921	241	94	95	14	100	100	0	0.899	0.941	0.942	0.969	1.591	0.904	0.832	120	519	1599	1605	-0.154	757	842	778	827	0
3	19	4	"PFD0096"	"D17715_112"	14150	21080	130	545	548	172	66	68	13	100	100	0	492	509	123	93	95	15	100	100	0	1.201	1.159	1.135	1.128	1.498	1.170	0.836	120	502	878	898	0.264	479	399	482	416	0
3	20	4	"PFD0098"	"D17715_12"	14340	21080	130	195	193	43	74	76	16	100	99	0	352	350	74	102	103	15	100	100	0	0.484	0.480	0.494	0.473	1.714	0.443	0.684	120	514	371	367	-1.047	121	250	119	248	0
3	21	4	"PFD0102"	"D17715_13"	14530	21090	130	277	267	75	78	79	15	99	95	0	595	613	112	107	107	14	100	100	0	0.408	0.374	0.384	0.340	1.705	0.372	0.751	120	534	687	695	-1.294	199	488	189	506	0
3	22	4	"PFD0104"	"D17715_134"	14720	21080	130	94	96	17	77	79	14	54	27	0	238	240	40	108	109	15	100	99	0	0.131	0.144	0.166	0.132	2.392	0.128	0.181	120	636	147	151	-2.935	17	130	19	132	0
3	1	5	"PFD0106"	"D17715_138"	10730	21280	120	108	111	21	81	82	15	75	44	0	293	291	49	109	110	16	100	100	0	0.147	0.165	0.150	0.146	2.045	0.161	0.385	120	582	211	212	-2.769	27	184	30	182	0
3	2	5	"PFD0108"	"D17715_140"	10920	21280	120	110	112	21	77	78	14	85	56	0	361	356	69	105	106	14	100	100	0	0.129	0.139	0.132	0.120	1.978	0.117	0.366	120	489	289	286	-2.956	33	256	35	251	0
3	3	5	"PFD0130"	"D17715_44"	11110	21270	110	194	197	47	73	74	13	100	100	0	218	217	51	101	103	14	98	98	0	1.034	1.069	1.028	1.108	1.854	1.004	0.634	80	458	238	240	0.048	121	117	124	116	0
3	4	5	"PFD0132"	"D17715_47"	11310	21280	130	238	230	60	74	75	13	99	97	0	334	333	61	104	104	14	100	100	0	0.713	0.681	0.727	0.636	1.654	0.720	0.732	120	471	394	385	-0.488	164	230	156	229	0
3	5	5	"PFD0134"	"D17715_5"	11490	21280	120	118	118	25	78	79	16	80	60	0	221	219	45	107	108	14	99	98	0	0.351	0.357	0.364	0.334	2.281	0.323	0.397	120	447	154	152	-1.511	40	114	40	112	0
3	6	5	"PFD0136"	"D17715_51"	11690	21270	120	299	293	77	77	78	15	99	98	0	217	216	45	109	110	15	95	94	0	2.056	2.019	1.996	2.021	2.067	2.104	0.678	120	458	330	323	1.040	222	108	216	107	0
3	7	5	"PFD0138"	"D17715_56"	11870	21270	130	1402	1374	339	76	77	15	100	100	0	1155	1094	300	109	110	15	99	99	0	1.268	1.318	1.343	1.410	1.707	1.301	0.850	120	480	2372	2283	0.342	1326	1046	1298	985	0
3	8	5	"PFD0141"	"D17715_61"	12060	21280	120	93	95	17	76	76	13	54	32	0	237	242	41	107	109	15	100	100	0	0.131	0.141	0.150	0.139	2.394	0.120	0.182	120	436	147	154	-2.935	17	130	19	135	0
3	9	5	"PFE0196"	"E18169_1"	12260	21270	140	560	558	220	77	79	17	97	96	0	601	597	180	107	110	18	100	100	0	0.978	0.982	0.981	0.881	1.985	1.033	0.831	156	530	977	971	-0.032	483	494	481	490	0
3	10	5	"PFE0199"	"E18440_1"	12440	21270	120	429	419	145	76	77	14	100	100	0	425	451	115	106	107	16	100	100	0	1.107	0.994	0.976	0.928	1.546	1.034	0.822	120	397	672	688	0.146	353	319	343	345	0
3	11	5	"PFE0201"	"E18440_5"	12610	21270	120	143	146	28	71	73	14	99	96	0	212	218	38	101	103	16	100	100	0	0.649	0.641	0.625	0.611	1.665	0.613	0.626	120	434	183	192	-0.624	72	111	75	117	0
3	12	5	"PFE0203"	"E18445_1"	12810	21250	120	852	866	209	68	70	14	100	100	0	482	457	122	97	98	14	99	97	0	2.036	2.217	2.140	2.405	1.845	2.289	0.786	120	461	1169	1158	1.026	784	385	798	360	0
3	13	5	"PFE0206"	"E18512_1"	13000	21260	130	432	432	131	71	73	15	98	98	0	365	366	81	99	100	15	100	100	0	1.357	1.352	1.363	1.252	2.017	1.415	0.809	120	503	627	628	0.441	361	266	361	267	0
3	14	5	"PFE0208"	"E18512_4"	13220	21270	150	92	91	22	70	72	14	60	35	0	121	122	26	97	98	15	64	41	0	0.917	0.840	0.811	0.830	2.826	0.936	0.240	156	481	46	46	-0.126	22	24	21	25	-50
3	15	5	"PFE0230"	"E19008_1"	13380	21260	120	1673	1621	436	70	70	13	100	100	0	873	838	241	93	94	13	100	100	0	2.055	2.082	2.044	2.200	1.697	2.160	0.820	120	371	2383	2296	1.039	1603	780	1551	745	0
3	16	5	"PFE0234"	"E19248_7"	13570	21270	120	99	99	21	71	72	15	73	45	0	727	738	190	94	96	15	100	100	0	0.044	0.043	0.049	0.046	1.721	0.043	0.399	120	459	661	672	-4.499	28	633	28	644	0
3	17	5	"PFE0237"	"E19278_2"	13760	21260	130	349	355	107	68	70	16	99	99	0	300	302	81	97	99	16	97	95	0	1.384	1.400	1.343	1.443	1.914	1.437	0.732	120	555	484	492	0.469	281	203	287	205	0
3	18	5	"PFE0239"	"E19278_6"	13980	21260	150	85	88	20	66	68	15	57	34	0	113	114	23	93	94	15	58	29	0	0.950	1.048	1.000	0.952	2.712	0.841	0.275	156	645	39	43	-0.074	19	20	22	21	-50
3	19	5	"PFE0243"	"E19631_3"	14140	21270	130	900	886	305	66	68	14	100	100	0	1008	1025	223	92	94	16	100	100	0	0.910	0.879	0.907	0.800	1.692	0.945	0.829	120	501	1750	1753	-0.135	834	916	820	933	0
3	20	5	"PFE0246"	"E19695_2"	14320	21270	120	395	395	111	72	73	14	99	99	0	459	464	90	98	99	15	100	100	0	0.895	0.883	0.895	0.862	1.474	0.918	0.836	120	480	684	689	-0.160	323	361	323	366	0
3	21	5	"PFE0270"	"E20800_3"	14520	21270	120	105	107	18	78	80	15	76	43	0	352	348	61	106	106	14	100	100	0	0.110	0.120	0.117	0.110	1.942	0.105	0.361	120	482	273	271	-3.188	27	246	29	242	0
3	22	5	"PFE0275"	"E21089_1"	14720	21290	150	81	82	15	79	80	15	24	3	0	109	110	16	108	109	15	23	4	0	2.000	1.500	1.000	0.818	3.156	124.322	0.000	156	746	3	5	1.000	2	1	3	2	-50
3	1	6	"PFE0277"	"E21208_2"	10700	21440	90	108	107	19	85	85	16	67	25	0	146	147	29	114	117	20	67	30	0	0.719	0.667	0.703	0.701	2.759	0.507	0.227	52	370	55	55	-0.476	23	32	22	33	0
3	2	6	"PFE0279"	"E21208_4"	10920	21460	120	150	161	60	84	85	26	85	63	0	267	273	87	109	112	18	99	93	0	0.418	0.470	0.414	0.404	2.327	0.456	0.562	120	546	224	241	-1.259	66	158	77	164	0
3	3	6	"PFE0282"	"E21586_1"	11120	21460	120	684	669	222	78	82	27	100	100	0	650	653	168	105	107	16	100	100	0	1.112	1.078	1.080	1.044	1.502	1.108	0.807	120	502	1151	1139	0.153	606	545	591	548	0
3	4	6	"PFE0285"	"E21786_1"	11300	21450	120	1158	1159	413	76	77	14	100	100	0	803	752	258	103	104	15	99	99	0	1.546	1.669	1.583	1.666	1.638	1.680	0.802	120	433	1782	1732	0.628	1082	700	1083	649	0
3	5	6	"PFE0322"	"E23195_1"	11480	21450	130	267	257	89	75	77	14	94	90	0	339	337	104	103	104	15	99	94	0	0.814	0.778	0.760	0.712	2.496	0.783	0.692	120	498	428	416	-0.298	192	236	182	234	0
3	6	6	"PFE0330"	"E23784_1"	11670	21450	120	121	124	31	76	77	14	86	70	0	537	536	125	106	107	15	100	100	0	0.104	0.112	0.101	0.102	2.025	0.102	0.492	120	476	476	478	-3.260	45	431	48	430	0
3	7	6	"PFE0333"	"E23986_1"	11860	21450	120	144	145	42	75	77	14	88	80	0	348	347	100	107	108	15	100	100	0	0.286	0.292	0.300	0.265	2.051	0.271	0.595	120	490	310	310	-1.804	69	241	70	240	0
3	8	6	"PFE0342"	"E24470_2"	12050	21440	120	755	729	168	76	76	14	100	100	0	811	775	180	105	106	13	100	100	0	0.962	0.975	0.949	1.000	1.541	0.964	0.864	120	458	1385	1323	-0.056	679	706	653	670	0
3	9	6	"PFE0347"	"E24550_1"	12210	21440	80	121	121	28	79	83	20	73	51	0	156	156	31	110	112	20	75	53	0	0.913	0.913	0.810	0.753	3.166	0.735	0.343	52	278	88	88	-0.131	42	46	42	46	0
3	10	6	"PFE0349"	"E24569_3"	12430	21450	120	194	199	48	77	79	18	98	96	0	313	321	67	107	109	19	100	100	0	0.568	0.570	0.553	0.536	1.697	0.558	0.719	120	544	323	336	-0.816	117	206	122	214	0
3	11	6	"PFF0266"	"F17836_2"	12630	21440	120	388	384	82	71	73	16	100	100	0	526	524	78	99	101	17	100	100	0	0.742	0.736	0.717	0.724	1.394	0.736	0.824	120	496	744	738	-0.430	317	427	313	425	0
3	12	6	"PFF0268"	"F17989_2"	12810	21450	120	353	347	101	66	68	12	100	100	0	411	418	75	93	94	12	100	100	0	0.903	0.865	0.852	0.807	1.637	0.906	0.795	120	527	605	606	-0.148	287	318	281	325	0
3	13	6	"PFF0274"	"F18154_3"	13030	21440	150	76	77	16	65	67	12	47	21	0	106	107	16	92	93	13	50	17	0	0.786	0.800	0.937	0.904	2.808	0.827	0.082	156	619	25	27	-0.348	11	14	12	15	-50
3	14	6	"PFF0278"	"F18417_1"	13200	21450	120	826	774	226	65	65	12	100	100	0	1228	1201	230	91	92	12	100	100	0	0.669	0.639	0.662	0.600	1.644	0.639	0.811	120	413	1898	1819	-0.579	761	1137	709	1110	0
3	15	6	"PFF0285"	"F18525_1"	13390	21440	130	885	849	185	67	68	12	100	100	0	451	443	123	92	92	12	98	95	0	2.279	2.228	2.219	2.394	1.702	2.220	0.831	120	422	1177	1133	1.188	818	359	782	351	0
3	16	6	"PFF0289"	"F18567_3"	13540	21460	150	76	77	15	68	70	15	33	9	0	99	101	15	93	94	12	32	14	0	1.333	1.125	1.128	1.193	3.532	1.298	0.057	156	589	14	17	0.415	8	6	9	8	-50
3	17	6	"PFF0323"	"F19549_1"	13770	21440	120	910	927	251	66	68	15	100	100	0	1356	1362	345	93	94	12	100	100	0	0.668	0.678	0.657	0.679	1.442	0.654	0.851	120	500	2107	2130	-0.582	844	1263	861	1269	0
3	18	6	"PFF0329"	"F19626_1"	13940	21490	150	80	81	18	66	68	14	48	24	0	108	110	20	94	95	14	45	26	0	1.000	0.938	0.885	1.025	3.109	0.883	0.139	156	614	28	31	0.000	14	14	15	16	-50
3	19	6	"PFF0332"	"F19746_5"	14150	21460	80	92	92	16	68	70	14	71	40	0	139	137	18	93	95	14	96	76	0	0.522	0.545	0.587	0.526	2.501	0.489	0.144	52	306	70	68	-0.939	24	46	24	44	0
3	20	6	"PFF0334"	"F19787_2"	14330	21450	120	12758	12355	3747	70	72	15	100	100	0	8046	7798	1645	98	99	15	100	100	0	1.596	1.595	1.618	1.514	1.625	1.705	0.861	120	504	20636	19985	0.675	12688	7948	12285	7700	0
3	21	6	"PFF0336"	"F19828_2"	14530	21450	120	156	154	32	81	83	16	97	90	0	208	210	34	108	109	17	99	98	0	0.750	0.716	0.758	0.677	1.773	0.686	0.569	120	462	175	175	-0.415	75	100	73	102	0
3	22	6	"PFF0338"	"F19846_4"	14730	21460	150	90	91	15	85	87	18	19	3	0	125	126	20	112	113	16	43	17	0	0.385	0.429	0.705	0.678	3.326	0.308	0.007	156	703	18	20	-1.379	5	13	6	14	-50
3	1	7	"PFF0364"	"F20448_4"	10720	21640	120	566	557	138	85	85	16	100	100	0	743	735	180	115	116	17	100	100	0	0.766	0.761	0.751	0.766	1.441	0.727	0.852	120	642	1109	1092	-0.385	481	628	472	620	0
3	2	7	"PFF0366"	"F20625_1"	10920	21640	120	907	859	208	82	86	28	100	100	0	606	593	150	113	114	19	100	100	0	1.673	1.619	1.632	1.693	1.570	1.616	0.830	120	482	1318	1257	0.743	825	493	777	480	0
3	3	7	"PFF0369"	"F20760_1"	11100	21640	130	573	559	103	79	82	27	100	100	0	614	607	88	107	108	17	100	100	0	0.974	0.960	0.941	0.953	1.270	0.983	0.884	120	524	1001	980	-0.037	494	507	480	500	0
3	4	7	"PFF0372"	"F20855_1"	11300	21640	120	149	152	38	72	74	14	97	91	0	187	185	33	98	100	14	99	97	0	0.865	0.920	0.882	0.859	1.920	0.966	0.608	120	531	166	167	-0.209	77	89	80	87	0
3	5	7	"PFF0375"	"F20870_2"	11490	21640	110	190	187	39	72	73	14	100	100	0	255	259	54	99	102	17	100	100	0	0.756	0.719	0.681	0.721	1.530	0.708	0.722	80	444	274	275	-0.403	118	156	115	160	0
3	6	7	"PFF0378"	"F20896_3"	11680	21650	150	101	102	23	76	77	14	66	43	0	131	132	23	106	107	17	62	33	0	1.000	1.000	0.990	1.027	3.272	0.820	0.163	156	580	50	52	0.000	25	25	26	26	-50
3	7	7	"PFF0409"	"F22107_2"	11870	21660	150	90	91	15	77	78	15	44	13	0	121	121	18	107	108	15	48	19	0	0.929	1.000	0.833	0.823	3.640	0.734	0.010	156	564	27	28	-0.107	13	14	14	14	-50
3	8	7	"PFF0415"	"F22233_2"	12070	21640	120	205	207	49	80	80	15	100	98	0	447	437	99	107	109	16	100	100	0	0.368	0.385	0.387	0.373	1.658	0.360	0.720	120	498	465	457	-1.444	125	340	127	330	0
3	9	7	"PFF0417"	"F2227_1"	12250	21650	130	995	942	330	81	82	16	100	99	0	1618	1566	314	110	111	16	100	100	0	0.606	0.591	0.573	0.515	1.831	0.622	0.846	120	558	2422	2317	-0.722	914	1508	861	1456	0
3	10	7	"PFF0420"	"F22395_1"	12440	21650	150	94	94	18	79	81	16	44	18	0	127	127	18	109	110	16	52	20	0	0.833	0.833	0.846	0.885	3.300	0.945	0.045	156	578	33	33	-0.263	15	18	15	18	-50
3	11	7	"PFF0431"	"F22631_1"	12610	21660	150	87	89	16	77	79	16	33	10	0	115	114	19	105	106	16	35	11	0	1.000	1.333	1.000	0.933	3.877	0.783	0.092	156	621	20	21	0.000	10	10	12	9	-50
3	12	7	"PFF0435"	"F22741_2"	12820	21640	120	285	284	64	75	76	15	100	100	0	524	512	114	101	102	15	100	100	0	0.496	0.509	0.478	0.515	1.586	0.485	0.832	120	499	633	620	-1.010	210	423	209	411	0
3	13	7	"PFF1070"	"F45236_1"	13000	21640	120	651	651	157	70	72	14	100	100	0	975	931	212	97	99	15	100	100	0	0.662	0.697	0.667	0.716	1.607	0.679	0.856	120	497	1459	1415	-0.596	581	878	581	834	0
3	14	7	"PFF1072"	"F4524_3"	13210	21640	120	250	239	64	69	71	14	99	96	0	362	358	71	97	98	14	100	100	0	0.683	0.651	0.647	0.619	1.587	0.662	0.785	120	512	446	431	-0.550	181	265	170	261	0
3	15	7	"PFF1075"	"F45282_1"	13390	21640	120	646	617	189	73	74	15	98	97	0	562	544	119	100	101	15	100	100	0	1.240	1.225	1.263	1.116	1.989	1.288	0.836	120	467	1035	988	0.311	573	462	544	444	0
3	16	7	"PFF1077"	"F45296_2"	13590	21640	120	141	143	35	73	75	15	94	88	0	293	297	58	102	103	15	100	100	0	0.356	0.359	0.354	0.329	1.911	0.344	0.620	120	474	259	265	-1.490	68	191	70	195	0
3	17	7	"PFF1080"	"F45354_1"	13770	21640	120	576	557	153	68	70	14	100	100	0	505	505	108	98	99	14	100	100	0	1.248	1.201	1.243	1.165	1.605	1.246	0.817	120	444	915	896	0.320	508	407	489	407	0
3	18	7	"PFF1082"	"F4541_1"	13960	21640	130	1996	1902	545	67	68	12	100	100	0	1253	1244	227	94	96	12	100	100	0	1.664	1.596	1.651	1.500	1.620	1.719	0.857	120	430	3088	2985	0.735	1929	1159	1835	1150	0
3	19	7	"PFF1120"	"F46301_17"	14140	21640	120	1334	1283	394	67	67	12	100	100	0	708	704	139	93	93	12	100	100	0	2.060	1.990	2.038	1.877	1.634	2.183	0.830	120	502	1882	1827	1.043	1267	615	1216	611	0
3	20	7	"PFF1128"	"F46381_1"	14340	21630	130	2492	2429	626	69	70	14	100	100	0	1732	1649	507	95	96	14	100	98	0	1.480	1.519	1.543	1.698	1.967	1.495	0.841	120	513	4060	3914	0.566	2423	1637	2360	1554	0
3	21	7	"PFF1133"	"F46513_1"	14520	21630	120	6666	6543	1782	76	78	16	100	100	0	2997	3014	772	103	105	18	100	100	0	2.277	2.222	2.222	2.256	1.438	2.326	0.848	120	502	9484	9378	1.187	6590	2894	6467	2911	0
3	22	7	"PFF1136"	"F46584_1"	14710	21630	120	10841	10279	2326	86	89	19	100	100	0	5808	5387	1683	112	114	18	100	99	0	1.888	1.932	1.906	2.156	1.928	1.934	0.857	120	501	16451	15468	0.917	10755	5696	10193	5275	0
3	1	8	"PFF1138"	"F46705_1"	10740	21830	120	3722	3543	910	76	77	15	100	100	0	2213	2099	448	107	109	17	100	100	0	1.731	1.740	1.756	1.725	1.447	1.824	0.882	120	568	5752	5459	0.792	3646	2106	3467	1992	0
3	2	8	"PFF1140"	"F46816_1"	10920	21830	120	710	714	182	70	72	13	100	100	0	439	433	101	98	102	17	100	100	0	1.877	1.922	1.868	1.950	1.461	1.998	0.807	120	476	981	979	0.908	640	341	644	335	0
3	3	8	"PFF1163"	"F47563_1"	11120	21830	120	93	92	17	68	70	13	75	45	0	203	200	41	96	98	13	100	96	0	0.234	0.231	0.246	0.237	2.162	0.206	0.313	120	508	132	128	-2.098	25	107	24	104	0
3	4	8	"PFF1165"	"F47822_1"	11300	21830	120	359	366	83	70	71	14	100	100	0	417	399	96	97	99	14	99	97	0	0.903	0.980	0.973	1.028	1.733	0.957	0.837	120	466	609	598	-0.147	289	320	296	302	0
3	5	8	"PFF1167"	"F47864_3"	11500	21830	120	554	532	130	77	79	17	100	100	0	410	404	77	103	106	19	100	100	0	1.554	1.512	1.531	1.492	1.442	1.576	0.855	120	480	784	756	0.636	477	307	455	301	0
3	6	8	"PFF1175"	"F48138_1"	11680	21830	120	216	215	52	78	80	17	99	99	0	217	218	39	106	108	16	100	98	0	1.243	1.223	1.256	1.219	1.652	1.296	0.665	120	378	249	249	0.314	138	111	137	112	0
3	7	8	"PFF1179"	"F48181_2"	11880	21820	130	1576	1548	432	77	80	17	100	100	0	898	859	231	108	110	18	99	98	0	1.897	1.959	1.984	2.069	1.788	2.020	0.814	120	428	2289	2222	0.924	1499	790	1471	751	0
3	8	8	"PFF1182"	"F48253_3"	12060	21840	150	103	103	21	81	83	17	55	28	0	133	134	22	111	113	18	55	24	0	1.000	0.957	0.978	1.043	3.203	0.836	0.082	156	503	44	45	0.000	22	22	22	23	-50
3	9	8	"PFF1197"	"F48515_1"	12250	21830	120	605	591	167	83	85	15	99	99	0	582	573	115	112	113	15	100	100	0	1.111	1.102	1.124	1.022	1.845	1.151	0.812	120	405	992	969	0.151	522	470	508	461	0
3	10	8	"PFF1204"	"F48839_1"	12440	21830	120	392	374	104	82	84	16	99	98	0	428	431	79	110	111	14	100	100	0	0.975	0.910	0.913	0.843	1.755	0.942	0.764	120	452	628	613	-0.037	310	318	292	321	0
3	11	8	"PFF1208"	"F49178_1"	12650	21830	100	98	101	21	82	82	14	56	31	0	152	153	22	109	109	16	90	66	0	0.372	0.432	0.570	0.529	2.904	0.472	0.128	80	361	59	63	-1.426	16	43	19	44	0
3	12	8	"PFF1210"	"F4934_1"	12830	21830	120	232	228	64	82	82	15	97	96	0	473	476	96	108	109	15	100	100	0	0.411	0.397	0.397	0.366	1.726	0.398	0.763	120	465	515	514	-1.283	150	365	146	368	0
3	13	8	"PFF1215"	"F49538_1"	13020	21820	130	2415	2355	672	80	82	15	100	100	0	2003	1983	565	108	110	16	100	100	0	1.232	1.213	1.164	1.259	1.657	1.198	0.841	120	505	4230	4150	0.301	2335	1895	2275	1875	0
3	14	8	"PFF1218"	"F49644_4"	13210	21830	120	203	198	53	81	83	16	95	92	0	600	599	116	108	110	16	100	100	0	0.248	0.238	0.234	0.220	1.693	0.233	0.725	120	499	614	608	-2.012	122	492	117	491	0
3	15	8	"PFF1901"	"F8433_1"	13400	21820	130	159	157	41	81	82	14	92	87	0	808	818	211	109	110	14	100	100	0	0.112	0.107	0.105	0.106	1.837	0.097	0.631	120	536	777	785	-3.164	78	699	76	709	0
3	16	8	"PFF1905"	"F8612_1"	13590	21830	120	240	238	73	82	83	15	95	95	0	1525	1578	345	111	111	14	100	100	0	0.112	0.106	0.107	0.101	1.589	0.102	0.721	120	464	1572	1623	-3.162	158	1414	156	1467	0
3	17	8	"PFF1913"	"F8921_1"	13780	21820	130	2782	2581	694	79	81	16	100	100	0	2341	2247	601	107	108	15	100	100	0	1.210	1.169	1.211	1.205	1.595	1.153	0.844	120	495	4937	4642	0.275	2703	2234	2502	2140	0
3	18	8	"PFF1915"	"F8939_2"	13970	21820	120	436	426	116	76	78	17	100	100	0	397	386	96	103	104	15	97	97	0	1.224	1.237	1.255	1.271	1.773	1.238	0.758	120	455	654	633	0.292	360	294	350	283	0
3	19	8	"PFF1919"	"F9091_1"	14160	21830	120	165	161	49	71	73	16	95	88	0	358	352	97	98	99	15	100	100	0	0.362	0.354	0.350	0.331	1.818	0.338	0.603	120	445	354	344	-1.468	94	260	90	254	0
3	20	8	"PFF1921"	"F9247_1"	14340	21810	130	408	405	110	68	70	13	100	100	0	353	362	71	96	96	14	100	100	0	1.323	1.267	1.294	1.227	1.551	1.360	0.774	120	484	597	603	0.404	340	257	337	266	0
3	21	8	"PFI0014"	"I10798_1"	14490	21860	150	71	72	18	70	71	13	12	4	0	99	100	14	97	99	14	20	3	0	0.500	0.667	1.045	0.976	3.201	1.445	0.011	156	611	3	5	-1.000	1	2	2	3	-50
3	22	8	"PFI0017"	"I10882_1"	14690	21810	120	617	605	139	78	80	16	100	100	0	596	563	144	104	106	17	98	98	0	1.096	1.148	1.125	1.225	1.885	1.119	0.843	120	581	1031	986	0.132	539	492	527	459	0
3	1	9	"PFI0023"	"I11056_2"	10710	22010	100	163	165	35	73	74	15	98	96	0	159	160	23	102	104	17	98	82	0	1.579	1.586	1.632	1.586	1.906	1.931	0.520	80	456	147	150	0.659	90	57	92	58	0
3	2	9	"PFI0029"	"I11211_1"	10910	22010	120	80	79	13	65	66	11	55	30	0	166	169	25	94	94	11	100	100	0	0.208	0.187	0.239	0.195	2.438	0.176	0.163	120	467	87	89	-2.263	15	72	14	75	0
3	3	9	"PFI0033"	"I11281_1"	11070	22040	150	66	66	12	66	67	11	15	4	0	95	98	18	95	96	12	14	7	0	0.000	0.000	0.958	1.021	3.140	0.253	0.012	156	538	0	3	Error	0	0	0	3	-50
3	4	9	"PFI0035"	"I11342_1"	11290	22000	120	599	598	119	72	75	16	100	100	0	761	751	211	102	103	16	99	99	0	0.800	0.810	0.811	0.848	1.463	0.761	0.877	120	517	1186	1175	-0.322	527	659	526	649	0
3	5	9	"PFI0056"	"I12038_2"	11490	22010	120	162	158	36	87	88	17	89	82	0	223	224	40	114	115	17	99	96	0	0.688	0.645	0.652	0.591	1.878	0.655	0.550	120	467	184	181	-0.539	75	109	71	110	0
3	6	9	"PFI0058"	"I12132_1"	11670	22000	130	1128	1084	272	85	87	18	100	100	0	716	698	178	112	114	17	99	99	0	1.727	1.705	1.677	1.731	1.459	1.724	0.832	120	394	1647	1585	0.788	1043	604	999	586	0
3	7	9	"PFI0060"	"I12159_3"	11820	22000	150	98	102	31	76	78	18	53	38	0	131	131	28	107	109	19	52	30	0	0.917	1.083	1.125	1.087	2.944	1.016	0.329	156	640	46	50	-0.126	22	24	26	24	-50
3	8	9	"PFI0063"	"I12192_2"	12090	22010	150	82	84	16	79	81	19	19	2	0	105	107	16	109	111	19	8	0	0	-0.750	-2.500	0.905	0.983	3.421	1.236	0.017	156	552	-1	3	Error	3	-4	5	-2	-50
3	9	9	"PFI0069"	"I12412_1"	12250	22000	120	607	576	132	84	87	17	100	100	0	509	500	102	114	115	16	100	100	0	1.324	1.275	1.237	1.272	1.380	1.269	0.831	120	384	918	878	0.405	523	395	492	386	0
3	10	9	"PFI0072"	"I12552_2"	12440	22000	130	3600	3475	702	86	87	16	100	100	0	4302	4209	1154	114	115	16	100	100	0	0.839	0.828	0.805	0.882	1.635	0.779	0.867	120	515	7702	7484	-0.253	3514	4188	3389	4095	0
3	11	9	"PFI0105"	"I13369_2"	12640	22000	120	380	385	96	84	85	16	100	100	0	485	469	105	113	115	16	100	100	0	0.796	0.846	0.856	0.856	1.596	0.842	0.809	120	557	668	657	-0.330	296	372	301	356	0
3	12	9	"PFI0107"	"I13466_1"	12830	22000	120	255	245	60	84	86	18	100	97	0	406	411	73	110	112	17	100	100	0	0.578	0.535	0.563	0.503	1.586	0.533	0.735	120	490	467	462	-0.792	171	296	161	301	0
3	13	9	"PFI0111"	"I13569_2"	13020	22000	120	1037	1010	211	83	84	15	100	100	0	913	868	182	110	111	17	100	100	0	1.188	1.223	1.185	1.238	1.414	1.239	0.858	120	412	1757	1685	0.249	954	803	927	758	0
3	14	9	"PFI0113"	"I13674_4"	13180	22030	150	93	94	19	76	78	18	45	19	0	131	133	28	104	106	18	62	39	0	0.630	0.621	0.704	0.695	3.288	0.618	0.286	156	568	44	47	-0.667	17	27	18	29	-50
3	15	9	"PFI0118"	"I13901_1"	13390	22000	110	181	183	42	78	79	17	100	93	0	207	207	35	106	108	19	98	95	0	1.020	1.040	0.953	1.016	1.531	1.034	0.682	80	491	204	206	0.028	103	101	105	101	0
3	16	9	"PFI0122"	"I13918_1"	13590	22000	130	3871	3801	844	82	84	15	100	100	0	2794	2612	779	111	113	17	100	99	0	1.412	1.487	1.420	1.663	1.978	1.472	0.855	120	529	6472	6220	0.498	3789	2683	3719	2501	0
3	17	9	"PFJ0094"	"J1546_3"	13780	22010	150	86	87	17	84	85	15	20	5	0	126	127	23	111	112	15	49	21	0	0.133	0.188	0.529	0.553	3.081	0.195	0.005	156	527	17	19	-2.907	2	15	3	16	-50
3	18	9	"PFJ0104"	"J157_2"	13970	22010	150	101	101	21	85	86	16	49	18	0	123	123	18	111	112	16	38	12	0	1.333	1.333	1.250	1.291	3.214	1.637	0.043	156	575	28	28	0.415	16	12	16	12	-50
3	19	9	"PFJ0107"	"J1588_1"	14150	22000	120	550	547	192	83	83	17	100	100	0	628	623	187	108	110	17	100	99	0	0.898	0.901	0.895	0.868	1.796	0.925	0.752	120	398	987	979	-0.155	467	520	464	515	0
3	20	9	"PFJ0110"	"J1616_1"	14310	22040	150	75	77	15	73	75	16	20	3	0	104	106	16	102	104	17	19	5	0	1.000	1.000	1.056	0.996	3.660	0.918	0.124	156	521	4	8	0.000	2	2	4	4	-50
3	21	9	"PFJ0116"	"J163_7"	14540	22010	120	188	185	47	73	74	16	97	95	0	194	196	38	101	103	16	98	95	0	1.237	1.179	1.124	1.126	1.844	1.218	0.610	120	415	208	207	0.306	115	93	112	95	0
3	22	9	"PFJ0119"	"J167_13"	14730	22010	120	246	234	67	83	85	17	95	93	0	364	372	87	110	111	16	100	100	0	0.642	0.576	0.615	0.527	1.854	0.554	0.725	120	513	417	413	-0.640	163	254	151	262	0
3	1	10	"PFJ0157"	"J183_4"	10740	22210	140	137	137	36	68	69	13	95	87	0	315	313	76	97	99	14	99	98	0	0.317	0.319	0.316	0.300	1.962	0.308	0.679	156	781	287	285	-1.660	69	218	69	216	0
3	2	10	"PFJ0159"	"J183_6"	10940	22200	110	118	117	27	68	68	13	91	80	0	154	152	28	97	99	14	92	81	0	0.877	0.891	0.921	0.878	2.139	0.947	0.499	80	397	107	104	-0.189	50	57	49	55	0
3	3	10	"PFJ0161"	"J183_8"	11100	22190	120	159	159	39	72	73	14	95	92	0	233	237	47	102	104	16	100	100	0	0.664	0.644	0.616	0.601	1.795	0.636	0.659	120	385	218	222	-0.590	87	131	87	135	0
3	4	10	"PFJ0165"	"J1901_2"	11280	22210	150	83	90	26	79	80	16	33	19	0	115	125	30	109	111	17	39	25	0	0.667	0.688	0.795	0.900	3.156	0.704	0.191	156	627	10	27	-0.585	4	6	11	16	-50
3	5	10	"PFJ0168"	"J191_1"	11490	22190	130	304	310	83	87	88	16	100	100	0	243	249	49	115	117	16	100	100	0	1.695	1.664	1.631	1.646	1.526	1.790	0.741	120	560	345	357	0.762	217	128	223	134	0
3	6	10	"PFJ0170"	"J191_6"	11690	22200	150	80	81	16	81	83	17	15	3	0	133	135	22	111	112	17	60	27	0	-0.045	0.000	0.563	0.494	3.661	0.234	0.009	156	617	21	24	Error	-1	22	0	24	-50
3	7	10	"PFJ0203"	"J21_13"	11900	22240	150	70	71	13	73	75	15	11	0	0	102	105	17	103	105	16	18	5	0	3.000	-1.000	0.769	0.886	3.113	0.299	0.010	156	633	-4	0	1.585	-3	-1	-2	2	-50
3	8	10	"PFJ0207"	"J21_24"	12070	22190	120	102	102	21	78	79	16	65	34	0	304	304	62	106	107	15	100	100	0	0.121	0.121	0.130	0.123	2.028	0.108	0.246	120	454	222	222	-3.044	24	198	24	198	0
3	9	10	"PFJ0209"	"J21_26"	12260	22190	120	115	115	26	84	86	16	68	49	0	425	418	78	115	117	16	100	100	0	0.100	0.102	0.110	0.097	2.302	0.088	0.255	120	482	341	334	-3.322	31	310	31	303	0
3	10	10	"PFJ0212"	"J21_31"	12440	22190	130	7588	7088	2072	86	88	16	100	100	0	7310	7158	1231	118	119	16	100	100	0	1.043	0.995	0.989	0.950	1.435	1.053	0.849	120	466	14694	14042	0.061	7502	7192	7002	7040	0
3	11	10	"PFJ0216"	"J21_9"	12580	22230	150	81	84	18	82	85	17	19	3	0	118	120	21	114	115	17	17	6	0	-0.250	0.333	1.222	1.136	3.641	0.637	0.030	156	645	3	8	Error	-1	4	2	6	-50
3	12	10	"PFJ0218"	"J222_2"	12810	22190	110	198	197	49	75	79	21	98	93	0	311	299	59	106	110	30	97	96	0	0.600	0.632	0.604	0.619	1.758	0.614	0.713	80	527	328	315	-0.737	123	205	122	193	0
3	13	10	"PFJ0247"	"J242_2"	13010	22200	150	94	95	22	72	75	19	55	23	0	131	129	25	101	106	28	51	12	0	0.733	0.821	0.818	0.806	3.276	0.599	0.348	156	621	52	51	-0.447	22	30	23	28	-50
3	14	10	"PFJ0250"	"J245_1"	13200	22190	120	142	147	38	68	71	21	93	84	0	190	189	35	98	100	16	99	94	0	0.804	0.868	0.870	0.811	2.188	0.899	0.522	120	484	166	170	-0.314	74	92	79	91	0
3	15	10	"PFJ0252"	"J245_13"	13400	22190	110	170	165	46	73	76	22	91	85	0	239	237	49	103	105	19	100	96	0	0.713	0.687	0.690	0.662	1.730	0.681	0.649	80	488	233	226	-0.488	97	136	92	134	0
3	16	10	"PFJ0254"	"J245_5"	13580	22190	120	180	174	38	85	85	16	95	90	0	214	213	40	111	113	17	98	95	0	0.922	0.873	0.878	0.881	1.964	0.890	0.632	120	520	198	191	-0.117	95	103	89	102	0
3	17	10	"PFJ0257"	"J245_9"	13780	22200	150	89	90	19	86	87	15	30	8	0	117	117	18	112	114	17	24	6	0	0.600	0.800	1.016	1.009	3.653	0.702	0.035	156	511	8	9	-0.737	3	5	4	5	-50
3	18	10	"PFJ0259"	"J2465_2"	13940	22240	150	84	84	17	86	87	16	12	1	0	116	114	21	114	116	17	18	3	0	-1.000	100000.000	1.000	0.855	3.256	0.830	0.044	156	513	0	-2	Error	-2	2	-2	0	-50
3	19	10	"PFK0310"	"Kn2750_3"	14160	22220	150	97	98	21	84	85	17	41	13	0	127	134	31	113	115	17	46	21	0	0.929	0.667	0.897	0.969	3.460	0.578	0.089	156	533	27	35	-0.107	13	14	14	21	-50
3	20	10	"PFK0321"	"Kn2865_1"	14360	22210	150	79	84	23	77	79	16	28	14	0	117	119	25	108	111	18	32	13	0	0.222	0.636	0.736	0.773	3.875	0.638	0.063	156	489	11	18	-2.170	2	9	7	11	-50
3	21	10	"PFK0331"	"Kn3020_1"	14530	22190	120	1062	1026	235	80	82	17	100	100	0	951	903	187	111	112	17	100	100	0	1.169	1.194	1.182	1.201	1.484	1.214	0.863	120	380	1822	1738	0.225	982	840	946	792	0
3	22	10	"PFK0339"	"Kn3094_1"	14690	22180	150	93	94	17	86	88	24	16	1	0	119	121	17	118	120	21	15	1	0	7.000	2.667	1.060	1.124	3.966	0.457	0.003	156	683	8	11	2.807	7	1	8	3	-50
3	1	11	"PFK0353"	"Kn3360_3"	10740	22390	120	209	211	61	69	83	157	37	0	0	175	178	31	98	104	45	85	35	0	1.818	1.775	1.777	1.733	1.865	2.011	0.621	120	565	217	222	0.862	140	77	142	80	0
3	2	11	"PFK0355"	"Kn3360_5"	10920	22390	110	136	135	28	75	98	198	0	0	0	445	444	60	104	112	56	100	100	0	0.179	0.176	0.186	0.157	1.914	2.160	0.029	80	476	402	400	-2.483	61	341	60	340	0
3	3	11	"PFK0384"	"Kn386_1"	11120	22400	150	108	111	26	80	89	96	1	0	0	153	152	26	112	116	41	49	5	0	0.683	0.775	0.757	0.787	2.756	3.435	0.357	156	629	69	71	-0.550	28	41	31	40	-50
3	4	11	"PFK0387"	"Kn400_3"	11310	22400	130	183	181	42	82	87	55	84	36	0	933	910	178	115	116	15	100	100	0	0.123	0.125	0.121	0.117	1.562	0.119	0.320	120	511	919	894	-3.018	101	818	99	795	0
3	5	11	"PFK0390"	"Kn4028_2"	11500	22390	130	1567	1478	313	84	86	16	100	100	0	1515	1448	357	115	117	17	100	100	0	1.059	1.046	1.017	1.095	1.610	1.022	0.868	120	548	2883	2727	0.083	1483	1400	1394	1333	0
3	6	11	"PFK0393"	"Kn4044_1"	11680	22400	120	96	98	22	82	83	16	45	23	0	246	250	61	112	113	16	98	95	0	0.104	0.116	0.161	0.141	2.373	0.118	0.181	120	504	148	154	-3.259	14	134	16	138	0
3	7	11	"PFK0400"	"Kn4252_3"	11890	22390	120	604	583	155	75	76	14	100	100	0	2575	2459	568	105	107	15	100	100	0	0.214	0.216	0.216	0.210	1.521	0.201	0.816	120	452	2999	2862	-2.223	529	2470	508	2354	0
3	8	11	"PFK0406"	"Kn434_1"	12080	22400	130	131	131	25	78	79	16	90	79	0	419	428	94	108	110	16	100	100	0	0.170	0.166	0.164	0.154	1.715	0.164	0.605	120	535	364	373	-2.553	53	311	53	320	0
3	9	11	"PFK0434"	"Kn5123_1"	12260	22390	120	266	269	68	82	84	15	100	100	0	351	348	69	115	116	16	100	100	0	0.780	0.803	0.798	0.783	1.512	0.810	0.768	120	513	420	420	-0.359	184	236	187	233	0
3	10	11	"PFK0438"	"Kn5186_3"	12450	22390	120	367	384	106	84	86	16	100	100	0	1265	1204	323	116	116	16	100	100	0	0.246	0.276	0.277	0.276	1.589	0.254	0.816	120	477	1432	1388	-2.022	283	1149	300	1088	0
3	11	11	"PFK0449"	"Kn5414_1"	12650	22390	120	360	348	104	82	84	17	100	100	0	257	259	59	111	113	17	100	98	0	1.904	1.797	1.853	1.799	1.734	1.996	0.711	120	473	424	414	0.929	278	146	266	148	0
3	12	11	"PFK0454"	"Kn5561_2"	12830	22390	110	130	132	26	76	79	20	91	72	0	553	572	92	107	111	25	100	100	0	0.121	0.120	0.128	0.109	1.805	0.121	0.479	80	485	500	521	-3.046	54	446	56	465	0
3	13	11	"PFK0456"	"Kn5587_1"	13030	22390	120	731	708	190	70	73	19	100	100	0	7577	7804	1831	102	105	22	100	100	0	0.088	0.083	0.086	0.082	1.416	0.078	0.835	120	523	8136	8340	-3.499	661	7475	638	7702	0
3	14	11	"PFK0460"	"Kn569_3"	13210	22390	110	111	113	26	73	75	21	68	43	0	410	423	69	102	105	17	100	100	0	0.123	0.125	0.130	0.110	2.107	0.111	0.399	80	456	346	361	-3.019	38	308	40	321	0
3	15	11	"PFK0488"	"Kn67_1"	13400	22390	120	96	96	17	82	84	21	30	5	0	323	319	64	110	113	19	100	99	0	0.066	0.067	0.092	0.085	2.433	0.050	0.073	120	568	227	223	-3.927	14	213	14	209	0
3	16	11	"PFK0491"	"Kn6869_1"	13600	22390	120	129	128	29	86	88	16	80	61	0	721	749	185	115	117	17	100	100	0	0.071	0.066	0.071	0.067	1.799	0.060	0.388	120	510	649	676	-3.817	43	606	42	634	0
3	17	11	"PFK0496"	"Kn707_1"	13780	22390	120	2379	2165	733	87	89	16	100	100	0	2224	2151	526	116	118	17	100	100	0	1.087	1.021	1.043	0.953	1.656	1.072	0.825	120	433	4400	4113	0.121	2292	2108	2078	2035	0
3	18	11	"PFK0507"	"Kn768_1"	13980	22390	120	244	235	64	86	87	16	95	95	0	386	382	90	116	118	17	100	100	0	0.585	0.560	0.556	0.536	1.697	0.542	0.748	120	409	428	415	-0.773	158	270	149	266	0
3	19	11	"PFK0510"	"Kn7854_1"	14160	22390	120	485	460	141	81	83	16	98	98	0	605	569	155	112	114	16	100	100	0	0.819	0.829	0.818	0.804	1.938	0.820	0.778	120	443	897	836	-0.287	404	493	379	457	0
3	20	11	"PFK0516"	"Kn8017_1"	14360	22390	120	437	427	152	79	81	15	98	96	0	3359	3261	995	111	113	17	100	100	0	0.110	0.110	0.115	0.102	1.762	0.104	0.748	120	459	3606	3498	-3.182	358	3248	348	3150	0
3	21	11	"PFK1023"	"Ks506_1"	14540	22390	130	1521	1409	478	86	88	17	99	99	0	1580	1547	348	117	119	18	100	100	0	0.981	0.925	0.958	0.833	1.888	0.963	0.829	120	559	2898	2753	-0.028	1435	1463	1323	1430	0
3	22	11	"PFK1025"	"Ks506_6"	14720	22390	130	1211	1133	348	87	88	16	100	100	0	998	974	216	119	121	19	100	100	0	1.279	1.223	1.212	1.151	1.667	1.280	0.856	120	640	2003	1901	0.355	1124	879	1046	855	0
3	1	12	"PFK1027"	"Ks509_1"	10750	22590	120	195	191	50	78	92	154	17	0	0	260	264	43	111	113	45	98	95	0	0.785	0.739	0.735	0.685	1.618	0.786	0.741	120	579	266	266	-0.349	117	149	113	153	0
3	2	12	"PFK1030"	"Ks509_6"	10940	22590	120	137	139	30	83	106	193	0	0	0	491	503	111	111	121	63	100	99	0	0.142	0.143	0.136	0.122	1.946	0.139	0.601	120	515	434	448	-2.815	54	380	56	392	0
3	3	12	"PFK1033"	"Ks510_10"	11130	22590	120	106	107	21	83	94	111	0	0	0	442	438	93	115	119	44	100	100	0	0.070	0.074	0.083	0.075	1.904	0.071	0.252	120	466	350	347	-3.830	23	327	24	323	0
3	4	12	"PFK1036"	"Ks510_3"	11320	22590	120	101	103	21	84	89	57	5	0	0	384	385	69	114	115	15	100	100	0	0.063	0.070	0.087	0.079	2.210	0.207	0.038	120	484	287	290	-3.989	17	270	19	271	0
3	5	12	"PFK1051"	"Ks539_1"	11510	22580	120	2498	2319	518	82	84	16	100	100	0	2690	2595	485	115	116	17	100	100	0	0.938	0.902	0.919	0.892	1.328	0.908	0.900	120	549	4991	4717	-0.092	2416	2575	2237	2480	0
3	6	12	"PFK1053"	"Ks545_4"	11700	22590	120	115	118	26	83	84	15	74	50	0	438	437	106	115	116	16	100	100	0	0.099	0.109	0.108	0.094	2.036	0.098	0.358	120	466	355	357	-3.335	32	323	35	322	0
3	7	12	"PFK1057"	"Ks54_4"	11880	22580	120	804	777	180	78	79	16	100	100	0	674	656	174	107	109	16	100	100	0	1.280	1.273	1.245	1.344	1.565	1.253	0.852	120	498	1293	1248	0.357	726	567	699	549	0
3	8	12	"PFK1062"	"Ks5580_5"	12070	22590	130	351	339	111	80	81	16	96	95	0	733	720	166	109	110	15	100	100	0	0.434	0.424	0.429	0.396	1.679	0.426	0.813	120	540	895	870	-1.203	271	624	259	611	0
3	9	12	"PFK1065"	"Ks565_1"	12270	22590	130	192	194	44	86	87	17	99	97	0	443	441	83	113	115	16	100	100	0	0.321	0.329	0.312	0.307	1.540	0.321	0.747	120	564	436	436	-1.638	106	330	108	328	0
3	10	12	"PFK1067"	"Ks565_2"	12450	22590	130	555	539	167	84	85	15	99	98	0	503	513	108	113	115	17	100	100	0	1.208	1.138	1.120	1.074	1.590	1.210	0.825	120	552	861	855	0.272	471	390	455	400	0
3	11	12	"PFK1087"	"Ks56_4"	12640	22590	150	99	98	18	84	86	17	41	12	0	144	147	30	115	116	18	64	41	0	0.517	0.438	0.629	0.608	3.301	0.332	0.063	156	644	44	46	-0.951	15	29	14	32	-50
3	12	12	"PFK1089"	"Ks56_9"	12830	22580	120	210	217	46	85	88	21	100	99	0	324	318	69	117	120	24	100	97	0	0.604	0.657	0.662	0.665	1.630	0.614	0.711	120	523	332	333	-0.728	125	207	132	201	0
3	13	12	"PFK1091"	"Ks586_5"	13030	22580	120	280	286	74	80	84	23	99	99	0	333	335	68	111	114	20	99	99	0	0.901	0.920	0.919	0.896	1.685	0.920	0.749	120	522	422	430	-0.151	200	222	206	224	0
3	14	12	"PFK1096"	"Ks592_4"	13210	22580	120	2674	2464	640	79	81	18	100	100	0	2992	2705	651	104	107	17	100	100	0	0.899	0.917	0.918	0.913	1.461	0.908	0.876	120	539	5483	4986	-0.154	2595	2888	2385	2601	0
3	15	12	"PFK1098"	"Ks595_2"	13410	22580	120	101	102	23	84	86	17	49	21	0	289	287	62	110	111	15	100	100	0	0.095	0.102	0.123	0.114	2.306	0.079	0.094	120	508	196	195	-3.396	17	179	18	177	0
3	16	12	"PFK1103"	"Ks5_1"	13600	22580	120	114	114	25	84	86	15	71	49	0	713	723	166	114	115	17	100	100	0	0.050	0.049	0.054	0.051	1.968	0.041	0.270	120	503	629	639	-4.320	30	599	30	609	0
3	17	12	"PFK1124"	"Ks646_6"	13790	22580	120	921	895	274	85	87	17	100	100	0	628	614	127	116	117	17	100	100	0	1.633	1.627	1.657	1.566	1.506	1.751	0.842	120	491	1348	1308	0.707	836	512	810	498	0
3	18	12	"PFK1126"	"Ks64_1"	13970	22580	130	122	124	25	86	87	16	85	55	0	241	240	37	115	116	16	99	98	0	0.286	0.304	0.297	0.294	2.114	0.278	0.343	120	563	162	163	-1.807	36	126	38	125	0
3	19	12	"PFK1135"	"Ks664_1"	14160	22580	120	289	287	83	83	84	15	100	98	0	433	436	99	112	114	16	100	100	0	0.642	0.630	0.598	0.588	1.684	0.623	0.752	120	493	527	528	-0.640	206	321	204	324	0
3	20	12	"PFK1137"	"Ks664_35"	14350	22580	120	2061	2151	631	80	82	17	100	100	0	2016	2012	575	112	114	17	100	100	0	1.040	1.090	1.084	1.115	1.597	1.075	0.872	120	545	3885	3971	0.057	1981	1904	2071	1900	0
3	21	12	"PFK1140"	"Ks667_3"	14550	22630	150	92	95	22	86	87	17	30	14	0	122	124	22	116	117	17	34	12	0	1.000	1.125	1.022	1.070	3.371	1.213	0.069	156	665	12	17	0.000	6	6	9	8	-50
3	22	12	"PFK1142"	"Ks66_1"	14740	22580	120	1258	1187	393	86	88	17	100	100	0	2461	2329	454	115	117	17	100	100	0	0.500	0.497	0.497	0.458	1.612	0.504	0.835	120	524	3518	3315	-1.001	1172	2346	1101	2214	0
3	1	13	"PFM0090"	"M16407_5"	10750	22770	120	1229	1241	408	81	83	15	100	100	0	1030	1030	244	113	114	15	100	100	0	1.252	1.265	1.274	1.203	1.777	1.341	0.820	120	565	2065	2077	0.324	1148	917	1160	917	0
3	2	13	"PFM0095"	"M16853_1"	10940	22770	120	303	294	86	82	83	14	100	96	0	372	369	67	110	112	15	100	100	0	0.844	0.819	0.807	0.754	1.654	0.863	0.801	120	499	483	471	-0.246	221	262	212	259	0
3	3	13	"PFM0099"	"M17049_2"	11130	22770	120	1397	1435	467	82	84	15	100	100	0	1193	1197	342	114	115	16	100	100	0	1.219	1.249	1.248	1.246	1.499	1.256	0.845	120	501	2394	2436	0.285	1315	1079	1353	1083	0
3	4	13	"PFM0101"	"M17181_1"	11330	22770	120	239	251	76	83	84	16	100	97	0	286	287	63	114	115	17	100	100	0	0.907	0.971	0.980	0.923	1.660	1.025	0.719	120	426	328	341	-0.141	156	172	168	173	0
3	5	13	"PFM0103"	"M17230_2"	11480	22820	150	77	78	16	81	83	15	11	3	0	108	109	17	113	114	15	11	1	0	0.800	0.750	1.000	0.919	3.578	0.840	0.046	156	589	-9	-7	-0.322	-4	-5	-3	-4	-50
3	6	13	"PFM0105"	"M17327_1"	11700	22770	120	379	380	114	79	81	14	100	98	0	658	638	177	111	112	16	100	100	0	0.548	0.571	0.545	0.552	1.834	0.545	0.784	120	469	847	828	-0.867	300	547	301	527	0
3	7	13	"PFM0123"	"M18924_1"	11870	22790	150	79	88	37	78	79	15	28	17	0	120	160	97	106	109	16	49	41	0	0.071	0.185	0.466	0.517	4.241	0.287	0.409	156	552	15	64	-3.807	1	14	10	54	-50
3	8	13	"PFM0125"	"M18924_16"	12060	22770	120	766	742	298	81	82	17	97	95	0	1398	1355	379	110	112	17	100	100	0	0.532	0.531	0.544	0.462	1.948	0.539	0.801	120	478	1973	1906	-0.911	685	1288	661	1245	0
3	9	13	"PFM0128"	"M18924_2"	12240	22760	110	5161	5136	1534	87	96	95	100	100	0	2186	2129	523	115	133	159	100	100	0	2.450	2.507	2.535	2.509	1.466	2.644	0.837	80	428	7145	7063	1.293	5074	2071	5049	2014	0
3	10	13	"PFM0134"	"M19188_5"	12450	22780	110	77	78	15	86	92	79	0	0	0	189	191	43	115	125	118	16	0	0	-0.122	-0.105	0.172	0.184	4.903	13.229	0.028	80	487	65	68	Error	-9	74	-8	76	0
3	11	13	"PFM0138"	"M19559_4"	12630	22770	110	261	264	69	86	88	16	100	98	0	288	284	57	118	118	17	100	98	0	1.029	1.072	1.023	1.050	1.639	1.097	0.693	80	456	345	344	0.042	175	170	178	166	0
3	12	13	"PFM0140"	"M196_2"	12820	22760	110	540	554	162	87	90	17	100	100	0	569	571	126	116	121	33	100	100	0	1.000	1.026	0.977	1.005	1.474	1.019	0.798	80	481	906	922	0.000	453	453	467	455	0
3	13	13	"PFM0160"	"M21368_2"	13000	22770	110	88	93	18	89	91	18	21	3	0	194	199	39	116	120	33	92	61	0	-0.013	0.048	0.171	0.143	3.026	0.070	0.019	80	494	77	87	Error	-1	78	4	83	0
3	14	13	"PFM0162"	"M21439_1"	13200	22770	110	221	222	53	90	92	19	100	97	0	363	358	55	109	111	17	100	100	0	0.516	0.530	0.521	0.496	1.579	0.540	0.696	80	511	385	381	-0.955	131	254	132	249	0
3	15	13	"PFM0165"	"M21508_2"	13390	22770	130	834	771	216	90	92	19	100	100	0	928	901	179	111	112	15	100	100	0	0.911	0.862	0.859	0.824	1.460	0.894	0.856	120	553	1561	1471	-0.135	744	817	681	790	0
3	16	13	"PFM0167"	"M2157_1"	13570	22770	120	278	267	84	84	86	16	96	93	0	299	297	72	111	112	16	99	99	0	1.032	0.984	1.008	0.909	1.993	1.021	0.718	120	498	382	369	0.045	194	188	183	186	0
3	17	13	"PFM0171"	"M21780_2"	13770	22760	110	618	596	145	84	86	16	100	100	0	887	880	185	110	112	17	100	100	0	0.687	0.665	0.649	0.657	1.419	0.633	0.836	80	469	1311	1282	-0.541	534	777	512	770	0
3	18	13	"PFM0173"	"M21780_4"	13940	22800	150	79	81	17	85	86	16	12	3	0	111	109	16	112	113	16	10	3	0	6.000	1.333	1.030	1.111	3.130	0.349	0.000	156	660	-7	-7	2.585	-6	-1	-4	-3	-50
3	19	13	"PFM0202"	"M23550_4"	14150	22770	120	1123	1049	373	84	84	16	99	97	0	1232	1160	317	112	113	15	100	100	0	0.928	0.921	0.937	0.840	2.057	0.958	0.826	120	433	2159	2013	-0.108	1039	1120	965	1048	0
3	20	13	"PFM0204"	"M23550_7"	14290	22800	150	88	88	17	82	83	15	26	10	0	113	115	18	114	114	16	18	6	0	-6.000	6.000	1.029	1.025	3.844	0.816	0.022	156	592	5	7	Error	6	-1	6	1	-50
3	21	13	"PFM0209"	"M24104_1"	14520	22770	120	741	723	265	84	85	16	100	100	0	609	619	166	114	115	16	100	100	0	1.327	1.265	1.297	1.177	1.780	1.343	0.821	120	488	1152	1144	0.408	657	495	639	505	0
3	22	13	"PFM0211"	"M24315_1"	14720	22770	120	682	676	252	83	85	16	99	98	0	549	548	150	113	114	17	99	99	0	1.374	1.363	1.397	1.257	2.353	1.461	0.796	120	595	1035	1028	0.458	599	436	593	435	0
3	1	14	"PFM0214"	"M24561_16"	10730	22960	120	264	258	69	79	80	15	100	98	0	326	324	64	110	111	16	100	100	0	0.856	0.836	0.834	0.793	1.780	0.860	0.746	120	583	401	393	-0.224	185	216	179	214	0
3	2	14	"PFM0216"	"M24561_22"	10920	22960	110	156	162	40	76	78	14	97	95	0	581	590	105	106	109	19	100	100	0	0.168	0.178	0.165	0.166	1.578	0.157	0.686	80	444	555	570	-2.570	80	475	86	484	0
3	3	14	"PFM0675"	"M49210_1"	11100	22960	120	137	137	29	80	82	16	90	79	0	214	215	37	111	113	19	99	99	0	0.553	0.548	0.561	0.513	1.988	0.519	0.497	120	560	160	161	-0.854	57	103	57	104	0
3	4	14	"PFM0678"	"M49439_1"	11310	22960	120	85	87	26	81	82	15	24	5	0	210	207	34	112	114	16	99	95	0	0.041	0.063	0.135	0.123	2.697	0.084	0.032	120	473	102	101	-4.615	4	98	6	95	0
3	5	14	"PFM0682"	"M49680_3"	11490	22960	120	200	194	50	81	83	15	99	95	0	305	314	69	112	114	16	100	100	0	0.617	0.559	0.541	0.531	1.690	0.538	0.715	120	389	312	315	-0.698	119	193	113	202	0
3	6	14	"PFM0685"	"M50030_1"	11690	22960	120	1078	1088	365	82	83	15	100	100	0	800	800	217	111	113	16	100	100	0	1.446	1.460	1.487	1.418	1.498	1.537	0.855	120	475	1685	1695	0.532	996	689	1006	689	0
3	7	14	"PFM0689"	"M50253_2"	11870	22960	110	126	127	28	79	79	14	85	77	0	375	372	80	108	111	19	100	100	0	0.176	0.182	0.175	0.153	2.119	0.169	0.553	80	404	314	312	-2.506	47	267	48	264	0
3	8	14	"PFM0691"	"M50721_1"	12050	22950	110	160	161	38	77	79	16	97	92	0	211	213	35	108	111	19	100	100	0	0.806	0.800	0.765	0.759	1.739	0.816	0.579	80	474	186	189	-0.311	83	103	84	105	0
3	9	14	"PFM0712"	"M52704_3"	12260	22940	150	88	88	17	85	91	76	0	0	0	119	120	20	116	127	126	0	0	0	1.000	0.750	0.952	0.939	3.932	0.588	0.828	156	691	6	7	0.000	3	3	3	4	-50
3	10	14	"PFM0715"	"M5299_1"	12440	22960	120	519	493	157	87	89	16	99	98	0	626	624	181	117	118	17	100	100	0	0.849	0.801	0.815	0.767	1.835	0.781	0.814	120	476	941	913	-0.237	432	509	406	507	0
3	11	14	"PFM0718"	"M53027_1"	12630	22950	110	365	363	101	90	92	22	100	97	0	321	313	65	120	124	26	100	100	0	1.368	1.415	1.342	1.369	1.568	1.376	0.785	80	509	476	466	0.452	275	201	273	193	0
3	12	14	"PFM0720"	"M53181_3"	12820	22960	120	1356	1277	430	85	88	22	100	100	0	946	885	274	115	121	35	99	98	0	1.529	1.548	1.572	1.576	1.795	1.592	0.841	120	597	2102	1962	0.613	1271	831	1192	770	0
3	13	14	"PFM0722"	"M53240_1"	13010	22960	120	782	731	248	85	89	32	99	96	0	580	572	162	110	112	18	100	100	0	1.483	1.398	1.432	1.313	1.960	1.461	0.827	120	489	1167	1108	0.568	697	470	646	462	0
3	14	14	"PFM0726"	"M53565_1"	13190	22990	150	82	83	16	89	92	30	1	0	0	107	109	16	110	114	39	0	0	0	2.333	6.000	0.753	0.907	3.347	6.509	0.045	156	631	-10	-7	1.222	-7	-3	-6	-1	-50
3	15	14	"PFM0746"	"M54626_1"	13380	22960	130	1512	1449	505	91	93	19	100	100	0	1799	1894	547	112	114	16	100	100	0	0.842	0.762	0.763	0.698	1.918	0.763	0.830	120	547	3108	3140	-0.248	1421	1687	1358	1782	0
3	16	14	"PFM0749"	"M5464_1"	13580	22950	130	810	827	258	85	87	17	100	100	0	686	642	186	112	113	15	99	98	0	1.263	1.400	1.388	1.492	1.732	1.404	0.844	120	504	1299	1272	0.337	725	574	742	530	0
3	17	14	"PFM0753"	"M55240_4"	13720	23040	150	88	120	143	85	87	18	23	10	0	113	127	84	112	113	17	17	5	0	3.000	2.333	1.417	1.536	4.291	1.243	0.003	156	645	4	50	1.585	3	1	35	15	-50
3	18	14	"PFM0758"	"M55479_1"	13950	22960	150	76	79	17	85	86	18	7	1	0	110	110	17	112	113	17	8	1	0	4.500	3.000	1.093	0.972	2.911	1.825	0.028	156	616	-11	-8	2.170	-9	-2	-6	-2	-50
3	19	14	"PFM0761"	"M55746_2"	14150	22960	120	132	133	35	83	84	16	82	67	0	167	167	34	113	114	16	88	75	0	0.907	0.926	0.920	0.856	2.451	0.936	0.313	120	442	103	104	-0.140	49	54	50	54	0
3	20	14	"PFM0763"	"M55888_10"	14340	22960	120	931	862	320	82	83	15	99	97	0	1470	1417	328	115	115	17	100	100	0	0.627	0.599	0.626	0.525	1.928	0.616	0.794	120	478	2204	2082	-0.674	849	1355	780	1302	0
3	21	14	"PFM0787"	"M57062_3"	14540	22970	120	111	113	25	85	87	16	63	37	0	182	177	31	113	114	18	87	82	0	0.377	0.438	0.458	0.442	2.305	0.414	0.239	120	438	95	92	-1.408	26	69	28	64	0
3	22	14	"PFM0790"	"M57295_1"	14700	23010	150	84	84	15	85	87	16	12	1	0	112	115	17	112	113	17	23	5	0	100000.000	-0.333	1.083	1.040	3.922	0.352	0.005	156	732	-1	2	16.610	-1	0	-1	3	-50
3	1	15	"PFM0798"	"M57785_5"	10730	23150	150	85	88	19	81	86	66	1	0	0	117	119	25	112	115	31	7	1	0	0.800	1.000	1.100	1.159	3.863	3.772	0.222	156	798	9	14	-0.322	4	5	7	7	-50
3	2	15	"PFM0800"	"M58024_1"	10920	23150	120	196	193	50	76	78	15	96	92	0	277	279	57	107	109	18	99	99	0	0.706	0.680	0.664	0.621	1.788	0.691	0.723	120	502	290	289	-0.503	120	170	117	172	0
3	3	15	"PFM0804"	"M58298_1"	11120	23180	150	76	78	15	79	81	16	12	3	0	105	108	15	110	111	16	9	2	0	0.600	0.500	1.000	0.932	3.098	1.419	0.022	156	622	-8	-3	-0.737	-3	-5	-1	-2	-50
3	4	15	"PFM0807"	"M58361_1"	11320	23150	120	149	151	37	84	85	16	90	79	0	1927	1896	563	112	114	16	100	100	0	0.036	0.038	0.041	0.037	1.550	0.037	0.685	120	499	1880	1851	-4.803	65	1815	67	1784	0
3	5	15	"PFN0316"	"N134_30"	11510	23140	120	394	387	94	83	85	15	100	100	0	306	293	77	112	114	16	97	95	0	1.603	1.680	1.671	1.821	1.749	1.665	0.741	120	487	505	485	0.681	311	194	304	181	0
3	6	15	"PFN0318"	"N134_34"	11690	23140	120	664	640	192	84	85	15	100	100	0	486	460	144	112	114	16	98	97	0	1.551	1.598	1.633	1.751	1.924	1.616	0.792	120	483	954	904	0.633	580	374	556	348	0
3	7	15	"PFN0320"	"N134_41"	11890	23150	120	119	121	27	81	82	16	78	57	0	317	316	75	110	112	18	99	99	0	0.184	0.194	0.190	0.171	2.207	0.181	0.401	120	521	245	246	-2.446	38	207	40	206	0
3	8	15	"PFN0324"	"N134_45"	12070	23150	130	2749	2595	801	78	80	17	100	100	0	2156	2111	551	111	112	19	100	100	0	1.306	1.258	1.292	1.209	1.584	1.297	0.851	120	648	4716	4517	0.385	2671	2045	2517	2000	0
3	9	15	"PFN0326"	"N134_5"	12260	23140	110	399	378	104	83	85	17	100	100	0	468	438	109	116	117	24	100	98	0	0.898	0.916	0.890	0.923	1.612	0.861	0.736	80	487	668	617	-0.156	316	352	295	322	0
3	10	15	"PFN0328"	"N134_57"	12450	23150	150	81	82	16	90	93	21	4	0	0	117	117	18	121	127	29	3	0	0	2.250	2.000	0.926	0.838	4.262	0.630	0.096	156	584	-13	-12	1.170	-9	-4	-8	-4	-50
3	11	15	"PFN0346"	"N134_93"	12610	23190	150	91	91	20	92	95	25	8	1	0	122	124	21	121	129	31	12	0	0	-1.000	-0.333	0.873	0.901	3.897	0.682	0.271	156	520	0	2	Error	-1	1	-1	3	-50
3	12	15	"PFN0348"	"N134_96"	12810	23190	150	77	80	18	80	82	18	14	2	0	108	109	17	110	113	19	12	1	0	1.500	0.000	0.950	0.946	3.180	1.050	0.051	156	589	-5	-1	0.585	-3	-2	0	-1	-50
3	13	15	"PFN0350"	"N135_1"	13000	23150	120	272	274	74	73	78	32	99	96	0	673	671	134	104	114	59	100	100	0	0.350	0.354	0.341	0.339	1.592	0.316	0.652	120	496	768	768	-1.516	199	569	201	567	0
3	14	15	"PFN0353"	"N135_14"	13210	23140	130	698	671	179	77	82	32	100	100	0	506	487	162	106	115	57	93	91	0	1.553	1.559	1.553	1.771	1.873	1.480	0.758	120	534	1021	975	0.635	621	400	594	381	0
3	15	15	"PFN0355"	"N135_17"	13400	23140	110	529	521	131	82	83	17	100	100	0	366	371	80	110	111	17	100	100	0	1.746	1.682	1.660	1.669	1.439	1.690	0.757	80	463	703	700	0.804	447	256	439	261	0
3	16	15	"PFN0357"	"N135_2"	13590	23150	120	260	264	80	84	85	17	97	97	0	291	289	59	112	114	18	100	100	0	0.983	1.017	0.974	0.956	1.729	1.088	0.720	120	439	355	357	-0.024	176	179	180	177	0
3	17	15	"PFN0375"	"N136_7"	13780	23140	130	826	817	208	85	87	19	100	100	0	916	880	225	114	115	18	99	99	0	0.924	0.956	0.911	0.960	1.466	0.894	0.847	120	476	1543	1498	-0.114	741	802	732	766	0
3	18	15	"PFN0377"	"N137_11"	13960	23150	120	1539	1423	545	85	87	19	99	95	0	1080	1083	256	113	114	16	100	100	0	1.504	1.379	1.423	1.171	2.245	1.518	0.831	120	466	2421	2308	0.588	1454	967	1338	970	0
3	19	15	"PFN0379"	"N137_15"	14150	23150	120	183	182	50	82	84	16	95	90	0	164	165	32	114	115	16	85	70	0	2.020	1.961	1.720	2.029	2.584	2.169	0.381	120	520	151	151	1.014	101	50	100	51	0
3	20	15	"PFN0383"	"N137_20"	14340	23150	110	148	147	32	80	81	16	95	83	0	197	200	37	111	113	17	98	96	0	0.791	0.753	0.738	0.694	1.958	0.721	0.509	80	459	154	156	-0.339	68	86	67	89	0
3	21	15	"PFN0385"	"N137_22"	14530	23140	120	8217	8045	2066	81	81	16	100	100	0	3086	2923	946	110	111	16	100	99	0	2.734	2.831	2.739	3.242	2.096	2.890	0.849	120	507	11112	10777	1.451	8136	2976	7964	2813	0
3	22	15	"PFN0387"	"N137_25"	14730	23150	120	83	86	17	84	85	15	25	5	0	166	166	28	112	113	16	91	80	0	-0.019	0.037	0.266	0.227	3.036	0.037	0.003	120	487	53	56	Error	-1	54	2	54	0
3	1	16	"PFN0405"	"N137_9"	10730	23340	120	315	318	89	85	87	21	98	96	0	310	311	63	115	116	17	100	99	0	1.179	1.189	1.198	1.158	1.653	1.239	0.815	120	580	425	429	0.238	230	195	233	196	0
3	2	16	"PFN0407"	"N138_101"	10930	23350	150	83	87	19	83	84	16	24	8	0	119	120	19	113	115	17	27	8	0	0.000	0.571	1.151	1.035	3.689	0.783	0.035	156	597	6	11	Error	0	6	4	7	-50
3	3	16	"PFN0410"	"N138_105"	11120	23340	120	1383	1344	405	80	81	15	100	100	0	1705	1656	417	110	111	17	100	100	0	0.817	0.818	0.855	0.806	1.576	0.819	0.843	120	416	2898	2810	-0.292	1303	1595	1264	1546	0
3	4	16	"PFN0413"	"N138_15"	11310	23340	120	145	149	32	83	84	16	95	85	0	182	189	33	114	115	17	98	92	0	0.912	0.880	0.864	0.845	1.923	0.843	0.460	120	519	130	141	-0.133	62	68	66	75	0
3	5	16	"PFN0416"	"N138_21"	11510	23330	110	80	86	26	84	86	16	18	8	0	198	209	40	114	116	17	100	98	0	-0.048	0.021	0.224	0.175	2.807	459.570	0.000	80	471	80	97	Error	-4	84	2	95	0
3	6	16	"PFN0418"	"N138_26"	11690	23330	130	447	435	100	83	85	16	100	100	0	427	419	106	113	115	16	99	97	0	1.159	1.150	1.110	1.221	1.730	1.101	0.812	120	603	678	658	0.213	364	314	352	306	0
3	7	16	"PFN0821"	"N159_40"	11900	23340	120	121	119	25	83	84	15	75	57	0	1285	1255	361	114	116	17	100	100	0	0.032	0.032	0.035	0.034	1.665	0.030	0.455	120	447	1209	1177	-4.946	38	1171	36	1141	0
3	8	16	"PFN0823"	"N159_45"	12040	23390	150	84	84	16	84	84	16	16	2	0	119	120	18	115	117	18	23	4	0	0.000	0.000	1.062	1.164	3.229	0.306	0.008	156	539	4	5	Error	0	4	0	5	-50
3	9	16	"PFN0826"	"N159_51"	12250	23380	150	81	82	17	83	85	16	15	3	0	114	114	15	117	118	22	5	0	0	0.667	0.333	0.929	1.010	3.684	0.409	0.003	156	654	-5	-4	-0.585	-2	-3	-1	-3	-50
3	10	16	"PFN0828"	"N159_7"	12460	23330	130	819	1203	821	87	91	21	100	100	0	1072	1476	1096	118	124	27	99	96	0	0.767	0.822	0.928	0.958	1.897	0.770	0.806	120	465	1686	2474	-0.382	732	954	1116	1358	0
3	11	16	"PFN0830"	"N161_2"	12640	23330	130	710	706	214	90	93	23	100	99	0	478	477	102	119	126	29	100	100	0	1.727	1.721	1.775	1.651	1.567	1.914	0.829	120	435	979	974	0.788	620	359	616	358	0
3	12	16	"PFN0833"	"N162_3"	12830	23330	130	210	206	48	77	78	18	99	97	0	325	328	58	110	112	18	100	100	0	0.619	0.592	0.597	0.557	1.592	0.570	0.718	120	510	348	347	-0.693	133	215	129	218	0
3	13	16	"PFN0859"	"N168_1"	13020	23340	120	137	136	32	68	70	16	95	85	0	329	325	77	102	106	38	98	95	0	0.304	0.305	0.285	0.298	1.537	0.290	0.712	120	536	296	291	-1.718	69	227	68	223	0
3	14	16	"PFN0861"	"N168_12"	13210	23330	110	212	209	63	73	75	16	95	92	0	1691	1581	475	105	108	30	100	100	0	0.088	0.092	0.096	0.090	1.746	0.081	0.692	80	477	1725	1612	-3.512	139	1586	136	1476	0
3	15	16	"PFN0863"	"N168_17"	13390	23330	110	248	248	54	79	81	17	100	100	0	312	305	60	111	112	19	100	100	0	0.841	0.871	0.892	0.861	1.603	0.856	0.693	80	546	370	363	-0.250	169	201	169	194	0
3	16	16	"PFN0866"	"N168_23"	13590	23330	110	113	117	25	75	77	17	82	56	0	219	219	41	103	106	17	100	100	0	0.328	0.362	0.346	0.318	2.217	0.304	0.318	80	432	154	158	-1.610	38	116	42	116	0
3	17	16	"PFN0870"	"N168_29"	13740	23380	150	71	70	13	77	78	18	2	0	0	103	103	14	104	107	17	9	1	0	6.000	7.000	1.067	1.175	3.766	1.135	0.048	156	727	-7	-8	2.585	-6	-1	-7	-1	-50
3	18	16	"PFN0873"	"N168_32"	13970	23340	120	204	199	54	82	84	17	97	91	0	238	232	47	110	111	15	98	97	0	0.953	0.959	0.963	0.926	2.014	1.012	0.663	120	537	250	239	-0.069	122	128	117	122	0
3	19	16	"PFN0901"	"N175_10"	14150	23340	120	125	124	27	81	82	15	82	69	0	1611	1567	402	111	113	16	100	100	0	0.029	0.030	0.032	0.031	1.657	0.028	0.497	120	498	1544	1499	-5.091	44	1500	43	1456	0
3	20	16	"PFN0903"	"N175_12"	14360	23350	150	79	81	15	77	78	14	19	7	0	128	134	30	110	111	16	51	32	0	0.111	0.167	0.419	0.468	4.287	0.093	0.009	156	594	20	28	-3.170	2	18	4	24	-50
3	21	16	"PFN0908"	"N175_3"	14510	23380	150	75	75	14	78	79	15	9	2	0	113	114	16	110	111	18	15	2	0	-1.000	-0.750	1.000	1.081	3.811	0.401	0.020	156	557	0	1	Error	-3	3	-3	4	-50
3	22	16	"PFN0910"	"N175_8"	14730	23340	120	336	332	92	79	80	15	99	98	0	606	602	126	111	112	16	100	100	0	0.519	0.515	0.522	0.484	1.583	0.524	0.824	120	558	752	744	-0.946	257	495	253	491	0
3	1	17	"PFN0912"	"N176_2"	10730	23530	110	710	699	170	86	88	18	100	100	0	520	508	117	116	120	28	100	98	0	1.545	1.564	1.549	1.611	1.585	1.606	0.827	80	526	1028	1005	0.627	624	404	613	392	0
3	2	17	"PFN0914"	"N176_4"	10930	23540	120	182	181	44	83	85	18	95	90	0	306	309	51	114	118	29	100	99	0	0.516	0.503	0.462	0.446	1.825	0.503	0.672	120	510	291	293	-0.956	99	192	98	195	0
3	3	17	"PFN0936"	"N181_8"	11120	23530	120	382	376	102	80	81	15	100	100	0	421	411	105	112	114	16	99	97	0	0.977	0.990	0.955	1.019	1.821	0.975	0.791	120	540	611	595	-0.033	302	309	296	299	0
3	4	17	"PFN0938"	"N182_2"	11320	23530	120	267	262	71	84	85	16	97	97	0	251	252	38	115	116	16	100	100	0	1.346	1.299	1.334	1.190	1.779	1.427	0.749	120	461	319	315	0.428	183	136	178	137	0
3	5	17	"PFN0940"	"N182_5"	11490	23540	150	83	85	18	85	86	16	16	6	0	115	118	20	115	117	17	21	7	0	100000.000	0.000	0.786	0.713	3.738	0.378	0.006	156	618	-2	3	16.610	-2	0	0	3	-50
3	6	17	"PFN0947"	"N185_15"	11690	23530	120	361	351	105	85	87	16	100	100	0	352	342	75	114	116	17	100	100	0	1.160	1.167	1.172	1.124	1.572	1.222	0.793	120	510	514	494	0.214	276	238	266	228	0
3	7	17	"PFN0951"	"N185_4"	11890	23530	120	133	137	39	83	85	15	87	70	0	392	394	94	117	118	18	100	100	0	0.182	0.195	0.193	0.168	2.217	0.185	0.481	120	448	325	331	-2.459	50	275	54	277	0
3	8	17	"PFN0953"	"N185_6"	12080	23530	120	214	207	66	83	83	15	93	90	0	245	252	71	119	120	17	93	91	0	1.040	0.932	0.956	0.926	2.100	0.925	0.642	120	358	257	257	0.056	131	126	124	133	0
3	9	17	"PFF1635"	"F64095_4"	12270	23550	150	94	103	40	83	84	16	39	21	0	134	148	50	116	117	17	50	28	0	0.611	0.625	0.767	0.807	3.213	0.718	0.456	156	456	29	52	-0.710	11	18	20	32	-50
3	10	17	"PFF1651"	"F64732_1"	12450	23530	120	1157	1057	435	83	85	16	98	96	0	1610	1549	385	115	117	17	100	100	0	0.718	0.679	0.686	0.580	1.921	0.724	0.843	120	463	2569	2408	-0.477	1074	1495	974	1434	0
3	11	17	"PFF1691"	"F66430_1"	12630	23530	90	125	125	27	85	87	17	80	59	0	171	171	25	116	119	19	94	71	0	0.727	0.727	0.665	0.763	2.073	0.698	0.244	52	327	95	95	-0.459	40	55	40	55	0
3	12	17	"PFF1706"	"F67045_1"	12800	23580	150	80	79	15	80	82	17	8	1	0	109	111	17	112	114	18	13	3	0	0.000	1.000	0.966	1.067	3.114	0.707	0.039	156	714	-3	-2	Error	0	-3	-1	-1	-50
3	13	17	"PFF1770"	"F69174_1"	13020	23530	110	929	896	235	77	79	17	100	100	0	788	779	143	107	108	16	100	100	0	1.251	1.219	1.210	1.174	1.513	1.304	0.820	80	527	1533	1491	0.323	852	681	819	672	0
3	14	17	"PFF1856"	"F72113_1"	13210	23530	120	3100	2819	1153	81	82	18	99	96	0	2905	2850	929	111	113	17	100	100	0	1.081	1.000	1.025	0.826	2.468	1.040	0.853	120	657	5813	5477	0.112	3019	2794	2738	2739	0
3	15	17	"PFC0253"	"C664"	13410	23530	90	174	248	187	82	85	18	98	92	0	211	264	156	115	116	18	98	92	0	0.958	1.114	0.980	1.027	2.052	1.193	0.590	52	392	188	315	-0.061	92	96	166	149	0
3	16	17	"PFC0263"	"C68"	13580	23530	110	168	169	43	72	75	16	100	95	0	162	165	33	99	102	16	93	87	0	1.524	1.470	1.349	1.493	1.866	1.452	0.587	80	538	159	163	0.608	96	63	97	66	0
3	17	17	"PFC0294"	"C735"	13780	23520	100	198	201	43	68	69	13	100	100	0	187	187	34	97	98	14	97	96	0	1.444	1.478	1.410	1.501	1.658	1.510	0.650	80	379	220	223	0.531	130	90	133	90	0
3	18	17	"PFC0298"	"C739"	13970	23520	110	181	178	48	75	77	16	96	93	0	150	153	28	103	105	16	91	73	0	2.255	2.060	2.399	2.409	2.244	2.349	0.436	80	447	153	153	1.173	106	47	103	50	0
3	19	17	"PFC0301"	"C741"	14160	23530	120	832	801	274	80	82	15	100	99	0	473	468	114	112	112	16	100	100	0	2.083	2.025	2.071	1.872	1.942	2.257	0.781	120	484	1113	1077	1.059	752	361	721	356	0
3	20	17	"PFL0015"	"L1_3"	14360	23540	150	93	95	22	78	80	15	48	22	0	141	142	25	114	115	17	65	37	0	0.556	0.607	0.681	0.672	3.041	0.711	0.300	156	499	42	45	-0.848	15	27	17	28	-50
3	21	17	"PFM0073"	"M15459_3"	14550	23560	150	80	81	14	77	78	15	19	3	0	132	132	28	113	115	19	48	26	0	0.158	0.211	0.538	0.496	3.508	0.191	0.041	156	460	22	23	-2.663	3	19	4	19	-50
3	22	17	"PFM0096"	"M16857_1"	14730	23510	120	1104	1052	328	78	79	15	100	100	0	1058	1043	328	112	116	20	100	98	0	1.085	1.046	1.063	1.107	1.877	1.033	0.805	120	507	1972	1905	0.117	1026	946	974	931	0
3	1	18	"PFM0259"	"M26257_1"	10740	23710	100	286	279	82	86	87	17	100	100	0	648	638	158	118	120	27	100	100	0	0.377	0.371	0.375	0.351	1.655	0.363	0.762	80	460	730	713	-1.406	200	530	193	520	0
3	2	18	"PFM0321"	"M31208_3"	10910	23710	100	211	215	41	83	84	15	100	100	0	334	329	48	117	118	16	100	100	0	0.590	0.623	0.623	0.612	1.493	0.609	0.706	80	411	345	344	-0.762	128	217	132	212	0
3	3	18	"PFM0389"	"M3590_2"	11100	23750	150	74	76	15	82	83	16	7	1	0	109	109	16	116	118	19	6	0	0	1.143	0.857	0.975	0.965	2.696	0.614	0.034	156	826	-15	-13	0.193	-8	-7	-6	-7	-50
3	4	18	"PFM0523"	"M42640_1"	11320	23710	110	79	80	14	83	85	17	10	1	0	327	332	55	114	115	16	100	100	0	-0.019	-0.014	0.058	0.047	2.354	39.154	0.021	80	423	209	215	Error	-4	213	-3	218	0
3	5	18	"PFD0044"	"D13561_3"	11470	23740	150	92	96	24	83	86	16	34	18	0	123	126	22	117	119	21	18	8	0	1.500	1.444	1.250	1.367	3.251	1.341	0.059	156	609	15	22	0.585	9	6	13	9	-50
3	6	18	"PFD0057"	"D15909_4"	11690	23710	120	102	100	19	85	86	16	50	20	0	304	308	49	117	119	17	100	100	0	0.091	0.079	0.120	0.101	2.078	0.067	0.097	120	540	204	206	-3.459	17	187	15	191	0
3	7	18	"PFD0156"	"D17715_93"	11870	23700	110	244	244	48	83	84	15	100	100	0	334	331	63	118	120	20	100	98	0	0.745	0.756	0.750	0.763	1.417	0.699	0.765	80	458	377	374	-0.424	161	216	161	213	0
3	8	18	"PFD0171"	"D21102_1"	12060	23700	90	1802	1829	571	84	85	16	100	100	0	1175	1097	395	118	119	16	100	100	0	1.625	1.782	1.705	1.994	1.967	1.735	0.793	52	346	2775	2724	0.701	1718	1057	1745	979	0
3	9	18	"PFD0194"	"D23657_11"	12240	23720	150	92	91	16	85	86	17	21	3	0	134	135	23	116	117	17	50	22	0	0.389	0.316	0.588	0.637	3.897	0.328	0.028	156	630	25	25	-1.363	7	18	6	19	-50
3	10	18	"PFD0273"	"D33539_50"	12450	23720	150	94	95	18	85	87	16	31	12	0	129	130	20	118	118	17	33	12	0	0.818	0.833	0.819	0.757	3.737	0.556	0.016	156	510	20	22	-0.290	9	11	10	12	-50
3	11	18	"IAX099I"	"Y_IAX099I"	12620	23720	150	75	77	17	85	87	17	7	0	0	104	105	20	117	119	18	8	1	0	0.769	0.667	0.789	0.813	2.679	0.585	0.061	156	458	-23	-20	-0.379	-10	-13	-8	-12	-50
3	12	18	"ICX188I"	"Y_ICX188I"	12800	23770	150	80	81	17	85	85	17	11	1	0	109	108	18	113	114	17	8	3	0	1.250	0.800	1.029	1.063	3.415	1.017	0.055	156	422	-9	-9	0.322	-5	-4	-4	-5	-50
3	13	18	"IEX355I"	"Y_IEX355I"	12980	23760	150	82	85	16	82	83	16	25	3	0	115	114	16	113	114	17	15	1	0	0.000	3.000	1.101	1.094	3.744	0.857	0.051	156	562	2	4	Error	0	2	3	1	-50
3	14	18	"IGX361I"	"Y_IGX361I"	13180	23770	150	80	87	43	83	84	16	17	5	0	110	111	22	114	115	17	16	1	0	0.750	-1.333	0.765	0.859	2.937	0.656	0.081	156	552	-7	1	-0.415	-3	-4	4	-3	-50
3	15	18	"IIX063I"	"Y_IIX063I"	13370	23770	150	79	82	18	84	85	18	12	1	0	108	108	18	112	114	17	12	1	0	1.250	0.500	0.933	0.880	3.321	0.993	0.083	156	592	-9	-6	0.322	-5	-4	-2	-4	-50
3	16	18	"IKX121I"	"Y_IKX121I"	13560	23770	150	77	79	15	81	82	18	7	0	0	109	112	17	107	109	17	19	5	0	-2.000	-0.400	0.840	0.867	3.538	1.000	0.062	156	687	-2	3	Error	-4	2	-2	5	-50
3	17	18	"Z_1_50"	"Z_1_50"	13780	23700	110	550	547	154	71	72	15	100	100	0	332	318	77	98	100	16	98	98	0	2.047	2.164	2.267	2.251	1.687	2.258	0.789	80	499	713	696	1.034	479	234	476	220	0
3	18	18	"Z_1_70"	"Z_1_70"	13970	23700	120	1998	1933	632	69	71	14	100	100	0	847	790	291	98	101	14	96	95	0	2.575	2.694	2.697	2.912	1.747	2.759	0.828	120	521	2678	2556	1.365	1929	749	1864	692	0
3	19	18	"Z_1_90"	"Z_1_90"	14150	23700	120	5864	5553	1648	75	77	16	100	100	0	2190	1964	722	105	107	16	98	96	0	2.776	2.947	2.873	3.268	2.006	3.021	0.830	120	456	7874	7337	1.473	5789	2085	5478	1859	0
3	20	18	"Z_2_10"	"Z_2_10"	14320	23770	150	78	81	26	77	79	16	15	3	0	113	117	22	110	112	18	23	9	0	0.333	0.571	0.636	0.692	4.497	0.198	0.006	156	553	4	11	-1.585	1	3	4	7	-50
3	21	18	"Z_2_30"	"Z_2_30"	14520	23730	150	81	82	17	78	80	16	25	5	0	132	145	48	114	116	19	48	30	0	0.167	0.129	0.594	0.550	4.875	0.022	0.001	156	469	21	35	-2.585	3	18	4	31	-50
3	22	18	"Z_2_50"	"Z_2_50"	14720	23710	120	2073	1897	588	82	82	16	100	100	0	13753	12534	3752	117	119	20	100	100	0	0.146	0.146	0.144	0.149	1.783	0.136	0.850	120	523	15627	14232	-2.776	1991	13636	1815	12417	0
3	1	19	"Z_3_90"	"Z_3_90"	10750	23910	120	3608	3313	1265	85	86	15	100	100	0	3861	3635	842	116	118	16	100	100	0	0.941	0.917	0.944	0.794	2.017	0.980	0.830	120	542	7268	6747	-0.088	3523	3745	3228	3519	0
3	2	19	"Z_4_10"	"Z_4_10"	10890	23960	150	74	78	16	78	80	17	11	1	0	114	116	20	113	116	20	20	5	0	-4.000	0.000	0.952	0.932	3.318	0.303	0.029	156	609	-3	3	Error	-4	1	0	3	-50
3	3	19	"Z_4_30"	"Z_4_30"	11100	23960	150	72	76	20	76	78	17	17	5	0	104	106	16	112	115	20	6	1	0	0.500	0.000	1.071	0.963	3.041	0.979	0.097	156	612	-12	-6	-1.000	-4	-8	0	-6	-50
3	4	19	"Z_4_50"	"Z_4_50"	11330	23910	110	101	103	25	79	81	17	60	32	0	1447	1454	296	112	114	18	100	100	0	0.016	0.018	0.024	0.024	1.575	0.020	0.298	80	533	1357	1366	-5.923	22	1335	24	1342	0
3	5	19	"Z_4_70"	"Z_4_70"	11500	23900	110	143	148	33	85	87	16	93	81	0	3282	3237	648	120	127	67	100	100	0	0.018	0.020	0.022	0.022	1.512	0.018	0.557	80	465	3220	3180	-5.769	58	3162	63	3117	0
3	6	19	"Z_4_90"	"Z_4_90"	11700	23900	110	258	256	71	86	87	15	100	100	0	7061	6993	1643	122	140	156	100	100	0	0.025	0.025	0.025	0.025	1.401	0.022	0.731	80	440	7111	7041	-5.334	172	6939	170	6871	0
3	7	19	"Z_6_30"	"Z_6_30"	11870	23910	150	78	80	19	85	86	15	14	3	0	123	124	23	121	131	118	0	0	0	-3.500	-1.667	1.048	1.025	2.913	0.007	0.003	156	676	-5	-2	Error	-7	2	-5	3	-50
3	8	19	"Z_6_50"	"Z_6_50"	12040	23960	150	85	85	19	86	87	17	14	2	0	119	121	21	118	120	17	28	5	0	-1.000	-0.333	0.952	0.922	4.178	1.137	0.045	156	756	0	2	Error	-1	1	-1	3	-50
3	9	19	"Z_6_70"	"Z_6_70"	12270	23900	100	106	108	26	87	89	16	52	30	0	170	168	26	118	120	17	90	73	0	0.365	0.420	0.500	0.476	2.663	0.424	0.122	80	439	71	71	-1.453	19	52	21	50	0
3	10	19	"Z_6_90"	"Z_6_90"	12460	23900	120	151	152	34	87	89	17	91	82	0	267	264	51	119	121	17	100	98	0	0.432	0.448	0.490	0.413	1.889	0.443	0.597	120	451	212	210	-1.209	64	148	65	145	0
3	11	19	"Z_7_10"	"Z_7_10"	12650	23940	150	84	85	17	88	91	18	12	2	0	110	113	19	121	121	17	13	1	0	0.364	0.375	0.730	0.763	3.249	0.444	0.008	156	392	-15	-11	-1.459	-4	-11	-3	-8	-50
3	12	19	"Z_7_30"	"Z_7_30"	12800	23940	150	86	87	21	87	89	18	8	1	0	118	118	20	118	118	17	12	3	0	100000.000	0.000	0.714	0.764	3.799	1.073	0.020	156	403	-1	0	16.610	-1	0	0	0	-50
3	13	19	"PFI17646"	"oPFI17646"	13030	23890	120	235	238	72	85	86	17	99	98	0	257	264	75	117	118	17	98	95	0	1.071	1.041	1.084	1.058	2.017	0.999	0.664	120	459	290	300	0.100	150	140	153	147	0
3	14	19	"PFN0256"	"oPFN0256"	13220	23890	120	601	593	159	87	88	16	100	100	0	414	404	91	118	119	18	98	98	0	1.736	1.769	1.798	1.821	1.699	1.856	0.788	120	264	810	792	0.796	514	296	506	286	0
3	15	19	"PFG0021"	"oPFG0021"	13370	23960	150	90	91	17	88	90	17	16	5	0	115	117	16	118	119	17	11	1	0	-0.667	-3.000	0.800	0.826	3.269	2.184	0.001	156	461	-1	2	Error	2	-3	3	-1	-50
3	16	19	"PFF72433"	"oPFF72433"	13610	23900	150	103	103	20	85	86	18	46	17	0	127	129	19	110	112	17	48	18	0	1.059	0.947	1.167	1.036	3.255	1.000	0.051	156	560	35	37	0.082	18	17	18	19	-50
3	17	19	"PFJ12787"	"oPFJ12787"	13780	23900	150	73	75	20	72	75	16	19	8	0	122	127	25	102	104	16	58	30	0	0.050	0.120	0.599	0.643	4.042	0.319	0.029	156	638	21	28	-4.322	1	20	3	25	-50
3	18	19	"PFG0023"	"oPFG0023"	13970	23900	120	7593	7406	3111	68	69	13	100	100	0	5180	4991	1880	99	101	13	100	100	0	1.481	1.500	1.536	1.439	2.288	1.576	0.825	120	562	12606	12230	0.567	7525	5081	7338	4892	0
3	19	19	"PFJ12789"	"oPFJ12789"	14170	23900	110	154	155	35	69	71	13	96	92	0	153	157	22	100	100	13	98	96	0	1.604	1.509	1.509	1.482	1.727	1.616	0.534	80	455	138	143	0.681	85	53	86	57	0
3	20	19	"PFBL B0077"	"oPFBLOB0077"	14350	23900	120	436	423	125	76	78	18	100	99	0	370	372	71	107	114	26	100	100	0	1.369	1.309	1.412	1.234	1.674	1.421	0.787	120	439	623	612	0.453	360	263	347	265	0
3	21	19	"PFF72437"	"oPFF72437"	14550	23900	130	582	598	204	85	87	17	99	98	0	629	638	107	122	126	24	100	100	0	0.980	0.994	0.979	0.909	1.786	1.102	0.754	120	515	1004	1029	-0.029	497	507	513	516	0
3	22	19	"PFL0043"	"oPFL0043"	14730	23900	150	116	121	30	85	87	19	68	43	0	143	145	26	118	121	21	55	25	0	1.240	1.333	1.286	1.192	3.449	1.337	0.122	156	801	56	63	0.310	31	25	36	27	-50
3	1	20	"PFBL B0079"	"oPFBLOB0079"	10740	24090	100	116	117	24	73	75	16	85	66	0	174	175	25	108	110	17	97	90	0	0.652	0.657	0.666	0.605	2.062	0.683	0.409	80	437	109	111	-0.618	43	66	44	67	0
3	2	20	"PFF72438"	"oPFF72438"	10950	24100	120	1725	1634	704	67	68	13	97	96	0	2468	2455	754	99	100	14	100	100	0	0.700	0.665	0.678	0.576	2.059	0.688	0.825	120	458	4027	3923	-0.515	1658	2369	1567	2356	0
3	3	20	"PFH0006"	"oPFH0006"	11140	24090	120	1127	1125	368	71	73	14	100	100	0	883	857	230	104	105	15	100	100	0	1.356	1.400	1.430	1.408	1.598	1.458	0.836	120	391	1835	1807	0.439	1056	779	1054	753	0
3	4	20	"PFBL B0083"	"oPFBLOB0083"	11290	24140	150	74	75	12	77	79	16	7	1	0	111	114	18	110	111	17	23	5	0	-3.000	-0.500	0.685	0.790	4.343	0.566	0.060	156	569	-2	2	Error	-3	1	-2	4	-50
3	5	20	"PFBL B0084"	"oPFBLOB0084"	11460	24140	150	80	83	16	85	86	17	13	1	0	113	113	15	118	123	55	0	0	0	1.000	0.400	0.877	0.787	3.668	0.474	0.023	156	699	-10	-7	0.000	-5	-5	-2	-5	-50
3	6	20	"PFM60485"	"oPFM60485"	11690	24090	120	889	892	252	88	89	16	100	100	0	601	576	166	123	134	132	91	88	0	1.676	1.775	1.735	1.938	1.877	1.781	0.818	120	534	1279	1257	0.745	801	478	804	453	0
3	7	20	"PFN0258"	"oPFN0258"	11850	24140	150	82	83	17	86	87	16	13	3	0	116	116	19	121	130	124	0	0	0	0.800	0.600	0.692	0.797	2.924	0.593	0.023	156	589	-9	-8	-0.322	-4	-5	-3	-5	-50
3	8	20	"PFM60486"	"oPFM60486"	12090	24090	120	278	281	78	88	89	16	100	99	0	321	311	75	118	120	17	99	99	0	0.936	1.000	0.961	1.007	1.827	0.981	0.738	120	493	393	386	-0.095	190	203	193	193	0
3	9	20	"PFK12896"	"oPFK12896"	12270	24100	120	112	113	22	88	90	16	58	33	0	285	287	57	118	121	18	99	99	0	0.144	0.148	0.156	0.139	2.232	0.124	0.209	120	549	191	194	-2.799	24	167	25	169	0
3	10	20	"PFN0259"	"oPFN0259"	12470	24090	120	320	323	82	88	90	17	100	100	0	765	755	198	118	120	17	100	99	0	0.359	0.369	0.360	0.371	1.659	0.341	0.796	120	517	879	872	-1.480	232	647	235	637	0
3	11	20	"PFL0046"	"oPFL0046"	12660	24100	120	301	300	110	92	93	18	92	90	0	516	517	140	119	120	18	100	100	0	0.526	0.523	0.513	0.472	2.102	0.531	0.705	120	404	606	606	-0.926	209	397	208	398	0
3	12	20	"PFD66984"	"oPFD66984"	12850	24090	120	564	563	193	88	89	17	100	99	0	582	573	180	119	120	18	99	99	0	1.028	1.046	1.029	1.044	2.059	1.055	0.758	120	409	939	929	0.040	476	463	475	454	0
3	13	20	"PFD66985"	"oPFD66985"	12980	24150	150	84	84	19	87	88	17	12	5	0	115	118	24	118	120	18	21	9	0	1.000	100000.000	0.952	0.890	4.003	0.656	0.090	156	689	-6	-3	0.000	-3	-3	-3	0	-50
3	14	20	"PFL0047"	"oPFL0047"	13220	24090	120	240	229	67	87	88	16	97	95	0	321	330	82	119	120	18	100	99	0	0.757	0.673	0.678	0.644	1.751	0.672	0.705	120	517	355	353	-0.401	153	202	142	211	0
3	15	20	"PFF72478"	"oPFF72478"	13380	24090	110	525	529	217	88	89	18	100	100	0	573	553	167	118	120	17	100	100	0	0.960	1.014	0.980	0.944	2.103	1.069	0.741	80	328	892	876	-0.058	437	455	441	435	0
3	16	20	"PFL0097"	"oPFL0097"	13560	24100	120	281	289	74	84	85	18	98	98	0	363	362	73	114	115	17	100	100	0	0.791	0.827	0.859	0.805	1.650	0.831	0.784	120	518	446	453	-0.338	197	249	205	248	0
3	17	20	"PFBL B0142"	"oPFBLOB0142"	13740	24100	110	116	116	25	70	73	15	93	65	0	416	427	78	102	104	17	100	100	0	0.146	0.142	0.133	0.126	1.852	0.118	0.486	80	499	360	371	-2.771	46	314	46	325	0
3	18	20	"PFI17693"	"oPFI17693"	13940	24110	130	1591	1516	622	67	68	12	98	96	0	1479	1479	489	100	101	15	100	100	0	1.105	1.051	1.127	0.928	2.202	1.094	0.850	120	673	2903	2828	0.144	1524	1379	1449	1379	0
3	19	20	"PFI17695"	"oPFI17695"	14140	24110	120	307	296	106	66	67	12	95	95	0	4710	4632	1604	99	100	14	100	100	0	0.052	0.051	0.053	0.050	1.673	0.048	0.826	120	626	4852	4763	-4.258	241	4611	230	4533	0
3	20	20	"PFH0024"	"oPFH0024"	14330	24100	110	394	386	114	68	72	21	100	100	0	316	307	89	100	107	32	96	91	0	1.509	1.536	1.524	1.596	1.561	1.505	0.776	80	546	542	525	0.594	326	216	318	207	0
3	21	20	"PFBL B0147"	"oPFBLOB0147"	14550	24140	150	84	87	18	80	84	23	16	3	0	139	146	31	115	121	33	40	14	0	0.167	0.226	0.542	0.530	3.435	0.369	0.190	156	716	28	38	-2.585	4	24	7	31	-50
3	22	20	"PFF72481"	"oPFF72481"	14710	24110	120	153	155	41	88	90	19	85	75	0	367	372	71	122	125	22	100	100	0	0.265	0.268	0.278	0.233	2.112	0.259	0.561	120	604	310	317	-1.914	65	245	67	250	0
3	1	21	"PFJ12809"	"oPFJ12809"	10750	24300	150	75	75	13	70	71	14	22	4	0	107	108	18	103	105	23	16	1	0	1.250	1.000	0.817	0.747	3.616	0.578	0.095	156	947	9	10	0.322	5	4	5	5	-50
3	2	21	"PFH0027"	"oPFH0027"	10920	24310	110	1524	1494	541	64	66	14	100	100	0	1395	1361	444	96	103	61	100	100	0	1.124	1.130	1.049	1.111	1.673	1.106	0.750	80	462	2759	2695	0.169	1460	1299	1430	1265	0
3	3	21	"PFF72482"	"oPFF72482"	11110	24300	110	1805	1775	480	70	73	17	100	100	0	920	891	253	101	107	53	100	98	0	2.118	2.158	2.075	2.259	1.604	2.158	0.833	80	527	2554	2495	1.083	1735	819	1705	790	0
3	4	21	"PFG0045"	"oPFG0045"	11310	24310	110	159	158	31	80	81	16	97	92	0	297	298	42	113	114	19	100	100	0	0.429	0.422	0.439	0.393	1.593	0.443	0.699	80	432	263	263	-1.220	79	184	78	185	0
3	5	21	"PFF72484"	"oPFF72484"	11470	24300	110	77	79	15	83	85	16	8	2	0	271	275	53	118	121	23	100	98	0	-0.039	-0.025	0.060	0.068	2.941	34.893	0.022	80	430	147	153	Error	-6	153	-4	157	0
3	6	21	"PFI17704"	"oPFI17704"	11680	24300	120	140	140	37	86	88	17	86	66	0	886	856	214	119	122	22	100	100	0	0.070	0.073	0.078	0.073	1.751	0.069	0.524	120	586	821	791	-3.828	54	767	54	737	0
3	7	21	"PFH0030"	"oPFH0030"	11870	24300	120	473	482	126	90	91	17	100	100	0	355	345	84	120	122	18	96	95	0	1.630	1.742	1.711	1.919	1.909	1.785	0.788	120	461	618	617	0.705	383	235	392	225	0
3	8	21	"PFM60518"	"oPFM60518"	12050	24300	120	286	292	71	87	89	16	100	100	0	416	415	98	117	119	18	100	100	0	0.666	0.688	0.702	0.686	1.573	0.660	0.791	120	539	498	503	-0.587	199	299	205	298	0
3	9	21	"PFL0104"	"oPFL0104"	12250	24300	120	183	183	41	86	87	17	98	94	0	270	269	52	114	117	18	100	99	0	0.622	0.626	0.604	0.610	1.741	0.610	0.660	120	532	253	252	-0.685	97	156	97	155	0
3	10	21	"PFI17705"	"oPFI17705"	12440	24300	120	1038	1039	298	85	89	35	100	100	0	862	861	226	116	118	17	100	100	0	1.277	1.281	1.325	1.276	1.583	1.305	0.854	120	581	1699	1699	0.353	953	746	954	745	0
3	11	21	"PFBL B0155"	"oPFBLOB0155"	12640	24300	120	209	208	56	87	92	38	93	79	0	209	206	47	119	120	17	91	87	0	1.356	1.391	1.250	1.379	2.038	1.410	0.530	120	467	212	208	0.439	122	90	121	87	0
3	12	21	"PFBL B0157"	"oPFBLOB0157"	12800	24340	150	76	82	21	88	89	18	14	4	0	109	112	22	119	120	18	13	1	0	1.200	0.857	1.111	1.054	3.160	0.955	0.053	156	519	-22	-13	0.263	-12	-10	-6	-7	-50
3	13	21	"PFD67005"	"oPFD67005"	13000	24320	150	74	78	19	87	88	16	10	3	0	110	114	20	120	122	17	12	5	0	1.300	1.500	1.000	1.047	3.051	0.831	0.090	156	574	-23	-15	0.379	-13	-10	-9	-6	-50
3	14	21	"PFD67007"	"oPFD67007"	13200	24310	150	76	79	19	86	87	16	14	3	0	114	113	21	118	119	17	14	2	0	2.500	1.400	1.000	0.996	3.135	0.728	0.061	156	673	-14	-12	1.322	-10	-4	-7	-5	-50
3	15	21	"PFM60523"	"oPFM60523"	13390	24300	120	229	225	57	82	84	17	96	95	0	323	326	63	115	117	17	100	100	0	0.707	0.678	0.683	0.637	1.865	0.685	0.735	120	555	355	354	-0.501	147	208	143	211	0
3	16	21	"PFL0108"	"oPFL0108"	13570	24290	110	189	187	38	76	78	18	100	97	0	221	228	35	109	112	23	100	98	0	1.009	0.933	0.954	0.908	1.513	0.941	0.695	80	453	225	230	0.013	113	112	111	119	0
3	17	21	"A10325_30a"	"A10325_30a"	13750	24340	150	63	63	10	68	70	14	5	0	0	101	101	15	100	103	21	8	0	0	-5.000	-5.000	0.711	0.768	3.499	0.300	0.090	156	691	-4	-4	Error	-5	1	-5	1	-50
3	18	21	"A10325_30c"	"A10325_30c"	13940	24340	150	66	67	13	65	66	12	17	3	0	100	100	13	98	99	14	16	1	0	0.500	1.000	1.000	1.103	3.004	0.274	0.004	156	592	3	4	-1.000	1	2	2	2	-50
3	19	21	"A10325_30e"	"A10325_30e"	14130	24340	150	65	65	11	65	66	12	12	1	0	94	95	12	96	97	14	10	1	0	0.000	0.000	1.000	1.068	3.672	0.410	0.012	156	572	-2	-1	Error	0	-2	0	-1	-50
3	20	21	"A10325_30g"	"A10325_30g"	14320	24340	150	64	64	10	65	67	17	3	0	0	96	96	14	96	98	25	3	0	0	100000.000	100000.000	0.952	0.890	3.687	0.064	0.001	156	684	-1	-1	16.610	-1	0	-1	0	-50
3	21	21	"A10325_30i"	"A10325_30i"	14540	24300	150	68	71	17	72	75	20	11	1	0	107	109	18	103	107	28	8	1	0	-1.000	-0.167	1.188	1.036	3.373	0.675	0.058	156	608	0	5	Error	-4	4	-1	6	-50
3	22	21	"E598_1a"	"E598_1a"	14700	24380	150	80	82	16	79	81	16	19	5	0	112	115	17	112	114	19	17	3	0	100000.000	1.000	1.000	0.808	3.465	0.206	0.007	156	729	1	6	16.610	1	0	3	3	-50
3	1	22	"F48446_9e"	"F48446_9e"	10710	24560	150	68	69	13	72	76	60	0	0	0	100	100	12	104	111	125	0	0	0	1.000	0.750	1.183	1.007	3.315	0.336	0.370	156	1114	-8	-7	0.000	-4	-4	-3	-4	-50
3	2	22	"F48446_9g"	"F48446_9g"	10910	24490	110	100	103	21	68	69	14	81	57	0	143	146	23	101	106	54	30	0	0	0.762	0.778	0.706	0.735	2.557	0.694	0.319	80	554	74	80	-0.392	32	42	35	45	0
3	3	22	"F48446_9i"	"F48446_9i"	11120	24490	120	239	232	62	69	70	12	99	98	0	285	282	62	101	102	17	98	98	0	0.924	0.901	0.883	0.885	1.808	0.900	0.750	120	574	354	344	-0.114	170	184	163	181	0
3	4	22	"I12861_2a"	"I12861_2a"	11270	24530	150	68	71	16	76	77	15	9	2	0	103	103	14	108	109	17	5	0	0	1.600	1.000	1.093	1.130	2.657	0.893	0.050	156	859	-13	-10	0.678	-8	-5	-5	-5	-50
3	5	22	"I12861_2c"	"I12861_2c"	11470	24530	150	71	73	17	81	82	15	10	2	0	107	107	19	113	115	19	10	1	0	1.667	1.333	1.023	0.971	2.755	1.066	0.046	156	875	-16	-14	0.737	-10	-6	-8	-6	-50
3	6	22	"I12861_2e"	"I12861_2e"	11660	24530	150	77	78	17	82	84	16	11	3	0	114	113	21	114	115	15	21	8	0	100000.000	4.000	0.914	0.947	3.288	0.947	0.041	156	848	-5	-5	16.610	-5	0	-4	-1	-50
3	7	22	"J512_2i"	"J512_2i"	11850	24530	150	85	88	29	83	85	17	20	7	0	113	114	19	116	118	18	12	1	0	-0.667	-2.500	1.000	1.134	3.849	1.929	0.040	156	859	-1	3	Error	2	-3	5	-2	-50
3	8	22	"Ks592_1a"	"Ks592_1a"	12050	24510	150	79	81	16	80	83	17	12	1	0	117	117	20	113	115	18	17	3	0	-0.250	0.250	0.838	0.918	2.980	0.632	0.023	156	882	3	5	Error	-1	4	1	4	-50
3	9	22	"Ks592_1c"	"Ks592_1c"	12280	24500	150	65	66	11	72	74	16	3	0	0	99	100	15	104	106	17	8	1	0	1.400	1.500	0.750	0.925	3.179	0.714	0.039	156	786	-12	-10	0.485	-7	-5	-6	-4	-50
3	10	22	"Ks592_1e"	"Ks592_1e"	12420	24530	150	63	64	11	69	72	32	0	0	0	93	95	15	101	104	21	5	0	0	0.750	0.833	0.780	0.793	3.126	0.604	0.073	156	868	-14	-11	-0.415	-6	-8	-5	-6	-50
3	11	22	"Ks592_1g"	"Ks592_1g"	12650	24500	150	72	73	14	71	74	34	1	0	0	101	105	20	103	106	22	10	2	0	-0.500	1.000	0.793	0.791	3.095	0.640	0.153	156	759	-1	4	Error	1	-2	2	2	-50
3	12	22	"Ks592_1i"	"Ks592_1i"	12820	24490	120	1676	1486	475	74	76	18	100	100	0	3015	2666	940	109	110	18	100	100	0	0.551	0.552	0.551	0.582	2.036	0.523	0.874	120	481	4508	3969	-0.859	1602	2906	1412	2557	0
3	13	22	"EMPTY"	"EMPTY"	13020	24490	90	197	207	59	81	82	18	100	94	0	304	319	79	117	117	17	100	100	0	0.620	0.624	0.627	0.589	1.683	0.639	0.687	52	353	303	328	-0.689	116	187	126	202	0
3	14	22	"EMPTY"	"EMPTY"	13200	24490	100	206	206	63	78	80	15	96	93	0	290	304	75	111	113	16	100	100	0	0.715	0.663	0.696	0.632	1.844	0.672	0.703	80	452	307	321	-0.484	128	179	128	193	0
3	15	22	"EMPTY"	"EMPTY"	13390	24490	100	201	210	61	78	79	16	97	96	0	253	265	74	111	114	18	100	97	0	0.866	0.857	0.859	0.846	1.800	0.821	0.686	80	488	265	286	-0.207	123	142	132	154	0
3	16	22	"EMPTY"	"EMPTY"	13590	24490	100	139	138	35	74	76	16	92	78	0	196	203	48	108	111	20	98	90	0	0.739	0.674	0.664	0.622	2.253	0.603	0.510	80	498	153	159	-0.437	65	88	64	95	0
3	17	22	"EMPTY"	"EMPTY"	13780	24490	100	145	148	43	64	65	12	96	92	0	220	220	51	96	97	15	98	96	0	0.653	0.677	0.698	0.628	1.917	0.696	0.709	80	397	205	208	-0.614	81	124	84	124	0
3	18	22	"EMPTY"	"EMPTY"	13970	24490	100	140	140	47	61	62	10	90	88	0	195	196	64	93	94	13	95	88	0	0.775	0.767	0.814	0.775	2.268	0.690	0.517	80	347	181	182	-0.369	79	102	79	103	0
3	19	22	"EMPTY"	"EMPTY"	14140	24530	150	62	62	11	60	62	11	17	4	0	92	93	12	93	93	12	14	1	0	-2.000	100000.000	0.769	0.894	3.374	0.000	0.000	156	716	1	2	Error	2	-1	2	0	-50
3	20	22	"EMPTY"	"EMPTY"	14330	24530	150	60	61	11	62	64	12	10	2	0	94	93	12	94	95	13	11	1	0	100000.000	1.000	0.822	0.812	3.139	0.210	0.005	156	726	-2	-2	16.610	-2	0	-1	-1	-50
3	21	22	"EMPTY"	"EMPTY"	14520	24530	150	74	75	16	70	72	15	23	5	0	104	105	16	100	101	15	24	6	0	1.000	1.000	1.000	0.947	2.800	0.905	0.044	156	723	8	10	0.000	4	4	5	5	-50
3	22	22	"EMPTY"	"EMPTY"	14710	24530	150	75	77	14	77	79	15	14	2	0	108	109	16	108	110	16	14	3	0	100000.000	0.000	1.038	0.958	3.577	0.001	0.000	156	865	-2	1	16.610	-2	0	0	1	-50
4	1	1	"PFA0039"	"A1411_1"	15220	20520	140	10309	10072	3486	82	84	18	100	100	0	8302	7818	2534	111	112	17	100	100	0	1.249	1.296	1.268	1.279	1.996	1.334	0.862	156	701	18418	17697	0.320	10227	8191	9990	7707	0
4	2	1	"PFA0101"	"A21885_1"	15410	20520	140	11899	11136	4819	83	85	18	100	100	0	8194	7491	3014	111	113	19	100	100	0	1.462	1.498	1.479	1.580	2.220	1.568	0.848	156	582	19899	18433	0.548	11816	8083	11053	7380	0
4	3	1	"PFA0019"	"A11546_1"	15590	20520	130	1060	1041	257	82	83	16	100	100	0	910	871	235	105	108	21	100	100	0	1.215	1.252	1.226	1.280	1.404	1.238	0.898	120	534	1783	1725	0.281	978	805	959	766	0
4	4	1	"PFA0144"	"A31870_1"	15780	20520	130	17569	17223	4402	77	80	18	100	100	0	8987	8577	2152	100	107	54	100	100	0	1.968	2.023	1.963	2.037	1.402	2.035	0.881	120	561	26379	25623	0.977	17492	8887	17146	8477	0
4	5	1	"PFA0009"	"A10325_29"	15980	20530	140	3297	3156	1429	73	75	17	98	97	0	9120	9021	3125	98	103	51	100	100	0	0.357	0.346	0.343	0.293	2.173	0.346	0.862	156	609	12246	12006	-1.485	3224	9022	3083	8923	0
4	6	1	"PFA0012"	"A10325_32"	16170	20530	140	2602	2575	1062	75	77	17	100	99	0	10644	10263	3303	103	106	20	100	100	0	0.240	0.246	0.244	0.222	1.975	0.242	0.858	156	579	13068	12660	-2.061	2527	10541	2500	10160	0
4	7	1	"PFA0030"	"A12797_1"	16360	20530	140	371	346	119	80	81	16	98	94	0	1404	1350	421	110	111	19	100	100	0	0.225	0.215	0.215	0.203	1.786	0.206	0.829	156	594	1585	1506	-2.153	291	1294	266	1240	0
4	8	1	"PFB0005"	"B11"	16550	20530	140	246	245	73	74	76	16	99	95	0	353	362	110	101	104	18	99	98	0	0.683	0.655	0.712	0.653	1.747	0.622	0.731	156	597	424	432	-0.551	172	252	171	261	0
4	9	1	"PFB0219"	"B57"	16730	20520	130	112	113	23	69	70	14	91	75	0	133	137	27	96	98	13	89	70	0	1.162	1.073	1.090	1.094	2.318	0.962	0.419	120	573	80	85	0.217	43	37	44	41	0
4	10	1	"PFB0285"	"B92"	16930	20520	110	220	234	89	71	73	16	100	96	0	446	443	130	103	104	15	100	100	0	0.434	0.479	0.468	0.447	1.737	0.449	0.710	80	438	492	503	-1.203	149	343	163	340	0
4	11	1	"PFB0008"	"B114"	17110	20520	130	247	255	72	77	79	17	100	98	0	1502	1492	508	104	108	26	100	100	0	0.122	0.128	0.132	0.125	1.499	0.116	0.757	120	542	1568	1566	-3.040	170	1398	178	1388	0
4	12	1	"PFB0034"	"B165"	17310	20520	140	1529	1542	772	78	78	15	100	99	0	1713	1769	806	102	105	25	97	95	0	0.901	0.878	0.864	0.900	3.136	0.891	0.825	156	574	3062	3131	-0.151	1451	1611	1464	1667	0
4	13	1	"PFB0089"	"B319"	17500	20520	140	6194	5879	1972	76	77	15	100	100	0	3429	3279	1039	101	102	22	100	100	0	1.838	1.826	1.829	1.826	2.072	1.909	0.866	156	579	9446	8981	0.878	6118	3328	5803	3178	0
4	14	1	"PFB0104"	"B351"	17700	20520	140	195	189	51	77	78	15	96	92	0	213	210	41	100	102	22	98	92	0	1.044	1.018	1.017	1.001	2.093	1.084	0.709	156	576	231	222	0.062	118	113	112	110	0
4	15	1	"PFB0113"	"B372"	17880	20520	130	903	879	157	79	80	16	100	100	0	1054	1027	154	101	103	16	100	100	0	0.865	0.864	0.872	0.858	1.278	0.845	0.859	120	537	1777	1726	-0.210	824	953	800	926	0
4	16	1	"PFB0116"	"B380"	18080	20520	130	129	132	27	79	80	15	93	82	0	162	164	26	104	105	16	95	85	0	0.862	0.883	0.882	0.859	2.181	0.944	0.444	120	534	108	113	-0.214	50	58	53	60	0
4	17	1	"PFB0118"	"B383"	18260	20510	130	2188	2074	421	76	78	16	100	100	0	1699	1624	350	101	103	17	100	100	0	1.322	1.312	1.306	1.337	1.426	1.276	0.870	120	533	3710	3521	0.402	2112	1598	1998	1523	0
4	18	1	"PFB0140"	"B432"	18460	20510	130	2683	2539	808	68	69	15	100	100	0	1213	1183	370	92	93	16	100	100	0	2.333	2.265	2.236	2.267	1.478	2.312	0.823	120	562	3736	3562	1.222	2615	1121	2471	1091	0
4	19	1	"PFC0315"	"C9"	18650	20510	130	724	686	135	64	65	12	100	100	0	575	541	121	87	88	13	100	100	0	1.352	1.370	1.351	1.413	1.510	1.355	0.863	120	517	1148	1076	0.436	660	488	622	454	0
4	20	1	"PFC0207"	"C56"	18830	20510	130	931	903	212	66	67	13	100	100	0	653	640	146	90	92	19	100	99	0	1.536	1.522	1.505	1.550	1.550	1.521	0.847	120	528	1428	1387	0.620	865	563	837	550	0
4	21	1	"PFC0316"	"C96"	19040	20520	130	324	308	86	70	71	14	99	98	0	403	399	73	93	96	19	100	100	0	0.819	0.778	0.794	0.713	1.739	0.823	0.788	120	547	564	544	-0.287	254	310	238	306	0
4	22	1	"PFC0007"	"C114"	19230	20510	140	708	654	217	66	68	14	100	99	0	692	664	213	91	92	13	100	98	0	1.068	1.026	1.042	1.068	2.011	1.021	0.838	156	718	1243	1161	0.095	642	601	588	573	0
4	1	2	"PFC0021"	"C134"	15230	20710	140	414	406	120	83	85	17	98	96	0	364	355	82	108	110	17	99	98	0	1.293	1.308	1.333	1.249	1.855	1.360	0.846	156	615	587	570	0.371	331	256	323	247	0
4	2	2	"PFC0034"	"C161"	15420	20700	130	1153	1162	301	81	83	18	100	100	0	1371	1374	340	109	112	20	100	100	0	0.849	0.855	0.843	0.857	1.301	0.832	0.875	120	501	2334	2346	-0.235	1072	1262	1081	1265	0
4	3	2	"PFJ0545"	"J687_3"	15620	20700	130	616	624	206	77	80	17	100	100	0	651	648	187	103	106	22	100	100	0	0.984	1.004	0.994	0.980	1.446	0.999	0.840	120	567	1087	1092	-0.024	539	548	547	545	0
4	4	2	"PFK0100"	"Km695_2"	15800	20700	130	218	226	51	76	78	17	100	100	0	180	182	31	99	105	57	79	16	0	1.753	1.807	1.904	1.839	1.536	1.666	0.522	120	490	223	233	0.810	142	81	150	83	0
4	5	2	"PFK0134"	"Km993_1"	16000	20710	140	772	742	280	77	80	16	98	97	0	555	547	138	102	106	35	99	99	0	1.534	1.494	1.493	1.338	2.204	1.634	0.828	156	483	1148	1110	0.618	695	453	665	445	0
4	6	2	"PFK0052"	"Km3535_1"	16190	20710	130	194	194	41	82	84	15	99	99	0	395	399	67	110	112	19	100	100	0	0.393	0.388	0.362	0.366	1.578	0.387	0.669	120	463	397	401	-1.347	112	285	112	289	0
4	7	2	"PFK0059"	"Km3703_4"	16380	20710	130	245	239	62	85	86	16	99	97	0	409	417	69	113	115	18	100	100	0	0.541	0.507	0.519	0.474	1.596	0.512	0.748	120	485	456	458	-0.888	160	296	154	304	0
4	8	2	"PFK0303"	"Kn267_1"	16570	20710	130	255	253	66	79	81	17	100	100	0	431	464	122	106	108	17	100	100	0	0.542	0.486	0.475	0.472	1.416	0.465	0.762	120	469	501	532	-0.885	176	325	174	358	0
4	9	2	"PFK0297"	"Kn2497_2"	16760	20700	130	527	508	138	73	76	18	100	100	0	541	534	110	100	103	28	100	100	0	1.029	1.002	0.975	0.970	1.424	0.981	0.841	120	509	895	869	0.042	454	441	435	434	0
4	10	2	"PFK0436"	"Kn5150_1"	16950	20700	140	11282	11297	4173	70	73	17	100	100	0	7526	7341	2832	98	105	37	100	99	0	1.509	1.550	1.532	1.722	2.286	1.581	0.875	156	557	18640	18470	0.594	11212	7428	11227	7243	0
4	11	2	"PFK0536"	"Kn8928_1"	17150	20700	140	847	817	299	72	74	15	100	98	0	821	807	279	99	104	37	96	94	0	1.073	1.052	1.068	1.079	2.052	1.060	0.836	156	485	1497	1453	0.102	775	722	745	708	0
4	12	2	"PFK0544"	"Kn9335_1"	17340	20700	130	151	152	32	76	76	15	96	93	0	366	365	72	99	101	14	100	100	0	0.281	0.286	0.282	0.263	1.882	0.247	0.590	120	459	342	342	-1.832	75	267	76	266	0
4	13	2	"PFK0875"	"Ks2_1"	17540	20710	130	97	99	20	76	76	15	62	34	0	272	277	47	100	103	24	100	100	0	0.122	0.130	0.147	0.125	1.998	0.131	0.289	120	470	193	200	-3.034	21	172	23	177	0
4	14	2	"PFK0879"	"Ks2_14"	17720	20700	130	1215	1145	260	76	76	15	100	100	0	3380	3274	638	100	102	24	100	100	0	0.347	0.337	0.337	0.331	1.355	0.315	0.853	120	479	4419	4243	-1.526	1139	3280	1069	3174	0
4	15	2	"PFK1056"	"Ks54_1"	17910	20710	130	422	419	155	77	77	15	100	100	0	845	844	208	101	102	16	100	100	0	0.464	0.460	0.455	0.424	1.464	0.506	0.822	120	500	1089	1085	-1.109	345	744	342	743	0
4	16	2	"PFK1101"	"Ks59_1"	18100	20700	140	957	952	318	77	78	16	100	100	0	722	713	235	103	104	16	98	97	0	1.422	1.434	1.492	1.527	1.961	1.458	0.838	156	517	1499	1485	0.508	880	619	875	610	0
4	17	2	"PFK1165"	"Ks72_6"	18290	20700	130	692	662	172	77	78	16	100	100	0	641	623	135	101	104	24	100	100	0	1.139	1.121	1.125	1.097	1.490	1.116	0.801	120	474	1155	1107	0.188	615	540	585	522	0
4	18	2	"PFK1183"	"Ks75_9"	18470	20700	130	268	261	64	71	72	14	100	98	0	328	323	65	94	97	23	100	100	0	0.842	0.830	0.828	0.801	1.589	0.804	0.737	120	526	431	419	-0.248	197	234	190	229	0
4	19	2	"PFK1209"	"Ks82_1"	18670	20700	140	2114	1946	760	67	68	12	99	99	0	1428	1325	460	90	91	13	99	98	0	1.530	1.521	1.570	1.481	2.393	1.617	0.809	156	498	3385	3114	0.613	2047	1338	1879	1235	0
4	20	2	"PFK1228"	"Ks83_8"	18860	20700	140	2770	2627	1029	68	68	13	100	100	0	1979	1946	687	92	93	18	100	99	0	1.432	1.380	1.418	1.307	2.366	1.435	0.823	156	472	4589	4413	0.518	2702	1887	2559	1854	0
4	21	2	"PFK0643"	"Ks127_5"	19050	20700	130	105	108	26	66	67	13	92	75	0	425	422	88	88	90	12	100	100	0	0.116	0.126	0.119	0.116	1.682	0.121	0.524	120	441	376	376	-3.111	39	337	42	334	0
4	22	2	"PFK0638"	"Ks127_16"	19230	20690	130	392	372	96	67	68	14	100	100	0	681	634	158	90	92	19	100	99	0	0.550	0.561	0.553	0.554	1.631	0.527	0.824	120	582	916	849	-0.863	325	591	305	544	0
4	1	3	"PFK0659"	"Ks133_2"	15240	20890	130	134	134	34	77	78	15	85	78	0	350	350	74	101	103	14	100	100	0	0.229	0.229	0.222	0.208	2.041	0.217	0.541	120	491	306	306	-2.127	57	249	57	249	0
4	2	3	"PFK0667"	"Ks139_1"	15390	20910	150	80	82	17	77	80	18	20	5	0	112	114	21	103	105	18	29	9	0	0.333	0.455	0.848	0.936	3.985	0.491	0.053	156	575	12	16	-1.585	3	9	5	11	-50
4	3	3	"PFK0682"	"Ks152_11"	15650	20910	100	90	94	21	74	78	18	42	21	0	141	142	25	99	102	19	83	58	0	0.381	0.465	0.500	0.419	3.279	0.457	0.194	80	388	58	63	-1.392	16	42	20	43	0
4	4	3	"PFK0686"	"Ks155_1"	15830	20900	140	1263	1186	486	75	76	15	99	99	0	696	677	221	98	99	15	100	99	0	1.987	1.919	1.913	1.719	2.304	2.087	0.824	156	449	1786	1690	0.990	1188	598	1111	579	0
4	5	3	"PFA0001"	"A10325_1"	16000	20910	150	90	91	17	78	80	15	44	15	0	119	118	19	103	104	14	50	25	0	0.750	0.867	0.894	0.799	2.969	1.076	0.071	156	438	28	28	-0.415	12	16	13	15	-50
4	6	3	"PFA0004"	"A10325_16"	16200	20910	150	80	84	18	82	84	16	17	7	0	111	110	14	108	109	15	13	3	0	-0.667	1.000	1.167	1.071	4.005	2.120	0.015	156	532	1	4	Error	-2	3	2	2	-50
4	7	3	"PFA0008"	"A10325_26"	16410	20900	120	139	136	27	84	86	20	87	69	0	137	138	25	107	109	16	66	44	0	1.833	1.677	1.789	1.830	2.495	1.985	0.213	120	499	85	83	0.874	55	30	52	31	0
4	8	3	"PFA0016"	"A10935_1"	16590	20890	130	2610	2471	808	83	86	20	100	100	0	3594	3449	978	110	119	59	100	100	0	0.725	0.715	0.699	0.692	1.516	0.678	0.830	120	573	6011	5727	-0.463	2527	3484	2388	3339	0
4	9	3	"PFA0020"	"A11962_1"	16770	20880	110	155	149	39	79	84	25	85	70	0	182	181	39	108	120	70	56	1	0	1.027	0.959	0.982	0.946	2.038	0.855	0.517	80	446	150	143	0.038	76	74	70	73	0
4	10	3	"PFA0023"	"A12312_15"	16970	20890	130	207	197	51	73	83	35	91	86	0	427	421	119	99	108	38	99	96	0	0.409	0.385	0.385	0.377	1.862	0.341	0.683	120	596	462	446	-1.291	134	328	124	322	0
4	11	3	"PFA0047"	"A14801_11"	17170	20890	140	4727	5082	2459	73	74	17	100	100	0	2689	2825	1222	98	100	17	100	99	0	1.796	1.837	1.895	1.787	2.448	1.982	0.825	156	502	7245	7736	0.845	4654	2591	5009	2727	0
4	12	3	"PFA0051"	"A14801_2"	17350	20890	130	294	280	77	76	77	15	97	96	0	293	290	70	102	104	16	99	99	0	1.141	1.085	1.140	1.053	1.805	1.097	0.772	120	430	409	392	0.191	218	191	204	188	0
4	13	3	"PFA0053"	"A14801_24"	17540	20890	140	388	376	116	73	73	14	100	99	0	537	515	139	100	101	15	100	98	0	0.721	0.730	0.724	0.722	1.855	0.718	0.802	156	447	752	718	-0.472	315	437	303	415	0
4	14	3	"PFA0056"	"A14801_31"	17730	20910	150	86	92	27	73	74	14	46	28	0	122	127	29	99	101	14	66	40	0	0.565	0.679	0.817	0.756	2.944	0.767	0.299	156	452	36	47	-0.823	13	23	19	28	-50
4	15	3	"PFA0058"	"A14801_37"	17910	20900	150	97	96	20	73	75	15	62	37	0	128	127	25	100	101	15	72	44	0	0.857	0.852	0.821	0.732	2.683	0.791	0.247	156	499	52	50	-0.222	24	28	23	27	-50
4	16	3	"PFA0060"	"A14801_6"	18130	20900	150	83	82	17	70	73	15	42	12	0	113	114	20	96	97	15	53	25	0	0.765	0.667	0.905	0.894	3.598	0.635	0.146	156	456	30	30	-0.387	13	17	12	18	-50
4	17	3	"PFA0083"	"A18792_11"	18280	20890	150	85	87	20	71	73	16	45	21	0	111	111	20	95	99	24	33	6	0	0.875	1.000	1.056	0.912	3.310	0.874	0.177	156	541	30	32	-0.193	14	16	16	16	-50
4	18	3	"PFA0087"	"A18792_19"	18510	20870	100	103	107	31	68	70	15	70	53	0	143	137	30	92	96	19	80	60	0	0.686	0.867	0.823	0.604	3.004	0.869	0.342	80	408	86	84	-0.543	35	51	39	45	0
4	19	3	"PFA0098"	"A20643_1"	18680	20880	130	147	144	36	65	66	11	96	91	0	206	203	42	89	90	13	96	96	0	0.701	0.693	0.682	0.662	2.023	0.680	0.633	120	466	199	193	-0.513	82	117	79	114	0
4	20	3	"PFA0103"	"A21885_19"	18880	20880	140	1228	1126	499	65	65	12	98	96	0	1083	1015	392	88	89	12	100	99	0	1.169	1.145	1.185	1.021	2.622	1.208	0.787	156	491	2158	1988	0.225	1163	995	1061	927	0
4	21	3	"PFA0105"	"A21885_20"	19050	20880	130	991	954	286	65	66	13	100	100	0	909	875	198	88	90	16	100	100	0	1.128	1.130	1.138	1.092	1.413	1.187	0.837	120	460	1747	1676	0.174	926	821	889	787	0
4	22	3	"PFA0107"	"A21885_9"	19240	20880	120	165	166	42	70	71	15	98	96	0	277	274	49	92	95	23	100	100	0	0.514	0.527	0.524	0.496	1.634	0.523	0.707	120	554	280	278	-0.962	95	185	96	182	0
4	1	4	"PFA0130"	"A2546_1"	15260	21070	140	8985	8266	3354	79	81	17	100	100	0	5925	5638	2224	105	106	15	100	100	0	1.530	1.480	1.471	1.474	2.335	1.525	0.862	156	607	14726	13720	0.614	8906	5820	8187	5533	0
4	2	4	"PFA0132"	"A26463_1"	15450	21070	130	458	428	106	75	78	17	100	100	0	192	190	33	100	102	16	99	94	0	4.163	3.922	3.889	4.044	1.680	4.082	0.726	120	473	475	443	2.058	383	92	353	90	0
4	3	4	"PFA0137"	"A29544_1"	15650	21070	150	90	92	17	73	75	15	55	21	0	125	126	21	99	101	17	63	36	0	0.654	0.704	0.667	0.675	2.804	0.592	0.179	156	590	43	46	-0.613	17	26	19	27	-50
4	4	4	"PFA0145"	"A31914_2"	15840	21070	130	223	228	53	73	74	14	99	99	0	2695	2586	503	99	100	14	100	100	0	0.058	0.062	0.061	0.061	1.376	0.057	0.813	120	413	2746	2642	-4.113	150	2596	155	2487	0
4	5	4	"PFA0147"	"A31914_5"	16030	21070	130	176	186	51	78	80	15	100	98	0	459	459	85	106	107	15	100	100	0	0.278	0.306	0.298	0.283	1.579	0.302	0.718	120	407	451	461	-1.849	98	353	108	353	0
4	6	4	"PFA0149"	"A31914_8"	16220	21070	140	319	316	87	83	86	23	98	98	0	359	346	81	110	111	16	97	96	0	0.948	0.987	0.952	0.958	1.919	0.996	0.786	156	479	485	469	-0.077	236	249	233	236	0
4	7	4	"PFC0052"	"C198"	16410	21110	150	89	90	20	85	87	20	17	7	0	120	122	21	110	113	20	35	8	0	0.400	0.417	0.770	0.841	3.399	0.633	0.057	156	490	14	17	-1.322	4	10	5	12	-50
4	8	4	"PFC0057"	"C216"	16570	21090	80	86	83	17	84	86	16	19	0	0	182	180	33	117	127	36	78	40	0	0.031	-0.016	0.183	0.178	3.941	0.029	0.004	52	262	67	62	-5.022	2	65	-1	63	0
4	9	4	"PFC0059"	"C222"	16790	21080	150	107	107	24	85	94	32	35	3	0	159	162	32	116	126	57	32	3	0	0.512	0.478	0.598	0.531	3.295	0.523	0.207	156	685	65	68	-0.967	22	43	22	46	-50
4	10	4	"PFC0062"	"C228"	16960	21090	90	184	178	48	81	96	43	86	59	0	171	177	31	106	113	29	96	59	0	1.585	1.366	1.453	1.219	2.752	1.642	0.448	52	354	168	168	0.664	103	65	97	71	0
4	11	4	"PFC0068"	"C237"	17170	21070	130	116	122	35	76	83	32	65	19	0	741	741	162	101	106	24	100	100	0	0.063	0.072	0.068	0.063	1.934	0.066	0.438	120	542	680	686	-4.000	40	640	46	640	0
4	12	4	"PFC0072"	"C244"	17350	21070	140	827	750	252	78	80	15	99	99	0	658	620	175	105	106	15	99	98	0	1.354	1.305	1.309	1.271	2.125	1.358	0.845	156	472	1302	1187	0.438	749	553	672	515	0
4	13	4	"PFC0092"	"C291"	17540	21070	140	248	244	80	77	78	15	95	94	0	485	482	133	104	106	16	100	100	0	0.449	0.442	0.440	0.419	1.731	0.440	0.792	156	453	552	545	-1.156	171	381	167	378	0
4	14	4	"PFC0094"	"C296"	17730	21060	130	484	469	132	74	76	14	100	100	0	362	362	82	101	103	15	100	99	0	1.571	1.513	1.530	1.484	1.518	1.526	0.825	120	428	671	656	0.652	410	261	395	261	0
4	15	4	"PFC0096"	"C299"	17930	21070	120	136	134	28	75	79	20	86	74	0	163	162	26	102	105	20	90	80	0	1.000	0.983	0.941	0.923	2.421	1.057	0.434	120	491	122	119	0.000	61	61	59	60	0
4	16	4	"PFC0099"	"C302"	18110	21060	130	268	257	68	67	67	13	100	99	0	231	228	42	93	95	15	100	99	0	1.457	1.407	1.386	1.352	1.683	1.479	0.733	120	440	339	325	0.543	201	138	190	135	0
4	17	4	"PFC0101"	"C307"	18300	21070	130	106	107	24	62	63	11	94	85	0	235	234	47	87	89	12	100	97	0	0.297	0.306	0.278	0.296	1.850	0.284	0.529	120	484	192	192	-1.750	44	148	45	147	0
4	18	4	"PFC0103"	"C311"	18500	21080	150	77	78	18	64	65	13	47	20	0	109	110	18	88	91	15	62	33	0	0.619	0.636	0.606	0.710	3.131	0.719	0.151	156	640	34	36	-0.692	13	21	14	22	-50
4	19	4	"PFC0123"	"C370"	18690	21060	130	486	491	174	63	64	12	100	100	0	416	414	121	88	89	13	100	100	0	1.290	1.313	1.277	1.280	1.652	1.343	0.795	120	517	751	754	0.367	423	328	428	326	0
4	20	4	"PFC0125"	"C374"	18890	21100	150	67	72	19	63	64	12	35	19	0	100	102	20	88	89	12	47	26	0	0.333	0.643	0.875	0.732	2.638	0.677	0.135	156	537	16	23	-1.585	4	12	9	14	-50
4	21	4	"PFC0127"	"C38"	19060	21070	120	132	131	30	63	64	14	94	90	0	283	285	59	87	89	17	100	100	0	0.352	0.343	0.355	0.335	1.583	0.329	0.639	120	447	265	266	-1.506	69	196	68	198	0
4	22	4	"PFC0129"	"C382"	19250	21060	130	149	151	38	63	64	14	97	92	0	204	202	49	87	90	16	96	95	0	0.735	0.765	0.744	0.725	1.929	0.682	0.607	120	638	203	203	-0.444	86	117	88	115	0
4	1	5	"PFC0131"	"C385"	15260	21260	130	143	143	33	77	79	16	93	85	0	222	225	42	105	106	16	100	100	0	0.564	0.550	0.564	0.505	1.979	0.526	0.569	120	626	183	186	-0.826	66	117	66	120	0
4	2	5	"PFC0133"	"C387"	15450	21260	130	210	207	55	71	73	15	99	96	0	353	362	89	95	98	15	100	100	0	0.539	0.509	0.480	0.485	1.516	0.499	0.763	120	545	397	403	-0.892	139	258	136	267	0
4	3	5	"PFC0149"	"C427"	15650	21260	130	87	88	20	67	69	13	59	35	0	211	211	45	94	95	13	98	97	0	0.171	0.179	0.210	0.178	2.389	0.175	0.268	120	558	137	138	-2.548	20	117	21	117	0
4	4	5	"PFC0151"	"C43"	15850	21260	130	348	339	107	67	70	14	99	99	0	381	376	81	94	96	14	100	100	0	0.979	0.965	0.936	0.891	1.675	1.033	0.792	120	534	568	554	-0.030	281	287	272	282	0
4	5	5	"PFC0153"	"C436"	16020	21270	150	93	96	24	74	77	22	44	16	0	128	127	26	100	102	17	64	38	0	0.679	0.815	0.778	0.747	2.580	0.825	0.346	156	593	47	49	-0.559	19	28	22	27	-50
4	6	5	"PFC0155"	"C441"	16240	21260	130	532	499	168	82	84	23	99	99	0	964	940	205	109	110	17	100	100	0	0.526	0.502	0.520	0.464	1.574	0.523	0.836	120	508	1305	1248	-0.926	450	855	417	831	0
4	7	5	"PFC0157"	"C445"	16440	21270	150	90	92	17	84	86	17	28	5	0	131	133	23	112	115	17	54	23	0	0.316	0.381	0.697	0.612	3.292	0.250	0.017	156	428	25	29	-1.663	6	19	8	21	-50
4	8	5	"PFC0159"	"C447"	16600	21250	130	586	572	162	89	93	21	100	100	0	504	491	124	117	121	25	99	97	0	1.284	1.291	1.266	1.308	1.729	1.266	0.805	120	425	884	857	0.361	497	387	483	374	0
4	9	5	"PFD0373"	"D42243_45"	16800	21250	140	39317	36320	16532	99	106	33	100	100	0	11221	10448	4318	119	120	20	98	96	0	3.533	3.507	3.452	3.517	2.087	3.838	0.845	156	500	50320	46550	1.821	39218	11102	36221	10329	0
4	10	5	"PFD0380"	"D42715_1"	16990	21290	150	140	144	43	96	105	38	55	25	0	135	137	26	114	118	25	40	13	0	2.095	2.087	2.000	2.029	2.955	2.656	0.321	156	518	65	71	1.067	44	21	48	23	-50
4	11	5	"PFD0387"	"D42954_2"	17170	21280	150	100	98	19	86	89	22	29	5	0	120	122	20	106	110	20	35	12	0	1.000	0.750	1.000	0.934	3.468	1.114	0.047	156	506	28	28	0.000	14	14	12	16	-50
4	12	5	"PFD0397"	"D45582_1"	17370	21280	150	93	95	19	84	86	19	27	7	0	123	123	18	106	108	18	45	14	0	0.529	0.647	0.882	0.790	3.333	0.961	0.017	156	464	26	28	-0.918	9	17	11	17	-50
4	13	5	"PFD0405"	"D4722_1"	17550	21260	120	133	137	30	82	83	16	90	76	0	282	283	51	106	108	15	100	100	0	0.290	0.311	0.286	0.267	1.973	0.289	0.514	120	413	227	232	-1.787	51	176	55	177	0
4	14	5	"PFD0416"	"D49176_11"	17740	21260	130	162	159	31	80	82	17	98	90	0	1125	1116	209	106	108	18	100	100	0	0.080	0.078	0.076	0.074	1.608	0.074	0.673	120	499	1101	1089	-3.635	82	1019	79	1010	0
4	15	5	"PFD0438"	"D49176_65"	17910	21310	150	101	136	149	76	80	21	53	32	0	136	153	88	102	106	20	66	41	0	0.735	1.176	0.825	0.828	3.167	1.844	0.214	156	531	59	111	-0.444	25	34	60	51	-50
4	16	5	"PFD0441"	"D49176_7"	18110	21260	130	156	153	31	68	70	18	97	93	0	1621	1613	304	96	99	18	100	100	0	0.058	0.056	0.056	0.055	1.463	0.053	0.750	120	518	1613	1602	-4.115	88	1525	85	1517	0
4	17	5	"PFD0444"	"D49942_10"	18300	21260	120	872	846	253	63	65	12	100	100	0	8649	8367	1791	92	93	14	100	100	0	0.095	0.095	0.097	0.090	1.473	0.092	0.837	120	491	9366	9058	-3.403	809	8557	783	8275	0
4	18	5	"PFD0446"	"D49942_3"	18500	21260	130	294	287	80	61	62	11	100	100	0	1932	1871	449	89	90	12	100	100	0	0.126	0.127	0.128	0.121	1.498	0.118	0.800	120	481	2076	2008	-2.984	233	1843	226	1782	0
4	19	5	"PFD0448"	"D49942_6"	18680	21260	120	372	356	96	62	64	15	99	99	0	2542	2594	527	90	91	16	100	100	0	0.126	0.117	0.121	0.113	1.458	0.114	0.838	120	455	2762	2798	-2.984	310	2452	294	2504	0
4	20	5	"PFD0450"	"D49942_9"	18850	21260	130	874	861	298	63	64	14	100	100	0	6852	6999	2377	89	90	14	100	100	0	0.120	0.115	0.113	0.114	1.583	0.102	0.797	120	447	7574	7708	-3.060	811	6763	798	6910	0
4	21	5	"PFD0482"	"D56400_4"	19050	21260	120	106	104	22	61	62	11	91	80	0	180	175	36	87	88	11	98	95	0	0.484	0.489	0.500	0.474	2.009	0.464	0.531	120	468	138	131	-1.047	45	93	43	88	0
4	22	5	"PFD0484"	"D56470_2"	19250	21260	130	124	124	26	60	61	11	97	94	0	303	295	63	87	88	12	100	100	0	0.296	0.308	0.288	0.286	1.864	0.274	0.640	120	627	280	272	-1.755	64	216	64	208	0
4	1	6	"PFD0487"	"D56950_2"	15260	21450	130	2300	2235	570	74	76	16	100	100	0	1655	1615	306	101	102	16	100	100	0	1.432	1.427	1.425	1.403	1.318	1.472	0.872	120	648	3780	3675	0.518	2226	1554	2161	1514	0
4	2	6	"PFD0490"	"D5782_1"	15460	21440	130	1260	1277	373	66	68	12	100	100	0	579	569	171	92	94	13	100	97	0	2.452	2.539	2.479	2.750	1.812	2.464	0.840	120	577	1681	1688	1.294	1194	487	1211	477	0
4	3	6	"PFD0508"	"D6287_1"	15660	21450	120	133	134	28	65	67	12	97	96	0	169	170	27	91	93	13	100	99	0	0.872	0.873	0.826	0.828	1.781	0.879	0.599	120	459	146	148	-0.198	68	78	69	79	0
4	4	6	"PFD0510"	"D6287_13"	15840	21480	150	87	89	23	66	68	13	63	39	0	115	117	23	90	92	13	67	47	0	0.840	0.852	0.889	0.800	3.053	0.982	0.292	156	525	46	50	-0.252	21	25	23	27	-50
4	5	6	"PFD0529"	"D6287_55"	16030	21450	130	120	116	27	68	69	13	88	75	0	421	418	79	92	93	13	100	100	0	0.158	0.147	0.146	0.131	1.815	0.152	0.613	120	443	381	374	-2.662	52	329	48	326	0
4	6	6	"PFD0532"	"D6287_61"	16210	21460	150	91	91	18	77	78	17	42	14	0	131	130	21	104	104	17	69	32	0	0.519	0.538	0.678	0.633	2.893	0.714	0.162	156	557	41	40	-0.948	14	27	14	26	-50
4	7	6	"PFD0536"	"D6287_69"	16430	21460	150	96	97	19	85	86	16	37	12	0	145	146	27	111	113	16	73	51	0	0.324	0.343	0.417	0.474	3.077	0.362	0.103	156	502	45	47	-1.628	11	34	12	35	-50
4	8	6	"PFD0538"	"D6287_70"	16590	21440	120	203	199	41	89	93	19	98	97	0	224	223	33	115	117	17	99	99	0	1.046	1.019	1.003	0.980	1.702	1.028	0.660	120	395	223	218	0.065	114	109	110	108	0
4	9	6	"PFD0549"	"D64289_1"	16780	21440	130	64373	58840	9945	104	109	31	100	100	43	37854	35329	7993	123	127	29	100	100	0	1.703	1.668	1.656	1.724	1.479	1.657	0.883	120	505	102000	93942	0.768	64269	37731	58736	35206	0
4	10	6	"PFD0558"	"D65681_2"	16970	21440	130	601	591	181	105	112	33	100	99	0	517	527	129	123	128	30	100	100	0	1.259	1.203	1.197	1.163	1.575	1.239	0.792	120	452	890	890	0.332	496	394	486	404	0
4	11	6	"PFE0558"	"E49_1"	17170	21440	130	264	253	63	95	97	20	97	95	0	263	262	46	114	116	21	100	99	0	1.134	1.068	1.065	1.021	1.682	1.084	0.640	120	412	318	306	0.182	169	149	158	148	0
4	12	6	"PFE0562"	"E5006_5"	17350	21440	130	2097	2037	471	90	92	19	100	100	0	1413	1370	244	109	111	19	100	100	0	1.539	1.544	1.566	1.526	1.361	1.619	0.835	120	388	3311	3208	0.622	2007	1304	1947	1261	0
4	13	6	"PFE0565"	"E5141_1"	17540	21440	140	413	399	136	86	87	16	97	95	0	581	533	161	107	109	15	98	98	0	0.690	0.735	0.717	0.722	2.376	0.730	0.806	156	485	801	739	-0.536	327	474	313	426	0
4	14	6	"PFE0569"	"E517_1"	17740	21440	130	396	384	84	84	85	16	100	100	0	583	570	111	108	109	15	100	100	0	0.657	0.649	0.627	0.634	1.497	0.628	0.809	120	436	787	762	-0.606	312	475	300	462	0
4	15	6	"PFE0579"	"E5479_3"	17930	21440	140	943	944	387	81	82	18	99	98	0	1162	1157	345	106	108	18	99	99	0	0.816	0.821	0.833	0.766	2.018	0.854	0.836	156	427	1918	1914	-0.293	862	1056	863	1051	0
4	16	6	"PFE0585"	"E598_1"	18120	21440	140	21569	21090	8949	73	75	16	100	100	0	20011	19505	7731	100	102	16	100	100	0	1.080	1.083	1.069	1.061	2.527	1.106	0.829	156	499	41407	40422	0.111	21496	19911	21017	19405	0
4	17	6	"PFE0608"	"E714_7"	18320	21440	120	159	161	37	66	68	13	99	95	0	230	221	44	95	96	14	100	99	0	0.689	0.754	0.748	0.761	1.685	0.718	0.646	120	478	228	221	-0.538	93	135	95	126	0
4	18	6	"PFE0610"	"E7279_2"	18510	21440	130	249	246	65	63	64	11	100	100	0	528	518	110	91	91	13	100	100	0	0.426	0.429	0.432	0.406	1.552	0.416	0.786	120	492	623	610	-1.232	186	437	183	427	0
4	19	6	"PFE0613"	"E7418_1"	18670	21440	110	139	136	28	64	67	17	96	90	0	242	243	40	91	97	34	100	98	0	0.497	0.474	0.502	0.426	1.816	0.415	0.626	80	414	226	224	-1.010	75	151	72	152	0
4	20	6	"PFE0616"	"E7745_1"	18870	21440	120	108	109	22	64	66	17	87	69	0	152	154	27	90	95	32	88	45	0	0.710	0.703	0.706	0.696	2.086	0.651	0.485	120	501	106	109	-0.495	44	62	45	64	0
4	21	6	"PFE0619"	"E7861_3"	19060	21440	130	339	331	92	62	63	11	100	100	0	355	355	89	88	88	11	100	100	0	1.037	1.007	1.037	0.996	1.459	0.995	0.770	120	509	544	536	0.053	277	267	269	267	0
4	22	6	"PFE0623"	"E8100_2"	19260	21440	140	1420	1334	550	61	61	10	100	98	0	1772	1669	649	87	88	12	98	96	0	0.807	0.805	0.818	0.779	2.881	0.798	0.832	156	683	3044	2855	-0.310	1359	1685	1273	1582	0
4	1	7	"PFE0649"	"E8914_2"	15270	21630	130	465	441	120	72	75	18	100	100	0	444	435	94	99	101	18	100	100	0	1.139	1.098	1.058	1.075	1.569	1.102	0.796	120	686	738	705	0.188	393	345	369	336	0
4	2	7	"PFE0654"	"E9225_1"	15470	21640	130	101	102	23	67	71	21	69	35	0	728	740	169	92	96	20	100	100	0	0.053	0.054	0.053	0.050	1.841	0.050	0.394	120	551	670	683	-4.225	34	636	35	648	0
4	3	7	"PFE0657"	"E9299_3"	15640	21640	150	101	100	23	66	67	13	82	63	0	130	130	25	92	94	14	84	66	0	0.921	0.895	1.022	0.936	2.321	0.897	0.328	156	508	73	72	-0.119	35	38	34	38	-50
4	4	7	"PFE0659"	"E9299_6"	15840	21630	140	3166	2813	1207	66	67	12	100	99	0	3960	3596	1312	92	93	13	100	100	0	0.801	0.784	0.804	0.727	2.846	0.794	0.853	156	478	6968	6251	-0.319	3100	3868	2747	3504	0
4	5	7	"PFE0663"	"E9475_1"	16040	21640	130	132	131	36	66	67	13	90	84	0	1029	1015	216	91	92	12	100	100	0	0.070	0.070	0.071	0.064	1.795	0.070	0.658	120	462	1004	989	-3.829	66	938	65	924	0
4	6	7	"PFE0668"	"E9987_1"	16220	21630	120	148	147	35	71	73	16	95	90	0	491	487	87	98	99	16	100	100	0	0.196	0.195	0.197	0.186	1.619	0.185	0.654	120	428	470	465	-2.352	77	393	76	389	0
4	7	7	"PFF0025"	"F10660_2"	16410	21630	130	218	214	48	78	80	17	100	96	0	408	404	73	104	105	16	100	100	0	0.461	0.453	0.439	0.431	1.586	0.421	0.717	120	479	444	436	-1.119	140	304	136	300	0
4	8	7	"PFF0029"	"F10730_3"	16610	21630	130	614	589	165	81	83	17	100	100	0	808	771	182	106	107	17	100	100	0	0.759	0.764	0.774	0.739	1.545	0.756	0.805	120	478	1235	1173	-0.397	533	702	508	665	0
4	9	7	"PFF0032"	"F10872_1"	16780	21630	120	234	237	50	85	89	25	98	96	0	431	434	74	111	115	29	100	100	0	0.466	0.471	0.460	0.452	1.645	0.444	0.752	120	465	469	475	-1.103	149	320	152	323	0
4	10	7	"PFF0035"	"F10935_2"	16970	21630	130	2645	2537	731	90	95	26	100	100	0	2861	2817	573	115	118	24	100	100	0	0.930	0.906	0.945	0.873	1.418	0.913	0.864	120	614	5301	5149	-0.104	2555	2746	2447	2702	0
4	11	7	"PFF0038"	"F10949_3"	17170	21630	120	714	681	190	91	93	20	100	100	0	716	686	152	112	113	17	100	100	0	1.031	1.028	1.041	0.989	1.531	1.042	0.812	120	460	1227	1164	0.045	623	604	590	574	0
4	12	7	"PFF0040"	"F10953_1"	17350	21630	140	5712	5557	2563	89	91	17	100	100	0	7548	7612	3253	110	111	15	100	99	0	0.756	0.729	0.733	0.729	3.009	0.723	0.836	156	476	13061	12970	-0.404	5623	7438	5468	7502	0
4	13	7	"PFF0668"	"F310_1"	17550	21640	150	100	101	21	86	87	16	46	19	0	163	161	29	108	109	15	91	77	0	0.255	0.283	0.386	0.358	2.776	0.316	0.112	156	515	69	68	-1.974	14	55	15	53	-50
4	14	7	"PFF0671"	"F31319_2"	17740	21620	130	6671	6117	1674	86	86	16	100	100	0	1727	1614	474	109	110	15	100	100	0	4.070	4.007	3.962	4.171	1.737	4.110	0.853	120	500	8203	7536	2.025	6585	1618	6031	1505	0
4	15	7	"PFF0680"	"F31855_1"	17930	21630	120	157	156	38	87	87	16	91	79	0	240	240	46	111	112	15	99	98	0	0.543	0.535	0.516	0.464	2.173	0.530	0.569	120	466	199	198	-0.882	70	129	69	129	0
4	16	7	"PFF0682"	"F32050_1"	18120	21630	120	308	304	81	80	82	15	99	99	0	367	367	70	107	107	17	100	100	0	0.877	0.862	0.877	0.814	1.643	0.875	0.775	120	444	488	484	-0.189	228	260	224	260	0
4	17	7	"PFF0686"	"F32122_1"	18310	21630	130	1573	1442	475	71	72	15	100	100	0	1645	1574	322	96	98	15	100	100	0	0.970	0.928	0.946	0.857	1.664	0.997	0.830	120	494	3051	2849	-0.044	1502	1549	1371	1478	0
4	18	7	"PFF0693"	"F32325_1"	18490	21630	120	150	153	40	65	67	14	97	92	0	877	877	166	91	92	14	100	100	0	0.108	0.112	0.109	0.101	1.692	0.106	0.692	120	501	871	874	-3.209	85	786	88	786	0
4	19	7	"PFF0715"	"F33346_1"	18680	21630	130	342	333	114	65	67	14	97	96	0	622	608	147	92	95	25	100	100	0	0.523	0.519	0.540	0.483	1.828	0.521	0.758	120	547	807	784	-0.936	277	530	268	516	0
4	20	7	"PFF0719"	"F33441_1"	18870	21620	130	1552	1480	389	67	68	14	100	100	0	2537	2402	619	92	93	14	100	100	0	0.607	0.612	0.621	0.613	1.433	0.578	0.842	120	521	3930	3723	-0.719	1485	2445	1413	2310	0
4	21	7	"PFF0722"	"F33612_1"	19060	21620	120	509	493	128	64	66	13	100	100	0	378	375	90	89	90	13	100	100	0	1.540	1.500	1.498	1.516	1.529	1.512	0.809	120	447	734	715	0.623	445	289	429	286	0
4	22	7	"PFF0725"	"F33675_1"	19250	21630	130	158	158	44	62	64	24	94	85	0	198	196	36	88	92	31	99	89	0	0.873	0.889	0.874	0.811	2.072	0.876	0.458	120	553	206	204	-0.196	96	110	96	108	0
4	1	8	"PFF0728"	"F33814_1"	15190	21840	150	83	90	27	78	82	22	30	12	0	111	117	24	108	111	22	28	11	0	1.667	1.333	1.042	1.035	2.561	1.063	0.228	156	870	8	21	0.737	5	3	12	9	-50
4	2	8	"PFF0734"	"F34109_1"	15480	21820	90	143	142	37	76	84	29	82	59	0	197	192	36	102	110	31	94	76	0	0.705	0.733	0.765	0.673	1.832	0.826	0.516	52	358	162	156	-0.504	67	95	66	90	0
4	3	8	"PFF0764"	"F35293_1"	15660	21820	120	428	430	108	68	70	14	100	100	0	518	520	88	96	97	15	100	100	0	0.853	0.854	0.838	0.829	1.386	0.870	0.846	120	468	782	786	-0.229	360	422	362	424	0
4	4	8	"PFF0773"	"F35453_1"	15840	21820	120	118	118	24	64	66	12	95	90	0	138	139	20	93	94	13	96	83	0	1.200	1.174	1.229	1.177	2.109	1.211	0.403	120	522	99	100	0.263	54	45	54	46	0
4	5	8	"PFF0777"	"F35590_1"	16050	21830	150	84	86	20	63	65	12	69	41	0	115	117	23	91	92	12	69	49	0	0.875	0.885	0.833	0.845	3.106	0.796	0.155	156	560	45	49	-0.193	21	24	23	26	-50
4	6	8	"PFF0781"	"F35756_2"	16220	21820	130	1283	1213	367	67	67	12	100	100	0	1180	1186	214	93	94	13	100	100	0	1.119	1.048	1.067	0.987	1.494	1.132	0.851	120	465	2303	2239	0.162	1216	1087	1146	1093	0
4	7	8	"PFF0784"	"F35756_5"	16420	21810	130	799	768	200	68	69	14	100	100	0	955	947	196	95	95	14	100	100	0	0.850	0.822	0.823	0.804	1.395	0.800	0.844	120	511	1591	1552	-0.234	731	860	700	852	0
4	8	8	"PFF0788"	"F35774_1"	16600	21810	130	4442	4239	1162	72	73	15	100	100	0	3063	2898	810	96	97	15	100	100	0	1.473	1.487	1.468	1.517	1.633	1.485	0.837	120	534	7337	6969	0.559	4370	2967	4167	2802	0
4	9	8	"PFF0818"	"F36648_1"	16790	21820	120	301	303	83	74	75	17	100	98	0	667	674	137	97	100	18	100	100	0	0.398	0.397	0.387	0.369	1.610	0.386	0.797	120	530	797	806	-1.328	227	570	229	577	0
4	10	8	"PFF0821"	"F3666_3"	16990	21830	90	104	106	25	75	78	21	61	36	0	166	169	28	100	104	22	94	84	0	0.439	0.449	0.448	0.409	2.615	0.485	0.286	52	363	95	100	-1.186	29	66	31	69	0
4	11	8	"PFF0823"	"F36721_3"	17180	21820	150	125	123	31	79	81	18	79	62	0	155	153	25	106	107	18	86	68	0	0.939	0.936	0.943	0.854	2.502	0.980	0.397	156	606	95	91	-0.091	46	49	44	47	-50
4	12	8	"PFF0825"	"F36734_1"	17370	21810	130	228	228	57	84	86	17	97	95	0	198	195	33	109	109	14	96	95	0	1.618	1.674	1.667	1.642	1.668	1.765	0.656	120	449	233	230	0.694	144	89	144	86	0
4	13	8	"PFF0827"	"F36803_1"	17550	21810	120	244	236	67	84	86	17	95	94	0	382	365	76	107	108	15	100	100	0	0.582	0.589	0.588	0.549	1.772	0.601	0.733	120	430	435	410	-0.781	160	275	152	258	0
4	14	8	"PFF0831"	"F37098_2"	17740	21810	130	140	140	31	83	85	16	90	77	0	1273	1234	289	108	110	15	100	100	0	0.049	0.051	0.054	0.048	1.710	0.048	0.562	120	541	1222	1183	-4.353	57	1165	57	1126	0
4	15	8	"PFF1472"	"F58335_1"	17940	21810	130	231	234	67	85	85	15	97	96	0	453	464	110	110	110	15	100	100	0	0.426	0.421	0.411	0.393	1.676	0.397	0.714	120	520	489	503	-1.232	146	343	149	354	0
4	16	8	"PFF1476"	"F58487_1"	18130	21810	150	100	102	24	82	84	15	54	29	0	157	154	28	108	108	14	87	73	0	0.367	0.435	0.573	0.526	2.757	0.413	0.116	156	525	67	66	-1.445	18	49	20	46	-50
4	17	8	"PFF1492"	"F58910_1"	18310	21810	120	353	346	86	74	76	17	100	100	0	337	334	67	99	101	16	100	100	0	1.172	1.157	1.121	1.137	1.490	1.177	0.759	120	479	517	507	0.229	279	238	272	235	0
4	18	8	"PFF1495"	"F59075_2"	18510	21820	100	119	117	25	65	67	14	90	82	0	182	183	22	90	91	13	100	100	0	0.587	0.559	0.556	0.487	1.975	0.585	0.599	80	401	146	145	-0.769	54	92	52	93	0
4	19	8	"PFF1497"	"F5910_2"	18700	21810	130	340	336	77	70	71	15	100	100	0	9764	9564	2010	94	97	17	100	100	0	0.028	0.028	0.028	0.027	1.379	0.026	0.806	120	498	9940	9736	-5.162	270	9670	266	9470	0
4	20	8	"PFF1499"	"F59139_2"	18870	21810	130	5778	5400	1489	75	78	17	100	100	0	4398	4287	849	102	104	18	100	100	0	1.328	1.272	1.309	1.234	1.407	1.319	0.851	120	560	9999	9510	0.409	5703	4296	5325	4185	0
4	21	8	"PFF1536"	"F6061_1"	19070	21800	120	125	124	29	70	72	17	87	72	0	256	255	55	97	99	17	99	98	0	0.346	0.342	0.339	0.320	1.927	0.313	0.524	120	413	214	212	-1.532	55	159	54	158	0
4	22	8	"PFF1543"	"F607_1"	19220	21800	150	77	79	19	63	66	23	29	6	0	110	112	29	89	94	30	39	8	0	0.667	0.696	0.571	0.597	2.972	0.377	0.092	156	665	35	39	-0.585	14	21	16	23	-50
4	1	9	"PFF1546"	"F61052_1"	15240	21980	150	88	91	22	83	86	20	23	11	0	129	131	26	113	116	20	45	22	0	0.313	0.444	0.792	0.712	3.469	0.717	0.173	156	844	21	26	-1.678	5	16	8	18	-50
4	2	9	"PFF1550"	"F61158_1"	15470	22010	130	872	821	242	83	86	18	100	100	0	496	496	97	111	115	21	100	100	0	2.049	1.917	1.857	1.839	1.479	2.087	0.820	120	592	1174	1123	1.035	789	385	738	385	0
4	3	9	"PFF1556"	"F61469_1"	15670	22010	120	107	109	26	78	79	17	68	41	0	295	293	59	103	105	17	100	100	0	0.151	0.163	0.169	0.157	2.037	0.172	0.395	120	391	221	221	-2.727	29	192	31	190	0
4	4	9	"PFF1560"	"F61859_2"	15810	22050	150	67	74	32	65	68	14	19	8	0	97	99	21	94	96	14	21	6	0	0.667	1.800	1.236	1.016	3.631	1.265	0.047	156	591	5	14	-0.585	2	3	9	5	-50
4	5	9	"PFF1588"	"F6265_1"	16050	22000	130	3234	2929	829	63	64	11	100	100	0	1638	1574	335	91	92	12	100	100	0	2.050	1.933	1.981	1.875	1.406	2.123	0.825	120	466	4718	4349	1.035	3171	1547	2866	1483	0
4	6	9	"PFF1595"	"F62846_1"	16230	22000	130	993	910	287	64	65	11	100	100	0	499	495	140	91	91	13	100	100	0	2.277	2.094	2.202	2.073	1.670	2.182	0.813	120	405	1337	1250	1.187	929	408	846	404	0
4	7	9	"PFF1604"	"F63188_2"	16420	22000	140	3092	2842	1117	66	67	14	100	100	0	1832	1751	632	90	91	14	96	95	0	1.737	1.671	1.681	1.676	2.231	1.758	0.848	156	506	4768	4437	0.797	3026	1742	2776	1661	0
4	8	9	"PFF1607"	"F63326_1"	16620	22010	110	138	134	36	66	69	15	92	82	0	155	154	31	91	92	13	93	87	0	1.125	1.079	1.071	1.041	2.333	1.108	0.555	80	410	136	131	0.170	72	64	68	63	0
4	9	9	"PFF1610"	"F63399_1"	16800	22000	130	5462	4962	1459	67	68	13	100	100	0	3687	3396	944	92	97	51	100	100	0	1.501	1.482	1.479	1.489	1.648	1.508	0.846	120	491	8990	8199	0.586	5395	3595	4895	3304	0
4	10	9	"PFF1614"	"F63448_3"	16980	22000	100	112	112	23	67	68	13	90	83	0	154	152	22	93	98	57	53	1	0	0.738	0.763	0.750	0.706	1.904	0.719	0.450	80	393	106	104	-0.439	45	61	45	59	0
4	11	9	"PFF1654"	"F64738_1"	17180	22000	130	568	538	165	71	72	14	100	100	0	600	584	126	100	101	16	100	100	0	0.994	0.965	1.000	0.915	1.545	0.983	0.795	120	626	997	951	-0.009	497	500	467	484	0
4	12	9	"PFF1656"	"F64738_5"	17370	22000	120	246	238	61	80	82	16	100	97	0	324	320	63	108	109	15	100	100	0	0.769	0.745	0.743	0.708	1.592	0.742	0.776	120	566	382	370	-0.380	166	216	158	212	0
4	13	9	"PFF1659"	"F64888_1"	17560	22000	130	105	108	25	80	82	16	69	42	0	152	149	32	106	107	16	77	63	0	0.543	0.651	0.755	0.705	3.088	0.578	0.198	120	628	71	71	-0.880	25	46	28	43	0
4	14	9	"PFF1666"	"F65043_1"	17750	22000	120	278	267	73	80	82	15	98	96	0	959	900	187	106	107	15	100	100	0	0.232	0.236	0.237	0.218	1.526	0.235	0.820	120	555	1051	981	-2.107	198	853	187	794	0
4	15	9	"PFF1668"	"F65043_4"	17940	22000	130	265	263	100	82	83	15	95	92	0	495	502	129	109	110	16	100	100	0	0.474	0.461	0.481	0.416	1.669	0.489	0.771	120	508	569	574	-1.077	183	386	181	393	0
4	16	9	"PFF1673"	"F65467_1"	18130	22010	150	97	100	22	82	83	15	49	28	0	129	130	21	108	109	16	60	28	0	0.714	0.818	0.766	0.755	3.121	0.957	0.100	156	594	36	40	-0.485	15	21	18	22	-50
4	17	9	"PFI0337"	"I3634_1"	18320	22000	130	513	471	169	77	78	16	99	97	0	839	848	205	102	104	16	100	100	0	0.592	0.528	0.544	0.477	1.746	0.543	0.791	120	491	1173	1140	-0.757	436	737	394	746	0
4	18	9	"PFI0339"	"I3665_1"	18510	21990	120	319	300	92	66	68	14	97	96	0	359	348	95	93	96	16	100	100	0	0.951	0.918	0.878	0.893	1.596	0.902	0.796	120	466	519	489	-0.072	253	266	234	255	0
4	19	9	"PFI0341"	"I3767_1"	18700	21990	130	281	266	79	67	69	15	97	97	0	466	439	121	94	96	17	100	100	0	0.575	0.577	0.551	0.547	1.772	0.545	0.770	120	433	586	544	-0.798	214	372	199	345	0
4	20	9	"PFI0347"	"I398_3"	18860	22040	150	68	72	21	70	71	16	13	3	0	92	94	16	95	99	18	11	2	0	0.667	-2.000	0.775	0.792	3.912	0.600	0.106	156	560	-5	1	-0.585	-2	-3	2	-1	-50
4	21	9	"PFI0352"	"I4167_1"	19070	21990	130	870	803	245	66	69	15	100	100	0	771	705	220	94	96	18	100	99	0	1.188	1.206	1.173	1.225	1.843	1.212	0.826	120	529	1481	1348	0.248	804	677	737	611	0
4	22	9	"PFI0354"	"I4179_1"	19270	22000	130	271	259	89	62	63	12	99	98	0	677	659	184	89	91	18	100	100	0	0.355	0.346	0.351	0.311	1.901	0.347	0.762	120	597	797	767	-1.492	209	588	197	570	0
4	1	10	"PFI0375"	"I4688_1"	15270	22190	140	158	158	34	81	82	16	96	90	0	215	215	33	110	112	15	100	98	0	0.733	0.733	0.737	0.701	1.818	0.769	0.605	156	694	182	182	-0.447	77	105	77	105	0
4	2	10	"PFI0378"	"I4719_5"	15470	22180	130	108	113	28	83	84	16	64	39	0	435	437	85	110	112	17	100	100	0	0.077	0.092	0.089	0.088	2.120	0.082	0.260	120	462	350	357	-3.700	25	325	30	327	0
4	3	10	"PFI0380"	"I4730_1"	15640	22180	120	402	396	120	78	80	17	100	98	0	549	528	120	106	109	17	100	100	0	0.731	0.754	0.748	0.710	1.597	0.757	0.797	120	372	767	740	-0.451	324	443	318	422	0
4	4	10	"PFI0383"	"I4780_1"	15830	22170	120	270	280	74	65	67	14	100	100	0	342	341	70	94	95	14	100	99	0	0.827	0.870	0.850	0.872	1.537	0.875	0.768	120	385	453	462	-0.275	205	248	215	247	0
4	5	10	"PFI0386"	"I4862_1"	16020	22170	120	601	577	126	62	63	11	100	100	0	691	648	155	90	90	11	100	99	0	0.897	0.923	0.893	0.959	1.574	0.911	0.890	120	455	1140	1073	-0.157	539	601	515	558	0
4	6	10	"PFI0393"	"I4989_1"	16210	22170	120	1292	1251	221	66	68	13	100	100	0	1789	1708	338	93	95	15	100	100	0	0.723	0.734	0.734	0.741	1.333	0.716	0.893	120	452	2922	2800	-0.468	1226	1696	1185	1615	0
4	7	10	"PFI0428"	"I601_1"	16400	22170	150	77	78	15	67	68	13	35	15	0	106	106	16	94	96	15	37	12	0	0.833	0.917	0.860	0.856	3.198	0.802	0.079	156	564	22	23	-0.263	10	12	11	12	-50
4	8	10	"PFI0430"	"I6032_2"	16590	22170	120	1766	1787	396	67	69	14	100	100	0	1302	1269	355	95	97	14	100	100	0	1.408	1.465	1.472	1.543	1.573	1.455	0.884	120	516	2906	2894	0.493	1699	1207	1720	1174	0
4	9	10	"PFI0434"	"I607_1"	16780	22170	120	740	754	160	71	72	15	100	100	0	493	474	107	101	105	54	98	95	0	1.707	1.831	1.820	1.917	1.572	1.864	0.840	120	435	1061	1056	0.771	669	392	683	373	0
4	10	10	"PFI0439"	"I6174_2"	16960	22170	120	438	435	85	70	72	14	100	100	0	469	458	110	101	105	54	97	95	0	1.000	1.022	0.983	1.086	1.728	0.976	0.832	120	433	736	722	0.000	368	368	365	357	0
4	11	10	"PFI0441"	"I6204_2"	17130	22250	150	77	996	3064	71	73	14	32	22	0	109	417	1417	103	104	16	22	10	0	1.000	2.946	1.100	1.104	4.503	0.277	0.005	156	587	12	1239	0.000	6	6	925	314	-50
4	12	10	"PFI0443"	"I6356_1"	17320	22250	150	78	77	14	76	79	15	16	1	0	105	108	16	107	109	15	18	5	0	-1.000	1.000	0.958	0.982	4.189	0.007	0.000	156	660	0	2	Error	2	-2	1	1	-50
4	13	10	"PFI0469"	"I7030_1"	17560	22260	150	79	79	16	77	79	15	14	5	0	112	120	56	107	108	16	23	10	0	0.400	0.154	0.750	0.784	3.699	0.097	0.033	156	665	7	15	-1.322	2	5	2	13	-50
4	14	10	"PFI0471"	"I7085_1"	17700	22250	150	75	78	19	77	79	14	16	7	0	106	108	15	105	107	16	20	3	0	-2.000	0.333	1.200	1.097	3.595	0.356	0.004	156	632	-1	4	Error	-2	1	1	3	-50
4	15	10	"PFI0473"	"I7097_2"	17910	22190	150	77	78	15	80	80	15	10	1	0	106	107	16	107	109	16	15	3	0	3.000	100000.000	1.247	1.172	3.560	8.627	0.000	156	665	-4	-2	1.585	-3	-1	-2	0	-50
4	16	10	"PFI0475"	"I7106_1"	18110	22180	90	91	92	16	80	81	16	38	11	0	161	162	27	112	113	16	88	75	0	0.224	0.240	0.380	0.322	3.522	0.205	0.056	52	347	60	62	-2.155	11	49	12	50	0
4	17	10	"PFI0481"	"I7243_1"	18300	22170	110	130	130	19	79	79	15	97	85	0	150	151	24	107	108	16	88	61	0	1.186	1.159	1.224	1.244	1.987	1.117	0.341	80	459	94	95	0.246	51	43	51	44	0
4	18	10	"PFI0484"	"I7365_3"	18480	22170	120	795	802	180	73	75	15	100	100	0	572	564	131	101	102	17	100	99	0	1.533	1.575	1.611	1.615	1.501	1.597	0.862	120	519	1193	1192	0.616	722	471	729	463	0
4	19	10	"PFJ0441"	"J490_1"	18670	22170	130	168	167	31	63	64	12	100	100	0	612	616	136	92	92	13	100	100	0	0.202	0.198	0.197	0.196	1.463	0.178	0.753	120	528	625	628	-2.308	105	520	104	524	0
4	20	10	"PFJ0443"	"J504_1"	18860	22170	120	685	691	169	61	62	10	100	100	0	479	484	110	88	89	12	100	100	0	1.596	1.591	1.608	1.629	1.441	1.648	0.857	120	439	1015	1026	0.674	624	391	630	396	0
4	21	10	"PFJ0445"	"J504_5"	19050	22170	120	110	111	22	61	62	11	95	89	0	367	367	70	88	89	14	100	100	0	0.176	0.179	0.185	0.164	1.781	0.167	0.662	120	486	328	329	-2.509	49	279	50	279	0
4	22	10	"PFJ0448"	"J50_1"	19240	22170	120	13715	13693	2822	60	61	10	100	100	0	9787	9315	2204	88	90	17	100	100	0	1.408	1.478	1.438	1.511	1.408	1.493	0.885	120	580	23354	22860	0.494	13655	9699	13633	9227	0
4	1	11	"PFJ0450"	"J512_2"	15250	22360	120	3692	3496	975	69	71	15	100	100	0	2823	2584	942	99	101	16	99	99	0	1.330	1.379	1.375	1.508	1.827	1.342	0.875	120	553	6347	5912	0.411	3623	2724	3427	2485	0
4	2	11	"PFJ0452"	"J53_1"	15440	22380	150	83	96	64	69	71	16	44	22	0	121	143	99	99	101	16	57	37	0	0.636	0.614	0.735	0.654	3.778	0.574	0.479	156	669	36	71	-0.652	14	22	27	44	-50
4	3	11	"PFJ0477"	"J53_50"	15640	22370	140	107	104	22	66	68	15	84	64	0	306	305	63	97	98	15	99	98	0	0.196	0.183	0.196	0.176	1.903	0.168	0.439	156	628	250	246	-2.350	41	209	38	208	0
4	4	11	"PFJ0479"	"J53_52"	15830	22360	130	629	623	138	63	64	11	100	100	0	560	535	171	92	93	13	98	97	0	1.209	1.264	1.279	1.359	1.656	1.211	0.822	120	519	1034	1003	0.274	566	468	560	443	0
4	5	11	"PFJ0483"	"J53_56"	16010	22370	150	64	65	10	67	69	14	5	0	0	93	94	12	95	98	17	7	0	0	1.500	2.000	0.750	0.751	3.652	0.442	0.049	156	658	-5	-3	0.585	-3	-2	-2	-1	-50
4	6	11	"PFJ0485"	"J53_60"	16200	22360	110	334	339	41	75	76	15	100	100	0	697	684	88	106	110	22	100	100	0	0.438	0.457	0.464	0.456	1.279	0.420	0.817	80	507	850	842	-1.190	259	591	264	578	0
4	7	11	"PFJ0488"	"J541_1"	16400	22370	120	108	110	21	74	76	16	82	51	0	494	487	104	107	108	20	99	99	0	0.088	0.095	0.099	0.094	1.780	0.081	0.381	120	525	421	416	-3.509	34	387	36	380	0
4	8	11	"PFJ0490"	"J541_4"	16560	22430	150	81	84	24	75	77	16	21	5	0	113	113	17	106	107	17	25	6	0	0.857	1.286	0.750	0.841	3.467	0.577	0.018	156	633	13	16	-0.222	6	7	9	7	-50
4	9	11	"PFJ0511"	"J58_3"	16780	22360	120	972	950	261	79	79	14	100	100	0	1205	1149	304	108	110	15	100	100	0	0.814	0.837	0.807	0.836	1.798	0.826	0.868	120	505	1990	1912	-0.297	893	1097	871	1041	0
4	10	11	"PFJ0515"	"J6186_1"	16950	22370	150	84	95	50	78	79	15	34	13	0	118	122	26	109	110	15	39	15	0	0.667	1.308	0.859	0.865	3.660	2.501	0.176	156	542	15	30	-0.585	6	9	17	13	-50
4	11	11	"PFJ0518"	"J634_1"	17160	22360	120	12840	12078	2922	80	83	20	100	100	0	9132	8633	1829	109	111	17	100	100	0	1.414	1.408	1.403	1.368	1.565	1.402	0.929	120	342	21783	20522	0.500	12760	9023	11998	8524	0
4	12	11	"PFJ0520"	"J63_1"	17320	22440	150	82	87	28	83	85	19	11	5	0	109	110	16	109	111	17	15	1	0	100000.000	4.000	1.026	1.138	3.108	3.083	0.001	156	414	-1	5	16.610	-1	0	4	1	-50
4	13	11	"PFJ0522"	"J63_4"	17510	22440	150	77	80	22	81	82	15	14	5	0	109	109	17	107	110	17	13	1	0	-2.000	-0.500	1.384	1.277	3.009	0.217	0.006	156	400	-2	1	Error	-4	2	-1	2	-50
4	14	11	"PFJ0525"	"J647_1"	17730	22380	120	545	511	196	78	78	14	95	93	0	442	424	140	107	108	15	98	96	0	1.394	1.366	1.365	1.337	2.521	1.394	0.794	120	378	802	750	0.479	467	335	433	317	0
4	15	11	"PFJ0544"	"J687_1"	17930	22380	120	304	301	70	80	80	14	100	100	0	319	314	56	107	108	15	100	100	0	1.057	1.068	1.081	1.044	1.534	1.093	0.784	120	500	436	428	0.079	224	212	221	207	0
4	16	11	"PFJ0548"	"J697_2"	18110	22380	120	160	157	38	79	80	16	94	86	0	340	338	99	108	108	15	99	96	0	0.349	0.339	0.336	0.345	2.108	0.302	0.618	120	530	313	308	-1.518	81	232	78	230	0
4	17	11	"PFJ0552"	"J69_1"	18300	22380	120	674	657	220	79	80	15	99	99	0	640	575	211	107	108	18	95	93	0	1.116	1.235	1.191	1.384	2.223	1.216	0.841	120	566	1128	1046	0.159	595	533	578	468	0
4	18	11	"PFJ0555"	"J6_12"	18490	22380	110	347	344	72	78	79	15	100	100	0	495	492	98	105	106	18	100	100	0	0.690	0.687	0.684	0.685	1.443	0.633	0.802	80	506	659	653	-0.536	269	390	266	387	0
4	19	11	"PFJ0559"	"J6_6"	18670	22380	110	442	436	84	68	70	14	100	100	0	1057	983	256	98	100	17	100	100	0	0.390	0.416	0.391	0.427	1.495	0.355	0.799	80	516	1333	1253	-1.358	374	959	368	885	0
4	20	11	"PFJ0565"	"J71_1"	18870	22380	100	109	111	21	64	66	13	98	86	0	175	174	35	93	95	14	96	91	0	0.549	0.580	0.581	0.583	2.235	0.491	0.466	80	472	127	128	-0.866	45	82	47	81	0
4	21	11	"PFK0726"	"Ks17_16"	19060	22380	120	1344	1239	432	61	64	13	100	100	0	917	871	296	92	92	13	98	98	0	1.555	1.512	1.594	1.492	2.074	1.554	0.840	120	569	2108	1957	0.637	1283	825	1178	779	0
4	22	11	"PFK0728"	"Ks1832_1"	19250	22380	110	129	127	26	62	64	14	98	90	0	225	224	42	92	92	13	100	98	0	0.504	0.492	0.508	0.475	1.881	0.429	0.564	80	524	200	197	-0.989	67	133	65	132	0
4	1	12	"PFK0730"	"Ks186_1"	15260	22580	120	384	368	143	71	72	15	93	92	0	973	916	346	101	103	16	100	99	0	0.359	0.364	0.363	0.319	2.458	0.352	0.843	120	651	1185	1112	-1.478	313	872	297	815	0
4	2	12	"PFK0733"	"Ks186_9"	15440	22580	90	99	98	19	73	74	16	65	28	0	187	183	44	103	105	21	88	73	0	0.310	0.313	0.311	0.306	2.276	0.339	0.422	52	370	110	105	-1.692	26	84	25	80	0
4	3	12	"PFK0735"	"Ks187_4"	15650	22580	110	267	268	65	65	66	13	100	100	0	357	354	56	94	97	18	100	100	0	0.768	0.781	0.797	0.752	1.429	0.826	0.766	80	501	465	463	-0.381	202	263	203	260	0
4	4	12	"PFK0737"	"Ks187_7"	15840	22570	130	178	176	37	65	67	13	99	99	0	243	241	32	93	95	14	100	100	0	0.753	0.750	0.738	0.731	1.435	0.803	0.764	120	580	263	259	-0.409	113	150	111	148	0
4	5	12	"PFK0762"	"Ks210_15"	16020	22580	150	91	92	17	77	79	17	42	12	0	143	144	24	108	110	21	76	37	0	0.400	0.417	0.417	0.422	3.520	0.342	0.092	156	734	49	51	-1.322	14	35	15	36	-50
4	6	12	"PFK0765"	"Ks210_4"	16230	22580	80	94	97	17	88	89	17	25	11	0	179	187	32	119	122	21	94	80	0	0.100	0.132	0.260	0.229	3.242	0.086	0.020	52	321	66	77	-3.322	6	60	9	68	0
4	7	12	"PFK0768"	"Ks220_1"	16430	22600	150	83	83	16	85	86	17	10	2	0	122	121	18	114	115	17	23	7	0	-0.250	-0.286	0.891	0.846	3.452	1.051	0.046	156	561	6	5	Error	-2	8	-2	7	-50
4	8	12	"PFK0770"	"Ks220_7"	16590	22560	130	287	290	58	82	83	15	100	100	0	192	194	37	112	112	15	100	96	0	2.563	2.537	2.670	2.685	1.736	2.669	0.617	120	418	285	290	1.358	205	80	208	82	0
4	9	12	"PFK0781"	"Ks222_1"	16780	22560	130	429	447	95	82	83	15	100	100	0	876	872	179	110	112	22	100	100	0	0.453	0.479	0.486	0.477	1.338	0.430	0.836	120	550	1113	1127	-1.142	347	766	365	762	0
4	10	12	"PFK0784"	"Ks225_10"	16970	22560	120	520	520	96	81	83	17	100	100	0	363	368	70	109	112	23	100	100	0	1.728	1.695	1.762	1.715	1.378	1.733	0.800	120	565	693	698	0.789	439	254	439	259	0
4	11	12	"PFK0806"	"Ks245_1"	17180	22580	100	140	141	30	85	87	20	86	67	0	167	168	27	112	114	17	97	75	0	1.000	1.000	0.953	0.963	2.099	1.013	0.375	80	396	110	112	0.000	55	55	56	56	0
4	12	12	"PFK0808"	"Ks245_4"	17360	22570	140	211	205	57	84	85	17	94	89	0	262	263	54	109	111	16	100	98	0	0.830	0.786	0.766	0.722	1.978	0.803	0.737	156	420	280	275	-0.269	127	153	121	154	0
4	13	12	"PFK0810"	"Ks248_3"	17570	22560	140	271	257	71	81	82	16	96	94	0	274	269	58	108	110	17	98	97	0	1.145	1.093	1.096	1.048	2.177	1.141	0.718	156	466	356	337	0.195	190	166	176	161	0
4	14	12	"PFK0813"	"Ks249_3"	17730	22560	130	234	240	44	78	79	15	100	100	0	330	332	52	109	110	16	100	100	0	0.706	0.726	0.710	0.719	1.347	0.684	0.785	120	550	377	385	-0.503	156	221	162	223	0
4	15	12	"PFK0819"	"Ks259_1"	17920	22570	110	2073	1972	428	79	80	15	100	100	0	2034	1923	385	108	110	26	100	100	0	1.035	1.043	1.045	1.043	1.333	1.028	0.873	80	444	3920	3708	0.050	1994	1926	1893	1815	0
4	16	12	"PFK0823"	"Ks259_6"	18110	22570	120	880	795	271	80	82	16	100	98	0	955	833	320	106	108	25	93	91	0	0.942	0.983	0.954	1.075	2.550	0.952	0.853	120	521	1649	1442	-0.086	800	849	715	727	0
4	17	12	"PFK0843"	"Ks26_1"	18290	22570	130	407	403	106	81	82	15	100	100	0	335	330	88	106	107	15	95	95	0	1.424	1.438	1.450	1.498	1.683	1.415	0.796	120	609	555	546	0.510	326	229	322	224	0
4	18	12	"PFK0845"	"Ks26_11"	18490	22570	110	582	569	128	80	81	16	100	100	0	1052	1025	199	107	108	15	100	100	0	0.531	0.533	0.518	0.524	1.303	0.509	0.833	80	494	1447	1407	-0.913	502	945	489	918	0
4	19	12	"PFK0847"	"Ks26_15"	18670	22570	120	605	554	194	76	77	15	100	98	0	514	467	160	105	106	17	97	93	0	1.293	1.320	1.291	1.454	2.262	1.322	0.844	120	524	938	840	0.371	529	409	478	362	0
4	20	12	"PFK0850"	"Ks26_2"	18870	22590	150	84	87	17	74	77	17	34	11	0	130	133	28	103	104	18	61	37	0	0.370	0.433	0.584	0.606	3.541	0.269	0.045	156	637	37	43	-1.433	10	27	13	30	-50
4	21	12	"PFK0853"	"Ks26_24"	19060	22570	120	1430	1325	552	73	75	16	100	98	0	863	805	287	100	102	15	97	96	0	1.779	1.776	1.852	1.736	2.621	1.902	0.829	120	480	2120	1957	0.831	1357	763	1252	705	0
4	22	12	"PFK0856"	"Ks26_5"	19250	22570	120	898	847	330	74	75	16	99	98	0	689	660	197	100	102	15	99	99	0	1.399	1.380	1.454	1.282	1.966	1.485	0.840	120	596	1413	1333	0.484	824	589	773	560	0
4	1	13	"PFL0017"	"L1_32"	15250	22760	110	602	580	126	81	82	15	100	100	0	420	419	92	114	115	22	100	100	0	1.703	1.636	1.601	1.677	1.531	1.569	0.817	80	547	827	804	0.768	521	306	499	305	0
4	2	13	"PFL0021"	"L1_42"	15460	22760	110	373	370	92	83	85	16	100	100	0	1152	1089	270	113	116	18	100	100	0	0.279	0.294	0.286	0.287	1.397	0.269	0.805	80	524	1329	1263	-1.841	290	1039	287	976	0
4	3	13	"PFL0023"	"L1_45"	15650	22770	150	85	88	20	69	72	17	45	21	0	121	124	24	100	103	20	52	24	0	0.762	0.792	0.813	0.843	2.886	0.723	0.303	156	702	37	43	-0.392	16	21	19	24	-50
4	4	13	"PFL0026"	"L1_48"	15830	22760	110	109	115	28	65	67	13	95	80	0	195	194	47	95	97	14	98	92	0	0.440	0.505	0.496	0.516	2.101	0.467	0.488	80	475	144	149	-1.184	44	100	50	99	0
4	5	13	"PFL0028"	"L1_52"	16030	22770	110	134	133	26	77	79	18	93	73	0	289	281	58	106	108	18	97	96	0	0.311	0.320	0.313	0.301	1.704	0.293	0.515	80	477	240	231	-1.683	57	183	56	175	0
4	6	13	"PFL0030"	"L1_56"	16220	22760	120	507	468	148	83	84	18	99	99	0	413	396	119	112	112	17	97	95	0	1.409	1.356	1.358	1.460	2.142	1.366	0.817	120	563	725	669	0.494	424	301	385	284	0
4	7	13	"PFL0048"	"L1_89"	16410	22760	120	217	217	51	78	80	17	99	98	0	264	264	48	108	110	16	100	99	0	0.891	0.891	0.892	0.855	1.676	0.910	0.724	120	489	295	295	-0.166	139	156	139	156	0
4	8	13	"PFL0052"	"L1_94"	16610	22750	110	1268	1199	290	81	83	16	100	100	0	798	751	196	108	110	17	100	100	0	1.720	1.739	1.657	1.825	1.631	1.689	0.812	80	476	1877	1761	0.783	1187	690	1118	643	0
4	9	13	"PFL0055"	"L1_97"	16790	22760	120	1036	986	363	84	84	15	99	97	0	835	799	275	110	113	23	99	98	0	1.313	1.309	1.283	1.290	2.327	1.354	0.812	120	557	1677	1591	0.393	952	725	902	689	0
4	10	13	"PFL0057"	"L1_99"	16990	22760	110	193	192	42	82	84	16	98	96	0	311	313	65	109	111	16	100	100	0	0.550	0.539	0.515	0.520	1.761	0.504	0.633	80	486	313	314	-0.864	111	202	110	204	0
4	11	13	"PFL0059"	"L2_10"	17180	22760	120	514	486	155	83	83	15	99	98	0	512	489	134	110	111	15	100	99	0	1.072	1.063	1.091	1.031	2.076	1.085	0.809	120	522	833	782	0.100	431	402	403	379	0
4	12	13	"PFL0061"	"L2_104"	17370	22760	120	1376	1304	465	83	85	17	100	99	0	863	813	253	110	112	16	97	97	0	1.717	1.737	1.670	1.767	2.180	1.842	0.833	120	486	2046	1924	0.780	1293	753	1221	703	0
4	13	13	"PFL0082"	"L2_146"	17550	22760	120	716	682	222	81	83	16	100	98	0	1009	935	278	108	111	17	100	100	0	0.705	0.727	0.730	0.721	1.956	0.719	0.835	120	444	1536	1428	-0.505	635	901	601	827	0
4	14	13	"PFL0084"	"L2_148"	17720	22810	150	74	76	14	80	82	16	8	2	0	111	113	15	109	110	15	22	5	0	-3.000	-1.000	1.071	1.248	3.708	0.727	0.001	156	590	-4	0	Error	-6	2	-4	4	-50
4	15	13	"PFL0086"	"L2_15"	17930	22760	140	1097	985	365	80	81	15	98	98	0	1181	1023	375	108	110	23	96	95	0	0.948	0.989	0.985	1.033	2.547	0.984	0.858	156	673	2090	1820	-0.077	1017	1073	905	915	0
4	16	13	"PFL0089"	"L2_154"	18120	22760	100	193	194	43	84	84	16	98	97	0	231	232	38	108	110	15	100	100	0	0.886	0.887	0.844	0.833	1.748	0.909	0.585	80	429	232	234	-0.174	109	123	110	124	0
4	17	13	"PFL0091"	"L2_158"	18320	22770	110	125	125	31	82	84	17	77	62	0	199	196	35	108	109	16	97	91	0	0.473	0.489	0.510	0.487	1.942	0.552	0.450	80	514	134	131	-1.082	43	91	43	88	0
4	18	13	"PFL0098"	"L2_172"	18520	22760	110	282	275	59	79	80	17	100	100	0	374	374	69	107	108	15	100	100	0	0.760	0.734	0.731	0.716	1.523	0.735	0.749	80	476	470	463	-0.395	203	267	196	267	0
4	19	13	"PFL0119"	"L2_203"	18690	22760	130	2362	2190	661	79	80	16	100	100	0	2723	2522	730	106	107	16	100	100	0	0.872	0.874	0.870	0.872	1.651	0.854	0.819	120	536	4900	4527	-0.197	2283	2617	2111	2416	0
4	20	13	"PFL0123"	"L2_210"	18890	22760	120	188	184	50	81	82	17	97	89	0	228	228	47	108	109	17	98	95	0	0.892	0.858	0.808	0.810	1.816	0.910	0.595	120	443	227	223	-0.165	107	120	103	120	0
4	21	13	"PFL0127"	"L2_216"	19070	22760	120	2872	2593	1055	79	81	16	99	99	0	2361	2166	730	104	106	15	99	99	0	1.237	1.219	1.260	1.030	2.661	1.291	0.804	120	485	5050	4576	0.307	2793	2257	2514	2062	0
4	22	13	"PFL0129"	"L2_220"	19250	22760	110	280	281	63	77	79	16	100	100	0	869	854	152	103	106	19	100	100	0	0.265	0.272	0.274	0.262	1.442	0.245	0.762	80	494	969	955	-1.916	203	766	204	751	0
4	1	14	"PFL0131"	"L2_226"	15270	22950	110	239	238	51	82	84	17	100	100	0	234	240	53	112	114	22	100	96	0	1.287	1.219	1.204	1.261	1.576	1.129	0.701	80	555	279	284	0.364	157	122	156	128	0
4	2	14	"PFL0133"	"L2_23"	15470	22960	110	113	114	20	82	84	17	78	43	0	296	287	49	110	111	17	100	100	0	0.167	0.181	0.178	0.173	2.019	0.164	0.305	80	513	217	209	-2.585	31	186	32	177	0
4	3	14	"PFM0391"	"M35930_11"	15670	22950	130	242	246	73	73	75	17	99	97	0	530	509	125	104	106	17	100	100	0	0.397	0.427	0.411	0.409	1.621	0.420	0.794	120	539	595	578	-1.334	169	426	173	405	0
4	4	14	"PFM0393"	"M35930_13"	15860	22950	110	195	190	44	66	68	14	98	98	0	377	368	81	96	99	16	100	100	0	0.459	0.456	0.461	0.439	1.590	0.437	0.714	80	474	410	396	-1.123	129	281	124	272	0
4	5	14	"PFM0395"	"M35930_4"	16040	22950	110	392	379	100	64	67	15	100	98	0	797	775	215	96	101	32	100	100	0	0.468	0.464	0.463	0.461	1.613	0.414	0.784	80	546	1029	994	-1.096	328	701	315	679	0
4	6	14	"PFM0398"	"M35930_8"	16240	22950	110	103	103	26	65	68	16	76	58	0	580	562	139	98	103	32	100	100	0	0.079	0.082	0.081	0.079	1.804	0.073	0.441	80	506	520	502	-3.665	38	482	38	464	0
4	7	14	"PFM0400"	"M35935_1"	16420	22950	110	178	181	50	70	72	15	97	96	0	200	205	47	104	107	20	98	88	0	1.125	1.099	1.058	1.067	1.860	1.077	0.668	80	470	204	212	0.170	108	96	111	101	0
4	8	14	"PFM0406"	"M364_1"	16610	22960	120	216	213	63	81	81	15	95	91	0	267	274	60	109	111	18	99	98	0	0.854	0.800	0.805	0.790	1.865	0.831	0.708	120	568	293	297	-0.227	135	158	132	165	0
4	9	14	"PFM0424"	"M36950_1"	16810	22950	130	533	514	124	81	82	16	100	100	0	372	360	89	108	110	16	99	98	0	1.712	1.718	1.700	1.816	1.646	1.722	0.816	120	562	716	685	0.776	452	264	433	252	0
4	10	14	"PFM0426"	"M3696_3"	17000	22950	120	331	315	97	82	84	17	99	97	0	369	378	108	109	110	16	99	98	0	0.958	0.866	0.862	0.844	1.913	0.850	0.801	120	527	509	502	-0.062	249	260	233	269	0
4	11	14	"PFM0431"	"M37116_3"	17190	22950	120	14594	13801	5172	87	98	55	100	100	0	11153	10405	4159	114	118	28	99	99	0	1.314	1.333	1.306	1.461	2.270	1.327	0.858	120	571	25546	24005	0.394	14507	11039	13714	10291	0
4	12	14	"PFM0433"	"M37145_2"	17370	22950	110	608	596	170	87	91	20	100	100	0	1321	1281	305	117	125	67	100	100	0	0.433	0.437	0.444	0.422	1.387	0.418	0.833	80	458	1725	1673	-1.208	521	1204	509	1164	0
4	13	14	"PFM0435"	"M37197_1"	17570	22950	120	824	786	262	84	86	17	100	99	0	353	351	86	114	123	71	96	86	0	3.096	2.962	3.067	2.886	1.880	3.206	0.823	120	403	979	939	1.631	740	239	702	237	0
4	14	14	"PFM0438"	"M37465_1"	17730	23000	150	83	85	17	81	82	16	18	7	0	110	111	19	108	114	67	0	0	0	1.000	1.333	0.854	0.778	3.875	0.903	0.007	156	537	4	7	0.000	2	2	4	3	-50
4	15	14	"PFM0452"	"M37794_2"	17940	22950	120	345	333	115	84	84	15	96	95	0	785	745	231	110	111	15	100	98	0	0.387	0.392	0.404	0.375	2.100	0.383	0.815	120	535	936	884	-1.371	261	675	249	635	0
4	16	14	"PFM0454"	"M37794_6"	18140	22940	110	105	109	26	83	85	15	61	37	0	142	146	29	111	112	16	72	48	0	0.710	0.743	0.541	0.606	3.097	0.562	0.148	80	478	53	61	-0.495	22	31	26	35	0
4	17	14	"PFM0457"	"M37914_2"	18320	22950	120	916	870	342	83	84	16	100	95	0	762	730	260	108	110	16	100	98	0	1.274	1.265	1.272	1.161	2.191	1.305	0.804	120	534	1487	1409	0.349	833	654	787	622	0
4	18	14	"PFM0459"	"M38113_2"	18520	22950	120	222	220	56	81	82	16	98	95	0	819	766	225	108	109	15	100	100	0	0.198	0.211	0.207	0.204	1.777	0.196	0.773	120	559	852	797	-2.334	141	711	139	658	0
4	19	14	"PFM0461"	"M38127_1"	18700	22940	110	428	412	92	80	81	16	100	100	0	345	331	82	109	110	17	100	98	0	1.475	1.495	1.428	1.570	1.571	1.464	0.773	80	458	584	554	0.560	348	236	332	222	0
4	20	14	"PFM0464"	"M38218_2"	18900	22950	120	3771	3213	1449	82	84	16	98	98	0	4281	3827	1422	107	108	16	100	100	0	0.884	0.842	0.852	0.714	2.373	0.869	0.868	120	538	7863	6851	-0.178	3689	4174	3131	3720	0
4	21	14	"PFM0486"	"M38941_8"	19090	22950	120	352	331	95	81	83	15	99	98	0	363	352	78	107	107	15	100	100	0	1.059	1.020	1.049	0.996	1.533	1.072	0.785	120	542	527	495	0.082	271	256	250	245	0
4	22	14	"PFM0489"	"M39036_2"	19290	22940	110	130	129	24	79	80	15	90	78	0	211	212	46	107	108	17	95	93	0	0.490	0.476	0.458	0.478	2.131	0.405	0.464	80	466	155	155	-1.028	51	104	50	105	0
4	1	15	"PFM0494"	"M39668_5"	15300	23140	120	251	252	82	80	82	15	97	95	0	305	298	78	107	109	16	99	96	0	0.864	0.901	0.975	0.866	2.121	0.932	0.719	120	588	369	363	-0.212	171	198	172	191	0
4	2	15	"PFM0503"	"M40983_1"	15480	23140	120	187	183	54	79	81	16	95	89	0	175	174	43	109	111	19	83	65	0	1.636	1.600	1.676	1.663	2.789	1.533	0.429	120	533	174	169	0.710	108	66	104	65	0
4	3	15	"PFM0505"	"M40983_3"	15710	23130	150	96	99	25	79	82	17	48	26	0	129	133	30	111	113	17	50	32	0	0.944	0.909	0.923	0.792	3.000	0.605	0.081	156	736	35	42	-0.082	17	18	20	22	-50
4	4	15	"PFM0508"	"M41041_1"	15870	23140	120	774	723	282	75	77	17	98	97	0	768	741	240	107	109	18	100	100	0	1.057	1.022	1.055	0.907	2.292	1.068	0.822	120	436	1360	1282	0.081	699	661	648	634	0
4	5	15	"PFN0062"	"N128_62"	15990	23200	150	70	71	14	70	74	21	10	0	0	104	106	20	102	104	20	15	1	0	0.000	0.250	0.556	0.595	3.706	1.540	0.148	156	729	2	5	Error	0	2	1	4	-50
4	6	15	"PFN0064"	"N128_64"	16230	23160	150	71	75	18	63	66	18	26	9	0	100	102	17	94	97	28	16	0	0	1.333	1.500	0.975	0.900	3.175	0.919	0.085	156	755	14	20	0.415	8	6	12	8	-50
4	7	15	"PFN0066"	"N128_68"	16430	23130	110	296	291	86	71	74	16	100	100	0	308	310	88	101	106	29	97	95	0	1.087	1.053	1.029	1.087	1.890	0.902	0.732	80	529	432	429	0.120	225	207	220	209	0
4	8	15	"PFN0069"	"N128_71"	16630	23140	120	103	103	21	79	82	18	62	29	0	295	293	68	109	113	28	96	94	0	0.129	0.130	0.141	0.128	2.265	0.107	0.222	120	470	210	208	-2.954	24	186	24	184	0
4	9	15	"PFN0071"	"N128_73"	16800	23150	150	99	101	27	74	77	20	54	31	0	141	143	37	104	107	21	63	44	0	0.676	0.692	0.848	0.863	2.674	0.634	0.339	156	582	62	66	-0.566	25	37	27	39	-50
4	10	15	"PFN0074"	"N128_76"	17000	23130	110	402	400	112	75	85	60	100	95	0	314	311	60	103	108	28	100	100	0	1.550	1.563	1.507	1.523	1.474	1.629	0.754	80	448	538	533	0.632	327	211	325	208	0
4	11	15	"PFN0092"	"N129_12"	17180	23200	150	94	115	64	81	91	53	22	9	0	121	137	51	111	115	28	33	19	0	1.300	1.308	1.097	1.125	2.868	1.468	0.688	156	671	23	60	0.379	13	10	34	26	-50
4	12	15	"PFN0094"	"N129_14"	17390	23140	120	404	395	151	81	83	18	95	92	0	541	535	152	113	119	57	98	96	0	0.755	0.744	0.764	0.646	2.265	0.774	0.786	120	496	751	736	-0.406	323	428	314	422	0
4	13	15	"PFN0096"	"N129_17"	17560	23150	150	79	79	15	74	77	18	17	2	0	145	146	37	105	112	56	35	3	0	0.125	0.122	0.305	0.321	3.622	0.136	0.029	156	558	45	46	-3.000	5	40	5	41	-50
4	14	15	"PFN0098"	"N129_22"	17760	23130	110	868	827	268	75	76	17	100	100	0	1580	1487	397	102	111	80	100	100	0	0.537	0.543	0.551	0.524	1.511	0.519	0.826	80	379	2271	2137	-0.898	793	1478	752	1385	0
4	15	15	"PFN0100"	"N129_33"	17950	23140	120	103	106	25	82	83	16	55	34	0	911	831	230	108	115	70	100	97	0	0.026	0.033	0.042	0.040	2.030	0.032	0.252	120	499	824	747	-5.257	21	803	24	723	0
4	16	15	"PFN0102"	"N129_38"	18140	23150	150	86	87	18	80	82	16	26	6	0	130	132	27	108	109	16	54	37	0	0.273	0.292	0.650	0.636	3.624	0.243	0.022	156	693	28	31	-1.874	6	22	7	24	-50
4	17	15	"PFN0119"	"N130_21"	18330	23130	110	198	192	53	80	81	15	95	92	0	182	215	197	104	107	15	96	88	0	1.513	1.009	1.394	1.326	2.119	0.312	0.177	80	454	196	223	0.597	118	78	112	111	0
4	18	15	"PFN0121"	"N130_25"	18510	23140	100	196	196	50	80	81	15	97	97	0	257	254	50	105	106	15	100	100	0	0.763	0.779	0.818	0.726	1.753	0.762	0.635	80	433	268	265	-0.390	116	152	116	149	0
4	19	15	"PFN0124"	"N130_29"	18710	23140	120	221	216	75	79	80	15	92	88	0	465	462	146	105	106	16	100	97	0	0.394	0.384	0.420	0.376	1.997	0.368	0.721	120	595	502	494	-1.342	142	360	137	357	0
4	20	15	"PFN0127"	"N130_35"	18890	23130	110	503	483	125	80	82	15	100	100	0	316	318	89	105	107	18	96	96	0	2.005	1.892	1.894	2.004	1.854	1.849	0.712	80	462	634	616	1.003	423	211	403	213	0
4	21	15	"PFN0130"	"N130_4"	19080	23130	110	2180	2053	645	80	82	15	100	100	0	2080	2083	652	106	109	21	100	100	0	1.064	0.998	0.980	0.993	1.387	0.932	0.836	80	491	4074	3950	0.089	2100	1974	1973	1977	0
4	22	15	"PFN0132"	"N130_41"	19280	23130	110	146	151	37	78	80	15	92	90	0	233	227	46	105	107	19	98	96	0	0.531	0.598	0.552	0.536	2.117	0.566	0.554	80	506	196	195	-0.913	68	128	73	122	0
4	1	16	"PFN0149"	"N131_17"	15290	23330	120	131	135	31	81	81	15	91	82	0	370	361	85	110	112	16	100	98	0	0.192	0.215	0.217	0.211	2.108	0.191	0.481	120	580	310	305	-2.379	50	260	54	251	0
4	2	16	"PFN0153"	"N131_27"	15480	23330	120	771	727	246	81	82	15	99	98	0	933	859	296	110	113	18	100	99	0	0.838	0.862	0.868	0.880	2.234	0.848	0.832	120	435	1513	1395	-0.254	690	823	646	749	0
4	3	16	"PFN0155"	"N131_4"	15630	23390	150	85	85	16	85	85	17	12	1	0	112	113	17	113	115	18	13	3	0	0.000	0.000	1.014	1.027	4.052	0.918	0.015	156	545	-1	0	Error	0	-1	0	0	-50
4	4	16	"PFN0157"	"N131_5"	15810	23390	150	86	86	18	82	83	17	25	2	0	113	113	16	112	114	17	16	0	0	4.000	4.000	1.000	0.987	4.102	1.537	0.016	156	597	5	5	2.000	4	1	4	1	-50
4	5	16	"PFN0159"	"N131_52"	16060	23330	120	1754	1610	533	72	74	16	99	99	0	2388	2183	564	102	105	18	100	100	0	0.736	0.739	0.749	0.670	2.029	0.744	0.843	120	473	3968	3619	-0.443	1682	2286	1538	2081	0
4	6	16	"PFN0164"	"N132_101"	16240	23320	130	1563	1477	360	66	67	12	100	100	0	1239	1136	381	94	95	13	98	97	0	1.307	1.354	1.307	1.471	1.767	1.280	0.844	120	509	2642	2453	0.387	1497	1145	1411	1042	0
4	7	16	"PFN0559"	"N143_59"	16430	23400	150	65	71	25	69	71	15	11	6	0	92	98	39	99	102	22	6	3	0	0.571	-2.000	0.691	0.676	2.461	0.508	0.025	156	763	-11	1	-0.807	-4	-7	2	-1	-50
4	8	16	"PFN0564"	"N143_71"	16620	23320	110	569	575	165	75	77	20	100	100	0	640	635	157	105	111	47	100	100	0	0.923	0.943	0.901	0.929	1.517	0.941	0.826	80	456	1029	1030	-0.115	494	535	500	530	0
4	9	16	"PFN0566"	"N143_9"	16810	23330	150	91	92	21	75	77	19	44	15	0	125	125	24	105	110	41	17	1	0	0.800	0.850	0.765	0.738	3.258	0.259	0.145	156	612	36	37	-0.322	16	20	17	20	-50
4	10	16	"PFN0576"	"N145_12"	17010	23330	120	945	879	352	75	77	16	97	95	0	1534	1476	453	105	107	18	100	100	0	0.609	0.586	0.596	0.491	2.320	0.589	0.823	120	504	2299	2175	-0.716	870	1429	804	1371	0
4	11	16	"PFN0578"	"N145_20"	17200	23330	120	551	513	206	73	75	15	99	94	0	1722	1672	541	107	108	17	100	100	0	0.296	0.281	0.284	0.244	1.856	0.273	0.871	120	407	2093	2005	-1.756	478	1615	440	1565	0
4	12	16	"PFN0580"	"N145_23"	17390	23330	130	27272	25186	11515	70	72	14	100	100	0	36353	33537	10557	103	106	16	100	100	0	0.750	0.751	0.745	0.582	2.638	0.792	0.855	120	522	63452	58550	-0.414	27202	36250	25116	33434	0
4	13	16	"PFN0603"	"N147_10"	17580	23330	110	316	320	65	67	69	14	100	100	0	513	501	86	97	101	17	100	100	0	0.599	0.626	0.612	0.620	1.368	0.632	0.790	80	400	665	657	-0.740	249	416	253	404	0
4	14	16	"PFN0605"	"N147_13"	17760	23330	120	797	707	284	66	68	14	95	95	0	1500	1310	476	97	103	69	97	96	0	0.521	0.528	0.538	0.489	2.098	0.523	0.879	120	521	2134	1854	-0.941	731	1403	641	1213	0
4	15	16	"PFN0610"	"N147_2"	17950	23330	120	765	711	307	71	73	17	94	92	0	1186	1108	417	99	101	16	98	98	0	0.638	0.634	0.667	0.593	2.210	0.636	0.850	120	530	1781	1649	-0.647	694	1087	640	1009	0
4	16	16	"PFN0612"	"N147_24"	18140	23330	100	172	173	40	72	73	16	100	96	0	189	195	41	102	102	15	96	95	0	1.149	1.086	1.092	1.114	1.837	1.098	0.616	80	406	187	194	0.201	100	87	101	93	0
4	17	16	"PFN0615"	"N147_4"	18330	23320	110	235	239	59	77	78	16	100	97	0	309	304	65	106	107	15	100	100	0	0.778	0.818	0.832	0.803	1.602	0.805	0.701	80	524	361	360	-0.362	158	203	162	198	0
4	18	16	"PFN0617"	"N148_1"	18530	23330	130	299	302	82	81	82	16	99	99	0	260	254	50	106	107	15	98	97	0	1.416	1.493	1.550	1.444	1.714	1.641	0.736	120	603	372	369	0.501	218	154	221	148	0
4	19	16	"PFN0640"	"N149_7"	18710	23330	110	203	204	38	78	79	17	100	98	0	198	202	31	102	103	15	100	100	0	1.302	1.260	1.265	1.254	1.532	1.276	0.645	80	443	221	226	0.381	125	96	126	100	0
4	20	16	"PFN0642"	"N150_10"	18900	23330	120	1018	927	371	70	71	15	95	94	0	827	801	236	98	100	18	100	100	0	1.300	1.219	1.302	1.021	2.655	1.300	0.827	120	569	1677	1560	0.379	948	729	857	703	0
4	21	16	"PFN0645"	"N150_15"	19100	23320	120	923	844	259	71	72	15	100	100	0	639	581	199	100	103	19	94	93	0	1.581	1.607	1.611	1.813	2.098	1.617	0.831	120	541	1391	1254	0.661	852	539	773	481	0
4	22	16	"PFN0647"	"N150_19"	19280	23330	120	338	327	113	73	75	16	95	93	0	456	444	132	103	104	16	97	97	0	0.751	0.745	0.726	0.725	1.885	0.741	0.792	120	494	618	595	-0.414	265	353	254	341	0
4	1	17	"PFN0649"	"N150_27"	15300	23520	120	1865	1698	668	84	86	16	100	100	0	1856	1706	658	117	120	18	98	98	0	1.024	1.016	1.039	1.032	2.168	1.018	0.862	120	580	3520	3203	0.034	1781	1739	1614	1589	0
4	2	17	"PFN0652"	"N150_32"	15490	23520	120	283	291	73	86	87	16	100	100	0	404	393	95	116	118	17	100	99	0	0.684	0.740	0.737	0.746	1.546	0.732	0.814	120	433	485	482	-0.548	197	288	205	277	0
4	3	17	"PFN0668"	"N150_62"	15680	23520	110	187	195	48	88	89	17	98	95	0	241	243	46	115	117	16	100	100	0	0.786	0.836	0.787	0.797	1.669	0.841	0.622	80	289	225	235	-0.348	99	126	107	128	0
4	4	17	"PFN0670"	"N150_65"	15860	23530	150	89	91	20	86	88	18	25	5	0	129	131	22	115	118	18	42	18	0	0.214	0.313	0.670	0.675	3.593	0.463	0.050	156	547	17	21	-2.222	3	14	5	16	-50
4	5	17	"PFN0672"	"N150_68"	16060	23520	110	220	210	51	80	81	15	98	96	0	1960	1887	439	111	118	60	100	100	0	0.076	0.073	0.072	0.069	1.516	0.068	0.755	80	450	1989	1906	-3.723	140	1849	130	1776	0
4	6	17	"PFN0674"	"N150_71"	16240	23520	110	168	169	37	76	78	16	97	95	0	773	761	151	107	115	59	100	100	0	0.138	0.142	0.146	0.138	1.462	0.134	0.717	80	486	758	747	-2.856	92	666	93	654	0
4	7	17	"PFN0676"	"N150_75"	16450	23520	120	188	185	49	74	76	16	96	94	0	444	436	89	105	108	23	100	100	0	0.336	0.335	0.330	0.297	1.802	0.342	0.772	120	469	453	442	-1.572	114	339	111	331	0
4	8	17	"PFN0678"	"N150_78"	16640	23510	110	584	544	154	72	73	15	100	100	0	392	371	120	102	106	36	97	93	0	1.766	1.755	1.744	1.863	1.732	1.719	0.780	80	489	802	741	0.820	512	290	472	269	0
4	9	17	"PFN0783"	"N157_18"	16810	23510	110	273	267	46	77	78	15	100	100	0	297	295	59	107	109	16	100	98	0	1.032	1.011	1.022	1.044	1.502	1.001	0.777	80	454	386	378	0.045	196	190	190	188	0
4	10	17	"PFN0789"	"N157_41"	17000	23520	110	309	300	68	79	80	15	100	100	0	541	537	106	109	111	21	100	100	0	0.532	0.516	0.519	0.501	1.474	0.492	0.820	80	462	662	649	-0.909	230	432	221	428	0
4	11	17	"PFN0807"	"N159_20"	17190	23520	120	705	677	263	72	74	15	98	96	0	1581	1486	541	106	108	21	100	100	0	0.429	0.438	0.450	0.401	2.120	0.424	0.862	120	546	2108	1985	-1.220	633	1475	605	1380	0
4	12	17	"PFN0836"	"N163_1"	17390	23520	120	430	398	157	65	67	12	95	94	0	1087	967	329	98	99	14	100	100	0	0.369	0.383	0.392	0.374	1.938	0.373	0.829	120	520	1354	1202	-1.438	365	989	333	869	0
4	13	17	"PFN0840"	"N164_1"	17580	23510	120	6676	5963	2014	64	65	12	100	100	0	3337	2905	1230	95	96	13	97	96	0	2.039	2.099	2.076	2.345	1.961	2.095	0.865	120	549	9854	8709	1.028	6612	3242	5899	2810	0
4	14	17	"PFN0849"	"N165_2"	17770	23510	120	1986	1833	672	65	67	15	100	100	0	1202	1135	450	94	95	15	95	94	0	1.734	1.698	1.628	1.729	1.872	1.733	0.833	120	498	3029	2809	0.794	1921	1108	1768	1041	0
4	15	17	"PFN0935"	"N181_4"	17980	23540	150	103	102	27	69	72	17	66	49	0	116	119	23	98	103	39	20	1	0	1.889	1.571	1.457	1.455	2.920	1.501	0.251	156	621	52	54	0.918	34	18	33	21	-50
4	16	17	"PFN0929"	"N181_18"	18140	23510	110	2968	2800	710	75	77	17	100	100	0	1721	1617	431	103	107	36	100	100	0	1.788	1.800	1.717	1.827	1.482	1.792	0.835	80	409	4511	4239	0.838	2893	1618	2725	1514	0
4	17	17	"PFN0946"	"N185_14"	18320	23510	110	1459	1433	373	81	82	17	100	100	0	1527	1480	377	109	117	72	100	100	0	0.972	0.986	0.978	0.992	1.498	0.946	0.829	80	544	2796	2723	-0.041	1378	1418	1352	1371	0
4	18	17	"PFN0382"	"N137_2"	18520	23510	120	4614	4239	1603	82	84	17	100	100	0	2628	2324	977	111	116	65	93	93	0	1.801	1.878	1.864	1.984	2.041	1.913	0.850	120	554	7049	6370	0.848	4532	2517	4157	2213	0
4	19	17	"PFL0032"	"L1_63"	18720	23520	120	321	300	124	76	78	20	91	90	0	669	641	222	102	104	16	98	98	0	0.432	0.416	0.450	0.419	2.264	0.409	0.755	120	552	812	763	-1.211	245	567	224	539	0
4	20	17	"PFL0051"	"L1_92"	18910	23520	120	973	900	352	65	67	15	96	96	0	1179	1091	388	95	96	17	99	99	0	0.838	0.838	0.847	0.791	1.990	0.828	0.844	120	533	1992	1831	-0.256	908	1084	835	996	0
4	21	17	"PFL0093"	"L2_163"	19100	23510	110	127	127	29	62	63	11	96	95	0	170	168	40	93	94	13	96	91	0	0.844	0.867	0.830	0.827	2.221	0.776	0.504	80	445	142	140	-0.244	65	77	65	75	0
4	22	17	"PFL0100"	"L2_176"	19280	23510	120	3497	3191	1294	63	65	12	100	100	0	3141	2992	1236	95	96	14	98	96	0	1.127	1.080	1.083	1.089	2.453	1.081	0.833	120	496	6480	6025	0.173	3434	3046	3128	2897	0
4	1	18	"PFL0105"	"L2_187"	15300	23710	120	18068	16511	6428	86	88	16	100	100	0	22352	20466	6931	118	120	18	100	100	0	0.809	0.807	0.815	0.751	2.360	0.811	0.847	120	614	40216	36773	-0.306	17982	22234	16425	20348	0
4	2	18	"PFL0107"	"L2_190"	15500	23710	120	399	382	140	90	91	16	95	94	0	548	516	154	120	121	17	99	99	0	0.722	0.737	0.735	0.629	2.170	0.759	0.828	120	589	737	688	-0.470	309	428	292	396	0
4	3	18	"PFL0118"	"L2_202"	15680	23710	110	192	193	53	91	94	18	92	91	0	510	495	114	121	122	20	100	100	0	0.260	0.273	0.274	0.256	1.677	0.271	0.647	80	492	490	476	-1.945	101	389	102	374	0
4	4	18	"PFL0126"	"L2_215"	15880	23710	120	1306	1231	472	94	94	17	100	100	0	952	900	267	121	122	21	100	99	0	1.458	1.460	1.497	1.345	1.984	1.571	0.833	120	489	2043	1916	0.544	1212	831	1137	779	0
4	5	18	"PFJ0334"	"J326_1"	16050	23700	130	7882	7105	1936	90	91	18	100	100	0	7502	6559	2373	116	122	46	97	96	0	1.055	1.089	1.053	1.186	1.936	1.035	0.857	120	572	15178	13458	0.077	7792	7386	7015	6443	0
4	6	18	"PFJ0360"	"J352_5"	16250	23710	120	680	614	245	85	87	18	95	92	0	1233	1144	347	114	117	21	100	100	0	0.532	0.514	0.534	0.426	2.165	0.517	0.832	120	575	1714	1559	-0.911	595	1119	529	1030	0
4	7	18	"PFJ0381"	"J38_18"	16430	23720	150	98	100	20	82	84	18	42	16	0	146	147	31	114	115	20	64	41	0	0.500	0.545	0.605	0.556	3.265	0.499	0.106	156	766	48	51	-1.000	16	32	18	33	-50
4	8	18	"PFJ0399"	"J43_10"	16630	23710	110	146	147	28	79	81	17	96	87	0	283	288	45	109	112	18	100	100	0	0.385	0.380	0.363	0.353	1.582	0.364	0.626	80	517	241	247	-1.377	67	174	68	179	0
4	9	18	"PFJ0409"	"J43_23"	16810	23700	110	789	762	162	80	82	17	100	100	0	842	787	236	112	116	32	98	97	0	0.971	1.010	0.982	1.086	1.679	0.919	0.821	80	544	1439	1357	-0.042	709	730	682	675	0
4	10	18	"PFJ0430"	"J478_10"	17010	23700	130	3729	3408	1106	83	83	16	100	100	0	3105	2729	1152	114	118	31	97	96	0	1.219	1.272	1.248	1.535	2.429	1.217	0.849	120	674	6637	5940	0.286	3646	2991	3325	2615	0
4	11	18	"PFJ0226"	"J227_1"	17210	23730	150	93	113	111	78	80	16	44	26	0	130	135	34	111	112	18	50	30	0	0.789	1.458	0.814	0.752	3.595	4.296	0.218	156	721	34	59	-0.341	15	19	35	24	-50
4	12	18	"PFJ0237"	"J232_2"	17390	23700	100	226	225	54	72	74	15	100	98	0	259	261	53	103	104	17	100	100	0	0.987	0.968	1.000	0.953	1.589	0.983	0.693	80	423	310	311	-0.019	154	156	153	158	0
4	13	18	"PFJ0256"	"J245_7"	17580	23710	80	149	155	35	68	69	14	98	94	0	227	225	53	100	102	15	96	96	0	0.638	0.696	0.673	0.745	2.110	0.600	0.557	52	328	208	212	-0.649	81	127	87	125	0
4	14	18	"PFJ0284"	"J269_5"	17770	23700	120	1096	1001	347	67	69	14	100	99	0	1427	1343	414	98	99	15	99	98	0	0.774	0.750	0.754	0.746	2.226	0.744	0.843	120	508	2358	2179	-0.369	1029	1329	934	1245	0
4	15	18	"PFJ0315"	"J2975_2"	17940	23700	110	970	921	233	68	71	15	100	100	0	971	927	247	100	103	32	100	100	0	1.036	1.031	1.004	1.040	1.409	0.976	0.803	80	394	1773	1680	0.050	902	871	853	827	0
4	16	18	"PFJ0365"	"J378_1"	18140	23700	120	1268	1154	460	73	75	15	100	98	0	1927	1688	656	104	109	43	95	94	0	0.656	0.682	0.685	0.689	2.717	0.661	0.826	120	468	3018	2665	-0.609	1195	1823	1081	1584	0
4	17	18	"PFK0117"	"Km799_7"	18300	23770	150	69	71	17	71	74	17	14	3	0	95	99	18	101	105	35	3	0	0	0.333	0.000	0.971	0.861	3.492	0.763	0.154	156	667	-8	-2	-1.585	-2	-6	0	-2	-50
4	18	18	"PFK0142"	"Kn10286_1"	18510	23700	110	851	804	207	70	75	25	100	100	0	971	933	257	99	106	44	100	100	0	0.896	0.880	0.861	0.893	1.567	0.815	0.807	80	546	1653	1568	-0.159	781	872	734	834	0
4	19	18	"PFK0175"	"Kn1239_1"	18720	23700	90	186	184	47	68	73	28	94	92	0	145	147	31	96	99	16	84	75	0	2.408	2.275	2.316	2.351	2.525	2.300	0.499	52	299	167	167	1.268	118	49	116	51	0
4	20	18	"PFK0203"	"Kn1453_6"	18870	23730	150	66	66	12	67	71	22	3	0	0	97	98	14	94	97	18	14	3	0	-0.333	-0.250	0.879	0.801	3.557	0.440	0.051	156	583	2	3	Error	-1	3	-1	4	-50
4	21	18	"PFK0250"	"Kn2004_3"	19080	23700	120	461	427	162	61	62	12	99	98	0	449	417	178	91	92	16	90	90	0	1.117	1.123	1.104	1.305	2.790	1.069	0.764	120	531	758	692	0.160	400	358	366	326	0
4	22	18	"PFK0277"	"Kn2223_1"	19280	23720	150	64	63	11	60	61	11	21	4	0	97	98	16	91	92	13	28	14	0	0.667	0.429	0.721	0.829	3.170	0.120	0.003	156	732	10	10	-0.585	4	6	3	7	-50
4	1	19	"PFK0478"	"Kn610_1"	15300	23900	110	218	215	61	84	85	15	98	93	0	834	799	149	115	116	16	100	100	0	0.186	0.192	0.178	0.173	1.702	0.184	0.694	80	409	853	815	-2.424	134	719	131	684	0
4	2	19	"PFK0517"	"Kn8027_1"	15420	23950	150	84	85	15	87	88	16	10	3	0	116	123	60	117	118	16	16	5	0	3.000	-0.333	1.083	0.829	4.043	1.416	0.012	156	747	-4	4	1.585	-3	-1	-2	6	-50
4	3	19	"PFK0524"	"Kn836_1"	15680	23900	110	234	244	74	90	92	18	100	97	0	270	264	53	118	119	18	100	96	0	0.947	1.055	1.036	1.021	1.632	1.087	0.666	80	548	296	300	-0.078	144	152	154	146	0
4	4	19	"PFK0554"	"Kn962_1"	15870	23900	110	167	167	41	88	90	16	95	85	0	309	314	57	117	118	17	100	100	0	0.411	0.401	0.400	0.355	1.924	0.408	0.598	80	419	271	276	-1.281	79	192	79	197	0
4	5	19	"PFK0701"	"Ks15_2"	16040	23930	150	85	88	18	90	91	17	12	3	0	118	118	18	116	118	19	16	3	0	-2.500	-1.000	1.022	0.996	3.760	0.659	0.028	156	502	-3	0	Error	-5	2	-2	2	-50
4	6	19	"PFK0743"	"Ks196_1"	16180	23960	150	90	91	17	86	88	19	18	3	0	116	118	16	114	116	19	19	2	0	2.000	1.250	1.083	0.929	3.490	1.067	0.015	156	532	6	9	1.000	4	2	5	4	-50
4	7	19	"PFK1214"	"Ks82_7"	16390	23960	150	95	94	19	90	95	27	9	1	0	119	122	19	118	123	27	8	1	0	5.000	1.000	1.227	1.270	3.476	1.087	0.082	156	640	6	8	2.322	5	1	4	4	-50
4	8	19	"PFK1273"	"Ks97_17"	16610	23930	150	103	108	25	92	109	64	5	0	0	139	143	32	121	135	58	12	1	0	0.611	0.727	0.802	0.808	2.990	0.894	0.301	156	571	29	38	-0.710	11	18	16	22	-50
4	9	19	"PFK0237"	"Kn1802_2"	16770	23950	150	120	565	790	92	113	69	37	32	0	152	521	686	120	140	65	36	32	0	0.875	1.180	1.186	1.295	3.127	1.152	0.935	156	532	60	874	-0.193	28	32	473	401	-50
4	10	19	"PFK0352"	"Kn3360_1"	16970	23960	150	93	102	97	91	98	29	10	3	0	123	125	21	120	127	28	12	2	0	0.667	2.200	1.750	1.460	3.911	1.430	0.240	156	637	5	16	-0.585	2	3	11	5	-50
4	11	19	"PFK0401"	"Kn4252_4"	17180	23940	150	87	105	138	90	93	23	10	3	0	124	154	184	120	124	23	17	5	0	-0.750	0.441	1.000	0.916	3.893	0.607	0.320	156	652	1	49	Error	-3	4	15	34	-50
4	12	19	"PFK0571"	"Ks101_8"	17390	23900	110	100	100	19	85	87	17	41	13	0	352	361	61	113	114	16	100	100	0	0.063	0.060	0.072	0.076	1.792	0.049	0.082	80	478	254	263	-3.994	15	239	15	248	0
4	13	19	"PFBL B0018"	"oPFBLOB0018"	17570	23890	110	114	118	23	85	87	18	67	36	0	815	771	149	115	118	24	100	100	0	0.041	0.050	0.048	0.048	1.867	0.041	0.250	80	494	729	689	-4.593	29	700	33	656	0
4	14	19	"PFM60469"	"oPFM60469"	17770	23880	120	28940	27352	10371	81	83	19	100	100	0	27620	25256	10527	112	115	24	98	97	0	1.049	1.085	1.089	1.079	1.908	1.071	0.847	120	553	56367	52415	0.069	28859	27508	27271	25144	0
4	15	19	"PFB0683"	"oPFB0683"	17960	23880	110	1369	1348	273	69	72	14	100	100	0	1411	1330	312	103	107	36	100	100	0	0.994	1.042	1.024	1.071	1.356	0.989	0.864	80	476	2608	2506	-0.009	1300	1308	1279	1227	0
4	16	19	"PFG0004"	"oPFG0004"	18140	23890	120	470	447	165	67	67	12	96	93	0	775	751	217	98	100	25	99	99	0	0.595	0.582	0.597	0.509	2.172	0.582	0.827	120	402	1080	1033	-0.748	403	677	380	653	0
4	17	19	"PFC0763"	"oPFC0763"	18290	23960	150	66	70	19	67	69	15	17	9	0	99	101	18	96	99	18	16	6	0	-0.333	0.600	0.851	0.735	3.338	0.693	0.198	156	553	2	8	Error	-1	3	3	5	-50
4	18	19	"PFL0014"	"oPFL0014"	18510	23890	110	1270	1242	346	64	66	15	100	100	0	1879	1830	498	93	101	50	100	100	0	0.675	0.678	0.687	0.676	1.492	0.627	0.804	80	546	2992	2915	-0.567	1206	1786	1178	1737	0
4	19	19	"PFM60471"	"oPFM60471"	18710	23890	140	13546	12063	5116	65	68	25	100	99	0	13794	11887	4981	94	100	49	98	96	0	0.984	1.017	1.028	0.948	2.870	1.020	0.873	156	667	27181	23791	-0.023	13481	13700	11998	11793	0
4	20	19	"PFL0019"	"oPFL0019"	18900	23890	120	2078	1865	881	65	66	12	98	98	0	2049	1902	828	93	95	14	98	98	0	1.029	0.995	0.993	0.900	2.585	1.012	0.843	120	447	3969	3609	0.041	2013	1956	1800	1809	0
4	21	19	"PFG0007"	"oPFG0007"	19090	23890	120	747	722	304	63	64	11	98	95	0	969	935	385	92	93	13	98	98	0	0.780	0.782	0.833	0.817	2.907	0.759	0.793	120	526	1561	1502	-0.359	684	877	659	843	0
4	22	19	"PFI17638"	"oPFI17638"	19280	23890	120	5015	4542	1987	64	65	13	100	100	0	5946	5412	2027	93	94	13	99	99	0	0.846	0.842	0.879	0.764	2.738	0.856	0.841	120	491	10804	9797	-0.241	4951	5853	4478	5319	0
4	1	20	"PFBL B0024"	"oPFBLOB0024"	15290	24090	120	734	680	274	85	85	18	94	93	0	930	869	289	116	116	16	99	99	0	0.797	0.790	0.800	0.673	2.328	0.807	0.851	120	589	1463	1348	-0.327	649	814	595	753	0
4	2	20	"PFBL B0025"	"oPFBLOB0025"	15500	24080	110	233	231	56	85	86	16	100	100	0	327	329	63	116	116	16	100	100	0	0.701	0.685	0.696	0.657	1.514	0.665	0.739	80	454	359	359	-0.512	148	211	146	213	0
4	3	20	"PFN0253"	"oPFN0253"	15680	24080	110	339	329	88	88	89	16	98	97	0	406	397	86	116	116	16	100	100	0	0.866	0.858	0.869	0.818	1.779	0.888	0.770	80	516	541	522	-0.208	251	290	241	281	0
4	4	20	"PFL0021"	"oPFL0021"	15870	24080	120	974	939	326	87	88	16	100	100	0	1250	1159	440	117	118	17	98	95	0	0.783	0.818	0.816	0.894	2.055	0.785	0.847	120	532	2020	1894	-0.353	887	1133	852	1042	0
4	5	20	"PFF72416"	"oPFF72416"	16070	24090	150	83	86	17	79	80	17	25	6	0	127	126	20	109	111	19	45	12	0	0.222	0.412	0.741	0.645	3.383	0.653	0.095	156	499	22	24	-2.170	4	18	7	17	-50
4	6	20	"PFI17640"	"oPFI17640"	16240	24090	110	191	192	46	75	79	18	100	95	0	315	312	60	106	108	19	100	100	0	0.555	0.568	0.508	0.544	1.617	0.553	0.714	80	318	325	323	-0.849	116	209	117	206	0
4	7	20	"PFK12891"	"oPFK12891"	16440	24090	120	378	361	131	90	96	31	94	90	0	575	566	171	119	127	33	100	99	0	0.632	0.606	0.619	0.531	2.043	0.599	0.786	120	468	744	718	-0.663	288	456	271	447	0
4	8	20	"PFJ12782"	"oPFJ12782"	16640	24080	120	65535	58782	12071	104	125	77	100	100	62	57749	52153	16554	130	153	72	100	100	28	1.136	1.128	1.028	1.255	1.872	1.087	0.843	120	398	123050	110701	0.183	65431	57619	58678	52023	0
4	9	20	"PFL0025"	"oPFL0025"	16820	24080	130	1514	1724	865	95	118	78	100	100	0	1568	1708	779	126	150	71	99	99	0	0.984	1.030	1.049	1.025	1.453	1.045	0.902	120	404	2861	3211	-0.023	1419	1442	1629	1582	0
4	10	20	"PFF72418"	"oPFF72418"	17010	24080	120	2645	2516	951	95	101	32	100	100	0	2538	2303	949	126	132	32	99	99	0	1.057	1.112	1.155	1.206	2.163	1.071	0.855	120	429	4962	4598	0.080	2550	2412	2421	2177	0
4	11	20	"PFC0772"	"oPFC0772"	17200	24080	110	499	475	121	100	103	24	100	100	0	491	493	108	129	132	25	100	100	0	1.102	1.030	1.042	0.996	1.569	1.030	0.808	80	396	761	739	0.140	399	362	375	364	0
4	12	20	"PFA32028"	"oPFA32028"	17400	24080	150	150	157	46	92	94	19	85	68	0	166	170	32	121	124	20	81	58	0	1.289	1.327	1.356	1.338	2.544	1.533	0.337	156	649	103	114	0.366	58	45	65	49	-50
4	13	20	"PFI17641"	"oPFI17641"	17570	24080	120	2802	2665	1057	92	93	18	100	100	0	3069	2748	1129	122	124	22	99	98	0	0.920	0.980	1.014	1.082	2.381	0.970	0.857	120	515	5657	5199	-0.121	2710	2947	2573	2626	0
4	14	20	"PFL0027"	"oPFL0027"	17760	24080	120	540	537	185	92	93	19	100	100	0	553	533	172	121	123	19	98	96	0	1.037	1.080	1.053	1.135	2.032	1.089	0.830	120	528	880	857	0.052	448	432	445	412	0
4	15	20	"PFK12903"	"oPFK12903"	17940	24100	150	108	110	34	76	79	19	64	41	0	138	138	31	107	111	25	56	24	0	1.032	1.097	1.150	1.151	2.695	1.072	0.320	156	679	63	65	0.046	32	31	34	31	-50
4	16	20	"PFI17664"	"oPFI17664"	18110	24090	110	1140	1065	292	67	67	12	100	100	0	730	696	218	96	96	14	100	100	0	1.692	1.663	1.722	1.757	1.788	1.688	0.801	80	408	1707	1598	0.759	1073	634	998	600	0
4	17	20	"PFH0013"	"oPFH0013"	18290	24100	120	1043	994	386	65	66	13	99	99	0	832	808	245	95	95	13	100	100	0	1.327	1.303	1.321	1.139	2.288	1.376	0.835	120	441	1715	1642	0.408	978	737	929	713	0
4	18	20	"PFD66991"	"oPFD66991"	18480	24100	100	467	446	118	66	67	15	100	100	0	704	693	155	95	95	13	100	100	0	0.658	0.635	0.635	0.620	1.526	0.613	0.779	80	481	1010	978	-0.603	401	609	380	598	0
4	19	20	"PFM60502"	"oPFM60502"	18690	24100	110	1927	1850	567	66	68	22	100	100	0	1746	1667	422	95	96	14	100	100	0	1.127	1.135	1.148	1.104	1.596	1.200	0.832	80	508	3512	3356	0.173	1861	1651	1784	1572	0
4	20	20	"PFI17667"	"oPFI17667"	18880	24100	120	296	285	108	65	66	12	95	92	0	737	738	264	94	95	14	99	99	0	0.359	0.342	0.369	0.330	2.292	0.324	0.774	120	518	874	864	-1.477	231	643	220	644	0
4	21	20	"PFF72456"	"oPFF72456"	19050	24100	120	678	687	202	66	68	14	100	100	0	623	601	165	97	98	16	99	98	0	1.163	1.232	1.189	1.235	1.609	1.244	0.848	120	545	1138	1125	0.218	612	526	621	504	0
4	22	20	"PFI17668"	"oPFI17668"	19230	24100	110	394	399	107	71	72	14	100	100	0	712	696	185	101	103	22	100	100	0	0.529	0.551	0.536	0.551	1.478	0.498	0.799	80	527	934	923	-0.920	323	611	328	595	0
4	1	21	"PFJ12799"	"oPFJ12799"	15280	24310	150	90	91	18	82	83	16	31	13	0	126	127	19	115	116	16	39	17	0	0.727	0.750	1.000	1.054	3.492	0.621	0.011	156	786	19	21	-0.459	8	11	9	12	-50
4	2	21	"PFF72457"	"oPFF72457"	15450	24300	120	4952	4849	2033	84	85	16	100	100	0	3609	3373	1312	116	116	17	100	100	0	1.394	1.463	1.512	1.387	2.367	1.520	0.869	120	520	8361	8022	0.479	4868	3493	4765	3257	0
4	3	21	"PFF72459"	"oPFF72459"	15630	24300	110	405	399	129	86	87	16	100	98	0	272	276	69	116	117	18	98	97	0	2.045	1.956	1.809	1.870	1.797	2.054	0.757	80	492	475	473	1.032	319	156	313	160	0
4	4	21	"PFM60506"	"oPFM60506"	15830	24300	120	402	373	121	84	85	17	95	94	0	761	737	250	116	117	18	99	99	0	0.493	0.465	0.473	0.458	2.169	0.440	0.836	120	605	963	910	-1.020	318	645	289	621	0
4	5	21	"PFL0067"	"oPFL0067"	16020	24300	110	517	520	125	71	74	17	100	100	0	485	492	102	105	107	18	100	100	0	1.174	1.160	1.135	1.152	1.358	1.134	0.787	80	478	826	836	0.231	446	380	449	387	0
4	6	21	"PFI17670"	"oPFI17670"	16220	24300	120	781	764	328	66	67	12	98	95	0	839	845	325	96	98	14	99	99	0	0.962	0.932	0.988	0.804	2.519	0.946	0.825	120	582	1458	1447	-0.055	715	743	698	749	0
4	7	21	"PFI17672"	"oPFI17672"	16400	24290	110	522	507	134	68	70	15	100	100	0	381	370	109	99	102	19	100	96	0	1.610	1.620	1.630	1.758	1.693	1.571	0.803	80	485	736	710	0.687	454	282	439	271	0
4	8	21	"PFL0068"	"oPFL0068"	16580	24290	110	849	810	226	72	76	20	100	100	0	595	570	155	101	106	22	100	100	0	1.573	1.574	1.608	1.596	1.569	1.580	0.841	80	542	1271	1207	0.653	777	494	738	469	0
4	9	21	"PFL0070"	"oPFL0070"	16780	24290	110	1560	1503	455	70	75	22	100	100	0	1021	993	366	102	107	26	100	100	0	1.621	1.608	1.579	1.729	1.681	1.522	0.832	80	550	2409	2324	0.697	1490	919	1433	891	0
4	10	21	"PFF72463"	"oPFF72463"	16970	24290	110	961	934	242	72	74	17	100	100	0	860	870	235	103	106	19	100	100	0	1.174	1.124	1.134	1.124	1.401	1.105	0.862	80	532	1646	1629	0.232	889	757	862	767	0
4	11	21	"PFD66995"	"oPFD66995"	17190	24300	150	96	107	34	86	89	22	40	24	0	125	131	31	117	120	24	32	12	0	1.250	1.500	1.054	1.109	3.290	1.180	0.185	156	745	18	35	0.322	10	8	21	14	-50
4	12	21	"PFL0074"	"oPFL0074"	17360	24290	120	1539	1427	551	88	91	18	99	99	0	1844	1728	651	118	120	18	100	99	0	0.841	0.832	0.834	0.858	2.358	0.819	0.855	120	493	3177	2949	-0.250	1451	1726	1339	1610	0
4	13	21	"PFJ12802"	"oPFJ12802"	17540	24290	110	356	356	90	86	88	17	100	100	0	764	736	154	118	119	18	100	100	0	0.418	0.437	0.437	0.422	1.382	0.413	0.793	80	516	916	888	-1.259	270	646	270	618	0
4	14	21	"PFBL B0125"	"oPFBLOB0125"	17740	24290	110	208	212	54	89	90	18	98	97	0	383	373	73	118	120	19	100	100	0	0.449	0.482	0.451	0.450	1.605	0.482	0.697	80	496	384	378	-1.155	119	265	123	255	0
4	15	21	"PFN0269"	"oPFN0269"	17920	24290	120	3654	3601	1529	82	83	19	100	99	0	4523	4271	1685	110	113	19	100	100	0	0.809	0.846	0.878	0.777	2.419	0.847	0.862	120	489	7985	7680	-0.305	3572	4413	3519	4161	0
4	16	21	"PFD66996"	"oPFD66996"	18110	24290	120	410	413	127	67	70	14	98	98	0	677	659	205	100	100	14	99	99	0	0.594	0.619	0.632	0.596	2.056	0.585	0.811	120	585	920	905	-0.750	343	577	346	559	0
4	17	21	"PFF72496"	"oPFF72496"	18310	24290	120	192	190	60	63	64	12	94	93	0	375	357	102	94	95	13	100	99	0	0.459	0.483	0.507	0.468	1.863	0.467	0.770	120	522	410	390	-1.123	129	281	127	263	0
4	18	21	"PFH0035"	"oPFH0035"	18490	24280	110	713	700	179	64	65	12	100	100	0	452	448	116	94	95	13	100	100	0	1.813	1.797	1.730	1.857	1.565	1.780	0.810	80	465	1007	990	0.858	649	358	636	354	0
4	19	21	"PFL0139"	"oPFL0139"	18680	24290	120	773	691	288	64	65	12	93	93	0	781	726	264	93	94	13	98	98	0	1.031	0.991	1.036	0.920	2.355	1.008	0.831	120	628	1397	1260	0.043	709	688	627	633	0
4	20	21	"PFBL B0173"	"oPFBLOB0173"	18880	24290	120	246	243	84	64	65	14	95	92	0	295	285	81	93	95	15	99	98	0	0.901	0.932	0.965	0.851	2.257	0.948	0.737	120	643	384	371	-0.150	182	202	179	192	0
4	21	21	"PFI17720"	"oPFI17720"	19090	24290	80	94	95	24	69	72	15	65	38	0	121	124	20	101	103	18	57	28	0	1.250	1.130	1.048	1.028	2.781	1.156	0.169	52	313	45	49	0.322	25	20	26	23	0
4	22	21	"PFG0054"	"oPFG0054"	19260	24290	120	3070	2822	1193	75	76	14	100	99	0	1909	1851	631	105	107	20	100	100	0	1.660	1.573	1.620	1.355	2.412	1.691	0.840	120	652	4799	4493	0.731	2995	1804	2747	1746	0
4	1	22	"PFN0287"	"oPFN0287"	15270	24480	120	295	284	84	78	78	15	99	98	0	280	271	80	112	113	16	95	91	0	1.292	1.296	1.362	1.371	1.999	1.265	0.780	120	624	385	365	0.369	217	168	206	159	0
4	2	22	"PFL0140"	"oPFL0140"	15460	24480	110	328	328	76	81	82	16	100	98	0	705	701	200	115	116	18	100	100	0	0.419	0.422	0.428	0.420	1.487	0.351	0.770	80	493	837	833	-1.256	247	590	247	586	0
4	3	22	"PFL0142"	"oPFL0142"	15650	24480	120	625	615	225	78	79	16	100	100	0	447	442	149	113	114	19	97	94	0	1.638	1.632	1.654	1.645	1.892	1.670	0.827	120	625	881	866	0.712	547	334	537	329	0
4	4	22	"PFL0144"	"oPFL0144"	15840	24480	110	466	446	121	71	73	16	100	100	0	343	332	84	105	107	18	100	98	0	1.660	1.652	1.671	1.663	1.622	1.647	0.784	80	493	633	602	0.731	395	238	375	227	0
4	5	22	"PFJ12815"	"oPFJ12815"	16030	24480	120	896	861	307	63	64	12	100	100	0	635	603	235	96	97	15	95	94	0	1.545	1.574	1.660	1.736	2.166	1.574	0.840	120	622	1372	1305	0.628	833	539	798	507	0
4	6	22	"PFI17725"	"oPFI17725"	16230	24490	120	2600	2250	1092	63	64	11	99	99	0	16216	14903	4760	94	95	12	100	100	0	0.157	0.148	0.168	0.128	1.979	0.147	0.819	120	616	18659	16996	-2.668	2537	16122	2187	14809	0
4	7	22	"PFL0149"	"oPFL0149"	16420	24480	110	113	118	31	62	63	11	93	88	0	190	185	41	94	95	15	96	91	0	0.531	0.615	0.610	0.595	2.143	0.565	0.482	80	531	147	147	-0.913	51	96	56	91	0
4	8	22	"PFG0057"	"oPFG0057"	16600	24480	110	155	151	36	66	69	14	96	92	0	216	207	47	98	100	16	97	91	0	0.754	0.780	0.741	0.802	1.921	0.689	0.659	80	548	207	194	-0.407	89	118	85	109	0
4	9	22	"PFF72505"	"oPFF72505"	16790	24480	110	87	88	17	68	70	15	62	28	0	297	288	53	99	102	17	100	100	0	0.096	0.106	0.112	0.108	2.151	0.088	0.188	80	556	217	209	-3.381	19	198	20	189	0
4	10	22	"PFM60543"	"oPFM60543"	16990	24480	120	618	579	235	64	65	12	99	97	0	557	556	215	95	96	14	98	97	0	1.199	1.117	1.150	1.086	2.590	1.126	0.805	120	628	1016	976	0.262	554	462	515	461	0
4	11	22	"PFBL B0178"	"oPFBLOB0178"	17160	24480	110	355	351	92	76	77	18	100	100	0	2969	2899	664	107	112	31	100	100	0	0.097	0.098	0.098	0.095	1.402	0.090	0.816	80	480	3141	3067	-3.359	279	2862	275	2792	0
4	12	22	"PFG0058"	"oPFG0058"	17360	24480	110	147	156	48	81	83	17	96	88	0	278	287	54	113	117	28	100	100	0	0.400	0.431	0.424	0.384	1.839	0.387	0.478	80	552	231	249	-1.322	66	165	75	174	0
4	13	22	"PFBL B0180"	"oPFBLOB0180"	17550	24480	110	106	107	22	77	78	16	72	42	0	214	210	36	109	111	16	100	97	0	0.276	0.297	0.317	0.270	2.030	0.288	0.338	80	542	134	131	-1.856	29	105	30	101	0
4	14	22	"PFBL B0182"	"oPFBLOB0182"	17740	24480	120	107	110	24	82	83	16	62	41	0	567	549	168	109	111	17	99	99	0	0.055	0.064	0.066	0.066	2.207	0.051	0.235	120	620	483	468	-4.195	25	458	28	440	0
4	15	22	"PFBL B0184"	"oPFBLOB0184"	17930	24480	120	404	401	131	76	78	16	100	99	0	418	426	125	108	109	17	100	98	0	1.058	1.022	1.047	1.008	1.843	1.025	0.793	120	590	638	643	0.081	328	310	325	318	0
4	16	22	"PFI17729"	"oPFI17729"	18100	24490	80	95	94	17	67	70	16	76	38	0	130	129	30	99	102	17	69	46	0	0.903	0.900	0.800	0.792	2.550	0.568	0.198	52	316	59	57	-0.147	28	31	27	30	0
4	17	22	"PFH0036"	"oPFH0036"	18310	24480	120	2282	2128	847	61	64	14	100	99	0	1852	1767	664	93	95	15	100	100	0	1.263	1.235	1.305	1.180	2.377	1.265	0.833	120	651	3980	3741	0.336	2221	1759	2067	1674	0
4	18	22	"PFA32038"	"oPFA32038"	18510	24480	120	2537	2215	982	61	62	10	100	99	0	3513	3171	1186	93	94	13	100	100	0	0.724	0.700	0.738	0.585	2.854	0.710	0.816	120	555	5896	5232	-0.466	2476	3420	2154	3078	0
4	19	22	"EMPTY"	"EMPTY"	18650	24550	150	60	61	12	61	61	10	11	4	0	92	93	11	91	92	12	15	2	0	-1.000	0.000	0.882	0.983	3.353	0.333	0.005	156	878	0	2	Error	-1	1	0	2	-50
4	20	22	"EMPTY"	"EMPTY"	18840	24550	150	60	61	11	61	62	12	12	1	0	92	92	10	91	92	13	11	1	0	-1.000	0.000	1.381	1.253	3.617	0.436	0.008	156	894	0	1	Error	-1	1	0	1	-50
4	21	22	"EMPTY"	"EMPTY"	19030	24560	150	70	72	13	67	68	14	19	4	0	100	101	14	97	99	16	16	3	0	1.000	1.250	1.000	0.924	3.244	0.152	0.002	156	926	6	9	0.000	3	3	5	4	-50
4	22	22	"EMPTY"	"EMPTY"	19220	24560	150	71	72	15	72	74	14	16	3	0	103	105	16	103	104	16	19	4	0	100000.000	0.000	0.944	0.880	4.295	5.338	0.004	156	1078	-1	2	16.610	-1	0	0	2	-50
5	1	1	"PFI0414"	"I5572_1"	1660	25060	140	126	127	26	62	63	11	98	94	0	269	266	48	95	99	36	99	98	0	0.368	0.380	0.387	0.362	1.767	0.314	0.589	156	804	238	236	-1.443	64	174	65	171	0
5	2	1	"PFI0486"	"I7438_2"	1850	25060	130	172	180	47	64	65	11	99	98	0	2398	2376	774	97	103	42	100	100	0	0.047	0.051	0.054	0.050	1.478	0.047	0.810	120	563	2409	2395	-4.413	108	2301	116	2279	0
5	3	1	"PFI0416"	"I5607_1"	2020	25060	130	104	104	19	65	67	12	90	75	0	151	149	24	100	101	14	91	80	0	0.765	0.796	0.769	0.807	2.474	0.715	0.346	120	578	90	88	-0.387	39	51	39	49	0
5	4	1	"PFI0237"	"I16933_1"	2220	25070	140	267	265	75	67	68	13	98	96	0	547	551	127	100	102	15	100	100	0	0.447	0.439	0.450	0.410	1.655	0.433	0.830	156	680	647	649	-1.160	200	447	198	451	0
5	5	1	"PFI0401"	"I5180_2"	2420	25070	140	770	734	242	66	68	14	99	98	0	731	710	163	99	101	15	100	100	0	1.114	1.093	1.142	0.990	1.706	1.153	0.885	156	627	1336	1279	0.156	704	632	668	611	0
5	6	1	"PFI0236"	"I1689_2"	2610	25070	140	9040	8512	3037	66	68	14	100	100	0	6312	6029	1640	99	101	16	100	100	0	1.444	1.424	1.465	1.309	1.700	1.501	0.917	156	629	15187	14376	0.530	8974	6213	8446	5930	0
5	7	1	"PFJ0542"	"J667_1"	2800	25070	130	382	387	68	68	69	13	100	100	0	885	923	216	100	103	19	100	100	0	0.400	0.388	0.400	0.392	1.304	0.358	0.832	120	549	1099	1142	-1.322	314	785	319	823	0
5	8	1	"PFJ0005"	"J1011_3"	2990	25070	140	213	213	50	69	70	13	98	96	0	827	825	181	100	103	18	100	100	0	0.198	0.199	0.207	0.195	1.489	0.190	0.817	156	627	871	869	-2.336	144	727	144	725	0
5	9	1	"PFJ0310"	"J2896_1"	3180	25070	140	7260	6912	2065	70	72	13	100	100	0	5281	5121	1343	103	104	14	100	100	0	1.389	1.363	1.420	1.287	1.605	1.408	0.922	156	594	12368	11860	0.474	7190	5178	6842	5018	0
5	10	1	"PFJ0140"	"J17_1"	3370	25060	140	4276	4303	1031	73	75	16	100	100	0	4294	4125	1305	105	107	15	100	100	0	1.003	1.052	1.054	1.124	1.520	1.022	0.908	156	619	8392	8250	0.005	4203	4189	4230	4020	0
5	11	1	"PFJ0200"	"J21_1"	3560	25060	140	1263	1203	288	74	75	16	100	100	0	1251	1209	390	106	108	15	100	100	0	1.038	1.024	1.055	1.061	1.499	0.988	0.868	156	619	2334	2232	0.054	1189	1145	1129	1103	0
5	12	1	"PFJ0215"	"J21_7"	3750	25060	140	2550	2387	665	74	76	14	100	100	0	1896	1771	545	109	110	16	100	100	0	1.386	1.392	1.439	1.424	1.582	1.396	0.899	156	664	4263	3975	0.470	2476	1787	2313	1662	0
5	13	1	"PFJ0476"	"J53_48"	3950	25060	140	27561	27630	7209	77	79	15	100	100	0	14894	14839	3465	111	112	16	100	100	0	1.859	1.871	1.891	1.857	1.393	1.945	0.910	156	668	42267	42281	0.895	27484	14783	27553	14728	0
5	14	1	"PFJ0510"	"J58_2"	4140	25060	140	4404	4315	982	79	80	16	100	100	0	2730	2592	698	110	112	16	100	100	0	1.651	1.707	1.702	1.791	1.560	1.722	0.906	156	603	6945	6718	0.723	4325	2620	4236	2482	0
5	15	1	"PFJ0563"	"J70_2"	4320	25060	140	881	889	231	78	80	15	100	100	0	658	638	161	112	113	15	100	99	0	1.471	1.542	1.562	1.603	1.552	1.574	0.868	156	587	1349	1337	0.556	803	546	811	526	0
5	16	1	"PFJ0575"	"J73_12"	4510	25060	140	1250	1200	309	78	80	16	100	100	0	1950	1859	464	113	114	16	100	100	0	0.638	0.643	0.647	0.645	1.677	0.630	0.897	156	598	3009	2868	-0.648	1172	1837	1122	1746	0
5	17	1	"PFJ0599"	"J85_3"	4700	25060	140	399	387	100	81	82	18	98	98	0	740	734	155	114	115	18	100	100	0	0.508	0.494	0.514	0.461	1.698	0.487	0.860	156	717	944	926	-0.977	318	626	306	620	0
5	18	1	"PFJ0018"	"J109_5"	4890	25050	130	232	235	48	74	76	16	100	100	0	230	230	34	108	111	18	100	100	0	1.295	1.320	1.356	1.297	1.471	1.362	0.767	120	607	280	283	0.373	158	122	161	122	0
5	19	1	"PFJ0181"	"J198_5"	5080	25060	140	9273	9155	3103	73	74	16	100	100	0	6038	5950	1529	105	108	26	100	100	0	1.551	1.554	1.555	1.439	1.778	1.649	0.900	156	707	15133	14927	0.633	9200	5933	9082	5845	0
5	20	1	"PFJ0227"	"J227_2"	5280	25050	140	258	247	60	69	72	19	99	97	0	313	309	52	104	106	27	100	100	0	0.904	0.868	0.891	0.823	1.640	0.889	0.764	156	694	398	383	-0.145	189	209	178	205	0
5	21	1	"PFJ0246"	"J242_1"	5470	25050	150	56	62	21	66	68	20	16	4	0	55	76	43	102	98	27	14	8	0	0.213	0.154	0.359	0.332	2.358	0.418	0.340	156	682	-57	-30	-2.233	-10	-47	-4	-26	-50
5	22	1	"PFJ0280"	"J268_1"	5660	25050	140	1456	1464	425	64	67	16	100	100	0	1397	1441	363	96	96	21	100	100	0	1.070	1.041	1.094	1.020	1.478	1.052	0.912	156	797	2693	2745	0.098	1392	1301	1400	1345	0
5	1	2	"PFJ0322"	"J309_17"	1670	25250	140	406	394	101	62	64	13	100	98	0	537	526	154	96	101	40	98	96	0	0.780	0.772	0.790	0.785	1.687	0.736	0.842	156	621	785	762	-0.358	344	441	332	430	0
5	2	2	"PFJ0363"	"J373_1"	1850	25250	140	799	761	208	63	65	11	100	100	0	637	600	171	96	103	47	98	94	0	1.360	1.385	1.411	1.438	1.623	1.397	0.875	156	444	1277	1202	0.444	736	541	698	504	0
5	3	2	"PFN0173"	"N132_113"	2050	25250	140	569	547	166	63	64	12	100	98	0	1509	1455	404	96	98	14	100	100	0	0.358	0.356	0.355	0.335	1.562	0.350	0.907	156	471	1919	1843	-1.482	506	1413	484	1359	0
5	4	2	"PFN0184"	"N132_132"	2250	25250	130	214	209	43	64	66	13	99	99	0	650	664	139	99	101	18	100	100	0	0.272	0.257	0.258	0.253	1.362	0.246	0.789	120	419	701	710	-1.877	150	551	145	565	0
5	5	2	"PFN0186"	"N132_136"	2430	25240	130	3733	3822	627	64	66	15	100	100	0	2172	2164	436	97	101	24	100	100	0	1.768	1.818	1.817	1.853	1.241	1.795	0.932	120	436	5744	5825	0.822	3669	2075	3758	2067	0
5	6	2	"PFN0203"	"N132_171"	2620	25240	130	940	948	193	62	64	14	100	100	0	565	562	120	94	99	23	100	100	0	1.864	1.893	1.935	1.920	1.342	1.971	0.863	120	419	1349	1354	0.898	878	471	886	468	0
5	7	2	"PFN0208"	"N132_178"	2810	25250	140	2387	2267	702	65	66	12	100	100	0	1420	1379	421	97	99	16	100	100	0	1.755	1.718	1.837	1.673	1.620	1.773	0.887	156	412	3645	3484	0.812	2322	1323	2202	1282	0
5	8	2	"PFN0211"	"N132_181"	3000	25240	130	536	526	86	69	71	13	100	100	0	370	368	70	101	103	15	100	99	0	1.736	1.712	1.761	1.753	1.370	1.714	0.867	120	386	736	724	0.796	467	269	457	267	0
5	9	2	"PFN0362"	"N135_24"	3200	25240	140	1093	1071	287	70	72	13	100	100	0	1499	1455	417	104	105	15	100	100	0	0.733	0.741	0.774	0.740	1.543	0.724	0.889	156	382	2418	2352	-0.447	1023	1395	1001	1351	0
5	10	2	"PFN0373"	"N136_4"	3390	25240	130	292	282	48	70	72	14	100	100	0	816	827	148	104	106	15	100	100	0	0.312	0.293	0.299	0.292	1.291	0.271	0.850	120	349	934	935	-1.681	222	712	212	723	0
5	11	2	"PFN0401"	"N137_50"	3580	25240	140	675	663	165	73	74	14	100	100	0	690	672	179	106	106	14	100	99	0	1.031	1.042	1.048	1.071	1.527	1.028	0.892	156	361	1186	1156	0.044	602	584	590	566	0
5	12	2	"PFN0423"	"N138_31"	3770	25250	130	117	116	23	75	77	14	89	70	0	184	183	25	108	110	16	100	95	0	0.553	0.547	0.553	0.498	2.155	0.547	0.385	120	443	118	116	-0.856	42	76	41	75	0
5	13	2	"PFN0433"	"N138_45"	3970	25240	130	132	131	21	76	77	14	97	88	0	335	340	48	110	112	17	100	100	0	0.249	0.239	0.241	0.227	1.586	0.242	0.632	120	452	281	285	-2.006	56	225	55	230	0
5	14	2	"PFN0409"	"N138_104"	4150	25240	130	373	375	64	78	79	15	100	100	0	522	518	80	108	111	16	100	100	0	0.713	0.724	0.731	0.723	1.236	0.711	0.863	120	399	709	707	-0.489	295	414	297	410	0
5	15	2	"PFN0534"	"N143_18"	4340	25240	140	393	382	92	79	80	15	99	99	0	363	357	69	109	112	16	99	99	0	1.236	1.222	1.265	1.218	1.612	1.274	0.841	156	393	568	551	0.306	314	254	303	248	0
5	16	2	"PFN0540"	"N143_29"	4530	25240	140	548	535	146	82	84	19	99	98	0	620	612	136	115	118	23	100	100	0	0.923	0.911	0.926	0.884	1.623	0.933	0.880	156	361	971	950	-0.116	466	505	453	497	0
5	17	2	"PFN0556"	"N143_56"	4660	25290	150	87	89	20	81	84	20	26	8	0	118	122	29	114	119	28	17	1	0	1.500	1.000	0.837	0.831	2.970	0.833	0.223	156	534	10	16	0.585	6	4	8	8	-50
5	18	2	"PFN0562"	"N143_66"	4900	25240	130	327	331	68	79	82	17	100	100	0	876	884	142	114	116	20	100	100	0	0.325	0.327	0.324	0.321	1.336	0.313	0.851	120	570	1010	1022	-1.619	248	762	252	770	0
5	19	2	"PFN0608"	"N147_16"	5090	25250	120	127	126	30	79	82	17	81	65	0	189	190	33	111	113	19	98	90	0	0.615	0.595	0.556	0.523	2.567	0.508	0.369	120	428	126	126	-0.700	48	78	47	79	0
5	20	2	"PFN0623"	"N148_7"	5290	25240	120	165	165	32	77	81	24	98	87	0	239	242	36	113	115	35	99	96	0	0.698	0.682	0.669	0.656	1.535	0.675	0.636	120	421	214	217	-0.518	88	126	88	129	0
5	21	2	"PFN0714"	"N151_50"	5480	25240	140	14413	14569	5023	71	74	24	100	100	0	8001	7913	2181	107	111	37	100	100	0	1.817	1.857	1.934	1.748	1.660	1.973	0.905	156	398	22236	22304	0.861	14342	7894	14498	7806	0
5	22	2	"PFN0723"	"N152_1"	5660	25240	140	604	581	149	62	64	13	100	100	0	881	850	190	94	94	18	100	100	0	0.689	0.687	0.694	0.672	1.577	0.679	0.879	156	599	1329	1275	-0.538	542	787	519	756	0
5	1	3	"PFN0727"	"N152_17"	1680	25430	130	342	342	58	65	66	13	100	100	0	363	364	62	99	100	14	100	100	0	1.049	1.045	1.074	1.048	1.328	1.032	0.844	120	543	541	542	0.069	277	264	277	265	0
5	2	3	"PFN0735"	"N153_15"	1870	25430	130	287	294	52	62	63	14	100	100	0	557	567	116	94	95	15	100	100	0	0.486	0.490	0.520	0.494	1.371	0.457	0.808	120	451	688	705	-1.041	225	463	232	473	0
5	3	3	"PFN0750"	"N155_14"	2060	25430	140	2395	2383	690	60	61	13	100	100	0	1767	1745	519	92	93	13	100	100	0	1.394	1.405	1.447	1.424	1.544	1.424	0.899	156	468	4010	3976	0.479	2335	1675	2323	1653	0
5	4	3	"PFN0757"	"N155_25"	2250	25430	140	380	375	97	62	63	11	99	98	0	821	834	262	94	96	16	100	100	0	0.437	0.423	0.444	0.422	1.735	0.391	0.842	156	483	1045	1053	-1.193	318	727	313	740	0
5	5	3	"PFB0217"	"B567"	2440	25430	130	213	220	42	62	63	11	100	100	0	447	451	76	94	98	22	100	100	0	0.428	0.443	0.437	0.436	1.365	0.427	0.820	120	475	504	515	-1.225	151	353	158	357	0
5	6	3	"PFB0221"	"B573"	2630	25430	150	1355	1382	470	63	64	12	100	100	0	1007	1018	309	95	99	21	100	100	0	1.417	1.429	1.500	1.399	1.629	1.471	0.868	156	492	2204	2242	0.503	1292	912	1319	923	0
5	7	3	"PFB0223"	"B577"	2820	25420	140	2068	2072	517	66	68	13	100	100	0	780	736	205	98	99	14	100	100	0	2.935	3.144	3.149	3.365	1.526	3.194	0.892	156	442	2684	2644	1.554	2002	682	2006	638	0
5	8	3	"PFB0225"	"B583"	3020	25420	140	2821	2935	768	68	70	14	100	100	0	1658	1635	455	101	102	14	100	100	0	1.768	1.869	1.887	1.946	1.536	1.903	0.889	156	445	4310	4401	0.822	2753	1557	2867	1534	0
5	9	3	"PFB0227"	"B587"	3210	25420	140	1037	1029	279	69	72	31	100	100	0	546	527	150	102	104	16	99	99	0	2.180	2.259	2.313	2.408	1.739	2.314	0.864	156	431	1412	1385	1.124	968	444	960	425	0
5	10	3	"PFB0229"	"B590"	3400	25410	150	82	81	14	68	72	31	7	0	0	125	127	22	102	104	16	62	30	0	0.609	0.520	0.683	0.647	3.632	0.226	0.032	156	411	37	38	-0.716	14	23	13	25	-50
5	11	3	"PFB0246"	"B618"	3570	25420	150	79	79	12	68	70	12	47	12	0	110	112	15	103	104	13	34	12	0	1.571	1.222	0.861	0.841	4.045	0.463	0.015	156	364	18	20	0.652	11	7	11	9	-50
5	12	3	"PFB0256"	"B634"	3750	25420	150	79	79	13	72	73	13	29	7	0	104	106	16	106	107	15	14	2	0	-3.500	100000.000	0.913	0.883	3.442	0.851	0.017	156	446	5	7	Error	7	-2	7	0	-50
5	13	3	"PFB0259"	"B64"	3960	25420	130	568	566	79	73	73	13	100	100	0	1333	1339	244	108	110	16	100	100	0	0.404	0.400	0.410	0.403	1.262	0.376	0.875	120	491	1720	1724	-1.307	495	1225	493	1231	0
5	14	3	"PFB0262"	"B645"	4150	25420	150	84	86	16	73	74	13	45	16	0	126	128	16	105	108	15	64	28	0	0.524	0.565	0.786	0.656	3.042	0.411	0.029	156	474	32	36	-0.933	11	21	13	23	-50
5	15	3	"PFB0270"	"B664"	4340	25420	130	170	170	31	73	75	15	100	100	0	196	196	29	105	108	15	100	99	0	1.066	1.066	1.089	1.054	1.606	1.044	0.633	120	429	188	188	0.092	97	91	97	91	0
5	16	3	"PFB0273"	"B667"	4520	25420	130	392	391	64	74	77	19	100	100	0	516	503	93	110	115	31	100	100	0	0.783	0.807	0.807	0.819	1.347	0.770	0.867	120	377	724	710	-0.352	318	406	317	393	0
5	17	3	"PFC0002"	"C101"	4720	25420	130	186	188	43	75	78	19	100	98	0	488	491	82	111	115	30	100	100	0	0.294	0.297	0.281	0.284	1.461	0.282	0.769	120	454	488	493	-1.764	111	377	113	380	0
5	18	3	"PFC0006"	"C113"	4920	25420	130	101	102	19	77	78	16	63	28	0	269	268	39	110	111	17	100	100	0	0.151	0.158	0.179	0.149	2.095	0.150	0.228	120	501	183	183	-2.728	24	159	25	158	0
5	19	3	"PFC0009"	"C116"	5110	25420	140	337	337	82	81	82	16	99	98	0	395	393	74	112	113	16	100	100	0	0.905	0.911	0.930	0.870	1.589	0.929	0.836	156	431	539	537	-0.145	256	283	256	281	0
5	20	3	"PFC0011"	"C118"	5290	25420	150	107	117	45	79	83	26	53	19	0	154	172	81	117	131	79	13	1	0	0.757	0.691	0.778	0.773	2.660	0.286	0.386	156	392	65	93	-0.402	28	37	38	55	-50
5	21	3	"PFC0013"	"C122"	5470	25420	150	74	86	48	71	76	28	17	8	0	115	130	53	110	125	80	12	2	0	0.600	0.750	0.484	0.542	3.491	0.254	0.337	156	433	8	35	-0.737	3	5	15	20	-50
5	22	3	"PFC0015"	"C125"	5670	25430	150	76	207	233	61	63	14	50	46	0	96	238	248	93	95	29	43	36	0	5.000	1.007	0.533	0.583	2.928	0.929	0.792	156	676	18	291	2.322	15	3	146	145	-50
5	1	4	"PFC0035"	"C162"	1690	25610	140	1100	1038	328	64	65	13	100	100	0	1376	1249	381	98	99	15	100	100	0	0.811	0.846	0.864	0.845	1.738	0.843	0.906	156	706	2314	2125	-0.303	1036	1278	974	1151	0
5	2	4	"PFC0037"	"C164"	1880	25620	130	129	132	24	62	63	14	100	97	0	368	379	63	94	95	14	100	100	0	0.245	0.246	0.237	0.238	1.442	0.234	0.682	120	509	341	355	-2.032	67	274	70	285	0
5	3	4	"PFC0039"	"C171"	2070	25610	130	539	541	93	61	62	14	100	100	0	445	440	76	92	93	13	100	100	0	1.354	1.379	1.392	1.395	1.290	1.365	0.887	120	498	831	828	0.437	478	353	480	348	0
5	4	4	"PFC0042"	"C179"	2270	25610	130	142	140	25	62	63	11	100	100	0	428	431	70	94	95	13	100	100	0	0.240	0.231	0.234	0.226	1.501	0.209	0.721	120	509	414	415	-2.062	80	334	78	337	0
5	5	4	"PFC0044"	"C180"	2470	25610	130	151	155	27	63	64	11	100	100	0	346	351	64	96	97	13	100	100	0	0.352	0.361	0.359	0.360	1.459	0.339	0.747	120	511	338	347	-1.506	88	250	92	255	0
5	6	4	"PFC0046"	"C184"	2650	25610	130	274	271	44	66	67	13	100	100	0	208	207	33	99	100	14	100	99	0	1.908	1.898	1.926	1.935	1.418	1.897	0.762	120	467	317	313	0.932	208	109	205	108	0
5	7	4	"PFD0183"	"D23156_27"	2840	25610	130	458	462	84	69	70	14	100	100	0	713	728	146	101	103	14	100	100	0	0.636	0.627	0.644	0.629	1.358	0.594	0.836	120	463	1001	1020	-0.654	389	612	393	627	0
5	8	4	"PFD0186"	"D23156_40"	3020	25610	140	355	346	89	69	71	16	99	98	0	570	560	153	102	103	14	100	100	0	0.611	0.605	0.635	0.585	1.762	0.573	0.814	156	498	754	735	-0.710	286	468	277	458	0
5	9	4	"PFD0190"	"D2337_1"	3210	25610	130	191	198	34	68	72	32	100	99	0	245	248	44	101	104	16	100	100	0	0.854	0.884	0.924	0.890	1.453	0.906	0.646	120	430	267	277	-0.227	123	144	130	147	0
5	10	4	"PFD0198"	"D23657_2"	3380	25620	150	80	81	15	69	72	30	10	0	0	112	113	15	102	104	16	29	9	0	1.100	1.091	1.143	1.056	3.861	3.143	0.181	156	466	21	23	0.138	11	10	12	11	-50
5	11	4	"PFD0208"	"D25498_1"	3590	25600	150	73	73	14	70	70	13	20	8	0	104	104	12	103	105	14	12	1	0	3.000	3.000	1.500	1.363	3.399	0.820	0.009	156	388	4	4	1.585	3	1	3	1	-50
5	12	4	"PFD0213"	"D2660_1"	3770	25610	150	77	79	15	70	71	13	35	12	0	106	106	17	105	107	16	17	2	0	7.000	9.000	0.867	0.875	4.075	0.168	0.002	156	411	8	10	2.807	7	1	9	1	-50
5	13	4	"PFD0248"	"D33539_109"	3970	25610	140	543	528	139	72	72	13	99	99	0	445	433	102	106	108	16	99	98	0	1.389	1.394	1.407	1.369	1.743	1.433	0.853	156	459	810	783	0.474	471	339	456	327	0
5	14	4	"PFD0250"	"D33539_15"	4160	25610	140	160	165	48	72	72	13	98	94	0	510	524	129	105	106	15	100	100	0	0.217	0.222	0.214	0.199	1.742	0.221	0.757	156	448	493	512	-2.202	88	405	93	419	0
5	15	4	"PFD0252"	"D33539_17"	4350	25610	140	126	130	29	71	73	15	96	84	0	391	383	76	106	108	16	100	99	0	0.193	0.213	0.203	0.204	1.852	0.195	0.582	156	476	340	336	-2.373	55	285	59	277	0
5	16	4	"PFD0256"	"D33539_23"	4540	25610	140	315	308	81	73	75	16	96	96	0	422	404	82	108	112	27	98	98	0	0.771	0.794	0.797	0.755	1.864	0.799	0.842	156	503	556	531	-0.376	242	314	235	296	0
5	17	4	"PFD0259"	"D33539_28"	4730	25610	140	737	716	243	73	74	14	99	98	0	1103	1136	314	107	110	24	100	100	0	0.667	0.625	0.649	0.591	1.849	0.622	0.846	156	518	1660	1672	-0.585	664	996	643	1029	0
5	18	4	"PFD0261"	"D33539_3"	4940	25620	150	85	86	16	76	77	17	31	8	0	121	122	18	107	110	17	40	12	0	0.643	0.667	0.735	0.762	3.654	0.787	0.036	156	546	23	25	-0.637	9	14	10	15	-50
5	19	4	"PFD0277"	"D33539_63"	5130	25610	140	410	405	117	73	74	15	98	98	0	562	558	126	104	106	17	100	100	0	0.736	0.731	0.712	0.695	1.786	0.741	0.863	156	406	795	786	-0.443	337	458	332	454	0
5	20	4	"PFD0281"	"D33539_69"	5290	25620	150	88	93	27	66	71	25	44	15	0	123	131	40	100	115	77	5	2	0	0.957	0.871	0.982	0.963	2.586	0.527	0.412	156	389	45	58	-0.064	22	23	27	31	-50
5	21	4	"PFD0283"	"D33539_74"	5470	25620	150	77	78	18	63	68	24	25	4	0	111	115	29	97	113	73	8	0	0	1.000	0.833	0.734	0.748	3.244	0.348	0.237	156	482	28	33	0.000	14	14	15	18	-50
5	22	4	"PFD0286"	"D33539_85"	5690	25600	140	597	555	257	60	62	13	96	94	0	547	500	194	94	98	27	94	91	0	1.185	1.219	1.262	1.139	2.244	1.276	0.859	156	655	990	901	0.245	537	453	495	406	0
5	1	5	"PFD0288"	"D33539_87"	1700	25800	130	221	218	36	62	64	12	100	100	0	287	296	50	96	97	13	100	100	0	0.832	0.780	0.801	0.782	1.348	0.777	0.829	120	667	350	356	-0.265	159	191	156	200	0
5	2	5	"PFD0292"	"D33539_97"	1910	25790	110	93	92	15	64	66	12	81	57	0	131	129	16	96	98	13	91	65	0	0.829	0.848	0.870	0.866	2.985	0.841	0.217	80	445	64	61	-0.271	29	35	28	33	0
5	3	5	"PFD0343"	"D40381_1"	2080	25800	130	113	115	22	63	64	11	97	93	0	205	207	38	96	97	12	100	100	0	0.459	0.468	0.483	0.456	1.784	0.428	0.552	120	562	159	163	-1.124	50	109	52	111	0
5	4	5	"PFD0345"	"D4043_2"	2280	25790	130	332	336	64	63	64	11	100	100	0	507	505	91	96	97	13	100	100	0	0.655	0.667	0.694	0.667	1.328	0.666	0.853	120	490	680	682	-0.612	269	411	273	409	0
5	5	5	"PFD0355"	"D42243_17"	2440	25820	150	73	76	15	64	64	12	41	21	0	109	110	18	96	98	14	46	17	0	0.692	0.857	0.974	0.860	3.620	0.693	0.048	156	510	22	26	-0.531	9	13	12	14	-50
5	6	5	"PFD0362"	"D42243_29"	2650	25810	150	73	74	14	66	68	13	31	8	0	109	112	17	100	103	21	22	5	0	0.778	0.667	0.821	0.790	3.527	0.389	0.028	156	513	16	20	-0.363	7	9	8	12	-50
5	7	5	"PFD0367"	"D42243_37"	2830	25790	130	4244	4199	666	69	70	14	100	100	0	2090	2030	436	103	106	23	100	100	0	2.101	2.143	2.186	2.196	1.268	2.124	0.928	120	474	6162	6057	1.071	4175	1987	4130	1927	0
5	8	5	"PFD0369"	"D42243_39"	3020	25800	130	1360	1411	296	70	71	15	100	100	0	622	670	186	102	104	17	100	100	0	2.481	2.361	2.549	2.410	1.284	2.392	0.873	120	522	1810	1909	1.311	1290	520	1341	568	0
5	9	5	"PFE0400"	"E2667_1"	3220	25790	130	137	139	23	70	71	15	97	95	0	207	208	30	103	104	16	100	100	0	0.644	0.657	0.653	0.633	1.708	0.657	0.657	120	500	171	174	-0.634	67	104	69	105	0
5	10	5	"PFE0403"	"E26771_1"	3410	25780	130	1821	1831	366	70	72	13	100	100	0	1253	1230	322	105	106	16	100	100	0	1.525	1.565	1.653	1.627	1.397	1.547	0.883	120	448	2899	2886	0.609	1751	1148	1761	1125	0
5	11	5	"PFE0405"	"E26771_4"	3600	25790	140	298	292	85	72	73	14	99	97	0	401	394	96	106	106	15	98	98	0	0.766	0.764	0.776	0.735	1.860	0.764	0.828	156	438	521	508	-0.384	226	295	220	288	0
5	12	5	"PFE0408"	"E26934_1"	3780	25790	140	1142	1101	308	73	73	14	100	100	0	685	643	189	106	108	15	99	98	0	1.846	1.914	1.969	2.051	1.544	1.925	0.907	156	426	1648	1565	0.885	1069	579	1028	537	0
5	13	5	"PFE0411"	"E27042_1"	3980	25790	150	83	85	15	73	74	14	37	13	0	111	112	15	106	107	14	27	7	0	2.000	2.000	1.253	1.156	3.226	2.067	0.004	156	444	15	18	1.000	10	5	12	6	-50
5	14	5	"PFE0415"	"E27173_1"	4160	25800	130	144	145	25	72	74	16	100	96	0	239	246	43	105	106	16	100	100	0	0.537	0.518	0.536	0.511	1.554	0.487	0.690	120	445	206	214	-0.896	72	134	73	141	0
5	15	5	"PFE0439"	"E27723_18"	4350	25790	130	1434	1399	293	72	74	15	100	100	0	1152	1123	253	106	107	15	100	100	0	1.302	1.305	1.309	1.339	1.354	1.276	0.929	120	485	2408	2344	0.381	1362	1046	1327	1017	0
5	16	5	"PFE0443"	"E27723_9"	4540	25800	130	200	200	41	73	74	14	100	99	0	214	216	32	106	108	15	100	100	0	1.176	1.155	1.162	1.131	1.526	1.197	0.729	120	485	235	237	0.234	127	108	127	110	0
5	17	5	"PFE0446"	"E27742_6"	4730	25800	130	157	160	37	71	73	13	100	98	0	204	206	30	106	107	14	100	100	0	0.878	0.890	0.867	0.848	1.583	0.937	0.694	120	394	184	189	-0.188	86	98	89	100	0
5	18	5	"PFE0452"	"E28056_1"	4880	25800	150	94	94	24	71	73	16	58	32	0	124	124	21	105	108	18	50	21	0	1.211	1.211	1.097	1.167	3.166	1.139	0.266	156	479	42	42	0.276	23	19	23	19	-50
5	19	5	"PFE0454"	"E28350_1"	5110	25800	130	309	305	72	66	69	17	100	100	0	370	373	51	97	101	20	100	100	0	0.890	0.866	0.892	0.831	1.406	0.922	0.850	120	466	516	515	-0.168	243	273	239	276	0
5	20	5	"PFE0458"	"E28462_2"	5280	25800	130	118	118	25	57	59	12	98	96	0	157	158	23	87	89	13	100	98	0	0.871	0.859	0.831	0.830	1.815	0.891	0.565	120	402	131	132	-0.199	61	70	61	71	0
5	21	5	"PFE0487"	"E29895_1"	5490	25790	140	110	112	25	59	60	12	92	87	0	139	141	23	91	93	16	94	78	0	1.063	1.060	1.101	1.066	2.374	1.053	0.533	156	485	99	103	0.087	51	48	53	50	0
5	22	5	"PFE0491"	"E29931_3"	5680	25790	130	179	176	31	61	63	13	100	100	0	294	294	52	95	97	15	100	100	0	0.593	0.578	0.569	0.575	1.423	0.530	0.773	120	583	317	314	-0.754	118	199	115	199	0
5	1	6	"PFE0494"	"E30210_1"	1690	25990	130	294	292	53	63	64	13	100	100	0	411	419	87	96	97	13	100	100	0	0.733	0.709	0.731	0.711	1.361	0.682	0.850	120	699	546	552	-0.447	231	315	229	323	0
5	2	6	"PFE0498"	"E3038_3"	1880	25990	120	120	123	23	63	64	12	100	98	0	178	181	28	95	96	13	100	100	0	0.687	0.698	0.682	0.677	1.671	0.649	0.552	120	521	140	146	-0.542	57	83	60	86	0
5	3	6	"PFE0502"	"E3185_4"	2080	25990	130	181	176	33	64	64	11	99	99	0	492	495	94	95	96	12	100	100	0	0.295	0.280	0.283	0.269	1.480	0.275	0.818	120	529	514	512	-1.763	117	397	112	400	0
5	4	6	"PFE0504"	"E3185_6"	2270	25990	130	112	113	25	63	63	11	95	87	0	1244	1276	235	95	96	12	100	100	0	0.043	0.042	0.044	0.041	1.566	0.042	0.644	120	478	1198	1231	-4.551	49	1149	50	1181	0
5	5	6	"PFE0525"	"E3552_1"	2450	25980	130	424	437	97	64	65	13	100	100	0	869	890	203	96	97	13	100	100	0	0.466	0.470	0.480	0.470	1.410	0.441	0.803	120	403	1133	1167	-1.102	360	773	373	794	0
5	6	6	"PFE0531"	"E3831_2"	2640	25980	150	76	78	14	65	67	13	42	16	0	113	115	17	99	101	21	37	7	0	0.786	0.813	0.814	0.845	3.521	0.533	0.054	156	478	25	29	-0.348	11	14	13	16	-50
5	7	6	"PFE0534"	"E390_1"	2830	25980	130	90	91	14	67	68	13	74	35	0	273	278	56	101	104	23	100	100	0	0.134	0.136	0.139	0.124	2.085	0.119	0.306	120	507	195	201	-2.903	23	172	24	177	0
5	8	6	"PFE0539"	"E4159_1"	3030	25980	130	330	329	57	69	70	13	100	100	0	344	345	65	101	102	13	100	100	0	1.074	1.066	1.094	1.077	1.387	1.064	0.811	120	533	504	504	0.103	261	243	260	244	0
5	9	6	"PFE0542"	"E4247_1"	3210	25980	130	1149	1119	187	70	71	13	100	100	0	1132	1161	227	103	103	14	100	100	0	1.049	0.991	1.033	0.996	1.290	0.986	0.890	120	528	2108	2107	0.068	1079	1029	1049	1058	0
5	10	6	"PFE0547"	"E4295_1"	3400	25980	120	382	386	59	70	73	13	100	100	0	295	304	54	105	105	16	100	100	0	1.642	1.588	1.599	1.615	1.370	1.592	0.808	120	479	502	515	0.716	312	190	316	199	0
5	11	6	"PFF0499"	"F2457_1"	3580	25980	150	79	80	16	73	74	13	31	12	0	110	110	15	106	107	15	19	5	0	1.500	1.750	1.000	0.999	3.783	2.632	0.003	156	544	10	11	0.585	6	4	7	4	-50
5	12	6	"PFF0505"	"F24631_2"	3790	25980	130	305	303	70	75	75	12	100	99	0	792	802	143	106	108	14	100	100	0	0.335	0.328	0.333	0.314	1.400	0.327	0.884	120	467	916	924	-1.577	230	686	228	696	0
5	13	6	"PFF0507"	"F246_1"	3970	25980	150	89	88	16	76	78	15	42	12	0	128	129	19	107	108	15	60	33	0	0.619	0.545	0.667	0.696	3.287	0.447	0.031	156	482	34	34	-0.692	13	21	12	22	-50
5	14	6	"PFF0509"	"F24843_2"	4160	25980	130	472	471	101	76	79	18	100	100	0	590	590	94	107	109	17	100	100	0	0.820	0.818	0.829	0.806	1.308	0.822	0.872	120	444	879	878	-0.287	396	483	395	483	0
5	15	6	"PFF0513"	"F25069_1"	4340	25990	150	83	83	14	75	77	16	20	4	0	119	118	15	108	110	16	33	7	0	0.727	0.800	0.804	0.905	3.101	0.744	0.048	156	546	19	18	-0.459	8	11	8	10	-50
5	16	6	"PFF0515"	"F25114_1"	4540	25970	130	653	615	166	74	77	15	100	100	0	619	576	144	109	110	17	100	100	0	1.135	1.158	1.138	1.175	1.452	1.146	0.895	120	499	1089	1008	0.183	579	510	541	467	0
5	17	6	"PFF0554"	"F26408_1"	4740	25980	140	908	904	338	77	82	34	98	95	0	1287	1266	357	114	116	31	100	99	0	0.708	0.718	0.726	0.647	1.804	0.735	0.883	156	471	2004	1979	-0.497	831	1173	827	1152	0
5	18	6	"PFF0556"	"F26422_2"	4930	25970	130	159	162	28	72	75	17	100	96	0	729	726	120	108	109	18	100	100	0	0.140	0.146	0.141	0.142	1.478	0.137	0.748	120	465	708	708	-2.836	87	621	90	618	0
5	19	6	"PFF0558"	"F26666_3"	5120	25980	130	322	325	82	64	67	17	100	98	0	2081	2077	408	97	102	30	100	100	0	0.130	0.132	0.137	0.125	1.449	0.135	0.870	120	475	2242	2241	-2.943	258	1984	261	1980	0
5	20	6	"PFF0560"	"F26774_1"	5310	25970	130	528	530	134	59	61	13	100	100	0	554	554	95	91	94	23	100	100	0	1.013	1.017	1.035	0.998	1.356	1.083	0.854	120	475	932	934	0.019	469	463	471	463	0
5	21	6	"PFF0563"	"F27064_1"	5500	25970	130	429	433	74	64	70	41	100	100	0	683	696	119	97	103	30	100	100	0	0.623	0.616	0.629	0.617	1.310	0.604	0.868	120	481	951	968	-0.683	365	586	369	599	0
5	22	6	"PFF0568"	"F27351_1"	5680	25980	130	126	129	24	68	71	15	97	94	0	388	388	64	104	106	17	100	100	0	0.204	0.215	0.214	0.202	1.613	0.185	0.588	120	581	342	345	-2.292	58	284	61	284	0
5	1	7	"PFF0597"	"F28584_1"	1690	26190	90	76	76	15	66	67	13	36	11	0	122	120	18	100	101	14	73	34	0	0.455	0.500	0.634	0.583	2.608	0.649	0.058	52	379	32	30	-1.138	10	22	10	20	0
5	2	7	"PFF0599"	"F28782_1"	1900	26160	130	936	938	203	64	65	17	100	100	0	871	863	219	97	100	21	100	100	0	1.127	1.141	1.169	1.182	1.417	1.135	0.895	120	570	1646	1640	0.172	872	774	874	766	0
5	3	7	"PFF0601"	"F28897_1"	2080	26170	130	846	841	159	62	63	11	100	100	0	989	986	158	96	96	12	100	100	0	0.878	0.875	0.891	0.870	1.293	0.879	0.895	120	499	1677	1669	-0.188	784	893	779	890	0
5	4	7	"PFF0611"	"F29309_1"	2270	26170	130	357	357	69	63	64	11	100	100	0	300	304	56	95	96	12	100	100	0	1.434	1.407	1.487	1.410	1.418	1.453	0.803	120	476	499	503	0.520	294	205	294	209	0
5	5	7	"PFF0617"	"F29473_1"	2450	26170	150	80	81	14	65	66	12	56	26	0	116	117	19	97	98	13	64	33	0	0.789	0.800	0.882	0.834	3.260	0.679	0.115	156	530	34	36	-0.341	15	19	16	20	-50
5	6	7	"PFF0622"	"F29632_5"	2650	26160	130	934	945	157	67	68	12	100	100	0	755	756	159	98	99	13	100	100	0	1.320	1.334	1.409	1.364	1.334	1.314	0.899	120	500	1524	1536	0.400	867	657	878	658	0
5	7	7	"PFF0646"	"F30537_4"	2840	26170	130	591	576	89	69	69	12	100	100	0	900	933	173	100	101	14	100	100	0	0.652	0.609	0.623	0.608	1.282	0.593	0.884	120	520	1322	1340	-0.616	522	800	507	833	0
5	8	7	"PFF0652"	"F30663_2"	3030	26170	130	129	129	23	72	74	16	94	90	0	841	847	140	101	102	14	100	100	0	0.077	0.076	0.078	0.073	1.511	0.075	0.686	120	501	797	803	-3.698	57	740	57	746	0
5	9	7	"PFF0656"	"F30728_1"	3220	26170	130	366	366	65	74	77	18	100	100	0	397	398	63	103	104	14	100	100	0	0.993	0.990	0.994	0.985	1.342	1.001	0.853	120	516	586	587	-0.010	292	294	292	295	0
5	10	7	"PFF0659"	"F30796_1"	3410	26170	130	573	579	98	73	75	14	100	100	0	473	476	77	103	105	14	100	100	0	1.351	1.357	1.386	1.353	1.314	1.381	0.870	120	509	870	879	0.434	500	370	506	373	0
5	11	7	"PFF0661"	"F3084_1"	3600	26170	130	1780	1760	328	74	75	13	100	100	0	1359	1363	199	105	106	15	100	100	0	1.360	1.340	1.393	1.320	1.304	1.403	0.910	120	470	2960	2944	0.444	1706	1254	1686	1258	0
5	12	7	"PFF0665"	"F31008_1"	3780	26170	140	2085	1933	650	75	75	13	99	99	0	2235	2069	656	109	110	15	100	100	0	0.945	0.948	0.959	0.938	1.786	0.956	0.915	156	501	4136	3818	-0.081	2010	2126	1858	1960	0
5	13	7	"PFF1271"	"F51945_3"	3970	26160	130	2737	2676	501	77	78	15	100	100	0	2329	2253	479	111	112	16	100	100	0	1.199	1.213	1.207	1.244	1.345	1.192	0.929	120	476	4878	4741	0.262	2660	2218	2599	2142	0
5	14	7	"PFF1274"	"F5206_2"	4160	26160	130	502	495	86	79	80	15	100	100	0	530	528	97	111	112	16	100	100	0	1.010	0.998	0.998	1.009	1.382	0.979	0.869	120	508	842	833	0.014	423	419	416	417	0
5	15	7	"PFF1276"	"F5206_7"	4360	26160	120	142	145	28	76	77	15	98	91	0	247	249	36	109	111	17	100	100	0	0.478	0.493	0.467	0.454	1.780	0.478	0.628	120	444	204	209	-1.064	66	138	69	140	0
5	16	7	"PFF1278"	"F52084_1"	4550	26160	130	412	416	73	75	76	15	100	100	0	395	397	63	109	111	17	100	100	0	1.178	1.184	1.230	1.188	1.359	1.201	0.839	120	514	623	629	0.237	337	286	341	288	0
5	17	7	"PFF1290"	"F52397_2"	4730	26160	130	27638	26921	3884	78	83	33	100	100	0	15784	15495	2849	109	115	37	100	100	0	1.758	1.745	1.802	1.764	1.266	1.763	0.907	120	508	43235	42229	0.814	27560	15675	26843	15386	0
5	18	7	"PFF1292"	"F52444_1"	4930	26160	130	342	345	64	81	85	32	100	100	0	460	451	69	112	117	36	100	100	0	0.750	0.779	0.795	0.770	1.350	0.779	0.831	120	531	609	603	-0.415	261	348	264	339	0
5	19	7	"PFF1323"	"F53383_7"	5110	26160	130	2543	2531	564	73	76	19	100	100	0	3274	3380	897	109	116	36	100	100	0	0.780	0.751	0.792	0.754	1.297	0.728	0.884	120	476	5635	5729	-0.358	2470	3165	2458	3271	0
5	20	7	"PFF1327"	"F53446_1"	5300	26160	140	227	215	127	64	77	69	64	55	0	235	225	120	100	113	56	64	56	0	1.207	1.208	1.026	0.785	2.827	1.150	0.595	156	578	298	276	0.272	163	135	151	125	0
5	21	7	"PFF1329"	"F53449_1"	5490	26130	80	676	658	130	71	99	103	100	100	0	464	450	88	108	130	77	98	92	0	1.699	1.716	1.710	1.753	1.421	1.790	0.787	52	288	961	929	0.765	605	356	587	342	0
5	22	7	"PFF1335"	"F53749_1"	5680	26150	130	109	110	33	70	75	35	53	17	0	325	294	113	112	116	44	83	78	0	0.183	0.220	0.214	0.219	2.123	0.275	0.389	120	660	252	222	-2.449	39	213	40	182	0
5	1	8	"PFF1338"	"F53871_1"	1700	26360	130	99	102	23	64	65	11	91	77	0	162	163	27	97	98	13	98	94	0	0.538	0.576	0.603	0.563	1.982	0.605	0.441	120	635	100	104	-0.893	35	65	38	66	0
5	2	8	"PFF1343"	"F53897_2"	1890	26360	130	190	187	39	64	66	17	100	97	0	3212	3204	599	97	99	21	100	100	0	0.040	0.040	0.040	0.038	1.387	0.039	0.841	120	538	3241	3230	-4.628	126	3115	123	3107	0
5	3	8	"PFF1370"	"F54899_1"	2090	26350	130	224	228	41	62	64	12	100	100	0	512	509	93	96	97	13	100	100	0	0.389	0.402	0.400	0.400	1.316	0.386	0.859	120	524	578	579	-1.361	162	416	166	413	0
5	4	8	"PFF1379"	"F55001_1"	2270	26360	130	534	526	110	63	64	11	100	100	0	1304	1314	224	97	98	15	100	100	0	0.390	0.380	0.393	0.368	1.381	0.376	0.912	120	504	1678	1680	-1.358	471	1207	463	1217	0
5	5	8	"PFF1381"	"F55001_6"	2460	26350	130	295	293	47	65	65	12	100	100	0	439	443	94	97	99	15	100	100	0	0.673	0.659	0.705	0.668	1.390	0.621	0.804	120	509	572	574	-0.572	230	342	228	346	0
5	6	8	"PFF1388"	"F5510_1"	2650	26350	120	230	229	39	67	68	13	100	100	0	185	187	33	99	100	13	99	95	0	1.895	1.841	1.957	1.948	1.539	1.871	0.702	120	500	249	250	0.922	163	86	162	88	0
5	7	8	"PFF1391"	"F55150_2"	2840	26350	120	133	131	23	68	69	12	98	94	0	165	165	25	100	100	13	98	97	0	1.000	0.969	0.972	0.968	1.808	0.927	0.604	120	466	130	128	0.000	65	65	63	65	0
5	8	8	"PFF1406"	"F55492_1"	3030	26350	140	55458	50296	16641	74	77	20	100	100	20	18288	16928	6051	102	102	14	100	100	0	3.045	2.985	3.111	3.122	1.895	3.082	0.903	156	518	73570	67048	1.607	55384	18186	50222	16826	0
5	9	8	"PFF1434"	"F57034_1"	3220	26350	130	1215	1179	196	77	81	19	100	100	0	619	609	98	104	105	14	100	100	0	2.210	2.182	2.241	2.174	1.318	2.245	0.897	120	498	1653	1607	1.144	1138	515	1102	505	0
5	10	8	"PFF1437"	"F57064_2"	3410	26350	130	1113	1094	193	76	77	14	100	100	0	705	695	92	103	105	14	100	100	0	1.723	1.720	1.735	1.707	1.253	1.803	0.901	120	530	1639	1610	0.785	1037	602	1018	592	0
5	11	8	"PFF1447"	"F57388_2"	3600	26350	120	383	376	77	74	75	14	100	100	0	614	604	89	104	106	16	100	100	0	0.606	0.604	0.614	0.590	1.349	0.601	0.869	120	459	819	802	-0.723	309	510	302	500	0
5	12	8	"PFF1456"	"F5774_1"	3790	26350	120	245	252	85	74	76	14	100	100	0	455	446	70	107	108	16	100	100	0	0.491	0.525	0.506	0.477	1.646	0.546	0.687	120	430	519	517	-1.025	171	348	178	339	0
5	13	8	"PFF1458"	"F57777_2"	3980	26350	120	284	285	58	77	78	14	100	99	0	407	404	63	108	110	16	100	100	0	0.692	0.703	0.670	0.684	1.447	0.702	0.799	120	475	506	504	-0.531	207	299	208	296	0
5	14	8	"PFF1464"	"F57982_1"	4170	26350	130	165	172	43	77	78	14	99	95	0	370	370	60	107	109	15	100	100	0	0.335	0.361	0.355	0.326	1.795	0.358	0.646	120	521	351	358	-1.579	88	263	95	263	0
5	15	8	"PFI0170"	"I15363_1"	4360	26350	140	538	511	160	73	75	15	97	95	0	589	570	147	106	108	15	100	100	0	0.963	0.944	0.962	0.860	2.043	0.962	0.879	156	548	948	902	-0.055	465	483	438	464	0
5	16	8	"PFI0172"	"I15423_1"	4550	26350	130	451	448	82	68	69	14	100	100	0	438	443	59	100	102	16	100	100	0	1.133	1.108	1.121	1.092	1.335	1.144	0.850	120	517	721	723	0.180	383	338	380	343	0
5	17	8	"PFI0174"	"I15461_2"	4740	26350	130	246	246	55	68	70	15	99	99	0	383	384	61	99	102	25	100	100	0	0.627	0.625	0.604	0.606	1.468	0.629	0.783	120	545	462	463	-0.674	178	284	178	285	0
5	18	8	"PFI0180"	"I15544_1"	4930	26350	130	464	465	109	76	77	16	100	100	0	851	844	136	108	109	16	100	100	0	0.522	0.529	0.537	0.514	1.382	0.529	0.860	120	518	1131	1125	-0.937	388	743	389	736	0
5	19	8	"PFI0185"	"I1568_2"	5120	26340	130	328	330	76	74	75	16	100	100	0	297	295	46	110	113	28	100	99	0	1.358	1.384	1.376	1.375	1.451	1.424	0.774	120	494	441	441	0.442	254	187	256	185	0
5	20	8	"PFI0189"	"I15719_2"	5300	26350	130	587	574	159	64	65	14	100	100	0	403	411	81	99	102	31	100	100	0	1.720	1.635	1.702	1.595	1.410	1.745	0.838	120	469	827	822	0.783	523	304	510	312	0
5	21	8	"PFI0204"	"I16009_1"	5490	26340	120	208	207	43	61	67	39	99	93	0	182	181	26	98	108	46	91	37	0	1.750	1.759	1.858	1.768	1.674	1.746	0.474	120	561	231	229	0.807	147	84	146	83	0
5	22	8	"PFI0212"	"I16172_1"	5680	26340	110	220	218	40	63	65	15	100	100	0	182	183	28	105	109	31	93	71	0	2.039	1.987	1.974	2.077	1.646	2.034	0.535	80	499	234	233	1.028	157	77	155	78	0
5	1	9	"PFI0215"	"I16356_1"	1700	26540	120	573	588	228	64	64	11	100	100	0	395	390	78	96	96	12	100	100	0	1.702	1.782	1.725	1.791	1.426	2.088	0.741	120	546	808	818	0.768	509	299	524	294	0
5	2	9	"PFI0220"	"I16487_2"	1890	26540	140	1063	955	323	64	66	16	100	99	0	840	760	249	95	97	19	98	97	0	1.341	1.340	1.413	1.420	1.839	1.357	0.887	156	525	1744	1556	0.423	999	745	891	665	0
5	3	9	"PFI0224"	"I16629_1"	2080	26540	130	1962	1996	384	64	66	16	100	100	0	1169	1168	237	97	99	19	100	100	0	1.771	1.804	1.916	1.815	1.332	1.846	0.875	120	514	2970	3003	0.824	1898	1072	1932	1071	0
5	4	9	"PFI0228"	"I16684_1"	2270	26540	130	134	135	25	64	64	11	98	97	0	153	154	24	100	100	15	95	81	0	1.321	1.315	1.281	1.354	1.994	1.295	0.521	120	530	123	125	0.401	70	53	71	54	0
5	5	9	"PFI0262"	"I17505_1"	2470	26540	130	141	141	27	65	66	12	100	98	0	202	204	45	99	100	13	100	99	0	0.738	0.724	0.722	0.744	1.772	0.666	0.575	120	524	179	181	-0.439	76	103	76	105	0
5	6	9	"PFI0266"	"I17587_1"	2650	26540	120	158	161	32	65	65	12	100	100	0	226	223	38	96	98	12	100	99	0	0.715	0.756	0.760	0.754	1.474	0.746	0.762	120	465	223	223	-0.483	93	130	96	127	0
5	7	9	"PFI0268"	"I1781_2"	2840	26540	130	295	294	49	66	66	13	100	100	0	597	607	117	99	99	14	100	100	0	0.460	0.449	0.448	0.451	1.376	0.416	0.809	120	537	727	736	-1.121	229	498	228	508	0
5	8	9	"PFI0273"	"I1897_2"	3040	26530	130	872	844	195	69	71	15	100	100	0	934	905	234	101	102	14	100	100	0	0.964	0.964	0.967	0.998	1.423	0.940	0.897	120	515	1636	1579	-0.053	803	833	775	804	0
5	9	9	"PFI0275"	"I1904_2"	3230	26540	130	300	301	66	71	73	14	100	100	0	710	696	109	101	101	13	100	100	0	0.376	0.387	0.393	0.375	1.406	0.382	0.842	120	531	838	825	-1.411	229	609	230	595	0
5	10	9	"PFI0286"	"I2458_1"	3410	26530	110	128	132	24	70	71	13	96	93	0	153	155	23	101	102	14	95	86	0	1.115	1.148	1.156	1.177	2.157	1.237	0.429	80	443	110	116	0.158	58	52	62	54	0
5	11	9	"PFI0317"	"I3248_1"	3600	26530	130	1064	1050	204	72	73	13	100	100	0	729	718	134	103	105	15	100	100	0	1.585	1.590	1.573	1.616	1.302	1.579	0.911	120	549	1618	1593	0.664	992	626	978	615	0
5	12	9	"PFI0323"	"I3340_2"	3800	26530	140	91	92	16	74	75	13	58	25	0	284	281	54	107	107	15	100	98	0	0.096	0.103	0.113	0.103	2.156	0.089	0.207	156	536	194	192	-3.380	17	177	18	174	0
5	13	9	"PFI0325"	"I3340_6"	3990	26530	130	372	371	67	75	77	14	100	100	0	285	280	47	108	109	15	100	99	0	1.678	1.721	1.656	1.771	1.441	1.740	0.830	120	506	474	468	0.747	297	177	296	172	0
5	14	9	"PFI0329"	"I3489_1"	4180	26540	130	345	340	70	76	77	15	100	99	0	411	407	50	108	109	14	100	100	0	0.888	0.883	0.885	0.855	1.429	0.862	0.803	120	517	572	563	-0.172	269	303	264	299	0
5	15	9	"PFI0332"	"I3519_2"	4370	26530	120	123	121	23	71	73	15	95	76	0	167	168	24	102	103	14	100	94	0	0.800	0.758	0.737	0.706	1.814	0.794	0.463	120	462	117	116	-0.322	52	65	50	66	0
5	16	9	"PFI0334"	"I3555_1"	4560	26540	130	175	178	33	64	66	16	100	99	0	825	834	120	96	98	19	100	100	0	0.152	0.154	0.149	0.148	1.381	0.150	0.791	120	524	840	852	-2.715	111	729	114	738	0
5	17	9	"PFJ0294"	"J26_9"	4760	26550	150	70	71	13	63	64	15	26	5	0	127	129	27	95	97	18	69	44	0	0.219	0.235	0.379	0.364	3.347	0.285	0.116	156	549	39	42	-2.193	7	32	8	34	-50
5	18	9	"PFJ0296"	"J2708_2"	4940	26530	130	119	120	25	68	69	14	93	82	0	404	400	63	99	100	15	100	100	0	0.167	0.173	0.168	0.162	1.760	0.164	0.555	120	476	356	353	-2.580	51	305	52	301	0
5	19	9	"PFJ0298"	"J276_1"	5120	26530	120	134	138	28	72	73	15	98	91	0	199	202	25	104	105	16	100	100	0	0.653	0.673	0.659	0.631	1.683	0.705	0.598	120	479	157	164	-0.616	62	95	66	98	0
5	20	9	"PFJ0300"	"J276_4"	5320	26530	150	103	105	22	71	72	16	77	49	0	134	134	20	106	107	17	67	39	0	1.143	1.214	1.138	1.171	2.812	1.199	0.265	156	530	60	62	0.193	32	28	34	28	-50
5	21	9	"PFJ0307"	"J2870_1"	5500	26540	150	99	101	22	65	67	16	81	56	0	129	130	20	103	106	21	60	19	0	1.308	1.333	1.417	1.282	2.633	1.258	0.269	156	549	60	63	0.387	34	26	36	27	-50
5	22	9	"PFJ0312"	"J293_4"	5690	26530	130	329	327	58	67	69	17	100	100	0	628	635	94	106	109	21	100	100	0	0.502	0.491	0.490	0.487	1.265	0.479	0.895	120	648	784	789	-0.994	262	522	260	529	0
5	1	10	"PFJ0332"	"J322_6"	1700	26730	120	83	84	15	62	63	12	73	40	0	125	126	19	93	94	12	89	69	0	0.656	0.667	0.718	0.651	2.321	0.638	0.208	120	579	53	55	-0.608	21	32	22	33	0
5	2	10	"PFJ0335"	"J33_1"	1900	26720	130	118	119	21	63	65	15	98	90	0	144	145	23	96	98	18	90	66	0	1.146	1.143	1.203	1.251	2.187	1.117	0.409	120	520	103	105	0.196	55	48	56	49	0
5	3	10	"PFJ0337"	"J33_11"	2080	26730	130	372	367	69	62	64	14	100	100	0	1147	1138	170	97	99	18	100	100	0	0.295	0.293	0.300	0.285	1.336	0.288	0.896	120	547	1360	1346	-1.760	310	1050	305	1041	0
5	4	10	"PFJ0339"	"J33_15"	2280	26720	130	412	417	77	63	63	11	100	100	0	3035	3055	576	98	99	14	100	100	0	0.119	0.120	0.121	0.119	1.266	0.115	0.904	120	547	3286	3311	-3.073	349	2937	354	2957	0
5	5	10	"PFJ0342"	"J33_2"	2470	26720	130	1372	1379	258	64	65	12	100	100	0	1092	1082	236	97	98	13	100	100	0	1.315	1.335	1.346	1.365	1.282	1.330	0.922	120	523	2303	2300	0.395	1308	995	1315	985	0
5	6	10	"PFJ0346"	"J33_27"	2660	26720	130	5089	5073	948	64	65	12	100	100	0	1802	1759	347	96	97	12	100	100	0	2.945	3.012	3.088	3.052	1.260	3.066	0.927	120	545	6731	6672	1.559	5025	1706	5009	1663	0
5	7	10	"PFJ0372"	"J382_13"	2850	26720	130	336	333	57	65	66	13	100	100	0	275	277	55	97	98	13	99	99	0	1.522	1.489	1.526	1.555	1.480	1.468	0.836	120	549	449	448	0.606	271	178	268	180	0
5	8	10	"PFJ0374"	"J383_1"	3040	26720	130	192	196	38	66	68	17	100	100	0	335	335	70	99	100	14	100	100	0	0.534	0.551	0.546	0.554	1.448	0.518	0.785	120	507	362	366	-0.905	126	236	130	236	0
5	9	10	"PFJ0385"	"J38_7"	3220	26730	150	87	90	16	64	66	16	67	35	0	127	129	24	96	97	13	76	57	0	0.742	0.788	0.785	0.768	2.812	0.588	0.224	156	555	54	59	-0.431	23	31	26	33	-50
5	10	10	"PFJ0389"	"J40_2"	3410	26730	130	83	85	18	63	64	12	66	43	0	242	239	41	95	95	13	100	100	0	0.136	0.153	0.182	0.155	2.232	0.138	0.295	120	556	167	166	-2.878	20	147	22	144	0
5	11	10	"PFJ0394"	"J425_3"	3610	26720	130	824	816	149	65	66	12	100	100	0	1478	1482	256	97	99	14	100	100	0	0.550	0.542	0.543	0.541	1.228	0.535	0.924	120	562	2140	2136	-0.864	759	1381	751	1385	0
5	12	10	"PFJ0402"	"J43_15"	3800	26720	130	296	296	54	68	69	14	100	100	0	410	403	61	102	102	15	100	100	0	0.740	0.757	0.780	0.753	1.328	0.757	0.874	120	512	536	529	-0.434	228	308	228	301	0
5	13	10	"PFJ0422"	"J45_11"	3980	26720	130	217	221	41	71	78	52	100	85	0	236	237	42	105	106	16	99	98	0	1.115	1.136	1.104	1.168	1.528	1.396	0.530	120	518	277	282	0.156	146	131	150	132	0
5	14	10	"PFJ0424"	"J45_5"	4180	26730	150	92	94	19	72	78	50	7	0	0	130	131	19	105	106	15	69	37	0	0.800	0.846	0.893	0.916	3.129	6.345	0.124	156	568	45	48	-0.322	20	25	22	26	-50
5	15	10	"PFJ0429"	"J4689_1"	4370	26720	130	340	341	70	68	69	14	100	100	0	492	480	80	100	101	14	100	100	0	0.694	0.718	0.713	0.711	1.348	0.733	0.875	120	504	664	653	-0.527	272	392	273	380	0
5	16	10	"PFJ0432"	"J478_5"	4550	26720	130	405	408	73	62	64	16	100	100	0	536	526	92	96	98	18	100	100	0	0.780	0.805	0.791	0.810	1.310	0.777	0.886	120	527	783	776	-0.359	343	440	346	430	0
[truncated: 1,042,065 more chars]
