# Supplementary material for: The Transcriptome of the Intraerythrocytic Developmental Cycle of Plasmodium falciparum
Source: PLoS Biol. 2003 Aug 18;1(1):e5. doi: 10.1371/journal.pbio.0000005 (PMC176545; doi:10.1371/journal.pbio.0000005)
Supplement: Dataset S1 — (29.5 MB ZIP). [file pbio.0000005.sd001.zip › TP_18a.gpr]

ATF	1.0
27	43    
"Type=GenePix Results 1.4"
"DateTime=2002/09/10 15:34:05"
"Settings=C:\Documents and Settings\Manuel\My Documents\Malaria Hybes\HB3 Timecourse\MOS12_120.gps"
"GalFile=C:\Documents and Settings\Manuel\My Documents\Malaria Hybes\mos11galv2"
"Scanner=GenePix 4000B [88593]"
"Comment="
"PixelSize=10"
"ImageName=635	532"
"FileName=C:\Documents and Settings\Manuel\My Documents\Malaria Hybes\HB3 Timecourse\MOS12_120_635.tif	C:\Documents and Settings\Manuel\My Documents\Malaria Hybes\HB3 Timecourse\MOS12_120_532.tif"
"PMTVolts=600	540"
"ScanPower=100	100"
"FocusPosition=0"
"NormalizationFactor:RatioOfMedians=0.992573"
"NormalizationFactor:RatioOfMeans=0.993965"
"NormalizationFactor:MedianOfRatios=1.03227"
"NormalizationFactor:MeanOfRatios=1.03634"
"NormalizationFactor:RegressionRatio=1.02684"
"JpegImage=C:\Documents and Settings\Manuel\My Documents\Malaria Hybes\HB3 Timecourse\MOS12_120.jpg"
"RatioFormulation=W1/W2 (635/532)"
"Barcode="
"ImageOrigin=920, 23010"
"JpegOrigin=1000, 23010"
"Creator=GenePix Pro 3.0.6.89"
"Temperature=27.91"
"LaserPower=3.47	3.44"
"LaserOnTime=8676	8676"
"Supplier="
"Block"	"Column"	"Row"	"Name"	"ID"	"X"	"Y"	"Dia."	"F635 Median"	"F635 Mean"	"F635 SD"	"B635 Median"	"B635 Mean"	"B635 SD"	"% > B635+1SD"	"% > B635+2SD"	"F635 % Sat."	"F532 Median"	"F532 Mean"	"F532 SD"	"B532 Median"	"B532 Mean"	"B532 SD"	"% > B532+1SD"	"% > B532+2SD"	"F532 % Sat."	"Ratio of Medians"	"Ratio of Means"	"Median of Ratios"	"Mean of Ratios"	"Ratios SD"	"Rgn Ratio"	"Rgn R�"	"F Pixels"	"B Pixels"	"Sum of Medians"	"Sum of Means"	"Log Ratio"	"F635 Median - B635"	"F532 Median - B532"	"F635 Mean - B635"	"F532 Mean - B532"	"Flags"
1	1	1	"PFE0192"	"E18031_6"	1290	23270	120	3618	3398	1235	91	95	25	100	100	0	3364	3204	1127	124	127	27	100	99	0	1.089	1.074	1.094	1.074	1.975	1.078	0.865	120	586	6767	6387	0.122	3527	3240	3307	3080	0
1	2	1	"PFE0272"	"E20827_3"	1480	23270	120	335	316	115	86	92	30	93	90	0	380	358	131	119	127	44	90	85	0	0.954	0.962	0.977	0.996	1.775	0.928	0.731	120	585	510	469	-0.068	249	261	230	239	0
1	3	1	"PFE0225"	"E18877_1"	1670	23280	120	513	492	195	92	99	35	96	90	0	490	470	144	125	130	32	95	94	0	1.153	1.159	1.165	1.070	1.745	1.244	0.777	120	548	786	745	0.206	421	365	400	345	0
1	4	1	"PFE0214"	"E18651_4"	1850	23270	120	1468	1399	472	104	109	33	99	97	0	1121	1036	335	134	139	29	100	98	0	1.382	1.436	1.474	1.436	1.678	1.471	0.858	120	552	2351	2197	0.467	1364	987	1295	902	0
1	5	1	"PFE0258"	"E20360_1"	2040	23270	130	16061	15460	6276	108	111	28	100	100	0	5379	4925	2074	135	140	29	99	97	0	3.042	3.205	3.175	3.640	2.035	3.246	0.896	120	629	21197	20142	1.605	15953	5244	15352	4790	0
1	6	1	"PFE0606"	"E714_15"	2230	23270	130	454	432	153	109	114	31	95	90	0	326	327	130	134	138	29	88	84	0	1.797	1.674	1.615	1.708	1.994	1.552	0.655	120	630	537	516	0.845	345	192	323	193	0
1	7	1	"PFF1886"	"F7915_1"	2420	23280	130	417	393	150	100	103	25	92	91	0	716	666	227	131	133	24	97	96	0	0.542	0.548	0.552	0.516	1.668	0.563	0.793	120	626	902	828	-0.884	317	585	293	535	0
1	8	1	"PFF0067"	"F11738_1"	2600	23280	120	472	461	158	94	97	23	97	96	0	756	758	219	130	130	23	100	97	0	0.604	0.584	0.581	0.562	1.867	0.570	0.779	120	580	1004	995	-0.728	378	626	367	628	0
1	9	1	"PFF0367"	"F20673_1"	2800	23280	130	821	759	330	93	96	23	95	95	0	1646	1467	542	128	130	24	96	96	0	0.480	0.497	0.514	0.462	1.842	0.504	0.856	120	651	2246	2005	-1.060	728	1518	666	1339	0
1	10	1	"PFF1686"	"F66030_3"	2990	23280	120	750	673	264	95	99	25	96	96	0	3250	2961	1066	129	133	26	100	100	0	0.210	0.204	0.209	0.196	1.636	0.197	0.860	120	576	3776	3410	-2.252	655	3121	578	2832	0
1	11	1	"PFF1346"	"F54003_1"	3180	23280	120	6856	6013	2447	112	116	30	100	100	0	2753	2475	869	144	148	31	100	99	0	2.585	2.532	2.652	2.399	1.693	2.671	0.893	120	576	9353	8232	1.370	6744	2609	5901	2331	0
1	12	1	"PFF0819"	"F36648_2"	3370	23280	130	829	752	279	131	134	36	95	93	0	744	717	230	162	175	194	90	80	0	1.199	1.119	1.113	1.063	1.684	0.858	0.553	120	621	1280	1176	0.262	698	582	621	555	0
1	13	1	"PFF0467"	"F23644_4"	3560	23270	130	30627	28108	10403	144	165	94	100	100	0	33500	29685	11772	182	206	99	100	99	0	0.915	0.948	0.905	1.004	2.079	0.903	0.837	120	562	63801	57467	-0.128	30483	33318	27964	29503	0
1	14	1	"PFF1450"	"F57655_2"	3760	23300	150	240	247	173	137	162	93	51	18	0	269	276	100	182	205	96	47	12	0	1.184	1.170	1.080	1.089	2.514	1.081	0.511	156	670	190	204	0.244	103	87	110	94	-50
1	15	1	"PFF0809"	"F36380_1"	3940	23250	150	140	142	40	126	134	51	20	1	0	168	170	43	159	167	47	16	4	0	1.556	1.455	0.969	1.265	3.557	0.864	0.076	156	802	23	27	0.637	14	9	16	11	-50
1	16	1	"PFF0511"	"F25016_1"	4140	23280	120	277	267	84	121	124	32	88	82	0	370	363	108	152	154	29	92	90	0	0.716	0.692	0.666	0.671	1.982	0.654	0.606	120	590	374	357	-0.483	156	218	146	211	0
1	17	1	"PFF1712"	"F67192_1"	4340	23280	120	692	625	205	118	121	31	95	95	0	591	566	164	151	153	28	95	95	0	1.305	1.222	1.276	1.180	1.812	1.266	0.800	120	579	1014	922	0.384	574	440	507	415	0
1	18	1	"PFF0870"	"F39343_3"	4520	23270	130	762	719	277	118	122	29	98	95	0	403	396	135	150	153	30	91	88	0	2.545	2.443	2.373	2.363	2.037	2.448	0.753	120	631	897	847	1.348	644	253	601	246	0
1	19	1	"PFF1637"	"F64125_2"	4710	23270	120	689	627	227	114	118	26	94	92	0	626	571	189	149	151	28	95	94	0	1.205	1.216	1.176	1.135	2.131	1.203	0.779	120	601	1052	935	0.270	575	477	513	422	0
1	20	1	"PFF0483"	"F23940_2"	4910	23280	130	741	692	317	113	116	27	92	90	0	694	639	256	142	147	29	92	90	0	1.138	1.165	1.184	1.097	2.148	1.186	0.760	120	661	1180	1076	0.186	628	552	579	497	0
1	21	1	"PFF0101"	"F13309_2"	5100	23280	130	945	867	396	113	115	26	95	93	0	465	476	179	144	147	27	90	90	0	2.592	2.271	2.361	2.054	2.106	2.525	0.760	120	660	1153	1086	1.374	832	321	754	332	0
1	22	1	"PFF1826"	"F71130_4"	5300	23280	120	239	235	76	116	118	26	92	84	0	788	755	231	147	150	28	96	95	0	0.192	0.196	0.202	0.197	2.000	0.190	0.588	120	674	764	727	-2.382	123	641	119	608	0
1	1	2	"PFF0961"	"F42117_4"	1300	23460	120	163	166	49	98	103	30	80	50	0	197	197	50	132	137	43	71	31	0	1.000	1.046	1.040	0.958	2.530	0.616	0.128	120	554	130	133	0.000	65	65	68	65	0
1	2	2	"PFF1620"	"F63632_3"	1490	23470	120	105	112	31	100	107	36	16	5	0	429	467	204	131	139	47	95	92	0	0.017	0.036	0.089	0.091	3.448	0.017	0.008	120	494	303	348	-5.897	5	298	12	336	0
1	3	2	"PFM0802"	"M5804_3"	1680	23460	130	214	212	65	98	103	31	88	80	0	365	362	114	127	132	30	94	92	0	0.487	0.485	0.490	0.465	2.000	0.440	0.547	120	539	354	349	-1.037	116	238	114	235	0
1	4	2	"PFM0091"	"M1661_1"	1870	23460	130	910	840	299	100	103	27	96	95	0	711	644	222	130	134	27	97	96	0	1.394	1.440	1.395	1.418	1.778	1.440	0.848	120	556	1391	1254	0.479	810	581	740	514	0
1	5	2	"PFM0462"	"M3816_2"	2060	23460	120	13460	13011	5673	109	113	31	100	100	0	7632	7243	3114	138	142	28	100	99	0	1.782	1.816	1.750	1.763	1.707	1.836	0.892	120	499	20845	20007	0.833	13351	7494	12902	7105	0
1	6	2	"PFM0294"	"M29681_1"	2250	23460	130	398	417	162	106	109	30	93	91	0	869	814	289	137	139	28	99	95	0	0.399	0.459	0.440	0.433	2.043	0.438	0.799	120	536	1024	988	-1.326	292	732	311	677	0
1	7	2	"PFM0525"	"M42687_2"	2440	23460	110	392	364	106	90	95	23	98	97	0	1218	1138	319	129	133	36	100	98	0	0.277	0.272	0.273	0.267	1.478	0.254	0.829	80	432	1391	1283	-1.850	302	1089	274	1009	0
1	8	2	"PFM0582"	"M45177_10"	2640	23470	130	1343	1250	546	90	93	23	99	98	0	808	769	248	125	128	33	97	95	0	1.835	1.801	1.855	1.642	1.795	2.021	0.837	120	579	1936	1804	0.875	1253	683	1160	644	0
1	9	2	"PFM0415"	"M36754_19"	2830	23470	120	159	160	46	97	100	24	82	59	0	390	375	105	127	130	24	95	94	0	0.236	0.254	0.265	0.265	1.995	0.225	0.385	120	478	325	311	-2.085	62	263	63	248	0
1	10	2	"PFM0252"	"M26245_1"	3020	23470	120	284	274	88	105	114	127	75	12	0	394	369	103	135	146	177	73	5	0	0.691	0.722	0.743	0.686	1.860	0.708	0.842	120	534	438	403	-0.533	179	259	169	234	0
1	11	2	"PFM0169"	"M21665_1"	3210	23470	120	1029	955	326	106	110	25	98	98	0	949	922	290	137	141	27	96	95	0	1.137	1.082	1.127	1.061	1.537	1.085	0.862	120	496	1735	1634	0.185	923	812	849	785	0
1	12	2	"PFM0497"	"M40872_1"	3400	23470	120	137	142	45	110	115	32	45	19	0	459	444	135	142	160	222	76	10	0	0.085	0.106	0.151	0.148	2.920	0.076	0.235	120	473	344	334	-3.553	27	317	32	302	0
1	13	2	"PFM0499"	"M40872_5"	3580	23430	150	140	145	45	117	133	65	18	1	0	183	186	46	159	186	214	0	0	0	0.958	1.037	0.879	0.992	3.582	0.698	0.189	156	563	47	55	-0.061	23	24	28	27	-50
1	14	2	"PFM0670"	"M49091_1"	3790	23470	120	369	346	123	113	115	29	93	89	0	471	463	156	148	152	34	92	91	0	0.793	0.740	0.728	0.735	1.817	0.721	0.731	120	449	579	548	-0.335	256	323	233	315	0
1	15	2	"PFM0324"	"M31208_9"	3980	23470	120	379	371	122	115	118	29	95	90	0	553	538	175	146	151	30	95	94	0	0.649	0.653	0.678	0.677	1.735	0.637	0.750	120	433	671	648	-0.624	264	407	256	392	0
1	16	2	"PFM0024"	"M11377_3"	4160	23470	120	2427	2223	874	115	119	33	100	100	0	1638	1519	496	146	151	30	98	98	0	1.550	1.535	1.618	1.499	1.669	1.632	0.864	120	472	3804	3481	0.632	2312	1492	2108	1373	0
1	17	2	"PFM0019"	"M11356_1"	4360	23470	120	270	258	79	117	120	34	85	82	0	363	349	105	147	152	29	91	89	0	0.708	0.698	0.675	0.656	2.164	0.667	0.594	120	462	369	343	-0.497	153	216	141	202	0
1	18	2	"PFM0187"	"M22455_1"	4540	23470	120	60264	52053	18457	118	123	31	100	100	23	45832	40512	15831	150	153	29	100	100	0	1.317	1.287	1.298	1.311	1.672	1.261	0.905	120	481	105828	92297	0.397	60146	45682	51935	40362	0
1	19	2	"PFM0042"	"M12812_3"	4730	23470	120	224	215	63	117	119	30	86	75	0	235	240	79	148	151	30	83	63	0	1.230	1.065	0.939	0.970	2.563	0.906	0.406	120	477	194	190	0.299	107	87	98	92	0
1	20	2	"PFM0044"	"M12812_6"	4920	23470	120	1196	1112	375	112	114	27	97	96	0	836	791	261	141	145	27	99	97	0	1.560	1.538	1.550	1.548	1.787	1.545	0.878	120	461	1779	1650	0.641	1084	695	1000	650	0
1	21	2	"PFN0072"	"N128_74"	5110	23470	120	207	206	57	113	115	27	87	78	0	362	345	96	144	146	28	94	90	0	0.431	0.463	0.533	0.482	2.073	0.415	0.471	120	508	312	294	-1.214	94	218	93	201	0
1	22	2	"PFN0081"	"N128_88"	5310	23470	120	308	301	95	118	119	27	91	86	0	242	239	60	146	149	28	89	73	0	1.979	1.968	1.853	1.896	2.126	2.197	0.447	120	592	286	276	0.985	190	96	183	93	0
1	1	3	"PFN0030"	"N128_103"	1320	23660	120	12584	10984	4267	96	101	33	100	100	0	7349	6661	2266	132	135	31	100	100	0	1.730	1.668	1.705	1.587	1.656	1.740	0.912	120	531	19705	17417	0.791	12488	7217	10888	6529	0
1	2	3	"PFN0126"	"N130_31"	1500	23660	150	169	171	52	105	112	34	71	45	0	252	256	73	137	141	29	93	82	0	0.557	0.555	0.615	0.545	2.330	0.494	0.314	156	650	179	185	-0.845	64	115	66	119	0
1	3	3	"PFN0135"	"N130_44"	1700	23660	120	185	190	64	98	103	30	84	67	0	271	270	74	127	132	33	93	87	0	0.604	0.643	0.614	0.608	2.295	0.625	0.418	120	521	231	235	-0.727	87	144	92	143	0
1	4	3	"PFN0150"	"N131_2"	1890	23660	120	398	393	147	96	98	26	97	95	0	474	452	125	128	132	30	95	94	0	0.873	0.917	0.923	0.827	1.971	0.986	0.758	120	516	648	621	-0.196	302	346	297	324	0
1	5	3	"PFB0094"	"B325"	2080	23650	130	262	251	79	99	102	26	90	85	0	205	209	55	135	136	27	85	61	0	2.329	2.054	2.108	1.948	2.580	1.921	0.444	120	561	233	226	1.219	163	70	152	74	0
1	6	3	"PFB0096"	"B327"	2270	23660	120	145	155	46	93	95	25	80	53	0	869	828	263	125	129	26	97	95	0	0.070	0.088	0.086	0.085	2.174	0.082	0.418	120	426	796	765	-3.839	52	744	62	703	0
1	7	3	"PFB0098"	"B34"	2410	23640	150	97	101	27	88	93	26	26	10	0	120	122	27	124	129	35	8	1	0	-2.250	-6.500	1.000	0.892	3.921	0.499	0.037	156	589	5	11	Error	9	-4	13	-2	-50
1	8	3	"PFB0100"	"B343"	2650	23660	130	3896	3540	1484	93	97	27	100	100	0	3136	2929	1002	126	129	28	100	99	0	1.263	1.230	1.263	1.170	1.689	1.279	0.876	120	520	6813	6250	0.337	3803	3010	3447	2803	0
1	9	3	"PFB0103"	"B347"	2840	23660	140	182	180	51	103	113	130	14	0	0	224	221	61	135	145	181	5	0	0	0.888	0.895	0.861	0.828	2.340	0.832	0.357	156	510	168	163	-0.172	79	89	77	86	0
1	10	3	"PFB0106"	"B362"	3030	23700	150	117	123	36	103	112	126	0	0	0	155	161	42	135	146	174	0	0	0	0.700	0.769	0.820	0.876	3.700	0.705	0.871	156	549	34	46	-0.515	14	20	20	26	-50
1	11	3	"PFB0128"	"B405"	3220	23660	120	299	295	95	98	103	25	92	89	0	247	246	73	132	137	27	88	82	0	1.748	1.728	1.535	1.564	2.355	1.704	0.565	120	493	316	311	0.806	201	115	197	114	0
1	12	3	"PFB0131"	"B415"	3420	23660	130	394	387	140	104	106	25	95	94	0	523	525	177	136	140	27	95	95	0	0.749	0.728	0.749	0.700	1.730	0.739	0.754	120	515	677	672	-0.416	290	387	283	389	0
1	13	3	"PFB0133"	"B418"	3600	23650	130	157	157	48	105	109	27	70	48	0	165	163	45	143	146	32	42	15	0	2.364	2.600	1.600	1.485	2.839	1.464	0.142	120	581	74	72	1.241	52	22	52	20	0
1	14	3	"PFB0135"	"B424"	3790	23660	120	2219	1945	755	104	106	24	100	100	0	956	903	276	139	141	27	98	97	0	2.589	2.410	2.463	2.255	1.618	2.589	0.864	120	486	2932	2605	1.372	2115	817	1841	764	0
1	15	3	"PFB0137"	"B427"	3980	23620	150	124	127	37	108	110	27	36	17	0	137	142	34	139	143	29	21	5	0	-8.000	6.333	0.981	1.096	3.266	1.173	0.027	156	594	14	22	Error	16	-2	19	3	-50
1	16	3	"PFB0139"	"B431"	4180	23660	120	1345	1296	479	104	107	25	98	96	0	1519	1447	478	138	142	28	98	97	0	0.899	0.911	0.924	0.875	1.554	0.923	0.869	120	487	2622	2501	-0.154	1241	1381	1192	1309	0
1	17	3	"PFB0155"	"B464"	4370	23650	150	133	131	35	105	108	26	50	19	0	166	166	43	137	141	28	50	25	0	0.966	0.897	0.741	0.770	3.879	0.451	0.028	156	589	57	55	-0.051	28	29	26	29	-50
1	18	3	"PFB0158"	"B467"	4560	23660	130	356	345	109	107	109	26	93	92	0	337	327	95	138	142	27	92	92	0	1.251	1.259	1.290	1.206	1.608	1.239	0.727	120	463	448	427	0.323	249	199	238	189	0
1	19	3	"PFB0160"	"B47"	4730	23650	150	95	98	29	111	114	28	9	1	0	120	123	33	141	145	29	8	1	0	0.762	0.722	0.754	0.761	3.199	0.713	0.050	156	520	-37	-31	-0.392	-16	-21	-13	-18	-50
1	20	3	"PFB0163"	"B476"	4930	23650	150	105	106	30	109	113	26	14	4	0	138	141	38	140	143	27	21	5	0	2.000	-3.000	0.764	0.683	3.498	0.622	0.017	156	580	-6	-2	1.000	-4	-2	-3	1	-50
1	21	3	"PFB0166"	"B484"	5140	23660	120	660	610	189	111	114	26	96	95	0	448	421	121	141	143	27	94	91	0	1.788	1.782	1.785	1.792	1.739	1.822	0.852	120	514	856	779	0.839	549	307	499	280	0
1	22	3	"PFB0168"	"B489"	5330	23660	130	277	274	76	116	119	28	94	90	0	395	381	109	148	149	27	95	91	0	0.652	0.678	0.671	0.662	1.771	0.666	0.660	120	645	408	391	-0.617	161	247	158	233	0
1	1	4	"PFB0186"	"B513"	1320	23840	120	663	615	220	82	87	24	99	98	0	616	560	207	116	121	26	96	90	0	1.162	1.200	1.191	1.294	1.971	1.164	0.847	120	598	1081	977	0.217	581	500	533	444	0
1	2	4	"PFB0188"	"B516"	1540	23890	150	104	110	34	93	98	27	34	14	0	151	158	44	128	133	50	28	6	0	0.478	0.567	0.633	0.680	3.107	0.624	0.097	156	620	34	47	-1.064	11	23	17	30	-50
1	3	4	"PFB0191"	"B521"	1710	23840	110	169	169	55	94	98	27	77	63	0	1918	1770	625	126	137	78	97	96	0	0.042	0.046	0.048	0.045	1.624	0.048	0.530	80	410	1867	1719	-4.579	75	1792	75	1644	0
1	4	4	"PFB0193"	"B527"	1900	23850	120	455	421	151	89	93	25	94	93	0	361	350	111	121	131	69	88	82	0	1.525	1.450	1.490	1.510	1.953	1.511	0.738	120	547	606	561	0.609	366	240	332	229	0
1	5	4	"PFB0195"	"B530"	2100	23850	130	212	202	64	87	90	24	88	83	0	173	169	45	118	122	27	73	50	0	2.273	2.255	2.032	2.168	2.711	2.085	0.340	120	588	180	166	1.184	125	55	115	51	0
1	6	4	"PFB0198"	"B536"	2280	23850	120	297	280	101	88	92	25	91	87	0	544	532	177	121	126	26	95	94	0	0.494	0.467	0.501	0.450	1.846	0.447	0.714	120	490	632	603	-1.017	209	423	192	411	0
1	7	4	"PFD0038"	"D12635_8"	2490	23810	150	94	98	28	94	98	28	19	4	0	126	130	33	126	131	29	16	8	0	0.000	1.000	0.800	0.888	3.080	0.826	0.124	156	631	0	8	Error	0	0	4	4	-50
1	8	4	"PFD0046"	"D13568_2"	2670	23850	120	425	398	140	88	91	23	95	94	0	526	504	171	119	123	24	95	95	0	0.828	0.805	0.816	0.822	2.183	0.785	0.781	120	427	744	695	-0.272	337	407	310	385	0
1	9	4	"PFD0050"	"D14936_1"	2850	23850	150	133	135	39	89	92	23	73	45	0	151	153	45	123	126	25	50	27	0	1.571	1.533	1.104	1.102	3.078	0.978	0.135	156	505	72	76	0.652	44	28	46	30	-50
1	10	4	"PFD0055"	"D15909_10"	3040	23850	120	289	282	91	91	94	23	92	90	0	1693	1601	620	130	132	23	98	97	0	0.127	0.130	0.129	0.134	1.744	0.116	0.768	120	388	1761	1662	-2.981	198	1563	191	1471	0
1	11	4	"PFD0058"	"D15909_5"	3230	23850	120	141	138	38	94	97	25	73	45	0	361	346	112	132	134	24	90	88	0	0.205	0.206	0.229	0.216	2.295	0.197	0.371	120	425	276	258	-2.285	47	229	44	214	0
1	12	4	"PFD0060"	"D16430_1"	3400	23840	150	102	106	32	105	108	27	16	6	0	125	128	34	136	140	26	13	5	0	0.273	-0.125	0.743	0.845	3.145	0.858	0.045	156	598	-14	-7	-1.874	-3	-11	1	-8	-50
1	13	4	"PFD0079"	"D16785_4"	3620	23850	120	251	246	71	105	106	26	91	89	0	3272	3097	872	138	139	28	100	100	0	0.047	0.048	0.050	0.047	1.542	0.046	0.724	120	542	3280	3100	-4.424	146	3134	141	2959	0
1	14	4	"PFD0082"	"D16785_6"	3810	23850	120	155	157	43	93	95	25	85	62	0	384	371	106	125	127	29	96	92	0	0.239	0.260	0.282	0.266	1.932	0.236	0.455	120	483	321	310	-2.063	62	259	64	246	0
1	15	4	"PFD0085"	"D16785_9"	3990	23850	120	298	293	93	99	100	27	94	93	0	546	505	158	130	133	30	95	95	0	0.478	0.517	0.533	0.529	1.843	0.493	0.741	120	490	615	569	-1.064	199	416	194	375	0
1	16	4	"PFD0087"	"D17715_10"	4180	23850	120	265	256	78	100	101	23	93	90	0	297	291	83	132	135	24	91	91	0	1.000	0.981	0.893	0.967	1.887	0.965	0.659	120	525	330	315	0.000	165	165	156	159	0
1	17	4	"PFD0092"	"D17715_109"	4380	23850	120	758	710	254	99	102	24	96	96	0	458	428	132	135	138	26	91	91	0	2.040	2.085	2.030	2.052	1.563	2.145	0.832	120	508	982	904	1.029	659	323	611	293	0
1	18	4	"PFD0094"	"D17715_110"	4570	23850	120	1188	1079	369	102	105	25	97	96	0	840	756	259	138	142	28	95	94	0	1.547	1.581	1.589	1.673	2.078	1.583	0.848	120	488	1788	1595	0.629	1086	702	977	618	0
1	19	4	"PFD0112"	"D17715_16"	4780	23850	150	114	114	30	105	108	25	24	8	0	138	139	36	139	142	28	19	5	0	-9.000	100000.000	1.032	1.106	3.592	0.576	0.033	156	558	8	9	Error	9	-1	9	0	-50
1	20	4	"PFD0115"	"D17715_20"	4940	23850	120	410	394	125	106	109	24	95	95	0	217	217	58	138	142	27	85	70	0	3.848	3.646	3.466	3.604	1.979	3.768	0.477	120	460	383	367	1.944	304	79	288	79	0
1	21	4	"PFD0118"	"D17715_25"	5150	23850	120	147	149	47	110	112	25	58	37	0	166	167	49	141	144	27	48	23	0	1.480	1.500	1.000	1.080	4.086	0.996	0.102	120	512	62	65	0.566	37	25	39	26	0
1	22	4	"PFD0121"	"D17715_28"	5330	23850	120	519	502	185	117	120	31	92	90	0	395	377	129	148	150	29	91	88	0	1.628	1.681	1.596	1.539	2.303	1.644	0.724	120	554	649	614	0.703	402	247	385	229	0
1	1	5	"PFD0124"	"D17715_32"	1340	24040	120	589	570	258	79	83	25	95	95	0	662	639	242	111	116	27	97	95	0	0.926	0.930	0.927	0.878	1.674	0.971	0.839	120	583	1061	1019	-0.112	510	551	491	528	0
1	2	5	"PFD0126"	"D17715_37"	1520	24030	120	330	325	115	88	92	25	93	90	0	406	396	117	117	123	25	94	94	0	0.837	0.849	0.838	0.806	1.755	0.865	0.732	120	432	531	516	-0.256	242	289	237	279	0
1	3	5	"PFD0143"	"D17715_67"	1720	24030	120	359	335	108	88	91	22	95	91	0	385	369	123	121	130	72	86	83	0	1.027	0.996	1.004	0.999	2.078	0.950	0.770	120	447	535	495	0.038	271	264	247	248	0
1	4	5	"PFD0145"	"D17715_7"	1880	24060	150	113	118	36	88	91	24	51	28	0	138	140	31	120	127	64	8	0	0	1.389	1.500	1.145	1.112	3.067	1.408	0.121	156	602	43	50	0.474	25	18	30	20	-50
1	5	5	"PFD0147"	"D17715_76"	2110	24070	150	88	91	26	85	89	24	17	8	0	116	118	27	117	121	26	16	4	0	-3.000	6.000	1.000	0.899	3.780	0.536	0.018	156	590	2	7	Error	3	-1	6	1	-50
1	6	5	"PFD0149"	"D17715_8"	2290	24040	120	216	214	67	94	96	25	91	84	0	270	268	75	125	127	25	94	90	0	0.841	0.839	0.806	0.783	1.904	0.830	0.566	120	466	267	263	-0.249	122	145	120	143	0
1	7	5	"PFD0151"	"D17715_81"	2490	24040	120	195	193	60	98	101	25	87	80	0	334	340	106	129	131	28	95	91	0	0.473	0.450	0.478	0.446	1.916	0.426	0.546	120	533	302	306	-1.080	97	205	95	211	0
1	8	5	"PFD0153"	"D17715_89"	2670	24040	130	2978	2761	1288	78	81	22	98	98	0	2106	1991	812	107	111	24	100	98	0	1.451	1.424	1.461	1.345	1.960	1.480	0.867	120	499	4899	4567	0.537	2900	1999	2683	1884	0
1	9	5	"PFE0210"	"E18550_2"	2840	24030	110	132	128	36	71	74	18	85	68	0	568	522	198	100	107	38	92	92	0	0.130	0.135	0.150	0.129	1.783	0.120	0.577	80	440	529	479	-2.940	61	468	57	422	0
1	10	5	"PFE0213"	"E18651_3"	3060	24040	150	130	139	55	81	85	24	70	50	0	162	163	44	118	121	37	56	23	0	1.114	1.289	1.232	1.187	3.422	1.292	0.243	156	613	93	103	0.155	49	44	58	45	-50
1	11	5	"PFE0218"	"E18737_1"	3230	24040	120	132	132	42	99	101	25	55	35	0	639	642	282	131	135	25	95	94	0	0.065	0.065	0.080	0.086	2.570	0.060	0.233	120	456	541	544	-3.944	33	508	33	511	0
1	12	5	"PFE0223"	"E1884_3"	3430	24030	130	2634	2501	1069	104	108	25	100	99	0	2821	2661	1164	135	139	26	100	96	0	0.942	0.949	0.928	0.987	2.140	0.915	0.810	120	527	5216	4923	-0.086	2530	2686	2397	2526	0
1	13	5	"PFE0226"	"E18877_2"	3620	24040	120	167	161	49	98	99	26	79	65	0	253	243	72	126	129	27	86	83	0	0.543	0.538	0.638	0.588	2.378	0.551	0.438	120	498	196	180	-0.880	69	127	63	117	0
1	14	5	"PFE0228"	"E18957_1"	3800	24030	110	233	228	69	74	79	22	97	90	0	345	333	93	106	112	38	95	92	0	0.665	0.678	0.687	0.663	1.914	0.639	0.707	80	431	398	381	-0.588	159	239	154	227	0
1	15	5	"PFE0249"	"E19870_1"	3990	24030	150	127	132	39	91	94	28	57	28	0	155	157	40	123	127	37	46	12	0	1.125	1.206	0.972	1.013	3.032	0.771	0.258	156	597	68	75	0.170	36	32	41	34	-50
1	16	5	"PFE0251"	"E20152_1"	4200	24060	150	119	121	47	105	108	25	36	14	0	136	138	33	139	141	26	16	6	0	-4.667	-16.000	1.051	1.320	3.965	2.685	0.026	156	562	11	15	Error	14	-3	16	-1	-50
1	17	5	"PFE0257"	"E20313_1"	4380	24040	120	201	199	54	108	109	26	88	80	0	199	195	51	140	142	25	74	55	0	1.576	1.655	1.513	1.753	2.737	1.588	0.311	120	394	152	146	0.657	93	59	91	55	0
1	18	5	"PFE0260"	"E20360_12"	4560	24040	150	118	121	33	110	114	29	26	9	0	141	142	35	141	144	28	17	7	0	100000.000	11.000	0.889	0.994	3.208	0.870	0.029	156	592	8	12	16.610	8	0	11	1	-50
1	19	5	"PFE0265"	"E20424_1"	4760	24040	120	154	153	43	106	111	30	72	28	0	1228	1160	412	138	141	28	97	96	0	0.044	0.046	0.050	0.054	2.520	0.040	0.295	120	466	1138	1069	-4.505	48	1090	47	1022	0
1	20	5	"PFE0267"	"E20514_1"	4950	24040	120	201	197	67	104	106	25	85	76	0	1283	1168	464	135	138	26	97	95	0	0.084	0.090	0.090	0.095	2.238	0.084	0.545	120	491	1245	1126	-3.565	97	1148	93	1033	0
1	21	5	"PFE0293"	"E22156_1"	5150	24040	120	1901	1698	648	105	107	24	97	95	0	1518	1358	512	140	141	25	95	95	0	1.303	1.308	1.286	1.367	1.775	1.323	0.877	120	498	3174	2811	0.382	1796	1378	1593	1218	0
1	22	5	"PFE0299"	"E22468_1"	5340	24040	120	476	437	150	112	114	26	93	90	0	414	399	123	143	146	28	94	91	0	1.343	1.270	1.259	1.232	1.821	1.283	0.764	120	556	635	581	0.426	364	271	325	256	0
1	1	6	"PFE0302"	"E22504_2"	1350	24250	150	94	99	28	81	84	22	37	15	0	125	127	30	113	118	33	21	7	0	1.083	1.286	0.850	0.944	3.550	0.296	0.064	156	766	25	32	0.115	13	12	18	14	-50
1	2	6	"PFE0309"	"E2283_4"	1520	24220	110	201	189	60	88	92	24	83	78	0	189	185	48	121	125	26	85	62	0	1.662	1.578	1.483	1.349	2.637	1.550	0.415	80	430	181	165	0.733	113	68	101	64	0
1	3	6	"PFE0314"	"E22930_2"	1720	24230	120	242	234	82	89	92	22	92	84	0	255	255	84	121	124	24	88	85	0	1.142	1.082	1.102	1.072	2.182	1.066	0.606	120	534	287	279	0.191	153	134	145	134	0
1	4	6	"PFE0318"	"E23098_1"	1920	24230	120	626	570	235	90	93	21	96	95	0	431	430	145	121	125	22	94	93	0	1.729	1.553	1.599	1.434	1.954	1.685	0.805	120	405	846	789	0.790	536	310	480	309	0
1	5	6	"PFE0353"	"E24637_1"	2090	24230	120	1468	1342	525	92	96	23	99	99	0	2610	2389	864	125	127	24	100	99	0	0.554	0.552	0.554	0.544	1.690	0.542	0.897	120	395	3861	3514	-0.853	1376	2485	1250	2264	0
1	6	6	"PFE0361"	"E248_3"	2290	24220	120	2677	2389	864	102	105	27	100	100	0	1862	1675	666	129	133	26	95	93	0	1.486	1.479	1.453	1.676	2.149	1.460	0.874	120	495	4308	3833	0.571	2575	1733	2287	1546	0
1	7	6	"PFE0363"	"E24971_1"	2470	24220	110	274	262	93	101	106	30	90	85	0	210	212	69	128	133	30	80	60	0	2.110	1.917	1.959	1.935	2.656	2.030	0.435	80	403	255	245	1.077	173	82	161	84	0
1	8	6	"PFE0367"	"E25193_1"	2650	24230	150	113	119	44	75	81	28	59	36	0	127	133	38	102	110	29	48	25	0	1.520	1.419	1.415	1.270	3.457	1.205	0.319	156	564	63	75	0.604	38	25	44	31	-50
1	9	6	"PFE0373"	"E25749_1"	2870	24230	120	171	169	57	64	65	12	95	91	0	843	812	264	93	96	32	98	95	0	0.143	0.146	0.148	0.146	1.792	0.138	0.700	120	550	857	824	-2.809	107	750	105	719	0
1	10	6	"PFE0375"	"E25972_1"	3060	24230	120	939	847	348	80	86	27	97	96	0	1151	1090	365	108	116	29	100	97	0	0.824	0.781	0.816	0.699	2.047	0.784	0.857	120	479	1902	1749	-0.280	859	1043	767	982	0
1	11	6	"PFF0292"	"F18577_5"	3250	24230	120	210	200	61	102	104	24	85	80	0	300	289	71	132	135	27	92	90	0	0.643	0.624	0.638	0.590	2.233	0.632	0.541	120	483	276	255	-0.637	108	168	98	157	0
1	12	6	"PFF0300"	"F18770_1"	3440	24220	150	101	102	31	101	104	24	16	4	0	126	130	31	133	136	26	18	7	0	0.000	-0.333	0.800	0.816	3.986	0.760	0.009	156	608	-7	-2	Error	0	-7	1	-3	-50
1	13	6	"PFF0307"	"F19110_2"	3630	24230	120	567	521	180	98	100	24	96	95	0	442	430	121	128	130	26	95	95	0	1.494	1.401	1.422	1.330	1.689	1.460	0.844	120	482	783	725	0.579	469	314	423	302	0
1	14	6	"PFF0309"	"F19190_1"	3820	24230	120	800	719	279	93	96	27	99	95	0	513	486	149	122	126	36	94	92	0	1.808	1.720	1.745	1.587	1.612	1.828	0.833	120	532	1098	990	0.855	707	391	626	364	0
1	15	6	"PFF0313"	"F19243_2"	4010	24220	130	1845	1653	666	101	105	27	100	99	0	1153	1028	383	133	135	26	95	93	0	1.710	1.734	1.724	1.840	2.034	1.755	0.866	120	495	2764	2447	0.774	1744	1020	1552	895	0
1	16	6	"PFF0316"	"F19409_1"	4190	24220	110	199	202	56	113	116	27	86	70	0	385	374	90	142	144	26	96	93	0	0.354	0.384	0.401	0.377	1.809	0.360	0.501	80	367	329	321	-1.499	86	243	89	232	0
1	17	6	"PFF0345"	"F20077_1"	4380	24220	150	124	126	31	114	118	26	33	8	0	148	150	39	143	147	28	27	10	0	2.000	1.714	0.798	0.778	3.425	0.403	0.018	156	559	15	19	1.000	10	5	12	7	-50
1	18	6	"PFF0351"	"F20166_1"	4580	24220	110	208	208	58	121	124	30	85	75	0	193	189	50	145	148	29	70	40	0	1.813	1.977	1.776	1.609	2.809	1.770	0.175	80	460	135	131	0.858	87	48	87	44	0
1	19	6	"PFF0355"	"F20234_1"	4790	24230	150	134	134	36	118	122	30	32	8	0	153	153	36	145	148	30	22	8	0	2.000	2.000	1.174	1.222	3.709	0.999	0.002	156	642	24	24	1.000	16	8	16	8	-50
1	20	6	"PFF0357"	"F20284_1"	4970	24230	120	227	222	61	113	115	27	89	85	0	342	332	89	143	148	31	92	91	0	0.573	0.577	0.575	0.558	1.848	0.550	0.614	120	464	313	298	-0.804	114	199	109	189	0
1	21	6	"PFF0360"	"F20385_1"	5150	24220	120	614	564	213	113	116	28	94	94	0	410	392	137	144	146	28	91	89	0	1.883	1.819	1.709	1.771	2.099	1.829	0.704	120	463	767	699	0.913	501	266	451	248	0
1	22	6	"PFF0362"	"F20385_3"	5340	24230	120	984	900	322	112	115	28	98	95	0	698	676	223	145	148	29	95	95	0	1.577	1.484	1.489	1.464	1.645	1.506	0.850	120	535	1425	1319	0.657	872	553	788	531	0
1	1	7	"PFF0380"	"F20989_1"	1340	24410	120	1675	1503	573	85	88	22	100	99	0	828	748	292	119	123	34	95	91	0	2.243	2.254	2.224	2.430	1.948	2.270	0.839	120	549	2299	2047	1.165	1590	709	1418	629	0
1	2	7	"PFF0388"	"F21429_3"	1540	24410	120	1934	1791	673	91	92	20	100	100	0	3870	3391	1411	121	125	24	98	97	0	0.492	0.520	0.507	0.568	2.313	0.489	0.890	120	558	5592	4970	-1.024	1843	3749	1700	3270	0
1	3	7	"PFF0396"	"F21560_1"	1730	24410	110	665	604	229	92	95	20	93	93	0	1224	1113	379	122	127	42	100	98	0	0.520	0.517	0.528	0.501	1.801	0.488	0.874	80	445	1675	1503	-0.944	573	1102	512	991	0
1	4	7	"PFF0401"	"F21821_1"	1920	24410	120	1304	1203	470	94	97	22	100	100	0	706	618	231	124	130	41	91	90	0	2.079	2.245	2.266	2.348	1.988	2.282	0.867	120	476	1792	1603	1.056	1210	582	1109	494	0
1	5	7	"PFF0404"	"F21902_1"	2110	24410	120	3099	2758	1140	102	104	24	99	99	0	2079	1827	788	129	133	26	98	95	0	1.537	1.564	1.552	1.721	2.074	1.557	0.878	120	521	4947	4354	0.620	2997	1950	2656	1698	0
1	6	7	"PFF0407"	"F21981_2"	2300	24410	110	13202	12259	3962	111	118	47	100	100	0	9389	8716	2656	136	158	287	100	100	0	1.415	1.416	1.444	1.420	1.348	1.428	0.919	80	485	22344	20728	0.501	13091	9253	12148	8580	0
1	7	7	"PFF0440"	"F22946_1"	2500	24410	130	244	244	86	108	115	48	84	67	0	224	223	66	137	156	271	0	0	0	1.563	1.581	1.563	1.377	2.331	1.558	0.489	120	547	223	222	0.645	136	87	136	86	0
1	8	7	"PFF0446"	"F23145_4"	2680	24420	150	109	111	28	93	94	31	28	6	0	134	138	32	120	123	31	26	8	0	1.143	1.000	1.067	1.027	3.923	0.798	0.116	156	504	30	36	0.193	16	14	18	18	-50
1	9	7	"PFF0452"	"F23274_1"	2840	24420	150	98	101	30	82	87	28	35	11	0	118	123	31	109	116	28	26	10	0	1.778	1.357	1.049	1.181	3.617	0.956	0.204	156	585	25	33	0.830	16	9	19	14	-50
1	10	7	"PFF0458"	"F23526_2"	3070	24420	120	2163	1953	797	97	98	27	100	99	0	1526	1392	490	125	127	28	100	99	0	1.475	1.465	1.521	1.342	1.786	1.527	0.889	120	548	3467	3123	0.560	2066	1401	1856	1267	0
1	11	7	"PFF0461"	"F23551_1"	3260	24420	120	746	711	273	102	105	24	97	95	0	613	586	182	134	136	26	96	96	0	1.344	1.347	1.312	1.261	1.757	1.395	0.830	120	506	1123	1061	0.427	644	479	609	452	0
1	12	7	"PFF0463"	"F23564_1"	3450	24420	120	2223	1935	780	100	103	24	100	100	0	2148	1982	626	131	134	25	100	100	0	1.053	0.991	1.021	0.907	1.655	1.045	0.898	120	532	4140	3686	0.074	2123	2017	1835	1851	0
1	13	7	"PFF1088"	"F45524_1"	3640	24420	120	225	221	67	97	100	22	91	85	0	450	426	126	130	132	25	95	93	0	0.400	0.419	0.429	0.404	2.017	0.399	0.679	120	499	448	420	-1.322	128	320	124	296	0
1	14	7	"PFF1100"	"F45683_2"	3830	24420	120	2137	1962	753	102	103	23	100	98	0	1644	1549	490	132	135	25	99	99	0	1.346	1.313	1.361	1.224	1.962	1.388	0.874	120	466	3547	3277	0.429	2035	1512	1860	1417	0
1	15	7	"PFF1105"	"F45820_1"	4020	24410	150	122	124	37	105	109	25	38	16	0	156	155	48	135	139	26	43	17	0	0.810	0.950	0.894	0.945	3.797	0.561	0.075	156	599	38	39	-0.305	17	21	19	20	-50
1	16	7	"PFF1110"	"F46067_3"	4210	24410	120	1443	1300	512	111	114	26	97	95	0	747	681	244	140	143	28	94	93	0	2.194	2.198	2.208	2.027	2.107	2.287	0.848	120	495	1939	1730	1.134	1332	607	1189	541	0
1	17	7	"PFF1112"	"F46181_1"	4400	24410	120	497	468	167	114	116	25	95	94	0	395	378	123	144	147	29	90	87	0	1.526	1.513	1.478	1.491	2.106	1.533	0.720	120	503	634	588	0.610	383	251	354	234	0
1	18	7	"PFF1114"	"F46183_2"	4590	24410	110	187	171	60	117	120	27	68	56	0	229	217	67	146	150	29	75	62	0	0.843	0.761	0.955	0.867	2.590	0.746	0.299	80	475	153	125	-0.246	70	83	54	71	0
1	19	7	"PFF1142"	"F4688_1"	4780	24420	120	749	669	261	122	124	29	95	93	0	1536	1381	516	150	153	30	95	95	0	0.452	0.444	0.463	0.447	2.108	0.437	0.867	120	518	2013	1778	-1.144	627	1386	547	1231	0
1	20	7	"PFF1151"	"F47145_2"	4980	24430	120	862	782	268	122	125	28	99	98	0	456	435	131	156	159	32	91	90	0	2.467	2.366	2.265	2.223	1.815	2.485	0.784	120	448	1040	939	1.303	740	300	660	279	0
1	21	7	"PFF1154"	"F47255_1"	5160	24420	150	172	172	44	123	125	28	66	41	0	193	191	50	157	159	31	53	26	0	1.361	1.441	1.098	1.190	3.211	0.955	0.137	156	452	85	83	0.445	49	36	49	34	-50
1	22	7	"PFF1156"	"F47255_3"	5320	24420	150	135	135	36	117	120	29	33	14	0	157	159	38	155	159	33	17	4	0	9.000	4.500	0.875	1.030	3.880	0.949	0.047	156	665	20	22	3.170	18	2	18	4	-50
1	1	8	"PFF1158"	"F47327_1"	1350	24600	110	123	120	38	93	96	24	57	22	0	431	403	138	128	135	44	91	88	0	0.099	0.098	0.127	0.135	2.410	0.098	0.211	80	559	333	302	-3.336	30	303	27	275	0
1	2	8	"PFF1160"	"F47350_1"	1580	24620	150	100	102	26	95	97	22	20	8	0	133	135	30	128	135	42	13	1	0	1.000	1.000	0.932	1.034	3.483	0.147	0.002	156	625	10	14	0.000	5	5	7	7	-50
1	3	8	"PFF1184"	"F48253_6"	1750	24610	150	101	108	36	93	95	20	35	14	0	133	137	30	126	131	40	16	1	0	1.143	1.364	0.820	0.889	4.969	1.275	0.012	156	512	15	26	0.193	8	7	15	11	-50
1	4	8	"PFF1186"	"F48363_2"	1900	24600	150	101	105	29	96	99	22	26	10	0	137	138	32	130	134	39	14	3	0	0.714	1.125	0.842	0.893	4.111	0.660	0.053	156	619	12	17	-0.485	5	7	9	8	-50
1	5	8	"PFF1188"	"F48395_1"	2120	24610	120	145	145	50	100	102	23	64	46	0	1174	1063	382	133	135	25	95	95	0	0.043	0.048	0.056	0.059	2.558	0.051	0.363	120	550	1086	975	-4.532	45	1041	45	930	0
1	6	8	"PFF1190"	"F48424_2"	2310	24610	120	947	831	351	102	106	44	97	91	0	722	676	254	134	153	270	82	59	0	1.437	1.345	1.392	1.265	1.955	1.398	0.852	120	548	1433	1271	0.523	845	588	729	542	0
1	7	8	"PFF1193"	"F48446_1"	2510	24610	120	460	423	137	103	105	24	93	92	0	388	375	115	135	138	26	91	90	0	1.411	1.333	1.285	1.338	1.986	1.363	0.769	120	501	610	560	0.497	357	253	320	240	0
1	8	8	"PFF1195"	"F48446_5"	2700	24610	120	315	307	97	100	105	24	95	92	0	351	342	105	133	135	23	96	91	0	0.986	0.990	0.934	0.996	1.969	0.940	0.699	120	440	433	416	-0.020	215	218	207	209	0
1	9	8	"PFF1220"	"F49665_1"	2890	24610	120	378	368	119	102	105	24	96	92	0	566	537	171	132	135	23	95	95	0	0.636	0.657	0.644	0.634	1.812	0.631	0.770	120	499	710	671	-0.653	276	434	266	405	0
1	10	8	"PFF1222"	"F49677_3"	3070	24600	110	3175	2890	1386	106	127	260	96	93	0	2050	1927	800	135	162	228	92	90	0	1.603	1.554	1.607	1.578	1.772	1.675	0.878	80	465	4984	4576	0.680	3069	1915	2784	1792	0
1	11	8	"PFF1225"	"F49959_1"	3260	24600	110	290	286	97	108	128	247	25	0	0	310	295	99	134	158	218	25	1	0	1.034	1.106	1.030	0.967	2.236	1.085	0.639	80	513	358	339	0.048	182	176	178	161	0
1	12	8	"PFF1234"	"F50107_1"	3490	24640	150	109	113	31	104	106	25	30	11	0	140	143	36	134	136	27	32	10	0	0.833	1.000	0.799	0.903	3.735	0.602	0.018	156	604	11	18	-0.263	5	6	9	9	-50
1	13	8	"PFF1237"	"F50551_1"	3640	24610	120	327	315	119	101	103	24	90	88	0	261	252	76	131	135	29	88	82	0	1.738	1.769	1.782	1.529	2.339	1.996	0.553	120	421	356	335	0.798	226	130	214	121	0
1	14	8	"PFF1239"	"F50598_1"	3840	24600	120	457	419	173	102	104	23	92	90	0	368	342	116	133	136	28	87	85	0	1.511	1.517	1.463	1.433	2.197	1.547	0.743	120	495	590	526	0.595	355	235	317	209	0
1	15	8	"PFF1927"	"F960_2"	4030	24610	120	1225	1160	490	107	109	24	99	96	0	1243	1137	426	139	140	27	95	95	0	1.013	1.055	1.058	1.008	1.794	1.062	0.870	120	482	2222	2051	0.018	1118	1104	1053	998	0
1	16	8	"PFF1931"	"F960_7"	4220	24600	120	367	338	124	110	113	25	91	88	0	279	264	86	143	145	27	85	79	0	1.890	1.884	1.769	1.792	2.435	1.899	0.555	120	515	393	349	0.918	257	136	228	121	0
1	17	8	"PFF1933"	"F9676_1"	4410	24600	120	542	487	187	113	114	26	90	89	0	472	442	174	145	148	27	87	86	0	1.312	1.259	1.214	1.236	2.513	1.210	0.761	120	484	756	671	0.392	429	327	374	297	0
1	18	8	"PFI0003"	"I10209_1"	4590	24600	120	1481	1350	553	112	113	27	98	96	0	979	857	371	144	147	28	95	95	0	1.640	1.736	1.744	1.905	1.916	1.692	0.881	120	509	2204	1951	0.713	1369	835	1238	713	0
1	19	8	"PFI0005"	"I1033_3"	4790	24610	120	197	193	67	113	117	28	75	70	0	2035	1824	775	145	149	30	95	94	0	0.044	0.048	0.057	0.054	1.808	0.047	0.503	120	483	1974	1759	-4.492	84	1890	80	1679	0
1	20	8	"PFI0009"	"I10565_1"	4980	24610	120	319	307	102	112	116	29	91	87	0	326	319	107	145	149	31	90	87	0	1.144	1.121	1.005	1.027	2.083	1.049	0.591	120	394	388	369	0.194	207	181	195	174	0
1	21	8	"PFI0038"	"I1136_2"	5150	24590	150	157	159	50	112	114	28	66	41	0	172	172	48	147	151	31	41	21	0	1.800	1.880	1.199	1.351	2.779	1.129	0.207	156	492	70	72	0.848	45	25	47	25	-50
1	22	8	"PFI0041"	"I11448_2"	5360	24610	120	583	544	213	118	121	28	93	91	0	11125	10200	3647	163	169	37	100	100	0	0.042	0.042	0.044	0.042	1.499	0.042	0.843	120	536	11427	10463	-4.559	465	10962	426	10037	0
1	1	9	"PFI0043"	"I11495_1"	1370	24800	120	1497	1424	632	92	95	22	99	98	0	4028	3818	1538	126	133	40	100	99	0	0.360	0.361	0.372	0.345	1.777	0.351	0.842	120	597	5307	5024	-1.474	1405	3902	1332	3692	0
1	2	9	"PFI0045"	"I11523_4"	1550	24790	120	926	880	311	92	95	21	99	99	0	983	885	315	127	131	24	96	95	0	0.974	1.040	1.048	1.111	1.885	1.030	0.863	120	435	1690	1546	-0.038	834	856	788	758	0
1	3	9	"PFI0048"	"I1175_1"	1740	24800	120	316	304	115	89	92	20	94	87	0	226	228	78	125	129	25	85	75	0	2.248	2.087	1.941	1.814	2.457	2.083	0.514	120	476	328	318	1.168	227	101	215	103	0
1	4	9	"PFI0053"	"I11857_2"	1930	24790	110	298	279	89	91	95	22	93	90	0	310	295	90	129	132	26	87	86	0	1.144	1.133	1.089	1.043	1.986	1.202	0.731	80	465	388	354	0.194	207	181	188	166	0
1	5	9	"PFI0079"	"I12708_1"	2120	24790	110	224	217	69	95	98	24	87	82	0	294	284	84	130	132	25	91	86	0	0.787	0.792	0.805	0.747	1.866	0.803	0.596	80	463	293	276	-0.346	129	164	122	154	0
1	6	9	"PFI0085"	"I12812_3"	2310	24800	120	219	211	64	98	101	24	90	83	0	388	380	125	131	133	24	93	91	0	0.471	0.454	0.459	0.435	1.842	0.411	0.574	120	491	378	362	-1.087	121	257	113	249	0
1	7	9	"PFI0087"	"I12861_2"	2500	24790	120	22968	22150	11210	100	102	25	100	100	0	21635	20122	8570	132	136	25	100	100	0	1.063	1.103	1.111	1.025	1.738	1.164	0.885	120	484	44371	42040	0.089	22868	21503	22050	19990	0
1	8	9	"PFI0089"	"I12932_1"	2690	24790	120	466	426	155	100	104	26	95	90	0	360	334	124	132	135	24	88	84	0	1.605	1.614	1.605	1.582	2.171	1.588	0.699	120	512	594	528	0.683	366	228	326	202	0
1	9	9	"PFI0099"	"I13128_2"	2890	24800	120	8572	7456	3274	104	107	26	100	100	0	4752	4333	1576	132	136	24	100	100	0	1.833	1.750	1.779	1.636	1.712	1.866	0.899	120	543	13088	11553	0.874	8468	4620	7352	4201	0
1	10	9	"PFI0102"	"I13218_1"	3070	24790	110	277	256	89	105	121	214	22	0	0	251	240	78	133	152	187	12	0	0	1.458	1.411	1.333	1.304	1.768	1.327	0.576	80	476	290	258	0.544	172	118	151	107	0
1	11	9	"PFI0124"	"I13978_1"	3270	24800	120	332	308	107	106	108	24	90	85	0	364	342	106	135	138	29	88	85	0	0.987	0.976	0.998	0.919	2.024	0.973	0.721	120	582	455	409	-0.019	226	229	202	207	0
1	12	9	"PFI0126"	"I14041_1"	3470	24800	120	155	154	48	106	109	25	69	46	0	284	280	91	136	138	25	85	80	0	0.331	0.333	0.352	0.361	2.577	0.307	0.330	120	414	197	192	-1.595	49	148	48	144	0
1	13	9	"PFI0128"	"I14195_1"	3650	24790	120	4611	4067	1667	103	107	25	100	100	0	3500	3055	1282	134	139	30	98	96	0	1.339	1.357	1.360	1.474	2.042	1.357	0.896	120	423	7874	6885	0.421	4508	3366	3964	2921	0
1	14	9	"PFI0131"	"I1431_1"	3840	24790	120	261	254	82	102	106	24	92	86	0	281	269	88	136	138	28	87	80	0	1.097	1.143	1.125	1.160	2.168	1.055	0.569	120	515	304	285	0.133	159	145	152	133	0
1	15	9	"PFI0137"	"I14413_3"	4030	24790	120	1742	1578	637	107	109	23	99	99	0	1543	1405	567	139	141	26	99	97	0	1.165	1.162	1.136	1.199	1.764	1.152	0.879	120	499	3039	2737	0.220	1635	1404	1471	1266	0
1	16	9	"PFI0141"	"I14670_1"	4230	24800	120	271	267	99	109	111	25	89	84	0	394	367	109	141	143	26	91	90	0	0.640	0.699	0.691	0.685	1.788	0.730	0.679	120	524	415	384	-0.643	162	253	158	226	0
1	17	9	"PFJ0122"	"J167_5"	4430	24800	150	107	112	29	106	109	26	23	5	0	149	147	40	141	144	26	25	12	0	0.125	1.000	0.833	0.967	4.105	0.558	0.045	156	556	9	12	-3.000	1	8	6	6	-50
1	18	9	"PFJ0124"	"J167_7"	4590	24800	150	98	102	28	101	104	24	22	6	0	128	128	32	136	138	25	14	4	0	0.375	-0.125	0.989	0.966	3.598	0.480	0.023	156	574	-11	-7	-1.415	-3	-8	1	-8	-50
1	19	9	"PFJ0128"	"J170_18"	4790	24790	120	353	336	121	100	101	21	91	90	0	262	250	84	132	135	25	84	78	0	1.946	2.000	1.792	1.812	2.184	1.902	0.624	120	462	383	354	0.961	253	130	236	118	0
1	20	9	"PFJ0137"	"J171_6"	4960	24790	150	90	92	26	100	102	23	11	3	0	119	123	32	132	136	26	14	2	0	0.769	0.889	0.821	0.861	3.171	0.463	0.044	156	584	-23	-17	-0.379	-10	-13	-8	-9	-50
1	21	9	"PFJ0150"	"J181_2"	5170	24800	120	352	330	127	103	106	25	91	86	0	405	397	153	141	143	26	90	90	0	0.943	0.887	0.860	0.812	1.909	0.841	0.735	120	529	513	483	-0.084	249	264	227	256	0
1	22	9	"PFJ0153"	"J181_9"	5360	24800	120	119	124	38	110	112	25	36	17	0	847	787	285	152	155	31	95	95	0	0.013	0.022	0.060	0.069	3.054	0.020	0.042	120	538	704	649	-6.271	9	695	14	635	0
1	1	10	"PFJ0179"	"J198_2"	1380	25000	150	97	98	22	89	92	20	28	10	0	134	135	32	123	126	24	31	11	0	0.727	0.750	0.886	0.957	3.915	0.573	0.047	156	771	19	21	-0.459	8	11	9	12	-50
1	2	10	"PFJ0184"	"J206_1"	1560	24980	120	534	498	183	86	89	19	97	96	0	398	374	145	125	126	22	87	85	0	1.641	1.655	1.637	1.767	2.132	1.599	0.753	120	490	721	661	0.715	448	273	412	249	0
1	3	10	"PFJ0186"	"J206_6"	1740	24980	110	134	133	43	85	88	19	78	56	0	172	170	53	119	123	22	77	58	0	0.925	0.941	0.750	0.796	2.649	0.719	0.294	80	460	102	99	-0.113	49	53	48	51	0
1	4	10	"PFJ0188"	"J212_1"	1940	24980	120	342	333	132	87	89	20	92	90	0	355	339	128	121	124	23	85	84	0	1.090	1.128	1.078	1.191	2.157	1.100	0.743	120	553	489	464	0.124	255	234	246	218	0
1	5	10	"PFJ0190"	"J212_4"	2140	24990	150	93	96	25	91	94	23	19	7	0	122	123	31	123	126	23	18	5	0	-2.000	100000.000	0.833	0.777	3.934	0.468	0.008	156	672	1	5	Error	2	-1	5	0	-50
1	6	10	"PFJ0197"	"J218_1"	2320	24960	110	109	116	35	95	98	24	40	18	0	137	146	40	124	126	23	38	23	0	1.077	0.955	0.778	0.978	4.466	0.681	0.029	80	414	27	43	0.107	14	13	21	22	0
1	7	10	"PFJ0220"	"J222_7"	2510	24980	120	491	455	184	93	95	22	95	94	0	265	253	80	124	127	23	87	80	0	2.823	2.806	2.756	2.659	1.900	2.849	0.709	120	571	539	491	1.497	398	141	362	129	0
1	8	10	"PFJ0228"	"J227_3"	2710	24990	120	394	373	157	93	97	25	91	90	0	490	469	177	125	130	24	92	91	0	0.825	0.814	0.781	0.794	2.163	0.829	0.737	120	535	666	624	-0.278	301	365	280	344	0
1	9	10	"PFJ0231"	"J22_1"	2900	24990	110	159	162	59	97	101	24	76	58	0	222	221	72	131	134	24	83	78	0	0.681	0.722	0.664	0.672	2.578	0.656	0.450	80	427	153	155	-0.554	62	91	65	90	0
1	10	10	"PFJ0233"	"J22_3"	3080	24990	150	94	99	31	104	107	25	12	5	0	116	122	31	134	138	27	10	1	0	0.556	0.417	0.727	0.777	3.360	0.642	0.017	156	654	-28	-17	-0.848	-10	-18	-5	-12	-50
1	11	10	"PFJ0238"	"J232_6"	3270	24990	120	226	219	74	103	105	24	87	80	0	186	181	52	134	138	26	70	48	0	2.365	2.468	1.908	2.058	2.838	2.313	0.313	120	488	175	163	1.242	123	52	116	47	0
1	12	10	"PFJ0242"	"J236_1"	3460	24980	120	530	505	205	103	105	24	92	91	0	466	423	175	132	136	25	87	85	0	1.278	1.381	1.314	1.399	2.242	1.318	0.796	120	518	761	693	0.354	427	334	402	291	0
1	13	10	"PFJ0262"	"J248_1"	3660	24980	120	244	236	87	101	103	25	86	81	0	236	226	65	131	136	26	86	77	0	1.362	1.421	1.441	1.336	2.179	1.507	0.533	120	448	248	230	0.446	143	105	135	95	0
1	14	10	"PFJ0264"	"J248_11"	3820	25000	150	92	96	25	99	102	26	15	3	0	122	124	28	135	137	25	12	1	0	0.538	0.273	0.865	0.956	3.058	0.907	0.011	156	605	-20	-14	-0.893	-7	-13	-3	-11	-50
1	15	10	"PFJ0267"	"J248_5"	4050	24990	150	93	97	25	97	100	25	13	3	0	128	127	28	133	134	24	13	3	0	0.800	0.000	0.723	0.832	3.995	0.993	0.015	156	641	-9	-6	-0.322	-4	-5	0	-6	-50
1	16	10	"PFJ0271"	"J252_2"	4230	24990	120	228	218	76	93	96	23	87	81	0	387	368	116	129	131	24	94	91	0	0.523	0.523	0.529	0.499	1.893	0.503	0.672	120	432	393	364	-0.934	135	258	125	239	0
1	17	10	"PFJ0273"	"J252_4"	4410	24990	120	871	750	310	96	99	23	96	93	0	672	622	205	131	133	25	96	95	0	1.433	1.332	1.357	1.186	1.920	1.393	0.880	120	480	1316	1145	0.519	775	541	654	491	0
1	18	10	"PFJ0275"	"J2541_2"	4610	24990	120	214	205	69	96	99	22	85	77	0	337	324	108	131	133	23	90	88	0	0.573	0.565	0.549	0.572	2.147	0.531	0.631	120	497	324	302	-0.804	118	206	109	193	0
1	19	10	"PFK0357"	"Kn3479_1"	4800	24990	110	147	161	70	96	98	21	76	61	0	174	192	82	130	133	25	67	46	0	1.159	1.048	1.089	1.013	3.265	0.847	0.364	80	470	95	127	0.213	51	44	65	62	0
1	20	10	"PFK0369"	"Kn3690_1"	4990	24990	120	1126	1037	479	99	102	23	97	95	0	944	863	357	133	137	26	93	92	0	1.266	1.285	1.294	1.237	2.001	1.341	0.818	120	522	1838	1668	0.341	1027	811	938	730	0
1	21	10	"PFK0371"	"Kn3698_1"	5180	24990	120	241	235	92	107	110	26	84	76	0	457	423	157	141	144	27	87	85	0	0.424	0.454	0.475	0.446	2.484	0.438	0.620	120	500	450	410	-1.238	134	316	128	282	0
1	22	10	"PFK0373"	"Kn3698_4"	5370	24990	120	2199	1934	949	110	114	26	98	98	0	1043	974	441	147	150	28	92	90	0	2.331	2.206	2.209	2.175	2.185	2.274	0.890	120	516	2985	2651	1.221	2089	896	1824	827	0
1	1	11	"PFK0375"	"Kn3744_1"	1370	25170	110	787	688	313	89	92	22	92	91	0	707	641	268	124	129	32	90	90	0	1.197	1.159	1.138	1.047	1.809	1.130	0.839	80	474	1281	1116	0.260	698	583	599	517	0
1	2	11	"PFK0378"	"Kn3773_1"	1550	25170	110	268	264	97	90	93	24	91	88	0	302	298	116	122	129	55	83	72	0	0.989	0.989	1.004	0.949	2.422	0.899	0.637	80	499	358	350	-0.016	178	180	174	176	0
1	3	11	"PFK0408"	"Kn4447_1"	1750	25170	110	125	127	40	86	88	20	62	47	0	171	169	53	119	123	25	75	51	0	0.750	0.820	0.667	0.630	3.231	0.752	0.241	80	530	91	91	-0.415	39	52	41	50	0
1	4	11	"PFK0410"	"Kn4524_1"	1940	25170	120	201	201	68	86	88	20	90	82	0	297	283	113	120	123	21	85	80	0	0.650	0.706	0.678	0.744	2.289	0.598	0.617	120	540	292	278	-0.622	115	177	115	163	0
1	5	11	"PFK0412"	"Kn459_3"	2130	25170	110	1301	1148	458	89	92	22	98	98	0	1321	1180	436	124	129	47	93	92	0	1.013	1.003	0.987	1.048	1.797	0.987	0.890	80	440	2409	2115	0.018	1212	1197	1059	1056	0
1	6	11	"PFK0415"	"Kn4670_1"	2320	25170	120	149	155	54	90	93	24	78	58	0	177	178	53	123	128	42	59	25	0	1.093	1.182	1.083	1.020	2.811	1.079	0.278	120	625	113	120	0.128	59	54	65	55	0
1	7	11	"PFK0423"	"Kn4895_2"	2520	25180	110	146	144	42	89	92	20	80	61	0	193	187	55	121	124	23	80	63	0	0.792	0.833	0.783	0.850	2.789	0.616	0.185	80	491	129	121	-0.337	57	72	55	66	0
1	8	11	"PFK0431"	"Kn5081_1"	2710	25170	120	1973	1703	684	89	92	21	100	100	0	630	579	218	124	126	23	92	90	0	3.723	3.547	3.506	3.646	1.836	3.632	0.852	120	525	2390	2069	1.897	1884	506	1614	455	0
1	9	11	"PFK0462"	"Kn585_3"	2900	25180	120	649	568	249	95	98	23	90	88	0	480	445	161	130	132	25	93	90	0	1.583	1.502	1.437	1.330	2.091	1.583	0.807	120	523	904	788	0.663	554	350	473	315	0
1	10	11	"PFK0466"	"Kn588_2"	3080	25170	110	841	758	310	103	108	42	93	90	0	716	673	252	136	144	60	92	91	0	1.272	1.220	1.205	1.110	1.754	1.246	0.828	80	445	1318	1192	0.348	738	580	655	537	0
1	11	11	"PFK0469"	"Kn5905_4"	3270	25170	110	632	579	241	104	109	45	92	87	0	384	355	129	137	146	61	86	78	0	2.138	2.179	2.026	1.987	2.164	2.372	0.770	80	492	775	693	1.096	528	247	475	218	0
1	12	11	"PFK0476"	"Kn603_2"	3460	25170	110	262	240	89	101	106	37	82	76	0	1719	1510	629	137	168	226	87	87	0	0.102	0.101	0.104	0.109	2.042	0.102	0.708	80	489	1743	1512	-3.297	161	1582	139	1373	0
1	13	11	"PFK0484"	"Kn656_1"	3650	25170	120	252	246	93	99	104	49	83	73	0	268	258	98	134	175	392	0	0	0	1.142	1.185	1.073	1.117	2.307	0.757	0.362	120	539	287	271	0.191	153	134	147	124	0
1	14	11	"PFK0486"	"Kn657_2"	3850	25170	120	1224	1111	489	97	102	48	95	94	0	582	533	243	133	151	342	67	10	0	2.510	2.535	2.490	2.669	2.101	2.443	0.830	120	500	1576	1414	1.328	1127	449	1014	400	0
1	15	11	"PFK0519"	"Kn819_1"	4040	25170	110	1140	980	447	93	100	47	93	92	0	4002	3477	1483	129	161	363	91	86	0	0.270	0.265	0.268	0.271	2.124	0.254	0.863	80	440	4920	4235	-1.887	1047	3873	887	3348	0
1	16	11	"PFK0523"	"Kn8362_1"	4230	25170	120	534	495	208	91	96	42	90	89	0	469	427	179	128	157	337	50	0	0	1.299	1.351	1.349	1.327	2.247	1.315	0.796	120	512	784	703	0.378	443	341	404	299	0
1	17	11	"PFK0526"	"Kn8409_1"	4410	25170	110	467	419	173	94	99	41	87	86	0	505	468	169	130	138	55	86	85	0	0.995	0.962	0.954	0.891	2.058	0.950	0.795	80	457	748	663	-0.008	373	375	325	338	0
1	18	11	"PFK0538"	"Kn906_1"	4610	25170	120	615	559	222	96	102	41	95	90	0	582	514	219	132	139	54	84	82	0	1.153	1.212	1.167	1.206	2.036	1.160	0.820	120	483	969	845	0.206	519	450	463	382	0
1	19	11	"PFK0541"	"Kn918_1"	4800	25180	120	2640	2215	1003	102	103	22	98	96	0	2821	2459	997	135	139	26	97	96	0	0.945	0.909	0.920	0.883	2.370	0.924	0.890	120	504	5224	4437	-0.082	2538	2686	2113	2324	0
1	20	11	"PFK0549"	"Kn945_1"	4990	25180	120	1835	1592	693	104	108	24	97	95	0	1912	1645	652	138	142	28	97	95	0	0.976	0.987	0.976	0.934	2.031	0.993	0.893	120	500	3505	2995	-0.035	1731	1774	1488	1507	0
1	21	11	"PFK1038"	"Ks510_8"	5180	25180	120	187	181	67	113	116	27	71	56	0	650	582	235	145	149	30	90	88	0	0.147	0.156	0.185	0.176	2.372	0.158	0.501	120	552	579	505	-2.771	74	505	68	437	0
1	22	11	"PFK1040"	"Ks51_11"	5380	25180	120	593	556	247	116	120	27	91	90	0	995	903	355	149	153	30	94	92	0	0.564	0.584	0.576	0.520	2.156	0.598	0.841	120	471	1323	1194	-0.827	477	846	440	754	0
1	1	12	"PFK1042"	"Ks51_2"	1420	25370	150	97	102	27	93	95	23	26	8	0	133	137	31	126	132	51	8	0	0	0.571	0.818	0.807	0.818	3.732	0.219	0.012	156	761	11	20	-0.807	4	7	9	11	-50
1	2	12	"PFK1044"	"Ks51_4"	1560	25360	110	93	103	34	92	96	24	36	15	0	378	364	144	125	135	65	85	81	0	0.004	0.046	0.162	0.162	2.764	0.041	0.052	80	433	254	250	-7.983	1	253	11	239	0
1	3	12	"PFK1046"	"Ks51_6"	1760	25370	110	141	142	51	89	91	20	75	60	0	194	182	53	124	128	33	78	51	0	0.743	0.914	0.815	0.756	2.402	0.975	0.373	80	518	122	111	-0.429	52	70	53	58	0
1	4	12	"PFK1048"	"Ks532_3"	1960	25370	150	94	96	23	90	93	23	21	7	0	138	137	30	124	127	22	35	14	0	0.286	0.462	0.733	0.725	4.224	0.378	0.018	156	681	18	19	-1.807	4	14	6	13	-50
1	5	12	"PFK1074"	"Ks56_11"	2130	25370	120	128	127	33	90	92	23	65	38	0	189	187	50	126	131	44	67	24	0	0.603	0.607	0.593	0.558	2.886	0.441	0.180	120	520	101	98	-0.729	38	63	37	61	0
1	6	12	"PFK1076"	"Ks56_16"	2330	25370	100	116	112	32	89	91	20	55	30	0	158	155	43	124	128	23	60	35	0	0.794	0.742	0.804	0.907	3.117	0.437	0.054	80	433	61	54	-0.333	27	34	23	31	0
1	7	12	"PFK1078"	"Ks56_18"	2510	25360	110	329	329	128	89	93	27	92	88	0	235	228	76	123	126	28	82	75	0	2.143	2.286	1.881	1.927	1.979	2.278	0.569	80	492	352	345	1.100	240	112	240	105	0
1	8	12	"PFK1080"	"Ks56_23"	2710	25360	110	176	169	54	89	93	27	80	66	0	236	228	81	124	128	30	81	76	0	0.777	0.769	0.797	0.606	2.283	0.667	0.481	80	512	199	184	-0.364	87	112	80	104	0
1	9	12	"PFK1082"	"Ks56_26"	2920	25380	150	95	95	21	92	96	23	14	3	0	121	125	40	128	131	28	15	3	0	-0.429	-1.000	0.523	0.548	3.544	0.002	0.002	156	592	-4	0	Error	3	-7	3	-3	-50
1	10	12	"PFK1085"	"Ks56_32"	3090	25370	120	548	509	192	98	103	41	92	90	0	727	660	243	132	139	59	90	88	0	0.756	0.778	0.779	0.777	2.040	0.758	0.842	120	448	1045	939	-0.403	450	595	411	528	0
1	11	12	"PFK1110"	"Ks624_12"	3280	25370	120	673	618	229	98	102	31	96	94	0	412	394	125	134	138	32	90	90	0	2.068	2.000	2.023	1.972	2.104	2.048	0.805	120	536	853	780	1.048	575	278	520	260	0
1	12	12	"PFK1113"	"Ks624_4"	3480	25370	120	333	309	104	99	104	31	91	88	0	467	446	153	136	163	233	76	14	0	0.707	0.677	0.714	0.674	2.095	0.629	0.730	120	430	565	520	-0.500	234	331	210	310	0
1	13	12	"PFK1115"	"Ks625_10"	3640	25390	150	104	104	24	98	104	47	4	0	0	134	136	35	136	170	375	0	0	0	-3.000	100000.000	0.672	0.701	3.794	0.227	0.005	156	578	4	6	Error	6	-2	6	0	-50
1	14	12	"PFK1117"	"Ks625_14"	3860	25370	120	488	449	194	99	103	48	87	83	0	1043	914	381	133	153	353	80	67	0	0.427	0.448	0.433	0.434	2.348	0.433	0.805	120	470	1299	1131	-1.226	389	910	350	781	0
1	15	12	"PFK1119"	"Ks625_7"	4040	25370	120	270	265	81	98	103	44	88	83	0	374	345	107	129	162	349	6	0	0	0.702	0.773	0.794	0.795	2.012	0.740	0.730	120	475	417	383	-0.510	172	245	167	216	0
1	16	12	"PFK1122"	"Ks646_2"	4230	25370	120	133	136	39	99	100	21	66	41	0	406	388	135	134	137	25	92	90	0	0.125	0.146	0.156	0.161	2.383	0.120	0.238	120	468	306	291	-3.000	34	272	37	254	0
1	17	12	"PFK1144"	"Ks66_16"	4430	25370	120	1263	1218	528	100	104	40	98	95	0	650	623	224	137	142	52	93	90	0	2.267	2.300	2.343	2.237	2.331	2.489	0.818	120	506	1676	1604	1.181	1163	513	1118	486	0
1	18	12	"PFK1146"	"Ks66_3"	4620	25350	150	112	113	31	99	104	38	17	3	0	139	137	35	135	141	50	8	0	0	3.250	7.000	0.846	0.866	3.491	0.622	0.037	156	607	17	16	1.700	13	4	14	2	-50
1	19	12	"PFK1149"	"Ks66_7"	4810	25370	120	453	438	160	105	107	23	94	94	0	406	386	129	139	141	24	92	89	0	1.303	1.348	1.310	1.267	1.902	0.705	0.323	120	447	615	580	0.382	348	267	333	247	0
1	20	12	"PFK1151"	"Ks68_13"	5000	25370	120	6678	6313	2168	113	115	26	100	100	0	4704	4202	1707	144	147	27	97	95	0	1.440	1.528	1.509	1.620	1.627	1.491	0.911	120	429	11125	10258	0.526	6565	4560	6200	4058	0
1	21	12	"PFK1153"	"Ks692_12"	5180	25410	150	124	122	33	115	117	27	27	7	0	152	150	42	144	148	30	28	8	0	1.125	1.167	0.750	0.827	3.606	0.438	0.038	156	543	17	13	0.170	9	8	7	6	-50
1	22	12	"PFK1155"	"Ks692_6"	5370	25360	150	150	151	44	110	113	27	62	32	0	176	178	50	145	148	30	50	25	0	1.290	1.242	0.976	0.912	3.116	0.791	0.122	156	730	71	74	0.368	40	31	41	33	-50
1	1	13	"PFM0107"	"M17691_2"	1380	25550	120	208	206	68	94	97	23	86	82	0	252	250	91	131	133	25	83	78	0	0.942	0.941	0.905	0.892	2.499	0.799	0.463	120	552	235	231	-0.086	114	121	112	119	0
1	2	13	"PFM0110"	"M18079_3"	1550	25550	110	448	398	169	95	98	30	88	83	0	566	515	219	131	138	46	88	83	0	0.811	0.789	0.764	0.729	1.805	0.772	0.840	80	455	788	687	-0.301	353	435	303	384	0
1	3	13	"PFM0112"	"M18079_5"	1750	25550	110	1164	1046	499	91	97	32	95	93	0	789	693	301	126	134	52	91	87	0	1.618	1.684	1.576	1.612	1.826	1.676	0.866	80	424	1736	1522	0.695	1073	663	955	567	0
1	4	13	"PFM0116"	"M18377_2"	1900	25580	150	87	90	22	93	96	26	10	1	0	118	120	25	126	130	38	5	0	0	0.750	0.500	0.844	0.774	3.317	0.379	0.178	156	631	-14	-9	-0.415	-6	-8	-3	-6	-50
1	5	13	"PFM0118"	"M1840_2"	2130	25550	110	263	251	99	93	96	25	86	81	0	198	202	74	127	131	25	76	70	0	2.394	2.107	1.772	1.655	2.550	1.913	0.506	80	500	241	233	1.260	170	71	158	75	0
1	6	13	"PFM0121"	"M18869_1"	2330	25560	120	849	786	323	90	93	22	97	95	0	435	407	156	128	131	25	90	87	0	2.472	2.495	2.455	2.432	2.407	2.541	0.801	120	488	1066	975	1.306	759	307	696	279	0
1	7	13	"PFM0142"	"M196_6"	2460	25540	120	183	184	62	91	93	26	87	75	0	204	195	60	124	128	29	77	66	0	1.150	1.310	1.261	1.181	2.099	1.201	0.431	120	469	172	164	0.202	92	80	93	71	0
1	8	13	"PFM0144"	"M196_8"	2650	25540	110	1263	1140	459	90	94	27	100	97	0	819	746	279	124	128	28	92	92	0	1.688	1.688	1.757	1.551	1.648	1.701	0.883	80	504	1868	1672	0.755	1173	695	1050	622	0
1	9	13	"PFM0148"	"M19895_2"	2840	25540	110	271	257	115	88	92	21	83	78	0	289	263	110	124	128	28	80	77	0	1.109	1.216	1.057	0.951	2.233	1.168	0.630	80	467	348	308	0.149	183	165	169	139	0
1	10	13	"PFM0152"	"M20060_1"	3030	25540	120	177	176	64	89	92	21	85	71	0	231	220	85	123	125	21	80	75	0	0.815	0.897	0.817	0.817	2.380	0.748	0.523	120	481	196	184	-0.295	88	108	87	97	0
1	11	13	"PFM0154"	"M20186_2"	3220	25540	90	373	349	149	91	94	21	84	84	0	310	287	119	125	128	24	78	76	0	1.524	1.593	1.498	1.559	2.580	1.509	0.717	52	376	467	420	0.608	282	185	258	162	0
1	12	13	"PFM0156"	"M20989_1"	3420	25540	120	712	650	312	92	95	22	94	92	0	524	471	231	127	129	23	87	83	0	1.562	1.622	1.621	1.526	2.467	1.581	0.810	120	492	1017	902	0.643	620	397	558	344	0
1	13	13	"PFM0179"	"M22143_2"	3610	25540	120	336	323	130	95	97	23	89	88	0	253	247	88	128	131	23	84	79	0	1.928	1.916	1.688	1.786	2.224	1.912	0.616	120	418	366	347	0.947	241	125	228	119	0
1	14	13	"PFM0182"	"M22193_2"	3800	25540	120	361	348	126	96	99	22	93	92	0	553	518	179	130	133	24	94	92	0	0.626	0.649	0.638	0.660	1.919	0.632	0.800	120	471	688	640	-0.675	265	423	252	388	0
1	15	13	"PFM0184"	"M22193_8"	3990	25540	120	621	591	245	100	102	23	95	93	0	396	360	131	133	135	25	89	86	0	1.981	2.163	2.090	2.060	2.090	2.204	0.787	120	484	784	718	0.986	521	263	491	227	0
1	16	13	"PFM0186"	"M22451_2"	4200	25550	150	92	97	28	95	98	23	23	7	0	126	124	30	130	134	26	11	1	0	0.750	-0.333	0.725	0.940	2.994	0.604	0.048	156	614	-7	-4	-0.415	-3	-4	2	-6	-50
1	17	13	"PFM0193"	"M22678_3"	4380	25540	120	460	430	195	94	96	25	87	87	0	405	381	167	128	133	27	86	82	0	1.321	1.328	1.326	1.341	2.158	1.307	0.777	120	455	643	589	0.402	366	277	336	253	0
1	18	13	"PFM0196"	"M2305_1"	4580	25580	150	95	96	23	92	95	23	19	4	0	163	167	55	129	131	26	52	38	0	0.088	0.105	0.431	0.437	4.003	0.115	0.020	156	605	37	42	-3.503	3	34	4	38	-50
1	19	13	"PFM0218"	"M24561_3"	4760	25550	120	999	931	336	92	95	21	100	98	0	694	634	232	130	131	25	95	93	0	1.608	1.665	1.658	1.718	1.940	1.646	0.843	120	470	1471	1343	0.685	907	564	839	504	0
1	20	13	"PFM0224"	"M24933_22"	4960	25550	150	102	104	30	94	99	43	12	3	0	137	140	35	130	133	29	25	7	0	1.143	1.000	0.788	0.918	3.934	2.385	0.139	156	557	15	20	0.193	8	7	10	10	-50
1	21	13	"PFM0227"	"M24933_9"	5140	25550	110	166	160	60	100	106	49	61	22	0	216	199	70	134	137	30	78	65	0	0.805	0.923	0.803	0.746	2.443	0.889	0.472	80	324	148	125	-0.313	66	82	60	65	0
1	22	13	"PFM0229"	"M25032_3"	5320	25550	120	1549	1377	545	101	104	24	98	97	0	1138	1025	433	135	139	26	96	95	0	1.444	1.434	1.431	1.459	2.029	1.411	0.874	120	480	2451	2166	0.530	1448	1003	1276	890	0
1	1	14	"PFM0231"	"M2511_3"	1320	25730	100	144	143	47	94	98	22	70	52	0	157	150	42	132	135	26	47	18	0	2.000	2.722	1.390	1.315	2.945	1.618	0.106	80	460	75	67	1.000	50	25	49	18	0
1	2	14	"PFM0234"	"M25344_2"	1530	25740	120	129	132	40	95	100	30	54	29	0	265	260	88	132	137	38	84	74	0	0.256	0.289	0.368	0.313	3.094	0.245	0.222	120	537	167	165	-1.968	34	133	37	128	0
1	3	14	"PFM0693"	"M50721_5"	1700	25740	120	476	455	162	94	100	32	96	91	0	391	372	139	130	137	54	85	80	0	1.464	1.492	1.587	1.582	2.139	1.435	0.751	120	423	643	603	0.550	382	261	361	242	0
1	4	14	"PFM0695"	"M51089_1"	1890	25740	120	314	303	119	95	97	25	88	85	0	198	205	68	127	132	44	71	39	0	3.085	2.667	2.598	2.302	2.720	2.657	0.526	120	422	290	286	1.625	219	71	208	78	0
1	5	14	"PFM0698"	"M51323_1"	2090	25740	120	698	632	266	94	96	23	95	90	0	1100	976	427	125	129	24	93	92	0	0.619	0.632	0.624	0.609	1.869	0.602	0.844	120	532	1579	1389	-0.691	604	975	538	851	0
1	6	14	"PFM0702"	"M5172_2"	2270	25740	110	232	221	70	92	94	21	88	87	0	227	234	70	126	129	23	86	83	0	1.386	1.194	1.306	1.222	2.290	1.177	0.627	80	488	241	237	0.471	140	101	129	108	0
1	7	14	"PFM0705"	"M52114_1"	2470	25740	110	1297	1210	424	90	92	21	100	100	0	1166	1087	335	126	127	23	95	93	0	1.161	1.165	1.194	1.223	1.718	1.181	0.880	80	509	2247	2081	0.215	1207	1040	1120	961	0
1	8	14	"PFM0710"	"M52423_1"	2660	25740	120	665	628	256	89	92	20	99	99	0	757	697	260	122	125	23	95	94	0	0.907	0.937	0.968	0.981	1.964	0.940	0.812	120	595	1211	1114	-0.141	576	635	539	575	0
1	9	14	"PFM0728"	"M53642_4"	2850	25740	110	717	684	198	89	92	21	97	96	0	584	540	163	123	127	30	96	92	0	1.362	1.427	1.346	1.451	1.670	1.427	0.868	80	520	1089	1012	0.446	628	461	595	417	0
1	10	14	"PFM0732"	"M53850_1"	3040	25740	110	6366	5606	2146	91	103	152	100	98	0	3993	3600	1238	125	151	301	92	92	0	1.622	1.587	1.656	1.639	1.521	1.623	0.908	80	520	10143	8990	0.698	6275	3868	5515	3475	0
1	11	14	"PFM0734"	"M53930_1"	3230	25740	110	994	911	330	92	105	153	95	85	0	1228	1125	358	127	156	305	90	87	0	0.819	0.821	0.835	0.863	1.676	0.794	0.891	80	513	2003	1817	-0.288	902	1101	819	998	0
1	12	14	"PFM0738"	"M54370_2"	3430	25740	150	86	90	23	94	95	22	14	4	0	121	121	28	127	132	42	2	0	0	1.333	0.667	0.933	0.941	3.528	0.180	0.004	156	726	-14	-10	0.415	-8	-6	-4	-6	-50
1	13	14	"PFM0742"	"M5455_1"	3610	25740	110	126	125	38	96	97	22	57	31	0	647	618	199	129	135	57	92	92	0	0.058	0.059	0.071	0.076	2.887	0.068	0.319	80	486	548	518	-4.110	30	518	29	489	0
1	14	14	"PFM0744"	"M5455_6"	3810	25740	110	233	236	77	97	100	22	90	87	0	193	189	57	132	136	40	61	35	0	2.230	2.439	2.085	2.294	2.907	2.347	0.351	80	522	197	196	1.157	136	61	139	57	0
1	15	14	"PFM0765"	"M55888_4"	3990	25740	110	179	181	57	99	103	24	82	75	0	253	252	78	136	139	28	88	83	0	0.684	0.707	0.772	0.674	2.436	0.611	0.442	80	479	197	198	-0.548	80	117	82	116	0
1	16	14	"PFM0770"	"M55941_1"	4180	25760	150	84	90	25	92	96	24	17	4	0	119	121	28	127	130	28	10	3	0	1.000	0.333	0.926	0.977	3.255	0.597	0.079	156	719	-16	-8	0.000	-8	-8	-2	-6	-50
1	17	14	"PFM0772"	"M56059_1"	4380	25740	110	528	485	178	84	85	18	96	96	0	278	269	86	117	120	24	90	87	0	2.758	2.638	2.720	2.575	1.652	2.651	0.785	80	487	605	553	1.463	444	161	401	152	0
1	18	14	"PFM0780"	"M56462_2"	4570	25750	120	221	225	76	84	85	19	94	89	0	1265	1155	414	117	121	24	97	97	0	0.119	0.136	0.135	0.131	1.949	0.127	0.734	120	466	1285	1179	-3.067	137	1148	141	1038	0
1	19	14	"PFM0782"	"M56512_15"	4760	25770	150	99	99	25	84	85	19	39	16	0	123	124	33	118	121	23	24	9	0	3.000	2.500	0.758	0.902	3.825	0.375	0.020	156	564	20	21	1.585	15	5	15	6	-50
1	20	14	"PFM0785"	"M56710_1"	4950	25740	120	497	477	159	86	90	44	97	94	0	473	453	157	120	123	27	93	90	0	1.164	1.174	1.187	1.223	1.748	1.146	0.802	120	480	764	724	0.219	411	353	391	333	0
1	21	14	"PFM0809"	"M58416_1"	5150	25750	150	91	99	40	99	103	41	10	1	0	123	123	28	132	136	29	11	1	0	0.889	0.000	0.998	1.052	3.251	1.177	0.065	156	648	-17	-9	-0.170	-8	-9	0	-9	-50
1	22	14	"PFM0815"	"M58784_1"	5350	25740	150	96	99	27	102	104	23	15	3	0	124	127	32	138	140	25	12	4	0	0.429	0.273	0.698	0.858	3.745	0.531	0.014	156	828	-20	-14	-1.222	-6	-14	-3	-11	-50
1	1	15	"PFM0817"	"M58847_5"	1340	25930	110	288	266	98	97	100	23	86	81	0	464	435	141	132	136	29	91	91	0	0.575	0.558	0.571	0.522	1.985	0.511	0.697	80	530	523	472	-0.798	191	332	169	303	0
1	2	15	"PFM0820"	"M5894_7"	1520	25930	110	202	198	67	96	99	23	83	81	0	222	215	63	133	138	30	81	65	0	1.191	1.244	1.131	1.127	2.202	1.217	0.454	80	479	195	184	0.252	106	89	102	82	0
1	3	15	"PFM0824"	"M59170_6"	1730	25900	150	106	108	30	95	108	209	0	0	0	138	142	32	133	144	226	0	0	0	2.200	1.444	1.038	1.042	3.780	0.407	0.006	156	640	16	22	1.138	11	5	13	9	-50
1	4	15	"PFM0828"	"M59497_4"	1910	25930	110	1433	1295	496	96	111	247	92	87	0	889	818	281	130	148	271	87	82	0	1.762	1.743	1.764	1.764	1.542	1.778	0.855	80	450	2096	1887	0.817	1337	759	1199	688	0
1	5	15	"PFN0330"	"N134_61"	2100	25930	120	153	156	48	93	95	22	80	62	0	179	182	59	126	130	40	58	30	0	1.132	1.125	0.877	0.930	3.108	0.875	0.250	120	556	113	119	0.179	60	53	63	56	0
1	6	15	"PFN0332"	"N134_67"	2290	25930	110	515	476	190	92	94	22	95	92	0	461	438	145	124	128	29	91	91	0	1.255	1.223	1.212	1.128	2.064	1.187	0.798	80	507	760	698	0.328	423	337	384	314	0
1	7	15	"PFN0334"	"N134_74"	2480	25930	110	246	232	84	91	94	22	85	81	0	247	232	74	124	129	30	87	81	0	1.260	1.306	1.200	1.101	2.190	1.296	0.583	80	525	278	249	0.334	155	123	141	108	0
1	8	15	"PFN0336"	"N134_76"	2670	25930	110	224	221	80	92	96	23	83	81	0	448	418	147	125	130	32	92	92	0	0.409	0.440	0.428	0.394	2.047	0.404	0.659	80	511	455	422	-1.291	132	323	129	293	0
1	9	15	"PFN0338"	"N134_78"	2860	25930	110	229	220	71	94	98	23	83	82	0	307	291	104	128	136	41	87	82	0	0.754	0.773	0.795	0.702	2.576	0.708	0.618	80	507	314	289	-0.407	135	179	126	163	0
1	10	15	"PFN0342"	"N134_83"	3050	25940	120	990	907	388	97	107	144	90	85	0	837	793	273	132	154	285	89	71	0	1.267	1.225	1.248	1.089	1.800	1.300	0.867	120	577	1598	1471	0.341	893	705	810	661	0
1	11	15	"PFN0360"	"N135_22"	3250	25930	120	211	213	71	98	100	25	90	81	0	237	235	74	132	138	46	76	55	0	1.076	1.117	1.035	1.102	2.216	1.056	0.461	120	554	218	218	0.106	113	105	115	103	0
1	12	15	"PFN0363"	"N135_27"	3430	25930	110	281	266	89	92	95	25	90	86	0	188	192	56	124	129	27	85	57	0	2.953	2.559	2.511	2.395	2.516	2.310	0.480	80	456	253	242	1.562	189	64	174	68	0
1	13	15	"PFN0365"	"N135_7"	3630	25930	110	184	185	59	92	94	21	86	78	0	288	279	97	123	130	55	87	75	0	0.558	0.596	0.496	0.529	2.174	0.525	0.536	80	534	257	249	-0.843	92	165	93	156	0
1	14	15	"PFN0367"	"N135_9"	3820	25930	110	261	253	87	97	101	23	90	85	0	281	261	89	135	137	27	85	81	0	1.123	1.238	1.188	1.085	2.285	1.180	0.576	80	520	310	282	0.168	164	146	156	126	0
1	15	15	"PFN0369"	"N136_13"	4020	25940	120	333	312	134	97	101	26	85	81	0	471	460	182	133	136	29	90	89	0	0.698	0.657	0.668	0.582	2.071	0.638	0.714	120	567	574	542	-0.518	236	338	215	327	0
1	16	15	"PFN0371"	"N136_16"	4210	25950	110	118	118	35	86	90	23	58	36	0	156	153	52	119	123	25	61	35	0	0.865	0.941	0.609	0.698	2.685	0.596	0.175	80	412	69	66	-0.209	32	37	32	34	0
1	17	15	"PFN0390"	"N137_31"	4390	25940	120	450	422	135	83	84	19	96	95	0	358	338	121	113	116	21	90	89	0	1.498	1.507	1.425	1.426	1.795	1.463	0.773	120	552	612	564	0.583	367	245	339	225	0
1	18	15	"PFN0393"	"N137_38"	4590	25960	150	85	88	22	81	83	18	27	9	0	113	114	25	113	116	21	19	6	0	100000.000	7.000	1.029	1.044	3.539	0.153	0.002	156	569	4	8	16.610	4	0	7	1	-50
1	19	15	"PFN0395"	"N137_4"	4780	25940	120	606	553	224	82	83	17	96	95	0	428	392	149	114	118	22	90	89	0	1.669	1.694	1.680	1.701	1.999	1.742	0.796	120	429	838	749	0.739	524	314	471	278	0
1	20	15	"PFN0398"	"N137_44"	4960	25940	120	538	505	188	89	93	24	95	94	0	370	351	135	124	127	25	89	87	0	1.825	1.833	1.767	1.659	2.073	1.779	0.750	120	530	695	643	0.868	449	246	416	227	0
1	21	15	"PFN0400"	"N137_5"	5160	25940	120	625	565	239	104	107	27	93	93	0	320	314	111	140	142	26	88	88	0	2.894	2.649	2.517	2.358	2.080	2.926	0.641	120	511	701	635	1.533	521	180	461	174	0
1	22	15	"PFN0403"	"N137_53"	5370	25960	150	112	115	35	104	105	25	32	12	0	140	141	39	139	141	25	22	8	0	8.000	5.500	0.947	0.974	3.786	0.869	0.044	156	806	9	13	3.000	8	1	11	2	-50
1	1	16	"PFN0420"	"N138_29"	1370	26120	150	93	96	25	94	97	22	17	6	0	127	131	34	131	134	28	20	3	0	0.250	100000.000	0.619	0.679	3.343	0.230	0.012	156	795	-5	2	-2.000	-1	-4	2	0	-50
1	2	16	"PFN0422"	"N138_30"	1550	26120	130	145	143	42	98	100	22	70	51	0	190	188	59	134	137	26	74	57	0	0.839	0.833	0.746	0.708	2.609	0.649	0.243	120	549	103	99	-0.253	47	56	45	54	0
1	3	16	"PFN0427"	"N138_36"	1750	26130	150	100	99	24	98	108	196	0	0	0	130	130	28	134	144	212	0	0	0	-0.500	-0.250	0.850	0.911	4.361	0.925	0.966	156	725	-2	-3	Error	2	-4	1	-4	-50
1	4	16	"PFN0429"	"N138_39"	1920	26120	110	843	773	280	99	115	246	83	78	0	507	483	169	130	149	268	80	8	0	1.973	1.909	1.844	1.803	1.769	1.283	0.796	80	460	1121	1027	0.981	744	377	674	353	0
1	5	16	"PFN0431"	"N138_43"	2120	26130	120	903	808	334	95	97	25	94	92	0	783	718	308	126	130	30	93	91	0	1.230	1.204	1.188	1.234	2.232	1.188	0.848	120	532	1465	1305	0.298	808	657	713	592	0
1	6	16	"PFN0435"	"N138_51"	2310	26140	150	86	91	24	92	96	22	19	3	0	114	115	27	127	131	29	6	0	0	0.462	0.083	0.700	0.829	3.773	0.450	0.024	156	625	-19	-13	-1.115	-6	-13	-1	-12	-50
1	7	16	"PFN0839"	"N163_7"	2500	26140	150	101	107	37	94	97	23	26	8	0	142	147	42	129	131	25	36	16	0	0.538	0.722	0.756	0.768	3.580	0.643	0.090	156	629	20	31	-0.893	7	13	13	18	-50
1	8	16	"PFN0843"	"N164_7"	2670	26120	110	326	318	109	96	97	23	93	90	0	276	273	93	131	136	34	90	78	0	1.586	1.563	1.596	1.485	2.088	1.538	0.629	80	458	375	364	0.666	230	145	222	142	0
1	9	16	"PFN0846"	"N165_14"	2870	26130	120	442	401	130	100	104	26	95	92	0	472	445	137	134	137	27	95	93	0	1.012	0.968	0.997	0.975	1.695	0.946	0.841	120	613	680	612	0.017	342	338	301	311	0
1	10	16	"PFN0848"	"N165_16"	3060	26120	110	5632	5227	1969	103	111	45	100	100	0	5399	4814	1809	139	159	273	100	95	0	1.051	1.096	1.102	1.119	1.502	1.097	0.884	80	445	10789	9799	0.072	5529	5260	5124	4675	0
1	11	16	"PFN0852"	"N165_8"	3240	26130	120	158	158	51	98	103	43	63	30	0	220	211	64	133	153	257	0	0	0	0.690	0.769	0.792	0.810	2.646	0.662	0.272	120	505	147	138	-0.536	60	87	60	78	0
1	12	16	"PFN0854"	"N166_2"	3430	26130	150	85	87	21	85	89	25	12	2	0	107	112	28	119	122	27	12	2	0	0.000	-0.286	0.667	0.591	4.292	0.323	0.020	156	624	-12	-5	Error	0	-12	2	-7	-50
1	13	16	"PFN0877"	"N168_9"	3620	26140	150	77	79	19	81	84	20	11	2	0	105	107	25	113	118	26	9	1	0	0.500	0.333	0.535	0.620	3.976	0.319	0.023	156	594	-12	-8	-1.000	-4	-8	-2	-6	-50
1	14	16	"PFN0881"	"N169_15"	3810	26140	150	77	78	17	86	90	23	5	0	0	103	106	21	121	125	26	2	0	0	0.500	0.533	0.728	0.625	3.140	0.522	0.033	156	583	-27	-23	-1.000	-9	-18	-8	-15	-50
1	15	16	"PFN0884"	"N169_20"	4010	26140	150	90	90	21	88	91	24	12	3	0	114	117	26	123	125	25	12	1	0	-0.222	-0.333	0.750	0.668	3.756	0.427	0.012	156	634	-7	-4	Error	2	-9	2	-6	-50
1	16	16	"PFN0889"	"N170_4"	4220	26110	100	145	141	43	87	90	24	76	58	0	155	154	52	123	126	24	56	36	0	1.813	1.742	1.111	1.140	3.527	1.136	0.171	80	403	90	85	0.858	58	32	54	31	0
1	17	16	"PFN0891"	"N171_3"	4390	26130	110	178	180	64	85	89	24	81	76	0	200	193	67	119	123	24	75	67	0	1.148	1.284	1.121	1.052	3.237	1.113	0.368	80	448	174	169	0.199	93	81	95	74	0
1	18	16	"PFN0895"	"N173_3"	4570	26130	150	88	90	21	81	84	19	29	8	0	112	118	62	114	117	20	19	7	0	-3.500	2.250	1.000	1.091	4.007	0.085	0.014	156	582	5	13	Error	7	-2	9	4	-50
1	19	16	"PFN0917"	"N177_5"	4780	26150	150	84	87	23	85	87	20	21	5	0	107	111	27	120	124	23	9	5	0	0.077	-0.222	0.762	0.728	3.959	0.253	0.006	156	574	-14	-7	-3.700	-1	-13	2	-9	-50
1	20	16	"PFN0923"	"N181_1"	4960	26130	110	636	617	205	99	102	28	100	97	0	477	442	139	136	141	31	92	91	0	1.575	1.693	1.672	1.666	1.808	1.677	0.766	80	435	878	824	0.655	537	341	518	306	0
1	21	16	"PFN0925"	"N181_11"	5150	26130	120	1676	1534	589	101	104	27	100	99	0	890	827	334	138	143	30	95	95	0	2.094	2.080	2.073	2.157	1.823	2.098	0.850	120	541	2327	2122	1.067	1575	752	1433	689	0
1	22	16	"PFN0928"	"N181_17"	5340	26130	120	4824	4424	1715	97	100	24	100	100	0	2652	2354	1030	133	136	26	100	97	0	1.877	1.948	1.943	2.318	2.291	1.935	0.892	120	497	7246	6548	0.908	4727	2519	4327	2221	0
1	1	17	"PFN0931"	"N181_21"	1360	26320	120	100	104	28	92	95	22	31	8	0	189	190	57	129	132	24	75	60	0	0.133	0.197	0.315	0.333	2.914	0.147	0.038	120	560	68	73	-2.907	8	60	12	61	0
1	2	17	"PFN0933"	"N181_25"	1550	26330	150	100	101	25	96	100	23	16	5	0	141	142	37	130	133	24	33	10	0	0.364	0.417	0.666	0.644	3.587	0.273	0.012	156	588	15	17	-1.459	4	11	5	12	-50
1	3	17	"PFN0958"	"N187_1"	1750	26360	150	93	95	24	99	101	23	12	3	0	122	121	27	131	133	23	8	1	0	0.667	0.400	0.769	0.849	3.714	0.317	0.006	156	579	-15	-14	-0.585	-6	-9	-4	-10	-50
1	4	17	"PFN0960"	"N187_5"	1930	26310	110	780	736	248	100	103	28	97	96	0	405	393	121	134	137	32	93	90	0	2.509	2.456	2.526	2.378	1.642	2.511	0.810	80	427	951	895	1.327	680	271	636	259	0
1	5	17	"PFN0964"	"N189_3"	2100	26330	150	91	94	23	99	103	27	8	2	0	123	125	28	132	134	30	8	0	0	0.889	0.714	0.778	0.729	3.275	0.258	0.009	156	581	-17	-12	-0.170	-8	-9	-5	-7	-50
1	6	17	"PFN0966"	"N189_6"	2310	26320	120	812	749	276	95	100	24	97	96	0	944	876	312	131	132	23	98	95	0	0.882	0.878	0.885	0.882	1.740	0.864	0.883	120	437	1530	1399	-0.181	717	813	654	745	0
1	7	17	"PFN0969"	"N197_2"	2490	26320	120	1320	1162	496	99	103	24	98	95	0	1166	1053	466	135	136	26	93	92	0	1.184	1.158	1.153	1.182	1.991	1.136	0.882	120	420	2252	1981	0.244	1221	1031	1063	918	0
1	8	17	"PFN0979"	"N243_1"	2690	26320	120	163	166	47	99	102	23	83	70	0	240	234	76	134	136	26	85	75	0	0.604	0.670	0.660	0.604	2.304	0.577	0.409	120	574	170	167	-0.728	64	106	67	100	0
1	9	17	"PFF1893"	"F8058_1"	2900	26320	100	161	190	98	101	105	25	73	55	0	196	219	105	134	136	25	71	53	0	0.968	1.047	0.927	0.799	2.435	0.927	0.543	80	413	122	174	-0.047	60	62	89	85	0
1	10	17	"PFB0086"	"B312"	3070	26320	120	2500	2276	1031	101	107	41	100	99	0	1673	1507	635	134	152	250	91	84	0	1.559	1.584	1.637	1.645	1.833	1.632	0.887	120	535	3938	3548	0.640	2399	1539	2175	1373	0
1	11	17	"PFB0247"	"B619"	3280	26330	150	81	87	21	92	95	23	10	2	0	111	112	24	126	127	25	7	0	0	0.733	0.357	0.724	0.841	3.431	0.574	0.026	156	524	-26	-19	-0.447	-11	-15	-5	-14	-50
1	12	17	"PFB0263"	"B648"	3450	26340	150	80	82	18	80	82	20	14	2	0	109	110	20	111	116	23	10	1	0	0.000	-2.000	0.636	0.764	3.663	0.168	0.004	156	486	-2	1	Error	0	-2	2	-1	-50
1	13	17	"PFB0272"	"B666"	3670	26320	150	81	84	20	78	81	19	21	7	0	114	116	28	111	116	28	16	5	0	1.000	1.200	0.775	0.854	4.471	0.270	0.016	156	505	6	11	0.000	3	3	6	5	-50
1	14	17	"PFC0108"	"C322"	3820	26310	110	364	334	132	79	83	20	91	88	0	294	280	89	112	117	30	92	87	0	1.566	1.518	1.472	1.287	2.246	1.527	0.702	80	350	467	423	0.647	285	182	255	168	0
1	15	17	"PFA0055"	"A14801_28"	4020	26330	150	111	117	45	87	91	24	48	23	0	141	155	53	123	128	31	40	19	0	1.333	0.938	0.841	0.859	3.276	0.773	0.370	156	540	42	62	0.415	24	18	30	32	-50
1	16	17	"PFA0082"	"A18792_10"	4200	26310	150	101	104	32	100	104	26	19	5	0	137	139	32	139	142	29	15	4	0	-0.500	100000.000	0.857	0.831	3.879	0.567	0.009	156	653	-1	4	Error	1	-2	4	0	-50
1	17	17	"PFA0091"	"A18792_4"	4390	26320	80	292	267	111	97	100	27	84	80	0	406	356	178	134	137	28	80	71	0	0.717	0.766	0.658	0.948	2.624	0.610	0.640	52	315	467	392	-0.480	195	272	170	222	0
1	18	17	"PFA0097"	"A19747_2"	4590	26330	150	92	98	29	82	87	22	35	17	0	120	123	30	123	129	31	15	2	0	-3.333	100000.000	0.815	0.997	4.119	0.681	0.032	156	638	7	16	Error	10	-3	16	0	-50
1	19	17	"PFA0173"	"A4732_13"	4780	26330	150	88	90	21	86	88	21	19	5	0	121	120	28	128	132	29	8	0	0	-0.286	-0.500	0.632	0.665	3.607	0.338	0.045	156	627	-5	-4	Error	2	-7	4	-8	-50
1	20	17	"PFA0219"	"A8784_10"	4980	26310	100	260	261	120	93	96	24	86	80	0	413	418	204	130	134	30	87	85	0	0.590	0.583	0.566	0.569	1.923	0.526	0.705	80	461	450	456	-0.761	167	283	168	288	0
1	21	17	"PFM0561"	"M44175_1"	5160	26320	100	1336	1220	502	90	92	23	96	96	0	1242	1086	468	128	131	26	97	96	0	1.118	1.180	1.144	1.185	1.698	1.134	0.891	80	434	2360	2088	0.162	1246	1114	1130	958	0
1	22	17	"PFM0639"	"M46861_1"	5360	26310	150	97	103	30	90	93	24	31	10	0	126	127	31	128	131	25	17	5	0	-3.500	-13.000	0.979	1.104	3.770	0.917	0.023	156	856	5	12	Error	7	-2	13	-1	-50
1	1	18	"PFM0668"	"M48963_5"	1370	26510	120	338	311	110	96	98	22	91	90	0	356	339	113	132	134	24	91	88	0	1.080	1.039	1.024	1.005	2.210	1.018	0.748	120	552	466	422	0.112	242	224	215	207	0
1	2	18	"PFM0751"	"M55156_1"	1550	26530	150	95	98	26	100	102	23	16	5	0	129	128	35	135	138	26	14	6	0	0.833	0.286	0.700	0.739	3.399	0.237	0.013	156	536	-11	-9	-0.263	-5	-6	-2	-7	-50
1	3	18	"PFM0789"	"M57163_1"	1750	26520	150	89	92	22	104	107	25	7	1	0	151	155	43	138	141	27	35	17	0	-1.154	-0.706	1.083	0.997	3.591	7.639	0.010	156	515	-2	5	Error	-15	13	-12	17	-50
1	4	18	"PFM0887"	"M8047_1"	1930	26500	110	377	343	126	105	108	25	92	90	0	531	502	171	139	143	35	90	90	0	0.694	0.656	0.660	0.578	1.885	0.632	0.739	80	411	664	601	-0.527	272	392	238	363	0
1	5	18	"PFD0324"	"D37405_1"	2110	26510	150	132	134	39	115	123	45	20	4	0	145	148	37	144	152	40	16	2	0	17.000	4.750	1.000	1.107	3.414	1.039	0.077	156	540	18	23	4.087	17	1	19	4	-50
1	6	18	"PFD0374"	"D42243_5"	2280	26520	150	93	95	25	117	127	47	0	0	0	124	126	29	142	150	40	2	0	0	1.333	1.375	1.045	1.014	3.048	1.184	0.155	156	516	-42	-38	0.415	-24	-18	-22	-16	-50
1	7	18	"PFD0381"	"D42873_1"	2470	26500	150	103	105	28	109	112	27	12	3	0	130	129	32	139	142	29	10	0	0	0.667	0.400	0.714	0.832	3.169	0.592	0.047	156	610	-15	-14	-0.585	-6	-9	-4	-10	-50
1	8	18	"PFD0391"	"D42954_8"	2710	26510	150	124	128	37	105	109	25	43	21	0	151	156	44	139	142	28	33	14	0	1.583	1.353	1.020	1.151	3.778	0.604	0.027	156	667	31	40	0.663	19	12	23	17	-50
1	9	18	"PFD0408"	"D47995_1"	2880	26510	120	603	553	217	101	103	23	95	93	0	1187	1063	400	137	140	27	96	96	0	0.478	0.488	0.485	0.469	1.706	0.480	0.883	120	462	1552	1378	-1.065	502	1050	452	926	0
1	10	18	"PFD0468"	"D53677_9"	3080	26520	150	86	91	25	103	105	24	9	1	0	123	125	31	134	136	25	12	3	0	1.545	1.333	0.857	0.927	3.093	0.494	0.025	156	531	-28	-21	0.628	-17	-11	-12	-9	-50
1	11	18	"IMX067I"	"Y_IMX067I"	3270	26530	150	80	84	23	98	101	25	7	1	0	107	111	27	128	129	23	9	1	0	0.857	0.824	0.940	0.993	2.700	0.983	0.145	156	419	-39	-31	-0.222	-18	-21	-14	-17	-50
1	12	18	"IOX204I"	"Y_IOX204I"	3430	26530	150	76	80	20	86	90	23	7	1	0	99	104	25	117	121	24	8	2	0	0.556	0.462	0.654	0.719	2.986	0.643	0.040	156	427	-28	-19	-0.848	-10	-18	-6	-13	-50
1	13	18	"IDX437I"	"Y_IDX437I"	3620	26520	150	75	80	21	82	84	20	15	5	0	104	104	22	114	119	24	6	1	0	0.700	0.200	0.833	0.875	3.397	0.242	0.009	156	485	-17	-12	-0.515	-7	-10	-2	-10	-50
1	14	18	"ILX005I"	"Y_ILX005I"	3810	26520	150	78	81	19	83	86	22	11	1	0	106	107	25	115	120	30	7	0	0	0.556	0.250	0.556	0.635	3.623	0.368	0.030	156	494	-14	-10	-0.848	-5	-9	-2	-8	-50
1	15	18	"Z_1_10"	"Z_1_10"	4000	26520	150	78	82	22	90	94	24	9	2	0	112	113	30	125	130	32	8	1	0	0.923	0.667	0.773	0.803	3.044	0.618	0.113	156	514	-25	-20	-0.115	-12	-13	-8	-12	-50
1	16	18	"Z_1_30"	"Z_1_30"	4190	26520	150	89	93	27	102	104	25	15	1	0	124	128	39	141	143	30	10	1	0	0.765	0.692	0.792	0.858	3.051	0.543	0.107	156	566	-30	-22	-0.387	-13	-17	-9	-13	-50
1	17	18	"Z_2_70"	"Z_2_70"	4410	26510	120	1884	1720	540	95	100	25	100	98	0	7894	7200	2113	135	139	31	100	100	0	0.231	0.230	0.234	0.227	1.333	0.224	0.915	120	562	9548	8690	-2.117	1789	7759	1625	7065	0
1	18	18	"Z_2_90"	"Z_2_90"	4590	26510	110	3547	3139	1222	88	91	21	100	100	0	15269	13585	5323	135	155	246	100	100	0	0.229	0.227	0.228	0.223	1.429	0.212	0.895	80	457	18593	16501	-2.129	3459	15134	3051	13450	0
1	19	18	"Z_3_10"	"Z_3_10"	4810	26510	110	96	100	32	89	91	20	33	15	0	218	212	83	135	139	33	73	57	0	0.084	0.143	0.342	0.354	3.097	0.172	0.137	80	431	90	88	-3.568	7	83	11	77	0
1	20	18	"Z_3_30"	"Z_3_30"	4970	26560	150	83	86	20	86	88	20	12	4	0	127	129	28	124	128	25	21	5	0	-1.000	0.000	0.650	0.733	3.528	0.104	0.004	156	727	0	5	Error	-3	3	0	5	-50
1	21	18	"Z_3_50"	"Z_3_50"	5170	26510	110	360	333	124	84	88	24	93	87	0	380	352	112	123	126	28	92	90	0	1.074	1.087	1.045	1.032	2.107	1.071	0.758	80	528	533	478	0.103	276	257	249	229	0
1	22	18	"Z_3_70"	"Z_3_70"	5360	26510	100	1898	1780	937	84	87	24	98	96	0	2070	1691	942	123	126	27	97	95	0	0.932	1.082	1.073	1.182	2.082	1.051	0.891	80	456	3761	3264	-0.102	1814	1947	1696	1568	0
1	1	19	"Z_5_10"	"Z_5_10"	1350	26720	150	86	90	24	97	98	22	12	4	0	123	124	31	132	136	25	12	3	0	1.222	0.875	0.750	0.799	3.287	0.539	0.046	156	857	-20	-15	0.290	-11	-9	-7	-8	-50
1	2	19	"Z_5_30"	"Z_5_30"	1570	26700	100	158	153	47	103	104	22	72	60	0	156	156	52	137	141	27	42	22	0	2.895	2.632	1.537	1.649	3.282	1.213	0.175	80	370	74	69	1.533	55	19	50	19	0
1	3	19	"Z_5_50"	"Z_5_50"	1740	26700	120	4637	4048	1750	109	113	26	100	100	0	2997	2536	1063	143	146	29	99	97	0	1.587	1.646	1.639	1.663	1.987	1.674	0.905	120	477	7382	6332	0.666	4528	2854	3939	2393	0
1	4	19	"Z_5_70"	"Z_5_70"	1940	26700	120	16759	13564	6721	117	121	33	100	100	0	9435	7897	3186	151	157	39	100	99	0	1.793	1.736	1.800	1.588	1.736	1.868	0.905	120	485	25926	21193	0.842	16642	9284	13447	7746	0
1	5	19	"Z_5_90"	"Z_5_90"	2120	26690	110	31217	27749	11053	135	337	2309	95	92	0	17847	15329	5919	165	364	1858	95	91	0	1.758	1.821	1.850	1.793	1.552	1.869	0.901	80	433	48764	42778	0.814	31082	17682	27614	15164	0
1	6	19	"Z_6_10"	"Z_6_10"	2330	26720	150	148	150	43	125	279	2011	0	0	0	159	163	40	152	304	1620	0	0	0	3.286	2.273	1.252	1.232	3.635	1.028	0.884	156	572	30	36	1.716	23	7	25	11	-50
1	7	19	"Z_7_50"	"Z_7_50"	2510	26700	120	365	345	124	114	116	27	93	92	0	324	303	104	145	148	28	85	82	0	1.402	1.462	1.464	1.387	2.127	1.421	0.690	120	475	430	389	0.488	251	179	231	158	0
1	8	19	"Z_7_70"	"Z_7_70"	2690	26690	110	587	547	199	109	114	29	92	92	0	556	517	194	145	150	42	90	90	0	1.163	1.177	1.221	1.114	1.578	1.122	0.780	80	443	889	810	0.218	478	411	438	372	0
1	9	19	"Z_7_90"	"Z_7_90"	2890	26700	120	1595	1412	624	107	110	29	97	96	0	1501	1329	541	143	148	41	95	93	0	1.096	1.100	1.148	1.116	1.959	1.123	0.883	120	506	2846	2491	0.132	1488	1358	1305	1186	0
1	10	19	"Z_8_10"	"Z_8_10"	3070	26690	150	86	91	28	109	110	25	8	2	0	123	125	34	142	145	27	10	1	0	1.211	1.059	0.905	0.893	2.464	0.977	0.057	156	537	-42	-35	0.276	-23	-19	-18	-17	-50
1	11	19	"Z_8_30"	"Z_8_30"	3270	26720	150	116	118	30	108	110	25	24	6	0	160	158	38	141	145	28	38	13	0	0.421	0.588	0.486	0.566	3.119	0.369	0.006	156	510	27	27	-1.248	8	19	10	17	-50
1	12	19	"Z_8_50"	"Z_8_50"	3450	26700	110	10305	9433	3108	98	103	31	100	100	0	20174	18376	5683	136	166	446	100	100	0	0.509	0.512	0.519	0.508	1.364	0.492	0.921	80	398	30245	27575	-0.973	10207	20038	9335	18240	0
1	13	19	"PFA32032"	"oPFA32032"	3660	26700	150	106	107	24	93	96	28	23	5	0	135	135	26	127	151	372	0	0	0	1.625	1.750	0.873	0.899	4.217	0.055	0.040	156	574	21	22	0.700	13	8	14	8	-50
1	14	19	"PFC0775"	"oPFC0775"	3840	26700	120	491	445	168	87	91	22	96	92	0	875	797	289	122	123	22	96	96	0	0.537	0.530	0.547	0.507	1.891	0.518	0.861	120	393	1157	1033	-0.898	404	753	358	675	0
1	15	19	"PFI17647"	"oPFI17647"	4040	26720	150	94	96	23	91	95	23	17	5	0	117	119	29	126	129	25	10	3	0	-0.333	-0.714	0.571	0.676	3.672	0.286	0.015	156	445	-6	-2	Error	3	-9	5	-7	-50
1	16	19	"PFF72435"	"oPFF72435"	4220	26700	120	215	212	65	96	98	23	91	87	0	221	216	66	128	132	26	84	75	0	1.280	1.318	1.267	1.228	2.226	1.205	0.497	120	425	212	204	0.356	119	93	116	88	0
1	17	19	"PFL0040"	"oPFL0040"	4400	26700	120	1252	1132	470	91	95	22	98	95	0	734	647	268	125	129	24	95	92	0	1.906	1.994	1.965	2.028	1.973	1.988	0.855	120	524	1770	1563	0.931	1161	609	1041	522	0
1	18	19	"PFL0041"	"oPFL0041"	4600	26700	120	169	170	49	91	95	22	86	80	0	830	772	316	129	149	245	84	70	0	0.111	0.123	0.123	0.140	2.430	0.108	0.613	120	459	779	722	-3.168	78	701	79	643	0
1	19	19	"PFI17649"	"oPFI17649"	4760	26710	150	90	94	24	91	94	22	21	5	0	126	129	33	129	145	212	0	0	0	0.333	100000.000	0.660	0.763	3.630	0.503	0.029	156	619	-4	3	-1.585	-1	-3	3	0	-50
1	20	19	"PFJ12790"	"oPFJ12790"	4990	26710	120	108	110	27	83	86	20	55	30	0	239	232	66	119	123	24	88	85	0	0.208	0.239	0.263	0.244	3.482	0.192	0.196	120	452	145	140	-2.263	25	120	27	113	0
1	21	19	"PFJ12792"	"oPFJ12792"	5180	26710	110	233	223	65	81	83	17	93	93	0	298	291	85	117	120	22	93	90	0	0.840	0.816	0.850	0.814	1.603	0.763	0.681	80	409	333	316	-0.252	152	181	142	174	0
1	22	19	"PFK12895"	"oPFK12895"	5340	26720	150	89	94	27	83	91	50	8	0	0	132	135	30	121	129	78	1	0	0	0.545	0.786	0.800	0.977	4.414	1.061	0.044	156	833	17	25	-0.874	6	11	11	14	-50
1	1	20	"PFF72440"	"oPFF72440"	1370	26890	120	2353	2083	933	94	97	23	100	99	0	2279	1927	885	135	137	23	97	95	0	1.054	1.110	1.095	1.251	2.450	1.089	0.885	120	527	4403	3781	0.075	2259	2144	1989	1792	0
1	2	20	"PFH0004"	"oPFH0004"	1560	26890	120	838	748	278	100	103	24	99	97	0	523	484	179	133	136	25	93	90	0	1.892	1.846	1.885	1.955	2.209	1.851	0.819	120	560	1128	999	0.920	738	390	648	351	0
1	3	20	"PFD66983"	"oPFD66983"	1790	26910	150	113	117	30	103	110	43	17	1	0	141	145	35	136	144	46	12	1	0	2.000	1.556	0.804	0.846	3.865	0.596	0.039	156	592	15	23	1.000	10	5	14	9	-50
1	4	20	"PFBL B0087"	"oPFBLOB0087"	1930	26870	150	106	107	27	112	117	33	8	1	0	145	148	36	145	152	33	16	5	0	100000.000	-1.667	0.750	0.755	4.501	0.371	0.017	156	550	-6	-2	16.610	-6	0	-5	3	-50
1	5	20	"PFBL B0089"	"oPFBLOB0089"	2130	26890	120	191	191	68	112	271	2069	0	0	0	193	189	53	145	305	1665	0	0	0	1.646	1.795	1.551	1.439	2.826	1.733	0.285	120	541	127	123	0.719	79	48	79	44	0
1	6	20	"PFL0045"	"oPFL0045"	2330	26890	120	399	374	134	107	109	25	93	90	0	1421	1291	486	143	145	26	96	95	0	0.228	0.233	0.239	0.234	2.245	0.224	0.819	120	445	1570	1415	-2.130	292	1278	267	1148	0
1	7	20	"PFF72441"	"oPFF72441"	2520	26900	150	98	100	28	106	109	25	11	3	0	137	139	35	141	145	26	19	5	0	2.000	3.000	0.742	0.775	2.989	0.524	0.047	156	517	-12	-8	1.000	-8	-4	-6	-2	-50
1	8	20	"PFBL B0090"	"oPFBLOB0090"	2690	26890	120	1019	936	385	103	108	28	97	96	0	559	523	197	141	146	39	91	88	0	2.191	2.181	2.135	2.149	2.078	2.239	0.823	120	510	1334	1215	1.132	916	418	833	382	0
1	9	20	"PFD66986"	"oPFD66986"	2910	26910	150	98	99	26	107	109	24	12	1	0	136	136	34	141	145	27	17	5	0	1.800	1.600	0.730	0.722	3.382	0.424	0.022	156	567	-14	-13	0.848	-9	-5	-8	-5	-50
1	10	20	"PFL0049"	"oPFL0049"	3080	26940	150	98	100	27	112	114	25	7	1	0	132	135	36	142	147	28	14	4	0	1.400	1.714	0.828	0.879	3.168	0.501	0.063	156	448	-24	-19	0.485	-14	-10	-12	-7	-50
1	11	20	"PFK12897"	"oPFK12897"	3240	26910	150	97	99	25	109	111	26	8	0	0	134	134	36	143	148	28	12	4	0	1.333	1.111	0.713	0.657	3.764	0.282	0.018	156	515	-21	-19	0.415	-12	-9	-10	-9	-50
1	12	20	"PFF72442"	"oPFF72442"	3460	26890	120	1066	933	375	106	110	29	96	95	0	733	669	265	148	171	381	75	13	0	1.641	1.587	1.639	1.580	2.263	1.574	0.879	120	546	1545	1348	0.715	960	585	827	521	0
1	13	20	"PFF72443"	"oPFF72443"	3640	26890	110	438	414	151	100	102	26	91	88	0	655	594	204	137	143	53	91	90	0	0.653	0.687	0.671	0.618	1.942	0.656	0.795	80	460	856	771	-0.616	338	518	314	457	0
1	14	20	"PFBL B0094"	"oPFBLOB0094"	3840	26890	110	2978	2653	1098	98	114	197	97	92	0	2564	2234	818	131	160	261	92	91	0	1.184	1.215	1.228	1.202	1.788	1.214	0.901	80	403	5313	4658	0.243	2880	2433	2555	2103	0
1	15	20	"PFH0026"	"oPFH0026"	3980	26880	150	186	180	65	105	117	170	7	0	0	166	170	49	137	157	221	1	0	0	2.793	2.273	1.677	1.794	3.060	0.743	0.767	156	544	110	108	1.482	81	29	75	33	-50
1	16	20	"PFD67003"	"oPFD67003"	4150	26880	110	539	510	195	108	112	36	93	90	0	680	621	225	141	149	63	91	91	0	0.800	0.837	0.810	0.759	2.013	0.837	0.825	80	356	970	882	-0.323	431	539	402	480	0
1	17	20	"PFM60515"	"oPFM60515"	4330	26920	150	104	104	30	103	108	33	14	1	0	148	146	33	134	140	50	9	0	0	0.071	0.083	1.000	1.116	3.380	0.456	0.294	156	723	15	13	-3.807	1	14	1	12	-50
1	18	20	"PFL0099"	"oPFL0099"	4540	26890	120	4639	4058	1704	101	104	24	100	100	0	3075	2727	1089	133	137	27	100	98	0	1.542	1.525	1.530	1.518	1.788	1.565	0.899	120	530	7480	6551	0.625	4538	2942	3957	2594	0
1	19	20	"PFJ12808"	"oPFJ12808"	4730	26890	120	425	410	130	97	100	26	97	95	0	311	305	87	128	133	29	90	90	0	1.792	1.768	1.791	1.762	2.039	1.837	0.706	120	459	511	490	0.842	328	183	313	177	0
1	20	20	"PFBL B0145"	"oPFBLOB0145"	4930	26890	120	279	266	90	83	86	19	93	90	0	301	290	92	117	118	20	92	89	0	1.065	1.058	1.060	0.964	2.376	1.034	0.704	120	495	380	356	0.091	196	184	183	173	0
1	21	20	"PFBL B0149"	"oPFBLOB0149"	5120	26890	130	217	212	52	82	85	18	96	95	0	214	209	50	116	119	39	89	68	0	1.378	1.398	1.357	1.400	2.071	1.344	0.632	120	522	233	223	0.462	135	98	130	93	0
1	22	20	"PFI17700"	"oPFI17700"	5310	26890	120	201	205	63	82	87	24	94	85	0	451	436	151	120	123	40	93	87	0	0.360	0.389	0.400	0.393	1.917	0.360	0.679	120	478	450	439	-1.476	119	331	123	316	0
1	1	21	"PFI17702"	"oPFI17702"	1320	27070	110	909	812	311	90	94	22	97	96	0	822	734	268	132	136	48	93	92	0	1.187	1.199	1.201	1.192	1.821	1.199	0.839	80	479	1509	1324	0.247	819	690	722	602	0
1	2	21	"PFG0046"	"oPFG0046"	1510	27080	120	133	141	47	94	96	23	66	45	0	237	233	70	130	135	46	80	55	0	0.364	0.456	0.466	0.429	2.622	0.420	0.275	120	526	146	150	-1.456	39	107	47	103	0
1	3	21	"PFBL B0151"	"oPFBLOB0151"	1700	27070	110	904	790	307	96	101	44	95	90	0	460	436	154	130	137	47	90	88	0	2.448	2.268	2.215	2.176	1.866	2.346	0.790	80	493	1138	1000	1.292	808	330	694	306	0
1	4	21	"PFG0047"	"oPFG0047"	1890	27070	110	269	256	92	98	103	45	86	77	0	177	170	51	135	142	48	43	7	0	4.071	4.514	3.036	2.984	3.240	3.541	0.287	80	451	213	193	2.026	171	42	158	35	0
1	5	21	"PFD67004"	"oPFD67004"	2080	27080	120	489	462	160	100	103	21	96	93	0	377	363	125	135	139	27	93	89	0	1.607	1.588	1.592	1.613	2.043	1.561	0.737	120	539	631	590	0.685	389	242	362	228	0
1	6	21	"PFL0107"	"oPFL0107"	2270	27070	110	474	442	154	100	104	30	92	90	0	244	240	89	136	140	34	76	67	0	3.463	3.288	3.037	2.822	2.664	3.247	0.525	80	489	482	446	1.792	374	108	342	104	0
1	7	21	"PFM60519"	"oPFM60519"	2470	27080	120	524	482	208	101	106	31	92	89	0	824	753	321	138	142	29	91	90	0	0.617	0.620	0.635	0.588	2.114	0.602	0.807	120	461	1109	996	-0.698	423	686	381	615	0
1	8	21	"PFI17707"	"oPFI17707"	2650	27080	120	438	418	174	103	106	24	93	91	0	455	423	166	139	142	25	87	85	0	1.060	1.109	1.111	1.047	2.132	1.089	0.705	120	495	651	599	0.084	335	316	315	284	0
1	9	21	"PFBL B0154"	"oPFBLOB0154"	2850	27080	120	4282	3749	1641	104	107	24	100	100	0	5313	4546	2153	140	143	24	99	99	0	0.808	0.827	0.821	0.882	2.305	0.784	0.854	120	470	9351	8051	-0.308	4178	5173	3645	4406	0
1	10	21	"PFM60520"	"oPFM60520"	3030	27080	120	445	405	166	110	113	26	89	86	0	314	299	105	144	148	27	85	81	0	1.971	1.903	1.770	1.576	2.658	1.889	0.673	120	370	505	450	0.979	335	170	295	155	0
1	11	21	"PFBL B0158"	"oPFBLOB0158"	3230	27080	120	428	415	154	111	114	26	93	93	0	757	718	284	147	150	26	95	91	0	0.520	0.532	0.546	0.544	2.037	0.495	0.798	120	384	927	875	-0.944	317	610	304	571	0
1	12	21	"PFI17709"	"oPFI17709"	3410	27080	120	2357	2145	864	108	111	26	99	99	0	1686	1481	634	142	145	26	95	94	0	1.457	1.521	1.540	1.621	2.039	1.489	0.880	120	505	3793	3376	0.543	2249	1544	2037	1339	0
1	13	21	"PFG0048"	"oPFG0048"	3610	27080	120	15374	13695	5732	106	110	28	100	100	0	4912	4441	1858	137	142	45	100	99	0	3.197	3.157	3.191	3.094	1.869	3.288	0.887	120	560	20043	17893	1.677	15268	4775	13589	4304	0
1	14	21	"PFM60526"	"oPFM60526"	3800	27080	120	967	899	362	108	121	167	92	83	0	974	876	400	139	161	220	82	75	0	1.029	1.073	1.082	1.245	2.371	1.009	0.864	120	561	1694	1528	0.041	859	835	791	737	0
1	15	21	"PFM60528"	"oPFM60528"	3990	27080	120	696	647	224	116	128	167	90	81	0	665	599	210	151	170	218	82	63	0	1.128	1.185	1.156	1.172	2.273	1.171	0.835	120	557	1094	979	0.174	580	514	531	448	0
1	16	21	"PFL0111"	"oPFL0111"	4200	27080	120	169	173	51	116	120	33	70	40	0	235	235	68	148	153	54	69	38	0	0.609	0.655	0.670	0.634	2.326	0.596	0.311	120	534	140	144	-0.715	53	87	57	87	0
1	17	21	"E598_1c"	"E598_1c"	4390	27170	150	108	115	34	107	110	27	21	7	0	139	140	29	138	140	29	17	3	0	1.000	4.000	0.920	0.982	3.201	0.736	0.047	156	686	2	10	0.000	1	1	8	2	-50
1	18	21	"E598_1e"	"E598_1e"	4570	27100	150	95	97	23	100	103	27	10	1	0	110	116	28	132	136	30	6	0	0	0.227	0.188	0.598	0.683	3.117	0.684	0.073	156	636	-27	-19	-2.138	-5	-22	-3	-16	-50
1	19	21	"E598_1g"	"E598_1g"	4760	27090	150	81	83	22	92	95	24	7	1	0	101	103	26	127	130	27	5	0	0	0.423	0.375	0.576	0.574	3.188	0.558	0.064	156	501	-37	-33	-1.241	-11	-26	-9	-24	-50
1	20	21	"E598_1i"	"E598_1i"	4930	27080	120	6735	5912	2431	86	88	19	100	100	0	6724	5848	2669	119	122	24	99	99	0	1.007	1.017	1.024	1.098	2.067	0.973	0.849	120	437	13254	11555	0.010	6649	6605	5826	5729	0
1	21	21	"F48446_9a"	"F48446_9a"	5180	27080	150	94	96	27	88	91	20	30	10	0	129	129	33	125	129	41	12	0	0	1.500	2.000	0.875	0.817	4.010	0.167	0.061	156	564	10	12	0.585	6	4	8	4	-50
1	22	21	"F48446_9c"	"F48446_9c"	5330	27090	150	83	87	25	89	91	20	17	5	0	113	118	38	126	129	37	12	3	0	0.462	0.250	0.571	0.702	2.860	0.159	0.047	156	710	-19	-10	-1.115	-6	-13	-2	-8	-50
1	1	22	"I12861_2g"	"I12861_2g"	1350	27280	150	99	100	27	91	94	22	28	8	0	127	128	28	128	131	37	8	0	0	-8.000	100000.000	1.339	1.126	4.584	0.230	0.002	156	969	7	9	Error	8	-1	9	0	-50
1	2	22	"I12861_2i"	"I12861_2i"	1520	27270	120	161	155	39	94	96	21	82	69	0	175	177	44	130	132	25	74	44	0	1.489	1.298	1.244	1.220	2.805	1.077	0.208	120	492	112	108	0.574	67	45	61	47	0
1	3	22	"J512_2a"	"J512_2a"	1690	27330	150	87	90	23	95	97	21	14	2	0	123	123	30	130	132	26	13	1	0	1.143	0.714	0.840	0.792	3.371	0.627	0.083	156	1001	-15	-12	0.193	-8	-7	-5	-7	-50
1	4	22	"J512_2c"	"J512_2c"	1940	27290	150	88	91	24	95	98	21	14	3	0	112	115	33	132	134	24	10	5	0	0.350	0.235	0.536	0.670	3.521	0.396	0.046	156	907	-27	-21	-1.515	-7	-20	-4	-17	-50
1	5	22	"J512_2e"	"J512_2e"	2120	27280	150	86	88	23	95	98	22	10	2	0	113	116	32	130	133	29	9	4	0	0.529	0.500	0.608	0.688	3.570	0.215	0.029	156	851	-26	-21	-0.918	-9	-17	-7	-14	-50
1	6	22	"J512_2g"	"J512_2g"	2360	27270	150	102	102	24	96	100	29	19	1	0	133	132	29	130	134	31	14	1	0	2.000	3.000	0.795	0.787	4.197	0.510	0.051	156	803	9	8	1.000	6	3	6	2	-50
1	7	22	"M40872_8a"	"M40872_8a"	2510	27300	150	90	95	27	101	104	24	14	4	0	132	130	37	133	136	25	23	8	0	11.000	2.000	0.778	0.922	3.716	0.574	0.070	156	719	-12	-9	3.459	-11	-1	-6	-3	-50
1	8	22	"M40872_8c"	"M40872_8c"	2670	27310	150	94	94	25	103	105	23	8	4	0	124	124	30	136	139	25	10	3	0	0.750	0.750	0.903	0.819	3.171	0.390	0.036	156	806	-21	-21	-0.415	-9	-12	-9	-12	-50
1	9	22	"M40872_8e"	"M40872_8e"	2860	27290	150	87	91	23	102	104	23	7	3	0	111	116	28	136	140	25	8	0	0	0.600	0.550	0.613	0.645	2.698	0.466	0.036	156	807	-40	-31	-0.737	-15	-25	-11	-20	-50
1	10	22	"M40872_8g"	"M40872_8g"	3060	27290	150	98	104	28	105	107	25	16	5	0	123	126	33	138	141	27	10	3	0	0.467	0.083	0.655	0.705	3.320	0.502	0.023	156	805	-22	-13	-1.100	-7	-15	-1	-12	-50
1	11	22	"M40872_8i"	"M40872_8i"	3230	27270	120	300	291	98	106	108	26	90	90	0	229	232	76	142	143	27	81	73	0	2.230	2.056	1.984	1.675	2.497	1.943	0.498	120	548	281	275	1.157	194	87	185	90	0
1	12	22	"EMPTY"	"EMPTY"	3420	27270	110	203	213	94	105	107	25	78	70	0	237	233	97	138	143	48	68	51	0	0.990	1.137	1.043	0.885	2.693	0.698	0.324	80	535	197	203	-0.015	98	99	108	95	0
1	13	22	"EMPTY"	"EMPTY"	3620	27280	100	273	311	183	103	105	25	83	76	0	284	324	164	134	140	51	85	66	0	1.133	1.095	0.874	0.886	2.714	1.136	0.647	80	491	320	398	0.181	170	150	208	190	0
1	14	22	"EMPTY"	"EMPTY"	3800	27280	100	306	349	212	102	104	24	80	77	0	321	372	205	140	141	26	83	81	0	1.127	1.065	0.937	0.878	2.653	1.050	0.693	80	482	385	479	0.173	204	181	247	232	0
1	15	22	"EMPTY"	"EMPTY"	3990	27280	110	257	278	141	102	105	26	77	72	0	272	279	120	141	143	28	82	73	0	1.183	1.275	1.280	1.152	2.499	1.221	0.693	80	556	286	314	0.243	155	131	176	138	0
1	16	22	"EMPTY"	"EMPTY"	4180	27270	110	434	546	412	105	106	24	81	80	0	388	537	419	140	142	28	81	77	0	1.327	1.111	1.084	1.077	2.003	0.994	0.873	80	544	577	838	0.408	329	248	441	397	0
1	17	22	"EMPTY"	"EMPTY"	4380	27280	100	190	204	94	105	107	24	75	66	0	236	236	100	140	143	28	76	63	0	0.885	1.031	0.784	0.793	2.891	0.951	0.656	80	381	181	195	-0.176	85	96	99	96	0
1	18	22	"EMPTY"	"EMPTY"	4560	27280	80	200	198	92	102	104	26	69	61	0	210	227	113	134	137	29	76	63	0	1.289	1.032	0.829	0.762	2.353	0.832	0.578	52	307	174	189	0.367	98	76	96	93	0
1	19	22	"EMPTY"	"EMPTY"	4770	27280	150	92	93	20	95	98	22	12	2	0	124	126	23	131	135	26	7	1	0	0.429	0.400	1.107	1.070	3.313	0.412	0.039	156	756	-10	-7	-1.222	-3	-7	-2	-5	-50
1	20	22	"EMPTY"	"EMPTY"	4940	27240	150	102	104	22	97	101	23	18	5	0	132	134	24	135	139	29	9	2	0	-1.667	-7.000	0.826	0.876	4.067	0.222	0.003	156	635	2	6	Error	5	-3	7	-1	-50
1	21	22	"EMPTY"	"EMPTY"	5140	27280	150	99	103	25	96	102	25	23	6	0	136	141	27	137	139	29	15	4	0	-3.000	1.750	1.192	0.925	3.988	0.731	0.055	156	769	2	11	Error	3	-1	7	4	-50
1	22	22	"EMPTY"	"EMPTY"	5330	27280	150	104	107	23	93	96	23	32	10	0	142	144	24	130	134	26	29	7	0	0.917	1.000	0.794	0.909	3.676	0.629	0.021	156	875	23	28	-0.126	11	12	14	14	-50
2	1	1	"PFA0116"	"A23157_2"	5920	23390	140	837	793	285	116	119	29	100	100	0	473	478	148	149	153	31	98	96	0	2.225	2.058	2.088	2.044	1.515	2.161	0.811	156	635	1045	1006	1.154	721	324	677	329	0
2	2	1	"PFA0048"	"A14801_13"	6090	23400	140	5967	5670	1609	122	127	35	100	100	0	1468	1449	356	154	159	34	100	100	0	4.448	4.284	4.339	4.235	1.310	4.543	0.894	156	593	7159	6843	2.153	5845	1314	5548	1295	0
2	3	1	"PFA0211"	"A8109_3"	6290	23400	140	2074	1821	866	135	141	40	100	100	0	1697	1509	652	163	170	39	99	98	0	1.264	1.253	1.264	1.228	1.487	1.294	0.882	156	661	3473	3032	0.338	1939	1534	1686	1346	0
2	4	1	"PFA0021"	"A11962_3"	6500	23410	150	200	209	70	124	133	43	65	44	0	201	203	50	157	165	78	20	3	0	1.727	1.848	1.628	1.658	3.444	0.459	0.128	156	599	120	131	0.788	76	44	85	46	-50
2	5	1	"PFA0164"	"A3310_6"	6650	23400	150	551	532	148	121	127	35	98	96	0	460	452	103	156	163	79	96	89	0	1.414	1.389	1.396	1.365	1.624	1.389	0.793	156	614	734	707	0.500	430	304	411	296	0
2	6	1	"PFA0033"	"A13725_2"	6850	23410	150	317	311	88	121	125	30	94	91	0	639	625	160	157	161	36	98	97	0	0.407	0.406	0.405	0.391	1.711	0.391	0.742	156	639	678	658	-1.298	196	482	190	468	0
2	7	1	"PFB0041"	"B180"	7030	23400	140	636	656	213	111	115	31	99	99	0	506	521	165	150	154	34	98	98	0	1.475	1.469	1.472	1.519	1.628	1.444	0.767	156	547	881	916	0.560	525	356	545	371	0
2	8	1	"PFB0043"	"B186"	7220	23400	150	650	632	188	112	116	30	100	98	0	634	615	162	151	154	33	100	99	0	1.114	1.121	1.101	1.105	1.615	1.121	0.797	156	677	1021	984	0.156	538	483	520	464	0
2	9	1	"PFB0048"	"B197"	7420	23410	140	380	382	106	119	122	29	98	98	0	1000	998	245	155	157	32	100	100	0	0.309	0.312	0.319	0.298	1.471	0.303	0.798	156	570	1106	1106	-1.695	261	845	263	843	0
2	10	1	"PFB0056"	"B218"	7600	23410	140	437	433	144	127	130	31	96	95	0	12140	11987	3990	167	171	37	100	100	0	0.026	0.026	0.026	0.026	1.363	0.025	0.790	156	645	12283	12126	-5.271	310	11973	306	11820	0
2	11	1	"PFB0059"	"B241"	7840	23390	150	139	143	40	130	133	30	28	10	0	212	213	45	168	174	37	55	23	0	0.205	0.289	0.604	0.661	4.153	0.322	0.018	156	754	53	58	-2.290	9	44	13	45	-50
2	12	1	"PFB0069"	"B270"	8000	23400	150	339	335	84	133	136	31	95	94	0	382	383	77	164	170	32	99	97	0	0.945	0.922	0.913	0.900	1.664	0.941	0.682	156	629	424	421	-0.082	206	218	202	219	0
2	13	1	"PFB0161"	"B471"	8190	23400	150	873	847	202	140	143	34	100	99	0	646	621	135	169	173	34	98	98	0	1.537	1.564	1.557	1.557	1.440	1.624	0.840	156	667	1210	1159	0.620	733	477	707	452	0
2	14	1	"PFB0183"	"B508"	8380	23400	150	238	238	61	141	147	35	87	65	0	333	331	79	172	176	33	96	91	0	0.602	0.610	0.601	0.605	2.372	0.557	0.406	156	678	258	256	-0.731	97	161	97	159	0
2	15	1	"PFB0185"	"B511"	8570	23400	150	426	417	115	143	149	35	97	96	0	468	468	124	175	178	34	96	95	0	0.966	0.935	0.959	0.932	1.551	0.908	0.723	156	689	576	567	-0.050	283	293	274	293	0
2	16	1	"PFB0199"	"B537"	8770	23400	140	598	617	193	145	149	33	100	98	0	758	774	229	175	178	34	100	100	0	0.777	0.788	0.778	0.767	1.523	0.778	0.843	156	629	1036	1071	-0.364	453	583	472	599	0
2	17	1	"PFB0205"	"B549"	8970	23400	140	1097	1046	211	148	152	34	100	100	0	843	837	149	176	180	36	100	100	0	1.423	1.359	1.356	1.360	1.299	1.391	0.897	156	632	1616	1559	0.509	949	667	898	661	0
2	18	1	"PFB0211"	"B556"	9160	23400	150	22473	21768	7364	153	157	36	100	100	0	12925	12269	3554	181	185	36	100	100	0	1.751	1.788	1.856	1.730	1.392	1.915	0.889	156	630	35064	33703	0.809	22320	12744	21615	12088	0
2	19	1	"PFC0047"	"C187"	9340	23400	140	3023	2951	782	161	166	42	100	100	0	1552	1499	371	191	195	43	100	100	0	2.103	2.133	2.142	2.159	1.361	2.179	0.904	156	639	4223	4098	1.072	2862	1361	2790	1308	0
2	20	1	"PFC0049"	"C191"	9550	23400	150	1529	1493	524	156	162	42	100	99	0	877	900	283	192	198	45	97	97	0	2.004	1.888	1.909	1.911	1.505	1.967	0.882	156	714	2058	2045	1.003	1373	685	1337	708	0
2	21	1	"PFC0053"	"C199"	9740	23400	140	243	246	48	156	161	40	89	56	0	354	348	76	193	200	46	91	80	0	0.540	0.581	0.556	0.586	2.114	0.543	0.342	156	690	248	245	-0.888	87	161	90	155	0
2	22	1	"PFC0064"	"C230"	9970	23390	150	182	187	49	152	166	70	17	2	0	183	192	48	189	214	135	1	0	0	-5.000	11.667	1.320	1.341	3.371	0.850	0.122	156	988	24	38	Error	30	-6	35	3	-50
2	1	2	"PFC0067"	"C234"	5940	23580	140	2725	2581	623	121	125	31	100	100	0	1599	1533	368	156	160	32	100	100	0	1.805	1.786	1.799	1.819	1.369	1.796	0.912	156	512	4047	3837	0.852	2604	1443	2460	1377	0
2	2	2	"PFC0074"	"C249"	6130	23590	150	182	184	48	128	133	35	66	35	0	257	261	55	161	163	34	88	67	0	0.563	0.560	0.602	0.572	2.475	0.623	0.288	156	399	150	156	-0.830	54	96	56	100	-50
2	3	2	"PFK0421"	"Kn479_3"	6320	23580	150	168	169	39	126	133	37	55	17	0	393	385	92	159	164	37	94	93	0	0.179	0.190	0.202	0.194	2.446	0.464	0.095	156	439	276	269	-2.478	42	234	43	226	0
2	4	2	"PFK0499"	"Kn722_1"	6520	23580	140	350	345	109	123	129	35	94	91	0	443	435	121	155	160	34	95	95	0	0.788	0.793	0.786	0.755	1.693	0.775	0.671	156	369	515	502	-0.343	227	288	222	280	0
2	5	2	"PFK0529"	"Kn862_1"	6700	23580	150	1172	1103	444	117	122	33	100	100	0	844	825	281	152	155	32	99	99	0	1.525	1.465	1.399	1.441	1.684	1.501	0.804	156	426	1747	1659	0.608	1055	692	986	673	0
2	6	2	"PFK0159"	"Kn1106_2"	6930	23580	150	110	117	37	111	116	34	18	7	0	143	146	30	147	150	33	12	2	0	0.250	-6.000	1.200	1.004	3.869	1.159	0.123	156	390	-5	5	-2.000	-1	-4	6	-1	-50
2	7	2	"PFK0179"	"Kn1255_4"	7090	23580	140	1168	1234	449	110	116	34	100	100	0	819	851	277	143	149	35	99	99	0	1.565	1.588	1.525	1.585	1.596	1.624	0.822	156	331	1734	1832	0.646	1058	676	1124	708	0
2	8	2	"PFK0266"	"Kn2144_2"	7280	23590	140	252	253	83	104	109	34	89	84	0	441	421	123	137	141	33	95	94	0	0.487	0.525	0.514	0.498	1.829	0.526	0.665	156	376	452	433	-1.038	148	304	149	284	0
2	9	2	"PFK1250"	"Ks8_1"	7470	23580	140	308	312	90	99	103	31	98	94	0	302	301	77	128	133	30	96	92	0	1.201	1.231	1.164	1.211	1.897	1.217	0.669	156	360	383	386	0.264	209	174	213	173	0
2	10	2	"PFK0668"	"Ks13_2"	7670	23590	140	372	360	111	118	120	35	96	91	0	416	420	105	147	157	42	98	94	0	0.944	0.886	0.860	0.848	1.627	0.921	0.707	156	424	523	515	-0.083	254	269	242	273	0
2	11	2	"PFK0833"	"Ks25_5"	7860	23580	150	264	263	77	129	132	34	87	81	0	231	231	58	160	167	39	71	41	0	1.901	1.887	1.812	1.794	2.458	1.763	0.366	156	442	206	205	0.927	135	71	134	71	-50
2	12	2	"PFK0849"	"Ks26_17"	8060	23590	150	126	130	39	138	141	33	17	3	0	256	262	64	166	169	31	85	69	0	-0.133	-0.083	0.392	0.305	3.439	31.377	0.001	156	396	78	88	Error	-12	90	-8	96	-50
2	13	2	"PFK0898"	"Ks31_1"	8240	23590	150	670	674	198	142	146	33	98	96	0	454	454	107	172	174	32	98	97	0	1.872	1.887	2.062	1.873	1.759	2.180	0.706	156	393	810	814	0.905	528	282	532	282	0
2	14	2	"PFK0968"	"Ks42_6"	8430	23590	140	224	218	61	147	152	38	73	50	0	298	289	84	177	179	34	85	75	0	0.636	0.634	0.659	0.622	2.270	0.637	0.361	156	411	198	183	-0.652	77	121	71	112	0
2	15	2	"PFK1224"	"Ks83_19"	8640	23580	150	142	141	31	153	156	38	6	0	0	165	165	34	179	182	35	6	0	0	0.786	0.857	0.913	1.080	4.294	0.820	0.024	156	413	-25	-26	-0.348	-11	-14	-12	-14	-50
2	16	2	"PFK1246"	"Ks89_2"	8810	23590	150	147	157	46	156	159	38	18	8	0	266	267	59	183	186	37	80	55	0	-0.108	0.012	0.534	0.428	3.971	0.174	0.021	156	428	74	85	Error	-9	83	1	84	-50
2	17	2	"PFK1245"	"Ks89_10"	9020	23580	150	148	156	47	157	160	37	17	7	0	168	177	52	187	188	37	19	6	0	0.474	0.100	0.847	0.931	3.644	0.906	0.076	156	421	-28	-11	-1.078	-9	-19	-1	-10	-50
2	18	2	"PFK1268"	"Ks97_1"	9190	23590	140	505	504	110	157	162	35	100	99	0	334	336	80	191	192	37	91	82	0	2.434	2.393	2.460	2.581	1.733	2.326	0.586	156	366	491	492	1.283	348	143	347	145	0
2	19	2	"PFK0567"	"Ks101_10"	9380	23590	140	481	483	112	165	170	45	100	98	0	646	654	130	193	200	47	100	98	0	0.698	0.690	0.693	0.675	1.485	0.687	0.787	156	424	769	779	-0.520	316	453	318	461	0
2	20	2	"PFK0617"	"Ks117_4"	9570	23590	150	227	226	61	163	168	45	61	28	0	265	280	85	197	205	48	64	35	0	0.941	0.759	0.918	0.867	3.164	0.643	0.253	156	416	132	146	-0.087	64	68	63	83	-50
2	21	2	"PFK0689"	"Ks157_11"	9760	23590	140	1051	1044	304	168	174	44	99	99	0	3094	3094	792	209	215	46	100	100	0	0.306	0.304	0.304	0.294	1.491	0.291	0.857	156	424	3768	3761	-1.708	883	2885	876	2885	0
2	22	2	"PFK0731"	"Ks186_10"	9950	23580	150	65535	63865	5147	186	244	824	100	100	87	65535	61756	12384	248	399	1600	98	97	82	1.001	1.035	1.001	1.070	1.556	1.000	0.916	156	672	130636	125187	0.001	65349	65287	63679	61508	0
2	1	3	"PFK0746"	"Ks202_1"	5970	23770	150	984	926	284	118	122	31	98	98	0	2085	1989	578	155	158	33	98	98	0	0.449	0.441	0.431	0.434	1.504	0.419	0.890	156	631	2796	2642	-1.156	866	1930	808	1834	0
2	2	3	"PFK0750"	"Ks202_4"	6160	23770	140	229	235	68	113	118	31	91	79	0	303	310	73	148	151	31	96	90	0	0.748	0.753	0.727	0.733	2.124	0.784	0.578	156	401	271	284	-0.418	116	155	122	162	0
2	3	3	"PFK0747"	"Ks202_10"	6350	23780	140	191	190	47	109	112	28	87	68	0	686	678	160	143	147	27	99	99	0	0.151	0.151	0.156	0.138	1.868	0.145	0.486	156	391	625	616	-2.727	82	543	81	535	0
2	4	3	"PFK0766"	"Ks212_4"	6530	23770	140	1673	1655	448	113	117	29	100	100	0	957	955	220	147	150	27	100	100	0	1.926	1.908	1.928	1.886	1.301	1.913	0.866	156	424	2370	2350	0.946	1560	810	1542	808	0
2	5	3	"PFA0029"	"A12706_1"	6730	23770	140	9759	9562	5345	107	111	30	100	100	0	16151	16847	9429	146	147	29	100	100	0	0.603	0.566	0.549	0.563	1.429	0.543	0.892	156	483	25657	26156	-0.730	9652	16005	9455	16701	0
2	6	3	"PFA0034"	"A13725_4"	6920	23770	150	1674	1635	483	94	100	28	100	100	0	2300	2236	597	132	137	30	100	100	0	0.729	0.732	0.728	0.724	1.360	0.731	0.895	156	451	3748	3645	-0.456	1580	2168	1541	2104	0
2	7	3	"PFA0036"	"A13725_6"	7110	23770	140	1021	1003	288	93	95	24	100	100	0	705	701	178	126	129	25	100	100	0	1.603	1.583	1.572	1.593	1.404	1.633	0.878	156	388	1507	1485	0.681	928	579	910	575	0
2	8	3	"PFA0038"	"A13725_9"	7300	23770	140	480	466	119	98	102	29	100	100	0	422	414	97	129	133	27	99	97	0	1.304	1.291	1.267	1.293	1.485	1.324	0.795	156	426	675	653	0.383	382	293	368	285	0
2	9	3	"PFA0041"	"A14195_3"	7500	23770	150	105	108	27	104	107	30	14	3	0	133	140	36	132	137	30	21	8	0	1.000	0.500	0.864	0.819	3.930	0.995	0.186	156	446	2	12	0.000	1	1	4	8	-50
2	10	3	"PFA0043"	"A14263_1"	7680	23770	140	516	519	151	106	109	28	100	98	0	444	456	123	138	141	31	99	98	0	1.340	1.299	1.339	1.306	1.476	1.304	0.814	156	426	716	731	0.422	410	306	413	318	0
2	11	3	"PFA0063"	"A14801_9"	7880	23770	150	111	116	35	118	121	32	11	5	0	143	149	34	147	151	32	16	5	0	1.750	-1.000	1.000	0.875	3.471	1.263	0.078	156	444	-11	0	0.807	-7	-4	-2	2	-50
2	12	3	"PFA0065"	"A15774_2"	8060	23780	150	144	146	37	129	134	33	33	8	0	207	208	46	158	162	30	65	34	0	0.306	0.340	0.635	0.642	3.307	0.464	0.032	156	452	64	67	-1.708	15	49	17	50	-50
2	13	3	"PFA0067"	"A16096_5"	8260	23770	150	263	262	60	137	142	38	91	84	0	259	255	51	170	172	32	84	67	0	1.416	1.471	1.480	1.544	2.211	1.457	0.384	156	465	215	210	0.502	126	89	125	85	0
2	14	3	"PFA0071"	"A16972_1"	8450	23770	150	124	125	34	144	150	40	5	1	0	147	149	41	177	182	40	5	1	0	0.667	0.679	0.849	0.692	3.382	0.999	0.105	156	513	-50	-47	-0.585	-20	-30	-19	-28	-50
2	15	3	"PFA0073"	"A1700_2"	8640	23770	150	107	113	30	150	153	37	0	0	0	135	139	36	178	183	39	3	0	0	1.000	0.949	0.880	0.837	2.498	0.941	0.149	156	455	-86	-76	0.000	-43	-43	-37	-39	-50
2	16	3	"PFA0076"	"A1700_6"	8830	23780	140	206	210	49	151	155	37	66	38	0	296	297	67	180	183	35	87	75	0	0.474	0.504	0.528	0.573	2.865	0.504	0.257	156	402	171	176	-1.077	55	116	59	117	0
2	17	3	"PFA0109"	"A22053_4"	9020	23770	150	224	222	50	150	154	37	73	48	0	226	230	44	181	185	36	60	27	0	1.644	1.469	1.435	1.559	3.176	1.480	0.140	156	409	119	121	0.718	74	45	72	49	-50
2	18	3	"PFA0112"	"A23157_12"	9210	23780	140	712	684	200	151	155	35	99	97	0	637	638	164	182	185	37	98	98	0	1.233	1.169	1.202	1.152	1.661	1.232	0.776	156	384	1016	989	0.302	561	455	533	456	0
2	19	3	"PFA0114"	"A23157_18"	9400	23780	150	2757	2754	900	150	155	35	100	100	0	1301	1299	333	179	181	37	100	100	0	2.324	2.325	2.425	2.240	1.507	2.535	0.864	156	407	3729	3724	1.216	2607	1122	2604	1120	0
2	20	3	"PFA0117"	"A23157_8"	9590	23770	150	183	184	44	147	150	34	50	23	0	215	216	45	178	179	35	51	21	0	0.973	0.974	0.926	0.950	2.711	0.865	0.081	156	399	73	75	-0.040	36	37	37	38	-50
2	21	3	"PFA0123"	"A24704_11"	9780	23770	150	408	395	111	153	159	44	93	91	0	293	302	72	186	192	47	85	58	0	2.383	2.086	1.985	2.165	2.275	2.134	0.502	156	409	362	358	1.253	255	107	242	116	0
2	22	3	"PFA0126"	"A24704_6"	9970	23770	150	172	173	46	167	218	808	0	0	0	187	190	44	207	339	1562	0	0	0	-0.250	-0.353	1.030	1.117	4.206	0.478	0.790	156	698	-15	-11	Error	5	-20	6	-17	-50
2	1	4	"PFA0154"	"A3310_10"	5980	23960	150	110	113	27	112	115	27	16	5	0	134	138	27	146	151	31	7	1	0	0.167	-0.125	0.735	0.796	3.700	0.731	0.080	156	676	-14	-7	-2.585	-2	-12	1	-8	-50
2	2	4	"PFA0156"	"A3310_15"	6180	23960	140	293	295	85	106	110	26	97	96	0	406	411	90	145	147	30	100	98	0	0.716	0.711	0.679	0.661	1.868	0.692	0.641	156	409	448	455	-0.481	187	261	189	266	0
2	3	4	"PFA0159"	"A3310_22"	6360	23960	140	585	577	170	104	107	26	98	98	0	389	393	99	139	141	24	98	96	0	1.924	1.862	1.857	1.854	1.554	1.915	0.821	156	396	731	727	0.944	481	250	473	254	0
2	4	4	"PFA0162"	"A3310_32"	6550	23960	150	943	927	275	104	109	28	100	100	0	661	643	199	141	142	24	98	98	0	1.613	1.639	1.579	1.733	1.797	1.586	0.799	156	426	1359	1325	0.690	839	520	823	502	0
2	5	4	"PFA0165"	"A3310_7"	6740	23970	150	280	282	84	95	100	25	98	94	0	277	285	80	133	136	27	95	89	0	1.285	1.230	1.277	1.215	2.044	1.160	0.632	156	416	329	339	0.361	185	144	187	152	0
2	6	4	"PFA0168"	"A3920_1"	6930	23960	150	96	100	28	89	93	23	25	10	0	127	129	27	123	130	41	7	0	0	1.750	1.833	1.114	1.142	3.493	0.233	0.031	156	435	11	17	0.807	7	4	11	6	-50
2	7	4	"PFC0075"	"C25"	7120	23960	150	115	118	31	89	93	22	55	25	0	131	136	36	123	128	40	15	5	0	3.250	2.231	1.184	1.221	3.788	0.622	0.100	156	428	34	42	1.700	26	8	29	13	-50
2	8	4	"PFC0079"	"C258"	7310	23960	150	135	138	32	101	105	28	55	26	0	183	186	39	132	136	28	73	43	0	0.667	0.685	0.738	0.720	3.104	0.774	0.198	156	417	85	91	-0.585	34	51	37	54	-50
2	9	4	"PFC0082"	"C269"	7500	23970	150	217	212	54	116	119	28	87	76	0	298	307	79	145	148	29	96	91	0	0.660	0.593	0.620	0.600	2.131	0.569	0.472	156	442	254	258	-0.599	101	153	96	162	0
2	10	4	"PFC0085"	"C273"	7700	23960	150	113	115	29	113	117	27	19	5	0	133	137	34	148	150	29	8	3	0	0.000	-0.182	0.818	0.840	3.151	0.633	0.035	156	428	-15	-9	Error	0	-15	2	-11	-50
2	11	4	"PFC0087"	"C277"	7880	23970	140	769	732	233	118	121	28	98	97	0	470	466	119	151	155	31	98	96	0	2.041	1.949	1.954	1.880	1.896	2.102	0.779	156	407	970	929	1.029	651	319	614	315	0
2	12	4	"PFC0090"	"C285"	8080	23970	150	710	706	226	128	131	31	100	99	0	458	470	116	158	163	33	99	99	0	1.940	1.853	1.876	1.784	1.612	2.021	0.774	156	430	882	890	0.956	582	300	578	312	0
2	13	4	"PFC0107"	"C321"	8260	23990	150	195	195	47	125	129	44	69	37	0	192	193	41	157	161	41	44	14	0	2.000	1.944	1.523	1.518	2.899	1.550	0.254	156	422	105	106	1.000	70	35	70	36	-50
2	14	4	"PFC0110"	"C332"	8430	23990	150	132	141	75	128	131	49	14	2	0	228	235	136	163	166	53	53	31	0	0.062	0.181	0.472	0.459	3.799	0.539	0.537	156	462	69	85	-4.022	4	65	13	72	-50
2	15	4	"PFC0112"	"C337"	8650	23960	150	159	159	46	134	137	40	29	9	0	174	179	45	171	176	46	17	1	0	8.333	3.125	1.168	1.241	4.080	0.876	0.101	156	450	28	33	3.059	25	3	25	8	-50
2	16	4	"PFC0114"	"C344"	8840	23960	150	131	134	35	137	141	33	14	1	0	162	166	42	171	174	31	16	6	0	0.667	0.600	1.036	0.941	3.627	0.664	0.038	156	413	-15	-8	-0.585	-6	-9	-3	-5	-50
2	17	4	"PFC0116"	"C35"	9030	23960	150	118	119	38	140	144	32	6	2	0	140	145	38	171	175	33	7	2	0	0.710	0.808	0.921	0.926	2.923	1.093	0.128	156	424	-53	-47	-0.495	-22	-31	-21	-26	-50
2	18	4	"PFC0119"	"C354"	9220	23960	150	359	354	90	142	146	32	95	92	0	239	237	52	171	176	36	69	46	0	3.191	3.212	2.873	3.401	2.576	3.181	0.348	156	425	285	278	1.674	217	68	212	66	0
2	19	4	"PFC0135"	"C394"	9410	23970	150	296	292	62	143	145	31	96	91	0	287	292	54	171	176	36	94	84	0	1.319	1.231	1.255	1.227	2.082	1.273	0.478	156	427	269	270	0.399	153	116	149	121	0
2	20	4	"PFC0138"	"C41"	9600	23960	150	152	152	40	142	145	29	30	9	0	163	170	39	174	176	36	16	4	0	-0.909	-2.500	1.143	0.996	3.058	0.843	0.043	156	445	-1	6	Error	10	-11	10	-4	-50
2	21	4	"PFC0140"	"C413"	9790	23960	150	130	135	43	143	147	33	16	5	0	151	156	42	177	181	40	9	1	0	0.500	0.381	0.867	0.905	2.714	0.552	0.074	156	453	-39	-29	-1.000	-13	-26	-8	-21	-50
2	22	4	"PFC0142"	"C417"	9980	23970	150	217	218	53	150	154	35	74	46	0	364	364	84	178	184	40	94	88	0	0.360	0.366	0.379	0.345	2.416	0.410	0.284	156	703	253	254	-1.473	67	186	68	186	0
2	1	5	"PFC0144"	"C419"	5990	24150	140	225	224	56	106	110	26	95	87	0	369	379	96	140	144	28	98	96	0	0.520	0.494	0.475	0.476	1.884	0.449	0.607	156	619	348	357	-0.944	119	229	118	239	0
2	2	5	"PFC0147"	"C423"	6170	24150	140	664	652	224	109	111	26	100	100	0	573	568	155	141	144	28	100	98	0	1.285	1.272	1.270	1.241	1.517	1.337	0.846	156	414	987	970	0.361	555	432	543	427	0
2	3	5	"PFC0161"	"C449"	6370	24150	150	103	107	29	106	110	28	10	3	0	132	134	27	140	144	29	9	1	0	0.375	-0.167	0.814	0.855	3.669	1.515	0.028	156	511	-11	-5	-1.415	-3	-8	1	-6	-50
2	4	5	"PFC0163"	"C453"	6580	24150	150	137	144	38	102	105	28	58	28	0	194	193	48	134	141	33	66	45	0	0.583	0.712	0.714	0.681	2.487	0.676	0.261	156	489	95	101	-0.778	35	60	42	59	-50
2	5	5	"PFC0165"	"C46"	6750	24150	150	1288	1216	435	92	95	23	100	100	0	691	678	234	125	129	36	97	96	0	2.113	2.033	1.947	2.116	1.698	2.077	0.819	156	391	1762	1677	1.079	1196	566	1124	553	0
2	6	5	"PFC0168"	"C472"	6940	24150	140	259	251	72	96	100	26	94	90	0	417	412	114	128	136	49	96	94	0	0.564	0.546	0.523	0.538	1.881	0.491	0.639	156	429	452	439	-0.826	163	289	155	284	0
2	7	5	"PFC0171"	"C489"	7140	24150	140	354	346	83	96	100	27	99	97	0	305	303	73	131	136	43	95	86	0	1.483	1.453	1.448	1.508	1.716	1.448	0.698	156	419	432	422	0.568	258	174	250	172	0
2	8	5	"PFC0174"	"C492"	7320	24150	150	99	101	26	90	95	24	28	7	0	124	123	27	126	129	27	13	2	0	-4.500	-3.667	0.961	1.011	5.063	1.346	0.025	156	407	7	8	Error	9	-2	11	-3	-50
2	9	5	"PFD0418"	"D49176_20"	7500	24150	140	515	505	146	104	107	29	100	98	0	558	551	140	136	139	31	100	99	0	0.974	0.966	0.994	0.939	1.611	0.960	0.778	156	445	833	816	-0.038	411	422	401	415	0
2	10	5	"PFD0422"	"D49176_29"	7700	24150	150	129	132	32	110	114	27	37	18	0	151	154	36	146	148	29	21	7	0	3.800	2.750	0.991	1.088	3.950	0.875	0.016	156	411	24	30	1.926	19	5	22	8	-50
2	11	5	"PFD0425"	"D49176_32"	7880	24150	140	352	351	95	110	114	27	98	95	0	272	274	69	146	150	31	90	81	0	1.921	1.883	1.838	1.995	1.941	1.878	0.642	156	385	368	369	0.942	242	126	241	128	0
2	12	5	"PFD0428"	"D49176_37"	8080	24150	150	140	139	34	116	120	28	42	15	0	169	172	40	149	154	33	35	12	0	1.200	1.000	0.975	1.013	3.109	0.729	0.075	156	400	44	46	0.263	24	20	23	23	-50
2	13	5	"PFD0431"	"D49176_44"	8260	24150	130	473	473	127	103	105	33	100	99	0	458	445	100	132	137	36	99	97	0	1.135	1.182	1.204	1.191	1.661	1.251	0.771	120	353	696	683	0.183	370	326	370	313	0
2	14	5	"PFD0436"	"D49176_6"	8460	24150	140	238	242	62	87	95	34	98	91	0	2214	2175	418	118	131	44	100	100	0	0.072	0.075	0.072	0.071	1.532	0.079	0.815	156	383	2247	2212	-3.795	151	2096	155	2057	0
2	15	5	"PFD0454"	"D51731_2"	8630	24130	150	272	253	105	119	123	46	74	67	0	215	209	66	156	161	47	55	27	0	2.593	2.528	2.082	2.012	2.952	2.021	0.454	156	460	212	187	1.375	153	59	134	53	-50
2	16	5	"PFD0463"	"D53677_1"	8840	24150	150	155	155	41	134	140	40	27	7	0	176	177	37	169	173	35	18	6	0	3.000	2.625	1.048	1.162	3.985	1.626	0.038	156	457	28	29	1.585	21	7	21	8	-50
2	17	5	"PFD0467"	"D53677_8"	9030	24150	150	136	136	33	138	142	32	14	3	0	160	163	42	167	170	32	18	3	0	0.286	0.500	0.920	0.906	3.185	0.436	0.014	156	436	-9	-6	-1.807	-2	-7	-2	-4	-50
2	18	5	"PFD0471"	"D54177_1"	9230	24160	150	161	163	50	137	140	32	42	17	0	181	178	48	164	168	33	37	14	0	1.412	1.857	0.897	0.923	3.236	0.963	0.076	156	414	41	40	0.497	24	17	26	14	-50
2	19	5	"PFD0474"	"D54346_3"	9410	24160	140	322	309	90	135	139	29	92	88	0	302	294	85	163	168	34	87	82	0	1.345	1.328	1.305	1.300	2.118	1.249	0.540	156	407	326	305	0.428	187	139	174	131	0
2	20	5	"PFD0478"	"D56259_1"	9600	24160	140	297	285	88	137	143	30	89	85	0	505	472	147	173	176	35	91	89	0	0.482	0.495	0.534	0.496	1.842	0.468	0.640	156	448	492	447	-1.053	160	332	148	299	0
2	21	5	"PFD0512"	"D6287_18"	9790	24150	150	176	167	48	141	146	31	52	21	0	195	187	53	177	181	36	33	10	0	1.944	2.600	1.104	1.053	3.607	0.828	0.138	156	432	53	36	0.959	35	18	26	10	-50
2	22	5	"PFD0515"	"D6287_22"	9990	24160	150	1583	1541	533	144	147	31	98	97	0	1183	1137	374	174	177	34	96	94	0	1.426	1.451	1.451	1.438	1.633	1.493	0.888	156	679	2448	2360	0.512	1439	1009	1397	963	0
2	1	6	"PFD0519"	"D6287_3"	6010	24350	150	126	128	38	104	110	30	43	18	0	149	148	40	140	144	27	28	10	0	2.444	3.000	0.963	1.056	3.692	1.364	0.044	156	662	31	32	1.290	22	9	24	8	-50
2	2	6	"PFD0521"	"D6287_31"	6180	24340	140	270	270	89	112	116	33	87	83	0	423	419	122	141	147	31	93	91	0	0.560	0.568	0.564	0.537	2.040	0.572	0.606	156	477	440	436	-0.836	158	282	158	278	0
2	3	6	"PFD0525"	"D6287_49"	6370	24340	140	310	297	103	109	112	30	90	86	0	1107	1005	350	142	151	37	96	93	0	0.208	0.218	0.223	0.231	2.419	0.211	0.759	156	578	1166	1051	-2.263	201	965	188	863	0
2	4	6	"PFD0527"	"D6287_53"	6590	24350	100	128	129	37	105	107	29	41	18	0	222	221	64	138	149	41	78	51	0	0.274	0.289	0.366	0.331	2.721	0.315	0.203	80	351	107	107	-1.869	23	84	24	83	0
2	5	6	"PFD0563"	"D65980_2"	6750	24340	150	139	140	35	103	107	28	57	30	0	193	195	44	138	144	42	61	24	0	0.655	0.649	0.716	0.704	3.765	0.542	0.139	156	434	91	94	-0.611	36	55	37	57	-50
2	6	6	"PFD0569"	"D6681_10"	6940	24340	150	114	115	28	117	119	31	9	0	0	140	141	25	147	151	41	4	0	0	0.429	0.333	0.941	1.046	3.746	0.345	0.032	156	422	-10	-8	-1.222	-3	-7	-2	-6	-50
2	7	6	"PFD0572"	"D6681_3"	7130	24340	140	259	256	61	112	116	31	94	92	0	300	293	58	143	146	30	96	94	0	0.936	0.960	0.972	0.983	1.934	0.951	0.583	156	413	304	294	-0.095	147	157	144	150	0
2	8	6	"PFD0575"	"D66953_1"	7320	24340	150	128	128	39	92	98	27	59	30	0	149	148	38	126	129	28	40	17	0	1.565	1.636	1.203	1.269	3.457	1.139	0.238	156	475	59	58	0.646	36	23	36	22	-50
2	9	6	"PFD0579"	"D7726_1"	7530	24340	130	243	243	87	92	96	27	87	85	0	283	275	82	122	127	29	92	89	0	0.938	0.987	0.921	0.956	1.787	1.005	0.673	120	470	312	304	-0.093	151	161	151	153	0
2	10	6	"PFD0583"	"D8137_1"	7710	24340	140	1422	1276	447	103	105	25	96	96	0	828	787	252	135	136	28	96	94	0	1.903	1.799	1.806	1.760	1.763	1.850	0.858	156	452	2012	1825	0.929	1319	693	1173	652	0
2	11	6	"PFE0587"	"E6125_5"	7900	24340	140	271	270	83	110	113	26	91	90	0	259	252	64	143	146	29	89	82	0	1.388	1.468	1.400	1.444	2.114	1.481	0.548	156	420	277	269	0.473	161	116	160	109	0
2	12	6	"PFE0589"	"E6662_1"	8080	24340	140	401	391	147	112	116	28	94	91	0	321	318	97	146	151	30	91	87	0	1.651	1.622	1.612	1.489	1.897	1.684	0.664	156	439	464	451	0.724	289	175	279	172	0
2	13	6	"PFE0591"	"E679_1"	8280	24340	150	2136	2041	757	106	109	30	98	97	0	2055	1915	729	141	143	33	98	97	0	1.061	1.091	1.053	1.101	2.032	1.070	0.862	156	459	3944	3709	0.085	2030	1914	1935	1774	0
2	14	6	"PFE0593"	"E679_4"	8460	24340	150	128	132	37	104	109	37	37	9	0	150	150	36	136	140	37	21	4	0	1.714	2.000	1.033	1.138	3.450	1.167	0.164	156	472	38	42	0.778	24	14	28	14	-50
2	15	6	"PFE0596"	"E6820_1"	8660	24340	140	485	465	149	117	125	45	94	91	0	489	459	139	151	158	47	94	89	0	1.089	1.130	1.122	1.098	1.888	1.101	0.754	156	501	706	656	0.123	368	338	348	308	0
2	16	6	"PFE0601"	"E70_3"	8850	24340	150	141	141	33	130	135	36	19	4	0	155	158	32	163	169	44	8	0	0	-1.375	-2.200	0.811	0.840	3.403	0.814	0.002	156	457	3	6	Error	11	-8	11	-5	-50
2	17	6	"PFE0626"	"E8167_12"	9030	24340	150	114	117	32	132	137	31	7	2	0	135	142	40	164	167	32	8	2	0	0.621	0.682	0.767	0.753	3.188	0.946	0.079	156	405	-47	-37	-0.688	-18	-29	-15	-22	-50
2	18	6	"PFE0628"	"E8167_2"	9220	24340	150	116	119	34	134	137	31	8	3	0	149	150	36	161	164	31	12	3	0	1.500	1.364	1.000	1.094	3.572	0.676	0.028	156	402	-30	-26	0.585	-18	-12	-15	-11	-50
2	19	6	"PFE0632"	"E8314_4"	9410	24340	150	131	133	35	134	135	27	15	7	0	157	160	38	161	165	33	14	4	0	0.750	1.000	0.689	0.780	3.298	0.556	0.031	156	420	-7	-2	-0.415	-3	-4	-1	-1	-50
2	20	6	"PFE0634"	"E832_1"	9620	24350	140	212	211	65	139	143	31	77	59	0	277	267	76	169	174	37	82	67	0	0.676	0.735	0.730	0.730	2.286	0.782	0.319	156	455	181	170	-0.565	73	108	72	98	0
2	21	6	"PFE0638"	"E84_1"	9810	24340	150	1895	1808	723	146	146	31	97	95	0	1023	981	323	171	175	36	97	96	0	2.053	2.052	1.988	1.900	1.980	2.203	0.841	156	418	2601	2472	1.038	1749	852	1662	810	0
2	22	6	"PFE0645"	"E886_1"	9980	24340	150	166	167	42	140	142	30	44	18	0	187	183	40	171	175	33	30	9	0	1.625	2.250	1.090	1.088	3.795	0.919	0.039	156	620	42	39	0.700	26	16	27	12	-50
2	1	7	"PFF0003"	"F10044_2"	6000	24530	140	521	519	138	104	110	30	100	99	0	493	488	105	139	143	28	100	100	0	1.178	1.189	1.186	1.162	1.544	1.226	0.786	156	669	771	764	0.236	417	354	415	349	0
2	2	7	"PFF0005"	"F10154_1"	6200	24550	100	169	167	57	113	118	35	62	41	0	184	175	52	142	148	32	57	26	0	1.333	1.636	1.126	1.285	2.499	1.757	0.206	80	374	98	87	0.415	56	42	54	33	0
2	3	7	"PFF0010"	"F1021_1"	6390	24530	140	146	144	45	111	113	29	53	23	0	1011	922	309	144	150	32	94	94	0	0.040	0.042	0.055	0.065	2.833	0.044	0.234	156	528	902	811	-4.631	35	867	33	778	0
2	4	7	"PFF0012"	"F1021_3"	6580	24530	140	185	184	50	112	115	27	80	62	0	1339	1234	368	148	153	32	100	100	0	0.061	0.066	0.070	0.065	1.830	0.064	0.515	156	459	1264	1158	-4.028	73	1191	72	1086	0
2	5	7	"PFF0016"	"F10318_1"	6770	24530	150	251	243	61	119	121	29	91	85	0	354	350	80	153	155	31	96	94	0	0.657	0.629	0.651	0.626	1.682	0.602	0.599	156	420	333	321	-0.607	132	201	124	197	0
2	6	7	"PFF0020"	"F10626_1"	6960	24530	140	357	340	116	121	124	29	89	87	0	355	349	104	156	159	31	92	89	0	1.186	1.135	1.098	1.031	2.215	1.136	0.663	156	398	435	412	0.246	236	199	219	193	0
2	7	7	"PFF0043"	"F11007_3"	7130	24530	150	133	136	42	114	118	30	41	14	0	148	148	35	146	150	30	17	3	0	9.500	11.000	1.397	1.481	3.672	1.431	0.061	156	434	21	24	3.248	19	2	22	2	-50
2	8	7	"PFF0046"	"F11089_1"	7330	24530	140	296	303	83	100	105	27	96	95	0	287	288	73	133	139	41	95	86	0	1.273	1.310	1.309	1.313	2.051	1.317	0.632	156	479	350	358	0.348	196	154	203	155	0
2	9	7	"PFF0054"	"F11484_1"	7520	24530	150	393	393	93	93	97	25	99	99	0	337	338	75	126	131	39	99	95	0	1.422	1.415	1.419	1.436	1.690	1.419	0.708	156	493	511	512	0.508	300	211	300	212	0
2	10	7	"PFF0057"	"F1150_5"	7720	24540	140	167	166	44	98	100	24	86	72	0	190	187	46	129	133	27	76	55	0	1.131	1.172	1.137	1.098	2.465	1.092	0.296	156	474	130	126	0.178	69	61	68	58	0
2	11	7	"PFF0059"	"F11570_1"	7910	24530	140	510	482	157	112	116	28	96	94	0	435	412	126	144	148	31	95	92	0	1.368	1.381	1.356	1.394	1.954	1.368	0.761	156	464	689	638	0.452	398	291	370	268	0
2	12	7	"PFF0063"	"F11624_1"	8100	24530	120	121	120	32	118	119	28	23	2	0	310	320	89	147	152	31	95	90	0	0.018	0.012	0.132	0.146	2.750	0.033	0.010	120	376	166	175	-5.764	3	163	2	173	0
2	13	7	"PFF0697"	"F3247_2"	8270	24530	150	103	108	31	112	117	28	12	4	0	143	144	32	145	149	30	15	3	0	4.500	4.000	1.100	1.129	3.904	0.769	0.061	156	446	-11	-5	2.170	-9	-2	-4	-1	-50
2	14	7	"PFF0700"	"F32494_1"	8470	24530	140	2179	2019	547	116	122	33	100	100	0	2435	2207	698	148	154	33	98	97	0	0.902	0.924	0.897	0.988	1.865	0.895	0.888	156	498	4350	3962	-0.149	2063	2287	1903	2059	0
2	15	7	"PFF0702"	"F3277_1"	8660	24530	130	798	768	234	121	124	34	99	98	0	671	623	199	156	163	49	95	94	0	1.315	1.385	1.371	1.444	1.783	1.387	0.812	120	470	1192	1114	0.395	677	515	647	467	0
2	16	7	"PFF0706"	"F32922_1"	8850	24530	140	611	570	203	128	131	30	92	91	0	348	341	104	161	166	47	89	80	0	2.583	2.456	2.399	2.360	2.348	2.544	0.628	156	468	670	622	1.369	483	187	442	180	0
2	17	7	"PFF0708"	"F33056_1"	9050	24530	140	610	587	144	132	135	31	100	98	0	552	545	126	160	163	30	96	95	0	1.219	1.182	1.162	1.200	1.676	1.172	0.784	156	401	870	840	0.286	478	392	455	385	0
2	18	7	"PFF0711"	"F33107_1"	9220	24530	150	114	117	34	135	138	30	8	1	0	140	145	37	161	164	31	10	3	0	1.000	1.125	0.885	0.875	2.723	1.169	0.059	156	420	-42	-34	0.000	-21	-21	-18	-16	-50
2	19	7	"PFF0740"	"F34425_1"	9430	24530	140	482	452	135	136	138	29	94	93	0	427	410	107	164	168	34	94	92	0	1.316	1.285	1.316	1.307	1.880	1.329	0.709	156	435	609	562	0.396	346	263	316	246	0
2	20	7	"PFF0742"	"F34449_1"	9600	24530	150	161	166	55	140	142	32	41	19	0	183	183	46	170	174	37	26	10	0	1.615	2.000	1.107	1.173	3.865	1.191	0.072	156	500	34	39	0.692	21	13	26	13	-50
2	21	7	"PFF0744"	"F34605_1"	9820	24530	120	199	199	55	137	138	33	73	47	0	256	256	68	167	171	36	78	60	0	0.697	0.697	0.700	0.752	2.788	0.799	0.323	120	411	151	151	-0.522	62	89	62	89	0
2	22	7	"PFF0749"	"F34859_1"	9980	24530	150	156	159	44	141	143	34	30	12	0	178	180	44	172	178	36	23	8	0	2.500	2.250	1.026	0.954	3.408	1.082	0.069	156	623	21	26	1.322	15	6	18	8	-50
2	1	8	"PFF0757"	"F35105_1"	6010	24720	140	202	203	53	109	111	25	90	81	0	235	234	57	145	148	29	89	78	0	1.033	1.056	0.989	1.019	2.026	0.942	0.421	156	617	183	183	0.047	93	90	94	89	0
2	2	8	"PFF0759"	"F35197_1"	6190	24720	150	1810	1784	357	112	115	26	100	100	0	1330	1326	228	141	146	29	100	100	0	1.428	1.411	1.431	1.402	1.257	1.431	0.877	156	511	2887	2857	0.514	1698	1189	1672	1185	0
2	3	8	"PFF0791"	"F35823_1"	6390	24710	120	189	189	45	112	115	27	85	67	0	186	189	39	145	148	26	65	39	0	1.878	1.750	1.507	1.561	3.208	2.073	0.142	120	438	118	121	0.909	77	41	77	44	0
2	4	8	"PFF0796"	"F36083_1"	6580	24720	140	386	378	93	117	120	29	99	98	0	377	374	89	151	152	28	98	96	0	1.190	1.170	1.206	1.202	1.665	1.144	0.730	156	427	495	484	0.251	269	226	261	223	0
2	5	8	"PFF0798"	"F36120_1"	6770	24720	140	285	274	78	122	124	28	89	87	0	257	249	66	152	154	30	85	74	0	1.552	1.567	1.470	1.484	2.335	1.457	0.493	156	411	268	249	0.634	163	105	152	97	0
2	6	8	"PFF0804"	"F36356_4"	6960	24720	140	1050	1006	255	115	118	27	100	100	0	674	661	157	147	152	29	99	99	0	1.774	1.733	1.725	1.761	1.525	1.763	0.871	156	417	1462	1405	0.827	935	527	891	514	0
2	7	8	"PFF0808"	"F36374_1"	7150	24730	140	180	182	56	108	112	26	80	65	0	602	565	183	144	146	29	95	94	0	0.157	0.176	0.171	0.169	1.949	0.160	0.482	156	452	530	495	-2.669	72	458	74	421	0
2	8	8	"PFF0813"	"F36383_1"	7340	24720	140	207	205	55	111	113	27	88	77	0	305	304	69	143	148	41	96	87	0	0.593	0.584	0.579	0.579	1.940	0.493	0.393	156	499	258	255	-0.755	96	162	94	161	0
2	9	8	"PFF0836"	"F37362_1"	7540	24720	140	422	406	132	107	111	29	94	91	0	576	542	166	142	146	42	96	91	0	0.726	0.748	0.730	0.748	2.038	0.711	0.736	156	429	749	699	-0.462	315	434	299	400	0
2	10	8	"PFF0842"	"F37536_1"	7710	24740	150	103	106	32	105	108	28	18	5	0	156	152	37	141	144	31	28	5	0	-0.133	0.091	0.765	0.829	2.886	0.616	0.052	156	448	13	12	Error	-2	15	1	11	-50
2	11	8	"PFF0844"	"F37871_2"	7920	24720	140	278	273	81	112	116	27	92	89	0	343	341	97	145	150	31	92	92	0	0.838	0.821	0.819	0.788	1.979	0.779	0.594	156	514	364	357	-0.254	166	198	161	196	0
2	12	8	"PFF0850"	"F38025_1"	8110	24720	140	769	723	219	120	123	27	98	97	0	443	449	122	150	153	29	96	95	0	2.215	2.017	2.042	1.901	1.952	2.135	0.766	156	429	942	902	1.147	649	293	603	299	0
2	13	8	"PFF0854"	"F38531_3"	8270	24720	150	141	148	38	120	124	29	43	17	0	181	182	33	151	154	30	49	16	0	0.700	0.903	0.942	0.985	3.369	1.174	0.077	156	486	51	59	-0.515	21	30	28	31	-50
2	14	8	"PFF0857"	"F38658_1"	8490	24720	140	284	284	80	122	125	28	94	91	0	416	399	105	155	158	31	96	95	0	0.621	0.664	0.666	0.647	1.789	0.626	0.619	156	561	423	406	-0.688	162	261	162	244	0
2	15	8	"PFF1501"	"F59165_1"	8690	24720	120	113	117	32	126	129	28	13	4	0	245	248	69	162	164	39	75	50	0	-0.157	-0.105	0.397	0.344	3.271	15.705	0.007	120	413	70	77	Error	-13	83	-9	86	0
2	16	8	"PFF1503"	"F59212_1"	8870	24720	140	497	479	126	132	134	31	98	96	0	389	388	97	164	166	39	94	91	0	1.622	1.549	1.543	1.581	1.787	1.512	0.736	156	476	590	571	0.698	365	225	347	224	0
2	17	8	"PFF1507"	"F59325_1"	9070	24730	140	215	206	65	138	140	34	74	59	0	231	224	56	162	165	32	74	55	0	1.116	1.097	1.077	1.181	2.684	1.247	0.265	156	433	146	130	0.158	77	69	68	62	0
2	18	8	"PFF1515"	"F59681_5"	9220	24720	150	125	132	42	140	143	34	17	5	0	150	155	37	163	166	32	12	3	0	1.154	1.000	1.254	1.349	3.287	1.024	0.050	156	448	-28	-16	0.206	-15	-13	-8	-8	-50
2	19	8	"PFF1523"	"F60089_1"	9410	24720	150	126	125	41	135	139	32	15	5	0	147	147	46	163	168	33	12	3	0	0.563	0.625	0.935	0.900	2.719	0.934	0.160	156	496	-25	-26	-0.830	-9	-16	-10	-16	-50
2	20	8	"PFF1525"	"F60196_1"	9600	24720	150	135	133	36	136	139	33	16	3	0	154	153	36	170	174	35	7	0	0	0.063	0.176	0.840	1.042	3.681	1.026	0.054	156	556	-17	-20	-4.000	-1	-16	-3	-17	-50
2	21	8	"PFF1565"	"F62141_1"	9820	24720	140	1107	1022	358	136	138	32	97	97	0	1021	968	301	170	173	32	96	95	0	1.141	1.110	1.122	1.083	1.818	1.126	0.868	156	539	1822	1684	0.190	971	851	886	798	0
2	22	8	"PFF1569"	"F62233_2"	10010	24720	150	168	168	48	145	147	35	39	16	0	195	195	47	177	180	35	32	11	0	1.278	1.278	1.103	1.105	3.266	1.037	0.075	156	730	41	41	0.354	23	18	23	18	-50
2	1	9	"PFF1573"	"F62329_1"	6000	24910	150	106	108	30	112	114	25	14	6	0	130	131	33	148	151	29	7	0	0	0.333	0.235	0.713	0.872	3.502	0.502	0.022	156	695	-24	-21	-1.585	-6	-18	-4	-17	-50
2	2	9	"PFF1576"	"F62396_2"	6200	24910	140	230	228	76	111	114	26	88	80	0	172	169	43	143	147	28	50	23	0	4.103	4.500	2.872	2.903	2.575	4.789	0.106	156	484	148	143	2.037	119	29	117	26	0
2	3	9	"PFF1579"	"F62610_1"	6400	24910	140	525	483	181	110	115	29	91	89	0	292	283	85	145	147	28	90	85	0	2.823	2.703	2.600	2.360	2.354	2.950	0.600	156	479	562	511	1.497	415	147	373	138	0
2	4	9	"PFF1581"	"F62610_13"	6580	24910	140	328	310	98	116	119	29	93	89	0	298	291	84	149	152	32	88	82	0	1.423	1.366	1.355	1.336	2.069	1.362	0.606	156	443	361	336	0.509	212	149	194	142	0
2	5	9	"PFF1628"	"F63860_1"	6760	24910	150	102	108	31	119	121	27	11	2	0	134	140	40	148	152	30	13	5	0	1.214	1.375	0.857	0.816	3.808	0.442	0.035	156	461	-31	-19	0.280	-17	-14	-11	-8	-50
2	6	9	"PFF1634"	"F64095_1"	6950	24910	150	108	111	27	108	110	25	19	5	0	132	137	31	139	142	29	16	3	0	0.000	-1.500	0.674	0.723	3.397	0.468	0.021	156	463	-7	1	Error	0	-7	3	-2	-50
2	7	9	"PFF1641"	"F64252_1"	7130	24920	130	169	166	42	103	105	23	84	68	0	223	222	47	136	139	28	89	69	0	0.759	0.733	0.793	0.726	2.565	0.682	0.328	120	433	153	149	-0.399	66	87	63	86	0
2	8	9	"PFF1644"	"F64347_2"	7310	24910	130	442	421	141	115	118	33	93	91	0	285	275	83	145	149	30	87	83	0	2.336	2.354	2.241	2.084	2.368	2.421	0.658	120	480	467	436	1.224	327	140	306	130	0
2	9	9	"PFF1647"	"F6440_2"	7520	24920	140	2040	1909	569	121	123	33	100	100	0	1085	1036	304	150	155	31	100	100	0	2.052	2.018	2.037	2.026	1.508	2.093	0.876	156	473	2854	2674	1.037	1919	935	1788	886	0
2	10	9	"PFF1652"	"F64735_1"	7700	24910	140	1519	1430	400	116	118	27	100	100	0	1349	1296	367	151	154	30	99	99	0	1.171	1.148	1.128	1.149	1.495	1.142	0.886	156	421	2601	2459	0.228	1403	1198	1314	1145	0
2	11	9	"PFF1680"	"F65658_4"	7900	24920	140	232	231	66	117	120	27	92	81	0	345	334	83	151	153	29	94	92	0	0.593	0.623	0.631	0.598	2.062	0.607	0.573	156	501	309	297	-0.754	115	194	114	183	0
2	12	9	"PFF1682"	"F65704_1"	8100	24920	120	169	171	51	118	121	28	69	45	0	197	199	44	151	156	29	70	35	0	1.109	1.104	1.014	1.015	3.014	1.191	0.199	120	441	97	101	0.149	51	46	53	48	0
2	13	9	"PFF1687"	"F66126_1"	8270	24920	140	210	207	52	119	122	29	83	69	0	244	248	53	154	157	31	87	72	0	1.011	0.936	0.983	0.929	2.816	0.913	0.345	156	489	181	182	0.016	91	90	88	94	0
2	14	9	"PFF1693"	"F66450_1"	8470	24920	140	146	149	38	121	124	28	45	21	0	334	329	96	158	158	31	91	88	0	0.142	0.164	0.218	0.194	2.599	0.155	0.151	156	500	201	199	-2.816	25	176	28	171	0
2	15	9	"PFF1696"	"F66665_1"	8660	24910	140	1405	1330	408	128	136	43	100	100	0	1763	1588	538	160	163	38	97	95	0	0.797	0.842	0.811	0.897	1.788	0.810	0.905	156	549	2880	2630	-0.328	1277	1603	1202	1428	0
2	16	9	"PFF1698"	"F66828_1"	8840	24910	150	147	149	40	130	135	41	28	7	0	174	174	38	160	164	39	25	5	0	1.214	1.357	1.077	1.086	3.488	1.436	0.073	156	504	31	33	0.280	17	14	19	14	-50
2	17	9	"PFI0357"	"I4256_1"	9030	24930	150	153	156	43	134	138	35	34	12	0	189	190	42	163	166	33	42	14	0	0.731	0.815	1.000	0.996	3.653	1.020	0.069	156	457	45	49	-0.453	19	26	22	27	-50
2	18	9	"PFI0360"	"I4355_3"	9230	24920	140	292	291	87	134	139	33	91	83	0	274	272	64	162	166	32	90	78	0	1.411	1.427	1.296	1.342	2.413	1.497	0.500	156	480	270	267	0.496	158	112	157	110	0
2	19	9	"PFI0362"	"I4394_2"	9420	24920	130	139	139	34	130	133	31	22	6	0	277	284	74	161	165	30	90	83	0	0.078	0.073	0.195	0.197	2.922	0.082	0.028	120	491	125	132	-3.688	9	116	9	123	0
2	20	9	"PFI0367"	"I4500_1"	9610	24910	130	317	317	92	132	135	31	94	90	0	216	213	55	166	169	29	62	40	0	3.700	3.936	3.203	3.320	3.034	3.766	0.251	120	489	235	232	1.888	185	50	185	47	0
2	21	9	"PFI0369"	"I4547_2"	9800	24920	140	271	274	67	137	139	29	92	88	0	424	423	95	170	172	29	98	96	0	0.528	0.542	0.533	0.525	1.723	0.513	0.624	156	500	388	390	-0.923	134	254	137	253	0
2	22	9	"PFI0371"	"I4582_1"	10000	24920	140	281	283	81	143	144	31	91	86	0	296	295	78	175	177	32	85	79	0	1.140	1.167	1.208	1.195	2.339	1.140	0.478	156	671	259	260	0.190	138	121	140	120	0
2	1	10	"PFI0397"	"I5035_1"	6000	25100	150	105	116	87	116	119	34	8	1	0	138	194	662	149	152	37	9	1	0	1.000	0.000	0.857	0.957	3.961	0.073	0.202	156	697	-22	45	0.000	-11	-11	0	45	-50
2	2	10	"PFI0404"	"I5222_1"	6190	25100	140	481	472	155	113	116	27	98	97	0	307	315	83	146	149	27	94	94	0	2.286	2.124	2.120	2.100	1.688	2.216	0.728	156	466	529	528	1.193	368	161	359	169	0
2	3	10	"PFI0407"	"I5252_1"	6380	25100	130	200	198	58	106	111	27	88	78	0	186	184	39	142	143	28	65	40	0	2.136	2.190	2.015	1.986	2.537	2.166	0.248	120	396	138	134	1.095	94	44	92	42	0
2	4	10	"PFI0409"	"I5362_4"	6540	25110	150	127	126	38	104	107	27	44	15	0	180	186	59	138	142	32	50	37	0	0.548	0.458	0.696	0.688	3.379	0.412	0.193	156	455	65	70	-0.869	23	42	22	48	-50
2	5	10	"PFI0418"	"I5700_1"	6770	25100	150	163	167	50	105	108	27	72	53	0	166	173	44	138	144	32	44	25	0	2.071	1.771	1.231	1.516	3.316	1.507	0.124	156	494	86	97	1.051	58	28	62	35	-50
2	6	10	"PFI0423"	"I5893_2"	6960	25100	130	241	238	59	98	101	24	96	94	0	281	279	58	132	135	27	98	98	0	0.960	0.952	0.943	0.927	1.763	0.972	0.630	120	441	292	287	-0.059	143	149	140	147	0
2	7	10	"PFI0448"	"I6567_2"	7150	25110	140	518	483	171	100	102	23	94	94	0	626	590	189	133	136	28	96	93	0	0.848	0.838	0.872	0.850	2.172	0.843	0.814	156	446	911	840	-0.238	418	493	383	457	0
2	8	10	"PFI0451"	"I6639_1"	7340	25110	140	225	225	73	114	117	32	85	80	0	238	235	66	145	148	30	86	70	0	1.194	1.233	1.292	1.259	2.203	1.217	0.451	156	469	204	201	0.255	111	93	111	90	0
2	9	10	"PFI0457"	"I6658_1"	7530	25110	140	341	340	118	118	119	25	96	93	0	315	318	88	146	150	28	94	89	0	1.320	1.291	1.218	1.337	2.092	1.447	0.551	156	431	392	394	0.400	223	169	222	172	0
2	10	10	"PFI0459"	"I6658_3"	7720	25110	140	101	105	31	116	117	25	12	3	0	241	236	64	148	152	28	82	72	0	-0.161	-0.125	0.339	0.270	3.690	16.633	0.009	156	412	78	77	Error	-15	93	-11	88	0
2	11	10	"PFI0461"	"I6724_2"	7910	25110	140	550	529	199	114	116	26	96	94	0	412	395	130	149	152	27	91	87	0	1.658	1.687	1.627	1.647	2.101	1.726	0.737	156	402	699	661	0.729	436	263	415	246	0
2	12	10	"PFI0465"	"I6851_2"	8070	25120	150	114	114	29	112	114	25	17	4	0	162	169	47	146	152	33	35	17	0	0.125	0.087	0.565	0.555	4.153	0.069	0.004	156	447	18	25	-3.000	2	16	2	23	-50
2	13	10	"PFI0492"	"I7697_2"	8300	25100	140	197	195	59	117	120	26	83	72	0	267	260	76	149	154	33	83	75	0	0.678	0.703	0.762	0.741	2.402	0.598	0.419	156	493	198	189	-0.561	80	118	78	111	0
2	14	10	"PFI0498"	"I7884_1"	8500	25110	150	123	127	36	126	132	39	13	1	0	202	201	43	158	161	36	59	23	0	-0.068	0.023	0.625	0.598	3.423	0.440	0.011	156	558	41	44	Error	-3	44	1	43	-50
2	15	10	"PFI0501"	"I8013_1"	8700	25140	100	212	212	59	130	144	50	66	32	0	226	226	59	163	169	43	63	35	0	1.302	1.302	1.169	1.030	3.475	1.146	0.203	80	337	145	145	0.380	82	63	82	63	0
2	16	10	"PFI0504"	"I8083_1"	8880	25110	140	1670	1528	608	129	137	42	94	94	0	1325	1234	424	161	165	39	96	95	0	1.324	1.304	1.333	1.160	2.412	1.362	0.882	156	417	2705	2472	0.405	1541	1164	1399	1073	0
2	17	10	"PFI0510"	"I8305_1"	9060	25100	130	491	473	126	138	140	34	97	95	0	555	549	128	167	169	33	99	96	0	0.910	0.877	0.907	0.826	1.721	0.905	0.781	120	414	741	717	-0.136	353	388	335	382	0
2	18	10	"PFI0513"	"I8332_1"	9250	25100	130	395	375	122	135	139	31	90	87	0	380	371	103	169	171	33	91	90	0	1.232	1.188	1.159	1.140	1.973	1.146	0.669	120	458	471	442	0.301	260	211	240	202	0
2	19	10	"PFJ0455"	"J53_17"	9450	25110	140	529	503	184	133	136	30	91	89	0	737	677	226	165	169	31	93	93	0	0.692	0.723	0.701	0.708	1.896	0.737	0.780	156	482	968	882	-0.531	396	572	370	512	0
2	20	10	"PFJ0457"	"J53_21"	9640	25110	140	150	148	41	132	136	30	37	10	0	652	599	214	164	169	29	92	90	0	0.037	0.037	0.085	0.091	2.989	0.046	0.100	156	389	506	451	-4.761	18	488	16	435	0
2	21	10	"PFJ0459"	"J53_23"	9800	25100	150	138	135	38	138	140	30	17	7	0	162	162	42	171	174	32	13	5	0	0.000	0.333	0.952	0.881	3.549	0.786	0.054	156	457	-9	-12	Error	0	-9	-3	-9	-50
2	22	10	"PFJ0463"	"J53_29"	10010	25100	130	1040	930	385	137	141	32	92	90	0	850	768	284	172	175	38	90	90	0	1.332	1.331	1.267	1.283	1.630	1.340	0.832	120	614	1581	1389	0.413	903	678	793	596	0
2	1	11	"PFJ0468"	"J53_37"	6020	25290	140	180	178	50	111	115	35	71	48	0	205	206	48	147	151	37	64	37	0	1.190	1.136	1.068	1.069	2.771	1.113	0.275	156	618	127	126	0.251	69	58	67	59	0
2	2	11	"PFJ0472"	"J53_41"	6210	25290	140	333	323	121	114	118	27	90	86	0	482	455	156	147	150	27	92	91	0	0.654	0.679	0.668	0.639	1.996	0.661	0.655	156	430	554	517	-0.613	219	335	209	308	0
2	3	11	"PFJ0495"	"J564_1"	6410	25290	150	926	860	277	109	113	27	97	96	0	1053	984	298	141	143	27	96	96	0	0.896	0.891	0.867	0.876	1.659	0.885	0.860	156	411	1729	1594	-0.159	817	912	751	843	0
2	4	11	"PFJ0497"	"J564_3"	6600	25290	140	150	154	45	98	102	24	73	53	0	538	524	150	134	138	29	96	96	0	0.129	0.144	0.166	0.139	2.181	0.143	0.461	156	429	456	446	-2.958	52	404	56	390	0
2	5	11	"PFJ0500"	"J56_7"	6760	25290	150	104	107	27	97	101	24	28	8	0	146	144	35	134	139	28	30	7	0	0.583	1.000	0.651	0.670	3.739	0.363	0.018	156	466	19	20	-0.778	7	12	10	10	-50
2	6	11	"PFJ0503"	"J583_1"	6950	25290	150	103	103	25	99	102	24	20	4	0	137	137	31	135	140	27	18	4	0	2.000	2.000	0.690	0.778	3.573	0.310	0.011	156	458	6	6	1.000	4	2	4	2	-50
2	7	11	"PFJ0506"	"J587_3"	7140	25290	150	101	102	25	102	104	23	17	4	0	127	128	29	136	141	28	10	3	0	0.111	0.000	0.921	1.004	3.410	0.367	0.020	156	468	-10	-8	-3.170	-1	-9	0	-8	-50
2	8	11	"PFJ0508"	"J587_5"	7330	25290	150	102	117	149	109	112	25	12	5	0	128	150	286	140	144	28	9	1	0	0.583	0.800	0.918	0.895	3.256	0.025	0.001	156	474	-19	18	-0.778	-7	-12	8	10	-50
2	9	11	"PFJ0527"	"J647_6"	7550	25290	140	577	534	188	114	117	26	95	93	0	678	639	199	145	148	28	94	93	0	0.869	0.850	0.871	0.826	1.845	0.850	0.822	156	434	996	914	-0.203	463	533	420	494	0
2	10	11	"PFJ0531"	"J64_1"	7740	25290	140	505	480	179	114	116	26	92	91	0	389	367	128	151	153	28	89	87	0	1.643	1.694	1.654	1.562	1.878	1.713	0.726	156	446	629	582	0.716	391	238	366	216	0
2	11	11	"PFJ0533"	"J64_3"	7930	25290	130	457	443	126	107	109	24	99	95	0	364	361	82	146	149	26	96	94	0	1.606	1.563	1.601	1.560	1.660	1.580	0.762	120	431	568	551	0.683	350	218	336	215	0
2	12	11	"PFJ0536"	"J65_10"	8120	25290	140	414	393	133	99	99	25	96	92	0	460	434	143	136	140	32	93	92	0	0.972	0.987	0.995	0.947	1.848	0.960	0.732	156	437	639	592	-0.041	315	324	294	298	0
2	13	11	"PFJ0538"	"J65_12"	8280	25290	150	118	118	28	103	106	40	17	0	0	146	150	31	136	141	33	27	3	0	1.500	1.071	0.907	0.983	3.087	1.810	0.157	156	533	25	29	0.585	15	10	15	14	-50
2	14	11	"PFJ0540"	"J65_2"	8500	25290	130	616	583	199	123	124	40	94	93	0	439	428	121	152	155	34	95	93	0	1.718	1.667	1.669	1.615	1.832	1.830	0.718	120	508	780	736	0.781	493	287	460	276	0
2	15	11	"PFJ0567"	"J71_12"	8690	25290	140	373	345	118	135	136	34	87	83	0	272	252	74	164	167	34	83	69	0	2.204	2.386	2.168	2.003	2.271	2.403	0.495	156	426	346	298	1.140	238	108	210	88	0
2	16	11	"PFJ0569"	"J71_2"	8850	25290	150	114	117	59	131	133	32	7	1	0	147	146	39	165	167	31	8	1	0	0.944	0.737	0.889	0.851	2.985	3.175	0.028	156	396	-35	-33	-0.082	-17	-18	-14	-19	-50
2	17	11	"PFJ0571"	"J71_6"	9040	25290	150	129	129	39	135	138	33	14	3	0	161	164	46	169	173	34	14	7	0	0.750	1.200	0.803	0.888	3.265	0.603	0.058	156	486	-14	-11	-0.415	-6	-8	-6	-5	-50
2	18	11	"PFJ0573"	"J71_9"	9260	25290	150	22527	20790	7391	140	142	34	100	100	0	24171	20673	8412	177	180	36	99	98	0	0.933	1.008	0.972	1.055	2.085	0.967	0.887	156	467	46381	41146	-0.100	22387	23994	20650	20496	0
2	19	11	"PFJ0576"	"J73_13"	9420	25290	150	159	154	46	140	142	32	33	12	0	197	192	57	176	178	33	40	17	0	0.905	0.875	0.750	0.827	3.256	0.755	0.071	156	442	40	30	-0.144	19	21	14	16	-50
2	20	11	"PFJ0578"	"J73_15"	9640	25290	140	1221	1100	437	139	141	30	95	94	0	911	790	320	172	177	33	88	87	0	1.464	1.555	1.527	1.614	2.145	1.537	0.838	156	383	1821	1579	0.550	1082	739	961	618	0
2	21	11	"PFK0742"	"Ks1964_2"	9800	25290	150	152	152	46	141	145	33	29	12	0	176	177	53	176	177	35	23	7	0	100000.000	11.000	0.900	0.878	3.233	0.943	0.067	156	504	11	12	16.610	11	0	11	1	-50
2	22	11	"PFK0745"	"Ks1_2"	10030	25290	130	192	191	65	131	136	33	71	45	0	351	327	101	170	173	37	85	84	0	0.337	0.382	0.392	0.399	2.362	0.356	0.373	120	646	242	217	-1.569	61	181	60	157	0
2	1	12	"PFK0752"	"Ks202_6"	6030	25480	140	1219	1150	462	106	109	25	98	96	0	994	920	335	144	147	28	95	94	0	1.309	1.345	1.338	1.275	1.891	1.369	0.851	156	601	1963	1820	0.389	1113	850	1044	776	0
2	2	12	"PFK0755"	"Ks202_9"	6220	25480	140	552	517	205	110	113	25	93	91	0	359	337	111	145	146	27	91	88	0	2.065	2.120	2.019	1.803	2.106	2.202	0.724	156	386	656	599	1.046	442	214	407	192	0
2	3	12	"PFK0757"	"Ks206_2"	6380	25480	150	98	99	25	108	109	26	7	1	0	128	127	32	141	142	26	10	2	0	0.769	0.643	0.744	0.729	4.100	0.642	0.022	156	388	-23	-23	-0.379	-10	-13	-9	-14	-50
2	4	12	"PFK0760"	"Ks210_1"	6570	25480	150	90	91	23	104	106	25	7	0	0	141	143	34	140	142	26	23	7	0	-14.000	-4.333	0.789	0.836	3.796	0.279	0.003	156	487	-13	-10	Error	-14	1	-13	3	-50
2	5	12	"PFK0786"	"Ks225_7"	6800	25480	120	115	112	31	104	106	26	27	5	0	190	188	55	143	146	27	64	46	0	0.234	0.178	0.519	0.514	3.249	0.179	0.041	120	409	58	53	-2.095	11	47	8	45	0
2	6	12	"PFK0793"	"Ks2300_1"	6950	25480	150	119	121	32	105	108	26	35	10	0	144	145	33	146	147	27	18	3	0	-7.000	-16.000	0.868	1.037	4.032	1.021	0.021	156	457	12	15	Error	14	-2	16	-1	-50
2	7	12	"PFK0795"	"Ks2345_1"	7160	25480	130	1143	1086	331	107	109	25	98	97	0	670	627	168	141	146	30	98	96	0	1.958	2.014	1.940	1.908	1.702	2.005	0.855	120	451	1565	1465	0.970	1036	529	979	486	0
2	8	12	"PFK0799"	"Ks244_1"	7360	25480	140	458	433	133	110	113	24	95	93	0	370	351	108	141	146	30	89	87	0	1.520	1.538	1.476	1.544	1.955	1.536	0.761	156	429	577	533	0.604	348	229	323	210	0
2	9	12	"PFK0802"	"Ks244_3"	7550	25490	140	480	446	167	116	118	26	90	89	0	408	382	122	151	152	29	91	89	0	1.416	1.429	1.381	1.281	1.857	1.462	0.740	156	396	621	561	0.502	364	257	330	231	0
2	10	12	"PFK0804"	"Ks244_8"	7710	25480	150	142	142	44	115	118	27	48	23	0	152	157	36	152	155	29	25	7	0	100000.000	5.400	1.558	1.420	3.052	2.720	0.024	156	528	27	32	16.610	27	0	27	5	-50
2	11	12	"PFK0825"	"Ks25_1"	7940	25490	130	183	176	58	106	108	26	78	65	0	230	220	69	146	149	28	79	66	0	0.917	0.946	0.792	0.798	2.758	0.905	0.390	120	554	161	144	-0.126	77	84	70	74	0
2	12	12	"PFK0827"	"Ks25_12"	8130	25480	120	226	225	72	79	83	24	92	89	0	194	193	56	121	126	25	81	69	0	2.014	2.028	2.194	2.165	2.346	2.034	0.431	120	444	220	218	1.010	147	73	146	72	0
2	13	12	"PFK0830"	"Ks25_19"	8320	25480	130	199	203	71	74	81	37	90	80	0	461	433	145	118	123	27	92	90	0	0.364	0.410	0.414	0.402	1.723	0.386	0.732	120	485	468	444	-1.456	125	343	129	315	0
2	14	12	"PFK0834"	"Ks25_8"	8510	25490	150	238	229	76	104	109	43	85	73	0	193	191	54	140	145	36	65	38	0	2.528	2.451	1.945	2.084	2.358	2.138	0.358	156	498	187	176	1.338	134	53	125	51	-50
2	15	12	"PFK0839"	"Ks266_15"	8680	25480	130	928	860	327	130	131	34	90	90	0	670	601	222	162	167	46	90	88	0	1.571	1.663	1.556	1.481	2.238	1.619	0.815	120	415	1306	1169	0.652	798	508	730	439	0
2	16	12	"PFK0841"	"Ks266_6"	8890	25480	140	561	531	207	128	130	32	92	91	0	712	670	245	163	167	45	92	89	0	0.789	0.795	0.760	0.764	1.751	0.791	0.787	156	406	982	910	-0.342	433	549	403	507	0
2	17	12	"PFK0858"	"Ks271_1"	9070	25480	130	836	788	242	122	126	28	98	96	0	705	665	204	160	165	39	96	95	0	1.310	1.319	1.327	1.296	1.819	1.298	0.827	120	377	1259	1171	0.390	714	545	666	505	0
2	18	12	"PFK0868"	"Ks2886_1"	9230	25480	150	96	103	36	125	129	33	7	1	0	130	131	35	162	168	41	3	0	0	0.906	0.710	0.906	0.959	2.689	0.716	0.177	156	443	-61	-53	-0.142	-29	-32	-22	-31	-50
2	19	12	"PFK0871"	"Ks291_5"	9420	25480	150	101	107	33	134	136	33	5	0	0	127	137	42	169	172	36	10	1	0	0.786	0.844	0.875	0.813	2.595	0.689	0.125	156	440	-75	-59	-0.348	-33	-42	-27	-32	-50
2	20	12	"PFK0873"	"Ks291_8"	9610	25480	150	121	126	37	139	141	32	12	1	0	155	156	41	171	175	34	11	2	0	1.125	0.867	0.919	0.888	2.337	0.707	0.085	156	450	-34	-28	0.170	-18	-16	-13	-15	-50
2	21	12	"PFK0878"	"Ks2_13"	9800	25480	150	140	142	37	140	142	35	14	3	0	172	173	43	170	174	35	18	5	0	0.000	0.667	0.917	0.889	3.807	0.683	0.047	156	524	2	5	Error	0	2	2	3	-50
2	22	12	"PFK0881"	"Ks2_9"	10020	25490	150	142	142	40	110	116	38	46	9	0	218	210	62	148	154	39	70	44	0	0.457	0.516	0.550	0.565	3.153	0.479	0.154	156	811	102	94	-1.129	32	70	32	62	-50
2	1	13	"PFL0033"	"L1_66"	6010	25670	150	99	101	27	101	104	24	20	3	0	129	130	34	140	143	27	12	0	0	0.182	0.000	0.724	0.748	3.464	0.590	0.061	156	716	-13	-10	-2.459	-2	-11	0	-10	-50
2	2	13	"PFL0035"	"L1_7"	6200	25670	150	85	89	23	103	104	25	6	0	0	121	123	30	137	140	27	7	1	0	1.125	1.000	0.818	0.943	3.291	0.672	0.044	156	397	-34	-28	0.170	-18	-16	-14	-14	-50
2	3	13	"PFL0037"	"L1_72"	6390	25670	150	102	102	28	102	104	26	11	5	0	138	139	36	137	141	28	21	7	0	0.000	0.000	0.646	0.703	3.763	0.419	0.048	156	398	1	2	Error	0	1	0	2	-50
2	4	13	"PFL0041"	"L1_79"	6570	25670	150	101	104	28	103	104	25	19	5	0	124	127	32	139	143	28	8	3	0	0.133	-0.083	0.714	0.715	3.536	0.538	0.026	156	484	-17	-11	-2.907	-2	-15	1	-12	-50
2	5	13	"PFL0043"	"L1_81"	6760	25670	150	90	92	26	103	105	25	7	3	0	126	129	30	137	140	25	12	1	0	1.182	1.375	1.080	1.021	3.421	0.526	0.008	156	530	-24	-19	0.241	-13	-11	-11	-8	-50
2	6	13	"PFL0045"	"L1_83"	6970	25670	140	210	204	70	105	107	26	83	78	0	261	251	79	141	143	26	87	78	0	0.875	0.900	0.929	0.918	2.056	0.860	0.540	156	425	225	209	-0.193	105	120	99	110	0
2	7	13	"PFL0068"	"L2_117"	7130	25660	140	477	468	123	109	112	24	100	99	0	494	482	147	144	148	28	96	95	0	1.051	1.062	1.100	1.128	1.837	1.022	0.774	156	420	718	697	0.072	368	350	359	338	0
2	8	13	"PFL0070"	"L2_12"	7320	25660	140	1437	1395	422	113	114	24	100	100	0	1222	1112	340	144	150	28	99	98	0	1.228	1.324	1.320	1.405	1.691	1.332	0.885	156	395	2402	2250	0.297	1324	1078	1282	968	0
2	9	13	"PFL0072"	"L2_123"	7480	25660	150	123	126	32	115	116	26	27	7	0	151	151	40	150	153	28	24	7	0	8.000	11.000	0.672	0.777	4.695	0.512	0.021	156	433	9	12	3.000	8	1	11	1	-50
2	10	13	"PFL0074"	"L2_127"	7700	25660	130	233	237	65	110	113	27	92	89	0	267	259	68	147	151	29	90	80	0	1.025	1.134	0.991	1.121	2.136	1.064	0.475	120	487	243	239	0.036	123	120	127	112	0
2	11	13	"PFL0077"	"L2_135"	7890	25670	130	123	125	38	109	111	27	38	15	0	329	317	80	145	149	27	92	90	0	0.076	0.093	0.219	0.181	2.776	0.116	0.112	120	499	198	188	-3.716	14	184	16	172	0
2	12	13	"PFL0079"	"L2_139"	8080	25660	130	258	246	67	97	97	28	93	89	0	232	232	69	131	137	30	87	80	0	1.594	1.475	1.389	1.368	2.343	1.367	0.507	120	500	262	250	0.673	161	101	149	101	0
2	13	13	"PFL0101"	"L2_180"	8280	25670	130	298	296	86	82	86	25	96	94	0	263	264	74	121	125	26	92	91	0	1.521	1.497	1.451	1.415	1.836	1.480	0.683	120	502	358	357	0.605	216	142	214	143	0
2	14	13	"PFL0104"	"L2_185"	8470	25670	150	126	129	35	101	103	32	42	10	0	167	165	42	133	138	30	53	24	0	0.735	0.875	0.899	0.850	3.624	0.712	0.158	156	449	59	60	-0.444	25	34	28	32	-50
2	15	13	"PFL0109"	"L2_193"	8650	25660	130	588	574	165	124	128	34	97	95	0	497	482	136	157	162	46	95	91	0	1.365	1.385	1.422	1.418	1.756	1.381	0.810	120	444	804	775	0.449	464	340	450	325	0
2	16	13	"PFL0111"	"L2_195"	8860	25630	150	164	166	55	127	132	34	53	30	0	167	173	45	161	166	44	19	3	0	6.167	3.250	1.357	1.671	3.893	1.951	0.042	156	543	43	51	2.624	37	6	39	12	-50
2	17	13	"PFL0113"	"L2_198"	9040	25670	150	147	148	44	117	120	31	48	21	0	156	156	42	145	151	39	27	3	0	2.727	2.818	1.143	1.147	3.170	0.990	0.057	156	442	41	42	1.447	30	11	31	11	-50
2	18	13	"PFL0115"	"L2_20"	9240	25670	140	90	94	23	108	113	29	3	1	0	313	308	68	138	145	37	95	89	0	-0.103	-0.082	0.089	0.092	3.375	17.784	0.037	156	427	157	156	Error	-18	175	-14	170	0
2	19	13	"PFL0135"	"L2_233"	9430	25680	150	136	134	38	124	127	31	32	8	0	143	145	35	156	160	37	9	1	0	-0.923	-0.909	1.073	1.159	3.288	0.439	0.018	156	396	-1	-1	Error	12	-13	10	-11	-50
2	20	13	"PFL0138"	"L2_238"	9610	25670	150	101	105	29	135	138	31	2	0	0	137	141	33	166	170	34	6	0	0	1.172	1.200	1.107	1.084	2.991	0.933	0.091	156	391	-63	-55	0.229	-34	-29	-30	-25	-50
2	21	13	"PFL0141"	"L2_248"	9800	25670	130	408	386	141	124	129	33	88	85	0	263	259	87	158	162	32	80	70	0	2.705	2.594	2.370	2.482	2.467	2.645	0.531	120	417	389	363	1.436	284	105	262	101	0
2	22	13	"PFL0145"	"L2_259"	9990	25670	150	94	98	25	87	95	33	17	1	0	138	140	31	124	132	33	25	6	0	0.500	0.688	0.778	0.740	3.439	0.694	0.131	156	708	21	27	-1.000	7	14	11	16	-50
2	1	14	"PFL0149"	"L2_268"	6020	25870	150	114	115	30	96	98	21	42	21	0	155	156	39	133	135	25	47	23	0	0.818	0.826	0.777	0.718	4.059	0.423	0.071	156	639	40	42	-0.290	18	22	19	23	-50
2	2	14	"PFL0152"	"L2_277"	6200	25860	140	279	256	83	89	92	23	91	89	0	385	369	116	124	127	26	92	89	0	0.728	0.682	0.711	0.707	1.895	0.652	0.727	156	392	451	412	-0.458	190	261	167	245	0
2	3	14	"PFM0408"	"M36520_1"	6380	25860	140	147	148	42	89	94	26	79	55	0	256	249	72	127	132	30	86	84	0	0.450	0.484	0.471	0.481	2.250	0.439	0.440	156	405	187	181	-1.153	58	129	59	122	0
2	4	14	"PFM0410"	"M36520_4"	6570	25880	150	119	124	39	91	95	26	51	25	0	184	180	53	125	131	30	69	48	0	0.475	0.600	0.540	0.534	3.218	0.595	0.291	156	439	87	88	-1.075	28	59	33	55	-50
2	5	14	"PFM0413"	"M36754_16"	6760	25860	140	121	124	32	88	92	25	62	30	0	509	482	155	123	125	25	94	94	0	0.085	0.100	0.101	0.107	2.188	0.084	0.267	156	469	419	395	-3.548	33	386	36	359	0
2	6	14	"PFM0417"	"M36754_20"	6960	25860	150	73	78	24	93	96	24	9	1	0	98	105	31	129	131	26	8	4	0	0.645	0.625	0.719	0.705	2.769	0.613	0.207	156	486	-51	-39	-0.632	-20	-31	-15	-24	-50
2	7	14	"PFM0419"	"M36754_23"	7140	25860	140	544	512	155	106	108	25	98	97	0	469	453	142	141	144	26	94	93	0	1.335	1.301	1.295	1.264	1.713	1.296	0.755	156	470	766	718	0.417	438	328	406	312	0
2	8	14	"PFM0422"	"M3675_2"	7330	25860	140	840	794	271	113	115	24	98	98	0	532	508	156	144	147	26	94	92	0	1.874	1.871	1.884	1.881	2.001	1.947	0.828	156	454	1115	1045	0.906	727	388	681	364	0
2	9	14	"PFM0440"	"M3766_1"	7520	25860	140	651	613	188	111	112	24	98	96	0	620	576	202	145	149	28	93	92	0	1.137	1.165	1.130	1.126	2.028	1.131	0.807	156	482	1015	933	0.185	540	475	502	431	0
2	10	14	"PFM0442"	"M37744_2"	7720	25860	150	103	106	27	108	109	23	17	5	0	126	128	31	144	148	28	6	0	0	0.278	0.125	0.714	0.715	3.802	0.214	0.013	156	534	-23	-18	-1.848	-5	-18	-2	-16	-50
2	11	14	"PFM0444"	"M37773_2"	7910	25860	150	92	93	26	108	110	25	4	1	0	115	122	43	143	146	26	7	1	0	0.571	0.714	0.796	0.762	2.884	0.467	0.071	156	503	-44	-36	-0.807	-16	-28	-15	-21	-50
2	12	14	"PFM0446"	"M3777_1"	8090	25860	140	184	182	48	106	108	25	84	69	0	254	251	73	142	145	27	89	79	0	0.696	0.697	0.680	0.662	2.329	0.547	0.337	156	491	190	185	-0.522	78	112	76	109	0
2	13	14	"PFM0448"	"M37794_11"	8290	25860	150	156	166	132	104	107	24	72	54	0	175	184	79	140	143	28	60	29	0	1.486	1.409	1.217	1.243	3.010	2.256	0.252	156	478	87	106	0.571	52	35	62	44	-50
2	14	14	"PFM0450"	"M37794_14"	8470	25860	150	134	134	35	115	116	26	42	17	0	151	152	40	147	149	30	25	7	0	4.750	3.800	1.000	1.007	4.058	0.462	0.022	156	457	23	24	2.248	19	4	19	5	-50
2	15	14	"PFM0469"	"M38740_1"	8660	25860	150	102	104	27	123	126	30	5	0	0	130	135	38	157	160	33	8	1	0	0.778	0.864	0.747	0.757	3.069	0.624	0.042	156	609	-48	-41	-0.363	-21	-27	-19	-22	-50
2	16	14	"PFM0472"	"M38757_4"	8860	25860	140	718	666	203	120	124	33	98	94	0	514	472	158	153	161	42	89	87	0	1.657	1.712	1.664	1.800	2.119	1.675	0.786	156	657	959	865	0.728	598	361	546	319	0
2	17	14	"PFM0476"	"M38913_1"	9050	25860	140	878	803	265	106	109	29	96	95	0	515	477	159	137	141	34	92	89	0	2.042	2.050	1.993	2.090	2.108	2.075	0.824	156	505	1150	1037	1.030	772	378	697	340	0
2	18	14	"PFM0478"	"M38913_6"	9240	25860	140	626	608	174	110	116	31	98	96	0	404	384	113	140	147	35	93	89	0	1.955	2.041	2.007	2.056	1.726	2.032	0.785	156	454	780	742	0.967	516	264	498	244	0
2	19	14	"PFM0481"	"M38941_1"	9430	25860	140	458	427	128	136	138	33	93	91	0	457	429	146	169	171	38	90	84	0	1.118	1.119	1.099	1.093	1.837	1.058	0.758	156	466	610	551	0.161	322	288	291	260	0
2	20	14	"PFM0484"	"M38941_6"	9630	25820	150	148	150	39	139	142	31	23	10	0	188	192	47	171	175	37	31	10	0	0.529	0.524	0.859	0.772	3.571	0.317	0.034	156	483	26	32	-0.918	9	17	11	21	-50
2	21	14	"PFM0510"	"M41547_1"	9810	25860	140	1704	1603	488	119	121	32	100	99	0	769	723	220	152	156	37	97	94	0	2.569	2.599	2.656	2.826	1.745	2.661	0.873	156	514	2202	2055	1.361	1585	617	1484	571	0
2	22	14	"PFM0512"	"M41763_12"	10010	25860	130	1516	1375	527	77	82	23	97	95	0	1316	1171	462	117	121	23	94	93	0	1.200	1.231	1.182	1.161	2.000	1.226	0.894	120	608	2638	2352	0.263	1439	1199	1298	1054	0
2	1	15	"PFM0514"	"M41763_4"	6010	26050	150	80	82	21	87	90	22	9	3	0	109	109	24	123	125	25	6	0	0	0.500	0.357	0.694	0.703	3.697	0.337	0.033	156	637	-21	-19	-1.000	-7	-14	-5	-14	-50
2	2	15	"PFM0516"	"M41776_1"	6200	26050	150	100	105	24	88	92	23	34	12	0	134	133	27	120	124	26	29	7	0	0.857	1.308	1.000	0.943	4.100	0.726	0.035	156	387	26	30	-0.222	12	14	17	13	-50
2	3	15	"PFM0524"	"M42658_1"	6400	26050	140	174	172	47	91	93	22	89	76	0	242	245	70	124	127	25	92	85	0	0.703	0.669	0.667	0.611	1.995	0.618	0.552	156	421	201	202	-0.508	83	118	81	121	0
2	4	15	"PFM0531"	"M42966_1"	6580	26050	130	730	701	226	87	89	23	99	98	0	496	475	144	121	124	25	94	94	0	1.715	1.734	1.752	1.738	1.889	1.769	0.785	120	413	1018	968	0.778	643	375	614	354	0
2	5	15	"PFN0076"	"N128_81"	6770	26050	150	110	125	62	84	88	23	53	28	0	140	162	80	118	122	25	46	28	0	1.182	0.932	0.848	0.897	3.385	0.744	0.462	156	441	48	85	0.241	26	22	41	44	-50
2	6	15	"PFN0079"	"N128_86"	6940	26070	150	101	102	26	91	93	23	28	10	0	130	129	33	126	129	26	22	6	0	2.500	3.667	1.000	1.058	4.004	0.486	0.051	156	452	14	14	1.322	10	4	11	3	-50
2	7	15	"PFN0082"	"N128_90"	7150	26050	130	298	283	90	105	107	25	90	85	0	278	271	79	141	143	26	91	85	0	1.409	1.369	1.263	1.219	1.905	1.301	0.617	120	485	330	308	0.494	193	137	178	130	0
2	8	15	"PFN0084"	"N128_92"	7350	26050	140	270	260	75	112	114	25	91	86	0	329	322	93	144	147	27	91	91	0	0.854	0.831	0.813	0.808	2.043	0.798	0.638	156	451	343	326	-0.228	158	185	148	178	0
2	9	15	"PFN0086"	"N128_95"	7540	26050	140	197	189	60	112	112	24	78	69	0	244	243	73	145	148	28	86	77	0	0.859	0.786	0.710	0.726	2.458	0.722	0.389	156	410	184	175	-0.220	85	99	77	98	0
2	10	15	"PFN0090"	"N129_1"	7720	26050	150	80	82	19	109	111	24	1	0	0	110	110	21	144	148	27	1	0	0	0.853	0.794	0.857	0.802	2.387	0.647	0.112	156	461	-63	-61	-0.229	-29	-34	-27	-34	-50
2	11	15	"PFN0105"	"N129_41"	7920	26050	120	147	162	72	108	110	25	62	40	0	190	200	88	141	145	25	62	49	0	0.796	0.915	0.805	0.818	2.570	0.775	0.390	120	417	88	113	-0.329	39	49	54	59	0
2	12	15	"PFN0107"	"N129_48"	8100	26050	150	100	103	25	111	114	27	12	0	0	122	124	30	148	152	31	4	0	0	0.423	0.333	0.644	0.641	3.328	0.510	0.023	156	487	-37	-32	-1.241	-11	-26	-8	-24	-50
2	13	15	"PFN0109"	"N129_6"	8290	26050	150	106	106	27	117	119	27	8	0	0	121	123	31	151	154	28	5	1	0	0.367	0.393	0.618	0.581	2.898	0.514	0.027	156	409	-41	-39	-1.447	-11	-30	-11	-28	-50
2	14	15	"PFN0112"	"N130_1"	8480	26050	150	75	77	20	120	122	28	0	0	0	102	106	26	156	157	29	0	0	0	0.833	0.860	0.833	0.874	2.236	0.818	0.186	156	444	-99	-93	-0.263	-45	-54	-43	-50	-50
2	15	15	"PFN0114"	"N130_17"	8670	26080	150	156	157	44	118	121	29	58	30	0	155	156	38	156	162	37	14	1	0	-38.000	100000.000	1.264	1.284	4.333	3.393	0.007	156	581	37	39	Error	38	-1	39	0	-50
2	16	15	"PFN0116"	"N130_19"	8880	26080	110	119	125	41	102	106	30	37	16	0	276	250	94	137	148	46	73	61	0	0.122	0.204	0.293	0.269	2.846	0.230	0.265	80	414	156	136	-3.031	17	139	23	113	0
2	17	15	"PFN0134"	"N130_43"	9060	26060	140	9953	8714	3486	95	97	26	100	100	0	9016	7847	2834	128	133	35	100	100	0	1.109	1.117	1.122	1.022	1.876	1.152	0.886	156	480	18746	16338	0.149	9858	8888	8619	7719	0
2	18	15	"PFN0137"	"N130_46"	9250	26060	140	1433	1281	457	121	123	34	95	94	0	923	842	248	156	160	39	98	96	0	1.711	1.691	1.697	1.518	2.137	1.767	0.856	156	512	2079	1846	0.774	1312	767	1160	686	0
2	19	15	"PFN0139"	"N130_5"	9440	26050	130	2024	1857	631	138	139	32	95	95	0	1746	1549	533	171	175	38	95	95	0	1.197	1.247	1.217	1.197	1.743	1.224	0.886	120	533	3461	3097	0.260	1886	1575	1719	1378	0
2	20	15	"PFN0141"	"N130_52"	9630	26050	130	1442	1361	559	133	134	34	94	93	0	1472	1320	533	166	169	37	96	94	0	1.002	1.064	1.042	1.044	2.195	1.035	0.855	120	582	2615	2382	0.003	1309	1306	1228	1154	0
2	21	15	"PFN0145"	"N130_61"	9820	26060	130	711	667	218	111	115	31	95	95	0	735	674	228	146	151	32	95	92	0	1.019	1.053	1.031	1.074	2.103	1.049	0.822	120	488	1189	1084	0.027	600	589	556	528	0
2	22	15	"PFN0147"	"N131_12"	9990	26050	150	87	90	21	76	82	23	28	6	0	129	129	27	115	120	24	34	10	0	0.786	1.000	0.789	0.802	3.765	0.597	0.080	156	733	25	28	-0.348	11	14	14	14	-50
2	1	16	"PFN0168"	"N132_106"	6040	26190	150	110	204	603	86	91	26	44	28	0	123	387	2518	120	122	24	27	10	0	8.000	0.442	1.341	1.423	4.277	0.083	0.107	156	703	27	385	3.000	24	3	118	267	-50
2	2	16	"PFN0170"	"N132_108"	6230	26240	130	183	186	62	100	102	24	85	75	0	219	210	65	131	136	28	85	76	0	0.943	1.089	0.924	0.926	2.309	1.021	0.368	120	443	171	165	-0.084	83	88	86	79	0
2	3	16	"PFN0172"	"N132_11"	6400	26240	140	693	691	226	98	101	23	100	99	0	453	474	220	135	138	26	94	92	0	1.871	1.749	1.890	1.905	1.725	1.600	0.745	156	489	913	932	0.904	595	318	593	339	0
2	4	16	"PFN0175"	"N132_116"	6590	26240	130	440	401	135	95	99	24	95	92	0	491	472	180	132	134	25	91	88	0	0.961	0.900	0.894	0.912	2.277	0.810	0.719	120	492	704	646	-0.057	345	359	306	340	0
2	5	16	"PFN0177"	"N132_119"	6790	26240	140	205	199	59	99	103	27	88	80	0	269	257	80	133	136	29	87	84	0	0.779	0.806	0.722	0.709	2.279	0.693	0.523	156	461	242	224	-0.360	106	136	100	124	0
2	6	16	"PFN0180"	"N132_125"	6980	26240	150	96	100	25	102	105	25	16	3	0	390	382	121	136	138	28	92	91	0	-0.024	-0.008	0.103	0.108	3.011	684.957	0.000	156	442	248	244	Error	-6	254	-2	246	0
2	7	16	"PFN0582"	"N145_33"	7160	26240	140	1323	1233	401	107	109	24	99	99	0	802	740	251	143	145	26	96	94	0	1.845	1.886	1.964	1.945	1.893	1.897	0.866	156	461	1875	1723	0.884	1216	659	1126	597	0
2	8	16	"PFN0584"	"N145_38"	7340	26240	150	85	87	21	113	115	26	1	0	0	116	116	30	146	150	28	3	1	0	0.933	0.867	0.867	0.856	2.629	0.483	0.088	156	483	-58	-56	-0.100	-28	-30	-26	-30	-50
2	9	16	"PFN0589"	"N145_44"	7530	26240	150	88	90	22	116	118	28	1	0	0	109	110	26	145	150	30	1	0	0	0.778	0.743	0.747	0.766	2.411	0.542	0.107	156	460	-64	-61	-0.363	-28	-36	-26	-35	-50
2	10	16	"PFN0592"	"N145_50"	7720	26240	150	81	87	27	115	121	46	1	0	0	110	113	29	147	155	60	0	0	0	0.919	0.824	0.831	0.956	2.582	0.681	0.127	156	489	-71	-62	-0.122	-34	-37	-28	-34	-50
2	11	16	"PFN0598"	"N145_61"	7910	26240	150	130	131	37	112	117	43	19	4	0	132	135	37	147	156	58	3	0	0	-1.200	-1.583	0.778	0.972	3.702	0.674	0.014	156	611	3	7	Error	18	-15	19	-12	-50
2	12	16	"PFN0600"	"N145_9"	8160	26250	150	126	123	36	115	118	29	28	6	0	194	195	68	151	157	35	53	38	0	0.256	0.182	0.435	0.466	3.768	0.272	0.115	156	539	54	52	-1.967	11	43	8	44	-50
2	13	16	"PFN0620"	"N148_2"	8290	26240	150	84	92	30	124	127	30	5	0	0	117	120	36	159	161	31	4	1	0	0.952	0.821	0.807	0.818	2.324	0.831	0.226	156	431	-82	-71	-0.070	-40	-42	-32	-39	-50
2	14	16	"PFN0622"	"N148_6"	8480	26240	150	75	83	30	127	130	31	3	1	0	109	114	35	159	162	30	6	0	0	1.040	0.978	0.913	0.961	2.355	0.855	0.252	156	493	-102	-89	0.057	-52	-50	-44	-45	-50
2	15	16	"PFN0628"	"N149_12"	8680	26240	130	1816	1748	423	112	116	31	100	100	0	1723	1657	343	150	152	32	100	100	0	1.083	1.086	1.076	1.073	1.338	1.092	0.890	120	476	3277	3143	0.115	1704	1573	1636	1507	0
2	16	16	"PFN0632"	"N149_18"	8870	26240	130	992	913	327	90	94	25	97	95	0	511	477	179	128	132	30	90	89	0	2.355	2.358	2.327	2.398	2.132	2.368	0.795	120	456	1285	1172	1.236	902	383	823	349	0
2	17	16	"PFN0634"	"N149_2"	9050	26240	150	77	79	21	84	86	20	12	3	0	131	133	35	118	122	25	38	16	0	-0.538	-0.333	0.533	0.621	3.662	0.074	0.004	156	495	6	10	Error	-7	13	-5	15	-50
2	18	16	"PFN0637"	"N149_30"	9250	26240	130	653	607	198	96	103	31	96	95	0	638	617	196	136	148	60	93	92	0	1.110	1.062	1.061	1.030	1.759	1.015	0.808	120	547	1059	992	0.150	557	502	511	481	0
2	19	16	"PFN0655"	"N150_39"	9460	26240	110	92	92	22	105	111	36	2	0	0	422	410	98	146	159	63	95	92	0	-0.047	-0.049	0.072	0.065	3.278	13.554	0.077	80	439	263	251	Error	-13	276	-13	264	0
2	20	16	"PFN0658"	"N150_49"	9630	26250	150	163	158	45	93	110	130	7	0	0	200	202	54	134	146	66	49	10	0	1.061	0.956	0.873	0.911	2.413	1.161	0.439	156	596	136	133	0.085	70	66	65	68	-50
2	21	16	"PFN0660"	"N150_51"	9830	26250	130	253	253	67	88	105	136	70	5	0	243	242	52	129	139	63	81	40	0	1.447	1.460	1.400	1.471	1.910	1.485	0.604	120	508	279	278	0.533	165	114	165	113	0
2	22	16	"PFN0662"	"N150_53"	10010	26250	130	971	925	204	79	83	22	100	98	0	548	543	150	116	119	23	96	95	0	2.065	1.981	1.989	2.083	1.709	1.989	0.812	120	611	1324	1273	1.046	892	432	846	427	0
2	1	17	"PFN0664"	"N150_57"	6020	26430	150	514	473	150	89	94	27	96	94	0	375	355	113	124	127	26	92	90	0	1.693	1.662	1.593	1.614	1.767	1.583	0.809	156	848	676	615	0.760	425	251	384	231	0
2	2	17	"PFN0666"	"N150_6"	6210	26430	130	232	247	189	106	108	25	85	82	0	268	271	172	142	143	28	87	81	0	1.000	1.093	1.015	0.945	2.437	1.249	0.127	120	502	252	270	0.000	126	126	141	129	0
2	3	17	"PFN0680"	"N150_8"	6400	26430	130	403	386	124	103	106	25	94	91	0	469	444	136	140	143	27	94	94	0	0.912	0.931	0.933	0.879	1.770	0.926	0.768	120	508	629	587	-0.133	300	329	283	304	0
2	4	17	"PFN0682"	"N150_82"	6600	26430	140	478	448	151	103	106	26	94	91	0	558	514	179	137	140	26	91	90	0	0.891	0.915	0.882	0.869	1.854	0.886	0.820	156	504	796	722	-0.167	375	421	345	377	0
2	5	17	"PFN0685"	"N150_87"	6780	26430	130	465	448	149	105	108	28	92	92	0	435	418	143	140	144	31	94	88	0	1.220	1.234	1.222	1.302	2.001	1.193	0.801	120	453	655	621	0.287	360	295	343	278	0
2	6	17	"PFN0688"	"N150_9"	6980	26440	150	90	91	22	105	108	26	3	0	0	198	195	53	142	144	31	67	44	0	-0.268	-0.264	0.458	0.321	4.695	0.049	0.003	156	449	41	39	Error	-15	56	-14	53	-50
2	7	17	"PFN0694"	"N151_11"	7160	26430	130	277	273	77	109	111	24	93	91	0	330	321	76	143	147	27	97	96	0	0.898	0.921	0.920	0.929	1.931	0.943	0.642	120	460	355	342	-0.155	168	187	164	178	0
2	8	17	"PFN0696"	"N151_18"	7360	26430	130	346	329	111	116	119	26	90	90	0	391	374	117	149	153	29	90	90	0	0.950	0.947	0.933	0.916	1.798	0.950	0.698	120	522	472	438	-0.073	230	242	213	225	0
2	9	17	"PFN0876"	"N168_6"	7540	26430	130	815	745	265	124	127	29	91	90	0	668	628	219	151	157	33	91	90	0	1.337	1.302	1.269	1.219	1.612	1.261	0.870	120	471	1208	1098	0.419	691	517	621	477	0
2	10	17	"PFN0874"	"N168_34"	7730	26430	130	706	674	198	125	133	49	95	94	0	731	690	181	154	165	68	98	95	0	1.007	1.024	1.028	1.007	1.639	1.016	0.854	120	487	1158	1085	0.010	581	577	549	536	0
2	11	17	"PFN0894"	"N173_1"	7920	26430	130	326	311	120	115	122	48	88	83	0	214	208	58	149	158	65	50	10	0	3.246	3.322	2.853	2.830	2.517	1.933	0.368	120	532	276	255	1.699	211	65	196	59	0
2	12	17	"PFN0907"	"N175_2"	8110	26430	130	727	708	225	108	111	27	96	95	0	1546	1447	440	144	149	33	99	98	0	0.442	0.460	0.443	0.442	1.541	0.448	0.901	120	483	2021	1903	-1.179	619	1402	600	1303	0
2	13	17	"PFN0906"	"N175_16"	8310	26440	150	144	144	43	122	124	31	39	16	0	239	232	70	158	159	32	77	63	0	0.272	0.297	0.400	0.403	3.363	0.323	0.100	156	433	103	96	-1.880	22	81	22	74	-50
2	14	17	"PFN0918"	"N177_6"	8490	26430	130	1273	1200	342	132	137	32	100	97	0	725	692	186	164	166	31	97	97	0	2.034	2.023	2.029	2.086	1.787	2.058	0.863	120	485	1702	1596	1.024	1141	561	1068	528	0
2	15	17	"PFL0005"	"L1_103"	8700	26440	150	174	170	50	117	121	37	67	33	0	200	201	55	148	151	36	63	33	0	1.096	1.000	0.938	0.996	2.712	0.971	0.315	156	586	109	106	0.132	57	52	53	53	-50
2	16	17	"PFL0159"	"L2_30"	8880	26430	130	848	791	248	84	87	20	100	97	0	1827	1682	461	119	123	25	100	99	0	0.447	0.452	0.457	0.426	1.609	0.443	0.901	120	472	2472	2270	-1.161	764	1708	707	1563	0
2	17	17	"PFL0171"	"L2_55"	9070	26430	130	2689	2548	729	84	86	18	100	100	0	1278	1210	319	116	120	24	100	100	0	2.242	2.252	2.262	2.225	1.378	2.286	0.912	120	510	3767	3558	1.165	2605	1162	2464	1094	0
2	18	17	"PFL0176"	"L2_62"	9260	26430	130	1383	1277	408	89	92	21	99	99	0	996	938	273	122	126	26	98	98	0	1.481	1.456	1.468	1.438	1.600	1.457	0.883	120	511	2168	2004	0.566	1294	874	1188	816	0
2	19	17	"PFL0064"	"L2_109"	9450	26440	150	100	100	25	89	92	29	23	3	0	196	192	55	126	139	57	58	14	0	0.157	0.167	0.365	0.332	2.860	0.202	0.119	156	578	81	77	-2.670	11	70	11	66	-50
2	20	17	"PFL0066"	"L2_114"	9640	26430	130	636	757	744	66	88	147	95	90	0	322	554	1272	117	134	103	92	50	0	2.780	1.581	2.689	2.558	1.809	0.866	0.583	120	452	775	1128	1.475	570	205	691	437	0
2	21	17	"PFL0140"	"L2_247"	9830	26440	120	104	106	28	74	97	145	0	0	0	228	230	52	122	137	99	55	5	0	0.283	0.296	0.301	0.267	2.491	0.514	0.339	120	466	136	140	-1.821	30	106	32	108	0
2	22	17	"PFL0150"	"L2_270"	10020	26430	130	955	860	371	92	97	30	95	93	0	558	542	219	125	130	32	94	92	0	1.993	1.842	1.845	1.895	1.993	1.866	0.860	120	635	1296	1185	0.995	863	433	768	417	0
2	1	18	"PFN0982"	"N244_3"	6030	26630	150	94	98	27	87	92	26	23	10	0	128	132	40	127	130	27	25	9	0	7.000	2.200	0.523	0.638	3.670	0.488	0.043	156	695	8	16	2.807	7	1	11	5	-50
2	2	18	"PFJ0260"	"J246_2"	6220	26620	140	2454	2256	704	107	110	26	100	100	0	2245	2027	639	142	145	28	98	98	0	1.116	1.140	1.130	1.163	1.647	1.138	0.909	156	520	4450	4034	0.158	2347	2103	2149	1885	0
2	3	18	"PFJ0281"	"J269_1"	6420	26620	130	143	146	36	106	110	25	60	35	0	224	222	49	141	144	27	92	75	0	0.446	0.494	0.531	0.458	2.498	0.384	0.173	120	461	120	121	-1.166	37	83	40	81	0
2	4	18	"PFJ0305"	"J27_3"	6600	26620	140	157	158	39	108	122	68	32	1	0	272	276	69	143	165	99	66	17	0	0.380	0.376	0.416	0.373	2.225	0.367	0.343	156	451	178	183	-1.397	49	129	50	133	0
2	5	18	"PFJ0475"	"J53_46"	6790	26620	150	442	430	102	112	125	67	99	94	0	641	638	148	148	168	96	96	93	0	0.669	0.649	0.629	0.650	1.647	0.619	0.791	156	475	823	808	-0.579	330	493	318	490	0
2	6	18	"PFJ0505"	"J583_7"	6970	26620	150	82	83	21	111	114	28	0	0	0	122	124	29	148	152	32	4	0	0	1.115	1.167	1.019	1.132	2.707	0.622	0.098	156	437	-55	-52	0.158	-29	-26	-28	-24	-50
2	7	18	"PFJ0549"	"J697_3"	7150	26620	150	110	117	34	115	120	30	21	5	0	177	181	52	151	155	31	44	25	0	-0.192	0.067	0.677	0.680	3.993	0.179	0.019	156	485	21	32	Error	-5	26	2	30	-50
2	8	18	"PFJ0586"	"J753_2"	7360	26640	150	162	167	51	123	127	30	57	34	0	165	166	38	156	160	31	23	7	0	4.333	4.400	1.842	1.688	3.605	2.910	0.048	156	547	48	54	2.115	39	9	44	10	-50
2	9	18	"PFJ0594"	"J82_7"	7550	26620	140	1296	1215	382	129	133	31	100	100	0	931	883	268	159	162	33	98	98	0	1.512	1.500	1.525	1.495	1.653	1.536	0.846	156	457	1939	1810	0.596	1167	772	1086	724	0
2	10	18	"PFK0025"	"Km2326_6"	7720	26620	150	146	150	36	130	136	37	29	7	0	140	143	29	163	169	49	1	0	0	-0.696	-1.000	0.850	0.849	3.913	0.276	0.000	156	579	-7	0	Error	16	-23	20	-20	-50
2	11	18	"PFJ0390"	"J40_6"	7960	26630	150	114	113	31	126	131	32	5	2	0	231	232	80	160	163	34	69	51	0	-0.169	-0.181	0.400	0.338	5.111	41.521	0.001	156	606	59	59	Error	-12	71	-13	72	-50
2	12	18	"PFJ0410"	"J43_3"	8120	26620	130	384	372	91	120	124	35	97	94	0	1069	1043	225	154	158	34	99	99	0	0.289	0.283	0.271	0.267	1.669	0.258	0.765	120	393	1179	1141	-1.793	264	915	252	889	0
2	13	18	"PFJ0426"	"J461_4"	8290	26620	150	77	85	28	121	124	35	1	0	0	107	114	32	157	160	33	1	0	0	0.880	0.837	0.826	0.903	2.138	0.761	0.227	156	462	-94	-79	-0.184	-44	-50	-36	-43	-50
2	14	18	"PFJ0465"	"J53_31"	8480	26620	150	86	97	32	129	132	33	5	0	0	136	137	37	165	167	32	4	1	0	1.483	1.143	1.000	1.103	2.666	0.906	0.133	156	545	-72	-60	0.568	-43	-29	-32	-28	-50
2	15	18	"PFJ0557"	"J6_2"	8700	26630	120	292	288	71	111	116	37	94	90	0	314	313	66	147	152	36	96	94	0	1.084	1.066	1.145	1.094	1.955	1.112	0.647	120	413	348	343	0.116	181	167	177	166	0
2	16	18	"PFK0041"	"Km302_3"	8860	26620	150	92	93	21	85	89	23	22	5	0	126	128	31	123	125	24	26	6	0	2.333	1.600	0.677	0.708	3.720	0.215	0.012	156	516	10	13	1.222	7	3	8	5	-50
2	17	18	"PFK0298"	"Kn2549_3"	9060	26620	130	924	848	288	90	94	24	97	94	0	870	792	281	123	129	38	94	92	0	1.116	1.133	1.125	1.047	1.988	1.102	0.868	120	494	1581	1427	0.159	834	747	758	669	0
2	18	18	"PFK0338"	"Kn3092_1"	9240	26620	150	165	161	47	110	113	32	66	37	0	163	165	45	143	149	44	28	7	0	2.750	2.318	1.400	1.387	3.047	0.926	0.215	156	565	75	73	1.459	55	20	51	22	-50
2	19	18	"PFK0404"	"Kn427_6"	9460	26630	130	304	286	114	120	121	38	85	79	0	373	342	137	156	159	39	83	80	0	0.848	0.892	0.800	0.816	1.856	0.839	0.615	120	421	401	352	-0.238	184	217	166	186	0
2	20	18	"PFK0425"	"Kn5026_1"	9620	26620	150	122	127	44	96	101	41	36	9	0	148	154	43	139	152	88	3	0	0	2.889	2.067	0.974	1.189	4.085	0.347	0.110	156	432	35	46	1.531	26	9	31	15	-50
2	21	18	"PFK0442"	"Kn5244_3"	9810	26620	150	87	91	26	102	106	43	3	0	0	115	117	28	140	149	76	0	0	0	0.600	0.478	0.676	0.737	3.269	0.093	0.036	156	554	-40	-34	-0.737	-15	-25	-11	-23	-50
2	22	18	"PFK0457"	"Kn5587_2"	10020	26630	130	171	168	57	119	124	35	58	34	0	1821	1709	704	151	154	36	95	95	0	0.031	0.031	0.040	0.045	2.615	0.030	0.296	120	662	1722	1607	-5.005	52	1670	49	1558	0
2	1	19	"PFK0782"	"Ks2242_1"	6030	26810	140	758	697	248	93	96	23	96	95	0	804	736	273	131	134	26	93	91	0	0.988	0.998	1.005	1.038	2.145	0.966	0.869	156	658	1338	1209	-0.017	665	673	604	605	0
2	2	19	"PFK0818"	"Ks2565_1"	6220	26810	130	542	512	155	104	109	26	94	93	0	553	537	160	143	146	28	95	94	0	1.068	1.036	1.015	0.984	1.715	1.005	0.812	120	501	848	802	0.095	438	410	408	394	0
2	3	19	"PFK0876"	"Ks2_11"	6410	26810	140	1302	1182	385	107	110	25	99	99	0	647	609	191	144	146	26	96	94	0	2.376	2.312	2.299	2.312	2.029	2.366	0.850	156	465	1698	1540	1.248	1195	503	1075	465	0
2	4	19	"PFK1002"	"Ks48_16"	6590	26810	150	106	109	29	108	122	69	1	0	0	122	125	30	144	165	99	0	0	0	0.091	-0.053	0.636	0.656	3.835	0.254	0.006	156	440	-24	-18	-3.459	-2	-22	1	-19	-50
2	5	19	"PFK1139"	"Ks667_1"	6780	26810	130	1054	939	350	113	126	68	92	91	0	892	801	293	148	169	98	90	89	0	1.265	1.265	1.284	1.240	1.774	1.222	0.848	120	481	1685	1479	0.339	941	744	826	653	0
2	6	19	"PFK1174"	"Ks75_10"	6980	26810	130	18928	18015	6056	116	120	34	100	100	0	10942	10189	3056	150	158	46	100	100	0	1.743	1.783	1.788	1.732	1.457	1.818	0.931	120	453	29604	27938	0.802	18812	10792	17899	10039	0
2	7	19	"PFK0629"	"Ks1228_7"	7160	26810	150	163	160	53	124	128	34	53	24	0	172	172	48	159	165	41	26	5	0	3.000	2.769	1.278	1.336	3.446	0.922	0.196	156	475	52	49	1.585	39	13	36	13	-50
2	8	19	"PFK1093"	"Ks586_7"	7350	26810	130	452	447	126	127	131	33	96	95	0	698	662	176	162	168	35	97	97	0	0.606	0.640	0.632	0.641	1.651	0.606	0.747	120	463	861	820	-0.722	325	536	320	500	0
2	9	19	"pla_LSU"	"PLSU"	7550	26810	140	382	370	102	128	131	31	94	93	0	418	406	112	164	167	33	93	91	0	1.000	1.000	1.049	1.090	2.205	0.959	0.679	156	452	508	484	0.000	254	254	242	242	0
2	10	19	"pla_ORF129"	"PORF129"	7740	26810	130	430	420	131	129	131	29	92	90	0	821	792	215	167	168	30	98	96	0	0.460	0.466	0.451	0.455	1.687	0.438	0.763	120	476	955	916	-1.120	301	654	291	625	0
2	11	19	"pla_ORF79"	"PORF79"	7930	26820	130	163	162	47	130	131	27	53	32	0	311	308	83	168	171	31	89	82	0	0.231	0.229	0.357	0.344	2.887	0.230	0.175	120	489	176	172	-2.115	33	143	32	140	0
2	12	19	"pla_rpl14"	"Prpl14"	8130	26810	140	428	412	143	133	135	33	93	90	0	593	559	187	173	177	33	93	91	0	0.702	0.723	0.718	0.753	2.142	0.691	0.687	156	499	715	665	-0.510	295	420	279	386	0
2	13	19	"PFBL B0020"	"oPFBLOB0020"	8310	26810	130	427	417	123	118	122	33	96	94	0	617	617	159	164	168	34	100	97	0	0.682	0.660	0.671	0.625	1.731	0.625	0.778	120	479	762	752	-0.552	309	453	299	453	0
2	14	19	"PFD66970"	"oPFD66970"	8510	26810	130	229	225	56	109	114	30	90	85	0	247	245	66	157	159	30	81	65	0	1.333	1.318	1.245	1.401	2.378	1.094	0.464	120	424	210	204	0.415	120	90	116	88	0
2	15	19	"PFC0765"	"oPFC0765"	8670	26810	150	85	93	32	92	99	32	15	5	0	128	128	33	136	142	33	10	1	0	0.875	-0.125	0.910	1.048	3.774	0.789	0.194	156	500	-15	-7	-0.193	-7	-8	1	-8	-50
2	16	19	"PFN0250"	"oPFN0250"	8890	26820	140	258	249	84	83	86	19	90	87	0	246	234	68	123	124	21	86	83	0	1.423	1.495	1.449	1.427	2.174	1.465	0.654	156	480	298	277	0.509	175	123	166	111	0
2	17	19	"PFL0017"	"oPFL0017"	9070	26820	140	1069	990	318	104	109	32	99	99	0	1049	995	296	141	147	42	98	96	0	1.063	1.037	1.032	1.021	1.765	1.048	0.858	156	509	1873	1740	0.088	965	908	886	854	0
2	18	19	"PFI17637"	"oPFI17637"	9260	26810	130	780	765	153	133	134	33	99	99	0	419	429	104	167	169	35	98	97	0	2.567	2.412	2.373	2.498	1.597	2.054	0.759	120	404	899	894	1.360	647	252	632	262	0
2	19	19	"PFM60472"	"oPFM60472"	9430	26810	150	124	129	39	134	137	31	14	5	0	160	160	41	170	175	34	8	2	0	1.000	0.500	0.912	1.090	3.707	0.699	0.069	156	447	-20	-15	0.000	-10	-10	-5	-10	-50
2	20	19	"PFL0020"	"oPFL0020"	9620	26810	150	105	110	32	124	126	30	10	1	0	146	148	32	159	164	33	8	1	0	1.462	1.273	1.333	1.234	3.526	0.841	0.102	156	441	-32	-25	0.547	-19	-13	-14	-11	-50
2	21	19	"PFI17639"	"oPFI17639"	9810	26810	150	123	126	34	120	124	30	21	5	0	154	154	37	153	157	32	15	4	0	3.000	6.000	0.729	0.728	4.155	0.481	0.016	156	557	4	7	1.585	3	1	6	1	-50
2	22	19	"PFN0252"	"oPFN0252"	10030	26810	130	3107	3005	889	126	128	36	100	100	0	1729	1704	399	157	159	32	100	100	0	1.896	1.861	1.877	1.803	1.349	1.921	0.923	120	669	4553	4426	0.923	2981	1572	2879	1547	0
2	1	20	"PFBL B0027"	"oPFBLOB0027"	6040	27000	150	124	125	37	103	107	26	42	17	0	136	140	33	143	147	27	16	3	0	-3.000	-7.333	1.054	1.082	3.046	0.963	0.016	156	653	14	19	Error	21	-7	22	-3	-50
2	2	20	"PFC0768"	"oPFC0768"	6230	27040	150	123	124	32	110	113	26	37	12	0	160	157	38	150	152	26	30	10	0	1.300	2.000	0.958	0.923	3.126	0.875	0.053	156	504	23	21	0.379	13	10	14	7	-50
2	3	20	"PFBL B0032"	"oPFBLOB0032"	6400	27000	150	83	88	25	110	114	27	5	0	0	118	123	28	149	152	27	5	0	0	0.871	0.846	0.862	0.936	2.816	0.870	0.075	156	447	-58	-48	-0.199	-27	-31	-22	-26	-50
2	4	20	"PFBL B0033"	"oPFBLOB0033"	6590	27000	150	87	90	25	108	111	25	5	1	0	123	122	23	145	149	28	1	0	0	0.955	0.783	1.091	1.024	3.380	0.608	0.070	156	454	-43	-41	-0.067	-21	-22	-18	-23	-50
2	5	20	"PFB0684"	"oPFB0684"	6780	27000	150	74	81	41	106	109	29	2	1	0	110	113	27	146	149	37	3	0	0	0.889	0.758	0.937	0.934	2.499	0.953	0.093	156	525	-68	-58	-0.170	-32	-36	-25	-33	-50
2	6	20	"PFF72417"	"oPFF72417"	6970	27000	150	93	94	27	107	112	35	4	0	0	125	126	30	149	154	44	0	0	0	0.583	0.565	0.718	0.759	3.006	0.517	0.039	156	505	-38	-36	-0.778	-14	-24	-13	-23	-50
2	7	20	"PFG0010"	"oPFG0010"	7160	27000	150	90	94	27	115	121	35	2	0	0	136	137	37	155	162	42	7	1	0	1.316	1.167	0.874	0.964	3.118	0.739	0.177	156	472	-44	-39	0.396	-25	-19	-21	-18	-50
2	8	20	"PFBL B0035"	"oPFBLOB0035"	7360	27000	130	575	545	147	123	126	31	96	94	0	742	710	176	163	169	37	100	97	0	0.781	0.771	0.765	0.722	1.889	0.763	0.838	120	471	1031	969	-0.357	452	579	422	547	0
2	9	20	"PFBL B0038"	"oPFBLOB0038"	7540	27000	150	82	90	29	119	122	29	5	0	0	120	128	34	161	165	32	4	1	0	0.902	0.879	0.824	0.837	2.592	0.793	0.263	156	482	-78	-62	-0.148	-37	-41	-29	-33	-50
2	10	20	"PFG0012"	"oPFG0012"	7730	27000	150	92	96	31	109	114	31	10	2	0	137	138	36	156	158	29	10	3	0	0.895	0.722	0.892	0.892	3.386	0.780	0.121	156	486	-36	-31	-0.160	-17	-19	-13	-18	-50
2	11	20	"PFD66974"	"oPFD66974"	7920	27000	150	108	111	30	111	115	31	16	3	0	140	141	38	156	161	33	11	1	0	0.188	0.000	0.717	0.738	3.675	0.473	0.054	156	566	-19	-15	-2.415	-3	-16	0	-15	-50
2	12	20	"PFL0029"	"oPFL0029"	8130	27010	130	273	263	85	122	124	30	89	85	0	330	321	93	174	176	34	89	85	0	0.968	0.959	1.018	0.994	1.913	0.946	0.498	120	462	307	288	-0.047	151	156	141	147	0
2	13	20	"PFD66975"	"oPFD66975"	8310	27000	130	1317	1240	360	113	116	32	99	97	0	1084	1003	286	163	167	34	100	99	0	1.307	1.342	1.332	1.351	1.718	1.338	0.882	120	429	2125	1967	0.387	1204	921	1127	840	0
2	14	20	"PFM60473"	"oPFM60473"	8490	27000	150	100	154	125	93	97	26	33	25	0	145	176	90	141	145	28	31	24	0	1.750	1.743	1.315	1.134	3.353	1.476	0.574	156	483	11	96	0.807	7	4	61	35	-50
2	15	20	"PFM60503"	"oPFM60503"	8630	27000	130	335	342	113	81	86	21	98	96	0	326	315	87	127	129	25	94	93	0	1.276	1.388	1.378	1.339	1.750	1.408	0.713	120	387	453	449	0.352	254	199	261	188	0
2	16	20	"PFL0061"	"oPFL0061"	8820	27000	120	407	389	115	79	80	17	100	100	0	340	330	96	116	118	24	94	94	0	1.464	1.449	1.440	1.396	1.649	1.452	0.760	120	422	552	524	0.550	328	224	310	214	0
2	17	20	"PFG0034"	"oPFG0034"	9000	27000	130	1069	970	318	95	101	30	99	97	0	810	747	242	130	135	31	94	94	0	1.432	1.418	1.406	1.386	1.737	1.395	0.858	120	480	1654	1492	0.518	974	680	875	617	0
2	18	20	"PFF72455"	"oPFF72455"	9240	27000	150	98	106	39	126	129	32	11	3	0	135	136	41	161	164	35	7	0	0	1.077	0.800	0.981	1.072	3.120	0.781	0.184	156	477	-54	-45	0.107	-28	-26	-20	-25	-50
2	19	20	"PFM60505"	"oPFM60505"	9390	27010	150	147	146	36	127	130	30	37	10	0	172	172	41	164	169	33	27	5	0	2.500	2.375	1.020	1.039	3.442	0.751	0.032	156	407	28	27	1.322	20	8	19	8	-50
2	20	20	"PFL0063"	"oPFL0063"	9580	27010	150	144	144	37	124	127	27	44	16	0	173	183	48	160	163	32	38	17	0	1.538	0.870	0.923	0.866	3.627	0.447	0.046	156	448	33	43	0.621	20	13	20	23	-50
2	21	20	"PFJ12800"	"oPFJ12800"	9770	27010	150	125	126	31	117	118	34	16	5	0	178	182	40	150	151	36	44	12	0	0.286	0.281	0.567	0.614	4.128	0.269	0.017	156	461	36	41	-1.807	8	28	9	32	-50
2	22	20	"PFF72460"	"oPFF72460"	9960	27010	150	102	106	33	82	93	42	25	5	0	161	161	47	123	131	36	51	25	0	0.526	0.632	0.551	0.567	2.719	0.933	0.342	156	705	58	62	-0.926	20	38	24	38	-50
2	1	21	"PFK12904"	"oPFK12904"	5970	27190	140	938	873	313	109	113	26	100	98	0	596	557	184	151	153	27	96	93	0	1.863	1.882	1.851	1.969	1.943	1.916	0.845	156	584	1274	1170	0.898	829	445	764	406	0
2	2	21	"PFM60507"	"oPFM60507"	6150	27190	120	682	640	197	114	118	27	98	97	0	649	611	187	157	158	27	96	95	0	1.154	1.159	1.178	1.135	2.042	1.111	0.785	120	374	1060	980	0.207	568	492	526	454	0
2	3	21	"PFK12905"	"oPFK12905"	6360	27190	130	299	292	93	116	120	27	93	90	0	460	442	130	155	157	29	94	92	0	0.600	0.613	0.623	0.578	1.910	0.591	0.721	120	428	488	463	-0.737	183	305	176	287	0
2	4	21	"PFF72461"	"oPFF72461"	6540	27190	130	2352	2183	569	115	119	27	100	100	0	9116	8440	2031	152	156	29	100	100	0	0.250	0.250	0.256	0.245	1.373	0.238	0.915	120	426	11201	10356	-2.003	2237	8964	2068	8288	0
2	5	21	"PFN0268"	"oPFN0268"	6730	27190	140	517	487	151	109	111	27	97	96	0	397	384	105	149	153	32	93	89	0	1.645	1.609	1.659	1.587	1.901	1.635	0.777	156	513	656	613	0.718	408	248	378	235	0
2	6	21	"PFL0071"	"oPFL0071"	6970	27190	150	113	114	35	100	104	29	35	11	0	155	162	43	144	146	32	33	16	0	1.182	0.778	0.935	0.928	3.080	0.825	0.146	156	546	24	32	0.241	13	11	14	18	-50
2	7	21	"PFG0037"	"oPFG0037"	7160	27190	150	109	123	43	98	103	29	38	21	0	149	160	47	138	143	31	32	17	0	1.000	1.136	1.000	0.921	3.644	0.891	0.238	156	481	22	47	0.000	11	11	25	22	-50
2	8	21	"PFJ12801"	"oPFJ12801"	7310	27200	150	99	102	24	104	108	29	10	1	0	236	234	63	140	148	35	79	61	0	-0.052	-0.021	0.225	0.225	3.457	0.065	0.018	156	466	91	92	Error	-5	96	-2	94	-50
2	9	21	"PFBL B0124"	"oPFBLOB0124"	7500	27190	140	319	301	99	101	105	27	91	88	0	207	206	59	142	147	34	68	48	0	3.354	3.125	2.830	2.777	3.023	3.043	0.373	156	423	283	264	1.746	218	65	200	64	0
2	10	21	"PFI17675"	"oPFI17675"	7680	27190	130	367	357	89	91	93	22	97	96	0	2757	2646	619	132	136	30	100	100	0	0.105	0.106	0.109	0.106	1.441	0.096	0.832	120	435	2901	2780	-3.250	276	2625	266	2514	0
2	11	21	"PFI17677"	"oPFI17677"	7880	27190	140	439	428	117	88	92	23	99	98	0	360	347	99	132	136	30	94	91	0	1.539	1.581	1.581	1.697	1.892	1.542	0.748	156	586	579	555	0.622	351	228	340	215	0
2	12	21	"PFBL B0128"	"oPFBLOB0128"	8110	27190	150	106	110	29	102	109	33	17	5	0	144	147	38	147	152	34	19	5	0	-1.333	100000.000	0.611	0.594	3.850	0.631	0.094	156	530	1	8	Error	4	-3	8	0	-50
2	13	21	"PFG0038"	"oPFG0038"	8270	27190	150	207	204	58	117	119	34	80	65	0	181	183	38	158	160	31	39	16	0	3.913	3.480	2.292	2.389	3.384	3.692	0.097	156	372	113	112	1.968	90	23	87	25	-50
2	14	21	"PFF72465"	"oPFF72465"	8450	27190	140	949	871	298	105	110	33	96	96	0	943	846	333	148	152	32	94	91	0	1.062	1.097	1.073	1.140	2.236	1.043	0.856	156	473	1639	1464	0.086	844	795	766	698	0
2	15	21	"PFI17678"	"oPFI17678"	8680	27190	150	85	87	22	91	97	29	8	0	0	139	137	33	131	136	34	17	3	0	-0.750	-0.667	0.727	0.801	3.796	0.440	0.064	156	563	2	2	Error	-6	8	-4	6	-50
2	16	21	"PFD66997"	"oPFD66997"	8840	27190	130	203	193	56	83	84	17	89	89	0	277	262	82	115	119	24	89	85	0	0.741	0.748	0.735	0.746	1.846	0.664	0.669	120	495	282	257	-0.433	120	162	110	147	0
2	17	21	"PFM60539"	"oPFM60539"	9060	27190	150	81	90	30	99	103	31	12	1	0	102	111	35	131	137	33	8	3	0	0.621	0.450	0.711	0.722	3.035	0.734	0.277	156	583	-47	-29	-0.688	-18	-29	-9	-20	-50
2	18	21	"PFBL B0176"	"oPFBLOB0176"	9210	27190	140	965	887	286	123	126	31	99	98	0	708	665	198	156	160	33	96	95	0	1.525	1.501	1.534	1.523	2.037	1.551	0.818	156	447	1394	1273	0.609	842	552	764	509	0
2	19	21	"PFI17723"	"oPFI17723"	9400	27190	130	181	176	52	124	128	28	70	50	0	812	768	239	163	167	31	94	93	0	0.088	0.086	0.110	0.109	2.620	0.079	0.324	120	385	706	657	-3.509	57	649	52	605	0
2	20	21	"PFG0055"	"oPFG0055"	9590	27190	140	1741	1565	518	121	122	31	99	98	0	932	856	301	160	160	35	97	92	0	2.098	2.075	2.050	2.141	1.729	2.079	0.887	156	402	2392	2140	1.069	1620	772	1444	696	0
2	21	21	"PFF72499"	"oPFF72499"	9780	27200	150	106	118	48	96	99	43	32	8	0	141	138	43	123	133	41	27	5	0	0.556	1.467	0.985	0.895	2.719	1.123	0.551	156	408	28	37	-0.848	10	18	22	15	-50
2	22	21	"PFF72501"	"oPFF72501"	9980	27200	150	65	67	16	57	64	26	12	3	0	94	96	19	102	107	25	3	1	0	-1.000	-1.667	0.567	0.581	4.281	0.573	0.097	156	659	0	4	Error	8	-8	10	-6	-50
2	1	22	"PFI17727"	"oPFI17727"	5990	27380	140	265	253	74	118	122	32	89	83	0	254	249	72	157	160	32	82	68	0	1.515	1.467	1.386	1.363	2.039	1.309	0.461	156	749	244	227	0.600	147	97	135	92	0
2	2	22	"PFF72502"	"oPFF72502"	6180	27380	130	208	210	66	119	122	28	83	66	0	189	189	48	158	159	29	50	28	0	2.871	2.935	2.259	2.074	3.029	2.343	0.162	120	607	120	122	1.522	89	31	91	31	0
2	3	22	"PFA32037"	"oPFA32037"	6370	27380	140	296	284	84	114	118	26	92	88	0	226	217	55	151	154	27	80	65	0	2.427	2.576	2.310	2.291	2.430	2.570	0.411	156	696	257	236	1.279	182	75	170	66	0
2	4	22	"PFM60541"	"oPFM60541"	6560	27380	140	365	354	116	112	116	27	92	89	0	281	272	78	150	153	27	89	85	0	1.931	1.984	2.015	1.875	2.125	2.060	0.561	156	651	384	364	0.950	253	131	242	122	0
2	5	22	"PFL0145"	"oPFL0145"	6750	27380	140	386	361	116	113	114	25	93	90	0	327	308	91	150	152	30	89	85	0	1.542	1.570	1.517	1.558	2.085	1.566	0.727	156	655	450	406	0.625	273	177	248	158	0
2	6	22	"PFL0147"	"oPFL0147"	6930	27380	140	314	313	84	103	105	26	100	95	0	397	380	95	142	146	31	97	93	0	0.827	0.882	0.909	0.862	1.774	0.849	0.705	156	690	466	448	-0.273	211	255	210	238	0
2	7	22	"PFF72508"	"oPFF72508"	7130	27390	120	155	155	41	96	100	27	75	54	0	217	212	55	135	139	30	83	65	0	0.720	0.766	0.689	0.710	2.352	0.615	0.281	120	597	141	136	-0.475	59	82	59	77	0
2	8	22	"PFF72510"	"oPFF72510"	7350	27380	150	80	83	21	102	106	25	2	0	0	115	117	29	139	143	31	4	0	0	0.917	0.864	0.821	0.842	2.791	0.720	0.167	156	713	-46	-41	-0.126	-22	-24	-19	-22	-50
2	9	22	"PFM60545"	"oPFM60545"	7540	27380	150	88	93	27	96	99	22	16	5	0	115	117	29	131	136	27	10	1	0	0.500	0.214	0.781	0.769	2.933	0.323	0.028	156	667	-24	-17	-1.000	-8	-16	-3	-14	-50
2	10	22	"PFM60547"	"oPFM60547"	7700	27390	120	135	136	34	89	91	21	80	53	0	199	201	43	128	131	30	84	57	0	0.648	0.644	0.659	0.713	2.868	0.557	0.244	120	514	117	120	-0.626	46	71	47	73	0
2	11	22	"PFL0150"	"oPFL0150"	7880	27380	130	363	344	105	85	88	20	95	93	0	258	258	77	126	129	22	94	89	0	2.106	1.962	1.864	1.700	2.474	1.868	0.691	120	657	410	391	1.075	278	132	259	132	0
2	12	22	"PFL0152"	"oPFL0152"	8110	27380	150	98	101	25	101	106	30	12	1	0	138	141	29	141	144	28	16	2	0	1.000	0.000	0.778	0.809	4.340	1.223	0.024	156	778	-6	0	0.000	-3	-3	0	0	-50
2	13	22	"PFL0154"	"oPFL0154"	8300	27380	150	97	104	36	119	122	29	10	4	0	129	138	46	155	159	30	18	7	0	0.846	0.882	0.776	0.874	3.032	0.753	0.164	156	635	-48	-32	-0.241	-22	-26	-15	-17	-50
2	14	22	"PFL0156"	"oPFL0156"	8460	27380	130	728	710	202	123	126	29	98	98	0	801	790	196	165	168	32	99	98	0	0.951	0.939	0.967	0.912	1.640	0.942	0.837	120	555	1241	1212	-0.072	605	636	587	625	0
2	15	22	"PFBL B0186"	"oPFBLOB0186"	8650	27390	130	250	249	65	106	111	30	95	90	0	246	240	61	152	155	34	82	69	0	1.532	1.625	1.629	1.557	2.064	1.497	0.440	120	628	238	231	0.615	144	94	143	88	0
2	16	22	"PFH0037"	"oPFH0037"	8840	27390	140	309	309	90	89	91	21	100	97	0	457	452	122	128	130	25	98	96	0	0.669	0.679	0.682	0.672	1.697	0.657	0.807	156	702	549	544	-0.581	220	329	220	324	0
2	17	22	"PFF72513"	"oPFF72513"	9030	27390	150	161	160	38	105	109	30	72	43	0	178	180	39	142	146	33	51	22	0	1.556	1.447	1.400	1.424	3.104	1.063	0.214	156	783	92	93	0.637	56	36	55	38	-50
2	18	22	"PFM60550"	"oPFM60550"	9250	27380	150	114	118	40	125	128	28	19	6	0	134	138	47	161	164	30	11	5	0	0.407	0.304	0.813	0.793	3.232	0.643	0.112	156	726	-38	-30	-1.295	-11	-27	-7	-23	-50
2	19	22	"EMPTY"	"EMPTY"	9440	27380	150	127	127	28	126	130	29	16	3	0	161	163	29	163	168	32	12	1	0	-0.500	100000.000	0.931	0.959	3.758	0.358	0.000	156	702	-1	1	Error	1	-2	1	0	-75
2	20	22	"EMPTY"	"EMPTY"	9630	27380	150	118	117	35	98	101	41	25	1	0	147	152	36	134	140	42	21	4	0	1.538	1.056	1.068	1.220	3.008	0.968	0.373	156	669	33	37	0.621	20	13	19	18	-75
2	21	22	"EMPTY"	"EMPTY"	9820	27380	150	59	59	9	58	65	25	1	0	0	96	98	13	100	105	24	3	0	0	-0.250	-0.500	0.764	0.731	3.677	0.722	0.148	156	657	-3	-1	Error	1	-4	1	-2	-75
2	22	22	"EMPTY"	"EMPTY"	10010	27380	150	54	55	9	56	56	9	9	1	0	98	100	11	101	102	15	11	0	0	0.667	1.000	0.792	0.697	3.363	0.051	0.001	156	902	-5	-2	-0.585	-2	-3	-1	-1	-75
3	1	1	"PFE0652"	"E9164_1"	10280	23280	130	512	496	161	148	151	35	95	94	0	345	356	124	180	184	36	90	84	0	2.206	1.977	2.042	2.138	1.867	1.827	0.542	120	655	529	524	1.141	364	165	348	176	0
3	2	1	"PFE0127"	"E15452_2"	10470	23290	120	4713	4356	1764	157	161	38	100	99	0	1643	1543	529	189	190	38	99	99	0	3.133	3.101	3.260	2.905	1.814	3.350	0.847	120	549	6010	5553	1.648	4556	1454	4199	1354	0
3	3	1	"PFE0630"	"E8314_1"	10660	23290	120	595	554	185	160	165	40	97	95	0	680	649	212	187	189	40	97	95	0	0.882	0.853	0.865	0.822	1.822	0.817	0.779	120	567	928	856	-0.181	435	493	394	462	0
3	4	1	"PFE0335"	"E23986_4"	10840	23290	120	3600	3433	1397	153	157	37	100	100	0	7670	7330	2642	184	187	40	100	99	0	0.460	0.459	0.454	0.451	1.972	0.435	0.831	120	555	10933	10426	-1.119	3447	7486	3280	7146	0
3	5	1	"PFE0497"	"E3038_1"	11030	23290	130	676	660	215	150	155	38	96	95	0	1257	1229	391	182	186	40	97	96	0	0.489	0.487	0.473	0.489	1.682	0.465	0.847	120	621	1601	1557	-1.031	526	1075	510	1047	0
3	6	1	"PFE0489"	"E29931_1"	11230	23290	130	739	736	261	151	156	38	96	96	0	730	724	267	182	188	40	97	95	0	1.073	1.079	1.073	1.152	1.710	1.045	0.807	120	639	1136	1127	0.102	588	548	585	542	0
3	7	1	"PFE0152"	"E16122_8"	11420	23300	120	269	267	88	157	159	38	76	65	0	1373	1473	712	184	189	39	99	99	0	0.094	0.085	0.085	0.090	1.949	0.070	0.405	120	516	1301	1399	-3.408	112	1189	110	1289	0
3	8	1	"PFE0560"	"E5006_15"	11600	23300	140	238	242	72	159	161	38	77	51	0	366	376	123	183	188	36	89	83	0	0.432	0.430	0.443	0.447	2.452	0.382	0.309	156	690	262	276	-1.212	79	183	83	193	0
3	9	1	"PFE0506"	"E3215_1"	11800	23290	130	14238	13698	5915	164	173	48	100	100	0	7595	7391	3460	188	195	42	99	96	0	1.900	1.879	1.815	1.907	1.840	1.895	0.865	120	630	21481	20737	0.926	14074	7407	13534	7203	0
3	10	1	"PFF0276"	"F18248_2"	11990	23300	130	1306	1201	450	162	171	47	96	95	0	1106	1074	360	190	196	42	97	95	0	1.249	1.175	1.215	1.163	2.072	1.244	0.793	120	613	2060	1923	0.321	1144	916	1039	884	0
3	11	1	"PFF1508"	"F59453_1"	12180	23290	130	283	276	86	149	153	37	87	75	0	528	516	185	179	183	38	91	86	0	0.384	0.377	0.376	0.410	2.431	0.351	0.550	120	627	483	464	-1.381	134	349	127	337	0
3	12	1	"PFF1029"	"F4425_1"	12370	23300	130	2566	2391	1081	142	144	33	100	99	0	2556	2365	861	170	174	36	100	100	0	1.016	1.025	1.028	0.912	1.902	1.103	0.838	120	600	4810	4444	0.023	2424	2386	2249	2195	0
3	13	1	"PFF0774"	"F35531_1"	12560	23290	120	1908	1716	613	139	142	32	96	96	0	1156	1010	425	170	173	36	88	87	0	1.794	1.877	1.807	2.068	2.473	1.830	0.829	120	544	2755	2417	0.843	1769	986	1577	840	0
3	14	1	"PFF0382"	"F21003_1"	12750	23300	120	218	216	61	143	145	33	80	55	0	210	207	62	170	175	36	54	29	0	1.875	1.973	1.401	1.630	3.068	1.168	0.164	120	571	115	110	0.907	75	40	73	37	0
3	15	1	"PFF0437"	"F22770_1"	12950	23300	130	12016	12360	6088	147	152	37	100	100	0	8604	8446	3424	172	179	39	100	100	0	1.408	1.476	1.532	1.312	2.068	1.658	0.858	120	677	20301	20487	0.493	11869	8432	12213	8274	0
3	16	1	"PFF0027"	"F10724_1"	13160	23270	120	202	204	67	145	149	38	60	40	0	230	223	64	175	181	41	57	31	0	1.036	1.229	1.000	0.991	3.007	1.067	0.214	120	584	112	107	0.052	57	55	59	48	0
3	17	1	"PFF0760"	"F35197_2"	13330	23300	120	4352	4131	1773	142	144	36	100	100	0	3101	3027	964	167	173	37	100	100	0	1.435	1.395	1.417	1.240	1.993	1.518	0.851	120	534	7144	6849	0.521	4210	2934	3989	2860	0
3	18	1	"PFF0169"	"F15775_1"	13510	23290	130	384	392	136	139	143	37	95	92	0	357	356	119	168	171	34	90	85	0	1.296	1.346	1.249	1.277	2.418	1.333	0.515	120	639	434	441	0.374	245	189	253	188	0
3	19	1	"PFF1930"	"F960_5"	13710	23300	120	1694	1667	672	130	135	33	100	100	0	1811	1832	550	167	169	34	100	100	0	0.951	0.923	0.981	0.846	1.794	0.981	0.811	120	540	3208	3202	-0.072	1564	1644	1537	1665	0
3	20	1	"PFF0151"	"F15196_1"	13910	23300	130	5067	4842	2131	136	142	37	100	100	0	2524	2418	773	168	173	37	100	100	0	2.093	2.092	2.156	1.864	1.909	2.383	0.835	120	694	7287	6956	1.066	4931	2356	4706	2250	0
3	21	1	"PFF1609"	"F63380_2"	14140	23300	150	146	147	47	137	143	36	23	5	0	161	167	51	163	169	37	24	8	0	-4.500	2.500	0.887	0.793	3.112	0.899	0.136	156	745	7	14	Error	9	-2	10	4	-50
3	22	1	"PFF1869"	"F7374_2"	14300	23300	160	162	164	49	134	136	31	45	25	0	203	201	50	159	163	31	58	29	0	0.636	0.714	0.976	1.032	3.025	0.773	0.095	208	1012	72	72	-0.652	28	44	30	42	0
3	1	2	"PFF1444"	"F5729_1"	10320	23480	150	164	170	54	165	171	52	18	7	0	184	195	57	212	227	148	0	0	0	0.036	-0.294	0.816	0.830	3.232	0.739	0.209	156	722	-29	-12	-4.807	-1	-28	5	-17	-50
3	2	2	"PFF0230"	"F17039_3"	10490	23480	120	435	421	130	159	165	40	93	89	0	431	425	118	197	202	39	92	87	0	1.179	1.149	1.156	1.127	2.014	1.137	0.624	120	441	510	490	0.238	276	234	262	228	0
3	3	2	"PFM0480"	"M38913_8"	10680	23490	130	1689	1541	571	164	167	38	99	99	0	1008	967	288	195	198	39	97	95	0	1.876	1.784	1.836	1.694	2.048	1.962	0.829	120	515	2338	2149	0.907	1525	813	1377	772	0
3	4	2	"PFM0579"	"M446_3"	10870	23480	120	381	371	129	161	162	36	90	85	0	600	590	181	191	194	40	94	92	0	0.538	0.526	0.543	0.552	1.964	0.521	0.646	120	470	629	609	-0.895	220	409	210	399	0
3	5	2	"PFM0717"	"M5299_3"	11060	23480	150	227	224	69	161	165	38	65	43	0	192	201	65	194	197	41	25	17	0	-33.000	9.000	1.249	1.465	3.915	1.291	0.133	156	604	64	70	Error	66	-2	63	7	-50
3	6	2	"PFM0868"	"M724_5"	11260	23480	130	383	367	117	160	163	36	90	89	0	308	298	78	189	193	38	89	73	0	1.874	1.899	1.759	1.809	2.019	1.881	0.517	120	490	342	316	0.906	223	119	207	109	0
3	7	2	"PFM0875"	"M783_4"	11440	23480	120	1000	963	321	157	158	34	99	97	0	649	637	222	187	190	35	95	91	0	1.825	1.791	1.738	1.893	1.817	1.774	0.789	120	408	1305	1256	0.868	843	462	806	450	0
3	8	2	"PFM0093"	"M16622_6"	11630	23480	120	234	227	63	161	165	40	70	41	0	906	864	318	189	194	38	94	93	0	0.102	0.098	0.115	0.111	2.609	0.086	0.267	120	478	790	741	-3.296	73	717	66	675	0
3	9	2	"PFM0612"	"M45542_7"	11830	23480	120	1372	1292	438	172	176	49	97	95	0	1071	996	370	194	198	42	93	92	0	1.368	1.397	1.360	1.466	2.222	1.380	0.814	120	483	2077	1922	0.452	1200	877	1120	802	0
3	10	2	"PFM0634"	"M46791_1"	12020	23480	120	1980	1851	554	163	169	46	99	99	0	1534	1375	453	190	193	41	98	97	0	1.352	1.424	1.387	1.477	1.746	1.397	0.841	120	493	3161	2873	0.435	1817	1344	1688	1185	0
3	11	2	"PFM0704"	"M52103_1"	12210	23480	130	187	193	60	154	156	37	46	18	0	348	344	102	188	188	35	88	81	0	0.206	0.250	0.250	0.295	3.352	0.351	0.154	120	561	193	195	-2.278	33	160	39	156	0
3	12	2	"PFM0190"	"M22662_1"	12420	23480	150	119	141	66	148	150	34	25	13	0	149	165	64	179	183	36	21	12	0	0.967	0.500	0.981	1.005	2.450	0.957	0.225	156	543	-59	-21	-0.049	-29	-30	-7	-14	-50
3	13	2	"PFM0225"	"M24933_4"	12590	23480	130	2112	2178	880	142	145	33	100	100	0	1265	1224	480	176	179	38	99	97	0	1.809	1.943	1.880	2.028	1.995	1.951	0.847	120	480	3059	3084	0.855	1970	1089	2036	1048	0
3	14	2	"PFM0412"	"M36754_1"	12790	23480	130	1108	1023	353	145	148	35	95	94	0	1476	1301	542	174	178	35	92	91	0	0.740	0.779	0.747	0.860	2.469	0.706	0.814	120	541	2265	2005	-0.435	963	1302	878	1127	0
3	15	2	"PFM0630"	"M46462_5"	12980	23490	130	1492	1363	479	146	149	34	100	98	0	874	821	218	177	180	35	100	98	0	1.931	1.890	1.965	1.765	1.994	2.058	0.818	120	538	2043	1861	0.949	1346	697	1217	644	0
3	16	2	"PFM0465"	"M38247_1"	13160	23490	130	498	490	143	150	154	37	96	92	0	478	474	109	178	185	41	97	97	0	1.160	1.149	1.077	1.146	2.288	1.253	0.662	120	562	648	636	0.214	348	300	340	296	0
3	17	2	"PFM0026"	"M11919_1"	13350	23490	120	15887	15916	6714	149	155	40	100	100	0	11433	11198	3188	175	182	40	100	100	0	1.398	1.430	1.467	1.297	1.825	1.552	0.842	120	464	26996	26790	0.483	15738	11258	15767	11023	0
3	18	2	"PFM0819"	"M5894_4"	13540	23490	120	266	261	84	150	156	43	80	60	0	499	498	132	177	183	40	96	95	0	0.360	0.346	0.370	0.321	2.056	0.331	0.361	120	450	438	432	-1.473	116	322	111	321	0
3	19	2	"PFM0473"	"M38757_6"	13710	23460	150	191	205	71	147	153	40	55	33	0	212	223	64	180	185	41	46	26	0	1.375	1.349	1.116	1.183	3.316	1.175	0.227	156	619	76	101	0.459	44	32	58	43	-50
3	20	2	"PFM0062"	"M14235_3"	13930	23490	130	6654	6489	2522	149	153	40	100	100	0	3654	3618	1038	176	181	39	100	100	0	1.870	1.842	1.925	1.683	1.851	2.066	0.851	120	566	9983	9782	0.903	6505	3478	6340	3442	0
3	21	2	"PFM0821"	"M59170_2"	14120	23490	120	6164	6160	2257	148	151	38	100	100	0	3073	3107	847	173	176	34	100	100	0	2.074	2.049	2.121	1.920	1.718	2.284	0.856	120	471	8916	8946	1.053	6016	2900	6012	2934	0
3	22	2	"PFN0022"	"N127_5"	14320	23490	140	157	160	44	135	138	31	38	17	0	271	272	66	163	165	31	87	73	0	0.204	0.229	0.383	0.352	3.166	0.205	0.056	156	641	130	134	-2.295	22	108	25	109	0
3	1	3	"PFN0013"	"N127_32"	10320	23680	150	234	232	64	162	167	40	73	41	0	331	326	83	213	222	54	80	55	0	0.610	0.619	0.649	0.651	2.441	0.593	0.283	156	749	190	183	-0.713	72	118	70	113	-50
3	2	3	"PFN0021"	"N127_48"	10500	23670	120	612	584	169	155	159	37	98	97	0	387	392	106	198	203	40	92	89	0	2.418	2.211	2.210	2.257	1.749	2.279	0.589	120	457	646	623	1.274	457	189	429	194	0
3	3	3	"PFN0027"	"N128_1"	10700	23670	150	123	151	70	155	159	36	23	18	0	148	176	72	192	199	40	21	13	0	0.727	0.250	0.830	0.800	2.814	0.926	0.311	156	522	-76	-20	-0.459	-32	-44	-4	-16	-50
3	4	3	"PFN0057"	"N128_56"	10890	23670	130	610	588	145	153	156	34	99	97	0	408	405	113	188	193	39	95	90	0	2.077	2.005	2.019	2.105	1.810	1.941	0.641	120	474	677	652	1.055	457	220	435	217	0
3	5	3	"PFB0078"	"B297"	11080	23670	120	392	387	97	155	159	35	98	94	0	379	380	93	185	188	38	94	91	0	1.222	1.190	1.119	1.134	1.979	1.140	0.598	120	480	431	427	0.289	237	194	232	195	0
3	6	3	"PFB0080"	"B3"	11270	23670	120	606	576	139	156	159	35	99	95	0	663	618	163	187	190	38	95	94	0	0.945	0.974	0.943	1.001	1.925	0.933	0.832	120	423	926	851	-0.081	450	476	420	431	0
3	7	3	"PFB0083"	"B306"	11440	23660	150	220	220	60	153	156	35	74	44	0	227	234	57	186	189	38	51	28	0	1.634	1.396	1.327	1.383	3.313	1.210	0.292	156	553	108	115	0.709	67	41	67	48	-50
3	8	3	"PFB0085"	"B310"	11660	23670	120	635	603	166	154	158	37	97	96	0	654	619	172	188	192	41	95	95	0	1.032	1.042	1.028	1.085	1.680	1.044	0.815	120	507	947	880	0.046	481	466	449	431	0
3	9	3	"PFB0090"	"B32"	11850	23670	150	159	169	61	159	165	60	21	5	0	181	193	64	188	193	53	21	9	0	0.000	2.000	1.025	1.053	3.028	1.328	0.056	156	608	-7	15	Error	0	-7	10	5	-50
3	10	3	"PFB0092"	"B322"	12030	23670	110	210	205	53	158	160	39	62	30	0	256	250	67	188	191	42	65	40	0	0.765	0.758	0.751	0.856	3.155	0.774	0.197	80	459	120	109	-0.387	52	68	47	62	0
3	11	3	"PFB0109"	"B366"	12230	23680	120	304	298	82	145	150	35	90	81	0	428	423	110	180	184	39	95	90	0	0.641	0.630	0.639	0.598	1.722	0.623	0.607	120	521	407	396	-0.641	159	248	153	243	0
3	12	3	"PFB0111"	"B370"	12410	23670	150	160	169	50	142	145	34	41	19	0	222	223	54	177	179	36	55	28	0	0.400	0.587	0.797	0.916	3.587	0.611	0.116	156	576	63	73	-1.322	18	45	27	46	-50
3	13	3	"PFB0114"	"B374"	12610	23670	120	436	420	110	140	143	33	96	94	0	320	312	79	176	178	38	90	82	0	2.056	2.059	1.878	1.944	1.847	2.094	0.574	120	490	440	416	1.040	296	144	280	136	0
3	14	3	"PFB0120"	"B388"	12780	23660	110	212	215	52	139	146	43	80	36	0	232	228	52	175	180	40	63	32	0	1.281	1.434	1.297	1.325	2.231	1.461	0.180	80	444	130	129	0.357	73	57	76	53	0
3	15	3	"PFB0122"	"B391"	12990	23680	120	250	254	75	135	142	39	87	70	0	663	633	189	168	173	35	98	95	0	0.232	0.256	0.252	0.240	2.045	0.235	0.496	120	535	610	584	-2.106	115	495	119	465	0
3	16	3	"PFB0125"	"B397"	13180	23680	130	350	338	102	139	142	32	90	88	0	338	335	78	167	172	35	92	88	0	1.234	1.185	1.197	1.174	1.826	1.293	0.582	120	545	382	367	0.303	211	171	199	168	0
3	17	3	"PFB0143"	"B440"	13380	23670	150	174	181	50	142	147	38	46	20	0	202	204	49	169	176	39	45	16	0	0.970	1.114	1.163	1.084	3.185	0.992	0.143	156	575	65	74	-0.044	32	33	39	35	-50
3	18	3	"PFB0145"	"B444"	13550	23670	110	121	127	39	139	144	37	12	1	0	355	347	102	170	180	50	86	82	0	-0.097	-0.068	0.186	0.193	5.662	13.926	0.017	80	429	167	165	Error	-18	185	-12	177	0
3	19	3	"PFB0147"	"B449"	13760	23680	150	117	134	59	136	141	45	18	9	0	305	301	78	169	176	52	83	64	0	-0.140	-0.015	0.400	0.389	3.822	0.147	0.021	156	652	117	130	Error	-19	136	-2	132	-50
3	20	3	"PFB0149"	"B453"	13940	23680	120	694	675	223	134	135	35	99	96	0	554	530	132	163	167	38	99	97	0	1.432	1.474	1.500	1.404	1.820	1.570	0.749	120	481	951	908	0.518	560	391	541	367	0
3	21	3	"PFB0151"	"B456"	14140	23680	120	122	126	36	134	138	32	14	4	0	526	501	131	166	170	34	97	96	0	-0.033	-0.024	0.099	0.100	3.903	27.836	0.022	120	473	348	327	Error	-12	360	-8	335	0
3	22	3	"PFB0153"	"B458"	14320	23680	150	155	153	40	128	130	33	41	15	0	204	206	44	159	161	34	60	32	0	0.600	0.532	0.778	0.755	4.345	0.668	0.066	156	665	72	72	-0.737	27	45	25	47	-50
3	1	4	"PFB0170"	"B491"	10330	23860	120	892	847	236	147	150	31	100	100	0	1264	1192	398	184	186	37	97	95	0	0.690	0.694	0.677	0.743	1.952	0.642	0.837	120	539	1825	1708	-0.536	745	1080	700	1008	0
3	2	4	"PFB0172"	"B496"	10540	23870	150	167	172	53	147	150	33	39	19	0	224	225	61	187	190	40	46	24	0	0.541	0.658	0.676	0.739	3.401	0.672	0.112	156	569	57	63	-0.888	20	37	25	38	-50
3	3	4	"PFB0174"	"B498"	10720	23860	150	128	143	61	139	144	33	25	15	0	218	219	59	178	183	39	50	27	0	-0.275	0.098	0.955	0.891	3.531	0.742	0.088	156	521	29	45	Error	-11	40	4	41	-50
3	4	4	"PFB0177"	"B50"	10900	23860	150	126	146	66	143	147	33	24	18	0	156	169	62	176	182	38	23	10	0	0.850	-0.429	0.907	1.098	2.896	0.958	0.208	156	569	-37	-4	-0.234	-17	-20	3	-7	-50
3	5	4	"PFB0179"	"B504"	11100	23860	130	609	579	163	151	154	34	95	95	0	549	522	154	178	184	37	94	93	0	1.235	1.244	1.225	1.236	1.808	1.202	0.770	120	485	829	772	0.304	458	371	428	344	0
3	6	4	"PFB0181"	"B506"	11280	23860	150	190	195	50	152	154	33	51	28	0	197	197	47	182	187	36	29	11	0	2.533	2.867	1.147	1.200	4.192	1.708	0.033	156	498	53	58	1.341	38	15	43	15	-50
3	7	4	"PFD0024"	"D12635_25"	11480	23860	140	189	195	55	148	150	32	58	28	0	535	503	157	182	185	38	94	91	0	0.116	0.146	0.152	0.183	3.436	0.097	0.093	156	541	394	368	-3.106	41	353	47	321	0
3	8	4	"PFD0027"	"D12635_33"	11670	23860	120	190	193	57	144	149	32	56	35	0	243	246	70	178	183	39	65	42	0	0.708	0.721	0.751	0.713	3.184	0.725	0.184	120	460	111	117	-0.499	46	65	49	68	0
3	9	4	"PFD0029"	"D12635_37"	11860	23860	130	121	129	43	151	155	60	5	1	0	346	337	93	181	187	52	87	75	0	-0.182	-0.141	0.216	0.264	5.011	36.551	0.000	120	531	135	134	Error	-30	165	-22	156	0
3	10	4	"PFD0031"	"D12635_39"	12040	23860	110	736	713	213	154	160	47	97	96	0	794	758	223	183	195	83	96	92	0	0.953	0.972	0.977	1.034	1.718	0.993	0.839	80	478	1193	1134	-0.070	582	611	559	575	0
3	11	4	"PFD0034"	"D12635_48"	12230	23860	110	1029	975	265	144	152	54	100	100	0	667	651	157	175	188	80	98	93	0	1.799	1.746	1.698	1.752	1.558	1.815	0.834	80	492	1377	1307	0.847	885	492	831	476	0
3	12	4	"PFD0036"	"D12635_51"	12430	23860	120	1829	1694	505	133	140	41	100	99	0	2243	2058	754	173	178	52	99	95	0	0.819	0.828	0.823	0.936	2.313	0.769	0.845	120	475	3766	3446	-0.287	1696	2070	1561	1885	0
3	13	4	"PFD0064"	"D16785_11"	12620	23870	140	189	190	57	133	137	31	68	43	0	253	253	61	170	172	35	79	60	0	0.675	0.687	0.691	0.702	3.245	0.603	0.151	156	514	139	140	-0.568	56	83	57	83	0
3	14	4	"PFD0066"	"D16785_17"	12810	23860	150	131	145	52	131	139	40	24	11	0	211	213	50	165	171	38	53	21	0	0.000	0.292	0.768	0.678	3.599	0.745	0.084	156	550	46	62	Error	0	46	14	48	-50
3	15	4	"PFD0069"	"D16785_21"	12990	23870	120	304	303	89	127	129	34	93	86	0	342	348	71	157	161	32	99	98	0	0.957	0.921	0.934	0.886	1.941	0.972	0.571	120	470	362	367	-0.064	177	185	176	191	0
3	16	4	"PFD0073"	"D16785_3"	13180	23860	110	270	275	71	128	132	33	95	90	0	3193	3089	799	164	186	220	100	100	0	0.047	0.050	0.049	0.049	1.656	0.047	0.641	80	443	3171	3072	-4.415	142	3029	147	2925	0
3	17	4	"PFD0075"	"D16785_33"	13380	23860	150	139	140	38	128	133	32	26	9	0	178	176	44	163	179	182	0	0	0	0.733	0.923	0.928	0.859	3.958	0.049	0.017	156	660	26	25	-0.447	11	15	12	13	-50
3	18	4	"PFD0077"	"D16785_36"	13570	23860	110	802	729	254	123	127	35	96	96	0	832	766	270	156	163	56	96	90	0	1.004	0.993	0.988	1.116	1.938	1.017	0.825	80	476	1355	1216	0.006	679	676	606	610	0
3	19	4	"PFD0096"	"D17715_112"	13760	23860	130	665	644	174	109	113	32	100	99	0	641	621	199	141	147	51	93	92	0	1.112	1.115	1.075	1.156	1.819	1.055	0.820	120	526	1056	1015	0.153	556	500	535	480	0
3	20	4	"PFD0098"	"D17715_12"	13940	23860	110	198	195	57	119	122	35	78	55	0	265	265	69	149	154	40	88	76	0	0.681	0.655	0.652	0.680	2.672	0.664	0.351	80	465	195	192	-0.554	79	116	76	116	0
3	21	4	"PFD0102"	"D17715_13"	14160	23870	130	293	282	96	128	132	32	85	82	0	514	484	147	158	164	41	91	90	0	0.463	0.472	0.492	0.462	1.888	0.467	0.608	120	547	521	480	-1.109	165	356	154	326	0
3	22	4	"PFD0104"	"D17715_134"	14340	23850	150	137	136	39	116	120	31	36	13	0	236	235	64	147	151	35	80	59	0	0.236	0.227	0.444	0.477	3.364	0.177	0.043	156	723	110	108	-2.083	21	89	20	88	-50
3	1	5	"PFD0106"	"D17715_138"	10350	24050	140	159	165	49	151	154	32	29	12	0	278	278	75	181	183	36	80	64	0	0.082	0.144	0.287	0.302	4.049	0.079	0.007	156	674	105	111	-3.600	8	97	14	97	0
3	2	5	"PFD0108"	"D17715_140"	10520	24050	110	181	178	38	149	153	36	43	12	0	460	449	90	182	186	38	98	96	0	0.115	0.109	0.134	0.128	2.333	0.128	0.118	80	411	310	296	-3.119	32	278	29	267	0
3	3	5	"PFD0130"	"D17715_44"	10720	24050	100	239	235	56	138	142	33	88	68	0	293	280	68	170	175	35	87	76	0	0.821	0.882	0.756	0.776	2.314	0.846	0.365	80	424	224	207	-0.284	101	123	97	110	0
3	4	5	"PFD0132"	"D17715_47"	10910	24050	120	295	285	79	139	143	32	90	86	0	325	322	87	174	179	36	90	85	0	1.033	0.986	0.931	0.948	1.807	0.901	0.504	120	500	307	294	0.047	156	151	146	148	0
3	5	5	"PFD0134"	"D17715_5"	11130	24050	150	169	172	44	146	148	33	41	17	0	215	209	54	178	183	35	53	20	0	0.622	0.839	0.909	0.739	3.799	0.819	0.081	156	548	60	57	-0.686	23	37	26	31	-50
3	6	5	"PFD0136"	"D17715_51"	11300	24050	120	272	267	64	145	146	32	92	80	0	254	254	62	179	182	34	78	55	0	1.693	1.627	1.563	1.492	2.423	1.514	0.275	120	410	202	197	0.760	127	75	122	75	0
3	7	5	"PFD0138"	"D17715_56"	11490	24050	130	1394	1381	463	142	146	31	97	97	0	1064	1019	412	181	183	34	95	92	0	1.418	1.479	1.369	1.692	2.280	1.415	0.806	120	440	2135	2077	0.504	1252	883	1239	838	0
3	8	5	"PFD0141"	"D17715_61"	11670	24050	150	150	152	44	142	146	32	28	7	0	227	232	66	180	183	35	56	37	0	0.170	0.192	0.525	0.464	4.110	0.187	0.019	156	502	55	62	-2.555	8	47	10	52	-50
3	9	5	"PFE0196"	"E18169_1"	11860	24050	130	589	551	183	144	146	31	96	94	0	564	547	143	175	179	35	96	96	0	1.144	1.094	1.099	1.075	1.672	1.198	0.771	120	489	834	779	0.194	445	389	407	372	0
3	10	5	"PFE0199"	"E18440_1"	12040	24050	120	473	449	131	141	147	45	96	91	0	435	438	120	173	181	67	95	88	0	1.267	1.162	1.129	1.075	2.038	1.135	0.672	120	506	594	573	0.342	332	262	308	265	0
3	11	5	"PFE0201"	"E18440_5"	12230	24050	100	193	185	57	134	137	31	63	46	0	239	233	53	167	171	43	71	33	0	0.819	0.773	0.973	0.918	2.155	0.817	0.227	80	417	131	117	-0.287	59	72	51	66	0
3	12	5	"PFE0203"	"E18445_1"	12420	24040	120	804	777	228	128	130	28	99	99	0	511	506	115	164	168	34	100	99	0	1.948	1.898	1.970	1.852	1.844	2.076	0.747	120	486	1023	991	0.962	676	347	649	342	0
3	13	5	"PFE0206"	"E18512_1"	12600	24040	120	308	305	97	125	128	29	92	89	0	299	303	73	160	164	31	95	90	0	1.317	1.259	1.333	1.244	2.352	1.384	0.511	120	438	322	323	0.397	183	139	180	143	0
3	14	5	"PFE0208"	"E18512_4"	12810	24050	150	150	153	37	126	132	62	18	0	0	173	172	37	162	167	45	14	3	0	2.182	2.700	1.133	1.024	3.794	7.524	0.066	156	563	35	37	1.126	24	11	27	10	-50
3	15	5	"PFE0230"	"E19008_1"	12980	24040	110	1813	1702	562	128	146	125	100	95	0	880	851	233	160	175	90	98	97	0	2.340	2.278	2.270	2.219	1.756	2.340	0.854	80	414	2405	2265	1.227	1685	720	1574	691	0
3	16	5	"PFE0234"	"E19248_7"	13180	24050	120	118	122	35	126	139	110	0	0	0	473	478	160	162	189	210	76	25	0	-0.026	-0.013	0.107	0.102	3.236	82.454	0.003	120	550	303	312	Error	-8	311	-4	316	0
3	17	5	"PFE0237"	"E19278_2"	13380	24050	120	298	312	113	123	126	27	92	87	0	247	248	59	157	161	31	85	69	0	1.944	2.077	1.984	2.105	2.407	2.508	0.376	120	510	265	280	0.959	175	90	189	91	0
3	18	5	"PFE0239"	"E19278_6"	13600	24070	150	117	125	76	122	125	32	10	5	0	136	142	76	152	159	49	5	1	0	0.313	-0.300	0.824	0.792	3.407	0.938	0.389	156	556	-21	-7	-1.678	-5	-16	3	-10	-50
3	19	5	"PFE0243"	"E19631_3"	13760	24050	120	1042	995	314	110	113	28	100	100	0	759	723	220	143	145	29	98	95	0	1.513	1.526	1.510	1.591	2.009	1.577	0.798	120	412	1548	1465	0.597	932	616	885	580	0
3	20	5	"PFE0246"	"E19695_2"	13950	24050	120	324	320	91	120	122	31	94	91	0	361	342	111	149	155	35	89	83	0	0.962	1.036	0.901	0.984	1.720	0.959	0.644	120	524	416	393	-0.055	204	212	200	193	0
3	21	5	"PFE0270"	"E20800_3"	14130	24050	110	129	128	38	126	130	32	20	5	0	302	280	97	156	164	44	82	73	0	0.021	0.016	0.233	0.229	2.724	0.122	0.060	80	459	149	126	-5.605	3	146	2	124	0
3	22	5	"PFE0275"	"E21089_1"	14340	24050	150	101	115	48	126	128	30	17	9	0	131	142	53	151	157	37	17	8	0	1.250	1.222	0.929	0.987	2.709	0.595	0.154	156	768	-45	-20	0.322	-25	-20	-11	-9	-50
3	1	6	"PFE0277"	"E21208_2"	10320	24240	150	159	166	56	151	156	82	11	1	0	189	195	56	178	181	36	33	17	0	0.727	0.882	0.899	0.848	3.535	6.138	0.061	156	803	19	32	-0.459	8	11	15	17	-50
3	2	6	"PFE0279"	"E21208_4"	10530	24240	120	189	191	65	155	159	40	47	20	0	305	295	86	186	189	37	84	72	0	0.286	0.330	0.492	0.393	3.055	0.414	0.150	120	537	153	145	-1.807	34	119	36	109	0
3	3	6	"PFE0282"	"E21586_1"	10720	24240	120	647	571	225	150	158	73	88	80	0	506	479	160	182	189	49	89	88	0	1.534	1.418	1.433	1.377	2.387	1.515	0.679	120	504	821	718	0.617	497	324	421	297	0
3	4	6	"PFE0285"	"E21786_1"	10910	24230	120	1207	1127	470	148	151	34	97	96	0	726	710	209	179	182	33	98	95	0	1.936	1.844	1.949	1.621	2.501	2.061	0.749	120	436	1606	1510	0.953	1059	547	979	531	0
3	5	6	"PFE0322"	"E23195_1"	11070	24230	120	365	355	116	145	145	31	89	86	0	424	419	101	179	180	32	96	94	0	0.898	0.875	0.898	0.903	1.970	0.925	0.636	120	459	465	450	-0.155	220	245	210	240	0
3	6	6	"PFE0330"	"E23784_1"	11280	24220	110	260	246	76	137	140	30	82	72	0	639	609	156	172	177	42	97	96	0	0.263	0.249	0.290	0.266	1.993	0.253	0.569	80	457	590	546	-1.925	123	467	109	437	0
3	7	6	"PFE0333"	"E23986_1"	11480	24230	150	193	196	52	133	134	33	70	45	0	219	226	57	166	171	43	58	30	0	1.132	1.050	1.022	1.155	2.865	0.822	0.165	156	551	113	123	0.179	60	53	63	60	-50
3	8	6	"PFE0342"	"E24470_2"	11670	24230	120	973	873	320	128	128	34	97	96	0	942	896	269	162	166	36	98	97	0	1.083	1.015	1.039	0.947	2.231	1.060	0.816	120	445	1625	1479	0.115	845	780	745	734	0
3	9	6	"PFE0347"	"E24550_1"	11860	24240	150	181	179	51	128	129	32	64	39	0	210	211	51	163	166	37	59	29	0	1.128	1.063	1.063	0.950	3.288	0.907	0.114	156	605	100	99	0.173	53	47	51	48	-50
3	10	6	"PFE0349"	"E24569_3"	12060	24230	120	364	348	109	133	136	30	92	88	0	461	443	135	167	169	31	91	90	0	0.786	0.779	0.763	0.739	2.337	0.761	0.700	120	483	525	491	-0.348	231	294	215	276	0
3	11	6	"PFF0266"	"F17836_2"	12240	24230	120	519	493	146	135	137	30	97	96	0	649	622	175	166	169	31	97	97	0	0.795	0.785	0.859	0.829	2.203	0.758	0.718	120	481	867	814	-0.331	384	483	358	456	0
3	12	6	"PFF0268"	"F17989_2"	12420	24230	120	566	539	151	132	134	28	100	99	0	494	486	153	160	167	34	95	92	0	1.299	1.248	1.275	1.310	1.855	1.216	0.769	120	473	768	733	0.378	434	334	407	326	0
3	13	6	"PFF0274"	"F18154_3"	12620	24240	150	142	146	44	130	134	30	32	14	0	171	178	45	164	169	33	30	12	0	1.714	1.143	0.864	0.883	4.279	0.766	0.027	156	650	19	30	0.778	12	7	16	14	-50
3	14	6	"PFF0278"	"F18417_1"	12810	24230	110	1107	1006	337	131	135	34	96	96	0	1136	1045	351	165	174	65	96	95	0	1.005	0.994	1.023	0.999	1.359	0.955	0.851	80	444	1947	1755	0.007	976	971	875	880	0
3	15	6	"PFF0285"	"F18525_1"	13000	24230	110	811	738	274	131	143	105	87	87	0	414	377	134	164	179	90	82	62	0	2.720	2.850	2.513	2.553	2.041	2.712	0.725	80	493	930	820	1.444	680	250	607	213	0
3	16	6	"PFF0289"	"F18567_3"	13190	24240	150	133	136	37	131	140	101	0	0	0	152	161	43	161	170	73	7	0	0	-0.222	100000.000	0.716	0.746	3.184	1.257	0.175	156	667	-7	5	Error	2	-9	5	0	-50
3	17	6	"PFF0323"	"F19549_1"	13390	24230	120	831	792	269	131	134	32	96	95	0	1139	1095	282	158	162	32	100	100	0	0.714	0.705	0.712	0.624	2.115	0.717	0.828	120	497	1681	1598	-0.487	700	981	661	937	0
3	18	6	"PFF0329"	"F19626_1"	13580	24240	150	143	148	48	132	135	30	35	17	0	170	176	50	160	164	30	32	17	0	1.100	1.000	1.076	1.165	3.414	0.949	0.127	156	511	21	32	0.138	11	10	16	16	-50
3	19	6	"PFF0332"	"F19746_5"	13770	24240	150	138	144	38	140	142	38	16	5	0	176	176	40	165	169	34	26	9	0	-0.182	0.364	0.874	0.817	3.323	1.291	0.075	156	523	9	15	Error	-2	11	4	11	-50
3	20	6	"PFF0334"	"F19787_2"	13970	24240	120	17094	15159	5980	146	150	40	100	100	0	9274	8679	2481	171	175	38	100	100	0	1.862	1.765	1.791	1.575	2.134	1.948	0.847	120	545	26051	23521	0.897	16948	9103	15013	8508	0
3	21	6	"PFF0336"	"F19828_2"	14180	24230	110	176	171	56	144	150	36	42	20	0	212	210	67	170	177	42	48	31	0	0.762	0.675	0.727	0.780	3.356	0.706	0.121	80	443	74	67	-0.392	32	42	27	40	0
3	22	6	"PFF0338"	"F19846_4"	14340	24240	150	150	153	38	134	139	37	28	10	0	179	183	41	161	166	37	30	8	0	0.889	0.864	1.000	1.068	3.532	0.902	0.017	156	782	34	41	-0.170	16	18	19	22	-50
3	1	7	"PFF0364"	"F20448_4"	10330	24420	120	852	842	265	155	165	101	96	94	0	798	750	242	183	188	38	98	96	0	1.133	1.212	1.189	1.280	1.976	1.195	0.816	120	591	1312	1254	0.181	697	615	687	567	0
3	2	7	"PFF0366"	"F20625_1"	10530	24420	110	1070	990	369	162	176	84	87	86	0	738	685	250	194	205	70	88	85	0	1.669	1.686	1.621	1.708	2.268	1.696	0.808	80	484	1452	1319	0.739	908	544	828	491	0
3	3	7	"PFF0369"	"F20760_1"	10730	24420	130	789	753	219	164	176	81	98	94	0	696	667	176	193	203	68	94	93	0	1.243	1.243	1.202	1.169	1.587	1.327	0.800	120	535	1128	1063	0.313	625	503	589	474	0
3	4	7	"PFF0372"	"F20855_1"	10920	24420	130	232	231	73	159	162	35	71	53	0	255	254	70	186	189	36	72	47	0	1.058	1.059	1.058	1.031	2.414	1.083	0.247	120	515	142	140	0.081	73	69	72	68	0
3	5	7	"PFF0375"	"F20870_2"	11110	24420	130	298	295	82	152	154	34	91	83	0	339	329	75	181	183	33	91	88	0	0.924	0.966	0.981	0.971	2.294	0.955	0.504	120	594	304	291	-0.114	146	158	143	148	0
3	6	7	"PFF0378"	"F20896_3"	11320	24430	150	180	187	60	139	141	37	51	28	0	203	207	55	171	175	43	41	19	0	1.281	1.333	0.948	0.962	3.339	1.273	0.189	156	586	73	84	0.358	41	32	48	36	-50
3	7	7	"PFF0409"	"F22107_2"	11480	24430	150	178	181	58	103	107	37	76	50	0	197	206	60	141	148	43	58	33	0	1.339	1.200	1.228	1.185	2.736	1.060	0.436	156	539	131	143	0.421	75	56	78	65	-50
3	8	7	"PFF0415"	"F22233_2"	11670	24420	110	403	385	134	85	93	31	93	91	0	568	542	155	130	141	57	97	95	0	0.726	0.728	0.690	0.685	1.906	0.745	0.777	80	458	756	712	-0.462	318	438	300	412	0
3	9	7	"PFF0417"	"F2227_1"	11870	24430	120	1404	1323	356	102	106	36	100	100	0	1252	1223	289	141	150	55	100	99	0	1.172	1.128	1.167	1.115	1.705	1.150	0.842	120	527	2413	2303	0.229	1302	1111	1221	1082	0
3	10	7	"PFF0420"	"F22395_1"	12080	24440	150	162	167	47	132	136	37	46	23	0	190	191	52	168	171	40	31	10	0	1.364	1.522	1.150	1.102	3.554	1.007	0.069	156	623	52	58	0.447	30	22	35	23	-50
3	11	7	"PFF0431"	"F22631_1"	12290	24430	150	179	177	47	144	148	34	50	17	0	194	194	54	176	182	38	32	10	0	1.944	1.833	1.081	1.208	3.515	0.911	0.140	156	554	53	51	0.959	35	18	33	18	-50
3	12	7	"PFF0435"	"F22741_2"	12440	24430	120	371	370	103	143	147	30	95	94	0	574	525	172	174	178	36	91	90	0	0.570	0.647	0.599	0.688	2.334	0.562	0.621	120	449	628	578	-0.811	228	400	227	351	0
3	13	7	"PFF1070"	"F45236_1"	12640	24430	120	789	717	238	139	142	31	99	98	0	1032	944	292	174	177	34	95	94	0	0.758	0.751	0.789	0.755	2.199	0.738	0.754	120	481	1508	1348	-0.401	650	858	578	770	0
3	14	7	"PFF1072"	"F4524_3"	12820	24430	120	336	323	104	135	137	32	90	85	0	383	371	105	164	171	60	90	81	0	0.918	0.908	0.897	0.846	2.325	0.895	0.603	120	537	420	395	-0.124	201	219	188	207	0
3	15	7	"PFF1075"	"F45282_1"	13020	24430	120	408	400	126	131	135	44	95	87	0	508	505	150	160	163	41	96	93	0	0.796	0.780	0.735	0.766	2.277	0.759	0.677	120	541	625	614	-0.329	277	348	269	345	0
3	16	7	"PFF1077"	"F45296_2"	13210	24430	120	220	221	66	135	138	34	79	68	0	312	304	81	164	165	31	92	86	0	0.574	0.614	0.600	0.636	2.110	0.580	0.294	120	515	233	226	-0.800	85	148	86	140	0
3	17	7	"PFF1080"	"F45354_1"	13410	24430	110	506	482	162	137	141	34	95	91	0	490	482	134	167	170	32	96	95	0	1.142	1.095	1.164	0.992	2.856	1.121	0.723	80	471	692	660	0.192	369	323	345	315	0
3	18	7	"PFF1082"	"F4541_1"	13590	24430	120	2490	2287	828	136	138	29	100	100	0	1192	1106	346	166	169	31	95	95	0	2.294	2.288	2.286	2.195	2.095	2.477	0.809	120	485	3380	3091	1.198	2354	1026	2151	940	0
3	19	7	"PFF1120"	"F46301_17"	13780	24430	120	985	893	357	141	147	36	97	95	0	720	678	212	168	172	34	95	95	0	1.529	1.475	1.481	1.256	2.349	1.609	0.771	120	493	1396	1262	0.613	844	552	752	510	0
3	20	7	"PFF1128"	"F46381_1"	13980	24430	120	1832	1656	586	141	148	37	100	99	0	1119	1047	300	168	173	35	98	96	0	1.778	1.724	1.698	1.688	2.242	1.863	0.806	120	473	2642	2394	0.830	1691	951	1515	879	0
3	21	7	"PFF1133"	"F46513_1"	14160	24430	120	5892	5443	2022	147	152	38	100	100	0	2382	2317	667	169	174	35	99	99	0	2.596	2.466	2.473	2.259	1.941	2.713	0.844	120	515	7958	7444	1.376	5745	2213	5296	2148	0
3	22	7	"PFF1136"	"F46584_1"	14350	24420	110	16977	15060	5822	150	183	419	100	100	0	6135	5660	2050	170	216	474	97	96	0	2.821	2.716	2.534	2.685	2.094	2.875	0.832	80	478	22792	20400	1.496	16827	5965	14910	5490	0
3	1	8	"PFF1138"	"F46705_1"	10350	24610	110	4118	3730	1240	163	196	271	95	92	0	1977	1781	601	191	220	206	96	91	0	2.214	2.243	2.170	2.220	1.747	2.267	0.902	80	495	5741	5157	1.147	3955	1786	3567	1590	0
3	2	8	"PFF1140"	"F46816_1"	10540	24620	120	777	705	238	166	199	259	81	70	0	453	450	122	198	227	200	75	9	0	2.396	2.139	2.155	1.954	2.065	2.011	0.660	120	551	866	791	1.261	611	255	539	252	0
3	3	8	"PFF1163"	"F47563_1"	10760	24600	150	182	182	50	165	168	39	30	8	0	250	254	71	195	200	45	55	35	0	0.309	0.288	0.622	0.641	3.614	0.307	0.056	156	594	72	76	-1.694	17	55	17	59	-50
3	4	8	"PFF1165"	"F47822_1"	10920	24610	110	432	391	129	159	162	35	87	86	0	461	426	134	189	195	42	88	80	0	1.004	0.979	1.034	1.059	1.830	1.029	0.688	80	408	545	469	0.005	273	272	232	237	0
3	5	8	"PFF1167"	"F47864_3"	11120	24610	110	492	446	143	157	160	34	88	87	0	338	324	97	183	188	40	83	76	0	2.161	2.050	1.882	2.050	1.732	2.113	0.612	80	472	490	430	1.112	335	155	289	141	0
3	6	8	"PFF1175"	"F48138_1"	11320	24620	150	241	238	102	135	141	71	62	37	0	224	221	69	165	173	62	48	19	0	1.797	1.839	1.409	1.355	2.761	1.747	0.403	156	571	165	159	0.845	106	59	103	56	-50
3	7	8	"PFF1179"	"F48181_2"	11500	24620	120	1964	1732	630	80	89	36	100	100	0	985	917	271	124	131	32	98	96	0	2.188	2.083	2.170	2.005	1.941	2.226	0.833	120	421	2745	2445	1.130	1884	861	1652	793	0
3	8	8	"PFF1182"	"F48253_3"	11690	24610	120	186	191	55	71	75	21	95	90	0	229	228	58	117	125	50	85	60	0	1.027	1.081	1.074	1.032	1.823	0.946	0.569	120	512	227	231	0.038	115	112	120	111	0
3	9	8	"PFF1197"	"F48515_1"	11880	24620	120	687	625	230	89	97	34	97	92	0	609	572	174	130	136	32	99	98	0	1.248	1.213	1.218	1.119	1.956	1.231	0.841	120	514	1077	978	0.320	598	479	536	442	0
3	10	8	"PFF1204"	"F48839_1"	12070	24610	110	441	406	160	129	135	47	86	83	0	361	350	120	163	167	44	85	83	0	1.576	1.481	1.442	1.351	1.909	1.466	0.698	80	371	510	464	0.656	312	198	277	187	0
3	11	8	"PFF1208"	"F49178_1"	12240	24620	150	175	174	51	146	154	43	36	13	0	203	200	53	182	190	61	19	2	0	1.381	1.556	1.163	1.079	3.038	0.906	0.186	156	564	50	46	0.466	29	21	28	18	-50
3	12	8	"PFF1210"	"F4934_1"	12460	24620	120	216	212	66	146	152	41	67	41	0	401	387	95	181	184	36	92	89	0	0.318	0.320	0.396	0.384	2.530	0.311	0.291	120	485	290	272	-1.652	70	220	66	206	0
3	13	8	"PFF1215"	"F49538_1"	12650	24620	120	3271	3082	1156	143	147	40	100	100	0	2324	2205	574	178	180	34	100	100	0	1.458	1.450	1.450	1.352	1.726	1.580	0.858	120	490	5274	4966	0.544	3128	2146	2939	2027	0
3	14	8	"PFF1218"	"F49644_4"	12840	24610	110	304	286	114	140	142	30	83	77	0	574	532	205	169	174	35	88	86	0	0.405	0.402	0.403	0.437	2.315	0.397	0.622	80	461	569	509	-1.304	164	405	146	363	0
3	15	8	"PFF1901"	"F8433_1"	13040	24620	120	212	213	59	140	142	32	80	58	0	812	784	245	168	170	33	97	97	0	0.112	0.119	0.113	0.124	2.302	0.106	0.348	120	516	716	689	-3.161	72	644	73	616	0
3	16	8	"PFF1905"	"F8612_1"	13230	24620	120	280	266	85	137	139	30	88	80	0	1499	1412	457	170	171	31	97	96	0	0.108	0.104	0.106	0.111	1.934	0.096	0.520	120	454	1472	1371	-3.216	143	1329	129	1242	0
3	17	8	"PFF1913"	"F8921_1"	13410	24620	120	1940	1703	742	134	136	30	97	95	0	1683	1505	591	168	170	32	93	92	0	1.192	1.174	1.183	1.117	2.984	1.207	0.786	120	489	3321	2906	0.253	1806	1515	1569	1337	0
3	18	8	"PFF1915"	"F8939_2"	13610	24620	120	470	428	159	132	134	30	90	88	0	353	335	96	164	167	40	89	83	0	1.788	1.731	1.764	1.445	2.609	1.903	0.565	120	454	527	467	0.839	338	189	296	171	0
3	19	8	"PFF1919"	"F9091_1"	13790	24620	130	170	164	56	131	134	28	54	31	0	273	264	96	163	165	40	81	70	0	0.355	0.327	0.401	0.364	2.674	0.373	0.232	120	481	149	134	-1.496	39	110	33	101	0
3	20	8	"PFF1921"	"F9247_1"	13970	24610	120	272	264	82	129	131	29	89	85	0	249	243	71	156	160	32	81	65	0	1.538	1.552	1.461	1.522	2.120	1.508	0.396	120	431	236	222	0.621	143	93	135	87	0
3	21	8	"PFI0014"	"I10798_1"	14150	24620	150	114	117	38	125	129	38	9	3	0	135	138	36	153	158	35	7	2	0	0.611	0.533	1.065	0.940	2.980	0.715	0.086	156	559	-29	-23	-0.710	-11	-18	-8	-15	-50
3	22	8	"PFI0017"	"I10882_1"	14340	24610	120	561	544	137	124	152	377	72	0	0	536	523	111	153	190	427	28	0	0	1.141	1.135	1.125	1.109	1.758	1.149	0.785	120	595	820	790	0.190	437	383	420	370	0
3	1	9	"PFI0023"	"I11056_2"	10360	24800	150	177	187	51	163	183	217	0	0	0	171	180	49	190	209	167	0	0	0	-0.737	-2.400	0.839	0.765	3.814	0.715	0.624	156	774	-5	14	Error	14	-19	24	-10	-50
3	2	9	"PFI0029"	"I11211_1"	10540	24800	120	202	206	48	165	168	35	50	28	0	302	296	51	197	200	36	87	68	0	0.352	0.414	0.493	0.486	3.636	0.373	0.070	120	410	142	140	-1.505	37	105	41	99	0
3	3	9	"PFI0033"	"I11281_1"	10720	24800	150	164	165	44	163	167	36	20	5	0	181	184	46	196	199	39	10	4	0	-0.067	-0.167	0.979	1.029	4.087	0.676	0.017	156	524	-14	-10	Error	1	-15	2	-12	-50
3	4	9	"PFI0035"	"I11342_1"	10910	24790	120	617	601	126	159	163	35	100	98	0	696	671	160	191	194	40	97	94	0	0.907	0.921	0.915	0.991	1.871	0.878	0.824	120	467	963	922	-0.141	458	505	442	480	0
3	5	9	"PFI0056"	"I12038_2"	11120	24800	150	143	153	46	158	162	36	16	5	0	204	207	47	185	192	51	21	8	0	-0.789	-0.227	1.131	1.342	4.079	0.593	0.026	156	610	4	17	Error	-15	19	-5	22	-50
3	6	9	"PFI0058"	"I12132_1"	11290	24790	110	1411	1309	429	141	150	74	93	92	0	785	751	246	174	183	73	92	91	0	2.079	2.024	1.949	1.755	2.132	1.988	0.863	80	434	1881	1745	1.056	1270	611	1168	577	0
3	7	9	"PFI0060"	"I12159_3"	11530	24810	150	145	155	63	110	123	75	32	5	0	176	195	72	148	160	71	37	9	0	1.250	0.957	0.990	0.987	3.163	0.989	0.469	156	549	63	92	0.322	35	28	45	47	-50
3	8	9	"PFI0063"	"I12192_2"	11670	24810	150	90	93	26	82	92	31	19	2	0	123	126	24	126	134	33	9	1	0	-2.667	100000.000	1.000	0.977	3.871	0.994	0.096	156	466	5	11	Error	8	-3	11	0	-50
3	9	9	"PFI0069"	"I12412_1"	11870	24790	110	829	760	260	104	111	47	92	92	0	575	527	168	138	147	48	92	91	0	1.659	1.686	1.692	1.743	1.597	1.667	0.831	80	457	1162	1045	0.730	725	437	656	389	0
3	10	9	"PFI0072"	"I12552_2"	12060	24790	110	4158	3923	1176	137	156	168	100	98	0	4784	4410	1329	170	213	403	96	93	0	0.871	0.893	0.884	0.917	1.580	0.878	0.915	80	521	8635	8026	-0.198	4021	4614	3786	4240	0
3	11	9	"PFI0105"	"I13369_2"	12270	24800	120	243	239	71	145	163	166	11	0	0	266	259	68	177	219	404	0	0	0	1.101	1.146	1.170	1.176	2.927	1.238	0.218	120	514	187	176	0.139	98	89	94	82	0
3	12	9	"PFI0107"	"I13466_1"	12460	24790	120	341	323	94	147	152	41	88	84	0	428	400	127	176	181	34	90	88	0	0.770	0.786	0.756	0.713	2.184	0.731	0.604	120	463	446	400	-0.377	194	252	176	224	0
3	13	9	"PFI0111"	"I13569_2"	12640	24800	120	984	923	323	147	150	42	97	92	0	796	776	208	180	181	34	97	96	0	1.359	1.302	1.303	1.194	2.007	1.379	0.809	120	428	1453	1372	0.442	837	616	776	596	0
3	14	9	"PFI0113"	"I13674_4"	12820	24810	150	161	161	45	143	146	32	33	14	0	198	192	48	175	180	36	32	13	0	0.783	1.059	0.778	0.802	4.555	0.584	0.026	156	651	41	35	-0.354	18	23	18	17	-50
3	15	9	"PFI0118"	"I13901_1"	13030	24800	120	320	311	92	141	143	31	90	88	0	317	302	80	173	175	31	90	88	0	1.243	1.318	1.263	1.228	1.745	1.365	0.522	120	494	323	299	0.314	179	144	170	129	0
3	16	9	"PFI0122"	"I13918_1"	13230	24800	120	2556	2507	556	139	140	29	100	99	0	1992	1853	523	174	178	34	97	97	0	1.329	1.410	1.370	1.444	2.101	1.416	0.803	120	421	4235	4047	0.411	2417	1818	2368	1679	0
3	17	9	"PFJ0094"	"J1546_3"	13390	24810	150	127	127	32	132	135	30	12	3	0	155	155	37	165	169	33	10	1	0	0.500	0.500	0.852	1.006	3.833	0.643	0.058	156	465	-15	-15	-1.000	-5	-10	-5	-10	-50
3	18	9	"PFJ0104"	"J157_2"	13590	24800	150	112	116	33	129	130	31	8	4	0	136	144	39	161	162	38	9	1	0	0.680	0.765	0.859	0.816	2.892	0.477	0.112	156	536	-42	-30	-0.556	-17	-25	-13	-17	-50
3	19	9	"PFJ0107"	"J1588_1"	13780	24800	120	428	410	161	126	127	28	91	88	0	494	483	172	154	158	40	95	91	0	0.888	0.863	0.809	0.860	2.215	0.860	0.669	120	421	642	613	-0.171	302	340	284	329	0
3	20	9	"PFJ0110"	"J1616_1"	13960	24810	150	81	93	41	111	110	34	11	4	0	110	121	42	140	143	33	10	2	0	1.000	0.947	0.982	1.050	2.314	1.021	0.332	156	534	-60	-37	0.000	-30	-30	-18	-19	-50
3	21	9	"PFJ0116"	"J163_7"	14170	24810	150	127	133	41	100	101	29	49	25	0	140	144	40	135	139	33	25	7	0	5.400	3.667	1.320	1.295	4.013	1.140	0.129	156	546	32	42	2.433	27	5	33	9	-50
3	22	9	"PFJ0119"	"J167_13"	14370	24810	130	209	207	69	106	109	27	87	79	0	258	242	80	140	145	32	83	76	0	0.873	0.990	0.933	0.893	2.130	0.897	0.398	120	635	221	203	-0.196	103	118	101	102	0
3	1	10	"PFJ0157"	"J183_4"	10360	24990	130	179	178	56	150	156	40	40	14	0	283	280	82	178	185	41	80	63	0	0.276	0.275	0.444	0.443	2.647	0.437	0.173	120	603	134	130	-1.856	29	105	28	102	0
3	2	10	"PFJ0159"	"J183_6"	10550	25000	150	152	157	49	159	164	41	17	6	0	179	173	43	192	197	44	5	0	0	0.538	0.105	0.894	0.956	2.786	0.954	0.134	156	616	-20	-21	-0.893	-7	-13	-2	-19	-50
3	3	10	"PFJ0161"	"J183_8"	10760	24990	150	202	199	65	161	164	36	53	28	0	214	211	63	193	196	39	33	13	0	1.952	2.111	1.263	1.370	3.204	1.175	0.173	156	581	62	56	0.965	41	21	38	18	-50
3	4	10	"PFJ0165"	"J1901_2"	10910	24990	150	143	145	44	158	162	34	10	5	0	165	170	47	190	194	37	10	4	0	0.600	0.650	0.846	0.882	2.961	0.644	0.043	156	606	-40	-33	-0.737	-15	-25	-13	-20	-50
3	5	10	"PFJ0168"	"J191_1"	11120	24980	120	272	270	62	153	157	32	92	80	0	217	219	48	187	192	36	42	16	0	3.967	3.656	2.532	2.690	2.914	2.698	0.130	120	409	149	149	1.988	119	30	117	32	0
3	6	10	"PFJ0170"	"J191_6"	11240	25000	150	138	145	49	149	153	60	7	1	0	178	179	43	180	186	60	7	0	0	5.500	4.000	1.168	1.130	3.909	0.847	0.102	156	680	-13	-5	2.459	-11	-2	-4	-1	-50
3	7	10	"PFJ0203"	"J21_13"	11520	24990	150	143	148	45	137	139	34	28	11	0	168	170	44	174	174	35	20	3	0	-1.000	-2.750	1.127	1.119	3.883	0.893	0.064	156	654	0	7	Error	6	-6	11	-4	-50
3	8	10	"PFJ0207"	"J21_24"	11720	24970	150	131	131	40	126	128	32	23	5	0	230	227	79	161	165	35	66	49	0	0.072	0.076	0.395	0.411	3.734	0.242	0.096	156	560	74	71	-3.787	5	69	5	66	-50
3	9	10	"PFJ0209"	"J21_26"	11890	24980	110	135	135	41	130	134	38	18	5	0	310	298	103	161	168	45	86	77	0	0.034	0.036	0.249	0.224	2.890	0.114	0.078	80	455	154	142	-4.897	5	149	5	137	0
3	10	10	"PFJ0212"	"J21_31"	12080	24990	120	6366	5496	2437	136	150	163	95	90	0	5975	5439	2033	169	204	399	95	91	0	1.073	1.017	1.024	0.894	1.970	1.070	0.918	120	523	12036	10630	0.102	6230	5806	5360	5270	0
3	11	10	"PFJ0216"	"J21_9"	12250	25000	150	85	98	39	140	152	146	0	0	0	118	131	47	173	202	355	0	0	0	1.000	1.000	0.917	0.918	2.205	0.934	0.222	156	662	-110	-84	0.000	-55	-55	-42	-42	-50
3	12	10	"PFJ0218"	"J222_2"	12460	24990	120	232	225	78	142	145	30	80	67	0	272	263	81	174	176	32	83	69	0	0.918	0.933	0.969	0.969	2.227	0.918	0.382	120	490	188	172	-0.123	90	98	83	89	0
3	13	10	"PFJ0247"	"J242_2"	12630	25000	150	139	145	46	142	144	31	21	12	0	176	174	44	173	177	34	19	4	0	-1.000	3.000	0.926	0.938	4.460	1.239	0.033	156	617	0	4	Error	-3	3	3	1	-50
3	14	10	"PFJ0250"	"J245_1"	12840	24990	110	217	212	68	138	140	32	81	66	0	215	228	198	169	174	35	57	37	0	1.717	1.254	1.333	1.340	3.389	0.326	0.216	80	456	125	133	0.780	79	46	74	59	0
3	15	10	"PFJ0252"	"J245_13"	13030	24990	150	174	169	49	126	130	31	62	32	0	184	183	51	163	166	33	37	13	0	2.286	2.150	1.354	1.453	3.759	1.128	0.125	156	694	69	63	1.193	48	21	43	20	-50
3	16	10	"PFJ0254"	"J245_5"	13220	24990	130	262	256	73	131	133	30	89	83	0	241	240	66	167	172	34	81	55	0	1.770	1.712	1.514	1.472	2.815	1.482	0.300	120	464	205	198	0.824	131	74	125	73	0
3	17	10	"PFJ0257"	"J245_9"	13390	25000	150	123	131	42	131	133	30	18	10	0	150	156	43	165	169	32	16	7	0	0.533	0.000	0.950	0.990	2.986	0.815	0.083	156	488	-23	-9	-0.907	-8	-15	0	-9	-50
3	18	10	"PFJ0259"	"J2465_2"	13580	25000	150	128	128	32	124	127	30	19	3	0	158	158	41	159	162	30	19	6	0	-4.000	-4.000	0.792	0.832	3.320	0.595	0.019	156	549	3	3	Error	4	-1	4	-1	-50
3	19	10	"PFK0310"	"Kn2750_3"	13780	25000	150	157	164	63	118	120	27	58	37	0	186	195	68	150	153	29	52	35	0	1.083	1.022	1.000	1.064	2.871	0.891	0.228	156	577	75	91	0.115	39	36	46	45	-50
3	20	10	"PFK0321"	"Kn2865_1"	13990	25000	150	124	129	49	104	106	34	37	14	0	152	161	56	139	151	116	6	0	0	1.538	1.136	0.894	1.041	3.018	0.869	0.321	156	573	33	47	0.621	20	13	25	22	-50
3	21	10	"PFK0331"	"Kn3020_1"	14170	25000	120	897	926	435	101	101	27	97	96	0	741	731	242	138	140	29	97	96	0	1.320	1.391	1.411	1.256	2.036	1.546	0.809	120	410	1399	1418	0.401	796	603	825	593	0
3	22	10	"PFK0339"	"Kn3094_1"	14350	25000	150	125	126	36	106	109	26	41	16	0	147	146	37	142	145	30	21	5	0	3.800	5.000	1.194	1.182	3.535	0.829	0.455	156	740	24	24	1.926	19	5	20	4	-50
3	1	11	"PFK0353"	"Kn3360_3"	10360	25180	120	268	268	93	136	138	33	84	78	0	187	186	52	165	170	36	36	14	0	6.000	6.286	3.725	3.484	3.062	3.671	0.174	120	616	154	153	2.585	132	22	132	21	0
3	2	11	"PFK0355"	"Kn3360_5"	10550	25180	110	161	159	44	144	145	32	32	15	0	365	349	108	175	180	35	87	86	0	0.089	0.086	0.196	0.230	3.791	0.109	0.074	80	473	207	189	-3.482	17	190	15	174	0
3	3	11	"PFK0384"	"Kn386_1"	10750	25200	110	205	206	63	155	158	34	66	38	0	227	216	62	189	192	38	48	16	0	1.316	1.889	1.092	1.170	3.588	1.110	0.125	80	506	88	78	0.396	50	38	51	27	0
3	4	11	"PFK0387"	"Kn400_3"	10940	25190	120	224	222	61	159	162	32	70	50	0	787	747	210	186	192	38	97	95	0	0.108	0.112	0.135	0.120	3.253	0.098	0.232	120	523	666	624	-3.209	65	601	63	561	0
3	5	11	"PFK0390"	"Kn4028_2"	11130	25190	120	2271	2080	830	155	157	35	95	94	0	1678	1548	510	184	190	37	98	95	0	1.416	1.411	1.364	1.255	2.120	1.497	0.889	120	507	3610	3289	0.502	2116	1494	1925	1364	0
3	6	11	"PFK0393"	"Kn4044_1"	11340	25190	150	106	112	36	146	148	36	5	0	0	189	185	46	178	181	37	25	7	0	-3.636	-4.857	1.244	1.279	4.123	0.349	0.003	156	632	-29	-27	Error	-40	11	-34	7	-50
3	7	11	"PFK0400"	"Kn4252_3"	11520	25190	120	768	723	236	138	139	29	96	95	0	2634	2491	712	171	172	31	100	100	0	0.256	0.252	0.259	0.240	1.909	0.243	0.831	120	462	3093	2905	-1.967	630	2463	585	2320	0
3	8	11	"PFK0406"	"Kn434_1"	11710	25190	130	188	187	52	139	140	29	62	44	0	349	327	102	171	173	31	85	84	0	0.275	0.308	0.339	0.339	3.003	0.289	0.234	120	561	227	204	-1.861	49	178	48	156	0
3	9	11	"PFK0434"	"Kn5123_1"	11890	25190	120	341	314	101	137	138	30	88	85	0	318	302	97	166	171	33	85	78	0	1.342	1.301	1.253	1.169	2.172	1.269	0.501	120	548	356	313	0.424	204	152	177	136	0
3	10	11	"PFK0438"	"Kn5186_3"	12080	25180	110	302	297	113	128	130	29	85	81	0	728	662	237	161	166	41	91	88	0	0.307	0.337	0.335	0.330	2.155	0.337	0.672	80	486	741	670	-1.704	174	567	169	501	0
3	11	11	"PFK0449"	"Kn5414_1"	12270	25190	120	268	257	77	131	134	29	89	80	0	182	182	51	166	169	40	30	8	0	8.563	7.875	2.735	3.007	3.549	4.499	0.105	120	501	153	142	3.098	137	16	126	16	0
3	12	11	"PFK0454"	"Kn5561_2"	12470	25190	120	137	136	44	134	136	27	25	10	0	418	393	149	167	172	33	86	85	0	0.012	0.009	0.165	0.149	3.787	0.050	0.030	120	514	254	228	-6.387	3	251	2	226	0
3	13	11	"PFK0456"	"Kn5587_1"	12660	25190	120	821	762	273	133	136	28	98	95	0	8984	8694	2660	168	171	33	100	100	0	0.078	0.074	0.078	0.075	1.877	0.069	0.783	120	491	9504	9155	-3.680	688	8816	629	8526	0
3	14	11	"PFK0460"	"Kn569_3"	12840	25190	110	111	112	32	125	128	29	6	1	0	260	255	77	157	160	34	85	71	0	-0.136	-0.133	0.187	0.204	5.483	0.009	0.000	80	499	89	85	Error	-14	103	-13	98	0
3	15	11	"PFK0488"	"Kn67_1"	13040	25190	110	120	122	41	111	115	28	35	11	0	271	255	101	149	153	33	77	71	0	0.074	0.104	0.259	0.286	4.914	0.181	0.167	80	513	131	117	-3.761	9	122	11	106	0
3	16	11	"PFK0491"	"Kn6869_1"	13230	25190	120	144	144	48	120	123	29	47	21	0	531	486	197	157	160	32	86	85	0	0.064	0.073	0.126	0.141	3.581	0.093	0.181	120	524	398	353	-3.962	24	374	24	329	0
3	17	11	"PFK0496"	"Kn707_1"	13410	25190	120	2308	2016	811	125	128	29	95	95	0	1936	1696	647	164	167	31	95	95	0	1.232	1.234	1.203	1.047	3.292	1.252	0.800	120	473	3955	3423	0.301	2183	1772	1891	1532	0
3	18	11	"PFK0507"	"Kn768_1"	13610	25190	130	257	244	81	123	126	29	84	80	0	355	340	108	158	162	30	92	90	0	0.680	0.665	0.696	0.703	2.051	0.626	0.529	120	527	331	303	-0.556	134	197	121	182	0
3	19	11	"PFK0510"	"Kn7854_1"	13800	25190	120	487	455	171	115	118	27	92	90	0	473	450	149	148	150	28	95	92	0	1.145	1.126	1.178	1.105	2.384	1.145	0.671	120	509	697	642	0.195	372	325	340	302	0
3	20	11	"PFK0516"	"Kn8017_1"	13980	25190	110	515	486	184	105	110	31	90	90	0	3352	3096	1076	140	180	270	97	93	0	0.128	0.129	0.139	0.149	2.321	0.118	0.712	80	429	3622	3337	-2.970	410	3212	381	2956	0
3	21	11	"PFK1023"	"Ks506_1"	14170	25190	120	1115	971	397	112	118	32	90	90	0	1080	950	358	149	182	245	85	81	0	1.077	1.072	1.063	0.910	2.187	1.037	0.728	120	522	1934	1660	0.107	1003	931	859	801	0
3	22	11	"PFK1025"	"Ks506_6"	14380	25190	120	1043	933	378	119	123	27	95	93	0	625	606	201	154	157	31	93	93	0	1.962	1.801	1.826	1.629	2.142	1.993	0.743	120	569	1395	1266	0.972	924	471	814	452	0
3	1	12	"PFK1027"	"Ks509_1"	10360	25370	110	257	247	86	111	119	45	88	73	0	256	256	82	150	158	47	81	62	0	1.377	1.283	1.150	1.140	2.088	1.082	0.525	80	552	252	242	0.462	146	106	136	106	0
3	2	12	"PFK1030"	"Ks509_6"	10560	25370	110	240	231	66	127	132	47	86	60	0	488	461	168	164	171	52	87	87	0	0.349	0.350	0.347	0.366	1.964	0.308	0.561	80	548	437	401	-1.520	113	324	104	297	0
3	3	12	"PFK1033"	"Ks510_10"	10760	25380	110	193	183	54	147	147	36	55	27	0	399	382	117	180	183	40	87	86	0	0.210	0.178	0.274	0.242	2.523	0.206	0.195	80	496	265	238	-2.251	46	219	36	202	0
3	4	12	"PFK1036"	"Ks510_3"	10950	25380	120	169	169	51	159	161	33	32	12	0	428	415	112	187	191	37	93	90	0	0.041	0.044	0.165	0.163	2.865	0.060	0.024	120	487	251	238	-4.591	10	241	10	228	0
3	5	12	"PFK1051"	"Ks539_1"	11130	25370	110	2311	2032	714	159	168	72	95	93	0	2539	2288	775	185	208	175	93	91	0	0.914	0.891	0.894	0.846	1.646	0.897	0.882	80	430	4506	3976	-0.129	2152	2354	1873	2103	0
3	6	12	"PFK1053"	"Ks545_4"	11330	25380	120	174	167	41	151	157	70	4	0	0	461	437	126	182	201	166	83	23	0	0.082	0.063	0.114	0.125	2.645	0.063	0.043	120	485	302	271	-3.601	23	279	16	255	0
3	7	12	"PFK1057"	"Ks54_4"	11510	25380	120	992	886	312	138	139	30	95	94	0	643	617	187	174	176	33	94	94	0	1.821	1.688	1.715	1.620	1.729	1.757	0.773	120	472	1323	1191	0.865	854	469	748	443	0
3	8	12	"PFK1062"	"Ks5580_5"	11720	25380	120	432	411	143	139	142	30	92	89	0	772	709	237	172	176	31	93	91	0	0.488	0.507	0.506	0.505	2.232	0.480	0.715	120	461	893	809	-1.034	293	600	272	537	0
3	9	12	"PFK1065"	"Ks565_1"	11890	25380	120	226	206	76	135	135	34	75	60	0	401	386	131	165	167	33	90	87	0	0.386	0.321	0.410	0.367	1.869	0.321	0.386	120	461	327	292	-1.375	91	236	71	221	0
3	10	12	"PFK1067"	"Ks565_2"	12080	25380	110	508	478	157	104	108	36	93	91	0	478	467	139	143	146	42	93	91	0	1.206	1.154	1.166	1.078	1.822	1.120	0.771	80	423	739	698	0.270	404	335	374	324	0
3	11	12	"PFK1087"	"Ks56_4"	12250	25380	150	143	139	44	124	122	37	32	6	0	181	180	52	155	158	45	35	10	0	0.731	0.600	0.806	0.807	3.589	0.822	0.226	156	623	45	40	-0.453	19	26	15	25	-50
3	12	12	"PFK1089"	"Ks56_9"	12480	25380	120	292	282	97	141	144	31	87	79	0	351	336	108	173	176	34	89	84	0	0.848	0.865	0.898	0.922	2.183	0.835	0.514	120	514	329	304	-0.237	151	178	141	163	0
3	13	12	"PFK1091"	"Ks586_5"	12670	25380	120	356	342	111	135	140	32	90	85	0	376	371	115	173	176	35	90	88	0	1.089	1.045	1.054	1.055	2.250	0.999	0.578	120	472	424	405	0.123	221	203	207	198	0
3	14	12	"PFK1096"	"Ks592_4"	12850	25380	120	2061	1791	797	135	137	31	97	92	0	1941	1703	652	170	173	35	94	94	0	1.088	1.080	1.133	0.917	3.342	1.118	0.807	120	520	3697	3189	0.121	1926	1771	1656	1533	0
3	15	12	"PFK1098"	"Ks595_2"	13050	25390	110	145	142	45	129	131	32	32	11	0	346	338	123	163	168	35	88	88	0	0.087	0.074	0.226	0.208	2.689	0.108	0.073	80	493	199	188	-3.516	16	183	13	175	0
3	16	12	"PFK1103"	"Ks5_1"	13230	25380	110	157	155	54	127	129	26	53	33	0	742	685	230	161	166	39	91	91	0	0.052	0.053	0.107	0.084	2.367	0.070	0.221	80	464	611	552	-4.276	30	581	28	524	0
3	17	12	"PFK1124"	"Ks646_6"	13430	25380	120	928	844	273	129	130	28	97	96	0	656	621	194	163	168	38	94	90	0	1.621	1.561	1.591	1.518	2.004	1.580	0.796	120	492	1292	1173	0.697	799	493	715	458	0
3	18	12	"PFK1126"	"Ks64_1"	13610	25380	120	160	155	48	130	131	28	51	22	0	250	243	73	159	163	30	85	70	0	0.330	0.298	0.484	0.442	2.692	0.338	0.123	120	484	121	109	-1.601	30	91	25	84	0
3	19	12	"PFK1135"	"Ks664_1"	13800	25380	110	317	296	104	124	126	28	87	83	0	418	398	125	153	158	33	91	90	0	0.728	0.702	0.691	0.595	2.546	0.637	0.670	80	458	458	417	-0.457	193	265	172	245	0
3	20	12	"PFK1137"	"Ks664_35"	13990	25380	120	2159	1960	685	115	119	29	100	97	0	1826	1625	623	148	173	229	90	87	0	1.218	1.249	1.219	1.332	2.496	1.217	0.817	120	466	3722	3322	0.285	2044	1678	1845	1477	0
3	21	12	"PFK1140"	"Ks667_3"	14160	25380	150	151	149	42	122	126	31	46	17	0	167	168	41	153	178	215	0	0	0	2.071	1.800	1.268	1.278	3.705	0.835	0.030	156	620	43	42	1.051	29	14	27	15	-50
3	22	12	"PFK1142"	"Ks66_1"	14380	25380	120	1730	1599	534	125	130	30	100	99	0	2670	2391	860	158	163	31	96	95	0	0.639	0.660	0.640	0.689	2.581	0.611	0.781	120	601	4117	3707	-0.646	1605	2512	1474	2233	0
3	1	13	"PFM0090"	"M16407_5"	10380	25560	110	1319	1298	422	76	80	26	100	100	0	821	758	241	114	119	33	95	95	0	1.758	1.898	1.755	2.085	2.118	1.866	0.782	80	550	1950	1866	0.814	1243	707	1222	644	0
3	2	13	"PFM0095"	"M16853_1"	10560	25560	100	322	319	96	78	83	22	97	95	0	356	341	99	115	120	27	93	92	0	1.012	1.066	1.079	1.009	1.762	1.006	0.712	80	471	485	467	0.018	244	241	241	226	0
3	3	13	"PFM0099"	"M17049_2"	10750	25560	110	1084	981	357	97	108	55	95	93	0	843	770	323	134	147	66	90	87	0	1.392	1.390	1.321	1.507	2.164	1.361	0.835	80	501	1696	1520	0.477	987	709	884	636	0
3	4	13	"PFM0101"	"M17181_1"	10950	25570	150	194	197	61	138	141	55	50	17	0	211	212	63	167	175	64	35	7	0	1.273	1.311	1.122	1.015	3.197	1.122	0.386	156	535	100	104	0.348	56	44	59	45	-50
3	5	13	"PFM0103"	"M17230_2"	11110	25560	150	94	109	41	155	161	65	0	0	0	131	144	48	182	200	156	0	0	0	1.196	1.211	1.013	0.998	2.354	0.293	0.248	156	554	-112	-84	0.258	-61	-51	-46	-38	-50
3	6	13	"PFM0105"	"M17327_1"	11330	25570	120	293	281	94	145	148	31	82	79	0	521	481	154	181	184	34	93	90	0	0.435	0.453	0.465	0.449	1.835	0.443	0.608	120	445	488	436	-1.200	148	340	136	300	0
3	7	13	"PFM0123"	"M18924_1"	11490	25570	150	141	150	67	139	142	31	20	8	0	217	253	133	178	179	35	51	38	0	0.051	0.147	0.489	0.523	4.776	0.223	0.108	156	524	41	86	-4.285	2	39	11	75	-50
3	8	13	"PFM0125"	"M18924_16"	11670	25560	120	1276	1162	404	134	137	29	100	100	0	1611	1478	526	168	173	34	98	98	0	0.791	0.785	0.793	0.832	2.239	0.765	0.851	120	428	2585	2338	-0.338	1142	1443	1028	1310	0
3	9	13	"PFM0128"	"M18924_2"	11860	25560	120	3366	2942	1275	133	134	31	100	100	0	1608	1433	596	164	167	31	90	90	0	2.239	2.214	2.156	2.113	2.288	2.312	0.836	120	421	4677	4078	1.163	3233	1444	2809	1269	0
3	10	13	"PFM0134"	"M19188_5"	12050	25570	150	88	93	27	114	115	37	3	0	0	146	148	39	148	150	38	14	3	0	13.000	100000.000	1.137	1.190	3.703	0.675	0.094	156	504	-28	-21	3.700	-26	-2	-21	0	-50
3	11	13	"PFM0138"	"M19559_4"	12240	25560	150	218	219	95	121	118	36	68	57	0	215	211	70	154	155	39	60	37	0	1.590	1.719	1.230	1.330	2.556	1.581	0.445	156	519	158	155	0.669	97	61	98	57	-50
3	12	13	"PFM0140"	"M196_2"	12440	25560	120	284	278	116	139	142	31	79	77	0	374	352	148	170	173	34	84	80	0	0.711	0.764	0.829	0.808	2.009	0.717	0.489	120	451	349	321	-0.493	145	204	139	182	0
3	13	13	"PFM0160"	"M21368_2"	12620	25580	150	114	117	36	143	147	33	5	1	0	162	163	43	176	181	34	11	3	0	2.071	2.000	1.012	1.326	3.629	0.724	0.021	156	539	-43	-39	1.051	-29	-14	-26	-13	-50
3	14	13	"PFM0162"	"M21439_1"	12820	25560	120	262	253	85	139	141	32	82	80	0	359	340	107	178	180	33	85	80	0	0.680	0.704	0.763	0.755	1.997	0.661	0.482	120	450	304	276	-0.557	123	181	114	162	0
3	15	13	"PFM0165"	"M21508_2"	13010	25570	120	1233	1109	448	138	139	30	95	94	0	1180	1068	355	173	175	34	94	92	0	1.087	1.085	1.113	1.000	2.242	1.138	0.792	120	506	2102	1866	0.121	1095	1007	971	895	0
3	16	13	"PFM0167"	"M2157_1"	13210	25560	120	221	214	66	129	132	27	80	69	0	244	234	72	161	167	39	75	53	0	1.108	1.164	1.152	1.117	2.376	0.970	0.265	120	513	175	158	0.149	92	83	85	73	0
3	17	13	"PFM0171"	"M21780_2"	13400	25560	120	592	550	201	130	131	27	92	90	0	711	633	252	160	167	38	89	87	0	0.838	0.888	0.854	0.759	2.432	0.847	0.742	120	452	1013	893	-0.254	462	551	420	473	0
3	18	13	"PFM0173"	"M21780_4"	13590	25570	150	96	97	30	134	135	28	3	0	0	124	127	38	163	167	32	3	2	0	0.974	1.028	0.923	0.985	2.393	0.428	0.120	156	521	-77	-73	-0.037	-38	-39	-37	-36	-50
3	19	13	"PFM0202"	"M23550_4"	13780	25570	120	1028	998	368	130	132	27	95	95	0	1121	1038	352	161	166	34	97	94	0	0.935	0.990	0.950	1.001	2.184	1.002	0.810	120	462	1858	1745	-0.096	898	960	868	877	0
3	20	13	"PFM0204"	"M23550_7"	13970	25570	150	119	119	31	124	127	26	16	3	0	156	151	39	158	162	33	13	1	0	2.500	0.714	0.833	0.872	4.155	0.238	0.011	156	504	-7	-12	1.322	-5	-2	-5	-7	-50
3	21	13	"PFM0209"	"M24104_1"	14150	25560	110	412	380	139	123	127	37	88	86	0	383	348	129	156	163	45	85	82	0	1.273	1.339	1.282	1.301	1.617	1.250	0.653	80	388	516	449	0.348	289	227	257	192	0
3	22	13	"PFM0211"	"M24315_1"	14330	25560	110	405	378	161	124	129	37	83	81	0	396	365	126	158	166	47	87	82	0	1.181	1.227	1.250	1.240	1.912	1.229	0.645	80	510	519	461	0.240	281	238	254	207	0
3	1	14	"PFM0214"	"M24561_16"	10350	25750	100	456	440	221	70	72	14	100	93	0	470	436	213	114	117	20	91	86	0	1.084	1.149	1.282	1.214	2.479	1.141	0.628	80	507	742	692	0.117	386	356	370	322	0
3	2	14	"PFM0216"	"M24561_22"	10550	25760	110	219	215	89	71	72	14	91	87	0	610	594	238	114	115	18	97	92	0	0.298	0.300	0.300	0.290	2.397	0.275	0.692	80	497	644	624	-1.745	148	496	144	480	0
3	3	14	"PFM0675"	"M49210_1"	10720	25750	100	139	140	37	77	80	21	88	72	0	210	207	53	115	118	21	93	81	0	0.653	0.685	0.652	0.646	2.110	0.610	0.439	80	411	157	155	-0.616	62	95	63	92	0
3	4	14	"PFM0678"	"M49439_1"	10920	25750	150	123	124	32	107	117	55	10	1	0	198	200	56	144	154	64	41	8	0	0.296	0.304	0.429	0.456	3.071	0.390	0.122	156	573	70	73	-1.755	16	54	17	56	-50
3	5	14	"PFM0682"	"M49680_3"	11110	25750	120	288	283	75	149	150	32	90	85	0	325	324	91	177	183	38	90	83	0	0.939	0.912	0.869	0.891	1.951	0.842	0.471	120	432	287	281	-0.091	139	148	134	147	0
3	6	14	"PFM0685"	"M50030_1"	11290	25750	120	1041	960	307	148	151	31	99	98	0	725	674	198	179	184	36	95	94	0	1.636	1.640	1.658	1.621	1.841	1.674	0.838	120	499	1439	1307	0.710	893	546	812	495	0
3	7	14	"PFM0689"	"M50253_2"	11480	25750	110	196	188	60	146	149	32	61	37	0	419	396	123	179	181	35	88	87	0	0.208	0.194	0.268	0.243	2.194	0.200	0.242	80	414	290	259	-2.263	50	240	42	217	0
3	8	14	"PFM0691"	"M50721_1"	11680	25750	150	185	186	50	136	137	35	64	31	0	223	222	61	168	172	42	58	33	0	0.891	0.926	0.909	0.897	2.817	0.757	0.215	156	535	104	104	-0.167	49	55	50	54	-50
3	9	14	"PFM0712"	"M52704_3"	11870	25750	150	113	117	35	134	134	32	7	1	0	151	148	38	166	169	41	7	0	0	1.400	0.944	0.917	0.993	3.455	0.335	0.026	156	520	-36	-35	0.485	-21	-15	-17	-18	-50
3	10	14	"PFM0715"	"M5299_1"	12060	25750	120	431	396	124	132	133	30	93	91	0	599	565	190	166	170	35	94	93	0	0.691	0.662	0.669	0.703	2.189	0.619	0.726	120	425	732	663	-0.534	299	433	264	399	0
3	11	14	"PFM0718"	"M53027_1"	12250	25740	120	389	389	129	132	132	28	94	90	0	301	298	95	165	169	32	87	79	0	1.890	1.932	1.871	1.935	2.308	1.982	0.504	120	460	393	390	0.918	257	136	257	133	0
3	12	14	"PFM0720"	"M53181_3"	12440	25750	120	1057	977	366	138	140	31	99	99	0	819	776	244	170	173	33	96	94	0	1.416	1.384	1.399	1.298	2.254	1.453	0.818	120	453	1568	1445	0.502	919	649	839	606	0
3	13	14	"PFM0722"	"M53240_1"	12630	25750	120	877	786	274	146	149	32	98	95	0	701	652	195	176	180	34	95	95	0	1.392	1.345	1.336	1.258	2.116	1.412	0.788	120	387	1256	1116	0.478	731	525	640	476	0
3	14	14	"PFM0726"	"M53565_1"	12830	25750	150	109	118	43	143	146	57	5	0	0	152	152	42	177	183	108	0	0	0	1.360	1.000	1.038	1.184	2.941	0.837	0.078	156	562	-59	-50	0.444	-34	-25	-25	-25	-50
3	15	14	"PFM0746"	"M54626_1"	13000	25740	110	1704	1584	530	140	150	101	96	92	0	1731	1527	569	175	198	194	90	88	0	1.005	1.068	1.010	1.097	1.781	1.033	0.866	80	424	3120	2796	0.007	1564	1556	1444	1352	0
3	16	14	"PFM0749"	"M5464_1"	13210	25750	120	472	444	167	137	147	91	85	78	0	356	342	112	169	188	173	50	3	0	1.791	1.775	1.619	1.666	2.181	1.853	0.600	120	543	522	480	0.841	335	187	307	173	0
3	17	14	"PFM0753"	"M55240_4"	13400	25750	150	108	113	36	136	137	30	7	3	0	134	135	40	165	168	31	8	2	0	0.903	0.767	0.891	0.934	2.569	0.665	0.078	156	534	-59	-53	-0.147	-28	-31	-23	-30	-50
3	18	14	"PFM0758"	"M55479_1"	13590	25750	150	102	111	39	135	137	29	11	3	0	130	137	46	169	172	33	9	3	0	0.846	0.750	0.905	0.900	2.258	0.779	0.195	156	501	-72	-56	-0.241	-33	-39	-24	-32	-50
3	19	14	"PFM0761"	"M55746_2"	13800	25760	150	161	162	48	134	137	28	49	27	0	180	179	50	169	171	33	30	12	0	2.455	2.800	1.100	1.274	3.766	0.974	0.087	156	499	38	38	1.295	27	11	28	10	-50
3	20	14	"PFM0763"	"M55888_10"	13970	25750	120	1105	997	402	129	131	28	96	94	0	1249	1152	411	160	163	32	96	95	0	0.896	0.875	0.903	0.812	2.881	0.876	0.760	120	392	2065	1860	-0.158	976	1089	868	992	0
3	21	14	"PFM0787"	"M57062_3"	14150	25750	150	141	144	39	124	135	103	4	0	0	182	184	45	157	165	53	23	5	0	0.680	0.741	1.024	1.050	3.830	0.231	0.017	156	593	42	47	-0.556	17	25	20	27	-50
3	22	14	"PFM0790"	"M57295_1"	14350	25760	150	114	112	33	121	129	90	0	0	0	129	132	35	154	160	50	1	0	0	0.280	0.409	0.800	0.841	3.541	0.373	0.024	156	821	-32	-31	-1.837	-7	-25	-9	-22	-50
3	1	15	"PFM0798"	"M57785_5"	10340	25940	80	97	101	26	73	75	15	63	38	0	165	166	33	122	127	21	73	51	0	0.558	0.636	0.663	0.563	3.501	0.437	0.105	52	320	67	72	-0.841	24	43	28	44	0
3	2	15	"PFM0800"	"M58024_1"	10550	25930	100	331	316	122	71	73	14	95	95	0	398	384	175	118	121	20	86	85	0	0.929	0.921	0.926	0.934	2.193	0.805	0.682	80	440	540	511	-0.107	260	280	245	266	0
3	3	15	"PFM0804"	"M58298_1"	10730	25940	150	76	79	18	76	80	20	17	1	0	116	115	25	114	118	22	14	5	0	0.000	3.000	0.857	0.759	3.791	0.345	0.021	156	649	2	4	Error	0	2	3	1	-50
3	4	15	"PFM0807"	"M58361_1"	10930	25940	120	231	227	73	102	109	34	90	79	0	1621	1395	618	140	146	37	93	92	0	0.087	0.100	0.103	0.125	2.924	0.085	0.634	120	470	1610	1380	-3.521	129	1481	125	1255	0
3	5	15	"PFN0316"	"N134_30"	11110	25930	110	375	354	108	137	139	32	90	88	0	285	270	91	171	175	38	77	66	0	2.088	2.192	1.871	1.719	2.470	1.967	0.528	80	460	352	316	1.062	238	114	217	99	0
3	6	15	"PFN0318"	"N134_34"	11310	25930	110	596	556	210	147	149	32	87	87	0	409	373	135	179	185	38	85	83	0	1.952	2.108	2.039	1.944	1.748	2.069	0.655	80	500	679	603	0.965	449	230	409	194	0
3	7	15	"PFN0320"	"N134_41"	11520	25940	150	169	168	51	147	147	37	35	12	0	297	284	104	179	181	40	67	58	0	0.186	0.200	0.394	0.434	3.152	0.272	0.144	156	634	140	126	-2.423	22	118	21	105	-50
3	8	15	"PFN0324"	"N134_45"	11690	25940	120	4176	3871	1483	132	131	37	99	95	0	2480	2209	814	165	167	46	95	95	0	1.747	1.829	1.810	1.619	2.396	1.903	0.851	120	406	6359	5783	0.805	4044	2315	3739	2044	0
3	9	15	"PFN0326"	"N134_5"	11880	25940	120	464	438	144	135	136	33	93	90	0	484	453	151	169	173	42	87	87	0	1.044	1.067	1.040	1.039	2.251	1.036	0.768	120	446	644	587	0.063	329	315	303	284	0
3	10	15	"PFN0328"	"N134_57"	12070	25940	150	111	115	36	138	140	31	8	3	0	144	147	38	172	176	36	5	1	0	0.964	0.920	1.008	0.892	3.152	0.480	0.051	156	540	-55	-48	-0.052	-27	-28	-23	-25	-50
3	11	15	"PFN0346"	"N134_93"	12260	25940	150	129	128	36	139	141	31	11	4	0	150	151	38	172	176	35	5	0	0	0.455	0.524	0.800	0.800	3.160	0.687	0.033	156	550	-32	-32	-1.138	-10	-22	-11	-21	-50
3	12	15	"PFN0348"	"N134_96"	12450	25940	150	110	121	47	141	142	30	14	7	0	134	138	47	172	175	33	10	3	0	0.816	0.588	0.872	0.840	3.021	0.805	0.166	156	507	-69	-54	-0.294	-31	-38	-20	-34	-50
3	13	15	"PFN0350"	"N135_1"	12630	25920	150	114	121	37	143	145	31	6	2	0	157	159	34	175	176	33	10	1	0	1.611	1.375	1.349	1.276	3.194	1.531	0.026	156	535	-47	-38	0.688	-29	-18	-22	-16	-50
3	14	15	"PFN0353"	"N135_14"	12830	25940	120	798	720	252	144	146	31	95	94	0	581	552	176	174	176	32	92	90	0	1.607	1.524	1.499	1.406	2.233	1.557	0.763	120	502	1061	954	0.684	654	407	576	378	0
3	15	15	"PFN0355"	"N135_17"	13030	25940	120	551	499	178	142	148	90	86	80	0	321	313	103	174	191	170	39	1	0	2.782	2.568	2.520	2.294	2.389	2.562	0.594	120	551	556	496	1.476	409	147	357	139	0
3	16	15	"PFN0357"	"N135_2"	13220	25950	120	268	253	89	138	140	30	83	74	0	255	244	76	169	175	33	80	60	0	1.512	1.533	1.533	1.255	2.683	1.519	0.283	120	542	216	190	0.596	130	86	115	75	0
3	17	15	"PFN0375"	"N136_7"	13410	25940	120	767	756	303	132	135	29	95	95	0	784	722	259	166	170	31	92	90	0	1.028	1.122	1.155	1.034	2.419	1.143	0.747	120	444	1253	1180	0.039	635	618	624	556	0
3	18	15	"PFN0377"	"N137_11"	13590	25940	120	1230	1109	432	134	139	32	96	95	0	898	823	323	169	173	32	92	89	0	1.503	1.491	1.508	1.484	2.595	1.478	0.820	120	501	1825	1629	0.588	1096	729	975	654	0
3	19	15	"PFN0379"	"N137_15"	13790	25940	150	171	169	53	134	137	29	54	32	0	174	175	51	169	171	32	27	10	0	7.400	5.833	1.290	1.411	4.802	1.501	0.030	156	586	42	41	2.888	37	5	35	6	-50
3	20	15	"PFN0383"	"N137_20"	13980	25940	110	177	169	57	130	132	28	62	40	0	208	196	59	164	166	31	63	36	0	1.068	1.219	1.092	1.103	2.733	0.961	0.199	80	435	91	71	0.095	47	44	39	32	0
3	21	15	"PFN0385"	"N137_22"	14160	25940	110	8249	7296	2754	129	162	275	96	93	0	2771	2535	822	163	193	247	92	92	0	3.113	3.022	3.127	2.945	1.690	3.268	0.853	80	420	10728	9539	1.639	8120	2608	7167	2372	0
3	22	15	"PFN0387"	"N137_25"	14350	25950	150	118	119	34	120	138	206	0	0	0	175	171	46	152	170	185	0	0	0	-0.087	-0.053	0.653	0.647	3.555	1.309	0.751	156	768	21	18	Error	-2	23	-1	19	-50
3	1	16	"PFN0405"	"N137_9"	10360	26130	100	359	350	158	70	71	13	96	92	0	351	331	153	112	114	18	82	77	0	1.209	1.279	1.176	1.227	2.103	1.230	0.625	80	529	528	499	0.274	289	239	280	219	0
3	2	16	"PFN0407"	"N138_101"	10570	26130	100	92	94	24	69	71	13	65	45	0	136	140	41	107	110	16	67	42	0	0.793	0.758	0.852	0.736	3.016	0.409	0.118	80	485	52	58	-0.334	23	29	25	33	0
3	3	16	"PFN0410"	"N138_105"	10740	26120	110	1823	1649	514	78	84	28	100	100	0	1401	1244	501	116	125	64	100	97	0	1.358	1.393	1.309	1.514	1.895	1.330	0.851	80	461	3030	2699	0.441	1745	1285	1571	1128	0
3	4	16	"PFN0413"	"N138_15"	10950	26130	150	170	172	45	110	113	36	70	36	0	181	183	50	144	151	59	30	6	0	1.622	1.590	1.245	1.296	3.226	0.999	0.175	156	659	97	101	0.697	60	37	62	39	-50
3	5	16	"PFN0416"	"N138_21"	11140	26130	150	103	110	38	131	134	34	9	3	0	190	188	43	166	170	35	30	9	0	-1.167	-0.955	0.818	0.785	4.161	0.493	0.012	156	599	-4	1	Error	-28	24	-21	22	-50
3	6	16	"PFN0418"	"N138_26"	11320	26130	120	607	584	181	144	147	33	97	97	0	430	416	125	179	182	36	92	90	0	1.845	1.857	1.835	1.840	1.876	1.864	0.728	120	504	714	677	0.883	463	251	440	237	0
3	7	16	"PFN0821"	"N159_40"	11500	26130	110	145	152	50	149	153	34	22	6	0	717	698	243	182	186	45	91	91	0	-0.007	0.006	0.067	0.086	2.834	0.033	0.044	80	433	531	519	Error	-4	535	3	516	0
3	8	16	"PFN0823"	"N159_45"	11690	26130	150	122	129	38	144	145	36	10	3	0	149	155	46	172	177	47	8	1	0	0.957	0.882	0.784	0.823	3.136	0.516	0.110	156	520	-45	-32	-0.064	-22	-23	-15	-17	-50
3	9	16	"PFN0826"	"N159_51"	11880	26130	150	134	136	42	137	139	31	16	8	0	154	157	44	168	173	35	15	1	0	0.214	0.091	0.781	0.866	3.859	0.562	0.025	156	523	-17	-12	-2.222	-3	-14	-1	-11	-50
3	10	16	"PFN0828"	"N159_7"	12080	26130	120	673	678	327	141	144	32	97	96	0	509	556	333	174	178	35	94	92	0	1.588	1.406	1.550	1.476	1.916	1.238	0.747	120	490	867	919	0.667	532	335	537	382	0
3	11	16	"PFN0830"	"N161_2"	12250	26120	110	502	475	179	145	151	43	90	88	0	407	378	152	179	187	51	81	80	0	1.566	1.658	1.513	1.417	2.561	1.530	0.648	80	427	585	529	0.647	357	228	330	199	0
3	12	16	"PFN0833"	"N162_3"	12460	26130	140	240	233	71	145	149	40	78	56	0	313	301	93	177	183	46	81	68	0	0.699	0.710	0.773	0.668	2.405	0.638	0.382	156	547	231	212	-0.518	95	136	88	124	0
3	13	16	"PFN0859"	"N168_1"	12640	26130	120	171	168	52	137	140	30	51	28	0	314	305	87	171	174	33	86	80	0	0.238	0.231	0.365	0.334	2.691	0.238	0.144	120	520	177	165	-2.072	34	143	31	134	0
3	14	16	"PFN0861"	"N168_12"	12830	26120	110	190	193	60	138	139	31	70	45	0	914	827	302	174	178	44	92	92	0	0.070	0.084	0.096	0.103	2.928	0.084	0.368	80	471	792	708	-3.831	52	740	55	653	0
3	15	16	"PFN0863"	"N168_17"	13030	26130	120	302	281	89	136	137	31	85	78	0	270	267	82	168	173	43	78	59	0	1.627	1.465	1.246	1.252	2.663	1.396	0.429	120	527	268	244	0.703	166	102	145	99	0
3	16	16	"PFN0866"	"N168_23"	13200	26140	80	128	126	36	133	137	32	9	3	0	222	227	56	168	171	35	67	38	0	-0.093	-0.119	0.444	0.451	3.230	0.165	0.016	52	284	49	52	Error	-5	54	-7	59	0
3	17	16	"PFN0870"	"N168_29"	13400	26130	150	110	111	33	132	136	33	7	0	0	135	140	38	168	172	35	4	2	0	0.667	0.750	0.928	0.852	2.919	0.727	0.096	156	679	-55	-49	-0.585	-22	-33	-21	-28	-50
3	18	16	"PFN0873"	"N168_32"	13620	26140	110	197	190	66	135	139	34	66	48	0	215	205	68	169	172	35	56	30	0	1.348	1.528	1.258	1.219	3.280	1.173	0.176	80	451	108	91	0.431	62	46	55	36	0
3	19	16	"PFN0901"	"N175_10"	13780	26130	110	163	159	50	134	135	30	48	26	0	1237	1151	325	166	173	65	97	95	0	0.027	0.025	0.048	0.046	2.083	0.030	0.154	80	423	1100	1010	-5.207	29	1071	25	985	0
3	20	16	"PFN0903"	"N175_12"	13970	26130	150	91	102	34	132	133	29	7	1	0	131	137	41	165	172	59	2	0	0	1.206	1.071	1.000	1.004	3.048	0.219	0.069	156	561	-75	-58	0.270	-41	-34	-30	-28	-50
3	21	16	"PFN0908"	"N175_3"	14160	26130	150	89	97	34	133	152	223	0	0	0	128	134	40	163	188	218	0	0	0	1.257	1.241	1.044	1.050	2.318	0.511	0.758	156	545	-79	-65	0.330	-44	-35	-36	-29	-50
3	22	16	"PFN0910"	"N175_8"	14360	26140	120	256	247	74	110	114	33	90	79	0	443	421	129	144	147	35	91	90	0	0.488	0.495	0.494	0.464	1.935	0.431	0.485	120	540	445	414	-1.034	146	299	137	277	0
3	1	17	"PFN0912"	"N176_2"	10370	26320	90	419	373	153	68	69	13	98	96	0	326	318	96	107	107	15	98	92	0	1.603	1.445	1.430	1.300	2.725	1.580	0.678	52	402	570	516	0.681	351	219	305	211	0
3	2	17	"PFN0914"	"N176_4"	10560	26330	110	168	165	41	74	81	26	92	82	0	229	226	67	110	116	24	90	85	0	0.790	0.784	0.751	0.735	1.862	0.719	0.546	80	524	213	207	-0.340	94	119	91	116	0
3	3	17	"PFN0936"	"N181_8"	10750	26320	110	461	429	154	109	115	41	92	90	0	376	366	94	141	147	50	95	88	0	1.498	1.422	1.424	1.295	1.889	1.519	0.787	80	506	587	545	0.583	352	235	320	225	0
3	4	17	"PFN0938"	"N182_2"	10940	26330	110	318	295	95	137	142	38	82	81	0	231	243	65	172	176	39	65	42	0	3.068	2.225	2.218	2.202	2.505	2.270	0.385	80	430	240	229	1.617	181	59	158	71	0
3	5	17	"PFN0940"	"N182_5"	11120	26320	150	106	115	38	141	144	37	7	1	0	134	139	42	175	178	35	8	1	0	0.854	0.722	0.729	0.755	2.599	0.888	0.179	156	534	-76	-62	-0.228	-35	-41	-26	-36	-50
3	6	17	"PFN0947"	"N185_15"	11320	26320	120	264	249	80	147	150	33	80	74	0	280	276	64	179	182	35	85	70	0	1.158	1.052	1.080	1.021	2.960	1.133	0.292	120	536	218	199	0.212	117	101	102	97	0
3	7	17	"PFN0951"	"N185_4"	11510	26320	110	137	134	43	146	149	31	15	2	0	290	281	86	179	184	45	76	62	0	-0.081	-0.118	0.296	0.275	3.525	0.030	0.002	80	466	102	90	Error	-9	111	-12	102	0
3	8	17	"PFN0953"	"N185_6"	11700	26320	150	168	167	41	143	146	34	41	16	0	194	194	41	177	183	50	17	1	0	1.471	1.412	1.019	1.064	3.828	0.824	0.015	156	570	42	41	0.556	25	17	24	17	-50
3	9	17	"PFF1635"	"F64095_4"	11880	26320	150	148	159	55	137	140	30	31	17	0	183	199	66	171	175	33	32	18	0	0.917	0.786	0.891	0.952	4.219	0.687	0.146	156	518	23	50	-0.126	11	12	22	28	-50
3	10	17	"PFF1651"	"F64732_1"	12070	26320	110	888	830	312	139	145	48	92	91	0	1116	1078	315	174	186	95	98	93	0	0.795	0.764	0.752	0.703	2.221	0.798	0.789	80	430	1691	1595	-0.331	749	942	691	904	0
3	11	17	"PFF1691"	"F66430_1"	12270	26330	150	152	155	44	145	153	53	12	1	0	187	189	43	182	195	90	3	0	0	1.400	1.429	0.829	0.928	4.352	0.447	0.344	156	555	12	17	0.485	7	5	10	7	-50
3	12	17	"PFF1706"	"F67045_1"	12450	26320	150	88	102	41	145	149	43	2	0	0	115	131	47	176	184	48	4	0	0	0.934	0.956	0.921	0.835	2.433	0.812	0.179	156	528	-118	-88	-0.098	-57	-61	-43	-45	-50
3	13	17	"PFF1770"	"F69174_1"	12650	26320	110	833	773	232	140	141	34	98	98	0	728	662	233	170	176	44	91	90	0	1.242	1.287	1.257	1.364	2.243	1.251	0.790	80	443	1251	1125	0.313	693	558	633	492	0
3	14	17	"PFF1856"	"F72113_1"	12840	26320	120	3254	2923	1305	134	136	33	100	100	0	2618	2469	997	170	176	49	95	95	0	1.275	1.213	1.265	1.212	2.652	1.249	0.839	120	546	5568	5088	0.350	3120	2448	2789	2299	0
3	15	17	"PFC0253"	"C664"	13050	26320	150	158	176	83	131	133	30	48	28	0	196	212	81	163	168	34	46	28	0	0.818	0.918	0.974	0.983	3.582	0.538	0.214	156	544	60	94	-0.290	27	33	45	49	-50
3	16	17	"PFC0263"	"C68"	13230	26320	150	132	132	41	131	135	63	7	0	0	144	146	40	165	170	62	3	0	0	-0.048	-0.053	0.935	0.893	3.164	1.068	0.004	156	546	-20	-18	Error	1	-21	1	-19	-50
3	17	17	"PFC0294"	"C735"	13440	26340	150	115	117	31	130	136	64	0	0	0	152	155	34	165	171	64	3	0	0	1.154	1.300	1.160	1.114	3.274	0.348	0.012	156	529	-28	-23	0.206	-15	-13	-13	-10	-50
3	18	17	"PFC0298"	"C739"	13590	26320	150	114	115	32	132	138	43	3	0	0	154	153	36	165	170	39	5	0	0	1.636	1.417	1.034	1.085	3.473	0.484	0.028	156	609	-29	-29	0.710	-18	-11	-17	-12	-50
3	19	17	"PFC0301"	"C741"	13810	26330	120	204	196	59	133	134	29	72	55	0	313	297	94	165	172	63	80	57	0	0.480	0.477	0.524	0.527	2.630	0.427	0.295	120	473	219	195	-1.060	71	148	63	132	0
3	20	17	"PFL0015"	"L1_3"	13980	26320	150	111	114	32	133	135	30	9	0	0	155	158	44	164	171	64	4	0	0	2.444	3.167	1.006	0.959	3.020	0.511	0.038	156	449	-31	-25	1.290	-22	-9	-19	-6	-50
3	21	17	"PFM0073"	"M15459_3"	14170	26320	150	97	106	36	135	137	30	9	1	0	136	143	41	161	165	32	11	3	0	1.520	1.611	0.977	1.090	2.686	0.798	0.103	156	492	-63	-47	0.604	-38	-25	-29	-18	-50
3	22	17	"PFM0096"	"M16857_1"	14360	26320	120	776	706	257	112	119	40	97	91	0	741	691	243	145	149	36	93	93	0	1.114	1.088	1.035	0.959	1.958	1.064	0.839	120	566	1260	1140	0.156	664	596	594	546	0
3	1	18	"PFM0259"	"M26257_1"	10370	26500	90	421	391	143	93	98	32	96	90	0	737	733	164	126	131	31	100	100	0	0.537	0.491	0.465	0.422	1.797	0.501	0.799	52	386	939	905	-0.897	328	611	298	607	0
3	2	18	"PFM0321"	"M31208_3"	10540	26500	100	276	273	67	104	108	35	98	88	0	258	262	62	135	138	32	92	86	0	1.398	1.331	1.388	1.369	1.892	1.337	0.616	80	413	295	296	0.484	172	123	169	127	0
3	3	18	"PFM0389"	"M3590_2"	10740	26510	150	107	114	49	141	146	46	8	0	0	137	144	42	172	180	53	4	0	0	0.971	0.964	1.114	1.172	2.299	1.126	0.231	156	749	-69	-55	-0.042	-34	-35	-27	-28	-50
3	4	18	"PFM0523"	"M42640_1"	10970	26480	80	114	130	52	164	167	45	9	5	0	313	299	86	207	219	61	59	40	0	-0.472	-0.370	1.022	0.899	3.106	5.100	0.047	52	253	56	58	Error	-50	106	-34	92	0
3	5	18	"PFD0044"	"D13561_3"	11120	26510	150	115	121	47	164	168	41	7	0	0	136	147	45	197	205	50	2	0	0	0.803	0.860	0.942	0.901	2.603	0.893	0.169	156	665	-110	-93	-0.316	-49	-61	-43	-50	-50
3	6	18	"PFD0057"	"D15909_4"	11340	26510	110	124	126	43	154	157	36	6	3	0	304	281	93	186	190	42	77	58	0	-0.254	-0.295	0.825	0.486	4.269	12.467	0.011	80	464	88	67	Error	-30	118	-28	95	0
3	7	18	"PFD0156"	"D17715_93"	11500	26500	110	304	310	60	138	141	29	98	96	0	351	353	65	175	177	34	98	95	0	0.943	0.966	1.011	0.955	1.731	0.925	0.598	80	459	342	350	-0.084	166	176	172	178	0
3	8	18	"PFD0171"	"D21102_1"	11680	26500	90	1181	1161	220	137	141	37	100	100	0	680	665	164	176	182	56	100	96	0	2.071	2.094	2.084	2.209	1.428	2.007	0.858	52	344	1548	1513	1.051	1044	504	1024	489	0
3	9	18	"PFD0194"	"D23657_11"	11880	26510	150	121	127	35	131	134	36	12	2	0	147	153	34	164	171	51	5	1	0	0.588	0.364	1.029	1.004	3.218	0.449	0.092	156	560	-27	-15	-0.766	-10	-17	-4	-11	-50
3	10	18	"PFD0273"	"D33539_50"	12070	26510	150	109	113	31	123	128	47	4	0	0	144	146	34	157	170	89	0	0	0	1.077	0.909	1.051	1.061	3.011	0.318	0.103	156	521	-27	-21	0.107	-14	-13	-10	-11	-50
3	11	18	"IAX099I"	"Y_IAX099I"	12260	26510	150	107	119	44	136	141	51	8	0	0	133	143	47	173	183	94	0	0	0	0.725	0.567	0.821	0.887	2.610	0.871	0.263	156	439	-69	-47	-0.464	-29	-40	-17	-30	-50
3	12	18	"ICX188I"	"Y_ICX188I"	12450	26510	150	119	124	39	141	145	35	9	0	0	134	143	42	175	178	35	7	1	0	0.537	0.531	0.747	0.794	3.075	0.869	0.124	156	441	-63	-49	-0.898	-22	-41	-17	-32	-50
3	13	18	"IEX355I"	"Y_IEX355I"	12640	26510	150	99	109	41	139	141	34	6	1	0	115	133	50	173	178	44	7	1	0	0.690	0.750	0.746	0.760	2.208	0.657	0.158	156	532	-98	-70	-0.536	-40	-58	-30	-40	-50
3	14	18	"IGX361I"	"Y_IGX361I"	12830	26510	150	98	111	46	136	138	33	10	5	0	131	135	44	172	177	44	4	0	0	0.927	0.676	0.836	0.893	3.078	0.790	0.140	156	531	-79	-62	-0.110	-38	-41	-25	-37	-50
3	15	18	"IIX063I"	"Y_IIX063I"	13020	26510	150	81	96	40	133	135	29	10	1	0	111	127	50	166	170	34	10	4	0	0.945	0.949	0.902	0.921	2.002	0.711	0.260	156	476	-107	-76	-0.081	-52	-55	-37	-39	-50
3	16	18	"IKX121I"	"Y_IKX121I"	13220	26510	150	90	102	37	133	136	65	3	0	0	121	128	40	162	170	64	3	0	0	1.049	0.912	0.974	0.897	2.841	0.930	0.024	156	494	-84	-65	0.069	-43	-41	-31	-34	-50
3	17	18	"Z_1_50"	"Z_1_50"	13410	26500	110	504	445	175	133	139	73	83	77	0	245	237	86	164	173	71	55	20	0	4.580	4.274	3.312	3.402	2.735	4.070	0.425	80	389	452	385	2.195	371	81	312	73	0
3	18	18	"Z_1_70"	"Z_1_70"	13590	26500	110	2050	1795	643	134	154	151	98	91	0	606	573	219	170	179	66	88	86	0	4.394	4.122	4.252	3.976	2.134	4.458	0.730	80	451	2352	2064	2.136	1916	436	1661	403	0
3	19	18	"Z_1_90"	"Z_1_90"	13800	26510	120	7501	6393	2714	135	153	150	100	100	0	1867	1651	696	169	178	65	94	92	0	4.338	4.223	4.251	4.674	2.509	4.507	0.807	120	455	9064	7740	2.117	7366	1698	6258	1482	0
3	20	18	"Z_2_10"	"Z_2_10"	13980	26510	150	103	107	40	134	138	29	8	3	0	113	128	43	168	171	33	7	1	0	0.564	0.675	0.818	0.723	2.672	0.798	0.178	156	449	-86	-67	-0.827	-31	-55	-27	-40	-50
3	21	18	"Z_2_30"	"Z_2_30"	14170	26510	150	103	110	39	131	134	31	10	1	0	160	160	42	162	164	33	16	5	0	14.000	10.500	1.489	1.304	4.260	0.937	0.061	156	556	-30	-23	3.807	-28	-2	-21	-2	-50
3	22	18	"Z_2_50"	"Z_2_50"	14360	26510	110	2488	2322	850	123	131	44	98	97	0	13793	12818	3855	162	203	484	98	98	0	0.174	0.174	0.175	0.157	1.871	0.160	0.828	80	478	15996	14855	-2.527	2365	13631	2199	12656	0
3	1	19	"Z_3_90"	"Z_3_90"	10380	26700	120	12247	11070	4542	131	135	36	100	100	0	6433	5994	2006	163	165	35	100	100	0	1.932	1.876	1.913	1.814	2.040	2.023	0.865	120	555	18386	16770	0.950	12116	6270	10939	5831	0
3	2	19	"Z_4_10"	"Z_4_10"	10550	26700	150	109	125	51	130	136	41	23	7	0	144	150	46	161	164	38	15	2	0	1.235	0.455	1.000	1.165	3.060	1.388	0.081	156	559	-38	-16	0.305	-21	-17	-5	-11	-50
3	3	19	"Z_4_30"	"Z_4_30"	10740	26700	150	87	107	51	155	158	42	8	0	0	123	135	47	181	185	41	2	1	0	1.172	1.043	1.095	1.117	2.082	1.161	0.205	156	562	-126	-94	0.229	-68	-58	-48	-46	-50
3	4	19	"Z_4_50"	"Z_4_50"	10950	26690	110	94	99	24	169	173	41	0	0	0	421	394	114	199	204	49	88	80	0	-0.338	-0.359	1.476	1.524	2.868	3.484	0.246	80	517	147	125	Error	-75	222	-70	195	0
3	5	19	"Z_4_70"	"Z_4_70"	11140	26700	120	165	162	47	171	176	38	15	4	0	1142	1053	327	201	205	42	96	95	0	-0.006	-0.011	0.039	0.057	4.105	61.996	0.023	120	486	935	843	Error	-6	941	-9	852	0
3	6	19	"Z_4_90"	"Z_4_90"	11330	26700	120	317	298	96	163	167	37	81	75	0	4467	3940	1463	191	196	42	100	100	0	0.036	0.036	0.040	0.041	1.642	0.036	0.633	120	463	4430	3884	-4.795	154	4276	135	3749	0
3	7	19	"Z_6_30"	"Z_6_30"	11500	26700	150	107	117	41	146	149	34	7	2	0	141	151	48	180	183	34	10	3	0	1.000	1.000	0.881	0.965	2.685	0.800	0.136	156	541	-78	-58	0.000	-39	-39	-29	-29	-50
3	8	19	"Z_6_50"	"Z_6_50"	11690	26700	150	114	120	40	136	140	36	12	1	0	137	148	46	176	181	48	6	1	0	0.564	0.571	0.760	0.645	3.276	0.767	0.111	156	561	-61	-44	-0.826	-22	-39	-16	-28	-50
3	9	19	"Z_6_70"	"Z_6_70"	11880	26700	150	140	139	37	111	115	37	44	10	0	164	166	42	150	156	51	17	3	0	2.071	1.750	1.178	1.160	4.346	0.856	0.145	156	532	43	44	1.051	29	14	28	16	-50
3	10	19	"Z_6_90"	"Z_6_90"	12090	26700	120	179	175	44	96	99	24	90	73	0	211	212	47	133	137	26	88	70	0	1.064	1.000	0.968	1.019	2.237	0.940	0.437	120	472	161	158	0.090	83	78	79	79	0
3	11	19	"Z_7_10"	"Z_7_10"	12270	26700	150	94	101	33	117	122	35	9	1	0	125	127	32	155	158	39	3	0	0	0.767	0.571	0.828	0.841	2.582	0.833	0.201	156	542	-53	-44	-0.383	-23	-30	-16	-28	-50
3	12	19	"Z_7_30"	"Z_7_30"	12460	26700	150	126	126	33	137	141	33	7	1	0	147	151	46	174	176	34	12	2	0	0.407	0.478	0.667	0.661	3.386	0.417	0.045	156	535	-38	-34	-1.295	-11	-27	-11	-23	-50
3	13	19	"PFI17646"	"oPFI17646"	12650	26690	120	323	317	94	136	139	30	92	89	0	256	251	68	174	177	34	70	55	0	2.280	2.351	2.225	2.454	2.549	2.178	0.386	120	451	269	258	1.189	187	82	181	77	0
3	14	19	"PFN0256"	"oPFN0256"	12850	26700	120	452	449	185	138	140	30	90	85	0	305	307	108	175	178	34	83	76	0	2.415	2.356	2.024	1.976	2.742	2.476	0.537	120	411	444	443	1.272	314	130	311	132	0
3	15	19	"PFG0021"	"oPFG0021"	13030	26700	150	103	112	39	138	142	40	5	1	0	128	141	52	173	177	40	10	5	0	0.778	0.813	0.767	0.808	2.709	0.487	0.091	156	452	-80	-58	-0.363	-35	-45	-26	-32	-50
3	16	19	"PFF72433"	"oPFF72433"	13220	26700	150	107	110	33	133	134	27	7	0	0	133	138	38	166	171	33	7	1	0	0.788	0.821	0.844	0.891	3.127	0.652	0.098	156	505	-59	-51	-0.344	-26	-33	-23	-28	-50
3	17	19	"PFJ12787"	"oPFJ12787"	13410	26700	150	77	91	38	125	129	32	8	1	0	148	151	43	161	166	35	16	5	0	3.692	3.400	1.525	1.766	2.488	0.916	0.094	156	624	-61	-44	1.885	-48	-13	-34	-10	-50
3	18	19	"PFG0023"	"oPFG0023"	13610	26700	120	6912	6194	2243	118	133	138	100	100	0	4604	4286	1475	156	164	61	100	98	0	1.527	1.471	1.492	1.503	2.183	1.521	0.832	120	530	11242	10206	0.611	6794	4448	6076	4130	0
3	19	19	"PFJ12789"	"oPFJ12789"	13810	26690	150	137	138	37	127	137	112	1	0	0	148	151	41	164	171	52	7	0	0	-0.625	-0.846	0.804	0.868	4.485	0.295	0.009	156	590	-6	-2	Error	10	-16	11	-13	-50
3	20	19	"PFBL B0077"	"oPFBLOB0077"	13990	26700	120	336	332	96	132	134	29	93	90	0	246	247	57	166	169	34	83	57	0	2.550	2.469	2.638	2.456	2.033	2.486	0.396	120	469	284	281	1.350	204	80	200	81	0
3	21	19	"PFF72437"	"oPFF72437"	14180	26700	110	472	452	144	128	131	34	93	92	0	463	432	129	159	164	41	91	90	0	1.132	1.187	1.104	1.073	2.097	1.183	0.686	80	387	648	597	0.178	344	304	324	273	0
3	22	19	"PFL0043"	"oPFL0043"	14360	26700	150	92	97	24	102	108	37	3	0	0	120	125	30	138	168	376	0	0	0	0.556	0.385	0.803	0.818	2.976	0.143	0.121	156	801	-28	-18	-0.848	-10	-18	-5	-13	-50
3	1	20	"PFBL B0079"	"oPFBLOB0079"	10360	26890	150	81	94	41	83	99	50	17	3	0	137	141	39	127	138	39	25	4	0	-0.200	0.786	0.893	0.985	3.071	1.257	0.484	156	783	8	25	Error	-2	10	11	14	-50
3	2	20	"PFF72438"	"oPFF72438"	10590	26890	150	115	360	662	66	97	55	46	26	0	145	343	475	121	136	42	42	32	0	2.042	1.324	0.969	0.909	3.403	1.466	0.769	156	528	73	516	1.030	49	24	294	222	-50
3	3	20	"PFH0006"	"oPFH0006"	10770	26890	150	100	304	354	121	115	59	42	36	0	151	263	222	147	152	49	40	33	0	-5.250	1.578	1.384	1.548	2.035	1.671	0.804	156	435	-17	299	Error	-21	4	183	116	-50
3	4	20	"PFBL B0083"	"oPFBLOB0083"	10940	26890	150	113	120	47	141	134	58	7	0	0	139	143	42	168	167	49	7	0	0	0.966	0.840	1.110	1.016	2.876	1.156	0.407	156	467	-57	-46	-0.051	-28	-29	-21	-25	-50
3	5	20	"PFBL B0084"	"oPFBLOB0084"	11130	26890	150	136	140	41	160	157	48	5	0	0	164	166	42	185	187	45	6	1	0	1.143	1.053	0.872	1.036	3.248	0.841	0.095	156	526	-45	-39	0.193	-24	-21	-20	-19	-50
3	6	20	"PFM60485"	"oPFM60485"	11340	26890	120	536	498	183	170	176	44	88	85	0	316	316	80	193	198	39	87	75	0	2.976	2.667	2.734	2.372	2.586	3.071	0.498	120	426	489	451	1.573	366	123	328	123	0
3	7	20	"PFN0258"	"oPFN0258"	11510	26890	150	116	134	52	162	172	51	10	1	0	152	156	41	195	199	37	3	0	0	1.070	0.718	0.957	1.024	2.476	1.481	0.121	156	507	-89	-67	0.097	-46	-43	-28	-39	-50
3	8	20	"PFM60486"	"oPFM60486"	11720	26890	150	229	218	73	126	130	39	74	60	0	225	226	56	170	170	41	61	30	0	1.873	1.643	1.533	1.441	2.479	1.460	0.364	156	488	158	148	0.905	103	55	92	56	-50
3	9	20	"PFK12896"	"oPFK12896"	11900	26890	150	103	106	27	93	98	26	26	7	0	167	168	40	130	136	31	57	21	0	0.270	0.342	0.558	0.510	3.355	0.293	0.063	156	566	47	51	-1.888	10	37	13	38	-50
3	10	20	"PFN0259"	"oPFN0259"	12090	26890	110	234	239	82	92	96	23	91	87	0	421	405	117	130	135	32	93	92	0	0.488	0.535	0.537	0.537	2.174	0.519	0.684	80	454	433	422	-1.035	142	291	147	275	0
3	11	20	"PFL0046"	"oPFL0046"	12270	26890	110	335	317	103	120	125	38	90	83	0	361	351	95	157	165	48	91	90	0	1.054	1.015	0.951	0.987	2.220	0.978	0.613	80	465	419	391	0.076	215	204	197	194	0
3	12	20	"PFD66984"	"oPFD66984"	12470	26890	110	503	463	165	139	141	34	91	90	0	512	476	142	176	180	45	91	88	0	1.083	1.080	1.099	1.028	2.084	1.134	0.750	80	426	700	624	0.115	364	336	324	300	0
3	13	20	"PFD66985"	"oPFD66985"	12650	26890	150	86	96	37	136	136	32	4	1	0	115	130	43	172	174	38	4	2	0	0.877	0.952	0.849	0.816	2.028	0.786	0.152	156	568	-107	-82	-0.189	-50	-57	-40	-42	-50
3	14	20	"PFL0047"	"oPFL0047"	12860	26890	150	204	209	77	136	140	40	64	42	0	218	219	60	174	180	43	50	20	0	1.545	1.622	1.291	1.247	2.816	1.440	0.094	156	551	112	118	0.628	68	44	73	45	-50
3	15	20	"PFF72478"	"oPFF72478"	12970	26870	110	453	419	168	133	139	45	88	82	0	376	352	146	175	182	48	77	67	0	1.592	1.616	1.384	1.527	2.219	1.497	0.678	80	329	521	463	0.671	320	201	286	177	0
3	16	20	"PFL0097"	"oPFL0097"	13170	26880	120	247	243	80	135	140	39	81	68	0	269	269	74	173	178	43	79	55	0	1.167	1.125	1.076	1.215	2.613	1.150	0.339	120	509	208	204	0.222	112	96	108	96	0
3	17	20	"PFBL B0142"	"oPFBLOB0142"	13360	26880	110	131	128	34	129	129	29	16	1	0	325	315	101	162	167	33	86	82	0	0.012	-0.007	0.140	0.155	3.300	0.052	0.020	80	435	165	152	-6.349	2	163	-1	153	0
3	18	20	"PFI17693"	"oPFI17693"	13540	26880	110	1314	1241	372	116	119	30	100	100	0	995	938	296	151	155	36	98	98	0	1.419	1.429	1.389	1.429	1.688	1.425	0.807	80	470	2042	1912	0.505	1198	844	1125	787	0
3	19	20	"PFI17695"	"oPFI17695"	13730	26880	110	411	390	114	126	128	32	95	92	0	3546	3167	1071	161	173	121	100	100	0	0.084	0.088	0.090	0.090	1.827	0.084	0.812	80	498	3670	3270	-3.570	285	3385	264	3006	0
3	20	20	"PFH0024"	"oPFH0024"	13940	26890	120	302	288	106	131	134	29	85	79	0	254	246	74	167	176	115	28	0	0	1.966	1.987	1.765	1.577	2.623	1.862	0.415	120	538	258	236	0.975	171	87	157	79	0
3	21	20	"PFBL B0147"	"oPFBLOB0147"	14170	26890	150	127	126	41	130	132	31	19	5	0	150	152	46	160	165	41	14	2	0	0.300	0.500	0.784	0.827	3.138	0.580	0.120	156	532	-13	-12	-1.737	-3	-10	-4	-8	-50
3	22	20	"PFF72481"	"oPFF72481"	14310	26890	150	146	148	42	112	117	36	47	17	0	225	226	61	146	155	42	73	44	0	0.430	0.450	0.591	0.531	3.480	0.444	0.176	156	584	113	116	-1.216	34	79	36	80	-50
3	1	21	"PFJ12809"	"oPFJ12809"	10370	27080	150	55	55	8	55	56	9	14	1	0	95	94	15	103	104	13	5	0	0	0.000	0.000	0.500	0.581	3.583	0.038	0.001	156	724	-8	-9	Error	0	-8	0	-9	-50
3	2	21	"PFH0027"	"oPFH0027"	10520	27090	110	329	445	458	55	56	9	100	100	0	262	354	269	105	107	15	100	100	0	1.745	1.566	1.697	1.702	2.089	2.265	0.312	80	394	431	639	0.803	274	157	390	249	0
3	3	21	"PFF72482"	"oPFF72482"	10720	27080	150	71	76	22	55	57	10	61	42	0	99	100	21	105	107	15	12	3	0	-2.667	-4.200	1.054	0.974	5.022	2.169	0.006	156	589	10	16	Error	16	-6	21	-5	-50
3	4	21	"PFG0045"	"oPFG0045"	10910	27080	150	56	57	10	56	64	27	1	0	0	92	94	13	107	112	23	0	0	0	0.000	-0.077	0.500	0.436	2.897	58.505	0.000	156	430	-15	-12	Error	0	-15	1	-13	-50
3	5	21	"PFF72484"	"oPFF72484"	11080	27070	150	60	64	20	63	92	54	4	0	0	95	100	21	116	134	45	2	0	0	0.143	-0.063	0.416	0.457	3.853	1.210	0.552	156	417	-24	-15	-2.807	-3	-21	1	-16	-50
3	6	21	"PFI17704"	"oPFI17704"	11280	27070	150	149	156	49	160	155	72	7	0	0	418	404	175	182	178	52	72	69	0	-0.047	-0.018	0.280	0.313	5.110	0.121	0.052	156	594	225	218	Error	-11	236	-4	222	-50
3	7	21	"PFH0030"	"oPFH0030"	11500	27070	90	304	285	83	183	196	59	71	51	0	223	217	51	204	208	40	26	5	0	6.368	7.846	2.247	2.222	4.010	4.461	0.086	52	309	140	115	2.671	121	19	102	13	0
3	8	21	"PFM60518"	"oPFM60518"	11660	27080	150	227	230	77	146	150	50	66	39	0	253	256	78	175	179	45	66	39	0	1.038	1.037	0.976	0.930	2.959	1.033	0.406	156	562	159	165	0.054	81	78	84	81	-50
3	9	21	"PFL0104"	"oPFL0104"	11860	27080	100	138	143	47	105	109	31	51	30	0	203	212	82	139	145	36	62	45	0	0.516	0.521	0.663	0.624	2.943	0.463	0.279	80	383	97	111	-0.956	33	64	38	73	0
3	10	21	"PFI17705"	"oPFI17705"	12040	27080	120	692	647	185	98	101	26	100	100	0	525	483	143	131	135	32	99	96	0	1.508	1.560	1.557	1.625	1.875	1.558	0.800	120	471	988	901	0.592	594	394	549	352	0
3	11	21	"PFBL B0155"	"oPFBLOB0155"	12240	27080	150	183	184	44	124	128	38	67	33	0	189	191	44	156	163	45	35	10	0	1.788	1.714	1.385	1.335	3.556	1.278	0.125	156	607	92	95	0.838	59	33	60	35	-50
3	12	21	"PFBL B0157"	"oPFBLOB0157"	12460	27080	150	95	105	39	136	138	53	1	0	0	129	137	46	170	175	62	5	0	0	1.000	0.939	0.873	0.909	2.798	1.279	0.233	156	634	-82	-64	0.000	-41	-41	-31	-33	-50
3	13	21	"PFD67005"	"oPFD67005"	12650	27080	150	71	74	18	122	122	33	0	0	0	111	117	31	156	160	40	2	0	0	1.133	1.231	1.120	1.173	2.237	0.753	0.230	156	503	-96	-87	0.181	-51	-45	-48	-39	-50
3	14	21	"PFD67007"	"oPFD67007"	12840	27080	150	98	113	46	128	130	29	16	8	0	134	145	49	165	169	34	14	5	0	0.968	0.750	0.831	0.822	3.002	0.765	0.225	156	438	-61	-35	-0.047	-30	-31	-15	-20	-50
3	15	21	"PFM60523"	"oPFM60523"	13000	27080	120	244	250	72	130	136	42	85	73	0	259	265	72	168	175	44	78	52	0	1.253	1.237	1.128	1.192	2.583	1.166	0.375	120	441	205	217	0.325	114	91	120	97	0
3	16	21	"PFL0108"	"oPFL0108"	13200	27080	120	269	265	84	134	138	31	86	79	0	223	218	55	170	172	33	62	38	0	2.547	2.729	1.908	2.146	3.148	2.785	0.167	120	520	188	179	1.349	135	53	131	48	0
3	17	21	"A10325_30a"	"A10325_30a"	13410	27080	150	98	111	47	130	133	31	16	5	0	113	133	52	163	168	35	16	2	0	0.640	0.633	0.805	0.796	2.231	0.733	0.200	156	594	-82	-49	-0.644	-32	-50	-19	-30	-50
3	18	21	"A10325_30c"	"A10325_30c"	13600	27080	150	109	112	44	127	128	31	15	3	0	130	141	51	157	163	37	17	7	0	0.667	0.938	0.938	0.929	2.981	0.623	0.162	156	540	-45	-31	-0.585	-18	-27	-15	-16	-50
3	19	21	"A10325_30e"	"A10325_30e"	13790	27080	150	90	95	37	123	125	33	8	1	0	118	124	41	156	168	117	0	0	0	0.868	0.875	0.872	0.937	2.498	0.264	0.151	156	527	-71	-60	-0.204	-33	-38	-28	-32	-50
3	20	21	"A10325_30g"	"A10325_30g"	13980	27080	150	101	106	31	115	116	32	10	3	0	127	133	38	144	152	38	13	1	0	0.824	0.818	0.696	0.817	2.915	0.619	0.158	156	500	-31	-20	-0.280	-14	-17	-9	-11	-50
3	21	21	"A10325_30i"	"A10325_30i"	14170	27080	150	103	106	29	124	126	34	7	0	0	150	153	34	153	158	37	12	1	0	7.000	100000.000	1.206	1.209	2.970	0.828	0.076	156	438	-24	-18	2.807	-21	-3	-18	0	-50
3	22	21	"E598_1a"	"E598_1a"	14360	27080	150	115	122	39	130	132	30	17	3	0	143	145	44	165	167	34	9	3	0	0.682	0.400	0.842	0.779	3.931	0.494	0.060	156	703	-37	-28	-0.553	-15	-22	-8	-20	-50
3	1	22	"F48446_9e"	"F48446_9e"	10370	27270	150	55	56	7	55	57	10	10	1	0	94	94	13	105	106	14	3	0	0	0.000	-0.091	0.477	0.456	3.931	0.042	0.002	156	900	-11	-10	Error	0	-11	1	-11	-50
3	2	22	"F48446_9g"	"F48446_9g"	10520	27270	110	106	111	32	56	58	11	100	92	0	135	141	41	107	108	15	66	48	0	1.786	1.618	1.364	1.639	3.008	1.184	0.244	80	469	78	89	0.837	50	28	55	34	0
3	3	22	"F48446_9i"	"F48446_9i"	10730	27270	110	204	382	384	56	57	10	100	100	0	185	442	536	106	107	14	93	81	0	1.873	0.970	1.786	1.658	2.660	0.753	0.738	80	542	227	662	0.906	148	79	326	336	0
3	4	22	"I12861_2a"	"I12861_2a"	10940	27270	150	55	56	12	56	58	10	9	2	0	94	96	14	107	109	15	4	0	0	0.077	0.000	0.528	0.500	2.978	0.089	0.007	156	759	-14	-11	-3.700	-1	-13	0	-11	-50
3	5	22	"I12861_2c"	"I12861_2c"	11130	27270	150	56	57	9	58	61	21	1	0	0	93	98	41	109	111	19	3	1	0	0.125	0.091	0.394	0.436	3.173	0.062	0.018	156	706	-18	-12	-3.000	-2	-16	-1	-11	-50
3	6	22	"I12861_2e"	"I12861_2e"	11320	27270	150	62	78	36	67	101	65	10	1	0	101	110	33	123	140	47	8	0	0	0.227	-0.846	0.500	0.528	2.869	1.327	0.548	156	774	-27	-2	-2.138	-5	-22	11	-13	-50
3	7	22	"J512_2i"	"J512_2i"	11510	27270	150	144	145	47	146	144	59	9	1	0	164	167	51	177	175	46	14	2	0	0.154	0.100	0.798	0.757	3.010	1.175	0.150	156	764	-15	-11	-2.700	-2	-13	-1	-10	-50
3	8	22	"Ks592_1a"	"Ks592_1a"	11700	27270	150	133	138	45	144	147	36	17	5	0	168	167	44	174	178	37	14	3	0	1.833	0.857	0.962	1.115	3.498	0.825	0.060	156	727	-17	-13	0.874	-11	-6	-6	-7	-50
3	9	22	"Ks592_1c"	"Ks592_1c"	11890	27270	150	109	113	42	127	132	69	5	0	0	137	148	48	162	195	739	0	0	0	0.720	1.000	0.969	0.862	3.338	0.083	0.757	156	746	-43	-28	-0.474	-18	-25	-14	-14	-50
3	10	22	"Ks592_1e"	"Ks592_1e"	12080	27270	150	88	94	29	113	118	69	0	0	0	119	129	39	150	186	753	0	0	0	0.806	0.905	0.811	0.828	3.205	0.084	0.848	156	719	-56	-40	-0.310	-25	-31	-19	-21	-50
3	11	22	"Ks592_1g"	"Ks592_1g"	12270	27270	150	105	112	46	119	128	59	8	1	0	134	139	49	158	169	106	1	0	0	0.583	0.368	0.864	0.868	2.652	0.837	0.186	156	748	-38	-26	-0.778	-14	-24	-7	-19	-50
3	12	22	"Ks592_1i"	"Ks592_1i"	12410	27270	110	1884	1766	448	133	142	68	100	100	0	2132	1955	504	166	185	131	100	98	0	0.891	0.913	0.962	0.927	1.438	0.868	0.883	80	457	3717	3422	-0.167	1751	1966	1633	1789	0
3	13	22	"EMPTY"	"EMPTY"	12650	27270	150	149	180	81	126	132	57	37	26	0	211	235	97	161	172	102	32	10	0	0.460	0.730	0.768	0.786	3.007	0.776	0.460	156	804	73	128	-1.120	23	50	54	74	-75
3	14	22	"EMPTY"	"EMPTY"	12840	27270	150	167	194	88	126	129	30	55	43	0	208	240	107	161	163	31	56	42	0	0.872	0.861	0.863	0.843	3.397	0.771	0.422	156	668	88	147	-0.197	41	47	68	79	-75
3	15	22	"EMPTY"	"EMPTY"	13030	27270	150	162	182	78	131	132	30	50	34	0	204	225	82	161	164	30	53	43	0	0.721	0.797	0.813	0.846	3.150	0.831	0.312	156	706	74	115	-0.472	31	43	51	64	-75
3	16	22	"EMPTY"	"EMPTY"	13220	27270	150	153	166	61	131	134	30	43	28	0	186	202	62	166	168	34	42	30	0	1.100	0.972	0.886	0.904	3.486	0.866	0.152	156	739	42	71	0.138	22	20	35	36	-75
3	17	22	"EMPTY"	"EMPTY"	13410	27270	150	150	164	53	128	131	29	43	30	0	201	209	67	166	169	34	50	30	0	0.629	0.837	0.722	0.734	3.696	0.639	0.134	156	705	57	79	-0.670	22	35	36	43	-75
3	18	22	"EMPTY"	"EMPTY"	13600	27270	150	150	173	71	128	130	29	42	33	0	204	214	79	159	162	32	56	40	0	0.489	0.818	0.918	0.746	2.928	0.767	0.247	156	678	67	100	-1.032	22	45	45	55	-75
3	19	22	"EMPTY"	"EMPTY"	13790	27270	150	106	108	28	113	116	32	9	1	0	143	145	31	145	149	32	14	4	0	3.500	100000.000	0.889	0.957	3.598	0.944	0.132	156	678	-9	-5	1.807	-7	-2	-5	0	-75
3	20	22	"EMPTY"	"EMPTY"	13980	27270	150	85	87	18	89	93	22	13	1	0	123	125	20	126	131	27	10	1	0	1.333	2.000	1.046	0.881	4.014	0.013	0.000	156	678	-7	-3	0.415	-4	-3	-2	-1	-75
3	21	22	"EMPTY"	"EMPTY"	14170	27270	150	99	102	25	99	106	32	12	2	0	133	137	25	135	141	33	10	0	0	0.000	1.500	1.067	1.139	3.496	0.857	0.093	156	678	-2	5	Error	0	-2	3	2	-75
3	22	22	"EMPTY"	"EMPTY"	14360	27270	150	138	140	29	126	128	32	17	5	0	169	176	39	160	163	32	26	9	0	1.333	0.875	0.792	0.778	4.165	0.345	0.015	156	889	21	30	0.415	12	9	14	16	-75
4	1	1	"PFA0039"	"A1411_1"	14810	23270	130	16195	15374	4081	139	160	266	100	100	0	9315	8868	2602	169	175	43	99	99	0	1.756	1.751	1.658	1.818	1.856	1.759	0.837	120	748	25202	23934	0.812	16056	9146	15235	8699	0
4	2	1	"PFA0101"	"A21885_1"	15020	23280	130	14420	12950	5991	128	145	108	100	100	0	11450	10193	4100	163	170	46	100	100	0	1.266	1.278	1.282	1.237	1.715	1.366	0.883	120	678	25579	22852	0.341	14292	11287	12822	10030	0
4	3	1	"PFA0019"	"A11546_1"	15210	23280	130	1263	1260	361	128	138	65	99	97	0	987	976	267	161	165	42	98	97	0	1.374	1.389	1.385	1.364	1.681	1.426	0.861	120	619	1961	1947	0.458	1135	826	1132	815	0
4	4	1	"PFA0144"	"A31870_1"	15390	23280	130	20582	19560	5242	116	125	63	100	100	0	10716	10426	2717	146	152	37	100	100	0	1.936	1.891	1.905	1.911	1.771	1.984	0.897	120	591	31036	29724	0.953	20466	10570	19444	10280	0
4	5	1	"PFA0009"	"A10325_29"	15570	23280	120	4065	4091	1390	97	103	30	100	99	0	8107	8040	2729	130	136	30	100	100	0	0.497	0.505	0.490	0.502	1.631	0.483	0.848	120	561	11945	11904	-1.007	3968	7977	3994	7910	0
4	6	1	"PFA0012"	"A10325_32"	15760	23280	120	4827	4546	1538	91	96	25	99	99	0	11779	11278	4055	126	132	28	100	100	0	0.406	0.399	0.389	0.423	1.774	0.377	0.874	120	595	16389	15607	-1.299	4736	11653	4455	11152	0
4	7	1	"PFA0030"	"A12797_1"	15950	23280	130	471	476	134	95	100	25	99	97	0	1349	1286	357	129	133	29	100	99	0	0.308	0.329	0.326	0.330	1.706	0.300	0.829	120	657	1596	1538	-1.698	376	1220	381	1157	0
4	8	1	"PFB0005"	"B11"	16140	23280	120	373	364	102	106	112	33	98	97	0	231	236	56	139	144	35	91	65	0	2.902	2.660	2.565	2.806	2.079	2.957	0.467	120	545	359	355	1.537	267	92	258	97	0
4	9	1	"PFB0219"	"B57"	16320	23270	150	152	157	40	119	123	30	55	24	0	178	184	48	151	154	31	44	25	0	1.222	1.152	0.873	1.021	3.637	0.963	0.144	156	780	60	71	0.290	33	27	38	33	-50
4	10	1	"PFB0285"	"B92"	16520	23280	120	352	366	132	121	126	65	91	77	0	508	529	213	151	155	30	96	95	0	0.647	0.648	0.628	0.676	2.024	0.579	0.658	120	597	588	623	-0.628	231	357	245	378	0
4	11	1	"PFB0008"	"B114"	16710	23280	130	281	277	80	121	123	28	93	88	0	1304	1255	412	151	155	32	97	95	0	0.139	0.141	0.142	0.143	1.877	0.140	0.692	120	654	1313	1260	-2.849	160	1153	156	1104	0
4	12	1	"PFB0034"	"B165"	16900	23280	130	1983	1857	590	113	116	28	100	100	0	1777	1617	580	147	150	32	98	97	0	1.147	1.186	1.135	1.260	2.025	1.136	0.820	120	670	3500	3214	0.198	1870	1630	1744	1470	0
4	13	1	"PFB0089"	"B319"	17100	23280	130	6348	6107	1803	111	115	29	100	100	0	4007	3720	1174	143	147	34	99	98	0	1.614	1.676	1.563	1.669	1.677	1.672	0.817	120	705	10101	9573	0.691	6237	3864	5996	3577	0
4	14	1	"PFB0104"	"B351"	17310	23280	100	170	174	36	115	118	32	78	46	0	197	198	39	144	149	34	66	38	0	1.038	1.093	0.971	1.056	2.931	0.970	0.116	80	458	108	113	0.053	55	53	59	54	0
4	15	1	"PFB0113"	"B372"	17480	23280	130	1020	967	241	112	115	26	99	99	0	911	869	200	145	147	29	100	98	0	1.185	1.181	1.161	1.177	1.780	1.163	0.821	120	632	1674	1579	0.245	908	766	855	724	0
4	16	1	"PFB0116"	"B380"	17670	23280	150	153	159	41	112	117	27	68	35	0	179	181	35	143	146	29	53	26	0	1.139	1.237	1.124	1.188	3.613	1.066	0.098	156	834	77	85	0.188	41	36	47	38	-50
4	17	1	"PFB0118"	"B383"	17870	23280	130	2819	2698	620	107	111	27	100	100	0	1625	1536	403	131	136	29	98	98	0	1.815	1.844	1.799	1.859	1.766	1.881	0.818	120	647	4206	3996	0.860	2712	1494	2591	1405	0
4	18	1	"PFB0140"	"B432"	18050	23280	120	2737	2596	605	107	115	35	100	100	0	1280	1220	322	129	136	35	99	99	0	2.285	2.281	2.190	2.375	1.680	2.341	0.854	120	619	3781	3580	1.192	2630	1151	2489	1091	0
4	19	1	"PFC0315"	"C9"	18240	23280	130	244	244	54	101	104	27	96	91	0	227	236	75	128	133	32	93	80	0	1.444	1.324	1.488	1.500	2.093	1.193	0.429	120	697	242	251	0.531	143	99	143	108	0
4	20	1	"PFC0207"	"C56"	18450	23290	130	652	621	178	101	106	33	100	99	0	495	498	94	130	136	33	100	100	0	1.510	1.413	1.512	1.343	1.635	1.637	0.734	120	677	916	888	0.594	551	365	520	368	0
4	21	1	"PFC0316"	"C96"	18640	23290	130	270	271	76	94	100	27	96	92	0	313	312	61	124	129	33	99	96	0	0.931	0.941	0.986	0.922	1.995	0.991	0.621	120	640	365	365	-0.103	176	189	177	188	0
4	22	1	"PFC0007"	"C114"	18830	23280	130	716	700	181	87	89	20	99	99	0	827	779	235	114	117	24	99	97	0	0.882	0.922	0.868	0.990	1.902	0.874	0.776	120	760	1342	1278	-0.181	629	713	613	665	0
4	1	2	"PFC0021"	"C134"	14830	23470	120	371	365	94	123	139	281	31	0	0	289	284	73	154	161	43	87	77	0	1.837	1.862	1.821	1.852	1.800	1.892	0.543	120	575	383	372	0.877	248	135	242	130	0
4	2	2	"PFC0034"	"C161"	15020	23470	130	996	962	212	104	110	32	100	100	0	1273	1222	286	137	143	36	100	100	0	0.785	0.791	0.763	0.794	1.399	0.761	0.887	120	495	2028	1943	-0.349	892	1136	858	1085	0
4	3	2	"PFJ0545"	"J687_3"	15210	23470	130	657	613	257	97	102	30	97	97	0	534	559	204	129	134	32	98	96	0	1.383	1.200	1.110	1.135	2.058	1.206	0.791	120	452	965	946	0.468	560	405	516	430	0
4	4	2	"PFK0100"	"Km695_2"	15390	23470	150	153	151	36	100	108	33	67	35	0	146	151	39	131	136	33	32	11	0	3.533	2.550	1.576	1.570	3.224	1.468	0.107	156	555	68	71	1.821	53	15	51	20	-50
4	5	2	"PFK0134"	"Km993_1"	15590	23470	130	431	424	126	97	102	26	97	97	0	324	329	90	128	133	29	97	94	0	1.704	1.627	1.622	1.632	1.711	1.625	0.692	120	540	530	528	0.769	334	196	327	201	0
4	6	2	"PFK0052"	"Km3535_1"	15790	23480	130	251	254	68	94	97	24	97	95	0	330	336	80	126	130	27	98	97	0	0.770	0.762	0.741	0.767	1.779	0.795	0.658	120	539	361	370	-0.378	157	204	160	210	0
4	7	2	"PFK0059"	"Km3703_4"	15980	23480	120	184	191	50	102	109	37	85	61	0	308	304	71	134	142	38	96	88	0	0.471	0.524	0.530	0.504	2.085	0.525	0.428	120	538	256	259	-1.085	82	174	89	170	0
4	8	2	"PFK0303"	"Kn267_1"	16210	23470	150	150	159	61	107	114	36	53	31	0	199	199	68	137	145	38	59	39	0	0.694	0.839	0.778	0.736	2.319	0.833	0.411	156	597	105	114	-0.528	43	62	52	62	-50
4	9	2	"PFK0297"	"Kn2497_2"	16360	23480	130	482	486	125	102	110	72	99	93	0	472	464	90	131	137	33	98	98	0	1.114	1.153	1.143	1.145	1.684	1.317	0.690	120	489	721	717	0.156	380	341	384	333	0
4	10	2	"PFK0436"	"Kn5150_1"	16560	23480	130	9144	8765	2510	105	113	67	100	100	0	5735	5815	1482	138	140	30	100	100	0	1.615	1.525	1.584	1.488	1.579	1.654	0.841	120	570	14636	14337	0.692	9039	5597	8660	5677	0
4	11	2	"PFK0536"	"Kn8928_1"	16750	23480	130	430	431	138	101	105	27	99	98	0	407	420	111	133	138	31	98	98	0	1.201	1.150	1.135	1.096	1.719	1.217	0.745	120	554	603	617	0.264	329	274	330	287	0
4	12	2	"PFK0544"	"Kn9335_1"	16940	23480	120	201	199	45	93	97	23	95	92	0	299	298	67	125	128	26	97	97	0	0.621	0.613	0.621	0.630	1.697	0.587	0.563	120	484	282	279	-0.688	108	174	106	173	0
4	13	2	"PFK0875"	"Ks2_1"	17120	23480	150	126	125	28	103	107	29	39	10	0	202	207	46	132	137	32	81	54	0	0.329	0.293	0.468	0.418	2.849	0.267	0.092	156	574	93	97	-1.606	23	70	22	75	-50
4	14	2	"PFK0879"	"Ks2_14"	17320	23480	130	877	863	296	111	115	30	97	95	0	2375	2226	771	141	146	32	99	97	0	0.343	0.361	0.351	0.346	2.217	0.331	0.794	120	473	3000	2837	-1.544	766	2234	752	2085	0
4	15	2	"PFK1056"	"Ks54_1"	17500	23480	130	408	382	157	114	117	30	87	84	0	836	754	330	142	146	30	91	89	0	0.424	0.438	0.445	0.447	1.880	0.395	0.710	120	446	988	880	-1.239	294	694	268	612	0
4	16	2	"PFK1101"	"Ks59_1"	17690	23480	120	544	557	133	109	112	27	100	100	0	450	444	101	137	140	28	99	99	0	1.390	1.459	1.512	1.498	1.507	1.516	0.760	120	449	748	755	0.475	435	313	448	307	0
4	17	2	"PFK1165"	"Ks72_6"	17900	23480	130	499	471	180	109	116	34	96	93	0	554	536	179	135	140	35	95	93	0	0.931	0.903	0.894	0.870	2.123	0.939	0.694	120	504	809	763	-0.103	390	419	362	401	0
4	18	2	"PFK1183"	"Ks75_9"	18090	23500	110	189	186	75	107	118	43	68	47	0	238	226	85	132	141	45	70	53	0	0.774	0.840	0.785	0.860	2.712	0.819	0.367	80	387	188	173	-0.370	82	106	79	94	0
4	19	2	"PFK1209"	"Ks82_1"	18270	23480	130	1349	1234	558	106	113	40	96	95	0	904	860	314	135	141	44	94	93	0	1.616	1.556	1.566	1.431	2.125	1.774	0.755	120	615	2012	1853	0.693	1243	769	1128	725	0
4	20	2	"PFK1228"	"Ks83_8"	18470	23480	130	2138	1893	935	98	103	35	96	95	0	1386	1236	514	126	132	37	92	92	0	1.619	1.617	1.731	1.519	2.875	1.887	0.710	120	542	3300	2905	0.695	2040	1260	1795	1110	0
4	21	2	"PFK0643"	"Ks127_5"	18660	23480	130	160	159	49	91	94	22	84	65	0	367	356	105	118	122	29	94	93	0	0.277	0.286	0.298	0.300	2.075	0.261	0.393	120	540	318	306	-1.851	69	249	68	238	0
4	22	2	"PFK0638"	"Ks127_16"	18850	23480	130	210	202	72	86	88	19	87	85	0	343	320	94	114	117	25	95	92	0	0.541	0.563	0.614	0.603	1.955	0.505	0.483	120	641	353	322	-0.885	124	229	116	206	0
4	1	3	"PFK0659"	"Ks133_2"	14860	23660	120	207	204	59	98	101	25	90	85	0	429	409	123	132	136	31	94	93	0	0.367	0.383	0.387	0.372	1.833	0.348	0.583	120	523	406	383	-1.446	109	297	106	277	0
4	2	3	"PFK0667"	"Ks139_1"	15030	23650	150	128	132	31	94	97	24	66	28	0	152	157	35	126	131	28	48	24	0	1.308	1.226	1.021	1.117	2.903	0.930	0.180	156	497	60	69	0.387	34	26	38	31	-50
4	3	3	"PFK0682"	"Ks152_11"	15230	23650	150	107	109	28	89	92	22	40	19	0	132	136	48	119	124	25	34	17	0	1.385	1.176	0.894	0.766	4.440	0.420	0.096	156	462	31	37	0.469	18	13	20	17	-50
4	4	3	"PFK0686"	"Ks155_1"	15420	23670	120	1347	1276	302	88	92	22	100	100	0	662	646	145	121	125	27	100	100	0	2.327	2.263	2.195	2.282	1.404	2.305	0.863	120	475	1800	1713	1.219	1259	541	1188	525	0
4	5	3	"PFA0001"	"A10325_1"	15630	23660	150	122	123	34	91	95	23	60	29	0	143	142	35	126	129	27	34	13	0	1.824	2.000	1.389	1.251	3.323	0.927	0.133	156	568	48	48	0.867	31	17	32	16	-50
4	6	3	"PFA0004"	"A10325_16"	15810	23680	150	97	105	32	98	101	27	21	10	0	115	118	28	128	132	29	8	1	0	0.077	-0.700	0.721	0.816	3.937	0.683	0.033	156	507	-14	-3	-3.700	-1	-13	7	-10	-50
4	7	3	"PFA0008"	"A10325_26"	16000	23670	140	368	367	103	109	114	33	97	93	0	251	254	61	143	147	33	91	76	0	2.398	2.324	2.375	2.333	2.353	2.568	0.480	156	549	367	369	1.262	259	108	258	111	0
4	8	3	"PFA0016"	"A10935_1"	16190	23670	130	2964	2824	739	107	112	35	100	100	0	3485	3335	935	137	143	35	100	100	0	0.853	0.850	0.834	0.860	1.468	0.836	0.878	120	498	6205	5915	-0.229	2857	3348	2717	3198	0
4	9	3	"PFA0020"	"A11962_1"	16380	23670	120	242	245	91	91	95	24	98	95	0	264	266	68	121	126	27	97	95	0	1.056	1.062	1.020	1.031	1.743	1.164	0.578	120	454	294	299	0.079	151	143	154	145	0
4	10	3	"PFA0023"	"A12312_15"	16570	23670	130	231	232	52	93	97	24	96	94	0	314	314	77	121	126	26	97	93	0	0.715	0.720	0.701	0.735	1.765	0.674	0.659	120	486	331	332	-0.484	138	193	139	193	0
4	11	3	"PFA0047"	"A14801_11"	16760	23670	130	1511	1541	456	92	95	23	100	100	0	1714	1713	567	120	124	25	100	99	0	0.890	0.910	0.894	0.948	1.625	0.876	0.867	120	545	3013	3042	-0.168	1419	1594	1449	1593	0
4	12	3	"PFA0051"	"A14801_2"	16960	23670	130	220	225	131	89	93	22	92	87	0	215	213	49	121	125	26	90	79	0	1.394	1.478	1.360	1.370	2.382	2.492	0.291	120	525	225	228	0.479	131	94	136	92	0
4	13	3	"PFA0053"	"A14801_24"	17140	23670	130	309	306	84	91	94	22	97	96	0	402	393	104	121	126	26	96	96	0	0.776	0.790	0.809	0.788	1.593	0.750	0.751	120	457	499	487	-0.366	218	281	215	272	0
4	14	3	"PFA0056"	"A14801_31"	17310	23630	150	102	112	47	93	97	25	26	16	0	135	150	57	123	128	29	32	13	0	0.750	0.704	1.000	0.979	3.737	0.654	0.257	156	544	21	46	-0.415	9	12	19	27	-50
4	15	3	"PFA0058"	"A14801_37"	17520	23660	150	155	157	38	90	94	26	85	64	0	185	183	41	120	126	31	78	54	0	1.000	1.063	0.988	1.043	2.518	0.949	0.314	156	480	130	130	0.000	65	65	67	63	-50
4	16	3	"PFA0060"	"A14801_6"	17680	23640	150	113	117	33	97	101	29	38	12	0	139	140	34	125	131	33	26	8	0	1.143	1.333	1.158	1.190	3.203	0.824	0.157	156	544	30	35	0.193	16	14	20	15	-50
4	17	3	"PFA0083"	"A18792_11"	17910	23640	150	133	136	38	100	105	29	52	26	0	155	156	41	127	132	35	41	14	0	1.179	1.241	1.043	0.970	3.318	0.834	0.226	156	579	61	65	0.237	33	28	36	29	-50
4	18	3	"PFA0087"	"A18792_19"	18070	23640	150	146	145	48	101	110	40	51	25	0	167	167	47	125	136	45	46	12	0	1.071	1.048	0.919	0.992	3.236	0.917	0.384	156	553	87	86	0.100	45	42	44	42	-50
4	19	3	"PFA0098"	"A20643_1"	18280	23680	110	174	172	51	94	100	33	81	65	0	224	230	60	120	130	40	88	72	0	0.769	0.709	0.728	0.696	2.314	0.693	0.460	80	459	184	188	-0.379	80	104	78	110	0
4	20	3	"PFA0103"	"A21885_19"	18480	23660	130	953	914	247	92	95	27	100	100	0	844	810	226	118	124	33	98	98	0	1.186	1.188	1.165	1.204	1.791	1.140	0.773	120	550	1587	1514	0.246	861	726	822	692	0
4	21	3	"PFA0105"	"A21885_20"	18680	23670	130	793	759	229	86	89	21	100	97	0	747	721	203	113	116	25	98	98	0	1.115	1.107	1.098	1.085	1.788	1.133	0.824	120	494	1341	1281	0.157	707	634	673	608	0
4	22	3	"PFA0107"	"A21885_9"	18870	23660	130	193	192	55	81	83	19	97	95	0	229	232	61	108	112	24	95	90	0	0.926	0.895	0.874	0.900	2.312	0.801	0.536	120	605	233	235	-0.112	112	121	111	124	0
4	1	4	"PFA0130"	"A2546_1"	14870	23850	130	7891	7628	2241	86	90	22	100	100	0	6487	6126	1786	120	145	560	99	96	0	1.226	1.256	1.241	1.268	1.605	1.268	0.887	120	626	14172	13548	0.294	7805	6367	7542	6006	0
4	2	4	"PFA0132"	"A26463_1"	15070	23850	120	402	396	107	88	91	21	99	98	0	267	257	66	120	123	24	92	89	0	2.136	2.248	2.111	2.378	1.809	2.272	0.661	120	450	461	445	1.095	314	147	308	137	0
4	3	4	"PFA0137"	"A29544_1"	15230	23810	150	113	117	30	90	94	25	48	19	0	137	144	32	119	125	29	42	13	0	1.278	1.080	1.000	0.911	3.878	0.792	0.179	156	574	41	52	0.354	23	18	27	25	-50
4	4	4	"PFA0145"	"A31914_2"	15450	23860	130	235	236	70	91	96	26	93	88	0	1849	1773	517	124	130	32	100	99	0	0.083	0.088	0.089	0.087	1.518	0.086	0.722	120	526	1869	1794	-3.582	144	1725	145	1649	0
4	5	4	"PFA0147"	"A31914_5"	15630	23850	130	224	234	84	98	103	25	91	88	0	423	417	112	134	138	30	96	95	0	0.436	0.481	0.450	0.478	1.935	0.460	0.576	120	463	415	419	-1.198	126	289	136	283	0
4	6	4	"PFA0149"	"A31914_8"	15820	23850	130	367	358	91	108	110	26	95	95	0	364	359	92	137	142	29	96	94	0	1.141	1.126	1.108	1.137	1.662	1.082	0.720	120	486	486	472	0.190	259	227	250	222	0
4	7	4	"PFC0052"	"C198"	16030	23870	150	136	138	40	115	118	29	38	17	0	162	166	41	143	147	30	40	15	0	1.105	1.000	0.982	0.956	4.539	0.815	0.073	156	507	40	46	0.144	21	19	23	23	-50
4	8	4	"PFC0057"	"C216"	16190	23880	150	120	129	45	109	114	34	30	12	0	182	187	51	135	141	32	62	37	0	0.234	0.385	0.763	0.719	3.644	0.571	0.196	156	465	58	72	-2.095	11	47	20	52	-50
4	9	4	"PFC0059"	"C222"	16370	23850	150	106	114	37	98	105	34	22	8	0	143	145	31	127	133	31	30	9	0	0.500	0.889	0.818	0.825	3.680	1.377	0.139	156	503	24	34	-1.000	8	16	16	18	-50
4	10	4	"PFC0062"	"C228"	16570	23840	150	153	154	41	98	103	31	73	42	0	154	156	39	126	131	28	50	21	0	1.964	1.867	1.343	1.432	3.297	1.572	0.213	156	538	83	86	0.974	55	28	56	30	-50
4	11	4	"PFC0068"	"C237"	16770	23860	120	103	102	26	89	93	25	26	8	0	365	362	91	119	122	26	96	95	0	0.057	0.053	0.081	0.092	2.520	0.036	0.022	120	462	260	256	-4.135	14	246	13	243	0
4	12	4	"PFC0072"	"C244"	16970	23860	130	429	409	109	86	89	22	97	97	0	378	378	111	114	119	25	98	97	0	1.299	1.223	1.247	1.200	1.997	1.269	0.681	120	541	607	587	0.378	343	264	323	264	0
4	13	4	"PFC0092"	"C291"	17160	23860	130	234	235	78	86	90	21	95	92	0	388	380	97	113	118	25	96	96	0	0.538	0.558	0.565	0.529	1.748	0.578	0.649	120	531	423	416	-0.894	148	275	149	267	0
4	14	4	"PFC0094"	"C296"	17350	23860	130	329	325	100	86	89	19	97	96	0	293	292	75	113	117	24	97	94	0	1.350	1.335	1.283	1.266	2.059	1.442	0.665	120	542	423	418	0.433	243	180	239	179	0
4	15	4	"PFC0096"	"C299"	17530	23850	150	132	137	37	85	87	19	84	59	0	153	161	40	113	117	24	71	46	0	1.175	1.083	1.029	1.117	2.924	0.926	0.179	156	580	87	100	0.233	47	40	52	48	-50
4	16	4	"PFC0099"	"C302"	17720	23860	130	212	212	69	87	89	24	93	87	0	232	230	64	115	120	29	91	85	0	1.068	1.087	1.027	1.019	1.961	1.101	0.525	120	596	242	240	0.095	125	117	125	115	0
4	17	4	"PFC0101"	"C307"	17930	23850	130	172	167	48	91	94	25	85	75	0	266	258	67	120	123	28	90	90	0	0.555	0.551	0.603	0.565	2.290	0.516	0.425	120	591	227	214	-0.850	81	146	76	138	0
4	18	4	"PFC0103"	"C311"	18130	23850	150	92	100	35	89	94	27	22	8	0	116	123	32	119	124	34	18	5	0	-1.000	2.750	1.000	1.007	3.056	0.687	0.093	156	598	0	15	Error	3	-3	11	4	-50
4	19	4	"PFC0123"	"C370"	18290	23850	130	560	557	171	88	90	23	98	98	0	388	377	103	116	121	27	97	95	0	1.735	1.797	1.746	1.802	1.666	1.877	0.729	120	538	744	730	0.795	472	272	469	261	0
4	20	4	"PFC0125"	"C374"	18520	23840	150	95	101	32	88	90	21	30	11	0	122	127	32	116	119	26	26	12	0	1.167	1.182	0.776	0.841	3.372	0.485	0.037	156	605	13	24	0.222	7	6	13	11	-50
4	21	4	"PFC0127"	"C38"	18680	23860	150	110	110	29	85	88	20	55	26	0	172	173	48	111	114	23	80	65	0	0.410	0.403	0.509	0.435	2.956	0.355	0.139	156	522	86	87	-1.287	25	61	25	62	-50
4	22	4	"PFC0129"	"C382"	18870	23860	140	137	141	42	81	83	18	87	71	0	177	180	50	108	111	23	82	68	0	0.812	0.833	0.879	0.812	2.843	0.734	0.250	156	673	125	132	-0.301	56	69	60	72	0
4	1	5	"PFC0131"	"C385"	14870	24040	140	133	133	34	85	88	22	75	56	0	161	164	42	118	139	515	0	0	0	1.116	1.043	1.049	1.050	3.230	0.001	0.001	156	741	91	94	0.159	48	43	48	46	0
4	2	5	"PFC0133"	"C387"	15060	24040	130	203	209	60	89	92	22	95	91	0	265	263	72	121	125	25	95	90	0	0.792	0.845	0.854	0.849	1.938	0.805	0.596	120	545	258	262	-0.337	114	144	120	142	0
4	3	5	"PFC0149"	"C427"	15260	24040	120	132	138	41	87	90	24	72	46	0	247	241	62	116	121	28	90	87	0	0.344	0.408	0.401	0.358	2.735	0.379	0.360	120	558	176	176	-1.542	45	131	51	125	0
4	4	5	"PFC0151"	"C43"	15450	24040	120	260	257	79	91	94	24	92	90	0	292	289	94	123	127	29	90	87	0	1.000	1.000	0.936	0.960	2.150	0.967	0.584	120	374	338	332	0.000	169	169	166	166	0
4	5	5	"PFC0153"	"C436"	15620	24040	150	137	141	41	113	114	27	47	23	0	166	166	47	146	149	29	35	16	0	1.200	1.400	0.778	1.018	4.342	0.797	0.149	156	540	44	48	0.263	24	20	28	20	-50
4	6	5	"PFC0155"	"C441"	15830	24040	130	588	547	162	115	116	25	95	94	0	690	628	206	147	151	29	95	95	0	0.871	0.898	0.871	0.912	1.977	0.840	0.777	120	503	1016	913	-0.199	473	543	432	481	0
4	7	5	"PFC0157"	"C445"	16000	24060	150	126	131	36	122	125	32	23	5	0	153	156	40	153	157	31	22	7	0	100000.000	3.000	0.710	0.825	4.675	0.797	0.046	156	511	4	12	16.610	4	0	9	3	-50
4	8	5	"PFC0159"	"C447"	16220	24050	130	395	392	119	131	133	40	94	91	0	427	409	111	156	159	36	93	93	0	0.974	1.032	0.977	0.981	1.721	1.034	0.674	120	485	535	514	-0.038	264	271	261	253	0
4	9	5	"PFD0373"	"D42243_45"	16390	24040	120	53997	50810	12124	122	127	43	100	100	2	17132	16124	3987	145	151	36	100	100	0	3.172	3.172	3.189	3.189	1.461	3.311	0.890	120	458	70862	66667	1.665	53875	16987	50688	15979	0
4	10	5	"PFD0380"	"D42715_1"	16590	24060	150	226	222	57	118	126	44	83	63	0	207	206	44	145	152	37	68	37	0	1.742	1.705	1.689	1.700	2.467	1.753	0.328	156	535	170	165	0.801	108	62	104	61	-50
4	11	5	"PFD0387"	"D42954_2"	16750	24030	150	138	142	39	100	105	29	58	30	0	165	168	38	129	133	30	57	31	0	1.056	1.077	0.924	0.947	3.384	0.986	0.230	156	536	74	81	0.078	38	36	42	39	-50
4	12	5	"PFD0397"	"D45582_1"	16960	24050	120	158	164	41	88	92	23	91	77	0	189	192	47	116	120	24	89	70	0	0.959	1.000	1.023	1.056	2.544	0.900	0.358	120	480	143	152	-0.061	70	73	76	76	0
4	13	5	"PFD0405"	"D4722_1"	17140	24040	130	218	220	54	87	88	20	98	96	0	310	308	79	112	115	21	98	95	0	0.662	0.679	0.665	0.681	1.937	0.618	0.661	120	535	329	329	-0.596	131	198	133	196	0
4	14	5	"PFD0416"	"D49176_11"	17340	24050	120	229	227	53	85	88	18	100	99	0	1117	1103	163	114	116	23	100	100	0	0.144	0.144	0.136	0.135	1.490	0.136	0.735	120	483	1147	1131	-2.800	144	1003	142	989	0
4	15	5	"PFD0438"	"D49176_65"	17520	24050	130	185	187	48	83	86	19	97	93	0	224	226	58	114	117	23	95	88	0	0.927	0.929	0.942	0.933	1.752	0.856	0.559	120	525	212	216	-0.109	102	110	104	112	0
4	16	5	"PFD0441"	"D49176_7"	17720	24050	120	208	209	53	82	84	18	97	95	0	1131	1078	230	113	116	21	100	100	0	0.124	0.132	0.126	0.122	1.809	0.122	0.683	120	511	1144	1092	-3.014	126	1018	127	965	0
4	17	5	"PFD0444"	"D49942_10"	17910	24050	120	792	782	176	86	88	20	100	100	0	6508	6240	1370	119	121	24	100	100	0	0.111	0.114	0.110	0.114	1.596	0.108	0.862	120	531	7095	6817	-3.178	706	6389	696	6121	0
4	18	5	"PFD0446"	"D49942_3"	18110	24050	120	322	313	81	83	86	20	98	98	0	1308	1220	340	114	118	28	100	100	0	0.200	0.208	0.198	0.217	1.747	0.190	0.768	120	498	1433	1336	-2.321	239	1194	230	1106	0
4	19	5	"PFD0448"	"D49942_6"	18290	24050	120	372	367	86	80	83	19	100	98	0	1575	1512	364	110	113	22	100	100	0	0.199	0.205	0.202	0.204	1.685	0.190	0.818	120	512	1757	1689	-2.327	292	1465	287	1402	0
4	20	5	"PFD0450"	"D49942_9"	18480	24050	120	513	533	190	79	82	18	100	100	0	3520	3444	1383	108	112	21	100	100	0	0.127	0.136	0.128	0.142	1.871	0.121	0.801	120	521	3846	3790	-2.975	434	3412	454	3336	0
4	21	5	"PFD0482"	"D56400_4"	18670	24050	120	187	193	62	80	82	17	98	93	0	235	236	55	109	111	19	95	94	0	0.849	0.890	0.841	0.869	2.211	0.971	0.514	120	488	233	240	-0.236	107	126	113	127	0
4	22	5	"PFD0484"	"D56470_2"	18870	24050	130	197	201	58	79	81	17	96	96	0	272	270	64	106	109	19	97	95	0	0.711	0.744	0.692	0.724	2.050	0.722	0.590	120	610	284	286	-0.492	118	166	122	164	0
4	1	6	"PFD0487"	"D56950_2"	14870	24240	130	2059	1885	610	88	90	21	100	100	0	1531	1495	285	120	123	23	100	100	0	1.397	1.307	1.358	1.191	1.682	1.409	0.860	120	629	3382	3172	0.482	1971	1411	1797	1375	0
4	2	6	"PFD0490"	"D5782_1"	15060	24230	130	1101	1066	290	93	95	22	100	100	0	607	598	155	124	128	24	100	99	0	2.087	2.053	2.018	2.129	1.559	2.104	0.836	120	553	1491	1447	1.061	1008	483	973	474	0
4	3	6	"PFD0508"	"D6287_1"	15250	24240	130	189	188	53	94	95	23	89	80	0	241	235	63	124	126	24	90	86	0	0.812	0.847	0.736	0.739	2.251	0.808	0.512	120	485	212	205	-0.301	95	117	94	111	0
4	4	6	"PFD0510"	"D6287_13"	15440	24210	150	134	138	46	102	105	28	51	32	0	154	163	47	137	139	31	42	24	0	1.882	1.385	0.965	1.049	3.512	1.020	0.258	156	526	49	62	0.913	32	17	36	26	-50
4	5	6	"PFD0529"	"D6287_55"	15620	24230	120	163	168	51	115	116	26	71	45	0	419	418	131	151	153	29	90	90	0	0.179	0.199	0.222	0.206	2.541	0.192	0.348	120	475	316	320	-2.481	48	268	53	267	0
4	6	6	"PFD0532"	"D6287_61"	15830	24250	150	143	145	41	119	120	26	46	26	0	175	176	36	153	156	28	44	18	0	1.091	1.130	0.972	1.078	3.038	1.159	0.066	156	546	46	49	0.126	24	22	26	23	-50
4	7	6	"PFD0536"	"D6287_69"	16010	24230	150	151	157	37	129	133	35	33	13	0	201	200	46	161	166	34	54	22	0	0.550	0.718	0.717	0.740	3.396	0.658	0.091	156	578	62	67	-0.862	22	40	28	39	-50
4	8	6	"PFD0538"	"D6287_70"	16230	24240	100	188	191	71	140	147	40	56	30	0	234	229	68	169	174	37	62	43	0	0.738	0.850	0.871	0.916	2.468	1.004	0.217	80	410	113	111	-0.437	48	65	51	60	0
4	9	6	"PFD0549"	"D64289_1"	16400	24240	130	65535	57328	17212	141	148	46	100	100	67	40621	38753	7985	169	174	39	100	100	0	1.617	1.482	1.566	1.372	1.671	1.590	0.874	120	542	105846	95771	0.693	65394	40452	57187	38584	0
4	10	6	"PFD0558"	"D65681_2"	16590	24230	130	1111	1033	344	127	136	45	93	92	0	884	810	290	163	168	38	95	93	0	1.365	1.400	1.317	1.403	1.911	1.341	0.768	120	479	1705	1553	0.449	984	721	906	647	0
4	11	6	"PFE0558"	"E49_1"	16780	24230	130	277	275	71	116	118	29	92	92	0	241	244	62	149	153	30	89	70	0	1.750	1.674	1.688	1.729	1.975	1.575	0.449	120	524	253	254	0.807	161	92	159	95	0
4	12	6	"PFE0562"	"E5006_5"	16960	24230	130	1565	1525	411	112	116	31	100	100	0	897	853	240	145	149	37	98	98	0	1.932	1.996	1.898	2.113	1.850	1.488	0.430	120	533	2205	2121	0.950	1453	752	1413	708	0
4	13	6	"PFE0565"	"E5141_1"	17160	24240	130	408	401	106	103	107	30	98	96	0	488	496	100	134	140	37	100	100	0	0.862	0.823	0.846	0.765	1.759	0.877	0.756	120	525	659	660	-0.215	305	354	298	362	0
4	14	6	"PFE0569"	"E517_1"	17350	24230	130	448	419	153	87	92	24	91	90	0	482	447	148	121	125	28	91	90	0	1.000	1.018	0.930	0.879	1.836	1.041	0.710	120	547	722	658	0.000	361	361	332	326	0
4	15	6	"PFE0579"	"E5479_3"	17550	24240	130	987	986	404	81	84	22	98	97	0	1062	1035	377	112	114	21	100	100	0	0.954	0.980	0.989	0.892	2.173	1.007	0.774	120	528	1856	1828	-0.068	906	950	905	923	0
4	16	6	"PFE0585"	"E598_1"	17720	24240	130	20168	18576	6913	82	85	22	100	100	0	17716	16751	5156	112	116	22	100	100	0	1.141	1.111	1.153	1.040	1.719	1.198	0.819	120	541	37690	35133	0.190	20086	17604	18494	16639	0
4	17	6	"PFE0608"	"E714_7"	17930	24240	120	148	147	38	82	85	19	83	75	0	182	185	44	115	117	22	85	67	0	0.985	0.929	0.914	0.975	2.691	0.853	0.347	120	497	133	135	-0.022	66	67	65	70	0
4	18	6	"PFE0610"	"E7279_2"	18110	24240	120	258	252	76	81	84	20	95	94	0	416	401	82	113	116	26	99	99	0	0.584	0.594	0.617	0.577	1.815	0.598	0.674	120	518	480	459	-0.776	177	303	171	288	0
4	19	6	"PFE0613"	"E7418_1"	18310	24240	110	125	135	52	77	80	20	83	57	0	190	189	36	108	112	25	92	76	0	0.585	0.716	0.588	0.612	2.721	0.767	0.266	80	472	130	139	-0.773	48	82	58	81	0
4	20	6	"PFE0616"	"E7745_1"	18500	24240	130	161	161	41	75	77	15	95	88	0	188	193	39	106	109	18	98	95	0	1.049	0.989	1.058	0.969	2.303	1.000	0.454	120	565	168	173	0.069	86	82	86	87	0
4	21	6	"PFE0619"	"E7861_3"	18690	24240	120	215	205	58	76	77	17	92	90	0	236	233	59	106	108	19	97	91	0	1.069	1.016	0.969	0.977	2.199	0.986	0.545	120	501	269	256	0.097	139	130	129	127	0
4	22	6	"PFE0623"	"E8100_2"	18880	24240	120	742	711	163	76	77	16	100	100	0	918	919	157	103	105	18	100	100	0	0.817	0.778	0.794	0.757	1.484	0.796	0.850	120	538	1481	1451	-0.291	666	815	635	816	0
4	1	7	"PFE0649"	"E8914_2"	14870	24420	120	423	417	98	93	96	22	100	100	0	457	446	99	127	133	71	98	94	0	1.000	1.016	1.043	1.029	1.645	1.017	0.768	120	594	660	643	0.000	330	330	324	319	0
4	2	7	"PFE0654"	"E9225_1"	15080	24430	130	107	111	33	93	95	20	40	20	0	451	448	123	125	129	23	97	97	0	0.043	0.056	0.078	0.076	2.294	0.062	0.104	120	514	340	341	-4.541	14	326	18	323	0
4	3	7	"PFE0657"	"E9299_3"	15250	24410	150	130	133	41	99	105	29	50	19	0	156	158	42	135	139	29	40	15	0	1.476	1.478	1.019	0.940	3.891	1.017	0.198	156	543	52	57	0.562	31	21	34	23	-50
4	4	7	"PFE0659"	"E9299_6"	15450	24420	120	1669	1618	395	113	116	29	100	100	0	2228	2073	547	151	153	29	100	99	0	0.749	0.783	0.792	0.802	1.599	0.762	0.895	120	488	3633	3427	-0.417	1556	2077	1505	1922	0
4	5	7	"PFE0663"	"E9475_1"	15650	24430	120	198	195	51	112	114	24	84	77	0	1237	1143	331	152	153	26	100	98	0	0.079	0.084	0.090	0.084	1.864	0.080	0.574	120	451	1171	1074	-3.657	86	1085	83	991	0
4	6	7	"PFE0668"	"E9987_1"	15830	24430	120	179	178	47	113	115	26	81	61	0	425	422	109	152	156	28	97	96	0	0.242	0.241	0.255	0.235	2.192	0.207	0.392	120	432	339	335	-2.048	66	273	65	270	0
4	7	7	"PFF0025"	"F10660_2"	16020	24420	130	225	233	80	107	110	29	87	83	0	343	330	99	145	149	31	90	89	0	0.596	0.681	0.682	0.662	1.847	0.674	0.612	120	529	316	311	-0.747	118	198	126	185	0
4	8	7	"PFF0029"	"F10730_3"	16220	24430	130	722	667	244	102	109	36	97	95	0	955	936	226	137	144	36	100	100	0	0.758	0.707	0.720	0.653	1.683	0.767	0.783	120	551	1438	1364	-0.400	620	818	565	799	0
4	9	7	"PFF0032"	"F10872_1"	16400	24430	120	268	263	73	98	108	41	94	85	0	485	481	96	132	141	38	100	98	0	0.482	0.473	0.477	0.440	1.661	0.492	0.692	120	467	523	514	-1.054	170	353	165	349	0
4	10	7	"PFF0035"	"F10935_2"	16590	24420	130	2684	2476	863	97	106	40	98	98	0	2461	2149	807	133	142	38	98	97	0	1.111	1.180	1.138	1.220	2.256	1.129	0.841	120	538	4915	4395	0.152	2587	2328	2379	2016	0
4	11	7	"PFF0038"	"F10949_3"	16790	24430	120	687	651	224	99	103	31	97	95	0	652	626	162	135	140	32	100	97	0	1.137	1.124	1.112	1.057	2.017	1.182	0.778	120	519	1105	1043	0.186	588	517	552	491	0
4	12	7	"PFF0040"	"F10953_1"	16970	24430	120	6492	6332	2019	112	115	32	100	100	0	10684	10364	3342	150	155	35	100	100	0	0.606	0.609	0.608	0.608	1.593	0.577	0.859	120	451	16914	16434	-0.723	6380	10534	6220	10214	0
4	13	7	"PFF0668"	"F310_1"	17150	24410	150	143	147	39	112	115	31	49	19	0	180	187	42	149	154	37	44	16	0	1.000	0.921	0.857	0.989	3.618	0.643	0.093	156	577	62	73	0.000	31	31	35	38	-50
4	14	7	"PFF0671"	"F31319_2"	17350	24430	130	4584	4152	1468	88	92	25	100	100	0	1427	1373	380	121	127	33	100	100	0	3.443	3.246	3.267	2.949	1.901	3.664	0.823	120	574	5802	5316	1.783	4496	1306	4064	1252	0
4	15	7	"PFF0680"	"F31855_1"	17550	24430	130	187	184	53	79	82	24	91	85	0	235	240	56	108	110	19	96	95	0	0.850	0.795	0.759	0.766	2.094	0.838	0.533	120	538	235	237	-0.234	108	127	105	132	0
4	16	7	"PFF0682"	"F32050_1"	17740	24430	120	388	366	112	77	80	21	99	95	0	334	331	84	108	111	19	97	95	0	1.376	1.296	1.268	1.257	2.125	1.405	0.703	120	429	537	512	0.461	311	226	289	223	0
4	17	7	"PFF0686"	"F32122_1"	17920	24420	130	1221	1137	382	77	79	17	99	99	0	1086	984	351	109	112	20	97	95	0	1.171	1.211	1.179	1.338	2.338	1.176	0.821	120	507	2121	1935	0.228	1144	977	1060	875	0
4	18	7	"PFF0693"	"F32325_1"	18120	24430	120	226	219	64	74	77	16	96	95	0	626	602	139	106	109	19	100	100	0	0.292	0.292	0.284	0.269	1.873	0.282	0.724	120	496	672	641	-1.774	152	520	145	496	0
4	19	7	"PFF0715"	"F33346_1"	18310	24430	120	317	303	96	73	75	16	97	95	0	651	631	172	106	110	21	99	99	0	0.448	0.438	0.461	0.417	2.118	0.425	0.775	120	501	789	755	-1.159	244	545	230	525	0
4	20	7	"PFF0719"	"F33441_1"	18500	24430	130	991	927	342	73	74	16	100	99	0	1405	1332	330	107	110	18	100	100	0	0.707	0.697	0.721	0.622	1.756	0.730	0.832	120	479	2216	2079	-0.500	918	1298	854	1225	0
4	21	7	"PFF0722"	"F33612_1"	18690	24430	120	233	229	67	72	73	15	99	97	0	256	254	52	104	107	18	99	98	0	1.059	1.047	1.100	1.012	1.839	1.105	0.653	120	411	313	307	0.083	161	152	157	150	0
4	22	7	"PFF0725"	"F33675_1"	18880	24430	120	176	171	48	73	74	16	92	89	0	191	194	45	102	104	17	98	93	0	1.157	1.065	1.053	1.038	2.344	1.071	0.476	120	519	192	190	0.211	103	89	98	92	0
4	1	8	"PFF0728"	"F33814_1"	14890	24610	120	140	148	55	99	102	24	67	40	0	160	166	46	136	142	75	11	0	0	1.708	1.633	1.224	1.468	3.379	1.463	0.163	120	530	65	79	0.773	41	24	49	30	0
4	2	8	"PFF0734"	"F34109_1"	15070	24610	120	200	207	51	95	97	22	97	93	0	227	236	50	129	133	27	95	85	0	1.071	1.047	1.028	1.078	1.909	1.018	0.470	120	479	203	219	0.100	105	98	112	107	0
4	3	8	"PFF0764"	"F35293_1"	15270	24610	120	299	305	73	93	97	27	99	96	0	379	381	83	128	133	28	99	98	0	0.821	0.838	0.806	0.806	1.611	0.832	0.763	120	455	457	465	-0.285	206	251	212	253	0
4	4	8	"PFF0773"	"F35453_1"	15450	24600	150	141	144	41	107	111	29	55	30	0	164	172	38	149	152	30	37	20	0	2.267	1.609	1.314	1.365	3.618	1.221	0.102	156	531	49	60	1.181	34	15	37	23	-50
4	5	8	"PFF0777"	"F35590_1"	15650	24600	150	126	129	34	112	114	25	37	13	0	172	170	32	155	157	28	34	9	0	0.824	1.133	0.937	0.875	3.728	0.930	0.062	156	570	31	32	-0.280	14	17	17	15	-50
4	6	8	"PFF0781"	"F35756_2"	15840	24620	130	1673	1581	428	112	114	25	100	100	0	1351	1321	223	157	159	28	100	99	0	1.307	1.262	1.300	1.198	1.564	1.335	0.886	120	508	2755	2633	0.387	1561	1194	1469	1164	0
4	7	8	"PFF0784"	"F35756_5"	16030	24610	120	763	739	195	103	105	26	100	100	0	863	816	229	146	149	30	97	97	0	0.921	0.949	0.909	0.994	1.929	0.912	0.830	120	500	1377	1306	-0.120	660	717	636	670	0
4	8	8	"PFF0788"	"F35774_1"	16220	24610	130	4385	4228	1017	89	92	23	100	100	0	2728	2526	804	128	132	28	98	97	0	1.652	1.726	1.644	1.868	1.902	1.697	0.878	120	482	6896	6537	0.724	4296	2600	4139	2398	0
4	9	8	"PFF0818"	"F36648_1"	16420	24610	130	298	304	76	78	80	17	100	98	0	536	519	143	117	120	21	99	97	0	0.525	0.562	0.545	0.571	1.639	0.518	0.772	120	512	639	628	-0.929	220	419	226	402	0
4	10	8	"PFF0821"	"F3666_3"	16620	24610	150	96	97	25	80	99	214	0	0	0	152	158	34	117	146	527	0	0	0	0.457	0.415	0.650	0.553	3.372	0.461	0.109	156	629	51	58	-1.129	16	35	17	41	-50
4	11	8	"PFF0823"	"F36721_3"	16780	24620	100	148	149	44	80	106	279	0	0	0	187	191	33	115	160	689	0	0	0	0.944	0.908	0.915	0.923	2.065	1.396	0.282	80	367	140	145	-0.082	68	72	69	76	0
4	12	8	"PFF0825"	"F36734_1"	16990	24610	120	225	223	70	82	88	27	90	89	0	208	211	56	117	124	31	90	79	0	1.571	1.500	1.440	1.350	2.391	1.525	0.532	120	508	234	235	0.652	143	91	141	94	0
4	13	8	"PFF0827"	"F36803_1"	17170	24610	120	278	285	90	83	89	26	97	95	0	316	313	80	117	125	34	97	94	0	0.980	1.031	0.983	1.010	1.723	1.063	0.690	120	541	394	398	-0.029	195	199	202	196	0
4	14	8	"PFF0831"	"F37098_2"	17380	24620	120	155	155	43	79	80	16	90	82	0	704	692	166	107	110	20	100	99	0	0.127	0.130	0.128	0.115	1.778	0.128	0.608	120	529	673	661	-2.974	76	597	76	585	0
4	15	8	"PFF1472"	"F58335_1"	17570	24620	130	161	157	45	75	78	20	89	80	0	274	271	67	105	107	18	98	95	0	0.509	0.494	0.516	0.458	2.193	0.475	0.469	120	486	255	248	-0.975	86	169	82	166	0
4	16	8	"PFF1476"	"F58487_1"	17750	24600	150	84	87	21	74	77	20	30	8	0	118	121	24	105	107	19	41	12	0	0.769	0.813	0.816	0.911	4.327	1.048	0.015	156	542	23	29	-0.379	10	13	13	16	-50
4	17	8	"PFF1492"	"F58910_1"	17940	24610	130	218	223	67	73	75	16	97	95	0	227	234	60	105	106	20	96	94	0	1.189	1.163	1.119	1.185	1.878	1.199	0.540	120	520	267	279	0.249	145	122	150	129	0
4	18	8	"PFF1495"	"F59075_2"	18130	24610	120	121	122	31	72	74	15	88	74	0	166	167	32	105	106	19	93	76	0	0.803	0.806	0.789	0.794	2.623	0.737	0.349	120	479	110	112	-0.316	49	61	50	62	0
4	19	8	"PFF1497"	"F5910_2"	18320	24610	130	253	254	69	80	85	25	95	93	0	4582	4213	1299	114	120	29	99	99	0	0.039	0.042	0.042	0.044	1.898	0.038	0.753	120	512	4641	4273	-4.691	173	4468	174	4099	0
4	20	8	"PFF1499"	"F59139_2"	18510	24610	130	3582	3362	1105	82	86	26	100	100	0	2266	1999	756	116	122	31	95	95	0	1.628	1.742	1.599	1.768	2.041	1.731	0.828	120	423	5650	5163	0.703	3500	2150	3280	1883	0
4	21	8	"PFF1536"	"F6061_1"	18680	24570	150	90	92	26	73	76	18	47	25	0	146	149	47	103	109	25	61	42	0	0.395	0.413	0.515	0.534	3.896	0.317	0.163	156	500	60	65	-1.339	17	43	19	46	-50
4	22	8	"PFF1543"	"F607_1"	18870	24630	150	74	75	16	72	74	17	13	3	0	102	105	19	99	103	23	14	5	0	0.667	0.500	1.095	1.158	3.513	0.327	0.035	156	700	5	9	-0.585	2	3	3	6	-50
4	1	9	"PFF1546"	"F61052_1"	14880	24790	150	138	141	39	111	115	29	47	24	0	177	176	41	147	149	31	47	20	0	0.900	1.034	1.056	1.008	3.481	0.670	0.041	156	821	57	59	-0.152	27	30	30	29	-50
4	2	9	"PFF1550"	"F61158_1"	15090	24800	130	733	723	191	107	110	27	100	98	0	388	384	106	144	146	30	95	90	0	2.566	2.567	2.462	2.675	1.807	2.623	0.739	120	527	870	856	1.359	626	244	616	240	0
4	3	9	"PFF1556"	"F61469_1"	15290	24810	150	129	131	36	98	101	25	55	29	0	214	205	55	134	138	27	78	64	0	0.387	0.465	0.487	0.432	3.043	0.418	0.216	156	467	111	104	-1.368	31	80	33	71	-50
4	4	9	"PFF1560"	"F61859_2"	15420	24790	150	105	111	30	109	112	27	19	4	0	137	138	28	147	150	30	9	0	0	0.400	-0.222	0.802	0.805	3.228	0.786	0.082	156	523	-14	-7	-1.322	-4	-10	2	-9	-50
4	5	9	"PFF1588"	"F6265_1"	15660	24800	120	2334	2157	648	115	118	26	99	98	0	1579	1466	481	153	156	28	99	98	0	1.556	1.555	1.523	1.636	1.757	1.560	0.873	120	525	3645	3355	0.638	2219	1426	2042	1313	0
4	6	9	"PFF1595"	"F62846_1"	15850	24800	120	872	829	230	117	118	26	99	97	0	408	397	114	153	155	28	95	94	0	2.961	2.918	2.815	2.859	1.972	2.985	0.688	120	431	1010	956	1.566	755	255	712	244	0
4	7	9	"PFF1604"	"F63188_2"	16040	24800	120	3177	2988	852	115	117	25	100	100	0	2163	2002	540	155	155	29	100	99	0	1.525	1.555	1.550	1.590	1.756	1.579	0.861	120	422	5070	4720	0.609	3062	2008	2873	1847	0
4	8	9	"PFF1607"	"F63326_1"	16240	24780	150	147	149	42	103	105	25	69	45	0	163	164	41	140	144	29	43	16	0	1.913	1.917	1.423	1.502	3.353	1.070	0.091	156	525	67	70	0.936	44	23	46	24	-50
4	9	9	"PFF1610"	"F63399_1"	16420	24800	130	3497	3349	849	86	91	26	100	100	0	2197	2005	589	124	128	27	99	98	0	1.645	1.735	1.693	1.829	1.910	1.719	0.837	120	523	5484	5144	0.718	3411	2073	3263	1881	0
4	10	9	"PFF1614"	"F63448_3"	16620	24810	100	153	155	41	92	99	31	80	47	0	181	183	43	126	130	29	71	41	0	1.109	1.105	1.273	1.210	2.582	1.132	0.247	80	369	116	120	0.149	61	55	63	57	0
4	11	9	"PFF1654"	"F64738_1"	16800	24800	130	464	456	119	82	105	247	86	11	0	466	458	124	114	153	609	2	0	0	1.085	1.087	1.086	1.137	1.761	0.353	0.451	120	471	734	718	0.118	382	352	374	344	0
4	12	9	"PFF1656"	"F64738_5"	17000	24800	130	198	196	52	74	75	15	98	95	0	269	263	70	103	105	18	95	93	0	0.747	0.762	0.782	0.799	2.184	0.691	0.631	120	442	290	282	-0.421	124	166	122	160	0
4	13	9	"PFF1659"	"F64888_1"	17160	24810	100	102	103	23	74	78	21	62	28	0	134	138	33	102	106	22	66	40	0	0.875	0.806	0.814	0.887	3.335	0.834	0.152	80	315	60	65	-0.193	28	32	29	36	0
4	14	9	"PFF1666"	"F65043_1"	17380	24810	130	290	277	87	74	77	19	92	92	0	595	582	145	102	105	19	99	99	0	0.438	0.423	0.449	0.381	1.907	0.422	0.778	120	535	709	683	-1.191	216	493	203	480	0
4	15	9	"PFF1668"	"F65043_4"	17570	24800	120	308	301	94	76	81	21	95	94	0	427	409	123	105	109	22	96	92	0	0.720	0.740	0.748	0.755	1.946	0.691	0.746	120	423	554	529	-0.473	232	322	225	304	0
4	16	9	"PFF1673"	"F65467_1"	17760	24800	130	211	210	59	76	80	20	96	94	0	225	222	61	105	109	23	90	87	0	1.125	1.145	1.057	1.148	1.968	1.040	0.564	120	458	255	251	0.170	135	120	134	117	0
4	17	9	"PFI0337"	"I3634_1"	17960	24800	120	460	442	176	72	74	14	97	94	0	586	553	186	101	103	19	93	92	0	0.800	0.819	0.814	0.692	1.886	0.846	0.774	120	437	873	822	-0.322	388	485	370	452	0
4	18	9	"PFI0339"	"I3665_1"	18150	24800	130	241	233	73	75	78	18	95	94	0	213	213	63	106	109	20	92	89	0	1.551	1.477	1.461	1.401	2.144	1.620	0.501	120	490	273	265	0.634	166	107	158	107	0
4	19	9	"PFI0341"	"I3767_1"	18330	24800	120	306	295	99	99	102	27	92	88	0	444	414	128	132	138	59	90	87	0	0.663	0.695	0.669	0.630	1.818	0.665	0.712	120	462	519	478	-0.592	207	312	196	282	0
4	20	9	"PFI0347"	"I398_3"	18530	24780	150	123	124	38	101	102	27	42	20	0	142	142	36	135	139	56	9	0	0	3.143	3.286	1.167	1.049	4.295	0.889	0.154	156	552	29	30	1.652	22	7	23	7	-50
4	21	9	"PFI0352"	"I4167_1"	18720	24810	130	664	625	221	79	82	23	98	97	0	641	630	160	103	112	31	99	98	0	1.087	1.036	1.080	0.933	1.951	1.130	0.790	120	430	1123	1073	0.121	585	538	546	527	0
4	22	9	"PFI0354"	"I4179_1"	18880	24790	130	185	185	50	70	73	15	97	95	0	309	305	68	94	97	18	99	97	0	0.535	0.545	0.536	0.529	1.692	0.508	0.689	120	505	330	326	-0.903	115	215	115	211	0
4	1	10	"PFI0375"	"I4688_1"	14920	24990	120	196	195	46	123	127	30	80	62	0	228	230	54	157	162	32	77	57	0	1.028	0.986	0.996	1.036	2.766	0.895	0.222	120	470	144	145	0.040	73	71	72	73	0
4	2	10	"PFI0378"	"I4719_5"	15080	24980	120	149	155	43	120	121	26	54	36	0	443	432	120	152	155	26	95	95	0	0.100	0.125	0.169	0.143	2.489	0.150	0.114	120	424	320	315	-3.327	29	291	35	280	0
4	3	10	"PFI0380"	"I4730_1"	15270	24980	120	358	351	84	116	118	27	97	94	0	438	436	82	150	151	26	100	99	0	0.840	0.822	0.815	0.764	1.828	0.839	0.743	120	417	530	521	-0.251	242	288	235	286	0
4	4	10	"PFI0383"	"I4780_1"	15450	24970	130	233	228	57	117	119	27	94	81	0	220	223	50	148	150	28	78	62	0	1.611	1.480	1.563	1.565	2.728	1.477	0.361	120	496	188	186	0.688	116	72	111	75	0
4	5	10	"PFI0386"	"I4862_1"	15650	24980	120	609	583	169	112	115	25	96	94	0	626	612	141	148	150	28	98	97	0	1.040	1.015	1.015	0.928	1.837	1.033	0.847	120	499	975	935	0.056	497	478	471	464	0
4	6	10	"PFI0393"	"I4989_1"	15840	24970	120	1814	1751	428	114	117	25	100	100	0	1684	1544	464	150	152	27	96	95	0	1.108	1.174	1.151	1.280	1.882	1.134	0.896	120	474	3234	3031	0.148	1700	1534	1637	1394	0
4	7	10	"PFI0428"	"I601_1"	16040	24950	150	143	146	40	114	116	24	56	29	0	165	167	35	148	151	27	36	16	0	1.706	1.684	1.208	1.120	3.399	1.134	0.116	156	591	46	51	0.771	29	17	32	19	-50
4	8	10	"PFI0430"	"I6032_2"	16230	24980	130	1423	1403	411	107	109	23	100	99	0	943	940	168	142	146	28	100	100	0	1.643	1.624	1.684	1.469	1.829	1.759	0.869	120	509	2117	2094	0.716	1316	801	1296	798	0
4	9	10	"PFI0434"	"I607_1"	16410	24980	120	521	510	119	91	94	24	100	97	0	376	372	67	127	130	28	99	97	0	1.727	1.710	1.710	1.679	1.614	1.793	0.804	120	465	679	664	0.788	430	249	419	245	0
4	10	10	"PFI0439"	"I6174_2"	16600	24980	120	454	433	128	81	86	25	99	97	0	397	391	92	115	120	27	97	97	0	1.323	1.275	1.295	1.198	1.800	1.301	0.804	120	440	655	628	0.403	373	282	352	276	0
4	11	10	"PFI0441"	"I6204_2"	16760	24970	150	79	81	18	79	85	30	5	0	0	112	115	23	109	116	29	16	2	0	0.000	0.333	0.588	0.669	4.054	1.040	0.191	156	513	3	8	Error	0	3	2	6	-50
4	12	10	"PFI0443"	"I6356_1"	16950	24970	150	71	74	15	74	76	22	7	1	0	104	106	21	102	105	21	17	3	0	-1.500	0.000	0.742	0.694	3.933	0.037	0.001	156	550	-1	4	Error	-3	2	0	4	-50
4	13	10	"PFI0469"	"I7030_1"	17170	24930	150	104	110	36	75	80	24	55	33	0	124	129	32	103	107	24	45	25	0	1.381	1.346	1.232	1.173	2.851	1.201	0.236	156	632	50	61	0.466	29	21	35	26	-50
4	14	10	"PFI0471"	"I7085_1"	17360	24980	120	1539	1550	380	75	78	21	100	100	0	1640	1566	390	102	105	22	99	98	0	0.952	1.008	0.950	1.030	1.894	0.997	0.837	120	498	3002	2939	-0.071	1464	1538	1475	1464	0
4	15	10	"PFI0473"	"I7097_2"	17560	24980	120	192	191	47	76	80	20	97	93	0	611	583	153	104	107	23	99	98	0	0.229	0.240	0.237	0.232	1.829	0.207	0.661	120	434	623	594	-2.128	116	507	115	479	0
4	16	10	"PFI0475"	"I7106_1"	17710	24970	150	96	100	25	76	80	21	46	22	0	129	133	30	105	107	22	51	25	0	0.833	0.857	0.897	0.884	3.340	0.657	0.128	156	578	44	52	-0.263	20	24	24	28	-50
4	17	10	"PFI0481"	"I7243_1"	17920	24960	150	84	87	25	73	74	15	39	16	0	107	109	23	100	102	17	32	14	0	1.571	1.556	0.789	0.955	3.444	0.880	0.004	156	634	18	23	0.652	11	7	14	9	-50
4	18	10	"PFI0484"	"I7365_3"	18120	24980	120	344	338	98	73	74	15	97	97	0	254	253	75	99	102	17	93	92	0	1.748	1.721	1.710	1.800	2.083	1.766	0.675	120	511	426	419	0.806	271	155	265	154	0
4	19	10	"PFJ0441"	"J490_1"	18310	24980	120	224	231	52	83	88	25	99	97	0	525	525	108	115	121	57	98	98	0	0.344	0.361	0.346	0.353	1.844	0.316	0.649	120	509	551	558	-1.540	141	410	148	410	0
4	20	10	"PFJ0443"	"J504_1"	18500	24980	120	491	487	100	101	104	27	100	100	0	394	390	89	134	140	57	95	92	0	1.500	1.508	1.468	1.593	1.760	1.468	0.622	120	492	650	642	0.585	390	260	386	256	0
4	21	10	"PFJ0445"	"J504_5"	18680	24980	150	111	116	28	83	87	25	52	25	0	200	200	54	111	116	29	83	67	0	0.315	0.371	0.388	0.419	3.519	0.272	0.153	156	573	117	122	-1.668	28	89	33	89	-50
4	22	10	"PFJ0448"	"J50_1"	18880	24980	120	8481	8357	1880	71	73	15	100	100	0	5252	4959	1365	95	97	17	99	98	0	1.631	1.704	1.638	1.741	1.824	1.729	0.841	120	568	13567	13150	0.706	8410	5157	8286	4864	0
4	1	11	"PFJ0450"	"J512_2"	14890	25170	120	3349	3130	1017	121	124	29	99	99	0	2461	2288	651	158	162	32	97	97	0	1.402	1.413	1.443	1.384	1.832	1.478	0.848	120	514	5531	5139	0.487	3228	2303	3009	2130	0
4	2	11	"PFJ0452"	"J53_1"	15040	25170	150	127	131	30	124	127	30	18	6	0	161	160	31	157	162	30	21	2	0	0.750	2.333	0.760	0.855	3.449	0.315	0.001	156	570	7	10	-0.415	3	4	7	3	-50
4	3	11	"PFJ0477"	"J53_50"	15270	25170	130	157	160	38	126	129	29	51	20	0	314	315	64	156	160	31	97	94	0	0.196	0.214	0.237	0.219	2.599	0.186	0.118	120	611	189	193	-2.350	31	158	34	159	0
4	4	11	"PFJ0479"	"J53_52"	15460	25170	120	500	485	124	123	125	29	96	95	0	498	486	115	154	156	29	97	95	0	1.096	1.090	1.117	1.045	2.008	1.090	0.763	120	546	721	694	0.132	377	344	362	332	0
4	5	11	"PFJ0483"	"J53_56"	15650	25170	120	3430	3334	834	117	119	26	100	100	0	1626	1626	346	151	153	29	100	99	0	2.246	2.181	2.212	2.150	1.749	2.315	0.872	120	455	4788	4692	1.167	3313	1475	3217	1475	0
4	6	11	"PFJ0485"	"J53_60"	15840	25170	120	270	272	67	115	118	26	97	94	0	514	505	93	151	152	27	100	99	0	0.427	0.444	0.422	0.419	1.747	0.428	0.662	120	489	518	511	-1.228	155	363	157	354	0
4	7	11	"PFJ0488"	"J541_1"	16040	25170	120	159	161	35	113	116	25	75	45	0	410	409	91	147	152	28	98	96	0	0.175	0.183	0.192	0.198	2.326	0.169	0.336	120	505	309	310	-2.515	46	263	48	262	0
4	8	11	"PFJ0490"	"J541_4"	16220	25170	120	565	554	161	108	111	23	97	96	0	381	380	78	145	147	29	98	98	0	1.936	1.898	1.972	1.799	1.837	2.080	0.707	120	496	693	681	0.953	457	236	446	235	0
4	9	11	"PFJ0511"	"J58_3"	16420	25170	120	759	751	218	99	99	23	98	98	0	824	792	201	133	136	28	98	97	0	0.955	0.989	0.968	0.968	1.938	1.002	0.841	120	466	1351	1311	-0.066	660	691	652	659	0
4	10	11	"PFJ0515"	"J6186_1"	16580	25190	150	111	114	28	84	89	26	50	19	0	139	141	27	118	124	28	39	8	0	1.286	1.304	1.263	1.222	3.615	0.901	0.179	156	589	48	53	0.363	27	21	30	23	-50
4	11	11	"PFJ0518"	"J634_1"	16790	25170	120	12461	11579	2980	76	79	25	100	100	0	7400	6752	1848	105	109	23	100	100	0	1.698	1.731	1.726	1.706	1.541	1.745	0.899	120	508	19680	18150	0.764	12385	7295	11503	6647	0
4	12	11	"PFJ0520"	"J63_1"	16990	25170	110	182	184	33	72	73	15	100	100	0	165	166	30	100	101	17	97	83	0	1.692	1.697	1.721	1.757	1.808	1.839	0.437	80	400	175	178	0.759	110	65	112	66	0
4	13	11	"PFJ0522"	"J63_4"	17140	25160	150	72	73	16	74	79	26	4	0	0	106	130	84	102	106	24	25	16	0	-0.500	-0.036	0.628	0.501	4.919	0.063	0.019	156	673	2	27	Error	-2	4	-1	28	-50
4	14	11	"PFJ0525"	"J647_1"	17330	25170	110	395	364	101	75	76	15	98	98	0	330	324	100	102	105	20	96	93	0	1.404	1.302	1.296	1.381	1.893	1.261	0.712	80	472	548	511	0.489	320	228	289	222	0
4	15	11	"PFJ0544"	"J687_1"	17520	25180	120	182	184	45	75	77	17	94	94	0	199	195	49	102	104	20	92	87	0	1.103	1.172	1.140	1.116	1.895	1.126	0.549	120	595	204	202	0.142	107	97	109	93	0
4	16	11	"PFJ0548"	"J697_2"	17720	25180	110	146	144	47	73	76	17	83	77	0	250	240	86	102	102	20	87	85	0	0.493	0.514	0.507	0.487	2.866	0.423	0.463	80	490	221	209	-1.020	73	148	71	138	0
4	17	11	"PFJ0552"	"J69_1"	17900	25170	110	466	442	123	71	74	17	97	97	0	379	357	116	98	98	23	93	92	0	1.406	1.432	1.436	1.514	2.152	1.408	0.752	80	509	676	630	0.491	395	281	371	259	0
4	18	11	"PFJ0555"	"J6_12"	18090	25180	110	231	216	67	75	76	16	92	90	0	302	289	92	102	104	17	91	90	0	0.780	0.754	0.766	0.740	2.126	0.722	0.616	80	510	356	328	-0.358	156	200	141	187	0
4	19	11	"PFJ0559"	"J6_6"	18280	25180	110	410	393	99	74	75	16	100	98	0	666	650	168	102	103	17	100	100	0	0.596	0.582	0.567	0.582	1.656	0.537	0.786	80	528	900	867	-0.747	336	564	319	548	0
4	20	11	"PFJ0565"	"J71_1"	18490	25180	110	136	135	32	78	83	22	85	70	0	169	167	45	109	113	24	82	56	0	0.967	0.983	0.921	0.997	2.562	0.674	0.240	80	461	118	115	-0.049	58	60	57	58	0
4	21	11	"PFK0726"	"Ks17_16"	18680	25180	120	783	707	270	75	79	22	95	94	0	689	624	233	103	106	21	94	93	0	1.208	1.213	1.214	1.139	2.690	1.253	0.750	120	545	1294	1153	0.273	708	586	632	521	0
4	22	11	"PFK0728"	"Ks1832_1"	18860	25180	110	105	113	29	71	73	14	88	60	0	145	148	37	97	98	15	85	72	0	0.708	0.824	0.800	0.764	2.571	0.761	0.274	80	525	82	93	-0.497	34	48	42	51	0
4	1	12	"PFK0730"	"Ks186_1"	14860	25360	110	419	400	129	125	127	29	92	90	0	757	747	223	159	163	33	95	95	0	0.492	0.468	0.503	0.466	1.650	0.433	0.721	80	563	892	863	-1.024	294	598	275	588	0
4	2	12	"PFK0733"	"Ks186_9"	15090	25360	150	130	129	30	128	132	31	15	1	0	160	161	38	162	165	32	15	3	0	-1.000	-1.000	0.942	0.973	3.388	0.435	0.009	156	667	0	0	Error	2	-2	1	-1	-50
4	3	12	"PFK0735"	"Ks187_4"	15240	25360	110	282	265	89	131	134	32	83	81	0	289	266	91	165	168	34	78	71	0	1.218	1.327	1.190	1.237	2.902	1.206	0.407	80	366	275	235	0.284	151	124	134	101	0
4	4	12	"PFK0737"	"Ks187_7"	15440	25370	110	203	191	68	130	132	30	70	57	0	210	200	64	160	164	33	67	33	0	1.460	1.525	1.183	1.074	3.024	1.451	0.171	80	497	123	101	0.546	73	50	61	40	0
4	5	12	"PFK0762"	"Ks210_15"	15650	25350	150	109	115	38	123	126	28	17	7	0	151	152	41	158	160	31	17	5	0	2.000	1.333	1.000	1.211	3.720	0.562	0.038	156	646	-21	-14	1.000	-14	-7	-8	-6	-50
4	6	12	"PFK0765"	"Ks210_4"	15830	25350	150	101	106	36	118	120	26	14	5	0	148	150	34	153	155	30	16	1	0	3.400	4.000	1.182	1.118	3.137	0.654	0.026	156	579	-22	-15	1.766	-17	-5	-12	-3	-50
4	7	12	"PFK0768"	"Ks220_1"	16030	25360	150	119	123	35	118	121	27	27	8	0	143	142	35	153	156	30	11	3	0	-0.100	-0.455	0.759	0.731	3.392	0.554	0.021	156	571	-9	-6	Error	1	-10	5	-11	-50
4	8	12	"PFK0770"	"Ks220_7"	16210	25370	140	283	280	85	116	119	27	91	87	0	180	183	39	151	154	30	49	22	0	5.759	5.125	4.268	4.654	2.991	6.588	0.102	156	544	196	196	2.526	167	29	164	32	0
4	9	12	"PFK0781"	"Ks222_1"	16390	25370	120	298	284	101	110	113	25	86	84	0	706	630	230	145	149	32	92	90	0	0.335	0.359	0.376	0.356	2.456	0.318	0.653	120	499	749	659	-1.577	188	561	174	485	0
4	10	12	"PFK0784"	"Ks225_10"	16590	25370	130	363	346	107	106	108	26	93	92	0	249	250	67	143	146	31	90	76	0	2.425	2.243	2.473	2.246	2.411	2.507	0.446	120	563	363	347	1.278	257	106	240	107	0
4	11	12	"PFK0806"	"Ks245_1"	16800	25350	150	128	128	32	95	99	28	53	26	0	146	146	34	129	132	32	26	7	0	1.941	1.941	1.184	1.187	3.956	1.004	0.180	156	670	50	50	0.957	33	17	33	17	-50
4	12	12	"PFK0808"	"Ks245_4"	17000	25370	150	145	146	44	90	95	31	69	41	0	176	174	51	123	126	32	65	33	0	1.038	1.098	1.083	1.064	3.404	0.967	0.281	156	642	108	107	0.053	55	53	56	51	-50
4	13	12	"PFK0810"	"Ks248_3"	17190	25360	130	222	216	61	80	86	29	94	88	0	220	220	65	111	116	31	91	78	0	1.303	1.248	1.381	1.271	2.407	1.200	0.463	120	482	251	245	0.382	142	109	136	109	0
4	14	12	"PFK0813"	"Ks249_3"	17330	25370	110	168	164	38	77	79	17	95	91	0	244	238	55	104	109	27	97	93	0	0.650	0.649	0.681	0.641	2.044	0.563	0.507	80	375	231	221	-0.621	91	140	87	134	0
4	15	12	"PFK0819"	"Ks259_1"	17530	25370	110	1235	1162	314	77	78	16	100	100	0	1037	985	238	103	106	18	100	100	0	1.240	1.230	1.252	1.205	1.680	1.245	0.822	80	452	2092	1967	0.310	1158	934	1085	882	0
4	16	12	"PFK0823"	"Ks259_6"	17720	25370	120	561	524	172	73	75	15	98	97	0	618	562	194	102	102	22	94	92	0	0.946	0.980	1.016	1.044	2.175	0.951	0.796	120	587	1004	911	-0.080	488	516	451	460	0
4	17	12	"PFK0843"	"Ks26_1"	17910	25370	120	230	227	52	73	76	16	98	97	0	218	220	57	103	102	24	94	90	0	1.365	1.316	1.363	1.371	1.838	1.164	0.623	120	530	272	271	0.449	157	115	154	117	0
4	18	12	"PFK0845"	"Ks26_11"	18110	25370	120	554	504	163	78	79	17	99	95	0	658	605	201	106	107	18	96	95	0	0.862	0.854	0.818	0.853	2.260	0.830	0.784	120	557	1028	925	-0.214	476	552	426	499	0
4	19	12	"PFK0847"	"Ks26_15"	18300	25370	120	292	276	80	75	77	16	98	96	0	290	286	79	101	103	17	95	93	0	1.148	1.086	1.140	1.054	1.873	1.084	0.725	120	471	406	386	0.199	217	189	201	185	0
4	20	12	"PFK0850"	"Ks26_2"	18470	25350	150	76	78	18	73	75	15	26	9	0	106	108	21	100	103	18	26	8	0	0.500	0.625	1.154	0.958	3.578	0.205	0.006	156	656	9	13	-1.000	3	6	5	8	-50
4	21	12	"PFK0853"	"Ks26_24"	18670	25370	110	524	494	149	73	77	30	97	96	0	384	364	124	102	106	31	92	92	0	1.599	1.607	1.651	1.519	2.509	1.615	0.713	80	480	733	683	0.677	451	282	421	262	0
4	22	12	"PFK0856"	"Ks26_5"	18860	25370	110	453	422	143	73	77	30	92	92	0	394	369	117	100	105	37	93	90	0	1.293	1.297	1.304	1.174	2.308	1.297	0.753	80	560	674	618	0.370	380	294	349	269	0
4	1	13	"PFL0017"	"L1_32"	14870	25550	110	438	430	129	121	124	30	95	93	0	359	353	109	156	161	31	92	88	0	1.562	1.569	1.498	1.459	2.460	1.638	0.636	80	572	520	506	0.643	317	203	309	197	0
4	2	13	"PFL0021"	"L1_42"	15070	25560	110	350	328	101	125	129	29	90	88	0	821	761	227	162	162	29	97	96	0	0.341	0.339	0.356	0.352	1.712	0.326	0.718	80	462	884	802	-1.550	225	659	203	599	0
4	3	13	"PFL0023"	"L1_45"	15260	25530	150	119	121	31	119	119	36	15	1	0	145	147	38	152	152	37	11	2	0	0.000	-0.400	0.853	0.813	4.075	0.682	0.071	156	645	-7	-3	Error	0	-7	2	-5	-50
4	4	13	"PFL0026"	"L1_48"	15460	25560	150	133	134	31	120	121	33	21	5	0	173	173	39	152	153	38	28	7	0	0.619	0.667	0.680	0.650	3.974	0.140	0.004	156	705	34	35	-0.692	13	21	14	21	-50
4	5	13	"PFL0028"	"L1_52"	15660	25550	90	128	125	41	124	126	27	23	7	0	229	207	72	155	160	36	73	51	0	0.054	0.019	0.417	0.300	3.597	0.256	0.076	52	370	78	53	-4.209	4	74	1	52	0
4	6	13	"PFL0030"	"L1_56"	15830	25550	110	437	425	120	116	120	24	96	93	0	349	330	88	153	153	30	93	88	0	1.638	1.746	1.587	1.601	2.082	1.836	0.631	80	491	517	486	0.712	321	196	309	177	0
4	7	13	"PFL0048"	"L1_89"	16020	25560	120	239	241	66	119	121	27	92	85	0	255	258	71	153	156	30	90	80	0	1.176	1.162	1.091	1.050	2.408	1.033	0.399	120	540	222	227	0.234	120	102	122	105	0
4	8	13	"PFL0052"	"L1_94"	16210	25550	110	981	946	314	115	118	26	96	93	0	615	570	203	151	153	29	92	92	0	1.866	1.983	1.829	2.036	2.666	1.962	0.790	80	473	1330	1250	0.900	866	464	831	419	0
4	9	13	"PFL0055"	"L1_97"	16400	25550	110	970	938	271	112	115	26	97	97	0	746	688	225	145	151	41	95	91	0	1.428	1.521	1.390	1.593	1.970	1.484	0.812	80	503	1459	1369	0.514	858	601	826	543	0
4	10	13	"PFL0057"	"L1_99"	16600	25560	110	198	205	67	111	113	25	88	78	0	253	254	69	148	152	36	86	73	0	0.829	0.887	0.851	0.785	2.974	0.908	0.397	80	509	192	200	-0.271	87	105	94	106	0
4	11	13	"PFL0059"	"L2_10"	16780	25550	110	460	453	120	112	114	23	97	95	0	414	402	128	146	150	27	93	90	0	1.299	1.332	1.190	1.426	2.024	1.226	0.742	80	510	616	597	0.377	348	268	341	256	0
4	12	13	"PFL0061"	"L2_104"	16970	25550	110	963	942	305	109	110	23	97	97	0	626	575	204	141	145	30	92	90	0	1.761	1.919	1.644	1.801	2.408	2.013	0.751	80	504	1339	1267	0.816	854	485	833	434	0
4	13	13	"PFL0082"	"L2_146"	17170	25550	110	866	830	247	102	104	26	95	95	0	1137	997	364	137	141	35	97	95	0	0.764	0.847	0.796	0.886	1.993	0.797	0.828	80	530	1764	1588	-0.388	764	1000	728	860	0
4	14	13	"PFL0084"	"L2_148"	17380	25520	150	72	74	14	84	88	22	1	0	0	102	104	21	116	121	31	4	0	0	0.857	0.833	0.721	0.795	3.030	0.347	0.086	156	594	-26	-22	-0.222	-12	-14	-10	-12	-50
4	15	13	"PFL0086"	"L2_15"	17540	25560	130	1466	1409	393	77	79	17	100	100	0	1338	1231	372	106	110	24	98	98	0	1.127	1.184	1.142	1.196	1.987	1.159	0.840	120	573	2621	2457	0.173	1389	1232	1332	1125	0
4	16	13	"PFL0089"	"L2_154"	17740	25570	90	101	105	30	77	79	17	59	38	0	129	128	31	107	111	29	36	9	0	1.091	1.333	1.056	1.000	3.655	1.274	0.032	52	313	46	49	0.126	24	22	28	21	0
4	17	13	"PFL0091"	"L2_158"	17920	25560	150	88	91	22	78	81	20	30	10	0	115	118	27	107	110	21	31	12	0	1.250	1.182	1.063	0.945	4.125	0.356	0.018	156	661	18	24	0.322	10	8	13	11	-50
4	18	13	"PFL0098"	"L2_172"	18120	25560	110	403	374	101	78	79	17	96	93	0	429	416	99	104	106	19	97	97	0	1.000	0.949	0.974	0.892	1.769	0.938	0.753	80	489	650	608	0.000	325	325	296	312	0
4	19	13	"PFL0119"	"L2_203"	18320	25560	120	1370	1320	344	76	78	16	100	100	0	1383	1304	386	101	103	18	97	97	0	1.009	1.034	1.001	1.033	1.992	0.997	0.827	120	549	2576	2447	0.013	1294	1282	1244	1203	0
4	20	13	"PFL0123"	"L2_210"	18510	25560	120	166	169	51	75	76	15	91	89	0	206	203	58	101	102	17	90	87	0	0.867	0.922	0.931	0.845	2.856	0.890	0.496	120	540	196	196	-0.206	91	105	94	102	0
4	21	13	"PFL0127"	"L2_216"	18700	25560	120	1324	1144	456	74	75	17	100	99	0	1020	924	371	101	104	25	93	92	0	1.360	1.300	1.327	1.232	2.338	1.324	0.805	120	530	2169	1893	0.444	1250	919	1070	823	0
4	22	13	"PFL0129"	"L2_220"	18880	25560	110	436	404	102	73	74	15	97	96	0	903	841	212	101	103	23	98	98	0	0.453	0.447	0.454	0.446	2.083	0.402	0.789	80	517	1165	1071	-1.144	363	802	331	740	0
4	1	14	"PFL0131"	"L2_226"	14900	25740	110	191	197	61	95	100	28	87	82	0	174	177	40	131	136	36	57	25	0	2.233	2.217	2.205	2.316	2.896	1.798	0.252	80	540	139	148	1.159	96	43	102	46	0
4	2	14	"PFL0133"	"L2_23"	15090	25750	150	115	116	30	94	100	35	31	5	0	195	193	54	126	132	38	70	42	0	0.304	0.328	0.507	0.474	4.365	0.375	0.174	156	716	90	89	-1.716	21	69	22	67	-50
4	3	14	"PFM0391"	"M35930_11"	15260	25750	110	257	253	70	69	81	33	97	92	0	429	426	103	104	116	36	98	98	0	0.578	0.571	0.572	0.537	1.572	0.574	0.712	80	434	513	506	-0.790	188	325	184	322	0
4	4	14	"PFM0393"	"M35930_13"	15480	25750	150	139	142	46	93	97	34	58	36	0	200	202	69	123	131	39	63	49	0	0.597	0.620	0.744	0.742	2.563	0.634	0.513	156	604	123	128	-0.743	46	77	49	79	-50
4	5	14	"PFM0395"	"M35930_4"	15640	25750	110	436	419	113	110	112	25	95	95	0	623	600	143	142	146	33	98	98	0	0.678	0.675	0.687	0.647	1.739	0.653	0.778	80	428	807	767	-0.561	326	481	309	458	0
4	6	14	"PFM0398"	"M35930_8"	15840	25750	110	114	115	30	110	112	25	23	6	0	418	404	104	146	148	27	96	96	0	0.015	0.019	0.103	0.097	2.572	0.067	0.068	80	452	276	263	-6.087	4	272	5	258	0
4	7	14	"PFM0400"	"M35935_1"	16020	25750	120	161	179	74	110	113	25	73	50	0	188	216	184	144	147	26	66	42	0	1.159	0.958	1.274	1.249	3.980	0.191	0.078	120	527	95	141	0.213	51	44	69	72	0
4	8	14	"PFM0406"	"M364_1"	16220	25750	110	188	186	48	107	110	23	90	81	0	200	198	52	146	148	31	67	41	0	1.500	1.519	1.382	1.458	2.763	1.208	0.293	80	516	135	131	0.585	81	54	79	52	0
4	9	14	"PFM0424"	"M36950_1"	16410	25750	120	400	380	104	108	110	23	98	96	0	305	299	81	142	148	41	90	86	0	1.791	1.732	1.711	1.752	2.192	1.727	0.587	120	574	455	429	0.841	292	163	272	157	0
4	10	14	"PFM0426"	"M3696_3"	16600	25750	110	329	321	86	108	111	27	95	92	0	329	328	82	145	147	27	95	92	0	1.201	1.164	1.278	1.236	2.041	1.133	0.592	80	510	405	396	0.264	221	184	213	183	0
4	11	14	"PFM0431"	"M37116_3"	16790	25750	110	14924	13709	3458	111	116	29	100	100	0	10648	9894	2233	147	151	33	100	100	0	1.411	1.395	1.409	1.377	1.600	1.417	0.860	80	461	25314	23345	0.496	14813	10501	13598	9747	0
4	12	14	"PFM0433"	"M37145_2"	16980	25750	110	457	444	115	112	116	26	97	97	0	753	727	173	146	152	34	98	98	0	0.568	0.571	0.566	0.551	1.737	0.536	0.759	80	521	952	913	-0.815	345	607	332	581	0
4	13	14	"PFM0435"	"M37197_1"	17170	25750	110	614	587	172	112	114	24	97	96	0	254	251	66	147	152	29	90	81	0	4.692	4.567	4.595	4.435	2.140	4.905	0.517	80	459	609	579	2.230	502	107	475	104	0
4	14	14	"PFM0438"	"M37465_1"	17340	25730	150	96	101	30	95	99	27	21	6	0	124	128	38	130	133	33	17	5	0	-0.167	-3.000	0.774	0.781	3.108	0.669	0.197	156	748	-5	4	Error	1	-6	6	-2	-50
4	15	14	"PFM0452"	"M37794_2"	17560	25750	110	286	282	68	78	79	17	97	96	0	505	492	109	105	107	18	100	98	0	0.520	0.527	0.520	0.527	1.742	0.480	0.717	80	515	608	591	-0.943	208	400	204	387	0
4	16	14	"PFM0454"	"M37794_6"	17760	25730	150	93	96	25	79	80	17	46	23	0	119	122	25	107	110	24	31	9	0	1.167	1.133	1.064	0.980	3.444	0.804	0.043	156	682	26	32	0.222	14	12	17	15	-50
4	17	14	"PFM0457"	"M37914_2"	17930	25750	110	427	439	152	80	85	24	98	97	0	304	292	83	110	115	29	93	91	0	1.789	1.973	1.849	2.082	2.099	2.110	0.640	80	445	541	541	0.839	347	194	359	182	0
4	18	14	"PFM0459"	"M38113_2"	18130	25750	110	178	178	50	86	89	25	91	78	0	434	422	107	114	118	29	97	95	0	0.287	0.299	0.287	0.279	2.010	0.262	0.518	80	506	412	400	-1.798	92	320	92	308	0
4	19	14	"PFM0461"	"M38127_1"	18320	25750	110	381	380	101	84	87	22	97	96	0	262	259	61	115	119	25	95	92	0	2.020	2.056	2.008	2.001	2.044	2.142	0.664	80	520	444	440	1.015	297	147	296	144	0
4	20	14	"PFM0464"	"M38218_2"	18510	25750	110	3289	3041	768	75	78	17	100	100	0	2751	2596	644	104	106	20	100	100	0	1.214	1.190	1.182	1.177	1.617	1.197	0.845	80	506	5861	5458	0.280	3214	2647	2966	2492	0
4	21	14	"PFM0486"	"M38941_8"	18710	25750	120	232	228	62	78	81	21	95	94	0	230	231	61	106	110	24	94	90	0	1.242	1.200	1.231	1.227	2.083	1.168	0.632	120	551	278	275	0.313	154	124	150	125	0
4	22	14	"PFM0489"	"M39036_2"	18900	25770	150	130	135	32	79	83	21	87	63	0	171	174	45	109	113	24	83	62	0	0.823	0.862	0.923	0.828	2.508	0.671	0.264	156	784	113	121	-0.282	51	62	56	65	0
4	1	15	"PFM0494"	"M39668_5"	14900	25940	110	189	186	55	81	85	18	93	91	0	200	202	56	116	119	23	87	73	0	1.286	1.221	1.224	1.373	3.161	1.067	0.409	80	542	192	191	0.363	108	84	105	86	0
4	2	15	"PFM0503"	"M40983_1"	15070	25940	90	151	158	47	83	88	27	86	69	0	128	137	36	111	118	29	42	19	0	4.000	2.885	2.118	2.703	3.147	3.990	0.057	52	366	85	101	2.000	68	17	75	26	0
4	3	15	"PFM0505"	"M40983_3"	15280	25930	150	77	77	18	74	79	25	7	1	0	105	106	24	105	109	22	17	4	0	100000.000	3.000	0.833	0.763	3.390	1.284	0.060	156	626	3	4	16.610	3	0	3	1	-50
4	4	15	"PFM0508"	"M41041_1"	15480	25940	120	529	484	170	85	88	25	97	96	0	428	405	125	116	118	25	95	92	0	1.423	1.381	1.390	1.386	1.986	1.430	0.787	120	368	756	688	0.509	444	312	399	289	0
4	5	15	"PFN0062"	"N128_62"	15630	25930	150	110	117	38	103	106	24	25	12	0	150	157	49	136	139	28	31	12	0	0.500	0.667	0.672	0.765	3.713	0.523	0.086	156	553	21	35	-1.000	7	14	14	21	-50
4	6	15	"PFN0064"	"N128_64"	15840	25920	150	90	95	26	108	110	24	10	1	0	125	127	32	140	143	27	10	3	0	1.200	1.000	0.803	0.961	2.590	0.470	0.026	156	672	-33	-26	0.263	-18	-15	-13	-13	-50
4	7	15	"PFN0066"	"N128_68"	16050	25940	120	192	191	57	107	109	24	85	75	0	241	236	63	140	142	24	90	78	0	0.842	0.875	0.822	0.852	2.361	0.827	0.436	120	503	186	180	-0.249	85	101	84	96	0
4	8	15	"PFN0069"	"N128_71"	16240	25940	110	121	122	31	107	109	24	37	11	0	246	246	68	138	141	26	90	83	0	0.130	0.139	0.276	0.239	2.999	0.161	0.086	80	456	122	123	-2.948	14	108	15	108	0
4	9	15	"PFN0071"	"N128_73"	16430	25950	150	111	113	29	108	111	24	20	9	0	153	154	33	141	144	27	32	10	0	0.250	0.385	0.730	0.727	3.726	40.956	0.000	156	626	15	18	-2.000	3	12	5	13	-50
4	10	15	"PFN0074"	"N128_76"	16620	25940	110	307	292	75	105	109	25	93	93	0	237	238	65	142	145	28	87	78	0	2.126	1.948	1.755	1.994	1.789	1.968	0.439	80	481	297	283	1.088	202	95	187	96	0
4	11	15	"PFN0092"	"N129_12"	16820	25910	150	125	140	61	110	113	26	36	19	0	160	178	68	145	148	32	35	20	0	1.000	0.909	0.714	0.767	3.483	0.728	0.275	156	748	30	63	0.000	15	15	30	33	-50
4	12	15	"PFN0094"	"N129_14"	17000	25940	110	257	250	71	110	113	24	90	88	0	366	352	99	144	146	28	95	91	0	0.662	0.673	0.668	0.627	1.910	0.610	0.578	80	452	369	348	-0.595	147	222	140	208	0
4	13	15	"PFN0096"	"N129_17"	17190	25950	150	99	105	31	114	118	28	12	5	0	152	156	37	151	156	32	21	5	0	-15.000	-1.800	1.143	1.292	3.312	0.032	0.000	156	738	-14	-4	Error	-15	1	-9	5	-50
4	14	15	"PFN0098"	"N129_22"	17380	25950	110	364	361	106	91	96	28	96	95	0	570	566	146	128	132	33	97	97	0	0.618	0.616	0.605	0.558	1.975	0.601	0.719	80	506	715	708	-0.695	273	442	270	438	0
4	15	15	"PFN0100"	"N129_33"	17580	25950	110	89	90	22	76	77	16	42	20	0	564	542	133	105	106	18	96	96	0	0.028	0.032	0.051	0.053	2.368	0.029	0.097	80	519	472	451	-5.142	13	459	14	437	0
4	16	15	"PFN0102"	"N129_38"	17780	25950	150	87	90	22	75	77	16	37	19	0	114	114	26	104	106	18	31	12	0	1.200	1.500	1.000	0.925	3.881	0.524	0.034	156	729	22	25	0.263	12	10	15	10	-50
4	17	15	"PFN0119"	"N130_21"	17960	25940	110	152	154	33	76	79	21	96	90	0	132	137	37	104	109	25	52	25	0	2.714	2.364	2.452	2.429	2.553	2.058	0.174	80	434	104	111	1.441	76	28	78	33	0
4	18	15	"PFN0121"	"N130_25"	18140	25940	150	123	125	33	86	90	24	65	34	0	154	156	36	116	120	28	62	30	0	0.974	0.975	0.921	0.897	2.878	0.814	0.240	156	739	75	79	-0.038	37	38	39	40	-50
4	19	15	"PFN0124"	"N130_29"	18330	25950	110	168	165	44	84	88	23	90	78	0	274	263	68	115	120	27	92	90	0	0.528	0.547	0.500	0.473	2.167	0.484	0.468	80	506	243	229	-0.921	84	159	81	148	0
4	20	15	"PFN0127"	"N130_35"	18520	25940	110	218	226	60	72	75	14	100	97	0	170	169	44	100	103	19	87	80	0	2.086	2.232	2.280	2.401	2.282	2.309	0.443	80	538	216	223	1.061	146	70	154	69	0
4	21	15	"PFN0130"	"N130_4"	18720	25950	110	917	875	242	77	80	20	100	100	0	891	856	232	105	110	24	97	96	0	1.069	1.063	1.077	1.074	1.617	1.082	0.829	80	506	1626	1549	0.096	840	786	798	751	0
4	22	15	"PFN0132"	"N130_41"	18910	25940	120	138	142	40	82	86	23	83	59	0	195	193	49	111	117	25	90	75	0	0.667	0.732	0.731	0.701	2.608	0.644	0.263	120	518	140	142	-0.585	56	84	60	82	0
4	1	16	"PFN0149"	"N131_17"	14920	26130	120	155	158	41	84	88	20	93	84	0	305	302	78	117	119	22	98	95	0	0.378	0.400	0.415	0.406	1.916	0.345	0.465	120	642	259	259	-1.405	71	188	74	185	0
4	2	16	"PFN0153"	"N131_27"	15110	26130	110	578	567	135	82	85	19	98	97	0	587	567	125	111	115	21	98	98	0	1.042	1.064	1.105	1.037	1.673	1.062	0.805	80	456	972	941	0.059	496	476	485	456	0
4	3	16	"PFN0155"	"N131_4"	15280	26120	150	80	82	19	80	83	19	14	5	0	102	103	20	111	115	22	6	1	0	0.000	-0.250	0.750	0.741	3.789	0.358	0.020	156	616	-9	-6	Error	0	-9	2	-8	-50
4	4	16	"PFN0157"	"N131_5"	15470	26120	150	92	95	26	96	101	30	11	1	0	115	119	29	130	134	32	8	2	0	0.267	0.091	0.784	0.759	3.008	0.712	0.121	156	595	-19	-12	-1.907	-4	-15	-1	-11	-50
4	5	16	"PFN0159"	"N131_52"	15680	26130	110	1300	1220	335	121	122	29	98	98	0	1788	1681	436	150	154	31	100	98	0	0.720	0.718	0.714	0.704	2.162	0.686	0.842	80	506	2817	2630	-0.474	1179	1638	1099	1531	0
4	6	16	"PFN0164"	"N132_101"	15870	26130	120	1366	1201	451	119	121	28	99	98	0	1062	967	337	152	154	31	95	92	0	1.370	1.328	1.346	1.321	2.513	1.368	0.831	120	553	2157	1897	0.455	1247	910	1082	815	0
4	7	16	"PFN0559"	"N143_59"	16060	26120	150	91	97	33	114	117	29	6	3	0	115	119	33	144	148	28	8	1	0	0.793	0.680	0.795	0.758	2.732	0.828	0.084	156	622	-52	-42	-0.334	-23	-29	-17	-25	-50
4	8	16	"PFN0564"	"N143_71"	16240	26130	120	467	438	149	110	113	25	95	90	0	449	424	133	137	141	27	91	90	0	1.144	1.143	1.172	1.079	2.564	1.169	0.722	120	450	669	615	0.194	357	312	328	287	0
4	9	16	"PFN0566"	"N143_9"	16410	26110	150	105	107	29	109	112	24	17	5	0	127	129	34	141	145	28	11	4	0	0.286	0.167	0.800	0.825	3.076	0.311	0.017	156	655	-18	-14	-1.807	-4	-14	-2	-12	-50
4	10	16	"PFN0576"	"N145_12"	16620	26130	110	556	530	143	107	111	24	97	97	0	911	868	214	143	147	28	98	97	0	0.585	0.583	0.580	0.589	1.671	0.556	0.791	80	509	1217	1148	-0.774	449	768	423	725	0
4	11	16	"PFN0578"	"N145_20"	16800	26130	110	393	378	106	116	119	25	96	93	0	1153	1081	257	148	152	33	98	98	0	0.276	0.281	0.282	0.269	1.778	0.257	0.778	80	534	1282	1195	-1.859	277	1005	262	933	0
4	12	16	"PFN0580"	"N145_23"	17000	26130	110	32803	30650	9623	120	124	29	100	100	0	36286	34415	8650	153	161	54	100	100	0	0.905	0.891	0.910	0.878	1.766	0.881	0.845	80	538	68816	64792	-0.145	32683	36133	30530	34262	0
4	13	16	"PFN0603"	"N147_10"	17190	26140	110	198	197	46	123	128	31	85	58	0	250	250	68	157	167	53	75	42	0	0.806	0.796	0.780	0.805	2.405	0.606	0.198	80	484	168	167	-0.310	75	93	74	93	0
4	14	16	"PFN0605"	"N147_13"	17380	26130	110	1398	1302	393	99	104	32	100	100	0	1451	1379	344	133	138	35	98	97	0	0.986	0.965	1.013	0.936	1.909	0.958	0.819	80	516	2617	2449	-0.021	1299	1318	1203	1246	0
4	15	16	"PFN0610"	"N147_2"	17570	26130	110	286	285	70	77	78	17	97	97	0	370	353	91	107	108	19	97	97	0	0.795	0.846	0.813	0.841	1.853	0.787	0.676	80	463	472	454	-0.332	209	263	208	246	0
4	16	16	"PFN0612"	"N147_24"	17770	26140	100	105	111	29	74	76	16	77	48	0	128	129	30	103	105	17	65	35	0	1.240	1.423	1.129	1.241	3.979	1.011	0.166	80	434	56	63	0.310	31	25	37	26	0
4	17	16	"PFN0615"	"N147_4"	17950	26130	110	239	236	62	76	79	20	97	93	0	316	302	77	103	107	21	97	96	0	0.765	0.804	0.769	0.785	1.711	0.770	0.690	80	499	376	359	-0.386	163	213	160	199	0
4	18	16	"PFN0617"	"N148_1"	18140	26140	120	165	165	45	79	82	21	94	85	0	172	173	41	107	110	22	87	69	0	1.323	1.303	1.200	1.366	2.522	1.270	0.399	120	561	151	152	0.404	86	65	86	66	0
4	19	16	"PFN0640"	"N149_7"	18340	26140	110	146	152	32	75	76	16	97	96	0	180	177	46	101	104	18	90	82	0	0.899	1.013	0.995	1.076	2.054	1.000	0.378	80	512	150	153	-0.154	71	79	77	76	0
4	20	16	"PFN0642"	"N150_10"	18520	26130	110	391	374	105	72	73	14	98	98	0	310	295	87	99	101	19	93	93	0	1.512	1.541	1.561	1.558	2.213	1.496	0.718	80	502	530	498	0.596	319	211	302	196	0
4	21	16	"PFN0645"	"N150_15"	18700	26130	110	336	334	88	75	77	18	100	100	0	253	253	72	104	107	26	95	92	0	1.752	1.738	1.639	1.821	1.994	1.711	0.664	80	545	410	408	0.809	261	149	259	149	0
4	22	16	"PFN0647"	"N150_19"	18910	26140	110	187	186	51	78	81	19	95	93	0	177	177	43	108	111	24	85	67	0	1.580	1.565	1.391	1.561	2.359	1.626	0.372	80	503	178	177	0.660	109	69	108	69	0
4	1	17	"PFN0649"	"N150_27"	14920	26320	110	1003	954	227	86	89	20	100	100	0	955	902	238	116	121	44	98	98	0	1.093	1.104	1.098	1.143	1.855	1.055	0.844	80	525	1756	1654	0.128	917	839	868	786	0
4	2	17	"PFN0652"	"N150_32"	15110	26330	120	185	189	52	84	86	18	96	89	0	254	250	65	111	115	24	96	94	0	0.706	0.755	0.760	0.734	1.948	0.722	0.556	120	553	244	244	-0.502	101	143	105	139	0
4	3	17	"PFN0668"	"N150_62"	15280	26330	100	128	130	36	81	83	17	77	58	0	140	141	32	113	115	21	53	30	0	1.741	1.750	1.044	1.356	3.565	1.476	0.069	80	393	74	77	0.800	47	27	49	28	0
4	4	17	"PFN0670"	"N150_65"	15470	26320	150	80	84	24	91	96	28	8	2	0	109	112	23	123	129	44	2	0	0	0.786	0.636	0.842	0.840	3.795	0.266	0.131	156	732	-25	-18	-0.348	-11	-14	-7	-11	-50
4	5	17	"PFN0672"	"N150_68"	15690	26330	110	172	170	41	105	110	31	83	53	0	908	853	228	139	145	51	98	98	0	0.087	0.091	0.092	0.090	1.812	0.083	0.381	80	503	836	779	-3.521	67	769	65	714	0
4	6	17	"PFN0674"	"N150_71"	15870	26330	100	166	167	43	120	124	35	66	28	0	531	506	128	159	160	35	96	96	0	0.124	0.135	0.159	0.155	1.778	0.131	0.303	80	436	418	394	-3.016	46	372	47	347	0
4	7	17	"PFN0676"	"N150_75"	16060	26320	120	204	202	49	121	124	30	83	70	0	378	366	89	153	156	30	95	92	0	0.369	0.380	0.354	0.351	2.107	0.344	0.425	120	552	308	294	-1.439	83	225	81	213	0
4	8	17	"PFN0678"	"N150_78"	16240	26320	110	494	476	128	122	124	28	97	96	0	351	333	102	149	154	32	87	83	0	1.842	1.924	1.944	2.129	2.225	1.940	0.627	80	447	574	538	0.881	372	202	354	184	0
4	9	17	"PFN0783"	"N157_18"	16430	26330	110	308	301	76	122	124	28	96	92	0	285	293	72	153	158	32	93	90	0	1.409	1.279	1.359	1.308	1.734	1.281	0.557	80	520	318	319	0.495	186	132	179	140	0
4	10	17	"PFN0789"	"N157_41"	16630	26330	120	380	365	101	122	124	28	95	91	0	420	408	113	153	157	30	95	92	0	0.966	0.953	0.940	0.903	2.016	0.927	0.685	120	566	525	498	-0.049	258	267	243	255	0
4	11	17	"PFN0807"	"N159_20"	16810	26320	110	933	877	234	123	126	27	97	97	0	1174	1074	311	155	158	34	97	97	0	0.795	0.820	0.804	0.831	1.583	0.768	0.833	80	449	1829	1673	-0.331	810	1019	754	919	0
4	12	17	"PFN0836"	"N163_1"	17000	26320	110	528	496	129	128	131	29	97	97	0	897	844	245	158	163	50	96	95	0	0.541	0.536	0.554	0.577	1.839	0.478	0.779	80	522	1139	1054	-0.886	400	739	368	686	0
4	13	17	"PFN0840"	"N164_1"	17200	26320	110	6390	5943	1383	121	126	30	100	100	0	3259	2890	886	158	160	33	100	100	0	2.022	2.131	2.057	2.229	1.705	2.118	0.885	80	496	9370	8554	1.016	6269	3101	5822	2732	0
4	14	17	"PFN0849"	"N165_2"	17380	26320	110	1885	1796	402	99	105	30	100	100	0	990	1048	1089	131	140	44	100	97	0	2.079	1.851	2.065	2.177	1.785	1.307	0.399	80	513	2645	2614	1.056	1786	859	1697	917	0
4	15	17	"PFN0935"	"N181_4"	17590	26300	150	100	101	22	80	83	19	50	23	0	112	120	28	113	116	33	14	3	0	-20.000	3.000	1.070	1.064	4.188	0.626	0.036	156	746	19	28	Error	20	-1	21	7	-50
4	16	17	"PFN0929"	"N181_18"	17760	26320	110	1142	1070	269	78	79	18	100	100	0	698	660	213	109	112	30	95	95	0	1.806	1.800	1.789	1.900	1.962	1.747	0.832	80	453	1653	1543	0.853	1064	589	992	551	0
4	17	17	"PFN0946"	"N185_14"	17950	26320	110	533	502	134	79	80	18	100	98	0	574	551	157	105	112	36	97	96	0	0.968	0.948	0.920	0.971	1.963	0.922	0.788	80	466	923	869	-0.047	454	469	423	446	0
4	18	17	"PFN0382"	"N137_2"	18160	26320	110	2364	2148	648	77	79	28	100	100	0	1086	981	323	102	106	24	98	97	0	2.324	2.356	2.240	2.370	1.746	2.425	0.835	80	516	3271	2950	1.217	2287	984	2071	879	0
4	19	17	"PFL0032"	"L1_63"	18350	26330	110	132	134	40	73	75	16	88	76	0	282	269	88	101	105	22	91	88	0	0.326	0.363	0.353	0.323	2.598	0.289	0.465	80	491	240	229	-1.617	59	181	61	168	0
4	20	17	"PFL0051"	"L1_92"	18550	26330	120	375	350	132	76	78	18	95	92	0	395	384	143	104	107	21	90	88	0	1.027	0.979	0.975	0.954	2.404	0.963	0.748	120	526	590	554	0.039	299	291	274	280	0
4	21	17	"PFL0093"	"L2_163"	18730	26340	110	135	133	31	80	83	20	87	65	0	158	160	37	111	113	23	75	50	0	1.170	1.082	1.085	1.203	2.962	1.113	0.232	80	441	102	102	0.227	55	47	53	49	0
4	22	17	"PFL0100"	"L2_176"	18910	26320	110	1856	1749	478	80	83	19	100	100	0	1287	1177	364	112	113	22	98	98	0	1.511	1.567	1.509	1.570	1.753	1.550	0.831	80	428	2951	2734	0.596	1776	1175	1669	1065	0
4	1	18	"PFL0105"	"L2_187"	14930	26510	110	28972	26161	8214	83	85	19	100	100	0	24667	21862	6630	115	120	44	100	100	0	1.177	1.199	1.189	1.213	1.654	1.180	0.892	80	540	53441	47825	0.235	28889	24552	26078	21747	0
4	2	18	"PFL0107"	"L2_190"	15110	26510	110	321	314	70	86	89	21	97	96	0	333	327	82	116	121	29	96	92	0	1.083	1.081	1.102	1.047	1.725	1.057	0.738	80	467	452	439	0.115	235	217	228	211	0
4	3	18	"PFL0118"	"L2_202"	15310	26510	110	179	174	45	86	88	20	91	90	0	349	336	89	114	118	25	95	95	0	0.396	0.396	0.394	0.419	1.958	0.385	0.607	80	526	328	310	-1.337	93	235	88	222	0
4	4	18	"PFL0126"	"L2_215"	15490	26510	110	1261	1202	270	86	88	21	100	100	0	744	698	200	114	119	47	98	98	0	1.865	1.911	1.803	1.948	1.542	1.900	0.827	80	464	1805	1700	0.899	1175	630	1116	584	0
4	5	18	"PFJ0334"	"J326_1"	15680	26510	120	7344	6470	2100	87	89	20	100	100	0	5456	4832	1673	116	121	47	95	95	0	1.359	1.353	1.350	1.372	1.879	1.365	0.890	120	490	12597	11099	0.443	7257	5340	6383	4716	0
4	6	18	"PFJ0360"	"J352_5"	15860	26510	110	630	588	184	101	107	36	96	92	0	833	755	221	133	138	34	96	96	0	0.756	0.783	0.791	0.747	1.957	0.750	0.772	80	333	1229	1109	-0.404	529	700	487	622	0
4	7	18	"PFJ0381"	"J38_18"	16000	26530	150	129	132	43	108	112	33	36	15	0	157	164	51	142	145	33	33	13	0	1.400	1.091	1.018	1.038	2.826	0.659	0.192	156	597	36	46	0.485	21	15	24	22	-50
4	8	18	"PFJ0399"	"J43_10"	16260	26510	150	144	140	33	108	112	31	53	14	0	191	198	55	142	146	33	63	37	0	0.735	0.571	0.729	0.637	3.316	0.531	0.191	156	690	85	88	-0.445	36	49	32	56	-50
4	9	18	"PFJ0409"	"J43_23"	16430	26510	110	745	723	205	117	118	31	98	97	0	651	627	153	149	154	35	98	97	0	1.251	1.268	1.240	1.221	1.859	1.311	0.809	80	434	1130	1084	0.323	628	502	606	478	0
4	10	18	"PFJ0430"	"J478_10"	16620	26510	110	2827	2651	685	119	120	33	100	100	0	2535	2352	587	149	158	80	98	98	0	1.135	1.149	1.174	1.141	1.540	1.131	0.877	80	401	5094	4735	0.183	2708	2386	2532	2203	0
4	11	18	"PFJ0226"	"J227_1"	16810	26500	150	94	101	32	113	115	33	8	1	0	120	131	39	142	149	70	3	0	0	0.864	1.091	0.795	0.770	3.056	0.238	0.177	156	600	-41	-23	-0.212	-19	-22	-12	-11	-50
4	12	18	"PFJ0237"	"J232_2"	17020	26520	150	153	148	53	107	111	35	53	32	0	153	158	48	135	142	37	35	10	0	2.556	1.783	1.438	1.496	2.836	1.192	0.224	156	626	64	64	1.354	46	18	41	23	-50
4	13	18	"PFJ0256"	"J245_7"	17200	26520	150	108	115	35	96	104	33	30	12	0	144	150	41	131	138	35	32	10	0	0.923	1.000	0.889	0.894	3.510	0.775	0.180	156	610	25	38	-0.115	12	13	19	19	-50
4	14	18	"PFJ0284"	"J269_5"	17380	26510	110	1794	1736	448	85	90	25	100	100	0	1648	1494	462	120	129	56	97	96	0	1.118	1.202	1.153	1.227	1.671	1.148	0.851	80	463	3237	3025	0.162	1709	1528	1651	1374	0
4	15	18	"PFJ0315"	"J2975_2"	17570	26510	110	421	402	119	81	84	21	97	97	0	442	417	129	115	122	49	95	91	0	1.040	1.063	1.018	1.006	1.880	0.998	0.774	80	525	667	623	0.056	340	327	321	302	0
4	16	18	"PFJ0365"	"J378_1"	17760	26510	110	1440	1382	322	81	83	18	100	100	0	1295	1214	310	113	119	56	98	98	0	1.150	1.182	1.158	1.203	1.550	1.160	0.865	80	526	2541	2402	0.201	1359	1182	1301	1101	0
4	17	18	"PFK0117"	"Km799_7"	17970	26480	150	107	106	30	79	111	543	0	0	0	127	130	29	107	140	478	0	0	0	1.400	1.174	1.159	1.278	3.503	1.142	0.991	156	667	48	50	0.485	28	20	27	23	-50
4	18	18	"PFK0142"	"Kn10286_1"	18140	26510	110	435	424	112	75	118	638	0	0	0	644	617	147	102	141	559	42	0	0	0.664	0.678	0.672	0.672	1.599	1.076	0.906	80	483	902	864	-0.590	360	542	349	515	0
4	19	18	"PFK0175"	"Kn1239_1"	18350	26520	100	122	128	37	77	77	15	87	67	0	127	128	28	103	107	19	57	30	0	1.875	2.040	1.858	1.799	3.077	2.542	0.099	80	367	69	76	0.907	45	24	51	25	0
4	20	18	"PFK0203"	"Kn1453_6"	18490	26490	150	76	78	18	79	80	16	15	5	0	101	105	22	107	109	20	16	6	0	0.500	0.500	0.800	0.740	3.163	0.259	0.014	156	694	-9	-3	-1.000	-3	-6	-1	-2	-50
4	21	18	"PFK0250"	"Kn2004_3"	18730	26510	110	557	557	173	91	92	23	97	97	0	404	408	122	116	121	27	97	95	0	1.618	1.596	1.539	1.567	1.779	1.674	0.719	80	425	754	758	0.694	466	288	466	292	0
4	22	18	"PFK0277"	"Kn2223_1"	18870	26490	150	102	104	34	97	100	25	26	10	0	127	132	35	128	132	30	23	7	0	-5.000	1.750	1.000	1.033	3.413	0.621	0.106	156	791	4	11	Error	5	-1	7	4	-50
4	1	19	"PFK0478"	"Kn610_1"	14920	26700	110	249	238	66	79	81	16	97	96	0	717	690	166	112	114	23	100	98	0	0.281	0.275	0.294	0.260	2.005	0.243	0.694	80	448	775	737	-1.831	170	605	159	578	0
4	2	19	"PFK0517"	"Kn8027_1"	15070	26700	150	74	77	19	77	81	21	10	5	0	99	107	31	113	117	24	9	5	0	0.214	0.000	0.581	0.636	3.262	0.454	0.065	156	728	-17	-6	-2.222	-3	-14	0	-6	-50
4	3	19	"PFK0524"	"Kn836_1"	15300	26710	110	133	136	36	77	81	21	85	65	0	167	166	42	112	116	21	78	60	0	1.018	1.093	0.999	0.964	3.152	0.998	0.248	80	544	111	113	0.026	56	55	59	54	0
4	4	19	"PFK0554"	"Kn962_1"	15490	26700	110	123	125	34	80	82	18	81	58	0	219	219	60	113	116	25	91	85	0	0.406	0.425	0.440	0.466	3.002	0.337	0.261	80	434	149	151	-1.302	43	106	45	106	0
4	5	19	"PFK0701"	"Ks15_2"	15640	26700	150	81	84	20	81	83	18	17	5	0	105	109	23	115	119	24	7	1	0	0.000	-0.500	0.714	0.801	3.269	0.308	0.017	156	531	-10	-3	Error	0	-10	3	-6	-50
4	6	19	"PFK0743"	"Ks196_1"	15830	26690	150	86	89	21	82	87	23	17	5	0	117	122	29	122	124	25	16	7	0	-0.800	100000.000	0.589	0.670	3.232	0.622	0.069	156	482	-1	7	Error	4	-5	7	0	-50
4	7	19	"PFK1214"	"Ks82_7"	16020	26690	150	84	92	28	94	99	26	13	5	0	117	122	31	131	135	30	9	2	0	0.714	0.222	0.733	0.763	3.230	0.425	0.034	156	557	-24	-11	-0.485	-10	-14	-2	-9	-50
4	8	19	"PFK1273"	"Ks97_17"	16220	26700	150	105	105	28	101	882	5751	0	0	0	128	129	29	139	395	3389	0	0	0	-0.364	-0.400	0.786	1.028	3.476	4.349	0.244	156	639	-7	-6	Error	4	-11	4	-10	-50
4	9	19	"PFK0237"	"Kn1802_2"	16430	26710	150	100	108	83	108	825	5203	0	0	0	122	128	37	147	323	2465	0	0	0	0.320	0.000	0.660	0.707	3.214	1.380	0.758	156	636	-33	-19	-1.644	-8	-25	0	-19	-50
4	10	19	"PFK0352"	"Kn3360_1"	16610	26680	150	87	91	23	99	104	29	7	0	0	118	122	29	136	147	70	0	0	0	0.667	0.571	0.792	0.834	3.507	0.157	0.127	156	591	-30	-22	-0.585	-12	-18	-8	-14	-50
4	11	19	"PFK0401"	"Kn4252_4"	16800	26690	150	91	95	23	91	95	25	14	4	0	116	122	25	125	133	67	1	0	0	0.000	-1.333	0.739	0.891	4.271	0.370	0.025	156	591	-9	1	Error	0	-9	4	-3	-50
4	12	19	"PFK0571"	"Ks101_8"	17010	26710	120	96	99	27	84	86	18	35	15	0	217	213	53	119	121	21	93	85	0	0.122	0.160	0.188	0.184	3.529	0.110	0.059	120	446	110	109	-3.030	12	98	15	94	0
4	13	19	"PFBL B0018"	"oPFBLOB0018"	17210	26700	120	105	104	23	85	87	20	47	15	0	400	375	119	124	127	25	93	90	0	0.072	0.076	0.094	0.101	2.632	0.054	0.100	120	482	296	270	-3.787	20	276	19	251	0
4	14	19	"PFM60469"	"oPFM60469"	17390	26700	120	32938	27199	10820	83	87	20	100	100	0	28110	22752	9539	124	130	47	98	95	0	1.174	1.198	1.180	1.169	2.396	1.202	0.858	120	487	60841	49744	0.231	32855	27986	27116	22628	0
4	15	19	"PFB0683"	"oPFB0683"	17580	26700	110	302	318	115	82	85	20	97	96	0	302	309	105	113	118	26	96	95	0	1.164	1.204	1.213	1.176	1.662	1.139	0.755	80	461	409	432	0.219	220	189	236	196	0
4	16	19	"PFG0004"	"oPFG0004"	17770	26700	110	238	229	64	82	84	17	92	92	0	339	330	83	111	116	47	95	92	0	0.684	0.671	0.709	0.616	2.144	0.613	0.696	80	494	384	366	-0.547	156	228	147	219	0
4	17	19	"PFC0763"	"oPFC0763"	17960	26670	150	79	82	18	80	83	19	16	5	0	110	110	20	110	114	46	2	0	0	100000.000	100000.000	1.074	1.079	4.159	0.775	0.016	156	667	-1	2	16.610	-1	0	2	0	-50
4	18	19	"PFL0014"	"oPFL0014"	18140	26700	110	442	435	108	79	81	17	98	97	0	520	505	139	105	107	19	98	97	0	0.875	0.890	0.861	0.860	2.060	0.831	0.767	80	475	778	756	-0.193	363	415	356	400	0
4	19	19	"PFM60471"	"oPFM60471"	18340	26700	130	7893	7311	1985	83	85	20	100	100	0	8209	7237	2537	110	113	23	100	98	0	0.964	1.014	0.981	1.191	2.568	0.961	0.867	120	599	15909	14355	-0.052	7810	8099	7228	7127	0
4	20	19	"PFL0019"	"oPFL0019"	18520	26700	110	926	884	251	87	87	19	98	98	0	832	785	218	114	118	28	98	97	0	1.169	1.188	1.186	1.168	2.016	1.169	0.814	80	507	1557	1468	0.225	839	718	797	671	0
4	21	19	"PFG0007"	"oPFG0007"	18720	26700	110	285	283	80	87	90	22	97	96	0	471	452	111	119	124	31	96	96	0	0.563	0.589	0.577	0.586	1.813	0.536	0.695	80	532	550	529	-0.830	198	352	196	333	0
4	22	19	"PFI17638"	"oPFI17638"	18910	26700	110	2240	2036	585	96	98	24	100	100	0	2665	2464	637	132	137	34	100	98	0	0.846	0.832	0.859	0.841	1.791	0.806	0.832	80	536	4677	4272	-0.241	2144	2533	1940	2332	0
4	1	20	"PFBL B0024"	"oPFBLOB0024"	14920	26890	120	452	416	151	77	80	17	96	95	0	582	507	189	113	114	20	95	93	0	0.800	0.860	0.885	0.906	2.323	0.824	0.792	120	558	844	733	-0.323	375	469	339	394	0
4	2	20	"PFBL B0025"	"oPFBLOB0025"	15110	26890	110	166	164	52	70	72	15	91	88	0	245	238	62	112	114	20	93	92	0	0.722	0.746	0.742	0.727	2.064	0.659	0.491	80	485	229	220	-0.470	96	133	94	126	0
4	3	20	"PFN0253"	"oPFN0253"	15300	26890	110	392	375	103	70	72	15	98	97	0	465	443	122	115	117	20	96	95	0	0.920	0.930	0.923	0.921	2.023	0.885	0.769	80	511	672	633	-0.120	322	350	305	328	0
4	4	20	"PFL0021"	"oPFL0021"	15480	26890	110	592	570	168	76	77	16	98	98	0	742	686	201	119	121	21	97	97	0	0.828	0.871	0.868	0.852	1.674	0.826	0.808	80	488	1139	1061	-0.272	516	623	494	567	0
4	5	20	"PFF72416"	"oPFF72416"	15670	26870	150	82	85	20	77	78	16	25	12	0	142	143	28	119	122	20	53	22	0	0.217	0.333	0.563	0.549	3.849	0.164	0.015	156	619	28	32	-2.202	5	23	8	24	-50
4	6	20	"PFI17640"	"oPFI17640"	15880	26890	110	186	183	50	82	85	22	92	86	0	288	286	75	126	128	22	95	92	0	0.642	0.631	0.625	0.577	2.059	0.564	0.563	80	506	266	261	-0.639	104	162	101	160	0
4	7	20	"PFK12891"	"oPFK12891"	16060	26890	110	234	230	66	100	108	35	90	80	0	411	398	107	144	150	34	93	90	0	0.502	0.512	0.505	0.485	2.122	0.492	0.603	80	477	401	384	-0.995	134	267	130	254	0
4	8	20	"PFJ12782"	"oPFJ12782"	16230	26890	110	65535	63193	5495	157	1958	8720	100	100	81	65469	51289	22265	189	1106	6610	90	86	47	1.002	1.234	1.000	1.490	2.273	1.067	0.815	80	502	130658	114136	0.002	65378	65280	63036	51100	0
4	9	20	"PFL0025"	"oPFL0025"	16450	26890	100	997	1045	584	154	1511	7473	0	0	0	765	864	407	211	808	5151	0	0	0	1.522	1.364	1.358	1.217	1.793	1.436	0.862	80	446	1397	1544	0.606	843	554	891	653	0
4	10	20	"PFF72418"	"oPFF72418"	16630	26890	110	4150	3831	1138	115	121	37	100	100	0	2865	2666	784	158	165	45	98	97	0	1.491	1.482	1.503	1.494	1.785	1.494	0.863	80	490	6742	6224	0.576	4035	2707	3716	2508	0
4	11	20	"PFC0772"	"oPFC0772"	16810	26890	110	1007	928	267	96	100	25	100	97	0	774	752	207	136	140	32	97	97	0	1.428	1.351	1.379	1.279	1.931	1.385	0.811	80	407	1549	1448	0.514	911	638	832	616	0
4	12	20	"PFA32028"	"oPFA32028"	16990	26870	150	112	116	33	91	93	22	48	24	0	164	170	42	133	139	31	48	22	0	0.677	0.676	0.733	0.728	2.987	0.544	0.144	156	647	52	62	-0.562	21	31	25	37	-50
4	13	20	"PFI17641"	"oPFI17641"	17190	26890	110	2255	2102	568	100	102	25	100	100	0	1883	1706	488	156	163	59	100	98	0	1.248	1.292	1.288	1.326	1.698	1.271	0.862	80	520	3882	3552	0.319	2155	1727	2002	1550	0
4	14	20	"PFL0027"	"oPFL0027"	17400	26890	110	424	399	114	93	95	22	95	93	0	428	407	121	148	153	43	93	91	0	1.182	1.181	1.169	1.116	1.950	1.160	0.690	80	401	611	565	0.241	331	280	306	259	0
4	15	20	"PFK12903"	"oPFK12903"	17510	26870	150	106	122	68	86	88	20	48	30	0	148	156	57	128	132	29	36	14	0	1.000	1.286	1.128	0.985	3.507	0.767	0.054	156	679	40	64	0.000	20	20	36	28	-50
4	16	20	"PFI17664"	"oPFI17664"	17700	26880	110	384	360	102	82	83	17	98	98	0	298	299	75	115	117	22	97	95	0	1.650	1.511	1.604	1.471	2.152	1.494	0.661	80	502	485	462	0.723	302	183	278	184	0
4	17	20	"PFH0013"	"oPFH0013"	17890	26880	110	403	385	105	81	82	17	98	97	0	332	322	81	110	113	21	95	95	0	1.450	1.434	1.481	1.333	2.098	1.475	0.714	80	515	544	516	0.537	322	222	304	212	0
4	18	20	"PFD66991"	"oPFD66991"	18070	26880	110	421	401	106	82	85	20	98	98	0	531	500	140	110	113	22	97	97	0	0.805	0.818	0.811	0.811	1.877	0.761	0.759	80	522	760	709	-0.313	339	421	319	390	0
4	19	20	"PFM60502"	"oPFM60502"	18260	26880	110	953	905	261	99	104	30	97	97	0	659	618	210	126	133	34	96	92	0	1.602	1.638	1.677	1.757	2.055	1.628	0.803	80	523	1387	1298	0.680	854	533	806	492	0
4	20	20	"PFI17667"	"oPFI17667"	18460	26890	110	219	215	52	106	110	28	95	85	0	408	395	106	137	141	33	92	88	0	0.417	0.422	0.395	0.434	1.942	0.375	0.575	80	487	384	367	-1.262	113	271	109	258	0
4	21	20	"PFF72456"	"oPFF72456"	18650	26890	120	312	285	86	91	95	26	93	90	0	331	312	96	119	125	33	90	85	0	1.042	1.005	0.974	0.999	2.022	0.968	0.722	120	481	433	387	0.060	221	212	194	193	0
4	22	20	"PFI17668"	"oPFI17668"	18830	26890	110	195	192	53	83	86	19	92	91	0	247	233	74	113	116	22	87	85	0	0.836	0.908	0.869	0.855	2.707	0.800	0.498	80	529	246	229	-0.259	112	134	109	120	0
4	1	21	"PFJ12799"	"oPFJ12799"	14830	27060	150	87	90	22	81	83	17	27	10	0	115	116	26	115	118	23	16	4	0	100000.000	9.000	0.800	0.882	4.217	0.233	0.010	156	850	6	10	16.610	6	0	9	1	-50
4	2	21	"PFF72457"	"oPFF72457"	15040	27070	110	3277	3016	856	78	80	17	100	100	0	1869	1636	599	112	114	24	98	98	0	1.821	1.928	1.846	2.137	1.941	1.886	0.842	80	530	4956	4462	0.865	3199	1757	2938	1524	0
4	3	21	"PFF72459"	"oPFF72459"	15240	27080	100	239	232	71	83	89	27	95	91	0	189	190	55	118	124	30	73	56	0	2.197	2.069	1.849	2.030	2.411	1.998	0.410	80	470	227	221	1.136	156	71	149	72	0
4	4	21	"PFM60506"	"oPFM60506"	15420	27080	110	378	354	98	95	101	30	95	93	0	558	526	157	133	138	30	92	91	0	0.666	0.659	0.645	0.684	2.044	0.605	0.742	80	475	708	652	-0.587	283	425	259	393	0
4	5	21	"PFL0067"	"oPFL0067"	15610	27080	120	304	294	91	89	95	28	95	92	0	280	266	86	129	134	28	87	79	0	1.424	1.496	1.390	1.509	2.269	1.435	0.608	120	571	366	342	0.510	215	151	205	137	0
4	6	21	"PFI17670"	"oPFI17670"	15800	27080	100	479	440	139	86	89	23	95	95	0	413	387	126	123	127	25	92	92	0	1.355	1.341	1.287	1.169	1.824	1.290	0.736	80	473	683	618	0.438	393	290	354	264	0
4	7	21	"PFI17672"	"oPFI17672"	15990	27070	110	382	362	102	100	102	23	96	93	0	297	286	84	141	144	26	90	83	0	1.808	1.807	1.703	1.774	2.303	1.751	0.667	80	455	438	407	0.854	282	156	262	145	0
4	8	21	"PFL0068"	"oPFL0068"	16180	27080	110	399	377	112	117	127	61	92	88	0	301	288	88	160	166	42	86	73	0	2.000	2.031	1.964	1.808	1.981	1.994	0.535	80	507	423	388	1.000	282	141	260	128	0
4	9	21	"PFL0070"	"oPFL0070"	16380	27070	110	682	635	206	127	206	1389	0	0	0	423	389	135	171	226	720	0	0	0	2.202	2.330	2.081	2.044	2.426	2.286	0.678	80	537	807	726	1.139	555	252	508	218	0
4	10	21	"PFF72463"	"oPFF72463"	16570	27070	110	477	454	139	111	117	35	93	93	0	375	354	120	156	163	43	87	78	0	1.671	1.732	1.714	1.739	2.476	1.613	0.664	80	525	585	541	0.741	366	219	343	198	0
4	11	21	"PFD66995"	"oPFD66995"	16780	27070	150	87	89	24	93	99	28	7	3	0	109	116	30	131	137	36	5	1	0	0.273	0.267	0.647	0.609	3.153	0.449	0.055	156	698	-28	-19	-1.874	-6	-22	-4	-15	-50
4	12	21	"PFL0074"	"oPFL0074"	16950	27080	120	852	736	305	89	93	23	97	95	0	870	762	325	126	130	31	92	89	0	1.026	1.017	0.995	1.027	2.232	0.992	0.816	120	482	1507	1283	0.036	763	744	647	636	0
4	13	21	"PFJ12802"	"oPFJ12802"	17140	27080	110	290	277	77	102	105	27	93	90	0	427	397	120	144	149	35	93	90	0	0.664	0.692	0.669	0.671	1.745	0.614	0.636	80	501	471	428	-0.590	188	283	175	253	0
4	14	21	"PFBL B0125"	"oPFBLOB0125"	17330	27080	110	202	197	51	97	100	24	92	86	0	264	261	79	141	146	33	86	81	0	0.854	0.833	0.774	0.730	2.176	0.704	0.499	80	533	228	220	-0.228	105	123	100	120	0
4	15	21	"PFN0269"	"oPFN0269"	17520	27080	120	2270	1889	803	96	100	27	100	97	0	2186	1769	831	136	139	30	91	90	0	1.060	1.098	1.074	1.228	3.014	1.067	0.860	120	555	4224	3426	0.085	2174	2050	1793	1633	0
4	16	21	"PFD66996"	"oPFD66996"	17720	27080	110	292	282	74	90	95	26	93	92	0	390	378	120	120	125	27	93	90	0	0.748	0.744	0.792	0.689	1.841	0.663	0.628	80	469	472	450	-0.419	202	270	192	258	0
4	17	21	"PFF72496"	"oPFF72496"	17910	27080	120	110	109	25	83	83	17	66	39	0	176	173	41	109	114	24	85	65	0	0.403	0.406	0.435	0.446	2.731	0.332	0.162	120	577	94	90	-1.311	27	67	26	64	0
4	18	21	"PFH0035"	"oPFH0035"	18090	27080	110	303	291	79	87	92	24	96	93	0	211	218	63	115	123	31	90	82	0	2.250	1.981	1.789	1.932	1.729	2.037	0.536	80	507	312	307	1.170	216	96	204	103	0
4	19	21	"PFL0139"	"oPFL0139"	18280	27070	110	548	531	155	106	109	30	97	96	0	436	417	136	140	144	35	91	87	0	1.493	1.534	1.483	1.743	2.145	1.557	0.727	80	450	738	702	0.578	442	296	425	277	0
4	20	21	"PFBL B0173"	"oPFBLOB0173"	18470	27080	150	165	163	50	105	108	31	70	47	0	182	183	46	138	142	34	58	30	0	1.364	1.289	1.411	1.301	2.604	1.158	0.253	156	519	104	103	0.447	60	44	58	45	-50
4	21	21	"PFI17720"	"oPFI17720"	18660	27050	150	95	97	26	89	93	26	17	5	0	120	124	31	120	125	29	17	5	0	100000.000	2.000	0.812	0.889	3.360	0.552	0.064	156	512	6	12	16.610	6	0	8	4	-50
4	22	21	"PFG0054"	"oPFG0054"	18850	27080	110	1227	1168	360	81	84	17	100	100	0	692	653	195	111	114	21	96	96	0	1.972	2.006	1.895	1.840	1.862	2.079	0.778	80	464	1727	1629	0.980	1146	581	1087	542	0
4	1	22	"PFN0287"	"oPFN0287"	14870	27260	110	197	193	55	83	86	21	91	90	0	173	168	47	116	118	24	77	60	0	2.000	2.115	1.882	1.845	2.452	1.855	0.325	80	571	171	162	1.000	114	57	110	52	0
4	2	22	"PFL0140"	"oPFL0140"	15060	27270	110	225	215	65	82	86	22	92	90	0	373	367	116	114	119	27	93	93	0	0.552	0.526	0.574	0.499	1.924	0.477	0.617	80	571	402	386	-0.857	143	259	133	253	0
4	3	22	"PFL0142"	"oPFL0142"	15250	27260	110	374	357	103	105	108	28	96	93	0	300	297	93	140	143	31	91	85	0	1.681	1.605	1.620	1.580	1.847	1.573	0.626	80	530	429	409	0.750	269	160	252	157	0
4	4	22	"PFL0144"	"oPFL0144"	15440	27260	120	274	262	77	120	122	27	88	85	0	206	205	48	154	158	29	65	43	0	2.962	2.784	2.456	2.458	3.082	3.076	0.231	120	634	206	193	1.566	154	52	142	51	0
4	5	22	"PFJ12815"	"oPFJ12815"	15640	27270	110	538	504	157	101	105	27	97	97	0	432	415	124	138	142	30	95	93	0	1.486	1.455	1.477	1.415	1.800	1.518	0.738	80	501	731	680	0.572	437	294	403	277	0
4	6	22	"PFI17725"	"oPFI17725"	15800	27270	110	1071	986	288	87	89	21	100	100	0	6296	6076	1580	120	137	142	100	100	0	0.159	0.151	0.161	0.145	1.554	0.135	0.808	80	505	7160	6855	-2.650	984	6176	899	5956	0
4	7	22	"PFL0149"	"oPFL0149"	16000	27240	150	92	93	24	91	93	23	16	6	0	127	128	30	124	137	114	0	0	0	0.333	0.500	0.888	0.789	3.461	0.031	0.027	156	809	4	6	-1.585	1	3	2	4	-50
4	8	22	"PFG0057"	"oPFG0057"	16200	27270	150	121	125	33	93	96	25	53	26	0	156	158	44	130	134	31	45	18	0	1.077	1.143	0.962	0.899	3.626	0.603	0.142	156	839	54	60	0.107	28	26	32	28	-50
4	9	22	"PFF72505"	"oPFF72505"	16400	27280	150	97	103	33	110	114	31	13	4	0	213	210	57	151	153	35	69	43	0	-0.210	-0.119	0.526	0.474	3.811	0.011	0.000	156	877	49	52	Error	-13	62	-7	59	-50
4	10	22	"PFM60543"	"oPFM60543"	16570	27270	100	368	353	105	105	109	29	95	90	0	366	340	97	143	147	36	88	87	0	1.179	1.259	1.235	1.230	2.140	1.228	0.637	80	453	486	445	0.238	263	223	248	197	0
4	11	22	"PFBL B0178"	"oPFBLOB0178"	16770	27270	110	217	211	55	85	87	18	93	91	0	1129	1051	334	117	120	23	97	96	0	0.130	0.135	0.132	0.144	2.118	0.115	0.692	80	549	1144	1060	-2.939	132	1012	126	934	0
4	12	22	"PFG0058"	"oPFG0058"	16980	27280	150	94	95	22	84	87	20	33	9	0	126	131	33	116	119	23	33	14	0	1.000	0.733	0.776	0.845	3.497	0.216	0.010	156	835	20	26	0.000	10	10	11	15	-50
4	13	22	"PFBL B0180"	"oPFBLOB0180"	17170	27280	150	92	97	27	86	90	22	28	10	0	143	142	31	116	122	27	48	14	0	0.222	0.423	0.539	0.585	3.679	0.484	0.058	156	832	33	37	-2.170	6	27	11	26	-50
4	14	22	"PFBL B0182"	"oPFBLOB0182"	17350	27280	110	85	89	24	86	88	19	20	11	0	281	270	83	118	122	26	90	85	0	-0.006	0.020	0.139	0.126	3.771	0.025	0.008	80	484	162	155	Error	-1	163	3	152	0
4	15	22	"PFBL B0184"	"oPFBLOB0184"	17530	27270	120	235	232	65	94	99	27	95	90	0	238	238	62	125	131	32	92	83	0	1.248	1.221	1.144	1.116	1.826	1.192	0.541	120	569	254	251	0.319	141	113	138	113	0
4	16	22	"PFI17729"	"oPFI17729"	17720	27260	150	92	94	23	91	96	26	16	3	0	114	119	31	121	126	29	14	3	0	-0.143	-1.500	0.724	0.766	3.620	0.531	0.097	156	820	-6	1	Error	1	-7	3	-2	-50
4	17	22	"PFH0036"	"oPFH0036"	17910	27270	110	1245	1165	343	82	83	17	100	100	0	767	719	204	109	114	24	100	100	0	1.767	1.775	1.798	1.781	1.901	1.799	0.794	80	510	1821	1693	0.822	1163	658	1083	610	0
4	18	22	"PFA32038"	"oPFA32038"	18100	27270	110	1855	1701	486	81	84	18	100	100	0	2341	2130	646	110	118	54	100	98	0	0.795	0.802	0.776	0.820	1.892	0.759	0.854	80	544	4005	3640	-0.331	1774	2231	1620	2020	0
4	19	22	"EMPTY"	"EMPTY"	18300	27250	150	77	77	15	81	84	19	5	1	0	106	110	22	112	119	48	3	0	0	0.667	2.000	0.923	0.850	4.030	0.075	0.018	156	779	-10	-6	-0.585	-4	-6	-4	-2	-50
4	20	22	"EMPTY"	"EMPTY"	18490	27250	150	80	81	17	79	81	18	16	3	0	111	114	23	110	114	24	19	3	0	1.000	0.500	0.786	0.812	3.159	15.140	0.001	156	671	2	6	0.000	1	1	2	4	-50
4	21	22	"EMPTY"	"EMPTY"	18680	27250	150	82	84	19	80	81	17	19	5	0	114	120	27	110	113	22	23	10	0	0.500	0.400	0.589	0.773	4.479	0.178	0.010	156	695	6	14	-1.000	2	4	4	10	-50
4	22	22	"EMPTY"	"EMPTY"	18870	27250	150	78	81	18	79	82	18	15	5	0	108	111	20	109	112	21	12	4	0	1.000	1.000	0.818	0.937	3.401	0.031	0.000	156	946	-2	4	0.000	-1	-1	2	2	-50
5	1	1	"PFI0414"	"I5572_1"	1250	27790	140	129	131	39	93	94	21	65	41	0	204	202	45	123	127	23	90	74	0	0.444	0.481	0.486	0.436	2.651	0.442	0.171	156	753	117	117	-1.170	36	81	38	79	0
5	2	1	"PFI0486"	"I7438_2"	1440	27790	130	157	159	50	89	91	22	86	66	0	1165	1195	518	121	124	24	100	100	0	0.065	0.065	0.065	0.062	1.697	0.063	0.578	120	616	1112	1144	-3.940	68	1044	70	1074	0
5	3	1	"PFI0416"	"I5607_1"	1620	27790	120	158	178	121	84	86	20	94	85	0	184	196	91	115	118	21	88	74	0	1.072	1.160	1.143	1.144	2.355	1.320	0.693	120	554	143	175	0.101	74	69	94	81	0
5	4	1	"PFI0237"	"I16933_1"	1800	27790	130	316	319	128	95	97	24	90	89	0	327	323	117	129	130	25	90	88	0	1.116	1.155	1.107	1.055	1.881	1.121	0.740	120	631	419	418	0.159	221	198	224	194	0
5	5	1	"PFI0401"	"I5180_2"	1990	27790	130	856	820	269	104	108	29	98	97	0	567	543	174	140	144	29	94	93	0	1.761	1.777	1.797	1.783	1.656	1.760	0.827	120	662	1179	1119	0.816	752	427	716	403	0
5	6	1	"PFI0236"	"I1689_2"	2190	27790	130	8413	8243	2978	108	117	40	100	100	0	4717	4287	1616	144	150	55	100	99	0	1.816	1.964	1.911	2.048	1.694	1.961	0.909	120	670	12878	12278	0.861	8305	4573	8135	4143	0
5	7	1	"PFJ0542"	"J667_1"	2380	27790	130	486	463	158	111	119	37	93	90	0	579	560	214	144	149	36	94	91	0	0.862	0.846	0.869	0.857	1.885	0.746	0.808	120	617	810	768	-0.214	375	435	352	416	0
5	8	1	"PFJ0005"	"J1011_3"	2560	27800	140	182	183	63	107	116	74	51	8	0	474	447	141	141	151	155	85	59	0	0.225	0.248	0.246	0.258	2.310	0.323	0.570	156	702	408	382	-2.151	75	333	76	306	0
5	9	1	"PFJ0310"	"J2896_1"	2760	27800	130	5486	5138	1433	107	118	79	100	100	0	3875	3690	845	147	157	163	99	98	0	1.443	1.420	1.455	1.392	1.480	1.466	0.918	120	628	9107	8574	0.529	5379	3728	5031	3543	0
5	10	1	"PFJ0140"	"J17_1"	2950	27800	140	3295	3043	1148	111	114	30	99	98	0	2921	2761	926	147	150	30	98	97	0	1.148	1.122	1.133	1.147	1.924	1.153	0.914	156	701	5958	5546	0.199	3184	2774	2932	2614	0
5	11	1	"PFJ0200"	"J21_1"	3140	27800	140	949	906	296	106	110	31	99	98	0	995	967	293	141	144	30	97	97	0	0.987	0.969	0.940	0.957	1.830	0.961	0.839	156	707	1697	1626	-0.019	843	854	800	826	0
5	12	1	"PFJ0215"	"J21_7"	3340	27800	130	1666	1508	505	109	112	32	98	98	0	1255	1210	325	141	145	31	97	97	0	1.398	1.309	1.312	1.263	1.807	1.383	0.904	120	584	2671	2468	0.483	1557	1114	1399	1069	0
5	13	1	"PFJ0476"	"J53_48"	3520	27800	140	21949	21000	9527	122	141	156	100	99	0	9874	9328	3915	149	158	55	99	98	0	2.244	2.275	2.281	2.232	1.932	2.395	0.905	156	679	31552	30057	1.166	21827	9725	20878	9179	0
5	14	1	"PFJ0510"	"J58_2"	3730	27800	130	3293	3190	1055	125	146	163	99	97	0	1760	1710	420	151	160	57	98	97	0	1.969	1.966	2.067	1.915	1.601	2.201	0.865	120	622	4777	4624	0.977	3168	1609	3065	1559	0
5	15	1	"PFJ0563"	"J70_2"	3910	27800	130	766	717	225	117	121	33	98	96	0	482	473	133	147	151	32	95	95	0	1.937	1.840	1.874	1.753	1.809	2.004	0.784	120	606	984	926	0.954	649	335	600	326	0
5	16	1	"PFJ0575"	"J73_12"	4100	27800	130	1700	1592	539	101	107	31	99	99	0	1739	1704	444	136	141	32	100	99	0	0.998	0.951	0.977	0.886	1.590	0.966	0.891	120	635	3202	3059	-0.004	1599	1603	1491	1568	0
5	17	1	"PFJ0599"	"J85_3"	4290	27800	140	463	441	131	94	101	33	99	98	0	524	519	137	127	132	31	99	98	0	0.929	0.885	0.867	0.874	1.644	0.877	0.786	156	734	766	739	-0.106	369	397	347	392	0
5	18	1	"PFJ0018"	"J109_5"	4510	27790	150	181	190	66	102	109	33	78	62	0	177	181	48	138	142	32	55	30	0	2.026	2.047	1.750	2.005	2.932	1.817	0.237	156	763	118	131	1.018	79	39	88	43	-50
5	19	1	"PFJ0181"	"J198_5"	4670	27800	130	10235	9734	3516	101	107	30	100	100	0	5202	5093	1508	138	142	31	100	99	0	2.001	1.944	1.987	1.896	1.390	2.049	0.918	120	542	15198	14588	1.001	10134	5064	9633	4955	0
5	20	1	"PFJ0227"	"J227_2"	4870	27800	140	259	256	73	98	104	31	94	90	0	248	248	58	132	137	30	92	84	0	1.388	1.362	1.430	1.348	1.713	1.374	0.585	156	655	277	274	0.473	161	116	158	116	0
5	21	1	"PFJ0246"	"J242_1"	5030	27770	150	132	137	45	112	118	38	30	10	0	156	162	41	145	149	34	30	8	0	1.818	1.471	0.978	0.951	3.285	1.207	0.198	156	824	31	42	0.862	20	11	25	17	-50
5	22	1	"PFJ0280"	"J268_1"	5250	27800	140	1369	1292	410	124	130	37	100	99	0	1217	1162	341	156	159	33	98	96	0	1.173	1.161	1.161	1.184	1.757	1.172	0.871	156	911	2306	2174	0.231	1245	1061	1168	1006	0
5	1	2	"PFJ0322"	"J309_17"	1250	27990	130	265	252	73	90	94	35	92	85	0	278	278	74	122	126	24	95	92	0	1.122	1.038	0.995	0.986	1.981	1.097	0.569	120	556	331	318	0.166	175	156	162	156	0
5	2	2	"PFJ0363"	"J373_1"	1440	27990	130	599	570	169	90	93	22	100	98	0	386	375	98	122	127	26	98	96	0	1.928	1.897	1.928	1.880	1.559	1.973	0.829	120	569	773	733	0.947	509	264	480	253	0
5	3	2	"PFN0173"	"N132_113"	1640	27990	130	457	437	140	89	92	24	99	95	0	868	860	232	122	126	24	99	98	0	0.493	0.472	0.473	0.438	1.763	0.476	0.825	120	567	1114	1086	-1.019	368	746	348	738	0
5	4	2	"PFN0184"	"N132_132"	1830	27990	120	251	248	63	97	99	24	95	95	0	482	482	108	131	134	26	99	97	0	0.439	0.430	0.435	0.427	1.536	0.419	0.667	120	497	505	502	-1.189	154	351	151	351	0
5	5	2	"PFN0186"	"N132_136"	2010	27990	130	3963	3780	1188	99	103	27	100	100	0	1697	1622	428	134	139	30	100	99	0	2.472	2.474	2.432	2.472	1.550	2.584	0.875	120	561	5427	5169	1.306	3864	1563	3681	1488	0
5	6	2	"PFN0203"	"N132_171"	2210	27990	130	956	912	307	104	111	41	99	96	0	474	460	111	136	142	37	98	96	0	2.521	2.494	2.539	2.358	1.574	2.725	0.814	120	606	1190	1132	1.334	852	338	808	324	0
5	7	2	"PFN0208"	"N132_178"	2420	27990	130	2139	2085	563	101	108	33	100	100	0	1058	1028	265	134	140	33	100	100	0	2.206	2.219	2.235	2.260	1.449	2.299	0.878	120	516	2962	2878	1.141	2038	924	1984	894	0
5	8	2	"PFN0211"	"N132_181"	2600	27990	120	444	430	136	98	103	31	97	95	0	275	270	70	132	138	32	95	87	0	2.420	2.406	2.401	2.343	1.879	2.438	0.644	120	446	489	470	1.275	346	143	332	138	0
5	9	2	"PFN0362"	"N135_24"	2790	28000	130	1296	1284	385	102	106	30	100	100	0	1205	1198	289	140	143	33	100	100	0	1.121	1.117	1.135	1.081	1.402	1.149	0.876	120	512	2259	2240	0.165	1194	1065	1182	1058	0
5	10	2	"PFN0373"	"N136_4"	2980	27990	130	364	356	99	107	110	28	95	94	0	656	639	178	143	144	30	98	98	0	0.501	0.502	0.496	0.490	1.583	0.468	0.789	120	501	770	745	-0.997	257	513	249	496	0
5	11	2	"PFN0401"	"N137_50"	3170	27990	130	732	705	191	112	115	29	100	99	0	696	686	172	148	149	30	100	100	0	1.131	1.102	1.096	1.099	1.356	1.065	0.846	120	512	1168	1131	0.178	620	548	593	538	0
5	12	2	"PFN0423"	"N138_31"	3380	27990	150	150	156	49	113	115	28	58	30	0	191	192	48	149	152	30	58	32	0	0.881	1.000	0.948	0.919	3.518	0.932	0.185	156	491	79	86	-0.183	37	42	43	43	-50
5	13	2	"PFN0433"	"N138_45"	3540	27990	140	156	159	41	112	124	98	8	0	0	252	256	60	147	153	50	85	53	0	0.419	0.431	0.465	0.462	2.629	0.392	0.265	156	468	149	156	-1.255	44	105	47	109	0
5	14	2	"PFN0409"	"N138_104"	3750	27990	140	248	249	69	110	122	94	72	21	0	323	332	83	144	150	50	92	87	0	0.771	0.739	0.721	0.729	1.942	0.743	0.648	156	513	317	327	-0.375	138	179	139	188	0
5	15	2	"PFN0534"	"N143_18"	3930	27990	120	322	320	70	104	110	29	98	97	0	326	323	74	140	145	31	97	95	0	1.172	1.180	1.183	1.190	1.646	1.128	0.677	120	428	404	399	0.229	218	186	216	183	0
5	16	2	"PFN0540"	"N143_29"	4120	28000	130	562	544	173	100	105	29	100	97	0	434	431	101	136	140	29	100	99	0	1.550	1.505	1.507	1.435	1.633	1.638	0.781	120	530	760	739	0.633	462	298	444	295	0
5	17	2	"PFN0556"	"N143_56"	4350	27980	150	113	116	31	98	106	35	26	5	0	134	140	31	132	136	30	24	6	0	7.500	2.250	0.833	0.788	3.699	1.029	0.100	156	581	17	26	2.907	15	2	18	8	-50
5	18	2	"PFN0562"	"N143_66"	4500	28000	130	330	322	86	100	106	34	95	94	0	521	514	129	133	140	34	99	98	0	0.593	0.583	0.593	0.578	1.690	0.581	0.710	120	453	618	603	-0.754	230	388	222	381	0
5	19	2	"PFN0608"	"N147_16"	4710	27980	150	123	133	46	107	112	31	35	18	0	160	165	45	142	147	34	32	14	0	0.889	1.130	1.058	0.921	3.786	0.822	0.136	156	490	34	49	-0.170	16	18	26	23	-50
5	20	2	"PFN0623"	"N148_7"	4890	28000	130	192	194	53	113	116	29	82	65	0	223	217	51	145	148	29	80	63	0	1.013	1.125	1.019	1.048	2.579	1.123	0.368	120	412	157	153	0.018	79	78	81	72	0
5	21	2	"PFN0714"	"N151_50"	5080	28000	130	22035	20865	5096	130	138	41	100	100	0	10452	10220	1841	160	164	35	100	100	0	2.128	2.061	2.127	2.014	1.271	2.176	0.907	120	514	32197	30795	1.090	21905	10292	20735	10060	0
5	22	2	"PFN0723"	"N152_1"	5280	28000	130	673	662	169	128	132	37	100	100	0	786	765	134	158	161	33	100	100	0	0.868	0.880	0.885	0.851	1.488	0.937	0.820	120	596	1173	1141	-0.205	545	628	534	607	0
5	1	3	"PFN0727"	"N152_17"	1280	28180	120	292	291	74	88	92	23	99	96	0	278	277	61	123	125	32	97	90	0	1.316	1.318	1.267	1.317	1.597	1.344	0.690	120	534	359	357	0.396	204	155	203	154	0
5	2	3	"PFN0735"	"N153_15"	1470	28180	120	273	253	134	94	98	28	76	71	0	345	310	161	126	131	40	80	72	0	0.817	0.864	0.774	0.743	2.120	0.831	0.761	120	524	398	343	-0.291	179	219	159	184	0
5	3	3	"PFN0750"	"N155_14"	1660	28180	120	2700	2547	686	92	94	21	100	100	0	1654	1619	359	127	131	25	100	100	0	1.708	1.645	1.648	1.625	1.258	1.702	0.921	120	466	4135	3947	0.772	2608	1527	2455	1492	0
5	4	3	"PFN0757"	"N155_25"	1840	28180	130	413	398	110	94	98	22	99	97	0	512	516	124	130	134	26	98	97	0	0.835	0.788	0.817	0.820	1.800	0.767	0.800	120	528	701	690	-0.260	319	382	304	386	0
5	5	3	"PFB0217"	"B567"	2040	28180	120	198	201	51	96	103	46	85	58	0	341	336	80	131	136	30	97	96	0	0.486	0.512	0.508	0.506	1.838	0.499	0.501	120	528	312	310	-1.042	102	210	105	205	0
5	6	3	"PFB0221"	"B573"	2240	28180	130	868	884	282	97	106	53	100	100	0	676	714	184	130	136	30	100	100	0	1.412	1.348	1.363	1.312	1.404	1.455	0.843	120	538	1317	1371	0.498	771	546	787	584	0
5	7	3	"PFB0223"	"B577"	2420	28170	130	1194	1155	378	91	96	36	100	100	0	448	446	127	126	129	26	99	97	0	3.425	3.325	3.237	3.419	1.656	3.574	0.830	120	493	1425	1384	1.776	1103	322	1064	320	0
5	8	3	"PFB0225"	"B583"	2600	28170	130	1624	1565	467	94	101	38	100	100	0	969	951	284	130	137	37	99	99	0	1.824	1.792	1.760	1.829	1.497	1.788	0.879	120	524	2369	2292	0.867	1530	839	1471	821	0
5	9	3	"PFB0227"	"B587"	2800	28170	130	605	595	209	103	108	33	100	98	0	288	281	74	135	143	36	92	82	0	3.281	3.370	3.373	3.458	1.921	3.578	0.622	120	575	655	638	1.714	502	153	492	146	0
5	10	3	"PFB0229"	"B590"	3050	28180	150	107	109	26	103	107	26	18	5	0	136	139	32	136	139	28	23	5	0	100000.000	2.000	0.735	0.810	3.967	0.630	0.047	156	560	4	9	16.610	4	0	6	3	-50
5	11	3	"PFB0246"	"B618"	3210	28210	150	100	106	29	104	108	26	16	4	0	126	131	32	139	141	29	10	3	0	0.308	-0.250	0.750	0.747	3.315	0.679	0.029	156	391	-17	-6	-1.700	-4	-13	2	-8	-50
5	12	3	"PFB0256"	"B634"	3360	28180	150	109	113	31	103	107	27	23	7	0	128	135	32	141	143	31	10	3	0	-0.462	-1.667	0.764	0.895	3.531	0.546	0.048	156	400	-7	4	Error	6	-13	10	-6	-50
5	13	3	"PFB0259"	"B64"	3560	28180	130	462	462	115	101	103	23	100	100	0	895	907	176	139	142	29	100	100	0	0.478	0.470	0.466	0.456	1.410	0.471	0.838	120	398	1117	1129	-1.066	361	756	361	768	0
5	14	3	"PFB0262"	"B645"	3740	28180	150	113	119	35	98	100	24	41	15	0	138	140	35	138	140	27	20	6	0	100000.000	10.500	0.902	0.989	3.647	1.022	0.060	156	545	15	23	16.610	15	0	21	2	-50
5	15	3	"PFB0270"	"B664"	3950	28170	150	127	130	31	97	99	23	62	28	0	170	174	40	137	139	26	57	33	0	0.909	0.892	0.846	0.766	2.983	0.634	0.110	156	514	63	70	-0.138	30	33	33	37	-50
5	16	3	"PFB0273"	"B667"	4130	28180	140	438	415	124	98	101	25	98	95	0	484	461	129	135	138	26	98	94	0	0.974	0.972	0.947	0.981	1.765	0.959	0.832	156	523	689	643	-0.038	340	349	317	326	0
5	17	3	"PFC0002"	"C101"	4320	28180	120	178	184	47	93	96	25	92	76	0	364	361	88	128	131	26	100	97	0	0.360	0.391	0.384	0.365	1.775	0.386	0.600	120	479	321	324	-1.473	85	236	91	233	0
5	18	3	"PFC0006"	"C113"	4520	28180	150	108	106	28	93	99	28	26	6	0	186	192	44	131	136	31	76	43	0	0.273	0.213	0.404	0.384	2.749	0.346	0.097	156	540	70	74	-1.874	15	55	13	61	-50
5	19	3	"PFC0009"	"C116"	4710	28180	140	332	327	95	102	106	28	98	94	0	342	338	89	140	146	32	96	92	0	1.139	1.136	1.148	1.136	1.824	1.141	0.740	156	490	432	423	0.187	230	202	225	198	0
5	20	3	"PFC0011"	"C118"	4880	28160	150	118	124	35	111	114	29	26	10	0	147	149	36	146	150	31	16	8	0	7.000	4.333	1.143	1.139	3.786	1.041	0.055	156	536	8	16	2.807	7	1	13	3	-50
5	21	3	"PFC0013"	"C122"	5110	28150	150	105	111	32	120	128	40	7	2	0	133	138	33	150	156	35	8	1	0	0.882	0.750	1.048	1.104	3.325	0.982	0.059	156	463	-32	-21	-0.181	-15	-17	-9	-12	-50
5	22	3	"PFC0015"	"C125"	5290	28180	130	439	442	104	109	113	31	100	100	0	497	503	97	143	147	29	100	100	0	0.932	0.925	0.930	0.912	1.457	0.904	0.792	120	531	684	693	-0.101	330	354	333	360	0
5	1	4	"PFC0035"	"C162"	1280	28370	130	1153	1129	286	87	93	36	100	100	0	1396	1380	312	122	128	85	100	100	0	0.837	0.828	0.818	0.817	1.331	0.833	0.867	120	700	2340	2300	-0.257	1066	1274	1042	1258	0
5	2	4	"PFC0037"	"C164"	1500	28370	110	147	156	44	96	101	32	71	43	0	294	304	63	130	132	52	98	88	0	0.311	0.345	0.330	0.304	2.017	0.313	0.375	80	469	215	234	-1.685	51	164	60	174	0
5	3	4	"PFC0039"	"C171"	1670	28360	130	549	541	149	95	97	20	100	100	0	334	326	78	130	133	25	95	95	0	2.225	2.276	2.245	2.336	1.782	2.354	0.748	120	516	658	642	1.154	454	204	446	196	0
5	4	4	"PFC0042"	"C179"	1870	28370	130	162	164	40	98	101	21	87	68	0	324	336	75	134	137	26	99	97	0	0.337	0.327	0.325	0.292	2.362	0.295	0.450	120	557	254	268	-1.570	64	190	66	202	0
5	5	4	"PFC0044"	"C180"	2070	28370	130	151	151	37	100	104	33	64	33	0	261	259	53	136	141	29	96	91	0	0.408	0.415	0.431	0.395	2.313	0.402	0.338	120	551	176	174	-1.293	51	125	51	123	0
5	6	4	"PFC0046"	"C184"	2240	28370	120	320	318	75	98	102	35	98	97	0	204	212	40	132	137	28	92	75	0	3.083	2.750	2.988	2.947	2.000	3.245	0.443	120	414	294	300	1.624	222	72	220	80	0
5	7	4	"PFD0183"	"D23156_27"	2430	28360	130	524	496	127	95	100	39	99	98	0	504	498	120	129	132	27	99	96	0	1.144	1.087	1.104	1.076	1.420	1.054	0.827	120	561	804	770	0.194	429	375	401	369	0
5	8	4	"PFD0186"	"D23156_40"	2630	28370	120	479	476	108	101	108	41	100	99	0	511	511	82	134	141	38	100	100	0	1.003	0.995	1.014	0.967	1.399	1.025	0.815	120	512	755	752	0.004	378	377	375	377	0
5	9	4	"PFD0190"	"D2337_1"	2820	28360	140	161	166	48	104	108	31	70	46	0	207	214	54	135	141	33	83	56	0	0.792	0.785	0.784	0.743	2.554	0.917	0.257	156	565	129	141	-0.337	57	72	62	79	0
5	10	4	"PFD0198"	"D23657_2"	3010	28360	150	109	111	30	102	104	25	25	9	0	129	135	33	135	137	26	20	9	0	-1.167	100000.000	0.739	0.634	3.350	0.580	0.037	156	518	1	9	Error	7	-6	9	0	-50
5	11	4	"PFD0208"	"D25498_1"	3220	28380	150	101	104	30	95	98	25	20	7	0	128	131	29	129	131	29	15	4	0	-6.000	4.500	0.750	0.813	5.399	0.654	0.030	156	465	5	11	Error	6	-1	9	2	-50
5	12	4	"PFD0213"	"D2660_1"	3420	28330	150	94	100	53	93	95	23	21	8	0	117	148	359	128	131	30	12	3	0	-0.091	0.350	0.784	0.836	3.525	0.128	0.493	156	466	-10	27	Error	1	-11	7	20	-50
5	13	4	"PFD0248"	"D33539_109"	3570	28370	130	453	445	131	93	95	22	99	98	0	362	355	92	129	131	29	96	95	0	1.545	1.558	1.567	1.572	1.683	1.617	0.718	120	441	593	578	0.628	360	233	352	226	0
5	14	4	"PFD0250"	"D33539_15"	3760	28370	130	159	161	45	93	96	22	85	66	0	445	435	116	131	133	26	98	96	0	0.210	0.224	0.225	0.210	2.084	0.213	0.491	120	503	380	372	-2.250	66	314	68	304	0
5	15	4	"PFD0252"	"D33539_17"	3950	28370	130	128	128	37	96	98	22	59	35	0	338	329	80	132	135	25	96	94	0	0.155	0.162	0.186	0.176	2.759	0.155	0.181	120	536	238	229	-2.687	32	206	32	197	0
5	16	4	"PFD0256"	"D33539_23"	4140	28370	130	312	302	81	98	101	23	98	94	0	365	358	89	135	137	25	98	97	0	0.930	0.915	0.918	0.896	1.695	0.863	0.700	120	525	444	427	-0.104	214	230	204	223	0
5	17	4	"PFD0259"	"D33539_28"	4330	28370	120	571	583	170	93	95	24	100	100	0	822	829	201	127	131	25	100	100	0	0.688	0.698	0.680	0.681	1.406	0.700	0.889	120	465	1173	1192	-0.540	478	695	490	702	0
5	18	4	"PFD0261"	"D33539_3"	4510	28380	150	90	97	31	90	93	23	20	10	0	117	122	36	126	130	27	17	7	0	0.000	-1.750	0.742	0.806	3.607	0.693	0.079	156	583	-9	3	Error	0	-9	7	-4	-50
5	19	4	"PFD0277"	"D33539_63"	4720	28370	130	367	369	101	95	99	25	100	99	0	510	512	107	133	138	29	100	100	0	0.721	0.723	0.704	0.696	1.479	0.711	0.767	120	607	649	653	-0.471	272	377	274	379	0
5	20	4	"PFD0281"	"D33539_69"	4970	28380	150	115	116	29	107	111	29	19	5	0	140	141	30	142	146	31	14	2	0	-4.000	-9.000	1.014	0.991	3.994	0.595	0.026	156	648	6	8	Error	8	-2	9	-1	-50
5	21	4	"PFD0283"	"D33539_74"	5120	28310	150	106	111	33	111	118	99	0	0	0	138	141	32	142	148	42	10	1	0	1.250	0.000	0.923	1.108	3.588	0.980	0.042	156	499	-9	-1	0.322	-5	-4	0	-1	-50
5	22	4	"PFD0286"	"D33539_85"	5300	28370	130	763	764	226	99	107	91	99	96	0	611	601	130	136	140	37	100	99	0	1.398	1.430	1.411	1.370	1.591	1.585	0.845	120	603	1139	1130	0.483	664	475	665	465	0
5	1	5	"PFD0288"	"D33539_87"	1320	28550	110	173	164	85	90	99	44	61	46	0	194	178	95	127	134	99	38	5	0	1.239	1.451	0.797	0.868	2.533	0.358	0.225	80	503	150	125	0.309	83	67	74	51	0
5	2	5	"PFD0292"	"D33539_97"	1520	28570	150	105	111	33	92	96	25	33	19	0	131	134	27	127	133	81	0	0	0	3.250	2.714	1.389	1.408	4.768	0.022	0.003	156	609	17	26	1.700	13	4	19	7	-50
5	3	5	"PFD0343"	"D40381_1"	1680	28550	130	140	142	33	97	99	23	75	44	0	197	200	42	131	133	24	85	68	0	0.652	0.652	0.645	0.697	2.779	0.609	0.228	120	495	109	114	-0.618	43	66	45	69	0
5	4	5	"PFD0345"	"D4043_2"	1870	28550	120	303	302	82	103	105	24	97	95	0	382	386	98	136	138	24	96	96	0	0.813	0.796	0.804	0.795	1.884	0.796	0.724	120	495	446	449	-0.299	200	246	199	250	0
5	5	5	"PFD0355"	"D42243_17"	2060	28610	150	107	110	29	105	108	25	20	7	0	139	142	32	139	143	26	20	3	0	100000.000	1.667	0.897	0.862	4.115	0.665	0.026	156	628	2	8	16.610	2	0	5	3	-50
5	6	5	"PFD0362"	"D42243_29"	2240	28540	150	105	115	38	103	107	25	32	12	0	128	134	30	137	140	26	14	7	0	-0.222	-4.000	0.704	0.840	4.049	1.245	0.023	156	580	-7	9	Error	2	-9	12	-3	-50
5	7	5	"PFD0367"	"D42243_37"	2440	28560	130	4087	3919	1027	109	119	49	100	100	0	1857	1830	362	138	155	116	100	100	0	2.314	2.252	2.301	2.179	1.382	2.373	0.907	120	533	5697	5502	1.210	3978	1719	3810	1692	0
5	8	5	"PFD0369"	"D42243_39"	2630	28560	120	1133	1077	295	107	120	47	100	98	0	465	453	93	138	158	123	97	74	0	3.138	3.079	3.115	3.008	1.547	3.279	0.477	120	468	1353	1285	1.650	1026	327	970	315	0
5	9	5	"PFE0400"	"E2667_1"	2810	28550	130	159	165	44	101	104	27	79	52	0	201	202	44	135	138	31	77	50	0	0.879	0.955	0.850	0.906	2.356	0.903	0.309	120	502	124	131	-0.186	58	66	64	67	0
5	10	5	"PFE0403"	"E26771_1"	3000	28550	130	2192	2092	583	102	103	24	100	100	0	1158	1105	267	136	138	27	100	99	0	2.045	2.054	1.999	2.070	1.465	2.103	0.884	120	500	3112	2959	1.032	2090	1022	1990	969	0
5	11	5	"PFE0405"	"E26771_4"	3180	28560	130	288	287	85	94	96	24	98	95	0	301	303	80	126	129	27	95	95	0	1.109	1.090	1.082	1.151	2.383	1.033	0.635	120	546	369	370	0.149	194	175	193	177	0
5	12	5	"PFE0408"	"E26934_1"	3380	28560	130	693	682	238	85	89	22	99	98	0	439	432	121	117	121	26	98	96	0	1.888	1.895	1.904	1.844	1.779	2.061	0.788	120	591	930	912	0.917	608	322	597	315	0
5	13	5	"PFE0411"	"E27042_1"	3600	28560	150	102	109	28	89	92	23	42	15	0	139	141	33	121	124	25	36	16	0	0.722	1.000	0.778	0.797	3.726	0.558	0.045	156	532	31	40	-0.469	13	18	20	20	-50
5	14	5	"PFE0415"	"E27173_1"	3760	28560	130	151	154	37	90	91	21	88	72	0	203	209	47	121	125	25	92	81	0	0.744	0.727	0.765	0.712	2.116	0.710	0.366	120	410	143	152	-0.427	61	82	64	88	0
5	15	5	"PFE0439"	"E27723_18"	3940	28560	130	1395	1361	343	90	92	21	100	100	0	973	958	187	123	126	26	100	100	0	1.535	1.522	1.553	1.500	1.411	1.615	0.857	120	487	2155	2106	0.619	1305	850	1271	835	0
5	16	5	"PFE0443"	"E27723_9"	4140	28560	130	193	196	53	96	99	23	90	86	0	216	213	47	131	134	26	89	73	0	1.141	1.220	1.289	1.229	2.462	1.252	0.418	120	530	182	182	0.191	97	85	100	82	0
5	17	5	"PFE0446"	"E27742_6"	4330	28560	120	162	159	45	101	103	24	73	60	0	205	206	48	136	140	28	85	55	0	0.884	0.829	0.801	0.833	2.629	0.779	0.265	120	503	130	128	-0.178	61	69	58	70	0
5	18	5	"PFE0452"	"E28056_1"	4540	28580	150	119	121	32	98	101	25	46	20	0	146	151	36	132	135	29	35	11	0	1.500	1.211	0.906	0.960	3.154	0.922	0.099	156	550	35	42	0.585	21	14	23	19	-50
5	19	5	"PFE0454"	"E28350_1"	4710	28560	120	159	162	40	92	95	21	88	71	0	223	227	55	126	129	25	93	81	0	0.691	0.693	0.761	0.685	2.455	0.606	0.365	120	446	164	171	-0.534	67	97	70	101	0
5	20	5	"PFE0458"	"E28462_2"	4910	28570	150	122	125	39	100	102	25	46	28	0	155	154	44	132	136	28	43	23	0	0.957	1.136	0.814	0.827	2.549	0.761	0.146	156	608	45	47	-0.064	22	23	25	22	-50
5	21	5	"PFE0487"	"E29895_1"	5130	28550	150	109	112	26	104	112	95	0	0	0	131	135	28	137	141	39	8	0	0	-0.833	-4.000	0.733	0.841	3.472	3.382	0.438	156	553	-1	6	Error	5	-6	8	-2	-50
5	22	5	"PFE0491"	"E29931_3"	5290	28560	130	234	237	72	101	107	92	70	23	0	293	299	59	137	141	37	99	97	0	0.853	0.840	0.895	0.753	2.137	1.675	0.447	120	570	289	298	-0.230	133	156	136	162	0
5	1	6	"PFE0494"	"E30210_1"	1290	28740	130	356	364	93	97	102	38	99	98	0	349	340	91	128	138	60	90	86	0	1.172	1.259	1.225	1.372	2.070	1.138	0.678	120	672	480	479	0.229	259	221	267	212	0
5	2	6	"PFE0498"	"E3038_3"	1480	28750	130	192	192	45	91	93	21	98	90	0	213	219	40	122	124	22	98	90	0	1.110	1.041	0.981	1.073	2.037	1.099	0.509	120	477	192	198	0.150	101	91	101	97	0
5	3	6	"PFE0502"	"E3185_4"	1670	28750	120	233	229	55	97	100	25	97	91	0	463	463	77	130	132	25	100	100	0	0.408	0.396	0.387	0.356	1.808	0.387	0.665	120	479	469	465	-1.292	136	333	132	333	0
5	4	6	"PFE0504"	"E3185_6"	1870	28750	130	142	140	33	103	107	26	60	29	0	842	808	201	136	139	25	100	100	0	0.055	0.055	0.058	0.058	2.066	0.050	0.214	120	532	745	709	-4.178	39	706	37	672	0
5	5	6	"PFE0525"	"E3552_1"	2060	28740	130	433	417	117	105	109	26	98	96	0	522	501	131	138	142	25	97	95	0	0.854	0.860	0.839	0.866	1.658	0.826	0.792	120	505	712	675	-0.227	328	384	312	363	0
5	6	6	"PFE0531"	"E3831_2"	2280	28770	150	112	117	35	107	111	38	17	2	0	137	142	37	138	142	34	17	5	0	-5.000	2.500	0.807	0.782	3.476	0.972	0.058	156	503	4	14	Error	5	-1	10	4	-50
5	7	6	"PFE0534"	"E390_1"	2440	28750	150	119	126	48	127	141	60	6	0	0	248	250	64	154	174	120	30	1	0	-0.085	-0.010	0.255	0.257	3.943	0.651	0.122	156	518	86	95	Error	-8	94	-1	96	-50
5	8	6	"PFE0539"	"E4159_1"	2630	28740	120	317	347	176	119	136	55	97	91	0	315	325	106	151	172	123	73	16	0	1.207	1.310	1.291	1.341	1.785	1.523	0.670	120	481	362	402	0.272	198	164	228	174	0
5	9	6	"PFE0542"	"E4247_1"	2820	28740	130	987	969	226	101	105	24	100	99	0	1163	1137	280	135	137	26	99	99	0	0.862	0.866	0.833	0.892	1.615	0.842	0.866	120	560	1914	1870	-0.214	886	1028	868	1002	0
5	10	6	"PFE0547"	"E4295_1"	3010	28740	130	381	373	91	102	105	23	99	99	0	277	275	55	134	137	26	97	96	0	1.951	1.922	1.927	1.980	1.779	2.023	0.663	120	588	422	412	0.964	279	143	271	141	0
5	11	6	"PFF0499"	"F2457_1"	3230	28790	150	106	110	31	96	99	24	32	12	0	134	135	27	127	130	26	22	6	0	1.429	1.750	1.020	0.981	3.518	1.042	0.053	156	610	17	22	0.515	10	7	14	8	-50
5	12	6	"PFF0505"	"F24631_2"	3390	28740	130	330	341	95	89	93	24	99	97	0	634	637	147	120	124	24	100	100	0	0.469	0.487	0.467	0.471	1.589	0.462	0.804	120	506	755	769	-1.093	241	514	252	517	0
5	13	6	"PFF0507"	"F246_1"	3600	28740	150	109	114	29	97	102	29	29	8	0	146	151	33	127	132	29	36	13	0	0.632	0.708	0.727	0.838	3.651	0.727	0.069	156	562	31	41	-0.663	12	19	17	24	-50
5	14	6	"PFF0509"	"F24843_2"	3780	28740	130	422	424	108	91	96	24	99	99	0	457	458	109	121	126	26	100	100	0	0.985	0.988	0.962	0.969	1.578	0.979	0.793	120	435	667	670	-0.022	331	336	333	337	0
5	15	6	"PFF0513"	"F25069_1"	3960	28740	150	93	102	39	88	91	22	26	16	0	113	124	38	119	122	23	21	14	0	-0.833	2.800	1.026	1.035	3.773	1.089	0.089	156	552	-1	19	Error	5	-6	14	5	-50
5	16	6	"PFF0515"	"F25114_1"	4150	28740	130	588	581	172	92	95	22	99	97	0	466	457	110	124	129	25	98	97	0	1.450	1.468	1.466	1.438	1.580	1.510	0.802	120	497	838	822	0.536	496	342	489	333	0
5	17	6	"PFF0554"	"F26408_1"	4340	28750	130	996	964	259	105	109	28	100	100	0	1181	1166	258	136	141	28	100	100	0	0.853	0.834	0.848	0.813	1.398	0.856	0.890	120	516	1936	1889	-0.230	891	1045	859	1030	0
5	18	6	"PFF0556"	"F26422_2"	4530	28750	120	203	206	48	113	116	28	90	78	0	791	763	152	144	146	28	100	100	0	0.139	0.150	0.144	0.140	1.643	0.139	0.562	120	428	737	712	-2.846	90	647	93	619	0
5	19	6	"PFF0558"	"F26666_3"	4720	28750	120	368	365	107	109	110	25	99	96	0	1890	1801	484	140	142	27	100	100	0	0.148	0.154	0.149	0.144	1.532	0.151	0.846	120	476	2009	1917	-2.756	259	1750	256	1661	0
5	20	6	"PFF0560"	"F26774_1"	4920	28740	130	548	561	155	101	104	25	100	100	0	441	445	112	135	139	27	99	97	0	1.461	1.484	1.451	1.490	1.496	1.466	0.819	120	510	753	770	0.547	447	306	460	310	0
5	21	6	"PFF0563"	"F27064_1"	5110	28740	130	381	378	103	98	100	25	96	96	0	540	520	140	135	137	26	97	96	0	0.699	0.727	0.710	0.721	1.571	0.702	0.812	120	510	688	665	-0.517	283	405	280	385	0
5	22	6	"PFF0568"	"F27351_1"	5300	28750	120	116	120	33	99	100	23	44	21	0	384	374	103	139	140	25	95	94	0	0.069	0.089	0.139	0.112	2.625	0.089	0.109	120	574	262	256	-3.849	17	245	21	235	0
5	1	7	"PFF0597"	"F28584_1"	1340	28950	150	113	114	25	99	101	27	26	7	0	145	148	31	130	131	33	26	7	0	0.933	0.833	0.875	0.953	3.913	0.605	0.041	156	670	29	33	-0.100	14	15	15	18	-50
5	2	7	"PFF0599"	"F28782_1"	1490	28930	130	643	638	178	93	95	20	100	100	0	495	500	118	128	130	24	99	99	0	1.499	1.465	1.404	1.469	1.465	1.521	0.821	120	447	917	917	0.584	550	367	545	372	0
5	3	7	"PFF0601"	"F28897_1"	1680	28930	120	743	722	169	98	102	30	100	100	0	669	655	140	134	137	26	100	99	0	1.206	1.198	1.230	1.208	1.438	1.213	0.860	120	499	1180	1145	0.270	645	535	624	521	0
5	4	7	"PFF0611"	"F29309_1"	1880	28930	120	289	286	88	105	108	31	94	89	0	212	216	53	139	143	26	83	66	0	2.521	2.351	2.250	2.315	2.403	2.495	0.399	120	541	257	258	1.334	184	73	181	77	0
5	5	7	"PFF0617"	"F29473_1"	2110	28950	150	109	111	25	107	110	26	18	3	0	137	141	30	139	143	27	19	5	0	-1.000	2.000	0.786	0.810	4.067	0.399	0.003	156	562	0	6	Error	2	-2	4	2	-50
5	6	7	"PFF0622"	"F29632_5"	2250	28930	120	798	782	208	108	111	26	100	100	0	472	471	108	137	141	27	98	98	0	2.060	2.018	1.995	2.045	1.472	2.136	0.785	120	361	1025	1008	1.042	690	335	674	334	0
5	7	7	"PFF0646"	"F30537_4"	2450	28930	120	660	644	130	132	148	59	100	97	0	794	783	175	158	172	56	98	97	0	0.830	0.819	0.836	0.823	1.611	0.789	0.847	120	467	1164	1137	-0.268	528	636	512	625	0
5	8	7	"PFF0652"	"F30663_2"	2640	28940	120	146	146	37	133	151	64	7	0	0	664	653	150	157	171	55	99	99	0	0.026	0.026	0.053	0.055	2.066	0.038	0.021	120	466	520	509	-5.285	13	507	13	496	0
5	9	7	"PFF0656"	"F30728_1"	2830	28940	130	309	320	98	117	130	49	95	86	0	308	313	74	141	144	30	99	95	0	1.150	1.180	1.137	1.146	1.777	1.278	0.636	120	525	359	375	0.201	192	167	203	172	0
5	10	7	"PFF0659"	"F30796_1"	3010	28940	120	485	495	148	114	120	34	100	98	0	356	354	87	139	143	28	98	95	0	1.710	1.772	1.813	1.826	1.745	1.930	0.713	120	489	588	596	0.774	371	217	381	215	0
5	11	7	"PFF0661"	"F3084_1"	3210	28940	120	1630	1609	433	105	108	26	100	100	0	1073	1065	199	132	137	29	100	100	0	1.621	1.612	1.631	1.564	1.369	1.698	0.914	120	419	2466	2437	0.697	1525	941	1504	933	0
5	12	7	"PFF0665"	"F31008_1"	3400	28940	130	2205	2084	691	101	104	26	100	100	0	1664	1607	425	128	134	27	100	100	0	1.370	1.341	1.391	1.301	1.443	1.400	0.899	120	475	3640	3462	0.454	2104	1536	1983	1479	0
5	13	7	"PFF1271"	"F51945_3"	3580	28940	130	2432	2400	684	108	111	29	100	100	0	1830	1769	372	135	140	30	100	100	0	1.371	1.403	1.369	1.366	1.427	1.473	0.877	120	501	4019	3926	0.455	2324	1695	2292	1634	0
5	14	7	"PFF1274"	"F5206_2"	3770	28940	130	505	516	147	98	102	28	100	98	0	457	459	106	129	132	29	100	98	0	1.241	1.267	1.315	1.246	1.640	1.327	0.781	120	559	735	748	0.311	407	328	418	330	0
5	15	7	"PFF1276"	"F5206_7"	3980	28930	130	194	196	49	88	91	22	97	91	0	279	278	75	120	122	22	97	94	0	0.667	0.684	0.673	0.700	2.079	0.601	0.570	120	535	265	266	-0.585	106	159	108	158	0
5	16	7	"PFF1278"	"F52084_1"	4160	28930	130	325	325	97	91	94	21	99	97	0	271	270	72	122	124	22	96	91	0	1.570	1.581	1.574	1.608	1.998	1.544	0.647	120	517	383	382	0.651	234	149	234	148	0
5	17	7	"PFF1290"	"F52397_2"	4350	28930	130	27408	27482	6692	108	112	31	100	100	0	17380	16098	4382	138	142	30	99	99	0	1.583	1.715	1.633	1.805	1.670	1.684	0.909	120	516	44542	43334	0.663	27300	17242	27374	15960	0
5	18	7	"PFF1292"	"F52444_1"	4540	28930	130	332	327	76	119	122	30	97	95	0	411	396	93	152	154	29	95	94	0	0.822	0.852	0.799	0.839	1.803	0.809	0.658	120	523	472	452	-0.282	213	259	208	244	0
5	19	7	"PFF1323"	"F53383_7"	4730	28930	130	1238	1214	236	114	116	26	100	100	0	1685	1625	404	147	151	29	100	98	0	0.731	0.744	0.733	0.799	1.724	0.713	0.878	120	541	2662	2578	-0.452	1124	1538	1100	1478	0
5	20	7	"PFF1327"	"F53446_1"	4930	28930	130	399	394	98	108	110	25	99	98	0	341	341	66	146	149	29	100	96	0	1.492	1.467	1.484	1.436	1.589	1.479	0.722	120	562	486	481	0.578	291	195	286	195	0
5	21	7	"PFF1329"	"F53449_1"	5120	28930	130	922	891	196	100	103	24	100	100	0	476	460	111	139	141	27	98	96	0	2.439	2.464	2.518	2.615	1.719	2.448	0.832	120	563	1159	1112	1.286	822	337	791	321	0
5	22	7	"PFF1335"	"F53749_1"	5310	28940	130	155	157	39	94	97	23	85	60	0	355	353	68	132	134	25	100	100	0	0.274	0.285	0.261	0.242	2.187	0.266	0.441	120	649	284	284	-1.870	61	223	63	221	0
5	1	8	"PFF1338"	"F53871_1"	1290	29130	150	125	128	35	98	101	25	50	22	0	170	172	39	134	137	26	57	32	0	0.750	0.789	0.806	0.728	3.456	0.741	0.104	156	779	63	68	-0.415	27	36	30	38	-50
5	2	8	"PFF1343"	"F53897_2"	1500	29120	120	201	200	47	96	98	21	97	90	0	2003	1967	412	132	136	26	99	99	0	0.056	0.057	0.057	0.053	1.782	0.051	0.599	120	498	1976	1939	-4.155	105	1871	104	1835	0
5	3	8	"PFF1370"	"F54899_1"	1700	29120	120	241	238	56	100	103	28	97	91	0	432	428	90	138	139	25	100	99	0	0.480	0.476	0.472	0.453	1.660	0.452	0.715	120	515	435	428	-1.060	141	294	138	290	0
5	4	8	"PFF1379"	"F55001_1"	1890	29120	120	545	530	132	105	107	23	100	100	0	950	929	202	140	143	25	100	100	0	0.543	0.539	0.535	0.530	1.460	0.536	0.869	120	466	1250	1214	-0.880	440	810	425	789	0
5	5	8	"PFF1381"	"F55001_6"	2070	29120	120	290	288	71	106	108	24	98	97	0	389	389	94	140	144	27	99	98	0	0.739	0.731	0.722	0.719	1.636	0.714	0.678	120	444	433	431	-0.436	184	249	182	249	0
5	6	8	"PFF1388"	"F5510_1"	2260	29120	120	215	219	58	110	114	26	95	85	0	191	200	43	142	146	30	73	37	0	2.143	1.879	1.805	1.924	2.552	1.931	0.282	120	553	154	167	1.100	105	49	109	58	0
5	7	8	"PFF1391"	"F55150_2"	2520	29130	150	190	2302	10351	125	136	55	56	28	0	196	712	2795	152	160	46	46	23	0	1.477	3.888	1.420	1.710	3.492	193.327	0.007	156	637	109	2737	0.563	65	44	2177	560	-50
5	8	8	"PFF1406"	"F55492_1"	2650	29120	120	65535	59116	12049	136	158	73	100	100	55	21517	20439	6582	158	167	52	100	99	0	3.062	2.908	2.919	3.020	1.482	2.883	0.877	120	388	86758	79261	1.614	65399	21359	58980	20281	0
5	9	8	"PFF1434"	"F57034_1"	2840	29120	130	877	853	205	134	149	59	99	99	0	452	449	105	151	156	35	99	98	0	2.468	2.413	2.436	2.471	1.514	2.558	0.768	120	533	1044	1017	1.304	743	301	719	298	0
5	10	8	"PFF1437"	"F57064_2"	3030	29120	120	1069	1042	248	125	130	34	100	100	0	602	594	132	147	150	30	99	99	0	2.075	2.051	2.030	2.085	1.478	2.132	0.853	120	475	1399	1364	1.053	944	455	917	447	0
5	11	8	"PFF1447"	"F57388_2"	3220	29120	130	440	460	152	108	112	26	99	98	0	530	527	132	133	137	28	100	99	0	0.836	0.893	0.848	0.850	1.691	0.927	0.765	120	490	729	746	-0.258	332	397	352	394	0
5	12	8	"PFF1456"	"F5774_1"	3410	29120	130	222	220	61	106	108	25	92	86	0	360	360	78	133	136	26	98	95	0	0.511	0.502	0.509	0.496	2.207	0.476	0.540	120	497	343	341	-0.969	116	227	114	227	0
5	13	8	"PFF1458"	"F57777_2"	3600	29120	130	246	267	77	106	109	25	98	95	0	328	325	79	137	140	27	96	95	0	0.733	0.856	0.836	0.878	2.027	0.857	0.590	120	523	331	349	-0.448	140	191	161	188	0
5	14	8	"PFF1464"	"F57982_1"	3800	29120	130	168	169	44	96	98	26	86	70	0	307	304	62	126	139	171	55	0	0	0.398	0.410	0.394	0.379	1.900	0.122	0.253	120	549	253	251	-1.330	72	181	73	178	0
5	15	8	"PFI0170"	"I15363_1"	3990	29120	130	546	538	173	88	92	24	100	100	0	441	436	116	121	134	172	91	41	0	1.431	1.429	1.400	1.421	1.803	0.935	0.344	120	540	778	765	0.517	458	320	450	315	0
5	16	8	"PFI0172"	"I15423_1"	4180	29120	120	378	366	104	95	99	26	97	95	0	315	312	77	130	132	28	96	95	0	1.530	1.489	1.470	1.487	1.771	1.526	0.717	120	482	468	453	0.613	283	185	271	182	0
5	17	8	"PFI0174"	"I15461_2"	4360	29120	120	211	209	64	110	113	29	85	76	0	287	279	78	143	148	31	89	82	0	0.701	0.728	0.698	0.725	2.251	0.666	0.536	120	483	245	235	-0.512	101	144	99	136	0
5	18	8	"PFI0180"	"I15544_1"	4560	29120	130	268	266	74	113	114	27	95	90	0	563	548	134	147	150	28	100	100	0	0.373	0.382	0.342	0.352	1.827	0.367	0.629	120	532	571	554	-1.424	155	416	153	401	0
5	19	8	"PFI0185"	"I1568_2"	4740	29120	130	301	305	107	111	112	25	91	88	0	253	258	74	147	151	29	89	76	0	1.792	1.748	1.705	1.685	2.103	1.876	0.516	120	550	296	305	0.842	190	106	194	111	0
5	20	8	"PFI0189"	"I15719_2"	4930	29120	130	476	476	142	111	112	24	99	98	0	290	291	77	147	151	34	94	86	0	2.552	2.535	2.475	2.565	1.784	2.635	0.541	120	550	508	509	1.352	365	143	365	144	0
5	21	8	"PFI0204"	"I16009_1"	5130	29150	150	107	110	28	107	110	24	17	9	0	139	142	30	144	148	33	10	3	0	0.000	-1.500	0.917	0.900	3.831	0.418	0.008	156	489	-5	1	Error	0	-5	3	-2	-50
5	22	8	"PFI0212"	"I16172_1"	5280	29140	150	135	140	45	96	101	27	60	31	0	146	149	37	133	137	27	36	18	0	3.000	2.750	1.158	1.080	4.075	2.990	0.056	156	608	52	60	1.585	39	13	44	16	-50
5	1	9	"PFI0215"	"I16356_1"	1320	29310	120	438	429	125	98	100	23	98	98	0	322	318	76	134	136	25	96	91	0	1.809	1.799	1.778	1.800	1.822	1.935	0.719	120	583	528	515	0.855	340	188	331	184	0
5	2	9	"PFI0220"	"I16487_2"	1510	29310	130	681	667	186	97	98	21	100	100	0	480	460	120	130	134	26	99	97	0	1.669	1.727	1.707	1.727	1.695	1.744	0.797	120	551	934	900	0.739	584	350	570	330	0
5	3	9	"PFI0224"	"I16629_1"	1690	29310	130	832	821	236	98	100	21	100	100	0	504	510	150	134	137	24	98	98	0	1.984	1.923	1.866	2.024	1.626	1.934	0.832	120	533	1104	1099	0.988	734	370	723	376	0
5	4	9	"PFI0228"	"I16684_1"	1900	29310	150	127	133	37	102	104	23	51	28	0	150	149	34	138	141	26	30	9	0	2.083	2.818	1.207	1.125	3.589	2.247	0.011	156	598	37	42	1.059	25	12	31	11	-50
5	5	9	"PFI0262"	"I17505_1"	2080	29320	120	138	141	38	103	106	23	60	35	0	169	177	52	138	142	27	54	32	0	1.129	0.974	0.842	0.964	3.058	0.634	0.167	120	464	66	77	0.175	35	31	38	39	0
5	6	9	"PFI0266"	"I17587_1"	2270	29320	120	133	135	35	103	107	24	55	29	0	182	190	49	140	141	24	64	47	0	0.714	0.640	0.693	0.696	3.917	0.538	0.093	120	496	72	82	-0.485	30	42	32	50	0
5	7	9	"PFI0268"	"I1781_2"	2460	29320	130	274	280	84	108	114	34	94	89	0	425	427	100	144	148	31	98	97	0	0.591	0.608	0.572	0.574	1.763	0.615	0.681	120	528	447	455	-0.759	166	281	172	283	0
5	8	9	"PFI0273"	"I1897_2"	2650	29310	130	755	739	250	110	119	44	99	98	0	813	780	224	145	149	32	99	99	0	0.966	0.991	0.971	0.959	1.512	1.015	0.852	120	500	1313	1264	-0.051	645	668	629	635	0
5	9	9	"PFI0275"	"I1904_2"	2840	29320	130	346	335	109	115	121	34	92	89	0	504	495	138	149	153	38	96	94	0	0.651	0.636	0.661	0.600	2.145	0.641	0.664	120	636	586	566	-0.620	231	355	220	346	0
5	10	9	"PFI0286"	"I2458_1"	3080	29310	150	119	132	103	118	123	29	16	7	0	142	197	412	151	157	41	12	7	0	-0.111	0.304	0.671	0.570	3.989	0.078	0.073	156	616	-8	60	Error	1	-9	14	46	-50
5	11	9	"PFI0317"	"I3248_1"	3220	29310	130	794	765	227	111	123	82	98	97	0	547	535	120	137	160	370	67	0	0	1.666	1.643	1.654	1.602	1.509	1.675	0.837	120	440	1093	1052	0.736	683	410	654	398	0
5	12	9	"PFI0323"	"I3340_2"	3420	29310	140	126	127	32	108	118	74	4	0	0	288	281	67	137	155	329	0	0	0	0.119	0.132	0.228	0.212	2.944	0.131	0.094	156	558	169	163	-3.068	18	151	19	144	0
5	13	9	"PFI0325"	"I3340_6"	3600	29310	120	409	403	100	107	111	26	100	99	0	276	279	68	141	144	28	95	88	0	2.237	2.145	2.172	2.301	1.836	2.086	0.622	120	475	437	434	1.162	302	135	296	138	0
5	14	9	"PFI0329"	"I3489_1"	3800	29310	130	312	315	84	98	104	30	98	96	0	326	326	77	131	145	170	64	3	0	1.097	1.113	1.087	1.091	1.641	1.356	0.505	120	556	409	412	0.134	214	195	217	195	0
5	15	9	"PFI0332"	"I3519_2"	3990	29310	120	136	135	34	92	97	26	69	35	0	162	165	37	127	140	178	0	0	0	1.257	1.132	1.011	1.115	3.018	0.846	0.175	120	502	79	81	0.330	44	35	43	38	0
5	16	9	"PFI0334"	"I3555_1"	4190	29310	130	200	206	55	104	109	28	92	78	0	707	708	156	141	145	32	100	99	0	0.170	0.180	0.171	0.161	1.953	0.168	0.578	120	584	662	669	-2.560	96	566	102	567	0
5	17	9	"PFJ0294"	"J26_9"	4400	29310	150	109	113	31	113	115	27	15	8	0	156	159	37	150	154	32	23	4	0	-0.667	0.000	0.875	0.908	3.560	0.410	0.035	156	608	2	9	Error	-4	6	0	9	-50
5	18	9	"PFJ0296"	"J2708_2"	4560	29320	130	138	143	39	108	110	25	55	28	0	393	394	86	145	148	28	100	99	0	0.121	0.141	0.153	0.156	2.252	0.133	0.158	120	495	278	284	-3.047	30	248	35	249	0
5	19	9	"PFJ0298"	"J276_1"	4750	29320	120	145	144	38	106	108	24	63	41	0	188	190	44	145	148	27	67	41	0	0.907	0.844	0.810	0.761	3.247	0.670	0.152	120	529	82	83	-0.141	39	43	38	45	0
5	20	9	"PFJ0300"	"J276_4"	4960	29320	150	118	123	31	108	110	25	28	14	0	147	148	35	145	149	32	17	4	0	5.000	5.000	0.833	0.875	4.386	0.298	0.014	156	613	12	18	2.322	10	2	15	3	-50
5	21	9	"PFJ0307"	"J2870_1"	5170	29320	150	118	121	34	107	109	24	38	14	0	139	144	26	143	147	29	14	3	0	-2.750	14.000	1.241	1.180	3.821	3.642	0.002	156	449	7	15	Error	11	-4	14	1	-50
5	22	9	"PFJ0312"	"J293_4"	5320	29310	120	426	428	106	93	96	23	100	100	0	579	580	115	130	134	28	100	99	0	0.742	0.744	0.736	0.731	1.422	0.739	0.829	120	451	782	785	-0.431	333	449	335	450	0
5	1	10	"PFJ0332"	"J322_6"	1300	29510	100	118	123	32	100	101	23	46	15	0	153	159	38	135	137	25	47	25	0	1.000	0.958	0.678	0.770	4.744	0.543	0.021	80	452	36	47	0.000	18	18	23	24	0
5	2	10	"PFJ0335"	"J33_1"	1540	29520	150	110	114	30	97	99	21	38	21	0	136	141	31	131	134	24	30	13	0	2.600	1.700	1.077	0.975	4.540	0.848	0.008	156	627	18	27	1.379	13	5	17	10	-50
5	3	10	"PFJ0337"	"J33_11"	1700	29500	120	303	303	94	95	98	20	95	95	0	807	781	225	130	133	23	99	98	0	0.307	0.320	0.308	0.305	1.743	0.306	0.785	120	448	885	859	-1.703	208	677	208	651	0
5	4	10	"PFJ0339"	"J33_15"	1890	29500	120	401	393	113	99	101	22	98	98	0	2009	1956	475	133	135	25	100	100	0	0.161	0.161	0.159	0.155	1.389	0.158	0.867	120	496	2178	2117	-2.635	302	1876	294	1823	0
5	5	10	"PFJ0342"	"J33_2"	2090	29500	120	1211	1202	282	101	102	22	100	100	0	779	760	171	134	137	25	99	98	0	1.721	1.759	1.736	1.787	1.427	1.805	0.877	120	464	1755	1727	0.783	1110	645	1101	626	0
5	6	10	"PFJ0346"	"J33_27"	2270	29500	120	4117	3926	1002	103	110	33	100	100	0	1244	1183	315	139	142	30	98	98	0	3.633	3.662	3.615	3.703	1.352	3.736	0.911	120	416	5119	4867	1.861	4014	1105	3823	1044	0
5	7	10	"PFJ0372"	"J382_13"	2470	29500	120	458	444	115	111	117	39	98	96	0	278	275	65	146	153	49	90	67	0	2.629	2.581	2.620	2.782	1.791	2.637	0.628	120	481	479	462	1.394	347	132	333	129	0
5	8	10	"PFJ0374"	"J383_1"	2660	29500	120	263	266	70	106	110	28	95	94	0	279	276	64	141	144	28	94	90	0	1.138	1.185	1.146	1.217	2.032	1.170	0.572	120	522	295	295	0.186	157	138	160	135	0
5	9	10	"PFJ0385"	"J38_7"	2880	29530	150	114	117	27	110	115	30	19	4	0	137	143	30	146	153	42	7	0	0	-0.444	-2.333	0.760	0.842	3.754	0.338	0.007	156	619	-5	4	Error	4	-9	7	-3	-50
5	10	10	"PFJ0389"	"J40_2"	3080	29520	150	145	149	36	118	122	33	44	14	0	210	218	55	153	163	46	57	28	0	0.474	0.477	0.529	0.591	2.927	0.414	0.140	156	500	84	96	-1.078	27	57	31	65	-50
5	11	10	"PFJ0394"	"J425_3"	3230	29500	130	1163	1083	324	117	128	82	99	99	0	1132	1098	326	144	170	364	95	76	0	1.059	1.013	1.010	1.003	1.588	0.706	0.583	120	454	2034	1920	0.082	1046	988	966	954	0
5	12	10	"PFJ0402"	"J43_15"	3430	29500	130	383	388	118	112	121	76	95	88	0	368	365	102	141	162	341	10	0	0	1.194	1.232	1.174	1.252	1.729	1.256	0.718	120	519	498	500	0.256	271	227	276	224	0
5	13	10	"PFJ0422"	"J45_11"	3610	29500	130	194	202	58	112	115	28	88	71	0	198	202	49	145	148	29	68	48	0	1.547	1.579	1.704	1.600	2.898	1.487	0.248	120	602	135	147	0.630	82	53	90	57	0
[truncated: 1,044,436 more chars]
