# Supplementary material for: The Transcriptome of the Intraerythrocytic Developmental Cycle of Plasmodium falciparum
Source: PLoS Biol. 2003 Aug 18;1(1):e5. doi: 10.1371/journal.pbio.0000005 (PMC176545; doi:10.1371/journal.pbio.0000005)
Supplement: Dataset S1 — (29.5 MB ZIP). [file pbio.0000005.sd001.zip › TP_18b.gpr]

ATF	1.0
27	43    
"Type=GenePix Results 1.4"
"DateTime=2002/09/18 16:09:45"
"Settings=C:\Documents and Settings\Manuel\My Documents\Malaria Hybes\HB3 Timecourse\MOS12_131.gps"
"GalFile=C:\Documents and Settings\Manuel\My Documents\Malaria Hybes\mos11galv2"
"Scanner=GenePix 4000B [88593]"
"Comment="
"PixelSize=10"
"ImageName=635	532"
"FileName=C:\Documents and Settings\Manuel\My Documents\Malaria Hybes\HB3 Timecourse\MOS12_131_635.tif	C:\Documents and Settings\Manuel\My Documents\Malaria Hybes\HB3 Timecourse\MOS12_131_532.tif"
"PMTVolts=660	570"
"ScanPower=100	100"
"FocusPosition=0"
"NormalizationFactor:RatioOfMedians=0.857861"
"NormalizationFactor:RatioOfMeans=0.850516"
"NormalizationFactor:MedianOfRatios=0.862296"
"NormalizationFactor:MeanOfRatios=0.853316"
"NormalizationFactor:RegressionRatio=0.848457"
"JpegImage=C:\Documents and Settings\Manuel\My Documents\Malaria Hybes\HB3 Timecourse\MOS12_131.jpg"
"RatioFormulation=W1/W2 (635/532)"
"Barcode="
"ImageOrigin=810, 23080"
"JpegOrigin=910, 23080"
"Creator=GenePix Pro 3.0.6.89"
"Temperature=27.79"
"LaserPower=3.48	3.47"
"LaserOnTime=9095	9095"
"Supplier="
"Block"	"Column"	"Row"	"Name"	"ID"	"X"	"Y"	"Dia."	"F635 Median"	"F635 Mean"	"F635 SD"	"B635 Median"	"B635 Mean"	"B635 SD"	"% > B635+1SD"	"% > B635+2SD"	"F635 % Sat."	"F532 Median"	"F532 Mean"	"F532 SD"	"B532 Median"	"B532 Mean"	"B532 SD"	"% > B532+1SD"	"% > B532+2SD"	"F532 % Sat."	"Ratio of Medians"	"Ratio of Means"	"Median of Ratios"	"Mean of Ratios"	"Ratios SD"	"Rgn Ratio"	"Rgn R�"	"F Pixels"	"B Pixels"	"Sum of Medians"	"Sum of Means"	"Log Ratio"	"F635 Median - B635"	"F532 Median - B532"	"F635 Mean - B635"	"F532 Mean - B532"	"Flags"
1	1	1	"PFE0192"	"E18031_6"	1150	23320	130	3853	3840	999	116	122	38	100	100	0	3327	3092	809	205	209	32	100	100	0	1.197	1.290	1.306	1.299	1.246	1.284	0.930	120	584	6859	6611	0.259	3737	3122	3724	2887	0
1	2	1	"PFE0272"	"E20827_3"	1330	23320	130	591	590	116	116	120	34	100	100	0	562	551	118	203	206	30	99	98	0	1.323	1.362	1.356	1.436	1.581	1.304	0.823	120	623	834	822	0.404	475	359	474	348	0
1	3	1	"PFE0225"	"E18877_1"	1520	23330	130	671	660	143	112	118	33	100	100	0	623	613	109	200	201	28	100	100	0	1.322	1.327	1.349	1.329	1.357	1.334	0.845	120	609	982	961	0.402	559	423	548	413	0
1	4	1	"PFE0214"	"E18651_4"	1710	23320	130	1511	1438	358	111	116	34	100	100	0	1033	987	254	200	201	28	100	100	0	1.681	1.686	1.654	1.745	1.354	1.641	0.917	120	633	2233	2114	0.749	1400	833	1327	787	0
1	5	1	"PFE0258"	"E20360_1"	1900	23330	130	8748	8474	2204	110	116	34	100	100	0	4267	4177	955	196	198	25	100	100	0	2.122	2.101	2.139	2.085	1.229	2.142	0.922	120	608	12709	12345	1.085	8638	4071	8364	3981	0
1	6	1	"PFE0606"	"E714_15"	2090	23330	130	713	745	201	107	112	30	100	100	0	712	734	221	193	194	23	100	100	0	1.168	1.179	1.219	1.225	1.425	1.114	0.819	120	611	1125	1179	0.224	606	519	638	541	0
1	7	1	"PFF1886"	"F7915_1"	2280	23330	130	628	626	115	106	111	30	100	100	0	743	733	191	192	192	24	100	99	0	0.947	0.961	0.968	1.021	1.486	0.870	0.848	120	600	1073	1061	-0.078	522	551	520	541	0
1	8	1	"PFF0067"	"F11738_1"	2470	23340	130	513	679	748	107	112	29	100	99	0	741	761	177	192	192	24	100	100	0	0.740	1.005	0.731	0.810	1.767	2.194	0.392	120	583	955	1141	-0.435	406	549	572	569	0
1	9	1	"PFF0367"	"F20673_1"	2660	23330	130	963	952	184	110	113	31	100	100	0	1667	1537	417	195	196	24	100	100	0	0.579	0.627	0.617	0.655	1.394	0.574	0.886	120	633	2325	2184	-0.787	853	1472	842	1342	0
1	10	1	"PFF1686"	"F66030_3"	2860	23330	130	797	792	187	109	114	30	100	100	0	2437	2283	602	193	195	25	100	100	0	0.307	0.327	0.321	0.333	1.411	0.303	0.863	120	630	2932	2773	-1.706	688	2244	683	2090	0
1	11	1	"PFF1346"	"F54003_1"	3050	23330	120	5235	4838	1372	111	115	29	100	100	0	2096	1873	552	194	196	25	100	100	0	2.694	2.815	2.853	2.916	1.437	2.845	0.913	120	559	7026	6406	1.430	5124	1902	4727	1679	0
1	12	1	"PFF0819"	"F36648_2"	3240	23330	130	689	681	139	114	119	32	100	100	0	685	658	162	195	197	25	100	100	0	1.173	1.225	1.253	1.297	1.534	1.172	0.822	120	643	1065	1030	0.231	575	490	567	463	0
1	13	1	"PFF0467"	"F23644_4"	3440	23340	130	19921	19315	6783	125	131	40	100	100	0	19581	18743	4943	204	208	31	100	100	0	1.022	1.035	1.062	0.987	1.384	1.098	0.921	120	625	39173	37729	0.031	19796	19377	19190	18539	0
1	14	1	"PFF1450"	"F57655_2"	3630	23330	130	486	488	111	123	129	38	100	99	0	438	448	94	210	211	31	98	95	0	1.592	1.534	1.574	1.617	1.594	1.494	0.755	120	629	591	603	0.671	363	228	365	238	0
1	15	1	"PFF0809"	"F36380_1"	3820	23330	130	253	267	85	115	119	32	96	86	0	281	287	46	197	200	31	92	70	0	1.643	1.689	1.609	1.642	2.389	2.178	0.323	120	635	222	242	0.716	138	84	152	90	0
1	16	1	"PFF0511"	"F25016_1"	4010	23330	130	485	512	130	115	121	35	100	100	0	541	572	141	200	201	26	100	99	0	1.085	1.067	1.065	1.097	1.563	1.008	0.775	120	635	711	769	0.118	370	341	397	372	0
1	17	1	"PFF1712"	"F67192_1"	4200	23330	130	722	721	150	113	119	37	100	100	0	721	699	193	202	206	31	99	98	0	1.173	1.223	1.270	1.281	1.434	1.126	0.824	120	639	1128	1105	0.231	609	519	608	497	0
1	18	1	"PFF0870"	"F39343_3"	4400	23330	130	614	610	124	115	119	36	100	100	0	499	491	84	208	210	29	100	99	0	1.715	1.749	1.728	1.788	1.528	1.818	0.770	120	641	790	778	0.778	499	291	495	283	0
1	19	1	"PFF1637"	"F64125_2"	4590	23330	130	579	580	111	109	114	33	100	100	0	588	571	114	201	203	24	99	98	0	1.214	1.273	1.279	1.337	1.565	1.223	0.804	120	641	857	841	0.280	470	387	471	370	0
1	20	1	"PFF0483"	"F23940_2"	4780	23330	120	524	524	109	110	116	34	100	100	0	623	633	138	200	201	24	100	100	0	0.979	0.956	0.909	0.975	1.494	0.901	0.733	120	590	837	847	-0.031	414	423	414	433	0
1	21	1	"PFF0101"	"F13309_2"	4980	23330	130	703	717	155	108	113	33	100	100	0	477	473	100	196	198	25	100	97	0	2.117	2.199	2.197	2.320	1.508	2.182	0.814	120	639	876	886	1.082	595	281	609	277	0
1	22	1	"PFF1826"	"F71130_4"	5160	23330	130	324	348	113	108	114	32	100	100	0	621	612	116	196	199	27	100	100	0	0.508	0.577	0.494	0.553	1.726	0.535	0.582	120	720	641	656	-0.976	216	425	240	416	0
1	1	2	"PFF0961"	"F42117_4"	1170	23510	120	317	332	78	115	120	38	100	99	0	401	410	88	200	203	28	99	97	0	1.005	1.033	1.027	1.079	1.705	1.009	0.644	120	462	403	427	0.007	202	201	217	210	0
1	2	2	"PFF1620"	"F63632_3"	1370	23510	120	258	263	64	114	118	31	99	91	0	611	605	133	202	202	27	100	99	0	0.352	0.370	0.372	0.361	1.937	0.313	0.509	120	477	553	552	-1.506	144	409	149	403	0
1	3	2	"PFM0802"	"M5804_3"	1560	23510	120	438	433	89	109	113	29	100	100	0	587	580	88	196	196	26	100	100	0	0.841	0.844	0.839	0.834	1.428	0.824	0.796	120	465	720	708	-0.249	329	391	324	384	0
1	4	2	"PFM0091"	"M1661_1"	1750	23510	130	1203	1160	296	107	112	30	100	100	0	853	820	181	193	195	26	100	100	0	1.661	1.679	1.667	1.685	1.339	1.711	0.893	120	517	1756	1680	0.732	1096	660	1053	627	0
1	5	2	"PFM0462"	"M3816_2"	1940	23510	120	6362	6308	1902	106	109	27	100	100	0	4317	4027	1029	194	195	23	100	100	0	1.517	1.618	1.639	1.594	1.241	1.668	0.922	120	470	10379	10035	0.602	6256	4123	6202	3833	0
1	6	2	"PFM0294"	"M29681_1"	2140	23510	120	519	515	106	104	109	28	100	100	0	991	943	227	194	194	23	100	100	0	0.521	0.549	0.541	0.564	1.540	0.496	0.803	120	459	1212	1160	-0.941	415	797	411	749	0
1	7	2	"PFM0525"	"M42687_2"	2320	23510	120	447	462	142	109	113	30	99	97	0	1010	974	188	189	189	23	100	100	0	0.412	0.450	0.415	0.422	1.640	0.437	0.756	120	464	1159	1138	-1.280	338	821	353	785	0
1	8	2	"PFM0582"	"M45177_10"	2510	23510	130	1169	1120	292	107	110	30	100	99	0	733	698	206	190	191	23	98	95	0	1.956	1.994	1.995	2.228	1.684	1.932	0.873	120	522	1605	1521	0.968	1062	543	1013	508	0
1	9	2	"PFM0415"	"M36754_19"	2720	23510	130	248	261	88	109	112	31	99	88	0	412	401	74	190	191	22	99	96	0	0.626	0.720	0.616	0.655	2.102	0.733	0.418	120	528	361	363	-0.675	139	222	152	211	0
1	10	2	"PFM0252"	"M26245_1"	2900	23520	120	347	347	93	110	114	30	99	95	0	394	397	66	188	190	24	100	99	0	1.150	1.134	1.213	1.103	1.808	1.201	0.610	120	436	443	446	0.202	237	206	237	209	0
1	11	2	"PFM0169"	"M21665_1"	3090	23510	130	866	867	204	112	115	30	100	100	0	800	802	197	188	190	26	99	99	0	1.232	1.230	1.228	1.253	1.379	1.206	0.883	120	511	1366	1369	0.301	754	612	755	614	0
1	12	2	"PFM0497"	"M40872_1"	3290	23520	130	267	273	76	115	121	34	98	89	0	527	524	99	189	192	30	100	100	0	0.450	0.472	0.443	0.428	2.008	0.442	0.524	120	521	490	493	-1.153	152	338	158	335	0
1	13	2	"PFM0499"	"M40872_5"	3480	23520	130	205	215	89	125	130	37	70	52	0	263	258	96	198	201	34	64	48	0	1.231	1.500	1.018	0.892	3.679	1.141	0.174	120	457	145	150	0.300	80	65	90	60	0
1	14	2	"PFM0670"	"M49091_1"	3660	23520	120	417	418	99	125	127	35	100	97	0	524	503	93	196	199	25	99	99	0	0.890	0.954	0.946	0.931	1.585	0.982	0.749	120	443	620	600	-0.168	292	328	293	307	0
1	15	2	"PFM0324"	"M31208_9"	3850	23520	120	423	413	107	117	122	34	97	94	0	525	509	134	193	194	26	96	96	0	0.922	0.937	0.920	0.943	1.881	0.880	0.742	120	476	638	612	-0.118	306	332	296	316	0
1	16	2	"PFM0024"	"M11377_3"	4040	23520	120	1953	1892	422	115	121	36	100	100	0	1174	1178	195	191	193	27	100	100	0	1.870	1.800	1.843	1.775	1.314	1.879	0.886	120	485	2821	2764	0.903	1838	983	1777	987	0
1	17	2	"PFM0019"	"M11356_1"	4240	23510	130	332	346	81	115	119	33	100	99	0	384	386	64	192	195	26	100	98	0	1.130	1.191	1.212	1.194	1.617	1.218	0.627	120	514	409	425	0.177	217	192	231	194	0
1	18	2	"PFM0187"	"M22455_1"	4420	23520	130	62724	55443	13028	118	122	35	100	100	34	56755	51286	13733	195	197	25	100	100	6	1.107	1.083	1.050	1.099	1.339	1.068	0.910	120	499	119166	106416	0.147	62606	56560	55325	51091	0
1	19	2	"PFM0042"	"M12812_3"	4620	23520	130	290	309	89	117	122	33	100	96	0	345	345	63	195	196	26	97	95	0	1.153	1.280	1.297	1.292	1.989	1.390	0.574	120	547	323	342	0.206	173	150	192	150	0
1	20	2	"PFM0044"	"M12812_6"	4810	23520	120	1001	984	199	114	119	33	100	100	0	726	712	120	191	193	26	100	100	0	1.658	1.670	1.645	1.675	1.353	1.725	0.860	120	532	1422	1391	0.729	887	535	870	521	0
1	21	2	"PFN0072"	"N128_74"	5000	23520	130	370	386	108	113	118	33	100	98	0	407	416	64	191	193	25	100	99	0	1.190	1.213	1.213	1.173	1.684	1.316	0.657	120	525	473	498	0.251	257	216	273	225	0
1	22	2	"PFN0081"	"N128_88"	5200	23520	120	416	421	82	108	112	29	100	100	0	337	336	52	194	198	35	98	90	0	2.154	2.204	2.189	2.310	1.650	2.343	0.567	120	593	451	455	1.107	308	143	313	142	0
1	1	3	"PFN0030"	"N128_103"	1200	23690	120	10726	9656	2833	111	118	40	100	100	0	6081	5463	1692	202	205	27	100	100	0	1.806	1.814	1.773	1.889	1.482	1.809	0.938	120	519	16494	14806	0.852	10615	5879	9545	5261	0
1	2	3	"PFN0126"	"N130_31"	1400	23700	140	245	263	82	112	117	33	98	91	0	331	331	62	198	199	24	96	89	0	1.000	1.135	1.150	1.149	2.097	1.210	0.477	156	516	266	284	0.000	133	133	151	133	0
1	3	3	"PFN0135"	"N130_44"	1580	23700	130	305	313	79	104	108	28	100	100	0	389	390	55	191	192	22	100	100	0	1.015	1.050	1.028	1.011	1.648	1.105	0.623	120	473	399	408	0.022	201	198	209	199	0
1	4	3	"PFN0150"	"N131_2"	1770	23700	120	522	516	115	103	106	26	99	99	0	533	530	84	191	192	23	100	100	0	1.225	1.218	1.221	1.194	1.480	1.236	0.840	120	491	761	752	0.293	419	342	413	339	0
1	5	3	"PFB0094"	"B325"	1970	23690	120	313	329	82	103	106	27	100	100	0	282	284	42	192	193	22	95	85	0	2.333	2.457	2.284	2.543	2.034	2.812	0.488	120	495	300	318	1.222	210	90	226	92	0
1	6	3	"PFB0096"	"B327"	2160	23700	130	253	266	96	104	107	29	97	89	0	888	863	185	190	191	24	100	100	0	0.213	0.241	0.205	0.213	1.962	0.207	0.506	120	553	847	835	-2.228	149	698	162	673	0
1	7	3	"PFB0098"	"B34"	2350	23700	110	182	199	70	105	109	28	88	65	0	218	217	35	183	185	24	57	32	0	2.200	2.765	2.079	2.269	4.228	4.149	0.097	80	432	112	128	1.138	77	35	94	34	0
1	8	3	"PFB0100"	"B343"	2530	23700	130	2993	2798	768	102	105	27	100	100	0	2542	2375	598	184	185	22	100	100	0	1.226	1.230	1.228	1.229	1.271	1.236	0.929	120	562	5249	4887	0.294	2891	2358	2696	2191	0
1	9	3	"PFB0103"	"B347"	2730	23700	120	276	289	76	104	106	29	100	97	0	315	319	48	186	187	22	100	99	0	1.333	1.391	1.353	1.370	1.712	1.507	0.602	120	472	301	318	0.415	172	129	185	133	0
1	10	3	"PFB0106"	"B362"	2920	23700	140	174	187	62	104	108	29	85	66	0	260	260	44	185	185	23	87	73	0	0.933	1.107	1.067	1.093	2.871	1.336	0.286	156	530	145	158	-0.100	70	75	83	75	0
1	11	3	"PFB0128"	"B405"	3110	23700	120	342	337	78	103	107	28	100	98	0	327	330	59	183	184	24	100	96	0	1.660	1.592	1.534	1.626	1.679	1.630	0.663	120	487	383	381	0.731	239	144	234	147	0
1	12	3	"PFB0131"	"B415"	3300	23700	120	704	709	125	106	108	27	100	100	0	824	837	171	185	188	32	100	100	0	0.936	0.925	0.907	0.939	1.364	0.889	0.819	120	513	1237	1255	-0.096	598	639	603	652	0
1	13	3	"PFB0133"	"B418"	3500	23700	140	317	323	90	116	121	35	97	94	0	326	330	70	192	195	32	94	88	0	1.500	1.500	1.468	1.549	2.094	1.586	0.505	156	533	335	345	0.585	201	134	207	138	0
1	14	3	"PFB0135"	"B424"	3680	23700	120	1903	1834	576	120	125	40	100	100	0	843	806	241	195	199	32	99	98	0	2.752	2.805	2.807	2.918	1.538	2.855	0.882	120	456	2431	2325	1.460	1783	648	1714	611	0
1	15	3	"PFB0137"	"B427"	3880	23700	130	204	208	59	113	120	35	85	63	0	243	248	70	194	197	29	64	42	0	1.857	1.759	1.545	1.522	2.987	1.164	0.336	120	530	140	149	0.893	91	49	95	54	0
1	16	3	"PFB0139"	"B431"	4070	23700	130	1174	1141	265	110	115	33	100	100	0	1185	1165	236	192	194	28	100	100	0	1.072	1.060	1.043	1.056	1.328	1.060	0.869	120	541	2057	2004	0.100	1064	993	1031	973	0
1	17	3	"PFB0155"	"B464"	4270	23700	120	217	233	79	111	115	32	93	76	0	270	275	48	189	192	30	91	69	0	1.309	1.419	1.414	1.352	2.403	1.759	0.298	120	481	187	208	0.388	106	81	122	86	0
1	18	3	"PFB0158"	"B467"	4450	23700	130	390	395	74	110	116	34	100	99	0	381	379	72	188	190	24	98	96	0	1.451	1.492	1.482	1.627	1.949	1.474	0.641	120	512	473	476	0.537	280	193	285	191	0
1	19	3	"PFB0160"	"B47"	4630	23700	100	197	212	66	109	115	34	91	58	0	229	238	45	185	189	26	67	43	0	2.000	1.943	1.750	1.696	2.475	2.152	0.235	80	429	132	156	1.000	88	44	103	53	0
1	20	3	"PFB0163"	"B476"	4860	23700	80	223	244	95	107	113	34	94	73	0	228	230	31	189	192	25	69	38	0	2.974	3.341	2.556	2.821	2.365	5.375	0.136	52	303	155	178	1.573	116	39	137	41	0
1	21	3	"PFB0166"	"B484"	5030	23700	130	640	626	123	102	105	26	100	100	0	455	451	81	188	189	24	100	98	0	2.015	1.992	1.959	2.061	1.460	1.978	0.835	120	537	805	787	1.011	538	267	524	263	0
1	22	3	"PFB0168"	"B489"	5220	23710	130	328	336	89	101	104	24	100	98	0	403	405	70	189	192	32	99	97	0	1.061	1.088	1.133	1.071	1.672	1.112	0.673	120	630	441	451	0.085	227	214	235	216	0
1	1	4	"PFB0186"	"B513"	1230	23880	120	838	823	163	109	113	31	100	100	0	728	707	147	197	199	25	100	100	0	1.373	1.400	1.377	1.435	1.339	1.384	0.884	120	551	1260	1224	0.457	729	531	714	510	0
1	2	4	"PFB0188"	"B516"	1410	23880	120	219	227	66	103	106	25	95	88	0	265	267	42	192	193	22	90	79	0	1.589	1.653	1.680	1.465	2.454	1.908	0.382	120	439	189	199	0.668	116	73	124	75	0
1	3	4	"PFB0191"	"B521"	1600	23880	120	300	304	82	100	104	26	99	97	0	1841	1802	418	190	192	22	100	100	0	0.121	0.127	0.121	0.120	1.705	0.112	0.703	120	475	1851	1816	-3.045	200	1651	204	1612	0
1	4	4	"PFB0193"	"B527"	1790	23880	120	647	623	156	102	104	26	100	100	0	458	447	87	191	192	26	100	100	0	2.041	2.035	2.024	2.034	1.511	2.065	0.856	120	486	812	777	1.029	545	267	521	256	0
1	5	4	"PFB0195"	"B530"	1980	23880	120	269	273	67	102	103	26	100	97	0	281	279	49	192	192	23	90	80	0	1.876	1.966	1.797	2.045	2.226	2.118	0.435	120	533	256	258	0.908	167	89	171	87	0
1	6	4	"PFB0198"	"B536"	2180	23890	130	383	368	100	99	101	28	98	95	0	599	591	136	187	188	23	100	98	0	0.689	0.666	0.662	0.641	1.554	0.665	0.814	120	563	696	673	-0.537	284	412	269	404	0
1	7	4	"PFD0038"	"D12635_8"	2360	23880	130	182	197	69	99	101	25	89	75	0	233	233	36	183	185	24	77	52	0	1.660	1.960	1.815	1.802	2.082	2.104	0.354	120	525	133	148	0.731	83	50	98	50	0
1	8	4	"PFD0046"	"D13568_2"	2550	23890	120	540	540	142	97	100	24	99	99	0	627	621	119	181	182	23	100	100	0	0.993	1.007	1.031	0.986	1.523	1.018	0.824	120	477	889	883	-0.010	443	446	443	440	0
1	9	4	"PFD0050"	"D14936_1"	2740	23880	120	269	312	141	97	101	26	99	96	0	292	308	91	182	181	22	95	85	0	1.564	1.706	1.714	1.768	1.992	1.779	0.577	120	459	282	341	0.645	172	110	215	126	0
1	10	4	"PFD0055"	"D15909_10"	2920	23890	120	314	315	75	97	103	28	100	97	0	1547	1460	414	185	184	23	100	100	0	0.159	0.171	0.165	0.170	1.622	0.150	0.741	120	503	1579	1493	-2.650	217	1362	218	1275	0
1	11	4	"PFD0058"	"D15909_5"	3120	23880	110	234	245	67	100	103	25	97	93	0	453	438	76	185	187	26	98	97	0	0.500	0.573	0.542	0.539	2.145	0.471	0.525	80	493	402	398	-1.000	134	268	145	253	0
1	12	4	"PFD0060"	"D16430_1"	3310	23900	110	188	197	72	104	107	27	78	62	0	213	216	41	182	186	25	52	27	0	2.710	2.735	1.766	1.676	2.895	3.548	0.117	80	461	115	127	1.438	84	31	93	34	0
1	13	4	"PFD0079"	"D16785_4"	3500	23890	120	311	315	76	113	117	35	100	96	0	2186	2110	492	188	194	38	100	100	0	0.099	0.105	0.100	0.102	1.574	0.091	0.663	120	487	2196	2124	-3.335	198	1998	202	1922	0
1	14	4	"PFD0082"	"D16785_6"	3690	23890	120	549	515	213	111	117	40	94	87	0	644	617	255	190	197	43	87	87	0	0.965	0.946	0.947	0.979	2.017	0.891	0.806	120	495	892	831	-0.052	438	454	404	427	0
1	15	4	"PFD0085"	"D16785_9"	3890	23890	120	359	362	78	108	113	32	100	99	0	544	540	106	190	192	24	100	100	0	0.709	0.726	0.723	0.726	1.542	0.685	0.745	120	500	605	604	-0.496	251	354	254	350	0
1	16	4	"PFD0087"	"D17715_10"	4080	23890	120	308	311	81	108	115	34	99	95	0	351	351	57	189	193	28	98	96	0	1.235	1.253	1.232	1.227	1.768	1.303	0.601	120	484	362	365	0.304	200	162	203	162	0
1	17	4	"PFD0092"	"D17715_109"	4270	23890	120	610	579	182	108	114	33	97	97	0	463	440	125	189	192	29	91	90	0	1.832	1.876	1.838	1.848	1.813	1.856	0.750	120	504	776	722	0.874	502	274	471	251	0
1	18	4	"PFD0094"	"D17715_110"	4460	23890	120	946	900	247	110	117	34	99	99	0	799	769	139	189	190	22	100	100	0	1.370	1.362	1.401	1.334	1.398	1.431	0.876	120	505	1446	1370	0.455	836	610	790	580	0
1	19	4	"PFD0112"	"D17715_16"	4650	23880	110	207	228	73	111	118	34	92	77	0	241	256	52	189	191	24	78	53	0	1.846	1.746	1.660	1.831	2.637	1.889	0.297	80	479	148	184	0.885	96	52	117	67	0
1	20	4	"PFD0115"	"D17715_20"	4840	23890	120	370	378	106	103	107	29	100	100	0	341	336	59	189	190	24	98	92	0	1.757	1.871	1.810	1.948	1.839	1.992	0.688	120	557	419	422	0.813	267	152	275	147	0
1	21	4	"PFD0118"	"D17715_25"	5030	23890	120	257	266	84	98	100	24	97	95	0	331	326	70	185	186	23	93	90	0	1.089	1.191	1.194	1.234	2.577	1.203	0.632	120	500	305	309	0.123	159	146	168	141	0
1	22	4	"PFD0121"	"D17715_28"	5220	23890	120	563	554	140	99	101	24	100	100	0	445	435	105	184	184	20	99	97	0	1.778	1.813	1.794	1.910	1.560	1.779	0.811	120	564	725	706	0.830	464	261	455	251	0
1	1	5	"PFD0124"	"D17715_32"	1240	24070	130	1078	1065	306	107	111	28	100	100	0	919	910	204	196	198	23	100	100	0	1.343	1.342	1.383	1.316	1.407	1.409	0.904	120	643	1694	1672	0.425	971	723	958	714	0
1	2	5	"PFD0126"	"D17715_37"	1430	24070	120	1629	1584	535	101	104	25	100	100	0	1202	1202	334	192	194	23	100	100	0	1.513	1.468	1.472	1.425	1.424	1.536	0.894	120	490	2538	2493	0.597	1528	1010	1483	1010	0
1	3	5	"PFD0143"	"D17715_67"	1610	24070	120	483	481	110	103	106	26	100	100	0	501	484	97	193	195	23	100	99	0	1.234	1.299	1.272	1.319	1.476	1.292	0.815	120	484	688	669	0.303	380	308	378	291	0
1	4	5	"PFD0145"	"D17715_7"	1800	24070	120	275	282	76	102	105	25	100	99	0	306	308	51	192	195	28	96	90	0	1.518	1.552	1.681	1.593	1.870	1.589	0.547	120	520	287	296	0.602	173	114	180	116	0
1	5	5	"PFD0147"	"D17715_76"	1990	24070	110	207	228	83	101	103	24	96	86	0	235	243	48	189	191	27	67	41	0	2.304	2.352	2.100	2.366	3.042	2.862	0.234	80	479	152	181	1.204	106	46	127	54	0
1	6	5	"PFD0149"	"D17715_8"	2200	24070	110	322	325	78	100	103	27	100	98	0	336	345	64	185	186	24	98	96	0	1.470	1.406	1.399	1.396	1.765	1.371	0.639	80	454	373	385	0.556	222	151	225	160	0
1	7	5	"PFD0151"	"D17715_81"	2380	24070	120	331	337	99	98	100	24	100	100	0	516	516	124	183	183	23	100	100	0	0.700	0.718	0.725	0.712	1.727	0.692	0.715	120	483	566	572	-0.515	233	333	239	333	0
1	8	5	"PFD0153"	"D17715_89"	2560	24070	120	2864	2639	836	95	101	34	100	100	0	2186	2001	663	176	178	23	99	98	0	1.378	1.394	1.387	1.478	1.603	1.388	0.910	120	488	4779	4369	0.462	2769	2010	2544	1825	0
1	9	5	"PFE0210"	"E18550_2"	2740	24070	120	216	220	66	93	97	26	95	86	0	714	676	153	172	173	23	100	99	0	0.227	0.252	0.255	0.231	1.876	0.229	0.633	120	488	665	631	-2.140	123	542	127	504	0
1	10	5	"PFE0213"	"E18651_3"	2920	24070	100	216	227	68	99	103	27	96	92	0	251	255	50	179	180	24	83	67	0	1.625	1.684	1.830	2.024	2.784	1.783	0.393	80	403	189	204	0.700	117	72	128	76	0
1	11	5	"PFE0218"	"E18737_1"	3110	24070	110	239	248	69	102	105	26	100	95	0	763	770	179	183	186	29	100	100	0	0.236	0.249	0.232	0.233	1.968	0.167	0.435	80	513	717	733	-2.082	137	580	146	587	0
1	12	5	"PFE0223"	"E1884_3"	3310	24070	130	4896	4590	1386	101	106	27	100	100	0	4284	4075	1174	183	185	25	100	100	0	1.169	1.153	1.135	1.176	1.634	1.158	0.907	120	589	8896	8381	0.226	4795	4101	4489	3892	0
1	13	5	"PFE0226"	"E18877_2"	3500	24070	120	259	261	66	104	109	32	99	93	0	317	314	53	184	192	45	93	76	0	1.165	1.208	1.198	1.235	2.159	1.279	0.550	120	485	288	287	0.221	155	133	157	130	0
1	14	5	"PFE0228"	"E18957_1"	3690	24070	120	303	302	98	102	108	34	95	92	0	421	404	129	178	186	53	87	83	0	0.827	0.885	0.876	0.859	1.910	0.756	0.670	120	476	444	426	-0.274	201	243	200	226	0
1	15	5	"PFE0249"	"E19870_1"	3870	24070	130	274	273	64	103	108	31	98	95	0	305	301	52	182	183	26	94	85	0	1.390	1.429	1.363	1.492	2.007	1.455	0.549	120	512	294	289	0.475	171	123	170	119	0
1	16	5	"PFE0251"	"E20152_1"	4080	24070	130	238	247	65	109	114	31	95	88	0	261	262	50	188	189	24	85	75	0	1.767	1.865	1.659	1.784	2.411	2.083	0.303	120	560	202	212	0.821	129	73	138	74	0
1	17	5	"PFE0257"	"E20313_1"	4260	24070	110	317	323	67	109	113	30	100	100	0	292	289	51	188	191	25	97	85	0	2.000	2.119	2.103	2.265	1.937	2.267	0.463	80	432	312	315	1.000	208	104	214	101	0
1	18	5	"PFE0260"	"E20360_12"	4450	24070	120	221	229	69	113	116	30	91	80	0	249	253	39	187	189	22	88	65	0	1.742	1.758	1.634	1.742	3.036	2.602	0.235	120	480	170	182	0.801	108	62	116	66	0
1	19	5	"PFE0265"	"E20424_1"	4640	24080	120	210	213	64	113	119	33	85	68	0	842	810	188	187	188	23	100	100	0	0.148	0.161	0.145	0.142	2.202	0.138	0.428	120	506	752	723	-2.755	97	655	100	623	0
1	20	5	"PFE0267"	"E20514_1"	4830	24080	120	261	267	83	107	112	30	97	89	0	885	843	218	185	186	22	100	99	0	0.220	0.243	0.224	0.228	2.210	0.201	0.518	120	478	854	818	-2.184	154	700	160	658	0
1	21	5	"PFE0293"	"E22156_1"	5020	24080	120	1026	989	255	102	107	29	100	100	0	966	928	215	185	184	22	100	100	0	1.183	1.194	1.207	1.199	1.398	1.198	0.871	120	478	1705	1630	0.243	924	781	887	743	0
1	22	5	"PFE0299"	"E22468_1"	5210	24080	120	460	457	122	101	105	28	99	99	0	467	465	96	182	183	21	100	98	0	1.260	1.258	1.308	1.248	1.708	1.286	0.765	120	558	644	639	0.333	359	285	356	283	0
1	1	6	"PFE0302"	"E22504_2"	1240	24250	110	231	254	87	104	107	27	97	90	0	286	287	48	193	195	22	98	86	0	1.366	1.596	1.748	1.531	1.983	1.911	0.470	80	470	220	244	0.450	127	93	150	94	0
1	2	6	"PFE0309"	"E2283_4"	1410	24250	110	379	365	73	110	114	32	98	98	0	334	333	51	196	197	25	98	95	0	1.949	1.861	1.837	1.935	1.882	1.790	0.619	80	452	407	392	0.963	269	138	255	137	0
1	3	6	"PFE0314"	"E22930_2"	1610	24260	120	396	396	118	110	114	32	96	95	0	417	410	83	195	197	27	99	98	0	1.288	1.330	1.303	1.307	1.738	1.394	0.695	120	517	508	501	0.365	286	222	286	215	0
1	4	6	"PFE0318"	"E23098_1"	1800	24260	120	805	751	241	101	104	25	98	96	0	552	530	121	189	191	24	99	99	0	1.939	1.906	1.869	1.843	1.803	2.012	0.825	120	460	1067	991	0.956	704	363	650	341	0
1	5	6	"PFE0353"	"E24637_1"	1990	24250	120	1464	1397	348	99	103	27	100	100	0	2437	2248	663	186	189	23	99	99	0	0.606	0.629	0.616	0.652	1.460	0.602	0.919	120	504	3616	3360	-0.722	1365	2251	1298	2062	0
1	6	6	"PFE0361"	"E248_3"	2180	24250	120	2661	2435	711	103	107	29	100	100	0	1658	1547	398	188	190	23	100	100	0	1.740	1.716	1.729	1.699	1.311	1.752	0.914	120	521	4028	3691	0.799	2558	1470	2332	1359	0
1	7	6	"PFE0363"	"E24971_1"	2380	24260	120	329	326	93	104	110	39	97	95	0	324	320	51	186	187	24	97	93	0	1.630	1.657	1.618	1.619	1.882	1.807	0.633	120	542	363	356	0.705	225	138	222	134	0
1	8	6	"PFE0367"	"E25193_1"	2580	24260	90	226	239	68	99	108	44	98	82	0	245	249	38	173	176	27	96	69	0	1.764	1.842	1.834	1.886	2.014	2.331	0.340	52	363	199	216	0.819	127	72	140	76	0
1	9	6	"PFE0373"	"E25749_1"	2760	24260	120	227	228	74	93	98	29	91	83	0	799	786	204	161	164	24	100	100	0	0.210	0.216	0.210	0.199	2.022	0.204	0.642	120	531	772	760	-2.251	134	638	135	625	0
1	10	6	"PFE0375"	"E25972_1"	2940	24260	130	887	865	308	104	132	138	95	90	0	1149	1105	292	174	206	206	97	94	0	0.803	0.817	0.824	0.795	1.489	0.790	0.754	120	617	1758	1692	-0.316	783	975	761	931	0
1	11	6	"PFF0292"	"F18577_5"	3130	24250	110	368	376	74	108	124	78	100	96	0	451	459	68	184	216	212	81	2	0	0.974	0.975	0.959	0.969	1.509	0.932	0.730	80	500	527	543	-0.038	260	267	268	275	0
1	12	6	"PFF0300"	"F18770_1"	3320	24250	110	195	204	55	104	111	30	93	76	0	250	256	59	184	186	24	81	62	0	1.379	1.389	1.268	1.516	2.899	1.471	0.236	80	477	157	172	0.463	91	66	100	72	0
1	13	6	"PFF0307"	"F19110_2"	3520	24260	120	416	420	103	110	119	49	100	98	0	383	382	75	184	192	54	96	88	0	1.538	1.566	1.565	1.599	1.592	1.595	0.735	120	563	505	508	0.621	306	199	310	198	0
1	14	6	"PFF0309"	"F19190_1"	3720	24250	110	853	847	203	111	121	52	100	98	0	554	543	98	179	191	62	100	98	0	1.979	2.022	2.075	2.007	1.313	1.974	0.780	80	443	1117	1100	0.985	742	375	736	364	0
1	15	6	"PFF0313"	"F19243_2"	3900	24250	130	1259	1217	343	109	113	32	100	100	0	785	759	231	181	183	37	98	96	0	1.904	1.917	1.906	2.008	1.507	1.879	0.844	120	553	1754	1686	0.929	1150	604	1108	578	0
1	16	6	"PFF0316"	"F19409_1"	4090	24260	120	282	298	94	114	119	39	95	90	0	446	446	82	187	191	53	100	95	0	0.649	0.710	0.634	0.663	1.833	0.737	0.578	120	497	427	443	-0.624	168	259	184	259	0
1	17	6	"PFF0345"	"F20077_1"	4290	24260	120	216	217	68	116	121	44	77	55	0	258	257	55	188	193	42	71	38	0	1.429	1.464	1.226	1.225	2.539	1.442	0.266	120	519	170	170	0.515	100	70	101	69	0
1	18	6	"PFF0351"	"F20166_1"	4470	24250	130	299	308	89	120	122	33	99	95	0	299	316	85	187	189	26	95	91	0	1.598	1.457	1.364	1.501	1.910	1.350	0.551	120	497	291	317	0.676	179	112	188	129	0
1	19	6	"PFF0355"	"F20234_1"	4660	24260	120	217	228	63	120	124	33	91	77	0	254	263	46	184	186	24	91	75	0	1.386	1.367	1.320	1.307	2.278	1.561	0.276	120	459	167	187	0.471	97	70	108	79	0
1	20	6	"PFF0357"	"F20284_1"	4850	24260	120	400	389	89	114	118	30	98	98	0	469	468	88	183	185	24	100	100	0	1.000	0.965	0.973	0.964	1.538	0.952	0.741	120	475	572	560	0.000	286	286	275	285	0
1	21	6	"PFF0360"	"F20385_1"	5040	24260	120	568	565	156	113	117	32	100	99	0	458	459	98	181	183	24	99	97	0	1.643	1.626	1.580	1.609	1.605	1.703	0.776	120	464	732	730	0.716	455	277	452	278	0
1	22	6	"PFF0362"	"F20385_3"	5230	24260	120	1005	985	190	108	112	32	100	100	0	622	634	126	181	182	22	100	100	0	2.034	1.936	1.925	1.960	1.372	1.945	0.848	120	532	1338	1330	1.024	897	441	877	453	0
1	1	7	"PFF0380"	"F20989_1"	1240	24430	120	1752	1692	476	106	109	28	100	100	0	898	852	255	191	193	25	99	98	0	2.328	2.399	2.431	2.521	1.399	2.381	0.894	120	589	2353	2247	1.219	1646	707	1586	661	0
1	2	7	"PFF0388"	"F21429_3"	1430	24440	120	2240	2045	793	116	121	34	100	98	0	4281	3936	1337	193	196	30	100	100	0	0.520	0.515	0.527	0.469	1.637	0.516	0.924	120	565	6212	5672	-0.945	2124	4088	1929	3743	0
1	3	7	"PFF0396"	"F21560_1"	1630	24440	120	542	524	171	109	113	30	97	94	0	1065	1035	314	186	189	25	100	98	0	0.493	0.489	0.461	0.471	1.571	0.479	0.855	120	498	1312	1264	-1.021	433	879	415	849	0
1	4	7	"PFF0401"	"F21821_1"	1810	24430	120	1075	1005	299	100	104	24	100	100	0	623	576	172	185	187	23	96	95	0	2.226	2.315	2.251	2.454	1.566	2.257	0.862	120	486	1413	1296	1.154	975	438	905	391	0
1	5	7	"PFF0404"	"F21902_1"	2010	24440	120	2446	2300	727	103	108	28	100	100	0	1587	1453	426	184	186	23	100	99	0	1.670	1.731	1.739	1.778	1.515	1.751	0.922	120	513	3746	3466	0.740	2343	1403	2197	1269	0
1	6	7	"PFF0407"	"F21981_2"	2200	24440	120	5133	4717	1515	106	111	30	100	100	0	5025	4622	1467	190	190	23	100	99	0	1.040	1.040	1.033	1.071	1.671	1.036	0.935	120	482	9862	9043	0.056	5027	4835	4611	4432	0
1	7	7	"PFF0440"	"F22946_1"	2390	24440	120	807	1051	631	104	107	28	100	100	0	734	802	353	186	186	23	100	100	0	1.283	1.537	1.523	1.510	1.492	1.722	0.788	120	502	1251	1563	0.359	703	548	947	616	0
1	8	7	"PFF0446"	"F23145_4"	2580	24440	100	200	218	81	108	113	33	83	65	0	238	241	37	178	180	25	83	58	0	1.533	1.746	1.576	1.518	2.918	2.357	0.290	80	464	152	173	0.617	92	60	110	63	0
1	9	7	"PFF0452"	"F23274_1"	2780	24440	80	212	229	73	113	120	38	88	63	0	245	242	53	174	176	29	76	59	0	1.394	1.706	1.304	1.365	3.067	2.288	0.108	52	314	170	184	0.480	99	71	116	68	0
1	10	7	"PFF0458"	"F23526_2"	2940	24450	80	2030	1919	460	118	149	171	100	100	0	1422	1406	314	178	196	117	100	100	0	1.537	1.467	1.456	1.460	1.207	1.492	0.882	52	302	3156	3029	0.620	1912	1244	1801	1228	0
1	11	7	"PFF0461"	"F23551_1"	3140	24440	110	724	707	124	118	126	40	100	100	0	554	554	95	184	192	55	100	98	0	1.638	1.592	1.605	1.616	1.369	1.578	0.821	80	543	976	959	0.712	606	370	589	370	0
1	12	7	"PFF0463"	"F23564_1"	3340	24440	120	2749	2637	682	113	117	34	100	100	0	3193	2992	903	182	185	30	100	99	0	0.875	0.898	0.870	0.958	1.685	0.867	0.900	120	575	5647	5334	-0.192	2636	3011	2524	2810	0
1	13	7	"PFF1088"	"F45524_1"	3530	24450	120	317	320	85	115	119	34	97	94	0	501	493	106	186	190	31	100	100	0	0.641	0.668	0.635	0.647	1.706	0.635	0.643	120	486	517	512	-0.641	202	315	205	307	0
1	14	7	"PFF1100"	"F45683_2"	3720	24440	120	2119	2060	544	113	121	50	100	100	0	1666	1537	447	186	192	44	99	98	0	1.355	1.441	1.376	1.490	1.528	1.435	0.882	120	533	3486	3298	0.439	2006	1480	1947	1351	0
1	15	7	"PFF1105"	"F45820_1"	3920	24450	120	205	209	74	108	112	33	84	68	0	281	263	72	182	186	51	72	45	0	0.980	1.247	0.935	0.920	3.046	0.679	0.178	120	509	196	182	-0.029	97	99	101	81	0
1	16	7	"PFF1110"	"F46067_3"	4110	24440	120	1019	987	254	112	115	41	100	100	0	559	557	141	186	194	65	98	95	0	2.432	2.358	2.312	2.485	1.607	2.406	0.778	120	510	1280	1246	1.282	907	373	875	371	0
1	17	7	"PFF1112"	"F46181_1"	4300	24440	110	413	425	81	112	118	44	100	98	0	412	409	79	192	197	53	96	92	0	1.368	1.442	1.385	1.479	1.602	1.284	0.596	80	435	521	530	0.452	301	220	313	217	0
1	18	7	"PFF1114"	"F46183_2"	4480	24440	120	261	259	67	117	121	34	94	87	0	314	314	71	186	189	26	94	86	0	1.125	1.109	1.013	1.081	2.229	1.122	0.474	120	503	272	270	0.170	144	128	142	128	0
1	19	7	"PFF1142"	"F4688_1"	4670	24440	120	502	499	103	116	120	33	100	100	0	987	937	231	184	187	25	100	100	0	0.481	0.509	0.512	0.521	1.571	0.450	0.770	120	502	1189	1136	-1.057	386	803	383	753	0
1	20	7	"PFF1151"	"F47145_2"	4860	24450	120	642	633	187	110	115	31	100	99	0	412	398	90	184	187	23	96	95	0	2.333	2.444	2.525	2.554	1.791	2.566	0.770	120	501	760	737	1.222	532	228	523	214	0
1	21	7	"PFF1154"	"F47255_1"	5060	24440	120	392	399	82	105	110	32	100	98	0	356	359	70	182	184	23	97	95	0	1.649	1.661	1.713	1.747	1.655	1.629	0.701	120	483	461	471	0.722	287	174	294	177	0
1	22	7	"PFF1156"	"F47255_3"	5240	24440	120	244	247	65	100	105	30	98	90	0	264	267	43	184	185	23	90	81	0	1.800	1.771	1.649	1.815	2.089	1.949	0.379	120	524	224	230	0.848	144	80	147	83	0
1	1	8	"PFF1158"	"F47327_1"	1270	24620	120	208	217	75	103	106	30	90	75	0	517	509	125	189	191	24	98	97	0	0.320	0.356	0.321	0.327	2.460	0.319	0.447	120	573	433	434	-1.643	105	328	114	320	0
1	2	8	"PFF1160"	"F47350_1"	1440	24640	90	187	185	42	110	114	33	82	53	0	259	251	51	191	193	28	71	59	0	1.132	1.250	1.006	0.947	3.214	1.306	0.148	52	332	145	135	0.179	77	68	75	60	0
1	3	8	"PFF1184"	"F48253_6"	1650	24630	110	212	228	77	105	109	27	92	80	0	261	268	67	189	189	24	85	70	0	1.486	1.557	1.400	1.330	2.421	1.553	0.325	80	495	179	202	0.572	107	72	123	79	0
1	4	8	"PFF1186"	"F48363_2"	1830	24620	100	203	201	51	101	103	25	96	82	0	237	240	41	187	187	22	77	53	0	2.040	1.887	1.414	1.793	2.964	2.032	0.178	80	421	152	153	1.029	102	50	100	53	0
1	5	8	"PFF1188"	"F48395_1"	2020	24630	120	212	218	59	99	103	26	96	86	0	946	904	244	189	189	22	100	100	0	0.149	0.166	0.155	0.156	2.033	0.141	0.552	120	527	870	834	-2.744	113	757	119	715	0
1	6	8	"PFF1190"	"F48424_2"	2210	24620	120	722	719	201	104	107	30	100	99	0	620	585	174	190	191	23	96	94	0	1.437	1.557	1.541	1.703	1.747	1.502	0.844	120	493	1048	1010	0.523	618	430	615	395	0
1	7	8	"PFF1193"	"F48446_1"	2410	24630	120	363	359	91	102	106	29	99	98	0	372	360	70	186	186	22	98	97	0	1.403	1.477	1.530	1.510	1.840	1.505	0.726	120	507	447	431	0.489	261	186	257	174	0
1	8	8	"PFF1195"	"F48446_5"	2600	24620	110	688	675	141	108	114	33	100	100	0	610	605	122	180	182	34	100	100	0	1.349	1.334	1.375	1.350	1.387	1.302	0.836	80	488	1010	992	0.432	580	430	567	425	0
1	9	8	"PFF1220"	"F49665_1"	2780	24630	110	376	381	71	114	121	44	100	100	0	461	464	86	181	184	35	100	100	0	0.936	0.943	0.932	0.957	1.529	0.888	0.728	80	490	542	550	-0.096	262	280	267	283	0
1	10	8	"PFF1222"	"F49677_3"	2980	24620	120	3428	3380	1208	112	116	34	100	100	0	1992	1854	697	183	186	42	98	97	0	1.833	1.956	1.947	2.017	1.465	1.957	0.899	120	560	5125	4939	0.874	3316	1809	3268	1671	0
1	11	8	"PFF1225"	"F49959_1"	3150	24630	110	378	383	78	112	115	31	100	100	0	382	389	50	184	187	33	100	100	0	1.343	1.322	1.422	1.303	1.487	1.393	0.684	80	469	464	476	0.426	266	198	271	205	0
1	12	8	"PFF1234"	"F50107_1"	3360	24630	110	193	210	73	108	112	32	82	66	0	225	231	42	179	180	23	75	47	0	1.848	1.962	1.725	1.701	3.239	2.846	0.136	80	481	131	154	0.886	85	46	102	52	0
1	13	8	"PFF1237"	"F50551_1"	3550	24630	120	329	332	82	107	113	34	99	98	0	287	293	58	183	185	25	94	85	0	2.135	2.045	1.963	2.142	1.921	2.056	0.572	120	496	326	335	1.094	222	104	225	110	0
1	14	8	"PFF1239"	"F50598_1"	3740	24630	120	349	342	84	106	112	33	98	97	0	362	360	68	185	187	25	98	95	0	1.373	1.349	1.355	1.383	1.839	1.364	0.676	120	466	420	411	0.457	243	177	236	175	0
1	15	8	"PFF1927"	"F960_2"	3920	24630	120	735	718	202	105	110	29	99	99	0	824	825	215	182	183	29	99	99	0	0.981	0.953	0.969	0.950	1.504	0.938	0.846	120	483	1272	1256	-0.027	630	642	613	643	0
1	16	8	"PFF1931"	"F960_7"	4120	24620	110	347	356	75	109	112	30	100	100	0	291	295	55	185	189	44	85	63	0	2.245	2.245	2.059	2.429	1.942	2.144	0.472	80	475	344	357	1.167	238	106	247	110	0
1	17	8	"PFF1933"	"F9676_1"	4310	24620	110	488	497	97	110	114	34	100	100	0	473	460	89	191	195	49	100	97	0	1.340	1.439	1.430	1.487	1.436	1.289	0.764	80	468	660	656	0.423	378	282	387	269	0
1	18	8	"PFI0003"	"I10209_1"	4490	24630	120	1169	1088	343	109	112	30	100	99	0	710	682	199	185	189	26	99	98	0	2.019	1.970	2.077	1.978	1.696	1.994	0.844	120	474	1585	1476	1.014	1060	525	979	497	0
1	19	8	"PFI0005"	"I1033_3"	4680	24630	110	244	247	60	104	108	29	98	92	0	1519	1536	305	184	186	22	100	100	0	0.105	0.106	0.098	0.098	1.952	0.080	0.521	80	458	1475	1495	-3.253	140	1335	143	1352	0
1	20	8	"PFI0009"	"I10565_1"	4880	24630	120	331	321	83	102	106	27	98	96	0	316	321	77	185	187	21	94	90	0	1.748	1.610	1.635	1.839	2.149	1.559	0.633	120	527	360	355	0.806	229	131	219	136	0
1	21	8	"PFI0038"	"I1136_2"	5060	24620	110	329	331	63	98	102	28	100	100	0	315	316	57	185	187	22	97	95	0	1.777	1.779	1.767	1.858	1.794	1.746	0.570	80	446	361	364	0.829	231	130	233	131	0
1	22	8	"PFI0041"	"I11448_2"	5250	24630	120	314	319	99	95	98	24	99	98	0	3257	3045	874	189	191	23	100	100	0	0.071	0.078	0.074	0.074	1.719	0.074	0.753	120	565	3287	3080	-3.808	219	3068	224	2856	0
1	1	9	"PFI0043"	"I11495_1"	1260	24810	130	1524	1484	522	102	103	27	100	100	0	3851	3730	1231	188	189	22	100	100	0	0.388	0.390	0.398	0.383	1.455	0.380	0.904	120	685	5085	4924	-1.365	1422	3663	1382	3542	0
1	2	9	"PFI0045"	"I11523_4"	1440	24800	120	901	858	229	106	108	28	100	100	0	1037	972	234	191	192	23	100	100	0	0.940	0.963	0.925	0.966	1.359	0.955	0.901	120	511	1641	1533	-0.090	795	846	752	781	0
1	3	9	"PFI0048"	"I1175_1"	1640	24810	120	384	382	94	105	107	25	100	99	0	321	315	62	192	192	24	92	87	0	2.163	2.252	2.306	2.302	1.781	2.276	0.649	120	542	408	400	1.113	279	129	277	123	0
1	4	9	"PFI0053"	"I11857_2"	1830	24810	120	355	355	81	103	105	26	100	99	0	362	359	72	190	190	24	97	97	0	1.465	1.491	1.464	1.515	1.593	1.459	0.681	120	546	424	421	0.551	252	172	252	169	0
1	5	9	"PFI0079"	"I12708_1"	2020	24810	110	309	307	66	98	102	26	100	100	0	362	361	59	187	187	21	100	100	0	1.206	1.201	1.292	1.212	1.732	1.169	0.629	80	458	386	383	0.270	211	175	209	174	0
1	6	9	"PFI0085"	"I12812_3"	2210	24810	120	298	300	77	101	104	28	100	95	0	458	450	107	189	190	22	98	97	0	0.732	0.762	0.730	0.758	1.757	0.708	0.702	120	524	466	460	-0.449	197	269	199	261	0
1	7	9	"PFI0087"	"I12861_2"	2390	24800	120	21136	21204	11171	101	105	28	100	100	0	17710	17120	8266	189	189	23	100	100	0	1.201	1.246	1.283	1.225	1.762	1.286	0.917	120	501	38556	38034	0.264	21035	17521	21103	16931	0
1	8	9	"PFI0089"	"I12932_1"	2590	24810	110	453	439	76	103	109	42	100	100	0	400	404	59	185	188	34	100	98	0	1.628	1.534	1.627	1.557	1.394	1.564	0.778	80	494	565	555	0.703	350	215	336	219	0
1	9	9	"PFI0099"	"I13128_2"	2780	24810	120	4687	4253	1460	108	114	41	100	100	0	2693	2394	946	185	189	31	97	97	0	1.826	1.876	1.829	2.015	1.550	1.837	0.905	120	581	7087	6354	0.868	4579	2508	4145	2209	0
1	10	9	"PFI0102"	"I13218_1"	2980	24810	110	253	234	91	110	113	29	78	75	0	279	280	134	185	186	39	70	60	0	1.521	1.305	0.903	0.898	2.640	0.828	0.463	80	482	237	219	0.605	143	94	124	95	0
1	11	9	"PFI0124"	"I13978_1"	3160	24810	120	542	525	148	104	108	28	99	99	0	564	533	148	184	185	23	97	96	0	1.153	1.206	1.207	1.327	1.955	1.179	0.831	120	534	818	770	0.205	438	380	421	349	0
1	12	9	"PFI0126"	"I14041_1"	3350	24810	120	220	233	73	103	107	28	95	86	0	312	313	47	182	183	24	98	96	0	0.900	0.992	0.944	0.935	2.179	1.077	0.475	120	549	247	261	-0.152	117	130	130	131	0
1	13	9	"PFI0128"	"I14195_1"	3540	24800	110	3080	2823	740	107	119	88	100	100	0	2168	2042	538	184	206	150	100	98	0	1.498	1.462	1.438	1.489	1.367	1.414	0.917	80	461	4957	4574	0.584	2973	1984	2716	1858	0
1	14	9	"PFI0131"	"I1431_1"	3740	24810	120	627	590	184	104	113	80	96	94	0	505	482	141	186	199	132	85	64	0	1.639	1.642	1.666	1.795	2.057	1.613	0.777	120	558	842	782	0.713	523	319	486	296	0
1	15	9	"PFI0137"	"I14413_3"	3930	24810	130	1444	1381	446	107	109	26	100	100	0	1165	1081	335	183	184	23	98	98	0	1.362	1.419	1.424	1.510	1.650	1.418	0.886	120	546	2319	2172	0.445	1337	982	1274	898	0
1	16	9	"PFI0141"	"I14670_1"	4120	24810	120	312	306	81	110	113	28	97	95	0	380	376	70	184	189	31	98	96	0	1.031	1.021	1.061	1.012	1.778	1.040	0.653	120	518	398	388	0.044	202	196	196	192	0
1	17	9	"PFJ0122"	"J167_5"	4300	24810	120	247	245	67	108	114	36	94	81	0	266	267	46	188	195	37	83	53	0	1.782	1.734	1.721	1.693	2.219	1.914	0.402	120	537	217	216	0.834	139	78	137	79	0
1	18	9	"PFJ0124"	"J167_7"	4500	24800	150	135	146	47	102	107	33	49	26	0	194	199	34	183	186	27	31	11	0	3.000	2.750	1.523	1.469	3.312	3.426	0.048	156	659	44	60	1.585	33	11	44	16	-50
1	19	9	"PFJ0128"	"J170_18"	4690	24810	120	370	373	99	95	99	24	100	100	0	309	311	63	182	183	24	95	91	0	2.165	2.155	2.051	2.296	1.920	2.265	0.626	120	473	402	407	1.115	275	127	278	129	0
1	20	9	"PFJ0137"	"J171_6"	4860	24830	150	126	145	58	100	104	29	46	26	0	182	185	30	185	187	24	24	4	0	-8.667	100000.000	1.889	1.673	3.698	9.698	0.015	156	654	23	45	Error	26	-3	45	0	-50
1	21	9	"PFJ0150"	"J181_2"	5090	24820	120	377	367	105	102	107	30	97	94	0	395	403	87	187	189	24	100	98	0	1.322	1.227	1.218	1.199	1.917	1.266	0.627	120	536	483	481	0.403	275	208	265	216	0
1	22	9	"PFJ0153"	"J181_9"	5260	24820	120	152	164	61	101	103	24	71	50	0	630	605	157	188	189	22	99	98	0	0.115	0.151	0.153	0.139	2.527	0.128	0.289	120	513	493	480	-3.115	51	442	63	417	0
1	1	10	"PFJ0179"	"J198_2"	1280	25010	90	187	190	53	104	107	27	84	71	0	213	217	42	190	189	23	50	25	0	3.609	3.185	2.179	2.083	3.485	4.072	0.071	52	381	106	113	1.851	83	23	86	27	0
1	2	10	"PFJ0184"	"J206_1"	1460	24990	110	641	643	119	103	106	29	100	100	0	436	434	79	187	189	26	100	100	0	2.161	2.186	2.217	2.260	1.401	2.175	0.772	80	483	787	787	1.111	538	249	540	247	0
1	3	10	"PFJ0186"	"J206_6"	1640	25000	110	215	243	86	104	104	25	95	90	0	304	306	51	188	191	28	96	90	0	0.957	1.178	1.070	1.069	2.520	1.444	0.426	80	466	227	257	-0.064	111	116	139	118	0
1	4	10	"PFJ0188"	"J212_1"	1830	24990	110	461	461	106	102	103	24	100	100	0	570	563	112	188	191	26	100	100	0	0.940	0.957	0.943	0.961	1.471	0.922	0.790	80	506	741	734	-0.090	359	382	359	375	0
1	5	10	"PFJ0190"	"J212_4"	2050	25020	150	129	155	77	101	102	25	50	39	0	192	197	36	188	189	24	29	16	0	7.000	6.000	1.916	1.679	4.075	4.362	0.106	156	732	32	63	2.807	28	4	54	9	-50
1	6	10	"PFJ0197"	"J218_1"	2220	24990	90	199	215	74	104	106	29	90	76	0	236	241	36	187	188	23	78	55	0	1.939	2.056	1.926	2.184	3.159	2.871	0.215	52	337	144	165	0.955	95	49	111	54	0
1	7	10	"PFJ0220"	"J222_7"	2410	25000	120	477	481	135	100	103	26	100	99	0	325	326	70	190	191	23	95	87	0	2.793	2.801	2.797	3.148	2.024	2.857	0.690	120	592	512	517	1.482	377	135	381	136	0
1	8	10	"PFJ0228"	"J227_3"	2600	24990	110	440	441	97	102	104	28	100	100	0	487	484	101	185	188	29	100	100	0	1.119	1.134	1.110	1.158	1.454	1.047	0.738	80	495	640	638	0.162	338	302	339	299	0
1	9	10	"PFJ0231"	"J22_1"	2790	25000	110	242	249	63	102	106	30	98	93	0	318	316	63	185	197	58	87	66	0	1.053	1.122	1.123	1.189	2.181	0.995	0.398	80	482	273	278	0.074	140	133	147	131	0
1	10	10	"PFJ0233"	"J22_3"	2980	25030	150	121	137	60	100	104	27	44	29	0	181	179	92	184	190	61	4	2	0	-7.000	-7.400	1.337	0.946	6.086	0.229	0.108	156	703	18	32	Error	21	-3	37	-5	-50
1	11	10	"PFJ0238"	"J232_6"	3170	25000	100	326	326	71	101	103	24	100	100	0	284	288	36	182	184	22	100	96	0	2.206	2.123	2.146	2.155	1.632	2.339	0.563	80	434	327	331	1.141	225	102	225	106	0
1	12	10	"PFJ0242"	"J236_1"	3360	25000	110	417	420	78	102	106	26	100	100	0	487	483	95	184	186	25	100	100	0	1.040	1.064	1.087	1.096	1.498	1.046	0.768	80	482	618	617	0.056	315	303	318	299	0
1	13	10	"PFJ0262"	"J248_1"	3540	24990	110	366	377	64	105	116	86	100	96	0	345	338	58	183	204	148	65	1	0	1.611	1.755	1.726	1.877	1.620	1.681	0.657	80	478	423	427	0.688	261	162	272	155	0
1	14	10	"PFJ0264"	"J248_11"	3720	25040	150	119	129	49	104	109	29	40	19	0	182	191	52	186	191	44	17	7	0	-3.750	5.000	1.085	1.153	4.686	0.473	0.045	156	723	11	30	Error	15	-4	25	5	-50
1	15	10	"PFJ0267"	"J248_5"	3950	25020	150	118	120	38	105	108	27	28	13	0	179	177	65	186	187	32	21	10	0	-1.857	-1.667	0.536	0.589	3.828	0.263	0.078	156	615	6	6	Error	13	-7	15	-9	-50
1	16	10	"PFJ0271"	"J252_2"	4120	25010	120	248	252	85	107	111	28	91	84	0	375	366	87	190	191	41	94	86	0	0.762	0.824	0.766	0.749	2.269	0.725	0.487	120	465	326	321	-0.392	141	185	145	176	0
1	17	10	"PFJ0273"	"J252_4"	4310	25010	110	1322	1236	301	109	113	33	100	100	0	1039	1010	223	191	195	37	100	100	0	1.430	1.376	1.407	1.378	1.313	1.412	0.878	80	494	2061	1946	0.516	1213	848	1127	819	0
1	18	10	"PFJ0275"	"J2541_2"	4500	25000	110	240	240	52	106	110	33	98	91	0	338	336	49	184	185	25	100	98	0	0.870	0.882	0.847	0.846	1.901	0.876	0.571	80	518	288	286	-0.201	134	154	134	152	0
1	19	10	"PFK0357"	"Kn3479_1"	4710	25000	80	472	500	270	99	101	24	94	92	0	390	395	159	181	183	25	92	80	0	1.785	1.874	1.402	1.855	2.449	2.456	0.410	52	305	582	615	0.836	373	209	401	214	-100
1	20	10	"PFK0369"	"Kn3690_1"	4880	25010	120	706	687	274	105	109	29	95	94	0	804	757	248	186	188	23	99	97	0	0.972	1.019	1.013	1.013	1.824	1.036	0.829	120	482	1219	1153	-0.040	601	618	582	571	0
1	21	10	"PFK0371"	"Kn3698_1"	5080	25010	120	321	313	92	106	109	26	96	93	0	494	475	119	187	190	25	97	95	0	0.700	0.719	0.688	0.722	2.139	0.682	0.660	120	507	522	495	-0.514	215	307	207	288	0
1	22	10	"PFK0373"	"Kn3698_4"	5250	25000	110	1923	1888	611	106	115	64	100	100	0	908	835	284	185	191	53	97	97	0	2.513	2.742	2.836	3.023	1.708	2.710	0.869	80	457	2540	2432	1.329	1817	723	1782	650	0
1	1	11	"PFK0375"	"Kn3744_1"	1290	25180	110	1121	1644	1572	97	100	27	100	100	0	856	1246	1134	189	191	30	98	98	0	1.535	1.464	1.521	1.658	1.705	1.447	0.927	80	486	1691	2604	0.618	1024	667	1547	1057	0
1	2	11	"PFK0378"	"Kn3773_1"	1450	25180	120	376	382	105	100	104	31	99	97	0	395	388	97	190	193	32	94	90	0	1.346	1.424	1.361	1.554	1.909	1.379	0.733	120	515	481	480	0.429	276	205	282	198	0
1	3	11	"PFK0408"	"Kn4447_1"	1640	25180	120	218	228	62	100	102	28	95	91	0	278	277	52	188	189	23	88	79	0	1.311	1.438	1.317	1.498	2.311	1.489	0.419	120	555	208	217	0.391	118	90	128	89	0
1	4	11	"PFK0410"	"Kn4524_1"	1840	25180	110	269	272	62	98	100	24	100	98	0	368	372	69	187	188	25	97	97	0	0.945	0.941	0.903	0.895	1.710	0.901	0.595	80	476	352	359	-0.082	171	181	174	185	0
1	5	11	"PFK0412"	"Kn459_3"	2030	25190	120	1898	1792	532	100	101	25	100	100	0	1706	1560	470	187	188	23	100	100	0	1.184	1.232	1.240	1.256	1.340	1.216	0.929	120	473	3317	3065	0.243	1798	1519	1692	1373	0
1	6	11	"PFK0415"	"Kn4670_1"	2220	25190	110	286	289	59	100	102	24	100	100	0	312	315	47	187	188	23	100	98	0	1.488	1.477	1.518	1.503	1.698	1.552	0.570	80	522	311	317	0.573	186	125	189	128	0
1	7	11	"PFK0423"	"Kn4895_2"	2420	25190	100	261	269	69	99	101	22	100	100	0	299	296	48	187	188	21	96	90	0	1.446	1.560	1.483	1.594	2.020	1.595	0.480	80	428	274	279	0.532	162	112	170	109	0
1	8	11	"PFK0431"	"Kn5081_1"	2600	25190	120	2050	1864	641	100	103	26	100	100	0	619	610	159	181	184	28	99	99	0	4.452	4.112	3.950	4.096	1.428	4.295	0.892	120	579	2388	2193	2.154	1950	438	1764	429	0
1	9	11	"PFK0462"	"Kn585_3"	2790	25190	110	705	692	168	96	99	27	100	100	0	533	517	106	179	184	73	100	93	0	1.720	1.763	1.740	1.789	1.378	1.751	0.731	80	412	963	934	0.783	609	354	596	338	0
1	10	11	"PFK0466"	"Kn588_2"	2980	25190	120	866	817	295	97	99	27	100	98	0	834	789	214	184	187	71	99	98	0	1.183	1.190	1.183	1.133	1.534	1.193	0.861	120	463	1419	1325	0.243	769	650	720	605	0
1	11	11	"PFK0469"	"Kn5905_4"	3170	25190	110	652	659	157	101	102	24	100	100	0	415	413	68	183	184	25	100	100	0	2.375	2.426	2.398	2.450	1.414	2.446	0.642	80	489	783	788	1.248	551	232	558	230	0
1	12	11	"PFK0476"	"Kn603_2"	3370	25190	120	277	273	81	99	103	27	96	93	0	1132	1065	310	183	185	25	100	100	0	0.188	0.197	0.192	0.192	2.087	0.167	0.603	120	584	1127	1056	-2.415	178	949	174	882	0
1	13	11	"PFK0484"	"Kn656_1"	3550	25180	110	342	338	82	104	109	30	98	95	0	448	425	116	187	192	32	91	88	0	0.912	0.983	0.948	1.014	1.915	0.934	0.651	80	458	499	472	-0.133	238	261	234	238	0
1	14	11	"PFK0486"	"Kn657_2"	3740	25180	110	1215	1170	332	112	115	31	100	100	0	669	683	197	197	199	32	100	100	0	2.337	2.177	2.159	2.292	1.451	2.122	0.854	80	416	1575	1544	1.225	1103	472	1058	486	0
1	15	11	"PFK0519"	"Kn819_1"	3930	25200	120	541	550	317	110	114	31	85	81	0	2280	2285	1470	190	199	58	90	87	0	0.206	0.210	0.215	0.225	2.408	0.198	0.844	120	489	2521	2535	-2.278	431	2090	440	2095	0
1	16	11	"PFK0523"	"Kn8362_1"	4120	25190	120	817	784	310	109	111	26	99	96	0	651	591	211	187	188	35	92	90	0	1.526	1.671	1.668	1.827	1.924	1.675	0.811	120	479	1172	1079	0.610	708	464	675	404	0
1	17	11	"PFK0526"	"Kn8409_1"	4310	25190	110	455	457	108	111	113	27	100	100	0	542	540	123	190	192	30	98	97	0	0.977	0.989	0.933	1.004	1.599	0.930	0.740	80	463	696	696	-0.033	344	352	346	350	0
1	18	11	"PFK0538"	"Kn906_1"	4500	25190	120	913	884	249	110	114	32	100	100	0	745	713	213	188	190	27	98	98	0	1.442	1.474	1.479	1.555	1.539	1.436	0.877	120	617	1360	1299	0.528	803	557	774	525	0
1	19	11	"PFK0541"	"Kn918_1"	4710	25190	130	4592	4107	1357	109	113	32	100	100	0	4626	4195	1498	188	189	24	98	98	0	1.010	0.998	0.998	1.054	1.751	0.979	0.882	120	606	8921	8005	0.015	4483	4438	3998	4007	0
1	20	11	"PFK0549"	"Kn945_1"	4890	25200	120	1512	1403	473	112	117	31	100	99	0	1426	1363	338	191	195	53	100	100	0	1.134	1.102	1.098	1.022	1.634	1.144	0.874	120	484	2635	2463	0.181	1400	1235	1291	1172	0
1	21	11	"PFK1038"	"Ks510_8"	5080	25200	120	223	229	55	112	117	31	96	86	0	516	504	117	188	193	51	96	95	0	0.338	0.370	0.374	0.373	1.895	0.308	0.482	120	548	439	433	-1.563	111	328	117	316	0
1	22	11	"PFK1040"	"Ks51_11"	5260	25200	120	386	365	103	108	116	59	95	88	0	593	583	144	191	196	49	99	97	0	0.692	0.656	0.648	0.618	1.896	0.612	0.730	120	542	680	649	-0.532	278	402	257	392	0
1	1	12	"PFK1042"	"Ks51_2"	1280	25370	100	200	206	62	99	102	28	93	72	0	242	246	42	188	190	27	75	50	0	1.870	1.845	1.638	1.745	3.288	2.276	0.207	80	470	155	165	0.903	101	54	107	58	0
1	2	12	"PFK1044"	"Ks51_4"	1470	25380	120	150	158	48	100	104	25	71	49	0	419	401	103	186	188	24	95	94	0	0.215	0.270	0.288	0.289	3.557	0.173	0.175	120	526	283	273	-2.220	50	233	58	215	0
1	3	12	"PFK1046"	"Ks51_6"	1650	25380	120	202	205	62	99	101	25	90	82	0	246	252	40	184	185	20	85	75	0	1.661	1.559	1.639	1.732	2.707	1.781	0.438	120	497	165	174	0.732	103	62	106	68	0
1	4	12	"PFK1048"	"Ks532_3"	1860	25370	150	131	149	61	98	99	24	57	37	0	204	214	43	184	185	22	46	28	0	1.650	1.700	1.692	1.547	3.256	2.135	0.163	156	685	53	81	0.722	33	20	51	30	-50
1	5	12	"PFK1074"	"Ks56_11"	2030	25380	120	341	339	76	101	103	26	100	98	0	361	360	59	182	183	22	98	98	0	1.341	1.337	1.292	1.338	1.696	1.370	0.701	120	489	419	416	0.423	240	179	238	178	0
1	6	12	"PFK1076"	"Ks56_16"	2220	25370	110	223	227	51	101	103	26	100	92	0	256	256	43	183	185	24	86	71	0	1.671	1.726	1.713	1.773	2.321	1.908	0.303	80	503	195	199	0.741	122	73	126	73	0
1	7	12	"PFK1078"	"Ks56_18"	2430	25370	110	417	416	99	100	103	28	100	98	0	296	297	47	182	188	57	86	50	0	2.781	2.748	2.771	2.865	1.718	2.429	0.341	80	527	431	431	1.475	317	114	316	115	0
1	8	12	"PFK1080"	"Ks56_23"	2610	25380	110	230	241	63	101	102	25	100	95	0	287	290	50	180	181	22	95	92	0	1.206	1.273	1.158	1.309	2.217	1.328	0.453	80	474	236	250	0.270	129	107	140	110	0
1	9	12	"PFK1082"	"Ks56_26"	2810	25350	150	106	119	60	99	102	27	33	17	0	177	164	75	180	182	66	11	1	0	-2.333	-1.250	0.352	0.505	4.888	0.280	0.149	156	679	4	4	Error	7	-3	20	-16	-50
1	10	12	"PFK1085"	"Ks56_32"	2990	25380	110	475	471	94	102	106	29	100	100	0	536	526	107	184	187	38	100	98	0	1.060	1.079	1.067	1.107	1.392	1.047	0.803	80	455	725	711	0.084	373	352	369	342	0
1	11	12	"PFK1110"	"Ks624_12"	3180	25380	120	459	465	122	101	103	25	100	100	0	326	327	67	182	183	25	95	92	0	2.486	2.510	2.631	2.742	1.866	2.512	0.663	120	610	502	509	1.314	358	144	364	145	0
1	12	12	"PFK1113"	"Ks624_4"	3390	25380	110	326	337	66	101	105	29	100	100	0	439	438	78	182	183	23	100	100	0	0.875	0.922	0.958	0.936	1.556	0.837	0.656	80	492	482	492	-0.192	225	257	236	256	0
1	13	12	"PFK1115"	"Ks625_10"	3580	25380	150	162	168	51	110	114	32	63	39	0	220	227	47	190	191	36	44	16	0	1.733	1.568	1.957	1.619	3.265	0.923	0.111	156	670	82	95	0.794	52	30	58	37	-50
1	14	12	"PFK1117"	"Ks625_14"	3750	25390	120	705	666	213	115	118	32	96	96	0	1174	1131	329	199	202	59	100	99	0	0.605	0.591	0.601	0.562	1.763	0.575	0.867	120	507	1565	1483	-0.725	590	975	551	932	0
1	15	12	"PFK1119"	"Ks625_7"	3960	25390	130	263	261	72	108	110	29	95	91	0	337	339	61	190	197	52	94	75	0	1.054	1.027	0.995	0.985	2.013	0.868	0.398	120	560	302	302	0.076	155	147	153	149	0
1	16	12	"PFK1122"	"Ks646_2"	4140	25380	120	185	187	53	106	108	26	84	70	0	369	366	78	185	185	26	96	93	0	0.429	0.448	0.478	0.421	2.564	0.379	0.398	120	482	263	262	-1.220	79	184	81	181	0
1	17	12	"PFK1144"	"Ks66_16"	4320	25380	120	978	952	298	109	112	30	100	99	0	514	497	135	186	189	27	96	93	0	2.649	2.711	2.649	2.830	1.645	2.769	0.813	120	593	1197	1154	1.406	869	328	843	311	0
1	18	12	"PFK1146"	"Ks66_3"	4530	25390	80	183	195	55	115	120	34	80	48	0	223	224	34	189	190	26	59	25	0	2.000	2.286	1.706	1.958	2.935	4.950	0.032	52	316	102	115	1.000	68	34	80	35	0
1	19	12	"PFK1149"	"Ks66_7"	4700	25390	120	393	383	100	114	116	30	99	96	0	334	333	65	185	187	24	95	93	0	1.872	1.818	1.869	1.892	1.970	1.911	0.669	120	552	428	417	0.905	279	149	269	148	0
1	20	12	"PFK1151"	"Ks68_13"	4900	25390	120	3403	3146	948	115	118	32	100	100	0	2404	2379	621	187	192	53	100	100	0	1.483	1.383	1.409	1.343	1.474	1.420	0.892	120	505	5505	5223	0.569	3288	2217	3031	2192	0
1	21	12	"PFK1153"	"Ks692_12"	5080	25450	150	126	134	39	113	117	31	34	14	0	187	191	30	187	191	49	8	1	0	100000.000	5.250	1.750	1.695	3.558	5.572	0.005	156	620	13	25	16.610	13	0	21	4	-50
1	22	12	"PFK1155"	"Ks692_6"	5280	25380	120	202	206	51	110	113	27	90	79	0	245	249	46	190	192	25	76	51	0	1.673	1.627	1.500	1.619	2.972	1.599	0.264	120	527	147	155	0.742	92	55	96	59	0
1	1	13	"PFM0107"	"M17691_2"	1260	25550	110	336	341	76	96	99	28	100	100	0	415	414	83	185	189	31	97	97	0	1.043	1.070	1.099	1.136	1.847	1.050	0.709	80	559	470	474	0.061	240	230	245	229	0
1	2	13	"PFM0110"	"M18079_3"	1450	25560	110	748	740	187	99	102	28	100	100	0	856	807	201	182	187	39	100	100	0	0.963	1.026	1.028	1.054	1.411	0.981	0.860	80	494	1323	1266	-0.055	649	674	641	625	0
1	3	13	"PFM0112"	"M18079_5"	1650	25560	120	922	906	355	96	98	25	100	96	0	706	673	232	182	185	31	97	96	0	1.576	1.650	1.603	1.662	1.770	1.672	0.872	120	517	1350	1301	0.657	826	524	810	491	0
1	4	13	"PFM0116"	"M18377_2"	1830	25600	150	109	133	69	97	99	23	41	28	0	180	185	33	186	186	21	17	9	0	-2.000	-36.000	1.714	1.624	4.593	5.242	0.049	156	648	6	35	Error	12	-6	36	-1	-50
1	5	13	"PFM0118"	"M1840_2"	2040	25570	110	376	379	64	97	98	23	100	100	0	357	368	83	184	185	22	97	97	0	1.613	1.533	1.681	1.688	1.786	1.490	0.674	80	508	452	466	0.689	279	173	282	184	0
1	6	13	"PFM0121"	"M18869_1"	2230	25570	120	616	644	237	93	97	24	100	100	0	389	389	112	186	187	24	93	92	0	2.576	2.714	2.570	2.955	1.849	2.846	0.812	120	509	726	754	1.365	523	203	551	203	0
1	7	13	"PFM0142"	"M196_6"	2330	25560	130	390	402	144	95	99	27	99	96	0	300	317	87	188	193	54	78	54	0	2.634	2.380	2.412	2.712	2.195	2.031	0.339	120	592	407	436	1.397	295	112	307	129	0
1	8	13	"PFM0144"	"M196_8"	2530	25560	110	1053	1000	289	100	105	39	100	100	0	623	590	159	188	196	43	100	96	0	2.191	2.239	2.263	2.372	1.432	2.197	0.853	80	518	1388	1302	1.131	953	435	900	402	0
1	9	13	"PFM0148"	"M19895_2"	2710	25560	100	513	523	125	103	110	49	100	100	0	492	486	104	188	197	89	95	87	0	1.349	1.409	1.431	1.470	1.541	1.281	0.667	80	499	714	718	0.432	410	304	420	298	0
1	10	13	"PFM0152"	"M20060_1"	2910	25560	110	359	356	79	100	104	27	100	100	0	345	344	87	185	185	57	87	71	0	1.619	1.610	1.603	1.728	1.803	1.399	0.587	80	570	419	415	0.695	259	160	256	159	0
1	11	13	"PFM0154"	"M20186_2"	3120	25580	90	477	463	143	98	101	23	100	100	0	344	366	101	182	183	24	96	92	0	2.340	1.984	2.042	2.227	2.129	1.996	0.615	52	392	541	549	1.226	379	162	365	184	0
1	12	13	"PFM0156"	"M20989_1"	3290	25560	100	912	911	315	98	100	24	100	100	0	607	584	197	180	181	26	98	96	0	1.906	2.012	2.077	2.248	1.588	1.947	0.840	80	482	1241	1217	0.931	814	427	813	404	0
1	13	13	"PFM0179"	"M22143_2"	3480	25570	110	379	388	72	104	107	26	100	100	0	298	294	52	180	184	29	96	87	0	2.331	2.491	2.443	2.643	1.848	2.788	0.528	80	524	393	398	1.221	275	118	284	114	0
1	14	13	"PFM0182"	"M22193_2"	3680	25580	120	449	424	161	109	112	30	94	90	0	602	606	205	186	188	44	95	93	0	0.817	0.750	0.720	0.675	1.925	0.725	0.750	120	480	756	735	-0.291	340	416	315	420	0
1	15	13	"PFM0184"	"M22193_8"	3860	25570	110	538	516	175	106	111	44	93	92	0	403	377	109	186	186	46	87	82	0	1.991	2.147	2.108	2.206	2.010	2.135	0.660	80	517	649	601	0.993	432	217	410	191	0
1	16	13	"PFM0186"	"M22451_2"	4080	25590	150	126	140	54	103	106	37	37	17	0	186	183	51	185	189	38	13	5	0	23.000	-18.500	0.886	1.060	5.769	1.359	0.008	156	711	24	35	4.524	23	1	37	-2	-50
1	17	13	"PFM0193"	"M22678_3"	4250	25580	110	572	562	116	101	104	26	100	100	0	457	455	96	185	186	24	100	97	0	1.732	1.707	1.745	1.801	1.569	1.695	0.764	80	466	743	731	0.792	471	272	461	270	0
1	18	13	"PFM0196"	"M2305_1"	4440	25570	110	177	203	72	103	105	27	92	68	0	270	278	53	185	187	24	93	81	0	0.871	1.075	0.823	0.904	2.653	1.343	0.227	80	548	159	193	-0.200	74	85	100	93	0
1	19	13	"PFM0218"	"M24561_3"	4630	25570	110	873	847	210	105	108	30	100	100	0	589	570	106	183	185	30	100	100	0	1.892	1.917	1.908	1.914	1.368	1.921	0.822	80	537	1174	1129	0.920	768	406	742	387	0
1	20	13	"PFM0224"	"M24933_22"	4830	25580	110	185	192	60	108	108	26	90	63	0	235	239	41	180	183	26	81	53	0	1.400	1.424	1.263	1.335	2.745	1.700	0.180	80	496	132	143	0.485	77	55	84	59	0
1	21	13	"PFM0227"	"M24933_9"	5020	25580	120	298	302	76	106	107	26	98	97	0	310	316	59	185	186	25	96	93	0	1.536	1.496	1.483	1.521	1.924	1.545	0.608	120	422	317	327	0.619	192	125	196	131	0
1	22	13	"PFM0229"	"M25032_3"	5210	25580	120	888	857	249	106	109	27	100	99	0	760	740	176	186	188	23	100	100	0	1.362	1.356	1.383	1.327	1.603	1.386	0.861	120	517	1356	1305	0.446	782	574	751	554	0
1	1	14	"PFM0231"	"M2511_3"	1230	25760	120	246	255	71	94	97	24	99	97	0	292	301	73	183	185	23	88	84	0	1.394	1.364	1.415	1.483	2.310	1.311	0.525	120	603	261	279	0.480	152	109	161	118	0
1	2	14	"PFM0234"	"M25344_2"	1410	25760	120	172	173	53	97	100	24	82	64	0	307	310	73	181	182	26	93	85	0	0.595	0.589	0.675	0.554	2.876	0.521	0.359	120	501	201	205	-0.748	75	126	76	129	0
1	3	14	"PFM0693"	"M50721_5"	1570	25760	110	424	409	96	97	100	24	100	100	0	315	330	71	182	183	20	100	98	0	2.459	2.108	2.196	2.225	1.697	2.150	0.633	80	481	460	460	1.298	327	133	312	148	0
1	4	14	"PFM0695"	"M51089_1"	1770	25760	120	273	274	80	96	99	24	100	95	0	222	224	36	186	185	21	64	45	0	4.917	4.684	4.071	4.561	2.393	4.761	0.290	120	486	213	216	2.298	177	36	178	38	0
1	5	14	"PFM0698"	"M51323_1"	1950	25760	110	421	428	91	100	101	22	100	100	0	781	755	185	184	187	28	100	100	0	0.538	0.574	0.589	0.587	1.486	0.518	0.785	80	440	918	899	-0.895	321	597	328	571	0
1	6	14	"PFM0702"	"M5172_2"	2140	25770	110	232	234	50	100	101	23	100	97	0	266	266	39	184	186	30	92	67	0	1.610	1.634	1.644	1.738	1.979	1.701	0.438	80	508	214	216	0.687	132	82	134	82	0
1	7	14	"PFM0705"	"M52114_1"	2330	25760	110	1023	985	258	103	107	41	100	100	0	708	714	166	188	194	52	100	100	0	1.769	1.677	1.660	1.687	1.393	1.612	0.835	80	509	1440	1408	0.823	920	520	882	526	0
1	8	14	"PFM0710"	"M52423_1"	2540	25770	120	500	475	158	106	121	67	95	94	0	587	565	134	188	193	78	97	91	0	0.987	0.979	1.015	0.947	1.827	0.980	0.720	120	629	793	746	-0.018	394	399	369	377	0
1	9	14	"PFM0728"	"M53642_4"	2780	25780	150	125	216	186	108	123	103	28	24	0	197	251	153	189	203	160	20	10	0	2.125	1.742	1.063	1.030	3.779	1.061	0.497	156	682	25	170	1.087	17	8	108	62	-50
1	10	14	"PFM0732"	"M53850_1"	2910	25760	110	3887	3716	1129	105	116	118	100	100	0	2494	2324	571	189	208	177	100	100	0	1.641	1.691	1.674	1.651	1.327	1.678	0.899	80	403	6087	5746	0.714	3782	2305	3611	2135	0
1	11	14	"PFM0734"	"M53930_1"	3110	25770	110	709	707	151	102	108	53	100	100	0	896	856	202	182	190	101	100	100	0	0.850	0.898	0.879	0.914	1.393	0.852	0.856	80	547	1321	1279	-0.234	607	714	605	674	0
1	12	14	"PFM0738"	"M54370_2"	3320	25790	150	119	126	44	100	103	25	38	24	0	173	174	27	181	184	29	8	1	0	-2.375	-3.714	1.194	1.445	6.080	0.094	0.004	156	770	11	19	Error	19	-8	26	-7	-50
1	13	14	"PFM0742"	"M5455_1"	3490	25770	110	178	178	50	101	104	25	85	71	0	551	542	122	178	184	34	100	100	0	0.206	0.212	0.198	0.205	2.284	0.148	0.313	80	473	450	441	-2.276	77	373	77	364	0
1	14	14	"PFM0744"	"M5455_6"	3700	25760	150	197	199	78	105	109	32	73	62	0	213	222	52	180	187	65	26	6	0	2.788	2.238	2.200	2.061	3.480	0.677	0.105	156	762	125	136	1.479	92	33	94	42	-50
1	15	14	"PFM0765"	"M55888_4"	3900	25790	90	232	247	81	109	114	39	88	80	0	293	298	60	185	196	90	57	11	0	1.139	1.221	1.349	1.238	2.405	0.824	0.314	52	341	231	251	0.188	123	108	138	113	0
1	16	14	"PFM0770"	"M55941_1"	4080	25800	150	119	134	60	105	108	32	36	21	0	171	164	48	182	190	45	5	1	0	-1.273	-1.611	1.167	1.192	5.440	0.411	0.062	156	586	3	11	Error	14	-11	29	-18	-50
1	17	14	"PFM0772"	"M56059_1"	4260	25770	110	635	634	115	100	104	27	100	100	0	330	327	52	182	183	23	96	95	0	3.615	3.683	3.593	3.943	1.667	3.731	0.714	80	465	683	679	1.854	535	148	534	145	0
1	18	14	"PFM0780"	"M56462_2"	4450	25770	110	341	348	71	101	104	26	100	100	0	1073	1046	198	185	186	25	100	100	0	0.270	0.287	0.296	0.283	1.521	0.244	0.728	80	577	1128	1108	-1.888	240	888	247	861	0
1	19	14	"PFM0782"	"M56512_15"	4650	25770	80	176	195	63	107	110	27	86	65	0	198	206	39	180	183	23	48	30	0	3.833	3.385	2.080	2.521	2.884	5.154	0.043	52	322	87	114	1.939	69	18	88	26	0
1	20	14	"PFM0785"	"M56710_1"	4840	25770	120	515	506	149	105	108	28	99	99	0	459	455	89	181	184	22	100	98	0	1.475	1.464	1.472	1.451	1.595	1.561	0.808	120	556	688	675	0.561	410	278	401	274	0
1	21	14	"PFM0809"	"M58416_1"	5050	25790	150	119	472	1700	106	109	28	39	22	0	185	359	899	184	187	23	25	10	0	13.000	2.091	1.161	1.259	5.152	1.972	0.872	156	577	14	541	3.700	13	1	366	175	-50
1	22	14	"PFM0815"	"M58784_1"	5250	25780	150	120	131	46	102	105	26	42	23	0	180	183	26	187	189	23	12	4	0	-2.571	-7.250	1.215	1.210	3.951	0.070	0.003	156	750	11	25	Error	18	-7	29	-4	-50
1	1	15	"PFM0817"	"M58847_5"	1230	25960	120	273	265	77	95	98	26	93	93	0	392	389	105	176	177	23	96	94	0	0.824	0.798	0.834	0.793	1.866	0.746	0.676	120	529	394	383	-0.279	178	216	170	213	0
1	2	15	"PFM0820"	"M5894_7"	1420	25950	120	208	208	52	97	103	52	85	56	0	260	262	48	179	184	47	74	40	0	1.370	1.337	1.211	1.463	2.703	1.318	0.336	120	494	192	194	0.455	111	81	111	83	0
1	3	15	"PFM0824"	"M59170_6"	1620	25950	100	183	190	52	97	100	23	97	85	0	198	204	35	182	182	22	43	27	0	5.375	4.227	2.742	3.369	2.754	4.000	0.110	80	452	102	115	2.426	86	16	93	22	0
1	4	15	"PFM0828"	"M59497_4"	1790	25950	110	1109	1097	258	101	104	27	100	100	0	624	634	164	184	186	29	100	100	0	2.291	2.213	2.309	2.292	1.402	2.233	0.857	80	472	1448	1446	1.196	1008	440	996	450	0
1	5	15	"PFN0330"	"N134_61"	1990	25940	120	275	273	69	102	105	28	98	95	0	330	325	67	184	186	31	96	85	0	1.185	1.213	1.218	1.293	2.232	1.220	0.530	120	547	319	312	0.245	173	146	171	141	0
1	6	15	"PFN0332"	"N134_67"	2180	25950	120	329	328	91	102	105	26	99	97	0	369	367	82	184	185	25	95	92	0	1.227	1.235	1.216	1.285	1.877	1.260	0.672	120	570	412	409	0.295	227	185	226	183	0
1	7	15	"PFN0334"	"N134_74"	2380	25950	120	250	246	63	103	109	41	97	81	0	234	241	49	189	194	49	47	17	0	3.267	2.750	2.259	2.794	2.675	2.716	0.327	120	515	192	195	1.708	147	45	143	52	0
1	8	15	"PFN0336"	"N134_76"	2570	25940	110	220	225	55	108	118	47	91	65	0	358	359	89	186	189	67	88	67	0	0.651	0.676	0.671	0.717	2.379	0.494	0.389	80	474	284	290	-0.619	112	172	117	173	0
1	9	15	"PFN0338"	"N134_78"	2780	25940	150	181	186	72	107	122	98	36	7	0	222	231	56	188	195	133	7	0	0	2.176	1.837	1.400	1.434	3.288	1.058	0.268	156	593	108	122	1.122	74	34	79	43	-50
1	10	15	"PFN0342"	"N134_83"	2940	25950	120	874	817	257	103	113	109	98	97	0	695	674	214	189	206	164	91	75	0	1.524	1.472	1.442	1.524	1.672	1.441	0.877	120	469	1277	1199	0.608	771	506	714	485	0
1	11	15	"PFN0360"	"N135_22"	3140	25960	110	197	206	56	103	106	27	93	80	0	246	247	44	188	190	28	68	50	0	1.621	1.746	1.431	1.574	3.127	2.179	0.184	80	494	152	162	0.697	94	58	103	59	0
1	12	15	"PFN0363"	"N135_27"	3330	25950	110	246	252	58	99	103	25	100	98	0	225	230	43	185	188	24	61	40	0	3.675	3.400	3.279	3.591	2.476	3.600	0.202	80	455	187	198	1.878	147	40	153	45	0
1	13	15	"PFN0365"	"N135_7"	3520	25960	110	230	233	55	102	105	25	100	97	0	273	280	55	186	189	30	87	71	0	1.471	1.394	1.395	1.474	2.635	1.392	0.269	80	538	215	225	0.557	128	87	131	94	0
1	14	15	"PFN0367"	"N135_9"	3710	25940	110	285	283	70	103	107	27	98	97	0	346	330	75	189	196	52	88	67	0	1.159	1.277	1.229	1.316	1.830	1.188	0.601	80	516	339	321	0.213	182	157	180	141	0
1	15	15	"PFN0369"	"N136_13"	3910	25950	110	321	323	70	106	108	29	100	100	0	382	391	97	188	197	59	93	77	0	1.108	1.069	1.154	1.189	2.016	0.891	0.532	80	432	409	420	0.148	215	194	217	203	0
1	16	15	"PFN0371"	"N136_16"	4110	25950	150	155	156	41	106	108	29	64	39	0	208	212	36	187	193	41	30	4	0	2.333	2.000	1.642	1.543	3.194	1.142	0.086	156	572	70	75	1.222	49	21	50	25	-50
1	17	15	"PFN0390"	"N137_31"	4280	25950	110	575	588	129	103	108	29	100	100	0	534	519	92	186	189	30	100	100	0	1.356	1.456	1.392	1.474	1.510	1.455	0.764	80	466	820	818	0.440	472	348	485	333	0
1	18	15	"PFN0393"	"N137_38"	4490	26000	150	114	122	35	104	108	29	30	16	0	181	184	30	191	193	29	10	3	0	-1.000	-2.571	1.071	1.184	4.010	0.136	0.003	156	729	0	11	Error	10	-10	18	-7	-50
1	19	15	"PFN0395"	"N137_4"	4680	25950	120	545	548	150	104	108	30	100	100	0	384	377	106	187	188	24	93	88	0	2.239	2.337	2.327	2.636	1.882	2.276	0.722	120	526	638	634	1.163	441	197	444	190	0
1	20	15	"PFN0398"	"N137_44"	4850	25960	120	485	468	147	104	107	28	97	97	0	388	388	87	181	185	22	99	98	0	1.841	1.758	1.743	1.774	1.706	1.843	0.769	120	486	588	571	0.880	381	207	364	207	0
1	21	15	"PFN0400"	"N137_5"	5040	25960	120	421	428	114	109	114	33	100	99	0	270	280	65	186	190	25	85	72	0	3.714	3.394	3.458	4.079	2.521	3.649	0.445	120	471	396	413	1.893	312	84	319	94	0
1	22	15	"PFN0403"	"N137_53"	5240	25920	150	139	141	40	104	108	30	54	21	0	192	194	29	187	190	24	23	7	0	7.000	5.286	1.528	1.919	3.862	22.381	0.001	156	751	40	44	2.807	35	5	37	7	-50
1	1	16	"PFN0420"	"N138_29"	1280	26130	150	125	130	42	94	100	48	32	8	0	177	180	30	175	179	42	11	1	0	15.500	7.200	1.502	1.521	4.060	1.932	0.162	156	694	33	41	3.954	31	2	36	5	-50
1	2	16	"PFN0422"	"N138_30"	1440	26140	120	180	183	50	93	100	57	70	30	0	235	235	40	179	185	51	53	11	0	1.554	1.607	1.500	1.485	2.718	1.415	0.298	120	400	143	146	0.636	87	56	90	56	0
1	3	16	"PFN0427"	"N138_36"	1640	26160	150	118	128	41	100	103	27	40	19	0	190	190	29	182	182	24	23	5	0	2.250	3.500	1.219	1.272	4.412	0.072	0.002	156	697	26	36	1.170	18	8	28	8	-50
1	4	16	"PFN0429"	"N138_39"	1820	26130	110	778	755	216	103	108	40	100	100	0	489	483	114	184	187	38	98	97	0	2.213	2.181	2.142	2.254	1.590	2.185	0.809	80	443	980	951	1.146	675	305	652	299	0
1	5	16	"PFN0431"	"N138_43"	2000	26140	120	673	657	209	101	106	41	99	99	0	751	714	200	185	186	30	98	97	0	1.011	1.051	1.065	1.074	1.859	1.033	0.846	120	584	1138	1085	0.015	572	566	556	529	0
1	6	16	"PFN0435"	"N138_51"	2210	26180	150	116	122	33	101	104	30	34	12	0	173	177	30	184	185	22	14	5	0	-1.364	-3.000	0.700	0.815	4.265	18.154	0.000	156	624	4	14	Error	15	-11	21	-7	-50
1	7	16	"PFN0839"	"N163_7"	2380	26130	150	127	397	598	100	103	27	49	42	0	214	287	168	188	189	25	50	35	0	1.038	3.000	1.648	1.586	3.151	3.814	0.770	156	590	53	396	0.054	27	26	297	99	-50
1	8	16	"PFN0843"	"N164_7"	2560	26140	100	346	351	100	100	105	32	98	98	0	399	390	77	176	162	62	97	86	0	1.103	1.173	1.153	1.160	1.708	1.030	0.599	80	384	469	465	0.142	246	223	251	214	0
1	9	16	"PFN0846"	"N165_14"	2750	26130	110	1279	1201	288	101	105	31	100	100	0	1162	1081	251	186	174	68	100	100	0	1.207	1.229	1.214	1.242	1.275	1.175	0.901	80	494	2154	1995	0.271	1178	976	1100	895	0
1	10	16	"PFN0848"	"N165_16"	2960	26140	120	3697	3437	1337	100	103	29	100	100	0	2881	2819	1201	193	195	24	97	96	0	1.338	1.271	1.258	1.367	1.813	1.244	0.900	120	522	6285	5963	0.420	3597	2688	3337	2626	0
1	11	16	"PFN0852"	"N165_8"	3140	26140	120	161	166	42	102	105	27	81	52	0	222	226	43	192	192	23	55	32	0	1.967	1.882	1.556	1.427	4.135	2.256	0.054	120	522	89	98	0.976	59	30	64	34	0
1	12	16	"PFN0854"	"N166_2"	3330	26170	150	122	133	45	103	107	26	43	21	0	172	184	82	190	191	24	8	4	0	-1.056	-5.000	1.000	0.995	4.247	0.332	0.047	156	679	1	24	Error	19	-18	30	-6	-50
1	13	16	"PFN0877"	"N168_9"	3520	26180	150	117	122	39	104	107	27	32	12	0	176	178	47	191	192	29	15	5	0	-0.867	-1.385	0.648	0.869	6.408	0.135	0.002	156	598	-2	5	Error	13	-15	18	-13	-50
1	14	16	"PFN0881"	"N169_15"	3710	26180	150	97	111	50	104	108	27	24	14	0	171	172	78	195	198	32	13	9	0	0.292	-0.304	0.415	0.540	4.034	0.320	0.051	156	622	-31	-16	-1.778	-7	-24	7	-23	-50
1	15	16	"PFN0884"	"N169_20"	3920	26130	150	139	153	62	105	107	27	55	35	0	184	190	39	195	198	28	10	3	0	-3.091	-9.600	1.429	1.302	5.128	0.016	0.000	156	684	23	43	Error	34	-11	48	-5	-50
1	16	16	"PFN0889"	"N170_4"	4090	26140	100	296	301	59	103	106	28	100	100	0	260	262	43	193	194	23	85	70	0	2.881	2.870	2.777	3.177	2.241	2.989	0.384	80	407	260	267	1.526	193	67	198	69	0
1	17	16	"PFN0891"	"N171_3"	4290	26150	110	247	259	68	107	109	27	100	96	0	291	297	58	193	195	26	96	80	0	1.429	1.462	1.580	1.574	2.126	1.558	0.428	80	502	238	256	0.515	140	98	152	104	0
1	18	16	"PFN0895"	"N173_3"	4470	26170	150	136	144	46	104	108	25	55	33	0	192	194	32	197	198	26	15	5	0	-6.400	-13.333	1.986	1.845	4.085	0.142	0.010	156	629	27	37	Error	32	-5	40	-3	-50
1	19	16	"PFN0917"	"N177_5"	4680	26190	150	121	131	43	105	108	26	39	22	0	175	175	28	193	195	24	6	1	0	-0.889	-1.444	0.604	0.639	3.884	0.342	0.040	156	622	-2	8	Error	16	-18	26	-18	-50
1	20	16	"PFN0923"	"N181_1"	4860	26150	110	361	356	68	105	108	27	100	100	0	356	356	75	187	189	24	97	95	0	1.515	1.485	1.431	1.533	1.565	1.477	0.709	80	446	425	420	0.599	256	169	251	169	0
1	21	16	"PFN0925"	"N181_11"	5040	26150	110	1527	1500	328	109	114	34	100	100	0	734	741	174	188	192	27	100	100	0	2.597	2.515	2.447	2.583	1.389	2.532	0.855	80	480	1964	1944	1.377	1418	546	1391	553	0
1	22	16	"PFN0928"	"N181_17"	5230	26150	120	2977	2783	953	108	111	32	100	100	0	1649	1529	555	191	195	24	97	95	0	1.968	1.999	1.959	2.259	2.036	2.020	0.882	120	610	4327	4013	0.977	2869	1458	2675	1338	0
1	1	17	"PFN0931"	"N181_21"	1250	26340	110	161	166	41	95	98	27	85	60	0	239	241	47	181	183	34	70	37	0	1.138	1.183	1.043	1.123	3.507	0.734	0.178	80	516	124	131	0.186	66	58	71	60	0
1	2	17	"PFN0933"	"N181_25"	1450	26320	150	128	138	49	96	100	27	56	31	0	184	188	31	180	180	23	23	12	0	8.000	5.250	1.470	1.365	4.822	7.611	0.011	156	669	36	50	3.000	32	4	42	8	-50
1	3	17	"PFN0958"	"N187_1"	1650	26400	150	104	115	42	98	103	39	20	6	0	186	188	27	180	182	28	20	6	0	1.000	2.125	1.333	1.326	4.869	0.018	0.000	156	693	12	25	0.000	6	6	17	8	-50
1	4	17	"PFN0960"	"N187_5"	1810	26320	110	696	675	185	100	109	53	100	100	0	347	355	85	184	187	38	97	85	0	3.656	3.363	3.518	3.752	1.770	3.458	0.716	80	455	759	746	1.870	596	163	575	171	0
1	5	17	"PFN0964"	"N189_3"	2000	26370	150	112	124	44	100	108	50	19	7	0	180	181	25	183	190	75	0	0	0	-4.000	-12.000	1.290	1.210	4.146	0.456	0.196	156	714	9	22	Error	12	-3	24	-2	-50
1	6	17	"PFN0966"	"N189_6"	2200	26340	120	1167	1091	378	99	105	40	99	98	0	1292	1264	338	184	192	88	100	100	0	0.964	0.919	0.954	0.852	1.632	0.936	0.887	120	487	2176	2072	-0.053	1068	1108	992	1080	0
1	7	17	"PFN0969"	"N197_2"	2390	26330	110	1064	1028	213	101	103	26	100	100	0	831	812	183	186	190	41	100	100	0	1.493	1.481	1.443	1.526	1.369	1.435	0.872	80	452	1608	1553	0.578	963	645	927	626	0
1	8	17	"PFN0979"	"N243_1"	2580	26310	150	154	169	79	102	105	28	60	48	0	265	272	134	184	182	68	55	38	0	0.642	0.761	0.621	0.519	3.268	0.418	0.452	156	642	133	155	-0.639	52	81	67	88	-50
1	9	17	"PFF1893"	"F8058_1"	2790	26330	150	174	274	225	100	103	26	64	56	0	218	272	144	187	184	52	38	27	0	2.387	2.047	2.000	1.810	3.426	1.936	0.394	156	631	105	259	1.255	74	31	174	85	-50
1	10	17	"PFB0086"	"B312"	2960	26330	120	2023	1969	806	99	103	30	100	99	0	1322	1233	459	190	191	23	98	96	0	1.700	1.793	1.762	1.850	1.728	1.821	0.892	120	523	3056	2913	0.765	1924	1132	1870	1043	0
1	11	17	"PFB0247"	"B619"	3180	26370	150	110	125	52	103	106	30	32	13	0	187	187	27	187	187	27	16	2	0	100000.000	100000.000	1.977	1.673	4.024	0.038	0.001	156	593	7	22	16.610	7	0	22	0	-50
1	12	17	"PFB0263"	"B648"	3350	26380	150	117	130	57	103	106	27	36	21	0	180	182	26	188	188	26	9	2	0	-1.750	-4.500	1.333	1.371	4.475	0.048	0.002	156	489	6	21	Error	14	-8	27	-6	-50
1	13	17	"PFB0272"	"B666"	3570	26360	150	115	125	41	103	108	31	32	18	0	185	184	24	192	196	43	1	0	0	-1.714	-2.750	1.406	1.783	4.031	0.663	0.014	156	485	5	14	Error	12	-7	22	-8	-50
1	14	17	"PFC0108"	"C322"	3730	26330	120	301	284	135	103	106	29	81	75	0	275	273	110	199	201	41	64	49	0	2.605	2.446	1.790	1.610	3.335	1.758	0.343	120	412	274	255	1.381	198	76	181	74	0
1	15	17	"PFA0055"	"A14801_28"	3940	26350	150	129	445	716	104	107	26	49	38	0	210	273	156	198	199	23	41	30	0	2.083	4.547	2.000	1.763	3.781	5.678	0.605	156	737	37	416	1.059	25	12	341	75	-50
1	16	17	"PFA0082"	"A18792_10"	4100	26330	90	175	191	66	102	105	24	86	61	0	231	234	35	194	196	24	69	32	0	1.973	2.225	1.546	1.848	3.157	2.843	0.143	52	353	110	129	0.980	73	37	89	40	0
1	17	17	"PFA0091"	"A18792_4"	4300	26340	110	305	306	87	102	105	24	100	97	0	368	364	71	194	195	23	98	95	0	1.167	1.200	1.183	1.173	1.979	1.282	0.547	80	536	377	374	0.222	203	174	204	170	0
1	18	17	"PFA0097"	"A19747_2"	4490	26330	90	243	258	73	104	109	28	96	94	0	226	230	36	202	202	22	51	34	0	5.792	5.500	3.540	4.597	2.593	5.308	0.131	52	328	163	182	2.534	139	24	154	28	0
1	19	17	"PFA0173"	"A4732_13"	4680	26370	150	124	138	52	105	109	29	41	25	0	188	194	32	201	202	24	16	6	0	-1.462	-4.714	1.089	1.004	4.387	8.835	0.009	156	596	6	26	Error	19	-13	33	-7	-50
1	20	17	"PFA0219"	"A8784_10"	4870	26330	100	622	622	159	102	105	26	100	100	0	972	941	239	193	194	23	100	100	0	0.668	0.695	0.713	0.703	1.476	0.651	0.793	80	451	1299	1268	-0.583	520	779	520	748	0
1	21	17	"PFM0561"	"M44175_1"	5050	26340	110	1206	1203	331	107	109	27	100	100	0	1019	953	268	190	192	22	100	100	0	1.326	1.436	1.420	1.483	1.443	1.417	0.834	80	494	1928	1859	0.407	1099	829	1096	763	0
1	22	17	"PFM0639"	"M46861_1"	5260	26330	150	132	141	48	104	107	28	50	29	0	183	188	35	191	192	23	16	11	0	-3.500	-12.333	1.225	1.154	4.362	4.362	0.032	156	891	20	34	Error	28	-8	37	-3	-50
1	1	18	"PFM0668"	"M48963_5"	1250	26510	110	361	369	72	91	96	28	100	100	0	390	394	72	184	187	34	100	98	0	1.311	1.324	1.295	1.364	1.522	1.297	0.694	80	571	476	488	0.390	270	206	278	210	0
1	2	18	"PFM0751"	"M55156_1"	1460	26520	80	229	417	712	94	96	22	88	80	0	206	420	857	179	180	23	55	36	0	5.000	1.340	2.558	2.126	3.264	0.743	0.709	52	334	162	564	2.322	135	27	323	241	-100
1	3	18	"PFM0789"	"M57163_1"	1650	26520	80	176	197	81	94	95	23	88	71	0	240	245	38	179	181	22	84	75	0	1.344	1.561	1.190	1.416	2.712	2.062	0.266	52	238	143	169	0.427	82	61	103	66	0
1	4	18	"PFM0887"	"M8047_1"	1820	26520	110	417	419	84	97	101	32	100	100	0	479	482	85	182	184	27	100	100	0	1.077	1.073	1.068	1.086	1.506	1.024	0.722	80	484	617	622	0.108	320	297	322	300	0
1	5	18	"PFD0324"	"D37405_1"	2020	26520	90	215	231	74	98	105	42	90	78	0	215	218	34	185	193	99	1	0	0	3.900	4.030	3.887	3.911	3.347	5.683	0.112	52	282	147	166	1.963	117	30	133	33	0
1	6	18	"PFD0374"	"D42243_5"	2180	26560	150	110	125	50	105	114	55	16	7	0	186	187	30	185	191	74	1	0	0	5.000	10.000	1.750	1.416	3.753	6.636	0.020	156	721	6	22	2.322	5	1	20	2	-50
1	7	18	"PFD0381"	"D42873_1"	2420	26540	150	134	142	48	106	111	36	45	19	0	185	188	42	188	198	62	8	0	0	-9.333	100000.000	1.758	1.498	4.474	0.361	0.030	156	633	25	36	Error	28	-3	36	0	-50
1	8	18	"PFD0391"	"D42954_8"	2600	26520	150	196	201	81	110	118	66	57	33	0	222	224	70	194	207	72	28	5	0	3.071	3.033	1.871	1.727	3.031	0.853	0.256	156	550	114	121	1.619	86	28	91	30	-50
1	9	18	"PFD0408"	"D47995_1"	2780	26520	120	571	562	177	100	104	29	99	97	0	907	891	252	189	189	23	100	100	0	0.656	0.658	0.665	0.657	1.527	0.639	0.846	120	450	1189	1164	-0.608	471	718	462	702	0
1	10	18	"PFD0468"	"D53677_9"	2980	26560	150	108	121	43	100	103	28	32	17	0	180	180	28	186	186	25	12	4	0	-1.333	-3.500	1.000	1.157	4.484	0.037	0.000	156	580	2	15	Error	8	-6	21	-6	-50
1	11	18	"IMX067I"	"Y_IMX067I"	3170	26570	150	110	116	37	102	105	27	26	14	0	176	178	29	184	184	26	12	1	0	-1.000	-2.333	0.924	1.070	4.039	14.174	0.001	156	485	0	8	Error	8	-8	14	-6	-50
1	12	18	"IOX204I"	"Y_IOX204I"	3330	26570	150	115	122	52	103	109	38	18	3	0	176	174	33	189	233	444	0	0	0	-0.923	-1.267	1.114	1.236	4.215	0.313	0.180	156	421	-1	4	Error	12	-13	19	-15	-50
1	13	18	"IDX437I"	"Y_IDX437I"	3520	26560	150	118	123	34	108	114	39	21	5	0	175	177	31	194	228	345	0	0	0	-0.526	-0.882	0.684	0.723	3.997	0.206	0.131	156	458	-9	-2	Error	10	-19	15	-17	-50
1	14	18	"ILX005I"	"Y_ILX005I"	3710	26560	150	117	123	39	106	110	30	28	12	0	171	170	45	197	202	48	3	1	0	-0.423	-0.630	0.611	0.687	4.055	3.371	0.238	156	645	-15	-10	Error	11	-26	17	-27	-50
1	15	18	"Z_1_10"	"Z_1_10"	3920	26530	100	159	165	48	111	113	28	68	37	0	244	241	44	200	201	24	65	46	0	1.091	1.317	1.019	1.203	3.499	2.599	0.078	80	454	92	95	0.126	48	44	54	41	0
1	16	18	"Z_1_30"	"Z_1_30"	4130	26520	90	190	192	52	105	111	30	84	65	0	246	248	50	197	200	26	63	46	0	1.735	1.706	1.563	1.786	2.800	1.922	0.119	52	372	134	138	0.795	85	49	87	51	0
1	17	18	"Z_2_70"	"Z_2_70"	4290	26530	130	789	802	205	103	106	26	100	100	0	2778	2740	585	196	198	23	100	100	0	0.266	0.275	0.268	0.269	1.329	0.265	0.894	120	593	3268	3243	-1.912	686	2582	699	2544	0
1	18	18	"Z_2_90"	"Z_2_90"	4490	26530	120	1827	1673	612	103	106	26	99	99	0	7824	7156	2193	207	210	28	100	100	0	0.226	0.226	0.239	0.203	1.825	0.221	0.893	120	543	9341	8519	-2.143	1724	7617	1570	6949	0
1	19	18	"Z_3_10"	"Z_3_10"	4690	26530	150	132	137	40	101	113	71	19	1	0	211	210	31	214	220	39	6	0	0	-10.333	-9.000	1.467	1.197	5.841	0.498	0.016	156	548	28	32	Error	31	-3	36	-4	-50
1	20	18	"Z_3_30"	"Z_3_30"	4870	26600	150	107	122	75	102	112	67	7	5	0	201	201	34	201	205	32	12	3	0	100000.000	100000.000	1.098	1.097	4.447	12.553	0.027	156	634	5	20	16.610	5	0	20	0	-50
1	21	18	"Z_3_50"	"Z_3_50"	5050	26530	120	760	741	238	109	117	68	98	96	0	618	578	163	194	195	26	96	96	0	1.535	1.646	1.579	1.689	1.718	1.670	0.823	120	576	1075	1016	0.619	651	424	632	384	0
1	22	18	"Z_3_70"	"Z_3_70"	5250	26530	110	3645	3464	1062	109	114	33	100	100	0	2712	2474	741	197	199	39	100	100	0	1.406	1.473	1.517	1.486	1.402	1.480	0.866	80	469	6051	5632	0.492	3536	2515	3355	2277	0
1	1	19	"Z_5_10"	"Z_5_10"	1270	26700	80	181	176	40	92	96	25	94	82	0	189	189	31	178	178	22	34	11	0	8.091	7.636	3.704	3.136	3.729	4.905	0.050	52	334	100	95	3.016	89	11	84	11	0
1	2	19	"Z_5_30"	"Z_5_30"	1450	26710	110	296	292	61	91	94	23	100	100	0	266	267	52	180	179	20	91	82	0	2.384	2.310	2.098	2.463	2.177	2.415	0.426	80	538	291	288	1.253	205	86	201	87	0
1	3	19	"Z_5_50"	"Z_5_50"	1640	26710	110	2399	2332	523	93	96	23	100	100	0	1231	1145	252	177	177	24	100	100	0	2.188	2.313	2.337	2.327	1.293	2.348	0.914	80	520	3360	3207	1.130	2306	1054	2239	968	0
1	4	19	"Z_5_70"	"Z_5_70"	1830	26710	120	7677	7216	2929	96	100	25	100	100	0	3509	3235	1087	180	182	25	100	100	0	2.277	2.331	2.375	2.160	1.677	2.464	0.910	120	568	10910	10175	1.187	7581	3329	7120	3055	0
1	5	19	"Z_5_90"	"Z_5_90"	2010	26710	110	24991	23240	5967	105	115	58	100	100	0	12127	10948	2500	189	197	135	100	100	0	2.085	2.150	2.189	2.117	1.257	2.204	0.938	80	521	36824	33894	1.060	24886	11938	23135	10759	0
1	6	19	"Z_6_10"	"Z_6_10"	2230	26710	80	207	207	51	110	115	31	90	76	0	213	217	39	187	189	28	42	23	0	3.731	3.233	2.530	2.498	2.528	2.728	0.166	52	276	123	127	1.899	97	26	97	30	0
1	7	19	"Z_7_50"	"Z_7_50"	2420	26710	150	185	179	66	111	122	60	58	19	0	204	217	75	199	215	76	19	6	0	14.800	3.778	1.253	1.184	3.580	0.349	0.081	156	629	79	86	3.888	74	5	68	18	-50
1	8	19	"Z_7_70"	"Z_7_70"	2600	26710	110	304	311	107	113	124	74	87	62	0	331	328	102	205	220	80	71	38	0	1.516	1.610	1.517	1.515	2.212	1.335	0.363	80	426	317	321	0.600	191	126	198	123	0
1	9	19	"Z_7_90"	"Z_7_90"	2780	26710	120	1187	1158	354	105	111	65	100	100	0	1170	1101	352	193	196	44	99	98	0	1.107	1.160	1.138	1.199	1.518	1.138	0.877	120	484	2059	1961	0.147	1082	977	1053	908	0
1	10	19	"Z_8_10"	"Z_8_10"	2970	26730	150	118	123	38	103	123	280	0	0	0	174	174	29	189	196	118	0	0	0	-1.000	-1.333	1.111	1.156	4.205	2.243	0.900	156	577	0	5	Error	15	-15	20	-15	-50
1	11	19	"Z_8_30"	"Z_8_30"	3170	26710	80	163	165	46	103	107	28	75	51	0	227	232	39	187	188	23	75	40	0	1.500	1.378	0.813	0.893	3.150	2.076	0.063	52	265	100	107	0.585	60	40	62	45	0
1	12	19	"Z_8_50"	"Z_8_50"	3370	26710	110	13565	12597	2871	105	111	39	100	100	0	24574	22243	5587	194	244	466	100	100	0	0.552	0.567	0.551	0.567	1.314	0.538	0.909	80	381	37840	34541	-0.857	13460	24380	12492	22049	0
1	13	19	"PFA32032"	"oPFA32032"	3540	26720	100	225	226	47	107	112	35	98	83	0	237	242	34	198	248	481	0	0	0	3.026	2.705	2.493	2.742	2.123	2.451	0.249	80	355	157	163	1.597	118	39	119	44	0
1	14	19	"PFC0775"	"oPFC0775"	3720	26710	110	577	573	105	105	109	27	100	100	0	841	813	160	196	201	42	100	100	0	0.732	0.759	0.726	0.773	1.369	0.704	0.822	80	430	1117	1085	-0.451	472	645	468	617	0
1	15	19	"PFI17647"	"oPFI17647"	3930	26710	90	226	232	62	108	112	28	96	82	0	266	268	69	205	207	27	69	55	0	1.934	1.968	1.431	1.685	2.342	1.951	0.204	52	380	179	187	0.952	118	61	124	63	0
1	16	19	"PFF72435"	"oPFF72435"	4100	26720	110	380	387	89	105	109	28	100	100	0	428	417	79	201	204	25	98	97	0	1.211	1.306	1.288	1.372	1.922	1.330	0.674	80	550	502	498	0.277	275	227	282	216	0
1	17	19	"PFL0040"	"oPFL0040"	4300	26720	120	1432	1344	454	102	105	26	100	100	0	810	769	212	201	203	23	98	97	0	2.184	2.187	2.204	2.189	1.629	2.256	0.883	120	553	1939	1810	1.127	1330	609	1242	568	0
1	18	19	"PFL0041"	"oPFL0041"	4500	26720	120	239	244	75	96	100	25	97	89	0	942	935	235	230	246	65	100	100	0	0.201	0.210	0.209	0.190	2.037	0.181	0.581	120	551	855	853	-2.316	143	712	148	705	0
1	19	19	"PFI17649"	"oPFI17649"	4700	26720	150	115	128	45	96	99	23	42	32	0	229	254	91	256	272	66	25	6	0	-0.704	-16.000	0.162	0.256	4.824	10.676	0.048	156	598	-8	30	Error	19	-27	32	-2	-50
1	20	19	"PFJ12790"	"oPFJ12790"	4880	26730	100	166	177	55	99	102	26	86	61	0	277	284	49	215	220	34	75	42	0	1.081	1.130	1.311	1.432	3.482	1.213	0.108	80	350	129	147	0.112	67	62	78	69	0
1	21	19	"PFJ12792"	"oPFJ12792"	5080	26730	110	275	272	61	103	106	27	100	97	0	342	339	51	196	197	24	100	95	0	1.178	1.182	1.117	1.192	1.822	1.196	0.596	80	501	318	312	0.236	172	146	169	143	0
1	22	19	"PFK12895"	"oPFK12895"	5250	26690	120	152	155	37	109	113	30	64	30	0	223	231	47	206	210	38	31	13	0	2.529	1.840	0.902	1.144	4.155	0.929	0.029	120	622	60	71	1.339	43	17	46	25	0
1	1	20	"PFF72440"	"oPFF72440"	1270	26900	120	1973	1826	665	90	94	23	100	99	0	1547	1456	493	177	179	21	100	100	0	1.374	1.357	1.379	1.341	1.646	1.366	0.926	120	661	3253	3015	0.459	1883	1370	1736	1279	0
1	2	20	"PFH0004"	"oPFH0004"	1440	26900	110	851	850	175	88	91	21	100	100	0	527	535	91	172	174	22	100	100	0	2.149	2.099	2.104	2.110	1.311	2.151	0.871	80	528	1118	1125	1.104	763	355	762	363	0
1	3	20	"PFD66983"	"oPFD66983"	1650	26900	100	179	184	46	90	93	22	97	83	0	239	236	47	171	172	20	80	66	0	1.309	1.446	1.270	1.382	2.581	1.465	0.284	80	508	157	159	0.388	89	68	94	65	0
1	4	20	"PFBL B0087"	"oPFBLOB0087"	1840	26900	100	161	165	45	94	96	24	87	62	0	210	219	41	178	179	21	67	42	0	2.094	1.732	1.756	1.777	3.305	1.981	0.115	80	480	99	112	1.066	67	32	71	41	0
1	5	20	"PFBL B0089"	"oPFBLOB0089"	2030	26900	110	479	491	88	101	105	37	100	100	0	366	371	58	187	195	131	82	8	0	2.112	2.120	2.023	2.178	1.497	2.119	0.734	80	546	557	574	1.078	378	179	390	184	0
1	6	20	"PFL0045"	"oPFL0045"	2210	26900	110	385	391	64	105	111	37	100	100	0	896	891	176	194	198	30	100	100	0	0.399	0.410	0.407	0.416	1.384	0.360	0.787	80	550	982	983	-1.326	280	702	286	697	0
1	7	20	"PFF72441"	"oPFF72441"	2420	26920	150	111	119	42	110	121	61	12	1	0	174	178	85	205	222	88	10	2	0	-0.032	-0.333	0.399	0.503	3.256	0.365	0.157	156	764	-30	-18	Error	1	-31	9	-27	-50
1	8	20	"PFBL B0090"	"oPFBLOB0090"	2610	26910	100	1115	1060	481	111	125	68	92	88	0	492	489	169	205	218	68	83	80	0	3.498	3.342	3.300	3.259	1.813	3.485	0.714	80	490	1291	1233	1.807	1004	287	949	284	0
1	9	20	"PFD66986"	"oPFD66986"	2840	26910	150	110	125	46	105	122	266	0	0	0	198	200	28	194	200	112	0	0	0	1.250	3.333	1.236	1.224	4.329	2.471	0.923	156	642	9	26	0.322	5	4	20	6	-50
1	10	20	"PFL0049"	"oPFL0049"	2980	26980	150	100	108	33	102	124	308	0	0	0	183	186	24	193	200	129	0	0	0	0.200	-0.857	0.972	0.838	4.643	2.421	0.953	156	477	-12	-1	-2.322	-2	-10	6	-7	-50
1	11	20	"PFK12897"	"oPFK12897"	3140	26950	150	116	127	45	104	107	28	38	22	0	192	195	32	192	194	27	17	5	0	100000.000	7.667	1.286	1.123	3.770	4.626	0.022	156	655	12	26	16.610	12	0	23	3	-50
1	12	20	"PFF72442"	"oPFF72442"	3360	26910	120	771	757	267	104	107	28	99	97	0	507	505	138	197	221	369	41	0	0	2.152	2.120	2.180	2.156	1.877	2.206	0.810	120	589	977	961	1.105	667	310	653	308	0
1	13	20	"PFF72443"	"oPFF72443"	3540	26900	110	439	442	109	103	107	31	100	100	0	581	575	114	197	198	27	100	100	0	0.875	0.897	0.839	0.896	1.573	0.818	0.718	80	496	720	717	-0.193	336	384	339	378	0
1	14	20	"PFBL B0094"	"oPFBLOB0094"	3730	26910	120	2542	2689	1327	104	108	27	100	100	0	1973	2196	1061	200	201	39	100	99	0	1.375	1.295	1.255	1.342	1.759	1.295	0.907	120	482	4211	4581	0.460	2438	1773	2585	1996	0
1	15	20	"PFH0026"	"oPFH0026"	3840	26900	150	217	313	353	105	108	28	77	69	0	229	325	280	201	204	46	42	28	0	4.000	1.677	1.549	1.780	3.254	1.741	0.303	156	711	140	332	2.000	112	28	208	124	-50
1	16	20	"PFD67003"	"oPFD67003"	4010	26920	110	578	570	131	103	106	26	100	100	0	733	725	143	201	204	47	100	98	0	0.893	0.891	0.886	0.892	1.407	0.880	0.805	80	492	1007	991	-0.163	475	532	467	524	0
1	17	20	"PFM60515"	"oPFM60515"	4220	26920	150	126	130	41	102	105	24	49	29	0	206	212	39	199	201	23	32	19	0	3.429	2.154	1.000	0.944	3.971	2.479	0.011	156	702	31	41	1.778	24	7	28	13	-50
1	18	20	"PFL0099"	"oPFL0099"	4410	26930	120	3967	3670	1245	98	101	24	100	100	0	2074	1994	615	209	210	27	100	100	0	2.075	2.001	2.032	1.934	1.656	2.073	0.885	120	522	5734	5357	1.053	3869	1865	3572	1785	0
1	19	20	"PFJ12808"	"oPFJ12808"	4590	26930	110	355	356	66	98	102	24	100	100	0	318	318	38	231	252	70	66	10	0	2.954	2.966	2.977	3.236	1.824	3.189	0.377	80	518	344	345	1.563	257	87	258	87	0
1	20	20	"PFBL B0145"	"oPFBLOB0145"	4790	26930	110	375	373	69	98	103	24	100	100	0	380	385	62	225	235	50	98	83	0	1.787	1.719	1.755	1.811	1.732	1.781	0.613	80	511	432	435	0.838	277	155	275	160	0
1	21	20	"PFBL B0149"	"oPFBLOB0149"	4980	26930	130	260	264	57	105	108	28	98	96	0	260	262	41	201	200	26	80	57	0	2.627	2.607	2.702	2.925	2.504	2.569	0.375	120	616	214	220	1.393	155	59	159	61	0
1	22	20	"PFI17700"	"oPFI17700"	5170	26930	120	317	317	93	101	104	26	99	97	0	507	498	116	198	199	23	98	95	0	0.699	0.720	0.708	0.714	1.654	0.691	0.750	120	584	525	516	-0.517	216	309	216	300	0
1	1	21	"PFI17702"	"oPFI17702"	1180	27110	120	904	891	276	90	92	23	100	100	0	863	826	268	174	176	21	97	97	0	1.181	1.229	1.226	1.272	1.558	1.199	0.895	120	503	1503	1453	0.241	814	689	801	652	0
1	2	21	"PFG0046"	"oPFG0046"	1370	27110	100	235	239	82	88	92	23	96	88	0	358	355	60	170	171	23	98	98	0	0.782	0.816	0.776	0.731	2.072	0.834	0.556	80	481	335	336	-0.355	147	188	151	185	0
1	3	21	"PFBL B0151"	"oPFBLOB0151"	1570	27100	110	610	635	264	86	88	21	100	100	0	485	461	141	168	170	25	96	96	0	1.653	1.874	1.963	2.002	1.988	1.987	0.761	80	604	841	842	0.725	524	317	549	293	0
1	4	21	"PFG0047"	"oPFG0047"	1770	27110	110	288	296	79	88	91	21	100	100	0	207	212	39	168	167	22	71	41	0	5.128	4.727	4.951	4.765	2.117	4.436	0.345	80	573	239	252	2.358	200	39	208	44	0
1	5	21	"PFD67004"	"oPFD67004"	1950	27110	110	375	390	86	96	98	25	100	100	0	362	365	74	178	179	23	98	98	0	1.516	1.572	1.579	1.665	1.650	1.480	0.705	80	548	463	481	0.601	279	184	294	187	0
1	6	21	"PFL0107"	"oPFL0107"	2150	27110	110	494	523	122	102	107	36	100	100	0	327	326	48	188	190	27	98	93	0	2.820	3.051	2.896	3.193	1.755	3.192	0.646	80	567	531	559	1.496	392	139	421	138	0
1	7	21	"PFM60519"	"oPFM60519"	2330	27110	110	489	481	191	105	113	55	96	88	0	715	663	267	196	207	78	87	81	0	0.740	0.805	0.834	0.792	1.783	0.711	0.677	80	517	903	843	-0.435	384	519	376	467	0
1	8	21	"PFI17707"	"oPFI17707"	2530	27110	110	515	521	156	106	110	30	100	98	0	479	478	118	192	198	64	95	88	0	1.425	1.451	1.495	1.540	1.696	1.418	0.739	80	555	696	701	0.511	409	287	415	286	0
1	9	21	"PFBL B0154"	"oPFBLOB0154"	2710	27110	110	3012	2872	702	101	103	25	100	100	0	3168	2997	703	192	196	45	100	100	0	0.978	0.988	0.995	0.988	1.271	0.942	0.902	80	563	5887	5576	-0.032	2911	2976	2771	2805	0
1	10	21	"PFM60520"	"oPFM60520"	2910	27110	110	420	429	88	99	102	25	100	100	0	307	316	64	190	191	43	92	72	0	2.744	2.619	2.701	2.836	1.837	2.623	0.569	80	408	438	456	1.456	321	117	330	126	0
1	11	21	"PFBL B0158"	"oPFBLOB0158"	3100	27120	120	426	409	140	100	103	26	96	93	0	635	628	161	186	186	23	99	99	0	0.726	0.699	0.716	0.643	1.838	0.710	0.823	120	390	775	751	-0.462	326	449	309	442	0
1	12	21	"PFI17709"	"oPFI17709"	3300	27110	120	1884	1759	590	100	104	26	100	100	0	1179	1094	426	191	194	26	95	93	0	1.806	1.837	1.822	2.106	1.947	1.789	0.870	120	528	2772	2562	0.853	1784	988	1659	903	0
1	13	21	"PFG0048"	"oPFG0048"	3470	27110	110	10005	9334	2161	104	112	52	100	100	0	2960	2858	572	193	199	86	100	100	0	3.578	3.463	3.435	3.433	1.239	3.563	0.911	80	533	12668	11895	1.839	9901	2767	9230	2665	0
1	14	21	"PFM60526"	"oPFM60526"	3680	27120	120	807	776	244	103	110	49	99	96	0	847	820	205	194	200	81	99	97	0	1.078	1.075	1.045	1.029	1.687	1.095	0.859	120	608	1357	1299	0.108	704	653	673	626	0
1	15	21	"PFM60528"	"oPFM60528"	3870	27110	120	745	735	210	101	104	26	100	99	0	695	658	168	199	204	57	97	93	0	1.298	1.381	1.424	1.459	1.828	1.402	0.816	120	559	1140	1093	0.377	644	496	634	459	0
1	16	21	"PFL0111"	"oPFL0111"	4060	27110	110	294	298	59	103	105	25	100	100	0	280	291	54	195	201	59	73	32	0	2.247	2.031	2.113	2.236	2.013	1.636	0.332	80	523	276	291	1.168	191	85	195	96	0
1	17	21	"E598_1c"	"E598_1c"	4270	27120	150	137	144	54	101	102	25	54	41	0	191	196	32	193	195	25	19	7	0	-18.000	14.333	1.968	1.729	3.477	44.986	0.000	156	697	34	46	Error	36	-2	43	3	-50
1	18	21	"E598_1e"	"E598_1e"	4470	27140	150	121	130	47	98	101	27	42	27	0	182	182	35	199	198	24	9	3	0	-1.353	-1.882	1.307	1.253	4.532	0.272	0.021	156	628	6	15	Error	23	-17	32	-17	-50
1	19	21	"E598_1g"	"E598_1g"	4660	27130	150	111	122	51	100	103	27	32	17	0	183	185	29	207	206	24	7	1	0	-0.458	-1.000	0.759	0.706	4.212	0.250	0.016	156	511	-13	0	Error	11	-24	22	-22	-50
1	20	21	"E598_1i"	"E598_1i"	4820	27120	120	5121	4981	2308	108	110	26	100	99	0	4477	4507	1613	200	198	28	100	100	0	1.172	1.131	1.189	0.950	2.112	1.203	0.884	120	446	9290	9180	0.229	5013	4277	4873	4307	0
1	21	21	"F48446_9a"	"F48446_9a"	5080	27120	150	108	110	29	107	110	28	19	5	0	191	191	30	197	197	28	8	2	0	-0.167	-0.500	0.833	0.876	4.346	0.936	0.002	156	569	-5	-3	Error	1	-6	3	-6	-50
1	22	21	"F48446_9c"	"F48446_9c"	5230	27130	150	115	126	45	101	103	25	38	19	0	181	179	32	202	204	26	7	1	0	-0.667	-1.087	0.685	0.741	5.247	0.297	0.015	156	730	-7	2	Error	14	-21	25	-23	-50
1	1	22	"I12861_2g"	"I12861_2g"	1200	27300	110	217	230	68	89	91	23	100	96	0	229	229	37	170	169	20	85	67	0	2.169	2.390	2.318	2.639	2.474	2.720	0.358	80	504	187	200	1.117	128	59	141	59	0
1	2	22	"I12861_2i"	"I12861_2i"	1400	27290	110	343	357	72	86	89	21	100	100	0	333	334	76	165	168	26	96	95	0	1.530	1.604	1.621	1.664	1.710	1.539	0.689	80	551	425	440	0.613	257	168	271	169	0
1	3	22	"J512_2a"	"J512_2a"	1590	27370	150	94	102	40	86	90	24	27	9	0	160	159	21	166	167	25	5	1	0	-1.333	-2.286	1.240	1.373	3.269	4.627	0.011	156	1078	2	9	Error	8	-6	16	-7	-50
1	4	22	"J512_2c"	"J512_2c"	1840	27330	150	99	105	33	89	92	23	29	12	0	163	164	27	167	168	22	9	3	0	-2.500	-5.333	1.500	1.188	4.567	0.250	0.002	156	912	6	13	Error	10	-4	16	-3	-50
1	5	22	"J512_2e"	"J512_2e"	2010	27310	150	107	114	39	95	99	29	26	14	0	165	165	26	176	177	24	10	0	0	-1.091	-1.727	0.844	0.838	4.599	12.721	0.001	156	872	1	8	Error	12	-11	19	-11	-50
1	6	22	"J512_2g"	"J512_2g"	2260	27310	150	110	115	33	100	107	45	14	3	0	182	187	44	182	184	33	19	8	0	100000.000	3.000	0.526	0.720	4.305	18.803	0.003	156	844	10	20	16.610	10	0	15	5	-50
1	7	22	"M40872_8a"	"M40872_8a"	2410	27340	150	107	113	34	103	109	44	12	3	0	179	181	31	188	192	49	3	0	0	-0.444	-1.429	0.761	0.750	4.544	0.114	0.005	156	782	-5	3	Error	4	-9	10	-7	-50
1	8	22	"M40872_8c"	"M40872_8c"	2570	27350	150	110	116	36	101	103	27	28	12	0	173	174	45	187	190	42	9	1	0	-0.643	-1.154	0.500	0.596	4.329	0.099	0.012	156	844	-5	2	Error	9	-14	15	-13	-50
1	9	22	"M40872_8e"	"M40872_8e"	2760	27330	150	111	116	31	98	101	26	32	12	0	163	166	33	185	187	38	5	1	0	-0.591	-0.947	0.389	0.502	3.743	0.622	0.012	156	867	-9	-1	Error	13	-22	18	-19	-50
1	10	22	"M40872_8g"	"M40872_8g"	2960	27330	150	120	124	35	95	99	26	48	19	0	171	174	32	181	182	22	16	5	0	-2.500	-4.143	1.042	1.037	4.414	0.221	0.005	156	853	15	22	Error	25	-10	29	-7	-50
1	11	22	"M40872_8i"	"M40872_8i"	3110	27300	110	497	503	85	96	98	25	100	100	0	344	352	69	181	181	23	100	96	0	2.460	2.380	2.471	2.537	1.586	2.333	0.708	80	448	564	578	1.299	401	163	407	171	0
1	12	22	"EMPTY"	"EMPTY"	3310	27310	100	338	409	252	94	98	24	100	96	0	320	341	97	179	180	22	97	90	0	1.730	1.944	1.683	1.720	2.122	2.427	0.659	80	517	385	477	0.791	244	141	315	162	0
1	13	22	"EMPTY"	"EMPTY"	3510	27310	90	567	806	483	92	95	22	100	100	0	527	537	140	178	178	19	100	100	0	1.361	1.989	1.606	1.716	1.828	2.719	0.676	52	420	824	1073	0.445	475	349	714	359	0
1	14	22	"EMPTY"	"EMPTY"	3700	27300	90	839	1054	524	92	95	23	100	100	0	688	671	147	180	182	24	100	100	0	1.470	1.959	1.858	1.755	1.663	2.517	0.711	52	397	1255	1453	0.556	747	508	962	491	0
1	15	22	"EMPTY"	"EMPTY"	3890	27300	90	657	990	664	94	98	23	100	100	0	505	522	135	190	193	36	98	94	0	1.787	2.699	2.253	2.335	1.816	3.458	0.647	52	401	878	1228	0.838	563	315	896	332	0
1	16	22	"EMPTY"	"EMPTY"	4080	27310	100	930	1056	617	100	112	147	96	87	0	732	746	219	192	198	73	100	96	0	1.537	1.726	1.438	1.471	1.925	2.244	0.661	80	529	1370	1510	0.620	830	540	956	554	0
1	17	22	"EMPTY"	"EMPTY"	4280	27300	90	662	1050	833	95	98	23	100	100	0	423	468	185	190	190	22	100	98	0	2.433	3.435	2.651	2.607	2.287	4.432	0.643	52	385	800	1233	1.283	567	233	955	278	0
1	18	22	"EMPTY"	"EMPTY"	4470	27310	90	569	941	804	90	96	28	100	98	0	426	443	150	191	192	23	100	96	0	2.038	3.377	2.290	2.406	2.383	4.837	0.621	52	358	714	1103	1.027	479	235	851	252	0
1	19	22	"EMPTY"	"EMPTY"	4670	27320	150	91	92	20	95	97	25	8	0	0	189	193	23	189	188	22	17	5	0	100000.000	-0.750	0.793	0.835	4.425	6.604	0.001	156	739	-4	1	16.610	-4	0	-3	4	-50
1	20	22	"EMPTY"	"EMPTY"	4840	27280	150	97	101	25	100	102	25	14	3	0	194	198	23	188	189	26	26	2	0	-0.500	0.100	1.067	1.021	4.129	1.482	0.006	156	641	3	11	Error	-3	6	1	10	-50
1	21	22	"EMPTY"	"EMPTY"	5040	27320	150	102	105	27	101	105	47	7	0	0	193	197	22	190	192	27	17	2	0	0.333	0.571	1.000	1.206	3.878	2.398	0.001	156	773	4	11	-1.585	1	3	4	7	-50
1	22	22	"EMPTY"	"EMPTY"	5230	27320	150	107	110	28	102	107	44	7	1	0	208	209	23	203	205	28	18	0	0	1.000	1.333	0.818	0.797	3.291	52.446	0.000	156	875	10	14	0.000	5	5	8	6	-50
2	1	1	"PFA0116"	"A23157_2"	5790	23450	140	982	968	242	115	119	36	100	100	0	549	551	113	205	206	30	100	99	0	2.520	2.465	2.475	2.512	1.377	2.559	0.823	156	499	1211	1199	1.334	867	344	853	346	0
2	2	1	"PFA0048"	"A14801_13"	5970	23450	140	1678	1664	420	113	118	34	100	100	0	740	738	164	203	203	27	100	100	0	2.914	2.899	2.889	2.984	1.428	2.988	0.858	156	531	2102	2086	1.543	1565	537	1551	535	0
2	3	1	"PFA0211"	"A8109_3"	6130	23470	140	1766	1635	565	117	121	36	100	100	0	1338	1260	388	202	203	26	100	100	0	1.452	1.435	1.425	1.422	1.315	1.476	0.870	156	551	2785	2576	0.538	1649	1136	1518	1058	0
2	4	1	"PFA0021"	"A11962_3"	6350	23470	130	308	322	82	118	123	40	100	97	0	322	325	43	198	201	28	99	96	0	1.532	1.606	1.629	1.584	1.726	1.808	0.461	120	478	314	331	0.616	190	124	204	127	0
2	5	1	"PFA0164"	"A3310_6"	6510	23470	150	599	597	98	113	119	37	100	100	0	530	528	74	194	196	26	100	100	0	1.446	1.449	1.427	1.458	1.344	1.437	0.807	156	573	822	818	0.532	486	336	484	334	0
2	6	1	"PFA0033"	"A13725_2"	6700	23470	150	491	495	100	113	117	34	100	100	0	853	857	157	195	196	25	100	100	0	0.574	0.577	0.581	0.575	1.406	0.534	0.795	156	608	1036	1044	-0.800	378	658	382	662	0
2	7	1	"PFB0041"	"B180"	6900	23470	140	618	621	117	114	120	36	100	100	0	599	597	103	199	202	37	100	100	0	1.260	1.274	1.244	1.284	1.349	1.264	0.785	156	553	904	905	0.333	504	400	507	398	0
2	8	1	"PFB0043"	"B186"	7100	23470	150	636	645	115	120	147	86	100	100	0	602	597	96	200	225	95	100	99	0	1.284	1.322	1.323	1.331	1.302	1.236	0.813	156	755	918	922	0.360	516	402	525	397	0
2	9	1	"PFB0048"	"B197"	7300	23470	150	476	483	83	117	138	79	100	100	0	1000	985	196	199	220	87	100	100	0	0.448	0.466	0.465	0.469	1.331	0.430	0.805	156	715	1160	1152	-1.158	359	801	366	786	0
2	10	1	"PFB0056"	"B218"	7500	23470	150	447	454	130	116	123	40	99	99	0	6734	6631	2048	197	201	32	100	100	0	0.051	0.053	0.050	0.052	1.519	0.044	0.708	156	637	6868	6772	-4.304	331	6537	338	6434	0
2	11	1	"PFB0059"	"B241"	7700	23460	150	241	245	58	114	120	36	97	82	0	301	303	48	192	197	44	91	69	0	1.165	1.180	1.096	1.195	2.118	1.223	0.437	156	650	236	242	0.221	127	109	131	111	0
2	12	1	"PFB0069"	"B270"	7890	23460	150	370	372	68	114	117	30	100	100	0	418	422	57	191	193	24	100	100	0	1.128	1.117	1.068	1.110	1.452	1.103	0.697	156	630	483	489	0.173	256	227	258	231	0
2	13	1	"PFB0161"	"B471"	8080	23460	140	927	923	194	113	118	32	100	100	0	657	655	139	191	193	24	100	100	0	1.747	1.746	1.768	1.794	1.439	1.763	0.837	156	591	1280	1274	0.805	814	466	810	464	0
2	14	1	"PFB0183"	"B508"	8270	23460	150	335	338	61	115	122	40	100	100	0	422	416	75	192	195	28	99	98	0	0.957	0.996	1.033	1.034	1.604	0.956	0.645	156	688	450	447	-0.064	220	230	223	224	0
2	15	1	"PFB0185"	"B511"	8460	23460	150	418	418	80	113	117	37	100	100	0	452	454	85	187	190	25	100	99	0	1.151	1.142	1.136	1.166	1.496	1.103	0.731	156	673	570	572	0.203	305	265	305	267	0
2	16	1	"PFB0199"	"B537"	8660	23460	150	667	669	176	108	113	30	100	100	0	801	791	194	189	190	23	100	100	0	0.913	0.932	0.946	0.942	1.360	0.912	0.834	156	656	1171	1163	-0.131	559	612	561	602	0
2	17	1	"PFB0205"	"B549"	8850	23460	150	1361	1299	284	108	112	29	100	100	0	1141	1098	191	191	192	23	100	100	0	1.319	1.313	1.308	1.299	1.302	1.344	0.890	156	651	2203	2098	0.399	1253	950	1191	907	0
2	18	1	"PFB0211"	"B556"	9040	23450	150	10184	9404	2901	109	113	37	100	100	0	5729	5233	1711	191	193	26	100	100	0	1.819	1.844	1.768	1.903	1.516	1.822	0.910	156	695	15613	14337	0.863	10075	5538	9295	5042	0
2	19	1	"PFC0047"	"C187"	9240	23460	150	1948	1860	532	112	119	42	100	100	0	1071	1020	237	189	191	27	100	100	0	2.082	2.103	2.159	2.080	1.364	2.212	0.860	156	684	2718	2579	1.058	1836	882	1748	831	0
2	20	1	"PFC0049"	"C191"	9430	23460	150	1264	1230	347	117	126	41	100	100	0	786	781	153	188	192	29	100	100	0	1.918	1.877	1.918	1.835	1.341	1.990	0.870	156	711	1745	1706	0.940	1147	598	1113	593	0
2	21	1	"PFC0053"	"C199"	9630	23460	160	331	328	78	114	122	39	98	94	0	416	418	85	191	196	30	100	97	0	0.964	0.943	0.925	0.949	1.836	0.893	0.631	208	773	442	441	-0.052	217	225	214	227	0
2	22	1	"PFC0064"	"C230"	9810	23460	140	281	280	69	118	123	33	96	92	0	310	308	53	204	208	32	92	80	0	1.538	1.558	1.624	1.556	2.105	1.640	0.464	156	687	269	266	0.621	163	106	162	104	0
2	1	2	"PFC0067"	"C234"	5820	23630	150	2062	1968	425	113	118	33	100	100	0	1370	1293	277	195	198	27	100	100	0	1.659	1.689	1.709	1.713	1.254	1.671	0.920	156	454	3124	2953	0.730	1949	1175	1855	1098	0
2	2	2	"PFC0074"	"C249"	6010	23630	150	325	335	99	120	125	36	99	98	0	363	376	85	192	197	29	99	98	0	1.199	1.168	1.167	1.167	1.719	1.130	0.630	156	339	376	399	0.262	205	171	215	184	-50
2	3	2	"PFK0421"	"Kn479_3"	6200	23630	150	274	280	82	124	137	47	94	75	0	439	451	81	199	203	33	100	100	0	0.625	0.619	0.580	0.556	1.965	0.637	0.546	156	368	390	408	-0.678	150	240	156	252	0
2	4	2	"PFK0499"	"Kn722_1"	6390	23630	150	576	584	125	128	138	45	100	100	0	582	582	118	196	201	36	100	99	0	1.161	1.181	1.171	1.208	1.463	1.142	0.784	156	372	834	842	0.215	448	386	456	386	0
2	5	2	"PFK0529"	"Kn862_1"	6590	23630	150	1027	1040	256	121	128	39	100	100	0	816	825	161	190	194	31	100	100	0	1.447	1.447	1.444	1.438	1.290	1.475	0.858	156	373	1532	1554	0.533	906	626	919	635	0
2	6	2	"PFK0159"	"Kn1106_2"	6800	23630	150	199	214	70	117	122	35	82	57	0	242	248	48	188	193	29	69	46	0	1.519	1.617	1.438	1.538	2.591	1.958	0.320	156	300	136	157	0.603	82	54	97	60	-50
2	7	2	"PFK0179"	"Kn1255_4"	6960	23640	140	1493	1520	418	128	153	89	100	100	0	966	982	219	193	221	100	100	99	0	1.766	1.764	1.754	1.757	1.336	1.848	0.846	156	330	2138	2181	0.820	1365	773	1392	789	0
2	8	2	"PFK0266"	"Kn2144_2"	7160	23670	110	406	411	110	131	170	110	92	72	0	524	535	105	194	242	132	95	78	0	0.833	0.821	0.799	0.791	1.534	0.814	0.691	80	368	605	621	-0.263	275	330	280	341	0
2	9	2	"PFK1250"	"Ks8_1"	7350	23640	150	402	404	98	128	155	90	96	83	0	394	384	78	196	225	106	83	39	0	1.384	1.468	1.504	1.502	1.708	1.321	0.608	156	422	472	464	0.469	274	198	276	188	0
2	10	2	"PFK0668"	"Ks13_2"	7540	23630	150	462	461	90	122	129	40	100	100	0	512	513	99	190	195	35	99	98	0	1.056	1.050	1.057	1.079	1.468	0.989	0.786	156	354	662	662	0.078	340	322	339	323	0
2	11	2	"PFK0833"	"Ks25_5"	7740	23630	150	387	386	79	124	128	37	100	100	0	346	345	51	187	190	30	100	98	0	1.654	1.658	1.715	1.668	1.510	1.728	0.660	156	400	422	420	0.726	263	159	262	158	0
2	12	2	"PFK0849"	"Ks26_17"	7930	23640	150	222	225	60	121	125	37	87	62	0	350	350	51	186	189	26	100	100	0	0.616	0.634	0.582	0.538	2.267	0.704	0.380	156	397	265	268	-0.699	101	164	104	164	0
2	13	2	"PFK0898"	"Ks31_1"	8120	23640	140	724	718	162	120	129	47	100	100	0	483	484	97	185	190	29	100	98	0	2.027	2.000	2.017	2.052	1.521	2.073	0.726	156	422	902	897	1.019	604	298	598	299	0
2	14	2	"PFK0968"	"Ks42_6"	8320	23650	130	305	306	68	123	133	49	98	90	0	369	373	53	185	191	32	100	100	0	0.989	0.973	1.008	0.938	1.713	1.024	0.586	120	414	366	371	-0.016	182	184	183	188	0
2	15	2	"PFK1224"	"Ks83_19"	8500	23640	140	258	261	59	117	123	37	97	88	0	303	305	46	181	185	26	99	94	0	1.156	1.161	1.209	1.131	1.912	1.294	0.503	156	373	263	268	0.209	141	122	144	124	0
2	16	2	"PFK1246"	"Ks89_2"	8680	23640	140	253	263	63	118	123	32	98	91	0	400	403	68	185	187	26	100	99	0	0.628	0.665	0.632	0.627	1.818	0.644	0.506	156	364	350	363	-0.671	135	215	145	218	0
2	17	2	"PFK1245"	"Ks89_10"	8880	23640	150	213	222	64	120	124	32	87	70	0	252	254	48	187	189	25	82	62	0	1.431	1.522	1.465	1.434	2.934	1.580	0.358	156	411	158	169	0.517	93	65	102	67	-50
2	18	2	"PFK1268"	"Ks97_1"	9070	23640	140	458	475	101	113	118	31	100	100	0	405	405	68	185	189	29	98	98	0	1.568	1.645	1.641	1.667	1.470	1.669	0.771	156	392	565	582	0.649	345	220	362	220	0
2	19	2	"PFK0567"	"Ks101_10"	9260	23640	140	525	523	107	112	119	36	100	100	0	624	624	111	186	189	29	100	100	0	0.943	0.938	0.910	0.940	1.403	0.913	0.811	156	439	851	849	-0.085	413	438	411	438	0
2	20	2	"PFK0617"	"Ks117_4"	9450	23650	110	306	301	59	119	130	47	98	91	0	331	339	47	187	193	34	100	100	0	1.299	1.197	1.280	1.182	1.611	1.271	0.529	80	403	331	334	0.377	187	144	182	152	0
2	21	2	"PFK0689"	"Ks157_11"	9650	23640	150	708	717	141	130	138	46	100	100	0	1978	1927	339	198	202	38	100	100	0	0.325	0.340	0.332	0.337	1.298	0.323	0.869	156	416	2358	2316	-1.623	578	1780	587	1729	0
2	22	2	"PFK0731"	"Ks186_10"	9850	23640	160	63272	53648	16335	136	146	56	100	100	45	65535	55898	17663	225	235	51	100	99	66	0.967	0.961	1.001	1.012	2.021	0.957	0.922	208	835	128446	109185	-0.049	63136	65310	53512	55673	0
2	1	3	"PFK0746"	"Ks202_1"	5850	23820	140	1588	1589	276	108	111	27	100	100	0	3509	3508	642	194	195	23	100	100	0	0.446	0.447	0.444	0.448	1.210	0.431	0.930	156	530	4795	4795	-1.163	1480	3315	1481	3314	0
2	2	3	"PFK0750"	"Ks202_4"	6050	23820	140	347	349	70	112	116	34	100	100	0	467	475	77	188	190	23	100	100	0	0.842	0.826	0.819	0.821	1.449	0.826	0.754	156	390	514	524	-0.248	235	279	237	287	0
2	3	3	"PFK0747"	"Ks202_10"	6230	23820	140	269	271	63	112	122	46	99	85	0	622	639	116	189	193	31	100	100	0	0.363	0.353	0.344	0.335	1.644	0.304	0.545	156	392	590	609	-1.464	157	433	159	450	0
2	4	3	"PFK0766"	"Ks212_4"	6420	23820	140	936	976	226	118	126	45	100	100	0	796	853	210	193	198	35	100	100	0	1.357	1.300	1.359	1.309	1.318	1.328	0.821	156	428	1421	1518	0.440	818	603	858	660	0
2	5	3	"PFA0029"	"A12706_1"	6620	23820	150	5174	5651	3023	118	124	37	100	100	0	10663	10304	5181	191	196	32	100	100	0	0.483	0.547	0.567	0.538	1.358	0.546	0.846	156	466	15528	15646	-1.050	5056	10472	5533	10113	0
2	6	3	"PFA0034"	"A13725_4"	6800	23820	140	1849	1826	370	115	121	33	100	100	0	2099	2093	369	189	191	27	100	100	0	0.908	0.899	0.900	0.893	1.224	0.903	0.910	156	424	3644	3615	-0.139	1734	1910	1711	1904	0
2	7	3	"PFA0036"	"A13725_6"	6980	23810	140	953	946	186	119	131	49	100	100	0	721	709	148	189	193	37	99	99	0	1.568	1.590	1.556	1.633	1.418	1.552	0.847	156	481	1366	1347	0.649	834	532	827	520	0
2	8	3	"PFA0038"	"A13725_9"	7180	23820	150	560	560	107	120	136	64	100	99	0	517	515	81	188	202	74	100	97	0	1.337	1.346	1.314	1.347	1.357	1.358	0.822	156	566	769	767	0.419	440	329	440	327	0
2	9	3	"PFA0041"	"A14195_3"	7410	23810	150	165	177	62	116	122	38	53	33	0	218	223	46	188	191	29	50	25	0	1.633	1.743	1.274	1.392	3.520	1.977	0.201	156	432	79	96	0.708	49	30	61	35	-50
2	10	3	"PFA0043"	"A14263_1"	7570	23820	150	611	622	132	113	119	33	100	100	0	575	573	106	186	190	31	100	99	0	1.280	1.315	1.286	1.334	1.375	1.321	0.825	156	379	887	896	0.356	498	389	509	387	0
2	11	3	"PFA0063"	"A14801_9"	7770	23820	150	204	210	67	114	123	37	79	60	0	261	262	49	184	188	28	85	64	0	1.169	1.231	1.142	1.108	2.445	1.412	0.385	156	449	167	174	0.225	90	77	96	78	-50
2	12	3	"PFA0065"	"A15774_2"	7960	23830	130	248	253	51	111	118	34	99	93	0	318	324	51	183	186	24	100	99	0	1.015	1.007	1.026	1.005	1.743	0.961	0.504	120	406	272	283	0.021	137	135	142	141	0
2	13	3	"PFA0067"	"A16096_5"	8150	23820	150	333	345	74	118	122	38	100	98	0	349	346	51	183	186	23	99	96	0	1.295	1.393	1.396	1.391	1.638	1.517	0.661	156	462	381	390	0.373	215	166	227	163	0
2	14	3	"PFA0071"	"A16972_1"	8340	23840	120	233	236	54	119	125	40	92	77	0	251	252	38	183	187	25	85	70	0	1.676	1.696	1.603	1.759	2.207	2.017	0.284	120	379	182	186	0.745	114	68	117	69	0
2	15	3	"PFA0073"	"A1700_2"	8520	23820	150	175	183	67	114	122	37	58	41	0	213	221	47	183	186	26	53	30	0	2.033	1.816	1.658	1.569	2.504	2.018	0.232	156	465	91	107	1.024	61	30	69	38	-50
2	16	3	"PFA0076"	"A1700_6"	8710	23820	150	321	325	65	112	120	34	100	100	0	441	432	72	181	186	28	99	99	0	0.804	0.849	0.829	0.856	1.623	0.810	0.693	156	526	469	464	-0.315	209	260	213	251	0
2	17	3	"PFA0109"	"A22053_4"	8910	23830	150	300	306	75	112	119	35	99	96	0	349	350	54	178	181	24	100	99	0	1.099	1.128	1.125	1.089	1.747	1.213	0.595	156	527	359	366	0.137	188	171	194	172	0
2	18	3	"PFA0112"	"A23157_12"	9100	23820	140	579	587	111	108	114	31	100	100	0	609	612	103	180	181	23	100	100	0	1.098	1.109	1.104	1.118	1.391	1.078	0.819	156	405	900	911	0.135	471	429	479	432	0
2	19	3	"PFA0114"	"A23157_18"	9290	23830	150	1831	1816	393	108	113	32	100	100	0	866	871	151	180	182	23	100	100	0	2.512	2.472	2.506	2.452	1.296	2.571	0.898	156	468	2409	2399	1.329	1723	686	1708	691	0
2	20	3	"PFA0117"	"A23157_8"	9490	23830	140	268	268	61	110	116	34	98	91	0	326	326	54	179	183	26	100	97	0	1.075	1.075	1.058	1.061	1.741	1.127	0.580	156	513	305	305	0.104	158	147	158	147	0
2	21	3	"PFA0123"	"A24704_11"	9670	23820	140	451	463	94	123	135	50	100	100	0	363	368	63	193	197	37	100	95	0	1.929	1.943	1.989	1.997	1.612	1.956	0.668	156	516	498	515	0.948	328	170	340	175	0
2	22	3	"PFA0126"	"A24704_6"	9870	23880	150	210	211	84	119	135	58	60	40	0	257	257	68	198	208	47	56	26	0	1.542	1.559	1.469	1.414	2.975	1.656	0.520	156	801	150	151	0.625	91	59	92	59	-50
2	1	4	"PFA0154"	"A3310_10"	5880	24010	150	223	234	73	103	106	25	100	92	0	272	277	40	194	197	24	94	79	0	1.538	1.578	1.577	1.540	1.956	1.813	0.424	156	577	198	214	0.621	120	78	131	83	0
2	2	4	"PFA0156"	"A3310_15"	6050	24000	150	540	548	103	106	110	30	100	100	0	635	630	120	188	189	24	100	100	0	0.971	1.000	0.999	1.024	1.423	0.982	0.841	156	386	881	884	-0.043	434	447	442	442	0
2	3	4	"PFA0159"	"A3310_22"	6250	24010	140	437	445	99	103	107	32	99	99	0	422	429	62	186	185	22	100	100	0	1.415	1.407	1.402	1.406	1.412	1.468	0.780	156	446	570	585	0.501	334	236	342	243	0
2	4	4	"PFA0162"	"A3310_32"	6440	24000	150	777	760	163	107	117	55	100	99	0	660	646	131	190	195	41	98	97	0	1.426	1.432	1.391	1.456	1.425	1.409	0.848	156	469	1140	1109	0.512	670	470	653	456	0
2	5	4	"PFA0165"	"A3310_7"	6630	24010	140	435	439	100	110	117	39	100	99	0	507	515	106	191	196	38	100	100	0	1.028	1.015	1.017	1.016	1.533	1.015	0.736	156	439	641	653	0.041	325	316	329	324	0
2	6	4	"PFA0168"	"A3920_1"	6830	24020	120	223	238	86	115	123	38	86	65	0	272	274	44	191	194	27	90	73	0	1.333	1.482	1.542	1.455	2.722	1.955	0.375	120	456	189	206	0.415	108	81	123	83	0
2	7	4	"PFC0075"	"C25"	7020	24020	90	248	244	73	125	136	51	75	57	0	236	241	46	191	194	29	59	38	0	2.733	2.380	2.082	1.934	3.427	3.946	0.146	52	307	168	169	1.451	123	45	119	50	0
2	8	4	"PFC0079"	"C258"	7190	24010	150	233	242	63	117	128	48	91	65	0	297	300	48	186	190	28	95	88	0	1.045	1.096	1.068	1.133	2.379	1.267	0.504	156	526	227	239	0.064	116	111	125	114	0
2	9	4	"PFC0082"	"C269"	7390	24010	140	265	277	62	112	117	36	100	95	0	375	369	56	185	187	27	100	99	0	0.805	0.897	0.889	0.877	1.658	0.907	0.597	156	415	343	349	-0.312	153	190	165	184	0
2	10	4	"PFC0085"	"C273"	7580	23990	150	185	190	59	112	118	35	76	51	0	229	235	47	185	187	27	65	41	0	1.659	1.560	1.410	1.550	2.841	1.601	0.301	156	437	117	128	0.730	73	44	78	50	-50
2	11	4	"PFC0087"	"C277"	7770	24010	140	611	618	117	111	117	31	100	100	0	487	484	81	187	189	25	100	100	0	1.667	1.707	1.698	1.729	1.412	1.751	0.793	156	436	800	804	0.737	500	300	507	297	0
2	12	4	"PFC0090"	"C285"	7960	24010	140	554	547	115	108	112	30	100	100	0	473	473	72	184	187	24	100	99	0	1.543	1.519	1.485	1.508	1.412	1.587	0.808	156	453	735	728	0.626	446	289	439	289	0
2	13	4	"PFC0107"	"C321"	8150	24010	140	305	304	57	106	109	28	100	100	0	318	318	47	181	182	24	99	98	0	1.453	1.445	1.430	1.470	1.713	1.502	0.566	156	435	336	335	0.539	199	137	198	137	0
2	14	4	"PFC0110"	"C332"	8340	24010	140	242	245	68	106	112	34	94	86	0	349	347	60	181	181	25	99	97	0	0.810	0.837	0.813	0.787	1.995	0.858	0.554	156	446	304	305	-0.305	136	168	139	166	0
2	15	4	"PFC0112"	"C337"	8530	24010	100	213	222	59	113	121	37	91	71	0	253	260	45	185	189	29	83	56	0	1.471	1.453	1.641	1.621	2.788	1.733	0.240	80	407	168	184	0.556	100	68	109	75	0
2	16	4	"PFC0114"	"C344"	8730	23990	90	196	198	49	117	124	39	82	50	0	260	261	39	187	193	33	86	57	0	1.082	1.095	1.095	1.147	2.374	1.466	0.225	52	367	152	155	0.114	79	73	81	74	0
2	17	4	"PFC0116"	"C35"	8930	24020	90	236	237	61	109	116	34	94	86	0	259	259	46	178	181	25	88	73	0	1.568	1.580	1.543	1.739	2.579	1.918	0.286	52	315	208	209	0.649	127	81	128	81	0
2	18	4	"PFC0119"	"C354"	9100	24010	140	354	350	78	108	113	31	100	99	0	298	300	55	182	184	24	96	91	0	2.121	2.051	2.077	2.158	1.712	2.033	0.666	156	451	362	360	1.085	246	116	242	118	0
2	19	4	"PFC0135"	"C394"	9290	24010	140	338	346	73	110	115	32	100	99	0	351	356	62	183	185	24	98	96	0	1.357	1.364	1.317	1.392	1.662	1.383	0.635	156	459	396	409	0.441	228	168	236	173	0
2	20	4	"PFC0138"	"C41"	9500	24020	130	251	259	70	109	115	32	97	91	0	278	285	43	184	185	22	99	93	0	1.511	1.485	1.502	1.446	2.026	1.765	0.449	120	494	236	251	0.595	142	94	150	101	0
2	21	4	"PFC0140"	"C413"	9690	24030	100	267	265	58	113	118	30	100	95	0	291	298	60	188	190	25	92	83	0	1.495	1.382	1.467	1.497	1.955	1.338	0.464	80	373	257	262	0.580	154	103	152	110	0
2	22	4	"PFC0142"	"C417"	9870	24010	130	301	304	56	114	117	28	100	99	0	478	476	68	191	192	25	100	100	0	0.652	0.667	0.673	0.654	1.462	0.625	0.733	120	543	474	475	-0.618	187	287	190	285	0
2	1	5	"PFC0144"	"C419"	5880	24190	140	308	310	70	103	107	28	100	100	0	437	433	63	194	195	25	100	100	0	0.844	0.866	0.846	0.854	1.643	0.830	0.635	156	540	448	446	-0.245	205	243	207	239	0
2	2	5	"PFC0147"	"C423"	6070	24190	140	574	583	129	106	109	27	100	100	0	593	582	124	187	188	24	100	99	0	1.153	1.208	1.203	1.244	1.436	1.194	0.841	156	420	874	872	0.205	468	406	477	395	0
2	3	5	"PFC0161"	"C449"	6260	24190	120	193	208	63	105	109	30	91	71	0	239	249	46	187	188	23	77	60	0	1.692	1.661	1.518	1.721	2.254	1.740	0.420	120	454	140	165	0.759	88	52	103	62	0
2	4	5	"PFC0163"	"C453"	6470	24200	120	224	227	67	108	117	55	84	51	0	306	304	60	190	194	38	88	76	0	1.000	1.044	1.013	1.063	2.256	1.241	0.399	120	426	232	233	0.000	116	116	119	114	0
2	5	5	"PFC0165"	"C46"	6650	24190	140	1340	1313	364	110	116	36	100	100	0	860	845	199	190	192	32	100	100	0	1.836	1.837	1.849	1.835	1.394	1.896	0.840	156	408	1900	1858	0.876	1230	670	1203	655	0
2	6	5	"PFC0168"	"C472"	6840	24190	140	340	347	78	111	119	36	99	98	0	511	516	104	190	192	26	100	99	0	0.713	0.724	0.702	0.724	1.650	0.675	0.678	156	413	550	562	-0.487	229	321	236	326	0
2	7	5	"PFC0171"	"C489"	7030	24190	140	594	586	121	111	123	43	100	99	0	510	506	90	189	191	30	99	98	0	1.505	1.498	1.423	1.532	1.471	1.481	0.847	156	490	804	792	0.589	483	321	475	317	0
2	8	5	"PFC0174"	"C492"	7260	24180	150	200	211	108	108	116	38	67	57	0	238	256	96	183	187	28	64	50	0	1.673	1.411	1.313	1.407	2.717	1.521	0.400	156	443	147	176	0.742	92	55	103	73	-50
2	9	5	"PFD0418"	"D49176_20"	7380	24190	140	510	507	121	110	117	39	100	100	0	521	522	98	183	186	30	99	99	0	1.183	1.171	1.204	1.182	1.488	1.171	0.776	156	387	738	736	0.243	400	338	397	339	0
2	10	5	"PFD0422"	"D49176_29"	7570	24200	130	246	252	60	111	116	34	97	90	0	276	282	51	184	186	25	92	83	0	1.467	1.439	1.444	1.553	2.186	1.470	0.467	120	449	227	239	0.553	135	92	141	98	0
2	11	5	"PFD0425"	"D49176_32"	7760	24190	140	440	454	100	109	113	31	100	100	0	388	385	75	187	188	23	98	98	0	1.647	1.742	1.765	1.815	1.569	1.758	0.743	156	454	532	543	0.720	331	201	345	198	0
2	12	5	"PFD0428"	"D49176_37"	7950	24200	120	247	247	65	106	109	29	99	95	0	300	296	55	187	189	24	95	83	0	1.248	1.294	1.263	1.380	2.038	1.345	0.429	120	412	254	250	0.319	141	113	141	109	0
2	13	5	"PFD0431"	"D49176_44"	8150	24200	140	491	491	155	101	104	25	98	98	0	519	515	98	179	180	26	100	100	0	1.147	1.161	1.148	1.100	1.599	1.228	0.810	156	430	730	726	0.198	390	340	390	336	0
2	14	5	"PFD0436"	"D49176_6"	8340	24200	140	326	326	82	98	101	25	98	97	0	1533	1490	264	172	174	24	100	100	0	0.168	0.173	0.171	0.164	1.517	0.170	0.798	156	385	1589	1546	-2.578	228	1361	228	1318	0
2	15	5	"PFD0454"	"D51731_2"	8520	24200	140	451	447	113	102	108	28	99	97	0	388	394	77	180	182	25	100	98	0	1.678	1.612	1.598	1.632	1.709	1.688	0.688	156	481	557	559	0.747	349	208	345	214	0
2	16	5	"PFD0463"	"D53677_1"	8730	24200	140	306	306	72	111	116	32	98	96	0	318	318	52	186	190	29	98	92	0	1.477	1.477	1.516	1.447	1.804	1.591	0.595	156	549	327	327	0.563	195	132	195	132	0
2	17	5	"PFD0467"	"D53677_8"	8910	24200	140	250	251	58	108	113	32	97	89	0	295	295	53	183	186	26	96	87	0	1.268	1.277	1.276	1.258	2.073	1.289	0.495	156	462	254	255	0.342	142	112	143	112	0
2	18	5	"PFD0471"	"D54177_1"	9100	24200	140	274	277	59	108	113	30	99	98	0	324	320	59	184	187	24	94	92	0	1.186	1.243	1.251	1.295	1.939	1.246	0.572	156	421	306	305	0.246	166	140	169	136	0
2	19	5	"PFD0474"	"D54346_3"	9290	24200	140	404	404	98	113	116	31	99	97	0	422	421	66	185	189	24	100	100	0	1.228	1.233	1.205	1.204	1.531	1.290	0.726	156	417	528	527	0.296	291	237	291	236	0
2	20	5	"PFD0478"	"D56259_1"	9480	24200	140	363	361	83	109	112	29	100	99	0	548	536	125	188	190	22	98	98	0	0.706	0.724	0.749	0.753	1.681	0.669	0.737	156	416	614	600	-0.503	254	360	252	348	0
2	21	5	"PFD0512"	"D6287_18"	9670	24200	140	279	279	57	108	111	27	100	98	0	325	326	55	191	191	22	99	95	0	1.276	1.267	1.296	1.325	1.927	1.311	0.499	156	413	305	306	0.352	171	134	171	135	0
2	22	5	"PFD0515"	"D6287_22"	9860	24200	140	772	779	168	110	113	28	100	100	0	875	888	167	193	195	27	100	100	0	0.971	0.963	0.957	0.960	1.318	0.954	0.846	156	599	1344	1364	-0.043	662	682	669	695	0
2	1	6	"PFD0519"	"D6287_3"	5880	24380	150	284	294	72	106	108	27	99	97	0	294	297	45	189	190	24	97	92	0	1.695	1.741	1.634	1.788	1.974	1.865	0.527	156	634	283	296	0.761	178	105	188	108	0
2	2	6	"PFD0521"	"D6287_31"	6060	24380	140	402	404	88	106	110	27	100	100	0	493	496	102	184	186	23	100	99	0	0.958	0.955	0.966	0.970	1.475	0.921	0.770	156	433	605	610	-0.062	296	309	298	312	0
2	3	6	"PFD0525"	"D6287_49"	6260	24380	140	326	324	74	105	109	27	98	96	0	830	817	169	185	187	23	100	100	0	0.343	0.347	0.357	0.338	1.582	0.320	0.755	156	455	866	851	-1.545	221	645	219	632	0
2	4	6	"PFD0527"	"D6287_53"	6450	24380	140	273	277	72	109	113	32	96	91	0	364	366	58	186	188	23	100	99	0	0.921	0.933	0.939	0.875	1.804	0.962	0.568	156	419	342	348	-0.118	164	178	168	180	0
2	5	6	"PFD0563"	"D65980_2"	6630	24370	130	337	347	67	114	119	34	100	100	0	383	387	65	188	190	29	99	97	0	1.144	1.171	1.133	1.175	1.591	1.094	0.646	120	382	418	432	0.194	223	195	233	199	0
2	6	6	"PFD0569"	"D6681_10"	6830	24380	160	254	261	63	113	118	32	98	93	0	303	309	70	187	190	32	99	88	0	1.216	1.213	1.169	1.220	1.829	1.034	0.375	208	428	257	270	0.282	141	116	148	122	0
2	7	6	"PFD0572"	"D6681_3"	7020	24380	140	424	415	99	110	114	31	100	100	0	494	480	95	183	186	27	100	97	0	1.010	1.027	1.007	1.049	1.533	1.015	0.788	156	402	625	602	0.014	314	311	305	297	0
2	8	6	"PFD0575"	"D66953_1"	7210	24380	140	289	297	63	111	118	36	99	98	0	321	322	55	184	187	29	97	94	0	1.299	1.348	1.438	1.354	1.851	1.335	0.543	156	440	315	324	0.378	178	137	186	138	0
2	9	6	"PFD0579"	"D7726_1"	7400	24380	140	336	340	67	110	113	29	100	100	0	372	381	73	181	182	23	99	96	0	1.183	1.150	1.126	1.178	1.591	1.126	0.678	156	412	417	430	0.243	226	191	230	200	0
2	10	6	"PFD0583"	"D8137_1"	7590	24380	140	1446	1364	386	109	113	29	100	100	0	812	797	200	180	183	24	100	100	0	2.116	2.034	2.055	2.036	1.421	2.094	0.864	156	421	1969	1872	1.081	1337	632	1255	617	0
2	11	6	"PFE0587"	"E6125_5"	7780	24380	140	324	328	83	105	108	28	97	96	0	335	335	62	183	185	24	97	92	0	1.441	1.467	1.472	1.461	1.719	1.534	0.659	156	431	371	375	0.527	219	152	223	152	0
2	12	6	"PFE0589"	"E6662_1"	7970	24370	130	410	409	84	105	106	24	100	100	0	414	412	64	185	187	24	100	100	0	1.332	1.339	1.373	1.341	1.404	1.311	0.737	120	457	534	531	0.413	305	229	304	227	0
2	13	6	"PFE0591"	"E679_1"	8170	24380	140	819	808	226	104	106	26	100	100	0	981	973	227	181	182	26	100	100	0	0.894	0.889	0.894	0.871	1.394	0.890	0.876	156	412	1515	1496	-0.162	715	800	704	792	0
2	14	6	"PFE0593"	"E679_4"	8350	24380	140	245	246	58	101	105	25	98	96	0	298	299	53	178	180	26	97	91	0	1.200	1.198	1.265	1.184	1.874	1.168	0.571	156	364	264	266	0.263	144	120	145	121	0
2	15	6	"PFE0596"	"E6820_1"	8550	24380	140	537	528	149	104	109	29	100	99	0	578	575	143	181	183	24	99	99	0	1.091	1.076	1.102	1.079	1.587	1.065	0.804	156	424	830	818	0.125	433	397	424	394	0
2	16	6	"PFE0601"	"E70_3"	8740	24380	140	342	343	89	107	113	31	97	95	0	341	338	62	182	185	22	98	94	0	1.478	1.513	1.497	1.542	2.002	1.621	0.642	156	376	394	392	0.564	235	159	236	156	0
2	17	6	"PFE0626"	"E8167_12"	8930	24380	140	212	215	54	108	111	27	95	82	0	261	260	43	182	185	23	89	75	0	1.316	1.372	1.339	1.395	2.351	1.577	0.333	156	380	183	185	0.397	104	79	107	78	0
2	18	6	"PFE0628"	"E8167_2"	9120	24380	130	227	227	52	112	116	30	94	85	0	257	260	38	184	188	26	92	74	0	1.575	1.513	1.568	1.556	2.344	1.659	0.399	120	407	188	191	0.656	115	73	115	76	0
2	19	6	"PFE0632"	"E8314_4"	9310	24380	140	248	254	62	114	119	31	100	90	0	293	292	48	185	188	25	96	88	0	1.241	1.308	1.287	1.302	1.854	1.386	0.455	156	402	242	247	0.311	134	108	140	107	0
2	20	6	"PFE0634"	"E832_1"	9500	24380	140	325	334	81	111	114	30	98	97	0	407	405	74	188	190	23	99	98	0	0.977	1.028	0.991	1.011	1.706	1.021	0.669	156	399	433	440	-0.033	214	219	223	217	0
2	21	6	"PFE0638"	"E84_1"	9690	24380	140	2713	2574	785	106	110	29	100	100	0	1193	1138	280	192	194	22	100	100	0	2.604	2.609	2.604	2.594	1.578	2.811	0.854	156	405	3608	3414	1.381	2607	1001	2468	946	0
2	22	6	"PFE0645"	"E886_1"	9880	24380	140	281	284	53	105	110	28	100	99	0	302	304	57	190	192	25	93	88	0	1.571	1.570	1.606	1.588	1.776	1.474	0.532	156	603	288	293	0.652	176	112	179	114	0
2	1	7	"PFF0003"	"F10044_2"	5890	24560	130	584	585	117	105	108	25	100	100	0	522	520	90	190	192	23	100	100	0	1.443	1.455	1.443	1.482	1.380	1.462	0.796	120	513	811	810	0.529	479	332	480	330	0
2	2	7	"PFF0005"	"F10154_1"	6080	24570	140	235	235	68	109	113	28	93	85	0	288	290	44	187	188	23	96	92	0	1.248	1.223	1.190	1.155	2.056	1.408	0.509	156	416	227	229	0.319	126	101	126	103	0
2	3	7	"PFF0010"	"F1021_1"	6280	24560	140	250	253	61	109	113	28	97	92	0	1002	940	267	185	187	22	99	99	0	0.173	0.191	0.185	0.189	1.885	0.159	0.588	156	402	958	899	-2.535	141	817	144	755	0
2	4	7	"PFF0012"	"F1021_3"	6460	24560	140	262	259	59	109	113	31	99	94	0	936	923	196	183	185	22	100	100	0	0.203	0.203	0.200	0.195	1.561	0.176	0.665	156	394	906	890	-2.299	153	753	150	740	0
2	5	7	"PFF0016"	"F10318_1"	6660	24560	150	309	315	67	108	114	33	100	99	0	397	394	76	182	186	28	96	96	0	0.935	0.976	0.970	0.982	1.636	0.934	0.664	156	414	416	419	-0.097	201	215	207	212	0
2	6	7	"PFF0020"	"F10626_1"	6850	24570	140	419	425	124	108	113	28	97	96	0	506	499	97	184	186	26	100	100	0	0.966	1.006	1.029	0.968	1.620	1.069	0.788	156	353	633	632	-0.050	311	322	317	315	0
2	7	7	"PFF0043"	"F11007_3"	7040	24570	140	263	265	61	111	114	28	96	94	0	292	288	52	184	185	24	92	85	0	1.407	1.481	1.550	1.393	2.134	1.523	0.528	156	389	260	258	0.493	152	108	154	104	0
2	8	7	"PFF0046"	"F11089_1"	7220	24560	130	441	450	85	111	114	27	100	100	0	422	424	71	180	182	24	100	100	0	1.364	1.389	1.381	1.406	1.370	1.376	0.787	120	395	572	583	0.447	330	242	339	244	0
2	9	7	"PFF0054"	"F11484_1"	7410	24570	150	321	321	71	109	111	28	100	99	0	374	372	62	180	182	24	100	100	0	1.093	1.104	1.074	1.103	1.621	1.155	0.659	156	469	406	404	0.128	212	194	212	192	0
2	10	7	"PFF0057"	"F1150_5"	7610	24570	140	420	409	102	107	110	27	100	98	0	421	415	78	180	182	22	100	98	0	1.299	1.285	1.284	1.276	1.624	1.349	0.754	156	428	554	537	0.377	313	241	302	235	0
2	11	7	"PFF0059"	"F11570_1"	7790	24560	140	506	507	122	105	106	25	99	99	0	460	450	116	180	183	23	96	91	0	1.432	1.489	1.467	1.587	1.715	1.428	0.783	156	433	681	672	0.518	401	280	402	270	0
2	12	7	"PFF0063"	"F11624_1"	7990	24570	140	223	229	56	104	106	24	96	94	0	390	388	73	180	182	23	99	98	0	0.567	0.601	0.568	0.582	1.888	0.575	0.580	156	506	329	333	-0.819	119	210	125	208	0
2	13	7	"PFF0697"	"F3247_2"	8180	24560	130	222	239	85	107	109	26	95	83	0	273	290	61	181	183	23	97	89	0	1.250	1.211	1.241	1.143	2.134	1.330	0.517	120	396	207	241	0.322	115	92	132	109	0
2	14	7	"PFF0700"	"F32494_1"	8360	24560	140	2949	2780	682	108	110	28	100	100	0	3038	2828	830	181	182	24	99	99	0	0.994	1.009	0.992	1.067	1.508	0.985	0.921	156	440	5698	5319	-0.008	2841	2857	2672	2647	0
2	15	7	"PFF0702"	"F3277_1"	8570	24560	130	933	908	224	108	112	29	100	100	0	695	678	170	181	183	23	100	100	0	1.605	1.610	1.648	1.659	1.499	1.578	0.813	120	448	1339	1297	0.683	825	514	800	497	0
2	16	7	"PFF0706"	"F32922_1"	8760	24560	140	488	493	139	110	114	30	100	99	0	390	382	95	181	184	22	94	91	0	1.809	1.905	1.919	2.129	1.928	1.911	0.740	156	416	587	584	0.855	378	209	383	201	0
2	17	7	"PFF0708"	"F33056_1"	8950	24570	140	585	565	170	112	117	31	98	97	0	575	555	124	180	184	24	100	99	0	1.197	1.208	1.227	1.174	1.594	1.267	0.789	156	395	868	828	0.260	473	395	453	375	0
2	18	7	"PFF0711"	"F33107_1"	9130	24570	140	213	214	56	114	119	33	87	69	0	268	272	48	184	188	27	92	78	0	1.179	1.136	1.125	1.070	2.283	1.262	0.389	156	423	183	188	0.237	99	84	100	88	0
2	19	7	"PFF0740"	"F34425_1"	9320	24570	140	614	587	155	114	119	31	99	98	0	619	602	140	187	188	24	98	98	0	1.157	1.140	1.109	1.160	1.859	1.148	0.819	156	423	932	888	0.211	500	432	473	415	0
2	20	7	"PFF0742"	"F34449_1"	9500	24560	130	279	286	54	113	116	28	100	100	0	337	340	52	187	188	23	100	99	0	1.107	1.131	1.083	1.139	1.622	1.122	0.619	120	431	316	326	0.146	166	150	173	153	0
2	21	7	"PFF0744"	"F34605_1"	9710	24570	140	256	251	60	111	114	30	93	87	0	328	333	55	188	189	24	99	97	0	1.036	0.966	0.932	0.946	1.735	1.018	0.573	156	470	285	285	0.051	145	140	140	145	0
2	22	7	"PFF0749"	"F34859_1"	9900	24570	140	250	256	64	107	111	28	99	93	0	286	292	57	186	187	22	94	87	0	1.430	1.406	1.362	1.390	2.037	1.400	0.482	156	680	243	255	0.516	143	100	149	106	0
2	1	8	"PFF0757"	"F35105_1"	5910	24750	140	250	249	66	104	107	26	96	95	0	303	299	49	187	189	24	92	88	0	1.259	1.295	1.268	1.296	2.010	1.337	0.526	156	664	262	257	0.332	146	116	145	112	0
2	2	8	"PFF0759"	"F35197_1"	6090	24740	150	1351	1295	351	109	112	27	100	100	0	979	933	243	184	188	24	100	99	0	1.562	1.583	1.585	1.626	1.460	1.566	0.870	156	510	2037	1935	0.644	1242	795	1186	749	0
2	3	8	"PFF0791"	"F35823_1"	6290	24740	130	244	252	64	109	112	28	99	95	0	263	265	55	184	188	24	87	74	0	1.709	1.765	1.577	1.736	2.175	1.844	0.395	120	458	214	224	0.773	135	79	143	81	0
2	4	8	"PFF0796"	"F36083_1"	6480	24750	140	351	347	88	107	110	27	97	96	0	390	401	76	183	185	22	100	100	0	1.179	1.101	1.093	1.065	1.791	1.131	0.642	156	472	451	458	0.237	244	207	240	218	0
2	5	8	"PFF0798"	"F36120_1"	6670	24740	140	499	499	132	106	109	27	99	98	0	461	451	108	182	183	22	96	95	0	1.409	1.461	1.420	1.538	1.868	1.470	0.756	156	450	672	662	0.494	393	279	393	269	0
2	6	8	"PFF0804"	"F36356_4"	6860	24750	140	625	614	156	108	114	35	99	99	0	584	559	115	183	184	25	100	99	0	1.289	1.346	1.367	1.349	1.562	1.362	0.858	156	368	918	882	0.367	517	401	506	376	0
2	7	8	"PFF0808"	"F36374_1"	7050	24750	140	268	274	68	111	117	34	98	94	0	534	528	135	183	184	24	97	94	0	0.447	0.472	0.475	0.494	1.887	0.425	0.648	156	397	508	508	-1.161	157	351	163	345	0
2	8	8	"PFF0813"	"F36383_1"	7250	24750	140	261	262	56	109	113	29	99	95	0	369	366	79	181	182	23	98	96	0	0.809	0.827	0.818	0.855	1.899	0.740	0.573	156	472	340	338	-0.307	152	188	153	185	0
2	9	8	"PFF0836"	"F37362_1"	7430	24750	130	378	382	93	104	109	27	100	100	0	526	509	101	181	182	21	100	100	0	0.794	0.848	0.859	0.844	1.465	0.808	0.754	120	435	619	606	-0.332	274	345	278	328	0
2	10	8	"PFF0842"	"F37536_1"	7630	24750	120	164	178	59	106	108	26	78	54	0	240	237	43	181	182	21	77	60	0	0.983	1.286	1.123	1.094	3.050	1.729	0.193	120	406	117	128	-0.025	58	59	72	56	0
2	11	8	"PFF0844"	"F37871_2"	7800	24750	130	341	351	79	109	110	27	100	100	0	477	488	81	181	183	24	100	100	0	0.784	0.788	0.791	0.779	1.447	0.794	0.740	120	471	528	549	-0.351	232	296	242	307	0
2	12	8	"PFF0850"	"F38025_1"	8000	24750	140	549	535	134	109	113	31	100	100	0	401	391	88	183	185	27	94	93	0	2.018	2.048	1.993	2.150	1.644	2.062	0.771	156	513	658	634	1.013	440	218	426	208	0
2	13	8	"PFF0854"	"F38531_3"	8200	24750	140	208	211	52	110	113	27	93	85	0	270	268	52	180	182	24	88	78	0	1.089	1.148	1.067	1.068	2.296	1.110	0.395	156	462	188	189	0.123	98	90	101	88	0
2	14	8	"PFF0857"	"F38658_1"	8390	24750	140	308	313	78	109	111	27	99	98	0	417	415	91	179	180	23	99	98	0	0.836	0.864	0.875	0.861	1.677	0.835	0.678	156	469	437	440	-0.258	199	238	204	236	0
2	15	8	"PFF1501"	"F59165_1"	8570	24750	140	170	172	43	108	111	26	80	62	0	294	298	51	181	182	23	98	91	0	0.549	0.547	0.561	0.549	2.310	0.516	0.297	156	500	175	181	-0.866	62	113	64	117	0
2	16	8	"PFF1503"	"F59212_1"	8770	24750	140	450	435	122	109	111	26	100	98	0	424	412	89	181	183	23	98	96	0	1.403	1.411	1.429	1.416	1.616	1.457	0.732	156	436	584	557	0.489	341	243	326	231	0
2	17	8	"PFF1507"	"F59325_1"	8960	24750	150	322	317	80	112	116	32	96	93	0	342	333	83	181	185	28	91	86	0	1.304	1.349	1.291	1.337	2.023	1.261	0.591	156	441	371	357	0.383	210	161	205	152	0
2	18	8	"PFF1515"	"F59681_5"	9150	24760	130	214	216	52	113	120	73	70	20	0	250	249	45	185	188	28	77	55	0	1.554	1.609	1.484	1.461	3.088	1.749	0.283	120	440	166	167	0.636	101	65	103	64	0
2	19	8	"PFF1523"	"F60089_1"	9330	24750	140	240	240	59	109	117	70	83	40	0	274	278	38	187	187	25	96	85	0	1.506	1.440	1.356	1.456	2.067	2.752	0.264	156	476	218	222	0.590	131	87	131	91	0
2	20	8	"PFF1525"	"F60196_1"	9530	24750	140	253	254	60	109	114	28	96	91	0	279	282	52	183	185	27	92	82	0	1.500	1.465	1.500	1.493	2.152	1.484	0.494	156	515	240	244	0.585	144	96	145	99	0
2	21	8	"PFF1565"	"F62141_1"	9700	24750	130	681	682	124	112	115	28	100	100	0	712	724	132	183	185	27	100	100	0	1.076	1.054	1.035	1.059	1.342	1.001	0.839	120	430	1098	1111	0.105	569	529	570	541	0
2	22	8	"PFF1569"	"F62233_2"	9890	24760	130	207	213	62	107	112	27	95	79	0	252	260	41	182	184	22	94	78	0	1.429	1.359	1.329	1.354	2.145	1.534	0.388	120	576	170	184	0.515	100	70	106	78	0
2	1	9	"PFF1573"	"F62329_1"	5900	24940	100	183	186	55	105	109	26	83	65	0	206	204	32	186	188	23	45	16	0	3.900	4.500	2.809	2.659	3.259	6.387	0.038	80	408	98	99	1.963	78	20	81	18	0
2	2	9	"PFF1576"	"F62396_2"	6090	24940	130	279	286	62	106	109	26	99	97	0	266	265	47	184	186	24	88	73	0	2.110	2.222	2.052	2.321	2.379	2.532	0.388	120	535	255	261	1.077	173	82	180	81	0
2	3	9	"PFF1579"	"F62610_1"	6280	24930	130	505	507	130	106	108	29	100	100	0	300	295	63	182	186	24	90	84	0	3.381	3.549	3.496	3.727	1.765	3.557	0.595	120	556	517	514	1.758	399	118	401	113	0
2	4	9	"PFF1581"	"F62610_13"	6480	24940	140	254	255	66	108	110	30	96	91	0	320	325	58	182	184	23	98	96	0	1.058	1.028	0.996	0.993	1.875	1.100	0.489	156	570	284	290	0.081	146	138	147	143	0
2	5	9	"PFF1628"	"F63860_1"	6660	24940	100	186	186	48	106	111	29	82	65	0	206	211	39	183	184	24	47	25	0	3.478	2.857	2.105	2.302	3.226	2.850	0.109	80	389	103	108	1.798	80	23	80	28	0
2	6	9	"PFF1634"	"F64095_1"	6860	24920	150	165	171	47	107	113	34	73	39	0	212	214	34	179	181	25	57	28	0	1.758	1.829	1.867	1.637	2.693	2.254	0.186	156	491	91	99	0.814	58	33	64	35	-50
2	7	9	"PFF1641"	"F64252_1"	7020	24940	140	281	286	76	108	114	34	98	94	0	347	352	71	180	182	23	98	95	0	1.036	1.035	1.007	1.031	1.951	1.038	0.598	156	438	340	350	0.051	173	167	178	172	0
2	8	9	"PFF1644"	"F64347_2"	7210	24940	130	385	392	90	107	112	32	100	100	0	299	301	66	180	181	23	90	88	0	2.336	2.355	2.426	2.630	2.080	2.347	0.558	120	464	397	406	1.224	278	119	285	121	0
2	9	9	"PFF1647"	"F6440_2"	7410	24940	140	923	909	250	102	108	29	100	100	0	725	698	200	181	182	23	98	98	0	1.509	1.561	1.549	1.637	1.553	1.529	0.814	156	511	1365	1324	0.594	821	544	807	517	0
2	10	9	"PFF1652"	"F64735_1"	7600	24940	140	707	687	188	106	110	27	100	99	0	774	765	167	181	181	22	100	100	0	1.013	0.995	1.024	0.968	1.422	0.994	0.857	156	507	1194	1165	0.019	601	593	581	584	0
2	11	9	"PFF1680"	"F65658_4"	7780	24940	130	374	371	68	111	114	29	100	100	0	464	472	82	181	183	24	100	100	0	0.929	0.893	0.898	0.894	1.405	0.855	0.736	120	479	546	551	-0.106	263	283	260	291	0
2	12	9	"PFF1682"	"F65704_1"	7980	24940	120	346	358	99	108	112	31	100	97	0	409	423	86	185	187	27	100	100	0	1.063	1.050	1.017	1.023	1.568	1.065	0.680	120	474	462	488	0.087	238	224	250	238	0
2	13	9	"PFF1687"	"F66126_1"	8170	24940	140	506	500	110	109	113	30	100	100	0	555	539	109	183	185	25	99	98	0	1.067	1.098	1.097	1.113	1.454	1.082	0.836	156	491	769	747	0.094	397	372	391	356	0
2	14	9	"PFF1693"	"F66450_1"	8360	24940	130	236	242	50	108	112	27	100	98	0	371	364	64	180	182	23	100	97	0	0.670	0.728	0.703	0.739	1.637	0.660	0.599	120	475	319	318	-0.577	128	191	134	184	0
2	15	9	"PFF1696"	"F66665_1"	8550	24940	130	871	848	200	106	109	27	100	100	0	973	962	222	178	180	25	100	100	0	0.962	0.946	0.936	0.953	1.329	0.883	0.838	120	487	1560	1526	-0.055	765	795	742	784	0
2	16	9	"PFF1698"	"F66828_1"	8750	24940	140	263	267	63	107	109	25	98	96	0	300	305	51	178	181	25	98	94	0	1.279	1.260	1.250	1.267	1.874	1.312	0.597	156	464	278	287	0.355	156	122	160	127	0
2	17	9	"PFI0357"	"I4256_1"	8930	24940	140	201	200	49	109	111	26	92	76	0	248	252	45	182	184	24	84	65	0	1.394	1.300	1.229	1.331	2.537	1.330	0.325	156	437	158	161	0.479	92	66	91	70	0
2	18	9	"PFI0360"	"I4355_3"	9130	24950	130	350	343	76	109	115	68	99	90	0	324	329	56	184	186	25	100	96	0	1.721	1.614	1.672	1.638	1.734	1.759	0.585	120	491	381	379	0.784	241	140	234	145	0
2	19	9	"PFI0362"	"I4394_2"	9320	24940	130	205	207	50	109	116	70	73	18	0	351	347	72	185	187	25	95	94	0	0.578	0.605	0.554	0.573	2.459	0.485	0.317	120	469	262	260	-0.790	96	166	98	162	0
2	20	9	"PFI0367"	"I4500_1"	9500	24950	130	261	275	70	110	113	28	98	94	0	258	262	45	183	185	26	85	71	0	2.013	2.089	1.912	2.227	2.245	2.387	0.412	120	530	226	244	1.010	151	75	165	79	0
2	21	9	"PFI0369"	"I4547_2"	9720	24940	140	265	265	62	110	113	25	99	93	0	397	395	74	182	185	25	98	98	0	0.721	0.728	0.732	0.709	1.705	0.706	0.671	156	521	370	368	-0.472	155	215	155	213	0
2	22	9	"PFI0371"	"I4582_1"	9880	24940	130	292	306	66	106	109	26	100	99	0	344	347	56	182	185	23	100	100	0	1.148	1.212	1.172	1.212	1.614	1.272	0.635	120	538	348	365	0.199	186	162	200	165	0
2	1	10	"PFI0397"	"I5035_1"	5900	25100	100	157	168	46	112	115	31	63	38	0	216	212	40	193	194	27	42	17	0	1.957	2.947	1.679	1.400	2.699	2.502	0.052	80	414	68	75	0.968	45	23	56	19	0
2	2	10	"PFI0404"	"I5222_1"	6090	25130	140	356	353	101	109	114	30	96	94	0	320	319	58	187	190	30	96	92	0	1.857	1.848	1.936	1.801	1.834	1.979	0.610	156	534	380	376	0.893	247	133	244	132	0
2	3	10	"PFI0407"	"I5252_1"	6280	25130	130	295	294	62	107	110	31	98	97	0	285	280	42	184	187	29	95	80	0	1.861	1.948	1.955	2.000	1.884	2.038	0.560	120	483	289	283	0.896	188	101	187	96	0
2	4	10	"PFI0409"	"I5362_4"	6460	25130	120	260	258	65	105	106	24	99	91	0	320	322	51	182	184	24	99	96	0	1.123	1.093	1.108	1.058	1.925	1.177	0.575	120	426	293	293	0.168	155	138	153	140	0
2	5	10	"PFI0418"	"I5700_1"	6660	25130	130	223	230	58	103	106	27	97	91	0	252	255	42	182	182	24	89	66	0	1.714	1.740	1.763	1.810	2.393	1.793	0.408	120	501	190	200	0.778	120	70	127	73	0
2	6	10	"PFI0423"	"I5893_2"	6850	25130	140	560	895	3243	104	108	27	99	98	0	537	554	383	180	182	24	100	99	0	1.277	2.115	1.309	1.282	1.890	11.809	0.456	156	461	813	1165	0.353	456	357	791	374	0
2	7	10	"PFI0448"	"I6567_2"	7040	25130	130	441	433	96	106	109	26	100	100	0	597	590	132	181	182	22	100	100	0	0.805	0.800	0.836	0.814	1.561	0.730	0.728	120	446	751	736	-0.312	335	416	327	409	0
2	8	10	"PFI0451"	"I6639_1"	7230	25120	130	262	262	58	104	109	29	100	97	0	268	272	51	179	180	23	93	80	0	1.775	1.699	1.645	1.863	2.171	1.702	0.429	120	531	247	251	0.828	158	89	158	93	0
2	9	10	"PFI0457"	"I6658_1"	7420	25120	130	340	333	74	103	107	27	100	99	0	321	321	64	181	180	24	98	94	0	1.693	1.643	1.758	1.759	1.849	1.606	0.576	120	507	377	370	0.759	237	140	230	140	0
2	10	10	"PFI0459"	"I6658_3"	7620	25130	130	148	151	45	105	109	26	64	39	0	289	296	55	181	181	23	96	88	0	0.398	0.400	0.428	0.417	3.113	0.338	0.159	120	484	151	161	-1.329	43	108	46	115	0
2	11	10	"PFI0461"	"I6724_2"	7810	25120	130	408	404	85	106	110	36	100	100	0	415	410	76	182	183	23	100	99	0	1.296	1.307	1.314	1.340	1.539	1.280	0.713	120	528	535	526	0.374	302	233	298	228	0
2	12	10	"PFI0465"	"I6851_2"	8010	25130	120	166	166	43	101	106	35	72	45	0	246	252	42	184	184	23	88	65	0	1.048	0.956	1.087	1.071	2.342	0.940	0.231	120	440	127	133	0.068	65	62	65	68	0
2	13	10	"PFI0492"	"I7697_2"	8190	25130	140	202	206	56	104	107	25	96	83	0	280	284	48	182	182	23	96	87	0	1.000	1.000	0.914	0.946	1.999	1.040	0.475	156	473	196	204	0.000	98	98	102	102	0
2	14	10	"PFI0498"	"I7884_1"	8400	25130	120	151	155	42	105	108	26	67	40	0	245	245	45	180	182	23	81	67	0	0.708	0.769	0.806	0.744	3.250	0.629	0.116	120	485	111	115	-0.499	46	65	50	65	0
2	15	10	"PFI0501"	"I8013_1"	8590	25130	130	231	232	61	104	108	28	95	88	0	237	242	39	179	181	26	84	55	0	2.190	2.032	2.032	2.101	2.566	2.340	0.268	120	476	185	191	1.131	127	58	128	63	0
2	16	10	"PFI0504"	"I8083_1"	8780	25130	140	820	793	278	104	107	26	98	98	0	817	781	206	179	180	24	100	100	0	1.122	1.145	1.149	1.078	1.821	1.192	0.813	156	463	1354	1291	0.166	716	638	689	602	0
2	17	10	"PFI0510"	"I8305_1"	8970	25130	140	311	303	77	108	111	26	94	94	0	432	429	84	182	183	22	99	99	0	0.812	0.789	0.791	0.769	1.815	0.779	0.677	156	431	453	442	-0.300	203	250	195	247	0
2	18	10	"PFI0513"	"I8332_1"	9160	25130	130	470	464	143	113	116	29	100	99	0	553	530	125	186	188	24	97	97	0	0.973	1.020	1.073	1.025	1.683	1.083	0.769	120	429	724	695	-0.040	357	367	351	344	0
2	19	10	"PFJ0455"	"J53_17"	9340	25120	130	1015	947	329	115	119	31	99	98	0	1259	1162	403	188	194	43	99	98	0	0.840	0.854	0.850	0.865	1.662	0.794	0.821	120	543	1971	1806	-0.251	900	1071	832	974	0
2	20	10	"PFJ0457"	"J53_21"	9540	25140	130	191	188	59	111	116	29	71	60	0	575	559	140	186	190	44	98	95	0	0.206	0.206	0.213	0.202	2.557	0.170	0.357	120	481	469	450	-2.282	80	389	77	373	0
2	21	10	"PFJ0459"	"J53_23"	9710	25140	150	136	145	46	111	114	28	46	24	0	183	186	34	182	183	24	25	10	0	25.000	8.500	1.433	1.213	4.158	5.167	0.014	156	523	26	38	4.644	25	1	34	4	-50
2	22	10	"PFJ0463"	"J53_29"	9910	25120	130	982	945	277	106	109	26	100	100	0	720	710	197	181	185	29	99	99	0	1.625	1.586	1.599	1.576	1.472	1.534	0.836	120	636	1415	1368	0.701	876	539	839	529	0
2	1	11	"PFJ0468"	"J53_37"	5940	25310	140	199	199	48	107	111	30	91	70	0	238	237	57	193	194	27	62	43	0	2.044	2.091	1.571	1.856	3.191	1.424	0.184	156	637	137	136	1.032	92	45	92	44	0
2	2	11	"PFJ0472"	"J53_41"	6100	25310	130	347	354	76	109	113	29	100	100	0	479	477	93	187	190	33	100	97	0	0.815	0.845	0.854	0.860	1.581	0.792	0.708	120	395	530	535	-0.295	238	292	245	290	0
2	3	11	"PFJ0495"	"J564_1"	6300	25310	140	1035	973	262	106	110	28	100	99	0	1052	1012	229	184	185	30	100	100	0	1.070	1.047	1.038	1.030	1.414	1.047	0.885	156	476	1797	1695	0.098	929	868	867	828	0
2	4	11	"PFJ0497"	"J564_3"	6490	25310	140	195	197	49	101	103	23	92	84	0	442	430	99	183	183	23	99	97	0	0.363	0.389	0.363	0.366	2.327	0.326	0.449	156	467	353	343	-1.462	94	259	96	247	0
2	5	11	"PFJ0500"	"J56_7"	6680	25310	120	176	179	46	104	107	27	86	67	0	228	229	49	181	182	24	66	48	0	1.532	1.563	1.448	1.630	3.341	1.604	0.100	120	453	119	123	0.615	72	47	75	48	0
2	6	11	"PFJ0503"	"J583_1"	6870	25270	150	146	158	54	108	113	29	55	34	0	198	201	34	184	186	26	34	14	0	2.714	2.941	1.650	1.759	3.258	2.441	0.122	156	599	52	67	1.441	38	14	50	17	-50
2	7	11	"PFJ0506"	"J587_3"	7050	25300	110	170	176	44	106	110	27	83	62	0	196	204	37	183	186	25	36	17	0	4.923	3.333	1.885	2.228	2.813	3.260	0.054	80	407	77	91	2.300	64	13	70	21	0
2	8	11	"PFJ0508"	"J587_5"	7240	25330	150	135	144	51	106	109	27	50	29	0	181	186	36	178	180	23	24	12	0	9.667	4.750	1.619	1.651	3.657	4.097	0.035	156	594	32	46	3.273	29	3	38	8	-50
2	9	11	"PFJ0527"	"J647_6"	7440	25320	140	534	514	164	106	109	26	96	95	0	629	601	140	179	179	22	99	99	0	0.951	0.967	0.986	0.938	1.677	0.997	0.824	156	538	878	830	-0.072	428	450	408	422	0
2	10	11	"PFJ0531"	"J64_1"	7630	25310	140	349	350	90	104	107	25	100	100	0	353	341	93	182	181	22	90	85	0	1.433	1.547	1.545	1.596	1.821	1.433	0.650	156	518	416	405	0.519	245	171	246	159	0
2	11	11	"PFJ0533"	"J64_3"	7820	25310	130	614	605	143	102	105	34	100	100	0	463	445	107	182	182	24	97	95	0	1.822	1.913	1.962	2.043	1.631	1.876	0.773	120	524	793	766	0.866	512	281	503	263	0
2	12	11	"PFJ0536"	"J65_10"	8020	25320	140	313	318	88	103	108	37	98	96	0	349	344	78	182	182	23	95	92	0	1.257	1.327	1.333	1.340	1.752	1.361	0.557	156	505	377	377	0.331	210	167	215	162	0
2	13	11	"PFJ0538"	"J65_12"	8200	25300	150	150	159	43	105	108	27	70	44	0	189	194	35	179	180	23	37	14	0	4.500	3.600	1.925	1.990	3.460	3.106	0.071	156	513	55	69	2.170	45	10	54	15	-50
2	14	11	"PFJ0540"	"J65_2"	8400	25310	130	409	408	87	105	110	29	100	100	0	351	355	66	180	181	24	99	97	0	1.778	1.731	1.698	1.798	1.605	1.683	0.684	120	527	475	478	0.830	304	171	303	175	0
2	15	11	"PFJ0567"	"J71_12"	8580	25320	140	279	283	66	106	110	28	98	96	0	253	257	44	181	183	26	86	72	0	2.403	2.329	2.385	2.539	2.344	2.521	0.455	156	458	245	253	1.265	173	72	177	76	0
2	16	11	"PFJ0569"	"J71_2"	8760	25330	150	129	136	41	107	110	30	40	21	0	185	188	30	180	182	25	25	8	0	4.400	3.625	1.127	0.979	3.697	6.232	0.006	156	459	27	37	2.138	22	5	29	8	-50
2	17	11	"PFJ0571"	"J71_6"	8990	25290	150	132	141	42	109	113	28	44	26	0	181	184	28	180	182	22	23	8	0	23.000	8.000	1.500	1.696	3.424	7.457	0.010	156	465	24	36	4.524	23	1	32	4	-50
2	18	11	"PFJ0573"	"J71_9"	9150	25320	150	11692	10064	4015	115	119	29	100	100	0	12273	10823	3843	186	188	25	100	99	0	0.958	0.935	0.976	0.903	1.870	0.951	0.868	156	508	23664	20586	-0.062	11577	12087	9949	10637	0
2	19	11	"PFJ0576"	"J73_13"	9350	25320	110	213	209	50	119	124	31	85	68	0	242	244	53	192	198	47	51	20	0	1.880	1.731	1.613	1.717	2.516	1.733	0.181	80	473	144	142	0.911	94	50	90	52	0
2	20	11	"PFJ0578"	"J73_15"	9540	25310	130	1169	1125	299	116	119	30	100	100	0	823	781	215	186	189	27	100	98	0	1.653	1.696	1.732	1.773	1.459	1.655	0.828	120	533	1690	1604	0.725	1053	637	1009	595	0
2	21	11	"PFK0742"	"Ks1964_2"	9740	25320	120	161	173	49	111	115	28	73	44	0	220	223	39	183	184	23	70	40	0	1.351	1.550	1.258	1.205	3.221	2.031	0.105	120	397	87	102	0.434	50	37	62	40	0
2	22	11	"PFK0745"	"Ks1_2"	9910	25320	130	253	256	56	105	108	25	99	97	0	406	404	71	184	185	29	99	98	0	0.667	0.686	0.671	0.663	1.758	0.613	0.587	120	594	370	371	-0.585	148	222	151	220	0
2	1	12	"PFK0752"	"Ks202_6"	5930	25500	140	869	798	313	103	108	29	98	96	0	748	716	219	189	191	25	98	96	0	1.370	1.319	1.337	1.231	1.937	1.367	0.832	156	712	1325	1222	0.454	766	559	695	527	0
2	2	12	"PFK0755"	"Ks202_9"	6120	25500	140	364	363	82	109	113	29	98	98	0	281	284	57	182	184	25	91	82	0	2.576	2.490	2.533	2.593	1.925	2.496	0.596	156	576	354	356	1.365	255	99	254	102	0
2	3	12	"PFK0757"	"Ks206_2"	6310	25490	110	175	183	53	106	111	28	77	60	0	202	202	29	182	183	24	42	16	0	3.450	3.850	2.667	2.447	3.502	4.882	0.054	80	397	89	97	1.787	69	20	77	20	0
2	4	12	"PFK0760"	"Ks210_1"	6490	25490	150	113	120	34	104	108	29	24	10	0	192	194	30	180	181	23	33	13	0	0.750	1.143	0.794	0.907	3.312	3.145	0.008	156	583	21	30	-0.415	9	12	16	14	-50
2	5	12	"PFK0786"	"Ks225_7"	6680	25510	120	162	171	78	106	108	27	70	51	0	239	252	106	181	183	25	75	55	0	0.966	0.915	1.000	1.033	3.816	0.645	0.226	120	450	114	136	-0.051	56	58	65	71	0
2	6	12	"PFK0793"	"Ks2300_1"	6890	25510	110	171	176	40	110	113	28	81	51	0	213	218	38	184	186	26	53	30	0	2.103	1.941	1.529	1.482	3.406	2.151	0.082	80	479	90	100	1.073	61	29	66	34	0
2	7	12	"PFK0795"	"Ks2345_1"	7080	25500	130	824	804	192	108	110	28	100	100	0	500	485	108	184	185	24	97	97	0	2.266	2.312	2.206	2.299	1.452	2.315	0.787	120	528	1032	997	1.180	716	316	696	301	0
2	8	12	"PFK0799"	"Ks244_1"	7260	25500	130	329	333	70	108	110	27	100	100	0	322	321	59	179	181	25	96	94	0	1.545	1.585	1.547	1.693	1.827	1.588	0.631	120	451	364	367	0.628	221	143	225	142	0
2	9	12	"PFK0802"	"Ks244_3"	7450	25510	130	358	363	95	109	111	27	100	100	0	317	324	83	180	181	22	95	93	0	1.818	1.764	1.853	1.840	1.849	1.768	0.607	120	522	386	398	0.862	249	137	254	144	0
2	10	12	"PFK0804"	"Ks244_8"	7650	25500	150	152	160	50	104	107	24	72	49	0	186	192	37	181	181	20	33	18	0	9.600	5.091	1.928	2.020	4.250	4.607	0.042	156	554	53	67	3.263	48	5	56	11	-50
2	11	12	"PFK0825"	"Ks25_1"	7840	25510	120	198	202	54	101	104	25	94	81	0	220	222	40	180	181	22	66	45	0	2.425	2.405	2.264	2.076	2.733	2.545	0.165	120	496	137	143	1.278	97	40	101	42	0
2	12	12	"PFK0827"	"Ks25_12"	8040	25510	130	222	225	49	107	110	29	97	90	0	214	217	42	178	179	23	60	39	0	3.194	3.026	2.752	3.003	2.661	3.078	0.212	120	446	151	157	1.676	115	36	118	39	0
2	13	12	"PFK0830"	"Ks25_19"	8200	25500	130	347	344	71	110	115	32	100	100	0	585	577	97	178	179	23	100	100	0	0.582	0.586	0.574	0.580	1.598	0.538	0.679	120	544	644	633	-0.780	237	407	234	399	0
2	14	12	"PFK0834"	"Ks25_8"	8410	25510	110	195	191	43	110	114	31	88	63	0	212	217	40	178	180	25	58	35	0	2.500	2.077	1.382	1.651	3.609	2.653	0.108	80	514	119	120	1.322	85	34	81	39	0
2	15	12	"PFK0839"	"Ks266_15"	8610	25500	140	911	862	274	111	113	26	100	100	0	739	703	227	178	179	25	95	93	0	1.426	1.430	1.376	1.518	1.817	1.417	0.819	156	472	1361	1276	0.512	800	561	751	525	0
2	16	12	"PFK0841"	"Ks266_6"	8790	25510	140	344	335	111	112	116	30	92	92	0	519	512	133	179	181	24	98	97	0	0.682	0.670	0.651	0.648	2.135	0.675	0.686	156	468	572	556	-0.551	232	340	223	333	0
2	17	12	"PFK0858"	"Ks271_1"	8970	25500	140	1133	1083	309	109	114	30	100	99	0	985	909	259	180	181	22	97	96	0	1.272	1.336	1.306	1.401	1.839	1.339	0.852	156	492	1829	1703	0.347	1024	805	974	729	0
2	18	12	"PFK0868"	"Ks2886_1"	9140	25520	150	116	121	34	106	110	27	28	8	0	174	180	41	180	182	24	13	5	0	-1.667	100000.000	0.762	0.737	4.360	1.262	0.015	156	488	4	15	Error	10	-6	15	0	-50
2	19	12	"PFK0871"	"Ks291_5"	9330	25520	150	111	118	35	111	115	29	22	8	0	168	170	28	185	187	28	5	2	0	0.000	-0.467	0.771	0.825	3.814	4.434	0.006	156	533	-17	-8	Error	0	-17	7	-15	-50
2	20	12	"PFK0873"	"Ks291_8"	9520	25520	150	128	135	39	113	115	28	36	16	0	182	186	30	185	187	25	19	7	0	-5.000	22.000	1.250	1.348	3.680	10.215	0.005	156	594	12	23	Error	15	-3	22	1	-50
2	21	12	"PFK0878"	"Ks2_13"	9740	25490	150	162	161	39	112	115	26	72	45	0	197	202	40	184	186	22	39	17	0	3.846	2.722	1.770	1.939	3.168	2.549	0.048	156	580	63	67	1.943	50	13	49	18	-50
2	22	12	"PFK0881"	"Ks2_9"	9940	25510	130	149	152	35	106	109	24	70	45	0	243	241	40	183	185	24	81	60	0	0.717	0.793	0.716	0.682	2.862	0.666	0.092	120	578	103	104	-0.481	43	60	46	58	0
2	1	13	"PFL0033"	"L1_66"	5920	25700	100	170	178	56	110	115	34	72	40	0	224	224	42	189	190	26	62	30	0	1.714	1.943	1.448	1.458	3.134	2.853	0.080	80	462	95	103	0.778	60	35	68	35	0
2	2	13	"PFL0035"	"L1_7"	6110	25690	80	202	193	65	108	114	33	75	61	0	202	203	34	182	183	23	44	25	0	4.700	4.048	2.773	2.197	3.789	20.763	0.004	52	308	114	106	2.233	94	20	85	21	0
2	3	13	"PFL0037"	"L1_72"	6290	25690	130	167	176	47	106	110	28	79	54	0	232	232	41	180	181	23	77	55	0	1.173	1.346	1.147	1.133	2.881	1.688	0.146	120	675	113	122	0.230	61	52	70	52	0
2	4	13	"PFL0041"	"L1_79"	6490	25690	90	164	165	41	106	111	30	73	48	0	195	202	37	180	181	24	40	23	0	3.867	2.682	1.944	2.439	3.866	2.347	0.108	52	392	73	81	1.951	58	15	59	22	0
2	5	13	"PFL0043"	"L1_81"	6690	25640	150	118	124	39	105	108	27	32	15	0	170	171	24	178	180	23	11	3	0	-1.625	-2.714	1.810	1.703	3.825	0.042	0.001	156	720	5	12	Error	13	-8	19	-7	-50
2	6	13	"PFL0045"	"L1_83"	6880	25690	140	332	329	76	109	111	27	98	98	0	380	377	80	183	184	24	98	95	0	1.132	1.134	1.165	1.165	1.782	1.140	0.673	156	528	420	414	0.179	223	197	220	194	0
2	7	13	"PFL0068"	"L2_117"	7010	25690	130	342	348	80	108	110	26	100	100	0	378	380	58	185	186	23	100	100	0	1.212	1.231	1.277	1.215	1.629	1.177	0.644	120	435	427	435	0.278	234	193	240	195	0
2	8	13	"PFL0070"	"L2_12"	7200	25690	130	1707	1638	300	104	107	25	100	100	0	1458	1417	207	180	182	23	100	100	0	1.254	1.240	1.257	1.232	1.233	1.251	0.911	120	532	2881	2771	0.327	1603	1278	1534	1237	0
2	9	13	"PFL0072"	"L2_123"	7370	25700	100	186	196	49	105	108	26	95	81	0	214	223	49	180	181	24	57	36	0	2.382	2.116	2.194	2.275	2.893	1.781	0.156	80	430	115	134	1.252	81	34	91	43	0
2	10	13	"PFL0074"	"L2_127"	7580	25690	130	319	328	67	103	106	27	100	100	0	328	329	57	178	179	21	99	98	0	1.440	1.490	1.513	1.560	1.825	1.512	0.603	120	537	366	376	0.526	216	150	225	151	0
2	11	13	"PFL0077"	"L2_135"	7770	25700	120	235	245	53	102	105	26	100	97	0	351	358	65	177	178	21	100	99	0	0.764	0.790	0.792	0.785	1.720	0.743	0.566	120	485	307	324	-0.388	133	174	143	181	0
2	12	13	"PFL0079"	"L2_139"	7960	25700	130	235	241	59	106	108	26	100	95	0	271	270	50	176	178	23	94	84	0	1.358	1.436	1.347	1.489	1.994	1.520	0.454	120	488	224	229	0.441	129	95	135	94	0
2	13	13	"PFL0101"	"L2_180"	8140	25690	130	269	269	56	109	112	27	100	99	0	284	285	47	176	178	23	96	90	0	1.481	1.468	1.433	1.567	2.076	1.480	0.480	120	560	268	269	0.567	160	108	160	109	0
2	14	13	"PFL0104"	"L2_185"	8350	25700	100	165	171	39	112	113	27	82	48	0	211	216	43	179	180	26	56	32	0	1.656	1.595	1.296	1.421	3.144	1.400	0.106	80	434	85	96	0.728	53	32	59	37	0
2	15	13	"PFL0109"	"L2_193"	8530	25700	130	667	633	163	110	112	27	100	100	0	624	601	118	176	179	28	100	100	0	1.243	1.231	1.262	1.216	1.475	1.280	0.813	120	556	1005	948	0.314	557	448	523	425	0
2	16	13	"PFL0111"	"L2_195"	8730	25700	120	204	208	53	112	115	30	90	75	0	222	223	39	176	179	27	65	41	0	2.000	2.043	1.712	2.054	3.006	2.462	0.202	120	474	138	143	1.000	92	46	96	47	0
2	17	13	"PFL0113"	"L2_198"	8920	25710	110	174	188	51	108	112	28	85	61	0	200	204	33	178	178	22	48	32	0	3.000	3.077	1.946	2.206	3.170	4.313	0.072	80	459	88	106	1.585	66	22	80	26	0
2	18	13	"PFL0115"	"L2_20"	9110	25700	130	136	147	42	105	109	26	61	29	0	365	373	69	180	181	23	99	99	0	0.168	0.218	0.222	0.197	2.801	0.164	0.163	120	505	216	235	-2.577	31	185	42	193	0
2	19	13	"PFL0135"	"L2_233"	9320	25680	150	148	152	39	104	108	27	66	37	0	182	187	30	180	182	24	26	10	0	22.000	6.857	1.290	1.788	4.049	19.345	0.001	156	500	46	55	4.459	44	2	48	7	-50
2	20	13	"PFL0138"	"L2_238"	9520	25720	150	124	129	37	108	111	27	32	16	0	178	178	26	181	183	23	12	6	0	-5.333	-7.000	1.273	1.298	4.129	16.587	0.001	156	492	13	18	Error	16	-3	21	-3	-50
2	21	13	"PFL0141"	"L2_248"	9690	25700	130	386	392	77	111	114	28	100	100	0	323	323	57	184	186	22	99	96	0	1.978	2.022	1.978	2.170	1.786	2.194	0.615	120	483	414	420	0.984	275	139	281	139	0
2	22	13	"PFL0145"	"L2_259"	9890	25680	150	140	145	41	107	110	26	59	28	0	199	204	39	184	186	24	35	23	0	2.200	1.900	1.261	1.328	3.678	1.911	0.028	156	757	48	58	1.138	33	15	38	20	-50
2	1	14	"PFL0149"	"L2_268"	5910	25880	120	156	165	47	104	107	25	77	51	0	224	224	34	190	192	26	57	31	0	1.529	1.794	1.636	1.779	3.268	2.285	0.092	120	548	86	95	0.613	52	34	61	34	0
2	2	14	"PFL0152"	"L2_277"	6080	25880	130	242	252	65	102	106	26	100	98	0	334	337	49	182	183	22	100	99	0	0.921	0.968	1.019	0.933	1.775	1.005	0.555	120	441	292	305	-0.119	140	152	150	155	0
2	3	14	"PFM0408"	"M36520_1"	6240	25890	130	192	197	44	103	107	30	93	72	0	315	319	45	179	180	22	100	99	0	0.654	0.671	0.624	0.612	1.931	0.699	0.452	120	473	225	234	-0.612	89	136	94	140	0
2	4	14	"PFM0410"	"M36520_4"	6450	25910	100	154	151	37	105	107	27	66	42	0	219	218	42	177	179	22	67	47	0	1.167	1.122	1.191	1.199	3.488	1.233	0.070	80	407	91	87	0.222	49	42	46	41	0
2	5	14	"PFM0413"	"M36754_16"	6620	25900	130	182	183	44	105	107	27	87	67	0	556	542	116	178	180	23	100	100	0	0.204	0.214	0.220	0.192	2.277	0.185	0.455	120	602	455	442	-2.295	77	378	78	364	0
2	6	14	"PFM0417"	"M36754_20"	6870	25900	150	114	121	32	107	110	28	26	12	0	176	179	25	184	186	23	10	3	0	-0.875	-2.800	1.111	1.038	4.902	19.296	0.001	156	597	-1	9	Error	7	-8	14	-5	-50
2	7	14	"PFM0419"	"M36754_23"	7010	25890	130	388	385	86	108	111	29	100	99	0	458	449	93	186	187	23	99	99	0	1.029	1.053	1.005	1.066	1.638	0.975	0.690	120	417	552	540	0.042	280	272	277	263	0
2	8	14	"PFM0422"	"M3675_2"	7200	25890	130	457	454	98	103	107	25	100	100	0	325	325	68	180	182	22	96	94	0	2.441	2.421	2.292	2.513	1.632	2.356	0.699	120	535	499	496	1.288	354	145	351	145	0
2	9	14	"PFM0440"	"M3766_1"	7400	25900	140	447	441	130	101	104	25	100	96	0	448	438	97	180	181	23	98	97	0	1.291	1.318	1.316	1.324	1.856	1.368	0.748	156	598	614	598	0.369	346	268	340	258	0
2	10	14	"PFM0442"	"M37744_2"	7590	25880	150	126	130	37	100	105	27	48	23	0	172	173	29	177	179	23	15	3	0	-5.200	-7.500	1.220	1.326	4.179	29.949	0.000	156	636	21	26	Error	26	-5	30	-4	-50
2	11	14	"PFM0444"	"M37773_2"	7820	25900	150	119	125	36	103	106	26	37	14	0	167	171	27	176	178	24	14	2	0	-1.778	-4.400	1.333	1.170	4.517	380.931	0.000	156	486	7	17	Error	16	-9	22	-5	-50
2	12	14	"PFM0446"	"M3777_1"	7970	25900	150	177	181	49	106	108	26	83	62	0	264	272	57	176	177	23	92	80	0	0.807	0.781	0.715	0.744	2.482	0.732	0.306	156	460	159	171	-0.310	71	88	75	96	0
2	13	14	"PFM0448"	"M37794_11"	8170	25900	120	206	204	46	105	108	28	95	78	0	237	237	49	179	180	22	74	59	0	1.741	1.707	1.712	1.644	2.480	1.877	0.226	120	447	159	157	0.800	101	58	99	58	0
2	14	14	"PFM0450"	"M37794_14"	8360	25890	140	205	211	54	107	110	27	96	85	0	215	221	41	179	181	24	65	39	0	2.722	2.476	2.370	2.673	3.084	2.621	0.192	156	585	134	146	1.445	98	36	104	42	0
2	15	14	"PFM0469"	"M38740_1"	8570	25900	150	124	131	40	110	114	28	32	16	0	169	169	30	175	177	26	11	3	0	-2.333	-3.500	0.964	1.001	4.214	175.300	0.000	156	620	8	15	Error	14	-6	21	-6	-50
2	16	14	"PFM0472"	"M38757_4"	8750	25890	140	602	591	146	106	112	29	100	100	0	497	480	124	176	179	27	96	94	0	1.545	1.595	1.565	1.675	1.562	1.564	0.818	156	515	817	789	0.628	496	321	485	304	0
2	17	14	"PFM0476"	"M38913_1"	8920	25890	130	780	773	184	106	111	30	100	100	0	476	479	108	181	182	25	98	98	0	2.285	2.238	2.246	2.359	1.546	2.161	0.797	120	470	969	965	1.192	674	295	667	298	0
2	18	14	"PFM0478"	"M38913_6"	9120	25890	140	600	598	164	107	111	27	100	100	0	377	368	81	183	184	24	96	92	0	2.541	2.654	2.684	2.881	1.852	2.749	0.716	156	538	687	676	1.346	493	194	491	185	0
2	19	14	"PFM0481"	"M38941_1"	9310	25890	140	1014	983	259	107	109	26	100	100	0	828	807	251	183	184	23	97	94	0	1.406	1.404	1.390	1.567	2.010	1.360	0.815	156	551	1552	1500	0.492	907	645	876	624	0
2	20	14	"PFM0484"	"M38941_6"	9510	25890	120	177	178	46	109	111	27	81	59	0	234	241	51	182	184	22	77	59	0	1.308	1.169	1.240	1.200	3.441	1.276	0.160	120	422	120	128	0.387	68	52	69	59	0
2	21	14	"PFM0510"	"M41547_1"	9690	25890	130	1189	1163	354	111	115	28	100	100	0	559	551	125	183	184	22	100	100	0	2.867	2.859	2.989	2.874	1.529	3.016	0.778	120	469	1454	1420	1.520	1078	376	1052	368	0
2	22	14	"PFM0512"	"M41763_12"	9880	25890	140	1592	1464	432	106	109	29	100	100	0	1512	1375	444	184	185	23	98	98	0	1.119	1.140	1.154	1.195	1.689	1.104	0.853	156	665	2814	2549	0.162	1486	1328	1358	1191	0
2	1	15	"PFM0514"	"M41763_4"	5920	26090	150	132	135	37	105	111	33	39	14	0	177	179	30	186	188	26	14	2	0	-3.000	-4.286	1.152	1.430	4.101	0.063	0.001	156	812	18	23	Error	27	-9	30	-7	-50
2	2	15	"PFM0516"	"M41776_1"	6110	26050	150	144	150	42	105	110	32	60	29	0	198	201	36	180	182	23	43	19	0	2.167	2.143	1.589	1.607	2.976	5.356	0.035	156	472	57	66	1.115	39	18	45	21	-50
2	3	15	"PFM0524"	"M42658_1"	6280	26080	140	197	202	51	106	108	29	92	79	0	280	284	58	177	179	22	93	85	0	0.883	0.897	0.965	0.937	2.513	0.923	0.360	156	466	194	203	-0.179	91	103	96	107	0
2	4	15	"PFM0531"	"M42966_1"	6470	26080	140	404	391	127	104	107	26	96	94	0	355	353	77	178	179	22	96	94	0	1.695	1.640	1.735	1.712	1.927	1.798	0.665	156	480	477	462	0.761	300	177	287	175	0
2	5	15	"PFN0076"	"N128_81"	6670	26060	150	130	229	206	101	106	27	50	40	0	207	242	105	180	182	23	53	32	0	1.074	2.065	1.375	1.198	3.683	2.652	0.384	156	554	56	190	0.103	29	27	128	62	-50
2	6	15	"PFN0079"	"N128_86"	6870	26100	150	135	146	50	102	108	28	53	34	0	193	196	30	183	184	23	33	14	0	3.300	3.385	1.646	1.724	3.757	4.582	0.045	156	438	43	57	1.722	33	10	44	13	-50
2	7	15	"PFN0082"	"N128_90"	7050	26070	130	303	317	70	108	111	30	100	99	0	315	318	78	185	185	23	93	90	0	1.500	1.571	1.490	1.713	2.111	1.535	0.518	120	416	325	342	0.585	195	130	209	133	0
2	8	15	"PFN0084"	"N128_92"	7230	26080	130	237	235	47	105	109	27	100	95	0	304	304	62	181	182	24	95	89	0	1.073	1.057	1.027	1.077	1.892	0.982	0.525	120	500	255	253	0.102	132	123	130	123	0
2	9	15	"PFN0086"	"N128_95"	7420	26080	130	203	211	54	102	105	25	95	89	0	261	263	44	180	181	24	91	78	0	1.247	1.313	1.311	1.292	2.170	1.416	0.388	120	501	182	192	0.318	101	81	109	83	0
2	10	15	"PFN0090"	"N129_1"	7630	26090	150	119	127	38	100	104	25	40	22	0	165	167	22	181	182	25	7	0	0	-1.188	-1.929	0.519	0.621	4.075	0.243	0.002	156	505	3	13	Error	19	-16	27	-14	-50
2	11	15	"PFN0105"	"N129_41"	7810	26070	150	130	221	196	102	104	23	55	37	0	199	244	113	180	180	24	44	30	0	1.474	1.859	1.417	1.449	3.134	2.171	0.429	156	442	47	183	0.559	28	19	119	64	-50
2	12	15	"PFN0107"	"N129_48"	8020	26060	150	132	141	47	104	106	25	51	33	0	181	187	36	178	178	23	25	12	0	9.333	4.111	1.155	1.307	3.345	4.311	0.025	156	472	31	46	3.222	28	3	37	9	-50
2	13	15	"PFN0109"	"N129_6"	8200	26090	150	137	148	53	104	107	27	58	33	0	176	177	31	179	181	25	17	5	0	-11.000	-22.000	1.716	1.951	4.335	9.635	0.006	156	471	30	42	Error	33	-3	44	-2	-50
2	14	15	"PFN0112"	"N130_1"	8390	26090	150	110	117	34	108	112	29	23	8	0	159	161	24	179	180	23	5	0	0	-0.100	-0.500	0.696	0.833	3.703	0.044	0.000	156	558	-18	-9	Error	2	-20	9	-18	-50
2	15	15	"PFN0114"	"N130_17"	8590	26090	80	178	185	51	110	115	31	78	57	0	178	180	30	176	176	22	25	7	0	34.000	18.750	3.656	4.122	3.866	22.077	0.004	52	294	70	79	5.087	68	2	75	4	0
2	16	15	"PFN0116"	"N130_19"	8770	26090	120	188	198	59	105	109	25	90	79	0	332	331	67	176	179	22	96	95	0	0.532	0.600	0.576	0.544	2.716	0.569	0.368	120	450	239	248	-0.910	83	156	93	155	0
2	17	15	"PFN0134"	"N130_43"	8950	26080	140	14909	13248	4047	107	111	30	100	100	0	11604	10056	3176	183	184	24	100	100	0	1.296	1.331	1.311	1.358	1.675	1.339	0.887	156	436	26223	23014	0.374	14802	11421	13141	9873	0
2	18	15	"PFN0137"	"N130_46"	9140	26080	140	1252	1224	323	111	113	28	100	100	0	813	782	181	185	186	23	99	99	0	1.817	1.864	1.879	1.917	1.579	1.891	0.861	156	507	1769	1710	0.861	1141	628	1113	597	0
2	19	15	"PFN0139"	"N130_5"	9350	26080	130	1883	1810	494	110	112	25	100	100	0	1368	1359	357	183	185	22	100	100	0	1.496	1.446	1.486	1.445	1.412	1.447	0.857	120	519	2958	2876	0.581	1773	1185	1700	1176	0
2	20	15	"PFN0141"	"N130_52"	9520	26080	130	1733	1676	507	110	113	28	100	100	0	1404	1318	363	184	187	22	100	100	0	1.330	1.381	1.392	1.381	1.469	1.383	0.861	120	546	2843	2700	0.412	1623	1220	1566	1134	0
2	21	15	"PFN0145"	"N130_61"	9710	26080	130	841	816	233	108	111	27	100	100	0	728	706	187	183	184	23	99	99	0	1.345	1.354	1.380	1.401	1.628	1.323	0.801	120	548	1278	1231	0.428	733	545	708	523	0
2	22	15	"PFN0147"	"N131_12"	9920	26060	150	129	141	58	103	107	29	46	26	0	178	182	34	182	183	22	22	9	0	-6.500	100000.000	1.600	1.545	3.960	3.793	0.056	156	839	22	38	Error	26	-4	38	0	-50
2	1	16	"PFN0168"	"N132_106"	5910	26270	80	191	197	44	107	118	42	88	50	0	184	183	36	180	182	25	26	9	0	21.000	30.000	3.738	3.484	2.394	8.707	0.018	52	282	88	93	4.392	84	4	90	3	0
2	2	16	"PFN0170"	"N132_108"	6110	26270	130	216	230	59	107	113	33	97	84	0	254	259	77	182	184	24	83	70	0	1.514	1.597	1.635	1.752	2.396	1.308	0.286	120	576	181	200	0.598	109	72	123	77	0
2	3	16	"PFN0172"	"N132_11"	6300	26260	130	618	617	178	101	104	24	100	100	0	395	406	119	183	184	24	99	96	0	2.439	2.314	2.316	2.504	1.663	2.254	0.694	120	481	729	739	1.286	517	212	516	223	0
2	4	16	"PFN0175"	"N132_116"	6490	26270	130	408	402	113	103	106	27	98	98	0	470	475	116	182	184	25	100	98	0	1.059	1.020	1.071	1.027	1.900	1.008	0.703	120	464	593	592	0.083	305	288	299	293	0
2	5	16	"PFN0177"	"N132_119"	6670	26270	140	212	211	52	103	107	29	92	83	0	261	267	46	181	183	22	91	82	0	1.362	1.256	1.250	1.247	2.552	1.304	0.366	156	501	189	194	0.446	109	80	108	86	0
2	6	16	"PFN0180"	"N132_125"	6870	26270	140	132	136	37	102	107	27	53	20	0	357	361	66	184	185	23	100	98	0	0.173	0.192	0.199	0.185	2.927	0.129	0.115	156	413	203	211	-2.528	30	173	34	177	0
2	7	16	"PFN0582"	"N145_33"	7040	26260	140	984	927	302	104	109	28	100	98	0	673	648	176	183	186	23	97	97	0	1.796	1.770	1.790	1.783	1.707	1.805	0.876	156	466	1370	1288	0.845	880	490	823	465	0
2	8	16	"PFN0584"	"N145_38"	7260	26280	150	115	118	30	105	109	27	29	9	0	163	163	25	182	183	24	3	0	0	-0.526	-0.684	0.966	0.874	3.967	0.413	0.014	156	572	-9	-6	Error	10	-19	13	-19	-50
2	9	16	"PFN0589"	"N145_44"	7450	26280	150	124	133	44	105	108	28	37	24	0	175	173	23	178	180	24	9	1	0	-6.333	-5.600	1.500	1.598	4.292	0.061	0.002	156	505	16	23	Error	19	-3	28	-5	-50
2	10	16	"PFN0592"	"N145_50"	7640	26280	150	120	127	37	106	109	29	33	10	0	155	157	25	175	177	22	5	1	0	-0.700	-1.167	0.768	0.917	4.474	135.558	0.000	156	407	-6	3	Error	14	-20	21	-18	-50
2	11	16	"PFN0598"	"N145_61"	7800	26260	140	211	216	49	104	106	24	97	92	0	234	233	41	176	177	22	78	63	0	1.845	1.965	1.775	1.922	2.696	2.347	0.228	156	462	165	169	0.883	107	58	112	57	0
2	12	16	"PFN0600"	"N145_9"	8000	26270	130	168	167	39	104	107	25	85	59	0	252	253	50	177	178	22	87	80	0	0.853	0.829	0.735	0.793	3.031	0.678	0.137	120	536	139	139	-0.229	64	75	63	76	0
2	13	16	"PFN0620"	"N148_2"	8200	26280	150	128	147	74	107	111	28	44	25	0	168	173	35	178	178	24	16	7	0	-2.100	-8.000	0.843	1.160	4.194	6.760	0.032	156	491	11	35	Error	21	-10	40	-5	-50
2	14	16	"PFN0622"	"N148_6"	8390	26280	150	119	127	40	107	111	29	35	17	0	162	165	29	178	179	22	7	3	0	-0.750	-1.538	1.114	1.291	4.523	7.088	0.004	156	447	-4	7	Error	12	-16	20	-13	-50
2	15	16	"PFN0628"	"N149_12"	8570	26270	130	915	909	224	107	110	28	100	100	0	1196	1170	261	178	179	22	100	100	0	0.794	0.808	0.809	0.801	1.397	0.796	0.839	120	502	1826	1794	-0.333	808	1018	802	992	0
2	16	16	"PFN0632"	"N149_18"	8760	26270	130	638	641	167	108	109	25	100	100	0	446	446	82	178	180	23	100	100	0	1.978	1.989	1.943	1.984	1.560	2.206	0.726	120	529	798	801	0.984	530	268	533	268	0
2	17	16	"PFN0634"	"N149_2"	8960	26250	150	120	122	33	110	112	28	29	8	0	185	189	39	181	183	23	32	14	0	2.500	1.500	0.976	0.937	3.210	2.040	0.001	156	489	14	20	1.322	10	4	12	8	-50
2	18	16	"PFN0637"	"N149_30"	9140	26270	120	824	827	235	111	114	26	100	100	0	768	739	204	185	186	21	99	99	0	1.223	1.292	1.239	1.320	1.535	1.274	0.807	120	441	1296	1270	0.290	713	583	716	554	0
2	19	16	"PFN0655"	"N150_39"	9340	26280	130	131	137	38	111	114	25	46	22	0	380	383	86	181	184	24	96	95	0	0.101	0.129	0.208	0.181	2.561	0.071	0.042	120	588	219	228	-3.315	20	199	26	202	0
2	20	16	"PFN0658"	"N150_49"	9520	26280	110	177	178	38	109	112	25	88	68	0	212	210	36	181	184	23	61	32	0	2.194	2.379	1.936	1.810	3.053	2.417	0.097	80	444	99	98	1.133	68	31	69	29	0
2	21	16	"PFN0660"	"N150_51"	9710	26270	130	218	227	52	111	115	29	97	87	0	261	261	49	183	185	24	90	79	0	1.372	1.487	1.457	1.355	1.986	1.328	0.434	120	587	185	194	0.456	107	78	116	78	0
2	22	16	"PFN0662"	"N150_53"	9900	26270	130	713	691	156	109	112	28	100	100	0	507	507	104	183	185	23	99	99	0	1.864	1.796	1.799	1.824	1.442	1.790	0.809	120	639	928	906	0.899	604	324	582	324	0
2	1	17	"PFN0664"	"N150_57"	5910	26460	140	355	344	87	105	111	34	99	98	0	302	302	57	187	191	54	85	52	0	2.174	2.078	2.081	2.156	1.964	2.172	0.590	156	675	365	354	1.120	250	115	239	115	0
2	2	17	"PFN0666"	"N150_6"	6100	26450	130	330	330	65	108	113	29	99	99	0	384	385	79	186	186	23	97	95	0	1.121	1.116	1.135	1.180	1.905	1.022	0.642	120	441	420	421	0.165	222	198	222	199	0
2	3	17	"PFN0680"	"N150_8"	6290	26460	140	346	343	88	104	107	26	98	97	0	385	381	84	186	188	23	97	95	0	1.216	1.226	1.191	1.272	1.868	1.219	0.723	156	496	441	434	0.282	242	199	239	195	0
2	4	17	"PFN0682"	"N150_82"	6480	26460	140	506	495	164	103	107	27	97	96	0	538	517	133	186	187	24	99	98	0	1.145	1.184	1.177	1.180	1.862	1.223	0.764	156	466	755	723	0.195	403	352	392	331	0
2	5	17	"PFN0685"	"N150_87"	6670	26450	130	362	362	90	105	109	27	100	100	0	351	358	79	186	186	23	97	95	0	1.558	1.494	1.585	1.621	1.964	1.379	0.605	120	478	422	429	0.639	257	165	257	172	0
2	6	17	"PFN0688"	"N150_9"	6880	26450	150	120	126	34	107	110	27	37	15	0	207	210	29	186	187	24	48	24	0	0.619	0.792	1.060	0.860	3.678	1.927	0.027	156	536	34	43	-0.692	13	21	19	24	-50
2	7	17	"PFN0694"	"N151_11"	7060	26460	130	278	281	59	104	109	28	100	100	0	310	309	59	184	186	24	96	90	0	1.381	1.416	1.417	1.469	1.865	1.344	0.489	120	488	300	302	0.466	174	126	177	125	0
2	8	17	"PFN0696"	"N151_18"	7250	26460	130	316	316	75	106	110	27	99	99	0	373	365	74	183	185	23	96	94	0	1.105	1.154	1.140	1.196	1.834	1.168	0.631	120	431	400	392	0.144	210	190	210	182	0
2	9	17	"PFN0876"	"N168_6"	7430	26460	130	676	676	155	112	114	29	100	100	0	597	600	104	181	181	23	100	100	0	1.356	1.346	1.362	1.334	1.390	1.351	0.810	120	391	980	983	0.439	564	416	564	419	0
2	10	17	"PFN0874"	"N168_34"	7630	26460	140	612	580	182	117	119	33	99	97	0	596	568	134	177	179	25	98	98	0	1.181	1.184	1.183	1.152	1.559	1.240	0.802	156	413	914	854	0.240	495	419	463	391	0
2	11	17	"PFN0894"	"N173_1"	7800	26460	130	280	285	72	110	113	28	99	96	0	235	235	39	177	179	25	81	57	0	2.931	3.017	2.855	3.510	2.658	3.565	0.324	120	463	228	233	1.551	170	58	175	58	0
2	12	17	"PFN0907"	"N175_2"	8010	26460	140	507	499	165	105	109	26	99	98	0	963	949	314	177	179	23	98	98	0	0.511	0.510	0.513	0.519	1.803	0.475	0.805	156	568	1188	1166	-0.967	402	786	394	772	0
2	13	17	"PFN0906"	"N175_16"	8210	26460	120	172	172	41	113	115	28	72	50	0	249	254	45	181	182	24	88	65	0	0.868	0.808	0.875	0.733	3.433	0.778	0.209	120	434	127	132	-0.205	59	68	59	73	0
2	14	17	"PFN0918"	"N177_6"	8400	26460	140	479	464	129	114	118	31	100	98	0	430	419	115	180	182	24	92	91	0	1.460	1.464	1.420	1.532	1.861	1.434	0.737	156	460	615	589	0.546	365	250	350	239	0
2	15	17	"PFL0005"	"L1_103"	8570	26460	130	195	207	67	112	115	30	86	65	0	233	255	159	179	182	24	79	55	0	1.537	1.250	1.476	1.466	2.830	0.478	0.294	120	456	137	171	0.620	83	54	95	76	0
2	16	17	"PFL0159"	"L2_30"	8770	26460	130	672	651	165	113	114	28	100	100	0	1471	1406	335	179	182	24	100	100	0	0.433	0.438	0.414	0.432	1.420	0.410	0.824	120	568	1851	1765	-1.209	559	1292	538	1227	0
2	17	17	"PFL0171"	"L2_55"	8960	26460	140	2051	1859	783	112	115	28	100	100	0	1084	1012	373	183	185	24	98	98	0	2.152	2.107	2.166	2.105	2.080	2.228	0.833	156	529	2840	2576	1.106	1939	901	1747	829	0
2	18	17	"PFL0176"	"L2_62"	9150	26460	140	1455	1356	485	114	119	30	100	100	0	915	863	269	182	184	24	99	98	0	1.829	1.824	1.846	1.836	1.677	1.894	0.853	156	537	2074	1923	0.871	1341	733	1242	681	0
2	19	17	"PFL0064"	"L2_109"	9330	26460	100	139	140	33	116	119	30	40	10	0	242	243	50	182	186	29	71	50	0	0.383	0.393	0.494	0.543	2.932	0.162	0.012	80	388	83	85	-1.383	23	60	24	61	0
2	20	17	"PFL0066"	"L2_114"	9530	26460	130	671	648	165	113	117	28	100	100	0	345	343	69	183	185	26	98	95	0	3.444	3.344	3.389	3.480	1.554	3.468	0.746	120	628	720	695	1.784	558	162	535	160	0
2	21	17	"PFL0140"	"L2_247"	9730	26470	120	149	158	39	115	119	29	55	25	0	247	251	41	185	187	24	84	65	0	0.548	0.652	0.661	0.605	3.142	0.440	0.063	120	474	96	109	-0.867	34	62	43	66	0
2	22	17	"PFL0150"	"L2_270"	9910	26460	140	688	709	218	110	113	27	100	100	0	461	472	124	187	188	23	99	98	0	2.109	2.102	2.120	2.187	1.577	2.207	0.762	156	685	852	884	1.077	578	274	599	285	0
2	1	18	"PFN0982"	"N244_3"	5930	26620	150	140	145	39	107	111	28	56	28	0	192	196	37	195	195	26	19	8	0	-11.000	38.000	1.607	1.594	3.771	12.008	0.001	156	648	30	39	Error	33	-3	38	1	-50
2	2	18	"PFJ0260"	"J246_2"	6110	26640	140	5811	4988	1843	113	116	29	100	100	0	5558	4820	1476	192	191	25	100	100	0	1.062	1.053	1.082	1.006	1.644	1.086	0.890	156	464	11064	9503	0.087	5698	5366	4875	4628	0
2	3	18	"PFJ0281"	"J269_1"	6300	26640	120	183	186	44	110	113	27	85	68	0	263	260	42	187	189	22	85	72	0	0.961	1.041	0.963	1.039	2.703	1.081	0.279	120	402	149	149	-0.058	73	76	76	73	0
2	4	18	"PFJ0305"	"J27_3"	6490	26640	140	242	246	62	110	122	68	87	46	0	298	301	59	185	199	82	71	18	0	1.168	1.172	1.134	1.192	2.367	1.163	0.509	156	468	245	252	0.224	132	113	136	116	0
2	5	18	"PFJ0475"	"J53_46"	6680	26650	150	480	467	122	111	121	64	98	96	0	622	623	125	185	198	78	100	98	0	0.844	0.813	0.794	0.773	1.699	0.824	0.787	156	530	806	794	-0.244	369	437	356	438	0
2	6	18	"PFJ0505"	"J583_7"	6880	26660	150	130	137	40	110	113	28	44	22	0	168	170	28	186	189	34	5	0	0	-1.111	-1.688	0.833	0.792	4.204	0.196	0.012	156	589	2	11	Error	20	-18	27	-16	-50
2	7	18	"PFJ0549"	"J697_3"	7070	26650	130	161	168	49	109	114	30	69	40	0	255	259	50	185	186	24	85	70	0	0.743	0.797	0.741	0.763	3.307	0.667	0.085	120	558	122	133	-0.429	52	70	59	74	0
2	8	18	"PFJ0586"	"J753_2"	7260	26630	150	152	158	41	110	114	29	63	35	0	191	190	40	183	184	23	33	14	0	5.250	6.857	1.981	1.838	4.842	4.570	0.015	156	552	50	55	2.392	42	8	48	7	-50
2	9	18	"PFJ0594"	"J82_7"	7450	26650	140	699	653	231	110	112	25	98	97	0	606	596	160	183	184	23	98	97	0	1.392	1.315	1.383	1.252	2.051	1.394	0.762	156	460	1012	956	0.478	589	423	543	413	0
2	10	18	"PFK0025"	"Km2326_6"	7600	26640	150	174	179	56	115	118	30	70	47	0	182	183	34	183	186	29	17	4	0	-59.000	100000.000	2.818	2.672	4.501	29.744	0.002	156	575	58	64	Error	59	-1	64	0	-50
2	11	18	"PFJ0390"	"J40_6"	7830	26610	80	126	136	41	114	114	27	34	21	0	243	248	47	183	191	36	78	38	0	0.200	0.338	0.423	0.452	3.298	0.155	0.014	52	284	72	87	-2.322	12	60	22	65	0
2	12	18	"PFJ0410"	"J43_3"	8010	26640	130	352	349	78	104	114	63	99	92	0	934	896	234	186	192	47	100	99	0	0.332	0.345	0.336	0.349	1.657	0.305	0.747	120	542	996	955	-1.593	248	748	245	710	0
2	13	18	"PFJ0426"	"J461_4"	8200	26660	150	124	132	41	112	115	29	32	15	0	158	161	28	188	188	25	6	1	0	-0.400	-0.741	0.660	0.715	4.283	4.617	0.006	156	554	-18	-7	Error	12	-30	20	-27	-50
2	14	18	"PFJ0465"	"J53_31"	8420	26670	150	118	123	36	117	120	32	21	5	0	183	184	27	190	190	26	13	3	0	-0.143	-1.000	1.100	1.224	3.948	12.134	0.001	156	523	-6	0	Error	1	-7	6	-6	-50
2	15	18	"PFJ0557"	"J6_2"	8580	26650	140	228	230	57	113	117	30	95	83	0	306	302	55	185	187	25	94	87	0	0.950	1.000	0.965	0.956	2.338	1.021	0.496	156	559	236	234	-0.073	115	121	117	117	0
2	16	18	"PFK0041"	"Km302_3"	8800	26650	100	169	167	39	114	117	28	72	47	0	230	228	34	183	185	23	68	50	0	1.170	1.178	1.037	1.041	3.330	1.726	0.068	80	400	102	98	0.227	55	47	53	45	0
2	17	18	"PFK0298"	"Kn2549_3"	8960	26650	130	1247	1220	260	113	117	30	100	100	0	1473	1416	233	183	185	23	100	100	0	0.879	0.898	0.903	0.888	1.301	0.922	0.861	120	487	2424	2340	-0.186	1134	1290	1107	1233	0
2	18	18	"PFK0338"	"Kn3092_1"	9150	26640	130	265	273	54	115	120	32	99	95	0	269	267	46	183	186	23	90	80	0	1.744	1.881	1.817	1.945	1.926	2.045	0.456	120	534	236	242	0.803	150	86	158	84	0
2	19	18	"PFK0404"	"Kn427_6"	9350	26650	130	331	335	96	115	119	29	96	95	0	405	396	93	185	187	26	95	94	0	0.982	1.043	1.078	1.107	1.947	1.037	0.595	120	596	436	431	-0.026	216	220	220	211	0
2	20	18	"PFK0425"	"Kn5026_1"	9540	26650	110	187	193	45	114	118	29	88	63	0	209	206	39	185	186	25	43	23	0	3.042	3.762	2.225	2.136	3.650	7.401	0.010	80	456	97	100	1.605	73	24	79	21	0
2	21	18	"PFK0442"	"Kn5244_3"	9720	26660	150	118	127	37	117	121	30	23	7	0	163	167	32	186	188	25	5	4	0	-0.043	-0.526	0.650	0.674	3.743	2.326	0.006	156	618	-22	-9	Error	1	-23	10	-19	-50
2	22	18	"PFK0457"	"Kn5587_2"	9920	26650	140	175	178	45	105	110	28	85	60	0	1363	1294	400	188	190	23	100	100	0	0.060	0.066	0.068	0.071	2.156	0.047	0.343	156	668	1245	1179	-4.069	70	1175	73	1106	0
2	1	19	"PFK0782"	"Ks2242_1"	5920	26830	140	644	632	184	108	111	28	99	99	0	691	670	176	201	202	25	100	99	0	1.094	1.117	1.115	1.136	1.618	1.100	0.823	156	644	1026	993	0.129	536	490	524	469	0
2	2	19	"PFK0818"	"Ks2565_1"	6100	26830	130	422	424	92	109	112	28	100	100	0	490	480	91	197	197	24	99	98	0	1.068	1.113	1.109	1.150	1.741	1.071	0.707	120	446	606	598	0.095	313	293	315	283	0
2	3	19	"PFK0876"	"Ks2_11"	6300	26830	140	954	931	283	110	113	27	100	100	0	499	489	140	194	195	25	97	94	0	2.767	2.783	2.823	2.979	1.693	2.791	0.795	156	609	1149	1116	1.468	844	305	821	295	0
2	4	19	"PFK1002"	"Ks48_16"	6500	26850	150	176	176	55	110	119	62	51	14	0	195	201	39	192	204	76	5	0	0	22.000	7.333	2.000	2.138	3.529	8.405	0.012	156	563	69	75	4.459	66	3	66	9	-50
2	5	19	"PFK1139"	"Ks667_1"	6670	26830	130	943	915	225	108	119	68	100	100	0	687	669	149	194	209	82	100	96	0	1.694	1.699	1.673	1.724	1.409	1.665	0.819	120	468	1328	1282	0.760	835	493	807	475	0
2	6	19	"PFK1174"	"Ks75_10"	6870	26830	130	7490	6813	2139	111	117	56	100	100	0	5073	4417	1418	196	199	36	100	100	0	1.513	1.588	1.574	1.585	1.452	1.576	0.885	120	541	12256	10923	0.597	7379	4877	6702	4221	0
2	7	19	"PFK0629"	"Ks1228_7"	7050	26850	80	182	186	45	126	131	36	63	40	0	214	220	41	193	197	44	30	3	0	2.667	2.222	1.625	1.807	2.876	2.942	0.035	52	306	77	87	1.415	56	21	60	27	0
2	8	19	"PFK1093"	"Ks586_7"	7250	26840	130	359	378	109	110	116	30	99	98	0	542	530	136	190	192	25	98	97	0	0.707	0.788	0.774	0.788	1.658	0.767	0.675	120	591	601	608	-0.499	249	352	268	340	0
2	9	19	"pla_LSU"	"PLSU"	7440	26840	130	254	255	59	106	109	26	99	97	0	311	311	66	189	190	25	94	87	0	1.213	1.221	1.178	1.315	2.228	1.157	0.462	120	526	270	271	0.279	148	122	149	122	0
2	10	19	"pla_ORF129"	"PORF129"	7640	26840	130	466	461	118	108	111	27	100	100	0	740	712	170	187	189	26	99	99	0	0.647	0.672	0.676	0.674	1.576	0.637	0.746	120	524	911	878	-0.627	358	553	353	525	0
2	11	19	"pla_ORF79"	"PORF79"	7820	26830	130	258	259	54	109	116	61	97	65	0	402	386	95	193	200	48	93	80	0	0.713	0.777	0.683	0.824	2.078	0.806	0.435	120	586	358	343	-0.488	149	209	150	193	0
2	12	19	"pla_rpl14"	"Prpl14"	8040	26840	130	375	383	111	106	115	66	97	91	0	453	456	106	202	207	48	98	95	0	1.072	1.091	1.038	1.051	1.745	1.110	0.613	120	481	520	531	0.100	269	251	277	254	0
2	13	19	"PFBL B0020"	"oPFBLOB0020"	8200	26830	130	675	644	160	112	115	29	100	100	0	824	768	184	205	206	27	99	99	0	0.910	0.945	0.910	0.988	1.722	0.873	0.786	120	423	1182	1095	-0.137	563	619	532	563	0
2	14	19	"PFD66970"	"oPFD66970"	8390	26840	130	259	265	60	116	119	30	99	93	0	303	310	57	204	206	29	91	82	0	1.444	1.406	1.426	1.414	1.991	1.436	0.432	120	461	242	255	0.531	143	99	149	106	0
2	15	19	"PFC0765"	"oPFC0765"	8600	26860	150	121	126	35	111	114	28	29	8	0	175	180	30	194	195	25	10	1	0	-0.526	-1.071	0.894	0.847	3.357	10.653	0.001	156	577	-9	1	Error	10	-19	15	-14	-50
2	16	19	"PFN0250"	"oPFN0250"	8770	26840	130	420	423	95	109	113	27	100	100	0	396	400	71	188	191	23	99	98	0	1.495	1.481	1.462	1.488	1.569	1.619	0.668	120	521	519	526	0.580	311	208	314	212	0
2	17	19	"PFL0017"	"oPFL0017"	8960	26840	140	1067	1002	352	110	113	28	100	100	0	903	876	277	186	188	23	98	98	0	1.335	1.293	1.304	1.293	1.675	1.303	0.833	156	584	1674	1582	0.417	957	717	892	690	0
2	18	19	"PFI17637"	"oPFI17637"	9160	26840	130	715	721	168	113	117	29	100	100	0	427	436	83	187	189	22	100	100	0	2.508	2.442	2.532	2.475	1.541	2.699	0.714	120	540	842	857	1.327	602	240	608	249	0
2	19	19	"PFM60472"	"oPFM60472"	9340	26830	120	194	205	49	109	114	28	99	75	0	249	252	47	188	190	23	79	63	0	1.393	1.500	1.340	1.532	2.727	1.678	0.178	120	540	146	160	0.479	85	61	96	64	0
2	20	19	"PFL0020"	"oPFL0020"	9520	26840	90	164	166	46	116	119	29	67	38	0	206	216	43	189	192	26	44	28	0	2.824	1.852	1.220	1.724	3.986	2.934	0.018	52	391	65	77	1.497	48	17	50	27	0
2	21	19	"PFI17639"	"oPFI17639"	9730	26840	100	175	173	34	114	118	30	77	50	0	205	211	45	189	190	25	42	20	0	3.813	2.682	1.445	1.582	3.933	3.312	0.040	80	443	77	81	1.931	61	16	59	22	0
2	22	19	"PFN0252"	"oPFN0252"	9920	26840	140	2939	2695	1126	106	109	26	100	100	0	1777	1618	555	189	190	22	100	100	0	1.784	1.812	1.885	1.733	1.905	1.940	0.845	156	803	4421	4018	0.835	2833	1588	2589	1429	0
2	1	20	"PFBL B0027"	"oPFBLOB0027"	5930	27020	140	293	295	77	106	109	26	99	95	0	305	303	68	201	204	24	90	81	0	1.798	1.853	1.773	1.899	2.269	1.828	0.491	156	637	291	291	0.846	187	104	189	102	0
2	2	20	"PFC0768"	"oPFC0768"	6110	27020	140	212	215	59	106	109	26	93	80	0	264	268	46	199	200	23	88	69	0	1.631	1.580	1.577	1.540	2.448	1.782	0.341	156	612	171	178	0.706	106	65	109	69	0
2	3	20	"PFBL B0032"	"oPFBLOB0032"	6310	27030	80	182	180	57	107	110	26	78	61	0	204	205	36	196	197	24	28	9	0	9.375	8.111	2.632	2.974	3.902	40.581	0.001	52	328	83	82	3.229	75	8	73	9	0
2	4	20	"PFBL B0033"	"oPFBLOB0033"	6500	27010	100	166	169	52	101	104	24	77	58	0	205	207	36	199	199	24	30	13	0	10.833	8.500	2.447	2.390	3.855	2.878	0.065	80	406	71	76	3.437	65	6	68	8	0
2	5	20	"PFB0684"	"oPFB0684"	6690	27040	150	115	127	44	103	109	52	23	6	0	190	193	30	199	201	23	14	5	0	-1.333	-4.000	1.172	1.163	3.816	0.033	0.000	156	674	3	18	Error	12	-9	24	-6	-50
2	6	20	"PFF72417"	"oPFF72417"	6880	27040	150	133	144	55	107	114	53	32	13	0	191	195	31	200	202	33	10	3	0	-2.889	-7.400	2.122	1.692	4.637	40.250	0.002	156	700	17	32	Error	26	-9	37	-5	-50
2	7	20	"PFG0010"	"oPFG0010"	7070	27010	110	171	178	53	107	111	32	71	48	0	249	258	56	200	201	24	63	51	0	1.306	1.224	1.185	1.319	3.219	1.203	0.206	80	474	113	129	0.385	64	49	71	58	0
2	8	20	"PFBL B0035"	"oPFBLOB0035"	7250	27020	130	1916	1797	383	105	108	26	100	100	0	1837	1736	351	199	201	25	100	100	0	1.106	1.101	1.096	1.101	1.284	1.091	0.902	120	557	3449	3229	0.145	1811	1638	1692	1537	0
2	9	20	"PFBL B0038"	"oPFBLOB0038"	7450	27040	150	116	124	37	104	108	25	30	17	0	180	187	34	199	199	26	9	5	0	-0.632	-1.667	0.604	0.782	4.111	11.706	0.001	156	593	-7	8	Error	12	-19	20	-12	-50
2	10	20	"PFG0012"	"oPFG0012"	7640	27040	150	140	143	39	107	110	26	57	35	0	209	220	52	200	201	26	28	17	0	3.667	1.800	1.439	1.480	4.087	0.846	0.006	156	579	42	56	1.874	33	9	36	20	-50
2	11	20	"PFD66974"	"oPFD66974"	7840	26990	150	147	145	41	108	112	42	46	12	0	202	206	32	205	209	42	8	2	0	-13.000	37.000	1.882	1.708	4.443	0.033	0.000	156	648	36	38	Error	39	-3	37	1	-50
2	12	20	"PFL0029"	"oPFL0029"	8020	27030	130	293	296	73	106	110	28	99	95	0	355	356	75	213	214	27	94	87	0	1.317	1.329	1.376	1.419	2.012	1.325	0.566	120	562	329	333	0.397	187	142	190	143	0
2	13	20	"PFD66975"	"oPFD66975"	8210	27020	140	1276	1198	336	109	112	28	100	100	0	1105	1022	260	216	217	28	100	98	0	1.313	1.351	1.344	1.392	1.558	1.370	0.876	156	553	2056	1895	0.393	1167	889	1089	806	0
2	14	20	"PFM60473"	"oPFM60473"	8400	27040	150	304	307	152	115	132	87	67	51	0	321	323	96	213	218	48	65	51	0	1.750	1.745	1.669	1.570	2.322	1.671	0.433	156	630	297	302	0.807	189	108	192	110	-50
2	15	20	"PFM60503"	"oPFM60503"	8470	27040	130	480	499	141	115	118	28	100	100	0	422	433	81	212	212	29	100	98	0	1.738	1.738	1.729	1.737	1.491	1.776	0.745	120	478	575	605	0.798	365	210	384	221	0
2	16	20	"PFL0061"	"oPFL0061"	8660	27050	120	538	534	146	111	113	26	100	98	0	424	422	90	196	198	23	99	98	0	1.873	1.872	1.866	1.852	1.705	1.991	0.732	120	440	655	649	0.905	427	228	423	226	0
2	17	20	"PFG0034"	"oPFG0034"	8850	27050	130	1186	1105	307	110	112	27	100	100	0	833	797	199	188	189	25	100	100	0	1.668	1.634	1.614	1.637	1.450	1.638	0.834	120	553	1721	1604	0.738	1076	645	995	609	0
2	18	20	"PFF72455"	"oPFF72455"	9060	27040	150	124	127	36	107	111	28	38	13	0	170	173	26	187	189	23	10	1	0	-1.000	-1.429	0.839	0.803	3.756	0.186	0.009	156	522	0	6	Error	17	-17	20	-14	-50
2	19	20	"PFM60505"	"oPFM60505"	9240	27050	120	224	231	57	108	113	29	95	91	0	233	238	43	187	189	24	72	49	0	2.522	2.412	2.270	2.499	2.710	2.837	0.218	120	455	162	174	1.334	116	46	123	51	0
2	20	20	"PFL0063"	"oPFL0063"	9430	27050	130	196	201	45	112	115	29	91	74	0	245	245	38	189	190	24	80	65	0	1.500	1.589	1.462	1.649	2.733	1.806	0.248	120	569	140	145	0.585	84	56	89	56	0
2	21	20	"PFJ12800"	"oPFJ12800"	9620	27060	110	175	177	42	116	119	30	75	48	0	257	261	36	189	190	24	91	70	0	0.868	0.847	0.872	0.848	2.684	1.097	0.145	80	446	127	133	-0.205	59	68	61	72	0
2	22	20	"PFF72460"	"oPFF72460"	9810	27050	130	158	163	37	109	112	27	75	42	0	261	267	46	188	190	24	86	72	0	0.671	0.684	0.695	0.679	3.004	0.549	0.120	120	610	122	133	-0.575	49	73	54	79	0
2	1	21	"PFK12904"	"oPFK12904"	5830	27230	120	1189	1177	237	101	107	27	100	100	0	771	751	150	202	204	23	100	100	0	1.912	1.960	1.915	1.993	1.367	1.999	0.838	120	353	1657	1625	0.935	1088	569	1076	549	0
2	2	21	"PFM60507"	"oPFM60507"	6010	27230	120	568	561	138	104	109	28	100	100	0	472	465	92	202	204	23	100	100	0	1.719	1.738	1.757	1.771	1.485	1.795	0.793	120	494	734	720	0.781	464	270	457	263	0
2	3	21	"PFK12905"	"oPFK12905"	6220	27240	130	353	352	119	104	106	25	94	91	0	521	528	123	196	197	23	99	99	0	0.766	0.747	0.779	0.709	1.985	0.762	0.699	120	611	574	580	-0.384	249	325	248	332	0
2	4	21	"PFF72461"	"oPFF72461"	6420	27230	130	1844	1688	493	104	106	25	100	100	0	5568	5195	1628	195	196	23	100	100	0	0.324	0.317	0.314	0.318	1.439	0.294	0.879	120	610	7113	6584	-1.627	1740	5373	1584	5000	0
2	5	21	"PFN0268"	"oPFN0268"	6600	27230	130	432	442	108	104	107	28	100	100	0	340	346	69	196	197	24	98	93	0	2.278	2.253	2.263	2.440	1.894	2.321	0.641	120	594	472	488	1.188	328	144	338	150	0
2	6	21	"PFL0071"	"oPFL0071"	6810	27250	90	172	169	41	106	112	33	75	50	0	227	226	36	195	196	25	61	23	0	2.063	2.032	1.733	1.556	3.086	3.383	0.042	52	362	98	94	1.044	66	32	63	31	0
2	7	21	"PFG0037"	"oPFG0037"	6990	27230	130	264	278	80	103	105	26	99	97	0	271	278	70	195	196	24	86	70	0	2.118	2.108	2.032	2.135	2.159	2.063	0.376	120	581	237	258	1.083	161	76	175	83	0
2	8	21	"PFJ12801"	"oPFJ12801"	7180	27230	130	174	180	44	102	104	25	90	71	0	284	286	53	193	194	26	90	75	0	0.791	0.839	0.796	0.840	2.755	0.690	0.183	120	572	163	171	-0.338	72	91	78	93	0
2	9	21	"PFBL B0124"	"oPFBLOB0124"	7360	27230	130	272	278	73	103	105	25	99	99	0	233	237	44	193	196	27	59	39	0	4.225	3.977	3.225	3.834	2.596	3.988	0.264	120	460	209	219	2.079	169	40	175	44	0
2	10	21	"PFI17675"	"oPFI17675"	7550	27230	130	383	387	94	104	108	26	100	100	0	2568	2451	511	196	197	23	100	100	0	0.118	0.125	0.122	0.122	1.389	0.114	0.821	120	447	2651	2538	-3.088	279	2372	283	2255	0
2	11	21	"PFI17677"	"oPFI17677"	7740	27230	130	553	550	117	108	111	28	100	100	0	405	414	72	197	198	26	100	99	0	2.139	2.037	2.049	2.095	1.480	2.037	0.758	120	602	653	659	1.097	445	208	442	217	0
2	12	21	"PFBL B0128"	"oPFBLOB0128"	7940	27240	90	203	212	60	111	115	32	92	67	0	222	222	33	195	196	25	53	17	0	3.407	3.741	3.063	2.897	2.927	3.890	0.108	52	404	119	128	1.769	92	27	101	27	0
2	13	21	"PFG0038"	"oPFG0038"	8130	27240	110	267	271	65	105	110	30	100	97	0	237	239	41	199	201	26	57	36	0	4.263	4.150	3.419	3.902	2.479	4.358	0.201	80	519	200	206	2.092	162	38	166	40	0
2	14	21	"PFF72465"	"oPFF72465"	8330	27230	140	764	736	204	109	113	27	100	100	0	704	686	187	205	206	26	98	97	0	1.313	1.304	1.312	1.371	1.756	1.277	0.798	156	525	1154	1108	0.392	655	499	627	481	0
2	15	21	"PFI17678"	"oPFI17678"	8550	27250	150	122	129	38	113	117	27	32	14	0	203	207	33	199	200	25	28	12	0	2.250	2.000	1.033	1.064	4.068	2.943	0.005	156	501	13	24	1.170	9	4	16	8	-50
2	16	21	"PFD66997"	"oPFD66997"	8720	27230	130	543	535	102	109	112	27	100	100	0	552	531	100	184	186	27	100	100	0	1.179	1.228	1.203	1.255	1.439	1.223	0.813	120	532	802	773	0.238	434	368	426	347	0
2	17	21	"PFM60539"	"oPFM60539"	8970	27230	150	115	155	152	109	111	27	29	12	0	184	201	87	182	183	26	17	9	0	3.000	2.421	1.231	1.199	3.646	0.243	0.000	156	547	8	65	1.585	6	2	46	19	-50
2	18	21	"PFBL B0176"	"oPFBLOB0176"	9090	27230	140	663	639	185	107	109	26	100	100	0	542	500	151	186	187	23	95	94	0	1.562	1.694	1.692	1.862	1.855	1.617	0.768	156	374	912	846	0.643	556	356	532	314	0
2	19	21	"PFI17723"	"oPFI17723"	9270	27240	140	228	224	57	107	110	25	92	87	0	738	724	179	185	187	24	100	100	0	0.219	0.217	0.224	0.200	1.856	0.192	0.600	156	467	674	656	-2.192	121	553	117	539	0
2	20	21	"PFG0055"	"oPFG0055"	9470	27230	140	1544	1479	486	114	121	38	100	100	0	769	744	247	188	191	29	96	95	0	2.461	2.455	2.472	2.574	1.642	2.476	0.846	156	473	2011	1921	1.299	1430	581	1365	556	0
2	21	21	"PFF72499"	"oPFF72499"	9680	27220	150	178	183	48	115	122	39	74	37	0	220	222	43	187	190	29	51	29	0	1.909	1.943	1.490	1.736	3.442	2.358	0.113	156	472	96	103	0.933	63	33	68	35	-50
2	22	21	"PFF72501"	"oPFF72501"	9850	27240	150	201	206	58	103	107	27	92	80	0	268	270	49	184	187	24	89	77	0	1.167	1.198	1.170	1.182	2.645	1.348	0.278	156	642	182	189	0.222	98	84	103	86	0
2	1	22	"PFI17727"	"oPFI17727"	5860	27420	130	288	289	73	101	105	27	99	97	0	296	291	53	198	199	22	88	77	0	1.908	2.022	1.942	2.250	2.239	2.143	0.462	120	551	285	281	0.932	187	98	188	93	0
2	2	22	"PFF72502"	"oPFF72502"	6050	27410	130	236	243	60	102	106	27	100	96	0	226	224	33	196	197	22	57	31	0	4.467	5.036	3.546	4.014	2.299	5.144	0.164	120	616	164	169	2.159	134	30	141	28	0
2	3	22	"PFA32037"	"oPFA32037"	6240	27420	130	282	289	62	105	109	32	100	99	0	230	232	36	193	193	23	63	40	0	4.784	4.718	4.241	4.797	2.256	5.036	0.245	120	630	214	223	2.258	177	37	184	39	0
2	4	22	"PFM60541"	"oPFM60541"	6430	27420	130	291	296	56	104	107	31	100	99	0	273	272	45	192	192	22	91	71	0	2.309	2.400	2.503	2.706	2.066	2.600	0.428	120	638	268	272	1.207	187	81	192	80	0
2	5	22	"PFL0145"	"oPFL0145"	6620	27420	130	316	327	75	102	105	26	100	100	0	321	318	55	192	194	23	96	92	0	1.659	1.786	1.806	1.834	1.728	1.896	0.582	120	664	343	351	0.730	214	129	225	126	0
2	6	22	"PFL0147"	"oPFL0147"	6820	27420	130	352	364	72	105	106	26	100	100	0	412	413	75	194	195	25	99	99	0	1.133	1.183	1.138	1.243	1.726	1.183	0.711	120	669	465	478	0.180	247	218	259	219	0
2	7	22	"PFF72508"	"oPFF72508"	7010	27420	120	213	216	52	105	107	25	95	89	0	245	248	45	191	191	25	76	52	0	2.000	1.947	1.638	2.095	3.134	1.899	0.300	120	642	162	168	1.000	108	54	111	57	0
2	8	22	"PFF72510"	"oPFF72510"	7260	27420	150	111	116	32	104	106	26	32	10	0	176	177	26	188	188	24	8	0	0	-0.583	-1.091	0.810	0.844	3.809	0.092	0.001	156	823	-5	1	Error	7	-12	12	-11	-50
2	9	22	"PFM60545"	"oPFM60545"	7450	27420	150	117	128	44	101	103	24	43	21	0	182	184	31	190	191	23	12	3	0	-2.000	-4.500	1.037	1.230	5.263	0.174	0.010	156	705	8	21	Error	16	-8	27	-6	-50
2	10	22	"PFM60547"	"oPFM60547"	7580	27430	130	187	187	45	101	103	24	92	77	0	259	256	52	193	194	24	75	64	0	1.303	1.365	1.218	1.434	3.113	1.278	0.183	120	549	152	149	0.382	86	66	86	63	0
2	11	22	"PFL0150"	"oPFL0150"	7760	27420	130	337	338	67	103	106	25	100	100	0	298	303	45	185	188	23	100	95	0	2.071	1.992	2.010	2.074	1.683	2.081	0.580	120	697	347	353	1.050	234	113	235	118	0
2	12	22	"PFL0152"	"oPFL0152"	7970	27420	80	160	168	51	106	110	26	71	51	0	208	203	32	183	185	21	53	25	0	2.160	3.100	2.239	1.891	3.840	7.679	0.019	52	340	79	82	1.111	54	25	62	20	0
2	13	22	"PFL0154"	"oPFL0154"	8210	27420	150	125	163	257	101	104	24	50	29	0	186	226	236	191	192	24	21	10	0	-4.800	1.771	1.286	1.209	3.931	1.188	0.301	156	836	19	97	Error	24	-5	62	35	-50
2	14	22	"PFL0156"	"oPFL0156"	8350	27420	130	536	543	143	104	106	26	100	100	0	605	617	140	197	197	23	100	100	0	1.059	1.045	1.070	1.050	1.517	1.006	0.753	120	492	840	859	0.082	432	408	439	420	0
2	15	22	"PFBL B0186"	"oPFBLOB0186"	8530	27420	140	262	266	58	106	108	26	100	98	0	261	261	51	190	192	23	82	65	0	2.197	2.254	2.047	2.435	2.527	2.173	0.408	156	647	227	231	1.136	156	71	160	71	0
2	16	22	"PFH0037"	"oPFH0037"	8720	27430	130	271	271	60	103	107	26	100	98	0	392	393	82	185	187	23	99	98	0	0.812	0.808	0.789	0.821	1.685	0.717	0.575	120	633	375	376	-0.301	168	207	168	208	0
2	17	22	"PFF72513"	"oPFF72513"	8920	27420	130	199	203	47	107	108	26	93	83	0	201	206	35	185	187	24	40	21	0	5.750	4.571	3.013	3.149	2.527	4.329	0.098	120	608	108	117	2.524	92	16	96	21	0
2	18	22	"PFM60550"	"oPFM60550"	9100	27420	150	135	138	35	102	105	26	60	29	0	175	179	28	184	186	21	17	6	0	-3.667	-7.200	1.457	1.832	5.377	0.081	0.002	156	738	24	31	Error	33	-9	36	-5	-50
2	19	22	"EMPTY"	"EMPTY"	9350	27420	150	100	102	23	100	102	23	15	5	0	183	184	23	184	186	21	16	5	0	0.000	100000.000	1.000	0.958	4.036	3.420	0.004	156	763	-1	2	Error	0	-1	2	0	-50
2	20	22	"EMPTY"	"EMPTY"	9540	27420	150	96	99	22	103	108	33	5	0	0	182	185	25	186	188	26	10	2	0	1.750	4.000	1.031	1.048	3.110	1.689	0.017	156	703	-11	-5	0.807	-7	-4	-4	-1	-50
2	21	22	"EMPTY"	"EMPTY"	9730	27420	150	102	103	27	102	107	33	8	2	0	177	180	20	183	185	26	7	1	0	0.000	-0.333	1.286	1.213	4.378	0.047	0.001	156	666	-6	-2	Error	0	-6	1	-3	-50
2	22	22	"EMPTY"	"EMPTY"	9920	27420	150	104	106	25	100	103	24	19	6	0	178	180	20	181	182	22	10	1	0	-1.333	-6.000	1.077	1.109	4.074	12.558	0.000	156	934	1	5	Error	4	-3	6	-1	-50
3	1	1	"PFE0652"	"E9164_1"	10140	23350	130	550	553	119	114	132	74	100	99	0	447	450	68	196	209	52	100	99	0	1.737	1.728	1.783	1.724	1.453	1.778	0.757	120	533	687	693	0.797	436	251	439	254	0
3	2	1	"PFE0127"	"E15452_2"	10320	23350	130	1260	1236	299	114	123	45	100	100	0	1034	999	243	191	198	40	100	99	0	1.359	1.389	1.394	1.414	1.478	1.347	0.805	120	609	1989	1930	0.443	1146	843	1122	808	0
3	3	1	"PFE0630"	"E8314_1"	10500	23360	130	561	567	131	113	119	32	100	100	0	693	688	160	188	191	32	100	100	0	0.887	0.908	0.865	0.923	1.430	0.854	0.801	120	602	953	954	-0.173	448	505	454	500	0
3	4	1	"PFE0335"	"E23986_4"	10710	23360	120	2647	2517	724	110	115	32	100	100	0	5287	5088	1347	185	186	23	100	100	0	0.497	0.491	0.483	0.483	1.374	0.473	0.876	120	552	7639	7310	-1.008	2537	5102	2407	4903	0
3	5	1	"PFE0497"	"E3038_1"	10890	23360	130	601	601	114	110	115	32	100	100	0	1015	1007	242	182	182	22	100	100	0	0.589	0.595	0.588	0.606	1.355	0.533	0.786	120	595	1324	1316	-0.763	491	833	491	825	0
3	6	1	"PFE0489"	"E29931_1"	11080	23360	130	751	753	155	109	112	29	100	100	0	921	896	195	180	182	27	100	100	0	0.866	0.899	0.885	0.912	1.399	0.863	0.832	120	609	1383	1360	-0.207	642	741	644	716	0
3	7	1	"PFE0152"	"E16122_8"	11270	23370	130	581	574	150	109	112	28	100	100	0	1684	1720	528	181	183	24	100	100	0	0.314	0.302	0.305	0.304	1.521	0.273	0.751	120	582	1975	2004	-1.671	472	1503	465	1539	0
3	8	1	"PFE0560"	"E5006_15"	11470	23360	130	368	386	116	113	117	31	100	100	0	498	500	74	184	186	24	100	100	0	0.812	0.864	0.808	0.841	1.476	0.888	0.641	120	632	569	589	-0.300	255	314	273	316	0
3	9	1	"PFE0506"	"E3215_1"	11660	23360	130	7461	7635	2574	115	119	30	100	100	0	3843	3883	1256	181	182	23	100	100	0	2.006	2.031	2.026	2.030	1.305	2.080	0.884	120	611	11008	11222	1.004	7346	3662	7520	3702	0
3	10	1	"PFF0276"	"F18248_2"	11850	23360	130	1916	1933	584	113	118	32	100	100	0	1665	1656	484	181	183	26	100	100	0	1.215	1.234	1.200	1.240	1.350	1.248	0.860	120	599	3287	3295	0.281	1803	1484	1820	1475	0
3	11	1	"PFF1508"	"F59453_1"	12040	23360	130	400	399	72	110	116	31	100	100	0	624	621	116	180	183	25	100	100	0	0.653	0.655	0.644	0.662	1.474	0.586	0.737	120	623	734	730	-0.615	290	444	289	441	0
3	12	1	"PFF1029"	"F4425_1"	12240	23360	130	1839	1852	581	110	114	30	100	100	0	1339	1398	404	180	181	22	100	100	0	1.492	1.430	1.377	1.426	1.505	1.446	0.825	120	614	2888	2960	0.577	1729	1159	1742	1218	0
3	13	1	"PFF0774"	"F35531_1"	12430	23360	120	1526	1457	328	110	113	29	100	100	0	946	902	233	179	180	22	100	100	0	1.846	1.863	1.869	1.940	1.466	1.842	0.851	120	534	2183	2070	0.885	1416	767	1347	723	0
3	14	1	"PFF0382"	"F21003_1"	12630	23360	140	289	299	77	107	111	28	99	98	0	296	297	51	177	180	23	98	92	0	1.529	1.600	1.581	1.617	1.800	1.716	0.593	156	676	301	312	0.613	182	119	192	120	0
3	15	1	"PFF0437"	"F22770_1"	12810	23360	130	16196	15960	4909	109	112	28	100	100	0	7721	8077	2665	177	179	23	100	100	0	2.132	2.006	1.959	2.040	1.401	2.028	0.870	120	601	23631	23751	1.092	16087	7544	15851	7900	0
3	16	1	"PFF0027"	"F10724_1"	13020	23360	130	312	322	74	109	113	30	100	100	0	349	347	63	175	177	22	97	97	0	1.167	1.238	1.209	1.259	1.747	1.235	0.636	120	632	377	385	0.222	203	174	213	172	0
3	17	1	"PFF0760"	"F35197_2"	13200	23360	120	3065	2913	841	108	112	28	100	100	0	1995	1869	549	172	174	21	100	100	0	1.622	1.653	1.624	1.672	1.414	1.678	0.863	120	556	4780	4502	0.698	2957	1823	2805	1697	0
3	18	1	"PFF0169"	"F15775_1"	13400	23350	130	770	856	313	107	110	29	100	100	0	660	704	243	173	174	21	100	97	0	1.361	1.411	1.342	1.500	1.829	1.448	0.763	120	667	1150	1280	0.445	663	487	749	531	0
3	19	1	"PFF1930"	"F960_5"	13590	23360	130	1458	1396	386	108	113	31	100	100	0	1351	1316	336	174	176	23	100	100	0	1.147	1.128	1.109	1.113	1.493	1.131	0.846	120	626	2527	2430	0.198	1350	1177	1288	1142	0
3	20	1	"PFF0151"	"F15196_1"	13770	23360	130	3303	3295	873	109	113	36	100	100	0	1660	1619	398	176	177	27	100	100	0	2.152	2.208	2.218	2.211	1.377	2.261	0.851	120	614	4678	4629	1.106	3194	1484	3186	1443	0
3	21	1	"PFF1609"	"F63380_2"	13980	23360	140	249	253	68	109	112	36	94	87	0	261	274	55	171	173	24	98	87	0	1.556	1.398	1.432	1.425	2.066	1.605	0.369	156	711	230	247	0.637	140	90	144	103	0
3	22	1	"PFF1869"	"F7374_2"	14160	23360	130	327	333	69	106	110	29	100	100	0	353	352	62	169	172	31	99	97	0	1.201	1.240	1.176	1.267	1.670	1.272	0.630	120	701	405	410	0.264	221	184	227	183	0
3	1	2	"PFF1444"	"F5729_1"	10170	23530	110	286	284	60	123	127	35	100	92	0	294	296	55	199	208	37	86	67	0	1.716	1.660	1.607	1.775	2.556	1.908	0.343	80	417	258	258	0.779	163	95	161	97	0
3	2	2	"PFF0230"	"F17039_3"	10370	23540	130	637	627	187	119	123	33	99	99	0	564	571	145	193	197	33	100	99	0	1.396	1.344	1.321	1.356	1.569	1.399	0.787	120	528	889	886	0.482	518	371	508	378	0
3	3	2	"PFM0480"	"M38913_8"	10560	23530	130	1430	1395	334	119	126	37	100	100	0	867	833	217	190	192	33	98	98	0	1.936	1.984	1.952	2.076	1.611	1.967	0.848	120	487	1988	1919	0.953	1311	677	1276	643	0
3	4	2	"PFM0579"	"M446_3"	10740	23540	130	527	575	208	118	124	35	100	100	0	683	675	148	186	188	25	100	100	0	0.823	0.935	0.924	0.908	1.499	0.983	0.736	120	485	906	946	-0.281	409	497	457	489	0
3	5	2	"PFM0717"	"M5299_3"	10940	23540	130	343	354	86	112	118	33	100	99	0	305	306	58	182	183	28	96	89	0	1.878	1.952	1.893	2.111	2.001	2.017	0.579	120	509	354	366	0.909	231	123	242	124	0
3	6	2	"PFM0868"	"M724_5"	11140	23540	130	374	367	66	112	115	30	100	100	0	326	327	57	178	183	30	96	94	0	1.770	1.711	1.673	1.821	1.694	1.757	0.633	120	441	410	404	0.824	262	148	255	149	0
3	7	2	"PFM0875"	"M783_4"	11310	23540	120	936	933	225	112	117	35	100	100	0	648	645	127	181	184	25	100	100	0	1.764	1.769	1.741	1.774	1.451	1.808	0.820	120	416	1291	1285	0.819	824	467	821	464	0
3	8	2	"PFM0093"	"M16622_6"	11510	23540	120	356	366	78	112	117	35	100	98	0	862	842	190	183	184	26	100	100	0	0.359	0.385	0.357	0.389	1.555	0.347	0.720	120	482	923	913	-1.477	244	679	254	659	0
3	9	2	"PFM0612"	"M45542_7"	11710	23540	120	1193	1184	283	113	117	29	100	100	0	939	892	233	181	182	22	100	100	0	1.425	1.506	1.455	1.568	1.517	1.488	0.827	120	449	1838	1782	0.511	1080	758	1071	711	0
3	10	2	"PFM0634"	"M46791_1"	11890	23540	120	1910	1855	424	115	119	31	100	100	0	1338	1295	315	180	182	27	100	100	0	1.550	1.561	1.542	1.583	1.359	1.570	0.861	120	429	2953	2855	0.632	1795	1158	1740	1115	0
3	11	2	"PFM0704"	"M52103_1"	12080	23540	130	389	396	109	112	116	29	100	100	0	506	522	119	180	181	24	100	100	0	0.850	0.830	0.790	0.821	1.565	0.812	0.677	120	496	603	626	-0.235	277	326	284	342	0
3	12	2	"PFM0190"	"M22662_1"	12290	23540	140	251	251	64	111	116	31	97	90	0	270	271	49	180	181	23	96	78	0	1.556	1.538	1.730	1.678	2.149	1.722	0.441	156	541	230	231	0.637	140	90	140	91	0
3	13	2	"PFM0225"	"M24933_4"	12480	23540	130	1504	1483	375	112	118	29	100	100	0	1093	1062	258	178	179	23	100	100	0	1.521	1.551	1.547	1.565	1.384	1.568	0.826	120	446	2307	2255	0.605	1392	915	1371	884	0
3	14	2	"PFM0412"	"M36754_1"	12660	23540	130	865	863	178	112	115	27	100	100	0	1078	1038	249	178	180	24	100	100	0	0.837	0.873	0.852	0.899	1.465	0.823	0.832	120	455	1653	1611	-0.257	753	900	751	860	0
3	15	2	"PFM0630"	"M46462_5"	12850	23540	120	1585	1557	331	112	114	26	100	100	0	887	854	177	179	182	25	100	100	0	2.081	2.141	2.142	2.191	1.393	2.172	0.872	120	486	2181	2120	1.057	1473	708	1445	675	0
3	16	2	"PFM0465"	"M38247_1"	13040	23540	130	652	655	132	111	116	31	100	100	0	584	582	119	177	177	23	100	100	0	1.329	1.343	1.343	1.374	1.453	1.320	0.795	120	516	948	949	0.411	541	407	544	405	0
3	17	2	"PFM0026"	"M11919_1"	13240	23540	130	10141	9559	2297	114	118	32	100	100	0	6169	5863	1518	173	174	22	100	100	0	1.672	1.660	1.681	1.698	1.494	1.674	0.852	120	519	16023	15135	0.742	10027	5996	9445	5690	0
3	18	2	"PFM0819"	"M5894_4"	13420	23550	120	403	395	84	113	118	33	99	99	0	630	647	137	174	176	24	100	100	0	0.636	0.596	0.589	0.586	1.562	0.558	0.759	120	485	746	755	-0.653	290	456	282	473	0
3	19	2	"PFM0473"	"M38757_6"	13620	23550	130	279	285	73	113	118	35	99	94	0	316	324	57	174	176	23	99	97	0	1.169	1.147	1.156	1.141	1.830	1.274	0.522	120	517	308	322	0.225	166	142	172	150	0
3	20	2	"PFM0062"	"M14235_3"	13810	23540	130	2486	2381	523	113	117	39	100	100	0	1992	1895	457	173	175	25	100	100	0	1.305	1.317	1.311	1.353	1.471	1.299	0.852	120	493	4192	3990	0.384	2373	1819	2268	1722	0
3	21	2	"PFM0821"	"M59170_2"	13990	23540	130	3640	3475	918	114	117	30	100	100	0	1653	1537	499	173	176	25	100	100	0	2.382	2.464	2.364	2.683	1.713	2.446	0.829	120	506	5006	4725	1.252	3526	1480	3361	1364	0
3	22	2	"PFN0022"	"N127_5"	14210	23550	130	247	251	69	107	110	28	95	93	0	385	393	73	171	174	28	100	100	0	0.654	0.649	0.631	0.608	1.958	0.645	0.528	120	686	354	366	-0.612	140	214	144	222	0
3	1	3	"PFN0013"	"N127_32"	10200	23730	120	309	315	64	122	125	31	100	99	0	403	403	54	203	207	29	100	99	0	0.935	0.965	0.924	0.949	1.600	0.993	0.642	120	538	387	393	-0.097	187	200	193	200	0
3	2	3	"PFN0021"	"N127_48"	10390	23720	120	434	438	91	120	124	33	100	100	0	425	424	75	197	200	32	100	99	0	1.377	1.401	1.417	1.432	1.599	1.414	0.683	120	461	542	545	0.462	314	228	318	227	0
3	3	3	"PFN0027"	"N128_1"	10570	23730	130	215	220	55	122	127	37	88	62	0	255	263	56	196	200	33	67	42	0	1.576	1.463	1.451	1.571	2.660	1.186	0.305	120	484	152	165	0.657	93	59	98	67	0
3	4	3	"PFN0057"	"N128_56"	10770	23720	130	603	616	133	117	123	33	100	100	0	478	480	87	192	194	26	100	100	0	1.699	1.733	1.711	1.759	1.431	1.718	0.765	120	527	772	787	0.765	486	286	499	288	0
3	5	3	"PFB0078"	"B297"	10970	23720	120	425	426	90	110	113	28	100	99	0	427	435	87	186	188	22	100	100	0	1.307	1.269	1.251	1.300	1.596	1.222	0.708	120	478	556	565	0.386	315	241	316	249	0
3	6	3	"PFB0080"	"B3"	11150	23720	130	1116	1084	233	112	117	31	100	100	0	1025	985	200	187	189	23	100	100	0	1.198	1.218	1.193	1.233	1.358	1.210	0.879	120	487	1842	1770	0.261	1004	838	972	798	0
3	7	3	"PFB0083"	"B306"	11330	23720	130	389	409	119	117	125	40	100	100	0	415	435	96	189	193	34	100	99	0	1.204	1.187	1.194	1.203	1.612	1.131	0.598	120	518	498	538	0.267	272	226	292	246	0
3	8	3	"PFB0085"	"B310"	11530	23720	130	579	576	125	114	121	37	100	100	0	649	645	137	186	191	32	100	100	0	1.004	1.007	1.038	1.017	1.441	0.962	0.807	120	566	928	921	0.006	465	463	462	459	0
3	9	3	"PFB0090"	"B32"	11730	23720	130	331	337	72	115	119	33	100	99	0	347	351	58	182	185	25	98	97	0	1.309	1.314	1.231	1.350	1.786	1.346	0.633	120	528	381	391	0.389	216	165	222	169	0
3	10	3	"PFB0092"	"B322"	11920	23720	130	322	320	71	114	118	32	100	99	0	322	322	62	180	181	23	97	93	0	1.465	1.451	1.411	1.535	1.832	1.486	0.590	120	510	350	348	0.551	208	142	206	142	0
3	11	3	"PFB0109"	"B366"	12110	23720	130	427	426	84	110	115	29	100	99	0	524	510	91	180	182	23	100	100	0	0.922	0.958	0.952	0.966	1.515	0.906	0.754	120	519	661	646	-0.118	317	344	316	330	0
3	12	3	"PFB0111"	"B370"	12300	23730	130	244	249	68	110	115	29	96	87	0	301	310	56	179	180	22	98	96	0	1.098	1.061	0.991	1.037	1.870	1.115	0.583	120	519	256	270	0.135	134	122	139	131	0
3	13	3	"PFB0114"	"B374"	12500	23720	130	450	461	87	113	117	29	100	100	0	394	393	68	178	179	22	100	98	0	1.560	1.619	1.651	1.671	1.487	1.634	0.776	120	525	553	563	0.642	337	216	348	215	0
3	14	3	"PFB0120"	"B388"	12670	23720	110	346	349	84	115	119	29	100	98	0	340	339	49	178	182	27	100	98	0	1.426	1.453	1.409	1.421	1.682	1.604	0.638	80	444	393	395	0.512	231	162	234	161	0
3	15	3	"PFB0122"	"B391"	12880	23730	120	361	355	89	112	116	29	100	97	0	715	705	138	179	182	27	100	100	0	0.465	0.462	0.459	0.438	1.560	0.452	0.735	120	523	785	769	-1.106	249	536	243	526	0
3	16	3	"PFB0125"	"B397"	13070	23730	120	399	389	89	111	115	31	100	98	0	418	420	74	178	179	23	100	100	0	1.200	1.149	1.153	1.127	1.597	1.197	0.750	120	481	528	520	0.263	288	240	278	242	0
3	17	3	"PFB0143"	"B440"	13260	23730	120	291	297	71	113	117	31	97	95	0	316	318	56	178	178	23	97	95	0	1.290	1.314	1.368	1.310	2.246	1.370	0.562	120	492	316	324	0.367	178	138	184	140	0
3	18	3	"PFB0145"	"B444"	13450	23730	120	199	212	71	109	114	30	85	71	0	444	445	78	176	177	22	100	100	0	0.336	0.383	0.340	0.312	2.295	0.372	0.442	120	464	358	372	-1.574	90	268	103	269	0
3	19	3	"PFB0147"	"B449"	13640	23730	120	181	192	60	107	112	31	83	60	0	403	407	63	173	175	24	100	100	0	0.322	0.363	0.331	0.317	2.232	0.323	0.309	120	478	304	319	-1.636	74	230	85	234	0
3	20	3	"PFB0149"	"B453"	13840	23730	120	1044	1026	234	110	114	29	100	100	0	707	695	133	172	174	23	100	100	0	1.746	1.751	1.815	1.717	1.507	1.836	0.836	120	473	1469	1439	0.804	934	535	916	523	0
3	21	3	"PFB0151"	"B456"	14020	23730	120	227	237	70	110	113	30	93	85	0	606	601	125	173	176	24	100	100	0	0.270	0.297	0.289	0.272	2.036	0.256	0.471	120	512	550	555	-1.888	117	433	127	428	0
3	22	3	"PFB0153"	"B458"	14230	23730	120	272	277	75	104	107	28	97	95	0	332	336	54	173	175	23	100	98	0	1.057	1.061	1.060	1.005	1.795	1.140	0.621	120	601	327	336	0.079	168	159	173	163	0
3	1	4	"PFB0170"	"B491"	10230	23910	130	815	798	234	117	119	32	99	98	0	1017	986	253	195	197	26	100	100	0	0.849	0.861	0.834	0.849	1.619	0.849	0.786	120	595	1520	1472	-0.236	698	822	681	791	0
3	2	4	"PFB0172"	"B496"	10410	23910	130	274	275	70	119	123	32	95	89	0	337	337	47	196	199	27	98	98	0	1.099	1.106	1.107	1.022	2.071	1.261	0.539	120	468	296	297	0.137	155	141	156	141	0
3	3	4	"PFB0174"	"B498"	10600	23900	140	215	219	52	118	123	34	90	73	0	295	302	57	196	197	26	92	84	0	0.980	0.953	0.978	0.955	2.462	0.948	0.354	156	529	196	207	-0.029	97	99	101	106	0
3	4	4	"PFB0177"	"B50"	10780	23910	130	231	238	58	119	122	33	99	82	0	286	289	43	190	191	24	97	88	0	1.167	1.202	1.126	1.168	2.227	1.488	0.379	120	527	208	218	0.222	112	96	119	99	0
3	5	4	"PFB0179"	"B504"	10980	23910	130	819	801	195	114	118	30	100	100	0	780	765	143	187	188	22	100	100	0	1.189	1.189	1.187	1.172	1.461	1.235	0.827	120	568	1298	1265	0.250	705	593	687	578	0
3	6	4	"PFB0181"	"B506"	11170	23920	120	286	286	72	112	117	30	96	93	0	290	299	55	188	189	23	99	90	0	1.706	1.568	1.695	1.595	1.849	1.597	0.518	120	503	276	285	0.771	174	102	174	111	0
3	7	4	"PFD0024"	"D12635_25"	11360	23910	130	382	401	100	112	117	30	100	100	0	694	701	156	188	189	27	100	100	0	0.534	0.563	0.540	0.559	1.559	0.512	0.732	120	542	776	802	-0.906	270	506	289	513	0
3	8	4	"PFD0027"	"D12635_33"	11550	23920	130	279	295	207	111	113	28	95	90	0	304	307	53	185	192	117	50	2	0	1.412	1.508	1.312	1.362	1.967	1.074	0.517	120	547	287	306	0.497	168	119	184	122	0
3	9	4	"PFD0029"	"D12635_37"	11740	23910	120	207	212	60	114	117	30	88	75	0	447	442	69	183	191	125	96	55	0	0.352	0.378	0.373	0.346	2.076	0.347	0.399	120	468	357	357	-1.505	93	264	98	259	0
3	10	4	"PFD0031"	"D12635_39"	11920	23910	120	713	730	159	112	115	29	100	100	0	691	694	156	182	184	22	100	100	0	1.181	1.207	1.239	1.237	1.541	1.202	0.812	120	498	1110	1130	0.240	601	509	618	512	0
3	11	4	"PFD0034"	"D12635_48"	12120	23910	120	771	776	184	111	115	29	100	99	0	654	638	133	181	183	23	100	100	0	1.395	1.455	1.458	1.453	1.596	1.467	0.844	120	528	1133	1122	0.481	660	473	665	457	0
3	12	4	"PFD0036"	"D12635_51"	12310	23910	130	1530	1518	380	112	116	28	100	100	0	2022	1900	514	180	182	23	100	100	0	0.770	0.817	0.782	0.861	1.707	0.789	0.857	120	530	3260	3126	-0.377	1418	1842	1406	1720	0
3	13	4	"PFD0064"	"D16785_11"	12510	23910	130	288	292	66	113	116	28	99	97	0	372	370	64	180	182	23	100	99	0	0.911	0.942	0.877	0.939	1.757	0.957	0.599	120	514	367	369	-0.134	175	192	179	190	0
3	14	4	"PFD0066"	"D16785_17"	12700	23910	130	211	221	58	113	117	29	95	80	0	297	303	54	181	184	28	95	90	0	0.845	0.885	0.895	0.874	2.296	0.896	0.402	120	536	214	230	-0.243	98	116	108	122	0
3	15	4	"PFD0069"	"D16785_21"	12890	23910	120	436	448	105	109	113	28	100	100	0	448	454	100	181	183	24	100	99	0	1.225	1.242	1.228	1.275	1.585	1.221	0.733	120	467	594	612	0.292	327	267	339	273	0
3	16	4	"PFD0073"	"D16785_3"	13080	23910	120	395	415	103	112	115	29	99	99	0	3051	2795	680	181	183	25	100	100	0	0.099	0.116	0.111	0.113	1.585	0.106	0.782	120	515	3153	2917	-3.342	283	2870	303	2614	0
3	17	4	"PFD0075"	"D16785_33"	13280	23910	110	289	294	74	112	116	30	100	95	0	318	324	54	177	179	25	98	97	0	1.255	1.238	1.208	1.214	1.818	1.222	0.576	80	462	318	329	0.328	177	141	182	147	0
3	18	4	"PFD0077"	"D16785_36"	13460	23910	120	1130	1075	266	107	112	28	100	100	0	983	948	227	173	175	21	100	99	0	1.263	1.249	1.249	1.280	1.652	1.254	0.840	120	430	1833	1743	0.337	1023	810	968	775	0
3	19	4	"PFD0096"	"D17715_112"	13650	23910	130	856	845	219	107	157	409	93	39	0	782	759	153	173	230	457	85	0	0	1.230	1.259	1.273	1.270	1.478	1.002	0.743	120	511	1358	1324	0.299	749	609	738	586	0
3	20	4	"PFD0098"	"D17715_12"	13840	23910	120	316	322	83	108	161	421	1	0	0	374	371	76	174	235	470	0	0	0	1.040	1.086	1.090	1.086	1.694	1.147	0.670	120	481	408	411	0.057	208	200	214	197	0
3	21	4	"PFD0102"	"D17715_13"	14030	23920	120	423	416	112	107	110	30	98	96	0	621	608	129	174	176	23	100	100	0	0.707	0.712	0.726	0.665	1.824	0.701	0.742	120	505	763	743	-0.500	316	447	309	434	0
3	22	4	"PFD0104"	"D17715_134"	14220	23910	110	287	293	70	106	109	28	100	100	0	412	409	74	172	176	24	100	100	0	0.754	0.789	0.776	0.778	1.669	0.719	0.605	80	494	421	424	-0.407	181	240	187	237	0
3	1	5	"PFD0106"	"D17715_138"	10240	24100	130	236	242	68	120	126	39	90	71	0	396	411	93	196	201	32	99	95	0	0.580	0.567	0.583	0.557	2.217	0.566	0.422	120	614	316	337	-0.786	116	200	122	215	0
3	2	5	"PFD0108"	"D17715_140"	10430	24090	120	264	268	57	117	122	31	100	95	0	505	506	107	192	195	27	100	99	0	0.470	0.481	0.474	0.480	1.653	0.432	0.606	120	497	460	465	-1.090	147	313	151	314	0
3	3	5	"PFD0130"	"D17715_44"	10620	24090	100	323	325	86	113	117	32	100	98	0	376	383	83	186	188	23	100	96	0	1.105	1.076	1.102	1.085	1.771	1.110	0.641	80	412	400	409	0.144	210	190	212	197	0
3	4	5	"PFD0132"	"D17715_47"	10800	24090	110	443	445	84	117	120	32	100	100	0	468	469	91	189	190	28	100	100	0	1.168	1.171	1.207	1.198	1.504	1.164	0.734	80	465	605	608	0.225	326	279	328	280	0
3	5	5	"PFD0134"	"D17715_5"	11000	24090	110	290	292	61	117	121	31	100	97	0	342	344	59	187	188	26	98	96	0	1.116	1.115	1.130	1.142	1.868	1.117	0.556	80	480	328	332	0.159	173	155	175	157	0
3	6	5	"PFD0136"	"D17715_51"	11190	24090	110	309	325	71	113	118	31	100	100	0	338	341	54	188	188	25	100	97	0	1.307	1.386	1.320	1.408	1.589	1.438	0.622	80	436	346	365	0.386	196	150	212	153	0
3	7	5	"PFD0138"	"D17715_56"	11380	24100	130	1432	1381	394	111	116	31	100	100	0	1181	1115	244	185	187	23	100	100	0	1.326	1.366	1.348	1.335	1.503	1.440	0.828	120	563	2317	2200	0.407	1321	996	1270	930	0
3	8	5	"PFD0141"	"D17715_61"	11570	24100	110	241	242	69	112	116	30	93	86	0	324	327	50	183	193	140	50	0	0	0.915	0.903	0.963	0.807	2.097	0.981	0.460	80	372	270	274	-0.128	129	141	130	144	0
3	9	5	"PFE0196"	"E18169_1"	11730	24090	130	638	654	168	112	116	29	100	100	0	561	561	124	182	189	122	95	87	0	1.388	1.430	1.405	1.446	1.549	1.402	0.749	120	492	905	921	0.473	526	379	542	379	0
3	10	5	"PFE0199"	"E18440_1"	11920	24100	120	537	508	173	109	114	28	94	91	0	545	536	121	183	184	23	100	99	0	1.182	1.130	1.086	0.961	2.127	1.188	0.780	120	471	790	752	0.242	428	362	399	353	0
3	11	5	"PFE0201"	"E18440_5"	12100	24100	110	315	317	83	111	116	31	100	100	0	363	369	56	182	183	23	100	98	0	1.127	1.102	1.139	1.060	1.663	1.137	0.588	80	434	385	393	0.173	204	181	206	187	0
3	12	5	"PFE0203"	"E18445_1"	12290	24080	110	787	782	149	114	119	30	100	100	0	489	498	98	183	185	26	100	100	0	2.199	2.121	2.226	2.187	1.421	2.148	0.795	80	464	979	983	1.137	673	306	668	315	0
3	13	5	"PFE0206"	"E18512_1"	12490	24080	120	496	485	120	111	115	28	100	98	0	411	402	96	180	182	26	95	91	0	1.667	1.685	1.640	1.699	1.693	1.685	0.750	120	509	616	596	0.737	385	231	374	222	0
3	14	5	"PFE0208"	"E18512_4"	12680	24090	120	292	299	74	110	113	29	99	97	0	321	318	56	179	182	25	96	93	0	1.282	1.360	1.422	1.455	1.976	1.363	0.625	120	459	324	328	0.358	182	142	189	139	0
3	15	5	"PFE0230"	"E19008_1"	12870	24090	120	1609	1528	431	109	114	30	100	100	0	899	882	225	181	184	26	99	98	0	2.089	2.024	1.974	2.140	1.768	2.103	0.847	120	492	2218	2120	1.063	1500	718	1419	701	0
3	16	5	"PFE0234"	"E19248_7"	13080	24100	120	193	205	72	111	115	28	83	62	0	586	587	137	181	183	23	98	98	0	0.202	0.232	0.219	0.205	2.355	0.200	0.370	120	495	487	500	-2.304	82	405	94	406	0
3	17	5	"PFE0237"	"E19278_2"	13260	24100	110	494	482	106	112	118	31	100	100	0	374	379	80	177	180	25	100	100	0	1.939	1.832	1.972	1.907	1.636	1.988	0.668	80	435	579	572	0.955	382	197	370	202	0
3	18	5	"PFE0239"	"E19278_6"	13460	24080	150	149	173	81	113	119	38	46	30	0	211	214	44	176	179	27	56	29	0	1.029	1.579	1.356	1.352	3.276	2.676	0.205	156	539	71	98	0.041	36	35	60	38	-50
3	19	5	"PFE0243"	"E19631_3"	13630	24100	120	1168	1137	339	116	178	451	92	72	0	927	893	217	182	252	503	79	6	0	1.412	1.436	1.505	1.391	1.650	1.495	0.832	120	418	1797	1732	0.498	1052	745	1021	711	0
3	20	5	"PFE0246"	"E19695_2"	13830	24100	120	467	455	123	112	166	420	27	0	0	509	493	115	183	244	468	4	0	0	1.089	1.106	1.209	1.133	1.964	1.107	0.751	120	484	681	653	0.123	355	326	343	310	0
3	21	5	"PFE0270"	"E20800_3"	14020	24100	120	313	341	127	112	116	37	97	93	0	474	471	105	178	181	28	100	99	0	0.679	0.782	0.755	0.702	1.882	0.859	0.592	120	481	497	522	-0.558	201	296	229	293	0
3	22	5	"PFE0275"	"E21089_1"	14220	24100	120	196	203	76	111	117	36	70	52	0	226	235	52	177	182	30	65	45	0	1.735	1.586	1.438	1.453	2.835	1.825	0.403	120	595	134	150	0.795	85	49	92	58	0
3	1	6	"PFE0277"	"E21208_2"	10240	24280	120	216	229	78	116	123	37	87	65	0	298	298	70	191	196	33	85	75	0	0.935	1.056	0.977	1.059	2.764	1.101	0.378	120	519	207	220	-0.098	100	107	113	107	0
3	2	6	"PFE0279"	"E21208_4"	10420	24280	120	411	414	116	116	121	30	97	97	0	499	513	114	190	191	26	100	98	0	0.955	0.923	0.915	0.909	1.836	0.914	0.728	120	460	604	621	-0.067	295	309	298	323	0
3	3	6	"PFE0282"	"E21586_1"	10600	24270	110	630	615	123	115	121	35	100	100	0	513	496	100	187	193	46	98	97	0	1.580	1.618	1.517	1.696	1.575	1.516	0.738	80	420	841	809	0.660	515	326	500	309	0
3	4	6	"PFE0285"	"E21786_1"	10790	24270	120	1346	1246	423	116	121	35	99	97	0	836	772	230	188	195	46	96	93	0	1.898	1.935	1.968	1.883	2.050	1.991	0.851	120	502	1878	1714	0.925	1230	648	1130	584	0
3	5	6	"PFE0322"	"E23195_1"	10970	24270	120	490	486	136	114	117	29	99	96	0	558	541	107	189	191	29	100	99	0	1.019	1.057	1.080	1.008	1.762	1.092	0.772	120	512	745	724	0.027	376	369	372	352	0
3	6	6	"PFE0330"	"E23784_1"	11170	24270	120	326	329	87	113	116	29	98	93	0	644	633	136	186	187	24	99	99	0	0.465	0.483	0.469	0.461	1.706	0.455	0.705	120	551	671	663	-1.104	213	458	216	447	0
3	7	6	"PFE0333"	"E23986_1"	11360	24270	110	300	303	65	119	122	32	100	96	0	348	356	63	188	190	27	100	98	0	1.131	1.095	1.061	1.092	1.630	1.131	0.652	80	459	341	352	0.178	181	160	184	168	0
3	8	6	"PFE0342"	"E24470_2"	11560	24270	120	882	830	236	121	127	36	100	100	0	879	875	213	188	193	30	100	100	0	1.101	1.032	1.031	1.013	1.486	1.046	0.838	120	531	1452	1396	0.139	761	691	709	687	0
3	9	6	"PFE0347"	"E24550_1"	11750	24270	110	302	300	63	115	120	30	100	98	0	337	341	52	183	184	24	100	98	0	1.214	1.171	1.240	1.163	1.585	1.202	0.641	80	445	341	343	0.280	187	154	185	158	0
3	10	6	"PFE0349"	"E24569_3"	11940	24270	120	693	666	190	113	116	27	100	98	0	691	676	170	183	183	23	99	97	0	1.142	1.122	1.097	1.120	1.859	1.121	0.815	120	496	1088	1046	0.191	580	508	553	493	0
3	11	6	"PFF0266"	"F17836_2"	12130	24270	120	643	618	175	113	117	31	97	96	0	692	673	146	182	184	24	100	100	0	1.039	1.029	1.080	0.986	1.818	1.047	0.796	120	512	1040	996	0.055	530	510	505	491	0
3	12	6	"PFF0268"	"F17989_2"	12320	24270	120	543	524	131	117	120	30	99	99	0	551	544	118	180	182	26	98	98	0	1.148	1.118	1.108	1.108	1.592	1.131	0.831	120	537	797	771	0.199	426	371	407	364	0
3	13	6	"PFF0274"	"F18154_3"	12510	24280	120	237	239	60	109	113	29	95	88	0	285	281	46	178	180	22	97	86	0	1.196	1.262	1.240	1.266	2.152	1.382	0.428	120	494	235	233	0.259	128	107	130	103	0
3	14	6	"PFF0278"	"F18417_1"	12690	24270	120	1240	1185	323	107	111	28	100	100	0	1065	994	338	179	181	23	95	92	0	1.279	1.323	1.309	1.489	1.997	1.273	0.830	120	509	2019	1893	0.355	1133	886	1078	815	0
3	15	6	"PFF0285"	"F18525_1"	12900	24270	120	745	724	169	110	114	30	99	99	0	493	472	126	180	182	23	94	92	0	2.029	2.103	2.064	2.264	1.824	2.057	0.785	120	509	948	906	1.021	635	313	614	292	0
3	16	6	"PFF0289"	"F18567_3"	13090	24270	130	224	225	51	112	116	29	97	89	0	254	261	49	180	182	23	90	82	0	1.514	1.395	1.363	1.348	2.126	1.420	0.355	120	515	186	194	0.598	112	74	113	81	0
3	17	6	"PFF0323"	"F19549_1"	13280	24270	120	928	901	249	117	121	32	100	100	0	1122	1102	259	182	184	27	100	100	0	0.863	0.852	0.857	0.836	1.550	0.847	0.833	120	490	1751	1704	-0.213	811	940	784	920	0
3	18	6	"PFF0329"	"F19626_1"	13460	24270	120	282	282	61	118	125	38	99	91	0	325	326	52	182	185	28	99	95	0	1.147	1.139	1.113	1.134	1.790	1.151	0.572	120	465	307	308	0.198	164	143	164	144	0
3	19	6	"PFF0332"	"F19746_5"	13660	24270	120	273	281	69	119	127	40	98	90	0	289	288	55	183	187	29	93	80	0	1.453	1.543	1.447	1.488	2.158	1.690	0.403	120	456	260	267	0.539	154	106	162	105	0
3	20	6	"PFF0334"	"F19787_2"	13840	24280	120	10757	10411	3067	119	124	34	100	100	0	5303	5397	1781	184	186	27	100	99	0	2.078	1.974	1.897	2.014	1.576	2.011	0.875	120	457	15757	15505	1.055	10638	5119	10292	5213	0
3	21	6	"PFF0336"	"F19828_2"	14040	24280	120	328	325	62	124	126	31	100	98	0	364	371	64	183	184	23	100	99	0	1.127	1.069	1.081	1.080	1.655	1.060	0.628	120	462	385	389	0.173	204	181	201	188	0
3	22	6	"PFF0338"	"F19846_4"	14220	24280	120	308	308	68	118	129	113	89	30	0	341	345	49	181	182	26	100	100	0	1.188	1.159	1.243	1.117	1.708	1.170	0.609	120	547	350	354	0.248	190	160	190	164	0
3	1	7	"PFF0364"	"F20448_4"	10240	24460	120	839	819	245	114	116	27	100	100	0	800	779	170	186	189	25	100	100	0	1.181	1.189	1.232	1.131	1.582	1.238	0.836	120	521	1339	1298	0.240	725	614	705	593	0
3	2	7	"PFF0366"	"F20625_1"	10420	24460	120	693	693	163	120	123	28	100	100	0	613	603	137	190	192	28	99	99	0	1.355	1.387	1.403	1.431	1.518	1.364	0.820	120	421	996	986	0.438	573	423	573	413	0
3	3	7	"PFF0369"	"F20760_1"	10610	24450	140	671	635	204	124	128	33	96	93	0	600	576	156	188	193	44	94	92	0	1.328	1.317	1.336	1.248	2.040	1.355	0.780	156	555	959	899	0.409	547	412	511	388	0
3	4	7	"PFF0372"	"F20855_1"	10800	24460	120	393	397	95	122	124	29	99	98	0	415	416	73	189	191	28	99	99	0	1.199	1.211	1.174	1.202	1.781	1.241	0.692	120	508	497	502	0.262	271	226	275	227	0
3	5	7	"PFF0375"	"F20870_2"	11010	24460	120	388	390	85	114	118	29	99	98	0	406	409	73	188	190	26	100	97	0	1.257	1.249	1.332	1.266	1.599	1.227	0.719	120	517	492	497	0.330	274	218	276	221	0
3	6	7	"PFF0378"	"F20896_3"	11190	24470	120	303	302	77	117	119	29	95	94	0	333	336	51	185	187	25	99	97	0	1.257	1.225	1.262	1.200	1.836	1.354	0.591	120	500	334	336	0.330	186	148	185	151	0
3	7	7	"PFF0409"	"F22107_2"	11390	24470	130	273	273	69	121	124	32	95	92	0	325	324	50	188	191	29	100	95	0	1.109	1.118	1.112	1.097	1.767	1.249	0.502	120	574	289	288	0.150	152	137	152	136	0
3	8	7	"PFF0415"	"F22233_2"	11570	24460	120	405	422	95	125	131	37	100	100	0	503	501	122	191	196	31	97	95	0	0.897	0.958	0.928	1.046	1.915	0.910	0.713	120	508	592	607	-0.156	280	312	297	310	0
3	9	7	"PFF0417"	"F2227_1"	11760	24460	120	4158	3959	1129	122	125	32	100	100	0	3480	3057	1131	185	188	26	96	95	0	1.225	1.336	1.248	1.433	1.901	1.296	0.861	120	537	7331	6709	0.293	4036	3295	3837	2872	0
3	10	7	"PFF0420"	"F22395_1"	11960	24470	120	260	259	62	120	122	27	96	90	0	293	293	51	185	186	22	97	87	0	1.296	1.287	1.351	1.271	2.536	1.379	0.474	120	498	248	247	0.374	140	108	139	108	0
3	11	7	"PFF0431"	"F22631_1"	12140	24470	120	293	291	65	120	122	32	100	95	0	317	315	46	185	187	24	99	96	0	1.311	1.315	1.237	1.294	1.779	1.483	0.544	120	485	305	301	0.390	173	132	171	130	0
3	12	7	"PFF0435"	"F22741_2"	12340	24470	120	431	427	115	120	123	33	99	95	0	561	569	120	181	184	25	100	100	0	0.818	0.791	0.758	0.748	1.619	0.800	0.746	120	515	691	695	-0.289	311	380	307	388	0
3	13	7	"PFF1070"	"F45236_1"	12520	24470	120	604	589	161	113	117	31	98	97	0	878	855	206	181	182	22	100	100	0	0.704	0.706	0.709	0.697	1.713	0.695	0.821	120	475	1188	1150	-0.505	491	697	476	674	0
3	14	7	"PFF1072"	"F4524_3"	12710	24470	120	429	412	113	114	114	28	97	95	0	430	434	84	182	183	22	99	99	0	1.270	1.183	1.193	1.116	1.838	1.251	0.747	120	513	563	550	0.345	315	248	298	252	0
3	15	7	"PFF1075"	"F45282_1"	12920	24460	130	644	642	175	113	115	28	100	100	0	859	821	237	183	184	23	97	95	0	0.786	0.829	0.801	0.855	1.818	0.790	0.792	120	595	1207	1167	-0.348	531	676	529	638	0
3	16	7	"PFF1077"	"F45296_2"	13110	24470	120	263	263	65	113	115	29	95	90	0	378	375	78	182	183	24	99	97	0	0.765	0.777	0.767	0.738	2.006	0.762	0.615	120	523	346	343	-0.386	150	196	150	193	0
3	17	7	"PFF1080"	"F45354_1"	13300	24470	120	512	491	160	116	117	26	96	95	0	484	479	118	180	183	28	96	96	0	1.303	1.254	1.245	1.185	2.217	1.318	0.711	120	482	700	674	0.381	396	304	375	299	0
3	18	7	"PFF1082"	"F4541_1"	13480	24460	120	2094	1982	593	115	118	27	100	100	0	943	898	295	178	182	26	96	95	0	2.587	2.593	2.637	2.871	1.921	2.659	0.805	120	483	2744	2587	1.371	1979	765	1867	720	0
3	19	7	"PFF1120"	"F46301_17"	13670	24460	120	808	793	191	115	120	31	100	100	0	720	694	184	182	185	25	99	98	0	1.288	1.324	1.308	1.420	1.708	1.292	0.815	120	490	1231	1190	0.365	693	538	678	512	0
3	20	7	"PFF1128"	"F46381_1"	13860	24460	120	2163	2059	542	118	123	34	100	100	0	1211	1128	342	184	186	26	97	97	0	1.991	2.056	1.986	2.151	1.600	2.070	0.846	120	464	3072	2885	0.994	2045	1027	1941	944	0
3	21	7	"PFF1133"	"F46513_1"	14050	24460	120	3978	3858	986	118	122	33	100	100	0	1895	1795	627	181	183	25	97	95	0	2.252	2.317	2.323	2.585	1.903	2.291	0.842	120	496	5574	5354	1.171	3860	1714	3740	1614	0
3	22	7	"PFF1136"	"F46584_1"	14230	24460	110	9752	9885	2649	116	175	499	100	100	0	4276	3883	1287	182	246	477	96	96	0	2.354	2.640	2.593	2.838	1.642	2.571	0.839	80	465	13730	13470	1.235	9636	4094	9769	3701	0
3	1	8	"PFF1138"	"F46705_1"	10260	24640	120	2911	2747	749	110	114	27	100	100	0	1324	1241	394	185	187	24	97	96	0	2.459	2.497	2.478	2.606	1.647	2.501	0.838	120	530	3940	3693	1.298	2801	1139	2637	1056	0
3	2	8	"PFF1140"	"F46816_1"	10450	24640	120	655	658	162	119	120	28	100	100	0	510	492	125	186	190	28	95	95	0	1.654	1.761	1.745	1.825	1.687	1.790	0.743	120	443	860	845	0.726	536	324	539	306	0
3	3	8	"PFF1163"	"F47563_1"	10640	24650	120	253	250	69	116	117	26	95	88	0	334	341	63	186	188	28	99	96	0	0.926	0.865	0.832	0.778	2.465	0.885	0.495	120	422	285	289	-0.111	137	148	134	155	0
3	4	8	"PFF1165"	"F47822_1"	10820	24640	110	607	627	154	115	120	34	100	100	0	708	776	451	185	191	38	100	100	0	0.941	0.866	0.948	0.941	1.484	0.645	0.594	80	436	1015	1103	-0.088	492	523	512	591	0
3	5	8	"PFF1167"	"F47864_3"	11010	24640	110	452	453	95	117	122	37	100	100	0	338	340	56	187	192	39	97	93	0	2.219	2.196	2.101	2.222	1.634	2.230	0.629	80	460	486	489	1.150	335	151	336	153	0
3	6	8	"PFF1175"	"F48138_1"	11210	24650	120	432	420	89	117	120	29	99	98	0	427	429	83	183	187	29	97	97	0	1.291	1.232	1.229	1.243	1.746	1.243	0.763	120	492	559	549	0.368	315	244	303	246	0
3	7	8	"PFF1179"	"F48181_2"	11400	24640	110	1507	1505	344	117	122	43	100	100	0	765	753	182	183	193	62	100	100	0	2.388	2.435	2.295	2.509	1.422	2.418	0.807	80	445	1972	1958	1.256	1390	582	1388	570	0
3	8	8	"PFF1182"	"F48253_3"	11600	24650	100	283	286	60	118	123	39	98	96	0	333	337	55	186	192	50	98	78	0	1.122	1.113	1.121	1.121	1.613	1.120	0.563	80	428	312	319	0.167	165	147	168	151	0
3	9	8	"PFF1197"	"F48515_1"	11780	24650	120	577	582	154	118	124	33	100	100	0	570	558	132	186	189	25	99	98	0	1.195	1.247	1.286	1.309	1.671	1.251	0.814	120	478	843	836	0.257	459	384	464	372	0
3	10	8	"PFF1204"	"F48839_1"	11980	24650	120	419	417	130	118	122	29	98	94	0	408	413	87	186	188	23	100	98	0	1.356	1.317	1.366	1.265	2.001	1.414	0.657	120	432	523	526	0.439	301	222	299	227	0
3	11	8	"PFF1208"	"F49178_1"	12160	24650	120	363	353	98	120	123	31	95	93	0	340	336	55	185	186	25	100	95	0	1.568	1.543	1.595	1.501	1.844	1.704	0.655	120	468	398	384	0.649	243	155	233	151	0
3	12	8	"PFF1210"	"F4934_1"	12350	24650	110	256	261	54	118	122	32	98	97	0	437	429	72	182	185	26	100	100	0	0.541	0.579	0.585	0.563	1.654	0.515	0.537	80	441	393	390	-0.886	138	255	143	247	0
3	13	8	"PFF1215"	"F49538_1"	12560	24650	120	2417	2273	726	119	120	28	100	100	0	1576	1543	428	182	183	23	100	100	0	1.648	1.583	1.633	1.554	1.691	1.653	0.858	120	487	3692	3515	0.721	2298	1394	2154	1361	0
3	14	8	"PFF1218"	"F49644_4"	12740	24650	120	372	381	104	119	121	29	99	95	0	614	597	162	185	186	23	99	99	0	0.590	0.636	0.601	0.654	1.993	0.588	0.710	120	468	682	674	-0.762	253	429	262	412	0
3	15	8	"PFF1901"	"F8433_1"	12910	24650	110	367	368	70	118	121	32	100	100	0	778	789	143	189	192	30	100	100	0	0.423	0.417	0.420	0.411	1.468	0.367	0.725	80	452	838	850	-1.242	249	589	250	600	0
3	16	8	"PFF1905"	"F8612_1"	13120	24650	110	301	305	55	118	123	44	100	96	0	1260	1247	326	187	222	203	100	96	0	0.171	0.176	0.180	0.178	1.577	0.136	0.648	80	466	1256	1247	-2.552	183	1073	187	1060	0
3	17	8	"PFF1913"	"F8921_1"	13310	24650	120	1742	1605	441	116	120	43	100	100	0	1404	1339	442	176	213	204	95	93	0	1.324	1.280	1.262	1.402	1.897	1.222	0.794	120	471	2854	2652	0.405	1626	1228	1489	1163	0
3	18	8	"PFF1915"	"F8939_2"	13500	24650	120	536	521	131	111	115	28	100	99	0	378	372	81	173	176	24	94	93	0	2.073	2.060	2.008	2.224	2.048	2.149	0.738	120	503	630	609	1.052	425	205	410	199	0
3	19	8	"PFF1919"	"F9091_1"	13690	24650	120	233	228	65	112	119	73	72	33	0	364	371	83	179	188	76	91	65	0	0.654	0.604	0.588	0.571	2.136	0.585	0.540	120	476	306	308	-0.613	121	185	116	192	0
3	20	8	"PFF1921"	"F9247_1"	13870	24640	120	384	378	87	114	123	74	99	90	0	324	327	68	181	188	75	86	45	0	1.888	1.808	1.850	1.958	1.943	1.521	0.427	120	486	413	410	0.917	270	143	264	146	0
3	21	8	"PFI0014"	"I10798_1"	14050	24650	110	178	183	53	114	119	33	70	47	0	216	217	38	178	181	25	66	37	0	1.684	1.769	1.560	1.544	2.901	2.735	0.096	80	436	102	108	0.752	64	38	69	39	0
3	22	8	"PFI0017"	"I10882_1"	14230	24640	120	710	692	170	112	148	425	81	4	0	675	659	177	179	226	415	68	1	0	1.206	1.208	1.239	1.244	1.591	1.036	0.660	120	598	1094	1060	0.270	598	496	580	480	0
3	1	9	"PFI0023"	"I11056_2"	10240	24820	120	178	184	56	102	106	25	85	69	0	214	215	41	179	180	22	58	40	0	2.171	2.278	1.825	1.847	3.081	2.670	0.144	120	560	111	118	1.119	76	35	82	36	0
3	2	9	"PFI0029"	"I11211_1"	10430	24820	120	203	211	55	107	109	25	95	84	0	284	287	54	180	182	24	94	89	0	0.923	0.972	0.983	0.961	2.027	0.969	0.535	120	484	200	211	-0.115	96	104	104	107	0
3	3	9	"PFI0033"	"I11281_1"	10630	24810	150	140	145	41	105	108	24	57	34	0	188	192	28	181	182	23	25	13	0	5.000	3.636	1.867	1.779	4.591	4.127	0.037	156	546	42	51	2.322	35	7	40	11	-50
3	4	9	"PFI0035"	"I11342_1"	10810	24820	120	662	658	157	106	110	30	100	100	0	643	628	139	183	187	35	98	98	0	1.209	1.240	1.230	1.261	1.566	1.219	0.786	120	460	1016	997	0.273	556	460	552	445	0
3	5	9	"PFI0056"	"I12038_2"	11010	24820	120	209	216	65	110	114	28	90	74	0	278	276	52	185	189	30	87	72	0	1.065	1.165	1.206	1.139	2.111	1.274	0.404	120	507	192	197	0.090	99	93	106	91	0
3	6	9	"PFI0058"	"I12132_1"	11200	24820	120	1153	1126	310	114	118	33	100	100	0	709	692	170	184	185	23	100	100	0	1.979	1.992	2.025	2.021	1.596	2.057	0.817	120	489	1564	1520	0.985	1039	525	1012	508	0
3	7	9	"PFI0060"	"I12159_3"	11380	24820	120	286	298	69	114	125	63	95	82	0	288	290	52	182	195	72	72	25	0	1.623	1.704	1.739	1.720	1.889	1.724	0.538	120	461	278	292	0.698	172	106	184	108	0
3	8	9	"PFI0063"	"I12192_2"	11580	24850	150	132	141	44	116	124	44	26	8	0	194	196	29	186	194	57	7	0	0	2.000	2.500	1.317	1.486	4.420	4.904	0.018	156	529	24	35	1.000	16	8	25	10	-50
3	9	9	"PFI0069"	"I12412_1"	11780	24820	120	1021	964	274	115	120	30	100	100	0	708	676	174	188	191	26	99	98	0	1.742	1.740	1.678	1.786	1.615	1.790	0.811	120	454	1426	1337	0.801	906	520	849	488	0
3	10	9	"PFI0072"	"I12552_2"	11960	24820	120	3084	2949	710	115	119	29	100	100	0	3470	3229	1035	186	190	25	98	98	0	0.904	0.931	0.919	1.026	1.857	0.881	0.861	120	446	6253	5877	-0.145	2969	3284	2834	3043	0
3	11	9	"PFI0105"	"I13369_2"	12150	24830	120	257	257	76	118	122	30	90	81	0	276	276	50	186	189	26	90	74	0	1.544	1.544	1.485	1.512	2.426	1.761	0.457	120	502	229	229	0.627	139	90	139	90	0
3	12	9	"PFI0107"	"I13466_1"	12350	24820	120	379	384	90	116	120	28	100	100	0	473	467	93	184	186	26	100	100	0	0.910	0.947	0.954	0.949	1.578	0.929	0.753	120	525	552	551	-0.136	263	289	268	283	0
3	13	9	"PFI0111"	"I13569_2"	12540	24830	120	1044	995	311	116	119	31	98	97	0	897	878	191	181	182	23	100	100	0	1.296	1.261	1.256	1.181	1.726	1.333	0.856	120	542	1644	1576	0.374	928	716	879	697	0
3	14	9	"PFI0113"	"I13674_4"	12730	24830	110	226	240	63	119	121	30	95	83	0	267	268	42	182	182	23	95	86	0	1.259	1.407	1.416	1.353	2.279	1.551	0.327	80	429	192	207	0.332	107	85	121	86	0
3	15	9	"PFI0118"	"I13901_1"	12920	24830	120	618	602	134	122	126	35	100	100	0	574	565	102	186	189	30	100	100	0	1.278	1.266	1.245	1.263	1.554	1.293	0.791	120	545	884	859	0.354	496	388	480	379	0
3	16	9	"PFI0122"	"I13918_1"	13110	24830	120	5051	4771	1072	122	126	38	100	100	0	3324	3133	823	187	210	156	98	98	0	1.571	1.578	1.560	1.657	1.590	1.569	0.908	120	497	8066	7595	0.652	4929	3137	4649	2946	0
3	17	9	"PFJ0094"	"J1546_3"	13290	24820	120	199	204	53	114	118	36	87	58	0	239	241	46	179	204	161	3	0	0	1.417	1.452	1.449	1.598	3.155	1.612	0.233	120	493	145	152	0.503	85	60	90	62	0
3	18	9	"PFJ0104"	"J157_2"	13500	24820	80	157	161	43	109	113	31	61	38	0	203	204	39	174	177	26	53	30	0	1.655	1.733	1.451	1.517	3.443	1.827	0.052	52	302	77	82	0.727	48	29	52	30	0
3	19	9	"PFJ0107"	"J1588_1"	13670	24820	110	798	808	218	108	110	27	100	100	0	813	804	257	175	179	28	100	100	0	1.082	1.113	1.082	1.183	1.705	1.070	0.751	80	453	1328	1329	0.113	690	638	700	629	0
3	20	9	"PFJ0110"	"J1616_1"	13870	24850	150	138	140	38	109	115	64	17	1	0	174	180	30	177	183	67	5	0	0	-9.667	10.333	1.636	1.551	4.535	0.954	0.239	156	636	26	34	Error	29	-3	31	3	-50
3	21	9	"PFJ0116"	"J163_7"	14090	24840	120	237	238	52	113	116	29	97	91	0	252	252	48	179	180	23	86	72	0	1.699	1.712	1.532	1.810	2.426	1.702	0.365	120	502	197	198	0.764	124	73	125	73	0
3	22	9	"PFJ0119"	"J167_13"	14260	24840	120	347	353	107	111	114	29	98	97	0	405	420	105	181	182	23	99	98	0	1.054	1.013	1.018	0.996	2.110	1.011	0.634	120	588	460	481	0.075	236	224	242	239	0
3	1	10	"PFJ0157"	"J183_4"	10280	25020	140	200	208	54	100	104	25	94	89	0	310	315	73	176	177	22	94	92	0	0.746	0.777	0.781	0.751	2.133	0.677	0.491	156	719	234	247	-0.422	100	134	108	139	0
3	2	10	"PFJ0159"	"J183_6"	10470	25020	120	220	223	70	103	108	26	92	82	0	250	263	57	179	180	23	89	73	0	1.648	1.429	1.362	1.492	2.670	1.467	0.416	120	454	188	204	0.721	117	71	120	84	0
3	3	10	"PFJ0161"	"J183_8"	10630	25010	120	229	226	49	102	105	25	98	96	0	247	249	41	179	179	21	85	75	0	1.868	1.771	1.883	1.881	2.335	1.692	0.282	120	512	195	194	0.901	127	68	124	70	0
3	4	10	"PFJ0165"	"J1901_2"	10850	25010	150	120	138	61	103	106	25	41	28	0	185	196	49	181	183	25	28	16	0	4.250	2.333	1.232	1.281	3.741	1.609	0.139	156	662	21	50	2.087	17	4	35	15	-50
3	5	10	"PFJ0168"	"J191_1"	11010	25000	110	258	260	52	104	108	25	100	98	0	273	273	46	183	186	26	95	81	0	1.711	1.733	1.688	1.757	1.820	1.672	0.389	80	323	244	246	0.775	154	90	156	90	0
3	6	10	"PFJ0170"	"J191_6"	11150	25040	150	116	123	35	111	117	47	14	3	0	184	188	30	184	191	47	8	0	0	100000.000	3.000	1.068	0.973	4.824	2.477	0.024	156	740	5	16	16.610	5	0	12	4	-50
3	7	10	"PFJ0203"	"J21_13"	11440	25000	150	142	149	44	113	121	49	32	10	0	195	196	30	185	192	45	12	0	0	2.900	3.273	1.593	1.545	3.530	1.250	0.406	156	654	39	47	1.536	29	10	36	11	-50
3	8	10	"PFJ0207"	"J21_24"	11590	25010	120	176	181	45	110	115	29	84	60	0	310	311	62	183	187	26	95	85	0	0.520	0.555	0.535	0.538	2.732	0.469	0.291	120	370	193	199	-0.944	66	127	71	128	0
3	9	10	"PFJ0209"	"J21_26"	11770	25010	120	204	203	57	111	115	29	85	68	0	404	393	93	185	187	25	95	94	0	0.425	0.442	0.453	0.397	2.227	0.401	0.490	120	513	312	300	-1.236	93	219	92	208	0
3	10	10	"PFJ0212"	"J21_31"	11970	25010	120	9911	9141	2872	113	115	27	100	100	0	8479	7855	2500	184	187	25	99	99	0	1.181	1.177	1.127	1.188	1.836	1.184	0.873	120	530	18093	16699	0.240	9798	8295	9028	7671	0
3	11	10	"PFJ0216"	"J21_9"	12160	25040	150	135	137	32	114	117	29	39	10	0	186	190	30	185	187	25	19	4	0	21.000	4.600	1.250	1.211	3.363	7.838	0.004	156	667	22	28	4.392	21	1	23	5	-50
3	12	10	"PFJ0218"	"J222_2"	12340	25010	110	216	224	52	116	118	29	96	86	0	289	294	60	187	188	25	95	83	0	0.980	1.009	1.028	0.934	2.414	0.908	0.323	80	477	202	215	-0.029	100	102	108	107	0
3	13	10	"PFJ0247"	"J242_2"	12520	25020	90	190	194	48	116	121	35	80	53	0	231	237	45	187	190	29	65	36	0	1.682	1.560	1.500	1.544	4.073	2.554	0.067	52	390	118	128	0.750	74	44	78	50	0
3	14	10	"PFJ0250"	"J245_1"	12730	25010	120	262	266	62	113	118	32	99	93	0	269	267	53	182	184	25	87	72	0	1.713	1.800	1.645	1.867	2.162	1.943	0.383	120	626	236	238	0.776	149	87	153	85	0
3	15	10	"PFJ0252"	"J245_13"	12930	25020	110	212	224	66	111	116	29	97	86	0	243	246	40	182	184	23	86	63	0	1.656	1.766	1.612	1.734	2.423	2.546	0.243	80	503	162	177	0.727	101	61	113	64	0
3	16	10	"PFJ0254"	"J245_5"	13110	25010	110	290	294	59	113	117	30	100	98	0	300	297	48	182	185	27	97	85	0	1.500	1.574	1.629	1.664	1.874	1.519	0.520	80	500	295	296	0.585	177	118	181	115	0
3	17	10	"PFJ0257"	"J245_9"	13330	25010	150	139	147	42	110	114	28	50	26	0	193	196	34	178	181	26	33	16	0	1.933	2.056	1.481	1.396	3.782	2.658	0.085	156	759	44	55	0.951	29	15	37	18	-50
3	18	10	"PFJ0259"	"J2465_2"	13500	25020	110	191	197	51	106	109	26	92	81	0	209	216	33	174	177	24	68	38	0	2.429	2.167	1.846	2.101	2.364	2.637	0.145	80	446	120	133	1.280	85	35	91	42	0
3	19	10	"PFK0310"	"Kn2750_3"	13690	25030	150	128	224	218	106	109	27	45	30	0	185	224	106	172	175	26	41	25	0	1.692	2.269	1.554	1.464	3.896	2.757	0.395	156	685	35	170	0.759	22	13	118	52	-50
3	20	10	"PFK0321"	"Kn2865_1"	13900	25030	150	123	364	507	104	108	26	43	32	0	182	240	134	173	175	25	36	29	0	2.111	3.881	1.521	1.327	4.162	5.043	0.500	156	559	28	327	1.078	19	9	260	67	-50
3	21	10	"PFK0331"	"Kn3020_1"	14060	25020	120	1192	1184	306	114	119	32	100	100	0	976	924	278	177	180	25	99	98	0	1.349	1.432	1.403	1.519	1.580	1.392	0.839	120	484	1877	1817	0.432	1078	799	1070	747	0
3	22	10	"PFK0339"	"Kn3094_1"	14270	25020	80	204	202	54	114	119	34	82	63	0	241	240	44	181	183	23	75	59	0	1.500	1.492	1.431	1.440	2.550	1.873	0.200	52	326	150	147	0.585	90	60	88	59	0
3	1	11	"PFK0353"	"Kn3360_3"	10280	25200	110	469	461	103	101	107	33	100	100	0	280	284	52	177	178	24	93	88	0	3.573	3.364	3.536	3.761	1.868	3.555	0.610	80	476	471	467	1.837	368	103	360	107	0
3	2	11	"PFK0355"	"Kn3360_5"	10450	25210	120	185	199	71	106	112	33	80	62	0	397	390	91	181	182	24	95	93	0	0.366	0.445	0.400	0.413	2.412	0.430	0.408	120	506	295	302	-1.451	79	216	93	209	0
3	3	11	"PFK0384"	"Kn386_1"	10640	25210	110	270	271	54	102	104	25	100	100	0	303	309	46	180	180	21	100	100	0	1.366	1.310	1.333	1.319	1.500	1.346	0.651	80	502	291	298	0.450	168	123	169	129	0
3	4	11	"PFK0387"	"Kn400_3"	10840	25210	120	300	295	84	97	100	24	96	93	0	1182	1160	321	178	180	21	100	100	0	0.202	0.202	0.196	0.196	1.652	0.188	0.748	120	531	1207	1180	-2.306	203	1004	198	982	0
3	5	11	"PFK0390"	"Kn4028_2"	11020	25210	120	2102	1993	547	102	105	27	100	100	0	1457	1314	417	179	182	33	99	99	0	1.565	1.666	1.538	1.775	1.682	1.634	0.851	120	483	3278	3026	0.646	2000	1278	1891	1135	0
3	6	11	"PFK0393"	"Kn4044_1"	11220	25220	120	143	150	42	110	113	27	59	30	0	263	269	52	180	183	31	85	68	0	0.398	0.449	0.472	0.474	3.234	0.407	0.119	120	502	116	129	-1.331	33	83	40	89	0
3	7	11	"PFK0400"	"Kn4252_3"	11410	25210	120	714	701	190	111	114	27	100	100	0	2421	2356	711	182	185	25	100	99	0	0.269	0.271	0.262	0.283	1.725	0.251	0.855	120	518	2842	2764	-1.893	603	2239	590	2174	0
3	8	11	"PFK0406"	"Kn434_1"	11600	25220	120	219	225	52	113	116	29	96	84	0	424	420	67	185	186	25	100	100	0	0.444	0.477	0.479	0.435	1.856	0.443	0.536	120	505	345	347	-1.173	106	239	112	235	0
3	9	11	"PFK0434"	"Kn5123_1"	11790	25220	120	332	331	93	113	116	28	95	94	0	359	362	65	181	183	24	100	99	0	1.230	1.204	1.291	1.167	1.949	1.315	0.634	120	548	397	399	0.299	219	178	218	181	0
3	10	11	"PFK0438"	"Kn5186_3"	11980	25210	110	422	437	102	110	112	27	100	100	0	844	855	213	181	183	25	100	100	0	0.471	0.485	0.480	0.489	1.492	0.429	0.754	80	486	975	1001	-1.087	312	663	327	674	0
3	11	11	"PFK0449"	"Kn5414_1"	12170	25220	120	355	358	96	112	116	29	98	96	0	250	255	52	186	186	24	77	60	0	3.797	3.565	3.241	3.678	1.982	3.493	0.480	120	470	307	315	1.925	243	64	246	69	0
3	12	11	"PFK0454"	"Kn5561_2"	12370	25220	120	231	248	82	116	120	32	95	79	0	542	528	121	188	190	26	100	99	0	0.325	0.388	0.347	0.343	2.185	0.351	0.473	120	540	469	472	-1.622	115	354	132	340	0
3	13	11	"PFK0456"	"Kn5587_1"	12550	25220	120	1364	1253	438	115	119	32	98	97	0	8310	8157	2958	188	190	28	100	100	0	0.154	0.143	0.144	0.139	1.701	0.128	0.800	120	526	9371	9107	-2.701	1249	8122	1138	7969	0
3	14	11	"PFK0460"	"Kn569_3"	12740	25220	120	177	185	50	113	117	31	82	52	0	321	319	63	184	186	26	95	93	0	0.467	0.533	0.535	0.504	2.224	0.511	0.351	120	529	201	207	-1.098	64	137	72	135	0
3	15	11	"PFK0488"	"Kn67_1"	12930	25230	120	135	143	42	113	115	30	42	17	0	324	315	71	181	183	27	91	85	0	0.154	0.224	0.266	0.274	3.256	0.182	0.084	120	518	165	164	-2.700	22	143	30	134	0
3	16	11	"PFK0491"	"Kn6869_1"	13110	25220	120	206	211	48	111	113	28	93	82	0	536	524	116	180	183	27	100	100	0	0.267	0.291	0.280	0.271	1.892	0.252	0.497	120	535	451	444	-1.906	95	356	100	344	0
3	17	11	"PFK0496"	"Kn707_1"	13310	25220	120	2144	1942	741	108	111	27	98	98	0	2118	1947	603	175	177	24	100	100	0	1.048	1.035	1.035	0.924	2.080	1.063	0.827	120	540	3979	3606	0.067	2036	1943	1834	1772	0
3	18	11	"PFK0507"	"Kn768_1"	13510	25220	120	311	313	78	107	110	26	99	96	0	397	394	78	172	175	23	99	99	0	0.907	0.928	0.883	0.904	1.618	0.939	0.721	120	544	429	428	-0.141	204	225	206	222	0
3	19	11	"PFK0510"	"Kn7854_1"	13700	25220	120	649	613	215	104	108	29	99	96	0	602	573	180	171	174	24	97	97	0	1.265	1.266	1.255	1.264	1.826	1.275	0.780	120	502	976	911	0.339	545	431	509	402	0
3	20	11	"PFK0516"	"Kn8017_1"	13890	25220	110	699	713	144	106	109	25	100	100	0	3548	3446	785	173	174	22	100	100	0	0.176	0.185	0.175	0.185	1.398	0.172	0.810	80	429	3968	3880	-2.509	593	3375	607	3273	0
3	21	11	"PFK1023"	"Ks506_1"	14070	25220	130	1152	1100	327	111	115	28	100	100	0	1196	1135	303	177	178	24	100	100	0	1.022	1.032	1.025	1.013	1.642	1.036	0.844	120	549	2060	1947	0.031	1041	1019	989	958	0
3	22	11	"PFK1025"	"Ks506_6"	14260	25220	120	1077	1040	298	110	114	30	100	100	0	643	624	159	178	180	24	98	97	0	2.080	2.085	2.128	2.133	1.893	2.149	0.811	120	629	1432	1376	1.056	967	465	930	446	0
3	1	12	"PFK1027"	"Ks509_1"	10280	25400	110	237	245	49	104	109	30	100	100	0	282	286	45	181	182	21	96	95	0	1.317	1.343	1.287	1.448	1.932	1.352	0.470	80	540	234	246	0.397	133	101	141	105	0
3	2	12	"PFK1030"	"Ks509_6"	10470	25400	120	224	232	65	104	109	28	94	87	0	410	416	100	180	181	21	99	97	0	0.522	0.542	0.519	0.524	2.183	0.474	0.493	120	534	350	364	-0.939	120	230	128	236	0
3	3	12	"PFK1033"	"Ks510_10"	10640	25400	110	197	211	62	100	103	27	97	81	0	407	413	69	178	181	24	100	100	0	0.424	0.472	0.447	0.431	1.921	0.398	0.426	80	478	326	346	-1.239	97	229	111	235	0
3	4	12	"PFK1036"	"Ks510_3"	10850	25410	120	162	174	62	92	95	22	85	70	0	355	357	63	180	182	24	100	99	0	0.400	0.463	0.446	0.412	2.462	0.471	0.405	120	544	245	259	-1.322	70	175	82	177	0
3	5	12	"PFK1051"	"Ks539_1"	11030	25400	120	3546	3240	1134	99	103	26	100	100	0	3453	3296	804	179	182	31	100	100	0	1.053	1.008	1.040	0.929	1.727	1.055	0.845	120	497	6721	6258	0.074	3447	3274	3141	3117	0
3	6	12	"PFK1053"	"Ks545_4"	11230	25410	120	294	292	77	107	111	26	97	92	0	517	507	100	179	181	21	100	100	0	0.553	0.564	0.580	0.524	1.854	0.540	0.672	120	536	525	513	-0.854	187	338	185	328	0
3	7	12	"PFK1057"	"Ks54_4"	11430	25400	120	895	864	242	111	113	26	100	100	0	530	523	134	182	182	23	98	96	0	2.253	2.208	2.223	2.305	1.721	2.292	0.781	120	530	1132	1094	1.172	784	348	753	341	0
3	8	12	"PFK1062"	"Ks5580_5"	11610	25400	120	715	691	168	112	115	28	100	100	0	936	865	250	180	182	25	99	98	0	0.798	0.845	0.830	0.932	1.872	0.785	0.820	120	472	1359	1264	-0.326	603	756	579	685	0
3	9	12	"PFK1065"	"Ks565_1"	11800	25410	130	245	255	65	112	116	28	99	94	0	389	393	73	176	178	26	100	99	0	0.624	0.659	0.633	0.630	1.826	0.621	0.561	120	577	346	360	-0.679	133	213	143	217	0
3	10	12	"PFK1067"	"Ks565_2"	11990	25410	120	347	354	88	109	112	26	100	99	0	392	389	71	178	180	26	100	100	0	1.112	1.161	1.127	1.152	1.603	1.183	0.695	120	603	452	456	0.153	238	214	245	211	0
3	11	12	"PFK1087"	"Ks56_4"	12190	25390	130	185	182	45	113	117	28	81	60	0	214	221	45	184	186	25	55	30	0	2.400	1.865	1.708	1.693	3.672	1.512	0.154	120	591	102	106	1.263	72	30	69	37	0
3	12	12	"PFK1089"	"Ks56_9"	12390	25410	120	319	316	71	112	115	27	99	97	0	351	375	151	183	185	26	100	97	0	1.232	1.063	1.169	1.131	1.949	0.791	0.431	120	496	375	396	0.301	207	168	204	192	0
3	13	12	"PFK1091"	"Ks586_5"	12560	25410	120	407	397	124	114	117	29	98	95	0	406	402	81	177	182	25	100	99	0	1.279	1.258	1.310	1.178	1.895	1.352	0.715	120	467	522	508	0.356	293	229	283	225	0
3	14	12	"PFK1096"	"Ks592_4"	12740	25410	120	10408	9217	3011	113	117	32	100	100	0	6880	6008	1956	180	182	25	100	100	0	1.537	1.562	1.582	1.604	1.791	1.585	0.896	120	526	16995	14932	0.620	10295	6700	9104	5828	0
3	15	12	"PFK1098"	"Ks595_2"	12960	25410	120	184	188	51	113	117	31	76	59	0	335	339	65	183	185	28	97	95	0	0.467	0.481	0.444	0.417	2.770	0.398	0.226	120	525	223	231	-1.098	71	152	75	156	0
3	16	12	"PFK1103"	"Ks5_1"	13140	25410	120	196	193	44	113	116	30	86	65	0	620	612	155	182	183	23	100	100	0	0.189	0.186	0.181	0.181	2.215	0.145	0.353	120	498	521	510	-2.400	83	438	80	430	0
3	17	12	"PFK1124"	"Ks646_6"	13320	25410	120	1071	1007	315	111	114	28	100	99	0	724	706	162	179	180	24	100	100	0	1.761	1.700	1.668	1.624	1.758	1.796	0.829	120	508	1505	1423	0.817	960	545	896	527	0
3	18	12	"PFK1126"	"Ks64_1"	13510	25410	120	190	197	50	110	113	28	90	71	0	295	295	51	174	176	23	98	94	0	0.661	0.719	0.684	0.630	2.608	0.707	0.309	120	488	201	208	-0.597	80	121	87	121	0
3	19	12	"PFK1135"	"Ks664_1"	13700	25410	120	307	312	81	105	109	27	100	100	0	449	455	86	175	177	24	100	100	0	0.737	0.739	0.789	0.720	1.609	0.719	0.700	120	538	476	487	-0.440	202	274	207	280	0
3	20	12	"PFK1137"	"Ks664_35"	13900	25410	130	1457	1399	486	106	110	27	100	100	0	1202	1199	307	174	175	24	100	100	0	1.314	1.261	1.329	1.190	1.679	1.340	0.827	120	541	2379	2318	0.394	1351	1028	1293	1025	0
3	21	12	"PFK1140"	"Ks667_3"	14080	25410	120	215	211	46	112	115	28	94	80	0	244	244	43	176	177	23	85	65	0	1.515	1.456	1.426	1.557	2.627	1.529	0.305	120	539	171	167	0.599	103	68	99	68	0
3	22	12	"PFK1142"	"Ks66_1"	14290	25410	120	2740	2473	921	107	111	28	100	99	0	3505	3162	878	177	177	22	100	100	0	0.791	0.793	0.822	0.722	1.778	0.816	0.866	120	620	5961	5351	-0.338	2633	3328	2366	2985	0
3	1	13	"PFM0090"	"M16407_5"	10270	25580	110	1070	1064	284	106	109	29	100	100	0	771	735	170	183	186	38	100	100	0	1.639	1.736	1.738	1.751	1.397	1.720	0.798	80	556	1552	1510	0.713	964	588	958	552	0
3	2	13	"PFM0095"	"M16853_1"	10460	25590	110	277	280	67	107	109	28	98	98	0	358	348	59	181	185	38	98	95	0	0.960	1.036	1.025	1.036	1.998	1.075	0.570	80	496	347	340	-0.058	170	177	173	167	0
3	3	13	"PFM0099"	"M17049_2"	10640	25580	110	1002	984	252	103	107	39	100	100	0	725	702	163	182	189	60	100	98	0	1.656	1.694	1.663	1.737	1.482	1.667	0.800	80	518	1442	1401	0.727	899	543	881	520	0
3	4	13	"PFM0101"	"M17181_1"	10830	25590	100	300	303	75	100	104	38	100	96	0	291	292	45	180	187	59	86	45	0	1.802	1.813	1.974	1.829	1.834	1.913	0.492	80	431	311	315	0.849	200	111	203	112	0
3	5	13	"PFM0103"	"M17230_2"	11020	25600	150	114	129	53	101	103	24	41	25	0	170	172	27	179	181	22	12	6	0	-1.444	-4.000	1.091	1.317	4.231	31.427	0.001	156	668	4	21	Error	13	-9	28	-7	-50
3	6	13	"PFM0105"	"M17327_1"	11230	25590	110	467	463	105	103	107	25	100	100	0	655	662	167	179	180	20	98	97	0	0.765	0.745	0.758	0.801	1.972	0.656	0.724	80	465	840	843	-0.387	364	476	360	483	0
3	7	13	"PFM0123"	"M18924_1"	11380	25600	80	446	775	728	108	108	24	92	90	0	517	547	201	178	180	22	100	100	0	0.997	1.808	1.311	1.019	3.380	3.246	0.503	52	290	677	1036	-0.004	338	339	667	369	0
3	8	13	"PFM0125"	"M18924_16"	11560	25600	120	1293	1201	463	110	112	27	96	95	0	1624	1477	418	180	181	23	100	100	0	0.819	0.841	0.839	0.727	2.243	0.873	0.824	120	524	2627	2388	-0.288	1183	1444	1091	1297	0
3	9	13	"PFM0128"	"M18924_2"	11730	25590	110	3016	2840	739	110	113	28	100	100	0	1511	1481	467	176	182	38	98	98	0	2.177	2.092	2.043	2.158	1.442	2.026	0.851	80	470	4241	4035	1.122	2906	1335	2730	1305	0
3	10	13	"PFM0134"	"M19188_5"	11930	25620	90	159	446	1323	104	108	25	69	51	0	211	1642	5131	176	177	22	57	40	0	1.571	0.233	1.178	0.835	6.413	0.134	0.249	52	379	90	1808	0.652	55	35	342	1466	-100
3	11	13	"PFM0138"	"M19559_4"	12120	25600	100	325	338	81	108	111	25	100	100	0	297	296	60	179	180	22	91	86	0	1.839	1.966	1.906	2.214	2.170	2.040	0.500	80	499	335	347	0.879	217	118	230	117	0
3	12	13	"PFM0140"	"M196_2"	12310	25600	110	459	467	116	106	109	26	100	100	0	489	462	117	179	180	22	98	97	0	1.139	1.276	1.192	1.328	1.803	1.211	0.668	80	514	663	644	0.187	353	310	361	283	0
3	13	13	"PFM0160"	"M21368_2"	12500	25600	100	173	176	43	107	110	25	87	67	0	231	233	43	175	178	22	81	58	0	1.179	1.190	1.056	1.330	3.137	1.061	0.151	80	447	122	127	0.237	66	56	69	58	0
3	14	13	"PFM0162"	"M21439_1"	12700	25600	120	343	337	87	108	112	26	100	98	0	452	446	116	176	179	23	97	95	0	0.851	0.848	0.834	0.915	2.105	0.780	0.676	120	510	511	499	-0.232	235	276	229	270	0
3	15	13	"PFM0165"	"M21508_2"	12890	25610	130	1311	1195	423	111	114	29	100	100	0	1334	1215	317	181	182	24	100	100	0	1.041	1.048	1.093	0.976	1.756	1.099	0.817	120	537	2353	2118	0.058	1200	1153	1084	1034	0
3	16	13	"PFM0167"	"M2157_1"	13080	25610	110	266	269	60	107	113	30	100	95	0	279	282	43	182	183	23	97	91	0	1.639	1.620	1.632	1.694	1.962	1.794	0.450	80	482	256	262	0.713	159	97	162	100	0
3	17	13	"PFM0171"	"M21780_2"	13270	25610	120	613	582	223	114	114	28	93	92	0	686	668	193	183	184	23	98	96	0	0.992	0.965	0.987	0.912	2.009	1.001	0.791	120	542	1002	953	-0.012	499	503	468	485	0
3	18	13	"PFM0173"	"M21780_4"	13500	25610	150	122	128	37	107	110	27	36	19	0	173	173	28	178	178	23	14	3	0	-3.000	-4.200	1.451	1.248	3.661	4.302	0.010	156	536	10	16	Error	15	-5	21	-5	-50
3	19	13	"PFM0202"	"M23550_4"	13650	25610	120	855	808	266	99	103	26	98	95	0	874	865	202	174	175	21	100	100	0	1.080	1.026	1.039	0.938	1.979	1.074	0.782	120	456	1456	1400	0.111	756	700	709	691	0
3	20	13	"PFM0204"	"M23550_7"	13880	25610	150	131	135	39	104	107	27	49	26	0	177	180	27	174	176	24	23	6	0	9.000	5.167	1.379	1.215	4.331	15.905	0.002	156	636	30	37	3.170	27	3	31	6	-50
3	21	13	"PFM0209"	"M24104_1"	14030	25600	110	351	372	91	105	110	28	100	100	0	412	411	87	173	175	26	100	98	0	1.029	1.122	1.117	1.142	1.661	1.100	0.674	80	398	485	505	0.042	246	239	267	238	0
3	22	13	"PFM0211"	"M24315_1"	14230	25600	110	440	445	104	103	107	25	100	100	0	449	439	87	174	176	24	98	97	0	1.225	1.291	1.321	1.336	1.677	1.161	0.697	80	505	612	607	0.293	337	275	342	265	0
3	1	14	"PFM0214"	"M24561_16"	10260	25790	120	399	389	128	107	110	30	97	95	0	345	345	67	183	186	37	96	92	0	1.802	1.741	1.795	1.695	1.957	1.911	0.661	120	599	454	444	0.850	292	162	282	162	0
3	2	14	"PFM0216"	"M24561_22"	10430	25790	120	203	204	57	110	112	27	85	74	0	480	478	101	181	183	24	99	98	0	0.311	0.316	0.324	0.292	2.020	0.290	0.509	120	450	392	391	-1.685	93	299	94	297	0
3	3	14	"PFM0675"	"M49210_1"	10590	25790	120	181	188	50	109	111	24	88	67	0	233	242	51	181	184	25	74	50	0	1.385	1.295	1.336	1.349	2.753	1.276	0.292	120	521	124	140	0.469	72	52	79	61	0
3	4	14	"PFM0678"	"M49439_1"	10790	25790	100	152	159	48	108	110	24	70	43	0	269	274	57	183	184	23	93	75	0	0.512	0.560	0.550	0.552	2.715	0.504	0.187	80	444	130	142	-0.967	44	86	51	91	0
3	5	14	"PFM0682"	"M49680_3"	10970	25790	120	233	234	49	110	114	29	98	91	0	305	307	48	185	186	26	96	90	0	1.025	1.016	0.967	1.018	1.857	0.984	0.560	120	493	243	246	0.036	123	120	124	122	0
3	6	14	"PFM0685"	"M50030_1"	11150	25790	120	565	566	150	110	112	26	100	100	0	498	488	129	183	185	25	96	94	0	1.444	1.495	1.454	1.546	1.795	1.479	0.767	120	484	770	761	0.531	455	315	456	305	0
3	7	14	"PFM0689"	"M50253_2"	11350	25790	120	238	253	92	110	113	35	94	83	0	392	396	93	182	184	32	98	95	0	0.610	0.668	0.604	0.631	1.968	0.694	0.465	120	560	338	357	-0.714	128	210	143	214	0
3	8	14	"PFM0691"	"M50721_1"	11550	25790	120	326	346	164	105	108	28	97	96	0	374	372	88	177	177	24	100	97	0	1.122	1.236	1.174	1.157	2.057	1.560	0.433	120	535	418	436	0.166	221	197	241	195	0
3	9	14	"PFM0712"	"M52704_3"	11780	25790	150	133	141	42	109	113	29	45	22	0	180	181	30	177	181	35	11	3	0	8.000	8.000	1.757	1.615	3.352	2.629	0.011	156	635	27	36	3.000	24	3	32	4	-50
3	10	14	"PFM0715"	"M5299_1"	11930	25790	120	367	362	102	108	112	27	99	99	0	523	526	105	180	181	23	100	100	0	0.755	0.734	0.754	0.707	1.700	0.733	0.705	120	444	602	600	-0.405	259	343	254	346	0
3	11	14	"PFM0718"	"M53027_1"	12130	25790	110	335	356	101	111	115	27	100	100	0	295	298	61	181	183	23	95	86	0	1.965	2.094	2.056	2.248	2.088	2.325	0.483	80	476	338	362	0.974	224	114	245	117	0
3	12	14	"PFM0720"	"M53181_3"	12320	25790	120	786	730	261	110	114	27	96	95	0	653	617	175	181	181	24	98	97	0	1.432	1.422	1.470	1.349	2.294	1.484	0.783	120	521	1148	1056	0.518	676	472	620	436	0
3	13	14	"PFM0722"	"M53240_1"	12510	25790	120	610	605	189	107	111	26	99	97	0	614	597	145	182	185	29	100	99	0	1.164	1.200	1.222	1.170	1.819	1.235	0.783	120	544	935	913	0.220	503	432	498	415	0
3	14	14	"PFM0726"	"M53565_1"	12740	25790	150	131	137	43	112	116	30	39	20	0	186	194	37	183	185	29	25	11	0	6.333	2.273	1.107	1.152	3.713	1.469	0.037	156	597	22	36	2.663	19	3	25	11	-50
3	15	14	"PFM0746"	"M54626_1"	12900	25790	120	1374	1346	398	109	113	29	100	100	0	1226	1190	316	180	182	23	100	100	0	1.209	1.225	1.309	1.224	1.620	1.239	0.843	120	421	2311	2247	0.274	1265	1046	1237	1010	0
3	16	14	"PFM0749"	"M5464_1"	13090	25790	100	628	625	153	108	111	27	100	100	0	459	440	93	179	180	25	100	100	0	1.857	1.981	2.000	2.041	1.701	2.123	0.665	80	444	800	778	0.893	520	280	517	261	0
3	17	14	"PFM0753"	"M55240_4"	13310	25790	150	127	131	40	111	114	28	35	15	0	175	180	30	179	180	25	17	7	0	-4.000	20.000	1.370	1.305	3.841	3.677	0.011	156	600	12	21	Error	16	-4	20	1	-50
3	18	14	"PFM0758"	"M55479_1"	13490	25780	150	128	134	39	103	105	27	45	23	0	169	173	28	172	172	22	17	7	0	-8.333	31.000	1.727	1.763	4.133	4.147	0.029	156	524	22	32	Error	25	-3	31	1	-50
3	19	14	"PFM0761"	"M55746_2"	13660	25790	100	173	184	46	95	96	22	96	81	0	221	229	58	165	167	21	77	60	0	1.393	1.391	1.254	1.512	2.882	1.175	0.333	80	392	134	153	0.478	78	56	89	64	0
3	20	14	"PFM0763"	"M55888_10"	13860	25790	120	892	841	305	104	106	26	98	98	0	919	910	238	170	173	23	100	100	0	1.052	0.996	1.032	0.911	1.926	1.042	0.796	120	487	1537	1477	0.073	788	749	737	740	0
3	21	14	"PFM0787"	"M57062_3"	14040	25780	120	154	159	43	110	114	27	69	41	0	223	227	39	173	175	26	74	46	0	0.880	0.907	0.896	0.832	3.347	1.064	0.128	120	505	94	103	-0.184	44	50	49	54	0
3	22	14	"PFM0790"	"M57295_1"	14260	25770	150	130	144	50	106	109	28	46	27	0	172	177	31	173	175	25	18	10	0	-24.000	9.500	1.381	1.453	3.524	4.083	0.103	156	960	23	42	Error	24	-1	38	4	-50
3	1	15	"PFM0798"	"M57785_5"	10260	25970	90	192	188	43	107	112	30	90	71	0	201	204	53	182	184	24	44	23	0	4.474	3.682	1.969	2.127	2.780	2.413	0.091	52	340	104	103	2.161	85	19	81	22	0
3	2	15	"PFM0800"	"M58024_1"	10420	25960	110	310	309	64	111	115	28	100	98	0	340	342	69	182	187	28	97	93	0	1.259	1.237	1.239	1.275	1.831	1.178	0.560	80	449	357	358	0.333	199	158	198	160	0
3	3	15	"PFM0804"	"M58298_1"	10640	25980	150	123	127	34	111	116	28	31	12	0	166	167	28	183	187	27	7	0	0	-0.706	-1.000	0.654	0.803	4.372	0.188	0.003	156	585	-5	0	Error	12	-17	16	-16	-50
3	4	15	"PFM0807"	"M58361_1"	10810	25970	110	272	275	60	112	114	28	100	97	0	1533	1474	319	186	189	26	100	100	0	0.119	0.127	0.123	0.123	1.587	0.114	0.677	80	456	1507	1451	-3.074	160	1347	163	1288	0
3	5	15	"PFN0316"	"N134_30"	11020	25970	110	333	340	95	115	119	31	100	98	0	319	320	61	189	192	28	96	90	0	1.677	1.718	1.589	1.797	1.989	2.094	0.510	80	466	348	356	0.746	218	130	225	131	0
3	6	15	"PFN0318"	"N134_34"	11190	25970	120	529	500	145	114	117	28	99	98	0	391	386	104	185	188	27	95	90	0	2.015	1.920	1.945	2.058	2.129	1.934	0.733	120	516	621	587	1.010	415	206	386	201	0
3	7	15	"PFN0320"	"N134_41"	11400	25970	110	224	221	58	107	113	41	90	70	0	319	324	66	177	179	36	97	93	0	0.824	0.776	0.735	0.693	2.252	0.915	0.464	80	453	259	261	-0.279	117	142	114	147	0
3	8	15	"PFN0324"	"N134_45"	11580	25970	120	2475	2384	670	97	103	32	100	100	0	1545	1452	396	166	169	24	99	99	0	1.724	1.778	1.810	1.851	1.739	1.839	0.858	120	413	3757	3573	0.786	2378	1379	2287	1286	0
3	9	15	"PFN0326"	"N134_5"	11770	25970	120	830	794	219	108	112	30	100	100	0	782	751	165	174	177	25	100	100	0	1.188	1.189	1.195	1.157	1.504	1.213	0.858	120	392	1330	1263	0.248	722	608	686	577	0
3	10	15	"PFN0328"	"N134_57"	11980	25980	150	134	138	38	115	119	30	36	16	0	187	191	30	182	185	25	26	11	0	3.800	2.556	1.400	1.314	4.240	6.985	0.005	156	536	24	32	1.926	19	5	23	9	-50
3	11	15	"PFN0346"	"N134_93"	12170	25980	150	136	137	35	120	122	30	33	11	0	184	189	32	182	184	27	23	8	0	8.000	2.429	0.832	0.871	4.203	2.599	0.013	156	532	18	24	3.000	16	2	17	7	-50
3	12	15	"PFN0348"	"N134_96"	12390	25980	150	130	131	37	113	117	30	33	11	0	187	191	30	187	190	29	18	6	0	100000.000	4.500	1.163	1.327	4.595	0.002	0.000	156	574	17	22	16.610	17	0	18	4	-50
3	13	15	"PFN0350"	"N135_1"	12540	25970	80	177	183	51	104	110	27	86	69	0	279	302	129	198	200	28	92	71	0	0.901	0.760	0.808	0.871	2.635	0.454	0.416	52	261	154	183	-0.150	73	81	79	104	0
3	14	15	"PFN0353"	"N135_14"	12730	25980	130	526	517	158	110	114	29	98	97	0	436	436	81	186	188	26	100	100	0	1.664	1.628	1.600	1.519	1.848	1.799	0.730	120	571	666	657	0.735	416	250	407	250	0
3	15	15	"PFN0355"	"N135_17"	12920	25970	120	651	598	219	109	113	30	98	97	0	335	334	96	180	182	23	90	85	0	3.497	3.175	3.120	3.495	2.194	3.281	0.672	120	513	697	643	1.806	542	155	489	154	0
3	16	15	"PFN0357"	"N135_2"	13120	25980	120	208	223	61	106	109	28	98	87	0	233	235	45	178	180	25	72	52	0	1.855	2.053	1.755	2.151	2.906	2.469	0.245	120	544	157	174	0.891	102	55	117	57	0
3	17	15	"PFN0375"	"N136_7"	13300	25980	120	788	739	259	107	109	26	96	95	0	600	616	187	176	177	22	99	99	0	1.606	1.436	1.464	1.331	2.248	1.503	0.722	120	452	1105	1072	0.684	681	424	632	440	0
3	18	15	"PFN0377"	"N137_11"	13480	25970	110	1294	1233	266	105	108	28	100	100	0	902	868	200	174	175	25	100	100	0	1.633	1.625	1.672	1.671	1.457	1.626	0.834	80	479	1917	1822	0.708	1189	728	1128	694	0
3	19	15	"PFN0379"	"N137_15"	13710	25980	110	196	206	57	103	108	44	90	55	0	209	210	40	170	171	21	58	46	0	2.385	2.575	2.739	2.676	3.450	4.569	0.093	80	498	132	143	1.254	93	39	103	40	0
3	20	15	"PFN0383"	"N137_20"	13860	25970	110	219	223	50	105	109	26	100	91	0	233	233	40	170	172	22	86	70	0	1.810	1.873	1.880	1.921	2.198	2.417	0.248	80	436	177	181	0.856	114	63	118	63	0
3	21	15	"PFN0385"	"N137_22"	14060	25980	120	8090	7449	2152	111	115	28	100	100	0	2795	2691	647	177	180	25	100	100	0	3.048	2.919	3.080	2.815	1.579	3.123	0.872	120	571	10597	9852	1.608	7979	2618	7338	2514	0
3	22	15	"PFN0387"	"N137_25"	14270	25980	90	173	177	48	113	114	27	73	55	0	238	238	43	181	182	25	75	57	0	1.053	1.123	0.971	1.124	3.840	1.199	0.121	52	401	117	121	0.074	60	57	64	57	0
3	1	16	"PFN0405"	"N137_9"	10260	26150	120	351	361	91	107	110	27	100	100	0	332	322	75	185	186	22	93	88	0	1.660	1.854	1.892	2.137	2.183	1.872	0.580	120	668	391	391	0.731	244	147	254	137	0
3	2	16	"PFN0407"	"N138_101"	10490	26150	150	134	140	41	112	116	30	44	21	0	183	192	58	186	188	27	18	7	0	-7.333	4.667	0.920	0.910	4.789	0.729	0.056	156	623	19	34	Error	22	-3	28	6	-50
3	3	16	"PFN0410"	"N138_105"	10640	26160	120	1371	1381	501	111	114	28	100	99	0	1208	1149	363	185	188	23	99	98	0	1.232	1.317	1.316	1.277	1.858	1.358	0.834	120	401	2283	2234	0.301	1260	1023	1270	964	0
3	4	16	"PFN0413"	"N138_15"	10840	26160	130	230	233	60	113	116	28	94	85	0	231	239	46	186	188	24	75	45	0	2.600	2.264	2.017	2.077	2.763	2.460	0.218	120	612	162	173	1.379	117	45	120	53	0
3	5	16	"PFN0416"	"N138_21"	11030	26160	100	142	155	75	113	117	29	48	30	0	240	260	89	184	188	24	86	60	0	0.518	0.553	0.638	0.618	3.847	0.576	0.167	80	416	85	118	-0.949	29	56	42	76	0
3	6	16	"PFN0418"	"N138_26"	11210	26160	120	481	483	122	112	115	28	100	100	0	411	402	81	185	187	25	97	95	0	1.633	1.710	1.698	1.770	1.702	1.774	0.711	120	475	595	588	0.707	369	226	371	217	0
3	7	16	"PFN0821"	"N159_40"	11380	26160	120	218	221	57	112	115	30	92	75	0	978	968	256	182	183	25	100	100	0	0.133	0.139	0.132	0.126	2.061	0.107	0.459	120	494	902	895	-2.909	106	796	109	786	0
3	8	16	"PFN0823"	"N159_45"	11570	26130	150	138	143	43	111	117	34	42	17	0	178	181	31	176	179	28	21	6	0	13.500	6.400	1.220	1.244	4.031	2.541	0.076	156	591	29	37	3.755	27	2	32	5	-50
3	9	16	"PFN0826"	"N159_51"	11770	26130	150	148	150	41	113	118	32	51	22	0	191	199	38	179	182	28	28	12	0	2.917	1.850	1.494	1.553	3.745	1.792	0.057	156	599	47	57	1.544	35	12	37	20	-50
3	10	16	"PFN0828"	"N159_7"	11980	26160	110	668	723	284	114	118	29	100	100	0	532	577	209	186	188	26	100	100	0	1.601	1.558	1.606	1.617	1.543	1.546	0.808	80	432	900	1000	0.679	554	346	609	391	0
3	11	16	"PFN0830"	"N161_2"	12150	26150	130	460	465	120	116	120	28	100	100	0	386	383	94	186	187	25	95	93	0	1.720	1.772	1.847	1.887	1.823	1.760	0.691	120	454	544	546	0.782	344	200	349	197	0
3	12	16	"PFN0833"	"N162_3"	12330	26160	140	226	225	52	115	120	31	93	82	0	299	296	64	187	188	26	91	78	0	0.991	1.009	1.048	1.102	2.532	0.895	0.417	156	519	223	219	-0.013	111	112	110	109	0
3	13	16	"PFN0859"	"N168_1"	12530	26170	130	170	181	71	109	113	26	79	60	0	289	293	61	190	189	26	90	79	0	0.616	0.699	0.646	0.569	2.986	0.800	0.188	120	572	160	175	-0.699	61	99	72	103	0
3	14	16	"PFN0861"	"N168_12"	12720	26160	110	270	280	78	107	110	27	100	100	0	1135	1127	229	185	185	23	100	100	0	0.172	0.184	0.169	0.172	1.642	0.162	0.619	80	464	1113	1115	-2.543	163	950	173	942	0
3	15	16	"PFN0863"	"N168_17"	12910	26160	110	312	317	65	107	110	28	100	100	0	310	298	52	182	182	24	93	91	0	1.602	1.810	1.847	1.908	2.085	1.815	0.510	80	532	333	326	0.679	205	128	210	116	0
3	16	16	"PFN0866"	"N168_23"	13110	26170	110	212	215	48	106	109	28	95	90	0	312	307	55	177	179	22	100	96	0	0.785	0.838	0.902	0.841	2.029	0.858	0.452	80	503	241	239	-0.349	106	135	109	130	0
3	17	16	"PFN0870"	"N168_29"	13310	26170	150	127	134	37	106	108	26	43	20	0	172	172	30	175	178	23	17	6	0	-7.000	-9.333	1.600	1.326	3.383	3.819	0.023	156	590	18	25	Error	21	-3	28	-3	-50
3	18	16	"PFN0873"	"N168_32"	13480	26160	120	216	223	58	104	106	24	98	95	0	231	236	44	173	176	24	79	55	0	1.931	1.889	1.923	2.031	2.566	1.985	0.370	120	494	170	182	0.949	112	58	119	63	0
3	19	16	"PFN0901"	"N175_10"	13680	26170	120	181	193	58	103	107	40	82	49	0	1018	994	217	172	173	21	100	100	0	0.092	0.109	0.102	0.099	2.035	0.096	0.327	120	538	924	912	-3.439	78	846	90	822	0
3	20	16	"PFN0903"	"N175_12"	13880	26180	150	128	134	37	105	109	26	46	26	0	170	172	27	172	175	23	17	7	0	-11.500	100000.000	1.068	1.499	4.776	0.109	0.003	156	654	21	29	Error	23	-2	29	0	-50
3	21	16	"PFN0908"	"N175_3"	14070	26160	150	123	132	39	107	112	28	40	22	0	178	183	33	177	179	24	24	10	0	16.000	4.167	1.100	1.195	3.717	3.767	0.023	156	565	17	31	4.000	16	1	25	6	-50
3	22	16	"PFN0910"	"N175_8"	14250	26170	120	350	344	94	107	112	27	98	97	0	520	525	117	180	182	23	100	100	0	0.715	0.687	0.705	0.653	1.860	0.663	0.726	120	559	583	582	-0.485	243	340	237	345	0
3	1	17	"PFN0912"	"N176_2"	10260	26350	110	544	538	134	107	109	25	100	100	0	431	439	95	184	185	23	100	100	0	1.769	1.690	1.712	1.730	1.562	1.744	0.706	80	518	684	686	0.823	437	247	431	255	0
3	2	17	"PFN0914"	"N176_4"	10450	26350	120	248	256	63	111	115	30	97	88	0	322	321	59	184	186	24	96	93	0	0.993	1.058	0.966	1.061	2.183	1.081	0.503	120	532	275	282	-0.010	137	138	145	137	0
3	3	17	"PFN0936"	"N181_8"	10640	26350	120	403	402	90	111	115	29	100	99	0	389	380	81	190	195	31	96	90	0	1.467	1.532	1.500	1.657	1.985	1.518	0.677	120	485	491	481	0.553	292	199	291	190	0
3	4	17	"PFN0938"	"N182_2"	10830	26350	130	232	245	60	115	118	28	96	90	0	273	277	51	192	195	27	87	67	0	1.444	1.529	1.614	1.617	2.368	1.575	0.383	120	528	198	215	0.531	117	81	130	85	0
3	5	17	"PFN0940"	"N182_5"	11030	26360	150	132	139	43	114	116	28	40	17	0	185	189	28	185	187	23	22	6	0	100000.000	6.250	1.181	1.377	4.330	5.656	0.014	156	565	18	29	16.610	18	0	25	4	-50
3	6	17	"PFN0947"	"N185_15"	11210	26350	120	290	292	75	113	116	36	97	91	0	306	305	53	182	186	25	96	91	0	1.427	1.455	1.394	1.374	2.160	1.607	0.551	120	466	301	302	0.513	177	124	179	123	0
3	7	17	"PFN0951"	"N185_4"	11400	26350	110	202	203	52	112	116	31	86	67	0	382	387	71	187	190	29	98	98	0	0.462	0.455	0.411	0.404	2.489	0.350	0.348	80	464	285	291	-1.115	90	195	91	200	0
3	8	17	"PFN0953"	"N185_6"	11590	26350	120	240	245	53	114	118	30	99	93	0	255	264	51	186	189	29	82	63	0	1.826	1.679	1.746	1.868	2.307	1.741	0.340	120	551	195	209	0.869	126	69	131	78	0
3	9	17	"PFF1635"	"F64095_4"	11790	26340	150	125	209	190	112	116	30	37	27	0	190	241	116	183	186	28	35	26	0	1.857	1.672	1.206	1.107	4.086	1.974	0.447	156	696	20	155	0.893	13	7	97	58	-50
3	10	17	"PFF1651"	"F64732_1"	11970	26350	110	944	954	225	112	114	28	100	100	0	1062	1076	241	184	188	28	100	100	0	0.948	0.944	0.972	0.943	1.448	0.898	0.771	80	468	1710	1734	-0.078	832	878	842	892	0
3	11	17	"PFF1691"	"F66430_1"	12150	26350	100	233	235	62	114	117	27	93	85	0	258	261	46	185	187	27	85	62	0	1.630	1.592	1.703	1.670	2.849	1.819	0.301	80	445	192	197	0.705	119	73	121	76	0
3	12	17	"PFF1706"	"F67045_1"	12360	26360	150	124	127	38	115	119	27	21	10	0	170	175	33	185	187	26	10	5	0	-0.600	-1.200	0.967	0.980	3.363	3.981	0.004	156	607	-6	2	Error	9	-15	12	-10	-50
3	13	17	"PFF1770"	"F69174_1"	12540	26350	110	910	893	216	112	113	25	100	100	0	840	815	166	185	186	24	100	100	0	1.218	1.240	1.259	1.241	1.434	1.242	0.825	80	428	1453	1411	0.285	798	655	781	630	0
3	14	17	"PFF1856"	"F72113_1"	12740	26350	120	2909	2865	938	108	110	26	100	100	0	2236	2057	834	183	185	24	94	93	0	1.364	1.471	1.476	1.618	2.023	1.439	0.841	120	588	4854	4631	0.448	2801	2053	2757	1874	0
3	15	17	"PFC0253"	"C664"	12930	26350	80	498	609	459	105	106	23	100	92	0	351	377	185	178	181	26	80	71	0	2.272	2.533	2.435	2.547	2.776	2.834	0.683	52	322	566	703	1.184	393	173	504	199	0
3	16	17	"PFC0263"	"C68"	13100	26350	90	190	194	56	107	110	28	82	65	0	205	208	33	179	180	23	51	25	0	3.192	3.000	2.474	2.525	3.187	3.994	0.086	52	381	109	116	1.675	83	26	87	29	0
3	17	17	"PFC0294"	"C735"	13320	26340	150	152	6161	15390	105	109	27	57	44	1	195	2789	8620	176	178	24	44	31	0	2.474	2.318	1.675	1.467	4.008	1.981	0.748	156	654	66	8669	1.307	47	19	6056	2613	-50
3	18	17	"PFC0298"	"C739"	13510	26360	110	172	175	38	102	105	24	88	72	0	208	215	41	175	177	22	63	38	0	2.121	1.825	2.000	1.627	2.872	1.949	0.097	80	432	103	113	1.085	70	33	73	40	0
3	19	17	"PFC0301"	"C741"	13700	26360	120	252	258	70	107	110	27	96	93	0	366	371	83	176	178	23	100	95	0	0.763	0.774	0.749	0.769	1.931	0.756	0.619	120	551	335	346	-0.390	145	190	151	195	0
3	20	17	"PFL0015"	"L1_3"	13900	26350	90	152	159	54	113	116	27	63	34	0	183	188	52	181	182	24	25	15	0	19.500	6.571	1.624	1.521	4.455	2.758	0.011	52	329	41	53	4.285	39	2	46	7	0
3	21	17	"PFM0073"	"M15459_3"	14090	26360	150	127	134	44	110	113	30	35	16	0	178	185	34	178	183	40	16	3	0	100000.000	3.429	1.300	1.138	3.839	2.954	0.029	156	604	17	31	16.610	17	0	24	7	-50
3	22	17	"PFM0096"	"M16857_1"	14240	26340	110	901	908	187	106	111	30	100	100	0	880	866	176	180	186	46	100	100	0	1.136	1.169	1.141	1.184	1.420	1.129	0.820	80	418	1495	1488	0.184	795	700	802	686	0
3	1	18	"PFM0259"	"M26257_1"	10250	26520	90	461	455	81	108	111	26	100	100	0	856	845	137	184	189	43	100	100	0	0.525	0.525	0.524	0.520	1.333	0.483	0.805	52	360	1025	1008	-0.929	353	672	347	661	0
3	2	18	"PFM0321"	"M31208_3"	10430	26530	100	301	293	81	108	112	27	96	93	0	329	328	59	185	192	43	96	82	0	1.340	1.294	1.364	1.334	1.895	1.424	0.536	80	455	337	328	0.423	193	144	185	143	0
3	3	18	"PFM0389"	"M3590_2"	10650	26550	150	120	123	32	116	118	27	21	8	0	180	188	40	198	203	34	11	4	0	-0.222	-0.700	0.667	0.637	4.260	0.058	0.001	156	656	-14	-3	Error	4	-18	7	-10	-50
3	4	18	"PFM0523"	"M42640_1"	10840	26530	120	152	153	32	117	121	29	53	22	0	379	363	87	199	204	30	90	85	0	0.194	0.220	0.229	0.226	3.139	0.177	0.140	120	475	215	200	-2.363	35	180	36	164	0
3	5	18	"PFD0044"	"D13561_3"	11030	26550	150	138	151	62	117	120	30	43	28	0	191	194	30	195	200	30	13	3	0	-5.250	-34.000	1.310	1.457	4.261	7.174	0.027	156	579	17	33	Error	21	-4	34	-1	-50
3	6	18	"PFD0057"	"D15909_4"	11210	26530	120	162	165	35	113	118	37	60	23	0	328	335	59	188	191	28	98	96	0	0.350	0.354	0.350	0.314	2.633	0.295	0.151	120	461	189	199	-1.515	49	140	52	147	0
3	7	18	"PFD0156"	"D17715_93"	11390	26530	110	530	527	93	114	118	37	100	100	0	532	536	68	190	193	27	100	100	0	1.216	1.194	1.195	1.181	1.313	1.226	0.803	80	491	758	759	0.283	416	342	413	346	0
3	8	18	"PFD0171"	"D21102_1"	11590	26530	100	1103	1048	375	113	116	27	100	100	0	827	776	221	187	188	25	100	98	0	1.547	1.587	1.558	1.576	1.897	1.654	0.863	80	422	1630	1524	0.629	990	640	935	589	0
3	9	18	"PFD0194"	"D23657_11"	11770	26530	120	218	218	59	110	113	28	94	79	0	239	238	40	184	185	25	71	53	0	1.964	2.000	1.978	2.320	2.683	2.085	0.335	120	558	163	162	0.974	108	55	108	54	0
3	10	18	"PFD0273"	"D33539_50"	11980	26530	90	212	207	43	116	118	29	88	76	0	242	240	36	185	187	25	82	57	0	1.684	1.655	1.603	1.764	3.019	1.824	0.195	52	378	153	146	0.752	96	57	91	55	0
3	11	18	"IAX099I"	"Y_IAX099I"	12170	26550	150	124	129	35	118	120	29	28	11	0	174	187	76	187	189	27	19	7	0	-0.462	100000.000	0.708	0.680	4.404	0.112	0.007	156	618	-7	11	Error	6	-13	11	0	-50
3	12	18	"ICX188I"	"Y_ICX188I"	12360	26550	150	128	136	42	116	121	28	37	17	0	172	179	38	187	188	27	18	6	0	-0.800	-2.500	0.820	0.736	3.494	2.698	0.013	156	467	-3	12	Error	12	-15	20	-8	-50
3	13	18	"IEX355I"	"Y_IEX355I"	12550	26550	150	141	150	41	114	117	27	48	26	0	172	174	28	185	187	25	10	1	0	-2.077	-3.273	1.126	1.308	4.428	0.058	0.001	156	489	14	25	Error	27	-13	36	-11	-50
3	14	18	"IGX361I"	"Y_IGX361I"	12740	26550	150	126	127	34	110	113	27	34	14	0	166	168	29	183	186	25	10	2	0	-0.941	-1.133	1.026	1.048	4.574	2.781	0.008	156	552	-1	2	Error	16	-17	17	-15	-50
3	15	18	"IIX063I"	"Y_IIX063I"	12930	26550	150	117	122	31	110	113	29	23	7	0	158	159	28	182	184	24	5	1	0	-0.292	-0.522	0.500	0.665	4.131	5.688	0.001	156	627	-17	-11	Error	7	-24	12	-23	-50
3	16	18	"IKX121I"	"Y_IKX121I"	13130	26550	150	120	124	35	111	116	32	28	9	0	165	167	33	179	181	25	11	2	0	-0.643	-1.083	1.085	1.264	4.743	1.997	0.018	156	706	-5	1	Error	9	-14	13	-12	-50
3	17	18	"Z_1_50"	"Z_1_50"	13300	26540	100	350	350	101	107	109	27	98	96	0	295	284	73	176	178	24	86	78	0	2.042	2.250	2.120	2.344	2.219	2.274	0.542	80	378	362	351	1.030	243	119	243	108	0
3	18	18	"Z_1_70"	"Z_1_70"	13490	26530	120	1344	1254	412	107	110	28	100	100	0	462	457	141	178	180	24	93	90	0	4.356	4.111	4.175	4.637	2.010	4.257	0.745	120	556	1521	1426	2.123	1237	284	1147	279	0
3	19	18	"Z_1_90"	"Z_1_90"	13690	26530	110	5907	5584	1581	111	114	30	100	100	0	1588	1481	368	178	183	61	100	100	0	4.111	4.200	4.280	4.185	1.486	4.408	0.808	80	481	7206	6776	2.039	5796	1410	5473	1303	0
3	20	18	"Z_2_10"	"Z_2_10"	13890	26550	150	118	121	34	111	115	29	24	7	0	162	167	26	177	181	51	0	0	0	-0.467	-1.000	1.226	1.120	3.411	0.261	0.015	156	718	-8	0	Error	7	-15	10	-10	-50
3	21	18	"Z_2_30"	"Z_2_30"	14070	26540	80	144	149	36	111	113	26	61	30	0	211	211	41	176	177	24	53	40	0	0.943	1.086	0.813	0.780	2.990	0.881	0.037	52	281	68	73	-0.085	33	35	38	35	0
3	22	18	"Z_2_50"	"Z_2_50"	14260	26540	120	2748	2587	1002	110	114	31	99	98	0	14481	12794	4545	186	190	42	100	100	0	0.185	0.196	0.203	0.195	1.955	0.180	0.818	120	599	16933	15085	-2.438	2638	14295	2477	12608	0
3	1	19	"Z_3_90"	"Z_3_90"	10270	26720	120	10027	9590	3438	108	111	28	100	100	0	5095	4857	1687	189	191	36	100	100	0	2.022	2.031	2.011	2.033	2.027	2.148	0.831	120	600	14825	14150	1.016	9919	4906	9482	4668	0
3	2	19	"Z_4_10"	"Z_4_10"	10460	26740	150	148	154	45	112	116	29	55	32	0	193	197	32	191	193	28	23	7	0	18.000	7.000	1.585	1.606	3.726	6.188	0.012	156	568	38	48	4.170	36	2	42	6	-50
3	3	19	"Z_4_30"	"Z_4_30"	10650	26740	150	135	145	49	118	120	28	37	18	0	185	198	61	195	200	33	18	13	0	-1.700	9.000	0.769	0.872	6.315	0.547	0.072	156	568	7	30	Error	17	-10	27	3	-50
3	4	19	"Z_4_50"	"Z_4_50"	10840	26730	110	184	235	122	121	125	30	80	52	0	861	875	199	201	206	34	100	100	0	0.095	0.169	0.109	0.121	2.814	0.145	0.280	80	480	723	788	-3.389	63	660	114	674	0
3	5	19	"Z_4_70"	"Z_4_70"	11020	26730	110	231	242	64	122	125	32	95	78	0	2202	2140	500	203	206	33	100	100	0	0.055	0.062	0.058	0.057	1.840	0.056	0.541	80	462	2108	2057	-4.197	109	1999	120	1937	0
3	6	19	"Z_4_90"	"Z_4_90"	11220	26720	110	466	478	95	115	117	29	100	100	0	6553	6239	1818	194	201	62	100	100	0	0.055	0.060	0.059	0.062	1.450	0.051	0.785	80	490	6710	6408	-4.179	351	6359	363	6045	0
3	7	19	"Z_6_30"	"Z_6_30"	11410	26740	150	130	135	31	116	119	28	36	12	0	177	178	33	190	195	55	4	0	0	-1.077	-1.583	0.777	0.913	5.874	0.017	0.001	156	656	1	7	Error	14	-13	19	-12	-50
3	8	19	"Z_6_50"	"Z_6_50"	11600	26740	150	131	137	37	117	119	29	32	16	0	178	182	32	188	190	24	19	3	0	-1.400	-3.333	1.263	1.225	3.987	24.777	0.000	156	616	4	14	Error	14	-10	20	-6	-50
3	9	19	"Z_6_70"	"Z_6_70"	11790	26730	120	196	200	50	113	118	35	86	56	0	225	237	55	188	190	27	61	37	0	2.243	1.776	1.556	1.875	3.212	1.676	0.173	120	512	120	136	1.166	83	37	87	49	0
3	10	19	"Z_6_90"	"Z_6_90"	11990	26730	120	226	227	55	114	119	37	95	74	0	268	265	42	188	190	26	86	70	0	1.400	1.468	1.491	1.594	2.764	1.649	0.363	120	530	192	190	0.485	112	80	113	77	0
3	11	19	"Z_7_10"	"Z_7_10"	12180	26740	150	139	144	33	115	119	34	34	12	0	186	188	27	189	191	25	18	5	0	-8.000	-29.000	1.442	1.495	4.746	17.491	0.002	156	488	21	28	Error	24	-3	29	-1	-50
3	12	19	"Z_7_30"	"Z_7_30"	12370	26740	150	146	154	42	113	117	29	52	30	0	187	194	35	189	191	25	21	8	0	-16.500	8.200	1.889	1.683	3.659	4.385	0.020	156	439	31	46	Error	33	-2	41	5	-50
3	13	19	"PFI17646"	"oPFI17646"	12540	26720	120	343	346	96	113	116	27	97	96	0	267	275	54	185	187	24	89	75	0	2.805	2.589	2.661	2.811	2.456	3.061	0.417	120	391	312	323	1.488	230	82	233	90	0
3	14	19	"PFN0256"	"oPFN0256"	12730	26720	120	526	523	147	112	121	40	100	100	0	334	348	78	188	192	29	95	90	0	2.836	2.569	2.635	2.786	1.905	2.781	0.638	120	480	560	571	1.504	414	146	411	160	0
3	15	19	"PFG0021"	"oPFG0021"	12940	26740	150	143	145	31	116	121	34	37	10	0	184	185	32	190	191	24	19	6	0	-4.500	-5.800	1.107	1.163	3.273	6.967	0.008	156	631	21	24	Error	27	-6	29	-5	-50
3	16	19	"PFF72433"	"oPFF72433"	13150	26730	90	162	173	47	118	125	36	65	34	0	195	204	41	190	191	25	38	17	0	8.800	3.929	1.450	1.810	3.209	7.390	0.008	52	358	49	69	3.138	44	5	55	14	0
3	17	19	"PFJ12787"	"oPFJ12787"	13320	26720	100	128	125	28	110	112	26	33	8	0	226	224	40	183	186	25	67	41	0	0.419	0.366	0.750	0.780	3.518	0.102	0.003	80	460	61	56	-1.256	18	43	15	41	0
3	18	19	"PFG0023"	"oPFG0023"	13510	26730	120	5794	5434	1902	105	109	26	100	100	0	3895	3856	948	179	181	24	100	100	0	1.531	1.449	1.502	1.297	2.002	1.555	0.846	120	598	9405	9006	0.614	5689	3716	5329	3677	0
3	19	19	"PFJ12789"	"oPFJ12789"	13700	26730	80	212	207	42	107	109	27	96	86	0	201	200	34	178	179	23	50	23	0	4.565	4.545	2.733	3.257	2.843	8.392	0.028	52	328	128	122	2.191	105	23	100	22	0
3	20	19	"PFBL B0077"	"oPFBLOB0077"	13890	26730	120	383	379	110	103	107	28	97	96	0	282	281	52	175	175	21	93	88	0	2.617	2.604	2.761	2.704	2.366	2.940	0.543	120	527	387	382	1.388	280	107	276	106	0
3	21	19	"PFF72437"	"oPFF72437"	14080	26730	120	583	589	143	108	110	26	100	99	0	558	567	118	175	176	23	100	100	0	1.240	1.227	1.210	1.218	1.580	1.242	0.814	120	506	858	873	0.311	475	383	481	392	0
3	22	19	"PFL0043"	"oPFL0043"	14280	26720	150	149	156	50	106	109	27	62	37	0	181	183	31	179	181	25	21	7	0	21.500	12.500	1.735	1.991	4.056	9.992	0.007	156	937	45	54	4.426	43	2	50	4	-50
3	1	20	"PFBL B0079"	"oPFBLOB0079"	10280	26910	120	273	277	69	106	109	26	99	96	0	314	309	63	188	192	64	81	45	0	1.325	1.413	1.304	1.460	2.073	1.367	0.551	120	556	293	292	0.406	167	126	171	121	0
3	2	20	"PFF72438"	"oPFF72438"	10460	26910	120	2029	1942	636	110	113	27	100	100	0	1577	1542	458	186	188	22	100	98	0	1.380	1.351	1.377	1.377	2.067	1.390	0.826	120	484	3310	3188	0.464	1919	1391	1832	1356	0
3	3	20	"PFH0006"	"oPFH0006"	10660	26910	120	958	906	244	118	121	31	100	100	0	734	707	190	188	193	28	99	98	0	1.538	1.518	1.507	1.613	1.744	1.525	0.812	120	562	1386	1307	0.621	840	546	788	519	0
3	4	20	"PFBL B0083"	"oPFBLOB0083"	10850	26910	90	188	188	69	122	144	211	3	0	0	213	243	109	194	209	184	11	1	0	3.474	1.347	1.000	1.160	4.136	1.181	0.493	52	370	85	115	1.796	66	19	66	49	0
3	5	20	"PFBL B0084"	"oPFBLOB0084"	11040	26930	150	149	152	44	121	135	157	1	0	0	202	207	41	196	205	137	2	0	0	4.667	2.818	1.000	1.202	3.670	4.510	0.013	156	689	34	42	2.222	28	6	31	11	-50
3	6	20	"PFM60485"	"oPFM60485"	11220	26910	110	867	879	179	117	121	31	100	100	0	488	481	91	192	198	61	98	95	0	2.534	2.637	2.595	2.741	1.530	2.694	0.747	80	494	1046	1051	1.341	750	296	762	289	0
3	7	20	"PFN0258"	"oPFN0258"	11420	26930	150	155	173	82	117	122	30	55	33	0	208	223	70	192	196	55	21	8	0	2.375	1.806	1.441	1.393	3.564	1.437	0.303	156	629	54	87	1.248	38	16	56	31	-50
3	8	20	"PFM60486"	"oPFM60486"	11600	26910	110	435	424	80	113	118	29	100	100	0	371	374	55	193	196	27	100	100	0	1.809	1.718	1.641	1.736	1.543	1.709	0.679	80	429	500	492	0.855	322	178	311	181	0
3	9	20	"PFK12896"	"oPFK12896"	11790	26920	120	177	184	49	115	120	33	77	45	0	270	273	54	191	194	28	82	65	0	0.785	0.841	0.832	0.778	2.793	0.858	0.211	120	562	141	151	-0.350	62	79	69	82	0
3	10	20	"PFN0259"	"oPFN0259"	11990	26920	120	375	379	107	114	120	36	98	97	0	597	606	152	190	190	26	100	99	0	0.641	0.637	0.648	0.624	1.782	0.610	0.752	120	517	668	681	-0.641	261	407	265	416	0
3	11	20	"PFL0046"	"oPFL0046"	12170	26910	120	509	499	132	114	118	34	100	99	0	488	481	123	188	191	28	96	91	0	1.317	1.314	1.309	1.410	1.903	1.290	0.753	120	499	695	678	0.397	395	300	385	293	0
3	12	20	"PFD66984"	"oPFD66984"	12370	26920	120	464	459	128	113	117	31	99	98	0	495	488	112	186	191	30	98	97	0	1.136	1.146	1.116	1.126	1.833	1.160	0.722	120	455	660	648	0.184	351	309	346	302	0
3	13	20	"PFD66985"	"oPFD66985"	12560	26930	150	121	128	36	121	133	54	10	1	0	171	177	31	189	196	39	5	0	0	0.000	-0.583	0.878	0.881	3.476	2.015	0.154	156	649	-18	-5	Error	0	-18	7	-12	-50
3	14	20	"PFL0047"	"oPFL0047"	12810	26920	120	520	542	196	124	147	74	100	94	0	386	397	119	194	208	53	89	72	0	2.063	2.059	2.106	2.255	1.923	1.733	0.410	120	616	588	621	1.044	396	192	418	203	0
3	15	20	"PFF72478"	"oPFF72478"	12810	26920	120	520	542	196	121	135	56	100	99	0	386	397	119	193	200	39	93	85	0	2.067	2.064	2.109	2.256	1.906	1.733	0.410	120	566	592	625	1.048	399	193	421	204	0
3	16	20	"PFL0097"	"oPFL0097"	13010	26930	120	320	319	72	117	119	29	99	97	0	341	340	63	190	191	24	97	94	0	1.344	1.347	1.335	1.410	1.816	1.364	0.633	120	550	354	352	0.427	203	151	202	150	0
3	17	20	"PFBL B0142"	"oPFBLOB0142"	13210	26940	120	200	202	48	111	112	27	92	77	0	395	390	71	184	185	26	100	98	0	0.422	0.442	0.408	0.405	2.045	0.424	0.496	120	590	300	297	-1.245	89	211	91	206	0
3	18	20	"PFI17693"	"oPFI17693"	13410	26940	130	1929	1904	702	104	107	26	100	100	0	1316	1307	334	182	183	24	100	100	0	1.609	1.600	1.634	1.452	1.937	1.736	0.825	120	507	2959	2925	0.686	1825	1134	1800	1125	0
3	19	20	"PFI17695"	"oPFI17695"	13590	26940	120	431	419	143	101	104	26	95	93	0	2928	2753	761	174	176	24	100	100	0	0.120	0.123	0.121	0.121	1.686	0.118	0.768	120	474	3084	2897	-3.061	330	2754	318	2579	0
3	20	20	"PFH0024"	"oPFH0024"	13790	26940	120	332	333	83	104	108	31	98	97	0	294	299	62	177	179	25	92	89	0	1.949	1.877	1.786	1.946	2.281	1.965	0.560	120	548	345	351	0.963	228	117	229	122	0
3	21	20	"PFBL B0147"	"oPFBLOB0147"	14030	26920	150	143	148	45	111	115	32	49	23	0	186	191	33	178	182	26	30	13	0	4.000	2.846	1.899	1.938	3.240	2.941	0.061	156	573	40	50	2.000	32	8	37	13	-50
3	22	20	"PFF72481"	"oPFF72481"	14170	26950	130	199	206	56	109	113	31	85	72	0	278	288	54	178	181	30	94	84	0	0.900	0.882	0.857	0.817	2.371	0.892	0.434	120	504	190	207	-0.152	90	100	97	110	0
3	1	21	"PFJ12809"	"oPFJ12809"	10280	27120	150	135	291	373	110	114	31	42	28	0	197	340	370	185	189	58	19	16	0	2.083	1.168	1.147	1.202	3.163	109.256	0.000	156	735	37	336	1.059	25	12	181	155	-50
3	2	21	"PFH0027"	"oPFH0027"	10380	27130	120	1002	953	386	107	110	26	97	97	0	1059	1055	328	185	191	57	99	98	0	1.024	0.972	1.025	0.904	1.909	1.022	0.833	120	356	1769	1716	0.034	895	874	846	870	0
3	3	21	"PFF72482"	"oPFF72482"	10560	27120	110	915	924	261	113	119	35	100	100	0	691	666	197	188	194	43	100	98	0	1.594	1.697	1.822	1.779	1.575	1.648	0.791	80	525	1305	1289	0.673	802	503	811	478	0
3	4	21	"PFG0045"	"oPFG0045"	10760	27130	90	207	208	42	118	125	38	92	61	0	253	253	52	191	196	32	73	48	0	1.435	1.452	1.093	1.333	3.054	1.403	0.162	52	396	151	152	0.522	89	62	90	62	0
3	5	21	"PFF72484"	"oPFF72484"	10960	27100	150	134	143	47	123	138	162	0	0	0	244	247	55	195	205	141	7	0	0	0.224	0.385	0.795	0.793	3.875	0.471	0.644	156	647	60	72	-2.155	11	49	20	52	-50
3	6	21	"PFI17704"	"oPFI17704"	11150	27120	110	233	240	58	122	126	33	93	81	0	697	706	137	195	197	28	100	100	0	0.221	0.231	0.235	0.217	2.018	0.174	0.445	80	450	613	629	-2.177	111	502	118	511	0
3	7	21	"PFH0030"	"oPFH0030"	11340	27120	130	311	327	83	125	128	33	99	97	0	293	298	65	194	198	30	86	75	0	1.879	1.942	1.959	2.106	2.281	1.935	0.502	120	536	285	306	0.910	186	99	202	104	0
3	8	21	"PFM60518"	"oPFM60518"	11530	27120	110	410	425	91	119	123	32	100	100	0	420	437	85	195	196	28	100	97	0	1.293	1.264	1.241	1.299	1.605	1.139	0.676	80	469	516	548	0.371	291	225	306	242	0
3	9	21	"PFL0104"	"oPFL0104"	11710	27120	110	253	254	56	121	124	32	98	91	0	275	271	46	192	197	38	82	56	0	1.590	1.684	1.745	1.736	2.502	1.679	0.322	80	491	215	212	0.669	132	83	133	79	0
3	10	21	"PFI17705"	"oPFI17705"	11910	27120	120	651	640	169	120	123	30	100	100	0	608	589	156	187	190	36	96	93	0	1.261	1.294	1.353	1.394	1.750	1.271	0.787	120	526	952	922	0.335	531	421	520	402	0
3	11	21	"PFBL B0155"	"oPFBLOB0155"	12100	27120	110	235	239	52	117	118	27	96	92	0	225	226	33	186	189	27	60	33	0	3.026	3.050	2.527	2.853	2.622	3.546	0.180	80	521	157	162	1.597	118	39	122	40	0
3	12	21	"PFBL B0157"	"oPFBLOB0157"	12370	27120	150	130	137	36	119	128	93	2	0	0	178	182	31	187	193	56	3	0	0	-1.222	-3.600	0.917	0.967	4.073	1.285	0.038	156	738	2	13	Error	11	-9	18	-5	-50
3	13	21	"PFD67005"	"oPFD67005"	12560	27120	150	136	140	40	121	129	50	17	4	0	191	193	31	188	192	38	13	1	0	5.000	3.800	1.286	1.206	3.605	0.000	0.000	156	526	18	24	2.322	15	3	19	5	-50
3	14	21	"PFD67007"	"oPFD67007"	12750	27120	150	123	132	41	122	136	60	11	3	0	182	185	29	190	198	44	5	0	0	-0.125	-2.000	1.148	1.088	3.796	13.906	0.001	156	532	-7	5	Error	1	-8	10	-5	-50
3	15	21	"PFM60523"	"oPFM60523"	12870	27130	120	262	252	64	116	121	40	90	82	0	269	277	55	190	193	33	85	61	0	1.848	1.563	1.623	1.619	2.294	1.682	0.439	120	376	225	223	0.886	146	79	136	87	0
3	16	21	"PFL0108"	"oPFL0108"	13070	27130	130	286	285	65	113	118	31	98	95	0	255	259	39	183	184	30	87	63	0	2.403	2.263	2.288	2.415	2.204	2.604	0.347	120	555	245	248	1.265	173	72	172	76	0
3	17	21	"A10325_30a"	"A10325_30a"	13320	27120	150	119	122	31	110	130	236	0	0	0	183	185	47	179	181	41	7	1	0	2.250	2.000	1.246	1.223	3.995	0.179	0.018	156	560	13	18	1.170	9	4	12	6	-50
3	18	21	"A10325_30c"	"A10325_30c"	13510	27120	150	117	121	33	104	127	270	0	0	0	163	165	30	176	180	45	4	0	0	-1.000	-1.545	0.708	0.768	4.067	15.214	0.118	156	424	0	6	Error	13	-13	17	-11	-50
3	19	21	"A10325_30e"	"A10325_30e"	13700	27120	150	110	120	41	104	107	30	24	12	0	174	173	29	174	175	29	13	2	0	100000.000	-16.000	1.382	1.488	5.498	2.111	0.001	156	440	6	15	16.610	6	0	16	-1	-50
3	20	21	"A10325_30g"	"A10325_30g"	13890	27120	150	119	126	33	113	119	35	23	5	0	182	183	31	181	183	28	19	4	0	6.000	6.500	1.333	0.910	3.773	8.382	0.002	156	443	7	15	2.585	6	1	13	2	-50
3	21	21	"A10325_30i"	"A10325_30i"	14050	27110	150	141	146	39	123	127	38	26	9	0	200	206	42	187	189	31	30	14	0	1.385	1.211	1.423	1.194	3.756	1.489	0.066	156	413	31	42	0.469	18	13	23	19	-50
3	22	21	"E598_1a"	"E598_1a"	14250	27130	150	134	141	43	109	115	34	41	17	0	181	184	36	181	182	28	23	11	0	100000.000	10.667	1.235	1.199	4.204	2.434	0.042	156	726	25	35	16.610	25	0	32	3	-50
3	1	22	"F48446_9e"	"F48446_9e"	10280	27290	150	121	123	32	109	114	31	26	8	0	183	183	27	185	186	25	16	3	0	-6.000	-7.000	1.222	1.190	3.682	24.870	0.000	156	822	10	12	Error	12	-2	14	-2	-50
3	2	22	"F48446_9g"	"F48446_9g"	10400	27300	120	208	216	51	106	109	25	97	90	0	231	232	44	180	183	23	72	53	0	2.000	2.115	1.871	2.126	2.591	2.208	0.278	120	425	153	162	1.000	102	51	110	52	0
3	3	22	"F48446_9i"	"F48446_9i"	10590	27310	120	530	513	148	111	117	33	96	95	0	553	553	127	183	186	41	100	100	0	1.132	1.086	1.139	0.989	2.037	1.105	0.767	120	678	789	772	0.179	419	370	402	370	0
3	4	22	"I12861_2a"	"I12861_2a"	10850	27310	150	116	125	44	111	116	33	21	10	0	178	179	29	186	188	31	8	2	0	-0.625	-2.000	0.870	0.906	4.318	5.732	0.001	156	893	-3	7	Error	5	-8	14	-7	-50
3	5	22	"I12861_2c"	"I12861_2c"	11040	27310	150	131	136	38	111	115	29	40	19	0	183	181	35	188	190	29	12	3	0	-4.000	-3.571	1.000	0.951	4.534	1.590	0.009	156	745	15	18	Error	20	-5	25	-7	-50
3	6	22	"I12861_2e"	"I12861_2e"	11230	27310	150	137	150	82	113	117	32	37	16	0	180	190	68	188	191	29	11	4	0	-3.000	18.500	0.957	1.166	4.214	0.997	0.739	156	737	16	39	Error	24	-8	37	2	-50
3	7	22	"J512_2i"	"J512_2i"	11420	27310	150	126	130	32	114	118	33	26	7	0	182	183	31	187	190	29	12	3	0	-2.400	-4.000	1.000	0.922	4.281	1.810	0.012	156	735	7	12	Error	12	-5	16	-4	-50
3	8	22	"Ks592_1a"	"Ks592_1a"	11610	27310	150	134	135	35	114	118	32	38	11	0	202	204	35	189	191	28	26	10	0	1.538	1.400	0.958	1.006	3.568	1.315	0.050	156	754	33	36	0.621	20	13	21	15	-50
3	9	22	"Ks592_1c"	"Ks592_1c"	11800	27310	150	146	154	57	117	124	40	40	16	0	188	195	40	191	194	37	14	7	0	-9.667	9.250	1.571	1.597	3.928	1.446	0.074	156	743	26	41	Error	29	-3	37	4	-50
3	10	22	"Ks592_1e"	"Ks592_1e"	11990	27310	150	137	142	40	120	127	40	28	8	0	183	188	36	191	195	38	12	1	0	-2.125	-7.333	1.018	0.992	4.370	1.985	0.070	156	735	9	19	Error	17	-8	22	-3	-50
3	11	22	"Ks592_1g"	"Ks592_1g"	12180	27310	150	136	255	570	116	123	87	16	5	0	193	263	390	185	190	52	17	6	0	2.500	1.782	1.008	1.052	4.141	1.938	0.107	156	803	28	217	1.322	20	8	139	78	-50
3	12	22	"Ks592_1i"	"Ks592_1i"	12300	27320	120	5302	4610	1621	112	124	105	98	95	0	5539	4977	1325	184	192	63	100	100	0	0.969	0.938	0.968	0.845	1.986	0.960	0.863	120	572	10545	9291	-0.045	5190	5355	4498	4793	0
3	13	22	"EMPTY"	"EMPTY"	12560	27310	150	132	333	393	112	123	92	33	30	0	217	310	177	186	193	57	38	33	0	0.645	1.782	1.345	1.280	3.114	2.155	0.600	156	812	51	345	-0.632	20	31	221	124	-75
3	14	22	"EMPTY"	"EMPTY"	12750	27310	150	144	394	466	107	116	46	46	40	0	217	331	208	186	192	40	47	40	0	1.194	1.979	1.333	1.257	3.225	2.360	0.696	156	648	68	432	0.255	37	31	287	145	-75
3	15	22	"EMPTY"	"EMPTY"	12940	27310	150	127	328	402	106	114	42	37	30	0	199	278	158	183	188	38	37	29	0	1.313	2.337	1.645	1.498	3.119	2.665	0.698	156	675	37	317	0.392	21	16	222	95	-75
3	16	22	"EMPTY"	"EMPTY"	13130	27310	150	125	274	343	108	113	33	37	26	0	195	254	124	180	182	29	41	31	0	1.133	2.243	1.647	1.522	4.108	3.354	0.530	156	744	32	240	0.181	17	15	166	74	-75
3	17	22	"EMPTY"	"EMPTY"	13320	27310	150	138	362	460	109	125	209	29	19	0	206	272	137	182	185	38	41	33	0	1.208	2.811	2.000	1.737	3.545	3.758	0.613	156	717	53	343	0.273	29	24	253	90	-75
3	18	22	"EMPTY"	"EMPTY"	13510	27310	150	136	426	586	107	123	215	29	20	0	205	288	171	180	183	38	41	34	0	1.160	2.954	1.726	1.770	3.375	5.028	0.508	156	678	54	427	0.214	29	25	319	108	-75
3	19	22	"EMPTY"	"EMPTY"	13700	27310	150	101	107	24	103	108	34	12	1	0	184	185	34	175	176	26	23	3	0	-0.222	0.400	0.833	0.834	3.687	0.187	0.000	156	678	7	14	Error	-2	9	4	10	-75
3	20	22	"EMPTY"	"EMPTY"	13890	27310	150	107	111	29	105	109	29	13	2	0	176	176	21	175	176	24	13	1	0	2.000	6.000	1.182	1.293	3.776	8.112	0.004	156	667	3	7	1.000	2	1	6	1	-75
3	21	22	"EMPTY"	"EMPTY"	14080	27310	150	103	108	27	108	111	30	14	1	0	179	180	22	176	178	28	14	1	0	-1.667	0.000	1.608	1.605	3.946	5.328	0.006	156	673	-2	4	Error	-5	3	0	4	-75
3	22	22	"EMPTY"	"EMPTY"	14270	27310	150	103	110	33	105	108	30	13	4	0	175	178	21	177	179	26	14	1	0	1.000	5.000	0.892	0.981	3.438	89.393	0.000	156	905	-4	6	0.000	-2	-2	5	1	-75
4	1	1	"PFA0039"	"A1411_1"	14680	23340	130	12379	12070	3361	110	115	34	100	100	0	6459	6379	1807	176	179	29	100	100	0	1.953	1.928	1.942	1.937	1.382	1.916	0.884	120	562	18552	18163	0.965	12269	6283	11960	6203	0
4	2	1	"PFA0101"	"A21885_1"	14860	23350	140	12187	12153	6868	108	112	33	100	100	0	10119	9888	4769	173	177	28	100	100	0	1.214	1.240	1.249	1.134	2.475	1.329	0.820	156	661	22025	21760	0.280	12079	9946	12045	9715	0
4	3	1	"PFA0019"	"A11546_1"	15040	23350	130	1498	1414	544	112	170	546	88	70	0	1211	1125	408	174	231	507	85	51	0	1.337	1.369	1.381	1.400	1.914	1.418	0.789	120	612	2423	2253	0.419	1386	1037	1302	951	0
4	4	1	"PFA0144"	"A31870_1"	15250	23340	130	13406	11349	4741	113	168	521	94	93	0	7291	6027	2504	173	228	486	92	91	0	1.868	1.919	1.911	1.965	2.626	1.947	0.872	120	673	20411	17090	0.901	13293	7118	11236	5854	0
4	5	1	"PFA0009"	"A10325_29"	15430	23350	130	3910	4039	998	109	116	36	100	100	0	7538	7517	1921	173	177	40	100	100	0	0.516	0.535	0.524	0.540	1.324	0.501	0.860	120	608	11166	11274	-0.954	3801	7365	3930	7344	0
4	6	1	"PFA0012"	"A10325_32"	15620	23350	130	2556	2476	490	106	111	34	100	100	0	8469	8482	1934	172	175	41	100	100	0	0.295	0.285	0.287	0.287	1.286	0.262	0.875	120	627	10747	10680	-1.760	2450	8297	2370	8310	0
4	7	1	"PFA0030"	"A12797_1"	15810	23360	130	553	556	102	104	109	32	100	100	0	1424	1404	222	167	171	36	100	100	0	0.357	0.365	0.371	0.362	1.340	0.343	0.827	120	631	1706	1689	-1.485	449	1257	452	1237	0
4	8	1	"PFB0005"	"B11"	16010	23360	130	570	586	154	98	104	31	100	100	0	391	407	91	163	168	36	100	100	0	2.070	2.000	1.992	2.015	1.439	2.117	0.788	120	595	700	732	1.050	472	228	488	244	0
4	9	1	"PFB0219"	"B57"	16190	23360	140	322	332	87	97	102	29	99	98	0	337	339	58	162	164	33	100	98	0	1.286	1.328	1.298	1.293	1.670	1.355	0.607	156	675	400	412	0.363	225	175	235	177	0
4	10	1	"PFB0285"	"B92"	16390	23360	120	327	718	969	102	105	26	98	97	0	516	579	246	165	166	21	100	100	0	0.641	1.488	0.720	0.864	2.433	3.355	0.510	120	511	576	1030	-0.642	225	351	616	414	0
4	11	1	"PFB0008"	"B114"	16580	23360	130	419	433	106	102	105	26	100	100	0	1334	1333	305	165	167	21	100	100	0	0.271	0.283	0.273	0.280	1.453	0.267	0.761	120	619	1486	1499	-1.883	317	1169	331	1168	0
4	12	1	"PFB0034"	"B165"	16780	23350	130	2191	2159	626	103	108	30	100	100	0	1850	1831	616	165	168	22	100	99	0	1.239	1.234	1.225	1.326	1.643	1.193	0.883	120	641	3773	3722	0.309	2088	1685	2056	1666	0
4	13	1	"PFB0089"	"B319"	16970	23350	130	3783	3605	734	108	114	33	100	100	0	2494	2320	655	163	165	23	100	100	0	1.577	1.621	1.553	1.755	1.619	1.543	0.880	120	620	6006	5654	0.657	3675	2331	3497	2157	0
4	14	1	"PFB0104"	"B351"	17160	23360	130	374	391	112	113	120	36	100	99	0	404	414	83	161	163	24	100	100	0	1.074	1.099	1.100	1.067	1.492	1.139	0.708	120	600	504	531	0.103	261	243	278	253	0
4	15	1	"PFB0113"	"B372"	17350	23360	140	957	897	272	108	114	35	100	98	0	878	834	213	162	164	21	100	100	0	1.186	1.174	1.193	1.138	1.620	1.194	0.853	156	697	1565	1461	0.246	849	716	789	672	0
4	16	1	"PFB0116"	"B380"	17540	23350	130	324	346	95	104	107	28	100	100	0	336	336	57	162	164	21	100	100	0	1.264	1.391	1.360	1.374	1.553	1.429	0.652	120	615	394	416	0.338	220	174	242	174	0
4	17	1	"PFB0118"	"B383"	17730	23350	130	3108	2923	621	106	111	32	100	100	0	1704	1580	383	163	165	23	100	100	0	1.948	1.988	1.950	2.041	1.388	1.949	0.904	120	658	4543	4234	0.962	3002	1541	2817	1417	0
4	18	1	"PFB0140"	"B432"	17930	23350	130	2013	1986	341	105	109	31	100	100	0	1042	1027	186	161	164	24	100	100	0	2.166	2.172	2.133	2.186	1.283	2.203	0.865	120	644	2789	2747	1.115	1908	881	1881	866	0
4	19	1	"PFC0315"	"C9"	18120	23350	130	497	509	104	103	107	29	100	100	0	458	456	85	160	163	21	100	100	0	1.322	1.372	1.354	1.392	1.494	1.367	0.758	120	615	692	702	0.403	394	298	406	296	0
4	20	1	"PFC0207"	"C56"	18310	23350	130	1025	1047	194	103	107	29	100	100	0	689	679	128	160	161	21	99	99	0	1.743	1.819	1.821	1.889	1.505	1.804	0.868	120	656	1451	1463	0.801	922	529	944	519	0
4	21	1	"PFC0316"	"C96"	18520	23350	130	452	461	93	105	109	31	100	100	0	458	449	85	159	160	22	100	100	0	1.161	1.228	1.205	1.249	1.468	1.207	0.780	120	645	646	646	0.215	347	299	356	290	0
4	22	1	"PFC0007"	"C114"	18690	23350	130	1184	1171	185	105	111	34	100	100	0	1206	1174	280	160	162	22	100	99	0	1.032	1.051	1.020	1.120	1.610	0.998	0.886	120	716	2125	2080	0.045	1079	1046	1066	1014	0
4	1	2	"PFC0021"	"C134"	14700	23530	130	629	624	116	110	114	32	100	100	0	491	485	78	177	181	41	99	99	0	1.653	1.669	1.677	1.690	1.491	1.646	0.728	120	558	833	822	0.725	519	314	514	308	0
4	2	2	"PFC0034"	"C161"	14900	23530	130	1050	1053	146	108	112	29	100	100	0	1299	1287	224	172	176	42	100	100	0	0.836	0.848	0.846	0.856	1.294	0.814	0.855	120	472	2069	2060	-0.259	942	1127	945	1115	0
4	3	2	"PFJ0545"	"J687_3"	15090	23540	130	528	530	115	111	186	613	4	0	0	535	538	120	172	243	570	5	0	0	1.149	1.145	1.125	1.182	1.550	1.170	0.788	120	484	780	785	0.200	417	363	419	366	0
4	4	2	"PFK0100"	"Km695_2"	15270	23540	120	366	368	79	112	167	543	0	0	0	339	338	55	171	244	575	0	0	0	1.512	1.533	1.479	1.551	1.595	1.436	0.538	120	477	422	423	0.596	254	168	256	167	0
4	5	2	"PFK0134"	"Km993_1"	15470	23530	130	747	741	142	109	112	30	100	100	0	566	573	117	173	176	46	100	99	0	1.623	1.580	1.636	1.611	1.386	1.541	0.796	120	529	1031	1032	0.699	638	393	632	400	0
4	6	2	"PFK0052"	"Km3535_1"	15670	23540	130	395	391	89	114	116	33	100	99	0	461	455	108	175	180	50	96	94	0	0.983	0.989	1.000	1.018	1.644	0.899	0.634	120	474	567	557	-0.025	281	286	277	280	0
4	7	2	"PFK0059"	"Km3703_4"	15850	23550	130	284	289	96	117	119	34	90	87	0	459	434	144	174	180	42	90	86	0	0.586	0.662	0.615	0.584	2.032	0.561	0.520	120	455	452	432	-0.771	167	285	172	260	0
4	8	2	"PFK0303"	"Kn267_1"	16030	23540	120	283	275	147	107	112	31	75	71	0	356	330	177	170	175	44	69	65	0	0.946	1.050	0.866	0.844	2.825	0.818	0.558	120	459	362	328	-0.080	176	186	168	160	0
4	9	2	"PFK0297"	"Kn2497_2"	16250	23540	140	624	583	198	106	108	27	96	96	0	590	573	172	168	170	39	96	95	0	1.227	1.178	1.174	1.160	2.068	1.185	0.710	156	507	940	882	0.296	518	422	477	405	0
4	10	2	"PFK0436"	"Kn5150_1"	16420	23530	130	8832	8701	1923	105	108	26	100	100	0	5349	4942	1569	169	170	28	98	98	0	1.685	1.801	1.701	1.936	1.704	1.698	0.860	120	438	13907	13369	0.753	8727	5180	8596	4773	0
4	11	2	"PFK0536"	"Kn8928_1"	16610	23540	130	613	626	121	101	105	27	100	100	0	594	578	89	167	170	28	100	100	0	1.199	1.277	1.213	1.280	1.430	1.301	0.767	120	511	939	936	0.262	512	427	525	411	0
4	12	2	"PFK0544"	"Kn9335_1"	16820	23540	140	327	334	92	104	108	30	99	98	0	440	423	88	164	167	22	100	98	0	0.808	0.888	0.849	0.882	1.727	0.901	0.684	156	551	499	489	-0.308	223	276	230	259	0
4	13	2	"PFK0875"	"Ks2_1"	17010	23540	130	244	251	77	108	113	33	97	90	0	339	350	57	162	165	24	100	100	0	0.768	0.761	0.704	0.697	1.884	0.810	0.468	120	465	313	331	-0.380	136	177	143	188	0
4	14	2	"PFK0879"	"Ks2_14"	17190	23550	130	1111	1073	258	108	113	31	100	100	0	2497	2413	416	161	164	23	100	100	0	0.429	0.429	0.438	0.406	1.540	0.429	0.858	120	412	3339	3217	-1.220	1003	2336	965	2252	0
4	15	2	"PFK1056"	"Ks54_1"	17380	23540	130	1062	1208	535	106	112	32	100	100	0	1937	2089	579	163	165	22	100	100	0	0.539	0.572	0.528	0.546	1.375	0.610	0.653	120	416	2730	3028	-0.892	956	1774	1102	1926	0
4	16	2	"PFK1101"	"Ks59_1"	17570	23540	130	645	638	119	106	110	29	100	100	0	562	567	105	162	163	22	100	100	0	1.347	1.314	1.368	1.333	1.463	1.318	0.787	120	540	939	937	0.430	539	400	532	405	0
4	17	2	"PFK1165"	"Ks72_6"	17780	23540	130	599	601	116	108	112	31	100	100	0	618	608	89	162	164	24	100	100	0	1.077	1.105	1.135	1.096	1.400	1.109	0.807	120	530	947	939	0.107	491	456	493	446	0
4	18	2	"PFK1183"	"Ks75_9"	17960	23540	120	366	381	84	107	108	27	100	100	0	416	423	68	158	160	22	100	100	0	1.004	1.034	1.007	1.022	1.465	1.068	0.738	120	436	517	539	0.006	259	258	274	265	0
4	19	2	"PFK1209"	"Ks82_1"	18150	23540	140	1993	1820	672	102	105	27	100	100	0	1291	1211	442	158	160	21	98	96	0	1.669	1.632	1.609	1.688	2.093	1.661	0.856	156	538	3024	2771	0.739	1891	1133	1718	1053	0
4	20	2	"PFK1228"	"Ks83_8"	18340	23540	130	3003	2869	566	102	108	31	100	100	0	1662	1591	332	160	161	21	100	100	0	1.931	1.934	1.930	1.966	1.421	1.988	0.861	120	543	4403	4198	0.950	2901	1502	2767	1431	0
4	21	2	"PFK0643"	"Ks127_5"	18540	23540	130	285	299	84	99	107	31	100	97	0	491	493	75	160	161	22	100	100	0	0.562	0.601	0.608	0.566	1.611	0.601	0.655	120	548	517	533	-0.832	186	331	200	333	0
4	22	2	"PFK0638"	"Ks127_16"	18740	23550	130	487	490	116	104	108	32	100	99	0	621	616	98	158	160	22	100	100	0	0.827	0.843	0.814	0.821	1.524	0.855	0.768	120	666	846	844	-0.274	383	463	386	458	0
4	1	3	"PFK0659"	"Ks133_2"	14740	23730	130	355	352	88	107	111	30	100	99	0	494	503	69	173	175	38	100	100	0	0.773	0.742	0.728	0.700	1.560	0.770	0.738	120	602	569	575	-0.372	248	321	245	330	0
4	2	3	"PFK0667"	"Ks139_1"	14930	23720	140	261	264	65	109	113	27	96	94	0	274	279	54	172	173	21	96	91	0	1.490	1.449	1.564	1.467	1.981	1.466	0.601	156	481	254	262	0.576	152	102	155	107	0
4	3	3	"PFK0682"	"Ks152_11"	15120	23730	140	257	259	53	110	114	26	100	97	0	280	287	59	171	172	21	98	91	0	1.349	1.284	1.361	1.399	2.022	1.260	0.502	156	465	256	265	0.431	147	109	149	116	0
4	4	3	"PFK0686"	"Ks155_1"	15310	23720	130	1319	1256	281	108	110	27	100	100	0	726	691	183	169	170	22	99	99	0	2.174	2.199	2.208	2.358	1.596	2.133	0.814	120	471	1768	1670	1.120	1211	557	1148	522	0
4	5	3	"PFA0001"	"A10325_1"	15500	23730	140	261	259	65	109	112	30	97	94	0	272	272	47	172	172	25	95	85	0	1.520	1.500	1.426	1.491	1.993	1.649	0.501	156	549	252	250	0.604	152	100	150	100	0
4	6	3	"PFA0004"	"A10325_16"	15690	23710	120	237	244	65	114	118	32	95	85	0	262	269	61	174	176	27	90	74	0	1.398	1.368	1.438	1.413	2.271	1.331	0.418	120	426	211	225	0.483	123	88	130	95	0
4	7	3	"PFA0008"	"A10325_26"	15870	23730	130	2336	2289	586	113	117	33	100	100	0	1150	1148	204	172	175	26	100	100	0	2.273	2.230	2.279	2.175	1.353	2.363	0.906	120	491	3201	3152	1.185	2223	978	2176	976	0
4	8	3	"PFA0016"	"A10935_1"	16070	23720	130	4175	3865	963	105	110	29	100	100	0	4727	4343	1278	168	170	30	100	100	0	0.893	0.901	0.871	0.934	1.515	0.850	0.897	120	542	8629	7935	-0.164	4070	4559	3760	4175	0
4	9	3	"PFA0020"	"A11962_1"	16270	23730	130	409	414	81	103	107	26	100	100	0	391	401	82	163	166	23	100	99	0	1.342	1.307	1.243	1.349	1.550	1.326	0.738	120	490	534	549	0.424	306	228	311	238	0
4	10	3	"PFA0023"	"A12312_15"	16450	23730	130	431	436	89	101	105	27	100	100	0	521	517	85	165	168	28	100	100	0	0.927	0.952	0.919	0.946	1.478	0.925	0.777	120	485	686	687	-0.109	330	356	335	352	0
4	11	3	"PFA0047"	"A14801_11"	16640	23730	140	1619	1462	569	99	104	28	99	98	0	1520	1359	507	164	165	21	97	96	0	1.121	1.141	1.118	1.200	2.412	1.143	0.865	156	523	2876	2558	0.165	1520	1356	1363	1195	0
4	12	3	"PFA0051"	"A14801_2"	16840	23730	140	366	361	97	101	106	28	98	97	0	365	359	84	163	163	20	96	96	0	1.312	1.327	1.356	1.312	2.077	1.320	0.703	156	499	467	456	0.392	265	202	260	196	0
4	13	3	"PFA0053"	"A14801_24"	17030	23730	130	490	488	92	102	105	27	100	100	0	587	577	101	160	162	23	100	100	0	0.909	0.926	0.945	0.929	1.437	0.888	0.767	120	475	815	803	-0.138	388	427	386	417	0
4	14	3	"PFA0056"	"A14801_31"	17220	23700	150	143	324	581	102	107	31	53	36	0	184	229	124	160	163	23	50	33	0	1.708	3.217	1.594	1.658	3.899	6.006	0.486	156	520	65	291	0.773	41	24	222	69	-50
4	15	3	"PFA0058"	"A14801_37"	17410	23720	140	279	282	59	102	107	30	100	100	0	311	312	60	161	163	22	97	97	0	1.180	1.192	1.190	1.235	1.820	1.267	0.544	156	518	327	331	0.239	177	150	180	151	0
4	16	3	"PFA0060"	"A14801_6"	17610	23730	120	266	282	72	99	103	27	100	99	0	291	297	50	160	161	21	100	99	0	1.275	1.336	1.257	1.329	1.698	1.422	0.570	120	482	298	320	0.350	167	131	183	137	0
4	17	3	"PFA0083"	"A18792_11"	17800	23720	130	295	298	65	103	106	27	100	100	0	299	297	52	159	161	21	100	97	0	1.371	1.413	1.464	1.440	1.603	1.437	0.613	120	513	332	333	0.456	192	140	195	138	0
4	18	3	"PFA0087"	"A18792_19"	17990	23720	130	329	328	71	106	109	27	100	98	0	321	316	51	158	160	20	99	97	0	1.368	1.405	1.356	1.414	1.689	1.479	0.665	120	534	386	380	0.452	223	163	222	158	0
4	19	3	"PFA0098"	"A20643_1"	18170	23730	130	319	322	68	105	108	27	100	100	0	372	378	69	158	159	20	100	100	0	1.000	0.986	0.963	0.988	1.560	0.979	0.666	120	523	428	437	0.000	214	214	217	220	0
4	20	3	"PFA0103"	"A21885_19"	18380	23730	130	1089	1029	243	102	107	28	100	100	0	1193	1145	221	160	160	21	100	100	0	0.955	0.941	0.928	0.921	1.414	0.958	0.874	120	537	2020	1912	-0.066	987	1033	927	985	0
4	21	3	"PFA0105"	"A21885_20"	18560	23730	130	999	968	216	100	106	30	100	100	0	1017	984	201	159	159	19	100	100	0	1.048	1.052	1.036	1.040	1.433	1.053	0.860	120	532	1757	1693	0.067	899	858	868	825	0
4	22	3	"PFA0107"	"A21885_9"	18760	23730	130	407	422	123	105	109	32	100	99	0	420	433	70	158	160	21	100	100	0	1.153	1.153	1.141	1.104	1.544	1.248	0.729	120	632	564	592	0.205	302	262	317	275	0
4	1	4	"PFA0130"	"A2546_1"	14770	23900	130	7651	7213	1680	111	115	30	100	100	0	5806	5174	1587	178	180	26	100	100	0	1.340	1.422	1.377	1.522	1.641	1.361	0.892	120	566	13168	12098	0.422	7540	5628	7102	4996	0
4	2	4	"PFA0132"	"A26463_1"	14950	23900	130	498	488	94	116	122	37	100	100	0	373	366	67	176	180	26	97	95	0	1.939	1.958	1.999	2.107	1.730	1.977	0.768	120	458	579	562	0.955	382	197	372	190	0
4	3	4	"PFA0137"	"A29544_1"	15140	23900	130	322	358	166	118	128	42	97	88	0	345	386	133	179	185	32	99	95	0	1.229	1.159	1.129	1.114	2.343	1.361	0.409	120	456	370	447	0.297	204	166	240	207	0
4	4	4	"PFA0145"	"A31914_2"	15330	23910	130	451	446	91	119	128	44	100	99	0	2466	2379	499	180	185	31	100	100	0	0.145	0.149	0.143	0.147	1.473	0.140	0.789	120	474	2618	2526	-2.784	332	2286	327	2199	0
4	5	4	"PFA0147"	"A31914_5"	15510	23910	130	546	551	139	116	122	38	100	99	0	675	677	134	176	179	27	100	100	0	0.862	0.868	0.860	0.852	1.439	0.887	0.820	120	482	929	936	-0.215	430	499	435	501	0
4	6	4	"PFA0149"	"A31914_8"	15710	23910	130	468	471	85	111	116	31	100	100	0	495	501	81	173	173	24	100	100	0	1.109	1.098	1.100	1.099	1.399	1.108	0.755	120	544	679	688	0.149	357	322	360	328	0
4	7	4	"PFC0052"	"C198"	15910	23910	130	257	259	61	106	111	28	98	91	0	284	286	52	168	170	23	98	90	0	1.302	1.297	1.401	1.307	2.184	1.407	0.523	120	503	267	271	0.380	151	116	153	118	0
4	8	4	"PFC0057"	"C216"	16090	23910	120	227	238	75	103	108	26	95	88	0	335	341	55	169	171	24	100	99	0	0.747	0.785	0.803	0.723	1.836	0.840	0.506	120	460	290	307	-0.421	124	166	135	172	0
4	9	4	"PFC0059"	"C222"	16280	23910	120	277	279	64	100	105	26	100	100	0	315	316	53	166	168	22	100	99	0	1.188	1.193	1.165	1.203	1.666	1.215	0.631	120	433	326	329	0.248	177	149	179	150	0
4	10	4	"PFC0062"	"C228"	16460	23910	130	319	319	69	98	103	27	100	100	0	316	314	52	164	165	20	100	99	0	1.454	1.473	1.462	1.503	1.675	1.482	0.650	120	490	373	371	0.540	221	152	221	150	0
4	11	4	"PFC0068"	"C237"	16660	23910	130	258	273	75	100	104	27	98	98	0	734	707	127	165	165	18	100	100	0	0.278	0.319	0.298	0.305	1.682	0.285	0.626	120	486	727	715	-1.849	158	569	173	542	0
4	12	4	"PFC0072"	"C244"	16840	23910	130	754	752	150	100	104	26	100	100	0	623	617	116	163	165	20	100	100	0	1.422	1.436	1.401	1.442	1.440	1.446	0.793	120	504	1114	1106	0.508	654	460	652	454	0
4	13	4	"PFC0092"	"C291"	17040	23910	130	393	393	90	100	103	26	100	99	0	564	547	114	161	163	21	99	99	0	0.727	0.759	0.721	0.768	1.785	0.724	0.686	120	543	696	679	-0.460	293	403	293	386	0
4	14	4	"PFC0094"	"C296"	17230	23910	130	437	432	81	100	105	29	100	100	0	495	492	82	160	162	22	100	100	0	1.006	1.000	0.978	1.004	1.411	0.970	0.778	120	560	672	664	0.009	337	335	332	332	0
4	15	4	"PFC0096"	"C299"	17430	23910	120	312	310	76	99	104	28	99	98	0	321	328	58	161	163	21	100	100	0	1.331	1.263	1.297	1.256	1.518	1.299	0.713	120	481	373	378	0.413	213	160	211	167	0
4	16	4	"PFC0099"	"C302"	17610	23910	130	440	448	100	99	102	26	100	100	0	459	461	101	160	161	21	100	100	0	1.140	1.159	1.219	1.175	1.511	1.117	0.753	120	545	640	650	0.190	341	299	349	301	0
4	17	4	"PFC0101"	"C307"	17810	23910	120	286	295	73	101	104	26	99	99	0	378	370	52	158	159	21	100	100	0	0.841	0.915	0.915	0.886	1.574	0.955	0.682	120	537	405	406	-0.250	185	220	194	212	0
4	18	4	"PFC0103"	"C311"	17990	23920	90	282	317	102	105	108	26	100	100	0	297	301	48	157	159	21	100	100	0	1.264	1.472	1.437	1.400	1.728	1.726	0.590	52	362	317	356	0.338	177	140	212	144	0
4	19	4	"PFC0123"	"C370"	18180	23910	130	885	881	172	103	107	27	100	100	0	565	571	107	159	160	21	100	100	0	1.926	1.888	1.888	1.910	1.369	1.943	0.821	120	590	1188	1190	0.946	782	406	778	412	0
4	20	4	"PFC0125"	"C374"	18380	23910	130	252	262	77	103	106	25	99	95	0	275	281	56	160	162	22	99	90	0	1.296	1.314	1.328	1.316	1.834	1.440	0.554	120	533	264	280	0.374	149	115	159	121	0
4	21	4	"PFC0127"	"C38"	18560	23920	120	290	314	118	104	107	28	94	91	0	392	393	71	161	163	22	99	98	0	0.805	0.905	0.849	0.812	1.848	0.996	0.682	120	483	417	442	-0.313	186	231	210	232	0
4	22	4	"PFC0129"	"C382"	18760	23910	130	407	422	95	104	109	31	100	100	0	405	410	90	159	161	21	98	98	0	1.232	1.267	1.233	1.344	1.824	1.248	0.729	120	665	549	569	0.301	303	246	318	251	0
4	1	5	"PFC0131"	"C385"	14770	24090	130	327	331	75	111	114	30	100	100	0	365	362	74	180	182	24	99	94	0	1.168	1.209	1.274	1.240	1.746	1.208	0.600	120	640	401	402	0.224	216	185	220	182	0
4	2	5	"PFC0133"	"C387"	14960	24090	130	442	446	108	114	119	36	100	99	0	500	492	98	179	182	27	99	98	0	1.022	1.061	1.050	1.072	1.557	1.054	0.701	120	524	649	645	0.031	328	321	332	313	0
4	3	5	"PFC0149"	"C427"	15150	24090	140	268	286	107	121	129	42	93	80	0	406	434	138	187	193	34	96	95	0	0.671	0.668	0.653	0.651	2.112	0.703	0.584	156	558	366	412	-0.575	147	219	165	247	0
4	4	5	"PFC0151"	"C43"	15340	24090	120	526	522	110	130	138	45	100	100	0	540	537	101	195	198	32	100	100	0	1.148	1.146	1.148	1.156	1.453	1.144	0.763	120	479	741	734	0.199	396	345	392	342	0
4	5	5	"PFC0153"	"C436"	15540	24090	130	299	307	85	119	126	41	98	91	0	311	318	60	182	186	28	98	90	0	1.395	1.382	1.294	1.318	2.125	1.505	0.440	120	499	309	324	0.481	180	129	188	136	0
4	6	5	"PFC0155"	"C441"	15720	24090	130	886	871	194	107	110	27	100	100	0	848	812	189	173	175	22	100	100	0	1.154	1.196	1.195	1.228	1.409	1.165	0.842	120	515	1454	1403	0.207	779	675	764	639	0
4	7	5	"PFC0157"	"C445"	15910	24090	130	258	265	72	109	112	28	99	94	0	279	281	56	173	175	23	95	91	0	1.406	1.444	1.317	1.391	1.986	1.542	0.486	120	536	255	264	0.491	149	106	156	108	0
4	8	5	"PFC0159"	"C447"	16100	24090	130	538	543	121	110	114	29	100	100	0	568	574	112	177	180	32	100	99	0	1.095	1.091	1.067	1.107	1.479	1.078	0.764	120	479	819	830	0.130	428	391	433	397	0
4	9	5	"PFD0373"	"D42243_45"	16270	24090	130	40488	38764	9194	108	113	29	100	100	0	16316	14883	4032	174	177	32	100	100	0	2.502	2.628	2.616	2.680	1.410	2.695	0.862	120	450	56522	53365	1.323	40380	16142	38656	14709	0
4	10	5	"PFD0380"	"D42715_1"	16450	24090	120	339	344	75	101	107	29	100	99	0	321	316	57	168	169	20	95	94	0	1.556	1.642	1.606	1.708	1.851	1.631	0.650	120	452	391	391	0.637	238	153	243	148	0
4	11	5	"PFD0387"	"D42954_2"	16640	24100	120	286	294	75	97	101	27	100	99	0	291	302	65	168	170	22	100	98	0	1.537	1.470	1.574	1.499	1.720	1.485	0.564	120	479	312	331	0.620	189	123	197	134	0
4	12	5	"PFD0397"	"D45582_1"	16830	24100	120	282	283	73	98	101	25	98	95	0	310	314	55	166	168	23	100	97	0	1.278	1.250	1.236	1.209	1.642	1.279	0.674	120	489	328	333	0.354	184	144	185	148	0
4	13	5	"PFD0405"	"D4722_1"	17030	24100	120	354	362	84	101	104	26	100	98	0	447	459	84	163	164	20	100	100	0	0.891	0.882	0.862	0.860	1.624	0.891	0.727	120	512	537	557	-0.167	253	284	261	296	0
4	14	5	"PFD0416"	"D49176_11"	17220	24100	130	384	394	101	103	106	26	100	100	0	1428	1366	263	161	162	20	100	100	0	0.222	0.241	0.229	0.236	1.456	0.228	0.790	120	490	1548	1496	-2.173	281	1267	291	1205	0
4	15	5	"PFD0438"	"D49176_65"	17400	24100	130	308	315	76	99	102	24	100	100	0	338	349	57	161	163	21	100	100	0	1.181	1.149	1.183	1.125	1.580	1.173	0.678	120	523	386	404	0.240	209	177	216	188	0
4	16	5	"PFD0441"	"D49176_7"	17610	24110	130	335	333	95	100	105	27	96	95	0	1477	1420	300	163	165	22	100	100	0	0.179	0.185	0.183	0.173	1.720	0.176	0.753	120	531	1549	1490	-2.483	235	1314	233	1257	0
4	17	5	"PFD0444"	"D49942_10"	17790	24100	130	755	752	143	102	106	27	100	100	0	6170	5826	1277	162	164	22	100	100	0	0.109	0.115	0.115	0.116	1.388	0.105	0.858	120	503	6661	6314	-3.202	653	6008	650	5664	0
4	18	5	"PFD0446"	"D49942_3"	17980	24110	130	428	408	116	103	106	27	95	95	0	1376	1326	295	160	162	21	100	100	0	0.267	0.262	0.271	0.247	1.710	0.251	0.788	120	549	1541	1471	-1.904	325	1216	305	1166	0
4	19	5	"PFD0448"	"D49942_6"	18170	24100	120	567	555	133	101	104	26	99	99	0	1965	1908	352	160	162	21	100	100	0	0.258	0.260	0.256	0.249	1.562	0.248	0.833	120	498	2271	2202	-1.954	466	1805	454	1748	0
4	20	5	"PFD0450"	"D49942_9"	18360	24110	130	621	591	185	102	104	25	97	93	0	4999	4782	1248	162	163	22	100	100	0	0.107	0.106	0.110	0.100	1.638	0.102	0.833	120	538	5356	5109	-3.220	519	4837	489	4620	0
4	21	5	"PFD0482"	"D56400_4"	18550	24100	120	326	338	100	107	111	30	100	99	0	364	371	67	164	166	24	100	100	0	1.095	1.116	1.103	1.081	1.546	1.166	0.690	120	464	419	438	0.131	219	200	231	207	0
4	22	5	"PFD0484"	"D56470_2"	18740	24110	120	367	369	102	108	115	45	95	95	0	495	498	90	165	168	30	100	100	0	0.785	0.784	0.776	0.737	1.643	0.800	0.694	120	568	589	594	-0.350	259	330	261	333	0
4	1	6	"PFD0487"	"D56950_2"	14770	24280	120	2617	2479	599	114	121	37	100	100	0	1895	1825	355	186	190	30	100	100	0	1.465	1.443	1.441	1.421	1.340	1.490	0.890	120	548	4212	4004	0.551	2503	1709	2365	1639	0
4	2	6	"PFD0490"	"D5782_1"	14950	24280	120	927	903	179	110	112	28	100	100	0	604	622	129	180	182	23	100	100	0	1.927	1.794	1.791	1.832	1.420	1.830	0.833	120	481	1241	1235	0.946	817	424	793	442	0
4	3	6	"PFD0508"	"D6287_1"	15140	24280	120	340	339	86	117	120	30	98	96	0	416	412	92	185	189	29	96	93	0	0.965	0.978	1.005	1.015	1.918	0.967	0.654	120	466	454	449	-0.051	223	231	222	227	0
4	4	6	"PFD0510"	"D6287_13"	15330	24290	130	298	343	140	123	128	34	96	93	0	370	409	142	194	196	30	100	95	0	0.994	1.023	1.015	1.054	1.828	1.074	0.637	120	501	351	435	-0.008	175	176	220	215	0
4	5	6	"PFD0529"	"D6287_55"	15510	24270	130	294	313	93	114	119	36	99	95	0	545	529	128	184	186	27	99	97	0	0.499	0.577	0.562	0.573	1.997	0.534	0.601	120	536	541	544	-1.004	180	361	199	345	0
4	6	6	"PFD0532"	"D6287_61"	15710	24280	120	260	271	73	106	108	27	100	98	0	323	327	46	177	178	23	100	99	0	1.055	1.100	0.970	1.043	1.721	1.219	0.538	120	521	300	315	0.077	154	146	165	150	0
4	7	6	"PFD0536"	"D6287_69"	15910	24290	130	265	265	61	109	112	28	99	95	0	326	327	50	180	180	24	100	98	0	1.068	1.061	1.063	1.031	1.868	1.105	0.551	120	542	302	303	0.096	156	146	156	147	0
4	8	6	"PFD0538"	"D6287_70"	16090	24280	130	341	341	76	111	115	29	100	100	0	360	359	68	179	181	31	96	94	0	1.271	1.278	1.264	1.317	1.733	1.260	0.669	120	501	411	410	0.346	230	181	230	180	0
4	9	6	"PFD0549"	"D64289_1"	16280	24280	140	63904	50895	20692	109	113	30	100	100	46	41620	34159	16628	177	179	31	96	93	0	1.539	1.494	1.430	1.611	2.577	1.462	0.890	156	534	105238	84768	0.622	63795	41443	50786	33982	0
4	10	6	"PFD0558"	"D65681_2"	16470	24280	120	1525	1400	368	97	103	29	100	100	0	1061	1008	222	183	193	44	100	100	0	1.626	1.579	1.572	1.570	1.456	1.678	0.828	120	476	2306	2128	0.702	1428	878	1303	825	0
4	11	6	"PFE0558"	"E49_1"	16660	24280	130	463	455	97	93	97	25	100	100	0	397	396	69	180	191	44	99	98	0	1.705	1.676	1.685	1.693	1.490	1.758	0.702	120	511	587	578	0.770	370	217	362	216	0
4	12	6	"PFE0562"	"E5006_5"	16850	24280	120	2225	2112	419	97	101	26	100	100	0	1210	1154	257	170	173	24	99	99	0	2.046	2.048	2.052	2.074	1.353	2.045	0.882	120	496	3168	2999	1.033	2128	1040	2015	984	0
4	13	6	"PFE0565"	"E5141_1"	17050	24290	130	538	520	141	102	104	25	96	95	0	640	631	117	168	171	23	100	100	0	0.924	0.903	0.924	0.809	1.952	0.950	0.819	120	511	908	881	-0.114	436	472	418	463	0
4	14	6	"PFE0569"	"E517_1"	17230	24270	130	757	751	189	106	110	38	100	100	0	756	721	179	168	169	22	100	99	0	1.107	1.166	1.140	1.215	1.575	1.161	0.811	120	491	1239	1198	0.147	651	588	645	553	0
4	15	6	"PFE0579"	"E5479_3"	17430	24280	130	1536	1493	335	103	107	37	100	100	0	1443	1386	340	169	169	21	100	99	0	1.125	1.142	1.116	1.180	1.574	1.113	0.854	120	536	2707	2607	0.170	1433	1274	1390	1217	0
4	16	6	"PFE0585"	"E598_1"	17620	24280	130	33108	29856	7694	106	110	29	100	100	0	23128	21019	5981	172	173	22	100	100	0	1.438	1.427	1.414	1.466	1.513	1.431	0.877	120	494	55958	50597	0.524	33002	22956	29750	20847	0
4	17	6	"PFE0608"	"E714_7"	17810	24280	120	292	295	77	107	112	31	99	95	0	351	352	67	172	174	23	100	100	0	1.034	1.044	0.976	0.998	1.754	1.083	0.602	120	469	364	368	0.048	185	179	188	180	0
4	18	6	"PFE0610"	"E7279_2"	18000	24290	120	429	411	114	102	107	28	96	95	0	562	560	100	170	171	23	100	100	0	0.834	0.792	0.785	0.733	1.684	0.806	0.796	120	464	719	699	-0.262	327	392	309	390	0
4	19	6	"PFE0613"	"E7418_1"	18190	24290	120	377	360	104	100	104	27	97	93	0	443	436	73	168	168	21	100	100	0	1.007	0.970	0.981	0.884	1.726	1.025	0.762	120	474	552	528	0.010	277	275	260	268	0
4	20	6	"PFE0616"	"E7745_1"	18380	24290	120	387	385	118	100	103	26	96	96	0	404	402	70	168	166	21	100	99	0	1.216	1.218	1.300	1.138	1.922	1.337	0.739	120	448	523	519	0.282	287	236	285	234	0
4	21	6	"PFE0619"	"E7861_3"	18570	24280	120	513	508	121	109	114	35	99	99	0	479	467	106	171	172	26	96	95	0	1.312	1.348	1.329	1.334	1.759	1.331	0.797	120	470	712	695	0.391	404	308	399	296	0
4	22	6	"PFE0623"	"E8100_2"	18760	24290	120	1778	1699	447	106	116	51	100	100	0	1737	1656	316	171	175	32	100	100	0	1.068	1.073	1.088	1.016	1.512	1.099	0.895	120	544	3238	3078	0.094	1672	1566	1593	1485	0
4	1	7	"PFE0649"	"E8914_2"	14770	24460	130	602	588	122	111	115	31	100	100	0	635	607	123	187	188	24	99	99	0	1.096	1.136	1.164	1.175	1.605	1.087	0.770	120	624	939	897	0.132	491	448	477	420	0
4	2	7	"PFE0654"	"E9225_1"	14960	24470	120	246	247	65	114	117	35	94	79	0	663	668	117	185	187	25	100	100	0	0.276	0.275	0.258	0.246	1.731	0.265	0.601	120	478	610	616	-1.856	132	478	133	483	0
4	3	7	"PFE0657"	"E9299_3"	15150	24460	120	342	356	100	115	120	33	100	97	0	391	391	87	188	190	27	98	97	0	1.118	1.187	1.139	1.191	1.854	1.192	0.612	120	474	430	444	0.161	227	203	241	203	0
4	4	7	"PFE0659"	"E9299_6"	15340	24460	120	3015	2951	792	113	117	28	100	100	0	3644	3404	840	192	195	27	100	100	0	0.841	0.884	0.867	0.895	1.514	0.884	0.878	120	492	6354	6050	-0.250	2902	3452	2838	3212	0
4	5	7	"PFE0663"	"E9475_1"	15550	24470	130	319	321	85	111	112	28	96	95	0	1143	1101	223	186	189	25	100	100	0	0.217	0.230	0.222	0.214	1.684	0.225	0.743	120	549	1165	1125	-2.202	208	957	210	915	0
4	6	7	"PFE0668"	"E9987_1"	15730	24470	120	363	358	89	108	110	27	97	97	0	598	597	110	184	185	23	100	100	0	0.616	0.605	0.609	0.592	1.501	0.600	0.767	120	463	669	663	-0.699	255	414	250	413	0
4	7	7	"PFF0025"	"F10660_2"	15920	24470	120	407	402	101	107	110	26	99	98	0	541	539	87	185	186	23	100	100	0	0.843	0.833	0.845	0.791	1.651	0.847	0.747	120	462	656	649	-0.247	300	356	295	354	0
4	8	7	"PFF0029"	"F10730_3"	16110	24470	130	1321	1290	387	107	110	27	99	99	0	1642	1613	311	181	182	23	100	100	0	0.831	0.826	0.800	0.773	1.608	0.865	0.839	120	493	2675	2615	-0.267	1214	1461	1183	1432	0
4	9	7	"PFF0032"	"F10872_1"	16290	24470	120	375	372	94	104	107	28	99	97	0	563	551	112	181	182	23	100	100	0	0.709	0.724	0.764	0.693	1.718	0.704	0.728	120	467	653	638	-0.495	271	382	268	370	0
4	10	7	"PFF0035"	"F10935_2"	16490	24470	130	2430	2315	689	97	99	23	100	100	0	2415	2327	501	188	196	39	100	100	0	1.048	1.037	1.051	0.990	1.568	1.083	0.860	120	540	4560	4357	0.067	2333	2227	2218	2139	0
4	11	7	"PFF0038"	"F10949_3"	16680	24470	130	796	754	245	96	100	24	98	96	0	811	797	158	183	189	34	100	100	0	1.115	1.072	1.086	0.933	2.135	1.151	0.775	120	510	1328	1272	0.157	700	628	658	614	0
4	12	7	"PFF0040"	"F10953_1"	16870	24470	130	7444	7658	2176	99	103	27	100	100	0	11257	11500	3421	179	181	23	100	100	0	0.663	0.668	0.661	0.675	1.444	0.636	0.853	120	517	18423	18880	-0.593	7345	11078	7559	11321	0
4	13	7	"PFF0668"	"F310_1"	17060	24470	120	266	269	64	101	105	26	100	97	0	320	329	68	178	180	23	99	96	0	1.162	1.113	1.079	1.149	1.765	1.114	0.598	120	451	307	319	0.217	165	142	168	151	0
4	14	7	"PFF0671"	"F31319_2"	17240	24460	120	6649	6350	1370	103	108	38	100	100	0	1867	1726	554	177	179	27	95	95	0	3.873	4.033	3.951	4.135	1.473	4.028	0.862	120	521	8236	7796	1.954	6546	1690	6247	1549	0
4	15	7	"PFF0680"	"F31855_1"	17450	24470	120	332	339	75	105	108	27	100	100	0	429	424	68	176	178	28	100	100	0	0.897	0.944	0.908	0.934	1.531	0.955	0.724	120	511	480	482	-0.156	227	253	234	248	0
4	16	7	"PFF0682"	"F32050_1"	17640	24470	120	556	548	120	109	111	28	100	100	0	494	500	91	175	177	25	100	100	0	1.401	1.351	1.433	1.347	1.427	1.397	0.800	120	466	766	764	0.487	447	319	439	325	0
4	17	7	"PFF0686"	"F32122_1"	17820	24470	130	1398	1332	350	108	112	29	100	100	0	1372	1354	309	177	178	23	100	100	0	1.079	1.040	1.012	1.019	1.525	1.047	0.848	120	494	2485	2401	0.110	1290	1195	1224	1177	0
4	18	7	"PFF0693"	"F32325_1"	18010	24470	120	355	358	83	100	104	27	100	99	0	853	813	181	178	178	23	100	100	0	0.378	0.406	0.394	0.400	1.634	0.362	0.729	120	459	930	893	-1.404	255	675	258	635	0
4	19	7	"PFF0715"	"F33346_1"	18200	24470	120	437	444	130	98	102	28	99	98	0	775	759	170	175	176	22	100	100	0	0.565	0.592	0.583	0.572	1.687	0.565	0.721	120	457	939	930	-0.824	339	600	346	584	0
4	20	7	"PFF0719"	"F33441_1"	18390	24460	120	2093	2021	469	99	103	30	100	100	0	2308	2166	555	174	174	21	100	100	0	0.934	0.965	0.977	1.010	1.644	0.948	0.865	120	481	4128	3914	-0.098	1994	2134	1922	1992	0
4	21	7	"PFF0722"	"F33612_1"	18590	24470	120	542	523	136	106	113	37	98	98	0	508	507	84	173	175	25	100	100	0	1.301	1.249	1.259	1.210	1.558	1.335	0.807	120	498	771	751	0.380	436	335	417	334	0
4	22	7	"PFF0725"	"F33675_1"	18780	24470	120	377	368	96	101	107	36	99	96	0	387	384	71	172	177	35	97	95	0	1.284	1.259	1.300	1.263	1.844	1.315	0.720	120	548	491	479	0.360	276	215	267	212	0
4	1	8	"PFF0728"	"F33814_1"	14790	24650	120	289	286	70	115	118	33	98	92	0	317	321	47	188	190	24	100	98	0	1.349	1.286	1.267	1.246	1.680	1.508	0.577	120	557	303	304	0.432	174	129	171	133	0
4	2	8	"PFF0734"	"F34109_1"	14980	24650	120	449	433	101	118	121	36	100	98	0	475	475	70	190	192	25	100	100	0	1.161	1.105	1.101	1.067	1.519	1.146	0.763	120	483	616	600	0.216	331	285	315	285	0
4	3	8	"PFF0764"	"F35293_1"	15170	24650	120	638	621	127	111	114	32	100	99	0	752	748	135	192	195	26	100	100	0	0.941	0.917	0.923	0.911	1.428	0.917	0.835	120	498	1087	1066	-0.088	527	560	510	556	0
4	4	8	"PFF0773"	"F35453_1"	15360	24650	120	282	276	55	110	115	28	100	99	0	341	343	52	199	202	33	99	95	0	1.211	1.153	1.102	1.166	1.707	1.189	0.567	120	485	314	310	0.277	172	142	166	144	0
4	5	8	"PFF0777"	"F35590_1"	15550	24650	120	253	257	60	111	115	29	100	95	0	302	309	56	195	198	33	94	80	0	1.327	1.281	1.358	1.323	1.901	1.253	0.425	120	465	249	260	0.408	142	107	146	114	0
4	6	8	"PFF0781"	"F35756_2"	15740	24650	120	1762	1679	351	109	112	27	100	100	0	1407	1301	313	189	191	23	100	100	0	1.357	1.412	1.411	1.487	1.529	1.402	0.875	120	462	2871	2682	0.441	1653	1218	1570	1112	0
4	7	8	"PFF0784"	"F35756_5"	15930	24650	120	789	775	180	107	108	26	100	99	0	1013	1015	229	186	188	23	100	100	0	0.825	0.806	0.818	0.800	1.487	0.779	0.854	120	476	1509	1497	-0.278	682	827	668	829	0
4	8	8	"PFF0788"	"F35774_1"	16130	24650	120	4556	4289	986	104	109	28	100	100	0	2452	2314	636	184	185	23	100	100	0	1.963	1.965	1.949	2.069	1.574	1.968	0.871	120	490	6720	6315	0.973	4452	2268	4185	2130	0
4	9	8	"PFF0818"	"F36648_1"	16310	24660	120	440	426	123	103	106	28	97	95	0	731	711	152	187	188	22	99	99	0	0.619	0.616	0.633	0.578	1.685	0.612	0.788	120	484	881	847	-0.691	337	544	323	524	0
4	10	8	"PFF0821"	"F3666_3"	16510	24650	120	239	268	130	102	107	41	97	81	0	327	361	146	189	191	43	91	80	0	0.993	0.965	0.982	1.016	2.133	0.915	0.524	120	484	275	338	-0.010	137	138	166	172	0
4	11	8	"PFF0823"	"F36721_3"	16690	24650	130	368	368	87	102	108	40	99	97	0	409	409	80	185	189	42	98	95	0	1.188	1.188	1.243	1.184	1.759	1.209	0.708	120	508	490	490	0.248	266	224	266	224	0
4	12	8	"PFF0825"	"F36734_1"	16880	24650	120	373	386	91	103	104	24	100	99	0	368	364	76	181	183	23	96	93	0	1.444	1.546	1.514	1.563	1.668	1.533	0.692	120	495	457	466	0.530	270	187	283	183	0
4	13	8	"PFF0827"	"F36803_1"	17080	24650	120	465	466	114	104	106	26	100	100	0	515	508	99	178	179	23	99	99	0	1.071	1.097	1.052	1.102	1.676	1.117	0.766	120	500	698	692	0.099	361	337	362	330	0
4	14	8	"PFF0831"	"F37098_2"	17270	24660	130	324	327	104	102	107	28	95	95	0	1095	1082	222	178	179	22	100	100	0	0.242	0.249	0.261	0.238	1.613	0.236	0.658	120	531	1139	1129	-2.046	222	917	225	904	0
4	15	8	"PFF1472"	"F58335_1"	17450	24650	120	295	308	95	103	106	25	100	99	0	490	487	100	174	175	25	100	100	0	0.608	0.655	0.611	0.634	1.615	0.643	0.669	120	482	508	518	-0.719	192	316	205	313	0
4	16	8	"PFF1476"	"F58487_1"	17650	24650	120	223	231	62	105	107	26	96	90	0	272	278	49	172	174	25	96	88	0	1.180	1.189	1.234	1.182	2.081	1.266	0.503	120	490	218	232	0.239	118	100	126	106	0
4	17	8	"PFF1492"	"F58910_1"	17840	24650	130	496	508	103	106	107	27	100	100	0	460	457	96	173	175	22	100	99	0	1.359	1.415	1.404	1.481	1.554	1.411	0.767	120	499	677	686	0.442	390	287	402	284	0
4	18	8	"PFF1495"	"F59075_2"	18030	24650	120	324	327	73	98	103	26	100	99	0	375	366	63	172	172	21	99	99	0	1.113	1.180	1.211	1.192	1.643	1.187	0.725	120	446	429	423	0.155	226	203	229	194	0
4	19	8	"PFF1497"	"F5910_2"	18210	24650	130	531	533	129	98	103	27	100	100	0	6386	5924	1470	168	171	22	100	100	0	0.070	0.076	0.073	0.076	1.499	0.068	0.825	120	506	6651	6191	-3.844	433	6218	435	5756	0
4	20	8	"PFF1499"	"F59139_2"	18410	24650	120	5430	4997	1302	102	107	33	100	100	0	2712	2536	656	167	169	23	100	100	0	2.094	2.066	2.085	2.080	1.401	2.111	0.886	120	527	7873	7264	1.066	5328	2545	4895	2369	0
4	21	8	"PFF1536"	"F6061_1"	18580	24640	110	267	275	85	102	105	28	100	96	0	368	361	68	169	172	26	100	97	0	0.829	0.901	0.813	0.860	1.936	0.875	0.516	80	446	364	365	-0.270	165	199	173	192	0
4	22	8	"PFF1543"	"F607_1"	18780	24650	110	216	228	76	98	101	24	97	86	0	237	250	57	162	165	24	90	72	0	1.573	1.477	1.478	1.504	2.044	1.610	0.473	80	513	193	218	0.654	118	75	130	88	0
4	1	9	"PFF1546"	"F61052_1"	14790	24830	130	233	237	54	115	119	33	96	85	0	283	295	56	190	191	27	96	82	0	1.269	1.162	1.184	1.176	2.179	1.135	0.448	120	605	211	227	0.343	118	93	122	105	0
4	2	9	"PFF1550"	"F61158_1"	14980	24840	130	1051	1019	260	116	120	31	100	100	0	583	577	120	189	190	24	100	100	0	2.373	2.327	2.339	2.341	1.486	2.485	0.801	120	489	1329	1291	1.247	935	394	903	388	0
4	3	9	"PFF1556"	"F61469_1"	15170	24840	120	238	240	61	110	112	29	95	89	0	389	388	76	187	189	24	100	99	0	0.634	0.647	0.646	0.601	2.081	0.615	0.583	120	457	330	331	-0.658	128	202	130	201	0
4	4	9	"PFF1560"	"F61859_2"	15360	24830	120	231	237	64	113	117	30	94	87	0	248	251	52	190	194	33	65	40	0	2.034	2.033	2.003	1.920	2.509	2.073	0.287	120	479	176	185	1.025	118	58	124	61	0
4	5	9	"PFF1588"	"F6265_1"	15560	24830	120	2917	2677	771	111	116	30	100	100	0	1800	1682	526	187	192	32	99	99	0	1.740	1.716	1.727	1.813	1.760	1.743	0.844	120	467	4419	4061	0.799	2806	1613	2566	1495	0
4	6	9	"PFF1595"	"F62846_1"	15750	24830	120	1112	1067	292	107	111	28	100	100	0	529	508	128	184	186	23	96	94	0	2.913	2.963	2.987	3.105	1.683	3.077	0.787	120	432	1350	1284	1.543	1005	345	960	324	0
4	7	9	"PFF1604"	"F63188_2"	15930	24830	130	1314	1263	299	104	106	26	100	100	0	1510	1415	383	181	182	23	100	99	0	0.910	0.939	0.959	0.988	1.622	0.894	0.843	120	529	2539	2393	-0.135	1210	1329	1159	1234	0
4	8	9	"PFF1607"	"F63326_1"	16130	24840	110	288	288	62	102	106	28	100	100	0	320	321	55	177	179	23	100	97	0	1.301	1.292	1.248	1.310	1.687	1.298	0.559	80	442	329	330	0.379	186	143	186	144	0
4	9	9	"PFF1610"	"F63399_1"	16320	24840	120	5302	4982	1213	100	104	26	100	100	0	3035	2903	571	176	179	23	100	100	0	1.820	1.790	1.858	1.759	1.376	1.862	0.904	120	471	8061	7609	0.864	5202	2859	4882	2727	0
4	10	9	"PFF1614"	"F63448_3"	16500	24830	110	290	303	119	102	109	43	98	95	0	313	318	55	177	182	47	98	77	0	1.382	1.426	1.461	1.421	1.737	1.520	0.448	80	417	324	342	0.467	188	136	201	141	0
4	11	9	"PFF1654"	"F64738_1"	16690	24840	120	673	653	172	104	109	41	99	97	0	704	694	129	177	181	44	100	100	0	1.080	1.062	1.062	1.042	1.518	1.088	0.817	120	480	1096	1066	0.111	569	527	549	517	0
4	12	9	"PFF1656"	"F64738_5"	16890	24840	130	278	279	73	103	105	24	97	94	0	380	380	66	175	175	23	99	99	0	0.854	0.859	0.826	0.815	1.810	0.869	0.631	120	494	380	381	-0.228	175	205	176	205	0
4	13	9	"PFF1659"	"F64888_1"	17070	24830	110	292	305	73	105	108	25	100	100	0	359	369	90	170	172	24	100	100	0	0.989	1.005	1.040	1.035	1.629	0.929	0.697	80	389	376	399	-0.015	187	189	200	199	0
4	14	9	"PFF1666"	"F65043_1"	17270	24840	120	519	494	121	104	107	27	99	98	0	883	862	155	169	171	23	100	100	0	0.581	0.563	0.569	0.534	1.622	0.552	0.807	120	483	1129	1083	-0.783	415	714	390	693	0
4	15	9	"PFF1668"	"F65043_4"	17460	24840	120	779	755	171	102	107	31	100	100	0	856	811	176	167	168	21	100	100	0	0.983	1.014	1.011	1.022	1.434	0.999	0.880	120	479	1366	1297	-0.025	677	689	653	644	0
4	16	9	"PFF1673"	"F65467_1"	17650	24840	120	309	316	83	106	110	33	99	99	0	329	338	58	169	170	25	100	100	0	1.269	1.243	1.206	1.230	1.604	1.339	0.638	120	489	363	379	0.343	203	160	210	169	0
4	17	9	"PFI0337"	"I3634_1"	17840	24830	120	649	653	146	105	108	28	100	100	0	845	818	188	168	169	25	99	98	0	0.804	0.843	0.841	0.877	1.676	0.812	0.827	120	489	1221	1198	-0.316	544	677	548	650	0
4	18	9	"PFI0339"	"I3665_1"	18030	24830	130	484	497	120	101	106	29	100	100	0	417	413	96	165	167	29	98	96	0	1.520	1.597	1.627	1.670	1.704	1.580	0.722	120	496	635	644	0.604	383	252	396	248	0
4	19	9	"PFI0341"	"I3767_1"	18220	24830	120	570	570	146	102	106	27	100	100	0	595	568	139	162	163	22	99	99	0	1.081	1.153	1.085	1.205	1.717	1.140	0.801	120	514	901	874	0.112	468	433	468	406	0
4	20	9	"PFI0347"	"I398_3"	18430	24840	110	202	233	97	102	107	29	93	76	0	244	249	49	162	164	23	96	82	0	1.220	1.506	1.290	1.353	2.058	1.946	0.418	80	474	182	218	0.286	100	82	131	87	0
4	21	9	"PFI0352"	"I4167_1"	18620	24840	120	1336	1300	319	102	107	28	100	100	0	1181	1143	290	164	167	26	100	99	0	1.213	1.224	1.211	1.262	1.566	1.210	0.879	120	501	2251	2177	0.279	1234	1017	1198	979	0
4	22	9	"PFI0354"	"I4179_1"	18790	24840	120	499	474	146	99	101	24	95	94	0	671	656	130	161	162	22	100	100	0	0.784	0.758	0.761	0.661	1.992	0.790	0.804	120	517	910	870	-0.350	400	510	375	495	0
4	1	10	"PFI0375"	"I4688_1"	14800	25020	140	285	288	75	113	120	46	96	89	0	356	362	69	187	189	28	98	97	0	1.018	1.000	1.009	0.968	1.808	0.983	0.670	156	672	341	350	0.025	172	169	175	175	0
4	2	10	"PFI0378"	"I4719_5"	14980	25010	120	217	222	70	115	120	52	78	48	0	496	486	81	182	185	26	100	99	0	0.325	0.352	0.337	0.309	2.013	0.369	0.508	120	447	416	411	-1.622	102	314	107	304	0
4	3	10	"PFI0380"	"I4730_1"	15170	25010	130	481	481	114	113	116	29	100	100	0	561	543	123	182	184	24	100	98	0	0.971	1.019	1.020	1.051	1.707	1.012	0.722	120	486	747	729	-0.042	368	379	368	361	0
4	4	10	"PFI0383"	"I4780_1"	15350	25010	130	403	402	114	113	118	29	97	96	0	348	353	68	181	184	26	99	96	0	1.737	1.680	1.654	1.605	1.892	1.828	0.660	120	501	457	461	0.796	290	167	289	172	0
4	5	10	"PFI0386"	"I4862_1"	15540	25010	120	844	772	261	110	114	30	98	95	0	918	855	228	181	184	25	100	99	0	0.996	0.982	0.981	0.897	1.825	0.998	0.837	120	483	1471	1336	-0.006	734	737	662	674	0
4	6	10	"PFI0393"	"I4989_1"	15730	25000	120	3282	3023	768	108	111	31	100	100	0	2294	2014	705	185	189	36	95	94	0	1.505	1.594	1.544	1.678	1.634	1.552	0.879	120	486	5283	4744	0.590	3174	2109	2915	1829	0
4	7	10	"PFI0428"	"I601_1"	15930	25010	120	249	254	68	108	110	30	95	91	0	293	296	48	180	184	36	97	84	0	1.248	1.259	1.226	1.235	1.798	1.406	0.519	120	496	254	262	0.319	141	113	146	116	0
4	8	10	"PFI0430"	"I6032_2"	16120	25010	130	1746	1712	482	103	107	27	100	99	0	942	929	208	173	174	23	100	100	0	2.137	2.128	2.152	2.055	1.658	2.247	0.861	120	538	2412	2365	1.095	1643	769	1609	756	0
4	9	10	"PFI0434"	"I607_1"	16310	25010	120	518	504	134	102	105	26	98	98	0	427	424	97	170	171	20	96	94	0	1.619	1.583	1.602	1.724	1.740	1.614	0.782	120	468	673	656	0.695	416	257	402	254	0
4	10	10	"PFI0439"	"I6174_2"	16500	25010	120	594	580	158	99	104	25	100	99	0	514	495	101	171	172	21	99	98	0	1.443	1.485	1.546	1.465	1.619	1.531	0.825	120	441	838	805	0.529	495	343	481	324	0
4	11	10	"PFI0441"	"I6204_2"	16670	25010	150	106	217	400	101	104	32	26	16	0	181	207	95	170	172	27	27	15	0	0.455	3.135	1.663	1.528	4.461	5.979	0.391	156	643	16	153	-1.138	5	11	116	37	-50
4	12	10	"PFI0443"	"I6356_1"	16950	24980	150	104	124	86	101	105	31	20	9	0	162	170	37	166	169	27	19	5	0	-0.750	5.750	1.000	1.036	3.416	3.465	0.306	156	630	-1	27	Error	3	-4	23	4	-50
4	13	10	"PFI0469"	"I7030_1"	17060	25010	130	197	204	54	102	106	33	90	75	0	238	243	45	165	170	30	86	65	0	1.301	1.308	1.259	1.283	2.344	1.261	0.409	120	437	168	180	0.380	95	73	102	78	0
4	14	10	"PFI0471"	"I7085_1"	17260	25010	120	3089	2936	744	102	105	24	100	100	0	2925	2632	831	163	165	21	98	97	0	1.081	1.148	1.127	1.281	2.003	1.122	0.888	120	538	5749	5303	0.113	2987	2762	2834	2469	0
4	15	10	"PFI0473"	"I7097_2"	17450	25020	120	303	294	80	101	104	25	97	95	0	938	900	178	162	163	19	100	100	0	0.260	0.262	0.269	0.246	1.586	0.252	0.767	120	513	978	931	-1.942	202	776	193	738	0
4	16	10	"PFI0475"	"I7106_1"	17630	25010	100	154	156	36	99	104	26	80	53	0	207	215	40	163	165	24	80	47	0	1.250	1.096	0.943	0.918	2.843	1.131	0.123	80	417	99	109	0.322	55	44	57	52	0
4	17	10	"PFI0481"	"I7243_1"	17820	25010	110	235	234	58	102	105	27	98	93	0	233	248	58	166	168	26	87	67	0	1.985	1.610	1.746	1.707	2.429	1.510	0.403	80	515	200	214	0.989	133	67	132	82	0
4	18	10	"PFI0484"	"I7365_3"	18020	25010	120	614	608	136	103	107	29	100	100	0	467	446	116	162	166	29	94	92	0	1.675	1.778	1.750	1.915	1.710	1.747	0.805	120	578	816	789	0.745	511	305	505	284	0
4	19	10	"PFJ0441"	"J490_1"	18210	25010	120	263	261	55	101	106	34	99	95	0	504	493	106	162	164	25	99	97	0	0.474	0.483	0.479	0.485	1.680	0.438	0.689	120	546	504	491	-1.078	162	342	160	331	0
4	20	10	"PFJ0443"	"J504_1"	18400	25020	120	644	626	168	98	102	28	100	98	0	557	551	112	161	162	23	100	100	0	1.379	1.354	1.382	1.299	1.615	1.399	0.836	120	561	942	918	0.463	546	396	528	390	0
4	21	10	"PFJ0445"	"J504_5"	18590	25020	120	192	204	59	102	106	27	90	82	0	339	336	62	159	161	22	98	97	0	0.500	0.576	0.550	0.508	2.235	0.562	0.505	120	518	270	279	-1.000	90	180	102	177	0
4	22	10	"PFJ0448"	"J50_1"	18780	25020	120	13330	11995	3717	100	103	24	100	100	0	6841	6416	1817	157	158	21	100	100	0	1.979	1.900	1.972	1.866	1.754	1.976	0.895	120	575	19914	18154	0.985	13230	6684	11895	6259	0
4	1	11	"PFJ0450"	"J512_2"	14810	25200	120	5288	4635	1938	109	116	47	98	98	0	3492	3130	1151	177	180	27	98	98	0	1.562	1.533	1.537	1.373	2.303	1.595	0.895	120	593	8494	7479	0.644	5179	3315	4526	2953	0
4	2	11	"PFJ0452"	"J53_1"	14980	25200	110	191	197	50	112	119	52	72	33	0	235	238	40	177	180	26	80	51	0	1.362	1.393	1.527	1.467	2.370	2.533	0.233	80	464	137	146	0.446	79	58	85	61	0
4	3	11	"PFJ0477"	"J53_50"	15160	25200	130	230	232	49	110	114	28	98	92	0	379	381	65	177	180	23	100	100	0	0.594	0.598	0.583	0.576	1.804	0.538	0.500	120	610	322	326	-0.751	120	202	122	204	0
4	4	11	"PFJ0479"	"J53_52"	15350	25200	120	613	593	199	110	113	28	95	94	0	591	580	147	175	177	24	98	98	0	1.209	1.193	1.226	1.109	2.127	1.252	0.807	120	551	919	888	0.274	503	416	483	405	0
4	5	11	"PFJ0483"	"J53_56"	15550	25200	120	3512	3185	948	106	110	29	100	100	0	1565	1487	377	177	179	25	99	99	0	2.454	2.350	2.399	2.257	1.695	2.472	0.888	120	508	4794	4389	1.295	3406	1388	3079	1310	0
4	6	11	"PFJ0485"	"J53_60"	15740	25200	120	361	365	88	111	117	33	99	99	0	563	568	129	187	191	36	99	98	0	0.665	0.667	0.667	0.669	1.712	0.622	0.732	120	497	626	635	-0.589	250	376	254	381	0
4	7	11	"PFJ0488"	"J541_1"	15930	25200	120	214	222	60	113	119	33	95	76	0	492	490	96	185	186	27	99	99	0	0.329	0.357	0.350	0.322	1.805	0.334	0.548	120	546	408	414	-1.604	101	307	109	305	0
4	8	11	"PFJ0490"	"J541_4"	16120	25200	120	796	789	187	110	112	28	100	100	0	552	545	133	174	176	24	98	97	0	1.815	1.830	1.864	1.932	1.662	1.889	0.776	120	500	1064	1050	0.860	686	378	679	371	0
4	9	11	"PFJ0511"	"J58_3"	16310	25200	120	1125	1088	245	104	108	27	100	100	0	1061	990	246	172	173	23	99	99	0	1.148	1.203	1.153	1.233	1.487	1.182	0.844	120	547	1910	1802	0.200	1021	889	984	818	0
4	10	11	"PFJ0515"	"J6186_1"	16500	25200	120	198	210	57	102	107	27	95	84	0	230	230	39	172	173	21	84	61	0	1.655	1.862	1.672	1.807	2.785	2.209	0.300	120	489	154	166	0.727	96	58	108	58	0
4	11	11	"PFJ0518"	"J634_1"	16690	25200	120	16723	15315	3761	103	109	29	100	100	0	8521	7740	2082	171	172	22	100	100	0	1.990	2.010	1.972	2.058	1.535	2.037	0.894	120	483	24970	22781	0.993	16620	8350	15212	7569	0
4	12	11	"PFJ0520"	"J63_1"	16880	25200	120	249	252	57	105	109	35	99	93	0	231	232	40	169	172	27	80	55	0	2.323	2.333	2.190	2.427	2.179	2.433	0.421	120	514	206	210	1.216	144	62	147	63	0
4	13	11	"PFJ0522"	"J63_4"	17050	25200	150	109	188	330	103	105	26	28	17	0	174	204	98	170	170	24	30	24	0	1.500	2.500	1.167	1.227	4.730	5.229	0.305	156	520	10	119	0.585	6	4	85	34	-50
4	14	11	"PFJ0525"	"J647_1"	17200	25220	110	597	581	128	108	110	27	100	100	0	424	404	98	168	170	27	97	95	0	1.910	2.004	1.989	2.066	1.532	1.912	0.735	80	438	745	709	0.934	489	256	473	236	0
4	15	11	"PFJ0544"	"J687_1"	17410	25230	120	339	338	75	108	111	27	100	99	0	295	294	50	164	167	26	100	95	0	1.763	1.769	1.809	1.797	1.731	2.020	0.594	120	563	362	360	0.818	231	131	230	130	0
4	16	11	"PFJ0548"	"J697_2"	17590	25220	120	226	244	112	103	108	30	96	85	0	320	318	76	164	165	21	94	90	0	0.788	0.916	0.832	0.859	2.283	3.289	0.265	120	544	279	295	-0.343	123	156	141	154	0
4	17	11	"PFJ0552"	"J69_1"	17780	25230	130	485	480	140	104	109	31	99	97	0	382	375	84	166	168	22	99	97	0	1.764	1.799	1.788	1.816	1.891	1.890	0.722	120	623	597	585	0.819	381	216	376	209	0
4	18	11	"PFJ0555"	"J6_12"	17970	25230	110	313	324	66	106	110	28	100	100	0	386	378	74	166	169	24	100	97	0	0.941	1.028	0.988	1.069	1.561	0.968	0.720	80	506	427	430	-0.088	207	220	218	212	0
4	19	11	"PFJ0559"	"J6_6"	18150	25230	110	675	658	148	109	119	53	100	100	0	818	805	192	164	177	75	100	98	0	0.865	0.856	0.849	0.864	1.523	0.770	0.788	80	550	1220	1190	-0.208	566	654	549	641	0
4	20	11	"PFJ0565"	"J71_1"	18360	25230	110	220	232	73	102	112	51	86	61	0	245	244	39	163	174	74	57	1	0	1.439	1.605	1.344	1.508	2.326	1.852	0.332	80	498	200	211	0.525	118	82	130	81	0
4	21	11	"PFK0726"	"Ks17_16"	18550	25230	120	1514	1371	462	99	103	26	100	100	0	972	921	310	160	161	22	96	95	0	1.743	1.671	1.620	1.713	1.988	1.722	0.818	120	499	2227	2033	0.801	1415	812	1272	761	0
4	22	11	"PFK0728"	"Ks1832_1"	18740	25230	120	205	215	60	101	104	26	96	87	0	221	227	47	160	161	22	80	62	0	1.705	1.701	1.630	1.865	2.483	1.821	0.408	120	618	165	181	0.770	104	61	114	67	0
4	1	12	"PFK0730"	"Ks186_1"	14740	25410	110	365	369	85	105	112	31	100	98	0	588	573	143	177	184	47	98	97	0	0.633	0.667	0.676	0.689	1.738	0.556	0.664	80	541	671	660	-0.661	260	411	264	396	0
4	2	12	"PFK0733"	"Ks186_9"	14920	25420	90	209	208	41	112	119	32	98	78	0	221	227	38	181	188	50	42	9	0	2.425	2.087	2.800	2.541	2.867	2.273	0.111	52	388	137	142	1.278	97	40	96	46	0
4	3	12	"PFK0735"	"Ks187_4"	15130	25410	110	320	322	54	107	112	29	100	100	0	331	332	54	175	177	23	100	98	0	1.365	1.369	1.485	1.413	1.570	1.383	0.588	80	501	369	372	0.449	213	156	215	157	0
4	4	12	"PFK0737"	"Ks187_7"	15320	25400	110	540	532	116	105	109	29	100	100	0	436	435	87	172	174	23	100	100	0	1.648	1.624	1.635	1.671	1.585	1.665	0.735	80	546	699	690	0.720	435	264	427	263	0
4	5	12	"PFK0762"	"Ks210_15"	15540	25400	150	134	140	39	107	111	29	48	21	0	191	191	32	173	175	23	42	17	0	1.500	1.833	1.222	1.237	3.768	2.686	0.038	156	703	45	51	0.585	27	18	33	18	-50
4	6	12	"PFK0765"	"Ks210_4"	15730	25390	150	138	146	45	113	119	32	42	21	0	190	192	32	179	181	26	30	12	0	2.273	2.538	1.413	1.418	3.927	4.718	0.018	156	694	36	46	1.184	25	11	33	13	-50
4	7	12	"PFK0768"	"Ks220_1"	15940	25400	80	166	171	41	127	141	63	25	3	0	209	233	76	179	181	26	51	40	0	1.300	0.815	1.000	0.977	3.644	0.382	0.052	52	326	69	98	0.379	39	30	44	54	0
4	8	12	"PFK0770"	"Ks220_7"	16120	25390	130	382	381	81	116	127	56	99	96	0	259	267	61	176	179	25	90	76	0	3.205	2.912	3.359	3.172	1.948	3.868	0.322	120	552	349	356	1.680	266	83	265	91	0
4	9	12	"PFK0781"	"Ks222_1"	16270	25420	120	483	460	140	109	111	28	98	96	0	740	744	183	175	177	25	99	99	0	0.662	0.617	0.640	0.601	1.743	0.600	0.764	120	512	939	920	-0.595	374	565	351	569	0
4	10	12	"PFK0784"	"Ks225_10"	16500	25400	150	332	333	90	110	114	31	98	96	0	290	286	61	175	177	24	90	83	0	1.930	2.009	2.098	2.142	2.077	2.202	0.508	156	769	337	334	0.949	222	115	223	111	0
4	11	12	"PFK0806"	"Ks245_1"	16700	25390	130	213	220	58	121	128	40	87	64	0	249	252	49	178	182	33	80	53	0	1.296	1.338	1.355	1.422	2.394	1.479	0.260	120	660	163	173	0.374	92	71	99	74	0
4	12	12	"PFK0808"	"Ks245_4"	16930	25400	130	245	247	68	115	125	42	92	69	0	251	259	58	177	182	35	80	50	0	1.757	1.610	1.592	1.765	2.228	1.612	0.396	120	525	204	214	0.813	130	74	132	82	0
4	13	12	"PFK0810"	"Ks248_3"	17070	25400	140	331	334	87	107	110	28	98	96	0	305	307	84	171	173	25	91	83	0	1.672	1.669	1.708	1.874	2.262	1.538	0.640	156	505	358	363	0.741	224	134	227	136	0
4	14	12	"PFK0813"	"Ks249_3"	17240	25420	130	315	314	101	109	112	28	96	93	0	340	340	68	167	169	28	98	95	0	1.191	1.185	1.127	1.127	1.927	1.569	0.484	120	447	379	378	0.252	206	173	205	173	0
4	15	12	"PFK0819"	"Ks259_1"	17430	25420	120	1627	1525	593	107	108	25	99	96	0	1239	1143	350	164	166	22	100	100	0	1.414	1.448	1.436	1.261	2.213	1.531	0.863	120	429	2595	2397	0.500	1520	1075	1418	979	0
4	16	12	"PFK0823"	"Ks259_6"	17630	25420	120	774	731	215	105	107	26	100	100	0	720	673	201	167	168	23	96	96	0	1.210	1.237	1.243	1.257	1.758	1.227	0.844	120	504	1222	1132	0.275	669	553	626	506	0
4	17	12	"PFK0843"	"Ks26_1"	17810	25420	130	303	307	79	109	114	29	99	97	0	296	296	45	167	170	23	99	97	0	1.504	1.535	1.516	1.490	1.800	1.758	0.592	120	477	323	327	0.589	194	129	198	129	0
4	18	12	"PFK0845"	"Ks26_11"	18000	25420	120	645	601	176	111	116	28	98	98	0	679	656	150	169	171	24	100	99	0	1.047	1.006	1.016	0.947	1.806	1.028	0.828	120	518	1044	977	0.066	534	510	490	487	0
4	19	12	"PFK0847"	"Ks26_15"	18200	25420	120	282	300	104	111	116	34	99	95	0	316	324	70	166	174	56	96	72	0	1.140	1.196	1.219	1.216	1.770	1.338	0.512	120	571	321	347	0.189	171	150	189	158	0
4	20	12	"PFK0850"	"Ks26_2"	18430	25400	150	125	131	45	108	111	30	36	14	0	167	168	25	164	168	27	16	2	0	5.667	5.750	1.600	1.510	3.647	3.608	0.023	156	668	20	27	2.503	17	3	23	4	-50
4	21	12	"PFK0853"	"Ks26_24"	18580	25410	110	798	781	159	102	105	27	100	100	0	496	483	102	165	167	26	100	98	0	2.103	2.135	2.086	2.239	1.504	2.118	0.792	80	394	1027	997	1.072	696	331	679	318	0
4	22	12	"PFK0856"	"Ks26_5"	18760	25410	110	616	611	85	102	106	29	100	100	0	495	485	89	162	164	23	100	100	0	1.544	1.576	1.606	1.623	1.346	1.470	0.797	80	518	847	832	0.626	514	333	509	323	0
4	1	13	"PFL0017"	"L1_32"	14770	25600	110	498	507	126	105	111	31	100	98	0	421	420	80	176	180	35	100	100	0	1.604	1.648	1.654	1.630	1.698	1.761	0.671	80	529	638	646	0.682	393	245	402	244	0
4	2	13	"PFL0021"	"L1_42"	14960	25600	120	413	398	118	109	112	26	97	95	0	886	849	229	177	179	24	100	100	0	0.429	0.430	0.450	0.420	1.684	0.405	0.779	120	531	1013	961	-1.222	304	709	289	672	0
4	3	13	"PFL0023"	"L1_45"	15150	25580	150	157	160	50	106	112	50	51	16	0	189	192	34	174	176	28	32	13	0	3.400	3.000	2.041	1.976	3.830	4.416	0.033	156	721	66	72	1.766	51	15	54	18	-50
4	4	13	"PFL0026"	"L1_48"	15350	25600	110	165	165	35	102	110	59	53	3	0	209	215	38	168	172	42	47	17	0	1.537	1.340	1.242	1.278	3.169	3.180	0.117	80	492	104	110	0.620	63	41	63	47	0
4	5	13	"PFL0028"	"L1_52"	15530	25600	120	184	190	46	105	108	27	93	74	0	263	272	49	170	173	23	97	93	0	0.849	0.833	0.919	0.814	2.153	0.857	0.397	120	526	172	187	-0.235	79	93	85	102	0
4	6	13	"PFL0030"	"L1_56"	15720	25600	120	426	409	116	106	110	28	99	99	0	322	317	70	173	175	24	95	89	0	2.148	2.104	1.988	2.253	2.068	2.257	0.641	120	548	469	447	1.103	320	149	303	144	0
4	7	13	"PFL0048"	"L1_89"	15910	25600	130	318	325	95	110	114	30	98	96	0	379	384	97	174	176	26	98	95	0	1.015	1.024	1.045	1.042	1.938	1.050	0.564	120	652	413	425	0.021	208	205	215	210	0
4	8	13	"PFL0052"	"L1_94"	16100	25590	110	1156	1154	292	111	117	38	100	100	0	686	656	182	174	177	27	100	97	0	2.041	2.164	2.206	2.319	1.579	2.085	0.801	80	472	1557	1525	1.029	1045	512	1043	482	0
4	9	13	"PFL0055"	"L1_97"	16270	25600	120	1012	936	359	107	109	26	99	96	0	859	818	276	171	174	24	97	97	0	1.315	1.281	1.252	1.257	2.168	1.311	0.828	120	511	1593	1476	0.396	905	688	829	647	0
4	10	13	"PFL0057"	"L1_99"	16470	25600	110	295	296	80	107	109	26	98	95	0	350	343	58	171	173	23	100	98	0	1.050	1.099	1.077	1.044	2.039	1.170	0.576	80	509	367	361	0.071	188	179	189	172	0
4	11	13	"PFL0059"	"L2_10"	16660	25600	110	554	559	122	108	110	26	100	100	0	511	509	105	172	175	23	100	100	0	1.316	1.338	1.335	1.367	1.585	1.322	0.722	80	524	785	788	0.396	446	339	451	337	0
4	12	13	"PFL0061"	"L2_104"	16850	25600	110	1372	1314	308	109	113	31	100	100	0	767	758	172	171	176	29	100	100	0	2.119	2.053	2.060	2.069	1.395	2.155	0.795	80	529	1859	1792	1.083	1263	596	1205	587	0
4	13	13	"PFL0082"	"L2_146"	17030	25600	110	1288	1232	322	105	109	28	100	100	0	1434	1384	309	168	170	23	100	100	0	0.934	0.927	0.942	0.913	1.481	0.912	0.817	80	525	2449	2343	-0.098	1183	1266	1127	1216	0
4	14	13	"PFL0084"	"L2_148"	17290	25560	150	109	116	40	107	110	28	21	8	0	168	169	26	166	167	24	16	4	0	1.000	3.000	1.000	0.911	4.028	4.521	0.026	156	574	4	12	0.000	2	2	9	3	-50
4	15	13	"PFL0086"	"L2_15"	17430	25600	130	2132	1966	490	108	109	26	100	100	0	1759	1593	452	164	166	26	99	98	0	1.269	1.300	1.299	1.359	1.586	1.284	0.876	120	455	3619	3287	0.344	2024	1595	1858	1429	0
4	16	13	"PFL0089"	"L2_154"	17620	25610	120	199	196	56	105	107	26	89	70	0	222	227	39	164	166	26	85	54	0	1.621	1.444	1.456	1.365	2.624	1.745	0.302	120	523	152	154	0.697	94	58	91	63	0
4	17	13	"PFL0091"	"L2_158"	17830	25590	150	150	158	55	105	110	33	57	34	0	196	194	35	165	168	25	51	26	0	1.452	1.828	1.320	1.425	3.632	2.500	0.147	156	613	76	82	0.538	45	31	53	29	-50
4	18	13	"PFL0098"	"L2_172"	17990	25600	110	633	646	131	107	111	35	100	100	0	615	618	118	164	166	26	100	100	0	1.166	1.187	1.237	1.199	1.405	1.187	0.806	80	412	977	993	0.222	526	451	539	454	0
4	19	13	"PFL0119"	"L2_203"	18190	25600	120	1997	1894	493	109	112	28	100	100	0	1883	1765	529	165	167	25	98	98	0	1.099	1.116	1.130	1.163	1.672	1.094	0.858	120	559	3606	3385	0.136	1888	1718	1785	1600	0
4	20	13	"PFL0123"	"L2_210"	18380	25600	110	400	401	73	109	112	28	100	100	0	402	398	66	163	167	26	100	100	0	1.218	1.243	1.223	1.255	1.542	1.237	0.718	80	484	530	527	0.284	291	239	292	235	0
4	21	13	"PFL0127"	"L2_216"	18570	25600	110	2174	2114	537	108	110	28	100	100	0	1443	1344	382	165	169	39	100	100	0	1.617	1.701	1.654	1.779	1.508	1.635	0.855	80	536	3344	3185	0.693	2066	1278	2006	1179	0
4	22	13	"PFL0129"	"L2_220"	18770	25600	110	657	651	105	105	108	28	100	100	0	1068	1043	214	163	166	33	100	100	0	0.610	0.620	0.635	0.630	1.351	0.567	0.822	80	570	1457	1426	-0.713	552	905	546	880	0
4	1	14	"PFL0131"	"L2_226"	14800	25790	130	245	247	74	106	112	31	95	90	0	240	243	44	172	175	26	85	62	0	2.044	1.986	1.869	2.154	2.246	2.381	0.358	120	655	207	212	1.031	139	68	141	71	0
4	2	14	"PFL0133"	"L2_23"	14960	25780	110	175	176	45	113	118	33	67	47	0	278	278	39	179	182	26	98	93	0	0.626	0.636	0.610	0.513	2.747	0.741	0.189	80	387	161	162	-0.675	62	99	63	99	0
4	3	14	"PFM0391"	"M35930_11"	15140	25790	120	248	250	76	111	114	30	89	86	0	464	453	114	176	179	23	97	97	0	0.476	0.502	0.525	0.501	1.998	0.495	0.631	120	563	425	416	-1.072	137	288	139	277	0
4	4	14	"PFM0393"	"M35930_13"	15330	25790	110	186	196	56	102	111	59	70	28	0	307	316	53	170	173	42	97	91	0	0.613	0.644	0.669	0.602	2.062	0.819	0.333	80	487	221	240	-0.706	84	137	94	146	0
4	5	14	"PFM0395"	"M35930_4"	15510	25790	110	554	565	116	101	105	25	100	100	0	708	696	109	167	168	21	100	100	0	0.837	0.877	0.865	0.870	1.435	0.877	0.772	80	466	994	993	-0.256	453	541	464	529	0
4	6	14	"PFM0398"	"M35930_8"	15710	25800	110	162	168	55	102	105	24	78	58	0	464	476	74	170	171	21	100	100	0	0.204	0.216	0.210	0.188	2.281	0.176	0.288	80	445	354	372	-2.293	60	294	66	306	0
4	7	14	"PFM0400"	"M35935_1"	15890	25790	110	259	261	49	102	106	25	100	100	0	252	257	47	173	172	23	91	76	0	1.987	1.893	2.092	2.135	2.251	1.843	0.419	80	472	236	243	0.991	157	79	159	84	0
4	8	14	"PFM0406"	"M364_1"	16100	25790	100	261	260	63	106	107	26	98	95	0	260	265	48	169	172	31	92	77	0	1.703	1.604	1.653	1.630	1.881	1.664	0.412	80	484	246	250	0.768	155	91	154	96	0
4	9	14	"PFM0424"	"M36950_1"	16290	25790	120	467	479	127	106	108	28	100	100	0	361	352	75	169	171	26	97	92	0	1.880	2.038	2.008	2.125	1.702	2.107	0.734	120	563	553	556	0.911	361	192	373	183	0
4	10	14	"PFM0426"	"M3696_3"	16470	25790	110	399	407	77	109	111	27	100	100	0	363	365	75	169	171	24	97	96	0	1.495	1.520	1.449	1.617	1.744	1.450	0.667	80	494	484	494	0.580	290	194	298	196	0
4	11	14	"PFM0431"	"M37116_3"	16680	25790	120	16891	14496	6336	106	109	26	100	100	0	9612	8327	3493	169	172	24	98	96	0	1.778	1.764	1.777	1.561	2.370	1.849	0.856	120	598	26228	22548	0.830	16785	9443	14390	8158	0
4	12	14	"PFM0433"	"M37145_2"	16850	25790	110	606	618	177	107	110	27	100	100	0	897	866	202	169	172	25	100	100	0	0.685	0.733	0.718	0.723	1.575	0.711	0.783	80	496	1227	1208	-0.545	499	728	511	697	0
4	13	14	"PFM0435"	"M37197_1"	17050	25790	110	936	940	173	107	108	27	100	100	0	334	334	59	168	170	25	100	98	0	4.994	5.018	5.089	5.293	1.541	5.187	0.731	80	491	995	999	2.320	829	166	833	166	0
4	14	14	"PFM0438"	"M37465_1"	17240	25770	150	121	130	43	106	108	26	35	18	0	164	166	26	165	166	22	19	5	0	-15.000	24.000	1.572	1.485	4.749	12.422	0.005	156	770	14	25	Error	15	-1	24	1	-50
4	15	14	"PFM0452"	"M37794_2"	17440	25790	110	386	389	64	110	113	28	100	100	0	640	624	104	164	167	26	100	100	0	0.580	0.607	0.605	0.609	1.431	0.540	0.759	80	505	752	739	-0.786	276	476	279	460	0
4	16	14	"PFM0454"	"M37794_6"	17640	25790	100	179	183	42	103	107	27	90	72	0	205	207	35	165	169	29	61	30	0	1.900	1.905	1.647	1.744	2.775	2.540	0.104	80	379	116	122	0.926	76	40	80	42	0
4	17	14	"PFM0457"	"M37914_2"	17810	25790	110	998	1036	239	103	106	26	100	100	0	524	533	108	165	168	26	100	100	0	2.493	2.535	2.582	2.563	1.367	2.606	0.797	80	460	1254	1301	1.318	895	359	933	368	0
4	18	14	"PFM0459"	"M38113_2"	18010	25790	110	356	360	67	104	109	35	100	100	0	666	655	111	163	166	27	100	100	0	0.501	0.520	0.496	0.518	1.414	0.479	0.705	80	522	755	748	-0.997	252	503	256	492	0
4	19	14	"PFM0461"	"M38127_1"	18200	25790	110	511	526	102	105	110	29	100	100	0	358	353	60	165	170	48	100	93	0	2.104	2.239	2.213	2.302	1.510	2.311	0.689	80	511	599	609	1.073	406	193	421	188	0
4	20	14	"PFM0464"	"M38218_2"	18400	25790	120	4388	3763	1517	109	111	26	100	100	0	2960	2618	1023	167	170	45	99	97	0	1.532	1.491	1.516	1.478	2.339	1.531	0.866	120	582	7072	6105	0.615	4279	2793	3654	2451	0
4	21	14	"PFM0486"	"M38941_8"	18580	25790	110	384	391	73	108	111	27	100	100	0	365	370	51	165	170	36	100	100	0	1.380	1.380	1.414	1.381	1.390	1.410	0.740	80	496	476	488	0.465	276	200	283	205	0
4	22	14	"PFM0489"	"M39036_2"	18770	25790	110	322	331	78	107	111	28	100	100	0	365	369	51	166	167	25	100	100	0	1.080	1.103	1.182	1.073	1.525	1.114	0.682	80	545	414	427	0.112	215	199	224	203	0
4	1	15	"PFM0494"	"M39668_5"	14800	25980	110	328	325	89	113	117	32	96	95	0	320	320	54	174	177	26	100	97	0	1.473	1.452	1.433	1.353	2.355	1.706	0.514	80	499	361	358	0.558	215	146	212	146	0
4	2	15	"PFM0503"	"M40983_1"	14980	25970	120	231	233	60	112	116	31	94	85	0	225	227	37	179	181	25	71	45	0	2.587	2.521	2.597	2.556	2.724	3.095	0.212	120	535	165	169	1.371	119	46	121	48	0
4	3	15	"PFM0505"	"M40983_3"	15160	25980	80	164	169	40	113	117	30	67	40	0	223	226	36	180	182	23	63	48	0	1.186	1.217	1.164	1.353	3.698	2.297	0.050	52	300	94	102	0.246	51	43	56	46	0
4	4	15	"PFM0508"	"M41041_1"	15350	25970	110	793	798	162	106	110	29	100	100	0	566	552	100	174	176	24	100	100	0	1.753	1.831	1.809	1.854	1.448	1.861	0.822	80	466	1079	1070	0.809	687	392	692	378	0
4	5	15	"PFN0062"	"N128_62"	15540	25970	150	117	158	126	100	104	26	33	21	0	179	201	71	173	173	23	26	16	0	2.833	2.071	1.447	1.336	4.249	2.275	0.350	156	623	23	86	1.503	17	6	58	28	-50
4	6	15	"PFN0064"	"N128_64"	15750	25960	150	123	134	43	103	107	26	42	25	0	174	175	28	175	175	22	18	5	0	-20.000	100000.000	1.188	1.595	3.651	5.192	0.024	156	644	19	31	Error	20	-1	31	0	-50
4	7	15	"PFN0066"	"N128_68"	15940	25970	120	194	193	50	107	110	28	87	70	0	258	260	56	171	175	34	82	65	0	1.000	0.966	0.959	1.057	2.698	0.973	0.383	120	501	174	175	0.000	87	87	86	89	0
4	8	15	"PFN0069"	"N128_71"	16130	25980	110	183	187	63	104	107	28	82	61	0	343	346	65	171	175	39	100	96	0	0.459	0.474	0.438	0.399	2.784	0.415	0.254	80	497	251	258	-1.122	79	172	83	175	0
4	9	15	"PFN0071"	"N128_73"	16310	25980	90	167	177	57	104	107	30	76	53	0	233	227	36	170	172	22	84	61	0	1.000	1.281	1.113	1.218	2.640	1.937	0.155	52	339	126	130	0.000	63	63	73	57	0
4	10	15	"PFN0074"	"N128_76"	16500	25970	110	484	497	88	106	109	27	100	100	0	359	361	87	170	171	24	98	97	0	2.000	2.047	2.304	2.247	1.679	1.954	0.687	80	554	567	582	1.000	378	189	391	191	0
4	11	15	"PFN0092"	"N129_12"	16710	25980	80	438	467	247	108	109	25	98	96	0	315	361	143	168	169	22	92	90	0	2.245	1.860	1.579	1.919	2.642	2.138	0.522	52	325	477	552	1.167	330	147	359	193	0
4	12	15	"PFN0094"	"N129_14"	16890	25980	110	331	334	67	107	110	28	98	98	0	481	480	82	171	173	25	100	100	0	0.723	0.735	0.717	0.724	1.566	0.750	0.717	80	482	534	536	-0.469	224	310	227	309	0
4	13	15	"PFN0096"	"N129_17"	17070	25980	120	146	219	281	104	108	26	60	41	0	290	321	179	170	173	31	87	75	0	0.350	0.762	0.402	0.416	3.959	1.683	0.303	120	569	162	266	-1.515	42	120	115	151	0
4	14	15	"PFN0098"	"N129_22"	17270	25980	100	858	850	204	104	107	27	100	100	0	975	984	223	165	170	33	100	100	0	0.931	0.911	0.952	0.907	1.430	0.892	0.801	80	460	1564	1565	-0.103	754	810	746	819	0
4	15	15	"PFN0100"	"N129_33"	17460	25980	110	159	165	41	103	107	29	78	47	0	769	753	114	166	167	23	100	100	0	0.093	0.106	0.098	0.096	1.997	0.087	0.264	80	525	659	649	-3.429	56	603	62	587	0
4	16	15	"PFN0102"	"N129_38"	17670	25960	150	149	155	58	105	108	30	61	32	0	176	180	32	165	167	23	32	16	0	4.000	3.333	1.872	1.804	3.059	3.739	0.096	156	715	55	65	2.000	44	11	50	15	-50
4	17	15	"PFN0119"	"N130_21"	17850	25980	120	239	239	67	105	107	26	94	89	0	232	229	38	163	166	24	86	68	0	1.942	2.030	2.084	2.029	2.374	2.622	0.308	120	498	203	200	0.958	134	69	134	66	0
4	18	15	"PFN0121"	"N130_25"	18030	25980	120	236	236	68	104	107	27	95	87	0	247	241	39	162	164	22	90	82	0	1.553	1.671	1.606	1.555	1.943	1.946	0.502	120	552	217	211	0.635	132	85	132	79	0
4	19	15	"PFN0124"	"N130_29"	18240	25980	110	316	317	62	105	107	26	100	100	0	404	415	88	164	168	48	98	97	0	0.879	0.845	0.865	0.864	1.757	0.717	0.573	80	484	451	463	-0.186	211	240	212	251	0
4	20	15	"PFN0127"	"N130_35"	18400	25980	110	448	461	99	105	108	26	100	100	0	280	282	53	163	166	47	88	76	0	2.932	2.992	2.906	3.198	1.812	3.114	0.609	80	480	460	475	1.552	343	117	356	119	0
4	21	15	"PFN0130"	"N130_4"	18600	25980	110	2251	2134	445	107	109	27	100	100	0	1460	1385	379	166	168	25	100	100	0	1.657	1.663	1.648	1.748	1.460	1.601	0.875	80	534	3438	3246	0.728	2144	1294	2027	1219	0
4	22	15	"PFN0132"	"N130_41"	18800	25980	120	240	252	73	107	109	28	95	87	0	307	303	67	166	166	23	94	90	0	0.943	1.058	1.041	1.056	2.160	1.065	0.646	120	650	274	282	-0.084	133	141	145	137	0
4	1	16	"PFN0149"	"N131_17"	14800	26160	110	206	210	47	111	116	32	92	73	0	442	430	89	179	181	24	100	100	0	0.361	0.394	0.434	0.384	2.087	0.334	0.376	80	544	358	350	-1.469	95	263	99	251	0
4	2	16	"PFN0153"	"N131_27"	15000	26160	120	949	895	308	107	112	29	99	98	0	743	702	220	179	180	24	98	95	0	1.493	1.507	1.519	1.491	2.075	1.540	0.822	120	539	1406	1311	0.578	842	564	788	523	0
4	3	16	"PFN0155"	"N131_4"	15190	26160	150	122	130	40	108	111	28	35	16	0	162	166	28	179	179	22	10	3	0	-0.824	-1.692	0.774	0.959	3.349	0.167	0.008	156	671	-3	9	Error	14	-17	22	-13	-50
4	4	16	"PFN0157"	"N131_5"	15380	26160	150	127	130	32	104	106	26	44	21	0	173	174	28	178	179	24	16	3	0	-4.600	-6.500	1.400	1.501	4.452	0.120	0.002	156	597	18	22	Error	23	-5	26	-4	-50
4	5	16	"PFN0159"	"N131_52"	15560	26160	120	1678	1528	539	99	102	25	100	100	0	1714	1637	641	180	180	24	96	95	0	1.029	0.981	0.991	1.068	2.321	0.945	0.849	120	501	3113	2886	0.042	1579	1534	1429	1457	0
4	6	16	"PFN0164"	"N132_101"	15750	26160	110	1451	1404	286	108	111	29	100	100	0	1050	1035	272	179	182	38	100	100	0	1.542	1.514	1.544	1.558	1.327	1.469	0.867	80	496	2214	2152	0.625	1343	871	1296	856	0
4	7	16	"PFN0559"	"N143_59"	15970	26160	150	114	116	29	110	113	29	16	3	0	169	169	27	176	181	41	5	0	0	-0.571	-0.857	0.853	0.839	3.350	0.528	0.035	156	670	-3	-1	Error	4	-7	6	-7	-50
4	8	16	"PFN0564"	"N143_71"	16120	26160	110	605	601	112	106	109	28	100	100	0	532	536	87	173	176	36	100	100	0	1.390	1.364	1.368	1.371	1.441	1.328	0.766	80	405	858	858	0.475	499	359	495	363	0
4	9	16	"PFN0566"	"N143_9"	16320	26150	150	142	149	55	104	107	26	59	38	0	179	183	31	172	173	24	24	11	0	5.429	4.091	2.223	2.111	3.152	3.869	0.056	156	755	45	56	2.441	38	7	45	11	-50
4	10	16	"PFN0576"	"N145_12"	16510	26160	110	884	896	205	108	111	28	100	100	0	1133	1092	272	173	177	26	100	100	0	0.808	0.857	0.823	0.886	1.475	0.797	0.850	80	480	1736	1707	-0.307	776	960	788	919	0
4	11	16	"PFN0578"	"N145_20"	16690	26160	110	549	551	98	110	115	30	100	100	0	1296	1250	256	175	178	26	100	100	0	0.392	0.410	0.405	0.413	1.354	0.367	0.817	80	512	1560	1516	-1.352	439	1121	441	1075	0
4	12	16	"PFN0580"	"N145_23"	16890	26170	120	30443	25647	11611	111	114	28	99	98	0	30166	26317	10363	174	176	24	100	100	0	1.011	0.977	1.009	0.757	2.662	1.006	0.896	120	575	60324	51679	0.016	30332	29992	25536	26143	0
4	13	16	"PFN0603"	"N147_10"	17080	26160	110	348	347	71	109	112	27	100	98	0	359	351	71	175	177	24	96	93	0	1.299	1.352	1.293	1.407	1.924	1.306	0.626	80	468	423	414	0.377	239	184	238	176	0
4	14	16	"PFN0605"	"N147_13"	17260	26160	110	4036	3811	817	108	111	27	100	100	0	2663	2421	716	170	179	60	100	98	0	1.576	1.645	1.538	1.788	1.752	1.577	0.861	80	516	6421	5954	0.656	3928	2493	3703	2251	0
4	15	16	"PFN0610"	"N147_2"	17460	26170	100	442	452	92	103	110	30	100	100	0	449	446	75	168	173	45	100	100	0	1.206	1.255	1.269	1.256	1.415	1.289	0.774	80	457	620	627	0.271	339	281	349	278	0
4	16	16	"PFN0612"	"N147_24"	17640	26170	100	196	209	68	103	107	30	93	71	0	222	227	43	166	166	22	86	63	0	1.661	1.738	1.500	1.536	3.160	2.780	0.169	80	470	149	167	0.732	93	56	106	61	0
4	17	16	"PFN0615"	"N147_4"	17840	26170	110	446	439	80	104	109	30	100	100	0	523	517	86	165	167	24	100	100	0	0.955	0.952	0.924	0.957	1.400	0.932	0.790	80	486	700	687	-0.066	342	358	335	352	0
4	18	16	"PFN0617"	"N148_1"	18030	26170	130	233	239	65	106	109	29	95	90	0	240	249	45	164	165	23	94	82	0	1.671	1.565	1.868	1.611	2.554	1.845	0.313	120	568	203	218	0.741	127	76	133	85	0
4	19	16	"PFN0640"	"N149_7"	18220	26170	120	410	412	100	106	107	27	99	99	0	380	371	87	162	164	22	96	93	0	1.394	1.464	1.412	1.530	1.820	1.467	0.777	120	575	522	515	0.480	304	218	306	209	0
4	20	16	"PFN0642"	"N150_10"	18420	26170	110	950	950	166	106	108	26	100	100	0	531	527	97	162	164	22	100	100	0	2.287	2.312	2.255	2.365	1.353	2.302	0.835	80	501	1213	1209	1.194	844	369	844	365	0
4	21	16	"PFN0645"	"N150_15"	18600	26170	110	671	662	131	107	110	28	100	100	0	422	425	79	166	167	23	100	100	0	2.203	2.143	2.169	2.203	1.473	2.290	0.734	80	500	820	814	1.140	564	256	555	259	0
4	22	16	"PFN0647"	"N150_19"	18780	26170	90	439	449	87	106	111	31	100	100	0	347	358	75	167	171	29	100	100	0	1.850	1.796	1.673	1.873	1.591	1.787	0.610	52	380	513	534	0.888	333	180	343	191	0
4	1	17	"PFN0649"	"N150_27"	14800	26350	110	1346	1322	256	110	114	30	100	100	0	1323	1275	299	178	181	29	100	100	0	1.079	1.105	1.099	1.137	1.383	1.032	0.854	80	532	2381	2309	0.110	1236	1145	1212	1097	0
4	2	17	"PFN0652"	"N150_32"	14980	26350	110	374	377	88	112	116	29	100	98	0	358	363	75	177	181	31	98	96	0	1.448	1.425	1.403	1.483	1.758	1.402	0.605	80	495	443	451	0.534	262	181	265	186	0
4	3	17	"PFN0668"	"N150_62"	15180	26350	110	219	225	60	109	113	29	95	81	0	220	220	35	178	179	23	66	43	0	2.619	2.762	2.058	2.615	2.984	3.698	0.167	80	503	152	158	1.389	110	42	116	42	0
4	4	17	"PFN0670"	"N150_65"	15390	26370	150	115	123	39	108	111	29	23	10	0	170	170	27	178	180	24	14	1	0	-0.875	-1.875	0.894	0.817	4.696	0.017	0.000	156	611	-1	7	Error	7	-8	15	-8	-50
4	5	17	"PFN0672"	"N150_68"	15560	26360	110	283	286	65	107	107	25	98	98	0	1287	1272	222	177	179	24	100	100	0	0.159	0.163	0.156	0.159	1.420	0.155	0.710	80	411	1286	1274	-2.657	176	1110	179	1095	0
4	6	17	"PFN0674"	"N150_71"	15750	26360	120	207	212	65	107	109	26	90	79	0	568	554	149	180	183	35	98	96	0	0.258	0.281	0.288	0.274	2.009	0.258	0.555	120	564	488	479	-1.956	100	388	105	374	0
4	7	17	"PFN0676"	"N150_75"	15960	26350	120	206	210	48	110	111	26	96	85	0	373	379	78	174	176	22	99	98	0	0.482	0.488	0.482	0.470	1.841	0.434	0.515	120	469	295	305	-1.052	96	199	100	205	0
4	8	17	"PFN0678"	"N150_78"	16130	26350	110	676	684	138	114	117	30	100	100	0	403	403	78	176	180	26	100	98	0	2.476	2.511	2.561	2.615	1.586	2.468	0.668	80	456	789	797	1.308	562	227	570	227	0
4	9	17	"PFN0783"	"N157_18"	16320	26360	120	513	505	151	111	115	30	99	97	0	487	466	113	176	178	28	97	95	0	1.293	1.359	1.243	1.345	1.748	1.394	0.772	120	535	713	684	0.370	402	311	394	290	0
4	10	17	"PFN0789"	"N157_41"	16520	26360	120	424	417	107	111	116	30	99	95	0	469	469	102	175	179	29	100	99	0	1.065	1.041	1.080	1.006	1.738	1.023	0.717	120	518	607	600	0.090	313	294	306	294	0
4	11	17	"PFN0807"	"N159_20"	16690	26350	110	1167	1167	221	114	121	33	100	100	0	1201	1149	263	181	185	41	100	100	0	1.032	1.088	1.067	1.127	1.409	0.999	0.855	80	459	2073	2021	0.046	1053	1020	1053	968	0
4	12	17	"PFN0836"	"N163_1"	16900	26360	120	627	606	211	111	117	31	97	94	0	928	870	271	174	179	37	98	98	0	0.684	0.711	0.768	0.703	1.784	0.693	0.816	120	533	1270	1191	-0.547	516	754	495	696	0
4	13	17	"PFN0840"	"N164_1"	17080	26350	110	4257	4124	690	115	121	32	100	100	0	2552	2381	536	175	180	45	100	100	0	1.743	1.817	1.766	1.867	1.325	1.756	0.886	80	534	6519	6215	0.801	4142	2377	4009	2206	0
4	14	17	"PFN0849"	"N165_2"	17290	26350	110	2879	2703	558	119	124	34	100	100	0	1289	1173	305	180	186	59	100	100	0	2.489	2.602	2.523	2.762	1.491	2.549	0.866	80	501	3869	3577	1.315	2760	1109	2584	993	0
4	15	17	"PFN0935"	"N181_4"	17470	26360	130	184	183	44	113	117	30	80	55	0	208	208	35	171	174	26	58	31	0	1.919	1.892	1.667	1.901	3.656	2.732	0.094	120	602	108	107	0.940	71	37	70	37	0
4	16	17	"PFN0929"	"N181_18"	17650	26360	110	2551	2388	539	103	106	26	100	100	0	1265	1217	256	168	170	23	100	100	0	2.232	2.178	2.141	2.182	1.409	2.262	0.839	80	477	3545	3334	1.158	2448	1097	2285	1049	0
4	17	17	"PFN0946"	"N185_14"	17850	26360	120	904	831	288	104	108	28	99	96	0	876	826	218	168	169	24	100	100	0	1.130	1.105	1.147	1.023	1.750	1.131	0.879	120	512	1508	1385	0.176	800	708	727	658	0
4	18	17	"PFN0382"	"N137_2"	18050	26360	120	3473	3215	1241	105	108	28	100	100	0	1326	1327	456	165	166	22	99	99	0	2.901	2.676	2.753	2.651	2.202	2.844	0.862	120	537	4529	4272	1.537	3368	1161	3110	1162	0
4	19	17	"PFL0032"	"L1_63"	18240	26360	110	296	298	72	104	108	27	98	98	0	461	471	93	167	168	23	100	100	0	0.653	0.638	0.649	0.619	1.743	0.539	0.603	80	483	486	498	-0.615	192	294	194	304	0
4	20	17	"PFL0051"	"L1_92"	18440	26350	100	1224	1250	337	102	105	27	100	100	0	915	901	255	167	168	23	100	98	0	1.500	1.564	1.588	1.683	1.659	1.578	0.771	80	408	1870	1882	0.585	1122	748	1148	734	0
4	21	17	"PFL0093"	"L2_163"	18620	26360	120	240	249	66	108	111	28	97	93	0	282	284	55	168	170	25	96	90	0	1.158	1.216	1.180	1.235	1.896	1.280	0.559	120	489	246	257	0.212	132	114	141	116	0
4	22	17	"PFL0100"	"L2_176"	18800	26360	120	3061	2692	1157	103	107	27	100	99	0	1848	1685	615	166	168	26	98	96	0	1.759	1.704	1.778	1.648	2.856	1.815	0.840	120	524	4640	4108	0.814	2958	1682	2589	1519	0
4	1	18	"PFL0105"	"L2_187"	14820	26540	120	21304	19699	9432	108	114	39	100	100	0	19493	17770	8032	182	188	53	98	98	0	1.098	1.114	1.136	1.099	3.485	1.137	0.862	120	616	40507	37179	0.134	21196	19311	19591	17588	0
4	2	18	"PFL0107"	"L2_190"	15010	26540	130	343	351	92	117	122	38	99	96	0	372	369	82	181	185	38	93	88	0	1.183	1.245	1.242	1.314	1.881	1.249	0.660	120	597	417	422	0.243	226	191	234	188	0
4	3	18	"PFL0118"	"L2_202"	15200	26540	110	258	274	59	118	123	32	100	96	0	445	443	94	183	185	28	100	98	0	0.534	0.600	0.612	0.602	1.850	0.531	0.534	80	461	402	416	-0.904	140	262	156	260	0
4	4	18	"PFL0126"	"L2_215"	15380	26540	120	1541	1440	494	117	121	33	100	99	0	792	729	240	181	183	27	95	92	0	2.331	2.414	2.448	2.582	1.642	2.481	0.838	120	450	2035	1871	1.221	1424	611	1323	548	0
4	5	18	"PFJ0334"	"J326_1"	15570	26540	120	8840	7771	3003	114	119	42	100	100	0	5770	5045	1842	181	182	25	100	100	0	1.561	1.574	1.594	1.595	2.218	1.625	0.885	120	479	14315	12521	0.643	8726	5589	7657	4864	0
4	6	18	"PFJ0360"	"J352_5"	15760	26540	120	771	745	230	113	118	41	100	99	0	902	854	260	179	181	24	99	99	0	0.910	0.936	0.967	0.960	1.747	0.922	0.836	120	487	1381	1307	-0.136	658	723	632	675	0
4	7	18	"PFJ0381"	"J38_18"	15980	26530	150	139	145	44	113	117	29	46	24	0	192	194	34	177	180	24	38	14	0	1.733	1.882	1.283	1.354	4.605	4.369	0.017	156	657	41	49	0.794	26	15	32	17	-50
4	8	18	"PFJ0399"	"J43_10"	16150	26540	100	199	206	43	115	118	29	95	76	0	268	270	54	180	182	27	87	71	0	0.955	1.011	0.932	1.031	2.231	0.858	0.308	80	410	172	181	-0.067	84	88	91	90	0
4	9	18	"PFJ0409"	"J43_23"	16340	26540	120	899	857	300	115	119	30	99	97	0	720	684	207	184	186	26	95	95	0	1.463	1.484	1.494	1.535	2.157	1.516	0.823	120	492	1320	1242	0.549	784	536	742	500	0
4	10	18	"PFJ0430"	"J478_10"	16520	26540	120	2570	2266	779	113	118	30	100	100	0	2210	1996	718	182	183	26	98	96	0	1.212	1.187	1.174	1.262	2.061	1.175	0.869	120	414	4485	3967	0.277	2457	2028	2153	1814	0
4	11	18	"PFJ0226"	"J227_1"	16710	26540	150	145	150	39	112	117	32	50	18	0	182	186	34	180	184	38	17	3	0	16.500	6.333	1.952	1.977	3.774	0.718	0.053	156	555	35	44	4.044	33	2	38	6	-50
4	12	18	"PFJ0237"	"J232_2"	16890	26540	120	237	242	64	108	111	27	95	91	0	230	234	41	177	179	25	73	51	0	2.434	2.351	2.328	2.467	2.146	2.549	0.303	120	514	182	191	1.283	129	53	134	57	0
4	13	18	"PFJ0256"	"J245_7"	17090	26550	90	180	185	43	111	112	26	92	63	0	241	238	35	178	180	25	78	59	0	1.095	1.233	1.441	1.390	2.655	1.169	0.189	52	366	132	134	0.131	69	63	74	60	0
4	14	18	"PFJ0284"	"J269_5"	17270	26540	120	3744	3372	1243	114	117	30	100	100	0	2828	2459	980	181	182	27	99	98	0	1.371	1.430	1.429	1.644	2.289	1.425	0.905	120	564	6277	5536	0.456	3630	2647	3258	2278	0
4	15	18	"PFJ0315"	"J2975_2"	17460	26540	110	959	937	222	106	110	27	100	100	0	831	826	204	173	174	25	100	100	0	1.296	1.273	1.248	1.288	1.382	1.220	0.824	80	497	1511	1484	0.374	853	658	831	653	0
4	16	18	"PFJ0365"	"J378_1"	17680	26550	120	2239	1988	746	103	107	26	99	97	0	1622	1493	424	169	171	25	100	100	0	1.470	1.424	1.429	1.273	1.990	1.503	0.870	120	522	3589	3209	0.556	2136	1453	1885	1324	0
4	17	18	"PFK0117"	"Km799_7"	17850	26530	150	149	159	47	103	106	26	74	42	0	186	190	36	166	168	23	46	24	0	2.300	2.333	1.778	1.903	3.121	2.382	0.105	156	538	66	80	1.202	46	20	56	24	-50
4	18	18	"PFK0142"	"Kn10286_1"	18030	26540	110	622	638	130	99	103	25	100	100	0	766	761	181	166	169	28	100	100	0	0.872	0.906	0.915	0.936	1.506	0.815	0.774	80	440	1123	1134	-0.198	523	600	539	595	0
4	19	18	"PFK0175"	"Kn1239_1"	18220	26540	100	217	221	64	104	107	26	95	86	0	186	188	35	172	174	27	35	16	0	8.071	7.313	3.162	3.390	2.657	9.429	0.037	80	406	127	133	3.013	113	14	117	16	0
4	20	18	"PFK0203"	"Kn1453_6"	18400	26530	150	121	129	40	107	109	28	39	16	0	169	172	29	171	174	23	16	7	0	-7.000	22.000	1.300	1.450	5.019	5.205	0.011	156	709	12	23	Error	14	-2	22	1	-50
4	21	18	"PFK0250"	"Kn2004_3"	18600	26540	110	1004	1018	194	108	111	31	100	100	0	719	709	147	172	174	27	100	98	0	1.638	1.695	1.645	1.769	1.556	1.682	0.812	80	444	1443	1447	0.712	896	547	910	537	0
4	22	18	"PFK0277"	"Kn2223_1"	18780	26530	150	120	132	51	105	109	29	34	16	0	170	172	32	170	173	26	16	5	0	100000.000	13.500	1.167	1.184	3.813	5.116	0.014	156	771	15	29	16.610	15	0	27	2	-50
4	1	19	"PFK0478"	"Kn610_1"	14800	26730	110	561	544	130	111	114	30	100	100	0	1166	1126	276	191	193	28	100	100	0	0.462	0.463	0.448	0.463	1.528	0.422	0.786	80	485	1425	1368	-1.115	450	975	433	935	0
4	2	19	"PFK0517"	"Kn8027_1"	14980	26740	150	134	134	33	115	119	38	30	3	0	185	190	34	195	200	38	8	3	0	-1.900	-3.800	1.098	1.024	3.223	1.078	0.170	156	673	9	14	Error	19	-10	19	-5	-50
4	3	19	"PFK0524"	"Kn836_1"	15190	26730	120	235	238	66	114	117	30	93	84	0	258	259	50	189	192	27	77	61	0	1.754	1.771	1.659	1.768	2.843	2.050	0.254	120	535	190	194	0.810	121	69	124	70	0
4	4	19	"PFK0554"	"Kn962_1"	15380	26730	120	219	225	57	113	117	32	95	75	0	315	327	76	192	193	28	95	89	0	0.862	0.830	0.798	0.855	2.147	0.732	0.410	120	467	229	247	-0.215	106	123	112	135	0
4	5	19	"PFK0701"	"Ks15_2"	15550	26740	150	133	137	40	113	116	30	35	16	0	181	182	34	192	195	28	12	1	0	-1.818	-2.400	0.843	0.931	3.554	0.071	0.001	156	501	9	14	Error	20	-11	24	-10	-50
4	6	19	"PFK0743"	"Ks196_1"	15740	26730	150	149	155	42	118	120	29	52	28	0	197	198	32	190	194	31	19	5	0	4.429	4.625	1.573	1.744	3.820	4.564	0.008	156	514	38	45	2.147	31	7	37	8	-50
4	7	19	"PFK1214"	"Ks82_7"	15930	26730	150	126	153	148	120	122	30	29	16	0	172	205	260	193	197	33	5	1	0	-0.286	2.750	0.772	0.769	4.908	0.355	0.183	156	646	-15	45	Error	6	-21	33	12	-50
4	8	19	"PFK1273"	"Ks97_17"	16160	26760	150	150	153	46	121	139	89	11	0	0	203	207	28	201	218	83	0	0	0	14.500	5.333	1.938	2.167	4.616	1.138	0.199	156	610	31	38	3.858	29	2	32	6	-50
4	9	19	"PFK0237"	"Kn1802_2"	16340	26750	150	173	216	237	126	144	95	17	6	0	210	245	176	210	233	88	5	4	0	100000.000	2.571	1.876	1.668	3.821	1.301	0.787	156	510	47	125	16.610	47	0	90	35	-50
4	10	19	"PFK0352"	"Kn3360_1"	16520	26720	150	150	159	58	120	128	36	43	21	0	191	193	34	200	209	42	8	0	0	-3.333	-5.571	1.415	1.569	3.750	10.295	0.004	156	485	21	32	Error	30	-9	39	-7	-50
4	11	19	"PFK0401"	"Kn4252_4"	16710	26730	150	157	157	38	114	119	31	59	30	0	194	201	40	193	196	31	22	10	0	43.000	5.375	1.827	1.815	3.473	1.469	0.029	156	595	44	51	5.426	43	1	43	8	-50
4	12	19	"PFK0571"	"Ks101_8"	16920	26730	110	155	169	52	115	116	28	67	36	0	331	326	59	193	195	30	97	90	0	0.290	0.406	0.378	0.363	3.073	0.336	0.135	80	473	178	187	-1.787	40	138	54	133	0
4	13	19	"PFBL B0018"	"oPFBLOB0018"	17090	26730	120	197	196	42	113	113	27	89	71	0	622	620	162	198	201	33	100	98	0	0.198	0.197	0.202	0.190	2.311	0.146	0.371	120	514	508	505	-2.336	84	424	83	422	0
4	14	19	"PFM60469"	"oPFM60469"	17280	26730	120	34393	29209	11657	107	109	25	100	100	0	27991	24406	9366	195	196	31	99	98	0	1.233	1.202	1.220	1.138	2.194	1.225	0.868	120	513	62082	53313	0.303	34286	27796	29102	24211	0
4	15	19	"PFB0683"	"oPFB0683"	17480	26730	110	397	408	100	102	105	24	100	100	0	392	401	81	176	179	26	100	100	0	1.366	1.360	1.338	1.390	1.449	1.368	0.752	80	461	511	531	0.450	295	216	306	225	0
4	16	19	"PFG0004"	"oPFG0004"	17650	26730	110	451	456	74	98	101	24	100	100	0	581	577	91	168	169	22	100	100	0	0.855	0.875	0.862	0.879	1.389	0.818	0.783	80	512	766	767	-0.226	353	413	358	409	0
4	17	19	"PFC0763"	"oPFC0763"	17870	26710	150	120	128	46	97	100	25	44	24	0	173	177	31	167	168	23	27	10	0	3.833	3.100	1.333	1.466	4.193	3.187	0.038	156	703	29	41	1.939	23	6	31	10	-50
4	18	19	"PFL0014"	"oPFL0014"	18040	26730	110	1240	1214	260	96	99	25	100	100	0	1146	1155	258	177	182	32	100	100	0	1.181	1.143	1.101	1.159	1.440	1.102	0.821	80	477	2113	2096	0.240	1144	969	1118	978	0
4	19	19	"PFM60471"	"oPFM60471"	18230	26730	120	15211	13815	4640	99	104	34	100	100	0	11577	10276	3877	182	187	37	97	97	0	1.326	1.359	1.346	1.469	2.085	1.354	0.889	120	611	26507	23810	0.407	15112	11395	13716	10094	0
4	20	19	"PFL0019"	"oPFL0019"	18420	26730	110	2189	2112	391	103	109	29	100	100	0	1382	1326	323	178	181	27	100	100	0	1.733	1.750	1.663	1.803	1.330	1.717	0.867	80	534	3290	3157	0.793	2086	1204	2009	1148	0
4	21	19	"PFG0007"	"oPFG0007"	18620	26740	110	499	491	121	110	114	31	98	98	0	841	812	148	178	182	28	100	100	0	0.587	0.601	0.613	0.577	1.620	0.607	0.811	80	554	1052	1015	-0.769	389	663	381	634	0
4	22	19	"PFI17638"	"oPFI17638"	18790	26730	110	4041	3887	750	105	109	28	100	100	0	3892	3710	961	178	188	117	100	100	0	1.060	1.071	1.045	1.107	1.425	1.008	0.866	80	550	7650	7314	0.084	3936	3714	3782	3532	0
4	1	20	"PFBL B0024"	"oPFBLOB0024"	14820	26910	110	876	882	183	113	115	29	100	100	0	927	865	198	201	204	35	100	100	0	1.051	1.158	1.138	1.192	1.398	1.115	0.821	80	555	1489	1433	0.072	763	726	769	664	0
4	2	20	"PFBL B0025"	"oPFBLOB0025"	14990	26910	90	271	284	54	108	112	27	100	100	0	401	395	66	200	202	26	100	100	0	0.811	0.903	0.942	0.921	1.677	0.727	0.509	52	344	364	371	-0.302	163	201	176	195	0
4	3	20	"PFN0253"	"oPFN0253"	15190	26920	120	717	652	250	107	108	26	94	92	0	770	703	212	198	200	24	98	96	0	1.066	1.079	1.066	0.958	2.590	1.125	0.827	120	626	1182	1050	0.093	610	572	545	505	0
4	4	20	"PFL0021"	"oPFL0021"	15380	26920	110	1321	1273	303	106	108	26	100	100	0	1295	1284	258	205	206	27	100	100	0	1.115	1.082	1.092	1.072	1.356	1.084	0.837	80	506	2305	2246	0.157	1215	1090	1167	1079	0
4	5	20	"PFF72416"	"oPFF72416"	15580	26910	150	127	138	58	106	110	28	42	22	0	212	222	71	200	202	27	30	10	0	1.750	1.455	1.235	1.205	4.576	0.740	0.123	156	588	33	54	0.807	21	12	32	22	-50
4	6	20	"PFI17640"	"oPFI17640"	15760	26920	120	240	252	76	114	117	28	90	85	0	406	398	86	204	205	29	94	93	0	0.624	0.711	0.685	0.638	2.370	0.699	0.559	120	506	328	332	-0.681	126	202	138	194	0
4	7	20	"PFK12891"	"oPFK12891"	15950	26920	110	363	374	74	117	121	32	100	100	0	663	659	118	212	214	32	100	100	0	0.545	0.575	0.553	0.572	1.513	0.525	0.671	80	490	697	704	-0.874	246	451	257	447	0
4	8	20	"PFJ12782"	"oPFJ12782"	16140	26920	120	65535	57703	14067	124	143	78	100	100	65	63987	51838	18214	222	239	74	100	99	45	1.026	1.116	1.002	1.164	1.837	1.075	0.863	120	493	129176	109195	0.037	65411	63765	57579	51616	0
4	9	20	"PFL0025"	"oPFL0025"	16330	26920	120	989	1318	831	131	151	99	98	97	0	1054	1178	608	248	262	85	99	95	0	1.065	1.276	1.275	1.234	1.552	1.351	0.871	120	489	1664	2117	0.090	858	806	1187	930	0
4	10	20	"PFF72418"	"oPFF72418"	16530	26920	120	3711	3250	1363	124	131	38	100	98	0	2684	2400	978	225	229	44	94	93	0	1.459	1.437	1.468	1.525	2.596	1.475	0.845	120	518	6046	5301	0.545	3587	2459	3126	2175	0
4	11	20	"PFC0772"	"oPFC0772"	16700	26920	120	833	788	261	114	120	31	100	98	0	687	669	214	211	214	33	96	95	0	1.511	1.472	1.539	1.590	1.937	1.483	0.803	120	481	1195	1132	0.595	719	476	674	458	0
4	12	20	"PFA32028"	"oPFA32028"	16910	26920	90	222	215	41	114	117	30	92	86	0	284	296	51	223	225	30	80	50	0	1.770	1.384	1.356	1.550	3.018	1.780	0.178	52	390	169	174	0.824	108	61	101	73	0
4	13	20	"PFI17641"	"oPFI17641"	17090	26920	120	3878	3516	1241	111	113	30	100	100	0	2618	2395	901	227	229	34	97	95	0	1.575	1.571	1.549	1.764	2.285	1.589	0.884	120	582	6158	5573	0.656	3767	2391	3405	2168	0
4	14	20	"PFL0027"	"oPFL0027"	17280	26930	120	597	598	228	107	109	27	96	95	0	584	581	129	218	224	36	99	98	0	1.339	1.353	1.388	1.241	1.875	1.579	0.797	120	459	856	854	0.421	490	366	491	363	0
4	15	20	"PFK12903"	"oPFK12903"	17420	26910	150	109	136	69	101	105	25	34	24	0	225	233	53	193	195	32	48	28	0	0.250	0.875	1.086	0.982	4.029	1.459	0.236	156	643	40	75	-2.000	8	32	35	40	-50
4	16	20	"PFI17664"	"oPFI17664"	17550	26940	100	918	899	185	97	99	24	100	100	0	591	584	111	179	181	24	100	100	0	1.993	1.980	1.983	2.005	1.378	2.079	0.802	80	385	1233	1207	0.995	821	412	802	405	0
4	17	20	"PFH0013"	"oPFH0013"	17730	26940	100	935	945	358	92	96	26	100	98	0	756	766	402	164	167	23	97	97	0	1.424	1.417	1.447	1.523	1.897	1.302	0.709	80	504	1435	1455	0.510	843	592	853	602	0
4	18	20	"PFD66991"	"oPFD66991"	17940	26940	110	672	670	122	96	100	27	100	100	0	778	756	144	169	170	24	100	100	0	0.946	0.978	0.955	0.991	1.362	0.942	0.816	80	565	1185	1161	-0.080	576	609	574	587	0
4	19	20	"PFM60502"	"oPFM60502"	18120	26940	110	1743	1699	488	99	105	31	100	100	0	1084	1026	344	181	185	31	98	96	0	1.821	1.893	1.901	2.129	1.968	1.883	0.816	80	511	2547	2445	0.864	1644	903	1600	845	0
4	20	20	"PFI17667"	"oPFI17667"	18310	26950	120	319	337	158	101	108	36	93	90	0	546	542	167	177	182	36	97	96	0	0.591	0.647	0.605	0.610	2.190	0.514	0.533	120	606	587	601	-0.759	218	369	236	365	0
4	21	20	"PFF72456"	"oPFF72456"	18500	26940	110	605	618	134	108	112	30	100	100	0	514	509	124	174	178	26	98	98	0	1.462	1.522	1.492	1.558	1.451	1.469	0.764	80	510	837	845	0.548	497	340	510	335	0
4	22	20	"PFI17668"	"oPFI17668"	18700	26950	110	410	409	93	109	113	30	100	100	0	468	472	86	173	175	23	100	100	0	1.020	1.003	1.040	0.998	1.594	0.988	0.699	80	562	596	599	0.029	301	295	300	299	0
4	1	21	"PFJ12799"	"oPFJ12799"	14740	27150	150	138	164	94	110	113	27	50	28	0	183	197	65	186	189	34	21	7	0	-9.333	4.909	1.573	1.522	4.296	0.991	0.217	156	755	25	65	Error	28	-3	54	11	-50
4	2	21	"PFF72457"	"oPFF72457"	14890	27120	110	6588	6259	1436	107	109	25	100	100	0	2977	2702	758	189	192	30	100	100	0	2.325	2.448	2.383	2.529	1.387	2.356	0.858	80	463	9269	8665	1.217	6481	2788	6152	2513	0
4	3	21	"PFF72459"	"oPFF72459"	15090	27130	100	399	383	104	107	111	27	97	96	0	282	281	54	186	187	25	91	81	0	3.042	2.905	3.195	2.858	2.572	3.247	0.479	80	487	388	371	1.605	292	96	276	95	0
4	4	21	"PFM60506"	"oPFM60506"	15290	27130	110	550	540	125	109	111	26	100	100	0	718	692	150	192	194	26	100	100	0	0.838	0.862	0.887	0.870	1.484	0.826	0.778	80	535	967	931	-0.254	441	526	431	500	0
4	5	21	"PFL0067"	"oPFL0067"	15480	27130	110	555	553	111	109	112	27	100	100	0	436	441	92	188	191	26	100	100	0	1.798	1.755	1.720	1.840	1.510	1.747	0.729	80	508	694	697	0.847	446	248	444	253	0
4	6	21	"PFI17670"	"oPFI17670"	15670	27130	120	687	671	266	111	114	28	97	94	0	565	551	156	187	188	25	97	95	0	1.524	1.538	1.626	1.518	2.056	1.637	0.795	120	579	954	924	0.608	576	378	560	364	0
4	7	21	"PFI17672"	"oPFI17672"	15870	27130	110	479	501	119	106	110	26	100	100	0	419	420	86	188	189	27	98	98	0	1.615	1.703	1.588	1.717	1.587	1.744	0.713	80	511	604	627	0.691	373	231	395	232	0
4	8	21	"PFL0068"	"oPFL0068"	16060	27120	110	487	486	90	109	112	29	100	100	0	398	381	87	191	193	28	96	91	0	1.826	1.984	1.959	2.299	2.013	1.900	0.615	80	525	585	567	0.869	378	207	377	190	0
4	9	21	"PFL0070"	"oPFL0070"	16240	27130	110	1091	1101	259	108	112	31	100	100	0	653	651	137	194	202	39	100	100	0	2.142	2.173	2.160	2.193	1.400	2.245	0.793	80	549	1442	1450	1.099	983	459	993	457	0
4	10	21	"PFF72463"	"oPFF72463"	16440	27130	110	687	698	165	111	115	29	100	100	0	552	537	125	193	199	35	98	97	0	1.604	1.706	1.704	1.813	1.607	1.742	0.766	80	577	935	931	0.682	576	359	587	344	0
4	11	21	"PFD66995"	"oPFD66995"	16690	27110	150	126	129	38	109	114	30	33	15	0	183	183	33	192	196	33	5	1	0	-1.889	-2.222	1.426	1.068	4.380	0.333	0.000	156	725	8	11	Error	17	-9	20	-9	-50
4	12	21	"PFL0074"	"oPFL0074"	16830	27130	120	1477	1336	519	104	106	26	100	98	0	1418	1301	450	192	195	31	98	97	0	1.120	1.111	1.150	1.035	2.150	1.114	0.840	120	423	2599	2341	0.163	1373	1226	1232	1109	0
4	13	21	"PFJ12802"	"oPFJ12802"	17000	27130	110	490	487	94	105	107	27	100	100	0	667	651	126	194	197	33	100	100	0	0.814	0.836	0.861	0.845	1.427	0.788	0.801	80	500	858	839	-0.297	385	473	382	457	0
4	14	21	"PFBL B0125"	"oPFBLOB0125"	17200	27130	100	281	287	57	108	111	29	100	98	0	346	345	48	192	198	33	98	98	0	1.123	1.170	1.154	1.185	1.826	1.180	0.506	80	493	327	332	0.168	173	154	179	153	0
4	15	21	"PFN0269"	"oPFN0269"	17400	27130	120	3248	2887	1282	101	104	26	98	98	0	2838	2654	1046	181	186	30	99	98	0	1.184	1.127	1.179	1.020	2.784	1.160	0.840	120	583	5804	5259	0.244	3147	2657	2786	2473	0
4	16	21	"PFD66996"	"oPFD66996"	17590	27130	110	488	498	120	97	100	25	100	100	0	654	658	106	173	177	28	100	100	0	0.813	0.827	0.823	0.812	1.437	0.821	0.777	80	458	872	886	-0.299	391	481	401	485	0
4	17	21	"PFF72496"	"oPFF72496"	17770	27130	100	175	179	46	95	99	25	96	75	0	329	331	59	163	167	25	98	97	0	0.482	0.500	0.448	0.493	2.007	0.455	0.395	80	472	246	252	-1.053	80	166	84	168	0
4	18	21	"PFH0035"	"oPFH0035"	17980	27130	110	592	596	130	101	104	26	100	100	0	364	357	55	168	169	21	100	100	0	2.505	2.619	2.549	2.665	1.473	2.852	0.750	80	472	687	684	1.325	491	196	495	189	0
4	19	21	"PFL0139"	"oPFL0139"	18140	27130	120	752	738	259	104	108	29	100	98	0	570	529	171	174	174	24	93	90	0	1.636	1.786	1.697	1.838	1.933	1.797	0.786	120	475	1044	989	0.710	648	396	634	355	0
4	20	21	"PFBL B0173"	"oPFBLOB0173"	18350	27130	110	275	278	53	101	105	27	100	100	0	294	287	44	170	171	22	98	95	0	1.403	1.513	1.443	1.585	1.767	1.507	0.562	80	376	298	294	0.489	174	124	177	117	0
4	21	21	"PFI17720"	"oPFI17720"	18540	27120	150	156	160	53	103	108	30	65	44	0	179	183	29	168	170	22	33	14	0	4.818	3.800	2.245	2.212	3.776	7.070	0.030	156	503	64	72	2.268	53	11	57	15	-50
4	22	21	"PFG0054"	"oPFG0054"	18730	27130	120	2054	1852	756	102	111	54	100	98	0	1031	954	337	167	175	73	91	91	0	2.259	2.224	2.327	2.311	2.186	2.353	0.822	120	455	2816	2537	1.176	1952	864	1750	787	0
4	1	22	"PFN0287"	"oPFN0287"	14730	27310	120	301	300	86	101	106	28	99	93	0	266	261	50	177	177	21	90	79	0	2.247	2.369	2.265	2.531	2.298	2.611	0.495	120	466	289	283	1.168	200	89	199	84	0
4	2	22	"PFL0140"	"oPFL0140"	14930	27310	120	348	333	91	103	106	26	98	97	0	518	494	136	177	178	28	97	94	0	0.718	0.726	0.719	0.745	1.938	0.668	0.728	120	602	586	547	-0.477	245	341	230	317	0
4	3	22	"PFL0142"	"oPFL0142"	15120	27310	120	511	489	153	106	110	30	98	97	0	385	385	103	177	178	23	94	91	0	1.947	1.841	1.888	1.992	2.121	1.900	0.716	120	591	613	591	0.961	405	208	383	208	0
4	4	22	"PFL0144"	"oPFL0144"	15310	27310	120	431	432	144	107	110	29	99	95	0	283	288	61	177	179	25	92	86	0	3.057	2.928	2.930	2.950	2.124	3.349	0.576	120	588	430	436	1.612	324	106	325	111	0
4	5	22	"PFJ12815"	"oPFJ12815"	15500	27310	120	912	882	293	106	109	26	100	99	0	605	574	165	174	176	23	98	97	0	1.870	1.940	2.016	1.969	1.707	2.027	0.805	120	600	1237	1176	0.903	806	431	776	400	0
4	6	22	"PFI17725"	"oPFI17725"	15690	27310	110	2024	1986	487	107	110	28	100	100	0	3467	3482	743	176	182	82	100	100	0	0.582	0.568	0.588	0.559	1.390	0.551	0.851	80	520	5208	5185	-0.780	1917	3291	1879	3306	0
4	7	22	"PFL0149"	"oPFL0149"	15910	27310	150	132	138	41	102	106	26	54	32	0	181	181	31	174	179	65	4	0	0	4.286	5.143	1.529	1.572	3.932	3.245	0.030	156	881	37	43	2.100	30	7	36	7	-50
4	8	22	"PFG0057"	"oPFG0057"	16070	27310	110	240	243	61	105	106	24	98	95	0	235	232	39	175	176	24	77	58	0	2.250	2.421	2.088	2.354	2.424	3.160	0.219	80	488	195	195	1.170	135	60	138	57	0
4	9	22	"PFF72505"	"oPFF72505"	16270	27320	100	137	141	37	104	105	25	55	36	0	297	300	45	179	180	24	97	92	0	0.280	0.306	0.326	0.306	3.001	0.256	0.152	80	491	151	158	-1.838	33	118	37	121	0
4	10	22	"PFM60543"	"oPFM60543"	16460	27320	120	429	415	151	102	105	27	95	92	0	435	421	111	177	179	24	95	94	0	1.267	1.283	1.273	1.237	2.017	1.353	0.734	120	628	585	557	0.342	327	258	313	244	0
4	11	22	"PFBL B0178"	"oPFBLOB0178"	16640	27320	110	313	315	69	103	108	31	100	100	0	1669	1665	390	176	177	25	100	100	0	0.141	0.142	0.141	0.139	1.581	0.124	0.689	80	550	1703	1701	-2.830	210	1493	212	1489	0
4	12	22	"PFG0058"	"oPFG0058"	16870	27300	150	134	139	45	101	105	29	52	29	0	190	194	34	173	173	24	39	19	0	1.941	1.810	1.336	1.425	4.229	2.574	0.073	156	814	50	59	0.957	33	17	38	21	-50
4	13	22	"PFBL B0180"	"oPFBLOB0180"	17040	27320	90	154	162	51	104	107	28	63	44	0	224	226	42	173	176	25	71	50	0	0.980	1.094	0.851	0.836	4.251	1.484	0.101	52	356	101	111	-0.029	50	51	58	53	0
4	14	22	"PFBL B0182"	"oPFBLOB0182"	17230	27320	110	159	161	37	103	105	27	75	52	0	476	466	90	170	173	23	98	98	0	0.183	0.196	0.194	0.184	2.708	0.167	0.281	80	564	362	354	-2.450	56	306	58	296	0
4	15	22	"PFBL B0184"	"oPFBLOB0184"	17420	27320	110	409	409	101	97	100	25	100	100	0	387	386	75	167	168	22	98	98	0	1.418	1.425	1.442	1.422	1.583	1.535	0.694	80	519	532	531	0.504	312	220	312	219	0
4	16	22	"PFI17729"	"oPFI17729"	17620	27310	150	143	150	48	97	100	24	70	47	0	179	184	37	164	166	20	43	23	0	3.067	2.650	1.550	1.728	3.599	3.333	0.056	156	849	61	73	1.617	46	15	53	20	-50
4	17	22	"PFH0036"	"oPFH0036"	17800	27310	110	2921	2802	652	99	103	25	100	100	0	1369	1305	340	166	171	40	100	100	0	2.346	2.373	2.395	2.440	1.322	2.275	0.849	80	498	4025	3842	1.230	2822	1203	2703	1139	0
4	18	22	"PFA32038"	"oPFA32038"	18000	27320	120	2554	2369	900	103	106	28	100	98	0	2802	2704	926	168	172	38	99	98	0	0.931	0.894	0.920	0.881	2.270	0.897	0.851	120	625	5085	4802	-0.104	2451	2634	2266	2536	0
4	19	22	"EMPTY"	"EMPTY"	18210	27290	150	97	99	30	97	101	26	12	2	0	158	163	25	166	167	21	13	6	0	0.000	-0.667	1.154	0.964	3.682	22.858	0.000	156	733	-8	-1	Error	0	-8	2	-3	-50
4	20	22	"EMPTY"	"EMPTY"	18400	27290	150	93	97	27	94	97	23	13	5	0	159	160	22	161	162	21	19	3	0	0.500	-3.000	0.864	0.892	4.550	2.619	0.004	156	669	-3	2	-1.000	-1	-2	3	-1	-50
4	21	22	"EMPTY"	"EMPTY"	18590	27290	150	95	100	26	95	98	23	19	6	0	163	171	64	158	160	20	19	6	0	0.000	0.385	1.556	1.285	3.793	0.024	0.001	156	628	5	18	Error	0	5	5	13	-50
4	22	22	"EMPTY"	"EMPTY"	18780	27290	150	93	97	23	96	101	42	7	0	0	162	162	21	158	163	54	0	0	0	-0.750	0.250	0.909	0.916	4.218	7.874	0.002	156	912	1	5	Error	-3	4	1	4	-50
5	1	1	"PFI0414"	"I5572_1"	1100	27840	130	254	257	68	94	98	24	99	96	0	360	358	60	183	184	21	100	98	0	0.904	0.931	0.956	0.915	1.764	0.931	0.633	120	471	337	338	-0.146	160	177	163	175	0
5	2	1	"PFI0486"	"I7438_2"	1280	27840	130	276	363	480	94	97	24	100	100	0	1090	1125	424	190	192	27	100	100	0	0.202	0.288	0.208	0.221	1.905	0.391	0.378	120	620	1082	1204	-2.306	182	900	269	935	0
5	3	1	"PFI0416"	"I5607_1"	1480	27850	130	344	361	101	94	98	27	100	100	0	365	372	73	191	195	29	98	96	0	1.437	1.475	1.418	1.452	1.522	1.594	0.700	120	596	424	448	0.523	250	174	267	181	0
5	4	1	"PFI0237"	"I16933_1"	1660	27850	140	464	457	126	94	98	28	100	98	0	437	449	94	183	185	24	100	99	0	1.457	1.365	1.382	1.351	1.585	1.418	0.786	156	637	624	629	0.543	370	254	363	266	0
5	5	1	"PFI0401"	"I5180_2"	1850	27850	140	883	867	255	98	102	30	100	99	0	587	585	165	184	186	24	98	96	0	1.948	1.918	1.959	2.028	1.633	1.892	0.887	156	662	1188	1170	0.962	785	403	769	401	0
5	6	1	"PFI0236"	"I1689_2"	2030	27850	120	4585	4399	1531	108	122	79	99	99	0	2526	2423	776	188	193	38	100	100	0	1.915	1.920	1.882	1.887	1.628	1.957	0.902	120	538	6815	6526	0.937	4477	2338	4291	2235	0
5	7	1	"PFJ0542"	"J667_1"	2240	27860	140	487	474	130	107	119	75	95	92	0	632	626	131	186	191	37	99	98	0	0.852	0.834	0.847	0.783	1.714	0.844	0.794	156	684	826	807	-0.231	380	446	367	440	0
5	8	1	"PFJ0005"	"J1011_3"	2430	27860	130	284	688	1813	106	110	40	88	81	0	617	1252	3469	186	191	45	94	93	0	0.413	0.546	0.368	0.400	2.181	0.382	0.381	120	549	609	1648	-1.276	178	431	582	1066	0
5	9	1	"PFJ0310"	"J2896_1"	2610	27850	140	3922	3724	946	104	107	29	100	100	0	2579	2410	730	188	190	34	99	98	0	1.597	1.629	1.610	1.741	1.568	1.603	0.931	156	694	6209	5842	0.675	3818	2391	3620	2222	0
5	10	1	"PFJ0140"	"J17_1"	2810	27850	140	1759	1730	471	100	104	29	100	100	0	1807	1769	505	185	186	23	98	98	0	1.023	1.029	1.027	1.061	1.572	1.010	0.919	156	679	3281	3214	0.033	1659	1622	1630	1584	0
5	11	1	"PFJ0200"	"J21_1"	3000	27850	140	1974	1970	574	100	106	30	100	100	0	1843	1848	534	185	187	23	99	98	0	1.130	1.124	1.104	1.210	1.800	1.115	0.900	156	704	3532	3533	0.177	1874	1658	1870	1663	0
5	12	1	"PFJ0215"	"J21_7"	3210	27850	130	2295	2210	443	104	109	32	100	100	0	1646	1649	220	186	187	24	100	100	0	1.501	1.440	1.474	1.411	1.287	1.488	0.916	120	579	3651	3569	0.586	2191	1460	2106	1463	0
5	13	1	"PFJ0476"	"J53_48"	3390	27850	140	13765	12779	3826	99	108	58	100	100	0	5867	5431	1931	188	193	45	98	98	0	2.406	2.418	2.337	2.680	1.714	2.386	0.933	156	638	19345	17923	1.267	13666	5679	12680	5243	0
5	14	1	"PFJ0510"	"J58_2"	3590	27850	140	1558	1438	756	100	108	57	96	92	0	1044	930	423	191	197	65	87	85	0	1.709	1.811	1.829	1.764	1.756	1.885	0.853	156	662	2311	2077	0.773	1458	853	1338	739	0
5	15	1	"PFJ0563"	"J70_2"	3770	27850	140	586	571	138	102	107	29	100	100	0	443	439	85	190	190	23	98	97	0	1.913	1.884	1.909	1.922	1.525	1.889	0.806	156	673	737	718	0.936	484	253	469	249	0
5	16	1	"PFJ0575"	"J73_12"	3960	27850	130	1413	1402	261	105	111	32	100	100	0	1402	1346	231	191	193	23	100	100	0	1.080	1.123	1.122	1.126	1.259	1.106	0.914	120	610	2519	2452	0.111	1308	1211	1297	1155	0
5	17	1	"PFJ0599"	"J85_3"	4150	27850	140	598	603	157	102	108	29	100	99	0	599	581	146	193	194	23	96	95	0	1.222	1.291	1.305	1.418	1.911	1.259	0.840	156	716	902	889	0.289	496	406	501	388	0
5	18	1	"PFJ0018"	"J109_5"	4360	27850	140	285	287	80	101	105	27	97	94	0	280	282	51	191	191	23	90	80	0	2.067	2.044	2.106	2.196	2.218	2.147	0.502	156	693	273	277	1.048	184	89	186	91	0
5	19	1	"PFJ0181"	"J198_5"	4550	27850	140	7312	6962	2243	99	103	25	100	100	0	3322	3071	1127	189	188	23	98	97	0	2.302	2.381	2.331	2.824	2.090	2.348	0.927	156	652	10346	9745	1.203	7213	3133	6863	2882	0
5	20	1	"PFJ0227"	"J227_2"	4730	27850	140	324	331	81	104	105	25	100	99	0	326	324	60	192	195	52	89	66	0	1.642	1.720	1.659	1.830	1.981	1.512	0.361	156	702	354	359	0.715	220	134	227	132	0
5	21	1	"PFJ0246"	"J242_1"	4940	27850	130	223	240	76	104	110	56	87	55	0	278	280	45	193	194	28	91	68	0	1.400	1.563	1.588	1.561	2.106	1.695	0.458	120	642	204	223	0.485	119	85	136	87	0
5	22	1	"PFJ0280"	"J268_1"	5120	27860	130	1156	1147	252	103	110	54	100	100	0	1193	1193	198	194	196	29	100	100	0	1.054	1.045	1.044	1.040	1.326	1.059	0.880	120	707	2052	2043	0.076	1053	999	1044	999	0
5	1	2	"PFJ0322"	"J309_17"	1130	28040	130	538	532	117	100	101	25	100	100	0	543	534	85	185	186	21	100	100	0	1.223	1.238	1.212	1.230	1.383	1.273	0.846	120	443	796	781	0.291	438	358	432	349	0
5	2	2	"PFJ0363"	"J373_1"	1320	28030	140	670	638	181	99	103	26	100	99	0	536	523	111	188	191	25	98	97	0	1.641	1.609	1.601	1.594	1.593	1.654	0.862	156	551	919	874	0.714	571	348	539	335	0
5	3	2	"PFN0173"	"N132_113"	1520	28040	130	560	569	115	101	105	31	100	99	0	951	937	144	185	187	25	100	100	0	0.599	0.622	0.618	0.611	1.356	0.610	0.853	120	419	1225	1220	-0.739	459	766	468	752	0
5	4	2	"PFN0184"	"N132_132"	1700	28040	140	468	478	150	106	114	48	97	94	0	685	668	148	183	186	26	100	99	0	0.721	0.767	0.769	0.747	1.619	0.768	0.784	156	485	864	857	-0.472	362	502	372	485	0
5	5	2	"PFN0186"	"N132_136"	1910	28040	130	3945	3832	796	117	133	66	100	100	0	1454	1472	190	189	202	61	100	100	0	3.026	2.896	2.963	2.847	1.273	3.079	0.907	120	505	5093	4998	1.597	3828	1265	3715	1283	0
5	6	2	"PFN0203"	"N132_171"	2110	28030	130	738	677	263	128	142	69	97	88	0	552	503	171	192	205	68	84	81	0	1.694	1.765	1.676	1.811	1.529	1.656	0.796	120	469	970	860	0.761	610	360	549	311	0
5	7	2	"PFN0208"	"N132_178"	2280	28040	130	1398	1397	250	112	118	37	100	100	0	813	831	125	184	186	27	100	100	0	2.045	1.986	2.009	1.985	1.227	2.026	0.899	120	413	1915	1932	1.032	1286	629	1285	647	0
5	8	2	"PFN0211"	"N132_181"	2470	28040	130	455	465	82	107	112	30	100	100	0	345	350	48	187	188	24	100	99	0	2.203	2.196	2.244	2.234	1.442	2.217	0.740	120	452	506	521	1.139	348	158	358	163	0
5	9	2	"PFN0362"	"N135_24"	2680	28040	130	1071	1067	181	110	114	32	100	100	0	983	974	135	183	185	25	100	100	0	1.201	1.210	1.219	1.208	1.251	1.216	0.908	120	451	1761	1748	0.265	961	800	957	791	0
5	10	2	"PFN0373"	"N136_4"	2850	28050	130	353	353	67	115	121	39	99	98	0	592	594	89	182	186	28	100	100	0	0.580	0.578	0.572	0.566	1.479	0.552	0.747	120	448	648	650	-0.785	238	410	238	412	0
5	11	2	"PFN0401"	"N137_50"	3040	28040	140	536	522	129	113	119	35	98	97	0	498	500	99	184	187	27	100	98	0	1.347	1.294	1.349	1.279	1.696	1.321	0.808	156	506	737	725	0.430	423	314	409	316	0
5	12	2	"PFN0423"	"N138_31"	3260	28030	150	168	175	53	110	115	33	72	45	0	229	230	57	185	188	26	64	44	0	1.318	1.444	1.104	1.267	2.957	1.312	0.227	156	445	102	110	0.399	58	44	65	45	-50
5	13	2	"PFN0433"	"N138_45"	3430	28040	130	229	233	57	104	114	72	84	33	0	358	360	59	187	195	52	100	90	0	0.731	0.746	0.790	0.690	1.950	0.739	0.476	120	348	296	302	-0.452	125	171	129	173	0
5	14	2	"PFN0409"	"N138_104"	3610	28040	130	291	295	78	102	107	31	99	98	0	463	464	81	189	191	23	100	100	0	0.690	0.702	0.686	0.692	1.446	0.747	0.733	120	394	463	468	-0.536	189	274	193	275	0
5	15	2	"PFN0534"	"N143_18"	3800	28040	130	398	413	87	105	109	28	100	100	0	411	415	64	186	187	22	100	100	0	1.302	1.345	1.277	1.333	1.474	1.359	0.748	120	397	518	537	0.381	293	225	308	229	0
5	16	2	"PFN0540"	"N143_29"	3990	28050	130	577	598	133	109	112	30	100	100	0	493	490	79	188	190	24	100	100	0	1.534	1.619	1.660	1.623	1.415	1.665	0.784	120	452	773	791	0.618	468	305	489	302	0
5	17	2	"PFN0556"	"N143_56"	4190	28040	150	193	199	67	110	114	31	84	60	0	231	237	40	190	191	26	66	38	0	2.024	1.894	1.737	1.704	3.003	2.589	0.180	156	561	124	136	1.017	83	41	89	47	-50
5	18	2	"PFN0562"	"N143_66"	4380	28040	130	421	431	75	112	115	30	100	100	0	598	603	111	188	189	26	100	100	0	0.754	0.769	0.789	0.776	1.430	0.704	0.761	120	489	719	734	-0.408	309	410	319	415	0
5	19	2	"PFN0608"	"N147_16"	4570	28040	130	261	267	61	111	114	29	100	97	0	329	340	84	187	187	25	99	95	0	1.056	1.020	1.124	1.083	1.823	0.940	0.551	120	468	292	309	0.079	150	142	156	153	0
5	20	2	"PFN0623"	"N148_7"	4760	28040	130	231	242	62	107	111	29	98	90	0	261	261	39	191	194	63	54	7	0	1.771	1.929	1.857	1.881	2.141	0.918	0.103	120	454	194	205	0.825	124	70	135	70	0
5	21	2	"PFN0714"	"N151_50"	4940	28040	130	10981	10418	2303	111	121	71	100	100	0	5835	5378	1436	193	203	132	99	99	0	1.927	1.988	1.939	2.054	1.419	1.970	0.906	120	464	16512	15492	0.946	10870	5642	10307	5185	0
5	22	2	"PFN0723"	"N152_1"	5160	28050	140	587	579	194	105	114	62	95	92	0	731	708	154	193	203	114	97	94	0	0.896	0.920	0.904	0.855	1.906	0.943	0.805	156	631	1020	989	-0.159	482	538	474	515	0
5	1	3	"PFN0727"	"N152_17"	1160	28220	130	340	337	71	101	103	24	100	100	0	376	382	71	185	185	22	100	100	0	1.251	1.198	1.249	1.216	1.471	1.181	0.754	120	502	430	433	0.323	239	191	236	197	0
5	2	3	"PFN0735"	"N153_15"	1350	28220	130	349	358	73	99	101	23	100	100	0	471	469	76	178	180	22	100	100	0	0.853	0.890	0.882	0.884	1.415	0.896	0.790	120	443	543	550	-0.229	250	293	259	291	0
5	3	3	"PFN0750"	"N155_14"	1530	28220	140	1450	1363	397	100	103	24	100	100	0	967	912	264	177	179	22	98	96	0	1.709	1.718	1.729	1.888	1.806	1.718	0.919	156	457	2140	1998	0.773	1350	790	1263	735	0
5	4	3	"PFN0757"	"N155_25"	1730	28220	130	565	572	132	104	109	42	99	99	0	662	663	98	180	182	24	100	100	0	0.956	0.969	0.954	0.940	1.521	0.990	0.804	120	486	943	951	-0.064	461	482	468	483	0
5	5	3	"PFB0217"	"B567"	1920	28220	120	291	291	67	108	119	51	99	90	0	396	403	53	186	195	53	99	99	0	0.871	0.843	0.839	0.810	1.598	0.881	0.601	120	469	393	400	-0.199	183	210	183	217	0
5	6	3	"PFB0221"	"B573"	2100	28220	130	611	621	141	116	131	61	100	100	0	585	582	100	193	204	65	100	100	0	1.263	1.298	1.332	1.290	1.357	1.298	0.817	120	509	887	894	0.337	495	392	505	389	0
5	7	3	"PFB0223"	"B577"	2300	28210	130	1025	1001	194	110	119	44	100	100	0	468	474	78	188	191	31	100	100	0	3.268	3.115	3.198	3.155	1.411	3.244	0.791	120	469	1195	1177	1.708	915	280	891	286	0
5	8	3	"PFB0225"	"B583"	2490	28210	140	1493	1502	402	105	108	29	100	100	0	1112	1133	277	187	188	24	99	99	0	1.501	1.477	1.491	1.471	1.402	1.495	0.898	156	490	2313	2343	0.585	1388	925	1397	946	0
5	9	3	"PFB0227"	"B587"	2680	28210	130	797	811	211	112	121	48	100	100	0	385	393	75	189	195	77	97	76	0	3.495	3.426	3.375	3.503	1.462	3.299	0.530	120	555	881	903	1.805	685	196	699	204	0
5	10	3	"PFB0229"	"B590"	2960	28220	150	137	142	40	127	132	51	14	3	0	197	199	36	191	199	80	3	0	0	1.667	1.875	1.179	1.117	3.271	2.103	0.104	156	520	16	23	0.737	10	6	15	8	-50
5	11	3	"PFB0246"	"B618"	3120	28250	150	129	142	57	121	126	39	27	14	0	193	199	33	190	193	29	25	7	0	2.667	2.333	1.184	1.273	4.376	3.824	0.064	156	350	11	30	1.415	8	3	21	9	-50
5	12	3	"PFB0256"	"B634"	3280	28210	150	140	145	54	108	114	35	46	18	0	202	202	48	183	187	26	42	21	0	1.684	1.947	1.108	1.172	3.338	1.417	0.143	156	326	51	56	0.752	32	19	37	19	-50
5	13	3	"PFB0259"	"B64"	3450	28220	140	446	424	120	107	123	158	88	55	0	679	695	154	185	193	74	100	98	0	0.686	0.622	0.612	0.576	1.769	0.607	0.771	156	393	833	827	-0.543	339	494	317	510	0
5	14	3	"PFB0262"	"B645"	3660	28200	150	156	164	57	107	121	141	7	0	0	209	213	35	188	194	66	12	1	0	2.333	2.280	1.929	1.859	3.281	4.555	0.142	156	502	70	82	1.222	49	21	57	25	-50
5	15	3	"PFB0270"	"B664"	3830	28200	130	190	200	57	105	108	28	93	75	0	251	263	116	185	188	26	80	59	0	1.288	1.218	1.263	1.442	2.571	0.319	0.154	120	414	151	173	0.365	85	66	95	78	0
5	16	3	"PFB0273"	"B667"	4010	28210	130	917	897	145	105	110	29	100	100	0	801	794	127	185	188	28	100	100	0	1.318	1.300	1.279	1.317	1.305	1.266	0.875	120	494	1428	1401	0.399	812	616	792	609	0
5	17	3	"PFC0002"	"C101"	4220	28220	130	226	238	58	108	113	30	99	91	0	399	404	64	189	192	31	100	100	0	0.562	0.605	0.590	0.571	1.781	0.580	0.551	120	569	328	345	-0.832	118	210	130	215	0
5	18	3	"PFC0006"	"C113"	4430	28220	110	171	179	52	112	117	32	71	43	0	274	282	51	192	194	32	85	63	0	0.720	0.744	0.715	0.705	3.167	0.625	0.200	80	413	141	157	-0.475	59	82	67	90	0
5	19	3	"PFC0009"	"C116"	4600	28220	130	322	325	72	109	113	32	100	98	0	374	381	61	187	188	25	100	100	0	1.139	1.113	1.060	1.097	1.652	1.127	0.632	120	453	400	410	0.188	213	187	216	194	0
5	20	3	"PFC0011"	"C118"	4780	28220	140	215	219	61	110	115	33	91	73	0	260	269	79	185	186	24	85	67	0	1.400	1.298	1.499	1.406	2.629	0.801	0.190	156	595	180	193	0.485	105	75	109	84	0
5	21	3	"PFC0013"	"C122"	5020	28190	150	140	141	44	113	123	70	15	1	0	196	197	30	186	198	129	0	0	0	2.700	2.545	1.649	1.609	3.582	0.229	0.346	156	485	37	39	1.433	27	10	28	11	-50
5	22	3	"PFC0015"	"C125"	5170	28220	140	489	478	133	103	108	29	98	96	0	501	500	102	191	196	51	98	97	0	1.245	1.214	1.279	1.201	1.871	1.236	0.758	156	539	696	684	0.316	386	310	375	309	0
5	1	4	"PFC0035"	"C162"	1180	28400	130	3175	3248	696	101	102	24	100	100	0	3078	3185	520	180	181	24	100	100	0	1.061	1.047	1.050	1.035	1.175	1.064	0.937	120	539	5972	6152	0.085	3074	2898	3147	3005	0
5	2	4	"PFC0037"	"C164"	1360	28400	120	211	226	62	97	99	22	97	93	0	355	357	45	175	175	22	100	100	0	0.633	0.709	0.661	0.630	1.911	0.742	0.623	120	394	294	311	-0.659	114	180	129	182	0
5	3	4	"PFC0039"	"C171"	1550	28400	140	524	504	155	99	100	22	95	95	0	368	366	68	175	175	22	99	97	0	2.202	2.120	2.170	2.071	1.917	2.305	0.776	156	438	618	596	1.139	425	193	405	191	0
5	4	4	"PFC0042"	"C179"	1740	28410	120	248	247	55	102	104	26	99	96	0	400	404	60	181	188	52	99	98	0	0.667	0.650	0.640	0.620	1.691	0.614	0.623	120	430	365	368	-0.585	146	219	145	223	0
5	5	4	"PFC0044"	"C180"	1940	28410	120	232	248	152	104	107	26	83	78	0	354	338	124	185	192	59	80	67	0	0.757	0.941	0.732	0.723	2.644	0.911	0.316	120	444	297	297	-0.401	128	169	144	153	0
5	6	4	"PFC0046"	"C184"	2120	28400	130	322	322	84	107	114	38	97	95	0	259	262	56	186	191	38	77	44	0	2.945	2.829	2.851	3.010	2.188	2.975	0.350	120	508	288	291	1.558	215	73	215	76	0
5	7	4	"PFD0183"	"D23156_27"	2330	28400	140	469	457	122	107	114	39	99	96	0	474	464	86	185	187	28	100	98	0	1.253	1.254	1.262	1.223	1.645	1.309	0.807	156	564	651	629	0.325	362	289	350	279	0
5	8	4	"PFD0186"	"D23156_40"	2510	28400	130	500	501	88	103	106	27	100	100	0	493	491	84	182	185	23	100	100	0	1.277	1.288	1.289	1.309	1.365	1.287	0.812	120	480	708	707	0.352	397	311	398	309	0
5	9	4	"PFD0190"	"D2337_1"	2700	28400	130	266	272	56	106	113	45	100	95	0	311	316	54	185	192	77	86	34	0	1.270	1.267	1.316	1.304	1.743	1.284	0.536	120	541	286	297	0.345	160	126	166	131	0
5	10	4	"PFD0198"	"D23657_2"	2900	28380	150	147	159	52	121	129	52	33	14	0	208	218	38	192	199	74	12	0	0	1.625	1.462	1.409	1.414	4.159	1.830	0.181	156	638	42	64	0.700	26	16	38	26	-50
5	11	4	"PFD0208"	"D25498_1"	3130	28420	150	142	155	60	114	122	43	39	17	0	215	222	48	191	196	32	38	21	0	1.167	1.323	1.260	1.234	3.279	1.818	0.181	156	417	52	72	0.222	28	24	41	31	-50
5	12	4	"PFD0213"	"D2660_1"	3300	28400	150	149	170	78	104	108	29	62	42	0	215	223	52	183	186	25	53	37	0	1.406	1.650	1.253	1.306	3.181	2.024	0.261	156	353	77	106	0.492	45	32	66	40	-50
5	13	4	"PFD0248"	"D33539_109"	3450	28400	130	476	482	103	102	114	149	100	77	0	414	421	73	181	188	70	98	95	0	1.605	1.583	1.543	1.604	1.454	1.605	0.808	120	439	607	620	0.683	374	233	380	240	0
5	14	4	"PFD0250"	"D33539_15"	3650	28400	130	307	318	69	103	116	133	89	23	0	513	514	79	184	189	63	100	100	0	0.620	0.652	0.643	0.638	1.453	0.603	0.698	120	557	533	545	-0.690	204	329	215	330	0
5	15	4	"PFD0252"	"D33539_17"	3830	28410	130	215	221	52	101	106	27	97	91	0	417	420	61	183	185	25	100	100	0	0.487	0.506	0.491	0.478	1.681	0.478	0.585	120	562	348	357	-1.037	114	234	120	237	0
5	16	4	"PFD0256"	"D33539_23"	4030	28400	130	302	306	67	102	106	27	100	99	0	358	361	59	182	184	25	100	98	0	1.136	1.140	1.135	1.146	1.661	1.150	0.681	120	562	376	383	0.184	200	176	204	179	0
5	17	4	"PFD0259"	"D33539_28"	4220	28410	130	565	567	115	101	105	26	100	100	0	772	788	147	182	184	22	100	100	0	0.786	0.769	0.781	0.762	1.380	0.751	0.829	120	543	1054	1072	-0.347	464	590	466	606	0
5	18	4	"PFD0261"	"D33539_3"	4420	28400	150	140	153	49	106	111	30	57	25	0	197	200	33	185	188	29	32	11	0	2.833	3.133	1.284	1.296	3.870	0.034	0.003	156	626	46	62	1.503	34	12	47	15	-50
5	19	4	"PFD0277"	"D33539_63"	4610	28410	130	429	434	87	104	109	32	99	99	0	519	530	77	183	185	26	100	100	0	0.967	0.951	0.958	0.929	1.483	0.962	0.793	120	516	661	677	-0.048	325	336	330	347	0
5	20	4	"PFD0281"	"D33539_69"	4790	28410	110	168	176	47	102	108	31	83	53	0	225	225	30	184	186	24	73	42	0	1.610	1.805	1.520	1.458	2.502	2.528	0.175	80	465	107	115	0.687	66	41	74	41	0
5	21	4	"PFD0283"	"D33539_74"	5020	28400	150	151	159	50	109	114	33	60	31	0	197	202	33	187	190	25	30	14	0	4.200	3.333	2.000	1.944	3.256	3.651	0.059	156	666	52	65	2.070	42	10	50	15	-50
5	22	4	"PFD0286"	"D33539_85"	5180	28400	130	546	560	104	103	105	26	100	100	0	473	471	76	192	193	24	100	100	0	1.577	1.638	1.627	1.663	1.352	1.618	0.825	120	535	724	736	0.657	443	281	457	279	0
5	1	5	"PFD0288"	"D33539_87"	1190	28580	120	368	370	71	97	98	24	100	100	0	382	388	71	176	176	21	100	100	0	1.316	1.288	1.295	1.310	1.496	1.253	0.725	120	497	477	485	0.396	271	206	273	212	0
5	2	5	"PFD0292"	"D33539_97"	1390	28580	140	211	221	65	96	99	25	98	87	0	271	270	43	174	174	20	94	89	0	1.186	1.302	1.269	1.242	1.911	1.459	0.571	156	522	212	221	0.246	115	97	125	96	0
5	3	5	"PFD0343"	"D40381_1"	1570	28580	120	272	281	69	97	100	33	99	98	0	346	355	62	175	175	19	99	99	0	1.023	1.022	1.054	0.994	1.673	1.070	0.623	120	414	346	364	0.033	175	171	184	180	0
5	4	5	"PFD0345"	"D4043_2"	1760	28580	140	530	546	209	102	107	40	95	94	0	788	767	237	179	186	57	96	94	0	0.703	0.755	0.755	0.785	2.262	0.760	0.745	156	527	1037	1032	-0.509	428	609	444	588	0
5	5	5	"PFD0355"	"D42243_17"	1970	28590	150	164	168	49	105	110	30	78	47	0	215	216	33	185	191	57	17	2	0	1.967	2.032	1.682	2.054	3.084	0.733	0.138	156	541	89	94	0.976	59	30	63	31	-50
5	6	5	"PFD0362"	"D42243_29"	2120	28580	100	176	180	52	108	115	34	71	48	0	218	219	35	183	185	26	60	32	0	1.943	2.000	1.758	1.733	3.119	2.882	0.101	80	367	103	108	0.958	68	35	72	36	0
5	7	5	"PFD0367"	"D42243_37"	2320	28590	130	2824	2751	513	107	113	32	100	100	0	1203	1182	193	182	184	25	100	100	0	2.661	2.644	2.654	2.645	1.259	2.720	0.906	120	551	3738	3644	1.412	2717	1021	2644	1000	0
5	8	5	"PFD0369"	"D42243_39"	2510	28590	130	1130	1123	213	105	109	28	100	100	0	448	451	74	181	182	24	100	100	0	3.839	3.770	3.822	3.858	1.417	3.884	0.831	120	509	1292	1288	1.941	1025	267	1018	270	0
5	9	5	"PFE0400"	"E2667_1"	2690	28590	130	234	240	52	104	109	29	100	95	0	325	322	46	181	182	23	99	98	0	0.903	0.965	0.987	0.962	1.750	1.040	0.544	120	496	274	277	-0.148	130	144	136	141	0
5	10	5	"PFE0403"	"E26771_1"	2870	28590	130	1588	1564	349	107	113	39	100	100	0	876	876	124	184	188	29	100	100	0	2.140	2.105	2.147	2.070	1.275	2.206	0.914	120	511	2173	2149	1.098	1481	692	1457	692	0
5	11	5	"PFE0405"	"E26771_4"	3060	28590	130	341	345	68	110	116	39	100	100	0	369	373	54	189	192	31	100	100	0	1.283	1.277	1.307	1.272	1.528	1.282	0.659	120	452	411	419	0.360	231	180	235	184	0
5	12	5	"PFE0408"	"E26934_1"	3250	28590	130	847	848	138	105	110	27	100	100	0	524	533	112	184	186	24	100	100	0	2.182	2.129	2.116	2.239	1.456	2.135	0.842	120	417	1082	1092	1.126	742	340	743	349	0
5	13	5	"PFE0411"	"E27042_1"	3450	28580	100	190	192	51	104	109	27	86	75	0	235	237	37	180	182	23	78	56	0	1.564	1.544	1.610	1.722	2.951	2.046	0.207	80	428	141	145	0.645	86	55	88	57	0
5	14	5	"PFE0415"	"E27173_1"	3640	28600	130	196	204	51	103	107	26	95	82	0	281	287	52	179	180	23	95	92	0	0.912	0.935	0.929	0.900	2.217	0.940	0.373	120	549	195	209	-0.133	93	102	101	108	0
5	15	5	"PFE0439"	"E27723_18"	3830	28590	130	1319	1291	274	103	106	25	100	100	0	842	833	156	177	179	22	100	100	0	1.829	1.811	1.843	1.813	1.310	1.908	0.890	120	566	1881	1844	0.871	1216	665	1188	656	0
5	16	5	"PFE0443"	"E27723_9"	4030	28590	130	327	328	73	103	106	26	100	100	0	322	327	56	175	177	22	99	98	0	1.524	1.480	1.462	1.516	1.674	1.516	0.685	120	515	371	377	0.608	224	147	225	152	0
5	17	5	"PFE0446"	"E27742_6"	4200	28600	130	211	209	44	100	103	25	97	91	0	275	273	39	178	178	22	100	86	0	1.144	1.147	1.159	1.132	2.056	1.195	0.476	120	486	208	204	0.195	111	97	109	95	0
5	18	5	"PFE0452"	"E28056_1"	4400	28600	120	177	179	43	102	106	26	88	68	0	232	233	37	179	182	35	68	26	0	1.415	1.426	1.370	1.358	2.567	1.627	0.243	120	479	128	131	0.501	75	53	77	54	0
5	19	5	"PFE0454"	"E28350_1"	4580	28600	130	295	303	77	104	108	27	99	99	0	377	380	73	178	180	25	99	96	0	0.960	0.985	0.959	0.967	1.681	0.954	0.639	120	505	390	401	-0.059	191	199	199	202	0
5	20	5	"PFE0458"	"E28462_2"	4780	28600	130	174	182	49	102	105	26	90	70	0	239	245	38	180	181	22	87	68	0	1.220	1.231	1.172	1.173	2.803	1.342	0.283	120	572	131	145	0.287	72	59	80	65	0
5	21	5	"PFE0487"	"E29895_1"	4950	28590	90	184	190	46	108	114	32	90	63	0	229	231	28	185	188	25	76	44	0	1.727	1.783	1.701	1.866	2.520	2.252	0.221	52	362	120	128	0.788	76	44	82	46	0
5	22	5	"PFE0491"	"E29931_3"	5170	28590	130	277	280	61	105	109	30	100	98	0	350	356	55	187	190	25	98	98	0	1.055	1.036	1.000	1.023	1.571	1.053	0.664	120	689	335	344	0.078	172	163	175	169	0
5	1	6	"PFE0494"	"E30210_1"	1180	28770	120	489	486	99	95	97	25	100	100	0	452	456	72	178	180	32	100	100	0	1.438	1.406	1.388	1.412	1.412	1.418	0.784	120	460	668	669	0.524	394	274	391	278	0
5	2	6	"PFE0498"	"E3038_3"	1360	28780	130	429	428	90	96	100	28	99	98	0	446	447	66	174	177	31	99	99	0	1.224	1.216	1.177	1.171	1.503	1.232	0.782	120	477	605	605	0.292	333	272	332	273	0
5	3	6	"PFE0502"	"E3185_4"	1550	28780	130	306	307	70	97	101	38	99	96	0	561	560	92	175	176	20	100	100	0	0.541	0.545	0.521	0.530	1.521	0.515	0.743	120	511	595	595	-0.885	209	386	210	385	0
5	4	6	"PFE0504"	"E3185_6"	1750	28780	130	211	215	63	102	107	40	87	64	0	816	793	199	179	183	34	98	97	0	0.171	0.184	0.169	0.162	2.093	0.160	0.439	120	496	746	727	-2.547	109	637	113	614	0
5	5	6	"PFE0525"	"E3552_1"	1940	28770	140	1465	1452	539	104	108	28	99	98	0	1283	1283	422	184	188	38	97	96	0	1.238	1.227	1.247	1.282	2.205	1.250	0.865	156	493	2460	2447	0.308	1361	1099	1348	1099	0
5	6	6	"PFE0531"	"E3831_2"	2140	28780	100	171	180	47	106	110	28	88	61	0	232	236	34	182	185	34	61	35	0	1.300	1.370	1.856	1.603	2.666	1.637	0.155	80	409	115	128	0.379	65	50	74	54	0
5	7	6	"PFE0534"	"E390_1"	2330	28770	130	179	184	45	106	110	27	88	65	0	345	347	53	181	184	33	100	97	0	0.445	0.470	0.453	0.408	2.189	0.428	0.352	120	530	237	244	-1.168	73	164	78	166	0
5	8	6	"PFE0539"	"E4159_1"	2510	28780	130	328	323	74	104	107	27	99	96	0	350	350	57	182	183	25	100	100	0	1.333	1.304	1.309	1.252	1.878	1.329	0.678	120	508	392	387	0.415	224	168	219	168	0
5	9	6	"PFE0542"	"E4247_1"	2700	28770	130	1922	1911	361	105	109	30	100	100	0	2364	2265	407	183	184	24	100	100	0	0.833	0.867	0.876	0.870	1.279	0.852	0.918	120	507	3998	3888	-0.263	1817	2181	1806	2082	0
5	10	6	"PFE0547"	"E4295_1"	2890	28770	130	356	364	77	108	112	33	100	100	0	347	349	57	182	184	24	100	100	0	1.503	1.533	1.559	1.554	1.473	1.519	0.711	120	547	413	423	0.588	248	165	256	167	0
5	11	6	"PFF0499"	"F2457_1"	3110	28760	150	159	168	55	110	113	31	66	39	0	210	215	40	183	187	41	36	10	0	1.815	1.813	1.333	1.328	3.017	1.028	0.128	156	567	76	90	0.860	49	27	58	32	-50
5	12	6	"PFF0505"	"F24631_2"	3280	28770	130	326	331	77	110	113	29	100	98	0	618	620	110	181	183	24	100	100	0	0.494	0.503	0.518	0.485	1.520	0.477	0.717	120	504	653	660	-1.017	216	437	221	439	0
5	13	6	"PFF0507"	"F246_1"	3470	28770	110	202	211	67	110	114	31	92	70	0	247	253	43	179	180	24	88	70	0	1.353	1.365	1.365	1.433	2.625	1.610	0.296	80	461	160	175	0.436	92	68	101	74	0
5	14	6	"PFF0509"	"F24843_2"	3650	28770	130	549	552	108	106	111	32	100	100	0	489	488	87	178	179	24	100	100	0	1.424	1.439	1.459	1.459	1.517	1.452	0.764	120	563	754	756	0.510	443	311	446	310	0
5	15	6	"PFF0513"	"F25069_1"	3850	28770	80	167	167	46	109	112	31	67	44	0	220	234	46	177	179	24	73	46	0	1.349	1.018	1.193	1.121	3.201	1.124	0.080	52	315	101	115	0.432	58	43	58	57	0
5	16	6	"PFF0515"	"F25114_1"	4040	28770	130	661	646	151	106	107	27	100	100	0	487	496	98	175	177	22	100	99	0	1.779	1.682	1.675	1.710	1.521	1.738	0.775	120	524	867	861	0.831	555	312	540	321	0
5	17	6	"PFF0554"	"F26408_1"	4220	28780	130	1015	1007	259	103	107	28	100	100	0	1256	1238	242	177	181	36	100	100	0	0.845	0.852	0.866	0.834	1.326	0.853	0.901	120	480	1991	1965	-0.243	912	1079	904	1061	0
5	18	6	"PFF0556"	"F26422_2"	4410	28780	120	221	225	58	106	109	26	96	88	0	649	635	127	180	184	37	100	100	0	0.245	0.262	0.246	0.246	1.801	0.227	0.564	120	454	584	574	-2.028	115	469	119	455	0
5	19	6	"PFF0558"	"F26666_3"	4600	28780	130	344	346	80	106	108	26	100	98	0	1201	1213	237	180	182	24	100	100	0	0.233	0.232	0.233	0.225	1.501	0.217	0.767	120	510	1259	1273	-2.101	238	1021	240	1033	0
5	20	6	"PFF0560"	"F26774_1"	4800	28780	130	581	564	125	103	105	24	99	98	0	580	581	82	180	182	22	100	100	0	1.195	1.150	1.191	1.097	1.587	1.229	0.839	120	512	878	862	0.257	478	400	461	401	0
5	21	6	"PFF0563"	"F27064_1"	4980	28780	120	386	385	93	104	109	27	100	98	0	571	570	99	182	185	23	100	100	0	0.725	0.724	0.719	0.697	1.587	0.733	0.766	120	500	671	669	-0.464	282	389	281	388	0
5	22	6	"PFF0568"	"F27351_1"	5170	28780	120	194	214	97	100	103	26	96	84	0	365	412	236	182	184	22	100	100	0	0.514	0.496	0.535	0.491	1.841	0.388	0.659	120	558	277	344	-0.961	94	183	114	230	0
5	1	7	"PFF0597"	"F28584_1"	1190	28950	130	192	199	56	94	98	25	95	85	0	263	265	39	176	179	30	95	78	0	1.126	1.180	1.063	1.092	2.040	1.351	0.369	120	563	185	194	0.172	98	87	105	89	0
5	2	7	"PFF0599"	"F28782_1"	1380	28950	130	604	607	143	97	101	26	100	100	0	567	559	112	175	177	27	99	99	0	1.293	1.328	1.288	1.360	1.449	1.317	0.843	120	486	899	894	0.371	507	392	510	384	0
5	3	7	"PFF0601"	"F28897_1"	1570	28950	130	781	790	145	100	105	29	100	100	0	691	689	136	177	180	34	100	100	0	1.325	1.348	1.426	1.373	1.386	1.340	0.831	120	516	1195	1202	0.406	681	514	690	512	0
5	4	7	"PFF0611"	"F29309_1"	1770	28950	120	332	340	144	106	109	29	97	93	0	287	288	65	184	187	41	89	67	0	2.194	2.250	2.122	2.015	2.056	2.559	0.373	120	482	329	338	1.134	226	103	234	104	0
5	5	7	"PFF0617"	"F29473_1"	1980	28950	150	144	156	55	104	106	26	69	39	0	208	212	38	182	183	23	53	33	0	1.538	1.733	1.461	1.422	3.458	2.170	0.200	156	515	66	82	0.621	40	26	52	30	-50
5	6	7	"PFF0622"	"F29632_5"	2140	28950	120	855	834	251	104	107	26	98	98	0	531	521	136	180	183	36	96	95	0	2.140	2.141	2.192	2.091	1.796	2.228	0.749	120	409	1102	1071	1.097	751	351	730	341	0
5	7	7	"PFF0646"	"F30537_4"	2330	28960	130	963	949	202	107	111	28	100	100	0	1103	1066	199	180	183	34	100	100	0	0.927	0.950	0.935	0.948	1.312	0.946	0.904	120	493	1779	1728	-0.109	856	923	842	886	0
5	8	7	"PFF0652"	"F30663_2"	2530	28960	120	198	201	53	106	110	29	91	74	0	642	632	115	181	183	23	100	100	0	0.200	0.211	0.201	0.194	2.044	0.186	0.482	120	458	553	546	-2.325	92	461	95	451	0
5	9	7	"PFF0656"	"F30728_1"	2710	28960	120	370	362	81	105	109	28	100	98	0	360	359	63	183	184	24	99	99	0	1.497	1.460	1.543	1.483	1.715	1.496	0.670	120	456	442	433	0.582	265	177	257	176	0
5	10	7	"PFF0659"	"F30796_1"	2900	28960	120	512	505	99	107	111	29	100	100	0	396	403	60	183	187	43	100	100	0	1.901	1.809	1.810	1.816	1.508	1.898	0.707	120	478	618	618	0.927	405	213	398	220	0
5	11	7	"PFF0661"	"F3084_1"	3090	28960	120	1947	1941	392	114	115	31	100	100	0	1231	1246	337	183	188	44	100	100	0	1.749	1.719	1.786	1.749	1.337	1.718	0.857	120	478	2881	2890	0.807	1833	1048	1827	1063	0
5	12	7	"PFF0665"	"F31008_1"	3280	28960	120	2152	2087	485	107	110	29	100	100	0	1531	1468	336	182	184	25	100	100	0	1.516	1.540	1.525	1.560	1.372	1.545	0.866	120	504	3394	3266	0.600	2045	1349	1980	1286	0
5	13	7	"PFF1271"	"F51945_3"	3480	28960	130	3263	3190	617	108	112	31	100	100	0	3001	2943	434	179	182	25	100	100	0	1.118	1.115	1.141	1.106	1.235	1.138	0.932	120	578	5977	5846	0.161	3155	2822	3082	2764	0
5	14	7	"PFF1274"	"F5206_2"	3670	28960	130	533	535	112	105	109	30	100	100	0	456	459	72	180	181	23	100	100	0	1.551	1.541	1.631	1.536	1.465	1.591	0.808	120	527	704	709	0.633	428	276	430	279	0
5	15	7	"PFF1276"	"F5206_7"	3860	28960	120	253	253	63	104	107	28	96	95	0	331	332	54	180	180	22	100	98	0	0.987	0.980	0.972	0.960	1.671	0.947	0.610	120	510	300	301	-0.019	149	151	149	152	0
5	16	7	"PFF1278"	"F52084_1"	4050	28960	120	404	406	101	101	104	25	100	99	0	334	343	64	177	179	22	100	99	0	1.930	1.837	2.010	1.864	1.583	1.960	0.696	120	475	460	471	0.949	303	157	305	166	0
5	17	7	"PFF1290"	"F52397_2"	4240	28960	130	15185	14625	2510	103	108	29	100	100	0	10467	10143	1753	182	184	25	100	100	0	1.466	1.458	1.461	1.463	1.236	1.456	0.933	120	487	25367	24483	0.552	15082	10285	14522	9961	0
5	18	7	"PFF1292"	"F52444_1"	4430	28960	120	395	398	92	110	113	29	99	99	0	482	475	78	182	185	26	100	99	0	0.950	0.983	0.992	0.983	1.498	0.996	0.745	120	459	585	581	-0.074	285	300	288	293	0
5	19	7	"PFF1323"	"F53383_7"	4610	28960	130	2951	2861	595	106	109	28	100	100	0	3525	3458	676	182	184	25	100	100	0	0.851	0.841	0.841	0.835	1.268	0.829	0.922	120	531	6188	6031	-0.233	2845	3343	2755	3276	0
5	20	7	"PFF1327"	"F53446_1"	4810	28960	120	326	331	78	103	104	23	100	100	0	442	445	76	183	184	22	100	99	0	0.861	0.870	0.878	0.863	1.591	0.873	0.715	120	491	482	490	-0.216	223	259	228	262	0
5	21	7	"PFF1329"	"F53449_1"	5000	28960	130	711	702	136	103	107	28	100	100	0	434	438	73	184	186	24	100	100	0	2.432	2.358	2.347	2.395	1.392	2.381	0.836	120	561	858	853	1.282	608	250	599	254	0
5	22	7	"PFF1335"	"F53749_1"	5190	28960	130	196	194	45	95	98	24	95	85	0	393	387	64	181	182	23	99	98	0	0.476	0.481	0.465	0.445	1.907	0.429	0.558	120	633	313	305	-1.070	101	212	99	206	0
5	1	8	"PFF1338"	"F53871_1"	1210	29140	130	320	335	88	94	97	23	100	100	0	414	417	74	176	178	21	100	100	0	0.950	1.000	1.019	0.979	1.518	1.032	0.754	120	610	464	482	-0.075	226	238	241	241	0
5	2	8	"PFF1343"	"F53897_2"	1390	29140	130	293	298	78	98	101	26	100	100	0	1935	1967	348	176	177	21	100	100	0	0.111	0.112	0.106	0.104	1.561	0.101	0.722	120	527	1954	1991	-3.173	195	1759	200	1791	0
5	3	8	"PFF1370"	"F54899_1"	1580	29140	120	253	260	63	102	105	28	100	95	0	396	395	61	179	181	35	100	99	0	0.696	0.731	0.760	0.702	1.574	0.706	0.663	120	514	368	374	-0.523	151	217	158	216	0
5	4	8	"PFF1379"	"F55001_1"	1780	29140	130	519	522	136	104	107	27	99	99	0	841	822	184	181	185	37	98	98	0	0.629	0.652	0.660	0.638	1.386	0.651	0.866	120	577	1075	1059	-0.669	415	660	418	641	0
5	5	8	"PFF1381"	"F55001_6"	1960	29140	120	323	323	76	103	105	25	99	99	0	402	413	70	182	184	23	100	99	0	1.000	0.952	0.969	0.921	1.717	0.934	0.697	120	465	440	451	0.000	220	220	220	231	0
5	6	8	"PFF1388"	"F5510_1"	2160	29140	140	236	233	84	104	107	26	87	81	0	254	247	76	181	183	25	79	67	0	1.808	1.955	1.658	1.480	2.541	1.521	0.369	156	503	205	195	0.855	132	73	129	66	0
5	7	8	"PFF1391"	"F55150_2"	2350	29140	140	211	215	63	108	113	30	88	75	0	270	268	48	182	183	24	89	80	0	1.170	1.244	1.166	1.130	2.577	1.383	0.375	156	533	191	193	0.227	103	88	107	86	0
5	8	8	"PFF1406"	"F55492_1"	2550	29140	130	49800	48880	10807	112	117	32	100	100	4	20071	19798	4582	184	186	24	100	100	0	2.499	2.486	2.500	2.506	1.226	2.528	0.929	120	491	69575	68382	1.321	49688	19887	48768	19614	0
5	9	8	"PFF1434"	"F57034_1"	2730	29140	130	510	517	97	110	114	29	100	100	0	401	392	65	182	185	25	99	99	0	1.826	1.938	1.870	2.013	1.578	1.964	0.757	120	502	619	617	0.869	400	219	407	210	0
5	10	8	"PFF1437"	"F57064_2"	2920	29140	130	752	747	129	110	113	30	100	100	0	554	554	84	183	187	27	100	100	0	1.730	1.717	1.749	1.724	1.324	1.748	0.856	120	570	1013	1008	0.791	642	371	637	371	0
5	11	8	"PFF1447"	"F57388_2"	3110	29140	120	378	381	85	109	110	26	100	100	0	507	500	86	183	186	26	99	99	0	0.830	0.858	0.855	0.864	1.620	0.861	0.787	120	478	593	589	-0.268	269	324	272	317	0
5	12	8	"PFF1456"	"F5774_1"	3300	29150	130	241	247	75	106	110	28	94	87	0	451	450	75	183	184	25	100	100	0	0.504	0.528	0.523	0.473	2.016	0.525	0.564	120	543	403	408	-0.989	135	268	141	267	0
5	13	8	"PFF1458"	"F57777_2"	3500	29150	120	307	301	85	105	109	27	98	95	0	364	364	52	182	182	23	100	99	0	1.110	1.077	1.066	0.989	1.988	1.146	0.608	120	496	384	378	0.150	202	182	196	182	0
5	14	8	"PFF1464"	"F57982_1"	3690	29140	120	209	220	61	105	110	33	92	81	0	340	344	60	180	182	24	99	97	0	0.650	0.701	0.643	0.646	2.105	0.679	0.483	120	484	264	279	-0.621	104	160	115	164	0
5	15	8	"PFI0170"	"I15363_1"	3870	29140	130	574	570	122	102	105	26	100	100	0	491	484	85	180	180	22	99	99	0	1.518	1.539	1.507	1.545	1.439	1.546	0.801	120	525	783	772	0.602	472	311	468	304	0
5	16	8	"PFI0172"	"I15423_1"	4070	29140	130	399	398	93	100	103	24	100	100	0	362	359	70	182	181	22	100	99	0	1.661	1.684	1.801	1.731	1.700	1.692	0.699	120	518	479	475	0.732	299	180	298	177	0
5	17	8	"PFI0174"	"I15461_2"	4250	29140	120	262	256	59	101	109	46	97	83	0	332	335	68	184	185	25	98	93	0	1.088	1.026	1.048	1.061	1.947	0.973	0.526	120	511	309	306	0.121	161	148	155	151	0
5	18	8	"PFI0180"	"I15544_1"	4440	29150	130	288	294	72	105	110	45	98	93	0	547	543	87	182	182	22	100	100	0	0.501	0.524	0.496	0.493	1.582	0.522	0.639	120	536	548	550	-0.996	183	365	189	361	0
5	19	8	"PFI0185"	"I1568_2"	4620	29140	110	415	413	103	104	110	35	100	100	0	369	380	70	184	186	30	100	100	0	1.681	1.577	1.646	1.587	1.575	1.625	0.705	80	463	496	505	0.749	311	185	309	196	0
5	20	8	"PFI0189"	"I15719_2"	4830	29150	130	473	471	127	105	110	34	99	97	0	411	416	69	186	188	27	100	100	0	1.636	1.591	1.623	1.563	1.577	1.725	0.735	120	633	593	596	0.710	368	225	366	230	0
5	21	8	"PFI0204"	"I16009_1"	5000	29160	90	176	183	55	103	108	31	76	57	0	214	214	39	189	190	25	48	19	0	2.920	3.200	1.893	1.900	3.837	5.567	0.033	52	356	98	105	1.546	73	25	80	25	0
5	22	8	"PFI0212"	"I16172_1"	5200	29150	120	233	238	58	98	102	27	99	95	0	241	244	42	189	190	23	75	59	0	2.596	2.545	2.603	2.477	2.362	2.533	0.329	120	606	187	195	1.376	135	52	140	55	0
5	1	9	"PFI0215"	"I16356_1"	1210	29330	130	613	603	137	95	97	24	100	100	0	462	455	74	177	178	20	100	100	0	1.818	1.827	1.863	1.807	1.367	1.883	0.867	120	602	803	786	0.862	518	285	508	278	0
5	2	9	"PFI0220"	"I16487_2"	1390	29330	130	733	737	154	98	100	24	100	100	0	571	563	107	177	177	20	100	100	0	1.612	1.655	1.643	1.680	1.376	1.668	0.873	120	523	1029	1025	0.689	635	394	639	386	0
5	3	9	"PFI0224"	"I16629_1"	1580	29330	130	1213	1170	303	101	103	25	100	100	0	639	651	132	179	179	22	100	100	0	2.417	2.265	2.283	2.247	1.326	2.347	0.893	120	585	1572	1541	1.273	1112	460	1069	472	0
5	4	9	"PFI0228"	"I16684_1"	1780	29320	90	184	187	48	101	105	27	94	80	0	208	216	39	181	183	22	61	34	0	3.074	2.457	1.693	2.280	3.808	1.945	0.151	52	362	110	121	1.620	83	27	86	35	0
5	5	9	"PFI0262"	"I17505_1"	1970	29330	120	222	223	58	104	107	27	94	85	0	271	268	40	183	185	26	94	77	0	1.341	1.400	1.414	1.368	2.395	1.600	0.413	120	515	206	204	0.423	118	88	119	85	0
5	6	9	"PFI0266"	"I17587_1"	2160	29330	120	174	182	48	104	108	26	88	64	0	262	263	47	182	184	26	85	70	0	0.875	0.963	1.039	0.983	2.725	0.922	0.364	120	450	150	159	-0.193	70	80	78	81	0
5	7	9	"PFI0268"	"I1781_2"	2340	29330	120	294	287	55	102	106	28	100	99	0	466	467	87	182	181	23	100	100	0	0.676	0.649	0.616	0.649	1.566	0.613	0.731	120	454	476	470	-0.565	192	284	185	285	0
5	8	9	"PFI0273"	"I1897_2"	2540	29330	130	810	789	186	103	107	29	100	100	0	825	804	164	183	185	25	100	100	0	1.101	1.105	1.063	1.091	1.387	1.114	0.887	120	553	1349	1307	0.139	707	642	686	621	0
[truncated: 1,065,981 more chars]
